# Supplementary material for: Quantitative Differences in Nuclear β-catenin and TCF Pattern Embryonic Cells in C. elegans
Source: PLoS Genet. 2015 Oct 21;11(10):e1005585. doi: 10.1371/journal.pgen.1005585 (PMC4619327; doi:10.1371/journal.pgen.1005585)
Supplement: S1 Table — (XLS) [file pgen.1005585.s001.xls]

## Sheet: Sheet1
Table S1: Strains and alleles used.
Strain	Notes	Genotype	Parents
JIM113	histone-mCherry	ujIs113 ([pie-1prom::mCherry::H2B; nhr-2prom::mCherry::HIS-24-let858UTR;unc-119(+)]II)
JIM262	cwn-2p::4xNLS-GFP	ujIs113 (histone-mCherry); deEx104 [ajm-1::GFP; mom-2p::4xNLSGFP]	JIM113, EW58
JIM263	mom-2p::4xNLS-GFP	ujIs113 (histone-mCherry); deEx103 [ajm-1::GFP; cwn-2p::4xNLSGFP]	JIM113, EW59
JIM264	lin-44p::4xNLS-GFP	ujIs113 (histone-mCherry); deEx100 [ajm-1::GFP; lin-44p::4xNLSGFP]	JIM113, EW55
JIM265	egl-20p::4xNLS-GFP	ujIs113 (histone-mCherry); deEx102 [ajm-1::GFP; egl-20p::4xNLSGFP]	JIM113, EW57
RW10177	cwn-1	zuIs178(histone-GFP); stIs10177(cwn-1prom::his-24::mCherry)
JIM133	GRP::WRM-1	wrm-1(tm514); neIs2(GFP::WRM-1); ujIs113 (histone-mCherry)	JIM113, WM75
JIM166	Venus::SYS-1	qIs95 (Venus::SYS-1);ujIs113(histone-mCherry)	JIM113, JK3791
JIM159	med-1p::GFP::POP-1	wIs117(med-1p::GFP::POP-1); ujIs113(histone-mCherry)	JIM113, JR1904
JIM291	sys-1p::GFP::POP-1	qIs74(sys-1p::GFP::POP-1); ujIs113(histone-mCherry)	JIM113, JK3437
JIM296	mom-5(or57); Venus::SYS-1	mom-5(or57) dpy-5(e61)/hT2 qIs48(myo2::GFP); qIs95; ujIs113	JIM166, EU311
JIM297	mom-5(or57); Venus::SYS-1	mom-5(or57) dpy-5(e61)/hT2 qIs48(myo2::GFP); qIs95; ujIs113	JIM166, EU311
JIM282	mig-14(or78); Venus::SYS-1	rol-1(e91) mig-14(or78)/mnC1 dpy-10(e128) unc-52(e444) nIs190; ujIs113(histone-mCherry) II; qIs95(psys-1::VENUS::SYS-1)	JIM166; JIM151
JIM283	cwn-1(ok546); cwn-2(ok895); VENUS::SYS-1	cwn-1(ok546); cnw-2(ok895), ujIs113(histone-mCherry); qIs95(sys-1p::VENUS::SYS-1)	EW72; JIM166
JIM310	Venus::SYS-1_stops	smg-1(r861) I; ujIs113 II; qIs130(Psys-1::Venus::SYS-1_STOPS) X	JK4011; JIM113
JIM311	mCherry::SYS-1	uiwIs4(mCherry::SYS-1; ttx-3::GFP); stIs10024(histone GFP)	BTP105, RW10029
JIM107	unc-130	wgIs76(UNC-130::TY1-eGFP-3XFLAG)
JIM270	HS::sfrp-1; Venus::SYS-1	huIs120(hsp-16.2::sfrp-1); qIs95 (Venus::SYS-1); ujIs113(histone-mCherry)	KN1510, JIM166
JIM277	HS::sfrp-1; POPTOP	huIs120(hsp-16.2::sfrp-1); syIs187(pes10::7XTCF-HIS-24::mCherry-let-858 3' UTR); stIs10026(histone-GFP)	KN1510, JIM115
JIM115	POPTOP	syIs187(pes10::7XTCF-HIS-24::mCherry-let-858 3' UTR); stIs10026(histone-GFP)	PS5332, RW10026
JIM172	POPTOP independent integration	ujIs157(7X POP-1 BS, pes-1 minimal promoter, HIS-24::mCherry, let-858 3' UTR), stIs10026(histone-GFP)	RW10026
JIM207	6xTCF	ujIs181(6X POP-1 BS, pes-1 minimal promoter, HIS-24::mCherry, let-858 3' UTR),stIs10026(histone-GFP)	RW10026
JIM217	3xTCF	ujIs195(3X POP-1 BS, pes-1 minimal promoter, HIS-24::mCherry, let-858 3' UTR), stIS10026(histone-GFP)	RW10026
JIM221	1xTCF	ujIs201(1X POP-1 BS, pes-1 minimal promoter, HIS-24::mCherry, let-858 3' UTR),stIs10026(histone-GFP)	RW10026
JIM272	pophhop	6x(TCF+helper); ujIs113 (histone-mCherry)	Cadigan strain, JIM113
JIM118	ceh-13	swIs1(Pceh-13::ceh-13-gfp); ujIs113 (histone-mCherry)	FR317, JIM113
RW10557	ceh-27	zuIs178 (histone-GFP); stIs10440(ceh-27prom::his-24::mCherry)
RW10598	ceh-36	zuIs178 (histone-GFP); stIs10501(ceh-36prom::his-24::mCherry)
RW10345	ceh-43	zuIs178 (histone-GFP); stIs10322(ceh-43prom::his-24::mCherry)
RW10871	ceh-6	wgIs87(CEH-6::TY1-eGFP-3XFLAG); stIs10116(his-72prom::his-24::mCherry); itIs38(Ppie-1::GFP::PHPLC1delta1)
RW10234	end-1	zuIs178 (histone-GFP); stIs10220(end-1prom::his-24::mCherry)
RW10064	end-3	zuIs178 (histone-GFP); stIs10064(end-3prom::his-24::mcherry)
JIM123	elt-6	stIs10026(histone-GFP); stIs10159(elt-6prom::his-24::mCherry)	SD1150, RW10026
RW11743	ets-7	wgIs487(F19F10.5::TY1 EGFP 3xFLAG(91H12);unc-119(+);unc-119(tm4063); ujIs113(histone-mCherry)
RW10048	mir-57	zuIs178 (histone-GFP); stIs10044(mir-57prom::his-24::mCherry)
RW10348	nhr-25	stIs10318(NHR-25::TY1-eGFP-3XFLAG); stIs10116(his-72prom::his-24::mCherry); itIs38(Ppie-1::GFP::PHPLC1delta1)
RW10740	nhr-67	zuIs178 (histone-GFP); stIs10684 (nhr-67prom::his-24::mCherry)
RW10896	nob-1	zuIs178 (histone-GFP); stIS10808 (nob-1prom::his-24::mCherry)
RW10993	pal-1	wgIs87(PAL-1::TY1-eGFP-3XFLAG); stIs10116(his-72prom::his-24::mCherry); itIs38(Ppie-1::GFP::PHPLC1delta1)
RW10742	pax-3	zuIs178 (histone-GFP); stIs10645(pax-3prom::his-24::mCherry)
RW11928	sem-2	thuIs153(psem-2::H1::cherry, (unc-119(+)); stIs10024;zuIs178
RW10249	tbx-11	zuIs178 (histone-GFP); stIs10218(tbx-11prom::his-24::mCherry)
RW10609	tlp-1	zuIs178 (histone-GFP); stIs10681(tlp-1prom::his-24::mCherry)
JIM145	unc-130	wgIs76(UNC-130::TY1-eGFP-3XFLAG); stIs10116(his-72prom::his-24::mCherry); itIs38(Ppie-1::GFP::PHPLC1delta1)	JIM113; JIM107
JIM267	unc-30	wgIs395(unc-30::TY1-eGFP-3xFLAG);unc-119(+);unc-119(tm4063);ujIs113	JIM113, OP395
RW10199	vab-7	zuIs178 (histone-GFP); stIs10140(vab-7prom::his-24::mCherry)
JJ1057	pop-1(zu189)	pop-1(zu189) dpy-5(e61)/hT1; him-5(e1490)/hT1 him-5(e1490)
