# Supplementary material for: Quantitative Differences in Nuclear β-catenin and TCF Pattern Embryonic Cells in C. elegans
Source: PLoS Genet. 2015 Oct 21;11(10):e1005585. doi: 10.1371/journal.pgen.1005585 (PMC4619327; doi:10.1371/journal.pgen.1005585)
Supplement: S2 Table — (XLS) [file pgen.1005585.s002.xls]

## Sheet: Sheet1
Supplemental Table 2: List of Embryos Analyzed
Embryo name	Strain	Reporter	Treatment
20100817_RW10177_cwn-1_L2	RW10177	cwn-1
20100817_RW10177_cwn-1_L2	RW10177	cwn-1
20110907_tbx11_L2	RW10249	tbx-11
20110912_ceh-36_L2	RW10598	ceh-36
20110912_ceh-36_L3	RW10598	ceh-36
20110915_tbx-11_L3	RW10249	tbx-11
20110916_ceh-36_L1	RW10598	ceh-36
20110916_ceh-36_L2	RW10598	ceh-36
20110917_ceh-36_pop-1i_L1	RW10598	ceh-36	pop-1 RNAi
20110917_ceh-36_pop-1i_L3	RW10598	ceh-36	pop-1 RNAi
20110917_tbx-11_pop-1i_L1	RW10249	tbx-11	pop-1 RNAi
20110917_tbx-11_pop-1i_L2	RW10249	tbx-11	pop-1 RNAi
20110917_tbx-11_pop-1i_L3	RW10249	tbx-11	pop-1 RNAi
20110917_tbx-11_pop-1i_L4	RW10249	tbx-11	pop-1 RNAi
20110922_ceh-36_pop-1i_L2	RW10598	ceh-36	pop-1 RNAi
20110922_PM_ceh-36_pop-1i_L4	RW10598	ceh-36	pop-1 RNAi
20110929_ceh-43_L1	RW10345	ceh-43
20110929_ceh-43_L2	RW10345	ceh-43
20110929_ceh-43_L3	RW10345	ceh-43
20111003_tlp-1_L2	RW10609	tlp-1
20111003_tlp-1_L3	RW10609	tlp-1
20111003_tlp-1_L4	RW10609	tlp-1
20111017_ceh-27_L1	RW10557	ceh-27
20111021_ceh-27_L3	RW10557	ceh-27
20111024_PM_tbx-11_pop-1i_L2	RW10249	tbx-11	pop-1 RNAi
20111025_ceh-43_pop-1i_L1	RW10345	ceh-43	pop-1 RNAi
20111025_ceh-43_pop-1i_L2	RW10345	ceh-43	pop-1 RNAi
20111025_ceh-43_pop-1i_L3	RW10345	ceh-43	pop-1 RNAi
20111025_tlp-1_pop-1i_L1	RW10609	tlp-1	pop-1 RNAi
20111025_tlp-1_pop-1i_L2	RW10609	tlp-1	pop-1 RNAi
20111026_ceh-27_pop-1i_L1	RW10557	ceh-27	pop-1 RNAi
20111026_ceh-27_pop-1i_L3	RW10557	ceh-27	pop-1 RNAi
20111027_ceh-27_pop-1i_L4	RW10557	ceh-27	pop-1 RNAi
20111027_tlp-1_pop-1i_L1	RW10609	tlp-1	pop-1 RNAi
20111027_tlp-1_pop-1i_L3	RW10609	tlp-1	pop-1 RNAi
20111029_nob-1_L4	RW10896	nob-1
20111030_nhr-67_L1	RW10740	nhr-67
20111030_nhr-67_L2	RW10740	nhr-67
20111030_nhr-67_L3	RW10740	nhr-67
20111030_nhr-67_L4	RW10740	nhr-67
20111103_ceh-43_pop-1i_L2	RW10345	ceh-43	pop-1 RNAi
20111103_ceh-43_pop-1i_L3	RW10345	ceh-43	pop-1 RNAi
20111104_nhr-67_pop-1i_L2	RW10740	nhr-67	pop-1 RNAi
20111113_PM_tbx-11_pop-1i_L2	RW10249	tbx-11	pop-1 RNAi
20111114_nhr-67_pop-1i_L1	RW10740	nhr-67	pop-1 RNAi
20111114_nhr-67_pop-1i_L3	RW10740	nhr-67	pop-1 RNAi
20111114_nhr-67_pop-1i_L4	RW10740	nhr-67	pop-1 RNAi
20111114_nob-1_pop-1i_L4	RW10896	nob-1	pop-1 RNAi
20111123_tbx-11_pop-1i_L1	RW10249	tbx-11	pop-1 RNAi
20111129_ceh-27_pop-1i_L1	RW10557	ceh-27	pop-1 RNAi
20111129_ceh-27_pop-1i_L2	RW10557	ceh-27	pop-1 RNAi
20111129_ceh-27_pop-1i_L3	RW10557	ceh-27	pop-1 RNAi
20111129_ceh-27_pop-1i_L4	RW10557	ceh-27	pop-1 RNAi
20111129_nob-1_pop-1i_L1	RW10896	nob-1	pop-1 RNAi
20111129_nob-1_pop-1i_L2	RW10896	nob-1	pop-1 RNAi
20111129_nob-1_pop-1i_L3	RW10896	nob-1	pop-1 RNAi
20111202_ceh-43_L1	RW10345	ceh-43
20111202_ceh-43_L3	RW10345	ceh-43
20111203_ceh-27_L3	RW10557	ceh-27
20111205_ceh-27_L3	RW10557	ceh-27
20111207_tlp-1_L1	RW10609	tlp-1
20111207_tlp-1_L4	RW10609	tlp-1
20111215_tbx-11_L1	RW10249	tbx-11
20111215_tbx-11_L2	RW10249	tbx-11
20111215_tbx-11_L4	RW10249	tbx-11
20111216_nob-1_L1	RW10896	nob-1
20111216_nob-1_L4	RW10896	nob-1
20120102_elt-6_L3	JIM123	elt-6
Embryo name	Strain	Reporter	Treatment
20120102_elt-6_L4	JIM123	elt-6
20120106_elt-6_L2	JIM123	elt-6
20120106_elt-6_L4	JIM123	elt-6
20120112_ceh-36_lit-1i_L3	RW10598	ceh-36	lit-1 RNAi
20120116_poptop_L2	JIM115	7X TCF (poptop)
20120117_ceh-43_lit-1i_L1	RW10345	ceh-43	lit-1 RNAi
20120117_ceh-43_lit-1i_L4	RW10345	ceh-43	lit-1 RNAi
20120118_elt-6_pop-1i_L1	JIM123	elt-6	pop-1 RNAi
20120119_poptop_L1	JIM115	7X TCF (poptop)
20120119_poptop_L2	JIM115	7X TCF (poptop)
20120125_poptop_L1	JIM115	7X TCF (poptop)
20120126_poptop_L1	JIM115	7X TCF (poptop)
20120213_poptop_pop-1i_L3	JIM115	7X TCF (poptop)	pop-1 RNAi
20120222_poptop_lit-1i_L1	JIM115	7X TCF (poptop)	lit-1 RNAi
20120222_poptop_lit-1i_L2	JIM115	7X TCF (poptop)	lit-1 RNAi
20120302_ceh-13_L1	JIM118	ceh-13
20120302_ceh-13_L2	JIM118	ceh-13
20120302_ceh-13_L3	JIM118	ceh-13
20120302_poptop_pop-1i_L1	JIM115	7X TCF (poptop)	pop-1 RNAi
20120304_nhr-67_lit-1i_L3	RW10740	nhr-67	lit-1 RNAi
20120306_ceh-13_pop-1i_L2	JIM118	ceh-13	pop-1 RNAi
20120306_ceh-13_pop-1i_L3	JIM118	ceh-13	pop-1 RNAi
20120306_ceh-13_pop-1i_L4	JIM118	ceh-13	pop-1 RNAi
20120307_tlp-1_lit-1i_L2	RW10609	tlp-1	lit-1 RNAi
20120308_ceh-13_lit-1i_L4	JIM118	ceh-13	lit-1 RNAi
20120309_nob-1_lit-1i_L2	RW10896	nob-1	lit-1 RNAi
20120326_RW10048_L4	RW10048	mir-57
20120411_poptop_L2	JIM115	7X TCF (poptop)
20120412_ceh-27_lit-1i_L1	RW10557	ceh-27	lit-1 RNAi
20120412_poptop_L3	JIM115	7X TCF (poptop)
20120412_tbx-11_lit-1i_L1	RW10249	tbx-11	lit-1 RNAi
20120412_tbx-11_lit-1i_L2	RW10249	tbx-11	lit-1 RNAi
20120413_ceh-27_lit-1i_L1	RW10557	ceh-27	lit-1 RNAi
20120413_poptop_pop-1i_L1	JIM115	7X TCF (poptop)	pop-1 RNAi
20120413_poptop_pop-1i_L4	JIM115	7X TCF (poptop)	pop-1 RNAi
20120417_elt-6_lit-1i_L3	JIM123	elt-6	lit-1 RNAi
20120417_elt-6_lit-1i_L4	JIM123	elt-6	lit-1 RNAi
20120418_elt-6_pop-1i_L1	JIM123	elt-6	pop-1 RNAi
20120418_poptop_lit-1i_L1	JIM115	7X TCF (poptop)	lit-1 RNAi
20120510_poptop_lit-1i_L2	JIM115	7X TCF (poptop)	lit-1 RNAi
20120608_JIM133_L1	JIM133	GFP::WRM-1
20120608_JIM133_L2	JIM133	GFP::WRM-1
20120608_JIM133_L3	JIM133	GFP::WRM-1
20120608_JIM133_L4	JIM133	GFP::WRM-1
20120616_end-3_L1	RW10064	end-3
20120616_end-3_L2	RW10064	end-3
20120616_end-3_L4	RW10064	end-3
20120617_JIM133_lit-1i_L1	JIM133	GFP::WRM-1	lit-1 RNAi
20120617_JIM133_lit-1i_L2	JIM133	GFP::WRM-1	lit-1 RNAi
20120617_JIM133_lit-1i_L3	JIM133	GFP::WRM-1	lit-1 RNAi
20120617_JIM133_lit-1i_L4	JIM133	GFP::WRM-1	lit-1 RNAi
20120619_end-1_lit-1i_L2	RW10234	end-1	lit-1 RNAi
20120619_end-1_pop-1i_L1	RW10234	end-1	pop-1 RNAi
20120619_end-1_pop-1i_L2	RW10234	end-1	pop-1 RNAi
20120619_end-1_pop-1i_L3	RW10234	end-1	pop-1 RNAi
20120619_end-1_pop-1i_L4	RW10234	end-1	pop-1 RNAi
20120621_end-3_lit-1i_L4	RW10064	end-3	lit-1 RNAi
20120621_end-3_pop-1i_L1	RW10064	end-3	pop-1 RNAi
20120621_end-3_pop-1i_L2	RW10064	end-3	pop-1 RNAi
20120621_end-3_pop-1i_L3	RW10064	end-3	pop-1 RNAi
20120621_end-3_pop-1i_L4	RW10064	end-3	pop-1 RNAi
20120622_end-1_L1	RW10234	end-1
20120622_end-1_L2	RW10234	end-1
20120622_end-1_L3	RW10234	end-1
20120622_end-1_L4	RW10234	end-1
20120629_JIM133_mom-2i_L1	JIM133	GFP::WRM-1	mom-2 RNAi
20120629_JIM133_mom-2i_L2	JIM133	GFP::WRM-1	mom-2 RNAi
20120629_JIM133_mom-2i_L3	JIM133	GFP::WRM-1	mom-2 RNAi
20120629_JIM133_mom-2i_L4	JIM133	GFP::WRM-1	mom-2 RNAi
20120813_nhr-25_L3	RW10348	nhr-25
20120820_mir-57_L3	RW10048	mir-57
20120822_vab-7_pop-1i_L1	RW10199	vab-7	pop-1 RNAi
20120822_vab-7_pop-1i_L2	RW10199	vab-7	pop-1 RNAi
20120823_mir-57_pop-1i_L1	RW10048	mir-57	pop-1 RNAi
20120824_nhr-25_pop-1i_L3	RW10348	nhr-25	pop-1 RNAi
20120824_nhr-25_pop-1i_L4	RW10348	nhr-25	pop-1 RNAi
20120827_unc-130_L2	JIM145	unc-130
20120828_PM_mir-57_pop-1i_L2	RW10048	mir-57	pop-1 RNAi
20120829_unc-130_pop-1i_L1	JIM145	unc-130	pop-1 RNAi
20120829_unc-130_pop-1i_L4	JIM145	unc-130	pop-1 RNAi
20120830_nhr-25_pop-1i_L4	RW10348	nhr-25	pop-1 RNAi
20120902_unc-130_L2	JIM145	unc-130
20120904_vab-7_L1	RW10199	vab-7
20120910_pal-1_L2	RW10993	pal-1
Embryo name	Strain	Reporter	Treatment
20120910_pal-1_L4	RW10993	pal-1
20120911_nhr-25_L2	RW10348	nhr-25
20120911_nhr-25_L3	RW10348	nhr-25
20120913_ceh-6_L2	RW10871	ceh-6
20120913_ceh-6_L4	RW10871	ceh-6
20121001_pax-3_L2	RW10742	pax-3
20121001_pax-3_L3	RW10742	pax-3
20121001_pax-3_L4	RW10742	pax-3
20121004_pax-3_pop-1i_L3	RW10742	pax-3	pop-1 RNAi
20121005_pax-3_pop-1i_L2	RW10742	pax-3	pop-1 RNAi
20121005_pax-3_pop-1i_L3	RW10742	pax-3	pop-1 RNAi
20121006_nhr-25_pop-1i_L2	RW10348	nhr-25	pop-1 RNAi
20121011_ceh-6_pop-1i_L2	RW10871	ceh-6	pop-1 RNAi
20121011_pal-1_pop-1i_L2	RW10993	pal-1	pop-1 RNAi
20121017_PM_pal-1_pop-1i_L2	RW10993	pal-1	pop-1 RNAi
20121206_med-1_pop-1_L1	JIM159	GFP::POP-1
20121206_med-1_pop-1_L2	JIM159	GFP::POP-1
20121206_med-1_pop-1_L3	JIM159	GFP::POP-1
20121206_med-1_pop-1_L4	JIM159	GFP::POP-1
20121214_med-1_pop-1_L1	JIM159	GFP::POP-1
20121214_med-1_pop-1_L2	JIM159	GFP::POP-1
20121214_med-1_pop-1_L3	JIM159	GFP::POP-1
20121214_med-1_pop-1_L4	JIM159	GFP::POP-1
20130306_poptop_JIM172_L2	JIM115	7X TCF (poptop)
20130306_poptop_JIM172_L3	JIM115	7X TCF (poptop)
20130425_tlp-1_L1	RW10609	tlp-1
20130427_ceh-13_sys-1i_L1	JIM118	ceh-13	sys-1 RNAi
20130427_ceh-13_sys-1i_L2	JIM118	ceh-13	sys-1 RNAi
20130427_ceh-13_sys-1i_L3	JIM118	ceh-13	sys-1 RNAi
20130427_ceh-13_sys-1i_L4	JIM118	ceh-13	sys-1 RNAi
20130509_nob-1_sys-1i_L1	RW10896	nob-1	sys-1 RNAi
20130510_ceh-36_sys-1i_L1	RW10598	ceh-36	sys-1 RNAi
20130510_ceh-36_sys-1i_L2	RW10598	ceh-36	sys-1 RNAi
20130522_vab-7_sys-1i_L4	RW10199	vab-7	sys-1 RNAi
20130524_tbx-11_sys-1i_L2	RW10249	tbx-11	sys-1 RNAi
20130606_elt-6_sys-1i_L3	JIM123	elt-6	sys-1 RNAi
20130610_tlp-1_sys-1i_L4	RW10609	tlp-1	sys-1 RNAi
20130623_3XTCF_JIM217_L4	JIM217	3XTCF
20130624_6xTCF_L2	JIM207	6XTCF
20130624_6xTCF_L3	JIM207	6XTCF
20130708_wrm-1_L3	JIM133	GFP::WRM-1
20130710_pal-1_lit-1i_L1	RW10993	pal-1	lit-1 RNAi
20130710_vab-7_lit-1i_L2	RW10199	vab-7	lit-1 RNAi
20130710_vab-7_lit-1i_L4	RW10199	vab-7	lit-1 RNAi
20130711_pax-3_lit-1i_L3	RW10742	pax-3	lit-1 RNAi
20130713_nhr-25_lit-1i_L4	RW10348	nhr-25	lit-1 RNAi
20130718_nhr-67_sys-1i_L1	RW10740	nhr-67	sys-1 RNAi
20130718_nhr-67_sys-1i_L2	RW10740	nhr-67	sys-1 RNAi
20130724_pax-3_sys-1i_L2	RW10742	pax-3	sys-1 RNAi
20130725_pal-1_sys-1i_L1	RW10993	pal-1	sys-1 RNAi
20130725_pal-1_sys-1i_L2	RW10993	pal-1	sys-1 RNAi
20130725_pal-1_sys-1i_L3	RW10993	pal-1	sys-1 RNAi
20130725_pal-1_sys-1i_L4	RW10993	pal-1	sys-1 RNAi
20130728_3xTCF_JIM217_L3	JIM217	3XTCF
20130805_3xTCF_JIM217_L1	JIM217	3XTCF
20130805_3xTCF_JIM217_L2	JIM217	3XTCF
20130807_mir-57_lit-1i_L2	RW10048	mir-57	lit-1 RNAi
20130808_mir-57_sys-1i_L2	RW10048	mir-57	sys-1 RNAi
20130814_ceh-27_sys-1i_L1	RW10557	ceh-27	sys-1 RNAi
20130814_ceh-27_sys-1i_L3	RW10557	ceh-27	sys-1 RNAi
20130814_ceh-6_sys-1i_L2	RW10871	ceh-6	sys-1 RNAi
20130815_ceh-6_lit-1i_L2	RW10871	ceh-6	lit-1 RNAi
20130816_ceh-130_lit-1i_L1	JIM145	unc-130	lit-1 RNAi
20130816_ceh-130_lit-1i_L2	JIM145	unc-130	lit-1 RNAi
20130816_ceh-130_lit-1i_L4	JIM145	unc-130	lit-1 RNAi
20130816_nhr-25_sys-1i_L3	RW10348	nhr-25	sys-1 RNAi
20130818_unc-130_sys-1i_L2	JIM145	unc-130	sys-1 RNAi
20130818_unc-130_sys-1i_L4	JIM145	unc-130	sys-1 RNAi
20130822_1XTCF_JIM221_L2	JIM221	1XTCF
20130904_6xTCF_L1	JIM207	6XTCF
20130904_6xTCF_L2	JIM207	6XTCF
20140207_sys-1_mom-2i_L4	JIM166	Venus::SYS-1	mom-2 RNAi
20140212_sys-1_mom-2i_L2	JIM166	Venus::SYS-1	mom-2 RNAi
20140228_cwn-2_L1	JIM262	cwn-2
20140228_cwn-2_L2	JIM262	cwn-2
20140228_cwn-2_L4	JIM262	cwn-2
20140307_mom-2_L2	JIM263	mom-2
20140311_mom-2_L1	JIM263	mom-2
20140311_mom-2_L2	JIM263	mom-2
20140311_mom-2_L3	JIM263	mom-2
Embryo name	Strain	Reporter	Treatment
20140403_cwn-2_sys-1i_L1	JIM262	cwn-2	sys-1 RNAi
20140403_cwn-2_sys-1i_L2	JIM262	cwn-2	sys-1 RNAi
20140403_cwn-2_sys-1i_L4	JIM262	cwn-2	sys-1 RNAi
20140403_mom-2_pop-1i_L1	JIM263	mom-2	pop-1 RNAi
20140403_mom-2_pop-1i_L4	JIM263	mom-2	pop-1 RNAi
20140404_cwn-2_pop-1i_L1	JIM262	cwn-2	pop-1 RNAi
20140404_cwn-2_pop-1i_L2	JIM262	cwn-2	pop-1 RNAi
20140404_cwn-2_pop-1i_L4	JIM262	cwn-2	pop-1 RNAi
20140404_mom-2_sys-1i_L1	JIM263	mom-2	sys-1 RNAi
20140404_mom-2_sys-1i_L2	JIM263	mom-2	sys-1 RNAi
20140404_mom-2_sys-1i_L4	JIM263	mom-2	sys-1 RNAi
20140416_cwn-2_lit-1i_L1	JIM262	cwn-2	lit-1 RNAi
20140416_cwn-2_lit-1i_L4	JIM262	cwn-2	lit-1 RNAi
20140416_mom-2_lit-1i_L3	JIM263	mom-2	lit-1 RNAi
20140416_mom-2_lit-1i_L4	JIM263	mom-2	lit-1 RNAi
20140417_cwn-1_pop-1i_L1	RW10177	cwn-1	pop-1 RNAi
20140417_cwn-1_pop-1i_L3	RW10177	cwn-1	pop-1 RNAi
20140424_cwn-1_lit-1i_L1	RW10177	cwn-1	lit-1 RNAi
20140424_cwn-1_lit-1i_L4	RW10177	cwn-1	lit-1 RNAi
20140604_poptop_HS_L1	JIM115	POPTOP	Heat shock 32.5C for 10 min
20140604_poptop_HS_L2	JIM115	POPTOP	Heat shock 32.5C for 10 min
20140604_poptop_HS_L3	JIM115	POPTOP	Heat shock 32.5C for 10 min
20140605_poptop_HS_sfrp-1_L2	JIM277	POPTOP;HS::sfrp-1	Heat shock 32.5C for 10 min
20140605_poptop_HS_sfrp-1_L3	JIM277	POPTOP;HS::sfrp-1	Heat shock 32.5C for 10 min
20140605_sys-1_L1	JIM166	Venus::SYS-1
20140605_sys-1_L2	JIM166	Venus::SYS-1
20140605_sys-1_L3	JIM166	Venus::SYS-1
20140605_sys-1_L4	JIM166	Venus::SYS-1
20140607_poptop_HS_sfrp-1_L1	JIM277	POPTOP;HS::sfrp-1	Heat shock 32.5C for 10 min
20140607_poptop_HS_sfrp-1_L3	JIM277	POPTOP;HS::sfrp-1	Heat shock 32.5C for 10 min
20140607_poptop_HS_sfrp-1_L4	JIM277	POPTOP;HS::sfrp-1	Heat shock 32.5C for 10 min
20140609_cwn-1_L1	RW10177	cwn-1
20140609_cwn-1_L3	RW10177	cwn-1
20140612_JIM282_mom-2i_L1	JIM282	mig-14(or78); Venus::SYS-1	mom-2 RNAi
20140614_JIM282_L1	JIM282	mig-14(or78); Venus::SYS-1
20140614_JIM282_L2	JIM282	mig-14(or78); Venus::SYS-1
20140614_JIM282_L3	JIM282	mig-14(or78); Venus::SYS-1
20140617_JIM282_L1	JIM282	mig-14(or78); Venus::SYS-1
20140617_JIM282_L2	JIM282	mig-14(or78); Venus::SYS-1
20140617_JIM282_L3	JIM282	mig-14(or78); Venus::SYS-1
20140617_JIM282_L4	JIM282	mig-14(or78); Venus::SYS-1
20140617_sys-1_HS_sfrp-1_L3	JIM270	Venus::SYS-1; HS::sfrp-1	Heat shock 32.5C for 10 min
20140617_sys-1_HS_sfrp-1_L4	JIM270	Venus::SYS-1; HS::sfrp-1	Heat shock 32.5C for 10 min
20140618_JIM282_mom-2i_L3	JIM282	mig-14(or78); Venus::SYS-1	mom-2 RNAi
20140618_JIM282_mom-2i_L4	JIM282	mig-14(or78); Venus::SYS-1	mom-2 RNAi
20140622_sys-1_mom-2i_L1	JIM166	Venus::SYS-1	mom-2 RNAi
20140622_sys-1_mom-2i_L2	JIM166	Venus::SYS-1	mom-2 RNAi
20140622_sys-1_mom-2i_L3	JIM166	Venus::SYS-1	mom-2 RNAi
20140622_sys-1_mom-2i_L4	JIM166	Venus::SYS-1	mom-2 RNAi
20140625_JIM282_mom-2i_L1	JIM282	mig-14(or78); Venus::SYS-1	mom-2 RNAi
20140625_JIM282_mom-2i_L2	JIM282	mig-14(or78); Venus::SYS-1	mom-2 RNAi
20140625_JIM282_mom-2i_L3	JIM282	mig-14(or78); Venus::SYS-1	mom-2 RNAi
20140625_JIM282_mom-2i_L4	JIM282	mig-14(or78); Venus::SYS-1	mom-2 RNAi
20140627_sys-1_HS_L3	JIM166	Venus::SYS-1	Heat shock 32.5C for 10 min
20140627_sys-1_HS_L4	JIM166	Venus::SYS-1	Heat shock 32.5C for 10 min
20140630_sys-1_HS_sfrp-1_L4	JIM270	Venus::SYS-1; HS::sfrp-1	Heat shock 32.5C for 10 min
20140701_pophhop_L1	JIM272	6x(TCF + Helper) (pophhop)
20140701_pophhop_L2	JIM272	6x(TCF + Helper) (pophhop)
20140701_pophhop_L4	JIM272	6x(TCF + Helper) (pophhop)
20140804_JIM283_mom-2i_L2	JIM283	cwn-1/2(ok); Venus::SYS-1	mom-2 RNAi
Embryo name	Strain	Reporter	Treatment
20140805_JIM283_L1	JIM283	cwn-1/2(ok); Venus::SYS-1
20140805_JIM283_L2	JIM283	cwn-1/2(ok); Venus::SYS-1
20140806_JIM283_mom-2i_PM_L2	JIM283	cwn-1/2(ok); Venus::SYS-1	mom-2 RNAi
20140807_JIM283_mom-2i_L3	JIM283	cwn-1/2(ok); Venus::SYS-1	mom-2 RNAi
20140807_JIM283_mom-2i_L4	JIM283	cwn-1/2(ok); Venus::SYS-1	mom-2 RNAi
20140808_JIM283_L1	JIM283	cwn-1/2(ok); Venus::SYS-1
20140808_JIM283_L2	JIM283	cwn-1/2(ok); Venus::SYS-1
20140808_JIM283_L3	JIM283	cwn-1/2(ok); Venus::SYS-1
20140808_JIM283_L4	JIM283	cwn-1/2(ok); Venus::SYS-1
20140813_JIM283_mom-2i_PM_L1	JIM283	cwn-1/2(ok); Venus::SYS-1	mom-2 RNAi
20140814_JIM283_mom-2i_L3	JIM283	cwn-1/2(ok); Venus::SYS-1	mom-2 RNAi
20140816_JIM283_mom-2i_L1	JIM283	cwn-1/2(ok); Venus::SYS-1	mom-2 RNAi
20140818_lin-44_L2	JIM264	lin-44
20140818_lin-44_L3	JIM264	lin-44
20140822_egl-20_L2	JIM265	egl-20
20140822_egl-20_L3	JIM265	egl-20
20140822_egl-20_L4	JIM265	egl-20
20140829_egl-20_L3	JIM265	egl-20
20140829_egl-20_L4	JIM265	egl-20
20140908_egl-20_L3	JIM265	egl-20
20140908_egl-20_L4	JIM265	egl-20
20141013_cwn-1_sys-1i_L1	RW10177	cwn-1	sys-1 RNAi
20141014_cwn-1_sys-1i_L1	RW10177	cwn-1	sys-1 RNAi
20141014_cwn-1_sys-1i_L2	RW10177	cwn-1	sys-1 RNAi
20141014_cwn-1_sys-1i_L3	RW10177	cwn-1	sys-1 RNAi
20141014_cwn-1_sys-1i_L4	RW10177	cwn-1	sys-1 RNAi
20141026_pop-1_L1	JIM291	GFP::POP-1
20141026_pop-1_L3	JIM291	GFP::POP-1
20141026_pop-1_L4	JIM291	GFP::POP-1
20141027_pop-1_L1	JIM291	GFP::POP-1
20141027_pop-1_L2	JIM291	GFP::POP-1
20141027_pop-1_L3	JIM291	GFP::POP-1
20141029_cwn-2_L1	JIM262	cwn-2
20141029_cwn-2_L4	JIM262	cwn-2
20141101_mom-2_L1	JIM263	mom-2
20141101_mom-2_L2	JIM263	mom-2
20141104_cwn-2_L1	JIM262	cwn-2
20141104_cwn-2_L3	JIM262	cwn-2
20141104_cwn-2_L4	JIM262	cwn-2
20141105_mom-2_L4	JIM263	mom-2
20141215_mom-5_or57_L1	JIM297	mom-5(or57); Venus::SYS-1
20141215_PM_mom-5_or57_L4	JIM297	mom-5(or57); Venus::SYS-1
20141216_mom-5_or57_L3	JIM296	mom-5(or57); Venus::SYS-1
20150122_mom-5_or57_L1	JIM296	mom-5(or57); Venus::SYS-1
20150122_mom-5_or57_L3	JIM296	mom-5(or57); Venus::SYS-1
20150426_sys-1_rsa-2i_L1	JIM166	Venus::SYS-1	rsa-2 RNAi
20150426_sys-1_rsa-2i_L2	JIM166	Venus::SYS-1	rsa-2 RNAi
20150426_sys-1_rsa-2i_L3	JIM166	Venus::SYS-1	rsa-2 RNAi
20150426_sys-1_rsa-2i_L4	JIM166	Venus::SYS-1	rsa-2 RNAi
20150501_sys-1_L1	JIM166	Venus::SYS-1
20150501_sys-1_L2	JIM166	Venus::SYS-1
20150501_sys-1_L4	JIM166	Venus::SYS-1
20150501_sys-1_rpt-4i_L1	JIM166	Venus::SYS-1	rpt-4 RNAi
20150507_sys-1_rpt-4i_L1	JIM166	Venus::SYS-1	rpt-4 RNAi
20150507_sys-1_rpt-4i_L4	JIM166	Venus::SYS-1	rpt-4 RNAi
20150508_sys-1_rpt-4i_L2	JIM166	Venus::SYS-1	rpt-4 RNAi
20150509_sys-1_rpt-4i_L4	JIM166	Venus::SYS-1	rpt-4 RNAi
20150510_sys-1_rpt-4i_L4	JIM166	Venus::SYS-1	rpt-4 RNAi
20150511_sys-1_rpt-4i_L1	JIM166	Venus::SYS-1	rpt-4 RNAi
20150511_sys-1_rpt-4i_L2	JIM166	Venus::SYS-1	rpt-4 RNAi
Embryo name	Strain	Reporter	Treatment
20150511_sys-1_rpt-4i_L3	JIM166	Venus::SYS-1	rpt-4 RNAi
20150511_sys-1_rpt-4i_L4	JIM166	Venus::SYS-1	rpt-4 RNAi
20150512_sys-1_rpt-4i_L2	JIM166	Venus::SYS-1	rpt-4 RNAi
20150516_sys-1_rsa-2i_L1	JIM166	Venus::SYS-1	rsa-2 RNAi
20150516_sys-1_rsa-2i_L4	JIM166	Venus::SYS-1	rsa-2 RNAi
20150517_sys-1_rsa-2i_L3	JIM166	Venus::SYS-1	rsa-2 RNAi
20150518_sys-1_rsa-2i_L4	JIM166	Venus::SYS-1	rsa-2 RNAi
20150527_sys-1_L1	JIM166	Venus::SYS-1
20150527_sys-1_L2	JIM166	Venus::SYS-1
20150527_sys-1_L3	JIM166	Venus::SYS-1
20150528_sem-2_L2	RW11928	sem-2
20150528_sem-2_L4	RW11928	sem-2
20150601_ets-7_L1	RW11743	ets-7
20150601_ets-7_L2	RW11743	ets-7
20150601_ets-7_L4	RW11743	ets-7
20150602_JIM310_L1	JIM310	Venus::SYS-1_STOPS; smg-1(r861)
20150602_JIM310_L2	JIM310	Venus::SYS-1_STOPS; smg-1(r861)
20150602_JIM310_L3	JIM310	Venus::SYS-1_STOPS; smg-1(r861)
20150602_JIM310_L4	JIM310	Venus::SYS-1_STOPS; smg-1(r861)
20150603_ets-7_lit-1i_L1	RW11743	ets-7	lit-1 RNAi
20150603_ets-7_lit-1i_L2	RW11743	ets-7	lit-1 RNAi
20150603_ets-7_lit-1i_L3	RW11743	ets-7	lit-1 RNAi
20150610_unc-30_pop-1i_L1	JIM267	unc-30	pop-1 RNAi
20150610_unc-30_pop-1i_L2	JIM267	unc-30	pop-1 RNAi
20150610_unc-30_pop-1i_L4	JIM267	unc-30	pop-1 RNAi
20150611_sem-2_pop1i_L1	RW11928	sem-2	pop-1 RNAi
20150611_sem-2_pop1i_L2	RW11928	sem-2	pop-1 RNAi
20150611_sem-2_pop1i_L3	RW11928	sem-2	pop-1 RNAi
20150611_sem-2_pop1i_L4	RW11928	sem-2	pop-1 RNAi
20150612_sem-2_lit-1i_L1	RW11928	sem-2	lit-1 RNAi
20150612_sem-2_lit-1i_L4	RW11928	sem-2	lit-1 RNAi
20150616_pop-1_rpt-4i_L2	JIM291	GFP::POP-1	rpt-4 RNAi
20150616_pop-1_rpt-4i_L3	JIM291	GFP::POP-1	rpt-4 RNAi
20150617_wrm-1_rpt-4i_L1	JIM133	GFP::WRM-1	rpt-4 RNAi
20150617_wrm-1_rpt-4i_L2	JIM133	GFP::WRM-1	rpt-4 RNAi
20150617_wrm-1_rpt-4i_L3	JIM133	GFP::WRM-1	rpt-4 RNAi
20150617_wrm-1_rpt-4i_L4	JIM133	GFP::WRM-1	rpt-4 RNAi
20150618_sem-2_sys-1i_L1	RW11928	sem-2	sys-1 RNAi
20150618_sem-2_sys-1i_L2	RW11928	sem-2	sys-1 RNAi
20150618_sem-2_sys-1i_L4	RW11928	sem-2	sys-1 RNAi
20150618_unc-30_lit-1i_L2	JIM267	unc-30	lit-1 RNAi
20150618_unc-30_lit-1i_L3	JIM267	unc-30	lit-1 RNAi
20150619_unc-30_sys-1i_L1	JIM267	unc-30	sys-1 RNAi
20150619_unc-30_sys-1i_L3	JIM267	unc-30	sys-1 RNAi
20150619_unc-30_sys-1i_L4	JIM267	unc-30	sys-1 RNAi
20150623_pop-1_rpt-4i_L1	JIM291	GFP::POP-1	rpt-4 RNAi
20150623_pop-1_rpt-4i_L3	JIM291	GFP::POP-1	rpt-4 RNAi
20150623_pop-1_rpt-4i_L4	JIM291	GFP::POP-1	rpt-4 RNAi
Embryo name	Strain	Reporter	Treatment
20150630_ets-7_L2	RW11743	ets-7
20150703_ets-7_pop-1i_L1	RW11743	ets-7	pop-1 RNAi
20150703_ets-7_pop-1i_L2	RW11743	ets-7	pop-1 RNAi
20150703_ets-7_pop-1i_L4	RW11743	ets-7	pop-1 RNAi
20150703_ets-7_sys-1i_L1	RW11743	ets-7	sys-1 RNAi
20150703_ets-7_sys-1i_L2	RW11743	ets-7	sys-1 RNAi
20150703_ets-7_sys-1i_L3	RW11743	ets-7	sys-1 RNAi
20150703_ets-7_sys-1i_L4	RW11743	ets-7	sys-1 RNAi
20150706_unc-30_L1	JIM267	unc-30
20150706_unc-30_L2	JIM267	unc-30
20150706_unc-30_L3	JIM267	unc-30
20150706_unc-30_L4	JIM267	unc-30
20150707_mCherry_sys-1_L1	JIM311	mCherry::SYS-1
20150707_mCherry_sys-1_L2	JIM311	mCherry::SYS-1
20150707_mCherry_sys-1_L3	JIM311	mCherry::SYS-1
20150707_mCherry_sys-1_L4	JIM311	mCherry::SYS-1
20150710_pop-1_L1	JIM291	GFP::POP-1
20150710_pop-1_L2	JIM291	GFP::POP-1
20150710_pop-1_L3	JIM291	GFP::POP-1
