# Supplementary material for: Quantitative Differences in Nuclear β-catenin and TCF Pattern Embryonic Cells in C. elegans
Source: PLoS Genet. 2015 Oct 21;11(10):e1005585. doi: 10.1371/journal.pgen.1005585 (PMC4619327; doi:10.1371/journal.pgen.1005585)
Supplement: S3 Table — (XLSX) [file pgen.1005585.s003.xlsx]

## Sheet: Sheet1
Table S3 – b-catenin asymmetry in each cell division.
Cell	Time	beta-catenin asymmetry (mean nuclear beta-catenin in this cell minus value for its sister)	graph	significance of difference with sister (fdr)	n (embryos)	GFP::WRM-1 in asymmetry (mean nuclear GFP::WRM-1 in this cell minus value for its sister)	Venus::SYS-1 asymmetry (mean nuclear Venus::SYS-1 in this cell minus value for its sister)	sys-1p::GFP-POP-1 asymmetry (mean nuclear GFP::POP-1 in this cell minus value for its sister)	Cell
P1	3	-44.3917	-44.3917	0.708187	3	-249.168	57.9963	NA	P1
ABp	19	17.5511	17.5511	0.541524	7	35.3328	-6.15796	NA	ABp
EMS	23	0.67156	0.67156	0.985087	8	77.9719	-76.6288	NA	EMS
ABpr	43	-30.5809	-30.5809	0.0587819	10	-8.80257	-45.0998	NA	ABpr
ABar	43	11.208	11.208	0.444217	10	46.6042	-12.3894	NA	ABar
E	46	101.075	101.075	0.00109713	11	29.6635	141.882	NA	E
P3	49	-41.369	-41.369	0.186518	11	-128.762	8.56989	NA	P3
ABprp	56	40.8843	40.8843	0.0706939	11	-19.0781	75.1485	NA	ABprp
ABalp	56	81.3205	81.3205	0.00312735	11	14.6735	119.404	NA	ABalp
ABplp	56	99.5741	99.5741	0.0017998	11	30.661	138.953	NA	ABplp
ABarp	56	141.153	141.153	0.000514378	11	48.3876	194.162	NA	ABarp
MSp	62	96.7733	96.7733	7.6022e-05	11	118.471	84.3744	NA	MSp
Ep	63	134.327	134.327	1.18825e-06	11	94.3101	157.194	NA	Ep
Cp	67	121.761	121.761	0.00719325	11	-20.5898	203.104	NA	Cp
ABplap	74	132.63	132.63	4.65563e-07	11	165.074	114.09	NA	ABplap
P4	75	-112.494	-112.494	0.0038474	11	-9.09689	-171.578	NA	P4
ABalap	75	130.707	130.707	1.56767e-05	11	102.838	146.633	NA	ABalap
ABarap	75	139.779	139.779	1.35503e-06	11	143.629	137.579	NA	ABarap
ABprap	75	148.748	148.748	3.89777e-06	11	165.147	139.377	NA	ABprap
ABarpp	75	158.451	158.451	2.39205e-07	11	144.878	166.207	NA	ABarpp
ABprpp	75	169.151	169.151	4.5439e-06	11	153.661	178.002	NA	ABprpp
ABplpp	75	185.59	185.59	4.31435e-06	11	180.097	188.729	NA	ABplpp
ABalpp	75	210.127	210.127	8.05552e-06	11	245.882	189.695	NA	ABalpp
MSpp	85	121.1	121.1	0.00025163	11	164.771	96.146	NA	MSpp
MSap	85	149.859	149.859	2.37861e-05	11	186.276	129.049	NA	MSap
Cap	94	138.523	138.523	0.000186137	11	59.2156	183.842	NA	Cap
Cpp	94	227.818	227.818	2.76713e-06	11	155.042	269.404	NA	Cpp
ABaraap	102	124.891	124.891	2.14016e-05	11	160.62	104.474	NA	ABaraap
ABplaap	102	129.262	129.262	3.09426e-08	11	131.59	127.932	NA	ABplaap
ABpraap	102	150.073	150.073	2.49663e-05	11	132.833	159.924	NA	ABpraap
ABarapp	102	162.057	162.057	3.88953e-05	11	210.062	134.625	NA	ABarapp
ABplapp	102	211.149	211.149	2.1801e-07	11	186.024	225.506	NA	ABplapp
ABprapp	102	215.472	215.472	1.97923e-07	11	201.492	223.46	NA	ABprapp
ABalpap	102	277.001	277.001	5.07734e-05	11	331.052	246.115	NA	ABalpap
ABarpap	103	147.739	147.739	1.71206e-06	11	157.882	141.943	NA	ABarpap
ABalaap	103	182.593	182.593	9.02518e-06	11	148.361	202.155	NA	ABalaap
ABprpap	103	190.965	190.965	7.75376e-07	11	228.001	169.801	NA	ABprpap
ABalapp	103	190.967	190.967	3.08984e-06	11	228.848	169.32	NA	ABalapp
ABalppp	103	201.968	201.968	1.27083e-05	11	131.409	242.288	NA	ABalppp
ABplpap	103	215.51	215.51	4.67137e-06	11	165.781	243.927	NA	ABplpap
ABprppp	104	220.613	220.613	3.20145e-07	11	198.164	233.441	NA	ABprppp
ABplppp	104	221.477	221.477	3.23952e-05	11	152.495	260.895	NA	ABplppp
ABarppp	105	163.987	163.987	1.32449e-06	11	136.794	179.526	NA	ABarppp
Ear	108	-26.4438	-26.4438	0.0552342	11	-6.52512	-37.8259	NA	Ear
Epr	110	-84.9623	-84.9623	0.000222513	11	-91.3252	-81.3263	NA	Epr
MSaap	113	137.195	137.195	0.000127261	11	192.558	105.56	NA	MSaap
MSpap	113	172.013	172.013	2.23779e-05	11	210.531	150.003	NA	MSpap
Dp	114	-90.0602	-90.0602	0.00287514	11	-81.3751	-95.0231	NA	Dp
MSppp	116	127.017	127.017	0.000344523	11	182.283	95.4364	NA	MSppp
MSapp	116	212.585	212.585	3.27259e-07	11	256.205	187.66	NA	MSapp
Cpap	127	250.204	250.204	3.4941e-06	10	196.637	285.914	NA	Cpap
Caap	128	157.027	157.027	0.000170108	10	116.201	184.245	NA	Caap
Cppp	131	269.943	269.943	2.5167e-05	10	207.673	311.456	-129.564	Cppp
ABarpaap	132	215.571	215.571	1.41096e-05	10	166.31	248.412	-115.812	ABarpaap
ABplapap	132	234.194	234.194	2.15278e-05	10	161.435	282.7	-116.392	ABplapap
ABplaapp	132	276.53	276.53	3.29969e-06	10	207.063	322.841	-154.271	ABplaapp
Capp	133	229.02	229.02	3.9821e-06	10	187.929	256.413	-117.549	Capp
ABplappp	133	241.067	241.067	1.14738e-05	10	251.423	234.163	-92.9818	ABplappp
ABplaaap	133	245.297	245.297	1.51834e-05	10	161.967	300.85	-166.579	ABplaaap
ABprapap	133	310.329	310.329	2.53978e-05	10	241.383	356.293	-154.625	ABprapap
ABpraapp	133	316.477	316.477	1.08909e-06	10	281.705	339.659	-151.498	ABpraapp
ABalpapp	133	322.494	322.494	1.33756e-06	10	356.757	299.652	-75.7784	ABalpapp
ABprappp	133	357.798	357.798	3.09925e-06	10	402.342	328.102	-134.345	ABprappp
ABplpapp	133	409.906	409.906	4.25205e-07	10	407.753	411.341	-52.0115	ABplpapp
ABarapap	134	158.083	158.083	0.000103661	10	170.106	150.068	-74.2458	ABarapap
ABaraapp	134	206.092	206.092	0.000293855	10	289.167	150.708	-80.883	ABaraapp
ABpraaap	134	232.435	232.435	1.28293e-05	10	156.142	283.296	-102.556	ABpraaap
ABarappp	134	237.174	237.174	2.97645e-06	10	258.013	223.282	-65.4444	ABarappp
ABarpapp	134	240.181	240.181	4.91892e-07	10	230.353	246.733	-68.4065	ABarpapp
ABprpapp	134	268.756	268.756	1.25704e-06	10	302.387	246.336	-58.7526	ABprpapp
ABalpaap	134	302.337	302.337	2.76182e-06	10	322.101	289.161	-125.564	ABalpaap
ABalpppp	134	326.941	326.941	2.26869e-06	10	322.026	330.217	-50.7703	ABalpppp
ABaraaap	135	201.704	201.704	0.000124332	10	199.865	202.93	-80.8602	ABaraaap
ABarppap	135	241.828	241.828	6.3345e-05	10	175.504	286.044	-129.201	ABarppap
ABarpppp	135	241.941	241.941	3.98338e-06	10	201.281	269.048	-83.9468	ABarpppp
ABplpaap	135	251.736	251.736	1.95237e-08	10	244.611	256.486	-86.7331	ABplpaap
ABalppap	135	262.447	262.447	2.04445e-07	10	292.26	242.573	-136.32	ABalppap
ABprpaap	135	265.054	265.054	1.58571e-08	10	277.215	256.946	-78.1174	ABprpaap
ABalapap	135	343.362	343.362	3.14559e-05	10	213.572	429.889	-280.587	ABalapap
ABprpppp	135	360.207	360.207	5.44232e-06	10	370.707	353.207	-74.4015	ABprpppp
ABalappp	135	378.46	378.46	7.74244e-06	10	312.722	422.285	-62.1663	ABalappp
ABplpppp	135	383.046	383.046	1.23741e-05	10	304.541	435.383	-42.5757	ABplpppp
ABplppap	136	257.097	257.097	3.80275e-05	10	249.633	262.072	-90.132	ABplppap
ABalaaap	137	259.91	259.91	1.0849e-05	10	188.274	307.668	-163.072	ABalaaap
ABprppap	137	272.756	272.756	1.39278e-05	10	273.596	272.197	-93.6286	ABprppap
ABalaapp	137	289.339	289.339	7.85105e-06	10	300.737	281.74	-133.645	ABalaapp
Z3	142	-6.34076	-6.34076	0.519412	10	-4.28581	-7.71073	-5.5768	Z3
MSaaap	145	269.672	269.672	6.15154e-07	10	309.021	243.439	-169.457	MSaaap
MSaapp	145	323.603	323.603	8.92495e-06	10	378.763	286.829	-119.48	MSaapp
MSpaap	146	209.034	209.034	2.5257e-05	10	253.568	179.344	-119.638	MSpaap
MSpapp	146	264.705	264.705	8.42485e-05	10	296.7	243.375	-85.961	MSpapp
MSapap	149	257.318	257.318	1.74749e-07	10	294.002	232.861	-145.264	MSapap
MSppap	150	225.812	225.812	4.06903e-08	10	262.751	201.186	-104.978	MSppap
MSpppp	150	281.426	281.426	6.35596e-06	10	280.962	281.735	-28.5527	MSpppp
MSappp	150	348.635	348.635	2.96094e-07	10	334.487	358.067	-39.2242	MSappp
Ealp	155	269.562	269.562	4.67478e-07	10	232.25	294.436	-64.1037	Ealp
Earp	157	285.132	285.132	1.92697e-06	10	251.441	307.592	-67.5768	Earp
Eplp	160	281.978	281.978	9.53265e-07	10	236.833	312.074	-45.6699	Eplp
Dap	161	188.216	188.216	0.00241131	10	189.188	187.568	-42.6375	Dap
Dpp	161	245.239	245.239	4.10794e-07	10	225.535	258.374	-33.7537	Dpp
Eprp	161	280.307	280.307	6.58618e-08	10	255.976	296.528	-73.485	Eprp
Cpaap	165	244.084	244.084	2.76843e-07	10	201.304	272.605	-70.1615	Cpaap
Cpapp	167	526.129	526.129	7.58422e-07	10	535.843	519.653	-62.5282	Cpapp
ABplaappp	167	659.18	659.18	1.6323e-06	10	479.156	779.195	-167.306	ABplaappp
Caaap	168	244.341	244.341	4.88564e-05	10	171.57	292.855	-86.9778	Caaap
ABplpappp	168	412.106	412.106	2.21734e-07	10	461.61	379.103	-87.2188	ABplpappp
ABalpappp	168	412.18	412.18	5.81757e-07	10	424.49	403.973	-112.852	ABalpappp
ABplapapp	168	649.514	649.514	1.12365e-06	10	547.079	717.804	-143.764	ABplapapp
ABarpaapp	169	371.531	371.531	3.5715e-05	10	266.315	441.676	-113.433	ABarpaapp
ABalppppp	169	559.987	559.987	3.22433e-09	10	531.136	579.221	-62.7358	ABalppppp
ABpraappp	169	624.781	624.781	2.20772e-07	10	602.901	639.368	-146.876	ABpraappp
ABarapapp	170	304.41	304.41	4.55261e-05	10	308.319	301.804	-101.574	ABarapapp
ABprpappp	170	383.282	383.282	4.89571e-05	10	441.543	344.441	-114.838	ABprpappp
ABalpaapp	170	507.854	507.854	2.6373e-05	10	673.337	397.531	-167.262	ABalpaapp
ABprapapp	170	784.963	784.963	3.68176e-06	10	639.104	882.202	-198.64	ABprapapp
ABplaapap	171	384.873	384.873	0.000116021	10	185.459	517.815	-292.477	ABplaapap
ABaraappp	171	389.555	389.555	1.34346e-05	10	403.905	379.988	-104.186	ABaraappp
ABplaaaap	171	400.701	400.701	8.65967e-06	10	265.359	490.928	-280.167	ABplaaaap
ABplpapap	171	404.872	404.872	2.73394e-09	10	389.328	415.234	-151.151	ABplpapap
ABaraaapp	171	465.719	465.719	3.16814e-05	10	470.219	462.718	-163.092	ABaraaapp
ABarapppp	171	499.177	499.177	1.09856e-07	10	490.951	504.661	-102.451	ABarapppp
ABarpappp	171	523.421	523.421	4.41038e-05	10	301.492	671.373	-118.416	ABarpappp
ABplppppp	171	533.571	533.571	4.11598e-06	10	476.096	571.888	-117.064	ABplppppp
ABarpapap	171	565.677	565.677	3.00469e-05	10	323.203	727.326	-277.074	ABarpapap
ABalapapp	171	758.867	758.867	1.40305e-05	10	460.721	957.631	-204.34	ABalapapp
ABprpapap	172	344.974	344.974	6.88044e-07	10	316.484	363.967	-131.088	ABprpapap
ABplappap	172	371.177	371.177	7.68723e-06	10	418.162	339.853	-201.648	ABplappap
ABplapaap	172	385.603	385.603	2.42652e-05	10	255.067	472.627	-275.128	ABplapaap
ABprppppp	172	408.147	408.147	2.94966e-06	10	484.18	357.458	-122.032	ABprppppp
ABalpapap	172	416.637	416.637	1.72781e-06	10	472.125	379.645	-212.437	ABalpapap
ABalppapp	172	470.549	470.549	2.42826e-06	10	490.903	456.98	-141.251	ABalppapp
ABpraaapp	172	537.478	537.478	9.67704e-07	10	429.197	609.665	-214.989	ABpraaapp
ABplpaapp	172	582.576	582.576	9.65962e-06	10	638.782	545.104	-150.905	ABplpaapp
ABalapppp	172	585.735	585.735	1.93247e-06	10	405.01	706.219	-104.136	ABalapppp
ABprpaapp	172	601.513	601.513	2.18849e-06	10	709.755	529.352	-137.165	ABprpaapp
ABplaaapp	172	669.425	669.425	0.000197722	10	328.381	896.788	-171.595	ABplaaapp
ABprpppap	173	313.701	313.701	3.43825e-06	10	333.338	300.61	-177.113	ABprpppap
ABaraapap	173	328.559	328.559	3.44815e-05	10	375.138	297.506	-165.085	ABaraapap
ABplpppap	173	353.096	353.096	1.4553e-07	10	376.94	337.2	-164.415	ABplpppap
ABalpppap	173	361.286	361.286	1.40781e-06	10	301.364	401.233	-152.385	ABalpppap
ABprpaaap	173	385.057	385.057	1.522e-06	10	412.996	366.431	-151.008	ABprpaaap
ABpraapap	173	411.947	411.947	2.31298e-05	10	259.032	513.89	-258.94	ABpraapap
ABplpaaap	173	429.428	429.428	9.76843e-06	10	409.55	442.679	-166.777	ABplpaaap
ABarapaap	174	209.688	209.688	0.00019253	10	271.937	168.188	-173.852	ABarapaap
ABarappap	174	248.731	248.731	9.95184e-07	10	210.481	274.232	-100.006	ABarappap
ABprappap	174	501.525	501.525	0.000121812	10	660.005	395.871	-246.821	ABprappap
ABprapaap	174	501.695	501.695	2.17502e-06	10	462.608	527.754	-234.23	ABprapaap
ABplapppp	174	800.359	800.359	7.7044e-07	10	624.307	917.728	-141.61	ABplapppp
ABarpppap	175	540.441	540.441	1.6127e-05	10	334.161	677.961	-157.941	ABarpppap
ABalaappp	175	652.313	652.313	9.33815e-07	10	473.574	771.472	-215.679	ABalaappp
ABalapaap	175	653.794	653.794	5.6219e-05	10	335.115	866.247	-198.408	ABalapaap
ABalaaapp	175	747.318	747.318	4.90787e-06	10	478.156	926.759	-276.334	ABalaaapp
ABprppapp	176	464.627	464.627	5.20892e-06	10	558.796	401.847	-142.78	ABprppapp
ABplppapp	176	484.225	484.225	1.90751e-05	10	506.939	469.082	-113.843	ABplppapp
ABarppaap	176	516.184	516.184	7.89205e-05	10	296.18	662.853	-182.15	ABarppaap
Caapp	176	550.158	550.158	3.70691e-06	10	446.401	619.329	-84.6305	Caapp
ABprapppp	176	663.936	663.936	8.03011e-07	10	664.693	663.432	-134.052	ABprapppp
ABalpaaap	177	375.685	375.685	2.17094e-07	10	441.056	332.104	-170.81	ABalpaaap
ABpraaaap	177	409.702	409.702	4.56391e-06	10	322.203	468.034	-222.36	ABpraaaap
ABarppppp	177	511.9	511.9	2.20623e-08	10	488.591	527.44	-106.581	ABarppppp
ABalappap	178	370.405	370.405	6.49077e-06	10	247.89	452.082	-126.353	ABalappap
Cpppp	178	466.081	466.081	1.15921e-05	10	462.859	468.229	-125.036	Cpppp
ABarppapp	178	509.007	509.007	3.01284e-05	10	325.287	631.487	-138.063	ABarppapp
ABprppaap	179	279.435	279.435	1.38997e-05	10	290.468	272.08	-111.036	ABprppaap
MSaapap	179	285.092	285.092	8.03989e-05	10	363.355	232.917	-185.887	MSaapap
ABaraaaap	179	366.774	366.774	9.10671e-06	10	311.265	403.78	-232.836	ABaraaaap
ABplppaap	179	389.844	389.844	1.8848e-07	10	380.778	395.888	-122.348	ABplppaap
ABalppaap	179	402.062	402.062	3.67401e-08	10	420.851	389.535	-131.174	ABalppaap
MSaaaap	179	468.356	468.356	1.28708e-06	10	585.675	390.143	-319.923	MSaaaap
MSpapap	180	236.877	236.877	0.000462513	10	326.009	177.456	-136.337	MSpapap
ABarpaaap	180	348.286	348.286	3.84693e-06	10	309.282	374.289	-209	ABarpaaap
MSpaaap	180	428.962	428.962	3.16944e-05	10	619.381	302.015	-252.232	MSpaaap
ABalaaaar	181	-653.001	-653.001	5.18684e-05	10	-361.252	-847.501	265.874	ABalaaaar
Cappp	181	503.3	503.3	7.58026e-08	10	525.863	488.258	-149.043	Cappp
ABalaapap	181	597.718	597.718	2.90143e-06	10	444.038	700.171	-197.176	ABalaapap
MSaaapp	183	326.391	326.391	0.000202266	10	485.46	220.344	-186.302	MSaaapp
Cppap	186	275.367	275.367	4.00813e-05	10	331.28	238.092	-146.568	Cppap
MSpaapp	187	224.098	224.098	0.00614537	10	399.047	107.465	-129.553	MSpaapp
Capap	189	287.821	287.821	1.28573e-06	10	323.279	264.182	-159.565	Capap
MSaappp	189	392.795	392.795	7.71386e-05	10	276.208	470.519	-75.1996	MSaappp
MSpappp	189	396.694	396.694	0.00013541	10	331.164	440.381	-79.9631	MSpappp
MSapaap	189	436.555	436.555	2.78024e-05	10	511.888	386.334	-212.476	MSapaap
MSapapp	189	732.343	732.343	1.24131e-06	10	755.385	716.981	-111.902	MSapapp
MSppapp	189	753.64	753.64	6.87942e-07	10	799.81	722.859	-155.445	MSppapp
MSppaap	190	494.622	494.622	2.22403e-05	10	625.933	407.081	-234.217	MSppaap
MSpppap	194	420.551	420.551	1.65057e-05	10	520.498	353.92	-107.478	MSpppap
MSappap	196	419.262	419.262	1.36571e-05	10	480.47	378.457	-77.0258	MSappap
MSapppp	200	559.495	559.495	7.75913e-06	10	480.841	611.931	-143.451	MSapppp
MSppppp	200	575.423	575.423	6.36432e-06	10	569.163	579.596	-168.864	MSppppp
Dppp	207	467.545	467.545	9.54441e-07	9	400.176	521.441	-94.4973	Dppp
Dapp	208	468.601	468.601	3.40269e-05	9	372.023	545.864	-71.1469	Dapp
ABalpppppp	211	865.731	865.731	1.60431e-07	9	815.334	906.048	-135.017	ABalpppppp
ABarapappp	212	505.246	505.246	9.14848e-05	9	501.686	508.093	-110.358	ABarapappp
ABalpaapap	212	603.246	603.246	4.03517e-06	9	710.572	517.384	-277.5	ABalpaapap
ABplpappap	213	180.966	180.966	0.000535315	9	262.036	116.109	-243.752	ABplpappap
Dpap	213	263.005	263.005	0.000424465	9	211.704	304.046	-125.057	Dpap
ABalpapppp	213	576.758	576.758	2.72991e-06	9	505.894	633.45	-166.742	ABalpapppp
ABalpappap	213	584.641	584.641	5.94105e-06	9	618.714	557.384	-163.437	ABalpappap
Daap	214	370.145	370.145	0.000196951	9	238.408	475.534	-146.228	Daap
ABaraaapap	214	656.246	656.246	1.58265e-05	9	739.638	589.532	-295.922	ABaraaapap
ABplaapppp	214	979.927	979.927	0.000333023	9	525.565	1343.42	-267.234	ABplaapppp
ABpraaappp	215	1143.99	1143.99	6.10689e-06	9	868.979	1364	-170.151	ABpraaappp
ABarpaapap	216	448.423	448.423	0.000139135	9	266.828	593.698	-109.016	ABarpaapap
ABarpaappp	216	531.915	531.915	5.67636e-05	9	388.996	646.251	-73.7002	ABarpaappp
Cpaapp	216	559.523	559.523	3.87759e-05	9	384.867	699.248	-64.8301	Cpaapp
Caaapp	216	571.127	571.127	2.89482e-05	9	372.729	729.845	-78.6391	Caaapp
ABplapappp	216	1044.19	1044.19	9.47822e-05	9	694.965	1323.57	-207.388	ABplapappp
ABarapapap	217	341.178	341.178	5.72318e-05	9	393.714	299.149	-173.336	ABarapapap
ABaraapppp	218	510.871	510.871	5.52914e-06	9	467.638	545.457	-173.482	ABaraapppp
ABalppppap	218	648.562	648.562	2.8776e-06	9	600.8	686.772	-188.744	ABalppppap
ABalppappp	218	729.771	729.771	4.92961e-05	9	547.387	875.678	-193.773	ABalppappp
ABpraapppp	218	830.687	830.687	2.30143e-05	9	572.312	1037.39	-286.087	ABpraapppp
ABalapappp	218	976.627	976.627	3.75441e-05	9	627.078	1256.27	-185.934	ABalapappp
Caaaap	219	358.91	358.91	0.000339023	9	230.954	461.275	-113.756	Caaaap
ABprpappap	219	373.762	373.762	3.28982e-06	9	343.69	397.819	-236.747	ABprpappap
ABplppppap	219	516.999	516.999	2.34073e-06	9	416.904	597.075	-176.469	ABplppppap
ABaraapapp	219	523.347	523.347	8.19635e-06	9	538.467	511.25	-258.836	ABaraapapp
ABarapaapp	219	532.134	532.134	9.18296e-06	9	621.344	460.765	-115.336	ABarapaapp
ABplapapap	219	616.966	616.966	0.000168179	9	394.434	794.991	-183.146	ABplapapap
ABarappppp	219	666.662	666.662	6.37665e-06	9	588.903	728.869	-147.633	ABarappppp
ABalapppap	219	734.063	734.063	1.40537e-05	9	528.218	898.738	-151.309	ABalapppap
ABaraappap	219	834.428	834.428	3.78491e-06	9	852.434	820.022	-183.679	ABaraappap
ABalappppp	219	911.17	911.17	4.51201e-06	9	719.81	1064.26	-110.992	ABalappppp
ABprapappp	219	1166.68	1166.68	5.20172e-05	9	725.789	1519.39	-190.516	ABprapappp
ABplpaappp	219	1268.54	1268.54	5.15391e-05	9	851.536	1602.15	-212.772	ABplpaappp
Cpaaap	220	342.155	342.155	5.98452e-05	9	264.096	404.602	-72.8826	Cpaaap
ABalppapap	220	368.35	368.35	0.000175693	9	376.876	361.529	-241.583	ABalppapap
ABprppppap	220	446.512	446.512	1.62283e-06	9	400.831	483.056	-145.726	ABprppppap
ABprpapppp	220	522.444	522.444	5.10934e-06	9	456.577	575.138	-202.446	ABprpapppp
ABplpaaaap	220	622.592	622.592	3.47526e-06	9	739.624	528.966	-224.389	ABplpaaaap
ABalpppapp	220	912.09	912.09	3.01676e-06	9	751.633	1040.46	-143.465	ABalpppapp
ABprpaappp	220	1180.82	1180.82	7.78506e-07	9	1104.41	1241.94	-183.377	ABprpaappp
ABarapppap	221	441.073	441.073	6.59236e-05	9	292.858	559.645	-171.833	ABarapppap
ABplpapapp	221	507.074	507.074	4.09665e-06	9	445.634	556.226	-209.974	ABplpapapp
MSaapaap	221	542.614	542.614	3.75535e-05	9	654.018	453.491	-227.421	MSaapaap
ABprpaaaap	221	558.672	558.672	4.42861e-05	9	583.063	539.159	-244.939	ABprpaaaap
ABplaappap	221	594.975	594.975	3.8441e-05	9	460.361	702.667	-181.608	ABplaappap
MSaaaaap	221	859.261	859.261	1.22475e-06	9	1014.05	735.433	-306.242	MSaaaaap
ABplaapapp	221	1122.47	1122.47	0.000314366	9	600.153	1540.33	-293.48	ABplaapapp
MSpapaap	222	479.567	479.567	0.000370879	9	658.873	336.121	-226.327	MSpapaap
ABprpapapp	222	518.091	518.091	4.02208e-05	9	444.187	577.215	-202.571	ABprpapapp
ABplappaap	222	534.674	534.674	1.68775e-05	9	462.722	592.235	-249.087	ABplappaap
ABaraapaap	222	535.256	535.256	1.07259e-05	9	586.338	494.39	-274.261	ABaraapaap
ABplpapppp	222	538.089	538.089	1.8585e-05	9	449.348	609.082	-170.864	ABplpapppp
ABprapapap	222	627.64	627.64	3.15625e-05	9	418.215	795.18	-296.896	ABprapapap
ABplappapp	222	648.408	648.408	7.53668e-05	9	435.502	818.732	-128.669	ABplappapp
ABalpapapp	222	654.064	654.064	1.0483e-06	9	605.791	692.683	-322.726	ABalpapapp
ABplaapaap	222	662.793	662.793	1.57769e-05	9	720.679	616.483	-390.422	ABplaapaap
ABplpaapap	222	694.491	694.491	5.28899e-06	9	645.085	734.017	-282.822	ABplpaapap
MSpaaaap	222	699.816	699.816	4.08875e-06	9	647.541	741.637	-201.112	MSpaaaap
ABplpppppp	222	708.314	708.314	6.40916e-06	9	660.725	746.385	-191.649	ABplpppppp
ABplapaaap	222	715.064	715.064	4.0717e-06	9	662.464	757.145	-248.345	ABplapaaap
ABplpaaapp	222	762.539	762.539	5.48937e-05	9	596.198	895.611	-93.9971	ABplpaaapp
ABprpaaapp	222	771.055	771.055	3.34825e-05	9	573.747	928.901	-127.696	ABprpaaapp
ABarpapppp	222	814.802	814.802	0.000100282	9	528.649	1043.72	-142.61	ABarpapppp
ABalpaappp	222	894.022	894.022	2.06483e-05	9	731.264	1024.23	-248.794	ABalpaappp
ABarpapapp	222	1051.45	1051.45	0.000648835	9	474.868	1512.71	-270.528	ABarpapapp
ABpraapapp	222	1136.73	1136.73	0.000108824	9	656.942	1520.57	-298.394	ABpraapapp
ABplpppapp	223	356.321	356.321	0.00527476	9	443.945	286.222	-249.226	ABplpppapp
ABarappapp	223	386.325	386.325	8.48144e-05	9	388.975	384.204	-209.434	ABarappapp
ABalpapaap	223	509.176	509.176	0.000230133	9	355.313	632.267	-356.261	ABalpapaap
ABplpppaap	223	532.126	532.126	8.77705e-05	9	605.249	473.627	-247.169	ABplpppaap
ABprpppppp	223	675.758	675.758	9.47766e-06	9	591.488	743.173	-105.79	ABprpppppp
ABprpaapap	223	692.758	692.758	3.50956e-06	9	644.997	730.966	-168.264	ABprpaapap
ABplaaaapp	223	695.973	695.973	2.519e-05	9	518.663	837.822	-192.093	ABplaaaapp
MSaaapap	223	806.036	806.036	1.16306e-07	9	805.263	806.655	-355.235	MSaaapap
ABarpapaap	223	849.503	849.503	1.26595e-06	9	718.169	954.571	-349.583	ABarpapaap
ABplaaappp	223	931.495	931.495	0.000441839	9	470.375	1300.39	-129.755	ABplaaappp
ABalaapppp	223	1251.17	1251.17	2.44709e-06	9	1093.23	1377.52	-219.356	ABalaapppp
Ealap	224	359.287	359.287	1.5023e-05	8	295.583	397.509	-147.32	Ealap
ABplpapaap	224	440.286	440.286	0.000343203	9	324.982	532.529	-167.948	ABplpapaap
ABplaaaaap	224	447.984	447.984	6.19455e-06	9	430.264	462.161	-268.339	ABplaaaaap
ABprpppaap	224	459.695	459.695	6.93437e-06	9	423.766	488.438	-202.378	ABprpppaap
ABpraaapap	224	755.322	755.322	3.03923e-06	9	906.678	634.237	-278.538	ABpraaapap
ABpraapaap	224	890.283	890.283	3.65147e-07	9	899.84	882.637	-432.37	ABpraapaap
ABpraaaapp	224	1006.65	1006.65	3.97853e-06	9	775.98	1191.18	-143.39	ABpraaaapp
ABalaaapar	225	-630.228	-630.228	3.37648e-05	9	-597.848	-656.132	273.445	ABalaaapar
Cpapap	225	-129.354	-129.354	0.365185	9	-299.962	7.13305	93.0349	Cpapap
ABprpppapp	225	360.672	360.672	0.00241142	9	530.199	225.049	-164.015	ABprpppapp
ABpraappap	225	599.559	599.559	9.69579e-06	9	473.774	700.188	-144.28	ABpraappap
ABaraaappp	225	678.106	678.106	9.58646e-07	9	539.719	788.816	-212.332	ABaraaappp
ABprapaaap	225	782.524	782.524	9.26881e-06	9	773.175	790.003	-312.948	ABprapaaap
MSpaaapp	225	1028.09	1028.09	8.24885e-07	9	1180.86	905.878	-231.627	MSpaaapp
MSaaaapp	225	1132.02	1132.02	8.35047e-06	9	1312.62	987.539	-337.749	MSaaaapp
ABalapaapp	225	1334.58	1334.58	5.05568e-05	9	805.406	1757.91	-194.058	ABalapaapp
ABprpapaap	226	439.315	439.315	0.000884281	9	312.856	540.482	-161.312	ABprpapaap
ABprppapap	226	512.323	512.323	7.22976e-08	9	476.59	540.909	-271.821	ABprppapap
ABprappaap	226	559.511	559.511	4.33695e-06	9	490.149	615	-247.192	ABprappaap
ABalapapap	226	619.517	619.517	0.000132338	9	435.576	766.669	-193.094	ABalapapap
ABprappapp	226	669.52	669.52	1.3182e-06	9	618.797	710.098	-186.207	ABprappapp
ABarpppapp	226	770.252	770.252	0.000106467	9	544.885	950.545	-186.424	ABarpppapp
ABalaaappr	226	1139.65	1139.65	4.35598e-05	9	759.461	1443.81	-199.471	ABalaaappr
Cpappv	227	390.562	390.562	0.0013433	9	404.303	379.569	-76.214	Cpappv
ABplppapap	227	504.947	504.947	1.32596e-05	9	467.37	535.009	-290.536	ABplppapap
ABalpppaap	227	608.453	608.453	3.42997e-05	9	682.024	549.596	-224.765	ABalpppaap
Ealpp	227	611.704	611.704	8.54487e-06	8	454.474	706.041	-57.4519	Ealpp
ABarppaapp	227	711.213	711.213	0.000112797	9	499.418	880.65	-196.817	ABarppaapp
ABplapaapp	227	912.831	912.831	0.000449353	9	509.766	1235.28	-106.671	ABplapaapp
ABalappapp	227	1076.55	1076.55	3.3829e-06	9	912.555	1207.74	-153.278	ABalappapp
ABarappaap	228	334.055	334.055	4.27422e-06	9	277.347	379.421	-187.214	ABarappaap
ABarapaaap	228	403.8	403.8	0.00014647	9	288.234	496.252	-252.228	ABarapaaap
ABarpappap	228	712.481	712.481	4.46149e-05	9	595.954	805.703	-148.734	ABarpappap
ABplaaapap	229	665.767	665.767	0.000253439	9	393.219	883.805	-96.286	ABplaaapap
ABalapaaap	229	798.081	798.081	2.17294e-05	9	827.319	774.691	-181.706	ABalapaaap
ABplapppap	230	451.129	451.129	9.35813e-05	9	325.645	551.515	-188.79	ABplapppap
ABalaappap	230	461.496	461.496	7.98481e-06	9	475.801	450.053	-156.031	ABalaappap
Earap	230	462.104	462.104	2.26746e-05	8	376.414	513.517	-111.91	Earap
ABalpaaapp	230	586.499	586.499	1.81202e-06	9	667.005	522.094	-164.627	ABalpaaapp
ABplappppp	230	863.199	863.199	0.000272919	9	484.243	1166.36	-150.237	ABplappppp
ABprapaapp	230	935.084	935.084	1.71697e-05	9	650.485	1162.76	-102.529	ABprapaapp
Caappv	231	219.05	219.05	0.017937	9	332.516	128.277	-124.826	Caappv
MSaapapp	231	404.993	404.993	0.00281642	9	572.01	271.379	-113.467	MSaapapp
ABprppaapp	231	459.978	459.978	3.58597e-06	9	411.392	498.848	-175.226	ABprppaapp
MSpapapp	231	524.881	524.881	0.000181693	9	549.27	505.37	-89.7248	MSpapapp
ABplppaapp	231	530.878	530.878	2.34272e-07	9	476.904	574.058	-178.438	ABplppaapp
ABarpppaap	231	679.363	679.363	5.03209e-05	9	476.585	841.585	-67.7506	ABarpppaap
ABalppaapp	231	705.477	705.477	2.05325e-05	9	561.089	820.986	-129.273	ABalppaapp
MSpaapap	231	740.239	740.239	1.03272e-05	9	835.139	664.318	-162.029	MSpaapap
ABprppappp	231	850.236	850.236	8.51689e-08	9	749.767	930.611	-163.646	ABprppappp
ABplppappp	231	886.775	886.775	4.7661e-06	9	733.385	1009.49	-177.585	ABplppappp
ABaraaaaap	232	193.101	193.101	0.04277	9	27.7834	325.355	-182.7	ABaraaaaap
Eplap	232	237.974	237.974	1.95381e-05	9	230.819	243.697	-136.383	Eplap
ABalpaaaap	232	322.684	322.684	0.0250692	9	96.3495	503.751	-302.352	ABalpaaaap
ABarpaaaap	232	461.908	461.908	9.95172e-06	9	453.039	469.003	-288.831	ABarpaaaap
Earpp	232	531.695	531.695	5.02374e-07	8	485.921	559.159	-101.556	Earpp
ABarppppap	232	558.787	558.787	1.05475e-05	9	457.401	639.895	-158.856	ABarppppap
ABpraaaaap	232	665.554	665.554	0.000189172	9	888.783	486.971	-342.055	ABpraaaaap
ABalaaaalp	232	1057.49	1057.49	0.000172053	9	596.892	1425.97	-252.898	ABalaaaalp
ABalaaaarr	233	113.191	113.191	0.172378	9	27.7753	181.524	-77.2087	ABalaaaarr
Cpppap	233	407.571	407.571	0.000133539	9	258.192	527.073	-181.062	Cpppap
ABprapppap	233	467.028	467.028	2.58376e-05	9	330.978	575.868	-164.282	ABprapppap
ABprappppp	233	819.314	819.314	0.000149516	9	560.031	1026.74	-125.248	ABprappppp
ABalppaaap	234	378.564	378.564	0.000159006	9	314.902	429.493	-92.9338	ABalppaaap
ABarppaaap	234	573.554	573.554	0.000366006	9	363.578	741.535	-46.4472	ABarppaaap
ABarpppppp	234	906.202	906.202	1.29151e-05	9	666.886	1097.66	-6.45277	ABarpppppp
Eprap	235	274.155	274.155	9.04386e-05	9	295.612	256.989	-78.1482	Eprap
ABplppaaap	235	431.716	431.716	0.000211311	9	517.397	363.171	-247.794	ABplppaaap
ABarppapap	235	507.501	507.501	0.0018529	9	178.664	770.571	-83.8307	ABarppapap
ABprppaaap	235	509.511	509.511	6.04551e-07	9	513.822	506.062	-269.32	ABprppaaap
ABalaapapp	235	813.316	813.316	0.000419065	9	444.534	1108.34	-88.928	ABalaapapp
ABalaapaap	236	526.247	526.247	3.34791e-05	9	369.293	651.811	-281.042	ABalaapaap
ABarppappp	236	974.557	974.557	0.000409596	9	497.686	1356.05	-22.8563	ABarppappp
Cappap	237	505.874	505.874	4.15301e-05	9	377.29	608.742	-200.987	Cappap
Cppppp	237	557.133	557.133	9.88994e-06	9	517.898	588.521	-116.477	Cppppp
ABarpaaapp	237	563.31	563.31	0.000147923	9	628.42	511.222	-230.054	ABarpaaapp
Eplpp	238	360.009	360.009	0.000174009	9	263.482	437.23	-43.7133	Eplpp
MSppaaap	238	554.518	554.518	7.61481e-06	9	649.408	478.607	-283.741	MSppaaap
ABaraaaapp	238	671.061	671.061	0.00358923	9	1063.19	357.358	-205.14	ABaraaaapp
MSppapap	238	733.873	733.873	1.96887e-06	9	679.671	777.234	-281.449	MSppapap
ABalappaap	239	319.962	319.962	7.20141e-05	9	286.632	346.626	-133.676	ABalappaap
MSapaaap	239	527.588	527.588	1.04066e-05	9	598.204	471.095	-326.16	MSapaaap
MSapapap	239	748.413	748.413	3.88378e-06	9	672.99	808.752	-337.211	MSapapap
Eprpp	241	369.641	369.641	1.83989e-05	9	386.724	355.975	-42.7676	Eprpp
Capppp	242	477.265	477.265	4.47306e-05	9	462.198	489.319	-97.8202	Capppp
Cppaap	244	183.675	183.675	0.00816263	9	186.465	181.443	-148.649	Cppaap
Cppapp	245	328.247	328.247	5.19321e-05	9	356.759	305.437	-124.987	Cppapp
Capaap	247	212.736	212.736	0.00075446	8	217.733	209.738	-225.315	Capaap
Capapp	248	344.747	344.747	6.45466e-05	9	328.25	357.944	-137.504	Capapp
MSppappp	248	998.872	998.872	0.000209119	8	907.869	1089.88	-266.911	MSppappp
MSapappp	249	1059.02	1059.02	0.00050626	8	693.019	1425.02	-196.085	MSapappp
MSaaappp	259	627.403	627.403	0.000123912	6	589.484	665.321	NA	MSaaappp
MSapppap	260	504.166	504.166	0.0159327	5	334.685	758.388	NA	MSapppap
MSppppap	261	311.179	311.179	0.0186354	5	340.428	267.304	NA	MSppppap
MSpppaap	261	658.87	658.87	0.00271833	5	751.612	519.757	NA	MSpppaap
MSapaapp	261	740.64	740.64	0.000907683	5	673.969	840.648	NA	MSapaapp
MSpapppp	263	519.169	519.169	0.000334585	5	465.768	599.269	NA	MSpapppp
MSppaapp	263	595.647	595.647	0.00536167	6	575.898	615.397	NA	MSppaapp
MSappaap	263	741.017	741.017	0.000122564	5	678.159	835.304	NA	MSappaap
ABalpaapapp	263	1250.89	1250.89	0.000929484	4	1337.66	990.602	NA	ABalpaapapp
ABalppppppp	264	1236.05	1236.05	0.0267906	4	1018.56	1888.51	NA	ABalppppppp
MSappppp	265	563.571	563.571	0.00629586	5	406.487	799.198	NA	MSappppp
ABalpappppp	265	691.159	691.159	0.0573682	4	467.002	1363.63	NA	ABalpappppp
ABarapapppp	266	449.111	449.111	0.00769224	4	379.904	656.731	NA	ABarapapppp
MSaapppp	266	451.618	451.618	0.00201574	5	488.833	395.797	NA	MSaapppp
MSpppppp	266	483.377	483.377	0.0246429	4	373.003	814.499	NA	MSpppppp
Dappp	268	375.008	375.008	0.0787195	4	232.502	802.526	NA	Dappp
MSpppapp	268	495.33	495.33	0.0188133	4	440.276	660.491	NA	MSpppapp
ABplpappaap	268	507.634	507.634	0.0058565	4	436.48	721.095	NA	ABplpappaap
Dpppp	269	537.054	537.054	0.021244	4	422.738	879.999	NA	Dpppp
ABpraaapppp	269	1484.9	1484.9	0.0125042	4	1220.27	2278.81	NA	ABpraaapppp
Dapap	271	288.084	288.084	0.0784618	4	182.939	603.521	NA	Dapap
MSaaaaapp	271	999.04	999.04	0.0109079	5	1250.92	621.214	NA	MSaaaaapp
ABalpappapp	273	610.891	610.891	0.0477663	4	423.368	1173.46	NA	ABalpappapp
MSappapp	273	667.487	667.487	0.0270198	4	506.023	1151.88	NA	MSappapp
Dppap	274	217.54	217.54	0.0150062	4	185.604	313.349	NA	Dppap
ABaraapppap	274	1178.08	1178.08	0.00667936	4	1329.78	722.965	NA	ABaraapppap
ABaraapapap	274	1233.52	1233.52	0.00669745	4	1399.33	736.071	NA	ABaraapapap
ABaraaapapp	274	1259.89	1259.89	0.0114506	4	1388.09	875.29	NA	ABaraaapapp
Daaap	276	324.173	324.173	0.0508207	4	226.926	615.917	NA	Daaap
MSaappap	276	517.289	517.289	0.00256458	4	467.839	665.64	NA	MSaappap
MSaapaapp	276	945.132	945.132	0.00152359	4	944.658	946.555	NA	MSaapaapp
MSpapaapp	277	1012.41	1012.41	0.0113706	4	1114.56	705.95	NA	MSpapaapp
ABplpppapap	278	620.598	620.598	0.0136413	4	520.416	921.145	NA	ABplpppapap
ABarapaappp	278	628.574	628.574	0.00118375	4	599.284	716.445	NA	ABarapaappp
MSpaaaapp	278	1069.39	1069.39	0.00685287	4	1166.94	776.736	NA	MSpaaaapp
MSaaapaap	278	1089.9	1089.9	0.0119138	4	1210.32	728.652	NA	MSaaapaap
ABalappppap	278	1158.64	1158.64	0.0154344	4	1385	479.564	NA	ABalappppap
MSpappap	279	169.165	169.165	0.0186916	4	138.257	261.889	NA	MSpappap
Dpaap	279	386.88	386.88	0.0336883	4	287.344	685.488	NA	Dpaap
ABalapappap	279	1141.15	1141.15	0.00118904	4	1197.83	971.133	NA	ABalapappap
Dpapp	280	445.006	445.006	0.00469725	4	390.17	609.514	NA	Dpapp
ABprpppapap	280	461.239	461.239	0.00837822	4	457.012	473.922	NA	ABprpppapap
Daapp	281	457.795	457.795	0.026644	4	347.056	790.011	NA	Daapp
MSpaaappp	281	1304.56	1304.56	0.0048454	4	1186.01	1660.22	NA	MSpaaappp
MSaapaaap	282	754.758	754.758	0.000789666	4	701.311	915.099	NA	MSaapaaap
MSpapaaap	283	734.179	734.179	0.00159311	4	757.452	664.358	NA	MSpapaaap
ABaraappapp	283	1502.8	1502.8	8.09203e-05	4	1522.99	1442.21	NA	ABaraappapp
ABalpaapaap	284	691.659	691.659	0.0131632	3	691.659	NA	NA	ABalpaapaap
ABarapapapp	284	691.714	691.714	0.0771526	4	432.767	1468.55	NA	ABarapapapp
ABalapppapp	284	1015.76	1015.76	0.0119781	4	1200.58	461.284	NA	ABalapppapp
MSaaapapp	285	1130.3	1130.3	0.00128635	4	1162.32	1034.24	NA	MSaaapapp
ABplaapappp	285	1461.99	1461.99	0.0635705	4	1015.71	2800.82	NA	ABplaapappp
ABalpppppap	286	810.38	810.38	0.0167611	4	933.769	440.213	NA	ABalpppppap
ABalppapppp	286	976.093	976.093	0.0284202	4	735.442	1698.05	NA	ABalppapppp
ABprpappaap	287	634.568	634.568	0.0976466	4	369.654	1429.31	NA	ABprpappaap
ABarapppppp	287	635.146	635.146	0.00192531	4	597.558	747.91	NA	ABarapppppp
MSaaaapap	287	851.963	851.963	0.0250822	4	1006.82	387.401	NA	MSaaaapap
ABalpppappp	287	898.556	898.556	0.0123696	4	738.711	1378.09	NA	ABalpppappp
ABpraapappp	287	1325.72	1325.72	0.00537605	4	1172.88	1784.25	NA	ABpraapappp
ABarpapaapp	287	1590.72	1590.72	0.00443484	4	1419.91	2103.16	NA	ABarpapaapp
ABaraapaapp	288	1281.95	1281.95	0.000140188	4	1300.71	1225.68	NA	ABaraapaapp
ABprpappapp	289	792.713	792.713	0.0348725	4	579.071	1433.64	NA	ABprpappapp
ABplaaaaapp	289	1263.97	1263.97	0.00714287	4	1170.67	1543.86	NA	ABplaaaaapp
ABplpaapppp	289	1331.23	1331.23	0.0443517	4	972.806	2406.48	NA	ABplpaapppp
ABalaappppp	289	1580.58	1580.58	0.0341804	4	1201.21	2718.7	NA	ABalaappppp
ABplpaaaapp	290	596.498	596.498	0.0062983	4	627.92	502.23	NA	ABplpaaaapp
ABprpaaappp	290	692.506	692.506	0.01463	4	825.765	292.729	NA	ABprpaaappp
ABalpapapap	290	939.88	939.88	0.0778846	4	584.701	2005.41	NA	ABalpapapap
ABplpaaappp	290	970.293	970.293	0.0163006	4	787.733	1517.97	NA	ABplpaaappp
ABalppppapp	290	1080.4	1080.4	0.00130866	4	1012.31	1284.66	NA	ABalppppapp
ABprpapapap	291	326.049	326.049	0.033076	4	360.02	224.136	NA	ABprpapapap
ABplpapapap	291	631.699	631.699	0.0266269	4	481.291	1082.92	NA	ABplpapapap
ABprppppapp	291	752.119	752.119	0.0247471	4	573.122	1289.11	NA	ABprppppapp
ABaraaapaap	291	886.291	886.291	0.00251786	4	954.609	681.336	NA	ABaraaapaap
ABalpapaaap	291	914.791	914.791	0.12188	4	488.358	2194.09	NA	ABalpapaaap
ABprpaaaapp	291	955.374	955.374	0.0309505	4	709.412	1693.26	NA	ABprpaaaapp
ABalapapapp	291	1085.5	1085.5	0.00387874	4	1218.16	687.517	NA	ABalapapapp
MSpaapapp	291	1270.25	1270.25	0.00868569	4	1417.97	827.096	NA	MSpaapapp
ABprpaapppp	291	1320.24	1320.24	0.0903192	4	785.181	2925.41	NA	ABprpaapppp
ABalapaappp	291	1530.2	1530.2	0.00760294	4	1314.67	2176.79	NA	ABalapaappp
ABalapppppp	291	1785.08	1785.08	4.75332e-05	4	1783.19	1790.75	NA	ABalapppppp
ABalpappaap	292	517.749	517.749	0.18577	4	224.389	1397.83	NA	ABalpappaap
ABplppppapp	292	630.838	630.838	0.00975497	4	540.05	903.203	NA	ABplppppapp
ABprpappppp	292	822.606	822.606	0.0315301	4	612.697	1452.33	NA	ABprpappppp
ABplppppaap	293	375.884	375.884	0.038957	4	322.951	534.68	NA	ABplppppaap
ABprpapappp	293	527.525	527.525	0.00102401	4	493.856	628.529	NA	ABprpapappp
ABplpapappp	293	611.572	611.572	0.00932722	4	546.447	806.948	NA	ABplpapappp
ABprppppppp	293	819.715	819.715	0.0385577	4	592.403	1501.65	NA	ABprppppppp
ABplppppppp	293	829.821	829.821	0.0627471	4	543.444	1688.95	NA	ABplppppppp
ABplpaappap	293	874.327	874.327	0.0163603	4	830.159	1006.83	NA	ABplpaappap
ABprpaappap	293	953.264	953.264	0.0013732	4	1020.03	752.978	NA	ABprpaappap
ABpraaaappp	293	1241.65	1241.65	0.0201049	4	971.171	2053.07	NA	ABpraaaappp
ABarapapaap	294	427.404	427.404	0.0312546	4	357.893	635.937	NA	ABarapapaap
ABprppppaap	294	551.7	551.7	0.00402182	4	487.191	745.229	NA	ABprppppaap
ABalapapppp	294	1534.82	1534.82	0.00272551	4	1429.31	1851.35	NA	ABalapapppp
ABprpapppap	295	567.824	567.824	0.00611998	3	567.824	NA	NA	ABprpapppap
MSaapappp	295	741.969	741.969	0.00169074	4	793.569	587.167	NA	MSaapappp
MSpapappp	295	755.501	755.501	0.000351692	4	730.043	831.872	NA	MSpapappp
ABarappapap	295	852.495	852.495	0.0893427	4	509.284	1882.13	NA	ABarappapap
ABalapppaap	295	887.785	887.785	0.0167628	4	1016.62	501.289	NA	ABalapppaap
ABpraaappap	295	1103.1	1103.1	0.0518006	4	1347.83	368.909	NA	ABpraaappap
ABalappappp	295	1522.45	1522.45	0.00131602	3	1522.45	NA	NA	ABalappappp
ABplaapaapp	295	1815.79	1815.79	0.011388	4	1749.56	2014.49	NA	ABplaapaapp
ABpraapaapp	295	2193.43	2193.43	0.00136224	4	2010.73	2741.53	NA	ABpraapaapp
ABplppapaap	296	682.59	682.59	0.0125598	4	734.622	526.494	NA	ABplppapaap
ABarappppap	296	998.78	998.78	0.00230676	4	898.715	1298.97	NA	ABarappppap
ABalppappap	296	1082.66	1082.66	0.0375921	4	782.039	1984.51	NA	ABalppappap
ABalppppaav	297	-660.212	-660.212	0.0135324	4	-778.2	-306.248	NA	ABalppppaav
ABplppaaaap	297	761.407	761.407	0.0140731	4	630.698	1153.54	NA	ABplppaaaap
ABprppapaap	297	784.817	784.817	0.000553732	4	811.073	706.05	NA	ABprppapaap
ABalpaapppp	297	1103.86	1103.86	0.0571634	4	751.718	2160.27	NA	ABalpaapppp
ABalpppapav	298	-1117.71	-1117.71	0.00709496	4	-955.149	-1605.41	NA	ABalpppapav
ABprppaaaap	298	818.282	818.282	0.00263665	4	737.881	1059.48	NA	ABprppaaaap
ABalaaapalr	299	-1246.77	-1246.77	0.00498433	4	-1197.91	-1393.32	NA	ABalaaapalr
ABplpaapapp	299	-1089.54	-1089.54	0.0145859	4	-924.547	-1584.53	NA	ABplpaapapp
ABplpapppap	299	231.725	231.725	0.0131557	4	206.249	308.154	NA	ABplpapppap
ABplpaaaaap	299	804.651	804.651	0.00154732	4	760.093	938.325	NA	ABplpaaaaap
ABalppapapp	299	908.803	908.803	0.0567722	4	625.156	1759.74	NA	ABalppapapp
ABpraaapapp	299	1490.58	1490.58	0.00382042	4	1512.23	1425.61	NA	ABpraaapapp
ABplpaapaap	300	494.66	494.66	0.00291603	4	442.932	649.844	NA	ABplpaapaap
ABarapppapp	300	952.234	952.234	0.0905687	4	566.292	2110.06	NA	ABarapppapp
MSaaaappp	300	1057.19	1057.19	0.00599505	4	1017.78	1175.41	NA	MSaaaappp
ABplpppaapp	300	1169.58	1169.58	0.104417	3	759.164	1990.42	NA	ABplpppaapp
ABplapaaapp	300	1179.34	1179.34	0.0200499	4	1004.97	1702.46	NA	ABplapaaapp
ABalaaapprr	300	1644.03	1644.03	0.0026981	4	1492.35	2099.07	NA	ABalaaapprr
ABprpaapapp	301	-1109.74	-1109.74	0.00230142	4	-1032.71	-1340.84	NA	ABprpaapapp
ABplapppapp	301	490.428	490.428	0.00234306	4	457.847	588.169	NA	ABplapppapp
ABprpaapaap	301	573.525	573.525	0.0132341	4	609.626	465.224	NA	ABprpaapaap
ABprpaaaaap	301	632.429	632.429	0.0156225	4	752.669	271.709	NA	ABprpaaaaap
ABarappappp	301	644.523	644.523	0.00564979	4	568.028	874.011	NA	ABarappappp
ABalapaaapp	301	1628.27	1628.27	0.00261592	4	1487.29	2051.21	NA	ABalapaaapp
ABplapaaaap	302	311.904	311.904	0.0251988	4	245.371	511.504	NA	ABplapaaaap
ABalpapappp	302	518.613	518.613	0.0114397	4	452.657	716.482	NA	ABalpapappp
ABaraappaap	302	994.241	994.241	0.00317662	4	991.492	1002.49	NA	ABaraappaap
ABaraaapppp	302	1114.53	1114.53	0.0776289	4	704.476	2344.71	NA	ABaraaapppp
ABpraaaapav	303	-916.127	-916.127	0.00447875	4	-803.053	-1255.35	NA	ABpraaaapav
Cpppaap	303	369.561	369.561	0.0135688	4	301.046	575.106	NA	Cpppaap
ABprpppaaap	303	805.094	805.094	0.013076	4	653.372	1260.26	NA	ABprpppaaap
ABaraapaaap	303	1196.72	1196.72	0.00650585	4	1362.71	698.756	NA	ABaraapaaap
ABprapaaapp	303	1431.76	1431.76	0.0113298	4	1221.55	2062.42	NA	ABprapaaapp
ABarapppaap	304	506.141	506.141	0.00746448	4	462.369	637.455	NA	ABarapppaap
ABplpappppp	304	714.366	714.366	0.0203109	4	575.813	1130.02	NA	ABplpappppp
ABplpppaaap	304	745.999	745.999	0.00863483	4	645.568	1047.29	NA	ABplpppaaap
ABplpapaaap	304	897.779	897.779	0.0273466	4	712.554	1453.46	NA	ABplpapaaap
ABprpppaapp	304	1128.54	1128.54	0.112729	4	632.459	2616.79	NA	ABprpppaapp
ABprpapaapp	305	440.913	440.913	0.00818487	4	509.245	235.919	NA	ABprpapaapp
ABplpapaapp	305	681.742	681.742	0.0220642	4	531.57	1132.26	NA	ABplpapaapp
ABalppapaap	305	752.602	752.602	0.0771542	4	475.711	1583.28	NA	ABalppapaap
ABplapapppp	305	919.34	919.34	0.117184	4	525.164	2101.87	NA	ABplapapppp
ABprpapaaap	305	938.071	938.071	0.02965	4	701.27	1648.47	NA	ABprpapaaap
ABarapaaaap	306	662.032	662.032	0.00313414	4	597.854	854.567	NA	ABarapaaaap
ABprapppapp	306	720.932	720.932	0.00892158	4	653.364	923.635	NA	ABprapppapp
Caapap	306	918.592	918.592	0.000579013	4	946.091	836.096	NA	Caapap
ABprapaaaap	307	427.496	427.496	0.0126777	4	476.089	281.717	NA	ABprapaaaap
ABalpaaaaap	307	711.501	711.501	0.000246839	4	725.6	669.203	NA	ABalpaaaaap
ABplaapaaap	307	1457.33	1457.33	0.00708245	4	1626.35	950.282	NA	ABplaapaaap
ABpraapaaap	307	1493.14	1493.14	0.00320591	4	1581.7	1227.46	NA	ABpraapaaap
ABalaappapp	308	584.43	584.43	0.0549372	4	578.106	603.405	NA	ABalaappapp
ABalppaappp	308	672.35	672.35	0.00223026	4	616.971	838.488	NA	ABalppaappp
ABplaapapap	308	1426.52	1426.52	0.0101899	4	1343.32	1676.12	NA	ABplaapapap
ABpraaapaav	309	-950.56	-950.56	0.0136408	4	-1059.6	-623.446	NA	ABpraaapaav
ABplppappap	309	524.261	524.261	0.00497201	4	550.273	446.226	NA	ABplppappap
ABprppappap	309	630.482	630.482	0.0179727	4	514.623	978.062	NA	ABprppappap
ABalpaappap	309	692.426	692.426	0.0343492	4	517.981	1215.76	NA	ABalpaappap
ABprppaappp	309	720.123	720.123	0.0772658	4	457.297	1508.6	NA	ABprppaappp
ABalaapappp	309	723.044	723.044	0.07596	4	452.967	1533.27	NA	ABalaapappp
ABarappaaap	309	927.086	927.086	0.0732063	4	587.549	1945.7	NA	ABarappaaap
ABpraapapap	309	1348.65	1348.65	0.0214271	4	1651.34	440.575	NA	ABpraapapap
ABalpapaapp	310	384.905	384.905	0.0414708	4	277.962	705.733	NA	ABalpapaapp
ABprpppppap	310	691.007	691.007	0.0171698	4	801.875	358.402	NA	ABprpppppap
ABplppaappp	310	704.889	704.889	0.0177914	4	574.625	1095.68	NA	ABplppaappp
ABprapapppp	310	1292.34	1292.34	0.124932	4	689.786	3100.01	NA	ABprapapppp
Cappaap	311	319.211	319.211	0.0631143	4	222.025	610.771	NA	Cappaap
MSpaaapap	311	716.523	716.523	0.0153951	3	716.523	NA	NA	MSpaaapap
ABalppaaapp	311	744.981	744.981	0.0421527	4	911.516	245.374	NA	ABalppaaapp
ABaraappppp	311	1056.2	1056.2	0.000157766	4	1034.9	1120.09	NA	ABaraappppp
ABalaaapplr	312	707.937	707.937	0.00494015	4	625.087	956.489	NA	ABalaaapplr
ABalaaaparr	313	-759.154	-759.154	0.0141012	4	-870.16	-426.136	NA	ABalaaaparr
ABplpppppap	313	383.222	383.222	0.0219556	4	400.622	331.021	NA	ABplpppppap
ABalpppaaap	313	667.161	667.161	0.00703466	4	727.349	486.598	NA	ABalpppaaap
ABalpaaappp	313	773.5	773.5	0.0307424	4	940.805	271.587	NA	ABalpaaappp
ABaraapappp	313	1159.92	1159.92	0.015998	4	932.07	1843.45	NA	ABaraapappp
ABalaaaarlp	314	-1554.72	-1554.72	0.0285311	4	-1166.35	-2719.82	NA	ABalaaaarlp
ABalaaaarrp	314	-1350.13	-1350.13	0.0363651	4	-986.431	-2441.21	NA	ABalaaaarrp
ABaraaappap	314	532.849	532.849	0.00110867	3	532.849	NA	NA	ABaraaappap
ABaraaaaapp	314	1139.64	1139.64	0.000707074	4	1200.72	956.397	NA	ABaraaaaapp
ABarapaapap	315	418.99	418.99	0.00790688	4	362.741	587.738	NA	ABarapaapap
ABarappaapp	315	446.555	446.555	0.0731542	4	291.979	910.283	NA	ABarappaapp
ABalpaaapap	315	696.793	696.793	0.0144791	4	606.373	968.054	NA	ABalpaaapap
ABplppapapp	315	867.18	867.18	0.00481919	4	811.521	1034.16	NA	ABplppapapp
ABarpapaaap	315	919.825	919.825	0.0106366	4	1027.28	597.472	NA	ABarpapaaap
ABaraaaaaap	315	1615.9	1615.9	0.0246091	4	1979.38	525.474	NA	ABaraaaaaap
ABarapaaapp	316	507.946	507.946	0.00879075	4	462.271	644.97	NA	ABarapaaapp
ABpraaaaaap	316	848.356	848.356	0.0284933	4	651.537	1438.81	NA	ABpraaaaaap
ABalaapppap	316	1365.07	1365.07	0.00207358	4	1320.63	1498.42	NA	ABalaapppap
Cppppap	317	538.438	538.438	0.0829442	4	340.905	1131.03	NA	Cppppap
ABprpaaapap	317	662.056	662.056	0.0550216	4	854.435	84.9182	NA	ABprpaaapap
ABplppaapap	317	689.509	689.509	0.00646244	4	723.068	588.834	NA	ABplppaapap
ABplpaaapap	317	696.987	696.987	0.00826114	3	696.987	NA	NA	ABplpaaapap
ABprppaapap	317	707.871	707.871	2.96493e-05	4	717.168	679.979	NA	ABprppaapap
Cpppapp	317	710.564	710.564	0.0278041	4	562.358	1155.18	NA	Cpppapp
ABplaaaaaap	317	1013.47	1013.47	0.0261066	4	1000.29	1052.99	NA	ABplaaaaaap
ABalpppaapv	318	-938.315	-938.315	0.0352652	4	-963.321	-863.298	NA	ABalpppaapv
ABalpaaaapp	318	448.733	448.733	0.249114	4	762.046	-491.206	NA	ABalpaaaapp
ABprppapapp	319	510.28	510.28	0.0687753	3	510.28	NA	NA	ABprppapapp
MSpaapaap	319	971.452	971.452	0.0235076	3	971.452	NA	NA	MSpaapaap
MSpaaaaap	320	597.326	597.326	0.00596368	3	597.326	NA	NA	MSpaaaaap
Cappapp	320	785.401	785.401	0.0668118	4	512.722	1603.44	NA	Cappapp
ABplppapppp	320	909.753	909.753	0.00965999	4	822.452	1171.66	NA	ABplppapppp
ABalapaapap	321	1477.41	1477.41	0.0157962	4	1307	1988.64	NA	ABalapaapap
Capppap	323	637.075	637.075	0.0929155	4	380.92	1405.54	NA	Capppap
ABprppapppp	323	804.144	804.144	0.0176246	3	804.144	NA	NA	ABprppapppp
Cppaaap	324	300.339	300.339	0.000253161	4	286.898	340.661	NA	Cppaaap
ABalpapppap	324	621.374	621.374	0.0069032	3	621.374	NA	NA	ABalpapppap
ABarpaaaapp	324	827.442	827.442	0.0332438	4	1007.74	286.55	NA	ABarpaaaapp
ABalaapaapp	325	778.827	778.827	0.0388537	4	562.542	1427.68	NA	ABalaapaapp
ABarpaaapap	325	1213.02	1213.02	0.0170789	4	1414.25	609.325	NA	ABarpaaapap
ABalaaaalpp	325	1537.23	1537.23	0.125315	4	815.606	3702.12	NA	ABalaaaalpp
ABplapppaap	326	1056.84	1056.84	0.000258939	3	1056.84	NA	NA	ABplapppaap
ABpraaaaapv	327	-1212.07	-1212.07	0.0196458	4	-1439.71	-529.165	NA	ABpraaaaapv
ABarpaaaaar	327	-641.366	-641.366	0.00179158	4	-658.962	-588.577	NA	ABarpaaaaar
Capaaap	327	294.784	294.784	0.044007	4	245.973	441.218	NA	Capaaap
ABarapappap	328	794.517	794.517	NA	2	794.517	NA	NA	ABarapappap
Cpppppv	329	768.811	768.811	0.00952482	4	653.845	1113.71	NA	Cpppppv
ABalaaaalar	330	-813.667	-813.667	0.0627585	3	-813.667	NA	NA	ABalaaaalar
ABaraaaapap	330	439.507	439.507	NA	2	439.507	NA	NA	ABaraaaapap
Cppapap	331	92.8572	92.8572	0.313664	4	62.2032	184.819	NA	Cppapap
ABalappapap	332	955.375	955.375	0.0730467	3	1200.19	465.739	NA	ABalappapap
Capapap	333	237.444	237.444	0.051449	4	172.589	432.011	NA	Capapap
ABprapppaap	333	1075.3	1075.3	0.0203108	3	1075.3	NA	NA	ABprapppaap
ABalaapaaar	334	217.365	217.365	NA	2	217.365	NA	NA	ABalaapaaar
Capaapp	336	307.74	307.74	0.0888186	3	307.74	NA	NA	Capaapp
Cppaapp	337	301.303	301.303	0.00751547	4	257.729	432.025	NA	Cppaapp
Cappppv	337	549.533	549.533	0.01001	4	639.61	279.304	NA	Cappppv
ABalpppppppp	338	-1283.03	-1283.03	NA	2	-1283.03	NA	NA	ABalpppppppp
ABalappaapp	339	777.076	777.076	NA	1	777.076	NA	NA	ABalappaapp
Cppappp	340	502.401	502.401	0.0192393	4	588.481	244.164	NA	Cppappp
MSpapapap	343	-871.84	-871.84	0.0218927	3	-871.84	NA	NA	MSpapapap
Capappp	343	-344.879	-344.879	0.0203818	4	-420.652	-117.561	NA	Capappp
MSaaaaapap	346	2293.94	2293.94	NA	2	2293.94	NA	NA	MSaaaaapap
MSpapppap	348	432.873	432.873	NA	2	432.873	NA	NA	MSpapppap
ABalppppppap	348	525.066	525.066	NA	2	525.066	NA	NA	ABalppppppap
ABalapaaaap	348	788.505	788.505	NA	2	788.505	NA	NA	ABalapaaaap
ABpraaappppp	349	-1366.28	-1366.28	NA	2	-1366.28	NA	NA	ABpraaappppp
MSaapapap	351	-788.915	-788.915	NA	2	-788.915	NA	NA	MSaapapap
MSaapppap	351	677.534	677.534	NA	2	677.534	NA	NA	MSaapppap
Dappap	352	319.253	319.253	NA	1	319.253	NA	NA	Dappap
Dpppap	353	421.533	421.533	NA	2	421.533	NA	NA	Dpppap
ABpraaapppap	359	359.821	359.821	NA	2	359.821	NA	NA	ABpraaapppap
Dapppp	363	-22.1338	-22.1338	NA	2	-22.1338	NA	NA	Dapppp
Dppppp	NA	26.1083	26.1083	NA	1	26.1083	NA	NA	Dppppp
ABprappappp	NA	145.002	145.002	NA	1	145.002	NA	NA	ABprappappp
MSaappppp	NA	348.209	348.209	NA	1	348.209	NA	NA	MSaappppp
ABplappaapp	NA	539.276	539.276	NA	1	539.276	NA	NA	ABplappaapp
MSpappppp	NA	640.974	640.974	NA	1	640.974	NA	NA	MSpappppp
MSaaaaaar	NA	1076.54	1076.54	NA	2	1076.54	NA	NA	MSaaaaaar
