# Supplementary material for: Quantitative Differences in Nuclear β-catenin and TCF Pattern Embryonic Cells in C. elegans
Source: PLoS Genet. 2015 Oct 21;11(10):e1005585. doi: 10.1371/journal.pgen.1005585 (PMC4619327; doi:10.1371/journal.pgen.1005585)
Supplement: S4 Table — (XLSX) [file pgen.1005585.s004.xlsx]

## Sheet: All sites
Gene	Chromosome	Site Location	Motif	Helper site?	Helper location
ceh-6	II	8502739	Tcf3/7	none
		8503461	Tcf7	TTGCCGC	15 bp US
		8503800	Tcf3/7	none
		8502518	TTCTTTGAT	none
		8506077	TTCTTTTGAA	TTTTGGC	18 bp DS
		8505915	TTCAAAGAT	none
ceh-13	III	7547421	ATCAAAAGA	none
		7547674	TTCAAAAGC	none
		7548941	TTCAAAAGC	none
		7554071	CCTTTTGAT	none
		7555404	TTTCAAAGAC	none
		7547740	Tcf3/7	none
		7551755	Tcf3/7	none
		7551905	Tcf3/7	none
		7552163	Tcf3/7	none
		7553820	Tcf1	none
ceh-27	V	11664692	Tcf1	GCGAGAA	10 bp US
ceh-36	X	14187052	Tcf3/7	none
		14188597	Tcf3/7	none
		14187239	TTCTTTGAA	none
		14189911	ACCTTTTGAA	none
		14187216	TTCAAAGCT	none
		14188901	TTCAAAGGT	none
cwn-1	II	135065	Tcf3/7	none
		134517	TCTTTTGAA	none
cwn-2	IV	10062365	Tcf1	none
		10062940	Tcf7	GCCGAAA	20 bp DS
		10063765	Tcf3	none
		10065830	Tcf3/7	none
		10067172	Tcf3/7	none
		10067747	CTCTTTGATTT	none
		10062786	TTCAAAGATC	none
elt-6	IV	1916915	Tcf3	none
		1916685	TTCTTTGATAT	none
mir-57	II	7852600	Tcf3/7	AAATGGC	12 bp US
mom-2	V	8355185	Tcf3
nhr-25	X	13000235	Tcf1	none
		13001435	Tcf3/7	none
		13006595	Tcf3/7	none
		13005618	CCTTTGAT	ACGTCGC	20 bp US
		13008006	ATCAAAGC	GCGACTT	20 bp US
		13002774	ATCAAAAGA	none
nhr-67	IV	11165173	Tcf3/7	none
		11166800	Tcf3/7	AGCTGGC	20 bp US
		11168185	Tcf3	none
		11168492	Tcf3/7	none
		11168835	Tcf7	none
		11165312	CCTTTGAAT	none
		11164908	TTCTTTTGAT	none
Gene	Chromosome	Site Location	Motif	Helper site?	Helper location
nob-1	III	12085600	Tcf3/7	TTACCGC	10 bp DS
		12084442	Tcf7	none
		12085892	CCTTTGAAA	none
		12087285	TTCTTTGAAA	AAGTGGC	5 bp US
		12088650	ATCAAAGAT	TCGCCGC	5 bp DS
pal-1	III	4809225	Tcf1	none
		4809825	Tcf3	none
		4813130	Tcf1	none
		4811468	TTCAAAGC	none
		4812870	TTCAAAGC	AAGTGGC	15 bp DS
		4811230	ATCAAAAGC	none
pax-3	II	10146275	Tcf3	none
		10146520	Tcf3/7	GCCAACA	15 bp US	TTACCGC	10 bp DS
tbx-11	III	6047065	Tcf7	none
		6047380	Tcf1	none
		6048361	CCTTTGAA	none
tlp-1	IV	13704038	Tcf7	TATCGGC	5 bp DS
		13706515	Tcf7	none
		13707080	Tcf3/7	none
		13708020	ATCAAAAGAG	none
unc-130	II	11273525	Tcf3/7	none
		11276480	Tcf7	TGATCGC	3 bp DS
		11278472	Tcf3/7	none
		11278990	Tcf1	none
		11279410	Tcf7	none
		11281385	Tcf7	none
		11281423	Tcf1	none
		11277311	CCTTTGAA
		11281810	CCTTTGAA	ATTTCGC	0 bp US
		11281197	GCTTTGAT
		11276633	TTCAAAGG
		11279883	TCTTTTGAT
vab-7	III	10919940	Tcf7	ATTCGGC	10 bp	GCCACTA	5 bp

## Sheet: most exciting sites
Gene	Chr	Location	Full site	Helper?	Helper Location	Helper 2?	H2 Location
tlp-1	IV	13704038	GTTCAAAAGAA	TATCGGC	5 bp DS	GCGGAGT	25 bp US
pax-3	II	10146520	TCCTTTGATGC	GCCAACA	15 bp US	TTACCGC	10 bp DS
mir-57	II	7852600	TTCAAAGGGA	AAATGGC	12 bp US	GCCGCCC	15 bp DS
ceh-6	I	8506077	TTCTTTTGAA	CATCGGC	8 bp US	TTTTGGC	18 bp DS
unc-130	II	11276480	TTCTTTGAT	TGATCGC	3 bp DS	TGACCGC	10 bp DS
vab-7	III	10919940	CACTAATTGGTTTT	ATTCGGC	10 bp	GCCACTA	5 bp
nob-1	III	12087285	TTCTTTGAAA	AAGTGGC	5 bp US
nob-1	III	12088650	ATCAAAGAT	TCGCCGC	5 bp DS
pal-1	III	4812870	TTCAAAGC	AAGTGGC	15 bp DS
unc-130	II	11281810	CGCTTTGAA	ATTTCGC	0 bp US
ceh-13	III	7549490	TTCTTTGATT	GCCGATC	15 bp US			what were sites from Streit et al., 2003?
