# Supplementary material for: Quantitative Differences in Nuclear β-catenin and TCF Pattern Embryonic Cells in C. elegans
Source: PLoS Genet. 2015 Oct 21;11(10):e1005585. doi: 10.1371/journal.pgen.1005585 (PMC4619327; doi:10.1371/journal.pgen.1005585)
Supplement: S1 Data — For each cell analyzed, birth time is given in column 3 and the average nuclear reporter intensity over the lifetime of the cell (corrected for background) is given in column 7 (“blot”). For information on each embryo’s strain information and experimental conditions, refer to S2 Table. (ZIP) [file pgen.1005585.s005.zip]

Archive with 842 entries (839 files):
- CAs/
- CAs/.DS_Store
- __MACOSX/
- __MACOSX/CAs/
- __MACOSX/CAs/._.DS_Store
- CAs/CA20100817_RW10177_cwn-1_L1.csv
- __MACOSX/CAs/._CA20100817_RW10177_cwn-1_L1.csv
- CAs/CA20100817_RW10177_cwn-1_L2.csv
- __MACOSX/CAs/._CA20100817_RW10177_cwn-1_L2.csv
- CAs/CA20110907_tbx11_L2.csv
- __MACOSX/CAs/._CA20110907_tbx11_L2.csv
- CAs/CA20110912_ceh-36_L2.csv
- __MACOSX/CAs/._CA20110912_ceh-36_L2.csv
- CAs/CA20110912_ceh-36_L3.csv
- __MACOSX/CAs/._CA20110912_ceh-36_L3.csv
- CAs/CA20110915_tbx-11_L3.csv
- __MACOSX/CAs/._CA20110915_tbx-11_L3.csv
- CAs/CA20110916_ceh-36_L1.csv
- __MACOSX/CAs/._CA20110916_ceh-36_L1.csv
- CAs/CA20110916_ceh-36_L2.csv
- __MACOSX/CAs/._CA20110916_ceh-36_L2.csv
- CAs/CA20110917_ceh-36_pop-1i_L1.csv
- __MACOSX/CAs/._CA20110917_ceh-36_pop-1i_L1.csv
- CAs/CA20110917_ceh-36_pop-1i_L3.csv
- __MACOSX/CAs/._CA20110917_ceh-36_pop-1i_L3.csv
- CAs/CA20110917_tbx-11_pop-1i_L1.csv
- __MACOSX/CAs/._CA20110917_tbx-11_pop-1i_L1.csv
- CAs/CA20110917_tbx-11_pop-1i_L2.csv
- __MACOSX/CAs/._CA20110917_tbx-11_pop-1i_L2.csv
- CAs/CA20110917_tbx-11_pop-1i_L3.csv
- __MACOSX/CAs/._CA20110917_tbx-11_pop-1i_L3.csv
- CAs/CA20110917_tbx-11_pop-1i_L4.csv
- __MACOSX/CAs/._CA20110917_tbx-11_pop-1i_L4.csv
- CAs/CA20110922_ceh-36_pop-1i_L2.csv
- __MACOSX/CAs/._CA20110922_ceh-36_pop-1i_L2.csv
- CAs/CA20110922_PM_ceh-36_pop-1i_L4.csv
- __MACOSX/CAs/._CA20110922_PM_ceh-36_pop-1i_L4.csv
- CAs/CA20110929_ceh-43_L1.csv
- __MACOSX/CAs/._CA20110929_ceh-43_L1.csv
- CAs/CA20110929_ceh-43_L2.csv
- __MACOSX/CAs/._CA20110929_ceh-43_L2.csv
- CAs/CA20110929_ceh-43_L3.csv
- __MACOSX/CAs/._CA20110929_ceh-43_L3.csv
- CAs/CA20111003_tlp-1_L2.csv
- __MACOSX/CAs/._CA20111003_tlp-1_L2.csv
- CAs/CA20111003_tlp-1_L3.csv
- __MACOSX/CAs/._CA20111003_tlp-1_L3.csv
- CAs/CA20111003_tlp-1_L4.csv
- __MACOSX/CAs/._CA20111003_tlp-1_L4.csv
- CAs/CA20111017_ceh-27_L1.csv
- __MACOSX/CAs/._CA20111017_ceh-27_L1.csv
- CAs/CA20111021_ceh-27_L3.csv
- __MACOSX/CAs/._CA20111021_ceh-27_L3.csv
- CAs/CA20111024_PM_tbx-11_pop-1i_L2.csv
- __MACOSX/CAs/._CA20111024_PM_tbx-11_pop-1i_L2.csv
- CAs/CA20111025_ceh-43_pop-1i_L1.csv
- __MACOSX/CAs/._CA20111025_ceh-43_pop-1i_L1.csv
- CAs/CA20111025_ceh-43_pop-1i_L2.csv
- __MACOSX/CAs/._CA20111025_ceh-43_pop-1i_L2.csv
- CAs/CA20111025_ceh-43_pop-1i_L3.csv
- __MACOSX/CAs/._CA20111025_ceh-43_pop-1i_L3.csv
- CAs/CA20111025_tlp-1_pop-1i_L1.csv
- __MACOSX/CAs/._CA20111025_tlp-1_pop-1i_L1.csv
- CAs/CA20111025_tlp-1_pop-1i_L2.csv
- __MACOSX/CAs/._CA20111025_tlp-1_pop-1i_L2.csv
- CAs/CA20111026_ceh-27_pop-1i_L1.csv
- __MACOSX/CAs/._CA20111026_ceh-27_pop-1i_L1.csv
- CAs/CA20111026_ceh-27_pop-1i_L3.csv
- __MACOSX/CAs/._CA20111026_ceh-27_pop-1i_L3.csv
- CAs/CA20111027_ceh-27_pop-1i_L4.csv
- __MACOSX/CAs/._CA20111027_ceh-27_pop-1i_L4.csv
- CAs/CA20111027_tlp-1_pop-1i_L1.csv
- __MACOSX/CAs/._CA20111027_tlp-1_pop-1i_L1.csv
- CAs/CA20111027_tlp-1_pop-1i_L3.csv
- __MACOSX/CAs/._CA20111027_tlp-1_pop-1i_L3.csv
- CAs/CA20111029_nob-1_L4.csv
- __MACOSX/CAs/._CA20111029_nob-1_L4.csv
- CAs/CA20111030_nhr-67_L1.csv
- __MACOSX/CAs/._CA20111030_nhr-67_L1.csv
- CAs/CA20111030_nhr-67_L2.csv
- __MACOSX/CAs/._CA20111030_nhr-67_L2.csv
- CAs/CA20111030_nhr-67_L3.csv
- __MACOSX/CAs/._CA20111030_nhr-67_L3.csv
- CAs/CA20111030_nhr-67_L4.csv
- __MACOSX/CAs/._CA20111030_nhr-67_L4.csv
- CAs/CA20111103_ceh-43_pop-1i_L2.csv
- __MACOSX/CAs/._CA20111103_ceh-43_pop-1i_L2.csv
- CAs/CA20111103_ceh-43_pop-1i_L3.csv
- __MACOSX/CAs/._CA20111103_ceh-43_pop-1i_L3.csv
- CAs/CA20111104_nhr-67_pop-1i_L2.csv
- __MACOSX/CAs/._CA20111104_nhr-67_pop-1i_L2.csv
- CAs/CA20111113_PM_tbx-11_pop-1i_L2.csv
- __MACOSX/CAs/._CA20111113_PM_tbx-11_pop-1i_L2.csv
- CAs/CA20111114_nhr-67_pop-1i_L1.csv
- __MACOSX/CAs/._CA20111114_nhr-67_pop-1i_L1.csv
- CAs/CA20111114_nhr-67_pop-1i_L3.csv
- __MACOSX/CAs/._CA20111114_nhr-67_pop-1i_L3.csv
- CAs/CA20111114_nhr-67_pop-1i_L4.csv
- __MACOSX/CAs/._CA20111114_nhr-67_pop-1i_L4.csv
- CAs/CA20111114_nob-1_pop-1i_L4.csv
- __MACOSX/CAs/._CA20111114_nob-1_pop-1i_L4.csv
- CAs/CA20111123_tbx-11_pop-1i_L1.csv
- __MACOSX/CAs/._CA20111123_tbx-11_pop-1i_L1.csv
- CAs/CA20111129_ceh-27_pop-1i_L1.csv
- __MACOSX/CAs/._CA20111129_ceh-27_pop-1i_L1.csv
- CAs/CA20111129_ceh-27_pop-1i_L2.csv
- __MACOSX/CAs/._CA20111129_ceh-27_pop-1i_L2.csv
- CAs/CA20111129_ceh-27_pop-1i_L3.csv
- __MACOSX/CAs/._CA20111129_ceh-27_pop-1i_L3.csv
- CAs/CA20111129_ceh-27_pop-1i_L4.csv
- __MACOSX/CAs/._CA20111129_ceh-27_pop-1i_L4.csv
- CAs/CA20111129_nob-1_pop-1i_L1.csv
- __MACOSX/CAs/._CA20111129_nob-1_pop-1i_L1.csv
- CAs/CA20111129_nob-1_pop-1i_L2.csv
- __MACOSX/CAs/._CA20111129_nob-1_pop-1i_L2.csv
- CAs/CA20111129_nob-1_pop-1i_L3.csv
- __MACOSX/CAs/._CA20111129_nob-1_pop-1i_L3.csv
- CAs/CA20111202_ceh-43_L1.csv
- __MACOSX/CAs/._CA20111202_ceh-43_L1.csv
- CAs/CA20111202_ceh-43_L3.csv
- __MACOSX/CAs/._CA20111202_ceh-43_L3.csv
- CAs/CA20111203_ceh-27_L3.csv
- __MACOSX/CAs/._CA20111203_ceh-27_L3.csv
- CAs/CA20111205_ceh-27_L3.csv
- __MACOSX/CAs/._CA20111205_ceh-27_L3.csv
- CAs/CA20111207_tlp-1_L1.csv
- __MACOSX/CAs/._CA20111207_tlp-1_L1.csv
- CAs/CA20111207_tlp-1_L4.csv
- __MACOSX/CAs/._CA20111207_tlp-1_L4.csv
- CAs/CA20111215_tbx-11_L1.csv
- __MACOSX/CAs/._CA20111215_tbx-11_L1.csv
- CAs/CA20111215_tbx-11_L2.csv
- __MACOSX/CAs/._CA20111215_tbx-11_L2.csv
- CAs/CA20111215_tbx-11_L4.csv
- __MACOSX/CAs/._CA20111215_tbx-11_L4.csv
- CAs/CA20111216_nob-1_L1.csv
- __MACOSX/CAs/._CA20111216_nob-1_L1.csv
- CAs/CA20111216_nob-1_L4.csv
- __MACOSX/CAs/._CA20111216_nob-1_L4.csv
- CAs/CA20120102_elt-6_L3.csv
- __MACOSX/CAs/._CA20120102_elt-6_L3.csv
- CAs/CA20120102_elt-6_L4.csv
- __MACOSX/CAs/._CA20120102_elt-6_L4.csv
- CAs/CA20120106_elt-6_L2.csv
- __MACOSX/CAs/._CA20120106_elt-6_L2.csv
- CAs/CA20120106_elt-6_L4.csv
- __MACOSX/CAs/._CA20120106_elt-6_L4.csv
- CAs/CA20120112_ceh-36_lit-1i_L3.csv
- __MACOSX/CAs/._CA20120112_ceh-36_lit-1i_L3.csv
- CAs/CA20120116_poptop_L2.csv
- __MACOSX/CAs/._CA20120116_poptop_L2.csv
- CAs/CA20120117_ceh-43_lit-1i_L1.csv
- __MACOSX/CAs/._CA20120117_ceh-43_lit-1i_L1.csv
- CAs/CA20120117_ceh-43_lit-1i_L4.csv
- __MACOSX/CAs/._CA20120117_ceh-43_lit-1i_L4.csv
- CAs/CA20120118_elt-6_pop-1i_L1.csv
- __MACOSX/CAs/._CA20120118_elt-6_pop-1i_L1.csv
- CAs/CA20120119_poptop_L1.csv
- __MACOSX/CAs/._CA20120119_poptop_L1.csv
- CAs/CA20120119_poptop_L2.csv
- __MACOSX/CAs/._CA20120119_poptop_L2.csv
- CAs/CA20120125_poptop_L1.csv
- __MACOSX/CAs/._CA20120125_poptop_L1.csv
- CAs/CA20120126_poptop_L1.csv
- __MACOSX/CAs/._CA20120126_poptop_L1.csv
- CAs/CA20120213_poptop_pop-1i_L3.csv
- __MACOSX/CAs/._CA20120213_poptop_pop-1i_L3.csv
- CAs/CA20120222_poptop_lit-1i_L1.csv
- __MACOSX/CAs/._CA20120222_poptop_lit-1i_L1.csv
- CAs/CA20120222_poptop_lit-1i_L2.csv
- __MACOSX/CAs/._CA20120222_poptop_lit-1i_L2.csv
- CAs/CA20120302_ceh-13_L1.csv
- __MACOSX/CAs/._CA20120302_ceh-13_L1.csv
- CAs/CA20120302_ceh-13_L2.csv
- __MACOSX/CAs/._CA20120302_ceh-13_L2.csv
- CAs/CA20120302_ceh-13_L3.csv
- __MACOSX/CAs/._CA20120302_ceh-13_L3.csv
- CAs/CA20120302_poptop_pop-1i_L1.csv
- __MACOSX/CAs/._CA20120302_poptop_pop-1i_L1.csv
- CAs/CA20120304_nhr-67_lit-1i_L3.csv
- __MACOSX/CAs/._CA20120304_nhr-67_lit-1i_L3.csv
- CAs/CA20120306_ceh-13_pop-1i_L2.csv
- __MACOSX/CAs/._CA20120306_ceh-13_pop-1i_L2.csv
- CAs/CA20120306_ceh-13_pop-1i_L3.csv
- __MACOSX/CAs/._CA20120306_ceh-13_pop-1i_L3.csv
- CAs/CA20120306_ceh-13_pop-1i_L4.csv
- __MACOSX/CAs/._CA20120306_ceh-13_pop-1i_L4.csv
- CAs/CA20120307_tlp-1_lit-1i_L2.csv
- __MACOSX/CAs/._CA20120307_tlp-1_lit-1i_L2.csv
- CAs/CA20120308_ceh-13_lit-1i_L4.csv
- __MACOSX/CAs/._CA20120308_ceh-13_lit-1i_L4.csv
- CAs/CA20120326_RW10048_L4.csv
- __MACOSX/CAs/._CA20120326_RW10048_L4.csv
- CAs/CA20120411_poptop_L2.csv
- __MACOSX/CAs/._CA20120411_poptop_L2.csv
- CAs/CA20120412_ceh-27_lit-1i_L1.csv
- __MACOSX/CAs/._CA20120412_ceh-27_lit-1i_L1.csv
- CAs/CA20120412_poptop_L3.csv
- __MACOSX/CAs/._CA20120412_poptop_L3.csv
- CAs/CA20120412_tbx-11_lit-1i_L1.csv
- __MACOSX/CAs/._CA20120412_tbx-11_lit-1i_L1.csv
- CAs/CA20120412_tbx-11_lit-1i_L2.csv
- __MACOSX/CAs/._CA20120412_tbx-11_lit-1i_L2.csv
- CAs/CA20120413_ceh-27_lit-1i_L1.csv
- __MACOSX/CAs/._CA20120413_ceh-27_lit-1i_L1.csv
- CAs/CA20120413_poptop_pop-1i_L1.csv
- __MACOSX/CAs/._CA20120413_poptop_pop-1i_L1.csv
- CAs/CA20120413_poptop_pop-1i_L4.csv
- __MACOSX/CAs/._CA20120413_poptop_pop-1i_L4.csv
- CAs/CA20120417_elt-6_lit-1i_L3.csv
- __MACOSX/CAs/._CA20120417_elt-6_lit-1i_L3.csv
- CAs/CA20120417_elt-6_lit-1i_L4.csv
- __MACOSX/CAs/._CA20120417_elt-6_lit-1i_L4.csv
- CAs/CA20120418_elt-6_pop-1i_L1.csv
- __MACOSX/CAs/._CA20120418_elt-6_pop-1i_L1.csv
- CAs/CA20120418_poptop_lit-1i_L1.csv
- __MACOSX/CAs/._CA20120418_poptop_lit-1i_L1.csv
- CAs/CA20120510_poptop_lit-1i_L2.csv
- __MACOSX/CAs/._CA20120510_poptop_lit-1i_L2.csv
- CAs/CA20120608_JIM133_L1.csv
- __MACOSX/CAs/._CA20120608_JIM133_L1.csv
- CAs/CA20120608_JIM133_L2.csv
- __MACOSX/CAs/._CA20120608_JIM133_L2.csv
- CAs/CA20120608_JIM133_L3.csv
- __MACOSX/CAs/._CA20120608_JIM133_L3.csv
- CAs/CA20120608_JIM133_L4.csv
- __MACOSX/CAs/._CA20120608_JIM133_L4.csv
- CAs/CA20120616_end-3_L1.csv
- __MACOSX/CAs/._CA20120616_end-3_L1.csv
- CAs/CA20120616_end-3_L2.csv
- __MACOSX/CAs/._CA20120616_end-3_L2.csv
- CAs/CA20120616_end-3_L4.csv
- __MACOSX/CAs/._CA20120616_end-3_L4.csv
- CAs/CA20120617_JIM133_lit-1i_L1.csv
- __MACOSX/CAs/._CA20120617_JIM133_lit-1i_L1.csv
- CAs/CA20120617_JIM133_lit-1i_L2.csv
- __MACOSX/CAs/._CA20120617_JIM133_lit-1i_L2.csv
- CAs/CA20120617_JIM133_lit-1i_L3.csv
- __MACOSX/CAs/._CA20120617_JIM133_lit-1i_L3.csv
- CAs/CA20120617_JIM133_lit-1i_L4.csv
- __MACOSX/CAs/._CA20120617_JIM133_lit-1i_L4.csv
- CAs/CA20120619_end-1_lit-1i_L2.csv
- __MACOSX/CAs/._CA20120619_end-1_lit-1i_L2.csv
- CAs/CA20120619_end-1_pop-1i_L1.csv
- __MACOSX/CAs/._CA20120619_end-1_pop-1i_L1.csv
- CAs/CA20120619_end-1_pop-1i_L2.csv
- __MACOSX/CAs/._CA20120619_end-1_pop-1i_L2.csv
- CAs/CA20120619_end-1_pop-1i_L3.csv
- __MACOSX/CAs/._CA20120619_end-1_pop-1i_L3.csv
- CAs/CA20120619_end-1_pop-1i_L4.csv
- __MACOSX/CAs/._CA20120619_end-1_pop-1i_L4.csv
- CAs/CA20120621_end-3_lit-1i_L4.csv
- __MACOSX/CAs/._CA20120621_end-3_lit-1i_L4.csv
- CAs/CA20120621_end-3_pop-1i_L1.csv
- __MACOSX/CAs/._CA20120621_end-3_pop-1i_L1.csv
- CAs/CA20120621_end-3_pop-1i_L2.csv
- __MACOSX/CAs/._CA20120621_end-3_pop-1i_L2.csv
- CAs/CA20120621_end-3_pop-1i_L3.csv
- __MACOSX/CAs/._CA20120621_end-3_pop-1i_L3.csv
- CAs/CA20120621_end-3_pop-1i_L4.csv
- __MACOSX/CAs/._CA20120621_end-3_pop-1i_L4.csv
- CAs/CA20120622_end-1_L1.csv
- __MACOSX/CAs/._CA20120622_end-1_L1.csv
- CAs/CA20120622_end-1_L2.csv
- __MACOSX/CAs/._CA20120622_end-1_L2.csv
- CAs/CA20120622_end-1_L3.csv
- __MACOSX/CAs/._CA20120622_end-1_L3.csv
- CAs/CA20120622_end-1_L4.csv
- __MACOSX/CAs/._CA20120622_end-1_L4.csv
- CAs/CA20120629_JIM133_mom-2i_L1.csv
- __MACOSX/CAs/._CA20120629_JIM133_mom-2i_L1.csv
- CAs/CA20120629_JIM133_mom-2i_L2.csv
- __MACOSX/CAs/._CA20120629_JIM133_mom-2i_L2.csv
- CAs/CA20120629_JIM133_mom-2i_L3.csv
- __MACOSX/CAs/._CA20120629_JIM133_mom-2i_L3.csv
- CAs/CA20120629_JIM133_mom-2i_L4.csv
- __MACOSX/CAs/._CA20120629_JIM133_mom-2i_L4.csv
- CAs/CA20120813_nhr-25_L3.csv
- __MACOSX/CAs/._CA20120813_nhr-25_L3.csv
- CAs/CA20120820_mir-57_L3.csv
- __MACOSX/CAs/._CA20120820_mir-57_L3.csv
- CAs/CA20120822_vab-7_pop-1i_L1.csv
- __MACOSX/CAs/._CA20120822_vab-7_pop-1i_L1.csv
- CAs/CA20120822_vab-7_pop-1i_L2.csv
- __MACOSX/CAs/._CA20120822_vab-7_pop-1i_L2.csv
- CAs/CA20120823_mir-57_pop-1i_L1.csv
- __MACOSX/CAs/._CA20120823_mir-57_pop-1i_L1.csv
- CAs/CA20120824_nhr-25_pop-1i_L3.csv
- __MACOSX/CAs/._CA20120824_nhr-25_pop-1i_L3.csv
- CAs/CA20120824_nhr-25_pop-1i_L4.csv
- __MACOSX/CAs/._CA20120824_nhr-25_pop-1i_L4.csv
- CAs/CA20120827_unc-130_L2.csv
- __MACOSX/CAs/._CA20120827_unc-130_L2.csv
- CAs/CA20120828_PM_mir-57_pop-1i_L2.csv
- __MACOSX/CAs/._CA20120828_PM_mir-57_pop-1i_L2.csv
- CAs/CA20120829_unc-130_pop-1i_L1.csv
- __MACOSX/CAs/._CA20120829_unc-130_pop-1i_L1.csv
- CAs/CA20120829_unc-130_pop-1i_L4.csv
- __MACOSX/CAs/._CA20120829_unc-130_pop-1i_L4.csv
- CAs/CA20120830_nhr-25_pop-1i_L4.csv
[truncated: 542 more entries]
