# Supplementary material for: Quantitative Differences in Nuclear β-catenin and TCF Pattern Embryonic Cells in C. elegans
Source: PLoS Genet. 2015 Oct 21;11(10):e1005585. doi: 10.1371/journal.pgen.1005585 (PMC4619327; doi:10.1371/journal.pgen.1005585)
Supplement: S1 Data — For each cell analyzed, birth time is given in column 3 and the average nuclear reporter intensity over the lifetime of the cell (corrected for background) is given in column 7 (“blot”). For information on each embryo’s strain information and experimental conditions, refer to S2 Table. (ZIP) [file pgen.1005585.s005.zip › CAs/CA20100817_RW10177_cwn-1_L2.csv]

cellTime	cell	time	none	global	local	blot	cross	z	x	y	size	gweight
ABa:1	ABa	1	3139	-21860	-104	-104	3139	38.7	438	316	61	1964534
ABal:8	ABal	8	3120	-21879	-105	-105	3120	41.4	466	356	59	1657411
ABala:17	ABala	17	3123	-21876	-106	-102	3123	34.8	494	296	54	986895
ABalaa:29	ABalaa	29	3141	-21858	-111	-111	3141	24.8	504	288	49	649248
ABalaaa:46	ABalaaa	46	3143	-21856	-129	-128	3143	26.1	515	299	42	707163
ABalaaaa:70	ABalaaaa	70	3154	-21845	-111	-114	3154	31.7	498	295	37	606937
ABalaaaal:100	ABalaaaal	100	3218	-21781	-29	-31	3218	35.2	510	351	31	326179
ABalaaaala:132	ABalaaaala	132	3328	-21671	42	34	3328	33.5	501	356	27	160424
ABalaaaalp:132	ABalaaaalp	132	3320	-21679	-72	-71	3320	31.7	483	383	28	143314
ABalaaaar:100	ABalaaaar	100	3224	-21775	-60	-69	3224	30.6	520	298	31	345200
ABalaaaarl:133	ABalaaaarl	133	3336	-21663	107	128	3336	33.7	510	309	27	169148
ABalaaaarr:133	ABalaaaarr	133	3209	-21790	-40	-43	3209	33.5	491	276	29	187029
ABalaaap:70	ABalaaap	70	3174	-21825	-38	-41	3174	41.4	478	283	38	687428
ABalaaapa:96	ABalaaapa	96	3138	-21861	-137	-134	3138	39.0	518	298	31	375043
ABalaaapal:129	ABalaaapal	129	3219	-21780	-105	-111	3219	38.1	508	343	29	189507
ABalaaapar:129	ABalaaapar	129	3230	-21769	-44	-38	3230	40.9	513	306	28	157292
ABalaaapp:96	ABalaaapp	96	3174	-21825	-61	-62	3174	42.5	496	267	31	341549
ABalaaappl:132	ABalaaappl	132	3224	-21775	-69	-46	3224	42.6	493	282	29	169146
ABalaaappr:132	ABalaaappr	132	3196	-21803	-101	-88	3196	39.7	471	257	29	168664
ABalaap:46	ABalaap	46	3142	-21857	-66	-66	3142	23.1	457	326	43	498611
ABalaapa:71	ABalaapa	71	3189	-21810	-69	-71	3189	35.1	450	260	36	600115
ABalaapaa:101	ABalaapaa	101	3153	-21846	-105	-107	3153	31.8	476	236	30	335482
ABalaapaaa:135	ABalaapaaa	135	3287	-21712	1	-9	3287	28.9	468	251	28	174828
ABalaapaap:135	ABalaapaap	135	3263	-21736	-28	-19	3263	25.7	435	239	29	176689
ABalaapap:101	ABalaapap	101	3214	-21785	-66	-70	3214	34.0	445	215	30	327004
ABalaapapa:135	ABalaapapa	135	3403	-21596	60	44	3403	29.4	444	215	26	162201
ABalaapapp:135	ABalaapapp	135	3295	-21704	-66	-61	3295	30.3	413	212	29	174808
ABalaapp:71	ABalaapp	71	3125	-21874	-96	-95	3125	41.2	404	265	38	605166
ABalaappa:96	ABalaappa	96	3212	-21787	-60	-69	3212	42.2	475	236	30	330283
ABalaappaa:134	ABalaappaa	134	3202	-21797	-92	-92	3202	32.5	471	231	26	153122
ABalaappap:134	ABalaappap	134	3385	-21614	76	60	3385	35.2	448	234	29	167039
ABalaappp:96	ABalaappp	96	3187	-21812	-80	-83	3187	45.5	450	239	32	340091
ABalaapppa:128	ABalaapppa	128	3342	-21657	30	21	3342	43.9	468	232	28	166435
ABalaapppp:128	ABalaapppp	128	3266	-21733	-19	-2	3266	46.0	442	247	30	161192
ABalap:29	ABalap	29	3125	-21874	-121	-121	3125	43.6	479	289	48	793131
ABalapa:46	ABalapa	46	3114	-21885	-172	-173	3114	38.4	499	264	43	811044
ABalapaa:68	ABalapaa	68	3199	-21800	-73	-75	3199	44.2	497	291	39	737470
ABalapaaa:92	ABalapaaa	92	3168	-21831	-48	-51	3168	44.8	507	323	32	433112
ABalapaaaa:127	ABalapaaaa	127	3230	-21769	-37	-43	3230	42.6	506	354	26	167150
ABalapaaap:127	ABalapaaap	127	3255	-21744	-56	-56	3255	44.0	488	373	29	178248
ABalapaap:92	ABalapaap	92	3244	-21755	9	10	3244	47.0	494	357	33	449499
ABalapaapa:124	ABalapaapa	124	3334	-21665	-33	-41	3334	41.8	494	398	28	181931
ABalapaapp:124	ABalapaapp	124	3324	-21675	-22	-24	3324	43.1	467	413	29	177672
ABalapap:68	ABalapap	68	3182	-21817	-48	-51	3182	48.8	445	289	38	660926
ABalapapa:91	ABalapapa	91	3269	-21730	12	12	3269	47.9	468	341	32	390531
ABalapapaa:126	ABalapapaa	126	3529	-21470	207	209	3529	49.9	480	352	24	122074
ABalapapap:126	ABalapapap	126	3339	-21661	27	58	3339	50.4	459	379	29	170264
ABalapapp:91	ABalapapp	91	3204	-21795	-42	-43	3204	46.9	418	377	33	398489
ABalapappa:125	ABalapappa	125	3287	-21712	1	1	3287	45.9	429	402	29	180139
ABalapappp:125	ABalapappp	125	3345	-21654	26	30	3345	49.9	389	398	29	173262
ABalapp:46	ABalapp	46	3139	-21860	-82	-82	3139	38.3	421	310	43	605706
ABalappa:68	ABalappa	68	3165	-21834	-76	-78	3165	46.2	427	288	37	570380
ABalappaa:96	ABalappaa	96	3253	-21746	13	24	3253	48.3	489	300	30	290603
ABalappaaa:134	ABalappaaa	134	3339	-21660	83	87	3339	44.6	508	330	24	122594
ABalappaap:134	ABalappaap	134	3350	-21649	10	27	3350	46.6	487	312	28	137616
ABalappap:96	ABalappap	96	3230	-21769	-39	-47	3230	46.9	462	284	32	315974
ABalappapa:128	ABalappapa	128	3385	-21614	94	97	3385	46.8	493	279	28	131313
ABalappapp:128	ABalappapp	128	3280	-21719	-11	-22	3280	50.2	474	255	29	143031
ABalappp:68	ABalappp	68	3175	-21824	-29	-30	3175	46.3	365	288	39	606831
ABalapppa:93	ABalapppa	93	3184	-21815	-75	-79	3184	50.1	422	273	33	367308
ABalapppaa:124	ABalapppaa	124	3249	-21750	-58	-59	3249	50.6	472	286	29	162196
ABalapppap:124	ABalapppap	124	3203	-21796	-108	-115	3203	53.0	439	282	29	156746
ABalapppp:93	ABalapppp	93	3215	-21784	-6	0	3215	50.8	367	261	33	346268
ABalappppa:124	ABalappppa	124	3198	-21801	-74	-81	3198	50.9	422	261	29	150215
ABalappppp:124	ABalappppp	124	3198	-21801	-113	-105	3198	53.5	383	264	29	142130
ABalp:17	ABalp	17	3147	-21852	-83	-83	3147	33.0	427	370	54	825725
ABalpa:28	ABalpa	28	3247	-21752	-134	-136	3247	28.5	465	379	47	441563
ABalpaa:45	ABalpaa	45	3161	-21838	-166	-165	3161	38.7	503	362	43	663723
ABalpaaa:66	ABalpaaa	66	3189	-21810	-118	-124	3189	31.0	508	338	37	572526
ABalpaaaa:95	ABalpaaaa	95	3286	-21713	20	17	3286	22.4	492	320	31	337124
ABalpaaaaa:132	ABalpaaaaa	132	3480	-21519	168	181	3480	20.2	461	333	29	190956
ABalpaaaap:132	ABalpaaaap	132	3492	-21507	195	206	3492	20.4	426	332	29	170141
ABalpaaap:95	ABalpaaap	95	3242	-21757	-33	-34	3242	22.2	475	352	32	286680
ABalpaaapa:126	ABalpaaapa	126	3298	-21701	1	-12	3298	24.7	440	355	29	175455
ABalpaaapp:126	ABalpaaapp	126	3263	-21736	-23	-23	3263	27.2	410	348	29	174205
ABalpaap:66	ABalpaap	66	3198	-21801	-88	-89	3198	36.5	470	360	40	669209
ABalpaapa:91	ABalpaapa	91	3253	-21746	-9	-10	3253	32.9	485	348	34	418681
ABalpaapaa:117	ABalpaapaa	117	3344	-21655	68	67	3344	26.4	490	328	30	270150
ABalpaapap:117	ABalpaapap	117	3319	-21680	-6	-12	3319	27.5	463	352	29	212304
ABalpaapp:91	ABalpaapp	91	3255	-21744	-53	-51	3255	33.1	447	384	33	354984
ABalpaappa:129	ABalpaappa	129	3506	-21493	107	89	3506	24.9	465	382	29	177494
ABalpaappp:129	ABalpaappp	129	3314	-21685	-55	-63	3314	26.5	424	390	30	183936
ABalpap:45	ABalpap	45	3226	-21773	-149	-150	3226	30.1	439	405	44	510635
ABalpapa:65	ABalpapa	65	3236	-21763	-112	-114	3236	22.8	473	349	39	492724
ABalpapaa:93	ABalpapaa	93	3261	-21738	-33	-38	3261	18.2	463	319	33	323002
ABalpapaaa:127	ABalpapaaa	127	3379	-21620	52	50	3379	19.0	410	353	29	148618
ABalpapaap:127	ABalpapaap	127	3307	-21692	-6	-4	3307	17.7	370	356	29	134405
ABalpapap:93	ABalpapap	93	3234	-21765	-40	-44	3234	17.8	431	350	32	251116
ABalpapapa:127	ABalpapapa	127	3321	-21678	-88	-103	3321	18.8	389	393	29	133288
ABalpapapp:127	ABalpapapp	127	3350	-21650	-44	-51	3350	19.8	353	396	28	141495
ABalpapp:65	ABalpapp	65	3159	-21840	-123	-124	3159	28.0	418	380	41	522845
ABalpappa:89	ABalpappa	89	3210	-21789	-48	-52	3210	26.2	425	343	33	348686
ABalpappaa:121	ABalpappaa	121	3303	-21696	20	21	3303	27.2	396	373	28	168800
ABalpappap:121	ABalpappap	121	3268	-21731	-38	-33	3268	23.6	360	371	29	148034
ABalpappp:89	ABalpappp	89	3167	-21832	-90	-90	3167	19.4	399	323	34	260204
ABalpapppa:120	ABalpapppa	120	3285	-21714	41	46	3285	24.8	388	333	30	182999
ABalpapppp:120	ABalpapppp	120	3233	-21766	-50	-40	3233	23.5	345	337	30	140652
ABalpp:28	ABalpp	28	3104	-21895	-149	-149	3104	43.4	384	406	49	774441
ABalppa:46	ABalppa	46	3138	-21861	-172	-175	3138	48.3	416	415	44	685871
ABalppaa:66	ABalppaa	66	3325	-21674	-126	-131	3325	33.5	473	392	38	414264
ABalppaaa:97	ABalppaaa	97	3357	-21642	-77	-95	3357	30.6	463	404	31	174561
ABalppaaaa:130	ABalppaaaa	130	3335	-21664	-106	-126	3335	36.0	495	394	25	116640
ABalppaaap:130	ABalppaaap	130	3483	-21516	-10	-28	3483	33.9	463	413	30	113165
ABalppaap:97	ABalppaap	97	3246	-21753	-118	-131	3246	26.4	425	417	32	180063
ABalppaapa:128	ABalppaapa	128	3466	-21534	27	11	3466	33.1	435	437	27	102892
ABalppaapp:128	ABalppaapp	128	3361	-21638	29	28	3361	31.4	406	433	29	107894
ABalppap:66	ABalppap	66	3177	-21822	-100	-99	3177	38.7	413	399	39	481614
ABalppapa:91	ABalppapa	91	3255	-21744	-66	-69	3255	22.3	410	405	32	205192
ABalppapaa:125	ABalppapaa	125	3473	-21526	-111	-121	3473	26.5	452	412	29	109881
ABalppapap:125	ABalppapap	125	3310	-21689	-10	-20	3310	24.3	411	409	29	111737
ABalppapp:91	ABalppapp	91	3165	-21834	-84	-78	3165	23.4	360	390	33	227157
ABalppappa:121	ABalppappa	121	3263	-21736	-59	-51	3263	24.2	385	424	29	124738
ABalppappp:121	ABalppappp	121	3290	-21709	-9	-8	3290	22.6	344	419	29	114390
ABalppp:46	ABalppp	46	3146	-21853	-115	-116	3146	38.6	351	416	44	629702
ABalpppa:65	ABalpppa	65	3145	-21854	-88	-88	3145	40.2	397	360	38	511571
ABalpppaa:91	ABalpppaa	91	3255	-21744	-12	-11	3255	40.8	411	375	32	323271
ABalpppaaa:126	ABalpppaaa	126	3275	-21724	-72	-77	3275	39.4	440	429	29	133355
ABalpppaap:126	ABalpppaap	126	3326	-21673	13	17	3326	41.7	406	416	29	144063
ABalpppap:91	ABalpppap	91	3252	-21747	-17	-8	3252	43.2	376	393	33	343532
ABalpppapa:119	ABalpppapa	119	3276	-21723	-61	-69	3276	38.0	406	452	29	149370
ABalpppapp:119	ABalpppapp	119	3214	-21785	-108	-99	3214	41.7	377	452	29	157217
ABalpppp:65	ABalpppp	65	3151	-21848	-69	-69	3151	41.7	331	392	40	551210
ABalppppa:87	ABalppppa	87	3256	-21743	-13	-18	3256	45.7	355	401	33	337870
ABalppppaa:118	ABalppppaa	118	3397	-21602	80	84	3397	47.5	400	437	29	152285
ABalppppap:118	ABalppppap	118	3392	-21607	76	82	3392	48.2	363	429	30	152997
ABalppppp:87	ABalppppp	87	3226	-21773	-53	-52	3226	44.0	306	410	32	295444
ABalpppppa:114	ABalpppppa	114	3373	-21626	40	49	3373	42.7	347	452	29	193996
ABalpppppp:114	ABalpppppp	114	3382	-21617	41	42	3382	44.6	310	440	29	162537
ABalppppppa:148	ABalppppppa	148	3483	-21517	-82	45	3483	43.0	331	454	24	123272
ABalppppppp:148	ABalppppppp	148	4311	-20689	787	790	4311	46.9	328	455	24	116722
ABar:8	ABar	8	3091	-21908	-110	-110	3091	34.4	379	230	59	1550201
ABara:17	ABara	17	3123	-21876	-77	-77	3123	25.9	378	241	52	600643
ABaraa:29	ABaraa	29	3105	-21894	-76	-75	3105	23.3	426	255	48	508764
ABaraaa:45	ABaraaa	45	3180	-21819	-58	-58	3180	23.7	461	238	44	603578
ABaraaaa:68	ABaraaaa	68	3143	-21856	-111	-114	3143	29.0	482	254	37	574973
ABaraaaaa:100	ABaraaaaa	100	3182	-21817	-75	-80	3182	28.8	498	277	31	347339
ABaraaaaaa:134	ABaraaaaaa	134	3225	-21774	-39	-44	3225	27.5	483	284	29	172581
ABaraaaaap:134	ABaraaaaap	134	3269	-21731	-9	-17	3269	31.0	451	281	29	192139
ABaraaaap:100	ABaraaaap	100	3190	-21809	-40	-44	3190	26.3	479	296	31	301383
ABaraaaapa:135	ABaraaaapa	135	3381	-21618	119	135	3381	32.8	486	307	29	211054
ABaraaaapp:135	ABaraaaapp	135	3248	-21751	-74	-33	3248	38.4	460	307	27	148261
ABaraaap:68	ABaraaap	68	3189	-21810	-69	-72	3189	31.6	425	219	39	643975
ABaraaapa:95	ABaraaapa	95	3144	-21855	-110	-110	3144	25.5	468	252	33	395938
ABaraaapaa:124	ABaraaapaa	124	3259	-21740	-36	-36	3259	23.1	467	296	29	214091
ABaraaapap:124	ABaraaapap	124	3219	-21780	-75	-73	3219	27.3	429	304	29	164007
ABaraaapp:95	ABaraaapp	95	3194	-21805	-49	-62	3194	23.7	430	239	32	345525
ABaraaappa:129	ABaraaappa	129	3274	-21725	0	-2	3274	23.5	451	268	29	203092
ABaraaappp:129	ABaraaappp	129	3256	-21743	-10	-7	3256	23.2	417	266	29	169973
ABaraap:45	ABaraap	45	3140	-21859	-68	-68	3140	21.0	390	282	43	356552
ABaraapa:67	ABaraapa	67	3179	-21821	-106	-105	3179	21.1	433	256	39	506168
ABaraapaa:97	ABaraapaa	97	3170	-21829	-85	-91	3170	26.6	455	299	32	319417
ABaraapaaa:126	ABaraapaaa	126	3335	-21664	31	17	3335	34.9	475	341	28	192800
ABaraapaap:126	ABaraapaap	126	3212	-21787	-80	-79	3212	38.2	444	337	29	165150
ABaraapap:97	ABaraapap	97	3180	-21819	-64	-68	3180	30.0	421	318	33	292917
ABaraapapa:127	ABaraapapa	127	3258	-21741	-13	-22	3258	35.2	412	348	30	171244
ABaraapapp:127	ABaraapapp	127	3218	-21781	-134	-126	3218	38.2	380	339	29	168061
ABaraapp:67	ABaraapp	67	3157	-21842	-80	-78	3157	21.1	366	271	40	388112
ABaraappa:94	ABaraappa	94	3189	-21810	-57	-58	3189	28.4	415	281	32	298448
ABaraappaa:129	ABaraappaa	129	3298	-21701	46	52	3298	37.4	442	299	27	152159
ABaraappap:129	ABaraappap	129	3262	-21737	-20	-19	3262	38.4	413	307	29	170639
ABaraappp:94	ABaraappp	94	3246	-21753	24	28	3246	27.7	362	285	32	245097
ABaraapppa:128	ABaraapppa	128	3227	-21772	-56	-52	3227	33.6	383	297	30	160783
ABaraapppp:128	ABaraapppp	128	3264	-21735	-44	-45	3264	38.1	344	294	28	155184
ABarap:29	ABarap	29	3102	-21897	-140	-140	3102	27.3	357	213	49	567530
ABarapa:46	ABarapa	46	3172	-21827	-116	-116	3172	27.5	404	200	43	584702
ABarapaa:67	ABarapaa	67	3155	-21844	-110	-114	3155	34.2	388	196	38	577497
ABarapaaa:95	ABarapaaa	95	3235	-21764	-39	-45	3235	21.7	414	229	31	272969
ABarapaaaa:132	ABarapaaaa	132	3221	-21778	-59	-63	3221	19.0	420	298	29	160675
ABarapaaap:132	ABarapaaap	132	3317	-21682	-42	-57	3317	17.8	384	282	28	127912
ABarapaap:95	ABarapaap	95	3195	-21804	-36	-47	3195	21.8	394	244	32	268690
ABarapaapa:125	ABarapaapa	125	3189	-21810	-70	-82	3189	25.1	410	300	29	160366
ABarapaapp:125	ABarapaapp	125	3179	-21820	-88	-90	3179	25.7	380	287	29	138393
ABarapap:67	ABarapap	67	3143	-21857	-102	-102	3143	24.3	353	216	39	450608
ABarapapa:90	ABarapapa	90	3202	-21797	-69	-76	3202	18.6	401	268	32	266967
ABarapapaa:125	ABarapapaa	125	3351	-21648	23	13	3351	18.0	381	314	29	125552
ABarapapap:125	ABarapapap	125	3326	-21673	11	9	3326	17.5	345	310	29	100167
ABarapapp:90	ABarapapp	90	3242	-21757	3	-2	3242	20.3	348	248	33	246021
ABarapappa:118	ABarapappa	118	3240	-21759	-26	-24	3240	24.4	359	271	28	163950
ABarapappp:118	ABarapappp	118	3248	-21751	-4	-7	3248	22.5	324	285	30	123922
ABarapp:46	ABarapp	46	3148	-21851	-79	-80	3148	22.5	325	227	43	356798
ABarappa:67	ABarappa	67	3211	-21788	-37	-40	3211	24.4	313	216	38	370428
ABarappaa:92	ABarappaa	92	3245	-21754	-49	-61	3245	21.2	351	227	32	210874
ABarappaaa:127	ABarappaaa	127	3357	-21643	46	43	3357	19.6	362	258	29	112315
ABarappaap:127	ABarappaap	127	3275	-21724	-29	-35	3275	18.5	330	261	29	102482
ABarappap:92	ABarappap	92	3215	-21784	-61	-64	3215	21.3	300	222	33	212372
ABarappapa:126	ABarappapa	126	3300	-21699	-54	-55	3300	20.8	333	225	29	113987
ABarappapp:126	ABarappapp	126	3347	-21652	-11	-14	3347	19.7	287	226	29	92243
ABarappp:67	ABarappp	67	3193	-21806	-58	-58	3193	29.7	263	226	38	439650
ABarapppa:90	ABarapppa	90	3219	-21781	-40	-39	3219	28.5	347	221	32	273754
ABarapppaa:123	ABarapppaa	123	3279	-21720	22	22	3279	25.4	414	233	28	140157
ABarapppap:123	ABarapppap	123	3281	-21718	-5	-2	3281	22.7	383	236	29	125635
ABarapppp:90	ABarapppp	90	3205	-21794	-55	-59	3205	26.9	307	199	33	267216
ABarappppa:121	ABarappppa	121	3257	-21742	-24	-25	3257	23.4	368	213	29	130542
ABarappppp:121	ABarappppp	121	3254	-21745	-65	-64	3254	26.3	335	221	29	123008
ABarp:17	ABarp	17	3096	-21903	-133	-133	3096	49.5	336	234	54	984796
ABarpa:29	ABarpa	29	3085	-21914	-142	-142	3085	49.1	403	231	49	777071
ABarpaa:46	ABarpaa	46	3153	-21846	-90	-90	3153	46.3	444	225	44	743520
ABarpaaa:65	ABarpaaa	65	3212	-21787	-103	-108	3212	48.6	444	261	38	622880
ABarpaaaa:100	ABarpaaaa	100	3489	-21510	190	195	3489	55.8	470	325	31	281102
ABarpaaaaa:133	ABarpaaaaa	133	3506	-21493	189	207	3506	54.0	466	319	29	144476
ABarpaaaap:133	ABarpaaaap	133	3484	-21515	133	144	3484	57.1	449	360	29	141851
ABarpaaap:100	ABarpaaap	100	3386	-21613	82	92	3386	55.2	432	332	30	263192
ABarpaaapa:134	ABarpaaapa	134	3496	-21503	110	123	3496	55.7	432	328	28	119650
ABarpaaapp:134	ABarpaaapp	134	3612	-21387	128	126	3612	58.0	402	328	26	111379
ABarpaap:65	ABarpaap	65	3170	-21829	-119	-120	3170	53.7	391	261	40	665983
ABarpaapa:91	ABarpaapa	91	3292	-21707	-14	-20	3292	56.3	392	323	33	341029
ABarpaapaa:122	ABarpaapaa	122	3568	-21431	136	122	3568	58.6	390	327	27	119323
ABarpaapap:122	ABarpaapap	122	3331	-21668	-45	-40	3331	58.2	346	333	29	112930
ABarpaapp:91	ABarpaapp	91	3299	-21700	-35	-35	3299	56.4	339	318	33	325240
ABarpaappa:123	ABarpaappa	123	3441	-21558	30	24	3441	58.3	315	321	29	120587
ABarpaappp:123	ABarpaappp	123	3465	-21534	44	43	3465	59.1	269	332	29	117070
ABarpap:46	ABarpap	46	3114	-21885	-85	-85	3114	38.1	368	242	43	611821
ABarpapa:66	ABarpapa	66	3151	-21848	-63	-65	3151	44.4	368	245	39	560175
ABarpapaa:89	ABarpapaa	89	3293	-21706	-38	-46	3293	56.7	434	284	33	300414
ABarpapaaa:125	ABarpapaaa	125	3400	-21599	32	33	3400	57.6	457	304	29	125878
ABarpapaap:125	ABarpapaap	125	3361	-21638	-20	-19	3361	57.9	422	286	29	113810
ABarpapap:89	ABarpapap	89	3324	-21675	-11	-21	3324	57.1	392	270	33	295698
ABarpapapa:123	ABarpapapa	123	3455	-21544	94	117	3455	57.4	399	293	28	101040
ABarpapapp:123	ABarpapapp	123	3392	-21608	52	59	3392	57.5	365	295	28	94629
ABarpapp:66	ABarpapp	66	3159	-21840	-77	-76	3159	49.6	310	250	39	571259
ABarpappa:91	ABarpappa	91	3327	-21672	-2	-15	3327	57.2	362	252	32	297349
ABarpappaa:127	ABarpappaa	127	3500	-21499	43	19	3500	59.5	380	269	27	116356
ABarpappap:127	ABarpappap	127	3411	-21588	87	87	3411	57.1	354	254	29	113356
ABarpappp:91	ABarpappp	91	3259	-21740	-22	-23	3259	55.4	310	247	33	299652
ABarpapppa:124	ABarpapppa	124	3349	-21650	-26	-33	3349	57.2	328	259	28	110519
ABarpapppp:124	ABarpapppp	124	3360	-21639	-14	-14	3360	56.4	295	243	30	116934
ABarpp:29	ABarpp	29	3116	-21883	-161	-161	3116	50.9	279	236	51	771978
ABarppa:47	ABarppa	47	3208	-21791	-96	-96	3208	52.4	349	227	43	651368
ABarppaa:66	ABarppaa	66	3237	-21762	-93	-100	3237	55.1	350	289	38	536586
ABarppaaa:95	ABarppaaa	95	3323	-21676	1	0	3323	57.0	337	365	31	262861
ABarppaaaa:128	ABarppaaaa	128	3568	-21431	104	91	3568	59.7	289	376	25	91528
ABarppaaap:128	ABarppaaap	128	3568	-21431	41	33	3568	58.8	259	398	29	92538
ABarppaap:95	ABarppaap	95	3312	-21687	-49	-48	3312	56.8	286	360	32	282778
ABarppaapa:125	ABarppaapa	125	3553	-21446	106	102	3553	59.0	240	364	29	102263
ABarppaapp:125	ABarppaapp	125	3443	-21557	10	11	3443	58.4	194	375	27	105276
ABarppap:66	ABarppap	66	3242	-21757	-75	-74	3242	54.9	298	317	38	506267
ABarppapa:94	ABarppapa	94	3372	-21627	8	1	3372	56.4	242	382	32	241731
ABarppapaa:134	ABarppapaa	134	3692	-21307	129	126	3692	57.8	230	415	28	97884
ABarppapap:134	ABarppapap	134	3517	-21482	85	79	3517	53.3	192	419	28	103369
ABarppapp:94	ABarppapp	94	3307	-21692	-93	-71	3307	56.1	194	378	31	244109
ABarppappa:133	ABarppappa	133	3338	-21661	-120	-98	3338	54.9	160	409	30	116735
ABarppappp:133	ABarppappp	133	3526	-21473	73	81	3526	45.6	114	398	29	119890
ABarppp:47	ABarppp	47	3104	-21895	-142	-146	3104	47.4	265	233	44	673635
ABarpppa:66	ABarpppa	66	3186	-21813	-129	-133	3186	54.8	279	260	39	590180
ABarpppaa:91	ABarpppaa	91	3334	-21665	-17	-22	3334	57.4	300	286	32	269885
ABarpppaaa:127	ABarpppaaa	127	3485	-21514	25	20	3485	60.0	300	283	25	86462
ABarpppaap:127	ABarpppaap	127	3449	-21550	-13	-14	3449	59.0	261	273	29	93474
ABarpppap:91	ABarpppap	91	3371	-21628	-19	-25	3371	56.9	247	284	33	301291
ABarpppapa:122	ABarpppapa	122	3454	-21545	3	2	3454	58.7	226	307	29	101656
ABarpppapp:122	ABarpppapp	122	3586	-21413	79	69	3586	58.7	218	256	27	101980
ABarpppp:66	ABarpppp	66	3187	-21812	-97	-96	3187	54.4	216	304	39	587226
ABarppppa:93	ABarppppa	93	3340	-21659	-73	-75	3340	56.7	204	272	32	285332
ABarppppaa:131	ABarppppaa	131	3605	-21394	239	241	3605	56.4	227	226	29	128925
ABarppppap:131	ABarppppap	131	4034	-20965	144	189	4034	53.9	178	235	29	120081
ABarppppp:93	ABarppppp	93	3388	-21611	-18	-16	3388	55.6	148	300	32	300393
ABarpppppa:129	ABarpppppa	129	3605	-21394	21	48	3605	57.6	176	273	29	120132
ABarpppppp:129	ABarpppppp	129	3566	-21433	-178	-71	3566	57.9	133	308	29	122701
ABp:1	ABp	1	3163	-21836	-79	-79	3163	36.6	275	240	61	1888258
ABpl:8	ABpl	8	3067	-21932	-166	-166	3067	49.9	297	316	58	1505020
ABpla:17	ABpla	17	3065	-21934	-208	-208	3065	53.1	401	334	51	908862
ABplaa:28	ABplaa	28	3115	-21884	-211	-212	3115	53.4	449	350	47	701565
ABplaaa:45	ABplaaa	45	3170	-21829	-148	-149	3170	53.1	480	306	43	719923
ABplaaaa:66	ABplaaaa	66	3227	-21772	-52	-52	3227	45.4	497	342	39	739920
ABplaaaaa:90	ABplaaaaa	90	3272	-21727	8	15	3272	48.4	456	383	33	369681
ABplaaaaaa:125	ABplaaaaaa	125	3351	-21648	65	77	3351	54.9	453	391	28	143094
ABplaaaaap:125	ABplaaaaap	125	3283	-21716	-4	7	3283	55.2	420	393	29	128947
ABplaaaap:90	ABplaaaap	90	3290	-21709	-68	-78	3290	54.8	445	382	32	347057
ABplaaaapa:125	ABplaaaapa	125	3348	-21651	-61	-84	3348	58.1	430	364	28	108104
ABplaaaapp:125	ABplaaaapp	125	3315	-21684	-80	-63	3315	57.9	386	363	28	120127
ABplaaap:66	ABplaaap	66	3213	-21786	-114	-125	3213	55.7	453	333	38	635669
ABplaaapa:94	ABplaaapa	94	3296	-21703	5	7	3296	54.5	414	368	31	305450
ABplaaapaa:130	ABplaaapaa	130	3536	-21463	201	185	3536	57.8	385	397	26	119248
ABplaaapap:130	ABplaaapap	130	3332	-21667	-79	-89	3332	57.8	359	401	28	117890
ABplaaapp:94	ABplaaapp	94	3303	-21696	-28	-34	3303	56.5	375	383	33	314788
ABplaaappa:128	ABplaaappa	128	3282	-21717	-122	-148	3282	58.1	337	420	28	131587
ABplaaappp:128	ABplaaappp	128	3419	-21580	2	-1	3419	58.5	309	391	29	114813
ABplaap:45	ABplaap	45	3144	-21855	-166	-168	3144	52.5	433	361	44	718635
ABplaapa:66	ABplaapa	66	3215	-21784	-91	-92	3215	47.4	478	381	39	744036
ABplaapaa:92	ABplaapaa	92	3281	-21718	16	16	3281	47.9	420	415	32	341643
ABplaapaaa:128	ABplaapaaa	128	3374	-21625	46	48	3374	50.2	438	428	28	148722
ABplaapaap:128	ABplaapaap	128	3338	-21661	-26	-17	3338	53.6	408	433	30	160659
ABplaapap:92	ABplaapap	92	3315	-21684	-38	-51	3315	53.5	400	423	33	360575
ABplaapapa:125	ABplaapapa	125	3347	-21652	-27	-38	3347	56.0	389	419	28	143267
ABplaapapp:125	ABplaapapp	125	3332	-21667	25	25	3332	53.9	362	434	29	157872
ABplaapp:66	ABplaapp	66	3213	-21786	-73	-77	3213	52.5	414	390	40	722302
ABplaappa:92	ABplaappa	92	3387	-21612	60	59	3387	49.3	359	447	32	379365
ABplaappaa:128	ABplaappaa	128	3606	-21393	216	218	3606	49.3	349	470	27	150566
ABplaappap:128	ABplaappap	128	3422	-21577	22	19	3422	51.4	312	459	29	149233
ABplaappp:92	ABplaappp	92	3238	-21762	-85	-88	3238	47.3	298	453	33	416377
ABplaapppa:124	ABplaapppa	124	3508	-21491	116	107	3508	51.3	283	455	29	161342
ABplaapppp:124	ABplaapppp	124	3410	-21589	20	9	3410	44.7	247	463	29	177241
ABplap:28	ABplap	28	3138	-21861	-128	-128	3138	53.4	355	315	48	688838
ABplapa:45	ABplapa	45	3194	-21805	-83	-83	3194	53.9	399	289	42	606044
ABplapaa:64	ABplapaa	64	3195	-21804	-132	-141	3195	56.5	414	333	38	560533
ABplapaaa:93	ABplapaaa	93	3174	-21825	-105	-103	3174	54.2	349	418	32	331001
ABplapaaaa:125	ABplapaaaa	125	3167	-21832	-130	-135	3167	53.8	322	418	29	133819
ABplapaaap:125	ABplapaaap	125	3216	-21783	-80	-95	3216	54.8	288	419	28	121963
ABplapaap:93	ABplapaap	93	3238	-21761	-113	-121	3238	55.8	298	418	33	334236
ABplapaapa:124	ABplapaapa	124	3246	-21753	-90	-94	3246	52.5	236	442	29	138723
ABplapaapp:124	ABplapaapp	124	3327	-21672	7	7	3327	54.7	265	432	27	116626
ABplapap:64	ABplapap	64	3197	-21802	-171	-173	3197	56.9	353	339	39	605509
ABplapapa:92	ABplapapa	92	3198	-21801	-97	-100	3198	53.8	258	421	32	340612
ABplapapaa:123	ABplapapaa	123	3263	-21736	-97	-105	3263	50.9	159	433	29	149014
ABplapapap:123	ABplapapap	123	3240	-21759	-93	-96	3240	46.5	133	427	29	160027
ABplapapp:92	ABplapapp	92	3195	-21804	-97	-80	3195	49.8	214	420	33	364649
ABplapappa:120	ABplapappa	120	3294	-21705	-33	-42	3294	41.5	128	418	29	156977
ABplapappp:120	ABplapappp	120	3270	-21729	-242	-200	3270	38.7	100	402	29	152901
ABplapp:45	ABplapp	45	3104	-21895	-99	-99	3104	47.8	346	353	43	618027
ABplappa:64	ABplappa	64	3160	-21839	-89	-91	3160	51.9	365	387	39	686353
ABplappaa:90	ABplappaa	90	3241	-21758	-60	-63	3241	42.2	268	454	33	425261
ABplappaaa:123	ABplappaaa	123	3250	-21750	-106	-114	3250	42.5	220	462	29	161437
ABplappaap:123	ABplappaap	123	3356	-21643	-1	-6	3356	39.7	184	456	29	170939
ABplappap:90	ABplappap	90	3205	-21794	-90	-96	3205	44.7	224	446	33	408679
ABplappapa:121	ABplappapa	121	3362	-21637	4	10	3362	49.1	192	436	29	138608
ABplappapp:121	ABplappapp	121	3305	-21694	-37	-38	3305	41.8	157	441	29	163686
ABplappp:64	ABplappp	64	3193	-21806	-98	-98	3193	51.5	280	407	37	601178
ABplapppa:91	ABplapppa	91	3238	-21761	-86	-87	3238	39.5	179	438	32	350618
ABplapppaa:128	ABplapppaa	128	3313	-21686	-74	-44	3313	33.9	144	416	29	143505
ABplapppap:128	ABplapppap	128	3239	-21760	-141	-139	3239	29.8	118	405	29	134352
ABplapppp:91	ABplapppp	91	3248	-21751	-127	-105	3248	34.7	138	418	32	340551
ABplappppa:129	ABplappppa	129	3251	-21748	-170	-165	3251	30.6	86	406	29	160278
ABplappppp:129	ABplappppp	129	3344	-21655	-265	-250	3344	22.6	88	381	29	124972
ABplp:17	ABplp	17	3054	-21946	-186	-186	3054	46.0	282	406	52	971305
ABplpa:28	ABplpa	28	3139	-21860	-119	-120	3139	47.5	304	427	48	757017
ABplpaa:46	ABplpaa	46	3166	-21833	-207	-208	3166	53.5	348	422	42	690052
ABplpaaa:68	ABplpaaa	68	3215	-21784	-156	-162	3215	37.7	416	438	38	613438
ABplpaaaa:94	ABplpaaaa	94	3250	-21749	-17	-9	3250	31.7	385	425	33	332311
ABplpaaaaa:125	ABplpaaaaa	125	3352	-21647	7	28	3352	32.7	372	418	28	162819
ABplpaaaap:125	ABplpaaaap	125	3341	-21658	16	16	3341	29.9	347	428	29	166505
ABplpaaap:94	ABplpaaap	94	3300	-21699	4	3	3300	27.9	348	444	33	357880
ABplpaaapa:125	ABplpaaapa	125	3405	-21594	32	34	3405	27.4	359	456	28	166723
ABplpaaapp:125	ABplpaaapp	125	3445	-21554	120	118	3445	29.3	324	452	29	173643
ABplpaap:68	ABplpaap	68	3221	-21778	-62	-67	3221	45.2	368	428	38	660037
ABplpaapa:91	ABplpaapa	91	3309	-21690	34	36	3309	35.7	361	442	32	400271
ABplpaapaa:125	ABplpaapaa	125	3421	-21578	53	60	3421	34.3	371	454	29	189189
ABplpaapap:125	ABplpaapap	125	3490	-21509	66	60	3490	35.4	344	463	29	184656
ABplpaapp:91	ABplpaapp	91	3280	-21719	-40	-42	3280	32.6	312	447	33	411373
ABplpaappa:121	ABplpaappa	121	3482	-21517	102	115	3482	36.4	317	461	29	188061
ABplpaappp:121	ABplpaappp	121	3441	-21558	115	123	3441	36.5	283	462	29	167153
ABplpap:46	ABplpap	46	3129	-21870	-140	-141	3129	40.2	273	440	43	792425
ABplpapa:67	ABplpapa	67	3190	-21809	-76	-78	3190	30.3	361	431	38	569812
ABplpapaa:92	ABplpapaa	92	3316	-21683	-13	-14	3316	18.3	346	398	32	221759
ABplpapaaa:128	ABplpapaaa	128	3456	-21543	104	122	3456	19.6	327	381	29	106452
ABplpapaap:128	ABplpapaap	128	3571	-21428	217	228	3571	24.5	310	396	29	117602
ABplpapap:92	ABplpapap	92	3268	-21731	-6	-10	3268	19.9	309	400	33	228855
ABplpapapa:126	ABplpapapa	126	3560	-21439	201	205	3560	20.3	299	412	28	102722
ABplpapapp:126	ABplpapapp	126	3398	-21601	52	57	3398	22.7	260	426	29	104833
ABplpapp:67	ABplpapp	67	3165	-21834	-119	-124	3165	33.0	302	446	40	690565
ABplpappa:89	ABplpappa	89	3283	-21716	26	25	3283	19.4	275	388	33	225973
ABplpappaa:120	ABplpappaa	120	3332	-21667	4	17	3332	20.0	272	390	29	90507
ABplpappap:120	ABplpappap	120	3389	-21610	7	15	3389	18.0	242	376	27	82355
ABplpappp:89	ABplpappp	89	3270	-21729	-31	-34	3270	18.4	222	386	33	213903
ABplpapppa:125	ABplpapppa	125	3547	-21452	16	10	3547	18.9	204	368	29	92459
ABplpapppp:125	ABplpapppp	125	3591	-21408	1	-9	3591	19.1	176	341	29	89596
ABplpp:28	ABplpp	28	3106	-21893	-167	-168	3106	49.6	214	400	47	719054
ABplppa:46	ABplppa	46	3198	-21801	-183	-183	3198	54.6	269	395	42	597741
ABplppaa:68	ABplppaa	68	3172	-21827	-94	-97	3172	41.8	320	444	36	477282
ABplppaaa:98	ABplppaaa	98	3267	-21732	25	23	3267	27.1	300	426	30	209166
ABplppaaaa:132	ABplppaaaa	132	3353	-21646	1	-4	3353	28.7	301	434	29	102693
ABplppaaap:132	ABplppaaap	132	3415	-21584	141	145	3415	31.2	268	459	25	109959
ABplppaap:98	ABplppaap	98	3232	-21768	-7	-11	3232	25.7	257	436	32	226552
ABplppaapa:128	ABplppaapa	128	3425	-21574	111	134	3425	24.4	235	431	28	97646
ABplppaapp:128	ABplppaapp	128	3345	-21654	-8	-8	3345	24.5	204	429	29	108990
ABplppap:68	ABplppap	68	3170	-21829	-90	-90	3170	42.6	260	430	37	498943
ABplppapa:94	ABplppapa	94	3242	-21757	-23	-24	3242	31.4	237	442	33	316908
ABplppapaa:125	ABplppapaa	125	3248	-21751	-34	-30	3248	31.8	239	454	29	133680
ABplppapap:125	ABplppapap	125	3382	-21618	47	48	3382	30.2	202	453	29	146868
ABplppapp:94	ABplppapp	94	3213	-21786	-104	-108	3213	33.0	193	431	33	307794
ABplppappa:127	ABplppappa	127	3332	-21667	-46	-22	3332	32.5	175	434	29	141993
ABplppappp:127	ABplppappp	127	3349	-21650	21	18	3349	28.3	144	439	29	126414
ABplppp:46	ABplppp	46	3136	-21863	-151	-154	3136	46.2	200	420	43	691006
ABplpppa:67	ABplpppa	67	3168	-21831	-125	-131	3168	33.5	252	451	37	521809
ABplpppaa:91	ABplpppaa	91	3299	-21700	26	23	3299	23.5	214	431	33	270670
ABplpppaaa:123	ABplpppaaa	123	3322	-21677	-9	-9	3322	24.6	179	435	29	118838
ABplpppaap:123	ABplpppaap	123	3344	-21655	18	22	3344	22.9	153	418	29	105589
ABplpppap:91	ABplpppap	91	3275	-21724	-61	-66	3275	28.4	174	440	32	324500
ABplpppapa:123	ABplpppapa	123	3418	-21581	-52	-53	3418	23.3	123	405	29	106813
ABplpppapp:123	ABplpppapp	123	3629	-21370	-94	-122	3629	19.9	112	377	27	109561
ABplpppp:67	ABplpppp	67	3182	-21817	-125	-119	3182	40.5	196	441	37	550933
ABplppppa:91	ABplppppa	91	3221	-21778	-67	-70	3221	24.5	180	412	33	265166
ABplppppaa:122	ABplppppaa	122	3449	-21550	18	16	3449	20.3	199	403	29	89173
ABplppppap:122	ABplppppap	122	3411	-21588	-81	-82	3411	20.3	158	381	29	80922
ABplppppp:91	ABplppppp	91	3332	-21667	-57	-52	3332	22.8	138	391	33	272960
ABplpppppa:121	ABplpppppa	121	3698	-21301	-300	-274	3698	20.6	148	350	29	79630
ABplpppppp:121	ABplpppppp	121	3661	-21338	-101	-85	3661	19.8	136	321	28	77369
ABpr:8	ABpr	8	3103	-21896	-100	-100	3103	28.3	205	228	59	1201140
ABpra:17	ABpra	17	3082	-21918	-136	-137	3082	30.6	248	194	54	923827
ABpraa:28	ABpraa	28	3090	-21909	-153	-153	3090	32.5	278	182	49	723621
ABpraaa:45	ABpraaa	45	3125	-21874	-169	-169	3125	37.0	335	177	43	821596
ABpraaaa:68	ABpraaaa	68	3140	-21859	-91	-95	3140	39.3	345	204	37	685105
ABpraaaaa:98	ABpraaaaa	98	3261	-21738	-26	-35	3261	38.6	424	202	31	375347
ABpraaaaaa:131	ABpraaaaaa	131	3419	-21580	31	36	3419	38.6	438	212	28	185340
ABpraaaaap:131	ABpraaaaap	131	3378	-21621	-15	-35	3378	43.8	412	203	28	172309
ABpraaaap:98	ABpraaaap	98	3311	-21688	2	0	3311	40.2	384	188	32	395087
ABpraaaapa:128	ABpraaaapa	128	3307	-21692	-13	-5	3307	38.8	404	202	28	182724
ABpraaaapp:128	ABpraaaapp	128	3291	-21708	-52	-48	3291	42.0	374	192	29	173163
ABpraaap:68	ABpraaap	68	3190	-21809	-76	-82	3190	49.3	317	196	38	732940
ABpraaapa:93	ABpraaapa	93	3276	-21723	-8	-7	3276	47.3	413	216	31	375180
ABpraaapaa:126	ABpraaapaa	126	3438	-21561	103	109	3438	42.6	420	239	28	180028
ABpraaapap:126	ABpraaapap	126	3347	-21652	41	41	3347	48.5	414	225	29	198194
ABpraaapp:93	ABpraaapp	93	3218	-21781	-41	-45	3218	47.7	364	206	33	453606
ABpraaappa:121	ABpraaappa	121	3285	-21714	0	1	3285	44.4	386	229	28	183042
ABpraaappp:121	ABpraaappp	121	3291	-21708	-19	-18	3291	47.4	353	216	30	173848
ABpraap:45	ABpraap	45	3179	-21820	-45	-46	3179	29.4	261	201	44	742859
ABpraapa:66	ABpraapa	66	3155	-21844	-114	-115	3155	40.5	281	191	39	786119
ABpraapaa:94	ABpraapaa	94	3237	-21762	-39	-42	3237	51.4	362	216	32	404024
ABpraapaaa:128	ABpraapaaa	128	3290	-21709	-19	-19	3290	55.3	430	241	28	158970
ABpraapaap:128	ABpraapaap	128	3242	-21757	-30	-39	3242	54.4	392	229	28	157337
ABpraapap:94	ABpraapap	94	3233	-21766	-42	-49	3233	50.5	323	193	33	439375
ABpraapapa:125	ABpraapapa	125	3243	-21756	-59	-69	3243	53.9	371	215	28	165399
ABpraapapp:125	ABpraapapp	125	3265	-21734	-27	-35	3265	53.4	343	224	29	160839
ABpraapp:66	ABpraapp	66	3162	-21837	-71	-76	3162	47.3	240	227	40	837736
ABpraappa:93	ABpraappa	93	3164	-21835	-83	-81	3164	49.3	288	197	31	398876
ABpraappaa:131	ABpraappaa	131	3369	-21630	35	23	3369	47.3	332	185	25	150365
ABpraappap:131	ABpraappap	131	3273	-21726	-70	-68	3273	49.2	303	198	29	163911
ABpraappp:93	ABpraappp	93	3117	-21883	-133	-130	3117	46.3	236	201	33	448541
ABpraapppa:126	ABpraapppa	126	3287	-21712	-204	-152	3287	45.9	265	196	29	189640
ABpraapppp:126	ABpraapppp	126	3234	-21765	-141	-121	3234	40.4	232	193	29	195212
ABprap:28	ABprap	28	3124	-21875	-110	-110	3124	46.1	191	222	47	736479
ABprapa:45	ABprapa	45	3152	-21847	-126	-130	3152	47.8	221	197	42	795269
ABprapaa:67	ABprapaa	67	3182	-21817	-167	-176	3182	55.5	225	229	37	672803
ABprapaaa:95	ABprapaaa	95	3263	-21736	-3	-4	3263	53.5	266	225	31	319303
ABprapaaaa:128	ABprapaaaa	128	3443	-21556	63	55	3443	52.3	283	224	28	140883
ABprapaaap:128	ABprapaaap	128	3334	-21666	-77	-68	3334	53.3	254	230	28	128980
ABprapaap:95	ABprapaap	95	3367	-21632	103	102	3367	52.5	219	225	30	290787
ABprapaapa:133	ABprapaapa	133	3478	-21521	31	31	3478	49.6	242	204	26	127111
ABprapaapp:133	ABprapaapp	133	3453	-21546	63	63	3453	46.7	201	208	28	128883
ABprapap:67	ABprapap	67	3186	-21813	-153	-151	3186	56.0	183	266	37	653310
ABprapapa:91	ABprapapa	91	3396	-21603	67	64	3396	51.4	174	224	32	387667
ABprapapaa:125	ABprapapaa	125	3539	-21460	-143	-124	3539	48.9	135	221	29	175022
ABprapapap:125	ABprapapap	125	3500	-21499	-3	-20	3500	43.1	110	215	29	192794
ABprapapp:91	ABprapapp	91	3355	-21644	-114	-54	3355	48.2	128	244	32	424079
ABprapappa:123	ABprapappa	123	3580	-21419	-14	-8	3580	46.1	105	235	28	168086
ABprapappp:123	ABprapappp	123	3441	-21558	-86	-24	3441	37.6	85	239	28	189607
ABprapp:45	ABprapp	45	3137	-21862	-112	-114	3137	45.4	151	232	42	823245
ABprappa:66	ABprappa	66	3172	-21827	-115	-113	3172	50.6	154	230	39	751219
ABprappaa:93	ABprappaa	93	3342	-21657	41	39	3342	42.5	195	188	32	408184
ABprappaaa:128	ABprappaaa	128	3409	-21590	83	82	3409	39.1	200	198	28	150077
ABprappaap:128	ABprappaap	128	3385	-21614	16	21	3385	36.4	162	201	29	165849
ABprappap:93	ABprappap	93	3306	-21693	-10	-15	3306	43.2	152	207	33	435644
ABprappapa:126	ABprappapa	126	3575	-21424	-408	-169	3575	46.9	172	210	29	143318
ABprappapp:126	ABprappapp	126	3362	-21637	-78	-76	3362	42.5	142	208	29	179914
ABprappp:66	ABprappp	66	3204	-21795	-55	-55	3204	42.0	107	277	39	771738
ABprapppa:93	ABprapppa	93	3352	-21647	10	11	3352	33.2	122	229	31	341169
ABprapppaa:131	ABprapppaa	131	3558	-21441	90	91	3558	32.5	129	223	28	167570
ABprapppap:131	ABprapppap	131	3596	-21403	-45	-33	3596	28.6	102	237	29	158491
ABprapppp:93	ABprapppp	93	3376	-21623	-92	-24	3376	28.9	91	252	31	324138
ABprappppa:129	ABprappppa	129	3634	-21365	174	197	3634	31.6	78	249	28	173120
ABprappppp:129	ABprappppp	129	3627	-21372	-537	-158	3627	26.0	75	279	29	142150
ABprp:17	ABprp	17	3107	-21892	-117	-118	3107	26.1	150	271	52	655469
ABprpa:29	ABprpa	29	3166	-21833	-99	-99	3166	25.8	188	210	49	585756
ABprpaa:46	ABprpaa	46	3161	-21838	-151	-151	3161	33.1	190	180	43	746357
ABprpaaa:68	ABprpaaa	68	3226	-21773	-77	-78	3226	36.5	254	176	38	619991
ABprpaaaa:93	ABprpaaaa	93	3254	-21745	-9	-9	3254	33.5	371	189	32	380682
ABprpaaaaa:125	ABprpaaaaa	125	3428	-21571	116	118	3428	30.8	388	219	29	194177
ABprpaaaap:125	ABprpaaaap	125	3355	-21644	13	17	3355	30.2	361	209	29	180219
ABprpaaap:93	ABprpaaap	93	3297	-21703	-15	-13	3297	35.0	320	175	32	393157
ABprpaaapa:124	ABprpaaapa	124	3401	-21598	49	53	3401	30.3	345	190	28	149342
ABprpaaapp:124	ABprpaaapp	124	3477	-21522	153	154	3477	31.5	316	199	29	159081
ABprpaap:68	ABprpaap	68	3179	-21820	-70	-75	3179	41.7	204	214	39	571079
ABprpaapa:92	ABprpaapa	92	3292	-21707	-14	-17	3292	41.2	304	178	31	366035
ABprpaapaa:127	ABprpaapaa	127	3375	-21624	67	61	3375	37.1	363	200	29	186177
ABprpaapap:127	ABprpaapap	127	3425	-21574	114	119	3425	39.9	330	194	29	167824
ABprpaapp:92	ABprpaapp	92	3227	-21772	-36	-37	3227	37.7	253	182	33	395660
ABprpaappa:125	ABprpaappa	125	3357	-21642	-14	32	3357	39.2	305	188	29	181275
ABprpaappp:125	ABprpaappp	125	3388	-21611	40	48	3388	37.8	271	181	29	178993
ABprpap:46	ABprpap	46	3197	-21802	-105	-106	3197	23.9	144	234	43	550629
ABprpapa:67	ABprpapa	67	3222	-21777	-49	-52	3222	27.7	212	198	38	483682
ABprpapaa:93	ABprpapaa	93	3334	-21665	52	52	3334	30.6	286	190	32	306526
ABprpapaaa:129	ABprpapaaa	129	3418	-21581	118	121	3418	26.1	312	244	29	123752
ABprpapaap:129	ABprpapaap	129	3454	-21545	85	83	3454	25.0	276	237	29	127149
ABprpapap:93	ABprpapap	93	3247	-21752	-44	-47	3247	22.6	257	213	32	242678
ABprpapapa:130	ABprpapapa	130	3429	-21570	64	73	3429	20.9	258	244	28	90001
ABprpapapp:130	ABprpapapp	130	3265	-21734	-52	-45	3265	19.8	218	256	27	67399
ABprpapp:67	ABprpapp	67	3201	-21798	-86	-89	3201	27.9	155	219	39	512341
ABprpappa:92	ABprpappa	92	3250	-21749	-37	-48	3250	19.5	252	236	32	198389
ABprpappaa:125	ABprpappaa	125	3317	-21682	25	24	3317	19.0	285	269	28	70810
ABprpappap:125	ABprpappap	125	3266	-21733	-3	1	3266	19.1	245	282	26	50533
ABprpappp:92	ABprpappp	92	3241	-21758	-99	-102	3241	18.6	200	252	31	171744
ABprpapppa:127	ABprpapppa	127	3386	-21613	36	32	3386	18.9	208	286	26	51823
ABprpapppp:127	ABprpapppp	127	3491	-21508	-86	-80	3491	18.4	160	298	28	74607
ABprpp:29	ABprpp	29	3100	-21899	-192	-192	3100	37.1	111	248	49	875863
ABprppa:47	ABprppa	47	3183	-21816	-199	-203	3183	38.9	102	225	42	795314
ABprppaa:68	ABprppaa	68	3201	-21798	-164	-165	3201	38.0	167	188	38	578105
ABprppaaa:94	ABprppaaa	94	3305	-21694	0	-3	3305	30.6	249	177	31	273036
ABprppaaaa:130	ABprppaaaa	130	3312	-21687	-51	-27	3312	29.6	291	196	26	102279
ABprppaaap:130	ABprppaaap	130	3441	-21558	91	119	3441	29.4	268	193	28	141414
ABprppaap:94	ABprppaap	94	3281	-21718	-38	-38	3281	25.5	213	198	32	236438
ABprppaapa:127	ABprppaapa	127	3440	-21559	46	36	3440	24.8	239	221	28	89859
ABprppaapp:127	ABprppaapp	127	3521	-21478	164	167	3521	24.6	206	229	28	86725
ABprppap:68	ABprppap	68	3178	-21821	-189	-192	3178	39.2	119	215	38	614053
ABprppapa:94	ABprppapa	94	3265	-21734	-55	-56	3265	33.1	202	194	32	281890
ABprppapaa:129	ABprppapaa	129	3516	-21483	118	137	3516	29.7	248	193	27	100239
ABprppapap:129	ABprppapap	129	3429	-21570	95	121	3429	29.0	215	202	28	113423
ABprppapp:94	ABprppapp	94	3300	-21699	-13	-16	3300	34.7	153	206	31	288096
ABprppappa:133	ABprppappa	133	3483	-21516	82	73	3483	29.0	190	215	29	117922
ABprppappp:133	ABprppappp	133	3462	-21537	24	57	3462	28.1	154	214	29	134464
ABprppp:47	ABprppp	47	3141	-21858	-115	-115	3141	30.3	95	290	44	671330
ABprpppa:67	ABprpppa	67	3228	-21771	-92	-97	3228	30.2	105	236	39	624677
ABprpppaa:91	ABprpppaa	91	3245	-21754	-58	-70	3245	26.5	160	208	33	297097
ABprpppaaa:122	ABprpppaaa	122	3451	-21548	74	93	3451	24.3	176	220	29	112079
ABprpppaap:122	ABprpppaap	122	3512	-21487	64	69	3512	25.8	142	229	29	117430
ABprpppap:91	ABprpppap	91	3290	-21709	-51	-59	3290	26.2	120	229	32	288766
ABprpppapa:123	ABprpppapa	123	3531	-21468	-38	-32	3531	23.2	118	246	29	109175
ABprpppapp:123	ABprpppapp	123	3936	-21063	220	246	3936	19.8	105	269	26	86766
ABprpppp:67	ABprpppp	67	3208	-21791	-58	-58	3208	28.5	80	285	38	568379
ABprppppa:91	ABprppppa	91	3255	-21744	-55	-58	3255	21.4	165	232	33	255505
ABprppppaa:121	ABprppppaa	121	3407	-21592	20	20	3407	21.2	195	249	28	93559
ABprppppap:121	ABprppppap	121	3513	-21486	-11	-19	3513	20.6	163	255	29	110862
ABprppppp:91	ABprppppp	91	3331	-21668	-53	-46	3331	21.1	123	269	33	232714
ABprpppppa:123	ABprpppppa	123	3780	-21219	-2	-4	3780	21.0	141	280	29	106838
ABprpppppp:123	ABprpppppp	123	4358	-20641	-268	42	4358	21.6	109	305	28	112656
EMS:1	EMS	1	3123	-21876	-125	-126	3123	35.4	231	389	57	1623881
MS:10	MS	10	3134	-21865	-33	-33	3134	25.2	317	352	53	635042
MSa:21	MSa	21	3105	-21894	-74	-74	3105	24.9	332	379	48	503793
MSaa:34	MSaa	34	3176	-21823	-21	-21	3176	22.9	392	360	41	264743
MSaaa:50	MSaaa	50	3162	-21837	-70	-70	3162	22.0	410	366	41	323717
MSaaaa:74	MSaaaa	74	3274	-21725	11	11	3274	30.6	454	298	38	485554
MSaaaaa:97	MSaaaaa	97	3484	-21515	183	175	3484	36.9	480	302	32	323747
MSaaaaaa:125	MSaaaaaa	125	3556	-21443	234	218	3556	39.0	487	306	27	133192
MSaaaaap:125	MSaaaaap	125	3482	-21517	164	156	3482	44.7	467	338	29	115021
MSaaaap:97	MSaaaap	97	3367	-21632	75	82	3367	43.5	437	337	32	281409
MSaaaapa:128	MSaaaapa	128	3472	-21527	113	118	3472	48.3	439	359	29	122619
MSaaaapp:128	MSaaaapp	128	3517	-21482	163	171	3517	52.0	393	361	29	114603
MSaaap:74	MSaaap	74	3217	-21782	-28	-30	3217	28.9	385	323	36	323209
MSaaapa:99	MSaaapa	99	3379	-21620	96	97	3379	41.8	404	331	32	269539
MSaaapaa:127	MSaaapaa	127	3305	-21694	-46	-41	3305	43.2	410	355	30	132230
MSaaapap:127	MSaaapap	127	3553	-21446	201	213	3553	49.1	365	361	29	119540
MSaaapp:99	MSaaapp	99	3599	-21400	277	275	3599	42.2	359	321	29	202503
MSaaappa:148	MSaaappa	148	3669	-21331	337	310	3669	44.1	336	318	32	202350
MSaaappp:148	MSaaappp	148	3214	-21786	-307	-338	3214	45.9	304	330	30	72188
MSaap:50	MSaap	50	3142	-21857	-55	-56	3142	22.4	330	349	40	267257
MSaapa:73	MSaapa	73	3255	-21744	22	20	3255	21.7	356	323	38	267418
MSaapaa:97	MSaapaa	97	3311	-21688	60	61	3311	29.8	370	333	33	227431
MSaapaaa:126	MSaapaaa	126	3368	-21631	67	68	3368	32.4	361	341	30	152005
MSaapaap:126	MSaapaap	126	3540	-21459	189	200	3540	39.0	329	336	29	129999
MSaapap:97	MSaapap	97	3328	-21671	65	70	3328	25.8	316	346	31	168165
MSaapapa:133	MSaapapa	133	3603	-21396	185	205	3603	29.7	324	358	28	115292
MSaapapp:133	MSaapapp	133	3341	-21658	1	29	3341	27.2	288	355	29	86636
MSaapp:73	MSaapp	73	3214	-21785	-26	-27	3214	19.5	274	346	36	212093
MSaappa:107	MSaappa	107	3400	-21599	130	132	3400	20.8	284	353	29	107582
MSaappp:107	MSaappp	107	3493	-21506	27	104	3493	22.9	241	366	29	97092
MSap:34	MSap	34	3130	-21869	-81	-82	3130	26.3	306	403	45	411273
MSapa:51	MSapa	51	3146	-21853	-70	-70	3146	25.8	342	422	41	406237
MSapaa:74	MSapaa	74	3258	-21741	50	45	3258	30.2	375	360	36	286880
MSapaaa:100	MSapaaa	100	3491	-21508	226	228	3491	35.7	421	374	31	194783
MSapaaaa:133	MSapaaaa	133	3786	-21213	396	417	3786	36.5	452	385	28	106497
MSapaaap:133	MSapaaap	133	3533	-21466	179	206	3533	35.6	415	385	29	101373
MSapaap:100	MSapaap	100	3589	-21410	273	282	3589	35.4	373	376	31	187352
MSapap:74	MSapap	74	3273	-21726	4	1	3273	29.2	321	382	36	297292
MSapapa:101	MSapapa	101	3507	-21492	198	206	3507	40.0	355	389	31	213014
MSapapaa:134	MSapapaa	134	3526	-21473	106	134	3526	38.7	384	395	28	112575
MSapapap:134	MSapapap	134	3441	-21558	33	44	3441	41.5	346	393	29	104089
MSapapp:101	MSapapp	101	3511	-21488	209	212	3511	44.8	315	389	31	171113
MSapappa:146	MSapappa	146	3664	-21336	326	294	3664	49.7	357	402	26	84204
MSapappp:146	MSapappp	146	3523	-21476	120	114	3523	47.3	314	384	26	73037
MSapp:51	MSapp	51	3180	-21819	-56	-56	3180	23.5	256	407	40	356753
MSappa:76	MSappa	76	3242	-21757	-17	-24	3242	26.0	288	372	34	187606
MSappaa:107	MSappaa	107	3671	-21328	288	307	3671	33.3	329	383	30	124968
MSappap:107	MSappap	107	3650	-21349	147	176	3650	31.4	287	380	29	100788
MSappp:76	MSappp	76	3333	-21666	59	63	3333	31.5	240	390	35	239463
MSapppa:108	MSapppa	108	3506	-21493	76	129	3506	37.6	312	414	30	135563
MSapppp:108	MSapppp	108	3634	-21365	33	64	3634	44.8	262	401	30	112111
MSp:21	MSp	21	3099	-21900	-82	-82	3099	26.7	249	297	48	436625
MSpa:35	MSpa	35	3128	-21872	-75	-75	3128	24.8	324	294	44	333162
MSpaa:51	MSpaa	51	3140	-21859	-44	-46	3140	28.4	323	290	41	404209
MSpaaa:73	MSpaaa	73	3181	-21818	-56	-58	3181	35.4	362	268	39	536442
MSpaaaa:95	MSpaaaa	95	3310	-21689	39	37	3310	36.0	438	274	33	402682
MSpaaaaa:122	MSpaaaaa	122	3485	-21514	211	223	3485	38.8	463	283	29	200008
MSpaaaap:122	MSpaaaap	122	3359	-21641	26	27	3359	46.0	427	300	29	152405
MSpaaap:95	MSpaaap	95	3301	-21698	49	50	3301	44.0	388	275	33	378633
MSpaaapa:124	MSpaaapa	124	3388	-21611	74	82	3388	50.2	412	315	29	165040
MSpaaapp:124	MSpaaapp	124	3325	-21675	5	19	3325	50.4	375	321	30	151771
MSpaap:73	MSpaap	73	3275	-21724	34	30	3275	30.0	305	292	37	402228
MSpaapa:100	MSpaapa	100	3343	-21656	83	86	3343	38.8	383	278	31	278522
MSpaapaa:130	MSpaapaa	130	3605	-21394	317	318	3605	42.3	396	285	27	156865
MSpaapap:130	MSpaapap	130	3332	-21667	-51	-31	3332	44.9	366	301	29	154767
MSpaapp:100	MSpaapp	100	3675	-21324	375	371	3675	38.4	329	295	26	159412
MSpap:51	MSpap	51	3161	-21838	-44	-44	3161	20.8	242	316	40	306043
MSpapa:73	MSpapa	73	3219	-21780	-25	-27	3219	20.7	285	282	39	341056
MSpapaa:95	MSpapaa	95	3321	-21678	57	58	3321	24.8	318	294	33	251670
MSpapaaa:121	MSpapaaa	121	3424	-21575	120	122	3424	28.7	330	311	29	146698
MSpapaap:121	MSpapaap	121	3368	-21631	60	62	3368	31.5	291	321	29	125538
MSpapap:95	MSpapap	95	3292	-21707	41	46	3292	21.8	275	291	31	179366
MSpapapa:129	MSpapapa	129	3401	-21598	106	105	3401	22.4	302	321	27	94019
MSpapapp:129	MSpapapp	129	3442	-21557	138	145	3442	25.8	268	307	28	82258
MSpapp:73	MSpapp	73	3259	-21741	-26	-26	3259	19.4	203	304	36	275715
MSpappa:103	MSpappa	103	3444	-21555	167	170	3444	20.1	241	306	30	133288
MSpappp:103	MSpappp	103	3353	-21646	-13	-3	3353	24.9	221	285	31	140190
MSpp:35	MSpp	35	3153	-21846	-59	-60	3153	22.7	222	277	44	313052
MSppa:53	MSppa	53	3177	-21822	-41	-42	3177	25.0	217	237	42	434988
MSppaa:74	MSppaa	74	3224	-21775	-19	-16	3224	28.5	297	235	35	341892
MSppaaa:100	MSppaaa	100	3366	-21633	95	94	3366	32.4	415	242	31	246255
MSppaaaa:131	MSppaaaa	131	3481	-21518	159	174	3481	36.5	427	265	28	126561
MSppaaap:131	MSppaaap	131	3524	-21475	207	219	3524	33.4	396	270	28	131727
MSppaap:100	MSppaap	100	3410	-21589	131	132	3410	33.6	368	241	30	217943
MSppaapa:143	MSppaapa	143	3563	-21436	267	262	3563	29.2	367	252	25	100305
MSppaapp:143	MSppaapp	143	3458	-21541	108	117	3458	33.9	339	256	27	101589
MSppap:74	MSppap	74	3231	-21768	-36	-34	3231	32.4	241	257	36	347430
MSppapa:98	MSppapa	98	3354	-21645	69	80	3354	39.1	348	229	31	254638
MSppapaa:130	MSppapaa	130	3548	-21451	219	216	3548	37.0	389	236	29	140774
MSppapap:130	MSppapap	130	3436	-21563	120	130	3436	39.8	355	242	29	126632
MSppapp:98	MSppapp	98	3386	-21613	113	114	3386	43.1	325	237	30	205295
MSppappa:142	MSppappa	142	3442	-21557	50	71	3442	42.9	390	256	27	107033
MSppappp:142	MSppappp	142	3365	-21634	-45	-50	3365	44.5	349	259	27	96191
MSppp:53	MSppp	53	3184	-21815	-58	-59	3184	20.9	156	320	41	369303
MSpppa:76	MSpppa	76	3326	-21673	80	80	3326	28.0	230	254	35	293173
MSpppaa:106	MSpppaa	106	3512	-21487	198	200	3512	32.6	322	262	30	140605
MSpppap:106	MSpppap	106	3464	-21535	4	83	3464	30.4	281	248	30	132508
MSpppp:76	MSpppp	76	3376	-21623	91	93	3376	30.9	192	253	35	323837
MSppppa:111	MSppppa	111	3479	-21520	68	105	3479	40.2	313	225	30	154053
MSppppaa:148	MSppppaa	148	4254	-20746	-112	442	4254	44.1	306	222	32	170906
MSppppap:148	MSppppap	148	3077	-21923	-879	-783	3077	49.0	291	218	24	36820
MSppppp:111	MSppppp	111	3683	-21316	-3	150	3683	43.5	272	235	30	147542
E:10	E	10	3101	-21898	-116	-116	3101	32.2	171	393	51	924115
Ea:22	Ea	22	3100	-21899	-117	-117	3100	32.9	239	376	51	776287
Eal:50	Eal	50	3148	-21851	-74	-76	3148	36.7	280	371	44	620962
Eala:79	Eala	79	3190	-21809	-67	-65	3190	42.1	331	334	35	256025
Ealaa:122	Ealaa	122	3265	-21734	-55	-52	3265	49.3	332	350	28	68968
Ealap:122	Ealap	122	3240	-21759	-110	-111	3240	50.5	268	347	29	81194
Ealp:79	Ealp	79	3191	-21808	-62	-62	3191	40.5	270	352	35	227333
Ealpa:125	Ealpa	125	3304	-21695	-34	-33	3304	40.4	292	349	28	66278
Ealpp:125	Ealpp	125	3198	-21801	-129	-130	3198	42.7	238	344	28	59072
Ear:50	Ear	50	3118	-21881	-107	-107	3118	40.0	246	288	44	637770
Eara:79	Eara	79	3196	-21803	-67	-67	3196	43.0	312	277	34	242585
Earaa:125	Earaa	125	3273	-21726	-39	-37	3273	48.4	286	309	28	63779
Earap:125	Earap	125	3352	-21647	-41	-9	3352	47.2	331	301	29	76767
Earp:79	Earp	79	3240	-21759	-21	-22	3240	42.7	252	298	34	217167
Earpa:127	Earpa	127	3304	-21695	-37	-33	3304	41.0	293	294	28	67916
Earpp:127	Earpp	127	3285	-21714	-32	-41	3285	42.6	245	307	26	33584
Ep:22	Ep	22	3120	-21879	-124	-124	3120	32.9	150	343	51	816743
Epl:51	Epl	51	3130	-21869	-113	-114	3130	43.8	198	372	43	625349
Epla:83	Epla	83	3213	-21786	-52	-53	3213	47.1	225	348	34	156904
Eplaa:129	Eplaa	129	3336	-21663	-93	-101	3336	51.6	223	352	29	17936
Eplap:129	Eplap	129	3367	-21632	-155	-151	3367	47.6	178	365	25	15362
Eplp:83	Eplp	83	3292	-21707	-82	-80	3292	42.9	163	352	33	155287
Eplpa:134	Eplpa	134	3337	-21662	-181	-181	3337	50.0	148	350	25	29198
Eplpp:134	Eplpp	134	4186	-20813	-271	-135	4186	40.7	131	346	29	20322
Epr:51	Epr	51	3179	-21820	-70	-71	3179	38.4	163	294	43	557515
Epra:81	Epra	81	3224	-21775	-81	-84	3224	44.7	210	262	34	188990
Epraa:129	Epraa	129	3298	-21701	-77	-77	3298	51.1	253	296	29	15650
Eprap:129	Eprap	129	3256	-21743	-120	-116	3256	48.9	210	303	27	24109
Eprp:81	Eprp	81	3240	-21759	-103	-103	3240	43.5	152	305	34	175225
Eprpa:131	Eprpa	131	3397	-21602	-17	-22	3397	50.9	178	321	27	27812
Eprpp:131	Eprpp	131	3564	-21435	-264	-241	3564	41.5	153	319	27	49299
P2:1	P2	1	3156	-21843	-112	-113	3156	37.5	104	326	59	1694054
C:13	C	13	3108	-21891	-141	-141	3108	49.4	170	297	52	950085
Ca:25	Ca	25	3075	-21924	-108	-108	3075	49.0	237	314	46	589770
Caa:39	Caa	39	3149	-21850	-96	-96	3149	51.3	292	309	42	377400
Caaa:59	Caaa	59	3339	-21660	43	42	3339	54.5	307	327	39	464270
Caaaa:84	Caaaa	84	4718	-20281	1148	1153	4718	53.7	196	404	33	290676
Caaaaa:122	Caaaaa	122	6663	-18336	2787	2779	6663	55.2	122	391	29	102536
Caaaap:122	Caaaap	122	6502	-18497	2613	2621	6502	48.1	79	378	29	120781
Caaap:84	Caaap	84	4380	-20619	739	766	4380	53.7	165	391	34	300629
Caaapa:115	Caaapa	115	5742	-19257	1842	1845	5742	58.0	129	349	29	105353
Caaapp:115	Caaapp	115	6534	-18465	2314	2371	6534	43.7	80	342	29	131278
Caap:59	Caap	59	3439	-21560	105	108	3439	54.1	229	375	39	460031
Caapa:86	Caapa	86	9745	-15254	4880	5052	9745	38.4	116	386	31	231436
Caapp:86	Caapp	86	5393	-19606	1677	1690	5393	37.0	105	407	34	331030
Caappd:117	Caappd	117	9297	-15702	4642	4681	9297	35.4	63	381	30	133679
Caappv:117	Caappv	117	10531	-14468	5395	5732	10531	26.0	67	339	29	111524
Cap:39	Cap	39	3126	-21873	-177	-177	3126	53.4	204	300	42	419234
Capa:61	Capa	61	3998	-21001	529	526	3998	56.3	181	328	39	460671
Capaa:93	Capaa	93	8194	-16805	3603	3763	8194	34.9	165	382	31	182247
Capaaa:134	Capaaa	134	12531	-12468	7518	7604	12531	36.1	210	417	29	90384
Capaap:134	Capaap	134	12100	-12899	6189	6502	12100	29.6	200	382	27	68845
Capap:93	Capap	93	8685	-16314	3494	3794	8685	37.6	130	368	31	189008
Capapa:135	Capapa	135	12216	-12783	6806	6873	12216	33.6	175	393	28	82013
Capapp:135	Capapp	135	13061	-11938	6149	6914	13061	29.6	140	362	28	71614
Capp:61	Capp	61	3924	-21075	474	473	3924	52.0	155	386	40	495579
Cappa:91	Cappa	91	10102	-14897	4933	5070	10102	38.5	97	364	32	213985
Cappaa:131	Cappaa	131	16500	-8499	9159	9606	16500	33.9	107	354	28	68359
Cappap:131	Cappap	131	16868	-8131	9910	10359	16868	26.6	113	358	28	73136
Cappp:91	Cappp	91	9860	-15139	5200	5219	9860	32.5	100	348	33	212048
Capppa:127	Capppa	127	16978	-8021	9903	10244	16978	40.5	109	283	29	85577
Capppp:127	Capppp	127	16384	-8616	9256	9493	16384	32.8	127	319	28	60211
Cp:25	Cp	25	3120	-21879	-143	-143	3120	48.8	132	322	48	726907
Cpa:40	Cpa	40	3259	-21740	-142	-143	3259	53.5	130	317	44	554683
Cpaa:59	Cpaa	59	3477	-21522	107	107	3477	53.4	113	291	40	616714
Cpaaa:81	Cpaaa	81	4477	-20522	968	965	4477	51.9	121	264	34	320259
Cpaaaa:120	Cpaaaa	120	5095	-19904	1282	1279	5095	54.0	146	255	29	102116
Cpaaap:120	Cpaaap	120	5802	-19197	1658	1684	5802	49.4	107	270	29	114310
Cpaap:81	Cpaap	81	4417	-20582	924	927	4417	51.5	98	321	34	316089
Cpaapa:116	Cpaapa	116	4949	-20050	1178	1190	4949	56.7	108	312	29	107248
Cpaapp:116	Cpaapp	116	5393	-19606	1317	1401	5393	46.6	79	306	30	122129
Cpap:59	Cpap	59	3585	-21414	235	234	3585	48.8	106	366	40	647744
Cpapa:83	Cpapa	83	5102	-19897	1436	1448	5102	42.1	71	301	33	335072
Cpapaa:125	Cpapaa	125	7116	-17883	2805	2957	7116	36.9	55	317	29	128662
Cpapap:125	Cpapap	125	6432	-18567	2084	2313	6432	41.9	79	271	29	124759
Cpapp:83	Cpapp	83	5076	-19923	1492	1495	5076	34.9	55	345	33	368750
Cpappd:117	Cpappd	117	6964	-18035	2735	2876	6964	32.8	46	327	29	140103
Cpappv:117	Cpappv	117	6726	-18273	2486	2601	6726	25.9	72	297	28	103643
Cpp:40	Cpp	40	3198	-21801	-174	-174	3198	42.5	103	382	44	694702
Cppa:61	Cppa	61	4251	-20748	782	783	4251	40.7	140	423	39	565441
Cppaa:94	Cppaa	94	7353	-17646	3022	3054	7353	25.7	151	308	32	147480
Cppaaa:136	Cppaaa	136	10660	-14340	5367	5690	10660	34.6	179	254	29	103300
Cppaap:136	Cppaap	136	10222	-14777	4975	5090	10222	29.2	146	280	29	97895
Cppap:94	Cppap	94	7050	-17949	2810	2825	7050	23.9	179	345	30	115167
Cppapa:141	Cppapa	141	9774	-15225	4749	4768	9774	26.6	164	317	27	62192
Cppapp:141	Cppapp	141	10816	-14183	5012	5521	10816	29.7	190	364	27	75766
Cppp:61	Cppp	61	4012	-20987	547	549	4012	35.1	96	393	40	663452
Cpppa:91	Cpppa	91	8736	-16263	4373	4401	8736	35.2	104	282	33	272671
Cpppaa:126	Cpppaa	126	14227	-10772	8165	8351	14227	44.4	163	246	29	117978
Cpppap:126	Cpppap	126	15225	-9774	8374	9097	15225	38.4	138	256	29	123242
Cpppp:91	Cpppp	91	8502	-16497	3794	3814	8502	26.4	100	302	32	206012
Cppppa:130	Cppppa	130	15685	-9314	8807	9501	15685	34.8	116	269	30	125340
Cppppp:130	Cppppp	130	14303	-10696	8158	8370	14303	28.7	105	305	30	112161
P3:13	P3	13	3133	-21866	-197	-198	3133	36.1	80	333	52	1025820
D:30	D	30	3179	-21820	-209	-209	3179	31.5	73	328	46	576534
Da:51	Da	51	3408	-21591	47	45	3408	29.0	153	415	39	212844
Daa:80	Daa	80	4510	-20489	926	924	4510	26.8	201	383	33	35626
Daaa:113	Daaa	113	6096	-18903	2107	2144	6096	37.9	272	412	28	80415
Daap:113	Daap	113	5642	-19357	1626	1696	5642	34.0	247	385	29	42174
Dap:80	Dap	80	4448	-20551	814	817	4448	26.2	141	363	33	32238
Dapa:109	Dapa	109	6302	-18697	2120	2190	6302	39.4	229	407	28	71229
Dapp:109	Dapp	109	5716	-19283	1137	1311	5716	39.4	192	380	30	51777
Dp:51	Dp	51	3457	-21542	82	86	3457	27.2	93	356	37	191713
Dpa:82	Dpa	82	4765	-20235	1184	1187	4765	26.6	171	268	34	13485
Dpaa:114	Dpaa	114	6503	-18496	2529	2593	6503	38.5	266	225	31	20074
Dpap:114	Dpap	114	6120	-18879	2159	2228	6120	32.4	247	246	33	2745
Dpp:82	Dpp	82	4580	-20419	971	971	4580	28.0	119	307	34	8578
Dppa:111	Dppa	111	6254	-18745	2086	2181	6254	37.5	222	242	29	25025
Dppp:111	Dppp	111	6049	-18950	1482	1720	6049	40.6	181	263	29	29044
P4:30	P4	30	3144	-21855	-105	-106	3144	23.7	161	376	39	199978
Z2:70	Z2	70	3236	-21763	-66	-59	3236	30.6	176	323	34	20598
Z3:70	Z3	70	3177	-21822	-63	-63	3177	30.1	239	336	33	10725
