# Supplementary material for: Quantitative Differences in Nuclear β-catenin and TCF Pattern Embryonic Cells in C. elegans
Source: PLoS Genet. 2015 Oct 21;11(10):e1005585. doi: 10.1371/journal.pgen.1005585 (PMC4619327; doi:10.1371/journal.pgen.1005585)
Supplement: S1 Data — For each cell analyzed, birth time is given in column 3 and the average nuclear reporter intensity over the lifetime of the cell (corrected for background) is given in column 7 (“blot”). For information on each embryo’s strain information and experimental conditions, refer to S2 Table. (ZIP) [file pgen.1005585.s005.zip › CAs/CA20110907_tbx11_L2.csv]

cellTime	cell	time	none	global	local	blot	cross	z	x	y	size	gweight
ABa:1	ABa	1	1855	-23145	-995	-995	1855	33.0	543	190	86	2087912
ABal:6	ABal	6	1895	-23104	-723	-723	1895	30.4	560	155	71	1203658
ABala:18	ABala	18	1876	-23123	-822	-822	1876	36.9	599	198	65	920386
ABalaa:32	ABalaa	32	2034	-22965	-705	-706	2034	42.3	614	215	59	1175082
ABalaaa:52	ABalaaa	52	4174	-20825	1461	1466	4174	39.7	625	208	51	1605885
ABalaaaa:78	ABalaaaa	78	13203	-11796	8921	9314	13203	41.3	614	212	44	1362238
ABalaaaal:113	ABalaaaal	113	23307	-1692	17397	17558	23307	34.9	614	161	38	873856
ABalaaaala:157	ABalaaaala	157	25694	694	17444	18682	25694	39.7	606	123	32	487224
ABalaaaalp:157	ABalaaaalp	157	25651	651	18168	19178	25651	39.3	588	88	33	493510
ABalaaaar:113	ABalaaaar	113	25033	33	18606	19394	25033	40.5	624	206	39	954607
ABalaaaarl:159	ABalaaaarl	159	26082	1082	18701	19529	26082	40.3	617	161	32	460533
ABalaaaarr:159	ABalaaaarr	159	26201	1201	18426	19010	26201	39.5	603	209	31	421895
ABalaaap:78	ABalaaap	78	10410	-14589	6084	6464	10410	36.3	582	231	44	1272156
ABalaaapa:108	ABalaaapa	108	22165	-2834	15232	15800	22165	31.6	616	224	38	878052
ABalaaapal:150	ABalaaapal	150	24630	-369	13678	15618	24630	32.1	620	144	32	471785
ABalaaapar:150	ABalaaapar	150	24334	-666	14349	16117	24334	32.8	631	191	31	435798
ABalaaapp:108	ABalaaapp	108	21197	-3802	14124	14664	21197	33.8	582	255	38	837797
ABalaaappl:151	ABalaaappl	151	23627	-1372	11177	13694	23627	31.9	623	218	32	450645
ABalaaappr:151	ABalaaappr	151	22547	-2452	12574	14002	22547	35.9	588	248	33	496625
ABalaap:52	ABalaap	52	3837	-21162	968	965	3837	45.2	558	173	51	1384469
ABalaapa:78	ABalaapa	78	11243	-13756	7143	7378	11243	42.7	542	224	43	1197798
ABalaapaa:112	ABalaapaa	112	24462	-537	17861	18882	24462	44.7	572	260	37	776871
ABalaapaaa:159	ABalaapaaa	159	26710	1710	19844	20440	26710	45.9	590	240	32	418724
ABalaapaap:159	ABalaapaap	159	29743	4743	21219	22399	29743	47.3	551	263	30	381720
ABalaapap:112	ABalaapap	112	23069	-1930	15376	16819	23069	43.6	532	276	36	697566
ABalaapapa:156	ABalaapapa	156	28932	5598	18929	21958	28932	41.8	559	286	30	363151
ABalaapapp:156	ABalaapapp	156	23531	-1468	14267	16092	23531	42.7	525	286	31	386250
ABalaapp:78	ABalaapp	78	9076	-15923	5419	5509	9076	39.8	485	215	45	1140843
ABalaappa:108	ABalaappa	108	20666	-4333	13257	14177	20666	35.6	545	281	38	798396
ABalaappaa:152	ABalaappaa	152	31077	6077	21275	23870	31077	39.6	582	273	30	387876
ABalaappap:152	ABalaappap	152	22010	-2989	10251	12929	22010	34.0	556	273	34	487639
ABalaappp:108	ABalaappp	108	15600	-9399	8564	9367	15600	29.1	519	277	39	769841
ABalaapppa:146	ABalaapppa	146	23089	-1910	11341	13994	23089	26.8	578	261	32	450929
ABalaapppp:146	ABalaapppp	146	18686	-6314	6426	9030	18686	23.8	541	267	34	436295
ABalap:32	ABalap	32	2216	-22783	-461	-462	2216	25.2	566	207	59	839753
ABalapa:52	ABalapa	52	4039	-20960	1139	1139	4039	28.8	571	238	52	1414575
ABalapaa:77	ABalapaa	77	12913	-12086	8899	8983	12913	27.8	587	244	45	1330458
ABalapaaa:107	ABalapaaa	107	31797	6797	21607	23411	31797	21.8	596	184	38	762922
ABalapaaaa:155	ABalapaaaa	155	45252	20252	32827	35509	45252	24.8	624	147	32	480407
ABalapaaap:155	ABalapaaap	155	36101	11101	20646	23590	36101	17.5	601	150	34	477707
ABalapaap:107	ABalapaap	107	27737	2737	18659	20097	27737	21.5	584	149	38	745006
ABalapaapa:150	ABalapaapa	150	39565	14565	25014	27272	39565	22.9	592	128	31	401219
ABalapaapp:150	ABalapaapp	150	31989	6989	18600	20278	31989	21.8	564	106	32	374785
ABalapap:77	ABalapap	77	10624	-14375	6456	6666	10624	22.3	530	243	44	998445
ABalapapa:106	ABalapapa	106	23999	-1000	15926	16439	23999	16.7	553	176	38	604962
ABalapapaa:152	ABalapapaa	152	45408	20408	29833	31571	45408	13.1	596	184	30	353624
ABalapapap:152	ABalapapap	152	26916	1916	16131	17755	26916	11.5	570	152	35	404074
ABalapapp:106	ABalapapp	106	17139	-7860	10833	11311	17139	16.9	499	153	38	495812
ABalapappa:144	ABalapappa	144	25115	115	12557	14784	25115	15.6	534	122	34	353711
ABalapappp:144	ABalapappp	144	18136	-6863	10601	11380	18136	13.2	477	120	31	208755
ABalapp:52	ABalapp	52	3700	-21299	969	968	3700	31.8	504	189	51	1147217
ABalappa:77	ABalappa	77	12887	-12112	8440	8667	12887	27.8	515	220	45	1109213
ABalappaa:109	ABalappaa	109	42042	17042	31474	32936	42042	22.9	591	221	37	799904
ABalappaaa:159	ABalappaaa	159	63635	38635	50196	51774	63635	24.8	633	191	30	399468
ABalappaap:159	ABalappaap	159	44114	19114	28803	31562	44114	19.4	608	187	34	499040
ABalappap:109	ABalappap	109	30996	5996	21681	23035	30996	22.4	549	241	38	706892
ABalappapa:150	ABalappapa	150	49711	24711	36324	38230	49711	25.9	610	239	31	439384
ABalappapp:150	ABalappapp	150	39939	14939	25347	28833	39939	19.7	583	242	35	548517
ABalappp:77	ABalappp	77	8489	-16510	5058	5108	8489	25.3	448	204	45	822392
ABalapppa:105	ABalapppa	105	23526	-1473	15593	16209	23526	20.7	497	257	40	702018
ABalapppaa:144	ABalapppaa	144	40395	15395	26272	29210	40395	16.5	560	224	34	425568
ABalapppap:144	ABalapppap	144	36422	11422	23219	24048	36422	16.3	522	242	32	321044
ABalapppp:105	ABalapppp	105	19942	-5057	13043	13236	19942	21.1	437	254	39	555936
ABalappppa:144	ABalappppa	144	35716	10716	20625	22411	35716	18.9	477	253	32	315916
ABalappppp:144	ABalappppp	144	34916	9916	19562	20251	34916	15.3	437	260	30	251232
ABalp:18	ABalp	18	1919	-23080	-720	-720	1919	38.9	528	99	65	939360
ABalpa:32	ABalpa	32	2082	-22917	-633	-633	2082	43.9	569	110	60	1167837
ABalpaa:52	ABalpaa	52	4193	-20806	1486	1486	4193	33.4	595	126	52	1375994
ABalpaaa:75	ABalpaaa	75	12521	-12478	8910	9023	12521	45.4	606	160	43	1189093
ABalpaaaa:109	ABalpaaaa	109	21181	-3818	15438	16072	21181	51.6	585	179	38	815275
ABalpaaaaa:154	ABalpaaaaa	154	21074	-3925	14260	16215	21074	51.0	566	134	34	504280
ABalpaaaap:154	ABalpaaaap	154	24064	-935	12713	17060	24064	53.0	531	124	31	405162
ABalpaaap:109	ABalpaaap	109	22176	-2823	14015	16183	22176	48.5	564	140	37	742521
ABalpaaapa:153	ABalpaaapa	153	23782	-1217	14208	15584	23782	43.9	530	119	31	403338
ABalpaaapp:153	ABalpaaapp	153	24564	-436	12628	16242	24564	45.2	502	145	30	352206
ABalpaap:75	ABalpaap	75	7608	-17391	4019	4097	7608	30.7	585	152	46	1132854
ABalpaapa:102	ABalpaapa	102	12862	-12137	7814	8210	12862	39.0	600	165	42	1059838
ABalpaapaa:134	ABalpaapaa	134	18650	-6349	12010	13368	18650	46.8	601	170	34	616590
ABalpaapap:134	ABalpaapap	134	14062	-10937	6293	8284	14062	45.1	562	148	36	617758
ABalpaapp:102	ABalpaapp	102	16073	-8926	10215	10923	16073	39.8	565	115	40	977458
ABalpaappa:142	ABalpaappa	142	20401	-4598	14431	15287	20401	46.1	578	108	33	507109
ABalpaappp:142	ABalpaappp	142	20908	-4091	10708	13352	20908	45.1	543	90	32	486124
ABalpap:52	ABalpap	52	4017	-20982	1069	1070	4017	43.6	526	78	54	1634563
ABalpapa:75	ABalpapa	75	9971	-15028	6552	6575	9971	42.0	582	100	46	1431805
ABalpapaa:105	ABalpapaa	105	28785	3785	20066	22318	28785	48.7	553	113	39	897688
ABalpapaaa:146	ABalpapaaa	146	43377	18377	32243	34394	43377	51.8	524	99	34	484079
ABalpapaap:146	ABalpapaap	146	54717	29717	36760	40282	54717	48.1	492	106	30	388638
ABalpapap:105	ABalpapap	105	27361	2361	18228	20248	27361	46.5	517	92	39	894694
ABalpapapa:147	ABalpapapa	147	41702	16702	31075	32688	41702	49.9	478	70	34	502572
ABalpapapp:147	ABalpapapp	147	46338	21338	35065	37358	46338	52.1	435	65	33	482559
ABalpapp:75	ABalpapp	75	9456	-15543	6190	6189	9456	44.1	504	69	48	1518576
ABalpappa:102	ABalpappa	102	25753	753	18627	20002	25753	49.8	500	88	41	1052410
ABalpappaa:136	ABalpappaa	136	62013	37013	45547	49248	62013	54.3	488	127	34	522527
ABalpappap:136	ABalpappap	136	53804	28804	38659	42146	53804	52.4	453	115	34	486192
ABalpappp:102	ABalpappp	102	22446	-2553	16572	17330	22446	49.2	455	95	42	1041419
ABalpapppa:137	ABalpapppa	137	63660	38660	48159	50147	63660	43.8	472	131	32	469454
ABalpapppp:137	ABalpapppp	137	40447	15447	29434	31550	40447	46.5	423	122	40	684778
ABalpp:32	ABalpp	32	2181	-22818	-460	-462	2181	25.4	489	65	58	865272
ABalppa:52	ABalppa	52	4022	-20977	1318	1316	4022	23.4	527	68	52	1181455
ABalppaa:76	ABalppaa	76	8895	-16104	5475	5548	8895	23.9	592	108	44	1080471
ABalppaaa:108	ABalppaaa	108	18813	-6186	12395	13040	18813	32.1	593	102	37	672075
ABalppaaaa:152	ABalppaaaa	152	19586	2481	11881	13438	19586	31.4	613	109	29	252247
ABalppaaap:152	ABalppaaap	152	19138	-5861	9497	11682	19138	28.6	594	88	33	394567
ABalppaap:108	ABalppaap	108	19425	-5574	13035	13580	19425	32.7	564	67	36	681006
ABalppaapa:151	ABalppaapa	151	28337	3337	18453	20744	28337	34.1	568	57	31	425024
ABalppaapp:151	ABalppaapp	151	21281	-3718	11544	13582	21281	31.4	536	48	33	423740
ABalppap:76	ABalppap	76	7693	-17306	4207	4271	7693	25.2	540	97	45	989019
ABalppapa:104	ABalppapa	104	17394	-7605	11697	12431	17394	39.6	524	71	40	858238
ABalppapaa:143	ABalppapaa	143	23835	-1164	15732	17362	23835	40.6	553	66	33	476480
ABalppapap:143	ABalppapap	143	22134	-1972	12509	14801	22134	44.7	518	62	32	421545
ABalppapp:104	ABalppapp	104	15873	-9126	9654	10533	15873	39.8	479	65	39	796214
ABalppappa:141	ABalppappa	141	22070	-2929	14739	16360	22070	44.5	493	43	33	509975
ABalppappp:141	ABalppappp	141	20924	-4075	11613	14054	20924	44.9	449	43	34	518356
ABalppp:52	ABalppp	52	3688	-21311	786	787	3688	31.9	453	64	53	1260881
ABalpppa:75	ABalpppa	75	7596	-17403	4264	4285	7596	28.5	515	127	45	956169
ABalpppaa:105	ABalpppaa	105	23095	-1904	14651	15793	23095	24.8	565	111	36	658658
ABalpppaaa:148	ABalpppaaa	148	35584	10584	24379	26789	35584	26.2	572	69	32	427288
ABalpppaap:148	ABalpppaap	148	34502	9502	17531	23060	34502	22.7	545	78	32	421000
ABalpppap:105	ABalpppap	105	17955	-7044	11436	12082	17955	21.8	528	90	39	713314
ABalpppapa:143	ABalpppapa	143	26748	1748	16944	18548	26748	23.2	536	48	33	430359
ABalpppapp:143	ABalpppapp	143	22224	-2775	10984	13590	22224	19.8	503	36	32	362635
ABalpppp:75	ABalpppp	75	7178	-17821	3973	3976	7178	29.8	452	89	47	1081293
ABalppppa:103	ABalppppa	103	19112	-5887	12048	12669	19112	20.2	506	112	38	606288
ABalppppaa:142	ABalppppaa	142	48032	23032	30572	33893	48032	19.7	532	94	35	466173
ABalppppap:142	ABalppppap	142	45682	20682	26526	29616	45682	15.5	504	78	33	378466
ABalppppp:103	ABalppppp	103	13342	-11657	8278	8356	13342	19.7	443	89	40	565961
ABalpppppa:136	ABalpppppa	136	44570	19570	30022	31855	44570	19.2	479	68	32	337937
ABalpppppp:136	ABalpppppp	136	35721	10721	22374	23707	35721	17.1	436	49	36	442321
ABar:6	ABar	6	1963	-23036	-801	-802	1963	37.2	494	268	71	1191488
ABara:18	ABara	18	2008	-22991	-892	-892	2008	45.2	482	262	64	815534
ABaraa:32	ABaraa	32	2126	-22873	-788	-794	2126	49.2	532	249	58	1009777
ABaraaa:52	ABaraaa	52	3838	-21161	876	876	3838	46.9	565	262	51	1481920
ABaraaaa:77	ABaraaaa	77	9595	-15404	5863	5993	9595	48.3	582	239	44	1280540
ABaraaaaa:110	ABaraaaaa	110	16128	-8871	9473	11051	16128	46.3	598	223	38	795143
ABaraaaaaa:154	ABaraaaaaa	154	17366	-7633	10991	12360	17366	49.2	609	180	32	422456
ABaraaaaap:154	ABaraaaaap	154	17529	-7470	9165	10825	17529	45.5	570	212	30	372457
ABaraaaap:110	ABaraaaap	110	16618	-8381	10234	11146	16618	45.1	561	200	35	636245
ABaraaaapa:155	ABaraaaapa	155	18918	-6081	10120	12175	18918	41.9	586	180	31	401692
ABaraaaapp:155	ABaraaaapp	155	15734	-9265	7779	8915	15734	34.0	573	181	29	320219
ABaraaap:77	ABaraaap	77	8111	-16888	4294	4458	8111	46.9	524	262	45	1276135
ABaraaapa:105	ABaraaapa	105	12537	-12462	6701	7441	12537	52.1	544	233	39	818015
ABaraaapaa:141	ABaraaapaa	141	14758	-10241	8403	9598	14758	51.7	576	200	34	483108
ABaraaapap:141	ABaraaapap	141	11745	-13254	5168	5997	11745	48.3	535	197	34	438695
ABaraaapp:105	ABaraaapp	105	14377	-10622	8745	9370	14377	53.1	502	239	38	759570
ABaraaappa:151	ABaraaappa	151	17330	-7669	10003	11319	17330	51.3	555	222	32	420377
ABaraaappp:151	ABaraaappp	151	16929	-8070	8648	10195	16929	50.2	522	231	30	349924
ABaraap:52	ABaraap	52	3784	-21215	478	475	3784	52.3	496	221	51	1291084
ABaraapa:76	ABaraapa	76	8309	-16690	4341	4349	8309	53.4	538	202	45	1341599
ABaraapaa:107	ABaraapaa	107	14558	-10441	8831	9472	14558	44.5	555	164	36	719014
ABaraapaaa:149	ABaraapaaa	149	14644	-10355	6885	7795	14644	32.4	570	150	30	344766
ABaraapaap:149	ABaraapaap	149	13069	-11930	5992	6609	13069	35.6	536	154	30	313426
ABaraapap:107	ABaraapap	107	11980	-13019	6717	7317	11980	42.7	514	154	39	812275
ABaraapapa:145	ABaraapapa	145	11226	-13773	4034	5070	11226	35.3	503	148	32	326212
ABaraapapp:145	ABaraapapp	145	12727	-12272	5415	6421	12727	31.1	475	138	31	327539
ABaraapp:76	ABaraapp	76	7646	-17353	3760	3750	7646	54.2	478	170	45	1304268
ABaraappa:106	ABaraappa	106	13503	-11496	8136	8807	13503	48.9	504	158	38	815450
ABaraappaa:146	ABaraappaa	146	14754	-10245	7895	8867	14754	39.3	553	205	31	388630
ABaraappap:146	ABaraappap	146	12203	-12796	6229	6891	12203	38.8	516	189	31	352360
ABaraappp:106	ABaraappp	106	13263	-11736	8235	8722	13263	46.9	455	162	38	783426
ABaraapppa:147	ABaraapppa	147	12440	-12559	6311	7018	12440	39.6	481	186	32	360113
ABaraapppp:147	ABaraapppp	147	13845	-11154	8299	8740	13845	38.4	447	183	31	374167
ABarap:32	ABarap	32	2147	-22852	-646	-650	2147	46.0	457	277	57	923156
ABarapa:52	ABarapa	52	3734	-21265	862	861	3734	45.0	482	294	52	1406756
ABarapaa:76	ABarapaa	76	9626	-15373	5298	5369	9626	53.9	494	244	45	1293762
ABarapaaa:107	ABarapaaa	107	18977	-6022	11677	12913	18977	54.8	518	182	37	751773
ABarapaaaa:153	ABarapaaaa	153	20684	-4315	14459	15192	20684	53.9	512	185	33	449537
ABarapaaap:153	ABarapaaap	153	25991	991	9592	17157	25991	55.7	487	149	32	455496
ABarapaap:107	ABarapaap	107	15280	-9719	8717	9899	15280	54.1	479	181	38	803248
ABarapaapa:144	ABarapaapa	144	20454	-4545	12646	13772	20454	49.0	498	203	30	380674
ABarapaapp:144	ABarapaapp	144	16383	-8617	7520	9256	16383	48.7	472	174	32	408556
ABarapap:76	ABarapap	76	7949	-17050	3803	3929	7949	53.2	429	240	46	1319011
ABarapapa:104	ABarapapa	104	16497	-8502	10207	10863	16497	55.0	437	173	38	834813
ABarapapaa:146	ABarapapaa	146	28305	3305	18669	20041	28305	55.0	448	163	32	455885
ABarapapap:146	ABarapapap	146	27144	2144	17630	19174	27144	54.6	406	150	33	468851
ABarapapp:104	ABarapapp	104	13656	-11343	8525	8943	13656	53.5	389	185	40	869196
ABarapappa:140	ABarapappa	140	32532	7532	23804	24805	32532	48.0	435	189	30	400393
ABarapappp:140	ABarapappp	140	21378	-3621	12269	15183	21378	50.1	391	180	38	613550
ABarapp:52	ABarapp	52	3988	-21011	525	512	3988	53.0	414	250	51	1271228
ABarappa:77	ABarappa	77	9916	-15083	5601	5814	9916	53.3	402	256	44	1196079
ABarappaa:108	ABarappaa	108	17771	-7228	11743	12386	17771	53.6	445	224	37	727989
ABarappaaa:151	ABarappaaa	151	20133	-4866	11403	12675	20133	53.4	464	206	30	344359
ABarappaap:151	ABarappaap	151	22523	-2476	12355	13982	22523	54.6	426	202	29	345271
ABarappap:108	ABarappap	108	15607	-9392	8143	9498	15607	54.1	403	234	39	829145
ABarappapa:148	ABarappapa	148	17261	-7738	8515	9884	17261	55.3	433	250	36	548426
ABarappapp:148	ABarappapp	148	19507	-5492	5495	10236	19507	54.7	390	233	34	460969
ABarappp:77	ABarappp	77	8967	-16032	5341	5445	8967	49.4	354	238	43	1073599
ABarapppa:107	ABarapppa	107	15731	-9268	8848	9799	15731	53.2	426	261	39	805935
ABarapppaa:148	ABarapppaa	148	22364	-2635	14101	15673	22364	48.4	510	257	31	409728
ABarapppap:148	ABarapppap	148	19871	-5128	11571	13218	19871	53.1	483	243	33	443059
ABarapppp:107	ABarapppp	107	16186	-8813	9889	11170	16186	49.3	395	254	39	832311
ABarappppa:147	ABarappppa	147	20601	-4398	13087	14531	20601	50.3	465	249	32	436779
ABarappppp:147	ABarappppp	147	19695	-5304	11191	13358	19695	48.1	423	253	32	418722
ABarp:18	ABarp	18	2090	-22909	-513	-513	2090	19.8	411	264	66	620377
ABarpa:32	ABarpa	32	2312	-22687	-182	-182	2312	18.1	469	274	60	754416
ABarpaa:53	ABarpaa	53	3820	-21179	1194	1194	3820	24.4	497	301	52	1155728
ABarpaaa:75	ABarpaaa	75	12880	-12119	8985	9024	12880	29.7	521	296	44	1119335
ABarpaaaa:111	ABarpaaaa	111	21379	-3620	13096	13456	21379	10.5	557	228	38	529118
ABarpaaaaa:153	ABarpaaaaa	153	30528	5528	16662	19263	30528	10.5	568	208	33	339420
ABarpaaaap:153	ABarpaaaap	153	21114	-3885	11453	11711	21114	5.2	535	196	31	205301
ABarpaaap:111	ABarpaaap	111	20012	-4987	10909	11576	20012	9.0	515	215	34	322748
ABarpaaapa:160	ABarpaaapa	160	21174	-3825	9712	11171	21174	9.2	515	209	32	220554
ABarpaaapp:160	ABarpaaapp	160	24810	-189	13266	13455	24810	4.8	491	204	30	181554
ABarpaap:75	ABarpaap	75	7419	-17580	3918	3964	7419	21.4	468	291	48	1065593
ABarpaapa:103	ABarpaapa	103	11003	-13996	5182	5328	11003	8.6	483	243	39	446806
ABarpaapaa:140	ABarpaapaa	140	14453	-10546	5046	5751	14453	5.8	474	201	31	173840
ABarpaapap:140	ABarpaapap	140	10120	-14879	4424	4563	10120	5.8	421	185	33	143121
ABarpaapp:103	ABarpaapp	103	8343	-16656	3238	3488	8343	8.1	418	245	39	364658
ABarpaappa:140	ABarpaappa	140	10113	-14886	4046	4323	10113	5.9	385	199	33	129381
ABarpaappp:140	ABarpaappp	140	8535	-16464	3620	3718	8535	4.3	340	187	33	116582
ABarpap:53	ABarpap	53	3758	-21241	1009	1011	3758	29.5	436	231	50	833509
ABarpapa:76	ABarpapa	76	11134	-13865	7258	7271	11134	33.6	457	266	45	1020329
ABarpapaa:104	ABarpapaa	104	26761	1761	18570	18813	26761	13.0	514	273	38	495537
ABarpapaaa:146	ABarpapaaa	146	53468	28468	37999	39293	53468	10.2	520	279	32	266276
ABarpapaap:146	ABarpapaap	146	41119	16119	22070	24796	41119	7.9	496	262	34	283341
ABarpapap:104	ABarpapap	104	24595	-404	15131	15863	24595	11.5	465	278	37	407552
ABarpapapa:147	ABarpapapa	147	40734	15734	23030	24881	40734	9.4	471	241	29	168278
ABarpapapp:147	ABarpapapp	147	29768	4768	17599	17816	29768	6.5	432	227	30	132133
ABarpapp:76	ABarpapp	76	8996	-16003	5267	5333	8996	26.9	398	251	44	777951
ABarpappa:105	ABarpappa	105	28357	3357	18532	19146	28357	12.4	428	289	37	412971
ABarpappaa:150	ABarpappaa	150	73786	48786	53054	53246	73786	6.8	453	279	30	216776
ABarpappap:150	ABarpappap	150	44852	19852	22878	25337	44852	5.7	416	268	31	173920
ABarpappp:105	ABarpappp	105	23672	-1327	15058	15963	23672	13.9	383	284	41	516827
ABarpapppa:144	ABarpapppa	144	40809	15809	22697	25209	40809	6.9	387	268	32	199693
ABarpapppp:144	ABarpapppp	144	39772	14772	24768	26874	39772	13.5	361	269	38	310470
ABarpp:32	ABarpp	32	2364	-22635	-256	-257	2364	16.5	359	251	58	544502
ABarppa:54	ABarppa	54	3567	-21432	848	848	3567	13.8	412	269	52	700266
ABarppaa:77	ABarppaa	77	8531	-16468	4682	4705	8531	10.6	420	259	45	607565
ABarppaaa:111	ABarppaaa	111	16103	-8896	10261	10294	16103	5.0	397	172	36	188548
ABarppaaaa:158	ABarppaaaa	158	23747	-1252	16447	16443	23747	2.1	378	140	29	71096
ABarppaaap:158	ABarppaaap	158	20573	-4426	12855	13085	20573	4.6	338	125	31	95200
ABarppaap:111	ABarppaap	111	16068	-8931	9362	9456	16068	6.5	350	144	38	203757
ABarppaapa:154	ABarppaapa	154	17853	-7146	10518	10804	17853	4.4	302	133	33	100917
ABarppaapp:154	ABarppaapp	154	32548	7548	21120	21105	32548	6.4	272	88	31	145305
ABarppap:77	ABarppap	77	7792	-17207	3849	3893	7792	12.3	353	227	44	508620
ABarppapa:113	ABarppapa	113	25947	947	17306	17717	25947	9.5	310	110	37	269369
ABarppapaa:162	ABarppapaa	162	45958	20958	33105	33095	45958	7.2	309	70	31	153851
ABarppapap:162	ABarppapap	162	61270	36270	45665	45783	61270	14.4	254	58	32	234808
ABarppapp:113	ABarppapp	113	29674	4674	21737	21952	29674	12.5	248	105	38	333835
ABarppappa:161	ABarppappa	161	50941	25941	38639	38778	50941	10.7	219	85	33	212897
ABarppappp:161	ABarppappp	161	85059	60059	67935	67911	85059	20.0	169	89	30	283520
ABarppp:54	ABarppp	54	4093	-20906	1282	1283	4093	25.1	348	252	50	833109
ABarpppa:78	ABarpppa	78	10079	-14920	6061	6169	10079	21.9	349	236	44	647679
ABarpppaa:108	ABarpppaa	108	30665	5665	21325	21436	30665	5.4	362	262	38	333906
ABarpppaaa:156	ABarpppaaa	156	42383	17383	26829	28304	42383	2.7	355	249	30	125095
ABarpppaap:156	ABarpppaap	156	42200	17200	24471	26743	42200	7.8	323	264	34	194348
ABarpppap:108	ABarpppap	108	23920	-1079	14831	15291	23920	10.1	320	253	38	312453
ABarpppapa:150	ABarpppapa	150	29197	4197	18284	18836	29197	3.4	300	236	35	155967
ABarpppapp:150	ABarpppapp	150	47078	22078	31316	32441	47078	9.2	255	243	33	188254
ABarpppp:78	ABarpppp	78	10551	-14448	6892	6901	10551	19.7	284	205	46	663940
ABarppppa:111	ABarppppa	111	38630	13630	28295	29541	38630	15.0	274	258	39	392898
ABarppppaa:160	ABarppppaa	160	68241	43241	49978	51009	68241	12.7	295	274	34	258662
ABarppppap:160	ABarppppap	160	78163	53163	57768	59544	78163	19.0	239	270	33	265535
ABarppppp:111	ABarppppp	111	37204	12204	29020	29130	37204	14.1	214	225	41	433761
ABarpppppa:158	ABarpppppa	158	69903	44903	51361	53534	69903	15.6	206	251	35	297193
ABarpppppp:158	ABarpppppp	158	98330	73330	79292	79878	98330	20.5	154	232	33	337770
ABp:1	ABp	1	1856	-23143	-851	-851	1856	35.4	350	260	86	2023107
ABpl:6	ABpl	6	2122	-22877	-347	-353	2122	16.1	382	171	71	668232
ABpla:19	ABpla	19	2331	-22668	-250	-250	2331	13.6	491	156	66	513107
ABplaa:32	ABplaa	32	2195	-22804	-517	-518	2195	11.1	525	148	60	585711
ABplaaa:52	ABplaaa	52	2537	-22462	-120	-120	2537	11.6	547	207	53	755121
ABplaaaa:75	ABplaaaa	75	4276	-20723	1200	1199	4276	14.5	578	212	46	941791
ABplaaaaa:104	ABplaaaaa	104	8895	-16104	3652	3980	8895	7.9	564	179	38	536222
ABplaaaaaa:145	ABplaaaaaa	145	11244	-13755	3632	3858	11244	4.8	561	168	32	256909
ABplaaaaap:145	ABplaaaaap	145	8201	-16798	2113	2219	8201	5.7	522	148	31	177593
ABplaaaap:104	ABplaaaap	104	6811	-18188	1928	2019	6811	5.3	517	175	37	321009
ABplaaaapa:144	ABplaaaapa	144	7163	-17836	1456	1605	7163	4.7	492	160	29	125255
ABplaaaapp:144	ABplaaaapp	144	7279	-17720	2429	2552	7279	7.5	454	154	30	129133
ABplaaap:75	ABplaaap	75	3950	-21049	720	785	3950	12.9	506	216	45	681853
ABplaaapa:106	ABplaaapa	106	7202	-17797	2199	2312	7202	6.8	481	156	35	272882
ABplaaapaa:152	ABplaaapaa	152	11982	-13017	2957	3731	11982	3.9	484	117	28	162016
ABplaaapap:152	ABplaaapap	152	8264	-16735	1639	1770	8264	5.2	445	107	30	132614
ABplaaapp:106	ABplaaapp	106	5694	-19305	1611	1691	5694	7.7	435	143	37	273950
ABplaaappa:148	ABplaaappa	148	7268	-17731	2224	2396	7268	5.0	412	101	31	137374
ABplaaappp:148	ABplaaappp	148	7211	-17788	1166	1583	7211	7.8	361	89	33	158711
ABplaap:52	ABplaap	52	2357	-22642	-206	-202	2357	14.5	506	123	52	786511
ABplaapa:74	ABplaapa	74	4254	-20745	1262	1263	4254	10.8	549	154	45	775923
ABplaapaa:104	ABplaapaa	104	14878	-10121	8686	8866	14878	9.2	519	105	39	532000
ABplaapaaa:144	ABplaapaaa	144	29724	4724	17519	18402	29724	8.1	517	96	33	305273
ABplaapaap:144	ABplaapaap	144	25428	428	14054	14205	25428	5.7	480	83	32	243604
ABplaapap:104	ABplaapap	104	14779	-10220	8321	8561	14779	6.8	479	85	39	469065
ABplaapapa:147	ABplaapapa	147	30996	5996	18404	19473	30996	9.7	493	48	33	324270
ABplaapapp:147	ABplaapapp	147	27169	2169	14192	15147	27169	8.2	451	57	33	272560
ABplaapp:74	ABplaapp	74	3642	-21357	848	851	3642	14.2	473	136	47	684577
ABplaappa:101	ABplaappa	101	18398	-6601	12045	12470	18398	10.9	449	70	39	512509
ABplaappaa:143	ABplaappaa	143	61687	36687	39786	43807	61687	10.5	443	19	30	260167
ABplaappap:143	ABplaappap	143	47043	22043	28866	31339	47043	9.8	403	25	34	295126
ABplaappp:101	ABplaappp	101	15627	-9372	9866	10424	15627	14.3	395	53	42	632964
ABplaapppa:140	ABplaapppa	140	56208	31208	34000	40499	56208	17.6	374	15	37	359146
ABplaapppp:140	ABplaapppp	140	60779	35779	34697	45307	60779	23.5	338	9	35	257064
ABplap:32	ABplap	32	2110	-22889	-353	-354	2110	12.5	417	136	59	457331
ABplapa:52	ABplapa	52	2458	-22541	6	7	2458	13.3	455	189	50	486481
ABplapaa:75	ABplapaa	75	4330	-20669	1085	1092	4330	7.2	462	206	44	458406
ABplapaaa:107	ABplapaaa	107	10453	-14546	5166	5327	10453	8.2	413	101	37	283197
ABplapaaaa:148	ABplapaaaa	148	17936	-7063	8171	8940	17936	10.8	383	59	30	176158
ABplapaaap:148	ABplapaaap	148	14896	-10103	5556	6343	14896	10.1	338	51	34	222083
ABplapaap:107	ABplapaap	107	12006	-12993	5868	6157	12006	9.1	355	78	38	305988
ABplapaapa:155	ABplapaapa	155	20486	-4513	11000	11691	20486	12.5	321	26	31	217149
ABplapaapp:155	ABplapaapp	155	23080	-1919	7538	10443	23080	19.3	282	16	36	317506
ABplapap:75	ABplapap	75	3534	-21465	706	719	3534	10.3	402	183	44	372236
ABplapapa:103	ABplapapa	103	8147	-16852	3548	3650	8147	6.7	328	98	39	298295
ABplapapaa:143	ABplapapaa	143	18022	-6977	9121	9958	18022	13.6	239	39	34	289899
ABplapapap:143	ABplapapap	143	21264	-3735	12888	13656	21264	19.7	186	49	33	357011
ABplapapp:103	ABplapapp	103	9643	-15356	3860	4629	9643	14.0	296	89	38	367641
ABplapappa:140	ABplapappa	140	21219	-3780	9684	10964	21219	19.6	227	64	33	280194
ABplapappp:140	ABplapappp	140	25466	466	15448	17104	25466	25.8	169	67	34	393250
ABplapp:52	ABplapp	52	2450	-22549	40	41	2450	18.2	393	114	52	663809
ABplappa:75	ABplappa	75	4744	-20255	1811	1828	4744	11.4	394	110	45	510601
ABplappaa:106	ABplappaa	106	24035	-964	14719	16900	24035	15.7	332	30	41	553160
ABplappaaa:148	ABplappaaa	148	52919	27919	29471	38911	52919	27.6	302	10	34	261907
ABplappaap:148	ABplappaap	148	51916	26916	31965	37951	51916	30.6	258	20	34	437146
ABplappap:106	ABplappap	106	23809	-1190	15827	16658	23809	14.5	272	44	41	617157
ABplappapa:147	ABplappapa	147	47702	22702	31731	34903	47702	23.2	244	28	35	450506
ABplappapp:147	ABplappapp	147	57850	32850	44233	46435	57850	30.5	193	48	35	523641
ABplappp:75	ABplappp	75	5806	-19193	2799	2822	5806	15.9	330	85	44	585205
ABplapppa:107	ABplapppa	107	40583	15583	30277	31508	40583	24.6	244	50	39	648627
ABplapppaa:153	ABplapppaa	153	84725	59725	68765	70150	84725	38.0	241	40	31	389767
ABplapppap:153	ABplapppap	153	83168	58168	64688	68380	83168	41.7	203	58	33	439030
ABplapppp:107	ABplapppp	107	43595	18595	34050	35468	43595	29.1	203	49	40	825003
ABplappppa:152	ABplappppa	152	82895	57895	65588	69552	82895	40.3	169	66	34	498260
ABplappppp:152	ABplappppp	152	80545	55545	61185	67029	80545	46.3	171	102	35	554471
ABplp:19	ABplp	19	2104	-22895	-433	-444	2104	18.2	368	66	65	593349
ABplpa:32	ABplpa	32	2118	-22881	-441	-508	2118	25.5	395	31	60	947528
ABplpaa:53	ABplpaa	53	2766	-22233	191	190	2766	13.0	443	46	51	860190
ABplpaaa:77	ABplpaaa	77	4427	-20572	1498	1535	4427	19.6	520	61	44	923018
ABplpaaaa:106	ABplpaaaa	106	7666	-17333	2526	3068	7666	29.3	522	58	40	828917
ABplpaaaaa:146	ABplpaaaaa	146	9762	-15237	1650	3018	9762	35.7	514	67	32	442409
ABplpaaaap:146	ABplpaaaap	146	9712	-15287	2657	3761	9712	35.9	479	56	34	504659
ABplpaaap:106	ABplpaaap	106	7467	-17532	3138	3474	7467	27.8	477	32	38	688619
ABplpaaapa:147	ABplpaaapa	147	11195	-13804	4307	5688	11195	37.6	459	38	32	455575
ABplpaaapp:147	ABplpaaapp	147	9167	-15832	2350	3624	9167	30.5	439	12	34	355679
ABplpaap:77	ABplpaap	77	3580	-21419	733	750	3580	11.8	474	66	43	649410
ABplpaapa:105	ABplpaapa	105	6801	-18198	2201	2658	6801	18.1	499	52	38	604336
ABplpaapaa:148	ABplpaapaa	148	10756	-14243	3011	4221	10756	27.8	501	47	32	402583
ABplpaapap:148	ABplpaapap	148	9801	-15198	2585	3191	9801	26.0	466	34	32	377543
ABplpaapp:105	ABplpaapp	105	6385	-18614	2047	2256	6385	20.3	441	44	39	616391
ABplpaappa:143	ABplpaappa	143	9523	-15476	782	2018	9523	24.2	438	23	34	416283
ABplpaappp:143	ABplpaappp	143	9112	-15887	-68	516	9112	26.0	400	8	35	233987
ABplpap:53	ABplpap	53	2854	-22145	103	123	2854	26.2	366	27	54	1180019
ABplpapa:76	ABplpapa	76	5110	-19889	2009	2129	5110	24.4	456	30	45	1025062
ABplpapaa:105	ABplpapaa	105	23587	-1412	16688	17914	23587	39.6	447	44	39	809407
ABplpapaaa:149	ABplpapaaa	149	49274	24274	35378	38735	49274	47.5	432	57	31	435651
ABplpapaap:149	ABplpapaap	149	43902	18902	31357	34087	43902	44.5	397	60	33	449238
ABplpapap:105	ABplpapap	105	22121	-2879	15470	16722	22121	42.2	410	41	40	906096
ABplpapapa:147	ABplpapapa	147	42723	17723	32041	34408	42723	51.5	381	54	34	486834
ABplpapapp:147	ABplpapapp	147	41932	16932	27451	32353	41932	53.3	346	74	33	462573
ABplpapp:76	ABplpapp	76	4867	-20132	1557	1794	4867	24.4	389	24	47	945666
ABplpappa:103	ABplpappa	103	20479	-4520	14671	15212	20479	47.5	394	59	42	999767
ABplpappaa:145	ABplpappaa	145	31941	6941	21200	23985	31941	54.0	395	106	40	698757
ABplpappap:145	ABplpappap	145	58593	33593	43190	47158	58593	55.1	357	108	30	419882
ABplpappp:103	ABplpappp	103	21458	-3541	15140	15921	21458	46.0	331	55	41	907957
ABplpapppa:146	ABplpapppa	146	46406	21406	32435	35872	46406	55.5	322	117	33	442304
ABplpapppp:146	ABplpapppp	146	45999	20999	31582	33754	45999	56.0	277	132	33	466550
ABplpp:32	ABplpp	32	2164	-22836	-393	-409	2164	20.4	304	46	58	737087
ABplppa:53	ABplppa	53	2912	-22087	36	36	2912	9.1	350	60	50	615151
ABplppaa:79	ABplppaa	79	4646	-20353	1502	1559	4646	11.0	425	45	43	639447
ABplppaaa:111	ABplppaaa	111	12853	-12146	6725	7408	12853	32.8	403	38	37	611253
ABplppaaaa:157	ABplppaaaa	157	15093	-9906	5132	7303	15093	35.7	418	43	31	303432
ABplppaaap:157	ABplppaaap	157	16723	-8276	7480	9616	16723	34.1	397	16	32	289338
ABplppaap:111	ABplppaap	111	11694	-13305	5827	6854	11694	36.5	363	23	40	662404
ABplppaapa:152	ABplppaapa	152	15545	-9454	8010	9753	15545	46.0	360	36	33	431117
ABplppaapp:152	ABplppaapp	152	16904	-8095	7267	10459	16904	49.2	319	45	31	379289
ABplppap:79	ABplppap	79	4482	-20517	1307	1383	4482	13.2	363	45	43	643105
ABplppapa:108	ABplppapa	108	10394	-14605	3918	4891	10394	27.5	350	29	39	647714
ABplppapaa:149	ABplppapaa	149	12872	-12127	4145	6141	12872	38.5	378	16	34	383280
ABplppapap:149	ABplppapap	149	15163	-9836	5999	8122	15163	38.3	341	14	35	400993
ABplppapp:108	ABplppapp	108	11496	-13503	4930	6022	11496	27.6	298	33	39	684397
ABplppappa:154	ABplppappa	154	15495	-9504	8576	9826	15495	41.4	315	25	34	465929
ABplppappp:154	ABplppappp	154	17686	-7313	5957	9650	17686	41.7	272	31	34	498104
ABplppp:53	ABplppp	53	2784	-22215	207	223	2784	23.8	286	45	51	967277
ABplpppa:76	ABplpppa	76	5110	-19889	1729	2066	5110	21.2	336	19	45	837819
ABplpppaa:105	ABplpppaa	105	23281	-1718	15069	17285	23281	33.6	309	19	40	675556
ABplpppaaa:147	ABplpppaaa	147	48774	23774	37723	39229	48774	48.0	292	49	33	476725
ABplpppaap:147	ABplpppaap	147	51225	26225	39561	41158	51225	47.6	249	54	32	478124
ABplpppap:105	ABplpppap	105	23460	-1539	16113	17100	23460	31.7	253	30	39	720331
ABplpppapa:146	ABplpppapa	146	44185	19185	31232	34445	44185	49.6	220	79	36	607021
ABplpppapp:146	ABplpppapp	146	65550	40550	48100	52571	65550	51.0	186	116	30	410459
ABplpppp:76	ABplpppp	76	5956	-19043	2361	2686	5956	25.9	273	28	46	1066567
ABplppppa:105	ABplppppa	105	23528	-1471	16970	18075	23528	42.1	302	47	41	935349
ABplppppaa:145	ABplppppaa	145	49175	24175	35135	39210	49175	53.8	315	74	33	494684
ABplppppap:145	ABplppppap	145	43899	18899	27740	32597	43899	51.0	279	89	35	569982
ABplppppp:105	ABplppppp	105	25524	524	19738	20273	25524	49.5	256	78	43	1070699
ABplpppppa:147	ABplpppppa	147	51213	26213	33518	36573	51213	51.3	252	127	31	421551
ABplpppppp:147	ABplpppppp	147	53016	28016	35963	38653	53016	50.2	215	138	30	392628
ABpr:6	ABpr	6	1952	-23047	-812	-813	1952	45.0	305	259	69	1035591
ABpra:19	ABpra	19	1915	-23084	-768	-768	1915	45.0	328	288	65	916321
ABpraa:32	ABpraa	32	2120	-22879	-543	-547	2120	40.7	368	299	58	988277
ABpraaa:53	ABpraaa	53	2987	-22012	304	304	2987	37.7	403	308	52	1338479
ABpraaaa:77	ABpraaaa	77	9157	-15842	5711	5751	9157	46.3	440	298	44	1282533
ABpraaaaa:110	ABpraaaaa	110	21980	-3019	14447	15746	21980	40.1	505	294	36	702204
ABpraaaaaa:154	ABpraaaaaa	154	25301	301	14615	16150	25301	32.6	530	290	30	392154
ABpraaaaap:154	ABpraaaaap	154	22940	-2060	12615	13792	22940	29.0	496	308	30	344050
ABpraaaap:110	ABpraaaap	110	18683	-6316	12609	13285	18683	42.1	463	304	38	766970
ABpraaaapa:149	ABpraaaapa	149	22050	-2949	13745	14233	22050	37.1	495	292	31	397534
ABpraaaapp:149	ABpraaaapp	149	22018	-2981	12955	13705	22018	33.2	457	307	31	373175
ABpraaap:77	ABpraaap	77	6941	-18058	3303	3387	6941	38.2	392	288	45	1150629
ABpraaapa:107	ABpraaapa	107	17840	-7159	11150	11459	17840	30.6	478	293	38	734402
ABpraaapaa:149	ABpraaapaa	149	30716	5716	18650	19603	30716	27.5	515	257	32	388767
ABpraaapap:149	ABpraaapap	149	27784	2784	10751	14023	27784	25.0	481	279	35	476374
ABpraaapp:107	ABpraaapp	107	14023	-10976	7909	8210	14023	32.6	426	290	40	808178
ABpraaappa:142	ABpraaappa	142	27512	2512	16535	17912	27512	30.7	461	269	33	418221
ABpraaappp:142	ABpraaappp	142	19238	-5761	6412	9327	19238	25.5	427	283	34	383777
ABpraap:53	ABpraap	53	2931	-22068	-95	-97	2931	49.2	335	268	54	1492887
ABpraapa:76	ABpraapa	76	9782	-15217	6097	6271	9782	40.7	347	303	46	1296077
ABpraapaa:110	ABpraapaa	110	32246	7246	24103	24381	32246	22.9	445	310	38	635007
ABpraapaaa:153	ABpraapaaa	153	63900	38900	44896	46398	63900	19.3	518	279	31	357475
ABpraapaap:153	ABpraapaap	153	48178	23178	29646	32140	48178	17.6	477	298	32	313081
ABpraapap:110	ABpraapap	110	30173	5173	21410	22049	30173	21.4	388	302	38	599712
ABpraapapa:152	ABpraapapa	152	51120	26120	31548	33884	51120	18.6	447	311	30	269727
ABpraapapp:152	ABpraapapp	152	39545	14545	24115	24960	39545	14.5	412	294	34	296484
ABpraapp:76	ABpraapp	76	7204	-17795	3812	3833	7204	35.2	283	281	48	1290376
ABpraappa:104	ABpraappa	104	39232	14232	30757	31031	39232	29.8	337	309	39	711215
ABpraappaa:150	ABpraappaa	150	93945	68945	74926	75209	93945	25.9	418	316	30	319410
ABpraappap:150	ABpraappap	150	79825	54825	60616	62493	79825	26.4	374	304	33	333427
ABpraappp:104	ABpraappp	104	33431	8431	25834	26326	33431	31.3	276	301	42	877611
ABpraapppa:145	ABpraapppa	145	78403	53403	61503	63317	78403	27.9	331	306	35	435177
ABpraapppp:145	ABpraapppp	145	89500	64500	72231	75374	89500	35.4	283	301	36	518611
ABprap:32	ABprap	32	2142	-22857	-407	-410	2142	28.2	276	280	58	840467
ABprapa:52	ABprapa	52	3142	-21857	448	454	3142	31.7	313	304	50	1083357
ABprapaa:76	ABprapaa	76	7871	-17128	4630	4658	7871	22.4	318	300	44	867885
ABprapaaa:108	ABprapaaa	108	18669	-6330	11103	11594	18669	19.3	320	294	40	572494
ABprapaaaa:150	ABprapaaaa	150	25242	1432	9191	11540	25242	17.5	339	283	32	244860
ABprapaaap:150	ABprapaaap	150	27774	2774	12016	14110	27774	20.0	304	291	33	288558
ABprapaap:108	ABprapaap	108	23278	-1721	15515	15899	23278	22.1	254	288	38	570060
ABprapaapa:156	ABprapaapa	156	33191	8191	21269	22420	33191	22.8	280	304	31	297335
ABprapaapp:156	ABprapaapp	156	32410	7410	18809	21196	32410	27.2	246	299	33	354183
ABprapap:76	ABprapap	76	7788	-17211	4530	4534	7788	21.3	247	272	46	972307
ABprapapa:106	ABprapapa	106	20676	-4323	13532	14138	20676	21.3	204	277	41	660276
ABprapapaa:149	ABprapapaa	149	26832	1832	15546	16627	26832	20.6	186	272	34	298515
ABprapapap:149	ABprapapap	149	39292	14292	23731	25448	39292	26.3	147	258	31	324207
ABprapapp:106	ABprapapp	106	22373	-2626	15058	15731	22373	21.6	151	236	41	723303
ABprapappa:146	ABprapappa	146	34647	9647	22280	24289	34647	25.4	130	230	32	359836
ABprapappp:146	ABprapappp	146	45700	20700	28500	33344	45700	36.0	117	214	33	474868
ABprapp:52	ABprapp	52	3022	-21977	411	411	3022	31.3	232	271	51	1092063
ABprappa:76	ABprappa	76	12767	-12232	8993	9088	12767	31.7	199	273	46	1221612
ABprappaa:110	ABprappaa	110	53425	28425	42834	43977	53425	36.2	220	298	40	799236
ABprappaaa:159	ABprappaaa	159	84199	59199	67630	70280	84199	39.4	256	304	32	390168
ABprappaap:159	ABprappaap	159	86846	61846	66327	72426	86846	41.0	211	278	35	512804
ABprappap:110	ABprappap	110	50614	25614	37605	40038	50614	30.3	174	266	39	732864
ABprappapa:156	ABprappapa	156	72455	47455	51866	56315	72455	31.4	213	282	32	341406
ABprappapp:156	ABprappapp	156	85040	60040	65056	66029	85040	35.7	168	264	32	407414
ABprappp:76	ABprappp	76	12332	-12667	8764	8769	12332	24.5	155	217	44	1009418
ABprapppa:111	ABprapppa	111	65260	40260	50934	53051	65260	35.6	153	241	38	734837
ABprapppaa:159	ABprapppaa	159	106980	81980	79499	87067	106980	45.0	194	260	30	378606
ABprapppap:159	ABprapppap	159	103085	78085	76837	82931	103085	44.3	164	235	31	382600
ABprapppp:111	ABprapppp	111	68001	43001	54203	56883	68001	37.4	125	206	38	816702
ABprappppa:158	ABprappppa	158	100746	75746	73223	82375	100746	41.8	136	224	32	413232
ABprappppp:158	ABprappppp	158	102365	77365	80170	85234	102365	44.7	130	188	32	438247
ABprp:19	ABprp	19	1999	-23001	-932	-932	1999	47.0	227	207	63	795280
ABprpa:33	ABprpa	33	2155	-22844	-1032	-1035	2155	50.9	263	260	58	1039605
ABprpaa:53	ABprpaa	53	3058	-21941	124	121	3058	48.5	254	290	51	1347760
ABprpaaa:77	ABprpaaa	77	5045	-19954	1217	1424	5045	52.0	321	288	45	1217255
ABprpaaaa:105	ABprpaaaa	105	7245	-17754	2243	3109	7245	46.5	431	291	39	781872
ABprpaaaaa:145	ABprpaaaaa	145	9182	-15818	2107	3391	9182	43.3	492	265	31	403169
ABprpaaaap:145	ABprpaaaap	145	7850	-17149	1782	2917	7850	44.8	455	276	34	499471
ABprpaaap:105	ABprpaaap	105	7389	-17610	3598	3894	7389	47.0	381	304	39	799379
ABprpaaapa:146	ABprpaaapa	146	8819	-16180	3216	4252	8819	45.2	430	283	32	435377
ABprpaaapp:146	ABprpaaapp	146	8038	-16961	3230	3846	8038	45.6	402	300	33	422462
ABprpaap:77	ABprpaap	77	5241	-19758	1787	1898	5241	44.8	262	283	44	1151641
ABprpaapa:106	ABprpaapa	106	7682	-17317	3208	3411	7682	39.3	381	307	38	736388
ABprpaapaa:149	ABprpaapaa	149	9407	-15592	2793	3687	9407	40.1	445	299	32	404135
ABprpaapap:149	ABprpaapap	149	10131	-14868	2903	3207	10131	36.8	412	299	32	370779
ABprpaapp:106	ABprpaapp	106	7682	-17317	2954	3336	7682	43.1	327	303	39	768284
ABprpaappa:146	ABprpaappa	146	9080	-15919	3029	3585	9080	40.2	383	303	33	397331
ABprpaappp:146	ABprpaappp	146	8903	-16096	2324	2751	8903	39.6	348	307	33	393511
ABprpap:53	ABprpap	53	3034	-21965	-62	-65	3034	49.9	196	235	51	1392155
ABprpapa:76	ABprpapa	76	6971	-18028	2714	2711	6971	54.1	263	248	44	1171662
ABprpapaa:105	ABprpapaa	105	26125	1125	18252	19486	26125	53.3	360	243	38	755445
ABprpapaaa:149	ABprpapaaa	149	48211	23211	37404	38463	48211	47.9	401	229	30	335289
ABprpapaap:149	ABprpapaap	149	45870	20870	32408	35249	45870	49.7	359	220	33	407267
ABprpapap:105	ABprpapap	105	23632	-1367	15189	16789	23632	54.2	322	246	39	751956
ABprpapapa:145	ABprpapapa	145	44857	19857	30805	33853	44857	53.7	360	249	32	375467
ABprpapapp:145	ABprpapapp	145	44735	19735	33409	35039	44735	54.3	322	226	32	359964
ABprpapp:76	ABprpapp	76	6207	-18792	2413	2417	6207	52.4	209	209	45	1218544
ABprpappa:104	ABprpappa	104	22720	-2279	16096	16867	22720	54.1	287	224	39	767263
ABprpappaa:144	ABprpappaa	144	39985	14985	29187	30905	39985	55.1	377	195	34	449285
ABprpappap:144	ABprpappap	144	42669	17669	33991	34775	42669	54.4	332	187	33	393597
ABprpappp:104	ABprpappp	104	22270	-2729	15761	16231	22270	54.2	234	216	42	913387
ABprpapppa:146	ABprpapppa	146	40946	15946	29993	31730	40946	54.9	282	181	35	465090
ABprpapppp:146	ABprpapppp	146	49093	24093	31272	34473	49093	54.0	240	159	31	341823
ABprpp:33	ABprpp	33	2173	-22826	-718	-718	2173	42.1	178	233	57	1068848
ABprppa:54	ABprppa	54	3253	-21746	569	575	3253	32.7	158	271	50	1339152
ABprppaa:79	ABprppaa	79	6811	-18188	3451	3519	6811	46.5	219	283	44	1224845
ABprppaaa:112	ABprppaaa	112	11114	-13885	6046	6614	11114	47.9	321	289	38	745288
ABprppaaaa:157	ABprppaaaa	157	11578	-13421	4946	5851	11578	48.7	382	269	32	358860
ABprppaaap:157	ABprppaaap	157	14942	-10057	8657	10165	14942	47.4	358	295	30	374376
ABprppaap:112	ABprppaap	112	10849	-14150	4616	5908	10849	51.2	281	273	38	739364
ABprppaapa:153	ABprppaapa	153	13274	-11725	3418	6398	13274	52.8	334	265	32	392194
ABprppaapp:153	ABprppaapp	153	13338	-11661	3227	6524	13338	52.8	293	260	32	390473
ABprppap:79	ABprppap	79	5767	-19232	2375	2429	5767	43.2	174	235	45	1223300
ABprppapa:109	ABprppapa	109	9753	-15246	4472	5088	9753	45.0	249	276	39	777834
ABprppapaa:150	ABprppapaa	150	11373	-13626	5527	6378	11373	46.8	328	293	32	384858
ABprppapap:150	ABprppapap	150	12578	-12421	5836	6443	12578	47.5	282	292	34	455993
ABprppapp:109	ABprppapp	109	10779	-14220	2946	4632	10779	41.8	203	260	38	728807
ABprppappa:154	ABprppappa	154	13120	-11879	4519	5721	13120	48.1	257	280	32	413063
ABprppappp:154	ABprppappp	154	16161	-8838	-2593	4767	16161	49.4	215	262	34	499302
ABprppp:54	ABprppp	54	3087	-21912	139	138	3087	38.7	122	204	51	1443265
ABprpppa:77	ABprpppa	77	7348	-17651	3909	3978	7348	36.2	115	223	44	1259927
ABprpppaa:107	ABprpppaa	107	25760	760	18225	19389	25760	45.0	171	253	38	812647
ABprpppaaa:150	ABprpppaaa	150	42812	17812	26752	30054	42812	52.5	241	249	31	382795
ABprpppaap:150	ABprpppaap	150	47101	22101	32921	35057	47101	53.0	204	229	31	397075
ABprpppap:107	ABprpppap	107	26959	1959	18005	19817	26959	43.3	134	219	39	877563
ABprpppapa:150	ABprpppapa	150	40789	15789	23537	27520	40789	49.9	180	207	34	468997
ABprpppapp:150	ABprpppapp	150	56244	31244	37864	41934	56244	48.1	152	176	30	388956
ABprpppp:77	ABprpppp	77	7424	-17575	3997	4070	7424	42.5	128	173	45	1388313
ABprppppa:107	ABprppppa	107	24557	-442	17633	18766	24557	50.0	199	233	40	895328
ABprppppaa:148	ABprppppaa	148	48608	23608	35301	37349	48608	54.6	278	236	32	419005
ABprppppap:148	ABprppppap	148	47186	22186	31074	34288	47186	53.5	247	214	32	418430
ABprppppp:107	ABprppppp	107	27528	2528	20267	21414	27528	49.6	161	193	40	924012
ABprpppppa:149	ABprpppppa	149	49863	24863	33214	36355	49863	53.1	216	186	32	426210
ABprpppppp:149	ABprpppppp	149	55358	30358	35270	39523	55358	49.6	185	158	31	390050
EMS:1	EMS	1	1919	-23080	-642	-669	1919	33.0	319	73	78	1593463
MS:10	MS	10	1919	-23080	-845	-845	1919	48.2	389	97	68	1018927
MSa:24	MSa	24	1910	-23089	-807	-808	1910	47.8	440	113	64	934006
MSaa:41	MSaa	41	2089	-22910	-792	-796	2089	51.6	483	137	57	1236624
MSaaa:61	MSaaa	61	2302	-22697	-562	-556	2302	51.3	505	133	50	1355305
MSaaaa:87	MSaaaa	87	2809	-22190	-331	-228	2809	43.3	542	161	44	1148802
MSaaaaa:113	MSaaaaa	113	4162	-20837	-703	-306	4162	34.5	572	196	37	625996
MSaaaaaa:147	MSaaaaaa	147	6312	-18687	-3191	-1695	6312	29.1	600	177	29	361699
MSaaaaap:147	MSaaaaap	147	4513	-20486	-598	-367	4513	22.5	559	169	33	313798
MSaaaap:113	MSaaaap	113	3660	-21339	-301	-190	3660	24.1	520	172	37	465698
MSaaaapa:152	MSaaaapa	152	3770	-21229	-634	-493	3770	15.7	534	179	32	241321
MSaaaapp:152	MSaaaapp	152	3509	-20174	17	79	3509	14.8	481	169	32	195865
MSaaap:87	MSaaap	87	3061	-21938	-166	65	3061	45.2	467	134	43	1054542
MSaaapa:116	MSaaapa	116	3602	-21397	45	56	3602	29.2	485	164	38	473038
MSaaapaa:151	MSaaapaa	151	4009	-20990	-448	-357	4009	25.6	514	153	32	259029
MSaaapap:151	MSaaapap	151	4099	-20900	-159	0	4099	22.6	464	148	33	238981
MSaaapp:116	MSaaapp	116	3851	-21148	145	266	3851	27.9	434	162	33	327929
MSaap:61	MSaap	61	2309	-22690	-700	-706	2309	52.5	412	98	50	1294804
MSaapa:87	MSaapa	87	2948	-22051	-235	-178	2948	51.2	431	87	45	1272185
MSaapaa:113	MSaapaa	113	3915	-21084	-633	-185	3915	39.5	435	128	40	672808
MSaapaaa:146	MSaapaaa	146	6312	-18687	-2702	-626	6312	38.4	450	125	34	410002
MSaapaap:146	MSaapaap	146	4994	-20005	-2835	-963	4994	29.4	421	110	34	319754
MSaapap:113	MSaapap	113	4288	-20711	-1286	38	4288	45.5	381	110	36	600900
MSaapapa:159	MSaapapa	159	9776	-15223	-3071	3348	9776	42.2	405	131	30	334586
MSaapapp:159	MSaapapp	159	4711	-20288	456	667	4711	42.1	364	121	34	368078
MSaapp:87	MSaapp	87	3274	-21725	374	454	3274	50.5	355	75	44	1193054
MSaappa:122	MSaappa	122	5328	-19671	-780	724	5328	51.4	358	120	34	508369
MSaappp:122	MSaappp	122	4777	-20222	-1231	-133	4777	46.8	322	105	39	657222
MSap:41	MSap	41	2097	-22902	-612	-612	2097	46.3	392	70	56	1209701
MSapa:63	MSapa	63	3117	-21882	383	395	3117	42.0	415	47	50	1316916
MSapaa:90	MSapaa	90	12384	-12615	8188	8240	12384	37.6	452	104	41	862285
MSapaaa:122	MSapaaa	122	29851	4851	21355	21814	29851	31.9	537	117	35	418089
MSapaaaa:162	MSapaaaa	162	46954	21954	34816	35687	46954	34.1	572	114	29	264845
MSapaaap:162	MSapaaap	162	36745	11745	26184	27140	36745	31.4	527	109	31	268383
MSapaap:122	MSapaap	122	27572	2572	19010	19825	27572	33.2	482	110	33	324335
MSapaapa:155	MSapaapa	155	44456	19456	32662	35220	44456	37.5	486	100	35	441413
MSapaapp:155	MSapaapp	155	34057	9057	18120	23447	34057	32.0	486	99	29	185428
MSapap:90	MSapap	90	9772	-15228	5790	6009	9772	31.9	397	86	42	743933
MSapapa:121	MSapapa	121	26777	1777	18356	19012	26777	27.5	462	93	35	361103
MSapapaa:165	MSapapaa	165	38394	13394	25332	26363	38394	27.3	511	92	30	231457
MSapapap:165	MSapapap	165	29798	4798	19558	20127	29798	24.1	467	97	30	191574
MSapapp:121	MSapapp	121	23539	-1460	14402	15636	23539	22.3	410	85	35	312751
MSapp:63	MSapp	63	3185	-21814	467	465	3185	43.5	329	48	50	1231387
MSappa:90	MSappa	90	13937	-11062	9869	9950	13937	40.0	361	74	41	828372
MSappaa:125	MSappaa	125	35399	10399	25312	26608	35399	35.0	419	82	35	365292
MSappap:125	MSappap	125	36720	11720	26969	28501	36720	39.2	370	82	35	377021
MSappp:90	MSappp	90	11935	-13064	7624	7718	11935	30.6	318	72	41	671003
MSapppa:129	MSapppa	129	34003	9003	23987	24905	34003	27.4	389	63	37	422496
MSapppp:129	MSapppp	129	22706	-2293	14787	15491	22706	20.9	342	75	37	277302
MSp:24	MSp	24	1982	-23017	-726	-729	1982	47.4	343	170	63	818987
MSpa:40	MSpa	40	2045	-22954	-724	-729	2045	49.8	395	169	56	1139285
MSpaa:62	MSpaa	62	2356	-22643	-483	-463	2356	49.2	416	177	49	1149504
MSpaaa:88	MSpaaa	88	3123	-21876	-31	4	3123	43.7	461	198	44	955726
MSpaaaa:114	MSpaaaa	114	4204	-20795	371	438	4204	36.4	524	217	38	582075
MSpaaaaa:149	MSpaaaaa	149	6253	-18746	-1418	-482	6253	31.4	576	214	31	353726
MSpaaaap:149	MSpaaaap	149	4395	-20604	20	37	4395	26.4	525	202	34	301427
MSpaaap:114	MSpaaap	114	3904	-21095	-4	118	3904	26.6	471	222	37	385348
MSpaaapa:149	MSpaaapa	149	5107	-19893	135	238	5107	21.0	497	210	30	216000
MSpaaapp:149	MSpaaapp	149	4247	-20753	-4	85	4247	17.3	453	199	31	167483
MSpaap:88	MSpaap	88	3221	-21778	295	314	3221	44.2	393	166	43	931314
MSpaapa:119	MSpaapa	119	4136	-20863	112	305	4136	33.9	450	206	40	496853
MSpaapaa:155	MSpaapaa	155	5677	-19322	436	567	5677	29.6	493	221	31	260280
MSpaapap:155	MSpaapap	155	4499	-20501	-89	-53	4499	28.2	445	206	34	256096
MSpaapp:119	MSpaapp	119	6091	-18340	1713	1835	6091	32.3	398	198	30	243571
MSpap:62	MSpap	62	2382	-22617	-1077	-1079	2382	53.5	320	131	52	1337782
MSpapa:86	MSpapa	86	3184	-21815	-492	-480	3184	53.7	363	140	46	1221007
MSpapaa:114	MSpapaa	114	3836	-21163	125	329	3836	45.1	394	158	40	712117
MSpapaaa:149	MSpapaaa	149	6037	-18962	-807	727	6037	43.3	425	171	34	443050
MSpapaap:149	MSpapaap	149	4036	-20963	50	163	4036	34.1	393	160	34	276439
MSpapap:114	MSpapap	114	4544	-20455	914	1020	4544	47.7	342	159	37	623647
MSpapapa:155	MSpapapa	155	7362	-17637	490	1805	7362	43.6	388	185	29	323126
MSpapapp:155	MSpapapp	155	5550	-19449	553	646	5550	45.7	347	169	32	343721
MSpapp:86	MSpapp	86	3560	-21439	-368	-357	3560	54.3	290	132	45	1212321
MSpappa:119	MSpappa	119	5557	-19442	399	972	5557	52.0	318	163	36	599525
MSpappp:119	MSpappp	119	5122	-19877	-1620	251	5122	48.4	288	177	42	809298
MSpp:40	MSpp	40	2182	-22817	-1271	-1283	2182	53.4	285	181	55	1104311
MSppa:63	MSppa	63	2849	-22150	-863	-869	2849	54.3	278	210	49	1130668
MSppaa:89	MSppaa	89	7120	-17879	3294	3434	7120	46.7	374	221	40	743453
MSppaaa:121	MSppaaa	121	15364	-9635	9771	9990	15364	41.7	500	243	34	353276
MSppaaaa:160	MSppaaaa	160	24048	-951	15752	16379	24048	39.8	552	236	27	210478
MSppaaap:160	MSppaaap	160	18987	-6012	13006	13128	18987	38.4	505	229	29	204618
MSppaap:121	MSppaap	121	18742	-6257	12373	12717	18742	39.8	459	237	32	312706
MSppap:89	MSppap	89	6446	-18553	2805	3011	6446	46.4	318	203	42	854168
MSppapa:120	MSppapa	120	13587	-11412	7167	7871	13587	37.6	420	245	34	324755
MSppapaa:162	MSppapaa	162	21260	-3739	13181	13879	21260	36.6	473	246	28	213155
MSppapap:162	MSppapap	162	15497	-9502	8886	9422	15497	32.6	430	246	31	222565
MSppapp:120	MSppapp	120	12351	-12648	5615	6090	12351	28.0	384	255	35	295547
MSppappa:170	MSppappa	170	20331	-4669	11417	11813	20331	23.0	456	260	30	216733
MSppappp:170	MSppappp	170	13876	-11124	6808	7321	13876	21.0	420	236	30	152957
MSppp:63	MSppp	63	2903	-22096	-108	-124	2903	52.1	234	133	49	1212492
MSpppa:89	MSpppa	89	8107	-16893	4471	4608	8107	48.8	293	173	41	826939
MSpppaa:124	MSpppaa	124	15980	-9019	9748	10272	15980	40.2	396	220	36	383135
MSpppap:124	MSpppap	124	16194	-8805	9256	10021	16194	43.2	349	224	37	410713
MSpppp:89	MSpppp	89	7593	-17406	3901	3991	7593	44.6	250	193	42	828559
MSppppa:127	MSppppa	127	18452	-6547	11303	11678	18452	34.4	357	263	35	345271
MSppppp:127	MSppppp	127	15260	-9739	8055	8480	15260	28.6	311	251	36	294271
E:10	E	10	1928	-23071	-814	-814	1928	34.6	243	91	67	943579
Ea:25	Ea	25	2069	-22930	-813	-818	2069	41.9	308	112	63	1093426
Eal:57	Eal	57	2652	-22347	-51	-45	2652	34.3	352	115	53	832605
Eala:95	Eala	95	7962	-17037	4003	4211	7962	22.9	416	153	46	384451
Ealaa:157	Ealaa	157	14014	-3842	9212	9168	14014	17.5	424	134	33	79963
Ealap:157	Ealap	157	15524	-7690	8927	8990	15524	17.9	362	141	33	83683
Ealp:95	Ealp	95	11244	-13755	6566	6720	11244	28.5	352	126	43	347224
Ealpa:159	Ealpa	159	27662	2662	19104	20074	27662	28.5	390	116	33	152686
Ealpp:159	Ealpp	159	26394	1394	19045	19626	26394	27.2	320	119	35	155092
Ear:57	Ear	57	2790	-22209	-111	-102	2790	37.2	318	205	53	857897
Eara:95	Eara	95	11232	-13767	5801	6089	11232	24.1	396	218	42	324310
Earaa:163	Earaa	163	29400	4400	20517	20605	29400	19.0	418	204	33	126621
Earap:163	Earap	163	21669	-205	14479	14937	21669	19.1	349	196	34	97273
Earp:95	Earp	95	15307	-9692	10365	10390	15307	31.8	332	196	45	402529
Earpa:163	Earpa	163	41044	16044	31331	31483	41044	30.3	378	190	34	173757
Earpp:163	Earpp	163	37828	12828	29657	30022	37828	28.6	307	175	36	177212
Ep:25	Ep	25	2064	-22935	-731	-740	2064	32.6	213	114	63	1095849
Epl:59	Epl	59	3173	-21826	294	292	3173	33.3	252	120	54	943762
Epla:104	Epla	104	11965	-13034	6625	6975	11965	23.3	307	151	44	286304
Eplaa:163	Eplaa	163	16404	-5471	9900	9971	16404	14.6	317	143	34	74608
Eplap:163	Eplap	163	33539	8539	23908	24648	33539	21.0	272	140	35	152495
Eplp:104	Eplp	104	16093	-8906	9404	10216	16093	27.5	240	141	46	384279
Eplpa:167	Eplpa	167	33962	8962	24025	24748	33962	21.7	239	141	34	137122
Eplpp:167	Eplpp	167	61407	36407	46361	47649	61407	34.2	204	140	33	213893
Epr:59	Epr	59	3141	-21858	275	281	3141	32.0	216	193	53	835947
Epra:104	Epra	104	12495	-12504	7094	7273	12495	26.5	278	220	44	324702
Epraa:165	Epraa	165	21454	-3545	12971	13551	21454	20.0	310	225	34	97262
Eprap:165	Eprap	165	32514	7514	22113	22353	32514	25.8	254	204	33	135196
Eprp:104	Eprp	104	17607	-7392	9276	10556	17607	26.0	196	184	45	353223
P2:1	P2	1	1949	-23051	-900	-900	1949	34.4	163	173	76	1381279
C:13	C	13	2088	-22911	-526	-526	2088	19.0	240	192	65	510824
Ca:27	Ca	27	2228	-22771	-270	-270	2228	17.4	311	161	59	341543
Caa:48	Caa	48	2248	-22751	-281	-281	2248	9.2	339	189	53	304555
Caaa:73	Caaa	73	2580	-22419	-151	-151	2580	8.0	336	177	46	277152
Caaaa:102	Caaaa	102	4387	-20612	470	496	4387	5.8	263	154	42	187013
Caaaaa:145	Caaaaa	145	5849	-19150	801	979	5849	5.3	261	130	32	69293
Caaaap:145	Caaaap	145	6942	-18057	1641	1825	6942	7.9	210	133	34	110667
Caaap:102	Caaap	102	4331	-20668	914	942	4331	12.7	204	120	41	282691
Caaapa:141	Caaapa	141	6631	-18368	2357	2438	6631	9.0	170	132	36	156296
Caaapp:141	Caaapp	141	11408	-13591	4712	5267	11408	23.1	149	116	34	239233
Caap:73	Caap	73	2736	-22263	110	110	2736	10.4	238	133	42	262295
Caapa:108	Caapa	108	24677	-322	13717	16427	24677	26.0	148	132	34	322849
Caapp:108	Caapp	108	15495	-9504	9244	10268	15495	30.0	144	93	40	545441
Caappd:155	Caappd	155	31882	6882	21857	24140	31882	38.0	126	93	34	275783
Caappv:155	Caappv	155	59954	34954	34267	46125	59954	47.3	149	122	29	283059
Cap:48	Cap	48	2244	-22755	-223	-222	2244	13.9	260	102	52	381577
Capa:77	Capa	77	15178	-9821	10484	10811	15178	22.2	257	48	45	752472
Capaa:124	Capaa	124	67451	42451	52819	55891	67451	43.4	270	96	39	535218
Capaaa:170	Capaaa	170	80461	55461	63285	63285	80461	33.0	290	80	30	241894
Capaap:170	Capaap	170	97190	72190	77920	78241	97190	42.0	266	108	30	254644
Capap:124	Capap	124	67695	42695	49638	54055	67695	42.2	219	102	40	570750
Capp:77	Capp	77	8243	-16756	4485	4790	8243	21.8	210	82	44	561600
Cappa:114	Cappa	114	43054	18054	31456	32348	43054	27.0	212	89	38	377212
Cappaa:161	Cappaa	161	51196	26196	38051	38184	51196	23.4	254	90	32	150222
Cappap:161	Cappap	161	75931	50931	54051	57390	75931	29.7	212	97	33	246518
Cappp:114	Cappp	114	61441	36441	43810	46880	61441	36.3	180	100	38	525460
Capppa:165	Capppa	165	37874	25374	25338	29770	37874	34.8	194	98	32	100326
Capppp:165	Capppp	165	95434	70434	71834	75979	95434	44.1	194	129	33	342797
Cp:27	Cp	27	2133	-21616	-420	-420	2133	20.3	201	202	59	432325
Cpa:47	Cpa	47	2193	-22806	-364	-364	2193	12.9	236	220	54	418914
Cpaa:72	Cpaa	72	2650	-22349	-122	-108	2650	11.0	242	220	48	445147
Cpaaa:101	Cpaaa	101	4802	-20197	510	554	4802	6.3	281	221	40	226955
Cpaaaa:145	Cpaaaa	145	6171	-18828	1365	1559	6171	5.5	295	182	34	105568
Cpaaap:145	Cpaaap	145	7329	-17670	928	1074	7329	7.1	230	206	34	117990
Cpaap:101	Cpaap	101	4894	-20105	1296	1378	4894	9.9	184	183	41	287244
Cpaapa:145	Cpaapa	145	8678	-16321	2444	2543	8678	8.6	189	198	34	148763
Cpaapp:145	Cpaapp	145	10524	-13514	4858	4978	10524	15.3	135	168	36	252513
Cpap:72	Cpap	72	2643	-22356	-12	-13	2643	12.8	181	151	46	457839
Cpapa:102	Cpapa	102	15150	-9849	9986	10096	15150	19.6	128	168	42	529162
Cpapaa:153	Cpapaa	153	49942	29109	38217	39445	49942	33.2	129	132	35	340056
Cpapap:153	Cpapap	153	41731	16731	31521	32672	41731	24.7	115	179	35	365879
Cpapp:102	Cpapp	102	25333	333	18766	19642	25333	31.8	118	122	41	812536
Cpappd:155	Cpappd	155	54694	29694	39678	45218	54694	34.2	107	176	33	333981
Cpappv:155	Cpappv	155	77979	52979	61713	66807	77979	44.1	121	139	32	417476
Cpp:47	Cpp	47	2251	-22748	-358	-358	2251	18.3	145	159	53	571498
Cppa:75	Cppa	75	13339	-11660	9223	9378	13339	31.7	120	147	46	998413
Cppaa:120	Cppaa	120	61405	36405	50586	51419	61405	45.8	234	196	39	583884
Cppaaa:169	Cppaaa	169	84158	59158	62210	66843	84158	39.0	277	220	30	249909
Cppaap:169	Cppaap	169	85977	60977	66144	69040	85977	43.5	260	197	32	305546
Cppap:120	Cppap	120	60886	35886	45819	48791	60886	43.4	198	163	40	652810
Cppp:75	Cppp	75	7972	-17027	4385	4628	7972	25.3	148	96	46	882540
Cpppa:112	Cpppa	112	56024	31024	40359	42067	56024	32.9	157	185	38	529980
Cpppaa:162	Cpppaa	162	79134	54134	59731	60525	79134	29.4	238	244	34	279961
Cpppap:162	Cpppap	162	100925	75925	63388	70804	100925	34.0	190	230	31	295306
Cpppp:112	Cpppp	112	65265	40265	47919	50114	65265	38.9	155	138	37	565952
Cppppa:163	Cppppa	163	96717	74842	63020	71204	96717	32.1	163	214	30	236462
Cppppp:163	Cppppp	163	116176	91176	91501	93105	116176	41.3	166	174	32	341508
P3:13	P3	13	2008	-22991	-823	-826	2008	31.8	135	141	60	694141
D:34	D	34	2158	-22841	-885	-886	2158	33.1	123	141	54	532652
Da:62	Da	62	4481	-20518	1276	1274	4481	31.4	196	63	49	316186
Daa:101	Daa	101	15520	-9479	10111	10257	15520	40.2	294	88	37	179487
Daaa:142	Daaa	142	21060	-3939	11616	13230	21060	27.2	345	61	33	149404
Daap:142	Daap	142	26312	1312	17791	18947	26312	37.9	325	77	32	163525
Dap:101	Dap	101	12266	-12733	7045	7291	12266	38.1	230	98	40	196968
Dapa:138	Dapa	138	18720	-6279	11371	11665	18720	26.9	299	66	32	125309
Dapp:138	Dapp	138	15110	-9889	6554	7658	15110	26.6	266	95	34	126037
Dp:62	Dp	62	5292	-19707	1575	1565	5292	40.1	148	126	46	289280
Dpa:103	Dpa	103	17287	-7712	11954	12011	17287	45.3	242	209	38	238213
Dpaa:146	Dpaa	146	23260	-1739	14275	14826	23260	33.2	338	257	32	139154
Dpap:146	Dpap	146	25038	38	16501	17222	25038	42.3	314	235	32	136739
Dpp:103	Dpp	103	14449	-10550	8540	9100	14449	41.5	195	159	41	277939
Dppa:140	Dppa	140	20422	-4577	11854	12947	20422	38.0	280	247	35	181984
Dppp:140	Dppp	140	19178	-5821	10451	11041	19178	32.8	249	230	36	184967
P4:34	P4	34	2117	-22882	-689	-695	2117	45.5	202	88	51	454241
Z2:94	Z2	94	2496	-22503	-740	-636	2496	44.6	249	147	37	141268
Z3:94	Z3	94	1970	-19696	-648	-601	1970	42.9	316	122	37	134311
