# Supplementary material for: Quantitative Differences in Nuclear β-catenin and TCF Pattern Embryonic Cells in C. elegans
Source: PLoS Genet. 2015 Oct 21;11(10):e1005585. doi: 10.1371/journal.pgen.1005585 (PMC4619327; doi:10.1371/journal.pgen.1005585)
Supplement: S1 Data — For each cell analyzed, birth time is given in column 3 and the average nuclear reporter intensity over the lifetime of the cell (corrected for background) is given in column 7 (“blot”). For information on each embryo’s strain information and experimental conditions, refer to S2 Table. (ZIP) [file pgen.1005585.s005.zip › CAs/CA20110912_ceh-36_L2.csv]

cellTime	cell	time	none	global	local	blot	cross	z	x	y	size	gweight
ABa:1	ABa	1	600	-24399	-466	-466	600	32.4	484	200	101	2556873
ABal:6	ABal	6	630	-24369	-265	-265	630	29.2	507	171	83	1541848
ABala:18	ABala	18	588	-24411	-313	-309	588	33.6	546	215	73	1174316
ABalaa:33	ABalaa	33	574	-24425	-470	-466	574	38.4	569	204	65	1243078
ABalaaa:53	ABalaaa	53	668	-24331	-332	-313	668	33.5	581	211	56	1231065
ABalaaaa:78	ABalaaaa	78	759	-24240	-126	-129	759	37.0	566	220	48	1032863
ABalaaaal:111	ABalaaaal	111	622	-24377	4	3	622	30.3	555	169	43	676056
ABalaaaala:146	ABalaaaala	146	518	-24481	-75	-56	518	38.8	562	139	35	351405
ABalaaaalp:146	ABalaaaalp	146	582	-24417	-30	-31	582	40.6	538	92	36	376983
ABalaaaar:111	ABalaaaar	111	580	-24419	-203	-213	580	34.5	581	230	43	773645
ABalaaaarl:148	ABalaaaarl	148	571	-24428	-50	-6	571	37.8	575	190	35	370558
ABalaaaarr:148	ABalaaaarr	148	543	-24456	-45	-12	543	36.6	555	264	36	407272
ABalaaap:78	ABalaaap	78	758	-24241	-101	-107	758	27.6	548	243	49	922580
ABalaaapa:106	ABalaaapa	106	612	-24387	-51	-43	612	22.6	569	227	43	654553
ABalaaapal:144	ABalaaapal	144	539	-24460	-9	6	539	29.7	568	149	37	400454
ABalaaapar:144	ABalaaapar	144	549	-24450	-155	-48	549	28.7	588	209	34	331124
ABalaaapp:106	ABalaaapp	106	607	-24393	-35	-34	607	24.7	544	282	42	640155
ABalaaappl:143	ABalaaappl	143	569	-24430	35	44	569	28.8	575	253	34	337024
ABalaaappr:143	ABalaaappr	143	505	-24494	-66	-60	505	32.7	542	301	36	412559
ABalaap:53	ABalaap	53	646	-24353	-281	-282	646	43.2	518	177	55	1011020
ABalaapa:78	ABalaapa	78	748	-24251	-141	-150	748	32.8	513	253	48	919181
ABalaapaa:113	ABalaapaa	113	565	-24434	-95	-93	565	36.7	546	290	42	647322
ABalaapaaa:153	ABalaapaaa	153	568	-24431	-60	-60	568	43.0	538	287	32	296425
ABalaapaap:153	ABalaapaap	153	588	-24411	-101	-103	588	46.3	501	308	35	325502
ABalaapap:113	ABalaapap	113	643	-24356	-28	-18	643	35.5	508	328	43	656580
ABalaapapa:153	ABalaapapa	153	638	-24361	-102	-89	638	45.4	471	334	32	320781
ABalaapapp:153	ABalaapapp	153	644	-24355	-321	-204	644	41.2	465	355	37	372165
ABalaapp:78	ABalaapp	78	744	-24255	-171	-175	744	33.3	446	250	49	703230
ABalaappa:108	ABalaappa	108	594	-24405	-60	-61	594	26.7	509	320	42	620098
ABalaappaa:148	ABalaappaa	148	555	-24445	-52	-54	555	38.1	528	323	31	311448
ABalaappap:148	ABalaappap	148	588	-24411	-50	-52	588	37.9	500	327	36	378660
ABalaappp:108	ABalaappp	108	688	-24311	-5	-7	688	21.6	474	317	43	548459
ABalaapppa:144	ABalaapppa	144	536	-24463	-35	-43	536	27.8	537	327	36	400966
ABalaapppp:144	ABalaapppp	144	578	-24421	-76	-81	578	25.0	500	331	38	415375
ABalap:33	ABalap	33	695	-24304	-234	-238	695	25.2	520	271	66	1005441
ABalapa:53	ABalapa	53	765	-24234	-157	-157	765	24.0	536	277	57	1013820
ABalapaa:78	ABalapaa	78	772	-24227	-102	-106	772	20.0	541	267	48	778283
ABalapaaa:108	ABalapaaa	108	592	-24407	-73	-70	592	21.2	524	182	43	649966
ABalapaaaa:148	ABalapaaaa	148	558	-24441	-6	0	558	23.8	563	168	37	506287
ABalapaaap:148	ABalapaaap	148	510	-24489	-44	-44	510	19.1	538	151	38	472077
ABalapaap:108	ABalapaap	108	622	-24377	-14	-12	622	19.9	518	143	43	569691
ABalapaapa:144	ABalapaapa	144	557	-24442	3	6	557	23.6	538	116	36	408717
ABalapaapp:144	ABalapaapp	144	538	-24461	-24	-28	538	19.7	511	103	37	355688
ABalapap:78	ABalapap	78	805	-24194	-87	-91	805	16.2	490	249	47	603183
ABalapapa:105	ABalapapa	105	640	-24359	-40	-42	640	11.3	502	174	42	507186
ABalapapaa:146	ABalapapaa	146	616	-24383	-14	-15	616	14.4	544	204	32	363401
ABalapapap:146	ABalapapap	146	599	-24400	-41	-30	599	11.8	513	161	39	419829
ABalapapp:105	ABalapapp	105	670	-24329	-23	-24	670	15.3	439	161	43	380265
ABalapappa:140	ABalapappa	140	605	-24394	-23	-26	605	17.2	466	131	39	367456
ABalapappp:140	ABalapappp	140	659	-24340	9	8	659	13.3	418	135	36	247181
ABalapp:53	ABalapp	53	712	-24287	-220	-221	712	29.7	455	217	56	733880
ABalappa:78	ABalappa	78	757	-24242	-105	-109	757	24.3	464	230	49	695131
ABalappaa:110	ABalappaa	110	625	-24374	-7	-2	625	19.4	537	235	42	625750
ABalappaaa:153	ABalappaaa	153	523	-24476	-30	-11	523	24.6	582	233	32	349137
ABalappaap:153	ABalappaap	153	576	-24423	-46	-7	576	22.0	561	216	34	367618
ABalappap:110	ABalappap	110	621	-24378	-37	-42	621	18.0	496	252	43	546909
ABalappapa:146	ABalappapa	146	513	-24486	-42	-39	513	23.3	565	283	34	384889
ABalappapp:146	ABalappapp	146	583	-24416	-19	-18	583	20.1	535	310	39	488883
ABalappp:78	ABalappp	78	793	-24206	-123	-123	793	26.2	381	231	50	484338
ABalapppa:105	ABalapppa	105	709	-24290	-19	-29	709	17.2	449	257	43	456981
ABalapppaa:142	ABalapppaa	142	557	-24442	-55	-57	557	18.9	531	265	37	449665
ABalapppap:142	ABalapppap	142	616	-24383	-14	-20	616	14.2	499	280	37	416958
ABalapppp:105	ABalapppp	105	655	-24344	-101	-100	655	20.2	389	286	44	480262
ABalappppa:142	ABalappppa	142	641	-24358	-45	-47	641	19.0	466	314	37	403040
ABalappppp:142	ABalappppp	142	640	-24359	-31	-28	640	16.9	412	322	35	325198
ABalp:18	ABalp	18	594	-24405	-265	-266	594	33.8	475	112	73	851477
ABalpa:33	ABalpa	33	597	-24402	-227	-227	597	32.7	514	106	66	937443
ABalpaa:54	ABalpaa	54	677	-24323	-131	-131	677	31.0	540	117	57	948258
ABalpaaa:78	ABalpaaa	78	772	-24227	-139	-135	772	37.2	575	180	49	1120954
ABalpaaaa:109	ABalpaaaa	109	740	-24259	-45	-48	740	46.5	542	204	43	839209
ABalpaaaaa:149	ABalpaaaaa	149	751	-24248	-25	-44	751	52.3	511	167	37	478441
ABalpaaaap:149	ABalpaaaap	149	662	-24337	-369	-188	662	54.4	472	169	33	346927
ABalpaaap:109	ABalpaaap	109	717	-24282	-67	-58	717	47.5	518	153	44	783764
ABalpaaapa:148	ABalpaaapa	148	759	-24240	65	54	759	47.5	470	144	34	392415
ABalpaaapp:148	ABalpaaapp	148	842	-24157	-682	-81	842	45.7	439	159	35	419512
ABalpaap:78	ABalpaap	78	749	-24250	-127	-132	749	30.3	537	144	51	980960
ABalpaapa:105	ABalpaapa	105	670	-24329	-90	-94	670	34.2	558	157	46	856933
ABalpaapaa:135	ABalpaapaa	135	693	-24306	57	58	693	42.9	549	182	38	625906
ABalpaapap:135	ABalpaapap	135	672	-24327	-40	-41	672	45.2	513	151	41	619992
ABalpaapp:105	ABalpaapp	105	718	-24281	-39	-26	718	38.8	512	123	44	781221
ABalpaappa:145	ABalpaappa	145	654	-24345	-19	-22	654	45.2	522	108	37	496604
ABalpaappp:145	ABalpaappp	145	653	-24346	-150	-138	653	45.8	491	90	36	460477
ABalpap:54	ABalpap	54	742	-24257	-207	-208	742	39.7	460	70	59	951129
ABalpapa:77	ABalpapa	77	786	-24213	-172	-174	786	41.9	526	106	51	1135066
ABalpapaa:106	ABalpapaa	106	743	-24256	-31	-35	743	47.1	514	116	46	934811
ABalpapaaa:143	ABalpapaaa	143	757	-24242	-22	-39	757	52.6	482	115	38	510313
ABalpapaap:143	ABalpapaap	143	790	-24209	-379	-238	790	54.9	442	125	35	410667
ABalpapap:106	ABalpapap	106	717	-24282	-157	-154	717	51.6	464	117	45	854700
ABalpapapa:144	ABalpapapa	144	1134	-23865	-165	-36	1134	54.3	409	85	41	544757
ABalpapapp:144	ABalpapapp	144	2065	-22934	-338	675	2065	54.2	364	75	37	474016
ABalpapp:77	ABalpapp	77	818	-24181	-253	-246	818	45.3	453	76	52	1043907
ABalpappa:104	ABalpappa	104	1024	-23975	16	-9	1024	55.0	452	151	46	841161
ABalpappaa:136	ABalpappaa	136	4591	-20408	3245	3454	4591	54.5	434	158	36	458191
ABalpappap:136	ABalpappap	136	3581	-21418	1860	2282	3581	55.4	392	148	40	543706
ABalpappp:104	ABalpappp	104	1054	-23945	-215	-185	1054	56.1	394	141	48	853495
ABalpapppa:137	ABalpapppa	137	4543	-20456	2520	3280	4543	48.4	405	148	39	574851
ABalpapppp:137	ABalpapppp	137	3303	-21696	502	1779	3303	49.3	352	144	43	571193
ABalpp:33	ABalpp	33	697	-24302	-99	-101	697	18.2	427	115	65	450218
ABalppa:54	ABalppa	54	700	-24299	-84	-84	700	19.6	468	96	55	460044
ABalppaa:79	ABalppaa	79	798	-24201	-22	0	798	26.7	531	96	48	711425
ABalppaaa:114	ABalppaaa	114	594	-24405	10	21	594	32.0	529	88	41	550993
ABalppaaaa:156	ABalppaaaa	156	641	-24358	111	111	641	36.4	566	109	33	367189
ABalppaaap:156	ABalppaaap	156	627	-24372	45	51	627	35.5	542	87	37	425400
ABalppaap:114	ABalppaap	114	720	-24279	-147	-1	720	35.6	495	50	40	507441
ABalppaapa:152	ABalppaapa	152	599	-24401	-5	16	599	38.3	516	59	33	331017
ABalppaapp:152	ABalppaapp	152	703	-24296	-499	-96	703	34.9	495	56	37	378417
ABalppap:79	ABalppap	79	765	-24234	-137	-128	765	30.1	480	98	48	669304
ABalppapa:108	ABalppapa	108	893	-24106	-139	36	893	43.6	463	84	44	733048
ABalppapaa:144	ABalppapaa	144	1034	-23965	-441	52	1034	43.9	479	61	36	443207
ABalppapap:144	ABalppapap	144	818	-24181	-135	-72	818	49.1	443	80	36	429540
ABalppapp:108	ABalppapp	108	900	-24099	-671	-135	900	46.7	414	78	45	714455
ABalppappa:142	ABalppappa	142	1571	-23428	-304	439	1571	46.5	422	67	41	578507
ABalppappp:142	ABalppappp	142	1058	-23941	-1476	-397	1058	46.3	381	46	38	484469
ABalppp:54	ABalppp	54	720	-24279	-122	-123	720	29.5	386	70	57	579489
ABalpppa:77	ABalpppa	77	781	-24218	-98	-101	781	31.8	453	130	49	649699
ABalpppaa:106	ABalpppaa	106	650	-24349	-19	-18	650	25.5	492	101	41	483851
ABalpppaaa:146	ABalpppaaa	146	543	-24456	-14	-10	543	28.1	526	74	36	377255
ABalpppaap:146	ABalpppaap	146	541	-24458	-11	-11	541	22.8	508	61	34	258824
ABalpppap:106	ABalpppap	106	790	-24209	-241	-59	790	28.6	445	76	43	500577
ABalpppapa:140	ABalpppapa	140	672	-24327	-114	-64	672	27.9	482	46	36	293487
ABalpppapp:140	ABalpppapp	140	1056	-23943	-124	37	1056	23.5	448	40	36	245587
ABalpppp:77	ABalpppp	77	849	-24150	-87	-78	849	32.2	376	107	51	609801
ABalppppa:105	ABalppppa	105	698	-24301	-40	-41	698	24.2	423	114	44	479407
ABalppppaa:140	ABalppppaa	140	612	-24387	-38	-34	612	22.4	475	87	34	273755
ABalppppap:140	ABalppppap	140	660	-24339	-13	-14	660	17.7	443	85	35	233107
ABalppppp:105	ABalppppp	105	828	-24171	-47	-13	828	26.8	357	74	45	446494
ABalpppppa:137	ABalpppppa	137	929	-24070	-186	-72	929	21.8	410	56	36	259427
ABalpppppp:137	ABalpppppp	137	990	-24009	-275	-140	990	22.3	361	56	42	338391
ABar:6	ABar	6	636	-24363	-393	-393	636	38.3	424	315	80	1427362
ABara:19	ABara	19	637	-24362	-357	-357	637	48.8	417	285	74	889208
ABaraa:33	ABaraa	33	601	-24398	-407	-408	601	50.0	483	242	65	994169
ABaraaa:54	ABaraaa	54	702	-24297	-346	-346	702	42.9	526	286	57	1225012
ABaraaaa:78	ABaraaaa	78	914	-24085	-56	-64	914	40.3	543	279	47	1090524
ABaraaaaa:112	ABaraaaaa	112	757	-24242	20	11	757	40.8	553	241	43	875141
ABaraaaaaa:152	ABaraaaaaa	152	672	-24327	-4	4	672	47.0	549	196	38	527617
ABaraaaaap:152	ABaraaaaap	152	655	-24344	19	15	655	44.1	545	248	33	407508
ABaraaaap:112	ABaraaaap	112	694	-24305	-49	-50	694	41.1	515	241	41	787919
ABaraaaapa:155	ABaraaaapa	155	599	-24400	-63	-61	599	38.3	535	236	34	445662
ABaraaaapp:155	ABaraaaapp	155	676	-24323	-16	12	676	34.5	501	234	32	366394
ABaraaap:78	ABaraaap	78	822	-24177	-152	-161	822	38.6	482	317	51	1133664
ABaraaapa:106	ABaraaapa	106	748	-24251	-80	-90	748	45.1	498	288	47	989183
ABaraaapaa:138	ABaraaapaa	138	719	-24280	3	-12	719	47.7	520	229	37	566900
ABaraaapap:138	ABaraaapap	138	679	-24320	-46	-57	679	49.1	485	233	39	589188
ABaraaapp:106	ABaraaapp	106	741	-24258	-39	-33	741	47.8	457	314	44	876261
ABaraaappa:144	ABaraaappa	144	723	-24276	6	-5	723	48.7	500	276	36	491543
ABaraaappp:144	ABaraaappp	144	743	-24256	-25	-26	743	51.5	459	270	34	407723
ABaraap:54	ABaraap	54	698	-24301	-370	-373	698	52.0	451	249	58	1041320
ABaraapa:78	ABaraapa	78	892	-24107	-244	-244	892	49.2	495	266	51	1214119
ABaraapaa:108	ABaraapaa	108	856	-24143	71	70	856	44.0	512	200	45	921145
ABaraapaaa:145	ABaraapaaa	145	776	-24223	68	106	776	36.3	529	189	34	487131
ABaraapaap:145	ABaraapaap	145	751	-24248	36	41	751	34.7	486	183	37	511776
ABaraapap:108	ABaraapap	108	730	-24269	-78	-79	730	47.3	464	185	45	857286
ABaraapapa:143	ABaraapapa	143	691	-24308	-117	-49	691	38.0	453	155	39	531876
ABaraapapp:143	ABaraapapp	143	898	-24101	-159	-50	898	33.5	415	168	35	403789
ABaraapp:78	ABaraapp	78	840	-24159	-420	-418	840	55.5	427	233	52	1045334
ABaraappa:106	ABaraappa	106	794	-24205	-61	-73	794	50.5	443	218	45	843630
ABaraappaa:142	ABaraappaa	142	713	-24286	46	47	713	42.5	487	207	36	507225
ABaraappap:142	ABaraappap	142	654	-24345	-38	-35	654	37.6	453	223	40	529890
ABaraappp:106	ABaraappp	106	807	-24192	-156	-115	807	50.8	385	223	45	799583
ABaraapppa:142	ABaraapppa	142	746	-24253	-55	-45	746	40.9	416	222	40	528635
ABaraapppp:142	ABaraapppp	142	826	-24173	-133	-82	826	37.8	371	241	36	387928
ABarap:33	ABarap	33	635	-24364	-438	-439	635	53.5	390	297	64	840586
ABarapa:54	ABarapa	54	710	-24289	-382	-382	710	46.2	437	345	58	1219004
ABarapaa:78	ABarapaa	78	861	-24138	-245	-248	861	49.6	440	335	50	1132403
ABarapaaa:107	ABarapaaa	107	831	-24168	-186	-224	831	54.8	461	260	46	899550
ABarapaaaa:146	ABarapaaaa	146	829	-24170	-136	-163	829	55.6	456	212	36	460018
ABarapaaap:146	ABarapaaap	146	873	-24126	-210	-247	873	56.4	429	240	36	471298
ABarapaap:107	ABarapaap	107	779	-24220	-167	-204	779	55.2	421	250	44	839524
ABarapaapa:142	ABarapaapa	142	656	-24343	-76	-79	656	48.9	447	212	36	493174
ABarapaapp:142	ABarapaapp	142	685	-24314	-286	-205	685	50.3	411	205	36	436570
ABarapap:78	ABarapap	78	797	-24202	-382	-399	797	54.0	378	327	51	1103224
ABarapapa:105	ABarapapa	105	779	-24220	-233	-280	779	55.4	400	294	44	844375
ABarapapaa:142	ABarapapaa	142	812	-24187	52	53	812	50.4	422	257	36	478379
ABarapapap:142	ABarapapap	142	858	-24141	-150	-169	858	53.9	383	239	37	453780
ABarapapp:105	ABarapapp	105	834	-24165	-249	-223	834	55.2	351	277	45	825466
ABarapappa:137	ABarapappa	137	912	-24087	-253	-204	912	55.7	383	202	36	465448
ABarapappp:137	ABarapappp	137	1064	-23935	-1469	-347	1064	54.6	342	219	43	622877
ABarapp:54	ABarapp	54	751	-24248	-486	-486	751	56.0	353	308	57	947716
ABarappa:78	ABarappa	78	892	-24108	-241	-253	892	50.5	345	356	49	1067911
ABarappaa:109	ABarappaa	109	833	-24166	-136	-169	833	52.5	403	321	44	841745
ABarappaaa:148	ABarappaaa	148	959	-24040	-320	-439	959	57.1	401	276	37	452510
ABarappaap:148	ABarappaap	148	994	-24005	-947	-377	994	55.5	355	269	33	348939
ABarappap:109	ABarappap	109	917	-24082	-889	-335	917	54.8	343	337	47	909907
ABarappapa:146	ABarappapa	146	1134	-23865	-524	-475	1134	56.9	364	317	39	502560
ABarappapp:146	ABarappapp	146	1972	-23027	-1666	-225	1972	56.6	318	314	41	543549
ABarappp:78	ABarappp	78	855	-24144	-204	-180	855	48.6	288	316	49	961881
ABarapppa:106	ABarapppa	106	819	-24181	-196	-87	819	45.5	391	347	45	918565
ABarapppaa:143	ABarapppaa	143	809	-24190	-237	-117	809	51.4	450	306	37	530081
ABarapppap:143	ABarapppap	143	844	-24155	-147	-227	844	54.0	413	307	36	496100
ABarapppp:106	ABarapppp	106	956	-24043	-556	-115	956	46.8	333	361	45	917908
ABarappppa:141	ABarappppa	141	857	-24142	-914	-207	857	50.2	392	326	39	575594
ABarappppp:141	ABarappppp	141	843	-24156	-1671	-625	843	50.1	349	339	38	543192
ABarp:19	ABarp	19	719	-24280	-242	-242	719	25.7	345	348	76	904662
ABarpa:33	ABarpa	33	673	-24326	-319	-319	673	32.4	401	361	69	1078671
ABarpaa:54	ABarpaa	54	793	-24206	-173	-172	793	25.3	460	351	59	949946
ABarpaaa:77	ABarpaaa	77	881	-24118	-12	-13	881	17.9	494	323	49	843912
ABarpaaaa:110	ABarpaaaa	110	747	-24252	69	67	747	9.0	505	226	41	486189
ABarpaaaaa:149	ABarpaaaaa	149	730	-24269	120	126	730	10.8	534	240	38	456194
ABarpaaaap:149	ABarpaaaap	149	828	-24171	93	101	828	5.5	500	204	34	242259
ABarpaaap:110	ABarpaaap	110	790	-24209	58	55	790	6.6	463	234	40	367334
ABarpaaapa:152	ABarpaaapa	152	852	-24147	163	167	852	7.4	500	252	34	304922
ABarpaaapp:152	ABarpaaapp	152	826	-24173	101	104	826	6.7	459	244	31	189534
ABarpaap:77	ABarpaap	77	833	-24166	-92	-94	833	17.3	422	323	52	650150
ABarpaapa:104	ABarpaapa	104	773	-24226	-13	-15	773	7.0	419	242	44	373148
ABarpaapaa:140	ABarpaapaa	140	699	-24300	-11	-13	699	6.4	426	249	35	252082
ABarpaapap:140	ABarpaapap	140	711	-24288	3	3	711	6.5	365	232	39	221772
ABarpaapp:104	ABarpaapp	104	727	-24272	-22	-22	727	9.0	345	244	45	303934
ABarpaappa:139	ABarpaappa	139	713	-24286	0	-4	713	6.6	325	251	37	179981
ABarpaappp:139	ABarpaappp	139	664	-24335	1	3	664	6.7	274	251	39	182074
ABarpap:54	ABarpap	54	721	-24278	-274	-276	721	36.3	375	306	58	793182
ABarpapa:77	ABarpapa	77	806	-24193	-129	-136	806	30.4	410	299	49	738214
ABarpapaa:107	ABarpapaa	107	731	-24268	2	0	731	10.2	459	300	44	529014
ABarpapaaa:145	ABarpapaaa	145	769	-24231	74	80	769	7.6	487	299	35	365501
ABarpapaap:145	ABarpapaap	145	766	-24233	66	69	766	8.4	445	313	37	357014
ABarpapap:107	ABarpapap	107	763	-24236	19	16	763	10.3	407	303	41	400507
ABarpapapa:146	ABarpapapa	146	708	-24291	8	23	708	7.5	420	288	36	284959
ABarpapapp:146	ABarpapapp	146	749	-24250	66	69	749	7.8	369	295	35	201149
ABarpapp:77	ABarpapp	77	804	-24195	-133	-133	804	27.0	342	317	50	624586
ABarpappa:106	ABarpappa	106	774	-24225	-16	-18	774	7.8	381	338	44	467961
ABarpappaa:148	ABarpappaa	148	815	-24184	68	64	815	5.2	405	331	33	249690
ABarpappap:148	ABarpappap	148	753	-24246	14	19	753	9.1	379	353	38	368176
ABarpappp:106	ABarpappp	106	767	-24232	10	4	767	10.5	325	332	45	431993
ABarpapppa:142	ABarpapppa	142	759	-24240	63	64	759	14.7	358	357	37	374148
ABarpapppp:142	ABarpapppp	142	708	-24291	21	20	708	13.5	315	356	40	361387
ABarpp:33	ABarpp	33	728	-24271	-259	-260	728	26.5	276	365	69	1013624
ABarppa:56	ABarppa	56	776	-24223	-188	-188	776	22.1	348	366	59	836338
ABarppaa:80	ABarppaa	80	789	-24210	-101	-101	789	16.9	355	297	50	546504
ABarppaaa:112	ABarppaaa	112	665	-24334	-14	-15	665	6.4	321	183	42	212348
ABarppaaaa:157	ABarppaaaa	157	751	-24248	81	79	751	4.4	299	169	32	85014
ABarppaaap:157	ABarppaaap	157	642	-24357	-16	-20	642	8.6	270	117	34	120645
ABarppaap:112	ABarppaap	112	619	-24380	-34	-36	619	9.3	268	161	43	208114
ABarppaapa:150	ABarppaapa	150	675	-24324	17	15	675	7.4	257	195	38	136353
ABarppaapp:150	ABarppaapp	150	569	-24430	-26	-27	569	9.6	221	119	34	107377
ABarppap:80	ABarppap	80	812	-24187	-90	-90	812	16.3	284	256	51	421036
ABarppapa:114	ABarppapa	114	611	-24388	-1	-1	611	12.4	235	109	43	232684
ABarppapaa:158	ABarppapaa	158	596	-24403	-42	-37	596	11.5	262	71	36	143743
ABarppapap:158	ABarppapap	158	634	-24365	26	24	634	16.5	202	65	39	217650
ABarppapp:114	ABarppapp	114	571	-24428	-13	-15	571	16.1	166	114	45	348882
ABarppappa:159	ABarppappa	159	568	-24431	7	10	568	15.9	166	97	35	184366
ABarppappp:159	ABarppappp	159	473	-24526	-107	-107	473	24.2	103	102	36	301121
ABarppp:56	ABarppp	56	739	-24260	-234	-239	739	27.3	258	341	59	792779
ABarpppa:79	ABarpppa	79	821	-24178	-98	-99	821	20.9	263	317	48	483421
ABarpppaa:110	ABarpppaa	110	670	-24329	-52	-54	670	6.1	302	298	45	331902
ABarpppaaa:151	ABarpppaaa	151	686	-24313	-18	-17	686	4.1	324	315	34	176296
ABarpppaap:151	ABarpppaap	151	672	-24327	5	8	672	7.5	286	335	37	204972
ABarpppap:110	ABarpppap	110	664	-24335	-34	-37	664	9.3	247	306	45	345431
ABarpppapa:146	ABarpppapa	146	679	-24320	17	15	679	8.5	248	354	40	271825
ABarpppapp:146	ABarpppapp	146	555	-24444	-68	-70	555	14.8	190	359	35	286342
ABarpppp:79	ABarpppp	79	790	-24209	-96	-96	790	22.4	193	275	51	536924
ABarppppa:110	ABarppppa	110	610	-24389	-64	-66	610	17.2	210	308	45	465627
ABarppppaa:149	ABarppppaa	149	612	-24387	-17	-12	612	18.3	231	380	38	401868
ABarppppap:149	ABarppppap	149	626	-24373	4	6	626	23.2	173	370	37	386347
ABarppppp:110	ABarppppp	110	638	-24361	-23	-27	638	18.7	157	277	44	438981
ABarpppppa:150	ABarpppppa	150	623	-24376	31	32	623	18.9	143	332	39	355683
ABarpppppp:150	ABarpppppp	150	558	-24441	-75	-75	558	23.8	74	287	38	411683
ABp:1	ABp	1	600	-24399	-453	-453	600	33.8	286	322	93	1857828
ABpl:6	ABpl	6	724	-24275	-172	-172	724	19.0	304	238	81	685838
ABpla:19	ABpla	19	756	-24243	-125	-125	756	13.2	421	235	75	559932
ABplaa:33	ABplaa	33	698	-24301	-154	-156	698	13.2	451	266	66	635225
ABplaaa:54	ABplaaa	54	770	-24229	-160	-161	770	10.1	488	273	58	706096
ABplaaaa:77	ABplaaaa	77	849	-24150	33	34	849	12.1	526	197	50	681975
ABplaaaaa:109	ABplaaaaa	109	687	-24312	39	37	687	10.6	496	128	42	431658
ABplaaaaaa:148	ABplaaaaaa	148	733	-24266	36	22	733	5.5	500	158	34	271708
ABplaaaaap:148	ABplaaaaap	148	736	-24263	25	24	736	6.0	457	157	34	204278
ABplaaaap:109	ABplaaaap	109	663	-24336	-26	-28	663	9.1	455	151	41	335161
ABplaaaapa:148	ABplaaaapa	148	767	-24232	-10	-10	767	5.6	457	203	33	204488
ABplaaaapp:148	ABplaaaapp	148	786	-24213	30	34	786	6.2	408	189	36	191970
ABplaaap:77	ABplaaap	77	833	-24166	-40	-43	833	11.4	446	230	49	539203
ABplaaapa:106	ABplaaapa	106	672	-24327	0	-4	672	9.9	416	150	42	329938
ABplaaapaa:147	ABplaaapaa	147	744	-24255	24	21	744	4.1	425	137	32	178054
ABplaaapap:147	ABplaaapap	147	739	-24260	28	30	739	6.0	385	132	35	167466
ABplaaapp:106	ABplaaapp	106	706	-24293	22	24	706	11.3	369	152	44	305191
ABplaaappa:142	ABplaaappa	142	690	-24309	29	26	690	8.9	353	142	35	179503
ABplaaappp:142	ABplaaappp	142	654	-24345	3	2	654	8.5	312	128	38	193979
ABplaap:54	ABplaap	54	723	-24276	-108	-109	723	16.7	426	180	58	492904
ABplaapa:76	ABplaapa	76	763	-24236	-50	-51	763	14.6	477	152	50	574595
ABplaapaa:105	ABplaapaa	105	673	-24326	17	18	673	15.0	458	84	44	430251
ABplaapaaa:144	ABplaapaaa	144	655	-24344	75	77	655	11.0	483	107	38	353192
ABplaapaap:144	ABplaapaap	144	685	-24314	31	31	685	8.8	439	92	37	263999
ABplaapap:105	ABplaapap	105	713	-24286	42	41	713	12.5	401	83	43	312916
ABplaapapa:143	ABplaapapa	143	703	-24296	34	36	703	13.0	416	72	35	244504
ABplaapapp:143	ABplaapapp	143	719	-24281	65	67	719	11.6	372	87	37	230069
ABplaapp:76	ABplaapp	76	806	-24193	-15	-16	806	17.0	391	157	51	454375
ABplaappa:103	ABplaappa	103	722	-24277	36	35	722	16.5	361	75	45	374918
ABplaappaa:140	ABplaappaa	140	963	-24036	31	30	963	16.0	386	33	35	222851
ABplaappap:140	ABplaappap	140	703	-24296	-52	-45	703	15.9	334	50	39	237002
ABplaappp:103	ABplaappp	103	745	-24254	-52	-52	745	24.4	299	67	47	480590
ABplaapppa:136	ABplaapppa	136	841	-24158	-133	-94	841	23.1	301	35	39	288908
ABplaapppp:136	ABplaapppp	136	899	-24100	-90	-110	899	29.2	257	25	41	359191
ABplap:33	ABplap	33	725	-24274	-110	-110	725	14.9	345	268	65	463968
ABplapa:54	ABplapa	54	818	-24181	-73	-72	818	12.6	397	284	58	425527
ABplapaa:77	ABplapaa	77	887	-24112	6	2	887	8.8	401	207	50	379518
ABplapaaa:107	ABplapaaa	107	701	-24298	3	6	701	10.4	332	106	43	238113
ABplapaaaa:144	ABplapaaaa	144	672	-24327	-5	5	672	16.3	330	108	36	203276
ABplapaaap:144	ABplapaaap	144	659	-24340	-27	-1	659	15.3	288	89	36	159786
ABplapaap:107	ABplapaap	107	683	-24316	13	14	683	12.7	283	72	43	242197
ABplapaapa:146	ABplapaapa	146	678	-24321	64	62	678	14.7	273	46	34	131369
ABplapaapp:146	ABplapaapp	146	655	-24344	23	24	655	19.3	232	32	38	200115
ABplapap:77	ABplapap	77	824	-24175	-60	-60	824	11.0	331	230	50	305737
ABplapapa:104	ABplapapa	104	663	-24336	-13	-12	663	12.5	233	70	44	234156
ABplapapaa:142	ABplapapaa	142	552	-24447	-5	-7	552	15.2	145	61	39	239338
ABplapapap:142	ABplapapap	142	556	-24443	15	14	556	19.8	111	59	38	298129
ABplapapp:104	ABplapapp	104	658	-24341	1	1	658	21.2	175	64	45	400609
ABplapappa:138	ABplapappa	138	535	-24464	-26	-28	535	24.2	93	87	39	350443
ABplapappp:138	ABplapappp	138	565	-24434	-9	-3	565	34.5	71	84	37	433509
ABplapp:54	ABplapp	54	765	-24235	-63	-63	765	17.0	329	192	57	353383
ABplappa:78	ABplappa	78	829	-24171	-35	-34	829	16.0	315	128	49	350095
ABplappaa:108	ABplappaa	108	830	-24169	-147	-51	830	26.5	232	30	43	406326
ABplappaaa:147	ABplappaaa	147	857	-24142	-43	-52	857	28.4	218	23	37	285645
ABplappaap:147	ABplappaap	147	995	-24004	-201	-146	995	33.6	178	29	38	427308
ABplappap:108	ABplappap	108	693	-24306	-57	-67	693	28.2	177	27	44	461245
ABplappapa:146	ABplappapa	146	679	-24320	21	22	679	22.4	178	46	38	257746
ABplappapp:146	ABplappapp	146	580	-24419	-24	-25	580	29.2	128	47	38	366947
ABplappp:78	ABplappp	78	773	-24226	-34	-34	773	19.8	232	112	49	395882
ABplapppa:110	ABplapppa	110	776	-24223	-85	-17	776	33.6	149	40	43	600795
ABplapppaa:150	ABplapppaa	150	1218	-23781	-725	-58	1218	39.0	156	46	35	392865
ABplapppap:150	ABplapppap	150	796	-24203	-64	-15	796	41.2	123	62	36	398873
ABplapppp:110	ABplapppp	110	730	-24269	-10	29	730	38.3	110	49	43	713580
ABplappppa:151	ABplappppa	151	772	-24227	123	121	772	44.0	89	70	36	450789
ABplappppp:151	ABplappppp	151	708	-24291	-209	-105	708	48.5	79	107	36	446888
ABplp:19	ABplp	19	722	-24277	-105	-105	722	19.5	301	128	71	433545
ABplpa:33	ABplpa	33	659	-24340	-108	-109	659	19.5	332	102	63	359831
ABplpaa:55	ABplpaa	55	775	-24224	-25	-25	775	14.3	373	90	55	285170
ABplpaaa:79	ABplpaaa	79	1991	-23008	1040	1043	1991	27.6	445	52	48	541823
ABplpaaaa:107	ABplpaaaa	107	5956	-19043	4670	4803	5956	36.2	450	52	44	724300
ABplpaaaaa:143	ABplpaaaaa	143	11183	-13817	8453	9407	11183	36.8	460	64	37	524001
ABplpaaaap:143	ABplpaaaap	143	11436	-13563	7898	9531	11436	40.4	426	50	39	618435
ABplpaaap:107	ABplpaaap	107	6749	-18250	4709	5346	6749	39.5	400	31	43	682661
ABplpaaapa:144	ABplpaaapa	144	13502	-11497	8973	11107	13502	38.9	416	31	37	524842
ABplpaaapp:144	ABplpaaapp	144	10239	-14760	5343	7735	10239	36.9	381	27	40	575880
ABplpaap:79	ABplpaap	79	1615	-23384	670	698	1615	21.2	388	66	48	383732
ABplpaapa:106	ABplpaapa	106	3994	-21005	2262	2679	3994	28.7	414	30	44	495749
ABplpaapaa:144	ABplpaapaa	144	8713	-16286	5560	6490	8713	30.7	431	32	37	445992
ABplpaapap:144	ABplpaapap	144	8337	-16662	3962	5430	8337	28.7	395	24	36	375245
ABplpaapp:106	ABplpaapp	106	4840	-20159	3122	3662	4840	31.9	354	29	45	608111
ABplpaappa:141	ABplpaappa	141	8564	-16435	4750	6023	8564	30.5	364	34	37	452318
ABplpaappp:141	ABplpaappp	141	7547	-17452	4077	5101	7547	30.9	331	25	38	417665
ABplpap:55	ABplpap	55	763	-24236	-47	-52	763	29.7	279	48	55	446042
ABplpapa:77	ABplpapa	77	2303	-22697	1339	1355	2303	31.9	363	46	49	573245
ABplpapaa:105	ABplpapaa	105	9409	-15590	7526	7975	9409	49.4	380	68	44	779279
ABplpapaaa:146	ABplpapaaa	146	16814	-8185	14233	14738	16814	48.3	367	83	34	435208
ABplpapaap:146	ABplpapaap	146	14356	-10643	10525	11874	14356	47.7	326	77	36	481706
ABplpapap:105	ABplpapap	105	8874	-16125	6492	7323	8874	48.9	337	56	44	820214
ABplpapapa:143	ABplpapapa	143	16432	-8567	12056	13614	16432	53.1	301	86	37	505349
ABplpapapp:143	ABplpapapp	143	15795	-9204	10266	12609	15795	54.0	261	91	37	503543
ABplpapp:77	ABplpapp	77	2181	-22818	1127	1158	2181	36.7	282	40	50	698637
ABplpappa:105	ABplpappa	105	9227	-15772	7083	7636	9227	54.7	315	83	48	906647
ABplpappaa:141	ABplpappaa	141	16806	-8193	12951	14210	16806	56.0	335	136	48	739517
ABplpappap:141	ABplpappap	141	40006	15006	32751	35047	40006	57.7	290	122	33	391731
ABplpappp:105	ABplpappp	105	10845	-14154	8650	9188	10845	54.5	252	90	46	847811
ABplpapppa:145	ABplpapppa	145	28240	3240	22819	24963	28240	57.3	250	135	39	564554
ABplpapppp:145	ABplpapppp	145	28342	3342	22166	25050	28342	56.8	198	161	39	560091
ABplpp:33	ABplpp	33	700	-24299	-81	-81	700	15.6	231	125	64	331267
ABplppa:55	ABplppa	55	768	-24231	-23	-23	768	12.5	276	113	55	239449
ABplppaa:80	ABplppaa	80	1666	-23333	632	692	1666	21.7	337	68	46	365567
ABplppaaa:110	ABplppaaa	110	8856	-16143	6266	7239	8856	40.1	338	32	43	629889
ABplppaaaa:150	ABplppaaaa	150	14765	-10234	10656	11949	14765	41.3	352	39	36	400009
ABplppaaap:150	ABplppaaap	150	17903	-7096	12488	14251	17903	37.6	321	23	31	282972
ABplppaap:110	ABplppaap	110	8515	-16484	5978	6979	8515	42.6	291	34	43	638205
ABplppaapa:148	ABplppaapa	148	18848	-6151	13629	15517	18848	49.2	278	53	35	396197
ABplppaapp:148	ABplppaapp	148	19911	-5088	11816	15840	19911	50.3	243	55	36	444357
ABplppap:80	ABplppap	80	2134	-22865	1080	1128	2134	24.6	277	73	47	466240
ABplppapa:109	ABplppapa	109	7529	-17470	5249	6045	7529	38.3	271	51	44	625013
ABplppapaa:145	ABplppapaa	145	14623	-10376	9984	11715	14623	41.5	301	35	37	425918
ABplppapap:145	ABplppapap	145	17958	-7042	13146	15123	17958	42.0	259	29	37	455737
ABplppapp:109	ABplppapp	109	8220	-16779	6112	6814	8220	38.4	218	41	45	723010
ABplppappa:149	ABplppappa	149	17890	-7109	12746	14819	17890	40.8	222	32	37	431660
ABplppappp:149	ABplppappp	149	20821	-4178	16140	17858	20821	44.0	182	41	37	475494
ABplppp:55	ABplppp	55	730	-24269	-11	-11	730	23.2	207	60	54	296109
ABplpppa:80	ABplpppa	80	2074	-22925	987	1110	2074	26.6	242	42	47	441825
ABplpppaa:108	ABplpppaa	108	9538	-15461	7286	8031	9538	46.3	225	38	44	739119
ABplpppaaa:146	ABplpppaaa	146	26208	1208	19152	22048	26208	49.0	214	52	36	422133
ABplpppaap:146	ABplpppaap	146	23489	-1510	18929	20439	23489	48.8	165	68	37	424213
ABplpppap:108	ABplpppap	108	9455	-15544	8131	8181	9455	45.3	160	49	44	718580
ABplpppapa:146	ABplpppapa	146	19514	-5485	15724	16930	19514	51.5	132	98	40	444890
ABplpppapp:146	ABplpppapp	146	37991	12991	33732	34291	37991	52.3	100	136	31	320922
ABplpppp:80	ABplpppp	80	1837	-23162	885	913	1837	31.7	182	36	50	577520
ABplppppa:107	ABplppppa	107	8530	-16469	6509	7026	8530	51.7	208	78	45	755872
ABplppppaa:141	ABplppppaa	141	25849	849	20429	22266	25849	54.5	219	84	37	447833
ABplppppap:141	ABplppppap	141	20822	-4177	15197	17562	20822	54.2	176	101	40	513840
ABplppppp:107	ABplppppp	107	10468	-14531	8921	8994	10468	54.9	164	115	46	817089
ABplpppppa:146	ABplpppppa	146	25053	53	18231	21415	25053	54.3	164	154	37	447258
ABplpppppp:146	ABplpppppp	146	25292	292	18136	21374	25292	53.6	126	165	36	417642
ABpr:6	ABpr	6	619	-24380	-398	-398	619	45.8	218	311	78	1163921
ABpra:19	ABpra	19	626	-24373	-378	-378	626	49.0	253	345	71	873744
ABpraa:33	ABpraa	33	615	-24384	-465	-465	615	50.9	296	354	65	902585
ABpraaa:54	ABpraaa	54	768	-24231	-297	-298	768	41.5	336	393	57	1070776
ABpraaaa:79	ABpraaaa	79	977	-24022	-9	-9	977	38.3	386	379	49	1006093
ABpraaaaa:111	ABpraaaaa	111	771	-24228	71	76	771	33.1	475	358	41	722214
ABpraaaaaa:152	ABpraaaaaa	152	715	-24284	77	77	715	34.6	495	356	35	444315
ABpraaaaap:152	ABpraaaaap	152	840	-24159	147	163	840	29.0	471	376	34	415930
ABpraaaap:111	ABpraaaap	111	927	-24072	-39	57	927	33.0	430	380	44	782649
ABpraaaapa:147	ABpraaaapa	147	993	-24006	-235	-14	993	35.7	452	367	35	455625
ABpraaaapp:147	ABpraaaapp	147	985	-24014	-181	2	985	31.5	427	390	34	381260
ABpraaap:79	ABpraaap	79	912	-24087	-62	-67	912	28.5	320	391	50	860208
ABpraaapa:107	ABpraaapa	107	796	-24203	37	35	796	23.3	453	357	43	699865
ABpraaapaa:144	ABpraaapaa	144	813	-24186	112	101	813	30.6	469	326	34	395442
ABpraaapap:144	ABpraaapap	144	777	-24222	70	76	777	24.5	451	361	38	536489
ABpraaapp:107	ABpraaapp	107	859	-24140	-10	-4	859	24.3	384	370	47	752035
ABpraaappa:138	ABpraaappa	138	865	-24134	-8	-9	865	28.7	422	342	35	406506
ABpraaappp:138	ABpraaappp	138	913	-24086	-70	-73	913	27.1	384	371	40	519977
ABpraap:54	ABpraap	54	722	-24277	-413	-415	722	51.0	267	347	58	1022310
ABpraapa:77	ABpraapa	77	954	-24045	-123	-121	954	38.8	286	383	52	987610
ABpraapaa:107	ABpraapaa	107	893	-24106	82	80	893	18.5	378	380	45	650343
ABpraapaaa:146	ABpraapaaa	146	829	-24170	169	176	829	13.3	494	338	37	436304
ABpraapaap:146	ABpraapaap	146	731	-24268	35	36	731	15.7	441	360	36	386678
ABpraapap:107	ABpraapap	107	785	-24214	-12	-5	785	16.2	309	382	45	601972
ABpraapapa:144	ABpraapapa	144	743	-24256	61	64	743	19.3	408	385	37	427791
ABpraapapp:144	ABpraapapp	144	793	-24206	70	68	793	19.5	369	385	40	486032
ABpraapp:77	ABpraapp	77	906	-24094	-190	-176	906	35.5	217	366	52	995477
ABpraappa:106	ABpraappa	106	1007	-23992	17	45	1007	26.1	295	397	45	712244
ABpraappaa:145	ABpraappaa	145	1034	-23965	-36	16	1034	29.3	380	411	33	339340
ABpraappap:145	ABpraappap	145	980	-24019	49	45	980	27.7	330	404	38	442526
ABpraappp:106	ABpraappp	106	860	-24139	-39	-24	860	27.5	236	377	47	721393
ABpraapppa:143	ABpraapppa	143	891	-24108	-32	-20	891	31.4	293	400	39	463037
ABpraapppp:143	ABpraapppp	143	1382	-23617	365	467	1382	37.9	243	397	41	548840
ABprap:33	ABprap	33	605	-24394	-401	-401	605	42.1	182	346	66	1029224
ABprapa:54	ABprapa	54	773	-24226	-241	-246	773	36.0	212	375	58	1021528
ABprapaa:77	ABprapaa	77	896	-24103	-37	-39	896	21.0	215	374	49	689114
ABprapaaa:107	ABprapaaa	107	815	-24184	55	57	815	12.4	269	363	44	470826
ABprapaaaa:145	ABprapaaaa	145	783	-24216	24	22	783	22.5	310	359	36	344440
ABprapaaap:145	ABprapaaap	145	740	-24259	52	56	740	22.0	267	373	37	358102
ABprapaap:107	ABprapaap	107	792	-24207	69	68	792	18.9	218	361	44	558034
ABprapaapa:149	ABprapaapa	149	824	-24175	134	142	824	26.1	246	399	34	342965
ABprapaapp:149	ABprapaapp	149	716	-24283	34	41	716	31.2	209	395	38	431925
ABprapap:77	ABprapap	77	823	-24176	-85	-85	823	24.8	137	344	51	813741
ABprapapa:105	ABprapapa	105	762	-24237	44	45	762	16.0	141	337	46	588391
ABprapapaa:142	ABprapapaa	142	682	-24317	30	29	682	24.9	115	345	39	398068
ABprapapap:142	ABprapapap	142	699	-24300	51	50	699	31.4	71	323	38	426490
ABprapapp:105	ABprapapp	105	698	-24301	12	12	698	22.4	83	302	45	666309
ABprapappa:142	ABprapappa	142	707	-24292	92	97	707	33.3	55	297	38	470857
ABprapappp:142	ABprapappp	142	718	-24281	91	94	718	41.9	45	272	37	467963
ABprapp:54	ABprapp	54	743	-24256	-190	-196	743	35.2	135	317	58	1034486
ABprappa:78	ABprappa	78	945	-24054	-46	-40	945	32.8	108	327	53	1170451
ABprappaa:110	ABprappaa	110	878	-24121	-196	-28	878	30.8	170	376	45	776742
ABprappaaa:150	ABprappaaa	150	799	-24200	-60	-66	799	39.7	201	389	38	478459
ABprappaap:150	ABprappaap	150	785	-24214	-67	-65	785	39.7	157	364	38	487415
ABprappap:110	ABprappap	110	794	-24205	-90	-39	794	31.3	117	344	45	808071
ABprappapa:150	ABprappapa	150	765	-24234	110	107	765	31.8	141	362	37	436123
ABprappapp:150	ABprappapp	150	701	-24298	35	39	701	37.2	100	334	35	396155
ABprappp:78	ABprappp	78	898	-24101	-12	-10	898	30.7	67	254	50	963284
ABprapppa:112	ABprapppa	112	806	-24193	-184	-87	806	38.0	95	319	43	794848
ABprapppaa:153	ABprapppaa	153	1252	-23747	-877	-64	1252	44.2	130	333	34	401525
ABprapppap:153	ABprapppap	153	846	-24153	-131	-92	846	45.7	100	303	36	409182
ABprapppp:112	ABprapppp	112	747	-24252	-188	-37	747	41.8	65	277	43	803349
ABprappppa:155	ABprappppa	155	885	-24114	-5	1	885	48.4	76	283	36	427658
ABprappppp:155	ABprappppp	155	879	-24120	-710	-333	879	51.4	72	229	35	396988
ABprp:19	ABprp	19	554	-24445	-429	-429	554	50.3	151	239	71	800820
ABprpa:33	ABprpa	33	621	-24378	-391	-394	621	55.2	184	230	64	766014
ABprpaa:54	ABprpaa	54	832	-24167	-307	-309	832	52.7	179	339	57	946638
ABprpaaa:78	ABprpaaa	78	2983	-22016	1727	1727	2983	47.9	250	373	47	808301
ABprpaaaa:107	ABprpaaaa	107	7682	-17317	6321	6395	7682	38.3	386	386	43	639646
ABprpaaaaa:143	ABprpaaaaa	143	14480	-10519	11460	12404	14480	45.8	429	339	36	385171
ABprpaaaap:143	ABprpaaaap	143	14221	-10778	10441	11805	14221	47.5	394	363	37	403103
ABprpaaap:107	ABprpaaap	107	7798	-17201	5841	6315	7798	39.6	333	399	43	628984
ABprpaaapa:143	ABprpaaapa	143	15304	-9695	9740	12449	15304	44.0	382	370	36	393699
ABprpaaapp:143	ABprpaaapp	143	13995	-11004	9375	11023	13995	45.6	344	380	37	400169
ABprpaap:78	ABprpaap	78	2720	-22279	1464	1564	2720	43.8	179	351	50	910194
ABprpaapa:105	ABprpaapa	105	7485	-17514	5551	6045	7485	37.5	315	391	44	661977
ABprpaapaa:145	ABprpaapaa	145	14309	-10691	10977	12000	14309	39.3	410	374	36	386961
ABprpaapap:145	ABprpaapap	145	12774	-12225	8861	10580	12774	39.1	366	395	39	473351
ABprpaapp:105	ABprpaapp	105	6386	-18613	4571	5014	6386	38.4	266	379	45	652189
ABprpaappa:141	ABprpaappa	141	12430	-12569	8855	10088	12430	39.6	329	393	37	424920
ABprpaappp:141	ABprpaappp	141	12961	-12038	9265	10553	12961	43.6	293	391	37	405870
ABprpap:54	ABprpap	54	793	-24206	-292	-295	793	54.0	123	247	57	893648
ABprpapa:77	ABprpapa	77	3145	-21855	1838	1857	3145	54.9	194	321	50	953670
ABprpapaa:106	ABprpapaa	106	9976	-15023	7738	8352	9976	53.2	301	349	45	764705
ABprpapaaa:145	ABprpapaaa	145	16684	-8315	13447	14348	16684	49.0	332	296	36	386023
ABprpapaap:145	ABprpapaap	145	17930	-7069	12047	14979	17930	51.5	294	302	36	441699
ABprpapap:106	ABprpapap	106	9545	-15454	7024	7916	9545	53.5	258	347	45	751960
ABprpapapa:142	ABprpapapa	142	16887	-8112	11198	13837	16887	53.5	271	293	38	455130
ABprpapapp:142	ABprpapapp	142	19491	-5508	13040	16073	19491	55.0	229	277	36	377892
ABprpapp:77	ABprpapp	77	2472	-22527	1188	1215	2472	54.4	130	254	51	918110
ABprpappa:104	ABprpappa	104	10167	-14832	7877	8413	10167	55.8	241	323	45	705155
ABprpappaa:139	ABprpappaa	139	24271	-728	20543	21475	24271	56.7	312	259	39	439599
ABprpappap:139	ABprpappap	139	26984	1984	21520	23829	26984	56.4	264	243	38	432470
ABprpappp:104	ABprpappp	104	9520	-15479	7860	8060	9520	54.4	184	310	46	749916
ABprpapppa:140	ABprpapppa	140	29542	4542	24608	26551	29542	55.5	224	237	38	445453
ABprpapppp:140	ABprpapppp	140	29475	4475	23553	25511	29475	56.5	169	205	38	404215
ABprpp:33	ABprpp	33	567	-24432	-403	-406	567	48.5	93	243	65	997952
ABprppa:55	ABprppa	55	875	-24124	-133	-142	875	44.1	85	306	55	1001756
ABprppaa:80	ABprppaa	80	3595	-21404	2251	2342	3595	47.3	145	345	48	913719
ABprppaaa:111	ABprppaaa	111	11150	-13849	8417	9405	11150	45.6	258	371	43	711465
ABprppaaaa:153	ABprppaaaa	153	17328	-7671	12057	13885	17328	46.4	318	361	36	405744
ABprppaaap:153	ABprppaaap	153	25616	616	19525	22181	25616	46.6	287	371	32	350577
ABprppaap:111	ABprppaap	111	11458	-13541	8791	9717	11458	47.9	209	366	42	691346
ABprppaapa:150	ABprppaapa	150	22389	-2610	15951	18859	22389	52.7	250	328	34	378132
ABprppaapp:150	ABprppaapp	150	21603	-3396	14576	17730	21603	53.0	215	328	35	383355
ABprppap:80	ABprppap	80	3285	-21714	1936	2073	3285	44.2	104	291	48	886752
ABprppapa:110	ABprppapa	110	9700	-15299	7539	8198	9700	40.6	183	372	44	693359
ABprppapaa:146	ABprppapaa	146	20200	-4799	15121	17308	20200	50.4	267	364	38	434730
ABprppapap:146	ABprppapap	146	24006	-993	19165	20876	24006	49.5	223	365	35	379114
ABprppapp:110	ABprppapp	110	10776	-14223	8512	9180	10776	41.2	150	331	43	673685
ABprppappa:151	ABprppappa	151	21623	-3376	15984	18395	21623	49.2	192	355	35	377235
ABprppappp:151	ABprppappp	151	24401	-598	19292	21238	24401	49.6	153	337	36	404342
ABprppp:55	ABprppp	55	819	-24180	-175	-177	819	44.7	58	208	56	1030498
ABprpppa:80	ABprpppa	80	3362	-21638	2063	2162	3362	45.8	59	264	48	920887
ABprpppaa:108	ABprpppaa	108	10257	-14742	7910	8692	10257	44.1	125	343	43	699089
ABprpppaaa:145	ABprpppaaa	145	26643	1643	19577	22206	26643	54.9	173	315	34	343525
ABprpppaap:145	ABprpppaap	145	25260	260	20260	21920	25260	53.7	132	304	35	354934
ABprpppap:108	ABprpppap	108	11179	-13820	9560	9707	11179	47.2	88	298	43	702601
ABprpppapa:147	ABprpppapa	147	19594	-5405	12583	15902	19594	55.0	115	266	39	408792
ABprpppapp:147	ABprpppapp	147	35612	10612	29967	31577	35612	56.0	94	242	33	332495
ABprpppp:80	ABprpppp	80	3158	-21841	1994	2012	3158	47.5	65	203	49	942186
ABprppppa:108	ABprppppa	108	10162	-14837	8084	8580	10162	50.6	138	313	44	707182
ABprppppaa:143	ABprppppaa	143	25575	575	19109	21704	25575	55.6	195	280	36	371430
ABprppppap:143	ABprppppap	143	24112	-887	18076	20138	24112	55.5	157	260	37	373253
ABprppppp:108	ABprppppp	108	10543	-14456	8615	8788	10543	55.8	127	256	46	718901
ABprpppppa:144	ABprpppppa	144	25473	473	19173	21106	25473	54.4	133	218	34	316995
ABprpppppp:144	ABprpppppp	144	27035	2035	22252	23273	27035	54.8	100	197	34	318491
EMS:1	EMS	1	592	-24408	-331	-337	592	35.5	240	99	94	2155749
MS:10	MS	10	599	-24400	-329	-329	599	48.8	331	129	78	1049729
MSa:25	MSa	25	622	-24377	-306	-307	622	45.0	395	116	75	1027885
MSaa:43	MSaa	43	653	-24346	-333	-335	653	50.0	435	126	66	1120477
MSaaa:64	MSaaa	64	1147	-23852	93	90	1147	50.3	479	155	58	1178984
MSaaaa:89	MSaaaa	89	2221	-22778	1191	1192	2221	40.2	506	206	50	992333
MSaaaaa:116	MSaaaaa	116	1905	-23094	1166	1165	1905	31.0	524	215	44	747311
MSaaaaaa:146	MSaaaaaa	146	2487	-22512	1711	1709	2487	30.7	556	204	34	463036
MSaaaaap:146	MSaaaaap	146	1701	-23298	907	916	1701	24.5	520	211	39	508496
MSaaaap:116	MSaaaap	116	1544	-23455	764	787	1544	23.1	460	202	44	554630
MSaaaapa:150	MSaaaapa	150	1538	-23461	763	770	1538	16.0	486	200	37	387129
MSaaaapp:150	MSaaaapp	150	1358	-23641	541	557	1358	15.9	429	201	35	270816
MSaaap:89	MSaaap	89	2303	-22696	1199	1230	2303	47.0	427	181	49	939267
MSaaapa:118	MSaaapa	118	1655	-23344	855	889	1655	32.0	442	198	46	656751
MSaaapaa:149	MSaaapaa	149	1605	-23394	833	858	1605	25.9	483	170	42	503437
MSaaapap:149	MSaaapap	149	1534	-23465	613	708	1534	24.8	432	201	38	390981
MSaaapp:118	MSaaapp	118	2340	-22659	1371	1422	2340	32.7	391	206	39	504891
MSaap:64	MSaap	64	1113	-23886	6	6	1113	54.0	378	121	57	974397
MSaapa:89	MSaapa	89	2563	-22436	1244	1271	2563	55.2	381	145	52	1034373
MSaapaa:116	MSaapaa	116	4446	-20553	3396	3437	4446	43.8	383	158	46	694206
MSaapaaa:147	MSaapaaa	147	9967	-15032	7987	8402	9967	41.8	397	161	40	561216
MSaapaap:147	MSaapaap	147	7575	-17424	5729	5882	7575	35.7	361	182	40	453812
MSaapap:116	MSaapap	116	8390	-16609	5988	6736	8390	52.9	310	147	41	668962
MSaapapa:154	MSaapapa	154	17805	-7194	14912	15177	17805	45.0	334	175	33	350456
MSaapapp:154	MSaapapp	154	12300	-12699	8986	9853	12300	43.9	290	147	37	412488
MSaapp:89	MSaapp	89	3342	-21657	1951	1995	3342	56.3	298	144	50	1011823
MSaappa:122	MSaappa	122	13834	-11165	9027	11340	13834	53.6	275	150	40	657147
MSaappp:122	MSaappp	122	8607	-16392	5471	6752	8607	49.9	236	134	46	833863
MSap:43	MSap	43	719	-24280	-211	-214	719	41.4	348	65	64	952061
MSapa:65	MSapa	65	1127	-23872	122	121	1127	43.1	382	55	56	922874
MSapaa:91	MSapaa	91	2288	-22711	1250	1262	2288	40.8	420	124	48	795060
MSapaaa:121	MSapaaa	121	1706	-23293	981	985	1706	32.1	488	126	41	516302
MSapaaaa:157	MSapaaaa	157	2324	-22675	1524	1529	2324	35.3	524	135	32	280289
MSapaaap:157	MSapaaap	157	2002	-22997	1081	1153	2002	34.7	481	121	34	267522
MSapaap:121	MSapaap	121	2157	-22842	1187	1256	2157	36.2	423	118	41	521040
MSapap:91	MSapap	91	2113	-22886	918	984	2113	42.8	342	108	49	766877
MSapapa:122	MSapapa	122	1662	-23337	741	808	1662	31.0	405	103	44	539325
MSapapaa:164	MSapapaa	164	2181	-22818	1265	1341	2181	30.9	463	111	35	334045
MSapapap:164	MSapapap	164	1915	-23084	938	994	1915	30.0	414	112	35	280081
MSapapp:122	MSapapp	122	1582	-23417	739	767	1582	27.3	354	106	42	415252
MSapappa:166	MSapappa	166	1703	-23296	855	866	1703	19.1	378	126	34	216795
MSapappp:166	MSapappp	166	1832	-23167	1028	1049	1832	22.0	434	133	33	216578
MSapp:65	MSapp	65	1319	-23680	316	314	1319	46.8	284	55	55	936470
MSappa:92	MSappa	92	2497	-22502	1312	1404	2497	48.1	299	129	47	760862
MSappaa:128	MSappaa	128	2270	-22729	1134	1217	2270	38.9	357	113	42	504449
MSappap:128	MSappap	128	2349	-22650	870	1082	2349	42.1	293	107	43	515138
MSappp:92	MSappp	92	2116	-22883	1058	1103	2116	42.9	241	96	49	807260
MSapppa:127	MSapppa	127	1849	-23150	719	845	1849	32.4	338	88	42	502024
MSapppp:127	MSapppp	127	1495	-23504	737	733	1495	26.8	277	101	41	350643
MSp:25	MSp	25	626	-24373	-286	-287	626	49.7	287	178	70	785306
MSpa:43	MSpa	43	614	-24386	-391	-392	614	52.7	343	171	65	991394
MSpaa:64	MSpaa	64	918	-24081	-166	-172	918	51.2	366	232	55	900069
MSpaaa:91	MSpaaa	91	1447	-23552	408	407	1447	42.6	422	277	51	977599
MSpaaaa:117	MSpaaaa	117	1079	-23920	363	362	1079	31.8	486	270	45	775654
MSpaaaaa:146	MSpaaaaa	146	1204	-23795	516	524	1204	30.0	519	265	37	545122
MSpaaaap:146	MSpaaaap	146	1025	-23974	252	286	1025	25.6	480	252	42	604317
MSpaaap:117	MSpaaap	117	1099	-23900	360	364	1099	26.4	424	273	46	621741
MSpaaapa:148	MSpaaapa	148	1184	-23815	396	434	1184	19.2	458	249	36	389663
MSpaaapp:148	MSpaaapp	148	1016	-23983	277	282	1016	19.3	412	260	41	428528
MSpaap:91	MSpaap	91	1556	-23443	494	508	1556	44.6	351	245	48	797707
MSpaapa:121	MSpaapa	121	1148	-23851	395	414	1148	36.1	415	262	45	642540
MSpaapaa:154	MSpaapaa	154	1262	-23737	457	472	1262	31.1	448	271	36	373001
MSpaapap:154	MSpaapap	154	1097	-23902	286	297	1097	31.5	401	276	38	407732
MSpaapp:121	MSpaapp	121	1535	-23464	744	750	1535	34.1	354	257	38	386961
MSpap:64	MSpap	64	902	-24097	-271	-271	902	54.6	281	157	57	921062
MSpapa:90	MSpapa	90	1850	-23149	541	540	1850	55.0	329	240	52	1012481
MSpapaa:116	MSpapaa	116	4230	-20769	3123	3191	4230	49.5	329	215	45	685388
MSpapaaa:147	MSpapaaa	147	9378	-15621	7572	7812	9378	46.3	362	213	39	494727
MSpapaap:147	MSpapaap	147	7967	-17032	5846	6347	7967	42.4	311	222	41	499831
MSpapap:116	MSpapap	116	5690	-19309	4042	4499	5690	51.6	275	209	44	709719
MSpapapa:151	MSpapapa	151	16056	-8943	13110	13764	16056	50.1	314	204	34	382311
MSpapapp:151	MSpapapp	151	11871	-13128	8224	9488	11871	49.6	270	204	36	381829
MSpapp:90	MSpapp	90	2203	-22796	927	928	2203	54.9	233	223	50	972876
MSpappa:123	MSpappa	123	11518	-13481	8238	9515	11518	53.2	243	209	40	692256
MSpappp:123	MSpappp	123	7759	-17240	4873	6067	7759	49.6	215	229	48	901520
MSpp:43	MSpp	43	642	-24357	-422	-426	642	55.3	236	194	63	960127
MSppa:66	MSppa	66	1027	-23972	-177	-180	1027	55.3	227	258	55	945607
MSppaa:93	MSppaa	93	1636	-23363	576	580	1636	43.8	330	311	46	750915
MSppaaa:123	MSppaaa	123	1333	-23666	595	604	1333	37.8	460	299	42	606443
MSppaaaa:159	MSppaaaa	159	1609	-23390	866	851	1609	40.1	494	284	33	313940
MSppaaap:159	MSppaaap	159	1301	-23698	474	524	1301	40.8	439	288	35	322504
MSppaap:123	MSppaap	123	1606	-23393	636	714	1606	38.7	404	305	40	570436
MSppap:93	MSppap	93	1594	-23405	458	487	1594	45.6	270	287	47	742347
MSppapa:122	MSppapa	122	1336	-23663	372	448	1336	36.8	383	318	42	584087
MSppapaa:160	MSppapaa	160	1678	-23322	614	660	1678	38.3	430	320	33	306577
MSppapap:160	MSppapap	160	1356	-23643	216	229	1356	34.8	384	327	34	295548
MSppapp:122	MSppapp	122	1286	-23713	417	452	1286	31.4	347	325	43	586735
MSppp:66	MSppp	66	941	-24058	-219	-224	941	56.0	174	152	56	982710
MSpppa:93	MSpppa	93	1539	-23460	518	549	1539	48.7	237	265	47	787811
MSpppaa:126	MSpppaa	126	1601	-23398	453	661	1601	42.3	347	288	42	560245
MSpppap:126	MSpppap	126	1802	-23197	116	546	1802	44.4	288	294	44	655882
MSpppp:93	MSpppp	93	1447	-23552	471	486	1447	45.2	188	267	48	871965
MSppppa:130	MSppppa	130	1654	-23345	401	544	1654	36.1	318	337	42	630058
MSppppp:130	MSppppp	130	1138	-23861	350	347	1138	31.4	263	328	42	481452
E:10	E	10	617	-24382	-294	-294	617	37.4	177	109	81	1192094
Ea:26	Ea	26	643	-24356	-306	-308	643	40.0	243	111	76	1300667
Eal:59	Eal	59	753	-24246	-243	-244	753	35.3	302	151	64	850638
Eala:97	Eala	97	696	-24303	-136	-126	696	28.8	359	186	55	623732
Ealaa:150	Ealaa	150	718	-24281	-145	-116	718	20.8	385	182	42	320264
Ealap:150	Ealap	150	638	-24361	-62	-63	638	20.1	306	192	45	269981
Ealp:97	Ealp	97	706	-24293	-146	-134	706	34.2	287	157	53	594323
Ealpa:153	Ealpa	153	937	-24062	-356	-126	937	29.9	334	169	43	350343
Ealpp:153	Ealpp	153	716	-24283	-92	-96	716	29.8	267	162	44	310987
Ear:59	Ear	59	727	-24272	-245	-247	727	38.1	267	259	63	900152
Eara:97	Eara	97	657	-24342	-119	-118	657	24.7	337	285	55	622009
Earaa:157	Earaa	157	733	-24266	-57	-5	733	22.6	372	268	41	336311
Earap:157	Earap	157	662	-24338	-31	-35	662	22.1	298	265	42	258171
Earp:97	Earp	97	692	-24307	-139	-134	692	32.9	276	246	55	633356
Earpa:157	Earpa	157	800	-24199	-339	-275	800	32.8	321	250	42	365079
Earpp:157	Earpp	157	723	-24276	-93	-95	723	30.8	244	242	46	328358
Ep:26	Ep	26	620	-24379	-238	-242	620	32.3	137	132	76	1214627
Epl:62	Epl	62	712	-24287	-180	-180	712	30.5	191	136	63	773279
Epla:100	Epla	100	619	-24380	-106	-109	619	26.8	224	164	54	484854
Eplaa:157	Eplaa	157	625	-24374	-22	-29	625	18.8	254	191	40	198902
Eplap:157	Eplap	157	581	-24418	-23	-21	581	18.3	186	179	42	236324
Eplp:100	Eplp	100	601	-24398	-93	-95	601	28.9	142	163	53	562077
Eplpa:161	Eplpa	161	620	-24379	-76	-80	620	26.3	161	170	44	316568
Eplpp:161	Eplpp	161	678	-24321	-150	-154	678	38.4	126	171	42	422012
Epr:62	Epr	62	718	-24281	-254	-257	718	38.1	157	222	64	1049078
Epra:98	Epra	98	633	-24366	-133	-133	633	28.9	219	269	53	561051
Epraa:159	Epraa	159	599	-24400	-76	-71	599	19.8	252	289	42	259775
Eprap:159	Eprap	159	636	-24363	-22	-30	636	21.5	197	258	42	230535
Eprp:98	Eprp	98	621	-24378	-122	-128	621	28.3	129	235	53	552808
Eprpa:159	Eprpa	159	646	-24353	-43	-45	646	30.7	119	231	46	464898
Eprpp:159	Eprpp	159	558	-24441	-96	-99	558	23.7	147	243	42	322189
P2:1	P2	1	573	-24426	-387	-407	573	30.1	77	210	92	2137623
C:13	C	13	694	-24305	-214	-214	694	20.9	149	264	76	719508
Ca:30	Ca	30	714	-24285	-142	-141	714	19.6	224	262	69	411118
Caa:50	Caa	50	811	-24188	-105	-105	811	11.8	253	281	61	273306
Caaa:75	Caaa	75	763	-24236	-118	-118	763	12.3	240	241	53	257298
Caaaa:105	Caaaa	105	563	-24436	-82	-82	563	9.1	179	149	48	233189
Caaaaa:146	Caaaaa	146	578	-24421	-26	-27	578	8.1	202	178	39	143043
Caaaap:146	Caaaap	146	612	-24387	28	27	612	7.5	137	178	40	154461
Caaap:105	Caaap	105	581	-24418	-49	-51	581	17.1	106	131	46	314081
Caaapa:142	Caaapa	142	539	-24460	-31	-30	539	12.1	99	161	40	188758
Caaapp:142	Caaapp	142	548	-24451	-68	-69	548	26.5	65	143	42	363041
Caap:75	Caap	75	771	-24228	-64	-63	771	12.6	144	167	48	244977
Caapa:111	Caapa	111	554	-24445	-74	-79	554	29.0	47	153	42	423874
Caapp:111	Caapp	111	506	-24493	-114	-128	506	33.5	32	128	46	582841
Caappd:153	Caappd	153	489	-24510	-119	-133	489	41.6	32	124	43	425246
Caappv:153	Caappv	153	669	-24330	-922	-285	669	51.1	66	146	34	322744
Cap:50	Cap	50	708	-24291	-91	-90	708	12.8	174	168	60	236780
Capa:80	Capa	80	676	-24323	-183	-163	676	27.9	148	84	52	663082
Capaa:125	Capaa	125	780	-24219	-589	-274	780	45.9	177	136	47	727048
Capaaa:172	Capaaa	172	970	-24029	-186	-198	970	34.2	237	99	37	314616
Capaap:172	Capaap	172	1187	-23812	-533	-507	1187	44.0	186	141	36	329129
Capap:125	Capap	125	816	-24183	-464	-286	816	45.4	122	127	46	696533
Capapa:172	Capapa	172	861	-24138	-165	-172	861	35.7	181	105	40	367327
Capapp:172	Capapp	172	1476	-23523	-895	-625	1476	45.7	140	131	36	351467
Capp:80	Capp	80	643	-24356	-134	-137	643	25.8	96	85	52	614027
Cappa:119	Cappa	119	529	-24470	-62	-66	529	33.3	102	96	46	582893
Cappaa:161	Cappaa	161	622	-24377	-70	-75	622	27.4	177	102	38	282250
Cappap:161	Cappap	161	614	-24385	-72	-74	614	34.3	131	101	39	433549
Cappp:119	Cappp	119	587	-24412	-148	-139	587	41.2	72	133	44	667799
Capppa:163	Capppa	163	708	-24291	-10	-25	708	38.6	107	113	38	395177
Capppp:163	Capppp	163	1057	-23942	-1154	-770	1057	47.4	106	161	37	400399
Cp:30	Cp	30	626	-24373	-296	-296	626	25.1	107	265	72	752459
Cpa:50	Cpa	50	773	-24226	-158	-158	773	17.8	121	292	62	472472
Cpaa:75	Cpaa	75	773	-24226	-140	-139	773	11.8	127	270	56	447236
Cpaaa:105	Cpaaa	105	661	-24338	-32	-33	661	6.6	192	266	49	318485
Cpaaaa:144	Cpaaaa	144	637	-24362	-26	-25	637	4.8	218	296	41	164285
Cpaaap:144	Cpaaap	144	629	-24370	0	-6	629	6.1	152	278	41	181278
Cpaap:105	Cpaap	105	621	-24378	-58	-59	621	9.9	109	230	48	317082
Cpaapa:142	Cpaapa	142	581	-24418	-35	-36	581	9.4	108	264	41	200442
Cpaapp:142	Cpaapp	142	515	-24484	-66	-66	515	16.6	59	224	43	321799
Cpap:75	Cpap	75	690	-24309	-169	-170	690	17.7	71	177	52	402120
Cpapa:106	Cpapa	106	565	-24434	-91	-101	565	24.1	40	216	48	597994
Cpapaa:153	Cpapaa	153	496	-24503	-151	-164	496	35.9	37	169	40	429248
Cpapap:153	Cpapap	153	549	-24450	-46	-59	549	26.5	27	227	41	380414
Cpapp:106	Cpapp	106	514	-24485	-116	-148	514	35.7	14	178	46	532481
Cpappd:151	Cpappd	151	502	-24497	-122	-141	502	40.7	25	212	40	413437
Cpappv:151	Cpappv	151	684	-24315	-1925	-598	684	53.0	74	178	35	346510
Cpp:50	Cpp	50	639	-24360	-198	-216	639	23.7	44	173	60	539252
Cppa:77	Cppa	77	653	-24346	-262	-278	653	34.5	26	196	54	738512
Cppaa:118	Cppaa	118	819	-24180	-767	-243	819	49.1	148	248	48	789952
Cppaaa:164	Cppaaa	164	939	-24060	-102	-120	939	37.6	205	313	43	458886
Cppaap:164	Cppaap	164	1293	-23706	-1480	-685	1293	45.8	174	254	42	469467
Cppap:118	Cppap	118	747	-24252	-448	-265	747	46.4	111	202	46	683382
Cppapa:166	Cppapa	166	825	-24174	-102	-114	825	38.2	151	289	42	451548
Cppapp:166	Cppapp	166	1463	-23536	-1466	-542	1463	46.3	129	235	38	425142
Cppp:77	Cppp	77	643	-24356	-177	-181	643	29.2	63	107	52	522916
Cpppa:113	Cpppa	113	572	-24427	-86	-89	572	34.7	73	237	45	518156
Cpppaa:155	Cpppaa	155	651	-24348	-39	-39	651	32.3	140	302	37	339295
Cpppap:155	Cpppap	155	576	-24423	-115	-120	576	37.0	99	274	38	387722
Cpppp:113	Cpppp	113	538	-24461	-113	-119	538	41.9	65	184	43	555327
Cppppa:156	Cppppa	156	642	-24357	-63	-68	642	39.9	85	238	38	373352
Cppppp:156	Cppppp	156	912	-24087	-765	-516	912	46.2	101	201	36	350170
P3:13	P3	13	579	-24420	-293	-317	579	32.0	52	151	69	829519
D:36	D	36	618	-24381	-323	-355	618	32.4	42	138	63	563978
Da:63	Da	63	719	-24280	-252	-257	719	33.8	136	54	55	212989
Daa:99	Daa	99	730	-24269	-271	-248	730	47.3	194	123	45	229332
Daaa:137	Daaa	137	792	-24207	-70	-55	792	31.9	270	86	39	205879
Daap:137	Daap	137	826	-24173	-243	-217	826	38.9	227	107	41	276183
Dap:99	Dap	99	721	-24278	-205	-212	721	43.0	130	122	46	222720
Dapa:135	Dapa	135	680	-24319	-68	-70	680	30.3	225	98	40	187955
Dapp:135	Dapp	135	603	-24396	-96	-97	603	30.3	183	120	42	204246
Dp:63	Dp	63	726	-24273	-409	-410	726	43.9	80	117	54	276059
Dpa:100	Dpa	100	713	-24286	-390	-318	713	49.2	148	256	44	228526
Dpaa:137	Dpaa	137	802	-24197	-179	-177	802	38.1	261	329	38	182718
Dpap:137	Dpap	137	817	-24182	-254	-256	817	42.5	231	289	38	172421
Dpp:100	Dpp	100	746	-24253	-239	-247	746	44.9	105	191	47	241509
Dppa:135	Dppa	135	722	-24277	-113	-115	722	35.6	211	320	40	193500
Dppp:135	Dppp	135	671	-24328	-78	-91	671	33.7	156	284	41	195582
P4:36	P4	36	621	-24378	-353	-355	621	43.6	131	74	59	462150
Z2:87	Z2	87	735	-24264	-236	-195	735	43.2	183	201	43	162101
Z3:87	Z3	87	742	-24257	-321	-260	742	45.6	242	164	42	162281
