# Supplementary material for: Quantitative Differences in Nuclear β-catenin and TCF Pattern Embryonic Cells in C. elegans
Source: PLoS Genet. 2015 Oct 21;11(10):e1005585. doi: 10.1371/journal.pgen.1005585 (PMC4619327; doi:10.1371/journal.pgen.1005585)
Supplement: S1 Data — For each cell analyzed, birth time is given in column 3 and the average nuclear reporter intensity over the lifetime of the cell (corrected for background) is given in column 7 (“blot”). For information on each embryo’s strain information and experimental conditions, refer to S2 Table. (ZIP) [file pgen.1005585.s005.zip › CAs/CA20110912_ceh-36_L3.csv]

cellTime	cell	time	none	global	local	blot	cross	z	x	y	size	gweight
ABa:1	ABa	1	587	-24413	-401	-401	587	18.0	625	220	94	2039749
ABal:2	ABal	2	494	-24505	-390	-391	494	29.1	638	278	87	2108757
ABala:8	ABala	8	539	-24460	-342	-342	539	28.3	662	236	75	1400564
ABalaa:22	ABalaa	22	593	-24406	-242	-241	593	21.8	686	251	65	1124453
ABalaaa:43	ABalaaa	43	619	-24380	-184	-184	619	27.6	695	230	58	1202492
ABalaaaa:68	ABalaaaa	68	586	-24413	-172	-168	586	25.0	681	216	48	986292
ABalaaaal:101	ABalaaaal	101	538	-24461	-39	-35	538	31.7	673	287	43	783225
ABalaaaala:139	ABalaaaala	139	460	-24539	-12	-1	460	23.7	684	313	35	383427
ABalaaaalp:139	ABalaaaalp	139	472	-24527	-56	-53	472	23.3	652	341	33	354684
ABalaaaar:101	ABalaaaar	101	538	-24461	-86	-55	538	27.7	700	216	46	639498
ABalaaaarl:140	ABalaaaarl	140	491	-24508	-67	-48	491	23.1	694	261	35	390645
ABalaaaarr:140	ABalaaaarr	140	456	-24543	-38	-30	456	25.8	685	190	33	383061
ABalaaap:68	ABalaaap	68	669	-24330	-70	-74	669	31.5	654	172	47	946417
ABalaaapa:96	ABalaaapa	96	654	-24345	-3	6	654	36.7	680	217	43	823691
ABalaaapal:133	ABalaaapal	133	435	-24564	-45	-20	435	31.6	684	294	35	447231
ABalaaapar:133	ABalaaapar	133	439	-24560	-204	-73	439	31.7	706	235	39	270638
ABalaaapp:96	ABalaaapp	96	623	-24376	-9	-14	623	38.5	654	166	43	765047
ABalaaappl:135	ABalaaappl	135	459	-24540	-7	-10	459	33.4	698	191	35	351933
ABalaaappr:135	ABalaaappr	135	519	-24480	7	16	519	31.1	671	149	35	426599
ABalaap:43	ABalaap	43	692	-24307	-107	-108	692	20.0	632	280	56	1013537
ABalaapa:68	ABalaapa	68	708	-24291	-74	-78	708	26.4	621	195	48	867707
ABalaapaa:99	ABalaapaa	99	530	-24469	-45	-40	530	27.3	653	137	42	731356
ABalaapaaa:141	ABalaapaaa	141	460	-24540	-1	1	460	23.6	675	148	34	381402
ABalaapaap:141	ABalaapaap	141	472	-24527	-53	-42	472	17.2	638	118	36	388011
ABalaapap:99	ABalaapap	99	579	-24421	-100	-78	579	27.4	609	116	42	632266
ABalaapapa:140	ABalaapapa	140	534	-24465	3	6	534	20.4	626	93	33	343631
ABalaapapp:140	ABalaapapp	140	577	-24422	-325	-89	577	22.0	596	84	37	383071
ABalaapp:68	ABalaapp	68	721	-24279	-125	-126	721	28.0	561	212	48	682111
ABalaappa:97	ABalaappa	97	619	-24380	0	0	619	36.9	626	128	42	742785
ABalaappaa:138	ABalaappaa	138	480	-24519	-4	-3	480	26.4	662	117	33	375565
ABalaappap:138	ABalaappap	138	521	-24478	-41	-36	521	29.4	630	124	36	390051
ABalaappp:97	ABalaappp	97	698	-24301	-58	-62	698	41.1	583	124	44	720329
ABalaapppa:132	ABalaapppa	132	470	-24529	-68	-72	470	37.3	652	123	36	473318
ABalaapppp:132	ABalaapppp	132	521	-24478	-90	-92	521	39.0	611	124	36	380659
ABalap:22	ABalap	22	576	-24423	-335	-339	576	37.1	634	175	66	1243008
ABalapa:43	ABalapa	43	645	-24354	-211	-214	645	38.5	643	180	56	1416998
ABalapaa:67	ABalapaa	67	695	-24304	-158	-157	695	35.7	643	156	49	1048116
ABalapaaa:97	ABalapaaa	97	688	-24311	27	22	688	42.5	655	271	43	747833
ABalapaaaa:137	ABalapaaaa	137	509	-24490	26	36	509	37.0	683	282	35	415966
ABalapaaap:137	ABalapaaap	137	543	-24456	-4	-8	543	42.1	657	285	37	418167
ABalapaap:97	ABalapaap	97	712	-24287	-47	-48	712	43.8	623	296	43	733127
ABalapaapa:133	ABalapaapa	133	499	-24500	-39	-38	499	41.1	646	315	34	355068
ABalapaapp:133	ABalapaapp	133	564	-24435	-18	-38	564	39.9	615	327	34	321477
ABalapap:67	ABalapap	67	741	-24258	-204	-216	741	42.7	594	151	49	969697
ABalapapa:96	ABalapapa	96	700	-24299	-90	-96	700	46.3	601	264	42	693357
ABalapapaa:138	ABalapapaa	138	539	-24460	-22	-13	539	46.1	651	245	30	305241
ABalapapap:138	ABalapapap	138	597	-24402	-13	10	597	47.3	622	277	37	415838
ABalapapp:96	ABalapapp	96	744	-24255	-170	-173	744	47.9	541	286	44	710837
ABalapappa:130	ABalapappa	130	582	-24417	-63	-69	582	43.8	580	313	39	460595
ABalapappp:130	ABalapappp	130	685	-24314	-41	-44	685	46.0	528	311	38	427396
ABalapp:43	ABalapp	43	706	-24293	-191	-192	706	32.6	569	221	56	941646
ABalappa:67	ABalappa	67	786	-24213	-150	-154	786	35.3	578	176	48	812778
ABalappaa:98	ABalappaa	98	660	-24339	-41	-40	660	42.1	651	227	42	701783
ABalappaaa:139	ABalappaaa	139	461	-24538	-61	-59	461	37.1	696	224	34	352687
ABalappaap:139	ABalappaap	139	476	-24523	-73	-44	476	41.3	672	220	36	392791
ABalappap:98	ABalappap	98	698	-24301	-124	-126	698	43.2	610	194	43	672794
ABalappapa:132	ABalappapa	132	469	-24530	-47	-48	469	39.6	681	172	36	422279
ABalappapp:132	ABalappapp	132	511	-24488	-44	-50	511	43.3	648	152	37	418562
ABalappp:67	ABalappp	67	765	-24234	-195	-196	765	38.1	506	183	49	741215
ABalapppa:94	ABalapppa	94	742	-24257	-106	-115	742	44.4	560	181	46	742148
ABalapppaa:131	ABalapppaa	131	510	-24489	-82	-68	510	45.0	629	176	38	456642
ABalapppap:131	ABalapppap	131	604	-24395	-76	-82	604	46.0	588	170	38	419849
ABalapppp:94	ABalapppp	94	793	-24206	-71	-84	793	45.4	497	164	44	669550
ABalappppa:131	ABalappppa	131	603	-24396	-81	-81	603	42.7	558	140	35	310191
ABalappppp:131	ABalappppp	131	582	-24417	-97	-82	582	47.4	513	138	35	344963
ABalp:8	ABalp	8	645	-24354	-333	-333	645	32.5	572	340	72	1014226
ABalpa:22	ABalpa	22	580	-24419	-395	-395	580	35.0	630	332	66	1149530
ABalpaa:43	ABalpaa	43	558	-24441	-329	-329	558	39.4	651	305	56	1356794
ABalpaaa:67	ABalpaaa	67	682	-24317	-90	-87	682	28.0	691	261	48	856669
ABalpaaaa:99	ABalpaaaa	99	690	-24309	16	19	690	11.5	675	230	42	698946
ABalpaaaaa:139	ABalpaaaaa	139	610	-24389	0	3	610	6.8	665	253	38	496800
ABalpaaaap:139	ABalpaaaap	139	590	-24409	-2	-3	590	5.0	621	270	32	274704
ABalpaaap:99	ABalpaaap	99	677	-24322	-19	-17	677	12.7	648	284	42	632285
ABalpaaapa:139	ABalpaaapa	139	635	-24364	6	9	635	15.8	621	295	32	285858
ABalpaaapp:139	ABalpaaapp	139	578	-24421	-172	-66	578	12.3	589	274	33	261848
ABalpaap:67	ABalpaap	67	715	-24284	-134	-137	715	39.2	651	259	52	1181836
ABalpaapa:94	ABalpaapa	94	726	-24273	-8	-6	726	25.6	677	276	46	842356
ABalpaapaa:127	ABalpaapaa	127	555	-24444	-7	-11	555	16.4	695	258	38	420008
ABalpaapap:127	ABalpaapap	127	630	-24369	48	47	630	15.7	660	288	39	515083
ABalpaapp:94	ABalpaapp	94	730	-24269	-26	-19	730	23.0	622	300	45	738539
ABalpaappa:132	ABalpaappa	132	585	-24414	73	77	585	16.7	651	334	35	420961
ABalpaappp:132	ABalpaappp	132	611	-24388	-75	-63	611	16.2	605	333	36	394745
ABalpap:43	ABalpap	43	714	-24285	-261	-262	714	30.9	578	367	58	1113650
ABalpapa:66	ABalpapa	66	732	-24267	-171	-171	732	31.1	649	329	50	1025852
ABalpapaa:95	ABalpapaa	95	709	-24290	1	3	709	15.2	628	322	42	601166
ABalpapaaa:134	ABalpapaaa	134	595	-24404	-40	-41	595	5.8	617	317	37	370506
ABalpapaap:134	ABalpapaap	134	683	-24316	-116	-85	683	5.2	568	309	33	215607
ABalpapap:95	ABalpapap	95	808	-24191	-27	-17	808	9.6	594	315	44	552360
ABalpapapa:131	ABalpapapa	131	805	-24194	-62	-56	805	4.2	546	336	37	289002
ABalpapapp:131	ABalpapapp	131	1135	-23864	27	38	1135	4.3	506	334	35	230367
ABalpapp:66	ABalpapp	66	950	-24049	-33	-23	950	25.8	570	361	52	892003
ABalpappa:93	ABalpappa	93	1024	-23975	142	143	1024	5.3	590	279	46	496009
ABalpappaa:126	ABalpappaa	126	1575	-23424	725	722	1575	7.1	572	276	34	257768
ABalpappap:126	ABalpappap	126	1435	-23564	511	518	1435	8.2	534	257	35	201715
ABalpappp:93	ABalpappp	93	986	-24013	-10	-9	986	6.3	537	302	44	367157
ABalpapppa:127	ABalpapppa	127	1789	-23210	646	733	1789	14.1	537	305	35	262383
ABalpapppp:127	ABalpapppp	127	1407	-23592	3	139	1407	11.4	487	296	38	214004
ABalpp:22	ABalpp	22	631	-24368	-444	-447	631	48.4	531	333	64	797020
ABalppa:43	ABalppa	43	679	-24320	-401	-404	679	49.3	562	351	56	1101962
ABalppaa:67	ABalppaa	67	766	-24233	-228	-229	766	44.4	633	313	49	1041203
ABalppaaa:101	ABalppaaa	101	664	-24335	1	11	664	30.5	632	353	42	710009
ABalppaaaa:142	ABalppaaaa	142	489	-24510	11	14	489	30.0	675	335	30	299401
ABalppaaap:142	ABalppaaap	142	555	-24444	6	-1	555	29.9	640	363	34	391429
ABalppaap:101	ABalppaap	101	720	-24279	-242	-98	720	28.7	603	384	42	678965
ABalppaapa:142	ABalppaapa	142	533	-24466	-18	-22	533	23.7	629	377	33	368203
ABalppaapp:142	ABalppaapp	142	589	-24410	-174	-136	589	25.0	596	389	35	408670
ABalppap:67	ABalppap	67	832	-24167	-230	-224	832	40.2	598	333	49	915054
ABalppapa:96	ABalppapa	96	819	-24180	-54	-53	819	16.7	592	364	42	567237
ABalppapaa:132	ABalppapaa	132	624	-24375	-189	-110	624	17.8	594	376	36	396698
ABalppapap:132	ABalppapap	132	755	-24244	-67	-41	755	10.4	573	353	38	416756
ABalppapp:96	ABalppapp	96	1032	-23967	-170	-70	1032	12.2	543	363	44	496632
ABalppappa:132	ABalppappa	132	1044	-23955	117	136	1044	10.6	547	377	37	346167
ABalppappp:132	ABalppappp	132	1699	-23300	182	352	1699	10.5	502	375	39	379695
ABalppp:43	ABalppp	43	731	-24269	-346	-351	731	39.5	486	373	57	1060340
ABalpppa:66	ABalpppa	66	829	-24170	-182	-190	829	39.1	566	297	49	861990
ABalpppaa:96	ABalpppaa	96	728	-24271	-34	-34	728	38.4	611	337	43	765855
ABalpppaaa:136	ABalpppaaa	136	525	-24474	-58	-69	525	38.5	637	363	36	445590
ABalpppaap:136	ABalpppaap	136	584	-24416	-4	-11	584	34.3	610	379	34	370286
ABalpppap:96	ABalpppap	96	906	-24093	-379	-162	906	36.3	563	372	44	724767
ABalpppapa:133	ABalpppapa	133	689	-24310	-209	-9	689	31.3	586	399	35	404153
ABalpppapp:133	ABalpppapp	133	1002	-23997	-264	39	1002	35.8	561	377	38	496941
ABalpppp:66	ABalpppp	66	896	-24103	-163	-163	896	38.5	496	322	51	816910
ABalppppa:93	ABalppppa	93	856	-24143	-82	-85	856	41.1	556	321	43	753179
ABalppppaa:130	ABalppppaa	130	579	-24420	-69	-74	579	40.2	586	350	36	465901
ABalppppap:130	ABalppppap	130	681	-24318	-10	-20	681	44.3	553	363	38	528970
ABalppppp:93	ABalppppp	93	954	-24045	-223	-158	954	39.3	502	349	45	755160
ABalpppppa:126	ABalpppppa	126	870	-24129	-365	-187	870	38.4	536	393	37	503338
ABalpppppp:126	ABalpppppp	126	800	-24199	-321	-204	800	41.4	498	379	42	571247
ABar:2	ABar	2	500	-24499	-433	-434	500	34.6	520	110	91	2261252
ABara:7	ABara	7	710	-24289	-215	-216	710	18.4	543	158	73	688733
ABaraa:22	ABaraa	22	731	-24268	-161	-161	731	10.4	601	215	65	666289
ABaraaa:42	ABaraaa	42	682	-24317	-154	-154	682	18.1	641	163	57	1162821
ABaraaaa:66	ABaraaaa	66	798	-24201	-18	-23	798	16.4	660	176	48	970225
ABaraaaaa:100	ABaraaaaa	100	665	-24334	-2	1	665	21.2	685	191	43	922834
ABaraaaaaa:140	ABaraaaaaa	140	657	-24342	111	108	657	14.4	692	223	36	479600
ABaraaaaap:140	ABaraaaaap	140	624	-24375	97	99	624	17.5	660	172	34	462901
ABaraaaap:100	ABaraaaap	100	730	-24269	19	18	730	18.0	642	199	41	743022
ABaraaaapa:144	ABaraaaapa	144	548	-24451	-19	-26	548	19.5	667	210	33	419703
ABaraaaapp:144	ABaraaaapp	144	779	-24220	57	78	779	24.7	630	201	33	396932
ABaraaap:66	ABaraaap	66	809	-24190	-20	-20	809	16.8	596	140	51	895067
ABaraaapa:94	ABaraaapa	94	879	-24120	85	86	879	14.6	630	144	46	905039
ABaraaapaa:128	ABaraaapaa	128	600	-24399	47	57	600	12.5	668	188	39	694512
ABaraaapap:128	ABaraaapap	128	628	-24371	52	50	628	10.6	628	194	40	596361
ABaraaapp:94	ABaraaapp	94	858	-24141	89	86	858	11.2	593	124	43	701283
ABaraaappa:136	ABaraaappa	136	596	-24403	17	17	596	9.9	621	156	35	441620
ABaraaappp:136	ABaraaappp	136	473	-24526	-140	-151	473	11.6	582	165	33	302096
ABaraap:42	ABaraap	42	761	-24238	-116	-118	761	8.6	565	205	56	573602
ABaraapa:66	ABaraapa	66	839	-24160	-72	-71	839	8.6	618	221	48	677328
ABaraapaa:95	ABaraapaa	95	819	-24180	69	71	819	13.7	633	243	42	679197
ABaraapaaa:135	ABaraapaaa	135	711	-24288	47	72	711	23.6	658	258	33	472408
ABaraapaap:135	ABaraapaap	135	720	-24279	24	52	720	24.5	614	258	36	495224
ABaraapap:95	ABaraapap	95	826	-24173	-18	2	826	14.6	574	252	43	509841
ABaraapapa:132	ABaraapapa	132	630	-24369	-61	-33	630	22.0	577	271	37	451383
ABaraapapp:132	ABaraapapp	132	763	-24236	-108	-52	763	23.5	549	268	35	375697
ABaraapp:66	ABaraapp	66	934	-24065	12	13	934	6.4	533	241	47	311896
ABaraappa:95	ABaraappa	95	829	-24170	26	28	829	12.9	560	209	42	461267
ABaraappaa:133	ABaraappaa	133	683	-24316	73	82	683	17.3	623	229	34	419139
ABaraappap:133	ABaraappap	133	643	-24356	39	32	643	20.6	581	218	35	346101
ABaraappp:95	ABaraappp	95	871	-24128	30	36	871	10.8	511	206	42	385304
ABaraapppa:131	ABaraapppa	131	617	-24382	12	19	617	19.9	551	201	36	354964
ABaraapppp:131	ABaraapppp	131	659	-24340	-98	-84	659	22.0	500	194	35	292186
ABarap:22	ABarap	22	717	-24282	-158	-159	717	14.7	524	150	65	550108
ABarapa:42	ABarapa	42	725	-24274	-146	-146	725	17.0	563	109	56	866233
ABarapaa:66	ABarapaa	66	865	-24134	-41	-41	865	7.3	586	151	49	692059
ABarapaaa:97	ABarapaaa	97	757	-24242	35	41	757	5.4	618	210	41	599857
ABarapaaaa:142	ABarapaaaa	142	561	-24438	-36	-29	561	1.7	600	233	33	209624
ABarapaaap:142	ABarapaaap	142	955	-24044	27	68	955	2.0	566	272	32	200979
ABarapaap:97	ABarapaap	97	801	-24198	15	12	801	6.9	574	173	42	481081
ABarapaapa:130	ABarapaapa	130	578	-24421	-24	-24	578	3.5	600	198	34	288043
ABarapaapp:130	ABarapaapp	130	536	-24463	-88	-61	536	8.9	563	216	38	339511
ABarapap:66	ABarapap	66	849	-24150	-71	-69	849	7.9	516	136	49	483830
ABarapapa:93	ABarapapa	93	861	-24138	25	28	861	4.6	534	158	42	411759
ABarapapaa:130	ABarapapaa	130	755	-24244	79	73	755	2.8	548	204	35	223515
ABarapapap:130	ABarapapap	130	945	-24054	-14	7	945	2.2	499	247	36	169668
ABarapapp:93	ABarapapp	93	918	-24081	12	12	918	6.6	477	159	45	385642
ABarapappa:127	ABarapappa	127	828	-24171	31	26	828	9.9	516	210	36	269630
ABarapappp:127	ABarapappp	127	1016	-23983	-142	-64	1016	5.7	460	225	40	244014
ABarapp:42	ABarapp	42	932	-24067	-4	-4	932	10.7	473	138	55	507065
ABarappa:65	ABarappa	65	980	-24019	26	21	980	9.2	466	102	48	446384
ABarappaa:97	ABarappaa	97	931	-24068	136	135	931	9.0	529	132	40	405334
ABarappaaa:138	ABarappaaa	138	695	-24304	-25	-21	695	4.3	519	180	35	221057
ABarappaap:138	ABarappaap	138	792	-24207	-116	-44	792	1.6	481	188	31	89510
ABarappap:97	ABarappap	97	912	-24087	-117	-46	912	10.2	478	106	44	464416
ABarappapa:132	ABarappapa	132	973	-24026	-224	-132	973	3.8	492	126	39	318152
ABarappapp:132	ABarappapp	132	1472	-23527	-182	-17	1472	2.7	446	129	36	194676
ABarappp:65	ABarappp	65	879	-24120	-13	-7	879	13.7	416	121	47	419374
ABarapppa:95	ABarapppa	95	765	-24234	-26	-14	765	19.3	544	105	43	552167
ABarapppaa:134	ABarapppaa	134	613	-24386	-261	-95	613	14.0	593	120	34	330977
ABarapppap:134	ABarapppap	134	628	-24371	-31	-18	628	8.6	547	159	32	208931
ABarapppp:95	ABarapppp	95	960	-24039	6	39	960	17.4	501	94	42	521145
ABarappppa:131	ABarappppa	131	1200	-23799	139	184	1200	5.2	538	115	39	386155
ABarappppp:131	ABarappppp	131	975	-24024	-373	-181	975	10.1	500	121	38	327082
ABarp:7	ABarp	7	615	-24384	-377	-377	615	41.3	463	122	74	1027002
ABarpa:22	ABarpa	22	597	-24402	-327	-327	597	37.5	527	104	68	1059637
ABarpaa:43	ABarpaa	43	597	-24402	-303	-303	597	39.4	577	102	58	1266519
ABarpaaa:65	ABarpaaa	65	743	-24256	-135	-136	743	33.5	595	99	48	904795
ABarpaaaa:96	ABarpaaaa	96	844	-24155	-126	-147	844	52.0	624	205	44	840130
ABarpaaaaa:137	ABarpaaaaa	137	720	-24279	92	88	720	49.4	640	208	36	456229
ABarpaaaap:137	ABarpaaaap	137	871	-24128	-418	-537	871	54.7	608	223	37	463244
ABarpaaap:96	ABarpaaap	96	1035	-23964	-191	-264	1035	54.8	584	225	42	732163
ABarpaaapa:138	ABarpaaapa	138	753	-24246	-85	-85	753	52.1	583	234	35	369429
ABarpaaapp:138	ABarpaaapp	138	1044	-23955	-182	-261	1044	56.2	552	218	33	368067
ABarpaap:65	ABarpaap	65	734	-24265	-219	-225	734	41.6	531	94	54	1121840
ABarpaapa:91	ABarpaapa	91	868	-24131	-335	-361	868	54.5	542	203	46	928471
ABarpaapaa:126	ABarpaapaa	126	790	-24209	-12	25	790	51.0	536	225	35	483105
ABarpaapap:126	ABarpaapap	126	796	-24203	-234	-271	796	54.1	484	235	43	647814
ABarpaapp:91	ABarpaapp	91	848	-24151	-382	-400	848	54.9	474	191	48	930499
ABarpaappa:125	ABarpaappa	125	752	-24247	-244	-265	752	54.5	450	203	41	614192
ABarpaappp:125	ABarpaappp	125	760	-24239	-273	-290	760	54.4	394	230	41	596802
ABarpap:43	ABarpap	43	723	-24276	-175	-175	723	29.8	494	146	56	710149
ABarpapa:66	ABarpapa	66	823	-24176	-81	-82	823	29.0	521	123	51	720853
ABarpapaa:94	ABarpapaa	94	964	-24035	-163	-208	964	52.7	582	159	45	818425
ABarpapaaa:134	ABarpapaaa	134	793	-24206	-68	-83	793	53.1	605	174	36	452840
ABarpapaap:134	ABarpapaap	134	885	-24114	68	61	885	52.8	562	163	38	459116
ABarpapap:94	ABarpapap	94	961	-24038	-72	-100	961	52.3	529	140	45	783265
ABarpapapa:132	ABarpapapa	132	745	-24254	-30	-18	745	51.0	536	186	35	392700
ABarpapapp:132	ABarpapapp	132	870	-24129	-3	-22	870	54.0	500	172	36	406169
ABarpapp:66	ABarpapp	66	847	-24152	-78	-78	847	37.6	450	116	50	755263
ABarpappa:95	ABarpappa	95	902	-24097	-112	-127	902	53.8	492	126	44	788480
ABarpappaa:136	ABarpappaa	136	937	-24062	-372	-479	937	56.3	512	136	34	399031
ABarpappap:136	ABarpappap	136	885	-24114	34	31	885	53.5	481	126	37	425003
ABarpappp:95	ABarpappp	95	889	-24110	-27	-38	889	51.2	441	132	46	802921
ABarpapppa:130	ABarpapppa	130	825	-24174	-17	-29	825	52.7	458	108	37	462063
ABarpapppp:130	ABarpapppp	130	736	-24263	-15	-14	736	48.3	427	92	40	505374
ABarpp:22	ABarpp	22	658	-24341	-397	-397	658	42.6	415	95	68	1058514
ABarppa:44	ABarppa	44	660	-24339	-352	-352	660	48.0	485	101	58	1115845
ABarppaa:66	ABarppaa	66	733	-24266	-259	-265	733	50.3	474	136	50	908784
ABarppaaa:97	ABarppaaa	97	805	-24194	-405	-449	805	55.2	430	263	44	716414
ABarppaaaa:139	ABarppaaaa	139	822	-24177	-283	-307	822	55.3	436	288	33	335607
ABarppaaap:139	ABarppaaap	139	801	-24198	-145	-179	801	54.1	395	307	38	405872
ABarppaap:97	ABarppaap	97	792	-24207	-188	-207	792	53.2	379	276	45	755500
ABarppaapa:137	ABarppaapa	137	752	-24247	-400	-452	752	54.7	362	280	39	441876
ABarppaapp:137	ABarppaapp	137	697	-24302	-15	-16	697	51.7	326	330	34	367103
ABarppap:66	ABarppap	66	839	-24160	-213	-225	839	47.6	421	183	51	899098
ABarppapa:99	ABarppapa	99	737	-24262	-161	-170	737	49.7	357	325	44	749463
ABarppapaa:142	ABarppapaa	142	670	-24329	-78	-71	670	49.5	366	348	36	383186
ABarppapap:142	ABarppapap	142	742	-24258	26	21	742	43.8	308	358	36	372924
ABarppapp:99	ABarppapp	99	790	-24209	-103	-106	790	44.2	298	319	45	700428
ABarppappa:145	ABarppappa	145	670	-24329	-4	-9	670	44.3	278	339	35	357352
ABarppappp:145	ABarppappp	145	707	-24292	16	15	707	38.5	222	309	34	309571
ABarppp:44	ABarppp	44	732	-24267	-292	-296	732	39.4	394	90	58	1050679
ABarpppa:66	ABarpppa	66	819	-24180	-186	-187	819	43.9	387	116	50	856573
ABarpppaa:96	ABarpppaa	96	827	-24172	-390	-450	827	55.4	417	167	44	700856
ABarpppaaa:136	ABarpppaaa	136	753	-24246	-150	-160	753	54.9	430	150	32	320031
ABarpppaap:136	ABarpppaap	136	667	-24332	-115	-127	667	51.3	395	111	39	423135
ABarpppap:96	ABarpppap	96	814	-24185	-170	-200	814	52.6	373	164	45	738092
ABarpppapa:133	ABarpppapa	133	723	-24276	-349	-380	723	55.0	389	171	39	423392
ABarpppapp:133	ABarpppapp	133	633	-24366	-82	-84	633	50.3	344	127	34	344876
ABarpppp:66	ABarpppp	66	860	-24139	-198	-204	860	44.8	319	179	52	844390
ABarppppa:97	ABarppppa	97	734	-24265	-193	-206	734	50.1	336	131	45	769902
ABarppppaa:138	ABarppppaa	138	585	-24414	-169	-177	585	47.8	369	81	37	407647
ABarppppap:138	ABarppppap	138	584	-24415	-88	-96	584	46.0	322	90	37	399174
ABarppppp:97	ABarppppp	97	757	-24242	-154	-160	757	46.6	274	147	45	721444
ABarpppppa:141	ABarpppppa	141	603	-24396	-94	-100	603	46.2	292	114	36	364707
ABarpppppp:141	ABarpppppp	141	614	-24385	-65	-61	614	41.9	239	113	35	326460
ABp:1	ABp	1	880	-24120	-188	-188	880	12.0	348	152	86	813234
ABpl:2	ABpl	2	562	-24437	-470	-470	562	44.3	436	325	86	1385841
ABpla:8	ABpla	8	603	-24396	-405	-405	603	51.0	543	231	71	796402
ABplaa:22	ABplaa	22	568	-24431	-369	-374	568	49.9	581	201	64	870290
ABplaaa:42	ABplaaa	42	619	-24380	-376	-381	619	52.8	603	193	57	1181702
ABplaaaa:64	ABplaaaa	64	708	-24291	-174	-175	708	46.2	648	199	51	1244183
ABplaaaaa:94	ABplaaaaa	94	868	-24131	-118	-139	868	49.8	607	315	45	926087
ABplaaaaaa:134	ABplaaaaaa	134	798	-24201	-124	-149	798	53.5	614	269	35	449571
ABplaaaaap:134	ABplaaaaap	134	737	-24262	-85	-102	737	52.9	582	299	35	423993
ABplaaaap:94	ABplaaaap	94	901	-24098	-168	-214	901	53.1	562	291	43	833504
ABplaaaapa:134	ABplaaaapa	134	795	-24204	-52	-50	795	53.5	555	271	34	386962
ABplaaaapp:134	ABplaaaapp	134	930	-24069	33	18	930	53.7	512	271	34	392901
ABplaaap:64	ABplaaap	64	794	-24205	-196	-215	794	51.3	572	176	50	1073605
ABplaaapa:95	ABplaaapa	95	947	-24052	-386	-456	947	55.6	516	302	43	856905
ABplaaapaa:139	ABplaaapaa	139	1161	-23838	-357	-447	1161	56.1	541	315	33	408203
ABplaaapap:139	ABplaaapap	139	814	-24186	-373	-436	814	54.8	503	329	36	460609
ABplaaapp:95	ABplaaapp	95	870	-24129	-208	-239	870	54.1	465	299	45	921370
ABplaaappa:132	ABplaaappa	132	779	-24220	-34	-50	779	52.4	465	326	37	523013
ABplaaappp:132	ABplaaappp	132	759	-24240	-17	-24	759	50.6	422	333	39	548267
ABplaap:42	ABplaap	42	640	-24359	-326	-330	640	49.1	552	271	58	1144565
ABplaapa:64	ABplaapa	64	823	-24176	-193	-195	823	51.2	602	249	51	1205180
ABplaapaa:95	ABplaapaa	95	873	-24126	-220	-235	873	52.2	539	350	45	918125
ABplaapaaa:135	ABplaapaaa	135	696	-24303	-24	-19	696	50.0	596	340	37	503624
ABplaapaap:135	ABplaapaap	135	746	-24253	-45	-60	746	50.8	552	352	38	513187
ABplaapap:95	ABplaapap	95	1024	-23975	-5	-34	1024	52.3	489	370	45	923942
ABplaapapa:135	ABplaapapa	135	883	-24116	115	113	883	48.1	529	391	36	486014
ABplaapapp:135	ABplaapapp	135	893	-24106	78	75	893	50.8	489	370	38	530265
ABplaapp:64	ABplaapp	64	810	-24189	-243	-246	810	51.1	531	256	53	1147205
ABplaappa:91	ABplaappa	91	862	-24137	-160	-160	862	46.2	479	361	45	978570
ABplaappaa:131	ABplaappaa	131	966	-24033	41	42	966	44.3	494	418	33	458842
ABplaappap:131	ABplaappap	131	784	-24215	-162	-166	784	44.0	454	410	40	625040
ABplaappp:91	ABplaappp	91	935	-24064	-142	-143	935	42.0	426	380	49	1069080
ABplaapppa:127	ABplaapppa	127	749	-24250	-232	-171	749	40.3	417	415	41	696971
ABplaapppp:127	ABplaapppp	127	776	-24223	3	-5	776	38.3	368	410	40	644714
ABplap:22	ABplap	22	624	-24375	-371	-372	624	52.3	472	207	65	741941
ABplapa:41	ABplapa	41	647	-24352	-327	-329	647	52.0	518	188	56	946636
ABplapaa:63	ABplapaa	63	873	-24126	-348	-382	873	55.4	529	173	50	883713
ABplapaaa:93	ABplapaaa	93	969	-24030	-132	-155	969	53.4	443	350	45	755332
ABplapaaaa:129	ABplapaaaa	129	744	-24255	21	20	744	47.7	433	374	34	358305
ABplapaaap:129	ABplapaaap	129	793	-24206	104	116	793	47.1	390	374	37	400938
ABplapaap:93	ABplapaap	93	965	-24034	-206	-232	965	52.6	386	355	44	755460
ABplapaapa:132	ABplapaapa	132	767	-24232	111	119	767	46.8	360	392	35	402421
ABplapaapp:132	ABplapaapp	132	699	-24300	16	18	699	40.6	325	394	37	405631
ABplapap:63	ABplapap	63	899	-24100	-251	-263	899	54.3	472	217	51	852142
ABplapapa:91	ABplapapa	91	989	-24010	-39	-42	989	50.0	359	376	45	801662
ABplapapaa:128	ABplapapaa	128	702	-24297	30	26	702	42.7	257	361	37	408916
ABplapapap:128	ABplapapap	128	754	-24245	98	99	754	37.1	222	347	37	391091
ABplapapp:91	ABplapapp	91	908	-24091	7	10	908	42.5	291	371	45	727462
ABplapappa:128	ABplapappa	128	651	-24348	21	28	651	36.0	212	315	37	374152
ABplapappp:128	ABplapappp	128	638	-24361	41	36	638	22.6	206	311	37	280914
ABplapp:41	ABplapp	41	687	-24312	-325	-325	687	52.3	442	271	56	937013
ABplappa:64	ABplappa	64	872	-24127	-217	-209	872	50.5	461	306	52	1020745
ABplappaa:94	ABplappaa	94	1005	-23994	-191	-94	1005	36.0	377	411	45	796545
ABplappaaa:132	ABplappaaa	132	905	-24094	-56	-47	905	30.8	331	411	38	470041
ABplappaap:132	ABplappaap	132	840	-24159	-140	-66	840	26.2	286	389	38	364343
ABplappap:94	ABplappap	94	918	-24081	-40	-48	918	37.6	317	397	45	823577
ABplappapa:133	ABplappapa	133	693	-24306	2	0	693	37.6	286	379	37	443542
ABplappapp:133	ABplappapp	133	705	-24294	57	54	705	30.0	248	361	38	400199
ABplappp:64	ABplappp	64	895	-24104	-102	-105	895	47.7	386	331	49	895561
ABplapppa:96	ABplapppa	96	983	-24016	-201	-51	983	28.8	301	382	44	673253
ABplapppaa:135	ABplapppaa	135	917	-24082	-433	-124	917	19.9	270	359	36	300927
ABplapppap:135	ABplapppap	135	733	-24266	-4	5	733	16.9	244	336	35	236913
ABplapppp:96	ABplapppp	96	783	-24216	-23	8	783	24.7	258	368	43	579769
ABplappppa:137	ABplappppa	137	615	-24384	-160	-151	615	14.0	220	305	35	250766
ABplappppp:137	ABplappppp	137	717	-24282	-198	-143	717	12.2	225	267	34	195343
ABplp:8	ABplp	8	646	-24353	-393	-393	646	47.5	409	338	69	759268
ABplpa:23	ABplpa	23	641	-24358	-365	-368	641	48.7	439	368	64	853512
ABplpaa:44	ABplpaa	44	865	-24134	-304	-310	865	52.4	470	376	56	1024172
ABplpaaa:69	ABplpaaa	69	2845	-22154	1659	1679	2845	37.0	572	388	49	1004530
ABplpaaaa:97	ABplpaaaa	97	7796	-17203	5900	6052	7796	26.1	554	395	43	715873
ABplpaaaaa:133	ABplpaaaaa	133	10461	-14538	7625	7866	10461	20.8	554	358	35	365671
ABplpaaaap:133	ABplpaaaap	133	8761	-16238	5482	6216	8761	18.9	516	380	37	411811
ABplpaaap:97	ABplpaaap	97	8037	-16963	5759	6035	8037	23.4	505	407	44	697977
ABplpaaapa:135	ABplpaaapa	135	12226	-12774	8708	9515	12226	21.2	511	415	33	344299
ABplpaaapp:135	ABplpaaapp	135	12220	-12779	6781	8796	12220	26.3	487	410	38	509838
ABplpaap:69	ABplpaap	69	3164	-21835	1860	1871	3164	49.2	522	365	50	1020198
ABplpaapa:96	ABplpaapa	96	9192	-15807	7319	7435	9192	35.6	524	404	43	748982
ABplpaapaa:133	ABplpaapaa	133	12289	-12710	10090	10316	12289	28.3	554	376	36	449551
ABplpaapap:133	ABplpaapap	133	12798	-12201	9399	10496	12798	30.8	517	411	37	487767
ABplpaapp:96	ABplpaapp	96	8488	-16511	6321	6775	8488	33.1	471	410	44	744643
ABplpaappa:132	ABplpaappa	132	13313	-11686	9648	10721	13313	34.4	487	408	36	489807
ABplpaappp:132	ABplpaappp	132	11955	-13044	8783	9635	11955	31.7	448	417	37	484204
ABplpap:44	ABplpap	44	786	-24213	-259	-259	786	38.9	386	403	58	1102933
ABplpapa:66	ABplpapa	66	2478	-22521	1300	1329	2478	35.6	505	400	49	888240
ABplpapaa:95	ABplpapaa	95	5968	-19031	3937	4044	5968	13.9	501	367	43	493312
ABplpapaaa:136	ABplpapaaa	136	8072	-16927	5209	5484	8072	14.7	477	356	33	226243
ABplpapaap:136	ABplpapaap	136	8090	-16909	4604	5031	8090	15.6	441	367	35	262687
ABplpapap:95	ABplpapap	95	5258	-19741	3017	3276	5258	13.6	463	386	44	528892
ABplpapapa:134	ABplpapapa	134	5685	-19314	3544	3594	5685	5.8	445	374	35	223009
ABplpapapp:134	ABplpapapp	134	5068	-19931	2266	2502	5068	4.2	414	360	36	215353
ABplpapp:66	ABplpapp	66	2178	-22821	1032	1044	2178	35.4	430	408	51	911749
ABplpappa:93	ABplpappa	93	4302	-20697	2503	2538	4302	8.5	450	359	45	425411
ABplpappaa:127	ABplpappaa	127	4929	-20070	2841	2983	4929	4.5	457	317	42	286822
ABplpappap:127	ABplpappap	127	8179	-16820	4919	5365	8179	6.3	402	315	32	162236
ABplpappp:93	ABplpappp	93	3973	-21026	2069	2236	3973	5.2	388	341	44	321663
ABplpapppa:137	ABplpapppa	137	5965	-19034	2804	3300	5965	2.2	383	283	35	131472
ABplpapppp:137	ABplpapppp	137	6237	-18762	3484	3805	6237	3.2	329	255	34	133517
ABplpp:23	ABplpp	23	687	-24312	-379	-381	687	51.6	343	340	62	754644
ABplppa:44	ABplppa	44	870	-24129	-415	-417	870	55.4	387	349	55	843194
ABplppaa:68	ABplppaa	68	2542	-22457	1118	1157	2542	47.2	470	384	47	748973
ABplppaaa:99	ABplppaaa	99	9103	-15896	5771	6696	9103	25.6	445	401	42	543020
ABplppaaaa:141	ABplppaaaa	141	11387	-13612	6793	8116	11387	21.3	465	401	36	339177
ABplppaaap:141	ABplppaaap	141	15627	-9373	11007	12512	15627	24.7	427	392	33	287966
ABplppaap:99	ABplppaap	99	7049	-17950	4393	4805	7049	19.2	412	410	42	463201
ABplppaapa:137	ABplppaapa	137	9324	-15676	6061	6373	9324	12.4	407	398	34	222121
ABplppaapp:137	ABplppaapp	137	7374	-17625	3588	4177	7374	9.9	375	386	34	206142
ABplppap:68	ABplppap	68	2458	-22541	1140	1164	2458	43.6	411	373	47	714101
ABplppapa:99	ABplppapa	99	8003	-16996	5740	6089	8003	28.4	401	396	43	528930
ABplppapaa:138	ABplppapaa	138	10625	-14374	6685	7924	10625	20.5	416	405	39	373297
ABplppapap:138	ABplppapap	138	10230	-14769	7544	7901	10230	19.6	365	411	35	250407
ABplppapp:99	ABplppapp	99	6463	-18536	4341	4543	6463	25.1	344	381	42	442361
ABplppappa:140	ABplppappa	140	9567	-15432	6576	7122	9567	19.3	331	393	35	255757
ABplppappp:140	ABplppappp	140	7114	-17885	4532	5113	7114	14.6	291	366	39	333055
ABplppp:44	ABplppp	44	822	-24177	-216	-219	822	44.8	316	377	55	1035834
ABplpppa:67	ABplpppa	67	2026	-22973	797	853	2026	40.3	379	413	49	885170
ABplpppaa:95	ABplpppaa	95	5411	-19588	2987	3350	5411	17.5	372	399	43	487956
ABplpppaaa:133	ABplpppaaa	133	8954	-16045	5224	5829	8954	13.1	352	386	36	275122
ABplpppaap:133	ABplpppaap	133	6771	-18228	3897	4257	6771	10.3	313	359	39	286572
ABplpppap:95	ABplpppap	95	5853	-19146	4080	4169	5853	18.8	315	386	42	500833
ABplpppapa:134	ABplpppapa	134	6647	-18352	4135	4440	6647	8.6	282	330	37	235611
ABplpppapp:134	ABplpppapp	134	8632	-16367	6478	6496	8632	7.0	255	292	31	164541
ABplpppp:67	ABplpppp	67	2012	-22987	881	886	2012	38.3	316	393	49	815593
ABplppppa:95	ABplppppa	95	4134	-20865	2075	2348	4134	10.7	360	362	44	392495
ABplppppaa:132	ABplppppaa	132	6853	-18146	3725	3918	6853	4.7	365	344	32	129712
ABplppppap:132	ABplppppap	132	5227	-19772	2999	3107	5227	5.8	331	310	34	124345
ABplppppp:95	ABplppppp	95	4142	-20857	2601	2673	4142	8.1	310	339	44	385082
ABplpppppa:134	ABplpppppa	134	5872	-19127	3149	3467	5872	6.6	300	270	34	153999
ABplpppppp:134	ABplpppppp	134	3010	-21989	1208	1638	3010	6.9	257	252	35	172095
ABpr:2	ABpr	2	704	-24295	-235	-235	704	17.6	333	112	88	1169900
ABpra:8	ABpra	8	734	-24265	-194	-194	734	17.1	386	95	73	730695
ABpraa:22	ABpraa	22	804	-24195	-157	-158	804	15.6	426	98	66	610091
ABpraaa:42	ABpraaa	42	860	-24139	-85	-86	860	23.6	474	64	57	949026
ABpraaaa:65	ABpraaaa	65	985	-24014	131	132	985	22.0	524	73	48	753806
ABpraaaaa:100	ABpraaaaa	100	978	-24021	253	265	978	30.2	597	83	42	727116
ABpraaaaaa:139	ABpraaaaaa	139	713	-24286	141	139	713	29.2	614	90	34	350388
ABpraaaaap:139	ABpraaaaap	139	921	-24078	244	266	921	35.2	586	74	32	316494
ABpraaaap:100	ABpraaaap	100	1148	-23851	249	268	1148	29.5	557	65	43	681859
ABpraaaapa:137	ABpraaaapa	137	1019	-23981	-106	187	1019	28.2	577	72	36	439135
ABpraaaapp:137	ABpraaaapp	137	976	-24023	149	173	976	33.9	548	63	34	341414
ABpraaap:65	ABpraaap	65	938	-24061	-16	-15	938	28.6	458	62	50	813039
ABpraaapa:94	ABpraaapa	94	1031	-23968	166	169	1031	39.8	557	82	43	756833
ABpraaapaa:132	ABpraaapaa	132	832	-24167	146	136	832	33.2	585	118	34	354319
ABpraaapap:132	ABpraaapap	132	888	-24111	207	225	888	40.8	564	97	37	485054
ABpraaapp:94	ABpraaapp	94	1227	-23772	180	210	1227	38.6	497	83	46	826165
ABpraaappa:125	ABpraaappa	125	908	-24091	142	156	908	33.2	544	115	35	368789
ABpraaappp:125	ABpraaappp	125	850	-24149	27	50	850	36.0	508	84	40	464720
ABpraap:42	ABpraap	42	787	-24212	-124	-123	787	17.3	386	97	57	755370
ABpraapa:65	ABpraapa	65	972	-24027	-3	-6	972	24.8	409	52	49	790173
ABpraapaa:94	ABpraapaa	94	1222	-23777	261	271	1222	45.9	489	77	45	885632
ABpraapaaa:132	ABpraapaaa	132	998	-24001	288	288	998	49.5	578	112	37	493558
ABpraapaap:132	ABpraapaap	132	928	-24071	177	179	928	49.0	528	97	40	569750
ABpraapap:94	ABpraapap	94	1218	-23781	164	163	1218	45.2	430	76	45	828693
ABpraapapa:130	ABpraapapa	130	1040	-23959	275	289	1040	41.6	513	65	36	457290
ABpraapapp:130	ABpraapapp	130	1032	-23967	239	254	1032	45.2	474	76	39	520556
ABpraapp:65	ABpraapp	65	959	-24040	-4	-3	959	29.3	330	83	52	831047
ABpraappa:93	ABpraappa	93	1099	-23900	68	82	1099	38.6	406	60	44	832165
ABpraappaa:134	ABpraappaa	134	1064	-23935	150	167	1064	36.7	491	51	33	379371
ABpraappap:134	ABpraappap	134	914	-24085	99	99	914	35.1	447	48	38	443087
ABpraappp:93	ABpraappp	93	1119	-23880	-14	54	1119	34.4	352	58	48	871255
ABpraapppa:130	ABpraapppa	130	927	-24072	-73	-1	927	28.1	425	44	41	497516
ABpraapppp:130	ABpraapppp	130	892	-24107	87	99	892	29.2	371	45	39	437277
ABprap:22	ABprap	22	726	-24273	-216	-216	726	28.5	323	81	65	869790
ABprapa:42	ABprapa	42	813	-24186	-98	-104	813	31.5	343	57	56	1029039
ABprapaa:64	ABprapaa	64	1149	-23850	167	160	1149	39.7	359	56	49	968471
ABprapaaa:97	ABprapaaa	97	1227	-23772	174	169	1227	49.2	396	97	43	685330
ABprapaaaa:135	ABprapaaaa	135	1062	-23937	272	283	1062	39.6	431	95	37	385122
ABprapaaap:135	ABprapaaap	135	911	-24088	153	177	911	41.4	392	95	37	350471
ABprapaap:97	ABprapaap	97	1271	-23728	324	321	1271	45.0	342	89	42	658806
ABprapaapa:138	ABprapaapa	138	1038	-23961	305	315	1038	37.7	377	62	34	318116
ABprapaapp:138	ABprapaapp	138	824	-24175	89	102	824	34.3	331	58	35	263977
ABprapap:64	ABprapap	64	1037	-23962	27	26	1037	42.6	285	81	51	994070
ABprapapa:92	ABprapapa	92	1247	-23752	243	245	1247	45.3	286	86	46	794847
ABprapapaa:132	ABprapapaa	132	935	-24064	217	216	935	41.5	282	69	38	431879
ABprapapap:132	ABprapapap	132	920	-24079	237	254	920	38.1	237	73	37	423133
ABprapapp:92	ABprapapp	92	1067	-23932	180	181	1067	41.2	224	123	44	654855
ABprapappa:130	ABprapappa	130	804	-24195	182	191	804	36.3	213	98	36	342874
ABprapappp:130	ABprapappp	130	730	-24269	107	114	730	25.5	198	107	36	294706
ABprapp:42	ABprapp	42	796	-24203	-94	-97	796	32.4	260	96	57	1051792
ABprappa:65	ABprappa	65	975	-24024	33	44	975	33.1	244	93	51	955778
ABprappaa:97	ABprappaa	97	1111	-23888	42	62	1111	33.0	298	45	45	750817
ABprappaaa:136	ABprappaaa	136	974	-24025	14	11	974	25.1	340	41	36	336028
ABprappaap:136	ABprappaap	136	1019	-23980	34	70	1019	22.7	296	52	35	289057
ABprappap:97	ABprappap	97	1122	-23877	179	208	1122	34.9	244	71	44	756550
ABprappapa:134	ABprappapa	134	830	-24169	139	147	830	32.3	293	55	36	363203
ABprappapp:134	ABprappapp	134	822	-24177	122	130	822	27.0	243	66	37	383409
ABprappp:65	ABprappp	65	1000	-23999	95	93	1000	35.6	203	171	49	817962
ABprapppa:97	ABprapppa	97	1117	-23882	-18	109	1117	26.8	223	92	42	583614
ABprapppaa:139	ABprapppaa	139	1584	-23415	-116	66	1584	18.5	272	73	35	279312
ABprapppap:139	ABprapppap	139	1169	-23830	-288	-208	1169	17.0	235	93	36	271410
ABprapppp:97	ABprapppp	97	928	-24071	4	70	928	21.2	196	132	42	482574
ABprappppa:140	ABprappppa	140	672	-24327	-36	-23	672	17.6	195	106	35	252447
ABprappppp:140	ABprappppp	140	789	-24210	-1239	-406	789	9.8	204	151	36	257136
ABprp:8	ABprp	8	755	-24244	-201	-201	755	15.6	271	195	71	552578
ABprpa:22	ABprpa	22	815	-24184	-96	-96	815	9.5	313	181	64	407441
ABprpaa:43	ABprpaa	43	916	-24083	-5	-6	916	14.0	299	80	55	749527
ABprpaaa:67	ABprpaaa	67	1836	-23163	754	755	1836	14.3	376	60	48	528311
ABprpaaaa:95	ABprpaaaa	95	4442	-20557	3137	3206	4442	25.0	498	62	43	621215
ABprpaaaaa:131	ABprpaaaaa	131	5153	-19846	3536	3724	5153	17.4	562	104	36	383642
ABprpaaaap:131	ABprpaaaap	131	4434	-20565	2589	2760	4434	13.4	530	101	38	418996
ABprpaaap:95	ABprpaaap	95	4619	-20380	2783	3135	4619	23.7	450	64	44	658157
ABprpaaapa:133	ABprpaaapa	133	5791	-19208	3218	3900	5791	16.9	516	79	38	434732
ABprpaaapp:133	ABprpaaapp	133	5600	-19399	2797	3490	5600	17.9	485	66	36	364769
ABprpaap:67	ABprpaap	67	1915	-23084	857	891	1915	18.3	312	61	47	606219
ABprpaapa:95	ABprpaapa	95	5594	-19405	4026	4251	5594	30.2	461	47	42	686155
ABprpaapaa:134	ABprpaapaa	134	6334	-18665	4748	4857	6334	22.8	552	77	36	425465
ABprpaapap:134	ABprpaapap	134	6445	-18554	4246	4786	6445	25.6	513	55	36	387176
ABprpaapp:95	ABprpaapp	95	5060	-19939	3452	3622	5060	27.4	403	46	42	602918
ABprpaappa:131	ABprpaappa	131	6251	-18748	3982	4520	6251	25.6	480	44	35	379093
ABprpaappp:131	ABprpaappp	131	5227	-19772	3028	3464	5227	19.4	448	45	36	364363
ABprpap:43	ABprpap	43	805	-24194	-141	-142	805	12.0	238	169	56	635271
ABprpapa:66	ABprpapa	66	1383	-23616	337	337	1383	7.7	309	107	48	424691
ABprpapaa:95	ABprpapaa	95	3991	-21008	2450	2516	3991	13.1	447	78	42	469429
ABprpapaaa:135	ABprpapaaa	135	4653	-20346	3067	3051	4653	9.8	469	124	34	195160
ABprpapaap:135	ABprpapaap	135	4437	-20562	2120	2390	4437	8.7	433	108	35	214100
ABprpapap:95	ABprpapap	95	3420	-21579	1623	1778	3420	9.6	403	79	43	440040
ABprpapapa:133	ABprpapapa	133	3300	-21699	1589	1680	3300	3.5	409	133	32	117024
ABprpapapp:133	ABprpapapp	133	2887	-22112	1186	1382	2887	4.0	363	146	33	111455
ABprpapp:66	ABprpapp	66	1473	-23526	432	434	1473	10.6	244	156	49	510301
ABprpappa:95	ABprpappa	95	3475	-21524	2026	2086	3475	7.0	393	111	43	345798
ABprpappaa:132	ABprpappaa	132	4776	-20223	3170	3169	4776	3.3	441	183	34	126416
ABprpappap:132	ABprpappap	132	3859	-21140	2002	2081	3859	3.2	394	190	33	99048
ABprpappp:95	ABprpappp	95	3086	-21913	1639	1670	3086	6.7	337	118	43	302117
ABprpapppa:134	ABprpapppa	134	3375	-21624	1734	1957	3375	2.7	346	193	36	104397
ABprpapppp:134	ABprpapppp	134	5471	-19528	2932	3132	5471	2.4	293	206	35	143967
ABprpp:22	ABprpp	22	760	-24239	-171	-172	760	19.0	227	153	63	702490
ABprppa:43	ABprppa	43	887	-24112	-12	-18	887	24.4	205	92	53	1009154
ABprppaa:67	ABprppaa	67	2690	-22309	1523	1599	2690	21.5	261	51	45	650236
ABprppaaa:99	ABprppaaa	99	6286	-18713	4311	4532	6286	18.5	391	67	41	460193
ABprppaaaa:142	ABprppaaaa	142	7584	-17416	4916	5298	7584	14.2	469	85	35	268889
ABprppaaap:142	ABprppaaap	142	9610	-15389	6789	7442	9610	16.9	431	70	32	229531
ABprppaap:99	ABprppaap	99	6182	-18817	3918	4155	6182	14.6	348	54	42	458012
ABprppaapa:140	ABprppaapa	140	5709	-19290	3029	3282	5709	6.8	398	88	35	189620
ABprppaapp:140	ABprppaapp	140	5979	-19021	2388	2949	5979	8.3	356	91	34	183070
ABprppap:67	ABprppap	67	2196	-22803	1070	1094	2196	23.1	218	108	47	680363
ABprppapa:97	ABprppapa	97	6278	-18721	4378	4522	6278	23.1	328	65	42	501691
ABprppapaa:136	ABprppapaa	136	6534	-18465	4215	4405	6534	13.3	413	54	36	251929
ABprppapap:136	ABprppapap	136	7065	-17934	4519	4777	7065	12.8	366	51	36	229459
ABprppapp:97	ABprppapp	97	6523	-18476	4503	4706	6523	22.8	276	81	43	520551
ABprppappa:138	ABprppappa	138	7308	-17691	4365	4841	7308	15.4	336	62	36	263757
ABprppappp:138	ABprppappp	138	7462	-17537	4013	4680	7462	12.5	291	70	35	241896
ABprppp:43	ABprppp	43	877	-24122	-33	-34	877	24.6	177	198	55	954526
ABprpppa:67	ABprpppa	67	2167	-22832	1105	1120	2167	24.0	174	143	47	718178
ABprpppaa:95	ABprpppaa	95	6284	-18715	4178	4365	6284	17.5	270	52	43	518110
ABprpppaaa:131	ABprpppaaa	131	7188	-17811	4149	4380	7188	7.1	321	72	36	230262
ABprpppaap:131	ABprpppaap	131	8789	-16210	5939	6299	8789	8.6	265	90	36	257538
ABprpppap:95	ABprpppap	95	5561	-19438	3819	3933	5561	17.7	222	99	44	535414
ABprpppapa:132	ABprpppapa	132	6836	-18163	3922	4485	6836	8.0	239	118	37	236390
ABprpppapp:132	ABprpppapp	132	10150	-14849	7259	7272	10150	8.2	230	166	32	175145
ABprpppp:67	ABprpppp	67	1984	-23015	942	943	1984	18.4	192	218	49	686014
ABprppppa:94	ABprppppa	94	4932	-20067	2995	3052	4932	12.2	286	94	43	399908
ABprppppaa:130	ABprppppaa	130	6735	-18264	3872	4117	6735	6.3	339	117	34	149334
ABprppppap:130	ABprppppap	130	5990	-19009	3271	3616	5990	6.0	302	134	34	148812
ABprppppp:94	ABprppppp	94	4370	-20629	2889	2910	4370	9.7	238	137	44	401950
ABprpppppa:133	ABprpppppa	133	6218	-18781	3449	3694	6218	5.8	275	166	33	151388
ABprpppppp:133	ABprpppppp	133	7512	-17487	4525	4902	7512	8.8	252	206	35	180407
EMS:1	EMS	1	763	-24236	-126	-126	763	24.0	439	378	72	854331
MS:3	MS	3	732	-24267	-186	-186	732	17.0	449	298	83	822751
MSa:14	MSa	14	709	-24290	-237	-238	709	22.7	504	342	70	760312
MSaa:32	MSaa	32	786	-24213	-125	-127	786	17.7	548	332	65	849571
MSaaa:53	MSaaa	53	854	-24145	-87	-88	854	12.7	597	303	57	786618
MSaaaa:77	MSaaaa	77	1479	-23520	580	578	1479	21.5	639	245	49	864500
MSaaaaa:103	MSaaaaa	103	2006	-22993	1204	1192	2006	29.1	645	224	44	810719
MSaaaaaa:134	MSaaaaaa	134	1917	-23082	1246	1228	1917	31.2	673	245	35	506217
MSaaaaap:134	MSaaaaap	134	1721	-23278	925	986	1721	36.0	635	241	41	633839
MSaaaap:103	MSaaaap	103	1958	-23041	1085	1105	1958	37.8	585	227	45	823451
MSaaaapa:137	MSaaaapa	137	2047	-22952	1249	1272	2047	43.5	604	235	38	554220
MSaaaapp:137	MSaaaapp	137	2088	-22911	1254	1270	2088	45.6	549	245	37	514531
MSaaap:77	MSaaap	77	1464	-23535	444	453	1464	16.5	566	287	49	616017
MSaaapa:105	MSaaapa	105	1723	-23276	789	834	1723	30.8	570	259	47	804382
MSaaapaa:135	MSaaapaa	135	1739	-23260	941	992	1739	33.8	599	269	41	556368
MSaaapap:135	MSaaapap	135	1839	-23160	965	1018	1839	36.2	542	264	38	389390
MSaaapp:105	MSaaapp	105	2049	-22950	1026	1086	2049	29.9	508	257	40	480740
MSaap:53	MSaap	53	938	-24061	-3	-3	938	9.9	492	327	57	534685
MSaapa:77	MSaapa	77	1366	-23633	318	316	1366	9.3	517	310	49	488343
MSaapaa:106	MSaapaa	106	2717	-22282	1643	1649	2717	18.4	509	269	44	428957
MSaapaaa:138	MSaapaaa	138	4534	-20465	3087	3088	4534	18.5	519	282	36	279203
MSaapaap:138	MSaapaap	138	5623	-19376	4130	4117	5623	27.5	483	280	37	304001
MSaapap:106	MSaapap	106	2864	-22135	1496	1561	2864	11.2	449	287	42	295522
MSaapapa:144	MSaapapa	144	5649	-19351	3754	3809	5649	17.0	464	285	34	207588
MSaapapp:144	MSaapapp	144	4609	-20390	2747	2927	4609	18.7	415	287	38	212251
MSaapp:77	MSaapp	77	1320	-23679	263	264	1320	8.1	426	308	47	324753
MSaappa:109	MSaappa	109	2119	-22880	721	859	2119	3.8	426	278	39	162590
MSaappp:109	MSaappp	109	2852	-22147	1308	1389	2852	12.0	375	302	42	277611
MSap:32	MSap	32	693	-24306	-245	-245	693	28.0	456	382	63	992366
MSapa:55	MSapa	55	959	-24040	27	24	959	24.3	498	380	56	886503
MSapaa:81	MSapaa	81	1654	-23345	617	619	1654	22.9	541	320	47	574064
MSapaaa:111	MSapaaa	111	1824	-23175	1032	1026	1824	29.5	612	313	41	585327
MSapaaaa:148	MSapaaaa	148	2253	-22746	1573	1558	2253	26.3	646	308	30	253498
MSapaaap:148	MSapaaap	148	1447	-23552	703	725	1447	24.7	601	315	34	282626
MSapaap:111	MSapaap	111	1676	-23323	497	680	1676	24.6	550	321	39	436804
MSapap:81	MSapap	81	1589	-23410	539	543	1589	26.3	472	330	47	573223
MSapapa:112	MSapapa	112	1805	-23194	651	790	1805	30.6	523	334	42	544517
MSapapaa:154	MSapapaa	154	2081	-22918	1172	1175	2081	30.0	568	331	32	279295
MSapapap:154	MSapapap	154	1776	-23223	897	927	1776	31.5	519	333	32	241902
MSapapp:112	MSapapp	112	1873	-23126	922	955	1873	35.4	481	332	42	524498
MSapp:55	MSapp	55	1092	-23907	179	181	1092	22.7	406	383	56	772032
MSappa:82	MSappa	82	1524	-23475	434	455	1524	19.3	432	311	47	447174
MSappaa:117	MSappaa	117	1631	-23368	531	563	1631	25.5	477	333	40	402324
MSappap:117	MSappap	117	1539	-23460	339	398	1539	21.8	423	329	38	297567
MSappp:82	MSappp	82	1604	-23395	493	521	1604	26.5	379	329	47	495054
MSapppa:120	MSapppa	120	1783	-23216	628	740	1783	33.3	443	355	40	440471
MSapppp:120	MSapppp	120	1677	-23322	823	852	1677	35.0	399	341	40	434320
MSp:14	MSp	14	824	-24176	-108	-109	824	16.6	404	265	75	548286
MSpa:32	MSpa	32	655	-24344	-240	-240	655	12.8	459	279	65	529213
MSpaa:53	MSpaa	53	829	-24170	-45	-48	829	10.3	474	212	56	359104
MSpaaa:78	MSpaaa	78	982	-24017	56	53	982	17.8	519	187	51	636044
MSpaaaa:104	MSpaaaa	104	1101	-23898	266	269	1101	27.2	599	176	44	696367
MSpaaaaa:135	MSpaaaaa	135	980	-24019	331	333	980	31.2	651	189	34	450094
MSpaaaap:135	MSpaaaap	135	854	-24145	116	147	854	32.5	601	197	40	536807
MSpaaap:104	MSpaaap	104	1069	-23930	244	253	1069	34.0	536	181	46	723824
MSpaaapa:134	MSpaaapa	134	1143	-23856	419	430	1143	37.3	571	182	37	476922
MSpaaapp:134	MSpaaapp	134	874	-24125	134	154	874	39.9	538	199	38	445075
MSpaap:78	MSpaap	78	1070	-23929	96	95	1070	17.0	445	225	47	373843
MSpaapa:109	MSpaapa	109	927	-24072	156	162	927	26.9	514	193	45	562518
MSpaapaa:142	MSpaapaa	142	861	-24139	161	185	861	29.4	567	190	35	386815
MSpaapap:142	MSpaapap	142	828	-24172	127	139	828	31.7	521	189	38	373379
MSpaapp:109	MSpaapp	109	1142	-23857	296	298	1142	27.0	455	192	35	247740
MSpap:53	MSpap	53	920	-24079	-83	-83	920	8.2	375	296	57	367297
MSpapa:78	MSpapa	78	1075	-23924	77	78	1075	6.8	411	238	50	338138
MSpapaa:105	MSpapaa	105	1972	-23027	938	953	1972	15.0	460	217	43	317440
MSpapaaa:136	MSpapaaa	136	3606	-21393	2320	2333	3606	16.9	489	234	36	217140
MSpapaap:136	MSpapaap	136	4117	-20882	2809	2855	4117	20.9	436	228	37	226711
MSpapap:105	MSpapap	105	2005	-22994	823	876	2005	10.8	405	219	41	213499
MSpapapa:143	MSpapapa	143	4007	-20992	2184	2269	4007	11.3	443	242	34	183900
MSpapapp:143	MSpapapp	143	4170	-20829	2385	2439	4170	12.8	400	222	33	117437
MSpapp:78	MSpapp	78	1141	-23858	148	148	1141	6.5	322	221	49	351623
MSpappa:111	MSpappa	111	1963	-23036	731	833	1963	6.4	366	200	42	230041
MSpappp:111	MSpappp	111	2417	-22582	1077	1201	2417	11.0	342	203	44	270819
MSpp:32	MSpp	32	864	-24135	-65	-65	864	9.1	352	252	63	460536
MSppa:54	MSppa	54	876	-24123	-54	-53	876	8.0	337	160	54	387782
MSppaa:80	MSppaa	80	996	-24003	48	48	996	19.0	442	152	45	368646
MSppaaa:110	MSppaaa	110	859	-24140	153	150	859	28.3	584	140	40	418306
MSppaaaa:147	MSppaaaa	147	1000	-23999	393	385	1000	20.2	629	155	30	219600
MSppaaap:147	MSppaaap	147	833	-24166	195	188	833	22.2	579	153	32	190819
MSppaap:110	MSppaap	110	903	-24096	165	182	903	24.2	534	146	37	320173
MSppap:80	MSppap	80	988	-24011	30	37	988	19.2	376	162	46	351898
MSppapa:109	MSppapa	109	938	-24062	106	120	938	26.6	498	125	40	377472
MSppapaa:147	MSppapaa	147	996	-24003	250	264	996	26.0	545	136	34	230485
MSppapap:147	MSppapap	147	784	-24215	89	87	784	29.6	507	131	31	162442
MSppapp:109	MSppapp	109	1006	-23993	197	200	1006	34.8	462	121	41	409123
MSppappa:155	MSppappa	155	741	-24259	112	89	741	41.0	522	128	34	246251
MSppappp:155	MSppappp	155	1159	-23841	426	401	1159	42.0	492	138	34	234884
MSppp:54	MSppp	54	840	-24159	-85	-85	840	9.0	279	260	54	398335
MSpppa:80	MSpppa	80	1036	-23963	102	104	1036	12.0	343	163	45	321596
MSpppaa:111	MSpppaa	111	962	-24037	151	166	962	17.0	464	158	40	267012
MSpppap:111	MSpppap	111	964	-24035	24	49	964	17.0	416	148	40	248637
MSpppapa:154	MSpppapa	154	985	-24014	-74	-69	985	19.0	438	119	40	300063
MSpppapp:154	MSpppapp	154	674	-24326	-110	-90	674	21.0	394	132	38	112790
MSpppp:80	MSpppp	80	1134	-23865	164	168	1134	19.6	298	170	46	439053
MSppppa:114	MSppppa	114	944	-24055	87	98	944	26.5	445	114	42	395430
MSppppp:114	MSppppp	114	969	-24030	170	176	969	29.4	397	117	42	392917
E:3	E	3	713	-24286	-324	-323	713	26.8	277	314	82	1168267
Ea:15	Ea	15	756	-24243	-272	-273	756	27.5	355	330	75	1066238
Eal:48	Eal	48	777	-24222	-201	-202	777	31.3	425	275	62	726797
Eala:84	Eala	84	706	-24293	-222	-221	706	37.8	488	260	54	721016
Ealaa:139	Ealaa	139	654	-24345	-190	-166	654	42.0	497	281	43	366304
Ealap:139	Ealap	139	708	-24291	-109	-116	708	44.1	420	269	44	376675
Ealp:84	Ealp	84	829	-24170	-100	-101	829	33.8	410	272	54	581098
Ealpa:143	Ealpa	143	849	-24150	-337	-100	849	32.7	457	289	43	290356
Ealpp:143	Ealpp	143	672	-24327	-94	-95	672	34.8	381	273	44	289035
Ear:48	Ear	48	794	-24205	-133	-134	794	25.8	384	175	62	657435
Eara:87	Eara	87	695	-24304	-158	-165	695	38.3	460	171	54	704753
Earaa:145	Earaa	145	579	-24420	-178	-171	579	41.2	499	196	41	325226
Earap:145	Earap	145	623	-24376	-111	-110	623	41.7	423	200	42	314970
Earp:87	Earp	87	756	-24243	-122	-126	756	33.2	396	174	53	545046
Earpa:149	Earpa	149	672	-24327	-84	-72	672	30.1	450	202	39	211638
Earpp:149	Earpp	149	686	-24314	-93	-96	686	29.5	382	194	40	226285
Ep:15	Ep	15	681	-24318	-321	-325	681	36.2	256	279	72	1227782
Epl:49	Epl	49	728	-24272	-264	-265	728	34.5	325	275	62	737125
Epla:87	Epla	87	697	-24302	-171	-174	697	39.7	348	251	53	579575
Eplaa:146	Eplaa	146	598	-24401	-144	-167	598	46.0	376	257	41	326225
Eplap:146	Eplap	146	722	-24277	-11	-20	722	39.4	320	260	41	259180
Eplp:87	Eplp	87	725	-24274	-139	-142	725	35.1	269	252	54	562937
Eplpa:153	Eplpa	153	586	-24413	-251	-261	586	40.3	278	246	38	273689
Eplpp:153	Eplpp	153	614	-24385	-159	-162	614	28.3	249	254	39	222490
Epr:49	Epr	49	773	-24226	-165	-166	773	27.7	276	187	60	669739
Epra:87	Epra	87	721	-24278	-142	-150	721	37.0	343	157	53	556608
Epraa:148	Epraa	148	627	-24373	-111	-107	627	42.7	390	151	41	265173
Eprap:148	Eprap	148	615	-24384	-92	-100	615	38.1	338	182	41	230389
Eprp:87	Eprp	87	723	-24276	-130	-133	723	34.8	273	180	51	516721
Eprpa:151	Eprpa	151	619	-24380	-83	-100	619	40.4	302	192	41	287616
Eprpp:151	Eprpp	151	731	-24268	-38	-36	731	27.2	258	186	42	220934
P2:1	P2	1	749	-24250	-272	-272	749	34.0	206	256	60	250480
C:4	C	4	651	-24348	-337	-337	651	46.0	296	188	77	1060486
Ca:18	Ca	18	626	-24373	-315	-316	626	45.1	361	198	71	742600
Caa:40	Caa	40	642	-24357	-390	-390	642	50.7	397	179	62	773924
Caaa:65	Caaa	65	700	-24299	-418	-428	700	52.0	387	225	55	827350
Caaaa:96	Caaaa	96	686	-24313	-398	-408	686	52.1	308	285	50	825774
Caaaaa:135	Caaaaa	135	618	-24381	-272	-281	618	53.0	310	276	41	446283
Caaaap:135	Caaaap	135	679	-24320	-147	-152	679	50.3	245	263	41	417641
Caaap:96	Caaap	96	796	-24203	-153	-162	796	43.4	226	292	49	735209
Caaapa:131	Caaapa	131	563	-24436	-149	-152	563	46.7	199	269	43	490096
Caaapp:131	Caaapp	131	595	-24404	-72	-79	595	33.2	190	248	43	418670
Caap:65	Caap	65	788	-24211	-423	-424	788	52.1	279	281	52	773060
Caapa:102	Caapa	102	629	-24370	-111	-116	629	34.9	175	248	42	512141
Caapp:102	Caapp	102	685	-24314	-51	-53	685	26.3	174	274	47	570480
Caappd:146	Caappd	146	487	-24512	-157	-161	487	22.8	173	263	40	245781
Caappv:146	Caappv	146	517	-24482	-112	-112	517	11.1	198	234	35	209759
Cap:40	Cap	40	716	-24283	-449	-449	716	53.5	310	277	59	707910
Capa:67	Capa	67	743	-24256	-343	-326	743	38.4	304	349	51	700908
Capaa:111	Capaa	111	1071	-23928	-133	19	1071	15.7	303	296	45	343503
Capaaa:155	Capaaa	155	864	-24136	-89	-87	864	24.0	336	320	34	202517
Capaap:155	Capaap	155	666	-24334	-413	-386	666	16.0	314	270	30	125873
Capap:111	Capap	111	773	-24226	-46	-46	773	16.9	261	275	45	388776
Capp:67	Capp	67	768	-24231	-231	-240	768	42.8	245	329	52	770568
Cappa:105	Cappa	105	625	-24374	-102	-100	625	27.8	251	316	43	420152
Cappaa:151	Cappaa	151	792	-24207	101	92	792	25.6	251	311	34	203523
Cappap:151	Cappap	151	596	-24403	-68	-62	596	23.4	234	286	37	249745
Cappp:105	Cappp	105	694	-24305	-114	-97	694	21.2	224	261	42	343516
Cp:18	Cp	18	649	-24350	-348	-351	649	43.9	252	158	71	870876
Cpa:39	Cpa	39	666	-24333	-435	-436	666	48.8	272	141	62	857222
Cpaa:64	Cpaa	64	695	-24304	-482	-493	695	51.5	273	148	54	794832
Cpaaa:93	Cpaaa	93	696	-24303	-498	-505	696	54.3	314	199	48	739834
Cpaaaa:132	Cpaaaa	132	624	-24375	-305	-313	624	53.6	342	192	40	416081
Cpaaap:132	Cpaaap	132	668	-24331	-370	-407	668	53.6	278	176	41	432468
Cpaap:93	Cpaap	93	751	-24248	-259	-262	751	48.8	230	210	48	709299
Cpaapa:132	Cpaapa	132	589	-24410	-248	-266	589	50.4	239	166	42	475949
Cpaapp:132	Cpaapp	132	612	-24388	-85	-88	612	40.1	199	187	41	388753
Cpap:64	Cpap	64	790	-24209	-344	-349	790	49.4	219	238	53	816365
Cpapa:96	Cpapa	96	672	-24327	-209	-213	672	39.7	176	181	48	743624
Cpapaa:140	Cpapaa	140	566	-24433	-45	-44	566	26.1	165	188	39	316489
Cpapap:140	Cpapap	140	537	-24462	-80	-81	537	35.0	180	135	38	355853
Cpapp:96	Cpapp	96	695	-24304	-95	-95	695	26.7	157	213	45	579282
Cpappd:141	Cpappd	141	544	-24455	-82	-82	544	18.8	176	162	38	278983
Cpappv:141	Cpappv	141	662	-24337	-336	-210	662	8.8	212	210	35	213827
Cpp:39	Cpp	39	669	-24330	-306	-306	669	44.2	193	240	60	918431
Cppa:66	Cppa	66	716	-24283	-180	-171	716	29.6	172	216	51	670075
Cppaa:110	Cppaa	110	908	-24091	-187	-59	908	11.6	284	167	44	236143
Cppaaa:148	Cppaaa	148	841	-24158	35	32	841	22.5	341	136	39	227642
Cppaap:148	Cppaap	148	1069	-23931	-336	-164	1069	15.8	295	158	38	211882
Cppap:110	Cppap	110	800	-24199	-253	-169	800	15.7	246	190	44	302066
Cppapa:154	Cppapa	154	691	-24308	-234	-234	691	23.0	296	133	36	197324
Cppapp:154	Cppapp	154	955	-24045	-415	-440	955	16.5	271	145	34	165584
Cppp:66	Cppp	66	726	-24273	-213	-221	726	37.6	202	297	52	746741
Cpppa:103	Cpppa	103	647	-24352	-120	-123	647	28.1	222	162	44	410460
Cpppaa:147	Cpppaa	147	567	-24432	-142	-136	567	34.7	308	120	35	216053
Cpppap:147	Cpppap	147	765	-24235	63	64	765	30.3	263	119	37	258687
Cpppp:103	Cpppp	103	697	-24302	-69	-73	697	21.8	204	209	43	376067
Cppppa:151	Cppppa	151	791	-24209	-18	-27	791	27.4	235	132	33	180997
Cppppp:151	Cppppp	151	795	-24204	-357	-283	795	18.0	226	175	36	192126
P3:4	P3	4	646	-24353	-424	-426	646	34.1	175	232	72	1066614
D:24	D	24	680	-24319	-398	-399	680	33.5	179	248	63	670153
Da:52	Da	52	741	-24258	-345	-344	741	34.2	271	366	55	303828
Daa:90	Daa	90	969	-24031	-1	-1	969	12.0	314	347	44	113550
Dap:90	Dap	90	1086	-23913	74	73	1086	17.7	261	331	44	118033
Dp:52	Dp	52	782	-24217	-118	-120	782	24.2	265	219	46	175266
P4:24	P4	24	774	-24225	-187	-191	774	24.0	256	336	53	311388
Z2:87	Z2	87	905	-24094	-68	-68	905	11.8	216	246	41	82495
Z3:87	Z3	87	1011	-23989	58	58	1011	19.2	268	276	46	112811
