# Supplementary material for: Quantitative Differences in Nuclear β-catenin and TCF Pattern Embryonic Cells in C. elegans
Source: PLoS Genet. 2015 Oct 21;11(10):e1005585. doi: 10.1371/journal.pgen.1005585 (PMC4619327; doi:10.1371/journal.pgen.1005585)
Supplement: S1 Data — For each cell analyzed, birth time is given in column 3 and the average nuclear reporter intensity over the lifetime of the cell (corrected for background) is given in column 7 (“blot”). For information on each embryo’s strain information and experimental conditions, refer to S2 Table. (ZIP) [file pgen.1005585.s005.zip › CAs/CA20110915_tbx-11_L3.csv]

cellTime	cell	time	none	global	local	blot	cross	z	x	y	size	gweight
AB:6	AB	6	1733	-20767	-440	-440	1733	40.6	210	260	90	1591965
ABa:16	ABa	16	1660	-20839	-517	-518	1660	41.5	116	216	78	1140878
ABal:26	ABal	26	1892	-23107	-449	-453	1892	42.6	91	195	68	851901
ABala:39	ABala	39	1954	-23045	-373	-410	1954	35.5	43	243	61	549415
ABalaa:53	ABalaa	53	2060	-22939	-160	-199	2060	32.7	28	230	56	492359
ABalaaa:76	ABalaaa	76	3808	-21191	1204	1328	3808	32.0	23	266	48	651676
ABalaaaa:103	ABalaaaa	103	7176	-17823	3851	4129	7176	29.1	36	283	42	663344
ABalaaaal:137	ABalaaaal	137	10164	-14835	6144	6425	10164	35.0	33	219	35	487296
ABalaaaala:179	ABalaaaala	179	10646	-14354	4341	5158	10646	34.1	37	198	30	284789
ABalaaaalp:179	ABalaaaalp	179	11009	-13990	4707	5793	11009	31.1	56	175	30	278494
ABalaaaar:137	ABalaaaar	137	9814	-15185	5753	6116	9814	28.8	30	275	35	478288
ABalaaaarl:180	ABalaaaarl	180	10579	-14420	5367	5952	10579	30.6	26	238	32	332372
ABalaaaarr:180	ABalaaaarr	180	11862	-13137	6526	7315	11862	33.7	40	278	31	327094
ABalaaap:103	ABalaaap	103	7513	-17486	3970	4218	7513	36.3	70	300	41	636823
ABalaaapa:135	ABalaaapa	135	11032	-13967	6570	7040	11032	39.7	29	257	37	593311
ABalaaapal:177	ABalaaapal	177	12345	-12654	5180	6784	12345	38.7	19	213	32	350688
ABalaaapar:177	ABalaaapar	177	14387	-10612	7171	8233	14387	38.7	25	252	29	318427
ABalaaapp:135	ABalaaapp	135	11531	-13468	7344	7571	11531	40.2	56	305	36	534697
ABalaaappl:178	ABalaaappl	178	13743	-11256	7073	7853	13743	40.0	36	283	29	313953
ABalaaappr:178	ABalaaappr	178	13171	-11828	7579	8150	13171	39.1	62	307	30	315685
ABalaap:76	ABalaap	76	3589	-21411	1160	1162	3589	29.9	81	229	46	497518
ABalaapa:102	ABalaapa	102	7041	-17958	3812	4038	7041	34.5	106	308	41	573994
ABalaapaa:138	ABalaapaa	138	10616	-14383	6483	6824	10616	31.5	67	321	35	429843
ABalaapaaa:187	ABalaapaaa	187	10159	-14840	5415	5913	10159	30.2	69	303	32	377940
ABalaapaap:187	ABalaapaap	187	12368	-12631	7042	7447	12368	27.7	101	331	30	268854
ABalaapap:138	ABalaapap	138	10901	-14098	6766	7162	10901	32.5	100	351	34	406418
ABalaapapa:186	ABalaapapa	186	10180	-14819	4423	5844	10180	32.6	92	354	30	246693
ABalaapapp:186	ABalaapapp	186	10515	-14484	5485	6066	10515	31.4	121	360	30	265682
ABalaapp:102	ABalaapp	102	6883	-18116	3402	3687	6883	41.5	156	300	43	623484
ABalaappa:132	ABalaappa	132	11288	-13711	7506	7836	11288	42.4	95	347	35	532946
ABalaappaa:177	ABalaappaa	177	11434	-13565	6687	7325	11434	35.7	69	338	28	250304
ABalaappap:177	ABalaappap	177	11397	-13602	4867	5683	11397	40.2	94	331	31	310293
ABalaappp:132	ABalaappp	132	10295	-14704	5391	6743	10295	48.5	106	335	38	590663
ABalaapppa:172	ABalaapppa	172	13559	-11440	7436	8302	13559	45.4	63	315	30	354693
ABalaapppp:172	ABalaapppp	172	11811	-13188	4224	5867	11811	49.4	91	329	33	373356
ABalap:53	ABalap	53	2089	-22910	-409	-412	2089	48.7	63	254	56	604454
ABalapa:75	ABalapa	75	5132	-19867	2534	2535	5132	47.0	53	276	49	885397
ABalapaa:102	ABalapaa	102	14408	-10591	10627	10840	14408	45.2	49	281	42	833373
ABalapaaa:136	ABalapaaa	136	26711	1711	19420	20536	26711	46.0	53	227	35	586403
ABalapaaaa:185	ABalapaaaa	185	25856	856	16097	18035	25856	42.0	39	218	30	342107
ABalapaaap:185	ABalapaaap	185	24115	-885	14332	15919	24115	43.6	64	199	30	318816
ABalapaap:136	ABalapaap	136	23078	-1921	15086	16911	23078	46.2	74	197	36	601995
ABalapaapa:181	ABalapaapa	181	23114	-1885	14298	15558	23114	39.6	59	170	30	324003
ABalapaapp:181	ABalapaapp	181	25260	260	16511	17419	25260	45.9	83	173	30	350526
ABalapap:102	ABalapap	102	15041	-9958	10908	11140	15041	51.5	96	291	41	734992
ABalapapa:133	ABalapapa	133	26527	1527	19930	20802	26527	51.6	95	220	36	620952
ABalapapaa:182	ABalapapaa	182	31401	6401	22281	24118	31401	49.7	62	221	29	327299
ABalapapap:182	ABalapapap	182	27529	2529	19534	20982	27529	53.0	87	198	33	416541
ABalapapp:133	ABalapapp	133	21660	-3339	16458	16947	21660	51.5	147	224	38	619645
ABalapappa:175	ABalapappa	175	23922	-1077	16355	16819	23922	50.3	126	192	30	334233
ABalapappp:175	ABalapappp	175	24406	-593	18224	18550	24406	53.1	167	198	32	362531
ABalapp:75	ABalapp	75	4324	-20675	1663	1667	4324	42.0	132	248	47	546794
ABalappa:102	ABalappa	102	14099	-10900	9905	10166	14099	47.0	113	291	41	701009
ABalappaa:137	ABalappaa	137	29764	4764	22361	23588	29764	48.0	54	270	34	511533
ABalappaaa:187	ABalappaaa	187	34256	9256	24282	25527	34256	44.0	33	253	27	265967
ABalappaap:187	ABalappaap	187	31120	6120	20999	22064	31120	48.5	59	249	27	239554
ABalappap:137	ABalappap	137	24172	-827	17475	18648	24172	50.0	82	293	36	562417
ABalappapa:180	ABalappapa	180	27300	2300	19606	20663	27300	48.0	42	283	30	333879
ABalappapp:180	ABalappapp	180	23774	-1225	15900	16850	23774	51.9	68	305	30	322488
ABalappp:102	ABalappp	102	11088	-13911	7518	7662	11088	49.7	180	281	44	730893
ABalapppa:131	ABalapppa	131	21302	-3697	14890	16057	21302	52.6	132	314	38	639620
ABalapppaa:172	ABalapppaa	172	29764	4764	19599	21578	29764	51.1	83	278	31	357854
ABalapppap:172	ABalapppap	172	28827	3827	17879	20097	28827	54.4	110	304	32	374591
ABalapppp:131	ABalapppp	131	19818	-5181	14140	14568	19818	51.0	185	320	38	599263
ABalappppa:173	ABalappppa	173	30281	5281	17768	19371	30281	52.6	145	322	30	336577
ABalappppp:173	ABalappppp	173	27760	2760	16993	18331	27760	52.7	187	328	31	339513
ABalp:39	ABalp	39	1935	-23064	-454	-454	1935	39.7	137	152	64	627833
ABalpa:53	ABalpa	53	2086	-22913	-212	-212	2086	35.5	94	143	57	504973
ABalpaa:74	ABalpaa	74	3427	-21572	1091	1091	3427	38.7	59	167	49	634168
ABalpaaa:99	ABalpaaa	99	6880	-18119	3514	3814	6880	37.4	31	240	42	639931
ABalpaaaa:132	ABalpaaaa	132	6609	-18390	3235	3400	6609	22.2	48	246	35	427299
ABalpaaaaa:178	ABalpaaaaa	178	6509	-18490	2398	2774	6509	24.7	55	222	34	356213
ABalpaaaap:178	ABalpaaaap	178	5776	-19223	2366	2456	5776	17.6	77	221	33	256768
ABalpaaap:132	ABalpaaap	132	6183	-18816	2733	2958	6183	26.0	77	212	35	363029
ABalpaaapa:176	ABalpaaapa	176	7175	-17824	2986	3185	7175	23.0	127	202	29	198886
ABalpaaapp:176	ABalpaaapp	176	6955	-18045	2548	2906	6955	26.5	160	214	29	186071
ABalpaap:99	ABalpaap	99	5350	-19649	2334	2439	5350	33.0	55	197	43	612217
ABalpaapa:128	ABalpaapa	128	5525	-19474	2253	2472	5525	33.7	48	201	39	554357
ABalpaapaa:163	ABalpaapaa	163	7224	-17775	2752	3276	7224	28.7	57	234	31	328170
ABalpaapap:163	ABalpaapap	163	5222	-19777	1652	1827	5222	24.6	90	203	34	295822
ABalpaapp:128	ABalpaapp	128	6111	-18888	2395	2704	6111	29.4	91	186	37	446213
ABalpaappa:171	ABalpaappa	171	6732	-18267	2595	2785	6732	24.2	74	162	31	289757
ABalpaappp:171	ABalpaappp	171	7876	-17123	1889	2660	7876	27.0	118	163	32	298406
ABalpap:74	ABalpap	74	3223	-21776	761	761	3223	32.4	139	130	49	539927
ABalpapa:99	ABalpapa	99	5122	-19877	2164	2194	5122	22.9	77	172	43	475676
ABalpapaa:129	ABalpapaa	129	9886	-15113	6100	6221	9886	22.1	75	174	37	386403
ABalpapaaa:172	ABalpapaaa	172	15339	-9660	10110	10458	15339	19.2	109	161	34	292152
ABalpapaap:172	ABalpapaap	172	15048	-9951	7910	8825	15048	19.0	150	182	29	157934
ABalpapap:129	ABalpapap	129	8234	-16765	4297	4520	8234	20.3	124	173	37	315928
ABalpapapa:172	ABalpapapa	172	13577	-11422	8240	8644	13577	18.0	167	145	34	236199
ABalpapapp:172	ABalpapapp	172	13676	-11323	7390	8038	13676	19.3	213	155	31	197177
ABalpapp:99	ABalpapp	99	4729	-20270	1886	1905	4729	23.5	147	163	45	436031
ABalpappa:126	ABalpappa	126	7819	-17180	4219	4355	7819	18.5	145	185	37	288271
ABalpappaa:162	ABalpappaa	162	14727	-10272	8430	9140	14727	18.5	160	212	30	158549
ABalpappap:162	ABalpappap	162	12005	-12994	5925	6485	12005	20.3	197	211	31	134683
ABalpappp:126	ABalpappp	126	6915	-18084	3684	3766	6915	21.1	193	189	38	271337
ABalpapppa:165	ABalpapppa	165	17081	-7918	10887	11012	17081	27.5	184	195	30	165845
ABalpapppp:165	ABalpapppp	165	11333	-13666	6814	6981	11333	26.2	234	214	36	198724
ABalpp:53	ABalpp	53	2121	-22878	-374	-377	2121	48.7	189	146	57	573039
ABalppa:74	ABalppa	74	4445	-20555	1828	1827	4445	47.9	146	133	49	768467
ABalppaa:101	ABalppaa	101	8500	-16499	5498	5557	8500	37.1	57	148	41	646514
ABalppaaa:135	ABalppaaa	135	10764	-14235	6095	6538	10764	36.1	71	155	35	426554
ABalppaaaa:179	ABalppaaaa	179	10883	-7866	5057	6742	10883	35.0	50	158	30	210566
ABalppaaap:179	ABalppaaap	179	11221	-13778	3760	5179	11221	34.3	75	140	31	243007
ABalppaap:135	ABalppaap	135	10571	-14428	6092	6440	10571	35.2	104	122	36	421532
ABalppaapa:179	ABalppaapa	179	11949	-13050	6138	6782	11949	29.5	95	121	30	235277
ABalppaapp:179	ABalppaapp	179	12463	-12536	4777	5623	12463	35.3	121	117	31	253298
ABalppap:101	ABalppap	101	6834	-18165	3612	3747	6834	35.0	113	144	43	618773
ABalppapa:130	ABalppapa	130	7398	-17601	3871	4019	7398	27.1	130	136	37	387147
ABalppapaa:170	ABalppapaa	170	10476	-14523	4700	5416	10476	25.2	121	138	31	247187
ABalppapap:170	ABalppapap	170	8548	-16451	3473	4182	8548	23.8	153	122	31	228262
ABalppapp:130	ABalppapp	130	6660	-18339	2878	3191	6660	25.2	174	152	37	327429
ABalppappa:168	ABalppappa	168	9135	-15864	3564	4216	9135	26.0	176	142	32	271232
ABalppappp:168	ABalppappp	168	7837	-17162	2205	2860	7837	26.0	214	160	31	192529
ABalppp:74	ABalppp	74	3580	-21419	1010	1011	3580	42.9	230	149	49	602712
ABalpppa:99	ABalpppa	99	7508	-17491	4409	4486	7508	39.0	139	184	42	564187
ABalpppaa:131	ABalpppaa	131	18046	-6953	12003	12820	18046	43.7	89	165	35	466096
ABalpppaaa:173	ABalpppaaa	173	24598	-401	16684	17640	24598	40.0	82	127	31	314957
ABalpppaap:173	ABalpppaap	173	26926	1926	16066	18085	26926	46.5	103	135	30	276999
ABalpppap:131	ABalpppap	131	16195	-8804	10443	11207	16195	45.5	133	150	36	491960
ABalpppapa:169	ABalpppapa	169	23382	-1617	13765	15282	23382	40.4	113	110	30	300430
ABalpppapp:169	ABalpppapp	169	25461	461	9673	14060	25461	45.3	141	122	31	309724
ABalpppp:99	ABalpppp	99	6482	-18517	3601	3617	6482	40.5	203	199	44	557982
ABalppppa:127	ABalppppa	127	18883	-6116	13588	13985	18883	45.9	142	195	37	477647
ABalppppaa:166	ABalppppaa	166	45982	20982	33216	34087	45982	44.8	119	166	30	265022
ABalppppap:166	ABalppppap	166	48010	23010	33236	35324	48010	51.0	145	153	31	316373
ABalppppp:127	ABalppppp	127	15447	-9552	11136	11439	15447	48.7	193	186	40	576209
ABalpppppa:161	ABalpppppa	161	46258	21258	30393	33619	46258	48.4	165	136	32	341889
ABalpppppp:161	ABalpppppp	161	34441	9441	22901	24437	34441	46.9	202	146	33	318014
ABar:26	ABar	26	1913	-23086	-390	-392	1913	37.3	150	336	69	788584
ABara:39	ABara	39	2000	-22999	-284	-284	2000	29.3	157	323	63	423754
ABaraa:53	ABaraa	53	2089	-22910	-188	-188	2089	24.6	105	285	57	330117
ABaraaa:73	ABaraaa	73	2943	-22056	622	621	2943	29.3	77	312	48	500513
ABaraaaa:100	ABaraaaa	100	4926	-20073	2021	2093	4926	23.8	71	301	41	532798
ABaraaaaa:137	ABaraaaaa	137	6365	-18634	2158	2811	6365	27.1	59	281	36	509561
ABaraaaaaa:181	ABaraaaaaa	181	7789	-17210	2797	3666	7789	28.9	46	260	30	304179
ABaraaaaap:181	ABaraaaaap	181	6542	-18457	1362	2271	6542	28.2	79	285	30	280771
ABaraaaap:137	ABaraaaap	137	7012	-17987	3543	3762	7012	30.8	97	267	34	426954
ABaraaaapa:187	ABaraaaapa	187	8242	-16757	3736	3947	8242	34.7	72	243	26	226268
ABaraaaapp:187	ABaraaaapp	187	8967	-16032	5120	5365	8967	39.0	100	245	30	314548
ABaraaap:100	ABaraaap	100	4843	-20156	1868	1990	4843	32.0	122	342	44	656457
ABaraaapa:131	ABaraaapa	131	4573	-20426	1509	1602	4573	23.1	96	305	38	527184
ABaraaapaa:168	ABaraaapaa	168	5242	-19757	1539	1720	5242	22.3	72	269	34	407787
ABaraaapap:168	ABaraaapap	168	4645	-20354	1219	1306	4645	22.0	110	257	31	260705
ABaraaapp:131	ABaraaapp	131	4897	-20102	1911	1974	4897	22.8	135	325	37	448513
ABaraaappa:177	ABaraaappa	177	6645	-18354	2470	2693	6645	22.7	95	297	30	316457
ABaraaappp:177	ABaraaappp	177	5819	-19180	1463	1643	5819	23.9	130	296	30	263392
ABaraap:73	ABaraap	73	2670	-22329	266	265	2670	21.5	147	293	48	319707
ABaraapa:99	ABaraapa	99	4051	-20948	1331	1371	4051	21.4	120	305	44	507856
ABaraapaa:130	ABaraapaa	130	5265	-19734	2248	2406	5265	24.5	93	237	36	418049
ABaraapaaa:170	ABaraapaaa	170	6741	-18258	2390	2815	6741	32.1	82	213	30	299316
ABaraapaap:170	ABaraapaap	170	5826	-19173	2471	2644	5826	33.4	120	222	30	258783
ABaraapap:130	ABaraapap	130	4452	-20547	1624	1709	4452	27.3	140	223	37	394131
ABaraapapa:169	ABaraapapa	169	4746	-20253	1491	1717	4746	34.7	154	223	32	232874
ABaraapapp:169	ABaraapapp	169	5090	-19909	2140	2198	5090	38.5	187	245	30	232981
ABaraapp:99	ABaraapp	99	3449	-21550	871	877	3449	20.2	194	297	44	343253
ABaraappa:129	ABaraappa	129	4445	-20554	1407	1556	4445	22.5	146	257	36	354709
ABaraappaa:171	ABaraappaa	171	6288	-18711	2186	2396	6288	30.3	101	266	30	285447
ABaraappap:171	ABaraappap	171	4762	-20237	1408	1610	4762	33.9	136	264	30	242987
ABaraappp:129	ABaraappp	129	3802	-21197	1070	1133	3802	26.0	193	267	36	275739
ABaraapppa:170	ABaraapppa	170	4609	-20390	1054	1355	4609	32.6	170	275	32	231486
ABaraapppp:170	ABaraapppp	170	6359	-18640	2189	2369	6359	37.2	207	291	31	235282
ABarap:53	ABarap	53	2051	-22948	-183	-183	2051	30.6	164	349	56	351640
ABarapa:73	ABarapa	73	2839	-22160	507	507	2839	33.3	133	365	48	500568
ABarapaa:99	ABarapaa	99	4273	-20726	1648	1684	4273	28.1	147	367	42	448655
ABarapaaa:129	ABarapaaa	129	5230	-19226	2084	2153	5230	17.0	129	281	36	339280
ABarapaaaa:175	ABarapaaaa	175	5261	-19738	1621	1853	5261	18.0	140	244	31	201423
ABarapaaap:175	ABarapaaap	175	4997	-20003	950	1435	4997	18.5	170	254	29	153017
ABarapaap:129	ABarapaap	129	4060	-20939	1147	1233	4060	19.5	171	291	36	262797
ABarapaapa:166	ABarapaapa	166	5398	-18601	1846	2139	5398	21.8	149	277	30	184909
ABarapaapp:166	ABarapaapp	166	4605	-20394	1122	1335	4605	24.1	179	258	31	181176
ABarapap:99	ABarapap	99	3718	-21281	1062	1098	3718	25.4	216	361	44	402866
ABarapapa:128	ABarapapa	128	3494	-18803	1014	1083	3494	18.2	210	295	34	174685
ABarapapaa:165	ABarapapaa	165	6089	-18910	2054	2298	6089	17.9	199	254	31	159311
ABarapapap:165	ABarapapap	165	5197	-19802	1377	1528	5197	17.1	239	247	34	168019
ABarapapp:128	ABarapapp	128	3559	-21440	905	947	3559	21.4	259	306	37	210133
ABarapappa:163	ABarapappa	163	6658	-18341	2781	2928	6658	26.1	213	282	31	175939
ABarapappp:163	ABarapappp	163	4984	-20015	1159	1446	4984	24.1	260	264	35	196239
ABarapp:73	ABarapp	73	2760	-22239	404	405	2760	25.0	216	352	46	290889
ABarappa:99	ABarappa	99	4149	-20850	1426	1461	4149	28.9	240	378	42	382622
ABarappaa:132	ABarappaa	132	4383	-20616	1330	1399	4383	19.8	196	333	35	224966
ABarappaaa:176	ABarappaaa	176	5240	-19759	1318	1468	5240	18.4	187	299	30	141974
ABarappaap:176	ABarappaap	176	5577	-19422	1285	1466	5577	18.9	226	288	28	104037
ABarappap:132	ABarappap	132	4428	-20571	1138	1345	4428	20.7	244	351	36	233906
ABarappapa:172	ABarappapa	172	4235	-20764	431	671	4235	17.6	232	339	36	217230
ABarappapp:172	ABarappapp	172	4366	-12738	753	998	4366	18.3	262	316	31	82091
ABarappp:99	ABarappp	99	4352	-20647	1603	1661	4352	32.7	288	369	41	397194
ABarapppa:128	ABarapppa	128	4780	-20219	1831	1893	4780	25.6	186	364	35	286320
ABarapppaa:173	ABarapppaa	173	6741	-18258	2973	3135	6741	23.8	130	334	32	248436
ABarapppap:173	ABarapppap	173	5288	-19711	1374	1518	5288	22.2	166	316	29	155644
ABarapppp:128	ABarapppp	128	4465	-20534	1479	1630	4465	27.6	228	375	36	296049
ABarappppa:168	ABarappppa	168	4941	-20058	1620	1761	4941	19.9	187	340	30	163396
ABarappppp:168	ABarappppp	168	4477	-19435	962	1183	4477	24.2	218	351	30	139353
ABarp:39	ABarp	39	1871	-23128	-669	-669	1871	55.3	210	348	64	690616
ABarpa:53	ABarpa	53	2069	-22930	-325	-325	2069	53.8	139	348	58	614482
ABarpaa:74	ABarpaa	74	4172	-20827	1712	1712	4172	51.7	115	349	50	812676
ABarpaaa:98	ABarpaaa	98	10305	-14694	7192	7327	10305	50.8	98	345	43	827867
ABarpaaaa:135	ABarpaaaa	135	15845	-9154	10838	11352	15845	57.1	79	272	36	574739
ABarpaaaaa:179	ABarpaaaaa	179	19123	-5876	11090	13440	19123	55.7	86	256	31	313503
ABarpaaaap:179	ABarpaaaap	179	16458	-8541	9496	10186	16458	62.1	112	240	29	259655
ABarpaaap:135	ABarpaaap	135	18289	-6710	11750	12481	18289	59.7	120	278	33	449161
ABarpaaapa:182	ABarpaaapa	182	17755	-7245	9943	11447	17755	58.8	122	267	30	286843
ABarpaaapp:182	ABarpaaapp	182	19795	-5204	9253	11833	19795	60.8	154	273	29	283837
ABarpaap:98	ABarpaap	98	8577	-16422	5227	5325	8577	58.0	147	336	47	1015555
ABarpaapa:126	ABarpaapa	126	10983	-14016	6298	6790	10983	60.7	152	299	39	694874
ABarpaapaa:164	ABarpaapaa	164	15683	-9316	6244	8744	15683	60.3	170	272	30	347202
ABarpaapap:164	ABarpaapap	164	11257	-13742	6863	7305	11257	61.2	221	259	36	458723
ABarpaapp:126	ABarpaapp	126	10376	-14623	5416	6186	10376	60.5	209	315	40	727316
ABarpaappa:163	ABarpaappa	163	12119	-12880	6893	7545	12119	61.1	249	291	34	407353
ABarpaappp:163	ABarpaappp	163	12290	-12709	7587	7974	12290	61.1	290	268	34	409857
ABarpap:74	ABarpap	74	3349	-21650	892	892	3349	43.2	188	302	50	499354
ABarpapa:98	ABarpapa	98	8603	-16396	5503	5570	8603	46.8	164	352	43	699060
ABarpapaa:128	ABarpapaa	128	20185	-4814	14551	15550	20185	58.3	117	330	37	639169
ABarpapaaa:170	ABarpapaaa	170	30098	5098	20192	22767	30098	57.6	112	330	31	349090
ABarpapaap:170	ABarpapaap	170	27588	2588	15868	19013	27588	60.0	147	326	32	343123
ABarpapap:128	ABarpapap	128	19323	-5676	12392	13897	19323	58.8	164	345	37	599878
ABarpapapa:171	ABarpapapa	171	30279	5279	17229	19703	30279	59.8	167	305	30	309104
ABarpapapp:171	ABarpapapp	171	29719	4719	19714	20898	29719	59.2	207	311	30	283906
ABarpapp:98	ABarpapp	98	8667	-16332	5412	5581	8667	47.9	232	334	44	711645
ABarpappa:128	ABarpappa	128	22305	-2694	14892	16514	22305	58.0	196	362	36	570032
ABarpappaa:174	ABarpappaa	174	37218	13688	26954	28403	37218	62.1	182	344	29	303188
ABarpappap:174	ABarpappap	174	29235	4235	16699	19811	29235	59.0	210	352	32	316741
ABarpappp:128	ABarpappp	128	18126	-6873	10956	12674	18126	56.1	235	357	38	622005
ABarpapppa:169	ABarpapppa	169	28432	3432	18914	21748	28432	58.9	231	370	33	368058
ABarpapppp:169	ABarpapppp	169	24209	-790	15017	16834	24209	53.7	270	367	34	366848
ABarpp:53	ABarpp	53	2139	-22860	-469	-469	2139	54.7	263	361	58	614588
ABarppa:76	ABarppa	76	5804	-19195	2888	2889	5804	58.8	203	344	51	937556
ABarppaa:101	ABarppaa	101	17656	-7343	13673	13729	17656	60.1	211	317	44	904302
ABarppaaa:135	ABarppaaa	135	38107	13107	30698	31100	38107	61.4	247	255	36	558285
ABarppaaaa:183	ABarppaaaa	183	47406	22406	39559	40322	47406	62.7	276	210	31	322807
ABarppaaap:183	ABarppaaap	183	43725	18725	33414	34210	43725	59.5	312	187	31	302644
ABarppaap:135	ABarppaap	135	32362	7362	25748	26677	32362	60.3	292	241	39	651524
ABarppaapa:178	ABarppaapa	178	36315	11315	28430	28574	36315	60.4	327	227	33	328484
ABarppaapp:178	ABarppaapp	178	38915	13915	29286	30582	38915	56.5	368	207	29	263873
ABarppap:101	ABarppap	101	16211	-8788	12151	12221	16211	57.1	263	276	44	830444
ABarppapa:136	ABarppapa	136	39536	14536	30287	31870	39536	57.4	332	217	37	586770
ABarppapaa:185	ABarppapaa	185	53627	28627	39777	40477	53627	56.0	340	173	30	264748
ABarppapap:185	ABarppapap	185	54511	29511	40362	42566	54511	53.1	396	173	30	274687
ABarppapp:136	ABarppapp	136	36870	11870	30799	31062	36870	55.0	401	208	38	608612
ABarppappa:186	ABarppappa	186	57276	32276	48751	49943	57276	54.4	427	192	32	311307
ABarppappp:186	ABarppappp	186	45333	20333	36278	36777	45333	45.8	470	203	30	253486
ABarppp:76	ABarppp	76	4551	-20448	1861	1860	4551	49.4	269	344	49	662342
ABarpppa:101	ABarpppa	101	16880	-8119	12754	13009	16880	55.4	274	340	44	824097
ABarpppaa:133	ABarpppaa	133	47425	22425	38288	39532	47425	61.1	262	348	37	618176
ABarpppaaa:180	ABarpppaaa	180	70330	45330	54763	56888	70330	61.0	255	343	29	297853
ABarpppaap:180	ABarpppaap	180	54634	29634	41793	43369	54634	59.0	293	350	32	315615
ABarpppap:133	ABarpppap	133	39418	14418	29381	32051	39418	58.9	307	342	39	673016
ABarpppapa:175	ABarpppapa	175	48662	23662	37511	38741	48662	61.0	302	312	34	362407
ABarpppapp:175	ABarpppapp	175	58178	33178	45586	47658	58178	58.5	353	345	31	309909
ABarpppp:101	ABarpppp	101	14546	-10453	10733	10833	14546	53.6	341	311	44	754511
ABarppppa:134	ABarppppa	134	39250	14250	30194	32008	39250	56.8	344	353	39	645123
ABarppppaa:181	ABarppppaa	181	57342	32342	45879	46835	57342	53.8	314	369	32	327400
ABarppppap:181	ABarppppap	181	50052	25052	37781	38833	50052	51.4	364	367	32	305747
ABarppppp:134	ABarppppp	134	38410	13410	31327	32001	38410	55.1	401	332	39	620530
ABarpppppa:182	ABarpppppa	182	58721	33721	46002	47553	58721	54.0	397	351	32	313861
ABarpppppp:182	ABarpppppp	182	60368	35368	50924	51203	60368	52.2	452	343	32	331442
ABp:16	ABp	16	1667	-20832	-409	-409	1667	41.6	250	350	77	1053916
ABpl:26	ABpl	26	1882	-23117	-540	-540	1882	55.8	246	265	66	786865
ABpla:39	ABpla	39	1862	-23137	-586	-586	1862	58.7	141	245	62	682814
ABplaa:53	ABplaa	53	1963	-23036	-604	-608	1963	57.7	127	226	57	665093
ABplaaa:74	ABplaaa	74	3144	-21855	444	463	3144	57.8	94	253	51	1100685
ABplaaaa:100	ABplaaaa	100	6670	-18329	3465	3674	6670	51.0	62	238	44	1063912
ABplaaaaa:131	ABplaaaaa	131	10462	-14537	5068	6164	10462	58.9	90	231	37	768180
ABplaaaaaa:176	ABplaaaaaa	176	12101	-12898	6287	7074	12101	59.2	86	217	30	386792
ABplaaaaap:176	ABplaaaaap	176	11382	-13617	5168	5932	11382	59.8	126	208	30	365127
ABplaaaap:131	ABplaaaap	131	10496	-14503	5037	5981	10496	60.5	133	236	36	705497
ABplaaaapa:175	ABplaaaapa	175	10827	-14172	5106	5732	10827	61.3	154	228	30	365681
ABplaaaapp:175	ABplaaaapp	175	10369	-14630	4670	5370	10369	61.0	192	235	30	361026
ABplaaap:100	ABplaaap	100	6890	-18109	3407	3743	6890	58.0	112	245	45	1116874
ABplaaapa:131	ABplaaapa	131	10977	-14022	6122	6770	10977	61.9	167	234	35	666242
ABplaaapaa:179	ABplaaapaa	179	15012	-9987	7163	8436	15012	62.3	160	195	30	377011
ABplaaapap:179	ABplaaapap	179	11784	-13215	5658	6505	11784	61.8	194	192	29	334732
ABplaaapp:131	ABplaaapp	131	9021	-15978	3205	4664	9021	59.4	209	231	38	759023
ABplaaappa:173	ABplaaappa	173	9538	-15461	4469	5363	9538	58.8	220	195	33	444617
ABplaaappp:173	ABplaaappp	173	11008	-13991	2124	5488	11008	60.0	257	190	34	479501
ABplaap:74	ABplaap	74	2860	-22139	285	288	2860	54.5	146	196	49	870571
ABplaapa:99	ABplaapa	99	7888	-17112	4898	4997	7888	51.7	91	187	44	1037899
ABplaapaa:130	ABplaapaa	130	25408	408	20024	20564	25408	58.1	125	184	39	797592
ABplaapaaa:175	ABplaapaaa	175	39486	14486	30768	31516	39486	57.1	102	170	30	367364
ABplaapaap:175	ABplaapaap	175	37883	12883	26586	27745	37883	58.1	141	169	30	354496
ABplaapap:130	ABplaapap	130	23732	-1267	17651	18446	23732	60.2	174	186	38	755673
ABplaapapa:174	ABplaapapa	174	38849	13849	23815	26755	38849	58.0	164	142	30	371138
ABplaapapp:174	ABplaapapp	174	33310	8310	23710	24516	33310	57.7	196	162	31	374734
ABplaapp:99	ABplaapp	99	6457	-18542	3375	3463	6457	52.6	160	185	46	1050491
ABplaappa:127	ABplaappa	127	32534	7534	24665	25918	32534	56.7	208	159	38	765351
ABplaappaa:175	ABplaappaa	175	74958	49958	57833	59349	74958	52.6	179	120	30	394890
ABplaappap:175	ABplaappap	175	54772	29772	41661	43220	54772	52.2	226	122	33	407208
ABplaappp:127	ABplaappp	127	25263	263	18745	19641	25263	51.9	254	155	41	841886
ABplaapppa:173	ABplaapppa	173	53770	28770	41251	43054	53770	47.7	261	123	34	430895
ABplaapppp:173	ABplaapppp	173	54041	29041	42026	44461	54041	47.3	303	128	35	485522
ABplap:53	ABplap	53	1999	-23000	-511	-511	1999	59.4	222	272	57	679243
ABplapa:75	ABplapa	75	3516	-21483	883	892	3516	59.2	163	276	50	1006545
ABplapaa:100	ABplapaa	100	10421	-14578	6789	7085	10421	61.3	157	232	44	1040834
ABplapaaa:132	ABplapaaa	132	18334	-6665	12260	13337	18334	59.1	238	195	35	597706
ABplapaaaa:175	ABplapaaaa	175	19993	-5006	13600	14250	19993	54.8	247	156	31	343950
ABplapaaap:175	ABplapaaap	175	19592	-5407	10713	12620	19592	54.5	286	164	32	383026
ABplapaap:132	ABplapaap	132	19680	-5319	12654	14268	19680	58.9	281	181	37	692928
ABplapaapa:178	ABplapaapa	178	19187	-3889	9543	11250	19187	54.5	314	153	30	323122
ABplapaapp:178	ABplapaapp	178	20095	-4904	10565	12288	20095	50.8	349	143	33	381415
ABplapap:100	ABplapap	100	9795	-15204	5828	6220	9795	60.6	216	243	44	1007314
ABplapapa:130	ABplapapa	130	15587	-9412	9221	10782	15587	56.9	327	189	39	772464
ABplapapaa:173	ABplapapaa	173	18665	-6334	8911	11707	18665	52.8	418	175	33	392354
ABplapapap:173	ABplapapap	173	19356	-5643	8140	11198	19356	46.7	453	172	33	411348
ABplapapp:130	ABplapapp	130	13749	-11250	8252	9243	13749	51.5	384	183	39	697044
ABplapappa:170	ABplapappa	170	15481	-9518	7430	8781	15481	43.9	468	178	33	376253
ABplapappp:170	ABplapappp	170	12402	-12597	6743	7361	12402	40.2	491	199	31	273056
ABplapp:75	ABplapp	75	3314	-21685	781	783	3314	55.1	242	238	49	888597
ABplappa:100	ABplappa	100	11118	-13881	7500	7681	11118	56.1	240	185	46	1116613
ABplappaa:133	ABplappaa	133	29349	4349	23270	24148	29349	48.9	313	150	40	781525
ABplappaaa:176	ABplappaaa	176	43796	18796	33920	35486	43796	43.1	337	129	33	379589
ABplappaap:176	ABplappaap	176	36861	11861	27155	27828	36861	39.4	383	137	32	332541
ABplappap:133	ABplappap	133	30668	5668	23372	24506	30668	46.8	364	153	39	708093
ABplappapa:177	ABplappapa	177	50221	25221	38427	39084	50221	47.5	388	153	31	358241
ABplappapp:177	ABplappapp	177	44289	19289	33534	34273	44289	42.2	424	154	32	368089
ABplappp:100	ABplappp	100	10047	-14952	6833	6852	10047	50.0	306	196	42	727316
ABplapppa:134	ABplapppa	134	29561	4561	21541	22578	29561	39.8	389	163	36	533959
ABplapppaa:182	ABplapppaa	182	37831	12831	26837	27375	37831	32.0	408	155	30	253341
ABplapppap:182	ABplapppap	182	31004	6004	19576	20445	31004	29.0	449	170	31	240539
ABplapppp:134	ABplapppp	134	24267	-732	16899	17652	24267	34.5	420	161	36	462642
ABplappppa:181	ABplappppa	181	34491	9491	24567	25309	34491	33.0	480	175	32	279601
ABplappppp:181	ABplappppp	181	26198	1198	15171	16585	26198	24.1	489	201	32	228023
ABplp:39	ABplp	39	1897	-23102	-660	-660	1897	55.0	285	189	63	685290
ABplpa:53	ABplpa	53	2060	-22939	-471	-474	2060	54.6	267	167	58	667382
ABplpaa:73	ABplpaa	73	3560	-21439	941	941	3560	57.8	217	165	50	910407
ABplpaaa:99	ABplpaaa	99	5977	-19022	3181	3243	5977	47.0	120	131	44	913263
ABplpaaaa:129	ABplpaaaa	129	6021	-18978	2175	2491	6021	38.4	140	131	38	578212
ABplpaaaaa:169	ABplpaaaaa	169	6802	-18197	1148	1665	6802	33.0	148	131	31	295066
ABplpaaaap:169	ABplpaaaap	169	6651	-18348	1796	2159	6651	32.4	183	131	32	287166
ABplpaaap:129	ABplpaaap	129	6453	-18546	3192	3434	6453	41.5	176	115	37	571165
ABplpaaapa:167	ABplpaaapa	167	6281	-18718	2515	2857	6281	32.9	191	98	30	273878
ABplpaaapp:167	ABplpaaapp	167	6484	-18515	2257	2640	6484	34.7	223	108	32	308660
ABplpaap:99	ABplpaap	99	6200	-18799	3067	3195	6200	47.9	184	135	43	808053
ABplpaapa:127	ABplpaapa	127	6787	-18212	2994	3423	6787	49.2	174	127	37	606746
ABplpaapaa:167	ABplpaapaa	167	8191	-16809	1074	1938	8191	39.6	159	111	31	322429
ABplpaapap:167	ABplpaapap	167	7301	-17698	2068	2375	7301	41.2	199	103	31	329995
ABplpaapp:127	ABplpaapp	127	6175	-18824	2767	2994	6175	44.8	221	129	39	657534
ABplpaappa:166	ABplpaappa	166	7937	-17062	728	1373	7937	41.8	229	123	32	356364
ABplpaappp:166	ABplpaappp	166	7697	-17302	2022	2363	7697	39.4	265	113	33	347938
ABplpap:73	ABplpap	73	3397	-21602	848	859	3397	47.5	301	154	50	766381
ABplpapa:99	ABplpapa	99	6095	-18904	3252	3311	6095	38.4	212	123	43	718647
ABplpapaa:129	ABplpapaa	129	11738	-13261	7634	7880	11738	28.9	189	123	37	461296
ABplpapaaa:175	ABplpapaaa	175	16539	-8460	9977	10853	16539	22.0	225	125	32	263669
ABplpapaap:175	ABplpapaap	175	16656	-8343	10190	10846	16656	26.2	254	143	31	245818
ABplpapap:129	ABplpapap	129	9566	-15433	5629	5936	9566	28.0	231	136	38	444160
ABplpapapa:170	ABplpapapa	170	11610	-13389	5961	6499	11610	21.8	269	155	33	221751
ABplpapapp:170	ABplpapapp	170	8854	-16145	3981	4247	8854	18.3	303	182	32	149158
ABplpapp:99	ABplpapp	99	6109	-18890	3356	3372	6109	36.4	277	139	45	741663
ABplpappa:128	ABplpappa	128	7252	-17747	3839	3977	7252	23.1	238	160	39	369645
ABplpappaa:165	ABplpappaa	165	8544	-16455	3575	3842	8544	18.9	245	190	35	197333
ABplpappap:165	ABplpappap	165	9002	-13113	4947	5226	9002	20.0	287	221	30	116773
ABplpappp:128	ABplpappp	128	7811	-17188	4081	4354	7811	21.6	299	184	38	323951
ABplpapppa:177	ABplpapppa	177	9342	-15657	4333	4624	9342	18.9	323	223	28	95982
ABplpapppp:177	ABplpapppp	177	12271	-12728	5483	5686	12271	19.3	365	232	29	104649
ABplpp:53	ABplpp	53	2122	-22877	-423	-423	2122	55.2	357	192	58	693119
ABplppa:75	ABplppa	75	4096	-20903	1372	1375	4096	60.2	297	200	49	944584
ABplppaa:102	ABplppaa	102	8197	-16802	5049	5216	8197	49.6	231	139	42	848892
ABplppaaa:136	ABplppaaa	136	8403	-16596	4310	4665	8403	35.8	248	134	36	486969
ABplppaaaa:182	ABplppaaaa	182	7697	-17302	2190	2558	7697	31.6	225	135	30	241778
ABplppaaap:182	ABplppaaap	182	10584	-14416	4314	4967	10584	33.2	260	134	29	277482
ABplppaap:136	ABplppaap	136	6884	-18115	2684	3242	6884	31.0	280	144	38	516645
ABplppaapa:178	ABplppaapa	178	7162	-17837	2217	2563	7162	27.9	292	150	32	245403
ABplppaapp:178	ABplppaapp	178	5749	-19250	1339	1695	5749	23.2	325	156	30	171819
ABplppap:102	ABplppap	102	7732	-17267	4179	4484	7732	49.7	282	168	43	850279
ABplppapa:134	ABplppapa	134	8144	-16855	3831	4237	8144	39.3	293	145	39	599673
ABplppapaa:178	ABplppapaa	178	7899	-17101	2901	3319	7899	34.4	288	126	31	278950
ABplppapap:178	ABplppapap	178	7844	-17155	2789	3156	7844	32.4	322	128	30	258458
ABplppapp:134	ABplppapp	134	8475	-16524	3183	3888	8475	37.2	335	159	36	493521
ABplppappa:178	ABplppappa	178	9274	-15725	2923	3576	9274	32.5	352	134	30	264426
ABplppappp:178	ABplppappp	178	12061	-12938	1781	4576	12061	31.0	382	149	33	317558
ABplppp:75	ABplppp	75	3857	-21142	1283	1282	3857	51.3	366	168	48	850490
ABplpppa:101	ABplpppa	101	8474	-16525	4956	5256	8474	47.8	308	140	43	862552
ABplpppaa:132	ABplpppaa	132	11578	-13421	7070	7523	11578	32.4	326	142	37	480258
ABplpppaaa:176	ABplpppaaa	176	12880	-12119	7597	7915	12880	25.1	358	151	32	239843
ABplpppaap:176	ABplpppaap	176	15406	-9593	7656	8237	15406	24.4	399	161	31	230796
ABplpppap:132	ABplpppap	132	11662	-13337	6656	6992	11662	30.5	372	156	36	421079
ABplpppapa:174	ABplpppapa	174	14025	-10974	6234	6647	14025	22.5	434	178	33	225535
ABplpppapp:174	ABplpppapp	174	16952	-8047	7844	8839	16952	20.3	469	200	31	221024
ABplpppp:101	ABplpppp	101	6654	-18345	3725	3817	6654	41.3	354	150	44	767129
ABplppppa:131	ABplppppa	131	8050	-16949	3951	4287	8050	26.8	319	171	37	356791
ABplppppaa:172	ABplppppaa	172	9665	-15334	4133	4485	9665	19.1	339	188	29	126394
ABplppppap:172	ABplppppap	172	11227	-13772	4214	4774	11227	19.7	377	191	32	162967
ABplppppp:131	ABplppppp	131	7810	-17189	3731	3988	7810	21.7	375	183	39	365982
ABplpppppa:173	ABplpppppa	173	12762	-12237	4436	5320	12762	20.6	402	220	31	140740
ABplpppppp:173	ABplpppppp	173	15219	-9780	5850	6930	15219	23.9	442	223	30	139552
ABpr:26	ABpr	26	1982	-23017	-262	-263	1982	32.8	334	353	67	546150
ABpra:39	ABpra	39	1951	-23048	-275	-275	1951	35.1	298	385	62	494152
ABpraa:53	ABpraa	53	2047	-22952	-243	-243	2047	36.8	242	399	57	482687
ABpraaa:74	ABpraaa	74	2810	-22189	466	466	2810	43.9	199	402	48	663085
ABpraaaa:100	ABpraaaa	100	5020	-19979	2432	2441	5020	39.2	173	398	43	652777
ABpraaaaa:133	ABpraaaaa	133	7556	-17443	4056	4411	7556	34.4	118	371	34	383841
ABpraaaaaa:178	ABpraaaaaa	178	11009	-13990	4999	6109	11009	39.3	114	351	31	339454
ABpraaaaap:178	ABpraaaaap	178	11921	-13078	4868	6848	11921	46.0	131	365	32	383273
ABpraaaap:133	ABpraaaap	133	6470	-18529	3222	3441	6470	36.3	156	393	37	475355
ABpraaaapa:172	ABpraaaapa	172	8888	-16112	4738	5193	8888	37.1	134	375	31	310290
ABpraaaapp:172	ABpraaaapp	172	7926	-17073	3037	4043	7926	42.5	159	391	30	284058
ABpraaap:100	ABpraaap	100	5595	-19404	2630	2790	5595	49.7	220	395	43	777806
ABpraaapa:130	ABpraaapa	130	11543	-13456	7735	7977	11543	45.6	145	375	36	527314
ABpraaapaa:172	ABpraaapaa	172	27318	2318	18083	18635	27318	45.0	120	326	30	310068
ABpraaapap:172	ABpraaapap	172	26225	1225	15148	16440	26225	48.4	152	353	31	346867
ABpraaapp:130	ABpraaapp	130	8949	-16050	4821	5287	8949	44.8	191	383	39	612557
ABpraaappa:166	ABpraaappa	166	22547	-2452	14014	14846	22547	42.7	173	360	31	328657
ABpraaappp:166	ABpraaappp	166	19562	-5437	8058	11018	19562	44.5	207	385	34	362077
ABpraap:74	ABpraap	74	2560	-22439	200	202	2560	32.7	278	375	50	501592
ABpraapa:98	ABpraapa	98	6256	-18743	3451	3498	6256	45.0	264	414	44	745932
ABpraapaa:129	ABpraapaa	129	20667	-4332	15898	16415	20667	53.0	199	394	38	650064
ABpraapaaa:173	ABpraapaaa	173	34492	9492	26121	26792	34492	54.1	120	356	30	333871
ABpraapaap:173	ABpraapaap	173	33395	8395	24492	25682	33395	56.2	162	362	32	373567
ABpraapap:129	ABpraapap	129	19737	-5262	13863	15042	19737	52.1	248	401	38	646870
ABpraapapa:172	ABpraapapa	172	33601	8601	23438	25011	33601	51.4	187	372	31	351982
ABpraapapp:172	ABpraapapp	172	27348	2348	17480	19655	27348	51.9	225	384	36	461682
ABpraapp:98	ABpraapp	98	5589	-19410	2744	2771	5589	46.2	336	379	46	781300
ABpraappa:128	ABpraappa	128	25179	179	19343	20157	25179	47.5	278	411	38	624027
ABpraappaa:173	ABpraappaa	173	53255	28255	43567	43849	53255	45.4	201	415	30	287916
ABpraappap:173	ABpraappap	173	46394	21394	36013	37325	46394	44.8	244	407	33	325800
ABpraappp:128	ABpraappp	128	17747	-7252	13197	13520	17747	44.8	336	396	41	631547
ABpraapppa:169	ABpraapppa	169	44087	19087	33577	35030	44087	41.1	284	405	33	327120
ABpraapppp:169	ABpraapppp	169	38831	13831	30172	30714	38831	37.9	329	399	33	305663
ABprap:53	ABprap	53	1993	-23006	-312	-312	1993	45.1	348	382	57	542879
ABprapa:74	ABprapa	74	3097	-21902	716	725	3097	48.1	315	392	48	682938
ABprapaa:98	ABprapaa	98	10268	-14731	7218	7290	10268	58.6	311	383	45	981947
ABprapaaa:130	ABprapaaa	130	17455	-7544	12403	13044	17455	55.6	295	390	37	605649
ABprapaaaa:172	ABprapaaaa	172	20661	-4338	12254	13474	20661	49.7	276	395	30	297514
ABprapaaap:172	ABprapaaap	172	18083	-6917	10075	11080	18083	48.1	311	388	31	278768
ABprapaap:130	ABprapaap	130	17311	-7688	12026	12675	17311	52.0	355	385	37	567964
ABprapaapa:177	ABprapaapa	177	19241	-5758	11478	12736	19241	47.5	346	392	30	266620
ABprapaapp:177	ABprapaapp	177	16291	-8708	7885	9593	16291	43.8	372	384	33	301918
ABprapap:98	ABprapap	98	8381	-16618	5392	5427	8381	54.0	390	359	45	925679
ABprapapa:128	ABprapapa	128	13760	-11239	9268	9842	13760	51.9	414	372	39	661840
ABprapapaa:169	ABprapapaa	169	17091	-7908	9120	11279	17091	50.1	413	375	33	357887
ABprapapap:169	ABprapapap	169	16489	-8510	9422	10636	16489	47.9	457	360	32	326994
ABprapapp:128	ABprapapp	128	12426	-12573	8400	8701	12426	46.6	467	343	39	612077
ABprapappa:166	ABprapappa	166	16823	-8176	10516	11553	16823	46.2	481	345	33	335383
ABprapappp:166	ABprapappp	166	15772	-9227	8829	9914	15772	38.2	493	332	33	304068
ABprapp:74	ABprapp	74	2916	-22083	539	542	2916	44.2	398	363	50	727150
ABprappa:98	ABprappa	98	8559	-16440	5590	5627	8559	43.7	424	376	45	824897
ABprappaa:131	ABprappaa	131	19632	-5367	14862	15172	19632	40.4	389	401	38	547272
ABprappaaa:174	ABprappaaa	174	25414	414	17567	18558	25414	34.4	365	398	31	243703
ABprappaap:174	ABprappaap	174	25656	656	17879	18897	25656	34.5	411	384	32	259056
ABprappap:131	ABprappap	131	22753	-2246	17293	17814	22753	41.7	435	377	39	619702
ABprappapa:175	ABprappapa	175	32545	7545	24531	25694	32545	43.9	411	386	33	329080
ABprappapp:175	ABprappapp	175	31656	6656	23725	24134	31656	39.0	459	364	32	308932
ABprappp:98	ABprappp	98	9306	-15693	6167	6202	9306	40.6	468	315	42	650725
ABprapppa:134	ABprapppa	134	24537	-462	17621	18255	24537	35.2	463	358	37	501652
ABprapppaa:181	ABprapppaa	181	28198	3198	20035	20893	28198	28.1	433	375	32	253452
ABprapppap:181	ABprapppap	181	27475	2475	17989	18730	27475	26.1	464	346	31	227039
ABprapppp:134	ABprapppp	134	21504	-3495	15153	15711	21504	32.1	497	329	35	409308
ABprappppa:177	ABprappppa	177	27967	2967	19226	20585	27967	30.7	497	339	31	266016
ABprappppp:177	ABprappppp	177	27026	2026	17002	18377	27026	25.2	493	310	32	245716
ABprp:39	ABprp	39	2129	-22870	-158	-158	2129	28.5	401	314	62	384739
ABprpa:53	ABprpa	53	2130	-22869	-142	-144	2130	25.5	358	349	55	305640
ABprpaa:75	ABprpaa	75	2667	-22332	365	366	2667	31.2	353	394	48	537865
ABprpaaa:100	ABprpaaa	100	4129	-20870	1592	1642	4129	37.5	304	418	42	569970
ABprpaaaa:130	ABprpaaaa	130	4122	-20877	1420	1527	4122	34.1	192	406	36	359285
ABprpaaaaa:169	ABprpaaaaa	169	4990	-20009	1157	1445	4990	28.5	154	349	30	218670
ABprpaaaap:169	ABprpaaaap	169	4324	-20675	1033	1261	4324	27.4	184	370	33	234082
ABprpaaap:130	ABprpaaap	130	4501	-20498	1690	1844	4501	34.4	238	410	36	378233
ABprpaaapa:171	ABprpaaapa	171	4574	-19175	1148	1429	4574	28.6	207	382	31	200608
ABprpaaapp:171	ABprpaaapp	171	4572	-20427	791	1101	4572	30.0	237	392	32	223169
ABprpaap:100	ABprpaap	100	4062	-20937	1328	1399	4062	38.0	361	392	42	535097
ABprpaapa:129	ABprpaapa	129	4887	-20112	1755	1932	4887	39.7	238	408	37	444280
ABprpaapaa:171	ABprpaapaa	171	5529	-19470	1806	2220	5529	33.0	156	380	32	253351
ABprpaapap:171	ABprpaapap	171	5773	-19226	1405	1517	5773	34.7	193	396	30	216236
ABprpaapp:129	ABprpaapp	129	4971	-20028	1290	1587	4971	37.9	289	409	37	395278
ABprpaappa:168	ABprpaappa	168	6401	-18598	356	535	6401	36.8	223	409	32	229815
ABprpaappp:168	ABprpaappp	168	7428	-17571	1294	1745	7428	33.3	268	400	33	223854
ABprpap:75	ABprpap	75	2639	-22360	297	297	2639	25.3	421	341	48	428726
ABprpapa:100	ABprpapa	100	4244	-20756	1654	1666	4244	27.1	352	385	42	450782
ABprpapaa:131	ABprpapaa	131	8553	-16446	4734	5001	8553	26.5	270	372	36	268171
ABprpapaaa:176	ABprpapaaa	176	11396	-13603	5442	6035	11396	26.8	235	319	32	178168
ABprpapaap:176	ABprpapaap	176	12350	-12649	6351	6938	12350	24.8	272	326	30	129957
ABprpapap:131	ABprpapap	131	7070	-17929	3461	3688	7070	21.2	307	371	38	265327
ABprpapapa:175	ABprpapapa	175	9706	-15293	4711	4891	9706	18.5	296	313	29	94045
ABprpapapp:175	ABprpapapp	175	8406	-16593	3436	3844	8406	18.5	336	310	31	103689
ABprpapp:100	ABprpapp	100	3843	-21156	1241	1253	3843	23.3	411	346	44	416256
ABprpappa:128	ABprpappa	128	5566	-19433	2147	2350	5566	20.1	318	344	35	163929
ABprpappaa:166	ABprpappaa	166	8618	-16381	4170	4358	8618	18.1	273	282	31	109188
ABprpappap:166	ABprpappap	166	8025	-16974	3687	3990	8025	17.8	312	275	32	109344
ABprpappp:128	ABprpappp	128	5900	-19099	2561	2636	5900	18.4	369	335	38	215190
ABprpapppa:171	ABprpapppa	171	10030	-14969	4972	5218	10030	18.7	349	283	30	102741
ABprpapppp:171	ABprpapppp	171	10508	-14491	3900	4452	10508	19.4	394	265	30	95397
ABprpp:53	ABprpp	53	2094	-22906	-211	-212	2094	33.0	444	344	55	456588
ABprppa:76	ABprppa	76	3130	-21869	752	752	3130	38.5	465	364	47	681920
ABprppaa:102	ABprppaa	102	4731	-20268	2063	2086	4731	32.2	401	389	41	494403
ABprppaaa:136	ABprppaaa	136	5425	-19574	2050	2137	5425	30.1	302	395	35	280973
ABprppaaaa:181	ABprppaaaa	181	5044	-19955	1229	1443	5044	24.9	235	364	30	164237
ABprppaaap:181	ABprppaaap	181	6008	-18991	2059	2430	6008	25.3	266	375	29	168213
ABprppaap:136	ABprppaap	136	4718	-20281	1448	1690	4718	25.6	346	384	36	276145
ABprppaapa:178	ABprppaapa	178	5203	-19796	1237	1562	5203	21.0	288	354	31	145851
ABprppaapp:178	ABprppaapp	178	5088	-19911	839	1412	5088	18.1	330	353	32	137865
ABprppap:102	ABprppap	102	4591	-20408	1822	1862	4591	30.6	461	347	41	486496
ABprppapa:132	ABprppapa	132	5506	-19493	1621	1832	5506	31.2	375	375	37	316624
ABprppapaa:174	ABprppapaa	174	6045	-18954	1049	1232	6045	28.7	295	368	30	136562
ABprppapap:174	ABprppapap	174	4731	-14386	987	1150	4731	25.0	336	375	31	112930
ABprppapp:132	ABprppapp	132	7442	-17557	2132	2892	7442	31.5	418	364	36	371055
ABprppappa:177	ABprppappa	177	7421	-15793	1923	2365	7421	26.0	364	382	30	135825
ABprppappp:177	ABprppappp	177	11003	-13996	3118	5162	11003	27.1	407	379	31	191771
ABprppp:76	ABprppp	76	2909	-22090	568	568	2909	29.7	492	296	48	557120
ABprpppa:101	ABprpppa	101	5294	-19705	2454	2516	5294	30.1	496	328	41	527518
ABprpppaa:131	ABprpppaa	131	11147	-13852	6461	6974	11147	27.6	436	373	37	380947
ABprpppaaa:174	ABprpppaaa	174	10941	-14058	5144	5524	10941	20.6	395	361	33	172543
ABprpppaap:174	ABprpppaap	174	15795	-9204	8475	8864	15795	18.5	430	343	30	169500
ABprpppap:131	ABprpppap	131	12780	-12219	7088	7518	12780	26.3	473	339	36	351518
ABprpppapa:176	ABprpppapa	176	14889	-10111	6063	6910	14889	19.6	458	325	34	214906
ABprpppapp:176	ABprpppapp	176	23587	-1412	13866	15039	23587	19.7	487	290	30	198687
ABprpppp:101	ABprpppp	101	4725	-20274	1967	1984	4725	25.5	483	275	43	487661
ABprppppa:131	ABprppppa	131	8576	-16423	4409	4805	8576	22.5	417	347	39	348177
ABprppppaa:172	ABprppppaa	172	10960	-14039	5369	5685	10960	20.6	360	348	31	136487
ABprppppap:172	ABprppppap	172	12653	-12346	5283	6048	12653	20.2	389	316	31	118040
ABprppppp:131	ABprppppp	131	8617	-15773	4297	4587	8617	20.6	456	310	38	327137
ABprpppppa:172	ABprpppppa	172	12895	-10788	5246	5958	12895	19.0	419	289	30	111104
ABprpppppp:172	ABprpppppp	172	16150	-8849	7443	8033	16150	21.0	450	267	31	145721
P1:6	P1	6	1909	-23090	-577	-577	1909	39.0	436	274	83	1699745
EMS:18	EMS	18	1868	-23131	-491	-491	1868	42.0	342	187	70	910311
MS:30	MS	30	2060	-22939	-191	-190	2060	29.2	259	198	66	429632
MSa:45	MSa	45	2004	-22995	-247	-247	2004	30.5	209	182	60	417197
MSaa:62	MSaa	62	2070	-22929	-163	-162	2070	25.6	162	189	54	341298
MSaaa:85	MSaaa	85	2282	-22717	-103	-97	2282	23.3	113	211	47	437220
MSaaaa:111	MSaaaa	111	2619	-22380	99	115	2619	31.5	96	244	42	499228
MSaaaaa:139	MSaaaaa	139	3532	-21467	-611	-67	3532	38.3	65	257	35	402287
MSaaaaaa:174	MSaaaaaa	174	5423	-19576	-1991	-723	5423	37.8	52	248	26	200089
MSaaaaap:174	MSaaaaap	174	3341	-21658	-975	-594	3341	44.5	93	229	33	289183
MSaaaap:139	MSaaaap	139	3238	-21761	-533	-22	3238	46.5	111	242	36	453158
MSaaaapa:178	MSaaaapa	178	3377	-21622	-79	104	3377	51.0	120	237	31	260895
MSaaaapp:178	MSaaaapp	178	3007	-21992	-368	36	3007	52.6	165	232	30	232821
MSaaap:111	MSaaap	111	2479	-22520	123	142	2479	29.7	174	245	41	329723
MSaaapa:141	MSaaapa	141	2815	-22184	205	252	2815	38.6	127	248	38	409128
MSaaapaa:176	MSaaapaa	176	2949	-22050	130	217	2949	41.6	128	222	33	271657
MSaaapap:176	MSaaapap	176	3086	-21913	-107	254	3086	45.8	179	222	31	223373
MSaaapp:141	MSaaapp	141	3209	-21791	227	423	3209	42.6	191	249	33	292428
MSaap:85	MSaap	85	2324	-22675	4	4	2324	22.9	214	215	46	270164
MSaapa:111	MSaapa	111	2434	-22565	30	74	2434	23.0	207	208	42	316951
MSaapaa:139	MSaapaa	139	2757	-22242	-164	-58	2757	32.7	188	211	37	289215
MSaapaaa:176	MSaapaaa	176	3412	-16587	-321	124	3412	33.1	193	198	31	140411
MSaapaap:176	MSaapaap	176	2979	-22020	-559	-255	2979	42.1	227	209	33	233884
MSaapap:139	MSaapap	139	3063	-21936	-74	141	3063	30.2	254	219	35	239169
MSaapapa:186	MSaapapa	186	3584	-21416	-301	-37	3584	34.2	235	216	27	130968
MSaapapp:186	MSaapapp	186	3060	-21939	48	78	3060	35.2	285	220	31	146611
MSaapp:111	MSaapp	111	2333	-22666	33	42	2333	21.7	291	211	40	242696
MSaappa:148	MSaappa	148	2998	-22001	-53	53	2998	26.0	282	218	31	165121
MSaappp:148	MSaappp	148	3065	-21934	-229	6	3065	26.2	328	219	36	197251
MSap:62	MSap	62	2041	-22958	-186	-185	2041	30.0	257	161	52	359048
MSapa:86	MSapa	86	2815	-22184	333	340	2815	27.1	217	155	46	367091
MSapaa:113	MSapaa	113	6438	-18561	3477	3536	6438	32.7	158	189	40	364130
MSapaaa:147	MSapaaa	147	18453	-6546	12533	12835	18453	37.2	108	179	33	261543
MSapaap:147	MSapaap	147	16063	-8936	10386	10806	16063	35.6	153	183	33	215452
MSapap:113	MSapap	113	6082	-18918	3116	3210	6082	35.8	229	191	39	321565
MSapapa:148	MSapapa	148	15867	-9132	9398	10131	15867	40.5	175	173	34	257617
MSapapaa:189	MSapapaa	189	22204	-2796	12200	12342	22204	39.5	145	156	26	126634
MSapapap:189	MSapapap	189	20433	-4566	11595	12797	20433	42.0	179	168	28	140098
MSapapp:148	MSapapp	148	17205	-7794	11858	12412	17205	46.0	219	185	34	265498
MSapp:86	MSapp	86	2944	-22055	541	543	2944	27.8	307	172	45	356231
MSappa:116	MSappa	116	7427	-17572	4305	4402	7427	34.1	264	203	38	300055
MSappaa:159	MSappaa	159	14724	-10275	9408	9682	14724	36.0	222	173	34	212621
MSappap:159	MSappap	159	15780	-9219	10197	10530	15780	36.3	271	184	32	188633
MSappp:116	MSappp	116	8396	-16603	4990	5167	8396	39.2	309	199	38	321061
MSapppa:160	MSapppa	160	19087	-5912	13067	13541	19087	43.1	254	171	33	240318
MSapppp:160	MSapppp	160	19543	-5456	13749	14365	19543	47.0	306	185	34	283977
MSp:45	MSp	45	2054	-22945	-137	-138	2054	28.5	282	270	59	313661
MSpa:62	MSpa	62	2103	-22896	-80	-80	2103	27.2	222	261	52	260755
MSpaa:85	MSpaa	85	2619	-22380	247	256	2619	27.0	215	290	44	278698
MSpaaa:111	MSpaaa	111	3305	-21694	729	763	3305	33.2	169	305	42	425679
MSpaaaa:139	MSpaaaa	139	4732	-20267	1150	1404	4732	38.0	103	302	35	449602
MSpaaaaa:175	MSpaaaaa	175	5315	-19684	644	1220	5315	38.2	82	279	28	247497
MSpaaaap:175	MSpaaaap	175	5086	-19913	778	1054	5086	45.4	122	274	33	357091
MSpaaap:139	MSpaaap	139	4956	-20043	623	1239	4956	45.7	154	301	36	470181
MSpaaapa:175	MSpaaapa	175	6214	-18785	1180	1610	6214	51.0	138	275	30	303047
MSpaaapp:175	MSpaaapp	175	4957	-20042	1305	1358	4957	51.6	178	271	34	339563
MSpaap:111	MSpaap	111	3212	-21787	756	793	3212	31.7	230	277	39	303872
MSpaapa:148	MSpaapa	148	4671	-20328	1225	1338	4671	39.9	162	296	37	397626
MSpaapaa:184	MSpaapaa	184	5180	-19819	1568	1726	5180	40.7	145	280	31	260407
MSpaapap:184	MSpaapap	184	5136	-19863	132	802	5136	43.4	191	300	32	250108
MSpaapp:148	MSpaapp	148	6537	-15555	2031	2719	6537	41.3	212	283	28	157630
MSpap:85	MSpap	85	2439	-22560	76	76	2439	20.6	299	259	48	268123
MSpapa:111	MSpapa	111	2686	-22313	346	364	2686	21.9	267	270	41	237126
MSpapaa:140	MSpapaa	140	3297	-21702	525	600	3297	29.7	232	270	36	216192
MSpapaaa:176	MSpapaaa	176	3742	-21257	509	636	3742	30.4	217	254	30	144541
MSpapaap:176	MSpapaap	176	4200	-20799	787	868	4200	37.8	246	269	32	174171
MSpapap:140	MSpapap	140	3691	-21308	810	851	3691	29.1	287	278	36	213076
MSpapapa:181	MSpapapa	181	3090	-14409	597	812	3090	29.5	246	265	29	101182
MSpapapp:181	MSpapapp	181	6236	-18763	1134	1686	6236	31.8	285	281	30	136468
MSpapp:111	MSpapp	111	2600	-22399	343	350	2600	20.6	344	271	40	193273
MSpappa:146	MSpappa	146	3627	-21372	668	805	3627	23.6	301	278	31	133674
MSpappaa:188	MSpappaa	188	4726	-20273	1178	1624	4726	25.6	308	252	30	123437
MSpappap:188	MSpappap	188	5766	-19234	1193	1577	5766	30.3	282	276	31	139383
MSpappp:146	MSpappp	146	4045	-20954	638	821	4045	25.3	343	286	35	150834
MSpp:62	MSpp	62	2120	-22879	-96	-98	2120	21.4	329	293	51	235730
MSppa:87	MSppa	87	2872	-22128	389	392	2872	22.5	341	350	45	312292
MSppaa:114	MSppaa	114	5588	-19411	2809	2834	5588	32.9	228	331	38	311774
MSppaaa:150	MSppaaa	150	12357	-12642	6967	7433	12357	34.1	123	324	31	223374
MSppaaaa:190	MSppaaaa	190	15845	-9155	9184	9464	15845	32.0	110	304	26	131022
MSppaaap:190	MSppaaap	190	13769	-11231	7851	8488	13769	34.0	132	298	26	121819
MSppaap:150	MSppaap	150	14087	-10912	8993	9313	14087	33.2	169	324	31	207874
MSppap:114	MSppap	114	4946	-20053	2251	2304	4946	32.7	285	336	39	304440
MSppapa:147	MSppapa	147	10999	-14000	5558	6152	10999	37.8	190	346	35	271263
MSppapaa:190	MSppapaa	190	17839	-7161	11321	11516	17839	35.0	144	332	26	132635
MSppapap:190	MSppapap	190	15754	-9246	9060	9055	15754	39.0	190	326	26	128430
MSppapp:147	MSppapp	147	12348	-12651	6352	6859	12348	43.8	228	350	33	248073
MSppp:87	MSppp	87	2775	-22224	355	354	2775	20.9	393	283	45	260331
MSpppa:115	MSpppa	115	4930	-20069	2144	2186	4930	28.2	295	315	39	251432
MSpppaa:157	MSpppaa	157	8467	-16532	4209	4421	8467	31.1	219	320	34	179208
MSpppap:157	MSpppap	157	10282	-14717	5065	5486	10282	32.3	270	328	34	184026
MSpppp:115	MSpppp	115	5674	-19325	2838	2852	5674	30.8	354	327	40	303427
MSppppa:158	MSppppa	158	13883	-11116	8072	8357	13883	38.3	244	362	33	220374
MSppppp:158	MSppppp	158	14225	-10774	8299	8603	14225	41.1	290	356	32	206761
E:30	E	30	2005	-22994	-448	-449	2005	39.5	404	199	65	600625
Ea:46	Ea	46	2085	-22914	-239	-240	2085	35.0	316	206	59	425026
Eal:82	Eal	82	2518	-22481	59	71	2518	39.8	266	235	50	497533
Eala:121	Eala	121	7732	-17267	4435	4615	7732	48.0	216	246	45	485068
Ealaa:183	Ealaa	183	19951	-5048	15136	15129	19951	53.2	208	234	33	229561
Ealap:183	Ealap	183	17409	-7590	12609	12888	17409	53.1	284	230	35	257754
Ealp:121	Ealp	121	7011	-17988	3944	4039	7011	42.7	277	239	42	344269
Ealpa:186	Ealpa	186	15097	-9902	10800	10693	15097	43.6	250	220	31	149501
Ealpp:186	Ealpp	186	15446	-9553	10747	10841	15446	43.8	314	229	32	164278
Ear:82	Ear	82	2632	-22367	56	63	2632	38.4	302	308	50	476458
Eara:123	Eara	123	11397	-13602	7438	7708	11397	45.8	229	305	44	436241
Earaa:189	Earaa	189	38933	13933	32177	32815	38933	48.5	226	285	30	169869
Earap:189	Earap	189	37183	12183	29398	29400	37183	50.0	275	286	30	172970
Earp:123	Earp	123	9641	-15358	5962	6141	9641	41.1	293	311	43	333468
Ep:46	Ep	46	2046	-22953	-351	-351	2046	39.4	416	230	60	607300
Epl:82	Epl	82	2473	-22526	-43	-40	2473	43.3	351	224	52	625521
Epla:122	Epla	122	7546	-17453	4227	4431	7546	47.2	331	252	45	444305
Eplaa:181	Eplaa	181	20167	-4832	15350	15539	20167	51.9	326	245	35	229253
Eplap:181	Eplap	181	14866	-10133	10005	10416	14866	46.5	380	244	35	185453
Eplp:122	Eplp	122	8018	-16981	3962	4493	8018	43.2	407	241	44	390888
Epr:82	Epr	82	2452	-22547	-39	-32	2452	39.7	400	289	51	533042
Epra:122	Epra	122	8187	-16812	4308	4495	8187	46.0	353	316	44	426381
Epraa:185	Epraa	185	18050	-6949	12402	12555	18050	49.3	317	306	34	197369
Eprap:185	Eprap	185	17746	-7253	12563	12758	17746	44.8	374	298	34	163640
Eprp:122	Eprp	122	9020	-15979	4938	5229	9020	42.7	428	290	43	387838
P2:18	P2	18	1951	-23048	-528	-528	1951	40.7	472	276	72	951626
C:33	C	33	1930	-23069	-735	-735	1930	53.9	403	310	64	668644
Ca:49	Ca	49	2006	-22993	-657	-658	2006	55.9	338	291	58	419523
Caa:70	Caa	70	2151	-22848	-664	-660	2151	59.2	312	304	51	457108
Caaa:98	Caaa	98	2712	-22287	-448	-280	2712	59.0	309	259	47	587631
Caaaa:128	Caaaa	128	4766	-20233	1567	1945	4766	59.0	393	243	42	474670
Caaaaa:171	Caaaaa	171	7065	-17934	3329	3645	7065	59.3	374	243	35	255812
Caaaap:171	Caaaap	171	7364	-17635	3931	4105	7364	58.3	431	249	34	251910
Caaap:128	Caaap	128	4499	-20500	1708	1767	4499	51.1	447	221	42	443737
Caaapa:167	Caaapa	167	7455	-17544	4178	4311	7455	56.0	468	247	34	250397
Caaapp:167	Caaapp	167	6677	-18322	2572	2881	6677	43.0	498	242	35	226380
Caap:98	Caap	98	3188	-21811	392	400	3188	56.3	412	234	42	495786
Caapa:136	Caapa	136	15018	-9981	9223	9969	15018	42.2	501	237	33	238928
Caapp:136	Caapp	136	8507	-14674	4058	4469	8507	35.6	499	208	36	207125
Cap:70	Cap	70	2253	-22746	-409	-410	2253	57.4	396	243	51	497755
Capa:102	Capa	102	7136	-17863	3927	3973	7136	42.4	388	173	43	428324
Capaa:148	Capaa	148	12595	-6590	7915	8490	12595	28.6	380	219	35	121433
Capap:148	Capap	148	18902	-6098	10558	11847	18902	27.4	430	224	38	205471
Capp:102	Capp	102	6969	-18030	4040	4067	6969	46.9	442	198	43	473807
Cappa:140	Cappa	140	22838	-2161	15564	15946	22838	38.0	433	195	35	213817
Cappaa:186	Cappaa	186	33265	8265	22751	22800	33265	42.4	389	203	30	119990
Cappap:186	Cappap	186	34095	9095	20679	21909	34095	36.8	434	198	31	144416
Cappp:140	Cappp	140	21778	-3221	13383	14321	21778	31.5	461	215	35	198609
Cp:49	Cp	49	2019	-22980	-726	-726	2019	51.9	442	299	59	484424
Cpa:70	Cpa	70	2178	-22821	-582	-581	2178	56.3	435	321	52	515590
Cpaa:96	Cpaa	96	3003	-21996	-169	-35	3003	57.8	425	314	46	566825
Cpaaa:125	Cpaaa	125	7803	-17196	3210	4130	7803	60.2	363	321	41	451982
Cpaaaa:173	Cpaaaa	173	13543	-11456	8185	8721	13543	60.5	334	277	32	204341
Cpaaap:173	Cpaaap	173	13294	-11705	7188	8155	13294	59.2	391	311	34	227492
Cpaap:125	Cpaap	125	7005	-17994	3929	4043	7005	56.7	446	292	41	456889
Cpaapa:168	Cpaapa	168	13169	-11830	7209	8422	13169	58.6	431	311	34	238150
Cpaapp:168	Cpaapp	168	11117	-13882	6821	7180	11117	48.2	488	292	34	210527
Cpap:96	Cpap	96	3246	-21753	490	490	3246	50.6	479	254	44	520432
Cpapa:127	Cpapa	127	15722	-9277	11602	11675	15722	45.7	502	285	38	344987
Cpapaa:180	Cpapaa	180	37025	14298	27914	29254	37025	36.0	513	250	32	152673
Cpapap:180	Cpapap	180	43024	18024	35238	35409	43024	43.5	510	302	32	159997
Cpapp:127	Cpapp	127	13748	-11251	8670	9259	13748	35.4	515	245	38	294683
Cpappd:183	Cpappd	183	32310	7310	22088	23842	32310	31.6	519	269	33	151474
Cpappv:183	Cpappv	183	37999	12999	23810	26220	37999	21.3	493	261	28	90984
Cpp:70	Cpp	70	2277	-22722	-155	-155	2277	44.0	495	241	50	439585
Cppa:101	Cppa	101	6005	-18994	3051	3108	6005	33.6	516	270	42	363590
Cppaa:146	Cppaa	146	12210	-12789	6555	6997	12210	26.7	396	297	36	131895
Cppap:146	Cppap	146	15231	-9768	7734	8573	15231	26.4	443	278	36	156587
Cppp:101	Cppp	101	5731	-19268	2985	3011	5731	38.8	483	215	44	412952
Cpppa:138	Cpppa	138	22591	-2408	15821	16287	22591	35.6	469	304	35	195732
Cpppaa:184	Cpppaa	184	34606	9606	24911	24819	34606	39.1	399	344	30	108814
Cpppap:184	Cpppap	184	36446	11446	24574	26695	36446	34.5	446	322	28	85665
Cpppp:138	Cpppp	138	20619	-4380	13089	13773	20619	30.7	483	259	36	200295
Cppppa:188	Cppppa	188	42137	17137	28726	31860	42137	33.0	462	304	32	130630
Cppppp:188	Cppppp	188	36703	11703	24939	25603	36703	26.6	465	265	30	96707
P3:33	P3	33	2020	-22979	-516	-518	2020	38.4	495	256	59	497429
D:56	D	56	2106	-22893	-418	-417	2106	33.0	491	243	53	250246
Da:87	Da	87	3998	-20307	1303	1331	3998	34.2	404	191	41	118484
Daa:159	Daa	159	9677	-14541	4918	5460	9677	43.2	345	196	32	115753
Dap:159	Dap	159	7839	-17161	2263	3012	7839	38.9	382	214	35	131170
Dp:87	Dp	87	3925	-20047	1248	1270	3925	28.1	450	235	40	102177
Dpa:160	Dpa	160	8996	-16003	3604	3914	8996	40.5	339	347	32	92846
Dpp:160	Dpp	160	6970	-18029	2379	2826	6970	36.3	391	310	35	106517
P4:56	P4	56	2000	-21133	-131	-131	2000	26.3	409	211	45	122837
