# Supplementary material for: Quantitative Differences in Nuclear β-catenin and TCF Pattern Embryonic Cells in C. elegans
Source: PLoS Genet. 2015 Oct 21;11(10):e1005585. doi: 10.1371/journal.pgen.1005585 (PMC4619327; doi:10.1371/journal.pgen.1005585)
Supplement: S1 Data — For each cell analyzed, birth time is given in column 3 and the average nuclear reporter intensity over the lifetime of the cell (corrected for background) is given in column 7 (“blot”). For information on each embryo’s strain information and experimental conditions, refer to S2 Table. (ZIP) [file pgen.1005585.s005.zip › CAs/CA20110916_ceh-36_L1.csv]

cellTime	cell	time	none	global	local	blot	cross	z	x	y	size	gweight
ABa:1	ABa	1	1571	-23428	-604	-441	1571	34.5	580	268	85	2416269
ABal:5	ABal	5	1555	-23444	-469	-456	1555	32.6	605	323	71	1889142
ABala:16	ABala	16	1640	-23359	-446	-464	1640	28.5	647	250	64	1127939
ABalaa:30	ABalaa	30	1662	-23337	-485	-462	1662	31.6	683	278	58	1215619
ABalaaa:51	ABalaaa	51	1774	-23225	-379	-365	1774	31.5	684	264	52	1298833
ABalaaaa:77	ABalaaaa	77	1859	-23140	-239	-246	1859	32.5	672	250	43	959120
ABalaaaal:113	ABalaaaal	113	1746	-23253	-90	-79	1746	35.4	668	310	37	653839
ABalaaaala:153	ABalaaaala	153	1664	-23335	-131	-124	1664	25.5	658	340	32	423841
ABalaaaalal:227	ABalaaaalal	227	1817	-23182	-27	-110	1817	30.0	653	343	27	261374
ABalaaaalar:227	ABalaaaalar	227	1789	-23210	-80	-121	1789	27.1	632	356	28	277299
ABalaaaalp:153	ABalaaaalp	153	1727	-23272	-115	-115	1727	22.2	635	366	34	486923
ABalaaaalpa:225	ABalaaaalpa	225	1793	-23206	6	-7	1793	21.8	654	350	31	328182
ABalaaaalpp:225	ABalaaaalpp	225	1963	-23036	50	17	1963	19.4	625	368	28	241926
ABalaaaar:113	ABalaaaar	113	1676	-23323	-122	-127	1676	33.0	688	258	38	721895
ABalaaaarl:154	ABalaaaarl	154	1611	-23388	-85	-62	1611	28.6	675	302	33	410566
ABalaaaarla:223	ABalaaaarla	223	1710	-23289	-59	-61	1710	30.1	676	338	29	284977
ABalaaaarlp:223	ABalaaaarlp	223	1771	-23228	28	33	1771	29.7	673	306	28	265144
ABalaaaarr:154	ABalaaaarr	154	1638	-23361	-67	-54	1638	28.0	667	251	32	393068
ABalaaaarra:218	ABalaaaarra	218	1732	-23267	-14	-15	1732	23.7	676	271	29	277233
ABalaaaarrp:218	ABalaaaarrp	218	1702	-23297	-35	-37	1702	30.7	675	280	28	257686
ABalaaap:77	ABalaaap	77	1852	-23147	-233	-264	1852	40.3	647	228	45	961950
ABalaaapa:109	ABalaaapa	109	1740	-23259	-137	-115	1740	41.4	676	258	37	628042
ABalaaapal:148	ABalaaapal	148	1632	-23367	-153	-91	1632	33.6	673	331	34	429236
ABalaaapall:205	ABalaaapall	205	1777	-23222	-70	-88	1777	34.5	654	346	30	293913
ABalaaapalr:205	ABalaaapalr	205	1789	-23210	-15	-27	1789	30.5	639	381	30	297601
ABalaaapar:148	ABalaaapar	148	1668	-23331	-89	-21	1668	37.0	682	288	32	374431
ABalaaaparl:222	ABalaaaparl	222	1741	-23258	-104	-122	1741	36.2	684	340	27	212695
ABalaaaparr:222	ABalaaaparr	222	1714	-23285	-4	-16	1714	35.0	687	308	27	226771
ABalaaapp:109	ABalaaapp	109	1736	-23263	-148	-151	1736	42.0	655	213	37	629979
ABalaaappl:150	ABalaaappl	150	1701	-23298	-37	-34	1701	34.8	670	234	32	403670
ABalaaappll:219	ABalaaappll	219	1637	-23362	-88	-58	1637	32.0	687	253	28	259047
ABalaaapplr:219	ABalaaapplr	219	1680	-23319	-52	-48	1680	28.7	683	230	30	300451
ABalaaappr:150	ABalaaappr	150	1714	-23285	-78	-75	1714	30.4	646	204	34	439521
ABalaaapprl:205	ABalaaapprl	205	1002	-12886	17	8	1002	27.6	657	231	28	185824
ABalaaapprr:205	ABalaaapprr	205	1812	-23187	-60	-92	1812	21.6	637	212	32	346083
ABalaap:51	ABalaap	51	1815	-23184	-294	-288	1815	27.6	633	304	51	1010555
ABalaapa:77	ABalaapa	77	1870	-23129	-216	-241	1870	35.4	608	225	43	878912
ABalaapaa:117	ABalaapaa	117	1694	-23305	-125	-117	1694	30.0	650	199	38	755778
ABalaapaaa:163	ABalaapaaa	163	1594	-22123	-82	-90	1594	22.2	649	233	33	419669
ABalaapaap:163	ABalaapaap	163	1754	-23245	-41	-47	1754	15.5	624	221	33	382531
ABalaapaapa:236	ABalaapaapa	236	0	0	0	-10	0	22.0	659	247	26	0
ABalaapaapp:236	ABalaapaapp	236	1786	-23214	-36	-32	1786	17.0	636	237	28	305780
ABalaapap:117	ABalaapap	117	1700	-23299	-170	-139	1700	29.5	608	174	38	712851
ABalaapapa:163	ABalaapapa	163	2130	-22869	35	42	2130	15.2	559	163	28	235826
ABalaapapp:163	ABalaapapp	163	2102	-22897	-741	-334	2102	17.3	560	169	36	434723
ABalaapappa:230	ABalaapappa	230	2132	-22867	-815	-639	2132	10.8	573	217	28	202520
ABalaapappp:230	ABalaapappp	230	2552	-22447	-672	-543	2552	9.3	540	209	28	158895
ABalaapp:77	ABalaapp	77	1885	-23115	-184	-184	1885	36.6	554	221	44	804508
ABalaappa:107	ABalaappa	107	1763	-23236	-114	-121	1763	39.0	613	168	37	646456
ABalaappaa:149	ABalaappaa	149	1831	-23168	51	33	1831	27.3	635	189	28	285515
ABalaappap:149	ABalaappap	149	1697	-23302	-125	-128	1697	23.2	602	190	35	438106
ABalaappapa:210	ABalaappapa	210	1893	-23106	12	-1	1893	17.9	623	205	32	336106
ABalaappapp:210	ABalaappapp	210	1857	-23142	-119	-115	1857	12.9	597	212	30	278993
ABalaappp:107	ABalaappp	107	1805	-23194	-94	-112	1805	44.1	597	189	37	558109
ABalaapppa:144	ABalaapppa	144	1726	-23273	-101	-86	1726	35.2	622	188	32	361929
ABalaapppaa:212	ABalaapppaa	212	1853	-20560	-638	-187	1853	25.4	603	208	27	196847
ABalaapppap:212	ABalaapppap	212	2345	-22654	-1528	-577	2345	26.8	591	181	24	187425
ABalaapppp:144	ABalaapppp	144	1718	-23281	-86	-102	1718	39.9	617	181	35	433750
ABalaappppa:197	ABalaappppa	197	1741	-23258	-139	-159	1741	27.0	637	203	32	323667
ABalaappppp:197	ABalaappppp	197	1814	-23185	-105	-127	1814	31.0	632	184	32	374531
ABalap:30	ABalap	30	1715	-23284	-510	-476	1715	42.6	620	230	58	1036174
ABalapa:50	ABalapa	50	1840	-23159	-372	-364	1840	44.1	644	227	50	1104751
ABalapaa:75	ABalapaa	75	1920	-23079	-146	-159	1920	48.5	640	248	43	817505
ABalapaaa:108	ABalapaaa	108	1807	-23192	-16	-19	1807	46.9	649	301	35	525678
ABalapaaaa:151	ABalapaaaa	151	1709	-23290	-108	-97	1709	41.9	654	332	31	351986
ABalapaaap:151	ABalapaaap	151	1728	-23271	-1	-5	1728	44.7	647	347	33	364610
ABalapaaapa:206	ABalapaaapa	206	1682	-23317	-54	-45	1682	42.4	658	366	28	189346
ABalapaaapp:206	ABalapaaapp	206	1795	-23204	1	17	1795	48.6	637	372	26	162375
ABalapaap:108	ABalapaap	108	1856	-23143	-1	4	1856	45.9	629	334	37	554831
ABalapaapa:147	ABalapaapa	147	1761	-23238	-195	-147	1761	36.1	635	360	32	416547
ABalapaapaa:222	ABalapaapaa	222	1833	-21850	-774	-423	1833	31.8	604	368	27	226936
ABalapaapap:222	ABalapaapap	222	1947	-23052	-1421	-689	1947	36.0	593	389	25	204789
ABalapaapp:147	ABalapaapp	147	1693	-23306	-78	-82	1693	41.8	626	375	33	371696
ABalapaappa:196	ABalapaappa	196	1751	-22137	-32	-53	1751	36.2	628	367	31	355129
ABalapaappp:196	ABalapaappp	196	1777	-23222	-63	-57	1777	39.6	626	383	32	355628
ABalapap:75	ABalapap	75	1920	-23079	-262	-257	1920	50.7	588	242	42	685535
ABalapapa:105	ABalapapa	105	1849	-23150	-75	-80	1849	48.7	609	296	34	439093
ABalapapaa:149	ABalapapaa	149	1707	-23292	-21	0	1707	47.8	657	295	27	234056
ABalapapap:149	ABalapapap	149	1802	-23197	-55	-29	1802	52.2	631	306	33	305813
ABalapapapa:200	ABalapapapa	200	1785	-23214	-134	-144	1785	49.1	645	294	27	161397
ABalapapapp:200	ABalapapapp	200	1690	-20260	-52	-24	1690	52.7	619	295	28	169794
ABalapapp:105	ABalapapp	105	1892	-23107	-103	-104	1892	46.2	550	316	37	507728
ABalapappa:142	ABalapappa	142	1747	-23252	-87	-81	1747	45.7	602	350	34	380686
ABalapappaa:188	ABalapappaa	188	1789	-23210	-60	-55	1789	42.2	653	331	29	247910
ABalapappap:188	ABalapappap	188	1792	-22735	-21	-25	1792	46.8	636	338	27	215137
ABalapappp:142	ABalapappp	142	1745	-23254	-133	-131	1745	49.8	568	347	31	272322
ABalapapppa:200	ABalapapppa	200	1509	-20441	-146	-129	1509	50.7	622	345	26	139887
ABalapapppp:200	ABalapapppp	200	1832	-23167	-117	-103	1832	53.3	598	348	26	160299
ABalapp:50	ABalapp	50	1854	-23145	-312	-323	1854	36.6	576	261	51	910919
ABalappa:75	ABalappa	75	1887	-23112	-216	-222	1887	44.2	570	234	41	674002
ABalappaa:109	ABalappaa	109	1772	-23227	-48	-37	1772	48.7	647	262	34	426011
ABalappaaa:155	ABalappaaa	155	1684	-23315	-17	-11	1684	44.9	672	273	28	270099
ABalappaap:155	ABalappaap	155	1571	-21267	-77	-61	1571	44.4	672	282	32	305128
ABalappaapa:236	ABalappaapa	236	1570	-23430	-198	-152	1570	38.8	698	287	27	157420
ABalappaapp:236	ABalappaapp	236	1489	-18510	40	-34	1489	46.0	672	291	24	129265
ABalappap:109	ABalappap	109	1818	-23181	-73	-83	1818	47.7	620	236	36	449876
ABalappapa:146	ABalappapa	146	1757	-23242	-60	-80	1757	37.7	653	210	32	384439
ABalappapaa:240	ABalappapaa	240	2092	-22908	216	-30	2092	36.0	616	218	26	157911
ABalappapap:240	ABalappapap	240	1598	-23402	-377	-110	1598	39.0	594	186	22	95756
ABalappapp:146	ABalappapp	146	1704	-23295	-95	-99	1704	44.1	648	200	33	340662
ABalappappa:199	ABalappappa	199	1683	-21530	-37	-77	1683	33.4	661	208	30	250626
ABalappappp:199	ABalappappp	199	1577	-19850	-82	-80	1577	39.7	646	177	28	181684
ABalappp:75	ABalappp	75	1946	-23053	-167	-162	1946	46.1	513	251	43	640550
ABalapppa:105	ABalapppa	105	1806	-23193	-127	-129	1806	47.5	569	230	37	445389
ABalapppaa:142	ABalapppaa	142	1743	-23256	-37	-30	1743	44.8	645	237	32	307861
ABalapppaaa:207	ABalapppaaa	207	1765	-23234	-37	-34	1765	36.1	675	282	28	253682
ABalapppaap:207	ABalapppaap	207	1748	-23251	-52	-63	1748	40.6	673	257	28	244544
ABalapppap:142	ABalapppap	142	1740	-23259	-91	-89	1740	49.7	607	225	32	299249
ABalapppapa:192	ABalapppapa	192	1811	-23188	-72	-78	1811	45.8	649	244	28	182346
ABalapppapp:192	ABalapppapp	192	1867	-23132	-11	-23	1867	49.1	628	234	29	231250
ABalapppp:105	ABalapppp	105	1797	-23202	-191	-171	1797	45.6	508	210	38	474738
ABalappppa:142	ABalappppa	142	1750	-23249	-60	-74	1750	45.2	582	200	31	261638
ABalappppaa:189	ABalappppaa	189	1745	-23254	-75	-91	1745	37.5	657	236	29	228756
ABalappppap:189	ABalappppap	189	1774	-23225	-106	-142	1774	39.5	639	209	29	253475
ABalappppp:142	ABalappppp	142	1758	-23241	-78	-69	1758	50.3	552	185	31	240881
ABalapppppa:197	ABalapppppa	197	1765	-23234	-112	-136	1765	42.9	632	203	27	200483
ABalapppppp:197	ABalapppppp	197	1666	-21628	-110	-147	1666	45.9	611	185	26	134963
ABalp:16	ABalp	16	1743	-23256	-400	-425	1743	25.0	589	355	63	957326
ABalpa:30	ABalpa	30	1787	-23212	-378	-382	1787	23.7	621	361	59	998637
ABalpaa:51	ABalpaa	51	1798	-23201	-388	-371	1798	34.5	642	370	52	1300027
ABalpaaa:74	ABalpaaa	74	1900	-23099	-198	-186	1900	29.0	683	288	44	1052476
ABalpaaaa:109	ABalpaaaa	109	1849	-23150	-67	-61	1849	18.0	648	270	38	733179
ABalpaaaaa:154	ABalpaaaaa	154	1827	-23172	-132	-84	1827	14.8	606	296	34	463794
ABalpaaaaaa:213	ABalpaaaaaa	213	1833	-23166	-148	-106	1833	21.2	599	311	30	409725
ABalpaaaaap:213	ABalpaaaaap	213	2987	-22012	-947	225	2987	24.2	567	309	30	347811
ABalpaaaap:154	ABalpaaaap	154	1889	-23110	-236	-194	1889	12.5	576	298	32	358289
ABalpaaaapa:223	ABalpaaaapa	223	1969	-21641	-368	-461	1969	19.1	582	311	26	231779
ABalpaaaapp:223	ABalpaaaapp	223	3422	-21577	-782	-77	3422	21.1	555	307	27	247717
ABalpaaap:109	ABalpaaap	109	1899	-23100	4	-2	1899	19.3	619	297	38	646666
ABalpaaapa:151	ABalpaaapa	151	2056	-22943	-524	-296	2056	23.7	562	321	33	386657
ABalpaaapaa:220	ABalpaaapaa	220	2522	-22477	-957	-355	2522	33.8	569	328	27	228656
ABalpaaapap:220	ABalpaaapap	220	3630	-20179	-1206	-496	3630	33.9	539	325	27	211304
ABalpaaapp:151	ABalpaaapp	151	2440	-22559	-366	-147	2440	27.1	538	298	34	407526
ABalpaaappa:217	ABalpaaappa	217	3300	-21699	-1706	-517	3300	33.6	523	303	27	222188
ABalpaaappp:217	ABalpaaappp	217	2841	-14866	-63	251	2841	34.9	500	318	27	136215
ABalpaap:74	ABalpaap	74	1923	-23076	-277	-277	1923	35.9	653	332	45	964728
ABalpaapa:103	ABalpaapa	103	1851	-23148	-180	-165	1851	30.7	668	301	41	850911
ABalpaapaa:137	ABalpaapaa	137	2245	-22754	338	329	2245	25.6	649	289	33	504811
ABalpaapaaa:198	ABalpaapaaa	198	4168	-20831	1920	2051	4168	31.3	625	313	29	339146
ABalpaapaap:198	ABalpaapaap	198	3853	-21146	1364	1631	3853	34.9	605	313	30	336051
ABalpaapap:137	ABalpaapap	137	1929	-23070	-28	-19	1929	23.0	619	305	37	586167
ABalpaapapa:178	ABalpaapapa	178	3657	-21342	979	1080	3657	32.4	584	311	32	355027
ABalpaapapp:178	ABalpaapapp	178	3429	-21571	656	842	3429	34.6	550	312	33	375396
ABalpaapp:103	ABalpaapp	103	1831	-23168	-118	-113	1831	26.0	630	344	40	788509
ABalpaappa:146	ABalpaappa	146	1852	-23147	18	7	1852	15.5	633	320	35	559487
ABalpaappaa:208	ABalpaappaa	208	1810	-23189	-107	-116	1810	21.8	633	310	31	396566
ABalpaappap:208	ABalpaappap	208	1885	-23114	20	2	1885	14.9	612	316	27	280472
ABalpaappp:146	ABalpaappp	146	1768	-23231	-75	-74	1768	17.9	616	351	35	579737
ABalpaapppa:204	ABalpaapppa	204	1769	-23230	-41	-62	1769	21.7	648	329	31	380381
ABalpaapppp:204	ABalpaapppp	204	1765	-23234	-124	-130	1765	15.6	629	341	30	336435
ABalpap:51	ABalpap	51	1994	-23005	-201	-214	1994	21.1	570	377	52	848039
ABalpapa:73	ABalpapa	73	1947	-23052	-222	-212	1947	20.8	641	337	46	955531
ABalpapaa:105	ABalpapaa	105	1836	-23163	-126	-124	1836	16.9	620	333	38	578395
ABalpapaaa:144	ABalpapaaa	144	1868	-23131	-17	-29	1868	11.5	587	324	32	288541
ABalpapaaaa:193	ABalpapaaaa	193	1899	-23100	-134	-111	1899	11.7	582	330	28	218858
ABalpapaaap:193	ABalpapaaap	193	2353	-22646	-628	-264	2353	10.6	535	330	27	141342
ABalpapaap:144	ABalpapaap	144	2300	-22699	-272	-123	2300	8.5	544	309	32	250821
ABalpapaapa:206	ABalpapaapa	206	2061	-22938	-571	-268	2061	9.9	563	300	31	223420
ABalpapaapp:206	ABalpapaapp	206	4284	-20001	-288	572	4284	9.6	521	301	27	151934
ABalpapap:105	ABalpapap	105	1948	-23051	-44	-55	1948	14.4	575	334	37	439554
ABalpapapa:143	ABalpapapa	143	2828	-22171	573	658	2828	11.1	521	346	36	320092
ABalpapapaa:196	ABalpapapaa	196	10320	-14679	3652	5053	10320	11.0	499	341	29	201372
ABalpapapap:196	ABalpapapap	196	7828	-17172	2243	3113	7828	11.7	463	357	32	197630
ABalpapapp:143	ABalpapapp	143	3911	-21088	945	1073	3911	11.0	475	360	34	267510
ABalpapappa:205	ABalpapappa	205	9070	-15929	2839	3449	9070	12.8	408	352	28	118994
ABalpapappp:205	ABalpapappp	205	10035	-14964	2263	3241	10035	16.3	400	363	28	133827
ABalpapp:73	ABalpapp	73	1967	-23032	-186	-172	1967	17.7	566	359	46	651469
ABalpappa:102	ABalpappa	102	2268	-22731	216	257	2268	11.4	565	296	38	368299
ABalpappaa:138	ABalpappaa	138	7829	-17170	4993	5098	7829	14.7	552	291	32	289783
ABalpappaaa:197	ABalpappaaa	197	22024	-2975	16733	16810	22024	29.4	558	290	25	187828
ABalpappaap:197	ABalpappaap	197	13965	-11034	8415	9548	13965	25.0	544	314	31	312701
ABalpappap:138	ABalpappap	138	5339	-19660	2411	2640	5339	13.1	510	297	33	236467
ABalpappapa:184	ABalpappapa	184	12778	-12221	8042	8402	12778	14.5	526	305	29	220286
ABalpappapp:184	ABalpappapp	184	10581	-14418	4478	5135	10581	18.1	461	295	31	178321
ABalpappp:102	ABalpappp	102	2282	-22717	145	210	2282	12.1	525	322	40	357082
ABalpapppa:138	ABalpapppa	138	11754	-13245	7428	8148	11754	21.5	512	320	33	339197
ABalpapppaa:219	ABalpapppaa	219	21130	-3869	13769	15222	21130	27.2	528	332	29	280992
ABalpapppap:219	ABalpapppap	219	24265	-734	16061	18073	24265	29.9	505	314	29	309719
ABalpapppp:138	ABalpapppp	138	5157	-19842	2003	2436	5157	16.0	473	304	36	262545
ABalpappppa:180	ABalpappppa	180	13612	-11387	7228	8355	13612	20.5	503	303	32	275358
ABalpappppp:180	ABalpappppp	180	12037	-12962	5629	6919	12037	22.2	465	300	33	262546
ABalpp:30	ABalpp	30	1765	-23234	-499	-466	1765	37.7	533	387	58	1040285
ABalppa:50	ABalppa	50	1885	-23114	-368	-375	1885	37.0	552	405	50	1146759
ABalppaa:74	ABalppaa	74	2001	-22998	-165	-178	2001	36.1	633	383	43	930370
ABalppaaa:108	ABalppaaa	108	1879	-23120	-8	-6	1879	33.2	641	369	38	712057
ABalppaaaa:151	ABalppaaaa	151	1957	-23042	148	150	1957	29.3	657	351	28	321698
ABalppaaap:151	ABalppaaap	151	1880	-23119	11	2	1880	29.8	638	379	35	542729
ABalppaaapa:213	ABalppaaapa	213	1931	-23068	-48	-47	1931	26.1	623	391	30	307398
ABalppaaapp:213	ABalppaaapp	213	2055	-22944	-132	-81	2055	19.2	599	384	29	286005
ABalppaap:108	ABalppaap	108	1931	-23068	-119	-53	1931	31.9	613	393	37	692821
ABalppaapa:153	ABalppaapa	153	2141	-22858	129	108	2141	23.7	599	394	27	279326
ABalppaapp:153	ABalppaapp	153	2114	-22885	-523	-158	2114	23.1	571	400	35	495069
ABalppaappa:218	ABalppaappa	218	2146	-22853	-254	-262	2146	15.1	577	379	28	239657
ABalppaappp:218	ABalppaappp	218	2497	-22502	-345	-183	2497	15.6	533	387	30	238091
ABalppap:74	ABalppap	74	1944	-23055	-298	-287	1944	32.1	583	376	44	850909
ABalppapa:103	ABalppapa	103	1922	-23077	-111	-114	1922	22.5	593	373	38	638465
ABalppapaa:143	ABalppapaa	143	1955	-23044	-107	-74	1955	17.0	588	371	34	488758
ABalppapaaa:217	ABalppapaaa	217	1860	-23139	-95	-72	1860	14.5	607	348	28	268727
ABalppapaap:217	ABalppapaap	217	2126	-22873	-7	-47	2126	11.9	583	356	30	295927
ABalppapap:143	ABalppapap	143	1981	-23018	-83	-47	1981	12.6	555	365	34	403962
ABalppapapa:203	ABalppapapa	203	2086	-22913	-174	-133	2086	12.4	555	348	29	273843
ABalppapapp:203	ABalppapapp	203	2366	-22633	-524	-268	2366	11.3	517	365	30	232143
ABalppapp:103	ABalppapp	103	2000	-22999	-268	-201	2000	19.8	545	367	39	516173
ABalppappa:140	ABalppappa	140	2294	-22705	-423	-83	2294	18.3	548	374	35	476652
ABalppappaa:205	ABalppappaa	205	2013	-22986	-291	-147	2013	23.4	601	356	29	341943
ABalppappap:205	ABalppappap	205	2478	-22521	-427	-103	2478	21.2	572	359	30	364887
ABalppappp:140	ABalppappp	140	2249	-22750	-444	-219	2249	15.6	503	379	34	368583
ABalppapppa:192	ABalppapppa	192	2332	-22667	-561	-389	2332	18.4	537	366	31	303218
ABalppapppp:192	ABalppapppp	192	2420	-22069	-862	-345	2420	17.4	519	376	30	288158
ABalppp:50	ABalppp	50	1892	-23107	-300	-312	1892	28.8	485	378	51	887098
ABalpppa:74	ABalpppa	74	1941	-23058	-246	-248	1941	35.3	562	326	44	797893
ABalpppaa:105	ABalpppaa	105	1905	-23094	-50	-52	1905	41.3	608	360	36	584116
ABalpppaaa:147	ABalpppaaa	147	1746	-23253	-161	-143	1746	31.3	614	399	33	482834
ABalpppaaaa:214	ABalpppaaaa	214	1899	-23100	-86	-65	1899	29.9	608	406	30	313078
ABalpppaaap:214	ABalpppaaap	214	2448	-22551	-1558	-160	2448	24.7	580	409	30	318456
ABalpppaap:147	ABalpppaap	147	1818	-23181	10	2	1818	37.9	610	406	32	408095
ABalpppaapd:220	ABalpppaapd	220	1895	-23104	-107	-50	1895	34.6	624	406	29	265016
ABalpppaapv:220	ABalpppaapv	220	1821	-23178	-215	-202	1821	42.4	621	401	27	193167
ABalpppap:105	ABalpppap	105	1945	-23054	-238	-248	1945	40.0	572	380	38	680605
ABalpppapa:141	ABalpppapa	141	1852	-23147	-532	-209	1852	32.4	582	408	34	515696
ABalpppapad:204	ABalpppapad	204	2226	-22773	-1043	-631	2226	31.5	581	397	28	293868
ABalpppapav:204	ABalpppapav	204	2563	-22436	-806	-31	2563	32.7	573	419	29	303545
ABalpppapp:141	ABalpppapp	141	2013	-22986	-216	-101	2013	39.0	566	416	33	399576
ABalpppappa:193	ABalpppappa	193	2192	-22807	-126	-21	2192	41.2	578	413	27	219986
ABalpppappp:193	ABalpppappp	193	2030	-22969	-155	-151	2030	45.6	567	395	31	251220
ABalpppp:74	ABalpppp	74	1978	-23021	-254	-254	1978	35.1	491	328	44	664435
ABalppppa:103	ABalppppa	103	1956	-23043	-126	-144	1956	42.4	541	369	37	593692
ABalppppaa:142	ABalppppaa	142	1885	-23114	-69	-68	1885	38.7	586	375	31	361635
ABalppppaad:203	ABalppppaad	203	2938	-22061	-319	174	2938	37.7	584	360	26	223498
ABalppppaav:203	ABalppppaav	203	1725	-19327	-180	-150	1725	42.1	582	369	28	185073
ABalppppap:142	ABalppppap	142	1884	-23115	-5	0	1884	43.9	565	386	33	434972
ABalppppapa:198	ABalppppapa	198	1651	-21023	-36	-52	1651	42.9	618	370	31	285204
ABalppppapp:198	ABalppppapp	198	1872	-23127	13	49	1872	47.0	596	388	28	237986
ABalppppp:103	ABalppppp	103	2041	-22958	-293	-223	2041	41.0	489	376	40	657901
ABalpppppa:137	ABalpppppa	137	2670	-22329	-80	216	2670	40.0	531	389	33	431777
ABalpppppaa:195	ABalpppppaa	195	2857	-22142	-1112	-266	2857	37.8	553	368	29	274159
ABalpppppap:195	ABalpppppap	195	3148	-21851	-461	40	3148	40.0	527	380	28	252574
ABalpppppp:137	ABalpppppp	137	2143	-22856	-449	-238	2143	40.7	486	387	34	416138
ABalppppppa:179	ABalppppppa	179	2503	-22093	-305	64	2503	43.1	508	376	32	310987
ABalppppppp:179	ABalppppppp	179	2360	-22639	-488	-150	2360	45.3	500	388	34	346174
ABar:5	ABar	5	1671	-23328	-390	-402	1671	27.8	537	183	71	1764246
ABara:16	ABara	16	1825	-23174	-276	-288	1825	16.9	519	202	64	581959
ABaraa:30	ABaraa	30	1862	-23137	-281	-278	1862	18.3	606	220	59	750389
ABaraaa:49	ABaraaa	49	1896	-23103	-311	-307	1896	25.6	629	197	51	1020964
ABaraaaa:75	ABaraaaa	75	1978	-23021	-179	-179	1978	26.6	641	204	43	894046
ABaraaaaa:110	ABaraaaaa	110	1786	-23213	-92	-86	1786	27.4	665	236	38	785827
ABaraaaaaa:155	ABaraaaaaa	155	1755	-23244	-178	-132	1755	24.2	635	288	33	494620
ABaraaaaaaa:223	ABaraaaaaaa	223	2001	-22998	-59	31	2001	26.5	616	313	28	301426
ABaraaaaaap:223	ABaraaaaaap	223	1964	-23035	-845	-289	1964	29.0	583	308	26	234336
ABaraaaaap:155	ABaraaaaap	155	1725	-23274	-128	-125	1725	26.7	627	251	32	475413
ABaraaaaapa:203	ABaraaaaapa	203	1849	-23150	-75	-90	1849	29.2	625	273	28	322921
ABaraaaaapp:203	ABaraaaaapp	203	1791	-23208	-99	-121	1791	31.6	605	261	30	380178
ABaraaaap:110	ABaraaaap	110	1851	-23148	-57	-57	1851	26.0	630	251	35	577314
ABaraaaapa:155	ABaraaaapa	155	1789	-23210	-109	-69	1789	29.4	651	284	32	448578
ABaraaaapaa:232	ABaraaaapaa	232	1894	-23105	0	-35	1894	26.6	652	297	26	271367
ABaraaaapap:232	ABaraaaapap	232	1823	-23176	-439	-196	1823	32.6	633	296	26	233262
ABaraaaapp:155	ABaraaaapp	155	1974	-23025	-27	40	1974	41.1	601	271	25	218561
ABaraaap:75	ABaraaap	75	1875	-23124	-305	-295	1875	29.8	589	181	45	820887
ABaraaapa:105	ABaraaapa	105	1822	-23177	-199	-203	1822	22.7	620	204	40	740338
ABaraaapaa:141	ABaraaapaa	141	1776	-23223	-94	-92	1776	20.8	623	257	33	486233
ABaraaapaaa:221	ABaraaapaaa	221	1909	-23090	-42	-94	1909	23.4	619	281	27	270958
ABaraaapaap:221	ABaraaapaap	221	1797	-23202	-196	-205	1797	26.2	590	271	28	264215
ABaraaapap:141	ABaraaapap	141	1757	-23242	-118	-127	1757	23.8	597	251	36	533614
ABaraaapapa:194	ABaraaapapa	194	1827	-23172	-267	-307	1827	31.5	575	255	32	371191
ABaraaapapp:194	ABaraaapapp	194	1950	-23049	-86	-118	1950	33.0	542	235	30	338330
ABaraaapp:105	ABaraaapp	105	1924	-23075	-25	-51	1924	19.6	581	183	38	602187
ABaraaappa:147	ABaraaappa	147	1819	-23180	-13	-16	1819	14.9	615	242	33	478102
ABaraaappaa:211	ABaraaappaa	211	1846	-23153	-29	-44	1846	18.3	637	289	30	337770
ABaraaappap:211	ABaraaappap	211	1860	-23139	-43	-64	1860	12.7	615	285	30	331330
ABaraaappp:147	ABaraaappp	147	1824	-23175	-60	-46	1824	12.5	584	223	33	413965
ABaraaapppa:208	ABaraaapppa	208	1791	-23208	-33	-62	1791	17.3	633	264	29	325030
ABaraaapppp:208	ABaraaapppp	208	1905	-23094	-61	-115	1905	11.4	601	259	30	307010
ABaraap:49	ABaraap	49	1970	-23029	-193	-192	1970	14.5	572	222	52	541957
ABaraapa:73	ABaraapa	73	2005	-22994	-182	-185	2005	16.5	611	225	45	804661
ABaraapaa:106	ABaraapaa	106	1864	-23135	-114	-116	1864	23.2	614	282	37	593191
ABaraapaaa:146	ABaraapaaa	146	1935	-23064	-143	-37	1935	34.1	623	294	32	459595
ABaraapaaaa:211	ABaraapaaaa	211	2019	-22980	-370	-7	2019	35.9	627	290	28	317568
ABaraapaaap:211	ABaraapaaap	211	1970	-23029	-237	-132	1970	40.8	610	290	26	229784
ABaraapaap:146	ABaraapaap	146	1817	-23182	-150	-127	1817	33.5	587	302	32	405161
ABaraapaapa:199	ABaraapaapa	199	2277	-22722	-373	-91	2277	40.6	590	301	29	300173
ABaraapaapp:199	ABaraapaapp	199	2276	-22723	-589	-216	2276	43.2	555	303	29	262039
ABaraapap:106	ABaraapap	106	1917	-23082	-92	-96	1917	23.7	568	285	39	543923
ABaraapapa:144	ABaraapapa	144	1886	-23113	-284	-191	1886	31.8	544	305	36	486481
ABaraapapaa:186	ABaraapapaa	186	2432	-22567	-337	18	2432	38.4	522	311	33	355504
ABaraapapap:186	ABaraapapap	186	2494	-22505	-519	-188	2494	38.8	493	302	31	319089
ABaraapapp:144	ABaraapapp	144	2285	-22714	-563	-302	2285	34.6	497	317	32	374139
ABaraapappa:222	ABaraapappa	222	3775	-21224	-1649	-602	3775	35.0	474	329	28	265740
ABaraapappp:222	ABaraapappp	222	2592	-22407	-698	-493	2592	35.7	475	288	27	237204
ABaraapp:73	ABaraapp	73	2018	-22981	-109	-119	2018	12.5	555	224	44	469647
ABaraappa:102	ABaraappa	102	1869	-23130	-114	-120	1869	18.8	557	247	38	436704
ABaraappaa:140	ABaraappaa	140	1802	-23197	-92	-69	1802	34.0	611	251	32	460382
ABaraappaaa:209	ABaraappaaa	209	1818	-23181	-80	-38	1818	36.1	621	261	29	368921
ABaraappaap:209	ABaraappaap	209	1883	-23117	-37	-59	1883	39.2	608	260	30	336658
ABaraappap:140	ABaraappap	140	1803	-23196	-91	-76	1803	31.9	570	253	34	431507
ABaraappapa:192	ABaraappapa	192	1883	-23116	-60	-71	1883	36.5	586	245	30	315177
ABaraappapp:192	ABaraappapp	192	1872	-22617	-105	-84	1872	38.3	548	242	32	314793
ABaraappp:102	ABaraappp	102	1910	-23089	-80	-78	1910	19.1	509	240	38	375087
ABaraapppa:142	ABaraapppa	142	1791	-23208	-151	-150	1791	27.8	533	246	35	406072
ABaraapppaa:185	ABaraapppaa	185	1951	-23048	-189	-106	1951	32.2	517	232	30	261899
ABaraapppap:185	ABaraapppap	185	2639	-22360	-86	204	2639	33.2	492	226	30	251398
ABaraapppp:142	ABaraapppp	142	2006	-22993	-492	-289	2006	29.9	483	233	33	341139
ABaraappppa:215	ABaraappppa	215	2514	-22485	-1286	-606	2514	29.0	486	219	26	196448
ABaraappppp:215	ABaraappppp	215	2348	-22652	-607	-408	2348	34.0	474	255	26	179599
ABarap:30	ABarap	30	1912	-23087	-213	-206	1912	18.8	517	171	56	559267
ABarapa:49	ABarapa	49	1853	-23146	-341	-324	1853	27.4	555	154	53	1016158
ABarapaa:73	ABarapaa	73	1969	-23030	-164	-162	1969	20.2	559	163	44	663935
ABarapaaa:104	ABarapaaa	104	1861	-23138	-108	-107	1861	12.8	594	227	38	523996
ABarapaaaa:146	ABarapaaaa	146	1762	-23237	-107	-77	1762	14.1	584	253	31	291124
ABarapaaaaa:206	ABarapaaaaa	206	1775	-23224	-62	-81	1775	18.1	596	280	29	285711
ABarapaaaap:206	ABarapaaaap	206	2087	-22912	-158	-71	2087	21.0	566	274	27	225382
ABarapaaap:146	ABarapaaap	146	1965	-23034	-152	-138	1965	10.0	555	261	32	270298
ABarapaaapa:212	ABarapaaapa	212	1820	-23179	-371	-264	1820	15.9	574	279	28	241831
ABarapaaapp:212	ABarapaaapp	212	2144	-22855	-386	-256	2144	17.7	542	271	24	157990
ABarapaap:104	ABarapaap	104	1876	-23123	-80	-80	1876	12.5	554	215	37	374790
ABarapaapa:140	ABarapaapa	140	1811	-23188	-176	-116	1811	21.6	566	245	32	355934
ABarapaapaa:215	ABarapaapaa	215	1951	-23048	-192	-208	1951	27.1	571	257	26	212248
ABarapaapap:215	ABarapaapap	215	2008	-22991	-288	-345	2008	29.8	554	233	26	190231
ABarapaapp:140	ABarapaapp	140	1765	-23234	-173	-160	1765	19.9	534	247	35	326967
ABarapaappa:187	ABarapaappa	187	1900	-22173	-527	-355	1900	28.3	528	265	30	185145
ABarapaappp:187	ABarapaappp	187	2235	-22764	-314	-207	2235	30.0	498	260	28	185912
ABarapap:73	ABarapap	73	2042	-22957	-117	-119	2042	16.0	482	159	45	464285
ABarapapa:101	ABarapapa	101	1966	-23033	-44	-57	1966	10.6	508	204	36	282330
ABarapapaa:137	ABarapapaa	137	1872	-21539	44	121	1872	12.8	531	241	34	278296
ABarapapaaa:200	ABarapapaaa	200	4172	-20827	-800	621	4172	22.0	538	285	27	235002
ABarapapaap:200	ABarapapaap	200	2350	-22649	183	240	2350	21.3	539	260	29	234235
ABarapapap:137	ABarapapap	137	2011	-22988	-83	-57	2011	11.7	492	251	32	200887
ABarapapapa:189	ABarapapapa	189	2370	-22629	-359	-242	2370	13.6	521	270	29	238658
ABarapapapp:189	ABarapapapp	189	3166	-21833	-1106	-600	3166	15.7	477	274	30	196895
ABarapapp:101	ABarapapp	101	1988	-23011	-49	-51	1988	12.0	461	211	37	225232
ABarapappa:136	ABarapappa	136	2234	-22765	-52	95	2234	20.6	503	244	36	381527
ABarapappaa:229	ABarapappaa	229	2671	-22328	315	432	2671	26.8	539	243	31	357197
ABarapappap:229	ABarapappap	229	3081	-21919	405	450	3081	28.1	513	242	29	307166
ABarapappp:136	ABarapappp	136	2185	-22814	-333	-247	2185	14.6	457	239	35	209851
ABarapapppa:182	ABarapapppa	182	3214	-21785	-587	-257	3214	17.5	485	258	30	212411
ABarapapppp:182	ABarapapppp	182	3534	-21465	-894	-271	3534	19.3	461	251	32	219015
ABarapp:49	ABarapp	49	1999	-23000	-140	-140	1999	16.2	487	152	51	600814
ABarappa:73	ABarappa	73	2004	-22995	-117	-118	2004	15.5	438	137	44	529239
ABarappaa:105	ABarappaa	105	1927	-23072	-28	-35	1927	11.4	486	181	35	283226
ABarappaaa:148	ABarappaaa	148	1944	-23055	-76	-89	1944	9.3	517	194	34	259914
ABarappaaaa:200	ABarappaaaa	200	1750	-20810	-136	-147	1750	8.7	555	238	29	167687
ABarappaaap:200	ABarappaaap	200	2352	-22647	-207	-26	2352	8.5	516	229	28	125748
ABarappaap:148	ABarappaap	148	1908	-21702	-224	-159	1908	8.9	478	224	31	146764
ABarappaapa:220	ABarappaapa	220	2391	-22608	-134	-76	2391	8.0	540	280	29	162073
ABarappaapp:220	ABarappaapp	220	2163	-19265	-1011	-483	2163	9.3	505	276	27	109872
ABarappap:105	ABarappap	105	2046	-22953	-180	-106	2046	12.8	440	154	39	343733
ABarappapa:144	ABarappapa	144	2432	-22567	24	58	2432	8.6	459	179	35	202435
ABarappapaa:204	ABarappapaa	204	5619	-18704	1396	1791	5619	9.5	494	225	28	134193
ABarappapap:204	ABarappapap	204	5980	-19019	-353	635	5980	9.9	454	219	31	116942
ABarappapp:144	ABarappapp	144	3018	-20115	-285	120	3018	9.9	413	163	35	182568
ABarappappa:211	ABarappappa	211	7585	-17414	854	1389	7585	11.3	420	208	28	95016
ABarappappp:211	ABarappappp	211	6089	-18910	-120	569	6089	13.3	395	197	29	89203
ABarappp:73	ABarappp	73	2001	-22998	-146	-129	2001	23.7	438	157	43	513708
ABarapppa:103	ABarapppa	103	1919	-23080	-103	-82	1919	17.4	522	157	38	434359
ABarapppaa:142	ABarapppaa	142	1890	-23109	-201	-124	1890	11.7	560	193	34	318214
ABarapppaaa:206	ABarapppaaa	206	1803	-23196	-95	-104	1803	12.7	608	234	28	220759
ABarapppaap:206	ABarapppaap	206	2025	-22974	-42	-90	2025	10.3	578	229	29	216443
ABarapppap:142	ABarapppap	142	1835	-23164	-95	-99	1835	10.8	519	221	31	195790
ABarapppapa:212	ABarapppapa	212	1910	-23089	-36	-63	1910	12.0	567	257	27	176554
ABarapppapp:212	ABarapppapp	212	2082	-21193	-466	-371	2082	13.5	525	249	26	122466
ABarapppp:103	ABarapppp	103	2116	-22883	-208	-105	2116	18.0	477	144	39	458908
ABarappppa:141	ABarappppa	141	2360	-22639	-604	-110	2360	14.3	523	180	34	295643
ABarappppaa:200	ABarappppaa	200	2121	-22878	-1049	-274	2121	21.2	588	215	27	202483
ABarappppap:200	ABarappppap	200	1993	-23006	-396	-299	1993	17.0	566	227	28	193239
ABarappppp:141	ABarappppp	141	2563	-22436	-767	-217	2563	14.6	479	159	35	286802
ABarapppppa:194	ABarapppppa	194	2328	-22671	-605	-353	2328	15.9	534	211	27	138486
ABarapppppp:194	ABarapppppp	194	2720	-20683	-976	-301	2720	13.2	507	198	29	148812
ABarp:16	ABarp	16	1749	-23250	-447	-467	1749	40.6	464	172	64	1035223
ABarpa:30	ABarpa	30	1754	-23245	-449	-436	1754	42.8	534	174	60	1039749
ABarpaa:51	ABarpaa	51	1815	-23184	-395	-388	1815	46.3	572	177	52	942050
ABarpaaa:73	ABarpaaa	73	1911	-23088	-292	-295	1911	47.7	589	194	44	789780
ABarpaaaa:109	ABarpaaaa	109	1934	-23065	-86	-87	1934	54.9	594	273	37	456374
ABarpaaaaa:149	ABarpaaaaa	149	1779	-23220	10	15	1779	51.8	645	266	32	263783
ABarpaaaaal:228	ABarpaaaaal	228	1733	-23266	-29	-19	1733	50.4	667	283	28	177799
ABarpaaaaar:228	ABarpaaaaar	228	1610	-21466	-3	28	1610	44.3	684	255	29	212451
ABarpaaaap:149	ABarpaaaap	149	2004	-22995	-80	-59	2004	56.5	588	286	32	255102
ABarpaaaapa:222	ABarpaaaapa	222	1755	-23244	-87	-86	1755	53.6	644	280	30	173661
ABarpaaaapp:222	ABarpaaaapp	222	1984	-23015	33	49	1984	54.3	612	291	28	171656
ABarpaaap:109	ABarpaaap	109	1872	-23127	-96	-81	1872	53.4	545	269	35	387665
ABarpaaapa:152	ABarpaaapa	152	1819	-23180	-58	-62	1819	54.4	605	251	32	252752
ABarpaaapaa:223	ABarpaaapaa	223	1833	-23166	51	48	1833	50.6	664	253	29	170903
ABarpaaapap:223	ABarpaaapap	223	1870	-23129	-60	-45	1870	53.7	634	225	33	305108
ABarpaaapp:152	ABarpaaapp	152	1981	-23018	6	-11	1981	56.4	557	256	26	182083
ABarpaap:73	ABarpaap	73	1954	-23045	-309	-302	1954	48.3	517	187	46	769968
ABarpaapa:103	ABarpaapa	103	1966	-23033	-141	-155	1966	54.1	498	245	39	496025
ABarpaapaa:139	ABarpaapaa	139	1882	-23117	-138	-146	1882	55.9	542	248	30	238452
ABarpaapap:139	ABarpaapap	139	1877	-23122	-161	-172	1877	56.0	480	245	36	283209
ABarpaapp:103	ABarpaapp	103	1941	-23058	-123	-147	1941	53.2	418	246	40	503529
ABarpaappa:140	ABarpaappa	140	1933	-23066	-116	-121	1933	55.8	447	259	34	281857
ABarpaappp:140	ABarpaappp	140	1886	-23113	-153	-152	1886	55.4	411	248	34	261964
ABarpap:51	ABarpap	51	1837	-23162	-294	-287	1837	37.7	509	228	52	790883
ABarpapa:73	ABarpapa	73	1932	-23067	-190	-200	1932	36.2	507	205	45	658908
ABarpapaa:102	ABarpapaa	102	1967	-23033	-204	-220	1967	54.3	564	199	39	523868
ABarpapaaa:143	ABarpapaaa	143	1829	-23170	-86	-108	1829	54.6	618	214	33	306916
ABarpapaaaa:210	ABarpapaaaa	210	1796	-23203	-36	-32	1796	45.7	657	218	28	223106
ABarpapaaap:210	ABarpapaaap	210	1838	-23161	-15	-51	1838	48.2	628	207	28	187534
ABarpapaap:143	ABarpapaap	143	1803	-23196	-70	-83	1803	53.4	578	206	32	253928
ABarpapaapa:192	ABarpapaapa	192	1867	-23132	-35	-12	1867	43.0	617	216	25	184774
ABarpapaapp:192	ABarpapaapp	192	1832	-23167	-77	-81	1832	47.8	596	204	30	199202
ABarpapap:102	ABarpapap	102	1917	-23082	-137	-159	1917	52.0	513	199	38	481255
ABarpapapa:144	ABarpapapa	144	1847	-23152	-80	-85	1847	54.5	572	225	31	254853
ABarpapapp:144	ABarpapapp	144	1908	-23091	-98	-109	1908	55.8	515	221	33	267753
ABarpapp:73	ABarpapp	73	1998	-23001	-201	-198	1998	43.1	440	202	45	638128
ABarpappa:101	ABarpappa	101	1968	-23031	-122	-137	1968	52.9	473	176	37	480437
ABarpappaa:144	ABarpappaa	144	1911	-23088	-22	-30	1911	51.3	565	175	30	271775
ABarpappap:144	ABarpappap	144	1878	-23121	-41	-44	1878	49.7	534	159	32	284946
ABarpappp:101	ABarpappp	101	1986	-23013	-86	-99	1986	51.0	430	180	39	516718
ABarpapppa:140	ABarpapppa	140	1902	-23097	-41	-44	1902	50.4	500	163	31	289259
ABarpapppp:140	ABarpapppp	140	1891	-23108	-77	-76	1891	50.3	466	156	34	324110
ABarpp:30	ABarpp	30	1821	-23178	-479	-463	1821	46.0	414	185	58	865068
ABarppa:52	ABarppa	52	1927	-23072	-358	-351	1927	49.9	474	193	51	851894
ABarppaa:75	ABarppaa	75	2040	-22959	-193	-196	2040	51.3	453	236	44	653325
ABarppaaa:110	ABarppaaa	110	1887	-23112	-143	-153	1887	54.7	425	294	36	378302
ABarppaaaa:157	ABarppaaaa	157	1931	-23068	-126	-125	1931	55.7	455	320	28	195686
ABarppaaap:157	ABarppaaap	157	1895	-23104	-141	-148	1895	53.4	414	363	34	237505
ABarppaap:110	ABarppaap	110	1876	-23123	-161	-158	1876	54.0	364	309	38	427850
ABarppaapa:151	ABarppaapa	151	2018	-22981	-163	-168	2018	56.1	385	300	36	255972
ABarppaapp:151	ABarppaapp	151	1948	-23051	-12	-22	1948	53.1	332	360	31	217345
ABarppap:75	ABarppap	75	2034	-22965	-239	-236	2034	50.2	392	270	44	649180
ABarppapa:111	ABarppapa	111	1878	-23121	-139	-156	1878	52.5	322	343	38	480676
ABarppapaa:159	ABarppapaa	159	1824	-23175	-138	-139	1824	51.9	376	378	32	237634
ABarppapap:159	ABarppapap	159	1877	-23122	-93	-94	1877	48.7	320	395	32	251499
ABarppapp:111	ABarppapp	111	1857	-23142	-92	-93	1857	49.6	245	347	39	504769
ABarppappa:159	ABarppappa	159	1796	-23203	-59	-54	1796	49.7	241	377	33	259417
ABarppappp:159	ABarppappp	159	1786	-23213	-121	-119	1786	40.1	188	366	34	346713
ABarppp:52	ABarppp	52	1908	-23091	-308	-322	1908	44.6	390	196	52	828012
ABarpppa:74	ABarpppa	74	1977	-23022	-235	-219	1977	48.2	377	212	44	634539
ABarpppaa:107	ABarpppaa	107	1882	-23118	-135	-148	1882	53.7	395	198	35	396082
ABarpppaaa:157	ABarpppaaa	157	1825	-23174	-118	-110	1825	53.9	451	182	29	218852
ABarpppaap:157	ABarpppaap	157	1792	-23207	-131	-124	1792	49.0	416	138	32	261217
ABarpppap:107	ABarpppap	107	1951	-23048	-110	-126	1951	52.8	347	202	38	460649
ABarpppapa:146	ABarpppapa	146	1874	-23125	-193	-195	1874	54.7	393	180	35	271292
ABarpppapp:146	ABarpppapp	146	1860	-23139	-48	-50	1860	50.3	342	150	31	237771
ABarpppp:74	ABarpppp	74	1972	-23027	-290	-278	1972	47.1	298	235	46	682628
ABarppppa:109	ABarppppa	109	1853	-23146	-109	-111	1853	50.6	295	176	39	492700
ABarppppaa:156	ABarppppaa	156	1836	-23163	-83	-86	1836	45.4	372	121	33	282928
ABarppppap:156	ABarppppap	156	1855	-23144	-62	-68	1855	46.5	312	128	32	254516
ABarppppp:109	ABarppppp	109	1841	-23158	-169	-161	1841	49.6	236	193	40	515202
ABarpppppa:153	ABarpppppa	153	1821	-23178	-67	-74	1821	47.7	244	150	32	254907
ABarpppppp:153	ABarpppppp	153	1779	-23220	-122	-123	1779	38.4	176	171	33	332788
ABp:1	ABp	1	1586	-23414	-525	-436	1586	34.7	385	175	82	1925401
ABpl:5	ABpl	5	1665	-23334	-489	-490	1665	45.9	416	266	71	1532142
ABpla:16	ABpla	16	1746	-23253	-422	-426	1746	47.8	535	298	63	974130
ABplaa:29	ABplaa	29	1747	-23252	-450	-458	1747	48.0	586	313	59	904301
ABplaaa:49	ABplaaa	49	1864	-23135	-355	-326	1864	50.6	615	299	52	926705
ABplaaaa:71	ABplaaaa	71	2038	-22961	-50	-55	2038	49.4	632	314	45	837266
ABplaaaaa:102	ABplaaaaa	102	2112	-22887	77	89	2112	52.4	610	332	39	604346
ABplaaaaaa:145	ABplaaaaaa	145	2015	-22984	25	0	2015	56.1	608	323	32	315749
ABplaaaaaaa:214	ABplaaaaaaa	214	2122	-22877	208	165	2122	51.1	641	317	29	225502
ABplaaaaaap:214	ABplaaaaaap	214	2043	-22956	90	102	2043	55.4	611	320	30	216962
ABplaaaaap:145	ABplaaaaap	145	2057	-22942	103	86	2057	54.6	570	333	32	289106
ABplaaaaapa:194	ABplaaaaapa	194	2325	-22674	214	284	2325	47.9	606	323	25	173947
ABplaaaaapp:194	ABplaaaaapp	194	2071	-22928	-32	-4	2071	53.7	582	317	31	212449
ABplaaaap:102	ABplaaaap	102	2111	-22888	65	52	2111	53.8	566	323	37	523723
ABplaaaapa:142	ABplaaaapa	142	2122	-22877	21	45	2122	56.2	554	289	31	290153
ABplaaaapp:142	ABplaaaapp	142	2162	-22837	46	58	2162	56.4	519	292	32	294169
ABplaaap:71	ABplaaap	71	2010	-22989	-163	-165	2010	51.4	561	298	45	761359
ABplaaapa:104	ABplaaapa	104	2015	-22984	-32	-25	2015	53.7	521	322	36	504152
ABplaaapaa:146	ABplaaapaa	146	2115	-22884	119	102	2115	55.1	557	362	29	287289
ABplaaapap:146	ABplaaapap	146	1994	-23005	2	10	1994	54.1	523	371	33	312140
ABplaaapp:104	ABplaaapp	104	2060	-22939	45	39	2060	51.9	466	323	39	566711
ABplaaappa:143	ABplaaappa	143	2115	-22884	120	119	2115	53.1	487	368	32	321039
ABplaaappp:143	ABplaaappp	143	2063	-22936	-7	-20	2063	54.7	461	352	35	354834
ABplaap:49	ABplaap	49	1837	-23162	-372	-361	1837	46.9	551	355	54	1049954
ABplaapa:70	ABplaapa	70	2072	-22927	-129	-122	2072	48.2	585	369	46	898523
ABplaapaa:100	ABplaapaa	100	2085	-22914	28	17	2085	50.7	557	377	40	702984
ABplaapaaa:139	ABplaapaaa	139	1934	-23065	114	117	1934	52.4	612	357	34	382141
ABplaapaaaa:204	ABplaapaaaa	204	1954	-23045	125	127	1954	44.6	677	320	29	261918
ABplaapaaap:204	ABplaapaaap	204	1926	-23073	135	136	1926	50.4	651	336	29	255681
ABplaapaap:139	ABplaapaap	139	1954	-23045	108	108	1954	51.7	566	381	35	421618
ABplaapaapa:197	ABplaapaapa	197	1989	-22442	157	166	1989	51.3	613	376	30	269009
ABplaapaapp:197	ABplaapaapp	197	2026	-22973	-147	-81	2026	48.8	589	382	32	319358
ABplaapap:100	ABplaapap	100	2161	-22838	41	20	2161	51.8	499	369	38	592916
ABplaapapa:140	ABplaapapa	140	1991	-23008	43	56	1991	47.0	537	378	33	426726
ABplaapapaa:200	ABplaapapaa	200	1917	-20033	56	75	1917	43.7	553	359	28	218917
ABplaapapap:200	ABplaapapap	200	2189	-22810	10	33	2189	46.3	525	363	30	277769
ABplaapapp:140	ABplaapapp	140	2003	-22996	52	75	2003	50.0	505	378	34	402730
ABplaapappa:190	ABplaapappa	190	2113	-22886	82	118	2113	48.5	559	356	28	250876
ABplaapappp:190	ABplaapappp	190	926	-10838	-10	-19	926	50.3	529	368	32	142742
ABplaapp:70	ABplaapp	70	2048	-22951	-193	-187	2048	44.5	514	365	48	965905
ABplaappa:99	ABplaappa	99	2118	-22881	-14	-18	2118	46.0	465	392	41	757117
ABplaappaa:142	ABplaappaa	142	2637	-22362	-609	-191	2637	36.3	499	419	30	375035
ABplaappap:142	ABplaappap	142	2443	-22556	-664	-348	2443	37.8	461	411	34	437737
ABplaappp:99	ABplaappp	99	2162	-22837	-109	-86	2162	41.0	413	395	43	842734
ABplaapppa:136	ABplaapppa	136	2753	-22246	-218	-98	2753	36.6	425	412	35	491573
ABplaapppp:136	ABplaapppp	136	2126	-22873	-137	-99	2126	37.1	378	415	36	544984
ABplap:29	ABplap	29	1792	-23207	-410	-396	1792	49.0	463	297	61	907700
ABplapa:49	ABplapa	49	1833	-23166	-289	-282	1833	49.5	503	285	52	857831
ABplapaa:71	ABplapaa	71	2019	-22980	-257	-259	2019	53.2	503	316	45	708517
ABplapaaa:103	ABplapaaa	103	1956	-23043	-68	-64	1956	51.6	426	359	38	530729
ABplapaaaa:142	ABplapaaaa	142	1926	-23073	0	5	1926	49.0	429	370	33	305479
ABplapaaaaa:204	ABplapaaaaa	204	1921	-18768	104	146	1921	50.4	477	346	25	126164
ABplapaaaap:204	ABplapaaaap	204	2126	-22873	-13	27	2126	54.5	464	344	29	165991
ABplapaaap:142	ABplapaaap	142	1992	-23007	63	61	1992	48.4	394	376	34	327261
ABplapaaapa:204	ABplapaaapa	204	2112	-22887	-575	-329	2112	45.6	443	367	29	179115
ABplapaaapp:204	ABplapaaapp	204	2072	-22927	-18	-36	2072	46.1	409	380	29	183557
ABplapaap:103	ABplapaap	103	1942	-23058	-63	-67	1942	50.5	375	365	38	522722
ABplapaapa:144	ABplapaapa	144	2472	-22528	-175	-34	2472	39.5	394	404	30	295422
ABplapaapp:144	ABplapaapp	144	1954	-23045	-29	-28	1954	42.0	343	412	33	330142
ABplapap:71	ABplapap	71	1972	-23027	-211	-204	1972	49.4	432	311	45	696763
ABplapapa:100	ABplapapa	100	1968	-23031	-74	-85	1968	49.4	326	372	39	565024
ABplapapaa:140	ABplapapaa	140	1956	-23043	80	80	1956	46.0	221	383	34	372774
ABplapapap:140	ABplapapap	140	1981	-23018	39	39	1981	38.3	221	395	34	414498
ABplapapp:100	ABplapapp	100	2057	-22942	0	-1	2057	44.3	261	387	41	685061
ABplapappa:136	ABplapappa	136	1993	-23006	-45	-15	1993	32.1	210	385	34	424288
ABplapappp:136	ABplapappp	136	1932	-23067	28	27	1932	33.6	168	341	35	403842
ABplapapppa:205	ABplapapppa	205	2191	-22808	203	199	2191	37.1	178	364	26	204850
ABplapapppp:205	ABplapapppp	205	2030	-22969	-38	-35	2030	31.0	165	341	32	242534
ABplapp:49	ABplapp	49	1879	-23120	-261	-263	1879	45.7	432	340	53	937026
ABplappa:72	ABplappa	72	2007	-22992	-247	-239	2007	44.8	431	379	47	908351
ABplappaa:105	ABplappaa	105	2157	-22842	-212	-69	2157	38.5	346	406	39	682377
ABplappaaa:145	ABplappaaa	145	2046	-22953	-57	-65	2046	35.3	321	415	34	395540
ABplappaap:145	ABplappaap	145	2117	-22882	-66	-67	2117	32.6	290	411	33	367025
ABplappap:105	ABplappap	105	2011	-22988	-131	-126	2011	40.1	298	404	41	726140
ABplappapa:143	ABplappapa	143	1912	-23087	-2	-4	1912	47.1	283	395	33	308314
ABplappapp:143	ABplappapp	143	1949	-23050	-30	-33	1949	36.8	256	406	34	376190
ABplappp:72	ABplappp	72	2062	-22937	-80	-91	2062	43.3	347	374	45	773684
ABplapppa:105	ABplapppa	105	2187	-22812	-147	-62	2187	32.6	268	396	39	634430
ABplapppaa:146	ABplapppaa	146	2254	-22745	-160	-59	2254	26.1	230	372	33	322998
ABplapppaaa:216	ABplapppaaa	216	2230	-22769	-232	-125	2230	31.4	220	372	28	178324
ABplapppaap:216	ABplapppaap	216	2114	-22885	13	24	2114	31.7	191	374	27	212283
ABplapppap:146	ABplapppap	146	2151	-22848	-675	-438	2151	21.4	215	352	35	309554
ABplapppapa:198	ABplapppapa	198	2284	-22715	-420	-469	2284	22.6	208	348	25	123568
ABplapppapp:198	ABplapppapp	198	3214	-21203	-2210	-989	3214	20.7	212	331	30	137449
ABplapppp:105	ABplapppp	105	1952	-23047	-161	-103	1952	29.4	220	388	39	618078
ABplappppa:148	ABplappppa	148	2277	-22722	-1022	-412	2277	22.3	206	368	34	370866
ABplappppp:148	ABplappppp	148	2119	-22880	-683	-300	2119	18.8	181	324	33	257464
ABplp:16	ABplp	16	1777	-23222	-450	-470	1777	41.6	406	368	62	987742
ABplpa:30	ABplpa	30	1765	-23234	-499	-464	1765	35.9	419	398	60	1129686
ABplpaa:50	ABplpaa	50	2023	-22976	-206	-202	2023	36.0	442	411	51	1084837
ABplpaaa:74	ABplpaaa	74	3718	-21281	1364	1515	3718	31.7	544	411	45	913377
ABplpaaaa:102	ABplpaaaa	102	7552	-17447	4794	4882	7552	32.2	572	399	39	749493
ABplpaaaaa:138	ABplpaaaaa	138	13313	-11686	9213	9845	13313	26.2	558	380	34	536969
ABplpaaaaaa:201	ABplpaaaaaa	201	14480	-10519	9547	10612	14480	27.5	571	371	30	391534
ABplpaaaaap:201	ABplpaaaaap	201	13797	-11202	7727	9114	13797	30.0	543	382	30	361737
ABplpaaaap:138	ABplpaaaap	138	10225	-14774	6179	6914	10225	22.9	505	396	36	530723
ABplpaaaapa:191	ABplpaaaapa	191	9638	-15362	4081	4993	9638	18.2	435	391	30	219011
ABplpaaaapp:191	ABplpaaaapp	191	8897	-16102	3288	4316	8897	19.2	393	388	30	190914
ABplpaaap:102	ABplpaaap	102	7902	-17097	4804	5159	7902	29.3	531	413	38	704368
ABplpaaapa:139	ABplpaaapa	139	13872	-11127	8823	9931	13872	25.6	531	411	33	474485
ABplpaaapaa:209	ABplpaaapaa	209	14505	-10494	9822	10210	14505	23.7	562	402	30	327700
ABplpaaapap:209	ABplpaaapap	209	14946	-10053	7589	9696	14946	27.3	536	409	30	330771
ABplpaaapp:139	ABplpaaapp	139	11529	-13470	6626	7787	11529	26.1	496	406	37	612073
ABplpaaappa:192	ABplpaaappa	192	12144	-12855	5473	7353	12144	25.0	525	396	32	351839
ABplpaaappp:192	ABplpaaappp	192	12185	-12814	4372	6535	12185	26.8	496	384	30	303505
ABplpaap:74	ABplpaap	74	3735	-21264	1267	1428	3735	32.6	481	408	44	854910
ABplpaapa:102	ABplpaapa	102	8221	-16778	5141	5428	8221	33.8	504	411	39	758418
ABplpaapaa:141	ABplpaapaa	141	13633	-11366	9379	9996	13633	32.7	540	401	34	510852
ABplpaapaaa:200	ABplpaapaaa	200	15327	-9672	10780	11209	15327	33.7	574	366	27	273401
ABplpaapaap:200	ABplpaapaap	200	13381	-11618	8165	8690	13381	35.0	532	395	28	244756
ABplpaapap:141	ABplpaapap	141	12811	-12188	8656	9223	12811	34.0	508	420	34	460906
ABplpaapapa:200	ABplpaapapa	200	14161	-10838	9330	10218	14161	30.9	548	423	29	290247
ABplpaapapp:200	ABplpaapapp	200	11652	-13347	8210	8396	11652	39.4	569	419	30	272256
ABplpaapp:102	ABplpaapp	102	7626	-17373	4617	4786	7626	32.5	449	412	41	787711
ABplpaappa:139	ABplpaappa	139	11622	-13377	7578	8013	11622	34.6	472	399	33	429119
ABplpaappaa:198	ABplpaappaa	198	11151	-13848	7096	7163	11151	40.0	491	383	28	232570
ABplpaappap:198	ABplpaappap	198	12140	-12859	7954	8253	12140	42.0	465	388	28	210219
ABplpaappp:139	ABplpaappp	139	12065	-12934	7768	8369	12065	29.9	448	415	35	507502
ABplpaapppa:193	ABplpaapppa	193	14063	-10936	7133	8556	14063	30.7	509	403	29	324426
ABplpaapppp:193	ABplpaapppp	193	12117	-12882	5772	7161	12117	27.0	492	401	29	295456
ABplpap:50	ABplpap	50	2045	-22954	-215	-202	2045	25.1	356	403	51	823005
ABplpapa:73	ABplpapa	73	3332	-21667	952	1030	3332	21.4	459	399	46	770395
ABplpapaa:102	ABplpapaa	102	6008	-18991	3329	3390	6008	16.9	504	378	40	555965
ABplpapaaa:142	ABplpapaaa	142	9946	-15053	6077	6322	9946	17.6	476	353	32	286941
ABplpapaaaa:203	ABplpapaaaa	203	14423	-10576	5670	7468	14423	17.2	489	346	29	258978
ABplpapaaap:203	ABplpapaaap	203	12127	-12872	3098	4707	12127	18.6	455	351	28	199798
ABplpapaap:142	ABplpapaap	142	9488	-15511	4915	5423	9488	17.3	448	369	35	353282
ABplpapaapa:206	ABplpapaapa	206	12936	-12063	6506	7572	12936	19.6	501	363	29	263542
ABplpapaapp:206	ABplpapaapp	206	14457	-10542	5710	8000	14457	20.2	472	372	29	249978
ABplpapap:102	ABplpapap	102	6437	-18562	3221	3443	6437	16.0	459	382	40	540397
ABplpapapa:141	ABplpapapa	141	7838	-17161	3550	4129	7838	12.9	406	360	34	226025
ABplpapapaa:193	ABplpapapaa	193	16041	-8958	7776	8823	16041	18.9	435	345	28	153914
ABplpapapap:193	ABplpapapap	193	15779	-9220	7073	8554	15779	19.5	409	350	28	146897
ABplpapapp:141	ABplpapapp	141	6969	-18030	2449	3101	6969	11.5	362	346	31	155823
ABplpapappa:196	ABplpapappa	196	14235	-10764	5237	6255	14235	16.0	392	324	28	119372
ABplpapappp:196	ABplpapappp	196	12899	-12100	3585	5305	12899	16.1	364	298	28	114979
ABplpapp:73	ABplpapp	73	2660	-21413	406	468	2660	21.7	378	399	47	662881
ABplpappa:100	ABplpappa	100	5104	-19895	2245	2345	5104	12.8	418	367	40	368042
ABplpappaa:137	ABplpappaa	137	7911	-17088	3948	4431	7911	10.8	428	320	38	217789
ABplpappaaa:183	ABplpappaaa	183	25210	210	16284	17366	25210	11.9	465	327	30	204379
ABplpappaap:183	ABplpappaap	183	12472	-12527	4435	4904	12472	13.1	416	298	36	180007
ABplpappap:137	ABplpappap	137	4631	-11277	2240	2507	4631	12.1	379	313	31	112778
ABplpappp:100	ABplpappp	100	5040	-19959	2265	2257	5040	11.8	360	370	41	355827
ABplpapppa:142	ABplpapppa	142	10275	-12970	5682	6262	10275	10.8	350	301	33	135273
ABplpapppaa:199	ABplpapppaa	199	19075	-5329	9715	10885	19075	12.9	342	288	28	90136
ABplpapppap:199	ABplpapppap	199	18420	-6579	7581	9364	18420	13.0	326	256	29	102425
ABplpapppp:142	ABplpapppp	142	11893	-13106	6417	7120	11893	11.1	301	293	34	169827
ABplpappppa:203	ABplpappppa	203	21101	-3898	7919	9997	21101	13.1	309	278	29	102296
ABplpappppp:203	ABplpappppp	203	25194	194	9376	11747	25194	14.4	274	285	29	118590
ABplpp:30	ABplpp	30	1784	-23215	-433	-404	1784	41.1	322	385	59	1057009
ABplppa:51	ABplppa	51	2024	-22975	-197	-161	2024	43.6	366	394	51	1001477
ABplppaa:75	ABplppaa	75	4161	-20838	1688	1964	4161	32.8	435	412	44	851943
ABplppaaa:106	ABplppaaa	106	10535	-14464	7180	7274	10535	23.3	461	404	38	588313
ABplppaaaa:149	ABplppaaaa	149	13485	-11515	8891	9570	13485	22.2	448	399	35	391108
ABplppaaaaa:197	ABplppaaaaa	197	17822	-7177	9037	10834	17822	27.0	474	378	28	231678
ABplppaaaap:197	ABplppaaaap	197	14530	-10469	6815	8324	14530	26.5	450	393	31	233811
ABplppaaap:149	ABplppaaap	149	29087	4087	22990	23513	29087	28.2	424	412	26	181149
ABplppaap:106	ABplppaap	106	9165	-15834	5733	6036	9165	23.1	408	402	39	607261
ABplppaapa:147	ABplppaapa	147	14029	-10970	8392	8907	14029	16.6	394	382	33	239983
ABplppaapaa:215	ABplppaapaa	215	26318	1318	17536	18375	26318	18.7	441	375	28	184326
ABplppaapap:215	ABplppaapap	215	20795	-3242	11795	13389	20795	21.9	418	374	26	121941
ABplppaapp:147	ABplppaapp	147	10923	-14076	5079	6032	10923	12.7	350	376	34	233336
ABplppaappa:206	ABplppaappa	206	14491	-10508	6564	7757	14491	13.2	361	331	29	121290
ABplppaappp:206	ABplppaappp	206	16670	-8329	6398	7799	16670	15.7	363	325	29	122207
ABplppap:75	ABplppap	75	3660	-21339	1225	1335	3660	34.2	370	390	44	752114
ABplppapa:105	ABplppapa	105	9477	-15522	6304	6601	9477	28.5	378	400	38	590293
ABplppapaa:146	ABplppapaa	146	14535	-10465	9931	10555	14535	22.5	386	412	34	334973
ABplppapaaa:202	ABplppapaaa	202	12616	-12383	6791	7701	12616	24.4	383	391	31	181424
ABplppapaap:202	ABplppapaap	202	15365	-9634	8245	9416	15365	25.2	355	378	29	166692
ABplppapap:146	ABplppapap	146	15644	-9355	10856	11681	15644	23.5	338	413	36	402656
ABplppapapa:212	ABplppapapa	212	13519	-11480	6277	7737	13519	22.7	334	364	29	146019
ABplppapapp:212	ABplppapapp	212	15848	-9151	9996	10799	15848	25.3	310	376	29	160641
ABplppapp:105	ABplppapp	105	9057	-15942	5961	6291	9057	28.5	323	394	40	642069
ABplppappa:147	ABplppappa	147	13655	-10921	7734	8752	13655	19.5	336	396	36	349735
ABplppappaa:206	ABplppappaa	206	13647	-11352	4884	6187	13647	22.7	384	356	27	134090
ABplppappap:206	ABplppappap	206	13279	-11720	5191	6351	13279	20.2	359	345	29	142480
ABplppappp:147	ABplppappp	147	15235	-9764	9411	10481	15235	18.9	290	393	36	350813
ABplppapppa:218	ABplppapppa	218	12794	-12205	3831	5519	12794	17.3	329	336	29	115838
ABplppapppp:218	ABplppapppp	218	15863	-9136	6582	8585	15863	18.6	302	358	30	159796
ABplppp:51	ABplppp	51	2020	-22979	-230	-200	2020	31.6	285	402	51	985235
ABplpppa:74	ABplpppa	74	3578	-21421	1161	1303	3578	26.2	330	410	44	717218
ABplpppaa:104	ABplpppaa	104	8954	-16045	5714	6105	8954	21.7	328	416	39	597422
ABplpppaaa:141	ABplpppaaa	141	16845	-8154	10440	11275	16845	13.9	305	381	34	266758
ABplpppaaaa:201	ABplpppaaaa	201	17361	-6388	8401	10223	17361	11.8	318	346	30	112567
ABplpppaaap:201	ABplpppaaap	201	22559	-2440	14296	15560	22559	15.0	286	366	30	144721
ABplpppaap:141	ABplpppaap	141	17158	-7841	11796	12507	17158	15.0	256	373	35	312545
ABplpppaapa:198	ABplpppaapa	198	24077	-922	13722	16683	24077	18.0	239	349	30	169591
ABplpppaapp:198	ABplpppaapp	198	32035	7035	23243	24549	32035	17.2	224	357	30	226035
ABplpppap:104	ABplpppap	104	9185	-15814	6291	6422	9185	22.3	273	401	40	596456
ABplpppapa:142	ABplpppapa	142	12192	-12807	6932	8026	12192	13.8	228	343	35	261338
ABplpppapaa:183	ABplpppapaa	183	21272	-3296	11382	12967	21272	11.0	244	336	30	151776
ABplpppapap:183	ABplpppapap	183	15597	-8971	3990	4932	15597	10.4	242	295	30	96534
ABplpppapp:142	ABplpppapp	142	13756	-8657	9164	10013	13756	12.4	209	326	30	192268
ABplpppp:74	ABplpppp	74	3239	-21760	876	929	3239	28.5	273	401	45	756473
ABplppppa:102	ABplppppa	102	6590	-18409	3517	3707	6590	15.0	311	383	40	441825
ABplppppaa:140	ABplppppaa	140	13959	-11040	7991	8889	13959	10.6	318	347	31	148659
ABplppppaaa:195	ABplppppaaa	195	30811	5811	17449	19110	30811	13.0	320	322	27	96519
ABplppppaap:195	ABplppppaap	195	29482	4482	15340	17179	29482	15.1	298	311	27	105684
ABplppppap:140	ABplppppap	140	12835	-12164	6490	7776	12835	12.9	279	339	33	164463
ABplppppapa:196	ABplppppapa	196	23968	-1031	12287	14169	23968	10.9	284	339	29	114142
ABplppppapp:196	ABplppppapp	196	26498	1498	11886	13763	26498	11.9	266	311	28	102875
ABplppppp:102	ABplppppp	102	4932	-20067	2333	2431	4932	10.5	280	344	40	301281
ABplpppppa:140	ABplpppppa	140	13729	-11270	8410	8982	13729	16.7	272	286	34	168749
ABplpppppaa:206	ABplpppppaa	206	25990	990	15244	16264	25990	21.8	260	308	30	176758
ABplpppppap:206	ABplpppppap	206	27443	2443	20411	20672	27443	29.1	267	313	30	182601
ABplpppppp:140	ABplpppppp	140	12293	-12196	7239	8202	12293	12.5	224	291	33	185581
ABplppppppa:189	ABplppppppa	189	25968	968	16842	18162	25968	11.1	200	286	31	176117
ABplppppppp:189	ABplppppppp	189	26825	1825	20461	21249	26825	15.6	177	294	32	213559
ABpr:5	ABpr	5	1742	-23257	-316	-269	1742	19.4	332	171	72	969827
ABpra:16	ABpra	16	1854	-23145	-193	-232	1854	18.8	363	141	63	767510
ABpraa:29	ABpraa	29	1893	-23106	-294	-288	1893	24.3	428	131	59	825383
ABpraaa:48	ABpraaa	48	1945	-23054	-295	-273	1945	36.7	471	128	53	1112514
ABpraaaa:72	ABpraaaa	72	2085	-22914	-80	-73	2085	32.6	500	127	44	917067
ABpraaaaa:106	ABpraaaaa	106	2025	-22974	79	86	2025	35.2	575	147	37	666129
ABpraaaaaa:154	ABpraaaaaa	154	1945	-23054	79	66	1945	25.6	603	171	34	495781
ABpraaaaaaa:217	ABpraaaaaaa	217	1956	-23043	-59	-49	1956	21.2	607	174	30	304291
ABpraaaaaap:217	ABpraaaaaap	217	2740	-22259	-1012	46	2740	15.4	586	183	29	289449
ABpraaaaap:154	ABpraaaaap	154	1965	-23034	99	115	1965	31.0	598	153	32	454543
ABpraaaaapd:227	ABpraaaaapd	227	2049	-22950	-94	-25	2049	30.2	621	161	29	279727
ABpraaaaapv:227	ABpraaaaapv	227	1980	-23019	91	65	1980	24.5	622	173	29	310353
ABpraaaap:106	ABpraaaap	106	2128	-22871	-36	-6	2128	32.2	534	135	38	684509
ABpraaaapa:145	ABpraaaapa	145	2182	-22817	-552	-48	2182	29.2	560	142	34	511920
ABpraaaapad:203	ABpraaaapad	203	3327	-21672	-2029	-284	3327	22.4	566	148	30	293886
ABpraaaapav:203	ABpraaaapav	203	2581	-22418	-1577	-917	2581	22.3	573	165	30	303870
ABpraaaapp:145	ABpraaaapp	145	2280	-22719	-686	-169	2280	32.0	537	128	33	432823
ABpraaaappa:200	ABpraaaappa	200	2411	-22588	-203	55	2411	33.0	586	146	26	233318
ABpraaaappp:200	ABpraaaappp	200	2419	-22580	-74	58	2419	37.8	573	150	31	272159
ABpraaap:72	ABpraaap	72	2122	-22877	-119	-128	2122	39.8	441	142	45	848061
ABpraaapa:102	ABpraaapa	102	2083	-22916	21	18	2083	41.0	541	159	37	583269
ABpraaapaa:142	ABpraaapaa	142	1987	-23012	-23	58	1987	34.5	578	182	32	386633
ABpraaapaad:208	ABpraaapaad	208	2317	-22682	-405	-140	2317	34.3	580	177	30	278257
ABpraaapaav:208	ABpraaapaav	208	4551	-18175	326	1128	4551	31.6	576	201	27	232475
ABpraaapap:142	ABpraaapap	142	1990	-23009	82	80	1990	39.9	563	158	34	464544
ABpraaapapa:200	ABpraaapapa	200	1896	-23103	-86	-83	1896	35.5	618	185	31	350548
ABpraaapapp:200	ABpraaapapp	200	2054	-22320	149	146	2054	35.8	623	167	27	243489
ABpraaapp:102	ABpraaapp	102	2157	-22842	-82	-66	2157	38.7	481	147	40	698463
ABpraaappa:136	ABpraaappa	136	2315	-22684	-174	-39	2315	35.9	523	154	32	407820
ABpraaappaa:195	ABpraaappaa	195	2976	-22023	-934	-221	2976	32.5	552	184	29	256216
ABpraaappap:195	ABpraaappap	195	3050	-21949	-1044	-328	3050	34.1	529	168	30	286469
ABpraaappp:136	ABpraaappp	136	2074	-22925	-54	-45	2074	39.6	489	144	34	399035
ABpraaapppa:176	ABpraaapppa	176	2559	-22440	-419	-110	2559	38.2	512	156	32	288124
ABpraaapppp:176	ABpraaapppp	176	2575	-22424	-520	-102	2575	37.9	510	133	34	343406
ABpraaappppa:239	ABpraaappppa	239	2046	-22953	-304	-335	2046	30.5	533	132	28	204412
ABpraaappppp:239	ABpraaappppp	239	1906	-23094	-1171	-383	1906	24.5	511	130	28	207815
ABpraap:48	ABpraap	48	1983	-23016	-254	-261	1983	24.0	404	133	53	832001
ABpraapa:72	ABpraapa	72	2180	-22819	-107	-92	2180	33.2	400	116	45	880642
ABpraapaa:105	ABpraapaa	105	2129	-22870	53	62	2129	46.6	483	139	39	639099
ABpraapaaa:145	ABpraapaaa	145	1920	-23079	97	92	1920	48.2	601	169	32	326449
ABpraapaaaa:204	ABpraapaaaa	204	1876	-23123	122	145	1876	42.7	677	234	28	226640
ABpraapaaap:204	ABpraapaaap	204	1916	-23083	70	52	1916	42.7	663	203	30	283097
ABpraapaap:145	ABpraapaap	145	1926	-23073	55	54	1926	47.6	557	154	33	371937
ABpraapaapa:199	ABpraapaapa	199	1989	-23010	106	104	1989	42.3	625	164	28	258586
ABpraapaapp:199	ABpraapaapp	199	2081	-22918	25	22	2081	40.4	597	157	30	249231
ABpraapap:105	ABpraapap	105	2113	-22887	35	38	2113	46.1	430	135	37	593432
ABpraapapa:146	ABpraapapa	146	2027	-22972	40	54	2027	42.2	542	154	33	387667
ABpraapapaa:213	ABpraapapaa	213	2039	-22067	-59	-16	2039	38.5	552	182	27	173294
ABpraapapap:213	ABpraapapap	213	1910	-20411	-155	-157	1910	40.2	530	164	29	199679
ABpraapapp:146	ABpraapapp	146	1965	-23034	26	23	1965	47.4	505	151	36	416661
ABpraapappa:197	ABpraapappa	197	1973	-23026	-40	-14	1973	43.2	559	172	28	226452
ABpraapappp:197	ABpraapappp	197	1767	-20391	-82	-77	1767	42.3	532	150	31	192980
ABpraapp:72	ABpraapp	72	2110	-22889	-197	-192	2110	36.9	341	144	46	912751
ABpraappa:102	ABpraappa	102	2263	-22736	-78	-16	2263	39.5	413	135	38	650987
ABpraappaa:149	ABpraappaa	149	3446	-21553	-532	181	3446	30.2	500	127	31	354849
ABpraappap:149	ABpraappap	149	2333	-22666	-592	-430	2333	32.6	466	128	33	330589
ABpraappp:102	ABpraappp	102	2186	-22813	-198	-120	2186	38.2	354	128	41	726882
ABpraapppa:144	ABpraapppa	144	2329	-22670	-434	-305	2329	28.9	429	117	34	378561
ABpraapppp:144	ABpraapppp	144	2117	-22882	-32	-43	2117	27.8	379	111	35	391499
ABprap:29	ABprap	29	1799	-23200	-386	-376	1799	35.0	316	147	59	949985
ABprapa:48	ABprapa	48	1933	-23066	-261	-259	1933	40.6	365	135	51	1038076
ABprapaa:72	ABprapaa	72	2180	-22819	-86	-84	2180	48.9	349	155	43	793016
ABprapaaa:105	ABprapaaa	105	2122	-22877	80	57	2122	49.0	371	154	37	561728
ABprapaaaa:146	ABprapaaaa	146	2100	-22899	172	180	2100	48.2	422	143	32	337211
ABprapaaaaa:212	ABprapaaaaa	212	2154	-22845	138	136	2154	48.0	491	137	26	158906
ABprapaaaap:212	ABprapaaaap	212	2058	-22942	67	89	2058	48.4	469	160	27	171882
ABprapaaap:146	ABprapaaap	146	2033	-22966	-11	53	2033	44.4	400	135	33	362432
ABprapaaapa:206	ABprapaaapa	206	2958	-22041	231	413	2958	41.2	469	149	29	225292
ABprapaaapp:206	ABprapaaapp	206	2159	-22841	-229	-112	2159	37.8	437	135	27	197967
ABprapaap:105	ABprapaap	105	2112	-22887	98	91	2112	46.8	316	145	37	582798
ABprapaapa:152	ABprapaapa	152	2269	-22730	-146	-59	2269	34.7	396	121	30	293676
ABprapaapp:152	ABprapaapp	152	2029	-22970	-4	19	2029	35.2	339	112	32	355291
ABprapap:72	ABprapap	72	2145	-22854	-51	-42	2145	48.0	289	164	44	768384
ABprapapa:102	ABprapapa	102	2168	-22831	137	132	2168	46.8	252	152	40	669893
ABprapapaa:145	ABprapapaa	145	1998	-23001	92	87	1998	43.0	211	150	33	372410
ABprapapap:145	ABprapapap	145	2038	-22961	93	105	2038	33.3	213	143	33	412380
ABprapapp:102	ABprapapp	102	2032	-22967	8	19	2032	42.2	201	171	39	648427
ABprapappa:141	ABprapappa	141	2100	-22899	81	93	2100	27.4	194	156	33	413162
ABprapappp:141	ABprapappp	141	2004	-22995	105	103	2004	29.7	156	200	33	384971
ABprapapppa:211	ABprapapppa	211	2006	-22993	69	57	2006	36.4	164	183	26	186227
ABprapapppp:211	ABprapapppp	211	2172	-22827	34	42	2172	27.4	167	200	30	224367
ABprapp:48	ABprapp	48	1921	-23078	-243	-236	1921	41.0	283	164	52	1011314
ABprappa:71	ABprappa	71	2179	-22820	-98	-95	2179	39.6	247	143	46	1020786
ABprappaa:105	ABprappaa	105	2238	-22761	-109	-30	2238	35.9	296	121	40	745470
ABprappaaa:146	ABprappaaa	146	2113	-22886	4	9	2113	28.6	325	113	32	344241
ABprappaap:146	ABprappaap	146	2032	-22967	-37	-20	2032	30.6	286	121	33	360413
ABprappap:105	ABprappap	105	2143	-22856	37	34	2143	36.2	238	140	40	729940
ABprappapa:145	ABprappapa	145	1962	-23037	45	44	1962	44.1	276	129	32	334315
ABprappapp:145	ABprappapp	145	2071	-22928	69	71	2071	31.4	247	131	32	352050
ABprappp:71	ABprappp	71	2137	-22862	-51	-50	2137	40.0	191	197	45	858787
ABprapppa:105	ABprapppa	105	2200	-22799	-49	-1	2200	30.3	213	157	39	652861
ABprapppaa:150	ABprapppaa	150	2426	-22573	-87	70	2426	24.9	222	165	32	348249
ABprapppaaa:223	ABprapppaaa	223	2115	-22884	-45	-63	2115	29.8	209	165	31	267533
ABprapppaap:223	ABprapppaap	223	2209	-22790	-87	-98	2209	25.1	187	171	27	231296
ABprapppap:150	ABprapppap	150	2819	-22180	-755	-457	2819	19.7	218	179	33	308005
ABprapppapa:205	ABprapppapa	205	3585	-21415	-818	-678	3585	19.8	220	185	27	181022
ABprapppapp:205	ABprapppapp	205	3640	-21359	-1452	-889	3640	20.0	208	207	29	156663
ABprapppp:105	ABprapppp	105	2014	-22985	-87	-45	2014	25.0	178	186	39	577884
ABprappppa:151	ABprappppa	151	2576	-22423	-1026	-402	2576	18.7	201	173	33	356169
ABprappppp:151	ABprappppp	151	2196	-22803	-972	-572	2196	19.2	169	210	33	348090
ABprp:16	ABprp	16	1933	-23066	-183	-210	1933	17.5	265	235	62	373294
ABprpa:30	ABprpa	30	1999	-23000	-153	-145	1999	14.8	309	173	56	412519
ABprpaa:50	ABprpaa	50	2084	-22915	-79	-61	2084	23.4	318	123	50	794203
ABprpaaa:73	ABprpaaa	73	3739	-21260	1393	1599	3739	22.8	378	116	43	623025
ABprpaaaa:102	ABprpaaaa	102	8675	-16324	5974	5976	8675	27.0	489	124	38	534412
ABprpaaaaa:140	ABprpaaaaa	140	16105	-8894	11160	12175	16105	20.1	534	166	34	356011
ABprpaaaaaa:207	ABprpaaaaaa	207	19757	-5242	13800	14981	19757	23.5	570	205	28	256433
ABprpaaaaap:207	ABprpaaaaap	207	18340	-6659	11363	12613	18340	24.4	546	178	29	224134
ABprpaaaap:140	ABprpaaaap	140	12596	-12404	7506	8493	12596	17.7	489	140	33	288332
ABprpaaaapa:196	ABprpaaaapa	196	8822	-16177	4004	4429	8822	11.2	451	157	31	119430
ABprpaaaapp:196	ABprpaaaapp	196	8196	-16803	3472	4010	8196	12.7	423	140	30	100436
ABprpaaap:102	ABprpaaap	102	9145	-15854	5788	6190	9145	25.5	437	116	39	556449
ABprpaaapa:141	ABprpaaapa	141	16570	-8429	10272	11912	16570	21.8	502	144	34	332063
ABprpaaapaa:212	ABprpaaapaa	212	20384	-4615	13831	14145	20384	15.7	561	174	26	187022
ABprpaaapap:212	ABprpaaapap	212	18684	-5453	9595	11667	18684	18.3	541	156	28	209937
ABprpaaapp:141	ABprpaaapp	141	13254	-11746	6846	8629	13254	22.3	468	127	33	307038
ABprpaaappa:194	ABprpaaappa	194	14253	-9682	6845	8153	14253	18.1	526	178	29	170688
ABprpaaappp:194	ABprpaaappp	194	14210	-9725	6951	8293	14210	20.8	501	177	29	174212
ABprpaap:73	ABprpaap	73	3459	-21540	1063	1195	3459	27.1	321	130	43	605846
ABprpaapa:102	ABprpaapa	102	9175	-15825	5765	6186	9175	31.4	436	116	38	581541
ABprpaapaa:141	ABprpaapaa	141	16199	-8800	11590	12230	16199	26.2	533	158	33	383587
ABprpaapaaa:203	ABprpaapaaa	203	15964	-7062	10935	11906	15964	28.3	565	197	29	270775
ABprpaapaap:203	ABprpaapaap	203	15543	-9456	9931	10579	15543	27.8	527	155	29	222420
ABprpaapap:141	ABprpaapap	141	14958	-10041	10328	10812	14958	29.2	500	122	34	406528
ABprpaapapa:201	ABprpaapapa	201	13888	-11111	10045	10256	13888	29.0	571	141	31	294057
ABprpaapapp:201	ABprpaapapp	201	15057	-5567	9293	10857	15057	23.2	537	138	28	185535
ABprpaapp:102	ABprpaapp	102	8293	-16706	4950	5398	8293	29.9	382	117	39	545783
ABprpaappa:138	ABprpaappa	138	14051	-10948	10080	10191	14051	33.1	463	126	34	362673
ABprpaappaa:196	ABprpaappaa	196	13544	-11455	8791	8724	13544	32.7	503	161	28	202398
ABprpaappap:196	ABprpaappap	196	15007	-9992	10625	10736	15007	34.4	474	145	27	174001
ABprpaappp:138	ABprpaappp	138	13398	-11601	8244	9119	13398	26.0	438	112	34	366619
ABprpaapppa:195	ABprpaapppa	195	16283	-7086	8484	10227	16283	22.5	517	148	28	213102
ABprpaapppp:195	ABprpaapppp	195	12382	-12073	5273	6408	12382	18.8	494	159	28	169433
ABprpap:50	ABprpap	50	2082	-22917	-82	-81	2082	17.2	240	175	51	584674
ABprpapa:73	ABprpapa	73	3097	-21902	798	903	3097	14.1	321	140	45	492819
ABprpapaa:103	ABprpapaa	103	6069	-18930	3244	3265	6069	17.6	408	145	38	356621
ABprpapaaa:146	ABprpapaaa	146	7997	-17002	4546	4725	7997	16.8	438	193	32	165804
ABprpapaaaa:205	ABprpapaaaa	205	10218	-14086	4255	5526	10218	14.0	485	226	27	144769
ABprpapaaap:205	ABprpapaaap	205	10560	-14439	2741	4279	10560	14.8	449	210	26	86900
ABprpapaap:146	ABprpapaap	146	8010	-16989	3598	4101	8010	16.2	420	168	33	181991
ABprpapaapa:209	ABprpapaapa	209	10944	-14055	4255	5318	10944	15.0	494	204	27	117824
ABprpapaapp:209	ABprpapaapp	209	11172	-13827	3971	4839	11172	14.6	467	190	28	120323
ABprpapap:103	ABprpapap	103	5576	-19423	2392	2576	5576	15.5	367	138	37	340231
ABprpapapa:143	ABprpapapa	143	7136	-17863	3280	3638	7136	11.7	380	180	32	119531
ABprpapapaa:196	ABprpapapaa	196	15316	-9683	5927	7784	15316	14.2	427	215	27	93385
ABprpapapap:196	ABprpapapap	196	12458	-12541	5506	6147	12458	16.3	399	200	28	78594
ABprpapapp:143	ABprpapapp	143	6813	-18186	2329	2825	6813	11.2	348	198	30	92845
ABprpapappa:199	ABprpapappa	199	11588	-11030	3435	4552	11588	13.6	386	230	28	67824
ABprpapappp:199	ABprpapappp	199	9327	-11506	3043	3563	9327	13.1	351	244	26	43718
ABprpapp:73	ABprpapp	73	2814	-22186	515	577	2814	13.2	254	182	45	389947
ABprpappa:102	ABprpappa	102	5082	-19917	2220	2253	5082	11.7	373	171	38	255681
ABprpappaa:141	ABprpappaa	141	9302	-15697	5388	5697	9302	9.6	429	233	36	154119
ABprpappaaa:197	ABprpappaaa	197	21170	-3829	12861	13524	21170	9.0	487	310	29	137818
ABprpappaap:197	ABprpappaap	197	17813	-7186	10971	11322	17813	10.2	457	265	29	99720
ABprpappap:141	ABprpappap	141	9086	-15913	4649	5238	9086	11.1	383	232	33	103182
ABprpappapa:200	ABprpappapa	200	18494	-4066	10055	10827	18494	11.9	424	243	28	83659
ABprpappapp:200	ABprpappapp	200	13452	-9717	5408	6869	13452	12.2	381	268	30	85928
ABprpappp:102	ABprpappp	102	4849	-20150	2091	2184	4849	11.7	320	175	37	211585
ABprpapppa:141	ABprpapppa	141	10341	-14658	5533	6112	10341	10.9	346	234	33	113384
ABprpapppaa:203	ABprpapppaa	203	29072	4072	20170	21293	29072	16.8	441	239	30	219167
ABprpapppap:203	ABprpapppap	203	25016	16	14724	16717	25016	18.2	400	248	30	190907
ABprpapppp:141	ABprpapppp	141	10920	-12763	5537	6241	10920	12.0	283	246	32	108358
ABprpappppa:198	ABprpappppa	198	28410	3410	16565	17652	28410	19.3	287	258	28	83470
ABprpappppp:198	ABprpappppp	198	29002	4002	15685	17628	29002	18.8	256	268	29	99469
ABprpp:30	ABprpp	30	1960	-23039	-237	-225	1960	18.7	217	198	58	558321
ABprppa:50	ABprppa	50	2049	-22950	-192	-168	2049	32.0	223	150	49	893668
ABprppaa:75	ABprppaa	75	4276	-20723	1815	1977	4276	26.4	274	125	41	607166
ABprppaaa:107	ABprppaaa	107	9973	-15026	6339	6630	9973	22.4	372	116	37	422905
ABprppaaaa:151	ABprppaaaa	151	11584	-12915	5984	7145	11584	19.1	434	138	33	200275
ABprppaaaaa:201	ABprppaaaaa	201	15124	-9250	7463	8365	15124	21.7	476	180	27	133881
ABprppaaaap:201	ABprppaaaap	201	13827	-11172	5257	5660	13827	19.6	454	159	29	118067
ABprppaaap:151	ABprppaaap	151	19122	-5877	12826	14157	19122	22.2	417	123	30	203167
ABprppaap:107	ABprppaap	107	7754	-17245	4477	4597	7754	17.0	320	129	37	326024
ABprppaapa:151	ABprppaapa	151	12025	-12974	6715	7254	12025	14.1	369	158	32	149060
ABprppaapaa:218	ABprppaapaa	218	19040	-5959	11188	11635	19040	14.6	443	183	25	76635
ABprppaapap:218	ABprppaapap	218	15503	-9496	7491	8644	15503	18.2	421	180	26	72807
ABprppaapp:151	ABprppaapp	151	10210	-14790	4553	5386	10210	11.8	326	175	32	117919
ABprppaappa:215	ABprppaappa	215	4338	-9122	1058	1313	4338	11.5	372	222	27	30540
ABprppaappp:215	ABprppaappp	215	4715	-6822	1700	2184	4715	9.9	334	229	27	32378
ABprppap:75	ABprppap	75	3897	-21102	1431	1602	3897	26.8	235	167	42	545701
ABprppapa:105	ABprppapa	105	8942	-16057	5380	5759	8942	27.0	338	133	37	420338
ABprppapaa:144	ABprppapaa	144	11021	-13978	6359	7132	11021	17.8	388	125	35	235336
ABprppapaaa:200	ABprppapaaa	200	9924	-15075	4622	5423	9924	17.4	388	150	28	95885
ABprppapaap:200	ABprppapaap	200	11477	-13522	5773	6556	11477	17.2	358	154	29	107107
ABprppapap:144	ABprppapap	144	13175	-11824	8543	9332	13175	18.6	342	127	35	256400
ABprppapapa:215	ABprppapapa	215	12095	-12904	6227	7126	12095	16.4	330	162	29	103231
ABprppapapp:215	ABprppapapp	215	16427	-8572	10411	11107	16427	20.2	304	160	27	121444
ABprppapp:105	ABprppapp	105	9003	-15996	5747	5998	9003	26.4	293	145	37	390375
ABprppappa:149	ABprppappa	149	11915	-12694	6729	7561	11915	15.4	331	142	33	179649
ABprppappaa:213	ABprppappaa	213	10148	-14851	3585	4039	10148	13.9	360	194	28	87999
ABprppappap:213	ABprppappap	213	9895	-15104	3400	3623	9895	11.4	351	197	28	71959
ABprppappp:149	ABprppappp	149	13518	-11481	7857	8813	13518	17.2	291	145	34	225985
ABprppapppa:222	ABprppapppa	222	8835	-10901	2935	3520	8835	15.3	321	199	25	44195
ABprppapppp:222	ABprppapppp	222	12511	-12488	3918	6075	12511	13.4	292	181	29	108082
ABprppp:50	ABprppp	50	2062	-22937	-170	-148	2062	28.5	168	206	50	804043
ABprpppa:74	ABprpppa	74	4028	-20971	1579	1820	4028	28.5	182	174	44	721549
ABprpppaa:105	ABprpppaa	105	8976	-16023	5541	5781	8976	21.1	259	137	37	395486
ABprpppaaa:146	ABprpppaaa	146	15930	-9069	9370	10616	15930	13.5	277	160	33	184034
ABprpppaaaa:210	ABprpppaaaa	210	16450	-8549	7579	8347	16450	10.3	304	205	27	69108
ABprpppaaap:210	ABprpppaaap	210	21039	-3960	12794	13694	21039	12.9	270	180	28	94456
ABprpppaap:146	ABprpppaap	146	19630	-5369	13685	14445	19630	13.3	237	171	33	204811
ABprpppaapa:208	ABprpppaapa	208	24526	-473	13446	15342	24526	15.4	232	195	26	85000
ABprpppaapp:208	ABprpppaapp	208	33508	8508	24668	25825	33508	14.0	210	187	28	145236
ABprpppap:105	ABprpppap	105	8238	-16762	5364	5547	8238	20.4	218	166	37	384091
ABprpppapa:144	ABprpppapa	144	15200	-9799	8833	9819	15200	13.3	212	200	35	223932
ABprpppapaa:188	ABprpppapaa	188	19139	-5860	9440	10559	19139	10.4	233	217	28	89836
ABprpppapap:188	ABprpppapap	188	15982	-7131	4844	5584	15982	10.5	221	248	30	81388
ABprpppapp:144	ABprpppapp	144	16443	-5525	11080	11795	16443	13.8	198	226	28	139616
ABprpppp:74	ABprpppp	74	3423	-21576	1048	1119	3423	22.1	175	219	44	526731
ABprppppa:104	ABprppppa	104	6320	-18679	3284	3473	6320	14.6	270	167	39	279372
ABprppppaa:144	ABprppppaa	144	13514	-11485	7658	8379	13514	11.6	298	199	32	116141
ABprppppaaa:201	ABprppppaaa	201	21790	-3209	9794	11187	21790	12.0	306	232	26	60582
ABprppppaap:201	ABprppppaap	201	18874	-1750	7558	8857	18874	13.3	283	247	27	58174
ABprppppap:144	ABprppppap	144	12934	-11122	6720	7813	12934	11.2	260	208	32	119958
ABprppppapa:197	ABprppppapa	197	19180	-5819	9065	10065	19180	10.7	272	210	28	69820
ABprppppapp:197	ABprppppapp	197	19532	-5467	7425	8182	19532	9.9	258	245	30	79201
ABprppppp:104	ABprppppp	104	4928	-20071	2372	2470	4928	10.2	247	222	40	225541
ABprpppppa:144	ABprpppppa	144	15895	-9104	10200	10640	15895	16.9	257	239	34	155113
ABprpppppaa:218	ABprpppppaa	218	21550	-3449	14685	14722	21550	26.1	275	198	30	164709
ABprpppppap:218	ABprpppppap	218	21992	-3007	10658	12174	21992	19.9	254	227	28	111650
ABprpppppp:144	ABprpppppp	144	12426	-7284	7950	8483	12426	13.0	202	254	31	123948
ABprppppppa:196	ABprppppppa	196	26339	1339	16854	18070	26339	12.2	194	242	29	131875
ABprppppppp:196	ABprppppppp	196	27467	2467	20728	20753	27467	18.3	168	244	29	148074
EMS:1	EMS	1	1623	-23376	-418	-340	1623	28.8	345	376	81	2433690
MS:8	MS	8	1834	-23165	-193	-219	1834	18.0	415	340	67	649482
MSa:21	MSa	21	1829	-23170	-268	-256	1829	20.0	495	345	62	580590
MSaa:38	MSaa	38	1889	-23110	-173	-172	1889	15.3	540	309	56	521805
MSaaa:58	MSaaa	58	2098	-22901	-40	-4	2098	15.2	583	306	50	590009
MSaaaa:83	MSaaaa	83	2948	-22051	733	772	2948	27.9	621	269	45	841794
MSaaaaa:110	MSaaaaa	110	3295	-21704	1294	1283	3295	35.4	632	273	39	690529
MSaaaaaa:143	MSaaaaaa	143	3541	-21458	1503	1469	3541	37.9	649	299	33	438161
MSaaaaap:143	MSaaaaap	143	2899	-22100	899	917	2899	43.1	625	296	35	430054
MSaaaaapa:182	MSaaaaapa	182	2692	-22307	628	654	2692	45.7	621	270	32	275828
MSaaaaapp:182	MSaaaaapp	182	2976	-22023	642	843	2976	49.2	588	281	32	263725
MSaaaap:110	MSaaaap	110	3024	-21975	973	975	3024	42.4	578	285	39	584890
MSaaaapa:149	MSaaaapa	149	3171	-21828	1050	1068	3171	49.5	583	290	32	297502
MSaaaapaa:199	MSaaaapaa	199	3418	-21581	1050	1168	3418	52.0	562	268	28	206561
MSaaaapap:199	MSaaaapap	199	2897	-22102	532	625	2897	51.0	524	265	28	177569
MSaaaapp:149	MSaaaapp	149	3434	-21565	1082	1164	3434	49.3	533	296	32	303997
MSaaaappa:203	MSaaaappa	203	4372	-20627	1190	1658	4372	48.6	497	283	26	180811
MSaaaappp:203	MSaaaappp	203	3245	-21755	281	586	3245	46.6	468	281	26	138700
MSaaap:83	MSaaap	83	2786	-22213	568	582	2786	22.2	552	283	44	529517
MSaaapa:113	MSaaapa	113	3006	-21993	931	960	3006	35.7	551	286	41	597121
MSaaapaa:146	MSaaapaa	146	4000	-20999	1816	1809	4000	40.5	571	303	36	457520
MSaaapaaa:192	MSaaapaaa	192	5038	-19961	2550	2642	5038	46.5	579	298	32	304817
MSaaapaap:192	MSaaapaap	192	5737	-19262	2819	3027	5737	45.4	533	302	30	265130
MSaaapap:146	MSaaapap	146	4360	-20639	1807	1999	4360	42.1	526	299	35	394491
MSaaapapa:195	MSaaapapa	195	5333	-19666	2403	2720	5333	45.1	505	297	31	274249
MSaaapapp:195	MSaaapapp	195	6105	-18894	2416	2664	6105	42.8	461	291	28	200347
MSaaapp:113	MSaaapp	113	4085	-20914	1788	1837	4085	34.5	499	283	34	408993
MSaaappa:171	MSaaappa	171	7896	-17103	4612	5008	7896	41.5	487	264	28	225397
MSaaappp:171	MSaaappp	171	6327	-18672	2786	3044	6327	43.9	454	266	31	251148
MSaap:58	MSaap	58	2113	-22886	10	6	2113	14.4	483	301	49	324544
MSaapa:83	MSaapa	83	2549	-22450	340	435	2549	12.8	508	292	45	351222
MSaapaa:110	MSaapaa	110	4126	-20873	1831	2071	4126	21.0	497	294	39	332823
MSaapaaa:144	MSaapaaa	144	11795	-13204	8449	8629	11795	26.5	501	297	36	423837
MSaapaaaa:192	MSaapaaaa	192	15667	-8822	8879	10406	15667	27.2	477	312	31	274559
MSaapaaap:192	MSaapaaap	192	15006	-9993	8047	9468	15006	28.4	452	318	31	260754
MSaapaap:144	MSaapaap	144	9848	-15151	6689	6699	9848	34.4	466	288	36	360302
MSaapaapa:187	MSaapaapa	187	13089	-11910	8433	8684	13089	35.1	460	294	31	271982
MSaapaapp:187	MSaapaapp	187	13069	-11930	7813	8437	13069	39.4	422	296	32	280755
MSaapap:110	MSaapap	110	4487	-20512	2059	2162	4487	18.1	444	314	37	267593
MSaapapa:149	MSaapapa	149	16522	-8477	11030	11753	16522	30.4	436	321	34	317528
MSaapapp:149	MSaapapp	149	9546	-15453	5430	5851	9546	23.8	417	309	35	237459
MSaapappa:199	MSaapappa	199	13148	-10065	5704	7385	13148	32.2	428	314	29	177405
MSaapappp:199	MSaapappp	199	15511	-8893	7159	9139	15511	30.1	395	304	29	177885
MSaapp:83	MSaapp	83	2756	-22243	496	534	2756	12.9	421	308	42	260005
MSaappa:117	MSaappa	117	6667	-18332	3389	3537	6667	15.3	396	306	34	192320
MSaappaa:179	MSaappaa	179	17874	-7125	10053	11374	17874	22.4	403	292	29	162258
MSaappap:179	MSaappap	179	14705	-10294	7205	8744	14705	23.1	375	299	29	154210
MSaappp:117	MSaappp	117	5780	-19219	2785	3028	5780	20.1	367	339	37	281133
MSaapppa:176	MSaapppa	176	10452	-14547	5814	6288	10452	28.0	381	355	37	325215
MSaapppp:176	MSaapppp	176	12740	-12259	7863	8206	12740	27.5	332	355	32	213703
MSap:38	MSap	38	1911	-23088	-197	-193	1911	17.5	439	372	56	616599
MSapa:60	MSapa	60	2194	-22805	13	26	2194	17.1	472	376	50	578391
MSapaa:86	MSapaa	86	2901	-22098	647	668	2901	26.9	532	326	44	588530
MSapaaa:117	MSapaaa	117	2952	-22047	933	943	2952	34.3	599	343	36	501812
MSapaaaa:155	MSapaaaa	155	2903	-22096	574	685	2903	30.1	610	340	30	257082
MSapaaap:155	MSapaaap	155	2746	-22253	602	627	2746	38.2	588	339	30	226556
MSapaap:117	MSapaap	117	3110	-21889	759	923	3110	32.2	543	345	36	465512
MSapaapa:171	MSapaapa	171	3979	-21020	253	775	3979	24.5	514	348	27	197165
MSapaapp:171	MSapaapp	171	2412	-16159	-401	-16	2412	25.4	422	336	33	161345
MSapap:86	MSapap	86	2821	-22178	520	572	2821	25.7	464	337	42	470169
MSapapa:117	MSapapa	117	3003	-21996	809	844	3003	33.3	508	355	36	432937
MSapapaa:162	MSapapaa	162	3301	-21698	442	708	3301	35.3	542	353	29	230562
MSapapap:162	MSapapap	162	3341	-21658	-71	272	3341	33.9	516	360	30	233153
MSapapp:117	MSapapp	117	2835	-22164	720	718	2835	38.9	458	349	37	404384
MSapappa:167	MSapappa	167	2878	-22121	640	694	2878	49.6	551	331	30	207872
MSapappp:167	MSapappp	167	2759	-22240	487	558	2759	51.0	515	317	32	210530
MSapp:60	MSapp	60	2227	-22772	55	57	2227	12.2	375	356	49	353253
MSappa:87	MSappa	87	2847	-22152	580	612	2847	22.6	420	318	41	369845
MSappaa:123	MSappaa	123	3082	-21917	740	836	3082	28.5	471	347	37	387044
MSappaaa:171	MSappaaa	171	3229	-19985	265	711	3229	38.5	458	335	31	186913
MSappaap:171	MSappaap	171	3533	-21466	279	468	3533	34.4	343	340	30	164638
MSappap:123	MSappap	123	3279	-21720	577	780	3279	26.1	422	351	36	333336
MSappapa:185	MSappapa	185	4309	-18986	728	928	4309	32.6	468	361	27	178678
MSappapp:185	MSappapp	185	3868	-21131	-222	245	3868	29.5	442	358	31	193933
MSappp:87	MSappp	87	2796	-22203	538	577	2796	27.1	368	343	41	436435
MSapppa:125	MSapppa	125	3017	-21982	815	847	3017	35.9	429	360	36	425199
MSapppaa:174	MSapppaa	174	3490	-21509	84	570	3490	37.0	479	360	32	332128
MSapppap:174	MSapppap	174	3224	-21775	892	906	3224	46.5	466	334	31	286395
MSapppp:125	MSapppp	125	2699	-22300	712	705	2699	41.8	376	345	37	384618
MSappppa:176	MSappppa	176	2857	-22142	600	637	2857	50.8	436	309	33	220091
MSappppp:176	MSappppp	176	3034	-21965	750	763	3034	50.3	385	322	32	197420
MSp:21	MSp	21	1917	-23082	-148	-153	1917	18.1	393	279	62	365347
MSpa:38	MSpa	38	1896	-23103	-160	-154	1896	15.9	456	260	57	414365
MSpaa:58	MSpaa	58	2068	-22931	-35	-24	2068	16.3	478	214	49	369982
MSpaaa:83	MSpaaa	83	2469	-22530	301	306	2469	23.7	527	207	45	601730
MSpaaaa:110	MSpaaaa	110	2553	-22446	563	585	2553	32.1	589	228	40	639499
MSpaaaaa:143	MSpaaaaa	143	2524	-22475	589	597	2524	42.2	605	239	33	455025
MSpaaaaaa:217	MSpaaaaaa	217	2415	-22584	294	309	2415	49.7	563	241	28	201900
MSpaaaaap:217	MSpaaaaap	217	2555	-22444	428	482	2555	49.5	532	232	26	212548
MSpaaaap:143	MSpaaaap	143	2276	-22723	330	351	2276	42.3	588	251	35	434809
MSpaaaapa:192	MSpaaaapa	192	2203	-22796	178	172	2203	42.5	578	235	32	321109
MSpaaaapp:192	MSpaaaapp	192	2358	-22641	190	250	2358	44.6	535	250	29	255436
MSpaaap:110	MSpaaap	110	2496	-22503	482	486	2496	39.7	529	229	39	560534
MSpaaapa:146	MSpaaapa	146	2592	-22407	424	511	2592	46.8	540	259	32	324400
MSpaaapaa:208	MSpaaapaa	208	2502	-22497	186	258	2502	51.1	485	256	28	207308
MSpaaapap:208	MSpaaapap	208	2761	-22238	-159	68	2761	48.7	455	252	26	185348
MSpaaapp:146	MSpaaapp	146	2482	-22517	383	409	2482	46.5	512	248	34	362251
MSpaaappa:192	MSpaaappa	192	2570	-22429	366	416	2570	45.8	504	235	29	235721
MSpaaappp:192	MSpaaappp	192	2500	-22499	106	262	2500	44.9	462	224	30	224574
MSpaap:83	MSpaap	83	2456	-22543	307	329	2456	24.5	466	242	43	475746
MSpaapa:116	MSpaapa	116	2481	-22518	505	508	2481	32.6	516	230	40	549394
MSpaapaa:151	MSpaapaa	151	2714	-22285	678	674	2714	38.4	543	223	32	367700
MSpaapaaa:230	MSpaapaaa	230	2587	-22412	487	581	2587	43.9	528	218	27	288396
MSpaapaap:230	MSpaapaap	230	2518	-22481	250	462	2518	46.1	497	214	27	252132
MSpaapap:151	MSpaapap	151	2392	-22607	198	299	2392	37.4	510	232	38	484191
MSpaapapa:201	MSpaapapa	201	2532	-22467	282	332	2532	39.4	499	243	32	346782
MSpaapapp:201	MSpaapapp	201	2882	-22117	36	149	2882	39.8	456	227	33	335324
MSpaapp:116	MSpaapp	116	2951	-22048	775	770	2951	37.1	457	253	30	187161
MSpap:58	MSpap	58	2032	-22967	-97	-73	2032	12.0	385	247	51	292750
MSpapa:84	MSpapa	84	2369	-22630	170	227	2369	13.9	435	238	45	337827
MSpapaa:111	MSpapaa	111	3941	-21058	1670	1827	3941	19.3	450	255	38	274737
MSpapaaa:144	MSpapaaa	144	10744	-14255	7295	7387	10744	24.1	466	260	34	310823
MSpapaaaa:193	MSpapaaaa	193	15666	-9333	10348	11240	15666	23.3	471	247	31	273981
MSpapaaap:193	MSpapaaap	193	15031	-9968	8280	9784	15031	25.9	446	251	33	307621
MSpapaap:144	MSpapaap	144	8839	-16160	5677	5978	8839	28.8	434	244	37	327232
MSpapaapa:187	MSpapaapa	187	14081	-10918	9318	9740	14081	32.1	449	226	31	256008
MSpapaapp:187	MSpapaapp	187	12292	-12707	6441	7611	12292	33.1	412	220	32	232163
MSpapap:111	MSpapap	111	3802	-21197	1486	1583	3802	16.1	397	256	37	198953
MSpapapa:148	MSpapapa	148	16685	-8314	10566	11517	16685	24.3	413	244	32	252991
MSpapapp:148	MSpapapp	148	9097	-15902	4980	5400	9097	21.8	385	255	34	205673
MSpapappa:198	MSpapappa	198	13173	-11826	5122	7518	13173	27.0	417	246	31	202535
MSpapappp:198	MSpapappp	198	17750	-7249	8831	11192	17750	26.0	384	265	29	177630
MSpapp:84	MSpapp	84	2517	-22482	282	303	2517	11.9	350	254	45	249206
MSpappa:118	MSpappa	118	6124	-18875	2673	3060	6124	15.0	350	261	39	311851
MSpappaa:192	MSpappaa	192	13942	-11057	7026	7919	13942	19.1	311	222	34	335267
MSpappap:192	MSpappap	192	16286	-8713	9744	10327	16286	22.1	301	325	32	341442
MSpappp:118	MSpappp	118	4568	-20007	2026	2253	4568	17.2	330	247	41	273330
MSpapppa:177	MSpapppa	177	10091	-14908	6302	6393	10091	23.5	369	172	37	372258
MSpapppp:177	MSpapppp	177	10255	-14744	5810	6228	10255	23.1	322	185	36	345263
MSpp:38	MSpp	38	1941	-23058	-109	-107	1941	13.4	351	219	55	373522
MSppa:60	MSppa	60	2119	-22880	-8	-22	2119	13.9	330	183	48	353066
MSppaa:86	MSppaa	86	2391	-22608	227	226	2391	22.7	447	184	41	448510
MSppaaa:119	MSppaaa	119	2339	-22660	447	439	2339	28.8	565	195	37	482764
MSppaaaa:158	MSppaaaa	158	2404	-22595	456	431	2404	27.0	608	231	31	314981
MSppaaap:158	MSppaaap	158	2403	-22596	353	357	2403	29.6	577	214	30	264126
MSppaap:119	MSppaap	119	2248	-22751	181	239	2248	24.7	507	194	37	408684
MSppaapa:172	MSppaapa	172	2759	-22240	232	317	2759	21.3	494	203	26	141879
MSppaapp:172	MSppaapp	172	3353	-21646	-1093	-529	3353	22.8	394	222	34	172047
MSppap:86	MSppap	86	2444	-22555	204	217	2444	24.0	374	184	42	411650
MSppapa:117	MSppapa	117	2357	-22642	180	288	2357	30.6	492	179	36	420986
MSppapaa:157	MSppapaa	157	2749	-22250	-173	178	2749	31.5	533	194	29	229043
MSppapap:157	MSppapap	157	2956	-22043	-828	-251	2956	28.9	505	185	31	238686
MSppapp:117	MSppapp	117	2276	-22723	311	307	2276	40.0	462	180	36	395687
MSppappa:168	MSppappa	168	2241	-22758	259	270	2241	43.3	565	196	30	250714
MSppappp:168	MSppappp	168	2320	-22679	344	355	2320	48.9	541	204	32	246929
MSppp:60	MSppp	60	2076	-22923	-103	-95	2076	9.7	276	267	50	259330
MSpppa:87	MSpppa	87	2381	-22618	180	178	2381	22.1	369	226	41	310618
MSpppaa:122	MSpppaa	122	2240	-22759	94	174	2240	25.1	446	199	37	286903
MSpppaaa:176	MSpppaaa	176	3115	-21884	-177	86	3115	28.7	347	191	31	150759
MSpppaap:176	MSpppaap	176	2622	-22377	-265	-77	2622	30.8	423	195	29	131590
MSpppap:122	MSpppap	122	2495	-22504	-27	82	2495	24.1	405	181	36	278697
MSpppapa:179	MSpppapa	179	2978	-22021	18	284	2978	28.2	452	172	28	176240
MSpppapp:179	MSpppapp	179	3546	-21453	-693	-201	3546	25.2	442	179	33	198340
MSpppp:87	MSpppp	87	2374	-22625	161	202	2374	23.6	314	205	43	441804
MSppppa:125	MSppppa	125	2341	-22658	217	236	2341	32.8	439	170	37	393964
MSppppaa:176	MSppppaa	176	3232	-21767	-643	34	3232	31.1	477	173	35	371577
MSppppap:176	MSppppap	176	2426	-22573	191	239	2426	41.9	484	186	31	257462
MSppppp:125	MSppppp	125	2333	-22666	378	366	2333	39.2	391	172	37	401183
MSpppppa:177	MSpppppa	177	2476	-22523	399	425	2476	48.5	481	200	33	248869
MSpppppp:177	MSpppppp	177	2331	-22668	275	274	2331	49.0	420	192	32	213766
E:8	E	8	1774	-23225	-352	-360	1774	28.0	260	350	67	927825
Ea:23	Ea	23	1901	-23098	-236	-242	1901	23.4	336	328	63	637497
Eal:55	Eal	55	1878	-23121	-250	-251	1878	30.1	408	306	54	557729
Eala:92	Eala	92	1845	-23154	-222	-211	1845	39.6	478	289	47	470520
Ealaa:147	Ealaa	147	2200	-22799	-444	-284	2200	45.0	443	286	37	205051
Ealap:147	Ealap	147	1931	-23068	-125	-137	1931	42.7	376	283	38	186625
Ealp:92	Ealp	92	1893	-23106	-194	-198	1893	37.0	394	298	46	372788
Ealpa:147	Ealpa	147	2229	-22770	-810	-511	2229	35.0	395	289	37	184977
Ealpp:147	Ealpp	147	1993	-23006	-128	-158	1993	39.4	325	287	38	174605
Ear:55	Ear	55	1905	-23094	-237	-238	1905	31.7	350	221	55	567868
Eara:92	Eara	92	1829	-23170	-227	-214	1829	38.9	441	220	47	430622
Earaa:150	Earaa	150	2147	-22852	-464	-380	2147	42.4	437	234	36	170268
Earap:150	Earap	150	1947	-23052	-197	-221	1947	42.6	388	239	37	171856
Earp:92	Earp	92	1872	-23127	-197	-198	1872	36.9	364	227	45	336958
Earpa:151	Earpa	151	2135	-22864	-509	-375	2135	33.3	376	239	36	155767
Earpp:151	Earpp	151	1988	-23011	-115	-133	1988	37.9	312	236	38	170867
Ep:23	Ep	23	1845	-23154	-301	-297	1845	32.2	242	312	62	843890
Epl:55	Epl	55	1916	-23083	-281	-280	1916	33.1	304	318	55	643759
Epla:93	Epla	93	1859	-23140	-187	-190	1859	41.0	330	293	47	441084
Eplaa:151	Eplaa	151	1877	-23122	-117	-129	1877	46.1	326	274	38	186666
Eplap:151	Eplap	151	1931	-23068	-158	-184	1931	42.6	269	279	37	183931
Eplp:93	Eplp	93	1854	-23145	-215	-216	1854	39.2	240	296	46	440720
Eplpa:152	Eplpa	152	2004	-22995	-377	-381	2004	37.9	243	280	38	217304
Eplpp:152	Eplpp	152	2566	-22433	-945	-612	2566	29.8	236	278	39	215095
Epr:55	Epr	55	1877	-23122	-275	-276	1877	33.2	258	235	55	681858
Epra:95	Epra	95	1845	-23154	-184	-181	1845	40.0	309	202	46	474388
Epraa:156	Epraa	156	1878	-23122	-119	-129	1878	43.5	345	227	37	173968
Eprap:156	Eprap	156	1867	-23132	-129	-151	1867	45.0	284	233	37	184711
Eprp:95	Eprp	95	1827	-23172	-187	-196	1827	39.4	229	232	46	452480
Eprpa:160	Eprpa	160	1903	-23096	-153	-173	1903	41.8	249	234	38	203226
Eprpp:160	Eprpp	160	2350	-21105	-219	-211	2350	32.8	254	240	38	182455
P2:1	P2	1	1586	-23413	-629	-573	1586	36.2	187	260	80	2239350
C:11	C	11	1758	-23241	-424	-439	1758	44.0	271	228	65	1068919
Ca:25	Ca	25	1825	-23174	-348	-350	1825	44.7	343	263	60	718054
Caa:43	Caa	43	1858	-23141	-413	-402	1858	49.7	367	279	53	688699
Caaa:66	Caaa	66	1948	-23051	-297	-299	1948	50.7	369	291	48	642704
Caaaa:98	Caaaa	98	1893	-23106	-281	-277	1893	53.5	263	320	43	535821
Caaaaa:140	Caaaaa	140	1882	-23117	-157	-165	1882	55.9	326	274	37	267132
Caaaap:140	Caaaap	140	1878	-23121	-155	-163	1878	55.1	264	274	36	259010
Caaap:98	Caaap	98	1895	-23104	-236	-236	1895	48.0	196	332	42	589546
Caaapa:136	Caaapa	136	1838	-23161	-136	-145	1838	53.8	211	281	36	293964
Caaapp:136	Caaapp	136	1772	-23227	-121	-124	1772	46.2	169	260	36	347735
Caap:66	Caap	66	2013	-22986	-342	-348	2013	52.0	264	319	45	571595
Caapa:101	Caapa	101	2161	-22838	-367	-216	2161	32.9	167	288	36	404935
Caapaa:199	Caapaa	199	4546	-20453	-2324	-1580	4546	18.3	203	255	30	140394
Caapap:199	Caapap	199	8298	-16701	-1831	209	8298	15.1	191	275	29	167108
Caapp:101	Caapp	101	1842	-23157	-216	-213	1842	34.5	144	332	41	597595
Caappd:146	Caappd	146	1846	-23153	-177	-180	1846	31.1	144	272	41	391342
Caappv:146	Caappv	146	2389	-22084	-199	-80	2389	22.5	153	299	31	247802
Cap:43	Cap	43	1878	-23121	-423	-419	1878	49.5	278	334	54	795259
Capa:70	Capa	70	1986	-23013	-249	-247	1986	37.9	278	383	46	751807
Capaa:113	Capaa	113	1986	-23013	-189	-148	1986	21.5	277	338	40	347589
Capaaa:161	Capaaa	161	2014	-22985	-165	-164	2014	35.8	318	366	37	334618
Capaaaa:225	Capaaaa	225	2283	-22716	-326	-231	2283	40.5	356	365	30	164929
Capaaap:225	Capaaap	225	2095	-22904	-129	-115	2095	42.0	305	366	30	183883
Capaap:161	Capaap	161	2147	-22852	-393	-325	2147	28.9	282	348	36	316381
Capaapa:231	Capaapa	231	2069	-22930	-208	-220	2069	40.3	280	365	28	172014
Capaapp:231	Capaapp	231	2372	-22627	-379	-364	2372	35.6	231	354	29	191802
Capap:113	Capap	113	1865	-23134	-163	-169	1865	22.4	226	324	40	376647
Capapa:159	Capapa	159	1897	-23102	-150	-157	1897	36.1	260	358	35	345162
Capapaa:225	Capapaa	225	1857	-23142	-164	-182	1857	47.8	274	355	29	167809
Capapap:225	Capapap	225	1906	-23093	-111	-102	1906	45.0	227	350	29	169989
Capapp:159	Capapp	159	2732	-22267	-1183	-820	2732	22.9	260	333	36	280283
Capappa:236	Capappa	236	4622	-20377	-4403	-2695	4622	19.4	245	330	27	147822
Capappp:236	Capappp	236	3121	-21878	-734	-972	3121	29.0	246	356	28	184781
Capp:70	Capp	70	1942	-23057	-300	-298	1942	43.2	220	366	47	821810
Cappa:108	Cappa	108	1802	-23197	-154	-154	1802	35.1	207	347	41	551532
Cappaa:151	Cappaa	151	1810	-23189	-108	-105	1810	41.2	266	356	34	320594
Cappaaa:206	Cappaaa	206	2007	-22992	-10	-25	2007	48.8	292	355	29	175788
Cappaap:206	Cappaap	206	1984	-23015	-36	-57	1984	52.8	252	326	29	169544
Cappap:151	Cappap	151	1889	-23110	-102	-119	1889	34.8	227	339	36	377461
Cappapa:219	Cappapa	219	1961	-23038	-59	-71	1961	41.0	208	349	30	206529
Cappapp:219	Cappapp	219	1955	-23044	-200	-210	1955	35.2	181	327	30	227679
Cappp:108	Cappp	108	1817	-23182	-115	-142	1817	25.9	183	321	41	492222
Capppa:152	Capppa	152	1793	-23206	-142	-148	1793	38.0	199	325	35	338042
Capppaa:211	Capppaa	211	1871	-23128	-141	-156	1871	48.4	190	314	30	194629
Capppap:211	Capppap	211	1865	-23134	-201	-241	1865	40.1	165	296	29	213850
Capppp:152	Capppp	152	2455	-22544	-593	-468	2455	21.5	211	294	35	245800
Cappppd:224	Cappppd	224	4433	-20567	-3159	-2515	4433	18.5	218	299	30	167520
Cappppv:224	Cappppv	224	3286	-21713	-828	-350	3286	26.6	177	286	31	202295
Cp:25	Cp	25	1766	-23233	-521	-498	1766	40.3	226	212	61	842178
Cpa:43	Cpa	43	1859	-23140	-486	-489	1859	48.8	239	217	55	845284
Cpaa:68	Cpaa	68	1988	-23011	-415	-408	1988	51.9	243	224	49	749357
Cpaaa:100	Cpaaa	100	1915	-23084	-270	-272	1915	54.5	288	249	42	548403
Cpaaaa:143	Cpaaaa	143	1929	-23070	-212	-192	1929	56.0	351	232	37	300362
Cpaaap:143	Cpaaap	143	1867	-23132	-195	-201	1867	56.0	290	227	36	278928
Cpaap:100	Cpaap	100	1882	-23117	-200	-200	1882	51.1	191	252	42	598567
Cpaapa:141	Cpaapa	141	1903	-23096	-136	-143	1903	55.3	233	226	36	297188
Cpaapp:141	Cpaapp	141	1820	-23179	-96	-103	1820	51.7	185	261	36	329366
Cpap:68	Cpap	68	1946	-23053	-383	-375	1946	50.0	188	289	48	732747
Cpapa:98	Cpapa	98	1888	-23111	-185	-195	1888	43.4	141	245	41	690641
Cpapaa:148	Cpapaa	148	1787	-23212	-102	-110	1787	39.0	137	278	36	433514
Cpapap:148	Cpapap	148	1779	-23220	-134	-143	1779	44.3	153	247	36	404919
Cpapp:98	Cpapp	98	1842	-23157	-229	-245	1842	32.8	125	282	41	714696
Cpappd:143	Cpappd	143	1770	-23229	-153	-161	1770	33.5	137	254	37	443872
Cpappv:143	Cpappv	143	2280	-22719	-777	-468	2280	20.0	160	270	33	308189
Cpp:43	Cpp	43	1814	-23185	-456	-458	1814	41.8	149	256	55	1007065
Cppa:71	Cppa	71	1869	-23130	-345	-335	1869	35.2	137	233	47	929034
Cppaa:113	Cppaa	113	1982	-23017	-182	-147	1982	18.5	259	218	42	317842
Cppaaa:161	Cppaaa	161	2067	-22932	-190	-187	2067	31.0	325	159	37	360996
Cppaaaa:223	Cppaaaa	223	2023	-22976	-213	-230	2023	35.1	362	138	30	221721
Cppaaap:223	Cppaaap	223	2299	-22700	-494	-436	2299	33.6	318	154	30	219707
Cppaap:161	Cppaap	161	2140	-22859	-318	-233	2140	28.4	282	178	36	367585
Cppaapa:237	Cppaapa	237	2176	-22824	87	-13	2176	36.0	292	152	27	175866
Cppaapp:237	Cppaapp	237	2102	-22897	-134	-124	2102	33.0	251	162	30	210662
Cppap:113	Cppap	113	1921	-23078	-220	-206	1921	21.4	218	247	41	364198
Cppapa:161	Cppapa	161	1977	-23022	-87	-97	1977	35.0	264	170	35	327717
Cppapaa:228	Cppapaa	228	1885	-23114	-81	-94	1885	44.0	279	163	29	174979
Cppapap:228	Cppapap	228	2040	-22959	91	29	2040	45.3	221	170	29	189025
Cppapp:161	Cppapp	161	2726	-22273	-1231	-743	2726	23.3	245	196	35	285365
Cppp:71	Cppp	71	1914	-23085	-350	-355	1914	39.2	149	327	47	902223
Cpppa:106	Cpppa	106	1835	-23164	-179	-185	1835	32.5	185	224	40	500683
Cpppaa:149	Cpppaa	149	1824	-23175	-126	-128	1824	37.3	276	162	36	381690
Cpppaaa:207	Cpppaaa	207	1930	-23069	-75	-75	1930	40.8	308	151	29	193371
Cpppaap:207	Cpppaap	207	1865	-23134	-62	-86	1865	48.7	276	166	29	199093
Cpppap:149	Cpppap	149	1855	-23144	-161	-164	1855	34.0	222	185	35	375279
Cpppapa:223	Cpppapa	223	1906	-23093	-157	-173	1906	37.7	219	170	29	232299
Cpppapp:223	Cpppapp	223	1859	-23141	-178	-196	1859	35.5	182	199	29	233017
Cpppp:106	Cpppp	106	1779	-23220	-166	-169	1779	28.5	170	271	40	506967
Cppppa:152	Cppppa	152	1767	-23232	-138	-142	1767	39.0	196	203	35	336439
Cppppaa:209	Cppppaa	209	1947	-23052	4	-13	1947	49.8	218	200	31	222063
Cppppap:209	Cppppap	209	1935	-23064	-48	-65	1935	43.1	182	225	30	233545
Cppppp:152	Cppppp	152	2084	-22915	-228	-270	2084	26.6	191	233	36	346530
Cpppppd:224	Cpppppd	224	2256	-22743	-116	-179	2256	31.2	174	232	30	237181
Cpppppv:224	Cpppppv	224	4388	-19141	-2170	-1761	4388	19.1	218	239	30	147569
P3:11	P3	11	1729	-23271	-567	-580	1729	39.5	159	306	62	994156
D:30	D	30	1793	-23206	-636	-606	1793	41.7	154	301	57	717391
Da:53	Da	53	1890	-23109	-473	-459	1890	35.9	209	358	51	327943
Daa:92	Daa	92	2040	-22959	-104	-101	2040	19.5	319	332	42	149427
Daaa:134	Daaa	134	1932	-23067	-173	-143	1932	35.6	394	363	35	238375
Daaaa:184	Daaaa	184	2157	-22842	-679	-397	2157	40.0	450	354	30	173367
Daaap:184	Daaap	184	2230	-22769	-193	-113	2230	46.4	408	345	30	150611
Daap:134	Daap	134	1945	-22599	-233	-199	1945	29.6	356	351	37	214187
Daapa:189	Daapa	189	2319	-22680	-519	-480	2319	35.4	429	373	31	190844
Daapp:189	Daapp	189	2729	-22270	-563	-248	2729	32.8	384	378	32	187759
Dap:92	Dap	92	2082	-22917	-172	-183	2082	21.3	236	319	44	168526
Dapa:125	Dapa	125	1803	-23196	-158	-144	1803	35.9	332	343	36	194390
Dapaa:171	Dapaa	171	2171	-22828	-167	-152	2171	40.4	383	367	32	214089
Dapap:171	Dapap	171	1935	-23064	-115	-132	1935	44.8	339	360	31	170571
Dapp:125	Dapp	125	1813	-23186	-146	-146	1813	36.4	281	318	40	222102
Dappa:172	Dappa	172	1921	-23078	-147	-154	1921	49.3	336	337	37	232654
Dappp:172	Dappp	172	1901	-23098	-137	-148	1901	50.3	280	329	37	231067
Dp:53	Dp	53	1990	-23009	-373	-383	1990	26.5	172	303	52	267566
Dpa:92	Dpa	92	2062	-22937	-151	-129	2062	17.1	260	217	42	143761
Dpaa:131	Dpaa	131	1883	-23116	-183	-175	1883	32.0	394	162	36	238737
Dpaaa:183	Dpaaa	183	1975	-23024	-663	-426	1975	36.6	450	167	31	182432
Dpaap:183	Dpaap	183	1934	-23065	-151	-164	1934	43.6	427	168	31	176710
Dpap:131	Dpap	131	1908	-23091	-169	-163	1908	26.9	357	190	38	195467
Dpapa:189	Dpapa	189	2528	-22471	-426	-460	2528	29.4	433	158	31	168442
Dpapp:189	Dpapp	189	2283	-22716	-598	-412	2283	27.5	395	158	30	142643
Dpp:92	Dpp	92	1995	-23004	-253	-255	1995	23.2	202	267	44	201406
Dppa:127	Dppa	127	1842	-23157	-145	-148	1842	32.3	333	163	38	234261
Dppaa:179	Dppaa	179	2069	-22930	-83	-42	2069	35.8	389	143	33	216870
Dppap:179	Dppap	179	1956	-23043	-51	-60	1956	40.9	351	150	32	203268
Dppp:127	Dppp	127	1559	-19518	-72	-77	1559	35.2	284	194	40	200075
Dpppa:178	Dpppa	178	1915	-23084	-107	-114	1915	47.0	373	171	36	237480
Dpppp:178	Dpppp	178	1865	-23134	-135	-141	1865	48.3	310	176	37	243907
P4:30	P4	30	1875	-23124	-324	-320	1875	24.7	217	357	52	375776
Z2:79	Z2	79	1945	-23054	-149	-148	1945	26.8	295	255	39	81251
Z3:79	Z3	79	1897	-21581	-162	-133	1897	24.8	357	304	35	64234
