# Supplementary material for: Quantitative Differences in Nuclear β-catenin and TCF Pattern Embryonic Cells in C. elegans
Source: PLoS Genet. 2015 Oct 21;11(10):e1005585. doi: 10.1371/journal.pgen.1005585 (PMC4619327; doi:10.1371/journal.pgen.1005585)
Supplement: S1 Data — For each cell analyzed, birth time is given in column 3 and the average nuclear reporter intensity over the lifetime of the cell (corrected for background) is given in column 7 (“blot”). For information on each embryo’s strain information and experimental conditions, refer to S2 Table. (ZIP) [file pgen.1005585.s005.zip › CAs/CA20110916_ceh-36_L2.csv]

cellTime	cell	time	none	global	local	blot	cross	z	x	y	size	gweight
ABa:1	ABa	1	1883	-23117	-314	-314	1883	26.0	208	290	66	488513
ABal:2	ABal	2	1576	-23423	-534	-531	1576	38.2	173	236	70	1677860
ABala:11	ABala	11	1658	-23341	-445	-445	1658	32.7	148	270	62	1056670
ABalaa:24	ABalaa	24	1819	-23180	-337	-338	1819	26.6	140	292	56	833550
ABalaaa:43	ABalaaa	43	1842	-23157	-297	-299	1842	28.0	141	304	48	966558
ABalaaaa:67	ABalaaaa	67	1874	-23125	-279	-278	1874	29.5	142	304	42	727093
ABalaaaal:101	ABalaaaal	101	1820	-23179	-152	-122	1820	37.1	144	232	36	528582
ABalaaaala:140	ABalaaaala	140	1759	-23240	-136	-30	1759	35.2	148	215	30	305103
ABalaaaalp:140	ABalaaaalp	140	1825	-23174	-61	-30	1825	34.0	173	182	32	324872
ABalaaaar:101	ABalaaaar	101	1849	-23150	-214	-147	1849	32.9	129	276	37	625712
ABalaaaarl:142	ABalaaaarl	142	1768	-23231	-353	-49	1768	33.3	140	249	32	363628
ABalaaaarr:142	ABalaaaarr	142	1687	-23313	-81	-66	1687	31.2	150	298	30	331480
ABalaaap:67	ABalaaap	67	1851	-23148	-238	-247	1851	37.6	171	319	44	757982
ABalaaapa:97	ABalaaapa	97	1989	-23010	-260	-134	1989	42.1	136	280	38	551352
ABalaaapal:135	ABalaaapal	135	1858	-23141	-371	-141	1858	41.2	144	237	32	321422
ABalaaapar:135	ABalaaapar	135	1723	-23276	-60	-48	1723	41.6	132	280	30	284387
ABalaaapp:97	ABalaaapp	97	1904	-23095	-129	-114	1904	41.8	161	324	36	516579
ABalaaappl:135	ABalaaappl	135	1700	-23299	-102	-98	1700	38.9	144	307	32	346280
ABalaaappr:135	ABalaaappr	135	1758	-23241	-117	-76	1758	35.8	171	338	32	338775
ABalaap:43	ABalaap	43	1842	-23157	-183	-185	1842	24.7	191	260	48	652729
ABalaapa:68	ABalaapa	68	1976	-23023	-139	-151	1976	34.0	209	324	42	616666
ABalaapaa:101	ABalaapaa	101	1798	-23201	-199	-194	1798	30.2	166	337	37	575546
ABalaapaaa:143	ABalaapaaa	143	1756	-23243	-70	-71	1756	25.8	166	322	34	406861
ABalaapaap:143	ABalaapaap	143	1709	-23290	-118	-106	1709	22.1	204	342	31	283841
ABalaapap:101	ABalaapap	101	1866	-23133	-178	-173	1866	33.2	202	362	37	527162
ABalaapapa:142	ABalaapapa	142	1961	-23038	69	43	1961	25.6	215	365	29	280814
ABalaapapp:142	ABalaapapp	142	1864	-23135	-904	-266	1864	30.8	243	371	33	296624
ABalaapp:68	ABalaapp	68	1924	-23075	-190	-194	1924	36.1	256	299	42	497999
ABalaappa:97	ABalaappa	97	1871	-23128	-90	-83	1871	42.3	198	350	36	487039
ABalaappaa:140	ABalaappaa	140	1751	-23248	-108	-101	1751	31.0	188	358	30	302082
ABalaappap:140	ABalaappap	140	1646	-23354	-272	-259	1646	35.4	212	361	32	296109
ABalaappp:97	ABalaappp	97	1848	-23151	-189	-198	1848	48.4	227	342	36	391078
ABalaapppa:135	ABalaapppa	135	1694	-23306	-132	-136	1694	41.9	185	356	32	295971
ABalaapppp:135	ABalaapppp	135	1763	-23236	-88	-92	1763	46.4	223	352	33	259886
ABalap:24	ABalap	24	1714	-23285	-523	-525	1714	44.3	182	297	55	807102
ABalapa:43	ABalapa	43	1848	-23151	-311	-310	1848	41.5	181	325	48	926702
ABalapaa:66	ABalapaa	66	1932	-23067	-188	-198	1932	45.5	175	312	42	645219
ABalapaaa:97	ABalapaaa	97	1852	-23147	-81	-75	1852	49.3	166	250	35	361154
ABalapaaaa:140	ABalapaaaa	140	1745	-23254	-75	-55	1745	46.7	147	251	29	226901
ABalapaaap:140	ABalapaaap	140	1772	-23227	-146	-105	1772	52.7	173	234	30	185027
ABalapaap:97	ABalapaap	97	1898	-23101	-27	-27	1898	47.6	181	211	34	353455
ABalapaapa:137	ABalapaapa	137	1780	-23219	-35	-28	1780	46.9	163	214	30	233895
ABalapaapp:137	ABalapaapp	137	1774	-23225	-27	-34	1774	50.6	189	200	29	174586
ABalapap:66	ABalapap	66	1914	-23085	-173	-182	1914	49.7	220	302	41	495076
ABalapapa:95	ABalapapa	95	1939	-23060	-105	-78	1939	50.5	213	225	34	313554
ABalapapaa:136	ABalapapaa	136	1973	-23026	-179	-46	1973	54.8	180	266	29	184027
ABalapapap:136	ABalapapap	136	1859	-23140	-60	-55	1859	56.5	209	232	32	178387
ABalapapp:95	ABalapapp	95	1982	-23017	-22	-26	1982	50.1	262	204	36	305421
ABalapappa:133	ABalapappa	133	1929	-23070	-79	-46	1929	52.1	246	202	32	186216
ABalapappp:133	ABalapappp	133	1963	-23036	-55	-39	1963	52.6	293	198	30	162483
ABalapp:43	ABalapp	43	1810	-23189	-316	-316	1810	37.6	248	284	49	670714
ABalappa:66	ABalappa	66	1937	-23062	-196	-199	1937	44.6	236	309	40	504361
ABalappaa:100	ABalappaa	100	1912	-23087	-55	-56	1912	49.2	163	294	34	340846
ABalappaaa:147	ABalappaaa	147	1927	-23072	250	240	1927	43.2	145	284	30	264530
ABalappaap:147	ABalappaap	147	1738	-23262	-138	-156	1738	48.7	165	289	30	203252
ABalappap:100	ABalappap	100	1942	-23057	-36	-42	1942	50.0	199	302	35	313601
ABalappapa:139	ABalappapa	139	1785	-23215	-39	-66	1785	43.8	152	320	30	251242
ABalappapp:139	ABalappapp	139	1714	-23285	-106	-115	1714	46.5	187	334	30	202576
ABalappp:66	ABalappp	66	1944	-23055	-204	-205	1944	46.2	298	278	43	451584
ABalapppa:95	ABalapppa	95	1943	-23056	-75	-77	1943	52.0	244	298	37	335848
ABalapppaa:135	ABalapppaa	135	1811	-23188	-58	-48	1811	51.8	191	308	31	196691
ABalapppap:135	ABalapppap	135	1762	-23237	-100	-97	1762	52.9	230	320	31	196271
ABalapppp:95	ABalapppp	95	1901	-23098	-127	-124	1901	50.7	307	310	37	311422
ABalappppa:133	ABalappppa	133	1829	-23170	-36	-24	1829	50.1	265	328	31	185257
ABalappppp:133	ABalappppp	133	1875	-23124	23	37	1875	50.6	305	331	30	163447
ABalp:11	ABalp	11	1704	-23295	-404	-402	1704	30.8	217	180	62	824250
ABalpa:24	ABalpa	24	1786	-23213	-342	-342	1786	28.1	176	195	57	711683
ABalpaa:42	ABalpaa	42	1825	-23174	-243	-243	1825	37.2	148	229	48	867032
ABalpaaa:64	ABalpaaa	64	1966	-23033	-142	-141	1966	32.0	132	285	41	678664
ABalpaaaa:97	ABalpaaaa	97	1985	-23015	-22	-20	1985	18.8	161	263	37	476143
ABalpaaaaa:139	ABalpaaaaa	139	1772	-23227	-120	-125	1772	15.0	180	231	34	320791
ABalpaaaap:139	ABalpaaaap	139	1877	-23122	-44	-41	1877	14.0	224	231	29	189112
ABalpaaap:97	ABalpaaap	97	2010	-22989	-16	-15	2010	18.4	200	241	35	331248
ABalpaaapa:138	ABalpaaapa	138	1892	-23107	-90	-37	1892	22.6	232	221	30	209437
ABalpaaapp:138	ABalpaaapp	138	2065	-22934	-439	-209	2065	25.7	267	227	31	179634
ABalpaap:64	ABalpaap	64	1920	-23079	-222	-229	1920	38.1	163	239	45	655786
ABalpaapa:91	ABalpaapa	91	1951	-23048	-186	-194	1951	32.1	145	231	40	554767
ABalpaapaa:124	ABalpaapaa	124	1766	-23233	-75	-73	1766	23.9	140	245	34	376347
ABalpaapap:124	ABalpaapap	124	1767	-23232	-84	-88	1767	23.1	179	210	36	354036
ABalpaapp:91	ABalpaapp	91	1968	-23031	-104	-88	1968	29.0	192	211	38	464270
ABalpaappa:132	ABalpaappa	132	1807	-23192	-34	-35	1807	29.1	170	179	31	303945
ABalpaappp:132	ABalpaappp	132	1927	-23072	-260	-101	1927	27.2	210	174	32	282717
ABalpap:42	ABalpap	42	1892	-23107	-263	-264	1892	27.4	202	176	49	681148
ABalpapa:64	ABalpapa	64	1965	-23034	-194	-197	1965	26.3	143	228	44	679044
ABalpapaa:93	ABalpapaa	93	2043	-22956	-31	-27	2043	20.3	176	209	38	423278
ABalpapaaa:132	ABalpapaaa	132	1860	-23139	-53	-49	1860	15.4	211	195	33	244175
ABalpapaap:132	ABalpapaap	132	2109	-22890	-105	3	2109	13.0	246	209	31	206891
ABalpapap:93	ABalpapap	93	1992	-23007	-133	-127	1992	16.7	223	204	38	311155
ABalpapapa:132	ABalpapapa	132	2069	-22930	49	51	2069	14.8	260	169	34	223587
ABalpapapp:132	ABalpapapp	132	2153	-22846	-227	-178	2153	15.6	303	164	32	169359
ABalpapp:64	ABalpapp	64	2024	-22975	-134	-134	2024	23.5	199	187	45	501805
ABalpappa:91	ABalpappa	91	2343	-22656	156	143	2343	14.0	234	236	38	276556
ABalpappaa:126	ABalpappaa	126	3894	-21105	1583	1606	3894	15.8	259	225	31	175325
ABalpappap:126	ABalpappap	126	3442	-21557	1065	1123	3442	15.4	300	221	32	140367
ABalpappp:91	ABalpappp	91	2381	-22618	110	119	2381	16.6	280	229	39	221833
ABalpapppa:125	ABalpapppa	125	4815	-20184	2134	2203	4815	23.8	280	205	32	192449
ABalpapppp:125	ABalpapppp	125	3982	-21017	1011	1220	3982	22.1	324	202	37	205765
ABalpp:24	ABalpp	24	1810	-23189	-473	-476	1810	42.4	257	149	56	778565
ABalppa:42	ABalppa	42	1818	-23181	-469	-463	1818	44.3	206	164	48	816844
ABalppaa:66	ABalppaa	66	2007	-22992	-179	-177	2007	34.5	167	187	41	553637
ABalppaaa:102	ABalppaaa	102	1987	-23012	-126	-22	1987	36.9	191	174	35	410783
ABalppaaaa:144	ABalppaaaa	144	2309	-22690	305	476	2309	39.8	161	192	28	253377
ABalppaaap:144	ABalppaaap	144	1779	-23220	-169	-154	1779	42.5	194	167	31	224595
ABalppaap:102	ABalppaap	102	2388	-22611	-307	32	2388	32.9	225	154	37	422173
ABalppaapa:143	ABalppaapa	143	1940	-23059	82	68	1940	35.6	192	154	30	249519
ABalppaapp:143	ABalppaapp	143	2084	-22915	-1207	-298	2084	37.3	219	133	31	239237
ABalppap:66	ABalppap	66	2071	-22928	-220	-179	2071	31.7	223	162	43	490752
ABalppapa:95	ABalppapa	95	2185	-22814	-162	-78	2185	20.3	234	167	37	338586
ABalppapaa:134	ABalppapaa	134	2094	-22905	-35	-23	2094	21.1	223	155	31	218886
ABalppapap:134	ABalppapap	134	2084	-22915	-254	-95	2084	22.4	254	184	30	180393
ABalppapp:95	ABalppapp	95	2370	-22629	-526	-140	2370	19.4	279	154	37	289827
ABalppappa:133	ABalppappa	133	2549	-22450	-182	62	2549	23.0	259	144	31	217391
ABalppappp:133	ABalppappp	133	2542	-22457	-797	-98	2542	22.8	296	141	32	204656
ABalppp:42	ABalppp	42	1838	-23161	-407	-408	1838	35.2	275	143	50	728927
ABalpppa:64	ABalpppa	64	2010	-22989	-141	-134	2010	34.8	227	210	43	493122
ABalpppaa:95	ABalpppaa	95	1942	-23057	-97	-96	1942	43.4	197	177	35	380422
ABalpppaaa:136	ABalpppaaa	136	1875	-23124	17	19	1875	49.1	192	163	29	191989
ABalpppaap:136	ABalpppaap	136	1937	-23062	32	36	1937	50.4	224	142	29	192625
ABalpppap:95	ABalpppap	95	2152	-22847	-207	-169	2152	40.9	222	147	36	429804
ABalpppapa:130	ABalpppapa	130	2044	-22955	40	40	2044	43.8	211	141	31	257042
ABalpppapp:130	ABalpppapp	130	2561	-22438	-356	-29	2561	45.3	243	127	31	232606
ABalpppp:64	ABalpppp	64	2021	-22978	-172	-169	2021	36.9	289	186	44	443853
ABalppppa:91	ABalppppa	91	2291	-22708	16	16	2291	44.5	246	170	37	386383
ABalppppaa:130	ABalppppaa	130	1928	-23071	27	16	1928	47.5	223	191	30	186661
ABalppppap:130	ABalppppap	130	1886	-23114	31	46	1886	51.5	245	165	29	173496
ABalppppp:91	ABalppppp	91	2250	-22749	-176	-137	2250	43.9	296	150	37	355700
ABalpppppa:125	ABalpppppa	125	2015	-22984	-119	-128	2015	48.4	264	147	30	195159
ABalpppppp:125	ABalpppppp	125	2086	-22913	-170	-127	2086	48.6	304	145	32	181344
ABar:2	ABar	2	1634	-23365	-500	-500	1634	32.8	272	350	73	1688278
ABara:11	ABara	11	1815	-23184	-264	-264	1815	21.7	265	325	63	575968
ABaraa:24	ABaraa	24	1951	-23048	-194	-196	1951	19.5	224	320	57	517202
ABaraaa:43	ABaraaa	43	1952	-23047	-248	-249	1952	23.9	208	349	49	816350
ABaraaaa:66	ABaraaaa	66	2078	-22921	-111	-115	2078	22.9	186	335	41	573785
ABaraaaaa:102	ABaraaaaa	102	1937	-23062	-27	-35	1937	26.2	150	294	37	591644
ABaraaaaaa:144	ABaraaaaaa	144	1796	-23203	-27	-25	1796	22.2	146	258	32	344433
ABaraaaaap:144	ABaraaaaap	144	1816	-23183	-56	-42	1816	23.4	172	300	30	322485
ABaraaaap:102	ABaraaaap	102	1978	-23021	-72	-45	1978	28.9	188	296	34	419410
ABaraaaapa:146	ABaraaaapa	146	2037	-22963	93	135	2037	28.4	166	266	31	323829
ABaraaaapp:146	ABaraaaapp	146	1941	-23058	-29	-4	1941	34.8	204	266	28	224086
ABaraaap:66	ABaraaap	66	2023	-22976	-126	-126	2023	26.8	241	356	44	559513
ABaraaapa:94	ABaraaapa	94	2059	-22940	-111	-124	2059	23.3	204	337	41	529972
ABaraaapaa:128	ABaraaapaa	128	1917	-23082	35	22	1917	19.5	167	276	34	391049
ABaraaapap:128	ABaraaapap	128	1861	-23138	-9	-7	1861	20.1	208	279	34	296817
ABaraaapp:94	ABaraaapp	94	2045	-22954	-19	-20	2045	21.4	244	349	37	416676
ABaraaappa:135	ABaraaappa	135	1863	-23136	-5	-13	1863	19.1	198	314	31	311668
ABaraaappp:135	ABaraaappp	135	1818	-23181	-245	-211	1818	17.4	236	318	30	218353
ABaraap:43	ABaraap	43	1932	-23067	-157	-158	1932	17.5	273	305	48	405510
ABaraapa:64	ABaraapa	64	2045	-22954	-158	-158	2045	15.0	235	313	44	412623
ABaraapaa:94	ABaraapaa	94	2050	-22949	-30	-39	2050	21.8	190	277	37	407315
ABaraapaaa:132	ABaraapaaa	132	1915	-23084	51	46	1915	26.0	166	240	30	294439
ABaraapaap:132	ABaraapaap	132	1959	-23040	62	60	1959	28.9	201	244	31	247729
ABaraapap:94	ABaraapap	94	2009	-22990	-94	-100	2009	22.9	231	255	37	309457
ABaraapapa:131	ABaraapapa	131	1884	-23115	-90	-52	1884	31.7	230	222	34	266169
ABaraapapp:131	ABaraapapp	131	2045	-22955	-105	-54	2045	35.0	268	234	31	206067
ABaraapp:64	ABaraapp	64	2034	-22965	-65	-65	2034	15.4	296	287	43	244139
ABaraappa:93	ABaraappa	93	2015	-22984	-39	-42	2015	23.5	254	291	36	280706
ABaraappaa:128	ABaraappaa	128	1878	-23121	-23	-17	1878	29.1	216	281	31	264265
ABaraappap:128	ABaraappap	128	1925	-23074	57	51	1925	30.4	249	270	31	212404
ABaraappp:93	ABaraappp	93	2007	-22992	-120	-87	2007	23.2	301	279	38	250986
ABaraapppa:130	ABaraapppa	130	1852	-23148	-124	-73	1852	28.9	283	266	34	216183
ABaraapppp:130	ABaraapppp	130	1917	-23082	-181	-148	1917	35.3	323	273	31	185996
ABarap:24	ABarap	24	1910	-23089	-240	-240	1910	21.0	303	349	56	460001
ABarapa:42	ABarapa	42	1953	-23046	-248	-248	1953	25.6	293	380	48	659489
ABarapaa:65	ABarapaa	65	2023	-22976	-140	-144	2023	19.0	283	364	43	388963
ABarapaaa:96	ABarapaaa	96	2028	-22971	-86	-91	2028	14.3	230	304	37	289219
ABarapaaaa:138	ABarapaaaa	138	1904	-23095	-8	-14	1904	13.3	228	274	31	166547
ABarapaaap:138	ABarapaaap	138	1859	-23140	-283	-253	1859	12.0	266	250	33	142823
ABarapaap:96	ABarapaap	96	2025	-22974	-50	-51	2025	16.2	272	307	35	199454
ABarapaapa:133	ABarapaapa	133	1894	-23105	10	4	1894	22.1	247	286	29	157335
ABarapaapp:133	ABarapaapp	133	1873	-23126	-36	-36	1873	19.3	280	265	32	129275
ABarapap:65	ABarapap	65	2056	-22943	-105	-111	2056	17.0	345	348	43	299569
ABarapapa:93	ABarapapa	93	2036	-22963	-138	-141	2036	13.7	313	304	37	203019
ABarapapaa:130	ABarapapaa	130	2102	-22897	125	124	2102	12.4	301	266	32	117529
ABarapapap:130	ABarapapap	130	2165	-22834	39	74	2165	12.0	339	238	33	102479
ABarapapp:93	ABarapapp	93	2087	-22912	-138	-114	2087	16.3	358	297	38	175737
ABarapappa:128	ABarapappa	128	2265	-22734	203	211	2265	19.8	319	266	30	120741
ABarapappp:128	ABarapappp	128	2186	-22813	-293	-208	2186	18.5	362	242	35	118429
ABarapp:42	ABarapp	42	1963	-23036	-137	-137	1963	18.9	364	347	49	424760
ABarappa:64	ABarappa	64	2029	-22970	-128	-109	2029	24.1	359	359	44	405788
ABarappaa:95	ABarappaa	95	2056	-22943	-49	-57	2056	17.9	304	338	35	224890
ABarappaaa:136	ABarappaaa	136	2054	-22945	99	102	2054	17.4	314	301	28	87141
ABarappaap:136	ABarappaap	136	2016	-22983	-392	-322	2016	17.0	353	286	28	80067
ABarappap:95	ABarappap	95	2212	-22787	-291	-202	2212	17.0	353	347	38	254768
ABarappapa:132	ABarappapa	132	2213	-22786	-151	-125	2213	13.6	346	332	34	165727
ABarappapp:132	ABarappapp	132	2437	-22562	-801	-468	2437	13.5	382	308	32	118801
ABarappp:64	ABarappp	64	2037	-22962	-155	-106	2037	29.8	404	331	42	359402
ABarapppa:93	ABarapppa	93	2198	-22801	-192	-145	2198	25.0	294	355	37	323317
ABarapppaa:131	ABarapppaa	131	2144	-22855	-140	-76	2144	14.5	256	325	33	195833
ABarapppap:131	ABarapppap	131	1986	-23014	-167	-163	1986	15.4	283	309	30	128218
ABarapppp:93	ABarapppp	93	2307	-22692	-625	-224	2307	26.7	344	360	37	324822
ABarappppa:131	ABarappppa	131	2556	-22443	-66	-62	2556	14.6	303	343	32	163737
ABarappppp:131	ABarappppp	131	2280	-22719	-1014	-553	2280	20.1	340	341	31	156333
ABarp:11	ABarp	11	1795	-23204	-411	-411	1795	44.2	338	338	62	811558
ABarpa:24	ABarpa	24	1882	-23117	-353	-353	1882	44.1	278	353	57	789348
ABarpaa:43	ABarpaa	43	1905	-23094	-322	-322	1905	44.9	257	364	49	819614
ABarpaaa:64	ABarpaaa	64	2030	-22969	-160	-165	2030	45.7	237	347	42	513998
ABarpaaaa:98	ABarpaaaa	98	2199	-22800	98	93	2199	57.8	209	261	34	225909
ABarpaaaaa:137	ABarpaaaaa	137	2094	-22905	117	135	2094	56.9	204	290	29	129501
ABarpaaaap:137	ABarpaaaap	137	1939	-23060	-132	-134	1939	60.5	240	266	30	122208
ABarpaaap:98	ABarpaaap	98	2252	-22747	191	189	2252	58.1	253	255	34	210360
ABarpaaapa:140	ABarpaaapa	140	2057	-22942	98	122	2057	55.7	241	282	29	118478
ABarpaaapp:140	ABarpaaapp	140	2166	-22833	158	167	2166	58.1	274	264	27	100844
ABarpaap:64	ABarpaap	64	2008	-22991	-219	-225	2008	53.3	293	330	46	490198
ABarpaapa:92	ABarpaapa	92	2138	-22861	-9	-9	2138	57.6	291	253	37	259516
ABarpaapaa:128	ABarpaapaa	128	2058	-22941	154	155	2058	56.6	303	264	30	136711
ABarpaapap:128	ABarpaapap	128	1971	-23028	26	27	1971	58.9	359	246	33	142086
ABarpaapp:92	ABarpaapp	92	2227	-22772	21	15	2227	57.9	362	266	39	282088
ABarpaappa:127	ABarpaappa	127	2052	-22947	60	55	2052	59.7	390	282	33	146272
ABarpaappp:127	ABarpaappp	127	2011	-22988	24	16	2011	59.7	441	258	33	145732
ABarpap:43	ABarpap	43	1852	-23147	-266	-270	1852	38.1	328	336	49	603828
ABarpapa:64	ABarpapa	64	2068	-22931	-56	-58	2068	40.8	296	344	42	401036
ABarpapaa:92	ABarpapaa	92	2158	-22841	-52	-78	2158	58.1	241	306	36	252527
ABarpapaaa:132	ABarpapaaa	132	2004	-22995	143	141	2004	57.8	241	324	30	146305
ABarpapaap:132	ABarpapaap	132	1956	-23043	48	58	1956	58.2	278	323	31	121863
ABarpapap:92	ABarpapap	92	2268	-22731	61	51	2268	58.6	290	309	35	207304
ABarpapapa:133	ABarpapapa	133	1990	-23009	126	145	1990	56.7	295	301	29	101968
ABarpapapp:133	ABarpapapp	133	2081	-22918	151	156	2081	59.0	344	291	30	103338
ABarpapp:64	ABarpapp	64	1960	-23039	-175	-174	1960	45.7	359	317	44	384496
ABarpappa:94	ABarpappa	94	2148	-22851	1	-9	2148	58.6	329	327	34	201566
ABarpappaa:139	ABarpappaa	139	2224	-22775	296	296	2224	59.5	312	339	29	121391
ABarpappap:139	ABarpappap	139	2053	-22946	92	95	2053	59.0	362	325	30	106043
ABarpappp:94	ABarpappp	94	2159	-22841	80	73	2159	55.6	373	329	37	242534
ABarpapppa:133	ABarpapppa	133	2011	-22988	76	93	2011	55.6	352	353	31	129409
ABarpapppp:133	ABarpapppp	133	2073	-22926	204	199	2073	53.3	396	352	33	139148
ABarpp:24	ABarpp	24	1784	-23215	-464	-464	1784	49.8	393	337	57	679426
ABarppa:44	ABarppa	44	1825	-23174	-404	-404	1825	53.5	349	316	48	585924
ABarppaa:66	ABarppaa	66	1992	-23007	-239	-240	1992	56.2	344	275	42	368681
ABarppaaa:98	ABarppaaa	98	1950	-23049	-144	-157	1950	58.8	367	217	35	200838
ABarppaaaa:142	ABarppaaaa	142	1885	-23114	-79	-77	1885	61.1	383	204	30	118095
ABarppaaap:142	ABarppaaap	142	1957	-23042	69	75	1957	58.6	426	181	32	119240
ABarppaap:98	ABarppaap	98	2007	-22992	-83	-87	2007	58.2	416	201	37	235372
ABarppaapa:138	ABarppaapa	138	1880	-23119	-52	-54	1880	60.0	452	212	32	113549
ABarppaapp:138	ABarppaapp	138	1890	-23109	27	26	1890	57.1	465	164	29	117153
ABarppap:66	ABarppap	66	1947	-23052	-253	-258	1947	52.4	397	237	43	382201
ABarppapa:97	ABarppapa	97	2031	-22968	-42	-47	2031	55.0	436	168	36	225829
ABarppapaa:141	ABarppapaa	141	2000	-22999	143	140	2000	57.0	434	137	30	130280
ABarppapap:141	ABarppapap	141	1886	-23113	-6	-3	1886	51.4	484	137	30	129583
ABarppapp:97	ABarppapp	97	1906	-23093	-136	-142	1906	51.3	499	159	37	258163
ABarppappa:144	ABarppappa	144	1867	-23132	49	45	1867	54.0	510	149	30	128468
ABarppappp:144	ABarppappp	144	1697	-23302	-79	-84	1697	48.8	564	160	31	150012
ABarppp:44	ABarppp	44	1850	-23149	-284	-288	1850	48.3	426	317	48	588472
ABarpppa:66	ABarpppa	66	1985	-23014	-196	-200	1985	53.2	409	302	42	358796
ABarpppaa:96	ABarpppaa	96	1914	-23085	-191	-206	1914	58.5	406	315	35	194906
ABarpppaaa:140	ABarpppaaa	140	1779	-23220	-174	-170	1779	60.2	402	336	30	114154
ABarpppaap:140	ABarpppaap	140	1783	-23216	-57	-61	1783	56.2	434	345	32	111084
ABarpppap:96	ABarpppap	96	2008	-22991	-104	-118	2008	57.8	448	301	36	199484
ABarpppapa:133	ABarpppapa	133	1827	-23172	-183	-196	1827	60.0	449	320	34	104534
ABarpppapp:133	ABarpppapp	133	1805	-23194	-71	-83	1805	55.8	496	316	30	107352
ABarpppp:66	ABarpppp	66	1967	-23032	-193	-199	1967	51.7	481	268	43	371348
ABarppppa:99	ABarppppa	99	1982	-23017	-53	-58	1982	55.7	496	312	36	221980
ABarppppaa:141	ABarppppaa	141	1965	-23035	139	140	1965	53.2	477	359	31	119397
ABarppppap:141	ABarppppap	141	1848	-23151	-35	-35	1848	50.7	521	338	30	116036
ABarppppp:99	ABarppppp	99	1914	-23085	-79	-80	1914	52.8	551	285	37	243396
ABarpppppa:141	ABarpppppa	141	1804	-23195	0	-5	1804	52.5	547	315	30	115523
ABarpppppp:141	ABarpppppp	141	1748	-23252	-60	-57	1748	48.0	594	286	30	129739
ABp:1	ABp	1	1848	-23152	-290	-290	1848	27.0	424	336	66	458094
ABpl:2	ABpl	2	1729	-23270	-349	-349	1729	48.6	364	234	70	1318037
ABpla:11	ABpla	11	1686	-23313	-465	-466	1686	52.8	264	239	61	778527
ABplaa:24	ABplaa	24	1779	-23220	-400	-402	1779	53.8	225	238	57	670090
ABplaaa:42	ABplaaa	42	1840	-23159	-353	-355	1840	53.8	200	282	49	698211
ABplaaaa:65	ABplaaaa	65	1983	-23016	-49	-52	1983	50.6	173	262	41	529538
ABplaaaaa:95	ABplaaaaa	95	1943	-23056	-70	-73	1943	57.2	214	214	34	255190
ABplaaaaaa:137	ABplaaaaaa	137	1804	-23195	-193	-229	1804	59.7	228	235	31	159008
ABplaaaaap:137	ABplaaaaap	137	1885	-23114	-118	-105	1885	59.4	263	224	29	117723
ABplaaaap:95	ABplaaaap	95	1953	-23046	-70	-83	1953	57.3	264	201	34	233287
ABplaaaapa:135	ABplaaaapa	135	1851	-23148	-7	-19	1851	59.1	293	232	28	111343
ABplaaaapp:135	ABplaaaapp	135	1768	-23231	-135	-140	1768	59.9	329	209	30	117807
ABplaaap:65	ABplaaap	65	1939	-23060	-112	-122	1939	53.9	240	259	42	453045
ABplaaapa:95	ABplaaapa	95	1950	-23049	-138	-154	1950	59.6	296	190	34	227336
ABplaaapaa:140	ABplaaapaa	140	1988	-23011	7	-14	1988	60.9	292	188	27	119358
ABplaaapap:140	ABplaaapap	140	1852	-23147	-45	-68	1852	60.1	330	177	30	112689
ABplaaapp:95	ABplaaapp	95	1973	-23026	-62	-69	1973	57.0	338	185	36	249829
ABplaaappa:134	ABplaaappa	134	1914	-23085	14	-4	1914	59.2	351	162	30	140134
ABplaaappp:134	ABplaaappp	134	1837	-23162	-35	-23	1837	57.3	382	171	30	126708
ABplaap:42	ABplaap	42	1771	-23228	-303	-303	1771	51.1	236	216	49	714208
ABplaapa:64	ABplaapa	64	1947	-23052	-114	-105	1947	51.3	196	216	44	619853
ABplaapaa:93	ABplaapaa	93	1898	-23101	-151	-156	1898	53.7	227	167	38	443737
ABplaapaaa:134	ABplaapaaa	134	1804	-23195	-25	-22	1804	57.1	219	190	30	210530
ABplaapaap:134	ABplaapaap	134	1829	-23170	-68	-76	1829	59.0	257	178	32	199613
ABplaapap:93	ABplaapap	93	1994	-23005	-89	-95	1994	54.5	276	148	37	386604
ABplaapapa:132	ABplaapapa	132	1877	-23123	-13	-13	1877	57.0	268	146	30	193758
ABplaapapp:132	ABplaapapp	132	1885	-23114	-21	-22	1885	57.6	307	146	33	202993
ABplaapp:64	ABplaapp	64	1967	-23032	-152	-144	1967	50.9	267	199	45	580395
ABplaappa:90	ABplaappa	90	2017	-22982	-136	-141	2017	49.5	307	118	37	480791
ABplaappaa:133	ABplaappaa	133	2080	-22919	-88	-85	2080	50.1	280	113	29	236412
ABplaappap:133	ABplaappap	133	1910	-23089	-163	-167	1910	51.0	333	112	32	252499
ABplaappp:90	ABplaappp	90	2049	-22950	-701	-532	2049	43.8	355	113	41	543201
ABplaapppa:128	ABplaapppa	128	2145	-22855	-489	-310	2145	44.3	361	104	33	312735
ABplaapppp:128	ABplaapppp	128	1951	-23048	-234	-252	1951	44.0	411	100	34	313082
ABplap:24	ABplap	24	1802	-23197	-365	-365	1802	54.7	320	245	57	612394
ABplapa:42	ABplapa	42	1901	-23098	-232	-232	1901	55.0	280	284	49	616296
ABplapaa:63	ABplapaa	63	1900	-23099	-309	-325	1900	57.6	268	242	43	439178
ABplapaaa:94	ABplapaaa	94	1961	-23038	-101	-107	1961	57.3	327	138	35	276177
ABplapaaaa:134	ABplapaaaa	134	1945	-23054	30	22	1945	56.8	351	137	30	159144
ABplapaaap:134	ABplapaaap	134	1858	-23141	-46	-50	1858	54.7	384	122	33	189784
ABplapaap:94	ABplapaap	94	1929	-23070	-105	-107	1929	55.4	375	138	35	279885
ABplapaapa:137	ABplapaapa	137	1876	-23123	-1	-9	1876	53.2	405	119	30	183346
ABplapaapp:137	ABplapaapp	137	1800	-23199	-71	-66	1800	51.7	443	112	29	147830
ABplapap:63	ABplapap	63	1941	-23058	-242	-246	1941	56.2	329	236	44	431549
ABplapapa:91	ABplapapa	91	1965	-23034	-157	-167	1965	56.1	410	138	38	330383
ABplapapaa:129	ABplapapaa	129	1808	-23191	-76	-85	1808	52.0	508	126	32	208543
ABplapapap:129	ABplapapap	129	1787	-23212	-75	-81	1787	46.5	546	124	33	259459
ABplapapp:91	ABplapapp	91	1916	-23083	-202	-215	1916	51.6	470	127	37	353744
ABplapappa:130	ABplapappa	130	1792	-23207	-98	-99	1792	44.1	574	140	31	232863
ABplapappp:130	ABplapappp	130	1880	-23119	12	11	1880	35.2	589	138	31	247446
ABplapp:42	ABplapp	42	1780	-23219	-276	-276	1780	50.3	328	205	48	627335
ABplappa:63	ABplappa	63	1927	-23072	-226	-226	1927	53.7	339	176	43	452297
ABplappaa:91	ABplappaa	91	2283	-22716	-372	-334	2283	46.0	409	104	38	397357
ABplappaaa:128	ABplappaaa	128	2041	-22958	-25	-56	2041	44.2	448	93	32	227831
ABplappaap:128	ABplappaap	128	2046	-22953	-191	-168	2046	38.5	482	94	33	261940
ABplappap:91	ABplappap	91	2022	-22977	-252	-242	2022	42.7	466	102	39	444515
ABplappapa:130	ABplappapa	130	1838	-23161	-90	-97	1838	46.6	493	110	32	215448
ABplappapp:130	ABplappapp	130	1799	-23200	-100	-103	1799	38.7	529	104	32	259155
ABplappp:63	ABplappp	63	1926	-23073	-165	-159	1926	44.8	399	156	42	430104
ABplapppa:95	ABplapppa	95	2395	-22604	-228	-77	2395	34.1	490	105	36	409080
ABplapppaa:137	ABplapppaa	137	2604	-22395	-952	34	2604	31.0	497	97	31	237325
ABplapppap:137	ABplapppap	137	2216	-22783	-172	-119	2216	29.4	534	115	31	234515
ABplapppp:95	ABplapppp	95	1882	-23117	-130	-121	1882	34.0	535	110	37	402172
ABplappppa:137	ABplappppa	137	1935	-23064	-99	-83	1935	28.1	566	117	30	207744
ABplappppp:137	ABplappppp	137	2021	-22978	-849	-486	2021	23.6	572	152	31	187920
ABplp:11	ABplp	11	1864	-23135	-266	-266	1864	48.1	378	150	62	825071
ABplpa:24	ABplpa	24	1826	-23173	-336	-337	1826	45.2	340	130	55	688490
ABplpaa:43	ABplpaa	43	1997	-23002	-191	-194	1997	52.4	285	145	48	614723
ABplpaaa:64	ABplpaaa	64	3576	-21423	1223	1235	3576	47.0	208	161	42	488311
ABplpaaaa:93	ABplpaaaa	93	9556	-15443	6553	6681	9556	29.2	223	146	38	396899
ABplpaaaaa:131	ABplpaaaaa	131	14250	-10749	9834	10530	14250	30.7	237	147	32	243959
ABplpaaaap:131	ABplpaaaap	131	11825	-13174	7140	8320	11825	29.9	274	146	34	243673
ABplpaaap:93	ABplpaaap	93	10319	-14680	6618	6996	10319	29.7	265	124	37	362319
ABplpaaapa:130	ABplpaaapa	130	13022	-11977	8179	8970	13022	33.8	295	142	30	175554
ABplpaaapp:130	ABplpaaapp	130	12237	-12762	7403	8222	12237	32.4	311	107	32	202854
ABplpaap:64	ABplpaap	64	3360	-21639	1027	1056	3360	47.1	263	147	41	427497
ABplpaapa:93	ABplpaapa	93	10082	-14917	6514	6900	10082	37.7	265	120	38	391137
ABplpaapaa:132	ABplpaapaa	132	13857	-11142	9457	10022	13857	38.0	248	135	32	236219
ABplpaapap:132	ABplpaapap	132	13929	-11070	8274	9387	13929	39.0	278	114	30	196705
ABplpaapp:93	ABplpaapp	93	9710	-15289	6176	6471	9710	36.4	318	110	38	372594
ABplpaappa:131	ABplpaappa	131	11379	-13620	5514	7223	11379	40.8	309	110	33	212825
ABplpaappp:131	ABplpaappp	131	12244	-12755	7170	8109	12244	37.7	340	99	32	210666
ABplpap:43	ABplpap	43	1889	-23110	-285	-287	1889	40.6	360	115	50	723710
ABplpapa:63	ABplpapa	63	3513	-21486	1195	1186	3513	34.6	271	130	43	467226
ABplpapaa:92	ABplpapaa	92	8899	-16100	5472	5644	8899	23.3	305	143	37	306436
ABplpapaaa:133	ABplpapaaa	133	11602	-13397	7928	7993	11602	25.1	327	152	30	154536
ABplpapaap:133	ABplpapaap	133	10929	-14070	6479	7093	10929	25.0	365	133	32	187202
ABplpapap:92	ABplpapap	92	7246	-17753	3699	4059	7246	18.1	334	148	39	277031
ABplpapapa:130	ABplpapapa	130	8421	-16578	4395	4696	8421	17.3	372	137	32	154363
ABplpapapp:130	ABplpapapp	130	7834	-17166	2588	3679	7834	14.8	411	143	33	135087
ABplpapp:63	ABplpapp	63	3217	-21782	909	914	3217	34.3	333	118	44	448253
ABplpappa:91	ABplpappa	91	6856	-18143	3475	3633	6856	17.2	369	151	39	214943
ABplpappaa:126	ABplpappaa	126	7795	-17204	4729	4784	7795	14.2	351	182	40	174146
ABplpappap:126	ABplpappap	126	12988	-12011	7879	8446	12988	15.0	412	183	29	98621
ABplpappp:91	ABplpappp	91	6943	-18056	3478	3743	6943	14.4	422	152	39	207379
ABplpapppa:133	ABplpapppa	133	9914	-15085	4660	5585	9914	13.5	445	179	32	100588
ABplpapppp:133	ABplpapppp	133	11117	-13882	5209	6183	11117	12.7	489	179	32	113158
ABplpp:24	ABplpp	24	1817	-23182	-358	-359	1817	49.8	431	136	55	661662
ABplppa:43	ABplppa	43	2070	-22929	-216	-218	2070	55.5	369	144	46	525908
ABplppaa:68	ABplppaa	68	4771	-20228	2266	2290	4771	42.5	313	127	42	484288
ABplppaaa:100	ABplppaaa	100	13691	-11308	8976	9834	13691	29.8	350	117	37	362481
ABplppaaaa:144	ABplppaaaa	144	15684	-9315	9830	11024	15684	30.0	331	127	32	203411
ABplppaaap:144	ABplppaaap	144	21462	-3538	14154	15916	21462	32.0	359	113	30	66641
ABplppaap:100	ABplppaap	100	11645	-13354	7289	7851	11645	25.7	388	120	37	297395
ABplppaapa:141	ABplppaapa	141	14615	-10384	9647	10019	14615	21.7	391	114	30	158115
ABplppaapp:141	ABplppaapp	141	14819	-10180	7310	9216	14819	21.8	431	113	31	164474
ABplppap:68	ABplppap	68	4101	-20898	1582	1637	4101	44.8	369	121	42	473264
ABplppapa:99	ABplppapa	99	14175	-10824	9752	10370	14175	34.8	397	102	37	393556
ABplppapaa:142	ABplppapaa	142	14707	-10292	9400	10936	14707	30.8	376	97	35	230724
ABplppapap:142	ABplppapap	142	17009	-7990	11273	12816	17009	30.6	416	92	32	211699
ABplppapp:99	ABplppapp	99	13526	-11473	9112	9808	13526	33.1	439	105	37	366459
ABplppappa:143	ABplppappa	143	16963	-8037	10938	12375	16963	30.2	444	90	30	192868
ABplppappp:143	ABplppappp	143	16899	-8100	12261	12677	16899	28.7	480	105	34	268836
ABplppp:43	ABplppp	43	2009	-22990	-98	-99	2009	43.4	425	114	48	698255
ABplpppa:66	ABplpppa	66	4116	-20883	1697	1723	4116	37.7	392	102	41	492664
ABplpppaa:96	ABplpppaa	96	13139	-11860	8659	9410	13139	26.2	434	101	38	391686
ABplpppaaa:135	ABplpppaaa	135	18827	-6172	12447	13246	18827	22.1	453	104	32	195802
ABplpppaap:135	ABplpppaap	135	18479	-6520	13220	13685	18479	23.1	492	113	31	179511
ABplpppap:96	ABplpppap	96	13423	-11576	9808	9971	13423	24.7	484	103	37	344931
ABplpppapa:137	ABplpppapa	137	17843	-7156	12054	13071	17843	20.5	530	123	32	180316
ABplpppapp:137	ABplpppapp	137	24134	-866	18165	18663	24134	19.1	546	151	28	165722
ABplpppp:66	ABplpppp	66	3515	-21484	1271	1270	3515	33.5	444	102	43	520868
ABplppppa:95	ABplppppa	95	9610	-15389	5775	6079	9610	19.0	438	129	38	257419
ABplppppaa:132	ABplppppaa	132	15424	-9575	9682	10283	15424	16.4	441	136	31	134272
ABplppppap:132	ABplppppap	132	15578	-9421	10371	10650	15578	16.4	478	141	31	131460
ABplppppp:95	ABplppppp	95	9157	-15842	6130	6151	9157	14.1	491	140	38	251455
ABplpppppa:134	ABplpppppa	134	15988	-9012	9566	10400	15988	15.7	515	164	31	128513
ABplpppppp:134	ABplpppppp	134	17778	-7221	11466	12614	17778	19.8	542	184	32	163847
ABpr:2	ABpr	2	1719	-23280	-304	-304	1719	22.6	452	322	73	1038978
ABpra:11	ABpra	11	1789	-23210	-247	-247	1789	24.1	422	353	60	593066
ABpraa:24	ABpraa	24	1854	-23145	-336	-336	1854	28.2	386	372	57	618058
ABpraaa:42	ABpraaa	42	1912	-23087	-271	-277	1912	38.3	373	386	48	792288
ABpraaaa:66	ABpraaaa	66	2245	-22754	26	54	2245	36.3	304	389	42	685732
ABpraaaaa:99	ABpraaaaa	99	2342	-22657	250	251	2342	39.4	240	379	35	467684
ABpraaaaaa:140	ABpraaaaaa	140	2142	-22857	258	248	2142	39.3	234	373	29	268714
ABpraaaaap:140	ABpraaaaap	140	2073	-22926	62	91	2073	42.1	269	381	30	257259
ABpraaaap:99	ABpraaaap	99	2370	-22629	-213	-85	2370	38.4	276	383	36	485251
ABpraaaapa:137	ABpraaaapa	137	3251	-21748	266	739	3251	33.5	267	384	33	338087
ABpraaaapp:137	ABpraaaapp	137	2435	-22564	-334	-159	2435	37.4	298	384	31	276753
ABpraaap:66	ABpraaap	66	2237	-22762	48	42	2237	47.3	349	374	43	614148
ABpraaapa:95	ABpraaapa	95	2246	-22753	162	168	2246	47.7	274	361	35	415232
ABpraaapaa:137	ABpraaapaa	137	2012	-22987	80	101	2012	42.5	244	341	29	255971
ABpraaapap:137	ABpraaapap	137	2041	-22958	139	138	2041	45.0	285	351	33	291377
ABpraaapp:95	ABpraaapp	95	2641	-22358	-279	53	2641	44.6	316	366	38	471674
ABpraaappa:129	ABpraaappa	129	2207	-22792	99	116	2207	40.9	305	352	31	262270
ABpraaappp:129	ABpraaappp	129	2242	-22757	-203	-213	2242	41.1	336	368	32	245841
ABpraap:42	ABpraap	42	1973	-23026	-223	-224	1973	29.6	443	353	50	683313
ABpraapa:64	ABpraapa	64	2140	-22859	-85	-88	2140	42.1	405	379	44	613757
ABpraapaa:95	ABpraapaa	95	2441	-22558	193	216	2441	52.8	332	371	37	416167
ABpraapaaa:138	ABpraapaaa	138	2135	-22865	262	256	2135	52.6	267	363	30	222782
ABpraapaap:138	ABpraapaap	138	2167	-22832	256	266	2167	53.9	311	365	31	212259
ABpraapap:95	ABpraapap	95	2285	-22714	96	107	2285	51.8	378	375	39	476758
ABpraapapa:138	ABpraapapa	138	2206	-22793	211	209	2206	47.2	318	390	30	256293
ABpraapapp:138	ABpraapapp	138	2211	-22789	216	220	2211	50.0	359	377	32	231261
ABpraapp:64	ABpraapp	64	2133	-22866	-115	-113	2133	43.2	461	347	45	653673
ABpraappa:93	ABpraappa	93	2641	-22358	-207	30	2641	44.5	385	365	38	500661
ABpraappaa:136	ABpraappaa	136	2654	-22345	83	113	2654	40.2	338	398	29	281149
ABpraappap:136	ABpraappap	136	2420	-22580	226	225	2420	42.7	382	386	32	273069
ABpraappp:93	ABpraappp	93	2336	-22663	-194	-174	2336	44.5	442	362	41	504311
ABpraapppa:130	ABpraapppa	130	2340	-22659	-11	-19	2340	39.1	417	381	33	307082
ABpraapppp:130	ABpraapppp	130	2165	-22834	61	66	2165	37.2	454	378	33	290585
ABprap:24	ABprap	24	1795	-23204	-398	-398	1795	39.7	483	351	56	717884
ABprapa:43	ABprapa	43	1871	-23128	-257	-259	1871	46.8	473	359	49	721600
ABprapaa:64	ABprapaa	64	2071	-22928	-186	-188	2071	54.4	443	350	42	447386
ABprapaaa:97	ABprapaaa	97	2024	-22975	-28	-28	2024	54.7	427	358	36	273544
ABprapaaaa:137	ABprapaaaa	137	1963	-23036	73	74	1963	49.0	412	380	30	159372
ABprapaaap:137	ABprapaaap	137	1859	-23140	-5	2	1859	48.2	448	363	34	185555
ABprapaap:97	ABprapaap	97	2155	-22844	159	161	2155	51.4	486	348	36	296138
ABprapaapa:141	ABprapaapa	141	2089	-22910	173	171	2089	44.3	469	362	29	159110
ABprapaapp:141	ABprapaapp	141	1937	-23062	5	2	1937	42.9	506	362	31	162682
ABprapap:64	ABprapap	64	1984	-23015	-151	-151	1984	52.8	509	329	43	459105
ABprapapa:92	ABprapapa	92	2136	-22863	54	59	2136	50.4	530	331	39	382982
ABprapapaa:132	ABprapapaa	132	1941	-23058	72	75	1941	46.7	559	340	33	212670
ABprapapap:132	ABprapapap	132	1897	-23102	12	23	1897	41.3	589	319	32	236473
ABprapapp:92	ABprapapp	92	2120	-22879	92	94	2120	43.2	576	297	38	389120
ABprapappa:131	ABprapappa	131	1979	-23020	100	111	1979	36.2	600	299	32	231109
ABprapappp:131	ABprapappp	131	2035	-22964	128	137	2035	28.9	613	281	33	255678
ABprapp:43	ABprapp	43	1845	-23154	-208	-211	1845	42.8	547	306	48	703641
ABprappa:65	ABprappa	65	2094	-22905	-244	-209	2094	43.0	542	339	44	600486
ABprappaa:96	ABprappaa	96	2319	-22680	-252	-173	2319	40.1	500	370	38	391078
ABprappaaa:139	ABprappaaa	139	2168	-22831	-3	3	2168	34.5	487	370	30	169426
ABprappaap:139	ABprappaap	139	2098	-22901	-106	-87	2098	33.4	524	353	32	197502
ABprappap:96	ABprappap	96	2289	-22710	-55	-50	2289	39.6	547	341	38	406804
ABprappapa:136	ABprappapa	136	1948	-23051	3	-2	1948	40.8	534	343	32	175567
ABprappapp:136	ABprappapp	136	2074	-22925	50	57	2074	33.6	571	326	31	206938
ABprappp:65	ABprappp	65	2154	-22845	-40	-22	2154	43.0	584	272	41	496943
ABprapppa:99	ABprapppa	99	2486	-22513	-106	33	2486	31.1	565	315	36	316096
ABprapppaa:144	ABprapppaa	144	2683	-22316	-1011	-44	2683	29.7	542	328	31	186984
ABprapppap:144	ABprapppap	144	2401	-22598	-502	-55	2401	25.2	570	300	33	194427
ABprapppp:99	ABprapppp	99	2242	-22757	-262	9	2242	26.8	598	280	36	323924
ABprappppa:146	ABprappppa	146	2029	-22970	-7	-5	2029	24.0	598	274	30	183002
ABprappppp:146	ABprappppp	146	2079	-22920	-1100	-635	2079	18.0	593	240	33	139971
ABprp:11	ABprp	11	1827	-23172	-263	-263	1827	22.3	515	257	62	442643
ABprpa:24	ABprpa	24	1875	-23124	-207	-211	1875	17.5	505	291	57	368954
ABprpaa:42	ABprpaa	42	2045	-22954	-70	-71	2045	28.0	521	344	48	656893
ABprpaaa:65	ABprpaaa	65	4770	-20230	2426	2420	4770	30.2	408	382	42	511799
ABprpaaaa:95	ABprpaaaa	95	12023	-12976	8731	8865	12023	31.8	295	383	37	438427
ABprpaaaaa:132	ABprpaaaaa	132	12509	-12490	8518	8865	12509	22.7	271	344	31	223476
ABprpaaaap:132	ABprpaaaap	132	12289	-12710	7646	8182	12289	23.6	310	344	31	188594
ABprpaaap:95	ABprpaaap	95	12744	-12255	8750	9290	12744	31.4	348	397	37	439542
ABprpaaapa:133	ABprpaaapa	133	15470	-9529	10509	10984	15470	22.2	319	378	29	206153
ABprpaaapp:133	ABprpaaapp	133	14080	-10919	8594	9238	14080	23.4	359	384	30	191260
ABprpaap:65	ABprpaap	65	4263	-20736	1812	1867	4263	32.5	475	358	44	516139
ABprpaapa:93	ABprpaapa	93	12766	-12233	8565	9211	12766	37.7	350	388	38	474871
ABprpaapaa:134	ABprpaapaa	134	15023	-9976	10462	11110	15023	28.0	287	370	33	301348
ABprpaapap:134	ABprpaapap	134	15855	-9144	10370	11490	15855	30.5	327	382	32	276218
ABprpaapp:93	ABprpaapp	93	12192	-12807	8410	8758	12192	36.1	404	381	38	447074
ABprpaappa:131	ABprpaappa	131	14640	-10359	10137	10862	14640	32.4	360	389	33	284322
ABprpaappp:131	ABprpaappp	131	14439	-10560	10460	10761	14439	30.2	401	387	33	268392
ABprpap:42	ABprpap	42	1958	-23041	-149	-150	1958	22.4	567	272	48	528717
ABprpapa:64	ABprpapa	64	3498	-21501	1214	1216	3498	18.6	470	340	44	410030
ABprpapaa:92	ABprpapaa	92	10102	-14897	6467	6716	10102	24.7	381	368	36	327455
ABprpapaaa:135	ABprpapaaa	135	10271	-14729	6104	6495	10271	21.0	371	323	31	157092
ABprpapaap:135	ABprpapaap	135	10023	-14976	5205	5708	10023	19.6	405	332	30	144415
ABprpapap:92	ABprpapap	92	8460	-16539	4679	4998	8460	20.1	414	352	38	301072
ABprpapapa:131	ABprpapapa	131	7436	-17564	3628	3958	7436	13.4	420	309	34	131999
ABprpapapp:131	ABprpapapp	131	7005	-17994	3018	3377	7005	13.2	459	286	33	97189
ABprpapp:64	ABprpapp	64	3132	-21867	876	878	3132	19.2	530	294	45	362195
ABprpappa:91	ABprpappa	91	7494	-17505	4303	4378	7494	15.0	414	323	39	238375
ABprpappaa:127	ABprpappaa	127	8926	-16073	5234	5344	8926	14.7	393	271	31	93766
ABprpappap:127	ABprpappap	127	8482	-16517	4573	5013	8482	13.8	418	239	35	116063
ABprpappp:91	ABprpappp	91	7171	-17828	3788	3951	7171	16.8	469	322	39	256007
ABprpapppa:128	ABprpapppa	128	8179	-16820	4685	4916	8179	12.8	461	242	33	102754
ABprpapppp:128	ABprpapppp	128	12475	-12524	7118	7975	12475	14.5	510	216	33	137731
ABprpp:24	ABprpp	24	1848	-23151	-337	-337	1848	29.3	582	275	56	633064
ABprppa:43	ABprppa	43	2049	-22950	-150	-153	2049	38.7	607	287	47	790628
ABprppaa:67	ABprppaa	67	4955	-20044	2405	2459	4955	30.3	508	352	41	455745
ABprppaaa:99	ABprppaaa	99	14330	-10669	9723	10292	14330	26.5	412	371	36	319165
ABprppaaaa:144	ABprppaaaa	144	16289	-8710	11403	11656	16289	26.5	363	350	30	161934
ABprppaaap:144	ABprppaaap	144	22535	-2464	15505	16923	22535	23.1	386	379	29	193687
ABprppaap:99	ABprppaap	99	10566	-14433	6382	6809	10566	22.9	459	350	38	282932
ABprppaapa:140	ABprppaapa	140	11611	-13388	7034	7260	11611	15.5	437	335	30	111083
ABprppaapp:140	ABprppaapp	140	10655	-14344	4712	5655	10655	18.0	476	321	30	109385
ABprppap:67	ABprppap	67	5017	-19982	2421	2448	5017	32.7	549	312	42	475993
ABprppapa:99	ABprppapa	99	13529	-11470	9629	9947	13529	31.2	460	361	38	338748
ABprppapaa:141	ABprppapaa	141	14196	-10803	8919	9784	14196	21.8	413	370	31	149697
ABprppapap:141	ABprppapap	141	15062	-9937	9931	11208	15062	23.5	457	363	32	172111
ABprppapp:99	ABprppapp	99	13807	-11192	9767	10097	13807	29.9	504	335	36	293462
ABprppappa:143	ABprppappa	143	16171	-8828	10489	11961	16171	23.8	477	349	32	162105
ABprppappp:143	ABprppappp	143	15705	-9294	11743	11944	15705	25.8	521	336	33	202885
ABprppp:43	ABprppp	43	2029	-22970	-160	-160	2029	30.4	603	214	48	678207
ABprpppa:65	ABprpppa	65	4743	-20256	2297	2314	4743	31.5	595	282	42	564598
ABprpppaa:95	ABprpppaa	95	11982	-13017	8149	8458	11982	25.9	537	330	38	366644
ABprpppaaa:138	ABprpppaaa	138	15292	-9707	10589	11070	15292	18.0	522	324	32	162709
ABprpppaap:138	ABprpppaap	138	15497	-9502	10681	11056	15497	21.6	538	286	31	160281
ABprpppap:95	ABprpppap	95	11602	-13397	8311	8380	11602	22.6	571	292	38	332673
ABprpppapa:139	ABprpppapa	139	14152	-10847	9646	10209	14152	16.0	559	280	35	193138
ABprpppapp:139	ABprpppapp	139	18727	-6272	14101	14069	18727	16.8	573	242	31	177319
ABprpppp:65	ABprpppp	65	3907	-21092	1493	1496	3907	24.0	577	239	44	439965
ABprppppa:94	ABprppppa	94	9364	-15635	5612	5862	9364	20.2	500	318	38	246150
ABprppppaa:135	ABprppppaa	135	12098	-12901	6483	7052	12098	17.0	492	299	30	96557
ABprppppap:135	ABprppppap	135	10881	-14118	6352	6727	10881	14.1	509	261	33	113510
ABprppppp:94	ABprppppp	94	8120	-16879	4883	5037	8120	16.0	540	275	40	255947
ABprpppppa:135	ABprpppppa	135	13713	-11286	8217	8942	13713	15.5	534	233	31	126898
ABprpppppp:135	ABprpppppp	135	15641	-9358	10423	11189	15641	18.0	565	210	31	157998
EMS:1	EMS	1	1648	-23351	-425	-425	1648	34.0	405	146	68	491074
MS:3	MS	3	1763	-23237	-230	-230	1763	22.5	348	178	68	663931
MSa:15	MSa	15	1830	-23169	-209	-210	1830	23.8	304	181	61	484303
MSaa:31	MSaa	31	1923	-23076	-159	-160	1923	17.3	264	203	55	372780
MSaaa:50	MSaaa	50	2173	-22826	56	54	2173	16.6	228	230	49	373626
MSaaaa:74	MSaaaa	74	3529	-21470	1267	1265	3529	27.6	190	282	43	438183
MSaaaaa:100	MSaaaaa	100	5125	-19874	2767	2757	5125	36.6	172	278	36	344758
MSaaaaaa:132	MSaaaaaa	132	6246	-18753	3944	3916	6246	36.4	159	260	30	243515
MSaaaaap:132	MSaaaaap	132	3950	-21049	1450	1653	3950	42.7	190	265	33	208015
MSaaaap:100	MSaaaap	100	4232	-20767	1905	1948	4232	45.4	226	255	38	297925
MSaaaapa:135	MSaaaapa	135	4568	-20431	2267	2308	4568	50.1	202	265	30	142239
MSaaaapp:135	MSaaaapp	135	4419	-20580	2131	2189	4419	51.4	255	240	31	137006
MSaaap:74	MSaaap	74	3161	-21838	887	907	3161	24.2	253	244	41	257287
MSaaapa:103	MSaaapa	103	4181	-20818	1920	1930	4181	36.7	224	250	39	322441
MSaaapaa:134	MSaaapaa	134	4633	-20366	2379	2433	4633	41.0	220	247	33	171921
MSaaapap:134	MSaaapap	134	4289	-20710	1577	1950	4289	45.2	271	227	31	148974
MSaaapp:103	MSaaapp	103	4988	-20011	2528	2635	4988	39.4	290	243	34	213511
MSaap:50	MSaap	50	2171	-22828	91	91	2171	16.5	329	200	49	233867
MSaapa:73	MSaapa	73	2684	-22315	392	397	2684	15.8	302	219	43	181838
MSaapaa:100	MSaapaa	100	5545	-19454	2962	2981	5545	29.5	305	219	39	218534
MSaapaaa:131	MSaapaaa	131	9832	-15167	6375	6534	9832	31.0	298	209	32	149243
MSaapaap:131	MSaapaap	131	8399	-16600	5596	5613	8399	38.1	333	223	35	176109
MSaapap:100	MSaapap	100	6488	-18511	3691	3731	6488	23.9	361	209	37	171503
MSaapapa:142	MSaapapa	142	11794	-13205	8199	8380	11794	29.8	331	206	30	128532
MSaapapp:142	MSaapapp	142	10018	-14981	6618	6876	10018	29.0	379	201	32	122753
MSaapp:73	MSaapp	73	3095	-21904	839	846	3095	14.8	395	184	42	172364
MSaappa:108	MSaappa	108	7056	-17943	3702	3907	7056	17.9	389	207	33	120805
MSaappp:108	MSaappp	108	6077	-18922	3007	3167	6077	23.8	419	173	39	190081
MSap:31	MSap	31	1830	-23169	-235	-235	1830	24.2	338	138	54	507774
MSapa:52	MSapa	52	2281	-22718	133	132	2281	24.7	289	147	48	425305
MSapaa:76	MSapaa	76	3236	-21763	989	1006	3236	28.4	264	201	41	317360
MSapaaa:107	MSapaaa	107	3881	-21118	1679	1724	3881	38.0	212	201	35	296282
MSapaaaa:147	MSapaaaa	147	3566	-21434	1528	1572	3566	38.5	181	202	29	194892
MSapaaap:147	MSapaaap	147	3966	-21033	1942	1938	3966	38.2	227	205	30	168096
MSapaap:107	MSapaap	107	3690	-21309	1060	1298	3690	34.3	257	190	35	250473
MSapap:76	MSapap	76	3054	-21945	757	773	3054	28.8	330	183	41	258815
MSapapa:107	MSapapa	107	3580	-21419	1017	1158	3580	39.2	280	177	37	275592
MSapapp:107	MSapapp	107	3575	-21424	1209	1255	3575	43.7	328	168	35	220489
MSapp:52	MSapp	52	2310	-22689	206	204	2310	24.8	379	121	47	411628
MSappa:77	MSappa	77	3291	-21708	966	996	3291	26.0	369	171	40	245241
MSappaa:114	MSappaa	114	3381	-21618	778	923	3381	34.5	323	170	36	214188
MSappap:114	MSappap	114	3790	-21209	1316	1363	3790	33.2	375	164	34	179353
MSappp:77	MSappp	77	3325	-21674	1015	1027	3325	31.8	413	152	41	286668
MSapppa:115	MSapppa	115	3524	-21475	1224	1228	3524	42.8	364	149	33	188589
MSapppp:115	MSapppp	115	2994	-22005	933	928	2994	48.2	417	163	37	200690
MSp:15	MSp	15	1872	-23127	-121	-121	1872	22.0	408	229	60	334147
MSpa:31	MSpa	31	1922	-23077	-80	-80	1922	19.1	347	247	53	266398
MSpaa:50	MSpaa	50	2042	-22957	-22	-23	2042	22.0	349	286	46	254665
MSpaaa:74	MSpaaa	74	2382	-22617	259	256	2382	30.2	285	302	44	369322
MSpaaaa:100	MSpaaaa	100	2819	-22180	732	737	2819	35.8	211	315	37	387423
MSpaaaaa:132	MSpaaaaa	132	2714	-22285	792	785	2714	35.4	185	309	30	265172
MSpaaaap:132	MSpaaaap	132	2481	-22518	542	581	2481	38.2	226	296	34	243243
MSpaaap:100	MSpaaap	100	2454	-22545	332	355	2454	43.9	271	298	39	332744
MSpaaapa:136	MSpaaapa	136	2428	-22571	506	507	2428	47.4	242	289	30	180252
MSpaaapp:136	MSpaaapp	136	2425	-22574	373	419	2425	49.6	293	274	34	189289
MSpaap:74	MSpaap	74	2517	-22482	347	349	2517	28.7	349	260	41	245359
MSpaapa:106	MSpaapa	106	2624	-22375	551	579	2624	36.6	283	301	39	327728
MSpaapaa:142	MSpaapaa	142	2726	-22273	799	822	2726	38.7	256	297	30	179252
MSpaapap:142	MSpaapap	142	2506	-22493	548	538	2506	40.3	303	288	33	174667
MSpaapp:106	MSpaapp	106	3055	-21944	891	905	3055	37.7	336	288	31	176663
MSpap:50	MSpap	50	2019	-22980	-77	-77	2019	15.0	416	228	48	198296
MSpapa:74	MSpapa	74	2308	-22691	150	151	2308	15.2	368	265	44	175965
MSpapaa:100	MSpapaa	100	4027	-20972	1684	1693	4027	25.2	346	262	38	183911
MSpapaaa:132	MSpapaaa	132	6918	-18081	4080	4174	6918	27.0	325	245	32	140718
MSpapaap:132	MSpapaap	132	6839	-18160	3992	4089	6839	32.1	364	254	33	148456
MSpapap:100	MSpapap	100	4741	-20258	2184	2221	4741	22.4	402	256	37	168138
MSpapapa:139	MSpapapa	139	8594	-16405	5434	5525	8594	25.7	366	283	30	124387
MSpapapp:139	MSpapapp	139	7343	-17656	4527	4534	7343	26.9	403	253	31	96749
MSpapp:74	MSpapp	74	2547	-22452	311	311	2547	14.4	455	244	43	188856
MSpappa:107	MSpappa	107	5425	-19574	2046	2382	5425	17.9	421	239	34	134063
MSpappp:107	MSpappp	107	4347	-20652	1749	1873	4347	19.6	464	232	39	161135
MSpp:31	MSpp	31	1923	-23076	-132	-135	1923	17.0	455	266	53	272504
MSppa:51	MSppa	51	2035	-22964	-60	-60	2035	17.3	476	300	48	325861
MSppaa:75	MSppaa	75	2319	-22680	209	211	2319	27.3	354	313	39	234663
MSppaaa:105	MSppaaa	105	2497	-22502	460	466	2497	30.7	249	336	36	255454
MSppaaaa:142	MSppaaaa	142	2532	-22467	665	668	2532	29.4	210	320	29	157302
MSppaaap:142	MSppaaap	142	2627	-22373	665	713	2627	31.8	250	316	29	129242
MSppaap:105	MSppaap	105	2681	-22318	345	470	2681	28.0	292	320	32	178793
MSppap:75	MSppap	75	2307	-22692	179	179	2307	27.9	411	291	41	207777
MSppapa:104	MSppapa	104	2577	-22422	259	317	2577	35.7	315	332	34	201977
MSppapaa:144	MSppapaa	144	2733	-22266	445	462	2733	35.5	268	337	28	133990
MSppapap:144	MSppapap	144	2307	-22693	230	229	2307	35.2	313	323	31	124196
MSppapp:104	MSppapp	104	2517	-22482	381	412	2517	38.4	353	322	34	172496
MSppp:51	MSppp	51	2099	-22900	-18	-19	2099	14.6	516	209	48	274642
MSpppa:75	MSpppa	75	2250	-22749	80	85	2250	23.8	445	293	41	222605
MSpppaa:107	MSpppaa	107	2461	-22538	149	210	2461	30.4	367	317	36	206699
MSpppap:107	MSpppap	107	2513	-22486	-64	53	2513	27.9	411	317	34	176324
MSpppp:75	MSpppp	75	2364	-22635	95	143	2364	27.4	480	280	41	268980
MSppppa:110	MSppppa	110	2598	-22401	357	386	2598	38.2	389	341	34	209415
MSppppp:110	MSppppp	110	2473	-22526	357	362	2473	38.8	429	325	35	196428
E:3	E	3	1691	-23309	-384	-384	1691	32.6	483	149	66	942252
Ea:16	Ea	16	1849	-23150	-276	-277	1849	30.5	421	163	62	710904
Eal:48	Eal	48	1911	-23088	-185	-185	1911	33.5	376	191	52	441446
Eala:84	Eala	84	1912	-23087	-188	-180	1912	46.5	324	217	46	332647
Ealaa:145	Ealaa	145	1967	-23032	-130	-92	1967	50.0	321	219	32	112934
Ealap:145	Ealap	145	1815	-23184	-86	-84	1815	51.1	393	218	34	124122
Ealp:84	Ealp	84	1913	-23086	-222	-195	1913	39.7	390	202	44	265065
Ealpa:142	Ealpa	142	1833	-23166	-563	-319	1833	39.0	354	201	32	115668
Ealpp:142	Ealpp	142	1846	-23153	-124	-105	1846	42.1	426	201	34	122097
Ear:48	Ear	48	1896	-23103	-272	-274	1896	36.1	431	273	53	483300
Eara:84	Eara	84	1962	-23037	-160	-149	1962	45.2	350	283	46	323717
Earaa:146	Earaa	146	1828	-23171	-133	-112	1828	48.8	323	285	31	115409
Earap:146	Earap	146	1864	-23135	-84	-84	1864	50.0	398	282	34	122483
Earp:84	Earp	84	1884	-23115	-228	-222	1884	40.6	416	268	45	277380
Earpa:147	Earpa	147	1896	-23103	-398	-371	1896	38.5	374	267	33	125435
Earpp:147	Earpp	147	1995	-23005	79	70	1995	40.7	442	262	35	118721
Ep:16	Ep	16	1739	-23260	-433	-435	1739	38.3	515	188	61	834914
Epl:50	Epl	50	1907	-23092	-311	-312	1907	38.1	465	185	53	496044
Epla:90	Epla	90	1864	-23135	-179	-183	1864	46.1	457	216	46	269278
Eplp:90	Eplp	90	1835	-23164	-245	-258	1835	41.9	537	196	44	281095
Epr:50	Epr	50	1845	-23154	-299	-300	1845	37.0	526	244	53	557429
Epra:87	Epra	87	1921	-23078	-215	-207	1921	44.3	470	294	45	277360
Epraa:146	Epraa	146	1778	-23221	-123	-120	1778	50.8	440	299	33	96690
Eprap:146	Eprap	146	1685	-23315	-148	-153	1685	45.0	496	276	32	93374
Eprp:87	Eprp	87	1856	-23143	-202	-211	1856	42.0	542	251	45	288128
P2:1	P2	1	1548	-23451	-490	-490	1548	38.6	546	212	70	1346761
C:6	C	6	1787	-23212	-466	-466	1787	49.5	490	255	64	883642
Ca:19	Ca	19	1769	-23230	-413	-415	1769	50.8	428	244	58	519594
Caa:37	Caa	37	1851	-23148	-392	-392	1851	54.3	395	245	50	446679
Caaa:60	Caaa	60	1982	-23017	-359	-365	1982	56.5	417	210	46	357953
Caaaa:91	Caaaa	91	1990	-23009	-227	-234	1990	57.8	475	183	41	265901
Caaaaa:130	Caaaaa	130	1793	-23206	-129	-131	1793	59.4	496	201	34	125254
Caaaap:130	Caaaap	130	1767	-23232	-169	-178	1767	57.9	545	206	34	134130
Caaap:91	Caaap	91	1857	-23142	-269	-292	1857	47.6	547	150	39	327888
Caaapa:129	Caaapa	129	1828	-23171	-85	-87	1828	53.5	582	192	34	152063
Caaapp:129	Caaapp	129	1748	-23251	-154	-156	1748	41.8	598	186	34	178887
Caap:60	Caap	60	1942	-23057	-307	-309	1942	53.2	503	175	41	341032
Caapa:98	Caapa	98	1833	-23166	-212	-193	1833	39.2	595	168	33	235756
Caapp:98	Caapp	98	1821	-23178	-170	-172	1821	32.4	593	150	37	285869
Caappd:144	Caappd	144	1629	-23370	-186	-190	1629	27.7	616	165	34	141998
Caappv:144	Caappv	144	1685	-23314	-247	-195	1685	18.1	590	180	29	103265
Cap:37	Cap	37	1832	-23167	-424	-424	1832	53.7	476	173	51	517614
Capa:64	Capa	64	1945	-23054	-295	-292	1945	39.3	477	123	44	374667
Capaa:105	Capaa	105	2206	-22793	-371	-221	2206	23.9	485	155	38	210028
Capaaa:148	Capaaa	148	2026	-22974	-227	-235	2026	33.0	456	149	32	115223
Capaap:148	Capaap	148	2440	-22559	-1105	-877	2440	24.6	483	178	31	104621
Capap:105	Capap	105	1915	-23084	-264	-235	1915	25.0	533	165	37	212774
Capapa:150	Capapa	150	2261	-22739	208	208	2261	36.0	496	160	30	130425
Capapp:150	Capapp	150	2046	-22954	-563	-508	2046	27.0	528	164	30	123243
Capp:64	Capp	64	1860	-23139	-342	-344	1860	42.1	533	134	44	445090
Cappa:101	Cappa	101	1820	-23179	-159	-169	1820	35.5	539	139	37	271407
Cappaa:144	Cappaa	144	1779	-23220	-9	-18	1779	41.5	488	156	30	114506
Cappap:144	Cappap	144	1840	-23159	32	10	1840	39.4	540	155	31	156845
Cappp:101	Cappp	101	1822	-23177	-149	-163	1822	28.8	570	170	37	263552
Capppa:146	Capppa	146	1898	-23102	-22	-20	1898	34.6	554	160	32	182061
Capppp:146	Capppp	146	2719	-22280	-1017	-193	2719	25.8	554	190	33	135426
Cp:19	Cp	19	1767	-23232	-502	-504	1767	48.2	529	277	59	660005
Cpa:38	Cpa	38	1860	-23139	-516	-516	1860	54.6	518	270	52	493689
Cpaa:60	Cpaa	60	2009	-22990	-368	-374	2009	56.2	527	265	45	283323
Cpaaa:88	Cpaaa	88	1930	-23069	-303	-311	1930	58.8	482	251	40	217789
Cpaaaa:132	Cpaaaa	132	1760	-23239	-141	-148	1760	59.1	477	274	32	106922
Cpaaap:132	Cpaaap	132	1794	-23205	-166	-170	1794	58.0	542	277	34	125652
Cpaap:88	Cpaap	88	1911	-23088	-242	-248	1911	53.3	569	228	39	253644
Cpaapa:129	Cpaapa	129	1821	-23178	-98	-97	1821	55.7	583	258	34	129248
Cpaapp:129	Cpaapp	129	1683	-23316	-156	-156	1683	46.8	615	249	35	171823
Cpap:60	Cpap	60	1944	-23055	-349	-350	1944	50.9	553	197	44	322004
Cpapa:88	Cpapa	88	1974	-23025	-218	-222	1974	43.9	608	225	39	281540
Cpapaa:135	Cpapaa	135	1858	-23141	13	2	1858	34.6	619	200	34	169692
Cpapap:135	Cpapap	135	1795	-23204	-93	-95	1795	38.4	630	256	33	161893
Cpapp:88	Cpapp	88	1868	-23131	-198	-199	1868	34.4	612	188	37	283549
Cpappd:135	Cpappd	135	1729	-23270	-119	-116	1729	29.8	625	227	35	153488
Cpappv:135	Cpappv	135	1812	-23187	-228	-121	1812	19.0	606	204	31	97971
Cpp:38	Cpp	38	1929	-23070	-298	-298	1929	46.7	565	175	50	601254
Cppa:62	Cppa	62	1851	-23148	-333	-336	1851	35.8	611	230	44	434944
Cppaa:106	Cppaa	106	2111	-22888	-475	-263	2111	22.3	510	244	39	148788
Cppap:106	Cppap	106	1999	-23000	-282	-251	1999	23.2	550	224	38	192248
Cppp:62	Cppp	62	1912	-23087	-289	-291	1912	39.3	580	161	44	428560
Cpppa:98	Cpppa	98	1871	-23128	-163	-170	1871	33.9	589	257	38	233404
Cpppaa:144	Cpppaa	144	1691	-23309	-346	-348	1691	38.8	520	307	30	96766
Cpppap:144	Cpppap	144	1686	-23313	-222	-214	1686	36.7	567	285	30	116412
Cpppp:98	Cpppp	98	1867	-23132	-112	-121	1867	28.5	590	209	37	215966
Cppppa:146	Cppppa	146	1822	-23177	-104	-115	1822	34.2	581	262	31	133782
Cppppp:146	Cppppp	146	1953	-23046	-490	-260	1953	26.2	574	223	31	100900
P3:6	P3	6	1656	-23343	-555	-556	1656	34.5	592	215	60	879380
D:23	D	23	1781	-23218	-507	-509	1781	34.5	593	196	55	627241
Da:49	Da	49	1902	-23097	-398	-399	1902	34.0	483	106	47	245996
Daa:83	Daa	83	2101	-22898	-187	-185	2101	23.4	451	167	38	92039
Daaa:121	Daaa	121	1854	-23145	-275	-256	1854	40.3	407	147	33	136508
Daap:121	Daap	121	2023	-22976	-235	-150	2023	32.1	444	151	35	136063
Dap:83	Dap	83	2029	-22970	-249	-251	2029	27.2	511	169	42	127276
Dapa:118	Dapa	118	1933	-23066	-86	-90	1933	41.7	452	154	36	145874
Dapp:118	Dapp	118	1852	-23147	-100	-108	1852	39.0	499	185	37	153362
Dp:49	Dp	49	1979	-23020	-267	-265	1979	24.9	559	152	48	219924
Dpa:84	Dpa	84	2045	-22954	-284	-245	2045	21.5	498	273	40	92133
Dpaa:122	Dpaa	122	1920	-23079	-166	-152	1920	33.6	439	323	33	106478
Dpap:122	Dpap	122	1946	-23054	-110	-97	1946	26.8	445	280	35	86534
Dpp:84	Dpp	84	2001	-22998	-301	-308	2001	26.0	556	227	42	139538
Dppa:117	Dppa	117	1990	-23009	-146	-141	1990	32.8	475	303	35	110667
Dppp:117	Dppp	117	1858	-23142	-146	-154	1858	34.4	519	275	37	135732
P4:23	P4	23	1898	-23101	-259	-261	1898	23.8	509	139	50	311302
Z2:67	Z2	67	1902	-23097	-163	-164	1902	31.1	482	226	40	81383
Z3:67	Z3	67	1989	-23010	-220	-194	1989	27.5	419	203	40	80670
