# Supplementary material for: Quantitative Differences in Nuclear β-catenin and TCF Pattern Embryonic Cells in C. elegans
Source: PLoS Genet. 2015 Oct 21;11(10):e1005585. doi: 10.1371/journal.pgen.1005585 (PMC4619327; doi:10.1371/journal.pgen.1005585)
Supplement: S1 Data — For each cell analyzed, birth time is given in column 3 and the average nuclear reporter intensity over the lifetime of the cell (corrected for background) is given in column 7 (“blot”). For information on each embryo’s strain information and experimental conditions, refer to S2 Table. (ZIP) [file pgen.1005585.s005.zip › CAs/CA20110917_ceh-36_pop-1i_L1.csv]

cellTime	cell	time	none	global	local	blot	cross	z	x	y	size	gweight
ABa:1	ABa	1	1858	-23141	-618	-618	1858	32.0	557	312	85	2674267
ABal:6	ABal	6	1842	-23157	-544	-544	1842	36.2	570	353	73	1854358
ABala:17	ABala	17	1786	-23213	-516	-516	1786	31.9	615	302	63	1198471
ABalaa:31	ABalaa	31	1833	-23166	-383	-385	1833	30.4	649	327	58	1195805
ABalaaa:51	ABalaaa	51	1902	-23097	-292	-292	1902	29.4	653	328	50	1140859
ABalaaaa:74	ABalaaaa	74	1977	-23022	-212	-211	1977	35.4	642	311	44	942116
ABalaaaal:110	ABalaaaal	110	1914	-23085	-90	-102	1914	46.3	579	341	35	446292
ABalaaaala:154	ABalaaaala	154	1870	-23129	-50	-72	1870	36.3	563	353	30	276890
ABalaaaalp:154	ABalaaaalp	154	1755	-23244	-116	-129	1755	46.1	539	364	29	236737
ABalaaaar:110	ABalaaaar	110	1846	-23153	-93	-96	1846	43.8	570	334	36	499413
ABalaaaarl:150	ABalaaaarl	150	1761	-23238	-86	-113	1761	41.9	546	334	30	269337
ABalaaaarr:150	ABalaaaarr	150	1759	-23240	-68	-67	1759	52.0	523	343	29	186302
ABalaaap:74	ABalaaap	74	2084	-22915	-252	-262	2084	42.7	602	302	42	801167
ABalaaapa:107	ABalaaapa	107	1843	-23156	-196	-207	1843	43.1	569	296	36	501703
ABalaaapal:147	ABalaaapal	147	1800	-23200	-63	-84	1800	37.5	554	316	31	299220
ABalaaapar:147	ABalaaapar	147	1790	-23209	-104	-112	1790	45.2	547	303	30	235568
ABalaaapp:107	ABalaaapp	107	1967	-23032	-128	-136	1967	52.2	557	298	35	422426
ABalaaappl:148	ABalaaappl	148	1786	-23213	-64	-75	1786	48.4	586	349	29	249861
ABalaaappr:148	ABalaaappr	148	1811	-23188	-147	-151	1811	54.2	567	334	30	215005
ABalaap:51	ABalaap	51	1952	-23047	-308	-308	1952	32.6	586	353	50	897073
ABalaapa:75	ABalaapa	75	2032	-22967	-267	-265	2032	37.0	591	348	43	852334
ABalaapaa:108	ABalaapaa	108	1837	-23162	-296	-279	1837	47.3	557	361	35	494327
ABalaapaaa:151	ABalaapaaa	151	1975	-23024	-941	-547	1975	41.3	542	389	28	286874
ABalaapaap:151	ABalaapaap	151	2018	-22981	-601	-517	2018	47.7	524	390	30	256014
ABalaapap:108	ABalaapap	108	1917	-23082	-405	-398	1917	52.2	562	368	36	489625
ABalaapapa:152	ABalaapapa	152	1783	-23216	-161	-158	1783	42.5	576	396	30	304988
ABalaapapp:152	ABalaapapp	152	1963	-23036	-109	-103	1963	48.6	557	412	30	273758
ABalaapp:75	ABalaapp	75	2078	-22921	-287	-298	2078	40.3	543	336	42	745793
ABalaappa:112	ABalaappa	112	1870	-23129	-364	-405	1870	51.3	551	343	35	427922
ABalaappaa:161	ABalaappaa	161	1787	-23212	123	126	1787	49.6	591	388	30	265899
ABalaappap:161	ABalaappap	161	1768	-23231	-153	-152	1768	52.5	549	394	32	272121
ABalaappp:112	ABalaappp	112	1887	-23112	-472	-434	1887	53.8	510	349	35	402536
ABalaapppa:159	ABalaapppa	159	1990	-23009	-113	-142	1990	54.3	512	391	29	214466
ABalaapppp:159	ABalaapppp	159	2070	-22929	-211	-143	2070	52.4	483	375	30	205873
ABalap:31	ABalap	31	1866	-23133	-589	-589	1866	38.6	572	275	58	1064551
ABalapa:50	ABalapa	50	1991	-23008	-450	-451	1991	36.1	601	266	51	1140138
ABalapaa:73	ABalapaa	73	2070	-22929	-384	-397	2070	37.6	578	261	43	817860
ABalapaaa:105	ABalapaaa	105	1955	-23044	-175	-192	1955	43.1	530	290	34	396779
ABalapaaaa:145	ABalapaaaa	145	1936	-23064	-268	-304	1936	53.8	566	300	30	233137
ABalapaaap:145	ABalapaaap	145	1910	-23089	-285	-335	1910	55.1	518	295	31	211632
ABalapaap:105	ABalapaap	105	1940	-23059	-334	-361	1940	51.6	496	293	36	406085
ABalapaapa:147	ABalapaapa	147	1886	-23113	-644	-719	1886	57.8	489	311	31	223991
ABalapaapp:147	ABalapaapp	147	1999	-23000	-440	-488	1999	57.1	445	308	30	198109
ABalapap:73	ABalapap	73	2159	-22840	-347	-347	2159	47.1	532	298	43	679488
ABalapapa:106	ABalapapa	106	2123	-22876	-407	-418	2123	55.2	470	318	35	364490
ABalapapaa:147	ABalapapaa	147	2214	-22785	-488	-415	2214	56.9	461	350	29	188722
ABalapapap:147	ABalapapap	147	1940	-23059	-156	-168	1940	55.5	426	339	29	180248
ABalapapp:106	ABalapapp	106	2000	-22999	-313	-332	2000	53.8	431	339	36	374727
ABalapappa:147	ABalapappa	147	2850	-22149	-931	-764	2850	56.7	433	377	30	203164
ABalapappp:147	ABalapappp	147	2046	-22953	-394	-453	2046	56.5	393	357	30	197441
ABalapp:50	ABalapp	50	1951	-23048	-378	-382	1951	34.3	530	309	50	759896
ABalappa:73	ABalappa	73	2063	-22936	-366	-373	2063	35.8	514	282	43	668930
ABalappaa:108	ABalappaa	108	1866	-23133	-214	-228	1866	43.4	490	286	37	474444
ABalappaaa:149	ABalappaaa	149	1838	-23162	-74	-83	1838	49.5	514	305	30	228292
ABalappaap:149	ABalappaap	149	1743	-23256	-188	-202	1743	51.3	481	313	30	199442
ABalappap:108	ABalappap	108	1943	-23056	-203	-212	1943	47.4	436	295	36	397463
ABalappapa:149	ABalappapa	149	1818	-23181	-188	-205	1818	50.5	446	300	30	187389
ABalappapp:149	ABalappapp	149	1868	-23131	-98	-110	1868	51.4	401	317	29	178697
ABalappp:73	ABalappp	73	1982	-23017	-338	-338	1982	44.4	457	329	43	575898
ABalapppa:105	ABalapppa	105	2029	-22970	-233	-251	2029	53.9	392	334	36	363454
ABalapppaa:146	ABalapppaa	146	1917	-23082	-163	-176	1917	53.9	371	343	30	200068
ABalapppap:146	ABalapppap	146	1937	-23062	-297	-335	1937	55.5	356	307	30	179173
ABalapppp:105	ABalapppp	105	1966	-23033	-266	-265	1966	53.1	354	356	36	377670
ABalappppa:146	ABalappppa	146	1900	-23099	-294	-330	1900	56.0	330	321	30	187788
ABalappppp:146	ABalappppp	146	1923	-23076	-138	-155	1923	54.8	311	356	30	191784
ABalp:17	ABalp	17	1908	-23091	-428	-428	1908	27.5	547	397	64	1018083
ABalpa:31	ABalpa	31	1961	-23038	-329	-329	1961	20.1	584	401	59	835838
ABalpaa:50	ABalpaa	50	2014	-22985	-274	-275	2014	20.2	608	398	49	785661
ABalpaaa:74	ABalpaaa	74	2196	-22803	-203	-209	2196	14.4	616	314	43	603941
ABalpaaaa:103	ABalpaaaa	103	1838	-23161	-112	-111	1838	35.8	654	328	38	698295
ABalpaaaaa:141	ABalpaaaaa	141	1751	-23248	-16	-8	1751	35.0	666	330	32	440247
ABalpaaaap:141	ABalpaaaap	141	1697	-23302	-56	-55	1697	43.5	653	330	31	344608
ABalpaaap:103	ABalpaaap	103	1948	-23051	-104	-124	1948	31.1	634	346	37	649230
ABalpaaapa:142	ABalpaaapa	142	1747	-23252	41	64	1747	36.6	676	359	32	437378
ABalpaaapp:142	ABalpaaapp	142	1806	-23193	11	17	1806	38.2	656	386	34	451625
ABalpaap:74	ABalpaap	74	2112	-22887	-213	-220	2112	23.5	618	357	44	698942
ABalpaapa:101	ABalpaapa	101	2030	-22969	-152	-115	2030	35.0	628	363	38	631340
ABalpaapaa:138	ABalpaapaa	138	1808	-23191	-46	-55	1808	39.7	616	389	34	453862
ABalpaapap:138	ABalpaapap	138	1798	-23201	-234	-215	1798	39.2	589	384	31	361670
ABalpaapp:101	ABalpaapp	101	1962	-23037	-161	-169	1962	23.9	628	367	38	601008
ABalpaappa:137	ABalpaappa	137	1796	-23203	-88	-15	1796	32.5	619	410	32	409648
ABalpaappp:137	ABalpaappp	137	1862	-23137	-413	-282	1862	26.8	589	390	32	370331
ABalpap:50	ABalpap	50	2139	-22860	-196	-196	2139	13.8	526	393	51	500808
ABalpapa:72	ABalpapa	72	2259	-22740	-198	-198	2259	12.2	569	360	44	477843
ABalpapaa:100	ABalpapaa	100	1980	-23019	-80	-84	1980	21.1	639	313	38	660219
ABalpapaaa:139	ABalpapaaa	139	1821	-23178	-46	-59	1821	31.6	648	288	34	455359
ABalpapaap:139	ABalpapaap	139	1717	-23282	-106	-121	1717	38.4	633	278	32	418937
ABalpapap:100	ABalpapap	100	2202	-22797	-82	-87	2202	14.8	606	319	40	597989
ABalpapapa:138	ABalpapapa	138	1876	-23123	46	44	1876	22.0	644	296	33	470012
ABalpapapp:138	ABalpapapp	138	1815	-23184	-56	-62	1815	17.6	615	281	35	459410
ABalpapp:72	ABalpapp	72	2181	-22818	-230	-232	2181	13.0	499	372	46	425849
ABalpappa:98	ABalpappa	98	2159	-22840	-203	-208	2159	10.3	541	344	38	326424
ABalpappaa:131	ABalpappaa	131	1874	-23125	-105	-120	1874	12.9	586	349	34	319260
ABalpappap:131	ABalpappap	131	1796	-23203	-159	-157	1796	9.8	544	330	34	270703
ABalpappp:98	ABalpappp	98	2010	-22989	-151	-150	2010	16.3	504	352	39	346358
ABalpapppa:130	ABalpapppa	130	1807	-23192	-72	-79	1807	18.9	538	355	33	303806
ABalpapppp:130	ABalpapppp	130	1928	-23071	-139	-129	1928	18.1	506	343	35	301944
ABalpp:31	ABalpp	31	1870	-23129	-572	-573	1870	34.8	506	431	57	954517
ABalppa:50	ABalppa	50	2065	-22934	-348	-350	2065	30.9	541	439	51	945258
ABalppaa:74	ABalppaa	74	2111	-22888	-235	-243	2111	22.8	606	402	42	669987
ABalppaaa:106	ABalppaaa	106	2033	-22966	-35	-40	2033	15.4	615	374	38	537097
ABalppaaaa:146	ABalppaaaa	146	1792	-23208	-96	-89	1792	20.7	623	382	32	380730
ABalppaaap:146	ABalppaaap	146	1880	-23119	-27	-36	1880	14.8	609	386	32	335588
ABalppaap:106	ABalppaap	106	1916	-23083	-193	-189	1916	17.6	596	403	37	496331
ABalppaapa:143	ABalppaapa	143	1864	-23135	-148	-133	1864	18.8	606	417	30	279462
ABalppaapp:143	ABalppaapp	143	1913	-23086	-102	-119	1913	16.5	568	425	33	319015
ABalppap:74	ABalppap	74	2106	-22893	-390	-376	2106	24.1	552	412	43	645615
ABalppapa:102	ABalppapa	102	2011	-22988	-243	-249	2011	13.1	568	376	37	422661
ABalppapaa:141	ABalppapaa	141	1789	-23210	-103	-108	1789	14.5	576	384	30	269328
ABalppapap:141	ABalppapap	141	2007	-22992	-191	-196	2007	8.1	545	375	32	245778
ABalppapp:102	ABalppapp	102	2078	-22921	-498	-348	2078	17.7	540	392	37	423130
ABalppappa:137	ABalppappa	137	1812	-23187	-111	-127	1812	14.5	549	408	32	304004
ABalppappp:137	ABalppappp	137	2301	-22698	-268	-113	2301	13.5	518	392	30	217523
ABalppp:50	ABalppp	50	2061	-22938	-305	-306	2061	24.6	452	434	51	736444
ABalpppa:73	ABalpppa	73	2094	-22905	-330	-332	2094	26.7	515	392	44	632617
ABalpppaa:102	ABalpppaa	102	2111	-22888	-162	-154	2111	26.7	572	390	38	609765
ABalpppaaa:143	ABalpppaaa	143	1975	-23024	-469	-242	1975	23.6	557	443	32	361875
ABalpppaap:143	ABalpppaap	143	2173	-22826	-676	-423	2173	24.9	528	446	32	399454
ABalpppap:102	ABalpppap	102	2206	-22793	-534	-338	2206	32.2	543	396	39	639417
ABalpppapa:141	ABalpppapa	141	2230	-22769	-1362	-755	2230	30.1	529	419	32	389007
ABalpppapp:141	ABalpppapp	141	2457	-22542	-2187	-895	2457	32.1	501	430	31	380079
ABalpppp:73	ABalpppp	73	2064	-22935	-321	-320	2064	23.1	447	397	44	480143
ABalppppa:100	ABalppppa	100	1949	-23050	-239	-250	1949	29.9	535	360	37	508284
ABalppppaa:139	ABalppppaa	139	2102	-22897	-484	-298	2102	26.6	547	399	31	356472
ABalppppap:139	ABalppppap	139	1792	-23207	-233	-219	1792	28.5	530	364	33	356291
ABalppppp:100	ABalppppp	100	2155	-22844	-337	-289	2155	29.4	487	388	40	545353
ABalpppppa:134	ABalpppppa	134	2195	-22804	-432	-246	2195	28.0	501	383	33	382861
ABalpppppp:134	ABalpppppp	134	2335	-22664	-1167	-565	2335	32.7	469	406	34	431404
ABar:6	ABar	6	1886	-23113	-422	-440	1886	28.9	497	234	67	1200410
ABara:17	ABara	17	2045	-22954	-265	-265	2045	18.8	496	246	64	659501
ABaraa:30	ABaraa	30	2067	-22932	-211	-211	2067	15.0	557	271	58	646769
ABaraaa:50	ABaraaa	50	2118	-22881	-171	-171	2118	15.6	590	287	52	700201
ABaraaaa:73	ABaraaaa	73	2066	-22933	-156	-155	2066	23.7	607	273	44	806101
ABaraaaaa:105	ABaraaaaa	105	1948	-23051	-115	-124	1948	39.6	612	323	37	655608
ABaraaaaaa:143	ABaraaaaaa	143	1683	-23316	-106	-116	1683	43.3	643	356	31	405151
ABaraaaaap:143	ABaraaaaap	143	1792	-23207	-50	-56	1792	46.2	615	341	30	333899
ABaraaaap:105	ABaraaaap	105	1878	-23121	-196	-220	1878	33.7	593	334	36	601800
ABaraaaapa:144	ABaraaaapa	144	1917	-23082	32	10	1917	33.0	649	359	30	465716
ABaraaaapp:144	ABaraaaapp	144	1687	-23313	-135	-140	1687	37.1	624	342	30	391001
ABaraaap:73	ABaraaap	73	2090	-22909	-267	-273	2090	25.7	556	286	44	663366
ABaraaapa:102	ABaraaapa	102	1959	-23040	-199	-207	1959	24.3	591	331	39	662096
ABaraaapaa:138	ABaraaapaa	138	1811	-23188	28	42	1811	28.0	661	360	33	560418
ABaraaapap:138	ABaraaapap	138	1819	-23180	-10	-4	1819	27.3	642	383	37	675973
ABaraaapp:102	ABaraaapp	102	1895	-23104	-229	-247	1895	27.6	541	321	38	557731
ABaraaappa:139	ABaraaappa	139	1844	-23155	-94	-108	1844	29.9	613	368	31	439784
ABaraaappp:139	ABaraaappp	139	1846	-23153	-63	-85	1846	34.2	585	348	33	411570
ABaraap:50	ABaraap	50	2114	-22886	-366	-366	2114	9.3	515	274	52	468610
ABaraapa:72	ABaraapa	72	2291	-22708	-222	-226	2291	9.8	552	286	45	473631
ABaraapaa:101	ABaraapaa	101	1898	-23101	-134	-134	1898	24.8	617	277	39	719698
ABaraapaaa:139	ABaraapaaa	139	1834	-23165	36	33	1834	41.6	608	266	29	355808
ABaraapaap:139	ABaraapaap	139	1746	-23253	-86	-92	1746	38.1	599	281	34	468460
ABaraapap:101	ABaraapap	101	2040	-22959	-131	-144	2040	17.9	585	277	38	603427
ABaraapapa:139	ABaraapapa	139	1874	-23125	38	27	1874	26.6	614	264	31	459342
ABaraapapp:139	ABaraapapp	139	1727	-23272	-129	-103	1727	25.1	592	246	35	464187
ABaraapp:72	ABaraapp	72	2059	-22940	-343	-345	2059	9.3	476	277	46	338698
ABaraappa:100	ABaraappa	100	2029	-22970	-201	-214	2029	10.8	532	296	39	412288
ABaraappaa:133	ABaraappaa	133	1808	-23191	-127	-143	1808	22.9	605	337	34	449111
ABaraappap:133	ABaraappap	133	1750	-23249	-120	-139	1750	16.2	581	331	33	356301
ABaraappp:100	ABaraappp	100	2038	-22961	-106	-110	2038	13.6	489	291	39	345425
ABaraapppa:133	ABaraapppa	133	1796	-23203	-64	-79	1796	22.1	555	325	32	328279
ABaraapppp:133	ABaraapppp	133	1804	-23195	-175	-187	1804	14.5	531	297	33	288326
ABarap:30	ABarap	30	1974	-23025	-316	-319	1974	19.3	471	220	57	603538
ABarapa:50	ABarapa	50	2083	-22916	-265	-267	2083	23.6	512	214	50	732959
ABarapaa:76	ABarapaa	76	2089	-22911	-222	-229	2089	20.1	556	237	42	571763
ABarapaaa:105	ABarapaaa	105	1903	-23096	-148	-152	1903	37.8	627	288	36	580992
ABarapaaaa:144	ABarapaaaa	144	1752	-23247	-40	-45	1752	38.5	655	304	31	390620
ABarapaaap:144	ABarapaaap	144	1806	-23193	-40	-40	1806	43.4	626	304	30	293590
ABarapaap:105	ABarapaap	105	2033	-22966	-71	-111	2033	29.3	605	297	35	542101
ABarapaapa:146	ABarapaapa	146	1813	-23186	-87	-115	1813	28.7	644	306	31	407883
ABarapaapp:146	ABarapaapp	146	1762	-23237	-140	-151	1762	25.6	614	310	30	313941
ABarapap:76	ABarapap	76	2060	-22939	-276	-288	2060	22.5	508	243	43	515242
ABarapapa:104	ABarapapa	104	1944	-23055	-140	-150	1944	31.1	578	274	37	513106
ABarapapaa:142	ABarapapaa	142	1837	-23162	-35	-62	1837	34.8	609	315	30	314213
ABarapapap:142	ABarapapap	142	1855	-23144	-34	-54	1855	30.2	577	320	31	316456
ABarapapp:104	ABarapapp	104	1974	-23025	-88	-111	1974	19.7	558	274	37	450691
ABarapappa:141	ABarapappa	141	1805	-23194	-104	-108	1805	14.7	624	322	33	364427
ABarapappp:141	ABarapappp	141	1776	-23223	-148	-164	1776	12.3	588	307	31	266846
ABarapp:50	ABarapp	50	2213	-22786	-169	-168	2213	12.4	434	222	51	447903
ABarappa:73	ABarappa	73	2103	-22896	-173	-178	2103	14.6	481	211	44	478592
ABarappaa:101	ABarappaa	101	1992	-23007	-51	-65	1992	23.7	560	246	36	479642
ABarappaaa:144	ABarappaaa	144	1843	-23156	-11	-31	1843	31.5	610	266	31	423142
ABarappaap:144	ABarappaap	144	1775	-23224	-73	-99	1775	28.3	587	277	32	392093
ABarappap:101	ABarappap	101	2028	-22971	-124	-129	2028	16.2	527	238	39	494784
ABarappapa:139	ABarappapa	139	1790	-23209	-22	-26	1790	17.9	581	274	33	356508
ABarappapp:139	ABarappapp	139	1862	-23137	-23	-29	1862	13.4	558	266	33	320844
ABarappp:73	ABarappp	73	2142	-22857	-164	-170	2142	17.1	425	218	44	434064
ABarapppa:100	ABarapppa	100	1947	-23052	-135	-140	1947	25.1	514	251	38	501101
ABarapppaa:136	ABarapppaa	136	1826	-23173	-52	-65	1826	27.0	559	301	32	339046
ABarapppap:136	ABarapppap	136	1888	-23111	-9	-28	1888	23.9	532	301	34	348925
ABarapppp:100	ABarapppp	100	1959	-23040	-183	-160	1959	21.1	471	239	38	436272
ABarappppa:135	ABarappppa	135	1797	-23202	-180	-106	1797	21.8	536	264	31	292915
ABarappppp:135	ABarappppp	135	2146	-22853	-472	-297	2146	20.8	506	250	34	317729
ABarp:17	ABarp	17	1902	-23097	-550	-550	1902	43.5	427	236	63	915709
ABarpa:31	ABarpa	31	1914	-23085	-519	-519	1914	44.9	481	237	58	922440
ABarpaa:52	ABarpaa	52	1941	-23058	-478	-480	1941	43.7	525	238	51	941791
ABarpaaa:73	ABarpaaa	73	2107	-22892	-359	-368	2107	42.4	526	231	44	777176
ABarpaaaa:104	ABarpaaaa	104	1980	-23019	-169	-180	1980	39.9	558	244	38	668416
ABarpaaaaa:142	ABarpaaaaa	142	1824	-23175	-47	-64	1824	35.0	562	284	32	344140
ABarpaaaap:142	ABarpaaaap	142	1861	-23138	-17	-19	1861	41.7	566	275	31	314771
ABarpaaap:104	ABarpaaap	104	2024	-22975	-119	-130	2024	48.4	532	247	37	503845
ABarpaaapa:143	ABarpaaapa	143	1891	-23108	-34	-37	1891	48.7	586	287	31	280094
ABarpaaapp:143	ABarpaaapp	143	1885	-23114	-13	-3	1885	51.2	550	267	30	246180
ABarpaap:73	ABarpaap	73	2241	-22758	-493	-496	2241	51.4	477	265	44	642788
ABarpaapa:104	ABarpaapa	104	2028	-22971	-168	-184	2028	48.2	490	232	38	519497
ABarpaapaa:141	ABarpaapaa	141	1794	-23205	-93	-94	1794	42.7	563	236	30	314916
ABarpaapap:141	ABarpaapap	141	1869	-23130	-91	-88	1869	47.6	529	236	34	322336
ABarpaapp:104	ABarpaapp	104	2004	-22995	-298	-312	2004	51.0	444	229	39	519001
ABarpaappa:141	ABarpaappa	141	1962	-23037	-120	-118	1962	52.1	497	246	33	275141
ABarpaappp:141	ABarpaappp	141	1921	-23078	-114	-124	1921	51.6	443	255	32	251344
ABarpap:52	ABarpap	52	2001	-22998	-417	-420	2001	40.1	457	272	51	763383
ABarpapa:74	ABarpapa	74	2139	-22860	-382	-385	2139	40.8	473	234	44	767516
ABarpapaa:105	ABarpapaa	105	2005	-22994	-161	-171	2005	35.9	519	219	39	695791
ABarpapaaa:142	ABarpapaaa	142	1931	-23068	-101	-74	1931	30.4	542	236	33	395478
ABarpapaap:142	ABarpapaap	142	1846	-23153	-507	-302	1846	37.1	525	227	34	387562
ABarpapap:105	ABarpapap	105	2058	-22941	-235	-250	2058	36.3	477	224	38	627189
ABarpapapa:143	ABarpapapa	143	1870	-23129	-112	-125	1870	33.4	527	273	31	295366
ABarpapapp:143	ABarpapapp	143	1997	-23002	-238	-123	1997	38.3	496	263	33	300259
ABarpapp:74	ABarpapp	74	2065	-22934	-373	-382	2065	41.3	421	279	43	593703
ABarpappa:105	ABarpappa	105	2102	-22897	-79	-90	2102	40.9	454	240	36	479169
ABarpappaa:145	ABarpappaa	145	1901	-23098	-78	-88	1901	42.1	522	276	30	278741
ABarpappap:145	ABarpappap	145	1973	-23026	-185	-197	1973	45.0	489	243	32	254028
ABarpappp:105	ABarpappp	105	2030	-22969	-165	-172	2030	44.1	408	252	39	471232
ABarpapppa:141	ABarpapppa	141	1964	-23035	-422	-190	1964	43.2	454	252	31	245341
ABarpapppp:141	ABarpapppp	141	1950	-23049	-80	-82	1950	46.1	420	255	32	242964
ABarpp:31	ABarpp	31	1917	-23082	-713	-713	1917	48.6	366	238	59	842536
ABarppa:51	ABarppa	51	2119	-22880	-755	-759	2119	52.0	422	235	51	793494
ABarppaa:73	ABarppaa	73	2301	-22698	-778	-800	2301	53.9	413	256	44	627734
ABarppaaa:106	ABarppaaa	106	2347	-22652	-772	-810	2347	56.5	432	273	38	441076
ABarppaaaa:148	ABarppaaaa	148	2321	-22678	-819	-920	2321	58.1	425	271	30	208536
ABarppaaap:148	ABarppaaap	148	1872	-23127	-226	-245	1872	54.8	395	286	32	216079
ABarppaap:106	ABarppaap	106	2127	-22872	-622	-686	2127	56.0	376	276	37	416459
ABarppaapa:147	ABarppaapa	147	2022	-22977	-513	-585	2022	55.5	387	245	32	229580
ABarppaapp:147	ABarppaapp	147	2039	-22961	-180	-233	2039	55.4	357	261	30	212266
ABarppap:73	ABarppap	73	2198	-22801	-500	-508	2198	52.2	369	309	44	590239
ABarppapa:106	ABarppapa	106	2035	-22964	-547	-570	2035	55.2	336	301	36	398810
ABarppapaa:152	ABarppapaa	152	2030	-22969	-372	-405	2030	56.6	330	268	30	209979
ABarppapap:152	ABarppapap	152	1981	-23018	-244	-246	1981	55.0	282	273	32	224026
ABarppapp:106	ABarppapp	106	2049	-22950	-451	-475	2049	54.6	291	349	38	430176
ABarppappa:147	ABarppappa	147	1961	-23038	-508	-535	1961	56.5	288	321	31	217205
ABarppappp:147	ABarppappp	147	1981	-23018	-319	-348	1981	55.9	244	314	32	226556
ABarppp:51	ABarppp	51	2030	-22969	-436	-452	2030	44.6	344	228	50	825770
ABarpppa:74	ABarpppa	74	2248	-22751	-395	-402	2248	50.3	354	247	43	669926
ABarpppaa:105	ABarpppaa	105	2101	-22898	-226	-214	2101	51.2	365	242	37	482096
ABarpppaaa:147	ABarpppaaa	147	2149	-22850	-424	-195	2149	50.2	410	222	30	250902
ABarpppaap:147	ABarpppaap	147	2169	-22830	-367	-339	2169	51.9	355	221	32	255473
ABarpppap:105	ABarpppap	105	2144	-22855	-168	-191	2144	51.2	316	255	37	469249
ABarpppapa:142	ABarpppapa	142	2161	-22838	-295	-284	2161	52.7	318	220	34	286938
ABarpppapp:142	ABarpppapp	142	1896	-23103	-182	-188	1896	47.2	298	242	30	253167
ABarpppp:74	ABarpppp	74	2184	-22815	-447	-460	2184	49.5	296	295	45	668816
ABarppppa:106	ABarppppa	106	2056	-22943	-282	-300	2056	52.0	283	280	39	505419
ABarppppaa:147	ABarppppaa	147	2071	-22928	-245	-268	2071	53.1	276	233	31	277821
ABarppppap:147	ABarppppap	147	2013	-22986	-208	-223	2013	51.6	239	249	33	289643
ABarppppp:106	ABarppppp	106	1978	-23021	-266	-283	1978	50.9	244	327	38	513516
ABarpppppa:151	ABarpppppa	151	1891	-23109	-153	-157	1891	50.9	220	278	31	273606
ABarpppppp:151	ABarpppppp	151	1958	-23041	-133	-142	1958	43.9	190	292	34	341582
ABp:1	ABp	1	1925	-23075	-527	-527	1925	34.4	364	220	86	2453888
ABpl:6	ABpl	6	1920	-23079	-599	-599	1920	46.6	385	317	70	1319899
ABpla:17	ABpla	17	1897	-23102	-750	-751	1897	50.0	495	342	62	851846
ABplaa:30	ABplaa	30	1913	-23086	-645	-645	1913	49.0	553	364	59	914107
ABplaaa:51	ABplaaa	51	2042	-22957	-441	-441	2042	49.2	588	329	51	927176
ABplaaaa:72	ABplaaaa	72	3149	-21850	718	715	3149	48.1	606	364	45	837091
ABplaaaaa:100	ABplaaaaa	100	7915	-17084	5164	5262	7915	35.5	599	409	40	843175
ABplaaaaaa:137	ABplaaaaaa	137	11954	-13045	8917	9072	11954	28.7	583	429	34	482413
ABplaaaaap:137	ABplaaaaap	137	12187	-12812	7929	8569	12187	33.9	558	417	33	468095
ABplaaaap:100	ABplaaaap	100	7447	-17552	4423	4669	7447	44.6	582	411	39	739869
ABplaaaapa:140	ABplaaaapa	140	12309	-12690	7619	8138	12309	42.5	543	424	31	380578
ABplaaaapp:140	ABplaaaapp	140	10906	-14093	5656	6447	10906	46.3	509	414	31	355061
ABplaaap:72	ABplaaap	72	3023	-21976	376	376	3023	51.3	546	367	44	672906
ABplaaapa:99	ABplaaapa	99	7079	-17920	3990	4206	7079	45.9	569	385	38	647011
ABplaaapaa:135	ABplaaapaa	135	11177	-13822	7995	8140	11177	37.4	514	393	35	493422
ABplaaapap:135	ABplaaapap	135	10962	-14037	6679	7170	10962	43.2	481	403	32	392227
ABplaaapp:99	ABplaaapp	99	6195	-18804	3156	3253	6195	51.4	532	406	39	568044
ABplaaappa:134	ABplaaappa	134	10334	-14665	5120	6054	10334	51.9	471	411	32	326754
ABplaaappp:134	ABplaaappp	134	10943	-14056	5422	6186	10943	47.5	450	433	31	359453
ABplaap:51	ABplaap	51	2062	-22937	-427	-429	2062	44.7	519	392	51	942272
ABplaapa:72	ABplaapa	72	3036	-21963	506	507	3036	39.1	569	423	46	1043027
ABplaapaa:100	ABplaapaa	100	5814	-19185	3036	3071	5814	21.2	551	418	41	738106
ABplaapaaa:136	ABplaapaaa	136	7044	-17955	3729	3993	7044	9.2	502	354	34	317564
ABplaapaap:136	ABplaapaap	136	8725	-16274	5110	5368	8725	10.9	481	384	34	353247
ABplaapap:100	ABplaapap	100	6514	-18485	3346	3582	6514	30.3	542	434	41	822483
ABplaapapa:136	ABplaapapa	136	9800	-15199	6108	6445	9800	16.0	493	424	36	520979
ABplaapapp:136	ABplaapapp	136	11430	-13569	6163	7487	11430	21.7	461	439	36	575084
ABplaapp:72	ABplaapp	72	3012	-21987	372	391	3012	42.8	497	410	46	909744
ABplaappa:99	ABplaappa	99	6024	-18975	3038	3132	6024	38.1	490	398	41	761380
ABplaappaa:134	ABplaappaa	134	15118	-9881	8603	9992	15118	31.6	412	425	36	617975
ABplaappap:134	ABplaappap	134	14587	-10412	8855	9645	14587	36.6	365	421	34	474190
ABplaappp:99	ABplaappp	99	5639	-19361	2628	2756	5639	42.7	430	396	40	661729
ABplaapppa:136	ABplaapppa	136	10654	-14345	6170	6957	10654	47.1	355	380	34	386612
ABplaapppp:136	ABplaapppp	136	13218	-11781	7213	8644	13218	40.0	322	410	32	403092
ABplap:30	ABplap	30	1905	-23094	-712	-713	1905	51.9	426	349	57	732907
ABplapa:51	ABplapa	51	2213	-22786	-771	-774	2213	55.1	487	319	50	701959
ABplapaa:74	ABplapaa	74	3517	-21482	145	113	3517	55.7	498	357	42	590716
ABplapaaa:103	ABplapaaa	103	9681	-15318	5765	5925	9681	54.6	499	365	37	461693
ABplapaaaa:142	ABplapaaaa	142	16268	-8731	11559	12047	16268	49.2	453	380	31	267602
ABplapaaap:142	ABplapaaap	142	18690	-6309	12190	13070	18690	49.7	419	396	30	246018
ABplapaap:103	ABplapaap	103	10363	-14636	6717	7027	10363	48.8	473	380	37	505228
ABplapaapa:142	ABplapaapa	142	21574	-3425	14818	15731	21574	41.2	417	409	32	342810
ABplapaapp:142	ABplapaapp	142	20175	-4824	13559	14357	20175	44.5	385	398	30	289287
ABplapap:74	ABplapap	74	3416	-21583	493	489	3416	54.2	435	361	43	595140
ABplapapa:103	ABplapapa	103	8861	-16138	5243	5381	8861	54.4	427	393	38	487812
ABplapapaa:140	ABplapapaa	140	13976	-11023	8299	9006	13976	52.2	414	426	33	309542
ABplapapap:140	ABplapapap	140	16275	-8725	10100	10856	16275	53.3	385	400	30	265722
ABplapapp:103	ABplapapp	103	8570	-16429	5313	5397	8570	53.5	374	413	39	543688
ABplapappa:142	ABplapappa	142	14691	-10308	8710	9644	14691	55.7	350	398	33	313567
ABplapappp:142	ABplapappp	142	15527	-9472	9472	10863	15527	52.6	320	415	33	339881
ABplapp:51	ABplapp	51	2036	-22963	-378	-381	2036	50.1	415	365	51	793816
ABplappa:72	ABplappa	72	2921	-22078	408	408	2921	51.5	454	417	44	728248
ABplappaa:101	ABplappaa	101	8609	-16390	4690	5160	8609	48.0	478	422	37	568224
ABplappaaa:139	ABplappaaa	139	20650	-4349	14440	15213	20650	37.1	444	430	33	446690
ABplappaap:139	ABplappaap	139	21768	-3231	13787	15572	21768	39.0	404	445	32	439117
ABplappap:101	ABplappap	101	8356	-16643	4826	5039	8356	50.2	434	426	37	556529
ABplappapa:139	ABplappapa	139	14530	-10469	8304	9157	14530	48.3	380	440	33	350032
ABplappapp:139	ABplappapp	139	22182	-2817	14889	16118	22182	48.4	349	425	29	301914
ABplappp:72	ABplappp	72	2897	-22102	402	407	2897	47.7	391	394	44	670968
ABplapppa:100	ABplapppa	100	7702	-17297	4145	4413	7702	42.5	387	419	38	574394
ABplapppaa:134	ABplapppaa	134	19503	-5496	13123	14424	19503	46.7	317	442	35	484472
ABplapppap:134	ABplapppap	134	24584	-415	14471	17182	24584	39.8	302	441	33	440375
ABplapppp:100	ABplapppp	100	8182	-16817	4552	4992	8182	39.6	337	419	38	573395
ABplappppa:139	ABplappppa	139	23453	-1546	14432	16848	23453	32.2	234	443	33	466720
ABplappppp:139	ABplappppp	139	23723	-1276	15129	17333	23723	33.3	290	435	33	441259
ABplp:17	ABplp	17	1840	-23159	-535	-536	1840	42.5	375	415	63	961459
ABplpa:31	ABplpa	31	1869	-23130	-483	-485	1869	36.4	413	443	58	1011536
ABplpaa:51	ABplpaa	51	2103	-22896	-257	-258	2103	41.1	463	446	50	1004076
ABplpaaa:75	ABplpaaa	75	4042	-20957	1579	1569	4042	27.8	518	446	44	789356
ABplpaaaa:103	ABplpaaaa	103	9521	-15478	6227	6292	9521	20.0	494	413	38	469575
ABplpaaaaa:141	ABplpaaaaa	141	17175	-7824	12523	13283	17175	21.1	501	406	33	370798
ABplpaaaap:141	ABplpaaaap	141	18098	-6901	12888	13763	18098	23.0	468	419	33	355445
ABplpaaap:103	ABplpaaap	103	12955	-12044	9117	9517	12955	29.3	502	452	38	669362
ABplpaaapa:141	ABplpaaapa	141	22304	-2695	18133	18211	22304	31.2	510	462	32	380452
ABplpaaapp:141	ABplpaaapp	141	20785	-4214	15416	15973	20785	36.0	474	461	32	375994
ABplpaap:75	ABplpaap	75	4434	-20565	1752	1778	4434	35.3	465	449	44	857502
ABplpaapa:103	ABplpaapa	103	12774	-12225	8915	9289	12774	39.1	516	449	38	665092
ABplpaapaa:141	ABplpaapaa	141	19496	-5503	15020	15347	19496	36.5	550	449	33	378959
ABplpaapap:141	ABplpaapap	141	19176	-5823	13196	14004	19176	41.2	510	450	32	345427
ABplpaapp:103	ABplpaapp	103	12693	-12306	8897	9285	12693	42.4	476	454	38	608616
ABplpaappa:141	ABplpaappa	141	19045	-5954	13423	13810	19045	51.3	490	431	30	248733
ABplpaappp:141	ABplpaappp	141	17532	-7467	11623	12261	17532	45.1	479	454	32	302319
ABplpap:51	ABplpap	51	2045	-22954	-301	-307	2045	31.3	381	451	50	961854
ABplpapa:74	ABplpapa	74	4149	-20850	1503	1541	4149	27.3	427	447	45	840273
ABplpapaa:103	ABplpapaa	103	13488	-11511	8853	9593	13488	27.9	459	448	38	666014
ABplpapaaa:141	ABplpapaaa	141	26405	1405	19255	20643	26405	24.0	429	435	32	382057
ABplpapaap:141	ABplpapaap	141	26659	1659	19681	21021	26659	26.3	411	464	32	407871
ABplpapap:103	ABplpapap	103	15030	-9969	10203	11092	15030	33.1	411	453	40	811567
ABplpapapa:146	ABplpapapa	146	29675	4675	22488	23302	29675	31.0	377	467	32	406615
ABplpapapp:146	ABplpapapp	146	30870	5870	22639	24177	30870	32.6	335	460	33	446951
ABplpapp:74	ABplpapp	74	3638	-21361	1069	1079	3638	20.7	378	439	45	669288
ABplpappa:102	ABplpappa	102	11973	-13026	7637	8379	11973	23.5	418	439	40	669737
ABplpappaa:140	ABplpappaa	140	26136	1136	19578	20287	26136	21.6	385	442	34	429982
ABplpappap:140	ABplpappap	140	29385	4385	20249	22245	29385	27.9	347	435	33	399456
ABplpappp:102	ABplpappp	102	13575	-11424	9633	10001	13575	25.7	368	453	40	695395
ABplpapppa:144	ABplpapppa	144	27623	2623	20292	21626	27623	23.2	335	461	34	411926
ABplpapppp:144	ABplpapppp	144	25601	601	18588	19471	25601	23.5	292	465	34	410967
ABplpp:31	ABplpp	31	1909	-23090	-462	-463	1909	44.1	322	422	57	941415
ABplppa:52	ABplppa	52	2093	-22906	-317	-317	2093	50.0	370	425	48	761212
ABplppaa:76	ABplppaa	76	4689	-20310	2142	2150	4689	42.3	415	454	42	777643
ABplppaaa:106	ABplppaaa	106	12824	-12175	9047	9386	12824	42.5	420	461	36	561294
ABplppaaaa:146	ABplppaaaa	146	17850	-7149	11265	12440	17850	38.0	438	468	31	333030
ABplppaaap:146	ABplppaaap	146	26926	1926	19691	20709	26926	43.8	412	462	29	315878
ABplppaap:106	ABplppaap	106	14099	-10900	9739	10354	14099	43.2	370	458	36	571977
ABplppaapa:150	ABplppaapa	150	22858	-2141	15586	16896	22858	40.4	367	467	30	349770
ABplppaapp:150	ABplppaapp	150	22023	-2976	13696	15076	22023	41.4	333	454	30	339699
ABplppap:76	ABplppap	76	4106	-20893	1526	1538	4106	45.1	342	439	42	713836
ABplppapa:105	ABplppapa	105	11742	-13257	7713	8154	11742	41.6	294	447	36	554894
ABplppapaa:146	ABplppapaa	146	19447	-5552	12456	14168	19447	42.5	267	446	32	377481
ABplppapap:146	ABplppapap	146	21379	-3620	13531	15440	21379	39.1	240	454	33	435654
ABplppapp:105	ABplppapp	105	12383	-12616	8834	9142	12383	38.2	252	446	37	604127
ABplppappa:148	ABplppappa	148	22527	-2472	15335	17468	22527	35.4	208	453	33	464300
ABplppappp:148	ABplppappp	148	22847	-2152	14949	17154	22847	29.1	192	438	31	365577
ABplppp:52	ABplppp	52	2165	-22834	-183	-188	2165	38.1	295	449	48	961609
ABplpppa:76	ABplpppa	76	4897	-20102	2222	2236	4897	33.3	355	457	43	811294
ABplpppaa:105	ABplpppaa	105	15823	-9176	11501	12011	15823	35.8	349	466	38	670101
ABplpppaaa:143	ABplpppaaa	143	32302	7302	23458	25287	32302	36.1	302	471	31	369674
ABplpppaap:143	ABplpppaap	143	33705	8705	24879	25962	33705	31.2	267	471	31	379547
ABplpppap:105	ABplpppap	105	15993	-9006	11554	12201	15993	29.5	312	465	38	629410
ABplpppapa:146	ABplpppapa	146	27906	2906	18435	20708	27906	22.7	250	465	33	385750
ABplpppapp:146	ABplpppapp	146	27982	2982	20462	21231	27982	14.8	241	447	31	312798
ABplpppp:76	ABplpppp	76	4023	-20976	1487	1496	4023	27.3	302	456	45	814690
ABplppppa:103	ABplppppa	103	11550	-13449	7807	8296	11550	26.1	299	458	39	634458
ABplppppaa:139	ABplppppaa	139	29474	4474	19432	22884	29474	24.3	223	448	34	481707
ABplppppap:139	ABplppppap	139	24044	-955	15602	18063	24044	18.2	207	447	34	427281
ABplppppp:103	ABplppppp	103	12770	-12229	9337	9551	12770	27.4	249	462	38	651681
ABplpppppa:142	ABplpppppa	142	18461	-6538	12208	13024	18461	14.1	192	428	34	364664
ABplpppppp:142	ABplpppppp	142	19787	-5212	13775	14671	19787	15.3	170	406	33	307952
ABpr:6	ABpr	6	1974	-23025	-408	-408	1974	24.1	306	206	71	1123415
ABpra:17	ABpra	17	1924	-23075	-349	-350	1924	23.5	329	189	64	839753
ABpraa:30	ABpraa	30	1960	-23040	-433	-434	1960	27.4	377	180	59	838683
ABpraaa:50	ABpraaa	50	2083	-22916	-393	-395	2083	32.0	424	179	51	917867
ABpraaaa:72	ABpraaaa	72	2897	-22102	334	334	2897	33.5	463	187	44	800829
ABpraaaaa:101	ABpraaaaa	101	4574	-20425	2015	2058	4574	23.2	478	198	38	544119
ABpraaaaaa:138	ABpraaaaaa	138	5637	-19362	3245	3285	5637	20.7	537	234	32	349012
ABpraaaaap:138	ABpraaaaap	138	5477	-19522	2582	2851	5477	23.2	508	209	32	360671
ABpraaaap:101	ABpraaaap	101	4700	-20299	1943	2077	4700	28.5	442	177	38	597847
ABpraaaapa:138	ABpraaaapa	138	6612	-18387	3208	3548	6612	26.1	479	194	31	349172
ABpraaaapp:138	ABpraaaapp	138	6229	-18771	2201	2855	6229	27.7	443	181	33	424485
ABpraaap:72	ABpraaap	72	2798	-22202	256	258	2798	40.3	402	203	44	768563
ABpraaapa:100	ABpraaapa	100	4520	-20479	1894	1983	4520	28.8	431	218	38	537786
ABpraaapaa:140	ABpraaapaa	140	5909	-19090	2868	3162	5909	26.2	493	239	33	380590
ABpraaapap:140	ABpraaapap	140	6281	-18718	2513	2923	6281	27.2	459	223	32	342296
ABpraaapp:100	ABpraaapp	100	4540	-20459	1591	1793	4540	35.8	393	201	38	595847
ABpraaappa:136	ABpraaappa	136	6451	-18548	1812	2844	6451	35.2	442	213	34	416467
ABpraaappp:136	ABpraaappp	136	6397	-18602	1828	2794	6397	40.1	406	201	33	426155
ABpraap:50	ABpraap	50	2086	-22913	-286	-290	2086	18.6	356	199	51	546985
ABpraapa:72	ABpraapa	72	2995	-22004	452	454	2995	28.5	396	170	44	770264
ABpraapaa:101	ABpraapaa	101	5854	-19145	2970	3116	5854	17.8	441	207	39	516678
ABpraapaaa:141	ABpraapaaa	141	8560	-16439	4858	5278	8560	14.6	497	276	34	300617
ABpraapaap:141	ABpraapaap	141	9728	-15271	5299	5793	9728	14.9	463	249	32	272797
ABpraapap:101	ABpraapap	101	6029	-18971	3035	3130	6029	23.1	395	196	40	566889
ABpraapapa:141	ABpraapapa	141	9556	-15443	5293	5823	9556	20.2	440	217	36	418757
ABpraapapp:141	ABpraapapp	141	10091	-14908	5056	6195	10091	20.0	384	204	35	378864
ABpraapp:72	ABpraapp	72	2624	-22375	140	142	2624	19.9	352	200	45	548873
ABpraappa:100	ABpraappa	100	4787	-20212	2194	2204	4787	11.0	424	240	40	386317
ABpraappaa:136	ABpraappaa	136	8236	-16763	5192	5276	8236	8.5	486	296	36	301830
ABpraappap:136	ABpraappap	136	8997	-16002	5167	5358	8997	8.2	445	257	33	226102
ABpraappp:100	ABpraappp	100	4432	-20567	1511	1571	4432	12.3	354	228	39	324973
ABpraapppa:136	ABpraapppa	136	9334	-15665	5088	5446	9334	9.1	411	231	34	246729
ABpraapppp:136	ABpraapppp	136	9877	-15122	5933	6254	9877	10.2	362	209	36	325816
ABprap:30	ABprap	30	1916	-23083	-441	-440	1916	36.0	273	191	59	972591
ABprapa:51	ABprapa	51	2009	-22990	-313	-319	2009	39.4	319	172	50	1029433
ABprapaa:74	ABprapaa	74	3507	-21492	994	1004	3507	43.6	345	183	43	795907
ABprapaaa:103	ABprapaaa	103	8859	-16140	5381	5753	8859	44.1	362	203	37	545801
ABprapaaaa:142	ABprapaaaa	142	12935	-12064	8518	9184	12935	46.2	389	200	35	399960
ABprapaaap:142	ABprapaaap	142	19767	-5232	14326	15395	19767	41.3	366	212	29	273411
ABprapaap:103	ABprapaap	103	10545	-14454	6593	7173	10545	45.1	327	191	37	591005
ABprapaapa:145	ABprapaapa	145	16724	-8275	10982	12211	16724	46.6	337	187	33	344460
ABprapaapp:145	ABprapaapp	145	18857	-6142	12136	13182	18857	44.8	305	180	31	331681
ABprapap:74	ABprapap	74	3134	-21865	589	607	3134	46.1	299	215	43	699086
ABprapapa:101	ABprapapa	101	9540	-15459	5703	6153	9540	44.9	302	213	37	540834
ABprapapaa:141	ABprapapaa	141	16679	-8320	9961	11620	16679	40.1	356	180	34	443357
ABprapapap:141	ABprapapap	141	19094	-5905	12002	13440	19094	36.1	321	187	31	369661
ABprapapp:101	ABprapapp	101	9466	-15533	6111	6360	9466	46.3	245	225	38	556342
ABprapappa:142	ABprapappa	142	16350	-8649	10360	11553	16350	45.6	229	212	32	351233
ABprapappp:142	ABprapappp	142	18240	-6759	11737	12932	18240	41.6	196	220	32	375784
ABprapp:51	ABprapp	51	2011	-22988	-341	-344	2011	35.7	240	188	51	1026839
ABprappa:74	ABprappa	74	3048	-21951	428	446	3048	42.7	250	187	45	909262
ABprappaa:102	ABprappaa	102	8517	-16482	4709	5178	8517	41.5	280	183	39	697454
ABprappaaa:139	ABprappaaa	139	17309	-7690	10697	11661	17309	39.6	289	196	32	325642
ABprappaap:139	ABprappaap	139	19313	-5686	13251	13920	19313	45.7	264	204	31	301380
ABprappap:102	ABprappap	102	9862	-15137	5867	6306	9862	42.1	238	185	38	701188
ABprappapa:142	ABprappapa	142	17905	-7094	9740	12344	17905	40.2	252	172	37	524535
ABprappapp:142	ABprappapp	142	27222	2222	17863	20556	27222	40.6	218	181	32	443891
ABprappp:74	ABprappp	74	3081	-21918	557	562	3081	40.3	219	233	44	789472
ABprapppa:102	ABprapppa	102	9118	-15881	5660	5927	9118	42.5	200	222	39	700716
ABprapppaa:139	ABprapppaa	139	27486	2486	17897	20694	27486	35.9	200	190	34	530618
ABprapppap:139	ABprapppap	139	26210	1210	17853	20311	26210	35.7	172	215	34	524176
ABprapppp:102	ABprapppp	102	10201	-14798	7187	7283	10201	38.4	163	243	39	763346
ABprappppa:143	ABprappppa	143	25036	36	15137	19335	25036	31.3	155	233	35	570252
ABprappppp:143	ABprappppp	143	23305	-1694	16918	18173	23305	26.5	136	254	33	430542
ABprp:17	ABprp	17	1967	-23032	-340	-341	1967	16.7	240	271	62	465119
ABprpa:31	ABprpa	31	2106	-22893	-273	-273	2106	12.2	275	234	58	440752
ABprpaa:51	ABprpaa	51	2254	-22745	-62	-62	2254	17.1	277	192	49	537435
ABprpaaa:74	ABprpaaa	74	3668	-21331	1089	1096	3668	31.8	320	160	43	766128
ABprpaaaa:101	ABprpaaaa	101	9699	-15300	6548	6691	9699	41.4	383	178	39	617849
ABprpaaaaa:141	ABprpaaaaa	141	15613	-9386	11756	11840	15613	33.9	488	217	31	315684
ABprpaaaap:141	ABprpaaaap	141	13189	-11810	8793	9570	13189	41.1	455	213	33	347508
ABprpaaap:101	ABprpaaap	101	10505	-14494	6840	7146	10505	34.7	362	173	37	571735
ABprpaaapa:143	ABprpaaapa	143	17864	-7135	12671	13382	17864	41.0	453	186	30	319647
ABprpaaapp:143	ABprpaaapp	143	18551	-6448	13001	13856	18551	35.6	428	173	32	378015
ABprpaap:74	ABprpaap	74	3317	-21682	822	825	3317	26.6	297	206	42	508929
ABprpaapa:102	ABprpaapa	102	8854	-16145	4999	5427	8854	31.0	354	208	36	439121
ABprpaapaa:142	ABprpaapaa	142	15126	-9873	10344	10585	15126	27.9	419	209	30	268307
ABprpaapap:142	ABprpaapap	142	15400	-9599	8832	10396	15400	34.0	399	194	31	340012
ABprpaapp:102	ABprpaapp	102	8803	-16196	5084	5452	8803	27.8	314	209	36	412048
ABprpaappa:140	ABprpaappa	140	15626	-9373	8729	10530	15626	30.6	384	184	33	384470
ABprpaappp:140	ABprpaappp	140	15658	-9342	8923	10729	15658	31.0	354	189	32	338512
ABprpap:51	ABprpap	51	2142	-22857	-183	-184	2142	12.4	224	255	51	425782
ABprpapa:73	ABprpapa	73	3219	-21780	736	745	3219	17.2	271	187	44	561006
ABprpapaa:101	ABprpapaa	101	6849	-18150	3782	3869	6849	14.7	387	195	38	395204
ABprpapaaa:139	ABprpapaaa	139	10100	-14899	6378	6558	10100	8.4	487	240	33	232740
ABprpapaap:139	ABprpapaap	139	11136	-13864	6325	6816	11136	11.2	453	216	32	224703
ABprpapap:101	ABprpapap	101	8103	-16897	4651	4801	8103	16.3	341	189	37	388068
ABprpapapa:140	ABprpapapa	140	13422	-11577	8327	8944	13422	14.7	425	193	32	273266
ABprpapapp:140	ABprpapapp	140	14303	-10696	8900	9802	14303	15.3	385	184	33	296183
ABprpapp:73	ABprpapp	73	3063	-21936	622	623	3063	14.6	227	233	44	438554
ABprpappa:100	ABprpappa	100	6945	-18054	3554	3816	6945	17.2	293	196	38	443861
ABprpappaa:137	ABprpappaa	137	13569	-11430	8826	9411	13569	17.9	343	187	36	394798
ABprpappap:137	ABprpappap	137	11010	-13989	7282	7652	11010	11.2	325	216	34	243743
ABprpappp:100	ABprpappp	100	7567	-17432	4317	4368	7567	15.5	257	205	39	437745
ABprpapppa:140	ABprpapppa	140	13786	-11213	9876	10021	13786	15.5	292	181	36	382704
ABprpapppp:140	ABprpapppp	140	17686	-7313	11889	12366	17686	19.2	238	181	32	343581
ABprpp:31	ABprpp	31	1947	-23052	-394	-394	1947	19.9	184	255	58	670061
ABprppa:51	ABprppa	51	2173	-22826	-225	-231	2173	28.9	184	206	48	842586
ABprppaa:76	ABprppaa	76	4775	-20224	2026	2058	4775	30.4	254	165	43	790877
ABprppaaa:106	ABprppaaa	106	12680	-12319	8547	9038	12680	27.5	334	161	36	542402
ABprppaaaa:146	ABprppaaaa	146	16592	-8407	10641	12032	16592	24.9	395	171	34	394210
ABprppaaap:146	ABprppaaap	146	25807	807	18006	20030	25807	26.1	359	164	30	321167
ABprppaap:106	ABprppaap	106	15658	-9341	10955	11597	15658	31.2	294	160	35	550948
ABprppaapa:149	ABprppaapa	149	24203	-796	16413	18020	24203	36.8	323	156	30	337532
ABprppaapp:149	ABprppaapp	149	26773	1773	19486	20496	26773	34.3	287	157	31	363550
ABprppap:76	ABprppap	76	4477	-20522	1559	1619	4477	32.6	205	199	43	795404
ABprppapa:105	ABprppapa	105	11770	-13229	7341	7773	11770	28.7	272	203	36	481738
ABprppapaa:145	ABprppapaa	145	20654	-4345	12842	15056	20654	27.2	328	168	33	368752
ABprppapap:145	ABprppapap	145	22517	-2482	14857	16659	22517	26.7	293	171	31	355192
ABprppapp:105	ABprppapp	105	14280	-10719	9361	9875	14280	32.5	229	213	35	487176
ABprppappa:151	ABprppappa	151	26119	1119	17065	19150	26119	33.1	257	187	32	375630
ABprppappp:151	ABprppappp	151	23166	-1833	16095	17386	23166	33.5	224	214	31	343972
ABprppp:51	ABprppp	51	2112	-22887	-338	-338	2112	21.7	156	270	50	688203
ABprpppa:74	ABprpppa	74	4144	-20855	1422	1494	4144	24.7	175	214	44	730230
ABprpppaa:105	ABprpppaa	105	14388	-10611	9410	10103	14388	30.1	243	176	37	607683
ABprpppaaa:142	ABprpppaaa	142	28333	3333	19782	21626	28333	27.2	264	165	33	414354
ABprpppaap:142	ABprpppaap	142	33038	8038	22699	25072	33038	30.0	231	177	32	405130
ABprpppap:105	ABprpppap	105	16573	-8426	12126	12499	16573	32.3	195	186	38	679616
ABprpppapa:145	ABprpppapa	145	25263	263	16549	18122	25263	25.5	195	191	34	396147
ABprpppapp:145	ABprpppapp	145	36418	11418	27058	29932	36418	27.7	178	228	32	423489
ABprpppp:74	ABprpppp	74	3602	-21397	1058	1058	3602	18.8	160	268	45	618058
ABprppppa:103	ABprppppa	103	10088	-14911	6514	6701	10088	21.8	201	205	40	645928
ABprppppaa:137	ABprppppaa	137	19856	-5143	14039	14504	19856	17.4	211	203	34	354627
ABprppppap:137	ABprppppap	137	20489	-4510	12958	14309	20489	20.9	174	218	34	386866
ABprppppp:103	ABprppppp	103	9854	-15145	6787	6823	9854	19.7	163	237	40	568239
ABprpppppa:141	ABprpppppa	141	19796	-5203	13626	14736	19796	16.7	160	249	34	342727
ABprpppppp:141	ABprpppppp	141	19532	-5467	14225	14989	19532	17.9	144	279	34	331969
EMS:1	EMS	1	1920	-23079	-517	-517	1920	32.5	332	404	79	2202747
MS:9	MS	9	2094	-22905	-193	-193	2094	18.7	395	362	68	670791
MSa:22	MSa	22	1960	-23039	-293	-293	1960	19.7	461	366	66	703504
MSaa:46	MSaa	46	1955	-23044	-268	-269	1955	22.0	479	333	56	537820
MSaaa:70	MSaaa	70	2035	-22964	-280	-282	2035	27.6	481	329	49	535325
MSaaaa:109	MSaaaa	109	1862	-23137	-305	-250	1862	37.1	495	336	43	553588
MSaaaaa:157	MSaaaaa	157	1959	-23040	-6	-13	1959	41.4	459	345	34	226719
MSaaaap:157	MSaaaap	157	1825	-23174	-106	-99	1825	41.5	515	341	33	255860
MSaaap:109	MSaaap	109	1914	-23085	-388	-293	1914	37.0	424	350	43	512112
MSaaapa:161	MSaaapa	161	2180	-22819	-815	-520	2180	44.4	423	376	33	233090
MSaaapp:161	MSaaapp	161	1924	-23075	-65	-76	1924	34.7	385	360	36	236216
MSaap:70	MSaap	70	2058	-22941	-201	-211	2058	21.4	420	333	48	358036
MSaapa:108	MSaapa	108	1895	-23104	-384	-273	1895	20.6	450	361	41	364710
MSaapaa:155	MSaapaa	155	2132	-22867	-786	-428	2132	30.0	431	384	34	272812
MSaapap:155	MSaapap	155	1875	-23124	-237	-238	1875	29.5	474	357	34	244695
MSaapp:108	MSaapp	108	1867	-23132	-150	-160	1867	25.8	389	336	42	345462
MSaappa:157	MSaappa	157	1984	-23015	-77	-77	1984	24.0	421	365	35	250481
MSaappp:157	MSaappp	157	1839	-23160	-60	-62	1839	25.1	380	326	34	176129
MSap:46	MSap	46	1988	-23011	-260	-262	1988	21.1	400	378	56	563157
MSapa:72	MSapa	72	2124	-22875	-201	-208	2124	15.9	369	358	47	319524
MSapaa:114	MSapaa	114	1882	-23117	-242	-224	1882	11.5	428	354	43	284579
MSapaaa:167	MSapaaa	167	1848	-23151	-329	-323	1848	17.5	467	360	30	147943
MSapaap:167	MSapaap	167	1823	-23177	-86	-92	1823	18.5	421	334	32	129900
MSapap:114	MSapap	114	1977	-23022	-122	-131	1977	12.6	371	371	40	241537
MSapapa:167	MSapapa	167	1763	-23237	-348	-346	1763	11.7	406	356	36	156796
MSapapp:167	MSapapp	167	2057	-22942	-5	-8	2057	10.7	367	356	32	112043
MSapp:72	MSapp	72	2133	-22866	-122	-125	2133	14.1	317	331	48	283984
MSappa:115	MSappa	115	1870	-23129	-213	-159	1870	9.8	392	285	41	206255
MSappaa:169	MSappaa	169	1845	-23154	-247	-312	1845	16.5	409	278	34	176559
MSappap:169	MSappap	169	1656	-23344	-890	-762	1656	13.0	408	282	34	154789
MSappp:115	MSappp	115	1822	-23177	-108	-115	1822	10.1	345	318	40	179813
MSapppa:167	MSapppa	167	1813	-23186	-94	-107	1813	7.5	352	308	37	136485
MSapppp:167	MSapppp	167	1750	-23249	-197	-207	1750	12.0	353	307	39	165767
MSp:22	MSp	22	1954	-23045	-253	-253	1954	19.5	357	308	65	536321
MSpa:46	MSpa	46	1952	-23047	-280	-281	1952	26.6	397	277	57	618493
MSpaa:71	MSpaa	71	1966	-23033	-293	-293	1966	23.5	419	263	50	498478
MSpaaa:112	MSpaaa	112	1759	-23240	-202	-202	1759	28.3	477	292	44	546715
MSpaaaa:161	MSpaaaa	161	1730	-23269	-174	-168	1730	32.6	510	319	35	317979
MSpaaap:161	MSpaaap	161	1743	-23256	-218	-217	1743	35.3	457	295	34	237616
MSpaap:112	MSpaap	112	1831	-23168	-179	-164	1831	19.5	427	293	43	391469
MSpaapa:160	MSpaapa	160	1972	-23027	-164	-160	1972	22.1	462	302	36	277304
MSpaapp:160	MSpaapp	160	1741	-23258	-163	-170	1741	26.0	422	306	32	198477
MSpap:71	MSpap	71	2067	-22932	-292	-270	2067	22.5	332	276	50	465844
MSpapa:115	MSpapa	115	1817	-23182	-394	-302	1817	28.8	396	253	43	459022
MSpapaa:167	MSpapaa	167	1849	-23150	-375	-348	1849	30.0	443	251	32	227872
MSpapap:167	MSpapap	167	1791	-23209	-133	-135	1791	34.2	396	277	31	196820
MSpapp:115	MSpapp	115	1777	-23222	-253	-233	1777	19.8	341	259	43	396818
MSpappa:167	MSpappa	167	2024	-22975	-307	-256	2024	28.5	387	244	34	248627
MSpappp:167	MSpappp	167	1844	-23155	-53	-54	1844	27.7	342	271	32	201172
MSpp:46	MSpp	46	1963	-23036	-204	-204	1963	14.4	300	298	57	394162
MSppa:74	MSppa	74	2062	-22937	-296	-266	2062	28.1	267	253	47	511917
MSppaa:117	MSppaa	117	1809	-23190	-265	-242	1809	38.0	336	258	41	421105
MSppaaa:170	MSppaaa	170	1672	-23328	-566	-579	1672	40.0	370	242	30	192706
MSppaap:170	MSppaap	170	1546	-23454	-367	-367	1546	40.0	342	274	30	177643
MSppap:117	MSppap	117	1830	-23169	-91	-100	1830	33.0	286	268	41	406417
MSppp:74	MSppp	74	2028	-22971	-208	-212	2028	19.5	258	309	48	389565
MSpppa:116	MSpppa	116	1846	-23153	-152	-117	1846	11.6	313	290	41	232178
MSpppaa:168	MSpppaa	168	1996	-23003	-538	-532	1996	17.0	358	242	30	143980
MSpppap:168	MSpppap	168	1931	-23068	18	19	1931	16.6	317	272	30	112095
MSpppp:116	MSpppp	116	1811	-23188	-85	-92	1811	14.9	278	309	41	227632
E:9	E	9	2005	-22994	-438	-437	2005	26.0	247	398	65	865126
Ea:23	Ea	23	2025	-22974	-350	-351	2025	24.8	315	396	63	790655
Eal:54	Eal	54	1968	-23031	-439	-445	1968	33.8	344	393	53	733175
Eala:91	Eala	91	1926	-23073	-618	-464	1926	27.2	373	393	45	463130
Ealaa:146	Ealaa	146	2035	-22964	-1196	-723	2035	25.2	390	397	36	290930
Ealap:146	Ealap	146	1915	-23084	-337	-322	1915	34.2	346	374	38	288497
Ealp:91	Ealp	91	2006	-22993	-228	-239	2006	16.8	309	397	46	357068
Ealpa:148	Ealpa	148	1957	-23042	-135	-140	1957	17.3	353	374	38	200426
Ealpp:148	Ealpp	148	1744	-23255	-225	-232	1744	19.5	309	370	36	186677
Ear:54	Ear	54	1928	-23071	-548	-555	1928	39.9	340	296	55	768713
Eara:92	Eara	92	1889	-23110	-364	-374	1889	40.7	389	308	45	498118
Earaa:146	Earaa	146	1726	-23273	-206	-217	1726	38.9	430	312	38	256667
Earap:146	Earap	146	1844	-23155	-159	-174	1844	42.6	370	314	37	254922
Earp:92	Earp	92	1930	-23069	-281	-293	1930	31.9	329	332	46	430282
Earpa:147	Earpa	147	1776	-23223	-188	-196	1776	32.5	374	306	37	228481
Earpp:147	Earpp	147	1802	-23197	-152	-156	1802	30.2	315	322	37	223912
Ep:23	Ep	23	1962	-23037	-451	-453	1962	29.1	216	381	63	981477
Epl:53	Epl	53	1999	-23000	-428	-439	1999	33.4	245	394	53	806913
Epla:91	Epla	91	1900	-23099	-429	-394	1900	34.2	281	381	46	436771
Eplaa:147	Eplaa	147	1759	-23240	-263	-263	1759	34.0	304	367	36	229258
Eplap:147	Eplap	147	1821	-23178	-286	-287	1821	40.1	259	380	37	251236
Eplp:91	Eplp	91	1917	-23082	-358	-372	1917	29.7	213	378	46	478477
Eplpa:149	Eplpa	149	1739	-23260	-212	-224	1739	34.0	244	349	37	226167
Eplpp:149	Eplpp	149	1806	-23193	-180	-188	1806	33.4	190	352	38	284364
Epr:53	Epr	53	2011	-22988	-342	-352	2011	32.0	230	313	54	639889
Epra:91	Epra	91	1903	-23096	-324	-342	1903	38.0	281	317	46	506317
Epraa:145	Epraa	145	1752	-23247	-239	-251	1752	41.9	332	331	37	259750
Eprap:145	Eprap	145	1767	-23232	-162	-166	1767	40.8	275	314	38	273251
Eprp:91	Eprp	91	1914	-23085	-291	-305	1914	33.2	223	318	45	466368
Eprpa:146	Eprpa	146	1751	-23248	-143	-160	1751	33.8	266	291	37	274884
Eprpp:146	Eprpp	146	1782	-23217	-179	-190	1782	34.8	214	304	38	286565
P2:1	P2	1	1879	-23120	-681	-681	1879	32.8	175	300	82	2325704
C:11	C	11	1945	-23054	-644	-647	1945	44.1	231	297	67	1110754
Ca:25	Ca	25	1870	-23129	-599	-602	1870	48.0	313	330	60	670371
Caa:45	Caa	45	2088	-22911	-855	-858	2088	53.9	328	314	54	622544
Caaa:69	Caaa	69	2110	-22889	-804	-806	2110	53.7	337	367	47	526517
Caaaa:100	Caaaa	100	2060	-22939	-376	-374	2060	53.1	312	397	40	425045
Caaaaa:138	Caaaaa	138	1889	-23110	-218	-197	1889	52.0	287	378	34	232471
Caaaap:138	Caaaap	138	1920	-23079	-374	-309	1920	47.4	240	409	34	274246
Caaap:100	Caaap	100	2106	-22893	-387	-407	2106	52.5	253	394	41	465639
Caaapa:137	Caaapa	137	1921	-23078	-255	-262	1921	54.3	234	370	35	250565
Caaapp:137	Caaapp	137	1881	-23118	-151	-154	1881	45.2	189	404	35	332119
Caap:69	Caap	69	2204	-22795	-702	-702	2204	52.3	248	374	47	574401
Caapa:100	Caapa	100	2044	-22956	-404	-432	2044	45.1	199	401	40	553821
Caapaa:147	Caapaa	147	1893	-23106	-242	-248	1893	37.4	163	417	36	416285
Caapap:147	Caapap	147	1956	-23043	-200	-215	1956	27.3	133	407	36	424744
Caapp:100	Caapp	100	1995	-23004	-284	-284	1995	31.9	159	414	41	653563
Caappd:148	Caappd	148	2001	-22998	-685	-501	2001	19.7	142	414	34	322223
Caappv:148	Caappv	148	1945	-23054	-360	-217	1945	13.0	134	364	35	297346
Cap:45	Cap	45	1946	-23053	-602	-603	1946	49.0	236	385	53	746234
Capa:72	Capa	72	2065	-22934	-452	-449	2065	40.4	271	448	46	780697
Capaa:108	Capaa	108	2000	-22999	-816	-460	2000	23.6	212	435	38	441333
Capaaa:152	Capaaa	152	2367	-22632	-1891	-696	2367	17.2	240	413	31	211975
Capaap:152	Capaap	152	1904	-23095	-906	-649	1904	16.7	202	383	31	174534
Capap:108	Capap	108	1938	-23061	-229	-234	1938	20.0	166	401	41	523993
Capapa:153	Capapa	153	1765	-23234	-159	-190	1765	18.1	168	333	36	311816
Capapp:153	Capapp	153	1778	-23221	-204	-182	1778	16.6	193	352	35	229943
Capp:72	Capp	72	2080	-22919	-454	-462	2080	35.6	172	421	46	866618
Cappa:105	Cappa	105	1917	-23082	-434	-424	1917	31.2	174	410	41	619261
Cappaa:146	Cappaa	146	1924	-23075	-1025	-649	1924	32.0	220	406	34	283728
Cappap:146	Cappap	146	1968	-23031	-317	-315	1968	26.7	180	385	36	343531
Cappp:105	Cappp	105	1959	-23040	-191	-199	1959	23.2	149	364	42	554693
Capppa:147	Capppa	147	1803	-23196	-287	-308	1803	35.7	152	327	38	424008
Capppp:147	Capppp	147	1781	-23218	-144	-159	1781	25.6	152	324	34	292485
Cp:25	Cp	25	1880	-23119	-685	-688	1880	41.8	218	288	61	826280
Cpa:45	Cpa	45	2052	-22947	-748	-748	2052	49.0	223	267	56	710533
Cpaa:70	Cpaa	70	2086	-22914	-698	-710	2086	50.9	231	280	48	584261
Cpaaa:99	Cpaaa	99	2049	-22950	-639	-660	2049	53.8	232	289	41	463317
Cpaaaa:136	Cpaaaa	136	1963	-23036	-491	-524	1963	55.6	215	298	35	268492
Cpaaap:136	Cpaaap	136	1876	-23123	-247	-251	1876	47.6	166	302	34	315357
Cpaap:99	Cpaap	99	2064	-22935	-474	-490	2064	49.7	182	331	43	570675
Cpaapa:136	Cpaapa	136	1958	-23041	-228	-231	1958	52.5	187	348	36	305412
Cpaapp:136	Cpaapp	136	1813	-23186	-284	-292	1813	43.3	148	350	37	431497
Cpap:70	Cpap	70	2073	-22926	-692	-693	2073	45.3	175	354	48	754992
Cpapa:102	Cpapa	102	2029	-22970	-420	-438	2029	42.4	155	358	43	703554
Cpapaa:142	Cpapaa	142	1853	-23146	-273	-282	1853	36.4	128	383	35	433371
Cpapap:142	Cpapap	142	1909	-23090	-167	-173	1909	25.9	115	356	36	398222
Cpapp:102	Cpapp	102	1923	-23076	-342	-351	1923	31.0	124	356	41	676719
Cpappd:145	Cpappd	145	1811	-23188	-263	-266	1811	25.6	112	303	33	319910
Cpappv:145	Cpappv	145	1794	-23205	-119	-132	1794	15.5	127	331	35	325294
Cpp:45	Cpp	45	1954	-23045	-605	-605	1954	36.7	149	343	55	950058
Cppa:70	Cppa	70	2070	-22929	-590	-587	2070	34.8	148	264	48	856526
Cppaa:106	Cppaa	106	1979	-23020	-503	-388	1979	25.7	182	257	38	425431
Cppap:106	Cppap	106	1947	-23052	-579	-508	1947	22.2	173	278	40	461589
Cppp:70	Cppp	70	2068	-22931	-522	-525	2068	31.8	134	354	48	846738
Cpppa:102	Cpppa	102	1988	-23011	-431	-363	1988	37.4	184	286	41	548333
Cpppaa:137	Cpppaa	137	1896	-23103	-458	-338	1896	40.7	263	242	34	309991
Cpppap:137	Cpppap	137	1832	-23167	-436	-372	1832	38.6	222	254	33	285962
Cpppp:102	Cpppp	102	1898	-23101	-411	-423	1898	28.8	139	330	41	609785
Cppppa:139	Cppppa	139	1954	-23045	-556	-425	1954	37.4	183	267	34	341081
Cppppp:139	Cppppp	139	2008	-22991	-451	-391	2008	32.0	147	293	35	394751
P3:11	P3	11	1924	-23075	-645	-651	1924	28.1	147	342	61	847827
D:31	D	31	1979	-23020	-712	-713	1979	26.7	136	355	57	760977
Da:55	Da	55	2220	-22779	-500	-505	2220	21.3	193	433	49	302340
Daa:91	Daa	91	2149	-22850	-384	-378	2149	21.9	260	431	41	177945
Daaa:127	Daaa	127	2188	-22811	-1104	-692	2188	24.7	291	422	33	168161
Daap:127	Daap	127	2151	-22848	-487	-402	2151	23.1	247	418	32	148045
Dap:91	Dap	91	2261	-22738	-359	-366	2261	16.6	190	411	43	205334
Dapa:126	Dapa	126	1843	-23156	-154	-163	1843	19.8	224	385	35	148169
Dapp:126	Dapp	126	1743	-22700	-204	-213	1743	21.1	214	317	39	190047
Dp:55	Dp	55	2248	-22751	-381	-385	2248	16.7	156	365	49	228653
Dpa:89	Dpa	89	2221	-22778	-272	-267	2221	15.8	199	283	39	109456
Dpaa:124	Dpaa	124	2093	-22906	-531	-395	2093	19.7	282	215	31	112360
Dpap:124	Dpap	124	1861	-23138	-192	-203	1861	13.7	244	254	38	131590
Dpp:89	Dpp	89	2236	-22763	-394	-406	2236	17.3	162	353	42	162357
Dppa:122	Dppa	122	2016	-22983	-417	-348	2016	21.6	270	232	35	153645
Dppp:122	Dppp	122	1804	-23195	-297	-260	1804	28.7	257	262	37	188300
P4:31	P4	31	2048	-22951	-372	-373	2048	14.8	210	408	52	361778
Z2:73	Z2	73	1926	-23073	-195	-199	1926	12.3	229	323	39	82605
Z3:73	Z3	73	1927	-23072	-207	-212	1927	14.5	263	391	40	102595
