# Supplementary material for: Quantitative Differences in Nuclear β-catenin and TCF Pattern Embryonic Cells in C. elegans
Source: PLoS Genet. 2015 Oct 21;11(10):e1005585. doi: 10.1371/journal.pgen.1005585 (PMC4619327; doi:10.1371/journal.pgen.1005585)
Supplement: S1 Data — For each cell analyzed, birth time is given in column 3 and the average nuclear reporter intensity over the lifetime of the cell (corrected for background) is given in column 7 (“blot”). For information on each embryo’s strain information and experimental conditions, refer to S2 Table. (ZIP) [file pgen.1005585.s005.zip › CAs/CA20110917_ceh-36_pop-1i_L3.csv]

cellTime	cell	time	none	global	local	blot	cross	z	x	y	size	gweight
AB:1	AB	1	1770	-23229	-408	-408	1770	29.5	486	218	84	2208498
ABa:5	ABa	5	1834	-23165	-431	-431	1834	27.5	574	229	76	2223913
ABal:15	ABal	15	1731	-23268	-435	-437	1731	31.4	594	258	71	1669621
ABala:27	ABala	27	1649	-23350	-440	-443	1649	26.2	658	218	64	1364897
ABalaa:41	ABalaa	41	1708	-23291	-377	-376	1708	19.5	686	224	59	1162765
ABalaaa:61	ABalaaa	61	1742	-23257	-205	-206	1742	20.0	684	237	51	999445
ABalaaaa:85	ABalaaaa	85	1728	-23271	-173	-172	1728	27.6	678	185	44	946724
ABalaaaal:121	ABalaaaal	121	1572	-23427	-85	-99	1572	29.2	641	164	35	614165
ABalaaaala:164	ABalaaaala	164	1632	-23367	-35	-40	1632	22.3	657	178	32	402647
ABalaaaalp:164	ABalaaaalp	164	1659	-23340	-89	-97	1659	28.0	630	178	30	355567
ABalaaaar:121	ABalaaaar	121	1533	-23466	-75	-79	1533	25.8	660	148	37	714041
ABalaaaarl:161	ABalaaaarl	161	1543	-23456	-90	-91	1543	21.5	658	143	32	384312
ABalaaaarr:161	ABalaaaarr	161	1630	-23369	-6	-17	1630	24.2	626	133	30	353428
ABalaaap:85	ABalaaap	85	1814	-23186	-139	-145	1814	18.0	646	193	43	814396
ABalaaapa:117	ABalaaapa	117	1619	-23380	-39	-41	1619	15.2	639	156	38	626821
ABalaaapal:156	ABalaaapal	156	1617	-23382	-5	-15	1617	12.6	653	166	31	352496
ABalaaapar:156	ABalaaapar	156	1568	-23431	-98	-96	1568	13.9	624	153	32	343555
ABalaaapp:117	ABalaaapp	117	1612	-23387	-50	-55	1612	15.7	613	177	37	528137
ABalaaappl:158	ABalaaappl	158	1616	-23384	-52	-61	1616	10.2	624	198	30	264740
ABalaaappr:158	ABalaaappr	158	1616	-23383	-48	-52	1616	15.7	603	204	31	297008
ABalaap:61	ABalaap	61	1879	-23120	-180	-182	1879	7.6	614	232	50	553276
ABalaapa:86	ABalaapa	86	1863	-23136	-126	-130	1863	10.6	608	162	43	679168
ABalaapaa:119	ABalaapaa	119	1626	-23373	-59	-62	1626	9.4	576	171	37	464333
ABalaapaaa:161	ABalaapaaa	161	1680	-23319	-13	-18	1680	7.0	587	176	31	249726
ABalaapaap:161	ABalaapaap	161	1651	-23348	-155	-158	1651	7.3	564	139	33	266546
ABalaapap:119	ABalaapap	119	1664	-23335	-26	-24	1664	12.7	593	145	37	503713
ABalaapapa:159	ABalaapapa	159	1665	-23334	-13	-14	1665	13.9	590	131	32	325054
ABalaapapp:159	ABalaapapp	159	1690	-23309	37	37	1690	19.5	600	114	30	343121
ABalaapp:86	ABalaapp	86	1825	-23174	-126	-129	1825	14.8	573	198	42	517364
ABalaappa:119	ABalaappa	119	1619	-23380	-63	-69	1619	19.3	578	167	35	416248
ABalaappaa:163	ABalaappaa	163	1714	-23285	3	-5	1714	13.9	588	176	29	226286
ABalaappap:163	ABalaappap	163	1670	-23329	-14	0	1670	19.2	598	152	31	320404
ABalaappp:119	ABalaappp	119	1576	-23423	-94	-97	1576	29.4	562	194	37	504135
ABalaapppa:161	ABalaapppa	161	1590	-23409	-87	-96	1590	23.8	586	171	31	305401
ABalaapppp:161	ABalaapppp	161	1636	-23363	-87	-100	1636	26.8	567	202	31	265366
ABalap:41	ABalap	41	1691	-23308	-506	-507	1691	36.2	631	181	59	1258724
ABalapa:61	ABalapa	61	1698	-23301	-351	-353	1698	34.2	657	188	50	1150766
ABalapaa:86	ABalapaa	86	1768	-23231	-215	-220	1768	27.5	625	143	43	912198
ABalapaaa:119	ABalapaaa	119	1596	-23403	-81	-86	1596	33.4	576	115	37	655979
ABalapaaaa:157	ABalapaaaa	157	1638	-23361	-36	-47	1638	38.1	566	118	29	355739
ABalapaaap:157	ABalapaaap	157	1655	-23344	-48	-58	1655	40.7	535	127	30	351583
ABalapaap:119	ABalapaap	119	1534	-23465	-138	-144	1534	30.9	612	184	35	532804
ABalapaapa:159	ABalapaapa	159	1602	-23397	-84	-92	1602	22.1	622	215	33	373310
ABalapaapp:159	ABalapaapp	159	1562	-23437	-136	-144	1562	28.7	601	208	30	309658
ABalapap:86	ABalapap	86	1773	-23226	-341	-345	1773	33.3	626	203	42	784245
ABalapapa:119	ABalapapa	119	1607	-23392	-200	-171	1607	31.6	596	223	36	514810
ABalapapaa:162	ABalapapaa	162	1654	-23345	-103	-114	1654	29.1	617	239	30	322204
ABalapapap:162	ABalapapap	162	1710	-23289	-171	-180	1710	33.8	580	242	30	291444
ABalapapp:119	ABalapapp	119	1613	-23386	-209	-192	1613	40.7	560	232	36	487240
ABalapappa:159	ABalapappa	159	1738	-23261	-479	-334	1738	41.7	567	244	30	273482
ABalapappp:159	ABalapappp	159	1747	-23252	-236	-193	1747	46.2	531	241	29	221229
ABalapp:61	ABalapp	61	1765	-23234	-351	-355	1765	28.4	586	203	50	787725
ABalappa:86	ABalappa	86	1816	-23183	-235	-242	1816	29.4	569	181	43	719570
ABalappaa:117	ABalappaa	117	1592	-23407	-116	-122	1592	33.3	571	161	36	519860
ABalappaaa:158	ABalappaaa	158	1576	-23424	-109	-117	1576	32.7	572	155	29	296148
ABalappaap:158	ABalappaap	158	1645	-23354	-85	-103	1645	33.6	580	190	32	290881
ABalappap:117	ABalappap	117	1574	-23425	-152	-161	1574	41.6	549	182	35	447489
ABalappapa:157	ABalappapa	157	1637	-23362	-109	-121	1637	41.8	568	197	32	274654
ABalappapp:157	ABalappapp	157	1649	-23350	-105	-117	1649	38.4	551	223	30	270621
ABalappp:86	ABalappp	86	1802	-23197	-267	-268	1802	37.0	549	218	43	739250
ABalapppa:119	ABalapppa	119	1620	-23379	-126	-120	1620	46.6	530	212	35	430784
ABalapppaa:159	ABalapppaa	159	1653	-23346	-89	-90	1653	45.5	518	209	30	226922
ABalapppap:159	ABalapppap	159	1731	-23268	-164	-173	1731	46.2	496	240	30	218662
ABalapppp:119	ABalapppp	119	1619	-23380	-273	-199	1619	48.0	496	228	37	446864
ABalappppa:159	ABalappppa	159	1686	-23313	-139	-154	1686	43.5	463	241	31	229384
ABalappppp:159	ABalappppp	159	1777	-23222	-404	-221	1777	44.8	434	258	31	236272
ABalp:27	ABalp	27	1778	-23221	-392	-392	1778	25.2	577	299	64	1125875
ABalpa:41	ABalpa	41	1802	-23197	-307	-308	1802	17.2	615	295	60	1024515
ABalpaa:61	ABalpaa	61	1752	-23247	-277	-277	1752	20.0	626	301	51	922095
ABalpaaa:85	ABalpaaa	85	1862	-23138	-178	-184	1862	16.1	614	250	45	748794
ABalpaaaa:113	ABalpaaaa	113	1616	-23383	-114	-120	1616	12.6	644	209	38	592148
ABalpaaaaa:150	ABalpaaaaa	150	1616	-23383	-48	-49	1616	10.5	671	224	34	472525
ABalpaaaap:150	ABalpaaaap	150	1695	-23304	-22	-28	1695	8.9	642	204	33	423879
ABalpaaap:113	ABalpaaap	113	1693	-23306	-81	-83	1693	15.6	599	241	39	531142
ABalpaaapa:153	ABalpaaapa	153	1691	-23308	-39	-41	1691	8.4	638	241	33	414981
ABalpaaapp:153	ABalpaaapp	153	1670	-23329	-71	-80	1670	13.3	607	243	32	345333
ABalpaap:85	ABalpaap	85	1836	-23163	-115	-119	1836	19.4	665	250	44	915861
ABalpaapa:116	ABalpaapa	116	1571	-23428	-64	-66	1571	21.7	678	197	37	699676
ABalpaapaa:158	ABalpaapaa	158	1566	-23433	-30	-36	1566	17.1	697	205	32	308016
ABalpaapap:158	ABalpaapap	158	1557	-23442	-34	-33	1557	14.5	698	237	34	357051
ABalpaapp:116	ABalpaapp	116	1599	-23400	-108	-117	1599	23.0	647	217	37	685606
ABalpaappa:158	ABalpaappa	158	1618	-23381	-35	-47	1618	20.0	669	217	32	493193
ABalpaappp:158	ABalpaappp	158	1611	-23388	-131	-152	1611	23.4	644	234	31	408448
ABalpap:61	ABalpap	61	2089	-22910	-31	-31	2089	9.0	543	293	52	526502
ABalpapa:84	ABalpapa	84	1845	-23154	-214	-217	1845	11.4	616	291	44	797927
ABalpapaa:114	ABalpapaa	114	1570	-23429	-120	-129	1570	20.2	696	215	38	643206
ABalpapaaa:153	ABalpapaaa	153	1597	-23402	-60	-88	1597	26.8	678	204	32	505331
ABalpapaap:153	ABalpapaap	153	1579	-23420	-162	-185	1579	33.6	651	215	30	421776
ABalpapap:114	ABalpapap	114	1643	-23356	-67	-81	1643	16.1	676	245	38	693051
ABalpapapa:151	ABalpapapa	151	1554	-23445	-67	-61	1554	30.2	700	192	34	422668
ABalpapapp:151	ABalpapapp	151	1643	-23356	-55	-83	1643	31.7	700	226	34	404859
ABalpapp:84	ABalpapp	84	1968	-23031	-123	-123	1968	9.3	542	288	46	587514
ABalpappa:113	ABalpappa	113	1745	-23254	-58	-60	1745	8.0	621	269	40	598361
ABalpappaa:147	ABalpappaa	147	1602	-23397	-46	-51	1602	17.7	682	257	33	503941
ABalpappap:147	ABalpappap	147	1664	-23335	-92	-97	1664	15.8	652	275	34	529748
ABalpappp:113	ABalpappp	113	1791	-23208	-208	-151	1791	12.0	577	296	41	618158
ABalpapppa:148	ABalpapppa	148	1965	-23034	-480	-340	1965	16.2	609	292	33	437071
ABalpapppp:148	ABalpapppp	148	1823	-23176	-946	-514	1823	10.2	586	282	35	433649
ABalpp:41	ABalpp	41	1817	-23182	-398	-399	1817	30.6	541	325	58	1116483
ABalppa:61	ABalppa	61	1816	-23183	-367	-370	1816	28.5	563	328	50	924832
ABalppaa:86	ABalppaa	86	1854	-23145	-246	-255	1854	25.1	644	285	43	932462
ABalppaaa:118	ABalppaaa	118	1568	-23431	-96	-95	1568	30.5	682	239	37	772646
ABalppaaaa:158	ABalppaaaa	158	1617	-23382	-123	-155	1617	30.2	662	235	30	418493
ABalppaaap:158	ABalppaaap	158	1617	-23382	-62	-85	1617	38.3	667	229	31	418074
ABalppaap:118	ABalppaap	118	1613	-23386	-166	-160	1613	29.4	665	273	38	792154
ABalppaapa:158	ABalppaapa	158	1577	-23422	-89	-107	1577	36.4	694	247	31	382255
ABalppaapp:158	ABalppaapp	158	1577	-23422	-124	-121	1577	36.3	681	276	33	473502
ABalppap:86	ABalppap	86	1865	-23134	-336	-327	1865	24.7	598	298	44	890704
ABalppapa:116	ABalppapa	116	1635	-23364	-71	-76	1635	17.5	659	278	39	714619
ABalppapaa:153	ABalppapaa	153	1542	-23457	-111	-123	1542	23.6	694	239	33	437493
ABalppapap:153	ABalppapap	153	1634	-23365	-58	-65	1634	26.8	684	274	34	525424
ABalppapp:116	ABalppapp	116	1702	-23297	-197	-183	1702	17.8	622	296	39	684720
ABalppappa:152	ABalppappa	152	1681	-23318	-544	-333	1681	23.5	661	302	32	464150
ABalppappp:152	ABalppappp	152	1809	-23190	-205	-198	1809	16.6	635	313	33	444353
ABalppp:61	ABalppp	61	1869	-23130	-235	-234	1869	20.0	473	325	51	660065
ABalpppa:85	ABalpppa	85	1889	-23110	-237	-240	1889	22.7	544	285	43	675227
ABalpppaa:115	ABalpppaa	115	1618	-23381	-212	-211	1618	33.5	638	241	36	597335
ABalpppaaa:155	ABalpppaaa	155	1535	-23464	-173	-171	1535	40.6	654	247	31	392319
ABalpppaap:155	ABalpppaap	155	1740	-23259	-161	-165	1740	36.7	628	250	30	350786
ABalpppap:115	ABalpppap	115	1815	-23184	-419	-229	1815	31.9	610	270	38	672107
ABalpppapa:153	ABalpppapa	153	1870	-23130	-419	-243	1870	36.7	650	286	33	470479
ABalpppapp:153	ABalpppapp	153	2175	-22824	-960	-657	2175	34.6	610	276	32	433261
ABalpppp:85	ABalpppp	85	1898	-23101	-170	-165	1898	20.6	488	286	43	517409
ABalppppa:114	ABalppppa	114	1686	-23313	-152	-153	1686	27.1	569	264	37	529265
ABalppppaa:150	ABalppppaa	150	1661	-23338	-1017	-448	1661	28.6	632	271	32	426573
ABalppppap:150	ABalppppap	150	1948	-23051	-753	-280	1948	25.7	594	268	32	382917
ABalppppp:114	ABalppppp	114	1761	-23238	-455	-264	1761	24.3	523	283	38	502360
ABalpppppa:147	ABalpppppa	147	2842	-22157	-1379	-643	2842	21.1	559	286	34	419642
ABalpppppp:147	ABalpppppp	147	2632	-22367	-1843	-903	2632	23.6	522	302	36	506515
ABar:15	ABar	15	1796	-23204	-352	-354	1796	25.4	547	146	73	1561625
ABara:27	ABara	27	1751	-23248	-326	-326	1751	16.2	540	143	64	703780
ABaraa:41	ABaraa	41	1877	-23122	-233	-233	1877	12.0	599	165	58	669854
ABaraaa:61	ABaraaa	61	1803	-23196	-271	-272	1803	16.1	633	153	51	769066
ABaraaaa:85	ABaraaaa	85	1851	-23148	-138	-149	1851	21.6	550	148	43	648653
ABaraaaaa:113	ABaraaaaa	113	1697	-23302	-103	-108	1697	21.9	539	138	38	566551
ABaraaaaaa:149	ABaraaaaaa	149	1702	-23297	-46	-56	1702	25.6	543	133	35	503913
ABaraaaaap:149	ABaraaaaap	149	1710	-23289	-44	-75	1710	30.6	549	107	33	530208
ABaraaaap:113	ABaraaaap	113	1716	-23283	-37	-41	1716	29.0	502	137	37	581920
ABaraaaapa:151	ABaraaaapa	151	1663	-23336	-71	-92	1663	35.6	535	95	32	491940
ABaraaaapp:151	ABaraaaapp	151	1639	-23360	-109	-122	1639	33.4	511	114	32	464292
ABaraaap:85	ABaraaap	85	1838	-23161	-154	-160	1838	22.6	589	111	42	817636
ABaraaapa:116	ABaraaapa	116	1587	-23412	-110	-119	1587	25.5	593	123	36	608862
ABaraaapaa:161	ABaraaapaa	161	1603	-23396	-70	-95	1603	28.6	596	151	30	312659
ABaraaapap:161	ABaraaapap	161	1584	-23415	-93	-97	1584	29.6	608	120	29	372665
ABaraaapp:116	ABaraaapp	116	1625	-23374	-86	-91	1625	23.2	580	108	38	684159
ABaraaappa:156	ABaraaappa	156	1687	-23312	-9	-22	1687	27.4	584	111	31	450189
ABaraaappp:156	ABaraaappp	156	1612	-23387	-100	-106	1612	33.6	587	94	31	447243
ABaraap:61	ABaraap	61	1847	-23152	-222	-223	1847	8.9	547	161	51	435464
ABaraapa:85	ABaraapa	85	1846	-23153	-131	-135	1846	18.3	535	100	44	777023
ABaraapaa:114	ABaraapaa	114	1656	-23343	-100	-110	1656	14.2	547	121	37	548741
ABaraapaaa:153	ABaraapaaa	153	1604	-23395	-111	-113	1604	25.5	562	83	33	494026
ABaraapaap:153	ABaraapaap	153	1718	-23281	3	-3	1718	19.0	541	97	33	442482
ABaraapap:114	ABaraapap	114	1650	-23349	-117	-127	1650	11.1	498	129	38	479686
ABaraapapa:152	ABaraapapa	152	1650	-23349	-107	-120	1650	23.1	507	111	30	353527
ABaraapapp:152	ABaraapapp	152	1685	-23314	-202	-129	1685	23.8	473	99	31	386676
ABaraapp:85	ABaraapp	85	1864	-23135	-164	-164	1864	11.6	479	124	45	529397
ABaraappa:113	ABaraappa	113	1684	-23315	-105	-115	1684	13.1	483	108	39	547675
ABaraappaa:149	ABaraappaa	149	1658	-23341	-106	-112	1658	24.6	525	73	33	486861
ABaraappap:149	ABaraappap	149	1754	-23245	-24	-20	1754	23.4	491	71	34	520981
ABaraappp:113	ABaraappp	113	1755	-23244	-10	-15	1755	17.0	447	107	39	545215
ABaraapppa:150	ABaraapppa	150	1725	-23274	-127	-66	1725	33.4	488	76	34	524408
ABaraapppp:150	ABaraapppp	150	1761	-23238	-15	-18	1761	30.8	475	108	34	459113
ABarap:41	ABarap	41	1852	-23147	-222	-222	1852	18.6	522	115	58	705462
ABarapa:61	ABarapa	61	1759	-23240	-269	-269	1759	24.5	556	102	49	719105
ABarapaa:87	ABarapaa	87	1800	-23199	-204	-206	1800	33.0	545	92	43	885111
ABarapaaa:118	ABarapaaa	118	1593	-23406	-97	-105	1593	34.9	533	99	35	530724
ABarapaaaa:162	ABarapaaaa	162	1613	-23386	-67	-76	1613	44.1	562	103	31	359094
ABarapaaap:162	ABarapaaap	162	1674	-23325	-12	-33	1674	46.5	532	107	33	390520
ABarapaap:118	ABarapaap	118	1622	-23377	-132	-106	1622	38.2	503	93	37	577544
ABarapaapa:158	ABarapaapa	158	1602	-23397	-112	-88	1602	49.8	512	104	32	372308
ABarapaapp:158	ABarapaapp	158	1642	-23357	-111	-73	1642	49.0	502	135	30	281841
ABarapap:87	ABarapap	87	1861	-23138	-174	-188	1861	30.4	495	102	43	702389
ABarapapa:117	ABarapapa	117	1648	-23351	-79	-90	1648	27.0	512	82	36	553083
ABarapapaa:156	ABarapapaa	156	1637	-23362	-47	-57	1637	38.7	549	79	31	372685
ABarapapap:156	ABarapapap	156	1676	-23323	-79	-84	1676	39.0	512	71	32	397400
ABarapapp:117	ABarapapp	117	1691	-23308	-60	-65	1691	28.4	472	79	38	612149
ABarapappa:156	ABarapappa	156	1753	-23246	-83	-92	1753	44.1	485	72	30	317800
ABarapappp:156	ABarapappp	156	1724	-23275	-9	-15	1724	41.8	491	104	30	300550
ABarapp:61	ABarapp	61	1894	-23105	-186	-186	1894	11.3	475	122	51	421199
ABarappa:84	ABarappa	84	1866	-23133	-164	-164	1866	26.3	477	101	43	659869
ABarappaa:116	ABarappaa	116	1682	-23318	-203	-131	1682	37.8	479	106	35	479403
ABarappaaa:160	ABarappaaa	160	1722	-23277	-53	-48	1722	42.0	478	135	30	285174
ABarappaap:160	ABarappaap	160	1807	-23192	-543	-298	1807	45.1	446	142	29	246149
ABarappap:116	ABarappap	116	1734	-23265	-325	-182	1734	36.5	457	93	38	605638
ABarappapa:153	ABarappapa	153	2120	-22879	-357	86	2120	47.9	464	107	30	298050
ABarappapp:153	ABarappapp	153	1913	-23086	-1071	-505	1913	45.7	432	90	32	348545
ABarappp:84	ABarappp	84	1829	-23170	-202	-204	1829	21.1	426	116	44	540841
ABarapppa:114	ABarapppa	114	1703	-23296	-183	-169	1703	30.1	436	96	38	605700
ABarapppaa:152	ABarapppaa	152	1867	-23132	-258	-133	1867	40.6	450	102	30	343482
ABarapppap:152	ABarapppap	152	2050	-22949	-1367	-652	2050	37.2	432	76	33	452526
ABarapppp:114	ABarapppp	114	1710	-23289	-329	-261	1710	29.5	397	104	37	510835
ABarappppa:149	ABarappppa	149	2108	-22891	-1287	-636	2108	32.1	416	85	33	405335
ABarappppp:149	ABarappppp	149	2494	-22505	-1083	-522	2494	32.5	374	81	34	460273
ABarp:27	ABarp	27	1759	-23240	-423	-424	1759	41.5	473	131	64	983720
ABarpa:41	ABarpa	41	1712	-23287	-480	-480	1712	44.0	533	128	59	947126
ABarpaa:61	ABarpaa	61	1776	-23223	-344	-344	1776	44.1	586	149	50	787105
ABarpaaa:84	ABarpaaa	84	1825	-23174	-229	-230	1825	40.2	618	142	44	900334
ABarpaaaa:118	ABarpaaaa	118	1638	-23361	-73	-70	1638	38.4	654	161	38	720588
ABarpaaaaa:158	ABarpaaaaa	158	1675	-23324	33	28	1675	29.1	676	165	30	393740
ABarpaaaap:158	ABarpaaaap	158	1726	-23273	2	-4	1726	36.2	656	165	30	362549
ABarpaaap:118	ABarpaaap	118	1687	-23312	-90	-74	1687	41.3	617	187	36	580245
ABarpaaapa:159	ABarpaaapa	159	1677	-23322	-116	-125	1677	37.7	628	186	30	335850
ABarpaaapp:159	ABarpaaapp	159	1804	-23195	0	-3	1804	40.9	612	216	30	310495
ABarpaap:84	ABarpaap	84	1796	-23203	-280	-280	1796	47.7	581	184	44	731586
ABarpaapa:114	ABarpaapa	114	1695	-23304	-37	-42	1695	48.4	593	162	37	567323
ABarpaapaa:151	ABarpaapaa	151	1693	-23306	17	27	1693	45.8	636	185	30	322699
ABarpaapap:151	ABarpaapap	151	1670	-23329	-68	-59	1670	49.1	594	201	33	323378
ABarpaapp:114	ABarpaapp	114	1770	-23229	-63	-68	1770	51.5	541	160	38	520884
ABarpaappa:151	ABarpaappa	151	1739	-23260	-68	-72	1739	52.2	557	174	31	292460
ABarpaappp:151	ABarpaappp	151	1746	-23253	-92	-109	1746	51.9	541	204	32	283752
ABarpap:61	ABarpap	61	1825	-23174	-250	-250	1825	36.6	519	142	50	706290
ABarpapa:86	ABarpapa	86	1793	-23206	-246	-247	1793	41.5	545	145	42	695380
ABarpapaa:116	ABarpapaa	116	1663	-23336	-73	-73	1663	38.8	601	124	39	680762
ABarpapaaa:155	ABarpapaaa	155	1635	-23364	-44	-45	1635	42.2	631	147	30	299101
ABarpapaap:155	ABarpapaap	155	1690	-23309	-24	-26	1690	34.9	636	127	30	362705
ABarpapap:116	ABarpapap	116	1654	-23345	-97	-100	1654	46.0	562	123	37	529496
ABarpapapa:153	ABarpapapa	153	1686	-23313	-23	-21	1686	41.3	600	126	31	331197
ABarpapapp:153	ABarpapapp	153	1674	-23325	-54	-54	1674	48.9	602	157	30	250648
ABarpapp:86	ABarpapp	86	1851	-23148	-187	-195	1851	42.4	489	169	43	618458
ABarpappa:116	ABarpappa	116	1670	-23329	-76	-85	1670	40.9	538	129	36	526130
ABarpappaa:157	ABarpappaa	157	1724	-23275	-1	1	1724	38.9	595	152	30	314382
ABarpappap:157	ABarpappap	157	1633	-23366	-113	-113	1633	45.3	567	151	31	290901
ABarpappp:116	ABarpappp	116	1638	-23361	-119	-124	1638	45.7	500	143	37	463002
ABarpapppa:155	ABarpapppa	155	1716	-23283	2	0	1716	38.1	545	153	29	281572
ABarpapppp:155	ABarpapppp	155	1738	-23261	1	2	1738	43.7	512	165	30	233149
ABarpp:41	ABarpp	41	1813	-23186	-512	-512	1813	47.3	408	134	58	798474
ABarppa:61	ABarppa	61	1863	-23136	-446	-446	1863	51.0	479	141	51	669774
ABarppaa:84	ABarppaa	84	1957	-23042	-295	-305	1957	51.8	503	176	44	653668
ABarppaaa:118	ABarppaaa	118	1714	-23286	-205	-215	1714	53.9	480	185	35	379871
ABarppaaaa:162	ABarppaaaa	162	1717	-23282	-125	-134	1717	53.2	500	210	30	242626
ABarppaaap:162	ABarppaaap	162	1762	-23237	-70	-80	1762	52.1	441	222	30	195427
ABarppaap:118	ABarppaap	118	1754	-23245	-237	-194	1754	52.1	449	230	37	438656
ABarppaapa:159	ABarppaapa	159	1773	-23226	-444	-387	1773	52.5	473	252	33	253182
ABarppaapp:159	ABarppaapp	159	1965	-23034	-324	-357	1965	52.5	433	272	30	237326
ABarppap:84	ABarppap	84	1862	-23137	-264	-265	1862	49.2	447	206	44	638349
ABarppapa:118	ABarppapa	118	1743	-23256	-179	-172	1743	50.7	417	254	37	460169
ABarppapaa:160	ABarppapaa	160	1922	-23077	-116	-145	1922	50.6	404	269	30	222652
ABarppapap:160	ABarppapap	160	1941	-23058	-256	-249	1941	49.3	373	288	31	249582
ABarppapp:118	ABarppapp	118	1717	-23282	-113	-119	1717	50.3	367	267	37	476471
ABarppappa:162	ABarppappa	162	1797	-23202	-98	-103	1797	51.1	351	268	32	241695
ABarppappp:162	ABarppappp	162	1696	-23303	-204	-223	1696	52.2	328	239	31	218033
ABarppp:61	ABarppp	61	1804	-23195	-352	-354	1804	48.2	376	141	51	653252
ABarpppa:85	ABarpppa	85	1876	-23123	-258	-266	1876	50.4	405	165	43	636471
ABarpppaa:117	ABarpppaa	117	1682	-23317	-113	-118	1682	51.4	449	162	35	383136
ABarpppaaa:159	ABarpppaaa	159	1627	-23372	-345	-228	1627	48.9	469	160	28	217247
ABarpppaap:159	ABarpppaap	159	1716	-23283	-1	-10	1716	48.2	480	185	31	223939
ABarpppap:117	ABarpppap	117	1708	-23291	-170	-187	1708	52.2	405	185	37	425924
ABarpppapa:156	ABarpppapa	156	1749	-23250	-101	-105	1749	52.5	440	176	32	238857
ABarpppapp:156	ABarpppapp	156	1717	-23282	-135	-138	1717	51.1	405	222	29	208078
ABarpppp:85	ABarpppp	85	1883	-23116	-270	-273	1883	46.2	350	189	44	656547
ABarppppa:116	ABarppppa	116	1737	-23262	-194	-215	1737	52.5	366	195	37	451697
ABarppppaa:158	ABarppppaa	158	1768	-23231	-183	-183	1768	52.1	386	182	31	237308
ABarppppap:158	ABarppppap	158	1726	-23273	-132	-150	1726	51.1	369	213	31	222925
ABarppppp:116	ABarppppp	116	1707	-23292	-154	-161	1707	51.2	330	229	37	464500
ABarpppppa:158	ABarpppppa	158	2448	-22551	-131	276	2448	51.0	334	189	32	259142
ABarpppppp:158	ABarpppppp	158	1726	-23273	-122	-143	1726	52.0	302	219	31	235727
ABp:5	ABp	5	1790	-23209	-458	-460	1790	30.2	425	125	78	2335546
ABpl:15	ABpl	15	1803	-23196	-439	-441	1803	43.8	419	203	69	1275916
ABpla:27	ABpla	27	1748	-23251	-569	-570	1748	46.8	543	227	65	1039634
ABplaa:41	ABplaa	41	1737	-23262	-481	-483	1737	46.1	587	240	58	939264
ABplaaa:61	ABplaaa	61	1834	-23165	-273	-274	1834	43.5	623	256	51	1017460
ABplaaaa:85	ABplaaaa	85	3461	-21538	1335	1337	3461	35.6	661	257	45	1109634
ABplaaaaa:115	ABplaaaaa	115	7174	-17825	4981	5019	7174	37.5	659	266	40	854538
ABplaaaaaa:151	ABplaaaaaa	151	11586	-13413	8342	8681	11586	42.4	634	294	32	435073
ABplaaaaap:151	ABplaaaaap	151	11460	-13539	7393	7869	11460	40.3	598	315	32	422021
ABplaaaap:115	ABplaaaap	115	6742	-18257	4326	4461	6742	46.1	634	249	38	672041
ABplaaaapa:151	ABplaaaapa	151	11029	-13970	7261	7855	11029	47.9	616	261	32	374494
ABplaaaapp:151	ABplaaaapp	151	9796	-15203	5710	6538	9796	48.2	588	254	31	333031
ABplaaap:85	ABplaaap	85	3117	-21882	925	927	3117	45.0	613	247	45	886794
ABplaaapa:114	ABplaaapa	114	7309	-17690	4644	4893	7309	40.8	607	246	37	667065
ABplaaapaa:153	ABplaaapaa	153	13216	-11783	8633	9072	13216	42.0	600	274	30	352328
ABplaaapap:153	ABplaaapap	153	13312	-11687	8260	8854	13312	37.7	569	288	31	389607
ABplaaapp:114	ABplaaapp	114	6165	-18834	3490	3787	6165	47.4	589	266	38	621821
ABplaaappa:150	ABplaaappa	150	10366	-14633	6028	6892	10366	48.8	578	289	34	383347
ABplaaappp:150	ABplaaappp	150	11178	-13821	5865	7072	11178	45.0	554	293	33	400030
ABplaap:61	ABplaap	61	1789	-23210	-351	-352	1789	38.3	546	261	51	842869
ABplaapa:84	ABplaapa	84	3050	-21949	873	874	3050	38.7	605	300	45	1010650
ABplaapaa:113	ABplaapaa	113	7703	-17296	4935	5183	7703	37.5	616	305	40	879665
ABplaapaaa:152	ABplaapaaa	152	15252	-9747	10337	11147	15252	39.1	557	329	33	433975
ABplaapaap:152	ABplaapaap	152	14267	-10732	7507	9469	14267	36.2	526	321	34	497411
ABplaapap:113	ABplaapap	113	7662	-17337	4731	5066	7662	42.1	574	311	38	684485
ABplaapapa:154	ABplaapapa	154	15351	-9648	7987	10271	15351	38.4	501	330	33	427000
ABplaapapp:154	ABplaapapp	154	17152	-7847	10593	12093	17152	37.6	468	333	32	390976
ABplaapp:84	ABplaapp	84	2979	-22020	725	749	2979	40.5	537	286	44	847349
ABplaappa:113	ABplaappa	113	7526	-17473	4506	4862	7526	44.6	539	295	38	617632
ABplaappaa:152	ABplaappaa	152	18758	-6241	13772	14327	18758	39.9	509	284	33	390562
ABplaappap:152	ABplaappap	152	18914	-6085	12133	13494	18914	45.5	484	315	32	365946
ABplaappp:113	ABplaappp	113	7301	-17698	4348	4668	7301	44.5	499	312	38	637341
ABplaapppa:151	ABplaapppa	151	16927	-8072	11254	12522	16927	47.6	444	313	35	423554
ABplaapppp:151	ABplaapppp	151	20732	-4267	14959	15580	20732	39.5	427	334	33	432446
ABplap:41	ABplap	41	1785	-23214	-443	-443	1785	49.0	473	225	58	799642
ABplapa:62	ABplapa	62	1882	-23117	-428	-429	1882	51.2	543	227	50	726094
ABplapaa:86	ABplapaa	86	3186	-21813	846	853	3186	51.2	559	254	41	638142
ABplapaaa:117	ABplapaaa	117	8385	-16614	5508	5753	8385	51.3	544	260	37	487825
ABplapaaaa:157	ABplapaaaa	157	13734	-11265	8779	9393	13734	50.1	527	277	31	264560
ABplapaaap:157	ABplapaaap	157	22208	-2791	16148	17033	22208	46.9	519	312	28	276312
ABplapaap:117	ABplapaap	117	8371	-16628	5426	5630	8371	50.5	499	273	37	486020
ABplapaapa:158	ABplapaapa	158	15641	-9358	9350	10887	15641	49.3	488	290	31	288952
ABplapaapp:158	ABplapaapp	158	16804	-8195	9437	11543	16804	42.6	457	293	31	315739
ABplapap:86	ABplapap	86	3151	-21848	889	912	3151	49.8	506	254	42	641208
ABplapapa:116	ABplapapa	116	7443	-17556	4529	4782	7443	45.6	456	283	38	537474
ABplapapaa:154	ABplapapaa	154	15115	-9884	9572	10500	15115	31.5	490	300	34	426114
ABplapapap:154	ABplapapap	154	18284	-6715	11934	13092	18284	35.2	451	299	31	343871
ABplapapp:116	ABplapapp	116	8192	-16807	5411	5560	8192	43.8	412	305	37	537697
ABplapappa:156	ABplapappa	156	17136	-7863	10469	12264	17136	42.1	424	299	31	298942
ABplapappp:156	ABplapappp	156	13593	-11406	9276	9790	13593	43.0	386	320	33	315867
ABplapp:62	ABplapp	62	1832	-23167	-341	-341	1832	48.4	459	240	51	705090
ABplappa:85	ABplappa	85	2783	-22216	517	524	2783	48.4	479	290	44	734931
ABplappaa:114	ABplappaa	114	7998	-17001	4873	5146	7998	39.0	463	312	38	655442
ABplappaaa:154	ABplappaaa	154	18877	-6122	11636	13640	18877	30.6	451	333	36	547078
ABplappaap:154	ABplappaap	154	22263	-2736	13872	15801	22263	30.8	419	321	31	384642
ABplappap:114	ABplappap	114	8099	-16900	4989	5266	8099	36.7	425	333	37	651322
ABplappapa:153	ABplappapa	153	18303	-6696	11609	13162	18303	31.9	401	349	33	418053
ABplappapp:153	ABplappapp	153	26950	1950	18328	20684	26950	32.3	357	348	31	419903
ABplappp:85	ABplappp	85	2821	-22178	630	624	2821	47.1	415	295	44	760646
ABplapppa:114	ABplapppa	114	7129	-17870	4275	4516	7129	36.4	380	330	38	687930
ABplapppaa:148	ABplapppaa	148	19647	-5352	14572	15336	19647	38.9	361	333	34	484919
ABplapppap:148	ABplapppap	148	21113	-3886	13736	15398	21113	33.6	324	335	34	478976
ABplapppp:114	ABplapppp	114	8204	-16795	5583	5654	8204	32.1	334	343	39	768301
ABplappppa:154	ABplappppa	154	23610	-1389	16507	18178	23610	31.0	285	340	33	479439
ABplappppp:154	ABplappppp	154	20149	-4850	14155	15641	20149	26.2	243	322	35	510394
ABplp:27	ABplp	27	1743	-23257	-446	-446	1743	40.9	416	296	64	1074162
ABplpa:41	ABplpa	41	1779	-23220	-407	-409	1779	33.8	452	324	57	944242
ABplpaa:61	ABplpaa	61	1921	-23078	-195	-197	1921	40.6	497	322	50	884083
ABplpaaa:86	ABplpaaa	86	4965	-20034	2665	2670	4965	32.1	561	332	44	971796
ABplpaaaa:116	ABplpaaaa	116	12674	-12325	9543	9911	12674	27.3	606	318	39	844973
ABplpaaaaa:156	ABplpaaaaa	156	22809	-2190	18352	18888	22809	29.3	633	317	33	517480
ABplpaaaap:156	ABplpaaaap	156	22922	-2077	16438	17904	22922	31.9	601	330	33	502151
ABplpaaap:116	ABplpaaap	116	13008	-11991	9117	9798	13008	30.6	575	335	38	777165
ABplpaaapa:158	ABplpaaapa	158	22219	-2780	16505	17597	22219	23.1	594	336	33	499809
ABplpaaapp:158	ABplpaaapp	158	22171	-2828	15142	17009	22171	25.6	563	340	33	517589
ABplpaap:86	ABplpaap	86	4484	-20515	2002	2051	4484	36.5	507	320	43	849723
ABplpaapa:116	ABplpaapa	116	12407	-12592	8183	8862	12407	31.0	547	307	36	632502
ABplpaapaa:159	ABplpaapaa	159	22157	-2842	15293	16618	22157	30.4	582	299	32	482844
ABplpaapap:159	ABplpaapap	159	19277	-5722	12566	14225	19277	29.2	552	293	31	433596
ABplpaapp:116	ABplpaapp	116	13626	-11373	9181	10119	13626	31.1	514	326	37	696180
ABplpaappa:164	ABplpaappa	164	25270	270	18090	20021	25270	32.3	548	339	32	505099
ABplpaappp:164	ABplpaappp	164	23522	-1477	15525	17879	23522	30.5	528	314	31	468595
ABplpap:61	ABplpap	61	1936	-23063	-183	-187	1936	30.0	412	337	49	782624
ABplpapa:85	ABplpapa	85	4018	-20981	1615	1631	4018	25.9	487	338	44	850163
ABplpapaa:114	ABplpapaa	114	8778	-16222	5826	5986	8778	19.5	556	325	38	657799
ABplpapaaa:153	ABplpapaaa	153	18797	-6202	13897	14454	18797	13.9	584	309	33	432445
ABplpapaap:153	ABplpapaap	153	16622	-8377	10289	11969	16622	13.2	552	318	34	447770
ABplpapap:114	ABplpapap	114	9602	-15397	6227	6513	9602	20.7	512	336	37	598010
ABplpapapa:155	ABplpapapa	155	21353	-3646	14578	16416	21353	15.0	517	322	33	439245
ABplpapapp:155	ABplpapapp	155	20912	-4087	12568	15005	20912	15.3	487	323	34	457332
ABplpapp:85	ABplpapp	85	3376	-21623	1141	1156	3376	18.1	443	330	45	675659
ABplpappa:113	ABplpappa	113	6482	-18517	3670	3786	6482	12.8	507	313	40	545536
ABplpappaa:150	ABplpappaa	150	14604	-10395	10378	10470	14604	7.7	544	284	35	375571
ABplpappap:150	ABplpappap	150	17031	-7968	11719	12417	17031	9.1	494	297	34	383019
ABplpappp:113	ABplpappp	113	8226	-16773	5134	5381	8226	17.4	465	325	39	602803
ABplpapppa:152	ABplpapppa	152	19768	-5231	13494	14724	19768	12.3	456	313	33	388288
ABplpapppp:152	ABplpapppp	152	21960	-3039	16021	17202	21960	15.6	420	326	34	426930
ABplpp:41	ABplpp	41	1788	-23211	-394	-394	1788	39.9	367	312	56	900109
ABplppa:61	ABplppa	61	1859	-23140	-335	-338	1859	46.0	391	309	48	711782
ABplppaa:86	ABplppaa	86	4569	-20430	2199	2231	4569	35.6	447	333	42	782220
ABplppaaa:117	ABplppaaa	117	12426	-12573	8257	9094	12426	29.4	478	338	37	607284
ABplppaaaa:160	ABplppaaaa	160	18987	-6012	13555	14134	18987	24.5	496	345	32	369487
ABplppaaap:160	ABplppaaap	160	28209	3209	20859	22349	28209	22.4	474	311	29	340349
ABplppaap:117	ABplppaap	117	13130	-11869	9109	9596	13130	24.3	443	339	36	540658
ABplppaapa:162	ABplppaapa	162	23102	-1897	15542	17431	23102	22.0	460	342	32	359272
ABplppaapp:162	ABplppaapp	162	26062	1062	18621	20576	26062	21.4	421	341	31	358312
ABplppap:86	ABplppap	86	4444	-20555	1981	2023	4444	36.9	394	312	42	690544
ABplppapa:118	ABplppapa	118	11879	-13120	8226	8489	11879	27.1	404	310	37	557652
ABplppapaa:158	ABplppapaa	158	20387	-4613	12753	14292	20387	22.6	397	320	32	355702
ABplppapap:158	ABplppapap	158	24105	-894	14962	17328	24105	28.5	371	330	32	423638
ABplppapp:118	ABplppapp	118	10991	-14008	6660	7301	10991	20.6	370	312	36	476721
ABplppappa:159	ABplppappa	159	21445	-3554	12306	14656	21445	23.2	354	324	32	388110
ABplppappp:159	ABplppappp	159	22446	-2553	12723	14694	22446	17.4	329	319	31	341830
ABplppp:61	ABplppp	61	1967	-23033	-167	-170	1967	32.1	323	331	48	791360
ABplpppa:86	ABplpppa	86	4059	-20940	1756	1783	4059	26.1	390	345	42	716981
ABplpppaa:115	ABplpppaa	115	11520	-13479	7752	8162	11520	19.1	407	334	36	477839
ABplpppaaa:155	ABplpppaaa	155	23874	-1125	18125	18753	23874	16.3	373	338	34	340137
ABplpppaap:155	ABplpppaap	155	22208	-2791	15942	16724	22208	11.0	338	325	33	333150
ABplpppap:115	ABplpppap	115	10318	-14681	6768	7014	10318	12.7	367	320	37	410755
ABplpppapa:158	ABplpppapa	158	24255	-744	15241	17078	24255	13.1	300	320	32	292704
ABplpppapp:158	ABplpppapp	158	31805	6805	22084	24584	31805	12.7	265	321	31	324974
ABplpppp:86	ABplpppp	86	4169	-20830	1861	1869	4169	32.2	331	341	43	800423
ABplppppa:114	ABplppppa	114	10588	-14411	7234	7440	10588	19.0	342	331	37	514016
ABplppppaa:151	ABplppppaa	151	35651	10651	27198	28868	35651	25.6	335	351	32	422468
ABplppppap:151	ABplppppap	151	32626	7626	20954	24487	32626	23.3	304	335	33	415320
ABplppppp:114	ABplppppp	114	12301	-12698	9058	9169	12301	20.7	302	339	37	554505
ABplpppppa:155	ABplpppppa	155	31990	6990	19763	24124	31990	20.8	271	332	33	426396
ABplpppppp:155	ABplpppppp	155	30793	5793	21286	24543	30793	17.1	247	316	33	421623
ABpr:15	ABpr	15	1839	-23160	-323	-326	1839	21.0	359	107	70	1075974
ABpra:27	ABpra	27	1810	-23190	-301	-301	1810	22.1	382	85	66	987291
ABpraa:40	ABpraa	40	1780	-23219	-433	-435	1780	28.0	431	74	60	973160
ABpraaa:61	ABpraaa	61	1845	-23154	-322	-325	1845	34.2	469	72	50	903477
ABpraaaa:85	ABpraaaa	85	2948	-22051	766	769	2948	42.5	477	87	45	876122
ABpraaaaa:113	ABpraaaaa	113	6710	-18289	4304	4415	6710	40.0	466	78	38	666336
ABpraaaaaa:150	ABpraaaaaa	150	11939	-13060	8795	9151	11939	53.6	461	123	33	371153
ABpraaaaap:150	ABpraaaaap	150	11532	-13467	6862	7871	11532	52.5	428	118	32	333833
ABpraaaap:113	ABpraaaap	113	6756	-18243	3833	4154	6756	44.3	430	86	38	610615
ABpraaaapa:150	ABpraaaapa	150	11942	-13057	7097	7918	11942	51.1	403	125	31	322040
ABpraaaapp:150	ABpraaaapp	150	12134	-12865	7011	7785	12134	52.0	375	118	32	317794
ABpraaap:85	ABpraaap	85	2941	-22058	756	769	2941	43.5	423	108	44	739958
ABpraaapa:113	ABpraaapa	113	6370	-18629	3842	4057	6370	46.3	425	116	37	536952
ABpraaapaa:150	ABpraaapaa	150	12623	-12376	8793	9083	12623	43.2	412	126	31	342170
ABpraaapap:150	ABpraaapap	150	12729	-12270	7815	8464	12729	46.8	379	136	30	295090
ABpraaapp:113	ABpraaapp	113	6470	-18529	3809	4028	6470	45.2	380	117	37	521391
ABpraaappa:148	ABpraaappa	148	13418	-11581	8909	9484	13418	40.7	375	100	33	419692
ABpraaappp:148	ABpraaappp	148	12775	-12224	7818	8484	12775	44.2	345	117	31	350709
ABpraap:61	ABpraap	61	1946	-23053	-167	-169	1946	19.3	400	89	51	649822
ABpraapa:84	ABpraapa	84	2922	-22077	684	685	2922	30.9	417	63	45	914463
ABpraapaa:113	ABpraapaa	113	7405	-17594	4849	4965	7405	33.0	413	58	38	717795
ABpraapaaa:151	ABpraapaaa	151	16081	-8918	12550	12770	16081	36.6	440	56	33	506472
ABpraapaap:151	ABpraapaap	151	17224	-7775	12104	12739	17224	32.5	411	48	32	466982
ABpraapap:113	ABpraapap	113	7006	-17993	4264	4471	7006	33.8	374	65	39	740049
ABpraapapa:149	ABpraapapa	149	16091	-8908	10482	11511	16091	28.5	375	46	33	504194
ABpraapapp:149	ABpraapapp	149	14894	-10105	9448	10549	14894	28.5	338	52	34	529313
ABpraapp:84	ABpraapp	84	2800	-22199	643	646	2800	19.2	372	90	45	666128
ABpraappa:112	ABpraappa	112	6713	-18286	4254	4350	6713	20.7	399	70	40	652017
ABpraappaa:151	ABpraappaa	151	16107	-8892	12073	12520	16107	25.3	432	66	34	496362
ABpraappap:151	ABpraappap	151	15603	-9396	10268	11554	15603	21.0	401	61	35	507557
ABpraappp:112	ABpraappp	112	6392	-18607	3573	3816	6392	20.2	352	94	38	533481
ABpraapppa:150	ABpraapppa	150	14938	-10061	10623	11152	14938	24.2	359	85	34	461839
ABpraapppp:150	ABpraapppp	150	16066	-8933	9163	10712	16066	21.9	312	80	33	431487
ABprap:40	ABprap	40	1779	-23220	-376	-377	1779	35.8	326	86	58	1013173
ABprapa:61	ABprapa	61	1792	-23207	-262	-262	1792	41.9	381	72	50	836459
ABprapaa:85	ABprapaa	85	2880	-22119	741	762	2880	44.2	374	78	42	737429
ABprapaaa:114	ABprapaaa	114	6279	-18720	3662	3871	6279	50.2	359	113	38	537455
ABprapaaaa:152	ABprapaaaa	152	10340	-14659	6474	6856	10340	49.1	345	149	30	246987
ABprapaaap:152	ABprapaaap	152	16751	-8248	12843	13316	16751	47.6	311	157	27	232305
ABprapaap:114	ABprapaap	114	7065	-17934	4136	4407	7065	48.6	309	107	37	532128
ABprapaapa:155	ABprapaapa	155	14012	-10987	9112	9782	14012	49.3	276	115	31	315724
ABprapaapp:155	ABprapaapp	155	13115	-11884	8991	9566	13115	48.4	274	150	31	288976
ABprapap:85	ABprapap	85	2515	-22484	450	463	2515	45.7	345	124	42	613087
ABprapapa:112	ABprapapa	112	6747	-18252	3712	4102	6747	43.7	301	121	37	553949
ABprapapaa:151	ABprapapaa	151	14558	-10441	8348	10158	14558	43.4	278	77	34	459757
ABprapapap:151	ABprapapap	151	15636	-9363	8709	10422	15636	40.7	270	102	31	392841
ABprapapp:112	ABprapapp	112	6902	-18097	3967	4271	6902	43.0	262	146	35	462171
ABprapappa:153	ABprapappa	153	14666	-10333	7236	9118	14666	40.4	254	125	31	341141
ABprapappp:153	ABprapappp	153	14227	-10772	7910	9574	14227	42.2	240	158	31	316486
ABprapp:61	ABprapp	61	1812	-23187	-296	-297	1812	40.1	296	89	51	856099
ABprappa:83	ABprappa	83	2967	-22032	800	815	2967	42.0	308	75	44	873345
ABprappaa:112	ABprappaa	112	8738	-16261	5527	5837	8738	44.6	276	95	37	603648
ABprappaaa:148	ABprappaaa	148	25357	357	18113	19315	25357	44.0	233	110	33	408942
ABprappaap:148	ABprappaap	148	28901	3901	20151	22125	28901	44.2	210	143	32	384679
ABprappap:112	ABprappap	112	8862	-16137	5760	6130	8862	43.6	236	119	39	699207
ABprappapa:149	ABprappapa	149	25079	79	15580	18704	25079	41.2	190	168	35	470037
ABprappapp:149	ABprappapp	149	39021	14021	31011	32869	39021	37.6	177	197	30	381030
ABprappp:83	ABprappp	83	2674	-22325	500	497	2674	45.2	269	121	44	747889
ABprapppa:111	ABprapppa	111	8675	-16324	5420	5792	8675	39.6	221	137	38	662709
ABprapppaa:147	ABprapppaa	147	34329	9329	24298	26370	34329	35.9	216	146	33	441042
ABprapppap:147	ABprapppap	147	31449	6449	20352	23508	31449	32.2	198	173	34	455246
ABprapppp:111	ABprapppp	111	9310	-15689	6592	6798	9310	36.3	186	164	39	742105
ABprappppa:148	ABprappppa	148	30746	5746	21321	23845	30746	29.5	179	197	34	469519
ABprappppp:148	ABprappppp	148	28804	3804	18961	21842	28804	20.8	182	198	33	394781
ABprp:27	ABprp	27	1927	-23072	-229	-229	1927	13.0	288	159	64	539643
ABprpa:41	ABprpa	41	3451	-21548	1328	1328	3451	12.6	333	101	57	568931
ABprpaa:61	ABprpaa	61	1923	-23076	-162	-164	1923	26.6	344	54	50	879803
ABprpaaa:86	ABprpaaa	86	3594	-21405	1318	1356	3594	30.7	351	48	43	864974
ABprpaaaa:115	ABprpaaaa	115	8233	-16766	5274	5512	8233	43.1	363	63	37	540206
ABprpaaaaa:154	ABprpaaaaa	154	14652	-10347	10665	10824	14652	48.1	408	73	30	282062
ABprpaaaap:154	ABprpaaaap	154	15082	-9917	10196	10788	15082	44.4	379	64	31	328185
ABprpaaap:115	ABprpaaap	115	8782	-16217	5420	5805	8782	40.4	324	67	35	505531
ABprpaaapa:152	ABprpaaapa	152	14710	-10289	9181	10149	14710	51.2	366	86	30	256883
ABprpaaapp:152	ABprpaaapp	152	14375	-10624	8591	9730	14375	47.3	338	74	32	311936
ABprpaap:86	ABprpaap	86	3779	-21220	1539	1566	3779	32.3	330	93	42	718794
ABprpaapa:116	ABprpaapa	116	8449	-16550	4873	5294	8449	43.6	334	108	34	414329
ABprpaapaa:157	ABprpaapaa	157	13421	-11578	8059	9015	13421	52.4	340	108	31	280507
ABprpaapap:157	ABprpaapap	157	12918	-12081	7997	8875	12918	49.8	314	117	29	243432
ABprpaapp:116	ABprpaapp	116	8717	-16282	5381	5755	8717	36.2	316	96	35	501954
ABprpaappa:155	ABprpaappa	155	14797	-10202	9357	10164	14797	39.6	348	74	31	333971
ABprpaappp:155	ABprpaappp	155	13903	-11096	8588	9444	13903	44.5	317	84	30	293236
ABprpap:61	ABprpap	61	2010	-22989	-60	-64	2010	12.3	314	99	49	442645
ABprpapa:86	ABprpapa	86	3784	-21215	1502	1532	3784	20.3	312	59	44	781864
ABprpapaa:114	ABprpapaa	114	9047	-15952	5828	6228	9047	21.7	355	49	38	603512
ABprpapaaa:152	ABprpapaaa	152	16828	-8171	11367	12747	16828	17.3	370	59	34	438474
ABprpapaap:152	ABprpapaap	152	16448	-8551	10105	11570	16448	15.7	339	71	33	378300
ABprpapap:114	ABprpapap	114	9263	-15736	5846	6291	9263	23.2	312	61	38	630822
ABprpapapa:152	ABprpapapa	152	19100	-5899	13031	14342	19100	21.5	316	46	35	477530
ABprpapapp:152	ABprpapapp	152	20926	-4073	12805	15114	20926	21.8	275	69	34	435746
ABprpapp:86	ABprpapp	86	3587	-21412	1315	1346	3587	16.5	270	95	43	582992
ABprpappa:114	ABprpappa	114	7643	-17356	4909	5011	7643	14.7	304	84	39	508148
ABprpappaa:151	ABprpappaa	151	16994	-8005	11358	12300	16994	13.0	308	85	34	335887
ABprpappap:151	ABprpappap	151	19178	-5821	13849	14725	19178	13.8	271	97	35	384243
ABprpappp:114	ABprpappp	114	9964	-15035	6825	7110	9964	21.7	266	75	38	625339
ABprpapppa:152	ABprpapppa	152	23653	-1346	16034	17743	23653	20.6	247	82	32	371880
ABprpapppp:152	ABprpapppp	152	19266	-5733	13857	14636	19266	14.7	222	117	35	438549
ABprpp:41	ABprpp	41	1992	-23007	-201	-201	1992	14.9	249	144	57	553024
ABprppa:61	ABprppa	61	1884	-23115	-233	-233	1884	26.1	251	85	48	775453
ABprppaa:86	ABprppaa	86	3759	-21240	1461	1473	3759	31.3	267	76	44	866626
ABprppaaa:116	ABprppaaa	116	11995	-13004	8453	8999	11995	33.9	295	55	37	684013
ABprppaaaa:156	ABprppaaaa	156	19136	-5863	13171	14853	19136	35.5	331	46	34	450042
ABprppaaap:156	ABprppaaap	156	28933	3933	20552	22826	28933	37.5	311	66	30	396515
ABprppaap:116	ABprppaap	116	12902	-12097	8841	9695	12902	33.6	254	72	37	685969
ABprppaapa:159	ABprppaapa	159	24302	-697	16747	19196	24302	29.2	288	47	33	461797
ABprppaapp:159	ABprppaapp	159	26090	1090	18401	20008	26090	31.5	250	63	31	393363
ABprppap:86	ABprppap	86	3502	-21497	1173	1180	3502	35.6	242	126	42	707834
ABprppapa:116	ABprppapa	116	10458	-14541	6745	7286	10458	32.1	257	113	37	590333
ABprppapaa:154	ABprppapaa	154	21355	-3644	13547	15855	21355	31.8	286	72	34	461875
ABprppapap:154	ABprppapap	154	23880	-1119	14581	17533	23880	32.0	251	95	33	436466
ABprppapp:116	ABprppapp	116	11948	-13051	8336	8668	11948	27.8	224	147	36	521797
ABprppappa:158	ABprppappa	158	23839	-1160	13909	17463	23839	29.5	242	114	33	409547
ABprppappp:158	ABprppappp	158	25572	572	15604	18060	25572	27.0	219	131	33	438208
ABprppp:61	ABprppp	61	1959	-23040	-144	-144	1959	12.7	235	142	51	508027
ABprpppa:85	ABprpppa	85	3140	-21859	905	920	3140	24.5	218	109	43	751799
ABprpppaa:114	ABprpppaa	114	11523	-13476	7766	8366	11523	31.4	215	102	37	686819
ABprpppaaa:152	ABprpppaaa	152	27327	2327	19416	21281	27327	35.0	211	101	33	486022
ABprpppaap:152	ABprpppaap	152	30247	5247	21746	23615	30247	32.0	185	128	31	434203
ABprpppap:114	ABprpppap	114	11400	-13599	7786	8243	11400	26.2	188	135	38	743933
ABprpppapa:154	ABprpppapa	154	24016	-983	13619	16923	24016	25.2	175	148	34	510000
ABprpppapp:154	ABprpppapp	154	32945	7945	21053	25122	32945	21.4	167	173	32	442804
ABprpppp:85	ABprpppp	85	2838	-22161	631	636	2838	15.4	214	143	44	609401
ABprppppa:114	ABprppppa	114	8326	-16673	5588	5748	8326	18.5	233	103	40	669678
ABprppppaa:147	ABprppppaa	147	29547	4547	21604	23222	29547	23.4	207	105	33	455188
ABprppppap:147	ABprppppap	147	26571	1571	18394	20302	26571	18.9	202	138	35	508761
ABprppppp:114	ABprppppp	114	9272	-15727	6637	6667	9272	14.9	194	153	39	621611
ABprpppppa:153	ABprpppppa	153	21840	-3159	15209	16641	21840	14.3	183	202	34	384991
ABprpppppp:153	ABprpppppp	153	24534	-465	16661	18331	24534	14.6	193	167	34	412206
P1:1	P1	1	1835	-23164	-471	-471	1835	27.6	244	206	91	3245648
EMS:6	EMS	6	1918	-23081	-342	-345	1918	29.0	351	285	72	1839558
MS:18	MS	18	2087	-22912	-24	-25	2087	14.2	426	263	68	704484
MSa:32	MSa	32	1845	-23154	-219	-219	1845	15.7	503	260	67	861768
MSaa:59	MSaa	59	1786	-23213	-170	-171	1786	19.3	517	221	57	628961
MSaaa:83	MSaaa	83	1816	-23183	-87	-90	1816	18.3	522	214	50	642439
MSaaaa:126	MSaaaa	126	1669	-23330	-36	-37	1669	17.0	555	206	41	517279
MSaaaaa:179	MSaaaaa	179	1846	-23153	-223	-218	1846	17.0	582	244	33	289784
MSaaaap:179	MSaaaap	179	1862	-23137	-2	-2	1862	16.1	532	225	36	267778
MSaaap:126	MSaaap	126	1664	-23335	-42	-45	1664	22.5	502	216	42	528645
MSaaapa:180	MSaaapa	180	2187	-22812	-264	-184	2187	23.0	520	263	32	256192
MSaaapp:180	MSaaapp	180	1858	-23141	9	7	1858	18.0	471	236	34	263879
MSaap:83	MSaap	83	1881	-23118	-90	-98	1881	13.9	469	206	50	495949
MSaapa:123	MSaapa	123	1686	-23313	-22	-25	1686	13.9	520	151	43	577830
MSaapaa:178	MSaapaa	178	1794	-23205	58	57	1794	16.0	549	135	34	330297
MSaapap:178	MSaapap	178	1790	-23209	-13	-4	1790	15.8	513	189	34	230804
MSaapp:123	MSaapp	123	1707	-23292	18	16	1707	18.1	461	189	42	464254
MSaappa:178	MSaappa	178	1749	-23250	-53	-63	1749	19.0	482	174	33	244379
MSaappp:178	MSaappp	178	1828	-23171	60	59	1828	15.0	434	206	35	235309
MSap:59	MSap	59	1864	-23135	-165	-166	1864	16.0	433	235	55	469193
MSapa:87	MSapa	87	1860	-23139	-107	-110	1860	8.6	423	227	48	403638
MSapaa:132	MSapaa	132	1765	-23234	-57	-57	1765	8.5	477	129	42	487164
MSapap:132	MSapap	132	1776	-23223	-11	-10	1776	7.9	432	184	41	342549
MSapp:87	MSapp	87	1801	-23198	-128	-130	1801	9.2	360	193	48	433717
MSappa:134	MSappa	134	1785	-23214	-54	-56	1785	8.2	411	124	42	447583
MSappp:134	MSappp	134	1772	-23227	-43	-44	1772	5.1	358	178	42	319774
MSp:32	MSp	32	1901	-23098	-189	-189	1901	16.1	402	193	65	617215
MSpa:57	MSpa	57	1788	-23211	-271	-271	1788	30.1	437	159	57	765332
MSpaa:83	MSpaa	83	1806	-23193	-179	-182	1806	31.5	452	165	49	787981
MSpaaa:120	MSpaaa	120	1653	-23346	-70	-72	1653	33.0	440	192	41	571303
MSpaaaa:175	MSpaaaa	175	1742	-23257	-27	-32	1742	35.1	475	196	32	286393
MSpaaap:175	MSpaaap	175	1795	-23204	49	47	1795	27.5	424	194	33	259531
MSpaap:120	MSpaap	120	1676	-23323	-41	-45	1676	33.9	488	162	42	661805
MSpaapa:174	MSpaapa	174	1701	-23298	-83	-86	1701	28.1	544	161	34	401213
MSpaapp:174	MSpaapp	174	1606	-23393	-139	-143	1606	29.8	503	193	35	370260
MSpap:83	MSpap	83	1916	-23083	-113	-115	1916	23.2	384	178	49	588950
MSpapa:122	MSpapa	122	1737	-23262	-27	-23	1737	22.1	426	126	42	647340
MSpapaa:174	MSpapaa	174	1811	-23188	-47	-59	1811	20.5	437	134	35	344419
MSpapap:174	MSpapap	174	1804	-23195	-28	-47	1804	20.5	478	120	34	390204
MSpapp:122	MSpapp	122	1732	-23267	3	2	1732	21.9	389	180	44	564458
MSpappa:176	MSpappa	176	1829	-23171	33	24	1829	18.8	411	163	33	270181
MSpappp:176	MSpappp	176	1691	-23309	-131	-133	1691	17.6	363	188	33	239359
MSpp:57	MSpp	57	1836	-23163	-189	-189	1836	16.2	354	164	55	434077
MSppa:85	MSppa	85	1870	-23129	-159	-129	1870	25.8	338	139	45	662813
MSppaa:126	MSppaa	126	1831	-23168	-120	-76	1831	35.6	410	139	40	608403
MSppaaa:181	MSppaaa	181	1823	-23176	-9	-10	1823	35.4	475	143	30	289174
MSppaap:181	MSppaap	181	1773	-23226	-12	3	1773	31.0	439	172	33	296649
MSppap:126	MSppap	126	1804	-23195	-152	-89	1804	28.1	350	135	40	585203
MSppapa:184	MSppapa	184	2235	-22765	22	63	2235	31.5	416	132	30	287636
MSppapp:184	MSppapp	184	1636	-23363	-258	-256	1636	25.5	371	156	30	204834
MSppp:85	MSppp	85	1896	-23103	-78	-80	1896	16.1	301	175	48	577958
MSpppa:129	MSpppa	129	1861	-23138	-54	-16	1861	11.8	351	123	41	466631
MSpppaa:180	MSpppaa	180	1999	-23000	-733	-461	1999	16.5	393	103	32	271400
MSpppap:180	MSpppap	180	1845	-23155	7	-4	1845	13.6	356	134	32	209895
MSpppp:129	MSpppp	129	1767	-23232	13	8	1767	11.4	319	162	40	393007
E:18	E	18	1822	-23177	-404	-406	1822	22.6	290	283	66	974784
Ea:33	Ea	33	1919	-23080	-285	-286	1919	19.1	362	292	64	926953
Eal:64	Eal	64	1870	-23129	-248	-250	1870	21.8	363	267	56	714475
Eala:102	Eala	102	1735	-23264	-144	-134	1735	11.3	485	253	47	457532
Ealaa:160	Ealaa	160	1754	-23245	-352	-302	1754	6.1	528	238	38	271395
Ealap:160	Ealap	160	1812	-23187	-76	-70	1812	10.6	463	248	40	284804
Ealp:102	Ealp	102	1859	-23140	-61	-61	1859	11.0	401	262	47	423331
Ealpa:159	Ealpa	159	1891	-23108	28	24	1891	6.8	430	237	38	214190
Ealpp:159	Ealpp	159	1725	-23274	-98	-101	1725	6.8	372	225	40	208109
Ear:64	Ear	64	1805	-23194	-318	-320	1805	36.4	416	246	54	915164
Eara:105	Eara	105	1661	-23338	-226	-216	1661	36.0	499	240	47	753797
Earaa:158	Earaa	158	1666	-23333	-289	-243	1666	32.8	531	243	39	413061
Earap:158	Earap	158	1680	-23319	-202	-207	1680	29.1	465	241	38	328262
Earp:105	Earp	105	1720	-23279	-191	-164	1720	26.6	424	244	46	568673
Earpa:161	Earpa	161	1879	-23120	-493	-324	1879	22.4	447	271	38	343554
Earpp:161	Earpp	161	1675	-23324	-112	-116	1675	19.7	402	234	38	264494
Ep:33	Ep	33	1855	-23144	-379	-382	1855	28.2	272	264	62	1089331
Epl:64	Epl	64	1776	-23223	-364	-372	1776	32.7	293	262	55	934142
Epla:100	Epla	100	1687	-23312	-203	-205	1687	30.6	370	253	47	625996
Eplaa:157	Eplaa	157	1678	-23322	-86	-93	1678	31.1	413	228	40	356129
Eplap:157	Eplap	157	1656	-23343	-120	-130	1656	27.1	355	228	39	346698
Eplp:100	Eplp	100	1675	-23324	-225	-236	1675	31.9	293	248	46	660919
Eplpa:160	Eplpa	160	1690	-23309	-108	-119	1690	35.6	333	223	38	340476
Eplpp:160	Eplpp	160	1658	-23341	-141	-145	1658	26.8	285	239	39	349072
Epr:64	Epr	64	1855	-23144	-266	-267	1855	25.8	274	183	54	722894
Epra:102	Epra	102	1670	-23329	-186	-191	1670	34.7	344	188	45	586942
Epraa:162	Epraa	162	1638	-23361	-198	-199	1638	37.2	404	173	38	345080
Eprap:162	Eprap	162	1716	-23283	-72	-81	1716	34.7	361	195	36	308453
Eprp:102	Eprp	102	1673	-23326	-216	-221	1673	29.8	278	190	46	607126
Eprpa:162	Eprpa	162	1658	-23341	-155	-163	1658	29.4	330	166	36	304847
Eprpp:162	Eprpp	162	1692	-23307	-120	-132	1692	31.8	284	199	38	324033
P2:6	P2	6	1870	-23129	-515	-517	1870	27.4	219	208	72	1697517
C:21	C	21	1777	-23222	-571	-571	1777	41.8	280	179	65	1064243
Ca:36	Ca	36	1824	-23175	-499	-500	1824	44.6	355	214	62	763573
Caa:55	Caa	55	1881	-23118	-498	-498	1881	50.3	363	222	54	565715
Caaa:80	Caaa	80	1860	-23139	-384	-384	1860	49.6	371	257	46	597305
Caaaa:113	Caaaa	113	1664	-23335	-231	-234	1664	44.5	341	295	40	541742
Caaaaa:157	Caaaaa	157	1985	-23014	-1903	-546	1985	38.9	344	303	31	255514
Caaaap:157	Caaaap	157	1743	-23256	-144	-158	1743	43.3	303	291	34	315249
Caaap:113	Caaap	113	1702	-23297	-295	-267	1702	38.9	291	308	42	660249
Caaapa:157	Caaapa	157	1804	-23195	-450	-331	1804	36.1	310	292	35	350521
Caaapp:157	Caaapp	157	1939	-23060	-321	-294	1939	37.0	255	304	35	417597
Caap:80	Caap	80	1932	-23067	-413	-414	1932	48.0	291	263	46	635556
Caapa:113	Caapa	113	1688	-23311	-239	-253	1688	44.4	269	283	40	591717
Caapaa:157	Caapaa	157	1751	-23249	-126	-144	1751	43.2	266	282	33	308556
Caapap:157	Caapap	157	1789	-23210	-125	-146	1789	40.2	225	272	33	349656
Caapp:113	Caapp	113	1659	-23340	-267	-278	1659	36.3	221	292	41	738809
Caappd:159	Caappd	159	1726	-23273	-444	-257	1726	26.3	186	282	35	389303
Caappv:159	Caappv	159	1791	-23208	-297	-328	1791	34.6	213	290	34	367474
Cap:55	Cap	55	1804	-23195	-448	-455	1804	43.0	264	269	54	753055
Capa:84	Capa	84	1842	-23157	-406	-396	1842	39.4	288	324	45	755897
Capaa:119	Capaa	119	1790	-23209	-637	-430	1790	25.6	298	311	38	422496
Capaaa:160	Capaaa	160	1869	-23130	-750	-567	1869	22.2	322	286	32	203007
Capaap:160	Capaap	160	1846	-23153	-602	-510	1846	22.0	282	288	31	218840
Capap:119	Capap	119	1686	-23313	-237	-222	1686	18.8	259	306	40	476809
Capapa:162	Capapa	162	2503	-22496	-2073	-389	2503	11.2	323	283	35	228806
Capapp:162	Capapp	162	1795	-23204	-98	-106	1795	12.4	270	261	33	183268
Capp:84	Capp	84	1810	-23190	-385	-391	1810	33.8	216	300	46	902741
Cappa:116	Cappa	116	1653	-23346	-220	-236	1653	28.5	243	293	42	663856
Cappaa:161	Cappaa	161	1733	-23266	-195	-212	1733	31.8	263	269	36	357625
Cappap:161	Cappap	161	1733	-23266	-223	-176	1733	21.0	240	261	34	274210
Cappp:116	Cappp	116	1693	-23306	-332	-209	1693	18.1	225	295	41	570477
Capppa:162	Capppa	162	1702	-23298	-201	-197	1702	14.5	206	273	34	310647
Capppp:162	Capppp	162	2168	-22831	-530	-436	2168	10.3	244	278	34	279770
Cp:36	Cp	36	1802	-23197	-560	-561	1802	40.6	255	170	61	940235
Cpa:55	Cpa	55	1819	-23180	-506	-506	1819	46.1	256	166	55	693330
Cpaa:81	Cpaa	81	1836	-23163	-426	-428	1836	49.0	279	175	47	617014
Cpaaa:112	Cpaaa	112	1697	-23302	-258	-254	1697	51.3	291	190	42	493885
Cpaaaa:151	Cpaaaa	151	1739	-23260	-558	-321	1739	50.4	297	185	33	247567
Cpaaap:151	Cpaaap	151	1753	-23246	-117	-123	1753	49.8	279	248	36	299411
Cpaap:112	Cpaap	112	1695	-23304	-238	-244	1695	47.0	231	214	42	585118
Cpaapa:151	Cpaapa	151	1770	-23229	-132	-143	1770	48.2	252	213	35	300169
Cpaapp:151	Cpaapp	151	1740	-23259	-224	-229	1740	45.2	214	232	35	365283
Cpap:81	Cpap	81	1809	-23190	-427	-428	1809	40.8	209	229	48	815585
Cpapa:114	Cpapa	114	1665	-23334	-368	-321	1665	37.6	201	219	42	699080
Cpapaa:153	Cpapaa	153	1717	-23282	-185	-222	1717	33.0	211	242	34	330400
Cpapap:153	Cpapap	153	1778	-23221	-487	-438	1778	38.1	238	197	35	336726
Cpapp:114	Cpapp	114	1666	-23333	-198	-200	1666	27.7	182	260	42	741720
Cpappd:153	Cpappd	153	1631	-23368	-236	-239	1631	34.1	180	255	36	474928
Cpappv:153	Cpappv	153	1657	-23342	-241	-251	1657	24.4	176	252	38	484761
Cpp:55	Cpp	55	1769	-23230	-450	-450	1769	31.4	187	204	54	869558
Cppa:82	Cppa	82	1825	-23174	-341	-342	1825	28.1	182	167	47	875126
Cppaa:120	Cppaa	120	1735	-23264	-562	-380	1735	24.0	202	181	40	625784
Cppaaa:161	Cppaaa	161	1829	-23170	-313	-318	1829	25.8	282	139	34	329842
Cppaap:161	Cppaap	161	2030	-22969	-1413	-669	2030	28.7	246	155	32	323329
Cppap:120	Cppap	120	1660	-23339	-314	-242	1660	14.4	206	206	40	524857
Cppapa:164	Cppapa	164	1925	-23074	-216	-230	1925	20.0	251	162	34	335242
Cppapp:164	Cppapp	164	1962	-23037	-476	-390	1962	16.7	223	193	33	278289
Cppp:82	Cppp	82	1795	-23204	-364	-369	1795	26.0	178	241	48	1006455
Cpppa:120	Cpppa	120	1609	-23390	-122	-126	1609	20.0	232	232	38	440819
Cpppaa:159	Cpppaa	159	1661	-23338	-415	-317	1661	30.1	240	206	35	339404
Cpppap:159	Cpppap	159	1649	-23350	-141	-142	1649	12.9	242	225	35	288606
Cpppp:120	Cpppp	120	1679	-23320	-88	-92	1679	12.8	205	267	41	592815
Cppppa:159	Cppppa	159	1750	-23249	-154	-162	1750	9.7	216	221	36	339939
Cppppp:159	Cppppp	159	1738	-23261	-239	-192	1738	17.3	199	241	35	367287
P3:21	P3	21	1821	-23178	-467	-473	1821	26.0	192	231	63	1090359
D:41	D	41	1858	-23141	-429	-429	1858	22.7	184	223	56	686830
Da:66	Da	66	1936	-23063	-366	-366	1936	19.3	241	308	50	278055
Daa:102	Daa	102	1839	-23160	-242	-207	1839	22.3	327	309	40	158455
Daaa:138	Daaa	138	1940	-23059	-894	-663	1940	32.6	393	286	33	150606
Daap:138	Daap	138	1811	-23188	-528	-355	1811	26.5	376	285	32	125428
Dap:102	Dap	102	1903	-23097	-176	-178	1903	15.1	256	276	44	166380
Dapa:136	Dapa	136	1929	-23070	-410	-275	1929	20.1	356	280	33	126832
Dapp:136	Dapp	136	1702	-23297	-139	-141	1702	31.5	339	266	36	182914
Dp:66	Dp	66	2020	-22979	-194	-195	2020	10.6	211	226	50	208079
Dpa:101	Dpa	101	1868	-23131	-110	-100	1868	12.3	259	154	40	128353
Dpaa:137	Dpaa	137	1902	-23097	-503	-322	1902	27.3	302	114	33	148067
Dpaaa:185	Dpaaa	185	2229	-22771	-17	-43	2229	39.0	340	94	22	56525
Dpaap:185	Dpaap	185	2183	-22817	-143	-216	2183	41.0	330	124	26	81388
Dpap:137	Dpap	137	1861	-23139	-346	-262	1861	17.9	280	139	35	152354
Dpapa:185	Dpapa	185	2325	-22675	197	171	2325	30.0	326	104	30	142506
Dpapp:185	Dpapp	185	1650	-23350	-615	-631	1650	34.0	320	108	34	172307
Dpp:101	Dpp	101	1824	-23175	-211	-212	1824	14.7	228	215	41	147927
Dppa:135	Dppa	135	1808	-23191	-573	-446	1808	34.6	293	129	33	143944
Dppp:135	Dppp	135	1695	-23304	-201	-198	1695	28.7	278	167	35	152720
Dpppa:179	Dpppa	179	1910	-23089	-346	-358	1910	33.7	352	119	32	147922
Dpppp:179	Dpppp	179	1818	-23181	-116	-130	1818	35.8	302	152	30	119880
P4:41	P4	41	1963	-23036	-240	-243	1963	13.8	260	281	52	362037
Z2:90	Z2	90	1737	-23262	-135	-140	1737	13.1	287	209	39	96308
Z3:90	Z3	90	1820	-23179	-52	-51	1820	12.2	347	253	39	91675
