# Supplementary material for: Quantitative Differences in Nuclear β-catenin and TCF Pattern Embryonic Cells in C. elegans
Source: PLoS Genet. 2015 Oct 21;11(10):e1005585. doi: 10.1371/journal.pgen.1005585 (PMC4619327; doi:10.1371/journal.pgen.1005585)
Supplement: S1 Data — For each cell analyzed, birth time is given in column 3 and the average nuclear reporter intensity over the lifetime of the cell (corrected for background) is given in column 7 (“blot”). For information on each embryo’s strain information and experimental conditions, refer to S2 Table. (ZIP) [file pgen.1005585.s005.zip › CAs/CA20110917_tbx-11_pop-1i_L1.csv]

cellTime	cell	time	none	global	local	blot	cross	z	x	y	size	gweight
ABa:1	ABa	1	1982	-23017	-830	-830	1982	31.5	562	191	80	1350367
ABal:8	ABal	8	2171	-22828	-446	-446	2171	25.6	579	166	69	890014
ABala:20	ABala	20	1918	-23081	-711	-712	1918	33.4	609	191	61	696350
ABalaa:34	ABalaa	34	2052	-22947	-378	-377	2052	41.3	625	188	55	703831
ABalaaa:53	ABalaaa	53	4932	-20067	2376	2377	4932	43.8	625	185	48	811702
ABalaaaa:77	ABalaaaa	77	24147	-852	19517	19684	24147	33.5	617	217	43	899029
ABalaaaal:115	ABalaaaal	115	34721	9721	25090	26295	34721	13.9	578	168	36	539625
ABalaaaala:158	ABalaaaala	158	37143	12143	22334	26050	37143	15.6	569	146	34	434816
ABalaaaalp:158	ABalaaaalp	158	39262	14262	25176	27382	39262	12.0	547	125	30	324248
ABalaaaar:115	ABalaaaar	115	40494	15494	27825	30184	40494	26.4	570	185	34	530774
ABalaaap:77	ABalaaap	77	19912	-5087	14206	14790	19912	31.6	576	223	43	816198
ABalaaapa:110	ABalaaapa	110	32896	7896	23323	24716	32896	24.0	528	249	36	569505
ABalaaapal:154	ABalaaapal	154	30454	5454	17924	19426	30454	9.1	524	235	30	264266
ABalaaapar:154	ABalaaapar	154	42478	17478	29031	29837	42478	19.5	521	268	30	348411
ABalaaapp:110	ABalaaapp	110	26764	1764	17863	18290	26764	12.1	537	219	36	460119
ABalaaappl:152	ABalaaappl	152	28508	3508	16746	17350	28508	4.8	561	162	31	318960
ABalaaappr:152	ABalaaappr	152	25079	79	11900	13694	25079	2.0	524	144	30	189211
ABalaap:53	ABalaap	53	4737	-20262	1980	1978	4737	51.6	550	180	47	593516
ABalaapa:78	ABalaapa	78	22336	-2663	16721	17025	22336	39.7	567	212	40	644616
ABalaapaa:111	ABalaapaa	111	51635	26635	38718	40477	51635	22.9	550	174	34	460533
ABalaapaaa:156	ABalaapaaa	156	88188	63188	66816	70310	88188	27.2	560	141	30	375854
ABalaapaap:156	ABalaapaap	156	71511	46511	46608	51880	71511	21.5	537	150	31	336919
ABalaapap:111	ABalaapap	111	42935	17935	32931	33658	42935	17.5	527	150	34	381149
ABalaapapa:156	ABalaapapa	156	77638	52638	54925	59061	77638	21.0	528	120	30	330842
ABalaapapp:156	ABalaapapp	156	62157	37157	42657	44473	62157	14.6	502	124	30	277225
ABalaapp:78	ABalaapp	78	19486	-5513	14518	14764	19486	37.7	513	202	42	652438
ABalaappa:112	ABalaappa	112	44743	19743	32348	33423	44743	18.7	517	202	35	421510
ABalaappaa:161	ABalaappaa	161	76804	51804	54485	57601	76804	15.0	547	175	30	333812
ABalaappap:161	ABalaappap	161	58512	33512	34453	38178	58512	11.0	522	163	31	291880
ABalaappp:112	ABalaappp	112	31653	6653	21138	22057	31653	13.4	488	183	37	366516
ABalaapppa:157	ABalaapppa	157	47515	22515	29729	32252	47515	5.2	499	161	33	279326
ABalaapppp:157	ABalaapppp	157	33247	8247	17866	21852	33247	3.4	468	157	31	151414
ABalap:34	ABalap	34	2150	-22849	-363	-362	2150	23.5	585	221	58	713826
ABalapa:53	ABalapa	53	5259	-19740	2503	2505	5259	26.7	611	222	50	992506
ABalapaa:77	ABalapaa	77	20966	-4033	15970	16041	20966	21.3	588	248	43	852141
ABalapaaa:113	ABalapaaa	113	40139	15139	31083	31695	40139	12.4	590	210	37	689514
ABalapaaaa:160	ABalapaaaa	160	67279	42279	51539	53335	67279	16.5	575	212	29	411620
ABalapaaap:160	ABalapaaap	160	45163	20163	26421	29860	45163	21.7	569	170	30	354212
ABalapaap:113	ABalapaap	113	24883	-116	17310	17596	24883	3.7	537	164	37	405102
ABalapaapa:158	ABalapaapa	158	38320	13320	25034	26231	38320	9.7	515	95	33	382321
ABalapaapp:158	ABalapaapp	158	39972	14972	20734	25349	39972	12.8	472	87	32	326707
ABalapap:77	ABalapap	77	13630	-11369	9019	9069	13630	13.4	539	225	42	495575
ABalapapa:110	ABalapapa	110	23891	-1108	16549	17065	23891	5.3	496	120	36	377207
ABalapapaa:158	ABalapapaa	158	48239	23239	37825	39495	48239	17.9	487	64	33	429279
ABalapapap:158	ABalapapap	158	43775	18775	26113	30099	43775	18.9	439	54	32	378873
ABalapapp:110	ABalapapp	110	21360	-3639	14200	14771	21360	6.6	413	94	36	332787
ABalapappa:159	ABalapappa	159	46335	21335	27948	34149	46335	22.7	347	37	32	363669
ABalapappp:159	ABalapappp	159	44423	19423	32392	34527	44423	21.8	306	39	32	362487
ABalapp:53	ABalapp	53	4541	-20458	1761	1764	4541	31.6	547	188	48	698564
ABalappa:77	ABalappa	77	16357	-8642	11304	11390	16357	24.9	523	214	42	614513
ABalappaa:107	ABalappaa	107	28117	3117	17550	18600	28117	3.9	501	186	34	219746
ABalappaaa:159	ABalappaaa	159	44389	19389	30281	32069	44389	1.5	501	104	30	170525
ABalappaap:159	ABalappaap	159	39143	14143	22322	24367	39143	4.5	471	122	30	186910
ABalappap:107	ABalappap	107	22246	-2753	12659	14283	22246	3.2	471	167	36	218826
ABalappapa:156	ABalappapa	156	36349	11349	22006	23710	36349	2.8	454	96	32	196602
ABalappapp:156	ABalappapp	156	43735	18735	30638	31047	43735	6.5	415	85	31	213096
ABalappp:77	ABalappp	77	12683	-12316	8364	8390	12683	19.1	470	198	42	416244
ABalapppa:111	ABalapppa	111	32645	7645	22494	23113	32645	9.2	455	132	35	306305
ABalapppaa:156	ABalapppaa	156	60578	35578	39886	42005	60578	12.9	444	81	31	268014
ABalapppap:156	ABalapppap	156	64945	39945	44702	47937	64945	14.7	408	56	31	302274
ABalapppp:111	ABalapppp	111	25025	25	17026	17375	25025	13.2	416	129	37	301610
ABalappppa:155	ABalappppa	155	63566	38566	49476	50937	63566	24.4	392	56	32	324746
ABalappppp:155	ABalappppp	155	60834	35834	45888	48490	60834	17.1	356	59	32	319717
ABalp:20	ABalp	20	1921	-23078	-692	-692	1921	33.3	547	99	64	683048
ABalpa:33	ABalpa	33	2082	-22917	-408	-409	2082	39.2	583	103	56	682994
ABalpaa:52	ABalpaa	52	3697	-21302	1236	1239	3697	44.2	588	118	47	752041
ABalpaaa:77	ABalpaaa	77	9380	-15619	5863	5986	9380	47.8	598	183	41	722651
ABalpaaaa:109	ABalpaaaa	109	12103	-12896	7772	8265	12103	28.5	630	191	38	846280
ABalpaaaaa:150	ABalpaaaaa	150	13423	-11576	7744	8981	13423	18.3	619	190	34	613376
ABalpaaaap:150	ABalpaaaap	150	14039	-9347	5466	7601	14039	26.2	602	179	31	497282
ABalpaaap:109	ABalpaaap	109	12858	-12141	8084	8637	12858	35.1	621	204	36	738673
ABalpaaapa:152	ABalpaaapa	152	13943	-11056	7897	9411	13943	33.0	647	185	31	465872
ABalpaaapp:152	ABalpaaapp	152	13336	-11663	7712	8880	13336	26.1	627	163	33	569062
ABalpaap:77	ABalpaap	77	7311	-17688	3736	3957	7311	42.3	556	169	41	667372
ABalpaapa:106	ABalpaapa	106	10051	-14948	5596	5929	10051	40.0	579	197	36	613571
ABalpaapaa:145	ABalpaapaa	145	12938	-12061	6004	7681	12938	31.8	637	211	32	505858
ABalpaapap:145	ABalpaapap	145	12566	-12433	4002	5626	12566	34.3	603	186	30	420239
ABalpaapp:106	ABalpaapp	106	9676	-15323	5217	5544	9676	43.0	538	178	37	576359
ABalpaappa:146	ABalpaappa	146	13820	-11179	4125	6252	13820	35.2	576	167	30	419896
ABalpaappp:146	ABalpaappp	146	10711	-14288	2609	4131	10711	40.2	542	183	32	402968
ABalpap:52	ABalpap	52	3414	-21585	537	535	3414	52.1	494	100	49	649331
ABalpapa:75	ABalpapa	75	7784	-17215	4383	4421	7784	52.2	560	134	42	669354
ABalpapaa:105	ABalpapaa	105	16517	-8482	11740	12099	16517	47.5	620	179	36	608117
ABalpapaaa:147	ABalpapaaa	147	27841	2841	17239	19750	27841	40.0	631	132	30	409115
ABalpapaap:147	ABalpapaap	147	31532	6532	22302	24315	31532	36.3	636	159	32	507186
ABalpapap:105	ABalpapap	105	15353	-9646	9891	10414	15353	47.3	579	155	34	496478
ABalpapapa:145	ABalpapapa	145	28905	3905	17902	20039	28905	45.5	615	131	30	391902
ABalpapapp:145	ABalpapapp	145	24783	-216	14411	15806	24783	44.5	573	129	30	342639
ABalpapp:75	ABalpapp	75	6463	-18536	3318	3329	6463	52.5	484	121	45	691397
ABalpappa:103	ABalpappa	103	13272	-11727	8538	8929	13272	52.2	536	163	37	549726
ABalpappaa:141	ABalpappaa	141	29896	4896	19430	21346	29896	43.3	610	165	32	458548
ABalpappap:141	ABalpappap	141	26098	1098	17482	18436	26098	46.2	563	165	32	408750
ABalpappp:103	ABalpappp	103	11329	-13670	7204	7407	11329	52.2	492	137	38	558034
ABalpapppa:139	ABalpapppa	139	26507	1507	18482	19299	26507	48.9	530	179	30	359019
ABalpapppp:139	ABalpapppp	139	21831	-3168	13350	14385	21831	51.7	495	176	32	334279
ABalpp:33	ABalpp	33	2089	-22910	-347	-347	2089	23.3	512	80	57	565127
ABalppa:52	ABalppa	52	3589	-21410	1013	1013	3589	35.2	542	72	49	820563
ABalppaa:76	ABalppaa	76	9970	-15029	6695	6760	9970	40.6	615	139	42	855662
ABalppaaa:110	ABalppaaa	110	15572	-9427	9905	10782	15572	37.9	625	158	36	727075
ABalppaaaa:155	ABalppaaaa	155	25138	138	15349	17680	25138	31.9	613	141	31	525027
ABalppaaap:155	ABalppaaap	155	23928	-1071	12866	14266	23928	38.6	591	138	29	382914
ABalppaap:110	ABalppaap	110	14210	-10789	9304	9708	14210	48.0	603	134	35	549615
ABalppaapa:154	ABalppaapa	154	19729	-5271	11485	12804	19729	51.9	597	132	30	335718
ABalppaapp:154	ABalppaapp	154	17918	-7081	9557	10300	17918	53.3	561	135	29	284766
ABalppap:76	ABalppap	76	7489	-17510	4120	4260	7489	40.2	560	107	43	782355
ABalppapa:106	ABalppapa	106	11059	-13940	6189	6820	11059	52.4	586	149	37	557119
ABalppapaa:147	ABalppapaa	147	15145	-9854	8103	9904	15145	46.7	633	180	32	390424
ABalppapap:147	ABalppapap	147	14778	-10221	8091	8865	14778	53.5	597	166	30	314963
ABalppapp:106	ABalppapp	106	10240	-14759	5912	6353	10240	50.4	550	128	36	525501
ABalppappa:143	ABalppappa	143	14687	-10312	7432	8223	14687	55.0	563	161	30	292157
ABalppappp:143	ABalppappp	143	13071	-11928	6981	7543	13071	55.4	528	143	30	289884
ABalppp:52	ABalppp	52	3324	-21675	814	808	3324	38.9	454	71	49	717715
ABalpppa:75	ABalpppa	75	8300	-16699	4770	4926	8300	39.0	533	116	42	724331
ABalpppaa:107	ABalpppaa	107	21029	-3970	15277	15932	21029	34.4	611	134	37	744871
ABalpppaaa:151	ABalpppaaa	151	34286	9286	23042	25192	34286	40.7	611	99	30	383278
ABalpppaap:151	ABalpppaap	151	33165	8165	23047	24798	33165	36.5	599	81	30	432491
ABalpppap:107	ABalpppap	107	15694	-9305	9797	10755	15694	36.3	571	125	38	741837
ABalpppapa:146	ABalpppapa	146	29532	4532	17625	19458	29532	40.7	576	97	31	411512
ABalpppapp:146	ABalpppapp	146	27133	2133	15856	17911	27133	43.2	542	106	31	391170
ABalpppp:75	ABalpppp	75	6987	-18012	3893	3939	6987	41.8	466	102	43	663153
ABalppppa:104	ABalppppa	104	15160	-9839	10240	10634	15160	31.7	540	141	39	673120
ABalppppaa:144	ABalppppaa	144	38971	13971	25005	27218	38971	33.7	561	130	30	410438
ABalppppap:144	ABalppppap	144	36743	11743	23966	26665	36743	34.2	530	118	32	444397
ABalppppp:104	ABalppppp	104	13372	-11627	8842	9077	13372	35.8	504	107	38	623645
ABalpppppa:141	ABalpppppa	141	31080	6080	19920	22488	31080	41.7	513	115	33	456946
ABalpppppp:141	ABalpppppp	141	28840	3840	18295	20506	28840	38.6	494	97	32	405106
ABar:8	ABar	8	2050	-22949	-653	-653	2050	33.9	506	255	68	942494
ABara:20	ABara	20	2041	-22958	-572	-572	2041	43.6	492	239	61	525822
ABaraa:33	ABaraa	33	2153	-22846	-319	-323	2153	47.9	541	225	55	527521
ABaraaa:53	ABaraaa	53	4713	-20286	2052	2053	4713	43.8	576	260	49	819115
ABaraaaa:78	ABaraaaa	78	14215	-10784	10118	10343	14215	42.9	582	267	41	799548
ABaraaaaa:112	ABaraaaaa	112	18724	-6276	13846	14457	18724	26.0	615	235	38	824518
ABaraaaaaa:156	ABaraaaaaa	156	21485	-3514	15430	16278	21485	24.5	626	222	32	512054
ABaraaaaap:156	ABaraaaaap	156	20755	-4244	12719	15244	20755	19.0	599	233	32	493061
ABaraaaap:112	ABaraaaap	112	19448	-5551	12723	13816	19448	27.7	579	239	37	751539
ABaraaaapa:157	ABaraaaapa	157	22182	-2817	11617	13403	22182	25.6	579	205	31	447150
ABaraaaapp:157	ABaraaaapp	157	22290	-2709	9284	13410	22290	21.3	565	237	31	472244
ABaraaap:78	ABaraaap	78	10343	-14656	6248	6514	10343	37.9	537	266	45	951237
ABaraaapa:107	ABaraaapa	107	14540	-10459	8026	9259	14540	36.8	571	254	39	795474
ABaraaapaa:143	ABaraaapaa	143	18775	-6224	9949	11284	18775	31.0	593	222	32	508427
ABaraaapap:143	ABaraaapap	143	14285	-10714	6485	8313	14285	29.2	566	256	37	713748
ABaraaapp:107	ABaraaapp	107	15123	-9876	9380	10140	15123	41.9	536	247	36	633816
ABaraaappa:149	ABaraaappa	149	19430	-5569	9434	11327	19430	36.9	576	238	30	411284
ABaraaappp:149	ABaraaappp	149	16758	-8241	8953	10122	16758	39.7	543	250	31	421808
ABaraap:53	ABaraap	53	3962	-21037	1249	1256	3962	51.0	497	242	48	626157
ABaraapa:76	ABaraapa	76	10220	-14779	6234	6358	10220	53.2	520	238	42	642228
ABaraapaa:107	ABaraapaa	107	22609	-2390	17156	17664	22609	39.3	603	255	37	666981
ABaraapaaa:150	ABaraapaaa	150	30444	5444	22668	23520	30444	32.2	617	250	31	405631
ABaraapaap:150	ABaraapaap	150	28614	3614	20542	21943	28614	36.0	591	272	33	470252
ABaraapap:107	ABaraapap	107	20964	-4035	14957	15560	20964	47.3	577	244	35	554568
ABaraapapa:150	ABaraapapa	150	27895	2895	19014	20464	27895	43.6	596	247	31	369985
ABaraapapp:150	ABaraapapp	150	25857	857	15884	18353	25857	46.0	568	262	32	401589
ABaraapp:76	ABaraapp	76	9434	-15565	5831	5863	9434	53.2	445	236	44	651440
ABaraappa:106	ABaraappa	106	17860	-7139	12344	12901	17860	52.0	554	220	37	539423
ABaraappaa:145	ABaraappaa	145	30763	5763	22329	23167	30763	38.9	620	209	33	487462
ABaraappap:145	ABaraappap	145	28003	3003	19915	20574	28003	40.6	573	209	31	377545
ABaraappp:106	ABaraappp	106	16226	-8773	11149	11467	16226	54.9	510	216	39	534187
ABaraapppa:146	ABaraapppa	146	28559	3559	19879	21374	28559	46.6	610	209	31	359757
ABaraapppp:146	ABaraapppp	146	24228	-771	14702	16422	24228	49.7	582	193	32	349196
ABarap:33	ABarap	33	2158	-22841	-290	-294	2158	45.5	467	257	55	537723
ABarapa:53	ABarapa	53	4636	-20363	2011	2011	4636	36.7	507	297	49	932015
ABarapaa:78	ABarapaa	78	13054	-11945	8750	9059	13054	47.1	532	278	41	730410
ABarapaaa:114	ABarapaaa	114	18230	-6769	13001	13652	18230	42.7	547	286	34	512017
ABarapaaaa:157	ABarapaaaa	157	20254	-4745	12973	14830	20254	41.0	557	285	30	322334
ABarapaaap:157	ABarapaaap	157	18432	-5525	8965	11700	18432	45.9	538	267	29	291393
ABarapaap:114	ABarapaap	114	16156	-8843	9771	10883	16156	50.8	534	264	34	453439
ABarapaapa:156	ABarapaapa	156	18564	-6435	11039	11996	18564	52.9	541	256	29	256464
ABarapaapp:156	ABarapaapp	156	18477	-6522	7794	9835	18477	56.2	526	227	30	249850
ABarapap:78	ABarapap	78	10710	-14289	6782	7028	10710	40.6	473	286	43	798170
ABarapapa:108	ABarapapa	108	14355	-10644	8405	9331	14355	50.9	526	253	35	488869
ABarapapaa:147	ABarapapaa	147	15067	-9932	9068	9456	15067	51.7	585	236	31	311691
ABarapapap:147	ABarapapap	147	14719	-10280	6489	7953	14719	49.8	550	218	29	257087
ABarapapp:108	ABarapapp	108	12740	-12259	8360	8590	12740	53.1	483	247	36	489845
ABarapappa:145	ABarapappa	145	14577	-10422	6839	7614	14577	56.2	549	195	30	273367
ABarapappp:145	ABarapappp	145	14193	-10806	6353	7113	14193	57.5	512	187	31	271283
ABarapp:53	ABarapp	53	4124	-20875	1446	1448	4124	48.7	428	266	48	667829
ABarappa:77	ABarappa	77	11827	-13172	7821	8072	11827	41.2	449	287	42	780699
ABarappaa:111	ABarappaa	111	24616	-383	17921	18956	24616	44.5	509	262	35	525201
ABarappaaa:156	ABarappaaa	156	43194	18194	32162	33835	43194	47.0	519	228	28	265110
ABarappaap:156	ABarappaap	156	39930	14930	28010	30345	39930	47.3	483	222	29	269815
ABarappap:111	ABarappap	111	19800	-5199	13276	14328	19800	46.4	482	271	38	600439
ABarappapa:150	ABarappapa	150	34591	9591	21303	24216	34591	53.5	500	231	32	329430
ABarappapp:150	ABarappapp	150	33227	8227	20866	22615	33227	54.1	462	238	31	261830
ABarappp:77	ABarappp	77	9642	-15357	6146	6264	9642	47.1	382	256	42	657819
ABarapppa:107	ABarapppa	107	21311	-3688	14943	16005	21311	39.6	456	283	37	616695
ABarapppaa:147	ABarapppaa	147	41815	16815	28912	30817	41815	49.5	481	266	30	288473
ABarapppap:147	ABarapppap	147	41700	16700	30655	32677	41700	44.7	462	288	31	354048
ABarapppp:107	ABarapppp	107	17527	-7472	11370	12502	17527	41.3	409	271	37	559214
ABarappppa:145	ABarappppa	145	42372	17372	28196	30962	42372	48.3	449	261	30	304619
ABarappppp:145	ABarappppp	145	36225	11225	27710	29109	36225	41.9	409	280	35	479196
ABarp:20	ABarp	20	2064	-22935	-517	-517	2064	16.8	438	273	64	498869
ABarpa:33	ABarpa	33	2131	-22869	-317	-318	2131	19.9	488	281	57	587456
ABarpaa:53	ABarpaa	53	4551	-20448	1877	1878	4551	19.5	544	278	50	772933
ABarpaaa:76	ABarpaaa	76	15774	-9225	11547	11628	15774	21.8	539	293	44	795354
ABarpaaaa:109	ABarpaaaa	109	29724	4724	22953	23397	29724	19.8	560	275	38	667828
ABarpaaaaa:151	ABarpaaaaa	151	35325	10325	26877	28067	35325	23.0	555	274	33	431190
ABarpaaaap:151	ABarpaaaap	151	34798	9798	21716	24881	34798	14.5	558	250	32	395681
ABarpaaap:109	ABarpaaap	109	25702	702	18113	18537	25702	8.0	541	259	37	542334
ABarpaaapa:151	ABarpaaapa	151	34087	9087	20835	21821	34087	8.2	560	216	31	335614
ABarpaaapp:151	ABarpaaapp	151	23076	-1923	12360	13358	23076	1.5	536	197	30	165049
ABarpaap:76	ABarpaap	76	10573	-14426	6396	6444	10573	10.0	488	267	45	540560
ABarpaapa:107	ABarpaapa	107	18347	-6652	11021	11723	18347	3.9	497	257	38	401208
ABarpaapaa:147	ABarpaapaa	147	23281	-1718	9832	13106	23281	1.2	517	235	31	164003
ABarpaapap:147	ABarpaapap	147	11546	-13453	2912	4051	11546	1.0	471	196	29	66499
ABarpaapp:107	ABarpaapp	107	12052	-12947	6923	7187	12052	3.3	442	233	38	243275
ABarpaappa:145	ABarpaappa	145	12264	-12735	3624	5392	12264	1.0	446	159	28	55367
ABarpaappp:145	ABarpaappp	145	9024	-15975	4024	4284	9024	2.1	407	145	32	67042
ABarpap:53	ABarpap	53	3869	-21130	1199	1200	3869	21.8	478	235	49	496967
ABarpapa:76	ABarpapa	76	15332	-9667	10838	11035	15332	23.7	484	274	44	712508
ABarpapaa:108	ABarpapaa	108	33113	8113	25351	25634	33113	20.0	507	289	37	598053
ABarpapaaa:147	ABarpapaaa	147	45580	20580	31669	32876	45580	11.5	526	279	31	327496
ABarpapaap:147	ABarpapaap	147	34136	9136	20369	22273	34136	8.5	491	276	33	308741
ABarpapap:108	ABarpapap	108	26308	1308	18613	18882	26308	12.6	478	249	37	429176
ABarpapapa:149	ABarpapapa	149	36906	11906	24484	25815	36906	5.5	497	218	32	246003
ABarpapapp:149	ABarpapapp	149	26631	1631	17007	18063	26631	3.9	460	226	31	154714
ABarpapp:76	ABarpapp	76	11219	-13780	7523	7529	11219	16.9	420	265	44	547657
ABarpappa:106	ABarpappa	106	31239	6239	23549	23933	31239	10.5	471	296	37	503023
ABarpappaa:155	ABarpappaa	155	38938	13938	23235	27566	38938	1.4	485	269	29	155774
ABarpappap:155	ABarpappap	155	29566	4566	17481	20194	29566	2.0	452	268	29	140390
ABarpappp:106	ABarpappp	106	18848	-6151	12652	13023	18848	7.9	430	281	38	385992
ABarpapppa:145	ABarpapppa	145	28539	3539	20316	21506	28539	2.9	421	273	32	207103
ABarpapppp:145	ABarpapppp	145	16457	-8542	9230	9886	16457	2.3	409	231	34	110861
ABarpp:33	ABarpp	33	2254	-22745	-286	-286	2254	11.5	377	264	58	402615
ABarppa:54	ABarppa	54	3621	-21378	947	949	3621	5.2	458	259	51	373946
ABarppaa:77	ABarppaa	77	9302	-15697	5158	5278	9302	3.8	438	260	43	321192
ABarppaaa:109	ABarppaaa	109	15496	-9503	8452	9145	15496	2.0	418	150	36	164203
ABarppaaaa:156	ABarppaaaa	156	45490	20490	25646	31904	45490	15.9	382	40	29	246868
ABarppaaap:156	ABarppaaap	156	29008	4008	17441	18518	29008	5.4	373	68	32	206585
ABarppaap:109	ABarppaap	109	11354	-13645	6379	6909	11354	1.6	376	186	37	129968
ABarppaapa:151	ABarppaapa	151	13764	-11235	7149	7712	13764	1.7	363	114	32	76973
ABarppaapp:151	ABarppaapp	151	22994	-2005	14198	14945	22994	1.8	310	105	30	105093
ABarppap:77	ABarppap	77	7736	-17263	4134	4159	7736	6.2	408	198	43	247675
ABarppapa:110	ABarppapa	110	15822	-9177	9743	9960	15822	3.0	372	122	37	218619
ABarppapaa:153	ABarppapaa	153	27067	2067	16671	17832	27067	4.2	339	79	32	177480
ABarppapap:153	ABarppapap	153	37240	12240	27622	27850	37240	9.3	299	68	34	313032
ABarppapp:110	ABarppapp	110	18088	-6911	12635	12760	18088	7.9	331	98	38	321747
ABarppappa:155	ABarppappa	155	45686	20686	34914	35745	45686	17.4	278	52	33	328760
ABarppappp:155	ABarppappp	155	48522	23522	38932	39198	48522	29.1	239	50	32	341391
ABarppp:54	ABarppp	54	3458	-21541	904	904	3458	8.0	367	261	52	471538
ABarpppa:76	ABarpppa	76	11504	-13495	7566	7568	11504	8.2	365	261	44	458335
ABarpppaa:110	ABarpppaa	110	17548	-7451	12315	12540	17548	2.8	384	243	37	211510
ABarpppaaa:154	ABarpppaaa	154	13948	-11051	7526	8505	13948	1.0	404	194	30	45129
ABarpppaap:154	ABarpppaap	154	14951	-10048	8692	9542	14951	1.3	368	199	33	65438
ABarpppap:110	ABarpppap	110	18652	-6347	13623	13825	18652	2.9	335	257	39	272680
ABarpppapa:151	ABarpppapa	151	33342	8342	27021	27039	33342	4.0	341	265	35	277133
ABarpppapp:151	ABarpppapp	151	17410	-7589	9353	10784	17410	1.6	330	205	31	48875
ABarpppp:76	ABarpppp	76	7764	-17235	4394	4410	7764	8.0	331	193	45	286832
ABarppppa:109	ABarppppa	109	14826	-10173	10058	10247	14826	3.1	326	204	38	175856
ABarppppaa:152	ABarppppaa	152	16284	-8715	10052	10810	16284	1.1	334	155	30	48474
ABarppppap:152	ABarppppap	152	21626	-3373	14263	15196	21626	1.8	299	154	31	71127
ABarppppp:109	ABarppppp	109	17604	-7395	12709	12786	17604	5.5	280	172	38	246776
ABarpppppa:152	ABarpppppa	152	24653	-346	17035	18088	24653	1.2	263	162	31	86227
ABarpppppp:152	ABarpppppp	152	38222	13222	29650	29817	38222	4.8	217	162	34	260710
ABp:1	ABp	1	1996	-23003	-801	-801	1996	26.4	375	271	82	1408063
ABpl:8	ABpl	8	2240	-22759	-381	-381	2240	11.4	405	182	70	425820
ABpla:20	ABpla	20	2254	-22745	-355	-355	2254	7.9	516	174	62	261764
ABplaa:34	ABplaa	34	2223	-22777	-347	-348	2223	8.0	542	180	58	406428
ABplaaa:53	ABplaaa	53	2990	-22009	412	411	2990	10.7	586	181	50	631511
ABplaaaa:77	ABplaaaa	77	8944	-16055	5544	5578	8944	18.4	611	190	43	796106
ABplaaaaa:110	ABplaaaaa	110	16922	-8077	11993	12477	16922	24.9	608	137	37	765636
ABplaaaaaa:152	ABplaaaaaa	152	21701	-3298	12327	14203	21701	30.1	602	109	32	501356
ABplaaaaap:152	ABplaaaaap	152	22385	-2614	12467	14338	22385	27.3	581	82	32	487090
ABplaaaap:110	ABplaaaap	110	14840	-10159	9633	10143	14840	23.4	573	112	38	696928
ABplaaaapa:151	ABplaaaapa	151	20322	-4677	10212	12679	20322	34.5	569	69	32	465924
ABplaaaapp:151	ABplaaaapp	151	18278	-6721	9975	11709	18278	36.0	535	59	32	431838
ABplaaap:77	ABplaaap	77	5971	-19028	2440	2474	5971	13.2	555	172	43	545781
ABplaaapa:107	ABplaaapa	107	14918	-10081	8026	8937	14918	21.3	531	121	36	589053
ABplaaapaa:151	ABplaaapaa	151	29943	4943	17505	19273	29943	30.3	545	91	31	448781
ABplaaapap:151	ABplaaapap	151	26416	1416	16636	17991	26416	28.9	503	82	32	432368
ABplaaapp:107	ABplaaapp	107	11360	-13639	6323	6930	11360	24.7	490	94	38	616460
ABplaaappa:144	ABplaaappa	144	26079	1079	14842	17535	26079	33.6	509	54	31	460757
ABplaaappp:144	ABplaaappp	144	18317	-6682	9401	11252	18317	33.8	469	74	34	451159
ABplaap:53	ABplaap	53	2850	-22149	294	294	2850	18.9	531	117	51	578768
ABplaapa:76	ABplaapa	76	8179	-16820	4877	4919	8179	21.9	592	132	46	898377
ABplaapaa:108	ABplaapaa	108	19349	-5650	14342	14717	19349	20.0	582	105	40	825759
ABplaapaaa:149	ABplaapaaa	149	29363	4363	21052	21951	29363	21.6	583	113	33	508771
ABplaapaap:149	ABplaapaap	149	28357	3357	18044	21098	28357	20.6	548	87	34	560504
ABplaapap:108	ABplaapap	108	18546	-6453	13371	13750	18546	17.2	538	88	38	643355
ABplaapapa:145	ABplaapapa	145	34056	9056	24291	26403	34056	23.2	538	60	33	498462
ABplaapapp:145	ABplaapapp	145	28697	3697	19768	21180	28697	24.8	499	48	34	502347
ABplaapp:76	ABplaapp	76	6522	-18478	3348	3372	6522	18.6	525	116	45	648565
ABplaappa:106	ABplaappa	106	21483	-3516	16307	16668	21483	19.6	495	59	39	735903
ABplaappaa:151	ABplaappaa	151	51566	26566	39743	41495	51566	37.2	484	31	30	391086
ABplaappap:151	ABplaappap	151	39667	14667	29163	30687	39667	33.7	451	39	33	421993
ABplaappp:106	ABplaappp	106	16308	-8691	11092	11598	16308	26.6	457	56	40	709424
ABplaapppa:145	ABplaapppa	145	34357	9357	25296	26716	34357	40.8	441	36	34	465824
ABplaapppp:145	ABplaapppp	145	33167	8167	24596	25849	33167	43.8	420	63	33	372647
ABplap:34	ABplap	34	2168	-22831	-177	-177	2168	6.7	447	158	56	211680
ABplapa:53	ABplapa	53	2787	-22212	308	308	2787	2.9	505	168	50	238929
ABplapaa:77	ABplapaa	77	6312	-18687	3014	3028	6312	4.1	525	141	43	392083
ABplapaaa:112	ABplapaaa	112	10908	-14091	5598	5935	10908	9.8	477	88	36	429228
ABplapaaaa:152	ABplapaaaa	152	18076	-6923	8313	10788	18076	23.8	466	46	34	465066
ABplapaaap:152	ABplapaaap	152	15068	-9931	6082	8032	15068	25.6	421	40	33	403566
ABplapaap:112	ABplapaap	112	11536	-13463	6631	6880	11536	15.0	435	65	36	467196
ABplapaapa:155	ABplapaapa	155	17686	-7313	10873	11684	17686	33.4	407	30	30	365347
ABplapaapp:155	ABplapaapp	155	15975	-9025	8580	9650	15975	32.9	373	33	33	404851
ABplapap:77	ABplapap	77	4663	-20336	1568	1599	4663	6.1	467	153	43	278268
ABplapapa:108	ABplapapa	108	9064	-15935	4954	5128	9064	11.6	396	76	38	449845
ABplapapaa:147	ABplapapaa	147	15616	-9383	7934	8976	15616	28.0	333	32	33	417647
ABplapapap:147	ABplapapap	147	15425	-9574	7711	8747	15425	25.2	296	42	33	418746
ABplapapp:108	ABplapapp	108	9187	-15812	4954	5217	9187	15.8	348	71	38	477121
ABplapappa:147	ABplapappa	147	17551	-7448	8287	10423	17551	31.8	276	35	33	475093
ABplapappp:147	ABplapappp	147	16874	-8125	7588	10182	16874	38.1	258	38	32	427075
ABplapp:53	ABplapp	53	2646	-22353	231	231	2646	11.4	448	112	50	392736
ABplappa:76	ABplappa	76	7246	-17753	4005	4031	7246	8.3	482	92	44	522636
ABplappaa:108	ABplappaa	108	20293	-4706	14590	15436	20293	23.1	412	50	40	656961
ABplappaaa:149	ABplappaaa	149	35055	10055	26719	28266	35055	40.7	385	40	33	357770
ABplappaap:149	ABplappaap	149	37844	13626	24662	29026	37844	42.1	349	37	32	356266
ABplappap:108	ABplappap	108	22595	-2404	16285	17229	22595	22.4	366	42	39	651725
ABplappapa:148	ABplappapa	148	40546	15546	30392	32140	40546	35.0	342	36	33	415722
ABplappapp:148	ABplappapp	148	40597	15597	29093	32143	40597	38.4	298	35	33	419750
ABplappp:76	ABplappp	76	6453	-18546	3409	3430	6453	14.3	427	98	43	426235
ABplapppa:106	ABplapppa	106	23164	-1835	17293	17860	23164	29.0	350	59	39	636343
ABplapppaa:147	ABplapppaa	147	49443	24443	35074	38999	49443	44.0	317	41	33	411292
ABplapppap:147	ABplapppap	147	44112	19112	32064	34376	44112	46.1	282	55	33	378166
ABplapppp:106	ABplapppp	106	24474	-525	18865	19312	24474	32.0	303	45	39	664594
ABplappppa:148	ABplappppa	148	50736	25736	40719	41774	50736	45.2	236	51	32	364470
ABplappppp:148	ABplappppp	148	48957	23957	33934	36067	48957	50.0	222	81	30	296367
ABplp:20	ABplp	20	2094	-22905	-321	-323	2094	14.7	401	84	61	300206
ABplpa:34	ABplpa	34	1986	-23013	-395	-402	1986	25.2	427	50	56	551714
ABplpaa:53	ABplpaa	53	2437	-22563	70	70	2437	23.7	472	52	50	739998
ABplpaaa:77	ABplpaaa	77	3946	-21053	1116	1147	3946	28.8	573	87	44	869189
ABplpaaaa:107	ABplpaaaa	107	5262	-19737	1606	1985	5262	42.2	587	99	37	627135
ABplpaaaaa:151	ABplpaaaaa	151	5849	-19150	-369	630	5849	52.6	565	109	31	336689
ABplpaaaap:151	ABplpaaaap	151	5673	-19326	671	1183	5673	53.0	525	113	30	305334
ABplpaaap:107	ABplpaaap	107	5012	-19987	1538	1802	5012	40.2	550	78	37	646783
ABplpaaapa:147	ABplpaaapa	147	6232	-18767	720	1278	6232	50.2	536	90	31	353173
ABplpaaapp:147	ABplpaaapp	147	5368	-19631	554	832	5368	48.1	510	79	30	317100
ABplpaap:77	ABplpaap	77	4031	-20968	1142	1166	4031	27.2	514	74	42	725200
ABplpaapa:107	ABplpaapa	107	5021	-19978	1746	1951	5021	31.9	540	66	38	752908
ABplpaapaa:147	ABplpaapaa	147	5160	-19839	866	1257	5160	43.6	548	61	30	360677
ABplpaapap:147	ABplpaapap	147	6438	-18561	690	1001	6438	42.4	507	50	31	395879
ABplpaapp:107	ABplpaapp	107	4949	-20050	1653	1780	4949	35.4	495	52	37	652176
ABplpaappa:147	ABplpaappa	147	5245	-19754	998	1203	5245	47.0	479	54	31	346955
ABplpaappp:147	ABplpaappp	147	5648	-19351	-139	247	5648	44.6	466	82	31	338543
ABplpap:53	ABplpap	53	2422	-22577	-48	-48	2422	37.5	380	50	49	710380
ABplpapa:76	ABplpapa	76	4427	-20572	1656	1688	4427	37.2	486	54	43	797389
ABplpapaa:105	ABplpapaa	105	10004	-14995	6078	6394	10004	46.7	532	97	37	543867
ABplpapaaa:145	ABplpapaaa	145	16909	-8090	9940	10686	16909	48.5	500	140	31	293856
ABplpapaap:145	ABplpapaap	145	14954	-10045	8790	9630	14954	50.6	468	125	31	287772
ABplpapap:105	ABplpapap	105	9086	-15913	5162	5536	9086	49.4	492	89	38	548103
ABplpapapa:144	ABplpapapa	144	14869	-10130	8115	8988	14869	55.9	478	140	32	298822
ABplpapapp:144	ABplpapapp	144	14835	-10164	9104	9688	14835	56.5	439	119	32	284297
ABplpapp:76	ABplpapp	76	4224	-20775	1567	1581	4224	39.7	417	52	44	743187
ABplpappa:104	ABplpappa	104	9120	-15879	5095	5467	9120	51.0	455	101	37	495294
ABplpappaa:142	ABplpappaa	142	15155	-9844	8226	9229	15155	53.3	462	190	30	257011
ABplpappap:142	ABplpappap	142	17226	-7773	9690	10782	17226	53.3	435	157	31	284729
ABplpappp:104	ABplpappp	104	9749	-15250	6206	6458	9749	48.4	423	79	38	564776
ABplpapppa:143	ABplpapppa	143	14709	-10290	9680	10207	14709	55.5	401	128	33	291649
ABplpapppp:143	ABplpapppp	143	13837	-11162	7613	8794	13837	55.7	355	131	33	301143
ABplpp:34	ABplpp	34	2065	-22934	-369	-374	2065	18.8	338	62	56	461428
ABplppa:53	ABplppa	53	2428	-22571	25	25	2428	16.4	379	56	49	495814
ABplppaa:78	ABplppaa	78	4327	-20672	1506	1518	4327	23.6	469	53	42	660955
ABplppaaa:111	ABplppaaa	111	5003	-19996	1968	2074	5003	44.5	472	65	35	411956
ABplppaaaa:153	ABplppaaaa	153	5130	-19869	1232	1552	5130	53.7	483	99	30	211394
ABplppaaap:153	ABplppaaap	153	7465	-17534	2167	2913	7465	50.3	445	95	27	216394
ABplppaap:111	ABplppaap	111	5293	-19706	2068	2280	5293	43.2	429	51	34	423364
ABplppaapa:155	ABplppaapa	155	5667	-19332	815	1568	5667	57.1	411	102	28	185276
ABplppaapp:155	ABplppaapp	155	5552	-19447	625	1336	5552	56.7	371	92	29	178635
ABplppap:78	ABplppap	78	3703	-21296	754	827	3703	22.7	413	70	42	492495
ABplppapa:109	ABplppapa	109	5156	-19843	1429	1661	5156	38.3	418	64	36	478101
ABplppapaa:152	ABplppapaa	152	5753	-19246	1218	1473	5753	53.6	436	79	33	272012
ABplppapap:152	ABplppapap	152	6015	-18984	521	1044	6015	51.8	396	67	31	249569
ABplppapp:109	ABplppapp	109	5266	-19733	16	1188	5266	38.8	369	61	37	490967
ABplppappa:153	ABplppappa	153	6380	-18619	196	544	6380	49.8	368	61	30	226338
ABplppappp:153	ABplppappp	153	8964	-16035	-670	1202	8964	50.4	333	55	31	270126
ABplppp:53	ABplppp	53	2423	-22576	-93	-94	2423	32.3	314	47	48	624592
ABplpppa:76	ABplpppa	76	4656	-20343	1732	1782	4656	27.4	392	43	44	695526
ABplpppaa:107	ABplpppaa	107	11103	-13896	7093	7344	11103	39.2	378	39	37	552883
ABplpppaaa:149	ABplpppaaa	149	14937	-10062	8635	9330	14937	54.6	344	72	32	253473
ABplpppaap:149	ABplpppaap	149	18405	-6594	8798	10395	18405	53.2	299	58	31	253928
ABplpppap:107	ABplpppap	107	11862	-13137	6625	7349	11862	40.2	328	46	37	542822
ABplpppapa:149	ABplpppapa	149	15905	-9094	5340	7786	15905	52.8	263	73	33	267948
ABplpppapp:149	ABplpppapp	149	20776	-4223	9121	10837	20776	55.4	238	99	29	223061
ABplpppp:76	ABplpppp	76	4526	-20473	1710	1754	4526	35.1	342	42	44	734119
ABplppppa:105	ABplppppa	105	9392	-15607	5820	6036	9392	46.5	379	62	37	532099
ABplppppaa:144	ABplppppaa	144	15725	-9274	8906	9808	15725	56.3	351	100	31	245269
ABplppppap:144	ABplppppap	144	14136	-10863	6671	7687	14136	55.1	313	89	32	249331
ABplppppp:105	ABplppppp	105	10913	-14086	6270	6813	10913	48.3	320	62	39	573118
ABplpppppa:147	ABplpppppa	147	17344	-7655	9082	9845	17344	55.9	278	110	31	238709
ABplpppppp:147	ABplpppppp	147	19202	-5797	8673	10526	19202	55.2	244	131	32	268387
ABpr:8	ABpr	8	2066	-22933	-762	-762	2066	41.2	330	234	67	729781
ABpra:20	ABpra	20	2021	-22978	-635	-635	2021	41.0	348	267	62	579205
ABpraa:33	ABpraa	33	2008	-22991	-563	-565	2008	39.0	385	283	56	594830
ABpraaa:52	ABpraaa	52	3237	-21762	546	547	3237	25.4	434	311	50	768227
ABpraaaa:76	ABpraaaa	76	8739	-16260	5346	5410	8739	29.1	445	318	43	873125
ABpraaaaa:107	ABpraaaaa	107	12722	-12277	7827	8388	12722	35.0	504	302	38	723129
ABpraaaaaa:146	ABpraaaaaa	146	12758	-12241	4917	6982	12758	49.2	516	269	30	303687
ABpraaaaap:146	ABpraaaaap	146	11688	-13311	4152	6158	11688	41.9	499	273	35	477183
ABpraaaap:107	ABpraaaap	107	13546	-11453	8297	8880	13546	29.8	460	315	38	715069
ABpraaaapa:145	ABpraaaapa	145	13311	-11688	6966	8798	13311	38.7	492	294	34	488593
ABpraaaapp:145	ABpraaaapp	145	13195	-11804	6084	7608	13195	37.4	456	296	33	471945
ABpraaap:76	ABpraaap	76	7422	-17577	4029	4091	7422	23.2	380	308	44	749791
ABpraaapa:105	ABpraaapa	105	13078	-11921	7969	8598	13078	27.9	424	306	37	661086
ABpraaapaa:145	ABpraaapaa	145	14141	-10858	9502	9996	14141	31.4	484	296	33	479745
ABpraaapap:145	ABpraaapap	145	14194	-10805	9813	10128	14194	28.8	445	301	33	470015
ABpraaapp:105	ABpraaapp	105	10662	-14337	6594	6777	10662	26.9	371	298	39	650753
ABpraaappa:141	ABpraaappa	141	13289	-11710	6473	7598	13289	34.5	425	274	33	443825
ABpraaappp:141	ABpraaappp	141	10467	-14532	5259	5888	10467	28.2	395	284	35	527712
ABpraap:52	ABpraap	52	3192	-21807	556	558	3192	42.4	365	279	48	633233
ABpraapa:75	ABpraapa	75	8017	-16982	4809	4841	8017	37.6	362	306	44	775243
ABpraapaa:104	ABpraapaa	104	22174	-2825	16590	17050	22174	40.2	430	309	36	566195
ABpraapaaa:147	ABpraapaaa	147	30609	5609	18397	21200	30609	49.5	424	283	31	292287
ABpraapaap:147	ABpraapaap	147	30256	5256	19228	21915	30256	47.5	388	278	31	300733
ABpraapap:104	ABpraapap	104	18817	-6182	13471	14004	18817	43.7	388	295	38	583767
ABpraapapa:144	ABpraapapa	144	27522	2522	16513	18601	27522	52.8	413	253	31	261393
ABpraapapp:144	ABpraapapp	144	25738	738	17238	18998	25738	50.4	358	274	33	296362
ABpraapp:75	ABpraapp	75	7238	-17761	3981	4082	7238	49.0	325	266	44	641637
ABpraappa:103	ABpraappa	103	16839	-8160	12252	12381	16839	52.3	407	264	39	519464
ABpraappaa:141	ABpraappaa	141	28174	3174	20171	20973	28174	53.5	433	218	30	233069
ABpraappap:141	ABpraappap	141	25708	708	16908	18357	25708	48.9	388	230	33	272808
ABpraappp:103	ABpraappp	103	17288	-7711	12265	12754	17288	50.2	337	247	37	476658
ABpraapppa:142	ABpraapppa	142	28813	3813	19634	21231	28813	47.4	335	250	32	268798
ABpraapppp:142	ABpraapppp	142	26359	1359	17302	18893	26359	50.0	301	232	32	260771
ABprap:33	ABprap	33	2082	-22917	-402	-402	2082	30.3	293	276	56	589313
ABprapa:52	ABprapa	52	3181	-21818	646	646	3181	21.5	336	305	49	653101
ABprapaa:76	ABprapaa	76	9261	-15738	6123	6144	9261	17.8	325	308	42	658307
ABprapaaa:108	ABprapaaa	108	13129	-11870	9657	9665	13129	17.8	343	305	38	595226
ABprapaaaa:147	ABprapaaaa	147	13157	-11842	8708	8801	13157	14.3	383	287	33	385982
ABprapaaap:147	ABprapaaap	147	15189	-9810	9985	10462	15189	14.7	337	289	33	395785
ABprapaap:108	ABprapaap	108	14883	-10116	11235	11352	14883	18.0	289	293	38	616886
ABprapaapa:150	ABprapaapa	150	14823	-10176	9704	10474	14823	17.0	306	288	33	378226
ABprapaapp:150	ABprapaapp	150	18228	-6771	12294	13086	18228	23.5	279	299	32	394009
ABprapap:76	ABprapap	76	8186	-16813	4856	5014	8186	18.9	278	272	44	624426
ABprapapa:106	ABprapapa	106	14174	-10825	9160	9673	14174	25.3	264	278	37	570427
ABprapapaa:147	ABprapapaa	147	15050	-9949	9626	10119	15050	34.0	301	302	33	402177
ABprapapap:147	ABprapapap	147	17510	-7489	11590	12170	17510	33.4	263	296	31	374921
ABprapapp:106	ABprapapp	106	13987	-11012	8480	9241	13987	23.4	222	248	38	574139
ABprapappa:147	ABprapappa	147	17255	-7744	10400	11179	17255	26.6	243	285	34	477278
ABprapappp:147	ABprapappp	147	19352	-5647	11542	12335	19352	30.9	213	258	34	470878
ABprapp:52	ABprapp	52	3288	-21711	783	782	3288	26.9	247	273	50	796578
ABprappa:76	ABprappa	76	11672	-13327	8150	8221	11672	20.5	224	282	42	762840
ABprappaa:108	ABprappaa	108	25230	230	20303	20507	25230	16.4	226	281	37	607059
ABprappaaa:149	ABprappaaa	149	36008	11008	29570	30257	36008	17.5	251	277	34	420297
ABprappaap:149	ABprappaap	149	37441	12441	26019	29266	37441	19.9	216	263	32	409453
ABprappap:108	ABprappap	108	26420	1420	21458	21780	26420	17.5	187	249	38	703852
ABprappapa:148	ABprappapa	148	40126	15126	27744	32088	40126	21.7	188	252	33	472470
ABprappapp:148	ABprappapp	148	43077	18077	33306	35206	43077	26.3	166	236	33	496004
ABprappp:76	ABprappp	76	9539	-15460	6386	6395	9539	21.6	202	218	44	682441
ABprapppa:107	ABprapppa	107	30696	5696	24015	24673	30696	27.6	180	221	37	665660
ABprapppaa:149	ABprapppaa	149	51007	26007	39419	39647	51007	36.9	207	231	31	385444
ABprapppap:149	ABprapppap	149	48307	23307	34625	36226	48307	41.3	171	206	32	388610
ABprapppp:107	ABprapppp	107	28430	3430	21768	22709	28430	33.8	151	192	38	727597
ABprappppa:145	ABprappppa	145	49163	24163	39507	40329	49163	35.1	146	194	34	504620
ABprappppp:145	ABprappppp	145	42935	17935	32098	33464	42935	44.1	160	171	31	343169
ABprp:20	ABprp	20	2064	-22935	-592	-592	2064	44.3	261	189	59	441778
ABprpa:34	ABprpa	34	2055	-22944	-623	-623	2055	51.1	292	220	55	492240
ABprpaa:53	ABprpaa	53	2536	-22463	30	33	2536	44.4	294	281	47	665221
ABprpaaa:77	ABprpaaa	77	4486	-20513	1548	1605	4486	34.0	299	302	42	729093
ABprpaaaa:106	ABprpaaaa	106	5333	-19666	1700	2011	5333	36.4	358	310	35	515761
ABprpaaaaa:143	ABprpaaaaa	143	5698	-19301	1246	2097	5698	36.6	421	314	31	344584
ABprpaaaap:143	ABprpaaaap	143	4928	-20071	1196	1934	4928	29.0	403	317	32	384769
ABprpaaap:106	ABprpaaap	106	5474	-19525	2089	2303	5474	28.8	326	311	36	565779
ABprpaaapa:144	ABprpaaapa	144	5247	-19752	1995	2139	5247	20.1	412	303	33	394407
ABprpaaapp:144	ABprpaaapp	144	5391	-19608	1080	1804	5391	21.6	365	307	33	403894
ABprpaap:77	ABprpaap	77	4274	-20725	1268	1354	4274	35.4	262	266	42	704452
ABprpaapa:106	ABprpaapa	106	5294	-19705	1849	2035	5294	37.0	315	297	36	545653
ABprpaapaa:144	ABprpaapaa	144	5540	-19459	1651	1819	5540	36.3	373	304	30	337608
ABprpaapap:144	ABprpaapap	144	5302	-19697	1960	2276	5302	29.0	352	305	33	452647
ABprpaapp:106	ABprpaapp	106	5637	-19362	1979	2366	5637	29.9	281	299	37	606363
ABprpaappa:144	ABprpaappa	144	5389	-19610	1387	1930	5389	23.2	328	309	32	406153
ABprpaappp:144	ABprpaappp	144	5248	-19751	1163	1838	5248	31.1	329	299	33	421758
ABprpap:53	ABprpap	53	2677	-22322	15	13	2677	51.7	260	222	49	608488
ABprpapa:77	ABprpapa	77	4961	-20038	1941	2065	4961	49.6	269	266	42	570177
ABprpapaa:105	ABprpapaa	105	12177	-12822	7357	7922	12177	51.9	355	275	37	433587
ABprpapaaa:145	ABprpapaaa	145	19169	-5830	10459	12283	19169	55.4	374	229	33	262177
ABprpapaap:145	ABprpapaap	145	20994	-4005	12519	14186	20994	51.8	347	224	30	216232
ABprpapap:105	ABprpapap	105	11345	-13654	6910	7439	11345	51.8	307	275	36	411102
ABprpapapa:144	ABprpapapa	144	17925	-7074	10151	11155	17925	54.9	338	260	33	247723
ABprpapapp:144	ABprpapapp	144	19230	-5769	11301	12501	19230	55.8	289	250	32	235334
ABprpapp:77	ABprpapp	77	4670	-20329	1887	1926	4670	49.1	231	219	44	636860
ABprpappa:104	ABprpappa	104	9998	-15001	5434	5761	9998	55.0	289	239	38	434893
ABprpappaa:139	ABprpappaa	139	17304	-7695	9541	10898	17304	56.8	327	213	33	252375
ABprpappap:139	ABprpappap	139	16497	-8502	10581	11240	16497	55.2	303	185	31	220650
ABprpappp:104	ABprpappp	104	10667	-14332	6842	7082	10667	50.3	255	248	38	469152
ABprpapppa:141	ABprpapppa	141	18472	-6527	10652	11519	18472	55.7	277	216	30	208578
ABprpapppp:141	ABprpapppp	141	20472	-4527	12340	13408	20472	55.6	259	177	31	219938
ABprpp:34	ABprpp	34	2045	-22954	-556	-556	2045	41.8	211	217	56	633835
ABprppa:53	ABprppa	53	2852	-22147	288	292	2852	34.4	194	249	47	794056
ABprppaa:78	ABprppaa	78	5065	-19934	2037	2083	5065	36.9	214	265	41	708705
ABprppaaa:109	ABprppaaa	109	6040	-18959	2830	2979	6040	41.2	286	292	36	530463
ABprppaaaa:152	ABprppaaaa	152	5823	-19176	1905	2288	5823	42.2	351	300	33	355248
ABprppaaap:152	ABprppaaap	152	8875	-16124	3949	4456	8875	43.9	322	296	29	284908
ABprppaap:109	ABprppaap	109	5741	-19258	2216	2478	5741	39.5	250	277	35	495504
ABprppaapa:151	ABprppaapa	151	6006	-18993	2483	2709	6006	46.9	292	284	31	291774
ABprppaapp:151	ABprppaapp	151	5998	-19001	1538	2180	5998	48.0	259	264	31	279059
ABprppap:78	ABprppap	78	5339	-19661	1840	2096	5339	28.5	172	238	43	869647
ABprppapa:108	ABprppapa	108	6572	-18427	2055	2808	6572	33.9	221	255	38	626781
ABprppapaa:148	ABprppapaa	148	6361	-18638	557	1724	6361	37.3	247	275	34	422908
ABprppapap:148	ABprppapap	148	7316	-17683	-289	1252	7316	40.5	242	247	33	376051
ABprppapp:108	ABprppapp	108	7719	-17280	1419	3169	7719	27.6	167	244	39	785068
ABprppappa:152	ABprppappa	152	7294	-17705	-1617	1799	7294	36.9	183	250	31	359614
ABprppappp:152	ABprppappp	152	10332	-14667	-2475	1588	10332	33.8	166	220	30	381513
ABprppp:53	ABprppp	53	2730	-22269	178	176	2730	46.4	190	186	47	630703
ABprpppa:78	ABprpppa	78	6630	-18369	3624	3651	6630	39.7	172	220	42	741930
ABprpppaa:108	ABprpppaa	108	13802	-11197	9001	9662	13802	38.0	195	259	36	573394
ABprpppaaa:149	ABprpppaaa	149	18591	-6408	11393	12323	18591	43.8	218	254	33	315053
ABprpppaap:149	ABprpppaap	149	22216	-2783	11747	13482	22216	45.9	195	222	30	260392
ABprpppap:108	ABprpppap	108	13974	-11025	8226	9129	13974	39.1	169	220	36	526275
ABprpppapa:148	ABprpppapa	148	17836	-7163	8782	9851	17836	50.0	184	190	30	225871
ABprpppapp:148	ABprpppapp	148	22563	-2436	12359	14019	22563	50.8	176	157	30	245774
ABprpppp:78	ABprpppp	78	5350	-19649	2431	2445	5350	47.1	186	172	43	646123
ABprppppa:106	ABprppppa	106	11342	-13657	7561	7709	11342	45.4	221	243	37	499745
ABprppppaa:143	ABprppppaa	143	17378	-7621	10728	11676	17378	51.6	252	237	31	261732
ABprppppap:143	ABprppppap	143	17564	-7435	9252	10780	17564	50.0	221	222	33	292275
ABprppppp:106	ABprppppp	106	12503	-12496	7840	8204	12503	49.2	192	203	37	494130
ABprpppppa:149	ABprpppppa	149	18756	-6243	10179	11143	18756	53.6	230	190	31	223112
ABprpppppp:149	ABprpppppp	149	19801	-5198	9030	10748	19801	53.2	216	155	31	254672
EMS:1	EMS	1	1928	-23072	-808	-824	1928	31.4	368	80	76	1185650
MS:11	MS	11	2075	-22924	-696	-697	2075	44.5	424	92	67	671188
MSa:24	MSa	24	1998	-23001	-507	-509	1998	42.2	476	113	62	557763
MSaa:48	MSaa	48	2218	-22781	-192	-189	2218	44.1	493	169	54	547389
MSaaa:74	MSaaa	74	8449	-16550	4767	4982	8449	41.8	492	183	47	553481
MSaaaa:119	MSaaaa	119	25660	660	18800	19336	25660	31.1	527	204	40	467822
MSaaaaa:167	MSaaaaa	167	41475	16475	31057	31427	41475	21.9	539	211	32	243586
MSaaaap:167	MSaaaap	167	33537	8537	23253	23654	33537	20.7	496	181	33	188065
MSaaap:119	MSaaap	119	22032	-2967	15450	16405	22032	31.6	474	177	41	380661
MSaaapa:169	MSaaapa	169	41375	16375	32653	32824	41375	29.5	485	194	33	221480
MSaaapp:169	MSaaapp	169	33513	8513	24871	25490	33513	27.5	431	173	32	156667
MSaap:74	MSaap	74	8934	-16065	5494	5551	8934	45.8	430	153	47	506201
MSaapa:123	MSaapa	123	27220	2220	20913	21354	27220	42.3	489	166	41	399184
MSaapaa:174	MSaapaa	174	43300	18300	33986	34336	43300	38.8	517	190	32	196282
MSaapap:174	MSaapap	174	39538	14538	30964	31354	39538	37.2	470	177	32	188643
MSaapp:123	MSaapp	123	26437	1437	19609	20323	26437	44.8	426	152	39	327277
MSaappa:176	MSaappa	176	38886	13886	30254	30612	38886	42.6	440	158	31	150376
MSaappp:176	MSaappp	176	39614	14614	31986	32114	39614	39.8	389	157	32	155923
MSap:48	MSap	48	2296	-22703	-134	-132	2296	43.5	417	117	52	469048
MSapa:76	MSapa	76	9235	-15764	5635	5672	9235	32.3	437	121	45	392502
MSapaa:126	MSapaa	126	32345	7345	22856	23294	32345	26.1	483	128	38	277124
MSapaaa:177	MSapaaa	177	57072	32072	44822	45614	57072	24.0	501	131	33	208402
MSapaap:177	MSapaap	177	49656	24656	40159	40174	49656	22.0	448	141	31	130432
MSapap:126	MSapap	126	32773	7773	25480	25751	32773	34.5	439	121	38	268858
MSapapa:178	MSapapa	178	53444	28444	43501	43510	53444	34.0	475	126	31	170453
MSapapp:178	MSapapp	178	57326	32326	44614	44638	57326	28.6	421	132	28	117566
MSapp:76	MSapp	76	9636	-15363	6363	6374	9636	41.4	369	120	46	414716
MSappa:125	MSappa	125	25612	612	18445	19315	25612	39.0	397	141	38	238079
MSappaa:175	MSappaa	175	39186	14186	28236	29165	39186	34.6	412	114	30	108748
MSappap:175	MSappap	175	37343	12343	28834	29036	37343	34.3	364	129	30	110619
MSappp:125	MSappp	125	27281	2281	20589	21079	27281	36.5	339	138	38	235537
MSp:24	MSp	24	1982	-23017	-515	-518	1982	46.0	378	156	60	466293
MSpa:47	MSpa	47	2103	-22896	-357	-357	2103	35.4	423	217	55	492253
MSpaa:71	MSpaa	71	5313	-19686	2202	2306	5313	41.9	431	221	47	459606
MSpaaa:111	MSpaaa	111	15201	-9798	10620	10958	15201	41.8	479	228	40	369468
MSpaaaa:154	MSpaaaa	154	28006	3006	19981	20413	28006	30.1	525	247	34	249675
MSpaaap:154	MSpaaap	154	26108	1108	18237	19071	26108	28.6	483	242	34	213025
MSpaap:111	MSpaap	111	13977	-11022	9843	9985	13977	36.9	424	213	40	317535
MSpaapa:158	MSpaapa	158	23378	-1621	16015	16685	23378	31.9	445	237	34	184284
MSpaapp:158	MSpaapp	158	20895	-4104	13661	14195	20895	27.4	406	212	34	162058
MSpap:71	MSpap	71	5290	-19709	2203	2258	5290	44.5	351	190	48	450603
MSpapa:113	MSpapa	113	16293	-8706	11398	11636	16293	48.0	413	204	39	298432
MSpapaa:158	MSpapaa	158	27270	2270	19751	20203	27270	42.5	450	223	33	169266
MSpapap:158	MSpapap	158	26940	1940	19345	20196	26940	39.4	402	206	32	151377
MSpapp:113	MSpapp	113	16067	-8932	10750	11225	16067	44.8	351	203	39	301436
MSpappa:161	MSpappa	161	28525	3525	20030	21027	28525	39.5	371	226	32	156205
MSpappp:161	MSpappp	161	26100	1100	19280	19558	26100	40.6	351	186	34	161091
MSpp:47	MSpp	47	2124	-22875	-380	-381	2124	45.6	332	196	54	478735
MSppa:73	MSppa	73	8293	-16706	4870	4882	8293	39.2	282	222	45	390894
MSppaa:113	MSppaa	113	25812	812	19577	19783	25812	33.3	344	249	38	259288
MSppaaa:161	MSppaaa	161	41581	16581	32501	32514	41581	29.8	385	257	31	133988
MSppaap:161	MSppaap	161	34622	9622	26340	26953	34622	27.7	342	231	35	142043
MSppap:113	MSppap	113	25602	602	19821	20027	25602	28.7	280	221	40	254048
MSppapa:164	MSppapa	164	36875	11875	30164	30301	36875	19.2	309	230	35	142491
MSppapp:164	MSppapp	164	41770	16770	30494	31757	41770	23.5	260	208	31	117334
MSppp:73	MSppp	73	10931	-14068	7274	7298	10931	43.6	293	159	45	389222
MSpppa:122	MSpppa	122	27812	2812	20595	21531	27812	33.2	347	196	38	242294
MSpppaa:166	MSpppaa	166	39477	14477	31183	31424	39477	31.4	354	186	33	131307
MSpppap:166	MSpppap	166	40873	15873	28941	30868	40873	29.8	306	207	33	125295
MSpppp:122	MSpppp	122	27410	2410	20578	21584	27410	32.5	298	159	38	220958
MSppppa:168	MSppppa	168	46508	21508	33705	35380	46508	29.3	292	179	31	117734
MSppppp:168	MSppppp	168	47622	22622	36852	37720	47622	33.7	270	147	32	139479
E:11	E	11	2082	-22917	-677	-678	2082	33.4	290	82	67	706970
Ea:25	Ea	25	2001	-22998	-604	-605	2001	36.6	325	99	64	697248
Eal:56	Eal	56	2881	-22118	405	411	2881	24.7	381	149	54	378267
Eala:95	Eala	95	8833	-16166	4552	4746	8833	23.7	439	195	46	274788
Ealaa:151	Ealaa	151	24462	-537	17146	17636	24462	20.8	467	207	39	191130
Ealap:151	Ealap	151	18021	-6978	12065	12125	18021	17.1	414	176	38	125962
Ealp:95	Ealp	95	9134	-15865	5060	5324	9134	27.7	383	153	46	253370
Ealpa:152	Ealpa	152	22496	-2503	14949	15722	22496	27.7	408	157	39	161996
Ealpp:152	Ealpp	152	19283	-5716	12791	13173	19283	26.0	353	122	39	151636
Ear:56	Ear	56	2840	-22159	328	334	2840	24.0	342	230	53	409850
Eara:95	Eara	95	8867	-16132	4913	4981	8867	21.9	410	259	44	306364
Earaa:141	Earaa	141	22235	-2764	14383	15703	22235	16.4	416	243	39	185163
Earap:141	Earap	141	26612	1612	18860	19145	26612	17.6	461	261	39	231929
Earp:95	Earp	95	9174	-15825	5333	5382	9174	21.3	354	216	45	234425
Earpa:150	Earpa	150	23762	-1237	15885	17104	23762	19.4	380	229	39	162609
Earpp:150	Earpp	150	22056	-2943	14891	15755	22056	20.6	336	180	38	125097
Ep:25	Ep	25	2037	-22962	-520	-526	2037	30.4	237	116	62	714670
Epl:56	Epl	56	2399	-22600	-90	-90	2399	30.8	289	116	54	530702
Epla:95	Epla	95	6663	-18336	3184	3214	6663	19.8	340	137	46	235965
Eplaa:154	Eplaa	154	14461	-10538	8431	8524	14461	13.0	391	130	38	112875
Eplap:154	Eplap	154	17735	-7264	9839	10682	17735	16.2	320	137	38	130785
Eplp:95	Eplp	95	8495	-16504	3885	4563	8495	30.6	276	122	44	298333
Eplpa:156	Eplpa	156	22358	-2641	14670	15441	22358	23.2	294	122	38	167056
Eplpp:156	Eplpp	156	24867	-132	15179	17065	24867	29.9	245	127	37	186910
Epr:56	Epr	56	2435	-22564	-69	-66	2435	32.2	246	183	53	594150
Epra:95	Epra	95	7752	-17247	4016	4103	7752	19.6	293	201	46	287354
Epraa:153	Epraa	153	18462	-6537	11277	11764	18462	8.6	332	214	37	127037
Eprap:153	Eprap	153	23298	-1701	15601	16345	23298	15.5	278	185	39	175895
Eprp:95	Eprp	95	9190	-15809	5316	5623	9190	29.6	232	160	46	346082
Eprpa:155	Eprpa	155	25636	636	16495	18152	25636	21.2	249	169	38	183631
Eprpp:155	Eprpp	155	28620	3620	17191	19695	28620	31.0	219	162	36	201874
P2:1	P2	1	2016	-22983	-1019	-1019	2016	30.9	207	161	76	1169166
C:13	C	13	2212	-22787	-537	-538	2212	13.1	272	206	62	320598
Ca:29	Ca	29	2173	-22826	-244	-244	2173	10.8	348	178	61	206269
Caa:47	Caa	47	2271	-22728	-149	-150	2271	5.2	373	147	55	176000
Caaa:74	Caaa	74	4226	-20773	1361	1376	4226	4.8	381	126	45	180233
Caaaa:109	Caaaa	109	12310	-12689	7763	7815	12310	8.6	291	92	39	202963
Caaaaa:149	Caaaaa	149	18838	-6161	12172	12366	18838	7.3	270	110	35	122815
Caaaap:149	Caaaap	149	30865	5865	23853	24010	30865	18.2	241	83	35	184261
Caaap:109	Caaap	109	19204	-5795	14375	14499	19204	23.2	253	66	41	380561
Caaapa:148	Caaapa	148	33391	8391	24834	25735	33391	25.3	219	83	36	215246
Caaapp:148	Caaapp	148	37952	12952	25470	27544	37952	36.8	209	98	34	212175
Caap:74	Caap	74	4707	-20292	1792	1793	4707	7.5	296	115	47	252680
Caapa:109	Caapa	109	20641	-4358	15481	15578	20641	15.0	224	112	40	291032
Caapaa:153	Caapaa	153	34852	9852	25900	26029	34852	11.2	214	119	36	133262
Caapap:153	Caapap	153	55066	30066	45703	45987	55066	23.2	175	116	35	227155
Caapp:109	Caapp	109	27398	2398	21403	21890	27398	31.0	203	77	40	436886
Caappd:150	Caappd	150	56800	31800	42247	44906	56800	33.1	174	94	35	240585
Caappv:150	Caappv	150	67462	42462	51724	53373	67462	45.3	193	95	30	168996
Cap:47	Cap	47	2283	-22716	-129	-129	2283	11.8	268	101	54	335797
Capa:76	Capa	76	9637	-15362	6171	6185	9637	19.9	323	54	45	455964
Capaa:114	Capaa	114	31259	6259	23397	24506	31259	45.8	304	93	37	311554
Capaaa:160	Capaaa	160	44300	19300	34561	35220	44300	45.8	352	97	32	142145
Capaap:160	Capaap	160	43312	18312	33669	34436	43312	48.8	305	131	31	128686
Capap:114	Capap	114	27211	2211	18987	20647	27211	44.7	262	91	39	346174
Capapa:157	Capapa	157	38474	13474	25957	28302	38474	41.5	315	88	34	162159
Capapp:157	Capapp	157	37896	12896	24671	27070	37896	46.8	268	120	32	140401
Capp:76	Capp	76	9041	-15958	5817	5819	9041	23.2	240	76	47	516919
Cappa:112	Cappa	112	25561	561	18918	19308	25561	33.0	261	85	39	334245
Cappaa:154	Cappaa	154	38476	13476	28755	30591	38476	33.5	320	79	35	211448
Cappap:154	Cappap	154	34909	9909	23988	25971	34909	37.2	272	94	36	207684
Cappp:112	Cappp	112	30012	5012	21920	22962	30012	42.3	221	88	37	351478
Capppa:152	Capppa	152	42211	17211	29058	31207	42211	40.2	243	89	33	195588
Capppp:152	Capppp	152	37612	12612	22503	25320	37612	47.5	236	123	31	156940
Cp:29	Cp	29	2082	-22917	-515	-515	2082	14.7	247	218	61	356881
Cpa:46	Cpa	46	2383	-22616	-227	-228	2383	7.5	255	223	54	333230
Cpaa:72	Cpaa	72	3610	-21389	772	781	3610	5.2	258	223	49	354927
Cpaaa:102	Cpaaa	102	8145	-16854	4407	4571	8145	3.5	271	234	43	257504
Cpaaaa:141	Cpaaaa	141	14040	-10960	9395	9661	14040	2.1	293	239	37	160568
Cpaaap:141	Cpaaap	141	21118	-3881	14597	15014	21118	4.6	237	210	38	311177
Cpaap:102	Cpaap	102	11076	-13923	7091	7125	11076	7.5	212	181	43	443855
Cpaapa:139	Cpaapa	139	29074	4074	20959	21392	29074	10.8	214	190	36	363051
Cpaapp:139	Cpaapp	139	33956	8956	26596	27056	33956	18.1	181	170	37	434151
Cpap:72	Cpap	72	4509	-20491	1731	1731	4509	12.0	217	143	48	498041
Cpapa:104	Cpapa	104	18510	-6489	13872	13988	18510	19.0	180	152	42	508968
Cpapaa:144	Cpapaa	144	61210	36210	47676	49908	61210	34.0	153	127	36	378170
Cpapap:144	Cpapap	144	61494	36494	49634	50683	61494	24.7	153	168	36	390977
Cpapp:104	Cpapp	104	25873	873	19347	20301	25873	33.9	170	106	41	659401
Cpappd:148	Cpappd	148	67732	42732	49299	51098	67732	51.0	194	118	31	209115
Cpappv:148	Cpappv	148	67105	42105	53537	54396	67105	43.0	158	112	33	279893
Cpp:46	Cpp	46	2395	-22604	-176	-176	2395	23.9	178	152	54	629026
Cppa:75	Cppa	75	11277	-13722	7428	7463	11277	33.7	153	164	46	789275
Cppaa:116	Cppaa	116	26106	1106	19768	20175	26106	48.1	238	192	39	418849
Cppaaa:159	Cppaaa	159	41411	16411	31837	32214	41411	40.5	291	224	32	234499
Cppaap:159	Cppaap	159	36960	11960	29226	29788	36960	47.6	271	177	34	252950
Cppap:116	Cppap	116	28246	3246	19433	21055	28246	46.7	206	153	39	445033
Cppapa:160	Cppapa	160	44420	19420	33318	33921	44420	37.8	254	218	31	238794
Cppapp:160	Cppapp	160	41938	16938	30213	32069	41938	44.1	222	180	33	247053
Cppp:75	Cppp	75	9120	-15879	5526	5538	9120	31.3	189	95	46	737332
Cpppa:112	Cpppa	112	26337	1337	19722	20180	26337	32.4	186	173	40	516930
Cpppaa:154	Cpppaa	154	48757	23757	36864	38386	48757	23.8	227	229	35	370324
Cpppap:154	Cpppap	154	51084	26084	37434	38795	51084	32.2	202	196	33	322694
Cpppp:112	Cpppp	112	30579	5579	20807	23045	30579	42.9	189	122	39	522296
Cppppa:156	Cppppa	156	57960	32960	42391	44169	57960	35.3	183	167	32	314308
Cppppp:156	Cppppp	156	45994	20994	31390	33830	45994	45.0	204	146	34	302124
P3:13	P3	13	2033	-22966	-786	-791	2033	29.7	181	151	59	550514
D:33	D	33	2031	-22968	-714	-715	2031	34.2	169	153	54	404992
Da:60	Da	60	2509	-22490	-95	-95	2509	41.6	270	54	47	155008
Daa:98	Daa	98	5288	-19711	2025	2032	5288	45.8	342	92	34	51897
Daaa:137	Daaa	137	10978	-13453	5154	5258	10978	44.5	411	106	27	32321
Daap:137	Daap	137	8739	-12283	4137	4275	8739	46.6	371	105	29	27043
Dap:98	Dap	98	4662	-20337	1450	1468	4662	40.3	278	88	39	75704
Dapa:134	Dapa	134	9969	-15030	4642	4842	9969	32.7	396	85	30	47888
Dapp:134	Dapp	134	8604	-16395	3643	3998	8604	34.8	354	87	32	52945
Dp:60	Dp	60	2701	-22298	-11	-10	2701	48.8	220	118	45	124469
Dpa:98	Dpa	98	6021	-18978	2711	2715	6021	49.8	268	199	35	69001
Dpaa:139	Dpaa	139	11590	-13409	5182	5433	11590	37.0	315	261	27	51930
Dpap:139	Dpap	139	11797	-12607	5888	6308	11797	42.2	306	228	30	62185
Dpp:98	Dpp	98	5127	-19872	1805	1821	5127	45.7	225	145	40	95064
Dppa:135	Dppa	135	11516	-13483	4919	5849	11516	33.2	284	249	32	102258
Dppp:135	Dppp	135	9888	-15111	3916	4807	9888	29.9	262	215	35	123176
P4:33	P4	33	2035	-22964	-556	-561	2035	47.3	258	97	51	249423
Z2:83	Z2	83	2995	-22004	-980	-665	2995	46.3	286	151	37	78242
Z3:83	Z3	83	2473	-22526	-722	-649	2473	51.0	358	141	38	81075
