# Supplementary material for: Quantitative Differences in Nuclear β-catenin and TCF Pattern Embryonic Cells in C. elegans
Source: PLoS Genet. 2015 Oct 21;11(10):e1005585. doi: 10.1371/journal.pgen.1005585 (PMC4619327; doi:10.1371/journal.pgen.1005585)
Supplement: S1 Data — For each cell analyzed, birth time is given in column 3 and the average nuclear reporter intensity over the lifetime of the cell (corrected for background) is given in column 7 (“blot”). For information on each embryo’s strain information and experimental conditions, refer to S2 Table. (ZIP) [file pgen.1005585.s005.zip › CAs/CA20110917_tbx-11_pop-1i_L2.csv]

cellTime	cell	time	none	global	local	blot	cross	z	x	y	size	gweight
ABa:1	ABa	1	1872	-23128	-344	-344	1872	16.0	162	236	86	675478
ABal:2	ABal	2	1888	-23112	-294	-294	1888	18.0	188	232	62	351026
ABala:3	ABala	3	1862	-23137	-395	-395	1862	24.1	154	203	62	736675
ABalaa:16	ABalaa	16	2006	-22993	-216	-216	2006	22.1	149	242	55	761441
ABalaaa:37	ABalaaa	37	6779	-18220	4326	4329	6779	18.3	156	254	50	1287830
ABalaaaa:60	ABalaaaa	60	29027	4027	22802	23650	29027	23.9	146	263	43	965662
ABalaaaal:96	ABalaaaal	96	54079	29079	42817	44718	54079	34.8	151	211	37	689375
ABalaaaala:137	ABalaaaala	137	49697	24697	38181	39967	49697	28.8	178	176	32	429121
ABalaaaalp:137	ABalaaaalp	137	50412	25412	32458	36980	50412	36.7	197	163	30	337222
ABalaaaar:96	ABalaaaar	96	51189	26189	38593	41048	51189	41.1	157	244	37	624709
ABalaaaarl:138	ABalaaaarl	138	48628	23628	33861	37498	48628	32.3	153	218	31	385351
ABalaaaarr:138	ABalaaaarr	138	53687	28687	36957	39829	53687	41.2	158	209	29	293666
ABalaaap:60	ABalaaap	60	25800	800	19083	19892	25800	24.9	193	261	41	691420
ABalaaapa:93	ABalaaapa	93	49721	24721	35660	37870	49721	42.4	181	219	36	543966
ABalaaapal:135	ABalaaapal	135	47463	22463	32666	34430	47463	44.5	188	188	29	275740
ABalaaapar:135	ABalaaapar	135	55821	30821	41077	43733	55821	39.4	165	175	29	330366
ABalaaapp:93	ABalaaapp	93	46441	21441	33711	35784	46441	47.5	208	247	36	518749
ABalaaappl:134	ABalaaappl	134	46353	21353	33916	34842	46353	47.9	187	237	30	274842
ABalaaappr:134	ABalaaappr	134	43920	18920	31131	32914	43920	51.0	218	215	30	250519
ABalaap:37	ABalaap	37	4909	-20090	2535	2538	4909	6.3	220	272	50	807716
ABalaapa:61	ABalaapa	61	26312	1312	21203	21423	26312	14.0	187	253	43	806771
ABalaapaa:95	ABalaapaa	95	58002	33002	43207	45630	58002	33.7	179	235	35	546995
ABalaapaaa:135	ABalaapaaa	135	65841	40841	47174	51277	65841	32.0	180	208	30	366380
ABalaapaap:135	ABalaapaap	135	54108	29108	33657	39557	54108	38.2	193	213	31	314102
ABalaapap:95	ABalaapap	95	54141	29141	36658	40831	54141	38.5	217	222	34	440319
ABalaapapa:134	ABalaapapa	134	51436	26436	36262	39581	51436	39.9	220	208	30	262097
ABalaapapp:134	ABalaapapp	134	45637	20637	32358	34261	45637	44.5	248	200	29	208922
ABalaapp:61	ABalaapp	61	21539	-3460	16715	16851	21539	15.1	244	255	42	523809
ABalaappa:96	ABalaappa	96	52186	27186	38906	41146	52186	37.7	240	259	35	455239
ABalaappaa:141	ABalaappaa	141	69686	44686	48263	52211	69686	44.1	216	249	27	215967
ABalaappap:141	ABalaappap	141	48030	23030	28505	33386	48030	45.6	244	235	30	235359
ABalaappp:96	ABalaappp	96	45930	20930	34365	35745	45930	44.3	282	250	35	410605
ABalaapppa:135	ABalaapppa	135	46559	21559	30452	33860	46559	48.2	269	247	30	217946
ABalaapppp:135	ABalaapppp	135	45993	20993	34351	36045	45993	49.8	304	227	29	207726
ABalap:16	ABalap	16	2044	-22955	-281	-282	2044	36.0	199	183	55	647558
ABalapa:36	ABalapa	36	6166	-18833	3658	3659	6166	35.4	167	227	50	1303261
ABalapaa:59	ABalapaa	59	29469	4469	23968	24334	29469	34.8	161	243	43	983254
ABalapaaa:93	ABalapaaa	93	58707	33707	48362	49055	58707	38.9	193	170	36	620734
ABalapaaaa:140	ABalapaaaa	140	57589	32589	40991	44178	57589	37.6	222	131	31	369920
ABalapaaap:140	ABalapaaap	140	69799	44799	53709	57449	69799	31.5	210	145	30	408990
ABalapaap:93	ABalapaap	93	52758	27758	40242	41694	52758	47.6	216	173	37	575568
ABalapaapa:137	ABalapaapa	137	51812	26812	38780	40150	51812	45.2	204	149	31	329883
ABalapaapp:137	ABalapaapp	137	56211	31211	39331	41672	56211	48.2	247	133	30	302693
ABalapap:59	ABalapap	59	26603	1603	21034	21248	26603	39.3	211	213	42	753487
ABalapapa:94	ABalapapa	94	51035	26035	38606	40142	51035	44.5	256	138	36	539494
ABalapapaa:141	ABalapapaa	141	53452	28452	38702	40891	53452	39.8	254	114	30	313326
ABalapapap:141	ABalapapap	141	56508	31508	40370	42897	56508	41.5	300	105	30	303199
ABalapapp:94	ABalapapp	94	48845	23845	38696	39348	48845	42.7	305	126	36	532546
ABalapappa:141	ABalapappa	141	56989	31989	42237	45319	56989	37.9	325	91	31	343683
ABalapappp:141	ABalapappp	141	54020	29020	39717	43081	54020	41.1	358	102	31	327781
ABalapp:36	ABalapp	36	5103	-19896	2669	2669	5103	26.6	234	216	50	930772
ABalappa:59	ABalappa	59	25414	414	19973	20180	25414	29.0	230	213	44	747221
ABalappaa:93	ABalappaa	93	64639	39639	48625	51184	64639	41.0	243	197	35	505780
ABalappaaa:136	ABalappaaa	136	88011	63011	67392	69123	88011	44.7	241	164	26	246101
ABalappaap:136	ABalappaap	136	67371	42371	50842	53894	67371	46.6	281	171	31	297677
ABalappap:93	ABalappap	93	60295	35295	44170	47147	60295	47.4	281	191	37	545474
ABalappapa:134	ABalappapa	134	68861	43861	50706	54070	68861	51.7	285	135	32	316163
ABalappapp:134	ABalappapp	134	78148	53148	57788	61992	78148	50.3	318	119	31	323107
ABalappp:59	ABalappp	59	21542	-3457	17148	17201	21542	32.8	289	206	44	673227
ABalapppa:91	ABalapppa	91	57565	32565	43126	45187	57565	39.5	283	174	36	498232
ABalapppaa:135	ABalapppaa	135	65906	40906	47721	50166	65906	41.7	277	146	30	280333
ABalapppap:135	ABalapppap	135	64182	39182	49337	50245	64182	43.3	319	141	29	258489
ABalapppp:91	ABalapppp	91	54515	29515	43005	45712	54515	45.8	342	177	37	518362
ABalappppa:134	ABalappppa	134	68381	43381	51312	56205	68381	48.4	353	166	30	281884
ABalappppp:134	ABalappppp	134	63535	38535	52924	53348	63535	51.0	403	166	30	268480
ABalp:3	ABalp	3	2070	-22929	-198	-198	2070	6.0	235	215	62	249024
ABalpa:16	ABalpa	16	2147	-22852	-53	-53	2147	7.7	200	188	56	423259
ABalpaa:36	ABalpaa	36	3988	-21011	1733	1733	3988	16.9	166	164	50	1025497
ABalpaaa:59	ABalpaaa	59	12982	-12017	9182	9439	12982	19.0	135	206	42	823745
ABalpaaaa:90	ABalpaaaa	90	20928	-4071	13258	14152	20928	25.3	161	208	36	656154
ABalpaaaaa:130	ABalpaaaaa	130	17245	-7754	9198	10095	17245	21.5	171	199	30	374058
ABalpaaaap:130	ABalpaaaap	130	17059	-7940	9191	10205	17059	21.2	190	176	31	390386
ABalpaaap:90	ABalpaaap	90	20733	-4266	13697	14496	20733	21.6	133	215	37	746245
ABalpaaapa:132	ABalpaaapa	132	15697	-9302	8166	9805	15697	19.1	148	194	32	454932
ABalpaaapp:132	ABalpaaapp	132	17678	-7321	9514	11556	17678	20.6	139	223	31	488210
ABalpaap:59	ABalpaap	59	9154	-15846	5510	5706	9154	19.1	188	199	42	636249
ABalpaapa:87	ABalpaapa	87	16598	-8401	10303	10855	16598	19.4	198	215	38	629421
ABalpaapaa:122	ABalpaapaa	122	16959	-8040	8873	10056	16959	23.4	164	242	31	448703
ABalpaapap:122	ABalpaapap	122	15051	-9948	6688	8381	15051	21.3	203	252	34	524835
ABalpaapp:87	ABalpaapp	87	15082	-9917	9243	9643	15082	23.0	228	190	39	591228
ABalpaappa:123	ABalpaappa	123	15802	-9197	7570	9234	15802	19.8	207	225	33	466572
ABalpaappp:123	ABalpaappp	123	13253	-11746	6026	7419	13253	19.6	222	199	35	475861
ABalpap:36	ABalpap	36	2892	-22107	690	690	2892	2.7	240	184	51	417038
ABalpapa:58	ABalpapa	58	8617	-16382	5457	5461	8617	6.1	186	186	44	633826
ABalpapaa:88	ABalpapaa	88	26670	1670	19709	20461	26670	12.2	154	236	39	726613
ABalpapaaa:126	ABalpapaaa	126	33216	8216	24449	26173	33216	13.8	149	229	34	512309
ABalpapaap:126	ABalpapaap	126	29893	4893	19322	21385	29893	7.4	165	229	35	513399
ABalpapap:88	ABalpapap	88	21792	-3207	14243	15278	21792	8.7	196	235	39	579090
ABalpapapa:126	ABalpapapa	126	30945	5945	20459	21483	30945	13.2	189	220	31	376422
ABalpapapp:126	ABalpapapp	126	24467	-532	14065	15828	24467	6.8	216	219	34	367562
ABalpapp:58	ABalpapp	58	6345	-18654	3365	3376	6345	2.3	251	203	43	257835
ABalpappa:92	ABalpappa	92	18003	-6996	9568	11105	18003	1.4	222	250	41	361174
ABalpappaa:122	ABalpappaa	122	28516	3516	17516	19461	28516	8.6	186	255	34	487883
ABalpappap:122	ABalpappap	122	22573	-2426	10330	13607	22573	4.1	225	248	35	364523
ABalpappp:92	ABalpappp	92	16169	-8830	10134	10715	16169	6.0	261	241	39	413379
ABalpapppa:123	ABalpapppa	123	27070	2070	18985	19632	27070	14.9	234	248	34	416674
ABalpapppp:123	ABalpapppp	123	18539	-6460	11310	11880	18539	7.7	259	225	35	317882
ABalpp:16	ABalpp	16	2117	-22882	-149	-151	2117	9.6	289	126	56	354300
ABalppa:35	ABalppa	35	3894	-21105	1542	1542	3894	11.8	238	109	50	808805
ABalppaa:59	ABalppaa	59	15874	-9125	11666	11876	15874	19.7	156	156	42	796226
ABalppaaa:92	ABalppaaa	92	19731	-5268	13160	13966	19731	9.8	164	163	37	600732
ABalppaaaa:131	ABalppaaaa	131	16501	-8498	9300	10107	16501	8.1	169	154	31	343841
ABalppaaap:131	ABalppaaap	131	14969	-10030	7024	8089	14969	3.4	204	153	31	271363
ABalppaap:92	ABalppaap	92	24992	-7	18265	18708	24992	18.2	153	177	35	541342
ABalppaapa:133	ABalppaapa	133	19117	-5882	12508	13128	19117	11.5	153	178	30	331845
ABalppaapp:133	ABalppaapp	133	18192	-6807	11161	11829	18192	16.2	167	152	30	324695
ABalppap:59	ABalppap	59	10438	-14561	6494	6689	10438	17.0	211	135	42	634730
ABalppapa:89	ABalppapa	89	17552	-7447	9959	10942	17552	9.0	194	186	37	490355
ABalppapaa:126	ABalppapaa	126	16121	-8878	7327	9073	16121	2.7	180	205	34	350390
ABalppapap:126	ABalppapap	126	11800	-13199	2936	4353	11800	2.0	230	206	30	130793
ABalppapp:89	ABalppapp	89	16476	-8523	9507	10270	16476	14.3	222	149	38	505103
ABalppappa:124	ABalppappa	124	15447	-9553	7728	8384	15447	11.0	193	181	31	330809
ABalppappp:124	ABalppappp	124	13908	-11091	6148	7044	13908	8.4	236	167	32	293290
ABalppp:35	ABalppp	35	2834	-22165	583	585	2834	4.3	333	158	49	323771
ABalpppa:58	ABalpppa	58	8613	-16386	5199	5274	8613	8.6	255	138	42	450028
ABalpppaa:88	ABalpppaa	88	25155	155	17071	18022	25155	4.3	227	173	37	375709
ABalpppaaa:129	ABalpppaaa	129	20329	-4670	10163	12592	20329	1.5	247	153	28	133129
ABalpppaap:129	ABalpppaap	129	18057	-6942	9597	11662	18057	1.1	212	165	27	116778
ABalpppap:88	ABalpppap	88	20622	-4377	13066	13872	20622	4.0	261	149	37	336769
ABalpppapa:125	ABalpppapa	125	26574	1574	16694	17684	26574	3.0	254	148	31	211861
ABalpppapp:125	ABalpppapp	125	23703	-1296	14663	16124	23703	2.4	281	122	33	230966
ABalpppp:58	ABalpppp	58	7377	-17622	4282	4342	7377	10.5	314	159	44	390435
ABalppppa:89	ABalppppa	89	27861	2861	19591	20416	27861	16.6	264	160	37	442455
ABalppppaa:127	ABalppppaa	127	39170	14170	29850	30484	39170	14.2	248	146	32	329415
ABalppppap:127	ABalppppap	127	37606	12606	26499	27050	37606	17.1	272	117	32	332158
ABalppppp:89	ABalppppp	89	22052	-2947	15486	15879	22052	13.7	299	133	39	420152
ABalpppppa:125	ABalpppppa	125	33577	8577	22916	23465	33577	10.1	288	133	32	279505
ABalpppppp:125	ABalpppppp	125	27196	2196	18488	18844	27196	13.7	325	118	34	319412
ABar:2	ABar	2	1923	-23077	-304	-304	1923	44.0	322	188	58	299798
ABara:3	ABara	3	1867	-23132	-419	-418	1867	39.3	243	279	63	624553
ABaraa:16	ABaraa	16	2019	-22980	-210	-211	2019	28.4	211	313	58	731631
ABaraaa:36	ABaraaa	36	4735	-20264	2364	2364	4735	26.7	204	314	50	1197914
ABaraaaa:59	ABaraaaa	59	13734	-11265	10090	10254	13734	27.0	192	323	42	800439
ABaraaaaa:90	ABaraaaaa	90	21876	-3123	15579	16453	21876	23.2	137	263	38	718916
ABaraaaaaa:131	ABaraaaaaa	131	18015	-6984	11038	12400	18015	20.5	145	268	31	423054
ABaraaaaap:131	ABaraaaaap	131	17411	-7588	10415	12030	17411	27.2	134	245	34	518296
ABaraaaap:90	ABaraaaap	90	21825	-3174	14238	15411	21825	29.1	162	279	38	683690
ABaraaaapa:132	ABaraaaapa	132	20372	-4627	10731	13097	20372	31.9	148	257	31	416468
ABaraaaapp:132	ABaraaaapp	132	17366	-7633	10938	12238	17366	30.5	163	295	31	386117
ABaraaap:59	ABaraaap	59	9600	-15399	6149	6291	9600	23.3	249	295	44	633482
ABaraaapa:86	ABaraaapa	86	16450	-8549	10525	11083	16450	20.5	210	288	40	660482
ABaraaapaa:119	ABaraaapaa	119	17093	-7906	9628	11290	17093	25.0	154	272	33	529210
ABaraaapap:119	ABaraaapap	119	13619	-11380	6362	7443	13619	28.5	191	270	35	530664
ABaraaapp:86	ABaraaapp	86	17544	-7455	11836	12136	17544	20.7	254	295	38	541965
ABaraaappa:125	ABaraaappa	125	19711	-5288	11866	13116	19711	23.3	191	295	31	437037
ABaraaappp:125	ABaraaappp	125	15604	-9395	7085	8808	15604	22.6	224	296	32	408064
ABaraap:36	ABaraap	36	3584	-21415	1329	1329	3584	10.6	295	329	50	701744
ABaraapa:59	ABaraapa	59	11052	-13947	7965	8038	11052	13.5	249	333	45	748187
ABaraapaa:90	ABaraapaa	90	30178	5178	23682	24278	30178	10.7	183	288	39	684858
ABaraapaaa:131	ABaraapaaa	131	41775	16775	32213	33592	41775	14.7	173	284	33	451626
ABaraapaap:131	ABaraapaap	131	42770	17770	30955	32089	42770	10.6	207	287	30	339685
ABaraapap:90	ABaraapap	90	25824	824	18546	19255	25824	7.9	235	300	39	573903
ABaraapapa:131	ABaraapapa	131	31029	6029	20953	23300	31029	8.5	243	315	35	469072
ABaraapapp:131	ABaraapapp	131	35135	10135	21851	24098	35135	7.6	261	305	32	390136
ABaraapp:59	ABaraapp	59	7323	-17676	4399	4437	7323	7.2	310	329	46	482785
ABaraappa:86	ABaraappa	86	17355	-7644	10885	11542	17355	1.9	276	283	39	292835
ABaraappaa:124	ABaraappaa	124	32744	7744	19305	22163	32744	3.1	246	271	32	265350
ABaraappap:124	ABaraappap	124	23540	-1459	12287	14708	23540	2.0	277	260	34	230926
ABaraappp:86	ABaraappp	86	19558	-5441	13672	13998	19558	10.9	293	304	40	484449
ABaraapppa:121	ABaraapppa	121	46518	21518	37284	37640	46518	17.7	258	292	32	392001
ABaraapppp:121	ABaraapppp	121	22683	-2316	12619	14250	22683	7.8	287	279	35	329144
ABarap:16	ABarap	16	2057	-22942	-178	-180	2057	41.0	267	296	57	583447
ABarapa:36	ABarapa	36	4552	-20447	2182	2184	4552	42.0	231	305	50	995805
ABarapaa:60	ABarapaa	60	13551	-11448	9663	9955	13551	32.5	220	339	41	775503
ABarapaaa:93	ABarapaaa	93	20388	-4611	13834	15121	20388	28.5	185	322	36	611542
ABarapaaaa:134	ABarapaaaa	134	18824	-6175	10843	12968	18824	33.5	193	320	29	346770
ABarapaaap:134	ABarapaaap	134	14685	-8462	5070	7417	14685	31.5	221	313	29	278247
ABarapaap:93	ABarapaap	93	19485	-5514	12856	13969	19485	23.4	220	338	37	668759
ABarapaapa:132	ABarapaapa	132	21320	-3679	12366	14774	21320	27.8	210	338	30	384277
ABarapaapp:132	ABarapaapp	132	16109	-8891	7723	9195	16109	23.8	237	342	33	446171
ABarapap:60	ABarapap	60	10504	-14495	7002	7202	10504	34.5	278	328	43	716455
ABarapapa:89	ABarapapa	89	16328	-8671	10785	11332	16328	17.3	242	339	38	627602
ABarapapaa:126	ABarapapaa	126	14162	-10837	7491	8965	14162	17.5	195	318	32	424564
ABarapapap:126	ABarapapap	126	14752	-10247	6657	8601	14752	15.2	224	326	32	414464
ABarapapp:89	ABarapapp	89	16365	-8634	9904	10998	16365	19.1	280	349	38	606107
ABarapappa:125	ABarapappa	125	13617	-11382	7611	8420	13617	16.4	252	343	33	407028
ABarapappp:125	ABarapappp	125	12516	-12483	6279	7110	12516	10.6	278	342	31	308787
ABarapp:36	ABarapp	36	3919	-21080	1622	1621	3919	27.9	302	339	52	1005482
ABarappa:58	ABarappa	58	10547	-14452	6931	7102	10547	30.3	277	332	43	724236
ABarappaa:90	ABarappaa	90	27402	2402	19653	21089	27402	34.0	222	338	38	663004
ABarappaaa:131	ABarappaaa	131	38050	13050	25474	28536	38050	33.7	226	341	32	407020
ABarappaap:131	ABarappaap	131	38061	13061	24047	27779	38061	38.0	247	346	31	346799
ABarappap:90	ABarappap	90	25561	561	17286	19014	25561	33.9	257	345	37	598347
ABarappapa:127	ABarappapa	127	36473	11473	24262	27489	36473	29.6	259	357	32	422051
ABarappapp:127	ABarappapp	127	35365	10365	23853	26524	35365	32.0	287	355	32	429057
ABarappp:58	ABarappp	58	8635	-16364	5504	5606	8635	26.1	346	331	45	639415
ABarapppa:87	ABarapppa	87	25051	51	17420	18215	25051	34.7	281	309	36	480992
ABarapppaa:125	ABarapppaa	125	47580	22580	35733	36604	47580	29.4	259	321	30	360079
ABarapppap:125	ABarapppap	125	41972	16972	27069	29930	41972	38.2	275	324	30	304882
ABarapppp:87	ABarapppp	87	19621	-5378	13902	14218	19621	37.5	336	307	38	492685
ABarappppa:121	ABarappppa	121	36559	11559	25744	26214	36559	41.0	308	317	30	292878
ABarappppp:121	ABarappppp	121	30998	5998	23200	23580	30998	42.1	350	315	32	338673
ABarp:3	ABarp	3	1941	-23058	-380	-380	1941	42.2	340	164	61	489530
ABarpa:16	ABarpa	16	2069	-22930	-277	-277	2069	48.4	297	176	58	489280
ABarpaa:36	ABarpaa	36	4366	-20633	1969	1983	4366	48.9	231	220	50	804261
ABarpaaa:57	ABarpaaa	57	19219	-5780	15148	15331	19219	46.0	205	269	44	715962
ABarpaaaa:89	ABarpaaaa	89	45573	20573	36849	37585	45573	39.7	193	294	38	602527
ABarpaaaaa:128	ABarpaaaaa	128	43604	18604	27969	32183	43604	41.6	191	269	32	308925
ABarpaaaap:128	ABarpaaaap	128	53123	28123	40804	42499	53123	37.6	166	260	30	315863
ABarpaaap:89	ABarpaaap	89	46348	21348	33206	36556	46348	47.8	226	296	37	505378
ABarpaaapa:130	ABarpaaapa	130	51611	26611	37554	39794	51611	39.7	222	295	30	288182
ABarpaaapp:130	ABarpaaapp	130	48050	23050	33629	35706	48050	42.8	249	307	30	261308
ABarpaap:57	ABarpaap	57	18211	-6788	13155	13770	18211	49.3	255	227	43	618434
ABarpaapa:88	ABarpaapa	88	40667	15667	29465	30861	40667	51.8	238	235	38	484473
ABarpaapaa:127	ABarpaapaa	127	46874	21874	31018	33042	46874	52.9	228	254	31	270008
ABarpaapap:127	ABarpaapap	127	39227	14227	27708	28942	39227	52.8	256	224	32	248994
ABarpaapp:88	ABarpaapp	88	39084	14084	26874	29401	39084	51.6	294	222	37	456615
ABarpaappa:128	ABarpaappa	128	41976	16976	29549	32089	41976	53.0	283	186	32	274563
ABarpaappp:128	ABarpaappp	128	42234	17234	27370	31333	42234	50.9	323	180	29	222782
ABarpap:36	ABarpap	36	4273	-20726	1940	1952	4273	42.0	296	229	49	770685
ABarpapa:58	ABarpapa	58	20428	-4571	15475	15898	20428	42.5	275	250	42	606363
ABarpapaa:89	ABarpapaa	89	60033	35033	43814	47273	60033	43.5	242	285	36	493502
ABarpapaaa:130	ABarpapaaa	130	75686	50686	56322	59753	75686	46.7	214	287	30	263969
ABarpapaap:130	ABarpapaap	130	64022	39022	39999	46187	64022	46.5	249	274	32	256123
ABarpapap:89	ABarpapap	89	56404	31404	40955	43759	56404	51.0	274	284	36	432712
ABarpapapa:128	ABarpapapa	128	66776	41776	46969	51202	66776	52.0	257	290	31	263528
ABarpapapp:128	ABarpapapp	128	63685	38685	44280	49167	63685	51.3	294	273	31	228133
ABarpapp:58	ABarpapp	58	18535	-6464	14033	14348	18535	41.0	329	237	42	537727
ABarpappa:89	ABarpappa	89	56737	31737	43749	45668	56737	48.6	312	280	34	374583
ABarpappaa:130	ABarpappaa	130	78650	53650	63725	65087	78650	48.7	279	321	30	251261
ABarpappap:130	ABarpappap	130	65651	40651	50992	53556	65651	50.0	319	293	31	225034
ABarpappp:89	ABarpappp	89	50290	25290	40164	41314	50290	49.5	338	242	37	422904
ABarpapppa:131	ABarpapppa	131	64387	39387	50946	52046	64387	52.6	332	259	30	217115
ABarpapppp:131	ABarpapppp	131	63013	38013	50142	51275	63013	52.8	338	217	30	203625
ABarpp:16	ABarpp	16	2058	-22941	-361	-361	2058	47.4	411	184	58	504682
ABarppa:37	ABarppa	37	4739	-20260	2224	2225	4739	50.9	331	178	49	753127
ABarppaa:59	ABarppaa	59	20094	-4905	15801	15930	20094	50.4	292	181	42	560366
ABarppaaa:91	ABarppaaa	91	48077	23077	37439	37837	48077	52.4	294	151	37	427280
ABarppaaaa:133	ABarppaaaa	133	64397	39397	47170	51804	64397	46.9	334	102	30	267783
ABarppaaap:133	ABarppaaap	133	44399	19399	35132	35736	44399	49.7	371	123	33	240433
ABarppaap:91	ABarppaap	91	45806	20806	35273	37262	45806	49.6	346	124	37	429938
ABarppaapa:130	ABarppaapa	130	46010	21010	36547	37714	46010	44.4	392	99	33	295745
ABarppaapp:130	ABarppaapp	130	58991	33991	46868	48192	58991	43.5	424	122	29	246986
ABarppap:59	ABarppap	59	18590	-6409	14410	14622	18590	47.7	369	173	43	572835
ABarppapa:92	ABarppapa	92	44072	19072	34052	36150	44072	49.5	389	137	37	442608
ABarppapaa:133	ABarppapaa	133	53968	28968	41727	43363	53968	50.0	422	129	31	257411
ABarppapap:133	ABarppapap	133	44780	19780	34354	36166	44780	51.9	449	167	32	223703
ABarppapp:92	ABarppapp	92	43883	18883	35863	36613	43883	49.4	444	153	38	449034
ABarppappa:133	ABarppappa	133	51564	26564	41987	43331	51564	48.8	465	138	31	248200
ABarppappp:133	ABarppappp	133	51319	26319	40922	42182	51319	41.6	508	130	33	316202
ABarppp:37	ABarppp	37	4432	-20567	2070	2070	4432	48.9	409	223	50	791735
ABarpppa:59	ABarpppa	59	19285	-5714	14605	14889	19285	50.0	366	236	43	569710
ABarpppaa:91	ABarpppaa	91	55007	30007	42685	45306	55007	52.9	350	189	38	479872
ABarpppaaa:132	ABarpppaaa	132	75225	50225	55394	59923	75225	53.9	355	169	30	255251
ABarpppaap:132	ABarpppaap	132	57312	32312	46221	46926	57312	53.2	379	202	31	212018
ABarpppap:91	ABarpppap	91	48271	23271	37748	39999	48271	52.1	397	219	39	470934
ABarpppapa:131	ABarpppapa	131	53147	28147	43342	44917	53147	52.7	387	246	34	251468
ABarpppapp:131	ABarpppapp	131	63601	38601	47669	51188	63601	53.5	420	268	30	222567
ABarpppp:59	ABarpppp	59	17374	-7625	13796	13824	17374	46.9	436	212	45	609281
ABarppppa:90	ABarppppa	90	47450	22450	38423	39487	47450	51.7	440	212	38	442613
ABarppppaa:132	ABarppppaa	132	56917	31917	44591	47095	56917	53.1	450	255	32	234122
ABarppppap:132	ABarppppap	132	58024	33024	49446	49824	58024	52.9	473	217	32	237918
ABarppppp:90	ABarppppp	90	46719	21719	39572	39758	46719	51.1	495	240	39	502534
ABarpppppa:132	ABarpppppa	132	55012	30012	47185	47500	55012	51.9	496	264	33	267909
ABarpppppp:132	ABarpppppp	132	59856	34856	49035	51129	59856	48.4	557	266	33	314334
ABp:1	ABp	1	1888	-23112	-272	-272	1888	6.0	358	172	66	147482
ABpl:2	ABpl	2	2250	-22750	87	87	2250	11.0	356	170	62	196898
ABpla:3	ABpla	3	1954	-23045	-311	-311	1954	22.2	289	104	63	661917
ABplaa:15	ABplaa	15	1956	-23043	-366	-369	1956	30.8	250	109	58	664093
ABplaaa:35	ABplaaa	35	2889	-22110	560	560	2889	37.6	198	137	51	1201968
ABplaaaa:57	ABplaaaa	57	7986	-17013	5193	5205	7986	35.8	161	166	45	1025886
ABplaaaaa:86	ABplaaaaa	86	14683	-10316	9071	9827	14683	20.7	169	137	39	801592
ABplaaaaaa:123	ABplaaaaaa	123	11118	-13881	5268	6299	11118	15.7	189	135	33	455667
ABplaaaaap:123	ABplaaaaap	123	11403	-13596	5029	6108	11403	17.3	211	114	34	506646
ABplaaaap:86	ABplaaaap	86	15821	-9178	8891	10324	15821	30.7	181	135	39	798071
ABplaaaapa:123	ABplaaaapa	123	12017	-12982	5756	6618	12017	25.2	216	145	33	424557
ABplaaaapp:123	ABplaaaapp	123	11572	-13427	2996	4792	11572	23.5	243	132	33	391507
ABplaaap:57	ABplaaap	57	6648	-18351	3797	3891	6648	42.6	224	167	44	768970
ABplaaapa:85	ABplaaapa	85	14783	-10216	8446	9215	14783	36.6	213	129	38	678196
ABplaaapaa:122	ABplaaapaa	122	13922	-11077	4985	7758	13922	31.5	197	123	34	488530
ABplaaapap:122	ABplaaapap	122	13658	-11341	5150	7632	13658	36.7	238	100	35	516738
ABplaaapp:85	ABplaaapp	85	12784	-12215	6628	7401	12784	38.3	258	105	39	655304
ABplaaappa:119	ABplaaappa	119	12917	-12082	4841	6127	12917	34.8	269	108	33	432835
ABplaaappp:119	ABplaaappp	119	11053	-13946	4254	5201	11053	32.0	299	87	35	481513
ABplaap:35	ABplaap	35	2788	-22211	498	498	2788	27.5	273	128	53	1032703
ABplaapa:57	ABplaapa	57	9224	-15775	6269	6283	9224	30.7	205	114	46	1078390
ABplaapaa:87	ABplaapaa	87	31493	6493	24384	25045	31493	26.8	211	106	38	741884
ABplaapaaa:126	ABplaapaaa	126	37223	12223	29096	30279	37223	23.6	206	99	34	571013
ABplaapaap:126	ABplaapaap	126	35177	10177	24332	26135	35177	29.3	236	98	32	471050
ABplaapap:87	ABplaapap	87	27358	2358	20186	20965	27358	28.1	258	101	39	722205
ABplaapapa:124	ABplaapapa	124	32603	7603	23585	24588	32603	25.7	266	88	33	459154
ABplaapapp:124	ABplaapapp	124	27265	2265	17925	18765	27265	23.3	307	104	33	385946
ABplaapp:57	ABplaapp	57	7348	-17651	4477	4503	7348	30.9	287	130	46	825483
ABplaappa:86	ABplaappa	86	24346	-653	17471	17985	24346	29.0	300	122	38	548688
ABplaappaa:126	ABplaappaa	126	34461	9461	24760	25297	34461	27.4	337	116	30	285885
ABplaappap:126	ABplaappap	126	28229	3229	19647	20368	28229	33.6	366	107	34	389397
ABplaappp:86	ABplaappp	86	22278	-2722	16049	16591	22278	27.0	343	111	40	612665
ABplaapppa:123	ABplaapppa	123	27837	2837	20292	20776	27837	19.1	361	116	33	335493
ABplaapppp:123	ABplaapppp	123	29352	4352	21570	22165	29352	23.9	393	112	33	355570
ABplap:15	ABplap	15	1960	-23039	-369	-371	1960	32.2	365	105	58	593315
ABplapa:35	ABplapa	35	3006	-21993	728	731	3006	45.6	284	120	50	935416
ABplapaa:58	ABplapaa	58	9149	-15850	6235	6275	9149	45.5	262	118	44	795402
ABplapaaa:90	ABplapaaa	90	17472	-7527	11761	12318	17472	37.4	309	84	37	627805
ABplapaaaa:127	ABplapaaaa	127	12787	-12212	6650	7580	12787	22.9	358	73	33	400909
ABplapaaap:127	ABplapaaap	127	17125	-7874	11033	11669	17125	31.1	361	70	29	315516
ABplapaap:90	ABplapaap	90	17950	-7049	11752	12535	17950	36.0	357	84	37	606236
ABplapaapa:129	ABplapaapa	129	15446	-9553	9647	10292	15446	31.3	399	76	31	364118
ABplapaapp:129	ABplapaapp	129	15654	-9345	4955	8399	15654	35.3	420	101	32	363609
ABplapap:58	ABplapap	58	7829	-17170	4775	4965	7829	44.8	321	125	44	703869
ABplapapa:87	ABplapapa	87	14564	-10435	8071	9104	14564	34.1	402	109	38	556051
ABplapapaa:124	ABplapapaa	124	12861	-12138	7039	8104	12861	24.8	423	85	35	484245
ABplapapap:124	ABplapapap	124	13389	-11610	7958	8632	13389	19.4	450	97	34	479968
ABplapapp:87	ABplapapp	87	14406	-10593	7105	8728	14406	31.3	448	120	39	578627
ABplapappa:127	ABplapappa	127	15460	-9539	7436	9312	15460	24.9	473	105	34	500004
ABplapappp:127	ABplapappp	127	15400	-9599	6632	9029	15400	26.7	509	112	35	512441
ABplapp:35	ABplapp	35	2939	-22060	663	663	2939	34.7	363	101	51	1025448
ABplappa:58	ABplappa	58	11334	-13665	8128	8226	11334	35.5	321	81	44	900189
ABplappaa:89	ABplappaa	89	34377	9377	27012	27547	34377	32.7	393	81	37	648853
ABplappaaa:126	ABplappaaa	126	34898	9898	23738	26183	34898	37.1	443	97	34	428135
ABplappaap:126	ABplappaap	126	44705	19705	34362	36251	44705	31.7	469	91	32	439433
ABplappap:89	ABplappap	89	32609	7609	24945	25800	32609	28.9	440	88	39	685446
ABplappapa:124	ABplappapa	124	32463	7463	18919	22536	32463	36.9	485	111	34	439161
ABplappapp:124	ABplappapp	124	42639	17639	34139	35154	42639	34.0	522	113	31	397787
ABplappp:58	ABplappp	58	10250	-14749	7243	7261	10250	36.3	400	102	46	883072
ABplapppa:88	ABplapppa	88	28350	3350	20857	21610	28350	22.5	469	110	39	625361
ABplapppaa:125	ABplapppaa	125	38873	13873	28413	30248	38873	21.0	517	121	34	441982
ABplapppap:125	ABplapppap	125	31928	6928	21528	23157	31928	16.5	541	141	34	351988
ABplapppp:88	ABplapppp	88	29407	4407	21875	22484	29407	21.6	518	126	40	590120
ABplappppa:124	ABplappppa	124	27347	2347	18366	20066	27347	7.1	578	203	37	402811
ABplappppp:124	ABplappppp	124	30681	5681	22410	23477	30681	16.0	573	159	33	330499
ABplp:3	ABplp	3	2075	-22924	-208	-208	2075	7.6	396	162	62	247280
ABplpa:16	ABplpa	16	2152	-22847	-86	-86	2152	6.4	369	137	55	245981
ABplpaa:36	ABplpaa	36	3128	-21871	860	860	3128	14.5	320	84	49	780214
ABplpaaa:59	ABplpaaa	59	6810	-18190	3638	3803	6810	16.6	242	90	43	725679
ABplpaaaa:88	ABplpaaaa	88	9343	-15656	4549	5018	9343	7.2	205	128	39	614558
ABplpaaaaa:128	ABplpaaaaa	128	8262	-16737	2911	3716	8262	7.6	205	122	33	439974
ABplpaaaap:128	ABplpaaaap	128	8388	-16611	1874	2434	8388	7.3	241	108	33	406909
ABplpaaap:88	ABplpaaap	88	9786	-15213	5586	5782	9786	10.5	254	92	39	616851
ABplpaaapa:125	ABplpaaapa	125	9018	-15981	2417	3615	9018	8.9	268	87	33	466440
ABplpaaapp:125	ABplpaaapp	125	7767	-17232	2204	2711	7767	8.5	302	88	33	383633
ABplpaap:59	ABplpaap	59	6904	-18095	3809	3878	6904	19.8	305	87	43	704394
ABplpaapa:87	ABplpaapa	87	11324	-13675	6998	7229	11324	18.7	257	84	39	693740
ABplpaapaa:125	ABplpaapaa	125	9492	-15507	4546	4923	9492	18.6	246	78	34	520552
ABplpaapap:125	ABplpaapap	125	8780	-16219	3988	4480	8780	19.0	288	70	31	397840
ABplpaapp:87	ABplpaapp	87	10546	-14453	5979	6455	10546	20.5	305	78	38	604872
ABplpaappa:125	ABplpaappa	125	8173	-16826	3355	3936	8173	20.1	323	71	32	418410
ABplpaappp:125	ABplpaappp	125	7547	-17452	2626	3410	7547	14.4	347	75	34	442485
ABplpap:36	ABplpap	36	2677	-22323	466	469	2677	6.9	400	127	50	517890
ABplpapa:58	ABplpapa	58	5782	-19217	3031	3069	5782	6.0	316	104	44	526989
ABplpapaa:86	ABplpapaa	86	11989	-13010	5364	6665	11989	2.1	289	144	36	250191
ABplpapaaa:127	ABplpapaaa	127	12199	-12800	5670	6504	12199	2.2	276	190	32	191477
ABplpapaap:127	ABplpapaap	127	10994	-14005	4741	6016	10994	1.3	307	178	31	125561
ABplpapap:86	ABplpapap	86	12032	-12967	7059	7483	12032	2.8	326	118	36	280993
ABplpapapa:126	ABplpapapa	126	11053	-13946	5690	6054	11053	2.7	327	146	32	174529
ABplpapapp:126	ABplpapapp	126	8717	-16282	3586	4236	8717	1.6	362	140	30	120654
ABplpapp:58	ABplpapp	58	5059	-19940	2428	2472	5059	5.0	383	124	45	462583
ABplpappa:86	ABplpappa	86	9653	-15346	4694	5251	9653	3.5	341	158	37	246359
ABplpappaa:126	ABplpappaa	126	8783	-16216	2779	3641	8783	1.2	300	223	30	88998
ABplpappap:126	ABplpappap	126	7524	-17475	2579	2969	7524	1.7	350	187	32	83770
ABplpappp:86	ABplpappp	86	9754	-15245	5372	5714	9754	2.8	384	136	38	277462
ABplpapppa:125	ABplpapppa	125	7299	-17700	2981	3389	7299	1.2	392	162	32	86500
ABplpapppp:125	ABplpapppp	125	8717	-16282	2774	4111	8717	1.1	429	163	33	108155
ABplpp:16	ABplpp	16	2013	-22986	-187	-187	2013	9.2	467	138	57	357046
ABplppa:35	ABplppa	35	3340	-21659	1101	1101	3340	22.6	419	87	50	953054
ABplppaa:59	ABplppaa	59	8479	-16520	5456	5514	8479	19.9	360	78	42	724310
ABplppaaa:90	ABplppaaa	90	12010	-12989	7287	7744	12010	15.0	340	84	37	520299
ABplppaaaa:131	ABplppaaaa	131	8083	-16916	2800	3247	8083	3.7	348	97	32	258723
ABplppaaap:131	ABplppaaap	131	13222	-11777	7729	8295	13222	9.6	371	94	30	315195
ABplppaap:90	ABplppaap	90	11265	-13734	6725	7157	11265	10.6	378	93	38	531439
ABplppaapa:134	ABplppaapa	134	7738	-17261	2890	3127	7738	3.5	384	118	32	221069
ABplppaapp:134	ABplppaapp	134	7995	-17004	2763	3482	7995	3.2	427	121	33	220306
ABplppap:59	ABplppap	59	7132	-17867	4091	4196	7132	25.3	407	103	45	770318
ABplppapa:87	ABplppapa	87	10987	-14012	5971	6445	10987	19.3	381	108	39	584197
ABplppapaa:127	ABplppapaa	127	7970	-17029	3230	3833	7970	11.7	398	88	33	346516
ABplppapap:127	ABplppapap	127	8970	-16029	3966	4564	8970	11.1	431	99	34	374298
ABplppapp:87	ABplppapp	87	9673	-15326	4562	5179	9673	15.5	427	136	37	392735
ABplppappa:127	ABplppappa	127	9283	-15716	2621	3754	9283	13.5	464	122	33	350835
ABplppappp:127	ABplppappp	127	10075	-14924	3369	4202	10075	14.0	489	143	31	271763
ABplppp:35	ABplppp	35	2724	-22275	531	532	2724	7.7	477	137	50	618999
ABplpppa:59	ABplpppa	59	7852	-17147	4921	4944	7852	13.2	426	105	44	603476
ABplpppaa:89	ABplpppaa	89	19079	-5920	13219	13703	19079	11.4	430	101	38	505149
ABplpppaaa:129	ABplpppaaa	129	17247	-7752	11193	11920	17247	6.7	465	116	34	359974
ABplpppaap:129	ABplpppaap	129	22827	-2172	15582	15890	22827	11.8	507	118	32	328343
ABplpppap:89	ABplpppap	89	18594	-6405	12411	12765	18594	10.8	483	125	39	527361
ABplpppapa:130	ABplpppapa	130	15228	-9771	8013	8777	15228	6.1	534	162	36	331126
ABplpppapp:130	ABplpppapp	130	23149	-1850	12253	15806	23149	3.5	563	188	33	310099
ABplpppp:59	ABplpppp	59	5845	-19154	3211	3229	5845	5.8	465	136	45	471182
ABplppppa:87	ABplppppa	87	14948	-10051	9129	9768	14948	4.1	439	131	39	452513
ABplppppaa:125	ABplppppaa	125	14287	-10712	6646	8657	14287	2.1	457	143	34	265976
ABplppppap:125	ABplppppap	125	13803	-11196	7545	8458	13803	3.3	487	155	34	290290
ABplppppp:87	ABplppppp	87	12783	-12216	6871	7814	12783	2.1	486	154	38	266472
ABplpppppa:133	ABplpppppa	133	11401	-13598	4032	4850	11401	1.1	511	195	32	124943
ABplpppppp:133	ABplpppppp	133	14808	-10191	6208	7436	14808	1.3	542	224	32	146557
ABpr:2	ABpr	2	1761	-23239	-421	-421	1761	38.0	452	292	58	366256
ABpra:3	ABpra	3	1879	-23120	-524	-524	1879	45.5	392	303	63	527402
ABpraa:16	ABpraa	16	1984	-23015	-382	-388	1984	46.9	349	310	57	498271
ABpraaa:36	ABpraaa	36	3352	-21647	980	981	3352	48.1	305	318	50	846621
ABpraaaa:58	ABpraaaa	58	8808	-16191	5742	5811	8808	48.4	266	322	44	783984
ABpraaaaa:88	ABpraaaaa	88	16699	-8300	11039	11809	16699	37.4	286	353	37	710361
ABpraaaaaa:127	ABpraaaaaa	127	14517	-10482	7341	8603	14517	22.7	287	350	34	618664
ABpraaaaap:127	ABpraaaaap	127	12568	-12431	6939	8046	12568	22.8	319	348	34	590233
ABpraaaap:88	ABpraaaap	88	14863	-10136	9621	10143	14863	47.3	307	343	39	701335
ABpraaaapa:126	ABpraaaapa	126	14467	-10532	6185	7689	14467	41.8	290	357	31	444995
ABpraaaapp:126	ABpraaaapp	126	11921	-13078	5961	6629	11921	46.2	319	352	33	467315
ABpraaap:58	ABpraaap	58	7964	-17035	4780	4970	7964	44.1	328	307	43	712456
ABpraaapa:88	ABpraaapa	88	14122	-10877	8056	9044	14122	39.4	327	337	38	743071
ABpraaapaa:128	ABpraaapaa	128	14172	-10827	4937	7262	14172	33.6	315	344	33	573238
ABpraaapap:128	ABpraaapap	128	12899	-12100	5602	7170	12899	37.8	341	346	32	508918
ABpraaapp:88	ABpraaapp	88	13860	-11139	9010	9501	13860	45.4	370	339	38	719844
ABpraaappa:131	ABpraaappa	131	13113	-11886	6383	7866	13113	47.6	360	342	33	497624
ABpraaappp:131	ABpraaappp	131	11601	-13398	6628	7762	11601	44.6	390	351	35	603149
ABpraap:36	ABpraap	36	3476	-21523	1091	1098	3476	35.1	381	357	50	1026942
ABpraapa:58	ABpraapa	58	10733	-14266	7594	7653	10733	39.3	325	363	44	869337
ABpraapaa:89	ABpraapaa	89	25201	201	18201	19024	25201	24.3	306	353	39	720834
ABpraapaaa:129	ABpraapaaa	129	26088	1088	17981	18335	26088	14.7	298	326	31	386802
ABpraapaap:129	ABpraapaap	129	18880	-6119	11635	12293	18880	6.9	323	326	33	358006
ABpraapap:89	ABpraapap	89	23829	-1170	17314	18070	23829	29.7	348	363	39	738243
ABpraapapa:126	ABpraapapa	126	20306	-4693	14332	14893	20306	14.2	337	353	33	381976
ABpraapapp:126	ABpraapapp	126	16490	-8509	9920	11022	16490	12.5	376	366	33	309804
ABpraapp:58	ABpraapp	58	8997	-16002	5860	5961	8997	32.5	386	358	45	860958
ABpraappa:85	ABpraappa	85	19050	-5949	13492	13936	19050	17.2	328	336	40	634189
ABpraappaa:124	ABpraappaa	124	14600	-10399	6742	8176	14600	1.8	305	303	35	261113
ABpraappap:124	ABpraappap	124	13981	-11018	7485	8477	13981	8.3	362	321	34	286109
ABpraappp:85	ABpraappp	85	21531	-3468	15002	15672	21531	22.0	362	354	38	620517
ABpraapppa:123	ABpraapppa	123	12405	-12594	6399	7140	12405	4.4	368	347	36	329576
ABpraapppp:123	ABpraapppp	123	13351	-11648	8261	8751	13351	6.0	414	333	35	315326
ABprap:16	ABprap	16	1950	-23049	-337	-337	1950	45.6	465	285	57	491887
ABprapa:36	ABprapa	36	3558	-21441	1115	1115	3558	51.0	397	304	51	832943
ABprapaa:60	ABprapaa	60	10026	-14973	6485	6716	10026	52.0	360	313	43	634236
ABprapaaa:91	ABprapaaa	91	16950	-8049	11467	12068	16950	51.3	363	307	37	487235
ABprapaaaa:131	ABprapaaaa	131	12633	-12366	5051	7037	12633	50.9	362	300	33	284639
ABprapaaap:131	ABprapaaap	131	21629	-3370	14191	15365	21629	49.8	391	308	27	216972
ABprapaap:91	ABprapaap	91	15741	-9258	10275	11137	15741	52.1	409	304	38	521617
ABprapaapa:130	ABprapaapa	130	12497	-12502	7093	7796	12497	51.3	459	307	32	265259
ABprapaapp:130	ABprapaapp	130	14472	-10527	7180	9107	14472	51.9	421	307	31	258431
ABprapap:60	ABprapap	60	9211	-15788	6039	6325	9211	49.2	409	293	42	595934
ABprapapa:89	ABprapapa	89	15918	-9081	9780	11233	15918	46.4	421	321	39	578538
ABprapapaa:129	ABprapapaa	129	12455	-12544	6818	8127	12455	49.0	409	342	33	344747
ABprapapap:129	ABprapapap	129	12865	-12134	6649	8336	12865	48.8	446	343	34	345554
ABprapapp:89	ABprapapp	89	16386	-8613	9583	11454	16386	45.0	453	303	37	511622
ABprapappa:131	ABprapappa	131	15931	-9068	9835	11425	15931	42.5	459	352	33	375857
ABprapappp:131	ABprapappp	131	16964	-8035	7252	10531	16964	40.5	495	343	32	386135
ABprapp:36	ABprapp	36	3223	-21776	1017	1018	3223	46.3	488	303	50	880850
ABprappa:58	ABprappa	58	10271	-14728	7306	7360	10271	45.9	505	281	44	721820
ABprappaa:88	ABprappaa	88	30925	5925	23563	24452	30925	43.8	547	305	38	656607
ABprappaaa:124	ABprappaaa	124	39267	14267	26569	29836	39267	40.9	550	330	32	421936
ABprappaap:124	ABprappaap	124	35959	10959	24323	28050	35959	38.0	580	326	35	581061
ABprappap:88	ABprappap	88	35417	10417	28472	29077	35417	37.6	596	297	38	755031
ABprappapa:126	ABprappapa	126	39965	14965	30361	32704	39965	33.0	600	312	34	520946
ABprappapp:126	ABprappapp	126	35705	10705	22186	25419	35705	23.8	610	310	34	521088
ABprappp:58	ABprappp	58	10215	-14784	6990	7117	10215	50.9	460	312	43	647908
ABprapppa:88	ABprapppa	88	30817	5817	23069	24328	30817	49.1	516	311	39	601347
ABprapppaa:126	ABprapppaa	126	30186	5186	19967	22276	30186	48.2	531	312	36	433576
ABprapppap:126	ABprapppap	126	55261	30261	43475	46679	55261	45.8	561	294	28	299294
ABprapppp:88	ABprapppp	88	29827	4827	22223	23619	29827	48.0	473	328	38	572158
ABprappppa:123	ABprappppa	123	38497	13497	27689	29866	38497	43.1	520	346	32	393343
ABprappppp:123	ABprappppp	123	29842	4842	21912	23340	29842	47.2	484	341	36	458296
ABprp:3	ABprp	3	1894	-23105	-464	-464	1894	32.4	492	333	63	624828
ABprpa:15	ABprpa	15	1981	-23018	-494	-496	1981	28.4	458	370	55	564928
ABprpaa:36	ABprpaa	36	2835	-22164	606	603	2835	21.3	506	357	50	887117
ABprpaaa:57	ABprpaaa	57	6878	-18121	4296	4309	6878	24.5	505	367	45	808731
ABprpaaaa:85	ABprpaaaa	85	15301	-9698	10359	10486	15301	20.5	452	381	39	532477
ABprpaaaaa:125	ABprpaaaaa	125	14078	-10921	8607	9190	14078	13.6	455	382	33	287173
ABprpaaaap:125	ABprpaaaap	125	15732	-9267	10693	11095	15732	9.0	486	353	34	329993
ABprpaaap:85	ABprpaaap	85	18798	-6201	14543	14708	18798	24.8	504	380	40	714657
ABprpaaapa:125	ABprpaaapa	125	20092	-4907	15455	15748	20092	16.1	508	375	35	465507
ABprpaaapp:125	ABprpaaapp	125	17870	-7129	12342	12913	17870	9.5	534	344	35	405390
ABprpaap:57	ABprpaap	57	6868	-18131	3864	3910	6868	30.0	458	383	44	775901
ABprpaapa:84	ABprpaapa	84	14554	-10445	9455	9688	14554	17.5	392	368	38	445687
ABprpaapaa:124	ABprpaapaa	124	15634	-9365	8080	9676	15634	12.5	406	365	32	268838
ABprpaapap:124	ABprpaapap	124	15544	-9455	9451	10358	15544	10.2	438	353	32	258126
ABprpaapp:84	ABprpaapp	84	17503	-7496	11951	12267	17503	26.0	407	380	38	542562
ABprpaappa:123	ABprpaappa	123	18471	-6528	11531	13022	18471	20.0	390	366	35	415463
ABprpaappp:123	ABprpaappp	123	18682	-6317	12408	13153	18682	19.3	430	378	33	343900
ABprpap:36	ABprpap	36	3146	-21854	674	672	3146	34.0	452	374	49	937960
ABprpapa:58	ABprpapa	58	6076	-18923	3244	3320	6076	35.4	444	337	41	624706
ABprpapaa:87	ABprpapaa	87	9703	-15296	4407	5296	9703	31.9	409	343	37	579575
ABprpapaaa:129	ABprpapaaa	129	8758	-16241	1064	2983	8758	32.0	372	338	31	351716
ABprpapaap:129	ABprpapaap	129	7745	-17254	3204	3736	7745	35.2	399	344	31	348802
ABprpapap:87	ABprpapap	87	9895	-15104	4961	5622	9895	35.9	449	349	36	534260
ABprpapapa:128	ABprpapapa	128	7273	-17726	3241	3966	7273	38.7	404	377	32	394443
ABprpapapp:128	ABprpapapp	128	7352	-17647	3036	3651	7352	36.8	425	366	31	359480
ABprpapp:58	ABprpapp	58	6289	-18710	3494	3526	6289	43.7	411	361	42	672277
ABprpappa:87	ABprpappa	87	9882	-15117	5324	5792	9882	37.7	380	365	37	590934
ABprpappaa:127	ABprpappaa	127	7651	-17348	3213	4121	7651	27.4	328	375	32	431631
ABprpappap:127	ABprpappap	127	7300	-17699	3348	3858	7300	27.0	358	369	33	440089
ABprpappp:87	ABprpappp	87	9639	-15360	5466	5948	9639	39.6	413	370	38	643721
ABprpapppa:128	ABprpapppa	128	7881	-17118	3884	4448	7881	35.2	344	378	30	375713
ABprpapppp:128	ABprpapppp	128	7710	-17289	3391	3922	7710	34.1	378	372	31	388690
ABprpp:15	ABprpp	15	1952	-23047	-361	-363	1952	32.3	543	332	56	631414
ABprppa:36	ABprppa	36	2895	-22104	615	614	2895	27.7	583	333	51	1240394
ABprppaa:58	ABprppaa	58	7534	-17465	4770	4819	7534	25.6	580	334	45	965291
ABprppaaa:86	ABprppaaa	86	19993	-5006	15263	15452	19993	29.1	553	361	40	850348
ABprppaaaa:122	ABprppaaaa	122	20687	-4312	14280	15395	20687	25.3	530	369	35	587037
ABprppaaap:122	ABprppaaap	122	21106	-3893	12345	15056	21106	23.7	558	347	35	620703
ABprppaap:86	ABprppaap	86	20434	-4565	15475	15782	20434	18.9	568	347	40	777077
ABprppaapa:129	ABprppaapa	129	20192	-4807	11947	13204	20192	9.7	573	319	34	455389
ABprppaapp:129	ABprppaapp	129	20821	-4178	14703	15454	20821	15.8	562	349	34	518622
ABprppap:58	ABprppap	58	7465	-17534	4616	4692	7465	35.5	556	350	43	890188
ABprppapa:86	ABprppapa	86	18027	-6972	12094	12777	18027	40.0	533	352	36	600974
ABprppapaa:122	ABprppapaa	122	18984	-6015	12510	13413	18984	35.4	525	372	32	445257
ABprppapap:122	ABprppapap	122	22312	-2687	15614	16462	22312	33.3	560	361	32	447588
ABprppapp:86	ABprppapp	86	21071	-3928	14220	15627	21071	35.4	581	333	38	732810
ABprppappa:126	ABprppappa	126	34493	9493	20495	23189	34493	20.4	581	324	30	436129
ABprppappp:126	ABprppappp	126	20919	-4080	10986	14632	20919	27.5	587	340	36	616810
ABprppp:36	ABprppp	36	3085	-21914	843	842	3085	42.7	549	324	48	943269
ABprpppa:59	ABprpppa	59	5955	-19044	3013	3205	5955	41.7	534	311	42	635710
ABprpppaa:86	ABprpppaa	86	10016	-14983	4682	5375	10016	36.2	498	329	36	532294
ABprpppaaa:125	ABprpppaaa	125	8025	-16974	3981	4399	8025	33.8	463	376	32	427088
ABprpppaap:125	ABprpppaap	125	8431	-16568	2831	4014	8431	31.7	493	367	32	454409
ABprpppap:86	ABprpppap	86	10383	-14616	4983	5551	10383	33.0	536	317	36	600739
ABprpppapa:129	ABprpppapa	129	9159	-15840	2575	3643	9159	31.5	511	343	32	437231
ABprpppapp:129	ABprpppapp	129	10374	-14625	3722	4271	10374	31.7	545	329	30	395062
ABprpppp:59	ABprpppp	59	6688	-18311	4011	4038	6688	42.6	490	353	41	702631
ABprppppa:89	ABprppppa	89	10429	-14570	6089	6644	10429	36.4	481	373	37	644892
ABprppppaa:133	ABprppppaa	133	8185	-16814	3938	4534	8185	24.0	466	388	34	434308
ABprppppap:133	ABprppppap	133	11286	-13713	4658	6445	11286	22.8	499	376	32	463748
ABprppppp:89	ABprppppp	89	10444	-14555	5955	6302	10444	31.3	446	383	38	722735
ABprpppppa:132	ABprpppppa	132	7239	-17760	2583	3340	7239	25.6	405	380	35	480872
ABprpppppp:132	ABprpppppp	132	10323	-14676	6014	6445	10323	30.2	428	385	28	321405
EMS:1	EMS	1	1866	-23134	-435	-435	1866	21.0	300	346	78	1165125
MS:3	MS	3	1965	-23034	-321	-321	1965	16.7	342	333	71	680528
MSa:7	MSa	7	1966	-23033	-229	-229	1966	13.3	287	285	65	469941
MSaa:30	MSaa	30	2073	-22926	-12	-14	2073	14.2	284	237	55	504180
MSaaa:52	MSaaa	52	7334	-17665	4102	4201	7334	14.9	279	239	49	502800
MSaaaa:104	MSaaaa	104	22414	-2585	15192	16115	22414	28.6	227	227	43	571006
MSaaaaa:152	MSaaaaa	152	28295	3295	20023	20765	28295	30.4	206	209	33	275231
MSaaaap:152	MSaaaap	152	22187	-2813	15999	16198	22187	35.8	266	188	34	208225
MSaaap:104	MSaaap	104	20402	-4597	14163	14666	20402	26.9	288	229	42	435952
MSaaapa:154	MSaaapa	154	25615	615	18822	19497	25615	30.1	273	213	33	216650
MSaaapp:154	MSaaapp	154	24068	-932	16363	16869	24068	32.1	321	211	30	152036
MSaap:52	MSaap	52	6174	-18825	2968	3052	6174	13.8	344	203	49	376178
MSaapa:104	MSaapa	104	19799	-5200	13892	14270	19799	16.1	280	205	42	355453
MSaapaa:152	MSaapaa	152	31679	6679	24639	24944	31679	23.5	237	186	34	235588
MSaapap:152	MSaapap	152	23599	-1400	17182	17504	23599	20.7	300	191	35	192136
MSaapp:104	MSaapp	104	14093	-10906	8857	9177	14093	11.6	350	190	43	259594
MSaappa:154	MSaappa	154	20486	-4513	13715	13895	20486	11.7	329	196	32	130318
MSaappp:154	MSaappp	154	25294	294	15658	17061	25294	19.5	370	211	32	133789
MSap:30	MSap	30	2158	-22841	26	28	2158	14.1	366	272	54	434359
MSapa:56	MSapa	56	9726	-15273	6337	6414	9726	7.1	358	270	48	294556
MSapaa:105	MSapaa	105	30989	5989	23449	23876	30989	13.1	321	250	40	254885
MSapaaa:151	MSapaaa	151	54527	29527	38430	38466	54527	17.5	283	257	32	162712
MSapaap:151	MSapaap	151	41035	16035	31338	31423	41035	17.4	331	239	34	138996
MSapap:105	MSapap	105	33989	8989	25506	26129	33989	17.8	368	255	40	264730
MSapapa:154	MSapapa	154	45461	20461	36112	36657	45461	24.4	330	249	34	163230
MSapapp:154	MSapapp	154	47747	22747	36258	37223	47747	28.5	391	251	32	150672
MSapp:56	MSapp	56	10769	-14230	7230	7264	10769	9.0	427	297	48	350374
MSappa:107	MSappa	107	22888	-2111	15674	16027	22888	6.7	371	287	39	170601
MSappaa:155	MSappaa	155	39682	14682	26834	26914	39682	15.5	329	288	29	101018
MSappap:155	MSappap	155	45483	20483	34173	35311	45483	18.3	371	266	32	121981
MSappp:107	MSappp	107	30376	5376	23917	23999	30376	12.1	423	294	40	238922
MSapppa:156	MSapppa	156	44948	19948	35053	35824	44948	17.4	404	279	31	125793
MSapppp:156	MSapppp	156	52906	27906	43650	43844	52906	23.0	448	272	32	149406
MSp:7	MSp	7	1943	-23056	-324	-327	1943	25.7	382	314	65	639393
MSpa:33	MSpa	33	2164	-22835	-19	-17	2164	33.4	348	268	56	877838
MSpaa:55	MSpaa	55	7030	-17969	3981	4027	7030	23.2	333	283	49	543839
MSpaaa:99	MSpaaa	99	24618	-381	17672	18233	24618	33.3	285	271	42	443678
MSpaaaa:148	MSpaaaa	148	37560	12560	29249	29354	37560	32.7	242	252	33	231311
MSpaaap:148	MSpaaap	148	32621	7621	25433	25551	32621	41.4	294	222	33	175552
MSpaap:99	MSpaap	99	23749	-1250	16774	17783	23749	28.9	341	275	43	442330
MSpaapa:151	MSpaapa	151	35814	10814	26714	27051	35814	28.4	284	276	34	239844
MSpaapp:151	MSpaapp	151	31791	6791	23661	24101	31791	34.6	344	252	34	205388
MSpap:55	MSpap	55	6805	-18194	3970	3996	6805	27.8	400	259	50	531945
MSpapa:98	MSpapa	98	22308	-2691	14978	15984	22308	42.1	349	261	41	384613
MSpapaa:150	MSpapaa	150	30804	5804	23530	23625	30804	38.7	286	274	34	207058
MSpapap:150	MSpapap	150	30199	5199	21000	21349	30199	43.9	344	225	32	158989
MSpapp:98	MSpapp	98	21922	-3077	15455	16139	21922	36.4	400	253	43	414496
MSpappa:152	MSpappa	152	29343	4343	20657	21607	29343	43.3	364	268	34	195312
MSpappp:152	MSpappp	152	28749	3749	19437	20568	28749	39.5	416	244	35	197950
MSpp:33	MSpp	33	2194	-22805	40	44	2194	24.7	442	318	56	825010
MSppa:57	MSppa	57	9712	-15287	6503	6541	9712	17.9	484	282	49	514340
MSppaa:103	MSppaa	103	29726	4726	22759	23067	29726	23.9	421	261	42	346454
MSppaaa:151	MSppaaa	151	41445	16445	31265	32179	41445	31.9	415	276	33	175600
MSppaap:151	MSppaap	151	43201	18201	31997	33996	43201	30.5	446	241	33	181792
MSppap:103	MSppap	103	30238	5238	23696	24133	30238	25.4	481	254	43	394280
MSppapa:153	MSppapa	153	48587	23587	37885	39740	48587	26.1	516	262	34	235417
MSppapp:153	MSppapp	153	47604	22604	35652	37846	47604	29.5	480	249	33	196530
MSppp:57	MSppp	57	11163	-13836	7354	7616	11163	24.9	440	319	48	592369
MSpppa:102	MSpppa	102	34514	9514	26847	27302	34514	29.8	383	307	40	391338
MSpppaa:154	MSpppaa	154	57299	32299	44371	44434	57299	30.5	330	302	29	183483
MSpppap:154	MSpppap	154	47854	22854	34886	36734	47854	29.5	388	294	31	168411
MSpppp:102	MSpppp	102	33924	8924	27092	27307	33924	32.0	450	292	41	394668
MSppppa:152	MSppppa	152	44039	19039	34940	35040	44039	43.6	410	285	31	157134
MSppppp:152	MSppppp	152	44316	19316	32978	34329	44316	37.5	482	271	33	175905
E:3	E	3	2025	-22975	-276	-276	2025	8.8	513	272	70	467288
Ea:8	Ea	8	1987	-23012	-228	-228	1987	8.7	432	267	64	360007
Eal:36	Eal	36	3078	-21921	829	833	3078	14.5	448	214	57	594670
Eala:77	Eala	77	17230	-7769	12404	12571	17230	23.8	384	185	48	432960
Ealaa:132	Ealaa	132	30341	5341	23314	23713	30341	23.5	367	162	39	230829
Ealap:132	Ealap	132	35787	10787	26746	27768	35787	29.2	357	216	38	233945
Ealp:77	Ealp	77	13587	-11412	8574	8731	13587	12.0	420	224	47	312674
Ealpa:138	Ealpa	138	33928	8928	25336	25934	33928	17.6	392	219	38	203532
Ealpp:138	Ealpp	138	36838	11838	28388	29357	36838	23.9	445	207	38	245204
Ear:36	Ear	36	3502	-21497	1141	1149	3502	30.5	390	168	55	831397
Eara:76	Eara	76	20253	-4746	14341	14759	20253	31.4	322	179	47	550406
Earaa:138	Earaa	138	40617	15617	33584	33961	40617	26.1	297	158	41	337635
Earap:138	Earap	138	40435	15435	29823	31025	40435	37.4	338	185	38	263201
Earp:76	Earp	76	20163	-4836	14618	14959	20163	37.2	403	187	47	540956
Earpa:139	Earpa	139	37961	12961	28204	29052	37961	41.1	376	167	37	249791
Earpp:139	Earpp	139	37059	12059	26619	28406	37059	34.9	422	188	39	260997
Ep:8	Ep	8	2009	-22990	-222	-223	2009	15.4	529	243	64	622259
Epl:40	Epl	40	3261	-21738	948	972	3261	35.1	517	256	57	1094536
Epla:77	Epla	77	15601	-9398	10289	10891	15601	40.3	459	244	46	472697
Eplaa:136	Eplaa	136	28816	3816	21281	21726	28816	45.2	423	226	38	232431
Eplap:136	Eplap	136	29334	4334	19199	20636	29334	41.9	480	231	36	212524
Eplp:77	Eplp	77	16341	-8658	11501	11777	16341	34.9	535	251	47	554945
Eplpa:138	Eplpa	138	33932	8932	25007	25938	33932	33.3	563	256	37	264545
Eplpp:138	Eplpp	138	32612	7612	22467	23732	32612	40.0	513	252	36	217712
Epr:40	Epr	40	2675	-22324	378	387	2675	19.1	525	201	56	849178
Epra:76	Epra	76	14881	-10118	10855	10922	14881	30.9	472	184	47	475396
Epraa:129	Epraa	129	29282	4282	18873	21334	29282	35.9	453	194	38	219416
Eprap:129	Eprap	129	30617	5617	20466	22994	30617	33.5	501	189	39	263675
Eprp:76	Eprp	76	16137	-8862	11391	11760	16137	23.8	537	213	48	509477
Eprpa:133	Eprpa	133	36917	11917	28646	29805	36917	23.8	566	233	41	305125
Eprpp:133	Eprpp	133	35601	10601	25078	27011	35601	32.4	528	219	38	256415
P2:1	P2	1	1854	-23146	-588	-588	1854	20.6	597	304	64	788172
C:4	C	4	1908	-23091	-529	-529	1908	32.5	494	163	68	744726
Ca:10	Ca	10	1907	-23092	-430	-433	1907	32.9	462	149	60	448224
Caa:30	Caa	30	2059	-22940	-198	-198	2059	44.3	438	129	53	502597
Caaa:55	Caaa	55	4826	-20173	2328	2342	4826	45.6	438	133	47	427569
Caaaa:86	Caaaa	86	15812	-9188	11178	11532	15812	46.4	479	140	40	302711
Caaaaa:123	Caaaaa	123	18039	-6960	12265	13050	18039	47.7	508	141	35	176633
Caaaap:123	Caaaap	123	19277	-5723	13983	14725	19277	41.5	553	147	35	193961
Caaap:86	Caaap	86	17489	-7510	12867	13276	17489	39.1	533	140	41	376058
Caaapa:122	Caaapa	122	19604	-5395	13436	14899	19604	30.8	606	178	35	238993
Caaapp:122	Caaapp	122	20061	-4938	14742	15675	20061	36.1	576	152	35	224559
Caap:55	Caap	55	6311	-18688	3641	3645	6311	38.9	522	142	45	448240
Caapa:90	Caapa	90	20709	-4290	15990	16136	20709	20.2	604	192	41	378175
Caapaa:131	Caapaa	131	33837	8837	25271	26259	33837	9.5	601	250	32	157791
Caapap:131	Caapap	131	33682	8682	25040	26439	33682	19.2	626	229	34	194970
Caapp:90	Caapp	90	23293	-1706	18037	18401	23293	30.6	583	166	39	370049
Caappd:135	Caappd	135	31948	6948	22265	23845	31948	13.4	610	211	34	187672
Caappv:135	Caappv	135	39458	14458	31759	32824	39458	25.1	620	195	34	223163
Cap:30	Cap	30	2144	-22855	1	1	2144	27.4	522	126	51	546603
Capa:57	Capa	57	7922	-17077	4965	5016	7922	22.2	490	119	44	324763
Capaa:95	Capaa	95	17749	-7250	11343	11798	17749	6.7	497	189	38	121639
Capaaa:143	Capaaa	143	20799	-4200	13822	14399	20799	7.0	497	220	33	74049
Capaap:143	Capaap	143	18783	-6216	13063	13309	18783	8.8	456	181	34	78448
Capap:95	Capap	95	20944	-4055	13521	14623	20944	8.9	543	201	40	192263
Capapa:141	Capapa	141	24255	-744	14704	16058	24255	11.3	533	211	34	87535
Capapp:141	Capapp	141	30323	5323	20159	20835	30323	19.3	519	173	32	94285
Capp:57	Capp	57	8523	-16476	5639	5681	8523	24.8	562	150	45	408988
Cappa:92	Cappa	92	22978	-2021	16189	16610	22978	19.0	528	171	38	176497
Cappaa:135	Cappaa	135	31025	6025	22600	23184	31025	30.9	477	143	31	102562
Cappap:135	Cappap	135	29223	4223	20778	21891	29223	26.3	535	164	35	137376
Cappp:92	Cappp	92	23414	-1585	16560	17356	23414	10.7	575	220	40	215022
Capppa:138	Capppa	138	23340	-1659	15085	15836	23340	7.6	546	246	33	95855
Capppp:138	Capppp	138	26873	1873	17046	18230	26873	15.6	555	208	35	99373
Cp:10	Cp	10	1898	-23101	-524	-526	1898	37.1	543	199	60	495200
Cpa:30	Cpa	30	2041	-22958	-278	-278	2041	48.1	531	189	54	439697
Cpaa:55	Cpaa	55	3537	-21462	1148	1148	3537	39.1	581	186	47	391019
Cpaaa:83	Cpaaa	83	18397	-6602	13869	14030	18397	34.2	613	230	41	322373
Cpaaaa:128	Cpaaaa	128	33929	8929	24128	25553	33929	23.3	622	267	34	166640
Cpaaap:128	Cpaaap	128	33427	8427	26524	27536	33427	32.9	622	265	34	175843
Cpaap:83	Cpaap	83	19354	-5645	14692	15057	19354	22.6	629	240	40	321867
Cpaapa:125	Cpaapa	125	33222	8222	24522	24753	33222	6.3	592	287	32	108024
Cpaapp:125	Cpaapp	125	39926	14926	31883	32163	39926	17.5	627	294	33	162076
Cpap:55	Cpap	55	3529	-21470	1053	1058	3529	50.5	507	209	48	319736
Cpapa:84	Cpapa	84	11399	-13600	7406	7609	11399	43.5	585	212	41	259439
Cpapaa:120	Cpapaa	120	14733	-10266	10850	11009	14733	44.5	591	212	34	126650
Cpapap:120	Cpapap	120	15955	-9044	10778	11501	15955	37.4	615	229	35	160143
Cpapp:84	Cpapp	84	10089	-14910	6283	6541	10089	50.8	525	209	40	211740
Cpappd:123	Cpappd	123	13925	-11074	10256	10419	13925	49.6	557	203	35	119928
Cpappv:123	Cpappv	123	12353	-12646	8173	8530	12353	52.1	501	187	34	101754
Cpp:30	Cpp	30	1987	-23012	-264	-264	1987	31.0	613	217	54	631680
Cppa:56	Cppa	56	6608	-18391	3880	3887	6608	24.2	614	222	47	455317
Cppaa:90	Cppaa	90	22237	-2762	16299	16490	22237	27.9	582	272	38	275913
Cppaaa:131	Cppaaa	131	29627	4627	20698	21005	29627	38.5	525	300	29	108597
Cppaap:131	Cppaap	131	29223	4223	19466	20792	29223	27.8	568	290	33	145591
Cppap:90	Cppap	90	18705	-6294	12436	13214	18705	13.0	594	265	41	244555
Cppapa:130	Cppapa	130	23032	-1967	14756	15623	23032	9.6	542	279	34	113137
Cppapp:130	Cppapp	130	36457	11457	26236	26749	36457	19.7	578	286	31	141032
Cppp:56	Cppp	56	7682	-17317	4914	4928	7682	35.0	610	282	46	491570
Cpppa:95	Cpppa	95	16408	-8591	10882	11521	16408	11.7	556	282	41	225157
Cpppaa:138	Cpppaa	138	24460	-539	15934	17053	24460	17.3	538	281	33	144676
Cpppap:138	Cpppap	138	27197	2197	20108	20287	27197	28.8	500	307	31	145199
Cpppp:95	Cpppp	95	22367	-2632	16057	16354	22367	20.6	550	325	38	293344
Cppppa:136	Cppppa	136	20046	-4953	13867	14409	20046	11.4	509	305	34	142782
Cppppp:136	Cppppp	136	19632	-367	15306	15290	19632	20.4	478	330	35	156862
P3:4	P3	4	1974	-23025	-518	-519	1974	27.4	598	257	62	653016
D:15	D	15	1803	-23196	-604	-604	1803	26.7	617	279	56	491630
Da:39	Da	39	2976	-22023	666	666	2976	13.4	582	303	49	222438
Daa:74	Daa	74	7507	-17492	4199	4207	7507	15.5	571	287	41	95084
Daaa:105	Daaa	105	11666	-11061	6410	6709	11666	26.1	474	327	31	45454
Daaaa:160	Daaaa	160	20089	-4911	13290	13290	20089	34.0	438	342	22	18933
Daaap:160	Daaap	160	19633	-5367	11892	11873	19633	36.0	476	322	22	20701
Daap:105	Daap	105	7317	-8794	3976	4073	7317	29.9	504	291	31	26176
Daapa:150	Daapa	150	10980	-9474	6316	6388	10980	42.9	447	313	27	23458
Daapp:150	Daapp	150	14439	-6015	8467	8599	14439	39.7	496	303	24	18444
Dap:74	Dap	74	8201	-16798	5087	5092	8201	16.2	512	340	40	93601
Dapa:111	Dapa	111	9319	-10893	3958	4541	9319	22.0	460	347	29	20874
Dapp:111	Dapp	111	10409	-14590	5462	5965	10409	14.8	450	323	33	20924
Dp:39	Dp	39	2659	-22340	316	317	2659	6.5	560	209	50	162337
Dpa:74	Dpa	74	5762	-19237	2016	2047	5762	5.4	439	183	35	7540
Dpp:74	Dpp	74	5411	-19588	2275	2291	5411	8.7	546	223	42	63508
Dppa:104	Dppa	104	9833	-15166	4063	4126	9833	14.1	448	170	32	23554
Dppaa:160	Dppaa	160	15880	-9120	9597	9546	15880	17.0	414	136	26	25437
Dppap:160	Dppap	160	20921	-4079	13700	13631	20921	18.0	450	142	26	38065
Dppp:104	Dppp	104	10195	-14804	4650	5066	10195	17.2	496	211	37	69818
Dpppa:152	Dpppa	152	14543	-10456	9055	9056	14543	25.5	446	140	30	44249
Dpppp:152	Dpppp	152	4697	-3635	1394	1890	4697	21.5	497	175	28	16256
P4:15	P4	15	1996	-23003	-238	-239	1996	6.5	544	288	52	186728
Z2:60	Z2	60	2387	-22612	-822	-560	2387	10.4	504	294	39	66690
Z3:60	Z3	60	2520	-22479	-635	-403	2520	6.5	447	248	40	19700
