# Supplementary material for: Quantitative Differences in Nuclear β-catenin and TCF Pattern Embryonic Cells in C. elegans
Source: PLoS Genet. 2015 Oct 21;11(10):e1005585. doi: 10.1371/journal.pgen.1005585 (PMC4619327; doi:10.1371/journal.pgen.1005585)
Supplement: S1 Data — For each cell analyzed, birth time is given in column 3 and the average nuclear reporter intensity over the lifetime of the cell (corrected for background) is given in column 7 (“blot”). For information on each embryo’s strain information and experimental conditions, refer to S2 Table. (ZIP) [file pgen.1005585.s005.zip › CAs/CA20110917_tbx-11_pop-1i_L3.csv]

cellTime	cell	time	none	global	local	blot	cross	z	x	y	size	gweight
ABa:1	ABa	1	1853	-23146	-565	-565	1853	30.1	229	247	83	1265166
ABal:8	ABal	8	1899	-23100	-501	-501	1899	26.2	206	270	71	922517
ABala:19	ABala	19	1835	-23164	-540	-542	1835	35.2	185	235	62	668752
ABalaa:32	ABalaa	32	2059	-22940	-346	-341	2059	39.7	171	250	56	698481
ABalaaa:53	ABalaaa	53	5057	-19942	2451	2451	5057	45.1	176	256	50	782813
ABalaaaa:76	ABalaaaa	76	20671	-4328	16351	16593	20671	46.1	183	213	43	762779
ABalaaaal:110	ABalaaaal	110	34357	9357	26080	27658	34357	32.7	190	188	37	695066
ABalaaaala:153	ABalaaaala	153	40980	15980	31245	32832	40980	29.6	185	199	30	370803
ABalaaaalp:153	ABalaaaalp	153	33850	8850	19483	23845	33850	37.8	203	187	33	410396
ABalaaaar:110	ABalaaaar	110	30956	5956	22624	23835	30956	42.1	187	185	35	547093
ABalaaaarl:150	ABalaaaarl	150	28795	3795	19886	21702	28795	46.7	209	186	30	276141
ABalaaaarr:150	ABalaaaarr	150	31647	6647	15538	20068	31647	44.2	226	166	31	300778
ABalaaap:76	ABalaaap	76	19426	-5573	13638	14324	19426	42.7	229	184	41	670313
ABalaaapa:108	ABalaaapa	108	33579	8579	25726	26973	33579	32.2	202	160	37	638827
ABalaaapal:151	ABalaaapal	151	33820	8820	21478	24805	33820	22.0	198	183	33	386819
ABalaaapar:151	ABalaaapar	151	43058	18058	27183	33477	43058	29.8	195	161	31	402783
ABalaaapp:108	ABalaaapp	108	28407	3407	18958	20684	28407	24.5	238	163	37	564621
ABalaaappl:150	ABalaaappl	150	27031	2031	16944	19164	27031	12.1	230	198	33	301244
ABalaaappr:150	ABalaaappr	150	22940	-2059	11058	13802	22940	8.6	268	210	33	250935
ABalaap:53	ABalaap	53	5362	-19637	2884	2883	5362	49.3	251	292	48	589253
ABalaapa:77	ABalaapa	77	20639	-4360	15346	15668	20639	50.3	245	220	41	575932
ABalaapaa:110	ABalaapaa	110	45259	20259	34241	35998	45259	47.1	230	169	34	428556
ABalaapaaa:152	ABalaapaaa	152	63679	38679	45606	50491	63679	48.6	253	157	30	270858
ABalaapaap:152	ABalaapaap	152	61241	36241	39416	47329	61241	43.8	264	146	32	313516
ABalaapap:110	ABalaapap	110	46292	21292	32969	35878	46292	39.6	230	163	36	559284
ABalaapapa:150	ABalaapapa	150	63856	39662	47965	50974	63856	37.2	203	156	31	343620
ABalaapapp:150	ABalaapapp	150	71221	46221	51942	55732	71221	33.6	246	149	30	322225
ABalaapp:77	ABalaapp	77	20700	-4299	15977	16325	20700	40.9	262	243	42	647000
ABalaappa:110	ABalaappa	110	54096	29096	42515	44010	54096	32.6	225	188	35	529124
ABalaappaa:156	ABalaappaa	156	84948	59948	67651	71575	84948	28.2	216	176	30	360958
ABalaappap:156	ABalaappap	156	53250	28250	42103	43631	53250	18.0	235	182	34	325418
ABalaappp:110	ABalaappp	110	41571	16571	33051	33616	41571	24.5	240	205	37	504635
ABalaapppa:151	ABalaapppa	151	62453	37453	53248	53538	62453	21.3	206	225	33	345647
ABalaapppp:151	ABalaapppp	151	45160	20160	34874	35789	45160	14.4	250	227	32	257863
ABalap:32	ABalap	32	2123	-22876	-422	-427	2123	31.4	222	175	56	590220
ABalapa:53	ABalapa	53	5970	-19029	3233	3235	5970	35.9	181	185	50	867793
ABalapaa:76	ABalapaa	76	26691	1691	21671	21790	26691	35.3	200	172	43	809649
ABalapaaa:111	ABalapaaa	111	31510	6510	25475	25580	31510	12.4	258	202	38	416245
ABalapaaaa:157	ABalapaaaa	157	46827	21827	38739	38797	46827	6.9	276	269	30	221542
ABalapaaap:157	ABalapaaap	157	22107	-2892	15012	15474	22107	2.3	319	278	31	106314
ABalapaap:111	ABalapaap	111	26656	1656	19501	20094	26656	7.8	302	220	35	265325
ABalapaapa:154	ABalapaapa	154	25465	465	18533	18792	25465	4.4	348	312	31	151317
ABalapaapp:154	ABalapaapp	154	35692	10692	25418	26875	35692	4.9	395	329	30	200840
ABalapap:76	ABalapap	76	20271	-4728	14997	15299	20271	24.4	246	161	43	636490
ABalapapa:110	ABalapapa	110	20466	-4533	14362	14853	20466	6.1	347	232	37	228850
ABalapapaa:157	ABalapapaa	157	31170	6170	19209	21371	31170	5.3	422	316	30	155906
ABalapapap:157	ABalapapap	157	37406	12406	26133	26870	37406	6.1	462	309	30	169063
ABalapapp:110	ABalapapp	110	18087	-6912	13229	13272	18087	4.7	407	241	38	210943
ABalapappa:157	ABalapappa	157	38858	13858	27195	28175	38858	3.0	496	295	32	188541
ABalapappp:157	ABalapappp	157	46175	21175	32334	33612	46175	8.5	528	304	31	232326
ABalapp:53	ABalapp	53	5179	-19820	2537	2537	5179	40.3	253	216	50	626571
ABalappa:76	ABalappa	76	24708	-291	19018	19308	24708	37.7	260	186	42	585339
ABalappaa:110	ABalappaa	110	48197	23197	38805	39493	48197	23.4	282	176	36	406380
ABalappaaa:155	ABalappaaa	155	46834	21834	34707	36758	46834	3.5	286	204	31	159025
ABalappaap:155	ABalappaap	155	32937	7937	24499	24665	32937	3.8	326	185	31	115109
ABalappap:110	ABalappap	110	36946	11946	26979	28418	36946	16.4	303	169	38	387504
ABalappapa:151	ABalappapa	151	27475	2475	16443	18627	27475	2.3	308	231	32	94944
ABalappapp:151	ABalappapp	151	27569	2569	20495	20819	27569	2.9	365	217	30	74755
ABalappp:76	ABalappp	76	19043	-5956	14311	14471	19043	27.6	309	193	43	470088
ABalapppa:111	ABalapppa	111	33254	8254	24623	25641	33254	12.2	345	160	38	306594
ABalapppaa:156	ABalapppaa	156	28323	3323	18099	19157	28323	2.0	380	171	32	94257
ABalapppap:156	ABalapppap	156	35000	10000	26726	27110	35000	3.4	420	193	30	91414
ABalapppp:111	ABalapppp	111	29857	4857	23232	23413	29857	11.7	406	151	38	300228
ABalappppa:156	ABalappppa	156	37740	12740	29417	29622	37740	4.0	430	150	32	141613
ABalappppp:156	ABalappppp	156	36385	11385	26235	28133	36385	2.3	477	183	30	94960
ABalp:19	ABalp	19	1940	-23059	-458	-460	1940	29.7	245	335	65	622092
ABalpa:32	ABalpa	32	2123	-22876	-252	-255	2123	37.4	213	339	56	738072
ABalpaa:53	ABalpaa	53	4897	-20102	2331	2333	4897	38.0	192	329	49	934835
ABalpaaa:78	ABalpaaa	78	11153	-13846	7570	7744	11153	48.4	185	265	41	693858
ABalpaaaa:111	ABalpaaaa	111	14648	-10351	9738	10621	14648	39.7	168	236	36	672607
ABalpaaaaa:155	ABalpaaaaa	155	14659	-10340	8963	10436	14659	34.2	167	246	33	512096
ABalpaaaap:155	ABalpaaaap	155	15375	-9624	8860	10072	15375	35.0	194	249	31	422162
ABalpaaap:111	ABalpaaap	111	14057	-10942	8868	9584	14057	42.9	188	265	35	518337
ABalpaaapa:154	ABalpaaapa	154	15515	-9484	9159	10464	15515	40.5	161	278	30	369240
ABalpaaapp:154	ABalpaaapp	154	15935	-9064	6502	8897	15935	40.8	186	294	31	394284
ABalpaap:78	ABalpaap	78	9497	-15502	5958	6166	9497	44.2	228	279	42	673761
ABalpaapa:107	ABalpaapa	107	10082	-14917	5839	6358	10082	50.8	188	243	39	621307
ABalpaapaa:144	ABalpaapaa	144	10102	-14897	3361	5020	10102	41.5	182	211	34	436294
ABalpaapap:144	ABalpaapap	144	12304	-12695	6727	7932	12304	42.0	161	240	32	456801
ABalpaapp:107	ABalpaapp	107	12921	-12078	8022	8645	12921	43.3	230	284	35	525625
ABalpaappa:150	ABalpaappa	150	13077	-11922	5141	6980	13077	45.4	194	271	30	352894
ABalpaappp:150	ABalpaappp	150	13024	-11975	4765	6563	13024	40.9	219	294	31	367592
ABalpap:53	ABalpap	53	3735	-21264	1306	1304	3735	42.2	282	363	51	816689
ABalpapa:75	ABalpapa	75	9465	-15534	6251	6364	9465	45.5	238	339	44	783868
ABalpapaa:105	ABalpapaa	105	16587	-8412	11816	12438	16587	52.8	217	296	38	603423
ABalpapaaa:148	ABalpapaaa	148	24488	-511	18143	18979	24488	50.0	184	288	33	385322
ABalpapaap:148	ABalpapaap	148	28137	3137	19218	20082	28137	46.9	230	299	30	350691
ABalpapap:105	ABalpapap	105	16867	-8132	11772	12375	16867	47.0	253	327	37	566346
ABalpapapa:146	ABalpapapa	146	26451	1451	17203	18700	26451	42.3	246	336	33	439600
ABalpapapp:146	ABalpapapp	146	25618	618	17550	18714	25618	47.6	284	361	31	365626
ABalpapp:75	ABalpapp	75	9024	-15975	6032	6067	9024	41.3	305	368	45	838964
ABalpappa:103	ABalpappa	103	14984	-10015	10607	11130	14984	46.0	283	356	39	649434
ABalpappaa:139	ABalpappaa	139	28109	3109	19268	20536	28109	51.7	262	329	32	362585
ABalpappap:139	ABalpappap	139	26507	1507	17594	18793	26507	50.5	306	326	32	336497
ABalpappp:103	ABalpappp	103	14513	-10486	10658	10859	14513	42.8	332	351	40	645288
ABalpapppa:142	ABalpapppa	142	30335	5335	19813	21828	30335	46.8	334	317	31	361551
ABalpapppp:142	ABalpapppp	142	25411	411	17607	18988	25411	40.4	352	322	36	504105
ABalpp:32	ABalpp	32	2152	-22847	-287	-297	2152	19.0	269	342	58	547292
ABalppa:53	ABalppa	53	4831	-20168	2217	2218	4831	23.5	222	341	50	851671
ABalppaa:78	ABalppaa	78	13123	-11876	9485	9657	13123	40.4	176	300	42	810196
ABalppaaa:111	ABalppaaa	111	19637	-5362	12969	14480	19637	40.0	167	285	35	613983
ABalppaaaa:155	ABalppaaaa	155	33378	8378	23437	25847	33378	33.6	183	283	30	399124
ABalppaaap:155	ABalppaaap	155	23109	-1890	9726	14524	23109	37.2	178	309	32	443465
ABalppaap:111	ABalppaap	111	18550	-6449	12136	13415	18550	41.2	186	326	36	605772
ABalppaapa:154	ABalppaapa	154	28233	3233	19084	21304	28233	42.1	193	340	29	346783
ABalppaapp:154	ABalppaapp	154	24954	-45	12519	16488	24954	36.7	192	351	33	464626
ABalppap:78	ABalppap	78	11512	-13487	7343	7920	11512	32.7	215	333	44	892596
ABalppapa:108	ABalppapa	108	14764	-10235	10163	10665	14764	38.3	231	346	39	707375
ABalppapaa:144	ABalppapaa	144	17403	-7596	9701	11565	17403	42.5	220	360	31	358044
ABalppapap:144	ABalppapap	144	14595	-10404	8705	9716	14595	42.7	257	377	32	352873
ABalppapp:108	ABalppapp	108	15244	-9755	9978	10757	15244	45.8	209	327	36	556727
ABalppappa:146	ABalppappa	146	15793	-9206	8312	9841	15793	48.0	204	324	30	290628
ABalppappp:146	ABalppappp	146	15464	-9535	9062	10092	15464	50.4	239	351	31	289179
ABalppp:53	ABalppp	53	4229	-20770	1556	1555	4229	27.3	317	352	50	757793
ABalpppa:78	ABalpppa	78	13406	-11593	9449	9860	13406	31.5	246	308	44	798414
ABalpppaa:108	ABalpppaa	108	33176	8176	26090	27872	33176	33.4	167	303	39	803349
ABalpppaaa:150	ABalpppaaa	150	60243	35243	44501	49543	60243	32.0	172	329	32	479395
ABalpppaap:150	ABalpppaap	150	58712	33712	46524	49421	58712	25.5	172	307	33	502454
ABalpppap:108	ABalpppap	108	28463	3463	21185	22864	28463	29.2	195	316	39	765875
ABalpppapa:145	ABalpppapa	145	54959	29959	40947	44078	54959	30.2	198	350	33	487577
ABalpppapp:145	ABalpppapp	145	53222	28222	40319	41652	53222	23.1	204	326	32	460245
ABalpppp:78	ABalpppp	78	10378	-14621	6955	7068	10378	29.9	310	327	45	710958
ABalppppa:107	ABalppppa	107	26121	1121	20721	21163	26121	31.1	221	279	39	673267
ABalppppaa:146	ABalppppaa	146	56106	31106	41292	43379	56106	33.4	215	316	32	421490
ABalppppap:146	ABalppppap	146	50415	25415	39356	41100	50415	27.0	240	298	33	437499
ABalppppp:107	ABalppppp	107	20067	-4932	15601	15831	20067	27.6	269	308	41	630413
ABalpppppa:141	ABalpppppa	141	48995	23995	37194	38743	48995	31.5	249	334	33	439483
ABalpppppp:141	ABalpppppp	141	33596	8596	25206	25729	33596	24.3	286	322	35	416119
ABar:8	ABar	8	1883	-23116	-490	-490	1883	40.5	287	176	69	777801
ABara:20	ABara	20	1901	-23098	-427	-427	1901	49.1	293	203	62	420576
ABaraa:33	ABaraa	33	2058	-22942	-408	-412	2058	52.6	244	218	56	435866
ABaraaa:52	ABaraaa	52	3933	-21066	1157	1158	3933	54.4	233	204	48	513106
ABaraaaa:78	ABaraaaa	78	10409	-14590	6084	6374	10409	56.2	240	214	41	498967
ABaraaaaa:110	ABaraaaaa	110	14635	-10364	8865	9565	14635	45.3	212	227	34	417947
ABaraaaaaa:152	ABaraaaaaa	152	15427	-9572	8744	9836	15427	45.7	177	246	29	272317
ABaraaaaap:152	ABaraaaaap	152	14881	-10118	8646	9141	14881	41.9	212	233	29	259743
ABaraaaap:110	ABaraaaap	110	13896	-11103	8165	9061	13896	44.9	252	236	35	401522
ABaraaaapa:153	ABaraaaapa	153	16440	-8559	9103	10126	16440	39.7	231	257	29	278165
ABaraaaapp:153	ABaraaaapp	153	14591	-10408	6828	8453	14591	40.9	249	234	30	267880
ABaraaap:78	ABaraaap	78	8738	-16261	5270	5442	8738	48.8	289	225	43	531561
ABaraaapa:107	ABaraaapa	107	11134	-13865	6994	7284	11134	54.3	238	256	36	378526
ABaraaapaa:145	ABaraaapaa	145	12082	-12917	7547	8039	12082	49.6	179	224	31	304673
ABaraaapap:145	ABaraaapap	145	11072	-13927	5602	6515	11072	51.0	208	243	32	287828
ABaraaapp:107	ABaraaapp	107	11180	-13819	7037	7354	11180	50.4	285	254	36	388395
ABaraaappa:147	ABaraaappa	147	12571	-12428	5564	6810	12571	51.5	233	261	29	249485
ABaraaappp:147	ABaraaappp	147	11630	-13369	5761	6531	11630	48.3	258	244	32	285775
ABaraap:52	ABaraap	52	3619	-21380	650	651	3619	56.4	325	269	49	475247
ABaraapa:77	ABaraapa	77	8926	-16073	5448	5471	8926	57.3	306	280	43	466693
ABaraapaa:107	ABaraapaa	107	14198	-10801	9369	9893	14198	57.4	254	298	36	340009
ABaraapaaa:149	ABaraapaaa	149	18399	-6600	11726	12495	18399	55.3	206	286	30	202391
ABaraapaap:149	ABaraapaap	149	19411	-5588	10319	12314	19411	54.7	236	307	30	208856
ABaraapap:107	ABaraapap	107	14611	-10388	9819	10084	14611	50.1	302	307	35	348372
ABaraapapa:147	ABaraapapa	147	18042	-6957	9937	11731	18042	42.5	263	281	31	258354
ABaraapapp:147	ABaraapapp	147	17571	-7428	9299	10653	17571	43.8	309	289	30	223939
ABaraapp:77	ABaraapp	77	7924	-17075	4694	4702	7924	56.0	377	300	44	502746
ABaraappa:106	ABaraappa	106	12556	-12443	8099	8462	12556	57.4	321	316	36	351672
ABaraappaa:141	ABaraappaa	141	18124	-6875	10801	11996	18124	55.6	254	291	30	227765
ABaraappap:141	ABaraappap	141	16627	-8372	8727	9912	16627	50.4	280	296	31	229831
ABaraappp:106	ABaraappp	106	12143	-12856	8784	8888	12143	54.6	369	308	37	372443
ABaraapppa:143	ABaraapppa	143	17571	-7428	11126	11968	17571	53.3	301	271	30	219492
ABaraapppp:143	ABaraapppp	143	14897	-10102	7467	8804	14897	51.4	335	289	33	248162
ABarap:33	ABarap	33	2090	-22909	-423	-427	2090	53.5	324	186	55	391552
ABarapa:53	ABarapa	53	3978	-21021	1281	1283	3978	54.4	296	164	47	475734
ABarapaa:79	ABarapaa	79	10485	-14515	6142	6353	10485	58.0	277	207	41	449527
ABarapaaa:113	ABarapaaa	113	15467	-9532	9696	10457	15467	53.7	232	202	34	319525
ABarapaaaa:159	ABarapaaaa	159	19528	-5471	11635	13822	19528	53.3	226	206	29	213533
ABarapaaap:159	ABarapaaap	159	15402	-9597	5907	8388	15402	50.3	248	200	31	215068
ABarapaap:113	ABarapaap	113	13968	-11031	7917	8961	13968	58.2	257	211	33	271835
ABarapaapa:157	ABarapaapa	157	18532	-6467	9877	11871	18532	57.3	236	199	30	204903
ABarapaapp:157	ABarapaapp	157	15461	-9538	5176	7485	15461	59.7	260	208	29	158947
ABarapap:79	ABarapap	79	9035	-15964	5443	5617	9035	54.1	331	220	41	433314
ABarapapa:110	ABarapapa	110	12321	-12678	7414	8065	12321	58.1	277	245	34	287487
ABarapapaa:152	ABarapapaa	152	12360	-12640	6602	7191	12360	58.4	234	244	30	192886
ABarapapap:152	ABarapapap	152	13309	-11690	6747	7703	13309	55.0	268	240	30	191651
ABarapapp:110	ABarapapp	110	11023	-13976	6835	7177	11023	57.3	317	272	34	281671
ABarapappa:148	ABarapappa	148	11394	-13605	6069	6633	11394	60.1	271	265	32	189496
ABarapappp:148	ABarapappp	148	11527	-13472	4310	5941	11527	56.6	299	251	31	184013
ABarapp:53	ABarapp	53	3727	-21272	792	789	3727	56.6	374	211	47	441630
ABarappa:77	ABarappa	77	8825	-16174	5271	5372	8825	56.1	361	217	41	442532
ABarappaa:108	ABarappaa	108	18630	-6369	13053	13690	18630	56.2	283	188	34	339925
ABarappaaa:152	ABarappaaa	152	31781	6781	18737	21509	31781	53.7	261	192	30	225787
ABarappaap:152	ABarappaap	152	29277	4277	18969	20331	29277	57.1	272	166	30	223654
ABarappap:108	ABarappap	108	16013	-8986	10841	11392	16013	57.3	323	212	34	307611
ABarappapa:147	ABarappapa	147	24809	-190	13814	15636	24809	59.6	290	208	30	194889
ABarappapp:147	ABarappapp	147	24537	-462	14576	15999	24537	58.1	308	183	31	221696
ABarappp:77	ABarappp	77	8411	-16588	5370	5403	8411	54.5	420	248	42	482795
ABarapppa:106	ABarapppa	106	15996	-9003	11116	11865	15996	51.6	328	213	37	422888
ABarapppaa:147	ABarapppaa	147	30689	5689	18991	21847	30689	50.0	287	193	31	248688
ABarapppap:147	ABarapppap	147	29025	4025	19146	21249	29025	49.1	312	179	30	230955
ABarapppp:106	ABarapppp	106	13798	-11201	9362	9809	13798	53.6	383	227	37	365064
ABarappppa:142	ABarappppa	142	27584	2584	18177	19404	27584	54.9	320	219	30	205473
ABarappppp:142	ABarappppp	142	24530	-469	16348	17884	24530	52.9	357	220	32	238661
ABarp:20	ABarp	20	1970	-23029	-410	-410	1970	26.9	350	147	64	460555
ABarpa:33	ABarpa	33	2056	-22943	-304	-307	2056	29.5	304	130	58	621180
ABarpaa:53	ABarpaa	53	4554	-20445	1955	1969	4554	29.9	245	131	49	777555
ABarpaaa:77	ABarpaaa	77	24223	-776	19181	19600	24223	38.0	247	120	42	831533
ABarpaaaa:114	ABarpaaaa	114	37752	12752	28379	30452	37752	35.6	229	126	36	638019
ABarpaaaaa:158	ABarpaaaaa	158	35769	10769	22247	24723	35769	43.1	224	136	30	299937
ABarpaaaap:158	ABarpaaaap	158	42670	17670	22789	31334	42670	34.0	231	126	33	458262
ABarpaaap:114	ABarpaaap	114	35598	10598	27859	28608	35598	22.4	244	135	37	638418
ABarpaaapa:162	ABarpaaapa	162	37514	12514	25554	29139	37514	25.3	224	133	33	444009
ABarpaaapp:162	ABarpaaapp	162	43006	18006	29727	33437	43006	23.2	244	151	31	371560
ABarpaap:77	ABarpaap	77	15674	-9325	11283	11418	15674	32.2	300	128	46	785707
ABarpaapa:109	ABarpaapa	109	27193	2193	20349	21071	27193	34.6	280	125	38	633240
ABarpaapaa:150	ABarpaapaa	150	42434	17434	31553	33472	42434	29.0	262	120	32	425821
ABarpaapap:150	ABarpaapap	150	26040	1040	18610	19368	26040	16.7	270	144	35	424476
ABarpaapp:109	ABarpaapp	109	23605	-1394	17858	18215	23605	24.9	322	119	40	637112
ABarpaappa:150	ABarpaappa	150	22520	-2479	16039	16446	22520	8.8	295	150	35	341522
ABarpaappp:150	ABarpaappp	150	18351	-6648	9851	11260	18351	7.2	353	152	33	221024
ABarpap:53	ABarpap	53	4038	-20961	1550	1560	4038	33.3	305	170	49	538787
ABarpapa:77	ABarpapa	77	18101	-6898	13809	13857	18101	45.3	298	141	42	638836
ABarpapaa:109	ABarpapaa	109	39060	14060	30426	31778	39060	47.1	261	141	36	520371
ABarpapaaa:150	ABarpapaaa	150	54642	29642	39487	43219	54642	46.2	285	129	31	311902
ABarpapaap:150	ABarpapaap	150	52165	27165	35044	39349	52165	39.1	274	122	33	406068
ABarpapap:109	ABarpapap	109	38630	13630	30170	31175	38630	44.0	306	124	37	558029
ABarpapapa:153	ABarpapapa	153	55006	30006	41457	43637	55006	35.9	302	110	31	361357
ABarpapapp:153	ABarpapapp	153	55182	30182	44348	44832	55182	28.1	323	108	31	361306
ABarpapp:77	ABarpapp	77	16545	-8454	12556	12622	16545	36.8	365	136	45	712412
ABarpappa:109	ABarpappa	109	43672	18672	35489	36219	43672	36.4	328	113	35	535860
ABarpappaa:155	ABarpappaa	155	62593	37593	49834	51418	62593	21.6	293	108	30	305697
ABarpappap:155	ABarpappap	155	45890	20890	30159	34384	45890	17.8	321	120	32	306931
ABarpappp:109	ABarpappp	109	32728	7728	26541	26698	32728	31.2	373	111	38	592330
ABarpapppa:150	ABarpapppa	150	42674	17674	29547	32131	42674	18.8	353	112	32	308335
ABarpapppp:150	ABarpapppp	150	38052	13052	29600	30122	38052	24.1	384	111	33	313778
ABarpp:33	ABarpp	33	2166	-22833	-265	-265	2166	22.3	416	138	58	492815
ABarppa:54	ABarppa	54	4085	-20914	1560	1560	4085	19.3	328	123	50	596927
ABarppaa:77	ABarppaa	77	17579	-7420	13155	13331	17579	21.3	321	113	44	680605
ABarppaaa:112	ABarppaaa	112	22273	-2726	15685	16133	22273	8.4	315	186	35	266486
ABarppaaaa:156	ABarppaaaa	156	15795	-9204	8324	9550	15795	1.0	345	256	29	55302
ABarppaaap:156	ABarppaaap	156	14899	-10100	8078	8763	14899	2.8	379	283	31	92104
ABarppaap:112	ABarppaap	112	17224	-7775	12093	12409	17224	6.2	372	175	37	242247
ABarppaapa:153	ABarppaapa	153	14292	-10707	8469	8996	14292	3.3	401	253	31	89788
ABarppaapp:153	ABarppaapp	153	20397	-4602	13889	14195	20397	5.5	440	265	31	130723
ABarppap:77	ABarppap	77	12425	-12574	8434	8502	12425	15.1	362	150	45	463751
ABarppapa:112	ABarppapa	112	14453	-10546	9261	9685	14453	6.1	419	186	38	219842
ABarppapaa:157	ABarppapaa	157	18782	-6217	12106	12857	18782	2.9	450	219	31	94833
ABarppapap:157	ABarppapap	157	21365	-3634	14905	15184	21365	3.4	488	248	31	120099
ABarppapp:112	ABarppapp	112	19056	-5943	14435	14553	19056	5.6	487	175	38	281647
ABarppappa:157	ABarppappa	157	28751	3751	20842	22626	28751	3.7	509	170	33	201554
ABarppappp:157	ABarppappp	157	31427	6427	25190	25262	31427	5.2	560	192	34	246882
ABarppp:54	ABarppp	54	4176	-20823	1627	1627	4176	25.6	425	126	51	762584
ABarpppa:77	ABarpppa	77	16805	-8194	12671	12726	16805	26.6	410	124	44	639983
ABarpppaa:111	ABarpppaa	111	34170	9170	27216	27509	34170	18.1	379	119	38	519237
ABarpppaaa:155	ABarpppaaa	155	35105	10105	25583	26230	35105	12.4	412	127	34	261469
ABarpppaap:155	ABarpppaap	155	37098	12098	25907	26835	37098	7.9	386	138	30	199664
ABarpppap:111	ABarpppap	111	34237	9237	28078	28485	34237	25.0	436	116	38	530592
ABarpppapa:154	ABarpppapa	154	39079	14079	30586	30927	39079	20.0	441	115	33	279707
ABarpppapp:154	ABarpppapp	154	60999	35999	52190	52385	60999	24.1	491	116	32	363540
ABarpppp:77	ABarpppp	77	13025	-11974	9316	9381	13025	19.5	454	162	45	475541
ABarppppa:110	ABarppppa	110	39247	14247	32380	32993	39247	27.6	483	126	39	568668
ABarppppaa:156	ABarppppaa	156	63653	38653	54675	55107	63653	33.2	467	112	33	349893
ABarppppap:156	ABarppppap	156	70031	45031	57216	59916	70031	34.0	512	123	33	361600
ABarppppp:110	ABarppppp	110	35622	10622	30016	30250	35622	21.9	530	151	40	554786
ABarpppppa:154	ABarpppppa	154	69305	44305	56956	59328	69305	32.5	546	138	32	347401
ABarpppppp:154	ABarpppppp	154	75881	50881	66762	67469	75881	32.4	583	161	33	432363
ABp:1	ABp	1	1828	-23172	-585	-585	1828	28.5	412	164	80	1234043
ABpl:8	ABpl	8	2183	-22816	-266	-266	2183	11.0	380	234	73	358089
ABpla:19	ABpla	19	2200	-22799	-188	-187	2200	8.7	282	234	64	248636
ABplaa:32	ABplaa	32	2067	-22932	-393	-393	2067	13.4	223	237	61	480197
ABplaaa:52	ABplaaa	52	2794	-22205	236	235	2794	21.8	174	250	53	861239
ABplaaaa:76	ABplaaaa	76	6488	-18511	3397	3444	6488	34.1	165	251	45	997847
ABplaaaaa:105	ABplaaaaa	105	9721	-15278	6222	6364	9721	26.8	172	259	40	832112
ABplaaaaaa:146	ABplaaaaaa	146	11519	-13480	3021	6099	11519	26.2	187	282	34	577188
ABplaaaaap:146	ABplaaaaap	146	9959	-15040	5286	5925	9959	18.0	192	273	33	491092
ABplaaaap:105	ABplaaaap	105	8625	-16374	4450	4892	8625	19.8	208	268	38	668262
ABplaaaapa:143	ABplaaaapa	143	11461	-13538	3642	5296	11461	19.8	215	297	31	445216
ABplaaaapp:143	ABplaaaapp	143	10076	-14924	4005	4472	10076	18.2	251	315	33	443489
ABplaaap:76	ABplaaap	76	5190	-19809	2048	2155	5190	23.0	186	206	47	896631
ABplaaapa:105	ABplaaapa	105	8645	-16354	4658	4895	8645	22.3	210	229	38	630457
ABplaaapaa:146	ABplaaapaa	146	10212	-14787	4547	5566	10212	22.9	219	265	32	417797
ABplaaapap:146	ABplaaapap	146	9283	-15716	4439	4748	9283	15.3	250	275	31	327645
ABplaaapp:105	ABplaaapp	105	6191	-18808	2310	2698	6191	13.5	250	225	40	479891
ABplaaappa:141	ABplaaappa	141	7263	-17736	2375	2756	7263	14.6	281	287	34	344905
ABplaaappp:141	ABplaaappp	141	6411	-18588	1024	1717	6411	13.8	315	313	33	309611
ABplaap:52	ABplaap	52	2440	-22559	35	34	2440	19.1	253	264	51	484968
ABplaapa:75	ABplaapa	75	6794	-18205	3861	3879	6794	22.1	190	273	45	817018
ABplaapaa:103	ABplaapaa	103	17266	-7733	13205	13364	17266	15.4	194	254	39	629683
ABplaapaaa:146	ABplaapaaa	146	26699	1699	20704	21182	26699	6.8	269	325	34	422277
ABplaapaap:146	ABplaapaap	146	25912	912	18879	19574	25912	7.2	303	348	34	398057
ABplaapap:103	ABplaapap	103	16407	-8592	11905	12032	16407	12.8	236	275	40	623105
ABplaapapa:146	ABplaapapa	146	32241	7241	22078	23425	32241	16.3	299	353	32	414889
ABplaapapp:146	ABplaapapp	146	27960	2960	19112	20545	27960	16.4	333	367	34	451068
ABplaapp:75	ABplaapp	75	4683	-20316	1861	1873	4683	14.0	253	252	45	429926
ABplaappa:104	ABplaappa	104	15276	-9723	10881	11031	15276	19.0	276	288	39	538246
ABplaappaa:142	ABplaappaa	142	32616	7616	22597	24664	32616	29.0	314	348	35	506514
ABplaappap:142	ABplaappap	142	30954	5954	21598	23198	30954	24.7	348	349	34	397232
ABplaappp:104	ABplaappp	104	14150	-10849	9672	9821	14150	13.9	298	328	39	536097
ABplaapppa:142	ABplaapppa	142	33175	8175	25119	26193	33175	24.4	322	390	34	511470
ABplaapppp:142	ABplaapppp	142	33710	8710	24599	25041	33710	31.8	362	373	32	449385
ABplap:32	ABplap	32	2140	-22859	-202	-204	2140	8.1	330	222	57	206624
ABplapa:52	ABplapa	52	2788	-22211	389	389	2788	11.5	243	187	51	470841
ABplapaa:77	ABplapaa	77	6257	-18742	3243	3278	6257	11.8	217	198	44	592201
ABplapaaa:109	ABplapaaa	109	7468	-17531	3677	3877	7468	5.1	291	270	38	384119
ABplapaaaa:148	ABplapaaaa	148	9118	-15881	3091	3956	9118	7.7	346	338	34	304979
ABplapaaap:148	ABplapaaap	148	12012	-12987	5628	6324	12012	11.6	374	327	30	244311
ABplapaap:109	ABplapaap	109	7944	-17055	4048	4357	7944	5.1	329	317	38	394732
ABplapaapa:152	ABplapaapa	152	10921	-14078	4687	5405	10921	9.2	400	362	31	293156
ABplapaapp:152	ABplapaapp	152	11649	-13350	5962	6325	11649	8.6	437	361	32	314407
ABplapap:77	ABplapap	77	4899	-20100	1817	1846	4899	9.6	279	192	44	355041
ABplapapa:107	ABplapapa	107	6647	-18352	3014	3265	6647	9.3	336	277	39	349998
ABplapapaa:148	ABplapapaa	148	9536	-15463	2678	4214	9536	13.2	367	361	35	417141
ABplapapap:148	ABplapapap	148	11613	-13386	5633	7010	11613	19.1	394	369	36	520035
ABplapapp:107	ABplapapp	107	6074	-18925	2223	2647	6074	8.7	385	294	37	284655
ABplapappa:148	ABplapappa	148	10724	-14275	2447	4317	10724	15.3	421	349	34	419101
ABplapappp:148	ABplapappp	148	12605	-12394	2239	4440	12605	16.4	458	347	33	390082
ABplapp:52	ABplapp	52	2417	-22582	104	104	2417	8.9	328	233	52	280199
ABplappa:76	ABplappa	76	5004	-19995	2038	2097	5004	3.4	301	233	45	253549
ABplappaa:108	ABplappaa	108	16014	-8985	11400	11460	16014	7.1	360	336	38	418272
ABplappaaa:147	ABplappaaa	147	35203	10203	28057	28656	35203	19.4	429	389	35	505930
ABplappaap:147	ABplappaap	147	39360	14360	29844	30496	39360	15.0	476	375	32	386946
ABplappap:108	ABplappap	108	12806	-12193	7904	8234	12806	4.7	415	322	38	359314
ABplappapa:147	ABplappapa	147	28007	3007	16440	18984	28007	10.4	492	342	35	414277
ABplappapp:147	ABplappapp	147	46530	21530	33625	36642	46530	11.2	527	339	31	398956
ABplappp:76	ABplappp	76	4288	-20711	1638	1646	4288	5.8	364	247	45	228596
ABplapppa:107	ABplapppa	107	14708	-10291	9645	10033	14708	10.1	434	311	39	403789
ABplapppaa:145	ABplapppaa	145	47639	22639	33513	35284	47639	24.1	477	349	32	404906
ABplapppap:145	ABplapppap	145	46389	21389	29694	32281	46389	24.2	513	350	32	406818
ABplapppp:107	ABplapppp	107	15250	-9749	10744	10898	15250	8.6	488	324	40	436626
ABplappppa:144	ABplappppa	144	48584	23584	32690	36003	48584	18.2	539	343	34	501640
ABplappppp:144	ABplappppp	144	49411	24411	33091	36490	49411	22.3	574	347	34	488452
ABplp:19	ABplp	19	2113	-22886	-224	-223	2113	12.6	382	324	62	274826
ABplpa:33	ABplpa	33	2053	-22946	-300	-305	2053	17.0	348	361	56	409801
ABplpaa:53	ABplpaa	53	2566	-22433	165	165	2566	10.3	290	340	52	539791
ABplpaaa:76	ABplpaaa	76	4353	-20646	1539	1631	4353	18.7	212	324	45	734012
ABplpaaaa:106	ABplpaaaa	106	6439	-18560	2475	3068	6439	21.3	179	309	39	791597
ABplpaaaaa:150	ABplpaaaaa	150	7033	-17966	2397	2790	7033	13.2	198	314	36	648206
ABplpaaaap:150	ABplpaaaap	150	5663	-19336	1748	2197	5663	9.2	233	318	36	585025
ABplpaaap:106	ABplpaaap	106	5718	-19281	2336	2631	5718	19.3	218	330	38	656203
ABplpaaapa:147	ABplpaaapa	147	7793	-17206	163	2743	7793	20.2	212	354	32	499406
ABplpaaapp:147	ABplpaaapp	147	6177	-18822	2258	2600	6177	16.5	244	356	33	492937
ABplpaap:76	ABplpaap	76	3652	-21347	954	984	3652	12.2	258	308	43	447836
ABplpaapa:106	ABplpaapa	106	4895	-20104	1340	1770	4895	11.0	251	321	40	585123
ABplpaapaa:146	ABplpaapaa	146	7160	-17839	-657	1215	7160	24.4	262	358	33	489751
ABplpaapap:146	ABplpaapap	146	6520	-18479	1090	2430	6520	17.9	282	380	33	445917
ABplpaapp:106	ABplpaapp	106	5737	-19262	2162	2525	5737	20.3	260	357	37	574479
ABplpaappa:150	ABplpaappa	150	6513	-18486	-1540	1618	6513	29.6	231	372	33	465139
ABplpaappp:150	ABplpaappp	150	6697	-18302	3048	3566	6697	26.5	268	389	33	482423
ABplpap:53	ABplpap	53	2525	-22474	92	100	2525	18.5	377	366	50	587228
ABplpapa:76	ABplpapa	76	4875	-20124	2121	2134	4875	19.2	274	357	44	665856
ABplpapaa:105	ABplpapaa	105	12671	-12328	8044	8691	12671	29.7	241	345	39	700654
ABplpapaaa:147	ABplpapaaa	147	20900	-4099	11787	13491	20900	42.4	280	333	31	371249
ABplpapaap:147	ABplpapaap	147	21359	-3640	13021	14777	21359	35.3	294	343	34	491602
ABplpapap:105	ABplpapap	105	11773	-13226	7372	8009	11773	29.1	284	366	39	668508
ABplpapapa:149	ABplpapapa	149	21251	-3748	12880	14560	21251	41.0	303	373	32	406589
ABplpapapp:149	ABplpapapp	149	22549	-2450	15505	16471	22549	38.5	332	388	30	361032
ABplpapp:76	ABplpapp	76	4676	-20323	1938	1965	4676	24.6	349	374	43	678758
ABplpappa:105	ABplpappa	105	11614	-13385	7081	7711	11614	33.6	315	365	39	668634
ABplpappaa:146	ABplpappaa	146	18322	-6677	10009	11361	18322	47.6	315	352	31	320976
ABplpappap:146	ABplpappap	146	19309	-5690	11614	12620	19309	42.8	350	359	30	329367
ABplpappp:105	ABplpappp	105	11386	-13613	7910	8102	11386	30.6	361	375	38	628230
ABplpapppa:147	ABplpapppa	147	17306	-7693	11220	12028	17306	40.5	382	378	33	427482
ABplpapppp:147	ABplpapppp	147	17580	-7419	10834	12302	17580	39.9	431	374	33	427087
ABplpp:33	ABplpp	33	2208	-22791	-130	-130	2208	10.4	434	337	57	304975
ABplppa:53	ABplppa	53	2427	-22572	86	86	2427	4.3	371	306	50	277162
ABplppaa:78	ABplppaa	78	4273	-20726	1520	1546	4273	5.2	294	319	43	422383
ABplppaaa:111	ABplppaaa	111	8152	-16847	4181	4662	8152	24.2	300	382	37	689893
ABplppaaaa:155	ABplppaaaa	155	7602	-17397	3047	3911	7602	34.6	263	386	36	573710
ABplppaaap:155	ABplppaaap	155	11562	-13437	6904	7326	11562	33.4	292	396	30	408515
ABplppaap:111	ABplppaap	111	7709	-17290	3857	4297	7709	21.5	351	385	35	556590
ABplppaapa:155	ABplppaapa	155	10566	-14433	2339	4877	10566	31.8	349	401	32	439910
ABplppaapp:155	ABplppaapp	155	8976	-16023	4212	4728	8976	28.8	390	401	30	373334
ABplppap:78	ABplppap	78	4085	-20914	1325	1356	4085	10.6	346	302	42	361406
ABplppapa:110	ABplppapa	110	6597	-18402	2816	3117	6597	24.0	362	345	36	475618
ABplppapaa:150	ABplppapaa	150	7991	-17008	1819	3062	7991	29.0	388	362	31	398990
ABplppapap:150	ABplppapap	150	7912	-17087	2189	3328	7912	34.0	411	375	32	444041
ABplppapp:110	ABplppapp	110	6618	-18381	2502	2910	6618	22.1	406	340	36	469895
ABplppappa:154	ABplppappa	154	8987	-16012	2558	3942	8987	27.8	422	371	32	434169
ABplppappp:154	ABplppappp	154	10077	-14922	-1132	2674	10077	27.4	453	361	32	442911
ABplppp:53	ABplppp	53	2453	-22546	72	72	2453	11.5	447	343	48	363329
ABplpppa:77	ABplpppa	77	4592	-20407	1786	1843	4592	10.5	354	347	43	453407
ABplpppaa:108	ABplpppaa	108	13746	-11253	9033	9272	13746	17.3	397	375	36	570634
ABplpppaaa:152	ABplpppaaa	152	22155	-2844	14408	15985	22155	28.2	450	394	33	490458
ABplpppaap:152	ABplpppaap	152	26108	1108	18461	20171	26108	31.5	479	390	33	508256
ABplpppap:108	ABplpppap	108	13094	-11905	7925	8396	13094	15.4	443	365	37	549022
ABplpppapa:153	ABplpppapa	153	21502	-3497	9847	13042	21502	21.4	513	381	33	464968
ABplpppapp:153	ABplpppapp	153	31423	6423	20189	23086	31423	23.8	548	376	30	411926
ABplpppp:77	ABplpppp	77	4611	-20388	1934	1973	4611	13.6	409	361	44	511678
ABplppppa:107	ABplppppa	107	12368	-12631	8511	8642	12368	24.1	426	371	38	683187
ABplppppaa:146	ABplppppaa	146	22300	-2699	13784	15337	22300	38.7	462	369	32	429725
ABplppppap:146	ABplppppap	146	22778	-2221	13145	15057	22778	34.9	493	365	33	470285
ABplppppp:107	ABplppppp	107	12598	-12401	7766	8424	12598	19.9	482	366	38	658066
ABplpppppa:148	ABplpppppa	148	22959	-2040	12881	15341	22959	32.9	531	367	34	539793
ABplpppppp:148	ABplpppppp	148	25082	82	14492	16944	25082	32.9	562	363	33	481897
ABpr:8	ABpr	8	1947	-23052	-525	-525	1947	44.3	469	203	71	730785
ABpra:19	ABpra	19	1853	-23146	-482	-482	1853	46.8	453	168	63	480766
ABpraa:32	ABpraa	32	1997	-23002	-479	-482	1997	49.7	408	156	57	475066
ABpraaa:52	ABpraaa	52	2939	-22061	444	444	2939	44.1	356	122	50	727093
ABpraaaa:76	ABpraaaa	76	6483	-18516	3403	3455	6483	52.9	355	144	43	624123
ABpraaaaa:106	ABpraaaaa	106	10359	-14640	5694	6293	10359	55.0	319	161	36	460351
ABpraaaaaa:148	ABpraaaaaa	148	13365	-11634	3493	5328	13365	52.9	291	150	31	328947
ABpraaaaap:148	ABpraaaaap	148	11291	-13708	5643	6487	11291	50.5	328	139	31	330611
ABpraaaap:106	ABpraaaap	106	9234	-14483	4792	5437	9234	55.0	358	159	36	419795
ABpraaaapa:145	ABpraaaapa	145	10469	-14530	3498	5100	10469	57.2	329	165	33	352164
ABpraaaapp:145	ABpraaaapp	145	9646	-15353	3412	4807	9646	53.1	353	171	33	337407
ABpraaap:76	ABpraaap	76	6675	-18325	3564	3651	6675	43.7	407	130	45	752427
ABpraaapa:106	ABpraaapa	106	9599	-15400	5573	5969	9599	49.9	394	146	38	543225
ABpraaapaa:145	ABpraaapaa	145	10765	-14234	4974	6175	10765	47.5	358	153	33	380914
ABpraaapap:145	ABpraaapap	145	10013	-14986	4464	5480	10013	50.7	385	181	30	279676
ABpraaapp:106	ABpraaapp	106	9196	-15803	5822	6062	9196	49.9	445	140	38	554557
ABpraaappa:142	ABpraaappa	142	10216	-14783	5508	6327	10216	50.5	392	143	32	379131
ABpraaappp:142	ABpraaappp	142	9116	-15883	4197	5010	9116	52.8	424	151	33	368676
ABpraap:52	ABpraap	52	2789	-22210	284	283	2789	52.6	436	169	51	611915
ABpraapa:75	ABpraapa	75	7302	-17697	3927	3955	7302	56.8	427	170	44	583738
ABpraapaa:105	ABpraapaa	105	18999	-6000	13494	14210	18999	58.2	382	190	36	431965
ABpraapaaa:148	ABpraapaaa	148	28537	3537	19178	20326	28537	59.2	325	239	30	239458
ABpraapaap:148	ABpraapaap	148	27518	2518	17172	18952	27518	59.5	363	224	32	273897
ABpraapap:105	ABpraapap	105	17489	-7510	12110	12939	17489	57.2	422	194	37	445000
ABpraapapa:144	ABpraapapa	144	27253	2253	18373	19407	27253	57.2	358	260	30	239991
ABpraapapp:144	ABpraapapp	144	25202	202	17006	18141	25202	57.9	394	246	31	260348
ABpraapp:75	ABpraapp	75	7186	-17813	4205	4313	7186	46.7	467	179	44	616172
ABpraappa:104	ABpraappa	104	18127	-6872	13558	13893	18127	50.4	450	197	37	484537
ABpraappaa:145	ABpraappaa	145	34569	9569	27191	27306	34569	53.3	398	211	30	259008
ABpraappap:145	ABpraappap	145	27463	2463	20586	21280	27463	49.5	438	189	33	306689
ABpraappp:104	ABpraappp	104	16712	-8287	12798	12882	16712	49.5	502	184	39	514311
ABpraapppa:144	ABpraapppa	144	30345	5345	23232	24328	30345	52.5	468	169	32	318415
ABpraapppp:144	ABpraapppp	144	29030	4030	21703	22467	29030	55.6	493	192	32	294414
ABprap:32	ABprap	32	1945	-23054	-445	-446	1945	41.9	500	159	57	568743
ABprapa:52	ABprapa	52	3363	-21636	981	981	3363	39.2	473	120	49	792830
ABprapaa:77	ABprapaa	77	9704	-15295	6560	6640	9704	45.9	479	125	42	720549
ABprapaaa:110	ABprapaaa	110	12860	-12139	8644	9197	12860	45.8	481	134	37	584165
ABprapaaaa:150	ABprapaaaa	150	13856	-11143	8362	9497	13856	46.5	417	127	32	350871
ABprapaaap:150	ABprapaaap	150	12307	-12692	5196	7154	12307	44.2	446	124	33	358231
ABprapaap:110	ABprapaap	110	14137	-10862	9333	10251	14137	43.9	518	134	36	606119
ABprapaapa:152	ABprapaapa	152	15389	-9610	8593	9982	15389	44.2	472	125	32	386704
ABprapaapp:152	ABprapaapp	152	12643	-12356	6920	8378	12643	45.7	495	134	34	398549
ABprapap:77	ABprapap	77	8492	-16507	5267	5391	8492	33.2	497	139	45	848773
ABprapapa:107	ABprapapa	107	13164	-11835	8909	9432	13164	38.5	534	155	39	720776
ABprapapaa:148	ABprapapaa	148	12847	-12152	7842	8715	12847	48.1	520	153	33	369716
ABprapapap:148	ABprapapap	148	15383	-9616	9767	10329	15383	42.6	561	159	33	449723
ABprapapp:107	ABprapapp	107	13407	-11592	8978	9652	13407	32.4	574	181	41	843089
ABprapappa:146	ABprapappa	146	14738	-10261	8500	9397	14738	39.4	589	183	33	461322
ABprapappp:146	ABprapappp	146	14564	-10435	8830	9585	14564	41.6	603	215	33	432555
ABprapp:52	ABprapp	52	3282	-21717	859	858	3282	37.7	550	163	50	867694
ABprappa:76	ABprappa	76	10162	-14837	7058	7133	10162	42.4	541	148	45	885000
ABprappaa:106	ABprappaa	106	21453	-3546	16337	16899	21453	46.4	554	169	37	606733
ABprappaaa:144	ABprappaaa	144	28904	3904	20407	21726	28904	51.2	548	183	33	340063
ABprappaap:144	ABprappaap	144	33373	8373	22019	24698	33373	48.5	573	204	31	346974
ABprappap:106	ABprappap	106	25258	258	19794	20553	25258	40.7	587	186	38	740150
ABprappapa:146	ABprappapa	146	32398	7398	21855	23849	32398	50.3	587	233	32	335129
ABprappapp:146	ABprappapp	146	35233	10233	25488	27098	35233	45.4	603	258	31	349007
ABprappp:76	ABprappp	76	9822	-15177	6863	6883	9822	29.5	571	171	47	1029002
ABprapppa:105	ABprapppa	105	26207	1207	20848	21218	26207	37.3	595	224	40	813435
ABprapppaa:148	ABprapppaa	148	43787	18787	33058	33864	43787	54.3	564	264	31	283106
ABprapppap:148	ABprapppap	148	46094	21094	30841	34071	46094	48.3	573	292	32	368530
ABprapppp:105	ABprapppp	105	24850	-149	19704	20170	24850	34.7	605	271	41	852130
ABprappppa:144	ABprappppa	144	46863	21863	34306	37847	46863	45.4	603	302	33	433261
ABprappppp:144	ABprappppp	144	46566	21566	32757	35506	46566	40.3	588	325	35	511824
ABprp:19	ABprp	19	1867	-23132	-534	-536	1867	44.9	535	253	62	493034
ABprpa:33	ABprpa	33	2056	-22943	-693	-693	2056	55.1	501	262	56	410289
ABprpaa:53	ABprpaa	53	2777	-22222	-64	-71	2777	56.3	504	191	49	516630
ABprpaaa:77	ABprpaaa	77	5021	-19978	1570	1634	5021	57.8	491	189	42	501962
ABprpaaaa:108	ABprpaaaa	108	5725	-19274	1738	1990	5725	58.8	460	173	37	415059
ABprpaaaaa:147	ABprpaaaaa	147	5325	-19674	1190	1469	5325	60.3	374	174	33	272908
ABprpaaaap:147	ABprpaaaap	147	5024	-19975	454	720	5024	58.9	409	180	32	255580
ABprpaaap:108	ABprpaaap	108	5548	-19451	1832	1953	5548	58.6	484	209	36	403263
ABprpaaapa:148	ABprpaaapa	148	5400	-19599	904	1039	5400	60.2	433	215	31	247597
ABprpaaapp:148	ABprpaaapp	148	6860	-18139	302	1178	6860	59.1	453	183	31	232550
ABprpaap:77	ABprpaap	77	4538	-20461	1814	1887	4538	49.6	510	226	41	528147
ABprpaapa:108	ABprpaapa	108	5135	-19864	1538	2005	5135	51.6	425	260	38	445502
ABprpaapaa:151	ABprpaapaa	151	6864	-18135	573	1921	6864	50.1	368	247	35	333879
ABprpaapap:151	ABprpaapap	151	5513	-19486	-470	525	5513	49.8	404	241	31	253851
ABprpaapp:108	ABprpaapp	108	5244	-19755	1608	2083	5244	52.8	480	236	36	392864
ABprpaappa:149	ABprpaappa	149	5302	-19697	-1132	500	5302	54.3	425	230	30	225958
ABprpaappp:149	ABprpaappp	149	5595	-19404	155	886	5595	56.0	454	220	30	210007
ABprpap:53	ABprpap	53	2723	-22276	114	113	2723	53.7	505	283	50	561623
ABprpapa:76	ABprpapa	76	4841	-20158	1625	1644	4841	57.6	493	263	42	490698
ABprpapaa:105	ABprpapaa	105	9002	-15997	4975	5354	9002	58.1	405	253	37	409432
ABprpapaaa:146	ABprpapaaa	146	14597	-10402	6943	8503	14597	56.6	337	289	30	232908
ABprpapaap:146	ABprpapaap	146	14548	-10451	8680	9527	14548	54.8	380	294	30	227350
ABprpapap:105	ABprpapap	105	9573	-15426	5532	5960	9573	58.4	442	282	36	399802
ABprpapapa:150	ABprpapapa	150	13961	-11038	7740	8620	13961	58.8	367	313	33	270369
ABprpapapp:150	ABprpapapp	150	15298	-9701	9934	10239	15298	55.8	423	314	30	230735
ABprpapp:76	ABprpapp	76	5017	-19982	2448	2463	5017	51.1	532	296	44	626107
ABprpappa:105	ABprpappa	105	9559	-15440	6077	6406	9559	54.7	465	303	38	459405
ABprpappaa:147	ABprpappaa	147	15716	-9283	9068	10017	15716	51.5	363	329	31	274350
ABprpappap:147	ABprpappap	147	14287	-10712	8825	9357	14287	49.5	414	336	34	320301
ABprpappp:105	ABprpappp	105	9675	-15324	6182	6310	9675	54.3	516	293	38	463641
ABprpapppa:147	ABprpapppa	147	14077	-10922	8453	8968	14077	52.5	452	329	32	283667
ABprpapppp:147	ABprpapppp	147	16394	-8605	8964	10601	16394	48.6	487	348	32	337740
ABprpp:33	ABprpp	33	2005	-22994	-429	-429	2005	42.9	579	242	56	596016
ABprppa:53	ABprppa	53	2960	-22039	522	524	2960	48.6	571	212	48	681328
ABprppaa:78	ABprppaa	78	4930	-20069	2100	2141	4930	54.3	549	205	41	574119
ABprppaaa:110	ABprppaaa	110	6116	-18883	2843	3056	6116	57.7	477	258	33	345684
ABprppaaaa:157	ABprppaaaa	157	6497	-18502	621	2007	6497	55.6	412	273	30	218492
ABprppaaap:157	ABprppaaap	157	7642	-17357	2642	2991	7642	57.5	436	270	30	254336
ABprppaap:110	ABprppaap	110	5577	-19422	2002	2215	5577	57.4	522	243	37	473349
ABprppaapa:155	ABprppaapa	155	8760	-16239	2357	2844	8760	56.8	456	293	29	231174
ABprppaapp:155	ABprppaapp	155	6649	-18350	1008	1951	6649	56.3	490	285	29	240078
ABprppap:78	ABprppap	78	5445	-19555	2424	2572	5445	42.1	566	207	43	731663
ABprppapa:109	ABprppapa	109	5528	-19471	2266	2553	5528	50.9	521	233	35	428955
ABprppapaa:151	ABprppapaa	151	6003	-18996	1504	1690	6003	57.9	474	247	30	213118
ABprppapap:151	ABprppapap	151	5740	-19259	148	1183	5740	57.9	504	241	32	254924
ABprppapp:109	ABprppapp	109	5994	-19005	1904	2598	5994	45.3	552	233	37	535648
ABprppappa:155	ABprppappa	155	7011	-17988	224	1270	7011	55.3	517	211	32	276913
ABprppappp:155	ABprppappp	155	7084	-17915	239	1085	7084	55.4	545	229	30	249844
ABprppp:53	ABprppp	53	2887	-22112	440	442	2887	45.7	577	288	49	748957
ABprpppa:77	ABprpppa	77	6353	-18646	3417	3510	6353	48.2	583	245	41	661286
ABprpppaa:107	ABprpppaa	107	13627	-11372	9484	9647	13627	51.3	570	232	36	487216
ABprpppaaa:150	ABprpppaaa	150	17984	-7015	10659	11523	17984	58.1	527	264	32	255130
ABprpppaap:150	ABprpppaap	150	20663	-4336	12076	13308	20663	55.7	537	297	30	262899
ABprpppap:107	ABprpppap	107	15286	-9713	10112	10651	15286	44.8	592	266	37	622735
ABprpppapa:149	ABprpppapa	149	19867	-5132	10069	12000	19867	52.6	554	321	31	286857
ABprpppapp:149	ABprpppapp	149	25606	606	15403	17458	25606	45.2	559	341	32	401900
ABprpppp:77	ABprpppp	77	6289	-18710	3399	3474	6289	40.5	596	290	44	883481
ABprppppa:106	ABprppppa	106	12625	-12374	8232	8592	12625	48.9	563	279	37	546283
ABprppppaa:144	ABprppppaa	144	18328	-6671	11371	12089	18328	55.1	504	314	33	347743
ABprppppap:144	ABprppppap	144	20006	-4993	10605	12381	20006	49.7	522	332	33	381842
ABprppppp:106	ABprppppp	106	14210	-10789	9297	10097	14210	46.7	546	324	38	602651
ABprpppppa:149	ABprpppppa	149	24155	-845	14839	16346	24155	43.4	505	352	32	416320
ABprpppppp:149	ABprpppppp	149	23686	-1313	13435	15732	23686	41.0	541	353	34	485805
EMS:1	EMS	1	1903	-23096	-471	-471	1903	29.7	400	351	76	1138778
MS:11	MS	11	1950	-23049	-470	-471	1950	42.9	364	345	66	667432
MSa:24	MSa	24	1898	-23101	-477	-477	1898	41.7	309	322	63	660748
MSaa:49	MSaa	49	2056	-22943	-246	-242	2056	35.0	308	271	54	555604
MSaaa:75	MSaaa	75	7610	-17389	4057	4315	7610	37.7	292	250	47	550020
MSaaaa:121	MSaaaa	121	23428	-1572	16650	17806	23428	33.3	241	229	41	515447
MSaaaaa:171	MSaaaaa	171	39870	14870	32845	32947	39870	29.3	219	228	33	283923
MSaaaap:171	MSaaaap	171	34647	9647	26495	27237	34647	23.3	263	213	32	217853
MSaaap:121	MSaaap	121	19895	-5104	15223	15464	19895	27.8	298	234	42	438044
MSaaapa:171	MSaaapa	171	34366	9366	24394	26030	34366	26.0	283	242	33	220949
MSaaapp:171	MSaaapp	171	23370	-1629	17471	17535	23370	21.2	329	216	34	183632
MSaap:75	MSaap	75	6980	-18019	4018	4082	6980	38.6	365	258	47	501096
MSaapa:124	MSaapa	124	21833	-3166	16321	16846	21833	40.3	303	213	39	384980
MSaapaa:170	MSaapaa	170	30287	5287	22891	23004	30287	42.1	264	196	31	170390
MSaapap:170	MSaapap	170	29256	4256	22496	23100	29256	31.7	296	192	34	213424
MSaapp:124	MSaapp	124	18998	-6001	13408	14246	18998	32.0	359	215	41	360117
MSaappa:175	MSaappa	175	31527	6527	23688	24548	31527	33.8	324	189	32	182474
MSaappp:175	MSaappp	175	28472	3472	20758	22004	28472	27.6	371	188	33	178427
MSap:49	MSap	49	2082	-22917	-287	-286	2082	44.4	344	330	55	697474
MSapa:74	MSapa	74	7428	-17571	4020	4251	7428	43.6	330	321	47	555655
MSapaa:125	MSapaa	125	25998	998	19389	20449	25998	37.9	282	268	41	432909
MSapaaa:179	MSapaaa	179	55071	30071	46515	46635	55071	34.0	254	266	30	221346
MSapaap:179	MSapaap	179	52307	27307	43909	44217	52307	27.5	288	245	30	188467
MSapap:125	MSapap	125	24405	-594	17529	18697	24405	41.8	331	258	40	350000
MSapapa:179	MSapapa	179	36667	11667	27437	28126	36667	41.5	305	233	30	159265
MSapapp:179	MSapapp	179	48110	23110	39832	40059	48110	35.5	333	221	30	165045
MSapp:74	MSapp	74	7564	-17435	4459	4540	7564	38.5	404	315	47	544141
MSappa:124	MSappa	124	21408	-3591	15610	16691	21408	38.2	374	268	41	379928
MSappaa:173	MSappaa	173	34630	9630	27118	28217	34630	42.5	350	247	32	195442
MSappap:173	MSappap	173	32475	7475	24699	25184	32475	33.5	390	234	33	175357
MSappp:124	MSappp	124	21815	-3184	16675	17139	21815	38.4	421	238	41	377823
MSapppa:178	MSapppa	178	36332	11332	28658	28700	36332	42.0	408	222	30	153557
MSapppp:178	MSapppp	178	36756	11756	28144	29155	36756	36.0	444	216	31	166009
MSp:24	MSp	24	1936	-23063	-434	-435	1936	46.1	408	271	64	623532
MSpa:49	MSpa	49	2085	-22914	-249	-246	2085	31.7	369	192	54	535267
MSpaa:74	MSpaa	74	5473	-19526	2211	2429	5473	38.5	351	192	48	584528
MSpaaa:119	MSpaaa	119	15858	-9141	8826	10315	15858	38.4	273	187	41	526677
MSpaaaa:168	MSpaaaa	168	26193	1193	14217	17916	26193	33.8	244	173	33	273205
MSpaaap:168	MSpaaap	168	20477	-4522	14492	14911	20477	25.0	291	166	34	248951
MSpaap:119	MSpaap	119	13796	-11203	9625	9810	13796	24.9	334	176	43	453493
MSpaapa:172	MSpaapa	172	17696	-7303	11374	11718	17696	13.2	303	178	32	157409
MSpaapp:172	MSpaapp	172	18180	-6819	12137	12574	18180	18.2	362	173	34	183777
MSpap:74	MSpap	74	5700	-19299	2723	2751	5700	37.4	424	208	48	546856
MSpapa:122	MSpapa	122	15112	-9887	8574	10184	15112	38.3	339	140	40	452271
MSpapaa:171	MSpapaa	171	23653	-1346	13266	15026	23653	33.9	291	137	32	224817
MSpapap:171	MSpapap	171	20022	-4977	13069	13802	20022	26.7	330	144	32	191772
MSpapp:122	MSpapp	122	13729	-11270	8903	9477	13729	31.6	391	148	41	430810
MSpappa:173	MSpappa	173	20715	-4284	12691	13931	20715	25.1	363	131	28	139189
MSpappp:173	MSpappp	173	20714	-4285	15255	15489	20714	25.6	406	152	32	181609
MSpp:49	MSpp	49	2073	-22926	-362	-363	2073	47.6	431	244	54	637772
MSppa:74	MSppa	74	6830	-18169	3674	3825	6830	45.6	450	249	49	686744
MSppaa:120	MSppaa	120	17914	-7085	13218	13678	17914	42.7	365	193	43	524182
MSppaaa:168	MSppaaa	168	30123	5123	23905	24351	30123	42.0	327	161	34	295144
MSppaap:168	MSppaap	168	26329	1329	20859	21044	26329	36.7	375	165	36	301480
MSppap:120	MSppap	120	17569	-7430	13169	13400	17569	39.4	465	185	43	503883
MSppapa:170	MSppapa	170	29208	4208	22582	23255	29208	40.3	419	144	33	250020
MSppapp:170	MSppapp	170	27982	2982	20430	21102	27982	35.5	466	170	34	264169
MSppp:74	MSppp	74	6634	-18365	3585	3674	6634	34.3	467	294	49	639740
MSpppa:120	MSpppa	120	19259	-5740	13824	14596	19259	33.2	412	198	41	421091
MSpppaa:168	MSpppaa	168	30270	5270	22498	23282	30270	28.4	396	202	33	220017
MSpppap:168	MSpppap	168	29341	4341	21398	22044	29341	27.0	443	177	34	224220
MSpppp:120	MSpppp	120	18211	-6788	13809	14019	18211	28.8	468	242	43	439570
MSppppa:169	MSppppa	169	34662	9662	26183	27143	34662	31.3	459	213	32	210200
MSppppp:169	MSppppp	169	27689	2689	20557	22046	27689	28.5	498	251	34	213640
E:11	E	11	1993	-23006	-534	-536	1993	27.7	490	346	67	692840
Ea:25	Ea	25	2006	-22993	-518	-519	2006	33.3	447	336	62	680654
Eal:55	Eal	55	2612	-22387	161	160	2612	25.8	413	310	54	542576
Eala:94	Eala	94	9820	-15179	6057	6362	9820	30.5	338	304	47	502066
Ealaa:156	Ealaa	156	26812	1812	20122	20892	26812	31.1	336	306	38	298943
Ealap:156	Ealap	156	22066	-2933	15031	16003	22066	26.4	360	262	39	247425
Ealp:94	Ealp	94	7911	-17088	4679	4730	7911	22.3	411	287	47	363054
Ealpa:152	Ealpa	152	18703	-6296	12496	13167	18703	20.6	392	267	39	202016
Ealpp:152	Ealpp	152	19298	-5701	12840	13571	19298	21.2	453	257	38	200901
Ear:55	Ear	55	2657	-22342	243	250	2657	19.7	409	233	55	392223
Eara:97	Eara	97	8551	-16448	4778	4922	8551	18.6	332	227	46	330025
Earaa:155	Earaa	155	20591	-4409	13777	14138	20591	14.8	320	253	36	157513
Earap:155	Earap	155	19787	-5212	11788	12906	19787	14.3	367	238	38	162304
Earp:97	Earp	97	10178	-14821	6359	6631	10178	22.6	401	203	47	353755
Earpa:159	Earpa	159	22849	-2150	15289	16107	22849	16.5	382	203	36	165211
Earpp:159	Earpp	159	23392	-1607	15759	16730	23392	19.7	437	215	38	188858
Ep:25	Ep	25	1991	-23008	-477	-491	1991	25.3	530	307	64	780727
Epl:57	Epl	57	2651	-22348	172	172	2651	17.8	486	277	54	438575
Epla:102	Epla	102	8922	-16077	5221	5418	8922	17.6	450	223	46	292604
Eplaa:159	Eplaa	159	20978	-4021	13928	14534	20978	12.0	455	191	38	163906
Eplap:159	Eplap	159	23750	-1249	16282	17528	23750	13.8	499	228	39	190118
Eplp:102	Eplp	102	10803	-14196	6743	7084	10803	16.6	511	247	48	356375
Eplpa:161	Eplpa	161	28468	3468	21117	22068	28468	19.8	521	223	38	192838
Eplpp:161	Eplpp	161	33143	8143	24169	25412	33143	28.0	550	264	37	244102
Epr:57	Epr	57	2854	-22145	288	314	2854	29.5	540	256	55	731748
Epra:103	Epra	103	9146	-15853	5430	5812	9146	28.9	486	206	46	372005
Epraa:159	Epraa	159	19196	-5803	12636	13487	19196	23.8	459	155	37	180824
Eprap:159	Eprap	159	20449	-4550	13989	14796	20449	26.5	502	185	38	208235
Eprp:103	Eprp	103	11188	-13811	5879	7022	11188	27.2	544	226	46	415430
Eprpa:165	Eprpa	165	24181	-818	17552	18351	24181	32.2	518	194	38	218923
Eprpp:165	Eprpp	165	24507	-492	14366	16887	24507	37.1	546	233	37	207447
P2:1	P2	1	1897	-23102	-685	-685	1897	26.0	573	276	77	1181132
C:13	C	13	2159	-22840	-366	-367	2159	12.7	506	195	66	375387
Ca:27	Ca	27	1991	-21692	-218	-218	1991	11.0	431	223	60	168713
Caa:46	Caa	46	2170	-21867	-134	-134	2170	5.8	417	189	55	175297
Caaa:72	Caaa	72	3333	-21666	572	593	3333	5.4	390	172	49	226312
Caaaa:101	Caaaa	101	6473	-18526	2821	2965	6473	3.7	421	202	42	154693
Caaaaa:142	Caaaaa	142	10916	-14083	6067	6501	10916	3.4	515	239	34	92716
Caaaap:142	Caaaap	142	14559	-10440	9958	10042	14559	6.0	560	264	37	173486
Caaap:101	Caaap	101	7810	-17189	3874	4139	7810	5.8	505	183	41	216185
Caaapa:141	Caaapa	141	16088	-8911	10747	11124	16088	10.3	572	174	36	205088
Caaapp:141	Caaapp	141	18012	-6987	11655	12503	18012	12.2	595	223	36	229532
Caap:72	Caap	72	3491	-21508	818	827	3491	5.0	483	185	46	191007
Caapa:104	Caapa	104	13481	-11518	9292	9486	13481	9.5	571	261	40	297590
Caapaa:150	Caapaa	150	46728	21728	32175	35826	46728	24.8	608	328	32	247426
Caapap:150	Caapap	150	33922	8922	24004	25793	33922	16.3	600	307	36	252158
Caapp:104	Caapp	104	15150	-9849	10426	10806	15150	8.4	564	210	39	292906
Caappd:153	Caappd	153	33142	8142	23335	25121	33142	11.0	576	305	35	209999
Caappv:153	Caappv	153	35555	10555	25687	27255	35555	13.4	611	266	34	202195
Cap:46	Cap	46	2196	-21910	-119	-121	2196	5.3	508	256	53	180202
Capa:74	Capa	74	6640	-18360	3540	3597	6640	4.9	455	309	45	186631
Capaa:115	Capaa	115	28459	3459	20077	21194	28459	29.7	486	340	37	255354
Capaaa:163	Capaaa	163	51027	26027	38660	38926	51027	37.3	430	322	30	128600
Capaap:163	Capaap	163	49823	24823	36249	37378	49823	35.6	466	316	30	136658
Capap:115	Capap	115	29861	4861	20149	21818	29861	27.8	528	325	39	304764
Capapa:163	Capapa	163	45816	20816	33602	34715	45816	26.9	477	309	32	132837
Capapp:163	Capapp	163	52311	27311	35688	38738	52311	35.4	519	309	31	158581
Capp:74	Capp	74	5399	-19600	2357	2435	5399	4.8	528	260	45	192272
Cappa:111	Cappa	111	18259	-6740	12984	13061	18259	8.8	500	282	39	171919
Cappaa:152	Cappaa	152	35610	10610	25310	26382	35610	15.7	478	295	34	130300
Cappap:152	Cappap	152	41767	16767	27784	31030	41767	18.6	516	290	32	137700
Cappp:111	Cappp	111	31366	6366	22885	23773	31366	19.4	555	315	40	338816
Capppa:161	Capppa	161	48850	23850	33269	36978	48850	19.4	537	300	34	198731
Capppp:161	Capppp	161	62301	37301	43278	47761	62301	31.3	555	311	33	218319
Cp:27	Cp	27	2053	-22946	-421	-424	2053	17.7	516	186	62	344071
Cpa:46	Cpa	46	2355	-22644	-136	-136	2355	16.0	522	151	54	404852
Cpaa:73	Cpaa	73	5099	-19900	2236	2320	5099	17.4	509	129	47	423051
Cpaaa:103	Cpaaa	103	13361	-11638	9189	9266	13361	15.6	486	125	41	337785
Cpaaaa:144	Cpaaaa	144	20142	-4857	15035	15077	20142	11.7	485	134	37	224704
Cpaaap:144	Cpaaap	144	25743	743	20472	20589	25743	16.1	545	143	36	276408
Cpaap:103	Cpaap	103	16562	-8437	12271	12555	16562	17.7	566	160	40	401663
Cpaapa:145	Cpaapa	145	34021	9021	26573	27427	34021	23.8	590	163	34	304102
Cpaapp:145	Cpaapp	145	32877	7877	26758	27059	32877	26.1	615	209	35	311686
Cpap:73	Cpap	73	4785	-20214	1956	1956	4785	9.3	560	194	47	332315
Cpapa:104	Cpapa	104	21512	-3487	16217	16601	21512	19.8	593	214	42	463209
Cpapaa:149	Cpapaa	149	55259	30259	43117	45816	55259	26.9	616	285	36	330389
Cpapap:149	Cpapap	149	46680	21680	36258	37913	46680	20.2	612	246	37	298652
Cpapp:104	Cpapp	104	22746	-2253	17081	17625	22746	17.3	601	279	41	457380
Cpappd:148	Cpappd	148	61175	36175	48126	50521	61175	33.5	619	298	33	291608
Cpappv:148	Cpappv	148	65066	40066	47687	50459	65066	31.4	593	335	32	277163
Cpp:46	Cpp	46	2453	-22546	-34	-34	2453	20.3	600	231	54	535723
Cppa:75	Cppa	75	14263	-10736	10760	10769	14263	28.0	610	239	47	681090
Cppaa:114	Cppaa	114	35354	10354	28162	28789	35354	44.8	514	303	40	370676
Cppaaa:163	Cppaaa	163	44764	21153	35382	35766	44764	48.2	449	282	32	143612
Cppaap:163	Cppaap	163	53796	28796	41207	42146	53796	43.5	492	296	32	165482
Cppap:114	Cppap	114	35913	10913	26878	28248	35913	37.2	552	317	43	482538
Cppapa:162	Cppapa	162	50913	25913	40266	40814	50913	48.5	511	234	32	151205
Cppapp:162	Cppapp	162	54364	29364	38441	40007	54364	44.5	534	290	32	175853
Cppp:75	Cppp	75	8784	-16215	5545	5549	8784	12.6	588	278	48	454310
Cpppa:110	Cpppa	110	32571	7571	26017	26313	32571	29.4	570	259	40	413168
Cpppaa:150	Cpppaa	150	53093	28093	41938	42874	53093	43.1	543	209	33	187690
Cpppap:150	Cpppap	150	58777	33777	49470	49893	58777	34.0	592	246	36	301166
Cpppp:110	Cpppp	110	35767	10767	26527	27877	35767	27.1	582	306	41	442726
Cppppa:156	Cppppa	156	59422	34422	39740	43567	59422	37.5	555	304	33	226955
Cppppp:156	Cppppp	156	53108	28108	40361	41717	53108	42.9	566	251	34	220509
P3:13	P3	13	2012	-22987	-537	-543	2012	21.4	589	277	61	525380
D:32	D	32	2047	-22952	-507	-512	2047	21.5	599	272	55	391281
Da:60	Da	60	3306	-21693	740	738	3306	18.2	503	360	47	131561
Daa:95	Daa	95	9053	-15946	5806	5852	9053	25.7	445	366	39	119210
Daaa:133	Daaa	133	14693	-10306	8023	8521	14693	37.6	398	331	28	47431
Daap:133	Daap	133	14920	-10079	7628	8255	14920	39.7	423	333	29	52259
Dap:95	Dap	95	6785	-18214	3572	3624	6785	21.4	511	333	42	106198
Dapa:130	Dapa	130	8130	-11661	4172	4450	8130	18.4	434	297	35	62598
Dapaa:178	Dapaa	178	12584	-12416	7748	7747	12584	15.6	396	300	28	44471
Dapap:178	Dapap	178	14903	-10096	6879	8275	14903	19.3	445	296	27	43889
Dapp:130	Dapp	130	11082	-13917	5812	6163	11082	24.0	440	315	32	65477
Dp:60	Dp	60	3506	-21493	741	740	3506	32.7	572	341	47	188642
Dpa:95	Dpa	95	8874	-16125	5689	5705	8874	45.2	500	304	39	101914
Dpaa:134	Dpaa	134	18261	-6738	11405	11936	18261	48.1	461	253	29	53147
Dpap:134	Dpap	134	16623	-8376	11202	11450	16623	46.4	425	298	32	69546
Dpp:95	Dpp	95	8737	-16262	5233	5286	8737	33.1	548	299	42	121974
Dppa:130	Dppa	130	18174	-6825	12252	12703	18174	46.5	482	224	32	58249
Dppp:130	Dppp	130	15749	-9250	9678	10263	15749	39.7	518	209	35	86903
Dpppa:178	Dpppa	178	36755	11755	25509	25602	36755	37.0	497	144	22	26132
Dpppp:178	Dpppp	178	27447	2447	18527	19312	27447	42.0	506	198	28	46396
P4:32	P4	32	1945	-23054	-522	-531	1945	32.3	523	351	50	285476
Z2:84	Z2	84	2323	-22676	-878	-695	2323	35.9	498	297	38	87647
Z3:84	Z3	84	2222	-22777	-863	-587	2222	34.8	429	318	38	91255
