# Supplementary material for: Quantitative Differences in Nuclear β-catenin and TCF Pattern Embryonic Cells in C. elegans
Source: PLoS Genet. 2015 Oct 21;11(10):e1005585. doi: 10.1371/journal.pgen.1005585 (PMC4619327; doi:10.1371/journal.pgen.1005585)
Supplement: S1 Data — For each cell analyzed, birth time is given in column 3 and the average nuclear reporter intensity over the lifetime of the cell (corrected for background) is given in column 7 (“blot”). For information on each embryo’s strain information and experimental conditions, refer to S2 Table. (ZIP) [file pgen.1005585.s005.zip › CAs/CA20110917_tbx-11_pop-1i_L4.csv]

cellTime	cell	time	none	global	local	blot	cross	z	x	y	size	gweight
ABa:1	ABa	1	1858	-23142	-589	-589	1858	41.0	466	288	62	240666
ABal:2	ABal	2	1851	-23148	-479	-479	1851	28.7	521	208	73	1052781
ABala:12	ABala	12	1872	-23127	-457	-457	1872	35.1	552	249	64	706870
ABalaa:26	ABalaa	26	2071	-22928	-240	-240	2071	38.3	574	247	56	811877
ABalaaa:46	ABalaaa	46	6259	-18740	3659	3660	6259	40.5	574	240	48	1035830
ABalaaaa:70	ABalaaaa	70	23677	-1322	18249	18687	23677	39.1	532	310	41	759807
ABalaaaal:106	ABalaaaal	106	38247	13247	29588	30280	38247	22.9	503	325	35	483576
ABalaaaala:154	ABalaaaala	154	46759	21759	35748	36506	46759	25.0	510	325	30	333055
ABalaaaalp:154	ABalaaaalp	154	47083	22083	33869	35328	47083	30.3	504	286	30	336629
ABalaaaar:106	ABalaaaar	106	37056	12056	28125	29070	37056	28.7	487	304	35	514598
ABalaaaarl:150	ABalaaaarl	150	49227	24227	36879	38411	49227	33.4	479	309	30	338584
ABalaaaarr:150	ABalaaaarr	150	43312	18312	29506	31753	43312	26.2	477	301	30	342180
ABalaaap:70	ABalaaap	70	16857	-8142	11924	12204	16857	30.0	509	302	42	660567
ABalaaapa:102	ABalaaapa	102	31652	6652	25048	25487	31652	20.2	527	290	38	612756
ABalaaapal:142	ABalaaapal	142	37737	12737	28092	29045	37737	16.6	518	282	32	375278
ABalaaapar:142	ABalaaapar	142	52550	27550	37515	41310	52550	25.4	511	238	31	413155
ABalaaapp:102	ABalaaapp	102	25484	484	18911	19236	25484	12.7	483	299	38	494635
ABalaaappl:142	ABalaaappl	142	34376	9376	24269	25620	34376	15.8	497	315	32	349334
ABalaaappr:142	ABalaaappr	142	30884	5884	22837	23108	30884	11.9	456	300	31	250948
ABalaap:46	ABalaap	46	5029	-19970	2363	2363	5029	52.7	492	223	47	664315
ABalaapa:70	ABalaapa	70	21098	-3901	15388	15701	21098	40.2	499	274	41	634330
ABalaapaa:107	ABalaapaa	107	43129	18129	32880	33637	43129	22.4	482	269	35	468522
ABalaapaaa:152	ABalaapaaa	152	72522	47522	56055	61052	72522	24.8	489	258	30	365654
ABalaapaap:152	ABalaapaap	152	44711	19711	29939	32956	44711	18.7	473	267	32	341878
ABalaapap:107	ABalaapap	107	35107	10107	25648	26248	35107	13.9	492	253	36	452831
ABalaapapa:151	ABalaapapa	151	55300	30300	42734	43320	55300	16.4	518	242	30	337550
ABalaapapp:151	ABalaapapp	151	44412	19412	32682	33380	44412	10.4	488	260	31	281567
ABalaapp:70	ABalaapp	70	16409	-8590	12182	12240	16409	40.6	461	236	42	555780
ABalaappa:103	ABalaappa	103	43348	18348	31817	34009	43348	21.9	485	221	35	497279
ABalaappaa:148	ABalaappaa	148	74369	49369	57663	62652	74369	21.1	511	201	30	397182
ABalaappap:148	ABalaappap	148	53857	28857	30566	37557	53857	18.4	486	217	32	342257
ABalaappp:103	ABalaappp	103	31630	6630	22177	23442	31630	18.1	453	225	36	401341
ABalaapppa:145	ABalaapppa	145	41935	16935	30742	31139	41935	11.0	478	219	31	274937
ABalaapppp:145	ABalaapppp	145	44081	19081	31787	34026	44081	16.5	444	240	30	247540
ABalap:26	ABalap	26	2115	-22884	-337	-337	2115	28.1	512	296	58	611009
ABalapa:46	ABalapa	46	5544	-19455	2835	2840	5544	29.0	542	287	50	988241
ABalapaa:70	ABalapaa	70	21119	-3880	15994	16144	21119	29.5	483	311	42	631799
ABalapaaa:105	ABalapaaa	105	30662	5662	23169	23600	30662	12.4	429	267	36	333420
ABalapaaaa:151	ABalapaaaa	151	44490	19490	32762	33657	44490	9.8	447	245	30	229623
ABalapaaap:151	ABalapaaap	151	33385	8385	25377	26165	33385	10.4	415	267	32	192033
ABalapaap:105	ABalapaap	105	22512	-2487	15615	16301	22512	12.2	385	259	36	238906
ABalapaapa:147	ABalapaapa	147	23795	-1204	16675	17174	23795	10.3	377	235	33	139296
ABalapaapp:147	ABalapaapp	147	28018	3018	20370	20686	28018	11.3	336	246	30	118030
ABalapap:70	ABalapap	70	14685	-10314	10301	10370	14685	20.0	459	264	43	443752
ABalapapa:105	ABalapapa	105	26758	1758	19316	19452	26758	14.3	395	179	36	296125
ABalapapaa:149	ABalapapaa	149	43719	18719	33068	34595	43719	15.5	400	165	32	252228
ABalapapap:149	ABalapapap	149	34848	9848	26195	27270	34848	15.2	346	155	32	202665
ABalapapp:105	ABalapapp	105	22700	-2299	17014	17064	22700	15.5	328	164	37	275437
ABalapappa:150	ABalapappa	150	30469	5469	23875	24012	30469	13.8	289	152	32	167316
ABalapappp:150	ABalapappp	150	42382	17382	34121	34314	42382	17.6	244	127	32	247093
ABalapp:46	ABalapp	46	4757	-20242	2190	2194	4757	36.1	480	241	50	782201
ABalappa:70	ABalappa	70	19419	-5580	14273	14376	19419	27.4	486	257	42	571701
ABalappaa:106	ABalappaa	106	50447	25447	39994	41998	50447	21.9	496	206	37	607809
ABalappaaa:151	ABalappaaa	151	87532	62532	63856	70374	87532	23.6	475	197	30	382003
ABalappaap:151	ABalappaap	151	57591	32591	43688	45070	57591	17.2	448	187	33	351540
ABalappap:106	ABalappap	106	36412	11412	27673	27907	36412	12.5	438	199	36	358716
ABalappapa:149	ABalappapa	149	41693	16693	31070	31450	41693	10.8	421	202	32	220877
ABalappapp:149	ABalappapp	149	40678	15678	26079	29123	40678	12.3	378	187	30	166194
ABalappp:70	ABalappp	70	12599	-12400	8585	8668	12599	21.8	404	237	42	361367
ABalapppa:105	ABalapppa	105	24236	-763	17091	17509	24236	12.3	354	220	36	230301
ABalapppaa:150	ABalapppaa	150	31154	6154	18999	21490	31154	10.8	347	188	33	174952
ABalapppap:150	ABalapppap	150	28168	3168	19194	19944	28168	11.1	310	208	30	116530
ABalapppp:105	ABalapppp	105	23770	-1229	17078	17256	23770	13.8	308	220	36	217831
ABalappppa:148	ABalappppa	148	28836	3836	20486	21239	28836	10.8	279	237	32	137980
ABalappppp:148	ABalappppp	148	31937	6937	23826	24068	31937	11.6	231	240	31	142392
ABalp:12	ABalp	12	1908	-23091	-419	-419	1908	34.2	484	152	62	556094
ABalpa:26	ABalpa	26	1934	-23065	-389	-389	1934	41.2	524	164	56	720580
ABalpaa:45	ABalpaa	45	3594	-21405	1177	1180	3594	40.4	534	162	49	1011856
ABalpaaa:69	ABalpaaa	69	10429	-14570	7278	7361	10429	36.9	573	254	42	951258
ABalpaaaa:100	ABalpaaaa	100	14792	-10207	10063	10977	14792	27.0	580	225	38	863018
ABalpaaaaa:141	ABalpaaaaa	141	13464	-11535	8785	9637	13464	25.9	569	204	33	571416
ABalpaaaap:141	ABalpaaaap	141	13402	-11597	8151	9161	13402	34.3	579	195	32	518767
ABalpaaap:100	ABalpaaap	100	14867	-10132	8145	10003	14867	24.6	544	221	38	763919
ABalpaaapa:142	ABalpaaapa	142	15994	-9005	7541	9482	15994	30.4	542	218	30	432977
ABalpaaapp:142	ABalpaaapp	142	15447	-9552	5743	7986	15447	29.5	512	212	32	499277
ABalpaap:69	ABalpaap	69	7906	-17093	4543	4671	7906	42.4	526	236	42	774637
ABalpaapa:97	ABalpaapa	97	12444	-12555	7573	8119	12444	30.9	565	274	40	874931
ABalpaapaa:133	ABalpaapaa	133	8927	-16072	3931	5142	8927	19.1	557	264	40	874581
ABalpaapap:133	ABalpaapap	133	11548	-13451	6703	7953	11548	23.5	583	231	36	753310
ABalpaapp:97	ABalpaapp	97	13591	-11408	8171	8535	13591	35.9	528	231	35	621820
ABalpaappa:137	ABalpaappa	137	14482	-10517	8777	9701	14482	32.5	578	231	31	512764
ABalpaappp:137	ABalpaappp	137	12612	-12387	6025	6814	12612	38.5	556	219	31	449531
ABalpap:45	ABalpap	45	3246	-21753	774	777	3246	51.2	445	149	49	775333
ABalpapa:68	ABalpapa	68	8496	-16503	5218	5341	8496	50.5	514	191	44	804127
ABalpapaa:98	ABalpapaa	98	25813	813	20398	20749	25813	40.9	574	254	38	811536
ABalpapaaa:141	ABalpapaaa	141	39774	14774	31820	32801	39774	40.4	589	256	34	575383
ABalpapaap:141	ABalpapaap	141	38176	13176	29364	30106	38176	47.4	562	238	31	407841
ABalpapap:98	ABalpapap	98	21035	-3964	14719	15259	21035	46.4	527	236	37	663561
ABalpapapa:141	ABalpapapa	141	34247	9247	22743	23239	34247	50.9	508	205	29	312827
ABalpapapp:141	ABalpapapp	141	32666	7666	22580	23708	32666	49.0	471	205	31	342890
ABalpapp:68	ABalpapp	68	6705	-18294	3805	3808	6705	55.0	431	181	45	688713
ABalpappa:96	ABalpappa	96	17588	-7411	12605	12884	17588	53.7	497	248	38	581912
ABalpappaa:134	ABalpappaa	134	41688	16688	29157	30481	41688	51.3	521	236	30	355134
ABalpappap:134	ABalpappap	134	37947	12947	23459	25523	37947	53.0	483	241	31	346613
ABalpappp:96	ABalpappp	96	14967	-10032	10426	10668	14967	53.9	444	223	39	533070
ABalpapppa:132	ABalpapppa	132	40668	15668	28192	30033	40668	47.2	462	246	33	408947
ABalpapppp:132	ABalpapppp	132	31549	6549	22137	22889	31549	52.0	429	269	35	409414
ABalpp:26	ABalpp	26	2005	-22994	-316	-318	2005	31.8	444	128	58	634897
ABalppa:45	ABalppa	45	3819	-21180	1381	1382	3819	34.5	477	121	49	974777
ABalppaa:69	ABalppaa	69	11527	-13472	8283	8356	11527	39.2	573	203	42	965301
ABalppaaa:103	ABalppaaa	103	17852	-7147	11567	12791	17852	34.2	566	189	36	750831
ABalppaaaa:148	ABalppaaaa	148	24609	-390	10543	16048	24609	35.2	539	194	30	476725
ABalppaaap:148	ABalppaaap	148	15321	-9678	7102	8346	15321	40.7	509	200	31	422587
ABalppaap:103	ABalppaap	103	16112	-8887	10366	10976	16112	43.6	554	177	35	669718
ABalppaapa:149	ABalppaapa	149	20724	-4275	8739	10679	20724	43.1	540	188	30	444045
ABalppaapp:149	ABalppaapp	149	17349	-7650	7006	8742	17349	44.7	548	160	31	440134
ABalppap:69	ABalppap	69	8406	-16593	5193	5315	8406	39.0	526	165	44	969785
ABalppapa:99	ABalppapa	99	12597	-12402	6929	7945	12597	46.5	544	205	37	667231
ABalppapaa:137	ABalppapaa	137	13929	-11070	7982	9133	13929	42.5	573	199	32	492297
ABalppapap:137	ABalppapap	137	12473	-12526	4070	6291	12473	48.8	544	202	31	412875
ABalppapp:99	ABalppapp	99	11061	-13938	6514	6939	11061	51.4	500	192	36	551869
ABalppappa:136	ABalppappa	136	11565	-13434	4547	5671	11565	49.6	522	177	32	457765
ABalppappp:136	ABalppappp	136	10458	-14541	4456	5178	10458	54.2	486	180	32	366171
ABalppp:45	ABalppp	45	3231	-21769	764	769	3231	44.4	384	121	49	809302
ABalpppa:68	ABalpppa	68	8143	-16856	4575	4733	8143	43.4	479	180	42	657977
ABalpppaa:98	ABalpppaa	98	27683	2683	20462	21351	27683	36.4	533	176	35	670247
ABalpppaaa:140	ABalpppaaa	140	49513	24513	33687	38044	49513	35.3	541	166	32	549018
ABalpppaap:140	ABalpppaap	140	47979	22979	35341	39065	47979	37.4	540	138	32	524842
ABalpppap:98	ABalpppap	98	21927	-3072	15140	16119	21927	40.3	498	167	38	731652
ABalpppapa:135	ABalpppapa	135	43448	18448	26683	30580	43448	39.6	514	156	31	475206
ABalpppapp:135	ABalpppapp	135	37535	12535	23062	27056	37535	42.5	482	162	34	543347
ABalpppp:68	ABalpppp	68	7604	-17395	4628	4649	7604	44.6	420	153	43	652413
ABalppppa:98	ABalppppa	98	22020	-2979	15942	16480	22020	31.4	483	181	38	662131
ABalppppaa:137	ABalppppaa	137	53610	28610	38062	41232	53610	32.6	490	165	34	589447
ABalppppap:137	ABalppppap	137	53844	28844	38260	41474	53844	27.6	464	171	32	482769
ABalppppp:98	ABalppppp	98	17584	-7416	12762	12930	17584	37.2	444	165	38	589381
ABalpppppa:135	ABalpppppa	135	44046	19046	27812	32752	44046	37.7	462	154	33	522651
ABalpppppp:135	ABalpppppp	135	39352	14352	26533	29537	39352	36.6	431	147	33	477291
ABar:2	ABar	2	1847	-23153	-523	-523	1847	38.4	426	338	71	1001778
ABara:12	ABara	12	1954	-23045	-485	-486	1954	50.9	431	299	62	423353
ABaraa:26	ABaraa	26	2083	-22916	-317	-317	2083	51.3	490	296	55	531497
ABaraaa:45	ABaraaa	45	3587	-21412	1072	1071	3587	48.1	514	313	49	881987
ABaraaaa:68	ABaraaaa	68	8667	-16332	4986	5241	8667	48.4	492	325	42	725174
ABaraaaaa:100	ABaraaaaa	100	14063	-10936	8402	8946	14063	34.2	522	274	35	676335
ABaraaaaaa:143	ABaraaaaaa	143	13697	-11302	6867	8230	13697	27.6	558	249	31	529494
ABaraaaaap:143	ABaraaaaap	143	14944	-10055	6354	7787	14944	30.8	527	259	30	452186
ABaraaaap:100	ABaraaaap	100	12835	-12164	7059	7928	12835	37.2	490	257	36	638325
ABaraaaapa:147	ABaraaaapa	147	13782	-11217	6299	7471	13782	36.7	518	236	31	523676
ABaraaaapp:147	ABaraaaapp	147	13805	-11194	4378	5941	13805	40.4	486	239	31	431992
ABaraaap:68	ABaraaap	68	6949	-18050	3785	3842	6949	45.3	444	301	43	620677
ABaraaapa:96	ABaraaapa	96	11265	-13734	5759	6578	11265	45.0	507	279	38	666884
ABaraaapaa:134	ABaraaapaa	134	13421	-11578	8003	9174	13421	28.1	583	261	33	599360
ABaraaapap:134	ABaraaapap	134	10414	-14585	4454	5583	10414	35.4	572	283	35	656521
ABaraaapp:96	ABaraaapp	96	10351	-14648	5173	5819	10351	47.2	465	266	36	556279
ABaraaappa:138	ABaraaappa	138	12635	-12365	4658	6274	12635	39.7	555	256	30	405403
ABaraaappp:138	ABaraaappp	138	11582	-13417	4403	5127	11582	43.3	521	250	31	420171
ABaraap:45	ABaraap	45	3405	-21594	768	765	3405	56.1	434	281	48	622144
ABaraapa:68	ABaraapa	68	8124	-16875	4411	4605	8124	54.5	446	337	43	642230
ABaraapaa:100	ABaraapaa	100	15515	-9484	11013	11343	15515	35.3	552	309	37	703277
ABaraapaaa:141	ABaraapaaa	141	15824	-9175	9495	10417	15824	26.9	550	294	32	473946
ABaraapaap:141	ABaraapaap	141	16986	-8013	9058	10290	16986	32.4	539	317	32	468744
ABaraapap:100	ABaraapap	100	13730	-11269	8711	9425	13730	40.6	505	343	38	688354
ABaraapapa:138	ABaraapapa	138	15324	-9675	6451	8281	15324	38.7	524	321	32	432022
ABaraapapp:138	ABaraapapp	138	14030	-10969	3928	6426	14030	41.7	496	315	32	419429
ABaraapp:68	ABaraapp	68	6382	-18617	3247	3270	6382	58.3	375	294	44	579593
ABaraappa:96	ABaraappa	96	10092	-14907	5401	5780	10092	56.9	462	290	37	489000
ABaraappaa:136	ABaraappaa	136	14361	-10638	6600	8358	14361	45.2	547	290	31	433571
ABaraappap:136	ABaraappap	136	11536	-13463	1420	3793	11536	49.8	517	268	31	352447
ABaraappp:96	ABaraappp	96	9527	-15472	5295	5526	9527	57.2	423	282	37	472189
ABaraapppa:135	ABaraapppa	135	10692	-14307	4054	4925	10692	52.3	495	288	31	323576
ABaraapppp:135	ABaraapppp	135	10649	-14350	974	3049	10649	55.9	460	278	31	280837
ABarap:26	ABarap	26	2011	-22988	-285	-285	2011	52.7	402	334	55	476402
ABarapa:45	ABarapa	45	3511	-21488	1111	1113	3511	49.5	440	357	48	765198
ABarapaa:69	ABarapaa	69	10220	-14779	6702	6823	10220	44.7	435	366	42	761578
ABarapaaa:103	ABarapaaa	103	18763	-6236	12588	13287	18763	39.6	496	308	35	572272
ABarapaaaa:147	ABarapaaaa	147	28191	3191	18585	20170	28191	39.1	535	285	29	388244
ABarapaaap:147	ABarapaaap	147	26128	1128	16565	18058	26128	38.2	501	282	29	371581
ABarapaap:103	ABarapaap	103	14668	-10331	8955	9475	14668	46.3	458	303	34	468206
ABarapaapa:143	ABarapaapa	143	20779	-4220	10817	12278	20779	46.2	474	297	30	335958
ABarapaapp:143	ABarapaapp	143	18062	-6937	7329	8651	18062	51.0	454	300	30	296766
ABarapap:69	ABarapap	69	8006	-16993	4508	4670	8006	50.3	412	328	41	581129
ABarapapa:100	ABarapapa	100	14507	-10492	9653	10233	14507	49.6	529	295	37	611373
ABarapapaa:143	ABarapapaa	143	21925	-3074	15271	16205	21925	42.8	551	325	31	380361
ABarapapap:143	ABarapapap	143	17463	-7536	10887	11961	17463	50.7	547	278	32	370177
ABarapapp:100	ABarapapp	100	13582	-11417	8712	9134	13582	50.8	493	323	38	584679
ABarapappa:141	ABarapappa	141	21110	-3889	14125	14962	21110	48.4	522	329	32	372695
ABarapappp:141	ABarapappp	141	15844	-9155	7056	9232	15844	53.1	499	323	33	360865
ABarapp:45	ABarapp	45	3274	-21725	718	717	3274	57.1	362	305	48	602961
ABarappa:68	ABarappa	68	8193	-16806	4786	4956	8193	51.5	370	340	42	596304
ABarappaa:100	ABarappaa	100	18907	-6092	12595	13397	18907	49.6	450	347	35	482421
ABarappaaa:141	ABarappaaa	141	29779	4779	17641	19257	29779	54.7	470	332	31	322003
ABarappaap:141	ABarappaap	141	27843	2843	15409	16671	27843	58.0	440	330	30	262201
ABarappap:100	ABarappap	100	16652	-8347	9702	10799	16652	53.0	424	335	36	483178
ABarappapa:140	ABarappapa	140	32761	7761	19390	21448	32761	53.3	445	367	31	320957
ABarappapp:140	ABarappapp	140	28526	3526	16434	17758	28526	55.1	413	351	30	278024
ABarappp:68	ABarappp	68	7331	-17668	4393	4434	7331	51.7	319	301	42	525523
ABarapppa:98	ABarapppa	98	15762	-9237	10223	10699	15762	44.9	426	312	37	525982
ABarapppaa:137	ABarapppaa	137	37076	12076	23677	25485	37076	41.5	466	323	31	398849
ABarapppap:137	ABarapppap	137	32964	7964	19210	20707	32964	47.5	442	327	30	319927
ABarapppp:98	ABarapppp	98	13645	-11354	8542	9222	13645	49.1	382	303	38	529046
ABarappppa:135	ABarappppa	135	35996	10996	21181	23791	35996	47.3	465	358	31	358979
ABarappppp:135	ABarappppp	135	32765	7765	20393	21693	32765	45.3	427	358	31	367345
ABarp:12	ABarp	12	1953	-23046	-411	-411	1953	28.9	373	345	62	458586
ABarpa:26	ABarpa	26	2040	-22959	-315	-315	2040	28.1	433	353	59	606979
ABarpaa:45	ABarpaa	45	3536	-21463	1038	1039	3536	25.0	481	343	51	848639
ABarpaaa:67	ABarpaaa	67	13190	-11809	9219	9444	13190	28.3	461	358	43	700125
ABarpaaaa:100	ABarpaaaa	100	27861	2861	19604	20539	27861	28.8	452	325	36	513495
ABarpaaaaa:141	ABarpaaaaa	141	36061	11061	20078	23837	36061	28.9	472	342	32	400567
ABarpaaaap:141	ABarpaaaap	141	35324	10324	23459	25749	35324	24.4	440	345	31	346561
ABarpaaap:100	ABarpaaap	100	28907	3907	20587	21650	28907	26.4	464	361	36	543303
ABarpaaapa:144	ABarpaaapa	144	36285	11285	24415	26279	36285	32.5	501	347	32	369917
ABarpaaapp:144	ABarpaaapp	144	38969	13969	24070	27963	38969	25.4	470	369	30	352200
ABarpaap:67	ABarpaap	67	7689	-17310	4363	4370	7689	15.5	417	324	46	512560
ABarpaapa:96	ABarpaapa	96	20156	-4843	13844	14226	20156	15.8	445	332	39	533509
ABarpaapaa:135	ABarpaapaa	135	36202	11202	25177	26683	36202	18.8	482	341	32	382004
ABarpaapap:135	ABarpaapap	135	25184	184	17460	18469	25184	15.3	443	338	35	404505
ABarpaapp:96	ABarpaapp	96	18236	-6763	12142	12648	18236	15.6	393	334	39	477773
ABarpaappa:136	ABarpaappa	136	22778	-2221	16776	16936	22778	12.8	397	340	35	345953
ABarpaappp:136	ABarpaappp	136	17965	-7034	10581	12053	17965	10.7	375	300	32	202105
ABarpap:45	ABarpap	45	3596	-21403	1121	1117	3596	35.5	425	306	49	697778
ABarpapa:67	ABarpapa	67	12957	-12043	9031	9228	12957	30.5	406	350	44	727603
ABarpapaa:101	ABarpapaa	101	31550	6550	23450	24490	31550	35.1	426	354	39	668977
ABarpapaaa:140	ABarpapaaa	140	54116	29116	38556	42505	54116	39.7	481	365	32	401304
ABarpapaap:140	ABarpapaap	140	47610	22610	28047	34695	47610	36.1	456	355	35	500958
ABarpapap:101	ABarpapap	101	32315	7315	23499	24895	32315	30.4	387	360	38	647536
ABarpapapa:139	ABarpapapa	139	50498	25498	32691	37842	50498	35.5	432	372	33	426601
ABarpapapp:139	ABarpapapp	139	49248	24248	35679	38380	49248	31.7	400	372	33	444277
ABarpapp:67	ABarpapp	67	9628	-15371	5972	6113	9628	26.5	387	297	45	546479
ABarpappa:99	ABarpappa	99	34325	9325	24985	26120	34325	24.7	418	353	37	601957
ABarpappaa:143	ABarpappaa	143	56097	31097	40533	42839	56097	27.4	435	383	30	345384
ABarpappap:143	ABarpappap	143	48132	23132	35075	37539	48132	23.4	398	377	32	372968
ABarpappp:99	ABarpappp	99	25216	216	18566	19207	25216	24.3	360	338	40	594422
ABarpapppa:139	ABarpapppa	139	47807	22807	35582	37204	47807	25.5	363	378	32	387747
ABarpapppp:139	ABarpapppp	139	34232	9232	24397	25678	34232	17.5	342	354	35	384468
ABarpp:26	ABarpp	26	2061	-22938	-347	-347	2061	22.9	317	340	58	454436
ABarppa:45	ABarppa	45	3264	-21735	731	731	3264	19.9	390	345	51	628107
ABarppaa:67	ABarppaa	67	10011	-14988	6236	6293	10011	18.5	354	325	44	425162
ABarppaaa:103	ABarppaaa	103	21149	-3850	14706	15245	21149	11.6	353	313	37	326567
ABarppaaaa:147	ABarppaaaa	147	24463	-536	15126	16327	24463	9.3	349	284	30	156280
ABarppaaap:147	ABarppaaap	147	22789	-2210	15237	16148	22789	11.4	317	303	33	174168
ABarppaap:103	ABarppaap	103	17927	-7072	11760	12268	17927	11.4	308	294	38	289130
ABarppaapa:144	ABarppaapa	144	23815	-1184	16689	17430	23815	11.5	283	322	35	232878
ABarppaapp:144	ABarppaapp	144	22464	-2535	14366	15258	22464	10.2	263	282	30	130891
ABarppap:67	ABarppap	67	7835	-17164	4668	4690	7835	17.4	340	258	44	323455
ABarppapa:101	ABarppapa	101	15297	-9702	9710	10082	15297	13.0	276	266	37	256165
ABarppapaa:142	ABarppapaa	142	24902	-97	16996	17967	24902	12.1	235	298	33	212360
ABarppapap:142	ABarppapap	142	28223	3223	20058	20958	28223	15.7	188	289	34	293700
ABarppapp:101	ABarppapp	101	13672	-11327	9300	9316	13672	13.0	243	213	39	226647
ABarppappa:144	ABarppappa	144	24350	-649	16918	17390	24350	11.9	197	252	32	181519
ABarppappp:144	ABarppappp	144	18272	-6727	13057	13250	18272	10.0	184	202	34	157137
ABarppp:45	ABarppp	45	3345	-21654	821	821	3345	26.1	299	347	50	733310
ABarpppa:67	ABarpppa	67	11506	-13493	7962	8030	11506	23.7	299	326	45	548230
ABarpppaa:100	ABarpppaa	100	33532	8532	25778	26762	33532	19.8	316	353	38	524179
ABarpppaaa:143	ABarpppaaa	143	70658	45658	56721	58286	70658	22.6	322	377	30	358732
ABarpppaap:143	ABarpppaap	143	46772	21772	35489	37667	46772	20.1	287	362	34	408411
ABarpppap:100	ABarpppap	100	30646	5646	21838	23270	30646	19.8	283	323	38	457561
ABarpppapa:141	ABarpppapa	141	45119	20119	35904	36927	45119	19.1	251	351	34	355865
ABarpppapp:141	ABarpppapp	141	55181	30181	42351	44332	55181	19.2	206	324	32	343158
ABarpppp:67	ABarpppp	67	8522	-16477	5407	5405	8522	22.8	259	265	45	398399
ABarppppa:98	ABarppppa	98	27801	2801	20445	21620	27801	22.2	252	300	38	435174
ABarppppaa:141	ABarppppaa	141	58081	33081	44720	47201	58081	25.8	201	345	33	415172
ABarppppap:141	ABarppppap	141	60302	35302	47403	49445	60302	28.8	165	326	33	457192
ABarppppp:98	ABarppppp	98	25476	476	19679	20355	25476	21.5	209	268	39	397895
ABarpppppa:142	ABarpppppa	142	54218	29218	42837	44314	54218	23.5	163	302	32	368511
ABarpppppp:142	ABarpppppp	142	54542	29542	45342	45842	54542	29.3	129	276	33	388664
ABp:1	ABp	1	1981	-23019	-429	-429	1981	40.0	258	302	62	272425
ABpl:2	ABpl	2	2091	-22908	-228	-228	2091	17.4	337	231	74	487017
ABpla:12	ABpla	12	2160	-22839	-195	-195	2160	16.7	435	242	64	283790
ABplaa:25	ABplaa	25	1998	-23001	-393	-396	1998	17.6	483	226	58	383935
ABplaaa:45	ABplaaa	45	2756	-22243	353	354	2756	19.6	534	222	52	899856
ABplaaaa:67	ABplaaaa	67	6820	-18179	3847	3906	6820	26.4	561	245	45	970051
ABplaaaaa:97	ABplaaaaa	97	12872	-12127	8240	8893	12872	29.2	551	164	38	861322
ABplaaaaaa:134	ABplaaaaaa	134	13577	-11422	4283	6860	13577	27.8	526	162	34	645003
ABplaaaaap:134	ABplaaaaap	134	12249	-12750	6353	7511	12249	28.9	518	127	34	624541
ABplaaaap:97	ABplaaaap	97	11312	-13687	6819	7321	11312	23.2	518	162	39	819052
ABplaaaapa:133	ABplaaaapa	133	13073	-11926	5272	7392	13073	22.6	500	151	34	626099
ABplaaaapp:133	ABplaaaapp	133	10889	-14110	4064	5258	10889	27.5	473	126	34	614311
ABplaaap:67	ABplaaap	67	5506	-19493	2401	2504	5506	21.6	512	215	43	610991
ABplaaapa:96	ABplaaapa	96	11246	-13753	7010	7292	11246	19.9	474	156	39	695328
ABplaaapaa:138	ABplaaapaa	138	22025	-2974	13889	15688	22025	19.5	469	148	34	583046
ABplaaapap:138	ABplaaapap	138	19629	-5370	13145	14352	19629	21.2	432	130	34	553186
ABplaaapp:96	ABplaaapp	96	10381	-14618	4967	6063	10381	26.6	437	141	39	631418
ABplaaappa:133	ABplaaappa	133	20995	-4005	12207	13880	20995	29.6	422	158	34	496496
ABplaaappp:133	ABplaaappp	133	16408	-8591	9157	10646	16408	34.8	385	133	36	565961
ABplaap:45	ABplaap	45	2620	-22379	273	273	2620	23.4	454	184	51	661793
ABplaapa:66	ABplaapa	66	7652	-17347	4734	4766	7652	23.3	538	170	46	981286
ABplaapaa:97	ABplaapaa	97	25267	267	19018	19975	25267	33.1	513	133	39	885607
ABplaapaaa:135	ABplaapaaa	135	36419	11419	27743	29045	36419	36.3	501	112	33	550045
ABplaapaap:135	ABplaapaap	135	29210	4210	19046	20904	29210	43.6	481	112	34	555665
ABplaapap:97	ABplaapap	97	22934	-2065	16481	17483	22934	29.5	476	122	39	817818
ABplaapapa:135	ABplaapapa	135	32580	7580	22050	24219	32580	39.1	458	101	34	598151
ABplaapapp:135	ABplaapapp	135	31368	6368	19793	22748	31368	33.4	436	108	34	546758
ABplaapp:66	ABplaapp	66	6003	-18996	3123	3143	6003	23.8	464	163	45	653788
ABplaappa:96	ABplaappa	96	24762	-237	19155	19735	24762	31.6	430	98	39	841436
ABplaappaa:137	ABplaappaa	137	55712	30712	45365	46387	55712	33.1	410	91	30	468949
ABplaappap:137	ABplaappap	137	37593	12593	27237	28179	37593	41.0	405	97	34	517222
ABplaappp:96	ABplaappp	96	20786	-4213	14696	15594	20786	33.9	387	110	40	772241
ABplaapppa:136	ABplaapppa	136	33192	8192	23030	24020	33192	48.3	381	106	33	444728
ABplaapppp:136	ABplaapppp	136	35614	10614	27180	27941	35614	44.3	351	100	34	495296
ABplap:25	ABplap	25	2058	-22941	-181	-182	2058	17.3	381	228	57	236216
ABplapa:45	ABplapa	45	2822	-22177	315	315	2822	14.0	449	257	51	456841
ABplapaa:68	ABplapaa	68	6103	-18896	2947	2953	6103	12.4	466	212	44	458983
ABplapaaa:101	ABplapaaa	101	13278	-11721	8730	9037	13278	19.7	412	146	38	533107
ABplapaaaa:142	ABplapaaaa	142	17295	-7704	7976	10214	17295	22.3	406	142	31	376869
ABplapaaap:142	ABplapaaap	142	13672	-11327	6610	7667	13672	25.0	375	147	30	284837
ABplapaap:101	ABplapaap	101	12459	-12540	7889	8265	12459	21.4	374	121	38	579005
ABplapaapa:139	ABplapaapa	139	16148	-8851	9854	10739	16148	25.1	388	111	32	447524
ABplapaapp:139	ABplapaapp	139	12826	-12173	7089	7795	12826	25.8	349	116	34	422040
ABplapap:68	ABplapap	68	5078	-19922	2193	2229	5078	16.9	406	195	44	380699
ABplapapa:98	ABplapapa	98	9795	-15204	5589	6033	9795	17.6	336	131	39	488494
ABplapapaa:137	ABplapapaa	137	10509	-14490	5019	5960	10509	18.4	325	125	34	358047
ABplapapap:137	ABplapapap	137	11723	-13276	6744	7304	11723	21.3	295	107	33	383456
ABplapapp:98	ABplapapp	98	9621	-15378	5747	5957	9621	19.1	283	123	40	520921
ABplapappa:137	ABplapappa	137	11594	-13405	5677	6664	11594	23.0	258	101	34	442481
ABplapappp:137	ABplapappp	137	13717	-11282	8837	9487	13717	26.7	223	94	34	481130
ABplapp:45	ABplapp	45	2448	-22551	71	71	2448	16.7	364	190	52	444005
ABplappa:67	ABplappa	67	7398	-17601	4414	4445	7398	20.9	416	131	44	621044
ABplappaa:99	ABplappaa	99	19317	-5682	14241	14772	19317	29.6	345	98	38	639125
ABplappaaa:138	ABplappaaa	138	27293	2293	19793	20769	27293	34.3	360	94	33	456812
ABplappaap:138	ABplappaap	138	25001	1	17504	18961	25001	36.7	321	90	34	486483
ABplappap:99	ABplappap	99	16548	-8451	11312	12178	16548	27.8	296	100	40	630554
ABplappapa:137	ABplappapa	137	26330	1330	19957	21019	26330	31.0	307	93	33	474129
ABplappapp:137	ABplappapp	137	22854	-2145	16010	17402	22854	33.4	261	91	35	499759
ABplappp:67	ABplappp	67	6103	-18896	3366	3370	6103	20.2	343	137	46	537977
ABplapppa:97	ABplapppa	97	17454	-7545	12323	13041	17454	30.2	258	100	39	600978
ABplapppaa:135	ABplapppaa	135	26961	1961	17952	20009	26961	36.4	230	93	34	480426
ABplapppap:135	ABplapppap	135	24709	-290	15131	17228	24709	39.2	198	96	34	477655
ABplapppp:97	ABplapppp	97	16744	-8255	12421	12695	16744	31.4	208	96	41	683145
ABplappppa:134	ABplappppa	134	23922	-1077	14976	16749	23922	42.3	164	101	33	434498
ABplappppp:134	ABplappppp	134	23052	-1947	15043	16530	23052	41.5	134	111	34	435477
ABplp:12	ABplp	12	2024	-22975	-245	-246	2024	22.8	323	143	63	323536
ABplpa:26	ABplpa	26	1930	-23069	-283	-283	1930	31.6	356	111	58	604579
ABplpaa:46	ABplpaa	46	2354	-22645	85	85	2354	25.8	408	112	50	893033
ABplpaaa:68	ABplpaaa	68	3993	-21006	1401	1497	3993	33.0	503	123	43	955876
ABplpaaaa:99	ABplpaaaa	99	5463	-19536	1804	2136	5463	47.0	513	151	37	663774
ABplpaaaaa:139	ABplpaaaaa	139	7649	-17350	-185	1193	7649	48.4	505	151	32	441278
ABplpaaaap:139	ABplpaaaap	139	6162	-18837	534	1228	6162	50.2	472	150	31	363103
ABplpaaap:99	ABplpaaap	99	4747	-20252	1761	1937	4747	49.0	475	136	36	566489
ABplpaaapa:137	ABplpaaapa	137	4360	-20639	1150	1462	4360	55.7	452	158	32	338289
ABplpaaapp:137	ABplpaaapp	137	4268	-20731	1088	1353	4268	54.4	426	155	30	280221
ABplpaap:68	ABplpaap	68	3734	-21265	1016	1084	3734	32.3	448	116	43	827071
ABplpaapa:98	ABplpaapa	98	5145	-19854	2054	2184	5145	44.1	463	110	38	732231
ABplpaapaa:137	ABplpaapaa	137	5083	-19916	1117	1442	5083	49.8	448	120	31	360928
ABplpaapap:137	ABplpaapap	137	6224	-18775	452	1099	6224	45.1	433	143	31	360749
ABplpaapp:98	ABplpaapp	98	4807	-20193	1638	1888	4807	46.0	421	107	37	608906
ABplpaappa:136	ABplpaappa	136	4835	-20164	-453	221	4835	52.0	408	128	31	332050
ABplpaappp:136	ABplpaappp	136	4736	-20263	-515	134	4736	45.0	398	145	32	368538
ABplpap:46	ABplpap	46	2360	-22640	74	77	2360	36.9	321	95	48	870072
ABplpapa:68	ABplpapa	68	4478	-20521	1909	1943	4478	43.0	437	106	44	850104
ABplpapaa:96	ABplpapaa	96	13126	-11873	8591	8864	13126	51.8	464	178	35	458628
ABplpapaaa:139	ABplpapaaa	139	20646	-4353	10177	11754	20646	54.0	457	213	30	304188
ABplpapaap:139	ABplpapaap	139	19418	-5581	10751	12193	19418	56.2	424	219	30	273305
ABplpapap:96	ABplpapap	96	11517	-13482	7657	7799	11517	53.6	428	150	37	516773
ABplpapapa:136	ABplpapapa	136	16875	-8124	10574	11108	16875	56.5	412	188	31	288026
ABplpapapp:136	ABplpapapp	136	17280	-7719	10903	11468	17280	59.1	377	171	31	282550
ABplpapp:68	ABplpapp	68	4009	-20991	1494	1511	4009	47.3	366	105	45	753801
ABplpappa:96	ABplpappa	96	10761	-14238	6431	6731	10761	57.9	415	188	39	562931
ABplpappaa:135	ABplpappaa	135	17900	-7099	9748	10917	17900	60.1	436	245	35	411196
ABplpappap:135	ABplpappap	135	18724	-6275	10940	11913	18724	59.6	386	224	34	346219
ABplpappp:96	ABplpappp	96	10370	-14629	6957	7002	10370	56.4	371	138	39	541357
ABplpapppa:134	ABplpapppa	134	15516	-9483	9130	10127	15516	59.2	343	172	34	335154
ABplpapppp:134	ABplpapppp	134	17041	-7959	11057	11518	17041	58.5	286	145	34	358572
ABplpp:26	ABplpp	26	1983	-23016	-256	-256	1983	24.4	259	122	57	428740
ABplppa:45	ABplppa	45	2452	-22547	148	148	2452	18.9	295	117	49	586018
ABplppaa:69	ABplppaa	69	4937	-20062	2265	2317	4937	32.4	401	102	43	741868
ABplppaaa:100	ABplppaaa	100	6715	-18284	3299	3489	6715	47.8	384	120	36	514821
ABplppaaaa:142	ABplppaaaa	142	6790	-18209	2345	2740	6790	49.5	396	173	32	329195
ABplppaaap:142	ABplppaaap	142	10824	-14175	3293	4962	10824	51.2	369	147	28	295565
ABplppaap:100	ABplppaap	100	7693	-17306	3889	4116	7693	45.0	353	95	35	547036
ABplppaapa:143	ABplppaapa	143	7307	-17692	2106	2844	7307	55.5	353	141	32	328517
ABplppaapp:143	ABplppaapp	143	7524	-17475	2547	3109	7524	57.6	318	138	30	277274
ABplppap:69	ABplppap	69	4474	-20525	1689	1776	4474	33.3	348	106	43	701573
ABplppapa:100	ABplppapa	100	6910	-18089	2512	3261	6910	41.6	324	110	37	568527
ABplppapaa:141	ABplppapaa	141	7146	-17853	2496	2799	7146	51.9	329	109	33	375194
ABplppapap:141	ABplppapap	141	7941	-17059	2127	3318	7941	44.9	311	101	31	376671
ABplppapp:100	ABplppapp	100	6933	-18066	2565	3162	6933	40.2	283	100	36	554499
ABplppappa:141	ABplppappa	141	7395	-17604	2099	2993	7395	45.1	286	97	34	491719
ABplppappp:141	ABplppappp	141	8706	-16293	2827	3668	8706	42.9	259	90	33	448933
ABplppp:45	ABplppp	45	2406	-22593	91	90	2406	30.9	220	98	50	808476
ABplpppa:68	ABplpppa	68	4965	-20035	2435	2451	4965	41.5	305	86	42	689756
ABplpppaa:98	ABplpppaa	98	10934	-14065	7606	7804	10934	49.0	308	96	39	595175
ABplpppaaa:137	ABplpppaaa	137	12396	-12603	7223	7947	12396	53.1	275	107	35	387568
ABplpppaap:137	ABplpppaap	137	14982	-10017	8026	9401	14982	56.0	242	116	33	344866
ABplpppap:98	ABplpppap	98	12427	-12572	8186	8771	12427	40.8	254	84	37	590619
ABplpppapa:139	ABplpppapa	139	14491	-10508	8615	9002	14491	48.2	223	99	34	366979
ABplpppapp:139	ABplpppapp	139	18860	-6139	12681	13172	18860	49.7	182	101	30	303135
ABplpppp:68	ABplpppp	68	4718	-20281	2094	2150	4718	34.7	230	83	44	752263
ABplppppa:97	ABplppppa	97	11757	-13242	7671	8022	11757	44.3	223	92	37	573154
ABplppppaa:136	ABplppppaa	136	15647	-9352	7638	9054	15647	54.0	215	123	32	308086
ABplppppap:136	ABplppppap	136	15045	-9954	6916	8188	15045	54.2	186	138	34	320674
ABplppppp:97	ABplppppp	97	11110	-13889	7208	7365	11110	47.8	163	107	40	643758
ABplpppppa:136	ABplpppppa	136	14700	-10299	7182	8064	14700	56.7	176	167	32	284478
ABplpppppp:136	ABplpppppp	136	16873	-8126	7594	9019	16873	54.2	137	158	33	324301
ABpr:2	ABpr	2	1854	-23145	-486	-486	1854	46.5	243	299	71	800382
ABpra:12	ABpra	12	1891	-23108	-450	-451	1891	48.9	264	339	64	508512
ABpraa:25	ABpraa	25	1916	-23083	-471	-472	1916	44.8	315	374	56	613969
ABpraaa:45	ABpraaa	45	3012	-21987	533	533	3012	40.8	374	384	50	963431
ABpraaaa:68	ABpraaaa	68	7450	-17549	4263	4394	7450	38.9	365	384	44	793280
ABpraaaaa:98	ABpraaaaa	98	12527	-12472	6880	7631	12527	47.6	392	363	36	568236
ABpraaaaaa:139	ABpraaaaaa	139	12148	-12851	4418	6054	12148	52.9	398	375	31	363841
ABpraaaaap:139	ABpraaaaap	139	11148	-13851	4616	5111	11148	49.0	380	351	31	382625
ABpraaaap:98	ABpraaaap	98	12703	-12296	7882	8392	12703	43.5	371	385	38	674537
ABpraaaapa:136	ABpraaaapa	136	13642	-11357	7381	8402	13642	44.6	398	390	32	424000
ABpraaaapp:136	ABpraaaapp	136	12789	-12210	7206	8191	12789	41.6	361	388	33	496508
ABpraaap:68	ABpraaap	68	7116	-17884	3802	4014	7116	34.5	314	366	44	762219
ABpraaapa:98	ABpraaapa	98	12891	-12108	7108	8188	12891	35.3	355	380	39	751012
ABpraaapaa:138	ABpraaapaa	138	14362	-10637	6387	7688	14362	41.0	399	356	32	452181
ABpraaapap:138	ABpraaapap	138	13626	-11373	5665	7765	13626	35.7	364	379	36	623898
ABpraaapp:98	ABpraaapp	98	11950	-13049	7058	7543	11950	39.2	328	364	37	634323
ABpraaappa:135	ABpraaappa	135	11047	-13952	6049	6372	11047	42.6	345	352	32	402211
ABpraaappp:135	ABpraaappp	135	11732	-13267	7285	7510	11732	40.1	306	363	33	466517
ABpraap:45	ABpraap	45	2774	-22225	311	322	2774	53.5	305	341	49	743953
ABpraapa:67	ABpraapa	67	7832	-17167	4878	4905	7832	49.8	301	371	44	691035
ABpraapaa:97	ABpraapaa	97	19524	-5475	13469	14221	19524	53.9	370	349	37	503870
ABpraapaaa:136	ABpraapaaa	136	28378	3378	17062	18416	28378	54.6	408	317	30	277412
ABpraapaap:136	ABpraapaap	136	29221	4221	18766	20367	29221	53.3	374	316	31	311183
ABpraapap:97	ABpraapap	97	19224	-5775	13742	14226	19224	52.4	326	344	37	509046
ABpraapapa:135	ABpraapapa	135	27051	2051	17624	19179	27051	56.3	352	339	32	324442
ABpraapapp:135	ABpraapapp	135	25964	964	18208	19232	25964	55.6	310	346	33	352471
ABpraapp:67	ABpraapp	67	6686	-18313	3601	3673	6686	55.3	265	317	44	598637
ABpraappa:95	ABpraappa	95	17285	-7714	12211	12586	17285	57.6	347	297	38	480769
ABpraappaa:131	ABpraappaa	131	28597	3597	18976	19566	28597	59.6	433	301	32	315742
ABpraappap:131	ABpraappap	131	25972	972	16640	17536	25972	59.6	392	279	32	301482
ABpraappp:95	ABpraappp	95	17153	-7846	12291	12630	17153	55.2	301	297	37	460739
ABpraapppa:131	ABpraapppa	131	24729	-270	17337	17782	24729	60.1	353	275	34	334059
ABpraapppp:131	ABpraapppp	131	24175	-824	16115	17207	24175	61.0	299	294	36	390703
ABprap:25	ABprap	25	1911	-23088	-430	-429	1911	35.7	215	338	57	614915
ABprapa:45	ABprapa	45	3194	-21806	747	750	3194	36.9	262	375	50	994412
ABprapaa:69	ABprapaa	69	8951	-16048	5596	5789	8951	32.2	264	370	43	788732
ABprapaaa:99	ABprapaaa	99	16608	-8391	11687	12074	16608	32.8	298	380	38	701897
ABprapaaaa:140	ABprapaaaa	140	16243	-8756	7909	10322	16243	30.5	325	380	36	615176
ABprapaaap:140	ABprapaaap	140	23061	-1938	15145	16185	23061	29.1	290	363	31	428776
ABprapaap:99	ABprapaap	99	16367	-8632	11308	11990	16367	27.8	257	369	39	776373
ABprapaapa:143	ABprapaapa	143	19111	-5888	12287	13189	19111	30.5	224	369	32	460884
ABprapaapp:143	ABprapaapp	143	19846	-5153	11620	13113	19846	34.4	189	357	33	532771
ABprapap:69	ABprapap	69	8146	-16853	4811	5073	8146	28.9	220	336	44	805652
ABprapapa:100	ABprapapa	100	13120	-11879	8174	8652	13120	31.7	254	337	38	616858
ABprapapaa:138	ABprapapaa	138	14623	-10376	8236	9263	14623	33.9	261	367	33	444342
ABprapapap:138	ABprapapap	138	15112	-9887	9067	9723	15112	39.5	231	364	33	455831
ABprapapp:100	ABprapapp	100	12944	-12055	7615	8251	12944	31.7	208	308	37	548747
ABprapappa:141	ABprapappa	141	15071	-9928	7221	8477	15071	40.6	197	330	30	337084
ABprapappp:141	ABprapappp	141	16529	-8470	6577	7808	16529	41.7	172	305	31	368774
ABprapp:45	ABprapp	45	3041	-21958	647	644	3041	33.9	193	334	50	991702
ABprappa:68	ABprappa	68	9888	-15111	6569	6726	9888	29.8	170	328	43	830152
ABprappaa:99	ABprappaa	99	24323	-676	18142	18973	24323	25.9	201	338	39	695852
ABprappaaa:139	ABprappaaa	139	35334	10334	24635	26719	35334	36.8	161	336	34	521214
ABprappaap:139	ABprappaap	139	42637	17637	30738	32834	42637	37.7	136	309	31	465822
ABprappap:99	ABprappap	99	25255	255	19744	20241	25255	27.9	159	319	39	745846
ABprappapa:139	ABprappapa	139	31383	6383	20526	23022	31383	40.7	122	282	36	575449
ABprappapp:139	ABprappapp	139	41341	16341	29586	31984	41341	45.0	114	257	29	360795
ABprappp:68	ABprappp	68	8682	-16317	5719	5765	8682	28.7	154	281	45	811760
ABprapppa:97	ABprapppa	97	21984	-3015	16140	16803	21984	35.7	154	302	39	701715
ABprapppaa:135	ABprapppaa	135	30807	5807	20420	21424	30807	49.8	181	296	30	325364
ABprapppap:135	ABprapppap	135	27402	2402	15655	17462	27402	46.9	154	271	34	427134
ABprapppp:97	ABprapppp	97	24042	-957	18593	18969	24042	40.4	121	277	38	681893
ABprappppa:138	ABprappppa	138	28746	3746	17617	19170	28746	51.7	124	254	31	340739
ABprappppp:138	ABprappppp	138	28980	3980	18188	19405	28980	51.9	128	218	32	340787
ABprp:12	ABprp	12	1945	-23054	-426	-427	1945	50.4	186	245	60	410109
ABprpa:26	ABprpa	26	2001	-22998	-632	-632	2001	55.8	219	296	55	456559
ABprpaa:45	ABprpaa	45	2645	-22354	137	134	2645	54.1	223	331	47	632073
ABprpaaa:69	ABprpaaa	69	4478	-20521	1782	1836	4478	46.9	233	363	42	678802
ABprpaaaa:99	ABprpaaaa	99	5977	-19022	1847	2320	5977	49.0	322	381	36	520385
ABprpaaaaa:142	ABprpaaaaa	142	5666	-19333	474	1115	5666	51.7	355	374	30	289953
ABprpaaaap:142	ABprpaaaap	142	5356	-19644	141	1312	5356	51.9	322	378	32	336847
ABprpaaap:99	ABprpaaap	99	5888	-19111	2637	2824	5888	48.0	282	378	34	468308
ABprpaaapa:141	ABprpaaapa	141	5868	-19131	1928	2605	5868	45.0	333	402	32	383413
ABprpaaapp:141	ABprpaaapp	141	6385	-18614	2252	3039	6385	40.9	304	398	31	383648
ABprpaap:69	ABprpaap	69	4422	-20577	1667	1734	4422	44.7	210	312	41	615646
ABprpaapa:99	ABprpaapa	99	5667	-19332	2056	2235	5667	43.8	294	336	35	443623
ABprpaapaa:139	ABprpaapaa	139	6043	-18957	931	1383	6043	48.4	323	332	31	329307
ABprpaapap:139	ABprpaapap	139	5937	-19062	1362	1767	5937	47.8	296	359	30	301127
ABprpaapp:99	ABprpaapp	99	6024	-18975	2517	2690	6024	45.1	256	344	34	427276
ABprpaappa:138	ABprpaappa	138	4935	-20064	1140	1703	4935	51.5	285	381	32	334614
ABprpaappp:138	ABprpaappp	138	5909	-19090	1891	2162	5909	46.0	264	379	31	345023
ABprpap:45	ABprpap	45	2557	-22442	-55	-57	2557	56.1	189	259	49	664037
ABprpapa:68	ABprpapa	68	5178	-19821	1970	2036	5178	57.2	213	298	42	539467
ABprpapaa:98	ABprpapaa	98	11896	-13103	5616	6714	11896	59.1	302	330	37	447385
ABprpapaaa:139	ABprpapaaa	139	16746	-8253	6778	8579	16746	60.9	378	322	33	307876
ABprpapaap:139	ABprpapaap	139	16129	-8870	6923	8859	16129	60.8	324	328	32	276595
ABprpapap:98	ABprpapap	98	11400	-13599	6850	7183	11400	55.3	253	333	36	442684
ABprpapapa:138	ABprpapapa	138	15718	-9281	8276	9482	15718	57.2	278	331	30	259174
ABprpapapp:138	ABprpapapp	138	16576	-8423	9528	10299	16576	58.7	250	311	31	263179
ABprpapp:68	ABprpapp	68	4482	-20517	1702	1717	4482	56.2	173	252	44	595632
ABprpappa:96	ABprpappa	96	10119	-14880	5825	6041	10119	58.1	254	292	36	413434
ABprpappaa:135	ABprpappaa	135	17217	-7782	8145	10148	17217	55.0	313	299	32	286828
ABprpappap:135	ABprpappap	135	15688	-9311	7082	9170	15688	58.4	280	274	33	289631
ABprpappp:96	ABprpappp	96	10569	-14430	6765	6858	10569	56.5	208	300	37	479592
ABprpapppa:136	ABprpapppa	136	15193	-9806	8811	9411	15193	59.6	235	275	32	256677
ABprpapppp:136	ABprpapppp	136	14992	-10007	8632	9287	14992	60.7	206	245	35	318865
ABprpp:26	ABprpp	26	1905	-23094	-496	-496	1905	45.3	133	255	56	596927
ABprppa:45	ABprppa	45	2715	-22284	350	351	2715	44.5	142	306	48	869763
ABprppaa:69	ABprppaa	69	5647	-19352	2783	2892	5647	47.1	165	325	41	689905
ABprppaaa:101	ABprppaaa	101	9054	-15945	4884	5322	9054	38.4	258	380	37	643028
ABprppaaaa:141	ABprppaaaa	141	9180	-15819	2753	4519	9180	32.0	287	392	33	449279
ABprppaaap:141	ABprppaaap	141	12470	-12529	6805	7985	12470	37.9	258	390	30	383119
ABprppaap:101	ABprppaap	101	9422	-15577	5220	5599	9422	40.4	221	367	34	515491
ABprppaapa:145	ABprppaapa	145	9780	-15219	3713	4822	9780	44.3	206	367	31	371212
ABprppaapp:145	ABprppaapp	145	10206	-14793	4511	5376	10206	46.9	178	352	30	333558
ABprppap:69	ABprppap	69	5904	-19095	2824	2919	5904	37.4	144	300	43	835730
ABprppapa:100	ABprppapa	100	8002	-16997	3974	4154	8002	41.8	212	329	35	472980
ABprppapaa:142	ABprppapaa	142	7117	-17882	2799	3264	7117	52.1	238	365	33	315353
ABprppapap:142	ABprppapap	142	8370	-16629	2748	3481	8370	50.1	212	345	32	336519
ABprppapp:100	ABprppapp	100	9194	-15805	4112	4790	9194	35.9	179	347	38	667482
ABprppappa:143	ABprppappa	143	8567	-16432	2283	3337	8567	49.2	166	330	31	334694
ABprppappp:143	ABprppappp	143	10806	-14193	4036	4771	10806	46.9	136	313	30	332724
ABprppp:45	ABprppp	45	2725	-22274	293	292	2725	45.2	109	237	48	878332
ABprpppa:68	ABprpppa	68	5821	-19178	3012	3057	5821	46.7	123	272	41	656955
ABprpppaa:98	ABprpppaa	98	10851	-14148	6777	7096	10851	49.2	204	345	37	544461
ABprpppaaa:138	ABprpppaaa	138	12663	-12336	6492	7632	12663	56.0	213	327	33	348783
ABprpppaap:138	ABprpppaap	138	14208	-10791	7216	8299	14208	57.9	190	304	32	324823
ABprpppap:98	ABprpppap	98	12344	-12655	7701	8187	12344	48.6	163	323	35	499168
ABprpppapa:144	ABprpppapa	144	14952	-10047	6142	8436	14952	55.5	144	284	39	647562
ABprpppapp:144	ABprpppapp	144	13360	-11639	3103	5630	13360	52.9	167	263	25	145278
ABprpppp:68	ABprpppp	68	5361	-19638	2567	2592	5361	42.7	103	225	44	775308
ABprppppa:96	ABprppppa	96	10493	-14506	5561	6180	10493	48.5	147	289	37	560268
ABprppppaa:136	ABprppppaa	136	12439	-12560	4331	5839	12439	56.9	190	271	32	315515
ABprppppap:136	ABprppppap	136	12828	-12171	5213	6164	12828	55.6	161	238	31	299943
ABprppppp:96	ABprppppp	96	10619	-14380	5774	6422	10619	50.9	123	253	39	612512
ABprpppppa:137	ABprpppppa	137	12193	-12806	5413	6433	12193	58.4	185	211	33	298545
ABprpppppp:137	ABprpppppp	137	14478	-10521	5955	7043	14478	56.3	148	197	30	272447
EMS:1	EMS	1	1759	-23240	-451	-451	1759	41.5	304	122	78	1031090
MS:3	MS	3	1831	-23168	-432	-436	1831	49.3	355	156	66	546748
MSa:17	MSa	17	1900	-23099	-352	-353	1900	47.8	414	190	62	583504
MSaa:42	MSaa	42	1987	-23012	-216	-214	1987	47.1	414	219	54	734007
MSaaa:65	MSaaa	65	5607	-19392	2728	2793	5607	46.4	411	244	47	582424
MSaaaa:111	MSaaaa	111	20151	-4848	14361	14930	20151	34.9	456	247	41	543379
MSaaaaa:159	MSaaaaa	159	34287	9287	25519	25686	34287	33.5	473	222	33	284208
MSaaaap:159	MSaaaap	159	33727	8727	23859	25814	33727	30.1	438	263	34	275059
MSaaap:111	MSaaap	111	17583	-7416	12318	13064	17583	39.6	391	261	41	429424
MSaaapa:160	MSaaapa	160	29693	4693	20765	22235	29693	39.1	419	276	36	293417
MSaaapp:160	MSaaapp	160	30227	5227	23017	23278	30227	32.1	372	270	35	250555
MSaap:65	MSaap	65	5500	-19499	2655	2768	5500	50.6	356	221	47	547274
MSaapa:110	MSaapa	110	18351	-6648	11884	12946	18351	51.2	387	260	40	373512
MSaapaa:158	MSaapaa	158	33590	8590	21709	23596	33590	44.1	427	297	33	244496
MSaapap:158	MSaapap	158	34346	9346	24613	25332	34346	45.8	361	294	32	201027
MSaapp:110	MSaapp	110	20268	-4731	14347	14913	20268	45.1	344	247	40	362666
MSaappa:165	MSaappa	165	36306	11306	27100	27798	36306	41.3	358	258	33	208463
MSaappp:165	MSaappp	165	36404	11404	26594	27381	36404	39.1	298	252	32	187204
MSap:42	MSap	42	2131	-22868	-239	-243	2131	51.0	330	210	52	649665
MSapa:68	MSapa	68	8963	-16036	5390	5518	8963	54.9	321	182	46	507280
MSapaa:121	MSapaa	121	27899	2899	21119	21606	27899	51.9	373	219	38	313265
MSapaaa:173	MSapaaa	173	44098	19098	31508	31886	44098	52.6	388	239	28	136702
MSapaap:173	MSapaap	173	45306	20306	32766	33708	45306	48.3	354	239	30	151124
MSapap:121	MSapap	121	28896	3896	22470	22747	28896	55.6	318	201	37	283753
MSapp:68	MSapp	68	9714	-15285	6246	6386	9714	56.4	264	209	46	504194
MSappa:121	MSappa	121	27396	2396	19153	20386	27396	55.5	311	255	38	283839
MSappaa:172	MSappaa	172	47200	22200	34301	34687	47200	48.5	336	295	27	120906
MSappap:172	MSappap	172	45156	20156	31049	34115	45156	49.5	303	258	29	123605
MSappp:121	MSappp	121	26642	1642	19943	20666	26642	55.2	270	227	38	285079
MSp:17	MSp	17	1873	-23126	-364	-365	1873	48.9	313	250	63	606153
MSpa:44	MSpa	44	2109	-22890	-175	-169	2109	34.4	356	273	53	732657
MSpaa:72	MSpaa	72	6051	-18948	2876	2978	6051	33.5	364	274	49	660487
MSpaaa:115	MSpaaa	115	22486	-2513	16044	16767	22486	24.8	433	283	41	485393
MSpaaaa:167	MSpaaaa	167	41821	16821	31725	32709	41821	24.8	441	308	32	254449
MSpaaap:167	MSpaaap	167	36356	11356	28011	29030	36356	24.1	393	293	34	235674
MSpaap:115	MSpaap	115	19689	-5310	12857	14159	19689	25.5	368	282	40	382762
MSpaapa:166	MSpaapa	166	34987	9987	25937	26349	34987	22.1	367	337	32	221387
MSpaapp:166	MSpaapp	166	37407	12407	27574	28629	37407	26.2	334	293	33	224023
MSpap:72	MSpap	72	6539	-18460	3445	3537	6539	35.2	299	232	47	529305
MSpapa:117	MSpapa	117	19229	-5770	13598	14374	19229	26.5	328	261	41	378549
MSpapaa:160	MSpapaa	160	31074	6074	22581	22938	31074	17.9	341	280	33	181496
MSpapap:160	MSpapap	160	30028	5028	20443	21833	30028	20.6	298	249	34	179683
MSpapp:117	MSpapp	117	20494	-4505	14894	15482	20494	35.0	290	233	40	372736
MSpappa:164	MSpappa	164	34261	9261	23856	26223	34261	25.3	280	249	34	205138
MSpappp:164	MSpappp	164	34148	9148	25338	26171	34148	33.1	252	232	35	215727
MSpp:44	MSpp	44	2082	-22917	-148	-147	2082	46.2	270	278	54	850393
MSppa:75	MSppa	75	9683	-15316	6201	6341	9683	38.9	309	298	48	703095
MSppaa:131	MSppaa	131	30454	5454	23654	24375	30454	33.5	366	324	42	546793
MSppap:131	MSppap	131	28249	3249	20580	21711	28249	37.0	318	291	42	472744
MSppp:75	MSppp	75	8820	-16179	5434	5616	8820	47.6	257	235	48	706968
MSpppa:127	MSpppa	127	27140	2140	19644	20516	27140	44.2	288	270	40	407677
MSpppp:127	MSpppp	127	26441	1441	19874	20526	26441	45.8	236	244	39	382895
MSppppa:175	MSppppa	175	50286	25286	40957	41002	50286	39.0	256	244	30	187520
MSppppp:175	MSppppp	175	42043	17043	31906	31912	42043	39.0	206	228	30	169638
E:3	E	3	1899	-23101	-474	-477	1899	40.1	220	134	66	571036
Ea:18	Ea	18	1926	-23073	-444	-445	1926	46.6	288	159	61	621775
Eal:48	Eal	48	2775	-22224	336	341	2775	42.6	290	147	52	621938
Eala:88	Eala	88	11301	-13698	7464	7568	11301	44.8	384	179	44	376271
Ealaa:144	Ealaa	144	29019	4019	20194	21202	29019	42.4	435	221	35	203041
Ealap:144	Ealap	144	28635	3635	20469	21640	28635	40.6	382	219	35	179351
Ealp:88	Ealp	88	11825	-13174	7855	8005	11825	45.4	300	160	44	346675
Ealpa:147	Ealpa	147	26732	1732	19738	20410	26732	41.5	349	190	36	170112
Ealpp:147	Ealpp	147	28511	3511	22088	22355	28511	40.6	289	207	37	181542
Ear:48	Ear	48	2834	-22165	418	423	2834	31.3	352	188	53	540000
Eara:88	Eara	88	11150	-13849	6955	7171	11150	27.6	410	209	45	362587
Earaa:145	Earaa	145	29882	4882	21801	22988	29882	29.4	428	224	37	226990
Earap:145	Earap	145	29029	4029	20007	21290	29029	23.7	384	252	36	192182
Earp:88	Earp	88	9926	-15073	6210	6362	9926	30.7	340	195	45	295152
Earpa:145	Earpa	145	26824	1824	19895	20500	26824	29.1	374	213	37	190728
Earpp:145	Earpp	145	26349	1349	19139	19703	26349	33.0	318	226	38	195693
Ep:18	Ep	18	1918	-23081	-488	-491	1918	39.5	193	164	61	695228
Epl:49	Epl	49	2430	-22569	21	24	2430	35.0	220	165	54	653621
Epla:90	Epla	90	7873	-17126	4585	4699	7873	31.6	259	192	47	393818
Eplaa:147	Eplaa	147	18732	-6267	13105	13526	18732	26.0	299	189	38	201579
Eplap:147	Eplap	147	20574	-4425	14153	14968	20574	29.9	239	201	37	215554
Eplp:90	Eplp	90	8167	-16832	4047	4653	8167	30.4	191	172	47	428549
Eplpa:146	Eplpa	146	20430	-4569	13916	14521	20430	23.9	209	195	38	236884
Eplpp:146	Eplpp	146	25438	438	16541	18063	25438	33.7	179	171	37	281276
Epr:49	Epr	49	2503	-22496	107	108	2503	38.0	188	240	53	746947
Epra:91	Epra	91	9359	-15640	5695	5893	9359	36.0	244	273	44	428409
Epraa:147	Epraa	147	26155	1155	19365	19804	26155	24.0	291	302	37	250827
Eprap:147	Eprap	147	25300	300	16935	18676	25300	28.1	235	266	37	212094
Eprp:91	Eprp	91	9480	-15519	5681	5965	9480	33.8	188	228	45	408093
Eprpa:149	Eprpa	149	27396	2396	18750	20265	27396	28.1	202	247	37	241429
Eprpp:149	Eprpp	149	27549	2549	19004	20522	27549	34.2	164	213	38	287402
P2:1	P2	1	1881	-23118	-655	-655	1881	30.6	144	176	81	970487
C:6	C	6	2087	-22912	-323	-323	2087	21.8	194	253	63	282997
Ca:22	Ca	22	2128	-22871	-220	-221	2128	21.7	286	245	60	191699
Caa:41	Caa	41	2321	-22678	-139	-139	2321	14.5	296	273	53	243433
Caaa:68	Caaa	68	3923	-21076	1251	1258	3923	14.9	306	196	46	192448
Caaaa:101	Caaaa	101	10645	-14354	6670	6699	10645	14.1	232	160	39	154267
Caaaaa:140	Caaaaa	140	12811	-12188	8042	8071	12811	11.9	260	190	34	67706
Caaaap:140	Caaaap	140	16294	-8705	10996	11145	16294	11.6	217	148	36	119387
Caaap:101	Caaap	101	12544	-12455	8535	8617	12544	17.0	173	141	41	243505
Caaapa:140	Caaapa	140	19522	-5477	13272	14024	19522	15.5	184	143	36	150935
Caaapp:140	Caaapp	140	27153	2153	21131	21448	27153	23.8	161	125	36	194272
Caap:68	Caap	68	4711	-20288	1811	1811	4711	14.3	224	170	44	211869
Caapa:103	Caapa	103	15770	-9229	11085	11487	15770	15.6	143	188	40	224252
Caapaa:150	Caapaa	150	40904	15904	31316	31923	40904	24.0	124	164	33	171052
Caapap:150	Caapap	150	48234	23234	36292	38598	48234	32.5	136	131	33	225060
Caapp:103	Caapp	103	23123	-1876	17853	18193	23123	27.4	113	131	40	427442
Caappd:146	Caappd	146	43339	18339	30137	33591	43339	34.2	108	143	34	229217
Caappv:146	Caappv	146	51088	26088	37481	40038	51088	42.7	108	142	31	192988
Cap:41	Cap	41	2212	-22787	-179	-180	2212	16.7	223	172	52	261106
Capa:69	Capa	69	11910	-13089	8161	8424	11910	27.1	243	102	45	438338
Capaa:113	Capaa	113	32643	7643	25183	25551	32643	50.7	215	145	37	258101
Capaaa:160	Capaaa	160	47822	22822	38322	38354	47822	48.3	307	150	30	141234
Capaap:160	Capaap	160	42947	17947	32025	32693	42947	50.8	249	158	32	137868
Capap:113	Capap	113	33208	8208	23668	25185	33208	41.9	172	140	38	311477
Capapa:160	Capapa	160	42069	17069	32471	32595	42069	41.8	262	134	32	159281
Capapp:160	Capapp	160	46251	21251	32679	33089	46251	47.0	213	142	29	152552
Capp:69	Capp	69	8736	-16263	5471	5524	8736	21.8	184	119	45	384944
Cappa:106	Cappa	106	25519	519	19288	19788	25519	30.1	162	136	41	348821
Cappaa:146	Cappaa	146	41456	16456	31343	32195	41456	30.1	233	135	33	185466
Cappap:146	Cappap	146	45532	20532	31432	33647	45532	35.7	204	134	32	185258
Cappp:106	Cappp	106	31546	6546	23426	24576	31546	39.6	118	138	39	399123
Capppa:150	Capppa	150	46461	21461	33163	34419	46461	38.4	179	135	32	182253
Capppp:150	Capppp	150	44605	19605	31754	32578	44605	48.8	166	146	31	155901
Cp:22	Cp	22	2046	-22953	-386	-386	2046	21.6	173	244	63	330554
Cpa:40	Cpa	40	2564	-22435	58	57	2564	18.5	171	277	55	453755
Cpaa:66	Cpaa	66	3561	-21438	832	838	3561	16.4	191	258	48	330423
Cpaaa:97	Cpaaa	97	7929	-17070	4502	4512	7929	12.5	196	257	43	229434
Cpaaaa:133	Cpaaaa	133	18169	-6830	12916	13087	18169	14.3	160	260	36	167017
Cpaaap:133	Cpaaap	133	18170	-6829	13111	13234	18170	15.0	142	190	37	164035
Cpaap:97	Cpaap	97	12165	-12834	8016	8327	12165	21.7	126	244	42	361301
Cpaapa:136	Cpaapa	136	23106	-1893	17072	17318	23106	21.5	119	235	37	217006
Cpaapp:136	Cpaapp	136	29307	4307	21479	22353	29307	33.2	99	234	35	246540
Cpap:66	Cpap	66	3810	-21189	1096	1106	3810	17.5	154	172	47	316652
Cpapa:97	Cpapa	97	17572	-7427	12411	12793	17572	27.7	104	209	41	407818
Cpapaa:141	Cpapaa	141	45059	20059	33830	35833	45059	40.2	107	184	34	250940
Cpapap:141	Cpapap	141	41424	16424	32011	32893	41424	29.2	106	197	35	254371
Cpapp:97	Cpapp	97	22538	-2461	16815	17411	22538	35.9	87	172	40	494895
Cpappd:145	Cpappd	145	48401	23401	34767	37238	48401	47.8	104	194	32	201256
Cpappv:145	Cpappv	145	50244	25244	36670	38901	50244	49.1	118	149	32	216104
Cpp:40	Cpp	40	2233	-22766	-189	-189	2233	27.3	121	172	54	620441
Cppa:68	Cppa	68	8599	-16400	5235	5299	8599	35.3	92	186	46	624756
Cppaa:106	Cppaa	106	23915	-1084	17153	17965	23915	51.3	159	246	38	323827
Cppaaa:150	Cppaaa	150	33942	8942	24289	24553	33942	47.7	222	294	31	156895
Cppaap:150	Cppaap	150	30027	5027	21345	21766	30027	52.8	215	232	32	160632
Cppap:106	Cppap	106	23339	-1660	16045	17188	23339	49.4	150	193	39	332266
Cppapa:151	Cppapa	151	31902	6902	21382	22569	31902	44.2	188	256	33	205474
Cppapp:151	Cppapp	151	31527	6527	22060	22911	31527	48.9	189	198	33	189988
Cppp:68	Cppp	68	6751	-18248	3635	3783	6751	30.6	138	130	47	547871
Cpppa:103	Cpppa	103	22191	-2808	16744	16920	22191	38.0	129	239	41	425828
Cpppaa:148	Cpppaa	148	37659	12659	29674	29792	37659	34.7	182	286	34	268043
Cpppap:148	Cpppap	148	40404	15404	27413	29386	40404	37.6	142	249	33	274890
Cpppp:103	Cpppp	103	26868	1868	18810	19949	26868	45.0	115	180	37	382855
Cppppa:149	Cppppa	149	41223	16223	29564	30722	41223	44.3	143	227	33	258104
Cppppp:149	Cppppp	149	34706	9706	22279	23851	34706	45.9	154	178	34	227953
P3:6	P3	6	1931	-23068	-573	-577	1931	32.7	115	169	60	468262
D:26	D	26	1944	-23055	-637	-637	1944	36.3	114	159	55	361344
Da:52	Da	52	3316	-21683	769	769	3316	47.2	186	104	47	165797
Daa:88	Daa	88	8949	-16050	5255	5275	8949	48.1	234	132	36	72359
Daaa:125	Daaa	125	12149	-12850	7193	7427	12149	42.8	320	144	29	67412
Daaaa:171	Daaaa	171	16094	-8905	9974	10134	16094	38.0	392	158	25	58794
Daaap:171	Daaap	171	13061	-11938	7804	8349	13061	34.2	350	146	30	76293
Daap:125	Daap	125	12428	-12571	7372	7563	12428	47.7	293	144	30	67547
Daapa:173	Daapa	173	14812	-10187	8431	8934	14812	42.0	378	152	26	56060
Daapp:173	Daapp	173	16449	-8551	10390	10866	16449	47.3	353	166	26	54389
Dap:88	Dap	88	8485	-16514	4981	4995	8485	45.7	166	142	41	101604
Dapa:121	Dapa	121	10355	-14644	6156	6316	10355	38.5	270	140	33	93047
Dapaa:170	Dapaa	170	11652	-13347	6028	6630	11652	39.3	338	139	30	91464
Dapap:170	Dapap	170	15298	-9701	8450	9218	15298	35.8	290	126	28	78820
Dapp:121	Dapp	121	8954	-16045	3858	4592	8954	36.3	227	168	38	129618
Dappa:168	Dappa	168	9195	-15804	4835	5065	9195	28.5	323	157	30	74553
Dappp:168	Dappp	168	12196	-12803	3567	5740	12196	31.5	267	142	32	101579
Dp:52	Dp	52	3424	-21575	706	706	3424	50.3	135	169	47	145288
Dpa:88	Dpa	88	8713	-16286	4943	4966	8713	54.0	187	250	37	83462
Dpaa:126	Dpaa	126	8348	-10151	4359	4500	8348	42.1	265	328	30	45714
Dpap:126	Dpap	126	10776	-14223	5013	5278	10776	48.7	247	317	29	64221
Dpapa:170	Dpapa	170	15981	-9018	8710	9100	15981	44.6	267	333	27	66027
Dpapp:170	Dpapp	170	11137	-13862	3754	4668	11137	47.3	269	328	28	60949
Dpp:88	Dpp	88	8352	-16648	4654	4767	8352	49.6	153	196	40	104634
Dppa:122	Dppa	122	11354	-13645	5629	6001	11354	45.0	226	302	30	96303
Dppp:122	Dppp	122	8456	-16543	4257	4519	8456	34.9	220	288	38	180658
Dpppa:174	Dpppa	174	14762	-10237	9645	10107	14762	25.5	230	305	36	231076
Dpppp:174	Dpppp	174	9968	-15031	4849	5803	9968	29.0	228	306	38	193315
P4:26	P4	26	1997	-23002	-541	-542	1997	53.9	192	147	51	227922
Z2:74	Z2	74	2075	-22924	-944	-745	2075	49.5	218	190	37	72549
Z3:74	Z3	74	2166	-22833	-656	-499	2166	55.9	270	160	36	68090
