# Supplementary material for: Quantitative Differences in Nuclear β-catenin and TCF Pattern Embryonic Cells in C. elegans
Source: PLoS Genet. 2015 Oct 21;11(10):e1005585. doi: 10.1371/journal.pgen.1005585 (PMC4619327; doi:10.1371/journal.pgen.1005585)
Supplement: S1 Data — For each cell analyzed, birth time is given in column 3 and the average nuclear reporter intensity over the lifetime of the cell (corrected for background) is given in column 7 (“blot”). For information on each embryo’s strain information and experimental conditions, refer to S2 Table. (ZIP) [file pgen.1005585.s005.zip › CAs/CA20110922_ceh-36_pop-1i_L2.csv]

cellTime	cell	time	none	global	local	blot	cross	z	x	y	size	gweight
AB:1	AB	1	1650	-23349	-588	-588	1650	29.0	248	216	84	2130830
ABa:9	ABa	9	1718	-23281	-496	-497	1718	24.3	149	223	74	1491468
ABal:20	ABal	20	1731	-23268	-302	-302	1731	16.0	130	237	70	1025866
ABala:32	ABala	32	1705	-23294	-367	-367	1705	23.0	83	185	62	837972
ABalaa:47	ABalaa	47	1758	-23241	-362	-363	1758	28.2	59	182	57	772202
ABalaaa:68	ABalaaa	68	1924	-23075	-206	-208	1924	30.4	52	197	50	761757
ABalaaaa:93	ABalaaaa	93	1875	-23124	-58	-59	1875	24.2	66	186	42	592344
ABalaaaal:131	ABalaaaal	131	1742	-23257	-5	0	1742	6.3	132	261	37	295035
ABalaaaala:173	ABalaaaala	173	1705	-23294	-45	-40	1705	6.0	133	247	33	198194
ABalaaaalp:173	ABalaaaalp	173	1900	-23099	16	8	1900	6.0	166	246	30	117211
ABalaaaar:131	ABalaaaar	131	1753	-23246	9	13	1753	15.6	115	261	36	332785
ABalaaap:93	ABalaaap	93	1911	-23088	-99	-103	1911	15.7	96	211	42	382386
ABalaaapa:127	ABalaaapa	127	1905	-23094	-19	-23	1905	13.8	158	279	35	245554
ABalaaapal:180	ABalaaapal	180	2822	-22178	178	312	2822	17.0	202	270	34	143761
ABalaaapar:180	ABalaaapar	180	2104	-22896	-86	30	2104	13.0	202	262	34	144928
ABalaaapp:127	ABalaaapp	127	1754	-23245	-38	-40	1754	8.3	189	267	36	212461
ABalaap:68	ABalaap	68	1873	-23127	-388	-389	1873	40.5	119	206	48	596200
ABalaapa:94	ABalaapa	94	1918	-23081	-137	-138	1918	29.5	109	208	41	474007
ABalaapaa:128	ABalaapaa	128	1700	-23299	-12	-16	1700	20.0	140	234	33	233485
ABalaapaaa:172	ABalaapaaa	172	1795	-23204	-40	-38	1795	18.4	140	215	28	141197
ABalaapaap:172	ABalaapaap	172	1911	-23088	-23	-30	1911	22.5	172	232	29	123863
ABalaapap:128	ABalaapap	128	1704	-23295	-41	-44	1704	17.5	178	223	33	161410
ABalaapp:94	ABalaapp	94	1959	-23040	-73	-77	1959	25.5	160	198	41	355535
ABalaappa:128	ABalaappa	128	1724	-23275	-17	-23	1724	12.2	150	217	32	195920
ABalaappp:128	ABalaappp	128	1717	-23282	-2	-8	1717	11.6	187	158	34	159638
ABalaapppa:171	ABalaapppa	171	1713	-23286	-64	-43	1713	6.8	175	154	31	111690
ABalaapppp:171	ABalaapppp	171	1750	-23249	-44	-43	1750	9.1	212	159	30	75208
ABalap:47	ABalap	47	1861	-23138	-226	-227	1861	13.1	118	171	57	479742
ABalapa:68	ABalapa	68	1905	-23094	-165	-165	1905	17.2	85	157	50	560059
ABalapaa:93	ABalapaa	93	1911	-23088	-44	-43	1911	15.9	117	168	42	418566
ABalapaaa:131	ABalapaaa	131	1711	-23288	-54	-58	1711	3.1	201	231	35	137717
ABalapaaaa:177	ABalapaaaa	177	1408	-23591	-451	-443	1408	6.0	291	216	30	69054
ABalapaaap:177	ABalapaaap	177	1711	-23288	-126	-124	1711	4.2	293	218	31	73064
ABalapaap:131	ABalapaap	131	1717	-23282	-31	-35	1717	3.3	246	243	36	131165
ABalapaapa:174	ABalapaapa	174	1676	-23324	-167	-177	1676	3.8	280	266	32	87209
ABalapaapp:174	ABalapaapp	174	1542	-19886	-16	-25	1542	7.1	313	250	33	79559
ABalapap:93	ABalapap	93	1954	-23045	-88	-88	1954	8.3	168	194	42	277362
ABalapapa:129	ABalapapa	129	1762	-23237	-11	-10	1762	5.5	279	266	36	129518
ABalapapaa:171	ABalapapaa	171	1887	-23112	-44	-43	1887	11.5	310	289	31	82197
ABalapapap:171	ABalapapap	171	1967	-23033	152	163	1967	7.5	357	284	33	66933
ABalapapp:129	ABalapapp	129	1731	-23268	-34	-34	1731	7.7	323	279	35	119378
ABalapappa:179	ABalapappa	179	1887	-23112	191	210	1887	3.0	330	278	30	62485
ABalapappp:179	ABalapappp	179	1837	-23162	-133	-111	1837	7.0	336	261	32	65786
ABalapp:68	ABalapp	68	1945	-23054	-168	-170	1945	24.5	151	199	48	423744
ABalappa:93	ABalappa	93	1912	-23087	-97	-101	1912	16.6	164	214	43	354176
ABalappaa:129	ABalappaa	129	1697	-23302	-66	-66	1697	10.9	199	227	34	172829
ABalappap:129	ABalappap	129	1758	-23241	15	14	1758	10.4	235	257	36	167881
ABalappapa:175	ABalappapa	175	1780	-23220	-105	-114	1780	2.0	220	225	30	84309
ABalappapp:175	ABalappapp	175	1863	-23136	54	60	1863	2.5	258	246	30	67851
ABalappp:93	ABalappp	93	1937	-23062	-50	-51	1937	17.4	227	200	43	273361
ABalapppa:129	ABalapppa	129	1701	-23298	-36	-37	1701	11.9	254	207	35	146550
ABalapppp:129	ABalapppp	129	1703	-23296	-20	-22	1703	12.9	302	208	36	132284
ABalappppa:173	ABalappppa	173	1894	-23105	87	78	1894	15.2	332	244	30	70938
ABalappppp:173	ABalappppp	173	1848	-23151	49	50	1848	6.0	378	259	35	112663
ABalp:32	ABalp	32	1740	-23259	-407	-407	1740	25.4	156	281	63	830855
ABalpa:47	ABalpa	47	1753	-23246	-447	-447	1753	32.5	110	272	57	727402
ABalpaa:67	ABalpaa	67	1915	-23084	-224	-226	1915	32.7	101	275	49	654244
ABalpaaa:93	ABalpaaa	93	2018	-22981	-97	-104	2018	32.7	136	238	41	458719
ABalpaaaa:123	ABalpaaaa	123	1618	-23381	-69	-79	1618	28.8	86	198	35	364558
ABalpaaaaa:161	ABalpaaaaa	161	1635	-23364	-49	-41	1635	34.3	54	179	31	268043
ABalpaaaap:161	ABalpaaaap	161	1745	-23254	11	6	1745	33.0	84	196	31	239404
ABalpaaap:123	ABalpaaap	123	1654	-23345	-74	-78	1654	29.9	132	215	36	338266
ABalpaaapa:160	ABalpaaapa	160	1676	-23323	-97	-100	1676	27.2	103	213	30	214890
ABalpaaapp:160	ABalpaaapp	160	1793	-23206	-22	-14	1793	34.0	109	233	30	202314
ABalpaap:93	ABalpaap	93	1885	-23114	-113	-109	1885	34.6	79	249	43	666330
ABalpaapa:124	ABalpaapa	124	1566	-23433	-49	-52	1566	20.8	59	178	36	377946
ABalpaapaa:165	ABalpaapaa	165	1631	-23368	-3	-1	1631	28.5	50	161	30	230755
ABalpaapap:165	ABalpaapap	165	1604	-23395	-33	-27	1604	21.4	55	177	30	240404
ABalpaapp:124	ABalpaapp	124	1570	-23429	-69	-75	1570	22.2	61	203	36	398756
ABalpaappa:165	ABalpaappa	165	1720	-23279	10	8	1720	18.1	88	198	31	218265
ABalpaappp:165	ABalpaappp	165	1719	-23280	22	23	1719	25.6	76	186	28	195827
ABalpap:67	ABalpap	67	1862	-23137	-577	-578	1862	46.7	180	272	51	694013
ABalpapa:92	ABalpapa	92	1939	-23061	-338	-341	1939	46.8	146	251	44	661942
ABalpapaa:123	ABalpapaa	123	1587	-23412	-46	-48	1587	35.4	56	213	37	469578
ABalpapaaa:162	ABalpapaaa	162	1605	-23394	-51	-53	1605	27.2	42	204	30	231269
ABalpapaap:162	ABalpapaap	162	1669	-23330	-7	-12	1669	19.5	66	225	33	290402
ABalpapap:123	ABalpapap	123	1659	-23340	-52	-56	1659	42.4	84	210	37	459990
ABalpapapa:162	ABalpapapa	162	1643	-23356	-42	-44	1643	31.6	48	230	31	258720
ABalpapapp:162	ABalpapapp	162	1691	-23308	-36	-37	1691	35.6	70	254	30	228451
ABalpapp:92	ABalpapp	92	1989	-23010	-480	-490	1989	52.4	231	261	47	690303
ABalpappa:121	ABalpappa	121	1671	-23328	-136	-151	1671	51.2	147	214	38	442730
ABalpappaa:155	ABalpappaa	155	1724	-23275	-52	-57	1724	44.8	85	197	32	271826
ABalpappap:155	ABalpappap	155	1724	-23275	-107	-128	1724	49.8	112	221	33	291143
ABalpappp:121	ABalpappp	121	1757	-23242	-218	-182	1757	50.4	221	230	39	420618
ABalpapppa:156	ABalpapppa	156	1881	-23118	-105	-117	1881	42.4	153	232	31	228905
ABalpapppp:156	ABalpapppp	156	2410	-22589	-564	-257	2410	47.1	207	242	34	262774
ABalpp:47	ABalpp	47	1907	-23092	-200	-200	1907	20.0	188	312	57	497898
ABalppa:68	ABalppa	68	1932	-23067	-202	-204	1932	27.0	157	317	48	579368
ABalppaa:94	ABalppaa	94	1952	-23047	-116	-119	1952	35.0	114	284	42	582424
ABalppaaa:126	ABalppaaa	126	1594	-23405	-7	-6	1594	27.3	65	252	35	382929
ABalppaaaa:169	ABalppaaaa	169	1565	-23434	-81	-81	1565	25.0	54	245	30	252831
ABalppaaap:169	ABalppaaap	169	1730	-23269	24	31	1730	19.1	80	259	31	232836
ABalppaap:126	ABalppaap	126	1605	-23394	-68	-72	1605	35.4	80	258	35	378912
ABalppaapa:167	ABalppaapa	167	1689	-23310	-10	-5	1689	29.8	67	274	30	227405
ABalppaapp:167	ABalppaapp	167	1720	-23279	-80	-82	1720	32.7	91	298	29	185641
ABalppap:94	ABalppap	94	1977	-23022	-274	-269	1977	36.0	171	283	42	518010
ABalppapa:125	ABalppapa	125	1641	-23358	-127	-136	1641	44.8	92	239	37	462556
ABalppapaa:165	ABalppapaa	165	1740	-23259	-4	-13	1740	40.0	58	213	30	245996
ABalppapap:165	ABalppapap	165	1763	-23236	-51	-78	1763	44.2	81	241	30	253990
ABalppapp:125	ABalppapp	125	1661	-23338	-244	-216	1661	49.9	143	252	37	420757
ABalppappa:162	ABalppappa	162	1683	-23316	-299	-156	1683	45.6	104	261	30	239290
ABalppappp:162	ABalppappp	162	1989	-23010	-715	-442	1989	50.0	140	267	30	205922
ABalppp:68	ABalppp	68	1921	-23078	-395	-396	1921	39.6	235	325	50	636187
ABalpppa:92	ABalpppa	92	1955	-23044	-255	-262	1955	38.6	196	287	43	556188
ABalpppaa:124	ABalpppaa	124	1635	-23364	-109	-108	1635	32.6	107	277	34	352994
ABalpppaaa:166	ABalpppaaa	166	1786	-23213	119	126	1786	22.6	89	288	30	216206
ABalpppaap:166	ABalpppaap	166	1849	-23150	-432	-241	1849	21.6	121	304	30	212108
ABalpppap:124	ABalpppap	124	1766	-23233	-305	-201	1766	38.9	143	281	36	367774
ABalpppapa:162	ABalpppapa	162	1777	-23222	-288	-151	1777	32.1	112	315	30	202494
ABalpppapp:162	ABalpppapp	162	2298	-22701	-847	-574	2298	38.3	143	314	30	201277
ABalpppp:92	ABalpppp	92	2025	-22974	-428	-400	2025	42.9	259	304	44	563362
ABalppppa:121	ABalppppa	121	1768	-23231	-118	-102	1768	32.6	183	264	37	335003
ABalppppaa:159	ABalppppaa	159	2123	-22876	-417	-294	2123	28.5	158	282	30	204741
ABalppppap:159	ABalppppap	159	1867	-23132	-402	-209	1867	28.3	185	254	31	177498
ABalppppp:121	ABalppppp	121	1787	-23212	-234	-186	1787	40.4	229	278	39	369690
ABalpppppa:158	ABalpppppa	158	2256	-22743	-255	-238	2256	39.4	214	272	30	205668
ABalpppppp:158	ABalpppppp	158	2221	-22778	-664	-441	2221	39.6	251	289	33	219683
ABar:20	ABar	20	1629	-23370	-499	-499	1629	35.1	194	133	70	1204112
ABara:32	ABara	32	1662	-23337	-537	-537	1662	41.6	187	148	63	847381
ABaraa:46	ABaraa	46	1732	-23267	-531	-534	1732	43.1	138	157	58	785610
ABaraaa:68	ABaraaa	68	1858	-23141	-326	-327	1858	38.2	123	129	50	809277
ABaraaaa:96	ABaraaaa	96	1866	-23133	-111	-112	1866	34.7	94	145	42	690029
ABaraaaaa:129	ABaraaaaa	129	1616	-23383	-68	-67	1616	24.9	122	118	35	368955
ABaraaaaaa:175	ABaraaaaaa	175	1766	-23233	28	24	1766	31.5	134	118	30	225541
ABaraaaaap:175	ABaraaaaap	175	1780	-23219	5	1	1780	38.3	152	118	29	212940
ABaraaaap:129	ABaraaaap	129	1723	-23276	-49	-50	1723	27.7	147	152	34	333532
ABaraaaapa:176	ABaraaaapa	176	1908	-23091	29	11	1908	34.8	154	152	26	172274
ABaraaaapp:176	ABaraaaapp	176	2118	-22881	-108	-96	2118	36.4	186	140	30	219145
ABaraaap:96	ABaraaap	96	1990	-23009	-167	-175	1990	33.4	140	148	44	640128
ABaraaapa:127	ABaraaapa	127	1691	-23308	-43	-49	1691	30.3	119	138	37	432898
ABaraaapaa:163	ABaraaapaa	163	1720	-23279	-63	-67	1720	26.1	107	164	30	242413
ABaraaapap:163	ABaraaapap	163	1771	-23229	-48	-58	1771	25.5	140	141	34	297406
ABaraaapp:127	ABaraaapp	127	1708	-23291	-126	-93	1708	33.8	148	171	36	428911
ABaraaappa:171	ABaraaappa	171	1821	-23178	32	22	1821	31.6	121	169	31	267106
ABaraaappp:171	ABaraaappp	171	1719	-23280	-250	-205	1719	33.7	148	186	29	210770
ABaraap:68	ABaraap	68	1821	-23178	-634	-637	1821	51.4	195	173	52	788793
ABaraapa:93	ABaraapa	93	1955	-23044	-352	-359	1955	47.2	137	174	44	742227
ABaraapaa:125	ABaraapaa	125	1631	-23368	-18	-19	1631	25.3	74	142	37	492455
ABaraapaaa:168	ABaraapaaa	168	1699	-23300	29	32	1699	22.7	82	141	32	310865
ABaraapaap:168	ABaraapaap	168	1771	-23228	-15	-21	1771	28.6	99	126	30	272389
ABaraapap:125	ABaraapap	125	1701	-23298	-28	-31	1701	36.8	79	154	38	544069
ABaraapapa:168	ABaraapapa	168	1834	-23165	65	69	1834	36.5	81	147	33	348049
ABaraapapp:168	ABaraapapp	168	1789	-23210	-22	-30	1789	43.1	110	135	31	307572
ABaraapp:93	ABaraapp	93	1937	-23062	-430	-444	1937	54.3	218	194	46	733752
ABaraappa:123	ABaraappa	123	1679	-23320	-131	-137	1679	52.0	139	167	38	556516
ABaraappaa:160	ABaraappaa	160	1826	-23173	-2	-5	1826	49.6	121	160	33	352623
ABaraappap:160	ABaraappap	160	1795	-23204	-293	-184	1795	53.7	141	188	33	323971
ABaraappp:123	ABaraappp	123	1716	-23283	-281	-221	1716	56.6	184	194	42	604865
ABaraapppa:160	ABaraapppa	160	1781	-23218	-82	-99	1781	53.4	134	227	32	323244
ABaraapppp:160	ABaraapppp	160	1800	-23199	-721	-420	1800	55.0	173	229	33	294691
ABarap:46	ABarap	46	1779	-23220	-536	-539	1779	45.6	223	131	57	676594
ABarapa:68	ABarapa	68	1887	-23112	-322	-322	1887	39.0	198	101	49	677987
ABarapaa:95	ABarapaa	95	1873	-23126	-207	-208	1873	42.9	139	122	41	639404
ABarapaaa:131	ABarapaaa	131	1668	-23332	-81	-78	1668	40.6	124	126	34	380753
ABarapaaaa:175	ABarapaaaa	175	1666	-23333	-161	-168	1666	38.8	123	142	27	199825
ABarapaaap:175	ABarapaaap	175	2166	-22833	-310	-137	2166	44.1	160	134	30	219941
ABarapaap:131	ABarapaap	131	1650	-23349	-86	-95	1650	42.5	116	165	34	388699
ABarapaapa:172	ABarapaapa	172	1875	-23124	87	85	1875	39.4	96	169	28	214033
ABarapaapp:172	ABarapaapp	172	1686	-23313	-175	-194	1686	43.4	127	174	28	196760
ABarapap:95	ABarapap	95	1969	-23030	-244	-234	1969	40.5	196	120	42	581641
ABarapapa:128	ABarapapa	128	1660	-23339	-131	-130	1660	42.4	144	184	34	375382
ABarapapaa:170	ABarapapaa	170	1743	-23257	-87	-90	1743	38.0	111	205	29	230332
ABarapapap:170	ABarapapap	170	1765	-23234	-111	-125	1765	45.1	134	210	30	235774
ABarapapp:128	ABarapapp	128	1791	-23208	-291	-232	1791	48.7	176	165	38	468783
ABarapappa:167	ABarapappa	167	1895	-23104	-373	-216	1895	41.9	155	181	30	232751
ABarapappp:167	ABarapappp	167	2297	-22702	-277	-132	2297	47.4	175	200	33	277820
ABarapp:68	ABarapp	68	1872	-23127	-613	-617	1872	53.5	271	145	51	761448
ABarappa:94	ABarappa	94	1915	-23084	-308	-313	1915	48.2	203	156	44	702714
ABarappaa:128	ABarappaa	128	1649	-23350	-91	-93	1649	32.0	124	245	34	372969
ABarappaaa:171	ABarappaaa	171	1739	-23260	-50	-50	1739	26.5	96	257	28	224784
ABarappaap:171	ABarappaap	171	1799	-23200	-97	-61	1799	27.8	127	277	29	231989
ABarappap:128	ABarappap	128	1790	-23209	-75	-70	1790	38.3	157	241	36	401357
ABarappapa:168	ABarappapa	168	2641	-22358	-129	-65	2641	36.7	139	279	30	253811
ABarappapp:168	ABarappapp	168	1975	-23024	-93	-62	1975	36.2	106	272	30	269524
ABarappp:94	ABarappp	94	1943	-23056	-340	-302	1943	51.0	267	164	45	669069
ABarapppa:125	ABarapppa	125	1701	-23298	-120	-117	1701	38.8	195	211	36	360635
ABarapppaa:166	ABarapppaa	166	1891	-23108	-261	-266	1891	38.9	164	253	31	244422
ABarapppap:166	ABarapppap	166	1993	-23006	-170	-180	1993	39.8	196	253	31	222141
ABarapppp:125	ABarapppp	125	1873	-23127	-330	-241	1873	44.3	236	166	38	437893
ABarappppa:161	ABarappppa	161	1961	-23038	-320	-275	1961	44.9	204	204	30	230084
ABarappppp:161	ABarappppp	161	2368	-22631	-915	-627	2368	50.0	238	194	34	292559
ABarp:32	ABarp	32	1875	-23124	-234	-234	1875	19.9	268	119	64	591185
ABarpa:46	ABarpa	46	1857	-23143	-258	-258	1857	17.7	214	110	57	486227
ABarpaa:69	ABarpaa	69	1955	-23044	-137	-136	1955	15.2	161	114	49	440214
ABarpaaa:94	ABarpaaa	94	1891	-23108	-64	-64	1891	16.6	138	125	43	466283
ABarpaaaa:134	ABarpaaaa	134	1681	-23318	-19	-22	1681	15.1	113	217	36	346221
ABarpaaaaa:177	ABarpaaaaa	177	1898	-23101	108	97	1898	23.5	122	211	32	246405
ABarpaaaap:177	ABarpaaaap	177	1838	-23161	12	3	1838	13.5	124	228	31	193820
ABarpaaap:134	ABarpaaap	134	1731	-23268	-7	-7	1731	8.7	124	190	36	322640
ABarpaap:94	ABarpaap	94	1982	-23017	-58	-57	1982	8.2	195	134	45	339801
ABarpaapa:127	ABarpaapa	127	1737	-23262	-29	-29	1737	3.9	175	186	37	202697
ABarpaapaa:167	ABarpaapaa	167	1817	-23182	71	68	1817	4.7	141	198	31	188111
ABarpaapap:167	ABarpaapap	167	1926	-23074	89	94	1926	5.0	186	200	31	119347
ABarpaapp:127	ABarpaapp	127	1711	-23288	-30	-27	1711	6.6	248	151	37	192611
ABarpap:69	ABarpap	69	1998	-23001	-160	-162	1998	18.8	228	159	49	393221
ABarpapa:93	ABarpapa	93	1957	-23042	-178	-172	1957	21.5	197	124	43	432508
ABarpapaa:126	ABarpapaa	126	1656	-23343	-56	-56	1656	17.1	147	152	35	268363
ABarpapaaa:167	ABarpapaaa	167	1809	-23190	-70	-85	1809	23.6	171	193	29	131098
ABarpapaap:167	ABarpapaap	167	1755	-23244	-24	-21	1755	13.7	171	179	31	149496
ABarpapap:126	ABarpapap	126	1665	-23334	-63	-68	1665	9.2	160	135	36	273931
ABarpapp:93	ABarpapp	93	1962	-23037	-96	-97	1962	15.6	263	140	43	343291
ABarpappa:126	ABarpappa	126	1762	-23237	25	28	1762	18.4	177	115	34	268901
ABarpappp:126	ABarpappp	126	1726	-23273	-4	-8	1726	16.5	225	111	37	285650
ABarpapppa:164	ABarpapppa	164	1791	-23208	15	12	1791	22.7	184	108	31	180765
ABarpapppp:164	ABarpapppp	164	1759	-23240	-64	-67	1759	19.5	227	105	32	182474
ABarpp:46	ABarpp	46	1958	-23041	-155	-155	1958	11.9	330	135	57	331268
ABarppa:69	ABarppa	69	1991	-23008	-167	-167	1991	5.0	257	140	50	291158
ABarppaa:94	ABarppaa	94	1922	-23077	-101	-107	1922	3.6	239	182	41	166552
ABarppaaa:130	ABarppaaa	130	1738	-23261	-8	-7	1738	3.0	267	190	38	142840
ABarppaaaa:174	ABarppaaaa	174	1778	-23221	-2	6	1778	3.7	314	186	30	66033
ABarppaaap:174	ABarppaaap	174	2029	-22970	188	195	2029	6.2	338	217	31	73193
ABarppaap:130	ABarppaap	130	1780	-23219	21	22	1780	8.8	386	263	36	140778
ABarppap:94	ABarppap	94	1959	-23040	-118	-119	1959	5.0	316	215	44	183655
ABarppapa:130	ABarppapa	130	1777	-23222	3	9	1777	9.3	378	270	37	138009
ABarppapaa:177	ABarppapaa	177	2381	-22618	369	379	2381	18.2	392	329	31	144918
ABarppapap:177	ABarppapap	177	2045	-22954	-84	-143	2045	21.7	433	316	32	131675
ABarppapp:130	ABarppapp	130	1833	-23166	46	47	1833	14.4	433	288	37	149155
ABarppp:69	ABarppp	69	1945	-23054	-138	-138	1945	9.9	349	151	50	295077
ABarpppa:94	ABarpppa	94	1980	-23019	-59	-60	1980	7.9	346	149	44	261237
ABarpppaa:128	ABarpppaa	128	1759	-23240	1	6	1759	5.7	332	176	36	129024
ABarpppaaa:177	ABarpppaaa	177	1766	-23233	-23	0	1766	1.0	332	239	27	33231
ABarpppaap:177	ABarpppaap	177	1748	-23251	-25	-33	1748	5.0	356	171	30	65216
ABarpppap:128	ABarpppap	128	1799	-23200	72	75	1799	6.9	387	168	37	135516
ABarpppp:94	ABarpppp	94	2009	-22990	-13	-13	2009	12.3	410	170	44	252012
ABarppppa:131	ABarppppa	131	1717	-22782	35	31	1717	9.7	443	159	37	167558
ABarppppp:131	ABarppppp	131	1723	-23276	-33	-34	1723	14.7	483	160	39	259505
ABarpppppa:175	ABarpppppa	175	1782	-23217	12	0	1782	16.3	517	175	31	157261
ABarpppppp:175	ABarpppppp	175	1827	-23173	-54	-72	1827	21.1	542	207	31	171661
ABp:9	ABp	9	1626	-23373	-544	-544	1626	31.1	303	146	76	1604178
ABpl:20	ABpl	20	1880	-23119	-167	-167	1880	9.8	317	200	71	476617
ABpla:32	ABpla	32	1902	-23097	-194	-195	1902	3.9	206	220	62	277873
ABplaa:46	ABplaa	46	1989	-23010	-136	-136	1989	4.5	168	226	57	276924
ABplaaa:67	ABplaaa	67	2054	-22945	-70	-71	2054	2.0	130	211	51	223473
ABplaaaa:92	ABplaaaa	92	2528	-22471	437	437	2528	5.5	124	249	43	324910
ABplaaaaa:123	ABplaaaaa	123	5077	-19922	2682	2777	5077	26.0	121	297	37	439870
ABplaaaaaa:164	ABplaaaaaa	164	7358	-17641	4215	4257	7358	22.1	157	300	31	241224
ABplaaaaap:164	ABplaaaaap	164	7197	-17802	3456	3692	7197	23.1	193	298	30	200657
ABplaaaap:123	ABplaaaap	123	5642	-19357	2909	3069	5642	25.4	161	321	36	399013
ABplaaaapa:165	ABplaaaapa	165	8746	-16253	4821	4942	8746	25.0	188	336	30	226914
ABplaaaapp:165	ABplaaaapp	165	8166	-16833	4032	4280	8166	26.3	227	337	31	208850
ABplaaap:92	ABplaaap	92	2339	-22660	180	183	2339	5.7	190	240	42	235363
ABplaaapa:123	ABplaaapa	123	4716	-20283	2148	2262	4716	23.6	198	309	37	338513
ABplaaapaa:165	ABplaaapaa	165	8155	-16844	4581	4551	8155	32.1	194	282	29	189399
ABplaaapap:165	ABplaaapap	165	7671	-17328	3735	4044	7671	28.1	226	294	31	196323
ABplaaapp:123	ABplaaapp	123	4929	-20070	2406	2512	4929	25.5	233	340	38	378649
ABplaaappa:163	ABplaaappa	163	7213	-17786	3110	3592	7213	29.8	252	317	31	205688
ABplaaappp:163	ABplaaappp	163	8068	-16931	3589	4227	8068	31.2	277	333	32	227369
ABplaap:67	ABplaap	67	2008	-22991	-115	-116	2008	13.0	186	268	50	361759
ABplaapa:91	ABplaapa	91	2758	-22241	568	569	2758	17.5	147	293	45	502975
ABplaapaa:121	ABplaapaa	121	5854	-19145	3150	3282	5854	32.7	144	311	37	438732
ABplaapaaa:163	ABplaapaaa	163	9520	-15479	6209	6223	9520	29.7	144	333	30	226864
ABplaapaap:163	ABplaapaap	163	9678	-15321	5109	5341	9678	32.6	179	321	30	239963
ABplaapap:121	ABplaapap	121	5299	-19700	2457	2651	5299	34.3	184	323	38	433939
ABplaapapa:159	ABplaapapa	159	11270	-13729	6304	6726	11270	40.2	181	315	31	267703
ABplaapapp:159	ABplaapapp	159	9162	-15837	4554	4808	9162	36.5	218	315	31	227199
ABplaapp:91	ABplaapp	91	2570	-22429	283	287	2570	16.5	220	299	44	416413
ABplaappa:123	ABplaappa	123	5939	-19060	2832	3072	5939	38.0	227	321	37	416588
ABplaappaa:164	ABplaappaa	164	11865	-13135	6897	7502	11865	47.0	208	297	30	240396
ABplaappap:164	ABplaappap	164	9725	-15274	5058	5477	9725	44.6	245	320	32	258675
ABplaappp:123	ABplaappp	123	5156	-19843	2424	2609	5156	31.9	274	352	39	456731
ABplaapppa:160	ABplaapppa	160	8358	-16641	4607	4882	8358	32.7	266	364	34	291647
ABplaapppp:160	ABplaapppp	160	8775	-16224	4282	4872	8775	35.9	308	373	32	269211
ABplap:46	ABplap	46	1939	-23060	-179	-179	1939	4.0	272	243	56	202816
ABplapa:68	ABplapa	68	2032	-22967	-49	-49	2032	1.1	222	228	49	127643
ABplapaa:94	ABplapaa	94	2465	-22534	292	291	2465	5.4	218	283	42	261964
ABplapaaa:126	ABplapaaa	126	6277	-18722	3382	3596	6277	21.7	280	340	37	316146
ABplapaaaa:167	ABplapaaaa	167	9990	-15009	4657	5699	9990	31.7	311	336	34	244794
ABplapaaap:167	ABplapaaap	167	14401	-10598	7774	8716	14401	35.3	327	342	30	221141
ABplapaap:126	ABplapaap	126	7305	-17694	4150	4397	7305	24.9	325	353	37	338028
ABplapaapa:171	ABplapaapa	171	9315	-15684	5265	5627	9315	26.9	344	346	34	211999
ABplapaapp:171	ABplapaapp	171	11704	-13295	6944	7531	11704	29.8	380	362	32	194701
ABplapap:94	ABplapap	94	2328	-22671	135	134	2328	5.7	296	280	44	206085
ABplapapa:124	ABplapapa	124	7646	-17353	4500	4690	7646	28.1	347	350	38	367796
ABplapapaa:164	ABplapapaa	164	13277	-11722	8101	8449	13277	37.3	344	376	30	201452
ABplapapap:164	ABplapapap	164	16899	-8100	10945	11389	16899	42.2	381	366	31	241255
ABplapapp:124	ABplapapp	124	7137	-17862	4228	4336	7137	27.1	395	357	39	394009
ABplapappa:167	ABplapappa	167	14323	-10676	8264	9216	14323	33.3	408	360	31	236988
ABplapappp:167	ABplapappp	167	13317	-11683	8021	9105	13317	34.4	443	347	34	272265
ABplapp:68	ABplapp	68	1947	-23052	-186	-187	1947	8.1	289	288	50	263275
ABplappa:92	ABplappa	92	2699	-22300	466	468	2699	15.1	275	331	44	392293
ABplappaa:125	ABplappaa	125	9115	-15884	5381	5837	9115	37.7	310	346	37	399344
ABplappaaa:164	ABplappaaa	164	20349	-4650	13385	14330	20349	45.9	303	320	31	245556
ABplappaap:164	ABplappaap	164	19652	-5347	13099	13911	19652	43.5	341	341	32	248728
ABplappap:125	ABplappap	125	10695	-14304	6997	7491	10695	39.5	350	356	38	457081
ABplappapa:166	ABplappapa	166	20396	-4603	14366	15439	20396	49.2	332	361	34	276105
ABplappapp:166	ABplappapp	166	27438	2438	19963	21300	27438	49.7	375	362	30	243731
ABplappp:92	ABplappp	92	2404	-22595	208	208	2404	12.1	361	315	44	285488
ABplapppa:123	ABplapppa	123	8401	-16598	5364	5570	8401	33.7	405	368	40	507445
ABplapppaa:161	ABplapppaa	161	21522	-3477	14336	15809	21522	42.0	415	367	34	334257
ABplapppap:161	ABplapppap	161	19803	-5196	12319	14276	19803	43.3	447	347	35	334747
ABplapppp:123	ABplapppp	123	8471	-16528	5841	5925	8471	35.5	465	356	40	487508
ABplappppa:163	ABplappppa	163	24403	-596	16621	18500	24403	47.5	478	351	32	281431
ABplappppp:163	ABplappppp	163	23281	-1718	17786	18722	23281	52.2	488	329	34	310359
ABplp:32	ABplp	32	1892	-23107	-218	-218	1892	14.9	312	305	62	491126
ABplpa:46	ABplpa	46	1919	-23080	-271	-272	1919	25.3	274	337	57	535301
ABplpaa:69	ABplpaa	69	2192	-22807	29	30	2192	21.4	233	336	49	506244
ABplpaaa:95	ABplpaaa	95	4287	-20712	1932	1928	4287	31.6	181	332	42	516253
ABplpaaaa:125	ABplpaaaa	125	10596	-14403	7803	7883	10596	44.8	150	302	36	410119
ABplpaaaaa:165	ABplpaaaaa	165	16741	-8258	12689	13030	16741	44.0	128	288	29	226781
ABplpaaaap:165	ABplpaaaap	165	15761	-9238	10580	11321	15761	46.2	159	297	30	216308
ABplpaaap:125	ABplpaaap	125	10735	-14264	7519	7862	10735	46.9	191	317	36	416941
ABplpaaapa:165	ABplpaaapa	165	17958	-7041	12424	13386	17958	48.3	182	321	30	229487
ABplpaaapp:165	ABplpaaapp	165	14880	-10119	9711	10292	14880	44.6	205	341	30	206212
ABplpaap:95	ABplpaap	95	4225	-20774	1754	1763	4225	29.5	246	336	43	489295
ABplpaapa:126	ABplpaapa	126	11061	-13938	7550	7882	11061	43.7	226	341	36	377304
ABplpaapaa:168	ABplpaapaa	168	13394	-11605	8482	8989	13394	33.7	207	354	31	216866
ABplpaapap:168	ABplpaapap	168	15087	-9912	9646	10140	15087	37.0	238	357	30	222965
ABplpaapp:126	ABplpaapp	126	10117	-14882	6108	6945	10117	43.9	266	339	37	402944
ABplpaappa:164	ABplpaappa	164	15571	-9428	10423	11001	15571	44.5	250	357	31	243800
ABplpaappp:164	ABplpaappp	164	15230	-9769	9523	10020	15230	42.0	288	351	31	233789
ABplpap:69	ABplpap	69	2133	-22866	-204	-203	2133	38.3	314	347	50	670324
ABplpapa:93	ABplpapa	93	4627	-20372	2143	2136	4627	39.8	262	345	44	667838
ABplpapaa:123	ABplpapaa	123	11370	-13629	8586	8744	11370	53.3	201	269	39	517290
ABplpapaaa:163	ABplpapaaa	163	20328	-4672	15762	16020	20328	52.1	180	271	30	251297
ABplpapaap:163	ABplpapaap	163	21611	-3388	15075	16253	21611	53.4	214	269	30	263535
ABplpapap:123	ABplpapap	123	11912	-13087	8000	8706	11912	53.9	244	294	38	477700
ABplpapapa:163	ABplpapapa	163	19346	-5653	13445	14177	19346	53.1	248	295	30	253993
ABplpapapp:163	ABplpapapp	163	20423	-4576	13628	14343	20423	51.8	287	297	30	245330
ABplpapp:93	ABplpapp	93	4730	-20269	2194	2201	4730	43.5	332	344	45	737607
ABplpappa:122	ABplpappa	122	12714	-12285	8631	9484	12714	56.8	264	265	38	498797
ABplpappaa:162	ABplpappaa	162	26756	1756	19277	20729	26756	58.2	234	263	32	275616
ABplpappap:162	ABplpappap	162	27184	2184	19322	20944	27184	59.2	273	278	33	284521
ABplpappp:122	ABplpappp	122	12634	-12365	9355	9687	12634	54.5	310	290	39	510700
ABplpapppa:164	ABplpapppa	164	25361	361	18334	19397	25361	58.0	318	286	32	259181
ABplpapppp:164	ABplpapppp	164	25675	675	18730	20298	25675	57.7	358	286	32	263574
ABplpp:46	ABplpp	46	1879	-23120	-247	-248	1879	21.4	368	341	56	458179
ABplppa:68	ABplppa	68	2005	-22994	-127	-129	2005	18.0	352	350	49	419228
ABplppaa:95	ABplppaa	95	3743	-21256	1377	1398	3743	30.2	303	356	42	493493
ABplppaaa:127	ABplppaaa	127	12994	-12005	8615	9690	12994	48.8	288	332	37	435002
ABplppaaaa:169	ABplppaaaa	169	18188	-6811	12851	13765	18188	51.8	257	337	32	248546
ABplppaaap:169	ABplppaaap	169	23609	-1390	15245	16974	23609	49.4	288	348	29	243610
ABplppaap:127	ABplppaap	127	15700	-9299	11011	11965	15700	51.0	323	334	36	425954
ABplppaapa:171	ABplppaapa	171	25373	373	17975	19214	25373	55.3	301	333	30	231539
ABplppaapp:171	ABplppaapp	171	24110	-889	17073	18121	24110	55.2	336	330	29	208175
ABplppap:95	ABplppap	95	3175	-21825	844	858	3175	25.3	364	343	42	365271
ABplppapa:126	ABplppapa	126	11384	-13615	7399	8029	11384	44.9	345	310	36	383257
ABplppapaa:167	ABplppapaa	167	19449	-5550	12916	13608	19449	50.8	330	290	30	215691
ABplppapap:167	ABplppapap	167	20912	-4087	13366	15273	20912	51.5	363	315	31	252266
ABplppapp:126	ABplppapp	126	12387	-12612	8413	9102	12387	43.4	396	327	37	456629
ABplppappa:169	ABplppappa	169	19260	-5739	11167	13018	19260	47.9	396	331	31	250289
ABplppappp:169	ABplppappp	169	21985	-3014	13916	15779	21985	50.7	420	328	31	266711
ABplppp:68	ABplppp	68	1955	-23044	-263	-263	1955	35.2	405	358	48	565691
ABplpppa:93	ABplpppa	93	3494	-21505	1177	1209	3494	34.2	384	371	42	537392
ABplpppaa:123	ABplpppaa	123	12262	-12737	8404	9268	12262	51.2	373	326	38	482089
ABplpppaaa:166	ABplpppaaa	166	24637	-362	17333	19272	24637	55.0	380	332	33	255171
ABplpppaap:166	ABplpppaap	166	27705	2705	21608	22585	27705	57.6	417	312	31	231649
ABplpppap:123	ABplpppap	123	11801	-13198	7945	8662	11801	46.8	397	364	37	423160
ABplpppapa:164	ABplpppapa	164	23443	-1557	15797	16902	23443	49.9	410	362	30	201185
ABplpppapp:164	ABplpppapp	164	27951	2951	19467	21483	27951	48.4	447	373	29	229863
ABplpppp:93	ABplpppp	93	3337	-21662	977	991	3337	36.5	430	361	43	577582
ABplppppa:122	ABplppppa	122	10516	-14483	7026	7446	10516	43.8	436	358	37	449497
ABplppppaa:162	ABplppppaa	162	24135	-864	16978	18516	24135	53.4	447	346	32	264625
ABplppppap:162	ABplppppap	162	25597	597	19905	20807	25597	58.1	462	307	32	254009
ABplppppp:122	ABplppppp	122	11209	-13790	8606	8726	11209	50.6	455	332	40	525260
ABplpppppa:165	ABplpppppa	165	24765	-234	18874	19595	24765	59.8	433	273	31	211315
ABplpppppp:165	ABplpppppp	165	25207	207	19156	20039	25207	59.1	475	263	31	225789
ABpr:20	ABpr	20	1639	-23361	-585	-585	1639	46.5	362	160	70	1000708
ABpra:32	ABpra	32	1644	-23355	-487	-488	1644	44.7	340	120	62	802473
ABpraa:46	ABpraa	46	1775	-23224	-392	-393	1775	37.6	302	94	59	694673
ABpraaa:68	ABpraaa	68	2061	-22938	-73	-74	2061	24.4	250	80	49	583494
ABpraaaa:94	ABpraaaa	94	2891	-22108	724	726	2891	30.4	205	87	44	624317
ABpraaaaa:127	ABpraaaaa	127	4306	-20693	2142	2151	4306	38.5	182	152	37	433177
ABpraaaaaa:165	ABpraaaaaa	165	5146	-19853	2802	2777	5146	32.8	150	220	31	254409
ABpraaaaap:165	ABpraaaaap	165	5417	-19582	3008	3035	5417	37.9	184	202	32	250646
ABpraaaap:127	ABpraaaap	127	4467	-20532	2201	2287	4467	38.5	187	103	36	415620
ABpraaaapa:167	ABpraaaapa	167	7500	-17499	3985	4157	7500	45.0	182	160	30	236270
ABpraaaapp:167	ABpraaaapp	167	6344	-18655	3197	3306	6344	43.0	198	124	30	226232
ABpraaap:94	ABpraaap	94	2710	-22289	486	503	2710	24.2	271	97	44	524388
ABpraaapa:124	ABpraaapa	124	3989	-21010	1582	1714	3989	35.8	224	104	37	412627
ABpraaapaa:164	ABpraaapaa	164	6284	-18715	3085	3368	6284	41.8	209	168	30	242619
ABpraaapap:164	ABpraaapap	164	6706	-18293	2885	3100	6706	42.2	235	141	30	234049
ABpraaapp:124	ABpraaapp	124	3834	-21165	1482	1573	3834	36.9	266	85	38	469004
ABpraaappa:162	ABpraaappa	162	6237	-18762	2819	3130	6237	41.0	227	101	32	277907
ABpraaappp:162	ABpraaappp	162	6494	-18505	2002	2554	6494	41.8	264	109	32	293849
ABpraap:68	ABpraap	68	1992	-23007	-269	-275	1992	40.2	306	98	50	720100
ABpraapa:93	ABpraapa	93	3256	-21743	935	935	3256	43.2	250	91	44	679007
ABpraapaa:125	ABpraapaa	125	6420	-18579	3526	3835	6420	49.0	206	133	37	479039
ABpraapaaa:163	ABpraapaaa	163	12030	-12969	8346	8643	12030	55.2	180	189	31	273143
ABpraapaap:163	ABpraapaap	163	11568	-13431	5882	7342	11568	58.6	207	197	30	225578
ABpraapap:125	ABpraapap	125	6494	-18505	3378	3870	6494	47.8	238	109	38	481558
ABpraapapa:163	ABpraapapa	163	11387	-13612	6616	7592	11387	57.1	210	164	31	260070
ABpraapapp:163	ABpraapapp	163	12142	-12857	7087	7908	12142	57.2	248	170	30	229697
ABpraapp:93	ABpraapp	93	2908	-22091	561	583	2908	39.1	316	115	45	604254
ABpraappa:122	ABpraappa	122	6209	-18790	3502	3675	6209	47.9	284	173	40	509531
ABpraappaa:161	ABpraappaa	161	13359	-11640	9368	9511	13359	50.8	260	229	32	266147
ABpraappap:161	ABpraappap	161	13444	-11555	8595	9093	13444	50.9	296	249	32	261887
ABpraappp:122	ABpraappp	122	6350	-18649	3535	3794	6350	50.7	337	184	39	473769
ABpraapppa:162	ABpraapppa	162	13939	-11060	8890	9434	13939	53.6	332	236	32	244776
ABpraapppp:162	ABpraapppp	162	15496	-9503	9511	11054	15496	56.0	379	250	32	264576
ABprap:46	ABprap	46	1810	-23189	-282	-282	1810	29.9	405	108	57	548202
ABprapa:68	ABprapa	68	1945	-23054	-98	-98	1945	21.8	342	86	49	481562
ABprapaa:93	ABprapaa	93	3017	-21982	806	822	3017	30.2	307	74	43	551904
ABprapaaa:123	ABprapaaa	123	8295	-16704	5101	5420	8295	42.8	300	105	36	411633
ABprapaaaa:165	ABprapaaaa	165	12071	-12928	6524	7743	12071	49.1	255	146	34	259090
ABprapaaap:165	ABprapaaap	165	19164	-5835	11625	13335	19164	50.6	285	142	30	259311
ABprapaap:123	ABprapaap	123	10269	-14730	6166	6777	10269	50.2	319	132	36	409419
ABprapaapa:169	ABprapaapa	169	17151	-7848	11720	12288	17151	55.0	289	194	30	215064
ABprapaapp:169	ABprapaapp	169	15680	-9319	8819	9826	15680	55.3	324	196	30	199418
ABprapap:93	ABprapap	93	2694	-22306	505	507	2694	24.6	366	99	44	484711
ABprapapa:123	ABprapapa	123	8355	-16644	4836	5328	8355	45.1	354	120	38	447610
ABprapapaa:165	ABprapapaa	165	16531	-8468	8145	10460	16531	54.7	301	151	32	251549
ABprapapap:165	ABprapapap	165	17985	-7014	9479	11916	17985	55.8	337	151	31	246045
ABprapapp:123	ABprapapp	123	8493	-16506	5671	5888	8493	42.4	391	103	39	464623
ABprapappa:168	ABprapappa	168	18164	-6835	12723	13361	18164	56.6	366	123	30	203095
ABprapappp:168	ABprapappp	168	17093	-7907	11558	12984	17093	56.2	403	126	32	246799
ABprapp:68	ABprapp	68	1980	-23019	-120	-121	1980	26.2	421	116	50	572085
ABprappa:93	ABprappa	93	3263	-21736	1042	1044	3263	37.1	379	86	44	655609
ABprappaa:123	ABprappaa	123	10348	-14651	6761	7219	10348	55.5	362	130	37	441595
ABprappaaa:163	ABprappaaa	163	22716	-2283	16221	17371	22716	62.3	339	154	34	266307
ABprappaap:163	ABprappaap	163	23754	-1245	15989	17776	23754	63.3	376	166	32	232454
ABprappap:123	ABprappap	123	10585	-14414	7029	7387	10585	55.6	405	132	36	400552
ABprappapa:163	ABprappapa	163	20561	-4438	11471	13871	20561	61.9	416	182	34	242810
ABprappapp:163	ABprappapp	163	29341	4341	17518	20842	29341	63.7	440	201	30	224858
ABprappp:93	ABprappp	93	2872	-22127	645	649	2872	31.2	446	108	45	583316
ABprapppa:123	ABprapppa	123	8679	-16320	5844	6062	8679	47.2	428	108	38	469883
ABprapppaa:160	ABprapppaa	160	21918	-3081	15358	16633	21918	59.1	404	136	32	254881
ABprapppap:160	ABprapppap	160	19205	-5794	13440	14412	19205	56.0	441	146	34	262662
ABprapppp:123	ABprapppp	123	9108	-15891	6564	6631	9108	45.8	484	121	38	486414
ABprappppa:162	ABprappppa	162	20064	-4935	15694	16160	20064	55.0	483	136	33	264858
ABprappppp:162	ABprappppp	162	21189	-3810	15630	16538	21189	52.4	515	158	32	259247
ABprp:32	ABprp	32	1711	-23288	-550	-551	1711	46.3	438	195	61	726071
ABprpa:46	ABprpa	46	1769	-23230	-603	-603	1769	54.0	402	160	56	617934
ABprpaa:68	ABprpaa	68	2028	-22971	-163	-167	2028	46.8	380	101	48	687158
ABprpaaa:94	ABprpaaa	94	4937	-20062	2564	2569	4937	51.5	290	110	43	622447
ABprpaaaa:126	ABprpaaaa	126	14018	-10981	10472	10830	14018	54.7	224	129	37	450675
ABprpaaaaa:171	ABprpaaaaa	171	18621	-6378	14676	15008	18621	51.5	181	143	32	268611
ABprpaaaap:171	ABprpaaaap	171	20121	-4878	14971	15760	20121	51.5	217	127	32	259720
ABprpaaap:126	ABprpaaap	126	12674	-12325	9011	9502	12674	51.9	260	106	36	436927
ABprpaaapa:167	ABprpaaapa	167	20641	-4358	15737	16464	20641	49.4	236	94	30	254328
ABprpaaapp:167	ABprpaaapp	167	19703	-5296	13858	14580	19703	50.4	270	97	30	241499
ABprpaap:94	ABprpaap	94	4849	-20150	2406	2446	4849	49.3	354	110	43	624796
ABprpaapa:126	ABprpaapa	126	12785	-12214	9011	9487	12785	48.0	298	97	37	459399
ABprpaapaa:169	ABprpaapaa	169	18866	-6133	12094	13744	18866	46.2	298	108	32	281883
ABprpaapap:169	ABprpaapap	169	20260	-4739	13931	15471	20260	49.6	322	106	32	268601
ABprpaapp:126	ABprpaapp	126	14963	-10036	11017	11540	14963	54.8	312	111	37	452794
ABprpaappa:169	ABprpaappa	169	22328	-2671	15860	16715	22328	56.1	294	111	32	254983
ABprpaappp:169	ABprpaappp	169	22739	-2260	15338	16476	22739	56.3	331	116	29	218906
ABprpap:68	ABprpap	68	2051	-22948	-396	-398	2051	54.2	407	167	51	756136
ABprpapa:92	ABprpapa	92	4536	-20463	1906	1962	4536	56.5	340	145	45	691836
ABprpapaa:122	ABprpapaa	122	11358	-13641	7715	8206	11358	55.9	244	182	37	454127
ABprpapaaa:164	ABprpapaaa	164	20883	-4116	14414	15445	20883	58.4	216	230	30	240141
ABprpapaap:164	ABprpapaap	164	20369	-4630	13728	14753	20369	60.0	243	209	30	223008
ABprpapap:122	ABprpapap	122	12403	-12596	7805	8483	12403	60.2	280	171	36	409466
ABprpapapa:167	ABprpapapa	167	23746	-1253	16904	17719	23746	62.7	276	204	30	218102
ABprpapapp:167	ABprpapapp	167	21248	-3751	12232	14040	21248	59.0	303	220	30	236115
ABprpapp:92	ABprpapp	92	4340	-20659	1714	1746	4340	55.4	386	180	44	651684
ABprpappa:121	ABprpappa	121	10899	-14100	6661	7509	10899	57.8	284	208	38	462546
ABprpappaa:161	ABprpappaa	161	24992	-7	17228	18355	24992	62.3	257	238	31	237455
ABprpappap:161	ABprpappap	161	22688	-2311	13855	15965	22688	60.7	297	248	32	258767
ABprpappp:121	ABprpappp	121	12009	-12990	8661	9070	12009	58.7	335	212	39	478606
ABprpapppa:164	ABprpapppa	164	23694	-1305	15641	17467	23694	64.6	328	236	32	243408
ABprpapppp:164	ABprpapppp	164	24090	-909	16756	18380	24090	61.4	358	247	32	254659
ABprpp:46	ABprpp	46	1756	-23243	-611	-611	1756	45.8	486	174	58	729790
ABprppa:67	ABprppa	67	2025	-22974	-123	-124	2025	38.6	464	108	48	622663
ABprppaa:94	ABprppaa	94	4407	-20592	1931	1981	4407	48.7	410	106	42	561436
ABprppaaa:125	ABprppaaa	125	13675	-11324	9921	10436	13675	61.0	309	147	37	419749
ABprppaaaa:171	ABprppaaaa	171	19311	-5688	13675	14615	19311	58.1	256	136	32	259391
ABprppaaap:171	ABprppaaap	171	25242	242	18332	19785	25242	61.3	280	153	29	224428
ABprppaap:125	ABprppaap	125	14563	-10436	9715	10827	14563	61.8	344	170	37	399888
ABprppaapa:173	ABprppaapa	173	22757	-2242	15002	16233	22757	63.8	308	184	31	208499
ABprppaapp:173	ABprppaapp	173	22870	-2130	15119	16181	22870	63.6	341	206	30	197620
ABprppap:94	ABprppap	94	3886	-21113	1446	1468	3886	42.0	459	133	43	566860
ABprppapa:127	ABprppapa	127	11963	-13036	8149	8582	11963	51.4	382	170	38	414599
ABprppapaa:169	ABprppapaa	169	20869	-4130	12609	14418	20869	56.5	357	177	31	214166
ABprppapap:169	ABprppapap	169	21189	-3810	11542	14097	21189	57.5	391	180	32	239269
ABprppapp:127	ABprppapp	127	13229	-11770	8966	9615	13229	50.9	424	176	37	418180
ABprppappa:172	ABprppappa	172	21430	-3569	13633	15592	21430	54.8	404	203	33	259052
ABprppappp:172	ABprppappp	172	21301	-3698	13632	14616	21301	55.7	439	221	30	222088
ABprppp:67	ABprppp	67	2022	-22977	-323	-323	2022	45.5	501	162	50	703054
ABprpppa:92	ABprpppa	92	4470	-20529	1886	1920	4470	53.9	437	143	44	683114
ABprpppaa:123	ABprpppaa	123	12892	-12107	8845	9547	12892	60.4	397	184	38	451142
ABprpppaaa:164	ABprpppaaa	164	22778	-2221	15994	16606	22778	61.7	379	212	31	221129
ABprpppaap:164	ABprpppaap	164	25522	522	19093	19708	25522	60.6	416	235	29	227976
ABprpppap:123	ABprpppap	123	13050	-11949	9076	9847	13050	59.2	442	183	40	526327
ABprpppapa:166	ABprpppapa	166	25211	211	15858	17874	25211	60.2	461	229	31	242740
ABprpppapp:166	ABprpppapp	166	29501	4501	20616	22486	29501	60.0	495	220	30	244106
ABprpppp:92	ABprpppp	92	4051	-20948	1569	1576	4051	49.0	496	160	45	683726
ABprppppa:122	ABprppppa	122	11903	-13096	8194	8717	11903	53.7	463	144	38	475940
ABprppppaa:162	ABprppppaa	162	26111	1111	17802	19581	26111	60.3	460	179	32	279458
ABprppppap:162	ABprppppap	162	25251	251	16866	18283	25251	57.1	492	182	31	254926
ABprppppp:122	ABprppppp	122	12485	-12514	9375	9666	12485	52.1	506	158	38	489564
ABprpppppa:164	ABprpppppa	164	25106	106	17837	19268	25106	54.2	526	195	32	294449
ABprpppppp:164	ABprpppppp	164	25914	914	18457	20216	25914	55.6	522	229	32	288583
P1:1	P1	1	1664	-23335	-654	-654	1664	31.4	478	232	84	2241437
EMS:11	EMS	11	1679	-23320	-476	-476	1679	31.5	352	308	69	1229416
MS:23	MS	23	1669	-23330	-497	-498	1669	42.1	266	299	68	1106417
MSa:36	MSa	36	1728	-23271	-480	-481	1728	39.5	224	258	65	954136
MSaa:63	MSaa	63	1870	-23129	-309	-312	1870	35.0	215	211	57	702854
MSaaa:103	MSaaa	103	1741	-23258	-171	-170	1741	29.9	203	175	49	505292
MSaaaa:159	MSaaaa	159	1831	-23168	-61	-62	1831	27.6	191	151	40	275587
MSaaap:159	MSaaap	159	1790	-23209	-54	-50	1790	24.2	248	156	38	194228
MSaap:103	MSaap	103	1770	-23229	-105	-107	1770	27.5	283	159	49	430666
MSaapa:157	MSaapa	157	1966	-23033	-3	-5	1966	29.5	251	101	39	270343
MSaapp:157	MSaapp	157	1838	-23161	-22	-16	1838	26.8	299	139	40	224471
MSap:63	MSap	63	1909	-23090	-393	-396	1909	40.9	275	255	57	757261
MSapa:106	MSapa	106	1771	-23228	-179	-182	1771	41.0	257	225	50	658544
MSapaa:159	MSapaa	159	1836	-23163	-234	-188	1836	33.2	223	205	40	311921
MSapap:159	MSapap	159	2056	-22943	-333	-317	2056	40.7	285	196	40	329891
MSapp:106	MSapp	106	1772	-23227	-85	-89	1772	32.6	310	225	48	427508
MSappa:159	MSappa	159	1890	-23109	-66	-65	1890	33.0	303	188	39	255983
MSappp:159	MSappp	159	1790	-23209	-77	-82	1790	30.5	343	226	38	196873
MSp:36	MSp	36	1717	-23282	-498	-498	1717	44.2	328	209	66	841701
MSpa:65	MSpa	65	1889	-23110	-206	-205	1889	23.1	311	191	56	402211
MSpaa:103	MSpaa	103	1779	-23220	-42	-45	1779	15.2	307	146	50	356889
MSpaaa:153	MSpaaa	153	1769	-23230	4	5	1769	14.1	279	110	40	204640
MSpaap:153	MSpaap	153	1671	-22436	-17	-17	1671	17.7	355	108	41	210962
MSpap:103	MSpap	103	1791	-23208	-79	-83	1791	22.5	374	180	47	296347
MSpapa:149	MSpapa	149	1720	-23279	-67	-67	1720	18.9	330	156	40	178089
MSpapp:149	MSpapp	149	1732	-23267	-40	-43	1732	21.3	383	141	40	184151
MSpp:65	MSpp	65	1842	-23158	-388	-390	1842	43.6	335	167	55	612141
MSppa:95	MSppa	95	1827	-23172	-284	-268	1827	40.8	331	164	49	457944
MSppaa:140	MSppaa	140	2186	-22813	-200	-54	2186	36.2	310	112	41	282463
MSppap:140	MSppap	140	1836	-23163	-86	-76	1836	35.7	372	136	41	241244
MSppp:95	MSppp	95	1970	-23029	-126	-130	1970	40.5	379	219	48	369746
MSpppa:137	MSpppa	137	1751	-23248	-30	-32	1751	26.4	347	201	39	142598
MSpppp:137	MSpppp	137	1784	-23215	-67	-67	1784	34.4	410	193	41	184888
E:23	E	23	1806	-23193	-480	-482	1806	32.7	414	315	67	915209
Ea:37	Ea	37	1807	-23192	-560	-562	1807	41.0	355	306	64	899486
Eal:71	Eal	71	1966	-23033	-173	-176	1966	21.9	329	285	53	391201
Eala:112	Eala	112	1757	-23242	-94	-93	1757	22.9	243	257	46	281484
Ealaa:170	Ealaa	170	1909	-23090	-25	-26	1909	25.5	214	227	35	137772
Ealap:170	Ealap	170	1774	-23225	-88	-87	1774	26.1	275	211	35	103489
Ealp:112	Ealp	112	1782	-23217	-59	-62	1782	18.7	339	279	44	194068
Ealpa:175	Ealpa	175	2413	-22586	96	86	2413	18.5	350	317	32	111888
Ealpp:175	Ealpp	175	2407	-22592	-81	-91	2407	22.8	389	329	32	156616
Ear:71	Ear	71	1973	-23026	-366	-369	1973	39.0	377	284	53	573442
Eara:111	Eara	111	1842	-23157	-194	-189	1842	36.6	300	287	46	319472
Earaa:167	Earaa	167	1890	-23109	-171	-170	1890	35.8	253	256	37	171939
Earap:167	Earap	167	1930	-23069	-166	-182	1930	36.0	307	245	35	130707
Earp:111	Earp	111	1788	-23211	-112	-112	1788	31.8	376	291	44	239209
Earpa:171	Earpa	171	1961	-23038	-200	-208	1961	34.9	338	276	36	133772
Earpp:171	Earpp	171	1813	-23187	-81	-80	1813	31.1	396	242	38	128493
Ep:37	Ep	37	1852	-23147	-433	-443	1852	34.2	454	279	63	721076
Epl:72	Epl	72	1979	-23020	-286	-288	1979	29.0	445	268	54	437577
Epla:110	Epla	110	1788	-23211	-24	-28	1788	20.6	407	256	43	148738
Eplaa:168	Eplaa	168	1719	-23280	-97	-99	1719	21.3	381	235	35	98154
Eplap:168	Eplap	168	1793	-23206	-29	-30	1793	21.3	440	230	36	105238
Eplp:110	Eplp	110	1787	-23212	-98	-102	1787	30.2	473	268	46	238943
Eplpa:172	Eplpa	172	1867	-23132	-21	-27	1867	28.1	458	233	38	132297
Eplpp:172	Eplpp	172	1845	-23154	-158	-170	1845	36.7	503	263	37	158572
Epr:72	Epr	72	1944	-23056	-321	-322	1944	37.1	437	186	52	462712
Epra:113	Epra	113	1753	-23246	-103	-104	1753	28.9	420	164	45	219236
Epraa:168	Epraa	168	1697	-23302	-103	-105	1697	22.7	409	158	34	81976
Eprap:168	Eprap	168	1705	-23294	-95	-95	1705	22.6	463	148	38	129368
Eprp:113	Eprp	113	1756	-23243	-104	-109	1756	33.5	469	199	45	229453
Eprpa:174	Eprpa	174	1790	-23209	-83	-88	1790	31.1	422	157	40	205349
Eprpp:174	Eprpp	174	1811	-23188	-47	-61	1811	28.7	473	169	39	127329
P2:11	P2	11	1710	-23289	-612	-612	1710	32.8	507	236	71	1328538
C:26	C	26	2008	-22991	-187	-187	2008	16.6	438	189	64	468790
Ca:41	Ca	41	1898	-23101	-196	-196	1898	14.3	365	225	58	259515
Caa:61	Caa	61	1977	-23022	-141	-141	1977	5.4	374	240	49	159680
Caaa:92	Caaa	92	2067	-22932	-52	-52	2067	4.4	392	235	48	163842
Caaaa:122	Caaaa	122	1698	-23301	-32	-33	1698	6.9	430	220	40	120876
Caaaaa:163	Caaaaa	163	1703	-23296	-113	-108	1703	6.5	428	221	34	68111
Caaaap:163	Caaaap	163	1867	-23132	58	58	1867	5.9	486	232	34	81852
Caaap:122	Caaap	122	1705	-23294	-36	-40	1705	11.4	495	221	40	202182
Caaapa:170	Caaapa	170	1737	-23262	-72	-89	1737	12.4	492	235	36	128358
Caaapp:170	Caaapp	170	1760	-23239	-32	-41	1760	13.8	503	242	36	137188
Caap:92	Caap	92	1950	-23049	-171	-171	1950	9.3	483	236	47	258883
Caapa:125	Caapa	125	1699	-23300	-72	-78	1699	20.2	532	225	40	294028
Caapaa:171	Caapaa	171	1836	-23163	-83	-81	1836	31.3	533	307	33	175974
Caapap:171	Caapap	171	1741	-23258	-166	-156	1741	40.7	527	320	30	178522
Caapp:125	Caapp	125	1684	-23315	-89	-90	1684	26.0	543	264	41	332974
Caappd:165	Caappd	165	1965	-23034	-108	-81	1965	33.0	502	327	33	183143
Caappv:165	Caappv	165	2121	-22878	-641	-353	2121	41.2	510	341	33	218105
Cap:61	Cap	61	2023	-22976	-121	-121	2023	16.4	450	305	52	281032
Capa:91	Capa	91	1925	-23074	-151	-149	1925	23.0	454	336	45	343101
Capaa:131	Capaa	131	2070	-22929	-842	-356	2070	48.1	455	302	39	371425
Capap:131	Capap	131	1904	-23095	-390	-305	1904	46.2	497	304	39	372743
Capp:91	Capp	91	1887	-23112	-188	-191	1887	27.9	519	307	46	422030
Cappa:129	Cappa	129	1701	-23298	-116	-121	1701	33.8	502	303	40	331731
Cappaa:174	Cappaa	174	1900	-23099	-176	-177	1900	34.8	442	290	32	134218
Cappap:174	Cappap	174	1825	-23174	-205	-224	1825	41.4	477	289	31	162377
Cappp:129	Cappp	129	1726	-23273	-223	-160	1726	42.6	539	288	41	426982
Capppa:176	Capppa	176	2116	-22884	-150	-201	2116	43.8	494	306	29	154357
Capppp:176	Capppp	176	1742	-23257	-208	-184	1742	50.2	522	311	34	227727
Cp:41	Cp	41	1961	-23038	-253	-254	1961	18.7	460	176	62	417895
Cpa:60	Cpa	60	1988	-23011	-196	-197	1988	12.0	461	172	54	241228
Cpaa:87	Cpaa	87	2015	-22984	-132	-133	2015	15.6	473	144	48	332783
Cpaaa:122	Cpaaa	122	1841	-23159	-183	-140	1841	34.9	460	121	41	380578
Cpaaaa:161	Cpaaaa	161	1912	-23088	-141	-141	1912	45.1	432	119	33	204350
Cpaaap:161	Cpaaap	161	1979	-23020	-277	-271	1979	44.3	476	124	34	231911
Cpaap:122	Cpaap	122	1771	-23228	-93	-94	1771	35.9	518	156	42	395482
Cpaapa:161	Cpaapa	161	1819	-23180	-91	-96	1819	37.2	506	134	36	253349
Cpaapp:161	Cpaapp	161	1917	-23082	-203	-215	1917	41.6	538	183	34	231097
Cpap:87	Cpap	87	2083	-22916	-168	-169	2083	19.7	520	206	48	360224
Cpapa:121	Cpapa	121	1704	-23295	-57	-59	1704	26.7	505	165	41	296589
Cpapaa:160	Cpapaa	160	1775	-23224	-33	-28	1775	29.3	524	142	35	199185
Cpapap:160	Cpapap	160	1783	-23216	-38	-34	1783	24.6	538	174	36	190404
Cpapp:121	Cpapp	121	1685	-23314	-151	-153	1685	34.4	549	216	42	396137
Cpappd:156	Cpappd	156	1819	-23180	-53	-55	1819	29.7	552	210	36	192215
Cpappv:156	Cpappv	156	1803	-23196	-123	-126	1803	38.1	559	261	35	227104
Cpp:60	Cpp	60	1983	-23016	-324	-324	1983	26.0	530	224	53	403902
Cppa:90	Cppa	90	1921	-23078	-312	-310	1921	39.2	543	186	47	556692
Cppaa:128	Cppaa	128	1945	-23054	-754	-399	1945	50.3	491	187	41	421559
Cppaaa:174	Cppaaa	174	2219	-22780	-256	-303	2219	46.6	435	165	33	191537
Cppaap:174	Cppaap	174	3033	-21967	-941	-537	3033	49.5	486	178	32	228337
Cppap:128	Cppap	128	1805	-23194	-319	-314	1805	50.2	502	236	40	425318
Cppapa:173	Cppapa	173	2356	-22643	-434	-411	2356	48.0	458	210	34	196694
Cppapp:173	Cppapp	173	2587	-22412	-1183	-539	2587	51.5	496	253	32	216473
Cppp:90	Cppp	90	1952	-23047	-375	-377	1952	39.9	543	266	48	613754
Cpppa:124	Cpppa	124	1721	-23278	-159	-166	1721	43.3	525	217	40	370372
Cpppaa:166	Cpppaa	166	1837	-23162	-76	-81	1837	41.2	556	221	33	200004
Cpppap:166	Cpppap	166	1874	-23125	-218	-212	1874	45.4	548	258	34	259093
Cpppp:124	Cpppp	124	1676	-23323	-231	-207	1676	50.4	530	262	41	458022
Cppppa:165	Cppppa	165	2320	-22679	-1399	-342	2320	51.8	538	255	36	285291
Cppppp:165	Cppppp	165	2101	-22898	-1313	-498	2101	56.1	502	286	33	229477
P3:26	P3	26	1813	-23186	-493	-495	1813	31.2	520	244	62	755736
D:47	D	47	1887	-23112	-564	-564	1887	37.3	537	242	55	440383
Da:73	Da	73	2028	-22971	-577	-579	2028	41.7	484	317	50	275251
Daa:112	Daa	112	1841	-23158	-225	-225	1841	41.9	416	317	38	130024
Daaa:151	Daaa	151	2281	-22718	-441	-396	2281	38.8	364	309	32	88413
Daap:151	Daap	151	2067	-22932	-501	-406	2067	46.3	379	271	32	85701
Dap:112	Dap	112	1779	-23220	-316	-321	1779	46.5	481	296	42	167518
Dapa:146	Dapa	146	2158	-22841	-345	-291	2158	34.7	399	319	34	103951
Dapp:146	Dapp	146	1891	-23108	-81	-88	1891	38.1	452	273	35	93861
Dp:73	Dp	73	1917	-23082	-759	-759	1917	50.1	494	235	49	265841
Dpa:111	Dpa	111	1812	-23187	-326	-279	1812	47.8	434	185	38	103644
Dpaa:149	Dpaa	149	2481	-22518	-533	-394	2481	44.8	349	158	35	120036
Dpap:149	Dpap	149	1962	-23037	-250	-255	1962	43.2	399	132	34	99672
Dpp:111	Dpp	111	1875	-23124	-260	-262	1875	51.5	479	229	43	145624
Dppa:145	Dppa	145	2415	-22584	-507	-338	2415	45.4	395	179	35	103727
Dppp:145	Dppp	145	1858	-22447	-151	-164	1858	43.3	439	197	34	87884
P4:47	P4	47	1824	-23175	-683	-691	1824	47.6	461	299	53	407110
Z2:96	Z2	96	1838	-23161	-275	-276	1838	47.0	420	267	42	142129
Z3:96	Z3	96	1910	-23089	-271	-263	1910	48.3	346	236	42	143532
