# Supplementary material for: Quantitative Differences in Nuclear β-catenin and TCF Pattern Embryonic Cells in C. elegans
Source: PLoS Genet. 2015 Oct 21;11(10):e1005585. doi: 10.1371/journal.pgen.1005585 (PMC4619327; doi:10.1371/journal.pgen.1005585)
Supplement: S1 Data — For each cell analyzed, birth time is given in column 3 and the average nuclear reporter intensity over the lifetime of the cell (corrected for background) is given in column 7 (“blot”). For information on each embryo’s strain information and experimental conditions, refer to S2 Table. (ZIP) [file pgen.1005585.s005.zip › CAs/CA20110922_PM_ceh-36_pop-1i_L4.csv]

cellTime	cell	time	none	global	local	blot	cross	z	x	y	size	gweight
ABa:1	ABa	1	1531	-23468	-264	-264	1531	33.4	154	198	83	1206857
ABal:8	ABal	8	1614	-23385	-182	-182	1614	30.6	132	221	70	679135
ABala:21	ABala	21	1618	-23381	-190	-190	1618	34.5	110	169	64	541091
ABalaa:35	ABalaa	35	1624	-23375	-158	-158	1624	35.5	88	180	57	475488
ABalaaa:57	ABalaaa	57	1838	-23161	-228	-228	1838	38.2	89	176	49	856453
ABalaaaa:84	ABalaaaa	84	1988	-23011	-100	-104	1988	34.6	134	122	43	766757
ABalaaaal:116	ABalaaaal	116	1807	-23192	38	42	1807	20.2	144	141	37	516990
ABalaaaala:163	ABalaaaala	163	1722	-23277	-131	-129	1722	21.8	150	198	29	222302
ABalaaaalp:163	ABalaaaalp	163	1849	-23150	3	-3	1849	19.6	178	234	30	240055
ABalaaaar:116	ABalaaaar	116	1686	-23313	-49	-46	1686	27.0	128	124	37	553494
ABalaaaarl:160	ABalaaaarl	160	1647	-23352	-89	-94	1647	25.5	129	165	30	278018
ABalaaaarr:160	ABalaaaarr	160	1743	-23256	29	35	1743	16.7	130	181	30	264529
ABalaaap:84	ABalaaap	84	1960	-23039	-137	-140	1960	32.8	180	98	44	688637
ABalaaapa:113	ABalaaapa	113	1738	-23261	-49	-52	1738	19.6	163	87	36	461809
ABalaaapal:157	ABalaaapal	157	1699	-23301	-120	-121	1699	12.5	156	146	32	283705
ABalaaapar:157	ABalaaapar	157	1672	-23328	29	30	1672	17.5	120	129	30	262022
ABalaaapp:113	ABalaaapp	113	1786	-23213	-9	-10	1786	16.7	207	117	37	437077
ABalaaappl:158	ABalaaappl	158	1792	-23207	-30	-27	1792	9.2	213	155	31	170776
ABalaaappr:158	ABalaaappr	158	1852	-23147	-118	-129	1852	8.5	198	116	31	240863
ABalaap:57	ABalaap	57	1952	-23047	-273	-273	1952	47.8	161	185	50	755869
ABalaapa:83	ABalaapa	83	1997	-23002	-160	-167	1997	42.2	188	104	42	714152
ABalaapaa:118	ABalaapaa	118	1733	-23266	-13	-12	1733	30.0	162	97	37	526342
ABalaapaaa:161	ABalaapaaa	161	1797	-23202	31	17	1797	18.8	151	153	30	285038
ABalaapaap:161	ABalaapaap	161	1671	-23329	-98	-95	1671	24.8	140	128	30	287311
ABalaapap:118	ABalaapap	118	1751	-23248	-8	-12	1751	26.3	187	78	36	483893
ABalaapapa:162	ABalaapapa	162	1585	-23414	-212	-197	1585	16.1	154	112	30	253994
ABalaapapp:162	ABalaapapp	162	1747	-23252	18	15	1747	23.7	160	92	29	271900
ABalaapp:83	ABalaapp	83	1956	-23043	-198	-203	1956	40.0	234	103	43	720750
ABalaappa:117	ABalaappa	117	1720	-23279	-49	-55	1720	27.7	226	94	37	481113
ABalaappaa:161	ABalaappaa	161	1754	-23245	-40	-40	1754	15.6	189	129	29	191360
ABalaappap:161	ABalaappap	161	1705	-23294	-42	-23	1705	20.8	190	106	30	245776
ABalaappp:117	ABalaappp	117	1720	-23279	-65	-69	1720	25.9	254	75	39	578257
ABalaapppa:161	ABalaapppa	161	1663	-23336	-128	-133	1663	20.0	229	84	32	285667
ABalaapppp:161	ABalaapppp	161	1702	-23297	-70	-85	1702	26.5	244	72	31	319517
ABalap:35	ABalap	35	1646	-23353	-152	-152	1646	24.6	145	133	56	355646
ABalapa:57	ABalapa	57	1892	-23107	-228	-229	1892	24.5	116	138	50	766719
ABalapaa:82	ABalapaa	82	1990	-23009	-147	-148	1990	22.6	152	107	43	718096
ABalapaaa:119	ABalapaaa	119	1793	-23206	-12	-13	1793	11.4	152	143	37	510310
ABalapaaaa:168	ABalapaaaa	168	1812	-23187	-27	-18	1812	15.7	149	222	30	276562
ABalapaaap:168	ABalapaaap	168	1696	-23303	-70	-65	1696	11.0	180	214	30	225348
ABalapaap:119	ABalapaap	119	1770	-23229	-60	-63	1770	9.1	190	160	36	329620
ABalapaapa:165	ABalapaapa	165	1795	-23204	-45	-47	1795	6.8	193	189	30	180394
ABalapaapp:165	ABalapaapp	165	1764	-23235	-47	-36	1764	8.3	214	226	30	175314
ABalapap:82	ABalapap	82	2035	-22964	-100	-105	2035	21.7	199	122	42	558997
ABalapapa:119	ABalapapa	119	1765	-23234	-53	-52	1765	10.1	162	199	36	395317
ABalapapaa:166	ABalapapaa	166	1790	-23209	-69	-69	1790	12.3	167	259	30	241509
ABalapapap:166	ABalapapap	166	1809	-23190	9	25	1809	13.6	213	258	30	223906
ABalapapp:119	ABalapapp	119	1750	-23249	-65	-67	1750	9.6	213	211	36	307392
ABalapappa:167	ABalapappa	167	1784	-23215	-10	-19	1784	15.7	256	272	30	169972
ABalapappp:167	ABalapappp	167	1835	-23164	-38	-39	1835	7.7	241	267	33	281839
ABalapp:57	ABalapp	57	1948	-23051	-140	-142	1948	28.2	172	194	48	539489
ABalappa:82	ABalappa	82	2062	-22937	-64	-68	2062	18.5	185	184	42	465981
ABalappaa:116	ABalappaa	116	1820	-23179	-25	-22	1820	12.4	157	246	37	410863
ABalappaaa:163	ABalappaaa	163	1837	-23162	-27	-35	1837	24.8	184	250	30	264317
ABalappaap:163	ABalappaap	163	1725	-23274	-43	-45	1725	20.7	194	277	30	242088
ABalappap:116	ABalappap	116	1873	-23126	-13	-16	1873	10.2	192	265	36	337488
ABalappapa:160	ABalappapa	160	1790	-23209	-22	-26	1790	14.1	205	303	33	257895
ABalappapp:160	ABalappapp	160	1792	-23207	21	19	1792	17.7	228	275	30	209574
ABalappp:82	ABalappp	82	2020	-22979	-128	-127	2020	16.4	245	209	42	382162
ABalapppa:117	ABalapppa	117	1837	-23162	-19	-26	1837	10.2	239	270	37	337590
ABalapppaa:167	ABalapppaa	167	1661	-23338	-195	-179	1661	19.6	245	308	29	224999
ABalapppap:167	ABalapppap	167	1693	-23306	-48	-58	1693	18.2	294	312	31	232764
ABalapppp:117	ABalapppp	117	1795	-23204	-4	-1	1795	13.4	270	286	36	305796
ABalappppa:164	ABalappppa	164	1713	-23286	-55	-61	1713	25.7	287	337	30	243948
ABalappppp:164	ABalappppp	164	1724	-23275	-116	-120	1724	23.2	328	331	33	259465
ABalp:21	ABalp	21	1634	-23365	-215	-215	1634	33.7	171	284	64	523718
ABalpa:35	ABalpa	35	1649	-23350	-224	-224	1649	40.3	139	269	59	494585
ABalpaa:56	ABalpaa	56	1863	-23136	-316	-317	1863	41.2	120	258	51	818139
ABalpaaa:81	ABalpaaa	81	1969	-23030	-172	-177	1969	38.0	85	166	44	849517
ABalpaaaa:110	ABalpaaaa	110	1770	-23229	-94	-99	1770	38.0	153	95	39	647985
ABalpaaaaa:150	ABalpaaaaa	150	1691	-23308	-47	-49	1691	34.1	155	82	32	381790
ABalpaaaap:150	ABalpaaaap	150	1731	-23268	-39	-47	1731	33.2	149	118	31	343116
ABalpaaap:110	ABalpaaap	110	1793	-23206	-77	-93	1793	42.7	154	130	36	550309
ABalpaaapa:150	ABalpaaapa	150	1777	-23222	-63	-71	1777	39.1	130	149	32	369421
ABalpaaapp:150	ABalpaaapp	150	1720	-23279	-59	-66	1720	41.0	127	117	31	356453
ABalpaap:81	ABalpaap	81	1993	-23006	-204	-208	1993	42.7	147	173	44	752893
ABalpaapa:108	ABalpaapa	108	1849	-23150	-141	-146	1849	46.3	181	101	39	657391
ABalpaapaa:143	ABalpaapaa	143	1721	-23278	-80	-99	1721	44.3	162	93	32	391067
ABalpaapap:143	ABalpaapap	143	1700	-23299	-91	-102	1700	40.5	188	76	33	429788
ABalpaapp:108	ABalpaapp	108	1866	-23133	-77	-86	1866	43.8	200	141	38	575755
ABalpaappa:145	ABalpaappa	145	1805	-23194	-9	-11	1805	41.5	178	121	31	346305
ABalpaappp:145	ABalpaappp	145	1831	-23168	-59	-60	1831	40.3	177	157	33	354707
ABalpap:56	ABalpap	56	1858	-23141	-637	-639	1858	53.7	213	249	51	770742
ABalpapa:80	ABalpapa	80	2096	-22903	-547	-554	2096	54.2	174	188	45	843217
ABalpapaa:110	ABalpapaa	110	1906	-23093	-260	-277	1906	53.3	219	115	40	675424
ABalpapaaa:149	ABalpapaaa	149	1786	-23213	-159	-173	1786	49.9	198	120	32	355296
ABalpapaap:149	ABalpapaap	149	1794	-23205	-72	-82	1794	47.7	199	88	32	383451
ABalpapap:110	ABalpapap	110	1983	-23016	-304	-304	1983	54.9	220	160	38	602922
ABalpapapa:154	ABalpapapa	154	2345	-22654	-925	-346	2345	47.5	170	178	30	332504
ABalpapapp:154	ABalpapapp	154	1885	-23114	-305	-263	1885	50.9	179	149	31	327847
ABalpapp:80	ABalpapp	80	2069	-22930	-822	-838	2069	56.0	255	193	48	941250
ABalpappa:109	ABalpappa	109	1982	-23017	-515	-562	1982	56.5	282	154	40	655079
ABalpappaa:146	ABalpappaa	146	1875	-23124	-601	-705	1875	55.1	252	107	35	442155
ABalpappap:146	ABalpappap	146	1890	-23109	-183	-196	1890	54.7	269	157	34	390790
ABalpappp:109	ABalpappp	109	1916	-23083	-365	-368	1916	54.7	260	198	40	683624
ABalpapppa:146	ABalpapppa	146	1930	-23069	-663	-353	1930	49.2	221	174	34	383514
ABalpapppp:146	ABalpapppp	146	1833	-23166	-241	-245	1833	53.7	230	146	33	373662
ABalpp:35	ABalpp	35	1667	-23332	-117	-118	1667	29.1	210	310	58	384274
ABalppa:57	ABalppa	57	1935	-23064	-287	-287	1935	42.8	191	304	50	792927
ABalppaa:83	ABalppaa	83	2017	-22982	-193	-200	2017	44.3	104	202	43	812936
ABalppaaa:116	ABalppaaa	116	1681	-23318	-90	-95	1681	39.9	117	128	36	581261
ABalppaaaa:160	ABalppaaaa	160	1700	-23299	20	21	1700	31.4	110	124	30	327612
ABalppaaap:160	ABalppaaap	160	1733	-23266	-14	-24	1733	32.3	116	157	29	284291
ABalppaap:116	ABalppaap	116	1784	-23215	-104	-118	1784	47.4	123	155	36	572763
ABalppaapa:159	ABalppaapa	159	1884	-23115	114	115	1884	38.0	82	167	30	315608
ABalppaapp:159	ABalppaapp	159	1659	-23340	-76	-85	1659	36.1	89	134	30	317306
ABalppap:83	ABalppap	83	2028	-22971	-284	-297	2028	46.3	150	234	43	751047
ABalppapa:114	ABalppapa	114	1828	-23171	-185	-202	1828	51.8	174	150	36	529172
ABalppapaa:155	ABalppapaa	155	1784	-23215	-68	-71	1784	47.6	138	128	32	384724
ABalppapap:155	ABalppapap	155	1829	-23170	-227	-225	1829	50.7	140	154	31	335840
ABalppapp:114	ABalppapp	114	1826	-23173	-552	-335	1826	50.7	173	189	37	552703
ABalppappa:154	ABalppappa	154	2409	-22590	-1159	-358	2409	44.0	132	193	32	367606
ABalppappp:154	ABalppappp	154	1764	-23235	-106	-113	1764	46.0	111	161	31	358171
ABalppp:57	ABalppp	57	1910	-23089	-353	-354	1910	50.2	289	296	51	766439
ABalpppa:81	ABalpppa	81	1979	-23020	-295	-303	1979	45.2	190	236	44	709645
ABalpppaa:111	ABalpppaa	111	1760	-23239	-74	-84	1760	38.6	122	160	36	574128
ABalpppaaa:153	ABalpppaaa	153	1720	-23279	30	32	1720	30.8	84	162	31	382612
ABalpppaap:153	ABalpppaap	153	1774	-23225	-17	8	1774	29.3	92	192	30	343660
ABalpppap:111	ABalpppap	111	1828	-23171	-350	-170	1828	40.0	131	197	37	551655
ABalpppapa:149	ABalpppapa	149	1842	-23157	-31	-16	1842	39.1	88	194	31	356528
ABalpppapp:149	ABalpppapp	149	2174	-22825	-350	-152	2174	37.5	102	229	33	416328
ABalpppp:81	ABalpppp	81	1980	-23019	-289	-273	1980	48.8	248	245	45	745191
ABalppppa:111	ABalppppa	111	1881	-23118	-93	-86	1881	39.0	168	207	38	565272
ABalppppaa:151	ABalppppaa	151	1829	-23170	-85	-69	1829	35.6	127	190	29	293268
ABalppppap:151	ABalppppap	151	2211	-22788	-210	-205	2211	37.3	146	225	31	360337
ABalppppp:111	ABalppppp	111	1863	-23136	-237	-218	1863	41.8	207	243	40	595946
ABalpppppa:147	ABalpppppa	147	2293	-22706	-721	-470	2293	42.4	174	235	34	413826
ABalpppppp:147	ABalpppppp	147	2209	-22790	-710	-425	2209	43.1	208	263	34	408202
ABar:8	ABar	8	1632	-23367	-187	-187	1632	36.3	218	116	71	757905
ABara:21	ABara	21	1649	-23350	-215	-215	1649	49.2	223	144	64	525792
ABaraa:35	ABaraa	35	1632	-23367	-219	-220	1632	49.2	170	150	58	489404
ABaraaa:56	ABaraaa	56	1870	-23129	-219	-219	1870	41.8	151	107	50	827151
ABaraaaa:81	ABaraaaa	81	1999	-23000	-186	-190	1999	46.3	227	81	43	793237
ABaraaaaa:111	ABaraaaaa	111	1837	-23162	-36	-40	1837	40.7	231	73	38	626427
ABaraaaaaa:153	ABaraaaaaa	153	1720	-23279	-35	-32	1720	29.4	197	75	33	430394
ABaraaaaap:153	ABaraaaaap	153	1703	-23296	-95	-90	1703	34.2	215	58	31	370528
ABaraaaap:111	ABaraaaap	111	1851	-23148	-16	-19	1851	43.8	247	116	37	555629
ABaraaaapa:156	ABaraaaapa	156	1711	-23288	-95	-91	1711	38.5	211	94	30	327449
ABaraaaapp:156	ABaraaaapp	156	1744	-23255	-73	-73	1744	40.2	205	125	30	309618
ABaraaap:81	ABaraaap	81	2010	-22989	-147	-154	2010	38.1	274	85	45	810406
ABaraaapa:110	ABaraaapa	110	1823	-23176	-39	-44	1823	38.7	279	88	37	546966
ABaraaapaa:147	ABaraaapaa	147	1759	-23240	3	-1	1759	34.6	248	79	30	313730
ABaraaapap:147	ABaraaapap	147	1781	-23218	8	10	1781	33.1	283	88	32	371419
ABaraaapp:110	ABaraaapp	110	1865	-23134	6	0	1865	38.8	314	117	37	542962
ABaraaappa:148	ABaraaappa	148	1776	-23224	0	4	1776	41.3	280	86	32	363841
ABaraaappp:148	ABaraaappp	148	1863	-23136	101	110	1863	39.8	312	110	33	391507
ABaraap:56	ABaraap	56	1870	-23129	-402	-403	1870	53.1	229	130	52	829188
ABaraapa:80	ABaraapa	80	2104	-22895	-465	-493	2104	55.4	278	114	46	846400
ABaraapaa:110	ABaraapaa	110	1892	-23108	-233	-247	1892	51.2	273	85	38	635484
ABaraapaaa:151	ABaraapaaa	151	1853	-23146	16	14	1853	41.7	226	63	32	392575
ABaraapaap:151	ABaraapaap	151	1800	-23199	-74	-89	1800	48.9	246	79	32	379070
ABaraapap:110	ABaraapap	110	1904	-23095	-93	-102	1904	51.6	295	122	38	623464
ABaraapapa:149	ABaraapapa	149	1819	-23180	-58	-65	1819	47.9	250	114	33	363809
ABaraapapp:149	ABaraapapp	149	1879	-23120	25	13	1879	47.2	278	138	32	356809
ABaraapp:80	ABaraapp	80	1975	-23024	-499	-514	1975	55.5	335	133	46	859129
ABaraappa:108	ABaraappa	108	1838	-23161	-192	-203	1838	51.8	351	85	40	687136
ABaraappaa:145	ABaraappaa	145	1844	-23155	-102	-120	1844	52.3	314	79	33	410252
ABaraappap:145	ABaraappap	145	1870	-23129	-313	-393	1870	54.1	344	93	34	436487
ABaraappp:108	ABaraappp	108	1924	-23075	-281	-313	1924	55.1	350	124	40	685223
ABaraapppa:148	ABaraapppa	148	1898	-23101	-178	-199	1898	52.2	285	99	33	406729
ABaraapppp:148	ABaraapppp	148	1925	-23074	-115	-148	1925	54.5	315	124	33	380249
ABarap:35	ABarap	35	1660	-23340	-223	-224	1660	51.4	254	118	58	474045
ABarapa:56	ABarapa	56	1833	-23166	-282	-282	1833	40.2	226	72	50	799853
ABarapaa:81	ABarapaa	81	1920	-23079	-281	-291	1920	47.1	306	65	42	743908
ABarapaaa:112	ABarapaaa	112	1817	-23182	-31	-41	1817	39.2	273	54	36	550881
ABarapaaaa:156	ABarapaaaa	156	1756	-23243	-21	-25	1756	36.1	261	43	30	314274
ABarapaaap:156	ABarapaaap	156	1764	-23235	12	14	1764	35.8	294	48	31	341088
ABarapaap:112	ABarapaap	112	1745	-23254	-108	-114	1745	41.8	317	54	37	588718
ABarapaapa:155	ABarapaapa	155	1818	-23181	18	7	1818	43.4	320	48	30	320722
ABarapaapp:155	ABarapaapp	155	1755	-23244	-33	-38	1755	35.4	330	54	32	365658
ABarapap:81	ABarapap	81	1944	-23055	-287	-304	1944	42.6	348	87	45	789354
ABarapapa:109	ABarapapa	109	1785	-23214	-132	-142	1785	41.2	317	72	36	565517
ABarapapaa:150	ABarapapaa	150	1851	-23148	24	8	1851	45.3	281	55	31	361672
ABarapapap:150	ABarapapap	150	1731	-23268	-112	-131	1731	48.0	306	74	31	359548
ABarapapp:109	ABarapapp	109	1819	-23180	-71	-81	1819	42.5	350	100	36	540277
ABarapappa:147	ABarapappa	147	1741	-23258	-55	-75	1741	48.1	318	105	30	343256
ABarapappp:147	ABarapappp	147	1818	-23181	-59	-82	1818	49.4	349	113	32	362056
ABarapp:56	ABarapp	56	1876	-23123	-364	-367	1876	52.2	311	96	52	838668
ABarappa:81	ABarappa	81	1983	-23016	-283	-293	1983	49.7	393	86	45	856651
ABarappaa:110	ABarappaa	110	1839	-23160	-105	-82	1839	39.4	355	64	38	607082
ABarappaaa:149	ABarappaaa	149	1700	-23299	-102	-91	1700	41.2	329	82	30	299617
ABarappaap:149	ABarappaap	149	1940	-23059	-467	-240	1940	39.8	354	60	31	326133
ABarappap:110	ABarappap	110	1815	-23184	-174	-149	1815	43.4	389	95	38	608395
ABarappapa:146	ABarappapa	146	1713	-23286	-324	-206	1713	43.4	358	93	30	303434
ABarappapp:146	ABarappapp	146	1804	-23195	-467	-228	1804	46.5	384	102	33	337657
ABarappp:81	ABarappp	81	1989	-23010	-241	-244	1989	52.1	413	142	45	817999
ABarapppa:109	ABarapppa	109	1861	-23138	-92	-108	1861	52.0	398	120	39	617131
ABarapppaa:150	ABarapppaa	150	1968	-23031	-240	-292	1968	56.1	351	131	32	328152
ABarapppap:150	ABarapppap	150	1787	-23212	-85	-86	1787	50.1	359	152	31	282404
ABarapppp:109	ABarapppp	109	1848	-23151	-175	-200	1848	52.9	380	150	40	616217
ABarappppa:147	ABarappppa	147	1683	-23316	-93	-98	1683	47.8	319	138	30	289784
ABarappppp:147	ABarappppp	147	1806	-23193	-211	-179	1806	53.1	318	164	34	359383
ABarp:21	ABarp	21	1704	-23295	-129	-129	1704	26.2	285	92	66	463795
ABarpa:35	ABarpa	35	1718	-23281	-78	-78	1718	24.6	232	87	58	361984
ABarpaa:57	ABarpaa	57	1977	-23022	-161	-161	1977	17.6	184	107	52	569571
ABarpaaa:80	ABarpaaa	80	2156	-22843	-75	-80	2156	12.6	189	120	44	551410
ABarpaaaa:112	ABarpaaaa	112	1830	-23169	0	0	1830	15.9	221	78	38	523463
ABarpaaaaa:153	ABarpaaaaa	153	1788	-23211	46	47	1788	21.6	197	67	30	304524
ABarpaaaap:153	ABarpaaaap	153	1788	-23211	1	0	1788	14.7	200	82	33	343496
ABarpaaap:112	ABarpaaap	112	1874	-23125	-34	-34	1874	11.2	256	115	37	392053
ABarpaaapa:152	ABarpaaapa	152	1763	-23236	-35	-35	1763	15.7	234	122	30	204850
ABarpaaapp:152	ABarpaaapp	152	1838	-23161	-17	-13	1838	9.2	257	130	31	184278
ABarpaap:80	ABarpaap	80	2066	-22933	-106	-108	2066	16.3	244	107	45	528867
ABarpaapa:111	ABarpaapa	111	1825	-23174	-57	-63	1825	17.8	282	75	40	577866
ABarpaapaa:150	ABarpaapaa	150	1782	-23217	5	7	1782	25.4	269	51	31	341666
ABarpaapap:150	ABarpaapap	150	1716	-23283	-87	-89	1716	16.2	260	71	34	331683
ABarpaapp:111	ABarpaapp	111	1894	-23105	-14	-19	1894	13.4	305	116	37	371877
ABarpaappa:151	ABarpaappa	151	1884	-23115	14	25	1884	10.1	282	93	33	243423
ABarpaappp:151	ABarpaappp	151	1877	-23122	0	2	1877	10.0	305	133	30	150995
ABarpap:57	ABarpap	57	1902	-23097	-180	-181	1902	28.3	246	124	50	548789
ABarpapa:80	ABarpapa	80	1970	-23029	-134	-135	1970	25.0	277	66	45	672739
ABarpapaa:112	ABarpapaa	112	1789	-23210	-44	-43	1789	25.6	311	49	37	535473
ABarpapaaa:153	ABarpapaaa	153	1811	-23188	16	19	1811	27.0	304	49	31	305514
ABarpapaap:153	ABarpapaap	153	1770	-23229	-53	-67	1770	21.3	324	53	34	347510
ABarpapap:112	ABarpapap	112	1903	-23096	0	2	1903	19.0	348	64	38	451496
ABarpapapa:151	ABarpapapa	151	1792	-23207	-285	-204	1792	28.4	346	50	32	318510
ABarpapapp:151	ABarpapapp	151	1945	-23054	-276	-165	1945	18.6	364	73	32	257927
ABarpapp:80	ABarpapp	80	2081	-22918	-67	-67	2081	20.3	325	100	44	539664
ABarpappa:110	ABarpappa	110	1869	-23130	-30	-24	1869	22.7	331	87	38	481846
ABarpappaa:151	ABarpappaa	151	1771	-23228	-48	-55	1771	18.8	301	62	32	310476
ABarpappap:151	ABarpappap	151	1810	-23190	-66	-64	1810	12.6	326	82	33	226306
ABarpappp:110	ABarpappp	110	1855	-23144	-75	-73	1855	15.7	360	111	38	350429
ABarpapppa:150	ABarpapppa	150	1991	-23008	46	52	1991	12.3	359	97	32	192964
ABarpapppp:150	ABarpapppp	150	1834	-23165	-54	-43	1834	9.9	345	137	31	126328
ABarpp:35	ABarpp	35	1790	-23209	-54	-54	1790	19.8	353	96	58	299523
ABarppa:57	ABarppa	57	2028	-22971	-175	-175	2028	12.4	277	145	51	408237
ABarppaa:81	ABarppaa	81	2084	-22915	-155	-158	2084	9.9	266	157	44	369238
ABarppaaa:114	ABarppaaa	114	1841	-23158	-31	-34	1841	8.6	256	175	37	260318
ABarppaaaa:156	ABarppaaaa	156	1881	-23118	9	1	1881	6.8	236	184	29	137612
ABarppaaap:156	ABarppaaap	156	1819	-23180	-20	-15	1819	7.0	264	217	31	117972
ABarppaap:114	ABarppaap	114	1845	-23154	-37	-37	1845	8.6	295	231	37	229992
ABarppaapa:154	ABarppaapa	154	1920	-23079	97	103	1920	7.5	289	249	32	135642
ABarppaapp:154	ABarppaapp	154	1862	-23137	57	63	1862	10.9	307	282	30	133712
ABarppap:81	ABarppap	81	2111	-22888	-83	-84	2111	11.6	321	217	44	353887
ABarppapa:114	ABarppapa	114	1865	-23134	0	-2	1865	12.2	318	283	38	307494
ABarppapaa:157	ABarppapaa	157	1771	-23229	-38	-37	1771	13.5	327	309	31	182318
ABarppapap:157	ABarppapap	157	1836	-23163	-7	-9	1836	13.4	375	306	35	242070
ABarppapp:114	ABarppapp	114	1771	-23228	-62	-61	1771	17.2	373	312	40	439488
ABarppappa:158	ABarppappa	158	1834	-23165	-24	-29	1834	18.9	394	323	34	273607
ABarppappp:158	ABarppappp	158	1857	-23142	10	29	1857	27.8	435	334	33	312628
ABarppp:57	ABarppp	57	2066	-22933	-100	-100	2066	14.5	386	132	50	383524
ABarpppa:81	ABarpppa	81	2116	-22883	-130	-130	2116	12.5	389	139	44	380598
ABarpppaa:114	ABarpppaa	114	1879	-23120	-10	-10	1879	9.1	326	159	37	257712
ABarpppaaa:155	ABarpppaaa	155	1929	-23070	58	59	1929	7.4	285	175	29	121852
ABarpppaap:155	ABarpppaap	155	1760	-23239	-100	-100	1760	8.7	320	197	33	136358
ABarpppap:114	ABarpppap	114	1843	-23156	-15	-13	1843	9.5	357	198	37	226096
ABarpppapa:155	ABarpppapa	155	1840	-23159	16	11	1840	8.5	369	187	33	146023
ABarpppapp:155	ABarpppapp	155	1838	-23161	19	15	1838	9.3	378	228	29	112305
ABarpppp:81	ABarpppp	81	2074	-22925	-95	-95	2074	12.9	418	206	44	340275
ABarppppa:113	ABarppppa	113	1878	-23121	-12	-11	1878	9.3	387	237	38	232907
ABarppppaa:154	ABarppppaa	154	1858	-23141	-24	-20	1858	8.9	342	259	31	116563
ABarppppap:154	ABarppppap	154	1878	-23122	14	21	1878	9.5	397	267	32	136854
ABarppppp:113	ABarppppp	113	1866	-23133	-35	-34	1866	11.5	424	273	39	280720
ABarpppppa:155	ABarpppppa	155	1837	-23162	8	20	1837	10.3	421	286	34	186256
ABarpppppp:155	ABarpppppp	155	1828	-23171	-4	-7	1828	17.5	444	306	33	224952
ABp:1	ABp	1	1553	-23446	-255	-255	1553	35.0	349	114	86	1381531
ABpl:8	ABpl	8	1698	-23301	-70	-70	1698	20.7	321	217	70	415172
ABpla:21	ABpla	21	1738	-23261	-81	-81	1738	14.8	225	204	65	310643
ABplaa:35	ABplaa	35	1670	-23329	-138	-138	1670	15.9	173	215	58	296876
ABplaaa:56	ABplaaa	56	2035	-22964	-36	-36	2035	18.9	112	224	52	708624
ABplaaaa:80	ABplaaaa	80	2081	-22918	-34	-33	2081	28.8	110	177	44	798597
ABplaaaaa:110	ABplaaaaa	110	2158	-22841	261	270	2158	33.2	95	179	37	653854
ABplaaaaaa:151	ABplaaaaaa	151	1995	-23004	227	247	1995	30.2	75	220	32	430643
ABplaaaaap:151	ABplaaaaap	151	2218	-22781	353	376	2218	23.4	91	233	32	441652
ABplaaaap:110	ABplaaaap	110	2211	-22788	184	193	2211	30.4	104	222	39	703989
ABplaaaapa:148	ABplaaaapa	148	2239	-22760	367	392	2239	31.6	95	256	32	412744
ABplaaaapp:148	ABplaaaapp	148	2363	-22636	-82	-13	2363	33.4	127	270	32	402683
ABplaaap:80	ABplaaap	80	2194	-22805	-12	-17	2194	16.8	117	213	45	648824
ABplaaapa:108	ABplaaapa	108	2233	-22766	287	293	2233	24.7	121	191	38	581214
ABplaaapaa:146	ABplaaapaa	146	2326	-22673	360	370	2326	30.0	117	216	30	364441
ABplaaapap:146	ABplaaapap	146	2250	-22749	272	293	2250	28.7	146	242	32	410859
ABplaaapp:108	ABplaaapp	108	2157	-22842	129	139	2157	22.4	142	231	40	583488
ABplaaappa:143	ABplaaappa	143	2484	-22515	251	261	2484	35.0	168	253	33	432200
ABplaaappp:143	ABplaaappp	143	2526	-22473	20	196	2526	33.9	196	283	35	462746
ABplaap:56	ABplaap	56	1956	-23043	-153	-152	1956	23.8	183	291	53	686920
ABplaapa:79	ABplaapa	79	2182	-22817	5	8	2182	28.4	106	250	45	846373
ABplaapaa:111	ABplaapaa	111	2213	-22786	348	352	2213	23.5	89	195	40	671045
ABplaapaaa:149	ABplaapaaa	149	2396	-22603	531	539	2396	21.5	106	200	32	386293
ABplaapaap:149	ABplaapaap	149	2345	-22654	408	421	2345	21.2	127	238	33	404205
ABplaapap:111	ABplaapap	111	2251	-22748	284	291	2251	21.8	109	248	40	677872
ABplaapapa:146	ABplaapapa	146	2452	-22547	534	550	2452	24.1	113	273	33	409147
ABplaapapp:146	ABplaapapp	146	2420	-22579	405	414	2420	25.8	159	278	32	365487
ABplaapp:79	ABplaapp	79	2244	-22755	7	7	2244	23.4	164	282	46	706543
ABplaappa:108	ABplaappa	108	2272	-22727	278	281	2272	23.5	133	288	39	620259
ABplaappaa:147	ABplaappaa	147	2373	-22626	382	408	2373	28.1	133	306	30	336381
ABplaappap:147	ABplaappap	147	2369	-22630	290	316	2369	28.7	169	318	33	380116
ABplaappp:108	ABplaappp	108	2171	-22828	53	90	2171	28.4	193	310	42	701074
ABplaapppa:144	ABplaapppa	144	2421	-22578	307	344	2421	31.8	201	326	33	411172
ABplaapppp:144	ABplaapppp	144	2252	-22747	-81	87	2252	36.5	246	325	37	519129
ABplap:35	ABplap	35	1748	-23251	-47	-47	1748	15.6	288	208	59	222133
ABplapa:56	ABplapa	56	2038	-22961	-101	-101	2038	11.6	205	232	51	420782
ABplapaa:81	ABplapaa	81	2141	-22858	-74	-77	2141	10.8	176	231	44	460640
ABplapaaa:112	ABplapaaa	112	1934	-23065	43	43	1934	17.9	182	295	40	537905
ABplapaaaa:150	ABplapaaaa	150	2033	-22966	176	188	2033	23.0	208	304	33	353349
ABplapaaap:150	ABplapaaap	150	2055	-22944	215	228	2055	25.0	243	324	32	307969
ABplapaap:112	ABplapaap	112	1963	-23036	46	49	1963	20.7	237	317	39	519970
ABplapaapa:153	ABplapaapa	153	2053	-22946	137	142	2053	30.7	274	336	30	271146
ABplapaapp:153	ABplapaapp	153	1948	-23051	55	74	1948	30.7	310	335	32	315367
ABplapap:81	ABplapap	81	2109	-22890	-128	-129	2109	12.5	243	273	46	497788
ABplapapa:112	ABplapapa	112	2032	-22967	114	113	2032	21.0	288	326	40	533839
ABplapapaa:151	ABplapapaa	151	1996	-23003	77	87	1996	25.9	351	336	33	309775
ABplapapap:151	ABplapapap	151	2092	-22907	212	222	2092	28.0	387	342	32	340736
ABplapapp:112	ABplapapp	112	1994	-23005	96	97	1994	24.6	342	333	39	540389
ABplapappa:153	ABplapappa	153	2066	-22933	171	189	2066	33.7	417	343	34	399847
ABplapappp:153	ABplapappp	153	2197	-22802	148	164	2197	39.3	414	330	34	429780
ABplapp:56	ABplapp	56	1989	-23010	-117	-117	1989	17.0	288	279	52	492557
ABplappa:80	ABplappa	80	2208	-22791	-13	-5	2208	23.6	230	316	46	710715
ABplappaa:113	ABplappaa	113	2109	-22890	2	41	2109	36.3	250	328	40	688950
ABplappaaa:153	ABplappaaa	153	2252	-22747	-55	120	2252	43.0	295	322	34	395162
ABplappaap:153	ABplappaap	153	2171	-22828	57	61	2171	42.1	343	325	35	482432
ABplappap:113	ABplappap	113	2005	-22994	18	22	2005	33.8	298	337	39	644615
ABplappapa:153	ABplappapa	153	2043	-22956	103	103	2043	35.8	334	335	34	397425
ABplappapp:153	ABplappapp	153	2147	-22852	181	196	2147	36.3	371	336	32	362331
ABplappp:80	ABplappp	80	2148	-22851	0	2	2148	22.6	307	319	46	670308
ABplapppa:114	ABplapppa	114	2059	-22940	-196	3	2059	36.4	334	335	40	686984
ABplapppaa:155	ABplapppaa	155	2301	-22698	-902	-329	2301	49.0	349	324	33	398056
ABplapppap:155	ABplapppap	155	2232	-22767	-1016	-428	2232	47.3	392	325	32	359716
ABplapppp:114	ABplapppp	114	2142	-22857	-306	-26	2142	40.8	376	336	40	706269
ABplappppa:154	ABplappppa	154	2834	-22165	-950	88	2834	46.1	429	328	33	392755
ABplappppp:154	ABplappppp	154	2358	-22641	-878	-314	2358	46.1	460	313	33	385328
ABplp:21	ABplp	21	1730	-23269	-70	-70	1730	20.7	335	292	63	339457
ABplpa:35	ABplpa	35	1683	-23316	-126	-127	1683	29.9	298	326	57	381030
ABplpaa:57	ABplpaa	57	2042	-22957	-54	-54	2042	33.9	252	332	50	747069
ABplpaaa:82	ABplpaaa	82	3988	-21011	1692	1706	3988	36.9	130	287	43	797353
ABplpaaaa:112	ABplpaaaa	112	10260	-14739	7120	7595	10260	42.7	103	215	38	689732
ABplpaaaaa:157	ABplpaaaaa	157	17699	-7300	12961	13929	17699	46.1	114	222	32	406731
ABplpaaaap:157	ABplpaaaap	157	17762	-7237	11613	12695	17762	46.4	143	240	30	339526
ABplpaaap:112	ABplpaaap	112	10695	-14304	7208	7800	10695	41.3	116	255	38	668612
ABplpaaapa:159	ABplpaaapa	159	17988	-7011	12261	13317	17988	45.0	134	270	30	351836
ABplpaaapp:159	ABplpaaapp	159	19078	-5921	14162	14787	19078	47.7	169	271	30	344355
ABplpaap:82	ABplpaap	82	3643	-21356	1248	1274	3643	37.2	184	307	44	764940
ABplpaapa:111	ABplpaapa	111	8011	-16988	4963	5394	8011	37.0	133	284	39	697185
ABplpaapaa:153	ABplpaapaa	153	15260	-9739	10370	11434	15260	40.3	157	298	31	384243
ABplpaapap:153	ABplpaapap	153	15225	-9774	11123	11895	15225	40.1	187	312	33	426653
ABplpaapp:111	ABplpaapp	111	8129	-16870	5057	5524	8129	38.8	176	305	39	696549
ABplpaappa:153	ABplpaappa	153	15678	-9321	9921	12032	15678	45.1	222	310	33	405557
ABplpaappp:153	ABplpaappp	153	16173	-8826	11371	12685	16173	45.2	256	304	33	410790
ABplpap:57	ABplpap	57	2056	-22943	-110	-119	2056	44.7	347	326	51	825933
ABplpapa:81	ABplpapa	81	3912	-21087	1397	1408	3912	47.2	217	299	45	868349
ABplpapaa:110	ABplpapaa	110	10044	-14955	7037	7317	10044	48.2	151	236	40	717475
ABplpapaaa:152	ABplpapaaa	152	19296	-5703	14264	15227	19296	50.3	144	206	33	431164
ABplpapaap:152	ABplpapaap	152	20476	-4523	15033	16175	20476	50.4	171	236	32	387923
ABplpapap:110	ABplpapap	110	10833	-14166	7563	7913	10833	49.2	185	269	39	698193
ABplpapapa:154	ABplpapapa	154	21930	-3069	14941	16671	21930	54.2	207	237	32	373514
ABplpapapp:154	ABplpapapp	154	23719	-1280	16231	18033	23719	53.4	240	253	31	354511
ABplpapp:81	ABplpapp	81	3956	-21043	1326	1338	3956	53.0	288	278	45	830733
ABplpappa:110	ABplpappa	110	10118	-14881	6912	7164	10118	54.4	202	228	39	650587
ABplpappaa:149	ABplpappaa	149	22595	-2404	17351	18337	22595	54.2	177	189	33	410396
ABplpappap:149	ABplpappap	149	22936	-2063	17079	18023	22936	53.0	210	202	31	354838
ABplpappp:110	ABplpappp	110	10287	-14712	6964	7419	10287	53.0	234	257	40	706099
ABplpapppa:153	ABplpapppa	153	24171	-828	18335	19479	24171	54.8	247	213	32	376439
ABplpapppp:153	ABplpapppp	153	23885	-1114	17945	19158	23885	53.2	272	238	31	352710
ABplpp:35	ABplpp	35	1671	-23328	-136	-136	1671	21.8	388	307	56	274518
ABplppa:57	ABplppa	57	2077	-22922	-16	-17	2077	23.2	343	332	50	587885
ABplppaa:82	ABplppaa	82	4058	-20941	1699	1712	4058	35.5	239	330	43	677539
ABplppaaa:116	ABplppaaa	116	11001	-13998	7451	8121	11001	44.2	198	304	38	599197
ABplppaaaa:159	ABplppaaaa	159	17534	-7465	11908	13468	17534	51.6	208	280	33	365835
ABplppaaap:159	ABplppaaap	159	23594	-1405	15444	18798	23594	49.8	243	286	31	379441
ABplppaap:116	ABplppaap	116	12722	-12277	8723	9549	12722	48.0	238	301	37	556877
ABplppaapa:161	ABplppaapa	161	23131	-1868	14508	17425	23131	55.2	262	279	31	313606
ABplppaapp:161	ABplppaapp	161	24585	-414	16034	19514	24585	54.4	295	291	33	381515
ABplppap:82	ABplppap	82	3506	-21493	1120	1127	3506	36.3	300	333	45	713523
ABplppapa:112	ABplppapa	112	10288	-14711	6479	7353	10288	45.6	279	295	39	635174
ABplppapaa:155	ABplppapaa	155	20085	-4914	13008	15622	20085	50.9	290	269	33	392777
ABplppapap:155	ABplppapap	155	18592	-6407	12509	14792	18592	50.0	316	295	34	426767
ABplppapp:112	ABplppapp	112	11271	-13728	8018	8398	11271	44.6	337	303	38	612505
ABplppappa:159	ABplppappa	159	20878	-4121	14891	16075	20878	48.4	372	286	31	346652
ABplppappp:159	ABplppappp	159	23348	-1651	16634	17484	23348	48.1	415	290	30	343951
ABplppp:57	ABplppp	57	2032	-22967	-112	-116	2032	39.5	410	328	50	707835
ABplpppa:82	ABplpppa	82	4197	-20802	1557	1611	4197	49.8	311	310	44	770302
ABplpppaa:112	ABplpppaa	112	12462	-12537	8309	9386	12462	51.7	271	300	39	635931
ABplpppaaa:152	ABplpppaaa	152	26901	1901	20030	22210	26901	55.5	325	281	37	489274
ABplpppaap:152	ABplpppaap	152	32878	7878	24442	27508	32878	54.5	361	298	33	394196
ABplpppap:112	ABplpppap	112	13603	-11396	9035	10203	13603	53.8	307	289	39	648273
ABplpppapa:152	ABplpppapa	152	37523	12523	30985	32062	37523	52.4	420	314	30	331110
ABplpppapp:152	ABplpppapp	152	29441	4441	18302	22899	29441	55.3	393	287	34	410766
ABplpppp:82	ABplpppp	82	4069	-20930	1674	1696	4069	47.3	360	325	45	779954
ABplppppa:111	ABplppppa	111	12783	-12216	9094	9824	12783	53.3	345	297	40	661644
ABplppppaa:151	ABplppppaa	151	32945	7945	23788	26898	32945	54.9	422	274	34	391011
ABplppppap:151	ABplppppap	151	32257	7257	24478	26700	32257	51.0	448	276	32	359322
ABplppppp:111	ABplppppp	111	13700	-11299	10890	10919	13700	49.0	389	323	38	620023
ABplpppppa:156	ABplpppppa	156	31243	6243	23079	26048	31243	53.8	486	283	36	447923
ABplpppppp:156	ABplpppppp	156	30306	5306	25418	26475	30306	48.3	506	294	35	430211
ABpr:8	ABpr	8	1604	-23395	-274	-275	1604	44.9	403	130	72	802611
ABpra:21	ABpra	21	1618	-23382	-283	-284	1618	47.7	377	107	64	562619
ABpraa:35	ABpraa	35	1636	-23363	-252	-253	1636	44.5	337	81	60	528140
ABpraaa:57	ABpraaa	57	1983	-23016	-105	-105	1983	26.2	300	58	52	738761
ABpraaaa:81	ABpraaaa	81	2946	-22053	701	702	2946	30.7	361	56	45	793427
ABpraaaaa:112	ABpraaaaa	112	4362	-20637	1994	2115	4362	33.8	386	72	38	622340
ABpraaaaaa:153	ABpraaaaaa	153	7111	-17888	4349	4549	7111	47.1	372	63	31	374810
ABpraaaaap:153	ABpraaaaap	153	6461	-18538	2371	3285	6461	43.9	402	74	33	408274
ABpraaaap:112	ABpraaaap	112	3695	-21304	1242	1376	3695	24.8	410	90	37	478330
ABpraaaapa:149	ABpraaaapa	149	6093	-18906	3105	3357	6093	34.7	384	90	30	324578
ABpraaaapp:149	ABpraaaapp	149	4394	-20605	1042	1335	4394	25.0	407	89	32	321348
ABpraaap:81	ABpraaap	81	2686	-22313	416	417	2686	24.2	407	89	45	661704
ABpraaapa:111	ABpraaapa	111	3049	-21950	833	871	3049	18.2	419	104	38	408752
ABpraaapaa:150	ABpraaapaa	150	4668	-20331	1667	2031	4668	21.3	388	96	31	266781
ABpraaapap:150	ABpraaapap	150	3855	-21144	1059	1129	3855	14.8	411	102	31	242651
ABpraaapp:111	ABpraaapp	111	3038	-21961	581	642	3038	21.1	457	116	36	325324
ABpraaappa:147	ABpraaappa	147	4419	-20580	1611	1704	4419	22.6	438	109	31	251430
ABpraaappp:147	ABpraaappp	147	3903	-21096	748	934	3903	15.9	468	111	33	282968
ABpraap:57	ABpraap	57	1970	-23029	-248	-254	1970	42.1	385	78	52	929008
ABpraapa:81	ABpraapa	81	3098	-21901	789	801	3098	37.5	442	69	45	866128
ABpraapaa:112	ABpraapaa	112	4960	-20039	2517	2628	4960	28.9	412	57	38	591110
ABpraapaaa:151	ABpraapaaa	151	9336	-15663	5873	6153	9336	36.4	388	50	31	380406
ABpraapaap:151	ABpraapaap	151	8253	-16746	4880	5181	8253	29.1	394	53	34	451204
ABpraapap:112	ABpraapap	112	5038	-19962	2469	2572	5038	30.5	460	67	38	584670
ABpraapapa:150	ABpraapapa	150	8781	-16218	5232	5567	8781	34.1	430	56	32	383989
ABpraapapp:150	ABpraapapp	150	9784	-15215	5166	6060	9784	36.5	464	77	33	442971
ABpraapp:81	ABpraapp	81	2923	-22076	587	611	2923	41.8	470	117	45	796459
ABpraappa:109	ABpraappa	109	5713	-19286	3239	3340	5713	37.9	438	92	38	594707
ABpraappaa:147	ABpraappaa	147	12055	-12944	7306	8773	12055	46.3	427	87	33	420002
ABpraappap:147	ABpraappap	147	9458	-15541	5373	5726	9458	38.6	430	93	31	323712
ABpraappp:109	ABpraappp	109	4836	-20163	2219	2345	4836	34.4	477	113	37	479887
ABpraapppa:148	ABpraapppa	148	8237	-16762	4269	4652	8237	30.1	455	91	33	367284
ABpraapppp:148	ABpraapppp	148	8666	-16333	3655	4289	8666	27.6	487	104	33	370286
ABprap:35	ABprap	35	1667	-23332	-182	-182	1667	37.4	440	92	58	435887
ABprapa:56	ABprapa	56	1971	-23028	-93	-92	1971	21.9	400	72	50	600169
ABprapaa:81	ABprapaa	81	2571	-22428	309	313	2571	15.9	452	88	43	524639
ABprapaaa:113	ABprapaaa	113	3038	-21961	772	797	3038	11.7	445	139	37	285219
ABprapaaaa:152	ABprapaaaa	152	4380	-20619	1681	1742	4380	12.8	434	125	31	165624
ABprapaaap:152	ABprapaaap	152	4079	-20920	1310	1443	4079	8.8	462	143	34	224081
ABprapaap:113	ABprapaap	113	3512	-21487	928	1012	3512	11.0	496	148	36	329131
ABprapaapa:151	ABprapaapa	151	5541	-19458	2191	2398	5541	13.5	492	132	30	211703
ABprapaapp:151	ABprapaapp	151	5548	-19451	2492	2628	5548	14.0	530	150	33	271732
ABprapap:81	ABprapap	81	2476	-22523	244	255	2476	16.1	456	149	41	363370
ABprapapa:112	ABprapapa	112	3213	-21786	890	941	3213	9.3	479	187	37	268572
ABprapapaa:153	ABprapapaa	153	4706	-20294	1831	1896	4706	6.4	500	160	32	188287
ABprapapap:153	ABprapapap	153	5348	-19651	2170	2645	5348	7.5	529	193	32	207477
ABprapapp:112	ABprapapp	112	3500	-21499	1217	1238	3500	12.0	516	202	36	293884
ABprapappa:149	ABprapappa	149	5759	-19240	2623	3006	5759	9.6	550	202	35	312724
ABprapappp:149	ABprapappp	149	6851	-18148	3873	4086	6851	14.7	576	209	34	325338
ABprapp:56	ABprapp	56	1973	-23026	-125	-124	1973	23.2	484	111	50	633210
ABprappa:81	ABprappa	81	2617	-22382	252	249	2617	14.3	513	123	44	586332
ABprappaa:112	ABprappaa	112	3887	-21112	1312	1387	3887	13.5	535	156	37	407572
ABprappaaa:151	ABprappaaa	151	7323	-17676	2558	3439	7323	22.0	537	131	31	289116
ABprappaap:151	ABprappaap	151	6418	-18581	3140	3395	6418	19.2	557	163	31	281971
ABprappap:112	ABprappap	112	3869	-21130	1392	1448	3869	16.2	570	178	39	502141
ABprappapa:147	ABprappapa	147	6059	-18940	2519	2795	6059	23.0	575	130	32	292830
ABprappapp:147	ABprappapp	147	5951	-19048	2725	2902	5951	19.6	593	166	32	306087
ABprappp:81	ABprappp	81	2446	-22553	146	168	2446	16.3	519	190	43	454649
ABprapppa:111	ABprapppa	111	3831	-21168	1367	1428	3831	17.0	558	225	39	467342
ABprapppaa:149	ABprapppaa	149	7498	-17501	3577	4072	7498	21.7	601	196	33	323357
ABprapppap:149	ABprapppap	149	6924	-18075	3714	4173	6924	23.5	590	231	34	344390
ABprapppp:111	ABprapppp	111	4268	-20731	1835	1922	4268	27.6	564	251	39	494093
ABprappppa:148	ABprappppa	148	7580	-17419	3965	4524	7580	30.1	596	229	34	392592
ABprappppp:148	ABprappppp	148	7826	-17173	3694	4480	7826	36.8	580	246	35	375986
ABprp:21	ABprp	21	1650	-23349	-259	-259	1650	48.9	480	186	62	515209
ABprpa:35	ABprpa	35	1691	-23308	-296	-296	1691	53.7	441	160	57	451923
ABprpaa:55	ABprpaa	55	1997	-23002	-106	-109	1997	40.0	455	83	49	765755
ABprpaaa:81	ABprpaaa	81	3437	-21562	1163	1171	3437	27.3	506	84	43	718013
ABprpaaaa:110	ABprpaaaa	110	5596	-19403	2780	2886	5596	19.7	478	78	38	494784
ABprpaaaaa:154	ABprpaaaaa	154	9119	-15880	5362	5598	9119	19.6	393	55	31	293481
ABprpaaaap:154	ABprpaaaap	154	10343	-14656	5999	6349	10343	19.6	428	60	30	293408
ABprpaaap:110	ABprpaaap	110	6932	-18067	3885	4053	6932	19.7	514	99	36	477508
ABprpaaapa:154	ABprpaaapa	154	10306	-14693	6155	6430	10306	19.2	460	66	30	296560
ABprpaaapp:154	ABprpaaapp	154	11505	-13494	6601	6971	11505	21.3	492	74	31	335974
ABprpaap:81	ABprpaap	81	3346	-21653	1052	1071	3346	30.1	511	142	42	609521
ABprpaapa:111	ABprpaapa	111	5848	-19151	2792	3032	5848	21.7	508	137	37	433630
ABprpaapaa:151	ABprpaapaa	151	11104	-13895	5458	6374	11104	20.2	514	116	32	343162
ABprpaapap:151	ABprpaapap	151	9846	-15153	6356	6466	9846	13.9	518	98	34	384792
ABprpaapp:111	ABprpaapp	111	6754	-18245	3373	3740	6754	24.7	535	157	37	476272
ABprpaappa:152	ABprpaappa	152	11857	-13142	6455	7234	11857	22.9	531	87	30	288022
ABprpaappp:152	ABprpaappp	152	13292	-11707	6345	7981	13292	28.3	529	105	33	398795
ABprpap:55	ABprpap	55	1959	-23040	-242	-246	1959	50.2	481	136	52	821954
ABprpapa:79	ABprpapa	79	3522	-21477	1223	1237	3522	38.4	538	111	44	856465
ABprpapaa:109	ABprpapaa	109	7417	-17582	4324	4689	7417	33.0	525	94	39	683852
ABprpapaaa:149	ABprpapaaa	149	16135	-8864	10604	12131	16135	42.5	469	85	32	397894
ABprpapaap:149	ABprpapaap	149	15433	-9566	9734	11320	15433	42.1	486	114	33	403172
ABprpapap:109	ABprpapap	109	7859	-17140	4726	5086	7859	35.7	551	120	39	680423
ABprpapapa:149	ABprpapapa	149	15707	-9292	10154	11625	15707	46.0	508	114	34	411155
ABprpapapp:149	ABprpapapp	149	16335	-8664	9229	11469	16335	43.3	534	126	33	411016
ABprpapp:79	ABprpapp	79	3647	-21352	1294	1295	3647	48.2	513	148	46	899759
ABprpappa:109	ABprpappa	109	8533	-16466	5462	5847	8533	43.0	522	107	40	760797
ABprpappaa:149	ABprpappaa	149	17996	-7003	12378	13906	17996	48.0	456	110	33	403977
ABprpappap:149	ABprpappap	149	19612	-5387	14077	15641	19612	51.3	476	136	33	395558
ABprpappp:109	ABprpappp	109	9044	-15955	6140	6408	9044	44.7	546	141	39	691308
ABprpapppa:151	ABprpapppa	151	19858	-5141	13924	15579	19858	50.6	505	153	32	383228
ABprpapppp:151	ABprpapppp	151	20175	-4824	12635	14564	20175	48.6	538	151	32	360270
ABprpp:35	ABprpp	35	1680	-23319	-210	-210	1680	42.5	530	159	57	466756
ABprppa:57	ABprppa	57	2080	-22919	-49	-49	2080	30.1	550	120	49	736477
ABprppaa:83	ABprppaa	83	4006	-20993	1603	1614	4006	25.1	571	126	42	656257
ABprppaaa:114	ABprppaaa	114	9293	-15706	5986	6198	9293	23.7	557	110	36	510839
ABprppaaaa:156	ABprppaaaa	156	15532	-9467	9672	11021	15532	32.9	492	66	32	329011
ABprppaaap:156	ABprppaaap	156	17981	-7018	11024	12705	17981	31.3	519	79	30	298619
ABprppaap:114	ABprppaap	114	10630	-14369	6983	7280	10630	29.4	570	140	36	490920
ABprppaapa:160	ABprppaapa	160	19808	-5191	12722	14619	19808	38.1	500	101	33	373021
ABprppaapp:160	ABprppaapp	160	20449	-4551	12607	15264	20449	39.0	531	107	32	356824
ABprppap:83	ABprppap	83	3507	-21492	1076	1078	3507	19.5	569	175	44	594047
ABprppapa:113	ABprppapa	113	8518	-16481	5197	5394	8518	27.2	561	185	37	447371
ABprppapaa:152	ABprppapaa	152	16193	-8806	9144	11215	16193	32.2	536	134	34	385822
ABprppapap:152	ABprppapap	152	20492	-4507	13016	14784	20492	34.0	554	159	31	311538
ABprppapp:113	ABprppapp	113	9131	-15868	5784	6088	9131	24.1	595	212	38	540703
ABprppappa:154	ABprppappa	154	16361	-8638	10947	11743	16361	30.9	583	139	33	326383
ABprppappp:154	ABprppappp	154	18608	-6391	12796	13579	18608	29.4	596	179	32	332180
ABprppp:57	ABprppp	57	2096	-22903	-114	-115	2096	41.8	558	166	50	799923
ABprpppa:82	ABprpppa	82	3644	-21355	1270	1275	3644	29.8	585	187	44	707696
ABprpppaa:112	ABprpppaa	112	11816	-13183	8289	8626	11816	32.9	601	216	38	635556
ABprpppaaa:155	ABprpppaaa	155	23355	-1645	16629	17763	23355	36.3	596	170	32	343134
ABprpppaap:155	ABprpppaap	155	26230	1230	19724	20656	26230	38.8	600	207	31	347998
ABprpppap:112	ABprpppap	112	14311	-10688	10639	10945	14311	41.2	577	232	36	534735
ABprpppapa:157	ABprpppapa	157	34986	9986	27813	29468	34986	48.3	563	249	30	328083
ABprpppapp:157	ABprpppapp	157	25811	811	19621	20459	25811	44.4	585	226	32	342546
ABprpppp:82	ABprpppp	82	3911	-21088	1552	1551	3911	39.8	568	191	43	736749
ABprppppa:111	ABprppppa	111	9986	-15013	6579	6934	9986	36.8	578	177	39	639391
ABprppppaa:149	ABprppppaa	149	25703	703	19054	20251	25703	43.0	568	182	33	401420
ABprppppap:149	ABprppppap	149	24017	-982	17479	18751	24017	40.4	563	145	33	393165
ABprppppp:111	ABprppppp	111	14447	-10552	10748	11180	14447	46.0	567	196	38	606500
ABprpppppa:157	ABprpppppa	157	34757	9757	26638	28606	34757	50.3	551	219	30	301324
ABprpppppp:157	ABprpppppp	157	26614	1614	19646	21408	26614	49.9	549	179	35	367014
EMS:1	EMS	1	1603	-23396	-168	-168	1603	33.4	372	300	80	1091120
MS:11	MS	11	1622	-23377	-252	-253	1622	48.3	301	268	69	677723
MSa:26	MSa	26	1634	-23365	-197	-197	1634	46.0	247	253	67	661404
MSaa:56	MSaa	56	1938	-23061	-145	-148	1938	35.8	234	212	57	799872
MSaaa:96	MSaaa	96	1831	-23168	-87	-87	1831	30.2	201	151	48	654450
MSaaaa:151	MSaaaa	151	1867	-23132	67	66	1867	32.0	194	134	40	412722
MSaaap:151	MSaaap	151	1722	-23277	-57	-55	1722	21.0	212	179	40	311138
MSaap:96	MSaap	96	1812	-23187	-77	-80	1812	28.1	255	203	47	542467
MSaapa:154	MSaapa	154	1828	-23171	-1	-7	1828	29.9	229	199	39	297409
MSaapp:154	MSaapp	154	1792	-23207	6	2	1792	28.1	285	231	38	238818
MSap:56	MSap	56	1870	-23129	-292	-293	1870	48.0	296	182	58	1055337
MSapa:100	MSapa	100	1845	-23154	-72	-74	1845	40.2	277	152	46	633210
MSapaa:153	MSapaa	153	1762	-23237	-27	-29	1762	37.7	256	126	38	370333
MSapap:153	MSapap	153	1793	-23206	-11	-14	1793	33.0	275	168	39	312263
MSapp:100	MSapp	100	1834	-23165	-60	-62	1834	38.0	321	199	46	535345
MSappa:154	MSappa	154	1837	-23162	-35	-47	1837	46.5	301	180	37	356295
MSappp:154	MSappp	154	1771	-23228	-52	-55	1771	36.3	325	218	39	297746
MSp:26	MSp	26	1647	-23352	-209	-210	1647	48.3	351	219	65	622848
MSpa:56	MSpa	56	1889	-23110	-165	-167	1889	27.5	325	159	56	657834
MSpaa:93	MSpaa	93	1865	-23134	-22	-22	1865	22.1	296	162	48	559469
MSpaaa:152	MSpaaa	152	1656	-23343	-84	-84	1656	21.7	286	132	40	370656
MSpaap:152	MSpaap	152	1803	-23196	57	58	1803	19.0	295	196	39	263020
MSpap:93	MSpap	93	1794	-23205	-78	-81	1794	23.1	357	214	47	461357
MSpapa:154	MSpapa	154	1691	-23308	-37	-34	1691	24.6	330	220	35	182932
MSpapp:154	MSpapp	154	1689	-23310	-66	-71	1689	26.0	384	222	38	267975
MSpp:56	MSpp	56	1834	-23165	-274	-276	1834	44.1	376	149	57	969688
MSppa:94	MSppa	94	1802	-23197	-112	-113	1802	34.5	365	139	49	744145
MSppaa:153	MSppaa	153	1709	-23290	-79	-75	1709	32.7	322	114	40	493094
MSppap:153	MSppap	153	1343	-19308	-110	-118	1343	27.7	357	152	40	237329
MSppp:94	MSppp	94	1821	-23178	-114	-115	1821	37.4	390	208	48	636872
MSpppa:152	MSpppa	152	1759	-23240	-24	-32	1759	35.8	353	161	37	332595
MSpppp:152	MSpppp	152	1761	-23238	-78	-79	1761	36.1	416	220	40	392567
E:11	E	11	1643	-23356	-220	-221	1643	38.9	447	286	68	625703
Ea:26	Ea	26	1657	-23342	-215	-217	1657	40.9	409	283	63	598195
Eal:62	Eal	62	1930	-23069	-322	-322	1930	43.7	352	257	55	848750
Eala:101	Eala	101	1846	-23153	-253	-229	1846	42.4	260	236	46	521862
Ealaa:159	Ealaa	159	2005	-22994	-383	-235	2005	44.0	225	189	39	298842
Ealap:159	Ealap	159	1860	-23139	-207	-215	1860	40.4	269	233	38	270848
Ealp:101	Ealp	101	1919	-23080	-193	-150	1919	38.7	336	268	45	432958
Ealpa:158	Ealpa	158	1888	-23111	-467	-362	1888	44.8	311	244	37	251232
Ealpp:158	Ealpp	158	1906	-23093	-94	-96	1906	37.0	365	263	37	232802
Ear:62	Ear	62	1950	-23049	-182	-182	1950	27.3	311	255	54	598689
Eara:102	Eara	102	1775	-23224	-112	-110	1775	23.8	190	229	47	479407
Earaa:161	Earaa	161	1799	-23200	-75	-76	1799	31.4	177	196	36	250745
Earap:161	Earap	161	1717	-23282	-125	-133	1717	29.2	242	253	37	242524
Earp:102	Earp	102	1828	-23171	-81	-81	1828	26.4	297	265	46	381312
Earpa:161	Earpa	161	1858	-23141	-88	-98	1858	34.2	272	280	35	212053
Earpp:161	Earpp	161	1839	-23161	26	21	1839	26.2	321	267	37	197733
Ep:26	Ep	26	1680	-23319	-192	-196	1680	33.7	489	254	62	549818
Epl:65	Epl	65	2047	-22952	-124	-126	2047	29.0	423	245	54	614146
Epla:103	Epla	103	1841	-23158	-58	-62	1841	27.5	378	265	46	419783
Eplaa:163	Eplaa	163	1833	-23166	30	6	1833	27.1	361	264	35	170732
Eplap:163	Eplap	163	1834	-23166	-22	-35	1834	29.3	412	271	36	227660
Eplp:103	Eplp	103	1809	-23190	-119	-129	1809	34.0	448	250	45	445820
Eplpa:163	Eplpa	163	1815	-23184	-30	-31	1815	26.7	443	247	35	182584
Eplpp:163	Eplpp	163	1929	-23070	-44	-53	1929	35.6	502	228	36	271715
Epr:65	Epr	65	1944	-23055	-222	-224	1944	35.8	476	190	54	792797
Epra:103	Epra	103	1768	-23231	-104	-102	1768	24.2	426	178	45	361370
Epraa:162	Epraa	162	1737	-23263	-25	-26	1737	18.6	378	159	36	178737
Eprap:162	Eprap	162	1674	-23325	-68	-68	1674	19.6	414	208	37	187806
Eprp:103	Eprp	103	1780	-23219	-119	-122	1780	31.5	478	208	46	494067
Eprpa:162	Eprpa	162	1733	-23266	-45	-49	1733	24.4	448	200	35	180457
Eprpp:162	Eprpp	162	1829	-23170	-76	-75	1829	30.0	499	196	38	305968
P2:1	P2	1	1583	-23416	-206	-206	1583	29.9	536	207	76	911856
C:14	C	14	1707	-23292	-106	-106	1707	20.8	464	168	63	298087
Ca:32	Ca	32	1723	-23276	-35	-36	1723	18.7	391	184	58	179702
Caa:50	Caa	50	1984	-23015	-55	-55	1984	13.2	385	227	53	201793
Caaa:78	Caaa	78	2142	-22857	-84	-84	2142	13.8	353	293	46	295267
Caaaa:108	Caaaa	108	1789	-23210	-97	-101	1789	26.9	411	328	40	379979
Caaaaa:152	Caaaaa	152	1763	-23236	-56	-54	1763	26.8	462	298	33	190020
Caaaap:152	Caaaap	152	1773	-23226	-74	-80	1773	34.0	483	322	35	249011
Caaap:108	Caaap	108	1803	-23196	-164	-172	1803	36.4	428	320	41	436956
Caaapa:151	Caaapa	151	2074	-22925	-185	-160	2074	40.0	421	271	33	226082
Caaapp:151	Caaapp	151	1934	-23065	-217	-229	1934	38.3	478	279	35	255776
Caap:78	Caap	78	2072	-22927	-125	-126	2072	19.7	441	309	46	400704
Caapa:110	Caapa	110	1811	-23188	-96	-101	1811	27.8	469	321	40	418652
Caapaa:156	Caapaa	156	1790	-23209	-47	-54	1790	23.3	505	297	33	215646
Caapap:156	Caapap	156	1765	-23234	-66	-73	1765	30.4	532	303	34	253320
Caapp:110	Caapp	110	1781	-23218	-195	-198	1781	40.3	483	315	41	502848
Caappd:154	Caappd	154	2038	-22961	-937	-306	2038	44.0	550	277	34	281595
Caappv:154	Caappv	154	1911	-23088	-306	-312	1911	39.7	512	308	35	287265
Cap:50	Cap	50	1921	-23078	-109	-109	1921	21.2	462	295	53	337185
Capa:80	Capa	80	1977	-23022	-278	-256	1977	38.7	397	335	45	490465
Capaa:118	Capaa	118	1757	-23242	-475	-330	1757	51.7	414	264	38	392135
Capaaa:168	Capaaa	168	1760	-23239	-195	-236	1760	50.6	417	234	30	174183
Capaap:168	Capaap	168	1802	-23197	-754	-495	1802	51.2	468	236	30	184163
Capap:118	Capap	118	1732	-23267	-367	-424	1732	52.4	457	254	41	447312
Capapa:164	Capapa	164	1790	-23209	-59	-64	1790	47.2	448	193	32	189886
Capapp:164	Capapp	164	1739	-23260	-163	-176	1739	50.1	490	211	31	195762
Capp:80	Capp	80	1982	-23017	-210	-214	1982	38.3	470	327	46	529425
Cappa:115	Cappa	115	1714	-23285	-174	-189	1714	45.6	453	272	40	426191
Cappaa:160	Cappaa	160	1932	-23067	-199	-172	1932	41.8	457	243	33	211858
Cappap:160	Cappap	160	1667	-23332	-262	-276	1667	49.3	500	238	30	207936
Cappp:115	Cappp	115	1773	-23226	-343	-292	1773	51.5	496	275	40	458892
Capppa:160	Capppa	160	1878	-23122	-3696	-1209	1878	50.6	532	257	32	258472
Capppp:160	Capppp	160	1867	-23132	-1544	-783	1867	52.3	516	203	32	252627
Cp:32	Cp	32	1677	-23322	-133	-133	1677	20.5	494	146	62	318625
Cpa:50	Cpa	50	1927	-23072	-185	-185	1927	14.0	497	182	54	355178
Cpaa:78	Cpaa	78	2134	-22865	-154	-157	2134	12.0	499	237	47	405754
Cpaaa:110	Cpaaa	110	1898	-23101	-90	-80	1898	10.8	484	241	41	314571
Cpaaaa:150	Cpaaaa	150	1831	-23168	-70	-61	1831	9.5	463	198	32	126996
Cpaaap:150	Cpaaap	150	1801	-23198	-100	-94	1801	11.8	498	236	34	176407
Cpaap:110	Cpaap	110	1806	-23193	-122	-125	1806	17.2	488	293	43	448504
Cpaapa:152	Cpaapa	152	1823	-23176	-58	-65	1823	9.9	463	243	35	168112
Cpaapp:152	Cpaapp	152	1915	-23084	32	31	1915	19.4	496	271	35	253031
Cpap:78	Cpap	78	2008	-22991	-218	-219	2008	23.5	520	291	49	665939
Cpapa:111	Cpapa	111	1803	-23196	-157	-132	1803	28.0	533	288	42	554404
Cpapaa:155	Cpapaa	155	1732	-23267	-170	-169	1732	22.8	561	272	37	330696
Cpapap:155	Cpapap	155	1859	-23140	-48	-55	1859	13.8	532	250	35	236534
Cpapp:111	Cpapp	111	1789	-23210	-145	-144	1789	40.3	531	280	44	675607
Cpappd:155	Cpappd	155	1850	-23150	-95	-74	1850	26.0	543	241	34	266774
Cpappv:155	Cpappv	155	1842	-23157	-123	-111	1842	36.5	546	278	36	394741
Cpp:50	Cpp	50	1844	-23155	-211	-211	1844	24.7	557	245	55	571050
Cppa:78	Cppa	78	1994	-23005	-243	-223	1994	36.2	573	236	46	708065
Cppaa:115	Cppaa	115	1858	-23141	-716	-377	1858	43.9	504	153	39	547463
Cppaaa:159	Cppaaa	159	2052	-22947	-290	-220	2052	37.2	456	135	32	271119
Cppaap:159	Cppaap	159	2136	-22863	-629	-390	2136	44.1	473	162	33	335513
Cppap:115	Cppap	115	1815	-23184	-514	-357	1815	48.7	509	196	40	581823
Cppapa:160	Cppapa	160	1953	-23046	-311	-279	1953	37.4	490	152	33	292308
Cppapp:160	Cppapp	160	2104	-22895	-691	-571	2104	42.3	518	189	36	387975
Cppp:78	Cppp	78	1946	-23053	-291	-294	1946	41.4	528	293	47	798015
Cpppa:115	Cpppa	115	1838	-23161	-271	-218	1838	35.9	528	227	39	517133
Cpppaa:155	Cpppaa	155	1970	-23029	-205	-168	1970	20.0	529	191	34	279646
Cpppap:155	Cpppap	155	2074	-22925	-385	-398	2074	27.9	547	193	34	368029
Cpppp:115	Cpppp	115	1847	-23152	-603	-444	1847	49.6	515	244	42	695007
Cppppa:157	Cppppa	157	2528	-22472	-963	-565	2528	34.6	553	197	33	362885
Cppppp:157	Cppppp	157	2587	-22412	-1522	-782	2587	42.1	539	231	35	403139
P3:14	P3	14	1692	-23307	-159	-160	1692	30.1	559	218	62	407945
D:35	D	35	1699	-23300	-177	-178	1699	31.0	570	218	56	306912
Da:63	Da	63	2001	-22998	-437	-440	2001	46.9	462	300	50	350703
Daa:100	Daa	100	1902	-23097	-440	-432	1902	51.7	373	252	40	227252
Daaa:139	Daaa	139	1776	-23223	-344	-307	1776	52.2	336	238	35	191087
Daap:139	Daap	139	1823	-23176	-347	-336	1823	52.8	384	241	33	158924
Dap:100	Dap	100	1852	-23147	-441	-447	1852	50.8	445	247	42	237164
Dapa:135	Dapa	135	1711	-23288	-173	-200	1711	47.5	388	213	38	242135
Dapp:135	Dapp	135	1740	-23259	-121	-129	1740	43.0	434	195	37	201483
Dp:63	Dp	63	1950	-23049	-464	-471	1950	49.6	522	235	50	341549
Dpa:99	Dpa	99	1867	-23132	-259	-244	1867	44.8	467	153	39	188786
Dpaa:138	Dpaa	138	1664	-23335	-206	-205	1664	41.7	397	125	31	129199
Dpap:138	Dpap	138	1831	-23168	-211	-189	1831	32.7	424	135	33	130751
Dpp:99	Dpp	99	1939	-23060	-350	-364	1939	49.1	487	206	41	217170
Dppa:134	Dppa	134	1800	-23199	-136	-129	1800	27.9	459	154	32	130814
Dppp:134	Dppp	134	1792	-23207	-161	-159	1792	26.5	486	186	35	147461
P4:35	P4	35	1807	-23192	-439	-443	1807	47.9	493	253	53	379875
Z2:88	Z2	88	1821	-23178	-253	-261	1821	45.6	426	176	39	182443
Z3:88	Z3	88	1776	-23223	-267	-280	1776	51.1	354	198	41	221379
