# Supplementary material for: Quantitative Differences in Nuclear β-catenin and TCF Pattern Embryonic Cells in C. elegans
Source: PLoS Genet. 2015 Oct 21;11(10):e1005585. doi: 10.1371/journal.pgen.1005585 (PMC4619327; doi:10.1371/journal.pgen.1005585)
Supplement: S1 Data — For each cell analyzed, birth time is given in column 3 and the average nuclear reporter intensity over the lifetime of the cell (corrected for background) is given in column 7 (“blot”). For information on each embryo’s strain information and experimental conditions, refer to S2 Table. (ZIP) [file pgen.1005585.s005.zip › CAs/CA20110929_ceh-43_L1.csv]

cellTime	cell	time	none	global	local	blot	cross	z	x	y	size	gweight
AB:1	AB	1	1865	-23134	-232	-232	1865	31.0	478	212	74	200468
ABa:3	ABa	3	1882	-23117	-321	-322	1882	35.3	542	198	89	1768838
ABal:12	ABal	12	1910	-23090	-279	-282	1910	31.4	577	162	78	1285605
ABala:24	ABala	24	1958	-23041	-207	-206	1958	36.8	621	213	70	1000838
ABalaa:37	ABalaa	37	1916	-23083	-292	-290	1916	42.4	642	210	62	880331
ABalaaa:56	ABalaaa	56	2067	-22932	-72	-72	2067	40.3	650	202	56	823790
ABalaaaa:81	ABalaaaa	81	2548	-22451	403	409	2548	38.5	640	202	46	645239
ABalaaaal:114	ABalaaaal	114	3026	-21973	918	969	3026	36.4	617	158	41	431552
ABalaaaala:151	ABalaaaala	151	5071	-19928	2016	2431	5071	43.7	599	131	34	246679
ABalaaaalp:151	ABalaaaalp	151	5258	-19741	1812	2433	5258	46.9	571	99	36	274924
ABalaaaalpa:235	ABalaaaalpa	235	5460	-19539	2132	2711	5460	42.3	595	109	28	113686
ABalaaaalpp:235	ABalaaaalpp	235	6231	-18768	1013	3045	6231	45.5	565	92	29	134846
ABalaaaar:114	ABalaaaar	114	3325	-21674	1237	1293	3325	40.8	640	217	41	487800
ABalaaaarl:152	ABalaaaarl	152	4674	-20325	2264	2365	4674	41.3	618	181	32	203697
ABalaaaarla:213	ABalaaaarla	213	4873	-20126	2010	2567	4873	43.8	606	137	31	162257
ABalaaaarlp:213	ABalaaaarlp	213	5014	-19985	1977	2222	5014	39.8	599	167	27	128849
ABalaaaarr:152	ABalaaaarr	152	4615	-20384	2232	2350	4615	43.0	604	240	34	213936
ABalaaaarra:212	ABalaaaarra	212	5303	-19696	1604	2462	5303	47.4	590	205	30	137452
ABalaaaarrp:212	ABalaaaarrp	212	5023	-19976	1860	2066	5023	40.8	595	196	28	135897
ABalaaap:81	ABalaaap	81	2385	-22614	224	236	2385	34.5	603	239	47	576700
ABalaaapa:109	ABalaaapa	109	3001	-21998	835	909	3001	33.3	630	224	41	459146
ABalaaapal:146	ABalaaapal	146	4175	-20824	1484	1690	4175	36.3	613	146	35	249599
ABalaaapall:205	ABalaaapall	205	5717	-19282	1005	1526	5717	37.6	579	98	30	157835
ABalaaapalr:205	ABalaaapalr	205	4476	-20523	1151	1851	4476	38.3	605	117	31	157969
ABalaaapar:146	ABalaaapar	146	4179	-20820	1512	1768	4179	33.1	627	194	34	237629
ABalaaaparl:214	ABalaaaparl	214	5099	-19900	1670	2202	5099	35.3	600	139	32	177833
ABalaaaparr:214	ABalaaaparr	214	4693	-20306	1257	1862	4693	33.5	612	169	29	128003
ABalaaapp:109	ABalaaapp	109	2830	-22169	645	722	2830	33.5	604	275	41	442758
ABalaaappl:147	ABalaaappl	147	4205	-20794	1516	1795	4205	34.7	621	239	33	232419
ABalaaappll:216	ABalaaappll	216	4640	-20359	1061	1824	4640	36.0	622	205	30	138275
ABalaaapplr:216	ABalaaapplr	216	3808	-14191	1265	1849	3808	40.6	614	229	31	137957
ABalaaappr:147	ABalaaappr	147	4291	-20708	1293	1666	4291	37.9	593	282	35	245984
ABalaaapprl:203	ABalaaapprl	203	5140	-19859	912	1931	5140	44.0	597	231	32	178699
ABalaaapprr:203	ABalaaapprr	203	5831	-19168	1308	2443	5831	47.8	587	271	32	151306
ABalaap:56	ABalaap	56	2063	-22936	-82	-81	2063	46.2	585	153	55	711702
ABalaapa:81	ABalaapa	81	2466	-22533	264	279	2466	43.2	576	222	46	613320
ABalaapaa:116	ABalaapaa	116	3210	-21789	1091	1136	3210	44.7	585	288	39	402874
ABalaapaaa:158	ABalaapaaa	158	9088	-15911	5212	5694	9088	48.5	574	257	31	173166
ABalaapaap:158	ABalaapaap	158	8505	-16494	4278	5005	8505	52.9	548	271	33	177064
ABalaapap:116	ABalaapap	116	3120	-21879	938	1011	3120	43.6	547	317	39	380664
ABalaapapa:156	ABalaapapa	156	6635	-18364	3438	3932	6635	45.9	542	323	31	200528
ABalaapapp:156	ABalaapapp	156	6298	-18701	2578	2994	6298	50.6	502	329	34	176168
ABalaapappa:217	ABalaapappa	217	10313	-14686	3696	4395	10313	57.5	501	258	29	84229
ABalaapappp:217	ABalaapappp	217	7351	-13481	2070	2437	7351	54.8	473	286	31	97002
ABalaapp:81	ABalaapp	81	2394	-22605	196	202	2394	38.8	522	240	45	465216
ABalaappa:110	ABalaappa	110	2996	-22003	777	842	2996	34.2	562	296	39	401048
ABalaappaa:152	ABalaappaa	152	6360	-18639	3392	3748	6360	38.6	570	299	30	242330
ABalaappap:152	ABalaappap	152	5985	-19014	2000	2510	5985	43.0	550	293	36	259373
ABalaappapa:218	ABalaappapa	218	8219	-16780	2719	3936	8219	51.8	565	264	35	165596
ABalaappapp:218	ABalaappapp	218	8651	-15261	2065	3461	8651	55.6	528	255	32	126730
ABalaappp:110	ABalaappp	110	2709	-22290	502	551	2709	29.3	539	311	40	366355
ABalaapppa:145	ABalaapppa	145	7893	-17106	4047	4458	7893	36.7	560	284	33	252177
ABalaapppaa:234	ABalaapppaa	234	11290	-13709	6250	6914	11290	45.5	542	250	28	130357
ABalaapppap:234	ABalaapppap	234	12831	-12168	8932	9239	12831	49.5	535	282	28	130568
ABalaapppp:145	ABalaapppp	145	4795	-20204	2031	2196	4795	29.7	552	327	36	267256
ABalaappppa:198	ABalaappppa	198	8373	-16045	3710	4678	8373	42.5	586	267	31	165464
ABalaappppp:198	ABalaappppp	198	7406	-14104	3364	4017	7406	40.2	566	290	32	169407
ABalap:37	ABalap	37	2036	-22963	-170	-169	2036	25.4	588	229	63	583023
ABalapa:56	ABalapa	56	2130	-22869	-28	-29	2130	29.4	607	254	56	639298
ABalapaa:79	ABalapaa	79	2680	-22319	479	490	2680	25.6	613	242	47	572196
ABalapaaa:109	ABalapaaa	109	3697	-21302	1329	1461	3697	25.6	606	196	40	487970
ABalapaaaa:151	ABalapaaaa	151	4703	-19741	1798	2093	4703	28.1	605	158	34	294389
ABalapaaap:151	ABalapaaap	151	4166	-20833	1366	1655	4166	23.9	602	134	37	339724
ABalapaaapa:208	ABalapaaapa	208	4111	-20888	1067	1452	4111	27.4	602	120	29	148454
ABalapaaapp:208	ABalapaaapp	208	4230	-20012	551	1179	4230	20.4	589	103	31	177735
ABalapaap:109	ABalapaap	109	3267	-21732	963	1053	3267	22.6	596	161	42	446466
ABalapaapa:146	ABalapaapa	146	5139	-19045	1169	1773	5139	32.5	576	110	35	309797
ABalapaapaa:238	ABalapaapaa	238	5950	-19049	1254	1687	5950	36.3	551	87	26	136365
ABalapaapap:238	ABalapaapap	238	5948	-19052	2173	2512	5948	30.0	526	75	26	138909
ABalapaapp:146	ABalapaapp	146	3744	-18623	586	1169	3744	27.2	577	104	37	310064
ABalapaappa:203	ABalapaappa	203	4692	-20307	820	1399	4692	32.5	579	105	34	233450
ABalapaappp:203	ABalapaappp	203	5405	-17621	961	1992	5405	27.0	572	87	33	257386
ABalapap:79	ABalapap	79	2487	-22512	265	277	2487	23.2	561	272	46	415034
ABalapapa:107	ABalapapa	107	3197	-21802	875	950	3197	15.9	581	190	42	447462
ABalapapaa:148	ABalapapaa	148	5557	-19442	2734	2845	5557	19.2	600	201	30	238426
ABalapapap:148	ABalapapap	148	3760	-21239	1127	1254	3760	15.6	577	172	35	286981
ABalapapapa:201	ABalapapapa	201	4049	-17825	694	832	4049	18.2	588	187	31	167375
ABalapapapp:201	ABalapapapp	201	4336	-20663	1313	1474	4336	14.7	560	189	34	272345
ABalapapp:107	ABalapapp	107	2823	-22176	555	591	2823	18.6	525	180	42	300079
ABalapappa:143	ABalapappa	143	3702	-21297	1063	1279	3702	21.1	556	132	36	293051
ABalapappaa:187	ABalapappaa	187	4371	-20628	1134	1474	4371	25.1	589	150	32	215203
ABalapappap:187	ABalapappap	187	5116	-19883	1568	1982	5116	20.6	567	131	32	262422
ABalapappp:143	ABalapappp	143	3394	-21159	1021	1066	3394	14.6	519	138	33	199357
ABalapapppa:199	ABalapapppa	199	3894	-16343	1030	1394	3894	14.6	569	128	31	191308
ABalapapppp:199	ABalapapppp	199	4219	-20780	991	1295	4219	11.4	542	125	30	166116
ABalapp:56	ABalapp	56	2131	-22869	-66	-66	2131	34.8	528	217	56	505989
ABalappa:79	ABalappa	79	2899	-22100	649	652	2899	29.5	539	237	45	439355
ABalappaa:110	ABalappaa	110	4490	-20509	2009	2161	4490	26.0	595	238	38	440011
ABalappaaa:156	ABalappaaa	156	7048	-17951	3793	4121	7048	28.3	615	222	29	228234
ABalappaap:156	ABalappaap	156	5866	-19133	2512	2851	5866	23.8	610	200	37	323076
ABalappap:110	ABalappap	110	3719	-21280	1352	1468	3719	24.3	561	261	41	436812
ABalappapa:145	ABalappapa	145	6086	-18653	2593	3108	6086	31.8	603	262	35	312664
ABalappapp:145	ABalappapp	145	4636	-20363	1584	1967	4636	26.6	592	291	35	256925
ABalappappa:195	ABalappappa	195	5291	-19165	1463	2464	5291	36.5	606	261	33	185977
ABalappappp:195	ABalappappp	195	5883	-19116	2024	2810	5883	33.8	584	297	30	167446
ABalappp:79	ABalappp	79	2599	-22400	371	372	2599	34.0	461	232	46	374477
ABalapppa:107	ABalapppa	107	3275	-21724	990	1029	3275	24.1	514	268	41	366710
ABalapppaa:143	ABalapppaa	143	5769	-19230	2755	2994	5769	22.5	591	258	36	312311
ABalapppaaa:202	ABalapppaaa	202	7519	-17480	3554	4213	7519	31.8	614	198	31	200511
ABalapppaap:202	ABalapppaap	202	8392	-16607	3983	4621	8392	28.0	612	226	31	215436
ABalapppap:143	ABalapppap	143	5060	-19939	2311	2477	5060	17.9	556	270	36	295887
ABalapppapa:194	ABalapppapa	194	7296	-17704	3328	3671	7296	21.9	587	241	32	211791
ABalapppapp:194	ABalapppapp	194	7191	-16744	3721	4073	7191	19.0	564	256	32	217282
ABalapppp:107	ABalapppp	107	3002	-21997	797	808	3002	24.2	460	287	41	289984
ABalappppa:142	ABalappppa	142	5071	-19928	2471	2535	5071	22.9	520	301	34	245986
ABalappppaa:186	ABalappppaa	186	7099	-17900	2842	3609	7099	30.9	595	247	31	198103
ABalappppap:186	ABalappppap	186	7356	-17188	3180	3838	7356	29.9	573	274	31	225218
ABalappppp:142	ABalappppp	142	4853	-20146	2285	2374	4853	18.9	488	324	35	259414
ABalapppppa:198	ABalapppppa	198	7028	-17971	3021	3560	7028	27.7	569	292	33	265672
ABalapppppp:198	ABalapppppp	198	5984	-16689	2590	3152	5984	25.1	551	312	31	199001
ABalp:24	ABalp	24	1980	-23019	-265	-265	1980	40.0	528	121	70	870071
ABalpa:37	ABalpa	37	1986	-23013	-284	-284	1986	44.0	576	111	65	779295
ABalpaa:55	ABalpaa	55	2070	-22929	-63	-63	2070	30.5	599	126	55	535837
ABalpaaa:79	ABalpaaa	79	2385	-22614	244	246	2385	44.4	622	136	46	633121
ABalpaaaa:110	ABalpaaaa	110	2710	-22289	454	484	2710	53.5	592	190	42	518271
ABalpaaaaa:152	ABalpaaaaa	152	2633	-22366	262	410	2633	53.5	555	173	35	301014
ABalpaaaaaa:213	ABalpaaaaaa	213	2475	-22524	26	163	2475	47.0	530	151	28	173010
ABalpaaaaap:213	ABalpaaaaap	213	1959	-16790	-127	102	1959	45.2	501	153	32	187494
ABalpaaaap:152	ABalpaaaap	152	3232	-21767	-304	380	3232	56.4	524	181	35	286282
ABalpaaaapa:222	ABalpaaaapa	222	2649	-22350	170	294	2649	50.6	521	149	29	165113
ABalpaaaapp:222	ABalpaaaapp	222	2508	-22491	-74	94	2508	47.5	497	143	30	208761
ABalpaaap:110	ABalpaaap	110	2479	-22520	251	305	2479	51.7	560	151	41	500124
ABalpaaapa:150	ABalpaaapa	150	2516	-22483	95	230	2516	48.2	513	162	37	346879
ABalpaaapaa:220	ABalpaaapaa	220	1604	-13872	96	117	1604	37.7	507	147	31	135588
ABalpaaapap:220	ABalpaaapap	220	2609	-22390	115	105	2609	34.3	492	139	27	151192
ABalpaaapp:150	ABalpaaapp	150	2518	-22481	211	288	2518	44.0	486	173	35	327210
ABalpaaappa:218	ABalpaaappa	218	2629	-22370	241	312	2629	34.9	474	161	27	157389
ABalpaaappp:218	ABalpaaappp	218	2560	-22439	275	316	2560	32.4	448	176	29	190475
ABalpaap:79	ABalpaap	79	2185	-22814	-3	0	2185	32.9	592	141	48	520794
ABalpaapa:105	ABalpaapa	105	2304	-22695	202	225	2304	40.7	614	161	44	550199
ABalpaapaa:137	ABalpaapaa	137	2292	-22707	178	256	2292	44.6	598	191	34	335513
ABalpaapaaa:189	ABalpaapaaa	189	2363	-22636	87	171	2363	39.5	566	162	30	244730
ABalpaapaap:189	ABalpaapaap	189	2261	-22738	61	79	2261	34.7	550	164	33	284600
ABalpaapap:137	ABalpaapap	137	2243	-22756	131	179	2243	48.4	565	166	39	382172
ABalpaapapa:176	ABalpaapapa	176	2185	-22429	10	39	2185	38.2	531	170	37	353071
ABalpaapapp:176	ABalpaapapp	176	1590	-15716	78	92	1590	36.4	502	165	33	200737
ABalpaapp:105	ABalpaapp	105	2434	-22565	214	279	2434	42.3	567	126	41	459974
ABalpaappa:147	ABalpaappa	147	2493	-22506	298	355	2493	52.1	573	144	35	298589
ABalpaappaa:224	ABalpaappaa	224	2248	-22751	42	110	2248	46.5	571	157	30	207687
ABalpaappap:224	ABalpaappap	224	2380	-22619	-622	-258	2380	50.0	547	134	31	197055
ABalpaappp:147	ABalpaappp	147	2576	-22424	-257	224	2576	50.9	551	114	36	308377
ABalpaapppa:206	ABalpaapppa	206	2523	-22476	35	308	2523	46.5	586	168	31	198044
ABalpaapppp:206	ABalpaapppp	206	2707	-21578	-380	246	2707	50.1	568	125	31	183311
ABalpap:55	ABalpap	55	2036	-22963	-206	-208	2036	41.4	521	90	56	581345
ABalpapa:77	ABalpapa	77	2306	-22693	50	53	2306	41.7	571	88	47	590169
ABalpapaa:106	ABalpapaa	106	2569	-22430	376	399	2569	48.5	577	108	41	479194
ABalpapaaa:145	ABalpapaaa	145	2806	-22193	142	240	2806	56.8	527	145	34	227780
ABalpapaaaa:195	ABalpapaaaa	195	3007	-21992	-226	227	3007	54.7	524	131	28	113736
ABalpapaaap:195	ABalpapaaap	195	2870	-22129	-615	-29	2870	55.5	475	133	30	114225
ABalpapaap:145	ABalpapaap	145	3153	-21846	16	171	3153	59.2	485	162	35	251357
ABalpapaapa:212	ABalpapaapa	212	2948	-22051	-271	-122	2948	56.9	496	156	31	125713
ABalpapaapp:212	ABalpapaapp	212	3800	-20337	-492	364	3800	57.1	469	169	30	150196
ABalpapap:106	ABalpapap	106	2502	-22497	148	233	2502	51.3	524	107	42	473941
ABalpapapa:145	ABalpapapa	145	2592	-22407	-55	121	2592	56.1	461	114	37	278359
ABalpapapaa:198	ABalpapapaa	198	2549	-17798	-167	190	2549	54.8	449	121	32	148080
ABalpapapap:198	ABalpapapap	198	2424	-22575	81	208	2424	52.7	416	110	34	188581
ABalpapapp:145	ABalpapapp	145	2665	-22334	455	493	2665	53.9	413	96	34	247733
ABalpapappa:209	ABalpapappa	209	2564	-22435	310	469	2564	48.9	366	101	32	211390
ABalpapappp:209	ABalpapappp	209	2602	-22397	333	491	2602	46.4	349	103	31	177479
ABalpapp:77	ABalpapp	77	2265	-22734	46	45	2265	41.4	493	85	49	514399
ABalpappa:103	ABalpappa	103	2579	-22420	284	296	2579	54.4	510	129	43	477631
ABalpappaa:138	ABalpappaa	138	2783	-22216	168	410	2783	54.2	486	171	32	239923
ABalpappaaa:198	ABalpappaaa	198	4397	-19795	424	1206	4397	44.7	482	190	27	156178
ABalpappaap:198	ABalpappaap	198	2122	-17644	128	247	2122	45.1	478	156	31	134338
ABalpappap:138	ABalpappap	138	2449	-22550	165	230	2449	56.3	448	164	37	252020
ABalpappapa:181	ABalpappapa	181	2724	-21858	97	302	2724	53.5	464	160	31	159398
ABalpappapp:181	ABalpappapp	181	2705	-22294	166	380	2705	50.1	406	177	33	187513
ABalpappp:103	ABalpappp	103	2585	-22414	331	344	2585	54.2	459	135	45	498063
ABalpapppa:138	ABalpapppa	138	2512	-21128	346	420	2512	45.2	458	169	36	316203
ABalpapppaa:230	ABalpapppaa	230	2807	-22192	292	422	2807	37.1	467	147	31	243602
ABalpapppap:230	ABalpapppap	230	2818	-22181	421	479	2818	35.0	444	168	32	300804
ABalpapppp:138	ABalpapppp	138	2354	-22645	220	264	2354	50.8	416	173	40	325880
ABalpappppa:176	ABalpappppa	176	2668	-21561	82	326	2668	48.4	446	166	35	251393
ABalpappppp:176	ABalpappppp	176	2506	-22493	47	191	2506	46.9	413	173	36	271821
ABalpp:37	ABalpp	37	2044	-22955	-166	-170	2044	29.8	480	87	62	552834
ABalppa:56	ABalppa	56	2164	-22835	-31	-31	2164	20.6	529	94	55	374401
ABalppaa:79	ABalppaa	79	2906	-22093	657	656	2906	27.1	576	89	46	397708
ABalppaaa:111	ABalppaaa	111	4426	-20573	1978	2133	4426	35.7	594	106	39	349495
ABalppaaaa:155	ABalppaaaa	155	7651	-17348	4663	5033	7651	41.4	610	120	31	209542
ABalppaaap:155	ABalppaaap	155	5948	-17964	1912	2617	5948	42.3	575	92	36	257222
ABalppaaapa:224	ABalppaaapa	224	7319	-17680	2863	3262	7319	41.0	590	76	31	143256
ABalppaaapp:224	ABalppaaapp	224	7193	-17806	2521	3313	7193	44.6	558	70	30	141800
ABalppaap:111	ABalppaap	111	4289	-20710	1807	1943	4289	35.9	556	74	39	327326
ABalppaapa:151	ABalppaapa	151	7099	-17900	4012	4151	7099	42.9	553	74	30	179295
ABalppaapp:151	ABalppaapp	151	5639	-14994	2513	2871	5639	42.2	529	68	34	157209
ABalppaappa:214	ABalppaappa	214	6648	-18351	2547	2936	6648	47.0	525	68	29	108592
ABalppaappp:214	ABalppaappp	214	6321	-17752	2166	2469	6321	46.4	470	64	32	139687
ABalppap:79	ABalppap	79	2663	-22336	408	408	2663	29.4	520	87	48	397534
ABalppapa:107	ABalppapa	107	4138	-20861	1735	1820	4138	44.4	520	87	42	434388
ABalppapaa:143	ABalppapaa	143	7193	-17806	3850	4326	7193	52.3	518	106	35	231924
ABalppapaaa:205	ABalppapaaa	205	9361	-15638	5012	5822	9361	51.1	544	99	29	124051
ABalppapaap:205	ABalppapaap	205	8709	-16290	4217	5282	8709	53.2	512	96	31	137502
ABalppapap:143	ABalppapap	143	7038	-17961	3943	4249	7038	52.4	494	92	35	233800
ABalppapapa:203	ABalppapapa	203	9463	-15536	5042	5725	9463	55.7	486	109	31	127641
ABalppapapp:203	ABalppapapp	203	8625	-16374	4918	5430	8625	54.5	456	91	30	138477
ABalppapp:107	ABalppapp	107	3819	-21180	1466	1541	3819	44.6	477	91	43	419313
ABalppappa:142	ABalppappa	142	6181	-17984	2931	3405	6181	48.1	495	104	36	244559
ABalppappaa:202	ABalppappaa	202	8776	-16223	4090	4900	8776	44.2	548	106	30	172426
ABalppappap:202	ABalppappap	202	8381	-16618	3151	4224	8381	46.7	522	99	30	155886
ABalppappp:142	ABalppappp	142	5827	-19172	3327	3384	5827	49.0	450	83	36	241706
ABalppapppa:196	ABalppapppa	196	7383	-17616	2649	3230	7383	48.6	489	95	32	144794
ABalppapppp:196	ABalppapppp	196	8380	-16619	4514	5054	8380	50.6	458	81	31	157152
ABalppp:56	ABalppp	56	2124	-22875	-51	-53	2124	31.4	442	98	56	446133
ABalpppa:78	ABalpppa	78	2737	-22262	481	482	2737	29.4	504	147	47	306499
ABalpppaa:108	ABalpppaa	108	4855	-20144	2240	2400	4855	29.2	566	114	41	364955
ABalpppaaa:150	ABalpppaaa	150	9433	-15566	5067	5838	9433	38.7	571	68	35	279190
ABalpppaaaa:234	ABalpppaaaa	234	8540	-12888	4732	4915	8540	34.5	566	55	32	192021
ABalpppaaap:234	ABalpppaaap	234	9011	-15988	4691	5071	9011	41.0	536	56	30	143946
ABalpppaap:150	ABalpppaap	150	8630	-16369	4471	5237	8630	32.6	570	66	35	278189
ABalpppaapd:225	ABalpppaapd	225	7662	-17337	3783	4138	7662	24.9	561	67	32	193772
ABalpppaapv:225	ABalpppaapv	225	8908	-16091	4125	4657	8908	32.6	568	59	30	155636
ABalpppap:108	ABalpppap	108	4377	-20622	1876	1994	4377	28.9	518	106	42	342305
ABalpppapa:145	ABalpppapa	145	7618	-17381	3438	4082	7618	35.1	537	74	35	309715
ABalpppapad:208	ABalpppapad	208	7016	-17983	3284	3724	7016	33.0	516	45	30	173457
ABalpppapav:208	ABalpppapav	208	8619	-16380	3286	4153	8619	36.4	528	65	29	169546
ABalpppapp:145	ABalpppapp	145	5840	-19159	2434	2869	5840	29.1	522	60	35	244669
ABalpppappa:197	ABalpppappa	197	8786	-16213	4395	5092	8786	28.1	530	57	28	172185
ABalpppappp:197	ABalpppappp	197	5678	-15344	2198	2573	5678	22.4	520	79	34	190617
ABalpppp:78	ABalpppp	78	2523	-22476	322	323	2523	29.4	428	150	47	263113
ABalppppa:104	ABalppppa	104	3840	-21159	1493	1539	3840	25.1	500	158	41	301082
ABalppppaa:143	ABalppppaa	143	7901	-17098	3609	4263	7901	28.0	547	92	36	312019
ABalppppaad:203	ABalppppaad	203	7094	-12641	2931	3465	7094	27.5	525	89	34	205441
ABalppppaav:203	ABalppppaav	203	11440	-13559	6446	7371	11440	32.5	531	106	30	218476
ABalppppap:143	ABalppppap	143	6641	-18358	3047	3457	6641	22.4	528	93	38	343071
ABalppppapa:201	ABalppppapa	201	3420	-7829	1422	1772	3420	24.0	559	96	34	160737
ABalppppapp:201	ABalppppapp	201	9652	-15347	5161	5574	9652	20.0	549	96	31	259666
ABalppppp:104	ABalppppp	104	3397	-21602	1100	1120	3397	23.9	457	126	44	316939
ABalpppppa:137	ABalpppppa	137	5811	-19188	2675	3030	5811	26.7	499	84	37	308011
ABalpppppaa:192	ABalpppppaa	192	8767	-16232	4049	5063	8767	30.9	502	104	31	215803
ABalpppppap:192	ABalpppppap	192	8098	-16901	4216	4807	8098	28.0	475	104	34	296754
ABalpppppp:137	ABalpppppp	137	4608	-20391	2140	2200	4608	23.4	455	88	40	301343
ABalppppppa:178	ABalppppppa	178	6555	-18444	3053	3554	6555	22.2	465	106	35	288035
ABalppppppp:178	ABalppppppp	178	5437	-19562	2295	2646	5437	18.8	455	88	36	303011
ABar:12	ABar	12	1932	-23068	-267	-268	1932	38.0	504	313	77	1283799
ABara:24	ABara	24	1958	-23041	-370	-370	1958	48.0	502	308	71	923978
ABaraa:37	ABaraa	37	1954	-23045	-352	-353	1954	50.2	563	271	63	811082
ABaraaa:56	ABaraaa	56	2024	-22975	-273	-275	2024	48.8	597	260	56	739991
ABaraaaa:81	ABaraaaa	81	2242	-22757	17	27	2242	47.1	620	229	46	656186
ABaraaaaa:114	ABaraaaaa	114	2243	-22756	127	197	2243	46.2	614	239	40	503157
ABaraaaaaa:155	ABaraaaaaa	155	2166	-22833	32	119	2166	46.3	584	190	36	336474
ABaraaaaaaa:218	ABaraaaaaaa	218	2181	-22818	9	92	2181	43.4	553	154	29	204331
ABaraaaaaap:218	ABaraaaaaap	218	2331	-21581	3	26	2331	40.3	524	155	33	289622
ABaraaaaap:155	ABaraaaaap	155	2391	-22608	-349	21	2391	47.5	560	227	36	356004
ABaraaaaapa:229	ABaraaaaapa	229	2645	-22354	-595	-354	2645	45.1	550	187	29	202923
ABaraaaaapp:229	ABaraaaaapp	229	3659	-21340	-1006	-121	3659	41.4	525	205	29	197414
ABaraaaap:114	ABaraaaap	114	2191	-22808	119	153	2191	44.7	577	226	38	453103
ABaraaaapa:162	ABaraaaapa	162	2237	-22762	-176	-44	2237	38.4	582	206	34	316216
ABaraaaapp:162	ABaraaaapp	162	2054	-22945	31	47	2054	35.0	558	209	30	239023
ABaraaap:81	ABaraaap	81	2210	-22789	-101	-56	2210	46.9	570	267	47	629544
ABaraaapa:107	ABaraaapa	107	2188	-22811	-108	-40	2188	51.8	564	262	44	542379
ABaraaapaa:139	ABaraaapaa	139	2068	-22931	7	45	2068	48.1	580	229	35	365046
ABaraaapaaa:194	ABaraaapaaa	194	2352	-22647	-129	-38	2352	42.4	559	204	31	278056
ABaraaapaap:194	ABaraaapaap	194	2273	-22726	-270	-144	2273	37.9	546	225	32	277843
ABaraaapap:139	ABaraaapap	139	2148	-22851	-422	-81	2148	49.9	544	234	37	341268
ABaraaapapa:182	ABaraaapapa	182	2869	-22130	-353	97	2869	39.4	522	228	35	318808
ABaraaapapp:182	ABaraaapapp	182	2905	-22094	-160	196	2905	37.1	497	247	35	323486
ABaraaapp:107	ABaraaapp	107	2295	-22704	-143	8	2295	52.9	519	286	41	474395
ABaraaappa:148	ABaraaappa	148	2238	-22761	-274	-70	2238	52.6	554	241	35	301856
ABaraaappaa:218	ABaraaappaa	218	1258	-12871	-61	52	1258	48.8	563	178	29	108470
ABaraaappap:218	ABaraaappap	218	3553	-21446	-409	592	3553	53.7	530	179	35	251999
ABaraaappp:148	ABaraaappp	148	2439	-22560	-1113	-311	2439	54.2	528	260	34	283401
ABaraaapppa:213	ABaraaapppa	213	2350	-22649	-925	-127	2350	51.8	569	194	32	209535
ABaraaapppp:213	ABaraaapppp	213	3207	-21792	-1925	-520	3207	56.2	523	195	33	195171
ABaraap:56	ABaraap	56	2042	-22957	-373	-374	2042	55.5	523	225	57	688743
ABaraapa:80	ABaraapa	80	2218	-22781	-203	-199	2218	55.2	559	202	48	645135
ABaraapaa:109	ABaraapaa	109	2217	-22783	77	103	2217	50.0	556	184	41	434563
ABaraapaaa:145	ABaraapaaa	145	2222	-22778	135	169	2222	37.7	569	193	35	324436
ABaraapaaaa:205	ABaraapaaaa	205	2339	-22660	5	36	2339	32.6	566	184	33	304663
ABaraapaaap:205	ABaraapaaap	205	2289	-21321	169	188	2289	27.8	548	192	31	269096
ABaraapaap:145	ABaraapaap	145	2217	-22782	174	192	2217	39.2	530	182	35	286394
ABaraapaapa:195	ABaraapaapa	195	2324	-22675	163	211	2324	29.8	527	184	32	279315
ABaraapaapp:195	ABaraapaapp	195	2158	-22841	78	105	2158	25.7	499	178	33	272767
ABaraapap:109	ABaraapap	109	2233	-22766	125	137	2233	48.8	510	171	40	381808
ABaraapapa:143	ABaraapapa	143	2106	-22893	72	89	2106	38.0	499	175	38	310373
ABaraapapaa:188	ABaraapapaa	188	2210	-22789	69	94	2210	30.7	456	174	34	283112
ABaraapapap:188	ABaraapapap	188	1909	-20260	-39	-13	1909	29.9	456	174	34	239680
ABaraapapp:143	ABaraapapp	143	2130	-22517	141	153	2130	32.9	454	180	35	268751
ABaraapappa:214	ABaraapappa	214	1859	-19436	-35	49	1859	32.4	424	159	30	184839
ABaraapappp:214	ABaraapappp	214	2166	-21907	154	164	2166	30.1	420	195	30	203980
ABaraapp:80	ABaraapp	80	2275	-22724	-315	-319	2275	57.3	478	217	50	615842
ABaraappa:108	ABaraappa	108	2307	-22692	-45	43	2307	52.8	493	206	41	423182
ABaraappaa:143	ABaraappaa	143	2204	-22795	112	133	2204	37.9	548	240	32	223598
ABaraappaaa:201	ABaraappaaa	201	2395	-22604	102	111	2395	32.0	559	219	29	218526
ABaraappaap:201	ABaraappaap	201	2207	-22167	23	78	2207	30.9	540	227	29	184672
ABaraappap:143	ABaraappap	143	2192	-22807	13	50	2192	40.5	509	228	36	255828
ABaraappapa:192	ABaraappapa	192	2326	-22674	-29	68	2326	32.1	519	237	33	264408
ABaraappapp:192	ABaraappapp	192	2070	-21398	-30	18	2070	29.7	489	243	32	204522
ABaraappp:108	ABaraappp	108	2291	-22708	48	95	2291	50.7	443	222	42	405298
ABaraapppa:144	ABaraapppa	144	2299	-22700	-14	79	2299	41.4	470	242	36	237622
ABaraapppaa:184	ABaraapppaa	184	2500	-22499	-352	-158	2500	37.1	470	260	33	219133
ABaraapppap:184	ABaraapppap	184	2503	-22496	-200	-10	2503	35.9	440	263	33	240150
ABaraapppp:144	ABaraapppp	144	2173	-22176	-88	46	2173	36.2	432	256	35	257988
ABaraappppa:221	ABaraappppa	221	2533	-22466	-189	-60	2533	39.1	431	272	27	137143
ABaraappppp:221	ABaraappppp	221	2227	-22772	-90	-17	2227	34.5	421	233	29	149327
ABarap:37	ABarap	37	2005	-22994	-301	-301	2005	44.7	488	344	63	726890
ABarapa:56	ABarapa	56	2152	-22847	-174	-175	2152	48.7	525	324	56	649027
ABarapaa:79	ABarapaa	79	3930	-21069	1416	1414	3930	54.1	536	275	46	569280
ABarapaaa:109	ABarapaaa	109	7047	-17952	4193	4315	7047	56.9	526	220	41	468145
ABarapaaaa:148	ABarapaaaa	148	9878	-14690	5742	6430	9878	54.8	514	203	34	258978
ABarapaaaaa:206	ABarapaaaaa	206	9521	-15478	4872	5595	9521	49.7	522	191	29	176598
ABarapaaaap:206	ABarapaaaap	206	7801	-10055	3413	4323	7801	46.8	496	190	29	127087
ABarapaaap:148	ABarapaaap	148	10524	-14475	5925	6836	10524	57.4	485	202	35	281491
ABarapaaapa:215	ABarapaaapa	215	10716	-14283	4280	6066	10716	50.9	499	188	29	171719
ABarapaaapp:215	ABarapaaapp	215	12383	-12616	6131	7469	12383	50.6	471	193	28	149923
ABarapaap:109	ABarapaap	109	6343	-18656	3307	3632	6343	56.2	484	243	42	467742
ABarapaapa:143	ABarapaapa	143	8805	-13502	5344	5828	8805	49.7	508	236	34	277193
ABarapaapaa:208	ABarapaapaa	208	8816	-12395	4225	5214	8816	42.4	505	218	31	206305
ABarapaapap:208	ABarapaapap	208	10190	-13294	6131	6728	10190	39.8	500	244	29	186404
ABarapaapp:143	ABarapaapp	143	7128	-17871	3801	4153	7128	49.4	474	218	36	315485
ABarapaappa:186	ABarapaappa	186	5599	-15309	1976	2674	5599	41.3	471	222	31	155688
ABarapaappp:186	ABarapaappp	186	4849	-11514	2665	2820	4849	39.7	445	231	33	132299
ABarapap:79	ABarapap	79	3539	-21460	1031	1071	3539	53.6	480	306	47	569626
ABarapapa:105	ABarapapa	105	5969	-19030	2686	3000	5969	57.6	465	273	43	486381
ABarapapaa:139	ABarapapaa	139	9412	-15587	4857	5867	9412	57.0	459	220	35	290314
ABarapapaaa:195	ABarapapaaa	195	9291	-11862	3931	5200	9291	47.3	489	220	32	232774
ABarapapaap:195	ABarapapaap	195	8057	-16942	2033	3546	8057	47.1	474	222	30	197852
ABarapapap:139	ABarapapap	139	7679	-17320	4342	4669	7679	58.4	420	209	37	298697
ABarapapapa:188	ABarapapapa	188	9170	-15829	4050	5014	9170	55.6	454	193	32	199340
ABarapapapp:188	ABarapapapp	188	8406	-16593	4786	5184	8406	52.9	416	200	31	178156
ABarapapp:105	ABarapapp	105	5291	-19708	2531	2748	5291	55.9	427	271	43	481335
ABarapappa:137	ABarapappa	137	9003	-15996	5078	5590	9003	48.4	460	256	35	380121
ABarapappp:137	ABarapappp	137	6126	-18873	2850	3357	6126	52.4	421	242	40	370874
ABarapapppa:178	ABarapapppa	178	8132	-16867	3506	4157	8132	49.9	440	218	30	208904
ABarapapppp:178	ABarapapppp	178	5845	-19154	2242	2688	5845	49.3	414	236	34	244454
ABarapp:56	ABarapp	56	2176	-22823	-338	-344	2176	56.3	451	295	56	620885
ABarappa:80	ABarappa	80	3526	-21473	936	996	3526	56.0	428	299	47	552084
ABarappaa:109	ABarappaa	109	6651	-18348	3564	3833	6651	56.7	436	303	39	354469
ABarappaaa:149	ABarappaaa	149	11210	-13789	6316	7247	11210	58.7	460	260	34	186317
ABarappaaaa:206	ABarappaaaa	206	13580	-11419	6426	8108	13580	56.1	496	207	29	111405
ABarappaaap:206	ABarappaaap	206	12725	-11560	5288	6931	12725	55.4	467	220	28	99242
ABarappaap:149	ABarappaap	149	11734	-13265	7383	7787	11734	58.5	420	255	32	160212
ABarappaapa:213	ABarappaapa	213	11767	-13232	5691	6727	11767	57.8	447	192	28	89604
ABarappaapp:213	ABarappaapp	213	12781	-12218	7102	7813	12781	55.1	424	209	27	101227
ABarappap:109	ABarappap	109	5890	-19109	3119	3202	5890	56.3	384	311	42	384434
ABarappapa:147	ABarappapa	147	8832	-16167	4391	5047	8832	59.0	417	300	38	222820
ABarappapaa:202	ABarappapaa	202	10467	-14532	4637	6076	10467	58.7	428	254	33	135565
ABarappapap:202	ABarappapap	202	8205	-16153	3823	4479	8205	58.6	406	270	34	120176
ABarappapp:147	ABarappapp	147	9677	-15322	6102	6289	9677	58.9	372	293	38	227727
ABarappappa:209	ABarappappa	209	11149	-13851	6694	7205	11149	56.5	355	281	30	106639
ABarappappp:209	ABarappappp	209	10946	-14053	6375	7017	10946	54.1	351	293	30	115397
ABarappp:80	ABarappp	80	3375	-21624	1018	1042	3375	50.6	391	298	47	501508
ABarapppa:108	ABarapppa	108	5468	-19531	2774	2986	5468	50.1	464	320	41	374740
ABarapppaa:145	ABarapppaa	145	10730	-14269	6175	6992	10730	56.1	498	275	34	194114
ABarapppaaa:209	ABarapppaaa	209	12265	-12734	5932	7186	12265	55.5	535	236	30	104947
ABarapppaap:209	ABarapppaap	209	13503	-11496	5814	7591	13503	57.3	504	227	31	120110
ABarapppap:145	ABarapppap	145	10422	-14577	5653	6669	10422	56.6	472	296	35	207010
ABarapppapa:206	ABarapppapa	206	12372	-12627	5236	7240	12372	59.3	481	224	31	110127
ABarapppapp:206	ABarapppapp	206	12507	-12492	6179	7498	12507	59.4	449	240	31	113351
ABarapppp:108	ABarapppp	108	5181	-19818	2599	2733	5181	49.5	416	340	42	390300
ABarappppa:145	ABarappppa	145	9068	-15931	4794	5731	9068	53.8	462	311	37	255780
ABarappppaa:206	ABarappppaa	206	11460	-13539	5577	6369	11460	49.6	532	257	29	130562
ABarappppap:206	ABarappppap	206	10293	-14706	3961	5145	10293	52.6	497	253	31	131937
ABarappppp:145	ABarappppp	145	8862	-16137	5114	5579	8862	53.8	419	328	34	204804
ABarapppppa:201	ABarapppppa	201	10544	-14455	4428	5441	10544	54.6	471	268	29	105690
ABarapppppp:201	ABarapppppp	201	10332	-14667	5306	6021	10332	57.2	444	299	34	142098
ABarp:24	ABarp	24	2103	-22896	-141	-141	2103	22.8	438	328	71	552593
ABarpa:37	ABarpa	37	2090	-22909	-137	-136	2090	22.3	497	326	65	522562
ABarpaa:57	ABarpaa	57	2126	-22873	-60	-60	2126	31.0	538	339	56	550549
ABarpaaa:78	ABarpaaa	78	2324	-22675	140	146	2324	30.2	550	318	45	439411
ABarpaaaa:113	ABarpaaaa	113	2309	-22690	186	203	2309	14.9	573	246	41	347626
ABarpaaaaa:151	ABarpaaaaa	151	2797	-22202	-71	187	2797	15.9	590	224	35	230938
ABarpaaaaal:229	ABarpaaaaal	229	2845	-20071	133	292	2845	17.1	607	228	32	161992
ABarpaaaaar:229	ABarpaaaaar	229	4146	-20853	-155	1017	4146	24.0	619	232	31	167588
ABarpaaaap:151	ABarpaaaap	151	2414	-21351	169	218	2414	9.1	554	209	33	168772
ABarpaaaapa:232	ABarpaaaapa	232	0	0	0	0	0	13.7	594	216	26	0
ABarpaaaapp:232	ABarpaaaapp	232	3044	-21955	308	446	3044	10.6	556	201	31	209399
ABarpaaap:113	ABarpaaap	113	2331	-22668	217	224	2331	10.2	530	248	37	209987
ABarpaaapa:161	ABarpaaapa	161	1782	-13551	305	351	1782	12.8	556	249	33	107338
ABarpaaapaa:236	ABarpaaapaa	236	0	0	0	0	0	21.2	612	251	34	0
ABarpaaapap:236	ABarpaaapap	236	0	0	0	0	0	21.2	585	284	34	0
ABarpaaapp:161	ABarpaaapp	161	2612	-22387	426	434	2612	9.2	501	238	27	120481
ABarpaap:78	ABarpaap	78	2273	-22726	67	68	2273	21.2	507	316	49	343359
ABarpaapa:106	ABarpaapa	106	2256	-22743	113	121	2256	9.3	496	248	41	204882
ABarpaapaa:143	ABarpaapaa	143	2465	-22534	157	222	2465	9.7	499	253	33	184449
ABarpaapap:143	ABarpaapap	143	2248	-22751	103	118	2248	6.4	446	230	37	166388
ABarpaapp:106	ABarpaapp	106	2143	-22856	49	54	2143	12.0	436	267	43	199976
ABarpaappa:143	ABarpaappa	143	2179	-22820	48	49	2179	5.9	419	275	38	172490
ABarpaappp:143	ABarpaappp	143	2216	-21763	116	164	2216	8.1	383	255	37	147450
ABarpap:57	ABarpap	57	2085	-22914	-114	-114	2085	38.3	451	269	56	424328
ABarpapa:80	ABarpapa	80	2377	-22622	163	164	2377	35.4	492	297	46	414668
ABarpapaa:107	ABarpapaa	107	2406	-22593	228	267	2406	18.5	534	309	41	325950
ABarpapaaa:146	ABarpapaaa	146	3425	-21574	571	911	3425	15.2	556	289	36	317900
ABarpapaaaa:224	ABarpapaaaa	224	4244	-20755	135	779	4244	27.0	600	266	32	222455
ABarpapaaap:224	ABarpapaaap	224	4366	-20633	502	1254	4366	24.8	569	289	32	229258
ABarpapaap:146	ABarpapaap	146	3044	-21955	412	634	3044	15.3	522	302	36	271215
ABarpapaapa:201	ABarpapaapa	201	4340	-20659	800	1215	4340	28.0	562	260	28	190898
ABarpapaapp:201	ABarpapaapp	201	3378	-21621	252	639	3378	21.9	543	287	32	182854
ABarpapap:107	ABarpapap	107	2337	-22662	186	207	2337	14.5	488	304	41	266538
ABarpapapa:146	ABarpapapa	146	2981	-20703	664	696	2981	11.2	517	270	34	198876
ABarpapapp:146	ABarpapapp	146	2740	-22259	526	556	2740	9.4	469	295	33	135875
ABarpapp:80	ABarpapp	80	2342	-22657	131	134	2342	33.7	417	290	48	368229
ABarpappa:107	ABarpappa	107	2447	-22552	344	356	2447	14.4	450	334	40	240197
ABarpappaa:151	ABarpappaa	151	4220	-20501	1399	1738	4220	18.0	508	332	33	232400
ABarpappap:151	ABarpappap	151	3333	-21666	921	1062	3333	20.4	481	353	35	214601
ABarpappp:107	ABarpappp	107	2247	-22752	124	144	2247	16.3	407	332	42	231389
ABarpapppa:146	ABarpapppa	146	3193	-21806	845	970	3193	21.8	439	374	35	232992
ABarpapppp:146	ABarpapppp	146	2963	-22036	557	704	2963	19.6	426	363	37	226139
ABarpp:37	ABarpp	37	2159	-22840	-91	-91	2159	18.0	385	326	63	358785
ABarppa:58	ABarppa	58	2204	-22795	-36	-36	2204	22.7	451	366	56	376428
ABarppaa:81	ABarppaa	81	2486	-22513	185	186	2486	13.5	451	325	47	253411
ABarppaaa:113	ABarppaaa	113	2341	-22658	227	228	2341	5.5	418	209	39	123824
ABarppaaaa:154	ABarppaaaa	154	3160	-21839	891	904	3160	5.4	413	182	30	96818
ABarppaaap:154	ABarppaaap	154	2777	-22222	419	444	2777	6.5	372	134	35	112960
ABarppaap:113	ABarppaap	113	2437	-22562	321	321	2437	7.4	361	204	41	117712
ABarppaapa:151	ABarppaapa	151	2585	-22136	441	445	2585	5.5	356	204	36	102992
ABarppaapp:151	ABarppaapp	151	2340	-18215	527	541	2340	8.1	301	148	34	72658
ABarppap:81	ABarppap	81	2508	-22491	221	226	2508	15.1	388	315	47	223103
ABarppapa:112	ABarppapa	112	2673	-22326	542	554	2673	12.4	326	166	39	142375
ABarppapaa:159	ABarppapaa	159	2997	-21697	663	698	2997	9.2	339	118	33	100156
ABarppapap:159	ABarppapap	159	2538	-18802	589	626	2538	13.1	290	105	35	97395
ABarppapp:112	ABarppapp	112	2519	-22480	392	395	2519	12.7	265	182	42	147337
ABarppappa:157	ABarppappa	157	3026	-21973	768	829	3026	15.8	230	125	35	118352
ABarppappp:157	ABarppappp	157	3782	-21217	1532	1576	3782	25.7	174	134	35	184024
ABarppp:58	ABarppp	58	2171	-22828	-29	-29	2171	29.3	380	324	55	340327
ABarpppa:81	ABarpppa	81	2522	-22477	269	275	2522	23.9	382	293	46	232282
ABarpppaa:110	ABarpppaa	110	2807	-22192	603	620	2807	9.9	385	301	40	156763
ABarpppaaa:155	ABarpppaaa	155	4356	-19480	1911	1981	4356	8.8	415	333	32	102603
ABarpppaap:155	ABarpppaap	155	4049	-20950	1480	1585	4049	15.9	379	368	35	121472
ABarpppap:110	ABarpppap	110	2558	-22441	365	383	2558	12.5	338	294	42	146009
ABarpppapa:151	ABarpppapa	151	2951	-21492	623	642	2951	6.2	366	315	37	107156
ABarpppapp:151	ABarpppapp	151	3798	-18145	1518	1597	3798	17.0	312	357	34	100797
ABarpppp:81	ABarpppp	81	2592	-22407	344	345	2592	23.5	306	296	47	249344
ABarppppa:114	ABarppppa	114	2885	-22114	722	749	2885	17.1	305	319	43	220443
ABarppppaa:158	ABarppppaa	158	4677	-20322	1942	2101	4677	21.3	346	386	34	139627
ABarppppap:158	ABarppppap	158	4789	-20210	2189	2275	4789	26.1	298	387	34	146601
ABarppppp:114	ABarppppp	114	2845	-22155	690	699	2845	18.6	229	312	41	197920
ABarpppppa:160	ABarpppppa	160	4852	-20147	2441	2451	4852	23.7	235	362	35	159580
ABarpppppp:160	ABarpppppp	160	5806	-19193	3121	3259	5806	32.6	179	327	35	188725
ABp:3	ABp	3	1889	-23110	-304	-305	1889	36.8	384	335	82	1599108
ABpl:13	ABpl	13	2200	-22799	-17	-17	2200	16.7	400	200	80	642913
ABpla:24	ABpla	24	2200	-22799	-130	-130	2200	12.6	505	195	71	448127
ABplaa:36	ABplaa	36	2147	-22852	-112	-112	2147	13.8	531	182	64	402113
ABplaaa:55	ABplaaa	55	2129	-22870	-90	-91	2129	15.1	568	242	56	380139
ABplaaaa:79	ABplaaaa	79	2260	-22739	81	82	2260	17.2	594	188	48	414812
ABplaaaaa:107	ABplaaaaa	107	2421	-22578	236	260	2421	15.5	574	145	42	395139
ABplaaaaaa:145	ABplaaaaaa	145	3100	-21899	603	664	3100	9.2	565	164	36	334711
ABplaaaaaaa:229	ABplaaaaaaa	229	3524	-21476	139	488	3524	15.9	589	162	32	233151
ABplaaaaaap:229	ABplaaaaaap	229	3170	-21829	515	622	3170	10.3	569	166	33	248048
ABplaaaaap:145	ABplaaaaap	145	2398	-22601	150	200	2398	10.1	534	167	33	184400
ABplaaaaapa:196	ABplaaaaapa	196	3199	-21800	368	584	3199	19.2	547	143	28	166848
ABplaaaaapp:196	ABplaaaaapp	196	2506	-22493	88	208	2506	12.0	530	160	30	126482
ABplaaaap:107	ABplaaaap	107	2343	-22656	142	150	2343	10.6	535	166	40	256656
ABplaaaapa:144	ABplaaaapa	144	2619	-22380	361	400	2619	8.4	511	192	35	216697
ABplaaaapp:144	ABplaaaapp	144	2439	-22560	209	224	2439	7.4	485	216	34	185912
ABplaaap:79	ABplaaap	79	2292	-22707	44	48	2292	13.4	527	244	48	302752
ABplaaapa:107	ABplaaapa	107	2413	-22586	226	227	2413	7.2	497	176	38	199325
ABplaaapaa:152	ABplaaapaa	152	3697	-21302	1058	1136	3697	8.4	517	117	30	208559
ABplaaapap:152	ABplaaapap	152	2962	-22037	476	644	2962	13.7	473	91	34	220491
ABplaaapp:107	ABplaaapp	107	2181	-22818	58	66	2181	10.6	453	174	41	199401
ABplaaappa:146	ABplaaappa	146	2714	-22022	402	481	2714	9.9	456	116	36	227616
ABplaaappp:146	ABplaaappp	146	2536	-22463	288	310	2536	6.9	429	140	39	217727
ABplaap:55	ABplaap	55	2189	-22810	-8	-8	2189	16.4	502	181	56	260104
ABplaapa:77	ABplaapa	77	2279	-22720	57	55	2279	14.0	546	157	47	289941
ABplaapaa:105	ABplaapaa	105	2531	-22468	295	325	2531	15.5	526	105	43	340151
ABplaapaaa:143	ABplaapaaa	143	3426	-21194	919	1064	3426	14.6	576	124	38	347534
ABplaapaaaa:209	ABplaapaaaa	209	4032	-20967	700	1094	4032	20.7	618	170	31	163376
ABplaapaaap:209	ABplaapaaap	209	4043	-20956	807	1272	4043	17.2	597	142	33	232226
ABplaapaap:143	ABplaapaap	143	3398	-21601	676	905	3398	13.8	531	98	38	282448
ABplaapaapa:196	ABplaapaapa	196	5074	-19925	997	1577	5074	16.7	565	98	32	248797
ABplaapaapp:196	ABplaapaapp	196	3453	-18769	224	641	3453	16.4	533	81	35	210344
ABplaapap:105	ABplaapap	105	2345	-22654	113	132	2345	10.5	482	113	41	231649
ABplaapapa:144	ABplaapapa	144	2825	-17244	375	623	2825	20.9	502	73	34	205722
ABplaapapaa:215	ABplaapapaa	215	4329	-19709	566	961	4329	24.0	498	119	27	128904
ABplaapapap:215	ABplaapapap	215	4257	-20742	116	688	4257	20.0	483	97	30	178291
ABplaapapp:144	ABplaapapp	144	2845	-22154	286	432	2845	14.3	482	98	38	252617
ABplaapappa:192	ABplaapappa	192	3188	-17730	388	638	3188	18.0	511	109	32	170968
ABplaapappp:192	ABplaapappp	192	3379	-21620	228	508	3379	16.6	488	86	34	215005
ABplaapp:77	ABplaapp	77	2209	-22790	-13	-14	2209	14.1	471	186	50	251065
ABplaappa:102	ABplaappa	102	2394	-22605	201	217	2394	13.6	442	110	42	259673
ABplaappaa:141	ABplaappaa	141	4407	-20342	1841	1952	4407	24.4	459	51	30	214379
ABplaappap:141	ABplaappap	141	3307	-21692	889	989	3307	25.0	421	61	35	231078
ABplaappp:102	ABplaappp	102	2267	-22732	131	139	2267	17.5	391	114	45	272574
ABplaapppa:135	ABplaapppa	135	2865	-22134	596	680	2865	22.6	392	64	38	275817
ABplaapppp:135	ABplaapppp	135	2723	-22276	599	632	2723	25.9	346	63	39	265113
ABplaappppa:206	ABplaappppa	206	3073	-21926	811	888	3073	27.7	361	68	34	166901
ABplaappppp:206	ABplaappppp	206	2687	-22312	452	471	2687	16.0	350	85	35	139705
ABplap:36	ABplap	36	2168	-22831	-49	-49	2168	11.5	421	181	64	289570
ABplapa:55	ABplapa	55	2021	-22978	-208	-208	2021	10.6	479	283	56	238741
ABplapaa:77	ABplapaa	77	2229	-22770	-40	-42	2229	7.8	486	258	47	218987
ABplapaaa:106	ABplapaaa	106	2306	-22693	121	126	2306	7.9	415	141	43	200242
ABplapaaaa:143	ABplapaaaa	143	2621	-22378	427	474	2621	13.1	397	117	35	162701
ABplapaaaaa:205	ABplapaaaaa	205	3021	-21978	534	606	3021	11.6	431	131	30	129073
ABplapaaaap:205	ABplapaaaap	205	2758	-22241	336	441	2758	8.1	417	152	31	116938
ABplapaaap:143	ABplapaaap	143	2470	-22529	277	351	2470	14.1	369	116	35	141915
ABplapaaapa:210	ABplapaaapa	210	2653	-22346	228	317	2653	16.0	410	118	34	166586
ABplapaaapp:210	ABplapaaapp	210	2721	-22278	375	443	2721	14.0	376	119	30	101441
ABplapaap:106	ABplapaap	106	2369	-22630	198	216	2369	11.7	364	143	40	167426
ABplapaapa:148	ABplapaapa	148	3248	-21751	893	966	3248	17.0	359	79	32	162863
ABplapaapp:148	ABplapaapp	148	2788	-22211	547	625	2788	22.3	313	70	35	201747
ABplapap:77	ABplapap	77	2318	-22681	79	80	2318	10.3	415	278	47	172115
ABplapapa:103	ABplapapa	103	2326	-22673	162	164	2326	10.2	321	142	43	195485
ABplapapaa:141	ABplapapaa	141	2769	-22230	527	608	2769	21.3	209	113	37	263930
ABplapapap:141	ABplapapap	141	3000	-21999	719	807	3000	29.4	212	90	34	236366
ABplapapp:103	ABplapapp	103	2352	-22647	223	227	2352	17.2	255	132	43	266253
ABplapappa:140	ABplapappa	140	2925	-22074	635	745	2925	31.7	181	104	36	286140
ABplapappp:140	ABplapappp	140	3102	-21897	879	965	3102	35.5	167	140	37	327802
ABplapapppa:210	ABplapapppa	210	3339	-21660	935	1089	3339	32.3	164	136	29	183113
ABplapapppp:210	ABplapapppp	210	3030	-21969	587	728	3030	38.9	161	148	34	199429
ABplapp:55	ABplapp	55	2104	-22895	-36	-36	2104	15.2	403	195	56	217640
ABplappa:79	ABplappa	79	2333	-22666	132	131	2333	12.2	390	182	47	223262
ABplappaa:108	ABplappaa	108	2680	-22319	546	576	2680	24.3	329	80	42	359708
ABplappaaa:150	ABplappaaa	150	3459	-21540	1119	1265	3459	30.3	305	68	36	252499
ABplappaap:150	ABplappaap	150	3505	-21494	1099	1271	3505	32.1	272	68	36	280950
ABplappap:108	ABplappap	108	2684	-22315	519	574	2684	23.3	281	87	43	352369
ABplappapa:147	ABplappapa	147	2977	-21756	730	794	2977	18.5	262	102	36	186163
ABplappapp:147	ABplappapp	147	3864	-21135	1531	1624	3864	34.6	243	77	34	228272
ABplappp:79	ABplappp	79	2367	-22632	174	176	2367	18.6	322	170	47	244808
ABplapppa:110	ABplapppa	110	3182	-21817	991	1035	3182	30.8	244	90	40	370212
ABplapppaa:154	ABplapppaa	154	4669	-20330	2076	2247	4669	40.2	219	113	33	254269
ABplapppaaa:231	ABplapppaaa	231	3755	-21245	1187	1307	3755	31.8	201	108	30	150889
ABplapppaap:231	ABplapppaap	231	4295	-20704	1466	1638	4295	37.1	186	112	29	153669
ABplapppap:154	ABplapppap	154	4280	-20719	1585	1777	4280	45.2	212	125	33	223571
ABplapppapa:207	ABplapppapa	207	5198	-19801	2134	2577	5198	45.7	182	129	28	159146
ABplapppapp:207	ABplapppapp	207	3891	-21108	801	1193	3891	47.7	200	148	29	106992
ABplapppp:110	ABplapppp	110	3216	-21783	1094	1115	3216	34.0	203	108	41	413680
ABplappppa:152	ABplappppa	152	4596	-20403	2155	2306	4596	42.1	181	108	34	269138
ABplappppp:152	ABplappppp	152	4411	-20588	1915	2113	4411	47.5	175	147	35	275865
ABplp:24	ABplp	24	2034	-22966	-150	-150	2034	25.1	376	110	69	506131
ABplpa:37	ABplpa	37	2032	-22967	-155	-157	2032	32.2	395	81	63	588816
ABplpaa:56	ABplpaa	56	2075	-22924	-113	-112	2075	15.2	436	104	55	295485
ABplpaaa:80	ABplpaaa	80	2150	-22849	-35	-25	2150	20.7	493	81	46	351774
ABplpaaaa:108	ABplpaaaa	108	2317	-22682	36	149	2317	36.0	509	70	42	460034
ABplpaaaaa:146	ABplpaaaaa	146	3194	-21805	35	379	3194	42.1	498	85	37	384113
ABplpaaaaaa:212	ABplpaaaaaa	212	3996	-21003	-241	143	3996	40.8	520	92	30	229262
ABplpaaaaap:212	ABplpaaaaap	212	3515	-21484	210	496	3515	37.1	497	86	30	214121
ABplpaaaap:146	ABplpaaaap	146	2699	-22301	281	507	2699	43.7	451	71	37	350515
ABplpaaaapa:202	ABplpaaaapa	202	2874	-22125	656	764	2874	46.6	390	77	31	171780
ABplpaaaapp:202	ABplpaaaapp	202	2756	-22243	575	675	2756	43.0	358	70	31	190464
ABplpaaap:108	ABplpaaap	108	2274	-22725	180	195	2274	35.5	459	55	41	408298
ABplpaaapa:147	ABplpaaapa	147	2591	-20826	187	385	2591	39.2	473	60	37	330594
ABplpaaapaa:226	ABplpaaapaa	226	3556	-21443	-16	343	3556	42.7	513	54	29	146571
ABplpaaapap:226	ABplpaaapap	226	3174	-21825	-91	367	3174	37.8	485	48	31	191446
ABplpaaapp:147	ABplpaaapp	147	2512	-22487	305	405	2512	37.2	443	52	35	287505
ABplpaaappa:199	ABplpaaappa	199	3615	-21384	14	36	3615	42.7	472	74	31	180654
ABplpaaappp:199	ABplpaaappp	199	2173	-15683	270	435	2173	40.8	449	70	32	145059
ABplpaap:80	ABplpaap	80	2214	-22785	35	38	2214	16.4	440	104	46	275024
ABplpaapa:107	ABplpaapa	107	2286	-22713	134	197	2286	27.5	485	64	42	415574
ABplpaapaa:147	ABplpaapaa	147	3053	-21946	20	440	3053	35.8	498	76	34	288006
ABplpaapaaa:211	ABplpaapaaa	211	4086	-17580	326	1167	4086	34.4	521	103	29	161873
ABplpaapaap:211	ABplpaapaap	211	3272	-21727	-457	74	3272	31.3	495	67	30	188872
ABplpaapap:147	ABplpaapap	147	2640	-21955	366	470	2640	31.6	469	56	34	263925
ABplpaapapa:209	ABplpaapapa	209	3504	-21495	378	742	3504	27.0	512	46	31	180251
ABplpaapapp:209	ABplpaapapp	209	3137	-18737	362	914	3137	33.5	485	40	29	151545
ABplpaapp:107	ABplpaapp	107	2193	-22806	118	132	2193	27.8	420	61	42	373236
ABplpaappa:143	ABplpaappa	143	2518	-22481	187	336	2518	26.8	438	69	36	299833
ABplpaappaa:204	ABplpaappaa	204	3615	-21384	144	933	3615	27.7	451	90	31	195223
ABplpaappap:204	ABplpaappap	204	3180	-21819	503	778	3180	21.4	421	100	29	146049
ABplpaappp:143	ABplpaappp	143	2511	-22488	358	419	2511	33.3	418	53	37	308537
ABplpaapppa:200	ABplpaapppa	200	3662	-21337	602	975	3662	36.0	463	59	31	222871
ABplpaapppp:200	ABplpaapppp	200	2622	-15670	359	619	2622	38.5	442	64	32	148173
ABplpap:56	ABplpap	56	2036	-22963	-131	-130	2036	26.9	351	85	55	402350
ABplpapa:79	ABplpapa	79	2141	-22859	12	11	2141	29.2	429	71	46	376005
ABplpapaa:106	ABplpapaa	106	2253	-22746	7	115	2253	47.3	443	89	41	411206
ABplpapaaa:147	ABplpapaaa	147	2351	-22648	-19	159	2351	49.2	435	119	34	228183
ABplpapaaaa:206	ABplpapaaaa	206	2788	-22211	-268	183	2788	49.7	449	118	31	188858
ABplpapaaap:206	ABplpapaaap	206	2305	-21980	102	160	2305	47.3	413	110	32	178654
ABplpapaap:147	ABplpapaap	147	2364	-22635	107	241	2364	47.0	409	104	35	259056
ABplpapaapa:216	ABplpapaapa	216	2770	-22229	-532	62	2770	46.3	459	106	32	189099
ABplpapaapp:216	ABplpapaapp	216	2444	-21555	100	197	2444	43.9	429	95	29	154833
ABplpapap:106	ABplpapap	106	2228	-22771	71	80	2228	48.2	412	80	41	422953
ABplpapapa:143	ABplpapapa	143	2197	-22802	94	151	2197	52.5	389	104	34	221321
ABplpapapaa:197	ABplpapapaa	197	2291	-22708	87	142	2291	46.4	394	121	30	146912
ABplpapapap:197	ABplpapapap	197	2225	-22774	-6	100	2225	47.1	363	123	30	135836
ABplpapapp:143	ABplpapapp	143	2412	-22587	40	169	2412	55.0	348	127	35	239858
ABplpapappa:202	ABplpapappa	202	2357	-22642	121	185	2357	48.6	351	150	29	129873
ABplpapappp:202	ABplpapappp	202	2547	-22452	3	242	2547	51.0	329	178	31	174492
ABplpapp:79	ABplpapp	79	2100	-22899	-45	-45	2100	28.2	356	75	48	411448
ABplpappa:105	ABplpappa	105	2253	-22746	99	109	2253	49.9	374	99	43	487484
ABplpappaa:140	ABplpappaa	140	2255	-22744	-195	-207	2255	57.7	388	153	45	406848
ABplpappaaa:182	ABplpappaaa	182	3025	-21974	51	183	3025	57.3	409	155	32	223214
ABplpappaap:182	ABplpappaap	182	2320	-22679	-146	-97	2320	55.5	369	166	41	303460
ABplpappap:140	ABplpappap	140	2724	-22275	502	578	2724	55.9	351	156	31	217726
ABplpappp:105	ABplpappp	105	2404	-22595	80	109	2404	52.1	324	103	42	493106
ABplpapppa:145	ABplpapppa	145	2673	-22326	197	309	2673	57.0	318	187	36	286355
ABplpapppaa:208	ABplpapppaa	208	2603	-22396	-55	243	2603	52.1	316	191	31	188513
ABplpapppap:208	ABplpapppap	208	2771	-22228	-16	338	2771	53.4	299	227	32	203702
ABplpapppp:145	ABplpapppp	145	2583	-22416	-114	27	2583	57.1	276	185	36	293336
ABplpappppa:208	ABplpappppa	208	2618	-22381	-25	168	2618	50.3	293	204	30	179129
ABplpappppp:208	ABplpappppp	208	2664	-22335	-516	-148	2664	51.1	260	189	30	163804
ABplpp:37	ABplpp	37	2080	-22919	-111	-112	2080	24.4	316	106	61	418536
ABplppa:57	ABplppa	57	2182	-22817	-71	-71	2182	8.5	344	160	53	203888
ABplppaa:82	ABplppaa	82	2352	-22647	135	133	2352	17.1	390	103	46	276459
ABplppaaa:112	ABplppaaa	112	2458	-22541	362	386	2458	38.0	405	68	40	352829
ABplppaaaa:153	ABplppaaaa	153	2510	-22489	336	417	2510	41.1	410	70	34	205286
ABplppaaaaa:199	ABplppaaaaa	199	2768	-22231	340	419	2768	39.6	428	94	28	155344
ABplppaaaap:199	ABplppaaaap	199	2578	-22421	149	201	2578	37.0	403	77	32	167935
ABplppaaap:153	ABplppaaap	153	3056	-21943	910	959	3056	39.4	391	54	29	165624
ABplppaap:112	ABplppaap	112	2380	-22619	258	310	2380	40.9	364	66	41	369703
ABplppaapa:151	ABplppaapa	151	2692	-22307	545	595	2692	47.3	367	94	33	224867
ABplppaapaa:218	ABplppaapaa	218	2738	-22261	348	446	2738	43.0	387	90	28	138633
ABplppaapap:218	ABplppaapap	218	2752	-22247	425	543	2752	40.6	368	95	29	146753
ABplppaapp:151	ABplppaapp	151	2588	-22411	144	409	2588	51.2	324	106	35	235159
ABplppaappa:215	ABplppaappa	215	2573	-22426	301	501	2573	49.1	332	141	28	120160
ABplppaappp:215	ABplppaappp	215	2733	-22266	-171	379	2733	49.6	308	142	30	140416
ABplppap:82	ABplppap	82	2210	-22789	37	47	2210	21.1	335	118	46	286674
ABplppapa:110	ABplppapa	110	2314	-22685	190	240	2314	35.0	343	75	40	356276
ABplppapaa:148	ABplppapaa	148	2522	-22477	419	483	2522	41.3	366	65	34	198393
ABplppapaaa:203	ABplppapaaa	203	2645	-22354	400	507	2645	38.6	350	82	33	177527
ABplppapaap:203	ABplppapaap	203	2629	-22371	311	444	2629	40.3	323	92	31	156961
ABplppapap:148	ABplppapap	148	2736	-22263	606	673	2736	41.4	323	68	35	238073
ABplppapapa:214	ABplppapapa	214	2782	-22217	494	637	2782	38.8	299	97	32	171322
ABplppapapp:214	ABplppapapp	214	2554	-19667	457	588	2554	36.4	276	100	30	131404
ABplppapp:110	ABplppapp	110	2432	-22568	189	297	2432	34.9	288	76	43	419060
ABplppappa:152	ABplppappa	152	2563	-22436	368	484	2563	44.8	320	82	36	259756
ABplppappaa:215	ABplppappaa	215	2050	-17180	206	321	2050	42.7	337	122	30	115082
ABplppappap:215	ABplppappap	215	2733	-20343	450	614	2733	45.1	314	128	31	174992
ABplppappp:152	ABplppappp	152	3002	-21997	544	818	3002	46.6	281	92	37	290147
ABplppapppa:231	ABplppapppa	231	2736	-19763	247	483	2736	43.8	299	124	30	129514
ABplppapppp:231	ABplppapppp	231	3112	-21888	367	795	3112	43.9	270	108	29	149514
ABplppp:57	ABplppp	57	2077	-22922	-75	-76	2077	23.5	279	102	52	305247
ABplpppa:80	ABplpppa	80	2333	-22666	157	156	2333	24.2	305	78	45	323651
ABplpppaa:108	ABplpppaa	108	3185	-21814	971	1013	3185	40.7	312	60	40	374044
ABplpppaaa:146	ABplpppaaa	146	4987	-20012	2391	2598	4987	50.2	291	102	34	230457
ABplpppaaaa:211	ABplpppaaaa	211	5100	-19899	2291	2676	5100	50.9	286	121	30	131368
ABplpppaaap:211	ABplpppaaap	211	5148	-19851	2589	2835	5148	49.1	255	105	30	143586
ABplpppaap:146	ABplpppaap	146	4566	-20433	2018	2197	4566	50.1	252	104	34	214176
ABplpppaapa:205	ABplpppaapa	205	4611	-20388	1755	2026	4611	47.7	224	118	30	131929
ABplpppaapp:205	ABplpppaapp	205	4694	-20305	1981	2270	4694	50.9	202	121	31	140995
ABplpppap:108	ABplpppap	108	3306	-21693	1108	1120	3306	39.9	253	75	40	359255
ABplpppapa:147	ABplpppapa	147	4307	-20692	1491	1741	4307	53.5	237	136	36	215463
ABplpppapaa:188	ABplpppapaa	188	4977	-20022	1893	2287	4977	52.9	237	137	30	131865
ABplpppapap:188	ABplpppapap	188	4613	-20386	1086	1230	4613	54.5	227	178	34	151280
ABplpppapp:147	ABplpppapp	147	6622	-18377	3831	4080	6622	51.1	214	147	29	180800
ABplpppp:80	ABplpppp	80	2395	-22604	221	221	2395	27.4	238	92	47	388837
ABplppppa:107	ABplppppa	107	3239	-21760	993	1034	3239	45.8	291	85	42	441862
ABplppppaa:142	ABplppppaa	142	4883	-20116	2311	2438	4883	54.0	316	134	33	210284
ABplppppaaa:194	ABplppppaaa	194	5716	-19283	2795	3042	5716	53.2	298	164	29	140272
ABplppppaap:194	ABplppppaap	194	4977	-18426	2009	2410	4977	49.2	286	165	30	163816
ABplppppap:142	ABplppppap	142	4589	-20410	1798	2024	4589	54.5	278	138	35	227591
ABplppppapa:197	ABplppppapa	197	5006	-19993	1589	2220	5006	53.0	267	138	31	155201
ABplppppapp:197	ABplppppapp	197	4917	-19514	1535	1989	4917	54.6	252	166	31	144953
ABplppppp:107	ABplppppp	107	3329	-21670	1105	1124	3329	52.7	267	119	43	459289
ABplpppppa:145	ABplpppppa	145	4869	-20130	2292	2397	4869	48.4	265	174	35	295871
ABplpppppaa:234	ABplpppppaa	234	5304	-19696	2720	2842	5304	36.4	259	145	30	234717
ABplpppppap:234	ABplpppppap	234	5481	-19518	2787	2861	5481	42.8	247	160	31	237625
ABplpppppp:145	ABplpppppp	145	4544	-20455	1934	2076	4544	52.0	226	190	34	216742
ABplppppppa:196	ABplppppppa	196	5323	-19676	2260	2359	5323	54.9	192	209	30	129254
ABplppppppp:196	ABplppppppp	196	4592	-19851	2048	2240	4592	50.5	175	182	31	131850
ABpr:13	ABpr	13	1933	-23066	-321	-321	1933	44.5	306	344	77	1305668
ABpra:24	ABpra	24	1962	-23037	-310	-310	1962	45.0	336	374	71	941672
ABpraa:37	ABpraa	37	2020	-22979	-286	-287	2020	38.7	396	392	64	721690
ABpraaa:56	ABpraaa	56	2077	-22922	-217	-216	2077	42.6	451	385	55	649878
ABpraaaa:80	ABpraaaa	80	2484	-22515	258	262	2484	43.3	499	353	47	609969
ABpraaaaa:112	ABpraaaaa	112	2639	-22360	480	522	2639	38.5	538	340	39	410743
ABpraaaaaa:153	ABpraaaaaa	153	3747	-21252	364	795	3747	45.0	541	326	34	241639
ABpraaaaaaa:229	ABpraaaaaaa	229	4465	-20534	-38	1280	4465	52.4	548	281	32	150715
ABpraaaaaap:229	ABpraaaaaap	229	4459	-20541	-131	327	4459	55.8	513	270	29	116784
ABpraaaaap:153	ABpraaaaap	153	3679	-21320	813	1137	3679	39.1	544	340	33	226423
ABpraaaaapd:230	ABpraaaaapd	230	3322	-21677	680	860	3322	44.1	560	317	29	120882
ABpraaaaapv:230	ABpraaaaapv	230	3753	-18974	137	1092	3753	49.0	556	295	31	135314
ABpraaaap:112	ABpraaaap	112	2622	-22377	461	494	2622	40.2	499	362	40	424274
ABpraaaapa:148	ABpraaaapa	148	3442	-21557	694	858	3442	42.7	509	350	34	261024
ABpraaaapad:209	ABpraaaapad	209	3882	-21117	1099	1328	3882	48.6	513	333	31	157043
ABpraaaapav:209	ABpraaaapav	209	3741	-19696	448	856	3741	48.8	514	312	31	161973
ABpraaaapp:148	ABpraaaapp	148	2949	-22050	640	747	2949	37.2	495	375	34	248629
ABpraaaappa:202	ABpraaaappa	202	3491	-21508	940	1193	3491	40.7	534	349	28	150137
ABpraaaappp:202	ABpraaaappp	202	3088	-21270	564	760	3088	37.0	525	342	33	175211
ABpraaap:80	ABpraaap	80	2319	-22680	44	49	2319	34.8	450	358	47	465501
ABpraaapa:108	ABpraaapa	108	2445	-22555	302	321	2445	30.8	515	347	40	391013
ABpraaapaa:148	ABpraaapaa	148	3285	-21714	482	702	3285	38.2	521	312	33	258681
ABpraaapaad:214	ABpraaapaad	214	3541	-21459	472	620	3541	39.7	527	300	29	149433
ABpraaapaav:214	ABpraaapaav	214	4630	-20369	415	1249	4630	43.5	521	285	29	179726
ABpraaapap:148	ABpraaapap	148	2976	-22023	461	647	2976	31.0	508	343	36	336502
ABpraaapapa:206	ABpraaapapa	206	2021	-11549	212	482	2021	37.0	559	295	31	106356
ABpraaapapp:206	ABpraaapapp	206	3426	-21573	728	940	3426	33.7	556	327	28	160304
ABpraaapp:108	ABpraaapp	108	2399	-22600	258	279	2399	32.5	468	349	42	425521
ABpraaappa:143	ABpraaappa	143	2995	-22004	605	729	2995	35.9	478	337	35	319021
ABpraaappaa:203	ABpraaappaa	203	3484	-21515	573	807	3484	39.5	500	305	30	198587
ABpraaappap:203	ABpraaappap	203	3287	-21712	606	746	3287	38.0	480	331	29	169952
ABpraaappp:143	ABpraaappp	143	2583	-22416	399	443	2583	30.6	444	361	37	290120
ABpraaapppa:184	ABpraaapppa	184	2837	-22162	295	456	2837	33.2	463	340	33	228971
ABpraaapppp:184	ABpraaapppp	184	2681	-22318	293	420	2681	32.5	465	369	36	233873
ABpraap:56	ABpraap	56	2116	-22883	-221	-223	2116	50.5	376	340	57	666944
ABpraapa:78	ABpraapa	78	2347	-22652	56	54	2347	43.5	418	385	47	586760
ABpraapaa:108	ABpraapaa	108	2259	-22740	143	158	2259	26.8	464	372	41	370532
ABpraapaaa:148	ABpraapaaa	148	2737	-22262	32	320	2737	22.1	560	316	35	258947
ABpraapaaaa:213	ABpraapaaaa	213	3132	-21867	-377	445	3132	27.7	621	250	31	164112
ABpraapaaap:213	ABpraapaaap	213	3216	-21783	-380	492	3216	29.8	600	290	29	140883
ABpraapaap:148	ABpraapaap	148	2582	-22417	123	319	2582	23.5	511	349	35	261062
ABpraapaapa:205	ABpraapaapa	205	3556	-20749	169	981	3556	30.1	561	321	32	200387
ABpraapaapp:205	ABpraapaapp	205	2179	-16570	146	346	2179	31.5	539	338	32	130533
ABpraapap:108	ABpraapap	108	2339	-22660	220	247	2339	24.9	423	381	41	349579
ABpraapapa:148	ABpraapapa	148	2687	-22312	400	499	2687	28.3	486	362	36	311861
ABpraapapaa:212	ABpraapapaa	212	2945	-22054	290	452	2945	34.4	504	312	31	198060
ABpraapapap:212	ABpraapapap	212	2736	-22263	273	409	2736	30.8	474	332	31	194344
ABpraapapp:148	ABpraapapp	148	2507	-22492	233	333	2507	23.7	457	359	38	323875
ABpraapappa:199	ABpraapappa	199	2865	-22134	213	378	2865	29.2	510	321	31	201580
ABpraapappp:199	ABpraapappp	199	2449	-22550	-54	116	2449	27.1	482	348	32	175547
ABpraapp:78	ABpraapp	78	2242	-22757	-15	-14	2242	39.5	350	353	49	494586
ABpraappa:106	ABpraappa	106	2331	-22668	219	242	2331	29.0	391	384	41	358611
ABpraappaa:150	ABpraappaa	150	3821	-21178	1272	1443	3821	38.2	450	385	31	210898
ABpraappap:150	ABpraappap	150	2923	-22076	433	596	2923	38.9	417	382	35	231052
ABpraappp:106	ABpraappp	106	2287	-22712	153	186	2287	30.1	334	383	44	373089
ABpraapppa:143	ABpraapppa	143	2875	-22124	557	652	2875	41.0	384	385	37	274452
ABpraapppp:143	ABpraapppp	143	2750	-22249	428	558	2750	40.0	344	387	36	243852
ABprap:37	ABprap	37	2034	-22965	-152	-152	2034	29.5	295	370	62	574265
ABprapa:56	ABprapa	56	2159	-22840	-33	-34	2159	33.3	359	403	54	496016
ABprapaa:79	ABprapaa	79	2445	-22554	219	221	2445	27.2	393	395	46	343862
ABprapaaa:109	ABprapaaa	109	2659	-22340	551	565	2659	19.1	390	368	41	252896
ABprapaaaa:149	ABprapaaaa	149	3709	-21290	1248	1368	3709	21.8	397	352	33	150006
ABprapaaaaa:214	ABprapaaaaa	214	4262	-20737	1398	1639	4262	22.6	441	360	29	118239
ABprapaaaap:214	ABprapaaaap	214	3713	-21286	613	998	3713	19.4	435	358	31	120615
ABprapaaap:149	ABprapaaap	149	3322	-21677	861	1007	3322	25.3	364	371	35	152694
ABprapaaapa:213	ABprapaaapa	213	2945	-18483	657	736	2945	29.8	408	364	30	82895
ABprapaaapp:213	ABprapaaapp	213	3929	-21070	1241	1288	3929	31.3	372	378	29	90901
ABprapaap:109	ABprapaap	109	2811	-22188	670	688	2811	19.3	336	359	40	218328
ABprapaapa:151	ABprapaapa	151	4482	-19961	2015	2073	4482	33.4	357	390	32	151967
ABprapaapp:151	ABprapaapp	151	3784	-21215	1320	1438	3784	35.8	312	395	34	163495
ABprapap:79	ABprapap	79	2419	-22580	196	197	2419	22.6	327	376	47	302044
ABprapapa:107	ABprapapa	107	2566	-22433	380	415	2566	15.1	292	354	43	221879
ABprapapaa:147	ABprapapaa	147	3844	-21155	1360	1470	3844	27.5	204	350	35	192749
ABprapapap:147	ABprapapap	147	4379	-20620	1807	1976	4379	39.2	204	348	34	193975
ABprapapp:107	ABprapapp	107	2839	-22160	634	666	2839	21.2	256	360	43	280137
ABprapappa:145	ABprapappa	145	3919	-21080	1558	1603	3919	32.7	225	379	34	177567
ABprapappp:145	ABprapappp	145	4556	-20443	1920	2191	4556	38.5	180	318	35	222047
ABprapapppa:223	ABprapapppa	223	5307	-19693	2111	2741	5307	38.6	166	320	29	130189
ABprapapppp:223	ABprapapppp	223	4600	-20399	2018	2112	4600	42.6	158	278	30	105556
ABprapp:56	ABprapp	56	2141	-22858	-51	-52	2141	31.1	280	353	55	430299
ABprappa:80	ABprappa	80	2559	-22440	313	315	2559	30.5	275	380	49	462705
ABprappaa:110	ABprappaa	110	3200	-21799	1013	1029	3200	33.4	283	396	42	365190
ABprappaaa:152	ABprappaaa	152	4409	-20590	1865	2102	4409	42.2	296	388	35	235588
ABprappaap:152	ABprappaap	152	4725	-20274	1984	2285	4725	43.5	264	376	34	220474
ABprappap:110	ABprappap	110	3363	-21636	1064	1165	3363	34.0	231	367	43	403342
ABprappapa:153	ABprappapa	153	3941	-21058	1460	1582	3941	31.6	262	386	34	171029
ABprappapp:153	ABprappapp	153	4857	-20142	2287	2455	4857	44.1	236	358	34	204100
ABprappp:80	ABprappp	80	2764	-22235	527	526	2764	32.4	217	327	45	403057
ABprapppa:112	ABprapppa	112	4024	-20975	1680	1799	4024	40.0	215	339	40	381128
ABprapppaa:154	ABprapppaa	154	6393	-18606	3269	3605	6393	45.4	211	320	32	207346
ABprapppaaa:231	ABprapppaaa	231	5987	-19012	2940	3032	5987	45.5	205	322	27	94928
ABprapppaap:231	ABprapppaap	231	5716	-19283	2560	2989	5716	44.9	174	312	28	117591
ABprapppap:154	ABprapppap	154	5718	-19281	2721	2990	5718	48.4	206	297	32	178480
ABprapppapa:211	ABprapppapa	211	6732	-18267	3119	3843	6732	47.6	193	300	29	157764
ABprapppapp:211	ABprapppapp	211	4841	-20158	1547	1928	4841	50.0	200	276	29	100874
ABprapppp:112	ABprapppp	112	4166	-20833	1972	2010	4166	45.1	184	311	40	414522
ABprappppa:154	ABprappppa	154	5811	-19188	2957	3312	5811	48.2	190	313	33	199806
ABprappppp:154	ABprappppp	154	5939	-19060	3288	3454	5939	49.4	169	268	33	197601
ABprp:24	ABprp	24	1983	-23016	-359	-360	1983	48.1	246	271	69	833433
ABprpa:37	ABprpa	37	1993	-23006	-436	-438	1993	52.3	293	340	61	700859
ABprpaa:57	ABprpaa	57	2128	-22871	-151	-151	2128	48.1	302	391	54	610836
ABprpaaa:80	ABprpaaa	80	2401	-22598	54	69	2401	52.4	393	366	46	507756
ABprpaaaa:107	ABprpaaaa	107	2557	-22442	249	380	2557	45.5	467	361	41	396785
ABprpaaaaa:143	ABprpaaaaa	143	3387	-21612	297	779	3387	48.5	480	329	35	261074
ABprpaaaaaa:205	ABprpaaaaaa	205	4142	-20163	-321	217	4142	49.3	502	284	30	162688
ABprpaaaaap:205	ABprpaaaaap	205	3628	-21371	321	579	3628	47.3	479	297	30	168029
ABprpaaaap:143	ABprpaaaap	143	2972	-22027	133	559	2972	50.9	438	354	35	250870
ABprpaaaapa:197	ABprpaaaapa	197	3695	-21304	34	746	3695	55.4	393	313	33	145623
ABprpaaaapp:197	ABprpaaaapp	197	3586	-21413	632	1079	3586	52.0	361	341	32	143172
ABprpaaap:107	ABprpaaap	107	2552	-22447	310	367	2552	45.8	414	386	41	391419
ABprpaaapa:143	ABprpaaapa	143	3698	-21301	866	1099	3698	47.6	454	352	34	235192
ABprpaaapaa:222	ABprpaaapaa	222	5131	-19868	120	459	5131	55.6	495	290	32	137871
ABprpaaapap:222	ABprpaaapap	222	4502	-20497	1136	1455	4502	51.1	474	316	27	113528
ABprpaaapp:143	ABprpaaapp	143	3065	-21934	529	805	3065	47.2	418	369	36	256450
ABprpaaappa:197	ABprpaaappa	197	4247	-20752	144	781	4247	51.5	460	310	32	164049
ABprpaaappp:197	ABprpaaappp	197	3405	-17048	764	1085	3405	48.8	444	318	31	135542
ABprpaap:80	ABprpaap	80	2394	-22605	85	99	2394	45.3	337	390	47	482858
ABprpaapa:107	ABprpaapa	107	2515	-22484	371	394	2515	38.5	427	392	40	373157
ABprpaapaa:146	ABprpaapaa	146	2935	-22064	473	671	2935	43.0	476	355	33	243548
ABprpaapaaa:206	ABprpaapaaa	206	3502	-21497	244	577	3502	44.3	501	300	30	163597
ABprpaapaap:206	ABprpaapaap	206	3247	-21752	505	649	3247	43.6	480	331	28	138200
ABprpaapap:146	ABprpaapap	146	2883	-22116	608	704	2883	40.5	453	387	33	204875
ABprpaapapa:204	ABprpaapapa	204	3064	-21935	625	773	3064	42.7	510	357	30	115743
ABprpaapapp:204	ABprpaapapp	204	3551	-21448	677	1103	3551	47.0	482	358	29	128806
ABprpaapp:107	ABprpaapp	107	2429	-22570	281	308	2429	39.5	370	389	42	372568
ABprpaappa:144	ABprpaappa	144	2881	-22118	627	695	2881	37.6	420	379	34	216824
ABprpaappaa:201	ABprpaappaa	201	3523	-20851	815	1024	3523	37.1	446	351	30	142633
ABprpaappap:201	ABprpaappap	201	4024	-20975	1426	1506	4024	33.5	423	363	31	131739
ABprpaappp:144	ABprpaappp	144	3060	-21940	688	865	3060	45.2	394	389	35	230798
ABprpaapppa:197	ABprpaapppa	197	3405	-14776	1157	1451	3405	47.1	454	352	28	103868
ABprpaapppp:197	ABprpaapppp	197	4076	-20924	798	1281	4076	49.5	435	335	29	108960
ABprpap:57	ABprpap	57	2193	-22806	-185	-188	2193	51.9	250	312	55	587015
ABprpapa:80	ABprpapa	80	2566	-22433	-6	-4	2566	55.2	329	335	48	536305
ABprpapaa:107	ABprpapaa	107	3095	-21904	627	822	3095	51.1	381	354	41	387446
ABprpapaaa:148	ABprpapaaa	148	4579	-20420	1111	1610	4579	52.3	407	288	33	204157
ABprpapaaaa:217	ABprpapaaaa	217	5756	-19244	-509	837	5756	54.2	440	228	29	128978
ABprpapaaap:217	ABprpapaaap	217	5359	-19640	879	1582	5359	54.7	407	238	28	129093
ABprpapaap:148	ABprpapaap	148	4074	-20925	885	1459	4074	52.8	378	306	34	218146
ABprpapaapa:210	ABprpapaapa	210	5313	-19686	208	1494	5313	53.6	442	266	31	151261
ABprpapaapp:210	ABprpapaapp	210	5069	-19930	1227	1845	5069	53.0	416	282	29	125046
ABprpapap:107	ABprpapap	107	3157	-21842	665	752	3157	54.6	342	339	41	373735
ABprpapapa:145	ABprpapapa	145	4022	-20978	879	1462	4022	55.9	349	278	34	209918
ABprpapapaa:196	ABprpapapaa	196	4762	-20237	1046	1660	4762	53.5	385	266	27	112640
ABprpapapap:196	ABprpapapap	196	4813	-20186	508	1579	4813	54.1	366	276	31	154722
ABprpapapp:145	ABprpapapp	145	4359	-20640	1575	1711	4359	57.5	311	263	33	193553
ABprpapappa:197	ABprpapappa	197	3581	-16305	775	1170	3581	53.0	346	259	27	86084
ABprpapappp:197	ABprpapappp	197	4729	-20270	1758	1966	4729	53.3	319	242	28	114941
ABprpapp:80	ABprpapp	80	2554	-22445	90	92	2554	53.9	262	317	49	566332
ABprpappa:107	ABprpappa	107	3148	-21851	689	755	3148	55.9	331	299	42	388456
ABprpappaa:144	ABprpappaa	144	3976	-21023	924	1275	3976	57.7	389	226	36	233529
ABprpappaaa:194	ABprpappaaa	194	4080	-20387	932	1051	4080	57.8	435	155	33	162025
ABprpappaap:194	ABprpappaap	194	4606	-20393	641	1440	4606	58.2	405	200	33	163543
ABprpappap:144	ABprpappap	144	3975	-21024	1369	1522	3975	56.8	350	226	37	255289
ABprpappapa:199	ABprpappapa	199	4186	-20813	1191	1349	4186	57.1	374	228	32	154554
ABprpappapp:199	ABprpappapp	199	3915	-20489	1384	1486	3915	54.4	342	205	32	165605
ABprpappp:107	ABprpappp	107	3101	-21898	539	549	3101	56.4	283	307	42	408077
ABprpapppa:145	ABprpapppa	145	3740	-21259	1192	1355	3740	55.0	321	227	35	252358
ABprpapppaa:204	ABprpapppaa	204	4293	-20706	1001	1468	4293	51.6	391	235	31	270764
ABprpapppap:204	ABprpapppap	204	3786	-21213	704	1108	3786	51.2	359	229	33	333712
ABprpapppp:145	ABprpapppp	145	4141	-20858	1537	1679	4141	53.8	264	223	33	193128
ABprpappppa:203	ABprpappppa	203	4043	-20956	1177	1447	4043	47.5	274	230	30	144737
ABprpappppp:203	ABprpappppp	203	3971	-21028	1117	1252	3971	47.8	246	217	32	155686
ABprpp:37	ABprpp	37	2052	-22947	-265	-265	2052	44.1	206	294	61	725654
ABprppa:58	ABprppa	58	2178	-22821	-85	-85	2178	39.7	220	368	54	522928
ABprppaa:83	ABprppaa	83	2870	-22129	550	566	2870	46.3	295	398	44	438364
ABprppaaa:114	ABprppaaa	114	3495	-21504	1181	1252	3495	49.1	352	376	38	290332
ABprppaaaa:157	ABprppaaaa	157	3582	-21417	979	1202	3582	49.5	384	356	33	164428
ABprppaaaaa:206	ABprppaaaaa	206	3652	-19919	632	958	3652	47.9	423	305	30	132949
ABprppaaaap:206	ABprppaaaap	206	3313	-21686	536	785	3313	49.0	399	322	31	114663
ABprppaaap:157	ABprppaaap	157	4950	-20049	2489	2641	4950	48.0	370	383	29	152071
ABprppaap:114	ABprppaap	114	3280	-21719	935	1050	3280	51.3	308	361	40	319871
ABprppaapa:152	ABprppaapa	152	4505	-20494	1427	1734	4505	54.5	343	314	33	167471
ABprppaapaa:222	ABprppaapaa	222	4084	-18284	1022	1348	4084	53.8	398	283	28	87014
ABprppaapap:222	ABprppaapap	222	4447	-20552	757	1463	4447	50.9	379	296	28	91414
ABprppaapp:152	ABprppaapp	152	4126	-20873	1320	1558	4126	54.8	305	302	32	149124
ABprppaappa:214	ABprppaappa	214	4022	-20051	716	1153	4022	53.2	337	250	28	87291
ABprppaappp:214	ABprppaappp	214	4260	-20739	911	1406	4260	53.5	312	263	28	90951
ABprppap:83	ABprppap	83	2630	-22369	274	300	2630	43.0	258	357	45	413798
ABprppapa:111	ABprppapa	111	2893	-22107	655	711	2893	41.3	313	387	42	331181
ABprppapaa:148	ABprppapaa	148	3318	-21681	849	1104	3318	50.2	348	367	36	197563
ABprppapaaa:202	ABprppapaaa	202	3451	-21548	755	1094	3451	49.0	352	341	33	159917
ABprppapaap:202	ABprppapaap	202	3774	-21225	1089	1392	3774	47.8	324	338	31	142804
ABprppapap:148	ABprppapap	148	3711	-20395	1308	1538	3711	49.9	304	358	37	227645
ABprppapapa:232	ABprppapapa	232	3834	-21165	1271	1511	3834	47.1	307	322	30	107255
ABprppapapp:232	ABprppapapp	232	3533	-21466	811	1101	3533	49.9	280	308	30	106624
ABprppapp:111	ABprppapp	111	3063	-21936	683	796	3063	43.9	268	354	41	346594
ABprppappa:152	ABprppappa	152	3881	-21118	1213	1534	3881	51.8	310	344	35	197298
ABprppappaa:219	ABprppappaa	219	5074	-19925	1272	1903	5074	48.0	342	278	29	127470
ABprppappap:219	ABprppappap	219	3627	-17963	1059	1426	3627	51.9	321	305	29	100746
ABprppappp:152	ABprppappp	152	3620	-18330	1202	1490	3620	51.9	273	328	36	188998
ABprppapppa:234	ABprppapppa	234	4009	-20990	1291	1515	4009	52.5	307	279	27	95495
ABprppapppp:234	ABprppapppp	234	4374	-20625	1583	1907	4374	52.5	273	283	31	120367
ABprppp:58	ABprppp	58	2160	-22839	-118	-118	2160	43.7	177	275	54	579346
ABprpppa:82	ABprpppa	82	2703	-22296	403	419	2703	45.2	210	352	45	449151
ABprpppaa:110	ABprpppaa	110	3581	-21418	1165	1299	3581	50.8	260	368	40	338616
ABprpppaaa:152	ABprpppaaa	152	4212	-20787	1230	1425	4212	56.2	273	316	35	197897
ABprpppaaaa:216	ABprpppaaaa	216	3851	-21149	953	1211	3851	55.8	293	266	31	108188
ABprpppaaap:216	ABprpppaaap	216	4068	-20931	1134	1329	4068	55.4	260	291	30	104362
ABprpppaap:152	ABprpppaap	152	4239	-20760	1511	1680	4239	53.8	228	313	34	184220
ABprpppaapa:219	ABprpppaapa	219	3776	-21223	628	1066	3776	53.1	222	286	31	124293
ABprpppaapp:219	ABprpppaapp	219	4275	-20724	958	1398	4275	53.9	202	295	32	129840
ABprpppap:110	ABprpppap	110	3219	-21780	902	990	3219	47.1	216	350	40	332755
ABprpppapa:151	ABprpppapa	151	3657	-21342	857	1120	3657	53.8	207	272	37	197264
ABprpppapaa:194	ABprpppapaa	194	4101	-20898	957	1124	4101	55.2	226	269	30	101698
ABprpppapap:194	ABprpppapap	194	3860	-20608	112	220	3860	54.7	213	221	31	80717
ABprpppapp:151	ABprpppapp	151	4390	-20609	1867	2059	4390	53.0	198	241	31	173164
ABprpppp:82	ABprpppp	82	2841	-22158	508	507	2841	48.2	184	283	47	503402
ABprppppa:110	ABprppppa	110	3424	-21575	1013	1116	3424	51.6	247	332	40	321537
ABprppppaa:146	ABprppppaa	146	4428	-20571	1586	1768	4428	56.3	280	271	33	165316
ABprppppaaa:204	ABprppppaaa	204	2686	-13530	739	967	2686	51.7	282	259	30	66935
ABprppppaap:204	ABprppppaap	204	4409	-20590	1257	1693	4409	52.4	262	236	29	116799
ABprppppap:146	ABprppppap	146	3733	-21266	863	1050	3733	55.9	251	274	36	191260
ABprppppapa:199	ABprppppapa	199	3915	-21084	781	1059	3915	55.6	257	266	31	118820
ABprppppapp:199	ABprppppapp	199	4110	-20889	772	916	4110	54.7	247	226	32	133126
ABprppppp:110	ABprppppp	110	3469	-21530	1104	1130	3469	53.7	218	295	42	366243
ABprpppppa:148	ABprpppppa	148	3888	-21111	1356	1489	3888	49.7	243	242	34	185958
ABprpppppaa:224	ABprpppppaa	224	3666	-21333	1266	1304	3666	43.5	256	296	29	130717
ABprpppppap:224	ABprpppppap	224	3551	-21448	1093	1133	3551	46.1	240	261	28	126741
ABprpppppp:148	ABprpppppp	148	3622	-21377	1211	1349	3622	51.9	193	214	35	194155
ABprppppppa:204	ABprppppppa	204	4148	-20851	1121	1316	4148	53.7	186	245	28	92223
ABprppppppp:204	ABprppppppp	204	3289	-21034	842	1036	3289	49.9	161	235	31	104618
P1:1	P1	1	1952	-23047	-194	-194	1952	31.5	233	204	87	1154162
EMS:5	EMS	5	1902	-23097	-264	-264	1902	37.2	345	127	81	1326761
MS:16	MS	16	1943	-23057	-347	-347	1943	52.5	409	167	76	1012456
MSa:29	MSa	29	1952	-23047	-306	-306	1952	49.5	456	160	69	798680
MSaa:45	MSaa	45	2011	-22988	-274	-279	2011	51.5	497	174	62	803917
MSaaa:65	MSaaa	65	2171	-22828	-132	-133	2171	51.9	512	146	54	699865
MSaaaa:88	MSaaaa	88	2255	-22744	71	73	2255	45.3	557	165	46	541386
MSaaaaa:113	MSaaaaa	113	2109	-22890	78	93	2109	37.2	576	209	42	453452
MSaaaaaa:144	MSaaaaaa	144	2336	-22663	-624	-339	2336	30.3	590	207	35	386150
MSaaaaap:144	MSaaaaap	144	2021	-22978	-72	-23	2021	28.5	571	178	38	345355
MSaaaaapa:187	MSaaaaapa	187	2108	-22891	-211	-192	2108	24.1	550	204	36	400236
MSaaaaapp:187	MSaaaaapp	187	2099	-22900	-94	-70	2099	17.5	527	194	32	284654
MSaaaap:113	MSaaaap	113	2081	-22918	39	44	2081	26.3	529	209	41	315926
MSaaaapa:150	MSaaaapa	150	1949	-23050	-95	-76	1949	20.1	544	206	35	290652
MSaaaapaa:200	MSaaaapaa	200	2205	-22794	-174	-21	2205	15.7	526	242	31	237903
MSaaaapap:200	MSaaaapap	200	2039	-22960	-40	-23	2039	14.6	491	227	31	222165
MSaaaapp:150	MSaaaapp	150	2036	-22963	45	62	2036	17.9	490	211	35	254359
MSaaaappa:214	MSaaaappa	214	2158	-22841	90	119	2158	14.9	453	230	29	213686
MSaaaappp:214	MSaaaappp	214	2028	-22971	-30	1	2028	16.1	427	216	30	164575
MSaaap:88	MSaaap	88	2284	-22715	25	22	2284	47.3	481	171	45	485252
MSaaapa:117	MSaaapa	117	2004	-22995	8	12	2004	36.1	520	192	44	402962
MSaaapaa:146	MSaaapaa	146	1986	-23013	33	40	1986	29.2	528	171	38	299500
MSaaapaaa:185	MSaaapaaa	185	2106	-22893	54	72	2106	22.8	516	184	36	319743
MSaaapaap:185	MSaaapaap	185	2047	-22952	-13	0	2047	20.6	477	178	32	212325
MSaaapap:146	MSaaapap	146	2004	-22995	47	52	2004	25.3	488	191	35	233766
MSaaapapa:194	MSaaapapa	194	2066	-22933	11	16	2066	23.2	462	193	34	263568
MSaaapapp:194	MSaaapapp	194	2005	-22462	-9	-5	2005	23.8	423	207	33	232526
MSaaapp:117	MSaaapp	117	2063	-22936	81	87	2063	30.0	465	208	37	274054
MSaaappa:171	MSaaappa	171	2154	-22845	148	162	2154	25.8	445	184	29	170795
MSaaappp:171	MSaaappp	171	2038	-22961	-24	-24	2038	22.9	415	219	32	188653
MSaap:65	MSaap	65	2111	-22888	-211	-211	2111	53.4	421	130	54	662807
MSaapa:89	MSaapa	89	2264	-22735	-10	-8	2264	52.4	438	125	48	604228
MSaapaa:115	MSaapaa	115	2089	-22910	64	70	2089	43.6	442	171	43	376626
MSaapaaa:146	MSaapaaa	146	2132	-22867	29	80	2132	41.7	448	183	37	329043
MSaapaaaa:192	MSaapaaaa	192	2094	-21885	-51	45	2094	40.4	421	163	34	324731
MSaapaaap:192	MSaapaaap	192	2094	-22905	3	30	2094	40.0	397	165	34	283152
MSaapaap:146	MSaapaap	146	1981	-23018	-14	-5	1981	33.4	421	193	38	294906
MSaapaapa:191	MSaapaapa	191	2137	-22862	3	30	2137	33.3	406	203	34	266855
MSaapaapp:191	MSaapaapp	191	2102	-22897	-4	9	2102	27.6	383	180	36	300532
MSaapap:115	MSaapap	115	2167	-22832	137	152	2167	48.9	387	170	39	369585
MSaapapa:156	MSaapapa	156	2229	-22770	151	162	2229	37.4	387	178	34	279510
MSaapapp:156	MSaapapp	156	2114	-22885	84	112	2114	41.6	369	172	36	282009
MSaapappa:210	MSaapappa	210	2115	-22884	-12	3	2115	36.4	381	182	33	245685
MSaapappp:210	MSaapappp	210	2310	-22689	109	135	2310	39.0	348	195	30	197980
MSaapp:89	MSaapp	89	2231	-22768	35	40	2231	52.9	361	125	46	611799
MSaappa:123	MSaappa	123	2352	-22647	250	291	2352	52.0	365	181	37	359634
MSaappaa:193	MSaappaa	193	2509	-22490	237	318	2509	46.8	361	195	33	236873
MSaappap:193	MSaappap	193	2399	-22600	149	227	2399	44.9	340	194	31	198146
MSaappp:123	MSaappp	123	2104	-22895	42	89	2104	48.0	333	150	43	483514
MSaapppa:186	MSaapppa	186	2199	-22800	73	112	2199	36.7	340	118	39	364706
MSaapppp:186	MSaapppp	186	2204	-22795	36	79	2204	40.0	308	140	35	270218
MSap:45	MSap	45	1987	-23012	-243	-244	1987	48.3	400	116	61	746585
MSapa:67	MSapa	67	2096	-22903	-101	-102	2096	40.5	413	83	55	610650
MSapaa:92	MSapaa	92	2281	-22718	61	71	2281	39.3	459	135	46	409384
MSapaaa:122	MSapaaa	122	2109	-22890	29	59	2109	36.4	541	131	39	283787
MSapaaaa:159	MSapaaaa	159	2493	-22506	-230	20	2493	39.9	546	128	29	140795
MSapaaap:159	MSapaaap	159	2130	-22259	-203	-110	2130	31.5	537	136	30	137005
MSapaap:122	MSapaap	122	2207	-22792	132	146	2207	38.1	482	135	37	251413
MSapaapa:173	MSapaapa	173	2545	-22454	274	326	2545	43.7	470	126	27	119643
MSapaapp:173	MSapaapp	173	2210	-22789	84	109	2210	41.0	387	142	32	128162
MSapap:92	MSapap	92	2214	-22785	49	54	2214	37.8	393	126	46	361863
MSapapa:121	MSapapa	121	2044	-22955	22	44	2044	33.0	461	119	40	273485
MSapapaa:164	MSapapaa	164	2678	-22321	96	302	2678	33.0	483	125	30	139378
MSapapap:164	MSapapap	164	2445	-20931	232	308	2445	35.2	466	121	31	135973
MSapapp:121	MSapapp	121	2002	-22997	0	46	2002	27.3	421	130	39	230391
MSapappa:168	MSapappa	168	2201	-22798	11	37	2201	17.0	498	149	32	155256
MSapappp:168	MSapappp	168	2115	-22884	29	38	2115	13.7	472	170	33	151463
MSapp:67	MSapp	67	2154	-22845	-23	-24	2154	40.0	319	83	51	517622
MSappa:93	MSappa	93	2284	-22715	165	164	2284	42.6	355	123	44	389829
MSappaa:126	MSappaa	126	2110	-22889	128	141	2110	38.4	419	132	37	221285
MSappaaa:175	MSappaaa	175	2272	-22727	200	221	2272	30.5	408	147	30	132684
MSappaap:175	MSappaap	175	2312	-22687	233	256	2312	33.0	319	145	30	121421
MSappap:126	MSappap	126	2158	-22841	153	170	2158	39.9	382	120	38	258035
MSappapa:184	MSappapa	184	2299	-22700	265	260	2299	34.3	430	119	30	167313
MSappapp:184	MSappapp	184	2268	-22731	91	123	2268	36.8	401	117	33	178998
MSappp:93	MSappp	93	2158	-22841	65	67	2158	34.2	304	123	45	316703
MSapppa:128	MSapppa	128	2094	-22905	122	143	2094	31.9	393	111	38	260514
MSapppaa:170	MSapppaa	170	2590	-22409	284	370	2590	31.8	442	116	35	259324
MSapppap:170	MSapppap	170	2417	-22582	315	327	2417	20.2	432	149	32	184380
MSapppp:128	MSapppp	128	1992	-23007	24	30	1992	24.8	356	132	40	211084
MSappppa:177	MSappppa	177	1999	-20656	77	139	1999	13.2	425	181	37	171904
MSappppp:177	MSappppp	177	2141	-22858	63	67	2141	12.6	372	172	32	102391
MSp:29	MSp	29	1981	-23018	-320	-319	1981	49.1	367	248	71	792467
MSpa:45	MSpa	45	2040	-22959	-335	-338	2040	54.5	422	240	62	796579
MSpaa:65	MSpaa	65	2275	-22724	-52	-57	2275	54.0	420	223	55	662585
MSpaaa:89	MSpaaa	89	2576	-22423	267	274	2576	47.2	473	235	47	560523
MSpaaaa:115	MSpaaaa	115	2408	-22591	341	354	2408	40.5	536	257	42	471419
MSpaaaaa:147	MSpaaaaa	147	2529	-22470	247	321	2529	27.2	541	255	33	300971
MSpaaaaaa:225	MSpaaaaaa	225	2246	-22753	19	65	2246	17.5	490	274	29	165189
MSpaaaaap:225	MSpaaaaap	225	2268	-21168	223	230	2268	15.3	459	270	27	149195
MSpaaaap:147	MSpaaaap	147	2219	-22780	135	161	2219	28.8	536	240	38	344618
MSpaaaapa:192	MSpaaaapa	192	2288	-22711	53	90	2288	24.8	523	255	34	252426
MSpaaaapp:192	MSpaaaapp	192	2159	-22840	68	91	2159	21.3	479	236	30	203102
MSpaaap:115	MSpaaap	115	2250	-22749	137	160	2250	30.1	487	262	42	389648
MSpaaapa:149	MSpaaapa	149	2324	-22675	226	244	2324	20.1	487	254	35	276410
MSpaaapaa:218	MSpaaapaa	218	2338	-22661	154	174	2338	13.5	423	260	32	219154
MSpaaapap:218	MSpaaapap	218	2281	-22718	123	117	2281	17.5	404	247	32	206403
MSpaaapp:149	MSpaaapp	149	2136	-22863	112	129	2136	21.3	467	248	36	246973
MSpaaappa:194	MSpaaappa	194	1798	-18414	46	75	1798	21.5	449	269	35	228902
MSpaaappp:194	MSpaaappp	194	2180	-22819	24	43	2180	22.9	417	270	35	242179
MSpaap:89	MSpaap	89	2712	-22287	435	450	2712	48.4	404	200	46	507527
MSpaapa:120	MSpaapa	120	2297	-22702	248	266	2297	36.6	475	251	44	437675
MSpaapaa:155	MSpaapaa	155	2437	-22562	311	340	2437	29.4	487	259	37	431751
MSpaapaaa:231	MSpaapaaa	231	2290	-22709	160	211	2290	23.1	476	273	30	282111
MSpaapaap:231	MSpaapaap	231	2179	-20320	222	261	2179	24.3	443	285	32	279028
MSpaapap:155	MSpaapap	155	2279	-22720	159	200	2279	31.9	464	266	38	354937
MSpaapapa:203	MSpaapapa	203	2425	-22574	72	103	2425	30.1	458	254	36	406358
MSpaapapp:203	MSpaapapp	203	2242	-22757	57	99	2242	28.8	416	261	35	313409
MSpaapp:120	MSpaapp	120	2660	-22339	571	589	2660	31.8	426	262	32	165586
MSpap:65	MSpap	65	2264	-22735	-236	-242	2264	56.6	338	152	56	661051
MSpapa:89	MSpapa	89	2792	-22207	183	177	2792	57.2	356	175	49	659419
MSpapaa:115	MSpapaa	115	2451	-22548	318	341	2451	47.9	396	227	43	429626
MSpapaaa:146	MSpapaaa	146	2625	-22374	98	332	2625	44.9	422	231	37	361698
MSpapaaaa:194	MSpapaaaa	194	2803	-22196	-324	78	2803	44.4	416	248	32	286228
MSpapaaap:194	MSpapaaap	194	2482	-22517	-43	141	2482	44.5	389	232	33	298507
MSpapaap:146	MSpapaap	146	2313	-22686	221	243	2313	38.5	391	243	38	336860
MSpapaapa:189	MSpapaapa	189	2387	-22612	91	177	2387	38.4	402	264	34	321462
MSpapaapp:189	MSpapaapp	189	2479	-22520	255	290	2479	33.4	383	266	36	352148
MSpapap:115	MSpapap	115	2627	-22372	490	516	2627	50.3	344	224	42	449158
MSpapapa:155	MSpapapa	155	2783	-22216	445	543	2783	42.5	372	241	35	361781
MSpapapp:155	MSpapapp	155	2390	-22609	195	271	2390	44.8	351	237	38	358691
MSpapappa:209	MSpapappa	209	2101	-19773	95	168	2101	41.0	374	245	33	246682
MSpapappp:209	MSpapappp	209	2566	-22433	236	279	2566	41.8	339	237	33	295754
MSpapp:89	MSpapp	89	2833	-22166	304	304	2833	56.8	275	195	47	667925
MSpappa:123	MSpappa	123	2862	-22137	638	714	2862	52.3	324	213	37	397450
MSpappaa:190	MSpappaa	190	2766	-22233	361	492	2766	45.3	302	191	35	363876
MSpappap:190	MSpappap	190	3027	-21972	414	621	3027	46.7	294	251	32	306329
MSpappp:123	MSpappp	123	2553	-22446	380	464	2553	50.2	299	232	43	509325
MSpapppa:178	MSpapppa	178	2548	-22451	214	324	2548	43.2	341	309	41	430546
MSpapppp:178	MSpapppp	178	2444	-22555	43	171	2444	45.6	309	282	40	380781
MSpp:45	MSpp	45	2038	-22961	-309	-312	2038	54.8	323	252	60	751666
MSppa:67	MSppa	67	2381	-22618	-138	-141	2381	57.1	326	279	54	661234
MSppaa:92	MSppaa	92	2982	-22017	636	675	2982	47.8	398	258	43	380547
MSppaaa:122	MSppaaa	122	2714	-22285	567	602	2714	42.2	509	293	38	246349
MSppaaaa:158	MSppaaaa	158	3513	-19377	144	593	3513	47.2	516	258	30	102304
MSppaaap:158	MSppaaap	158	3284	-21715	685	750	3284	37.2	518	277	29	117945
MSppaap:122	MSppaap	122	3166	-21833	854	898	3166	43.5	466	297	36	228172
MSppaapa:177	MSppaapa	177	4652	-20347	1175	1766	4652	46.8	454	288	27	124473
MSppaapp:177	MSppaapp	177	3470	-21529	818	915	3470	45.9	365	271	29	103404
MSppap:92	MSppap	92	2777	-22222	412	478	2777	47.4	345	262	46	416723
MSppapa:122	MSppapa	122	2658	-22341	484	555	2658	38.2	443	320	39	267484
MSppapaa:161	MSppapaa	161	3730	-21269	906	991	3730	41.5	487	298	27	100915
MSppapap:161	MSppapap	161	3565	-21434	771	992	3565	40.8	452	302	30	123153
MSppapp:122	MSppapp	122	2707	-22292	618	639	2707	31.9	407	325	38	227560
MSppappa:168	MSppappa	168	3181	-21818	731	784	3181	28.4	512	302	30	130299
MSppappp:168	MSppappp	168	3015	-21984	691	749	3015	21.3	480	306	31	117988
MSppp:67	MSppp	67	2515	-22484	16	14	2515	56.0	251	220	53	651656
MSpppa:93	MSpppa	93	3138	-21861	705	734	3138	52.6	319	265	44	418710
MSpppaa:125	MSpppaa	125	3110	-21889	865	909	3110	43.9	411	292	37	248397
MSpppaaa:175	MSpppaaa	175	3223	-21776	822	888	3223	36.5	409	298	30	119583
MSpppaap:175	MSpppaap	175	3199	-21800	981	1002	3199	37.6	302	312	32	130674
MSpppap:125	MSpppap	125	3070	-21929	855	892	3070	44.6	370	305	38	256145
MSpppapa:181	MSpppapa	181	4402	-20597	1780	1866	4402	41.6	411	316	28	125318
MSpppapp:181	MSpppapp	181	3292	-21707	666	822	3292	45.2	388	300	35	188414
MSpppp:93	MSpppp	93	2837	-22162	601	610	2837	46.0	281	295	45	412743
MSppppa:130	MSppppa	130	2931	-22068	746	796	2931	38.1	395	334	38	266843
MSppppaa:178	MSppppaa	178	3610	-21389	1001	1114	3610	39.8	432	328	35	277821
MSppppap:178	MSppppap	178	3391	-21608	980	1067	3391	26.6	444	318	33	234136
MSppppp:130	MSppppp	130	2724	-22275	593	621	2724	32.7	362	326	39	234463
MSpppppa:181	MSpppppa	181	3037	-21962	603	715	3037	18.9	451	312	33	143455
MSpppppp:181	MSpppppp	181	2530	-20802	399	445	2530	17.0	396	319	33	98409
E:16	E	16	1973	-23026	-338	-340	1973	42.2	264	135	75	926080
Ea:30	Ea	30	2035	-22964	-265	-266	2035	46.2	336	170	68	805564
Eal:62	Eal	62	2189	-22810	-42	-43	2189	39.8	354	172	57	434612
Eala:99	Eala	99	2154	-22845	91	99	2154	26.4	419	187	47	235696
Ealaa:156	Ealaa	156	1619	-16910	87	90	1619	20.2	397	208	36	90357
Ealap:156	Ealap	156	1533	-16407	63	72	1533	21.1	348	206	37	78832
Ealp:99	Ealp	99	2230	-22769	182	185	2230	30.0	358	194	47	226853
Ealpa:156	Ealpa	156	1822	-18471	123	127	1822	30.3	361	195	37	108879
Ealpp:156	Ealpp	156	2185	-22225	150	159	2185	26.4	305	199	38	113855
Ear:62	Ear	62	2230	-22769	-31	-29	2230	42.4	341	266	56	456194
Eara:99	Eara	99	2235	-22764	140	152	2235	27.8	414	262	47	249681
Earaa:159	Earaa	159	2246	-21228	168	178	2246	25.2	398	264	34	105633
Earap:159	Earap	159	1367	-14181	56	69	1367	23.5	354	257	37	64537
Earp:99	Earp	99	2346	-22653	240	253	2346	32.1	355	286	49	277455
Earpa:161	Earpa	161	2413	-22586	225	256	2413	31.2	353	255	37	141300
Earpp:161	Earpp	161	1616	-15571	179	191	1616	29.3	302	264	39	96073
Ep:30	Ep	30	2090	-22910	-181	-187	2090	35.8	254	172	66	661127
Epl:63	Epl	63	2246	-22753	-9	-10	2246	29.2	278	184	58	345780
Epla:103	Epla	103	2150	-22849	106	111	2150	22.3	301	207	47	162517
Eplaa:163	Eplaa	163	1374	-14010	91	96	1374	18.7	313	224	37	56824
Eplap:163	Eplap	163	1955	-19198	139	157	1955	26.6	265	214	37	84673
Eplp:103	Eplp	103	2279	-22720	196	198	2279	31.8	239	200	48	222812
Eplpa:165	Eplpa	165	2464	-22535	217	229	2464	31.8	243	205	39	131518
Eplpp:165	Eplpp	165	1528	-13603	177	186	1528	40.8	232	204	39	89769
Epr:63	Epr	63	2223	-22776	-34	-37	2223	36.8	268	267	55	391648
Epra:100	Epra	100	2270	-22729	160	174	2270	29.8	305	290	47	209983
Epraa:161	Epraa	161	838	-8536	41	51	838	23.6	322	272	37	30046
Eprap:161	Eprap	161	1289	-12773	98	111	1289	23.1	273	263	37	49588
Eprp:100	Eprp	100	2342	-22657	238	243	2342	28.5	240	259	47	196415
Eprpa:168	Eprpa	168	2021	-19211	158	169	2021	28.9	252	259	37	87915
Eprpp:168	Eprpp	168	2505	-22152	300	325	2505	36.2	250	246	38	124245
P2:5	P2	5	1942	-23057	-291	-291	1942	32.5	191	214	82	1351855
C:18	C	18	2102	-22897	-173	-174	2102	20.5	279	248	69	370651
Ca:34	Ca	34	2138	-22861	-82	-82	2138	19.2	331	239	65	288702
Caa:51	Caa	51	2097	-22903	-129	-130	2097	13.8	350	284	57	197807
Caaa:75	Caaa	75	1774	-18052	-34	-34	1774	9.7	342	279	51	132595
Caaaa:104	Caaaa	104	1956	-21119	-5	-3	1956	8.6	265	205	42	78398
Caaaaa:143	Caaaaa	143	1187	-13098	39	40	1187	7.0	297	237	37	28068
Caaaap:143	Caaaap	143	869	-9845	0	0	869	7.1	236	255	37	31450
Caaap:104	Caaap	104	2130	-22869	14	16	2130	16.3	203	191	45	173931
Caaapa:137	Caaapa	137	1455	-16814	19	20	1455	10.4	196	223	39	76032
Caaapp:137	Caaapp	137	2012	-22025	67	89	2012	23.2	167	229	40	155057
Caap:75	Caap	75	2218	-22781	-63	-63	2218	12.5	249	226	48	169049
Caapa:108	Caapa	108	2306	-22693	42	147	2306	37.4	172	202	37	204384
Caapaa:215	Caapaa	215	2683	-21354	-224	9	2683	50.2	217	213	33	127201
Caapap:215	Caapap	215	2415	-19700	-97	143	2415	48.3	194	203	28	91755
Caapp:108	Caapp	108	2044	-22955	0	9	2044	34.8	160	156	44	285068
Caappd:150	Caappd	150	1753	-19400	-1	40	1753	40.1	145	199	40	145151
Caappv:150	Caappv	150	2346	-22103	81	257	2346	48.3	166	189	33	150517
Cap:51	Cap	51	2320	-22679	7	8	2320	11.2	247	192	57	211764
Capa:80	Capa	80	2243	-22756	-17	-9	2243	25.0	246	126	49	339134
Capaa:123	Capaa	123	2223	-22776	43	131	2223	44.9	269	134	42	306255
Capaaa:171	Capaaa	171	2257	-22742	186	200	2257	28.3	297	123	34	139905
Capaap:171	Capaap	171	2373	-22269	196	224	2373	38.3	268	133	33	150382
Capap:123	Capap	123	2298	-22701	136	181	2298	46.3	229	162	42	311325
Capapa:172	Capapa	172	2311	-22688	165	193	2311	29.4	253	126	36	166809
Capapp:172	Capapp	172	2501	-22498	-63	114	2501	43.2	244	138	35	181971
Capp:80	Capp	80	2255	-22744	10	13	2255	22.2	188	162	47	261818
Cappa:116	Cappa	116	2099	-22900	27	52	2099	35.8	209	139	40	249600
Cappaa:164	Cappaa	164	2199	-22800	105	135	2199	23.2	267	143	36	157367
Cappaaa:225	Cappaaa	225	2342	-22657	116	199	2342	15.0	271	142	32	92200
Cappaap:225	Cappaap	225	1528	-15659	158	159	1528	12.0	230	181	30	37986
Cappap:164	Cappap	164	2431	-22568	153	268	2431	31.1	215	145	36	236212
Cappp:116	Cappp	116	2266	-22733	183	211	2266	42.8	193	171	40	297223
Capppa:166	Capppa	166	2109	-22890	11	26	2109	26.5	195	174	36	154873
Capppp:166	Capppp	166	2368	-22631	-92	63	2368	42.9	197	177	35	212094
Cp:34	Cp	34	2200	-22799	-69	-69	2200	19.2	229	270	66	372910
Cpa:51	Cpa	51	2241	-22758	-41	-41	2241	14.7	231	307	58	274487
Cpaa:75	Cpaa	75	2123	-22876	-135	-135	2123	13.1	257	328	51	233441
Cpaaa:102	Cpaaa	102	2170	-22829	12	15	2170	7.7	274	292	44	139290
Cpaaaa:145	Cpaaaa	145	1478	-15448	71	75	1478	6.6	328	272	35	21705
Cpaaap:145	Cpaaap	145	1576	-15871	124	128	1576	8.7	267	294	37	60486
Cpaap:102	Cpaap	102	2144	-22855	48	57	2144	17.1	194	284	44	177406
Cpaapa:142	Cpaapa	142	2154	-22593	138	144	2154	13.0	215	306	37	109606
Cpaapp:142	Cpaapp	142	2125	-20096	306	315	2125	18.8	180	247	38	135959
Cpap:75	Cpap	75	2150	-22849	-88	-88	2150	19.9	187	269	49	257442
Cpapa:103	Cpapa	103	2197	-22802	118	126	2197	27.6	159	258	44	276149
Cpapaa:155	Cpapaa	155	2480	-22519	423	445	2480	32.0	151	221	38	183097
Cpapap:155	Cpapap	155	2284	-20971	342	375	2284	27.5	157	265	39	177948
Cpapp:103	Cpapp	103	2398	-22601	309	317	2398	36.8	144	208	41	313835
Cpappd:150	Cpappd	150	2539	-22460	465	483	2539	36.6	146	233	39	199816
Cpappv:150	Cpappv	150	2543	-18885	647	731	2543	45.6	153	225	34	141156
Cpp:51	Cpp	51	2137	-22862	-92	-92	2137	26.6	165	213	56	390139
Cppa:78	Cppa	78	2254	-22745	14	18	2254	38.6	162	281	47	416676
Cppaa:120	Cppaa	120	2293	-22706	192	244	2293	48.9	256	263	42	289855
Cppaaa:164	Cppaaa	164	2262	-22737	107	120	2262	36.6	303	341	37	223870
Cppaaaa:232	Cppaaaa	232	2270	-22729	22	64	2270	34.8	337	353	30	139596
Cppaaap:232	Cppaaap	232	2436	-22563	210	237	2436	34.8	288	348	30	126056
Cppaap:164	Cppaap	164	2381	-22618	110	200	2381	42.8	262	298	37	247893
Cppap:120	Cppap	120	2274	-22725	171	230	2274	47.5	217	244	41	297930
Cppapa:166	Cppapa	166	2215	-22784	-4	71	2215	33.9	255	332	38	246354
Cppapaa:240	Cppapaa	240	2335	-22665	4	-87	2335	28.0	272	358	30	133763
Cppapap:240	Cppapap	240	2349	-22651	97	-6	2349	30.0	244	342	30	132724
Cppapp:166	Cppapp	166	2410	-22589	-212	108	2410	45.8	233	290	35	231608
Cppp:78	Cppp	78	2221	-22778	-17	-19	2221	30.0	158	199	48	328057
Cpppa:112	Cpppa	112	2239	-22760	121	167	2239	37.8	192	286	42	309134
Cpppaa:153	Cpppaa	153	2147	-22852	32	81	2147	30.6	260	330	37	214879
Cpppaaa:207	Cpppaaa	207	1810	-20247	-89	-65	1810	25.5	297	352	31	117150
Cpppaap:207	Cpppaap	207	2341	-22658	292	308	2341	21.7	246	335	31	110160
Cpppap:153	Cpppap	153	2520	-22479	96	294	2520	37.4	220	303	36	255401
Cpppapa:222	Cpppapa	222	2365	-22634	99	106	2365	32.5	211	320	31	150517
Cpppapp:222	Cpppapp	222	2473	-22526	-132	80	2473	37.6	189	294	31	178036
Cpppp:112	Cpppp	112	2202	-22797	86	131	2202	41.2	178	229	42	326557
Cppppa:160	Cppppa	160	2245	-22754	15	64	2245	32.0	195	288	36	224910
Cppppaa:232	Cppppaa	232	2109	-22890	8	13	2109	22.6	198	310	32	131311
Cppppap:232	Cppppap	232	2197	-22803	33	91	2197	31.1	169	270	31	161833
Cppppp:160	Cppppp	160	2405	-22594	-18	86	2405	44.3	198	245	37	277834
P3:18	P3	18	2040	-22959	-226	-230	2040	31.4	176	180	65	591003
D:37	D	37	2065	-22934	-277	-278	2065	36.8	178	173	62	527966
Da:64	Da	64	2119	-22880	-169	-171	2119	33.9	212	118	53	218028
Daa:99	Daa	99	2037	-22962	-108	-109	2037	46.9	293	147	43	168147
Daaa:141	Daaa	141	1966	-23034	-1	13	1966	30.3	377	116	36	171494
Daaaa:192	Daaaa	192	2080	-22919	-59	-20	2080	26.2	412	130	32	176553
Daaap:192	Daaap	192	2074	-22925	-8	25	2074	18.5	400	157	31	128186
Daap:141	Daap	141	2014	-22985	24	30	2014	36.5	341	127	39	217192
Daapa:197	Daapa	197	2133	-22866	-32	0	2133	29.9	400	103	33	193398
Daapp:197	Daapp	197	2159	-22840	0	50	2159	34.5	365	99	34	200750
Dap:99	Dap	99	2112	-22887	-114	-124	2112	44.0	229	159	46	168986
Dapa:136	Dapa	136	2006	-22993	17	23	2006	29.6	327	126	38	174002
Dapaa:191	Dapaa	191	2147	-22852	93	100	2147	24.7	362	119	35	191953
Dapap:191	Dapap	191	2162	-22837	5	16	2162	17.9	324	134	36	142566
Dapp:136	Dapp	136	1949	-23050	-43	-41	1949	27.3	282	154	40	163178
Dappa:186	Dappa	186	2118	-22881	18	36	2118	11.4	329	171	37	152644
Dappp:186	Dappp	186	2105	-22894	60	62	2105	10.8	275	189	39	157459
Dp:64	Dp	64	2101	-22898	-298	-300	2101	45.1	185	189	53	267904
Dpa:102	Dpa	102	2068	-22931	-117	-116	2068	49.3	269	276	42	144890
Dpaa:140	Dpaa	140	2083	-22916	-57	-2	2083	37.8	369	332	33	111898
Dpaaa:190	Dpaaa	190	2280	-22719	-57	36	2280	32.5	422	322	31	139691
Dpaap:190	Dpaap	190	2159	-22840	-102	-57	2159	24.7	400	337	33	134098
Dpap:140	Dpap	140	2018	-22981	-82	-31	2018	43.9	342	305	36	138996
Dpapa:195	Dpapa	195	2239	-22760	-73	6	2239	39.5	399	337	32	138873
Dpapp:195	Dpapp	195	2167	-22832	-79	8	2167	41.4	364	338	31	137589
Dpp:102	Dpp	102	2090	-22909	-130	-131	2090	44.8	210	224	45	160783
Dppa:136	Dppa	136	2027	-22972	-11	-11	2027	37.1	322	328	40	146480
Dppaa:188	Dppaa	188	2189	-22810	49	67	2189	33.7	376	343	33	151480
Dppap:188	Dppap	188	2189	-22810	-153	-39	2189	28.4	338	353	32	122118
Dppp:136	Dppp	136	1973	-23026	-40	-34	1973	32.4	285	311	39	122861
Dpppa:183	Dpppa	183	1877	-20967	-8	0	1877	19.5	361	334	34	90058
Dpppp:183	Dpppp	183	2041	-22958	-110	-80	2041	19.0	306	334	37	121578
P4:37	P4	37	2032	-22967	-251	-253	2032	45.7	248	123	56	389975
Z2:85	Z2	85	1783	-20972	-94	-79	1783	40.8	287	255	39	113276
Z3:85	Z3	85	1609	-18903	-84	-78	1609	39.1	317	184	39	101394
