# Supplementary material for: Quantitative Differences in Nuclear β-catenin and TCF Pattern Embryonic Cells in C. elegans
Source: PLoS Genet. 2015 Oct 21;11(10):e1005585. doi: 10.1371/journal.pgen.1005585 (PMC4619327; doi:10.1371/journal.pgen.1005585)
Supplement: S1 Data — For each cell analyzed, birth time is given in column 3 and the average nuclear reporter intensity over the lifetime of the cell (corrected for background) is given in column 7 (“blot”). For information on each embryo’s strain information and experimental conditions, refer to S2 Table. (ZIP) [file pgen.1005585.s005.zip › CAs/CA20110929_ceh-43_L2.csv]

cellTime	cell	time	none	global	local	blot	cross	z	x	y	size	gweight
ABa:1	ABa	1	1840	-23159	-414	-414	1840	36.8	128	265	90	1815944
ABal:7	ABal	7	1881	-23118	-340	-340	1881	42.8	118	226	80	1315506
ABala:18	ABala	18	1971	-23028	-226	-226	1971	34.0	80	267	69	859407
ABalaa:32	ABalaa	32	1956	-23043	-212	-211	1956	33.8	57	261	61	713907
ABalaaa:52	ABalaaa	52	1982	-23017	-168	-170	1982	36.8	53	270	52	730342
ABalaaaa:78	ABalaaaa	78	2211	-22788	83	89	2211	27.1	71	296	45	459846
ABalaaaal:112	ABalaaaal	112	2545	-22454	424	464	2545	38.7	61	228	39	420129
ABalaaaala:149	ABalaaaala	149	3349	-21650	967	1139	3349	37.2	64	211	31	231812
ABalaaaalp:149	ABalaaaalp	149	2909	-22090	731	782	2909	38.7	74	169	31	195542
ABalaaaar:112	ABalaaaar	112	2433	-22566	397	426	2433	29.6	50	248	41	461016
ABalaaaarl:150	ABalaaaarl	150	2833	-22166	758	776	2833	32.0	47	241	33	241366
ABalaaaarr:150	ABalaaaarr	150	2482	-22517	293	310	2482	23.6	66	270	31	200556
ABalaaap:78	ABalaaap	78	2234	-22765	23	33	2234	33.0	110	316	46	519591
ABalaaapa:108	ABalaaapa	108	2477	-22522	337	400	2477	35.6	58	282	39	424853
ABalaaapal:147	ABalaaapal	147	2903	-22096	312	708	2903	41.9	54	227	32	218665
ABalaaapar:147	ABalaaapar	147	2779	-22220	506	673	2779	38.9	42	280	31	206141
ABalaaapp:108	ABalaaapp	108	2518	-22481	228	291	2518	29.8	86	314	40	396182
ABalaaappl:147	ABalaaappl	147	2801	-22198	463	546	2801	30.9	48	290	32	229153
ABalaaappr:147	ABalaaappr	147	2570	-22429	137	297	2570	24.5	72	312	34	204928
ABalaap:52	ABalaap	52	2023	-22976	-102	-103	2023	30.3	112	232	52	520849
ABalaapa:78	ABalaapa	78	2305	-22694	133	139	2305	24.5	138	290	45	414801
ABalaapaa:112	ABalaapaa	112	3029	-21970	806	847	3029	18.5	96	291	39	361598
ABalaapaaa:154	ABalaapaaa	154	3576	-21423	1276	1339	3576	16.1	92	264	32	208391
ABalaapaap:154	ABalaapaap	154	3789	-21210	1098	1339	3789	14.0	130	277	31	149233
ABalaapap:112	ABalaapap	112	3006	-21993	712	759	3006	17.5	131	315	38	319662
ABalaapapa:154	ABalaapapa	154	3837	-21162	1211	1404	3837	11.4	134	302	33	192423
ABalaapapp:154	ABalaapapp	154	2952	-22047	561	645	2952	10.7	168	308	29	98732
ABalaapp:78	ABalaapp	78	2293	-22706	65	92	2293	28.9	185	304	45	361035
ABalaappa:108	ABalaappa	108	3301	-21698	989	1050	3301	26.2	113	342	38	344324
ABalaappaa:153	ABalaappaa	153	4592	-20407	2066	2156	4592	18.2	95	309	30	175992
ABalaappap:153	ABalaappap	153	4339	-20660	1719	1869	4339	18.0	126	321	31	159243
ABalaappp:108	ABalaappp	108	2937	-22062	612	687	2937	28.3	149	361	41	362771
ABalaapppa:145	ABalaapppa	145	3815	-21184	1199	1333	3815	28.1	97	340	35	221726
ABalaapppp:145	ABalaapppp	145	3850	-21149	1283	1333	3850	27.1	131	355	32	159787
ABalap:32	ABalap	32	1979	-23020	-248	-252	1979	40.4	118	323	61	720165
ABalapa:51	ABalapa	51	2120	-22879	-88	-89	2120	37.4	101	343	55	745079
ABalapaa:75	ABalapaa	75	2918	-22081	653	669	2918	35.4	106	359	46	571991
ABalapaaa:105	ABalapaaa	105	4431	-20568	2021	2197	4431	44.2	77	283	41	503331
ABalapaaaa:148	ABalapaaaa	148	5184	-19815	2711	2892	5184	44.6	57	264	32	241848
ABalapaaap:148	ABalapaaap	148	5310	-19690	2430	2892	5310	49.1	81	275	32	211763
ABalapaap:105	ABalapaap	105	4312	-20687	1759	2000	4312	49.5	92	262	41	471031
ABalapaapa:143	ABalapaapa	143	5423	-19576	2850	3138	5423	48.9	74	226	34	261679
ABalapaapp:143	ABalapaapp	143	5176	-19823	2479	2789	5176	53.1	104	228	32	205677
ABalapap:75	ABalapap	75	2827	-22172	544	564	2827	42.7	140	351	46	558173
ABalapapa:102	ABalapapa	102	4584	-20415	2056	2208	4584	47.9	119	296	40	434627
ABalapapaa:143	ABalapapaa	143	7275	-17724	4640	4824	7275	46.2	93	304	31	226329
ABalapapap:143	ABalapapap	143	5689	-19310	2919	3162	5689	51.8	116	279	33	206601
ABalapapp:102	ABalapapp	102	4116	-20883	1701	1769	4116	48.1	176	288	41	406436
ABalapappa:137	ABalapappa	137	4899	-20100	2294	2438	4899	49.7	154	263	35	251346
ABalapappp:137	ABalapappp	137	4908	-20091	2427	2572	4908	51.4	197	278	35	239930
ABalapp:51	ABalapp	51	2163	-22836	-21	-21	2163	35.6	168	279	54	517392
ABalappa:76	ABalappa	76	2995	-22004	662	693	2995	36.5	164	328	45	513640
ABalappaa:112	ABalappaa	112	4639	-20360	2086	2281	4639	39.2	89	313	37	376865
ABalappaaa:159	ABalappaaa	159	5107	-19893	2614	2707	5107	37.0	57	290	30	195830
ABalappaap:159	ABalappaap	159	5792	-19207	2972	3156	5792	35.5	84	312	30	190008
ABalappap:112	ABalappap	112	4229	-20770	1692	1883	4229	37.8	110	336	39	411449
ABalappapa:150	ABalappapa	150	4077	-20922	1449	1529	4077	31.4	62	319	31	192638
ABalappapp:150	ABalappapp	150	3912	-21087	1263	1519	3912	34.0	90	352	36	247927
ABalappp:76	ABalappp	76	2770	-22229	452	458	2770	42.7	222	316	47	498335
ABalapppa:105	ABalapppa	105	3762	-21237	1368	1462	3762	37.6	165	355	42	446609
ABalapppaa:141	ABalapppaa	141	4935	-20064	2245	2439	4935	38.1	109	344	33	235105
ABalapppap:141	ABalapppap	141	4547	-20452	2006	2087	4547	35.5	146	363	33	222549
ABalapppp:105	ABalapppp	105	3341	-21658	1072	1089	3341	36.9	231	360	40	321921
ABalappppa:141	ABalappppa	141	4095	-20904	1700	1776	4095	32.7	185	360	33	202691
ABalappppp:141	ABalappppp	141	3735	-21264	1407	1442	3735	33.2	226	380	33	172925
ABalp:18	ABalp	18	1988	-23011	-288	-289	1988	38.5	165	165	67	705927
ABalpa:32	ABalpa	32	1986	-23013	-222	-222	1986	41.7	112	166	63	793426
ABalpaa:52	ABalpaa	52	2057	-22942	-91	-89	2057	44.8	95	193	54	793972
ABalpaaa:75	ABalpaaa	75	2280	-22719	159	161	2280	30.1	61	235	44	556787
ABalpaaaa:110	ABalpaaaa	110	2299	-22700	245	251	2299	24.7	88	179	39	446154
ABalpaaaaa:153	ABalpaaaaa	153	2217	-22782	184	197	2217	30.2	88	161	32	259150
ABalpaaaap:153	ABalpaaaap	153	2231	-22768	204	221	2231	25.8	114	136	32	224272
ABalpaaap:110	ABalpaaap	110	2349	-22650	256	274	2349	29.5	126	162	38	408733
ABalpaaapa:150	ABalpaaapa	150	2246	-22754	33	63	2246	29.2	148	155	31	215505
ABalpaaapp:150	ABalpaaapp	150	2241	-22758	52	81	2241	29.0	175	178	31	193727
ABalpaap:75	ABalpaap	75	2315	-22684	105	116	2315	41.8	82	230	48	721875
ABalpaapa:102	ABalpaapa	102	2270	-22729	127	141	2270	36.5	73	213	43	571743
ABalpaapaa:136	ABalpaapaa	136	2142	-22857	128	141	2142	26.8	67	200	34	316206
ABalpaapap:136	ABalpaapap	136	2197	-22802	108	131	2197	32.7	112	172	40	423968
ABalpaapp:102	ABalpaapp	102	2515	-22484	265	336	2515	40.4	105	160	41	553714
ABalpaappa:145	ABalpaappa	145	2385	-22614	271	307	2385	37.7	101	140	33	272257
ABalpaappp:145	ABalpaappp	145	2444	-22555	171	275	2444	38.5	135	134	31	237274
ABalpap:52	ABalpap	52	2067	-22932	-138	-139	2067	36.8	158	137	55	673668
ABalpapa:74	ABalpapa	74	2303	-22696	107	110	2303	32.8	92	158	48	652226
ABalpapaa:104	ABalpapaa	104	2365	-22634	236	251	2365	30.7	119	132	40	415785
ABalpapaaa:143	ABalpapaaa	143	2301	-22698	177	187	2301	27.5	139	119	31	167523
ABalpapaap:143	ABalpapaap	143	2369	-22630	233	268	2369	24.0	175	117	33	196554
ABalpapap:104	ABalpapap	104	2436	-22563	139	209	2436	33.4	164	125	41	433762
ABalpapapa:143	ABalpapapa	143	2364	-22635	96	148	2364	30.0	204	105	34	212161
ABalpapapp:143	ABalpapapp	143	2312	-22687	80	127	2312	29.7	249	108	32	194512
ABalpapp:74	ABalpapp	74	2303	-22696	110	108	2303	33.0	157	136	47	537815
ABalpappa:102	ABalpappa	102	2381	-22618	220	232	2381	25.1	160	129	42	448836
ABalpappaa:137	ABalpappaa	137	2387	-22612	167	211	2387	21.7	185	144	34	255614
ABalpappap:137	ABalpappap	137	2174	-22825	39	73	2174	20.4	226	136	35	241661
ABalpappp:102	ABalpappp	102	2342	-22657	173	184	2342	26.7	208	133	43	427051
ABalpapppa:136	ABalpapppa	136	2465	-22534	264	316	2465	29.0	200	165	32	230936
ABalpapppp:136	ABalpapppp	136	2127	-22872	32	42	2127	26.1	242	165	37	225835
ABalpp:32	ABalpp	32	1982	-23017	-377	-386	1982	53.0	203	181	63	747314
ABalppa:52	ABalppa	52	2169	-22830	-178	-181	2169	52.8	166	172	54	750480
ABalppaa:77	ABalppaa	77	3424	-21575	1144	1159	3424	48.9	90	185	46	698506
ABalppaaa:110	ABalppaaa	110	4878	-20121	2405	2586	4878	46.4	96	188	39	459486
ABalppaaaa:150	ABalppaaaa	150	5794	-19205	3114	3529	5794	44.0	66	205	33	301801
ABalppaaap:150	ABalppaaap	150	5713	-19286	2617	3329	5713	47.2	87	175	35	294364
ABalppaap:110	ABalppaap	110	5083	-19916	2385	2705	5083	49.4	135	160	39	472992
ABalppaapa:151	ABalppaapa	151	6476	-18523	3379	3802	6476	47.0	115	156	30	225317
ABalppaapp:151	ABalppaapp	151	5838	-19162	2523	3087	5838	48.9	144	151	34	254930
ABalppap:77	ABalppap	77	3066	-21933	653	674	3066	47.3	137	175	46	622306
ABalppapa:105	ABalppapa	105	3986	-21013	1610	1700	3986	41.6	157	132	41	472129
ABalppapaa:143	ABalppapaa	143	4734	-20265	2145	2238	4734	36.1	156	113	30	170593
ABalppapap:143	ABalppapap	143	4415	-20584	1912	2020	4415	34.6	186	141	33	220133
ABalppapp:105	ABalppapp	105	3994	-21005	1566	1665	3994	41.8	202	123	41	452862
ABalppappa:140	ABalppappa	140	4671	-20328	1988	2218	4671	38.7	192	109	33	221181
ABalppappp:140	ABalppappp	140	4193	-20806	1731	1850	4193	38.6	234	107	35	261545
ABalppp:52	ABalppp	52	2150	-22849	-98	-101	2150	42.7	239	152	54	611272
ABalpppa:75	ABalpppa	75	3027	-21972	709	715	3027	40.2	157	225	45	466833
ABalpppaa:105	ABalpppaa	105	6507	-18492	3818	4032	6507	49.2	119	220	38	441327
ABalpppaaa:146	ABalpppaaa	146	8516	-16483	5312	5940	8516	52.7	99	182	34	271462
ABalpppaap:146	ABalpppaap	146	10039	-14960	6111	6913	10039	54.4	132	184	31	214555
ABalpppap:105	ABalpppap	105	5776	-19223	2971	3200	5776	52.5	161	198	40	459223
ABalpppapa:140	ABalpppapa	140	7661	-17338	4137	4847	7661	54.0	151	165	35	276158
ABalpppapp:140	ABalpppapp	140	8001	-16998	4183	4707	8001	57.7	183	189	36	279963
ABalpppp:75	ABalpppp	75	2847	-22152	567	569	2847	43.3	228	230	47	534883
ABalppppa:102	ABalppppa	102	5320	-19679	2686	2838	5320	50.2	184	240	41	449310
ABalppppaa:138	ABalppppaa	138	8229	-16770	5109	5367	8229	53.7	141	225	32	231083
ABalppppap:138	ABalppppap	138	8178	-16821	4889	5127	8178	55.8	176	237	31	215789
ABalppppp:102	ABalppppp	102	4995	-20004	2476	2558	4995	51.4	236	233	43	479428
ABalpppppa:136	ABalpppppa	136	7869	-17130	4197	4971	7869	54.6	199	206	34	270172
ABalpppppp:136	ABalpppppp	136	6227	-18772	3331	3664	6227	54.4	239	208	37	287465
ABar:7	ABar	7	2060	-22939	-201	-201	2060	23.0	195	333	78	817890
ABara:18	ABara	18	2106	-22893	-122	-122	2106	15.9	192	289	69	405729
ABaraa:32	ABaraa	32	2085	-22914	-85	-85	2085	17.5	136	249	62	485272
ABaraaa:52	ABaraaa	52	2084	-22915	-80	-81	2084	20.0	119	305	54	572869
ABaraaaa:77	ABaraaaa	77	2166	-22833	13	10	2166	18.3	105	268	45	485779
ABaraaaaa:112	ABaraaaaa	112	2178	-22821	87	127	2178	23.0	75	247	40	508100
ABaraaaaaa:152	ABaraaaaaa	152	2059	-22940	88	113	2059	26.4	60	222	30	213528
ABaraaaaap:152	ABaraaaaap	152	2217	-22783	130	185	2217	21.5	93	242	32	235253
ABaraaaap:112	ABaraaaap	112	2180	-22819	116	136	2180	26.8	110	235	38	425584
ABaraaaapa:157	ABaraaaapa	157	2086	-22913	-34	-13	2086	30.0	81	240	30	212395
ABaraaaapp:157	ABaraaaapp	157	2390	-22609	312	315	2390	35.0	112	257	30	219837
ABaraaap:77	ABaraaap	77	2177	-22822	18	22	2177	17.3	157	297	46	401195
ABaraaapa:105	ABaraaapa	105	2157	-22842	47	58	2157	17.5	121	238	42	446383
ABaraaapaa:139	ABaraaapaa	139	2089	-22910	109	135	2089	21.3	93	207	34	340969
ABaraaapap:139	ABaraaapap	139	2045	-22954	-57	-5	2045	21.9	131	196	36	281791
ABaraaapp:105	ABaraaapp	105	2116	-22883	-45	-23	2116	11.3	154	244	40	341808
ABaraaappa:148	ABaraaappa	148	2060	-22939	87	101	2060	16.3	108	214	34	299670
ABaraaappp:148	ABaraaappp	148	2433	-22566	-184	67	2433	14.0	149	226	36	273917
ABaraap:52	ABaraap	52	2076	-22923	-58	-60	2076	13.1	189	261	53	286779
ABaraapa:77	ABaraapa	77	2154	-22845	-10	-10	2154	14.0	149	221	48	410310
ABaraapaa:106	ABaraapaa	106	2189	-22810	99	111	2189	29.3	125	196	39	385848
ABaraapaaa:144	ABaraapaaa	144	2183	-22816	155	167	2183	34.1	120	215	31	238140
ABaraapaap:144	ABaraapaap	144	2206	-22793	150	147	2206	38.8	151	211	33	251002
ABaraapap:106	ABaraapap	106	2211	-22788	98	102	2211	28.7	170	192	39	352453
ABaraapapa:143	ABaraapapa	143	2114	-22885	65	74	2114	34.4	174	210	34	223888
ABaraapapp:143	ABaraapapp	143	2165	-22834	153	158	2165	37.9	208	232	33	214597
ABaraapp:77	ABaraapp	77	2172	-22827	14	12	2172	11.5	223	199	48	307630
ABaraappa:105	ABaraappa	105	2152	-22847	26	40	2152	21.6	182	211	40	342647
ABaraappaa:143	ABaraappaa	143	2247	-22752	215	254	2247	26.6	126	242	34	293487
ABaraappap:143	ABaraappap	143	2087	-22912	56	58	2087	30.3	161	250	33	215583
ABaraappp:105	ABaraappp	105	2119	-22880	-9	-4	2119	20.8	230	209	39	266653
ABaraapppa:142	ABaraapppa	142	2014	-22985	-57	-40	2014	25.7	194	253	36	234108
ABaraapppp:142	ABaraapppp	142	2122	-22877	94	118	2122	28.2	236	281	32	160609
ABarap:32	ABarap	32	2140	-22859	-49	-49	2140	16.1	210	320	61	351686
ABarapa:52	ABarapa	52	2160	-22839	-98	-98	2160	19.8	193	365	54	405765
ABarapaa:76	ABarapaa	76	2399	-22600	158	159	2399	9.9	192	278	45	254839
ABarapaaa:106	ABarapaaa	106	3275	-21724	978	1009	3275	14.1	152	185	40	337217
ABarapaaaa:149	ABarapaaaa	149	3598	-21401	921	1117	3598	13.2	176	168	37	251306
ABarapaaap:149	ABarapaaap	149	4274	-20725	1845	1882	4274	20.0	154	177	32	195572
ABarapaap:106	ABarapaap	106	3040	-21959	704	753	3040	14.6	189	190	39	277372
ABarapaapa:142	ABarapaapa	142	3710	-21290	1333	1355	3710	22.2	165	220	31	177481
ABarapaapp:142	ABarapaapp	142	3518	-21481	858	973	3518	18.4	195	209	34	181082
ABarapap:76	ABarapap	76	2350	-22649	100	101	2350	11.4	244	294	46	222850
ABarapapa:103	ABarapapa	103	2955	-22044	602	653	2955	9.2	224	183	41	267888
ABarapapaa:140	ABarapapaa	140	3385	-21614	671	851	3385	13.5	209	171	34	169835
ABarapapap:140	ABarapapap	140	2995	-22004	690	726	2995	14.1	250	152	35	175077
ABarapapp:103	ABarapapp	103	2693	-22306	453	478	2693	13.1	262	178	42	247195
ABarapappa:136	ABarapappa	136	3138	-21861	550	624	3138	15.7	223	219	32	139758
ABarapappp:136	ABarapappp	136	2742	-22257	512	522	2742	17.6	264	194	35	150567
ABarapp:52	ABarapp	52	2139	-22860	-57	-58	2139	12.7	266	328	51	224972
ABarappa:77	ABarappa	77	2468	-22531	181	185	2468	9.2	266	317	45	208826
ABarappaa:107	ABarappaa	107	3643	-21356	1069	1125	3643	7.0	212	227	38	201009
ABarappaaa:148	ABarappaaa	148	4827	-20172	1779	1914	4827	8.0	190	197	35	169924
ABarappaap:148	ABarappaap	148	4489	-20510	1680	1816	4489	8.0	239	191	37	177522
ABarappap:107	ABarappap	107	3168	-21831	753	793	3168	7.0	261	226	38	157378
ABarappapa:144	ABarappapa	144	4017	-20982	1124	1320	4017	3.0	251	202	33	98871
ABarappapp:144	ABarappapp	144	3600	-21399	1135	1156	3600	6.5	291	186	35	133641
ABarappp:77	ABarappp	77	2535	-22464	319	321	2535	16.0	306	320	44	218629
ABarapppa:106	ABarapppa	106	3531	-21468	1048	1089	3531	10.3	207	273	36	163087
ABarapppaa:145	ABarapppaa	145	5438	-19561	2644	2862	5438	10.0	157	248	35	179459
ABarapppap:145	ABarapppap	145	5055	-19944	1715	2068	5055	7.7	190	241	34	150864
ABarapppp:106	ABarapppp	106	3220	-21779	839	850	3220	10.8	253	277	37	137521
ABarappppa:144	ABarappppa	144	4421	-20578	1380	1643	4421	6.3	217	249	33	129874
ABarappppp:144	ABarappppp	144	3688	-21311	1057	1114	3688	5.1	255	250	30	70904
ABarp:18	ABarp	18	2008	-22991	-305	-305	2008	37.5	250	371	68	728969
ABarpa:32	ABarpa	32	2034	-22966	-253	-253	2034	36.9	202	388	63	724350
ABarpaa:52	ABarpaa	52	2101	-22898	-142	-142	2101	38.5	177	390	56	668539
ABarpaaa:73	ABarpaaa	73	2334	-22665	100	105	2334	32.4	160	388	46	420263
ABarpaaaa:108	ABarpaaaa	108	2535	-22464	337	404	2535	46.9	112	356	41	376738
ABarpaaaaa:147	ABarpaaaaa	147	2564	-22435	371	444	2564	45.4	107	354	32	176345
ABarpaaaap:147	ABarpaaaap	147	2651	-22348	462	549	2651	52.2	130	351	33	184335
ABarpaaap:108	ABarpaaap	108	2782	-22217	490	569	2782	47.5	155	365	40	368794
ABarpaaapa:151	ABarpaaapa	151	2831	-22168	583	626	2831	44.5	143	360	32	152021
ABarpaaapp:151	ABarpaaapp	151	2976	-22023	793	847	2976	47.8	178	377	30	155970
ABarpaap:73	ABarpaap	73	2258	-22741	-40	-40	2258	39.8	218	397	49	516478
ABarpaapa:101	ABarpaapa	101	2553	-22446	271	296	2553	47.1	209	376	43	418529
ABarpaapaa:137	ABarpaapaa	137	2528	-22471	327	433	2528	48.6	204	368	33	196367
ABarpaapap:137	ABarpaapap	137	2312	-22687	220	250	2312	50.0	252	363	37	211336
ABarpaapp:101	ABarpaapp	101	2490	-22509	176	223	2490	46.4	276	386	44	421272
ABarpaappa:138	ABarpaappa	138	2519	-22480	389	408	2519	50.3	290	372	36	203375
ABarpaappp:138	ABarpaappp	138	2490	-22509	283	359	2490	50.5	337	378	37	228489
ABarpap:52	ABarpap	52	2138	-22861	-43	-43	2138	31.6	257	318	55	398349
ABarpapa:75	ABarpapa	75	2249	-22750	9	8	2249	28.5	215	354	46	359699
ABarpapaa:104	ABarpapaa	104	2484	-22515	219	294	2484	40.5	151	392	40	398852
ABarpapaaa:145	ABarpapaaa	145	2539	-22460	345	438	2539	40.1	125	387	32	177785
ABarpapaap:145	ABarpapaap	145	2539	-22460	335	399	2539	37.6	168	400	32	167033
ABarpapap:104	ABarpapap	104	2536	-22463	303	329	2536	38.0	201	403	40	356053
ABarpapapa:144	ABarpapapa	144	2606	-22393	399	487	2606	43.1	191	389	33	186045
ABarpapapp:144	ABarpapapp	144	2582	-22417	443	482	2582	45.2	231	395	34	188875
ABarpapp:75	ABarpapp	75	2261	-22738	33	33	2261	34.2	277	343	47	388906
ABarpappa:103	ABarpappa	103	2611	-22388	335	354	2611	33.5	230	407	39	328466
ABarpappaa:147	ABarpappaa	147	2779	-22220	603	646	2779	36.5	197	420	30	166531
ABarpappap:147	ABarpappap	147	2729	-22270	503	560	2729	38.7	238	413	33	181683
ABarpappp:103	ABarpappp	103	2437	-22562	148	195	2437	35.2	277	404	42	363472
ABarpapppa:142	ABarpapppa	142	2714	-22286	537	585	2714	38.4	267	410	32	171545
ABarpapppp:142	ABarpapppp	142	2551	-22448	339	417	2551	34.9	302	394	36	203175
ABarpp:32	ABarpp	32	2077	-22922	-253	-254	2077	41.3	324	381	64	755529
ABarppa:52	ABarppa	52	2121	-22878	-192	-199	2121	48.2	262	369	56	663791
ABarppaa:77	ABarppaa	77	2957	-22042	578	590	2957	49.5	269	374	47	550018
ABarppaaa:108	ABarppaaa	108	4128	-20871	1670	1698	4128	54.1	279	343	41	346334
ABarppaaaa:149	ABarppaaaa	149	6473	-18526	3834	3845	6473	57.1	293	340	30	152847
ABarppaaap:149	ABarppaaap	149	4277	-20722	1753	1765	4277	56.7	338	311	39	208931
ABarppaap:108	ABarppaap	108	3832	-21167	1417	1465	3832	54.0	330	335	42	354810
ABarppaapa:145	ABarppaapa	145	4278	-20721	1965	1983	4278	53.7	359	353	36	187781
ABarppaapp:145	ABarppaapp	145	5114	-19885	2720	2737	5114	56.5	390	284	32	164032
ABarppap:77	ABarppap	77	2728	-22271	347	345	2728	48.8	319	318	48	500812
ABarppapa:109	ABarppapa	109	4275	-20724	1721	1778	4275	54.9	366	282	42	357527
ABarppapaa:154	ABarppapaa	154	5271	-19728	2589	2622	5271	57.8	361	253	32	158230
ABarppapap:154	ABarppapap	154	4960	-20039	2454	2479	4960	56.0	404	225	34	183466
ABarppapp:109	ABarppapp	109	3973	-21026	1602	1614	3973	53.8	430	267	42	361993
ABarppappa:152	ABarppappa	152	5041	-19958	2552	2601	5041	55.8	439	263	33	182554
ABarppappp:152	ABarppappp	152	4530	-20470	2133	2163	4530	52.8	480	235	32	169741
ABarppp:52	ABarppp	52	2119	-22880	-174	-179	2119	41.5	333	363	55	508523
ABarpppa:77	ABarpppa	77	2641	-22358	327	328	2641	42.0	331	379	46	400718
ABarpppaa:109	ABarpppaa	109	3824	-21176	1521	1557	3824	40.9	316	410	40	315138
ABarpppaaa:151	ABarpppaaa	151	5522	-19477	3185	3195	5522	43.2	302	416	30	141853
ABarpppaap:151	ABarpppaap	151	4338	-20661	1869	1968	4338	38.6	340	413	34	140168
ABarpppap:109	ABarpppap	109	3704	-21295	1347	1411	3704	37.9	358	407	40	302768
ABarpppapa:147	ABarpppapa	147	4399	-20600	2014	2085	4399	39.2	375	412	35	160292
ABarpppapp:147	ABarpppapp	147	4653	-20347	2308	2380	4653	36.0	422	397	33	161672
ABarpppp:77	ABarpppp	77	2695	-22304	318	317	2695	42.6	405	333	48	439954
ABarppppa:111	ABarppppa	111	3425	-21574	1108	1173	3425	32.8	403	404	41	293465
ABarppppaa:153	ABarppppaa	153	4162	-20837	1777	1793	4162	29.2	381	412	31	122591
ABarppppap:153	ABarppppap	153	4001	-20998	1588	1651	4001	27.2	424	388	34	140959
ABarppppp:111	ABarppppp	111	3445	-21554	1194	1225	3445	35.2	457	368	43	306557
ABarpppppa:154	ABarpppppa	154	4194	-20806	1898	1926	4194	32.8	462	390	34	140258
ABarpppppp:154	ABarpppppp	154	4339	-20660	2070	2103	4339	30.1	502	333	32	130524
ABp:1	ABp	1	1923	-23076	-351	-351	1923	27.3	325	368	89	1654328
ABpl:7	ABpl	7	1891	-23108	-389	-389	1891	51.2	290	306	76	1130844
ABpla:18	ABpla	18	1938	-23061	-378	-378	1938	53.9	191	281	68	782298
ABplaa:31	ABplaa	31	1971	-23028	-435	-441	1971	55.1	152	297	65	829303
ABplaaa:52	ABplaaa	52	2085	-22914	-217	-217	2085	52.3	110	312	57	938114
ABplaaaa:74	ABplaaaa	74	2536	-22463	316	331	2536	49.7	94	305	49	809711
ABplaaaaa:104	ABplaaaaa	104	3272	-21727	728	824	3272	55.2	124	301	41	515686
ABplaaaaaa:146	ABplaaaaaa	146	3668	-21331	1277	1419	3668	53.7	111	318	32	238204
ABplaaaaap:146	ABplaaaaap	146	3451	-21548	924	1084	3451	55.1	152	312	33	234821
ABplaaaap:104	ABplaaaap	104	3277	-21722	719	818	3277	55.0	163	327	40	475479
ABplaaaapa:145	ABplaaaapa	145	3294	-21705	844	1015	3294	53.0	163	343	34	252651
ABplaaaapp:145	ABplaaaapp	145	3511	-21488	1083	1259	3511	53.7	199	348	32	217639
ABplaaap:74	ABplaaap	74	2490	-22509	136	142	2490	52.9	155	327	49	736006
ABplaaapa:103	ABplaaapa	103	3214	-21785	718	788	3214	55.3	191	343	41	502756
ABplaaapaa:144	ABplaaapaa	144	4633	-20366	1639	1632	4633	58.5	183	329	30	228041
ABplaaapap:144	ABplaaapap	144	3457	-21542	865	1043	3457	56.0	220	322	36	257277
ABplaaapp:103	ABplaaapp	103	2952	-22047	540	647	2952	54.0	230	319	43	509057
ABplaaappa:140	ABplaaappa	140	3651	-21348	1168	1295	3651	55.9	251	319	34	261333
ABplaaappp:140	ABplaaappp	140	3418	-21581	803	886	3418	57.2	285	292	37	297935
ABplaap:52	ABplaap	52	2030	-22969	-278	-281	2030	53.6	171	250	55	819242
ABplaapa:75	ABplaapa	75	2658	-22341	285	286	2658	55.6	137	251	48	773191
ABplaapaa:104	ABplaapaa	104	3577	-21423	581	595	3577	58.5	163	268	43	537421
ABplaapaaa:142	ABplaapaaa	142	4029	-20970	985	1052	4029	58.9	137	267	35	278793
ABplaapaap:142	ABplaapaap	142	3684	-21315	746	916	3684	58.4	177	286	35	251328
ABplaapap:104	ABplaapap	104	3567	-21432	593	630	3567	58.8	217	271	42	500719
ABplaapapa:143	ABplaapapa	143	4421	-20578	1050	1405	4421	59.5	201	249	34	248955
ABplaapapp:143	ABplaapapp	143	3471	-21528	876	964	3471	58.0	234	276	34	239423
ABplaapp:75	ABplaapp	75	2479	-22520	49	46	2479	54.7	217	252	48	722692
ABplaappa:102	ABplaappa	102	3462	-21537	632	711	3462	57.6	265	242	42	539456
ABplaappaa:143	ABplaappaa	143	5131	-19868	1767	1986	5131	60.0	243	229	33	271726
ABplaappap:143	ABplaappap	143	3883	-21116	879	1111	3883	58.1	277	206	36	282176
ABplaappp:102	ABplaappp	102	3063	-21936	568	594	3063	56.0	308	208	45	574559
ABplaapppa:138	ABplaapppa	138	3683	-21316	1216	1269	3683	56.6	299	175	37	332804
ABplaapppp:138	ABplaapppp	138	3520	-21479	1017	1076	3520	56.6	340	158	37	333355
ABplap:31	ABplap	31	1970	-23029	-357	-359	1970	54.8	262	304	63	765719
ABplapa:52	ABplapa	52	2032	-22967	-227	-231	2032	53.4	203	327	56	808476
ABplapaa:74	ABplapaa	74	2801	-22198	89	69	2801	56.7	212	334	46	639701
ABplapaaa:106	ABplapaaa	106	3750	-21249	929	941	3750	57.8	291	295	41	471248
ABplapaaaa:146	ABplapaaaa	146	4149	-20850	1602	1671	4149	57.4	304	252	33	239912
ABplapaaap:146	ABplapaaap	146	3576	-21423	1140	1274	3576	55.2	339	259	34	237568
ABplapaap:106	ABplapaap	106	3828	-21171	1195	1262	3828	57.6	326	259	40	460861
ABplapaapa:149	ABplapaapa	149	4869	-20130	2269	2292	4869	58.6	322	214	30	206527
ABplapaapp:149	ABplapaapp	149	3675	-21324	1258	1300	3675	57.0	363	193	34	242216
ABplapap:74	ABplapap	74	2623	-22376	-46	-57	2623	57.1	269	317	48	666486
ABplapapa:101	ABplapapa	101	3419	-21580	629	659	3419	57.6	363	262	44	544156
ABplapapaa:137	ABplapapaa	137	3451	-21548	748	829	3451	57.6	437	216	37	323904
ABplapapap:137	ABplapapap	137	3426	-21573	992	1094	3426	54.9	475	200	36	323173
ABplapapp:101	ABplapapp	101	3315	-21684	857	871	3315	55.6	424	226	42	534004
ABplapappa:136	ABplapappa	136	3278	-21721	1028	1121	3278	49.8	497	204	37	352889
ABplapappp:136	ABplapappp	136	2902	-22097	797	811	2902	42.7	506	165	36	315176
ABplapp:52	ABplapp	52	2067	-22932	-215	-216	2067	53.1	269	249	57	774448
ABplappa:74	ABplappa	74	2637	-22362	196	196	2637	55.7	281	235	48	680029
ABplappaa:103	ABplappaa	103	3324	-21675	889	944	3324	55.9	361	178	43	502918
ABplappaaa:145	ABplappaaa	145	3616	-21384	1286	1368	3616	55.0	376	154	35	277007
ABplappaap:145	ABplappaap	145	3463	-21536	1231	1285	3463	50.6	418	129	35	277688
ABplappap:103	ABplappap	103	3427	-21573	933	1017	3427	55.4	405	166	43	523560
ABplappapa:143	ABplappapa	143	3890	-21109	1533	1564	3890	56.5	420	177	36	286437
ABplappapp:143	ABplappapp	143	3648	-21351	1388	1405	3648	51.3	459	150	34	241809
ABplappp:74	ABplappp	74	2801	-22198	498	503	2801	52.9	353	199	46	592727
ABplapppa:107	ABplapppa	107	3650	-21349	1217	1337	3650	50.6	436	141	41	471182
ABplapppaa:148	ABplapppaa	148	3731	-21268	1333	1459	3731	43.0	419	109	30	180827
ABplapppap:148	ABplapppap	148	3480	-21519	1168	1253	3480	41.9	456	118	32	184149
ABplapppp:107	ABplapppp	107	3326	-21673	1070	1146	3326	45.7	473	131	41	466597
ABplappppa:149	ABplappppa	149	3251	-21748	964	1053	3251	40.0	491	114	33	188861
ABplappppp:149	ABplappppp	149	3112	-21887	967	981	3112	31.0	483	130	35	211916
ABplp:18	ABplp	18	1966	-23033	-395	-395	1966	52.0	309	176	69	752584
ABplpa:32	ABplpa	32	1939	-23060	-365	-373	1939	51.7	284	159	63	753193
ABplpaa:51	ABplpaa	51	2155	-22844	-253	-264	2155	55.7	253	167	56	788161
ABplpaaa:75	ABplpaaa	75	2651	-22348	269	290	2651	50.7	169	143	47	687832
ABplpaaaa:102	ABplpaaaa	102	2975	-22024	483	618	2975	50.0	179	153	41	518996
ABplpaaaaa:138	ABplpaaaaa	138	2907	-22092	487	622	2907	44.3	174	139	35	304365
ABplpaaaap:138	ABplpaaaap	138	2850	-22149	487	602	2850	44.4	211	142	36	317450
ABplpaaap:102	ABplpaaap	102	2975	-22024	617	682	2975	52.4	226	139	40	496480
ABplpaaapa:139	ABplpaaapa	139	3001	-21998	772	849	3001	50.1	218	119	33	268970
ABplpaaapp:139	ABplpaaapp	139	2975	-22024	613	784	2975	49.0	253	131	34	292348
ABplpaap:75	ABplpaap	75	2624	-22375	192	210	2624	55.2	208	186	46	641408
ABplpaapa:102	ABplpaapa	102	2975	-22024	373	526	2975	55.6	200	182	41	493571
ABplpaapaa:140	ABplpaapaa	140	2958	-22041	270	652	2958	50.5	184	153	34	284423
ABplpaapap:140	ABplpaapap	140	3150	-21849	622	779	3150	53.7	220	161	32	247427
ABplpaapp:102	ABplpaapp	102	3010	-21989	556	584	3010	55.6	257	175	42	501208
ABplpaappa:138	ABplpaappa	138	2873	-22127	544	633	2873	55.0	254	157	35	279178
ABplpaappp:138	ABplpaappp	138	2932	-22067	676	745	2932	52.0	284	128	35	281586
ABplpap:51	ABplpap	51	2131	-22868	-134	-138	2131	45.0	327	117	55	737239
ABplpapa:74	ABplpapa	74	2598	-22401	309	311	2598	43.8	219	128	46	640886
ABplpapaa:102	ABplpapaa	102	2900	-22099	542	649	2900	37.8	225	117	41	483118
ABplpapaaa:143	ABplpapaaa	143	2710	-22289	396	470	2710	35.3	242	142	32	205835
ABplpapaap:143	ABplpapaap	143	2716	-22283	541	574	2716	33.9	281	137	31	182210
ABplpapap:102	ABplpapap	102	2862	-22137	552	610	2862	39.6	263	108	41	458148
ABplpapapa:141	ABplpapapa	141	2525	-22474	295	343	2525	32.3	279	99	32	198230
ABplpapapp:141	ABplpapapp	141	2704	-22295	523	563	2704	30.1	325	95	33	206934
ABplpapp:74	ABplpapp	74	2416	-22583	121	131	2416	44.2	285	119	48	670076
ABplpappa:100	ABplpappa	100	2697	-22302	430	463	2697	37.4	291	113	42	454707
ABplpappaa:134	ABplpappaa	134	2331	-22668	235	254	2331	23.7	271	117	39	280630
ABplpappap:134	ABplpappap	134	2571	-22428	487	499	2571	23.9	313	115	30	182358
ABplpappp:100	ABplpappp	100	2649	-22350	401	454	2649	36.3	340	96	41	450980
ABplpapppa:138	ABplpapppa	138	2357	-22642	275	304	2357	22.6	350	107	34	196303
ABplpapppp:138	ABplpapppp	138	2475	-22524	353	401	2475	22.1	390	113	36	220126
ABplpp:32	ABplpp	32	1994	-23006	-362	-365	1994	53.3	377	161	63	770510
ABplppa:52	ABplppa	52	2182	-22817	-280	-284	2182	57.2	327	173	54	734407
ABplppaa:77	ABplppaa	77	3117	-21882	676	687	3117	54.9	251	162	45	630754
ABplppaaa:107	ABplppaaa	107	3345	-21655	1014	1104	3345	47.0	272	136	40	480697
ABplppaaaa:149	ABplppaaaa	149	3105	-21894	596	860	3105	42.8	248	129	38	377221
ABplppaaap:149	ABplppaaap	149	3355	-21644	911	1107	3355	43.5	275	117	32	277775
ABplppaap:107	ABplppaap	107	3370	-21629	1003	1123	3370	46.5	309	118	40	479829
ABplppaapa:148	ABplppaapa	148	3131	-21868	836	915	3131	37.6	299	99	31	228789
ABplppaapp:148	ABplppaapp	148	2828	-22171	564	650	2828	37.7	334	98	31	219414
ABplppap:77	ABplppap	77	2937	-22062	601	613	2937	51.8	308	156	45	608564
ABplppapa:108	ABplppapa	108	3072	-21927	799	884	3072	47.9	331	135	41	449694
ABplppapaa:149	ABplppapaa	149	3158	-21841	787	935	3158	45.3	305	108	32	240001
ABplppapap:149	ABplppapap	149	3337	-21662	1011	1102	3337	45.9	335	97	31	219273
ABplppapp:108	ABplppapp	108	3254	-21745	936	1026	3254	47.5	375	131	40	472174
ABplppappa:152	ABplppappa	152	2908	-22092	585	717	2908	46.7	361	114	34	246826
ABplppappp:152	ABplppappp	152	3564	-21435	1114	1239	3564	44.6	394	107	32	236468
ABplppp:52	ABplppp	52	2160	-22839	-137	-147	2160	48.1	393	122	54	727226
ABplpppa:76	ABplpppa	76	2877	-22122	528	532	2877	47.1	339	112	45	617202
ABplpppaa:106	ABplpppaa	106	3435	-21564	1089	1187	3435	46.0	382	94	41	499912
ABplpppaaa:147	ABplpppaaa	147	3328	-21671	983	1059	3328	39.0	367	91	31	218129
ABplpppaap:147	ABplpppaap	147	3266	-21733	925	1024	3266	37.5	405	86	32	234199
ABplpppap:106	ABplpppap	106	3275	-21724	941	1023	3275	42.7	424	98	41	511538
ABplpppapa:145	ABplpppapa	145	2967	-22032	666	739	2967	34.4	439	99	34	245063
ABplpppapp:145	ABplpppapp	145	3039	-21960	776	849	3039	29.5	455	102	30	210505
ABplpppp:76	ABplpppp	76	2718	-22281	413	412	2718	45.0	388	103	46	633059
ABplppppa:104	ABplppppa	104	2974	-22025	709	742	2974	36.9	370	104	40	450657
ABplppppaa:141	ABplppppaa	141	2916	-22083	644	723	2916	32.2	358	94	31	208707
ABplppppap:141	ABplppppap	141	2793	-22206	538	617	2793	30.5	392	97	36	261337
ABplppppp:104	ABplppppp	104	2947	-22052	741	767	2947	32.6	419	92	42	482906
ABplpppppa:143	ABplpppppa	143	2849	-22150	614	659	2849	25.4	426	112	34	214622
ABplpppppp:143	ABplpppppp	143	2688	-22311	480	525	2688	26.2	453	144	34	236786
ABpr:7	ABpr	7	2033	-22966	-177	-177	2033	17.8	384	313	76	626370
ABpra:18	ABpra	18	2119	-22880	-173	-174	2119	17.0	351	359	70	410771
ABpraa:31	ABpraa	31	2219	-22780	-170	-172	2219	16.8	296	368	62	344050
ABpraaa:51	ABpraaa	51	2298	-22701	-349	-350	2298	27.0	272	404	53	407161
ABpraaaa:76	ABpraaaa	76	2416	-22583	-40	-42	2416	17.6	230	376	45	295379
ABpraaaaa:107	ABpraaaaa	107	2306	-22693	154	180	2306	14.3	155	332	40	359612
ABpraaaaaa:148	ABpraaaaaa	148	2607	-22392	414	483	2607	16.3	139	347	32	193939
ABpraaaaap:148	ABpraaaaap	148	2422	-22577	297	334	2422	18.3	168	378	33	219711
ABpraaaap:107	ABpraaaap	107	2258	-22741	109	120	2258	12.2	195	349	41	287692
ABpraaaapa:143	ABpraaaapa	143	2306	-22693	159	204	2306	13.5	170	343	33	189546
ABpraaaapp:143	ABpraaaapp	143	2239	-22760	111	155	2239	14.6	200	365	37	223363
ABpraaap:76	ABpraaap	76	2257	-22742	-82	-84	2257	26.6	278	392	46	376356
ABpraaapa:104	ABpraaapa	104	2307	-22692	117	143	2307	21.7	173	371	41	388308
ABpraaapaa:142	ABpraaapaa	142	2285	-22714	97	132	2285	24.2	161	325	32	221573
ABpraaapap:142	ABpraaapap	142	2463	-22536	183	276	2463	25.3	180	366	32	194773
ABpraaapp:104	ABpraaapp	104	2201	-22798	-3	4	2201	20.5	222	368	42	330619
ABpraaappa:137	ABpraaappa	137	2329	-22670	230	246	2329	23.0	211	355	32	169662
ABpraaappp:137	ABpraaappp	137	2124	-22875	36	43	2124	21.7	246	372	34	154198
ABpraap:51	ABpraap	51	2169	-22830	-61	-62	2169	14.9	337	354	54	313158
ABpraapa:75	ABpraapa	75	2331	-22668	-82	-83	2331	19.8	321	399	46	327052
ABpraapaa:104	ABpraapaa	104	2360	-22639	39	32	2360	25.1	231	403	40	356178
ABpraapaaa:143	ABpraapaaa	143	2492	-22507	314	368	2492	28.2	149	393	32	220430
ABpraapaap:143	ABpraapaap	143	2349	-22650	190	231	2349	28.9	189	408	34	216893
ABpraapap:104	ABpraapap	104	2424	-22575	3	-5	2424	25.3	283	411	41	314866
ABpraapapa:142	ABpraapapa	142	2453	-22546	184	188	2453	25.6	227	419	32	154169
ABpraapapp:142	ABpraapapp	142	2360	-22639	180	203	2360	29.1	265	407	37	220335
ABpraapp:75	ABpraapp	75	2262	-22737	23	25	2262	26.3	381	385	47	462700
ABpraappa:103	ABpraappa	103	2351	-22648	59	61	2351	19.9	312	404	40	284081
ABpraappaa:150	ABpraappaa	150	2546	-22453	228	212	2546	17.9	250	410	32	113614
ABpraappap:150	ABpraappap	150	2282	-22717	152	159	2282	20.6	295	402	35	143044
ABpraappp:103	ABpraappp	103	2285	-22714	148	150	2285	17.1	372	389	44	317128
ABpraapppa:143	ABpraapppa	143	2163	-22837	71	71	2163	13.3	322	383	35	124185
ABpraapppp:143	ABpraapppp	143	2098	-22901	92	94	2098	9.4	366	356	36	140351
ABprap:31	ABprap	31	2030	-22969	-168	-169	2030	24.2	394	378	62	572847
ABprapa:51	ABprapa	51	2121	-22878	-94	-96	2121	31.2	369	407	53	581140
ABprapaa:75	ABprapaa	75	2455	-22544	191	194	2455	34.9	361	420	45	495919
ABprapaaa:106	ABprapaaa	106	2576	-22423	329	348	2576	28.8	333	416	42	342168
ABprapaaaa:144	ABprapaaaa	144	2502	-22497	355	372	2502	26.7	314	395	34	156267
ABprapaaap:144	ABprapaaap	144	2431	-22568	272	313	2431	27.2	355	390	34	151905
ABprapaap:106	ABprapaap	106	2544	-22455	347	372	2544	25.3	390	406	41	326232
ABprapaapa:151	ABprapaapa	151	2302	-22697	269	287	2302	19.1	360	395	33	134058
ABprapaapp:151	ABprapaapp	151	2478	-22521	372	400	2478	18.4	402	383	34	137748
ABprapap:75	ABprapap	75	2444	-22555	176	179	2444	38.0	420	396	47	569344
ABprapapa:103	ABprapapa	103	2511	-22488	337	367	2511	26.4	450	395	42	370351
ABprapapaa:146	ABprapapaa	146	2560	-22439	417	449	2560	24.2	476	381	34	184331
ABprapapap:146	ABprapapap	146	2587	-22412	430	481	2587	21.6	509	335	34	205868
ABprapapp:103	ABprapapp	103	2611	-22388	456	458	2611	30.6	497	361	42	388023
ABprapappa:141	ABprapappa	141	2358	-22641	277	341	2358	27.0	528	343	34	171618
ABprapappp:141	ABprapappp	141	2437	-22562	413	433	2437	22.1	531	291	34	180230
ABprapp:51	ABprapp	51	2153	-22846	-33	-32	2153	31.0	448	367	53	548293
ABprappa:74	ABprappa	74	2492	-22507	279	280	2492	32.0	486	372	49	611463
ABprappaa:106	ABprappaa	106	2505	-22494	396	402	2505	13.6	433	371	42	321724
ABprappaaa:151	ABprappaaa	151	2362	-22638	301	297	2362	10.8	401	348	34	123597
ABprappaap:151	ABprappaap	151	2458	-22541	339	360	2458	10.4	438	317	34	131271
ABprappap:106	ABprappap	106	2621	-22378	467	483	2621	19.1	484	354	41	364764
ABprappapa:148	ABprappapa	148	2689	-22310	508	548	2689	19.3	442	375	34	187229
ABprappapp:148	ABprappapp	148	2600	-22399	537	551	2600	15.9	477	335	37	220206
ABprappp:74	ABprappp	74	2494	-22505	261	261	2494	37.7	519	298	46	559609
ABprapppa:107	ABprapppa	107	2575	-22424	430	444	2575	19.1	499	310	39	270150
ABprapppaa:151	ABprapppaa	151	2661	-22338	549	572	2661	9.3	467	281	33	118777
ABprapppap:151	ABprapppap	151	2454	-22545	311	380	2454	13.2	498	271	34	157128
ABprapppp:107	ABprapppp	107	2681	-22318	526	539	2681	19.7	515	261	41	335420
ABprappppa:149	ABprappppa	149	2858	-22142	757	781	2858	15.6	522	261	36	202858
ABprappppp:149	ABprappppp	149	2931	-22068	813	813	2931	20.5	525	216	33	151641
ABprp:18	ABprp	18	2127	-22872	-125	-125	2127	21.5	448	257	66	390815
ABprpa:32	ABprpa	32	2202	-22797	-20	-20	2202	10.2	407	277	61	280371
ABprpaa:52	ABprpaa	52	2125	-22874	-37	-38	2125	15.5	421	377	55	465481
ABprpaaa:76	ABprpaaa	76	2335	-22664	-2	-2	2335	10.2	345	373	45	215787
ABprpaaaa:105	ABprpaaaa	105	2247	-22752	45	48	2247	7.5	236	325	39	181024
ABprpaaaaa:141	ABprpaaaaa	141	2207	-22792	104	123	2207	8.3	198	291	33	135638
ABprpaaaap:141	ABprpaaaap	141	2135	-22864	74	83	2135	8.6	232	292	31	101103
ABprpaaap:105	ABprpaaap	105	2338	-22661	173	173	2338	7.1	284	335	38	149796
ABprpaaapa:142	ABprpaaapa	142	2120	-22879	3	13	2120	4.6	246	314	33	104769
ABprpaaapp:142	ABprpaaapp	142	2203	-22796	166	160	2203	7.6	280	323	31	79706
ABprpaap:76	ABprpaap	76	2311	-22688	79	85	2311	18.4	409	389	45	342113
ABprpaapa:103	ABprpaapa	103	2347	-22652	58	54	2347	13.3	277	375	41	205549
ABprpaapaa:143	ABprpaapaa	143	2328	-22671	206	221	2328	10.6	217	343	35	157035
ABprpaapap:143	ABprpaapap	143	2270	-22729	200	213	2270	11.6	253	357	32	103550
ABprpaapp:103	ABprpaapp	103	2218	-22781	19	21	2218	8.6	326	363	40	164586
ABprpaappa:141	ABprpaappa	141	2162	-22837	26	29	2162	9.3	286	370	36	114971
ABprpaappp:141	ABprpaappp	141	2108	-22891	64	72	2108	6.6	315	334	35	97679
ABprpap:52	ABprpap	52	2133	-22866	-68	-69	2133	16.0	482	284	54	383769
ABprpapa:75	ABprpapa	75	2280	-22719	62	63	2280	8.7	409	326	47	256928
ABprpapaa:104	ABprpapaa	104	2255	-22744	54	86	2255	7.2	295	266	38	151379
ABprpapaaa:146	ABprpapaaa	146	2293	-22706	-5	23	2293	10.3	277	230	32	111596
ABprpapaap:146	ABprpapaap	146	2251	-22749	190	190	2251	8.0	310	229	31	78522
ABprpapap:104	ABprpapap	104	2228	-22771	71	94	2228	6.9	317	215	42	178208
ABprpapapa:142	ABprpapapa	142	2240	-22759	61	122	2240	4.9	327	192	33	105658
ABprpapapp:142	ABprpapapp	142	2263	-22736	177	175	2263	7.7	363	183	34	137760
ABprpapp:75	ABprpapp	75	2328	-22671	66	67	2328	12.0	464	285	47	288549
ABprpappa:103	ABprpappa	103	2258	-22741	98	114	2258	7.5	354	218	42	167418
ABprpappaa:139	ABprpappaa	139	2356	-22643	174	242	2356	13.0	296	174	36	165724
ABprpappap:139	ABprpappap	139	2219	-22780	170	200	2219	13.7	336	165	36	178044
ABprpappp:103	ABprpappp	103	2271	-22728	105	112	2271	7.1	400	221	41	165379
ABprpapppa:141	ABprpapppa	141	2357	-22642	293	300	2357	13.1	382	148	34	168789
ABprpapppp:141	ABprpapppp	141	2452	-22547	346	371	2452	18.9	426	151	37	250975
ABprpp:32	ABprpp	32	2155	-22844	-126	-126	2155	21.7	495	290	63	510092
ABprppa:52	ABprppa	52	2200	-22799	-10	-18	2200	27.8	511	356	52	571929
ABprppaa:76	ABprppaa	76	2327	-22672	111	113	2327	16.3	454	372	45	370825
ABprppaaa:107	ABprppaaa	107	2184	-22815	82	90	2184	6.4	329	304	37	124190
ABprppaaaa:150	ABprppaaaa	150	2087	-22912	-38	24	2087	4.3	279	275	32	75728
ABprppaaap:150	ABprppaaap	150	2046	-22953	36	18	2046	4.0	318	266	32	79742
ABprppaap:107	ABprppaap	107	2206	-22793	82	84	2206	5.9	372	290	40	144389
ABprppaapa:149	ABprppaapa	149	2077	-22922	15	13	2077	4.8	352	234	31	84656
ABprppaapp:149	ABprppaapp	149	2149	-22850	141	142	2149	4.9	383	243	33	84378
ABprppap:76	ABprppap	76	2397	-22602	154	158	2397	22.7	491	340	45	431117
ABprppapa:106	ABprppapa	106	2187	-22812	80	88	2187	9.3	400	321	38	154893
ABprppapaa:147	ABprppapaa	147	1748	-19680	46	66	1748	5.9	341	292	35	63695
ABprppapap:147	ABprppapap	147	2059	-22940	-13	13	2059	3.1	375	297	31	50370
ABprppapp:106	ABprppapp	106	2294	-22705	159	171	2294	12.3	444	314	39	209267
ABprppappa:148	ABprppappa	148	1620	-17610	77	90	1620	9.5	402	293	33	39288
ABprppappp:148	ABprppappp	148	2190	-22809	62	82	2190	6.2	435	273	33	108031
ABprppp:52	ABprppp	52	2243	-22756	-38	-37	2243	29.8	533	264	54	617733
ABprpppa:76	ABprpppa	76	2378	-22621	175	178	2378	24.4	533	296	45	449837
ABprpppaa:105	ABprpppaa	105	2292	-22707	138	147	2292	9.0	460	296	41	246052
ABprpppaaa:147	ABprpppaaa	147	2130	-22869	41	54	2130	5.7	418	236	30	70229
ABprpppaap:147	ABprpppaap	147	2159	-22840	129	151	2159	10.8	468	214	33	107617
ABprpppap:105	ABprpppap	105	2303	-22696	156	175	2303	14.4	496	261	41	287022
ABprpppapa:146	ABprpppapa	146	2232	-22767	186	212	2232	15.8	485	210	35	168719
ABprpppapp:146	ABprpppapp	146	2439	-22560	334	360	2439	18.9	498	184	32	177646
ABprpppp:76	ABprpppp	76	2415	-22584	158	157	2415	24.0	518	227	46	428183
ABprppppa:104	ABprppppa	104	2284	-22715	125	130	2284	7.2	432	256	40	165494
ABprppppaa:143	ABprppppaa	143	2098	-22901	31	39	2098	7.6	394	202	33	117875
ABprppppap:143	ABprppppap	143	2122	-22877	88	102	2122	12.6	424	187	37	191332
ABprppppp:104	ABprppppp	104	2250	-22749	132	134	2250	12.2	449	198	42	236268
ABprpppppa:144	ABprpppppa	144	2346	-22653	304	352	2346	19.5	449	176	33	161865
ABprpppppp:144	ABprpppppp	144	2381	-22618	301	328	2381	22.4	485	164	32	189370
EMS:1	EMS	1	1887	-23112	-375	-375	1887	39.6	338	150	82	1541999
MS:10	MS	10	2022	-22977	-152	-152	2022	26.2	285	143	75	745024
MSa:23	MSa	23	2037	-22962	-148	-149	2037	28.3	234	165	68	569478
MSaa:39	MSaa	39	2065	-22934	-96	-96	2065	24.2	187	152	60	527513
MSaaa:59	MSaaa	59	2033	-22966	-107	-107	2033	21.0	154	191	52	399867
MSaaaa:83	MSaaaa	83	2162	-22837	2	3	2162	26.2	116	222	45	419413
MSaaaaa:110	MSaaaaa	110	2136	-22863	-4	27	2136	35.1	104	255	41	431706
MSaaaaaa:143	MSaaaaaa	143	2105	-22894	-215	-99	2105	36.8	73	257	31	238260
MSaaaaap:143	MSaaaaap	143	2146	-22853	-128	-23	2146	40.7	109	266	38	302762
MSaaaap:110	MSaaaap	110	2149	-22850	-83	-7	2149	40.9	157	290	41	430322
MSaaaapa:147	MSaaaapa	147	2094	-22905	-94	-33	2094	44.5	136	307	33	237439
MSaaaapp:147	MSaaaapp	147	2066	-22933	-52	-16	2066	46.6	182	318	34	258291
MSaaap:83	MSaaap	83	2161	-22838	-15	-18	2161	26.6	189	190	46	392157
MSaaapa:111	MSaaapa	111	2118	-22881	27	28	2118	36.0	167	244	41	377236
MSaaapaa:142	MSaaapaa	142	2041	-22958	-50	-30	2041	40.9	152	252	37	276413
MSaaapap:142	MSaaapap	142	2084	-22915	-79	-44	2084	43.5	196	277	36	256048
MSaaapp:111	MSaaapp	111	2147	-22852	92	98	2147	36.2	221	252	36	300858
MSaap:59	MSaap	59	2077	-22922	-52	-52	2077	16.6	248	166	51	300410
MSaapa:84	MSaapa	84	2137	-22862	-34	-33	2137	25.7	227	140	47	432330
MSaapaa:110	MSaapaa	110	2115	-22884	48	53	2115	31.0	230	188	41	322758
MSaapaaa:144	MSaapaaa	144	2022	-22977	-7	-1	2022	30.5	216	203	33	187426
MSaapaap:144	MSaapaap	144	2003	-22996	0	-1	2003	35.0	251	241	37	212663
MSaapap:110	MSaapap	110	2068	-22931	10	12	2068	27.4	284	160	38	258673
MSaapapa:151	MSaapapa	151	2173	-22826	140	141	2173	29.9	250	202	30	136715
MSaapapp:151	MSaapapp	151	2040	-22959	96	102	2040	28.1	291	185	32	122486
MSaapp:84	MSaapp	84	2175	-22824	25	26	2175	24.7	305	125	44	385211
MSaappa:119	MSaappa	119	2016	-22983	9	37	2016	22.4	315	152	36	237827
MSaappp:119	MSaappp	119	2075	-22924	82	89	2075	29.7	338	147	39	283528
MSap:39	MSap	39	2002	-22997	-146	-146	2002	33.7	267	135	58	594036
MSapa:61	MSapa	61	2094	-22905	-46	-45	2094	29.9	228	139	50	419664
MSapaa:87	MSapaa	87	2275	-22724	-22	-8	2275	37.8	178	195	45	450273
MSapaaa:119	MSapaaa	119	2301	-22698	-114	60	2301	44.3	128	211	38	350313
MSapaaaa:157	MSapaaaa	157	2466	-22533	-155	261	2466	42.2	90	213	28	149535
MSapaaap:157	MSapaaap	157	2323	-22677	33	49	2323	44.5	136	197	31	182483
MSapaap:119	MSapaap	119	2158	-22841	43	66	2158	41.3	182	194	38	334621
MSapap:87	MSapap	87	2220	-22779	-9	-3	2220	38.5	252	181	46	428434
MSapapa:116	MSapapa	116	2249	-22750	-12	22	2249	45.3	209	209	39	324475
MSapapaa:156	MSapapaa	156	2672	-22327	40	67	2672	47.6	156	196	32	193509
MSapapap:156	MSapapap	156	2682	-22317	236	276	2682	46.4	202	220	31	165056
MSapapp:116	MSapapp	116	2210	-22789	58	86	2210	46.1	252	224	40	320447
MSapp:61	MSapp	61	2130	-22869	-22	-23	2130	28.3	317	120	51	437511
MSappa:87	MSappa	87	2218	-22781	65	68	2218	34.2	291	164	44	374124
MSappaa:123	MSappaa	123	2113	-22886	107	118	2113	39.2	238	183	37	269908
MSappap:123	MSappap	123	2101	-22898	121	124	2101	37.0	291	178	39	271447
MSappp:87	MSappp	87	2189	-22810	-57	-41	2189	41.0	339	172	45	426255
MSapppa:126	MSapppa	126	2177	-22822	68	119	2177	45.3	276	187	38	279580
MSapppp:126	MSapppp	126	2156	-22843	84	116	2156	48.8	321	219	39	289642
MSp:23	MSp	23	2062	-22937	-111	-111	2062	19.0	327	218	67	365784
MSpa:39	MSpa	39	2066	-22933	-76	-77	2066	15.5	261	199	59	346922
MSpaa:59	MSpaa	59	2091	-22908	-32	-33	2091	12.0	271	246	50	173065
MSpaaa:84	MSpaaa	84	2271	-22728	110	112	2271	20.6	218	255	46	249136
MSpaaaa:110	MSpaaaa	110	2424	-22575	284	298	2424	26.6	138	282	40	325403
MSpaaaaa:142	MSpaaaaa	142	2493	-22506	245	271	2493	29.2	95	286	31	212790
MSpaaaap:142	MSpaaaap	142	2352	-22647	207	259	2352	34.0	138	305	35	233515
MSpaaap:110	MSpaaap	110	2397	-22602	277	288	2397	32.8	191	310	40	295598
MSpaaapa:142	MSpaaapa	142	2523	-22476	429	461	2523	37.4	168	322	32	199499
MSpaaapp:142	MSpaaapp	142	2415	-22584	367	372	2415	40.9	210	329	37	229919
MSpaap:84	MSpaap	84	2392	-22607	210	210	2392	23.1	280	209	44	255438
MSpaapa:116	MSpaapa	116	2259	-22740	182	194	2259	28.5	208	288	41	262626
MSpaapaa:150	MSpaapaa	150	2400	-22599	315	322	2400	30.0	171	294	30	157503
MSpaapap:150	MSpaapap	150	2238	-22761	204	229	2238	32.3	213	314	36	182155
MSpaapp:116	MSpaapp	116	2505	-22494	461	464	2505	28.5	264	288	33	126549
MSpap:59	MSpap	59	2213	-22786	19	19	2213	10.7	352	180	53	228765
MSpapa:83	MSpapa	83	2284	-22715	78	79	2284	14.1	318	166	47	255926
MSpapaa:110	MSpapaa	110	2226	-22773	126	126	2226	23.1	276	209	40	201734
MSpapaaa:142	MSpapaaa	142	2270	-22729	198	201	2270	24.3	241	231	33	131754
MSpapaap:142	MSpapaap	142	2119	-22881	89	103	2119	26.5	282	248	37	155840
MSpapap:110	MSpapap	110	2214	-22786	142	149	2214	20.8	327	196	39	184553
MSpapapa:151	MSpapapa	151	2301	-22698	143	151	2301	20.2	270	228	31	122173
MSpapapp:151	MSpapapp	151	1991	-23008	19	28	1991	19.9	312	217	32	93323
MSpapp:83	MSpapp	83	2312	-22687	77	76	2312	15.5	390	165	47	232684
MSpappa:115	MSpappa	115	2327	-22672	295	308	2327	17.6	347	163	38	224048
MSpappp:115	MSpappp	115	2286	-22713	236	248	2286	20.0	379	177	41	230298
MSpp:39	MSpp	39	2136	-22863	-76	-76	2136	9.7	368	214	60	309168
MSppa:61	MSppa	61	2171	-22828	-39	-40	2171	8.2	390	293	51	204568
MSppaa:88	MSppaa	88	2344	-22655	99	104	2344	15.9	258	259	42	191613
MSppaaa:118	MSppaaa	118	2325	-22674	206	241	2325	18.9	154	279	36	206462
MSppaaaa:156	MSppaaaa	156	2239	-22761	-65	46	2239	21.4	110	276	31	154190
MSppaaap:156	MSppaaap	156	2268	-22731	231	220	2268	21.2	166	274	32	131560
MSppaap:118	MSppaap	118	2276	-22723	133	147	2276	17.0	204	277	35	156611
MSppap:88	MSppap	88	2283	-22716	55	65	2283	16.8	318	256	44	184810
MSppapa:118	MSppapa	118	2202	-22797	155	161	2202	19.5	227	316	36	163749
MSppapaa:155	MSppapaa	155	2235	-22764	160	180	2235	18.5	187	314	29	94786
MSppapap:155	MSppapap	155	1984	-23015	18	27	1984	23.8	230	316	33	120264
MSppapp:118	MSppapp	118	2158	-22841	121	138	2158	23.5	260	330	38	167552
MSppp:61	MSppp	61	2200	-22799	-6	-7	2200	14.6	439	205	52	243083
MSpppa:87	MSpppa	87	2281	-22718	75	76	2281	18.7	358	270	44	174947
MSpppaa:122	MSpppaa	122	2125	-22874	121	137	2125	17.3	269	284	37	118973
MSpppap:122	MSpppap	122	2082	-22276	143	151	2082	17.2	311	270	35	82159
MSpppp:87	MSpppp	87	2292	-22707	68	68	2292	16.8	400	277	44	187902
MSppppa:125	MSppppa	125	2110	-22889	123	129	2110	17.2	290	332	37	130105
MSppppp:125	MSppppp	125	2170	-22829	185	198	2170	22.2	334	339	39	151653
E:10	E	10	1988	-23011	-365	-367	1988	40.5	424	148	71	817312
Ea:24	Ea	24	2064	-22935	-178	-179	2064	30.3	358	160	69	670300
Eal:57	Eal	57	2106	-22893	-69	-69	2106	30.0	314	205	57	333802
Eala:91	Eala	91	2179	-22820	-10	4	2179	39.3	250	273	50	322887
Ealaa:145	Ealaa	145	2170	-22829	91	91	2170	44.7	244	283	37	132881
Ealap:145	Ealap	145	2158	-22842	50	49	2158	46.3	311	295	40	160308
Ealp:91	Ealp	91	2193	-22806	37	36	2193	38.7	317	244	49	279813
Ealpa:144	Ealpa	144	2088	-22911	29	38	2088	41.1	291	255	39	141888
Ealpp:144	Ealpp	144	2209	-22790	167	159	2209	43.2	350	254	38	121128
Ear:57	Ear	57	2153	-22846	-61	-62	2153	24.6	362	297	56	283470
Eara:91	Eara	91	2126	-22873	-34	-19	2126	31.3	275	327	49	257429
Earaa:150	Earaa	150	1923	-23076	-93	-68	1923	36.2	254	324	36	109463
Earap:150	Earap	150	2038	-22961	35	37	2038	37.3	324	324	39	130815
Earp:91	Earp	91	2111	-22888	-11	-10	2111	31.0	343	298	50	238772
Earpa:149	Earpa	149	2019	-22980	21	31	2019	28.6	303	279	34	74870
Earpp:149	Earpp	149	2010	-22989	45	49	2010	34.6	371	294	38	101524
Ep:24	Ep	24	2077	-22922	-236	-239	2077	40.1	443	197	68	779975
Epl:58	Epl	58	2188	-22811	-99	-99	2188	40.0	393	213	58	429156
Epla:97	Epla	97	2177	-22822	-29	-21	2177	43.9	382	279	51	318105
Eplaa:156	Eplaa	156	2160	-22839	-68	-40	2160	48.4	364	318	38	147580
Eplap:156	Eplap	156	2117	-22882	53	51	2117	43.4	415	264	37	109843
Eplp:97	Eplp	97	2160	-22839	-25	-26	2160	41.7	450	234	49	293902
Eplpa:160	Eplpa	160	2208	-22792	223	237	2208	41.0	446	258	30	79917
Eplpp:160	Eplpp	160	2190	-22810	14	9	2190	36.0	470	194	30	103627
Epr:58	Epr	58	2201	-22798	-49	-51	2201	32.1	443	288	56	372486
Epra:96	Epra	96	2136	-22863	23	21	2136	30.0	388	334	48	222574
Epraa:153	Epraa	153	2153	-22846	65	68	2153	35.8	369	362	35	101529
Eprap:153	Eprap	153	2096	-22903	40	51	2096	32.3	413	339	36	106441
Eprp:96	Eprp	96	2198	-22801	43	44	2198	34.1	466	292	49	265144
Eprpa:157	Eprpa	157	2004	-22995	-10	-10	2004	34.0	430	306	34	85582
Eprpp:157	Eprpp	157	2073	-22926	113	116	2073	28.5	464	243	36	98869
P2:1	P2	1	1950	-23049	-417	-417	1950	37.2	495	248	87	1677590
C:12	C	12	2006	-22993	-423	-424	2006	46.4	417	304	72	883539
Ca:26	Ca	26	2017	-22982	-353	-359	2017	47.8	352	289	65	574538
Caa:45	Caa	45	2048	-22951	-400	-405	2048	52.1	343	296	58	478373
Caaa:69	Caaa	69	2079	-22920	-504	-505	2079	55.2	340	288	50	391049
Caaaa:96	Caaaa	96	2197	-22802	-366	-362	2197	54.8	406	317	45	317040
Caaaaa:135	Caaaaa	135	2076	-22923	-259	-230	2076	55.9	407	325	38	162271
Caaaap:135	Caaaap	135	2122	-22878	-32	-35	2122	51.2	458	326	37	162701
Caaap:96	Caaap	96	2255	-22744	-195	-208	2255	52.3	464	250	44	310809
Caaapa:129	Caaapa	129	2116	-22883	-46	-43	2116	49.7	495	297	38	176881
Caaapp:129	Caaapp	129	1988	-23011	-55	-51	1988	41.9	520	245	37	156029
Caap:69	Caap	69	2163	-22836	-541	-550	2163	56.8	420	234	46	356533
Caapa:103	Caapa	103	2155	-22844	-53	-68	2155	42.4	523	225	38	233698
Caapp:103	Caapp	103	2093	-22906	-53	-53	2093	39.8	525	179	43	267438
Caappd:150	Caappd	150	1909	-23090	-94	-83	1909	34.7	536	170	39	152823
Caappv:150	Caappv	150	1996	-23003	-82	-1	1996	27.2	503	148	30	107491
Cap:45	Cap	45	2037	-22962	-480	-481	2037	55.4	420	226	57	537519
Capa:73	Capa	73	2196	-22803	-254	-256	2196	50.4	402	141	47	409140
Capaa:115	Capaa	115	2093	-22906	28	34	2093	32.6	407	148	38	167023
Capap:115	Capap	115	2053	-22946	11	13	2053	31.8	459	156	41	211909
Capp:73	Capp	73	2107	-22892	-218	-220	2107	50.5	456	157	48	429896
Cappa:109	Cappa	109	2116	-22883	-85	-42	2116	43.2	469	168	42	285311
Cappaa:154	Cappaa	154	2220	-22779	129	133	2220	47.1	403	203	34	112430
Cappap:154	Cappap	154	2214	-22785	73	96	2214	44.8	446	178	35	159475
Cappp:109	Cappp	109	2061	-22938	1	9	2061	35.1	497	172	41	246376
Capppa:156	Capppa	156	2118	-22881	25	82	2118	42.9	467	170	35	171215
Capppp:156	Capppp	156	1995	-23005	-112	-50	1995	33.2	472	156	34	134795
Cp:26	Cp	26	2034	-22965	-350	-352	2034	43.3	442	335	67	677495
Cpa:44	Cpa	44	2064	-22935	-394	-396	2064	48.4	432	349	58	563733
Cpaa:69	Cpaa	69	2239	-22760	-251	-253	2239	50.7	439	346	52	451081
Cpaaa:97	Cpaaa	97	2363	-22636	36	39	2363	48.2	394	376	46	352111
Cpaaaa:136	Cpaaaa	136	2287	-22712	144	165	2287	48.7	382	385	37	190756
Cpaaap:136	Cpaaap	136	2285	-22714	168	171	2285	44.6	439	383	39	200814
Cpaap:97	Cpaap	97	2529	-22470	179	187	2529	46.1	477	338	45	329355
Cpaapa:133	Cpaapa	133	2293	-22706	164	173	2293	43.6	482	364	38	198013
Cpaapp:133	Cpaapp	133	2186	-22813	155	157	2186	39.0	520	311	38	188031
Cpap:69	Cpap	69	2264	-22735	-199	-206	2264	52.6	479	240	50	447822
Cpapa:100	Cpapa	100	2399	-22600	167	169	2399	39.1	526	287	45	297552
Cpapaa:144	Cpapaa	144	2331	-22668	260	260	2331	39.5	528	209	36	149874
Cpapap:144	Cpapap	144	2243	-22756	200	207	2243	31.4	541	292	36	156474
Cpapp:100	Cpapp	100	2329	-22670	187	188	2329	32.9	544	224	43	277324
Cpappd:145	Cpappd	145	2240	-22759	186	186	2240	29.1	545	243	35	121169
Cpappv:145	Cpappv	145	2172	-22827	137	153	2172	25.0	522	174	35	138569
Cpp:44	Cpp	44	2085	-22914	-246	-246	2085	46.5	505	262	58	584035
Cppa:71	Cppa	71	2264	-22735	-18	-18	2264	35.9	537	229	49	422510
Cppaa:112	Cppaa	112	2091	-22908	1	10	2091	18.3	441	211	41	157901
Cppaaa:158	Cppaaa	158	2251	-22748	325	326	2251	17.3	418	268	31	57938
Cppaap:158	Cppaap	158	2119	-22880	143	169	2119	18.0	453	218	31	81761
Cppap:112	Cppap	112	1266	-14039	5	13	1266	26.6	449	182	40	126691
Cppp:71	Cppp	71	2272	-22727	-45	-49	2272	44.6	495	174	50	457360
Cpppa:104	Cpppa	104	2241	-22758	64	71	2241	30.7	496	268	42	243973
Cpppaa:144	Cpppaa	144	2125	-22874	106	113	2125	23.4	439	326	34	95881
Cpppap:144	Cpppap	144	2113	-22886	106	115	2113	23.2	471	283	34	104429
Cpppp:104	Cpppp	104	2133	-22866	41	47	2133	27.8	508	206	41	227742
Cppppa:147	Cppppa	147	2093	-22906	58	60	2093	25.3	496	269	34	114387
Cppppp:147	Cppppp	147	2053	-22946	98	109	2053	27.0	478	198	33	137653
P3:12	P3	12	2053	-22946	-372	-377	2053	40.3	515	223	66	733379
D:32	D	32	2089	-22910	-350	-351	2089	39.4	524	221	60	544254
Da:58	Da	58	2099	-22900	-289	-292	2099	40.8	439	120	51	227650
Daa:93	Daa	93	2125	-22874	-103	-100	2125	33.7	370	148	42	157551
Daaa:130	Daaa	130	1978	-23021	-54	-55	1978	43.4	320	178	36	163773
Daap:130	Daap	130	1964	-23035	-53	-57	1964	37.0	360	160	39	177757
Dap:93	Dap	93	2215	-22784	-89	-93	2215	36.3	440	153	46	190273
Dapa:126	Dapa	126	2076	-22923	5	-5	2076	44.1	367	192	39	184024
Dapp:126	Dapp	126	2038	-22961	-35	-32	2038	41.8	411	201	40	191681
Dp:58	Dp	58	2149	-22850	-186	-189	2149	31.3	503	164	52	196329
Dpa:91	Dpa	91	1156	-10451	44	44	1156	17.2	447	214	38	25868
Dpaa:119	Dpaa	119	1692	-19735	78	77	1692	20.7	364	244	35	52333
Dpap:119	Dpap	119	719	-8209	8	12	719	12.8	403	247	37	32370
Dpp:91	Dpp	91	2042	-22958	-90	-91	2042	27.3	449	234	41	110800
P4:32	P4	32	2069	-22930	-197	-199	2069	32.9	467	139	55	342023
Z2:77	Z2	77	2020	-22979	-121	-120	2020	31.7	407	229	43	105254
Z3:77	Z3	77	1703	-19427	-61	-58	1703	28.1	347	199	40	77578
