# Supplementary material for: Quantitative Differences in Nuclear β-catenin and TCF Pattern Embryonic Cells in C. elegans
Source: PLoS Genet. 2015 Oct 21;11(10):e1005585. doi: 10.1371/journal.pgen.1005585 (PMC4619327; doi:10.1371/journal.pgen.1005585)
Supplement: S1 Data — For each cell analyzed, birth time is given in column 3 and the average nuclear reporter intensity over the lifetime of the cell (corrected for background) is given in column 7 (“blot”). For information on each embryo’s strain information and experimental conditions, refer to S2 Table. (ZIP) [file pgen.1005585.s005.zip › CAs/CA20110929_ceh-43_L3.csv]

cellTime	cell	time	none	global	local	blot	cross	z	x	y	size	gweight
ABa:3	ABa	3	0	0	0	0	0	31.4	515	226	86	1666195
ABal:12	ABal	12	0	0	0	0	0	28.8	542	207	80	1259645
ABala:23	ABala	23	0	0	0	0	0	34.2	584	275	72	1019503
ABalaa:36	ABalaa	36	0	0	0	0	0	39.0	602	290	65	961345
ABalaaa:55	ABalaaa	55	0	0	0	0	0	34.9	607	302	56	809162
ABalaaaa:79	ABalaaaa	79	0	0	0	0	0	34.4	592	328	47	679210
ABalaaaal:112	ABalaaaal	112	2590	-16488	927	957	2590	35.3	587	239	42	474168
ABalaaaala:150	ABalaaaala	150	4882	-20117	2211	2510	4882	43.6	584	200	34	257725
ABalaaaalp:150	ABalaaaalp	150	4904	-20095	2161	2486	4904	44.8	558	165	35	284358
ABalaaaar:112	ABalaaaar	112	2732	-16497	1093	1110	2732	38.6	603	304	41	507965
ABalaaaarl:151	ABalaaaarl	151	4919	-20080	2585	2631	4919	41.5	599	246	33	257956
ABalaaaarr:151	ABalaaaarr	151	4990	-20009	2523	2623	4990	37.5	586	308	33	269883
ABalaaap:79	ABalaaap	79	0	0	0	0	0	27.2	553	319	47	536821
ABalaaapa:108	ABalaaapa	108	2013	-14203	642	656	2013	27.3	596	298	42	490593
ABalaaapal:145	ABalaaapal	145	4321	-20678	1613	1878	4321	35.6	599	211	35	322772
ABalaaapar:145	ABalaaapar	145	4414	-20585	1827	2044	4414	34.5	612	274	34	301425
ABalaaapp:108	ABalaaapp	108	2020	-14195	641	664	2020	23.9	560	326	42	450805
ABalaaappl:145	ABalaaappl	145	4300	-20699	1570	1888	4300	30.7	605	302	34	308492
ABalaaappr:145	ABalaaappr	145	4140	-20859	1631	1777	4140	30.8	575	338	34	273556
ABalaap:55	ABalaap	55	0	0	0	0	0	45.6	551	266	56	776908
ABalaapa:80	ABalaapa	80	0	0	0	0	0	36.7	520	314	46	576475
ABalaapaa:113	ABalaapaa	113	2322	-18026	593	620	2322	33.1	558	358	40	458814
ABalaapaaa:156	ABalaapaaa	156	3456	-21543	1185	1299	3456	39.0	553	347	33	251986
ABalaapaap:156	ABalaapaap	156	3418	-21581	837	1066	3418	42.3	505	381	34	242069
ABalaapap:113	ABalaapap	113	2131	-17605	438	471	2131	30.2	517	373	40	396173
ABalaapapa:151	ABalaapapa	151	3295	-21704	1000	1091	3295	36.2	527	390	30	202632
ABalaapapp:151	ABalaapapp	151	2881	-22118	572	653	2881	34.9	492	390	33	210577
ABalaapp:80	ABalaapp	80	0	0	0	0	0	31.4	459	308	47	462379
ABalaappa:109	ABalaappa	109	1767	-15915	255	283	1767	21.7	524	360	40	443725
ABalaappaa:150	ABalaappaa	150	3146	-21853	738	907	3146	32.1	552	368	31	230082
ABalaappap:150	ABalaappap	150	2625	-22374	275	340	2625	28.6	517	358	34	254960
ABalaappp:109	ABalaappp	109	1531	-14896	154	170	1531	17.4	490	343	41	390625
ABalaapppa:144	ABalaapppa	144	3039	-21960	471	662	3039	23.8	557	341	35	325711
ABalaapppp:144	ABalaapppp	144	2592	-22407	229	331	2592	18.7	522	347	37	322242
ABalap:36	ABalap	36	0	0	0	0	0	20.5	553	294	65	658324
ABalapa:56	ABalapa	56	0	0	0	0	0	20.3	571	301	56	598942
ABalapaa:78	ABalapaa	78	0	0	0	0	0	18.3	576	303	49	576248
ABalapaaa:106	ABalapaaa	106	2188	-13436	787	812	2188	23.1	578	242	42	498704
ABalapaaaa:146	ABalapaaaa	146	4586	-20413	1996	2147	4586	29.3	604	225	34	336868
ABalapaaap:146	ABalapaaap	146	4129	-20870	1554	1684	4129	22.5	587	202	38	415544
ABalapaap:106	ABalapaap	106	2006	-12858	642	696	2006	25.1	561	197	42	479048
ABalapaapa:143	ABalapaapa	143	4669	-20330	1926	2148	4669	30.0	579	186	35	343419
ABalapaapp:143	ABalapaapp	143	3884	-21115	1211	1388	3884	26.8	549	158	36	332532
ABalapap:78	ABalapap	78	0	0	0	0	0	14.2	521	272	46	325144
ABalapapa:105	ABalapapa	105	1910	-12562	596	613	1910	18.1	537	212	41	407480
ABalapapaa:143	ABalapapaa	143	4820	-20179	2212	2306	4820	15.7	580	234	33	303146
ABalapapap:143	ABalapapap	143	3711	-21288	1296	1367	3711	13.6	559	191	39	372897
ABalapapp:105	ABalapapp	105	1552	-12019	392	405	1552	18.9	482	200	42	311589
ABalapappa:140	ABalapappa	140	3786	-21213	1321	1346	3786	20.0	512	169	35	269986
ABalapappp:140	ABalapappp	140	3628	-21371	1236	1288	3628	17.8	468	160	35	240396
ABalapp:56	ABalapp	56	0	0	0	0	0	31.8	488	267	57	533119
ABalappa:79	ABalappa	79	0	0	0	0	0	22.5	495	300	46	427216
ABalappaa:110	ABalappaa	110	2983	-15621	1216	1270	2983	19.0	570	282	40	452522
ABalappaaa:153	ABalappaaa	153	5871	-19128	2942	3296	5871	27.6	600	276	32	316849
ABalappaap:153	ABalappaap	153	4850	-20149	2025	2261	4850	21.4	584	272	35	332980
ABalappap:110	ABalappap	110	2218	-14692	690	739	2218	15.8	530	286	42	420022
ABalappapa:144	ABalappapa	144	4560	-20439	1874	2055	4560	23.9	596	318	34	305220
ABalappapp:144	ABalappapp	144	4008	-20991	1405	1526	4008	17.8	569	325	37	363816
ABalappp:79	ABalappp	79	0	0	0	0	0	22.4	421	254	47	293648
ABalapppa:106	ABalapppa	106	1659	-12625	433	448	1659	15.1	475	284	42	295947
ABalapppaa:141	ABalapppaa	141	4980	-20019	2272	2358	4980	17.2	542	293	34	254288
ABalapppap:141	ABalapppap	141	4488	-20512	1870	1949	4488	12.6	509	300	36	281429
ABalapppp:106	ABalapppp	106	1547	-12738	340	347	1547	14.5	403	286	42	228680
ABalappppa:141	ABalappppa	141	4316	-20683	1842	1870	4316	17.2	466	320	34	219939
ABalappppp:141	ABalappppp	141	4229	-20770	1794	1830	4229	14.6	425	329	33	180600
ABalp:23	ABalp	23	0	0	0	0	0	39.2	515	159	72	957126
ABalpa:36	ABalpa	36	0	0	0	0	0	40.7	562	173	65	857972
ABalpaa:56	ABalpaa	56	0	0	0	0	0	35.3	591	197	57	729791
ABalpaaa:78	ABalpaaa	78	0	0	0	0	0	40.3	605	281	46	694351
ABalpaaaa:111	ABalpaaaa	111	1842	-16907	241	256	1842	47.4	565	298	41	534968
ABalpaaaaa:151	ABalpaaaaa	151	2510	-22489	296	301	2510	52.4	554	247	35	302473
ABalpaaaap:151	ABalpaaaap	151	2662	-22337	-94	-10	2662	55.7	514	261	33	265649
ABalpaaap:111	ABalpaaap	111	1874	-16715	268	294	1874	48.0	561	256	41	529155
ABalpaaapa:150	ABalpaaapa	150	2734	-22265	463	503	2734	50.1	497	252	33	271616
ABalpaaapp:150	ABalpaaapp	150	2490	-22509	352	384	2490	45.8	470	225	34	275296
ABalpaap:78	ABalpaap	78	0	0	0	0	0	35.0	572	224	49	636987
ABalpaapa:106	ABalpaapa	106	1114	-11385	53	72	1114	40.1	568	230	45	595989
ABalpaapaa:136	ABalpaapaa	136	2413	-22586	239	317	2413	45.9	567	254	36	363702
ABalpaapap:136	ABalpaapap	136	2258	-22741	121	145	2258	46.0	525	225	40	420565
ABalpaapp:106	ABalpaapp	106	1430	-13700	88	148	1430	46.1	526	197	42	530323
ABalpaappa:144	ABalpaappa	144	2498	-22501	224	304	2498	49.8	548	183	34	311753
ABalpaappp:144	ABalpaappp	144	2439	-22560	76	213	2439	48.5	511	176	38	361107
ABalpap:56	ABalpap	56	0	0	0	0	0	48.0	521	161	57	720121
ABalpapa:78	ABalpapa	78	0	0	0	0	0	49.7	571	243	48	686598
ABalpapaa:107	ABalpapaa	107	1752	-14273	185	173	1752	52.5	551	256	42	487455
ABalpapaaa:146	ABalpapaaa	146	2828	-22171	101	83	2828	56.3	515	211	37	283856
ABalpapaap:146	ABalpapaap	146	3052	-21947	113	62	3052	57.5	483	241	35	249846
ABalpapap:107	ABalpapap	107	1720	-14305	60	78	1720	54.5	513	221	42	468639
ABalpapapa:146	ABalpapapa	146	2810	-22189	-126	13	2810	57.1	459	189	37	265496
ABalpapapp:146	ABalpapapp	146	2938	-22061	213	275	2938	57.8	418	190	36	247926
ABalpapp:78	ABalpapp	78	0	0	0	0	0	51.2	512	190	51	706565
ABalpappa:104	ABalpappa	104	1197	-10923	63	70	1197	54.9	496	238	43	491714
ABalpappaa:137	ABalpappaa	137	2816	-22183	75	283	2816	54.6	474	262	34	279108
ABalpappap:137	ABalpappap	137	2579	-22420	114	220	2579	54.2	443	247	37	294834
ABalpappp:104	ABalpappp	104	1246	-11253	44	43	1246	56.2	441	224	46	549188
ABalpapppa:138	ABalpapppa	138	2551	-22449	323	413	2551	49.2	437	221	36	310448
ABalpapppp:138	ABalpapppp	138	2406	-22593	125	197	2406	51.7	397	228	41	352896
ABalpp:36	ABalpp	36	0	0	0	0	0	31.0	469	116	64	630551
ABalppa:56	ABalppa	56	0	0	0	0	0	32.2	529	124	55	583976
ABalppaa:79	ABalppaa	79	0	0	0	0	0	41.3	588	180	47	607013
ABalppaaa:113	ABalppaaa	113	3078	-16792	1229	1322	3078	39.5	579	171	40	382091
ABalppaaaa:152	ABalppaaaa	152	5226	-19773	2353	2790	5226	40.8	594	178	34	255788
ABalppaaap:152	ABalppaaap	152	4610	-20389	1874	2187	4610	37.2	576	147	34	222540
ABalppaap:113	ABalppaap	113	3047	-16546	1151	1290	3047	43.0	548	145	40	408370
ABalppaapa:150	ABalppaapa	150	4918	-20081	2140	2514	4918	44.1	557	132	34	243227
ABalppaapp:150	ABalppaapp	150	4351	-20648	1365	1775	4351	41.7	531	126	35	229364
ABalppap:79	ABalppap	79	0	0	0	0	0	40.4	530	154	47	563009
ABalppapa:107	ABalppapa	107	2330	-12669	940	971	2330	50.2	504	169	41	410609
ABalppapaa:142	ABalppapaa	142	5225	-19774	2740	2761	5225	53.9	499	154	35	222057
ABalppapap:142	ABalppapap	142	4900	-20099	2480	2549	4900	50.3	470	190	34	208717
ABalppapp:107	ABalppapp	107	2088	-11973	744	803	2088	50.6	455	164	42	394886
ABalppappa:139	ABalppappa	139	4526	-20473	1807	2042	4526	51.9	455	154	35	232014
ABalppappp:139	ABalppappp	139	4647	-20352	1926	1977	4647	56.1	408	167	37	252658
ABalppp:56	ABalppp	56	0	0	0	0	0	41.3	444	125	56	591808
ABalpppa:79	ABalpppa	79	0	0	0	0	0	32.2	510	202	48	458863
ABalpppaa:108	ABalpppaa	108	3142	-13732	1462	1560	3142	31.7	544	158	40	419959
ABalpppaaa:148	ABalpppaaa	148	5663	-19336	2539	2900	5663	34.5	549	130	34	264956
ABalpppaap:148	ABalpppaap	148	5485	-19514	2401	2718	5485	28.2	542	112	34	245700
ABalpppap:108	ABalpppap	108	2458	-13255	888	997	2458	31.4	505	137	41	371879
ABalpppapa:143	ABalpppapa	143	5154	-19845	2059	2318	5154	36.6	518	105	34	230675
ABalpppapp:143	ABalpppapp	143	4618	-20381	1643	1990	4618	31.7	491	92	36	278939
ABalpppp:79	ABalpppp	79	0	0	0	0	0	35.0	435	189	48	390193
ABalppppa:106	ABalppppa	106	2622	-13002	1119	1159	2622	27.5	482	172	41	366596
ABalppppaa:146	ABalppppaa	146	5878	-19121	2643	2969	5878	29.0	517	139	33	237791
ABalppppap:146	ABalppppap	146	4935	-20064	1966	2196	4935	23.9	492	124	36	290199
ABalppppp:106	ABalppppp	106	1873	-11407	713	728	1873	28.9	437	127	44	410340
ABalpppppa:138	ABalpppppa	138	5115	-19884	2181	2439	5115	28.7	468	100	35	289201
ABalpppppp:138	ABalpppppp	138	4212	-20787	1620	1810	4212	30.0	428	94	39	338735
ABar:12	ABar	12	0	0	0	0	0	35.6	463	345	79	1379541
ABara:23	ABara	23	0	0	0	0	0	42.2	453	345	73	946402
ABaraa:36	ABaraa	36	0	0	0	0	0	44.2	511	339	66	922956
ABaraaa:56	ABaraaa	56	0	0	0	0	0	38.0	533	364	56	762196
ABaraaaa:79	ABaraaaa	79	0	0	0	0	0	40.0	544	364	45	655143
ABaraaaaa:109	ABaraaaaa	109	1482	-16017	9	66	1482	39.1	578	334	41	537963
ABaraaaaaa:149	ABaraaaaaa	149	2073	-22926	-90	-26	2073	45.5	584	283	34	304321
ABaraaaaap:149	ABaraaaaap	149	2215	-22784	61	134	2215	43.5	564	324	32	266130
ABaraaaap:109	ABaraaaap	109	1489	-16367	37	43	1489	41.0	539	306	39	501408
ABaraaaapa:151	ABaraaaapa	151	2082	-22917	-284	-65	2082	38.5	563	280	32	281104
ABaraaaapp:151	ABaraaaapp	151	2226	-22773	203	210	2226	32.7	537	251	30	239063
ABaraaap:79	ABaraaap	79	0	0	0	0	0	33.1	484	369	47	632580
ABaraaapa:104	ABaraaapa	104	924	-10794	-37	-19	924	42.1	517	364	44	597157
ABaraaapaa:136	ABaraaapaa	136	2122	-22877	56	78	2122	46.2	554	305	36	388446
ABaraaapap:136	ABaraaapap	136	2183	-22816	1	78	2183	45.7	518	310	37	395864
ABaraaapp:104	ABaraaapp	104	1054	-12140	-16	-4	1054	41.8	471	386	42	561649
ABaraaappa:140	ABaraaappa	140	2158	-22841	15	69	2158	43.8	524	349	34	316550
ABaraaappp:140	ABaraaappp	140	2189	-22810	-399	-66	2189	47.7	495	350	35	335473
ABaraap:56	ABaraap	56	0	0	0	0	0	48.1	453	343	57	778436
ABaraapa:77	ABaraapa	77	0	0	0	0	0	49.5	491	353	49	781183
ABaraapaa:106	ABaraapaa	106	1249	-13333	39	45	1249	48.5	518	293	42	544710
ABaraapaaa:142	ABaraapaaa	142	2240	-22759	186	196	2240	40.7	538	249	33	311410
ABaraapaap:142	ABaraapaap	142	2152	-22847	84	100	2152	37.9	498	247	34	273763
ABaraapap:106	ABaraapap	106	1183	-13102	19	20	1183	48.2	479	264	43	516036
ABaraapapa:141	ABaraapapa	141	2094	-22905	50	49	2094	36.4	475	218	37	331240
ABaraapapp:141	ABaraapapp	141	2060	-22939	56	63	2060	33.2	440	203	35	268189
ABaraapp:77	ABaraapp	77	0	0	0	0	0	49.9	413	352	48	713636
ABaraappa:104	ABaraappa	104	1095	-12099	0	11	1095	49.2	455	289	41	494259
ABaraappaa:140	ABaraappaa	140	2345	-22654	266	278	2345	37.0	522	301	35	320830
ABaraappap:140	ABaraappap	140	2248	-22751	89	115	2248	38.2	477	289	36	311420
ABaraappp:104	ABaraappp	104	1087	-11769	-21	5	1087	49.8	406	289	43	541757
ABaraapppa:139	ABaraapppa	139	2234	-22765	-11	5	2234	39.3	443	284	36	305507
ABaraapppp:139	ABaraapppp	139	2129	-22870	83	90	2129	33.4	407	279	37	300252
ABarap:36	ABarap	36	0	0	0	0	0	42.7	423	367	65	823395
ABarapa:56	ABarapa	56	0	0	0	0	0	32.3	445	392	56	667203
ABarapaa:78	ABarapaa	78	0	0	0	0	0	38.8	458	395	46	647031
ABarapaaa:105	ABarapaaa	105	3079	-11663	1628	1702	3079	50.9	481	351	42	600218
ABarapaaaa:144	ABarapaaaa	144	6808	-18191	4009	4096	6808	53.6	498	299	34	312204
ABarapaaap:144	ABarapaaap	144	7622	-17377	4137	4543	7622	55.4	460	316	33	302958
ABarapaap:105	ABarapaap	105	2526	-10708	1102	1239	2526	53.1	446	329	41	555395
ABarapaapa:139	ABarapaapa	139	6205	-18794	3376	3576	6205	46.6	479	313	34	351879
ABarapaapp:139	ABarapaapp	139	5395	-19604	1870	2587	5395	49.2	449	294	37	395146
ABarapap:78	ABarapap	78	0	0	0	0	0	36.7	394	399	47	636247
ABarapapa:104	ABarapapa	104	2748	-10108	1252	1393	2748	51.9	421	354	42	569778
ABarapapaa:139	ABarapapaa	139	7047	-17953	2937	3735	7047	55.7	433	302	35	315505
ABarapapap:139	ABarapapap	139	6173	-18826	2794	3120	6173	56.9	398	276	38	362515
ABarapapp:104	ABarapapp	104	1943	-9347	788	875	1943	51.6	384	334	44	584555
ABarapappa:135	ABarapappa	135	6077	-18922	3031	3312	6077	47.7	413	287	35	334283
ABarapappp:135	ABarapappp	135	4891	-20108	1952	2343	4891	51.4	369	282	39	382509
ABarapp:56	ABarapp	56	0	0	0	0	0	43.8	365	376	56	772037
ABarappa:79	ABarappa	79	0	0	0	0	0	38.1	348	404	47	624327
ABarappaa:107	ABarappaa	107	4445	-11804	2481	2702	4445	47.5	410	365	41	525818
ABarappaaa:147	ABarappaaa	147	9521	-15478	5719	6197	9521	52.8	419	334	34	262762
ABarappaap:147	ABarappaap	147	10047	-14952	6475	6728	10047	52.8	381	319	31	216999
ABarappap:107	ABarappap	107	3571	-11705	1953	2123	3571	47.1	355	364	43	555183
ABarappapa:143	ABarappapa	143	7825	-17174	4359	5018	7825	50.3	381	371	37	339188
ABarappapp:143	ABarappapp	143	9205	-15794	5987	6244	9205	52.9	346	347	34	286008
ABarappp:79	ABarappp	79	0	0	0	0	0	37.6	299	384	46	569443
ABarapppa:105	ABarapppa	105	3270	-10918	1740	1898	3270	39.8	410	382	42	517277
ABarapppaa:142	ABarapppaa	142	9269	-15730	5860	6379	9269	49.7	473	363	35	304237
ABarapppap:142	ABarapppap	142	9507	-15492	5122	6225	9507	48.5	441	360	36	334131
ABarapppp:105	ABarapppp	105	2860	-10374	1436	1574	2860	38.9	354	385	42	512300
ABarappppa:139	ABarappppa	139	8536	-16463	4854	5587	8536	46.1	419	370	37	356799
ABarappppp:139	ABarappppp	139	7971	-17028	4801	5304	7971	43.8	382	385	38	390998
ABarp:23	ABarp	23	0	0	0	0	0	16.2	375	328	73	520437
ABarpa:36	ABarpa	36	0	0	0	0	0	15.1	432	342	66	493396
ABarpaa:56	ABarpaa	56	0	0	0	0	0	14.7	485	334	56	428164
ABarpaaa:78	ABarpaaa	78	199	-2143	-32	-32	199	13.2	501	337	48	454644
ABarpaaaa:110	ABarpaaaa	110	1633	-16315	95	103	1633	7.4	544	243	42	435563
ABarpaaaaa:149	ABarpaaaaa	149	2686	-22313	192	298	2686	11.9	564	260	37	392171
ABarpaaaap:149	ABarpaaaap	149	2628	-22372	382	397	2628	5.5	539	244	36	315328
ABarpaaap:110	ABarpaaap	110	2018	-18713	224	231	2018	7.5	503	219	37	269318
ABarpaaapa:151	ABarpaaapa	151	2451	-22548	257	288	2451	11.0	510	244	34	248858
ABarpaaapp:151	ABarpaaapp	151	2388	-22611	218	230	2388	6.2	482	232	32	204137
ABarpaap:78	ABarpaap	78	368	-3477	0	0	368	7.8	452	292	50	300564
ABarpaapa:104	ABarpaapa	104	1237	-12651	111	111	1237	6.9	456	232	42	240945
ABarpaapaa:140	ABarpaapaa	140	2187	-22812	146	154	2187	7.7	446	236	32	150466
ABarpaapap:140	ABarpaapap	140	1970	-23029	-63	-62	1970	6.3	399	212	37	151991
ABarpaapp:104	ABarpaapp	104	1185	-12385	96	97	1185	6.7	391	228	44	191194
ABarpaappa:139	ABarpaappa	139	2018	-22981	-20	-15	2018	4.7	356	225	38	124489
ABarpaappp:139	ABarpaappp	139	2019	-22980	-17	-6	2019	6.7	306	187	37	109087
ABarpap:56	ABarpap	56	0	0	0	0	0	23.8	402	319	56	370760
ABarpapa:78	ABarpapa	78	0	0	0	0	0	19.7	423	342	48	405387
ABarpapaa:106	ABarpapaa	106	1494	-14531	67	76	1494	6.1	490	293	43	355826
ABarpapaaa:145	ABarpapaaa	145	2906	-22093	474	563	2906	5.3	513	288	34	266928
ABarpapaap:145	ABarpapaap	145	2539	-22460	236	269	2539	5.5	474	292	35	217498
ABarpapap:106	ABarpapap	106	1595	-15509	115	113	1595	5.9	441	297	40	231506
ABarpapapa:144	ABarpapapa	144	2292	-22707	173	181	2292	6.5	437	284	33	152136
ABarpapapp:144	ABarpapapp	144	2158	-22841	94	98	2158	5.4	393	271	36	129601
ABarpapp:78	ABarpapp	78	0	0	0	0	0	15.1	355	292	48	244179
ABarpappa:105	ABarpappa	105	1366	-14173	66	77	1366	7.3	352	299	42	198397
ABarpappaa:142	ABarpappaa	142	2395	-22604	227	255	2395	6.3	358	344	36	213412
ABarpappap:142	ABarpappap	142	2341	-22658	221	243	2341	9.3	313	341	37	208848
ABarpappp:105	ABarpappp	105	2403	-22015	213	223	2403	4.6	404	321	41	250559
ABarpapppa:148	ABarpapppa	148	2745	-22254	427	436	2745	4.5	431	337	31	191150
ABarpapppp:148	ABarpapppp	148	2397	-22602	216	248	2397	5.7	391	327	36	201373
ABarpp:36	ABarpp	36	129	-1061	16	16	129	12.3	312	315	67	405623
ABarppa:57	ABarppa	57	282	-3288	-59	-59	282	9.3	379	284	56	244297
ABarppaa:78	ABarppaa	78	874	-7996	49	49	874	7.2	388	245	47	182223
ABarppaaa:109	ABarppaaa	109	1618	-15273	223	229	1618	7.7	361	164	40	132486
ABarppaaaa:146	ABarppaaaa	146	2667	-22332	509	538	2667	11.9	314	125	37	137006
ABarppaaap:146	ABarppaaap	146	2507	-22492	368	371	2507	5.0	340	147	35	106986
ABarppaap:109	ABarppaap	109	1670	-15221	267	270	1670	13.2	308	158	42	195110
ABarppaapa:146	ABarppaapa	146	2621	-22378	516	526	2621	10.0	266	135	39	129110
ABarppaapp:146	ABarppaapp	146	2959	-22040	757	760	2959	15.6	224	118	34	129476
ABarppap:78	ABarppap	78	360	-3672	-6	-6	360	13.5	328	202	49	214406
ABarppapa:109	ABarppapa	109	2031	-15991	491	504	2031	23.4	291	138	41	249629
ABarppapaa:152	ABarppapaa	152	3211	-21788	902	1002	3211	21.2	261	86	36	192320
ABarppapap:152	ABarppapap	152	3105	-21894	851	884	3105	27.2	212	99	38	215822
ABarppapp:109	ABarppapp	109	2056	-16124	531	542	2056	24.4	219	140	43	303484
ABarppappa:153	ABarppappa	153	3140	-21859	923	980	3140	23.3	176	124	35	189234
ABarppappp:153	ABarppappp	153	3838	-21161	1596	1592	3838	31.8	129	142	35	235732
ABarppp:57	ABarppp	57	0	0	0	0	0	15.7	289	296	56	294872
ABarpppa:79	ABarpppa	79	186	-1599	25	25	186	9.6	295	271	47	190472
ABarpppaa:107	ABarpppaa	107	2297	-19044	438	440	2297	4.8	324	268	40	127800
ABarpppaaa:148	ABarpppaaa	148	3293	-21706	1011	1027	3293	2.7	345	295	32	75393
ABarpppaap:148	ABarpppaap	148	3034	-21965	873	912	3034	5.0	299	296	38	118028
ABarpppap:107	ABarpppap	107	1496	-14044	171	183	1496	7.2	280	258	40	131422
ABarpppapa:144	ABarpppapa	144	2585	-22414	449	453	2585	5.0	280	241	37	86606
ABarpppapp:144	ABarpppapp	144	2941	-22058	750	758	2941	6.7	241	287	34	92038
ABarpppp:79	ABarpppp	79	0	0	0	0	0	17.1	231	249	50	263656
ABarppppa:109	ABarppppa	109	1900	-16392	332	339	1900	7.2	235	292	43	200978
ABarppppaa:150	ABarppppaa	150	3224	-21775	986	993	3224	9.0	262	343	37	174799
ABarppppap:150	ABarppppap	150	3331	-21668	1020	1053	3331	10.7	216	334	37	172287
ABarppppp:109	ABarppppp	109	1739	-15366	294	303	1739	10.6	181	259	43	199030
ABarpppppa:147	ABarpppppa	147	3403	-21596	1099	1126	3403	9.7	179	310	36	151451
ABarpppppp:147	ABarpppppp	147	3885	-21114	1645	1661	3885	16.3	129	306	37	253096
ABp:3	ABp	3	0	0	0	0	0	31.4	338	334	85	1468631
ABpl:13	ABpl	13	396	-4149	-19	-19	396	16.9	365	218	79	590385
ABpla:24	ABpla	24	215	-1868	6	6	215	11.3	474	214	74	438047
ABplaa:36	ABplaa	36	0	0	0	0	0	12.2	501	199	67	461236
ABplaaa:56	ABplaaa	56	0	0	0	0	0	12.8	550	204	58	466624
ABplaaaa:78	ABplaaaa	78	0	0	0	0	0	17.8	578	219	48	561142
ABplaaaaa:105	ABplaaaaa	105	1319	-13424	90	99	1319	16.0	542	160	42	421674
ABplaaaaaa:144	ABplaaaaaa	144	2719	-22280	361	482	2719	8.0	548	189	37	353049
ABplaaaaap:144	ABplaaaaap	144	2367	-22632	106	144	2367	10.6	508	173	36	262528
ABplaaaap:105	ABplaaaap	105	1269	-13473	35	41	1269	10.2	495	162	41	308885
ABplaaaapa:144	ABplaaaapa	144	2375	-22624	236	245	2375	9.0	476	192	34	189672
ABplaaaapp:144	ABplaaaapp	144	2191	-22808	119	124	2191	7.1	430	179	34	132373
ABplaaap:78	ABplaaap	78	207	-1578	44	44	207	9.3	505	209	47	309955
ABplaaapa:106	ABplaaapa	106	1444	-14834	109	116	1444	8.4	457	156	40	273859
ABplaaapaa:149	ABplaaapaa	149	2891	-22108	652	653	2891	9.3	457	140	31	190962
ABplaaapap:149	ABplaaapap	149	2280	-22719	100	132	2280	11.5	423	130	34	171068
ABplaaapp:106	ABplaaapp	106	1286	-13845	56	65	1286	9.3	414	157	42	249572
ABplaaappa:144	ABplaaappa	144	2384	-22615	224	237	2384	13.3	397	110	34	189190
ABplaaappp:144	ABplaaappp	144	2338	-22662	175	199	2338	11.8	358	121	38	208594
ABplaap:56	ABplaap	56	0	0	0	0	0	20.3	472	164	58	435451
ABplaapa:78	ABplaapa	78	0	0	0	0	0	21.2	531	156	49	545740
ABplaapaa:106	ABplaapaa	106	1459	-13925	132	154	1459	22.6	521	117	43	494877
ABplaapaaa:145	ABplaapaaa	145	2602	-22397	278	305	2602	16.4	541	132	35	301072
ABplaapaap:145	ABplaapaap	145	2524	-22475	122	202	2524	16.0	507	115	36	302759
ABplaapap:106	ABplaapap	106	1303	-13279	78	85	1303	18.3	475	110	42	430496
ABplaapapa:142	ABplaapapa	142	2463	-22536	177	229	2463	18.7	441	103	40	378052
ABplaapapp:142	ABplaapapp	142	2670	-22329	193	305	2670	18.7	473	97	33	270909
ABplaapp:78	ABplaapp	78	0	0	0	0	0	20.1	452	144	49	413095
ABplaappa:104	ABplaappa	104	1326	-12775	128	153	1326	21.8	432	85	42	448085
ABplaappaa:143	ABplaappaa	143	2753	-22246	306	462	2753	24.9	447	68	32	269352
ABplaappap:143	ABplaappap	143	2454	-22545	184	277	2454	24.1	396	77	37	284129
ABplaappp:104	ABplaappp	104	1108	-11391	57	79	1108	25.8	384	91	44	461050
ABplaapppa:138	ABplaapppa	138	2424	-22575	315	340	2424	29.0	368	71	37	307393
ABplaapppp:138	ABplaapppp	138	2492	-22507	288	352	2492	30.0	326	67	38	342816
ABplap:36	ABplap	36	0	0	0	0	0	11.1	394	194	66	319934
ABplapa:55	ABplapa	55	1181	-12454	-93	-93	1181	7.0	449	223	56	248599
ABplapaa:77	ABplapaa	77	953	-7667	123	123	953	8.0	467	172	48	287191
ABplapaaa:106	ABplapaaa	106	1466	-13117	278	286	1466	14.8	395	109	42	307471
ABplapaaaa:142	ABplapaaaa	142	2800	-22199	672	697	2800	21.7	373	122	35	200086
ABplapaaap:142	ABplapaaap	142	2799	-22200	568	641	2799	19.1	339	99	36	195672
ABplapaap:106	ABplapaap	106	1691	-14162	354	372	1691	15.5	339	104	41	265034
ABplapaapa:147	ABplapaapa	147	2977	-22022	733	810	2977	21.3	310	97	35	205046
ABplapaapp:147	ABplapaapp	147	3073	-21926	760	837	3073	25.8	280	79	36	241595
ABplapap:77	ABplapap	77	707	-6435	63	63	707	9.4	391	168	49	245891
ABplapapa:105	ABplapapa	105	1487	-12400	308	319	1487	19.4	298	94	43	336707
ABplapapaa:141	ABplapapaa	141	2947	-22052	646	730	2947	28.0	188	101	38	283284
ABplapapap:141	ABplapapap	141	3457	-21542	1088	1222	3457	34.7	158	100	37	350777
ABplapapp:105	ABplapapp	105	1567	-12320	371	400	1567	28.6	249	86	43	445234
ABplapappa:141	ABplapappa	141	3607	-21392	1116	1324	3607	40.8	146	109	37	374231
ABplapappp:141	ABplapappp	141	3744	-21255	1358	1503	3744	43.7	124	136	37	346168
ABplapp:55	ABplapp	55	0	0	0	0	0	19.0	381	159	55	293640
ABplappa:76	ABplappa	76	0	0	0	0	0	22.0	394	106	50	480275
ABplappaa:105	ABplappaa	105	1802	-12940	500	520	1802	31.4	340	77	42	429413
ABplappaaa:144	ABplappaaa	144	3882	-21117	1643	1671	3882	38.6	331	68	36	309936
ABplappaap:144	ABplappaap	144	3763	-21236	1402	1508	3763	37.1	283	67	36	298605
ABplappap:105	ABplappap	105	1787	-12955	444	503	1787	35.8	291	76	45	554650
ABplappapa:144	ABplappapa	144	3633	-21366	1241	1348	3633	34.2	250	76	36	293878
ABplappapp:144	ABplappapp	144	3542	-21457	1152	1263	3542	37.0	205	85	38	336653
ABplappp:76	ABplappp	76	0	0	0	0	0	31.9	337	135	48	459081
ABplapppa:108	ABplapppa	108	2372	-14502	799	867	2372	39.1	249	94	41	474545
ABplapppaa:148	ABplapppaa	148	4479	-20520	1988	2115	4479	43.6	229	96	36	293227
ABplapppap:148	ABplapppap	148	4213	-20786	1774	1895	4213	47.9	189	115	36	292567
ABplapppp:108	ABplapppp	108	2634	-14627	1073	1117	2634	43.2	197	97	42	493139
ABplappppa:150	ABplappppa	150	5034	-19965	2506	2594	5034	50.8	144	125	34	279959
ABplappppp:150	ABplappppp	150	5048	-19951	2600	2603	5048	51.5	134	173	33	259164
ABplp:24	ABplp	24	0	0	0	0	0	24.8	354	112	72	589885
ABplpa:36	ABplpa	36	0	0	0	0	0	32.7	383	95	65	619331
ABplpaa:55	ABplpaa	55	0	0	0	0	0	27.1	429	88	56	513844
ABplpaaa:78	ABplpaaa	78	0	0	0	0	0	32.5	523	111	47	561277
ABplpaaaa:106	ABplpaaaa	106	1436	-12848	207	239	1436	42.3	507	127	42	529912
ABplpaaaaa:141	ABplpaaaaa	141	2622	-22378	247	374	2622	47.0	484	131	35	339575
ABplpaaaap:141	ABplpaaaap	141	2840	-22159	452	647	2840	48.0	450	122	36	363136
ABplpaaap:106	ABplpaaap	106	1548	-13315	270	318	1548	43.2	466	103	42	526947
ABplpaaapa:143	ABplpaaapa	143	2758	-22241	523	661	2758	45.5	442	96	34	336199
ABplpaaapp:143	ABplpaaapp	143	2753	-22246	505	613	2753	43.4	414	86	34	319733
ABplpaap:78	ABplpaap	78	0	0	0	0	0	32.8	466	101	47	501346
ABplpaapa:104	ABplpaapa	104	1387	-12714	143	201	1387	35.9	471	101	43	572873
ABplpaapaa:143	ABplpaapaa	143	2846	-22153	362	510	2846	40.1	483	105	34	311458
ABplpaapap:143	ABplpaapap	143	2691	-22308	341	434	2691	38.4	448	86	36	399366
ABplpaapp:104	ABplpaapp	104	1256	-11938	133	162	1256	37.3	418	86	44	564192
ABplpaappa:140	ABplpaappa	140	2631	-22368	358	473	2631	36.4	411	69	37	386422
ABplpaappp:140	ABplpaappp	140	2625	-22374	410	496	2625	40.1	378	71	36	332362
ABplpap:55	ABplpap	55	0	0	0	0	0	41.4	355	97	56	599926
ABplpapa:77	ABplpapa	77	0	0	0	0	0	46.5	450	121	46	589608
ABplpapaa:106	ABplpapaa	106	1903	-13950	392	499	1903	50.2	438	132	41	494017
ABplpapaaa:147	ABplpapaaa	147	3108	-21891	677	869	3108	50.5	408	154	35	290399
ABplpapaap:147	ABplpapaap	147	3248	-21751	836	1009	3248	50.4	373	158	35	289306
ABplpapap:106	ABplpapap	106	1862	-13268	433	492	1862	51.4	397	129	42	499613
ABplpapapa:144	ABplpapapa	144	3416	-21583	591	693	3416	56.3	360	154	37	310598
ABplpapapp:144	ABplpapapp	144	3552	-21447	789	801	3552	56.7	322	165	35	278124
ABplpapp:77	ABplpapp	77	0	0	0	0	0	48.9	383	120	49	688824
ABplpappa:104	ABplpappa	104	1363	-11137	210	205	1363	54.3	371	167	43	507594
ABplpappaa:138	ABplpappaa	138	2940	-22059	510	510	2940	56.2	351	212	42	349406
ABplpappap:138	ABplpappap	138	3620	-21379	1233	1261	3620	55.6	309	210	31	258221
ABplpappp:104	ABplpappp	104	1800	-13080	166	162	1800	56.5	306	170	44	562915
ABplpapppa:146	ABplpapppa	146	3283	-21716	713	807	3283	56.5	274	215	36	306203
ABplpapppp:146	ABplpapppp	146	3374	-21625	741	889	3374	55.7	236	219	36	308950
ABplpp:36	ABplpp	36	0	0	0	0	0	27.6	291	99	65	556866
ABplppa:56	ABplppa	56	0	0	0	0	0	23.1	335	90	55	394695
ABplppaa:80	ABplppaa	80	0	0	0	0	0	35.7	416	84	47	549443
ABplppaaa:110	ABplppaaa	110	2439	-16164	767	826	2439	45.4	387	111	40	451720
ABplppaaaa:153	ABplppaaaa	153	3347	-21652	1045	1160	3347	47.9	402	112	34	242209
ABplppaaap:153	ABplppaaap	153	3458	-21541	1090	1234	3458	48.2	366	97	38	374479
ABplppaap:110	ABplppaap	110	2414	-15710	738	807	2414	49.0	337	123	41	447298
ABplppaapa:150	ABplppaapa	150	3953	-21046	1449	1544	3953	52.8	331	125	33	239905
ABplppaapp:150	ABplppaapp	150	3551	-21448	934	1172	3551	53.8	293	123	35	275806
ABplppap:80	ABplppap	80	0	0	0	0	0	35.2	357	105	46	467024
ABplppapa:109	ABplppapa	109	2013	-14878	495	556	2013	41.0	354	100	42	431034
ABplppapaa:146	ABplppapaa	146	3226	-21773	830	947	3226	47.1	354	90	35	257050
ABplppapap:146	ABplppapap	146	3382	-21617	961	1102	3382	47.9	312	89	36	319957
ABplppapp:109	ABplppapp	109	2223	-15459	612	683	2223	42.1	296	117	42	446482
ABplppappa:150	ABplppappa	150	3281	-21718	830	1034	3281	46.7	281	89	38	344465
ABplppappp:150	ABplppappp	150	3760	-21239	1101	1461	3760	49.3	246	99	37	322392
ABplppp:56	ABplppp	56	0	0	0	0	0	39.2	278	91	55	575505
ABplpppa:79	ABplpppa	79	0	0	0	0	0	43.1	333	87	47	588682
ABplpppaa:107	ABplpppaa	107	2202	-13586	724	794	2202	49.2	296	99	42	448273
ABplpppaaa:145	ABplpppaaa	145	4500	-20499	1862	2065	4500	52.8	267	120	34	231942
ABplpppaap:145	ABplpppaap	145	4232	-20768	1660	1791	4232	52.8	222	125	34	232441
ABplpppap:107	ABplpppap	107	2073	-13467	624	686	2073	48.6	245	100	41	452111
ABplpppapa:144	ABplpppapa	144	3695	-21304	983	1273	3695	53.5	192	145	36	254782
ABplpppapp:144	ABplpppapp	144	5176	-19823	2467	2570	5176	55.5	178	179	31	222488
ABplpppp:79	ABplpppp	79	0	0	0	0	0	50.6	290	116	48	629524
ABplppppa:107	ABplppppa	107	2152	-12847	761	791	2152	53.1	279	144	42	477093
ABplppppaa:142	ABplppppaa	142	4432	-20567	1855	1880	4432	56.1	278	165	34	252226
ABplppppap:142	ABplppppap	142	3827	-21172	1295	1374	3827	55.3	235	169	37	295823
ABplppppp:107	ABplppppp	107	2209	-13068	588	579	2209	57.1	236	169	45	528637
ABplpppppa:143	ABplpppppa	143	4250	-20749	1670	1827	4250	52.8	206	220	35	281332
ABplpppppp:143	ABplpppppp	143	4297	-20702	1607	1830	4297	51.0	175	210	36	298040
ABpr:13	ABpr	13	0	0	0	0	0	43.5	262	333	80	1473434
ABpra:23	ABpra	23	0	0	0	0	0	39.6	293	370	68	839398
ABpraa:36	ABpraa	36	0	0	0	0	0	34.7	336	390	64	719600
ABpraaa:55	ABpraaa	55	0	0	0	0	0	21.2	366	394	56	485786
ABpraaaa:77	ABpraaaa	77	0	0	0	0	0	22.1	389	398	47	505664
ABpraaaaa:108	ABpraaaaa	108	1594	-15478	159	177	1594	27.4	479	391	40	478427
ABpraaaaaa:149	ABpraaaaaa	149	2589	-22410	401	440	2589	26.3	507	389	33	282719
ABpraaaaap:149	ABpraaaaap	149	2583	-22416	419	513	2583	24.1	474	396	33	292630
ABpraaaap:108	ABpraaaap	108	1444	-14528	112	129	1444	25.9	435	406	41	467865
ABpraaaapa:144	ABpraaaapa	144	2410	-22589	239	274	2410	30.4	465	400	34	299140
ABpraaaapp:144	ABpraaaapp	144	2303	-22696	125	191	2303	24.8	433	406	35	315518
ABpraaap:77	ABpraaap	77	208	-1577	48	49	208	10.1	339	357	47	311110
ABpraaapa:105	ABpraaapa	105	1379	-13364	155	170	1379	19.2	438	370	41	474905
ABpraaapaa:144	ABpraaapaa	144	2727	-22273	448	474	2727	24.2	485	346	33	295203
ABpraaapap:144	ABpraaapap	144	2449	-22550	231	282	2449	20.3	457	372	35	333719
ABpraaapp:105	ABpraaapp	105	1118	-11381	99	109	1118	15.5	388	364	43	404044
ABpraaappa:137	ABpraaappa	137	2345	-22654	171	233	2345	21.2	419	383	36	370150
ABpraaappp:137	ABpraaappp	137	2362	-22637	196	244	2362	20.7	382	381	38	378445
ABpraap:55	ABpraap	55	0	0	0	0	0	34.1	297	381	57	669553
ABpraapa:76	ABpraapa	76	0	0	0	0	0	21.8	308	403	47	517532
ABpraapaa:105	ABpraapaa	105	1412	-13331	211	215	1412	15.4	412	381	42	466628
ABpraapaaa:144	ABpraapaaa	144	2737	-22262	418	485	2737	12.0	499	348	35	343290
ABpraapaap:144	ABpraapaap	144	2473	-22526	180	242	2473	11.5	455	360	36	311954
ABpraapap:105	ABpraapap	105	1275	-13197	87	95	1275	14.6	357	377	42	410518
ABpraapapa:143	ABpraapapa	143	2546	-22453	415	423	2546	12.5	417	382	34	277418
ABpraapapp:143	ABpraapapp	143	2518	-22481	355	388	2518	12.6	375	365	38	340341
ABpraapp:76	ABpraapp	76	0	0	0	0	0	20.7	245	346	48	422788
ABpraappa:104	ABpraappa	104	1371	-12731	205	218	1371	17.7	314	369	41	383218
ABpraappaa:143	ABpraappaa	143	2792	-22207	665	683	2792	16.0	358	404	33	247083
ABpraappap:143	ABpraappap	143	2632	-22367	444	460	2632	21.4	323	402	34	247691
ABpraappp:104	ABpraappp	104	1166	-11690	134	136	1166	18.4	259	361	44	415505
ABpraapppa:139	ABpraapppa	139	2627	-22373	514	542	2627	25.1	289	400	36	297949
ABpraapppp:139	ABpraapppp	139	2589	-22410	457	492	2589	27.7	250	387	35	291369
ABprap:36	ABprap	36	0	0	0	0	0	26.0	234	364	64	591322
ABprapa:55	ABprapa	55	0	0	0	0	0	14.9	261	366	54	383607
ABprapaa:78	ABprapaa	78	513	-3653	99	99	513	8.0	275	356	47	317348
ABprapaaa:108	ABprapaaa	108	1578	-15527	130	139	1578	8.7	312	363	43	327594
ABprapaaaa:146	ABprapaaaa	146	2433	-22566	311	336	2433	15.7	329	358	34	187032
ABprapaaap:146	ABprapaaap	146	2408	-22591	251	302	2408	16.5	288	364	36	199374
ABprapaap:108	ABprapaap	108	1637	-16487	133	139	1637	9.7	264	339	42	277511
ABprapaapa:148	ABprapaapa	148	2508	-22491	348	361	2508	18.8	263	366	31	162297
ABprapaapp:148	ABprapaapp	148	2588	-22411	419	449	2588	21.9	224	375	34	214203
ABprapap:78	ABprapap	78	0	0	0	0	0	9.8	198	317	46	257181
ABprapapa:106	ABprapapa	106	1585	-15676	131	136	1585	11.8	197	348	42	313640
ABprapapaa:148	ABprapapaa	148	2428	-22571	314	330	2428	15.0	164	351	36	210924
ABprapapap:148	ABprapapap	148	2592	-22407	412	478	2592	23.1	124	350	36	266266
ABprapapp:106	ABprapapp	106	1423	-13960	156	167	1423	13.7	148	303	43	313846
ABprapappa:145	ABprapappa	145	2700	-22299	511	587	2700	22.2	105	319	36	250499
ABprapappp:145	ABprapappp	145	2837	-22162	695	757	2837	33.4	91	314	35	305358
ABprapp:55	ABprapp	55	0	0	0	0	0	21.6	169	326	54	441749
ABprappa:78	ABprappa	78	0	0	0	0	0	15.4	138	308	48	395446
ABprappaa:109	ABprappaa	109	2014	-15668	513	535	2014	23.4	183	368	43	460175
ABprappaaa:150	ABprappaaa	150	3351	-21648	1128	1170	3351	30.9	223	385	34	238585
ABprappaap:150	ABprappaap	150	3603	-21396	1255	1339	3603	33.5	180	372	36	323322
ABprappap:109	ABprappap	109	2015	-15292	525	560	2015	21.4	123	329	43	477939
ABprappapa:148	ABprappapa	148	3037	-21962	835	857	3037	23.2	183	372	34	221697
ABprappapp:148	ABprappapp	148	3518	-21481	1300	1328	3518	30.9	134	358	34	261350
ABprappp:78	ABprappp	78	0	0	0	0	0	25.4	115	233	47	446223
ABprapppa:110	ABprapppa	110	2470	-16418	785	851	2470	29.2	116	309	40	446255
ABprapppaa:155	ABprapppaa	155	3842	-21157	1319	1548	3842	39.2	168	361	34	276755
ABprapppap:155	ABprapppap	155	3687	-21312	1218	1415	3687	40.7	138	333	34	267479
ABprapppp:110	ABprapppp	110	2396	-16055	780	856	2396	37.1	98	282	41	523215
ABprappppa:152	ABprappppa	152	3572	-21427	1210	1361	3572	40.6	108	320	34	287978
ABprappppp:152	ABprappppp	152	4140	-20859	1818	1929	4140	46.1	105	277	35	298559
ABprp:23	ABprp	23	0	0	0	0	0	46.2	203	281	69	813972
ABprpa:37	ABprpa	37	0	0	0	0	0	47.7	233	323	63	804778
ABprpaa:56	ABprpaa	56	0	0	0	0	0	33.4	207	380	54	633636
ABprpaaa:79	ABprpaaa	79	0	0	0	0	0	29.8	256	404	44	472912
ABprpaaaa:107	ABprpaaaa	107	1479	-13520	113	171	1479	33.1	394	407	41	444721
ABprpaaaaa:142	ABprpaaaaa	142	2850	-22149	406	547	2850	39.6	460	373	33	237989
ABprpaaaap:142	ABprpaaaap	142	2714	-22285	181	402	2714	38.6	426	390	34	256251
ABprpaaap:107	ABprpaaap	107	1504	-13495	185	220	1504	31.5	340	411	41	436154
ABprpaaapa:142	ABprpaaapa	142	3240	-21759	391	755	3240	37.1	395	383	36	318929
ABprpaaapp:142	ABprpaaapp	142	2765	-22234	232	501	2765	35.7	371	399	36	319864
ABprpaap:79	ABprpaap	79	0	0	0	0	0	26.5	199	370	46	444575
ABprpaapa:106	ABprpaapa	106	1529	-13602	264	279	1529	25.6	343	408	41	435277
ABprpaapaa:144	ABprpaapaa	144	3059	-21940	771	866	3059	31.3	416	401	34	268936
ABprpaapap:144	ABprpaapap	144	2805	-22194	429	567	2805	29.5	388	403	35	304157
ABprpaapp:106	ABprpaapp	106	1434	-13430	205	220	1434	28.1	291	405	41	405197
ABprpaappa:143	ABprpaappa	143	2694	-22305	402	489	2694	28.0	359	403	35	266348
ABprpaappp:143	ABprpaappp	143	2641	-22358	454	506	2641	30.8	330	413	34	226147
ABprpap:56	ABprpap	56	0	0	0	0	0	42.3	144	324	56	767573
ABprpapa:79	ABprpapa	79	0	0	0	0	0	40.0	201	377	45	596024
ABprpapaa:106	ABprpapaa	106	1543	-14310	-39	154	1543	43.1	320	377	40	475718
ABprpapaaa:147	ABprpapaaa	147	2856	-22143	-148	249	2856	44.3	363	347	34	287236
ABprpapaap:147	ABprpapaap	147	2578	-22421	171	344	2578	44.0	329	350	38	368047
ABprpapap:106	ABprpapap	106	1477	-14147	109	154	1477	42.6	285	381	41	504742
ABprpapapa:146	ABprpapapa	146	2685	-22315	-169	367	2685	49.4	317	352	34	275277
ABprpapapp:146	ABprpapapp	146	2803	-22196	470	564	2803	50.7	283	334	32	243207
ABprpapp:79	ABprpapp	79	0	0	0	0	0	41.3	145	325	47	653452
ABprpappa:106	ABprpappa	106	1440	-13690	125	164	1440	45.3	258	361	42	508456
ABprpappaa:144	ABprpappaa	144	2823	-22176	-362	235	2823	52.9	337	309	35	294995
ABprpappap:144	ABprpappap	144	2551	-22448	339	361	2551	52.0	295	300	34	267212
ABprpappp:106	ABprpappp	106	1448	-13416	187	200	1448	46.1	203	350	42	512578
ABprpapppa:143	ABprpapppa	143	2431	-22568	144	178	2431	52.3	249	311	35	284360
ABprpapppp:143	ABprpapppp	143	2628	-22371	197	339	2628	52.9	211	277	34	278386
ABprpp:37	ABprpp	37	0	0	0	0	0	38.4	140	318	64	837356
ABprppa:57	ABprppa	57	0	0	0	0	0	24.8	103	318	54	553396
ABprppaa:80	ABprppaa	80	0	0	0	0	0	26.2	154	367	44	448022
ABprppaaa:110	ABprppaaa	110	2157	-15967	603	628	2157	33.1	270	397	39	405608
ABprppaaaa:150	ABprppaaaa	150	3301	-21698	805	951	3301	38.3	346	388	33	229482
ABprppaaap:150	ABprppaaap	150	3410	-21590	1125	1208	3410	36.5	313	394	32	231134
ABprppaap:110	ABprppaap	110	2235	-16057	648	707	2235	38.6	235	383	40	443293
ABprppaapa:151	ABprppaapa	151	3573	-21426	1200	1358	3573	46.1	283	351	33	273723
ABprppaapp:151	ABprppaapp	151	3629	-21371	1111	1370	3629	46.4	246	352	34	260490
ABprppap:80	ABprppap	80	0	0	0	0	0	28.7	110	328	45	479945
ABprppapa:109	ABprppapa	109	1944	-14947	477	524	1944	33.2	198	371	42	450123
ABprppapaa:146	ABprppapaa	146	3061	-21938	776	895	3061	40.1	289	378	35	278391
ABprppapap:146	ABprppapap	146	3045	-21954	706	849	3045	40.3	254	381	35	281537
ABprppapp:109	ABprppapp	109	2069	-15787	450	525	2069	31.8	161	355	40	424807
ABprppappa:151	ABprppappa	151	3367	-21632	935	1088	3367	40.6	224	373	34	274667
ABprppappp:151	ABprppappp	151	3395	-21604	817	1116	3395	43.0	196	363	35	315972
ABprppp:57	ABprppp	57	0	0	0	0	0	37.4	88	268	54	712718
ABprpppa:80	ABprpppa	80	0	0	0	0	0	32.8	79	277	46	542042
ABprpppaa:107	ABprpppaa	107	2249	-14000	724	816	2249	31.8	123	344	42	452141
ABprpppaaa:147	ABprpppaaa	147	4206	-20793	1606	1802	4206	46.3	181	342	35	274173
ABprpppaap:147	ABprpppaap	147	4293	-20706	1711	1870	4293	43.4	152	300	34	267242
ABprpppap:107	ABprpppap	107	2268	-13756	803	888	2268	36.0	95	311	41	462197
ABprpppapa:146	ABprpppapa	146	3728	-21271	1120	1374	3728	48.5	135	307	39	324070
ABprpppapp:146	ABprpppapp	146	5307	-19692	2522	2806	5307	49.7	140	268	32	245935
ABprpppp:80	ABprpppp	80	0	0	0	0	0	43.8	95	257	48	683994
ABprppppa:108	ABprppppa	108	2191	-14024	745	775	2191	40.4	154	343	42	476113
ABprppppaa:145	ABprppppaa	145	3901	-21098	1362	1525	3901	46.2	220	339	34	264671
ABprppppap:145	ABprppppap	145	4017	-20982	1418	1550	4017	49.7	188	306	35	269690
ABprppppp:108	ABprppppp	108	2534	-13913	1082	1104	2534	45.9	124	303	42	523104
ABprpppppa:146	ABprpppppa	146	4586	-20413	1959	2105	4586	51.4	180	269	34	253592
ABprpppppp:146	ABprpppppp	146	4625	-20374	1826	2130	4625	50.2	147	240	31	215562
EMS:5	EMS	5	0	0	0	0	0	37.8	289	131	85	1574442
MS:15	MS	15	0	0	0	0	0	50.1	361	185	78	1063058
MSa:28	MSa	28	0	0	0	0	0	48.3	433	188	72	866410
MSaa:44	MSaa	44	0	0	0	0	0	51.8	478	223	65	864287
MSaaa:65	MSaaa	65	0	0	0	0	0	52.7	502	274	55	774297
MSaaaa:89	MSaaaa	89	0	0	0	0	0	42.7	535	294	46	606079
MSaaaaa:115	MSaaaaa	115	1692	-18619	-19	22	1692	32.1	552	277	40	438768
MSaaaaaa:147	MSaaaaaa	147	2261	-22738	-194	-39	2261	34.1	579	243	31	258538
MSaaaaap:147	MSaaaaap	147	2031	-22968	-104	-74	2031	27.5	552	232	35	315992
MSaaaap:115	MSaaaap	115	1622	-18831	-41	-37	1622	24.9	507	240	41	361604
MSaaaapa:148	MSaaaapa	148	2063	-22936	-32	-9	2063	20.2	540	224	34	299248
MSaaaapp:148	MSaaaapp	148	1996	-23003	-24	-19	1996	19.0	494	211	34	222847
MSaaap:89	MSaaap	89	0	0	0	0	0	46.5	468	257	47	561156
MSaaapa:116	MSaaapa	116	1664	-19169	-3	-2	1664	34.8	499	244	44	442594
MSaaapaa:146	MSaaapaa	146	2086	-22913	99	102	2086	29.3	514	215	38	310164
MSaaapap:146	MSaaapap	146	1958	-23041	-24	-22	1958	25.9	468	199	36	237504
MSaaapp:116	MSaaapp	116	1805	-20694	27	32	1805	30.8	432	227	37	299233
MSaap:65	MSaap	65	0	0	0	0	0	52.8	414	254	56	739954
MSaapa:90	MSaapa	90	0	0	0	0	0	52.9	427	239	48	656339
MSaapaa:116	MSaapaa	116	1723	-19243	21	25	1723	44.8	418	225	43	413009
MSaapaaa:147	MSaapaaa	147	2033	-22966	-68	-22	2033	42.2	436	224	36	288197
MSaapaap:147	MSaapaap	147	2016	-22983	-12	-5	2016	34.7	396	221	37	248370
MSaapap:116	MSaapap	116	1783	-19838	-54	-41	1783	51.1	362	229	40	430558
MSaapapa:153	MSaapapa	153	2142	-22857	9	4	2142	42.8	397	231	31	212118
MSaapapp:153	MSaapapp	153	2019	-22981	-78	-78	2019	43.8	355	219	35	246148
MSaapp:90	MSaapp	90	238	-2619	4	4	238	54.0	337	225	48	699793
MSaappa:125	MSaappa	125	2194	-22805	86	123	2194	50.8	330	215	38	393711
MSaappp:125	MSaappp	125	2207	-22792	55	117	2207	51.3	286	209	43	509832
MSap:44	MSap	44	0	0	0	0	0	51.6	394	158	62	756658
MSapa:65	MSapa	65	0	0	0	0	0	53.0	432	171	54	655660
MSapaa:90	MSapaa	90	0	0	0	0	0	41.6	474	208	44	422523
MSapaaa:119	MSapaaa	119	1909	-21739	-146	-83	1909	37.2	526	184	39	314241
MSapaaaa:156	MSapaaaa	156	2297	-22702	-295	-61	2297	38.9	555	180	30	158910
MSapaaap:156	MSapaaap	156	1997	-23002	-39	-33	1997	36.3	508	180	31	138042
MSapaap:119	MSapaap	119	1985	-21950	-5	11	1985	40.2	464	177	39	294540
MSapap:90	MSapap	90	0	0	0	0	0	41.7	413	181	46	403278
MSapapa:120	MSapapa	120	1996	-22289	28	29	1996	35.0	448	159	39	278102
MSapapaa:155	MSapapaa	155	2203	-22796	-7	31	2203	34.2	488	151	32	162161
MSapapap:155	MSapapap	155	2077	-22922	110	112	2077	33.4	443	157	32	151211
MSapapp:120	MSapapp	120	1985	-22446	15	24	1985	28.9	406	148	40	253319
MSapappa:164	MSapappa	164	2316	-22684	314	318	2316	27.0	467	156	30	146893
MSapappp:164	MSapappp	164	2254	-22745	178	179	2254	22.5	418	156	32	122667
MSapp:65	MSapp	65	0	0	0	0	0	54.5	346	186	54	637174
MSappa:90	MSappa	90	121	-1394	4	5	121	46.0	367	205	44	428572
MSappaa:123	MSappaa	123	2041	-22958	23	22	2041	40.9	408	170	39	260141
MSappap:123	MSappap	123	2113	-22886	71	85	2113	42.9	356	177	38	258601
MSappp:90	MSappp	90	224	-2632	-1	0	224	44.7	320	171	47	457150
MSapppa:125	MSapppa	125	2048	-22951	13	32	2048	37.3	385	137	40	312459
MSapppp:125	MSapppp	125	2035	-22964	8	15	2035	33.8	330	144	41	273435
MSp:28	MSp	28	0	0	0	0	0	46.5	324	236	72	789363
MSpa:44	MSpa	44	0	0	0	0	0	49.3	374	260	63	811071
MSpaa:64	MSpaa	64	0	0	0	0	0	45.4	382	308	54	593592
MSpaaa:89	MSpaaa	89	0	0	0	0	0	36.8	438	323	48	577715
MSpaaaa:115	MSpaaaa	115	1654	-18345	47	52	1654	31.6	504	318	43	528911
MSpaaaaa:145	MSpaaaaa	145	2276	-22723	14	81	2276	30.2	552	298	33	331097
MSpaaaap:145	MSpaaaap	145	2056	-22943	-36	-26	2056	26.8	511	282	39	398881
MSpaaap:115	MSpaaap	115	1681	-18907	6	12	1681	22.7	458	282	43	387447
MSpaaapa:149	MSpaaapa	149	2183	-22816	-61	13	2183	19.1	498	275	34	287348
MSpaaapp:149	MSpaaapp	149	2057	-22942	54	57	2057	16.3	454	240	38	268649
MSpaap:89	MSpaap	89	0	0	0	0	0	45.3	372	300	46	582304
MSpaapa:118	MSpaapa	118	1938	-20918	90	93	1938	32.4	445	283	44	480054
MSpaapaa:153	MSpaapaa	153	2130	-22869	79	85	2130	28.4	477	294	35	312127
MSpaapap:153	MSpaapap	153	2102	-22897	60	72	2102	25.9	435	282	37	254941
MSpaapp:118	MSpaapp	118	2144	-21293	192	208	2144	30.4	392	267	32	209014
MSpap:64	MSpap	64	0	0	0	0	0	54.1	298	285	57	809220
MSpapa:88	MSpapa	88	0	0	0	0	0	53.0	325	319	50	768624
MSpapaa:114	MSpapaa	114	1689	-17841	-31	28	1689	45.4	360	284	43	499972
MSpapaaa:146	MSpapaaa	146	2440	-22559	7	185	2440	41.2	401	277	37	350636
MSpapaap:146	MSpapaap	146	2229	-22770	139	154	2229	38.1	349	262	42	360556
MSpapap:114	MSpapap	114	1923	-18589	131	179	1923	50.6	303	281	41	512797
MSpapapa:153	MSpapapa	153	2473	-22526	82	246	2473	44.5	351	278	34	298383
MSpapapp:153	MSpapapp	153	2255	-22744	140	165	2255	46.8	321	262	35	291593
MSpapp:88	MSpapp	88	0	0	0	0	0	52.7	246	297	48	732185
MSpappa:121	MSpappa	121	2541	-22458	305	336	2541	51.7	282	284	39	476751
MSpappp:121	MSpappp	121	2317	-22682	159	171	2317	50.4	244	276	43	547500
MSpapppa:164	MSpapppa	164	2231	-22769	267	273	2231	43.0	288	279	34	252145
MSpapppp:164	MSpapppp	164	2388	-22611	148	245	2388	47.0	243	260	34	249665
MSpp:44	MSpp	44	0	0	0	0	0	49.6	274	293	61	823567
MSppa:65	MSppa	65	0	0	0	0	0	43.2	244	358	53	683883
MSppaa:90	MSppaa	90	0	0	0	0	0	38.0	345	334	44	423655
MSppaaa:120	MSppaaa	120	2236	-22069	227	232	2236	33.4	469	347	39	343941
MSppaaaa:156	MSppaaaa	156	2443	-22557	226	246	2443	38.9	505	340	31	176389
MSppaaap:156	MSppaaap	156	2331	-22668	165	180	2331	35.3	463	328	31	148379
MSppaap:120	MSppaap	120	2351	-22105	197	226	2351	35.4	419	338	37	304075
MSppap:90	MSppap	90	0	0	0	0	0	37.8	285	318	46	441744
MSppapa:119	MSppapa	119	2084	-21564	111	130	2084	29.3	398	346	40	338982
MSppapaa:156	MSppapaa	156	2334	-22665	189	188	2334	30.1	451	354	30	163224
MSppapap:156	MSppapap	156	2101	-22898	52	55	2101	28.6	409	333	33	184631
MSppapp:119	MSppapp	119	2034	-21829	109	118	2034	25.1	354	338	38	250184
MSppappa:163	MSppappa	163	2184	-22815	51	60	2184	22.0	420	331	34	196940
MSppappp:163	MSppappp	163	2001	-22998	28	41	2001	19.0	394	312	31	127026
MSppp:65	MSppp	65	0	0	0	0	0	51.0	196	288	54	715481
MSpppa:91	MSpppa	91	237	-2703	3	2	237	41.2	255	322	44	444004
MSpppaa:125	MSpppaa	125	2260	-22739	157	170	2260	35.7	369	325	39	277548
MSpppap:125	MSpppap	125	2284	-22715	203	220	2284	38.7	320	326	40	322337
MSpppp:91	MSpppp	91	198	-2074	21	21	198	38.0	216	302	44	427328
MSppppa:124	MSppppa	124	2205	-22795	170	183	2205	27.5	323	345	38	255818
MSppppp:124	MSppppp	124	2183	-22816	161	172	2183	26.3	278	334	39	248769
E:15	E	15	0	0	0	0	0	41.9	221	139	77	926168
Ea:29	Ea	29	0	0	0	0	0	45.3	273	159	70	872149
Eal:59	Eal	59	0	0	0	0	0	40.3	329	208	59	515354
Eala:93	Eala	93	1030	-10761	76	77	1030	25.7	401	219	51	299933
Ealaa:146	Ealaa	146	2313	-22686	290	291	2313	19.1	413	197	41	181863
Ealap:146	Ealap	146	2152	-22847	118	121	2152	16.8	340	194	41	118404
Ealp:93	Ealp	93	1038	-10754	77	79	1038	33.9	336	219	50	299829
Ealpa:146	Ealpa	146	2343	-22657	272	272	2343	28.9	373	189	42	182087
Ealpp:146	Ealpp	146	2214	-22786	160	163	2214	27.2	317	180	40	127124
Ear:59	Ear	59	0	0	0	0	0	32.0	298	296	57	406816
Eara:95	Eara	95	1122	-11377	81	93	1122	25.3	386	298	47	261349
Earaa:147	Earaa	147	2275	-22725	231	241	2275	19.3	410	266	39	163791
Earap:147	Earap	147	2203	-22796	124	136	2203	17.1	346	260	38	102017
Earp:95	Earp	95	1177	-11785	129	129	1177	25.2	309	275	48	219654
Earpa:149	Earpa	149	2321	-22678	228	241	2321	25.7	351	263	39	126759
Earpp:149	Earpp	149	2283	-22716	249	255	2283	26.7	287	252	41	139032
Ep:29	Ep	29	0	0	0	0	0	37.0	177	181	70	813801
Epl:60	Epl	60	0	0	0	0	0	37.8	252	180	58	463099
Epla:95	Epla	95	1118	-12062	60	62	1118	27.9	278	202	49	215265
Eplaa:150	Eplaa	150	1950	-21487	44	42	1950	17.2	289	172	36	66502
Eplap:150	Eplap	150	2158	-22841	147	148	2158	23.2	225	174	38	112783
Eplp:95	Eplp	95	1264	-13251	94	96	1264	30.6	200	200	50	265505
Eplpa:157	Eplpa	157	2188	-22811	213	225	2188	22.2	195	194	40	122770
Eplpp:157	Eplpp	157	2452	-22547	379	379	2452	36.6	166	216	40	194027
Epr:60	Epr	60	0	0	0	0	0	33.0	195	247	58	441399
Epra:98	Epra	98	1308	-13945	79	84	1308	22.4	253	278	48	227173
Epraa:157	Epraa	157	2264	-22735	252	258	2264	16.6	306	267	36	67282
Eprap:157	Eprap	157	2100	-22899	53	66	2100	19.5	246	237	38	100577
Eprp:98	Eprp	98	1382	-14490	100	103	1382	27.3	181	260	49	265707
Eprpa:161	Eprpa	161	1757	-23242	-189	-192	1757	32.2	229	258	36	82545
Eprpp:161	Eprpp	161	2263	-22736	225	223	2263	30.2	166	258	37	148810
P2:5	P2	5	0	0	0	0	0	33.0	136	238	82	1282389
C:19	C	19	0	0	0	0	0	17.6	210	231	75	457377
Ca:32	Ca	32	0	0	0	0	0	17.9	271	207	66	285540
Caa:50	Caa	50	0	0	0	0	0	14.5	311	190	58	211474
Caaa:74	Caaa	74	0	0	0	0	0	16.0	306	146	51	198851
Caaaa:103	Caaaa	103	1095	-12654	-1	3	1095	17.8	221	130	45	214087
Caaaaa:143	Caaaaa	143	1979	-23020	-21	-19	1979	11.6	204	160	37	97335
Caaaap:143	Caaaap	143	2024	-22975	14	19	2024	17.2	146	173	39	142474
Caaap:103	Caaap	103	994	-11505	-7	-6	994	29.9	163	131	45	283717
Caaapa:139	Caaapa	139	1998	-23001	16	21	1998	21.5	113	171	39	155362
Caaapp:139	Caaapp	139	2024	-22975	-40	-23	2024	34.4	114	178	39	213074
Caap:74	Caap	74	0	0	0	0	0	24.2	226	116	48	264668
Caapa:107	Caapa	107	1822	-17245	241	276	1822	35.3	108	168	38	284645
Caapp:107	Caapp	107	1449	-15217	91	103	1449	41.4	118	143	43	361739
Caappd:149	Caappd	149	2248	-22751	193	265	2248	45.2	84	184	39	233040
Caappv:149	Caappv	149	2699	-22300	311	497	2699	49.2	120	208	32	174754
Cap:50	Cap	50	0	0	0	0	0	22.8	232	135	58	281641
Capa:75	Capa	75	0	0	0	0	0	39.9	261	100	50	469852
Capaa:116	Capaa	116	1952	-20330	7	62	1952	49.1	234	172	44	406788
Capaaa:162	Capaaa	162	2182	-22817	92	104	2182	40.5	262	158	34	192784
Capaap:162	Capaap	162	2346	-22653	153	188	2346	46.0	229	204	34	187339
Capap:116	Capap	116	1934	-20016	56	74	1934	48.2	185	185	44	384525
Capapa:157	Capapa	157	2371	-22628	224	260	2371	42.4	222	156	38	252931
Capapp:157	Capapp	157	2504	-22495	191	287	2504	46.1	198	196	32	178844
Capp:75	Capp	75	0	0	0	0	0	38.0	206	107	48	384270
Cappa:112	Cappa	112	1760	-18648	66	82	1760	39.5	190	139	42	305374
Cappaa:161	Cappaa	161	2228	-22771	200	176	2228	32.2	222	154	36	154778
Cappap:161	Cappap	161	2254	-22745	133	166	2254	39.8	183	160	36	166675
Cappp:112	Cappp	112	1780	-18219	101	124	1780	45.9	149	167	43	374350
Capppa:157	Capppa	157	2362	-22637	204	229	2362	37.2	160	157	34	166680
Capppp:157	Capppp	157	2528	-22471	108	245	2528	46.1	157	206	32	166389
Cp:32	Cp	32	0	0	0	0	0	18.8	173	267	68	417020
Cpa:51	Cpa	51	200	-1722	14	14	200	10.7	192	235	59	229043
Cpaa:77	Cpaa	77	617	-6113	-33	-33	617	8.0	201	211	52	187526
Cpaaa:103	Cpaaa	103	1291	-14049	47	48	1291	6.0	244	200	45	127166
Cpaaaa:147	Cpaaaa	147	1596	-18140	-49	-52	1596	5.8	248	207	37	46809
Cpaaap:147	Cpaaap	147	1326	-15778	-63	-66	1326	8.0	192	246	36	37074
Cpaap:103	Cpaap	103	1005	-11832	-4	-4	1005	15.2	164	187	46	182337
Cpaapa:140	Cpaapa	140	2087	-22913	44	44	2087	8.9	156	245	37	89658
Cpaapp:140	Cpaapp	140	2044	-22955	49	49	2044	20.6	110	237	40	156934
Cpap:77	Cpap	77	0	0	0	0	0	23.0	158	148	51	293392
Cpapa:102	Cpapa	102	1120	-12832	4	3	1120	23.4	115	201	45	257109
Cpapaa:145	Cpapaa	145	2084	-22915	80	96	2084	36.2	73	217	38	222375
Cpapap:145	Cpapap	145	2153	-22846	159	168	2153	27.8	77	275	39	227613
Cpapp:102	Cpapp	102	1156	-12258	103	108	1156	38.6	94	181	44	357466
Cpappd:143	Cpappd	143	2148	-22851	142	154	2148	40.0	73	258	39	241759
Cpappv:143	Cpappv	143	2456	-22543	121	296	2456	47.3	105	236	34	202770
Cpp:51	Cpp	51	0	0	0	0	0	25.7	118	183	60	397777
Cppa:76	Cppa	76	0	0	0	0	0	36.7	92	197	51	501352
Cppaa:118	Cppaa	118	2068	-21264	80	104	2068	44.5	202	294	42	348240
Cppaaa:163	Cppaaa	163	2286	-22713	233	228	2286	36.0	252	310	35	162900
Cppaap:163	Cppaap	163	1962	-23037	-66	-68	1962	41.3	218	272	35	193876
Cppap:118	Cppap	118	2023	-21346	16	58	2023	43.8	162	258	43	359201
Cppapa:164	Cppapa	164	2065	-22934	-23	-25	2065	34.5	203	309	32	142686
Cppapp:164	Cppapp	164	2391	-22608	259	258	2391	40.5	174	283	30	146991
Cppp:76	Cppp	76	0	0	0	0	0	41.6	141	133	49	425504
Cpppa:111	Cpppa	111	1587	-17162	64	83	1587	34.0	126	252	42	290520
Cpppaa:151	Cpppaa	151	2096	-22904	41	41	2096	26.4	189	320	34	143007
Cpppap:151	Cpppap	151	2184	-22815	81	73	2184	31.8	150	304	34	168061
Cpppp:111	Cpppp	111	1691	-17753	77	92	1691	43.3	126	215	42	344591
Cppppa:156	Cppppa	156	2164	-22835	85	101	2164	32.8	132	274	37	194788
Cppppp:156	Cppppp	156	2210	-22789	117	133	2210	41.3	135	245	35	208173
P3:19	P3	19	0	0	0	0	0	36.7	102	217	69	766874
D:37	D	37	0	0	0	0	0	38.3	94	229	62	565509
Da:63	Da	63	0	0	0	0	0	49.9	199	138	54	273527
Daa:98	Daa	98	823	-9801	-47	-47	823	50.2	266	209	45	220229
Daaa:138	Daaa	138	2006	-22993	-25	-16	2006	38.2	327	141	37	170643
Daap:138	Daap	138	2025	-22974	-32	-32	2025	42.5	290	171	38	199000
Dap:98	Dap	98	642	-7445	-17	-17	642	49.3	198	196	47	213123
Dapa:132	Dapa	132	1940	-23059	-110	-116	1940	35.4	279	150	42	191856
Dapp:132	Dapp	132	1983	-23016	-55	-45	1983	35.1	224	187	42	202525
Dp:63	Dp	63	0	0	0	0	0	48.8	129	207	54	286944
Dpa:101	Dpa	101	821	-9893	-46	-43	821	44.5	199	307	40	153944
Dpaa:136	Dpaa	136	1974	-23025	-78	-64	1974	33.3	297	336	35	122431
Dpap:136	Dpap	136	1964	-23035	-76	-65	1964	40.8	277	293	37	135207
Dpp:101	Dpp	101	762	-9085	-34	-33	762	45.6	157	249	46	186933
Dppa:134	Dppa	134	1967	-23032	-48	-48	1967	32.9	251	322	37	146649
Dppp:134	Dppp	134	2000	-22999	-56	-59	2000	30.5	206	299	40	167701
P4:37	P4	37	0	0	0	0	0	50.5	163	168	59	464138
Z2:79	Z2	79	948	-11120	-13	-11	948	38.9	232	250	44	133823
Z3:79	Z3	79	985	-11945	-50	-46	985	45.3	295	239	42	151464
