# Supplementary material for: Quantitative Differences in Nuclear β-catenin and TCF Pattern Embryonic Cells in C. elegans
Source: PLoS Genet. 2015 Oct 21;11(10):e1005585. doi: 10.1371/journal.pgen.1005585 (PMC4619327; doi:10.1371/journal.pgen.1005585)
Supplement: S1 Data — For each cell analyzed, birth time is given in column 3 and the average nuclear reporter intensity over the lifetime of the cell (corrected for background) is given in column 7 (“blot”). For information on each embryo’s strain information and experimental conditions, refer to S2 Table. (ZIP) [file pgen.1005585.s005.zip › CAs/CA20111003_tlp-1_L2.csv]

cellTime	cell	time	none	global	local	blot	cross	z	x	y	size	gweight
ABa:1	ABa	1	1620	-23379	-781	-781	1620	30.0	539	256	83	1453843
ABal:7	ABal	7	1626	-23373	-563	-565	1626	35.0	560	261	69	849124
ABala:19	ABala	19	1713	-23286	-494	-494	1713	30.6	601	209	63	656682
ABalaa:33	ABalaa	33	1762	-23237	-391	-391	1762	25.9	626	216	57	596518
ABalaaa:54	ABalaaa	54	1939	-23060	-205	-204	1939	32.7	632	212	47	549817
ABalaaaa:81	ABalaaaa	81	2781	-22218	525	545	2781	30.9	624	188	41	493856
ABalaaaal:120	ABalaaaal	120	2653	-22346	677	717	2653	36.3	616	242	35	346495
ABalaaaala:162	ABalaaaala	162	3294	-21705	1066	1163	3294	29.5	615	254	29	228300
ABalaaaalp:162	ABalaaaalp	162	3076	-21923	839	903	3076	27.1	589	284	30	256359
ABalaaaar:120	ABalaaaar	120	2925	-22074	999	1023	2925	33.1	636	204	36	430771
ABalaaaarl:162	ABalaaaarl	162	3126	-21873	1093	1166	3126	29.7	632	222	29	222647
ABalaaaarr:162	ABalaaaarr	162	2890	-22109	889	917	2890	31.3	626	172	30	227518
ABalaaap:81	ABalaaap	81	2609	-22390	330	339	2609	38.7	594	163	42	430298
ABalaaapa:114	ABalaaapa	114	2834	-22165	851	870	2834	40.5	617	181	34	292495
ABalaaapal:158	ABalaaapal	158	2742	-22257	620	727	2742	37.2	621	237	30	186787
ABalaaapar:158	ABalaaapar	158	2770	-22229	728	794	2770	37.3	638	197	29	185853
ABalaaapp:114	ABalaaapp	114	2619	-22380	594	622	2619	40.4	583	149	35	264918
ABalaaappl:155	ABalaaappl	155	2704	-22295	613	699	2704	37.7	623	165	30	197362
ABalaaappr:155	ABalaaappr	155	2788	-22211	577	627	2788	39.4	599	136	29	167608
ABalaap:54	ABalaap	54	1963	-23036	-188	-188	1963	22.4	577	226	48	390683
ABalaapa:81	ABalaapa	81	2640	-22359	411	414	2640	30.4	563	164	41	386465
ABalaapaa:120	ABalaapaa	120	2775	-22224	842	867	2775	31.2	594	135	36	343212
ABalaapaaa:165	ABalaapaaa	165	3330	-21669	1271	1282	3330	30.6	596	133	28	188530
ABalaapaap:165	ABalaapaap	165	2977	-22022	819	941	2977	28.5	558	122	31	238336
ABalaapap:120	ABalaapap	120	2829	-22170	885	902	2829	30.5	555	113	34	300969
ABalaapapa:165	ABalaapapa	165	2970	-22029	637	876	2970	33.8	557	104	33	336984
ABalaapapp:165	ABalaapapp	165	2937	-22063	848	877	2937	32.0	521	100	31	177403
ABalaapp:81	ABalaapp	81	2479	-22520	249	258	2479	35.4	508	166	41	301141
ABalaappa:114	ABalaappa	114	2695	-22304	688	708	2695	42.1	553	118	34	239058
ABalaappaa:160	ABalaappaa	160	3163	-21836	926	1101	3163	37.1	572	119	31	246189
ABalaappap:160	ABalaappap	160	2926	-22073	711	863	2926	40.6	554	113	29	157524
ABalaappp:114	ABalaappp	114	2436	-22563	417	450	2436	46.2	520	117	35	205312
ABalaapppa:156	ABalaapppa	156	2579	-22420	456	551	2579	46.2	564	122	29	139990
ABalaapppp:156	ABalaapppp	156	2581	-22418	401	541	2581	48.8	535	113	32	149179
ABalap:33	ABalap	33	1766	-23233	-623	-625	1766	43.0	572	192	56	469982
ABalapa:54	ABalapa	54	1921	-23078	-315	-315	1921	42.6	581	164	47	434531
ABalapaa:79	ABalapaa	79	2360	-22639	119	127	2360	46.9	581	174	40	354197
ABalapaaa:115	ABalapaaa	115	2412	-22587	465	490	2412	46.9	598	221	34	249262
ABalapaaaa:162	ABalapaaaa	162	2616	-22383	639	679	2616	42.2	608	233	29	191284
ABalapaaap:162	ABalapaaap	162	2378	-22621	456	486	2378	47.6	592	243	29	151708
ABalapaap:115	ABalapaap	115	2580	-22419	487	578	2580	45.5	564	248	33	231880
ABalapaapa:157	ABalapaapa	157	2714	-22286	676	710	2714	43.0	601	266	29	174094
ABalapaapp:157	ABalapaapp	157	2571	-22428	399	511	2571	45.2	566	273	29	153436
ABalapap:79	ABalapap	79	2440	-22559	131	134	2440	50.7	534	181	40	278413
ABalapapa:111	ABalapapa	111	2437	-22562	462	489	2437	49.3	542	218	35	244645
ABalapapaa:160	ABalapapaa	160	2578	-22421	577	642	2578	51.0	597	207	29	154393
ABalapapap:160	ABalapapap	160	2468	-22531	508	575	2468	54.5	576	240	30	139541
ABalapapp:111	ABalapapp	111	2350	-22649	311	340	2350	52.3	505	240	35	200891
ABalapappa:152	ABalapappa	152	2295	-22704	166	300	2295	51.0	519	258	31	147794
ABalapappp:152	ABalapappp	152	2264	-22735	309	357	2264	55.8	480	255	30	126971
ABalapp:54	ABalapp	54	1930	-23069	-330	-330	1930	38.4	518	210	48	347802
ABalappa:79	ABalappa	79	2483	-22516	150	152	2483	43.3	520	185	41	321146
ABalappaa:115	ABalappaa	115	2796	-22203	739	782	2796	47.1	585	170	34	246330
ABalappaaa:163	ABalappaaa	163	3321	-21678	1165	1262	3321	41.1	631	188	28	179919
ABalappaap:163	ABalappaap	163	3164	-21835	1066	1077	3164	45.8	607	197	29	148467
ABalappap:115	ABalappap	115	2691	-22308	652	696	2691	49.4	550	155	34	206901
ABalappapa:156	ABalappapa	156	3213	-21786	1089	1173	3213	48.2	610	163	29	149386
ABalappapp:156	ABalappapp	156	2871	-22128	752	822	2871	47.2	587	134	29	139843
ABalappp:79	ABalappp	79	2285	-22714	-15	-17	2285	47.0	462	202	42	276039
ABalapppa:110	ABalapppa	110	2393	-22606	302	353	2393	51.0	509	153	36	240063
ABalapppaa:152	ABalapppaa	152	2491	-22508	423	499	2491	49.3	572	167	29	148074
ABalapppap:152	ABalapppap	152	2513	-22486	464	500	2513	52.1	538	151	30	137125
ABalapppp:110	ABalapppp	110	2473	-22526	426	443	2473	51.1	457	162	36	218166
ABalappppa:152	ABalappppa	152	2486	-22513	481	507	2486	51.1	498	141	30	138393
ABalappppp:152	ABalappppp	152	2445	-22554	389	449	2445	54.4	457	144	30	124434
ABalp:19	ABalp	19	1777	-23222	-469	-471	1777	27.4	531	299	62	545593
ABalpa:33	ABalpa	33	1861	-23138	-351	-351	1861	25.2	572	296	55	482638
ABalpaa:54	ABalpaa	54	2082	-22917	-125	-126	2082	35.8	597	279	47	477509
ABalpaaa:78	ABalpaaa	78	3139	-21860	856	866	3139	27.1	627	232	41	511196
ABalpaaaa:115	ABalpaaaa	115	3165	-21834	1145	1160	3165	20.1	608	222	36	443661
ABalpaaaaa:163	ABalpaaaaa	163	3327	-21672	1239	1276	3327	17.6	579	224	31	271930
ABalpaaaap:163	ABalpaaaap	163	2971	-22028	815	917	2971	13.3	547	231	29	205101
ABalpaaap:115	ABalpaaap	115	2784	-22215	694	762	2784	21.1	578	253	36	377685
ABalpaaapa:161	ABalpaaapa	161	2818	-22181	706	748	2818	21.8	538	248	30	218341
ABalpaaapp:161	ABalpaaapp	161	2692	-22307	606	667	2692	24.5	507	248	32	236698
ABalpaap:78	ABalpaap	78	2912	-22087	424	465	2912	37.9	600	258	43	470545
ABalpaapa:109	ABalpaapa	109	2910	-22089	770	780	2910	31.6	620	247	38	478337
ABalpaapaa:146	ABalpaapaa	146	2776	-22223	813	819	2776	23.2	617	212	32	342038
ABalpaapap:146	ABalpaapap	146	2731	-22268	518	552	2731	25.6	581	241	35	367363
ABalpaapp:109	ABalpaapp	109	3018	-21981	776	843	3018	28.2	564	273	36	416046
ABalpaappa:158	ABalpaappa	158	2931	-22068	863	925	2931	21.1	594	261	32	329348
ABalpaappp:158	ABalpaappp	158	2937	-22062	677	880	2937	20.6	559	286	32	295338
ABalpap:54	ABalpap	54	2133	-22866	-105	-105	2133	20.3	538	310	49	422564
ABalpapa:77	ABalpapa	77	2954	-22045	592	591	2954	24.1	596	282	44	552301
ABalpapaa:110	ABalpapaa	110	3045	-21954	922	961	3045	22.2	574	282	36	401092
ABalpapaaa:155	ABalpapaaa	155	2655	-22344	621	651	2655	12.4	542	260	32	233893
ABalpapaap:155	ABalpapaap	155	3008	-21991	721	864	3008	17.4	513	273	30	208960
ABalpapap:110	ABalpapap	110	2683	-22316	517	549	2683	18.0	531	284	38	371476
ABalpapapa:154	ABalpapapa	154	2561	-22438	411	479	2561	12.9	495	296	35	273798
ABalpapapp:154	ABalpapapp	154	2506	-22493	427	464	2506	12.8	460	302	31	201577
ABalpapp:77	ABalpapp	77	2662	-22337	328	323	2662	17.9	521	294	46	381380
ABalpappa:106	ABalpappa	106	2608	-22391	527	543	2608	13.7	528	258	37	313174
ABalpappaa:145	ABalpappaa	145	2773	-22226	717	762	2773	13.8	514	235	30	220629
ABalpappap:145	ABalpappap	145	2348	-22651	358	380	2348	16.0	478	242	33	201846
ABalpappp:106	ABalpappp	106	2455	-22544	332	342	2455	13.3	482	272	39	276060
ABalpapppa:143	ABalpapppa	143	2567	-22432	570	609	2567	23.7	491	259	32	241231
ABalpapppp:143	ABalpapppp	143	2287	-22712	320	325	2287	21.6	445	264	34	220083
ABalpp:33	ABalpp	33	1822	-23177	-520	-524	1822	37.5	483	325	55	457096
ABalppa:54	ABalppa	54	2370	-22629	19	20	2370	36.5	520	321	47	427414
ABalppaa:81	ABalppaa	81	4452	-20547	1974	1981	4452	36.8	584	304	40	442013
ABalppaaa:118	ABalppaaa	118	4955	-20044	2607	2729	4955	36.7	582	288	34	318766
ABalppaaaa:165	ABalppaaaa	165	5778	-19221	3408	3500	5778	34.8	609	271	27	176288
ABalppaaap:165	ABalppaaap	165	4654	-20345	1977	2318	4654	34.3	583	297	31	236230
ABalppaap:118	ABalppaap	118	4443	-20556	2147	2246	4443	35.5	555	319	34	322685
ABalppaapa:165	ABalppaapa	165	5756	-19243	3169	3443	5756	30.6	561	310	29	225889
ABalppaapp:165	ABalppaapp	165	4919	-20080	2493	2560	4919	33.1	531	321	30	194907
ABalppap:81	ABalppap	81	3679	-21320	1141	1141	3679	31.3	534	297	42	399104
ABalppapa:113	ABalppapa	113	4420	-20579	2090	2147	4420	25.8	528	304	36	348631
ABalppapaa:156	ABalppapaa	156	4679	-20320	2317	2400	4679	25.0	545	303	32	285020
ABalppapap:156	ABalppapap	156	4242	-20757	1726	1890	4242	21.0	511	305	31	219507
ABalppapp:113	ABalppapp	113	3690	-21309	1463	1512	3690	24.1	487	310	36	329259
ABalppappa:154	ABalppappa	154	3978	-21021	1662	1804	3978	20.0	490	323	30	188954
ABalppappp:154	ABalppappp	154	3858	-21141	1630	1644	3858	22.4	453	324	30	183374
ABalppp:54	ABalppp	54	2128	-22871	-159	-159	2128	28.2	453	309	49	344539
ABalpppa:79	ABalpppa	79	3388	-21611	950	967	3388	33.8	511	260	41	311973
ABalpppaa:113	ABalpppaa	113	4310	-20689	1925	2004	4310	43.8	557	287	33	248857
ABalpppaaa:160	ABalpppaaa	160	4608	-20392	2109	2218	4608	40.6	573	305	28	171954
ABalpppaap:160	ABalpppaap	160	4482	-20517	1842	1952	4482	42.8	540	304	27	142282
ABalpppap:113	ABalpppap	113	3876	-21123	1585	1648	3876	45.6	518	300	33	222370
ABalpppapa:154	ABalpppapa	154	3865	-21134	1527	1609	3865	39.5	540	333	30	198260
ABalpppapp:154	ABalpppapp	154	3740	-21259	1485	1543	3740	47.7	523	327	30	148937
ABalpppp:79	ABalpppp	79	3231	-21768	857	856	3231	35.7	453	274	42	321368
ABalppppa:109	ABalppppa	109	3733	-21266	1522	1576	3733	47.2	492	272	34	205979
ABalppppaa:154	ABalppppaa	154	3891	-21108	1523	1658	3891	47.1	534	283	30	160612
ABalppppap:154	ABalppppap	154	3776	-21223	1396	1598	3776	50.5	505	290	30	152051
ABalppppp:109	ABalppppp	109	3490	-21509	1352	1369	3490	45.2	449	302	37	275796
ABalpppppa:147	ABalpppppa	147	3737	-21262	1467	1586	3737	47.2	493	313	30	167698
ABalpppppp:147	ABalpppppp	147	3255	-21744	1128	1159	3255	46.7	453	314	32	170424
ABar:7	ABar	7	1682	-23318	-457	-459	1682	32.1	483	155	68	764634
ABara:19	ABara	19	1841	-23159	-272	-273	1841	21.0	489	146	62	381413
ABaraa:33	ABaraa	33	1857	-23142	-278	-278	1857	17.9	548	163	56	375001
ABaraaa:54	ABaraaa	54	1816	-23183	-330	-329	1816	27.7	579	143	48	506477
ABaraaaa:80	ABaraaaa	80	2070	-22929	-72	-54	2070	23.7	596	156	41	491964
ABaraaaaa:118	ABaraaaaa	118	1848	-23151	-72	-4	1848	26.6	624	189	36	485887
ABaraaaaaa:160	ABaraaaaaa	160	1942	-23058	77	101	1942	24.8	601	152	32	328361
ABaraaaaap:160	ABaraaaaap	160	1775	-23224	-139	-97	1775	23.0	620	183	32	334073
ABaraaaap:118	ABaraaaap	118	1814	-23185	-27	-23	1814	26.9	585	172	33	331837
ABaraaaapa:167	ABaraaaapa	167	1840	-23159	-110	-33	1840	28.7	598	169	29	232993
ABaraaaapp:167	ABaraaaapp	167	2033	-22967	178	140	2033	35.0	571	184	28	178936
ABaraaap:80	ABaraaap	80	2057	-22942	-206	-204	2057	30.6	536	133	43	418322
ABaraaapa:111	ABaraaapa	111	1865	-23134	-105	-102	1865	19.6	572	158	39	442433
ABaraaapaa:150	ABaraaapaa	150	1942	-23057	120	121	1942	19.7	592	170	32	301536
ABaraaapap:150	ABaraaapap	150	1827	-23172	-167	-151	1827	19.5	557	180	32	263501
ABaraaapp:111	ABaraaapp	111	1917	-23082	8	11	1917	20.0	527	138	38	370658
ABaraaappa:155	ABaraaappa	155	1802	-23197	-50	-37	1802	21.0	559	134	32	269884
ABaraaappp:155	ABaraaappp	155	1889	-23110	-80	-40	1889	18.8	521	150	31	220473
ABaraap:54	ABaraap	54	1945	-23054	-174	-175	1945	14.8	518	161	48	281372
ABaraapa:80	ABaraapa	80	2094	-22905	-140	-141	2094	14.9	557	171	43	417582
ABaraapaa:114	ABaraapaa	114	1871	-23128	-50	-40	1871	24.0	581	214	35	340637
ABaraapaaa:156	ABaraapaaa	156	1948	-23051	-60	-26	1948	28.8	597	208	29	258473
ABaraapaap:156	ABaraapaap	156	1805	-23194	-94	-75	1805	29.8	565	208	29	196379
ABaraapap:114	ABaraapap	114	1878	-23121	-52	-45	1878	22.6	538	232	36	314711
ABaraapapa:154	ABaraapapa	154	1936	-23063	62	73	1936	30.2	533	233	32	215458
ABaraapapp:154	ABaraapapp	154	1809	-23190	-26	-31	1809	33.8	498	230	29	159178
ABaraapp:80	ABaraapp	80	2048	-22951	-172	-174	2048	13.8	493	178	43	273051
ABaraappa:112	ABaraappa	112	1873	-23126	-35	-38	1873	18.4	520	203	36	261136
ABaraappaa:156	ABaraappaa	156	1864	-23135	47	35	1864	33.5	550	175	30	178279
ABaraappap:156	ABaraappap	156	1828	-23171	-3	-8	1828	31.3	519	188	31	163117
ABaraappp:112	ABaraappp	112	1807	-23192	-75	-76	1807	16.8	474	205	36	202721
ABaraapppa:153	ABaraapppa	153	1807	-23193	-49	-44	1807	27.1	499	191	34	198827
ABaraapppp:153	ABaraapppp	153	1788	-23211	-12	-15	1788	31.2	460	185	30	130514
ABarap:33	ABarap	33	1879	-23120	-309	-310	1879	25.7	472	121	55	364805
ABarapa:53	ABarapa	53	1839	-23160	-338	-338	1839	32.4	506	104	47	404130
ABarapaa:78	ABarapaa	78	2196	-22803	-9	-13	2196	22.5	510	121	42	360212
ABarapaaa:112	ABarapaaa	112	2180	-22819	212	221	2180	11.9	541	188	37	347322
ABarapaaaa:160	ABarapaaaa	160	2258	-22741	183	238	2258	13.4	539	198	33	264812
ABarapaaap:160	ABarapaaap	160	2270	-22729	224	267	2270	10.9	510	206	31	202610
ABarapaap:112	ABarapaap	112	2195	-22804	220	233	2195	14.3	499	169	36	260793
ABarapaapa:152	ABarapaapa	152	2291	-22708	318	294	2291	21.0	524	181	30	198569
ABarapaapp:152	ABarapaapp	152	2113	-22886	145	149	2113	19.8	489	191	32	178566
ABarapap:78	ABarapap	78	2178	-22821	-23	-30	2178	23.3	453	116	43	329911
ABarapapa:110	ABarapapa	110	2106	-22893	119	123	2106	12.8	461	168	36	253748
ABarapapaa:152	ABarapapaa	152	2073	-22926	53	69	2073	11.5	481	202	32	226946
ABarapapap:152	ABarapapap	152	2288	-22711	278	280	2288	10.9	441	209	32	171849
ABarapapp:110	ABarapapp	110	2071	-22928	133	133	2071	13.5	420	182	38	215741
ABarapappa:150	ABarapappa	150	2062	-22937	186	194	2062	18.7	456	207	30	192466
ABarapappp:150	ABarapappp	150	2048	-22951	198	215	2048	17.0	412	216	35	196806
ABarapp:53	ABarapp	53	1919	-23080	-173	-174	1919	24.6	438	100	48	320531
ABarappa:79	ABarappa	79	2210	-22789	36	40	2210	29.5	428	89	42	355169
ABarappaa:112	ABarappaa	112	2149	-22850	216	230	2149	17.1	463	139	35	244779
ABarappaaa:158	ABarappaaa	158	2233	-22766	295	315	2233	16.3	459	165	28	131849
ABarappaap:158	ABarappaap	158	2193	-22806	238	225	2193	13.7	421	170	29	112043
ABarappap:112	ABarappap	112	2184	-22815	248	263	2184	17.5	418	127	38	255821
ABarappapa:156	ABarappapa	156	2247	-22752	330	363	2247	15.4	434	134	33	176874
ABarappapp:156	ABarappapp	156	2102	-22897	202	223	2102	13.9	395	148	32	123783
ABarappp:79	ABarappp	79	2273	-22726	68	72	2273	31.6	383	111	41	296653
ABarapppa:111	ABarapppa	111	2214	-22785	274	290	2214	23.0	471	112	37	304081
ABarapppaa:156	ABarapppaa	156	2595	-22404	632	662	2595	23.4	522	122	30	219430
ABarapppap:156	ABarapppap	156	2299	-22700	355	380	2299	18.6	485	139	30	176014
ABarapppp:111	ABarapppp	111	2255	-22744	289	299	2255	25.8	419	110	36	258343
ABarappppa:152	ABarappppa	152	2240	-22759	223	267	2240	20.6	461	128	32	198176
ABarappppp:152	ABarappppp	152	2301	-22698	366	387	2301	21.2	427	106	31	157793
ABarp:19	ABarp	19	1755	-23244	-553	-554	1755	45.8	423	136	63	463112
ABarpa:33	ABarpa	33	1811	-23188	-427	-427	1811	49.2	486	141	56	376015
ABarpaa:54	ABarpaa	54	1987	-23012	-194	-195	1987	51.1	506	129	48	311910
ABarpaaa:77	ABarpaaa	77	3386	-21613	1099	1105	3386	49.9	529	131	40	298130
ABarpaaaa:116	ABarpaaaa	116	3815	-21184	1645	1696	3815	56.8	555	188	33	151432
ABarpaaaaa:160	ABarpaaaaa	160	4115	-20884	1953	2001	4115	55.4	574	185	29	98726
ABarpaaaap:160	ABarpaaaap	160	3797	-21202	1439	1479	3797	60.3	544	210	27	65983
ABarpaaap:116	ABarpaaap	116	3770	-21229	1482	1550	3770	59.3	516	187	31	120333
ABarpaaapa:163	ABarpaaapa	163	3683	-21316	1439	1531	3683	57.6	528	192	28	74575
ABarpaaapp:163	ABarpaaapp	163	4284	-20715	1676	1725	4284	61.8	497	187	26	60088
ABarpaap:77	ABarpaap	77	2893	-22106	482	488	2893	57.0	474	151	43	258339
ABarpaapa:109	ABarpaapa	109	3033	-21966	892	920	3033	59.6	480	188	36	166115
ABarpaapaa:149	ABarpaapaa	149	2882	-22117	689	768	2882	58.6	474	192	29	90639
ABarpaapap:149	ABarpaapap	149	2800	-22199	711	757	2800	60.5	428	203	31	88821
ABarpaapp:109	ABarpaapp	109	3098	-21901	863	944	3098	60.2	420	183	37	174763
ABarpaappa:151	ABarpaappa	151	3028	-21971	991	1024	3028	60.6	393	191	31	94020
ABarpaappp:151	ABarpaappp	151	3142	-21857	1021	1049	3142	60.7	351	202	31	91529
ABarpap:54	ABarpap	54	1998	-23001	-186	-187	1998	39.8	445	177	48	282994
ABarpapa:78	ABarpapa	78	3046	-21953	730	733	3046	44.7	480	138	40	260914
ABarpapaa:110	ABarpapaa	110	3359	-21640	1201	1246	3359	57.7	514	137	35	161374
ABarpapaaa:154	ABarpapaaa	154	3755	-21244	1556	1603	3755	58.1	549	155	29	98700
ABarpapaap:154	ABarpapaap	154	3038	-21961	786	917	3038	58.2	507	144	32	109243
ABarpapap:110	ABarpapap	110	3423	-21576	1211	1275	3423	58.0	471	140	33	135920
ABarpapapa:152	ABarpapapa	152	3370	-21629	969	1111	3370	60.7	480	152	29	76956
ABarpapapp:152	ABarpapapp	152	3459	-21540	1286	1304	3459	60.4	444	171	27	61176
ABarpapp:78	ABarpapp	78	2956	-22043	586	612	2956	48.3	411	161	41	224632
ABarpappa:110	ABarpappa	110	3401	-21598	1153	1221	3401	57.6	437	127	33	135611
ABarpappaa:157	ABarpappaa	157	3602	-21397	1189	1336	3602	61.7	462	128	28	82014
ABarpappap:157	ABarpappap	157	3308	-21691	1047	1105	3308	61.2	428	134	30	76696
ABarpappp:110	ABarpappp	110	3215	-21784	979	1066	3215	56.0	394	136	36	160332
ABarpapppa:153	ABarpapppa	153	3145	-21854	968	1063	3145	56.3	411	126	31	103736
ABarpapppp:153	ABarpapppp	153	3046	-21953	631	877	3046	59.1	381	134	31	86245
ABarpp:33	ABarpp	33	1882	-23117	-450	-450	1882	49.9	378	145	56	349423
ABarppa:56	ABarppa	56	2255	-22744	-59	-59	2255	56.4	429	155	48	271101
ABarppaa:79	ABarppaa	79	4083	-20916	1535	1529	4083	58.7	424	193	40	212574
ABarppaaa:114	ABarppaaa	114	5674	-19325	3247	3256	5674	61.1	393	230	33	118985
ABarppaaaa:162	ABarppaaaa	162	10577	-14422	7609	7627	10577	62.7	387	239	27	64687
ABarppaaap:162	ABarppaaap	162	7621	-17378	4493	4641	7621	59.1	346	271	31	78866
ABarppaap:114	ABarppaap	114	5695	-19304	3068	3195	5695	58.6	346	243	35	148804
ABarppaapa:157	ABarppaapa	157	8568	-16431	5462	5638	8568	58.2	315	263	31	82772
ABarppaapp:157	ABarppaapp	157	9937	-15062	5849	6372	9937	54.3	287	277	30	96146
ABarppap:79	ABarppap	79	3843	-21156	1338	1336	3843	53.7	367	221	42	238423
ABarppapa:113	ABarppapa	113	9017	-15982	6264	6305	9017	53.3	325	273	34	160222
ABarppapaa:162	ABarppapaa	162	15531	-9468	11609	11738	15531	53.2	325	308	30	101162
ABarppapap:162	ABarppapap	162	18182	-6817	13655	13881	18182	48.5	286	310	29	98266
ABarppapp:113	ABarppapp	113	8693	-16306	6103	6107	8693	49.7	267	281	36	209859
ABarppappa:165	ABarppappa	165	17087	-7912	12356	12591	17087	51.1	257	297	28	94796
ABarppappp:165	ABarppappp	165	18898	-6101	14455	14377	18898	45.3	209	291	28	118339
ABarppp:56	ABarppp	56	2101	-22898	-171	-172	2101	46.3	360	145	47	283978
ABarpppa:80	ABarpppa	80	3923	-21076	1404	1396	3923	52.9	364	168	39	222295
ABarpppaa:115	ABarpppaa	115	4867	-20132	2479	2539	4867	60.0	360	156	35	137338
ABarpppaaa:164	ABarpppaaa	164	5543	-19457	2985	3074	5543	60.4	366	129	28	77418
ABarpppaap:164	ABarpppaap	164	4918	-20082	2433	2498	4918	56.2	331	130	30	83430
ABarpppap:115	ABarpppap	115	4768	-20231	2409	2464	4768	58.1	317	157	35	143123
ABarpppapa:161	ABarpppapa	161	5282	-19717	2911	2916	5282	60.0	310	155	30	74658
ABarpppapp:161	ABarpppapp	161	5877	-19122	3432	3465	5877	56.6	270	136	29	86987
ABarpppp:80	ABarpppp	80	4084	-20915	1630	1620	4084	49.7	297	199	43	282246
ABarppppa:117	ABarppppa	117	5064	-19935	2715	2770	5064	54.6	278	140	35	178983
ABarppppaa:167	ABarppppaa	167	4931	-20069	2492	2562	4931	53.0	311	113	31	104968
ABarppppap:167	ABarppppap	167	5183	-19816	2317	2429	5183	49.5	258	112	30	105295
ABarppppp:117	ABarppppp	117	5059	-19940	2813	2822	5059	50.8	231	162	36	206810
ABarpppppa:164	ABarpppppa	164	5017	-19982	2495	2556	5017	51.7	236	129	28	99974
ABarpppppp:164	ABarpppppp	164	5890	-19109	3224	3203	5890	46.2	200	134	28	110156
ABp:1	ABp	1	1633	-23366	-784	-784	1633	35.6	364	171	84	1392800
ABpl:7	ABpl	7	1678	-23322	-622	-623	1678	46.7	375	239	69	679226
ABpla:19	ABpla	19	1747	-23252	-502	-503	1747	50.0	479	240	61	415366
ABplaa:33	ABplaa	33	1818	-23181	-533	-536	1818	51.4	525	249	57	405508
ABplaaa:53	ABplaaa	53	1928	-23071	-339	-339	1928	53.6	559	220	48	378963
ABplaaaa:78	ABplaaaa	78	2491	-22508	284	287	2491	51.1	583	227	42	416373
ABplaaaaa:112	ABplaaaaa	112	2697	-22302	669	689	2697	55.2	562	240	34	238347
ABplaaaaaa:161	ABplaaaaaa	161	2780	-22219	582	683	2780	59.0	555	243	31	152517
ABplaaaaap:161	ABplaaaaap	161	2568	-22431	412	448	2568	60.7	515	239	28	106370
ABplaaaap:112	ABplaaaap	112	2615	-22384	518	546	2615	58.6	525	234	35	213629
ABplaaaapa:155	ABplaaaapa	155	2659	-22340	534	568	2659	61.3	502	221	29	120163
ABplaaaapp:155	ABplaaaapp	155	2641	-22358	574	602	2641	62.0	465	222	29	109684
ABplaaap:78	ABplaaap	78	2367	-22632	67	62	2367	55.7	517	225	41	321727
ABplaaapa:111	ABplaaapa	111	2612	-22387	504	517	2612	60.3	487	251	34	189811
ABplaaapaa:158	ABplaaapaa	158	3144	-21855	922	921	3144	62.4	481	263	27	106109
ABplaaapap:158	ABplaaapap	158	2610	-22389	472	536	2610	61.5	445	265	30	107529
ABplaaapp:111	ABplaaapp	111	2394	-22606	307	369	2394	58.9	437	248	37	227191
ABplaaappa:154	ABplaaappa	154	2592	-22407	530	559	2592	60.6	421	273	30	120517
ABplaaappp:154	ABplaaappp	154	2489	-22510	393	477	2489	58.1	386	280	32	137211
ABplaap:53	ABplaap	53	1816	-23183	-416	-416	1816	46.9	507	281	50	465786
ABplaapa:77	ABplaapa	77	2339	-22660	36	35	2339	49.8	544	276	43	438296
ABplaapaa:108	ABplaapaa	108	2397	-22602	342	365	2397	54.0	534	291	38	340908
ABplaapaaa:153	ABplaapaaa	153	2492	-22507	490	523	2492	54.8	551	272	30	158742
ABplaapaap:153	ABplaapaap	153	2482	-22518	384	434	2482	57.8	514	279	31	148743
ABplaapap:108	ABplaapap	108	2342	-22657	306	317	2342	56.2	475	291	37	285425
ABplaapapa:152	ABplaapapa	152	2473	-22526	320	398	2473	55.9	490	301	30	160759
ABplaapapp:152	ABplaapapp	152	2337	-22662	381	401	2337	57.1	455	297	32	151746
ABplaapp:77	ABplaapp	77	2270	-22729	-69	-69	2270	49.6	474	286	45	451177
ABplaappa:107	ABplaappa	107	2519	-22480	431	474	2519	52.4	438	313	36	296740
ABplaappaa:153	ABplaappaa	153	2553	-22446	508	558	2553	51.3	459	338	30	183395
ABplaappap:153	ABplaappap	153	2281	-22718	320	326	2281	50.2	416	332	31	165336
ABplaappp:107	ABplaappp	107	2331	-22668	291	302	2331	48.9	393	319	40	384715
ABplaapppa:147	ABplaapppa	147	2280	-22719	288	290	2280	45.7	387	338	32	221892
ABplaapppp:147	ABplaapppp	147	2452	-22547	431	438	2452	41.0	351	350	33	259166
ABplap:33	ABplap	33	1817	-23182	-394	-394	1817	52.0	420	249	56	345523
ABplapa:52	ABplapa	52	1931	-23068	-306	-306	1931	56.8	471	225	48	288760
ABplapaa:77	ABplapaa	77	2403	-22596	-54	-61	2403	58.9	471	249	42	260926
ABplapaaa:109	ABplapaaa	109	2545	-22454	516	535	2545	57.5	413	285	35	194049
ABplapaaaa:153	ABplapaaaa	153	2598	-22401	645	660	2598	51.9	420	292	30	121088
ABplapaaap:153	ABplapaaap	153	2521	-22479	560	606	2521	52.4	373	304	31	136029
ABplapaap:109	ABplapaap	109	2500	-22499	328	426	2500	55.7	370	290	34	205266
ABplapaapa:155	ABplapaapa	155	2539	-22460	4	354	2539	49.8	349	316	30	153222
ABplapaapp:155	ABplapaapp	155	2510	-22489	131	344	2510	48.1	324	333	32	170987
ABplapap:77	ABplapap	77	2339	-22660	-104	-102	2339	57.8	417	255	43	283371
ABplapapa:107	ABplapapa	107	2500	-22499	370	424	2500	53.4	331	300	38	268248
ABplapapaa:148	ABplapapaa	148	2821	-22178	509	635	2821	46.3	247	321	30	166843
ABplapapap:148	ABplapapap	148	2955	-22044	542	719	2955	42.6	212	316	31	207600
ABplapapp:107	ABplapapp	107	2577	-22422	483	521	2577	46.8	276	313	37	318636
ABplapappa:146	ABplapappa	146	4083	-20916	1568	1774	4083	36.5	197	305	33	264441
ABplapappp:146	ABplapappp	146	4174	-20825	1471	1752	4174	32.0	179	291	32	239496
ABplapp:52	ABplapp	52	1821	-23178	-291	-293	1821	46.5	419	279	48	360233
ABplappa:77	ABplappa	77	2236	-22763	-31	-31	2236	49.3	405	303	44	394893
ABplappaa:109	ABplappaa	109	2513	-22486	459	473	2513	43.1	348	339	38	364858
ABplappaaa:152	ABplappaaa	152	2502	-22497	516	524	2502	37.6	315	356	31	206786
ABplappaap:152	ABplappaap	152	2649	-22350	622	656	2649	33.1	273	347	32	229937
ABplappap:109	ABplappap	109	2526	-22473	437	462	2526	41.4	294	340	38	389662
ABplappapa:153	ABplappapa	153	2491	-22508	408	417	2491	42.6	273	338	30	167366
ABplappapp:153	ABplappapp	153	2767	-22232	652	676	2767	36.3	236	328	32	222419
ABplappp:77	ABplappp	77	2305	-22694	101	105	2305	41.2	339	315	41	388476
ABplapppa:111	ABplapppa	111	2850	-22149	772	804	2850	32.7	268	331	35	344754
ABplapppaa:159	ABplapppaa	159	3090	-21909	894	976	3090	27.5	257	324	30	193926
ABplapppap:159	ABplapppap	159	2604	-22395	248	337	2604	25.8	222	305	32	192502
ABplapppp:111	ABplapppp	111	2557	-22442	554	584	2557	28.4	228	325	36	344870
ABplappppa:158	ABplappppa	158	2661	-22338	554	590	2661	25.5	190	307	30	192500
ABplappppp:158	ABplappppp	158	3016	-21983	348	495	3016	21.1	196	275	31	189863
ABplp:19	ABplp	19	1722	-23277	-560	-562	1722	40.9	380	317	62	544625
ABplpa:33	ABplpa	33	1758	-23241	-481	-485	1758	34.5	401	342	55	500791
ABplpaa:54	ABplpaa	54	1962	-23038	-275	-274	1962	39.5	437	347	47	480657
ABplpaaa:80	ABplpaaa	80	2510	-22489	184	204	2510	38.5	525	331	42	478790
ABplpaaaa:111	ABplpaaaa	111	2327	-22672	181	259	2327	37.8	528	324	36	374562
ABplpaaaaa:154	ABplpaaaaa	154	2354	-22645	187	250	2354	32.0	516	299	30	223141
ABplpaaaap:154	ABplpaaaap	154	2353	-22646	219	255	2353	28.8	492	320	31	251280
ABplpaaap:111	ABplpaaap	111	2561	-22438	514	528	2561	33.2	486	339	37	431333
ABplpaaapa:154	ABplpaaapa	154	2219	-22780	224	253	2219	33.4	488	344	32	267179
ABplpaaapp:154	ABplpaaapp	154	2465	-22534	363	414	2465	34.1	457	342	32	257017
ABplpaap:80	ABplpaap	80	2441	-22558	91	99	2441	42.6	471	335	41	412426
ABplpaapa:111	ABplpaapa	111	2396	-22603	326	353	2396	42.5	489	334	36	333534
ABplpaapaa:153	ABplpaapaa	153	2402	-22598	264	325	2402	40.6	505	333	30	201475
ABplpaapap:153	ABplpaapap	153	2199	-22800	224	242	2199	42.2	470	347	30	184130
ABplpaapp:111	ABplpaapp	111	2440	-22559	360	373	2440	39.5	437	346	37	350422
ABplpaappa:153	ABplpaappa	153	2292	-22707	276	307	2292	39.8	438	348	30	181526
ABplpaappp:153	ABplpaappp	153	2391	-22608	338	353	2391	37.3	403	355	32	207683
ABplpap:54	ABplpap	54	1972	-23027	-267	-266	1972	28.8	363	344	49	483090
ABplpapa:78	ABplpapa	78	2419	-22580	115	117	2419	26.5	471	332	43	475204
ABplpapaa:109	ABplpapaa	109	2356	-22643	245	310	2356	19.1	470	315	37	335268
ABplpapaaa:155	ABplpapaaa	155	2542	-22457	381	452	2542	18.0	440	307	30	199532
ABplpapaap:155	ABplpapaap	155	2360	-22639	215	290	2360	20.6	409	303	32	191942
ABplpapap:109	ABplpapap	109	2421	-22578	395	411	2421	19.2	433	326	38	324717
ABplpapapa:152	ABplpapapa	152	2357	-22642	350	360	2357	13.2	397	298	32	174121
ABplpapapp:152	ABplpapapp	152	2259	-22740	161	194	2259	12.3	356	293	31	126229
ABplpapp:78	ABplpapp	78	2449	-22550	132	128	2449	24.4	402	341	44	468688
ABplpappa:108	ABplpappa	108	2243	-22756	183	188	2243	16.6	406	310	39	297006
ABplpappaa:148	ABplpappaa	148	2072	-22927	94	102	2072	12.4	419	260	37	189772
ABplpappap:148	ABplpappap	148	2243	-22757	315	329	2243	11.7	376	257	29	103954
ABplpappp:108	ABplpappp	108	2205	-22794	177	200	2205	14.6	352	297	39	251756
ABplpapppa:154	ABplpapppa	154	2186	-22813	264	290	2186	10.9	344	253	31	94645
ABplpapppp:154	ABplpapppp	154	2089	-22911	161	205	2089	11.4	302	237	32	83207
ABplpp:33	ABplpp	33	1833	-23166	-455	-456	1833	40.5	313	327	56	493599
ABplppa:54	ABplppa	54	1995	-23004	-171	-172	1995	49.0	362	325	46	346277
ABplppaa:81	ABplppaa	81	3012	-21987	683	688	3012	38.6	426	345	40	415954
ABplppaaa:117	ABplppaaa	117	3693	-21306	1589	1633	3693	30.2	426	335	35	348236
ABplppaaaa:165	ABplppaaaa	165	3940	-21059	1872	1912	3940	29.1	437	335	31	239585
ABplppaaap:165	ABplppaaap	165	4519	-20480	2200	2304	4519	27.1	405	340	28	201329
ABplppaap:117	ABplppaap	117	3073	-21926	921	1022	3073	25.6	390	338	36	313386
ABplppaapa:163	ABplppaapa	163	3413	-21586	1217	1301	3413	20.2	396	322	31	188919
ABplppaapp:163	ABplppaapp	163	3219	-21780	1034	1054	3219	18.0	352	325	30	155562
ABplppap:81	ABplppap	81	2886	-22113	546	552	2886	38.1	372	349	41	446003
ABplppapa:114	ABplppapa	114	3066	-21933	874	954	3066	30.8	363	342	37	354726
ABplppapaa:157	ABplppapaa	157	3148	-21851	925	1053	3148	26.1	378	344	31	199778
ABplppapap:157	ABplppapap	157	3468	-21531	1154	1322	3468	25.3	343	345	31	207236
ABplppapp:114	ABplppapp	114	3264	-21735	1078	1141	3264	31.6	318	339	36	370824
ABplppappa:160	ABplppappa	160	3535	-21464	1248	1428	3535	25.5	319	347	31	204468
ABplppappp:160	ABplppappp	160	3286	-21713	972	1096	3286	23.8	285	330	31	201003
ABplppp:54	ABplppp	54	1939	-23060	-279	-279	1939	35.8	295	342	47	472205
ABplpppa:80	ABplpppa	80	2914	-22085	556	559	2914	29.4	342	350	41	461977
ABplpppaa:112	ABplpppaa	112	3161	-21838	1040	1104	3161	24.1	319	343	38	399942
ABplpppaaa:155	ABplpppaaa	155	3046	-21953	892	957	3046	19.1	311	329	33	223820
ABplpppaap:155	ABplpppaap	155	3140	-21859	977	1010	3140	18.7	270	313	32	202542
ABplpppap:112	ABplpppap	112	3191	-21808	1099	1121	3191	23.7	269	330	37	358496
ABplpppapa:156	ABplpppapa	156	3152	-21847	1021	1057	3152	17.0	229	288	33	210800
ABplpppapp:156	ABplpppapp	156	3672	-21327	1073	1194	3672	14.6	215	256	30	174337
ABplpppp:80	ABplpppp	80	2763	-22236	413	411	2763	27.2	286	342	43	456301
ABplppppa:112	ABplppppa	112	2898	-22101	768	810	2898	18.3	317	316	40	345617
ABplppppaa:154	ABplppppaa	154	3846	-21153	1592	1660	3846	13.2	315	294	31	133919
ABplppppap:154	ABplppppap	154	3459	-21540	1205	1285	3459	12.5	283	280	32	137233
ABplppppp:112	ABplppppp	112	2727	-22272	712	713	2727	12.6	283	282	40	264640
ABplpppppa:153	ABplpppppa	153	3409	-21590	1218	1243	3409	13.5	263	236	33	120241
ABplpppppp:153	ABplpppppp	153	4143	-20856	1369	1509	4143	18.5	230	228	32	135172
ABpr:7	ABpr	7	1783	-23216	-389	-390	1783	22.2	311	153	70	545337
ABpra:19	ABpra	19	1756	-23243	-372	-373	1756	26.5	329	102	62	453163
ABpraa:33	ABpraa	33	1790	-23209	-456	-456	1790	32.7	390	85	56	463915
ABpraaa:53	ABpraaa	53	1908	-23091	-308	-308	1908	44.6	429	84	47	361280
ABpraaaa:80	ABpraaaa	80	2677	-22323	386	396	2677	39.1	476	89	41	358978
ABpraaaaa:116	ABpraaaaa	116	3070	-21929	1012	1051	3070	36.1	522	90	35	293332
ABpraaaaaa:164	ABpraaaaaa	164	3245	-21754	943	1064	3245	39.5	539	94	28	154196
ABpraaaaap:164	ABpraaaaap	164	2819	-22181	569	739	2819	41.3	498	78	28	157009
ABpraaaap:116	ABpraaaap	116	2835	-22164	772	821	2835	35.3	483	81	36	303173
ABpraaaapa:159	ABpraaaapa	159	2728	-22271	627	727	2728	37.1	494	82	31	201388
ABpraaaapp:159	ABpraaaapp	159	2934	-22065	862	916	2934	42.5	464	72	28	141087
ABpraaap:80	ABpraaap	80	2588	-22411	283	294	2588	47.6	418	103	40	286165
ABpraaapa:111	ABpraaapa	111	2880	-22119	781	807	2880	43.7	486	94	35	246843
ABpraaapaa:154	ABpraaapaa	154	2740	-22259	653	690	2740	42.5	517	118	29	148995
ABpraaapap:154	ABpraaapap	154	2782	-22217	638	722	2782	47.1	488	101	30	126133
ABpraaapp:111	ABpraaapp	111	2573	-22426	507	532	2573	44.1	434	94	37	256308
ABpraaappa:148	ABpraaappa	148	2755	-22244	700	740	2755	45.1	457	103	29	128844
ABpraaappp:148	ABpraaappp	148	2436	-22563	348	405	2436	43.8	418	91	31	130674
ABpraap:53	ABpraap	53	1946	-23053	-286	-288	1946	28.5	360	97	49	355969
ABpraapa:78	ABpraapa	78	2655	-22344	333	334	2655	43.0	376	74	42	371789
ABpraapaa:111	ABpraapaa	111	2997	-22002	916	946	2997	50.0	461	90	35	237563
ABpraapaaa:154	ABpraapaaa	154	3206	-21793	1131	1203	3206	54.3	521	112	31	134594
ABpraapaap:154	ABpraapaap	154	3056	-21943	889	967	3056	56.1	483	109	29	99024
ABpraapap:111	ABpraapap	111	3110	-21889	1005	1035	3110	51.8	407	92	36	222823
ABpraapapa:154	ABpraapapa	154	3172	-21827	1065	1143	3172	54.1	451	100	29	112985
ABpraapapp:154	ABpraapapp	154	3012	-21987	816	909	3012	52.2	413	97	31	125312
ABpraapp:78	ABpraapp	78	2546	-22453	159	159	2546	44.0	317	110	44	349512
ABpraappa:108	ABpraappa	108	3208	-21791	1109	1132	3208	47.7	367	78	34	247735
ABpraappaa:155	ABpraappaa	155	3399	-21600	1373	1410	3399	48.4	430	67	27	118485
ABpraappap:155	ABpraappap	155	3173	-21826	1021	1057	3173	46.0	390	71	30	137789
ABpraappp:108	ABpraappp	108	2766	-22233	655	662	2766	44.2	313	86	39	340848
ABpraapppa:151	ABpraapppa	151	2991	-22008	892	911	2991	42.6	358	65	31	182855
ABpraapppp:151	ABpraapppp	151	3209	-21790	1108	1121	3209	35.8	319	64	32	217494
ABprap:33	ABprap	33	1766	-23233	-496	-497	1766	36.5	289	98	57	478585
ABprapa:53	ABprapa	53	1870	-23129	-328	-329	1870	43.8	330	84	48	384771
ABprapaa:77	ABprapaa	77	2414	-22585	57	77	2414	53.5	345	109	41	262204
ABprapaaa:111	ABprapaaa	111	2546	-22453	546	570	2546	54.4	355	104	34	164687
ABprapaaaa:154	ABprapaaaa	154	2620	-22379	622	669	2620	52.7	372	97	29	94213
ABprapaaap:154	ABprapaaap	154	2419	-22580	306	368	2419	51.5	336	107	31	98803
ABprapaap:111	ABprapaap	111	2707	-22292	674	687	2707	51.7	313	113	34	165580
ABprapaapa:158	ABprapaapa	158	2658	-22341	600	670	2658	47.0	332	88	29	107808
ABprapaapp:158	ABprapaapp	158	2639	-22361	476	499	2639	44.4	296	88	30	114654
ABprapap:77	ABprapap	77	2316	-22683	2	4	2316	52.6	285	137	41	261128
ABprapapa:108	ABprapapa	108	2594	-22405	494	518	2594	48.8	253	116	37	240433
ABprapapaa:153	ABprapapaa	153	2995	-22004	728	812	2995	46.7	228	101	30	125562
ABprapapap:153	ABprapapap	153	2842	-22157	580	630	2842	41.2	193	114	30	150873
ABprapapp:108	ABprapapp	108	2654	-22345	628	634	2654	45.4	201	146	36	240854
ABprapappa:153	ABprapappa	153	2824	-22175	563	676	2824	41.2	169	134	30	146223
ABprapappp:153	ABprapappp	153	3254	-21745	-46	376	3254	35.5	159	153	30	159978
ABprapp:53	ABprapp	53	1849	-23150	-341	-343	1849	42.3	250	126	47	355685
ABprappa:78	ABprappa	78	2505	-22494	158	162	2505	45.5	236	121	42	355293
ABprappaa:112	ABprappaa	112	2804	-22195	661	704	2804	38.5	263	74	37	323277
ABprappaaa:161	ABprappaaa	161	2700	-22299	681	698	2700	34.9	290	64	29	154153
ABprappaap:161	ABprappaap	161	2592	-22407	426	467	2592	31.7	251	86	29	129399
ABprappap:112	ABprappap	112	2877	-22122	767	802	2877	39.9	212	98	37	326920
ABprappapa:155	ABprappapa	155	2850	-22149	736	751	2850	42.8	259	82	29	126118
ABprappapp:155	ABprappapp	155	2758	-22241	629	665	2758	37.5	216	95	31	163614
ABprappp:78	ABprappp	78	2469	-22530	193	191	2469	42.1	188	170	40	354842
ABprapppa:113	ABprapppa	113	2838	-22161	786	821	2838	35.0	193	123	35	277433
ABprapppaa:161	ABprapppaa	161	2669	-22330	469	529	2669	30.6	227	105	30	146437
ABprapppap:161	ABprapppap	161	2935	-22064	546	620	2935	27.0	204	130	33	160352
ABprapppp:113	ABprapppp	113	2907	-22092	620	766	2907	27.9	180	152	36	263317
ABprappppa:164	ABprappppa	164	3339	-21660	1066	1101	3339	32.4	180	134	31	165532
ABprappppp:164	ABprappppp	164	3547	-21452	-399	92	3547	27.4	159	168	30	166640
ABprp:19	ABprp	19	1950	-23049	-209	-210	1950	16.7	253	195	63	300591
ABprpa:33	ABprpa	33	1960	-23039	-168	-171	1960	16.0	287	143	56	269586
ABprpaa:54	ABprpaa	54	1976	-23023	-172	-173	1976	29.3	282	78	48	441233
ABprpaaa:81	ABprpaaa	81	2504	-22495	275	276	2504	33.0	357	66	40	367076
ABprpaaaa:114	ABprpaaaa	114	2230	-22769	285	295	2230	28.8	449	83	36	284892
ABprpaaaaa:154	ABprpaaaaa	154	2402	-22597	390	423	2402	26.9	491	114	30	190480
ABprpaaaap:154	ABprpaaaap	154	2380	-22619	352	416	2380	25.2	462	102	31	196090
ABprpaaap:114	ABprpaaap	114	2334	-22665	316	365	2334	30.1	399	77	36	275542
ABprpaaapa:158	ABprpaaapa	158	2464	-22535	444	515	2464	28.0	450	83	32	210707
ABprpaaapp:158	ABprpaaapp	158	2342	-22657	182	296	2342	28.5	416	75	31	165291
ABprpaap:81	ABprpaap	81	2464	-22535	97	125	2464	37.2	302	78	41	357647
ABprpaapa:113	ABprpaapa	113	2333	-22666	337	370	2333	38.0	414	74	36	268177
ABprpaapaa:158	ABprpaapaa	158	2574	-22425	507	558	2574	32.6	475	92	30	202804
ABprpaapap:158	ABprpaapap	158	2371	-22628	369	375	2371	36.3	439	76	31	176803
ABprpaapp:113	ABprpaapp	113	2384	-22615	307	346	2384	36.3	353	69	36	273546
ABprpaappa:155	ABprpaappa	155	2179	-22820	169	192	2179	36.7	405	74	32	174591
ABprpaappp:155	ABprpaappp	155	2220	-22779	88	110	2220	32.1	371	66	30	153270
ABprpap:54	ABprpap	54	2046	-22953	-147	-147	2046	20.3	235	137	47	300971
ABprpapa:80	ABprpapa	80	2319	-22680	135	136	2319	23.2	316	87	43	348648
ABprpapaa:112	ABprpapaa	112	2232	-22767	280	302	2232	20.5	380	105	36	203076
ABprpapaaa:159	ABprpapaaa	159	2165	-22834	284	297	2165	20.9	405	133	30	111638
ABprpapaap:159	ABprpapaap	159	2137	-22862	86	177	2137	18.2	372	125	33	124023
ABprpapap:112	ABprpapap	112	2140	-22859	191	206	2140	19.0	357	128	36	174109
ABprpapapa:157	ABprpapapa	157	2019	-22980	91	130	2019	13.6	357	151	32	112865
ABprpapapp:157	ABprpapapp	157	2098	-22901	40	84	2098	11.2	319	154	33	97994
ABprpapp:80	ABprpapp	80	2348	-22651	75	77	2348	22.8	252	113	42	311450
ABprpappa:110	ABprpappa	110	2169	-22830	191	197	2169	14.8	342	128	37	177644
ABprpappaa:152	ABprpappaa	152	1975	-23024	119	129	1975	13.8	388	186	29	75479
ABprpappap:152	ABprpappap	152	1993	-23006	131	134	1993	12.7	350	206	33	96728
ABprpappp:110	ABprpappp	110	2140	-22859	107	127	2140	15.6	293	130	38	188273
ABprpapppa:153	ABprpapppa	153	1965	-23034	104	110	1965	12.5	306	186	33	81568
ABprpapppp:153	ABprpapppp	153	2051	-22948	-100	29	2051	13.8	267	194	29	74176
ABprpp:33	ABprpp	33	1939	-23060	-296	-295	1939	21.3	204	164	55	335839
ABprppa:54	ABprppa	54	2023	-22976	-151	-155	2023	34.5	195	114	46	441816
ABprppaa:81	ABprppaa	81	3719	-21280	1247	1263	3719	34.0	270	82	40	341625
ABprppaaa:120	ABprppaaa	120	4144	-20855	1930	1981	4144	26.8	359	81	35	222417
ABprppaaaa:166	ABprppaaaa	166	4582	-20418	2285	2320	4582	24.6	404	101	30	130881
ABprppaaap:166	ABprppaaap	166	5100	-19899	2515	2803	5100	22.8	374	86	30	141686
ABprppaap:120	ABprppaap	120	3589	-21410	1320	1424	3589	23.7	319	89	36	209103
ABprppaapa:162	ABprppaapa	162	3883	-21116	1539	1579	3883	17.3	344	114	30	114510
ABprppaapp:162	ABprppaapp	162	3875	-21124	1364	1465	3875	17.3	307	108	30	110728
ABprppap:81	ABprppap	81	3416	-21583	948	980	3416	34.8	221	111	40	356506
ABprppapa:116	ABprppapa	116	3979	-21020	1665	1725	3979	31.4	295	89	35	238183
ABprppapaa:159	ABprppapaa	159	4033	-20966	1492	1663	4033	24.0	346	85	31	133507
ABprppapap:159	ABprppapap	159	4082	-20917	1444	1702	4082	24.5	313	85	31	147856
ABprppapp:116	ABprppapp	116	4040	-20959	1632	1778	4040	29.1	253	98	36	264438
ABprppappa:164	ABprppappa	164	4617	-20382	2118	2332	4617	25.4	290	87	31	156128
ABprppappp:164	ABprppappp	164	4581	-20418	1940	2085	4581	24.0	251	106	30	147013
ABprppp:54	ABprppp	54	2071	-22928	-136	-137	2071	24.5	175	175	47	351442
ABprpppa:80	ABprpppa	80	3704	-21295	1334	1339	3704	33.7	172	132	41	442335
ABprpppaa:113	ABprpppaa	113	4590	-20409	2224	2356	4590	27.8	224	96	37	277377
ABprpppaaa:154	ABprpppaaa	154	4276	-20723	1596	1823	4276	18.5	275	116	33	141364
ABprpppaap:154	ABprpppaap	154	4571	-20428	1968	2110	4571	19.9	239	122	30	122542
ABprpppap:113	ABprpppap	113	4365	-20634	1994	2080	4365	24.1	208	135	36	237807
ABprpppapa:157	ABprpppapa	157	4403	-20596	1600	1849	4403	19.2	210	149	31	123655
ABprpppapp:157	ABprpppapp	157	5868	-19131	2009	2458	5868	20.4	186	171	31	162408
ABprpppp:80	ABprpppp	80	3076	-21924	640	643	3076	24.5	198	153	42	324948
ABprppppa:113	ABprppppa	113	3775	-21224	1584	1601	3775	21.8	266	111	38	227924
ABprppppaa:152	ABprppppaa	152	3697	-21302	1304	1409	3697	15.6	299	135	31	97937
ABprppppap:152	ABprppppap	152	3649	-21350	1248	1337	3649	15.1	261	154	32	103042
ABprppppp:113	ABprppppp	113	3541	-21458	1348	1349	3541	15.5	240	152	38	189721
ABprpppppa:155	ABprpppppa	155	4437	-20562	1833	1904	4437	14.3	233	182	31	106870
ABprpppppp:155	ABprpppppp	155	5648	-19351	1779	2182	5648	16.4	201	199	30	126201
EMS:1	EMS	1	1713	-23286	-544	-544	1713	28.7	334	345	78	1167950
MS:10	MS	10	1902	-23097	-200	-200	1902	15.9	419	280	64	385439
MSa:26	MSa	26	1878	-23121	-310	-311	1878	17.8	460	279	64	417606
MSaa:42	MSaa	42	1910	-23089	-212	-212	1910	14.4	508	252	55	309751
MSaaa:63	MSaaa	63	1943	-23056	-214	-215	1943	14.3	532	239	48	287212
MSaaaa:89	MSaaaa	89	1991	-23008	-217	-213	1991	25.2	569	219	42	353747
MSaaaaa:118	MSaaaaa	118	1672	-23327	-175	-158	1672	35.6	586	205	35	263616
MSaaaaaa:154	MSaaaaaa	154	1916	-23083	-67	-33	1916	36.2	604	206	29	188793
MSaaaaap:154	MSaaaaap	154	1787	-23212	-44	-43	1787	43.2	566	203	33	148678
MSaaaap:118	MSaaaap	118	1737	-23262	-119	-103	1737	44.2	535	214	36	218033
MSaaaapa:162	MSaaaapa	162	1660	-23339	-210	-183	1660	48.8	558	222	30	130785
MSaaaapp:162	MSaaaapp	162	1756	-23243	-52	-40	1756	51.6	502	221	28	90499
MSaaap:89	MSaaap	89	1980	-23019	-177	-181	1980	20.9	502	231	41	269537
MSaaapa:122	MSaaapa	122	1688	-23311	-109	-115	1688	35.3	529	221	39	275643
MSaaapaa:158	MSaaapaa	158	1718	-23281	-83	-87	1718	39.5	538	235	34	171682
MSaaapap:158	MSaaapap	158	1755	-23244	-23	-29	1755	45.5	493	228	31	115774
MSaaapp:122	MSaaapp	122	1679	-23320	-116	-121	1679	37.5	471	222	32	160438
MSaap:63	MSaap	63	1970	-23029	-154	-154	1970	12.6	442	231	47	175631
MSaapa:89	MSaapa	89	2022	-22977	-185	-191	2022	14.7	457	245	42	232048
MSaapaa:119	MSaapaa	119	1742	-23257	-122	-126	1742	27.3	460	241	38	249017
MSaapaaa:156	MSaapaaa	156	1837	-23162	-72	-52	1837	28.8	477	246	32	203951
MSaapaap:156	MSaapaap	156	1677	-23322	-168	-165	1677	36.8	439	230	32	152402
MSaapap:119	MSaapap	119	1760	-23239	-68	-70	1760	23.6	415	254	37	217661
MSaapapa:165	MSaapapa	165	1796	-23203	-144	-133	1796	27.0	444	248	30	157241
MSaapapp:165	MSaapapp	165	1796	-23203	-40	-55	1796	30.8	404	247	30	118419
MSaapp:89	MSaapp	89	1987	-23012	-122	-125	1987	14.0	382	252	40	189769
MSaappa:127	MSaappa	127	1715	-23285	-66	-67	1715	18.2	387	247	33	132442
MSaappp:127	MSaappp	127	1751	-23248	-101	-99	1751	20.6	354	265	37	176911
MSap:42	MSap	42	1911	-23088	-161	-161	1911	15.7	399	295	53	273729
MSapa:66	MSapa	66	1988	-23011	-195	-195	1988	16.0	437	300	46	228501
MSapaa:94	MSapaa	94	1967	-23032	-147	-147	1967	29.0	489	257	38	194577
MSapaaa:128	MSapaaa	128	1730	-23269	-410	-243	1730	36.1	558	264	32	171612
MSapaap:128	MSapaap	128	1701	-23299	-125	-112	1701	34.7	502	266	32	135143
MSapap:94	MSapap	94	1903	-23096	-212	-214	1903	28.9	435	283	40	212589
MSapapa:129	MSapapa	129	1795	-23204	-107	-112	1795	39.2	488	286	34	148397
MSapapp:129	MSapapp	129	1750	-23249	-113	-93	1750	42.5	451	277	32	110403
MSapp:66	MSapp	66	2066	-22933	-90	-90	2066	14.7	344	301	45	182501
MSappa:93	MSappa	93	1927	-23072	-161	-166	1927	23.5	392	280	38	168029
MSappaa:129	MSappaa	129	1739	-23260	-103	-106	1739	31.9	450	282	34	129643
MSappap:129	MSappap	129	1767	-23232	-111	-99	1767	28.9	401	289	32	113992
MSappp:93	MSappp	93	1844	-23155	-219	-217	1844	30.7	350	297	39	195078
MSapppa:138	MSapppa	138	1733	-23266	-121	-115	1733	38.4	422	302	34	134921
MSapppp:138	MSapppp	138	1779	-23220	-130	-113	1779	42.0	376	297	32	108000
MSp:26	MSp	26	1939	-23060	-194	-194	1939	18.6	366	203	63	295538
MSpa:41	MSpa	41	1897	-23102	-164	-164	1897	16.8	431	192	55	243455
MSpaa:62	MSpaa	62	1975	-23024	-109	-112	1975	19.2	439	157	46	191868
MSpaaa:88	MSpaaa	88	1967	-23032	-232	-234	1967	29.3	482	161	42	282652
MSpaaaa:116	MSpaaaa	116	1696	-23303	-204	-189	1696	34.6	541	156	37	283809
MSpaaaaa:152	MSpaaaaa	152	1766	-23233	-143	-113	1766	38.9	573	160	30	190718
MSpaaaap:152	MSpaaaap	152	1746	-23253	-59	-69	1746	41.6	529	163	33	179358
MSpaaap:116	MSpaaap	116	1714	-23285	-147	-150	1714	43.7	489	176	37	219789
MSpaaapa:154	MSpaaapa	154	1720	-23279	-146	-145	1720	48.9	517	183	29	121089
MSpaaapp:154	MSpaaapp	154	1730	-23269	-130	-132	1730	50.7	474	192	32	117670
MSpaap:88	MSpaap	88	1988	-23011	-134	-138	1988	25.6	422	184	41	221149
MSpaapa:122	MSpaapa	122	1667	-23332	-99	-101	1667	33.9	485	177	37	231384
MSpaapaa:160	MSpaapaa	160	1656	-23343	-121	-118	1656	39.6	506	179	30	138744
MSpaapap:160	MSpaapap	160	1784	-23215	-22	-20	1784	42.0	465	165	32	133849
MSpaapp:122	MSpaapp	122	1694	-23305	-122	-126	1694	36.2	433	183	30	140430
MSpap:62	MSpap	62	2047	-22952	-104	-104	2047	11.0	365	200	48	156943
MSpapa:89	MSpapa	89	1982	-23017	-189	-192	1982	13.5	403	186	43	203642
MSpapaa:118	MSpapaa	118	1722	-23277	-100	-102	1722	21.7	427	202	38	218783
MSpapaaa:155	MSpapaaa	155	1745	-23254	-95	-93	1745	24.6	449	207	33	198989
MSpapaap:155	MSpapaap	155	1678	-23321	-149	-151	1678	34.6	405	198	34	149174
MSpapap:118	MSpapap	118	1734	-23265	-65	-70	1734	19.5	376	200	37	178173
MSpapapa:163	MSpapapa	163	1720	-23279	-70	-76	1720	25.1	412	192	31	139013
MSpapapp:163	MSpapapp	163	1698	-23301	-143	-147	1698	26.3	367	199	31	100098
MSpapp:89	MSpapp	89	1988	-23011	-116	-116	1988	12.5	328	192	41	166710
MSpappa:128	MSpappa	128	1734	-23265	-63	-63	1734	18.4	348	192	34	139139
MSpappp:128	MSpappp	128	1750	-23249	-61	-61	1750	22.5	320	193	38	177113
MSpp:41	MSpp	41	1917	-23082	-161	-163	1917	13.3	336	168	51	186611
MSppa:64	MSppa	64	1940	-23059	-188	-188	1940	17.5	320	124	46	191592
MSppaa:92	MSppaa	92	1929	-23070	-136	-140	1929	28.9	421	138	38	160714
MSppaaa:127	MSppaaa	127	1694	-23305	-157	-137	1694	32.4	515	129	32	134301
MSppaaaa:167	MSppaaaa	167	1790	-23209	-174	-61	1790	32.5	553	138	28	110908
MSppaaap:167	MSppaaap	167	1675	-23324	-201	-196	1675	32.5	506	155	27	73775
MSppaap:127	MSppaap	127	1741	-23258	-75	-79	1741	31.1	469	144	31	103210
MSppap:92	MSppap	92	1963	-23036	-171	-178	1963	29.1	356	140	40	168895
MSppapa:124	MSppapa	124	1669	-23330	-127	-126	1669	37.3	457	126	33	112151
MSppapaa:167	MSppapaa	167	1840	-23159	-118	-76	1840	37.0	510	122	26	69723
MSppapap:167	MSppapap	167	1831	-23168	-6	-26	1831	38.0	457	128	25	50259
MSppapp:124	MSppapp	124	1742	-23257	-111	-98	1742	45.0	418	131	32	88179
MSppp:64	MSppp	64	2017	-22982	-119	-121	2017	11.8	277	201	47	145726
MSpppa:91	MSpppa	91	1995	-23004	-88	-91	1995	21.0	357	172	40	143303
MSpppaa:126	MSpppaa	126	1689	-23310	-83	-85	1689	29.9	427	158	34	104183
MSpppap:126	MSpppap	126	1744	-23255	-85	-79	1744	29.5	380	147	34	95851
MSpppp:91	MSpppp	91	1901	-23098	-163	-167	1901	26.5	315	154	41	170408
MSppppa:133	MSppppa	133	1709	-23290	-136	-141	1709	35.1	409	122	34	118291
MSppppp:133	MSppppp	133	1733	-23266	-132	-127	1733	42.9	361	118	34	105061
E:10	E	10	1805	-23194	-413	-413	1805	26.3	264	312	63	490751
Ea:25	Ea	25	1899	-23100	-289	-290	1899	25.1	332	277	62	426619
Eal:59	Eal	59	1875	-23124	-322	-323	1875	33.8	384	248	52	271574
Eala:98	Eala	98	1801	-23198	-179	-177	1801	44.0	436	231	42	152786
Ealaa:159	Ealaa	159	1798	-23201	-9	-13	1798	49.4	454	236	32	63327
Ealap:159	Ealap	159	1823	-23176	-167	-144	1823	52.4	381	229	34	66761
Ealp:98	Ealp	98	1847	-23152	-144	-149	1847	40.6	380	251	42	150995
Ealpa:161	Ealpa	161	1831	-23168	-88	-88	1831	41.6	410	251	32	62585
Ealpp:161	Ealpp	161	1820	-23179	-102	-98	1820	44.3	345	250	33	60830
Ear:59	Ear	59	1927	-23072	-277	-280	1927	33.2	339	174	51	248676
Eara:100	Eara	100	1801	-23198	-150	-158	1801	43.9	419	174	41	138033
Earaa:167	Earaa	167	1868	-23132	-106	-128	1868	48.7	444	182	33	74266
Earap:167	Earap	167	1905	-23095	-24	-27	1905	48.2	374	175	32	58873
Earp:100	Earp	100	1804	-23195	-130	-138	1804	40.4	346	177	42	139773
Earpa:168	Earpa	168	1746	-23254	-91	-88	1746	39.3	382	189	27	43951
Earpp:168	Earpp	168	1695	-23305	-110	-109	1695	40.6	333	200	28	45128
Ep:25	Ep	25	1872	-23127	-419	-426	1872	32.0	242	267	60	473376
Epl:60	Epl	60	1908	-23091	-360	-362	1908	32.5	300	260	52	261914
Epla:100	Epla	100	1837	-23162	-197	-178	1837	44.5	329	235	42	135545
Eplaa:164	Eplaa	164	1953	-23046	68	67	1953	53.0	334	232	32	50688
Eplap:164	Eplap	164	1912	-23087	-240	-157	1912	45.4	282	228	33	56749
Eplp:100	Eplp	100	2442	-22557	231	262	2442	40.0	251	248	42	148570
Eplpa:169	Eplpa	169	6612	-18388	4188	4153	6612	44.0	248	234	32	57059
Eplpp:169	Eplpp	169	7499	-17501	4610	4608	7499	35.5	218	225	30	52452
Epr:60	Epr	60	1936	-23063	-317	-320	1936	35.5	244	199	51	259624
Epra:102	Epra	102	1815	-23184	-161	-158	1815	45.6	298	173	42	130938
Epraa:169	Epraa	169	1860	-23139	-55	-43	1860	52.0	343	174	30	44490
Eprap:169	Eprap	169	1934	-23066	-27	-22	1934	48.0	278	179	30	42136
Eprp:102	Eprp	102	2153	-22846	52	77	2153	41.6	234	200	40	126601
Eprpa:170	Eprpa	170	5742	-19258	2557	2788	5742	39.0	264	176	26	28682
Eprpp:170	Eprpp	170	4247	-20753	619	885	4247	38.0	246	186	26	28867
P2:1	P2	1	1747	-23252	-797	-797	1747	32.6	178	243	77	1100774
C:13	C	13	1731	-23268	-705	-705	1731	44.8	251	208	64	567323
Ca:27	Ca	27	1866	-23133	-537	-538	1866	49.8	324	224	58	339183
Caa:45	Caa	45	1954	-23045	-425	-425	1954	55.6	358	224	50	216858
Caaa:72	Caaa	72	2069	-22930	-397	-397	2069	55.2	353	261	46	203016
Caaaa:102	Caaaa	102	1863	-23136	-258	-219	1863	55.4	267	260	40	158712
Caaaaa:147	Caaaaa	147	1903	-23096	-379	-260	1903	56.8	255	252	33	77513
Caaaap:147	Caaaap	147	1834	-23165	-195	-198	1834	51.8	200	246	34	91779
Caaap:102	Caaap	102	1834	-23165	-318	-269	1834	44.3	207	289	39	213197
Caaapa:142	Caaapa	142	1828	-23171	-215	-206	1828	47.0	175	269	34	110963
Caaapp:142	Caaapp	142	1949	-23050	-175	-140	1949	39.0	159	257	35	130322
Caap:72	Caap	72	2078	-22921	-264	-265	2078	50.9	254	270	42	201227
Caapa:112	Caapa	112	7590	-17409	4140	4571	7590	35.5	165	246	34	137093
Caapp:112	Caapp	112	4326	-20673	1986	2044	4326	28.8	168	274	38	185284
Caappd:157	Caappd	157	11421	-13578	7423	7556	11421	28.0	156	267	33	99035
Caappv:157	Caappv	157	16093	-8906	10065	11371	16093	22.5	163	212	32	138917
Cap:45	Cap	45	1856	-23143	-402	-403	1856	49.0	272	279	51	281271
Capa:78	Capa	78	2011	-22988	-286	-289	2011	34.9	266	325	43	255529
Capaa:122	Capaa	122	1945	-23054	-225	-156	1945	23.9	242	264	39	157237
Capap:122	Capap	122	1806	-23193	-109	-94	1806	21.3	290	265	37	116814
Capapa:169	Capapa	169	1875	-23125	6	40	1875	29.0	314	269	30	66262
Capapp:169	Capapp	169	1809	-23191	-260	-127	1809	19.5	285	239	33	71594
Capp:78	Capp	78	1983	-23016	-332	-337	1983	37.2	216	302	43	252670
Cappa:115	Cappa	115	4292	-20707	1940	1970	4292	34.6	231	293	37	154443
Cappaa:162	Cappaa	162	8005	-16994	5053	5018	8005	40.4	280	281	35	118938
Cappap:162	Cappap	162	10476	-14523	6194	6874	10476	33.0	241	284	32	96373
Cappp:115	Cappp	115	4552	-20447	2043	2120	4552	28.6	201	262	38	150979
Capppa:164	Capppa	164	13762	-11237	8647	9332	13762	34.1	222	271	30	85826
Capppp:164	Capppp	164	9924	-15075	5716	6212	9924	24.7	207	235	32	100259
Cp:27	Cp	27	1805	-23194	-714	-715	1805	44.1	228	175	59	434678
Cpa:46	Cpa	46	1859	-23140	-480	-480	1859	51.7	258	169	52	283467
Cpaa:70	Cpaa	70	2079	-22920	-481	-468	2079	55.4	271	194	46	233341
Cpaaa:100	Cpaaa	100	1976	-23023	-270	-249	1976	59.1	310	209	39	173556
Cpaaaa:145	Cpaaaa	145	1966	-23033	-11	0	1966	61.1	314	202	33	91974
Cpaaap:145	Cpaaap	145	2039	-22960	37	44	2039	57.2	250	189	34	105643
Cpaap:100	Cpaap	100	1940	-23059	-197	-191	1940	51.8	203	216	41	238618
Cpaapa:141	Cpaapa	141	2046	-22953	50	48	2046	54.3	204	193	34	125214
Cpaapp:141	Cpaapp	141	2202	-22797	-24	45	2202	47.3	168	209	34	147306
Cpap:70	Cpap	70	2030	-22969	-414	-414	2030	50.0	202	242	44	254151
Cpapa:100	Cpapa	100	4523	-20476	2189	2198	4523	42.3	153	199	41	295791
Cpapaa:154	Cpapaa	154	11401	-13598	7605	7897	11401	32.1	146	228	34	161253
Cpapap:154	Cpapap	154	13133	-11866	9980	9996	13133	43.5	144	174	33	153229
Cpapp:100	Cpapp	100	3763	-21236	1469	1516	3763	32.2	147	243	40	297655
Cpappd:149	Cpappd	149	13009	-11990	9169	9301	13009	31.0	153	185	33	134451
Cpappv:149	Cpappv	149	12306	-12693	7956	8607	12306	17.5	182	230	32	104484
Cpp:46	Cpp	46	1823	-23176	-555	-555	1823	42.8	174	218	51	373046
Cppa:75	Cppa	75	1993	-23006	-290	-288	1993	32.0	153	201	45	327349
Cppaa:119	Cppaa	119	1850	-23149	-64	-47	1850	22.0	271	172	37	113915
Cppap:119	Cppap	119	1867	-23132	-126	-86	1867	22.2	235	205	38	140470
Cppapa:165	Cppapa	165	2421	-22578	-309	-60	2421	32.1	266	144	33	105066
Cppapp:165	Cppapp	165	2291	-22708	-431	-257	2291	24.3	229	186	33	95055
Cppp:75	Cppp	75	2040	-22959	-299	-302	2040	33.5	166	279	45	364152
Cpppa:111	Cpppa	111	3925	-21074	1555	1617	3925	32.8	190	181	38	180039
Cpppaa:157	Cpppaa	157	8398	-16601	5409	5466	8398	38.2	266	135	32	88735
Cpppap:157	Cpppap	157	10077	-14922	5696	6569	10077	36.5	225	153	31	101512
Cpppp:111	Cpppp	111	4171	-20828	1604	1765	4171	26.7	185	221	37	164936
Cppppa:160	Cppppa	160	10727	-14273	6694	7305	10727	36.0	205	171	34	127079
Cppppp:160	Cppppp	160	10373	-14626	5739	6225	10373	27.2	194	197	33	127415
P3:13	P3	13	1804	-23195	-619	-623	1804	32.0	165	258	61	578544
D:32	D	32	1890	-23109	-545	-546	1890	30.4	156	243	56	439462
Da:58	Da	58	2002	-22997	-419	-421	2002	30.1	217	309	47	186449
Daa:97	Daa	97	2109	-22890	-7	-6	2109	22.8	312	283	38	87881
Daaa:140	Daaa	140	2329	-22670	294	308	2329	35.5	359	301	34	108451
Daap:140	Daap	140	2228	-22771	217	209	2228	28.2	321	281	35	94664
Dap:97	Dap	97	2128	-22871	-85	-85	2128	26.3	237	269	41	108905
Dapa:134	Dapa	134	2381	-22618	316	320	2381	40.5	336	294	36	120304
Dapp:134	Dapp	134	2279	-22720	-27	164	2279	35.7	286	268	38	119681
Dp:58	Dp	58	2032	-22967	-316	-319	2032	22.7	179	238	46	142679
Dpa:99	Dpa	99	2090	-22909	34	39	2090	24.8	285	152	36	40411
Dpaa:139	Dpaa	139	1914	-23085	33	38	1914	37.0	361	119	32	75632
Dpap:139	Dpap	139	2122	-22877	190	193	2122	36.7	322	121	33	77725
Dpp:99	Dpp	99	2075	-22924	-49	-49	2075	24.4	230	189	40	79826
Dppa:136	Dppa	136	1910	-23089	38	43	1910	29.4	332	150	34	47544
Dppp:136	Dppp	136	2034	-22965	-60	24	2034	37.1	278	151	35	76171
P4:32	P4	32	1905	-23094	-325	-329	1905	24.8	219	309	51	273754
Z2:77	Z2	77	1921	-23078	-101	-100	1921	28.1	286	211	39	50254
Z3:77	Z3	77	1867	-23132	-144	-147	1867	25.6	349	234	38	61316
