# Supplementary material for: Quantitative Differences in Nuclear β-catenin and TCF Pattern Embryonic Cells in C. elegans
Source: PLoS Genet. 2015 Oct 21;11(10):e1005585. doi: 10.1371/journal.pgen.1005585 (PMC4619327; doi:10.1371/journal.pgen.1005585)
Supplement: S1 Data — For each cell analyzed, birth time is given in column 3 and the average nuclear reporter intensity over the lifetime of the cell (corrected for background) is given in column 7 (“blot”). For information on each embryo’s strain information and experimental conditions, refer to S2 Table. (ZIP) [file pgen.1005585.s005.zip › CAs/CA20111003_tlp-1_L3.csv]

cellTime	cell	time	none	global	local	blot	cross	z	x	y	size	gweight
ABa:1	ABa	1	1608	-23392	-421	-421	1608	28.0	162	320	86	1780679
ABal:2	ABal	2	1623	-23376	-418	-418	1623	36.0	165	303	76	1071910
ABala:7	ABala	7	1576	-23423	-472	-473	1576	36.1	153	255	64	701854
ABalaa:20	ABalaa	20	1668	-23331	-396	-396	1668	42.7	155	244	56	485808
ABalaaa:40	ABalaaa	40	1783	-23216	-239	-238	1783	44.4	166	216	48	520152
ABalaaaa:63	ABalaaaa	63	2104	-22895	91	89	2104	46.8	186	195	42	349496
ABalaaaal:95	ABalaaaal	95	2142	-22857	208	212	2142	42.6	160	279	37	246502
ABalaaaala:132	ABalaaaala	132	1957	-23042	163	195	1957	49.8	166	310	30	105802
ABalaaaalp:132	ABalaaaalp	132	1914	-23085	157	162	1914	49.9	193	340	30	101977
ABalaaaar:95	ABalaaaar	95	2340	-22659	388	393	2340	49.0	153	230	35	194630
ABalaaaarl:135	ABalaaaarl	135	2040	-22959	296	310	2040	50.8	164	271	31	107571
ABalaaaarr:135	ABalaaaarr	135	2053	-22946	296	312	2053	51.0	180	211	30	95872
ABalaaap:63	ABalaaap	63	1969	-23030	-135	-140	1969	36.8	206	182	44	394271
ABalaaapa:92	ABalaaapa	92	2340	-22660	324	327	2340	40.0	158	224	37	272315
ABalaaapal:127	ABalaaapal	127	2072	-22927	253	295	2072	44.7	150	291	32	142181
ABalaaapar:127	ABalaaapar	127	1995	-23004	129	183	1995	46.0	145	237	33	142143
ABalaaapp:92	ABalaaapp	92	2267	-22732	187	197	2267	38.3	192	191	37	256246
ABalaaappl:129	ABalaaappl	129	2103	-22896	77	210	2103	43.6	156	215	31	140635
ABalaaappr:129	ABalaaappr	129	2011	-22988	179	192	2011	45.7	190	180	31	120481
ABalaap:40	ABalaap	40	1869	-23130	-192	-192	1869	48.4	229	248	47	373974
ABalaapa:65	ABalaapa	65	2110	-22889	32	26	2110	40.5	246	186	42	312998
ABalaapaa:97	ABalaapaa	97	2237	-22762	247	260	2237	47.8	207	169	35	181553
ABalaapaaa:137	ABalaapaaa	137	1882	-23117	85	125	1882	54.8	211	175	32	95326
ABalaapaap:137	ABalaapaap	137	1863	-23136	121	146	1863	56.6	264	172	30	68203
ABalaapap:97	ABalaapap	97	2367	-22632	221	246	2367	44.6	241	148	33	161170
ABalaapapa:135	ABalaapapa	135	2015	-22984	101	116	2015	49.7	270	136	32	100264
ABalaapapp:135	ABalaapapp	135	2019	-22980	179	224	2019	54.2	247	149	29	76815
ABalaapp:65	ABalaapp	65	1987	-23012	-98	-86	1987	34.3	300	199	43	310176
ABalaappa:93	ABalaappa	93	2432	-22567	140	129	2432	36.7	215	158	35	231394
ABalaappaa:134	ABalaappaa	134	2018	-22981	196	219	2018	51.4	208	167	30	106053
ABalaappap:134	ABalaappap	134	2016	-22983	39	54	2016	46.9	230	151	33	129142
ABalaappp:93	ABalaappp	93	2387	-22613	28	48	2387	31.5	251	161	37	249319
ABalaapppa:129	ABalaapppa	129	2089	-22910	118	168	2089	39.3	212	170	31	144460
ABalaapppp:129	ABalaapppp	129	2189	-22810	70	98	2189	32.7	221	160	33	157900
ABalap:20	ABalap	20	1786	-23213	-366	-366	1786	26.6	214	216	59	441694
ABalapa:40	ABalapa	40	1892	-23107	-316	-316	1892	30.2	209	192	50	517977
ABalapaa:62	ABalapaa	62	2212	-22787	-34	-36	2212	26.6	213	192	45	351309
ABalapaaa:91	ABalapaaa	91	2951	-22048	721	795	2951	30.8	173	253	38	309705
ABalapaaaa:129	ABalapaaaa	129	2715	-22284	782	853	2715	38.3	152	283	31	172332
ABalapaaap:129	ABalapaaap	129	2761	-22238	670	775	2761	31.6	174	295	33	197506
ABalapaap:91	ABalapaap	91	2972	-22027	737	779	2972	25.7	196	283	38	278185
ABalapaapa:131	ABalapaapa	131	2965	-22034	985	1050	2965	36.6	166	319	31	179322
ABalapaapp:131	ABalapaapp	131	2805	-22194	824	881	2805	31.1	196	332	33	184157
ABalapap:62	ABalapap	62	2191	-22808	26	25	2191	17.6	252	212	43	211269
ABalapapa:89	ABalapapa	89	3002	-21997	735	776	3002	23.0	231	263	37	238726
ABalapapaa:127	ABalapapaa	127	3280	-21719	1260	1296	3280	26.7	179	253	30	162519
ABalapapap:127	ABalapapap	127	2559	-22440	605	654	2559	23.5	200	292	37	220015
ABalapapp:89	ABalapapp	89	2688	-22311	436	442	2688	20.6	283	287	38	189848
ABalapappa:123	ABalapappa	123	2569	-22430	600	615	2569	26.5	239	313	32	150966
ABalapappp:123	ABalapappp	123	2380	-22620	444	460	2380	19.0	284	312	31	118873
ABalapp:40	ABalapp	40	1861	-23138	-281	-282	1861	36.9	286	238	49	424856
ABalappa:62	ABalappa	62	2321	-22678	220	220	2321	28.4	273	222	42	264373
ABalappaa:93	ABalappaa	93	3402	-21597	1177	1246	3402	29.9	182	224	36	252558
ABalappaaa:137	ABalappaaa	137	3867	-21133	1888	1973	3867	39.8	151	236	30	138458
ABalappaap:137	ABalappaap	137	3076	-21924	985	1093	3076	34.1	173	241	32	147047
ABalappap:93	ABalappap	93	3247	-21753	898	965	3247	28.3	217	206	38	248385
ABalappapa:131	ABalappapa	131	3349	-21650	1255	1355	3349	39.3	169	197	32	151037
ABalappapp:131	ABalappapp	131	3084	-21915	916	1040	3084	34.5	186	187	35	187480
ABalappp:62	ABalappp	62	2128	-22871	-5	-8	2128	27.2	338	256	44	230903
ABalapppa:89	ABalapppa	89	2954	-22045	534	586	2954	24.7	266	197	40	230156
ABalapppaa:124	ABalapppaa	124	2907	-22092	773	856	2907	27.2	197	202	34	184456
ABalapppap:124	ABalapppap	124	2806	-22193	570	651	2806	22.9	233	192	34	162273
ABalapppp:89	ABalapppp	89	2769	-22230	488	502	2769	21.8	330	193	39	185982
ABalappppa:124	ABalappppa	124	2955	-22044	866	906	2955	27.5	272	178	33	154183
ABalappppp:124	ABalappppp	124	2751	-22248	718	740	2751	24.4	313	173	32	124631
ABalp:7	ABalp	7	1599	-23400	-567	-568	1599	40.3	224	345	64	673225
ABalpa:20	ABalpa	20	1697	-23302	-435	-435	1697	42.1	200	333	57	497384
ABalpaa:39	ABalpaa	39	1788	-23211	-251	-251	1788	35.1	168	287	50	554460
ABalpaaa:62	ABalpaaa	62	2063	-22936	104	106	2063	50.2	165	225	41	263073
ABalpaaaa:95	ABalpaaaa	95	2199	-22800	239	234	2199	57.0	198	246	35	131983
ABalpaaaaa:135	ABalpaaaaa	135	1901	-23098	30	16	1901	60.4	218	285	31	68991
ABalpaaaap:135	ABalpaaaap	135	1948	-23051	36	9	1948	61.0	258	284	30	66088
ABalpaaap:95	ABalpaaap	95	2099	-22900	141	147	2099	54.9	225	284	34	131046
ABalpaaapa:135	ABalpaaapa	135	1869	-23130	47	50	1869	54.4	260	301	29	71942
ABalpaaapp:135	ABalpaaapp	135	2025	-22975	284	289	2025	52.0	288	291	30	85953
ABalpaap:62	ABalpaap	62	2032	-22967	-75	-76	2032	39.7	167	258	45	386325
ABalpaapa:89	ABalpaapa	89	2264	-22735	150	154	2264	46.3	165	287	39	243618
ABalpaapaa:121	ABalpaapaa	121	1856	-23143	96	109	1856	56.5	185	258	33	107629
ABalpaapap:121	ABalpaapap	121	1811	-23188	22	24	1811	55.2	217	288	33	104183
ABalpaapp:89	ABalpaapp	89	2198	-22801	168	174	2198	47.8	205	315	37	206755
ABalpaappa:127	ABalpaappa	127	1909	-23090	143	154	1909	56.0	203	322	31	94188
ABalpaappp:127	ABalpaappp	127	1977	-23022	170	176	1977	52.8	233	334	31	94714
ABalpap:39	ABalpap	39	1848	-23151	-279	-279	1848	47.5	222	338	50	442222
ABalpapa:61	ABalpapa	61	1948	-23051	-38	-40	1948	54.5	180	267	43	236566
ABalpapaa:90	ABalpapaa	90	2154	-22845	160	163	2154	55.0	202	313	35	155157
ABalpapaaa:130	ABalpapaaa	130	1957	-23042	73	66	1957	59.4	247	318	31	77238
ABalpapaap:130	ABalpapaap	130	1966	-23033	33	4	1966	60.0	285	310	32	83295
ABalpapap:90	ABalpapap	90	2136	-22863	82	99	2136	55.8	247	319	36	153185
ABalpapapa:129	ABalpapapa	129	1824	-23175	-26	-15	1824	58.0	298	342	31	76724
ABalpapapp:129	ABalpapapp	129	1960	-23039	42	67	1960	58.8	336	336	31	81668
ABalpapp:61	ABalpapp	61	1970	-23029	-73	-75	1970	52.9	239	301	44	242745
ABalpappa:88	ABalpappa	88	2209	-22790	43	40	2209	57.7	267	307	37	146235
ABalpappaa:122	ABalpappaa	122	1937	-23062	101	111	1937	58.3	297	289	30	83793
ABalpappap:122	ABalpappap	122	1834	-23165	3	14	1834	57.3	343	293	35	97763
ABalpappp:88	ABalpappp	88	2170	-22829	71	69	2170	55.5	309	301	39	162440
ABalpapppa:120	ABalpapppa	120	1902	-23097	112	114	1902	51.5	309	302	30	94999
ABalpapppp:120	ABalpapppp	120	1825	-23174	23	37	1825	51.3	359	302	35	122455
ABalpp:20	ABalpp	20	1862	-23137	-539	-541	1862	30.2	281	366	56	404760
ABalppa:39	ABalppa	39	1862	-23137	-345	-345	1862	31.7	214	356	48	480181
ABalppaa:63	ABalppaa	63	2020	-22979	45	50	2020	45.0	157	310	41	293221
ABalppaaa:95	ABalppaaa	95	2163	-22836	224	232	2163	40.3	188	338	35	209521
ABalppaaaa:135	ABalppaaaa	135	2076	-22923	268	319	2076	44.1	167	329	28	111450
ABalppaaap:135	ABalppaaap	135	1922	-23077	81	107	1922	43.0	195	355	32	132629
ABalppaap:95	ABalppaap	95	2143	-22856	91	105	2143	44.0	213	367	35	188515
ABalppaapa:134	ABalppaapa	134	1927	-23072	136	149	1927	46.9	222	369	28	94610
ABalppaapp:134	ABalppaapp	134	2060	-22939	121	139	2060	41.8	245	379	30	106190
ABalppap:63	ABalppap	63	2070	-22929	-77	-83	2070	43.8	203	336	42	284068
ABalppapa:90	ABalppapa	90	2310	-22689	197	201	2310	48.6	249	349	36	168829
ABalppapaa:126	ABalppapaa	126	1996	-23003	173	192	1996	52.2	244	358	31	101333
ABalppapap:126	ABalppapap	126	2020	-22979	157	171	2020	52.5	280	361	31	92654
ABalppapp:90	ABalppapp	90	2246	-22753	124	143	2246	48.3	297	349	36	169422
ABalppappa:124	ABalppappa	124	1902	-23097	39	80	1902	51.0	308	361	32	108993
ABalppappp:124	ABalppappp	124	1970	-23029	23	75	1970	50.7	341	370	31	94647
ABalppp:39	ABalppp	39	1829	-23171	-406	-416	1829	42.5	298	364	47	417254
ABalpppa:61	ABalpppa	61	2038	-22961	-116	-116	2038	36.7	228	288	43	288657
ABalpppaa:90	ABalpppaa	90	2400	-22599	288	292	2400	34.2	206	301	36	252430
ABalpppaaa:130	ABalpppaaa	130	2058	-22941	183	218	2058	38.0	209	361	31	160761
ABalpppaap:130	ABalpppaap	130	2214	-22786	304	344	2214	35.6	235	344	31	162612
ABalpppap:90	ABalpppap	90	2319	-22680	49	55	2319	32.5	237	336	38	266857
ABalpppapa:126	ABalpppapa	126	2008	-22991	35	52	2008	35.2	239	374	32	167705
ABalpppapp:126	ABalpppapp	126	2184	-22815	-59	-83	2184	28.8	265	383	32	136532
ABalpppp:61	ABalpppp	61	2034	-22965	-104	-105	2034	40.1	279	317	43	281929
ABalppppa:89	ABalppppa	89	2358	-22641	107	110	2358	25.0	257	335	38	253072
ABalppppaa:125	ABalppppaa	125	2073	-22926	112	151	2073	28.8	243	345	31	178432
ABalppppap:125	ABalppppap	125	2041	-22958	54	80	2041	23.6	270	349	33	176845
ABalppppp:89	ABalppppp	89	2383	-22616	-14	-14	2383	25.9	307	357	39	216993
ABalpppppa:122	ABalpppppa	122	2153	-22846	91	94	2153	26.0	292	372	31	145681
ABalpppppp:122	ABalpppppp	122	2120	-22879	148	157	2120	26.9	329	373	36	188636
ABar:2	ABar	2	1785	-23214	-280	-280	1785	13.2	315	336	77	504845
ABara:7	ABara	7	1863	-23136	-154	-154	1863	11.9	267	285	63	301184
ABaraa:19	ABaraa	19	1898	-23101	-183	-183	1898	13.6	242	292	59	300481
ABaraaa:38	ABaraaa	38	1955	-23044	-120	-120	1955	15.3	212	245	52	353257
ABaraaaa:60	ABaraaaa	60	2061	-22938	31	31	2061	22.4	187	247	44	268594
ABaraaaaa:89	ABaraaaaa	89	2649	-22350	516	546	2649	18.6	205	291	37	207854
ABaraaaaaa:129	ABaraaaaaa	129	2601	-22398	640	697	2601	16.5	198	284	30	118051
ABaraaaaap:129	ABaraaaaap	129	2369	-22630	334	426	2369	14.0	236	291	33	121056
ABaraaaap:89	ABaraaaap	89	2456	-22543	234	262	2456	12.8	251	280	36	138267
ABaraaaapa:127	ABaraaaapa	127	2312	-22687	280	356	2312	13.7	258	269	33	115450
ABaraaaapp:127	ABaraaaapp	127	2101	-22898	196	205	2101	9.7	295	269	29	58137
ABaraaap:60	ABaraaap	60	2066	-22933	-16	-19	2066	11.8	250	271	44	176116
ABaraaapa:89	ABaraaapa	89	2366	-22633	189	197	2366	7.7	281	287	37	123400
ABaraaapaa:130	ABaraaapaa	130	2448	-22551	536	543	2448	9.2	274	305	30	93947
ABaraaapap:130	ABaraaapap	130	2156	-22843	256	273	2156	8.7	317	311	33	75394
ABaraaapp:89	ABaraaapp	89	2408	-22591	180	216	2408	10.4	329	298	38	114225
ABaraaappa:125	ABaraaappa	125	2076	-22923	162	205	2076	8.5	348	302	31	65421
ABaraaappp:125	ABaraaappp	125	2116	-22883	153	194	2116	11.8	377	329	34	90759
ABaraap:38	ABaraap	38	1870	-23129	-240	-240	1870	22.0	266	310	51	342214
ABaraapa:59	ABaraapa	59	1946	-23053	-90	-89	1946	24.5	202	305	46	326466
ABaraapaa:86	ABaraapaa	86	2401	-22599	227	238	2401	19.7	228	328	38	224825
ABaraapaaa:126	ABaraapaaa	126	2437	-22562	552	587	2437	19.8	214	330	33	169560
ABaraapaap:126	ABaraapaap	126	2230	-22769	258	295	2230	15.3	255	332	33	131488
ABaraapap:86	ABaraapap	86	2515	-22484	227	230	2515	13.8	282	338	39	162358
ABaraapapa:125	ABaraapapa	125	2411	-22588	342	372	2411	15.9	287	349	32	123190
ABaraapapp:125	ABaraapapp	125	2006	-22993	46	70	2006	13.7	323	345	34	116451
ABaraapp:59	ABaraapp	59	2062	-22937	-71	-71	2062	21.5	278	320	47	247500
ABaraappa:85	ABaraappa	85	2493	-22506	142	138	2493	17.7	320	360	38	167307
ABaraappaa:127	ABaraappaa	127	2790	-22209	597	582	2790	19.0	311	381	30	110150
ABaraappap:127	ABaraappap	127	2282	-22717	278	311	2282	19.1	358	375	35	135009
ABaraappp:85	ABaraappp	85	2493	-22506	168	189	2493	21.0	374	367	42	236449
ABaraapppa:121	ABaraapppa	121	2329	-22670	385	390	2329	26.9	387	391	35	176690
ABaraapppp:121	ABaraapppp	121	2314	-22685	339	360	2314	30.2	431	396	36	190420
ABarap:19	ABarap	19	1840	-23159	-170	-171	1840	12.2	346	303	58	249245
ABarapa:38	ABarapa	38	1920	-23079	-84	-87	1920	10.3	294	256	50	198517
ABarapaa:59	ABarapaa	59	2111	-22888	24	24	2111	7.4	298	292	42	117554
ABarapaaa:89	ABarapaaa	89	2848	-22151	564	587	2848	10.9	361	339	36	102117
ABarapaaaa:128	ABarapaaaa	128	2933	-22066	940	975	2933	20.0	377	344	32	92415
ABarapaaap:128	ABarapaaap	128	2962	-22038	647	775	2962	15.8	416	346	33	89176
ABarapaap:89	ABarapaap	89	2850	-22149	581	640	2850	12.0	405	351	37	124693
ABarapaapa:131	ABarapaapa	131	3160	-21839	1038	1114	3160	19.0	419	375	32	99043
ABarapaapp:131	ABarapaapp	131	3118	-21881	953	1040	3118	20.3	458	369	33	110536
ABarapap:59	ABarapap	59	2074	-22925	24	24	2074	11.1	356	302	44	126040
ABarapapa:86	ABarapapa	86	2858	-22141	539	606	2858	13.3	449	357	39	151624
ABarapapaa:126	ABarapapaa	126	2917	-22082	510	699	2917	16.2	529	359	35	120318
ABarapapap:126	ABarapapap	126	3550	-21449	988	1253	3550	23.0	569	354	33	124773
ABarapapp:86	ABarapapp	86	3292	-21707	975	987	3292	22.9	502	367	39	190577
ABarapappa:124	ABarapappa	124	6063	-18936	3273	3454	6063	22.0	593	336	34	122985
ABarapappp:124	ABarapappp	124	7067	-17932	4512	4555	7067	35.7	597	337	33	138207
ABarapp:38	ABarapp	38	1835	-23164	-139	-141	1835	18.1	352	315	49	258194
ABarappa:60	ABarappa	60	2199	-22800	12	10	2199	20.2	334	360	45	219782
ABarappaa:87	ABarappaa	87	3174	-21825	808	833	3174	25.5	418	386	39	232649
ABarappaaa:124	ABarappaaa	124	3154	-21845	1057	1102	3154	33.1	468	395	31	139140
ABarappaap:124	ABarappaap	124	2923	-22076	755	852	2923	33.9	505	386	34	151581
ABarappap:87	ABarappap	87	3144	-21855	722	767	3144	28.1	473	388	39	263836
ABarappapa:125	ABarappapa	125	3073	-21926	737	861	3073	24.3	512	373	34	154374
ABarappapp:125	ABarappapp	125	2879	-22120	718	772	2879	30.6	563	365	33	155209
ABarappp:60	ABarappp	60	2341	-22658	220	226	2341	30.8	402	354	43	256322
ABarapppa:91	ABarapppa	91	3729	-21270	1210	1302	3729	36.3	498	380	36	203804
ABarapppaa:132	ABarapppaa	132	3437	-21563	1040	1207	3437	39.0	535	384	30	126783
ABarapppap:132	ABarapppap	132	3242	-21757	813	978	3242	41.9	560	360	31	107016
ABarapppp:91	ABarapppp	91	3553	-21446	1241	1284	3553	39.8	540	379	37	217130
ABarappppa:130	ABarappppa	130	3926	-21073	1488	1608	3926	44.0	591	362	30	102826
ABarappppp:130	ABarappppp	130	3577	-21422	862	1088	3577	44.7	587	325	30	98318
ABarp:7	ABarp	7	1762	-23237	-256	-256	1762	20.7	380	360	64	464178
ABarpa:20	ABarpa	20	1714	-23285	-395	-396	1714	32.0	367	384	57	475945
ABarpaa:40	ABarpaa	40	2115	-22884	-533	-534	2115	26.5	301	382	49	353127
ABarpaaa:62	ABarpaaa	62	2276	-22723	81	80	2276	36.4	221	368	42	301366
ABarpaaaa:91	ABarpaaaa	91	2669	-22330	443	448	2669	38.6	242	369	37	214893
ABarpaaaaa:126	ABarpaaaaa	126	2257	-22742	361	375	2257	45.0	264	353	30	95528
ABarpaaaap:126	ABarpaaaap	126	2278	-22721	348	373	2278	44.4	300	366	31	103871
ABarpaaap:91	ABarpaaap	91	2656	-22343	370	393	2656	40.2	289	382	36	193028
ABarpaaapa:128	ABarpaaapa	128	2300	-22699	316	342	2300	43.7	304	394	30	100722
ABarpaaapp:128	ABarpaaapp	128	2171	-22828	143	233	2171	40.1	335	394	33	130709
ABarpaap:62	ABarpaap	62	2340	-22659	4	21	2340	30.4	271	362	42	232779
ABarpaapa:90	ABarpaapa	90	2770	-22229	233	226	2770	32.0	274	378	37	201834
ABarpaapaa:128	ABarpaapaa	128	2307	-22692	333	333	2307	37.9	278	378	31	118191
ABarpaapap:128	ABarpaapap	128	2244	-22756	180	180	2244	34.3	311	388	31	120469
ABarpaapp:90	ABarpaapp	90	2856	-22143	413	478	2856	33.0	335	390	37	202397
ABarpaappa:125	ABarpaappa	125	2478	-22521	519	530	2478	34.1	347	397	31	127157
ABarpaappp:125	ABarpaappp	125	2514	-22485	248	494	2514	38.9	380	403	32	124511
ABarpap:40	ABarpap	40	1831	-23168	-326	-326	1831	35.9	384	386	49	453364
ABarpapa:62	ABarpapa	62	2193	-22806	101	103	2193	48.5	274	360	42	240157
ABarpapaa:89	ABarpapaa	89	2555	-22444	459	473	2555	51.2	307	361	36	152556
ABarpapaaa:129	ABarpapaaa	129	2213	-22786	359	379	2213	55.1	352	343	31	78341
ABarpapaap:129	ABarpapaap	129	2516	-22483	511	595	2516	50.3	383	351	31	89125
ABarpapap:89	ABarpapap	89	2776	-22223	551	577	2776	51.8	345	364	36	143000
ABarpapapa:127	ABarpapapa	127	2349	-22650	287	400	2349	56.4	399	349	34	90491
ABarpapapp:127	ABarpapapp	127	2320	-22679	138	288	2320	56.3	441	338	30	65415
ABarpapp:62	ABarpapp	62	2228	-22771	110	121	2228	47.3	331	366	44	261739
ABarpappa:88	ABarpappa	88	2527	-22472	345	355	2527	55.4	363	342	39	157038
ABarpappaa:122	ABarpappaa	122	2028	-22971	143	155	2028	58.0	397	302	35	93210
ABarpappap:122	ABarpappap	122	2531	-22468	586	595	2531	59.5	431	310	29	75934
ABarpappp:88	ABarpappp	88	2485	-22514	290	326	2485	56.5	426	332	38	150193
ABarpapppa:130	ABarpapppa	130	2223	-22776	292	354	2223	58.1	461	303	31	72241
ABarpapppp:130	ABarpapppp	130	2578	-22421	379	549	2578	56.8	506	293	33	90512
ABarpp:20	ABarpp	20	1768	-23231	-270	-270	1768	21.8	452	373	56	405152
ABarppa:41	ABarppa	41	2037	-22962	-122	-125	2037	17.3	375	374	49	306538
ABarppaa:64	ABarppaa	64	3347	-21652	675	644	3347	33.2	310	388	42	243477
ABarppaaa:95	ABarppaaa	95	5484	-19515	3024	3093	5484	42.8	348	386	35	165406
ABarppaaaa:135	ABarppaaaa	135	4292	-20707	2068	2202	4292	45.3	359	388	33	108469
ABarppaaap:135	ABarppaaap	135	5555	-19444	2971	3327	5555	42.5	391	388	32	141988
ABarppaap:95	ABarppaap	95	4778	-20221	2127	2314	4778	46.8	390	381	37	161074
ABarppaapa:135	ABarppaapa	135	4734	-20265	2352	2524	4734	51.2	413	369	32	90195
ABarppaapp:135	ABarppaapp	135	4730	-20269	1882	2291	4730	50.3	451	370	30	77890
ABarppap:64	ABarppap	64	3043	-21956	740	756	3043	34.3	370	387	42	274300
ABarppapa:93	ABarppapa	93	5076	-19923	2503	2583	5076	37.5	401	390	36	187929
ABarppapaa:130	ABarppapaa	130	4269	-20730	1742	2080	4269	45.4	408	393	32	105936
ABarppapap:130	ABarppapap	130	4438	-20561	2034	2191	4438	44.7	447	394	30	96063
ABarppapp:93	ABarppapp	93	4877	-20122	2144	2307	4877	39.9	463	389	38	205151
ABarppappa:133	ABarppappa	133	4969	-20030	2162	2519	4969	43.7	478	390	31	107665
ABarppappp:133	ABarppappp	133	4953	-20046	2353	2610	4953	45.0	521	383	31	114262
ABarppp:41	ABarppp	41	2020	-22979	-93	-94	2020	29.6	450	386	48	453323
ABarpppa:63	ABarpppa	63	3278	-21721	998	1013	3278	44.9	382	384	42	265727
ABarpppaa:91	ABarpppaa	91	6208	-18791	3337	3533	6208	45.8	427	388	37	191707
ABarpppaaa:128	ABarpppaaa	128	5706	-19293	2789	3095	5706	50.0	473	380	30	94047
ABarpppaap:128	ABarpppaap	128	5764	-19235	2883	3155	5764	51.6	509	371	30	89233
ABarpppap:91	ABarpppap	91	6105	-18894	3423	3454	6105	46.1	494	384	36	183545
ABarpppapa:129	ABarpppapa	129	4946	-20053	2193	2529	4946	50.0	546	361	33	104740
ABarpppapp:129	ABarpppapp	129	6718	-18281	3773	4158	6718	49.8	567	336	29	101714
ABarpppp:63	ABarpppp	63	3300	-21699	1075	1074	3300	47.9	447	376	43	247725
ABarppppa:91	ABarppppa	91	5617	-19382	2900	3014	5617	51.8	443	366	38	167457
ABarppppaa:127	ABarppppaa	127	5253	-19746	2565	2752	5253	55.6	472	345	31	83463
ABarppppap:127	ABarppppap	127	4901	-20098	2224	2461	4901	54.0	500	334	33	91976
ABarppppp:91	ABarppppp	91	5261	-19738	2870	2879	5261	56.1	484	335	38	150812
ABarpppppa:130	ABarpppppa	130	5071	-19928	2797	2840	5071	50.9	515	288	32	87723
ABarpppppp:130	ABarpppppp	130	5790	-19209	2983	3224	5790	52.3	557	307	30	85050
ABp:1	ABp	1	1688	-23312	-1091	-1091	1688	37.0	248	154	82	1473646
ABpl:2	ABpl	2	1567	-23433	-626	-626	1567	36.0	295	154	74	985423
ABpla:7	ABpla	7	1646	-23353	-463	-463	1646	47.2	270	185	63	512927
ABplaa:20	ABplaa	20	1749	-23250	-362	-363	1749	50.5	239	193	56	347968
ABplaaa:38	ABplaaa	38	1809	-23190	-384	-385	1809	46.5	231	160	48	369672
ABplaaaa:62	ABplaaaa	62	1909	-23090	-202	-204	1909	48.5	220	163	40	212276
ABplaaaaa:95	ABplaaaaa	95	1863	-23136	-78	-50	1863	52.7	181	207	34	117546
ABplaaaaaa:135	ABplaaaaaa	135	1717	-23282	0	29	1717	55.6	179	243	30	61536
ABplaaaaap:135	ABplaaaaap	135	1700	-23299	-7	-4	1700	57.5	209	206	28	50513
ABplaaaap:95	ABplaaaap	95	1900	-23099	-27	-23	1900	51.0	215	223	32	101860
ABplaaaapa:141	ABplaaaapa	141	1899	-23100	154	171	1899	50.3	196	239	28	57615
ABplaaaapp:141	ABplaaaapp	141	1730	-23269	-16	-21	1730	44.6	222	241	27	63610
ABplaaap:62	ABplaaap	62	1942	-23057	-170	-180	1942	40.7	282	151	44	251020
ABplaaapa:88	ABplaaapa	88	1982	-23017	-91	-89	1982	54.1	232	182	37	137798
ABplaaapaa:121	ABplaaapaa	121	1666	-23333	-46	-52	1666	56.7	217	215	30	69052
ABplaaapap:121	ABplaaapap	121	1714	-23285	-29	-38	1714	54.6	255	219	32	71216
ABplaaapp:88	ABplaaapp	88	1944	-23055	-41	-43	1944	54.3	283	169	35	118119
ABplaaappa:128	ABplaaappa	128	1693	-23306	-21	-20	1693	57.7	247	194	29	60568
ABplaaappp:128	ABplaaappp	128	1730	-23269	-12	-11	1730	57.4	285	214	30	60971
ABplaap:38	ABplaap	38	1797	-23202	-268	-275	1797	53.9	299	190	47	268466
ABplaapa:61	ABplaapa	61	1912	-23087	-149	-154	1912	55.2	260	183	43	194520
ABplaapaa:91	ABplaapaa	91	1925	-23074	-56	-58	1925	51.9	225	255	34	122376
ABplaapaaa:129	ABplaapaaa	129	1799	-23200	11	2	1799	48.7	214	270	29	76720
ABplaapaap:129	ABplaapaap	129	1726	-23273	-1	-5	1726	46.2	250	265	30	78239
ABplaapap:91	ABplaapap	91	1989	-23010	9	8	1989	49.8	263	275	35	122039
ABplaapapa:127	ABplaapapa	127	1800	-23199	30	18	1800	43.8	261	292	33	99074
ABplaapapp:127	ABplaapapp	127	1768	-23231	47	43	1768	39.8	294	294	30	101444
ABplaapp:61	ABplaapp	61	1888	-23111	-167	-177	1888	55.4	326	182	43	186685
ABplaappa:88	ABplaappa	88	1915	-23084	-87	-89	1915	52.1	276	233	34	109859
ABplaappaa:124	ABplaappaa	124	1731	-23268	17	9	1731	47.4	234	208	29	71829
ABplaappap:124	ABplaappap	124	1746	-23253	6	-5	1746	44.5	267	228	31	79146
ABplaappp:88	ABplaappp	88	1932	-23067	-73	-73	1932	52.1	326	239	36	119966
ABplaapppa:123	ABplaapppa	123	1660	-23339	-93	-95	1660	45.1	296	236	31	77534
ABplaapppp:123	ABplaapppp	123	1746	-23253	13	4	1746	40.8	328	224	31	92969
ABplap:20	ABplap	20	1687	-23312	-391	-390	1687	45.5	318	151	57	419290
ABplapa:39	ABplapa	39	1822	-23177	-304	-304	1822	40.8	312	129	49	452330
ABplapaa:62	ABplapaa	62	1856	-23143	-197	-203	1856	47.7	305	138	42	247466
ABplapaaa:91	ABplapaaa	91	2001	-22998	-35	-40	2001	58.8	270	217	35	121699
ABplapaaaa:132	ABplapaaaa	132	1957	-23042	97	117	1957	60.0	274	266	30	69824
ABplapaaap:132	ABplapaaap	132	2005	-22994	119	115	2005	61.2	305	259	30	64317
ABplapaap:91	ABplapaap	91	2086	-22913	27	24	2086	57.4	311	216	36	126376
ABplapaapa:126	ABplapaapa	126	1794	-23205	40	43	1794	54.2	280	244	32	89534
ABplapaapp:126	ABplapaapp	126	1862	-23137	121	139	1862	53.4	315	250	31	74506
ABplapap:62	ABplapap	62	1835	-23164	-171	-179	1835	45.2	378	127	44	279459
ABplapapa:87	ABplapapa	87	2131	-22869	6	-7	2131	58.0	333	182	36	132918
ABplapapaa:124	ABplapapaa	124	1822	-23177	-32	-24	1822	60.0	326	239	31	83150
ABplapapap:124	ABplapapap	124	1853	-23146	-5	-11	1853	60.5	370	256	31	76645
ABplapapp:87	ABplapapp	87	1994	-23006	-29	-30	1994	55.6	381	202	38	158411
ABplapappa:120	ABplapappa	120	1881	-23118	120	131	1881	54.6	338	254	31	93036
ABplapappp:120	ABplapappp	120	1811	-23188	45	43	1811	54.8	384	248	34	110741
ABplapp:39	ABplapp	39	1789	-23210	-241	-240	1789	48.3	390	143	48	363659
ABplappa:61	ABplappa	61	1871	-23128	-138	-140	1871	40.1	403	115	42	301064
ABplappaa:91	ABplappaa	91	1981	-23018	-6	-20	1981	54.5	346	171	33	111734
ABplappaaa:132	ABplappaaa	132	1821	-23178	13	17	1821	59.8	335	213	28	46456
ABplappaap:132	ABplappaap	132	1892	-23107	87	86	1892	59.5	373	226	28	50546
ABplappap:91	ABplappap	91	1927	-23072	-66	-65	1927	54.2	392	157	36	129510
ABplappapa:126	ABplappapa	126	1886	-23113	-12	-36	1886	60.3	369	184	32	65521
ABplappapp:126	ABplappapp	126	1867	-23132	-20	-50	1867	60.2	412	194	33	70746
ABplappp:61	ABplappp	61	1799	-23200	-145	-149	1799	39.6	452	144	42	270019
ABplapppa:88	ABplapppa	88	1895	-23104	-107	-98	1895	48.4	348	142	35	139766
ABplapppaa:126	ABplapppaa	126	1721	-23278	-55	-53	1721	58.6	297	189	30	59674
ABplapppap:126	ABplapppap	126	1747	-23252	-17	-9	1747	55.2	330	192	30	63463
ABplapppp:88	ABplapppp	88	1928	-23071	-83	-79	1928	46.2	399	141	36	159653
ABplappppa:124	ABplappppa	124	1809	-23191	-10	19	1809	54.7	373	164	33	80548
ABplappppp:124	ABplappppp	124	1815	-23184	23	9	1815	58.7	332	162	31	70858
ABplp:7	ABplp	7	1822	-23177	-252	-252	1822	20.6	334	172	63	394759
ABplpa:20	ABplpa	20	1870	-23129	-265	-266	1870	20.4	298	169	57	297172
ABplpaa:42	ABplpaa	42	2126	-22873	-201	-201	2126	21.1	285	156	50	271882
ABplpaaa:63	ABplpaaa	63	2973	-22026	653	651	2973	20.2	262	174	43	191465
ABplpaaaa:98	ABplpaaaa	98	4475	-20524	2061	2107	4475	17.0	222	230	37	170504
ABplpaaaaa:138	ABplpaaaaa	138	4822	-20177	2508	2544	4822	22.7	195	220	30	112829
ABplpaaaap:138	ABplpaaaap	138	4434	-20565	2150	2253	4434	15.5	222	249	31	113218
ABplpaaap:98	ABplpaaap	98	4082	-20917	1548	1608	4082	11.0	260	231	34	121112
ABplpaaapa:141	ABplpaaapa	141	4893	-20106	2485	2556	4893	20.1	240	229	30	100701
ABplpaaapp:141	ABplpaaapp	141	4777	-20223	2252	2430	4777	13.3	267	220	30	97870
ABplpaap:63	ABplpaap	63	2354	-22645	217	218	2354	10.4	315	195	46	143968
ABplpaapa:90	ABplpaapa	90	3100	-21899	708	749	3100	9.5	300	226	38	114664
ABplpaapaa:125	ABplpaapaa	125	3413	-21586	1091	1218	3413	10.8	289	225	31	83157
ABplpaapap:125	ABplpaapap	125	2876	-22123	808	865	2876	10.2	337	244	32	61938
ABplpaapp:90	ABplpaapp	90	3077	-21922	807	826	3077	10.2	368	215	39	112395
ABplpaappa:127	ABplpaappa	127	2928	-22071	869	914	2928	8.7	368	224	33	64179
ABplpaappp:127	ABplpaappp	127	2782	-22217	792	813	2782	8.7	415	235	34	67514
ABplpap:42	ABplpap	42	2002	-22997	-61	-61	2002	29.5	361	212	49	301559
ABplpapa:63	ABplpapa	63	2722	-22277	594	594	2722	25.5	336	177	42	173546
ABplpapaa:91	ABplpapaa	91	3820	-21179	1235	1259	3820	16.2	259	183	35	119965
ABplpapaaa:129	ABplpapaaa	129	3671	-21328	1305	1409	3671	15.9	224	204	31	98974
ABplpapaap:129	ABplpapaap	129	3568	-21431	1197	1314	3568	17.9	264	179	33	104911
ABplpapap:91	ABplpapap	91	3651	-21348	1197	1241	3651	13.4	311	179	36	104720
ABplpapapa:131	ABplpapapa	131	3978	-21021	1510	1681	3978	17.7	283	196	31	88165
ABplpapapp:131	ABplpapapp	131	2542	-22457	462	597	2542	12.7	336	238	32	29826
ABplpapp:63	ABplpapp	63	2543	-22456	409	417	2543	18.7	402	211	43	146890
ABplpappa:91	ABplpappa	91	3579	-21420	1202	1255	3579	12.0	347	160	36	113961
ABplpappaa:133	ABplpappaa	133	3619	-21380	1355	1405	3619	13.0	298	163	30	86681
ABplpappap:133	ABplpappap	133	4103	-20897	1851	1893	4103	6.2	382	169	32	70869
ABplpappp:91	ABplpappp	91	3485	-21514	1076	1130	3485	14.4	392	165	38	143791
ABplpapppa:126	ABplpapppa	126	3221	-21778	1040	1114	3221	15.6	362	154	33	91224
ABplpapppp:126	ABplpapppp	126	3231	-21768	1138	1204	3231	19.8	405	143	35	110866
ABplpp:20	ABplpp	20	1833	-23166	-219	-219	1833	13.5	412	181	58	280538
ABplppa:41	ABplppa	41	2048	-22951	-20	-20	2048	9.3	358	192	49	190151
ABplppaa:63	ABplppaa	63	2552	-22447	411	412	2552	8.8	361	234	43	119818
ABplppaaa:91	ABplppaaa	91	4021	-20978	1640	1636	4021	8.7	360	266	35	82587
ABplppaaaa:130	ABplppaaaa	130	5814	-19185	3506	3503	5814	7.7	380	273	29	46794
ABplppaaap:130	ABplppaaap	130	4904	-20095	2183	2385	4904	8.2	415	315	33	71118
ABplppaap:91	ABplppaap	91	3860	-21139	1445	1470	3860	9.1	415	277	37	90410
ABplppaapa:129	ABplppaapa	129	4836	-20163	2526	2543	4836	8.0	444	275	34	66978
ABplppaapp:129	ABplppaapp	129	6654	-18345	3918	3971	6654	9.1	485	306	32	70945
ABplppap:63	ABplppap	63	2605	-22394	455	455	2605	11.7	424	273	43	128654
ABplppapa:92	ABplppapa	92	5175	-19824	2588	2617	5175	11.9	447	311	38	116039
ABplppapaa:132	ABplppapaa	132	9233	-15766	6289	6322	9233	9.8	448	337	32	77027
ABplppapap:132	ABplppapap	132	12324	-12675	9068	9040	12324	17.4	497	342	32	97994
ABplppapp:92	ABplppapp	92	5851	-19148	3289	3302	5851	14.1	506	323	39	155937
ABplppappa:135	ABplppappa	135	9549	-15450	6427	6523	9549	10.3	524	326	34	98989
ABplppappp:135	ABplppappp	135	12473	-12526	9324	9380	12473	17.0	578	318	34	128917
ABplppp:41	ABplppp	41	2055	-22944	-6	-10	2055	18.6	431	182	48	252186
ABplpppa:63	ABplpppa	63	2927	-22072	772	774	2927	11.5	435	201	42	144142
ABplpppaa:92	ABplpppaa	92	4448	-20551	1985	2019	4448	7.9	413	184	36	119034
ABplpppaaa:133	ABplpppaaa	133	3274	-21725	968	1119	3274	13.3	342	162	32	72101
ABplpppaap:133	ABplpppaap	133	4231	-20768	1959	2063	4231	12.5	410	156	34	96597
ABplpppap:92	ABplpppap	92	4522	-20477	1886	1959	4522	9.4	461	180	36	121049
ABplpppapa:131	ABplpppapa	131	3594	-21405	1419	1484	3594	8.4	443	168	36	93275
ABplpppapp:131	ABplpppapp	131	4825	-20174	2551	2570	4825	13.9	494	156	33	102556
ABplpppp:63	ABplpppp	63	2984	-22015	749	748	2984	13.9	491	241	44	161207
ABplppppa:93	ABplppppa	93	5019	-19980	2382	2452	5019	11.2	503	175	38	165494
ABplppppaa:131	ABplppppaa	131	5056	-19943	2812	2835	5056	18.3	459	130	32	118771
ABplppppap:131	ABplppppap	131	5402	-19597	2882	2980	5402	22.9	507	133	32	129936
ABplppppp:93	ABplppppp	93	5045	-19954	2590	2600	5045	14.0	551	200	39	192893
ABplpppppa:136	ABplpppppa	136	5705	-19294	3138	3288	5705	20.9	535	148	33	134213
ABplpppppp:136	ABplpppppp	136	6578	-18421	4068	4201	6578	23.9	592	173	34	181540
ABpr:2	ABpr	2	1563	-23436	-572	-572	1563	43.2	470	208	73	860008
ABpra:7	ABpra	7	1580	-23419	-504	-504	1580	41.1	419	149	61	584565
ABpraa:20	ABpraa	20	1687	-23312	-460	-460	1687	34.5	399	126	58	502127
ABpraaa:40	ABpraaa	40	1850	-23149	-245	-245	1850	25.8	373	120	51	514500
ABpraaaa:63	ABpraaaa	63	2279	-22720	159	157	2279	32.3	327	118	43	333759
ABpraaaaa:92	ABpraaaaa	92	2967	-22032	623	621	2967	44.7	269	128	34	199303
ABpraaaaaa:129	ABpraaaaaa	129	2617	-22382	386	372	2617	41.0	243	136	31	141238
ABpraaaaap:129	ABpraaaaap	129	2714	-22285	440	456	2714	39.1	274	120	30	134847
ABpraaaap:92	ABpraaaap	92	2877	-22122	591	618	2877	42.6	307	120	37	238417
ABpraaaapa:126	ABpraaaapa	126	2534	-22465	503	532	2534	44.8	290	118	31	125593
ABpraaaapp:126	ABpraaaapp	126	2573	-22426	551	581	2573	37.8	314	107	30	134091
ABpraaap:63	ABpraaap	63	2119	-22880	-16	-15	2119	24.5	382	137	44	324305
ABpraaapa:90	ABpraaapa	90	2917	-22082	509	511	2917	33.0	284	134	37	252019
ABpraaapaa:127	ABpraaapaa	127	2750	-22249	718	765	2750	35.8	256	160	32	161342
ABpraaapap:127	ABpraaapap	127	2582	-22417	450	512	2582	32.0	286	134	32	174544
ABpraaapp:90	ABpraaapp	90	2790	-22209	476	472	2790	33.0	337	131	39	288589
ABpraaappa:121	ABpraaappa	121	2605	-22394	582	626	2605	36.7	309	144	31	156068
ABpraaappp:121	ABpraaappp	121	2135	-22864	127	158	2135	35.5	351	124	35	177993
ABpraap:40	ABpraap	40	1819	-23180	-335	-336	1819	36.0	458	137	49	530128
ABpraapa:62	ABpraapa	62	2158	-22841	67	72	2158	21.2	445	124	44	401373
ABpraapaa:91	ABpraapaa	91	2715	-22284	483	495	2715	21.3	343	129	37	258478
ABpraapaaa:130	ABpraapaaa	130	2829	-22170	472	522	2829	24.7	246	153	33	193595
ABpraapaap:130	ABpraapaap	130	2490	-22509	294	348	2490	20.9	295	143	35	193219
ABpraapap:91	ABpraapap	91	2804	-22195	598	625	2804	20.3	391	129	38	280069
ABpraapapa:131	ABpraapapa	131	2863	-22136	819	862	2863	27.1	316	123	32	191109
ABpraapapp:131	ABpraapapp	131	2457	-22542	461	496	2457	23.0	350	125	35	202929
ABpraapp:62	ABpraapp	62	2143	-22856	20	18	2143	20.0	508	163	46	383640
ABpraappa:88	ABpraappa	88	2850	-22149	646	662	2850	24.8	433	119	37	329430
ABpraappaa:130	ABpraappaa	130	2895	-22104	868	897	2895	31.2	349	100	30	181407
ABpraappap:130	ABpraappap	130	2631	-22368	660	681	2631	33.2	392	106	33	191010
ABpraappp:88	ABpraappp	88	2773	-22226	488	513	2773	26.9	493	138	41	364582
ABpraapppa:125	ABpraapppa	125	2403	-22596	446	454	2403	36.8	433	108	33	201287
ABpraapppp:125	ABpraapppp	125	2379	-22620	403	423	2379	40.5	474	122	34	184953
ABprap:20	ABprap	20	1753	-23246	-310	-310	1753	25.8	497	143	58	467869
ABprapa:39	ABprapa	39	1871	-23128	-162	-164	1871	17.1	482	136	50	391417
ABprapaa:60	ABprapaa	60	2202	-22797	90	95	2202	9.2	476	150	44	242774
ABprapaaa:91	ABprapaaa	91	3083	-21916	874	888	3083	15.3	444	133	37	212614
ABprapaaaa:130	ABprapaaaa	130	2765	-22234	760	839	2765	24.9	404	110	33	145122
ABprapaaap:130	ABprapaaap	130	2731	-22268	579	720	2731	25.1	442	122	34	154974
ABprapaap:91	ABprapaap	91	3134	-21865	913	930	3134	19.0	500	140	38	247209
ABprapaapa:133	ABprapaapa	133	3177	-21822	1103	1155	3177	29.7	464	118	32	153543
ABprapaapp:133	ABprapaapp	133	3122	-21877	1052	1075	3122	34.2	498	123	32	145691
ABprapap:60	ABprapap	60	2133	-22866	2	4	2133	7.7	534	202	45	219961
ABprapapa:88	ABprapapa	88	3015	-21984	805	813	3015	19.0	556	162	40	282865
ABprapapaa:129	ABprapapaa	129	3330	-21670	1212	1258	3330	28.1	552	133	34	172409
ABprapapap:129	ABprapapap	129	3863	-21136	1132	1480	3863	30.5	597	157	33	185884
ABprapapp:88	ABprapapp	88	3146	-21853	848	890	3146	20.8	603	208	39	289779
ABprapappa:126	ABprapappa	126	6217	-18782	3464	3694	6217	26.8	616	180	33	172624
ABprapappp:126	ABprapappp	126	7177	-17822	4036	4179	7177	34.8	620	203	31	150664
ABprapp:39	ABprapp	39	1802	-23197	-252	-259	1802	19.2	554	193	48	411861
ABprappa:62	ABprappa	62	2250	-22749	158	159	2250	16.9	579	188	44	349112
ABprappaa:91	ABprappaa	91	3022	-21977	804	817	3022	31.2	545	134	38	299194
ABprappaaa:130	ABprappaaa	130	2589	-22411	611	618	2589	42.8	510	126	30	105350
ABprappaap:130	ABprappaap	130	2704	-22295	560	605	2704	44.2	550	147	32	118648
ABprappap:91	ABprappap	91	2945	-22054	683	724	2945	29.5	591	164	39	329063
ABprappapa:132	ABprappapa	132	2653	-22346	423	553	2653	34.6	542	131	33	153765
ABprappapp:132	ABprappapp	132	2718	-22281	326	508	2718	37.4	591	157	31	141500
ABprappp:62	ABprappp	62	2373	-22626	264	265	2373	21.0	607	260	44	345870
ABprapppa:94	ABprapppa	94	3387	-21612	988	1052	3387	38.4	597	184	36	236778
ABprapppaa:137	ABprapppaa	137	2919	-22080	671	749	2919	47.7	564	162	30	94787
ABprapppap:137	ABprapppap	137	3464	-21535	987	1030	3464	47.6	592	194	30	91341
ABprapppp:94	ABprapppp	94	3291	-21708	862	952	3291	43.4	613	218	35	200969
ABprappppa:136	ABprappppa	136	3493	-21506	672	866	3493	43.6	623	204	30	106773
ABprappppp:136	ABprappppp	136	2984	-22015	-422	210	2984	48.3	611	239	30	84012
ABprp:7	ABprp	7	1594	-23405	-553	-554	1594	43.0	512	236	62	569607
ABprpa:20	ABprpa	20	1675	-23324	-469	-471	1675	47.7	502	181	56	408075
ABprpaa:39	ABprpaa	39	1785	-23214	-291	-291	1785	35.6	536	140	49	529956
ABprpaaa:62	ABprpaaa	62	1964	-23035	-90	-92	1964	29.9	477	118	43	361575
ABprpaaaa:90	ABprpaaaa	90	2278	-22721	112	126	2278	39.1	346	120	36	198058
ABprpaaaaa:125	ABprpaaaaa	125	1963	-23036	186	196	1963	51.5	297	161	31	92753
ABprpaaaap:125	ABprpaaaap	125	1931	-23068	127	154	1931	51.2	334	155	33	116874
ABprpaaap:90	ABprpaaap	90	2163	-22837	113	126	2163	39.3	385	117	36	210180
ABprpaaapa:128	ABprpaaapa	128	1906	-23093	98	126	1906	48.6	347	148	31	101603
ABprpaaapp:128	ABprpaaapp	128	1903	-23096	42	71	1903	49.8	370	117	33	123283
ABprpaap:62	ABprpaap	62	1977	-23022	-131	-122	1977	29.8	526	150	43	348968
ABprpaapa:90	ABprpaapa	90	2228	-22771	127	136	2228	34.8	396	115	37	233343
ABprpaapaa:130	ABprpaapaa	130	2070	-22929	148	189	2070	47.1	316	131	29	80794
ABprpaapap:130	ABprpaapap	130	2056	-22944	151	158	2056	43.4	359	111	30	110443
ABprpaapp:90	ABprpaapp	90	2168	-22831	64	71	2168	38.1	450	115	37	221679
ABprpaappa:127	ABprpaappa	127	1994	-23005	109	116	1994	43.7	393	112	31	111049
ABprpaappp:127	ABprpaappp	127	1924	-23075	1	49	1924	48.1	424	119	32	101031
ABprpap:39	ABprpap	39	1747	-23252	-382	-383	1747	41.2	575	203	49	493778
ABprpapa:62	ABprpapa	62	1941	-23058	-118	-122	1941	42.4	519	142	42	310283
ABprpapaa:90	ABprpapaa	90	2133	-22866	116	123	2133	48.4	426	142	35	151369
ABprpapaaa:130	ABprpapaaa	130	1893	-23106	143	143	1893	53.9	375	200	31	72545
ABprpapaap:130	ABprpapaap	130	1789	-23210	30	33	1789	56.4	419	202	31	72324
ABprpapap:90	ABprpapap	90	2151	-22848	82	83	2151	52.9	451	166	35	123514
ABprpapapa:127	ABprpapapa	127	1774	-23226	-49	-40	1774	57.8	441	214	30	57363
ABprpapapp:127	ABprpapapp	127	1989	-23010	85	139	1989	58.3	481	217	30	62282
ABprpapp:62	ABprpapp	62	1925	-23074	-136	-136	1925	42.8	563	195	44	300357
ABprpappa:88	ABprpappa	88	2104	-22895	59	51	2104	55.5	444	193	37	129492
ABprpappaa:124	ABprpappaa	124	1810	-23189	13	18	1810	59.5	408	234	30	55294
ABprpappap:124	ABprpappap	124	1810	-23189	69	67	1810	58.5	441	256	32	67966
ABprpappp:88	ABprpappp	88	2074	-22925	-24	-16	2074	54.3	499	191	38	144695
ABprpapppa:126	ABprpapppa	126	1806	-23193	22	37	1806	57.3	479	251	31	70901
ABprpapppp:126	ABprpapppp	126	2080	-22919	-57	62	2080	56.1	525	264	31	69428
ABprpp:20	ABprpp	20	1678	-23321	-533	-533	1678	36.0	586	205	57	593178
ABprppa:39	ABprppa	39	1839	-23160	-291	-301	1839	23.7	612	191	47	509678
ABprppaa:62	ABprppaa	62	2569	-22430	457	458	2569	30.8	577	154	41	302191
ABprppaaa:92	ABprppaaa	92	3385	-21614	1219	1241	3385	46.0	456	136	34	122931
ABprppaaaa:131	ABprppaaaa	131	2596	-22403	669	717	2596	50.9	390	153	29	56546
ABprppaaap:131	ABprppaaap	131	3053	-21946	1049	1118	3053	53.8	419	147	28	58578
ABprppaap:92	ABprppaap	92	3237	-21762	976	1038	3237	46.3	497	137	35	135130
ABprppaapa:130	ABprppaapa	130	2454	-22545	478	518	2454	57.1	451	176	30	51238
ABprppaapp:130	ABprppaapp	130	2611	-22388	546	615	2611	56.5	484	178	29	52525
ABprppap:62	ABprppap	62	2444	-22555	221	228	2444	29.2	587	209	41	259874
ABprppapa:92	ABprppapa	92	3280	-21719	959	993	3280	39.8	506	143	36	176511
ABprppapaa:129	ABprppapaa	129	2533	-22466	469	571	2533	53.6	447	142	31	67095
ABprppapap:129	ABprppapap	129	2792	-22207	706	800	2792	51.7	479	142	31	78097
ABprppapp:92	ABprppapp	92	3151	-21848	810	867	3151	41.2	552	179	36	165980
ABprppappa:133	ABprppappa	133	2593	-22406	499	601	2593	50.5	497	151	31	78894
ABprppappp:133	ABprppappp	133	2808	-22191	625	721	2808	51.6	538	163	31	81798
ABprppp:39	ABprppp	39	1761	-23238	-395	-388	1761	34.0	619	257	48	537682
ABprpppa:61	ABprpppa	61	2316	-22683	219	225	2316	30.2	636	230	44	369198
ABprpppaa:88	ABprpppaa	88	3279	-21720	943	999	3279	42.1	558	156	37	199797
ABprpppaaa:126	ABprpppaaa	126	2633	-22367	481	587	2633	55.5	514	175	31	70103
ABprpppaap:126	ABprpppaap	126	2785	-22214	619	730	2785	53.8	553	188	30	74598
ABprpppap:88	ABprpppap	88	3267	-21732	931	957	3267	45.9	589	194	36	169192
ABprpppapa:126	ABprpppapa	126	2795	-22204	620	702	2795	52.7	578	214	32	79808
ABprpppapp:126	ABprpppapp	126	3599	-21400	938	1113	3599	51.6	584	252	27	75434
ABprpppp:61	ABprpppp	61	2245	-22754	83	80	2245	40.6	608	269	43	305370
ABprppppa:87	ABprppppa	87	3061	-21938	784	799	3061	48.8	541	176	36	144559
ABprppppaa:121	ABprppppaa	121	2584	-22415	522	555	2584	55.9	502	202	31	67811
ABprppppap:121	ABprppppap	121	2551	-22448	435	509	2551	56.4	538	216	32	69169
ABprppppp:87	ABprppppp	87	2981	-22018	745	764	2981	54.4	558	224	37	135987
ABprpppppa:128	ABprpppppa	128	3125	-21874	910	917	3125	54.0	550	245	29	60981
ABprpppppp:128	ABprpppppp	128	3628	-21371	588	1004	3628	49.7	566	278	30	76682
EMS:1	EMS	1	1584	-23415	-567	-567	1584	49.0	330	356	68	753389
MS:3	MS	3	1556	-23443	-527	-527	1556	46.2	353	328	72	832564
MSa:11	MSa	11	1675	-23324	-390	-391	1675	45.2	315	305	60	453826
MSaa:27	MSaa	27	1744	-23255	-294	-295	1744	50.5	276	291	54	363067
MSaaa:47	MSaaa	47	1796	-23203	-219	-220	1796	54.2	266	257	48	269151
MSaaaa:71	MSaaaa	71	1794	-23205	-203	-205	1794	47.1	228	224	41	210270
MSaaaaa:96	MSaaaaa	96	1878	-23121	-166	-155	1878	42.2	196	242	35	167495
MSaaaaaa:129	MSaaaaaa	129	1651	-23348	-206	-160	1651	45.1	171	265	28	97143
MSaaaaap:129	MSaaaaap	129	1629	-23371	-194	-181	1629	38.9	205	261	33	119767
MSaaaap:96	MSaaaap	96	1819	-23180	-249	-228	1819	32.2	236	261	37	202667
MSaaaapa:130	MSaaaapa	130	1710	-23289	-150	-133	1710	22.2	264	274	32	131941
MSaaaapp:130	MSaaaapp	130	1694	-23305	-201	-188	1694	30.6	217	273	33	161262
MSaaap:71	MSaaap	71	1859	-23140	-141	-150	1859	48.5	295	250	41	200673
MSaaapa:99	MSaaapa	99	1813	-23186	-146	-153	1813	37.2	271	257	38	180743
MSaaapaa:129	MSaaapaa	129	1677	-23322	-72	-86	1677	37.1	244	270	34	133887
MSaaapap:129	MSaaapap	129	1660	-23339	-94	-105	1660	31.5	284	277	33	137007
MSaaapp:99	MSaaapp	99	1770	-23229	-87	-95	1770	35.8	318	264	34	160816
MSaap:47	MSaap	47	1751	-23248	-269	-269	1751	55.4	352	264	46	236842
MSaapa:70	MSaapa	70	1869	-23130	-136	-143	1869	56.4	335	264	42	169153
MSaapaa:96	MSaapaa	96	1825	-23174	-97	-90	1825	45.3	312	291	38	152375
MSaapaaa:129	MSaapaaa	129	1639	-23360	-113	-104	1639	46.5	314	297	32	103837
MSaapaap:129	MSaapaap	129	1675	-23324	-88	-97	1675	38.5	337	281	35	118782
MSaapap:96	MSaapap	96	1855	-23144	-59	-65	1855	48.0	378	294	35	121558
MSaapapa:135	MSaapapa	135	1737	-23262	-74	-80	1737	45.6	363	300	30	89621
MSaapapp:135	MSaapapp	135	1819	-23180	61	56	1819	44.0	401	293	32	81887
MSaapp:70	MSaapp	70	1884	-23115	-174	-179	1884	57.1	409	280	41	169269
MSaappa:101	MSaappa	101	1772	-23228	-69	-66	1772	53.7	402	285	31	98151
MSaappp:101	MSaappp	101	1772	-23227	-97	-91	1772	50.3	434	303	37	133424
MSap:27	MSap	27	1696	-23303	-334	-337	1696	45.0	365	339	53	421608
MSapa:49	MSapa	49	1758	-23241	-248	-256	1758	46.2	334	306	45	250374
MSapaa:74	MSapaa	74	1924	-23075	-129	-135	1924	43.8	286	290	40	148084
MSapaaa:102	MSapaaa	102	1792	-23207	-105	-102	1792	42.5	222	309	33	87397
MSapaaaa:140	MSapaaaa	140	1653	-23346	-136	-136	1653	45.6	197	308	23	26905
MSapaaap:140	MSapaaap	140	1708	-23291	-28	-29	1708	42.3	242	322	28	47085
MSapaap:102	MSapaap	102	1781	-23218	-108	-99	1781	40.6	280	318	32	74277
MSapap:74	MSapap	74	1873	-23126	-205	-210	1873	40.6	340	321	42	179465
MSapapa:106	MSapapa	106	1748	-23251	-154	-158	1748	34.7	295	331	34	96530
MSapapaa:144	MSapapaa	144	1624	-23375	-212	-205	1624	37.1	259	339	26	45933
MSapapap:144	MSapapap	144	1749	-23250	-69	-79	1749	34.1	304	331	30	56847
MSapapp:106	MSapapp	106	1728	-23271	-187	-184	1728	26.7	330	329	34	95620
MSapp:49	MSapp	49	1821	-23178	-169	-170	1821	52.3	408	344	46	251724
MSappa:73	MSappa	73	1841	-23158	-179	-185	1841	48.6	370	310	41	147576
MSappaa:105	MSappaa	105	1705	-23294	-137	-142	1705	40.6	337	331	34	88531
MSappap:105	MSappap	105	1798	-23201	-102	-93	1798	42.6	383	337	34	82931
MSappp:73	MSappp	73	1846	-23153	-232	-229	1846	42.2	415	331	41	158868
MSapppa:108	MSapppa	108	1763	-23237	-121	-126	1763	33.9	352	347	36	116006
MSapppp:108	MSapppp	108	1759	-23240	-197	-192	1759	33.0	400	339	36	98678
MSp:11	MSp	11	1656	-23343	-399	-401	1656	45.5	405	258	62	512951
MSpa:27	MSpa	27	1718	-23281	-310	-310	1718	50.1	356	246	54	378240
MSpaa:46	MSpaa	46	1778	-23221	-263	-265	1778	49.1	369	192	47	312729
MSpaaa:69	MSpaaa	69	1819	-23180	-218	-222	1819	43.7	329	179	42	235095
MSpaaaa:95	MSpaaaa	95	1876	-23123	-133	-132	1876	40.6	244	208	37	189102
MSpaaaaa:128	MSpaaaaa	128	1656	-23343	-159	-139	1656	42.6	207	205	29	101102
MSpaaaap:128	MSpaaaap	128	1708	-23291	-104	-104	1708	35.6	230	220	35	161792
MSpaaap:95	MSpaaap	95	1878	-23121	-198	-197	1878	32.1	297	198	39	218967
MSpaaapa:129	MSpaaapa	129	1782	-23217	-69	-72	1782	28.9	248	225	32	147009
MSpaaapp:129	MSpaaapp	129	1734	-23265	-139	-132	1734	23.5	293	235	35	151172
MSpaap:69	MSpaap	69	1825	-23174	-209	-213	1825	47.1	383	222	41	206525
MSpaapa:99	MSpaapa	99	1825	-23174	-121	-130	1825	39.4	304	211	38	175887
MSpaapaa:133	MSpaapaa	133	1711	-23288	-62	-83	1711	36.6	263	215	31	113189
MSpaapap:133	MSpaapap	133	1725	-23274	-49	-58	1725	34.6	303	211	33	118941
MSpaapp:99	MSpaapp	99	1874	-23125	-22	-34	1874	37.7	352	223	31	99747
MSpap:46	MSpap	46	1802	-23197	-405	-406	1802	56.0	445	228	48	285347
MSpapa:69	MSpapa	69	1851	-23148	-250	-255	1851	56.2	408	201	44	206197
MSpapaa:95	MSpapaa	95	1823	-23176	-189	-191	1823	50.5	364	239	37	141184
MSpapaaa:125	MSpapaaa	125	1706	-23293	-45	-34	1706	48.4	337	255	34	120260
MSpapaap:125	MSpapaap	125	1703	-23296	-65	-81	1703	42.0	374	246	36	138229
MSpapap:95	MSpapap	95	1829	-23170	-108	-121	1829	49.4	416	245	36	141463
MSpapapa:131	MSpapapa	131	1720	-23279	-30	-46	1720	47.5	381	243	32	110687
MSpapapp:131	MSpapapp	131	1741	-23258	-18	-28	1741	47.2	420	249	31	85793
MSpapp:69	MSpapp	69	1923	-23076	-176	-180	1923	55.7	480	241	43	205152
MSpappa:102	MSpappa	102	1749	-23250	-78	-83	1749	53.0	447	258	33	115274
MSpappp:102	MSpappp	102	1833	-23167	-128	-121	1833	50.2	478	252	39	155939
MSpp:27	MSpp	27	1748	-23251	-398	-399	1748	53.2	464	213	55	388208
MSppa:47	MSppa	47	1773	-23226	-249	-250	1773	47.8	505	171	47	347078
MSppaa:72	MSppaa	72	1828	-23171	-168	-170	1828	45.3	409	175	41	176817
MSppaaa:101	MSppaaa	101	1738	-23261	-179	-179	1738	44.5	280	174	33	88735
MSppaaaa:139	MSppaaaa	139	1726	-23273	-30	-22	1726	50.8	250	186	27	41030
MSppaaap:139	MSppaaap	139	1658	-23341	-87	-105	1658	45.0	278	194	28	46845
MSppaap:101	MSppaap	101	1779	-23220	-53	-55	1779	44.3	332	186	32	91368
MSppap:72	MSppap	72	1805	-23195	-212	-217	1805	40.2	469	191	41	198363
MSppapa:100	MSppapa	100	1794	-23205	-174	-165	1794	36.4	349	166	34	107279
MSppapaa:137	MSppapaa	137	1666	-23333	-93	-95	1666	45.0	286	161	27	49948
MSppapap:137	MSppapap	137	1633	-23366	-126	-124	1633	40.0	322	175	29	59347
MSppapp:100	MSppapp	100	1796	-23203	-155	-162	1796	32.9	382	166	35	114615
MSppappa:148	MSppappa	148	1652	-23348	-319	-225	1652	33.3	311	166	28	66215
MSppappp:148	MSppappp	148	1651	-23348	-201	-198	1651	29.0	357	176	28	57712
MSppp:47	MSppp	47	1779	-23220	-224	-225	1779	53.3	531	251	47	279265
MSpppa:71	MSpppa	71	1827	-23172	-125	-126	1827	50.8	471	196	40	164579
MSpppaa:103	MSpppaa	103	1748	-23251	-62	-63	1748	47.1	366	200	34	86728
MSpppap:103	MSpppap	103	1787	-23212	-101	-101	1787	45.9	413	195	34	87462
MSpppp:71	MSpppp	71	1882	-23117	-179	-181	1882	41.7	504	215	41	181503
MSppppa:105	MSppppa	105	1729	-23270	-158	-158	1729	38.4	397	156	35	110733
MSppppp:105	MSppppp	105	1801	-23198	-133	-136	1801	33.5	438	164	35	112613
E:3	E	3	1589	-23411	-599	-603	1589	33.4	507	355	70	960084
Ea:12	Ea	12	1689	-23310	-523	-524	1689	41.9	459	308	62	637048
Eal:45	Eal	45	1782	-23217	-318	-326	1782	41.5	393	282	53	407459
Eala:80	Eala	80	1868	-23131	-220	-223	1868	28.7	335	270	46	222530
Ealaa:132	Ealaa	132	1655	-23344	-169	-181	1655	24.1	318	279	38	132451
Ealap:132	Ealap	132	1727	-23272	-117	-121	1727	21.9	389	266	38	107485
Ealp:80	Ealp	80	1849	-23150	-204	-213	1849	34.4	399	285	45	211111
Ealpa:135	Ealpa	135	1698	-23301	-138	-145	1698	33.0	365	287	38	118414
Ealpp:135	Ealpp	135	1762	-23237	-84	-88	1762	30.1	429	283	36	95735
Ear:45	Ear	45	1809	-23190	-320	-323	1809	35.8	451	206	52	407677
Eara:80	Eara	80	1872	-23127	-196	-201	1872	29.0	370	212	46	228204
Earaa:136	Earaa	136	1735	-23264	-71	-79	1735	29.8	334	217	38	145854
Earap:136	Earap	136	1669	-23330	-152	-151	1669	27.7	404	205	37	104636
Earp:80	Earp	80	1895	-23104	-184	-191	1895	29.0	438	221	46	213085
Earpa:136	Earpa	136	1722	-23277	-111	-119	1722	36.8	392	225	35	101558
Earpp:136	Earpp	136	1715	-23285	-115	-123	1715	29.6	452	233	38	106068
Ep:12	Ep	12	1757	-23242	-450	-455	1757	30.2	536	310	62	648566
Epl:46	Epl	46	1871	-23128	-245	-249	1871	32.1	446	314	52	363980
Epla:82	Epla	82	2086	-22913	-98	-85	2086	23.6	442	293	46	166082
Eplaa:135	Eplaa	135	1947	-23052	66	54	1947	20.0	429	268	36	77406
Eplap:135	Eplap	135	1934	-23065	-41	18	1934	21.9	484	265	36	88705
Eplp:82	Eplp	82	2652	-22347	399	433	2652	28.3	521	292	45	188100
Eplpa:144	Eplpa	144	5646	-19354	3185	3192	5646	20.8	522	258	35	79211
Eplpp:144	Eplpp	144	7629	-17370	4521	4801	7629	35.4	554	278	36	123837
Epr:46	Epr	46	1893	-23106	-260	-263	1893	32.5	520	270	54	414056
Epra:81	Epra	81	2013	-22986	-115	-123	2013	23.3	490	221	45	173700
Epraa:136	Epraa	136	1905	-23095	27	20	1905	19.6	438	192	38	93508
Eprap:136	Eprap	136	1955	-23044	-197	-67	1955	22.6	495	212	35	79627
Eprp:81	Eprp	81	2827	-22172	529	551	2827	28.8	556	252	46	221312
Eprpa:142	Eprpa	142	7323	-17676	4745	4733	7323	26.4	523	217	36	100917
Eprpp:142	Eprpp	142	8642	-16358	5234	5575	8642	35.7	572	237	35	103098
P2:1	P2	1	1989	-23010	-179	-179	1989	19.3	504	241	60	225278
C:4	C	4	1859	-23140	-238	-238	1859	12.9	465	238	68	432100
Ca:15	Ca	15	1834	-23165	-211	-211	1834	14.4	443	274	58	232621
Caa:34	Caa	34	1892	-23107	-112	-113	1892	11.8	417	267	52	175177
Caaa:56	Caaa	56	1947	-23052	-142	-141	1947	10.7	410	332	47	105222
Caaaa:83	Caaaa	83	2051	-22948	-198	-161	2051	12.3	512	328	38	78778
Caaaaa:119	Caaaaa	119	1934	-23066	-225	-130	1934	8.9	508	284	35	0
Caaaap:119	Caaaap	119	1834	-23165	-100	-89	1834	8.9	568	268	36	54696
Caaap:83	Caaap	83	1976	-23023	-290	-290	1976	25.6	561	347	41	138815
Caaapa:119	Caaapa	119	1859	-23140	-107	-96	1859	13.1	593	294	35	59583
Caaapp:119	Caaapp	119	1957	-23042	-173	-138	1957	25.4	613	290	36	81275
Caap:56	Caap	56	1874	-23125	-229	-230	1874	20.0	502	351	44	165851
Caapa:90	Caapa	90	2885	-22114	-6	343	2885	30.6	611	312	34	93789
Caapp:90	Caapp	90	2388	-22611	173	216	2388	38.9	606	338	37	116351
Caappd:132	Caappd	132	4795	-20204	1919	2172	4795	39.5	633	314	34	41011
Caappv:132	Caappv	132	6202	-18797	2635	3368	6202	47.7	602	298	29	55168
Cap:34	Cap	34	1880	-23119	-189	-189	1880	12.6	500	339	52	248498
Capa:60	Capa	60	1857	-23142	-294	-290	1857	36.4	466	382	45	208653
Capaa:101	Capaa	101	1908	-23091	-236	-168	1908	47.5	492	339	37	114029
Capaaa:145	Capaaa	145	1858	-23141	-79	-66	1858	36.1	453	343	35	106691
Capaap:145	Capaap	145	1751	-23248	-291	-293	1751	43.5	504	316	31	70655
Capap:101	Capap	101	1896	-23103	-235	-175	1896	46.2	537	317	37	118472
Capapa:143	Capapa	143	2063	-22936	-155	-120	2063	37.0	509	330	34	89189
Capapp:143	Capapp	143	2282	-22717	-40	104	2282	44.5	543	314	29	59866
Capp:60	Capp	60	1884	-23115	-253	-257	1884	33.7	528	369	45	214425
Cappa:97	Cappa	97	3387	-21612	1110	1159	3387	37.2	545	334	39	133215
Cappaa:137	Cappaa	137	6402	-18597	3494	3519	6402	27.8	505	327	31	73514
Cappap:137	Cappap	137	7423	-17576	4260	4698	7423	31.0	547	321	34	99163
Cappp:97	Cappp	97	3709	-21291	1378	1439	3709	42.5	572	310	37	123937
Capppa:140	Capppa	140	9161	-15838	5771	6192	9161	35.2	567	313	32	87244
Capppp:140	Capppp	140	7685	-17314	4362	4776	7685	45.0	556	280	32	70971
Cp:15	Cp	15	1914	-23085	-243	-243	1914	13.6	537	217	59	314400
Cpa:33	Cpa	33	1921	-23078	-228	-228	1921	8.7	519	222	52	214900
Cpaa:57	Cpaa	57	1957	-23042	-148	-150	1957	7.4	515	280	46	113373
Cpaaa:84	Cpaaa	84	2058	-22941	-150	-142	2058	8.6	499	255	41	56972
Cpaaaa:124	Cpaaaa	124	1979	-23020	130	133	1979	9.1	466	216	34	11798
Cpaaap:124	Cpaaap	124	2163	-22836	151	161	2163	10.4	531	194	34	58698
Cpaap:84	Cpaap	84	2078	-22921	-173	-169	2078	14.0	584	279	42	136698
Cpaapa:123	Cpaapa	123	2158	-22841	171	185	2158	11.7	570	198	35	71173
Cpaapp:123	Cpaapp	123	2597	-22402	274	476	2597	19.4	619	234	37	106042
Cpap:57	Cpap	57	1880	-23119	-212	-213	1880	17.7	559	342	46	190549
Cpapa:84	Cpapa	84	6375	-18624	3723	3755	6375	22.9	631	252	41	169647
Cpapaa:137	Cpapaa	137	16443	-8556	12739	12850	16443	34.3	618	292	33	86459
Cpapap:137	Cpapap	137	16499	-8500	12813	12845	16499	28.5	632	229	34	95048
Cpapp:84	Cpapp	84	5945	-19054	3392	3412	5945	34.2	639	298	39	182410
Cpappd:128	Cpappd	128	15822	-9177	12149	12280	15822	37.3	644	256	35	82131
Cpappv:128	Cpappv	128	18640	-6360	14453	14604	18640	48.0	613	274	30	51106
Cpp:33	Cpp	33	1870	-23129	-290	-290	1870	16.7	594	295	52	338457
Cppa:60	Cppa	60	2254	-22745	97	100	2254	34.5	611	288	44	203565
Cppaa:102	Cppaa	102	3305	-21694	1058	1083	3305	46.4	525	230	36	95429
Cppaaa:145	Cppaaa	145	3628	-21371	1452	1478	3628	42.8	484	191	31	61586
Cppaap:145	Cppaap	145	4028	-20971	1825	1800	4028	46.5	517	243	29	50129
Cppap:102	Cppap	102	3410	-21589	975	1076	3410	45.7	560	254	36	104029
Cppapa:145	Cppapa	145	3866	-21133	1248	1373	3866	41.6	528	198	33	89866
Cppapp:145	Cppapp	145	4372	-20627	1802	1929	4372	44.6	554	216	34	90944
Cppp:60	Cppp	60	2101	-22899	-61	-65	2101	34.6	582	354	44	206110
Cpppa:94	Cpppa	94	5678	-19321	2972	3000	5678	37.1	594	225	35	102607
Cpppaa:137	Cpppaa	137	9650	-15349	6346	6221	9650	34.2	522	169	30	53189
Cpppap:137	Cpppap	137	12030	-12970	7658	8305	12030	38.8	578	193	29	52816
Cpppp:94	Cpppp	94	6171	-18828	3462	3492	6171	39.8	595	273	36	104667
Cppppa:141	Cppppa	141	14949	-10050	8799	9883	14949	37.7	590	204	26	39299
Cppppp:141	Cppppp	141	13593	-11406	9373	9582	13593	43.4	583	258	32	59108
P3:4	P3	4	1699	-23300	-471	-476	1699	24.4	593	283	63	652067
D:19	D	19	1786	-23213	-530	-532	1786	27.2	616	296	56	483554
Da:48	Da	48	1806	-23193	-480	-479	1806	41.1	507	374	47	204511
Daa:79	Daa	79	1957	-23042	-208	-208	1957	49.0	454	315	37	85776
Daaa:125	Daaa	125	1978	-23021	88	89	1978	32.5	426	349	34	112221
Daap:125	Daap	125	2004	-22995	125	112	2004	41.7	428	334	34	97011
Dap:79	Dap	79	1997	-23002	-283	-288	1997	44.5	506	316	42	108210
Dapa:119	Dapa	119	2039	-22960	58	66	2039	31.6	460	345	35	112361
Dapp:119	Dapp	119	1923	-23076	-193	-95	1923	30.5	488	306	36	115430
Dp:48	Dp	48	1839	-23160	-407	-414	1839	43.9	580	319	46	197791
Dpa:84	Dpa	84	1987	-23013	-150	-156	1987	47.3	501	210	37	70792
Dpaa:120	Dpaa	120	1781	-23218	-55	-59	1781	39.2	429	158	32	63654
Dpap:120	Dpap	120	1752	-23247	-78	-75	1752	45.9	455	197	34	63359
Dpp:84	Dpp	84	1982	-23017	-308	-308	1982	43.4	547	254	40	89141
Dppa:117	Dppa	117	1897	-23102	-18	-23	1897	39.0	470	169	33	72553
Dppp:117	Dppp	117	1899	-23100	-273	-178	1899	35.2	505	195	38	111913
P4:19	P4	19	1733	-23266	-487	-492	1733	44.4	549	333	51	326284
Z2:63	Z2	63	1838	-23161	-247	-239	1838	40.5	500	253	40	103152
Z3:63	Z3	63	1817	-23182	-195	-202	1817	43.6	437	277	39	98933
