# Supplementary material for: Quantitative Differences in Nuclear β-catenin and TCF Pattern Embryonic Cells in C. elegans
Source: PLoS Genet. 2015 Oct 21;11(10):e1005585. doi: 10.1371/journal.pgen.1005585 (PMC4619327; doi:10.1371/journal.pgen.1005585)
Supplement: S1 Data — For each cell analyzed, birth time is given in column 3 and the average nuclear reporter intensity over the lifetime of the cell (corrected for background) is given in column 7 (“blot”). For information on each embryo’s strain information and experimental conditions, refer to S2 Table. (ZIP) [file pgen.1005585.s005.zip › CAs/CA20111003_tlp-1_L4.csv]

cellTime	cell	time	none	global	local	blot	cross	z	x	y	size	gweight
ABa:1	ABa	1	1631	-23368	-543	-544	1631	26.0	181	252	88	2323967
ABal:9	ABal	9	1743	-23256	-368	-369	1743	19.4	179	270	84	1715244
ABala:22	ABala	22	1695	-23304	-363	-363	1695	18.2	169	226	67	1093148
ABalaa:36	ABalaa	36	1755	-23244	-316	-315	1755	17.0	153	233	59	1008474
ABalaaa:57	ABalaaa	57	1812	-23187	-247	-248	1812	16.4	143	245	49	798958
ABalaaaa:84	ABalaaaa	84	2416	-22583	233	236	2416	29.1	152	220	41	812916
ABalaaaal:122	ABalaaaal	122	2368	-22631	383	399	2368	27.5	153	311	36	539308
ABalaaaala:167	ABalaaaala	167	2412	-22587	240	258	2412	31.3	153	335	30	267670
ABalaaaalp:167	ABalaaaalp	167	2630	-22370	592	670	2630	32.8	184	359	31	299895
ABalaaaar:122	ABalaaaar	122	2372	-22627	464	462	2372	32.5	149	256	36	570672
ABalaaaarl:166	ABalaaaarl	166	2496	-22504	596	587	2496	30.9	153	290	30	310103
ABalaaaarr:166	ABalaaaarr	166	2497	-22502	538	550	2497	29.7	164	253	28	289229
ABalaaap:84	ABalaaap	84	2304	-22695	161	166	2304	21.2	183	195	44	862326
ABalaaapa:117	ABalaaapa	117	2231	-22768	316	333	2231	22.6	148	255	37	648313
ABalaaapal:159	ABalaaapal	159	2356	-22643	259	282	2356	23.7	147	314	32	344011
ABalaaapar:159	ABalaaapar	159	2390	-22609	348	391	2390	21.7	138	273	30	331618
ABalaaapp:117	ABalaaapp	117	2351	-22648	430	456	2351	21.7	161	211	37	653662
ABalaaappl:161	ABalaaappl	161	2381	-22618	395	452	2381	24.0	142	240	31	389406
ABalaaappr:161	ABalaaappr	161	2373	-22626	422	451	2373	29.0	161	211	30	354731
ABalaap:57	ABalaap	57	1825	-23174	-243	-242	1825	32.0	184	258	49	838773
ABalaapa:85	ABalaapa	85	2271	-22728	77	77	2271	29.5	218	201	41	679672
ABalaapaa:122	ABalaapaa	122	2191	-22808	328	338	2191	36.4	178	196	36	471503
ABalaapaaa:168	ABalaapaaa	168	2244	-22755	366	407	2244	36.8	169	216	30	272783
ABalaapaap:168	ABalaapaap	168	2266	-22733	330	384	2266	44.1	194	199	30	224509
ABalaapap:122	ABalaapap	122	2281	-22718	299	350	2281	37.0	212	169	33	384565
ABalaapapa:168	ABalaapapa	168	2676	-22323	753	772	2676	39.1	187	177	29	256319
ABalaapapp:168	ABalaapapp	168	2478	-22521	398	445	2478	39.7	219	162	27	183822
ABalaapp:85	ABalaapp	85	2233	-22766	88	93	2233	28.8	273	205	42	608517
ABalaappa:118	ABalaappa	118	2304	-22695	399	414	2304	25.1	190	180	36	557576
ABalaappaa:163	ABalaappaa	163	2390	-22609	442	526	2390	34.5	165	190	30	311160
ABalaappap:163	ABalaappap	163	2378	-22621	347	414	2378	32.0	196	185	32	324381
ABalaappp:118	ABalaappp	118	2230	-22769	292	330	2230	24.6	231	168	37	560872
ABalaapppa:156	ABalaapppa	156	2462	-22537	458	495	2462	25.5	183	178	32	398856
ABalaapppp:156	ABalaapppp	156	2286	-22713	131	200	2286	24.1	217	169	33	405100
ABalap:36	ABalap	36	1782	-23217	-266	-269	1782	12.6	237	200	57	620993
ABalapa:57	ABalapa	57	1869	-23130	-165	-167	1869	13.3	202	200	49	690805
ABalapaa:84	ABalapaa	84	2413	-22586	257	263	2413	11.9	200	211	43	657919
ABalapaaa:118	ABalapaaa	118	2760	-22239	776	812	2760	15.0	170	289	37	606312
ABalapaaaa:166	ABalapaaaa	166	2973	-22026	832	865	2973	19.0	158	316	32	379519
ABalapaaap:166	ABalapaaap	166	2893	-22107	713	787	2893	12.0	169	314	31	329982
ABalapaap:118	ABalapaap	118	2523	-22476	497	559	2523	17.1	195	317	37	523024
ABalapaapa:163	ABalapaapa	163	2572	-22427	422	501	2572	13.0	187	336	31	301475
ABalapaapp:163	ABalapaapp	163	2428	-22571	309	381	2428	18.1	206	354	33	335577
ABalapap:84	ABalapap	84	2266	-22733	152	154	2266	10.7	248	238	41	428085
ABalapapa:116	ABalapapa	116	2584	-22415	633	667	2584	14.1	221	288	36	499626
ABalapapaa:162	ABalapapaa	162	3127	-21872	1104	1160	3127	8.7	182	277	30	333055
ABalapapap:162	ABalapapap	162	2552	-22447	515	565	2552	10.2	211	305	30	257641
ABalapapp:116	ABalapapp	116	2279	-22720	358	389	2279	15.0	276	302	38	434892
ABalapappa:161	ABalapappa	161	2486	-22513	364	447	2486	15.6	258	326	32	312836
ABalapappp:161	ABalapappp	161	2287	-22712	399	417	2287	12.3	299	310	31	259020
ABalapp:57	ABalapp	57	1829	-23170	-279	-279	1829	27.8	259	232	49	642317
ABalappa:84	ABalappa	84	2566	-22433	368	373	2566	18.7	257	231	42	593211
ABalappaa:121	ABalappaa	121	3159	-21840	1176	1215	3159	14.3	174	238	36	627448
ABalappaaa:171	ABalappaaa	171	3433	-21566	1184	1325	3433	19.4	141	271	30	366412
ABalappaap:171	ABalappaap	171	3259	-21740	1160	1177	3259	14.0	163	272	30	379330
ABalappap:121	ABalappap	121	3055	-21944	978	1049	3055	17.8	203	212	37	632170
ABalappapa:166	ABalappapa	166	3458	-21541	1303	1403	3458	17.3	152	232	31	405134
ABalappapp:166	ABalappapp	166	3507	-21492	1365	1412	3507	18.0	174	199	31	403364
ABalappp:84	ABalappp	84	2271	-22728	167	169	2271	23.0	321	249	44	469049
ABalapppa:115	ABalapppa	115	2743	-22256	671	741	2743	16.5	248	204	39	588896
ABalapppaa:158	ABalapppaa	158	3257	-21742	1068	1176	3257	14.4	183	232	31	408843
ABalapppap:158	ABalapppap	158	3198	-21801	1039	1113	3198	16.0	219	193	33	445821
ABalapppp:115	ABalapppp	115	2669	-22330	677	710	2669	16.6	305	191	38	495096
ABalappppa:158	ABalappppa	158	3265	-21734	908	1076	3265	18.5	253	175	33	420759
ABalappppp:158	ABalappppp	158	3205	-21794	1083	1157	3205	20.0	302	170	31	319459
ABalp:22	ABalp	22	1705	-23294	-583	-583	1705	32.0	211	330	67	1145474
ABalpa:36	ABalpa	36	1793	-23207	-621	-621	1793	27.0	175	323	59	947218
ABalpaa:56	ABalpaa	56	2127	-22872	-240	-241	2127	18.8	167	323	49	584910
ABalpaaa:82	ABalpaaa	82	2637	-22362	382	382	2637	24.7	143	255	41	705435
ABalpaaaa:119	ABalpaaaa	119	2464	-22535	574	572	2464	44.5	179	281	34	346364
ABalpaaaaa:166	ABalpaaaaa	166	2308	-22692	446	456	2308	44.9	187	312	30	229212
ABalpaaaap:166	ABalpaaaap	166	2231	-22768	315	337	2231	50.5	221	305	28	168839
ABalpaaap:119	ABalpaaap	119	2401	-22598	507	523	2401	44.8	210	307	33	325006
ABalpaaapa:165	ABalpaaapa	165	2176	-22823	214	209	2176	43.4	236	316	28	201164
ABalpaaapp:165	ABalpaaapp	165	2333	-22667	429	454	2333	44.1	267	298	28	193693
ABalpaap:82	ABalpaap	82	2424	-22575	51	54	2424	21.4	160	307	43	621163
ABalpaapa:112	ABalpaapa	112	2265	-22734	204	213	2265	30.8	162	306	40	621805
ABalpaapaa:149	ABalpaapaa	149	2146	-22853	227	233	2146	36.9	156	303	31	312554
ABalpaapap:149	ABalpaapap	149	2069	-22930	133	150	2069	38.1	190	320	34	357590
ABalpaapp:112	ABalpaapp	112	2311	-22688	315	339	2311	33.7	204	336	37	530491
ABalpaappa:159	ABalpaappa	159	2459	-22541	560	570	2459	38.0	187	360	30	269128
ABalpaappp:159	ABalpaappp	159	2194	-22805	128	191	2194	38.3	227	357	31	285577
ABalpap:56	ABalpap	56	1909	-23090	-251	-251	1909	36.5	204	342	49	729853
ABalpapa:81	ABalpapa	81	2471	-22528	159	162	2471	34.7	158	300	44	776514
ABalpapaa:115	ABalpapaa	115	2497	-22502	501	531	2497	41.8	197	344	35	438172
ABalpapaaa:159	ABalpapaaa	159	2271	-22728	324	370	2271	46.6	216	344	34	285794
ABalpapaap:159	ABalpapaap	159	2283	-22716	284	348	2283	48.9	244	337	28	184028
ABalpapap:115	ABalpapap	115	2352	-22647	358	385	2352	45.2	243	341	34	336800
ABalpapapa:160	ABalpapapa	160	2273	-22726	287	355	2273	50.8	271	358	32	203041
ABalpapapp:160	ABalpapapp	160	2223	-22776	221	281	2223	52.3	309	363	31	177838
ABalpapp:81	ABalpapp	81	2334	-22665	151	152	2334	44.8	217	314	45	589588
ABalpappa:111	ABalpappa	111	2242	-22757	253	266	2242	50.1	240	324	37	377785
ABalpappaa:150	ABalpappaa	150	2146	-22853	274	293	2146	52.5	254	312	30	197842
ABalpappap:150	ABalpappap	150	2102	-22897	235	248	2102	53.1	294	314	31	175762
ABalpappp:111	ABalpappp	111	2199	-22800	258	260	2199	50.8	285	318	38	342207
ABalpapppa:149	ABalpapppa	149	2164	-22835	327	339	2164	45.3	288	324	32	268050
ABalpapppp:149	ABalpapppp	149	2033	-22967	165	176	2033	50.0	330	328	34	235478
ABalpp:36	ABalpp	36	1718	-23281	-310	-310	1718	26.8	273	369	58	751453
ABalppa:57	ABalppa	57	1999	-23000	-2	-4	1999	25.2	235	376	47	576276
ABalppaa:84	ABalppaa	84	2986	-22013	418	416	2986	27.1	177	352	40	564081
ABalppaaa:123	ABalppaaa	123	3121	-21878	1034	1074	3121	26.9	196	362	34	351173
ABalppaaaa:169	ABalppaaaa	169	3697	-21302	1333	1322	3697	25.1	173	361	28	187988
ABalppaaap:169	ABalppaaap	169	3295	-21704	916	1210	3295	28.2	207	379	32	283259
ABalppaap:123	ABalppaap	123	3166	-21833	1029	1092	3166	30.3	226	388	34	347526
ABalppaapa:170	ABalppaapa	170	4034	-20965	1774	1862	4034	34.5	218	389	28	196394
ABalppaapp:170	ABalppaapp	170	3633	-21366	1298	1411	3633	32.5	256	395	29	202640
ABalppap:84	ABalppap	84	2756	-22243	506	517	2756	35.5	211	363	43	624077
ABalppapa:115	ABalppapa	115	2998	-22001	964	990	2998	41.0	242	375	36	380761
ABalppapaa:161	ABalppapaa	161	3027	-21972	911	950	3027	40.8	235	384	30	222874
ABalppapap:161	ABalppapap	161	2772	-22227	636	730	2772	45.0	263	371	30	192338
ABalppapp:115	ABalppapp	115	2844	-22155	764	832	2844	44.9	288	374	36	336245
ABalppappa:156	ABalppappa	156	2686	-22313	656	758	2686	46.2	289	391	32	225038
ABalppappp:156	ABalppappp	156	2894	-22105	534	708	2894	47.3	327	388	31	194291
ABalppp:57	ABalppp	57	1917	-23082	-215	-215	1917	38.6	293	353	49	606229
ABalpppa:82	ABalpppa	82	2806	-22193	617	617	2806	29.0	238	314	42	558711
ABalpppaa:116	ABalpppaa	116	3704	-21295	1606	1633	3704	19.2	224	359	36	435387
ABalpppaaa:162	ABalpppaaa	162	4443	-20556	1913	2151	4443	22.6	223	383	31	285448
ABalpppaap:162	ABalpppaap	162	4097	-20902	1837	1893	4097	14.2	245	369	31	259700
ABalpppap:116	ABalpppap	116	3416	-21583	1300	1351	3416	24.2	265	371	37	456743
ABalpppapa:157	ABalpppapa	157	4080	-20919	1511	1808	4080	24.4	250	385	32	296104
ABalpppapp:157	ABalpppapp	157	4015	-20984	1618	1801	4015	22.5	283	386	31	246976
ABalpppp:82	ABalpppp	82	2546	-22453	368	370	2546	36.1	293	333	43	530049
ABalppppa:112	ABalppppa	112	3413	-21586	1341	1381	3413	21.8	286	338	37	420168
ABalppppaa:155	ABalppppaa	155	4536	-20463	2004	2124	4536	21.1	260	351	30	277582
ABalppppap:155	ABalppppap	155	3937	-21062	1644	1727	3937	16.0	294	357	33	279425
ABalppppp:112	ABalppppp	112	2721	-22278	744	763	2721	21.5	336	350	39	355941
ABalpppppa:150	ABalpppppa	150	3614	-21385	1320	1431	3614	20.9	310	376	31	234214
ABalpppppp:150	ABalpppppp	150	2869	-22130	824	887	2869	21.4	347	368	35	276279
ABar:9	ABar	9	1724	-23275	-391	-392	1724	29.6	254	162	81	1671416
ABara:22	ABara	22	1664	-23335	-458	-458	1664	36.5	274	162	66	981225
ABaraa:36	ABaraa	36	1757	-23242	-461	-461	1757	38.2	218	187	58	816984
ABaraaa:57	ABaraaa	57	1761	-23238	-406	-406	1761	30.5	193	174	48	745978
ABaraaaa:83	ABaraaaa	83	1930	-23069	-193	-195	1930	37.2	190	197	40	652748
ABaraaaaa:125	ABaraaaaa	125	1747	-23252	-97	-89	1747	38.8	169	248	36	536319
ABaraaaaaa:173	ABaraaaaaa	173	1852	-23147	63	57	1852	37.0	168	274	27	263369
ABaraaaaap:173	ABaraaaaap	173	1765	-23234	-10	20	1765	39.3	168	248	28	260268
ABaraaaap:125	ABaraaaap	125	1740	-23259	-39	-38	1740	35.4	208	249	33	431052
ABaraaap:83	ABaraaap	83	1890	-23109	-280	-284	1890	34.9	244	176	43	604647
ABaraaapa:115	ABaraaapa	115	1773	-23226	-116	-118	1773	44.4	204	211	38	479571
ABaraaapaa:155	ABaraaapaa	155	1774	-23225	-23	-31	1774	43.7	171	268	32	331728
ABaraaapap:155	ABaraaapap	155	1743	-23256	-29	-40	1743	45.6	203	259	32	292790
ABaraaapp:115	ABaraaapp	115	1781	-23218	-20	-18	1781	49.9	238	202	35	339601
ABaraaappa:164	ABaraaappa	164	1789	-23210	-31	-5	1789	47.0	189	226	29	235326
ABaraaappp:164	ABaraaappp	164	1808	-23191	63	62	1808	48.5	224	230	28	189976
ABaraap:57	ABaraap	57	1825	-23174	-312	-316	1825	45.1	245	189	48	536638
ABaraapa:83	ABaraapa	83	1926	-23073	-191	-192	1926	45.8	217	214	42	522922
ABaraapaa:117	ABaraapaa	117	1739	-23260	-89	-89	1739	39.9	216	280	35	432830
ABaraapaaa:164	ABaraapaaa	164	1777	-23222	-70	-57	1777	32.5	196	296	30	300749
ABaraapaap:164	ABaraapaap	164	1671	-23328	-144	-158	1671	32.5	238	298	31	296526
ABaraapap:117	ABaraapap	117	1757	-23242	-78	-77	1757	44.3	253	294	35	345889
ABaraapapa:160	ABaraapapa	160	1741	-23258	5	8	1741	34.1	266	300	30	250181
ABaraapapp:160	ABaraapapp	160	1753	-23246	-24	-27	1753	37.5	292	287	30	244138
ABaraapp:83	ABaraapp	83	1951	-23048	-186	-194	1951	52.6	276	217	41	393794
ABaraappa:116	ABaraappa	116	1753	-23246	-60	-65	1753	48.1	252	258	35	331148
ABaraappaa:160	ABaraappaa	160	1734	-23265	-25	-21	1734	39.6	217	272	30	288943
ABaraappap:160	ABaraappap	160	1679	-23320	-72	-77	1679	38.6	249	261	30	247263
ABaraappp:116	ABaraappp	116	1749	-23250	-61	-67	1749	49.3	294	254	35	289220
ABaraapppa:160	ABaraapppa	160	1672	-23327	-74	-80	1672	41.3	277	244	31	222896
ABaraapppp:160	ABaraapppp	160	1653	-23346	-102	-93	1653	38.9	306	231	30	223177
ABarap:36	ABarap	36	1709	-23290	-379	-379	1709	36.8	303	135	57	749374
ABarapa:57	ABarapa	57	1792	-23207	-289	-290	1792	31.0	286	131	49	693160
ABarapaa:84	ABarapaa	84	1967	-23032	-89	-90	1967	45.3	258	170	41	478157
ABarapaaa:119	ABarapaaa	119	1827	-23172	23	29	1827	51.7	223	257	34	285360
ABarapaaaa:168	ABarapaaaa	168	1814	-23185	3	-7	1814	51.5	227	270	28	163013
ABarapaaap:168	ABarapaaap	168	1759	-23240	-90	-60	1759	55.3	246	282	30	167852
ABarapaap:119	ABarapaap	119	1820	-23179	27	20	1820	54.2	262	246	34	250523
ABarapaapa:160	ABarapaapa	160	1793	-23206	26	21	1793	46.0	242	258	30	217109
ABarapaapp:160	ABarapaapp	160	1817	-23182	-1	-1	1817	49.9	276	267	32	189556
ABarapap:84	ABarapap	84	1986	-23013	-137	-142	1986	48.4	324	162	41	408523
ABarapapa:115	ABarapapa	115	1821	-23178	-136	-151	1821	58.1	298	252	36	244476
ABarapapaa:158	ABarapapaa	158	1798	-23201	-52	-55	1798	58.2	275	286	32	164395
ABarapapap:158	ABarapapap	158	1877	-23122	-62	-65	1877	60.2	320	293	32	147429
ABarapapp:115	ABarapapp	115	1774	-23225	-65	-69	1774	55.9	334	252	38	286578
ABarapappa:155	ABarapappa	155	1834	-23165	60	55	1834	53.2	304	275	30	162948
ABarapappp:155	ABarapappp	155	1785	-23214	4	20	1785	53.8	345	283	32	161784
ABarapp:57	ABarapp	57	1769	-23230	-282	-283	1769	41.5	362	127	47	562819
ABarappa:84	ABarappa	84	2036	-22963	-29	-29	2036	42.8	329	135	41	486363
ABarappaa:120	ABarappaa	120	1983	-23016	153	148	1983	56.2	290	213	34	217968
ABarappaaa:166	ABarappaaa	166	2213	-22786	306	295	2213	57.8	277	241	28	110692
ABarappaap:166	ABarappaap	166	2178	-22821	249	301	2178	59.0	314	243	30	125210
ABarappap:120	ABarappap	120	1990	-23009	-11	47	1990	58.2	336	201	36	229281
ABarappapa:164	ABarappapa	164	2029	-22970	-34	0	2029	59.3	300	207	31	123054
ABarappapp:164	ABarappapp	164	2627	-22372	272	423	2627	60.7	347	213	31	132493
ABarappp:84	ABarappp	84	1970	-23029	-146	-122	1970	44.4	384	148	41	430213
ABarapppa:116	ABarapppa	116	1923	-23076	61	79	1923	51.9	294	174	35	279458
ABarapppaa:160	ABarapppaa	160	2026	-22973	251	261	2026	53.6	246	237	28	147251
ABarapppap:160	ABarapppap	160	1966	-23033	65	107	1966	52.9	256	212	30	170490
ABarapppp:116	ABarapppp	116	1972	-23027	31	74	1972	53.0	331	163	35	261449
ABarappppa:158	ABarappppa	158	2053	-22946	96	134	2053	56.5	276	196	31	160451
ABarappppp:158	ABarappppp	158	2152	-22847	-24	61	2152	56.5	308	178	30	139878
ABarp:22	ABarp	22	1821	-23178	-193	-193	1821	11.5	353	186	66	501524
ABarpa:36	ABarpa	36	1847	-23152	-147	-149	1847	10.6	322	182	59	446853
ABarpaa:57	ABarpaa	57	1909	-23090	-131	-131	1909	11.2	281	164	50	466152
ABarpaaa:81	ABarpaaa	81	2648	-22351	487	488	2648	12.1	248	170	42	503722
ABarpaaaa:118	ABarpaaaa	118	2874	-22125	830	858	2874	6.2	203	247	36	414498
ABarpaaaaa:161	ABarpaaaaa	161	3235	-21764	1101	1188	3235	7.7	203	241	32	300008
ABarpaaaap:161	ABarpaaaap	161	3005	-21994	936	1002	3005	4.0	233	262	31	226010
ABarpaaap:118	ABarpaaap	118	2960	-22039	942	978	2960	6.0	248	239	34	293955
ABarpaaapa:167	ABarpaaapa	167	3145	-21855	950	1019	3145	9.3	228	230	30	224579
ABarpaaapp:167	ABarpaaapp	167	3176	-21824	1053	1141	3176	5.1	268	232	28	192172
ABarpaap:81	ABarpaap	81	2142	-22857	41	41	2142	6.8	312	210	46	336995
ABarpaapa:109	ABarpaapa	109	2295	-22704	356	364	2295	5.9	291	236	39	308161
ABarpaapaa:150	ABarpaapaa	150	2623	-22376	617	676	2623	6.8	289	224	31	215748
ABarpaapap:150	ABarpaapap	150	2166	-22833	333	335	2166	5.8	346	233	36	172012
ABarpaapp:109	ABarpaapp	109	2172	-22827	257	268	2172	6.5	361	215	39	240920
ABarpaappa:149	ABarpaappa	149	2036	-22963	199	208	2036	7.1	366	190	34	168395
ABarpaappp:149	ABarpaappp	149	2031	-22968	215	243	2031	5.7	421	222	34	113293
ABarpap:57	ABarpap	57	1891	-23108	-166	-168	1891	25.4	331	196	49	441407
ABarpapa:82	ABarpapa	82	2512	-22488	358	357	2512	18.7	302	175	43	443640
ABarpapaa:113	ABarpapaa	113	2752	-22247	682	711	2752	7.9	240	194	37	434263
ABarpapaaa:158	ABarpapaaa	158	3035	-21964	897	984	3035	8.8	228	190	32	314713
ABarpapaap:158	ABarpapaap	158	2898	-22101	686	789	2898	8.8	264	191	31	244696
ABarpapap:113	ABarpapap	113	2609	-22390	592	614	2609	9.4	289	174	36	341948
ABarpapapa:159	ABarpapapa	159	3220	-21779	1096	1167	3220	9.9	286	178	32	250284
ABarpapapp:159	ABarpapapp	159	2566	-22433	602	625	2566	8.7	329	186	30	162627
ABarpapp:82	ABarpapp	82	2255	-22744	146	151	2255	15.7	379	181	42	292370
ABarpappa:113	ABarpappa	113	2740	-22259	720	739	2740	11.9	321	147	36	362647
ABarpappaa:167	ABarpappaa	167	3011	-21988	873	902	3011	9.3	300	154	30	241380
ABarpappap:167	ABarpappap	167	2669	-22330	565	656	2669	13.1	334	151	32	212155
ABarpappp:113	ABarpappp	113	2526	-22473	477	520	2526	15.2	367	147	38	351043
ABarpapppa:158	ABarpapppa	158	2702	-22297	554	605	2702	17.7	359	136	32	221995
ABarpapppp:158	ABarpapppp	158	2463	-22536	341	392	2463	21.8	392	125	33	211325
ABarpp:36	ABarpp	36	1812	-23187	-115	-115	1812	10.0	435	204	58	299332
ABarppa:60	ABarppa	60	1912	-23087	-36	-36	1912	9.4	367	216	47	223695
ABarppaa:85	ABarppaa	85	2452	-22547	415	421	2452	6.0	376	252	42	188939
ABarppaaa:123	ABarppaaa	123	3888	-21111	1921	1920	3888	4.8	395	265	36	130391
ABarppaaaa:172	ABarppaaaa	172	8224	-16775	5564	5510	8224	4.2	403	283	29	76005
ABarppaaap:172	ABarppaaap	172	5504	-19496	3154	3175	5504	7.2	443	296	31	64505
ABarppaap:123	ABarppaap	123	3169	-21830	1197	1224	3169	5.8	454	276	37	115097
ABarppaapa:169	ABarppaapa	169	5572	-19427	3257	3260	5572	6.2	464	259	31	69677
ABarppaapp:169	ABarppaapp	169	4133	-20866	1591	1722	4133	14.5	524	296	30	55405
ABarppap:85	ABarppap	85	2414	-22585	403	410	2414	12.8	420	279	42	176185
ABarppapa:122	ABarppapa	122	2809	-22190	909	926	2809	8.3	482	300	35	97596
ABarppapaa:165	ABarppapaa	165	4489	-20510	2208	2326	4489	11.2	482	322	32	81805
ABarppapap:165	ABarppapap	165	4070	-20929	1652	1836	4070	9.5	505	305	31	56647
ABarppapp:122	ABarppapp	122	3084	-21915	1173	1179	3084	17.1	534	300	37	125023
ABarppappa:171	ABarppappa	171	4766	-20233	2175	2292	4766	17.8	502	314	30	62996
ABarppappp:171	ABarppappp	171	4531	-20468	2343	2352	4531	22.8	571	298	31	70296
ABarppp:60	ABarppp	60	1902	-23097	-30	-31	1902	19.0	435	203	48	278873
ABarpppa:86	ABarpppa	86	2559	-22440	449	455	2559	13.5	427	193	42	240138
ABarpppaa:119	ABarpppaa	119	3113	-21886	1109	1132	3113	10.2	393	159	37	252257
ABarpppaaa:168	ABarpppaaa	168	3619	-21380	1546	1540	3619	8.7	375	147	30	157578
ABarpppaap:168	ABarpppaap	168	2986	-22013	887	894	2986	14.2	416	138	33	148933
ABarpppap:119	ABarpppap	119	2642	-22357	637	667	2642	11.5	438	161	38	198454
ABarpppapa:164	ABarpppapa	164	2506	-22493	526	536	2506	9.4	433	176	32	94074
ABarpppapp:164	ABarpppapp	164	2832	-22167	754	759	2832	15.6	470	153	32	117799
ABarpppp:86	ABarpppp	86	2555	-22444	520	522	2555	18.4	476	222	43	249122
ABarppppa:121	ABarppppa	121	2903	-22097	856	862	2903	17.5	470	153	37	213729
ABarppppaa:168	ABarppppaa	168	3507	-21492	1096	1101	3507	20.7	440	119	31	147157
ABarppppap:168	ABarppppap	168	3745	-21254	1389	1415	3745	27.1	481	129	31	165619
ABarppppp:121	ABarppppp	121	2640	-22359	756	758	2640	19.0	527	166	38	223180
ABarpppppa:170	ABarpppppa	170	3301	-21698	1150	1158	3301	23.5	514	135	31	148028
ABarpppppp:170	ABarpppppp	170	3162	-21837	1162	1163	3162	30.3	559	150	31	165314
ABp:1	ABp	1	1683	-23316	-474	-474	1683	30.4	365	157	90	1837945
ABpl:11	ABpl	11	1721	-23278	-222	-222	1721	12.8	365	280	80	780946
ABpla:22	ABpla	22	1811	-23188	-167	-167	1811	9.5	293	301	64	434034
ABplaa:36	ABplaa	36	1810	-23189	-191	-191	1810	8.9	254	302	59	498546
ABplaaa:57	ABplaaa	57	1885	-23114	-110	-109	1885	5.9	219	265	49	368458
ABplaaaa:82	ABplaaaa	82	2378	-22622	242	242	2378	8.2	195	272	43	513935
ABplaaaaa:116	ABplaaaaa	116	2578	-22421	561	594	2578	7.0	221	300	37	424401
ABplaaaaaa:164	ABplaaaaaa	164	2863	-22136	826	892	2863	6.0	233	300	31	262666
ABplaaaaap:164	ABplaaaaap	164	2499	-22500	522	557	2499	5.8	270	299	31	222466
ABplaaaap:116	ABplaaaap	116	2338	-22661	407	426	2338	6.1	268	282	36	312396
ABplaaaapa:166	ABplaaaapa	166	2743	-22256	785	828	2743	4.7	284	269	30	206883
ABplaaaapp:166	ABplaaaapp	166	2565	-22434	683	698	2565	5.5	324	262	29	141876
ABplaaap:82	ABplaaap	82	2148	-22851	103	107	2148	7.6	262	287	41	313979
ABplaaapa:116	ABplaaapa	116	2188	-22811	312	325	2188	4.4	305	298	35	247921
ABplaaapaa:163	ABplaaapaa	163	2502	-22497	604	656	2502	6.6	344	303	31	175649
ABplaaapap:163	ABplaaapap	163	2761	-22238	767	808	2761	3.6	316	308	30	188888
ABplaaapp:116	ABplaaapp	116	2054	-22946	223	245	2054	6.6	354	296	37	209577
ABplaaappa:158	ABplaaappa	158	2198	-22801	220	319	2198	6.1	375	301	32	153859
ABplaaappp:158	ABplaaappp	158	2149	-22850	280	311	2149	8.8	406	318	31	120498
ABplaap:57	ABplaap	57	1794	-23205	-170	-171	1794	16.7	267	324	49	425960
ABplaapa:81	ABplaapa	81	2297	-22702	187	186	2297	14.4	232	340	44	524955
ABplaapaa:114	ABplaapaa	114	2407	-22592	510	528	2407	10.4	271	346	39	418493
ABplaapaaa:159	ABplaapaaa	159	2736	-22263	717	757	2736	7.9	245	337	32	269351
ABplaapaap:159	ABplaapaap	159	2527	-22472	539	585	2527	7.6	290	342	32	233275
ABplaapap:114	ABplaapap	114	2230	-22769	333	347	2230	9.3	322	342	37	290280
ABplaapapa:157	ABplaapapa	157	2453	-22546	480	529	2453	9.4	317	353	30	190482
ABplaapapp:157	ABplaapapp	157	2262	-22737	440	460	2262	9.6	355	340	33	186847
ABplaapp:81	ABplaapp	81	2137	-22862	77	84	2137	18.8	302	351	46	516027
ABplaappa:112	ABplaappa	112	2199	-22800	333	347	2199	14.2	357	368	38	283224
ABplaappaa:157	ABplaappaa	157	2558	-22441	643	682	2558	14.4	346	383	30	190366
ABplaappap:157	ABplaappap	157	2218	-22781	387	406	2218	16.4	385	375	32	155836
ABplaappp:112	ABplaappp	112	2113	-22886	261	268	2113	20.8	401	366	39	285579
ABplaapppa:152	ABplaapppa	152	2376	-22623	542	546	2376	24.8	400	393	34	212795
ABplaapppp:152	ABplaapppp	152	2031	-22968	261	273	2031	20.7	445	386	35	149997
ABplap:36	ABplap	36	1776	-23223	-110	-110	1776	11.0	365	315	58	342647
ABplapa:57	ABplapa	57	1802	-23197	-91	-92	1802	6.0	306	271	50	245567
ABplapaa:82	ABplapaa	82	2193	-22806	186	191	2193	5.5	310	310	42	238223
ABplapaaa:115	ABplapaaa	115	2165	-22834	331	335	2165	7.4	394	330	36	159212
ABplapaaaa:159	ABplapaaaa	159	2229	-22770	394	426	2229	11.8	416	352	31	111207
ABplapaaap:159	ABplapaaap	159	2137	-22862	226	254	2137	9.8	447	328	30	80556
ABplapaap:115	ABplapaap	115	2026	-22973	242	254	2026	10.4	442	337	35	122692
ABplapaapa:165	ABplapaapa	165	2177	-22823	322	331	2177	14.8	453	356	30	90300
ABplapaapp:165	ABplapaapp	165	2261	-22739	406	421	2261	21.0	482	364	31	103862
ABplapap:82	ABplapap	82	2061	-22938	95	95	2061	10.1	371	321	43	206999
ABplapapa:113	ABplapapa	113	1930	-23069	145	152	1930	12.9	481	345	38	131062
ABplapapaa:157	ABplapapaa	157	1932	-23067	52	112	1932	14.8	530	336	34	93456
ABplapapap:157	ABplapapap	157	2223	-22776	231	298	2223	24.9	555	328	34	132472
ABplapapp:113	ABplapapp	113	2084	-22915	269	277	2084	23.0	524	344	37	168690
ABplapappa:155	ABplapappa	155	3136	-21863	1066	1102	3136	30.6	564	316	32	133742
ABplapappp:155	ABplapappp	155	4248	-20751	2084	2113	4248	40.7	569	321	32	206041
ABplapp:57	ABplapp	57	1815	-23184	-60	-59	1815	17.6	358	324	48	314095
ABplappa:83	ABplappa	83	2255	-22744	217	221	2255	20.3	375	371	43	343801
ABplappaa:116	ABplappaa	116	2347	-22652	424	440	2347	26.7	447	382	37	235386
ABplappaaa:162	ABplappaaa	162	2547	-22452	550	551	2547	31.2	461	386	32	167500
ABplappaap:162	ABplappaap	162	2791	-22208	692	731	2791	36.0	496	366	30	166662
ABplappap:116	ABplappap	116	2124	-22875	286	291	2124	26.2	494	371	35	166336
ABplappapa:159	ABplappapa	159	2404	-22595	520	528	2404	23.8	509	352	30	103158
ABplappapp:159	ABplappapp	159	2360	-22639	405	429	2360	33.4	540	349	34	156324
ABplappp:83	ABplappp	83	2254	-22745	280	277	2254	25.2	440	360	40	281832
ABplapppa:119	ABplapppa	119	2610	-22389	605	688	2610	35.3	515	360	35	259383
ABplapppaa:168	ABplapppaa	168	3463	-21536	1044	1278	3463	41.5	515	358	30	197967
ABplapppap:168	ABplapppap	168	3054	-21946	772	839	3054	46.8	539	341	29	175040
ABplapppp:119	ABplapppp	119	2949	-22050	916	982	2949	43.3	545	349	36	311531
ABplappppa:168	ABplappppa	168	3213	-21786	1024	1093	3213	50.3	567	348	30	179260
ABplappppp:168	ABplappppp	168	3595	-21404	842	1028	3595	54.5	557	315	29	141118
ABplp:22	ABplp	22	1689	-23310	-267	-267	1689	26.7	382	364	65	651786
ABplpa:36	ABplpa	36	1737	-23262	-268	-268	1737	34.7	356	381	58	685984
ABplpaa:56	ABplpaa	56	1905	-23094	-35	-35	1905	26.1	317	385	48	464888
ABplpaaa:82	ABplpaaa	82	3034	-21965	807	814	3034	28.5	240	379	42	608720
ABplpaaaa:116	ABplpaaaa	116	3070	-21929	978	1022	3070	33.4	269	390	37	494460
ABplpaaaaa:158	ABplpaaaaa	158	3194	-21805	1049	1151	3194	36.3	264	386	32	307187
ABplpaaaap:158	ABplpaaaap	158	3068	-21931	828	1011	3068	39.3	292	385	34	334749
ABplpaaap:116	ABplpaaap	116	2959	-22040	796	900	2959	36.6	313	396	37	466003
ABplpaaapa:157	ABplpaaapa	157	3247	-21752	1039	1125	3247	38.1	318	376	30	243746
ABplpaaapp:157	ABplpaaapp	157	2837	-22162	605	771	2837	36.9	334	409	32	271002
ABplpaap:82	ABplpaap	82	2768	-22232	582	609	2768	29.0	295	387	42	487724
ABplpaapa:115	ABplpaapa	115	2824	-22175	819	863	2824	27.4	307	389	37	460287
ABplpaapaa:161	ABplpaapaa	161	3215	-21785	1086	1113	3215	30.0	292	383	32	306204
ABplpaapap:161	ABplpaapap	161	2670	-22329	592	672	2670	28.0	327	401	31	242417
ABplpaapp:115	ABplpaapp	115	2865	-22135	801	845	2865	30.9	357	399	37	373711
ABplpaappa:156	ABplpaappa	156	2674	-22326	607	668	2674	29.3	354	406	30	203697
ABplpaappp:156	ABplpaappp	156	3010	-21989	688	819	3010	33.9	382	403	32	235532
ABplpap:56	ABplpap	56	2020	-22979	-21	-23	2020	40.8	384	383	49	528363
ABplpapa:81	ABplpapa	81	2901	-22098	720	720	2901	45.2	281	371	43	514302
ABplpapaa:113	ABplpapaa	113	3118	-21881	993	1069	3118	48.7	321	370	35	307482
ABplpapaaa:161	ABplpapaaa	161	3014	-21985	833	929	3014	51.4	344	367	29	158499
ABplpapaap:161	ABplpapaap	161	3106	-21893	361	622	3106	49.6	374	368	29	162937
ABplpapap:113	ABplpapap	113	3174	-21825	889	940	3174	50.6	353	379	35	282803
ABplpapapa:158	ABplpapapa	158	2934	-22065	617	680	2934	56.1	385	373	31	164945
ABplpapapp:158	ABplpapapp	158	2921	-22078	395	667	2921	56.5	409	345	29	134391
ABplpapp:81	ABplpapp	81	2708	-22291	493	500	2708	48.2	353	373	43	472317
ABplpappa:112	ABplpappa	112	2732	-22267	643	678	2732	53.3	377	361	38	324826
ABplpappaa:152	ABplpappaa	152	2322	-22677	340	356	2322	58.4	356	333	37	232169
ABplpappap:152	ABplpappap	152	3067	-21932	1022	1080	3067	57.4	401	317	28	163032
ABplpappp:112	ABplpappp	112	2961	-22038	699	830	2961	54.9	427	350	37	303274
ABplpapppa:160	ABplpapppa	160	2901	-22098	600	807	2901	56.4	434	313	30	150360
ABplpapppp:160	ABplpapppp	160	3416	-21584	333	824	3416	57.0	471	302	30	155251
ABplpp:36	ABplpp	36	1712	-23287	-195	-195	1712	32.0	451	371	57	457966
ABplppa:58	ABplppa	58	2031	-22968	169	169	2031	21.3	398	377	47	294935
ABplppaa:85	ABplppaa	85	4707	-20292	2330	2357	4707	34.6	338	397	41	474381
ABplppaaa:118	ABplppaaa	118	7432	-17567	4773	4929	7432	40.6	360	397	36	359993
ABplppaaaa:166	ABplppaaaa	166	8684	-16315	5409	5892	8684	43.2	347	392	32	225929
ABplppaaap:166	ABplppaaap	166	10304	-14695	5844	6889	10304	43.4	377	396	28	197671
ABplppaap:118	ABplppaap	118	6977	-18022	4160	4364	6977	44.8	395	395	36	340024
ABplppaapa:164	ABplppaapa	164	8970	-16029	5306	5647	8970	48.7	403	389	29	181251
ABplppaapp:164	ABplppaapp	164	8560	-16439	5180	5477	8560	50.3	434	376	30	169213
ABplppap:85	ABplppap	85	4323	-20676	1950	2014	4323	35.7	392	381	41	419331
ABplppapa:116	ABplppapa	116	6208	-18791	3655	3787	6208	38.1	421	388	36	321039
ABplppapaa:161	ABplppapaa	161	8550	-16449	4937	5592	8550	41.3	405	400	30	187469
ABplppapap:161	ABplppapap	161	8243	-16756	4945	5385	8243	41.9	441	402	29	173456
ABplppapp:116	ABplppapp	116	6595	-18404	4026	4194	6595	39.2	470	377	36	335419
ABplppappa:166	ABplppappa	166	8196	-16804	4934	5352	8196	41.5	463	389	32	202793
ABplppappp:166	ABplppappp	166	9293	-15707	6127	6688	9293	46.3	495	370	32	228030
ABplppp:58	ABplppp	58	2101	-22898	146	144	2101	37.5	452	381	46	374952
ABplpppa:83	ABplpppa	83	4467	-20532	2040	2107	4467	43.1	415	394	42	448075
ABplpppaa:116	ABplpppaa	116	6614	-18385	3837	4055	6614	45.8	455	395	35	329284
ABplpppaaa:161	ABplpppaaa	161	7290	-17709	3731	4207	7290	48.9	466	387	30	192870
ABplpppaap:161	ABplpppaap	161	7571	-17428	4020	4583	7571	51.4	497	370	29	172764
ABplpppap:116	ABplpppap	116	6179	-18820	3658	3795	6179	47.2	499	379	36	315813
ABplpppapa:160	ABplpppapa	160	5876	-19124	2740	3232	5876	53.8	520	354	33	191858
ABplpppapp:160	ABplpppapp	160	7354	-17646	4084	4583	7354	55.4	529	332	29	161615
ABplpppp:83	ABplpppp	83	4353	-20646	2053	2067	4353	45.8	468	387	42	460306
ABplppppa:115	ABplppppa	115	6232	-18767	3658	3766	6232	50.3	451	364	36	323708
ABplppppaa:156	ABplppppaa	156	9355	-15644	6118	6284	9355	54.1	441	351	29	163704
ABplppppap:156	ABplppppap	156	8592	-16407	5224	5547	8592	53.0	474	342	30	162125
ABplppppp:115	ABplppppp	115	6102	-18897	3675	3754	6102	54.5	504	352	38	330302
ABplpppppa:158	ABplpppppa	158	8592	-16407	5028	5523	8592	53.9	496	313	30	166266
ABplpppppp:158	ABplpppppp	158	9889	-15110	5828	6230	9889	54.3	530	295	30	151564
ABpr:11	ABpr	11	1699	-23301	-488	-488	1699	43.1	433	176	82	1549556
ABpra:22	ABpra	22	1724	-23275	-491	-491	1724	32.0	430	133	66	877795
ABpraa:36	ABpraa	36	1828	-23171	-389	-389	1828	27.7	390	127	60	722409
ABpraaa:56	ABpraaa	56	1894	-23105	-169	-170	1894	18.7	359	129	49	481712
ABpraaaa:83	ABpraaaa	83	2989	-22010	786	792	2989	26.8	303	129	42	612540
ABpraaaaa:119	ABpraaaaa	119	4064	-20935	1806	1929	4064	37.1	243	147	35	495083
ABpraaaaaa:167	ABpraaaaaa	167	4678	-20321	2081	2293	4678	31.4	219	157	29	345988
ABpraaaaap:167	ABpraaaaap	167	5082	-19917	2354	2627	5082	30.4	248	142	30	366525
ABpraaaap:119	ABpraaaap	119	3716	-21283	1472	1616	3716	39.1	278	134	37	533986
ABpraaaapa:161	ABpraaaapa	161	4144	-20855	1613	1765	4144	39.6	246	146	30	303483
ABpraaaapp:161	ABpraaaapp	161	3845	-21154	1365	1547	3845	35.3	273	131	31	329202
ABpraaap:83	ABpraaap	83	2563	-22436	367	367	2563	15.7	368	148	43	471884
ABpraaapa:115	ABpraaapa	115	3815	-21184	1633	1685	3815	27.6	263	145	37	631972
ABpraaapaa:160	ABpraaapaa	160	4244	-20755	1966	2080	4244	29.6	240	182	30	357947
ABpraaapap:160	ABpraaapap	160	4194	-20805	1706	1864	4194	26.3	266	160	33	458216
ABpraaapp:115	ABpraaapp	115	3313	-21686	1113	1166	3313	27.6	309	141	38	577761
ABpraaappa:153	ABpraaappa	153	3647	-21352	1332	1430	3647	31.3	293	158	31	331587
ABpraaappp:153	ABpraaappp	153	3210	-21789	930	1019	3210	34.3	322	137	33	322568
ABpraap:56	ABpraap	56	1916	-23083	-317	-320	1916	31.2	421	134	50	577276
ABpraapa:83	ABpraapa	83	2918	-22081	606	614	2918	26.0	381	120	43	621231
ABpraapaa:116	ABpraapaa	116	3741	-21258	1590	1645	3741	22.5	315	125	38	588420
ABpraapaaa:161	ABpraapaaa	161	4244	-20755	1854	2007	4244	19.0	248	146	31	382201
ABpraapaap:161	ABpraapaap	161	4135	-20864	1819	1913	4135	18.7	292	136	32	338748
ABpraapap:116	ABpraapap	116	3377	-21622	1199	1252	3377	24.7	362	121	38	524945
ABpraapapa:161	ABpraapapa	161	3943	-21056	1627	1672	3943	25.8	307	121	30	314989
ABpraapapp:161	ABpraapapp	161	3598	-21401	1406	1448	3598	24.5	346	122	31	300080
ABpraapp:83	ABpraapp	83	2678	-22321	342	356	2678	27.4	449	137	44	505422
ABpraappa:115	ABpraappa	115	3827	-21172	1610	1642	3827	33.2	380	114	36	486993
ABpraappaa:166	ABpraappaa	166	4465	-20534	2184	2290	4465	35.7	318	110	30	270549
ABpraappap:166	ABpraappap	166	3873	-21126	1597	1650	3873	35.6	359	110	33	286461
ABpraappp:115	ABpraappp	115	3163	-21836	993	1008	3163	35.9	436	122	39	470928
ABpraapppa:158	ABpraapppa	158	3455	-21544	1273	1303	3455	41.7	387	120	32	242940
ABpraapppp:158	ABpraapppp	158	3318	-21682	1137	1179	3318	41.8	428	119	33	249486
ABprap:36	ABprap	36	1742	-23257	-330	-330	1742	26.5	500	149	58	554107
ABprapa:57	ABprapa	57	1923	-23076	-129	-132	1923	18.8	478	150	47	296734
ABprapaa:83	ABprapaa	83	2536	-22463	245	245	2536	13.5	467	147	41	233343
ABprapaaa:117	ABprapaaa	117	3392	-21607	1260	1260	3392	23.4	417	121	37	326705
ABprapaaaa:161	ABprapaaaa	161	4001	-20998	1622	1763	4001	30.4	421	123	32	253217
ABprapaaap:161	ABprapaaap	161	4185	-20815	1909	1959	4185	29.5	385	116	31	249635
ABprapaap:117	ABprapaap	117	3613	-21386	1427	1442	3613	26.4	471	126	36	324596
ABprapaapa:167	ABprapaapa	167	4321	-20678	1735	1885	4321	31.6	444	113	32	258755
ABprapaapp:167	ABprapaapp	167	4008	-20991	1562	1674	4008	38.2	470	120	31	225109
ABprapap:83	ABprapap	83	2372	-22627	346	349	2372	17.8	531	169	42	294881
ABprapapa:114	ABprapapa	114	3200	-21799	1146	1173	3200	27.7	522	138	39	392110
ABprapapaa:160	ABprapapaa	160	3503	-21496	1317	1342	3503	32.3	518	122	34	243420
ABprapapap:160	ABprapapap	160	4041	-20958	1613	1839	4041	39.8	554	144	31	234132
ABprapapp:114	ABprapapp	114	3434	-21565	1395	1429	3434	34.1	571	163	37	369846
ABprapappa:160	ABprapappa	160	5796	-19203	3179	3315	5796	43.8	576	160	31	218873
ABprapappp:160	ABprapappp	160	5211	-19788	2687	2834	5211	50.3	590	192	30	163536
ABprapp:57	ABprapp	57	1785	-23214	-102	-101	1785	28.0	545	185	48	449928
ABprappa:83	ABprappa	83	2882	-22117	649	669	2882	30.4	523	138	45	597923
ABprappaa:118	ABprappaa	118	3657	-21342	1432	1503	3657	39.6	489	126	39	481667
ABprappaaa:163	ABprappaaa	163	3663	-21336	1243	1309	3663	46.6	460	129	30	204659
ABprappaap:163	ABprappaap	163	3830	-21169	1405	1511	3830	48.2	494	147	30	184966
ABprappap:118	ABprappap	118	3638	-21362	1480	1549	3638	40.3	538	139	37	447846
ABprappapa:161	ABprappapa	161	3823	-21176	1471	1536	3823	41.3	502	121	31	221125
ABprappapp:161	ABprappapp	161	3834	-21165	1460	1609	3834	46.0	538	148	31	218346
ABprappp:83	ABprappp	83	2900	-22099	834	834	2900	32.8	562	194	41	425227
ABprapppa:120	ABprapppa	120	4016	-20983	1729	1812	4016	47.2	552	165	34	324739
ABprapppaa:171	ABprapppaa	171	4097	-20902	1506	1694	4097	52.8	508	154	30	166884
ABprapppap:171	ABprapppap	171	4329	-20671	1280	1480	4329	54.4	533	178	30	153407
ABprapppp:120	ABprapppp	120	3980	-21019	1506	1652	3980	52.1	565	202	35	292240
ABprappppa:167	ABprappppa	167	4566	-20433	1656	1810	4566	55.0	556	192	30	144690
ABprappppp:167	ABprappppp	167	4211	-20788	1153	1331	4211	57.7	565	228	29	123743
ABprp:22	ABprp	22	1721	-23278	-397	-398	1721	47.1	482	206	64	668162
ABprpa:36	ABprpa	36	1781	-23218	-279	-285	1781	48.3	452	169	56	547715
ABprpaa:57	ABprpaa	57	2247	-22752	42	39	2247	35.5	488	123	47	561520
ABprpaaa:84	ABprpaaa	84	3807	-21192	1406	1399	3807	37.5	383	114	42	540882
ABprpaaaa:116	ABprpaaaa	116	3646	-21353	1501	1561	3646	45.5	294	146	36	356031
ABprpaaaaa:159	ABprpaaaaa	159	4002	-20997	1987	2006	4002	45.1	238	189	30	200910
ABprpaaaap:159	ABprpaaaap	159	3661	-21338	1414	1533	3661	49.7	268	178	32	205806
ABprpaaap:116	ABprpaaap	116	3979	-21020	1611	1773	3979	46.2	338	128	36	339704
ABprpaaapa:160	ABprpaaapa	160	3888	-21112	1263	1482	3888	50.7	318	140	32	199078
ABprpaaapp:160	ABprpaaapp	160	3888	-21111	1314	1546	3888	49.4	293	161	30	183366
ABprpaap:84	ABprpaap	84	3799	-21200	1331	1380	3799	37.5	447	125	42	493064
ABprpaapa:116	ABprpaapa	116	4368	-20631	2108	2199	4368	40.5	339	121	36	389858
ABprpaapaa:162	ABprpaapaa	162	4532	-20468	1943	2119	4532	42.9	272	149	29	203411
ABprpaapap:162	ABprpaapap	162	4592	-20407	2104	2302	4592	44.0	298	131	30	211275
ABprpaapp:116	ABprpaapp	116	3848	-21151	1596	1658	3848	44.4	389	126	35	304575
ABprpaappa:157	ABprpaappa	157	3971	-21028	1611	1667	3971	46.2	340	128	29	173212
ABprpaappp:157	ABprpaappp	157	3611	-21388	1001	1317	3611	50.8	365	133	30	158340
ABprpap:57	ABprpap	57	2196	-22803	144	144	2196	48.9	511	176	47	459455
ABprpapa:83	ABprpapa	83	3467	-21532	1231	1227	3467	51.3	449	147	41	379834
ABprpapaa:115	ABprpapaa	115	3622	-21378	1312	1444	3622	55.5	364	175	35	253823
ABprpapaaa:160	ABprpapaaa	160	3546	-21453	982	1172	3546	56.8	335	194	30	134766
ABprpapaap:160	ABprpapaap	160	3490	-21509	1014	1282	3490	55.2	367	208	30	145668
ABprpapap:115	ABprpapap	115	3723	-21276	1332	1431	3723	58.4	394	198	35	214555
ABprpapapa:162	ABprpapapa	162	3498	-21501	1129	1276	3498	59.0	379	227	30	121206
ABprpapapp:162	ABprpapapp	162	3737	-21262	1310	1446	3737	58.6	413	228	28	109776
ABprpapp:83	ABprpapp	83	3499	-21500	1183	1184	3499	52.6	512	179	41	377582
ABprpappa:115	ABprpappa	115	3458	-21541	1254	1329	3458	57.8	411	216	35	224581
ABprpappaa:157	ABprpappaa	157	3231	-21768	1229	1240	3231	59.0	353	256	30	126735
ABprpappap:157	ABprpappap	157	3041	-21958	1055	1109	3041	58.1	392	279	32	172825
ABprpappp:115	ABprpappp	115	3498	-21502	1090	1227	3498	57.2	446	198	37	244984
ABprpapppa:158	ABprpapppa	158	3347	-21652	1145	1202	3347	59.8	428	259	30	121206
ABprpapppp:158	ABprpapppp	158	3599	-21400	975	1288	3599	57.0	461	267	30	122640
ABprpp:36	ABprpp	36	1805	-23194	-277	-281	1805	48.3	527	190	55	522796
ABprppa:57	ABprppa	57	2219	-22780	233	231	2219	38.2	579	156	46	466694
ABprppaa:84	ABprppaa	84	5797	-19202	3130	3182	5797	44.1	483	132	39	430684
ABprppaaa:120	ABprppaaa	120	7397	-17602	4646	4827	7397	50.5	380	168	33	236975
ABprppaaaa:171	ABprppaaaa	171	8497	-16502	5579	5650	8497	52.6	327	172	27	134754
ABprppaaap:171	ABprppaaap	171	9698	-15301	6046	6537	9698	55.0	359	166	26	121747
ABprppaap:120	ABprppaap	120	7028	-17971	3914	4245	7028	53.6	411	154	35	253292
ABprppaapa:167	ABprppaapa	167	7625	-17374	4631	4805	7625	56.4	394	190	27	114493
ABprppaapp:167	ABprppaapp	167	7143	-17856	3522	3860	7143	57.3	425	185	28	114464
ABprppap:84	ABprppap	84	5367	-19632	2725	2844	5367	41.7	532	157	41	456771
ABprppapa:119	ABprppapa	119	7043	-17956	4216	4439	7043	48.4	441	144	35	282097
ABprppapaa:164	ABprppapaa	164	6936	-18063	3805	4271	6936	53.1	382	150	31	153140
ABprppapap:164	ABprppapap	164	8396	-16603	4855	5304	8396	54.3	415	153	29	133054
ABprppapp:119	ABprppapp	119	7272	-17727	4381	4698	7272	48.5	482	150	36	323594
ABprppappa:168	ABprppappa	168	8305	-16694	4427	4985	8305	54.1	443	151	29	147340
ABprppappp:168	ABprppappp	168	7751	-17248	4356	4688	7751	54.7	475	156	31	163594
ABprppp:57	ABprppp	57	2276	-22723	187	187	2276	48.8	570	219	46	460755
ABprpppa:83	ABprpppa	83	5331	-19668	2813	2917	5331	45.4	567	178	41	443109
ABprpppaa:117	ABprpppaa	117	7447	-17552	4390	4752	7447	52.9	504	154	35	281183
ABprpppaaa:163	ABprpppaaa	163	7232	-17767	3487	3901	7232	59.2	454	175	29	114604
ABprpppaap:163	ABprpppaap	163	6973	-18026	3825	3977	6973	58.6	494	182	30	124213
ABprpppap:117	ABprpppap	117	7493	-17506	4754	4875	7493	54.6	536	185	34	239884
ABprpppapa:162	ABprpppapa	162	6790	-18209	3354	3679	6790	60.0	517	207	31	113189
ABprpppapp:162	ABprpppapp	162	9400	-15599	5288	5786	9400	59.8	523	239	28	124495
ABprpppp:83	ABprpppp	83	4980	-20019	2554	2563	4980	51.7	574	222	42	395165
ABprppppa:116	ABprppppa	116	6195	-18804	3602	3710	6195	57.7	478	184	37	246945
ABprppppaa:160	ABprppppaa	160	7503	-17496	4166	4425	7503	59.8	443	208	27	97392
ABprppppap:160	ABprppppap	160	6095	-18904	3160	3439	6095	58.8	474	224	33	148970
ABprppppp:116	ABprppppp	116	6282	-18717	3876	3921	6282	59.0	498	234	38	259060
ABprpppppa:161	ABprpppppa	161	7449	-17550	4343	4527	7449	58.4	491	264	29	108567
ABprpppppp:161	ABprpppppp	161	8775	-16224	4268	4931	8775	56.0	527	257	30	133769
EMS:1	EMS	1	1628	-23371	-452	-452	1628	33.7	391	336	85	1799361
MS:12	MS	12	1687	-23312	-475	-476	1687	43.6	328	298	75	1210497
MSa:25	MSa	25	1678	-23321	-411	-412	1678	44.2	285	292	63	781044
MSaa:42	MSaa	42	1741	-23258	-400	-400	1741	42.1	225	283	58	892098
MSaaa:62	MSaaa	62	1756	-23243	-283	-284	1756	44.1	208	259	49	684024
MSaaaa:89	MSaaaa	89	1852	-23147	-271	-270	1852	35.1	203	246	44	702150
MSaaaaa:118	MSaaaaa	118	1669	-23330	-154	-148	1669	27.2	192	262	39	661322
MSaaaaaa:157	MSaaaaaa	157	1711	-23288	-130	-112	1711	23.4	170	278	30	372849
MSaaaaap:157	MSaaaaap	157	1697	-23302	-117	-120	1697	19.8	204	269	35	456385
MSaaaap:118	MSaaaap	118	1696	-23303	-132	-127	1696	21.3	250	263	40	598231
MSaaaapa:161	MSaaaapa	161	1754	-23245	-91	-94	1754	14.6	238	272	34	431757
MSaaaapp:161	MSaaaapp	161	1744	-23255	-82	-79	1744	14.2	283	267	33	355230
MSaaap:89	MSaaap	89	1931	-23068	-148	-158	1931	44.2	269	266	41	476871
MSaaapa:120	MSaaapa	120	1703	-23296	-93	-95	1703	31.7	257	274	40	550555
MSaaapaa:157	MSaaapaa	157	1715	-23284	-58	-60	1715	24.6	242	284	35	444186
MSaaapap:157	MSaaapap	157	1658	-23341	-96	-100	1658	23.2	286	275	32	318019
MSaaapp:120	MSaaapp	120	1684	-23315	-79	-80	1684	32.6	308	270	34	373987
MSaap:62	MSaap	62	1854	-23145	-224	-224	1854	53.1	299	258	48	457723
MSaapa:88	MSaapa	88	1913	-23086	-216	-217	1913	53.7	304	284	44	423661
MSaapaa:117	MSaapaa	117	1709	-23290	-100	-99	1709	42.7	311	305	39	420118
MSaapaaa:154	MSaapaaa	154	1747	-23252	-27	-25	1747	40.0	308	319	34	289199
MSaapaap:154	MSaapaap	154	1643	-23356	-116	-122	1643	31.8	336	305	33	289227
MSaapap:117	MSaapap	117	1711	-23288	-65	-63	1711	48.2	355	314	35	299972
MSaapapa:162	MSaapapa	162	1717	-23282	-52	-55	1717	45.1	342	306	29	197949
MSaapapp:162	MSaapapp	162	1711	-23288	-62	-68	1711	42.0	373	295	34	281563
MSaapp:88	MSaapp	88	1878	-23121	-163	-168	1878	55.9	384	301	42	390092
MSaappa:125	MSaappa	125	1732	-23267	-22	-22	1732	51.6	381	300	32	238412
MSaappp:125	MSaappp	125	1728	-23271	-259	-165	1728	49.2	409	326	38	351117
MSap:42	MSap	42	1751	-23249	-362	-362	1751	50.4	323	330	55	585283
MSapa:64	MSapa	64	1791	-23208	-251	-251	1791	52.2	306	331	47	463862
MSapaa:92	MSapaa	92	1879	-23120	-206	-207	1879	38.9	270	307	40	472441
MSapaaa:127	MSapaaa	127	1752	-23247	-123	-99	1752	26.7	220	324	35	435772
MSapaaaa:169	MSapaaaa	169	1822	-23177	-230	-135	1822	27.0	192	336	29	263334
MSapaaap:169	MSapaaap	169	1776	-23223	-98	-93	1776	25.2	234	330	30	255235
MSapaap:127	MSapaap	127	1691	-23308	-132	-131	1691	32.5	262	336	34	387082
MSapap:92	MSapap	92	1886	-23113	-136	-137	1886	42.4	334	317	40	426455
MSapapa:127	MSapapa	127	1684	-23315	-135	-129	1684	28.9	298	329	36	402674
MSapapaa:172	MSapapaa	172	1847	-23152	-79	-50	1847	27.5	272	346	30	250451
MSapapap:172	MSapapap	172	1736	-23263	-60	-47	1736	29.7	309	331	30	228988
MSapapp:127	MSapapp	127	1688	-23311	-108	-93	1688	23.3	337	324	36	373747
MSapp:64	MSapp	64	1814	-23185	-250	-252	1814	54.8	398	333	47	417712
MSappa:93	MSappa	93	1804	-23195	-117	-126	1804	46.8	373	322	40	395755
MSappaa:134	MSappaa	134	1668	-23331	-119	-109	1668	38.3	340	346	35	295175
MSappap:134	MSappap	134	1729	-23270	-52	-42	1729	39.1	384	331	36	281249
MSappp:93	MSappp	93	1769	-23230	-191	-178	1769	39.1	413	336	41	412470
MSapppa:136	MSapppa	136	1657	-23342	-171	-148	1657	30.1	367	355	35	305801
MSapppp:136	MSapppp	136	1688	-23311	-72	-68	1688	23.4	402	329	36	285299
MSp:25	MSp	25	1716	-23283	-349	-350	1716	42.5	381	235	63	703386
MSpa:42	MSpa	42	1786	-23213	-338	-338	1786	46.6	306	221	55	622241
MSpaa:63	MSpaa	63	1834	-23165	-216	-219	1834	46.2	316	179	47	483462
MSpaaa:91	MSpaaa	91	1971	-23028	-152	-155	1971	40.7	292	198	44	515988
MSpaaaa:119	MSpaaaa	119	1804	-23195	-28	-31	1804	33.4	227	215	37	500026
MSpaaaaa:157	MSpaaaaa	157	1859	-23141	-11	0	1859	27.3	190	229	31	355268
MSpaaaap:157	MSpaaaap	157	1831	-23168	23	25	1831	26.6	234	226	34	425385
MSpaaap:119	MSpaaap	119	1765	-23234	-115	-112	1765	27.2	278	206	39	543694
MSpaaapa:158	MSpaaapa	158	1868	-23131	43	43	1868	19.5	256	234	31	349570
MSpaaapp:158	MSpaaapp	158	1746	-23253	-67	-63	1746	19.9	292	219	34	379678
MSpaap:91	MSpaap	91	1934	-23065	-124	-132	1934	46.5	345	229	40	386529
MSpaapa:125	MSpaapa	125	1756	-23243	-24	-29	1756	36.4	280	221	39	470507
MSpaapaa:166	MSpaapaa	166	1698	-23301	-83	-86	1698	31.0	253	237	31	335859
MSpaapap:166	MSpaapap	166	1843	-23156	13	17	1843	29.7	291	220	32	302732
MSpaapp:125	MSpaapp	125	1879	-23120	60	56	1879	34.2	333	230	30	264907
MSpap:63	MSpap	63	1890	-23109	-284	-285	1890	55.2	382	214	48	395446
MSpapa:89	MSpapa	89	1990	-23009	-178	-190	1990	56.0	372	228	44	379783
MSpapaa:117	MSpapaa	117	1800	-23199	-43	-46	1800	48.0	339	259	37	325591
MSpapaaa:156	MSpapaaa	156	1799	-23200	11	10	1799	44.9	311	282	30	207081
MSpapaap:156	MSpapaap	156	1776	-23223	-19	-27	1776	38.5	341	252	33	251154
MSpapap:117	MSpapap	117	1813	-23186	-36	-39	1813	50.5	379	252	36	280455
MSpapapa:161	MSpapapa	161	1811	-23189	-8	-1	1811	49.2	324	249	29	175678
MSpapapp:161	MSpapapp	161	1805	-23194	-49	-54	1805	48.1	363	253	32	203191
MSpapp:89	MSpapp	89	1967	-23032	-180	-184	1967	57.1	443	257	41	330503
MSpappa:127	MSpappa	127	1830	-23169	5	38	1830	53.4	400	272	34	257893
MSpappp:127	MSpappp	127	1765	-23234	-75	-60	1765	51.7	437	270	38	301807
MSpp:42	MSpp	42	1755	-23244	-312	-316	1755	50.6	398	195	54	524272
MSppa:64	MSppa	64	1814	-23185	-152	-151	1814	48.4	436	156	45	431266
MSppaa:92	MSppaa	92	1905	-23094	-75	-75	1905	46.4	356	183	37	306203
MSppaaa:127	MSppaaa	127	1718	-23281	-57	-53	1718	40.2	242	196	33	253243
MSppaaaa:169	MSppaaaa	169	1888	-23111	88	119	1888	38.7	201	212	27	163573
MSppaaap:169	MSppaaap	169	1733	-23266	-153	-138	1733	36.2	243	219	30	214260
MSppaap:127	MSppaap	127	1730	-23269	-43	-12	1730	45.6	287	200	31	211729
MSppap:92	MSppap	92	1913	-23086	-132	-133	1913	43.0	408	195	41	363693
MSppapa:125	MSppapa	125	1725	-23274	-113	-101	1725	38.7	300	180	34	293558
MSppapaa:167	MSppapaa	167	1805	-23194	-128	-106	1805	37.3	249	182	27	177526
MSppapap:167	MSppapap	167	1795	-23204	-36	-43	1795	38.2	294	186	29	166229
MSppapp:125	MSppapp	125	1749	-23250	-76	-60	1749	33.7	337	176	34	278410
MSppp:64	MSppp	64	1909	-23090	-143	-143	1909	55.0	475	224	45	354033
MSpppa:91	MSpppa	91	1937	-23062	-84	-77	1937	50.2	424	209	38	304148
MSpppaa:132	MSpppaa	132	1741	-23258	-28	-28	1741	45.7	328	207	33	231564
MSpppap:132	MSpppap	132	1813	-23186	-55	-41	1813	45.5	368	207	32	201386
MSpppp:91	MSpppp	91	1885	-23114	-124	-121	1885	45.3	465	210	40	347876
MSppppa:133	MSppppa	133	1828	-23171	-61	-56	1828	39.0	358	161	33	266577
MSppppp:133	MSppppp	133	1792	-23207	-51	-30	1792	34.0	396	167	36	298970
E:12	E	12	1706	-23293	-439	-441	1706	40.3	477	333	74	1077809
Ea:26	Ea	26	1771	-23228	-371	-371	1771	43.6	407	308	63	781919
Eal:59	Eal	59	1797	-23202	-295	-295	1797	43.1	367	294	53	537834
Eala:96	Eala	96	1767	-23232	-153	-153	1767	23.2	334	272	46	357281
Ealaa:161	Ealaa	161	1717	-23282	-39	-42	1717	18.6	328	277	35	187947
Ealap:161	Ealap	161	1704	-23295	-110	-113	1704	18.4	398	264	37	152543
Ealp:96	Ealp	96	1785	-23214	-144	-149	1785	33.6	387	277	44	292042
Ealpa:159	Ealpa	159	1742	-23257	-62	-68	1742	28.2	361	285	33	135677
Ealpp:159	Ealpp	159	1744	-23255	-97	-91	1744	27.9	421	285	35	140074
Ear:59	Ear	59	1813	-23186	-269	-269	1813	33.2	391	227	55	511492
Eara:98	Eara	98	1756	-23243	-166	-171	1756	27.3	341	211	45	360584
Earaa:163	Earaa	163	1678	-23321	-109	-112	1678	22.3	326	210	35	193522
Earap:163	Earap	163	1665	-23334	-143	-146	1665	21.4	394	213	38	161345
Earp:98	Earp	98	1725	-23274	-169	-176	1725	28.3	404	219	46	311589
Earpa:166	Earpa	166	1681	-23318	-200	-207	1681	36.1	366	233	34	139344
Earpp:166	Earpp	166	1716	-23283	-92	-92	1716	31.2	430	227	35	128012
Ep:26	Ep	26	1718	-23281	-321	-323	1718	39.5	511	293	64	806478
Epl:62	Epl	62	1746	-23253	-247	-248	1746	31.7	442	311	54	470200
Epla:103	Epla	103	1746	-23253	-83	-76	1746	21.6	440	279	48	251491
Eplaa:164	Eplaa	164	1838	-23161	-1	-3	1838	18.3	442	260	38	123496
Eplap:164	Eplap	164	1800	-23199	-388	-144	1800	24.7	489	256	36	121757
Eplp:103	Eplp	103	2307	-22693	379	398	2307	27.2	506	281	45	215461
Eplpa:167	Eplpa	167	6646	-18353	4228	4189	6646	26.8	522	256	36	118330
Eplpp:167	Eplpp	167	7821	-17178	4532	4764	7821	39.2	550	250	35	128169
Epr:62	Epr	62	1795	-23204	-218	-218	1795	38.4	493	242	52	459849
Epra:100	Epra	100	1757	-23242	-110	-115	1757	28.3	452	202	45	280484
Epraa:164	Epraa	164	1788	-23211	-7	-12	1788	26.1	424	183	36	149689
Eprap:164	Eprap	164	1801	-23198	-219	-127	1801	23.8	475	202	36	152140
Eprp:100	Eprp	100	2472	-22527	498	519	2472	29.9	521	219	46	314204
Eprpa:169	Eprpa	169	6680	-18319	4075	4114	6680	26.8	501	206	35	137113
Eprpp:169	Eprpp	169	7236	-17764	3961	4280	7236	35.1	536	217	36	162081
P2:1	P2	1	1643	-23356	-515	-515	1643	36.4	542	237	83	1593412
C:15	C	15	1723	-23276	-190	-190	1723	15.8	508	241	70	432289
Ca:30	Ca	30	1719	-23280	-113	-113	1719	14.3	462	305	61	277145
Caa:48	Caa	48	1724	-23275	-127	-127	1724	8.3	440	296	53	175876
Caaa:76	Caaa	76	1809	-23190	-74	-73	1809	9.8	436	320	46	143351
Caaaa:107	Caaaa	107	1666	-23333	-72	-71	1666	9.0	527	281	39	88421
Caaaaa:151	Caaaaa	151	1692	-23307	-62	-40	1692	8.3	524	256	33	48522
Caaaap:151	Caaaap	151	1618	-23381	-53	-51	1618	14.4	583	244	37	65857
Caaap:107	Caaap	107	1691	-23308	-73	-70	1691	22.9	562	294	39	128067
Caaapa:149	Caaapa	149	1659	-23340	-10	-10	1659	20.8	589	261	33	51103
Caaapp:149	Caaapp	149	1919	-23080	-157	-42	1919	37.2	583	273	35	123820
Caap:76	Caap	76	1812	-23187	-31	-32	1812	13.5	529	321	43	102055
Caapa:113	Caapa	113	4551	-20448	1730	2142	4551	34.7	590	255	33	120373
Caapp:113	Caapp	113	3281	-21718	1231	1312	3281	42.1	587	286	37	191156
Caappd:161	Caappd	161	7278	-17721	4257	4640	7278	54.0	598	295	33	87986
Caappv:161	Caappv	161	10043	-14957	4901	6000	10043	57.3	563	286	27	70036
Cap:48	Cap	48	1691	-23308	-126	-126	1691	20.8	510	334	51	176596
Capa:80	Capa	80	1862	-23137	-100	-100	1862	35.9	494	363	44	261121
Capaa:128	Capaa	128	2229	-22770	264	289	2229	47.5	471	310	37	219213
Capap:128	Capap	128	2315	-22684	-251	91	2315	49.8	516	297	36	218076
Capp:80	Capp	80	1893	-23106	-7	-8	1893	30.8	534	339	43	175660
Cappa:120	Cappa	120	4942	-20057	2634	2662	4942	38.6	536	309	36	218867
Cappaa:169	Cappaa	169	9386	-15613	6528	6527	9386	31.5	492	304	31	127033
Cappap:169	Cappap	169	10906	-14094	7354	7848	10906	38.1	525	303	34	184069
Cappp:120	Cappp	120	6930	-18069	4202	4325	6930	47.7	551	286	36	248338
Cp:30	Cp	30	1726	-23273	-126	-126	1726	18.1	535	219	61	331860
Cpa:48	Cpa	48	1767	-23232	-66	-67	1767	11.1	526	233	54	192322
Cpaa:75	Cpaa	75	1781	-23218	-84	-84	1781	7.7	516	236	47	147777
Cpaaa:105	Cpaaa	105	1815	-23184	-22	-18	1815	5.8	494	199	43	151978
Cpaaaa:158	Cpaaaa	158	2045	-22954	213	231	2045	8.1	466	194	35	100563
Cpaaap:158	Cpaaap	158	1998	-23001	130	149	1998	14.4	511	170	33	89117
Cpaap:105	Cpaap	105	1820	-23179	59	62	1820	13.3	564	203	41	148217
Cpaapa:163	Cpaapa	163	2014	-22985	190	218	2014	12.1	539	166	36	94358
Cpaapp:163	Cpaapp	163	2513	-22486	376	646	2513	27.1	594	182	34	105649
Cpap:75	Cpap	75	1759	-23240	-71	-71	1759	18.5	555	287	45	146019
Cpapa:104	Cpapa	104	3167	-21832	1221	1227	3167	24.9	590	197	40	204182
Cpapaa:153	Cpapaa	153	10302	-14697	7100	7341	10302	44.2	594	243	34	173679
Cpapap:153	Cpapap	153	8396	-16604	5871	6038	8396	36.0	588	183	35	166393
Cpapp:104	Cpapp	104	4262	-20737	2177	2207	4262	38.1	596	237	38	249235
Cpappd:154	Cpappd	154	14005	-10994	10157	10467	14005	51.8	601	231	33	143876
Cpappv:154	Cpappv	154	14851	-10148	10434	10903	14851	57.8	573	266	32	133507
Cpp:48	Cpp	48	1697	-23302	-166	-166	1697	29.3	573	246	51	259141
Cppa:76	Cppa	76	1928	-23071	-91	-70	1928	35.9	589	235	45	312496
Cppaa:121	Cppaa	121	2283	-22716	206	300	2283	50.9	483	209	39	251247
Cppaaa:171	Cppaaa	171	3007	-21993	842	961	3007	46.2	436	194	30	132750
Cppaap:171	Cppaap	171	3301	-21698	1254	1279	3301	48.0	460	226	31	147403
Cppap:121	Cppap	121	2529	-22470	207	355	2529	52.0	511	241	37	233940
Cppapa:173	Cppapa	173	4410	-20589	911	1581	4410	49.6	493	207	35	212443
Cppapp:173	Cppapp	173	3676	-21323	594	1110	3676	52.0	488	207	42	359698
Cppp:76	Cppp	76	1851	-23148	-98	-98	1851	35.2	566	295	45	240970
Cpppa:113	Cpppa	113	4929	-20070	2675	2703	4929	40.1	545	210	39	295710
Cpppaa:161	Cpppaa	161	10759	-14240	7615	7550	10759	36.0	491	169	32	160719
Cpppap:161	Cpppap	161	9726	-15273	5822	6270	9726	41.8	513	199	34	170014
Cpppp:113	Cpppp	113	5510	-19489	2978	3065	5510	46.8	559	244	37	251395
Cppppa:163	Cppppa	163	13662	-11337	9507	9929	13662	44.9	544	203	34	172112
Cppppp:163	Cppppp	163	14069	-10930	9556	9891	14069	49.3	535	240	31	134949
P3:15	P3	15	1722	-23277	-447	-452	1722	43.4	572	251	68	802532
D:34	D	34	1733	-23266	-361	-363	1733	43.3	584	241	57	456255
Da:62	Da	62	1809	-23190	-294	-291	1809	46.2	511	351	46	179973
Daa:101	Daa	101	1911	-23088	-76	-75	1911	46.9	451	326	37	116902
Daaa:143	Daaa	143	2228	-22771	386	391	2228	31.6	406	345	33	135558
Daap:143	Daap	143	2178	-22821	265	276	2178	40.1	437	330	34	151360
Dap:101	Dap	101	1876	-23123	-126	-131	1876	43.6	510	321	40	130366
Dapa:139	Dapa	139	2162	-22837	307	312	2162	30.4	445	335	33	126192
Dapp:139	Dapp	139	2136	-22863	95	182	2136	34.2	480	305	36	152115
Dp:62	Dp	62	1831	-23168	-309	-304	1831	51.0	569	286	46	180236
Dpa:105	Dpa	105	1900	-23099	-65	-61	1900	51.1	461	228	37	108305
Dpaa:147	Dpaa	147	2051	-22948	115	124	2051	43.0	388	172	31	107102
Dpap:147	Dpap	147	2108	-22891	198	204	2108	45.9	416	219	33	103998
Dpp:105	Dpp	105	1822	-23177	-191	-191	1822	49.0	528	257	41	140531
Dppa:140	Dppa	140	1916	-23083	-295	-134	1916	40.9	472	193	38	174922
Dppp:140	Dppp	140	1968	-23031	77	77	1968	39.2	424	174	34	134118
P4:34	P4	34	1762	-23237	-360	-362	1762	51.0	513	308	52	308472
Z2:82	Z2	82	1796	-23203	-178	-165	1796	40.7	485	251	39	103372
Z3:82	Z3	82	1757	-23242	-158	-157	1757	44.2	422	283	38	111384
