# Supplementary material for: Quantitative Differences in Nuclear β-catenin and TCF Pattern Embryonic Cells in C. elegans
Source: PLoS Genet. 2015 Oct 21;11(10):e1005585. doi: 10.1371/journal.pgen.1005585 (PMC4619327; doi:10.1371/journal.pgen.1005585)
Supplement: S1 Data — For each cell analyzed, birth time is given in column 3 and the average nuclear reporter intensity over the lifetime of the cell (corrected for background) is given in column 7 (“blot”). For information on each embryo’s strain information and experimental conditions, refer to S2 Table. (ZIP) [file pgen.1005585.s005.zip › CAs/CA20111017_ceh-27_L1.csv]

cellTime	cell	time	none	global	local	blot	cross	z	x	y	size	gweight
AB:1	AB	1	1670	-23329	-428	-428	1670	39.3	503	220	89	827249
ABa:7	ABa	7	1714	-23285	-496	-497	1714	40.0	592	218	73	567168
ABal:18	ABal	18	1757	-23242	-423	-424	1757	37.1	653	189	68	571460
ABala:31	ABala	31	1777	-23222	-419	-426	1777	40.6	669	246	60	419400
ABalaa:47	ABalaa	47	1796	-23203	-334	-333	1796	50.7	680	220	56	345437
ABalaaa:69	ABalaaa	69	1828	-23171	-209	-205	1828	47.9	700	210	51	277371
ABalaaaa:97	ABalaaaa	97	1783	-23216	-164	-165	1783	50.5	680	231	42	333800
ABalaaaal:132	ABalaaaal	132	1617	-23382	-69	-70	1617	45.1	699	182	39	210277
ABalaaaala:174	ABalaaaala	174	1694	-23305	-57	-71	1694	50.3	699	158	31	108562
ABalaaaalp:174	ABalaaaalp	174	1772	-23227	-9	-16	1772	49.9	665	135	30	148702
ABalaaaar:132	ABalaaaar	132	1629	-23370	-90	-83	1629	48.7	703	229	37	155604
ABalaaaarl:174	ABalaaaarl	174	1655	-23344	-90	-92	1655	50.5	708	202	34	80845
ABalaaaarr:174	ABalaaaarr	174	1616	-23384	-140	-144	1616	50.0	693	244	29	132408
ABalaaap:97	ABalaaap	97	1845	-23154	-123	-125	1845	42.4	665	265	42	384978
ABalaaapa:128	ABalaaapa	128	1663	-23336	-54	-55	1663	39.2	703	245	38	177182
ABalaaapal:170	ABalaaapal	170	2003	-22996	190	180	2003	39.1	706	180	33	104556
ABalaaapar:170	ABalaaapar	170	1424	-18888	84	89	1424	42.4	711	213	33	32374
ABalaaapp:128	ABalaaapp	128	1718	-23281	-17	-19	1718	39.6	674	281	37	323489
ABalaaappl:171	ABalaaappl	171	1668	-23331	-98	-102	1668	42.4	709	242	34	75847
ABalaaappr:171	ABalaaappr	171	1751	-23248	-35	-28	1751	44.4	681	298	33	213799
ABalaap:69	ABalaap	69	1896	-23103	-131	-135	1896	52.4	635	172	48	326864
ABalaapa:98	ABalaapa	98	1830	-23169	-92	-93	1830	45.2	625	260	41	332482
ABalaapaa:132	ABalaapaa	132	1702	-23298	-46	-46	1702	48.7	668	299	35	243094
ABalaapaaa:179	ABalaapaaa	179	1718	-23281	-57	-59	1718	52.1	663	286	30	136604
ABalaapaap:179	ABalaapaap	179	1862	-23137	103	94	1862	53.5	624	316	29	110027
ABalaapap:132	ABalaapap	132	1729	-23270	-31	-33	1729	46.7	629	322	34	213450
ABalaapapa:177	ABalaapapa	177	1687	-23312	-128	-123	1687	47.5	651	315	30	142464
ABalaapapp:177	ABalaapapp	177	1781	-23218	-37	-29	1781	49.6	614	336	31	146876
ABalaapp:98	ABalaapp	98	1838	-23161	-125	-127	1838	44.8	554	258	41	280412
ABalaappa:129	ABalaappa	129	1742	-23257	-8	-7	1742	38.6	636	301	35	260577
ABalaappaa:174	ABalaappaa	174	1870	-23129	39	28	1870	41.8	661	286	30	176125
ABalaappap:174	ABalaappap	174	1852	-23148	-13	-2	1852	38.8	629	301	30	138943
ABalaappp:129	ABalaappp	129	1779	-23220	-1	-1	1779	36.1	592	314	36	239428
ABalaapppa:168	ABalaapppa	168	1760	-23239	-26	-16	1760	36.2	664	317	30	167604
ABalaapppp:168	ABalaapppp	168	1846	-23153	26	20	1846	34.8	620	329	33	210738
ABalap:47	ABalap	47	1800	-23199	-427	-427	1800	33.6	658	272	59	444218
ABalapa:69	ABalapa	69	1868	-23132	-266	-270	1868	34.9	677	262	51	473463
ABalapaa:96	ABalapaa	96	1852	-23147	-139	-138	1852	32.4	679	263	43	431267
ABalapaaa:130	ABalapaaa	130	1833	-23166	99	101	1833	34.3	685	189	36	301866
ABalapaaaa:175	ABalapaaaa	175	0	0	0	0	0	34.7	692	174	30	0
ABalapaaap:175	ABalapaaap	175	2165	-22834	303	314	2165	30.3	683	180	32	193943
ABalapaap:130	ABalapaap	130	1891	-23108	116	118	1891	34.4	659	160	37	287049
ABalapaapa:169	ABalapaapa	169	2173	-22826	347	357	2173	38.5	685	141	31	175732
ABalapaapp:169	ABalapaapp	169	2094	-22905	190	197	2094	36.4	652	135	30	156275
ABalapap:96	ABalapap	96	1923	-23076	-190	-195	1923	30.0	627	255	42	325084
ABalapapa:126	ABalapapa	126	1877	-23122	37	39	1877	31.7	637	186	35	237909
ABalapapaa:172	ABalapapaa	172	2283	-22716	395	400	2283	27.7	675	211	30	169513
ABalapapap:172	ABalapapap	172	2153	-22846	135	137	2153	26.6	645	184	30	137003
ABalapapp:126	ABalapapp	126	1797	-23202	-40	-42	1797	31.6	596	149	37	262977
ABalapappa:165	ABalapappa	165	2012	-22988	70	63	2012	33.3	616	149	31	166696
ABalapappp:165	ABalapappp	165	2154	-22845	189	186	2154	30.6	566	142	31	145644
ABalapp:69	ABalapp	69	1873	-23126	-245	-246	1873	39.5	600	216	50	333548
ABalappa:95	ABalappa	95	1853	-23146	-140	-142	1853	36.6	599	253	41	306219
ABalappaa:132	ABalappaa	132	1731	-23269	-50	-46	1731	34.1	677	230	34	270279
ABalappaaa:179	ABalappaaa	179	1755	-23245	-23	-2	1755	38.2	706	221	30	81585
ABalappaap:179	ABalappaap	179	1647	-23352	-167	-146	1647	31.2	699	230	31	151259
ABalappap:132	ABalappap	132	1764	-23235	-42	-41	1764	33.0	639	252	36	277018
ABalappapa:173	ABalappapa	173	1822	-23177	-12	2	1822	38.1	705	266	33	105100
ABalappapp:173	ABalappapp	173	1866	-23133	15	16	1866	34.0	675	284	33	213454
ABalappp:95	ABalappp	95	1879	-23120	-145	-147	1879	36.6	524	235	43	275436
ABalapppa:128	ABalapppa	128	1771	-23228	-59	-61	1771	30.5	598	263	37	267546
ABalapppaa:170	ABalapppaa	170	1833	-23166	-66	-66	1833	31.2	663	254	31	177791
ABalapppap:170	ABalapppap	170	1908	-23091	13	24	1908	30.4	622	277	33	198998
ABalapppp:128	ABalapppp	128	1782	-23217	-80	-83	1782	31.3	536	268	39	247547
ABalappppa:168	ABalappppa	168	1831	-23169	-86	-87	1831	32.3	586	299	30	168730
ABalappppp:168	ABalappppp	168	1949	-23051	-11	-15	1949	34.2	534	296	32	152246
ABalp:31	ABalp	31	1776	-23223	-406	-407	1776	44.6	623	140	62	432984
ABalpa:46	ABalpa	46	1827	-23172	-332	-334	1827	43.7	653	129	57	404092
ABalpaa:69	ABalpaa	69	1814	-23185	-258	-258	1814	33.6	677	150	51	466549
ABalpaaa:96	ABalpaaa	96	1791	-23208	-177	-170	1791	46.4	705	204	43	203837
ABalpaaaa:133	ABalpaaaa	133	2393	-22606	-227	-142	2393	59.0	665	214	35	221625
ABalpaaaaa:181	ABalpaaaaa	181	3171	-21828	-654	-209	3171	60.6	644	181	30	131956
ABalpaaaap:181	ABalpaaaap	181	2205	-22795	-1188	-1051	2205	62.8	604	191	28	106102
ABalpaaap:133	ABalpaaap	133	2322	-22677	-643	-399	2322	57.0	641	178	35	223959
ABalpaaapa:178	ABalpaaapa	178	3886	-21113	-1051	-555	3886	56.8	600	189	29	130070
ABalpaaapp:178	ABalpaaapp	178	5346	-19653	-1272	75	5346	53.6	565	181	28	126013
ABalpaap:96	ABalpaap	96	1853	-23146	-172	-181	1853	37.3	678	167	45	455443
ABalpaapa:126	ABalpaapa	126	1671	-23328	-124	-109	1671	47.3	679	166	39	335593
ABalpaapaa:164	ABalpaapaa	164	2415	-22584	-676	38	2415	57.5	682	190	33	183833
ABalpaapap:164	ABalpaapap	164	1881	-23118	-701	-467	1881	54.4	638	162	34	174077
ABalpaapp:126	ABalpaapp	126	2044	-22955	-162	28	2044	50.0	613	149	36	267809
ABalpaappa:171	ABalpaappa	171	2049	-22950	-355	-193	2049	54.6	640	123	31	161314
ABalpaappp:171	ABalpaappp	171	2231	-22768	-512	-472	2231	52.8	588	142	31	143214
ABalpap:69	ABalpap	69	1878	-23121	-231	-231	1878	45.0	615	96	51	421016
ABalpapa:94	ABalpapa	94	2621	-22379	555	550	2621	50.7	669	157	42	352826
ABalpapaa:127	ABalpapaa	127	10212	-14787	7191	7264	10212	59.2	639	163	36	232745
ABalpapaaa:171	ABalpapaaa	171	17963	-7036	14049	14070	17963	61.0	623	136	32	141553
ABalpapaap:171	ABalpapaap	171	20311	-4689	13184	14532	20311	62.6	589	159	30	114016
ABalpapap:127	ABalpapap	127	10059	-14940	6740	7051	10059	59.2	594	152	37	230926
ABalpapapa:171	ABalpapapa	171	17061	-7939	11520	12341	17061	61.1	567	133	32	138838
ABalpapapp:171	ABalpapapp	171	19205	-5794	13677	14041	19205	62.0	520	134	30	116979
ABalpapp:94	ABalpapp	94	2410	-22589	275	273	2410	53.3	601	127	45	356976
ABalpappa:123	ABalpappa	123	9721	-15278	6328	6582	9721	59.3	579	178	35	192806
ABalpappaa:161	ABalpappaa	161	26102	1102	18975	19588	26102	61.1	573	186	30	116672
ABalpappap:161	ABalpappap	161	24087	-912	16594	17188	24087	60.3	529	190	32	124918
ABalpappp:123	ABalpappp	123	8521	-16478	5604	5797	8521	58.8	533	174	39	235487
ABalpapppa:162	ABalpapppa	162	26927	1927	20881	21372	26927	54.6	538	177	33	174901
ABalpapppp:162	ABalpapppp	162	20555	-4444	15817	15983	20555	56.9	485	172	36	173750
ABalpp:46	ABalpp	46	1852	-23147	-357	-359	1852	32.6	569	97	57	361509
ABalppa:69	ABalppa	69	1930	-23069	-213	-214	1930	29.8	580	91	51	404423
ABalppaa:97	ABalppaa	97	1785	-23214	-123	-123	1785	43.2	669	121	41	376194
ABalppaaa:135	ABalppaaa	135	1697	-23302	-65	-64	1697	47.0	657	111	35	255101
ABalppaaaa:179	ABalppaaaa	179	1669	-23330	-98	-100	1669	45.2	685	139	30	172638
ABalppaaap:179	ABalppaaap	179	1838	-23161	33	34	1838	44.5	657	110	32	186499
ABalppaap:135	ABalppaap	135	1767	-23232	-27	-26	1767	50.4	616	91	35	240668
ABalppaapa:179	ABalppaapa	179	1854	-23145	4	16	1854	47.0	626	105	29	147016
ABalppaapp:179	ABalppaapp	179	1805	-23194	-38	-43	1805	44.8	604	77	30	152122
ABalppap:97	ABalppap	97	1884	-23115	-121	-115	1884	41.6	610	114	43	352708
ABalppapa:130	ABalppapa	130	1766	-23233	-403	-163	1766	55.6	575	115	35	204117
ABalppapaa:172	ABalppapaa	172	1734	-23265	-213	-207	1734	55.0	603	101	30	131686
ABalppapap:172	ABalppapap	172	2415	-22584	-221	-15	2415	54.5	554	117	30	116632
ABalppapp:130	ABalppapp	130	1739	-23260	-227	-127	1739	56.3	525	109	36	208158
ABalppappa:170	ABalppappa	170	1855	-23144	-161	-109	1855	59.1	537	94	31	124917
ABalppappp:170	ABalppappp	170	1847	-23152	-271	-225	1847	56.2	499	90	32	140112
ABalppp:69	ABalppp	69	1921	-23078	-168	-169	1921	43.1	515	94	49	325691
ABalpppa:96	ABalpppa	96	1860	-23139	-126	-126	1860	41.0	591	131	42	323535
ABalpppaa:130	ABalpppaa	130	1789	-23210	10	11	1789	40.9	627	114	35	258744
ABalpppaaa:176	ABalpppaaa	176	1757	-23242	-48	-40	1757	38.0	670	103	30	171305
ABalpppaap:176	ABalpppaap	176	1776	-23223	-10	-16	1776	37.9	634	82	29	168409
ABalpppap:130	ABalpppap	130	1758	-23241	-33	-33	1758	40.3	585	89	37	304431
ABalpppapa:170	ABalpppapa	170	1829	-23170	-12	-19	1829	39.1	609	71	30	158646
ABalpppapp:170	ABalpppapp	170	1856	-23143	26	26	1856	37.2	576	63	30	162840
ABalpppp:96	ABalpppp	96	1897	-23102	-121	-123	1897	46.6	524	121	43	295969
ABalppppa:127	ABalppppa	127	1766	-23233	-37	-39	1766	38.2	568	110	37	293686
ABalppppaa:169	ABalppppaa	169	1824	-23175	-5	6	1824	34.5	630	103	31	199279
ABalppppap:169	ABalppppap	169	1831	-23168	-62	-68	1831	34.6	586	103	30	146237
ABalppppp:127	ABalppppp	127	1772	-23227	-26	-30	1772	36.8	510	99	36	235679
ABalpppppa:164	ABalpppppa	164	1802	-23197	-74	-74	1802	35.9	555	90	30	165535
ABalpppppp:164	ABalpppppp	164	1673	-21053	-29	-37	1673	32.7	508	86	32	163543
ABar:18	ABar	18	1831	-23168	-383	-384	1831	41.5	538	314	66	484875
ABara:32	ABara	32	1910	-23089	-351	-351	1910	50.5	527	308	64	400345
ABaraa:46	ABaraa	46	1925	-23074	-346	-348	1925	53.4	586	279	56	318411
ABaraaa:68	ABaraaa	68	1915	-23084	-187	-187	1915	51.2	640	284	50	366375
ABaraaaa:94	ABaraaaa	94	1823	-23176	-194	-194	1823	53.8	650	280	41	348617
ABaraaaaa:133	ABaraaaaa	133	1635	-23364	-119	-113	1635	53.6	678	254	36	286239
ABaraaaaaa:177	ABaraaaaaa	177	1736	-23263	-213	-123	1736	57.0	685	222	30	158381
ABaraaaaap:177	ABaraaaaap	177	1733	-23266	-127	-109	1733	55.6	664	260	29	157918
ABaraaaap:133	ABaraaaap	133	1756	-23243	-973	-447	1756	52.0	634	248	34	257036
ABaraaaapa:182	ABaraaaapa	182	1802	-23198	20	6	1802	51.5	669	232	28	155804
ABaraaaapp:182	ABaraaaapp	182	2358	-22641	-2200	-645	2358	47.2	638	241	29	155722
ABaraaap:94	ABaraaap	94	1882	-23117	-144	-146	1882	49.0	605	314	44	390690
ABaraaapa:126	ABaraaapa	126	1889	-23110	75	73	1889	56.0	627	291	38	296168
ABaraaapaa:162	ABaraaapaa	162	3159	-21840	457	576	3159	59.5	656	247	33	193681
ABaraaapap:162	ABaraaapap	162	5615	-19384	977	1893	5615	59.2	615	262	33	176150
ABaraaapp:126	ABaraaapp	126	2100	-22899	178	174	2100	57.6	579	313	35	238729
ABaraaappa:171	ABaraaappa	171	3190	-21809	963	1049	3190	58.8	630	291	31	152131
ABaraaappp:171	ABaraaappp	171	2837	-22162	512	561	2837	56.6	592	293	30	142505
ABaraap:68	ABaraap	68	1918	-23081	-190	-190	1918	56.2	561	238	49	297038
ABaraapa:94	ABaraapa	94	2915	-22084	657	652	2915	57.7	595	274	43	321800
ABaraapaa:127	ABaraapaa	127	13908	-11091	10653	10639	13908	55.0	639	215	35	236298
ABaraapaaa:171	ABaraapaaa	171	26119	1119	20653	20848	26119	54.3	658	200	30	159169
ABaraapaap:171	ABaraapaap	171	26060	1060	18429	19084	26060	50.2	626	201	30	153221
ABaraapap:127	ABaraapap	127	11585	-13414	8024	8306	11585	54.4	586	214	36	244978
ABaraapapa:169	ABaraapapa	169	23471	-1528	17519	18171	23471	46.8	597	188	32	191232
ABaraapapp:169	ABaraapapp	169	23109	-1890	17427	17919	23109	48.5	551	202	30	150910
ABaraapp:94	ABaraapp	94	2811	-22188	584	574	2811	59.2	528	251	45	332414
ABaraappa:127	ABaraappa	127	15232	-9767	11341	11636	15232	56.3	565	240	35	213941
ABaraappaa:170	ABaraappaa	170	37220	12220	29535	29920	37220	52.3	615	246	30	155217
ABaraappap:170	ABaraappap	170	33015	8015	23481	25001	33015	50.2	582	235	30	139211
ABaraappp:127	ABaraappp	127	13249	-11750	10147	10249	13249	55.4	514	250	37	257175
ABaraapppa:169	ABaraapppa	169	30714	5714	22291	24005	30714	51.7	559	258	31	156246
ABaraapppp:169	ABaraapppp	169	30938	5938	25289	25271	30938	46.8	513	257	31	149059
ABarap:46	ABarap	46	1914	-23085	-237	-238	1914	51.0	503	325	56	325085
ABarapa:68	ABarapa	68	1926	-23073	-154	-154	1926	51.1	569	334	50	378162
ABarapaa:94	ABarapaa	94	1862	-23137	-139	-143	1862	53.7	565	343	43	350104
ABarapaaa:127	ABarapaaa	127	2395	-22604	-353	-215	2395	61.1	588	257	35	208786
ABarapaaaa:175	ABarapaaaa	175	3664	-21335	-1	11	3664	62.1	599	221	29	105903
ABarapaaap:175	ABarapaaap	175	2942	-22058	-1685	-1564	2942	62.8	553	222	29	103703
ABarapaap:127	ABarapaap	127	2478	-22521	-350	26	2478	59.5	541	276	37	228538
ABarapaapa:165	ABarapaapa	165	5407	-19592	-407	37	5407	58.6	573	257	30	133489
ABarapaapp:165	ABarapaapp	165	3211	-21788	-1748	-1170	3211	56.7	532	239	33	154109
ABarapap:94	ABarapap	94	1921	-23078	-194	-203	1921	56.2	498	330	44	330769
ABarapapa:125	ABarapapa	125	2139	-22860	-225	-159	2139	60.6	503	291	37	225233
ABarapapaa:164	ABarapapaa	164	2432	-22567	-1509	-989	2432	62.5	520	228	31	120867
ABarapapap:164	ABarapapap	164	2149	-22850	-150	-160	2149	62.2	474	218	33	138985
ABarapapp:125	ABarapapp	125	1768	-23231	-104	-93	1768	58.4	450	281	38	249039
ABarapappa:162	ABarapappa	162	2586	-22413	59	18	2586	56.6	492	254	31	138925
ABarapappp:162	ABarapappp	162	1896	-23103	-223	-93	1896	57.7	449	234	35	173579
ABarapp:68	ABarapp	68	1940	-23059	-223	-222	1940	55.8	477	317	49	320383
ABarappa:96	ABarappa	96	1877	-23122	-130	-138	1877	51.0	472	349	42	338697
ABarappaa:129	ABarappaa	129	1900	-23100	-153	-168	1900	58.4	538	319	35	190957
ABarappaaa:176	ABarappaaa	176	4313	-20686	239	499	4313	61.8	555	269	30	100319
ABarappaap:176	ABarappaap	176	2439	-22560	-47	6	2439	62.0	508	268	30	106219
ABarappap:129	ABarappap	129	1833	-23166	-159	-104	1833	56.7	486	316	36	211460
ABarappapa:173	ABarappapa	173	1939	-23060	-233	-256	1939	61.5	502	307	29	94617
ABarappapp:173	ABarappapp	173	2422	-22577	-393	-152	2422	61.9	459	306	30	101631
ABarappp:96	ABarappp	96	1874	-23125	-123	-125	1874	48.3	419	320	42	308431
ABarapppa:127	ABarapppa	127	1772	-23227	-64	-61	1772	51.7	527	340	36	235709
ABarapppaa:169	ABarapppaa	169	1904	-23095	-220	-207	1904	60.1	570	309	31	124416
ABarapppap:169	ABarapppap	169	1901	-23098	-215	-225	1901	59.0	529	301	29	99832
ABarapppp:127	ABarapppp	127	1772	-23227	-63	-48	1772	50.8	478	344	37	240549
ABarappppa:168	ABarappppa	168	1898	-23101	-8	-22	1898	60.3	523	336	31	117293
ABarappppp:168	ABarappppp	168	1801	-23198	-156	-100	1801	56.7	483	334	30	110458
ABarp:32	ABarp	32	1901	-23098	-413	-413	1901	28.4	461	327	65	471889
ABarpa:46	ABarpa	46	1873	-23126	-277	-277	1873	30.3	541	330	59	409120
ABarpaa:69	ABarpaa	69	1848	-23151	-254	-254	1848	31.0	595	334	51	421654
ABarpaaa:95	ABarpaaa	95	1825	-23174	-155	-155	1825	32.3	621	314	43	423751
ABarpaaaa:133	ABarpaaaa	133	1770	-23229	-73	-77	1770	25.3	662	234	37	306548
ABarpaaaaa:179	ABarpaaaaa	179	1933	-23066	3	0	1933	26.8	668	252	32	180592
ABarpaaaap:179	ABarpaaaap	179	2093	-22906	78	64	2093	24.2	627	237	29	129645
ABarpaaap:133	ABarpaaap	133	1826	-23173	-81	-86	1826	24.4	621	208	36	246678
ABarpaaapa:180	ABarpaaapa	180	1784	-23215	-179	-156	1784	27.3	608	222	30	119932
ABarpaaapp:180	ABarpaaapp	180	1936	-23063	-99	-96	1936	24.0	577	240	29	112217
ABarpaap:95	ABarpaap	95	1888	-23111	-238	-240	1888	25.6	564	292	46	351216
ABarpaapa:126	ABarpaapa	126	1832	-23167	-69	-74	1832	25.1	585	224	38	254069
ABarpaapaa:167	ABarpaapaa	167	1935	-23064	-72	-78	1935	27.1	564	223	30	140928
ABarpaapap:167	ABarpaapap	167	1958	-23041	-73	-87	1958	26.5	518	216	33	139126
ABarpaapp:126	ABarpaapp	126	1776	-23223	-103	-105	1776	25.5	518	213	39	213003
ABarpaappa:166	ABarpaappa	166	1860	-23139	-127	-126	1860	26.5	474	217	34	121825
ABarpaappp:166	ABarpaappp	166	1881	-23118	-112	-118	1881	26.4	420	206	34	110739
ABarpap:69	ABarpap	69	1907	-23092	-166	-166	1907	41.5	525	286	51	332514
ABarpapa:95	ABarpapa	95	1868	-23131	-184	-186	1868	37.2	541	312	45	369086
ABarpapaa:128	ABarpapaa	128	1899	-23100	-57	-64	1899	25.3	611	287	40	346172
ABarpapaaa:174	ABarpapaaa	174	1974	-23025	-102	-97	1974	24.3	626	285	32	213202
ABarpapaap:174	ABarpapaap	174	1940	-23059	-116	-131	1940	25.0	577	291	31	155460
ABarpapap:128	ABarpapap	128	1837	-23162	-103	-107	1837	25.4	544	282	38	247582
ABarpapapa:174	ABarpapapa	174	1934	-23066	-109	-125	1934	26.1	544	273	32	141309
ABarpapapp:174	ABarpapapp	174	1990	-23009	-32	-40	1990	26.4	495	267	32	110936
ABarpapp:95	ABarpapp	95	1910	-23089	-135	-139	1910	35.8	459	300	44	303669
ABarpappa:127	ABarpappa	127	1870	-23129	-84	-88	1870	24.6	514	305	35	217852
ABarpappaa:176	ABarpappaa	176	1951	-23048	-130	-137	1951	24.9	544	321	28	141748
ABarpappap:176	ABarpappap	176	1986	-23014	-115	-119	1986	25.3	503	317	31	123796
ABarpappp:127	ABarpappp	127	1789	-23210	-80	-83	1789	26.6	463	294	37	207024
ABarpapppa:168	ABarpapppa	168	2016	-22983	-92	-99	2016	25.0	470	305	30	106815
ABarpapppp:168	ABarpapppp	168	1901	-23098	-102	-104	1901	29.0	431	317	32	133733
ABarpp:46	ABarpp	46	1970	-23029	-340	-341	1970	28.4	421	312	58	340658
ABarppa:70	ABarppa	70	1947	-23052	-297	-297	1947	25.8	493	329	50	342264
ABarppaa:96	ABarppaa	96	1893	-23106	-148	-150	1893	28.2	497	289	44	294856
ABarppaaa:132	ABarppaaa	132	1851	-23148	-49	-50	1851	26.3	457	179	35	143566
ABarppaaaa:182	ABarppaaaa	182	2000	-22999	-29	-11	2000	25.0	430	154	29	69897
ABarppaaap:182	ABarppaaap	182	1840	-23159	-153	-145	1840	28.2	386	131	30	75736
ABarppaap:132	ABarppaap	132	1882	-23117	-42	-48	1882	26.8	403	165	37	157389
ABarppaapa:178	ABarppaapa	178	1852	-23148	-126	-123	1852	28.2	377	173	32	93718
ABarppaapp:178	ABarppaapp	178	1893	-23106	-51	-46	1893	28.8	327	149	29	70189
ABarppap:96	ABarppap	96	1937	-23062	-120	-120	1937	27.5	451	239	44	238499
ABarppapa:132	ABarppapa	132	1808	-23191	-76	-77	1808	30.1	368	142	35	141598
ABarppapaa:183	ABarppapaa	183	1758	-23241	-235	-230	1758	29.6	368	99	30	84571
ABarppapap:183	ABarppapap	183	1982	-23018	-116	-152	1982	29.3	323	110	27	55513
ABarppapp:132	ABarppapp	132	1833	-23166	-55	-58	1833	30.2	310	142	36	144212
ABarppappa:179	ABarppappa	179	2009	-22990	28	29	2009	29.4	280	121	31	91772
ABarppappp:179	ABarppappp	179	1836	-23163	-7	-9	1836	34.5	261	132	31	109733
ABarppp:70	ABarppp	70	1951	-23048	-220	-220	1951	35.7	420	321	50	339210
ABarpppa:96	ABarpppa	96	1966	-23033	-92	-100	1966	31.3	419	292	43	266310
ABarpppaa:130	ABarpppaa	130	1899	-23100	-41	-46	1899	25.5	434	257	37	155477
ABarpppaaa:179	ABarpppaaa	179	2252	-22747	194	200	2252	25.1	436	276	30	81128
ABarpppaap:179	ABarpppaap	179	1995	-23004	1	1	1995	28.2	388	296	32	85332
ABarpppap:130	ABarpppap	130	1833	-23166	-125	-131	1833	27.0	386	267	38	178141
ABarpppapa:174	ABarpppapa	174	1935	-23064	-119	-130	1935	27.5	389	229	33	92362
ABarpppapp:174	ABarpppapp	174	1916	-23083	-76	-86	1916	29.6	351	276	32	108869
ABarpppp:96	ABarpppp	96	1952	-23047	-98	-99	1952	33.0	348	270	44	258400
ABarppppa:132	ABarppppa	132	1904	-23095	-89	-102	1904	27.4	346	288	37	199626
ABarppppaa:179	ABarppppaa	179	1915	-23084	-97	-109	1915	28.1	354	332	31	108572
ABarppppap:179	ABarppppap	179	1978	-23021	-18	-22	1978	28.5	305	321	33	109248
ABarppppp:132	ABarppppp	132	1855	-23144	-45	-46	1855	30.2	277	290	39	222906
ABarpppppa:180	ABarpppppa	180	1932	-23068	-89	-89	1932	27.8	269	307	32	118520
ABarpppppp:180	ABarpppppp	180	1772	-23228	-44	-41	1772	35.0	223	302	31	110088
ABp:7	ABp	7	1771	-23228	-462	-462	1771	40.1	441	298	72	528092
ABpl:18	ABpl	18	1889	-23110	-427	-428	1889	27.7	451	204	70	497595
ABpla:31	ABpla	31	1951	-23048	-322	-324	1951	25.7	561	200	64	379049
ABplaa:46	ABplaa	46	1853	-23146	-360	-362	1853	23.3	605	214	58	320010
ABplaaa:68	ABplaaa	68	1899	-23100	-378	-379	1899	22.2	627	247	53	393395
ABplaaaa:94	ABplaaaa	94	1837	-23162	-224	-225	1837	25.9	677	205	45	449332
ABplaaaaa:125	ABplaaaaa	125	1773	-23226	-66	-66	1773	28.8	647	125	38	344398
ABplaaaaaa:171	ABplaaaaaa	171	1865	-23134	-154	-159	1865	24.5	647	139	31	205240
ABplaaaaap:171	ABplaaaaap	171	1922	-23078	-153	-161	1922	25.7	606	157	31	181979
ABplaaaap:125	ABplaaaap	125	1808	-23191	-92	-97	1808	24.8	600	147	39	330077
ABplaaaapa:171	ABplaaaapa	171	2002	-22997	-69	-69	2002	24.7	574	179	30	168858
ABplaaaapp:171	ABplaaaapp	171	1968	-23031	-39	-46	1968	27.3	537	180	30	144096
ABplaaap:94	ABplaaap	94	1867	-23132	-165	-167	1867	28.2	589	211	43	309798
ABplaaapa:127	ABplaaapa	127	1807	-23192	-86	-87	1807	26.0	543	151	37	251206
ABplaaapaa:176	ABplaaapaa	176	1956	-23043	-41	-29	1956	26.4	543	138	30	155534
ABplaaapap:176	ABplaaapap	176	1876	-23123	-97	-79	1876	26.5	493	147	32	120486
ABplaaapp:127	ABplaaapp	127	1815	-23184	-42	-44	1815	26.8	492	140	38	242309
ABplaaappa:169	ABplaaappa	169	1952	-23047	-61	-77	1952	26.6	477	128	31	133655
ABplaaappp:169	ABplaaappp	169	1799	-23200	-114	-121	1799	28.9	433	126	31	120155
ABplaap:68	ABplaap	68	1901	-23098	-190	-190	1901	28.6	558	166	52	338764
ABplaapa:93	ABplaapa	93	1854	-23145	-172	-173	1854	27.7	624	146	46	431369
ABplaapaa:124	ABplaapaa	124	1761	-23238	-57	-58	1761	31.0	599	83	38	365763
ABplaapaaa:167	ABplaapaaa	167	1886	-23113	-115	-121	1886	26.0	620	106	32	253524
ABplaapaap:167	ABplaapaap	167	1876	-23123	-118	-134	1876	26.4	577	98	33	240790
ABplaapap:124	ABplaapap	124	1792	-23207	-84	-90	1792	27.2	539	88	40	358727
ABplaapapa:166	ABplaapapa	166	1961	-23038	6	-4	1961	26.8	549	90	30	196595
ABplaapapp:166	ABplaapapp	166	1919	-23080	-78	-91	1919	26.5	505	98	32	171436
ABplaapp:93	ABplaapp	93	1899	-23100	-142	-145	1899	31.1	541	150	46	361000
ABplaappa:123	ABplaappa	123	1754	-23245	-76	-78	1754	30.6	494	68	38	327827
ABplaappaa:166	ABplaappaa	166	1908	-23091	-8	-8	1908	29.5	526	60	30	177920
ABplaappap:166	ABplaappap	166	1865	-23134	-33	-35	1865	31.8	474	61	32	185238
ABplaappp:123	ABplaappp	123	1771	-23228	-38	-39	1771	35.8	440	69	41	347885
ABplaapppa:164	ABplaapppa	164	1837	-23163	-7	-8	1837	35.8	440	52	33	210080
ABplaapppp:164	ABplaapppp	164	1867	-23133	-13	-13	1867	41.0	398	53	34	201992
ABplap:46	ABplap	46	1989	-23010	-192	-192	1989	26.6	494	198	56	232979
ABplapa:69	ABplapa	69	1920	-23079	-221	-221	1920	25.9	515	245	51	285817
ABplapaa:92	ABplapaa	92	1888	-23111	-223	-226	1888	24.3	532	206	45	297789
ABplapaaa:128	ABplapaaa	128	1820	-23179	-79	-85	1820	26.2	459	102	37	216133
ABplapaaaa:170	ABplapaaaa	170	1873	-23126	-109	-124	1873	28.1	453	89	31	131356
ABplapaaap:170	ABplapaaap	170	1823	-23176	-70	-81	1823	30.4	412	92	31	115932
ABplapaap:128	ABplapaap	128	1809	-23190	-79	-79	1809	28.8	404	105	38	213502
ABplapaapa:175	ABplapaapa	175	1898	-23101	-24	-31	1898	35.5	392	105	31	116815
ABplapaapp:175	ABplapaapp	175	1861	-23138	-12	-16	1861	34.5	360	70	33	139355
ABplapap:92	ABplapap	92	1930	-23069	-140	-141	1930	28.2	464	188	45	253753
ABplapapa:123	ABplapapa	123	1814	-23185	-56	-58	1814	29.4	358	104	38	229976
ABplapapaa:168	ABplapapaa	168	1896	-23103	-54	-55	1896	31.9	292	85	31	128915
ABplapapap:168	ABplapapap	168	1847	-23152	-50	-55	1847	35.7	250	95	31	117356
ABplapapp:123	ABplapapp	123	1813	-23186	0	0	1813	34.9	299	108	38	237577
ABplapappa:163	ABplapappa	163	1794	-23205	-53	-52	1794	38.8	236	118	31	132464
ABplapappp:163	ABplapappp	163	1824	-23175	0	0	1824	47.9	218	118	32	151943
ABplapp:69	ABplapp	69	1925	-23074	-178	-178	1925	28.2	460	149	52	279141
ABplappa:93	ABplappa	93	1897	-23102	-170	-175	1897	28.7	485	116	45	337521
ABplappaa:125	ABplappaa	125	1824	-23175	9	5	1824	38.1	381	57	39	321941
ABplappaaa:171	ABplappaaa	171	1814	-23185	-69	-65	1814	43.2	362	51	31	166414
ABplappaap:171	ABplappaap	171	1859	-23140	15	12	1859	47.2	317	64	32	169015
ABplappap:125	ABplappap	125	1789	-23210	-46	-49	1789	37.0	329	67	39	312039
ABplappapa:171	ABplappapa	171	1797	-23202	-78	-82	1797	39.8	315	73	32	175470
ABplappapp:171	ABplappapp	171	1871	-23128	-2	-10	1871	43.4	275	86	32	174740
ABplappp:93	ABplappp	93	1910	-23089	-116	-117	1910	32.5	393	119	42	297631
ABplapppa:129	ABplapppa	129	1785	-23214	-22	-27	1785	45.6	298	75	36	280459
ABplapppaa:181	ABplapppaa	181	1773	-23226	-14	-24	1773	51.8	293	69	30	148391
ABplapppap:181	ABplapppap	181	1937	-23062	56	52	1937	54.0	262	100	28	111678
ABplapppp:129	ABplapppp	129	1783	-23216	-28	-31	1783	50.7	273	98	36	249603
ABplappppa:179	ABplappppa	179	1834	-23165	29	36	1834	57.0	235	106	30	122439
ABplappppp:179	ABplappppp	179	1684	-23315	-167	-157	1684	60.2	236	147	30	109357
ABplp:31	ABplp	31	1866	-23133	-387	-388	1866	30.6	457	95	62	367251
ABplpa:47	ABplpa	47	1901	-23098	-289	-289	1901	33.1	467	70	57	362576
ABplpaa:69	ABplpaa	69	1877	-23122	-240	-240	1877	31.5	480	61	50	360709
ABplpaaa:96	ABplpaaa	96	1936	-23063	-91	-91	1936	43.1	572	68	43	367263
ABplpaaaa:127	ABplpaaaa	127	1830	-23169	13	11	1830	48.6	579	81	38	296442
ABplpaaaaa:169	ABplpaaaaa	169	1977	-23022	109	107	1977	48.5	581	94	31	154968
ABplpaaaap:169	ABplpaaaap	169	2027	-22972	153	164	2027	50.8	541	82	33	159806
ABplpaaap:127	ABplpaaap	127	1887	-23112	-12	19	1887	48.4	522	66	37	272165
ABplpaaapa:169	ABplpaaapa	169	1976	-23023	106	124	1976	50.6	528	54	30	157278
ABplpaaapp:169	ABplpaaapp	169	2052	-22947	172	178	2052	48.0	492	55	32	184121
ABplpaap:96	ABplpaap	96	1913	-23086	-130	-135	1913	35.8	520	69	42	334441
ABplpaapa:126	ABplpaapa	126	1815	-23184	-21	-21	1815	39.6	536	51	37	301060
ABplpaapaa:172	ABplpaapaa	172	1857	-23142	-34	-38	1857	43.0	560	55	30	165792
ABplpaapap:172	ABplpaapap	172	1933	-23067	39	37	1933	41.6	515	53	32	183123
ABplpaapp:126	ABplpaapp	126	1821	-23179	0	-1	1821	43.2	477	53	37	276160
ABplpaappa:167	ABplpaappa	167	1865	-23134	-62	-58	1865	41.8	478	60	31	186738
ABplpaappp:167	ABplpaappp	167	1951	-23048	92	87	1951	46.2	441	50	32	167168
ABplpap:69	ABplpap	69	1969	-23030	-144	-144	1969	41.3	386	63	48	303274
ABplpapa:95	ABplpapa	95	2089	-22910	33	31	2089	44.4	486	58	42	324420
ABplpapaa:126	ABplpapaa	126	5879	-19120	3542	3549	5879	55.5	499	95	36	202932
ABplpapaaa:172	ABplpapaaa	172	10975	-14024	5316	6525	10975	62.3	490	118	30	94324
ABplpapaap:172	ABplpapaap	172	10598	-14401	6535	7232	10598	57.0	454	117	33	132841
ABplpapap:126	ABplpapap	126	5398	-19602	2868	2984	5398	58.6	470	105	35	173914
ABplpapapa:170	ABplpapapa	170	11338	-13661	6905	7698	11338	61.4	447	105	30	101532
ABplpapapp:170	ABplpapapp	170	10494	-14505	5103	6404	10494	62.3	406	115	30	99569
ABplpapp:95	ABplpapp	95	2076	-22923	39	39	2076	46.6	414	60	45	363911
ABplpappa:125	ABplpappa	125	5738	-19261	3221	3341	5738	59.6	437	111	37	198418
ABplpappaa:165	ABplpappaa	165	11649	-13350	7829	8092	11649	62.0	447	168	37	150771
ABplpappap:165	ABplpappap	165	12591	-6456	8509	9513	12591	58.4	400	142	32	117589
ABplpappp:125	ABplpappp	125	7352	-17647	4660	4775	7352	60.7	389	112	37	189970
ABplpapppa:172	ABplpapppa	172	16485	-8514	10461	12234	16485	62.6	393	154	35	148934
ABplpapppp:172	ABplpapppp	172	15184	-9816	11334	11558	15184	62.5	355	181	33	111802
ABplpp:47	ABplpp	47	1932	-23067	-282	-282	1932	30.4	363	89	56	300975
ABplppa:68	ABplppa	68	1943	-23056	-343	-346	1943	26.0	390	100	51	279314
ABplppaa:95	ABplppaa	95	1884	-23115	-159	-166	1884	32.5	477	69	43	300279
ABplppaaa:131	ABplppaaa	131	1787	-23212	-117	-96	1787	49.7	453	74	35	175143
ABplppaaaa:175	ABplppaaaa	175	1823	-23176	-67	-78	1823	53.6	478	75	30	108662
ABplppaaap:175	ABplppaaap	175	1757	-23242	-193	-208	1757	50.3	440	82	28	110194
ABplppaap:131	ABplppaap	131	1777	-23222	-167	-111	1777	52.7	423	56	36	204180
ABplppaapa:177	ABplppaapa	177	1778	-23221	-338	-248	1778	56.7	446	75	30	117866
ABplppaapp:177	ABplppaapp	177	1961	-23038	-106	-63	1961	59.7	406	80	29	88378
ABplppap:95	ABplppap	95	1926	-23073	-111	-118	1926	34.9	414	80	41	267877
ABplppapa:128	ABplppapa	128	1788	-23211	-28	-35	1788	48.2	404	74	35	187717
ABplppapaa:173	ABplppapaa	173	1890	-23109	-28	-64	1890	52.2	416	74	30	112088
ABplppapap:173	ABplppapap	173	1776	-23223	-132	-126	1776	56.3	381	65	34	137891
ABplppapp:128	ABplppapp	128	1753	-23246	-68	-73	1753	47.2	364	75	36	213139
ABplppappa:176	ABplppappa	176	1789	-23210	-66	-80	1789	54.4	361	61	33	146063
ABplppappp:176	ABplppappp	176	1833	-23166	0	0	1833	55.6	317	67	31	117022
ABplppp:68	ABplppp	68	1939	-23060	-180	-180	1939	36.5	316	77	48	267319
ABplpppa:95	ABplpppa	95	1909	-23090	-99	-101	1909	37.6	373	56	42	306978
ABplpppaa:127	ABplpppaa	127	1769	-23230	-29	-32	1769	52.1	350	68	36	214087
ABplpppaaa:172	ABplpppaaa	172	1823	-23176	-83	-80	1823	59.5	340	83	30	94927
ABplpppaap:172	ABplpppaap	172	1757	-23242	-114	-116	1757	59.8	301	94	30	99023
ABplpppap:127	ABplpppap	127	1760	-23239	-25	-27	1760	55.3	310	78	35	186768
ABplpppapa:171	ABplpppapa	171	1806	-23193	-87	-95	1806	61.8	277	116	31	98582
ABplpppapp:171	ABplpppapp	171	1866	-23133	11	10	1866	62.4	259	159	28	88134
ABplpppp:95	ABplpppp	95	1937	-23062	-98	-100	1937	43.9	329	65	43	301847
ABplppppa:125	ABplppppa	125	1770	-23229	-200	-116	1770	57.1	351	95	36	189942
ABplppppaa:167	ABplppppaa	167	1891	-23109	-447	-309	1891	60.8	370	105	30	93866
ABplppppap:167	ABplppppap	167	1824	-23175	-131	-143	1824	61.4	331	128	31	97722
ABplppppp:125	ABplppppp	125	1792	-23207	-135	-116	1792	60.2	315	115	38	191221
ABplpppppa:169	ABplpppppa	169	2599	-22400	-797	209	2599	59.7	332	171	33	121696
ABplpppppp:169	ABplpppppp	169	1988	-23011	37	30	1988	63.0	286	185	32	91380
ABpr:18	ABpr	18	1865	-23134	-439	-440	1865	48.6	352	309	68	456959
ABpra:31	ABpra	31	1918	-23081	-302	-302	1918	48.2	351	345	62	399141
ABpraa:46	ABpraa	46	1907	-23092	-292	-293	1907	45.4	409	366	58	367851
ABpraaa:68	ABpraaa	68	1927	-23072	-207	-208	1927	42.0	490	375	50	389570
ABpraaaa:95	ABpraaaa	95	1904	-23095	-125	-126	1904	42.8	539	370	42	396721
ABpraaaaa:130	ABpraaaaa	130	1738	-23261	-71	-71	1738	46.0	590	354	34	266952
ABpraaaaaa:175	ABpraaaaaa	175	1823	-23176	30	39	1823	43.0	620	344	31	191892
ABpraaaaap:175	ABpraaaaap	175	1750	-23249	-89	-84	1750	43.3	584	363	30	201019
ABpraaaap:130	ABpraaaap	130	1824	-23175	1	-4	1824	43.6	549	369	36	319526
ABpraaaapa:170	ABpraaaapa	170	1825	-23174	6	-2	1825	49.2	582	358	31	197898
ABpraaaapp:170	ABpraaaapp	170	1836	-23163	-41	-55	1836	45.3	550	372	31	189610
ABpraaap:95	ABpraaap	95	1941	-23058	-134	-136	1941	37.3	467	363	44	388175
ABpraaapa:126	ABpraaapa	126	1765	-23234	-28	-29	1765	36.2	575	349	37	324695
ABpraaapaa:170	ABpraaapaa	170	1821	-23178	-12	-17	1821	40.3	593	314	30	180663
ABpraaapap:170	ABpraaapap	170	1891	-23108	31	36	1891	36.8	574	346	32	218084
ABpraaapp:126	ABpraaapp	126	1779	-23220	-54	-59	1779	34.7	518	345	38	329402
ABpraaappa:163	ABpraaappa	163	1867	-23132	-42	-40	1867	39.2	548	325	31	176390
ABpraaappp:163	ABpraaappp	163	1834	-23165	-35	-34	1834	38.0	511	356	33	212651
ABpraap:68	ABpraap	68	1959	-23040	-140	-142	1959	49.9	398	355	51	348625
ABpraapa:94	ABpraapa	94	1937	-23062	-140	-143	1937	42.8	417	374	43	383244
ABpraapaa:127	ABpraapaa	127	1809	-23190	-87	-92	1809	28.4	525	349	39	390717
ABpraapaaa:171	ABpraapaaa	171	1828	-23171	-28	-27	1828	30.6	605	340	32	257067
ABpraapaap:171	ABpraapaap	171	1926	-23073	-23	-39	1926	28.6	562	346	31	207184
ABpraapap:127	ABpraapap	127	1821	-23178	-96	-106	1821	28.2	463	337	38	318855
ABpraapapa:170	ABpraapapa	170	1815	-23184	-93	-91	1815	30.1	527	355	30	187761
ABpraapapp:170	ABpraapapp	170	1876	-23123	-143	-148	1876	28.5	479	341	33	162218
ABpraapp:94	ABpraapp	94	1922	-23077	-177	-176	1922	41.4	354	340	45	380259
ABpraappa:125	ABpraappa	125	1826	-23173	-25	-28	1826	35.2	444	358	38	343246
ABpraappaa:172	ABpraappaa	172	1926	-23074	29	22	1926	35.7	504	381	29	172347
ABpraappap:172	ABpraappap	172	1897	-23102	-15	-14	1897	36.8	460	372	31	184443
ABpraappp:125	ABpraappp	125	1814	-23185	-29	-30	1814	38.4	374	347	40	324293
ABpraapppa:168	ABpraapppa	168	1893	-23106	3	7	1893	39.5	421	375	32	209552
ABpraapppp:168	ABpraapppp	168	1904	-23095	13	14	1904	43.9	372	376	33	189423
ABprap:46	ABprap	46	1905	-23094	-329	-328	1905	36.8	296	332	58	357240
ABprapa:68	ABprapa	68	1976	-23023	-255	-257	1976	33.5	347	346	49	328184
ABprapaa:94	ABprapaa	94	2007	-22992	-208	-211	2007	29.1	371	343	43	320978
ABprapaaa:130	ABprapaaa	130	1911	-23088	-54	-56	1911	28.1	406	328	37	220634
ABprapaaaa:173	ABprapaaaa	173	1896	-23103	-59	-70	1896	31.6	426	354	32	148779
ABprapaaap:173	ABprapaaap	173	1898	-23101	-18	-24	1898	31.9	380	336	34	149819
ABprapaap:130	ABprapaap	130	1839	-23160	-58	-59	1839	30.4	342	334	37	221913
ABprapaapa:175	ABprapaapa	175	1808	-23192	-104	-99	1808	37.3	369	352	32	151259
ABprapaapp:175	ABprapaapp	175	1918	-23081	41	40	1918	36.1	328	342	30	109132
ABprapap:94	ABprapap	94	1976	-23023	-158	-160	1976	31.5	290	323	44	344677
ABprapapa:126	ABprapapa	126	1828	-23171	-26	-26	1828	33.5	286	336	39	271090
ABprapapaa:170	ABprapapaa	170	1913	-23086	-15	-18	1913	33.6	282	335	32	142836
ABprapapap:170	ABprapapap	170	1813	-23186	-51	-50	1813	39.0	233	330	33	149784
ABprapapp:126	ABprapapp	126	1795	-23204	-24	-25	1795	39.6	232	313	38	267762
ABprapappa:167	ABprapappa	167	1864	-23135	9	2	1864	43.9	215	321	33	149893
ABprapappp:167	ABprapappp	167	1750	-23249	-93	-98	1750	52.2	215	316	32	149801
ABprapp:68	ABprapp	68	1935	-23064	-204	-207	1935	39.2	271	315	50	350294
ABprappa:94	ABprappa	94	1923	-23076	-75	-78	1923	40.7	254	332	45	402847
ABprappaa:128	ABprappaa	128	1797	-23202	-46	-48	1797	42.4	319	367	38	298426
ABprappaaa:176	ABprappaaa	176	1850	-23149	-49	-46	1850	45.4	343	369	31	149380
ABprappaap:176	ABprappaap	176	1791	-23208	-23	-22	1791	49.3	293	357	32	165860
ABprappap:128	ABprappap	128	1797	-23202	-22	-26	1797	44.3	263	347	38	284235
ABprappapa:174	ABprappapa	174	1792	-23207	-89	-89	1792	41.5	298	360	30	135214
ABprappapp:174	ABprappapp	174	1878	-23121	7	3	1878	46.1	258	334	32	146167
ABprappp:94	ABprappp	94	1892	-23107	-134	-135	1892	41.4	219	269	41	313569
ABprapppa:131	ABprapppa	131	1759	-23240	-49	-51	1759	51.3	250	332	35	221987
ABprapppaa:178	ABprapppaa	178	1760	-23239	-75	-79	1760	53.8	282	344	32	154908
ABprapppap:178	ABprapppap	178	1799	-23200	-58	-61	1799	55.0	242	318	32	123044
ABprapppp:131	ABprapppp	131	1766	-23233	-66	-68	1766	54.8	230	298	36	217025
ABprappppa:179	ABprappppa	179	1776	-23223	-43	-43	1776	57.1	203	313	31	129674
ABprappppp:179	ABprappppp	179	1759	-23240	-100	-100	1759	60.0	232	270	30	98337
ABprp:31	ABprp	31	1949	-23050	-317	-319	1949	52.3	283	233	61	338808
ABprpa:47	ABprpa	47	1976	-23023	-327	-328	1976	55.0	318	308	55	278538
ABprpaa:68	ABprpaa	68	1946	-23053	-171	-172	1946	51.0	319	357	48	301323
ABprpaaa:96	ABprpaaa	96	1915	-23084	-199	-200	1915	53.5	389	364	41	277932
ABprpaaaa:128	ABprpaaaa	128	1806	-23193	-13	-12	1806	45.6	507	369	36	251172
ABprpaaaaa:168	ABprpaaaaa	168	1819	-23180	-15	-11	1819	54.1	562	332	30	126277
ABprpaaaap:168	ABprpaaaap	168	1861	-23138	29	19	1861	54.0	526	352	34	158345
ABprpaaap:128	ABprpaaap	128	1788	-23211	-61	-67	1788	47.0	456	378	36	243089
ABprpaaapa:169	ABprpaaapa	169	1852	-23147	-27	-32	1852	53.7	500	369	30	123549
ABprpaaapp:169	ABprpaaapp	169	1851	-23148	-22	-24	1851	51.8	462	372	31	136765
ABprpaap:96	ABprpaap	96	1903	-23096	-138	-142	1903	49.8	321	363	42	300310
ABprpaapa:128	ABprpaapa	128	1788	-23211	-55	-62	1788	42.1	445	373	36	254652
ABprpaapaa:169	ABprpaapaa	169	1777	-23222	-74	-102	1777	47.1	522	370	30	144051
ABprpaapap:169	ABprpaapap	169	1868	-23131	-11	-31	1868	46.2	490	370	30	143419
ABprpaapp:128	ABprpaapp	128	1768	-23231	-81	-85	1768	46.7	400	380	37	247377
ABprpaappa:169	ABprpaappa	169	1888	-23111	-1	-15	1888	44.3	460	383	31	164841
ABprpaappp:169	ABprpaappp	169	1882	-23117	0	-1	1882	48.5	422	379	31	144819
ABprpap:68	ABprpap	68	1907	-23092	-225	-228	1907	56.0	259	296	48	271620
ABprpapa:94	ABprpapa	94	2078	-22922	-77	-85	2078	57.8	320	331	41	248651
ABprpapaa:127	ABprpapaa	127	4798	-20201	2498	2564	4798	55.8	444	339	34	174776
ABprpapaaa:172	ABprpapaaa	172	9182	-15817	6549	6522	9182	55.3	473	297	30	107998
ABprpapaap:172	ABprpapaap	172	7914	-17085	4557	4869	7914	56.0	432	304	31	120859
ABprpapap:127	ABprpapap	127	4623	-20376	2135	2284	4623	57.3	414	333	35	169310
ABprpapapa:169	ABprpapapa	169	8508	-16491	5074	5248	8508	61.7	422	318	31	100579
ABprpapapp:169	ABprpapapp	169	8543	-16456	4653	4859	8543	61.8	383	296	29	84153
ABprpapp:94	ABprpapp	94	2086	-22913	-32	-34	2086	57.6	268	298	43	257295
ABprpappa:126	ABprpappa	126	6441	-18558	3760	3934	6441	58.8	391	312	37	186206
ABprpappaa:168	ABprpappaa	168	14398	-10601	10313	10465	14398	59.2	432	269	31	98446
ABprpappap:168	ABprpappap	168	15336	-9663	10084	10862	15336	58.3	392	266	30	93755
ABprpappp:126	ABprpappp	126	6622	-18377	3987	4126	6622	60.3	348	297	38	187562
ABprpapppa:171	ABprpapppa	171	14130	-10869	9670	10151	14130	62.8	368	252	34	104240
ABprpapppp:171	ABprpapppp	171	13952	-11047	10176	10119	13952	62.2	327	229	31	85017
ABprpp:47	ABprpp	47	1914	-23085	-292	-292	1914	52.1	222	264	55	298169
ABprppa:69	ABprppa	69	1931	-23068	-171	-171	1931	44.0	203	312	47	318821
ABprppaa:96	ABprppaa	96	1852	-23147	-113	-114	1852	50.2	269	352	41	273770
ABprppaaa:132	ABprppaaa	132	1829	-23170	-105	-54	1829	53.0	408	355	35	178317
ABprppaaaa:178	ABprppaaaa	178	1805	-23194	-59	-50	1805	56.6	459	344	28	78865
ABprppaaap:178	ABprppaaap	178	1843	-23156	0	-14	1843	56.2	433	374	28	100778
ABprppaap:132	ABprppaap	132	1761	-23238	-110	-91	1761	56.1	366	361	36	184632
ABprppaapa:173	ABprppaapa	173	2020	-22979	-340	-70	2020	57.3	410	338	30	103418
ABprppaapp:173	ABprppaapp	173	1859	-23140	-166	-151	1859	61.4	367	340	31	91453
ABprppap:96	ABprppap	96	1925	-23074	-82	-79	1925	48.6	231	300	40	257740
ABprppapa:130	ABprppapa	130	1801	-23198	-11	-16	1801	50.2	355	344	36	206803
ABprppapaa:174	ABprppapaa	174	1884	-23115	39	37	1884	52.8	414	370	32	141714
ABprppapap:174	ABprppapap	174	1859	-23141	-48	-52	1859	56.7	371	368	30	99215
ABprppapp:130	ABprppapp	130	1798	-23201	-14	-20	1798	50.6	306	334	37	215612
ABprppappa:175	ABprppappa	175	1816	-23183	-78	-82	1816	55.0	343	362	31	116094
ABprppappp:175	ABprppappp	175	1883	-23116	27	13	1883	57.0	305	354	31	110518
ABprppp:69	ABprppp	69	1950	-23049	-186	-187	1950	52.6	201	233	48	272290
ABprpppa:96	ABprpppa	96	1856	-23143	-171	-172	1856	55.2	208	284	41	258250
ABprpppaa:129	ABprpppaa	129	1783	-23216	-38	-44	1783	56.5	314	351	35	189170
ABprpppaaa:176	ABprpppaaa	176	1855	-23144	-130	-155	1855	61.8	336	344	30	92334
ABprpppaap:176	ABprpppaap	176	1816	-23183	-63	-68	1816	60.1	289	330	30	98776
ABprpppap:129	ABprpppap	129	1765	-23234	-53	-56	1765	56.9	267	329	34	169861
ABprpppapa:173	ABprpppapa	173	1871	-23128	-38	-40	1871	61.2	271	306	30	84330
ABprpppapp:173	ABprpppapp	173	1831	-23168	-46	-65	1831	61.3	265	271	28	82134
ABprpppp:96	ABprpppp	96	1928	-23071	-129	-130	1928	55.6	206	224	42	272957
ABprppppa:127	ABprppppa	127	1815	-23184	-215	-84	1815	58.9	308	312	37	186183
ABprppppaa:169	ABprppppaa	169	2063	-22936	-896	-323	2063	60.1	357	300	30	94771
ABprppppap:169	ABprppppap	169	1865	-23134	-55	-60	1865	61.2	315	288	31	92829
ABprppppp:127	ABprppppp	127	1769	-23230	-83	-84	1769	59.8	259	283	36	181625
ABprpppppa:168	ABprpppppa	168	1980	-23019	-1123	-566	1980	60.9	300	249	32	102049
ABprpppppp:168	ABprpppppp	168	1857	-23142	-66	-73	1857	61.8	260	239	31	96478
P1:1	P1	1	1691	-23308	-552	-552	1691	38.7	255	211	87	880999
EMS:8	EMS	8	1784	-23215	-430	-432	1784	42.2	377	115	72	614831
MS:22	MS	22	1909	-23090	-363	-363	1909	51.9	478	167	65	398876
MSa:38	MSa	38	1861	-23138	-330	-330	1861	50.0	518	138	61	364161
MSaa:56	MSaa	56	1915	-23084	-268	-268	1915	53.6	562	140	54	288488
MSaaa:79	MSaaa	79	1867	-23132	-217	-221	1867	55.6	580	157	46	306058
MSaaaa:107	MSaaaa	107	1802	-23197	-110	-111	1802	50.9	632	219	41	299706
MSaaaaa:136	MSaaaaa	136	1802	-23197	-208	-158	1802	44.1	662	215	36	267730
MSaaaaaa:172	MSaaaaaa	172	1674	-23325	-135	-149	1674	44.2	689	209	28	162439
MSaaaaap:172	MSaaaaap	172	1949	-23050	-177	-189	1949	39.8	652	193	34	176132
MSaaaap:136	MSaaaap	136	1869	-23131	-73	-66	1869	37.0	604	196	36	236004
MSaaaapa:178	MSaaaapa	178	2250	-22749	148	139	2250	35.3	631	208	32	165112
MSaaaapp:178	MSaaaapp	178	1993	-23007	-9	-6	1993	30.7	576	195	30	147686
MSaaap:107	MSaaap	107	1839	-23160	-87	-88	1839	52.1	551	194	41	280311
MSaaapa:141	MSaaapa	141	2468	-22531	-107	195	2468	42.6	573	193	38	260624
MSaaapaa:176	MSaaapaa	176	3611	-21388	-330	504	3611	40.3	593	190	34	208117
MSaaapap:176	MSaaapap	176	2124	-22875	-153	-169	2124	37.2	540	184	32	145330
MSaaapp:141	MSaaapp	141	2053	-22946	-140	-114	2053	42.5	520	204	32	165260
MSaap:79	MSaap	79	1973	-23026	-228	-229	1973	57.3	490	146	47	297865
MSaapa:107	MSaapa	107	1856	-23143	-142	-145	1856	58.2	508	161	42	269612
MSaapaa:137	MSaapaa	137	2325	-22674	-383	75	2325	51.1	506	178	38	238334
MSaapaaa:175	MSaapaaa	175	3897	-21102	-1767	-104	3897	51.0	524	172	31	130370
MSaapaap:175	MSaapaap	175	1769	-20957	-123	-112	1769	44.2	479	178	34	131110
MSaapap:137	MSaapap	137	1913	-23086	-518	-221	1913	56.3	439	169	35	188451
MSaapapa:183	MSaapapa	183	2402	-22597	-1825	-1050	2402	53.0	472	183	28	114113
MSaapapp:183	MSaapapp	183	1917	-23082	-156	-157	1917	52.0	427	181	27	93123
MSaapp:107	MSaapp	107	1832	-23167	-159	-159	1832	60.1	419	156	41	255819
MSaappa:144	MSaappa	144	1788	-23211	-206	-156	1788	58.2	407	194	31	127859
MSaappp:144	MSaappp	144	3030	-21969	442	869	3030	55.5	382	152	36	182596
MSap:56	MSap	56	1885	-23114	-239	-240	1885	52.6	463	102	53	304965
MSapa:82	MSapa	82	1912	-23087	-152	-153	1912	51.5	469	81	46	346681
MSapaa:111	MSapaa	111	1840	-23159	-41	-46	1840	50.6	522	144	40	244806
MSapaaa:143	MSapaaa	143	1834	-23165	-112	-104	1834	44.1	604	144	34	175021
MSapaap:143	MSapaap	143	2003	-22996	-171	-127	2003	45.0	544	148	35	167784
MSapap:111	MSapap	111	1821	-23178	-71	-76	1821	48.3	459	125	40	250440
MSapapa:144	MSapapa	144	1856	-23143	-50	-48	1856	43.8	526	121	35	178825
MSapapp:144	MSapapp	144	1823	-23176	-42	-46	1823	37.9	461	119	34	146117
MSapp:82	MSapp	82	1920	-23079	-195	-196	1920	55.4	367	89	46	307116
MSappa:111	MSappa	111	1782	-23217	-95	-96	1782	50.4	410	129	39	229574
MSappaa:147	MSappaa	147	2099	-22900	-85	-84	2099	49.6	489	143	33	141209
MSappap:147	MSappap	147	1956	-23043	-122	-80	1956	50.7	426	140	34	140981
MSappp:111	MSappp	111	1806	-23193	-85	-86	1806	50.1	370	122	40	233858
MSapppa:151	MSapppa	151	1850	-23149	-75	-71	1850	45.4	482	115	36	183714
MSapppaa:185	MSapppaa	185	2057	-22943	-33	-3	2057	45.0	500	118	38	221313
MSapppap:185	MSapppap	185	1763	-23237	-372	-356	1763	38.0	494	128	34	157677
MSapppp:151	MSapppp	151	1829	-23170	-46	-47	1829	43.6	420	112	33	137061
MSp:38	MSp	38	1881	-23118	-281	-280	1881	50.2	405	208	60	341337
MSpa:57	MSpa	57	1943	-23056	-166	-166	1943	51.8	480	227	55	312244
MSpaa:80	MSpaa	80	1932	-23067	-169	-173	1932	53.0	490	241	47	318651
MSpaaa:110	MSpaaa	110	1808	-23191	-144	-140	1808	49.1	543	275	43	324031
MSpaaaa:140	MSpaaaa	140	1809	-23190	-120	-127	1809	44.9	626	266	36	252676
MSpaaaaa:176	MSpaaaaa	176	1799	-23200	14	20	1799	44.7	671	257	29	163780
MSpaaaap:176	MSpaaaap	176	3842	-21158	100	231	3842	42.8	617	242	30	132833
MSpaaap:140	MSpaaap	140	1920	-23079	-90	-87	1920	37.9	573	254	38	254983
MSpaaapa:178	MSpaaapa	178	2096	-22904	99	104	2096	35.2	607	257	31	162717
MSpaaapp:178	MSpaaapp	178	2014	-22986	-113	-115	2014	34.0	553	247	32	146867
MSpaap:110	MSpaap	110	1879	-23120	-138	-119	1879	52.8	487	235	40	273553
MSpaapa:144	MSpaapa	144	2533	-22466	-862	-292	2533	44.4	552	256	38	257544
MSpaapaa:184	MSpaapaa	184	2650	-22350	-1174	-1065	2650	44.0	554	253	32	202090
MSpaapap:184	MSpaapap	184	2378	-22621	-241	-219	2378	41.0	556	250	30	165843
MSpaapp:144	MSpaapp	144	2384	-22615	-170	-130	2384	42.2	509	238	30	153681
MSpap:80	MSpap	80	1966	-23033	-250	-251	1966	57.5	410	191	48	309300
MSpapa:108	MSpapa	108	1828	-23171	-218	-209	1828	58.3	443	219	42	260254
MSpapaa:138	MSpapaa	138	1818	-23181	-230	-186	1818	51.3	474	226	37	195641
MSpapaaa:176	MSpapaaa	176	2052	-22947	-1003	-915	2052	52.6	502	220	32	125666
MSpapaap:176	MSpapaap	176	1980	-23019	45	38	1980	46.1	460	231	30	110955
MSpapap:138	MSpapap	138	1791	-23208	-63	-67	1791	52.3	422	228	35	183963
MSpapapa:182	MSpapapa	182	1758	-23241	-163	-161	1758	52.2	454	235	29	120187
MSpapapp:182	MSpapapp	182	1793	-23206	-125	-127	1793	51.7	406	231	29	105807
MSpapp:108	MSpapp	108	1874	-23125	-132	-134	1874	58.7	368	226	41	258571
MSpappa:145	MSpappa	145	1813	-23186	-111	-93	1813	58.6	404	235	33	151460
MSpappp:145	MSpappp	145	1811	-23188	-248	-191	1811	57.2	356	215	38	199350
MSpp:57	MSpp	57	1953	-23046	-236	-236	1953	55.5	370	250	54	304338
MSppa:82	MSppa	82	1935	-23064	-180	-182	1935	56.2	386	279	47	320987
MSppaa:111	MSppaa	111	1838	-23161	-51	-54	1838	51.2	487	294	41	295121
MSppaaa:146	MSppaaa	146	1776	-23223	-364	-210	1776	46.6	604	299	35	199651
MSppaap:146	MSppaap	146	1785	-23214	-171	-121	1785	47.0	548	308	33	175487
MSppap:111	MSppap	111	1852	-23147	-88	-93	1852	50.7	412	286	40	273606
MSppapa:144	MSppapa	144	1835	-23164	-32	-42	1835	43.9	510	313	35	198091
MSppapp:144	MSppapp	144	1859	-23140	-7	-7	1859	38.7	459	318	36	198146
MSppp:82	MSppp	82	2019	-22980	-253	-254	2019	57.6	316	222	47	319537
MSpppa:111	MSpppa	111	1829	-23170	-69	-72	1829	53.5	383	278	39	257614
MSpppaa:149	MSpppaa	149	1940	-23059	-837	-399	1940	49.0	488	288	35	193897
MSpppap:149	MSpppap	149	2052	-22947	-158	-20	2052	49.4	436	285	34	166683
MSpppp:111	MSpppp	111	1863	-23136	-36	-36	1863	51.8	338	254	42	305479
MSppppa:150	MSppppa	150	1921	-23078	-10	-12	1921	44.9	430	316	35	197305
MSppppp:150	MSppppp	150	1823	-23176	-64	-63	1823	41.7	383	310	37	210611
E:22	E	22	1921	-23078	-408	-410	1921	44.5	322	108	65	454731
Ea:39	Ea	39	1911	-23088	-324	-325	1911	46.3	395	131	61	409571
Eal:77	Eal	77	1897	-23102	-212	-212	1897	43.7	421	144	51	341419
Eala:119	Eala	119	1824	-23175	-55	-56	1824	37.8	486	175	43	213712
Ealp:119	Ealp	119	1802	-23197	-60	-62	1802	40.8	404	170	42	194882
Ear:77	Ear	77	1932	-23067	-195	-196	1932	42.3	417	239	52	354130
Eara:121	Eara	121	1867	-23132	-72	-63	1867	38.1	490	257	42	221924
Earp:121	Earp	121	1805	-23194	-64	-64	1805	40.6	402	247	43	191478
Ep:39	Ep	39	1928	-23071	-307	-308	1928	46.4	293	162	60	403073
Epl:79	Epl	79	1906	-23093	-208	-208	1906	45.1	325	166	50	355783
Epla:122	Epla	122	1804	-23195	-47	-47	1804	37.1	346	199	43	188323
Eplp:122	Eplp	122	1765	-23234	-57	-57	1765	45.3	277	166	40	169637
Eplpa:145	Eplpa	145	1807	-23192	-62	-65	1807	38.9	264	188	43	205890
Eplpp:145	Eplpp	145	1909	-23090	26	22	1909	44.7	324	142	35	93489
Epr:79	Epr	79	1930	-23069	-167	-169	1930	45.2	301	250	51	384325
Epra:126	Epra	126	1792	-23207	-63	-67	1792	38.0	346	287	42	223173
Eprp:126	Eprp	126	1803	-23196	-57	-57	1803	40.8	260	245	42	201737
P2:8	P2	8	1845	-23154	-475	-475	1845	38.8	223	209	68	549847
C:25	C	25	1999	-23000	-394	-394	1999	30.0	272	243	63	371179
Ca:45	Ca	45	1903	-21626	-208	-208	1903	29.6	360	214	59	241454
Caa:62	Caa	62	1187	-13328	-142	-142	1187	27.8	388	251	54	128859
Caaa:93	Caaa	93	1991	-23008	-180	-181	1991	26.8	381	209	47	226824
Caaaa:127	Caaaa	127	1832	-23167	-83	-84	1832	27.5	290	184	40	144732
Caaaaa:175	Caaaaa	175	1918	-23081	-78	-82	1918	27.0	302	177	33	69052
Caaaap:175	Caaaap	175	1884	-23115	-51	-51	1884	30.0	235	172	32	79213
Caaap:127	Caaap	127	1810	-23189	-35	-36	1810	36.4	226	164	39	161326
Caaapa:172	Caaapa	172	1765	-23234	-144	-145	1765	35.0	193	178	33	80551
Caaapp:172	Caaapp	172	1802	-23197	-63	-67	1802	45.6	196	179	34	97259
Caap:93	Caap	93	1974	-23025	-239	-239	1974	26.5	276	174	43	196172
Caapa:134	Caapa	134	1801	-23198	-26	-27	1801	41.8	183	204	34	122238
Caapp:134	Caapp	134	1762	-23237	-85	-86	1762	48.8	194	161	36	140447
Caappd:184	Caappd	184	2038	-22962	120	119	2038	56.0	192	170	30	60478
Caappv:184	Caappv	184	1774	-23226	-88	-66	1774	59.0	223	199	26	46767
Cap:62	Cap	62	1783	-20872	-242	-241	1783	30.3	302	161	53	204070
Capa:94	Capa	94	1912	-23087	-161	-162	1912	37.2	311	103	44	275124
Capaa:141	Capaa	141	1816	-23183	-77	-73	1816	55.4	309	147	38	185854
Capap:141	Capap	141	1795	-23204	-67	-72	1795	56.1	256	157	38	187098
Capp:94	Capp	94	1939	-23060	-112	-115	1939	34.3	257	121	45	274901
Cappa:134	Cappa	134	1816	-23183	-25	-28	1816	45.7	255	125	39	201676
Cappaa:183	Cappaa	183	1865	-23135	9	2	1865	42.0	300	135	30	87732
Cappap:183	Cappap	183	1860	-23140	25	21	1860	50.3	265	153	30	86982
Cappp:134	Cappp	134	1809	-23190	-8	-13	1809	51.6	219	166	37	198826
Capppa:185	Capppa	185	2026	-22974	90	66	2026	49.0	244	184	30	86391
Capppp:185	Capppp	185	1840	-23160	-34	-8	1840	55.0	248	204	30	87934
Cp:45	Cp	45	1912	-23087	-390	-390	1912	31.2	232	237	59	337701
Cpa:65	Cpa	65	2005	-22994	-384	-384	2005	25.7	252	259	55	314246
Cpaa:92	Cpaa	92	1985	-23014	-258	-259	1985	27.4	266	266	48	320081
Cpaaa:125	Cpaaa	125	1871	-23128	-110	-112	1871	25.6	278	254	41	218270
Cpaaaa:174	Cpaaaa	174	2034	-22965	-61	-64	2034	26.4	333	233	33	100387
Cpaaap:174	Cpaaap	174	1924	-23075	-74	-75	1924	27.6	269	235	33	98350
Cpaap:125	Cpaap	125	1790	-23209	-64	-64	1790	30.9	213	232	41	226493
Cpaapa:171	Cpaapa	171	1955	-23044	-33	-35	1955	27.6	219	251	36	125682
Cpaapp:171	Cpaapp	171	1915	-23085	17	18	1915	39.0	192	229	34	113511
Cpap:92	Cpap	92	1947	-23052	-220	-220	1947	30.5	215	191	46	314724
Cpapa:126	Cpapa	126	1759	-23240	-76	-77	1759	41.8	182	265	39	257614
Cpapaa:180	Cpapaa	180	1852	-23147	-47	-53	1852	50.3	196	251	32	114506
Cpapap:180	Cpapap	180	1778	-23222	-104	-97	1778	41.6	191	286	32	104247
Cpapp:126	Cpapp	126	1768	-23231	-70	-73	1768	50.8	180	197	37	208445
Cpappd:181	Cpappd	181	1823	-23176	-38	-31	1823	56.8	185	245	32	116482
Cpappv:181	Cpappv	181	1844	-23155	-10	-21	1844	59.6	227	221	28	84165
Cpp:65	Cpp	65	1909	-23090	-271	-271	1909	36.5	199	175	53	337014
Cppa:97	Cppa	97	1853	-23146	-112	-114	1853	49.6	190	223	45	356420
Cppaa:149	Cppaa	149	1828	-23171	-148	-134	1828	55.7	312	256	41	237274
Cppap:149	Cppap	149	1842	-23157	-45	-41	1842	56.8	261	231	38	206249
Cppp:97	Cppp	97	1850	-23149	-107	-110	1850	44.5	210	154	45	340015
Cpppa:139	Cpppa	139	1823	-23177	-31	-35	1823	48.6	226	264	38	221883
Cpppp:139	Cpppp	139	1803	-23196	-28	-31	1803	53.0	217	216	36	200291
P3:25	P3	25	1912	-23087	-376	-378	1912	42.3	209	159	59	377944
D:47	D	47	1421	-16960	-232	-232	1421	47.6	214	143	53	154379
Da:81	Da	81	1014	-11805	-91	-91	1014	54.8	294	146	47	50172
Daa:120	Daa	120	1793	-23206	-79	-75	1793	54.7	310	260	37	91885
Daaa:161	Daaa	161	1921	-23078	-30	-32	1921	48.2	385	307	33	87376
Daap:161	Daap	161	2153	-22846	-44	-12	2153	50.4	362	267	32	72352
Dap:120	Dap	120	1795	-23204	-68	-68	1795	53.9	261	216	41	124677
Dapa:158	Dapa	158	1899	-23100	6	11	1899	48.7	337	303	33	88529
Dapp:158	Dapp	158	1856	-23143	-25	-30	1856	48.2	286	266	34	96281
Dp:81	Dp	81	822	-9296	-29	-29	822	54.7	253	134	48	37410
Dpa:123	Dpa	123	1830	-23169	-72	-73	1830	52.9	344	144	38	95004
Dpaa:166	Dpaa	166	2014	-22985	57	58	2014	43.7	387	113	33	91238
Dpap:166	Dpap	166	1989	-23010	3	0	1989	51.2	350	121	31	73452
Dpp:123	Dpp	123	0	0	0	0	0	59.0	263	124	38	0
P4:47	P4	47	1336	-15990	-88	-90	1336	52.3	279	114	44	81480
