# Supplementary material for: Quantitative Differences in Nuclear β-catenin and TCF Pattern Embryonic Cells in C. elegans
Source: PLoS Genet. 2015 Oct 21;11(10):e1005585. doi: 10.1371/journal.pgen.1005585 (PMC4619327; doi:10.1371/journal.pgen.1005585)
Supplement: S1 Data — For each cell analyzed, birth time is given in column 3 and the average nuclear reporter intensity over the lifetime of the cell (corrected for background) is given in column 7 (“blot”). For information on each embryo’s strain information and experimental conditions, refer to S2 Table. (ZIP) [file pgen.1005585.s005.zip › CAs/CA20111021_ceh-27_L3.csv]

cellTime	cell	time	none	global	local	blot	cross	z	x	y	size	gweight
AB:1	AB	1	1744	-23255	-596	-596	1744	31.4	475	316	83	1689082
ABa:6	ABa	6	1872	-23127	-521	-521	1872	34.0	555	337	72	1378046
ABal:17	ABal	17	1928	-23071	-477	-478	1928	42.4	579	348	66	873844
ABala:30	ABala	30	1914	-23085	-449	-449	1914	28.6	620	335	60	845548
ABalaa:45	ABalaa	45	1889	-23110	-340	-340	1889	29.0	636	352	56	649597
ABalaaa:67	ABalaaa	67	2164	-22835	-144	-144	2164	27.2	633	365	47	541116
ABalaaaa:95	ABalaaaa	95	2000	-22999	-102	-104	2000	24.6	574	389	41	389772
ABalaaaal:129	ABalaaaal	129	1799	-23200	-117	-121	1799	29.3	589	422	36	314343
ABalaaaala:171	ABalaaaala	171	1887	-23112	34	36	1887	35.4	646	398	31	205509
ABalaaaalp:171	ABalaaaalp	171	1881	-23118	2	-11	1881	38.5	612	431	30	181075
ABalaaaar:129	ABalaaaar	129	1829	-23170	-28	-27	1829	28.2	620	381	37	345454
ABalaaaarl:172	ABalaaaarl	172	1748	-23251	-65	-70	1748	34.4	649	370	30	205880
ABalaaaarr:172	ABalaaaarr	172	1875	-23124	-1	14	1875	34.0	642	326	33	190997
ABalaaap:95	ABalaaap	95	1956	-23043	-54	-56	1956	28.3	624	381	41	450276
ABalaaapa:135	ABalaaapa	135	1831	-23168	-34	-37	1831	38.6	634	390	36	328262
ABalaaapal:178	ABalaaapal	178	1697	-23302	-105	-100	1697	42.3	632	396	27	136993
ABalaaapar:178	ABalaaapar	178	1793	-23207	-36	-26	1793	41.0	633	357	28	145252
ABalaaapp:135	ABalaaapp	135	1824	-23175	-206	-143	1824	37.6	629	322	35	274995
ABalaaappl:176	ABalaaappl	176	1816	-23184	-938	-432	1816	45.0	626	310	30	147577
ABalaaappr:176	ABalaaappr	176	1862	-23137	-47	-27	1862	44.6	600	277	30	145619
ABalaap:67	ABalaap	67	2202	-22797	-162	-163	2202	39.7	576	381	47	414161
ABalaapa:95	ABalaapa	95	2041	-22958	-126	-130	2041	31.8	540	408	40	366055
ABalaapaa:134	ABalaapaa	134	1881	-23118	-50	-53	1881	40.6	590	432	34	263753
ABalaapaaa:177	ABalaapaaa	177	1905	-23094	48	47	1905	47.0	604	416	30	166105
ABalaapaap:177	ABalaapaap	177	1957	-23042	56	57	1957	47.5	564	440	29	140062
ABalaapap:134	ABalaapap	134	1930	-23069	-24	-29	1930	41.9	550	445	32	215064
ABalaapapa:178	ABalaapapa	178	1822	-23177	-29	-42	1822	44.6	576	451	35	270501
ABalaapapp:178	ABalaapapp	178	1753	-23246	-191	-207	1753	47.6	526	455	30	132513
ABalaapp:95	ABalaapp	95	2080	-22919	-69	-73	2080	32.1	487	375	41	303780
ABalaappa:128	ABalaappa	128	1900	-23099	-40	-46	1900	29.4	550	433	35	249316
ABalaappaa:174	ABalaappaa	174	1670	-23330	-194	-199	1670	41.4	589	442	28	157965
ABalaappap:174	ABalaappap	174	1721	-23279	-210	-222	1721	33.2	565	433	30	160658
ABalaappp:128	ABalaappp	128	1954	-23045	-66	-74	1954	23.9	512	427	36	243703
ABalaapppa:167	ABalaapppa	167	1856	-23143	-36	-39	1856	31.0	595	437	30	187273
ABalaapppp:167	ABalaapppp	167	1965	-23035	-54	-65	1965	26.0	554	434	33	213571
ABalap:45	ABalap	45	2019	-22980	-308	-309	2019	28.0	579	296	55	483738
ABalapa:67	ABalapa	67	2091	-22908	-267	-269	2091	24.4	567	325	47	396290
ABalapaa:94	ABalapaa	94	2113	-22886	-58	-59	2113	22.3	572	334	40	327758
ABalapaaa:126	ABalapaaa	126	2073	-22926	109	110	2073	27.8	588	298	36	312145
ABalapaaaa:169	ABalapaaaa	169	2183	-22816	177	185	2183	32.3	625	289	30	180658
ABalapaaap:169	ABalapaaap	169	2269	-22730	178	183	2269	29.1	590	271	30	166714
ABalapaap:126	ABalapaap	126	2078	-22921	150	155	2078	27.8	593	333	34	257515
ABalapaapa:171	ABalapaapa	171	2050	-22949	185	188	2050	27.2	645	336	29	151886
ABalapaapp:171	ABalapaapp	171	2011	-22988	-22	-13	2011	26.5	623	299	32	176214
ABalapap:94	ABalapap	94	2121	-22878	-32	-34	2121	18.2	526	304	41	274429
ABalapapa:125	ABalapapa	125	2102	-22897	127	128	2102	19.8	569	312	37	303999
ABalapapaa:171	ABalapapaa	171	2511	-22488	197	157	2511	27.8	595	330	32	231945
ABalapapap:171	ABalapapap	171	2444	-22555	318	320	2444	20.6	584	294	31	177519
ABalapapp:125	ABalapapp	125	2041	-22958	66	67	2041	20.9	519	294	37	229312
ABalapappa:166	ABalapappa	166	2425	-22574	301	306	2425	22.1	539	288	31	159374
ABalapappp:166	ABalapappp	166	2264	-22735	181	180	2264	18.9	494	294	31	133912
ABalapp:67	ABalapp	67	2279	-22720	-174	-174	2279	37.7	498	344	47	335721
ABalappa:94	ABalappa	94	2040	-22959	-108	-110	2040	26.2	507	343	40	293417
ABalappaa:132	ABalappaa	132	1938	-23061	21	27	1938	25.7	590	371	34	262958
ABalappap:132	ABalappap	132	1912	-23087	-42	-46	1912	23.9	558	389	36	281915
ABalappapa:174	ABalappapa	174	2052	-22948	19	46	2052	23.8	605	407	33	232544
ABalappapp:174	ABalappapp	174	1985	-23014	80	66	1985	31.8	623	414	30	196276
ABalappp:94	ABalappp	94	2111	-22888	-95	-94	2111	23.8	441	315	42	230750
ABalapppa:126	ABalapppa	126	1909	-23090	-58	-63	1909	18.3	513	383	37	244688
ABalapppaa:169	ABalapppaa	169	2033	-22966	35	34	2033	20.3	597	385	34	247973
ABalapppap:169	ABalapppap	169	2034	-22965	-5	-2	2034	18.0	554	392	32	164600
ABalapppp:126	ABalapppp	126	1910	-23089	-44	-47	1910	16.8	450	371	37	199152
ABalappppa:168	ABalappppa	168	2031	-22968	37	34	2031	22.9	510	416	30	138408
ABalappppp:168	ABalappppp	168	2123	-22877	60	62	2123	21.0	467	405	30	126528
ABalp:30	ABalp	30	2111	-22888	-385	-385	2111	47.6	546	345	60	510985
ABalpa:45	ABalpa	45	2130	-22869	-322	-322	2130	49.1	587	344	56	438745
ABalpaa:66	ABalpaa	66	2177	-22822	-146	-145	2177	43.0	612	311	48	435611
ABalpaaa:93	ABalpaaa	93	2114	-22885	-106	-111	2114	41.3	601	333	41	368249
ABalpaaaa:124	ABalpaaaa	124	1994	-23005	-377	-275	1994	49.8	599	305	36	253658
ABalpaaaaa:167	ABalpaaaaa	167	2311	-22688	-589	-452	2311	57.3	585	298	31	149203
ABalpaaaap:167	ABalpaaaap	167	2685	-22314	-539	-510	2685	54.7	546	283	29	110786
ABalpaaap:124	ABalpaaap	124	1757	-23242	-231	-176	1757	40.9	630	342	40	349276
ABalpaaapa:160	ABalpaaapa	160	1843	-23156	-196	-186	1843	51.4	630	357	31	171357
ABalpaaapp:160	ABalpaaapp	160	3836	-21163	-77	380	3836	51.7	596	314	36	219124
ABalpaap:93	ABalpaap	93	1963	-23036	-90	-88	1963	40.9	628	380	41	414223
ABalpaapa:129	ABalpaapa	129	3272	-21727	-453	-256	3272	53.6	582	344	34	204588
ABalpaapaa:173	ABalpaapaa	173	4908	-20091	-375	-400	4908	53.5	553	324	28	116068
ABalpaapap:173	ABalpaapap	173	6045	-18955	-2219	-1309	6045	51.0	510	321	30	120373
ABalpaapp:129	ABalpaapp	129	2211	-22788	-253	-202	2211	53.7	607	366	34	209192
ABalpaappa:176	ABalpaappa	176	2674	-22326	-27	-12	2674	57.6	606	339	29	111394
ABalpaappp:176	ABalpaappp	176	2960	-22039	-545	-308	2960	62.6	565	334	29	92976
ABalpap:66	ABalpap	66	2303	-22696	-334	-334	2303	53.8	543	332	48	312425
ABalpapa:92	ABalpapa	92	2997	-22002	611	610	2997	53.2	601	338	43	349340
ABalpapaa:123	ABalpapaa	123	9719	-15280	5792	5918	9719	57.4	587	324	36	202509
ABalpapaaa:166	ABalpapaaa	166	16659	-8340	10409	10494	16659	61.6	553	311	30	87511
ABalpapaap:166	ABalpapaap	166	21311	-3688	8802	10802	21311	58.9	515	310	30	106380
ABalpapap:123	ABalpapap	123	10099	-14900	5261	5624	10099	58.4	548	311	35	159768
ABalpapapa:166	ABalpapapa	166	15349	-9650	7947	8689	15349	60.4	506	272	33	109241
ABalpapapp:166	ABalpapapp	166	18606	-6393	9863	10794	18606	60.9	458	274	31	98248
ABalpapp:92	ABalpapp	92	3019	-21980	501	501	3019	55.8	533	329	43	279176
ABalpappa:121	ABalpappa	121	11572	-13427	7035	7115	11572	59.0	534	339	35	159786
ABalpappaa:160	ABalpappaa	160	25925	925	17557	17972	25925	62.4	510	333	30	91546
ABalpappap:160	ABalpappap	160	24022	-977	15933	15987	24022	59.1	468	328	30	93723
ABalpappp:121	ABalpappp	121	9414	-15585	5329	5549	9414	56.4	492	338	38	199374
ABalpapppa:159	ABalpapppa	159	26781	1781	18072	18330	26781	52.4	498	305	30	125976
ABalpapppp:159	ABalpapppp	159	20244	-4755	12935	13612	20244	53.9	452	303	35	150319
ABalpp:45	ABalpp	45	2175	-22824	-356	-357	2175	50.4	500	266	55	375049
ABalppa:67	ABalppa	67	2279	-22720	-251	-252	2279	46.5	559	249	47	376573
ABalppaa:93	ABalppaa	93	2046	-22953	-79	-73	2046	40.9	628	283	41	382502
ABalppaaa:131	ABalppaaa	131	1848	-23151	-11	-8	1848	40.2	608	273	34	237024
ABalppaaaa:177	ABalppaaaa	177	1815	-23185	-95	-64	1815	36.2	605	261	27	129995
ABalppaaap:177	ABalppaaap	177	2051	-22948	197	206	2051	38.5	625	288	28	139784
ABalppaap:131	ABalppaap	131	1891	-23108	-29	-30	1891	43.3	577	247	34	253120
ABalppaapa:175	ABalppaapa	175	1878	-23121	19	23	1878	43.3	594	250	28	145470
ABalppaapp:175	ABalppaapp	175	1905	-23094	10	15	1905	42.0	556	234	32	170344
ABalppap:93	ABalppap	93	2184	-22815	-81	-84	2184	46.0	574	282	40	291876
ABalppapa:126	ABalppapa	126	1949	-23050	-363	-329	1949	51.6	554	276	34	192298
ABalppapaa:168	ABalppapaa	168	2001	-22998	-27	-26	2001	48.6	556	259	29	118349
ABalppapap:168	ABalppapap	168	2419	-22580	-840	-678	2419	52.6	520	260	30	119710
ABalppapp:126	ABalppapp	126	1952	-23047	-558	-345	1952	53.1	511	267	36	200176
ABalppappa:165	ABalppappa	165	2178	-22821	-813	-535	2178	55.1	494	242	30	122960
ABalppappp:165	ABalppappp	165	2285	-22715	-1180	-620	2285	52.4	458	227	30	122314
ABalppp:67	ABalppp	67	2306	-22693	-251	-256	2306	49.6	473	269	47	325089
ABalpppa:92	ABalpppa	92	2052	-22947	-192	-193	2052	37.2	551	291	41	325442
ABalpppaa:126	ABalpppaa	126	1850	-23149	-47	-45	1850	32.9	579	269	35	273293
ABalpppaaa:171	ABalpppaaa	171	1925	-23074	-11	-3	1925	35.2	583	240	30	187216
ABalpppaap:171	ABalpppaap	171	1930	-23069	-133	-144	1930	26.4	558	231	30	157447
ABalpppap:126	ABalpppap	126	1923	-23076	-64	-75	1923	36.7	546	240	37	311501
ABalpppapa:168	ABalpppapa	168	1982	-23017	23	0	1982	37.0	549	222	29	161085
ABalpppapp:168	ABalpppapp	168	1950	-23049	-81	-87	1950	32.2	522	216	30	164261
ABalpppp:92	ABalpppp	92	2204	-22795	-101	-103	2204	42.8	491	290	41	286660
ABalppppa:125	ABalppppa	125	1872	-23127	-99	-106	1872	28.7	535	272	36	285317
ABalppppaa:168	ABalppppaa	168	2026	-22974	-55	-47	2026	30.6	556	262	30	172255
ABalppppap:168	ABalppppap	168	2287	-22712	202	163	2287	23.4	519	246	35	249342
ABalppppp:125	ABalppppp	125	1924	-23075	-81	-83	1924	32.0	490	238	37	262432
ABalpppppa:162	ABalpppppa	162	1935	-23065	-134	-145	1935	27.4	500	232	31	168919
ABalpppppp:162	ABalpppppp	162	1924	-23075	-108	-122	1924	26.5	458	227	32	162514
ABar:17	ABar	17	1925	-23074	-404	-404	1925	14.6	512	302	70	739089
ABara:30	ABara	30	2102	-22897	-452	-452	2102	17.6	486	401	61	493527
ABaraa:45	ABaraa	45	2085	-22914	-314	-314	2085	26.0	552	414	55	502724
ABaraaa:67	ABaraaa	67	2200	-22799	-212	-212	2200	23.8	570	413	48	428419
ABaraaaa:95	ABaraaaa	95	2023	-22976	-134	-137	2023	33.0	584	427	40	448438
ABaraaaaa:131	ABaraaaaa	131	1841	-23158	-156	-148	1841	44.4	616	409	35	293840
ABaraaaaaa:176	ABaraaaaaa	176	1818	-23182	-12	-4	1818	49.0	626	386	30	165373
ABaraaaaap:176	ABaraaaaap	176	2648	-22351	61	27	2648	52.6	592	402	27	122159
ABaraaaap:131	ABaraaaap	131	1926	-23073	-1043	-563	1926	42.1	596	380	32	243578
ABaraaaapa:180	ABaraaaapa	180	1828	-23172	-46	-85	1828	46.0	612	366	26	142652
ABaraaaapp:180	ABaraaaapp	180	2403	-22597	-6115	-2233	2403	42.0	588	366	26	116171
ABaraaap:95	ABaraaap	95	2118	-22881	-226	-229	2118	30.4	527	431	41	367838
ABaraaapa:125	ABaraaapa	125	1920	-23079	-102	-106	1920	48.4	577	416	37	295795
ABaraaapaa:162	ABaraaapaa	162	2505	-22494	20	20	2505	55.2	605	382	32	165087
ABaraaapap:162	ABaraaapap	162	5441	-19558	439	418	5441	54.4	565	373	31	132599
ABaraaapp:125	ABaraaapp	125	2055	-22944	-129	-113	2055	51.8	534	424	35	227240
ABaraaappa:171	ABaraaappa	171	2692	-22307	164	191	2692	55.2	569	414	28	123374
ABaraaappp:171	ABaraaappp	171	2621	-22379	50	-10	2621	55.0	528	403	29	110643
ABaraap:67	ABaraap	67	2267	-22732	-310	-310	2267	34.6	504	436	49	439278
ABaraapa:93	ABaraapa	93	3779	-21221	1228	1225	3779	42.1	531	441	41	383921
ABaraapaa:126	ABaraapaa	126	17569	-7430	13069	13090	17569	49.1	585	366	34	230834
ABaraapaaa:168	ABaraapaaa	168	35563	10563	27078	27193	35563	44.4	596	328	29	159792
ABaraapaap:168	ABaraapaap	168	28491	3491	17253	18144	28491	44.5	561	347	29	124980
ABaraapap:126	ABaraapap	126	14916	-10083	10090	10465	14916	49.0	544	345	35	221524
ABaraapapa:166	ABaraapapa	166	23577	-1422	15067	15664	23577	43.6	545	314	31	141177
ABaraapapp:166	ABaraapapp	166	27958	2958	19175	19574	27958	43.4	506	308	30	147309
ABaraapp:93	ABaraapp	93	3572	-21427	1112	1107	3572	48.9	470	427	42	318140
ABaraappa:125	ABaraappa	125	15553	-9446	11245	11311	15553	50.9	521	381	35	191736
ABaraappaa:165	ABaraappaa	165	38917	13917	28917	28545	38917	45.5	570	385	27	123711
ABaraappap:165	ABaraappap	165	30011	5011	20327	21162	30011	43.2	530	371	30	117674
ABaraappp:125	ABaraappp	125	15720	-9279	11620	11657	15720	50.5	471	380	35	202989
ABaraapppa:165	ABaraapppa	165	27925	2925	17271	18613	27925	45.3	504	351	30	112961
ABaraapppp:165	ABaraapppp	165	29699	4699	22343	22756	29699	45.1	470	372	30	132032
ABarap:45	ABarap	45	2276	-22723	-264	-264	2276	17.0	470	410	55	311723
ABarapa:67	ABarapa	67	2524	-22475	-220	-220	2524	15.3	490	423	48	248131
ABarapaa:94	ABarapaa	94	2436	-22563	-363	-372	2436	31.9	489	452	41	278892
ABarapaaa:127	ABarapaaa	127	2393	-22606	-186	-158	2393	58.4	543	397	35	180458
ABarapaaaa:172	ABarapaaaa	172	3037	-21962	-127	-126	3037	59.5	548	361	29	90903
ABarapaaap:172	ABarapaaap	172	2434	-22565	-592	-587	2434	61.5	516	370	27	74901
ABarapaap:127	ABarapaap	127	2422	-22577	-475	-415	2422	56.0	504	403	35	181331
ABarapaapa:166	ABarapaapa	166	4901	-20098	-176	-201	4901	53.6	529	359	28	108206
ABarapaapp:166	ABarapaapp	166	4446	-20553	-99	-95	4446	54.3	490	367	30	98757
ABarapap:94	ABarapap	94	2171	-22828	-157	-159	2171	32.8	421	447	40	284617
ABarapapa:125	ABarapapa	125	2441	-22558	-91	-135	2441	57.9	473	411	35	182797
ABarapapaa:164	ABarapapaa	164	2715	-22285	-6	7	2715	60.4	492	383	30	93906
ABarapapap:164	ABarapapap	164	2410	-22589	-1087	-748	2410	61.5	451	360	31	99336
ABarapapp:125	ABarapapp	125	2110	-22889	-266	-222	2110	56.1	435	404	37	208880
ABarapappa:161	ABarapappa	161	3476	-21523	107	104	3476	54.7	458	368	31	116865
ABarapappp:161	ABarapappp	161	1974	-23025	-436	-337	1974	56.7	420	359	34	130947
ABarapp:67	ABarapp	67	2320	-22679	-222	-222	2320	26.5	411	443	48	352414
ABarappa:94	ABarappa	94	2144	-22855	-92	-99	2144	29.1	385	451	41	296892
ABarappaa:128	ABarappaa	128	2049	-22950	-114	-123	2049	54.4	450	427	34	165850
ABarappaaa:174	ABarappaaa	174	2515	-22484	27	32	2515	61.4	475	401	28	78863
ABarappaap:174	ABarappaap	174	2339	-22660	-287	-301	2339	61.2	427	394	28	75013
ABarappap:128	ABarappap	128	2057	-22942	-253	-221	2057	55.6	404	432	36	196806
ABarappapa:172	ABarappapa	172	1997	-23002	-303	-299	1997	60.2	442	428	30	91828
ABarappapp:172	ABarappapp	172	2785	-22214	-754	-450	2785	60.7	394	418	29	84615
ABarappp:94	ABarappp	94	2097	-22902	-114	-116	2097	32.6	338	425	41	282067
ABarapppa:127	ABarapppa	127	1866	-23133	-99	-109	1866	47.3	436	442	36	222799
ABarapppaa:168	ABarapppaa	168	1945	-23054	-90	-58	1945	56.1	514	423	30	98590
ABarapppap:168	ABarapppap	168	2005	-22994	-306	-300	2005	53.6	466	411	28	88128
ABarapppp:127	ABarapppp	127	1865	-23134	-153	-127	1865	47.9	390	451	36	223256
ABarappppa:167	ABarappppa	167	1894	-23105	-105	-107	1894	58.5	473	439	31	98008
ABarappppp:167	ABarappppp	167	1976	-23023	-134	-73	1976	55.6	426	455	31	107620
ABarp:30	ABarp	30	2021	-22979	-278	-278	2021	13.2	419	266	61	408625
ABarpa:45	ABarpa	45	2043	-22956	-209	-209	2043	11.5	478	298	59	289989
ABarpaa:67	ABarpaa	67	2160	-22839	-190	-190	2160	8.3	520	341	51	256943
ABarpaaa:92	ABarpaaa	92	2107	-22892	-90	-91	2107	9.3	474	317	45	211630
ABarpaaaa:124	ABarpaaaa	124	1869	-23130	-68	-67	1869	9.6	479	328	39	188117
ABarpaaaaa:164	ABarpaaaaa	164	1929	-23070	-72	-69	1929	16.0	479	361	31	121201
ABarpaaaap:164	ABarpaaaap	164	1963	-23037	-1	-4	1963	11.0	422	367	34	89976
ABarpaaap:124	ABarpaaap	124	1856	-23144	-67	-66	1856	9.9	414	308	40	155165
ABarpaaapa:163	ABarpaaapa	163	1992	-23007	45	41	1992	9.4	392	342	34	88820
ABarpaaapp:163	ABarpaaapp	163	1991	-23008	34	29	1991	10.8	348	317	34	81693
ABarpaap:92	ABarpaap	92	2045	-22954	-75	-75	2045	11.4	537	366	42	289420
ABarpaapa:131	ABarpaapa	131	1904	-23095	-58	-58	1904	15.6	555	361	36	253999
ABarpaapaa:174	ABarpaapaa	174	1975	-23024	-40	-53	1975	19.5	581	350	30	144361
ABarpaapap:174	ABarpaapap	174	1974	-23025	-13	-2	1974	12.0	549	332	30	143551
ABarpaapp:131	ABarpaapp	131	1960	-23039	13	9	1960	9.6	520	346	34	161444
ABarpaappa:175	ABarpaappa	175	2118	-22881	40	44	2118	15.3	530	360	28	98898
ABarpaappp:175	ABarpaappp	175	1990	-23009	-30	-11	1990	11.0	491	363	28	92194
ABarpap:67	ABarpap	67	2216	-22783	-128	-127	2216	23.6	446	368	48	255009
ABarpapa:93	ABarpapa	93	2023	-22976	-158	-160	2023	17.8	471	381	41	226315
ABarpapaa:126	ABarpapaa	126	1870	-23129	-77	-83	1870	11.6	516	394	37	203119
ABarpapaaa:169	ABarpapaaa	169	1972	-23027	-17	-5	1972	11.0	555	388	33	168330
ABarpapaap:169	ABarpapaap	169	1995	-23004	-45	-66	1995	14.0	514	405	33	148316
ABarpapap:126	ABarpapap	126	1899	-23100	-80	-85	1899	10.1	462	404	35	144366
ABarpapapa:167	ABarpapapa	167	1953	-23046	-117	-134	1953	10.7	491	411	32	121925
ABarpapapp:167	ABarpapapp	167	1923	-23076	-49	-27	1923	11.2	450	389	30	81363
ABarpapp:93	ABarpapp	93	2080	-22919	-76	-76	2080	18.1	398	357	42	195457
ABarpappa:127	ABarpappa	127	1973	-23026	-32	-37	1973	10.9	428	417	35	153704
ABarpappaa:178	ABarpappaa	178	2108	-22891	61	41	2108	11.6	463	429	27	93408
ABarpappap:178	ABarpappap	178	1783	-23216	-187	-126	1783	12.3	429	424	28	90835
ABarpappp:127	ABarpappp	127	1948	-23051	-12	-16	1948	12.9	380	405	38	180506
ABarpapppa:169	ABarpapppa	169	1942	-23057	-57	-59	1942	14.7	409	431	31	103573
ABarpapppp:169	ABarpapppp	169	1861	-23139	-77	-84	1861	16.9	366	428	35	135332
ABarpp:45	ABarpp	45	2143	-22856	-192	-192	2143	13.0	364	262	59	314093
ABarppa:67	ABarppa	67	2243	-22756	-101	-102	2243	11.5	422	292	50	200102
ABarppaa:92	ABarppaa	92	2105	-22894	-53	-55	2105	11.5	424	275	43	204086
ABarppaaa:128	ABarppaaa	128	1865	-23134	-58	-63	1865	9.2	394	257	37	164495
ABarppaaaa:174	ABarppaaaa	174	1932	-23067	22	17	1932	15.8	348	248	32	81694
ABarppaaap:174	ABarppaaap	174	1909	-23090	-42	-43	1909	8.7	369	260	34	114366
ABarppaap:128	ABarppaap	128	1856	-23143	-63	-64	1856	12.3	348	253	39	158424
ABarppaapa:170	ABarppaapa	170	1924	-23075	-14	-19	1924	9.3	318	266	34	72133
ABarppaapp:170	ABarppaapp	170	1929	-23070	-12	-21	1929	11.1	291	221	30	75238
ABarppap:92	ABarppap	92	2095	-22904	-134	-138	2095	19.7	365	259	43	235199
ABarppapa:131	ABarppapa	131	1931	-23068	-56	-63	1931	17.2	306	231	40	202760
ABarppapaa:179	ABarppapaa	179	1914	-23086	-94	-96	1914	21.0	318	217	30	101265
ABarppapap:179	ABarppapap	179	2055	-22945	12	-7	2055	22.0	273	216	30	102113
ABarppapp:131	ABarppapp	131	1971	-23028	-99	-99	1971	24.5	239	228	37	208456
ABarppappa:178	ABarppappa	178	2068	-22931	-142	-140	2068	21.3	241	235	30	95758
ABarppappp:178	ABarppappp	178	2057	-22942	-84	-84	2057	28.3	197	235	31	135456
ABarppp:67	ABarppp	67	2209	-22790	-116	-118	2209	14.4	329	308	49	212797
ABarpppa:93	ABarpppa	93	2094	-22905	-76	-76	2094	14.2	335	304	44	195745
ABarpppaa:127	ABarpppaa	127	1897	-23102	-30	-30	1897	8.9	373	363	38	133794
ABarpppaaa:174	ABarpppaaa	174	1867	-23133	-100	-98	1867	7.0	370	403	32	75837
ABarpppaap:174	ABarpppaap	174	1857	-23142	-122	-120	1857	10.0	329	414	31	71233
ABarpppap:127	ABarpppap	127	1895	-23104	-40	-41	1895	12.0	323	370	37	132556
ABarpppapa:171	ABarpppapa	171	2006	-22993	62	65	2006	9.5	326	360	33	62468
ABarpppapp:171	ABarpppapp	171	2020	-22979	109	107	2020	11.5	273	383	33	77320
ABarpppp:93	ABarpppp	93	2074	-22925	-68	-69	2074	19.7	271	289	44	224431
ABarppppa:131	ABarppppa	131	1894	-23105	-61	-62	1894	13.6	277	392	37	145081
ABarppppaa:180	ABarppppaa	180	1635	-23365	-247	-228	1635	20.0	278	416	32	115311
ABarppppap:180	ABarppppap	180	2099	-22901	88	69	2099	22.0	272	448	30	57423
ABarppppp:131	ABarppppp	131	1866	-23133	-91	-91	1866	16.4	223	366	39	204332
ABarpppppa:179	ABarpppppa	179	1795	-23205	-138	-117	1795	22.0	214	410	38	269528
ABarpppppp:179	ABarpppppp	179	2079	-22920	190	173	2079	19.5	216	406	38	277176
ABp:6	ABp	6	1787	-23212	-541	-541	1787	28.1	396	234	72	1337559
ABpl:17	ABpl	17	1997	-23002	-518	-518	1997	43.8	394	240	66	807517
ABpla:30	ABpla	30	2016	-22983	-541	-541	2016	31.6	507	222	60	657055
ABplaa:45	ABplaa	45	2083	-22916	-451	-452	2083	29.8	532	226	57	461816
ABplaaa:66	ABplaaa	66	2176	-22823	-223	-224	2176	21.0	579	259	48	356553
ABplaaaa:91	ABplaaaa	91	2122	-22877	-45	-44	2122	25.7	612	290	44	428995
ABplaaaaa:124	ABplaaaaa	124	1883	-23116	-36	-33	1883	18.1	577	292	37	304393
ABplaaaaaa:170	ABplaaaaaa	170	1898	-23101	-89	-83	1898	14.0	570	307	31	198154
ABplaaaaap:170	ABplaaaaap	170	2019	-22980	-79	-49	2019	12.7	531	296	30	139352
ABplaaaap:124	ABplaaaap	124	1891	-23108	-60	-60	1891	14.5	534	286	36	214535
ABplaaaapa:166	ABplaaaapa	166	2015	-22984	-14	-16	2015	9.5	507	318	31	129342
ABplaaaapp:166	ABplaaaapp	166	2014	-22985	18	23	2014	11.2	467	326	31	109040
ABplaaap:91	ABplaaap	91	2104	-22895	-148	-155	2104	19.0	543	262	43	316142
ABplaaapa:125	ABplaaapa	125	1959	-23040	-6	-9	1959	11.6	493	270	36	198266
ABplaaapaa:173	ABplaaapaa	173	1973	-23026	-97	-108	1973	9.3	484	283	28	116797
ABplaaapap:173	ABplaaapap	173	1961	-23038	-1	-16	1961	9.8	445	281	29	85406
ABplaaapp:125	ABplaaapp	125	1895	-23104	-20	-18	1895	12.8	450	253	37	222161
ABplaaappa:166	ABplaaappa	166	1937	-23062	-71	-67	1937	11.6	435	262	32	126405
ABplaaappp:166	ABplaaappp	166	1990	-23009	52	50	1990	13.5	390	250	33	140805
ABplaap:66	ABplaap	66	2240	-22759	-312	-313	2240	32.9	512	234	51	425314
ABplaapa:91	ABplaapa	91	2211	-22788	-152	-152	2211	32.6	575	234	43	436428
ABplaapaa:124	ABplaapaa	124	2085	-22914	45	45	2085	24.3	559	243	37	296125
ABplaapaaa:167	ABplaapaaa	167	2200	-22799	126	131	2200	17.7	564	259	31	183901
ABplaapaap:167	ABplaapaap	167	2096	-22903	21	10	2096	14.3	518	257	32	156299
ABplaapap:124	ABplaapap	124	2028	-22971	-36	-38	2028	22.5	498	230	38	269451
ABplaapapa:166	ABplaapapa	166	2143	-22856	42	40	2143	19.6	503	241	36	265610
ABplaapapp:166	ABplaapapp	166	2159	-22840	79	91	2159	14.9	468	252	32	149287
ABplaapp:91	ABplaapp	91	2174	-22825	-167	-168	2174	30.7	490	232	45	426845
ABplaappa:124	ABplaappa	124	2087	-22912	50	49	2087	24.6	458	216	37	305851
ABplaappaa:172	ABplaappaa	172	2343	-22656	275	287	2343	16.3	451	215	30	141571
ABplaappap:172	ABplaappap	172	2087	-22912	81	72	2087	23.2	418	220	32	169214
ABplaappp:124	ABplaappp	124	1993	-23006	-11	-14	1993	31.0	411	207	39	363753
ABplaapppa:166	ABplaapppa	166	2163	-22836	127	125	2163	29.2	418	197	34	233527
ABplaapppp:166	ABplaapppp	166	2251	-22749	196	205	2251	33.6	366	202	32	183987
ABplap:45	ABplap	45	2036	-22963	-319	-319	2036	29.7	424	215	57	464923
ABplapa:66	ABplapa	66	2140	-22859	-224	-225	2140	16.1	486	253	49	285674
ABplapaa:92	ABplapaa	92	2090	-22909	-170	-180	2090	16.8	495	234	43	316991
ABplapaaa:127	ABplapaaa	127	1884	-23115	-45	-45	1884	19.2	419	224	37	267324
ABplapaaaa:171	ABplapaaaa	171	1872	-23127	-14	-21	1872	22.8	399	261	30	105807
ABplapaaap:171	ABplapaaap	171	1763	-23236	-148	-136	1763	21.3	367	231	33	138540
ABplapaap:127	ABplapaap	127	1826	-23173	-95	-102	1826	20.8	368	216	36	242041
ABplapaapa:173	ABplapaapa	173	1911	-23089	43	22	1911	22.6	350	207	31	140470
ABplapaapp:173	ABplapaapp	173	1865	-23134	-21	-32	1865	27.3	317	213	30	121416
ABplapap:92	ABplapap	92	2182	-22817	-85	-86	2182	21.0	430	222	43	358173
ABplapapa:124	ABplapapa	124	1925	-23075	-59	-64	1925	25.2	321	201	38	287169
ABplapapaa:169	ABplapapaa	169	1955	-23044	-88	-91	1955	28.2	253	205	32	141062
ABplapapap:169	ABplapapap	169	2028	-22971	-58	-80	2028	34.1	212	217	32	153371
ABplapapp:124	ABplapapp	124	1907	-23092	-99	-102	1907	33.4	271	210	38	310948
ABplapappa:166	ABplapappa	166	1963	-23036	-82	-83	1963	44.6	188	256	31	143924
ABplapappp:166	ABplapappp	166	1937	-23062	-117	-113	1937	36.5	195	235	32	147497
ABplapp:66	ABplapp	66	2200	-22799	-181	-182	2200	29.4	420	231	48	360484
ABplappa:92	ABplappa	92	2069	-22930	-152	-154	2069	33.2	423	203	44	428342
ABplappaa:126	ABplappaa	126	1870	-23129	-86	-89	1870	35.0	357	200	38	329130
ABplappaaa:171	ABplappaaa	171	1934	-23065	-43	-36	1934	37.5	338	194	31	162714
ABplappaap:171	ABplappaap	171	1892	-23107	-91	-99	1892	41.4	289	206	31	136907
ABplappap:126	ABplappap	126	1884	-23115	-84	-89	1884	38.8	302	205	37	299113
ABplappapa:172	ABplappapa	172	1907	-23092	-48	-55	1907	32.5	290	205	30	153826
ABplappapp:172	ABplappapp	172	1931	-23068	-65	-74	1931	40.1	241	216	31	138750
ABplappp:92	ABplappp	92	2079	-22920	-146	-147	2079	37.9	362	225	42	335875
ABplapppa:128	ABplapppa	128	1837	-23162	-130	-134	1837	45.1	284	220	36	249643
ABplapppaa:177	ABplapppaa	177	1884	-23115	-56	-42	1884	49.7	240	243	30	131752
ABplapppap:177	ABplapppap	177	2083	-22916	55	48	2083	48.0	263	221	28	97928
ABplapppp:128	ABplapppp	128	1894	-23105	-110	-116	1894	45.9	240	224	35	218205
ABplappppa:178	ABplappppa	178	1842	-23157	-169	-136	1842	54.0	210	296	27	100122
ABplappppp:178	ABplappppp	178	2061	-22938	93	78	2061	50.6	202	252	30	131311
ABplp:30	ABplp	30	2159	-22840	-477	-478	2159	47.4	393	255	60	501739
ABplpa:45	ABplpa	45	2172	-22827	-334	-334	2172	51.0	411	247	55	380177
ABplpaa:68	ABplpaa	68	2245	-22754	-214	-215	2245	42.9	466	206	46	405668
ABplpaaa:94	ABplpaaa	94	2203	-22796	-130	-135	2203	45.1	554	231	41	354787
ABplpaaaa:125	ABplpaaaa	125	1872	-23127	-78	-82	1872	47.2	550	241	37	281588
ABplpaaaaa:165	ABplpaaaaa	165	1960	-23039	9	23	1960	47.0	532	230	30	155173
ABplpaaaap:165	ABplpaaaap	165	1988	-23011	-82	-89	1988	46.5	494	239	29	139086
ABplpaaap:125	ABplpaaap	125	1900	-23099	-82	-89	1900	46.4	508	220	36	274168
ABplpaaapa:166	ABplpaaapa	166	2029	-22970	75	63	2029	45.5	491	206	30	154850
ABplpaaapp:166	ABplpaaapp	166	1944	-23055	-69	-79	1944	41.6	462	210	32	186092
ABplpaap:94	ABplpaap	94	2186	-22813	-97	-102	2186	42.5	493	223	41	333043
ABplpaapa:125	ABplpaapa	125	1974	-23025	-37	-43	1974	40.2	502	218	35	280572
ABplpaapaa:168	ABplpaapaa	168	1906	-23093	-36	-27	1906	39.0	517	224	30	165728
ABplpaapap:168	ABplpaapap	168	2013	-22986	42	26	2013	35.2	483	204	30	169809
ABplpaapp:125	ABplpaapp	125	1902	-23097	-85	-90	1902	41.1	458	209	36	279402
ABplpaappa:165	ABplpaappa	165	1972	-23027	-13	-25	1972	35.8	451	199	30	172419
ABplpaappp:165	ABplpaappp	165	1977	-23022	-32	-42	1977	38.0	413	197	29	148048
ABplpap:68	ABplpap	68	2288	-22711	-251	-251	2288	51.9	390	252	49	340527
ABplpapa:93	ABplpapa	93	2528	-22471	95	94	2528	55.2	499	263	41	279644
ABplpapaa:125	ABplpapaa	125	7188	-17811	3541	3647	7188	56.3	485	274	34	175369
ABplpapaaa:170	ABplpapaaa	170	13563	-11436	5627	6707	13563	53.8	457	259	27	89828
ABplpapaap:170	ABplpapaap	170	13224	-11775	8034	8289	13224	53.8	417	253	30	118981
ABplpapap:125	ABplpapap	125	7304	-17695	3773	4028	7304	56.0	455	253	35	187134
ABplpapapa:168	ABplpapapa	168	11967	-13032	6326	6695	11967	59.7	405	248	31	114259
ABplpapapp:168	ABplpapapp	168	12333	-12666	6680	6683	12333	59.9	369	267	27	80983
ABplpapp:93	ABplpapp	93	2549	-22450	53	49	2549	54.8	432	257	42	283025
ABplpappa:123	ABplpappa	123	6850	-18149	3752	3814	6850	58.4	439	277	37	183651
ABplpappaa:160	ABplpappaa	160	12209	-12790	7122	7309	12209	60.2	415	298	36	119206
ABplpappap:160	ABplpappap	160	16290	-8709	10500	10805	16290	60.1	376	304	29	115106
ABplpappp:123	ABplpappp	123	8407	-16592	5027	5131	8407	59.6	380	274	37	198814
ABplpapppa:168	ABplpapppa	168	16734	-8265	9904	10646	16734	61.0	341	300	32	113186
ABplpapppp:168	ABplpapppp	168	16416	-8583	10766	10791	16416	61.4	295	305	31	93491
ABplpp:45	ABplpp	45	2177	-22822	-343	-343	2177	50.4	315	241	54	376871
ABplppa:67	ABplppa	67	2267	-22732	-202	-202	2267	40.3	373	199	46	411456
ABplppaa:96	ABplppaa	96	2067	-22932	-86	-92	2067	46.7	451	209	39	307398
ABplppaaa:131	ABplppaaa	131	1949	-23050	-134	-140	1949	47.4	437	218	35	229169
ABplppaaaa:176	ABplppaaaa	176	2003	-22997	-389	-449	2003	48.0	451	231	28	107330
ABplppaaap:176	ABplppaaap	176	1995	-23004	52	10	1995	44.4	423	222	26	118643
ABplppaap:131	ABplppaap	131	1906	-23093	-287	-242	1906	50.7	399	227	35	204260
ABplppaapa:174	ABplppaapa	174	4338	-20661	-749	568	4338	52.1	404	238	30	128692
ABplppaapp:174	ABplppaapp	174	1987	-23012	-338	-378	1987	54.7	368	226	28	91914
ABplppap:96	ABplppap	96	2106	-22894	-127	-131	2106	46.4	400	229	41	313350
ABplppapa:128	ABplppapa	128	1926	-23073	-80	-91	1926	43.1	386	222	35	215143
ABplppapaa:173	ABplppapaa	173	1985	-23014	-19	0	1985	46.1	400	217	30	123254
ABplppapap:173	ABplppapap	173	1954	-23045	-62	-67	1954	47.1	360	206	29	121434
ABplppapp:128	ABplppapp	128	1899	-23100	-96	-105	1899	43.5	338	219	36	264497
ABplppappa:177	ABplppappa	177	1962	-23037	-76	-108	1962	48.2	336	208	28	115052
ABplppappp:177	ABplppappp	177	2081	-22918	22	16	2081	50.5	296	226	31	118730
ABplppp:67	ABplppp	67	2260	-22739	-282	-283	2260	50.7	310	246	47	338517
ABplpppa:93	ABplpppa	93	2150	-22849	-196	-208	2150	54.4	374	235	41	290643
ABplpppaa:126	ABplpppaa	126	1922	-23077	-62	-68	1922	51.1	354	226	35	231357
ABplpppaaa:171	ABplpppaaa	171	1936	-23064	-196	-174	1936	53.2	338	231	32	132244
ABplpppaap:171	ABplpppaap	171	1987	-23012	-112	-103	1987	55.2	297	241	29	101094
ABplpppap:126	ABplpppap	126	1919	-23080	-63	-63	1919	53.3	309	229	35	204164
ABplpppapa:170	ABplpppapa	170	1890	-23109	-158	-155	1890	56.7	266	245	31	111808
ABplpppapp:170	ABplpppapp	170	1834	-23165	-256	-268	1834	53.8	240	274	27	112337
ABplpppp:93	ABplpppp	93	2113	-22886	-268	-276	2113	54.3	312	243	42	292714
ABplppppa:125	ABplppppa	125	2393	-22606	-136	161	2393	54.8	359	264	35	189068
ABplppppaa:165	ABplppppaa	165	3077	-21922	-489	5	3077	58.5	346	246	31	103443
ABplppppap:165	ABplppppap	165	3238	-21761	-1051	-353	3238	58.5	304	269	31	94431
ABplppppp:125	ABplppppp	125	2178	-22821	-134	-163	2178	59.0	302	268	37	204137
ABplpppppa:168	ABplpppppa	168	3202	-21797	-39	68	3202	55.4	273	291	30	112122
ABplpppppp:168	ABplpppppp	168	2737	-22262	481	498	2737	58.6	241	308	31	99234
ABpr:17	ABpr	17	1963	-23036	-377	-377	1963	15.2	316	304	68	597106
ABpra:30	ABpra	30	2031	-22968	-292	-292	2031	10.5	320	378	62	363525
ABpraa:45	ABpraa	45	2102	-22897	-235	-235	2102	12.1	375	392	57	275299
ABpraaa:66	ABpraaa	66	2250	-22749	-110	-110	2250	8.8	391	392	49	199572
ABpraaaa:94	ABpraaaa	94	2114	-22885	-93	-96	2114	14.3	384	395	43	225605
ABpraaaaa:126	ABpraaaaa	126	2000	-22999	-135	-139	2000	29.7	498	453	35	249464
ABpraaaaaa:169	ABpraaaaaa	169	1953	-23046	-53	-63	1953	33.2	536	423	29	185250
ABpraaaaap:169	ABpraaaaap	169	1991	-23008	-11	-8	1991	30.4	508	447	30	184127
ABpraaaap:126	ABpraaaap	126	1983	-23016	-56	-54	1983	26.8	434	446	39	300390
ABpraaaapa:162	ABpraaaapa	162	2029	-22971	-6	-24	2029	29.7	482	441	30	174214
ABpraaaapp:162	ABpraaaapp	162	2002	-22997	-42	-50	2002	31.0	443	456	31	139208
ABpraaap:94	ABpraaap	94	2256	-22743	-91	-95	2256	19.2	440	431	41	255745
ABpraaapa:130	ABpraaapa	130	1936	-23063	-92	-98	1936	41.2	518	458	33	259932
ABpraaapaa:176	ABpraaapaa	176	1940	-23059	11	-4	1940	38.6	554	456	28	165356
ABpraaapap:176	ABpraaapap	176	2176	-22823	19	-30	2176	35.8	519	469	29	202413
ABpraaapp:130	ABpraaapp	130	2014	-22985	-111	-121	2014	37.9	482	463	34	255190
ABpraaappa:171	ABpraaappa	171	1968	-23032	-100	-105	1968	41.1	521	465	30	187742
ABpraaappp:171	ABpraaappp	171	2040	-22959	-31	-45	2040	38.6	484	457	30	161619
ABpraap:66	ABpraap	66	2285	-22714	-224	-225	2285	20.7	314	427	49	293363
ABpraapa:92	ABpraapa	92	2143	-22856	-130	-131	2143	18.6	269	388	45	345889
ABpraapaa:124	ABpraapaa	124	1915	-23084	-83	-90	1915	24.5	350	455	36	288021
ABpraapaaa:168	ABpraapaaa	168	2117	-22882	-110	-122	2117	28.0	441	477	29	141688
ABpraapaap:168	ABpraapaap	168	1979	-23020	-76	-77	1979	27.6	400	468	32	178102
ABpraapap:124	ABpraapap	124	1852	-23147	-140	-143	1852	26.4	303	445	41	367597
ABpraapapa:168	ABpraapapa	168	2020	-22979	41	47	2020	32.6	363	469	31	201520
ABpraapapp:168	ABpraapapp	168	2056	-22944	1	-1	2056	33.5	314	470	32	201686
ABpraapp:92	ABpraapp	92	2156	-22843	-28	-30	2156	13.8	336	412	42	240748
ABpraappa:128	ABpraappa	128	1994	-23005	-115	-119	1994	19.2	440	446	37	231073
ABpraappaa:170	ABpraappaa	170	2171	-22828	117	117	2171	18.9	536	444	31	145348
ABpraappap:170	ABpraappap	170	2229	-22771	-119	-137	2229	19.6	496	461	30	106497
ABpraappp:128	ABpraappp	128	1982	-23017	-46	-49	1982	18.8	392	438	37	247313
ABpraapppa:173	ABpraapppa	173	2194	-22805	-80	-112	2194	21.5	468	459	29	123288
ABpraapppp:173	ABpraapppp	173	1872	-23127	-222	-214	1872	21.1	428	452	31	147991
ABprap:45	ABprap	45	2116	-22883	-130	-130	2116	12.5	274	347	56	261820
ABprapa:66	ABprapa	66	2229	-22770	-88	-89	2229	9.4	289	361	48	199609
ABprapaa:92	ABprapaa	92	2135	-22864	-82	-81	2135	11.0	229	327	44	242061
ABprapaaa:123	ABprapaaa	123	1894	-23105	-40	-41	1894	17.8	210	400	38	259735
ABprapaaaa:166	ABprapaaaa	166	1954	-23046	-85	-101	1954	22.4	215	436	33	156400
ABprapaaap:166	ABprapaaap	166	1920	-23079	-30	-34	1920	27.6	173	425	30	154880
ABprapaap:123	ABprapaap	123	1882	-23117	-32	-32	1882	25.1	170	356	37	250006
ABprapaapa:163	ABprapaapa	163	1871	-23128	-63	-57	1871	35.3	154	392	30	141818
ABprapaapp:163	ABprapaapp	163	1952	-23047	40	39	1952	27.3	157	395	30	142733
ABprapap:92	ABprapap	92	2140	-22859	-48	-50	2140	7.1	290	355	42	186114
ABprapapa:126	ABprapapa	126	1924	-23075	-26	-25	1924	14.8	328	424	37	213768
ABprapapaa:170	ABprapapaa	170	2193	-22806	226	226	2193	24.7	358	463	30	147338
ABprapapap:170	ABprapapap	170	1845	-23154	-83	-91	1845	19.8	322	439	34	139675
ABprapapp:126	ABprapapp	126	1905	-23094	-37	-36	1905	19.2	278	420	36	196779
ABprapappa:173	ABprapappa	173	1980	-23020	4	-17	1980	25.3	304	456	33	171638
ABprapappp:173	ABprapappp	173	1992	-23007	7	26	1992	26.0	269	449	30	126088
ABprapp:66	ABprapp	66	2149	-22850	-170	-172	2149	16.8	203	351	48	341374
ABprappa:92	ABprappa	92	2060	-22939	-46	-48	2060	27.4	149	323	41	380927
ABprappaa:131	ABprappaa	131	1897	-23103	-64	-65	1897	48.2	159	366	35	264223
ABprappaaa:179	ABprappaaa	179	1761	-23239	5	1	1761	53.5	182	383	28	124972
ABprappaap:179	ABprappaap	179	1687	-23312	-157	-144	1687	49.0	190	417	28	137001
ABprappap:131	ABprappap	131	1872	-23127	-48	-51	1872	40.5	169	397	35	305561
ABprappapa:179	ABprappapa	179	1767	-23233	-316	-335	1767	43.0	230	463	28	164112
ABprappapp:179	ABprappapp	179	1809	-23190	-126	-147	1809	46.0	205	432	28	141220
ABprappp:92	ABprappp	92	2034	-22965	-157	-157	2034	18.8	189	377	43	390906
ABprapppa:128	ABprapppa	128	1973	-23026	18	11	1973	30.5	177	413	37	347494
ABprapppaa:170	ABprapppaa	170	1867	-23133	-154	-156	1867	30.0	223	452	31	204431
ABprapppap:170	ABprapppap	170	1928	-23071	-11	-16	1928	36.6	184	432	30	143804
ABprapppp:128	ABprapppp	128	1960	-23039	-127	-132	1960	28.7	223	445	38	359254
ABprappppa:173	ABprappppa	173	2007	-22992	-7	-11	2007	37.7	227	456	32	202366
ABprappppp:173	ABprappppp	173	1981	-23019	-158	-152	1981	35.3	279	473	30	166558
ABprp:30	ABprp	30	2074	-22925	-424	-424	2074	30.0	228	396	60	608433
ABprpa:45	ABprpa	45	2144	-22855	-480	-482	2144	31.2	264	432	54	518683
ABprpaa:67	ABprpaa	67	2451	-22548	-371	-373	2451	24.1	236	435	48	396666
ABprpaaa:93	ABprpaaa	93	2338	-22661	-148	-153	2338	23.1	316	448	42	306280
ABprpaaaa:126	ABprpaaaa	126	1908	-23091	-110	-114	1908	39.1	442	460	35	234471
ABprpaaaaa:166	ABprpaaaaa	166	1930	-23069	-3	-6	1930	48.4	502	442	29	133174
ABprpaaaap:166	ABprpaaaap	166	1900	-23099	-47	-55	1900	50.0	462	445	32	149169
ABprpaaap:126	ABprpaaap	126	1924	-23075	-86	-96	1924	38.9	387	471	37	306304
ABprpaaapa:166	ABprpaaapa	166	1915	-23084	-34	-39	1915	47.5	441	454	31	147275
ABprpaaapp:166	ABprpaaapp	166	2010	-22989	38	40	2010	47.3	408	468	29	124033
ABprpaap:93	ABprpaap	93	2218	-22781	-179	-191	2218	25.8	264	426	41	339017
ABprpaapa:126	ABprpaapa	126	1887	-23112	-111	-112	1887	33.3	398	465	36	269019
ABprpaapaa:169	ABprpaapaa	169	2065	-22934	66	63	2065	44.8	482	467	29	132473
ABprpaapap:169	ABprpaapap	169	2008	-22991	-67	-72	2008	40.7	441	474	32	172114
ABprpaapp:126	ABprpaapp	126	1908	-23091	-100	-104	1908	34.8	350	459	36	278111
ABprpaappa:168	ABprpaappa	168	2060	-22939	29	24	2060	37.1	421	482	31	164033
ABprpaappp:168	ABprpaappp	168	1984	-23015	13	15	1984	42.2	384	475	30	143348
ABprpap:67	ABprpap	67	2296	-22703	-265	-266	2296	38.4	191	412	46	454768
ABprpapa:93	ABprpapa	93	2489	-22510	32	32	2489	40.8	212	427	41	408413
ABprpapaa:124	ABprpapaa	124	6856	-18143	3706	3814	6856	54.7	323	423	35	193261
ABprpapaaa:166	ABprpapaaa	166	12852	-12147	8373	8389	12852	58.6	387	387	29	89770
ABprpapaap:166	ABprpapaap	166	12554	-12446	7487	7687	12554	59.1	347	382	29	84930
ABprpapap:124	ABprpapap	124	6802	-18197	3997	4028	6802	52.3	276	429	36	215336
ABprpapapa:167	ABprpapapa	167	12282	-12717	7381	7538	12282	61.7	304	383	30	90190
ABprpapapp:167	ABprpapapp	167	13091	-11908	8749	8738	13091	59.8	266	365	31	90217
ABprpapp:93	ABprpapp	93	2457	-22542	-175	-175	2457	36.7	266	456	41	402076
ABprpappa:125	ABprpappa	125	5745	-19254	3067	3117	5745	52.3	365	439	34	200387
ABprpappaa:171	ABprpappaa	171	7960	-17039	4920	4890	7960	53.4	416	424	30	107411
ABprpappap:171	ABprpappap	171	7685	-17314	3552	3640	7685	60.5	360	428	31	95142
ABprpappp:125	ABprpappp	125	5253	-19746	2445	2543	5253	50.5	325	447	35	223604
ABprpapppa:171	ABprpapppa	171	8302	-16697	4773	4797	8302	54.8	374	435	30	121945
ABprpapppp:171	ABprpapppp	171	7017	-17982	3289	3334	7017	61.0	319	411	30	84637
ABprpp:45	ABprpp	45	2137	-22862	-311	-312	2137	26.6	180	384	54	490125
ABprppa:67	ABprppa	67	2244	-22755	-342	-343	2244	38.3	136	357	46	445890
ABprppaa:93	ABprppaa	93	2117	-22882	-229	-228	2117	44.5	156	371	41	375002
ABprppaaa:125	ABprppaaa	125	1956	-23043	-58	-56	1956	47.0	232	432	35	246906
ABprppaaaa:167	ABprppaaaa	167	1975	-23024	-406	-293	1975	56.8	296	428	30	104711
ABprppaaap:167	ABprppaaap	167	1926	-23073	-77	-81	1926	56.9	262	407	30	99557
ABprppaap:125	ABprppaap	125	1910	-23089	-86	-87	1910	49.7	193	395	36	252194
ABprppaapa:166	ABprppaapa	166	2123	-22876	-867	-504	2123	56.2	240	372	30	108546
ABprppaapp:166	ABprppaapp	166	1933	-23067	-77	-78	1933	57.4	206	366	32	131447
ABprppap:93	ABprppap	93	2080	-22919	-149	-153	2080	31.9	127	374	41	410318
ABprppapa:127	ABprppapa	127	1949	-23050	-21	-26	1949	43.5	175	411	34	246280
ABprppapaa:171	ABprppapaa	171	1867	-23132	-56	-57	1867	53.8	212	390	28	131232
ABprppapap:171	ABprppapap	171	1894	-23105	-20	-17	1894	52.9	215	412	31	151565
ABprppapp:127	ABprppapp	127	1939	-23060	-68	-73	1939	42.1	214	440	36	293583
ABprppappa:177	ABprppappa	177	1849	-23150	-121	-122	1849	51.2	280	451	30	126798
ABprppappp:177	ABprppappp	177	1847	-23152	-93	-93	1847	51.5	242	430	30	123450
ABprppp:67	ABprppp	67	2131	-22868	-350	-352	2131	23.9	155	388	47	499830
ABprpppa:94	ABprpppa	94	2156	-22844	-120	-121	2156	31.3	175	397	40	370748
ABprpppaa:127	ABprpppaa	127	1951	-23048	-88	-88	1951	36.4	265	446	36	269581
ABprpppaaa:171	ABprpppaaa	171	1980	-23019	-41	-33	1980	45.8	345	475	29	125734
ABprpppaap:171	ABprpppaap	171	2006	-22993	-20	-33	2006	46.2	306	476	29	148665
ABprpppap:127	ABprpppap	127	1955	-23044	-58	-62	1955	38.8	215	427	36	306650
ABprpppapa:173	ABprpppapa	173	2012	-22987	-79	-96	2012	45.6	284	467	31	171929
ABprpppapp:173	ABprpppapp	173	1889	-23110	-61	-68	1889	46.1	244	456	30	142795
ABprpppp:94	ABprpppp	94	2219	-22780	-178	-181	2219	27.6	216	434	40	362283
ABprppppa:130	ABprppppa	130	1968	-23031	-121	-122	1968	40.9	333	465	34	229795
ABprppppaa:176	ABprppppaa	176	2148	-22852	-148	-142	2148	47.8	401	436	26	90014
ABprppppap:176	ABprppppap	176	2004	-22995	-95	-124	2004	47.2	372	455	28	113536
ABprppppp:130	ABprppppp	130	2039	-22960	-65	-62	2039	42.9	289	461	35	248017
ABprpppppa:172	ABprpppppa	172	2000	-22999	-228	-141	2000	54.0	346	453	29	104883
ABprpppppp:172	ABprpppppp	172	2028	-22972	-1	9	2028	52.7	310	453	28	105576
P1:1	P1	1	1934	-23065	-491	-491	1934	29.5	209	310	80	1790833
EMS:7	EMS	7	1931	-23068	-462	-462	1931	33.5	319	400	66	1078018
MS:21	MS	21	1956	-23043	-419	-419	1956	39.9	398	422	66	847050
MSa:36	MSa	36	2067	-22932	-385	-385	2067	45.4	458	383	60	521664
MSaa:53	MSaa	53	2183	-22816	-245	-245	2183	47.5	505	410	55	437191
MSaaa:75	MSaaa	75	2182	-22817	-220	-220	2182	52.0	529	401	48	414868
MSaaaa:103	MSaaaa	103	2039	-22960	-98	-90	2039	44.1	560	380	42	401428
MSaaaaa:132	MSaaaaa	132	2102	-22898	-130	-148	2102	37.5	590	351	36	315353
MSaaaaaa:168	MSaaaaaa	168	2437	-22562	-878	-421	2437	38.4	621	335	31	221999
MSaaaaap:168	MSaaaaap	168	2314	-22685	-156	-136	2314	31.5	581	332	32	206858
MSaaaap:132	MSaaaap	132	2371	-22628	-108	-72	2371	37.5	536	334	36	271801
MSaaaapa:169	MSaaaapa	169	2339	-22660	201	210	2339	26.6	556	322	32	193607
MSaaaapp:169	MSaaaapp	169	2214	-22785	124	126	2214	23.5	513	329	32	179792
MSaaap:103	MSaaap	103	2034	-22965	-149	-144	2034	50.3	485	363	40	320289
MSaaapa:136	MSaaapa	136	2187	-22812	-275	-260	2187	37.0	497	330	37	264422
MSaaapaa:171	MSaaapaa	171	2904	-22095	-1436	-1401	2904	35.1	523	335	33	182820
MSaaapap:171	MSaaapap	171	2489	-22510	143	120	2489	30.2	484	312	31	140456
MSaaapp:136	MSaaapp	136	2014	-22985	-64	-60	2014	36.3	446	337	32	203205
MSaap:75	MSaap	75	2269	-22730	-300	-301	2269	53.8	438	394	47	376872
MSaapa:104	MSaapa	104	2085	-22914	-383	-371	2085	57.0	441	365	42	316410
MSaapaa:133	MSaapaa	133	2084	-22915	-705	-524	2084	46.8	455	329	38	283272
MSaapaaa:170	MSaapaaa	170	2053	-22946	-118	-115	2053	38.6	440	314	33	170681
MSaapaap:170	MSaapaap	170	2962	-22037	-1506	-1169	2962	48.5	471	316	31	156495
MSaapap:133	MSaapap	133	2012	-22987	-247	-233	2012	51.5	409	314	34	218119
MSaapp:104	MSaapp	104	2077	-22922	-264	-268	2077	57.5	362	348	41	305334
MSaappa:139	MSaappa	139	2462	-22537	-530	-122	2462	57.7	386	325	33	191107
MSaappp:139	MSaappp	139	2372	-22627	-181	-38	2372	53.4	347	302	37	256844
MSap:53	MSap	53	2184	-22815	-398	-399	2184	52.8	427	343	52	324740
MSapa:77	MSapa	77	2237	-22762	-240	-245	2237	53.9	456	317	45	334986
MSapaa:106	MSapaa	106	1949	-23050	-119	-119	1949	45.0	507	324	39	271556
MSapaaa:138	MSapaaa	138	1989	-23010	-306	-289	1989	37.7	563	286	34	206342
MSapaaaa:177	MSapaaaa	177	1936	-23063	-182	-207	1936	39.2	585	284	29	132691
MSapaaap:177	MSapaaap	177	3289	-21710	-288	-308	3289	35.2	541	297	30	119307
MSapaap:138	MSapaap	138	2088	-22911	-934	-702	2088	40.5	508	280	34	182659
MSapap:106	MSapap	106	2010	-22989	-116	-119	2010	46.6	438	296	41	288034
MSapapa:138	MSapapa	138	2024	-22975	-98	-104	2024	36.7	484	269	35	216539
MSapapaa:179	MSapapaa	179	2036	-22964	-268	-301	2036	34.5	506	272	34	234190
MSapapap:179	MSapapap	179	1968	-23032	-141	-119	1968	33.0	460	274	36	200228
MSapapp:138	MSapapp	138	1923	-23076	-93	-89	1923	33.7	433	254	34	188768
MSapp:77	MSapp	77	2250	-22749	-401	-401	2250	55.9	369	314	46	325129
MSappa:106	MSappa	106	2011	-22989	-94	-101	2011	49.7	399	308	38	255683
MSappaa:145	MSappaa	145	2200	-22799	-52	-55	2200	43.2	447	272	34	173502
MSappap:145	MSappap	145	2199	-22800	-31	-10	2199	46.0	393	276	33	156978
MSappp:106	MSappp	106	1963	-23036	-104	-107	1963	44.6	343	279	39	262615
MSapppa:149	MSapppa	149	2064	-22935	33	23	2064	36.7	402	249	34	172448
MSapppp:149	MSapppp	149	1940	-23059	-37	-42	1940	32.5	358	258	36	158731
MSp:36	MSp	36	2052	-22947	-410	-410	2052	34.5	357	422	61	647004
MSpa:54	MSpa	54	2178	-22821	-338	-338	2178	41.9	417	429	54	474363
MSpaa:76	MSpaa	76	2179	-22820	-224	-224	2179	40.4	410	440	47	427319
MSpaaa:105	MSpaaa	105	2028	-22971	-101	-104	2028	38.5	470	411	41	305858
MSpaaaa:134	MSpaaaa	134	2023	-22976	-106	-112	2023	35.0	560	392	36	257098
MSpaaaaa:169	MSpaaaaa	169	1991	-23008	-366	-374	1991	36.9	600	389	29	193485
MSpaaaap:169	MSpaaaap	169	2759	-22240	151	139	2759	32.0	567	377	32	168057
MSpaaap:134	MSpaaap	134	1970	-23029	-116	-107	1970	31.9	495	385	38	243708
MSpaaapa:172	MSpaaapa	172	2745	-22254	43	30	2745	30.5	524	372	30	147887
MSpaaapp:172	MSpaaapp	172	1981	-23018	-161	-154	1981	25.6	488	371	32	149852
MSpaap:105	MSpaap	105	1994	-23005	-113	-114	1994	44.4	412	383	39	283489
MSpaapa:142	MSpaapa	142	2615	-22384	-217	-122	2615	37.5	470	377	35	210226
MSpaapaa:180	MSpaapaa	180	2002	-22998	-845	-843	2002	35.0	514	380	26	106111
MSpaapap:180	MSpaapap	180	2617	-22383	-83	-83	2617	34.0	468	374	26	95339
MSpaapp:142	MSpaapp	142	1990	-23009	-61	-66	1990	37.3	420	369	29	132874
MSpap:76	MSpap	76	2291	-22708	-284	-285	2291	52.0	332	405	48	383069
MSpapa:103	MSpapa	103	2022	-22977	-142	-144	2022	53.0	372	414	42	324345
MSpapaa:134	MSpapaa	134	1851	-23148	-199	-191	1851	51.1	416	371	35	207082
MSpapaaa:169	MSpapaaa	169	2111	-20805	-701	-632	2111	49.3	438	358	31	112291
MSpapaap:169	MSpapaap	169	1963	-23036	-49	-52	1963	44.5	402	356	33	146154
MSpapap:134	MSpapap	134	1959	-23040	-202	-182	1959	52.8	364	359	33	176976
MSpapapa:175	MSpapapa	175	2038	-22961	-486	-580	2038	52.3	405	360	29	129284
MSpapapp:175	MSpapapp	175	1967	-23032	-454	-509	1967	53.1	365	354	28	94744
MSpapp:103	MSpapp	103	1998	-23001	-213	-213	1998	55.5	288	388	41	306771
MSpappa:140	MSpappa	140	1950	-23049	-272	-256	1950	54.8	333	355	32	168819
MSpappp:140	MSpappp	140	2055	-22944	-126	-106	2055	51.6	296	365	38	256259
MSpp:54	MSpp	54	2130	-22869	-312	-312	2130	42.0	307	432	53	508326
MSppa:77	MSppa	77	2234	-22765	-153	-157	2234	49.7	244	387	45	382117
MSppaa:106	MSppaa	106	1945	-23054	-94	-97	1945	45.8	324	398	39	287293
MSppaaa:146	MSppaaa	146	1952	-23047	-116	-89	1952	45.5	422	402	34	162617
MSppaap:146	MSppaap	146	2071	-22928	-144	-144	2071	46.2	367	394	33	154916
MSppap:106	MSppap	106	1957	-23042	-148	-145	1957	42.6	269	399	39	300030
MSppapa:146	MSppapa	146	1923	-23076	-96	-99	1923	38.0	385	427	34	186107
MSppapp:146	MSppapp	146	1918	-23081	-56	-59	1918	32.8	341	417	34	166723
MSppp:77	MSppp	77	2200	-22799	-244	-244	2200	40.8	282	445	46	492588
MSpppa:105	MSpppa	105	1906	-23093	-135	-137	1906	37.3	405	425	39	294769
MSpppaa:143	MSpppaa	143	1952	-23047	-411	-270	1952	41.3	523	416	32	151005
MSpppap:143	MSpppap	143	1928	-23071	-198	-191	1928	43.6	479	411	31	135879
MSpppp:105	MSpppp	105	1942	-23057	-110	-116	1942	40.3	350	398	40	284660
MSppppa:139	MSppppa	139	1902	-23097	-48	-51	1902	38.0	449	422	34	176000
MSppppp:139	MSppppp	139	1936	-23063	-52	-57	1936	31.7	410	414	34	177581
E:21	E	21	2057	-22942	-461	-461	2057	42.1	254	343	63	655403
Ea:37	Ea	37	2146	-22853	-439	-439	2146	42.7	339	348	62	612837
Eal:74	Eal	74	2163	-22836	-264	-268	2163	31.8	334	363	53	424132
Eala:115	Eala	115	1919	-23080	-81	-82	1919	26.1	414	365	45	246870
Ealaa:179	Ealaa	179	1972	-23027	-89	-114	1972	25.0	432	375	32	99221
Ealap:179	Ealap	179	1889	-23110	88	87	1889	25.0	390	368	32	95467
Ealp:115	Ealp	115	1916	-23083	-75	-77	1916	30.6	334	359	44	224264
Ealpa:178	Ealpa	178	1838	-23161	-281	-288	1838	38.6	377	369	31	89237
Ealpp:178	Ealpp	178	1819	-23180	-227	-221	1819	37.6	317	365	32	91094
Ear:74	Ear	74	2212	-22787	-265	-266	2212	41.2	397	322	54	465012
Eara:114	Eara	114	1913	-23086	-97	-96	1913	27.8	450	307	46	283132
Earaa:177	Earaa	177	2166	-22833	125	126	2166	18.2	443	314	33	98136
Earap:177	Earap	177	1987	-23012	-137	-150	1987	27.5	376	317	33	70097
Earp:114	Earp	114	1927	-23072	-116	-121	1927	35.3	375	308	45	233449
Earpa:178	Earpa	178	2040	-22959	8	6	2040	35.6	412	306	31	81561
Earpp:178	Earpp	178	2084	-22915	157	158	2084	35.6	344	302	31	80803
Ep:37	Ep	37	2129	-22870	-445	-447	2129	41.6	229	310	63	724821
Epl:74	Epl	74	2170	-22829	-230	-231	2170	32.9	226	341	53	437762
Epla:115	Epla	115	1883	-23116	-86	-89	1883	27.8	288	372	44	228013
Eplp:115	Eplp	115	1876	-23123	-126	-129	1876	31.6	222	340	44	238162
Epr:74	Epr	74	2182	-22817	-232	-234	2182	38.4	297	292	54	454269
Epra:116	Epra	116	1876	-23123	-91	-93	1876	28.2	310	296	46	228014
Eprp:116	Eprp	116	1916	-23083	-90	-94	1916	33.3	233	287	44	257810
P2:7	P2	7	1998	-23001	-612	-612	1998	32.7	174	321	66	1156905
C:24	C	24	2049	-22950	-456	-456	2049	23.8	250	238	65	641769
Ca:39	Ca	39	2128	-22871	-321	-323	2128	30.0	309	231	58	417142
Caa:60	Caa	60	2250	-22749	-231	-231	2250	20.6	339	215	52	282715
Caaa:90	Caaa	90	2100	-22899	-241	-246	2100	21.0	339	209	46	327997
Caaaa:124	Caaaa	124	1902	-23097	-106	-107	1902	14.3	264	242	43	202470
Caaaaa:171	Caaaaa	171	1940	-23059	-75	-75	1940	11.7	266	256	34	81905
Caaaap:171	Caaaap	171	1923	-23076	-120	-118	1923	15.7	198	279	36	113588
Caaap:124	Caaap	124	2003	-22997	-76	-81	2003	30.1	198	246	40	296409
Caaapa:168	Caaapa	168	2043	-22956	-63	-66	2043	36.8	151	287	33	150683
Caaapp:168	Caaapp	168	2145	-22854	54	54	2145	24.8	169	262	34	134531
Caap:90	Caap	90	2134	-22865	-264	-264	2134	30.5	253	203	42	333550
Caapa:129	Caapa	129	1943	-23056	-130	-143	1943	36.1	161	267	34	243843
Caapp:129	Caapp	129	1909	-23090	-157	-161	1909	45.9	168	268	38	314133
Caappd:177	Caappd	177	1998	-23001	-6	0	1998	51.7	157	290	31	129956
Caappv:177	Caappv	177	1938	-23061	18	23	1938	53.7	187	316	29	114029
Cap:60	Cap	60	2245	-22754	-289	-289	2245	36.2	268	212	51	348474
Capa:92	Capa	92	2064	-22935	-212	-219	2064	47.9	294	226	45	371839
Capaa:142	Capaa	142	2037	-22962	-93	-84	2037	51.2	295	284	40	268363
Capap:142	Capap	142	1983	-23016	-64	-71	1983	51.1	237	295	36	222479
Capp:92	Capp	92	2055	-22944	-223	-226	2055	44.4	229	232	43	353680
Cappa:136	Cappa	136	1907	-23092	-110	-115	1907	45.0	230	252	37	240902
Cappp:136	Cappp	136	1915	-23084	-35	-39	1915	49.7	199	287	35	232669
Cp:39	Cp	39	2176	-22823	-335	-335	2176	20.1	208	263	61	454654
Cpa:61	Cpa	61	2279	-22720	-339	-339	2279	14.1	233	246	54	237555
Cpaa:88	Cpaa	88	2271	-22728	-320	-320	2271	28.8	184	234	44	366250
Cpaaa:124	Cpaaa	124	1923	-23076	-67	-69	1923	31.4	142	311	40	306638
Cpaaaa:178	Cpaaaa	178	1989	-23010	-40	-51	1989	44.6	156	332	30	109250
Cpaaap:178	Cpaaap	178	1934	-23065	-27	-24	1934	34.0	140	358	30	105863
Cpaap:124	Cpaap	124	1900	-23099	-142	-146	1900	43.2	135	312	38	308485
Cpaapa:179	Cpaapa	179	1901	-23098	17	-6	1901	52.7	174	357	29	170711
Cpaapp:179	Cpaapp	179	1873	-23126	-104	-106	1873	46.5	142	358	30	120207
Cpap:88	Cpap	88	2326	-22673	-215	-217	2326	12.6	242	232	48	227237
Cpapa:122	Cpapa	122	1910	-23089	-93	-94	1910	17.2	201	287	41	212748
Cpapaa:167	Cpapaa	167	1868	-23131	-132	-133	1868	13.2	197	346	35	106544
Cpapap:167	Cpapap	167	1942	-23057	-69	-69	1942	26.7	158	337	33	121052
Cpapp:122	Cpapp	122	1861	-23138	-91	-91	1861	9.6	283	308	42	147108
Cpappd:171	Cpappd	171	1900	-23099	-57	-66	1900	11.8	234	333	32	84149
Cpappv:171	Cpappv	171	1883	-23117	-41	-38	1883	10.6	300	323	33	76906
Cpp:61	Cpp	61	2258	-22741	-329	-329	2258	31.4	157	261	51	410236
Cppa:94	Cppa	94	2051	-22948	-91	-93	2051	41.4	135	314	43	395514
Cppaa:144	Cppaa	144	1939	-23060	-53	-59	1939	49.2	216	345	35	173472
Cppap:144	Cppap	144	1931	-23068	-112	-114	1931	47.0	253	381	39	204650
Cppp:94	Cppp	94	2031	-22968	-196	-199	2031	43.9	176	269	42	324302
Cpppa:138	Cpppa	138	1876	-23123	-81	-94	1876	46.2	179	328	35	201634
Cpppp:138	Cpppp	138	1900	-23099	-91	-91	1900	38.4	187	363	37	232929
P3:24	P3	24	2006	-22993	-660	-660	2006	33.7	140	313	57	701546
D:46	D	46	2212	-22787	-512	-512	2212	38.8	140	313	52	378587
Da:77	Da	77	2254	-22745	-352	-355	2254	49.9	177	319	46	139835
Daa:118	Daa	118	1973	-23026	-100	-96	1973	47.1	262	401	36	81820
Daaa:161	Daaa	161	1996	-23003	-13	-11	1996	39.2	359	422	31	79370
Daap:161	Daap	161	2017	-22982	-119	-124	2017	46.0	315	403	32	64109
Dap:118	Dap	118	1973	-23026	-137	-141	1973	46.4	209	354	38	90242
Dapa:159	Dapa	159	2054	-22945	-10	-13	2054	39.3	310	410	33	73782
Dapp:159	Dapp	159	2022	-22977	-51	-60	2022	32.9	260	391	33	69492
Dp:77	Dp	77	2398	-22601	-304	-308	2398	53.1	245	267	44	116446
Dpa:117	Dpa	117	1903	-23096	-142	-144	1903	50.0	308	305	39	98946
Dpaa:162	Dpaa	162	1959	-23041	-59	-63	1959	38.3	352	253	31	91237
Dpap:162	Dpap	162	2088	-22911	1	-8	2088	44.7	319	279	32	107110
Dpp:117	Dpp	117	1957	-23042	-167	-172	1957	49.0	234	296	38	89720
Dppa:155	Dppa	155	2041	-22958	13	16	2041	37.1	312	274	33	86914
Dppp:155	Dppp	155	2002	-22997	-50	-56	2002	38.8	251	282	35	105886
P4:46	P4	46	2227	-22772	-382	-387	2227	52.7	234	333	48	195797
Z2:105	Z2	105	1985	-23014	-90	-92	1985	46.1	263	344	34	49178
Z3:105	Z3	105	1966	-23033	-72	-74	1966	46.9	336	338	34	59473
