# Supplementary material for: Quantitative Differences in Nuclear β-catenin and TCF Pattern Embryonic Cells in C. elegans
Source: PLoS Genet. 2015 Oct 21;11(10):e1005585. doi: 10.1371/journal.pgen.1005585 (PMC4619327; doi:10.1371/journal.pgen.1005585)
Supplement: S1 Data — For each cell analyzed, birth time is given in column 3 and the average nuclear reporter intensity over the lifetime of the cell (corrected for background) is given in column 7 (“blot”). For information on each embryo’s strain information and experimental conditions, refer to S2 Table. (ZIP) [file pgen.1005585.s005.zip › CAs/CA20111024_PM_tbx-11_pop-1i_L2.csv]

cellTime	cell	time	none	global	local	blot	cross	z	x	y	size	gweight
ABa:1	ABa	1	2247	-22752	-245	-245	2247	32.0	498	290	90	1521579
ABal:9	ABal	9	2271	-22728	-200	-197	2271	36.9	505	318	77	880164
ABala:22	ABala	22	2324	-22675	-198	-197	2324	34.0	545	263	71	737869
ABalaa:38	ABalaa	38	2648	-22351	44	49	2648	28.5	567	283	62	586664
ABalaaa:60	ABalaaa	60	6886	-18113	3977	3980	6886	33.8	566	310	55	438788
ABalaaaa:88	ABalaaaa	88	18321	-6678	12342	13011	18321	38.4	522	251	46	325092
ABalaaaal:124	ABalaaaal	124	21554	-3445	14061	15198	21554	53.2	488	243	41	214787
ABalaaaala:172	ABalaaaala	172	30043	5043	17497	19745	30043	50.4	515	239	33	122603
ABalaaaalp:172	ABalaaaalp	172	25350	350	15406	16663	25350	51.8	470	232	33	106866
ABalaaaar:124	ABalaaaar	124	20826	-4173	13583	14530	20826	52.6	436	246	41	212500
ABalaaaarl:170	ABalaaaarl	170	25439	439	15971	16979	25439	53.7	438	268	33	104485
ABalaaaarr:170	ABalaaaarr	170	25640	640	14724	17194	25640	51.7	404	235	37	159981
ABalaaap:88	ABalaaap	88	20812	-4187	15658	16002	20812	30.4	556	289	46	382448
ABalaaapa:130	ABalaaapa	130	27636	2636	18591	20334	27636	39.6	535	284	39	263151
ABalaaapal:179	ABalaaapal	179	24511	-488	14595	14898	24511	32.6	536	272	31	112989
ABalaaapar:179	ABalaaapar	179	32000	7000	17958	18979	32000	34.5	504	238	30	110327
ABalaaapp:130	ABalaaapp	130	28250	3250	16219	19257	28250	45.5	511	250	38	198976
ABalaaappl:181	ABalaaappl	181	28826	3826	17175	18941	28826	41.1	534	243	34	148137
ABalaaappr:181	ABalaaappr	181	35450	10450	21330	22800	35450	43.4	491	228	27	76137
ABalaap:60	ABalaap	60	5887	-19112	2994	3005	5887	27.3	493	342	54	338349
ABalaapa:88	ABalaapa	88	19837	-5162	14660	14840	19837	32.0	502	307	44	300451
ABalaapaa:131	ABalaapaa	131	30695	5695	21935	23156	30695	49.3	516	299	39	186257
ABalaapaaa:177	ABalaapaaa	177	37073	12073	23559	25464	37073	43.7	518	314	31	103254
ABalaapaap:177	ABalaapaap	177	36891	11891	21995	25346	36891	49.0	518	281	33	104003
ABalaapap:131	ABalaapap	131	30444	5444	20601	22297	30444	47.8	470	310	38	173157
ABalaapapa:178	ABalaapapa	178	38347	13347	28397	28853	38347	49.6	493	320	31	89572
ABalaapapp:178	ABalaapapp	178	38398	13398	24824	27154	38398	53.7	460	295	32	84296
ABalaapp:88	ABalaapp	88	16893	-8106	12119	12251	16893	29.4	447	312	46	278973
ABalaappa:124	ABalaappa	124	28148	3148	18793	20371	28148	38.7	489	287	40	222122
ABalaappaa:170	ABalaappaa	170	40641	15641	25045	26389	40641	40.8	503	289	30	93013
ABalaappap:170	ABalaappap	170	38538	13538	21373	24027	38538	39.7	468	284	31	91178
ABalaappp:124	ABalaappp	124	24921	-78	16615	18369	24921	35.5	438	305	40	208539
ABalaapppa:170	ABalaapppa	170	34744	9744	22927	23326	34744	32.4	483	298	32	105578
ABalaapppp:170	ABalaapppp	170	34209	9209	20229	23969	34209	35.9	433	282	36	134175
ABalap:38	ABalap	38	2545	-22454	32	31	2545	36.8	502	201	63	470310
ABalapa:60	ABalapa	60	6653	-18346	3770	3771	6653	30.5	548	211	55	404126
ABalapaa:87	ABalapaa	87	25117	117	19374	19938	25117	35.9	561	224	46	366133
ABalapaaa:131	ABalapaaa	131	36910	11910	26481	28722	36910	45.1	534	215	40	222545
ABalapaaaa:185	ABalapaaaa	185	43704	18704	30597	32096	43704	39.0	529	194	31	133003
ABalapaaap:185	ABalapaaap	185	38349	13349	25956	27138	38349	44.8	502	184	32	95749
ABalapaap:131	ABalapaap	131	32544	7544	22642	24631	32544	48.1	483	182	40	194653
ABalapaapa:180	ABalapaapa	180	36927	11927	26828	27909	36927	51.0	469	165	34	104307
ABalapaapp:180	ABalapaapp	180	37991	12991	22964	26577	37991	47.7	461	206	34	121535
ABalapap:87	ABalapap	87	22621	-2378	17045	17424	22621	36.4	520	187	46	332815
ABalapapa:129	ABalapapa	129	33481	8481	23340	26331	33481	41.0	512	178	42	271194
ABalapapaa:181	ABalapapaa	181	42116	17116	32134	32374	42116	37.3	513	153	32	128240
ABalapapap:181	ABalapapap	181	40682	15682	25756	28585	40682	43.1	466	178	34	133158
ABalapapp:129	ABalapapp	129	34371	9371	22237	24954	34371	35.0	503	213	41	271844
ABalapappa:184	ABalapappa	184	37372	12372	24408	24739	37372	29.1	502	189	32	132791
ABalapappp:184	ABalapappp	184	42957	17957	28342	29613	42957	36.4	464	181	31	109325
ABalapp:60	ABalapp	60	5553	-19446	2708	2718	5553	31.6	460	255	54	259705
ABalappa:88	ABalappa	88	22648	-2351	16969	17214	22648	33.8	472	253	45	239908
ABalappaa:129	ABalappaa	129	45010	20010	32645	34015	45010	31.2	483	249	37	161525
ABalappaaa:179	ABalappaaa	179	60198	35198	41045	41731	60198	26.6	497	251	29	88760
ABalappaap:179	ABalappaap	179	47098	22098	30365	31433	47098	31.8	466	243	32	81011
ABalappap:129	ABalappap	129	37867	12867	25937	27211	37867	31.6	433	237	39	166761
ABalappapa:174	ABalappapa	174	41225	16225	23543	25561	41225	35.0	439	224	32	80971
ABalappapp:174	ABalappapp	174	53790	28790	34594	36536	53790	35.7	405	239	29	70289
ABalappp:88	ABalappp	88	19877	-5122	15086	15156	19877	30.6	409	261	47	248994
ABalapppa:126	ABalapppa	126	38137	13137	26497	27776	38137	22.2	459	238	40	196786
ABalapppaa:181	ABalapppaa	181	49206	24206	33527	34306	49206	26.9	456	203	32	99036
ABalapppap:181	ABalapppap	181	50714	25714	31164	34435	50714	28.4	410	211	35	116785
ABalapppp:126	ABalapppp	126	38395	13395	26654	28653	38395	22.2	411	231	40	184478
ABalappppa:178	ABalappppa	178	49253	24253	37069	37584	49253	18.3	416	221	34	106649
ABalappppp:178	ABalappppp	178	49117	24117	29240	33232	49117	29.7	381	220	34	104910
ABalp:22	ABalp	22	2317	-22682	-241	-241	2317	29.6	464	371	70	647239
ABalpa:38	ABalpa	38	2584	-22415	-25	-25	2584	26.5	499	383	64	559984
ABalpaa:60	ABalpaa	60	5602	-19397	2681	2721	5602	38.4	506	392	55	428463
ABalpaaa:90	ABalpaaa	90	11077	-13922	6871	7120	11077	26.7	522	346	48	499829
ABalpaaaa:124	ABalpaaaa	124	9725	-15274	5286	5990	9725	29.3	574	202	44	463638
ABalpaaaaa:165	ABalpaaaaa	165	10032	-14967	5217	5903	10032	32.0	590	199	37	299652
ABalpaaaap:165	ABalpaaaap	165	10320	-14679	3795	4374	10320	28.6	552	208	35	237233
ABalpaaap:124	ABalpaaap	124	13190	-11809	7427	8624	13190	22.9	588	260	42	496369
ABalpaaapa:173	ABalpaaapa	173	12077	-12922	6859	7473	12077	27.2	610	241	34	256812
ABalpaaapp:173	ABalpaaapp	173	14234	-10765	5374	6845	14234	26.3	580	260	30	205979
ABalpaap:90	ABalpaap	90	12326	-12673	8256	8483	12326	35.6	562	339	46	456347
ABalpaapa:125	ABalpaapa	125	11672	-13328	6907	7600	11672	37.3	572	218	42	383182
ABalpaapaa:172	ABalpaapaa	172	11360	-13639	6385	6741	11360	38.2	558	178	32	165765
ABalpaapap:172	ABalpaapap	172	15681	-9318	4507	7214	15681	34.8	530	195	31	161856
ABalpaapp:125	ABalpaapp	125	12218	-12781	6997	7905	12218	31.8	592	255	40	398148
ABalpaappa:173	ABalpaappa	173	12650	-12349	5941	7512	12650	36.0	592	230	34	209524
ABalpaappp:173	ABalpaappp	173	13168	-11832	5153	6815	13168	37.4	550	233	30	137749
ABalpap:60	ABalpap	60	4931	-20068	2107	2111	4931	25.1	419	397	56	393432
ABalpapa:89	ABalpapa	89	11668	-13331	7643	7820	11668	18.1	484	365	49	464174
ABalpapaa:123	ABalpapaa	123	26850	1850	19590	20947	26850	15.3	569	266	43	462533
ABalpapaaa:169	ABalpapaaa	169	49424	24424	39658	40092	49424	20.7	594	288	35	241482
ABalpapaap:169	ABalpapaap	169	48904	23904	31454	35701	48904	14.0	563	304	36	271222
ABalpapap:123	ABalpapap	123	26129	1129	18193	19762	26129	15.7	538	302	44	427827
ABalpapapa:170	ABalpapapa	170	48453	23453	32847	36368	48453	20.1	562	326	35	244945
ABalpapapp:170	ABalpapapp	170	51321	26321	37687	39139	51321	20.3	525	354	33	208623
ABalpapp:89	ABalpapp	89	9464	-15535	5663	5789	9464	14.8	412	353	50	367866
ABalpappa:121	ABalpappa	121	20374	-4625	13591	14984	20374	7.7	520	277	46	421648
ABalpappaa:161	ABalpappaa	161	49892	24892	35437	37443	49892	7.0	542	294	37	257993
ABalpappap:161	ABalpappap	161	40550	15550	27204	29207	40550	8.9	506	318	39	246312
ABalpappp:121	ABalpappp	121	18174	-6825	12140	13110	18174	10.7	479	295	46	378236
ABalpapppa:160	ABalpapppa	160	47313	22313	31195	34076	47313	17.0	525	291	36	233682
ABalpapppp:160	ABalpapppp	160	38820	13820	26320	28106	38820	17.1	485	282	38	206186
ABalpp:38	ABalpp	38	2540	-22459	-41	-41	2540	43.8	407	383	64	427972
ABalppa:60	ABalppa	60	5180	-19819	2372	2384	5180	45.6	437	381	54	311348
ABalppaa:88	ABalppaa	88	11924	-13075	7567	7893	11924	36.0	506	379	45	407336
ABalppaaa:128	ABalppaaa	128	15332	-9667	9227	10362	15332	37.8	580	313	38	334621
ABalppaaaa:178	ABalppaaaa	178	21901	-3098	12475	14813	21901	44.3	579	294	32	174035
ABalppaaap:178	ABalppaaap	178	17318	-7681	6861	9355	17318	40.5	582	317	31	152322
ABalppaap:128	ABalppaap	128	14544	-10455	7676	8881	14544	32.2	553	338	38	333426
ABalppaapa:175	ABalppaapa	175	21453	-3546	14387	14992	21453	32.1	606	314	30	178100
ABalppaapp:175	ABalppaapp	175	19566	-5433	8775	10377	19566	30.0	575	340	32	196747
ABalppap:88	ABalppap	88	9595	-15404	5271	5599	9595	32.9	454	346	48	374661
ABalppapa:122	ABalppapa	122	12281	-12718	6028	7182	12281	24.4	555	304	41	426032
ABalppapaa:169	ABalppapaa	169	16538	-8461	8434	9168	16538	32.0	585	275	32	220692
ABalppapap:169	ABalppapap	169	16146	-8853	5520	6583	16146	25.9	555	291	33	221255
ABalppapp:122	ABalppapp	122	9031	-15968	4422	4803	9031	26.6	497	311	44	349066
ABalppappa:166	ABalppappa	166	13812	-11187	4979	5824	13812	28.4	535	313	35	240246
ABalppappp:166	ABalppappp	166	11645	-13354	653	3192	11645	33.9	504	323	35	181782
ABalppp:60	ABalppp	60	4393	-20606	1648	1654	4393	34.0	346	391	55	339958
ABalpppa:87	ABalpppa	87	10712	-14287	6783	6927	10712	28.9	415	382	47	374321
ABalpppaa:122	ABalpppaa	122	23857	-1142	17484	18458	23857	27.0	542	370	41	410780
ABalpppaaa:169	ABalpppaaa	169	40919	15919	30817	32360	40919	37.1	586	353	34	234241
ABalpppaap:169	ABalpppaap	169	47132	22132	32093	34705	47132	33.0	565	378	31	205820
ABalpppap:122	ABalpppap	122	18476	-6523	12066	13415	18476	26.0	490	381	43	439613
ABalpppapa:162	ABalpppapa	162	40659	15659	28466	29925	40659	26.0	556	367	35	298231
ABalpppapp:162	ABalpppapp	162	37817	12817	25174	27285	37817	24.3	514	392	35	295083
ABalpppp:87	ABalpppp	87	9077	-15922	5635	5677	9077	31.2	348	362	49	362682
ABalppppa:119	ABalppppa	119	18850	-6149	12801	13685	18850	31.2	449	362	41	340633
ABalppppaa:162	ABalppppaa	162	45028	20028	32724	33345	45028	33.3	505	363	31	182080
ABalppppap:162	ABalppppap	162	37428	12428	25743	26748	37428	35.8	461	364	33	170128
ABalppppp:119	ABalppppp	119	14040	-10959	9561	10043	14040	36.0	373	351	44	319651
ABalpppppa:157	ABalpppppa	157	31441	6441	21443	22608	31441	35.3	421	366	35	215736
ABalpppppp:157	ABalpppppp	157	25662	662	18855	18947	25662	37.6	363	366	38	216791
ABar:9	ABar	9	2298	-22701	-165	-166	2298	30.2	426	155	78	875160
ABara:22	ABara	22	2365	-22634	-124	-124	2365	18.0	440	174	70	496219
ABaraa:38	ABaraa	38	2577	-22422	24	23	2577	12.9	489	249	64	428768
ABaraaa:60	ABaraaa	60	5407	-19592	2563	2564	5407	13.5	524	264	56	434434
ABaraaaa:91	ABaraaaa	91	12833	-12166	8333	8676	12833	12.6	532	223	46	466043
ABaraaaaa:130	ABaraaaaa	130	13965	-11034	8713	9572	13965	28.2	548	156	41	473254
ABaraaaaaa:179	ABaraaaaaa	179	14538	-10461	9105	9605	14538	27.5	571	168	33	267623
ABaraaaaap:179	ABaraaaaap	179	13314	-11685	6069	6834	13314	27.4	537	156	32	216056
ABaraaaap:130	ABaraaaap	130	13810	-11189	5585	7576	13810	25.0	519	167	41	409193
ABaraaaapa:178	ABaraaaapa	178	14818	-10181	5666	7748	14818	20.9	548	183	33	274667
ABaraaaapp:178	ABaraaaapp	178	16399	-8600	5394	7863	16399	17.0	518	163	32	221660
ABaraaap:91	ABaraaap	91	11879	-13120	7062	7476	11879	20.8	496	218	46	439549
ABaraaapa:126	ABaraaapa	126	11445	-13554	6002	6882	11445	17.1	545	211	45	582373
ABaraaapaa:170	ABaraaapaa	170	13784	-11216	8912	9264	13784	23.1	586	206	35	382834
ABaraaapap:170	ABaraaapap	170	12809	-12190	4553	6291	12809	14.7	571	244	38	439404
ABaraaapp:126	ABaraaapp	126	12507	-12492	5763	6430	12507	22.9	506	226	40	382201
ABaraaappa:175	ABaraaappa	175	15274	-9725	5657	7155	15274	20.8	557	259	35	329471
ABaraaappp:175	ABaraaappp	175	13455	-11544	2725	4462	13455	27.0	528	238	32	204536
ABaraap:60	ABaraap	60	4341	-20658	1564	1570	4341	12.9	429	311	57	314537
ABaraapa:90	ABaraapa	90	12148	-12851	8105	8258	12148	9.6	484	238	49	444026
ABaraapaa:134	ABaraapaa	134	25235	235	18019	19240	25235	15.5	522	167	43	487528
ABaraapaaa:183	ABaraapaaa	183	39091	14091	27459	28539	39091	13.8	557	216	32	271959
ABaraapaap:183	ABaraapaap	183	34540	9540	21478	23789	34540	10.5	524	204	33	251932
ABaraapap:134	ABaraapap	134	24393	-606	14682	16399	24393	16.2	487	198	41	371529
ABaraapapa:182	ABaraapapa	182	32408	7408	21012	21480	32408	17.6	526	243	33	228014
ABaraapapp:182	ABaraapapp	182	30403	5403	16111	17817	30403	20.1	481	239	31	153806
ABaraapp:90	ABaraapp	90	9481	-15518	5842	5864	9481	12.6	407	260	49	340176
ABaraappa:125	ABaraappa	125	20719	-4280	15018	15464	20719	8.3	507	222	45	477702
ABaraappaa:171	ABaraappaa	171	34252	9252	25212	26135	34252	7.7	551	242	37	342962
ABaraappap:171	ABaraappap	171	29714	4714	20982	21532	29714	6.7	501	247	37	258811
ABaraappp:125	ABaraappp	125	18099	-6900	11784	12607	18099	11.0	451	199	46	402327
ABaraapppa:176	ABaraapppa	176	30187	5187	17455	19837	30187	10.4	494	202	37	284396
ABaraapppp:176	ABaraapppp	176	29909	4909	18585	19807	29909	14.9	460	206	35	201573
ABarap:38	ABarap	38	2545	-22454	30	28	2545	19.3	423	163	62	399501
ABarapa:61	ABarapa	61	5091	-19908	2278	2279	5091	16.5	482	180	55	381543
ABarapaa:90	ABarapaa	90	15687	-9312	10948	11176	15687	20.1	520	196	46	498792
ABarapaaa:131	ABarapaaa	131	26159	1159	18562	19947	26159	32.6	578	280	39	427084
ABarapaaaa:182	ABarapaaaa	182	37344	12344	28716	29973	37344	41.3	577	237	30	185833
ABarapaaap:182	ABarapaaap	182	33670	8670	22138	23738	33670	39.8	578	281	29	158133
ABarapaap:131	ABarapaap	131	24203	-796	14809	17183	24203	35.1	546	269	39	350805
ABarapaapa:179	ABarapaapa	179	34121	9121	21469	23332	34121	43.2	547	285	29	146046
ABarapaapp:179	ABarapaapp	179	28241	3241	17485	18656	28241	38.1	553	319	32	178284
ABarapap:90	ABarapap	90	13224	-11775	8503	8773	13224	27.3	467	163	47	448272
ABarapapa:127	ABarapapa	127	18325	-6674	9181	11253	18325	26.4	487	168	40	367172
ABarapapaa:179	ABarapapaa	179	25750	750	14139	15572	25750	21.8	520	191	35	298696
ABarapapap:179	ABarapapap	179	26997	1997	11856	14752	26997	23.3	482	195	32	173581
ABarapapp:127	ABarapapp	127	17476	-7523	9826	10583	17476	35.2	450	157	41	363336
ABarapappa:174	ABarapappa	174	26013	1013	11356	12978	26013	24.0	471	152	31	171966
ABarapappp:174	ABarapappp	174	23560	-1439	10494	11702	23560	29.0	435	147	33	181145
ABarapp:61	ABarapp	61	4093	-20906	1393	1412	4093	15.1	387	236	56	262568
ABarappa:89	ABarappa	89	13370	-11629	8932	9037	13370	24.3	418	198	46	313261
ABarappaa:129	ABarappaa	129	36578	11578	26195	27600	36578	26.0	452	172	39	309046
ABarappaaa:175	ABarappaaa	175	67113	42113	52637	53056	67113	14.1	486	155	33	201731
ABarappaap:175	ABarappaap	175	58810	33810	38057	39651	58810	19.5	441	150	31	141660
ABarappap:129	ABarappap	129	32717	7717	22098	24058	32717	28.0	404	158	40	315121
ABarappapa:172	ABarappapa	172	58673	33673	43070	44409	58673	15.8	451	113	35	231376
ABarappapp:172	ABarappapp	172	57354	32354	39547	41643	57354	20.2	409	123	33	202187
ABarappp:89	ABarappp	89	11912	-13087	7816	7913	11912	23.3	357	214	46	298542
ABarapppa:124	ABarapppa	124	35385	10385	23152	25796	35385	22.9	392	194	41	306829
ABarapppaa:179	ABarapppaa	179	64498	39498	46564	47916	64498	22.5	417	174	32	158418
ABarapppap:179	ABarapppap	179	58538	33538	39476	42212	58538	26.0	373	178	35	181145
ABarapppp:124	ABarapppp	124	26745	1745	18859	20105	26745	24.3	346	177	42	315158
ABarappppa:168	ABarappppa	168	54675	29675	39386	41801	54675	19.6	358	164	35	210837
ABarappppp:168	ABarappppp	168	50160	25160	37835	38760	50160	25.9	330	145	36	230314
ABarp:22	ABarp	22	2327	-22672	-161	-162	2327	46.0	355	135	70	476964
ABarpa:38	ABarpa	38	2485	-22514	-12	-11	2485	46.8	431	140	63	396050
ABarpaa:60	ABarpaa	60	5555	-19444	2743	2743	5555	36.5	496	148	54	396235
ABarpaaa:87	ABarpaaa	87	21057	-3943	16429	16512	21057	34.8	500	132	45	403257
ABarpaaaa:127	ABarpaaaa	127	27014	2014	18824	20364	27014	48.8	452	161	40	235996
ABarpaaaaa:179	ABarpaaaaa	179	33257	8257	22390	22807	33257	42.2	439	141	29	105265
ABarpaaaap:179	ABarpaaaap	179	35042	10042	22794	25436	35042	48.7	425	168	31	99266
ABarpaaap:127	ABarpaaap	127	30418	5418	20988	21793	30418	42.8	412	178	37	202154
ABarpaaapa:179	ABarpaaapa	179	34823	9823	19557	21456	34823	35.9	431	174	28	91398
ABarpaaapp:179	ABarpaaapp	179	39051	14051	22081	25046	39051	40.9	390	187	31	118477
ABarpaap:87	ABarpaap	87	15817	-9182	10806	11235	15817	40.6	456	160	46	333124
ABarpaapa:121	ABarpaapa	121	22106	-2893	13619	15278	22106	43.9	447	208	41	263191
ABarpaapaa:167	ABarpaapaa	167	35214	10214	21667	23583	35214	41.7	466	230	33	159341
ABarpaapap:167	ABarpaapap	167	28403	3403	14899	17664	28403	45.2	422	229	35	152505
ABarpaapp:121	ABarpaapp	121	21206	-3793	14139	14997	21206	47.8	395	213	41	247700
ABarpaappa:166	ABarpaappa	166	29186	4186	14967	18196	29186	46.9	389	234	35	150330
ABarpaappp:166	ABarpaappp	166	30540	5540	18157	19815	30540	44.8	347	226	34	144224
ABarpap:60	ABarpap	60	4774	-20225	2005	2013	4774	39.0	411	200	55	309855
ABarpapa:88	ABarpapa	88	17884	-7115	12571	12864	17884	41.7	440	229	46	284562
ABarpapaa:127	ABarpapaa	127	36541	11541	25746	27747	36541	46.4	468	259	37	182799
ABarpapaaa:172	ABarpapaaa	172	49775	24775	35276	38187	49775	51.9	508	263	32	103028
ABarpapaap:172	ABarpapaap	172	42291	17291	26895	29537	42291	47.4	465	279	34	107615
ABarpapap:127	ABarpapap	127	32293	7293	21910	23888	32293	43.9	424	286	40	211818
ABarpapapa:174	ABarpapapa	174	43052	18052	30188	30599	43052	39.8	471	327	30	91551
ABarpapapp:174	ABarpapapp	174	42852	17852	24067	26664	42852	47.2	432	298	31	94237
ABarpapp:88	ABarpapp	88	15700	-9299	11246	11371	15700	41.8	370	252	47	295144
ABarpappa:125	ABarpappa	125	35237	10237	23021	25689	35237	38.4	410	278	39	227603
ABarpappaa:181	ABarpappaa	181	60176	35176	39912	44515	60176	41.6	435	288	31	132448
ABarpappap:181	ABarpappap	181	43932	18932	28493	30973	43932	43.0	400	271	33	109033
ABarpappp:125	ABarpappp	125	28352	3352	20329	21678	28352	40.2	359	269	41	248381
ABarpapppa:173	ABarpapppa	173	37773	12773	20916	24657	37773	41.0	382	256	35	137084
ABarpapppp:173	ABarpapppp	173	36080	11080	24396	26816	36080	42.0	341	265	34	119355
ABarpp:38	ABarpp	38	2530	-22469	27	26	2530	47.6	309	129	63	376093
ABarppa:61	ABarppa	61	5753	-19246	2820	2833	5753	43.6	416	110	54	354601
ABarppaa:90	ABarppaa	90	20645	-4354	15751	16130	20645	48.8	431	127	47	367462
ABarppaaa:131	ABarppaaa	131	34050	9050	25012	26385	34050	51.6	404	183	40	244478
ABarppaaaa:180	ABarppaaaa	180	48007	23007	31406	34232	48007	47.4	397	173	30	124236
ABarppaaap:180	ABarppaaap	180	40803	15803	26720	28939	40803	49.2	360	171	31	114588
ABarppaap:131	ABarppaap	131	32732	7732	22829	25452	32732	50.6	352	179	41	254523
ABarppaapa:179	ABarppaapa	179	36778	11778	24436	26586	36778	50.5	332	188	34	124280
ABarppaapp:179	ABarppaapp	179	37175	12175	26809	27366	37175	50.5	286	183	34	125536
ABarppap:90	ABarppap	90	17924	-7075	13335	13560	17924	50.6	369	146	48	340872
ABarppapa:129	ABarppapa	129	31434	6434	21047	24229	31434	47.9	320	171	41	274887
ABarppapaa:183	ABarppapaa	183	37695	12695	28038	28587	37695	44.1	324	149	35	172552
ABarppapap:183	ABarppapap	183	38930	13930	26237	29810	38930	45.0	267	137	34	165032
ABarppapp:129	ABarppapp	129	29408	4408	21740	23293	29408	47.7	275	178	42	270249
ABarppappa:182	ABarppappa	182	40968	15968	29248	31683	40968	45.8	242	152	33	144543
ABarppappp:182	ABarppappp	182	39615	14615	28527	29295	39615	45.6	199	129	34	164777
ABarppp:61	ABarppp	61	4961	-20038	2201	2217	4961	40.6	345	136	55	325093
ABarpppa:87	ABarpppa	87	18071	-6928	13175	13519	18071	39.1	372	178	46	311577
ABarpppaa:126	ABarpppaa	126	35372	10372	23668	25348	35372	34.4	387	222	39	228566
ABarpppaaa:181	ABarpppaaa	181	63700	38700	41964	44683	63700	35.4	397	189	29	110805
ABarpppaap:181	ABarpppaap	181	43572	18572	27928	29438	43572	38.2	356	210	32	97378
ABarpppap:126	ABarpppap	126	30980	5980	21639	23340	30980	37.3	345	204	41	233724
ABarpppapa:175	ABarpppapa	175	42772	17772	28628	29744	42772	36.1	348	181	31	101419
ABarpppapp:175	ABarpppapp	175	44172	19172	33128	34422	44172	40.8	303	203	32	100375
ABarpppp:87	ABarpppp	87	17115	-7884	12618	12894	17115	44.4	313	204	47	303053
ABarppppa:126	ABarppppa	126	31660	6660	22841	24647	31660	40.0	316	240	41	244525
ABarppppaa:174	ABarppppaa	174	41503	16503	29676	32321	41503	42.8	306	244	34	122646
ABarppppap:174	ABarppppap	174	40493	15493	30029	31707	40493	42.7	263	206	34	126253
ABarppppp:126	ABarppppp	126	28804	3804	21769	22805	28804	42.6	265	236	42	252579
ABarpppppa:175	ABarpppppa	175	41035	16035	29154	31927	41035	45.1	262	244	36	138865
ABarpppppp:175	ABarpppppp	175	42994	17994	33577	34063	42994	41.8	219	245	34	121081
ABp:1	ABp	1	2246	-22754	-239	-239	2246	32.5	308	140	87	1242574
ABpl:10	ABpl	10	2303	-22696	-218	-218	2303	48.8	327	255	78	677646
ABpla:22	ABpla	22	2320	-22679	-226	-226	2320	51.6	419	259	71	460200
ABplaa:37	ABplaa	37	2508	-22491	-87	-87	2508	51.7	476	283	62	365234
ABplaaa:60	ABplaaa	60	4681	-20318	1982	1982	4681	47.6	524	258	55	370240
ABplaaaa:89	ABplaaaa	89	13307	-11692	9257	9361	13307	44.5	549	307	46	409230
ABplaaaaa:124	ABplaaaaa	124	15662	-9337	9342	10413	15662	40.6	542	354	41	374637
ABplaaaaaa:172	ABplaaaaaa	172	18837	-6163	9967	11367	18837	40.6	550	346	31	168162
ABplaaaaap:172	ABplaaaaap	172	18989	-6010	8012	9404	18989	39.1	534	379	33	209846
ABplaaaap:124	ABplaaaap	124	15017	-9982	7865	9430	15017	44.8	498	370	41	338586
ABplaaaapa:169	ABplaaaapa	169	17878	-7121	9567	10723	17878	43.5	514	369	33	199842
ABplaaaapp:169	ABplaaaapp	169	17831	-7168	6603	8361	17831	41.5	484	394	34	208873
ABplaaap:89	ABplaaap	89	11228	-13771	7015	7228	11228	50.7	487	295	46	316334
ABplaaapa:122	ABplaaapa	122	14803	-10196	7982	9633	14803	45.1	461	379	41	323336
ABplaaapaa:166	ABplaaapaa	166	17611	-7388	8664	10077	17611	45.0	461	387	33	183561
ABplaaapap:166	ABplaaapap	166	17246	-7753	7055	9523	17246	40.8	431	410	35	219283
ABplaaapp:122	ABplaaapp	122	12776	-12223	7655	8640	12776	47.0	409	389	42	330351
ABplaaappa:165	ABplaaappa	165	17064	-7935	8537	10568	17064	43.1	410	401	36	242037
ABplaaappp:165	ABplaaappp	165	12811	-12188	6539	7395	12811	47.2	382	388	37	218474
ABplaap:60	ABplaap	60	4204	-20795	1506	1507	4204	51.1	435	296	55	298164
ABplaapa:88	ABplaapa	88	15803	-9196	11645	11741	15803	43.8	496	359	47	438436
ABplaapaa:126	ABplaapaa	126	33617	8617	25916	26968	33617	35.2	522	394	40	393186
ABplaapaaa:170	ABplaapaaa	170	50634	25634	33999	37036	50634	31.3	536	402	31	211213
ABplaapaap:170	ABplaapaap	170	44252	19252	29582	31837	44252	35.0	505	411	32	197036
ABplaapap:126	ABplaapap	126	27216	2216	20076	21360	27216	35.8	469	394	43	448379
ABplaapapa:168	ABplaapapa	168	41751	16751	27390	29442	41751	28.7	488	403	34	267862
ABplaapapp:168	ABplaapapp	168	37205	12205	27263	28084	37205	33.8	453	412	34	222688
ABplaapp:88	ABplaapp	88	12774	-12225	8330	8720	12774	50.0	427	302	46	313562
ABplaappa:123	ABplaappa	123	25031	31	18167	19248	25031	44.0	415	349	42	302485
ABplaappaa:166	ABplaappaa	166	41461	16461	28488	29925	41461	42.6	428	348	30	130913
ABplaappap:166	ABplaappap	166	31939	6939	16803	20618	31939	45.4	400	324	34	143929
ABplaappp:123	ABplaappp	123	22512	-2487	16319	17432	22512	50.8	355	350	42	272898
ABplaapppa:165	ABplaapppa	165	31969	6969	19616	22917	31969	46.2	368	318	36	168257
ABplaapppp:165	ABplaapppp	165	33370	8370	24316	25078	33370	50.3	317	373	34	155409
ABplap:37	ABplap	37	2440	-22559	-76	-76	2440	53.3	351	252	61	316188
ABplapa:59	ABplapa	59	4321	-20678	1552	1555	4321	54.2	432	199	55	308835
ABplapaa:88	ABplapaa	88	12510	-12489	8200	8357	12510	51.6	470	246	46	353691
ABplapaaa:130	ABplapaaa	130	15283	-9716	9243	9926	15283	51.8	440	342	41	304882
ABplapaaaa:176	ABplapaaaa	176	18981	-6018	9715	10356	18981	46.8	463	356	30	154766
ABplapaaap:176	ABplapaaap	176	21374	-3625	10401	12424	21374	50.6	425	346	32	166323
ABplapaap:130	ABplapaap	130	14871	-10128	7842	9379	14871	53.4	388	336	42	299689
ABplapaapa:174	ABplapaapa	174	16138	-8861	7301	8603	16138	53.2	392	347	34	159996
ABplapaapp:174	ABplapaapp	174	16931	-8068	8838	9910	16931	53.1	356	351	33	161281
ABplapap:88	ABplapap	88	10772	-14227	6730	6806	10772	53.0	403	223	48	363073
ABplapapa:125	ABplapapa	125	13842	-11157	7775	8913	13842	52.2	359	259	42	314935
ABplapapaa:173	ABplapapaa	173	17129	-7870	8722	9893	17129	51.0	362	284	34	180485
ABplapapap:173	ABplapapap	173	17206	-7793	9459	10426	17206	50.2	306	265	33	163387
ABplapapp:125	ABplapapp	125	14106	-10893	8593	9038	14106	51.1	301	245	42	326892
ABplapappa:172	ABplapappa	172	17172	-7827	8269	9984	17172	51.8	274	239	37	201658
ABplapappp:172	ABplapappp	172	16491	-8509	9206	9734	16491	51.3	243	196	35	183230
ABplapp:59	ABplapp	59	3929	-21070	1264	1261	3929	53.4	345	260	56	317870
ABplappa:86	ABplappa	86	13630	-11369	9393	9608	13630	53.1	372	288	46	350638
ABplappaa:126	ABplappaa	126	28906	3906	19239	21671	28906	51.5	336	308	40	307864
ABplappaaa:177	ABplappaaa	177	40945	15945	29959	32173	40945	45.9	347	341	33	186210
ABplappaap:177	ABplappaap	177	36003	11003	25446	27837	36003	49.1	320	310	34	168820
ABplappap:126	ABplappap	126	29261	4261	19626	22205	29261	49.1	299	313	40	309179
ABplappapa:179	ABplappapa	179	39451	14451	26834	29402	39451	48.6	303	339	32	162443
ABplappapp:179	ABplappapp	179	33574	8574	24024	26157	33574	47.7	269	316	33	151883
ABplappp:86	ABplappp	86	12423	-12576	8863	8939	12423	52.0	299	263	49	386250
ABplapppa:122	ABplapppa	122	26388	1388	20143	20975	26388	50.8	254	294	41	315157
ABplapppaa:172	ABplapppaa	172	36561	11561	26082	28443	36561	51.4	255	306	35	179515
ABplapppap:172	ABplapppap	172	38685	13685	26273	29429	38685	51.0	226	278	34	162926
ABplapppp:122	ABplapppp	122	24925	-74	20048	20341	24925	50.7	201	268	43	348182
ABplappppa:170	ABplappppa	170	39081	14081	26628	29671	39081	51.0	200	263	34	176439
ABplappppp:170	ABplappppp	170	36891	11891	27456	29033	36891	47.7	168	250	36	214753
ABplp:22	ABplp	22	2301	-22699	-227	-227	2301	46.8	287	366	70	510884
ABplpa:37	ABplpa	37	2476	-22523	-30	-30	2476	47.2	309	393	61	395457
ABplpaa:60	ABplpaa	60	3873	-21126	1127	1127	3873	52.9	361	372	54	335283
ABplpaaa:89	ABplpaaa	89	8307	-16692	4769	4994	8307	43.8	429	394	45	479223
ABplpaaaa:131	ABplpaaaa	131	8914	-16085	3078	4631	8914	29.2	447	403	43	573889
ABplpaaaaa:174	ABplpaaaaa	174	9440	-15559	2534	3540	9440	21.6	472	380	34	306762
ABplpaaaap:174	ABplpaaaap	174	10222	-14777	333	2151	10222	28.1	445	389	34	307861
ABplpaaap:131	ABplpaaap	131	7875	-17124	2082	3823	7875	30.5	409	411	42	534088
ABplpaaapa:176	ABplpaaapa	176	8252	-16747	3851	4399	8252	23.0	430	409	34	314706
ABplpaaapp:176	ABplpaaapp	176	8384	-16615	608	2758	8384	28.1	407	405	36	342326
ABplpaap:89	ABplpaap	89	6823	-18176	3430	3599	6823	48.6	371	360	47	409807
ABplpaapa:125	ABplpaapa	125	7712	-17287	2815	3790	7712	39.0	379	409	41	453239
ABplpaapaa:173	ABplpaapaa	173	8375	-16624	2061	3357	8375	35.7	401	420	32	229174
ABplpaapap:173	ABplpaapap	173	8300	-16699	2502	3190	8300	39.4	364	420	33	229627
ABplpaapp:125	ABplpaapp	125	6585	-18414	1746	2730	6585	43.9	337	382	43	390811
ABplpaappa:168	ABplpaappa	168	7533	-17466	2626	3201	7533	47.3	347	405	33	182592
ABplpaappp:168	ABplpaappp	168	8093	-16906	133	2102	8093	41.8	318	380	35	226226
ABplpap:60	ABplpap	60	3875	-21124	1207	1210	3875	37.3	269	403	55	436332
ABplpapa:88	ABplpapa	88	9296	-15703	5907	5937	9296	39.8	367	414	46	505093
ABplpapaa:126	ABplpapaa	126	15756	-9243	10860	11435	15756	29.0	378	417	42	538996
ABplpapaaa:172	ABplpapaaa	172	19692	-5307	11245	12965	19692	28.7	380	412	36	403387
ABplpapaap:172	ABplpapaap	172	17909	-7090	9235	11795	17909	30.3	355	416	40	389525
ABplpapap:126	ABplpapap	126	13930	-11069	9668	9991	13930	36.4	325	418	42	439422
ABplpapapa:169	ABplpapapa	169	18510	-6489	11107	12996	18510	32.3	330	420	36	293470
ABplpapapp:169	ABplpapapp	169	16753	-8246	10347	11286	16753	38.5	314	412	37	266848
ABplpapp:88	ABplpapp	88	8482	-16517	4977	5118	8482	40.9	299	402	48	491980
ABplpappa:123	ABplpappa	123	13905	-11094	9356	9896	13905	43.9	291	398	42	372720
ABplpappaa:174	ABplpappaa	174	19502	-5498	12671	13709	19502	45.7	292	394	35	215038
ABplpappap:174	ABplpappap	174	19244	-5755	12993	13988	19244	48.2	243	395	34	175158
ABplpappp:123	ABplpappp	123	13011	-11988	8441	9154	13011	45.3	242	393	42	342717
ABplpapppa:169	ABplpapppa	169	20113	-4886	13753	14493	20113	49.6	220	380	35	202232
ABplpapppp:169	ABplpapppp	169	17582	-7417	10986	11824	17582	52.5	198	332	36	178007
ABplpp:37	ABplpp	37	2448	-22551	-68	-69	2448	46.5	198	378	62	442407
ABplppa:60	ABplppa	60	4105	-20894	1360	1361	4105	53.7	264	366	55	329400
ABplppaa:89	ABplppaa	89	8317	-16682	4580	4816	8317	52.9	319	367	45	239071
ABplppaaa:128	ABplppaaa	128	10198	-14801	3985	5248	10198	53.3	289	360	42	336077
ABplppaaaa:179	ABplppaaaa	179	10494	-14505	1465	4070	10494	53.5	283	369	34	170795
ABplppaaap:179	ABplppaaap	179	12636	-12363	6982	7389	12636	51.6	246	357	29	144705
ABplppaap:128	ABplppaap	128	9985	-15014	4164	5680	9985	45.9	264	353	40	343264
ABplppaapa:176	ABplppaapa	176	10353	-14646	4638	5517	10353	42.4	259	372	34	195196
ABplppaapp:176	ABplppaapp	176	12554	-12445	6021	6876	12554	43.1	219	377	32	201060
ABplppap:89	ABplppap	89	8323	-16676	4821	5035	8323	50.8	271	343	45	348665
ABplppapa:127	ABplppapa	127	8972	-16027	3835	4886	8972	46.5	226	343	41	330175
ABplppapaa:173	ABplppapaa	173	10028	-14971	4378	4979	10028	44.5	228	334	33	178880
ABplppapap:173	ABplppapap	173	15018	-9981	4048	6476	15018	46.0	186	320	32	150269
ABplppapp:127	ABplppapp	127	10045	-14955	5253	6112	10045	42.6	177	368	42	410405
ABplppappa:177	ABplppappa	177	13538	-11461	5444	5777	13538	45.2	173	369	31	175266
ABplppappp:177	ABplppappp	177	12150	-12849	6112	6376	12150	45.7	132	352	33	193356
ABplppp:60	ABplppp	60	4264	-20735	1599	1602	4264	44.3	185	390	55	432296
ABplpppa:89	ABplpppa	89	10612	-14387	7038	7146	10612	48.1	247	393	45	383459
ABplpppaa:121	ABplpppaa	121	16028	-8971	10803	11765	16028	44.7	198	381	41	371747
ABplpppaaa:167	ABplpppaaa	167	21510	-3489	12374	14222	21510	49.5	166	322	36	212234
ABplpppaap:167	ABplpppaap	167	28047	3047	16076	18152	28047	45.1	143	309	32	194323
ABplpppap:121	ABplpppap	121	16872	-8127	11506	12146	16872	45.5	149	367	41	372319
ABplpppapa:167	ABplpppapa	167	22188	-2811	11906	14001	22188	44.6	111	322	38	256788
ABplpppapp:167	ABplpppapp	167	31003	6003	20632	22619	31003	39.5	79	322	33	255057
ABplpppp:89	ABplpppp	89	10143	-14856	6751	6812	10143	47.2	182	380	48	463506
ABplppppa:122	ABplppppa	122	16146	-8853	10392	11189	16146	51.0	163	325	42	357575
ABplppppaa:167	ABplppppaa	167	22873	-2126	13797	15556	22873	51.8	145	285	35	214966
ABplppppap:167	ABplppppap	167	22587	-2413	14165	15523	22587	47.4	122	264	35	230525
ABplppppp:122	ABplppppp	122	14756	-10243	9640	10275	14756	49.6	124	283	44	404719
ABplpppppa:165	ABplpppppa	165	21008	-3991	12482	14343	21008	44.5	92	256	39	332626
ABplpppppp:165	ABplpppppp	165	24780	-219	15341	17559	24780	39.2	79	275	38	379181
ABpr:10	ABpr	10	2295	-22704	-173	-173	2295	20.1	225	132	76	783716
ABpra:22	ABpra	22	2307	-22692	-181	-181	2307	24.2	275	95	71	611410
ABpraa:37	ABpraa	37	2475	-22524	-55	-56	2475	25.3	349	91	64	509098
ABpraaa:59	ABpraaa	59	4219	-20780	1502	1505	4219	21.6	425	113	57	428811
ABpraaaa:87	ABpraaaa	87	10019	-14980	6301	6369	10019	17.4	455	125	47	492784
ABpraaaaa:124	ABpraaaaa	124	11843	-13156	6329	7199	11843	37.8	466	117	40	415819
ABpraaaaaa:169	ABpraaaaaa	169	13603	-11396	4220	5767	13603	30.0	493	146	34	288831
ABpraaaaap:169	ABpraaaaap	169	12272	-12727	4628	5673	12272	34.0	477	123	35	305678
ABpraaaap:124	ABpraaaap	124	12422	-12577	7197	7881	12422	32.2	446	94	40	469733
ABpraaaapa:171	ABpraaaapa	171	14148	-10851	7552	8147	14148	36.4	464	94	30	225616
ABpraaaapp:171	ABpraaaapp	171	12987	-12012	6428	7105	12987	37.3	429	89	32	226079
ABpraaap:87	ABpraaap	87	9008	-15991	5244	5314	9008	27.2	406	110	48	480085
ABpraaapa:121	ABpraaapa	121	10329	-14670	5514	6098	10329	40.3	427	103	42	441996
ABpraaapaa:167	ABpraaapaa	167	10736	-14263	4466	5058	10736	40.5	458	134	33	210054
ABpraaapap:167	ABpraaapap	167	11131	-13868	5833	6255	11131	45.7	421	117	35	252562
ABpraaapp:121	ABpraaapp	121	10966	-14033	5993	6507	10966	31.9	398	83	40	480420
ABpraaappa:163	ABpraaappa	163	13093	-11906	4379	5820	13093	36.9	406	119	32	215155
ABpraaappp:163	ABpraaappp	163	10780	-14219	5708	6215	10780	43.3	376	99	37	303140
ABpraap:59	ABpraap	59	3558	-21441	866	866	3558	13.2	335	147	57	321737
ABpraapa:86	ABpraapa	86	10015	-14984	6224	6327	10015	12.9	389	116	47	425979
ABpraapaa:124	ABpraapaa	124	21062	-3937	15426	16267	21062	23.5	452	97	42	479164
ABpraapaaa:170	ABpraapaaa	170	31089	6089	19576	21200	31089	23.4	492	118	32	240839
ABpraapaap:170	ABpraapaap	170	30479	5479	18628	20869	30479	27.7	468	97	34	266243
ABpraapap:124	ABpraapap	124	18833	-6166	12454	13590	18833	22.5	404	95	43	512619
ABpraapapa:167	ABpraapapa	167	27763	2763	14465	16949	27763	25.7	443	95	35	291599
ABpraapapp:167	ABpraapapp	167	24075	-924	13612	14599	24075	29.3	407	111	35	264247
ABpraapp:86	ABpraapp	86	8681	-16318	4985	5117	8681	14.9	340	161	49	359176
ABpraappa:122	ABpraappa	122	17733	-7266	11450	11950	17733	34.9	400	140	39	307752
ABpraappaa:170	ABpraappaa	170	31021	6021	18560	19671	31021	37.2	409	151	30	165745
ABpraappap:170	ABpraappap	170	24708	-291	15231	16076	24708	41.1	370	149	34	184547
ABpraappp:122	ABpraappp	122	17671	-7328	11674	12122	17671	28.8	359	130	41	383364
ABpraapppa:169	ABpraapppa	169	25390	390	13512	15056	25390	32.4	375	146	35	231807
ABpraapppp:169	ABpraapppp	169	25954	954	16780	17435	25954	38.0	329	146	33	187345
ABprap:37	ABprap	37	2455	-22544	-56	-56	2455	35.5	220	99	62	463687
ABprapa:60	ABprapa	60	4937	-20062	2172	2177	4937	31.8	320	72	53	387693
ABprapaa:89	ABprapaa	89	11417	-13582	7693	7732	11417	38.4	385	86	45	352708
ABprapaaa:127	ABprapaaa	127	12474	-12525	7749	8351	12474	44.6	361	117	41	297781
ABprapaaaa:172	ABprapaaaa	172	14030	-10969	8722	8941	14030	50.5	382	130	34	161771
ABprapaaap:172	ABprapaaap	172	15410	-9589	9063	9573	15410	46.5	340	115	33	170394
ABprapaap:127	ABprapaap	127	14234	-10765	8888	9781	14234	41.7	321	96	39	316725
ABprapaapa:173	ABprapaapa	173	16518	-8481	9883	10611	16518	40.3	340	94	31	189665
ABprapaapp:173	ABprapaapp	173	15550	-9449	9229	9684	15550	37.3	299	81	32	184549
ABprapap:89	ABprapap	89	10221	-14778	6054	6337	10221	37.8	329	116	45	319331
ABprapapa:124	ABprapapa	124	13097	-11902	7223	8466	13097	42.9	301	127	40	293865
ABprapapaa:175	ABprapapaa	175	14314	-10685	7659	8645	14314	42.4	302	107	33	184034
ABprapapap:175	ABprapapap	175	15201	-9798	6987	8971	15201	40.5	264	114	35	221876
ABprapapp:124	ABprapapp	124	12110	-12889	6457	7539	12110	43.3	260	120	40	316717
ABprapappa:172	ABprapappa	172	14128	-10871	6699	7950	14128	35.1	258	115	34	235756
ABprapappp:172	ABprapappp	172	14206	-10793	5966	7377	14206	38.1	222	125	34	200346
ABprapp:60	ABprapp	60	4513	-20486	1805	1814	4513	37.5	219	102	53	341380
ABprappa:87	ABprappa	87	13340	-11659	9350	9525	13340	40.9	290	82	46	400496
ABprappaa:124	ABprappaa	124	24481	-518	18972	19711	24481	37.7	270	77	41	418370
ABprappaaa:169	ABprappaaa	169	34599	9599	24997	25800	34599	30.9	273	75	32	225953
ABprappaap:169	ABprappaap	169	36891	11891	26932	28223	36891	34.8	243	70	32	218652
ABprappap:124	ABprappap	124	21580	-3419	14442	16216	21580	40.1	220	91	42	407297
ABprappapa:167	ABprappapa	167	30722	5722	21200	22298	30722	39.2	215	87	34	232754
ABprappapp:167	ABprappapp	167	33837	8837	23891	25152	33837	42.2	181	112	33	206564
ABprappp:87	ABprappp	87	12274	-12725	8687	8736	12274	46.5	231	119	47	373122
ABprapppa:122	ABprapppa	122	22454	-2545	15633	16963	22454	34.6	190	93	43	496703
ABprapppaa:166	ABprapppaa	166	33190	8190	21718	24195	33190	32.2	184	97	35	299315
ABprapppap:166	ABprapppap	166	30248	5248	18267	22157	30248	35.7	153	113	38	357339
ABprapppp:122	ABprapppp	122	19950	-5049	14718	15590	19950	44.0	181	120	43	393214
ABprappppa:164	ABprappppa	164	30230	5230	19332	22169	30230	40.7	150	132	36	270789
ABprappppp:164	ABprappppp	164	28259	3259	21071	21825	28259	43.4	123	167	37	247749
ABprp:22	ABprp	22	2339	-22660	-190	-190	2339	19.5	153	189	71	537081
ABprpa:37	ABprpa	37	2515	-22484	-29	-29	2515	14.8	200	131	63	417050
ABprpaa:60	ABprpaa	60	4349	-20650	1621	1621	4349	17.6	256	95	54	388956
ABprpaaa:89	ABprpaaa	89	9111	-15888	5703	5733	9111	23.8	342	71	45	488852
ABprpaaaa:124	ABprpaaaa	124	9052	-15947	5063	5440	9052	33.2	359	62	40	514077
ABprpaaaaa:169	ABprpaaaaa	169	10340	-14659	5016	5695	10340	34.5	407	69	31	257908
ABprpaaaap:169	ABprpaaaap	169	9875	-15124	4618	5483	9875	34.0	371	72	33	340368
ABprpaaap:124	ABprpaaap	124	9781	-15218	5731	6116	9781	24.3	350	72	41	573988
ABprpaaapa:168	ABprpaaapa	168	10124	-14875	5223	5899	10124	24.1	387	68	36	402608
ABprpaaapp:168	ABprpaaapp	168	10451	-14548	4345	5273	10451	27.8	365	87	34	366764
ABprpaap:89	ABprpaap	89	8021	-16978	4280	4385	8021	26.6	299	123	45	382650
ABprpaapa:124	ABprpaapa	124	8820	-16179	3688	4587	8820	32.1	331	109	39	401222
ABprpaapaa:167	ABprpaapaa	167	10635	-14364	4329	5120	10635	34.3	347	99	31	235758
ABprpaapap:167	ABprpaapap	167	10209	-14790	2429	3410	10209	31.8	318	107	32	235454
ABprpaapp:124	ABprpaapp	124	9315	-15684	4765	5427	9315	30.2	298	76	40	492229
ABprpaappa:170	ABprpaappa	170	9813	-15186	5226	5662	9813	30.2	330	59	31	267622
ABprpaappp:170	ABprpaappp	170	10920	-14079	3640	5241	10920	27.7	304	74	31	270019
ABprpap:60	ABprpap	60	3670	-21329	973	973	3670	12.3	182	168	57	306501
ABprpapa:88	ABprpapa	88	8824	-16175	5197	5282	8824	11.7	282	120	47	424824
ABprpapaa:121	ABprpapaa	121	15370	-9629	9607	10448	15370	18.0	386	150	42	410065
ABprpapaaa:165	ABprpapaaa	165	25133	133	13352	16153	25133	14.7	408	135	36	306838
ABprpapaap:165	ABprpapaap	165	25595	595	11828	16266	25595	21.8	364	133	34	267634
ABprpapap:121	ABprpapap	121	15751	-9248	10645	11529	15751	12.3	345	121	44	497366
ABprpapapa:168	ABprpapapa	168	24264	-735	16983	17906	24264	15.0	373	98	36	333316
ABprpapapp:168	ABprpapapp	168	25570	570	17258	18855	25570	14.7	328	101	36	354418
ABprpapp:88	ABprpapp	88	8809	-16190	5269	5345	8809	14.3	222	129	49	466700
ABprpappa:121	ABprpappa	121	13809	-11190	8547	9605	13809	10.0	305	117	44	478517
ABprpappaa:163	ABprpappaa	163	20068	-4931	12547	13811	20068	8.3	327	110	37	344377
ABprpappap:163	ABprpappap	163	21194	-3805	13579	15053	21194	10.7	286	115	37	341374
ABprpappp:121	ABprpappp	121	12791	-12208	8687	8949	12791	10.0	241	120	45	477590
ABprpapppa:164	ABprpapppa	164	24201	-799	16859	18317	24201	11.9	251	122	36	306941
ABprpapppp:164	ABprpapppp	164	20787	-4212	14148	15090	20787	11.7	205	135	37	322312
ABprpp:37	ABprpp	37	2504	-22495	-51	-52	2504	28.8	113	158	62	527088
ABprppa:61	ABprppa	61	5206	-19793	2365	2366	5206	27.8	166	92	53	486345
ABprppaa:91	ABprppaa	91	10326	-14673	6764	6801	10326	22.4	274	72	46	517055
ABprppaaa:127	ABprppaaa	127	10910	-14089	6102	6908	10910	21.1	306	84	42	550673
ABprppaaaa:173	ABprppaaaa	173	11615	-13384	4774	6147	11615	21.1	346	82	35	350572
ABprppaaap:173	ABprppaaap	173	15325	-9674	7993	9711	15325	20.8	306	90	32	325951
ABprppaap:127	ABprppaap	127	10957	-14042	6002	6939	10957	21.2	263	80	41	501503
ABprppaapa:176	ABprppaapa	176	12793	-12206	5959	8031	12793	16.7	287	91	34	346758
ABprppaapp:176	ABprppaapp	176	14075	-10924	5635	7375	14075	17.5	251	96	33	312385
ABprppap:91	ABprppap	91	9103	-15896	5054	5284	9103	34.1	244	110	47	466457
ABprppapa:125	ABprppapa	125	9503	-15496	3256	4981	9503	31.8	255	107	42	465672
ABprppapaa:170	ABprppapaa	170	10357	-14642	4360	5066	10357	28.0	286	115	32	237108
ABprppapap:170	ABprppapap	170	10427	-14572	3975	5142	10427	25.0	255	120	35	294921
ABprppapp:125	ABprppapp	125	9983	-15016	4163	5362	9983	28.1	212	119	40	445553
ABprppappa:178	ABprppappa	178	11016	-13983	3553	5163	11016	24.1	236	111	36	368602
ABprppappp:178	ABprppappp	178	11999	-13000	3402	5668	11999	28.2	198	112	31	236408
ABprppp:61	ABprppp	61	4476	-20523	1733	1733	4476	25.1	101	171	57	490558
ABprpppa:89	ABprpppa	89	10890	-14109	7243	7329	10890	28.3	201	79	46	494644
ABprpppaa:122	ABprpppaa	122	16556	-8443	11505	12054	16556	24.7	219	74	42	503780
ABprpppaaa:169	ABprpppaaa	169	21088	-3911	13932	14593	21088	23.2	232	74	34	279453
ABprpppaap:169	ABprpppaap	169	26498	1498	17903	18837	26498	25.0	192	74	32	275228
ABprpppap:122	ABprpppap	122	15757	-9242	10452	11300	15757	24.5	165	88	42	525291
ABprpppapa:169	ABprpppapa	169	21120	-3879	10260	13166	21120	25.9	160	98	37	388922
ABprpppapp:169	ABprpppapp	169	25933	933	17167	18630	25933	29.0	127	110	31	264498
ABprpppp:89	ABprpppp	89	9515	-15484	6183	6238	9515	25.4	147	118	49	559592
ABprppppa:120	ABprppppa	120	13063	-11936	8772	9292	13063	15.2	189	106	46	591677
ABprppppaa:162	ABprppppaa	162	18404	-6595	11141	12648	18404	15.2	214	97	38	393498
ABprppppap:162	ABprppppap	162	20340	-4659	13919	14785	20340	18.6	173	89	38	426088
ABprppppp:120	ABprppppp	120	13263	-11736	9203	9591	13263	23.8	126	124	44	535073
ABprpppppa:167	ABprpppppa	167	20803	-4196	14015	14890	20803	20.7	138	121	36	364087
ABprpppppp:167	ABprpppppp	167	16599	-8400	11473	12062	16599	21.1	101	147	40	398697
P1:-19	P1	-19	2382	-22618	-97	-97	2382	29.0	122	280	62	199785
EMS:2	EMS	2	2236	-22763	-222	-222	2236	34.0	248	367	84	1271308
MS:12	MS	12	2331	-22668	-128	-128	2331	19.2	338	312	77	621653
MSa:27	MSa	27	2315	-22684	-176	-176	2315	22.3	379	334	73	564552
MSaa:51	MSaa	51	2508	-22491	-15	-9	2508	29.3	401	316	62	367452
MSaaa:76	MSaaa	76	4550	-20449	1389	1500	4550	23.8	383	324	53	291706
MSaaaa:119	MSaaaa	119	8716	-16283	4743	5074	8716	17.5	453	333	48	323382
MSaaaaa:159	MSaaaaa	159	12936	-12063	6209	6840	12936	22.6	484	332	39	169445
MSaaaap:159	MSaaaap	159	12303	-12696	6909	7494	12303	16.7	441	336	40	172074
MSaaap:119	MSaaap	119	7364	-17635	3998	4114	7364	9.9	401	298	48	236158
MSaaapa:160	MSaaapa	160	11605	-13394	5029	5846	11605	10.1	457	268	39	147261
MSaaapp:160	MSaaapp	160	10540	-14459	6056	6254	10540	7.1	415	293	38	124479
MSaap:76	MSaap	76	4261	-20738	1406	1426	4261	25.9	303	306	53	264888
MSaapa:118	MSaapa	118	7885	-17114	4551	4653	7885	10.2	394	353	48	246120
MSaapaa:163	MSaapaa	163	12883	-12116	5923	7369	12883	9.7	478	354	39	157038
MSaapap:163	MSaapap	163	11665	-13334	6851	7169	11665	12.0	409	364	38	129301
MSaapp:118	MSaapp	118	7553	-17446	3996	4201	7553	10.2	320	332	50	230953
MSaappa:172	MSaappa	172	10821	-14179	6236	6495	10821	7.4	379	349	39	122431
MSaappp:172	MSaappp	172	10886	-14113	6246	6597	10886	9.4	332	314	37	88851
MSap:51	MSap	51	2553	-22446	51	53	2553	28.2	314	319	61	317818
MSapa:79	MSapa	79	7509	-17490	4324	4389	7509	32.5	280	363	52	336673
MSapaa:122	MSapaa	122	16010	-8989	11627	11803	16010	22.1	364	373	46	276341
MSapaaa:166	MSapaaa	166	22317	-2682	15258	15492	22317	28.5	420	343	35	108943
MSapaap:166	MSapaap	166	23163	-1836	16339	16829	23163	24.9	375	344	37	124799
MSapap:122	MSapap	122	14770	-10229	10720	10816	14770	24.3	294	378	47	261316
MSapapa:166	MSapapa	166	20672	-4327	14076	14735	20672	21.3	365	382	39	156961
MSapapp:166	MSapapp	166	21387	-3612	15425	15750	21387	16.0	316	359	39	133750
MSapp:79	MSapp	79	6141	-18858	3166	3190	6141	21.9	213	320	55	316380
MSappa:131	MSappa	131	13583	-11416	9267	9420	13583	8.1	271	284	48	204849
MSappaa:183	MSappaa	183	19067	-5932	14038	14099	19067	6.8	315	269	39	107137
MSappap:183	MSappap	183	22222	-2777	16348	16353	22222	12.7	271	286	34	82247
MSappp:131	MSappp	131	16384	-8615	12164	12270	16384	11.6	243	351	50	273304
MSp:27	MSp	27	2333	-22666	-112	-112	2333	20.1	277	227	72	443848
MSpa:51	MSpa	51	2415	-22584	-68	-65	2415	23.4	326	201	62	302156
MSpaa:76	MSpaa	76	4388	-20611	1323	1471	4388	25.4	333	228	54	269599
MSpaaa:117	MSpaaa	117	8299	-16700	4119	4380	8299	24.8	397	292	46	241864
MSpaaaa:157	MSpaaaa	157	11883	-13116	4839	5493	11883	23.8	450	276	39	144039
MSpaaap:157	MSpaaap	157	12125	-12874	6165	6506	12125	28.7	396	276	39	137623
MSpaap:117	MSpaap	117	7272	-17727	4048	4132	7272	15.8	337	265	49	231733
MSpaapa:163	MSpaapa	163	9431	-15568	4712	4979	9431	8.2	403	238	42	134738
MSpaapp:163	MSpaapp	163	9935	-15064	5465	5742	9935	10.4	348	249	39	114830
MSpap:76	MSpap	76	3995	-21004	1261	1263	3995	20.0	253	248	54	238840
MSpapa:118	MSpapa	118	7418	-17581	3724	3806	7418	9.3	362	207	48	238736
MSpapaa:160	MSpapaa	160	11235	-13764	3802	4866	11235	10.9	429	173	42	180750
MSpapap:160	MSpapap	160	10577	-14422	5809	6038	10577	6.5	366	198	40	130907
MSpapp:118	MSpapp	118	7163	-17836	3338	3637	7163	9.5	266	205	49	224586
MSpappa:165	MSpappa	165	11993	-13006	6534	6772	11993	8.1	359	151	40	152594
MSpappp:165	MSpappp	165	10957	-14042	6010	6483	10957	7.6	301	201	40	125438
MSpp:51	MSpp	51	2470	-22529	-34	-33	2470	21.6	230	211	62	276924
MSppa:80	MSppa	80	6326	-18673	3168	3205	6326	23.7	250	170	51	229517
MSppaa:120	MSppaa	120	15206	-9793	9975	10508	15206	17.2	318	186	44	171789
MSppaaa:167	MSppaaa	167	21508	-3491	13190	13690	21508	18.6	364	220	38	105199
MSppaap:167	MSppaap	167	23643	-1356	16136	16680	23643	22.6	320	202	37	99044
MSppap:120	MSppap	120	15049	-9950	9982	10444	15049	20.1	261	164	45	191331
MSppapa:168	MSppapa	168	22910	-2089	14854	15278	22910	15.1	310	159	37	117238
MSppapp:168	MSppapp	168	21087	-3912	14454	15083	21087	18.3	270	186	39	116163
MSppp:80	MSppp	80	9691	-15308	6081	6268	9691	18.8	191	194	55	309905
MSpppa:160	MSpppa	160	18054	-6945	11616	12519	18054	10.7	250	200	44	157061
MSpppp:160	MSpppp	160	20470	-4529	14859	15258	20470	16.0	195	198	46	189426
E:12	E	12	2305	-22695	-206	-206	2305	32.0	170	348	74	723842
Ea:28	Ea	28	2350	-22649	-149	-150	2350	29.9	252	349	71	539387
Eal:57	Eal	57	4109	-20890	1291	1355	4109	39.0	224	307	59	319587
Eala:132	Eala	132	12617	-12382	7073	7558	12617	30.5	305	343	49	213308
Ealp:132	Ealp	132	12103	-12896	6225	7024	12103	27.6	255	334	48	193396
Ear:57	Ear	57	2742	-22257	168	173	2742	42.9	275	238	58	252784
Eara:102	Eara	102	6637	-18362	3086	3309	6637	28.4	327	305	49	186433
Earaa:164	Earaa	164	13194	-11805	8136	8318	13194	17.2	406	309	39	55316
Earap:164	Earap	164	14498	-10501	7576	8494	14498	28.0	325	313	40	89959
Earp:102	Earp	102	6003	-18996	2579	2778	6003	21.7	265	263	52	190985
Earpa:169	Earpa	169	13098	-11901	7587	7861	13098	22.7	336	280	40	90216
Earpp:169	Earpp	169	11349	-13650	6143	6665	11349	20.2	285	257	42	40074
Ep:28	Ep	28	2349	-22650	-181	-183	2349	27.1	152	323	71	603014
Epl:56	Epl	56	2703	-22296	116	122	2703	30.6	162	319	58	304802
Epla:93	Epla	93	9785	-15214	5890	6256	9785	36.0	187	312	52	234220
Eplaa:171	Eplaa	171	18830	-6169	13008	13170	18830	30.5	265	384	40	105618
Eplap:171	Eplap	171	21763	-3236	13660	15463	21763	33.1	197	381	39	117768
Eplp:93	Eplp	93	9700	-15299	5868	6224	9700	31.5	133	286	52	256361
Eplpa:163	Eplpa	163	22842	-2157	14810	16204	22842	30.3	162	303	42	138880
Eplpp:163	Eplpp	163	21227	-3772	14774	15235	21227	28.7	212	328	40	112210
Epr:56	Epr	56	2548	-22451	-9	-10	2548	41.0	164	232	59	281938
Epra:87	Epra	87	5470	-19529	2208	2352	5470	36.8	233	190	51	202802
Epraa:160	Epraa	160	11213	-13786	4156	5092	11213	29.6	299	185	38	69955
Eprap:160	Eprap	160	9982	-15017	4555	4926	9982	29.7	244	199	39	89829
Eprp:87	Eprp	87	5670	-19329	2428	2589	5670	31.4	186	229	52	214761
Eprpa:163	Eprpa	163	10623	-14376	5903	6148	10623	26.5	250	253	41	95897
Eprpp:163	Eprpp	163	10849	-14150	6293	6397	10849	25.2	194	240	41	102740
P2:2	P2	2	2276	-22723	-259	-260	2276	30.2	98	237	80	1117888
C:16	C	16	2341	-22658	-214	-215	2341	46.2	172	213	72	523961
Ca:33	Ca	33	2379	-22620	-149	-150	2379	50.0	233	208	65	339426
Caa:53	Caa	53	2580	-22419	-40	-36	2580	52.9	292	138	56	180847
Caaa:84	Caaa	84	6002	-18997	2522	2741	6002	52.6	298	165	49	173991
Caaaa:128	Caaaa	128	15465	-9534	7608	9347	15465	49.5	241	212	41	137401
Caaaaa:186	Caaaaa	186	23809	-1190	13328	15682	23809	46.0	196	211	32	60715
Caaaap:186	Caaaap	186	20668	-4331	11291	12906	20668	46.8	201	190	37	99410
Caaap:128	Caaap	128	13737	-11262	6760	8415	13737	46.7	210	192	46	174762
Caaapa:187	Caaapa	187	19366	-5634	11146	11438	19366	36.5	223	187	33	77444
Caaapp:187	Caaapp	187	22680	-2319	14138	15685	22680	38.0	162	204	33	82032
Caap:84	Caap	84	5452	-19547	2356	2467	5452	53.0	239	200	49	172663
Caapa:124	Caapa	124	21161	-3838	12633	13971	21161	46.2	190	188	39	125321
Caapp:124	Caapp	124	14898	-10101	8440	9812	14898	46.6	146	202	47	192673
Caappd:178	Caappd	178	31888	6888	21770	22267	31888	38.3	104	214	32	79896
Caappv:178	Caappv	178	29047	4047	19285	19847	29047	44.0	146	193	33	78162
Cap:53	Cap	53	2606	-22393	-47	-51	2606	52.7	201	210	59	222312
Capa:84	Capa	84	8435	-16564	4916	5098	8435	53.7	185	225	48	116584
Capaa:128	Capaa	128	25436	436	19152	19617	25436	36.8	185	192	41	171204
Capaaa:186	Capaaa	186	37410	12410	29940	29941	37410	27.6	240	171	34	103497
Capaap:186	Capaap	186	44108	19108	34052	34387	44108	31.0	191	176	33	102050
Capap:128	Capap	128	22197	-2802	15040	16281	22197	38.5	130	224	44	208793
Capapa:186	Capapa	186	29365	4365	20937	22093	29365	35.8	178	262	39	141178
Capapp:186	Capapp	186	37234	12234	24281	25540	37234	37.6	126	246	34	114437
Capp:84	Capp	84	8403	-16596	5068	5203	8403	49.7	124	256	50	212596
Cappa:127	Cappa	127	26122	1122	17494	19277	26122	29.9	96	214	44	243581
Cappaa:189	Cappaa	189	44154	19154	34122	35606	44154	26.5	115	265	34	118304
Cappap:189	Cappap	189	35971	10971	30031	30055	35971	16.5	144	271	36	128640
Cappp:127	Cappp	127	24463	-536	16829	18001	24463	38.0	83	242	45	239755
Capppa:188	Capppa	188	42938	17938	29110	31034	42938	32.3	110	254	31	98097
Capppp:188	Capppp	188	44696	19696	34123	34473	44696	26.3	64	260	34	160741
Cp:33	Cp	33	2366	-22633	-220	-221	2366	45.1	129	263	71	528861
Cpa:53	Cpa	53	2515	-22484	-102	-109	2515	48.8	123	200	59	260532
Cpaa:79	Cpaa	79	5560	-19439	2653	2653	5560	43.0	135	137	50	211604
Cpaaa:119	Cpaaa	119	11887	-13112	7100	7656	11887	33.8	155	141	42	141172
Cpaaaa:163	Cpaaaa	163	17836	-7163	11161	11471	17836	17.8	175	153	34	78810
Cpaaap:163	Cpaaap	163	17825	-7174	10252	11013	17825	31.9	129	160	35	88272
Cpaap:119	Cpaap	119	12334	-12665	6802	7984	12334	37.8	111	162	44	167862
Cpaapa:164	Cpaapa	164	17542	-7457	11337	11693	17542	23.1	144	183	36	91022
Cpaapp:164	Cpaapp	164	19212	-5787	11800	12532	19212	32.1	96	185	34	86773
Cpap:79	Cpap	79	6144	-18855	3147	3159	6144	42.9	82	246	51	229745
Cpapa:120	Cpapa	120	25295	295	18964	20035	25295	24.0	69	203	48	271559
Cpapaa:180	Cpapaa	180	41749	16749	30017	30972	41749	13.5	117	223	34	80465
Cpapap:180	Cpapap	180	52885	27885	39311	41891	52885	21.7	61	211	36	128785
Cpapp:120	Cpapp	120	24125	-874	17590	18774	24125	28.9	46	266	46	251071
Cpappd:174	Cpappd	174	46994	21994	34466	37141	46994	27.7	53	218	38	137853
Cpappv:174	Cpappv	174	50514	25514	41415	41643	50514	15.5	67	268	38	135753
Cpp:53	Cpp	53	2590	-22409	8	8	2590	39.6	96	337	58	318112
Cppa:82	Cppa	82	12058	-12941	8497	8574	12058	30.0	80	357	51	323349
Cppaa:122	Cppaa	122	30374	5374	23987	24392	30374	35.4	115	366	43	216638
Cppaaa:175	Cppaaa	175	40757	15757	30686	31971	40757	36.4	160	378	38	160573
Cppaap:175	Cppaap	175	45724	20724	35487	37185	45724	35.5	104	368	38	187616
Cppap:122	Cppap	122	31059	6059	23869	24978	31059	31.5	67	320	46	292241
Cppapa:174	Cppapa	174	50254	25254	40942	41919	50254	27.0	65	298	40	261469
Cppapp:174	Cppapp	174	51648	26648	38151	40890	51648	30.5	88	339	36	194203
Cppp:82	Cppp	82	11636	-13363	7879	8021	11636	39.3	140	387	48	223445
Cpppa:126	Cpppa	126	28332	3332	20301	21289	28332	41.0	168	299	43	182219
Cpppaa:190	Cpppaa	190	50518	25518	40322	40265	50518	43.0	228	292	30	55323
Cpppap:190	Cpppap	190	47469	22469	36091	36802	47469	39.0	190	286	34	81941
Cpppp:126	Cpppp	126	32999	7999	23161	24728	32999	37.4	106	312	43	196727
Cppppa:183	Cppppa	183	51116	26116	36683	38199	51116	34.5	103	305	32	105161
Cppppp:183	Cppppp	183	41160	16160	29614	30808	41160	37.3	159	337	34	98124
P3:16	P3	16	2302	-22697	-293	-301	2302	29.9	64	273	70	705036
D:39	D	39	2375	-22624	-271	-281	2375	26.4	62	265	62	463411
Da:71	Da	71	2702	-22297	-33	-15	2702	21.1	105	222	52	157559
Daa:113	Daa	113	3121	-21878	351	523	3121	14.9	145	182	45	120007
Daaa:157	Daaa	157	4086	-20913	996	1091	4086	10.7	148	246	40	120601
Daap:157	Daap	157	4395	-20604	65	617	4395	14.4	136	203	42	151633
Dap:113	Dap	113	3168	-21831	532	561	3168	19.2	101	247	48	165437
Dapa:155	Dapa	155	4079	-20920	816	937	4079	12.8	122	274	41	159082
Dapp:155	Dapp	155	4341	-20658	-388	215	4341	23.0	112	316	45	239444
Dp:71	Dp	71	2785	-22214	-10	-14	2785	22.1	63	293	56	242221
Dpa:111	Dpa	111	3082	-21917	412	500	3082	11.0	152	317	49	143733
Dpaa:156	Dpaa	156	3928	-21071	837	975	3928	5.5	221	291	43	117288
Dpap:156	Dpap	156	4194	-20805	1312	1407	4194	6.8	155	308	46	183355
Dpp:111	Dpp	111	3393	-21606	422	594	3393	23.8	98	324	49	199365
Dppa:151	Dppa	151	4456	-20543	1455	1550	4456	12.8	139	331	42	182427
Dppp:151	Dppp	151	5215	-19784	831	1503	5215	25.7	147	378	45	243707
P4:39	P4	39	2431	-22568	-203	-204	2431	20.9	123	343	59	304734
Z2:98	Z2	98	2594	-22405	-268	-178	2594	16.9	171	274	44	87011
Z3:98	Z3	98	2524	-22475	-467	-317	2524	22.5	184	357	46	140946
