# Supplementary material for: Quantitative Differences in Nuclear β-catenin and TCF Pattern Embryonic Cells in C. elegans
Source: PLoS Genet. 2015 Oct 21;11(10):e1005585. doi: 10.1371/journal.pgen.1005585 (PMC4619327; doi:10.1371/journal.pgen.1005585)
Supplement: S1 Data — For each cell analyzed, birth time is given in column 3 and the average nuclear reporter intensity over the lifetime of the cell (corrected for background) is given in column 7 (“blot”). For information on each embryo’s strain information and experimental conditions, refer to S2 Table. (ZIP) [file pgen.1005585.s005.zip › CAs/CA20111025_ceh-43_pop-1i_L1.csv]

cellTime	cell	time	none	global	local	blot	cross	z	x	y	size	gweight
AB:1	AB	1	2143	-22856	-278	-278	2143	35.5	444	223	98	2113719
ABa:8	ABa	8	2189	-22810	-347	-347	2189	38.8	513	218	86	1450878
ABal:17	ABal	17	2206	-22793	-272	-273	2206	34.3	540	178	74	1012970
ABala:30	ABala	30	2182	-22817	-237	-237	2182	37.7	575	249	70	801325
ABalaa:44	ABalaa	44	2138	-22861	-103	-102	2138	47.8	601	252	62	491473
ABalaaa:66	ABalaaa	66	2372	-22627	0	0	2372	48.3	607	240	54	483387
ABalaaaa:94	ABalaaaa	94	2488	-22511	181	197	2488	41.1	578	293	45	476575
ABalaaaal:138	ABalaaaal	138	2830	-22169	400	475	2830	35.9	495	350	38	322256
ABalaaaala:191	ABalaaaala	191	3037	-21962	481	555	3037	39.8	491	345	30	121964
ABalaaaalp:191	ABalaaaalp	191	2897	-22102	426	467	2897	35.3	464	358	32	168099
ABalaaaar:138	ABalaaaar	138	2756	-22243	401	455	2756	41.9	520	342	40	359402
ABalaaaarl:184	ABalaaaarl	184	3013	-21986	531	571	3013	39.2	524	306	31	158084
ABalaaaarr:184	ABalaaaarr	184	3019	-21980	621	642	3019	36.0	517	344	31	148749
ABalaaap:94	ABalaaap	94	2549	-22450	163	177	2549	43.0	546	273	43	417229
ABalaaapa:134	ABalaaapa	134	2800	-22199	475	507	2800	33.5	536	326	39	345252
ABalaaapal:182	ABalaaapal	182	3340	-21659	799	860	3340	36.3	531	272	31	186841
ABalaaapar:182	ABalaaapar	182	2989	-22010	542	555	2989	30.1	520	308	31	153454
ABalaaapp:134	ABalaaapp	134	2607	-22392	243	278	2607	27.4	495	329	41	369651
ABalaaappl:180	ABalaaappl	180	2894	-22105	456	477	2894	28.8	496	339	31	143597
ABalaaappr:180	ABalaaappr	180	2741	-22258	249	314	2741	29.9	452	353	33	173169
ABalaap:66	ABalaap	66	2386	-22613	-160	-160	2386	55.0	531	213	53	390436
ABalaapa:95	ABalaapa	95	2519	-22480	165	172	2519	48.1	538	228	44	394849
ABalaapaa:136	ABalaapaa	136	2717	-22282	348	394	2717	37.2	533	268	40	359234
ABalaapaaa:182	ABalaapaaa	182	3238	-21761	456	496	3238	40.6	518	205	32	177640
ABalaapaap:182	ABalaapaap	182	2890	-22109	252	322	2890	35.0	506	232	33	171863
ABalaapap:136	ABalaapap	136	2735	-22264	390	465	2735	30.1	544	264	42	444949
ABalaapapa:180	ABalaapapa	180	3105	-21894	512	579	3105	34.8	541	241	32	199006
ABalaapapp:180	ABalaapapp	180	2956	-22043	387	458	2956	28.7	530	256	32	186597
ABalaapp:95	ABalaapp	95	2492	-22507	129	131	2492	44.7	493	218	44	382808
ABalaappa:135	ABalaappa	135	2808	-22191	382	466	2808	27.0	520	269	40	372689
ABalaappaa:184	ABalaappaa	184	3252	-21747	790	810	3252	21.0	532	259	31	172122
ABalaappap:184	ABalaappap	184	2898	-22101	285	372	2898	25.0	500	267	31	144259
ABalaappp:135	ABalaappp	135	2752	-22247	384	422	2752	32.0	488	232	40	322477
ABalaapppa:181	ABalaapppa	181	2881	-22118	320	369	2881	31.0	491	261	34	186957
ABalaapppp:181	ABalaapppp	181	2799	-22200	266	307	2799	28.8	466	247	33	153832
ABalap:44	ABalap	44	2147	-22852	-224	-224	2147	32.5	546	277	62	541918
ABalapa:66	ABalapa	66	2437	-22562	-57	-57	2437	39.3	566	302	52	483163
ABalapaa:94	ABalapaa	94	2869	-22130	448	452	2869	43.3	532	322	44	423416
ABalapaaa:136	ABalapaaa	136	3421	-21578	1021	1030	3421	40.7	483	298	36	267680
ABalapaaaa:188	ABalapaaaa	188	3934	-21065	1216	1257	3934	40.9	486	305	29	130732
ABalapaaap:188	ABalapaaap	188	3208	-21791	508	565	3208	35.8	464	305	33	143832
ABalapaap:136	ABalapaap	136	3015	-21984	542	567	3015	32.9	460	305	38	273673
ABalapaapa:180	ABalapaapa	180	3214	-21785	532	583	3214	29.9	455	312	33	157106
ABalapaapp:180	ABalapaapp	180	3435	-21564	703	778	3435	27.8	426	324	31	143066
ABalapap:94	ABalapap	94	2726	-22273	283	286	2726	34.9	500	285	44	400144
ABalapapa:135	ABalapapa	135	3082	-21917	606	648	3082	27.0	425	297	39	274596
ABalapapaa:190	ABalapapaa	190	3454	-21545	828	892	3454	22.1	419	332	34	191414
ABalapapap:190	ABalapapap	190	2925	-22074	379	423	2925	25.1	388	287	36	151567
ABalapapp:135	ABalapapp	135	2918	-22081	542	555	2918	21.6	386	259	39	221845
ABalapappa:187	ABalapappa	187	2990	-22009	436	459	2990	17.5	369	256	33	105547
ABalapappp:187	ABalapappp	187	2862	-22137	426	434	2862	19.9	333	261	34	94915
ABalapp:66	ABalapp	66	2419	-22580	-79	-80	2419	40.1	506	231	52	419012
ABalappa:96	ABalappa	96	2812	-22187	391	399	2812	36.2	522	240	44	425764
ABalappaa:135	ABalappaa	135	3682	-21317	1061	1141	3682	23.9	480	280	38	296378
ABalappaaa:186	ABalappaaa	186	4199	-20800	1487	1525	4199	22.4	473	287	33	150012
ABalappaap:186	ABalappaap	186	3394	-21605	679	731	3394	24.3	433	274	35	125110
ABalappap:135	ABalappap	135	3377	-21622	792	882	3377	21.6	458	255	40	298546
ABalappapa:182	ABalappapa	182	4032	-20967	1179	1269	4032	20.3	408	246	30	104520
ABalappapp:182	ABalappapp	182	3720	-21279	971	1022	3720	16.2	446	255	37	186869
ABalappp:96	ABalappp	96	2623	-22376	230	233	2623	30.8	451	232	47	390435
ABalapppa:136	ABalapppa	136	3323	-21676	866	898	3323	23.9	427	221	39	241303
ABalapppaa:185	ABalapppaa	185	4722	-20277	1846	1901	4722	19.8	429	215	31	126468
ABalapppap:185	ABalapppap	185	3981	-21018	1326	1357	3981	19.8	381	201	34	120223
ABalapppp:136	ABalapppp	136	3086	-21913	743	756	3086	25.1	393	181	41	236870
ABalappppa:182	ABalappppa	182	3889	-21110	1280	1298	3889	20.7	364	167	32	102745
ABalappppp:182	ABalappppp	182	3524	-21475	1041	1060	3524	19.1	324	199	35	102306
ABalp:30	ABalp	30	2221	-22778	-250	-250	2221	42.7	513	141	67	654555
ABalpa:44	ABalpa	44	2161	-22838	-149	-149	2161	46.3	563	141	62	528460
ABalpaa:66	ABalpaa	66	2407	-22592	-8	-8	2407	45.8	573	148	53	476124
ABalpaaa:95	ABalpaaa	95	2462	-22537	155	157	2462	46.1	603	207	45	422025
ABalpaaaa:132	ABalpaaaa	132	2556	-22443	251	312	2556	34.9	595	247	38	325004
ABalpaaaaa:180	ABalpaaaaa	180	2670	-22329	227	325	2670	33.0	586	261	32	220855
ABalpaaaap:180	ABalpaaaap	180	2664	-22335	-8	163	2664	37.2	588	232	31	208587
ABalpaaap:132	ABalpaaap	132	2533	-22466	89	239	2533	42.4	613	249	39	321435
ABalpaaapa:178	ABalpaaapa	178	2579	-22420	126	175	2579	35.0	601	193	33	189294
ABalpaaapp:178	ABalpaaapp	178	2716	-22283	262	335	2716	30.7	591	234	33	240639
ABalpaap:95	ABalpaap	95	2553	-22446	151	153	2553	50.0	550	186	44	359253
ABalpaapa:129	ABalpaapa	129	2404	-22595	167	195	2404	42.6	587	282	40	319342
ABalpaapaa:171	ABalpaapaa	171	2515	-22484	183	203	2515	40.7	598	288	33	201599
ABalpaapap:171	ABalpaapap	171	2514	-22485	133	172	2514	39.8	564	279	33	214901
ABalpaapp:129	ABalpaapp	129	2471	-22528	150	163	2471	45.8	557	237	40	298867
ABalpaappa:171	ABalpaappa	171	2610	-22389	163	195	2610	44.1	576	244	32	198823
ABalpaappp:171	ABalpaappp	171	2676	-22323	137	194	2676	41.7	550	224	35	229168
ABalpap:66	ABalpap	66	2403	-22596	-141	-143	2403	53.2	476	131	53	395692
ABalpapa:94	ABalpapa	94	2498	-22501	59	60	2498	54.9	498	149	45	356520
ABalpapaa:128	ABalpapaa	128	2615	-22384	189	254	2615	53.1	579	222	39	273629
ABalpapaaa:174	ABalpapaaa	174	3257	-21742	292	528	3257	43.1	615	247	32	195274
ABalpapaap:174	ABalpapaap	174	2837	-22162	-39	194	2837	47.2	593	212	31	157215
ABalpapap:128	ABalpapap	128	2664	-22335	126	200	2664	52.2	556	179	38	267828
ABalpapapa:171	ABalpapapa	171	2891	-22108	101	229	2891	52.7	599	186	33	168211
ABalpapapp:171	ABalpapapp	171	3016	-21983	-43	120	3016	52.3	580	151	31	151497
ABalpapp:94	ABalpapp	94	2441	-22558	-5	-7	2441	56.3	417	142	48	360060
ABalpappa:126	ABalpappa	126	2456	-22543	134	150	2456	55.3	508	165	40	255043
ABalpappaa:165	ABalpappaa	165	2835	-22164	274	318	2835	51.3	562	192	31	141274
ABalpappap:165	ABalpappap	165	2971	-22028	56	219	2971	51.6	539	154	34	176326
ABalpappp:126	ABalpappp	126	2449	-22550	169	175	2449	53.5	464	153	42	278008
ABalpapppa:165	ABalpapppa	165	2977	-22022	98	239	2977	45.8	524	139	33	201913
ABalpapppp:165	ABalpapppp	165	2731	-22268	246	280	2731	43.3	493	143	36	229499
ABalpp:44	ABalpp	44	2178	-22821	-202	-202	2178	34.0	499	92	61	574445
ABalppa:66	ABalppa	66	2432	-22567	-106	-107	2432	38.0	526	89	52	520621
ABalppaa:94	ABalppaa	94	3028	-21971	640	646	3028	46.8	590	150	45	455989
ABalppaaa:135	ABalppaaa	135	4916	-20083	2331	2391	4916	41.7	622	225	39	356850
ABalppaaaa:184	ABalppaaaa	184	6743	-18256	3636	3770	6743	35.7	622	245	30	182577
ABalppaaap:184	ABalppaaap	184	5539	-19460	2521	2711	5539	39.9	630	220	33	190012
ABalppaap:135	ABalppaap	135	4918	-20081	2147	2284	4918	47.5	611	191	39	336091
ABalppaapa:182	ABalppaapa	182	6216	-18783	3231	3280	6216	49.5	621	220	30	153493
ABalppaapp:182	ABalppaapp	182	6151	-18848	3057	3120	6151	46.6	617	177	30	141993
ABalppap:94	ABalppap	94	2871	-22128	384	392	2871	45.0	525	113	45	429484
ABalppapa:128	ABalppapa	128	4051	-20948	1325	1430	4051	50.4	566	144	39	312142
ABalppapaa:170	ABalppapaa	170	5887	-19112	2723	2819	5887	54.5	544	132	33	160271
ABalppapap:170	ABalppapap	170	6443	-18556	2836	3151	6443	49.7	552	106	33	190496
ABalppapp:128	ABalppapp	128	3944	-21055	1394	1449	3944	48.9	531	110	38	291709
ABalppappa:169	ABalppappa	169	6241	-18758	2719	3148	6241	49.1	525	91	33	190148
ABalppappp:169	ABalppappp	169	5691	-19308	2526	2789	5691	47.3	500	78	34	209927
ABalppp:66	ABalppp	66	2429	-22571	-134	-137	2429	44.3	435	84	53	441129
ABalpppa:94	ABalpppa	94	2965	-22034	472	488	2965	41.8	508	147	44	382480
ABalpppaa:130	ABalpppaa	130	5058	-19941	2293	2447	5058	43.1	604	165	38	353686
ABalpppaaa:175	ABalpppaaa	175	7422	-17577	3894	4297	7422	47.3	605	141	32	194717
ABalpppaap:175	ABalpppaap	175	7412	-17587	3732	4388	7412	43.3	605	122	32	210157
ABalpppap:130	ABalpppap	130	4663	-20336	1964	2076	4663	41.2	567	140	40	390297
ABalpppapa:172	ABalpppapa	172	6900	-18099	3205	3674	6900	42.8	575	113	34	241955
ABalpppapp:172	ABalpppapp	172	6474	-18525	3407	3535	6474	36.5	557	110	34	259364
ABalpppp:94	ABalpppp	94	2821	-22178	373	371	2821	43.2	438	122	46	345439
ABalppppa:127	ABalppppa	127	4449	-20550	1898	1926	4449	40.2	534	194	40	338269
ABalppppaa:171	ABalppppaa	171	6850	-18149	3573	3699	6850	43.5	556	159	34	226567
ABalppppap:171	ABalppppap	171	6751	-18248	3424	3624	6751	37.1	543	176	34	235547
ABalppppp:127	ABalppppp	127	3730	-21269	1304	1329	3730	40.4	488	152	42	345346
ABalpppppa:166	ABalpppppa	166	6428	-18571	3081	3254	6428	32.4	518	186	32	202053
ABalpppppp:166	ABalpppppp	166	5094	-19905	2043	2203	5094	30.8	487	170	35	212360
ABar:17	ABar	17	2203	-22796	-263	-265	2203	42.8	450	307	72	854791
ABara:30	ABara	30	2264	-22735	-165	-165	2264	47.7	453	314	69	589337
ABaraa:44	ABaraa	44	2199	-22801	-202	-203	2199	55.2	511	287	60	365165
ABaraaa:65	ABaraaa	65	2388	-22611	-139	-142	2388	54.0	527	309	52	356046
ABaraaaa:95	ABaraaaa	95	2418	-22581	22	26	2418	47.8	484	290	43	326460
ABaraaaaa:129	ABaraaaaa	129	2368	-22631	90	99	2368	50.3	515	260	39	254715
ABaraaaaaa:169	ABaraaaaaa	169	2525	-22474	136	159	2525	47.5	559	272	31	177395
ABaraaaaap:169	ABaraaaaap	169	2447	-22552	78	99	2447	45.0	518	273	36	245978
ABaraaaap:129	ABaraaaap	129	2412	-22587	160	180	2412	51.3	474	257	38	253994
ABaraaaapa:178	ABaraaaapa	178	2471	-22529	31	59	2471	51.9	521	260	32	150386
ABaraaaapp:178	ABaraaaapp	178	2460	-22539	63	87	2460	52.6	487	250	33	144927
ABaraaap:95	ABaraaap	95	2462	-22537	112	113	2462	54.0	524	316	43	324063
ABaraaapa:133	ABaraaapa	133	2450	-22549	197	223	2450	48.2	567	318	37	247794
ABaraaapaa:186	ABaraaapaa	186	2502	-22497	202	237	2502	45.4	584	308	31	138828
ABaraaapap:186	ABaraaapap	186	2547	-22452	184	215	2547	47.3	552	330	29	118218
ABaraaapp:133	ABaraaapp	133	2479	-22520	167	193	2479	46.2	540	298	35	229626
ABaraaappa:182	ABaraaappa	182	2606	-22393	196	203	2606	45.8	548	294	28	116507
ABaraaappp:182	ABaraaappp	182	2606	-22394	34	143	2606	49.5	524	316	32	146848
ABaraap:65	ABaraap	65	2373	-22626	-391	-394	2373	57.3	450	239	54	322612
ABaraapa:92	ABaraapa	92	2476	-22523	-51	-56	2476	58.1	470	275	45	291207
ABaraapaa:129	ABaraapaa	129	2508	-22491	262	272	2508	55.9	560	279	39	238043
ABaraapaaa:177	ABaraapaaa	177	2664	-22335	278	312	2664	50.9	591	278	33	147436
ABaraapaap:177	ABaraapaap	177	2693	-22307	223	308	2693	56.5	580	244	31	117199
ABaraapap:129	ABaraapap	129	2498	-22501	154	164	2498	59.0	514	240	40	211074
ABaraapapa:173	ABaraapapa	173	2559	-22440	109	169	2559	57.2	533	205	32	107736
ABaraapapp:173	ABaraapapp	173	2706	-22293	219	291	2706	58.8	504	183	32	107109
ABaraapp:92	ABaraapp	92	2541	-22458	-118	-134	2541	59.9	410	234	47	288495
ABaraappa:126	ABaraappa	126	2428	-22571	115	125	2428	57.6	490	220	38	201767
ABaraappaa:167	ABaraappaa	167	2674	-22325	252	278	2674	50.7	551	233	31	139375
ABaraappap:167	ABaraappap	167	2620	-22379	273	292	2620	49.9	512	206	34	145490
ABaraappp:126	ABaraappp	126	2395	-22605	105	102	2395	59.6	441	210	41	211544
ABaraapppa:168	ABaraapppa	168	2626	-22373	211	247	2626	53.8	501	169	33	128625
ABaraapppp:168	ABaraapppp	168	2575	-22424	223	274	2575	54.5	468	194	35	132167
ABarap:44	ABarap	44	2170	-22829	-129	-129	2170	49.4	430	327	60	409781
ABarapa:66	ABarapa	66	2402	-22597	-75	-76	2402	49.0	467	343	52	398442
ABarapaa:95	ABarapaa	95	2571	-22428	219	226	2571	51.0	479	348	43	340685
ABarapaaa:134	ABarapaaa	134	3162	-21837	694	802	3162	52.9	518	327	38	244659
ABarapaaaa:182	ABarapaaaa	182	3897	-21102	1184	1371	3897	56.6	542	316	29	102670
ABarapaaap:182	ABarapaaap	182	3586	-21413	742	977	3586	54.7	514	326	33	136458
ABarapaap:134	ABarapaap	134	3135	-21864	573	706	3135	57.9	504	315	37	204922
ABarapaapa:183	ABarapaapa	183	3867	-21132	1012	1192	3867	60.0	547	285	31	109630
ABarapaapp:183	ABarapaapp	183	3445	-21554	393	587	3445	60.8	515	289	30	79675
ABarapap:95	ABarapap	95	2586	-22413	165	178	2586	49.5	424	320	44	342272
ABarapapa:128	ABarapapa	128	2905	-22095	488	520	2905	58.1	494	295	36	184918
ABarapapaa:171	ABarapapaa	171	3791	-21208	1237	1342	3791	55.1	564	294	32	140027
ABarapapap:171	ABarapapap	171	3851	-21148	1223	1306	3851	57.6	543	249	32	122072
ABarapapp:128	ABarapapp	128	2789	-22210	456	469	2789	58.4	447	276	39	204923
ABarapappa:167	ABarapappa	167	3391	-21608	768	827	3391	60.6	509	243	32	100804
ABarapappp:167	ABarapappp	167	3189	-21810	728	751	3189	59.7	475	211	33	115618
ABarapp:66	ABarapp	66	2371	-22628	-226	-228	2371	55.1	384	289	53	351415
ABarappa:93	ABarappa	93	2703	-22297	277	286	2703	50.4	402	318	45	388318
ABarappaa:129	ABarappaa	129	3810	-21189	1259	1356	3810	52.0	473	342	38	268435
ABarappaaa:175	ABarappaaa	175	4829	-20170	1714	1902	4829	58.6	490	325	31	106003
ABarappaap:175	ABarappaap	175	4916	-20083	1761	2050	4916	55.0	480	295	31	126552
ABarappap:129	ABarappap	129	3335	-21664	785	902	3335	53.1	442	325	39	240236
ABarappapa:171	ABarappapa	171	4181	-20818	1086	1308	4181	61.2	488	282	33	116806
ABarappapp:171	ABarappapp	171	4279	-20720	1126	1379	4279	61.0	460	288	33	112518
ABarappp:93	ABarappp	93	2611	-22388	206	209	2611	51.1	337	291	45	324094
ABarapppa:126	ABarapppa	126	3486	-21514	1086	1143	3486	50.4	402	314	39	254642
ABarapppaa:168	ABarapppaa	168	4828	-20171	1600	1889	4828	55.7	451	313	32	124184
ABarapppap:168	ABarapppap	168	4840	-20159	1911	2020	4840	56.6	421	303	32	114379
ABarapppp:126	ABarapppp	126	3244	-21755	895	919	3244	47.0	348	315	40	274676
ABarappppa:165	ABarappppa	165	4775	-20224	1968	2065	4775	52.0	382	318	32	135632
ABarappppp:165	ABarappppp	165	4188	-20811	1500	1559	4188	53.2	340	318	35	153373
ABarp:30	ABarp	30	2205	-22794	-254	-254	2205	24.4	368	320	70	667318
ABarpa:44	ABarpa	44	2182	-22817	-167	-167	2182	26.7	436	332	62	501119
ABarpaa:67	ABarpaa	67	2408	-22591	-118	-119	2408	31.2	504	332	55	495259
ABarpaaa:93	ABarpaaa	93	2666	-22333	263	269	2666	36.5	495	351	45	432198
ABarpaaaa:133	ABarpaaaa	133	2832	-22167	412	496	2832	45.0	471	358	41	368916
ABarpaaaaa:177	ABarpaaaaa	177	3028	-21971	450	514	3028	46.8	506	333	33	175123
ABarpaaaap:177	ABarpaaaap	177	3041	-21958	491	572	3041	48.8	477	351	33	155303
ABarpaaap:133	ABarpaaap	133	2883	-22116	457	517	2883	35.8	456	358	40	381521
ABarpaaapa:180	ABarpaaapa	180	3096	-21903	508	548	3096	46.5	462	312	33	161009
ABarpaaapp:180	ABarpaaapp	180	3132	-21867	532	596	3132	41.2	442	328	30	146475
ABarpaap:93	ABarpaap	93	2618	-22381	160	165	2618	25.2	457	324	47	489318
ABarpaapa:130	ABarpaapa	130	2756	-22243	418	446	2756	28.0	434	356	41	379739
ABarpaapaa:173	ABarpaapaa	173	3181	-21818	692	727	3181	41.1	452	371	31	153935
ABarpaapap:173	ABarpaapap	173	2884	-22115	382	419	2884	34.9	419	369	34	172432
ABarpaapp:130	ABarpaapp	130	2561	-22438	232	255	2561	26.6	378	345	42	333477
ABarpaappa:173	ABarpaappa	173	2921	-22078	436	465	2921	29.5	390	362	34	169839
ABarpaappp:173	ABarpaappp	173	2947	-22052	376	438	2947	32.4	348	347	33	142384
ABarpap:67	ABarpap	67	2431	-22569	-90	-93	2431	32.6	441	277	54	412555
ABarpapa:95	ABarpapa	95	2655	-22344	243	253	2655	35.3	436	335	45	405322
ABarpapaa:137	ABarpapaa	137	3048	-21951	646	683	3048	44.7	424	369	39	276608
ABarpapaaa:180	ABarpapaaa	180	3428	-21571	733	847	3428	53.4	454	352	30	110100
ABarpapaap:180	ABarpapaap	180	3178	-21821	424	555	3178	49.7	429	343	35	168634
ABarpapap:137	ABarpapap	137	3090	-21909	679	723	3090	38.3	394	373	39	273462
ABarpapapa:181	ABarpapapa	181	3397	-21603	755	839	3397	47.1	412	373	31	115414
ABarpapapp:181	ABarpapapp	181	3283	-21716	650	748	3283	43.5	390	372	32	131110
ABarpapp:95	ABarpapp	95	2566	-22433	171	176	2566	29.4	393	289	46	374949
ABarpappa:136	ABarpappa	136	3017	-21982	548	604	3017	37.4	404	330	37	252181
ABarpappaa:183	ABarpappaa	183	3649	-21350	927	1008	3649	44.5	409	331	30	137099
ABarpappap:183	ABarpappap	183	3204	-21796	568	636	3204	41.1	372	344	34	143856
ABarpappp:136	ABarpappp	136	2919	-22080	540	563	2919	33.1	369	312	40	278837
ABarpapppa:181	ABarpapppa	181	3375	-21624	639	707	3375	37.1	404	334	31	134171
ABarpapppp:181	ABarpapppp	181	3026	-21973	593	621	3026	34.5	370	307	33	132320
ABarpp:44	ABarpp	44	2238	-22762	-205	-205	2238	20.8	321	310	63	475525
ABarppa:68	ABarppa	68	2469	-22530	-144	-145	2469	21.6	413	326	56	496296
ABarppaa:96	ABarppaa	96	2602	-22398	164	165	2602	21.0	404	306	48	403395
ABarppaaa:139	ABarppaaa	139	2977	-22022	508	548	2977	18.1	404	307	40	269901
ABarppaaaa:192	ABarppaaaa	192	3050	-21949	351	411	3050	16.0	431	298	34	143451
ABarppaaap:192	ABarppaaap	192	2935	-22064	403	437	2935	18.3	380	298	39	172307
ABarppaap:139	ABarppaap	139	2790	-22209	333	386	2790	18.6	354	306	40	227750
ABarppaapa:186	ABarppaapa	186	2860	-22139	293	356	2860	25.7	368	352	35	157134
ABarppaapp:186	ABarppaapp	186	2945	-22054	493	520	2945	24.8	332	309	33	107007
ABarppap:96	ABarppap	96	2590	-22409	164	162	2590	19.8	367	254	48	316494
ABarppapa:137	ABarppapa	137	2601	-22398	259	275	2601	18.3	350	240	42	199014
ABarppapaa:185	ABarppapaa	185	2548	-22451	121	135	2548	21.5	297	263	34	92522
ABarppapap:185	ABarppapap	185	2916	-22083	359	435	2916	19.9	313	318	35	137604
ABarppapp:137	ABarppapp	137	2594	-22405	296	297	2594	18.1	303	187	45	212501
ABarppappa:195	ABarppappa	195	2679	-22320	259	271	2679	18.6	282	234	35	105421
ABarppappp:195	ABarppappp	195	2902	-22098	533	534	2902	19.6	234	241	32	91125
ABarppp:68	ABarppp	68	2485	-22514	-139	-139	2485	19.7	315	298	56	448438
ABarpppa:96	ABarpppa	96	2661	-22338	188	186	2661	19.1	312	277	47	338203
ABarpppaa:135	ABarpppaa	135	3273	-21726	758	823	3273	22.9	323	316	39	246571
ABarpppaaa:185	ABarpppaaa	185	3725	-21274	1060	1123	3725	26.3	324	354	31	124521
ABarpppaap:185	ABarpppaap	185	3640	-21359	859	1022	3640	29.3	293	333	35	167408
ABarpppap:135	ABarpppap	135	3019	-21980	546	600	3019	20.1	289	284	41	235660
ABarpppapa:180	ABarpppapa	180	3349	-21650	746	824	3349	24.0	274	333	36	160239
ABarpppapp:180	ABarpppapp	180	3194	-21805	556	626	3194	25.0	248	294	34	109576
ABarpppp:96	ABarpppp	96	2591	-22408	177	176	2591	22.9	257	234	48	347053
ABarppppa:134	ABarppppa	134	2839	-22160	436	480	2839	20.4	273	243	43	223975
ABarppppaa:180	ABarppppaa	180	3268	-21731	701	739	3268	18.0	256	294	36	141361
ABarppppap:180	ABarppppap	180	3364	-21635	705	757	3364	22.2	215	275	34	131526
ABarppppp:134	ABarppppp	134	3036	-21963	679	688	3036	18.4	230	216	42	229778
ABarpppppa:182	ABarpppppa	182	3674	-21325	1080	1117	3674	18.0	195	254	35	163955
ABarpppppp:182	ABarpppppp	182	3655	-21344	1147	1197	3655	23.0	138	237	38	234101
ABp:8	ABp	8	2221	-22778	-256	-256	2221	35.3	332	313	82	1469231
ABpl:17	ABpl	17	2245	-22754	-277	-278	2245	22.2	365	218	75	799076
ABpla:30	ABpla	30	2222	-22777	-269	-269	2222	19.3	466	209	69	537640
ABplaa:44	ABplaa	44	2230	-22769	-211	-210	2230	19.3	504	214	63	499379
ABplaaa:67	ABplaaa	67	2401	-22598	-93	-93	2401	26.6	564	229	55	555614
ABplaaaa:95	ABplaaaa	95	2474	-22525	127	131	2474	33.7	585	202	45	520269
ABplaaaaa:133	ABplaaaaa	133	2560	-22439	97	183	2560	34.6	583	174	40	484607
ABplaaaaaa:179	ABplaaaaaa	179	2763	-22236	-195	129	2763	40.1	588	168	31	234644
ABplaaaaap:179	ABplaaaaap	179	2879	-22120	208	318	2879	35.3	593	136	35	338718
ABplaaaap:133	ABplaaaap	133	2472	-22527	71	137	2472	30.0	558	166	41	498683
ABplaaaapa:176	ABplaaaapa	176	2716	-22283	77	217	2716	31.6	574	132	32	283220
ABplaaaapp:176	ABplaaaapp	176	2655	-22344	8	72	2655	29.3	543	150	34	294390
ABplaaap:95	ABplaaap	95	2410	-22589	3	5	2410	25.7	546	195	46	524704
ABplaaapa:130	ABplaaapa	130	2515	-22484	197	213	2515	23.5	532	180	40	452392
ABplaaapaa:175	ABplaaapaa	175	2766	-22233	342	390	2766	21.2	555	174	35	343221
ABplaaapap:175	ABplaaapap	175	2869	-22130	320	351	2869	20.8	523	164	33	276304
ABplaaapp:130	ABplaaapp	130	2406	-22594	116	125	2406	22.7	494	154	42	443467
ABplaaappa:170	ABplaaappa	170	2681	-22318	141	171	2681	22.9	504	140	33	278602
ABplaaappp:170	ABplaaappp	170	2585	-22414	119	162	2585	21.9	467	142	36	272507
ABplaap:67	ABplaap	67	2384	-22615	-137	-140	2384	28.7	495	157	56	498644
ABplaapa:94	ABplaapa	94	2437	-22562	59	62	2437	32.6	566	135	47	562140
ABplaapaa:131	ABplaapaa	131	2468	-22531	180	205	2468	29.2	580	185	42	518371
ABplaapaaa:177	ABplaapaaa	177	2652	-22347	243	288	2652	31.3	588	171	34	306942
ABplaapaap:177	ABplaapaap	177	2649	-22351	205	249	2649	27.1	570	194	35	338288
ABplaapap:131	ABplaapap	131	2471	-22528	159	171	2471	24.2	549	164	42	520130
ABplaapapa:175	ABplaapapa	175	2677	-22322	287	311	2677	24.4	560	231	32	253282
ABplaapapp:175	ABplaapapp	175	2634	-22365	162	175	2634	21.2	532	208	32	224072
ABplaapp:94	ABplaapp	94	2442	-22557	18	17	2442	23.8	488	144	49	526192
ABplaappa:128	ABplaappa	128	2492	-22507	145	181	2492	32.5	503	135	40	398306
ABplaappaa:175	ABplaappaa	175	2900	-22099	293	336	2900	35.1	511	135	30	218218
ABplaappap:175	ABplaappap	175	2586	-22413	180	195	2586	30.6	484	116	34	236676
ABplaappp:128	ABplaappp	128	2337	-22662	83	96	2337	26.6	450	99	44	442518
ABplaapppa:169	ABplaapppa	169	2696	-22303	337	357	2696	28.4	451	87	34	228561
ABplaapppp:169	ABplaapppp	169	2542	-22457	136	188	2542	30.4	421	80	34	223263
ABplap:44	ABplap	44	2227	-22772	-180	-179	2227	18.7	396	181	65	394243
ABplapa:67	ABplapa	67	2559	-22440	-104	-105	2559	17.0	480	227	56	451816
ABplapaa:95	ABplapaa	95	2586	-22413	139	143	2586	19.2	517	244	46	486371
ABplapaaa:134	ABplapaaa	134	2698	-22301	342	360	2698	18.8	486	217	42	397576
ABplapaaaa:180	ABplapaaaa	180	2876	-22123	362	373	2876	23.9	499	222	31	181741
ABplapaaap:180	ABplapaaap	180	2724	-22275	231	261	2724	24.3	469	210	31	145406
ABplapaap:134	ABplapaap	134	2663	-22336	274	301	2663	17.0	437	195	40	309467
ABplapaapa:182	ABplapaapa	182	2969	-22030	418	443	2969	17.0	452	178	35	223575
ABplapaapp:182	ABplapaapp	182	2856	-22143	399	433	2856	18.4	424	149	34	184632
ABplapap:95	ABplapap	95	2627	-22372	92	91	2627	17.5	464	220	47	415916
ABplapapa:128	ABplapapa	128	2542	-22457	188	196	2542	16.7	437	162	44	368750
ABplapapaa:172	ABplapapaa	172	2663	-22337	314	329	2663	21.4	416	95	35	217994
ABplapapap:172	ABplapapap	172	2797	-22202	360	409	2797	27.6	388	68	35	221574
ABplapapp:128	ABplapapp	128	2514	-22485	218	236	2514	18.0	381	138	44	337764
ABplapappa:175	ABplapappa	175	2732	-22267	295	344	2732	23.4	367	82	34	177226
ABplapappp:175	ABplapappp	175	2703	-22297	345	384	2703	22.9	328	79	35	198443
ABplapp:67	ABplapp	67	2418	-22581	-169	-170	2418	18.2	404	173	56	401108
ABplappa:94	ABplappa	94	2489	-22510	90	89	2489	18.6	430	148	48	447108
ABplappaa:136	ABplappaa	136	2644	-22355	361	379	2644	24.3	428	145	40	303309
ABplappaaa:178	ABplappaaa	178	3000	-21999	414	481	3000	26.4	456	177	32	162714
ABplappaap:178	ABplappaap	178	2729	-22270	349	366	2729	26.7	425	150	34	160555
ABplappap:136	ABplappap	136	2584	-22415	294	317	2584	25.9	382	105	42	320596
ABplappapa:176	ABplappapa	176	2695	-22304	303	326	2695	23.1	387	132	32	123579
ABplappapp:176	ABplappapp	176	2587	-22412	253	271	2587	22.8	349	122	32	111499
ABplappp:94	ABplappp	94	2444	-22555	9	1	2444	17.7	361	135	49	365863
ABplapppa:131	ABplapppa	131	2544	-22455	257	294	2544	26.6	346	75	41	321268
ABplapppaa:175	ABplapppaa	175	2755	-22244	242	312	2755	30.0	359	65	33	187097
ABplapppap:175	ABplapppap	175	2680	-22319	284	334	2680	30.7	323	59	34	170496
ABplapppp:131	ABplapppp	131	2596	-22403	335	357	2596	31.5	291	54	41	292656
ABplappppa:175	ABplappppa	175	2912	-22087	496	519	2912	33.1	251	32	32	163492
ABplappppp:175	ABplappppp	175	2709	-22290	375	387	2709	28.8	284	50	32	144863
ABplp:30	ABplp	30	2222	-22777	-184	-184	2222	30.4	371	86	67	591751
ABplpa:44	ABplpa	44	2160	-22839	-181	-183	2160	39.0	409	61	60	496045
ABplpaa:66	ABplpaa	66	2419	-22580	-96	-98	2419	30.1	435	66	53	532934
ABplpaaa:94	ABplpaaa	94	2481	-22518	99	102	2481	36.5	518	80	45	485636
ABplpaaaa:132	ABplpaaaa	132	2405	-22594	60	125	2405	38.0	551	96	39	367134
ABplpaaaaa:176	ABplpaaaaa	176	2615	-22384	-207	-19	2615	40.6	533	81	34	275130
ABplpaaaap:176	ABplpaaaap	176	2489	-22510	-102	47	2489	34.6	521	94	31	230285
ABplpaaap:132	ABplpaaap	132	2477	-22522	176	210	2477	38.7	511	79	37	350047
ABplpaaapa:178	ABplpaaapa	178	2611	-22388	251	267	2611	35.8	509	63	30	201841
ABplpaaapp:178	ABplpaaapp	178	2621	-22378	130	174	2621	37.7	482	96	32	212138
ABplpaap:94	ABplpaap	94	2475	-22524	55	67	2475	31.3	466	85	45	470951
ABplpaapa:129	ABplpaapa	129	2503	-22496	233	249	2503	28.0	516	92	40	464357
ABplpaapaa:174	ABplpaapaa	174	2708	-22291	307	310	2708	26.5	540	107	34	294571
ABplpaapap:174	ABplpaapap	174	2530	-22469	184	189	2530	26.4	499	85	33	260310
ABplpaapp:129	ABplpaapp	129	2484	-22515	152	213	2484	33.9	475	75	39	418052
ABplpaappa:174	ABplpaappa	174	2546	-22453	196	231	2546	32.7	472	59	31	223263
ABplpaappp:174	ABplpaappp	174	2583	-22416	99	203	2583	34.7	443	62	34	268702
ABplpap:66	ABplpap	66	2399	-22600	-119	-122	2399	43.9	363	53	52	457705
ABplpapa:94	ABplpapa	94	2504	-22495	82	83	2504	42.2	462	64	44	446320
ABplpapaa:128	ABplpapaa	128	2451	-22548	91	144	2451	51.6	494	105	37	281857
ABplpapaaa:174	ABplpapaaa	174	2491	-22508	-53	8	2491	50.7	496	123	30	155259
ABplpapaap:174	ABplpapaap	174	2624	-22375	98	140	2624	52.0	473	98	31	160714
ABplpapap:128	ABplpapap	128	2430	-22569	154	163	2430	48.3	465	73	39	350136
ABplpapapa:175	ABplpapapa	175	2660	-22339	63	184	2660	48.4	464	68	32	208092
ABplpapapp:175	ABplpapapp	175	2607	-22392	162	203	2607	50.0	430	65	33	191802
ABplpapp:94	ABplpapp	94	2454	-22545	27	38	2454	43.9	396	59	45	441427
ABplpappa:127	ABplpappa	127	2311	-22688	73	83	2311	52.3	444	98	41	314972
ABplpappaa:169	ABplpappaa	169	2362	-22637	78	90	2362	55.6	459	133	34	174473
ABplpappap:169	ABplpappap	169	2493	-22506	198	208	2493	54.1	425	103	33	168736
ABplpappp:127	ABplpappp	127	2389	-22610	107	128	2389	47.3	405	56	41	382318
ABplpapppa:171	ABplpapppa	171	2458	-22541	99	126	2458	51.2	394	64	34	191072
ABplpapppp:171	ABplpapppp	171	2544	-22455	184	214	2544	49.7	357	42	34	221829
ABplpp:44	ABplpp	44	2153	-22846	-179	-179	2153	29.6	329	72	60	479044
ABplppa:66	ABplppa	66	2444	-22555	-71	-71	2444	25.3	346	73	53	431739
ABplppaa:95	ABplppaa	95	2766	-22233	331	344	2766	29.1	419	76	43	378150
ABplppaaa:132	ABplppaaa	132	3072	-21927	685	751	3072	39.4	466	61	40	417970
ABplppaaaa:178	ABplppaaaa	178	3228	-21772	708	777	3228	41.1	473	58	34	223876
ABplppaaap:178	ABplppaaap	178	3440	-21559	833	917	3440	40.8	450	81	29	143790
ABplppaap:132	ABplppaap	132	3188	-21811	769	846	3188	39.8	422	45	38	343630
ABplppaapa:182	ABplppaapa	182	3247	-21752	733	803	3247	44.3	435	40	32	201887
ABplppaapp:182	ABplppaapp	182	3570	-21429	996	1098	3570	45.2	391	30	32	201553
ABplppap:95	ABplppap	95	2701	-22298	275	287	2701	28.5	363	67	46	412427
ABplppapa:130	ABplppapa	130	2923	-22076	535	625	2923	35.1	404	65	40	337641
ABplppapaa:176	ABplppapaa	176	3318	-21681	771	862	3318	39.7	421	63	34	226300
ABplppapap:176	ABplppapap	176	3419	-21580	817	947	3419	40.1	389	38	32	205058
ABplppapp:130	ABplppapp	130	2937	-22062	518	610	2937	34.6	360	59	40	328830
ABplppappa:181	ABplppappa	181	3221	-21778	651	735	3221	36.0	363	39	36	248910
ABplppappp:181	ABplppappp	181	3406	-21593	824	907	3406	36.8	324	25	31	168940
ABplppp:66	ABplppp	66	2437	-22562	-71	-75	2437	39.5	282	42	51	414364
ABplpppa:94	ABplpppa	94	2753	-22246	315	330	2753	39.5	350	40	45	478508
ABplpppaa:127	ABplpppaa	127	2926	-22073	548	599	2926	40.0	366	37	40	398949
ABplpppaaa:171	ABplpppaaa	171	3521	-21478	913	1030	3521	42.7	347	26	34	256819
ABplpppaap:171	ABplpppaap	171	3555	-21444	877	999	3555	43.8	311	22	31	179600
ABplpppap:127	ABplpppap	127	3041	-21958	660	716	3041	39.3	318	32	38	351202
ABplpppapa:173	ABplpppapa	173	3532	-21467	682	909	3532	39.1	280	22	33	205805
ABplpppapp:173	ABplpppapp	173	4039	-20960	1283	1517	4039	41.2	249	23	32	225105
ABplpppp:94	ABplpppp	94	2761	-22238	335	340	2761	44.0	298	36	44	433857
ABplppppa:128	ABplppppa	128	2993	-22006	627	692	2993	43.0	283	30	39	315963
ABplppppaa:170	ABplppppaa	170	3713	-21286	712	1054	3713	46.2	275	14	34	202234
ABplppppap:170	ABplppppap	170	3571	-21428	892	1096	3571	48.0	246	22	34	233576
ABplppppp:128	ABplppppp	128	3002	-21997	698	744	3002	44.8	231	29	40	332952
ABplpppppa:173	ABplpppppa	173	3538	-21461	1104	1155	3538	52.0	212	46	33	177913
ABplpppppp:173	ABplpppppp	173	3282	-21717	857	889	3282	57.4	185	73	36	187164
ABpr:17	ABpr	17	2257	-22742	-237	-239	2257	48.7	265	292	72	676412
ABpra:30	ABpra	30	2220	-22779	-221	-221	2220	45.7	283	337	67	612311
ABpraa:44	ABpraa	44	2169	-22830	-176	-177	2169	43.7	340	356	61	492686
ABpraaa:66	ABpraaa	66	2494	-22505	-47	-47	2494	40.3	398	369	52	487809
ABpraaaa:95	ABpraaaa	95	2677	-22322	287	295	2677	44.4	382	357	43	395354
ABpraaaaa:132	ABpraaaaa	132	2710	-22289	289	361	2710	57.6	410	311	38	232428
ABpraaaaaa:172	ABpraaaaaa	172	2794	-22205	320	345	2794	61.2	452	237	31	104431
ABpraaaaap:172	ABpraaaaap	172	2646	-22353	155	215	2646	61.0	419	264	34	112036
ABpraaaap:132	ABpraaaap	132	2724	-22275	342	379	2724	59.1	369	299	38	216205
ABpraaaapa:176	ABpraaaapa	176	2807	-22192	286	347	2807	62.5	388	268	31	97017
ABpraaaapp:176	ABpraaaapp	176	2881	-22118	258	344	2881	59.5	382	296	32	110570
ABpraaap:95	ABpraaap	95	2715	-22284	284	282	2715	36.0	334	354	44	436992
ABpraaapa:129	ABpraaapa	129	2735	-22264	360	416	2735	51.0	366	354	39	283498
ABpraaapaa:170	ABpraaapaa	170	3022	-21977	324	456	3022	56.5	405	335	31	125467
ABpraaapap:170	ABpraaapap	170	3086	-21913	444	554	3086	53.5	371	352	33	149748
ABpraaapp:129	ABpraaapp	129	2570	-22429	275	295	2570	39.4	325	362	41	346381
ABpraaappa:170	ABpraaappa	170	2954	-22045	446	511	2954	41.0	321	353	36	242394
ABpraaappp:170	ABpraaappp	170	2944	-22055	507	561	2944	43.6	296	326	33	181718
ABpraap:66	ABpraap	66	2445	-22554	-43	-46	2445	50.7	319	334	53	394030
ABpraapa:94	ABpraapa	94	2621	-22378	208	214	2621	48.7	323	353	45	404808
ABpraapaa:129	ABpraapaa	129	2766	-22233	369	421	2766	56.0	334	320	38	233862
ABpraapaaa:172	ABpraapaaa	172	3011	-21988	345	417	3011	62.0	341	306	32	105286
ABpraapaap:172	ABpraapaap	172	2811	-22188	241	320	2811	60.5	309	312	35	137631
ABpraapap:129	ABpraapap	129	2706	-22293	382	411	2706	52.0	296	332	40	273148
ABpraapapa:171	ABpraapapa	171	2820	-22179	305	427	2820	55.0	307	304	33	139891
ABpraapapp:171	ABpraapapp	171	2800	-22199	355	403	2800	56.3	274	306	33	127686
ABpraapp:94	ABpraapp	94	2640	-22359	241	243	2640	54.0	279	308	47	376500
ABpraappa:129	ABpraappa	129	2631	-22368	307	331	2631	58.0	305	288	40	228937
ABpraappaa:174	ABpraappaa	174	2992	-22007	581	605	2992	61.4	351	260	30	84578
ABpraappap:174	ABpraappap	174	2665	-22334	268	289	2665	61.5	314	257	35	104836
ABpraappp:129	ABpraappp	129	2636	-22363	342	360	2636	56.5	260	278	40	234619
ABpraapppa:171	ABpraapppa	171	2875	-22124	420	425	2875	62.5	267	261	34	98330
ABpraapppp:171	ABpraapppp	171	2817	-22182	410	432	2817	57.4	242	274	32	108267
ABprap:44	ABprap	44	2188	-22812	-173	-173	2188	34.5	234	328	61	516871
ABprapa:66	ABprapa	66	2426	-22573	-87	-89	2426	30.7	298	363	52	484426
ABprapaa:96	ABprapaa	96	2682	-22317	298	301	2682	23.0	319	347	45	415582
ABprapaaa:139	ABprapaaa	139	2916	-22083	509	562	2916	28.0	315	354	39	296751
ABprapaaaa:185	ABprapaaaa	185	3212	-21788	549	624	3212	35.2	325	356	30	134250
ABprapaaap:185	ABprapaaap	185	3487	-21512	775	892	3487	34.6	292	339	35	187686
ABprapaap:139	ABprapaap	139	3017	-21982	629	664	3017	28.1	268	343	39	320435
ABprapaapa:187	ABprapaapa	187	3364	-21635	794	839	3364	34.1	263	361	30	150065
ABprapaapp:187	ABprapaapp	187	3314	-21685	723	788	3314	33.1	227	338	34	202593
ABprapap:96	ABprapap	96	2590	-22409	172	178	2590	24.6	257	319	47	454922
ABprapapa:131	ABprapapa	131	2627	-22372	290	311	2627	29.2	252	309	39	287666
ABprapapaa:174	ABprapapaa	174	3020	-21979	487	558	3020	28.6	231	327	34	171567
ABprapapap:174	ABprapapap	174	2793	-22206	288	356	2793	28.4	199	306	34	168537
ABprapapp:131	ABprapapp	131	2677	-22322	365	388	2677	23.8	207	280	40	320980
ABprapappa:176	ABprapappa	176	2836	-22163	374	405	2836	25.3	168	283	34	169189
ABprapappp:176	ABprapappp	176	3165	-21834	653	757	3165	27.7	126	241	34	222684
ABprapp:66	ABprapp	66	2443	-22556	-76	-77	2443	31.1	218	326	54	537203
ABprappa:95	ABprappa	95	2677	-22322	311	321	2677	29.2	208	337	45	485148
ABprappaa:138	ABprappaa	138	2964	-22035	619	642	2964	29.8	206	330	39	303131
ABprappaaa:183	ABprappaaa	183	2916	-22083	466	509	2916	36.1	195	319	34	166242
ABprappaap:183	ABprappaap	183	3035	-21964	581	605	3035	36.0	162	289	31	142808
ABprappap:138	ABprappap	138	2898	-22101	493	558	2898	28.3	167	301	39	347225
ABprappapa:184	ABprappapa	184	2823	-22176	363	409	2823	32.0	135	279	32	155698
ABprappapp:184	ABprappapp	184	3183	-21816	687	760	3183	34.8	115	241	34	231831
ABprappp:95	ABprappp	95	2635	-22364	249	250	2635	28.8	180	280	46	471883
ABprapppa:133	ABprapppa	133	2922	-22077	539	583	2922	29.5	152	274	39	393522
ABprapppaa:178	ABprapppaa	178	3077	-21922	566	613	3077	41.0	123	263	32	195598
ABprapppap:178	ABprapppap	178	3038	-21961	583	627	3038	40.9	106	221	32	168021
ABprapppp:133	ABprapppp	133	2842	-22157	533	553	2842	32.0	116	240	40	394013
ABprappppa:179	ABprappppa	179	3071	-21928	664	729	3071	41.1	93	179	33	183826
ABprappppp:179	ABprappppp	179	3191	-21808	714	768	3191	47.4	102	172	33	174000
ABprp:30	ABprp	30	2257	-22742	-204	-204	2257	52.2	204	229	66	511829
ABprpa:44	ABprpa	44	2139	-22860	-290	-290	2139	56.5	256	286	60	356211
ABprpaa:67	ABprpaa	67	2389	-22610	-78	-82	2389	49.8	245	338	50	385812
ABprpaaa:96	ABprpaaa	96	2467	-22532	101	108	2467	36.0	273	364	43	373932
ABprpaaaa:135	ABprpaaaa	135	2629	-22370	280	336	2629	42.5	312	360	38	280956
ABprpaaaaa:186	ABprpaaaaa	186	2713	-22286	60	117	2713	51.0	350	351	30	121745
ABprpaaaap:186	ABprpaaaap	186	2937	-22062	301	443	2937	49.0	328	320	31	128603
ABprpaaap:135	ABprpaaap	135	2712	-22287	372	403	2712	41.1	266	361	34	223421
ABprpaaapa:186	ABprpaaapa	186	2647	-22352	162	230	2647	43.1	296	370	30	132024
ABprpaaapp:186	ABprpaaapp	186	2856	-22143	359	395	2856	43.6	270	351	29	127348
ABprpaap:96	ABprpaap	96	2462	-22537	91	95	2462	41.1	243	312	42	344034
ABprpaapa:133	ABprpaapa	133	2518	-22481	220	247	2518	44.0	286	328	37	243303
ABprpaapaa:180	ABprpaapaa	180	2668	-22331	277	300	2668	53.1	306	353	31	116376
ABprpaapap:180	ABprpaapap	180	2814	-22185	348	456	2814	50.8	293	309	33	153632
ABprpaapp:133	ABprpaapp	133	2572	-22427	280	305	2572	44.0	247	317	37	247056
ABprpaappa:181	ABprpaappa	181	2754	-22245	333	384	2754	51.8	270	337	33	139013
ABprpaappp:181	ABprpaappp	181	2651	-22348	226	273	2651	47.7	243	331	33	164397
ABprpap:67	ABprpap	67	2434	-22565	-171	-175	2434	55.7	213	264	52	368350
ABprpapa:94	ABprpapa	94	2492	-22507	87	91	2492	53.6	222	325	45	377553
ABprpapaa:128	ABprpapaa	128	2606	-22393	310	346	2606	53.6	254	336	38	247328
ABprpapaaa:171	ABprpapaaa	171	2685	-22314	196	226	2685	61.4	265	313	32	106801
ABprpapaap:171	ABprpapaap	171	2675	-22324	310	344	2675	57.3	235	323	31	113064
ABprpapap:128	ABprpapap	128	2579	-22420	274	311	2579	51.7	214	326	39	295782
ABprpapapa:173	ABprpapapa	173	2739	-22260	389	421	2739	52.5	200	334	34	166406
ABprpapapp:173	ABprpapapp	173	2660	-22339	212	278	2660	54.8	206	293	35	197375
ABprpapp:94	ABprpapp	94	2515	-22484	134	135	2515	55.0	215	258	45	336880
ABprpappa:127	ABprpappa	127	2494	-22505	214	220	2494	58.8	213	287	40	236904
ABprpappaa:170	ABprpappaa	170	2630	-22369	179	191	2630	62.5	218	297	36	130357
ABprpappap:170	ABprpappap	170	2642	-22357	249	252	2642	62.0	202	254	33	103966
ABprpappp:127	ABprpappp	127	2557	-22442	287	311	2557	52.1	177	300	40	301636
ABprpapppa:173	ABprpapppa	173	2602	-22397	184	221	2602	57.2	177	280	35	158104
ABprpapppp:173	ABprpapppp	173	2597	-22402	259	282	2597	58.7	176	226	34	132170
ABprpp:44	ABprpp	44	2179	-22820	-171	-171	2179	47.6	168	258	59	453105
ABprppa:67	ABprppa	67	2416	-22583	-86	-87	2416	42.7	173	323	51	495046
ABprppaa:95	ABprppaa	95	2565	-22434	178	181	2565	40.9	199	346	43	426343
ABprppaaa:133	ABprppaaa	133	2634	-22365	282	323	2634	36.9	233	352	38	331617
ABprppaaaa:181	ABprppaaaa	181	2855	-22144	360	406	2855	40.3	237	328	30	162667
ABprppaaap:181	ABprppaaap	181	2764	-22235	285	344	2764	43.1	234	358	32	157282
ABprppaap:133	ABprppaap	133	2698	-22301	373	397	2698	42.6	205	344	37	315846
ABprppaapa:184	ABprppaapa	184	2894	-22105	426	462	2894	45.1	203	331	32	172609
ABprppaapp:184	ABprppaapp	184	2748	-22251	267	339	2748	45.7	185	305	32	170109
ABprppap:95	ABprppap	95	2593	-22406	170	172	2593	39.6	186	283	43	392597
ABprppapa:131	ABprppapa	131	2607	-22392	298	314	2607	41.9	205	296	36	252064
ABprppapaa:176	ABprppapaa	176	2606	-22393	211	269	2606	50.8	216	283	36	201388
ABprppapap:176	ABprppapap	176	2753	-22246	296	356	2753	49.5	187	269	32	169700
ABprppapp:131	ABprppapp	131	2729	-22270	351	392	2729	39.6	165	270	36	300384
ABprppappa:182	ABprppappa	182	3003	-21996	521	570	3003	44.7	173	271	32	193925
ABprppappp:182	ABprppappp	182	2830	-22169	309	390	2830	45.1	150	246	32	202625
ABprppp:67	ABprppp	67	2408	-22591	-141	-143	2408	48.4	152	229	52	459262
ABprpppa:94	ABprpppa	94	2579	-22420	188	187	2579	49.0	164	295	43	394212
ABprpppaa:129	ABprpppaa	129	2782	-22217	461	483	2782	40.3	161	321	37	314862
ABprpppaaa:176	ABprpppaaa	176	3141	-21858	721	759	3141	48.2	158	302	32	160973
ABprpppaap:176	ABprpppaap	176	2894	-22106	408	478	2894	48.6	136	270	32	183327
ABprpppap:129	ABprpppap	129	2839	-22160	502	528	2839	38.6	129	278	38	375060
ABprpppapa:174	ABprpppapa	174	2908	-22091	476	528	2908	48.6	119	220	33	164754
ABprpppapp:174	ABprpppapp	174	3299	-21701	804	839	3299	52.1	117	186	30	146534
ABprpppp:94	ABprpppp	94	2604	-22395	195	196	2604	48.8	150	235	45	410518
ABprppppa:128	ABprppppa	128	2690	-22309	376	399	2690	47.2	149	278	40	348963
ABprppppaa:171	ABprppppaa	171	2752	-22247	309	355	2752	52.5	157	254	34	183802
ABprppppap:171	ABprppppap	171	2701	-22298	304	327	2701	55.0	143	212	33	136260
ABprppppp:128	ABprppppp	128	2740	-22259	465	472	2740	44.8	119	238	40	344217
ABprpppppa:174	ABprpppppa	174	2714	-22285	341	352	2714	56.6	149	165	33	138072
ABprpppppp:174	ABprpppppp	174	2738	-22261	368	379	2738	53.7	122	143	31	122144
P1:1	P1	1	2216	-22783	-277	-277	2216	33.8	198	188	97	2052374
EMS:9	EMS	9	2235	-22764	-258	-260	2235	39.1	315	107	75	963383
MS:21	MS	21	2215	-22784	-352	-352	2215	51.8	369	154	73	636904
MSa:35	MSa	35	2155	-22844	-202	-203	2155	48.9	442	174	70	643734
MSaa:65	MSaa	65	2382	-22617	-138	-140	2382	52.4	370	201	63	574800
MSaaa:111	MSaaa	111	2280	-22719	29	37	2280	52.5	391	233	52	380611
MSaaaa:171	MSaaaa	171	2260	-22739	17	21	2260	46.7	394	237	41	176066
MSaaap:171	MSaaap	171	2357	-22642	68	89	2357	53.5	436	236	41	176475
MSaap:111	MSaap	111	2247	-22752	7	8	2247	53.3	325	208	53	374398
MSaapa:172	MSaapa	172	2287	-22712	41	44	2287	58.3	379	218	42	162537
MSaapp:172	MSaapp	172	2305	-22694	83	84	2305	50.7	333	218	43	184102
MSap:65	MSap	65	2337	-22662	-142	-145	2337	41.5	433	188	62	562550
MSapa:107	MSapa	107	2320	-22679	43	55	2320	44.2	462	229	51	424237
MSapaa:169	MSapaa	169	2420	-22579	109	122	2420	45.5	481	242	42	233058
MSapap:169	MSapap	169	2340	-22659	60	65	2340	40.3	436	202	43	201917
MSapp:107	MSapp	107	2321	-22678	60	65	2321	50.2	396	152	52	372539
MSappa:172	MSappa	172	2326	-22673	77	85	2326	55.1	428	168	41	166099
MSappp:172	MSappp	172	2311	-22688	73	78	2311	46.5	382	164	42	184467
MSp:35	MSp	35	2185	-22814	-163	-164	2185	49.5	330	211	69	621778
MSpa:63	MSpa	63	2343	-22656	-166	-169	2343	35.0	364	262	61	520752
MSpaa:98	MSpaa	98	2349	-22650	49	52	2349	37.0	377	248	51	384505
MSpaaa:162	MSpaaa	162	2375	-22624	59	64	2375	34.1	421	247	44	219204
MSpaap:162	MSpaap	162	2270	-22729	19	25	2270	36.3	372	226	43	190133
MSpap:98	MSpap	98	2335	-22664	58	60	2335	36.9	316	198	51	327286
MSpapa:162	MSpapa	162	2385	-22614	106	106	2385	32.5	360	182	43	183193
MSpapp:162	MSpapp	162	2287	-22712	55	54	2287	40.4	317	184	42	157429
MSpp:63	MSpp	63	2388	-22611	-109	-111	2388	46.9	286	263	59	503384
MSppa:97	MSppa	97	2349	-22650	51	57	2349	41.6	303	269	49	370621
MSppaa:161	MSppaa	161	2389	-22610	80	102	2389	42.4	371	287	42	199388
MSppap:161	MSppap	161	2344	-22655	98	107	2344	39.0	324	256	42	168307
MSppp:97	MSppp	97	2347	-22652	43	45	2347	40.8	246	231	49	348107
MSpppa:157	MSpppa	157	2330	-22669	81	87	2330	40.5	284	253	42	181393
MSpppp:157	MSpppp	157	2307	-22692	50	58	2307	36.0	232	232	43	182620
E:21	E	21	2244	-22756	-300	-302	2244	42.9	236	86	71	701849
Ea:36	Ea	36	2218	-22781	-188	-189	2218	45.8	297	106	68	626979
Eal:71	Eal	71	2477	-22522	-50	-53	2477	45.5	299	131	57	411663
Eala:112	Eala	112	2379	-22620	117	123	2379	51.5	348	121	51	267532
Ealaa:179	Ealaa	179	2468	-22531	194	196	2468	57.0	385	132	42	124248
Ealap:179	Ealap	179	2411	-22588	127	135	2411	48.1	340	132	38	108784
Ealp:112	Ealp	112	2387	-22612	130	130	2387	50.5	284	147	49	246558
Ealpa:179	Ealpa	179	2448	-22551	148	157	2448	56.0	316	158	39	103868
Ealpp:179	Ealpp	179	2308	-22691	52	58	2308	41.8	280	178	38	91501
Ear:71	Ear	71	2424	-22575	-67	-68	2424	30.5	353	159	58	420626
Eara:110	Eara	110	2376	-22623	89	101	2376	36.6	425	156	49	259494
Earaa:174	Earaa	174	2424	-22575	123	128	2424	43.8	451	142	38	111187
Earap:174	Earap	174	2388	-22611	92	103	2388	38.4	393	159	38	115125
Earp:110	Earp	110	2379	-22620	107	113	2379	38.7	351	114	47	222720
Earpa:175	Earpa	175	2399	-22600	112	114	2399	41.5	376	114	36	95730
Earpp:175	Earpp	175	2382	-22617	96	106	2382	39.3	325	126	38	91329
Ep:36	Ep	36	2244	-22755	-217	-220	2244	44.1	192	140	67	618482
Epl:72	Epl	72	2518	-22481	-16	-21	2518	34.9	249	119	56	411671
Epla:122	Epla	122	2304	-22695	83	86	2304	35.9	286	127	47	189743
Eplaa:189	Eplaa	189	2453	-22546	106	114	2453	30.0	314	157	37	90631
Eplap:189	Eplap	189	2505	-22494	198	210	2505	31.0	254	115	37	92037
Eplp:122	Eplp	122	2326	-22673	94	95	2326	37.2	216	119	46	196216
Eplpa:191	Eplpa	191	2387	-22612	56	67	2387	29.3	215	131	39	107339
Eplpp:191	Eplpp	191	2459	-22540	128	133	2459	40.4	187	118	38	107818
Epr:72	Epr	72	2507	-22492	-27	-31	2507	41.4	204	178	58	459975
Epra:117	Epra	117	2418	-22581	166	166	2418	39.8	243	179	45	179639
Epraa:181	Epraa	181	2450	-22549	150	155	2450	30.2	292	208	40	114488
Eprap:181	Eprap	181	2556	-22443	255	261	2556	35.9	226	169	38	99565
Eprp:117	Eprp	117	2479	-22520	211	214	2479	34.7	187	173	48	231497
Eprpa:185	Eprpa	185	2536	-22463	196	198	2536	27.8	196	197	40	139501
Eprpp:185	Eprpp	185	2684	-22315	287	301	2684	37.0	159	171	38	125065
P2:9	P2	9	2236	-22763	-434	-434	2236	35.0	154	177	78	1139882
C:24	C	24	2273	-22726	-276	-277	2273	24.8	215	201	72	644714
Ca:39	Ca	39	2223	-22776	-197	-198	2223	24.1	291	186	69	441750
Caa:60	Caa	60	2422	-22577	-249	-249	2422	16.6	290	196	62	319953
Caaa:90	Caaa	90	2356	-22643	-208	-211	2356	17.2	301	149	53	283845
Caaaa:126	Caaaa	126	2172	-22827	-44	-42	2172	19.0	301	124	46	224299
Caaaaa:170	Caaaaa	170	2284	-22715	-5	-5	2284	17.5	303	140	40	125085
Caaaap:170	Caaaap	170	2282	-22717	40	37	2282	19.5	255	101	39	126616
Caaap:126	Caaap	126	2192	-22807	3	3	2192	25.6	233	76	44	209674
Caaapa:172	Caaapa	172	2218	-22781	4	4	2218	23.0	215	90	38	122457
Caaapp:172	Caaapp	172	2230	-22770	2	4	2230	30.9	178	67	38	135829
Caap:90	Caap	90	2389	-22610	-137	-137	2389	20.5	214	117	51	298257
Caapa:128	Caapa	128	2247	-22752	25	26	2247	30.8	180	84	44	228888
Caapaa:182	Caapaa	182	2283	-22717	46	56	2283	37.3	163	52	37	142052
Caapap:182	Caapap	182	2460	-22539	181	200	2460	46.7	159	41	37	149792
Caapp:128	Caapp	128	2314	-22685	85	84	2314	43.6	143	60	41	249887
Caappd:175	Caappd	175	2422	-22577	162	161	2422	51.0	124	64	34	117550
Caappv:175	Caappv	175	2500	-22499	218	247	2500	50.6	167	42	34	114706
Cap:60	Cap	60	2354	-22645	-189	-189	2354	26.5	214	94	59	328344
Capa:91	Capa	91	2306	-22693	-98	-105	2306	37.4	241	33	46	325134
Capaa:137	Capaa	137	2285	-22714	8	51	2285	51.9	237	60	39	225611
Capaaa:192	Capaaa	192	2408	-22591	69	64	2408	49.4	292	60	33	150000
Capaap:192	Capaap	192	2351	-22648	-78	-21	2351	51.5	245	65	30	110695
Capap:137	Capap	137	2249	-22750	11	13	2249	53.2	200	106	43	254752
Capapa:195	Capapa	195	2415	-22584	88	91	2415	51.0	284	95	32	114948
Capapp:195	Capapp	195	2369	-22630	99	96	2369	52.8	230	106	32	104917
Capp:91	Capp	91	2333	-22666	-53	-54	2333	36.4	160	69	49	379042
Cappa:134	Cappa	134	2202	-22797	-40	-29	2202	43.5	200	72	43	258339
Cappaa:182	Cappaa	182	2246	-22753	-52	-22	2246	33.4	256	74	34	124837
Cappap:182	Cappap	182	2217	-22782	-80	-64	2217	43.1	222	68	34	136097
Cappp:134	Cappp	134	2205	-22794	-39	-33	2205	51.0	158	104	41	258030
Capppa:187	Capppa	187	2280	-22719	-46	-30	2280	47.2	203	90	37	167298
Capppp:187	Capppp	187	2372	-22627	8	86	2372	55.6	185	106	37	167949
Cp:39	Cp	39	2238	-22761	-233	-234	2238	24.8	189	221	67	539079
Cpa:59	Cpa	59	2404	-22595	-236	-236	2404	22.9	186	248	61	413794
Cpaa:88	Cpaa	88	2409	-22590	-155	-157	2409	20.8	188	234	53	385904
Cpaaa:125	Cpaaa	125	2255	-22744	-53	-40	2255	17.2	201	196	49	319119
Cpaaaa:171	Cpaaaa	171	2387	-22612	65	70	2387	17.0	225	191	38	133626
Cpaaap:171	Cpaaap	171	2333	-22666	18	21	2333	17.7	164	182	42	187901
Cpaap:125	Cpaap	125	2282	-22717	35	36	2282	23.6	146	163	47	351520
Cpaapa:171	Cpaapa	171	2291	-22708	42	46	2291	23.4	137	159	40	178268
Cpaapp:171	Cpaapp	171	2320	-22679	77	79	2320	31.9	123	130	40	179488
Cpap:88	Cpap	88	2379	-22620	-125	-127	2379	25.3	149	140	51	393076
Cpapa:129	Cpapa	129	2255	-22744	13	14	2255	32.2	126	117	46	337524
Cpapaa:176	Cpapaa	176	2449	-22550	122	131	2449	45.8	121	114	35	137998
Cpapap:176	Cpapap	176	2409	-22590	156	157	2409	38.4	123	85	37	158851
Cpapp:129	Cpapp	129	2337	-22662	101	105	2337	45.5	104	106	42	304391
Cpappd:176	Cpappd	176	2365	-22635	84	98	2365	49.6	97	94	35	149091
Cpappv:176	Cpappv	176	2339	-22660	68	78	2339	56.0	139	98	35	121656
Cpp:59	Cpp	59	2340	-22659	-264	-264	2340	35.9	127	160	58	430996
Cppa:91	Cppa	91	2450	-22549	6	7	2450	37.1	113	225	49	487533
Cppaa:131	Cppaa	131	2402	-22597	99	129	2402	44.4	128	192	42	327141
Cppaaa:190	Cppaaa	190	2386	-22613	86	87	2386	46.4	192	216	33	139087
Cppaap:190	Cppaap	190	2551	-22448	117	172	2551	51.6	160	172	35	164283
Cppap:131	Cppap	131	2363	-22636	112	121	2363	51.4	166	204	43	285743
Cppapa:195	Cppapa	195	2778	-22221	494	500	2778	53.5	226	218	34	109770
Cppapp:195	Cppapp	195	2623	-22377	283	289	2623	55.8	198	163	31	98699
Cppp:91	Cppp	91	2474	-22525	37	36	2474	40.0	106	145	49	454103
Cpppa:133	Cpppa	133	2448	-22551	168	179	2448	34.7	131	202	43	336516
Cpppaa:181	Cpppaa	181	2467	-22532	134	144	2467	35.4	175	248	34	154013
Cpppap:181	Cpppap	181	2712	-22287	266	296	2712	40.6	140	205	34	165620
Cpppp:133	Cpppp	133	2508	-22491	221	222	2508	46.0	125	146	40	301463
Cppppa:184	Cppppa	184	2830	-22169	390	422	2830	43.6	141	162	35	176157
Cppppp:184	Cppppp	184	2601	-22398	269	286	2601	50.8	165	134	37	176758
P3:24	P3	24	2286	-22713	-369	-370	2286	39.6	124	150	65	615862
D:45	D	45	2279	-22720	-290	-291	2279	41.5	123	138	59	381418
Da:74	Da	74	2486	-22513	-152	-152	2486	49.2	139	88	52	183409
Daa:112	Daa	112	2213	-22786	-99	-100	2213	52.6	178	210	42	112814
Daaa:156	Daaa	156	2220	-22779	1	4	2220	54.8	265	237	36	73616
Daap:156	Daap	156	2214	-22785	-17	-16	2214	53.1	231	223	36	76173
Dap:112	Dap	112	2225	-22774	-95	-95	2225	47.4	140	140	43	122935
Dapa:153	Dapa	153	2251	-22748	1	4	2251	45.9	237	261	36	100360
Dapp:153	Dapp	153	2308	-22691	24	30	2308	39.7	201	230	39	127711
Dp:74	Dp	74	2454	-22545	-186	-189	2454	54.6	210	78	52	155210
Dpa:112	Dpa	112	2251	-22748	-94	-96	2251	58.1	246	89	44	103381
Dpaa:154	Dpaa	154	2302	-22697	26	41	2302	51.2	304	68	35	82767
Dpap:154	Dpap	154	2293	-22706	44	47	2293	53.6	268	103	35	76725
Dpp:112	Dpp	112	2266	-22733	-44	-47	2266	52.9	189	92	45	122215
Dppa:152	Dppa	152	2326	-22673	25	43	2326	46.8	292	73	35	92891
Dppp:152	Dppp	152	2319	-22680	90	90	2319	44.6	241	108	37	98737
P4:45	P4	45	2318	-22681	-251	-258	2318	54.3	219	94	55	232253
Z2:100	Z2	100	2198	-22801	-92	-90	2198	55.1	234	172	43	71031
Z3:100	Z3	100	2205	-22794	-140	-139	2205	59.3	297	148	43	71463
