# Supplementary material for: Quantitative Differences in Nuclear β-catenin and TCF Pattern Embryonic Cells in C. elegans
Source: PLoS Genet. 2015 Oct 21;11(10):e1005585. doi: 10.1371/journal.pgen.1005585 (PMC4619327; doi:10.1371/journal.pgen.1005585)
Supplement: S1 Data — For each cell analyzed, birth time is given in column 3 and the average nuclear reporter intensity over the lifetime of the cell (corrected for background) is given in column 7 (“blot”). For information on each embryo’s strain information and experimental conditions, refer to S2 Table. (ZIP) [file pgen.1005585.s005.zip › CAs/CA20111025_ceh-43_pop-1i_L2.csv]

cellTime	cell	time	none	global	local	blot	cross	z	x	y	size	gweight
ABa:1	ABa	1	2141	-22858	-233	-233	2141	34.0	232	281	86	1385291
ABal:8	ABal	8	2190	-22809	-152	-151	2190	44.8	233	239	74	788300
ABala:19	ABala	19	2113	-22886	-205	-208	2113	36.1	191	290	69	766021
ABalaa:33	ABalaa	33	2160	-22839	-169	-170	2160	28.7	173	294	62	742452
ABalaaa:55	ABalaaa	55	2284	-22716	-33	-34	2284	28.6	176	303	54	667874
ABalaaaa:81	ABalaaaa	81	2825	-22174	393	403	2825	28.0	226	349	45	563385
ABalaaaal:126	ABalaaaal	126	2822	-22177	402	468	2822	37.3	312	390	38	324558
ABalaaaala:174	ABalaaaala	174	2795	-22204	246	299	2795	36.2	289	369	32	143292
ABalaaaalp:174	ABalaaaalp	174	3112	-21887	464	611	3112	43.7	306	394	30	143980
ABalaaaar:126	ABalaaaar	126	2819	-22180	389	417	2819	31.2	296	359	36	272090
ABalaaaarl:186	ABalaaaarl	186	3225	-21774	333	430	3225	27.8	302	368	29	160603
ABalaaaarr:186	ABalaaaarr	186	3045	-21954	312	400	3045	30.5	332	388	31	148795
ABalaaap:81	ABalaaap	81	2792	-22207	339	354	2792	35.7	257	377	46	547846
ABalaaapa:123	ABalaaapa	123	2798	-22201	442	490	2798	40.5	272	370	40	363799
ABalaaapal:173	ABalaaapal	173	3123	-21876	482	547	3123	38.8	265	352	30	144044
ABalaaapar:173	ABalaaapar	173	2922	-22077	360	467	2922	45.2	281	369	36	203027
ABalaaapp:123	ABalaaapp	123	2780	-22219	382	474	2780	47.6	279	389	39	335512
ABalaaappl:172	ABalaaappl	172	3047	-21952	482	583	3047	48.0	241	357	32	164866
ABalaaappr:172	ABalaaappr	172	2912	-22087	398	517	2912	51.8	273	373	33	149178
ABalaap:55	ABalaap	55	2310	-22689	-57	-59	2310	20.5	246	263	54	520582
ABalaapa:82	ABalaapa	82	2857	-22142	368	383	2857	26.6	292	336	45	456651
ABalaapaa:123	ABalaapaa	123	3010	-21989	543	611	3010	30.3	354	406	38	320021
ABalaapaaa:177	ABalaapaaa	177	3364	-21635	592	746	3364	22.7	352	381	34	193105
ABalaapaap:177	ABalaapaap	177	3116	-21883	525	618	3116	29.5	361	394	32	147747
ABalaapap:123	ABalaapap	123	2908	-22091	485	563	2908	37.7	353	388	40	318478
ABalaapapa:173	ABalaapapa	173	3172	-21828	593	676	3172	35.9	328	394	33	157699
ABalaapapp:173	ABalaapapp	173	3235	-21764	665	716	3235	37.2	362	396	31	136514
ABalaapp:82	ABalaapp	82	2750	-22249	308	323	2750	35.2	322	326	44	363512
ABalaappa:126	ABalaappa	126	3050	-21949	614	678	3050	44.9	355	376	36	205522
ABalaappaa:180	ABalaappaa	180	3680	-21319	950	1008	3680	43.4	331	388	29	127712
ABalaappap:180	ABalaappap	180	2919	-22080	407	440	2919	46.9	356	371	30	95725
ABalaappp:126	ABalaappp	126	2893	-22106	619	634	2893	50.2	364	335	37	188632
ABalaapppa:180	ABalaapppa	180	2994	-22005	583	609	2994	51.1	341	339	31	89508
ABalaapppp:180	ABalaapppp	180	3009	-21990	704	713	3009	51.1	392	341	33	90425
ABalap:33	ABalap	33	2197	-22802	-111	-112	2197	40.8	217	341	61	604877
ABalapa:55	ABalapa	55	2344	-22655	2	1	2344	39.0	209	364	51	624086
ABalapaa:81	ABalapaa	81	2962	-22037	508	521	2962	41.7	218	351	44	474687
ABalapaaa:124	ABalapaaa	124	2950	-22049	581	632	2950	49.3	256	330	38	259313
ABalapaaaa:174	ABalapaaaa	174	3367	-21632	649	800	3367	46.5	251	311	29	135355
ABalapaaap:174	ABalapaaap	174	2965	-22034	543	618	2965	49.7	281	317	34	125508
ABalapaap:124	ABalapaap	124	2876	-22123	509	566	2876	54.7	282	351	37	225304
ABalapaapa:172	ABalapaapa	172	3152	-21847	667	700	3152	53.8	243	325	32	130251
ABalapaapp:172	ABalapaapp	172	2940	-22059	378	444	2940	58.1	275	307	30	88475
ABalapap:81	ABalapap	81	2958	-22041	495	503	2958	48.6	276	339	43	381767
ABalapapa:120	ABalapapa	120	2828	-22171	435	481	2828	57.5	293	307	38	215658
ABalapapaa:171	ABalapapaa	171	3092	-21907	555	586	3092	59.6	276	271	29	86953
ABalapapap:171	ABalapapap	171	2933	-22066	329	397	2933	60.1	314	271	33	95226
ABalapapp:120	ABalapapp	120	2858	-22141	431	449	2858	59.5	339	280	39	212520
ABalapappa:172	ABalapappa	172	2965	-22034	333	387	2965	60.9	346	273	32	89551
ABalapappp:172	ABalapappp	172	2964	-22035	473	489	2964	60.3	391	281	30	77876
ABalapp:55	ABalapp	55	2263	-22736	-58	-58	2263	36.8	263	290	53	479573
ABalappa:81	ABalappa	81	2900	-22099	463	476	2900	39.6	267	318	44	398986
ABalappaa:124	ABalappaa	124	3089	-21910	690	738	3089	46.6	314	389	37	248857
ABalappaaa:176	ABalappaaa	176	3488	-21511	798	904	3488	50.1	295	398	30	126088
ABalappaap:176	ABalappaap	176	3074	-21925	427	471	3074	51.4	319	364	31	97275
ABalappap:124	ABalappap	124	2889	-22110	525	562	2889	53.0	320	348	37	202159
ABalappapa:173	ABalappapa	173	2983	-22016	447	528	2983	57.2	293	340	32	96925
ABalappapp:173	ABalappapp	173	3105	-21894	548	625	3105	58.1	327	337	32	103871
ABalappp:81	ABalappp	81	2756	-22243	340	342	2756	44.9	323	293	44	337614
ABalapppa:119	ABalapppa	119	2850	-22149	528	569	2850	50.9	316	289	37	209277
ABalapppaa:170	ABalapppaa	170	3478	-21521	1013	1055	3478	52.8	291	283	31	106647
ABalapppap:170	ABalapppap	170	3075	-21924	679	722	3075	54.0	336	283	34	111839
ABalapppp:119	ABalapppp	119	2741	-22258	484	511	2741	52.3	354	257	39	231054
ABalappppa:165	ABalappppa	165	3246	-21753	828	892	3246	53.4	365	253	32	104020
ABalappppp:165	ABalappppp	165	3205	-21795	835	889	3205	53.5	398	237	32	105608
ABalp:19	ABalp	19	2150	-22849	-137	-139	2150	42.2	260	174	67	564761
ABalpa:33	ABalpa	33	2151	-22848	-149	-149	2151	35.5	214	178	62	607928
ABalpaa:54	ABalpaa	54	2284	-22715	-19	-19	2284	33.0	198	208	53	523123
ABalpaaa:81	ABalpaaa	81	3047	-21952	596	603	3047	31.9	170	301	45	510876
ABalpaaaa:116	ABalpaaaa	116	3290	-21709	869	920	3290	42.8	217	373	38	365186
ABalpaaaaa:163	ABalpaaaaa	163	3622	-21377	740	838	3622	40.1	220	339	30	173800
ABalpaaaap:163	ABalpaaaap	163	3713	-21286	888	1049	3713	44.7	226	368	33	215690
ABalpaaap:116	ABalpaaap	116	3131	-21868	650	722	3131	42.0	230	336	37	288301
ABalpaaapa:160	ABalpaaapa	160	3313	-21686	664	761	3313	42.1	245	312	30	158314
ABalpaaapp:160	ABalpaaapp	160	3344	-21655	589	740	3344	46.2	222	319	31	155444
ABalpaap:81	ABalpaap	81	2834	-22165	357	364	2834	28.8	230	277	46	431959
ABalpaapa:114	ABalpaapa	114	3030	-21969	564	602	3030	32.8	221	354	40	393394
ABalpaapaa:153	ABalpaapaa	153	3405	-21594	558	669	3405	34.7	218	318	32	228432
ABalpaapap:153	ABalpaapap	153	3095	-21904	456	508	3095	35.1	251	323	32	181904
ABalpaapp:114	ABalpaapp	114	3011	-21989	619	634	3011	34.1	232	288	39	299044
ABalpaappa:156	ABalpaappa	156	3368	-21631	651	750	3368	31.0	196	286	33	234610
ABalpaappp:156	ABalpaappp	156	3059	-21940	483	536	3059	37.4	229	269	34	190627
ABalpap:54	ABalpap	54	2282	-22718	-97	-98	2282	20.9	298	168	57	516276
ABalpapa:80	ABalpapa	80	2814	-22185	321	322	2814	18.3	246	230	49	516163
ABalpapaa:113	ABalpapaa	113	3131	-21868	731	767	3131	30.0	178	345	40	457547
ABalpapaaa:156	ABalpapaaa	156	3721	-21278	933	1105	3721	33.2	165	343	33	260015
ABalpapaap:156	ABalpapaap	156	3682	-21317	845	1022	3682	35.0	188	374	34	290067
ABalpapap:113	ABalpapap	113	3083	-21916	621	671	3083	27.5	191	286	41	410826
ABalpapapa:155	ABalpapapa	155	3623	-21376	801	996	3623	36.4	161	278	36	315290
ABalpapapp:155	ABalpapapp	155	3556	-21443	885	1032	3556	30.9	163	300	35	284889
ABalpapp:80	ABalpapp	80	2658	-22341	82	82	2658	15.0	332	202	51	435690
ABalpappa:111	ABalpappa	111	2851	-22148	465	490	2851	23.0	227	239	43	367200
ABalpappaa:149	ABalpappaa	149	3239	-21760	659	730	3239	26.6	201	260	36	291066
ABalpappap:149	ABalpappap	149	3077	-21922	417	523	3077	29.9	206	224	37	269962
ABalpappp:111	ABalpappp	111	2751	-22248	440	446	2751	20.6	287	223	43	327227
ABalpapppa:149	ABalpapppa	149	3139	-21860	640	676	3139	33.8	243	234	33	187125
ABalpapppp:149	ABalpapppp	149	3081	-21918	548	625	3081	33.0	258	197	38	278591
ABalpp:33	ABalpp	33	2216	-22783	-91	-95	2216	49.0	285	157	60	439577
ABalppa:54	ABalppa	54	2314	-22685	-26	-25	2314	37.1	253	140	53	522393
ABalppaa:81	ABalppaa	81	2817	-22182	326	338	2817	33.1	181	245	44	459292
ABalppaaa:119	ABalppaaa	119	3626	-21374	1094	1177	3626	45.3	194	321	38	336717
ABalppaaaa:169	ABalppaaaa	169	5109	-19890	2057	2290	5109	43.3	190	359	31	210030
ABalppaaap:169	ABalppaaap	169	4770	-20229	1576	1810	4770	46.1	184	326	31	194801
ABalppaap:119	ABalppaap	119	3645	-21354	1033	1158	3645	42.8	171	282	39	381080
ABalppaapa:170	ABalppaapa	170	5137	-19862	1891	2082	5137	42.0	159	292	30	202245
ABalppaapp:170	ABalppaapp	170	4624	-20375	1270	1580	4624	44.1	165	255	33	229515
ABalppap:81	ABalppap	81	2723	-22276	244	249	2723	32.3	224	200	45	431286
ABalppapa:116	ABalppapa	116	3358	-21641	845	944	3358	35.2	182	289	41	410420
ABalppapaa:159	ABalppapaa	159	4812	-20187	1772	1906	4812	39.0	179	329	33	243880
ABalppapap:159	ABalppapap	159	4576	-20423	1619	1711	4576	41.0	194	284	32	192415
ABalppapp:116	ABalppapp	116	3101	-21898	721	753	3101	33.4	196	226	41	355590
ABalppappa:158	ABalppappa	158	4265	-20734	1451	1507	4265	35.9	170	232	33	201902
ABalppappp:158	ABalppappp	158	4339	-20660	1587	1647	4339	36.6	191	190	34	225303
ABalppp:54	ABalppp	54	2222	-22777	-121	-123	2222	33.0	348	119	52	440083
ABalpppa:79	ABalpppa	79	2684	-22315	256	258	2684	33.3	269	193	45	386833
ABalpppaa:115	ABalpppaa	115	3462	-21537	963	1038	3462	47.5	184	260	38	327915
ABalpppaaa:162	ABalpppaaa	162	4904	-20095	1713	1889	4904	49.8	170	293	31	178483
ABalpppaap:162	ABalpppaap	162	4586	-20413	1722	1815	4586	53.0	197	286	31	139918
ABalpppap:115	ABalpppap	115	3264	-21735	780	825	3264	45.8	213	236	38	294144
ABalpppapa:157	ABalpppapa	157	4456	-20543	1354	1559	4456	51.2	166	254	33	185094
ABalpppapp:157	ABalpppapp	157	4144	-20855	1263	1325	4144	53.8	198	243	32	140489
ABalpppp:79	ABalpppp	79	2572	-22427	150	149	2572	28.7	332	163	47	393367
ABalppppa:113	ABalppppa	113	3051	-21948	674	696	3051	39.0	246	235	39	292218
ABalppppaa:154	ABalppppaa	154	5094	-19905	2009	2149	5094	45.1	193	240	33	204934
ABalppppap:154	ABalppppap	154	5032	-19967	1888	2133	5032	44.4	208	200	33	200867
ABalppppp:113	ABalppppp	113	2837	-22162	550	558	2837	35.5	282	190	41	298690
ABalpppppa:149	ABalpppppa	149	4502	-20497	1571	1753	4502	41.3	238	186	35	233400
ABalpppppp:149	ABalpppppp	149	4035	-20964	1347	1439	4035	41.0	269	165	36	229093
ABar:8	ABar	8	2199	-22800	-240	-240	2199	21.3	301	336	75	966645
ABara:20	ABara	20	2185	-22814	-204	-204	2185	15.8	302	297	68	501159
ABaraa:34	ABaraa	34	2235	-22764	-119	-120	2235	16.6	261	295	61	483322
ABaraaa:55	ABaraaa	55	2358	-22641	-9	-9	2358	21.5	246	365	53	538507
ABaraaaa:82	ABaraaaa	82	3091	-21908	573	577	3091	18.7	276	358	44	452123
ABaraaaaa:119	ABaraaaaa	119	2985	-22014	540	583	2985	18.7	223	295	38	326920
ABaraaaaaa:167	ABaraaaaaa	167	3233	-21766	596	662	3233	16.5	243	322	33	206061
ABaraaaaap:167	ABaraaaaap	167	3360	-21639	625	722	3360	18.5	226	289	32	207114
ABaraaaap:119	ABaraaaap	119	2872	-22127	477	517	2872	18.5	251	261	38	275981
ABaraaaapa:166	ABaraaaapa	166	3072	-21927	482	536	3072	17.5	234	251	32	180191
ABaraaaapp:166	ABaraaaapp	166	3120	-21879	561	616	3120	22.7	239	223	32	165538
ABaraaap:82	ABaraaap	82	2880	-22119	352	378	2880	28.8	306	366	45	460817
ABaraaapa:116	ABaraaapa	116	2830	-22169	465	482	2830	27.7	261	319	40	323644
ABaraaapaa:156	ABaraaapaa	156	3204	-21795	432	539	3204	26.0	228	305	33	237002
ABaraaapap:156	ABaraaapap	156	2997	-22003	327	402	2997	27.6	243	272	32	180139
ABaraaapp:116	ABaraaapp	116	2699	-22300	376	389	2699	24.3	302	307	39	272166
ABaraaappa:158	ABaraaappa	158	2893	-22106	392	437	2893	28.3	266	283	33	179772
ABaraaappp:158	ABaraaappp	158	2836	-22163	371	404	2836	29.8	277	318	32	140627
ABaraap:55	ABaraap	55	2372	-22627	-75	-77	2372	13.6	313	306	55	399866
ABaraapa:81	ABaraapa	81	2901	-22098	339	346	2901	16.0	319	366	47	500017
ABaraapaa:117	ABaraapaa	117	3210	-21789	759	796	3210	22.8	209	343	39	424219
ABaraapaaa:163	ABaraapaaa	163	3670	-21329	957	1054	3670	21.2	209	329	33	259880
ABaraapaap:163	ABaraapaap	163	3679	-21320	793	882	3679	30.6	216	334	31	214038
ABaraapap:117	ABaraapap	117	3080	-21919	661	689	3080	17.7	261	341	39	364413
ABaraapapa:159	ABaraapapa	159	3454	-21545	644	742	3454	23.3	243	346	32	227136
ABaraapapp:159	ABaraapapp	159	3208	-21791	500	587	3208	21.2	272	350	31	179655
ABaraapp:81	ABaraapp	81	2701	-22298	180	180	2701	14.6	395	335	48	387355
ABaraappa:112	ABaraappa	112	2822	-22177	384	410	2822	14.3	297	324	43	380174
ABaraappaa:152	ABaraappaa	152	3078	-21921	490	557	3078	17.7	256	290	34	225802
ABaraappap:152	ABaraappap	152	3022	-21977	585	610	3022	20.0	271	249	34	192989
ABaraappp:112	ABaraappp	112	2695	-22304	339	353	2695	14.3	344	330	42	321709
ABaraapppa:151	ABaraapppa	151	2811	-22188	400	439	2811	17.6	290	294	35	200242
ABaraapppp:151	ABaraapppp	151	2759	-22240	324	369	2759	20.2	312	328	37	193540
ABarap:34	ABarap	34	2204	-22795	-142	-144	2204	17.4	343	342	60	407011
ABarapa:55	ABarapa	55	2327	-22672	-38	-38	2327	25.5	321	392	51	478001
ABarapaa:84	ABarapaa	84	3183	-21816	636	661	3183	27.4	320	405	43	467249
ABarapaaa:123	ABarapaaa	123	3542	-21457	921	1009	3542	33.6	239	390	36	319301
ABarapaaaa:179	ABarapaaaa	179	4268	-20731	1093	1281	4268	37.4	207	375	30	188892
ABarapaaap:179	ABarapaaap	179	3814	-21185	652	846	3814	36.2	238	368	28	140905
ABarapaap:123	ABarapaap	123	3544	-21455	902	1018	3544	27.3	243	391	37	375092
ABarapaapa:178	ABarapaapa	178	4299	-20700	1467	1590	4299	26.5	192	352	31	237090
ABarapaapp:178	ABarapaapp	178	3782	-21217	853	955	3782	29.2	213	385	30	186861
ABarapap:84	ABarapap	84	2931	-22068	408	435	2931	30.7	375	387	45	410759
ABarapapa:117	ABarapapa	117	3157	-21842	655	721	3157	23.6	291	378	39	393120
ABarapapaa:162	ABarapapaa	162	3777	-21222	756	866	3777	29.5	243	364	31	218950
ABarapapap:162	ABarapapap	162	3694	-21305	820	956	3694	23.8	248	388	32	235079
ABarapapp:117	ABarapapp	117	3049	-21950	649	691	3049	22.7	336	359	39	342202
ABarapappa:161	ABarapappa	161	3569	-21430	780	882	3569	20.0	279	384	33	226690
ABarapappp:161	ABarapappp	161	3360	-21639	684	771	3360	17.5	314	376	33	209006
ABarapp:55	ABarapp	55	2345	-22654	-85	-87	2345	15.5	401	349	53	397373
ABarappa:82	ABarappa	82	2983	-22016	455	464	2983	21.8	403	405	45	418620
ABarappaa:117	ABarappaa	117	3292	-21707	780	821	3292	27.0	303	402	36	301765
ABarappaaa:168	ABarappaaa	168	4475	-20524	1407	1606	4475	35.0	237	400	30	181313
ABarappaap:168	ABarappaap	168	3763	-21236	750	927	3763	34.2	260	396	31	177567
ABarappap:117	ABarappap	117	3211	-21788	765	792	3211	22.5	356	398	39	324176
ABarappapa:164	ABarappapa	164	3803	-21196	942	1024	3803	28.3	278	403	30	160691
ABarappapp:164	ABarappapp	164	3495	-21504	801	847	3495	24.1	316	405	32	159690
ABarappp:82	ABarappp	82	2931	-22069	449	450	2931	19.8	460	361	45	364114
ABarapppa:114	ABarapppa	114	2969	-22031	625	633	2969	17.4	397	365	41	301554
ABarapppaa:156	ABarapppaa	156	3421	-21578	736	827	3421	18.6	340	365	33	163870
ABarapppap:156	ABarapppap	156	3298	-21701	753	821	3298	18.1	377	381	36	192878
ABarapppp:114	ABarapppp	114	2949	-22050	636	647	2949	23.3	442	374	41	293741
ABarappppa:154	ABarappppa	154	3152	-21847	611	708	3152	25.0	387	407	34	155635
ABarappppp:154	ABarappppp	154	3193	-21806	712	741	3193	26.8	429	415	35	187469
ABarp:20	ABarp	20	2149	-22850	-187	-187	2149	36.0	391	387	68	626416
ABarpa:34	ABarpa	34	2165	-22834	-132	-132	2165	40.7	325	391	61	555469
ABarpaa:55	ABarpaa	55	2277	-22722	-56	-56	2277	45.3	282	384	52	475770
ABarpaaa:81	ABarpaaa	81	2914	-22085	500	512	2914	47.7	296	393	45	444677
ABarpaaaa:122	ABarpaaaa	122	3158	-21841	790	819	3158	45.5	364	418	38	302015
ABarpaaaaa:165	ABarpaaaaa	165	3608	-21391	1039	1064	3608	49.5	332	408	31	132684
ABarpaaaap:165	ABarpaaaap	165	3393	-21606	888	924	3393	49.6	375	408	33	155606
ABarpaaap:122	ABarpaaap	122	3165	-21834	790	829	3165	55.6	379	388	39	255274
ABarpaaapa:173	ABarpaaapa	173	3405	-21594	781	860	3405	57.0	347	383	31	111420
ABarpaaapp:173	ABarpaaapp	173	3425	-21574	931	957	3425	57.5	377	367	31	104164
ABarpaap:81	ABarpaap	81	2841	-22158	388	397	2841	54.3	350	365	46	388823
ABarpaapa:119	ABarpaapa	119	3200	-21799	918	924	3200	49.5	442	412	38	288456
ABarpaapaa:166	ABarpaapaa	166	3890	-21109	1310	1380	3890	49.6	443	422	30	139828
ABarpaapap:166	ABarpaapap	166	3334	-21665	857	907	3334	49.9	467	401	32	130299
ABarpaapp:119	ABarpaapp	119	2928	-22071	566	595	2928	56.6	424	365	39	242762
ABarpaappa:164	ABarpaappa	164	3162	-21837	663	708	3162	57.3	415	390	33	120396
ABarpaappp:164	ABarpaappp	164	3230	-21769	694	759	3230	56.1	434	354	34	129924
ABarpap:55	ABarpap	55	2265	-22734	-53	-54	2265	42.2	335	327	53	396292
ABarpapa:82	ABarpapa	82	2799	-22200	375	381	2799	41.9	355	398	45	450826
ABarpapaa:126	ABarpapaa	126	2967	-22032	566	619	2967	34.7	391	417	38	307659
ABarpapaaa:174	ABarpapaaa	174	3066	-21933	488	562	3066	32.0	399	418	30	121880
ABarpapaap:174	ABarpapaap	174	3053	-21946	525	612	3053	39.3	406	414	35	169342
ABarpapap:126	ABarpapap	126	2843	-22156	478	509	2843	39.5	425	408	39	293283
ABarpapapa:173	ABarpapapa	173	2890	-22109	368	446	2890	33.7	433	413	32	131835
ABarpapapp:173	ABarpapapp	173	3038	-21961	485	551	3038	41.1	447	409	33	168246
ABarpapp:82	ABarpapp	82	2689	-22310	272	281	2689	45.1	375	333	44	381567
ABarpappa:123	ABarpappa	123	2809	-22190	400	467	2809	47.1	407	379	38	255838
ABarpappaa:172	ABarpappaa	172	3190	-21809	648	714	3190	42.4	393	387	32	141060
ABarpappap:172	ABarpappap	172	3155	-21844	578	670	3155	49.8	414	391	34	151303
ABarpappp:123	ABarpappp	123	2734	-22265	452	475	2734	45.5	443	358	38	244244
ABarpapppa:169	ABarpapppa	169	3043	-21956	590	649	3043	45.5	424	363	33	130040
ABarpapppp:169	ABarpapppp	169	3050	-21949	524	603	3050	51.1	453	360	33	126044
ABarpp:34	ABarpp	34	2190	-22809	-144	-144	2190	43.7	462	393	62	538569
ABarppa:56	ABarppa	56	2226	-22773	-110	-112	2226	54.2	379	367	53	410234
ABarppaa:82	ABarppaa	82	2657	-22342	239	246	2657	55.3	396	353	45	338816
ABarppaaa:122	ABarppaaa	122	2647	-22352	283	306	2647	59.2	348	346	39	214474
ABarppaaaa:169	ABarppaaaa	169	3108	-21891	500	546	3108	61.1	332	326	31	106421
ABarppaaap:169	ABarppaaap	169	2726	-22273	321	357	2726	58.0	366	323	32	90535
ABarppaap:122	ABarppaap	122	2619	-22380	267	282	2619	59.4	396	305	39	186967
ABarppaapa:166	ABarppaapa	166	2690	-22309	327	354	2690	58.4	424	294	30	86197
ABarppaapp:166	ABarppaapp	166	2745	-22254	274	297	2745	60.0	409	328	32	94273
ABarppap:82	ABarppap	82	2589	-22410	185	183	2589	54.8	407	284	46	338392
ABarppapa:120	ABarppapa	120	2638	-22361	322	332	2638	58.7	395	252	39	198652
ABarppapaa:171	ABarppapaa	171	2905	-22094	336	377	2905	60.9	386	235	32	95434
ABarppapap:171	ABarppapap	171	2691	-22308	293	307	2691	59.8	430	245	33	92262
ABarppapp:120	ABarppapp	120	2558	-22441	331	334	2558	57.8	432	214	40	216088
ABarppappa:170	ABarppappa	170	2694	-22305	374	367	2694	60.6	430	198	34	99260
ABarppappp:170	ABarppappp	170	2770	-22229	306	401	2770	60.4	491	241	32	90118
ABarppp:56	ABarppp	56	2252	-22747	-60	-61	2252	51.3	488	364	54	444152
ABarpppa:82	ABarpppa	82	2676	-22323	289	289	2676	53.9	476	348	45	356111
ABarpppaa:120	ABarpppaa	120	3006	-21993	640	670	3006	58.1	448	324	38	195486
ABarpppaaa:170	ABarpppaaa	170	3704	-21295	1125	1157	3704	57.1	474	381	30	101807
ABarpppaap:170	ABarpppaap	170	3212	-21787	705	741	3212	57.9	477	340	32	94623
ABarpppap:120	ABarpppap	120	2894	-22105	629	644	2894	57.0	494	323	39	220452
ABarpppapa:164	ABarpppapa	164	3290	-21709	929	947	3290	54.9	515	366	35	134491
ABarpppapp:164	ABarpppapp	164	3584	-21415	1188	1185	3584	56.5	518	319	30	93687
ABarpppp:82	ABarpppp	82	2709	-22290	294	295	2709	53.4	500	277	46	357415
ABarppppa:119	ABarppppa	119	2916	-22083	600	611	2916	58.0	495	274	39	205236
ABarppppaa:168	ABarppppaa	168	3230	-21769	735	791	3230	60.0	467	295	32	88405
ABarppppap:168	ABarppppap	168	3141	-21858	665	709	3141	60.5	503	285	32	87002
ABarppppp:119	ABarppppp	119	2795	-22204	517	515	2795	57.9	518	217	41	215640
ABarpppppa:168	ABarpppppa	168	3182	-21817	753	768	3182	60.3	522	228	33	94983
ABarpppppp:168	ABarpppppp	168	3218	-21781	876	878	3218	58.3	559	187	34	105736
ABp:1	ABp	1	2103	-22896	-274	-274	2103	33.1	430	369	91	1623543
ABpl:8	ABpl	8	2197	-22802	-194	-194	2197	51.0	414	333	76	695458
ABpla:20	ABpla	20	2162	-22837	-129	-129	2162	51.2	305	327	67	501485
ABplaa:34	ABplaa	34	2203	-22797	-122	-125	2203	52.0	264	301	62	446839
ABplaaa:54	ABplaaa	54	2284	-22715	-28	-28	2284	50.0	211	287	55	508629
ABplaaaa:81	ABplaaaa	81	2568	-22431	159	160	2568	44.2	178	293	46	502889
ABplaaaaa:113	ABplaaaaa	113	2522	-22477	198	236	2522	51.7	182	241	41	348986
ABplaaaaaa:153	ABplaaaaaa	153	2681	-22318	268	315	2681	56.8	237	259	34	179403
ABplaaaaap:153	ABplaaaaap	153	2633	-22366	221	243	2633	58.4	258	211	36	174644
ABplaaaap:113	ABplaaaap	113	2590	-22409	298	317	2590	52.3	209	290	40	313330
ABplaaaapa:152	ABplaaaapa	152	2631	-22368	212	270	2631	49.4	238	275	31	155608
ABplaaaapp:152	ABplaaaapp	152	2580	-22419	210	246	2580	52.6	262	243	33	150464
ABplaaap:81	ABplaaap	81	2477	-22522	62	69	2477	50.2	230	279	45	395061
ABplaaapa:112	ABplaaapa	112	2591	-22408	262	292	2591	48.7	240	269	39	301004
ABplaaapaa:154	ABplaaapaa	154	2933	-22066	381	449	2933	47.3	230	237	33	174191
ABplaaapap:154	ABplaaapap	154	2762	-22237	263	322	2762	46.6	261	213	34	185816
ABplaaapp:112	ABplaaapp	112	2539	-22460	256	273	2539	50.2	266	218	40	301625
ABplaaappa:153	ABplaaappa	153	2975	-22024	417	465	2975	52.3	236	186	34	190893
ABplaaappp:153	ABplaaappp	153	2830	-22169	370	405	2830	50.6	276	178	35	197960
ABplaap:54	ABplaap	54	2226	-22773	-62	-63	2226	48.3	271	207	53	440784
ABplaapa:80	ABplaapa	80	2607	-22392	213	214	2607	46.5	192	214	46	449412
ABplaapaa:112	ABplaapaa	112	2550	-22449	240	254	2550	55.8	234	226	40	278125
ABplaapaaa:157	ABplaapaaa	157	2555	-22444	140	175	2555	57.8	293	189	33	132358
ABplaapaap:157	ABplaapaap	157	2653	-22346	261	287	2653	58.2	314	165	32	129055
ABplaapap:112	ABplaapap	112	2466	-22533	160	172	2466	56.1	264	193	40	264773
ABplaapapa:156	ABplaapapa	156	2594	-22405	180	195	2594	60.4	323	209	35	140464
ABplaapapp:156	ABplaapapp	156	2575	-22424	243	283	2575	57.7	352	206	34	129595
ABplaapp:80	ABplaapp	80	2526	-22473	139	144	2526	50.9	264	212	46	361341
ABplaappa:112	ABplaappa	112	2488	-22511	199	215	2488	55.2	297	167	41	288524
ABplaappaa:155	ABplaappaa	155	2544	-22455	155	180	2544	58.7	352	156	35	161249
ABplaappap:155	ABplaappap	155	2561	-22438	260	303	2561	56.0	389	178	33	144894
ABplaappp:112	ABplaappp	112	2548	-22451	262	276	2548	54.1	342	142	41	306847
ABplaapppa:156	ABplaapppa	156	2602	-22397	240	260	2602	55.9	393	135	34	167577
ABplaapppp:156	ABplaapppp	156	2652	-22347	319	359	2652	52.5	428	122	36	200036
ABplap:34	ABplap	34	2174	-22825	-154	-154	2174	54.2	375	310	62	419238
ABplapa:55	ABplapa	55	2259	-22740	-117	-118	2259	55.8	300	300	53	388811
ABplapaa:81	ABplapaa	81	2683	-22316	185	185	2683	56.5	278	284	45	320037
ABplapaaa:115	ABplapaaa	115	2760	-22239	448	459	2760	54.9	293	235	40	242199
ABplapaaaa:161	ABplapaaaa	161	2714	-22285	305	349	2714	53.5	301	235	35	139869
ABplapaaap:161	ABplapaaap	161	2836	-22163	431	484	2836	51.8	323	217	30	91771
ABplapaap:115	ABplapaap	115	2740	-22259	465	488	2740	53.0	334	196	38	230051
ABplapaapa:160	ABplapaapa	160	2875	-22124	495	527	2875	50.8	342	178	34	141314
ABplapaapp:160	ABplapaapp	160	2961	-22038	565	603	2961	51.0	380	166	33	148511
ABplapap:81	ABplapap	81	2589	-22410	168	167	2589	55.8	339	241	46	332839
ABplapapa:114	ABplapapa	114	2675	-22324	400	424	2675	52.3	363	170	40	275539
ABplapapaa:157	ABplapapaa	157	2897	-22102	422	502	2897	51.5	344	128	34	180502
ABplapapap:157	ABplapapap	157	2893	-22106	415	488	2893	48.4	365	114	35	203536
ABplapapp:114	ABplapapp	114	2680	-22319	452	460	2680	51.5	412	140	40	269141
ABplapappa:161	ABplapappa	161	2719	-22280	311	358	2719	45.7	389	146	33	147968
ABplapappp:161	ABplapappp	161	2967	-22032	551	577	2967	45.8	428	131	31	143786
ABplapp:55	ABplapp	55	2251	-22748	-93	-94	2251	54.8	358	203	55	410153
ABplappa:82	ABplappa	82	2730	-22269	333	334	2730	53.1	284	149	46	391314
ABplappaa:116	ABplappaa	116	2807	-22192	518	537	2807	46.5	274	129	40	299599
ABplappaaa:160	ABplappaaa	160	2978	-22021	506	570	2978	51.5	287	142	34	154338
ABplappaap:160	ABplappaap	160	2992	-22007	523	608	2992	50.5	311	122	34	166592
ABplappap:116	ABplappap	116	2869	-22130	550	575	2869	44.2	324	103	40	338622
ABplappapa:165	ABplappapa	165	3044	-21955	625	670	3044	43.4	314	95	33	169642
ABplappapp:165	ABplappapp	165	3278	-21722	788	835	3278	42.9	359	86	33	189885
ABplappp:82	ABplappp	82	2628	-22371	227	229	2628	53.8	365	168	46	360369
ABplapppa:115	ABplapppa	115	2704	-22295	425	429	2704	46.3	384	108	41	316770
ABplapppaa:156	ABplapppaa	156	3017	-21982	579	598	3017	44.7	400	90	32	167495
ABplapppap:156	ABplapppap	156	2781	-22218	326	383	2781	45.4	447	94	35	197971
ABplapppp:115	ABplapppp	115	2772	-22227	516	524	2772	43.5	457	92	40	304877
ABplappppa:163	ABplappppa	163	2870	-22129	433	497	2870	42.7	477	90	32	161420
ABplappppp:163	ABplappppp	163	2679	-22320	318	370	2679	36.4	507	89	35	182972
ABplp:20	ABplp	20	2146	-22854	-150	-150	2146	52.2	414	203	65	430545
ABplpa:34	ABplpa	34	2175	-22824	-111	-113	2175	51.1	368	149	61	428475
ABplpaa:55	ABplpaa	55	2322	-22677	-12	-12	2322	47.3	314	120	52	422973
ABplpaaa:81	ABplpaaa	81	2713	-22286	297	299	2713	41.5	220	153	45	395245
ABplpaaaa:114	ABplpaaaa	114	2727	-22272	435	460	2727	46.3	200	187	39	278223
ABplpaaaaa:158	ABplpaaaaa	158	3222	-21777	394	548	3222	50.6	182	209	32	162135
ABplpaaaap:158	ABplpaaaap	158	2886	-22113	347	408	2886	56.3	214	209	33	134051
ABplpaaap:114	ABplpaaap	114	2633	-22367	342	367	2633	43.7	233	164	40	279102
ABplpaaapa:157	ABplpaaapa	157	3035	-21964	375	468	3035	49.4	208	165	32	152126
ABplpaaapp:157	ABplpaaapp	157	2803	-22196	364	390	2803	49.3	242	142	31	126362
ABplpaap:81	ABplpaap	81	2635	-22364	190	200	2635	44.5	303	160	45	326827
ABplpaapa:113	ABplpaapa	113	2510	-22489	237	248	2510	42.9	303	177	38	220065
ABplpaapaa:156	ABplpaapaa	156	2656	-22343	284	324	2656	42.2	285	200	32	137899
ABplpaapap:156	ABplpaapap	156	2605	-22394	169	230	2605	43.8	306	167	33	150317
ABplpaapp:113	ABplpaapp	113	2554	-22445	289	310	2554	40.9	348	149	38	227404
ABplpaappa:155	ABplpaappa	155	2545	-22454	162	213	2545	41.4	329	153	34	168710
ABplpaappp:155	ABplpaappp	155	2552	-22447	168	217	2552	40.0	361	147	34	165611
ABplpap:55	ABplpap	55	2259	-22740	-30	-32	2259	38.4	407	100	51	394591
ABplpapa:80	ABplpapa	80	2650	-22349	225	226	2650	37.2	299	107	45	370186
ABplpapaa:112	ABplpapaa	112	2668	-22331	361	386	2668	33.1	241	167	40	298710
ABplpapaaa:154	ABplpapaaa	154	2748	-22251	274	339	2748	30.0	222	174	33	177559
ABplpapaap:154	ABplpapaap	154	2752	-22247	337	399	2752	29.4	255	146	35	201788
ABplpapap:112	ABplpapap	112	2654	-22345	344	358	2654	33.5	275	127	40	294993
ABplpapapa:154	ABplpapapa	154	2854	-22145	398	468	2854	35.8	264	130	37	265103
ABplpapapp:154	ABplpapapp	154	2802	-22197	390	453	2802	40.8	288	112	33	178072
ABplpapp:80	ABplpapp	80	2588	-22411	182	189	2588	34.1	361	102	46	363167
ABplpappa:111	ABplpappa	111	2591	-22408	323	337	2591	24.2	264	171	42	298309
ABplpappaa:152	ABplpappaa	152	2599	-22401	187	231	2599	25.2	254	196	35	196693
ABplpappap:152	ABplpappap	152	2639	-22360	308	334	2639	26.8	289	170	34	164445
ABplpappp:111	ABplpappp	111	2573	-22426	294	315	2573	24.8	307	135	41	289889
ABplpapppa:154	ABplpapppa	154	2776	-22223	430	468	2776	27.7	295	126	34	194907
ABplpapppp:154	ABplpapppp	154	2740	-22259	349	396	2740	30.3	322	101	35	196313
ABplpp:34	ABplpp	34	2186	-22813	-93	-93	2186	51.0	469	141	59	412825
ABplppa:56	ABplppa	56	2279	-22720	-39	-39	2279	51.1	445	123	52	391209
ABplppaa:84	ABplppaa	84	2677	-22322	270	274	2677	45.7	343	112	43	351121
ABplppaaa:120	ABplppaaa	120	2525	-22474	220	247	2525	35.1	318	117	38	270415
ABplppaaaa:166	ABplppaaaa	166	2627	-22372	262	302	2627	34.6	310	154	33	142117
ABplppaaap:166	ABplppaaap	166	3019	-21980	500	547	3019	35.9	328	129	28	139789
ABplppaap:120	ABplppaap	120	2676	-22323	362	374	2676	36.9	360	89	36	270799
ABplppaapa:171	ABplppaapa	171	2822	-22177	246	320	2822	36.3	345	97	31	162068
ABplppaapp:171	ABplppaapp	171	2818	-22181	345	425	2818	35.7	372	81	32	184359
ABplppap:84	ABplppap	84	2631	-22368	233	231	2631	45.5	407	114	44	335025
ABplppapa:118	ABplppapa	118	2539	-22460	271	295	2539	35.0	387	131	37	215810
ABplppapaa:163	ABplppapaa	163	2637	-22362	243	272	2637	34.5	361	140	33	151066
ABplppapap:163	ABplppapap	163	2683	-22316	249	296	2683	33.6	392	111	32	155998
ABplppapp:118	ABplppapp	118	2542	-22457	265	291	2542	37.9	426	109	37	236295
ABplppappa:168	ABplppappa	168	2660	-22339	230	281	2660	38.4	410	120	34	169971
ABplppappp:168	ABplppappp	168	2764	-22235	377	423	2764	37.9	442	115	30	127406
ABplppp:56	ABplppp	56	2255	-22744	-36	-38	2255	33.7	486	103	52	415189
ABplpppa:82	ABplpppa	82	2671	-22328	272	275	2671	33.0	405	93	45	372627
ABplpppaa:116	ABplpppaa	116	2633	-22366	363	381	2633	27.4	352	123	40	274506
ABplpppaaa:162	ABplpppaaa	162	2839	-22160	437	482	2839	27.1	359	107	35	194771
ABplpppaap:162	ABplpppaap	162	2881	-22118	519	550	2881	27.0	395	94	34	185143
ABplpppap:116	ABplpppap	116	2726	-22273	414	446	2726	32.2	400	90	38	263286
ABplpppapa:169	ABplpppapa	169	2858	-22141	387	433	2858	36.9	423	78	33	163584
ABplpppapp:169	ABplpppapp	169	3249	-21750	679	749	3249	38.1	463	70	31	171479
ABplpppp:82	ABplpppp	82	2609	-22390	217	217	2609	30.6	464	96	45	378223
ABplppppa:113	ABplppppa	113	2541	-22458	280	300	2541	28.1	430	99	40	279544
ABplppppaa:153	ABplppppaa	153	2758	-22242	345	403	2758	29.7	441	86	34	182162
ABplppppap:153	ABplppppap	153	2906	-22093	433	514	2906	32.6	477	88	34	195108
ABplppppp:113	ABplppppp	113	2598	-22401	364	369	2598	26.9	481	96	39	262531
ABplpppppa:159	ABplpppppa	159	2875	-22124	437	511	2875	27.2	480	99	33	162701
ABplpppppp:159	ABplpppppp	159	2694	-22305	368	405	2694	28.3	512	104	33	134073
ABpr:8	ABpr	8	2235	-22764	-176	-177	2235	20.5	494	286	77	696856
ABpra:20	ABpra	20	2153	-22846	-198	-198	2153	17.7	478	349	68	530484
ABpraa:34	ABpraa	34	2213	-22786	-133	-133	2213	19.9	432	391	62	557066
ABpraaa:55	ABpraaa	55	2256	-22743	-95	-94	2256	36.3	389	423	51	488979
ABpraaaa:81	ABpraaaa	81	2722	-22277	262	267	2722	38.9	419	420	45	416599
ABpraaaaa:117	ABpraaaaa	117	2656	-22343	301	340	2656	27.5	449	419	40	353347
ABpraaaaaa:160	ABpraaaaaa	160	2745	-22254	339	400	2745	22.4	452	409	36	224362
ABpraaaaap:160	ABpraaaaap	160	2871	-22128	393	429	2871	27.1	484	395	34	216150
ABpraaaap:117	ABpraaaap	117	2795	-22204	472	488	2795	35.6	471	431	37	306256
ABpraaaapa:162	ABpraaaapa	162	3164	-21835	649	728	3164	32.2	474	430	33	211084
ABpraaaapp:162	ABpraaaapp	162	3052	-21948	602	634	3052	34.7	512	431	31	192617
ABpraaap:81	ABpraaap	81	2609	-22390	200	207	2609	41.5	464	389	45	378207
ABpraaapa:116	ABpraaapa	116	2689	-22310	349	383	2689	36.0	465	388	38	264002
ABpraaapaa:160	ABpraaapaa	160	2962	-22037	408	507	2962	37.7	471	412	33	189205
ABpraaapap:160	ABpraaapap	160	3103	-21896	555	587	3103	36.5	502	396	30	155270
ABpraaapp:116	ABpraaapp	116	2602	-22397	325	336	2602	41.0	509	384	39	309109
ABpraaappa:158	ABpraaappa	158	2949	-22050	452	489	2949	38.6	537	400	32	188323
ABpraaappp:158	ABpraaappp	158	2994	-22005	563	586	2994	40.9	574	383	31	182723
ABpraap:55	ABpraap	55	2301	-22698	-66	-67	2301	20.5	462	394	54	523251
ABpraapa:81	ABpraapa	81	2752	-22247	254	255	2752	29.3	479	423	46	523294
ABpraapaa:116	ABpraapaa	116	2707	-22292	365	395	2707	25.5	492	421	40	397808
ABpraapaaa:159	ABpraapaaa	159	2826	-22173	392	432	2826	19.9	504	401	35	254246
ABpraapaap:159	ABpraapaap	159	2721	-22278	253	311	2721	23.5	528	378	34	238630
ABpraapap:116	ABpraapap	116	2831	-22168	511	516	2831	33.1	530	428	40	401424
ABpraapapa:158	ABpraapapa	158	2928	-22071	514	551	2928	26.5	551	416	34	236250
ABpraapapp:158	ABpraapapp	158	2933	-22066	496	534	2933	32.7	569	404	35	277028
ABpraapp:81	ABpraapp	81	2695	-22304	231	232	2695	21.7	519	370	48	494292
ABpraappa:114	ABpraappa	114	2635	-22364	326	343	2635	18.6	497	379	45	447410
ABpraappaa:156	ABpraappaa	156	2700	-22299	331	370	2700	19.9	488	358	35	203766
ABpraappap:156	ABpraappap	156	2747	-22252	377	418	2747	19.3	530	343	36	225384
ABpraappp:114	ABpraappp	114	2774	-22225	464	467	2774	23.4	548	396	42	463153
ABpraapppa:158	ABpraapppa	158	2850	-22149	413	450	2850	18.9	568	358	37	297095
ABpraapppp:158	ABpraapppp	158	3000	-21999	617	653	3000	21.6	600	339	38	355929
ABprap:34	ABprap	34	2154	-22846	-171	-171	2154	29.1	546	384	62	607941
ABprapa:56	ABprapa	56	2306	-22693	-39	-38	2306	39.8	503	427	51	548735
ABprapaa:83	ABprapaa	83	2539	-22460	138	142	2539	47.6	499	415	45	431970
ABprapaaa:117	ABprapaaa	117	2437	-22562	191	215	2437	48.8	495	374	39	268804
ABprapaaaa:162	ABprapaaaa	162	2527	-22472	204	229	2527	47.5	508	409	33	177521
ABprapaaap:162	ABprapaaap	162	2636	-22363	301	315	2636	49.0	535	389	30	158068
ABprapaap:117	ABprapaap	117	2510	-22489	276	294	2510	51.7	538	363	39	295771
ABprapaapa:166	ABprapaapa	166	2541	-22458	219	237	2541	51.4	562	373	32	157602
ABprapaapp:166	ABprapaapp	166	2664	-22335	333	370	2664	51.2	592	348	32	173797
ABprapap:83	ABprapap	83	2504	-22495	151	155	2504	44.8	531	362	45	382760
ABprapapa:116	ABprapapa	116	2547	-22452	283	296	2547	41.8	551	346	36	249665
ABprapapaa:162	ABprapapaa	162	2662	-22337	250	304	2662	41.9	591	352	31	174266
ABprapapap:162	ABprapapap	162	2716	-22283	282	338	2716	46.3	609	344	32	191067
ABprapapp:116	ABprapapp	116	2570	-22429	259	292	2570	44.5	595	328	38	309157
ABprapappa:166	ABprapappa	166	2853	-22146	364	441	2853	44.1	629	319	31	193120
ABprapappp:166	ABprapappp	166	2732	-22267	326	401	2732	45.6	645	289	35	240930
ABprapp:56	ABprapp	56	2320	-22679	14	14	2320	40.2	576	388	53	578210
ABprappa:83	ABprappa	83	2561	-22438	179	180	2561	47.1	576	390	45	475257
ABprappaa:117	ABprappaa	117	2526	-22473	286	306	2526	51.5	579	342	40	317064
ABprappaaa:160	ABprappaaa	160	2580	-22419	289	310	2580	51.9	613	310	33	157608
ABprappaap:160	ABprappaap	160	2616	-22383	309	352	2616	50.7	636	264	34	167259
ABprappap:117	ABprappap	117	2531	-22468	297	317	2531	48.7	629	301	40	336424
ABprappapa:164	ABprappapa	164	2612	-22387	320	361	2612	47.1	657	233	36	203609
ABprappapp:164	ABprappapp	164	2804	-22195	446	470	2804	42.6	650	197	30	154401
ABprappp:83	ABprappp	83	2628	-22372	245	250	2628	45.7	614	321	45	445456
ABprapppa:117	ABprapppa	117	2574	-22425	324	347	2574	42.3	648	296	40	377665
ABprapppaa:159	ABprapppaa	159	2690	-22309	385	440	2690	41.0	675	255	35	257105
ABprapppap:159	ABprapppap	159	2704	-22295	360	410	2704	37.1	675	221	34	217599
ABprapppp:117	ABprapppp	117	2540	-22459	338	357	2540	37.3	670	239	40	345342
ABprappppa:161	ABprappppa	161	2767	-22232	406	458	2767	36.2	667	192	32	207269
ABprappppp:161	ABprappppp	161	2680	-22319	297	342	2680	32.5	636	172	34	200964
ABprp:20	ABprp	20	2183	-22816	-170	-170	2183	22.8	562	232	69	527959
ABprpa:34	ABprpa	34	2250	-22749	-168	-169	2250	14.8	529	254	63	400327
ABprpaa:55	ABprpaa	55	2307	-22692	-85	-84	2307	20.5	537	383	53	508791
ABprpaaa:81	ABprpaaa	81	2468	-22531	40	40	2468	35.3	547	429	45	485782
ABprpaaaa:116	ABprpaaaa	116	2310	-22689	81	90	2310	47.4	532	423	40	336782
ABprpaaaaa:161	ABprpaaaaa	161	2518	-22481	128	163	2518	42.2	518	436	33	224984
ABprpaaaap:161	ABprpaaaap	161	2471	-22528	147	179	2471	44.3	546	428	33	202806
ABprpaaap:116	ABprpaaap	116	2423	-22576	173	196	2423	46.3	559	393	38	306124
ABprpaaapa:165	ABprpaaapa	165	2480	-22519	156	189	2480	45.3	578	420	32	192773
ABprpaaapp:165	ABprpaaapp	165	2456	-22543	150	157	2456	47.4	598	392	32	178998
ABprpaap:81	ABprpaap	81	2456	-22543	46	47	2456	33.9	559	347	45	392057
ABprpaapa:116	ABprpaapa	116	2440	-22559	112	163	2440	32.1	513	389	38	319056
ABprpaapaa:163	ABprpaapaa	163	2370	-22629	21	69	2370	26.3	505	429	33	219371
ABprpaapap:163	ABprpaapap	163	2601	-22398	111	184	2601	29.8	530	389	33	232372
ABprpaapp:116	ABprpaapp	116	2465	-22534	192	222	2465	37.3	586	377	39	373543
ABprpaappa:169	ABprpaappa	169	2578	-22421	240	281	2578	35.8	617	403	32	242642
ABprpaappp:169	ABprpaappp	169	2605	-22394	214	255	2605	35.7	626	368	34	291641
ABprpap:55	ABprpap	55	2297	-22702	-132	-132	2297	16.2	563	288	54	385864
ABprpapa:81	ABprpapa	81	2489	-22510	1	0	2489	23.4	579	389	47	547968
ABprpapaa:114	ABprpapaa	114	2417	-22582	158	168	2417	38.0	578	424	40	394780
ABprpapaaa:161	ABprpapaaa	161	2531	-22468	179	222	2531	37.6	581	429	35	236325
ABprpapaap:161	ABprpapaap	161	2486	-22513	184	198	2486	27.0	597	398	33	204781
ABprpapap:114	ABprpapap	114	2376	-22623	124	135	2376	31.5	610	392	40	383882
ABprpapapa:161	ABprpapapa	161	2503	-22496	209	229	2503	28.9	628	381	33	206854
ABprpapapp:161	ABprpapapp	161	2553	-22446	252	279	2553	31.1	651	348	32	190001
ABprpapp:81	ABprpapp	81	2433	-22566	-17	-17	2433	20.7	575	317	46	394929
ABprpappa:115	ABprpappa	115	2356	-22643	83	96	2356	23.4	573	364	41	362485
ABprpappaa:160	ABprpappaa	160	2562	-22437	181	203	2562	26.9	571	362	32	166366
ABprpappap:160	ABprpappap	160	2582	-22417	204	240	2582	28.5	603	344	32	195783
ABprpappp:115	ABprpappp	115	2388	-22611	120	139	2388	26.5	618	345	39	353163
ABprpapppa:164	ABprpapppa	164	2541	-22458	181	217	2541	27.3	630	322	31	180869
ABprpapppp:164	ABprpapppp	164	2489	-22510	207	237	2489	29.0	664	307	33	187333
ABprpp:34	ABprpp	34	2222	-22777	-140	-140	2222	24.0	611	238	61	515606
ABprppa:56	ABprppa	56	2318	-22681	-52	-55	2318	30.1	615	361	52	543001
ABprppaa:85	ABprppaa	85	2795	-22204	370	371	2795	38.3	618	387	44	473523
ABprppaaa:121	ABprppaaa	121	2717	-22282	462	471	2717	46.8	611	385	37	298310
ABprppaaaa:169	ABprppaaaa	169	2807	-22192	406	483	2807	42.6	632	379	33	204282
ABprppaaap:169	ABprppaaap	169	3208	-21791	735	794	3208	43.5	647	350	29	162955
ABprppaap:121	ABprppaap	121	2771	-22228	529	541	2771	41.5	644	355	38	316640
ABprppaapa:168	ABprppaapa	168	2934	-22065	533	575	2934	37.8	658	334	32	198081
ABprppaapp:168	ABprppaapp	168	2928	-22071	582	607	2928	39.0	672	295	31	174920
ABprppap:85	ABprppap	85	2702	-22297	264	270	2702	36.2	616	309	43	368199
ABprppapa:119	ABprppapa	119	2626	-22373	321	354	2626	36.4	617	322	37	295361
ABprppapaa:163	ABprppapaa	163	2771	-22228	345	389	2771	38.5	608	325	32	171501
ABprppapap:163	ABprppapap	163	2889	-22110	427	474	2889	34.6	634	312	32	211729
ABprppapp:119	ABprppapp	119	2624	-22375	309	351	2624	33.8	630	282	38	279133
ABprppappa:165	ABprppappa	165	2882	-22117	406	460	2882	38.2	632	288	31	149074
ABprppappp:165	ABprppappp	165	2834	-22165	305	398	2834	31.6	647	254	33	204566
ABprppp:56	ABprppp	56	2282	-22717	-65	-65	2282	25.0	636	267	54	497480
ABprpppa:82	ABprpppa	82	2640	-22359	216	218	2640	28.2	647	330	45	486369
ABprpppaa:117	ABprpppaa	117	2689	-22310	457	466	2689	33.4	657	339	39	367732
ABprpppaaa:161	ABprpppaaa	161	2842	-22157	423	504	2842	33.5	671	270	36	270362
ABprpppaap:161	ABprpppaap	161	3025	-21974	654	711	3025	27.5	672	254	33	223944
ABprpppap:117	ABprpppap	117	2721	-22278	476	495	2721	31.9	671	282	40	376174
ABprpppapa:162	ABprpppapa	162	2750	-22249	359	408	2750	27.3	661	212	33	179963
ABprpppapp:162	ABprpppapp	162	3107	-21892	704	767	3107	26.7	647	177	30	173091
ABprpppp:82	ABprpppp	82	2584	-22415	164	164	2584	23.7	633	265	47	419213
ABprppppa:114	ABprppppa	114	2606	-22393	315	327	2606	24.6	638	310	41	395035
ABprppppaa:157	ABprppppaa	157	2856	-22143	494	513	2856	26.4	619	287	33	185312
ABprppppap:157	ABprppppap	157	2762	-22237	410	437	2762	22.8	631	249	36	223238
ABprppppp:114	ABprppppp	114	2552	-22447	322	329	2552	26.5	660	254	41	347594
ABprpppppa:156	ABprpppppa	156	2710	-22289	322	354	2710	24.8	624	203	33	154762
ABprpppppp:156	ABprpppppp	156	2596	-22403	279	311	2596	26.1	611	165	33	145574
EMS:1	EMS	1	2137	-22862	-213	-213	2137	34.6	435	144	83	1194288
MS:11	MS	11	2157	-22842	-167	-166	2157	32.3	383	124	73	852071
MSa:24	MSa	24	2134	-22865	-183	-183	2134	28.6	326	182	70	746618
MSaa:56	MSaa	56	2276	-22723	-72	-73	2276	34.1	321	222	61	584980
MSaaa:97	MSaaa	97	2322	-22677	38	48	2322	34.5	294	270	52	412354
MSaaaa:156	MSaaaa	156	2310	-22689	96	100	2310	37.1	325	262	42	175808
MSaaap:156	MSaaap	156	2410	-22590	112	135	2410	38.0	277	262	40	182077
MSaap:97	MSaap	97	2266	-22733	12	11	2266	28.9	363	214	51	343610
MSaapa:156	MSaapa	156	2321	-22678	91	100	2321	28.5	332	215	41	189090
MSaapp:156	MSaapp	156	2308	-22691	90	90	2308	26.4	381	228	42	175090
MSap:56	MSap	56	2280	-22719	-121	-120	2280	22.6	386	266	62	513383
MSapa:97	MSapa	97	2307	-22692	13	25	2307	23.1	346	289	52	371684
MSapaa:156	MSapaa	156	2259	-22740	-11	10	2259	23.8	305	251	39	166117
MSapap:156	MSapap	156	2259	-22740	23	26	2259	25.8	357	302	42	173808
MSapp:97	MSapp	97	2269	-22730	27	27	2269	23.0	415	282	54	362377
MSappa:156	MSappa	156	2216	-22783	19	21	2216	22.1	395	321	45	188404
MSappp:156	MSappp	156	2233	-22766	22	22	2233	32.6	441	281	43	165203
MSp:24	MSp	24	2162	-22837	-129	-129	2162	25.2	438	241	70	625379
MSpa:55	MSpa	55	2284	-22715	-63	-64	2284	43.7	423	319	60	581086
MSpaa:97	MSpaa	97	2252	-22747	10	18	2252	39.4	399	314	52	383457
MSpaaa:158	MSpaaa	158	2312	-22687	34	46	2312	33.2	348	342	43	217850
MSpaap:158	MSpaap	158	2255	-22744	49	56	2255	37.6	385	298	42	169410
MSpap:97	MSpap	97	2274	-22725	49	51	2274	43.2	451	262	52	352566
MSpapa:156	MSpapa	156	2305	-22694	112	113	2305	43.4	414	266	42	164385
MSpapp:156	MSpapp	156	2251	-22748	24	32	2251	44.6	465	274	40	150200
MSpp:55	MSpp	55	2273	-22726	-72	-73	2273	29.2	486	308	60	538239
MSppa:95	MSppa	95	2263	-22736	10	15	2263	29.7	478	326	52	402755
MSppaa:156	MSppaa	156	2284	-22715	37	46	2284	30.6	432	360	43	220881
MSppap:156	MSppap	156	2293	-22706	81	87	2293	39.2	482	313	42	196012
MSppp:95	MSppp	95	2299	-22701	63	65	2299	43.7	531	270	51	379855
MSpppa:154	MSpppa	154	2274	-22725	50	60	2274	46.2	507	280	40	171756
MSpppp:154	MSpppp	154	2277	-22722	53	65	2277	45.8	549	237	43	195093
E:11	E	11	2230	-22769	-159	-160	2230	44.2	529	160	72	683434
Ea:25	Ea	25	2148	-22851	-152	-153	2148	37.2	448	152	68	667092
Eal:60	Eal	60	2290	-22709	-77	-78	2290	31.9	445	194	58	342560
Eala:103	Eala	103	2252	-22747	-35	-38	2252	14.9	394	213	52	235099
Ealaa:163	Ealaa	163	2205	-22794	-24	-21	2205	16.6	349	264	37	83857
Ealap:163	Ealap	163	2217	-22782	10	8	2217	17.5	410	255	41	60479
Ealp:103	Ealp	103	2203	-22796	-17	-17	2203	21.5	459	220	48	175586
Ealpa:166	Ealpa	166	2235	-22764	46	49	2235	17.9	440	312	37	76624
Ealpp:166	Ealpp	166	2256	-22743	49	57	2256	25.0	463	243	36	71490
Ear:60	Ear	60	2323	-22676	-33	-34	2323	43.7	392	200	56	385903
Eara:105	Eara	105	2237	-22762	28	31	2237	41.4	361	221	47	193174
Earaa:168	Earaa	168	2266	-22733	47	52	2266	40.0	348	230	35	74381
Earap:168	Earap	168	2230	-22769	29	37	2230	36.1	396	237	36	82068
Earp:105	Earp	105	2224	-22775	13	16	2224	31.8	423	192	48	176594
Earpa:167	Earpa	167	2203	-22796	-1	1	2203	26.0	416	230	36	68742
Earpp:167	Earpp	167	2214	-22785	1	4	2214	36.1	458	218	36	72113
Ep:25	Ep	25	2168	-22831	-154	-158	2168	42.0	555	187	66	689473
Epl:62	Epl	62	2370	-22629	-36	-40	2370	45.0	498	191	56	439298
Epla:104	Epla	104	2292	-22707	69	74	2292	37.7	472	199	48	208602
Eplaa:165	Eplaa	165	2385	-22614	140	153	2385	45.5	468	231	36	79237
Eplap:165	Eplap	165	2330	-22669	102	118	2330	36.9	494	207	36	87702
Eplp:104	Eplp	104	2325	-22674	87	92	2325	44.1	523	187	48	243972
Eplpa:170	Eplpa	170	2440	-22559	182	195	2440	45.4	504	216	36	89283
Eplpp:170	Eplpp	170	2393	-22606	153	162	2393	44.4	546	179	38	101306
Epr:62	Epr	62	2341	-22658	-57	-58	2341	30.0	540	234	59	456148
Epra:105	Epra	105	2274	-22725	54	56	2274	26.3	497	270	47	215688
Epraa:168	Epraa	168	2224	-22775	-19	-18	2224	25.8	470	330	37	100506
Eprap:168	Eprap	168	2301	-22698	50	53	2301	33.3	507	263	37	100327
Eprp:105	Eprp	105	2309	-22690	78	80	2309	35.9	543	218	48	246290
Eprpa:167	Eprpa	167	2317	-22682	67	74	2317	33.8	496	263	40	127120
Eprpp:167	Eprpp	167	2284	-22715	37	46	2284	37.9	547	214	38	113748
P2:1	P2	1	2155	-22844	-255	-255	2155	37.9	610	240	83	1262612
C:13	C	13	2186	-22813	-165	-167	2186	44.3	550	330	69	618223
Ca:28	Ca	28	2186	-22813	-155	-155	2186	50.0	480	294	65	438875
Caa:48	Caa	48	2208	-22791	-228	-231	2208	56.5	463	282	60	427506
Caaa:77	Caaa	77	2336	-22663	-121	-123	2336	56.9	421	208	49	361550
Caaaa:114	Caaaa	114	2155	-22844	-63	-62	2155	56.6	469	168	45	306754
Caaaaa:160	Caaaaa	160	2191	-22808	-34	-33	2191	59.4	460	181	36	139677
Caaaap:160	Caaaap	160	2176	-22823	-7	-7	2176	53.5	481	137	36	172375
Caaap:114	Caaap	114	2190	-22809	-3	-6	2190	54.3	527	140	43	298749
Caaapa:160	Caaapa	160	2220	-22779	27	40	2220	57.9	511	163	35	137476
Caaapp:160	Caaapp	160	2184	-22815	11	16	2184	53.3	536	126	36	163365
Caap:77	Caap	77	2314	-22685	-120	-126	2314	55.5	516	173	49	396644
Caapa:118	Caapa	118	2187	-22812	0	-1	2187	53.2	567	140	40	286238
Caapaa:170	Caapaa	170	2235	-22764	67	74	2235	48.2	545	97	35	187566
Caapap:170	Caapap	170	2169	-22830	-26	-19	2169	44.0	578	91	34	181328
Caapp:118	Caapp	118	2124	-22875	-42	-40	2124	45.2	601	113	44	394707
Caappd:162	Caappd	162	2248	-22751	37	47	2248	35.0	588	108	37	209028
Caappv:162	Caappv	162	2232	-22767	20	28	2232	40.6	545	93	36	201179
Cap:48	Cap	48	2193	-22806	-166	-167	2193	52.4	549	180	57	417837
Capa:78	Capa	78	2350	-22649	-44	-41	2350	44.6	467	95	47	432682
Capaa:121	Capaa	121	2233	-22766	37	60	2233	33.6	464	116	39	247264
Capaaa:177	Capaaa	177	2312	-22687	58	62	2312	30.1	416	132	32	135373
Capaap:177	Capaap	177	2285	-22715	5	34	2285	29.5	460	134	31	114571
Capap:121	Capap	121	2174	-22825	-1	7	2174	32.7	516	123	42	270656
Capapa:181	Capapa	181	2335	-22664	108	116	2335	37.1	435	162	34	114751
Capapp:181	Capapp	181	2253	-22746	13	21	2253	32.0	492	148	35	125100
Capp:78	Capp	78	2324	-22675	-54	-57	2324	46.5	560	109	49	478349
Cappa:119	Cappa	119	2247	-22752	67	74	2247	44.0	497	128	42	273744
Cappaa:173	Cappaa	173	2324	-22675	64	100	2324	46.7	410	185	35	148616
Cappap:173	Cappap	173	2212	-22787	7	7	2212	46.0	467	146	35	161346
Cappp:119	Cappp	119	2246	-22753	70	71	2246	37.7	563	124	42	295722
Capppa:177	Capppa	177	2246	-22753	14	19	2246	41.7	508	134	34	140814
Capppp:177	Capppp	177	2344	-22655	130	130	2344	29.6	543	141	36	137150
Cp:28	Cp	28	2176	-22823	-194	-195	2176	44.6	587	308	66	561821
Cpa:48	Cpa	48	2220	-22779	-110	-111	2220	49.0	574	325	58	435144
Cpaa:76	Cpaa	76	2328	-22671	-84	-85	2328	52.7	587	291	49	345317
Cpaaa:109	Cpaaa	109	2258	-22741	0	3	2258	56.5	550	284	46	242497
Cpaaaa:152	Cpaaaa	152	2253	-22746	54	61	2253	57.6	551	299	36	116981
Cpaaap:152	Cpaaap	152	2248	-22751	47	48	2248	56.9	591	250	36	124706
Cpaap:109	Cpaap	109	2267	-22732	49	49	2267	52.4	619	250	44	259081
Cpaapa:151	Cpaapa	151	2289	-22710	106	111	2289	55.0	600	198	35	123404
Cpaapp:151	Cpaapp	151	2299	-22700	121	123	2299	53.0	604	152	37	142969
Cpap:76	Cpap	76	2377	-22622	-20	-21	2377	51.9	592	199	50	374491
Cpapa:116	Cpapa	116	2232	-22767	61	64	2232	50.2	621	186	44	294191
Cpapaa:161	Cpapaa	161	2281	-22718	87	89	2281	43.7	614	110	36	164946
Cpapap:161	Cpapap	161	2290	-22709	99	101	2290	49.5	642	166	37	165825
Cpapp:116	Cpapp	116	2240	-22759	58	65	2240	42.1	651	150	44	350723
Cpappd:161	Cpappd	161	2273	-22726	98	101	2273	41.2	652	139	37	176577
Cpappv:161	Cpappv	161	2312	-22687	93	101	2312	31.2	610	124	37	163277
Cpp:48	Cpp	48	2187	-22812	-93	-93	2187	43.5	647	238	57	509446
Cppa:77	Cppa	77	2305	-22694	-19	-19	2305	37.2	669	250	50	503982
Cppaa:118	Cppaa	118	2206	-22793	17	27	2206	27.4	605	234	44	316732
Cppaaa:174	Cppaaa	174	2392	-22607	138	145	2392	31.5	574	292	34	174368
Cppaap:174	Cppaap	174	2229	-22770	-4	7	2229	27.2	574	223	37	154647
Cppap:118	Cppap	118	2223	-22776	43	45	2223	32.4	617	193	44	334522
Cppapa:175	Cppapa	175	2331	-22668	36	52	2331	37.0	598	263	37	179977
Cppapp:175	Cppapp	175	2382	-22618	59	72	2382	35.2	615	214	34	172682
Cppp:77	Cppp	77	2336	-22663	-35	-36	2336	42.2	637	171	50	467012
Cpppa:115	Cpppa	115	2233	-22766	28	34	2233	42.2	616	240	43	300661
Cpppaa:168	Cpppaa	168	2357	-22642	78	105	2357	46.3	587	300	36	195519
Cpppap:168	Cpppap	168	2287	-22712	58	68	2287	44.3	612	233	36	207963
Cpppp:115	Cpppp	115	2235	-22764	48	54	2235	38.1	619	154	44	344233
Cppppa:168	Cppppa	168	2361	-22638	125	137	2361	43.1	604	187	35	181591
Cppppp:168	Cppppp	168	2330	-22669	88	104	2330	33.0	586	171	36	166427
P3:13	P3	13	2196	-22803	-178	-180	2196	40.0	647	225	66	588210
D:33	D	33	2172	-22827	-184	-185	2172	38.9	656	204	58	419856
Da:60	Da	60	2279	-22720	-159	-163	2279	39.1	595	118	51	225236
Daa:102	Daa	102	2205	-22795	-60	-59	2205	28.4	497	125	42	115793
Daaa:145	Daaa	145	2258	-22741	47	59	2258	29.8	398	159	36	110856
Daap:145	Daap	145	2225	-22774	14	20	2225	24.1	419	155	40	152070
Dap:102	Dap	102	2231	-22768	-33	-34	2231	33.7	587	146	45	148610
Dapa:140	Dapa	140	2161	-22838	-23	-23	2161	26.3	516	183	41	125001
Dapp:140	Dapp	140	2171	-22828	-12	-12	2171	24.4	462	169	39	118963
Dp:60	Dp	60	2318	-22681	-124	-126	2318	23.4	607	193	51	189277
Dpa:104	Dpa	104	2255	-22744	-61	-61	2255	20.0	566	289	44	138675
Dpaa:146	Dpaa	146	2297	-22702	25	44	2297	36.0	522	354	35	117957
Dpap:146	Dpap	146	2238	-22761	0	0	2238	28.8	563	310	36	118094
Dpp:104	Dpp	104	2186	-22813	-63	-63	2186	29.8	602	232	44	140501
Dppa:144	Dppa	144	2250	-22749	-40	-26	2250	41.4	528	350	34	98276
Dppp:144	Dppp	144	2217	-22782	4	8	2217	38.7	551	309	38	124689
P4:33	P4	33	2241	-22758	-108	-109	2241	27.9	563	145	50	184161
