# Supplementary material for: Quantitative Differences in Nuclear β-catenin and TCF Pattern Embryonic Cells in C. elegans
Source: PLoS Genet. 2015 Oct 21;11(10):e1005585. doi: 10.1371/journal.pgen.1005585 (PMC4619327; doi:10.1371/journal.pgen.1005585)
Supplement: S1 Data — For each cell analyzed, birth time is given in column 3 and the average nuclear reporter intensity over the lifetime of the cell (corrected for background) is given in column 7 (“blot”). For information on each embryo’s strain information and experimental conditions, refer to S2 Table. (ZIP) [file pgen.1005585.s005.zip › CAs/CA20111025_ceh-43_pop-1i_L3.csv]

cellTime	cell	time	none	global	local	blot	cross	z	x	y	size	gweight
ABa:1	ABa	1	2081	-22919	-206	-206	2081	20.0	188	274	74	524407
ABal:2	ABal	2	2191	-22809	-183	-183	2191	30.3	189	278	54	284433
ABala:5	ABala	5	2220	-22779	-261	-261	2220	27.1	168	285	71	872023
ABalaa:17	ABalaa	17	2278	-22721	-220	-221	2278	36.8	218	327	61	600783
ABalaaa:38	ABalaaa	38	2316	-22683	-70	-70	2316	33.5	184	328	52	822122
ABalaaaa:63	ABalaaaa	63	3044	-21955	427	443	3044	35.0	169	327	45	632037
ABalaaaal:104	ABalaaaal	104	3072	-21927	557	608	3072	36.1	215	314	37	333126
ABalaaaala:150	ABalaaaala	150	3042	-21958	572	593	3042	42.0	253	289	31	144666
ABalaaaalp:150	ABalaaaalp	150	3169	-21830	667	709	3169	36.5	239	297	30	172912
ABalaaaar:104	ABalaaaar	104	3164	-21835	666	703	3164	43.7	237	349	38	343067
ABalaaaarl:152	ABalaaaarl	152	3192	-21807	699	718	3192	45.1	249	344	30	144637
ABalaaaarr:152	ABalaaaarr	152	2960	-22039	390	411	2960	48.3	283	323	30	140678
ABalaaap:63	ABalaaap	63	2780	-22219	176	186	2780	35.3	216	333	46	533340
ABalaaapa:98	ABalaaapa	98	2994	-22005	392	447	2994	35.9	245	323	39	349409
ABalaaapal:148	ABalaaapal	148	3250	-21749	561	613	3250	39.0	275	331	31	152524
ABalaaapar:148	ABalaaapar	148	2744	-22255	235	242	2744	42.5	300	302	31	129104
ABalaaapp:98	ABalaaapp	98	3055	-21944	496	517	3055	41.1	280	328	38	284414
ABalaaappl:152	ABalaaappl	152	2916	-22083	495	511	2916	48.4	315	302	30	128576
ABalaaappr:152	ABalaaappr	152	3024	-21975	624	654	3024	50.3	358	290	31	123849
ABalaap:38	ABalaap	38	2273	-22726	-111	-115	2273	31.1	246	275	53	656910
ABalaapa:63	ABalaapa	63	2790	-22209	179	185	2790	36.4	227	254	46	483351
ABalaapaa:102	ABalaapaa	102	3256	-21743	589	615	3256	51.8	225	265	38	264120
ABalaapaaa:149	ABalaapaaa	149	3062	-21937	446	473	3062	54.4	209	231	31	127751
ABalaapaap:149	ABalaapaap	149	3102	-21897	369	413	3102	54.5	249	208	36	156701
ABalaapap:102	ABalaapap	102	3183	-21816	337	364	3183	53.9	289	219	39	254220
ABalaapapa:146	ABalaapapa	146	2951	-22048	201	231	2951	55.0	298	188	32	115360
ABalaapapp:146	ABalaapapp	146	3118	-21881	538	547	3118	54.0	334	194	30	113398
ABalaapp:63	ABalaapp	63	2766	-22233	211	214	2766	39.6	289	258	44	378618
ABalaappa:99	ABalaappa	99	3079	-21920	455	487	3079	52.1	331	220	39	240579
ABalaappaa:149	ABalaappaa	149	3094	-21905	509	565	3094	50.9	350	159	32	121930
ABalaappap:149	ABalaappap	149	2963	-22036	491	517	2963	47.5	380	135	33	136298
ABalaappp:99	ABalaappp	99	2996	-22003	574	597	2996	44.8	352	222	40	264345
ABalaapppa:149	ABalaapppa	149	2916	-22083	527	549	2916	47.4	402	179	33	124270
ABalaapppp:149	ABalaapppp	149	2927	-22072	465	483	2927	46.4	365	199	31	113129
ABalap:17	ABalap	17	2230	-22769	-218	-218	2230	24.0	153	285	61	747185
ABalapa:38	ABalapa	38	2293	-22706	-60	-61	2293	20.7	162	264	52	861543
ABalapaa:66	ABalapaa	66	3048	-21951	466	475	3048	31.1	165	256	45	576528
ABalapaaa:106	ABalapaaa	106	3310	-21689	746	817	3310	40.9	168	238	38	362793
ABalapaaaa:153	ABalapaaaa	153	3180	-21819	501	596	3180	42.3	191	220	30	171442
ABalapaaap:153	ABalapaaap	153	3010	-21990	245	416	3010	39.8	170	256	32	188166
ABalapaap:106	ABalapaap	106	3200	-21799	666	719	3200	48.5	187	242	37	301639
ABalapaapa:152	ABalapaapa	152	3076	-21923	564	612	3076	47.3	189	221	31	159151
ABalapaapp:152	ABalapaapp	152	2923	-22076	284	342	2923	50.5	218	204	30	124373
ABalapap:66	ABalapap	66	2981	-22018	370	384	2981	27.1	198	297	45	541802
ABalapapa:103	ABalapapa	103	3064	-21935	555	586	3064	34.7	220	244	39	329498
ABalapapaa:150	ABalapapaa	150	3113	-21886	630	677	3113	34.1	217	246	32	184134
ABalapapap:150	ABalapapap	150	2839	-22160	367	421	2839	36.8	244	225	33	145476
ABalapapp:103	ABalapapp	103	3130	-21869	562	610	3130	42.4	221	262	35	262522
ABalapappa:147	ABalapappa	147	2851	-22148	379	410	2851	42.7	217	254	31	145503
ABalapappp:147	ABalapappp	147	2832	-22167	253	377	2832	44.1	261	251	31	112891
ABalapp:38	ABalapp	38	2309	-22690	-63	-61	2309	14.4	228	246	53	633911
ABalappa:64	ABalappa	64	2845	-22154	231	244	2845	21.5	228	268	46	496753
ABalappaa:103	ABalappaa	103	3217	-21782	637	706	3217	40.3	194	205	38	339570
ABalappaaa:146	ABalappaaa	146	3220	-21779	397	587	3220	39.4	204	188	33	221771
ABalappaap:146	ABalappaap	146	3314	-21685	644	752	3314	35.8	180	198	32	245276
ABalappap:103	ABalappap	103	3121	-21878	506	569	3121	41.7	243	196	37	284426
ABalappapa:146	ABalappapa	146	3053	-21946	487	505	3053	35.1	253	174	32	174680
ABalappapp:146	ABalappapp	146	3047	-21952	480	553	3047	40.7	291	170	31	139189
ABalappp:64	ABalappp	64	2713	-22286	144	146	2713	29.3	271	257	44	379004
ABalapppa:103	ABalapppa	103	3164	-21835	602	630	3164	49.1	224	199	37	269583
ABalapppaa:149	ABalapppaa	149	3212	-21787	561	678	3212	42.5	208	152	30	161363
ABalapppap:149	ABalapppap	149	2994	-22005	315	388	2994	46.8	232	161	33	157447
ABalapppp:103	ABalapppp	103	3092	-21907	566	594	3092	48.6	274	186	37	251942
ABalappppa:148	ABalappppa	148	3123	-21876	631	658	3123	44.1	266	133	30	150575
ABalappppp:148	ABalappppp	148	2983	-22017	353	406	2983	48.6	281	155	32	141879
ABalp:5	ABalp	5	2237	-22762	-217	-217	2237	26.4	250	161	66	642554
ABalpa:17	ABalpa	17	2243	-22756	-227	-227	2243	21.7	208	172	60	675979
ABalpaa:38	ABalpaa	38	2287	-22712	-73	-72	2287	20.8	210	166	53	830166
ABalpaaa:62	ABalpaaa	62	2678	-22321	149	161	2678	21.6	170	212	45	538180
ABalpaaaa:95	ABalpaaaa	95	2958	-22041	485	514	2958	34.8	151	309	39	373034
ABalpaaaaa:139	ABalpaaaaa	139	2732	-22267	384	417	2732	38.5	204	368	31	164786
ABalpaaaap:139	ABalpaaaap	139	2785	-22214	382	439	2785	43.8	219	353	32	167539
ABalpaaap:95	ABalpaaap	95	3007	-21992	417	482	3007	32.4	175	279	36	295241
ABalpaaapa:140	ABalpaaapa	140	2863	-22136	378	396	2863	35.9	204	328	28	151799
ABalpaaapp:140	ABalpaaapp	140	2791	-22208	247	281	2791	36.6	235	340	31	155094
ABalpaap:62	ABalpaap	62	2693	-22306	173	176	2693	19.9	230	206	46	471880
ABalpaapa:93	ABalpaapa	93	2905	-22094	346	376	2905	27.0	190	249	39	353404
ABalpaapaa:132	ABalpaapaa	132	2767	-22232	283	319	2767	36.2	176	296	30	168238
ABalpaapap:132	ABalpaapap	132	2734	-22265	276	327	2734	36.3	210	285	31	152381
ABalpaapp:93	ABalpaapp	93	2815	-22184	324	333	2815	23.0	238	237	41	335736
ABalpaappa:132	ABalpaappa	132	2697	-22302	287	303	2697	28.4	199	278	31	170111
ABalpaappp:132	ABalpaappp	132	2560	-22439	160	195	2560	27.1	230	254	36	220154
ABalpap:38	ABalpap	38	2311	-22688	-105	-106	2311	10.9	301	169	55	677593
ABalpapa:61	ABalpapa	61	2721	-22278	126	125	2721	10.4	258	167	49	605530
ABalpapaa:91	ABalpapaa	91	3035	-21964	391	433	3035	14.4	173	235	41	439758
ABalpapaaa:132	ABalpapaaa	132	3074	-21925	152	443	3074	32.2	137	249	33	238615
ABalpapaap:132	ABalpapaap	132	3190	-21809	385	541	3190	27.4	146	216	34	268810
ABalpapap:91	ABalpapap	91	2939	-22060	254	292	2939	12.6	218	222	40	367480
ABalpapapa:131	ABalpapapa	131	3038	-21961	275	404	3038	25.7	169	247	31	209075
ABalpapapp:131	ABalpapapp	131	2780	-22219	127	174	2780	20.2	200	232	33	197037
ABalpapp:61	ABalpapp	61	2589	-22410	16	17	2589	8.2	333	193	51	452893
ABalpappa:90	ABalpappa	90	2743	-22256	151	165	2743	8.6	274	211	41	320490
ABalpappaa:127	ABalpappaa	127	2647	-22352	226	246	2647	16.6	243	262	33	181486
ABalpappap:127	ABalpappap	127	2471	-22528	38	121	2471	10.1	272	258	35	188632
ABalpappp:90	ABalpappp	90	2690	-22310	221	229	2690	11.5	314	228	41	272955
ABalpapppa:128	ABalpapppa	128	2662	-22337	233	259	2662	18.6	261	230	33	165447
ABalpapppp:128	ABalpapppp	128	2439	-22560	125	152	2439	17.0	293	245	36	184286
ABalpp:17	ABalpp	17	2327	-22672	-201	-201	2327	38.0	283	146	58	543519
ABalppa:38	ABalppa	38	2337	-22662	-115	-115	2337	28.1	279	122	50	730346
ABalppaa:63	ABalppaa	63	3351	-21648	675	681	3351	23.1	188	164	43	548567
ABalppaaa:101	ABalppaaa	101	4420	-20579	1680	1744	4420	28.4	155	223	38	360607
ABalppaaaa:151	ABalppaaaa	151	5364	-19635	2378	2476	5364	37.7	144	260	30	184660
ABalppaaap:151	ABalppaaap	151	4645	-20354	1664	1751	4645	32.3	167	239	31	163608
ABalppaap:101	ABalppaap	101	4796	-20203	1744	1926	4796	20.3	172	194	37	382338
ABalppaapa:149	ABalppaapa	149	5334	-19665	2325	2450	5334	19.0	143	242	31	216373
ABalppaapp:149	ABalppaapp	149	5272	-19727	1775	2041	5272	19.7	160	210	30	196800
ABalppap:63	ABalppap	63	3026	-21973	329	358	3026	24.3	249	140	47	582833
ABalppapa:95	ABalppapa	95	4092	-20907	1271	1319	4092	13.4	211	203	40	412240
ABalppapaa:140	ABalppapaa	140	4381	-20619	1385	1558	4381	10.7	197	266	35	252534
ABalppapap:140	ABalppapap	140	4850	-20149	1893	1923	4850	10.3	233	267	31	172577
ABalppapp:95	ABalppapp	95	4092	-20908	1259	1288	4092	12.6	249	169	40	399308
ABalppappa:137	ABalppappa	137	4803	-20197	1671	1769	4803	10.2	218	223	33	208163
ABalppappp:137	ABalppappp	137	3868	-21131	1107	1170	3868	9.1	257	218	35	205830
ABalppp:38	ABalppp	38	2269	-22730	-114	-115	2269	21.4	364	136	52	630520
ABalpppa:62	ABalpppa	62	3173	-21826	522	529	3173	24.2	294	138	46	528722
ABalpppaa:95	ABalpppaa	95	5845	-19154	2635	2814	5845	23.3	187	157	38	444559
ABalpppaaa:141	ABalpppaaa	141	6905	-18094	3404	3519	6905	15.0	183	206	34	296872
ABalpppaap:141	ABalpppaap	141	6463	-18536	2815	3106	6463	20.5	178	171	33	274134
ABalpppap:95	ABalpppap	95	5177	-19822	1987	2163	5177	23.7	224	138	39	425024
ABalpppapa:138	ABalpppapa	138	5949	-19050	2180	2520	5949	16.9	200	157	33	260756
ABalpppapp:138	ABalpppapp	138	5551	-19448	2307	2448	5551	17.4	230	134	34	274488
ABalpppp:62	ABalpppp	62	3038	-21961	440	443	3038	21.7	354	153	46	442516
ABalppppa:96	ABalppppa	96	4933	-20066	2110	2146	4933	25.1	255	175	39	351415
ABalppppaa:137	ABalppppaa	137	5907	-19092	2398	2496	5907	19.9	220	196	31	179211
ABalppppap:137	ABalppppap	137	5888	-19111	2341	2505	5888	20.3	250	176	30	156391
ABalppppp:96	ABalppppp	96	4414	-20585	1747	1747	4414	25.7	315	154	41	337010
ABalpppppa:133	ABalpppppa	133	5206	-19793	2107	2278	5206	21.0	284	166	34	205002
ABalpppppp:133	ABalpppppp	133	4868	-20131	1960	2040	4868	22.8	316	145	34	185990
ABar:2	ABar	2	2165	-22835	-205	-205	2165	43.6	374	334	52	177179
ABara:5	ABara	5	2270	-22729	-322	-322	2270	46.3	369	359	71	603927
ABaraa:15	ABaraa	15	2337	-22662	-221	-224	2337	45.9	315	376	62	531203
ABaraaa:38	ABaraaa	38	2324	-22675	-74	-73	2324	45.7	250	355	53	699951
ABaraaaa:62	ABaraaaa	62	2966	-22033	341	347	2966	45.4	192	322	47	627963
ABaraaaaa:100	ABaraaaaa	100	3239	-21760	711	746	3239	43.8	180	303	39	406787
ABaraaaaaa:145	ABaraaaaaa	145	3158	-21841	669	688	3158	44.3	172	279	33	215081
ABaraaaaap:145	ABaraaaaap	145	2991	-22008	467	514	2991	49.8	198	264	32	170617
ABaraaaap:100	ABaraaaap	100	3224	-21775	637	679	3224	49.9	216	319	38	319229
ABaraaaapa:146	ABaraaaapa	146	3261	-21738	712	769	3261	48.9	216	305	32	161823
ABaraaaapp:146	ABaraaaapp	146	2893	-22106	372	402	2893	51.6	232	268	30	129565
ABaraaap:62	ABaraaap	62	2847	-22152	145	147	2847	48.2	257	326	47	542910
ABaraaapa:97	ABaraaapa	97	3260	-21739	720	745	3260	49.7	259	337	41	355897
ABaraaapaa:139	ABaraaapaa	139	3315	-21684	807	846	3315	53.1	244	322	32	163891
ABaraaapap:139	ABaraaapap	139	2874	-22125	415	426	2874	52.3	282	289	35	168625
ABaraaapp:97	ABaraaapp	97	3189	-21810	602	623	3189	52.4	319	307	40	320386
ABaraaappa:142	ABaraaappa	142	2977	-22022	455	468	2977	55.3	328	268	35	162756
ABaraaappp:142	ABaraaappp	142	3043	-21956	488	557	3043	52.8	359	244	33	143690
ABaraap:38	ABaraap	38	2310	-22690	-75	-84	2310	40.0	312	309	52	596049
ABaraapa:63	ABaraapa	63	2919	-22080	290	296	2919	38.7	274	339	46	530779
ABaraapaa:98	ABaraapaa	98	3691	-21308	988	1051	3691	42.2	253	250	38	289505
ABaraapaaa:140	ABaraapaaa	140	3880	-21119	1038	1123	3880	41.5	226	201	32	185343
ABaraapaap:140	ABaraapaap	140	3632	-21367	760	869	3632	43.5	257	193	31	149492
ABaraapap:98	ABaraapap	98	3616	-21383	910	954	3616	47.9	277	279	38	284206
ABaraapapa:139	ABaraapapa	139	3484	-21516	800	883	3484	48.5	252	234	34	173166
ABaraapapp:139	ABaraapapp	139	3501	-21498	835	841	3501	53.8	292	237	33	143200
ABaraapp:63	ABaraapp	63	2933	-22066	344	349	2933	40.9	333	313	45	426301
ABaraappa:100	ABaraappa	100	3636	-21363	977	1055	3636	43.8	300	259	38	280532
ABaraappaa:146	ABaraappaa	146	4278	-20721	1472	1553	4278	45.6	291	197	28	120801
ABaraappap:146	ABaraappap	146	3572	-21427	942	996	3572	46.2	323	174	34	148204
ABaraappp:100	ABaraappp	100	3404	-21595	896	918	3404	44.0	335	285	40	296363
ABaraapppa:148	ABaraapppa	148	3935	-21064	1427	1453	3935	43.6	292	239	32	136126
ABaraapppp:148	ABaraapppp	148	3612	-21387	1115	1123	3612	47.3	337	230	33	146108
ABarap:15	ABarap	15	2342	-22657	-362	-364	2342	47.9	429	343	58	416658
ABarapa:39	ABarapa	39	2293	-22706	-324	-330	2293	52.0	350	336	53	556249
ABarapaa:63	ABarapaa	63	2987	-22012	164	161	2987	52.3	325	322	47	428158
ABarapaaa:101	ABarapaaa	101	3288	-21711	649	669	3288	53.8	365	267	38	228329
ABarapaaaa:151	ABarapaaaa	151	3204	-21795	697	714	3204	55.2	386	274	31	115894
ABarapaaap:151	ABarapaaap	151	2940	-22059	404	478	2940	52.2	405	235	32	104092
ABarapaap:101	ABarapaap	101	3192	-21807	462	494	3192	53.7	382	210	40	252202
ABarapaapa:147	ABarapaapa	147	2970	-22029	423	440	2970	54.6	392	179	34	138631
ABarapaapp:147	ABarapaapp	147	3111	-21888	526	626	3111	51.2	431	203	32	124908
ABarapap:63	ABarapap	63	2924	-22075	257	252	2924	50.1	374	280	46	420613
ABarapapa:100	ABarapapa	100	3251	-21748	565	606	3251	53.2	412	243	40	256525
ABarapapaa:144	ABarapapaa	144	3171	-21828	604	702	3171	52.4	437	257	33	122065
ABarapapap:144	ABarapapap	144	3141	-21858	563	580	3141	55.5	424	303	34	153348
ABarapapp:100	ABarapapp	100	3114	-21885	561	563	3114	53.0	467	266	40	274368
ABarapappa:150	ABarapappa	150	3266	-21734	724	719	3266	54.7	468	288	31	115745
ABarapappp:150	ABarapappp	150	3215	-21784	804	804	3215	53.0	511	273	34	138368
ABarapp:39	ABarapp	39	2289	-22710	-253	-254	2289	50.5	451	300	53	539752
ABarappa:64	ABarappa	64	2957	-22042	168	164	2957	51.5	431	259	46	410003
ABarappaa:100	ABarappaa	100	3657	-21342	946	972	3657	54.0	454	218	38	219765
ABarappaaa:149	ABarappaaa	149	4280	-20719	1261	1267	4280	57.4	423	219	30	111280
ABarappaap:149	ABarappaap	149	3367	-21632	743	770	3367	55.0	465	231	35	117223
ABarappap:100	ABarappap	100	3672	-21327	739	804	3672	54.5	464	167	39	252070
ABarappapa:146	ABarappapa	146	3570	-21429	748	805	3570	55.7	448	153	35	138535
ABarappapp:146	ABarappapp	146	3680	-21319	1074	1154	3680	50.2	471	159	32	123911
ABarappp:64	ABarappp	64	2832	-22167	184	182	2832	45.4	489	210	47	409348
ABarapppa:101	ABarapppa	101	3647	-21352	933	1023	3647	50.7	489	170	40	274132
ABarapppaa:149	ABarapppaa	149	3987	-21012	1210	1266	3987	56.3	482	187	34	125922
ABarapppap:149	ABarapppap	149	3838	-21161	1011	1185	3838	54.7	518	174	33	123742
ABarapppp:101	ABarapppp	101	3597	-21402	1041	1075	3597	47.9	536	166	40	282204
ABarappppa:148	ABarappppa	148	4243	-20756	1598	1679	4243	53.3	547	163	33	128376
ABarappppp:148	ABarappppp	148	4160	-20839	1754	1752	4160	51.0	594	199	34	154315
ABarp:5	ABarp	5	2246	-22753	-204	-204	2246	17.8	300	336	70	503531
ABarpa:17	ABarpa	17	2306	-22694	-161	-161	2306	11.8	254	306	65	517330
ABarpaa:37	ABarpaa	37	2274	-22725	-65	-66	2274	18.1	231	348	52	601341
ABarpaaa:64	ABarpaaa	64	2509	-22490	-64	-53	2509	24.4	274	330	45	401284
ABarpaaaa:97	ABarpaaaa	97	2664	-22335	191	209	2664	24.9	211	330	39	368208
ABarpaaaaa:138	ABarpaaaaa	138	2587	-22412	171	207	2587	28.6	183	346	33	275058
ABarpaaaap:138	ABarpaaaap	138	2583	-22416	125	174	2583	27.6	214	356	33	245056
ABarpaaap:97	ABarpaaap	97	2500	-22499	24	44	2500	24.8	256	318	39	313792
ABarpaaapa:137	ABarpaaapa	137	2539	-22460	113	130	2539	27.2	220	318	32	229176
ABarpaaapp:137	ABarpaaapp	137	2414	-22585	-125	-77	2414	28.7	251	320	34	215203
ABarpaap:64	ABarpaap	64	2499	-22500	-15	-9	2499	18.4	218	329	45	469064
ABarpaapa:101	ABarpaapa	101	2633	-22366	210	249	2633	32.9	148	299	39	450003
ABarpaapaa:149	ABarpaapaa	149	2562	-22437	193	243	2562	41.9	173	337	33	266592
ABarpaapap:149	ABarpaapap	149	2605	-22394	202	274	2605	46.4	191	332	33	243539
ABarpaapp:101	ABarpaapp	101	2550	-22450	103	131	2550	30.2	160	328	37	417470
ABarpaappa:149	ABarpaappa	149	2587	-22412	141	226	2587	33.8	152	330	31	261912
ABarpaappp:149	ABarpaappp	149	2510	-22489	163	219	2510	36.0	176	354	32	274392
ABarpap:37	ABarpap	37	2314	-22685	-86	-87	2314	9.0	314	313	54	492250
ABarpapa:62	ABarpapa	62	2539	-22460	-13	-15	2539	10.6	285	312	47	440987
ABarpapaa:97	ABarpapaa	97	2665	-22334	100	177	2665	20.9	178	290	40	460451
ABarpapaaa:141	ABarpapaaa	141	2719	-22280	259	329	2719	24.2	157	325	31	244831
ABarpapaap:141	ABarpapaap	141	2758	-22241	123	234	2758	30.3	166	307	31	271534
ABarpapap:97	ABarpapap	97	2602	-22397	107	151	2602	13.9	214	285	40	392504
ABarpapapa:143	ABarpapapa	143	2692	-22307	60	164	2692	21.7	175	283	32	262569
ABarpapapp:143	ABarpapapp	143	2714	-22285	132	212	2714	14.1	179	272	35	319281
ABarpapp:62	ABarpapp	62	2517	-22482	-57	-64	2517	8.9	351	299	49	400959
ABarpappa:94	ABarpappa	94	2578	-22421	91	98	2578	11.0	264	284	40	298741
ABarpappaa:133	ABarpappaa	133	2626	-22373	86	119	2626	16.9	210	297	31	203412
ABarpappap:133	ABarpappap	133	2539	-22460	71	85	2539	18.0	241	310	32	190925
ABarpappp:94	ABarpappp	94	2601	-22398	177	188	2601	13.2	311	314	42	327279
ABarpapppa:133	ABarpapppa	133	2486	-22513	56	85	2486	16.6	269	329	35	230389
ABarpapppp:133	ABarpapppp	133	2446	-22553	37	61	2446	21.5	294	321	36	217451
ABarpp:17	ABarpp	17	2275	-22724	-156	-156	2275	22.2	328	372	61	478339
ABarppa:37	ABarppa	37	2266	-22733	-72	-71	2266	27.0	289	389	50	585663
ABarppaa:64	ABarppaa	64	2866	-22134	350	353	2866	21.2	255	366	43	416438
ABarppaaa:102	ABarppaaa	102	4020	-20979	1422	1472	4020	25.4	148	296	38	413810
ABarppaaaa:155	ABarppaaaa	155	4178	-20821	1470	1549	4178	36.5	136	292	34	263006
ABarppaaap:155	ABarppaaap	155	4847	-20152	1827	1989	4847	29.6	131	289	30	225411
ABarppaap:102	ABarppaap	102	3551	-21448	1007	1040	3551	19.4	177	306	39	410231
ABarppaapa:151	ABarppaapa	151	3707	-21292	887	1049	3707	21.5	137	276	34	262316
ABarppaapp:151	ABarppaapp	151	4392	-20607	1304	1493	4392	27.3	158	284	31	269592
ABarppap:64	ABarppap	64	2824	-22175	273	284	2824	23.5	323	367	46	435671
ABarppapa:97	ABarppapa	97	3251	-21748	645	690	3251	16.5	244	344	39	296773
ABarppapaa:142	ABarppapaa	142	4153	-20846	1512	1521	4153	20.5	187	335	31	206411
ABarppapap:142	ABarppapap	142	3757	-21242	1016	1100	3757	20.1	220	352	31	173346
ABarppapp:97	ABarppapp	97	3275	-21724	643	672	3275	19.5	282	362	40	316689
ABarppappa:140	ABarppappa	140	3872	-21127	1065	1118	3872	19.5	247	362	30	162331
ABarppappp:140	ABarppappp	140	3998	-21001	1148	1228	3998	19.2	283	366	33	213268
ABarppp:37	ABarppp	37	2296	-22703	-80	-81	2296	17.2	375	365	53	577880
ABarpppa:62	ABarpppa	62	2963	-22036	376	383	2963	24.0	346	361	46	426546
ABarpppaa:99	ABarpppaa	99	4675	-20324	1802	1910	4675	30.5	264	376	38	328710
ABarpppaaa:146	ABarpppaaa	146	5852	-19147	2381	2654	5852	29.4	259	376	31	204744
ABarpppaap:146	ABarpppaap	146	5744	-19255	2261	2413	5744	32.6	281	350	30	174199
ABarpppap:99	ABarpppap	99	4468	-20531	1607	1724	4468	30.4	301	387	39	353703
ABarpppapa:140	ABarpppapa	140	5249	-19750	2081	2344	5249	27.2	280	398	32	223518
ABarpppapp:140	ABarpppapp	140	5031	-19968	1827	2046	5031	33.7	290	396	33	232821
ABarpppp:62	ABarpppp	62	2856	-22143	317	319	2856	20.8	410	338	47	444865
ABarppppa:95	ABarppppa	95	4337	-20662	1453	1563	4337	27.6	326	353	38	299568
ABarppppaa:136	ABarppppaa	136	5738	-19261	2614	2730	5738	26.2	300	363	32	205495
ABarppppap:136	ABarppppap	136	5145	-19854	1878	2028	5145	33.9	313	362	32	183688
ABarppppp:95	ABarppppp	95	4195	-20804	1515	1536	4195	30.4	366	358	39	304902
ABarpppppa:136	ABarpppppa	136	5080	-19919	2008	2121	5080	40.6	317	379	33	208048
ABarpppppp:136	ABarpppppp	136	4681	-20318	2024	2051	4681	38.0	356	376	34	193176
ABp:1	ABp	1	2119	-22881	-240	-240	2119	21.0	344	126	82	620385
ABpl:2	ABpl	2	2144	-22856	-187	-187	2144	29.0	502	368	52	210866
ABpla:5	ABpla	5	2219	-22780	-247	-247	2219	26.2	465	400	71	768418
ABplaa:16	ABplaa	16	2279	-22720	-218	-220	2279	28.7	419	417	60	548154
ABplaaa:38	ABplaaa	38	2342	-22657	-86	-86	2342	39.5	348	419	51	627838
ABplaaaa:62	ABplaaaa	62	2653	-22346	123	123	2653	38.5	322	411	45	464601
ABplaaaaa:94	ABplaaaaa	94	2815	-22184	225	268	2815	39.9	298	394	39	332111
ABplaaaaaa:135	ABplaaaaaa	135	2901	-22098	148	296	2901	40.8	278	386	33	190759
ABplaaaaap:135	ABplaaaaap	135	2945	-22054	223	397	2945	46.0	301	375	34	193141
ABplaaaap:94	ABplaaaap	94	2780	-22219	260	279	2780	42.8	334	401	37	294106
ABplaaaapa:134	ABplaaaapa	134	2540	-22459	113	128	2540	52.6	321	351	32	141753
ABplaaaapp:134	ABplaaaapp	134	2700	-22299	212	244	2700	50.0	331	382	34	162989
ABplaaap:62	ABplaaap	62	2605	-22394	8	9	2605	46.6	371	381	46	435834
ABplaaapa:95	ABplaaapa	95	2690	-22309	185	202	2690	44.3	337	359	38	266323
ABplaaapaa:136	ABplaaapaa	136	2508	-22491	19	53	2508	44.2	338	340	32	144685
ABplaaapap:136	ABplaaapap	136	2539	-22460	191	212	2539	44.4	374	341	32	137815
ABplaaapp:95	ABplaaapp	95	2669	-22330	172	170	2669	50.2	372	373	39	294413
ABplaaappa:135	ABplaaappa	135	2584	-22415	189	218	2584	52.3	355	349	33	145058
ABplaaappp:135	ABplaaappp	135	2592	-22407	224	238	2592	52.3	393	343	33	146060
ABplaap:38	ABplaap	38	2291	-22708	-130	-134	2291	28.9	426	413	52	697992
ABplaapa:61	ABplaapa	61	2592	-22408	47	45	2592	31.3	383	424	46	515711
ABplaapaa:95	ABplaapaa	95	2642	-22357	155	181	2642	31.6	349	412	39	339950
ABplaapaaa:138	ABplaapaaa	138	2423	-22576	32	66	2423	38.6	333	421	34	231175
ABplaapaap:138	ABplaapaap	138	2413	-22586	92	121	2413	41.4	364	425	35	258601
ABplaapap:95	ABplaapap	95	2608	-22391	177	180	2608	36.7	392	426	39	392989
ABplaapapa:141	ABplaapapa	141	2571	-22428	266	293	2571	38.9	395	436	33	219536
ABplaapapp:141	ABplaapapp	141	2466	-22533	123	142	2466	34.1	404	407	33	229857
ABplaapp:61	ABplaapp	61	2552	-22447	1	2	2552	35.2	416	369	45	417724
ABplaappa:96	ABplaappa	96	2520	-22479	41	69	2520	33.8	385	389	39	356637
ABplaappaa:136	ABplaappaa	136	2453	-22546	151	166	2453	32.6	361	420	35	269062
ABplaappap:136	ABplaappap	136	2384	-22615	77	91	2384	28.6	399	381	35	238990
ABplaappp:96	ABplaappp	96	2514	-22486	93	91	2514	37.6	421	371	40	348005
ABplaapppa:136	ABplaapppa	136	2304	-22696	11	29	2304	36.4	405	369	35	228330
ABplaapppp:136	ABplaapppp	136	2468	-22531	162	172	2468	32.8	439	385	32	178257
ABplap:16	ABplap	16	2282	-22717	-188	-188	2282	37.2	516	391	60	548583
ABplapa:37	ABplapa	37	2302	-22697	-80	-81	2302	45.8	445	406	50	533587
ABplapaa:62	ABplapaa	62	2574	-22425	47	41	2574	47.6	422	397	44	410161
ABplapaaa:95	ABplapaaa	95	2759	-22240	278	288	2759	51.3	389	328	37	219087
ABplapaaaa:140	ABplapaaaa	140	2437	-22562	137	161	2437	49.1	385	306	32	105089
ABplapaaap:140	ABplapaaap	140	2696	-22303	264	295	2696	46.8	417	303	30	110734
ABplapaap:95	ABplapaap	95	2695	-22304	250	255	2695	51.5	425	355	36	220399
ABplapaapa:146	ABplapaapa	146	2545	-22454	250	251	2545	44.6	417	337	30	104718
ABplapaapp:146	ABplapaapp	146	2617	-22382	283	300	2617	49.1	446	316	28	87679
ABplapap:62	ABplapap	62	2584	-22415	43	44	2584	47.2	452	335	45	375624
ABplapapa:95	ABplapapa	95	2710	-22289	274	290	2710	48.0	433	337	39	262741
ABplapapaa:137	ABplapapaa	137	2556	-22443	222	235	2556	43.2	431	379	34	182166
ABplapapap:137	ABplapapap	137	2637	-22362	317	350	2637	45.1	457	348	31	131826
ABplapapp:95	ABplapapp	95	2721	-22278	259	275	2721	47.8	483	323	38	255169
ABplapappa:139	ABplapappa	139	2611	-22388	263	296	2611	47.6	485	373	32	139274
ABplapappp:139	ABplapappp	139	2730	-22269	307	342	2730	46.6	517	357	30	138675
ABplapp:37	ABplapp	37	2298	-22701	-57	-59	2298	43.0	536	380	51	621330
ABplappa:62	ABplappa	62	2605	-22394	99	98	2605	46.3	492	390	45	430484
ABplappaa:95	ABplappaa	95	2705	-22294	261	273	2705	49.3	477	366	39	287168
ABplappaaa:135	ABplappaaa	135	2561	-22438	264	285	2561	50.2	484	329	32	122487
ABplappaap:135	ABplappaap	135	2574	-22425	293	322	2574	50.0	533	332	34	171195
ABplappap:95	ABplappap	95	2723	-22276	245	260	2723	49.5	527	352	40	302527
ABplappapa:138	ABplappapa	138	2575	-22424	189	234	2575	45.7	561	376	36	206580
ABplappapp:138	ABplappapp	138	2888	-22111	461	505	2888	42.5	591	373	30	177128
ABplappp:62	ABplappp	62	2598	-22401	70	75	2598	43.0	540	349	45	414804
ABplapppa:93	ABplapppa	93	2716	-22283	166	211	2716	44.8	548	332	40	307550
ABplapppaa:132	ABplapppaa	132	2542	-22457	147	193	2542	43.2	538	347	34	172931
ABplapppap:132	ABplapppap	132	2641	-22358	84	185	2641	37.4	572	342	32	164396
ABplapppp:93	ABplapppp	93	2709	-22290	261	279	2709	40.7	597	312	38	302907
ABplappppa:141	ABplappppa	141	2658	-22341	297	324	2658	42.6	590	328	34	171714
ABplappppp:141	ABplappppp	141	2623	-22376	120	194	2623	35.2	610	303	30	137543
ABplp:5	ABplp	5	2317	-22683	-213	-213	2317	16.4	530	269	71	488882
ABplpa:17	ABplpa	17	2336	-22663	-165	-165	2336	13.3	498	319	61	412377
ABplpaa:37	ABplpaa	37	2264	-22735	-109	-107	2264	28.2	496	418	50	647957
ABplpaaa:62	ABplpaaa	62	2572	-22427	72	77	2572	36.5	445	433	44	503496
ABplpaaaa:96	ABplpaaaa	96	2565	-22434	143	151	2565	45.8	396	407	37	296499
ABplpaaaaa:138	ABplpaaaaa	138	2586	-22413	205	218	2586	48.8	360	401	31	151685
ABplpaaaap:138	ABplpaaaap	138	2481	-22518	165	180	2481	45.2	392	381	33	173425
ABplpaaap:96	ABplpaaap	96	2642	-22357	226	234	2642	45.8	437	407	38	314793
ABplpaaapa:139	ABplpaaapa	139	2441	-22558	87	100	2441	53.8	395	381	32	139672
ABplpaaapp:139	ABplpaaapp	139	2559	-22440	179	184	2559	51.5	430	363	29	117038
ABplpaap:62	ABplpaap	62	2530	-22469	12	24	2530	34.7	474	372	44	414635
ABplpaapa:95	ABplpaapa	95	2570	-22429	134	156	2570	38.8	447	398	39	352464
ABplpaapaa:143	ABplpaapaa	143	2375	-22624	81	103	2375	49.6	387	411	31	156040
ABplpaapap:143	ABplpaapap	143	2453	-22546	166	172	2453	50.7	428	400	32	146397
ABplpaapp:95	ABplpaapp	95	2514	-22485	66	103	2514	42.4	474	373	37	301019
ABplpaappa:141	ABplpaappa	141	2390	-22609	43	66	2390	53.1	462	372	34	169595
ABplpaappp:141	ABplpaappp	141	2357	-22642	0	29	2357	47.2	463	404	32	170219
ABplpap:37	ABplpap	37	2273	-22726	-137	-137	2273	16.9	520	340	54	622096
ABplpapa:61	ABplpapa	61	2548	-22451	2	3	2548	21.0	446	404	46	510213
ABplpapaa:93	ABplpapaa	93	2504	-22495	94	104	2504	22.7	391	398	41	371402
ABplpapaaa:138	ABplpapaaa	138	2494	-22505	-31	48	2494	29.3	336	390	33	184828
ABplpapaap:138	ABplpapaap	138	2467	-22532	144	163	2467	25.5	358	392	35	213412
ABplpapap:93	ABplpapap	93	2565	-22434	123	149	2565	27.6	433	420	39	392620
ABplpapapa:142	ABplpapapa	142	2392	-22607	141	146	2392	26.0	396	426	34	217995
ABplpapapp:142	ABplpapapp	142	2430	-22569	143	148	2430	28.5	435	427	32	179807
ABplpapp:61	ABplpapp	61	2550	-22449	-41	-43	2550	16.0	493	347	48	497148
ABplpappa:92	ABplpappa	92	2529	-22470	101	110	2529	21.3	447	392	42	440574
ABplpappaa:138	ABplpappaa	138	2381	-22618	136	144	2381	19.3	388	387	35	221798
ABplpappap:138	ABplpappap	138	2368	-22631	134	139	2368	21.1	431	396	36	231648
ABplpappp:92	ABplpappp	92	2550	-22449	120	128	2550	26.8	496	405	40	386070
ABplpapppa:140	ABplpapppa	140	2364	-22635	117	123	2364	26.4	470	424	33	185074
ABplpapppp:140	ABplpapppp	140	2350	-22649	0	17	2350	30.7	513	420	33	191706
ABplpp:17	ABplpp	17	2281	-22718	-251	-251	2281	23.7	591	309	60	523281
ABplppa:38	ABplppa	38	2313	-22686	-97	-99	2313	33.0	580	381	50	691332
ABplppaa:64	ABplppaa	64	2937	-22062	324	327	2937	30.0	494	424	43	479264
ABplppaaa:101	ABplppaaa	101	3139	-21860	680	688	3139	35.5	462	434	36	318889
ABplppaaaa:147	ABplppaaaa	147	2873	-22126	497	509	2873	44.4	415	428	32	154261
ABplppaaap:147	ABplppaaap	147	2964	-22035	491	527	2964	38.8	447	437	29	160068
ABplppaap:101	ABplppaap	101	3106	-21893	600	632	3106	42.0	505	417	38	305977
ABplppaapa:147	ABplppaapa	147	2981	-22018	527	596	2981	42.9	508	420	34	188661
ABplppaapp:147	ABplppaapp	147	2986	-22013	497	499	2986	46.4	539	397	30	146257
ABplppap:64	ABplppap	64	2861	-22138	206	211	2861	36.1	534	387	44	449935
ABplppapa:99	ABplppapa	99	3073	-21926	480	545	3073	38.5	505	385	37	289318
ABplppapaa:146	ABplppapaa	146	2865	-22134	430	483	2865	38.0	474	425	33	179665
ABplppapap:146	ABplppapap	146	3038	-21961	397	513	3038	38.8	513	399	34	218288
ABplppapp:99	ABplppapp	99	3009	-21990	432	492	3009	36.7	541	355	37	288173
ABplppappa:153	ABplppappa	153	2980	-22019	441	491	2980	37.1	521	367	32	155004
ABplppappp:153	ABplppappp	153	3183	-21816	440	589	3183	32.7	554	366	34	231068
ABplppp:38	ABplppp	38	2297	-22702	-134	-134	2297	24.5	603	316	50	628150
ABplpppa:62	ABplpppa	62	2834	-22165	221	229	2834	25.6	547	384	45	482150
ABplpppaa:94	ABplpppaa	94	3637	-21362	1021	1040	3637	37.0	548	406	37	300690
ABplpppaaa:139	ABplpppaaa	139	3272	-21727	707	757	3272	36.2	539	414	31	155667
ABplpppaap:139	ABplpppaap	139	3599	-21400	1084	1120	3599	34.3	572	400	30	165759
ABplpppap:94	ABplpppap	94	3647	-21352	981	1053	3647	39.5	587	371	39	371099
ABplpppapa:139	ABplpppapa	139	3178	-21822	677	724	3178	36.2	607	365	36	222781
ABplpppapp:139	ABplpppapp	139	3626	-21373	1156	1193	3626	33.0	626	330	30	172721
ABplpppp:62	ABplpppp	62	2838	-22161	235	235	2838	28.7	593	341	45	467266
ABplppppa:95	ABplppppa	95	3587	-21412	929	1016	3587	32.8	577	370	40	368656
ABplppppaa:138	ABplppppaa	138	3230	-21769	812	835	3230	27.1	563	383	33	178776
ABplppppap:138	ABplppppap	138	3269	-21730	679	751	3269	29.1	583	342	34	212588
ABplppppp:95	ABplppppp	95	3437	-21562	922	941	3437	30.9	613	334	39	342652
ABplpppppa:138	ABplpppppa	138	3068	-21931	609	688	3068	23.9	594	331	34	191631
ABplpppppp:138	ABplpppppp	138	3020	-21979	634	664	3020	23.2	598	292	33	150797
ABpr:2	ABpr	2	2112	-22887	-288	-288	2112	37.6	321	164	52	189293
ABpra:5	ABpra	5	2251	-22748	-417	-417	2251	48.5	270	244	69	557783
ABpraa:16	ABpraa	16	2344	-22655	-457	-459	2344	49.4	238	252	64	515343
ABpraaa:37	ABpraaa	37	2329	-22670	-107	-108	2329	46.6	198	261	54	682422
ABpraaaa:62	ABpraaaa	62	2648	-22351	119	121	2648	37.1	173	229	46	607781
ABpraaaaa:96	ABpraaaaa	96	2919	-22080	192	257	2919	32.0	192	182	38	419945
ABpraaaaaa:139	ABpraaaaaa	139	2981	-22018	215	300	2981	28.5	188	218	33	273192
ABpraaaaap:139	ABpraaaaap	139	3025	-21974	284	360	3025	30.3	188	181	34	318507
ABpraaaap:96	ABpraaaap	96	2816	-22183	278	318	2816	40.7	228	160	40	426880
ABpraaaapa:138	ABpraaaapa	138	3161	-21838	217	273	3161	27.8	225	186	34	267559
ABpraaaapp:138	ABpraaaapp	138	2811	-22188	66	112	2811	30.1	256	168	35	248957
ABpraaap:62	ABpraaap	62	2602	-22397	0	0	2602	46.8	227	238	46	496153
ABpraaapa:94	ABpraaapa	94	2953	-22046	431	451	2953	45.1	255	152	39	381909
ABpraaapaa:135	ABpraaapaa	135	2921	-22078	399	430	2921	35.6	218	147	33	256747
ABpraaapap:135	ABpraaapap	135	2778	-22221	322	363	2778	35.6	249	123	31	210767
ABpraaapp:94	ABpraaapp	94	2848	-22151	312	324	2848	41.8	300	137	40	367682
ABpraaappa:133	ABpraaappa	133	2849	-22150	389	418	2849	32.0	278	102	32	241229
ABpraaappp:133	ABpraaappp	133	2755	-22244	300	325	2755	35.4	308	110	34	241622
ABpraap:37	ABpraap	37	2294	-22705	-116	-119	2294	40.2	253	182	55	751897
ABpraapa:61	ABpraapa	61	2707	-22292	100	103	2707	38.0	211	168	47	656602
ABpraapaa:95	ABpraapaa	95	2900	-22099	176	212	2900	34.0	223	142	39	465889
ABpraapaaa:138	ABpraapaaa	138	3072	-21927	207	315	3072	26.8	189	150	32	272728
ABpraapaap:138	ABpraapaap	138	2839	-22160	168	199	2839	27.3	221	128	32	269182
ABpraapap:95	ABpraapap	95	2753	-22246	105	145	2753	35.5	269	137	39	402821
ABpraapapa:136	ABpraapapa	136	2654	-22345	-60	-21	2654	24.9	248	125	34	280402
ABpraapapp:136	ABpraapapp	136	2773	-22226	66	85	2773	29.0	286	135	35	266468
ABpraapp:61	ABpraapp	61	2531	-22468	-41	-41	2531	40.1	271	165	49	597533
ABpraappa:93	ABpraappa	93	2663	-22336	166	173	2663	38.6	298	161	38	313126
ABpraappaa:140	ABpraappaa	140	2425	-22574	-60	2	2425	35.9	281	150	31	197774
ABpraappap:140	ABpraappap	140	2585	-22414	238	265	2585	41.4	310	135	33	181416
ABpraappp:93	ABpraappp	93	2626	-22373	141	158	2626	39.0	349	131	42	398310
ABpraapppa:136	ABpraapppa	136	2520	-22479	181	213	2520	41.1	340	116	34	201037
ABpraapppp:136	ABpraapppp	136	2471	-22528	90	143	2471	35.4	374	93	35	239849
ABprap:16	ABprap	16	2327	-22672	-337	-339	2327	49.4	351	238	60	418543
ABprapa:38	ABprapa	38	2400	-22599	-227	-228	2400	51.8	272	238	52	540175
ABprapaa:64	ABprapaa	64	2901	-22098	62	55	2901	51.8	275	203	46	419226
ABprapaaa:102	ABprapaaa	102	2959	-22041	503	515	2959	49.5	344	163	38	240625
ABprapaaaa:145	ABprapaaaa	145	2734	-22265	351	363	2734	42.2	364	149	32	115752
ABprapaaap:145	ABprapaaap	145	2830	-22169	461	486	2830	42.9	406	132	32	115787
ABprapaap:102	ABprapaap	102	3010	-21989	504	549	3010	47.6	376	128	37	263102
ABprapaapa:146	ABprapaapa	146	2946	-22053	543	576	2946	41.2	387	95	30	141610
ABprapaapp:146	ABprapaapp	146	2853	-22146	411	453	2853	39.2	422	92	31	127859
ABprapap:64	ABprapap	64	2751	-22248	38	36	2751	50.5	322	219	46	398527
ABprapapa:96	ABprapapa	96	2885	-22114	361	391	2885	48.6	403	147	39	253335
ABprapapaa:138	ABprapapaa	138	2658	-22341	279	300	2658	48.0	432	125	33	130431
ABprapapap:138	ABprapapap	138	2727	-22272	369	389	2727	44.5	459	98	33	150199
ABprapapp:96	ABprapapp	96	2882	-22118	403	420	2882	42.8	430	119	39	268066
ABprapappa:137	ABprapappa	137	2697	-22302	303	334	2697	40.5	484	78	32	154499
ABprapappp:137	ABprapappp	137	2629	-22370	285	308	2629	33.3	529	77	33	172295
ABprapp:38	ABprapp	38	2307	-22692	-128	-128	2307	47.2	348	188	53	567438
ABprappa:62	ABprappa	62	2821	-22178	230	231	2821	47.1	327	152	46	430247
ABprappaa:97	ABprappaa	97	3066	-21933	542	560	3066	39.3	382	99	38	302598
ABprappaaa:140	ABprappaaa	140	2843	-22156	410	417	2843	31.2	400	76	30	158857
ABprappaap:140	ABprappaap	140	2943	-22056	445	496	2943	30.8	438	71	32	186096
ABprappap:97	ABprappap	97	3096	-21903	533	569	3096	35.9	424	78	39	336367
ABprappapa:140	ABprappapa	140	2971	-22028	519	556	2971	37.3	451	80	34	191803
ABprappapp:140	ABprappapp	140	2846	-22153	394	452	2846	32.6	484	70	33	184118
ABprappp:62	ABprappp	62	2809	-22190	221	216	2809	43.5	388	127	47	492575
ABprapppa:97	ABprapppa	97	3085	-21914	561	592	3085	27.0	429	66	40	404090
ABprapppaa:143	ABprapppaa	143	3058	-21941	612	634	3058	23.3	426	63	32	200265
ABprapppap:143	ABprapppap	143	2828	-22171	405	448	2828	23.8	476	61	35	220687
ABprapppp:97	ABprapppp	97	2906	-22093	462	468	2906	29.2	491	72	40	324113
ABprappppa:140	ABprappppa	140	2960	-22039	503	519	2960	27.0	514	64	33	199367
ABprappppp:140	ABprappppp	140	2813	-22186	470	495	2813	22.6	551	80	33	189869
ABprp:5	ABprp	5	2240	-22759	-256	-256	2240	40.3	410	123	67	576386
ABprpa:17	ABprpa	17	2303	-22696	-186	-185	2303	31.8	367	105	57	517161
ABprpaa:38	ABprpaa	38	2322	-22677	-85	-85	2322	34.2	367	96	48	618427
ABprpaaa:64	ABprpaaa	64	2646	-22353	-6	5	2646	33.9	295	106	43	484129
ABprpaaaa:97	ABprpaaaa	97	2788	-22211	175	244	2788	23.1	262	114	39	377858
ABprpaaaaa:139	ABprpaaaaa	139	3060	-21939	358	382	3060	10.1	236	176	33	233637
ABprpaaaap:139	ABprpaaaap	139	2671	-22328	42	91	2671	12.4	265	140	34	237179
ABprpaaap:97	ABprpaaap	97	2808	-22191	280	311	2808	25.2	301	97	37	351596
ABprpaaapa:139	ABprpaaapa	139	2659	-22340	174	202	2659	18.8	278	110	34	251064
ABprpaaapp:139	ABprpaaapp	139	2616	-22383	183	200	2616	22.6	309	93	32	228995
ABprpaap:64	ABprpaap	64	2736	-22263	135	139	2736	34.1	350	99	44	456445
ABprpaapa:97	ABprpaapa	97	2779	-22220	261	291	2779	31.2	333	90	38	367956
ABprpaapaa:141	ABprpaapaa	141	2726	-22273	337	347	2726	29.3	323	84	30	180564
ABprpaapap:141	ABprpaapap	141	2670	-22329	242	252	2670	28.9	341	119	32	161148
ABprpaapp:97	ABprpaapp	97	2775	-22224	272	307	2775	27.0	363	88	39	373082
ABprpaappa:139	ABprpaappa	139	2583	-22416	124	185	2583	21.8	344	98	34	254473
ABprpaappp:139	ABprpaappp	139	2469	-22530	91	136	2469	27.3	366	87	32	202686
ABprpap:38	ABprpap	38	2247	-22752	-173	-173	2247	16.7	438	100	53	731655
ABprpapa:63	ABprpapa	63	2659	-22340	62	68	2659	18.3	338	98	47	637978
ABprpapaa:96	ABprpapaa	96	2735	-22264	121	208	2735	13.1	288	153	39	350756
ABprpapaaa:139	ABprpapaaa	139	2494	-22505	-28	42	2494	12.3	283	202	34	173564
ABprpapaap:139	ABprpapaap	139	2418	-22581	2	29	2418	14.4	317	183	34	169860
ABprpapap:96	ABprpapap	96	2761	-22238	215	223	2761	12.5	323	124	40	405933
ABprpapapa:139	ABprpapapa	139	2636	-22363	141	140	2636	8.2	308	164	37	251087
ABprpapapp:139	ABprpapapp	139	2635	-22364	202	217	2635	11.4	343	152	34	179242
ABprpapp:63	ABprpapp	63	2548	-22451	-55	-57	2548	13.8	397	107	46	506768
ABprpappa:94	ABprpappa	94	2655	-22344	165	166	2655	8.3	325	181	42	338552
ABprpappaa:137	ABprpappaa	137	2426	-22573	151	158	2426	8.8	304	245	36	171436
ABprpappap:137	ABprpappap	137	2414	-22585	126	144	2414	8.5	341	201	37	175141
ABprpappp:94	ABprpappp	94	2642	-22357	150	171	2642	10.6	365	138	41	342974
ABprpapppa:138	ABprpapppa	138	2498	-22501	143	159	2498	8.2	369	164	36	185400
ABprpapppp:138	ABprpapppp	138	2376	-22623	83	98	2376	8.4	413	148	36	183912
ABprpp:17	ABprpp	17	2282	-22717	-252	-252	2282	37.4	461	100	57	494160
ABprppa:38	ABprppa	38	2311	-22688	-79	-80	2311	34.8	451	82	48	558611
ABprppaa:65	ABprppaa	65	2723	-22276	130	132	2723	29.0	390	78	43	462448
ABprppaaa:99	ABprppaaa	99	2885	-22114	350	373	2885	19.2	337	104	39	411726
ABprppaaaa:145	ABprppaaaa	145	2904	-22095	229	313	2904	17.1	338	120	31	219907
ABprppaaap:145	ABprppaaap	145	2674	-22325	97	130	2674	13.0	304	117	36	264845
ABprppaap:99	ABprppaap	99	2767	-22232	261	293	2767	16.2	371	89	37	343818
ABprppaapa:151	ABprppaapa	151	2563	-22436	14	88	2563	13.3	337	115	33	250801
ABprppaapp:151	ABprppaapp	151	2687	-22312	240	292	2687	11.3	372	103	34	222789
ABprppap:65	ABprppap	65	2622	-22377	46	50	2622	27.4	441	80	43	419722
ABprppapa:99	ABprppapa	99	2731	-22268	243	269	2731	22.7	395	101	38	346955
ABprppapaa:145	ABprppapaa	145	2622	-22377	169	234	2622	20.3	367	112	34	234023
ABprppapap:145	ABprppapap	145	2567	-22433	172	215	2567	19.2	389	73	32	214531
ABprppapp:99	ABprppapp	99	2732	-22267	265	295	2732	20.7	435	94	38	333097
ABprppappa:151	ABprppappa	151	2522	-22477	127	174	2522	18.7	406	93	32	187846
ABprppappp:151	ABprppappp	151	2604	-22395	231	242	2604	15.6	443	87	32	201722
ABprppp:38	ABprppp	38	2268	-22731	-158	-160	2268	24.0	516	94	51	720206
ABprpppa:64	ABprpppa	64	2625	-22374	12	5	2625	13.4	447	100	46	445583
ABprpppaa:96	ABprpppaa	96	2751	-22248	249	275	2751	12.8	407	100	40	377706
ABprpppaaa:142	ABprpppaaa	142	2643	-22356	230	263	2643	12.9	402	117	34	211288
ABprpppaap:142	ABprpppaap	142	2737	-22262	405	413	2737	11.5	440	119	34	203621
ABprpppap:96	ABprpppap	96	2746	-22253	266	282	2746	12.5	453	86	40	368540
ABprpppapa:148	ABprpppapa	148	2547	-22452	161	183	2547	11.6	470	91	37	236972
ABprpppapp:148	ABprpppapp	148	2913	-22086	461	485	2913	16.0	507	65	30	197966
ABprpppp:64	ABprpppp	64	2679	-22320	96	93	2679	18.7	498	82	45	488580
ABprppppa:96	ABprppppa	96	2760	-22239	287	302	2760	17.5	491	79	40	338414
ABprppppaa:138	ABprppppaa	138	2809	-22190	398	413	2809	16.0	509	87	34	200262
ABprppppap:138	ABprppppap	138	2586	-22413	232	262	2586	14.8	545	103	33	196887
ABprppppp:96	ABprppppp	96	2750	-22249	365	368	2750	21.1	537	75	38	329334
ABprpppppa:139	ABprpppppa	139	2571	-22428	287	313	2571	19.3	572	115	34	188134
ABprpppppp:139	ABprpppppp	139	2568	-22431	275	271	2568	17.7	585	154	33	154919
EMS:1	EMS	1	2132	-22868	-220	-220	2132	14.0	392	331	84	848464
MS:3	MS	3	2229	-22770	-151	-151	2229	14.6	380	216	80	676856
MSa:8	MSa	8	2232	-22767	-256	-258	2232	19.6	314	192	71	731730
MSaa:39	MSaa	39	2279	-22720	-97	-99	2279	27.5	313	221	60	607674
MSaaa:75	MSaaa	75	2476	-22523	16	28	2476	26.4	285	244	52	397592
MSaaaa:135	MSaaaa	135	2377	-22622	66	87	2377	29.1	268	257	40	179242
MSaaap:135	MSaaap	135	2308	-22691	62	63	2308	32.3	334	253	41	151505
MSaap:75	MSaap	75	2514	-22485	68	74	2514	26.2	358	217	51	335113
MSaapa:133	MSaapa	133	2347	-22652	123	125	2347	20.1	331	253	40	139569
MSaapp:133	MSaapp	133	2317	-22682	73	78	2317	22.4	410	215	38	103369
MSap:39	MSap	39	2309	-22690	-110	-112	2309	18.4	374	259	63	596909
MSapa:78	MSapa	78	2543	-22456	84	95	2543	21.6	349	293	52	338173
MSapaa:137	MSapaa	137	2386	-22613	23	58	2386	25.9	325	317	41	152646
MSapap:137	MSapap	137	2362	-22637	104	111	2362	26.8	375	320	40	153071
MSapp:78	MSapp	78	2460	-22539	40	42	2460	18.2	400	269	52	325708
MSappa:139	MSappa	139	2369	-22630	125	131	2369	17.2	366	312	42	171953
MSappp:139	MSappp	139	2321	-22678	37	36	2321	14.8	418	285	42	147319
MSp:8	MSp	8	2238	-22761	-213	-213	2238	19.0	413	266	72	606912
MSpa:37	MSpa	37	2288	-22711	-116	-117	2288	25.2	458	311	61	608706
MSpaa:78	MSpaa	78	2378	-22621	-37	-25	2378	26.8	435	308	52	346272
MSpaaa:136	MSpaaa	136	2189	-22810	-45	-44	2189	23.8	412	340	38	151138
MSpaap:136	MSpaap	136	2197	-22802	-32	-29	2197	18.8	487	320	38	96040
MSpap:78	MSpap	78	2399	-22600	-28	-24	2399	28.4	507	285	52	332919
MSpapa:142	MSpapa	142	2218	-22781	-20	-11	2218	27.0	475	268	41	153903
MSpapp:142	MSpapp	142	2270	-22729	35	45	2270	30.3	535	227	42	152005
MSpp:37	MSpp	37	2271	-22728	-140	-142	2271	39.6	387	292	61	659091
MSppa:76	MSppa	76	2521	-22478	52	78	2521	39.8	380	266	51	337957
MSppaa:133	MSppaa	133	2376	-22623	81	98	2376	41.4	348	271	39	135585
MSppap:133	MSppap	133	2278	-22721	21	41	2278	35.1	394	249	39	123478
MSppp:76	MSppp	76	2494	-22505	39	48	2494	39.8	448	258	53	365981
MSpppa:136	MSpppa	136	2372	-22628	97	105	2372	35.1	422	275	38	108239
MSpppp:136	MSpppp	136	2422	-22577	167	169	2422	39.3	488	268	42	145126
E:3	E	3	2191	-22808	-340	-341	2191	24.6	532	123	81	1041087
Ea:8	Ea	8	2303	-22696	-247	-251	2303	31.1	549	181	65	744500
Eal:44	Eal	44	2439	-22560	-74	-76	2439	32.5	544	274	57	568528
Eala:84	Eala	84	2650	-22349	219	225	2650	33.1	474	219	47	241979
Ealaa:146	Ealaa	146	2579	-22420	277	278	2579	40.3	420	223	38	117199
Ealap:146	Ealap	146	2440	-22559	143	147	2440	39.0	486	209	36	96768
Ealp:84	Ealp	84	2612	-22387	166	168	2612	37.3	543	240	50	286252
Ealpa:148	Ealpa	148	2554	-22445	227	241	2554	45.5	509	230	36	99747
Ealpp:148	Ealpp	148	2473	-22526	225	233	2473	38.4	561	229	39	127876
Ear:44	Ear	44	2455	-22544	-82	-89	2455	31.1	543	169	60	701532
Eara:85	Eara	85	2574	-22425	134	139	2574	27.8	501	159	50	299651
Earaa:145	Earaa	145	2387	-22612	84	90	2387	36.8	451	166	38	112611
Earap:145	Earap	145	2397	-22602	108	108	2397	35.5	506	147	39	140530
Earp:85	Earp	85	2596	-22403	143	143	2596	31.5	557	181	51	357440
Earpa:146	Earpa	146	2490	-22509	220	232	2490	39.7	529	180	39	136088
Earpp:146	Earpp	146	2566	-22433	277	277	2566	34.1	583	176	41	184151
Ep:8	Ep	8	2289	-22710	-258	-260	2289	20.3	453	151	69	709605
Epl:44	Epl	44	2395	-22604	-73	-79	2395	35.4	415	182	59	623675
Epla:83	Epla	83	2433	-22566	20	22	2433	31.8	373	173	50	305585
Eplaa:147	Eplaa	147	2458	-22541	65	68	2458	27.7	300	197	38	145941
Eplap:147	Eplap	147	2252	-22747	18	32	2252	32.0	366	203	37	101708
Eplp:83	Eplp	83	2435	-22564	10	14	2435	28.6	438	161	49	271271
Eplpa:147	Eplpa	147	2286	-22713	-8	-12	2286	32.4	392	161	36	94105
Eplpp:147	Eplpp	147	2270	-22729	20	29	2270	29.3	448	195	41	118170
Epr:44	Epr	44	2357	-22642	-116	-122	2357	23.4	468	190	61	553233
Epra:84	Epra	84	2429	-22570	16	15	2429	13.8	421	210	50	257296
Epraa:146	Epraa	146	2367	-22633	62	62	2367	14.6	364	210	38	100942
Eprap:146	Eprap	146	2278	-22722	10	16	2278	16.5	435	215	37	85457
Eprp:84	Eprp	84	2450	-22549	20	18	2450	15.5	480	211	48	228636
Eprpa:146	Eprpa	146	2256	-22744	-12	0	2256	19.4	450	225	37	90614
Eprpp:146	Eprpp	146	2367	-22632	107	113	2367	23.4	498	212	38	99899
P2:1	P2	1	2254	-22745	-157	-157	2254	24.6	633	212	66	621270
C:4	C	4	2257	-22742	-385	-385	2257	46.3	509	252	76	703895
Ca:12	Ca	12	2345	-22654	-289	-291	2345	45.7	450	227	64	419442
Caa:35	Caa	35	2300	-22699	-348	-356	2300	50.2	427	175	56	383240
Caaa:62	Caaa	62	2456	-22543	-168	-170	2456	47.8	435	135	50	302853
Caaaa:96	Caaaa	96	2351	-22648	-63	-58	2351	45.2	482	109	42	196857
Caaaaa:140	Caaaaa	140	2271	-22728	14	20	2271	42.2	546	109	35	105795
Caaaap:140	Caaaap	140	2344	-22655	-22	25	2344	50.6	484	122	34	86806
Caaap:96	Caaap	96	2328	-22671	-130	-115	2328	45.9	546	123	43	222376
Caaapa:140	Caaapa	140	2145	-22854	-99	-100	2145	36.6	603	124	36	132131
Caaapp:140	Caaapp	140	2292	-22707	-27	8	2292	47.7	584	154	36	108289
Caap:62	Caap	62	2502	-22497	-185	-184	2502	47.6	529	139	48	273002
Caapa:97	Caapa	97	2336	-22663	-30	-30	2336	31.8	636	159	41	226130
Caapaa:149	Caapaa	149	2220	-22779	-47	-48	2220	17.6	600	222	34	89919
Caapap:149	Caapap	149	2227	-22772	-11	-9	2227	26.6	655	197	36	116809
Caapp:97	Caapp	97	2427	-22572	19	18	2427	39.0	599	139	42	209876
Caappd:152	Caappd	152	2311	-22688	40	45	2311	19.7	616	183	33	77655
Caappv:152	Caappv	152	2319	-22680	83	82	2319	27.0	612	125	34	108513
Cap:35	Cap	35	2262	-22737	-183	-185	2262	41.9	530	121	54	434865
Capa:66	Capa	66	2433	-22566	-121	-119	2433	28.3	534	80	46	290395
Capaa:109	Capaa	109	2248	-22751	-37	-35	2248	17.3	539	127	38	148063
Capaaa:159	Capaaa	159	1962	-23037	-198	-214	1962	18.0	488	124	34	118228
Capaap:159	Capaap	159	2262	-22738	1	-29	2262	23.0	491	120	34	109008
Capap:109	Capap	109	2248	-22751	-10	-8	2248	17.8	575	177	43	194977
Capp:66	Capp	66	2472	-22527	-95	-93	2472	36.0	604	137	49	367021
Cappa:107	Cappa	107	2310	-22689	-5	-2	2310	29.3	565	128	40	191812
Cappaa:159	Cappaa	159	2341	-22659	96	102	2341	34.5	518	124	34	90992
Cappap:159	Cappap	159	2285	-22715	-10	-9	2285	27.0	550	120	34	119445
Cappp:107	Cappp	107	2210	-22789	-59	-57	2210	23.3	603	187	42	209142
Cp:12	Cp	12	2416	-22583	-274	-275	2416	44.2	551	282	64	484539
Cpa:34	Cpa	34	2350	-22649	-344	-345	2350	50.8	528	267	56	409688
Cpaa:61	Cpaa	61	2480	-22519	-127	-131	2480	46.8	586	192	49	344232
Cpaaa:97	Cpaaa	97	2346	-22653	-21	-20	2346	40.8	630	224	44	279101
Cpaaaa:152	Cpaaaa	152	2227	-22772	-35	-36	2227	25.8	624	251	36	116273
Cpaaap:152	Cpaaap	152	2248	-22751	52	53	2248	35.8	651	236	38	163036
Cpaap:97	Cpaap	97	2343	-22656	20	27	2343	29.8	645	232	41	255565
Cpap:61	Cpap	61	2592	-22407	-422	-424	2592	51.8	527	271	52	333371
Cpapa:97	Cpapa	97	2397	-22602	-210	-217	2397	53.5	527	231	45	209581
Cpapaa:141	Cpapaa	141	2185	-22814	-6	-8	2185	48.2	584	273	37	119750
Cpapap:141	Cpapap	141	2402	-22597	-137	-130	2402	55.6	533	251	37	94118
Cpapp:97	Cpapp	97	2373	-22626	-15	-18	2373	48.7	590	232	45	242252
Cpappd:141	Cpappd	141	2316	-22683	62	67	2316	36.8	625	205	36	134477
Cpappv:141	Cpappv	141	2202	-22798	-29	-29	2202	46.4	609	236	37	128609
Cpp:34	Cpp	34	2252	-22747	-149	-149	2252	38.9	623	230	57	554897
Cppa:64	Cppa	64	2454	-22545	-80	-81	2454	32.2	639	226	49	382802
Cppaa:101	Cppaa	101	2318	-22681	11	16	2318	28.1	610	248	40	189439
Cppap:101	Cppap	101	2408	-22591	60	75	2408	38.5	576	280	40	169469
Cppapa:157	Cppapa	157	2342	-22657	93	112	2342	44.7	508	296	30	61334
Cppapp:157	Cppapp	157	2187	-22812	-118	-104	2187	39.7	553	304	31	80661
Cppp:64	Cppp	64	2512	-22487	-28	-20	2512	37.3	615	309	48	373061
Cpppa:111	Cpppa	111	2356	-22643	38	48	2356	24.9	551	321	43	229006
Cpppp:111	Cpppp	111	2287	-22712	20	28	2287	21.6	593	259	42	202070
Cppppa:149	Cppppa	149	2268	-22731	-42	-12	2268	28.0	542	302	39	180453
Cppppp:149	Cppppp	149	2279	-22720	-23	24	2279	26.5	583	266	31	81511
P3:4	P3	4	2242	-22757	-369	-369	2242	31.5	627	227	69	712474
D:16	D	16	2351	-22648	-293	-294	2351	33.1	635	231	57	422872
Da:43	Da	43	2342	-22657	-204	-203	2342	17.5	600	244	49	190299
Daa:77	Daa	77	2537	-22462	-60	-63	2537	22.5	532	331	40	106678
Daaa:124	Daaa	124	2347	-22652	64	62	2347	25.8	470	369	34	91136
Daap:124	Daap	124	2390	-22609	98	105	2390	33.4	474	370	32	83643
Dap:77	Dap	77	2496	-22503	-113	-116	2496	24.3	585	271	44	127969
Dapa:119	Dapa	119	2359	-22640	82	99	2359	34.1	483	340	34	98552
Dapp:119	Dapp	119	2255	-22744	-3	10	2255	31.2	517	316	36	85145
Dp:43	Dp	43	2361	-22638	-211	-212	2361	22.6	583	120	51	234229
Dpa:82	Dpa	82	2473	-22526	-76	-76	2473	14.1	514	128	45	54109
Dpaa:126	Dpaa	126	2267	-22732	26	27	2267	17.9	438	139	32	34934
Dpap:126	Dpap	126	2227	-22772	-23	-29	2227	20.1	489	135	36	36494
Dpp:82	Dpp	82	2501	-22498	-157	-158	2501	20.3	581	165	45	97303
Dppa:122	Dppa	122	2228	-22771	-5	-1	2228	15.5	487	148	35	75372
Dppp:122	Dppp	122	2235	-22764	-19	-24	2235	22.6	523	172	35	80053
P4:16	P4	16	2295	-22704	-218	-220	2295	18.7	574	169	56	342222
Z2:63	Z2	63	2517	-22482	-159	-160	2517	11.6	544	190	47	112579
Z3:63	Z3	63	2536	-22463	-31	-32	2536	9.7	465	188	42	39240
