# Supplementary material for: Quantitative Differences in Nuclear β-catenin and TCF Pattern Embryonic Cells in C. elegans
Source: PLoS Genet. 2015 Oct 21;11(10):e1005585. doi: 10.1371/journal.pgen.1005585 (PMC4619327; doi:10.1371/journal.pgen.1005585)
Supplement: S1 Data — For each cell analyzed, birth time is given in column 3 and the average nuclear reporter intensity over the lifetime of the cell (corrected for background) is given in column 7 (“blot”). For information on each embryo’s strain information and experimental conditions, refer to S2 Table. (ZIP) [file pgen.1005585.s005.zip › CAs/CA20111025_tlp-1_pop-1i_L1.csv]

cellTime	cell	time	none	global	local	blot	cross	z	x	y	size	gweight
ABa:1	ABa	1	2283	-22717	-185	-185	2283	39.0	550	320	74	904314
ABal:2	ABal	2	2177	-22822	-164	-164	2177	36.8	553	315	81	1206980
ABala:10	ABala	10	2235	-22764	-113	-113	2235	38.6	587	244	69	664590
ABalaa:25	ABalaa	25	2249	-22750	-159	-157	2249	30.5	622	257	62	581960
ABalaaa:47	ABalaaa	47	2569	-22430	141	142	2569	28.2	636	288	54	598109
ABalaaaa:74	ABalaaaa	74	4272	-20727	1620	1654	4272	35.0	616	271	46	384839
ABalaaaal:115	ABalaaaal	115	4193	-20806	1604	1639	4193	42.0	551	277	38	172953
ABalaaaala:164	ABalaaaala	164	4312	-20687	1511	1611	4312	41.0	566	281	32	108793
ABalaaaalp:164	ABalaaaalp	164	4361	-20638	1723	1740	4361	41.5	523	302	30	86655
ABalaaaar:115	ABalaaaar	115	4044	-20955	1318	1390	4044	37.1	564	236	38	188090
ABalaaaarl:158	ABalaaaarl	158	4276	-20723	1318	1440	4276	34.1	569	279	31	104229
ABalaaaarr:158	ABalaaaarr	158	3995	-21004	1133	1215	3995	34.8	533	270	31	97269
ABalaaap:74	ABalaaap	74	3937	-21062	1282	1342	3937	39.1	567	268	45	325164
ABalaaapa:112	ABalaaapa	112	4256	-20743	1490	1582	4256	37.2	512	222	36	156538
ABalaaapal:162	ABalaaapal	162	4936	-20064	1630	1869	4936	31.5	537	223	30	109628
ABalaaapar:162	ABalaaapar	162	4071	-20928	1309	1431	4071	36.8	501	215	32	91191
ABalaaapp:112	ABalaaapp	112	3973	-21026	1316	1431	3973	39.7	475	231	38	151184
ABalaaappl:161	ABalaaappl	161	4139	-20860	1332	1449	4139	42.3	494	220	32	93078
ABalaaappr:161	ABalaaappr	161	4581	-20418	1965	2020	4581	44.9	457	199	30	82010
ABalaap:47	ABalaap	47	2436	-22563	20	21	2436	18.7	558	292	55	479424
ABalaapa:73	ABalaapa	73	4126	-20873	1475	1528	4126	32.8	556	241	46	379452
ABalaapaa:115	ABalaapaa	115	4252	-20747	1470	1574	4252	33.1	549	180	38	256670
ABalaapaaa:162	ABalaapaaa	162	4131	-20868	1180	1355	4131	27.5	576	203	31	135081
ABalaapaap:162	ABalaapaap	162	4683	-20316	1759	1865	4683	32.2	542	172	32	147861
ABalaapap:115	ABalaapap	115	4420	-20579	1611	1756	4420	40.7	524	168	40	265674
ABalaapapa:158	ABalaapapa	158	4159	-20840	1244	1406	4159	34.6	549	173	32	131990
ABalaapapp:158	ABalaapapp	158	4150	-20849	1322	1448	4150	37.5	504	155	33	134720
ABalaapp:73	ABalaapp	73	3544	-21455	997	1040	3544	35.5	507	272	45	277372
ABalaappa:110	ABalaappa	110	4395	-20604	1613	1735	4395	44.4	486	170	39	234616
ABalaappaa:154	ABalaappaa	154	4774	-20225	1799	1921	4774	44.7	517	184	31	109762
ABalaappap:154	ABalaappap	154	4119	-20880	1409	1497	4119	45.9	479	162	35	121386
ABalaappp:110	ABalaappp	110	3848	-21151	1177	1290	3848	46.8	462	226	41	201930
ABalaapppa:151	ABalaapppa	151	4013	-20986	1168	1254	4013	50.6	490	229	31	87368
ABalaapppp:151	ABalaapppp	151	3885	-21114	1194	1254	3885	50.7	453	208	32	83674
ABalap:25	ABalap	25	2241	-22758	-156	-156	2241	45.3	560	221	61	415727
ABalapa:48	ABalapa	48	2513	-22486	123	123	2513	37.8	603	221	53	503873
ABalapaa:75	ABalapaa	75	4000	-20999	1435	1454	4000	47.9	606	268	44	327580
ABalapaaa:116	ABalapaaa	116	4110	-20889	1530	1578	4110	50.4	578	267	36	178660
ABalapaaaa:163	ABalapaaaa	163	4713	-20286	1957	2070	4713	45.2	605	303	32	155398
ABalapaaap:163	ABalapaaap	163	4073	-20927	1286	1433	4073	50.0	596	281	32	109905
ABalapaap:116	ABalapaap	116	3645	-21354	1119	1152	3645	50.8	535	313	38	161012
ABalapaapa:156	ABalapaapa	156	3641	-21358	1053	1112	3641	52.7	607	327	33	107264
ABalapaapp:156	ABalapaapp	156	3584	-21415	882	966	3584	52.1	568	314	35	109308
ABalapap:75	ABalapap	75	3701	-21298	1066	1136	3701	49.4	562	271	45	296936
ABalapapa:112	ABalapapa	112	3903	-21096	1050	1184	3903	44.0	531	224	39	210963
ABalapapaa:159	ABalapapaa	159	4834	-20165	1531	1774	4834	33.0	562	225	32	156905
ABalapapap:159	ABalapapap	159	4527	-20472	1196	1476	4527	38.5	549	215	34	159067
ABalapapp:112	ABalapapp	112	3547	-21452	1089	1132	3547	44.3	495	294	40	180975
ABalapappa:154	ABalapappa	154	3635	-21364	940	956	3635	44.9	526	253	32	86904
ABalapappp:154	ABalapappp	154	3514	-21485	785	872	3514	48.6	500	282	33	88974
ABalapp:48	ABalapp	48	2429	-22570	21	20	2429	35.9	529	254	54	392010
ABalappa:75	ABalappa	75	3622	-21377	996	1063	3622	48.8	518	276	44	259882
ABalappaa:113	ABalappaa	113	3963	-21036	1220	1341	3963	52.1	523	263	37	149503
ABalappaaa:159	ABalappaaa	159	4625	-20374	1889	1951	4625	53.6	581	252	30	79076
ABalappaap:159	ABalappaap	159	3969	-21030	1116	1236	3969	49.6	557	274	32	86386
ABalappap:113	ABalappap	113	3730	-21269	1119	1189	3730	57.1	496	286	38	144283
ABalappapa:158	ABalappapa	158	3773	-21226	1062	1112	3773	59.6	564	286	31	71143
ABalappapp:158	ABalappapp	158	3576	-21423	725	828	3576	59.8	537	311	30	56430
ABalappp:75	ABalappp	75	3239	-21760	832	840	3239	45.8	457	291	46	256272
ABalapppa:109	ABalapppa	109	3735	-21264	1086	1205	3735	51.2	452	250	38	155077
ABalapppaa:153	ABalapppaa	153	3599	-21400	631	750	3599	54.8	541	250	30	70950
ABalapppap:153	ABalapppap	153	3722	-21277	840	932	3722	56.4	502	248	32	75282
ABalapppp:109	ABalapppp	109	3302	-21697	911	941	3302	51.5	426	294	39	145405
ABalappppa:149	ABalappppa	149	3627	-21372	760	823	3627	59.0	498	284	32	69238
ABalappppp:149	ABalappppp	149	3226	-21773	701	738	3226	55.8	461	283	32	64403
ABalp:10	ABalp	10	2241	-22758	-158	-160	2241	25.2	527	341	70	685885
ABalpa:25	ABalpa	25	2270	-22729	-164	-164	2270	20.1	569	341	63	559546
ABalpaa:46	ABalpaa	46	2362	-22637	-35	-35	2362	26.7	586	375	54	524066
ABalpaaa:74	ABalpaaa	74	3191	-21808	781	792	3191	26.1	628	324	47	458821
ABalpaaaa:109	ABalpaaaa	109	3488	-21511	996	1072	3488	41.0	646	293	40	318753
ABalpaaaaa:154	ABalpaaaaa	154	3232	-21767	697	817	3232	39.7	646	275	35	203954
ABalpaaaap:154	ABalpaaaap	154	3237	-21762	748	836	3237	42.8	652	312	33	178192
ABalpaaap:109	ABalpaaap	109	3471	-21528	810	937	3471	37.5	620	272	38	293739
ABalpaaapa:154	ABalpaaapa	154	3497	-21502	647	776	3497	36.9	627	307	31	162968
ABalpaaapp:154	ABalpaaapp	154	3477	-21522	692	847	3477	38.9	607	299	32	137419
ABalpaap:74	ABalpaap	74	2966	-22033	493	503	2966	28.1	572	325	48	406834
ABalpaapa:106	ABalpaapa	106	3478	-21521	883	965	3478	30.2	624	267	41	371401
ABalpaapaa:149	ABalpaapaa	149	3341	-21658	637	837	3341	36.4	634	253	34	223915
ABalpaapap:149	ABalpaapap	149	3114	-21885	524	633	3114	29.2	639	282	37	273298
ABalpaapp:106	ABalpaapp	106	3092	-21907	584	601	3092	29.6	592	317	41	301771
ABalpaappa:147	ABalpaappa	147	3175	-21824	720	803	3175	35.4	661	313	34	201913
ABalpaappp:147	ABalpaappp	147	3185	-21814	594	700	3185	33.0	639	349	36	269436
ABalpap:46	ABalpap	46	2402	-22597	-68	-69	2402	13.8	494	349	58	461403
ABalpapa:71	ABalpapa	71	2943	-22056	492	499	2943	15.1	560	345	50	428858
ABalpapaa:105	ABalpapaa	105	3407	-21592	924	952	3407	20.5	621	322	42	359062
ABalpapaaa:151	ABalpapaaa	151	3351	-21648	777	907	3351	27.3	649	358	35	231259
ABalpapaap:151	ABalpapaap	151	3391	-21608	828	920	3391	26.4	626	395	31	168711
ABalpapap:105	ABalpapap	105	3188	-21811	716	746	3188	22.5	590	378	42	323483
ABalpapapa:147	ABalpapapa	147	3201	-21798	799	837	3201	33.2	567	438	34	183224
ABalpapapp:147	ABalpapapp	147	3131	-21868	559	634	3131	34.6	547	404	36	169180
ABalpapp:71	ABalpapp	71	2782	-22217	350	351	2782	13.6	485	340	50	360584
ABalpappa:103	ABalpappa	103	3217	-21782	658	668	3217	13.4	555	333	44	336807
ABalpappaa:140	ABalpappaa	140	2923	-22076	495	544	2923	21.9	585	407	36	192281
ABalpappap:140	ABalpappap	140	2889	-22110	414	487	2889	22.8	550	405	37	223738
ABalpappp:103	ABalpappp	103	3079	-21920	644	673	3079	16.5	501	361	45	327250
ABalpapppa:143	ABalpapppa	143	3212	-21787	672	720	3212	28.3	533	381	35	169590
ABalpapppp:143	ABalpapppp	143	2981	-22018	515	573	2981	30.3	516	340	37	176057
ABalpp:25	ABalpp	25	2265	-22734	-165	-166	2265	32.8	484	400	60	474133
ABalppa:47	ABalppa	47	2437	-22562	-20	-21	2437	32.8	522	412	54	478613
ABalppaa:75	ABalppaa	75	3098	-21901	637	642	3098	29.0	603	386	45	415173
ABalppaaa:113	ABalppaaa	113	3232	-21767	827	869	3232	37.2	643	333	39	261932
ABalppaaaa:160	ABalppaaaa	160	3605	-21394	1048	1150	3605	41.2	642	365	30	129099
ABalppaaap:160	ABalppaaap	160	3456	-21543	789	867	3456	44.0	621	344	30	101408
ABalppaap:113	ABalppaap	113	2977	-22022	571	612	2977	35.9	619	370	39	239353
ABalppaapa:158	ABalppaapa	158	3226	-21773	665	780	3226	43.0	629	386	30	128033
ABalppaapp:158	ABalppaapp	158	2970	-22029	498	604	2970	44.1	608	415	34	144755
ABalppap:75	ABalppap	75	2891	-22108	379	401	2891	28.2	540	398	46	364052
ABalppapa:108	ABalppapa	108	2925	-22074	448	492	2925	28.2	594	383	40	260862
ABalppapaa:149	ABalppapaa	149	3097	-21902	551	615	3097	33.1	623	393	32	153791
ABalppapap:149	ABalppapap	149	2899	-22100	454	495	2899	31.6	593	422	33	136141
ABalppapp:108	ABalppapp	108	2958	-22041	474	510	2958	27.3	546	374	42	261415
ABalppappa:147	ABalppappa	147	2978	-22021	408	452	2978	36.8	588	378	33	140129
ABalppappp:147	ABalppappp	147	2854	-22145	324	373	2854	37.8	551	351	34	124942
ABalppp:47	ABalppp	47	2357	-22642	-58	-59	2357	22.9	434	394	55	436354
ABalpppa:74	ABalpppa	74	2961	-22038	489	507	2961	26.1	502	367	46	328309
ABalpppaa:112	ABalpppaa	112	3178	-21821	680	730	3178	35.6	563	344	37	202153
ABalpppaaa:159	ABalpppaaa	159	3366	-21633	777	855	3366	47.5	596	350	30	98900
ABalpppaap:159	ABalpppaap	159	3278	-21721	711	767	3278	47.5	569	376	30	97875
ABalpppap:112	ABalpppap	112	3102	-21897	637	704	3102	38.6	528	342	39	204409
ABalpppapa:154	ABalpppapa	154	3256	-21743	629	701	3256	44.9	557	338	31	110247
ABalpppapp:154	ABalpppapp	154	3030	-21969	309	479	3030	49.3	524	337	33	99892
ABalpppp:74	ABalpppp	74	2713	-22286	330	337	2713	26.2	453	373	47	315306
ABalppppa:107	ABalppppa	107	3020	-21979	546	610	3020	36.3	511	385	41	244900
ABalppppaa:148	ABalppppaa	148	3011	-21988	397	449	3011	41.9	533	378	32	115664
ABalppppap:148	ABalppppap	148	2938	-22061	486	520	2938	40.1	494	381	32	104304
ABalppppp:107	ABalppppp	107	2834	-22165	442	486	2834	33.5	471	391	42	230973
ABalpppppa:144	ABalpppppa	144	2949	-22050	508	561	2949	36.2	467	403	33	121414
ABalpppppp:144	ABalpppppp	144	2816	-22183	345	387	2816	37.1	440	429	33	109957
ABar:2	ABar	2	2195	-22804	-168	-168	2195	34.7	465	134	78	1185611
ABara:11	ABara	11	2233	-22766	-162	-162	2233	24.2	495	158	70	712192
ABaraa:25	ABaraa	25	2281	-22718	-120	-120	2281	20.4	545	177	63	566241
ABaraaa:46	ABaraaa	46	2488	-22511	90	90	2488	19.3	561	186	55	492622
ABaraaaa:73	ABaraaaa	73	3493	-21507	936	942	3493	26.8	532	225	46	310218
ABaraaaaa:105	ABaraaaaa	105	4428	-20571	1506	1585	4428	26.5	570	244	40	283786
ABaraaaaaa:144	ABaraaaaaa	144	4027	-20972	1083	1167	4027	27.5	598	289	34	186535
ABaraaaaap:144	ABaraaaaap	144	4211	-20788	1412	1538	4211	20.7	615	281	35	226575
ABaraaaap:105	ABaraaaap	105	3904	-21096	1273	1302	3904	23.3	536	288	41	263469
ABaraaaapa:146	ABaraaaapa	146	4075	-20924	1307	1334	4075	31.3	592	326	32	153878
ABaraaaapp:146	ABaraaaapp	146	3718	-21281	1027	1054	3718	25.5	562	344	35	172994
ABaraaap:73	ABaraaap	73	3954	-21045	1413	1427	3954	26.1	589	202	46	376897
ABaraaapa:108	ABaraaapa	108	4586	-20413	1746	1887	4586	36.9	608	217	38	259108
ABaraaapaa:155	ABaraaapaa	155	4561	-20438	1562	1806	4561	28.0	621	250	33	200812
ABaraaapap:155	ABaraaapap	155	4714	-20285	1655	1880	4714	32.5	609	235	33	179841
ABaraaapp:108	ABaraaapp	108	4719	-20280	1774	1941	4719	30.4	600	224	39	299954
ABaraaappa:156	ABaraaappa	156	4466	-20533	1412	1572	4466	20.7	602	277	33	189132
ABaraaappp:156	ABaraaappp	156	4501	-20498	1395	1471	4501	26.9	585	257	30	127053
ABaraap:46	ABaraap	46	2451	-22548	-3	-4	2451	9.1	467	233	56	314490
ABaraapa:73	ABaraapa	73	3943	-21056	1353	1359	3943	13.5	543	213	48	388165
ABaraapaa:110	ABaraapaa	110	4758	-20241	1966	2051	4758	21.2	611	264	40	331998
ABaraapaaa:161	ABaraapaaa	161	4219	-20780	1323	1402	4219	22.5	628	342	33	177453
ABaraapaap:161	ABaraapaap	161	4523	-20476	1531	1663	4523	17.6	598	352	32	169485
ABaraapap:110	ABaraapap	110	4458	-20541	1584	1713	4458	18.5	583	297	41	299545
ABaraapapa:158	ABaraapapa	158	4256	-20743	1236	1318	4256	28.9	597	375	31	129572
ABaraapapp:158	ABaraapapp	158	4067	-20932	1218	1305	4067	21.5	590	387	32	155672
ABaraapp:73	ABaraapp	73	3234	-21765	699	706	3234	10.9	471	234	49	271637
ABaraappa:104	ABaraappa	104	4107	-20892	1303	1422	4107	11.6	539	271	43	292270
ABaraappaa:144	ABaraappaa	144	4083	-20916	1231	1330	4083	15.7	581	322	32	163592
ABaraappap:144	ABaraappap	144	3705	-21294	1079	1144	3705	16.3	546	355	36	171245
ABaraappp:104	ABaraappp	104	3662	-21337	1064	1136	3662	12.2	497	301	44	250950
ABaraapppa:143	ABaraapppa	143	3640	-21359	1035	1096	3640	21.4	523	378	35	153264
ABaraapppp:143	ABaraapppp	143	3265	-21734	771	824	3265	25.1	500	350	37	149679
ABarap:25	ABarap	25	2264	-22735	-161	-161	2264	24.1	453	125	62	502580
ABarapa:48	ABarapa	48	2511	-22488	75	79	2511	22.5	498	141	54	468248
ABarapaa:74	ABarapaa	74	3428	-21571	884	905	3428	27.6	543	162	45	368041
ABarapaaa:108	ABarapaaa	108	3848	-21151	1137	1210	3848	25.2	574	199	40	306418
ABarapaaaa:154	ABarapaaaa	154	3917	-21082	1150	1266	3917	15.0	577	247	34	199256
ABarapaaap:154	ABarapaaap	154	3773	-21226	709	839	3773	19.6	552	251	31	136331
ABarapaap:108	ABarapaap	108	3795	-21204	1142	1230	3795	17.4	536	208	41	311878
ABarapaapa:158	ABarapaapa	158	3938	-21061	1197	1276	3938	12.7	537	256	35	207477
ABarapaapp:158	ABarapaapp	158	3518	-21481	789	928	3518	18.7	516	276	34	157735
ABarapap:74	ABarapap	74	3308	-21691	761	777	3308	25.4	486	179	46	302448
ABarapapa:108	ABarapapa	108	3812	-21187	1180	1268	3812	15.8	528	229	41	299701
ABarapapaa:154	ABarapapaa	154	3957	-21042	1134	1221	3957	16.3	564	289	32	157242
ABarapapap:154	ABarapapap	154	3855	-21144	1122	1195	3855	16.2	532	318	32	141223
ABarapapp:108	ABarapapp	108	3341	-21658	866	891	3341	21.5	498	247	41	235639
ABarapappa:153	ABarapappa	153	3679	-21320	961	1079	3679	25.3	536	286	34	171399
ABarapappp:153	ABarapappp	153	3467	-21532	815	951	3467	27.5	511	270	36	180454
ABarapp:48	ABarapp	48	2461	-22538	16	17	2461	14.8	403	186	56	382225
ABarappa:74	ABarappa	74	3282	-21717	721	744	3282	23.9	454	169	48	370643
ABarappaa:110	ABarappaa	110	3832	-21168	1042	1148	3832	25.6	533	180	39	300149
ABarappaaa:156	ABarappaaa	156	4057	-20942	1137	1264	4057	23.9	574	215	33	184993
ABarappaap:156	ABarappaap	156	3794	-21205	933	1012	3794	18.0	554	205	32	171298
ABarappap:110	ABarappap	110	3635	-21364	926	1014	3635	31.1	497	161	41	310187
ABarappapa:151	ABarappapa	151	3709	-21290	972	1073	3709	20.8	530	177	34	190286
ABarappapp:151	ABarappapp	151	3557	-21442	719	893	3557	25.2	502	157	34	180412
ABarappp:74	ABarappp	74	3092	-21907	640	648	3092	18.2	406	214	49	318885
ABarapppa:106	ABarapppa	106	3601	-21398	934	1008	3601	25.9	484	191	40	283086
ABarapppaa:154	ABarapppaa	154	3775	-21224	852	932	3775	24.4	533	225	31	149538
ABarapppap:154	ABarapppap	154	3448	-21551	584	693	3448	27.4	508	203	33	155536
ABarapppp:106	ABarapppp	106	3551	-21448	947	1008	3551	30.8	441	171	41	274557
ABarappppa:149	ABarappppa	149	3689	-21310	787	993	3689	30.1	491	166	36	215691
ABarappppp:149	ABarappppp	149	3165	-21834	430	580	3165	34.6	465	163	37	184071
ABarp:11	ABarp	11	2222	-22777	-126	-126	2222	47.6	412	174	69	487892
ABarpa:25	ABarpa	25	2246	-22753	-123	-123	2246	49.5	474	187	62	346665
ABarpaa:47	ABarpaa	47	2437	-22562	61	60	2437	48.9	536	201	55	330086
ABarpaaa:71	ABarpaaa	71	3696	-21303	1202	1230	3696	47.0	542	181	46	263090
ABarpaaaa:110	ABarpaaaa	110	4677	-20322	1950	2023	4677	51.0	549	195	40	176754
ABarpaaaaa:150	ABarpaaaaa	150	6824	-18175	3619	3659	6824	40.9	587	235	32	91160
ABarpaaaap:150	ABarpaaaap	150	6975	-18024	3619	3805	6975	44.4	570	197	33	96314
ABarpaaap:110	ABarpaaap	110	4885	-20114	2022	2105	4885	55.9	516	223	38	138611
ABarpaaapa:156	ABarpaaapa	156	6873	-18126	3226	3322	6873	48.7	552	221	30	70740
ABarpaaapp:156	ABarpaaapp	156	8021	-16978	4223	4285	8021	53.7	525	213	29	60710
ABarpaap:71	ABarpaap	71	3312	-21687	765	787	3312	57.4	498	239	49	220156
ABarpaapa:107	ABarpaapa	107	3792	-21207	1103	1148	3792	60.4	450	231	39	123655
ABarpaapaa:151	ABarpaapaa	151	4160	-20839	1304	1378	4160	59.5	495	217	31	66070
ABarpaapap:151	ABarpaapap	151	3481	-21518	927	983	3481	59.8	452	227	34	64935
ABarpaapp:107	ABarpaapp	107	3580	-21419	999	1065	3580	58.7	406	259	40	126143
ABarpaappa:147	ABarpaappa	147	3594	-21405	981	1047	3594	61.2	436	266	32	55281
ABarpaappp:147	ABarpaappp	147	3505	-21494	789	923	3505	55.4	400	286	35	69575
ABarpap:47	ABarpap	47	2340	-22659	-29	-34	2340	41.8	462	223	54	300499
ABarpapa:72	ABarpapa	72	3663	-21336	1127	1166	3663	48.4	486	212	44	222353
ABarpapaa:110	ABarpapaa	110	4091	-20908	1358	1455	4091	54.3	484	179	39	154941
ABarpapaaa:152	ABarpapaaa	152	4233	-20766	899	1180	4233	47.5	545	178	31	89058
ABarpapaap:152	ABarpapaap	152	4067	-20932	1099	1277	4067	52.0	507	175	33	88153
ABarpapap:110	ABarpapap	110	3991	-21008	1244	1346	3991	55.8	437	187	39	143816
ABarpapapa:156	ABarpapapa	156	4183	-20816	1279	1405	4183	56.1	481	185	31	73027
ABarpapapp:156	ABarpapapp	156	4105	-20894	1386	1439	4105	53.9	448	163	31	75007
ABarpapp:72	ABarpapp	72	3196	-21803	794	809	3196	45.9	435	240	47	234917
ABarpappa:106	ABarpappa	106	4084	-20915	1443	1508	4084	47.3	451	152	39	189523
ABarpappaa:151	ABarpappaa	151	4476	-20523	1622	1746	4476	45.5	443	136	31	102630
ABarpappap:151	ABarpappap	151	3484	-21515	947	1006	3484	50.1	411	161	35	93812
ABarpappp:106	ABarpappp	106	3874	-21125	1319	1415	3874	49.0	406	199	40	169486
ABarpapppa:150	ABarpapppa	150	3625	-21374	1034	1096	3625	58.5	422	198	32	65620
ABarpapppp:150	ABarpapppp	150	3711	-21288	601	1061	3711	54.3	386	192	36	97223
ABarpp:25	ABarpp	25	2254	-22745	-173	-173	2254	51.6	359	187	62	343567
ABarppa:50	ABarppa	50	2414	-22585	-17	-18	2414	53.9	455	185	55	299033
ABarppaa:74	ABarppaa	74	3607	-21392	1030	1059	3607	53.2	438	179	46	224173
ABarppaaa:117	ABarppaaa	117	8872	-16127	5431	5514	8872	56.8	367	188	39	124179
ABarppaaaa:168	ABarppaaaa	168	17545	-7454	12665	12904	17545	61.1	372	203	30	54791
ABarppaaap:168	ABarppaaap	168	13437	-11562	8453	8999	13437	59.7	343	225	33	52113
ABarppaap:117	ABarppaap	117	6944	-18055	3758	3840	6944	59.0	353	236	38	106216
ABarppaapa:160	ABarppaapa	160	12037	-12962	8258	8245	12037	61.5	396	258	34	52947
ABarppaapp:160	ABarppaapp	160	11909	-13090	7408	7599	11909	62.4	351	261	32	51435
ABarppap:74	ABarppap	74	3308	-21691	806	839	3308	53.4	396	215	47	237417
ABarppapa:114	ABarppapa	114	4329	-20670	1301	1604	4329	55.3	324	214	40	146746
ABarppapaa:159	ABarppapaa	159	5370	-19629	2115	2369	5370	60.6	313	247	33	62377
ABarppapap:159	ABarppapap	159	5498	-19501	2155	2429	5498	54.0	349	263	33	68006
ABarppapp:114	ABarppapp	114	4265	-20734	1599	1691	4265	52.4	310	261	41	149788
ABarppappa:164	ABarppappa	164	5730	-19269	2183	2451	5730	54.6	326	283	32	60143
ABarppappp:164	ABarppappp	164	5520	-19479	2739	2738	5520	59.5	294	316	33	59305
ABarppp:50	ABarppp	50	2401	-22598	12	12	2401	51.9	356	198	54	291030
ABarpppa:75	ABarpppa	75	3453	-21546	981	1007	3453	55.5	370	246	46	220348
ABarpppaa:112	ABarpppaa	112	4473	-20526	1704	1827	4473	60.9	371	282	40	113877
ABarpppaaa:155	ABarpppaaa	155	8567	-16432	5113	5247	8567	63.8	425	309	30	46661
ABarpppaap:155	ABarpppaap	155	6640	-18359	3113	3509	6640	63.7	386	323	34	48670
ABarpppap:112	ABarpppap	112	4233	-20766	1605	1721	4233	54.3	347	291	41	144451
ABarpppapa:153	ABarpppapa	153	6853	-18146	3327	3567	6853	60.4	357	314	35	59120
ABarpppapp:153	ABarpppapp	153	7568	-17431	4174	4243	7568	53.3	337	316	31	56119
ABarpppp:75	ABarpppp	75	3171	-21828	797	804	3171	48.1	316	266	47	245051
ABarppppa:112	ABarppppa	112	3610	-21389	1145	1208	3610	45.9	352	279	41	149775
ABarppppaa:157	ABarppppaa	157	4711	-20288	1901	1975	4711	50.7	373	295	33	63797
ABarppppap:157	ABarppppap	157	5155	-19844	2397	2503	5155	43.5	329	303	35	88511
ABarppppp:112	ABarppppp	112	3272	-21727	942	946	3272	37.4	317	295	42	149272
ABarpppppa:156	ABarpppppa	156	4455	-20544	1871	1991	4455	37.3	328	290	35	85423
ABarpppppp:156	ABarpppppp	156	4557	-20442	1997	2012	4557	33.7	304	345	35	87679
ABp:1	ABp	1	2343	-22657	-127	-127	2343	38.0	302	110	74	967949
ABpl:2	ABpl	2	2193	-22806	-179	-179	2193	47.3	363	328	79	866342
ABpla:11	ABpla	11	2259	-22740	-158	-158	2259	50.3	462	323	70	492150
ABplaa:24	ABplaa	24	2288	-22711	-122	-122	2288	49.0	537	338	63	413327
ABplaaa:47	ABplaaa	47	2397	-22602	24	25	2397	46.8	587	327	56	435393
ABplaaaa:71	ABplaaaa	71	3232	-21767	853	855	3232	39.7	636	350	47	425648
ABplaaaaa:106	ABplaaaaa	106	3537	-21462	1006	1062	3537	49.2	617	324	41	240114
ABplaaaaaa:148	ABplaaaaaa	148	3436	-21563	987	1024	3436	52.4	589	413	32	113461
ABplaaaaap:148	ABplaaaaap	148	3133	-21866	599	688	3133	57.1	561	405	34	110419
ABplaaaap:106	ABplaaaap	106	3610	-21389	1054	1093	3610	42.1	596	329	40	249208
ABplaaaapa:148	ABplaaaapa	148	3498	-21501	1042	1077	3498	51.1	614	373	32	113500
ABplaaaapp:148	ABplaaaapp	148	3317	-21682	698	801	3317	54.7	586	373	32	105867
ABplaaap:71	ABplaaap	71	3182	-21817	774	790	3182	48.2	590	350	47	313897
ABplaaapa:105	ABplaaapa	105	3489	-21510	926	1006	3489	53.5	590	305	41	215664
ABplaaapaa:147	ABplaaapaa	147	3359	-21640	799	859	3359	59.2	581	327	35	106239
ABplaaapap:147	ABplaaapap	147	3200	-21799	667	741	3200	56.1	550	343	33	98280
ABplaaapp:105	ABplaaapp	105	3488	-21511	935	979	3488	51.4	558	357	41	212262
ABplaaappa:142	ABplaaappa	142	3137	-21862	617	681	3137	62.3	538	354	34	88714
ABplaaappp:142	ABplaaappp	142	3113	-21886	106	363	3113	60.0	505	346	36	102614
ABplaap:47	ABplaap	47	2403	-22596	-18	-19	2403	44.8	505	360	55	384386
ABplaapa:72	ABplaapa	72	3546	-21453	1095	1101	3546	43.9	577	405	46	351905
ABplaapaa:111	ABplaapaa	111	3671	-21328	1219	1257	3671	48.4	589	383	40	213778
ABplaapaaa:156	ABplaapaaa	156	3521	-21478	808	860	3521	50.7	538	399	31	99485
ABplaapaap:156	ABplaapaap	156	3377	-21622	894	913	3377	52.1	507	434	32	88683
ABplaapap:111	ABplaapap	111	3543	-21456	994	1072	3543	47.9	546	403	41	225621
ABplaapapa:157	ABplaapapa	157	3648	-21351	990	1069	3648	49.6	504	386	31	100521
ABplaapapp:157	ABplaapapp	157	3351	-21648	715	773	3351	49.0	476	407	31	92804
ABplaapp:72	ABplaapp	72	3174	-21825	737	745	3174	44.5	509	388	46	304986
ABplaappa:107	ABplaappa	107	3459	-21540	897	952	3459	40.6	541	379	42	254443
ABplaappaa:148	ABplaappaa	148	3636	-21363	1113	1196	3636	43.1	499	340	31	90400
ABplaappap:148	ABplaappap	148	2973	-22026	553	609	2973	45.0	455	382	37	119372
ABplaappp:107	ABplaappp	107	3437	-21562	956	1010	3437	50.7	499	418	42	231738
ABplaapppa:149	ABplaapppa	149	3017	-21983	605	652	3017	55.4	463	424	34	98761
ABplaapppp:149	ABplaapppp	149	3161	-21838	648	718	3161	53.0	427	422	35	109632
ABplap:24	ABplap	24	2234	-22765	-205	-205	2234	51.5	414	333	64	353049
ABplapa:46	ABplapa	46	2402	-22597	-228	-229	2402	56.1	495	305	53	279018
ABplapaa:72	ABplapaa	72	2712	-22287	263	279	2712	57.4	545	346	47	248262
ABplapaaa:111	ABplapaaa	111	4502	-20497	1834	1876	4502	58.0	537	327	39	155992
ABplapaaaa:155	ABplapaaaa	155	8283	-16716	4737	4855	8283	52.5	505	314	33	92284
ABplapaaap:155	ABplapaaap	155	7975	-17024	4133	4351	7975	54.3	472	334	32	72422
ABplapaap:111	ABplapaap	111	4157	-20842	1517	1552	4157	57.8	506	360	39	149171
ABplapaapa:152	ABplapaapa	152	7507	-17493	3532	3788	7507	60.2	471	358	35	86823
ABplapaapp:152	ABplapaapp	152	8094	-16905	4374	4605	8094	56.0	447	371	31	68606
ABplapap:72	ABplapap	72	2634	-22365	285	290	2634	54.6	476	342	47	250307
ABplapapa:108	ABplapapa	108	2972	-22027	528	599	2972	56.7	469	350	40	160507
ABplapapaa:147	ABplapapaa	147	4539	-20460	1377	1610	4539	58.5	430	334	31	67068
ABplapapap:147	ABplapapap	147	4095	-20905	1202	1336	4095	61.3	407	371	35	70873
ABplapapp:108	ABplapapp	108	2908	-22091	578	610	2908	55.5	428	378	42	181127
ABplapappa:149	ABplapappa	149	3837	-21162	908	1074	3837	59.9	425	403	32	71592
ABplapappp:149	ABplapappp	149	3736	-21263	1173	1274	3736	59.0	395	418	34	84845
ABplapp:46	ABplapp	46	2302	-22697	-107	-111	2302	52.5	408	345	56	326635
ABplappa:71	ABplappa	71	2687	-22312	319	329	2687	53.5	468	403	47	279827
ABplappaa:108	ABplappaa	108	2936	-22063	458	544	2936	55.7	524	414	41	206648
ABplappaaa:151	ABplappaaa	151	2829	-22170	373	426	2829	59.2	528	412	32	82107
ABplappaap:151	ABplappaap	151	2848	-22151	416	467	2848	57.4	494	401	34	89660
ABplappap:108	ABplappap	108	2793	-22206	378	417	2793	50.1	471	416	42	216882
ABplappapa:149	ABplappapa	149	2823	-22176	423	461	2823	47.6	480	450	32	108344
ABplappapp:149	ABplappapp	149	2627	-22372	235	279	2627	46.4	442	451	36	134074
ABplappp:71	ABplappp	71	2605	-22394	288	286	2605	53.4	393	401	48	275121
ABplapppa:106	ABplapppa	106	2724	-22275	368	395	2724	53.7	426	409	41	209076
ABplapppaa:148	ABplapppaa	148	2818	-22181	423	455	2818	51.6	394	446	34	113870
ABplapppap:148	ABplapppap	148	2600	-22399	267	316	2600	52.2	360	456	33	108995
ABplapppp:106	ABplapppp	106	2771	-22228	477	485	2771	50.4	377	440	42	241351
ABplappppa:151	ABplappppa	151	2917	-22082	437	502	2917	44.4	328	472	34	147988
ABplappppp:151	ABplappppp	151	2712	-22287	413	439	2712	50.4	305	451	34	120893
ABplp:11	ABplp	11	2227	-22772	-149	-149	2227	37.0	345	394	68	643163
ABplpa:25	ABplpa	25	2239	-22760	-172	-173	2239	29.4	400	416	61	514942
ABplpaa:47	ABplpaa	47	2351	-22648	-52	-52	2351	38.9	446	436	52	399810
ABplpaaa:75	ABplpaaa	75	3218	-21781	744	756	3218	36.9	518	444	45	352809
ABplpaaaa:115	ABplpaaaa	115	3207	-21792	789	817	3207	38.5	578	420	39	229108
ABplpaaaaa:156	ABplpaaaaa	156	3314	-21685	704	826	3314	43.1	579	429	32	132051
ABplpaaaap:156	ABplpaaaap	156	3204	-21795	461	574	3204	45.0	551	425	31	106644
ABplpaaap:115	ABplpaaap	115	3280	-21719	792	849	3280	40.6	549	453	38	210924
ABplpaaapa:157	ABplpaaapa	157	3308	-21691	879	942	3308	44.2	559	463	30	98916
ABplpaaapp:157	ABplpaaapp	157	3036	-21963	463	557	3036	44.6	528	460	32	97024
ABplpaap:75	ABplpaap	75	3012	-21987	581	597	3012	42.1	457	430	45	303353
ABplpaapa:112	ABplpaapa	112	3307	-21692	794	858	3307	42.3	510	455	38	214786
ABplpaapaa:158	ABplpaapaa	158	3174	-21825	699	764	3174	42.5	500	478	31	123976
ABplpaapap:158	ABplpaapap	158	3160	-21839	739	794	3160	37.2	478	478	32	129285
ABplpaapp:112	ABplpaapp	112	3200	-21799	628	727	3200	40.5	468	448	39	234430
ABplpaappa:155	ABplpaappa	155	3132	-21867	673	715	3132	37.2	447	480	30	110577
ABplpaappp:155	ABplpaappp	155	3367	-21632	466	515	3367	41.0	415	476	32	112874
ABplpap:47	ABplpap	47	2374	-22625	-39	-43	2374	20.8	361	415	55	451474
ABplpapa:74	ABplpapa	74	3142	-21857	666	679	3142	26.7	460	443	47	372874
ABplpapaa:110	ABplpapaa	110	3393	-21606	925	960	3393	31.5	525	437	40	256140
ABplpapaaa:155	ABplpapaaa	155	3340	-21659	739	826	3340	39.0	521	420	31	107614
ABplpapaap:155	ABplpapaap	155	3320	-21679	721	834	3320	39.7	492	430	32	126105
ABplpapap:110	ABplpapap	110	3339	-21660	881	948	3339	30.4	478	455	41	270244
ABplpapapa:157	ABplpapapa	157	3221	-21778	723	794	3221	32.8	494	422	34	155995
ABplpapapp:157	ABplpapapp	157	3200	-21799	698	822	3200	29.4	463	431	34	148561
ABplpapp:74	ABplpapp	74	2933	-22066	552	556	2933	22.3	391	431	49	380928
ABplpappa:108	ABplpappa	108	3255	-21744	715	807	3255	31.1	439	448	40	244478
ABplpappaa:155	ABplpappaa	155	3238	-21761	645	734	3238	29.6	436	450	33	140939
ABplpappap:155	ABplpappap	155	3404	-21595	331	465	3404	34.1	401	435	32	107113
ABplpappp:108	ABplpappp	108	3253	-21746	771	853	3253	36.0	386	452	41	263464
ABplpapppa:154	ABplpapppa	154	3488	-21511	321	444	3488	37.6	378	443	33	129846
ABplpapppp:154	ABplpapppp	154	3770	-21229	337	679	3770	39.1	347	453	36	160202
ABplpp:25	ABplpp	25	2248	-22751	-122	-123	2248	38.8	307	411	59	468272
ABplppa:47	ABplppa	47	2332	-22667	-30	-30	2332	43.8	363	430	51	371344
ABplppaa:75	ABplppaa	75	2517	-22482	147	181	2517	41.1	415	458	45	331678
ABplppaaa:110	ABplppaaa	110	4185	-20814	1593	1637	4185	41.8	438	474	37	188658
ABplppaaaa:157	ABplppaaaa	157	8673	-16326	4970	5017	8673	33.5	393	486	33	114030
ABplppaaap:157	ABplppaaap	157	9953	-15046	5939	6208	9953	27.3	391	453	33	133397
ABplppaap:110	ABplppaap	110	4212	-20787	1653	1705	4212	34.5	385	471	39	235183
ABplppaapa:160	ABplppaapa	160	9667	-15332	4611	5502	9667	29.7	361	452	34	144296
ABplppaapp:160	ABplppaapp	160	9555	-15444	5567	6140	9555	32.1	335	467	35	160207
ABplppap:75	ABplppap	75	2464	-22535	169	172	2464	44.2	350	424	45	277145
ABplppapa:109	ABplppapa	109	2575	-22424	190	244	2575	43.3	413	418	39	182924
ABplppapaa:158	ABplppapaa	158	2875	-22124	468	511	2875	44.5	408	426	34	98207
ABplppapap:158	ABplppapap	158	3453	-21546	725	805	3453	44.0	374	466	32	114178
ABplppapp:109	ABplppapp	109	2583	-22416	271	301	2583	46.7	365	414	37	158024
ABplppappa:172	ABplppappa	172	3019	-21981	449	475	3019	45.0	373	436	32	109021
ABplppappp:172	ABplppappp	172	2988	-22011	424	455	2988	47.5	325	430	32	87253
ABplppp:47	ABplppp	47	2315	-22684	-52	-52	2315	29.1	294	435	54	547902
ABplpppa:74	ABplpppa	74	2465	-22534	154	158	2465	35.1	355	460	45	362854
ABplpppaa:109	ABplpppaa	109	2619	-22380	204	294	2619	38.9	353	469	39	254322
ABplpppaaa:155	ABplpppaaa	155	2672	-22328	-168	136	2672	35.7	303	461	34	156889
ABplpppaap:155	ABplpppaap	155	2586	-22413	189	223	2586	40.3	284	446	34	156007
ABplpppap:109	ABplpppap	109	2453	-22546	204	223	2453	47.0	318	458	40	225556
ABplpppapa:151	ABplpppapa	151	2455	-22544	208	230	2455	46.3	265	460	34	121952
ABplpppapp:151	ABplpppapp	151	2653	-22346	339	362	2653	47.8	232	433	31	113337
ABplpppp:74	ABplpppp	74	2509	-22490	185	184	2509	26.5	310	448	47	395979
ABplppppa:108	ABplppppa	108	2575	-22424	268	306	2575	40.6	332	437	40	239048
ABplppppaa:151	ABplppppaa	151	2793	-22206	265	328	2793	45.2	312	413	31	88157
ABplppppap:151	ABplppppap	151	2743	-22256	217	311	2743	48.2	279	412	33	99274
ABplppppp:108	ABplppppp	108	2558	-22441	276	301	2558	47.6	281	435	41	215708
ABplpppppa:152	ABplpppppa	152	2753	-22246	357	382	2753	53.4	261	416	35	111366
ABplpppppp:152	ABplpppppp	152	3027	-21972	443	551	3027	52.7	225	400	33	102273
ABpr:2	ABpr	2	2186	-22814	-195	-195	2186	25.5	289	129	81	1309222
ABpra:10	ABpra	10	2229	-22770	-152	-151	2229	28.1	331	101	68	739170
ABpraa:25	ABpraa	25	2218	-22781	-188	-189	2218	35.4	378	92	61	515692
ABpraaa:47	ABpraaa	47	2408	-22591	7	7	2408	36.9	452	110	54	486162
ABpraaaa:74	ABpraaaa	74	3774	-21225	1234	1243	3774	38.1	462	125	46	430852
ABpraaaaa:111	ABpraaaaa	111	4074	-20925	1496	1545	4074	24.8	471	170	41	316940
ABpraaaaaa:151	ABpraaaaaa	151	3762	-21237	1102	1212	3762	19.1	486	202	38	235533
ABpraaaaap:151	ABpraaaaap	151	3798	-21201	1147	1237	3798	21.7	453	205	34	143985
ABpraaaap:111	ABpraaaap	111	4340	-20659	1630	1713	4340	28.1	434	150	39	306126
ABpraaaapa:153	ABpraaaapa	153	4401	-20598	1676	1735	4401	18.7	431	171	33	190957
ABpraaaapp:153	ABpraaaapp	153	3984	-21015	1304	1388	3984	23.4	401	154	37	223430
ABpraaap:74	ABpraaap	74	3610	-21390	1126	1131	3610	39.1	398	165	47	356408
ABpraaapa:112	ABpraaapa	112	4193	-20807	1475	1572	4193	32.9	405	134	39	289480
ABpraaapaa:159	ABpraaapaa	159	4435	-20564	1483	1606	4435	31.8	433	121	30	132262
ABpraaapap:159	ABpraaapap	159	4406	-20593	1286	1451	4406	31.9	399	126	33	174299
ABpraaapp:112	ABpraaapp	112	3996	-21003	1209	1327	3996	33.3	342	154	38	251522
ABpraaappa:156	ABpraaappa	156	4166	-20833	1238	1493	4166	27.2	361	147	34	186372
ABpraaappp:156	ABpraaappp	156	4120	-20879	828	1237	4120	29.9	334	164	39	235821
ABpraap:47	ABpraap	47	2443	-22556	-5	-6	2443	25.2	365	117	55	515456
ABpraapa:74	ABpraapa	74	3639	-21360	1098	1107	3639	28.4	407	115	48	482107
ABpraapaa:113	ABpraapaa	113	3767	-21232	1082	1156	3767	25.3	442	160	39	277704
ABpraapaaa:155	ABpraapaaa	155	3737	-21262	777	964	3737	23.2	467	158	34	180441
ABpraapaap:155	ABpraapaap	155	3769	-21230	770	910	3769	26.8	447	161	35	182809
ABpraapap:113	ABpraapap	113	3656	-21343	1101	1141	3656	27.5	388	155	40	259976
ABpraapapa:152	ABpraapapa	152	3657	-21343	792	1001	3657	32.2	425	168	34	152980
ABpraapapp:152	ABpraapapp	152	3647	-21352	1039	1097	3647	33.8	383	171	32	120513
ABpraapp:74	ABpraapp	74	3360	-21639	850	856	3360	22.0	356	162	48	403352
ABpraappa:111	ABpraappa	111	3589	-21410	1063	1131	3589	28.1	349	179	39	219962
ABpraappaa:156	ABpraappaa	156	3876	-21123	1202	1279	3876	39.7	355	170	31	114894
ABpraappap:156	ABpraappap	156	3371	-21628	732	838	3371	40.2	323	188	32	93600
ABpraappp:111	ABpraappp	111	3554	-21445	996	1055	3554	27.6	299	186	40	232182
ABpraapppa:156	ABpraapppa	156	3694	-21305	760	839	3694	36.6	294	178	32	115868
ABpraapppp:156	ABpraapppp	156	3670	-21329	1048	1098	3670	35.3	272	212	33	109725
ABprap:25	ABprap	25	2224	-22775	-161	-161	2224	43.8	262	134	60	430597
ABprapa:48	ABprapa	48	2335	-22664	-24	-24	2335	44.9	358	113	53	390805
ABprapaa:74	ABprapaa	74	2972	-22027	506	521	2972	49.2	381	133	45	314511
ABprapaaa:114	ABprapaaa	114	3836	-21163	1168	1259	3836	40.4	406	128	39	253380
ABprapaaaa:158	ABprapaaaa	158	5546	-19453	2408	2645	5546	39.0	436	146	34	173970
ABprapaaap:158	ABprapaaap	158	5348	-19651	1971	2315	5348	40.1	406	132	33	156341
ABprapaap:114	ABprapaap	114	3617	-21382	900	977	3617	41.3	359	133	39	250579
ABprapaapa:155	ABprapaapa	155	5000	-19999	1977	2122	5000	39.2	368	114	31	126029
ABprapaapp:155	ABprapaapp	155	5066	-19933	1908	2104	5066	35.5	342	128	34	152439
ABprapap:74	ABprapap	74	2874	-22125	478	485	2874	47.8	336	176	45	288715
ABprapapa:110	ABprapapa	110	3009	-21990	447	500	3009	43.0	324	172	38	203043
ABprapapaa:154	ABprapapaa	154	3281	-21718	520	671	3281	44.7	354	154	31	121253
ABprapapap:154	ABprapapap	154	3212	-21787	550	656	3212	46.7	327	172	32	106778
ABprapapp:110	ABprapapp	110	3045	-21954	592	634	3045	44.6	277	189	38	199287
ABprapappa:154	ABprapappa	154	3511	-21489	875	950	3511	44.2	286	171	32	115346
ABprapappp:154	ABprapappp	154	3288	-21711	512	592	3288	47.3	251	171	34	125580
ABprapp:48	ABprapp	48	2380	-22619	31	31	2380	46.9	266	157	53	368989
ABprappa:76	ABprappa	76	3039	-21960	574	596	3039	48.8	280	142	46	368795
ABprappaa:112	ABprappaa	112	3251	-21748	709	761	3251	47.2	318	136	41	280764
ABprappaaa:155	ABprappaaa	155	3472	-21527	622	774	3472	46.0	384	131	32	127882
ABprappaap:155	ABprappaap	155	3093	-21906	481	575	3093	49.7	353	141	33	126661
ABprappap:112	ABprappap	112	3219	-21780	698	767	3219	48.1	271	147	41	276553
ABprappapa:154	ABprappapa	154	2998	-22001	477	553	2998	53.1	325	168	33	117509
ABprappapp:154	ABprappapp	154	2982	-22017	433	522	2982	50.1	296	151	36	151723
ABprappp:76	ABprappp	76	2908	-22091	500	505	2908	46.5	238	182	46	377049
ABprapppa:111	ABprapppa	111	3227	-21772	702	758	3227	45.6	205	179	41	296985
ABprapppaa:154	ABprapppaa	154	4060	-20939	515	584	4060	46.3	194	184	31	135893
ABprapppap:154	ABprapppap	154	3360	-21639	477	530	3360	45.1	171	224	34	164556
ABprapppp:111	ABprapppp	111	3151	-21848	730	768	3151	45.8	164	216	41	301581
ABprappppa:155	ABprappppa	155	3070	-21930	572	650	3070	49.5	156	249	36	171502
ABprappppp:155	ABprappppp	155	3198	-21801	593	674	3198	45.0	134	267	34	176274
ABprp:10	ABprp	10	2261	-22738	-158	-158	2261	19.5	228	181	69	551230
ABprpa:25	ABprpa	25	2300	-22699	-144	-145	2300	18.9	288	131	62	474137
ABprpaa:47	ABprpaa	47	2493	-22506	81	80	2493	32.3	302	90	53	476113
ABprpaaa:75	ABprpaaa	75	4455	-20544	1835	1841	4455	41.5	338	105	45	341869
ABprpaaaa:112	ABprpaaaa	112	5473	-19526	2577	2681	5473	32.7	351	111	38	260754
ABprpaaaaa:157	ABprpaaaaa	157	6424	-18575	3021	3266	6424	24.2	326	170	33	151290
ABprpaaaap:157	ABprpaaaap	157	6001	-18998	2372	2604	6001	27.0	294	191	33	125357
ABprpaaap:112	ABprpaaap	112	5667	-19332	2674	2758	5667	36.2	310	107	38	262076
ABprpaaapa:161	ABprpaaapa	161	8108	-16891	4432	4560	8108	32.5	310	110	30	126568
ABprpaaapp:161	ABprpaaapp	161	7330	-17669	3605	3714	7330	26.8	291	144	32	139307
ABprpaap:75	ABprpaap	75	3843	-21156	1298	1305	3843	37.2	299	156	44	309252
ABprpaapa:110	ABprpaapa	110	4696	-20303	1753	1872	4696	38.1	289	142	39	233102
ABprpaapaa:156	ABprpaapaa	156	5108	-19891	1942	2094	5108	40.7	308	117	33	151469
ABprpaapap:156	ABprpaapap	156	5185	-19814	1747	2005	5185	36.3	282	130	33	145217
ABprpaapp:110	ABprpaapp	110	4715	-20284	1500	1793	4715	38.0	249	169	37	221412
ABprpaappa:160	ABprpaappa	160	5242	-19757	1470	1910	5242	39.6	247	157	32	150885
ABprpaappp:160	ABprpaappp	160	4916	-20083	1456	1696	4916	42.9	257	132	33	162637
ABprpap:47	ABprpap	47	2516	-22483	39	38	2516	17.4	261	153	55	439916
ABprpapa:74	ABprpapa	74	4119	-20880	1514	1517	4119	28.2	329	108	46	386813
ABprpapaa:107	ABprpapaa	107	5274	-19725	2437	2504	5274	27.3	310	119	39	267630
ABprpapaaa:156	ABprpapaaa	156	6992	-18007	3528	3799	6992	18.9	290	186	34	145527
ABprpapaap:156	ABprpapaap	156	6654	-18345	2933	3222	6654	22.3	263	198	31	111787
ABprpapap:107	ABprpapap	107	5202	-19798	2057	2185	5202	31.2	266	120	38	235267
ABprpapapa:157	ABprpapapa	157	6331	-18668	2736	3092	6331	24.6	255	148	36	165671
ABprpapapp:157	ABprpapapp	157	7817	-17182	2945	3492	7817	27.7	218	148	31	139927
ABprpapp:74	ABprpapp	74	3762	-21237	1191	1205	3762	21.2	283	166	47	363153
ABprpappa:109	ABprpappa	109	4662	-20337	1707	1792	4662	26.8	263	169	40	241923
ABprpappaa:161	ABprpappaa	161	5197	-19802	1778	1956	5197	31.1	256	183	33	130226
ABprpappap:161	ABprpappap	161	6221	-18778	1527	2117	6221	31.2	239	149	35	184771
ABprpappp:109	ABprpappp	109	4294	-20705	1502	1609	4294	23.6	228	188	42	290871
ABprpapppa:159	ABprpapppa	159	4830	-20169	1745	2010	4830	22.1	220	203	35	168554
ABprpapppp:159	ABprpapppp	159	5196	-19803	1631	1975	5196	27.4	208	204	35	179295
ABprpp:25	ABprpp	25	2274	-22726	-174	-174	2274	23.0	181	160	62	566875
ABprppa:48	ABprppa	48	2429	-22570	30	30	2429	34.3	220	115	52	503205
ABprppaa:76	ABprppaa	76	3415	-21584	810	877	3415	33.2	262	107	45	447234
ABprppaaa:116	ABprppaaa	116	8978	-16021	5409	5566	8978	39.2	224	128	39	291963
ABprppaaaa:161	ABprppaaaa	161	26269	1269	17361	18092	26269	38.3	205	156	29	133838
ABprppaaap:161	ABprppaaap	161	19548	-5451	12670	13256	19548	37.6	224	126	31	133660
ABprppaap:116	ABprppaap	116	9422	-15577	5630	5745	9422	30.6	210	148	38	280039
ABprppaapa:162	ABprppaapa	162	23360	-1639	15392	16760	23360	31.1	188	163	33	178922
ABprppaapp:162	ABprppaapp	162	20336	-4663	13392	14715	20336	34.5	179	188	35	202741
ABprppap:76	ABprppap	76	3462	-21537	908	951	3462	36.0	222	138	45	432634
ABprppapa:114	ABprppapa	114	4088	-20911	1237	1352	4088	35.8	205	188	39	274281
ABprppapaa:161	ABprppapaa	161	5956	-19043	1421	1996	5956	40.5	215	188	31	126123
ABprppapap:161	ABprppapap	161	5892	-19107	1535	2342	5892	37.5	192	218	31	130723
ABprppapp:114	ABprppapp	114	3872	-21127	1264	1333	3872	35.9	166	233	39	283764
ABprppappa:159	ABprppappa	159	5452	-19547	2544	2602	5452	39.5	161	285	32	137918
ABprppappp:159	ABprppappp	159	5609	-19390	2498	2625	5609	37.0	176	255	29	113166
ABprppp:48	ABprppp	48	2436	-22563	-13	-13	2436	22.2	178	180	53	511627
ABprpppa:75	ABprpppa	75	3172	-21827	589	639	3172	22.3	229	160	46	426460
ABprpppaa:109	ABprpppaa	109	3526	-21474	913	996	3526	27.4	170	198	40	316643
ABprpppaaa:152	ABprpppaaa	152	3489	-21510	377	629	3489	30.8	170	209	33	155468
ABprpppaap:152	ABprpppaap	152	3554	-21445	947	1013	3554	30.1	157	250	32	154293
ABprpppap:109	ABprpppap	109	3841	-21158	1257	1361	3841	30.1	134	236	40	382520
ABprpppapa:154	ABprpppapa	154	3450	-21549	440	643	3450	34.7	135	263	32	149291
ABprpppapp:154	ABprpppapp	154	4035	-20964	1271	1371	4035	38.2	105	277	30	158944
ABprpppp:75	ABprpppp	75	3304	-21695	857	864	3304	29.3	182	172	46	434977
ABprppppa:109	ABprppppa	109	3926	-21073	1293	1398	3926	38.0	129	208	40	349215
ABprppppaa:154	ABprppppaa	154	3789	-21210	1054	1123	3789	38.6	142	215	32	151548
ABprppppap:154	ABprppppap	154	3715	-21284	1092	1196	3715	36.0	115	234	32	162397
ABprppppp:109	ABprppppp	109	3918	-21081	1412	1473	3918	36.8	112	257	41	367742
ABprpppppa:153	ABprpppppa	153	3885	-21114	1074	1221	3885	36.9	114	318	33	162928
ABprpppppp:153	ABprpppppp	153	4075	-20924	1500	1609	4075	31.9	110	287	33	186157
EMS:1	EMS	1	2270	-22729	-157	-157	2270	20.5	313	330	60	217666
MS:3	MS	3	2213	-22786	-126	-126	2213	15.6	406	283	77	736718
MSa:16	MSa	16	2281	-22718	-119	-120	2281	17.9	457	290	74	630955
MSaa:43	MSaa	43	2215	-22784	-138	-138	2215	27.2	470	295	62	503323
MSaaa:72	MSaaa	72	2247	-22752	-112	-88	2247	26.3	475	290	54	355102
MSaaaa:118	MSaaaa	118	2152	-22847	-158	-112	2152	35.7	503	280	45	211750
MSaaaaa:173	MSaaaaa	173	2040	-22960	-375	-310	2040	34.6	505	282	32	95959
MSaaaap:173	MSaaaap	173	1962	-23037	-179	-176	1962	37.3	443	248	34	78422
MSaaap:118	MSaaap	118	2106	-22893	-11	-13	2106	33.6	440	291	43	176488
MSaaapa:174	MSaaapa	174	2186	-22813	-46	-47	2186	35.0	471	319	32	90149
MSaaapp:174	MSaaapp	174	1883	-23116	-185	-196	1883	35.0	401	304	30	61401
MSaap:72	MSaap	72	2266	-22734	-43	-44	2266	23.2	415	312	54	326211
MSaapa:120	MSaapa	120	2078	-22922	-21	-25	2078	21.0	419	295	44	179328
MSaapp:120	MSaapp	120	2074	-22925	-95	-75	2074	22.9	470	292	45	214963
MSap:43	MSap	43	2237	-22762	-118	-119	2237	24.9	378	320	61	447780
MSapa:76	MSapa	76	2221	-22778	-89	-82	2221	25.8	403	389	52	319809
MSapaa:125	MSapaa	125	2109	-22890	-70	-42	2109	23.8	454	370	45	184422
MSapap:125	MSapap	125	2070	-22929	-58	-59	2070	27.2	394	381	43	153830
MSapp:76	MSapp	76	2221	-22778	-96	-103	2221	17.5	348	331	53	283598
MSappa:126	MSappa	126	2128	-22871	-16	-17	2128	12.8	422	345	48	199441
MSappp:126	MSappp	126	2103	-22896	-42	-42	2103	13.7	354	332	43	141198
MSp:16	MSp	16	2266	-22733	-128	-128	2266	19.8	343	239	74	592304
MSpa:42	MSpa	42	2226	-22773	-144	-144	2226	33.7	382	207	60	517471
MSpaa:68	MSpaa	68	2234	-22765	-45	-42	2234	33.1	399	238	52	288448
MSpaaa:111	MSpaaa	111	2167	-22832	-63	-42	2167	40.0	416	234	46	179342
MSpaaaa:162	MSpaaaa	162	2185	-22814	-18	21	2185	50.0	444	244	36	80438
MSpaaap:162	MSpaaap	162	2087	-22912	-11	-16	2087	43.4	415	256	36	75079
MSpaap:111	MSpaap	111	2108	-22891	-28	-27	2108	33.1	385	285	42	133606
MSpap:68	MSpap	68	2260	-22739	-27	-28	2260	32.0	323	276	52	280054
MSpapa:115	MSpapa	115	2155	-22844	-9	-9	2155	16.5	383	240	48	210830
MSpapaa:168	MSpapaa	168	2126	-22873	-60	-60	2126	30.0	400	204	34	88186
MSpapap:168	MSpapap	168	2050	-22949	-21	-25	2050	19.7	378	259	35	79362
MSpapp:115	MSpapp	115	2140	-22859	-26	-28	2140	16.6	324	273	46	186402
MSpp:42	MSpp	42	2270	-22729	-127	-128	2270	22.0	288	227	62	501755
MSppa:70	MSppa	70	2241	-22758	-86	-75	2241	30.3	329	212	51	334969
MSppaa:121	MSppaa	121	2147	-22852	-61	-44	2147	38.0	387	205	44	172369
MSppap:121	MSppap	121	2120	-22879	-8	-2	2120	26.9	343	263	45	166316
MSppp:70	MSppp	70	2239	-22760	-88	-86	2239	26.9	264	254	53	360168
MSpppa:117	MSpppa	117	2175	-22824	-41	-24	2175	28.4	306	231	43	180274
MSpppaa:173	MSpppaa	173	2473	-22526	236	236	2473	36.6	341	214	31	67106
MSpppap:173	MSpppap	173	2269	-22731	168	162	2269	29.3	317	266	32	61825
MSpppp:117	MSpppp	117	2171	-22828	8	8	2171	16.6	271	276	47	204814
E:3	E	3	2205	-22794	-198	-198	2205	21.1	231	346	72	807156
Ea:17	Ea	17	2273	-22726	-172	-173	2273	22.0	310	359	68	669307
Eal:50	Eal	50	2231	-22768	-93	-98	2231	32.3	296	344	57	357842
Eala:96	Eala	96	2197	-22802	-50	-53	2197	21.2	364	397	48	215087
Ealaa:147	Ealaa	147	2178	-22821	24	19	2178	19.0	403	410	41	122070
Ealap:147	Ealap	147	2123	-22876	-66	-61	2123	17.0	329	411	39	93538
Ealp:96	Ealp	96	2227	-22772	-12	-12	2227	16.9	301	392	50	222805
Ealpa:152	Ealpa	152	2140	-22859	-52	-56	2140	13.7	326	353	39	83139
Ealpp:152	Ealpp	152	2168	-22831	-33	-31	2168	14.2	267	368	41	107301
Ear:50	Ear	50	2231	-22768	-71	-73	2231	44.4	380	344	57	338350
Eara:98	Eara	98	2148	-22851	-59	-51	2148	43.7	420	333	46	148121
Earaa:152	Earaa	152	2195	-22804	-247	-123	2195	49.8	446	312	36	40160
Earap:152	Earap	152	2082	-22917	-46	-45	2082	37.4	400	336	41	41270
Earp:98	Earp	98	2166	-22833	-37	-37	2166	32.5	341	358	48	158714
Earpa:152	Earpa	152	2083	-22916	-31	-29	2083	30.7	377	318	34	57403
Earpp:152	Earpp	152	2138	-22861	-60	-58	2138	25.0	329	374	36	76250
Ep:17	Ep	17	2271	-22728	-210	-211	2271	23.9	214	304	67	682924
Epl:48	Epl	48	2290	-22709	-115	-121	2290	39.0	234	345	57	453997
Epla:98	Epla	98	2224	-22775	-29	-26	2224	29.3	284	414	51	267474
Eplaa:154	Eplaa	154	2351	-22648	125	124	2351	18.5	291	401	41	119063
Eplap:154	Eplap	154	2599	-22400	218	330	2599	25.3	269	446	42	157425
Eplp:98	Eplp	98	2397	-22602	114	115	2397	34.5	226	442	48	312793
Eplpa:156	Eplpa	156	4363	-20636	1618	1725	4363	36.1	211	427	39	131716
Eplpp:156	Eplpp	156	4036	-20963	1539	1575	4036	31.0	260	461	40	152401
Epr:48	Epr	48	2262	-22737	-128	-131	2262	31.4	208	266	57	479428
Epra:95	Epra	95	2190	-22809	-39	-31	2190	32.2	270	322	50	205517
Epraa:152	Epraa	152	2353	-22646	170	174	2353	22.9	289	323	41	107896
Eprap:152	Eprap	152	2521	-22478	235	280	2521	27.5	249	377	40	118384
Eprp:95	Eprp	95	2396	-22603	92	100	2396	34.7	204	374	48	271992
Eprpa:154	Eprpa	154	4288	-20711	1755	1788	4288	39.4	166	402	39	132279
Eprpp:154	Eprpp	154	4319	-20680	1624	1715	4319	28.9	218	416	37	121139
P2:1	P2	1	2235	-22764	-237	-237	2235	31.7	172	259	88	1358118
C:5	C	5	2224	-22775	-173	-175	2224	44.5	235	252	72	634451
Ca:20	Ca	20	2293	-22706	-122	-122	2293	47.8	304	286	65	370681
Caa:42	Caa	42	2371	-22628	-351	-352	2371	55.8	314	284	58	264967
Caaa:68	Caaa	68	2202	-22797	-168	-168	2202	55.6	332	367	50	194392
Caaaa:111	Caaaa	111	2132	-22867	-50	-36	2132	55.3	369	370	41	111200
Caaaaa:157	Caaaaa	157	2140	-22859	-16	-11	2140	52.2	382	369	36	76361
Caaaap:157	Caaaap	157	2089	-22910	-66	-65	2089	58.8	346	378	33	52040
Caaap:111	Caaap	111	2107	-22892	-77	-77	2107	52.4	336	368	43	123723
Caaapa:165	Caaapa	165	2046	-22953	-98	-93	2046	48.7	388	368	34	6894
Caaapp:165	Caaapp	165	2348	-22651	-3	0	2348	43.9	350	379	34	62532
Caap:68	Caap	68	2244	-22755	-102	-103	2244	53.1	256	316	50	207406
Caapa:110	Caapa	110	2299	-22700	70	82	2299	54.2	305	332	40	108799
Caapaa:164	Caapaa	164	2650	-22349	255	384	2650	53.4	326	363	31	55545
Caapap:164	Caapap	164	2671	-22329	291	313	2671	50.1	285	356	35	74725
Caapp:110	Caapp	110	2269	-22730	23	34	2269	49.6	268	318	45	144433
Caappd:162	Caappd	162	2706	-22293	184	242	2706	44.2	289	347	35	81125
Caappv:162	Caappv	162	2535	-22464	269	267	2535	46.9	292	265	32	59255
Cap:42	Cap	42	2302	-22697	-117	-117	2302	42.6	235	390	56	375996
Capa:72	Capa	72	2211	-22788	-97	-98	2211	42.5	279	434	47	218374
Capaa:119	Capaa	119	2125	-22874	-32	-25	2125	56.8	303	386	38	91803
Capaaa:173	Capaaa	173	2130	-22869	40	37	2130	57.6	332	402	32	48098
Capaap:173	Capaap	173	2298	-22702	32	43	2298	55.0	288	406	32	56161
Capap:119	Capap	119	2122	-22877	-85	-71	2122	52.5	245	355	41	113390
Capapa:172	Capapa	172	2602	-22397	245	254	2602	53.5	243	358	33	58643
Capapp:172	Capapp	172	2303	-22697	163	160	2303	56.0	255	299	29	42106
Capp:72	Capp	72	2292	-22707	-40	-40	2292	43.0	196	399	49	263149
Cappa:112	Cappa	112	2947	-22052	644	651	2947	41.4	284	389	42	145122
Cappaa:164	Cappaa	164	4723	-20276	2097	2142	4723	36.3	341	398	36	77662
Cappap:164	Cappap	164	5064	-19935	1979	2126	5064	37.5	302	404	33	71222
Cappp:112	Cappp	112	2986	-22013	666	688	2986	44.2	220	398	43	166807
Capppa:163	Capppa	163	6709	-18290	3502	3660	6709	41.6	270	390	34	79451
Capppp:163	Capppp	163	6674	-18325	3643	3808	6674	45.7	236	388	33	74976
Cp:20	Cp	20	2272	-22727	-187	-187	2272	41.4	202	236	65	513815
Cpa:42	Cpa	42	2285	-22714	-199	-200	2285	49.9	201	234	58	355726
Cpaa:71	Cpaa	71	2281	-22718	-60	-52	2281	46.3	204	208	49	289709
Cpaaa:112	Cpaaa	112	2207	-22792	-13	0	2207	49.1	244	223	41	175706
Cpaaaa:163	Cpaaaa	163	2207	-22792	-1	6	2207	47.9	296	221	36	95623
Cpaaap:163	Cpaaap	163	2112	-22887	-85	-73	2112	50.0	246	224	33	90011
Cpaap:112	Cpaap	112	2165	-22834	-80	-45	2165	53.8	227	270	46	204061
Cpaapa:171	Cpaapa	171	2352	-22647	114	104	2352	51.5	300	213	35	99406
Cpaapp:171	Cpaapp	171	2156	-22843	-90	-20	2156	56.2	267	257	34	80863
Cpap:71	Cpap	71	2254	-22745	-101	-102	2254	47.2	171	288	51	293079
Cpapa:107	Cpapa	107	2186	-22813	-41	-39	2186	44.3	247	265	41	158353
Cpapaa:154	Cpapaa	154	2120	-22879	-1	3	2120	44.9	241	293	33	75180
Cpapap:154	Cpapap	154	2184	-22815	-52	-51	2184	41.7	236	237	34	95352
Cpapp:107	Cpapp	107	2175	-22824	-53	-50	2175	43.3	205	333	45	206066
Cpappd:152	Cpappd	152	2141	-22858	-7	-6	2141	33.5	261	269	38	104233
Cpappv:152	Cpappv	152	2170	-22829	-39	-6	2170	40.4	236	334	36	98791
Cpp:42	Cpp	42	2259	-22740	-204	-204	2259	32.7	129	291	58	583759
Cppa:69	Cppa	69	2304	-22696	-43	-42	2304	34.1	135	221	49	341387
Cppaa:110	Cppaa	110	2398	-22601	156	156	2398	48.0	178	272	43	180695
Cppaaa:154	Cppaaa	154	2618	-22381	309	304	2618	48.1	217	237	34	87018
Cppaap:154	Cppaap	154	2608	-22392	332	367	2608	55.6	205	244	36	78587
Cppap:110	Cppap	110	2482	-22517	143	168	2482	42.0	153	308	43	205059
Cppapa:154	Cppapa	154	2586	-22414	356	363	2586	53.3	220	277	34	72942
Cppapp:154	Cppapp	154	2649	-22351	55	157	2649	49.2	188	309	36	94781
Cppp:69	Cppp	69	2312	-22687	-74	-75	2312	34.1	122	324	51	391940
Cpppa:108	Cpppa	108	3452	-21547	1029	1045	3452	38.7	166	373	43	207944
Cpppaa:150	Cpppaa	150	7632	-17367	4262	4624	7632	43.2	192	348	35	104108
Cpppap:150	Cpppap	150	7402	-17597	4121	4440	7402	49.2	186	372	39	129253
Cpppp:108	Cpppp	108	3595	-21404	1169	1192	3595	33.0	130	325	46	285086
Cppppa:151	Cppppa	151	8873	-16126	5204	5421	8873	44.8	151	328	37	114897
Cppppp:151	Cppppp	151	9189	-15810	5928	5991	9189	38.9	130	358	36	126902
P3:5	P3	5	2254	-22745	-263	-264	2254	26.5	129	265	67	770345
D:27	D	27	2311	-22688	-308	-310	2311	24.6	131	287	62	586448
Da:55	Da	55	2295	-22704	-173	-173	2295	22.0	191	387	54	225657
Daa:90	Daa	90	2327	-22672	-52	-54	2327	18.1	244	415	46	119077
Daaa:129	Daaa	129	2178	-22821	4	7	2178	15.8	184	356	43	156724
Daap:129	Daap	129	2224	-22775	9	9	2224	21.6	153	334	41	134911
Dap:90	Dap	90	2322	-22677	-102	-106	2322	21.0	167	369	48	165520
Dapa:125	Dapa	125	2236	-22763	51	50	2236	18.3	198	398	41	134695
Dapp:125	Dapp	125	2181	-22818	-44	-39	2181	27.9	166	386	43	169458
Dp:55	Dp	55	2331	-22668	-222	-223	2331	14.8	160	285	54	203821
Dpa:94	Dpa	94	2230	-22769	-102	-102	2230	31.4	208	255	43	94840
Dpaa:137	Dpaa	137	2159	-22840	-68	-46	2159	38.9	272	238	34	64978
Dpap:137	Dpap	137	2123	-22876	-75	-83	2123	29.8	216	282	36	80031
Dpp:94	Dpp	94	2247	-22752	-145	-139	2247	24.1	151	295	46	145727
Dppa:132	Dppa	132	2148	-22851	-90	-72	2148	31.2	201	264	38	98856
Dppp:132	Dppp	132	2258	-22741	-160	-68	2258	34.8	174	326	40	127212
P4:27	P4	27	2335	-22664	-168	-169	2335	14.5	224	331	60	327663
Z2:74	Z2	74	2203	-22796	-85	-85	2203	22.1	209	328	43	63664
Z3:74	Z3	74	2174	-22825	-71	-73	2174	14.3	254	323	44	43792
