# Supplementary material for: Quantitative Differences in Nuclear β-catenin and TCF Pattern Embryonic Cells in C. elegans
Source: PLoS Genet. 2015 Oct 21;11(10):e1005585. doi: 10.1371/journal.pgen.1005585 (PMC4619327; doi:10.1371/journal.pgen.1005585)
Supplement: S1 Data — For each cell analyzed, birth time is given in column 3 and the average nuclear reporter intensity over the lifetime of the cell (corrected for background) is given in column 7 (“blot”). For information on each embryo’s strain information and experimental conditions, refer to S2 Table. (ZIP) [file pgen.1005585.s005.zip › CAs/CA20111025_tlp-1_pop-1i_L2.csv]

cellTime	cell	time	none	global	local	blot	cross	z	x	y	size	gweight
ABa:1	ABa	1	2230	-22770	-237	-237	2230	27.0	466	258	62	375016
ABal:2	ABal	2	2185	-22814	-220	-220	2185	37.2	491	278	75	1188037
ABala:14	ABala	14	2233	-22766	-192	-192	2233	33.4	465	181	70	883745
ABalaa:28	ABalaa	28	2225	-22774	-95	-96	2225	43.9	497	193	62	512649
ABalaaa:51	ABalaaa	51	2508	-22491	181	184	2508	42.2	519	177	53	486391
ABalaaaa:82	ABalaaaa	82	3666	-21333	1154	1185	3666	32.3	572	216	45	567040
ABalaaaal:124	ABalaaaal	124	3527	-21472	993	1081	3527	29.7	595	215	39	432691
ABalaaaala:170	ABalaaaala	170	3555	-21444	886	938	3555	28.5	601	216	31	195274
ABalaaaalp:170	ABalaaaalp	170	3399	-21600	651	793	3399	33.4	579	208	30	173567
ABalaaaar:124	ABalaaaar	124	3419	-21580	832	939	3419	22.0	580	207	41	503252
ABalaaaarl:169	ABalaaaarl	169	3887	-21112	900	1056	3887	21.7	579	195	33	250821
ABalaaaarr:169	ABalaaaarr	169	4230	-20769	556	699	4230	16.5	558	213	34	261145
ABalaaap:82	ABalaaap	82	3391	-21608	777	807	3391	35.3	523	250	47	531136
ABalaaapa:120	ABalaaapa	120	3374	-21625	847	899	3374	31.9	560	228	41	418851
ABalaaapal:160	ABalaaapal	160	3263	-21736	550	645	3263	33.3	558	191	33	204904
ABalaaapar:160	ABalaaapar	160	3576	-21423	531	631	3576	33.5	529	163	35	232077
ABalaaapp:120	ABalaaapp	120	3299	-21700	666	749	3299	31.4	509	238	41	415330
ABalaaappl:163	ABalaaappl	163	3886	-21113	699	776	3886	31.6	523	214	32	196736
ABalaaappr:163	ABalaaappr	163	3513	-21486	269	383	3513	32.1	489	204	33	201223
ABalaap:51	ABalaap	51	2371	-22628	16	14	2371	51.2	436	200	53	350929
ABalaapa:80	ABalaapa	80	3271	-21728	742	750	3271	51.2	515	255	46	407260
ABalaapaa:116	ABalaapaa	116	3603	-21396	1151	1210	3603	40.9	586	258	40	434130
ABalaapaaa:162	ABalaapaaa	162	3747	-21252	1102	1259	3747	33.2	608	278	32	237431
ABalaapaap:162	ABalaapaap	162	3617	-21382	903	1072	3617	37.4	596	246	36	284640
ABalaapap:116	ABalaapap	116	3393	-21606	1023	1058	3393	47.1	556	269	41	364722
ABalaapapa:164	ABalaapapa	164	3427	-21572	921	984	3427	37.6	584	315	32	220306
ABalaapapp:164	ABalaapapp	164	3491	-21508	942	1049	3491	43.5	580	281	35	216597
ABalaapp:80	ABalaapp	80	3038	-21961	551	551	3038	52.2	444	240	48	393572
ABalaappa:115	ABalaappa	115	3235	-21764	862	893	3235	49.4	484	296	41	326794
ABalaappaa:156	ABalaappaa	156	3076	-21923	648	725	3076	41.8	518	331	34	223756
ABalaappap:156	ABalaappap	156	3204	-21795	806	874	3204	42.4	479	334	34	206152
ABalaappp:115	ABalaappp	115	3048	-21951	727	764	3048	49.1	438	276	41	307523
ABalaapppa:159	ABalaapppa	159	3225	-21774	713	823	3225	46.0	469	309	33	177584
ABalaapppp:159	ABalaapppp	159	3226	-21773	553	717	3226	44.5	441	299	34	177297
ABalap:28	ABalap	28	2227	-22772	-120	-121	2227	32.2	427	128	62	598298
ABalapa:51	ABalapa	51	2378	-22621	54	54	2378	40.4	451	126	53	434615
ABalapaa:79	ABalapaa	79	2656	-22343	248	254	2656	42.7	539	187	44	415257
ABalapaaa:117	ABalapaaa	117	2778	-22221	438	468	2778	47.8	533	230	38	259424
ABalapaaaa:166	ABalapaaaa	166	3782	-21217	1257	1346	3782	49.5	562	267	31	141417
ABalapaaap:166	ABalapaaap	166	3175	-21824	690	752	3175	50.6	535	248	31	118746
ABalapaap:117	ABalapaap	117	3102	-21897	706	750	3102	44.1	569	221	37	285892
ABalapaapa:171	ABalapaapa	171	3946	-21053	1304	1444	3946	41.8	587	223	34	242356
ABalapaapp:171	ABalapaapp	171	3739	-21260	965	1161	3739	45.8	570	225	32	151252
ABalapap:79	ABalapap	79	2612	-22387	198	216	2612	45.0	485	184	46	388109
ABalapapa:112	ABalapapa	112	2597	-22402	229	260	2597	40.7	518	255	39	335510
ABalapapaa:159	ABalapapaa	159	2725	-22274	202	270	2725	39.9	522	260	33	203367
ABalapapap:159	ABalapapap	159	2743	-22256	218	258	2743	40.5	490	262	33	181293
ABalapapp:112	ABalapapp	112	2422	-22577	80	121	2422	47.1	483	244	39	273690
ABalapappa:159	ABalapappa	159	2481	-22518	226	263	2481	49.3	510	283	34	161506
ABalapappp:159	ABalapappp	159	2495	-22504	142	191	2495	48.4	472	270	32	151828
ABalapp:51	ABalapp	51	2289	-22710	-2	-1	2289	47.6	357	165	53	355942
ABalappa:79	ABalappa	79	2686	-22313	235	250	2686	41.2	459	180	44	357686
ABalappaa:117	ABalappaa	117	2660	-22339	279	329	2660	45.2	535	202	37	254401
ABalappaaa:164	ABalappaaa	164	2760	-22239	286	391	2760	49.6	549	211	31	132295
ABalappaap:164	ABalappaap	164	2684	-22315	326	356	2684	53.8	520	200	30	108572
ABalappap:117	ABalappap	117	2544	-22455	63	217	2544	46.8	493	195	38	241070
ABalappapa:158	ABalappapa	158	2458	-22541	111	152	2458	53.2	504	240	32	125986
ABalappapp:158	ABalappapp	158	2521	-22478	62	148	2521	52.0	488	201	31	114597
ABalappp:79	ABalappp	79	2616	-22383	242	245	2616	44.5	399	202	46	337602
ABalapppa:113	ABalapppa	113	2591	-22408	281	289	2591	36.5	472	212	40	308118
ABalapppaa:154	ABalapppaa	154	2484	-22515	132	157	2484	45.2	499	229	32	159134
ABalapppap:154	ABalapppap	154	2633	-22366	185	205	2633	43.9	465	229	32	159230
ABalapppp:113	ABalapppp	113	2508	-22491	203	230	2508	42.4	424	220	41	286508
ABalappppa:152	ABalappppa	152	2376	-22623	-45	8	2376	44.5	431	243	33	166097
ABalappppp:152	ABalappppp	152	2518	-22481	-3	136	2518	47.1	404	223	34	159717
ABalp:14	ABalp	14	2238	-22761	-191	-188	2238	22.0	541	273	70	1111318
ABalpa:29	ABalpa	29	2233	-22766	-128	-129	2233	18.2	527	264	63	776035
ABalpaa:52	ABalpaa	52	2507	-22492	174	176	2507	20.1	546	274	55	643992
ABalpaaa:79	ABalpaaa	79	3739	-21260	1019	1078	3739	12.2	533	249	46	494905
ABalpaaaa:124	ABalpaaaa	124	9388	-15611	5769	5855	9388	3.7	500	220	42	314455
ABalpaaaaa:170	ABalpaaaaa	170	20750	-4249	13505	13811	20750	7.4	531	219	34	163801
ABalpaaaap:170	ABalpaaaap	170	16579	-8420	9492	9957	16579	5.6	495	205	34	145259
ABalpaaap:124	ABalpaaap	124	13716	-11283	9290	9411	13716	11.5	508	317	39	346717
ABalpaaapa:176	ABalpaaapa	176	33832	8832	24480	24657	33832	16.4	479	332	30	148475
ABalpaaapp:176	ABalpaaapp	176	22338	-2661	14684	14945	22338	9.4	450	306	36	183493
ABalpaap:79	ABalpaap	79	3526	-21473	840	884	3526	8.7	483	258	46	432409
ABalpaapa:118	ABalpaapa	118	5902	-19097	2373	2739	5902	12.5	534	269	41	370379
ABalpaapaa:175	ABalpaapaa	175	9352	-15647	4563	5022	9352	19.1	515	312	35	193335
ABalpaapap:175	ABalpaapap	175	8932	-16067	4226	4559	8932	8.0	494	293	34	170199
ABalpaapp:118	ABalpaapp	118	5569	-19430	2312	2477	5569	8.2	529	223	41	355304
ABalpaappa:175	ABalpaappa	175	9689	-15310	5649	5690	9689	12.3	540	280	32	172819
ABalpaappp:175	ABalpaappp	175	8477	-16522	3634	3884	8477	4.0	508	259	32	140184
ABalpap:52	ABalpap	52	2399	-22600	94	94	2399	28.3	476	244	54	447684
ABalpapa:79	ABalpapa	79	3480	-21519	839	860	3480	19.3	484	197	46	398017
ABalpapaa:119	ABalpapaa	119	5715	-19284	2683	2728	5715	19.5	521	204	39	277641
ABalpapaaa:167	ABalpapaaa	167	14440	-10559	8633	9089	14440	22.6	509	248	31	146582
ABalpapaap:167	ABalpapaap	167	11569	-13430	5188	5490	11569	14.5	506	219	33	129128
ABalpapap:119	ABalpapap	119	5718	-19281	2668	2728	5718	22.6	509	151	39	269490
ABalpapapa:165	ABalpapapa	165	10435	-14564	5724	5950	10435	24.6	517	173	37	180328
ABalpapapp:165	ABalpapapp	165	11962	-13037	7311	7518	11962	26.1	485	146	32	142892
ABalpapp:79	ABalpapp	79	3170	-21829	684	696	3170	21.6	395	181	46	321568
ABalpappa:120	ABalpappa	120	3520	-21479	913	1013	3520	23.8	337	100	41	261611
ABalpappaa:171	ABalpappaa	171	4195	-20804	930	1263	4195	28.2	321	59	33	138727
ABalpappap:171	ABalpappap	171	4240	-20759	1269	1489	4240	27.8	282	70	32	116509
ABalpappp:120	ABalpappp	120	3403	-21596	1038	1068	3403	23.6	286	109	40	245930
ABalpapppa:171	ABalpapppa	171	4329	-20670	1445	1682	4329	24.2	258	77	35	161428
ABalpapppp:171	ABalpapppp	171	3861	-21138	1408	1434	3861	26.3	214	84	33	121016
ABalpp:29	ABalpp	29	2214	-22785	-134	-134	2214	35.0	571	282	62	681300
ABalppa:52	ABalppa	52	2618	-22381	258	262	2618	33.1	586	285	54	681942
ABalppaa:81	ABalppaa	81	4087	-20912	1436	1453	4087	18.0	502	304	47	581597
ABalppaaa:118	ABalppaaa	118	4097	-20902	911	1102	4097	17.7	461	277	38	294258
ABalppaaaa:166	ABalppaaaa	166	6206	-18793	885	1534	6206	15.3	472	278	30	155938
ABalppaaap:166	ABalppaaap	166	4385	-20614	572	846	4385	13.7	433	265	33	148141
ABalppaap:118	ABalppaap	118	3702	-21297	1085	1144	3702	14.4	430	248	39	260861
ABalppaapa:169	ABalppaapa	169	3583	-21416	609	733	3583	10.2	427	228	31	117931
ABalppaapp:169	ABalppaapp	169	3581	-21418	1034	1064	3581	4.8	402	212	34	136920
ABalppap:81	ABalppap	81	4491	-20508	1803	1835	4491	22.0	546	318	46	618893
ABalppapa:122	ABalppapa	122	7438	-17561	3930	4065	7438	20.1	493	303	39	362018
ABalppapaa:168	ABalppapaa	168	15089	-9910	9166	9778	15089	27.8	496	267	32	166716
ABalppapap:168	ABalppapap	168	12895	-12104	7079	7374	12895	20.5	471	276	31	171764
ABalppapp:122	ABalppapp	122	7386	-17613	3962	4101	7386	15.6	460	319	38	355409
ABalppappa:171	ABalppappa	171	10312	-14688	5415	5688	10312	18.8	432	296	34	178752
ABalppappp:171	ABalppappp	171	12733	-12266	5725	6450	12733	22.6	463	312	32	152960
ABalppp:52	ABalppp	52	2540	-22459	229	229	2540	41.1	528	252	52	453889
ABalpppa:82	ABalpppa	82	4069	-20930	1385	1420	4069	26.4	532	258	45	511289
ABalpppaa:125	ABalpppaa	125	4919	-20080	1631	1768	4919	15.1	486	240	38	292168
ABalpppaaa:172	ABalpppaaa	172	5607	-19392	1353	1581	5607	10.3	466	233	31	122748
ABalpppaap:172	ABalpppaap	172	6470	-18529	794	1481	6470	19.0	480	239	30	133943
ABalpppap:125	ABalpppap	125	5250	-19749	2171	2306	5250	26.2	483	256	38	305017
ABalpppapa:174	ABalpppapa	174	7257	-17742	2387	2716	7257	28.8	475	239	28	117130
ABalpppapp:174	ABalpppapp	174	6118	-18881	3007	3055	6118	28.1	436	249	32	137593
ABalpppp:82	ABalpppp	82	3630	-21369	998	1012	3630	25.8	470	242	46	403575
ABalppppa:120	ABalppppa	120	3777	-21222	983	1109	3777	22.6	467	218	38	257519
ABalppppaa:170	ABalppppaa	170	3539	-21460	746	863	3539	19.0	436	218	34	140813
ABalppppap:170	ABalppppap	170	4708	-20291	539	908	4708	23.5	449	244	30	134042
ABalppppp:120	ABalppppp	120	3359	-21640	647	745	3359	18.8	436	192	39	226587
ABalpppppa:169	ABalpppppa	169	3360	-21639	207	349	3360	11.8	444	196	36	136404
ABalpppppp:169	ABalpppppp	169	2883	-22116	243	292	2883	11.4	411	170	33	101510
ABar:2	ABar	2	2229	-22770	-173	-173	2229	9.7	432	239	78	1119486
ABara:14	ABara	14	2261	-22738	-203	-204	2261	9.9	364	336	70	785567
ABaraa:29	ABaraa	29	2272	-22727	-101	-101	2272	8.7	441	323	66	713925
ABaraaa:52	ABaraaa	52	2512	-22487	150	150	2512	10.5	486	318	57	590998
ABaraaaa:80	ABaraaaa	80	4099	-20900	1436	1450	4099	10.0	455	334	48	495805
ABaraaaaa:123	ABaraaaaa	123	6130	-18869	2354	2738	6130	5.8	468	311	41	363775
ABaraaaaaa:171	ABaraaaaaa	171	8326	-16673	4050	4204	8326	6.7	438	346	33	175840
ABaraaaaap:171	ABaraaaaap	171	8612	-16387	3454	3964	8612	5.4	444	288	33	156532
ABaraaaap:123	ABaraaaap	123	5266	-19733	2244	2460	5266	4.6	433	280	42	299004
ABaraaaapa:173	ABaraaaapa	173	8034	-16965	3591	3993	8034	10.1	414	319	33	175534
ABaraaaapp:173	ABaraaaapp	173	7703	-17296	4250	4290	7703	6.7	398	273	31	121596
ABaraaap:80	ABaraaap	80	3661	-21338	1053	1062	3661	13.4	419	280	48	378641
ABaraaapa:119	ABaraaapa	119	4085	-20914	1044	1341	4085	6.0	449	223	41	249184
ABaraaapaa:165	ABaraaapaa	165	5952	-19047	1848	2079	5952	4.8	481	260	32	139160
ABaraaapap:165	ABaraaapap	165	4640	-20359	1234	1401	4640	4.0	455	229	34	120848
ABaraaapp:119	ABaraaapp	119	3692	-21307	1049	1111	3692	11.8	411	193	42	241584
ABaraaappa:164	ABaraaappa	164	3908	-21091	930	962	3908	4.0	441	173	36	135653
ABaraaappp:164	ABaraaappp	164	4056	-20943	877	1008	4056	5.7	399	138	35	117833
ABaraap:52	ABaraap	52	2410	-22589	82	81	2410	18.6	418	276	56	449921
ABaraapa:82	ABaraapa	82	3749	-21250	1033	1067	3749	7.7	436	210	47	368910
ABaraapaa:124	ABaraapaa	124	5696	-19303	2430	2566	5696	14.2	505	168	40	301344
ABaraapaaa:167	ABaraapaaa	167	9585	-15414	4842	5103	9585	17.0	552	169	32	151564
ABaraapaap:167	ABaraapaap	167	8066	-16933	2607	3168	8066	15.2	523	163	34	138452
ABaraapap:124	ABaraapap	124	5179	-19820	1907	2081	5179	15.8	465	150	40	251813
ABaraapapa:168	ABaraapapa	168	9156	-15843	3858	4425	9156	19.5	490	153	34	137453
ABaraapapp:168	ABaraapapp	168	7208	-17791	2405	2734	7208	12.8	476	164	33	105727
ABaraapp:82	ABaraapp	82	3434	-21565	811	837	3434	12.6	392	182	48	344666
ABaraappa:122	ABaraappa	122	3987	-21012	1024	1246	3987	25.3	473	151	41	295335
ABaraappaa:171	ABaraappaa	171	4489	-20510	1206	1304	4489	27.1	466	200	30	129661
ABaraappap:171	ABaraappap	171	3548	-21451	372	536	3548	20.1	439	157	34	121933
ABaraappp:122	ABaraappp	122	3429	-21570	836	891	3429	23.0	421	151	41	244127
ABaraapppa:174	ABaraapppa	174	3824	-21175	615	988	3824	27.1	445	173	34	146528
ABaraapppp:174	ABaraapppp	174	3725	-21274	795	856	3725	24.5	394	139	33	106416
ABarap:29	ABarap	29	2275	-22724	-138	-138	2275	8.0	313	323	65	547559
ABarapa:53	ABarapa	53	2332	-22667	-53	-53	2332	4.4	388	307	57	456054
ABarapaa:80	ABarapaa	80	2836	-22163	244	289	2836	4.1	391	266	48	377241
ABarapaaa:121	ABarapaaa	121	6702	-18297	3354	3425	6702	6.5	447	155	41	240940
ABarapaaaa:173	ABarapaaaa	173	11171	-13828	5824	6057	11171	11.1	462	135	33	127699
ABarapaaap:173	ABarapaaap	173	9858	-15142	4924	5092	9858	15.2	426	120	33	99830
ABarapaap:121	ABarapaap	121	6351	-18648	2995	3093	6351	10.7	400	128	41	258956
ABarapaapa:170	ABarapaapa	170	11712	-13287	5883	6244	11712	18.7	408	92	33	117091
ABarapaapp:170	ABarapaapp	170	12792	-12207	6153	6480	12792	18.4	371	100	30	99373
ABarapap:80	ABarapap	80	2606	-22393	144	150	2606	10.8	335	225	49	358156
ABarapapa:120	ABarapapa	120	5029	-19970	1920	2064	5029	17.9	368	111	42	297739
ABarapapaa:175	ABarapapaa	175	9106	-15894	3977	4307	9106	24.8	391	90	35	162136
ABarapapap:175	ABarapapap	175	8663	-16336	4773	4950	8663	28.6	340	83	32	137437
ABarapapp:120	ABarapapp	120	4386	-20613	1668	1713	4386	15.8	325	139	43	289109
ABarapappa:171	ABarapappa	171	7567	-17432	2456	2846	7567	20.2	344	80	32	127624
ABarapappp:171	ABarapappp	171	6544	-18455	3235	3344	6544	18.0	293	93	36	162433
ABarapp:53	ABarapp	53	2337	-22662	-35	-35	2337	7.6	290	301	56	410999
ABarappa:81	ABarappa	81	2535	-22464	119	124	2535	13.8	265	219	50	362711
ABarappaa:120	ABarappaa	120	2737	-22262	345	410	2737	11.5	287	130	42	282663
ABarappaaa:170	ABarappaaa	170	3994	-21005	712	1029	3994	12.0	288	104	35	142267
ABarappaap:170	ABarappaap	170	3338	-21661	968	997	3338	17.4	237	112	35	143907
ABarappap:120	ABarappap	120	2767	-22232	545	561	2767	17.3	242	141	42	278744
ABarappapa:171	ABarappapa	171	3093	-21906	781	825	3093	17.7	214	141	35	133552
ABarappapp:171	ABarappapp	171	3170	-21829	839	856	3170	21.3	173	158	34	133706
ABarappp:81	ABarappp	81	2654	-22345	190	193	2654	6.3	294	279	50	407226
ABarapppa:120	ABarapppa	120	5460	-19539	2491	2569	5460	4.9	362	154	42	223008
ABarapppaa:174	ABarapppaa	174	11933	-13066	6456	6682	11933	12.1	339	107	33	116397
ABarapppap:174	ABarapppap	174	10789	-14211	5148	5799	10789	9.1	372	107	34	118092
ABarapppp:120	ABarapppp	120	4684	-20315	2078	2149	4684	4.8	310	173	44	270367
ABarappppa:168	ABarappppa	168	8530	-16470	5150	5248	8530	4.1	330	158	39	138989
ABarappppp:168	ABarappppp	168	10836	-14163	6996	7100	10836	10.1	295	150	34	112859
ABarp:14	ABarp	14	2210	-22789	-178	-178	2210	35.1	442	346	67	744505
ABarpa:29	ABarpa	29	2234	-22765	-91	-90	2234	40.8	483	327	61	512142
ABarpaa:51	ABarpaa	51	2424	-22575	108	106	2424	35.2	511	344	53	500046
ABarpaaa:80	ABarpaaa	80	3081	-21918	591	604	3081	29.5	480	310	46	408411
ABarpaaaa:112	ABarpaaaa	112	3340	-21659	819	857	3340	28.6	544	294	39	297979
ABarpaaaaa:154	ABarpaaaaa	154	3201	-21798	472	563	3201	22.8	578	237	34	208744
ABarpaaaap:154	ABarpaaaap	154	3389	-21610	431	517	3389	24.8	543	239	31	141506
ABarpaaap:112	ABarpaaap	112	3272	-21727	812	838	3272	33.8	491	284	39	241820
ABarpaaapa:154	ABarpaaapa	154	3585	-21414	930	965	3585	32.6	544	246	31	149862
ABarpaaapp:154	ABarpaaapp	154	3870	-21129	378	665	3870	30.5	510	269	33	160027
ABarpaap:80	ABarpaap	80	3388	-21611	883	884	3388	34.3	545	334	44	408533
ABarpaapa:114	ABarpaapa	114	3386	-21613	772	870	3386	24.2	572	198	39	324502
ABarpaapaa:161	ABarpaapaa	161	3316	-21683	595	718	3316	27.3	574	170	33	177850
ABarpaapap:161	ABarpaapap	161	3719	-21280	-219	290	3719	26.3	546	172	32	150289
ABarpaapp:114	ABarpaapp	114	3556	-21443	1007	1069	3556	22.4	579	279	40	372827
ABarpaappa:164	ABarpaappa	164	3496	-21503	742	923	3496	17.4	576	250	31	176142
ABarpaappp:164	ABarpaappp	164	4079	-20920	69	491	4079	18.2	541	258	32	177606
ABarpap:51	ABarpap	51	2344	-22655	76	75	2344	47.0	447	308	54	373611
ABarpapa:79	ABarpapa	79	3049	-21950	626	630	3049	44.3	500	313	45	361099
ABarpapaa:112	ABarpapaa	112	3324	-21675	896	943	3324	33.9	600	281	40	361394
ABarpapaaa:159	ABarpapaaa	159	3506	-21493	855	1024	3506	28.7	614	255	32	172981
ABarpapaap:159	ABarpapaap	159	3258	-21741	503	607	3258	30.0	581	263	32	169906
ABarpapap:112	ABarpapap	112	3297	-21703	869	909	3297	41.3	548	302	38	261176
ABarpapapa:157	ABarpapapa	157	3416	-21583	831	908	3416	32.1	576	315	32	177479
ABarpapapp:157	ABarpapapp	157	3262	-21737	636	742	3262	38.0	558	276	34	175190
ABarpapp:79	ABarpapp	79	2829	-22170	438	439	2829	48.6	423	313	47	335695
ABarpappa:111	ABarpappa	111	3034	-21965	654	697	3034	44.0	499	325	42	290658
ABarpappaa:151	ABarpappaa	151	3143	-21856	687	765	3143	36.9	543	332	34	186478
ABarpappap:151	ABarpappap	151	3150	-21849	606	661	3150	35.8	515	318	33	160188
ABarpappp:111	ABarpappp	111	2865	-22134	582	594	2865	41.6	443	314	42	261487
ABarpapppa:150	ABarpapppa	150	3200	-21800	505	540	3200	33.7	476	305	34	177956
ABarpapppp:150	ABarpapppp	150	3088	-21911	429	529	3088	36.3	446	276	33	154363
ABarpp:29	ABarpp	29	2201	-22798	-145	-145	2201	33.6	405	370	61	574434
ABarppa:51	ABarppa	51	2323	-22676	-16	-17	2323	31.3	448	376	52	560498
ABarppaa:82	ABarppaa	82	2886	-22113	426	457	2886	34.7	515	352	43	462396
ABarppaaa:124	ABarppaaa	124	3043	-21956	640	700	3043	24.6	576	307	38	373684
ABarppaaaa:171	ABarppaaaa	171	3292	-21707	723	789	3292	24.0	589	295	30	165398
ABarppaaap:171	ABarppaaap	171	3553	-21446	713	808	3553	20.6	561	297	31	165868
ABarppaap:124	ABarppaap	124	2958	-22041	550	609	2958	30.2	557	336	38	349971
ABarppaapa:172	ABarppaapa	172	4178	-20821	1473	1529	4178	27.5	560	324	30	168835
ABarppaapp:172	ABarppaapp	172	4462	-20538	1074	1488	4462	22.7	529	330	30	154850
ABarppap:82	ABarppap	82	2700	-22299	236	251	2700	32.6	445	354	45	461916
ABarppapa:118	ABarppapa	118	2931	-22068	524	561	2931	32.4	525	329	37	317735
ABarppapaa:165	ABarppapaa	165	3440	-21559	766	810	3440	31.6	552	292	30	161129
ABarppapap:165	ABarppapap	165	3640	-21359	118	401	3640	24.0	532	284	33	206862
ABarppapp:118	ABarppapp	118	2670	-22329	308	334	2670	32.0	479	341	40	346318
ABarppappa:162	ABarppappa	162	3137	-21862	567	646	3137	29.2	528	330	32	195589
ABarppappp:162	ABarppappp	162	3444	-21555	247	284	3444	25.2	499	324	33	168181
ABarppp:51	ABarppp	51	2284	-22715	10	10	2284	44.2	366	342	53	419473
ABarpppa:82	ABarpppa	82	2635	-22364	264	279	2635	40.3	366	343	45	405062
ABarpppaa:116	ABarpppaa	116	2739	-22260	319	344	2739	28.3	447	339	38	310077
ABarpppaaa:162	ABarpppaaa	162	2963	-22036	127	111	2963	29.1	464	345	32	184911
ABarpppaap:162	ABarpppaap	162	3098	-21901	175	182	3098	25.1	446	355	31	206451
ABarpppap:116	ABarpppap	116	2550	-22449	220	244	2550	25.8	410	330	38	269335
ABarpppapa:161	ABarpppapa	161	2862	-22137	31	113	2862	30.9	435	321	33	187304
ABarpppapp:161	ABarpppapp	161	2624	-22375	4	59	2624	26.2	412	339	33	187574
ABarpppp:82	ABarpppp	82	2790	-22209	299	326	2790	32.9	419	367	46	554943
ABarppppa:119	ABarppppa	119	2824	-22175	332	400	2824	23.8	493	362	39	434233
ABarppppaa:165	ABarppppaa	165	2846	-22153	348	399	2846	26.5	500	371	32	207061
ABarppppap:165	ABarppppap	165	3241	-21758	254	271	3241	21.5	482	373	32	209088
ABarppppp:119	ABarppppp	119	2677	-22322	292	340	2677	25.7	469	368	39	387063
ABarpppppa:161	ABarpppppa	161	2647	-22352	277	310	2647	32.7	484	366	33	196774
ABarpppppp:161	ABarpppppp	161	2783	-22216	423	464	2783	28.5	456	382	32	198915
ABp:1	ABp	1	2271	-22729	-190	-190	2271	32.0	280	160	66	430165
ABpl:2	ABpl	2	2189	-22810	-208	-208	2189	40.6	329	171	74	957967
ABpla:14	ABpla	14	2298	-22701	-133	-133	2298	9.1	428	206	72	759227
ABplaa:28	ABplaa	28	2231	-22768	-154	-155	2231	10.1	484	185	64	695279
ABplaaa:51	ABplaaa	51	2362	-22637	17	16	2362	10.5	520	194	56	593411
ABplaaaa:78	ABplaaaa	78	3207	-21792	726	734	3207	22.9	544	167	46	518134
ABplaaaaa:113	ABplaaaaa	113	3471	-21528	986	1056	3471	36.5	537	175	39	344560
ABplaaaaaa:156	ABplaaaaaa	156	3497	-21502	910	993	3497	42.6	545	204	33	210972
ABplaaaaap:156	ABplaaaaap	156	3521	-21478	884	1009	3521	44.6	521	181	33	182734
ABplaaaap:113	ABplaaaap	113	3510	-21489	912	1018	3510	32.4	509	153	41	406620
ABplaaaapa:158	ABplaaaapa	158	3751	-21249	1011	1103	3751	40.0	487	186	33	206215
ABplaaaapp:158	ABplaaaapp	158	3521	-21478	720	824	3521	38.3	460	172	33	182732
ABplaaap:78	ABplaaap	78	3258	-21741	683	694	3258	19.3	488	150	47	492970
ABplaaapa:113	ABplaaapa	113	3466	-21533	857	934	3466	32.2	468	144	39	327895
ABplaaapaa:156	ABplaaapaa	156	3543	-21456	844	897	3543	37.7	448	216	32	169676
ABplaaapap:156	ABplaaapap	156	3277	-21722	723	822	3277	37.1	421	198	33	170230
ABplaaapp:113	ABplaaapp	113	3359	-21640	786	867	3359	32.3	433	119	42	377836
ABplaaappa:155	ABplaaappa	155	3517	-21482	657	850	3517	41.2	416	164	34	189905
ABplaaappp:155	ABplaaappp	155	3183	-21816	500	627	3183	39.2	389	139	36	195703
ABplaap:51	ABplaap	51	2370	-22629	60	60	2370	23.7	450	151	56	551563
ABplaapa:78	ABplaapa	78	3271	-21728	762	768	3271	34.7	500	133	46	469725
ABplaapaa:113	ABplaapaa	113	3511	-21488	947	1027	3511	40.0	511	135	39	327297
ABplaapaaa:156	ABplaapaaa	156	3297	-21702	743	848	3297	45.1	505	150	32	158246
ABplaapaap:156	ABplaapaap	156	3331	-21668	696	806	3331	42.6	483	130	33	160851
ABplaapap:113	ABplaapap	113	3301	-21698	677	781	3301	43.5	470	129	40	297634
ABplaapapa:155	ABplaapapa	155	3070	-21929	517	579	3070	51.5	473	166	34	151049
ABplaapapp:155	ABplaapapp	155	3203	-21796	585	643	3203	48.7	454	148	32	144803
ABplaapp:78	ABplaapp	78	3064	-21935	550	572	3064	29.9	443	116	46	455199
ABplaappa:111	ABplaappa	111	3232	-21767	685	773	3232	45.2	436	110	40	290610
ABplaappaa:155	ABplaappaa	155	3428	-21571	883	937	3428	44.3	460	110	31	149658
ABplaappap:155	ABplaappap	155	3139	-21860	594	674	3139	49.7	423	120	36	172445
ABplaappp:111	ABplaappp	111	3347	-21652	739	848	3347	40.0	401	96	40	315085
ABplaapppa:152	ABplaapppa	152	3257	-21742	684	805	3257	43.6	427	111	35	203192
ABplaapppp:152	ABplaapppp	152	3317	-21682	812	873	3317	46.6	388	100	34	172542
ABplap:28	ABplap	28	2278	-22721	-83	-83	2278	6.6	379	173	66	512272
ABplapa:51	ABplapa	51	2409	-22590	74	76	2409	4.2	435	189	56	393262
ABplapaa:79	ABplapaa	79	3358	-21641	772	792	3358	10.6	448	142	47	471159
ABplapaaa:114	ABplapaaa	114	3492	-21507	968	1028	3492	27.2	439	102	40	333741
ABplapaaaa:162	ABplapaaaa	162	4132	-20867	966	1130	4132	34.5	463	138	32	173593
ABplapaaap:162	ABplapaaap	162	3580	-21419	834	944	3580	34.4	428	128	32	154744
ABplapaap:114	ABplapaap	114	3498	-21501	943	1021	3498	27.6	393	90	40	337031
ABplapaapa:160	ABplapaapa	160	3672	-21328	680	789	3672	30.1	405	111	36	211772
ABplapaapp:160	ABplapaapp	160	3676	-21323	777	920	3676	33.0	387	104	35	267273
ABplapap:79	ABplapap	79	3134	-21865	627	640	3134	14.3	396	132	48	437348
ABplapapa:111	ABplapapa	111	3371	-21628	818	891	3371	33.9	373	111	41	306160
ABplapapaa:157	ABplapapaa	157	3476	-21523	806	928	3476	39.8	393	86	34	187870
ABplapapap:157	ABplapapap	157	3347	-21652	468	649	3347	40.5	362	103	33	169159
ABplapapp:111	ABplapapp	111	3390	-21609	870	954	3390	31.4	345	71	41	344364
ABplapappa:157	ABplapappa	157	3874	-21125	936	1014	3874	34.5	357	82	33	197722
ABplapappp:157	ABplapappp	157	2972	-22027	458	518	2972	36.4	322	105	34	157432
ABplapp:51	ABplapp	51	2364	-22635	54	54	2364	14.0	367	128	56	480742
ABplappa:78	ABplappa	78	3314	-21685	750	781	3314	28.5	388	95	47	466646
ABplappaa:117	ABplappaa	117	3485	-21514	1005	1061	3485	42.2	354	78	40	306009
ABplappaaa:163	ABplappaaa	163	3537	-21462	923	998	3537	43.6	347	73	30	129784
ABplappaap:163	ABplappaap	163	3399	-21600	754	836	3399	36.2	321	56	34	160685
ABplappap:117	ABplappap	117	3300	-21699	830	912	3300	36.4	305	62	40	329803
ABplappapa:160	ABplappapa	160	3572	-21427	898	1014	3572	32.4	288	50	33	176887
ABplappapp:160	ABplappapp	160	3743	-21256	999	1210	3743	30.3	254	63	34	208869
ABplappp:78	ABplappp	78	3135	-21864	659	661	3135	21.6	330	103	48	451511
ABplapppa:114	ABplapppa	114	3269	-21730	848	916	3269	31.1	286	71	41	332983
ABplapppaa:161	ABplapppaa	161	3457	-21542	884	1018	3457	35.5	238	57	35	221549
ABplapppap:161	ABplapppap	161	3236	-21763	775	836	3236	38.1	194	62	34	193157
ABplapppp:114	ABplapppp	114	3284	-21715	892	940	3284	31.0	236	65	41	338590
ABplappppa:157	ABplappppa	157	3234	-21765	745	844	3234	33.0	161	75	34	174485
ABplappppp:157	ABplappppp	157	3263	-21736	884	952	3263	30.3	197	65	35	191699
ABplp:14	ABplp	14	2222	-22777	-194	-194	2222	22.2	316	121	67	740835
ABplpa:29	ABplpa	29	2210	-22789	-121	-122	2210	31.5	341	92	61	610302
ABplpaa:52	ABplpaa	52	2563	-22436	241	241	2563	34.0	381	89	54	500643
ABplpaaa:79	ABplpaaa	79	4835	-20164	2188	2211	4835	43.8	452	130	45	355403
ABplpaaaa:115	ABplpaaaa	115	5303	-19696	2466	2591	5303	51.0	469	184	38	213012
ABplpaaaaa:157	ABplpaaaaa	157	5097	-19902	2366	2436	5097	53.8	459	244	32	117608
ABplpaaaap:157	ABplpaaaap	157	5085	-19914	1815	2073	5085	55.5	448	211	32	108984
ABplpaaap:115	ABplpaaap	115	5813	-19186	2563	2761	5813	52.9	432	165	37	189992
ABplpaaapa:158	ABplpaaapa	158	5652	-19347	2006	2384	5652	55.9	427	184	32	106391
ABplpaaapp:158	ABplpaaapp	158	5251	-19748	1757	2059	5251	54.6	403	170	32	105159
ABplpaap:79	ABplpaap	79	4373	-20626	1748	1770	4373	38.2	395	153	45	341948
ABplpaapa:113	ABplpaapa	113	5564	-19435	2782	2807	5564	43.1	430	167	38	238604
ABplpaapaa:156	ABplpaapaa	156	5698	-19301	2572	2663	5698	47.5	443	193	30	117804
ABplpaapap:156	ABplpaapap	156	5518	-19481	2257	2445	5518	47.5	413	172	32	134916
ABplpaapp:113	ABplpaapp	113	5396	-19603	2747	2789	5396	43.7	376	145	39	252849
ABplpaappa:157	ABplpaappa	157	5185	-19814	2160	2368	5185	46.2	375	158	32	131935
ABplpaappp:157	ABplpaappp	157	5314	-19685	2394	2530	5314	44.6	343	136	32	127508
ABplpap:52	ABplpap	52	2562	-22437	270	271	2562	41.7	308	103	52	416678
ABplpapa:79	ABplpapa	79	4565	-20434	1882	1909	4565	48.5	381	133	46	359698
ABplpapaa:111	ABplpapaa	111	5589	-19410	2807	2883	5589	52.5	436	223	39	237512
ABplpapaaa:155	ABplpapaaa	155	6239	-18760	3254	3369	6239	46.5	409	279	33	163152
ABplpapaap:155	ABplpapaap	155	5877	-19122	3014	3178	5877	51.0	387	265	35	169062
ABplpapap:111	ABplpapap	111	5876	-19123	2512	2775	5876	53.8	399	193	37	200449
ABplpapapa:156	ABplpapapa	156	6040	-18959	2694	2988	6040	53.4	377	214	32	120084
ABplpapapp:156	ABplpapapp	156	5767	-19232	2383	2720	5767	54.0	344	180	34	134249
ABplpapp:79	ABplpapp	79	4375	-20624	1856	1861	4375	48.5	315	136	47	356658
ABplpappa:110	ABplpappa	110	5101	-19898	2373	2524	5101	52.4	367	206	41	235794
ABplpappaa:152	ABplpappaa	152	5095	-19904	2247	2473	5095	51.2	354	234	34	137780
ABplpappap:152	ABplpappap	152	5249	-19750	2395	2618	5249	51.3	326	198	34	136865
ABplpappp:110	ABplpappp	110	5232	-19767	2637	2671	5232	51.1	323	167	40	237261
ABplpapppa:152	ABplpapppa	152	5296	-19703	2532	2596	5296	54.5	302	158	35	135261
ABplpapppp:152	ABplpapppp	152	5295	-19704	2636	2690	5295	52.0	266	133	35	143418
ABplpp:29	ABplpp	29	2224	-22775	-116	-115	2224	24.5	247	96	61	609291
ABplppa:52	ABplppa	52	2396	-22603	74	75	2396	24.3	300	76	54	557410
ABplppaa:82	ABplppaa	82	3288	-21711	663	716	3288	42.3	378	113	44	365018
ABplppaaa:119	ABplppaaa	119	3359	-21640	638	750	3359	52.8	381	139	38	206232
ABplppaaaa:164	ABplppaaaa	164	3439	-21560	342	685	3439	54.2	372	143	35	134832
ABplppaaap:164	ABplppaaap	164	4025	-20974	421	1016	4025	49.9	355	151	32	162338
ABplppaap:119	ABplppaap	119	3394	-21605	635	836	3394	51.2	337	123	38	217116
ABplppaapa:166	ABplppaapa	166	3883	-21116	967	1194	3883	52.2	333	127	30	100383
ABplppaapp:166	ABplppaapp	166	3413	-21586	571	758	3413	51.4	299	118	31	106410
ABplppap:82	ABplppap	82	3232	-21767	676	740	3232	36.9	324	99	45	377454
ABplppapa:118	ABplppapa	118	3328	-21671	886	936	3328	42.3	320	127	38	224600
ABplppapaa:162	ABplppapaa	162	4096	-20904	1459	1542	4096	43.9	302	101	35	154459
ABplppapap:162	ABplppapap	162	4584	-20415	1780	1932	4584	48.4	269	95	33	133548
ABplppapp:118	ABplppapp	118	3492	-21507	982	1117	3492	42.5	275	95	39	259640
ABplppappa:168	ABplppappa	168	4869	-20130	2077	2183	4869	42.0	269	63	31	132026
ABplppappp:168	ABplppappp	168	4560	-20439	1645	1852	4560	45.1	240	72	30	127799
ABplppp:52	ABplppp	52	2400	-22599	96	95	2400	35.3	213	86	51	445789
ABplpppa:80	ABplpppa	80	3408	-21591	841	901	3408	40.3	283	80	46	411050
ABplpppaa:115	ABplpppaa	115	4106	-20893	1651	1715	4106	47.9	264	98	42	308340
ABplpppaaa:158	ABplpppaaa	158	4236	-20763	1687	1806	4236	47.6	220	88	35	156376
ABplpppaap:158	ABplpppaap	158	4718	-20281	1984	2091	4718	46.0	183	88	31	128982
ABplpppap:115	ABplpppap	115	4866	-20133	2225	2321	4866	39.1	209	62	40	359596
ABplpppapa:164	ABplpppapa	164	5576	-19423	2628	2753	5576	35.7	108	110	30	159698
ABplpppapp:164	ABplpppapp	164	4682	-20317	1923	2028	4682	39.8	132	83	34	165512
ABplpppp:80	ABplpppp	80	3503	-21496	1042	1059	3503	43.3	228	89	45	385938
ABplppppa:114	ABplppppa	114	4297	-20702	1790	1847	4297	45.4	210	90	40	289526
ABplppppaa:158	ABplppppaa	158	4621	-20378	1735	1914	4621	46.5	148	102	34	162103
ABplppppap:158	ABplppppap	158	4538	-20461	1594	1830	4538	44.3	120	122	35	182517
ABplppppp:114	ABplppppp	114	4500	-20499	2073	2085	4500	41.4	162	82	40	331454
ABplpppppa:160	ABplpppppa	160	5048	-19951	2058	2337	5048	40.6	92	128	34	198032
ABplpppppp:160	ABplpppppp	160	4885	-20114	2077	2233	4885	36.7	82	151	34	191998
ABpr:2	ABpr	2	2223	-22776	-169	-169	2223	13.6	244	255	79	1027035
ABpra:14	ABpra	14	2227	-22772	-189	-189	2227	41.8	182	320	66	604526
ABpraa:29	ABpraa	29	2236	-22763	-110	-110	2236	47.5	221	358	60	410424
ABpraaa:51	ABpraaa	51	2380	-22619	106	105	2380	46.4	196	360	54	426282
ABpraaaa:78	ABpraaaa	78	2971	-22028	585	586	2971	43.5	191	363	45	385233
ABpraaaaa:112	ABpraaaaa	112	2933	-22066	482	537	2933	33.2	245	359	40	302827
ABpraaaaaa:160	ABpraaaaaa	160	3210	-21789	83	263	3210	31.5	274	364	33	203197
ABpraaaaap:160	ABpraaaaap	160	3155	-21844	223	407	3155	31.8	233	365	35	211550
ABpraaaap:112	ABpraaaap	112	2950	-22049	538	581	2950	30.6	187	361	39	302955
ABpraaaapa:164	ABpraaaapa	164	2990	-22009	406	517	2990	29.2	172	383	35	239301
ABpraaaapp:164	ABpraaaapp	164	2898	-22101	538	583	2898	30.2	134	366	36	266352
ABpraaap:78	ABpraaap	78	3000	-22000	596	606	3000	45.5	253	381	46	419871
ABpraaapa:113	ABpraaapa	113	3124	-21875	690	742	3124	39.4	332	364	39	342352
ABpraaapaa:162	ABpraaapaa	162	3511	-21488	951	1040	3511	39.6	377	352	32	199213
ABpraaapap:162	ABpraaapap	162	3492	-21507	877	959	3492	36.1	348	339	32	191315
ABpraaapp:113	ABpraaapp	113	3248	-21751	618	742	3248	33.9	298	360	39	340016
ABpraaappa:169	ABpraaappa	169	3578	-21421	375	732	3578	34.5	327	370	29	162388
ABpraaappp:169	ABpraaappp	169	4932	-20067	1312	1780	4932	34.2	293	361	34	249769
ABpraap:51	ABpraap	51	2410	-22589	89	88	2410	37.1	259	408	52	476384
ABpraapa:78	ABpraapa	78	2901	-22098	456	474	2901	32.1	246	371	44	387264
ABpraapaa:115	ABpraapaa	115	3279	-21720	694	765	3279	24.1	274	375	37	323157
ABpraapaaa:169	ABpraapaaa	169	3580	-21419	828	953	3580	24.5	287	350	32	159502
ABpraapaap:169	ABpraapaap	169	4438	-20561	1588	1660	4438	22.7	255	376	29	151832
ABpraapap:115	ABpraapap	115	3161	-21838	743	791	3161	25.1	234	356	38	296648
ABpraapapa:166	ABpraapapa	166	3778	-21221	1161	1244	3778	23.9	234	342	32	150390
ABpraapapp:166	ABpraapapp	166	4284	-20715	1466	1524	4284	25.2	211	375	30	161203
ABpraapp:78	ABpraapp	78	3168	-21831	706	712	3168	28.5	291	417	44	493475
ABpraappa:116	ABpraappa	116	3013	-21986	671	685	3013	37.7	388	361	40	333824
ABpraappaa:164	ABpraappaa	164	3910	-21089	1186	1317	3910	37.2	434	309	32	147284
ABpraappap:164	ABpraappap	164	3674	-21325	964	1067	3674	38.8	407	325	31	138996
ABpraappp:116	ABpraappp	116	3074	-21925	592	654	3074	34.1	319	402	36	295571
ABpraapppa:164	ABpraapppa	164	3660	-21339	568	973	3660	39.6	336	389	33	190528
ABpraapppp:164	ABpraapppp	164	3741	-21258	888	978	3741	33.5	318	407	31	157839
ABprap:29	ABprap	29	2232	-22767	-90	-90	2232	39.4	134	328	59	480179
ABprapa:51	ABprapa	51	2511	-22488	161	161	2511	32.7	170	413	51	525876
ABprapaa:81	ABprapaa	81	3297	-21702	741	780	3297	31.1	187	406	45	446797
ABprapaaa:117	ABprapaaa	117	3571	-21429	987	1092	3571	35.7	216	408	37	294044
ABprapaaaa:162	ABprapaaaa	162	4594	-20405	1589	1797	4594	39.6	209	409	34	192430
ABprapaaap:162	ABprapaaap	162	4956	-20043	1979	2266	4956	35.1	190	402	34	213808
ABprapaap:117	ABprapaap	117	3775	-21224	1244	1339	3775	35.9	174	397	38	307904
ABprapaapa:168	ABprapaapa	168	4554	-20445	1672	1958	4554	38.3	162	396	33	176355
ABprapaapp:168	ABprapaapp	168	4434	-20565	1680	1826	4434	39.6	138	370	31	159139
ABprapap:81	ABprapap	81	3575	-21424	1032	1043	3575	36.7	234	421	43	398845
ABprapapa:122	ABprapapa	122	7326	-17673	4157	4271	7326	41.2	289	384	37	277480
ABprapapp:122	ABprapapp	122	6369	-18630	3388	3484	6369	37.9	254	397	37	253648
ABprapappa:174	ABprapappa	174	10991	-14008	6520	6854	10991	38.2	258	403	31	147235
ABprapappp:174	ABprapappp	174	10085	-14914	5821	6122	10085	35.5	228	393	31	157220
ABprapp:51	ABprapp	51	2461	-22538	179	179	2461	36.1	118	332	53	460981
ABprappa:80	ABprappa	80	3151	-21848	730	736	3151	32.1	120	320	44	355443
ABprappaa:113	ABprappaa	113	2950	-22049	640	646	2950	20.6	120	289	41	312932
ABprappaaa:160	ABprappaaa	160	2897	-22102	460	533	2897	24.5	104	277	35	189630
ABprappaap:160	ABprappaap	160	3144	-21855	656	703	3144	25.8	83	246	33	149659
ABprappap:113	ABprappap	113	2906	-22093	552	612	2906	28.3	121	324	40	306319
ABprappapa:157	ABprappapa	157	2915	-22084	560	617	2915	33.5	105	334	34	202969
ABprappapp:157	ABprappapp	157	2982	-22017	496	568	2982	29.2	83	297	35	236338
ABprappp:80	ABprappp	80	3151	-21848	639	680	3151	29.2	143	378	45	444211
ABprapppa:113	ABprapppa	113	3092	-21907	780	826	3092	34.5	110	340	40	357171
ABprapppaa:161	ABprapppaa	161	3167	-21833	627	717	3167	30.7	59	270	30	173026
ABprapppap:161	ABprapppap	161	2893	-22106	411	524	2893	36.1	71	303	36	252581
ABprapppp:113	ABprapppp	113	3206	-21793	790	862	3206	35.5	143	384	40	328119
ABprappppa:157	ABprappppa	157	3011	-21988	551	680	3011	40.3	102	332	33	192166
ABprappppp:157	ABprappppp	157	2957	-22042	514	665	2957	38.5	120	363	33	182084
ABprp:14	ABprp	14	2194	-22806	-203	-203	2194	30.4	278	400	66	808999
ABprpa:29	ABprpa	29	2200	-22799	-185	-187	2200	24.0	334	403	61	672603
ABprpaa:51	ABprpaa	51	2322	-22677	4	1	2322	31.7	340	391	54	558292
ABprpaaa:80	ABprpaaa	80	3487	-21512	964	964	3487	28.6	366	401	47	595467
ABprpaaaa:118	ABprpaaaa	118	3892	-21108	1227	1329	3892	20.9	401	380	39	478524
ABprpaaaaa:165	ABprpaaaaa	165	3678	-21321	1030	1098	3678	26.3	409	392	32	240014
ABprpaaaap:165	ABprpaaaap	165	3629	-21370	821	989	3629	25.8	376	377	34	269232
ABprpaaap:118	ABprpaaap	118	3763	-21236	1201	1287	3763	27.7	387	386	39	470386
ABprpaaapa:161	ABprpaaapa	161	3565	-21434	945	986	3565	33.0	406	370	35	284806
ABprpaaapp:161	ABprpaaapp	161	3612	-21387	863	973	3612	32.2	363	376	33	245557
ABprpaap:80	ABprpaap	80	3160	-21839	741	751	3160	38.0	306	368	46	462650
ABprpaapa:114	ABprpaapa	114	3176	-21823	677	736	3176	29.0	363	351	39	322612
ABprpaapaa:154	ABprpaapaa	154	3355	-21644	726	788	3355	30.9	386	322	33	175487
ABprpaapap:154	ABprpaapap	154	3321	-21678	782	891	3321	29.1	353	324	33	180519
ABprpaapp:114	ABprpaapp	114	3333	-21666	904	953	3333	26.5	316	349	39	340290
ABprpaappa:159	ABprpaappa	159	3470	-21529	759	857	3470	25.3	343	355	32	212910
ABprpaappp:159	ABprpaappp	159	3293	-21706	690	811	3293	26.2	308	341	32	162904
ABprpap:51	ABprpap	51	2385	-22614	13	12	2385	16.8	408	387	54	661454
ABprpapa:80	ABprpapa	80	3449	-21550	844	860	3449	15.0	378	364	46	526638
ABprpapaa:115	ABprpapaa	115	3300	-21699	812	897	3300	9.7	373	329	41	365691
ABprpapaaa:159	ABprpapaaa	159	3573	-21426	917	983	3573	17.1	386	325	33	194395
ABprpapaap:159	ABprpapaap	159	3470	-21529	846	920	3470	14.5	356	332	32	189359
ABprpapap:115	ABprpapap	115	3549	-21450	1038	1104	3549	11.1	346	361	42	436984
ABprpapapa:158	ABprpapapa	158	3553	-21446	1007	1056	3553	6.6	352	349	35	265204
ABprpapapp:158	ABprpapapp	158	3771	-21229	1244	1286	3771	12.0	333	384	35	264984
ABprpapp:80	ABprpapp	80	3528	-21471	930	952	3528	17.8	430	382	46	592920
ABprpappa:117	ABprpappa	117	3663	-21336	1034	1120	3663	18.2	440	364	39	406648
ABprpappaa:162	ABprpappaa	162	3836	-21163	984	1112	3836	18.3	443	373	32	259664
ABprpappap:162	ABprpappap	162	3924	-21075	908	1021	3924	18.2	420	351	32	240633
ABprpappp:117	ABprpappp	117	3603	-21396	1091	1146	3603	11.0	402	357	41	446887
ABprpapppa:162	ABprpapppa	162	3853	-21146	977	1137	3853	12.2	417	362	34	280704
ABprpapppp:162	ABprpapppp	162	3721	-21278	989	1116	3721	10.9	383	359	33	229920
ABprpp:29	ABprpp	29	2210	-22789	-116	-116	2210	23.6	213	389	62	641646
ABprppa:53	ABprppa	53	2327	-22672	-4	-4	2327	18.4	216	369	56	579023
ABprppaa:81	ABprppaa	81	2859	-22140	427	428	2859	16.6	201	341	49	504565
ABprppaaa:116	ABprppaaa	116	2848	-22151	534	560	2848	17.4	202	369	42	399376
ABprppaaaa:157	ABprppaaaa	157	2831	-22168	502	534	2831	22.2	191	401	32	167859
ABprppaaap:157	ABprppaaap	157	2636	-22363	255	334	2636	20.2	174	364	35	205057
ABprppaap:116	ABprppaap	116	2868	-22131	558	576	2868	25.2	155	370	41	373856
ABprppaapa:157	ABprppaapa	157	2851	-22148	505	560	2851	23.2	146	358	34	199109
ABprppaapp:157	ABprppaapp	157	2684	-22315	373	412	2684	25.1	121	326	36	195826
ABprppap:81	ABprppap	81	3114	-21885	623	631	3114	20.7	245	406	46	560163
ABprppapa:118	ABprppapa	118	3647	-21352	1130	1170	3647	27.6	274	422	36	307059
ABprppapaa:170	ABprppapaa	170	3948	-21051	1026	1106	3948	30.5	284	418	30	167552
ABprppapap:170	ABprppapap	170	4161	-20838	1430	1524	4161	25.0	265	419	32	197550
ABprppapp:118	ABprppapp	118	3321	-21678	859	902	3321	25.7	230	414	38	336357
ABprppappa:164	ABprppappa	164	4092	-20907	1168	1313	4092	31.1	241	426	32	194104
ABprppappp:164	ABprppappp	164	3821	-21178	1182	1256	3821	25.2	223	416	32	169666
ABprppp:53	ABprppp	53	2382	-22617	49	49	2382	16.5	304	400	54	633616
ABprpppa:81	ABprpppa	81	3031	-21969	551	556	3031	13.2	276	354	47	498399
ABprpppaa:117	ABprpppaa	117	2976	-22023	539	610	2976	12.3	305	367	41	418156
ABprpppaaa:167	ABprpppaaa	167	2984	-22015	253	385	2984	17.6	330	360	32	184755
ABprpppaap:167	ABprpppaap	167	2926	-22073	376	429	2926	18.2	290	380	33	198435
ABprpppap:117	ABprpppap	117	2963	-22036	637	661	2963	14.2	253	374	42	445266
ABprpppapa:169	ABprpppapa	169	2948	-22051	443	510	2948	15.3	249	387	34	244669
ABprpppapp:169	ABprpppapp	169	3018	-21981	476	520	3018	18.1	210	381	34	214701
ABprpppp:81	ABprpppp	81	3138	-21861	628	645	3138	16.6	323	396	45	544904
ABprppppa:121	ABprppppa	121	3234	-21765	812	846	3234	22.7	318	408	37	358208
ABprppppaa:170	ABprppppaa	170	3516	-21483	920	988	3516	24.5	342	414	31	163911
ABprppppap:170	ABprppppap	170	3403	-21597	777	855	3403	24.6	311	403	32	182180
ABprppppp:121	ABprppppp	121	3216	-21783	714	784	3216	18.9	354	395	39	395167
ABprpppppa:172	ABprpppppa	172	3567	-21432	897	1025	3567	18.3	397	391	34	253029
ABprpppppp:172	ABprpppppp	172	3855	-21144	1038	1134	3855	20.2	358	380	31	186091
EMS:1	EMS	1	2166	-22833	-247	-247	2166	28.5	259	386	79	1433241
MS:5	MS	5	2215	-22784	-196	-196	2215	35.0	332	336	73	1061968
MSa:19	MSa	19	2207	-22792	-99	-99	2207	42.3	395	230	71	738070
MSaa:50	MSaa	50	2180	-22819	-89	-89	2180	39.5	406	250	63	534815
MSaaa:91	MSaaa	91	2175	-22824	-81	-73	2175	33.5	426	255	53	309921
MSaaaa:151	MSaaaa	151	2141	-22858	-210	-109	2141	27.1	416	259	41	140051
MSaaap:151	MSaaap	151	2097	-22902	22	22	2097	27.1	367	230	42	114837
MSaap:91	MSaap	91	2175	-22824	-48	-51	2175	36.5	362	281	52	260635
MSaapa:144	MSaapa	144	2062	-22937	-33	-34	2062	16.7	365	254	42	134223
MSaapp:144	MSaapp	144	2046	-22953	-29	-24	2046	26.0	325	244	42	110935
MSap:50	MSap	50	2185	-22814	-92	-94	2185	39.2	313	243	61	462484
MSapa:100	MSapa	100	2143	-22856	-38	-40	2143	45.2	361	277	53	297659
MSapaa:155	MSapaa	155	2138	-22861	-139	-76	2138	41.7	377	286	39	123979
MSapap:155	MSapap	155	2033	-22966	-55	-55	2033	39.2	335	251	42	125856
MSapp:100	MSapp	100	2147	-22852	-7	-10	2147	40.7	285	265	51	262892
MSappa:151	MSappa	151	2069	-22930	-5	-5	2069	29.4	297	259	42	121521
MSappp:151	MSappp	151	2071	-22928	-69	-44	2071	35.1	258	272	42	132087
MSp:19	MSp	19	2221	-22778	-109	-109	2221	37.8	288	287	71	736639
MSpa:50	MSpa	50	2184	-22815	-106	-105	2184	25.7	331	310	62	548303
MSpaa:97	MSpaa	97	2166	-22833	-13	-16	2166	24.9	304	238	54	318897
MSpaaa:158	MSpaaa	158	2560	-22439	273	280	2560	11.6	313	214	43	164071
MSpaap:158	MSpaap	158	2517	-22482	268	293	2517	16.0	263	200	44	160512
MSpap:97	MSpap	97	2157	-22842	-128	-103	2157	13.3	365	271	55	376688
MSpapa:156	MSpapa	156	2190	-22809	-62	-44	2190	11.3	391	211	39	134557
MSpapp:156	MSpapp	156	2248	-22751	-44	9	2248	10.4	350	204	42	157699
MSpp:50	MSpp	50	2203	-22796	-96	-94	2203	35.6	225	311	61	502429
MSppa:101	MSppa	101	2126	-22873	-45	-44	2126	23.9	249	244	53	274772
MSppaa:158	MSppaa	158	2165	-22834	30	45	2165	23.3	254	224	43	135578
MSppap:158	MSppap	158	2201	-22798	51	61	2201	24.4	202	198	40	105087
MSppp:101	MSppp	101	2212	-22787	36	38	2212	40.1	207	255	53	279278
MSpppa:161	MSpppa	161	3126	-21873	788	839	3126	40.6	183	224	39	110726
MSpppp:161	MSpppp	161	2967	-22032	734	752	2967	40.4	244	251	39	100414
E:5	E	5	2214	-22785	-230	-230	2214	37.8	182	261	72	846096
Ea:20	Ea	20	2223	-22776	-114	-114	2223	39.4	267	172	67	629195
Eal:54	Eal	54	2240	-22759	-71	-74	2240	25.1	297	172	60	386189
Eala:99	Eala	99	2229	-22770	-5	-5	2229	33.1	358	186	49	183731
Ealaa:155	Ealaa	155	2199	-22800	3	7	2199	33.2	375	183	36	59413
Ealap:155	Ealap	155	2198	-22801	18	33	2198	27.9	321	177	37	66839
Ealp:99	Ealp	99	2178	-22821	-12	-12	2178	37.2	290	186	48	152449
Ealpa:156	Ealpa	156	2256	-22744	132	134	2256	35.6	322	188	39	78694
Ealpp:156	Ealpp	156	2173	-22826	47	49	2173	33.6	266	185	39	65754
Ear:54	Ear	54	2205	-22795	-72	-78	2205	41.6	253	201	57	343988
Eara:98	Eara	98	2187	-22812	-88	-101	2187	49.5	294	267	51	206295
Earaa:156	Earaa	156	2176	-22823	19	40	2176	43.7	336	323	36	84843
Earap:156	Earap	156	2065	-22934	-18	-2	2065	42.4	286	274	38	77728
Earp:98	Earp	98	2209	-22790	-123	-134	2209	54.0	242	283	51	176934
Earpa:157	Earpa	157	2129	-22871	57	61	2129	50.4	330	282	39	73418
Earpp:157	Earpp	157	2096	-22903	-14	-11	2096	52.3	264	283	38	65439
Ep:20	Ep	20	2234	-22765	-128	-132	2234	37.0	165	189	68	685075
Epl:56	Epl	56	2241	-22758	-80	-82	2241	37.0	168	243	59	374415
Epla:105	Epla	105	2208	-22791	3	3	2208	50.3	214	231	49	164591
Eplaa:167	Eplaa	167	2251	-22748	88	100	2251	52.3	283	236	36	56454
Eplap:167	Eplap	167	2683	-22316	319	352	2683	54.5	204	218	36	54977
Eplp:105	Eplp	105	2295	-22704	99	98	2295	47.7	147	223	49	171947
Eplpa:168	Eplpa	168	2789	-22210	431	462	2789	52.1	196	227	36	54229
Eplpp:168	Eplpp	168	3537	-21462	582	743	3537	47.9	123	239	38	77259
Epr:56	Epr	56	2245	-22754	-87	-88	2245	30.4	208	158	58	349148
Epra:101	Epra	101	2158	-22841	-5	-2	2158	44.9	250	182	49	160626
Epraa:160	Epraa	160	2264	-22735	139	141	2264	42.5	290	210	36	59349
Eprap:160	Eprap	160	2295	-22704	87	126	2295	41.8	225	175	37	60246
Eprp:101	Eprp	101	2498	-22501	285	284	2498	44.8	183	161	49	166739
Eprpa:166	Eprpa	166	4446	-20554	1764	1786	4446	49.7	207	170	35	52224
Eprpp:166	Eprpp	166	4786	-20213	2186	2235	4786	47.9	147	180	38	67470
P2:1	P2	1	2187	-22812	-257	-257	2187	34.7	120	247	87	1567448
C:8	C	8	2291	-22708	-162	-162	2291	21.0	203	217	72	784028
Ca:23	Ca	23	2241	-22758	-155	-156	2241	11.0	268	225	68	457341
Caa:43	Caa	43	2286	-22713	-100	-101	2286	5.8	311	201	59	281982
Caaa:70	Caaa	70	2287	-22712	-93	-91	2287	11.7	306	156	50	220764
Caaaa:107	Caaaa	107	2183	-22816	-55	-37	2183	25.3	257	114	41	171596
Caaaaa:151	Caaaaa	151	2218	-22781	-35	14	2218	26.6	228	104	32	79909
Caaaap:151	Caaaap	151	2094	-22905	-48	-41	2094	24.9	180	106	35	108075
Caaap:107	Caaap	107	2144	-22855	-85	-87	2144	22.4	221	108	43	181636
Caaapa:152	Caaapa	152	2177	-22822	42	41	2177	29.8	204	141	34	74858
Caaapp:152	Caaapp	152	2265	-22734	43	76	2265	25.1	164	163	36	90032
Caap:70	Caap	70	2299	-22700	-141	-142	2299	14.8	222	149	52	260477
Caapa:110	Caapa	110	2172	-22827	-46	-47	2172	25.9	159	133	45	207865
Caapaa:150	Caapaa	150	2856	-22143	553	556	2856	24.3	138	193	37	106307
Caapap:150	Caapap	150	2835	-22164	326	416	2835	29.0	101	194	37	118534
Caapp:110	Caapp	110	2189	-22810	-5	-7	2189	19.4	184	187	44	173514
Caappd:164	Caappd	164	2239	-22760	-43	-15	2239	26.1	141	237	35	87625
Caappv:164	Caappv	164	2229	-22770	84	88	2229	19.7	163	259	37	102114
Cap:43	Cap	43	2209	-22790	-168	-169	2209	12.2	224	172	59	332866
Capa:71	Capa	71	2249	-22750	-130	-127	2249	24.9	236	83	50	265257
Capaa:114	Capaa	114	2198	-22801	-28	-1	2198	34.9	200	99	39	142135
Capaaa:168	Capaaa	168	2116	-22883	-13	-7	2116	38.6	232	112	34	76104
Capaap:168	Capaap	168	2166	-22834	63	60	2166	37.8	180	121	33	82352
Capap:114	Capap	114	2149	-22850	-53	-36	2149	33.2	145	110	42	174796
Capapa:166	Capapa	166	2167	-22832	-49	-35	2167	36.6	148	133	35	94411
Capapp:166	Capapp	166	2260	-22739	-138	-39	2260	35.6	119	168	31	68527
Capp:71	Capp	71	2255	-22744	-75	-76	2255	29.4	146	112	50	256016
Cappa:112	Cappa	112	2425	-22574	213	228	2425	39.4	137	141	42	154201
Cappaa:161	Cappaa	161	3117	-21882	707	738	3117	35.1	148	208	35	77023
Cappap:161	Cappap	161	3163	-21836	412	538	3163	39.0	111	216	36	89631
Cappp:112	Cappp	112	2669	-22330	408	425	2669	35.2	98	147	43	181886
Capppa:166	Capppa	166	4186	-20813	1499	1550	4186	44.4	89	192	37	107709
Capppp:166	Capppp	166	4980	-20019	1539	1925	4980	34.6	60	189	34	96535
Cp:23	Cp	23	2238	-22761	-181	-181	2238	20.1	159	242	69	577455
Cpa:43	Cpa	43	2235	-22764	-149	-149	2235	14.4	171	281	60	407359
Cpaa:72	Cpaa	72	2268	-22731	-118	-119	2268	24.4	118	212	52	326189
Cpaaa:109	Cpaaa	109	2203	-22796	11	9	2203	16.7	186	251	44	240403
Cpaaaa:162	Cpaaaa	162	2479	-22520	254	262	2479	12.1	233	321	38	170019
Cpaaap:162	Cpaaap	162	2335	-22664	104	124	2335	13.6	201	296	37	145095
Cpaap:109	Cpaap	109	2218	-22781	41	42	2218	26.6	168	225	44	221061
Cpaapa:161	Cpaapa	161	2479	-22520	240	254	2479	20.1	266	309	36	115661
Cpaapp:161	Cpaapp	161	2478	-22521	291	292	2478	19.0	223	269	39	140949
Cpap:72	Cpap	72	2288	-22711	-132	-131	2288	15.9	171	280	52	314304
Cpapa:112	Cpapa	112	2118	-22881	-60	-63	2118	11.7	226	275	47	276776
Cpapaa:162	Cpapaa	162	2041	-22958	-77	-80	2041	7.7	304	304	37	153398
Cpapap:162	Cpapap	162	2131	-22868	-1	12	2131	8.9	262	285	38	148595
Cpapp:112	Cpapp	112	2127	-22872	-59	-54	2127	14.3	247	315	43	234182
Cpappd:158	Cpappd	158	2145	-22854	-15	5	2145	11.0	266	332	33	133208
Cpappv:158	Cpappv	158	2190	-22809	-41	-7	2190	10.1	308	339	37	208884
Cpp:43	Cpp	43	2203	-22796	-101	-101	2203	27.8	97	203	58	453854
Cppa:73	Cppa	73	2244	-22755	-90	-85	2244	30.8	78	264	49	331109
Cppaa:118	Cppaa	118	2194	-22805	31	39	2194	22.8	160	288	39	160390
Cppaaa:174	Cppaaa	174	2298	-22701	169	180	2298	20.7	171	299	31	68732
Cppaap:174	Cppaap	174	2237	-22762	-64	59	2237	24.2	206	329	31	79199
Cppap:118	Cppap	118	2206	-22793	-75	-17	2206	31.8	128	283	42	180376
Cppapa:175	Cppapa	175	2652	-22347	-129	149	2652	31.8	150	293	32	78030
Cppapp:175	Cppapp	175	2481	-22518	295	304	2481	28.8	193	324	36	108793
Cppp:73	Cppp	73	2274	-22725	-49	-51	2274	38.1	90	164	50	320480
Cpppa:117	Cpppa	117	4537	-20462	1945	2036	4537	33.9	75	208	44	257063
Cpppaa:167	Cpppaa	167	11574	-13425	7049	7338	11574	41.6	82	265	33	102203
Cpppap:167	Cpppap	167	11514	-13485	7524	7759	11514	36.3	55	227	34	113178
Cpppp:117	Cpppp	117	4697	-20302	1984	2077	4697	35.7	99	250	41	210518
Cppppa:169	Cppppa	169	10848	-14151	6210	6629	10848	42.6	110	283	33	89924
Cppppp:169	Cppppp	169	9417	-15582	6043	6074	9417	37.0	144	279	35	105222
P3:8	P3	8	2220	-22779	-262	-263	2220	33.7	82	249	64	708714
D:30	D	30	2206	-22793	-199	-200	2206	36.7	74	232	59	473085
Da:57	Da	57	2247	-22752	-91	-92	2247	47.8	115	262	53	174964
Daa:97	Daa	97	2204	-22795	-71	-71	2204	35.4	160	304	40	82007
Daaa:138	Daaa	138	2190	-22809	-220	-192	2190	41.9	229	363	33	65489
Daap:138	Daap	138	2143	-22856	-7	15	2143	26.3	218	309	32	42692
Dap:97	Dap	97	2198	-22801	-94	-95	2198	40.1	96	268	45	112186
Dapa:134	Dapa	134	2167	-22832	-35	-28	2167	40.2	189	343	36	88178
Dapp:134	Dapp	134	2125	-22874	12	21	2125	40.0	175	289	42	114878
Dp:57	Dp	57	2255	-22744	-101	-101	2255	47.5	158	138	52	161190
Dpa:97	Dpa	97	2187	-22812	-102	-101	2187	50.2	193	144	43	86662
Dpaa:139	Dpaa	139	2124	-22875	-23	-21	2124	35.7	272	122	35	73568
Dpap:139	Dpap	139	2134	-22865	4	21	2134	40.5	242	128	36	73647
Dpp:97	Dpp	97	2168	-22831	-72	-73	2168	45.4	103	175	46	127855
Dppa:135	Dppa	135	2089	-22910	-91	-57	2089	44.8	161	144	38	96339
Dppp:135	Dppp	135	2340	-22659	-73	52	2340	43.2	127	269	43	137477
P4:30	P4	30	2224	-22775	-180	-182	2224	50.0	169	201	57	276343
Z2:80	Z2	80	2135	-22864	-81	-82	2135	50.1	181	299	45	104428
Z3:80	Z3	80	2142	-22857	-79	-78	2142	48.5	253	319	43	93957
