# Supplementary material for: Quantitative Differences in Nuclear β-catenin and TCF Pattern Embryonic Cells in C. elegans
Source: PLoS Genet. 2015 Oct 21;11(10):e1005585. doi: 10.1371/journal.pgen.1005585 (PMC4619327; doi:10.1371/journal.pgen.1005585)
Supplement: S1 Data — For each cell analyzed, birth time is given in column 3 and the average nuclear reporter intensity over the lifetime of the cell (corrected for background) is given in column 7 (“blot”). For information on each embryo’s strain information and experimental conditions, refer to S2 Table. (ZIP) [file pgen.1005585.s005.zip › CAs/CA20111026_ceh-27_pop-1i_L1.csv]

cellTime	cell	time	none	global	local	blot	cross	z	x	y	size	gweight
AB:1	AB	1	1960	-23039	-218	-218	1960	34.3	248	255	88	2242486
ABa:9	ABa	9	1955	-23044	-213	-213	1955	37.9	159	222	73	1424086
ABal:20	ABal	20	2004	-22995	-214	-212	2004	41.0	103	196	75	1445053
ABala:32	ABala	32	2089	-22910	-220	-220	2089	36.2	78	250	70	1218569
ABalaa:46	ABalaa	46	2118	-22881	-252	-252	2118	27.2	79	218	62	769172
ABalaaa:68	ABalaaa	68	2180	-22819	-212	-211	2180	26.0	74	208	54	530068
ABalaaaa:95	ABalaaaa	95	2205	-22794	-96	-101	2205	27.4	59	229	46	486963
ABalaaaal:135	ABalaaaal	135	2069	-22930	-21	-21	2069	41.2	109	269	37	238045
ABalaaaala:181	ABalaaaala	181	2140	-22859	-51	-56	2140	39.2	123	282	30	117838
ABalaaaalp:181	ABalaaaalp	181	2104	-22895	-75	-78	2104	47.6	135	276	30	114279
ABalaaaar:135	ABalaaaar	135	2059	-22940	-55	-60	2059	42.4	69	268	39	282048
ABalaaaarl:180	ABalaaaarl	180	2111	-22888	-41	-48	2111	49.0	78	294	33	147210
ABalaaaarr:180	ABalaaaarr	180	2105	-22894	-93	-105	2105	53.9	97	273	30	103551
ABalaaap:95	ABalaaap	95	2188	-22811	-52	-56	2188	27.3	119	237	45	345533
ABalaaapa:135	ABalaaapa	135	2074	-22925	-45	-45	2074	34.6	174	268	39	229753
ABalaaapal:179	ABalaaapal	179	2139	-22861	-45	-52	2139	38.5	193	261	32	99274
ABalaaapar:179	ABalaaapar	179	2244	-22755	-14	-27	2244	34.1	160	272	31	116858
ABalaaapp:135	ABalaaapp	135	2101	-22898	-110	-87	2101	24.5	212	276	38	207866
ABalaaappl:181	ABalaaappl	181	2669	-22330	-91	10	2669	27.3	184	283	31	101404
ABalaaappr:181	ABalaaappr	181	2260	-22739	-283	-201	2260	28.6	211	297	30	94423
ABalaap:68	ABalaap	68	2201	-22798	-185	-185	2201	23.2	160	185	54	395201
ABalaapa:95	ABalaapa	95	2185	-22814	-119	-120	2185	23.0	149	215	45	361573
ABalaapaa:136	ABalaapaa	136	2077	-22922	-84	-82	2077	20.3	211	262	39	242113
ABalaapaaa:182	ABalaapaaa	182	2181	-22818	-382	-201	2181	19.3	183	253	32	129777
ABalaapaap:182	ABalaapaap	182	2172	-22827	-13	-15	2172	21.3	202	225	31	110652
ABalaapap:136	ABalaapap	136	2059	-22940	-43	-45	2059	23.1	213	204	40	239544
ABalaapapa:182	ABalaapapa	182	2149	-22850	-30	-36	2149	22.6	176	194	30	128928
ABalaapapp:182	ABalaapapp	182	2145	-22854	-24	-32	2145	24.2	203	178	32	118527
ABalaapp:95	ABalaapp	95	2190	-22809	-83	-85	2190	28.8	193	207	45	332129
ABalaappa:136	ABalaappa	136	2088	-22911	-12	-9	2088	29.6	195	245	38	247101
ABalaappaa:185	ABalaappaa	185	2382	-22617	-213	-144	2382	27.0	162	240	30	119108
ABalaappap:185	ABalaappap	185	2083	-22916	-92	-92	2083	29.7	187	220	33	122267
ABalaappp:136	ABalaappp	136	2085	-22914	-5	-5	2085	36.1	207	216	38	233679
ABalaapppa:180	ABalaapppa	180	2145	-22854	-1	-7	2145	34.6	162	203	34	153757
ABalaapppp:180	ABalaapppp	180	2110	-22889	-12	-14	2110	39.7	192	203	30	97299
ABalap:46	ABalap	46	2171	-22828	-162	-163	2171	44.7	90	283	62	679966
ABalapa:68	ABalapa	68	2223	-22776	-175	-175	2223	41.4	58	256	52	534206
ABalapaa:95	ABalapaa	95	2173	-22826	-91	-93	2173	39.7	61	253	45	445869
ABalapaaa:134	ABalapaaa	134	2067	-22932	-31	-35	2067	45.6	118	312	40	254159
ABalapaaaa:180	ABalapaaaa	180	2187	-22812	15	19	2187	40.6	116	332	34	142800
ABalapaaap:180	ABalapaaap	180	2155	-22844	8	-3	2155	46.0	136	349	33	138206
ABalapaap:134	ABalapaap	134	2060	-22939	-19	-22	2060	45.4	76	239	38	261990
ABalapaapa:184	ABalapaapa	184	2152	-22847	4	-16	2152	43.1	115	254	32	141353
ABalapaapp:184	ABalapaapp	184	2103	-22897	-31	-37	2103	47.2	114	237	32	121414
ABalapap:95	ABalapap	95	2159	-22840	-73	-76	2159	45.0	109	270	45	390404
ABalapapa:134	ABalapapa	134	2096	-22903	-49	-55	2096	42.4	145	351	39	254051
ABalapapaa:198	ABalapapaa	198	2077	-22922	-220	-244	2077	40.0	158	368	28	93886
ABalapapap:198	ABalapapap	198	2204	-22795	10	5	2204	47.6	196	356	30	91772
ABalapapp:134	ABalapapp	134	2071	-22928	-76	-82	2071	50.3	153	357	40	232454
ABalapappa:188	ABalapappa	188	2171	-22828	-46	-54	2171	52.1	146	369	33	111069
ABalapappp:188	ABalapappp	188	2200	-22799	-40	-43	2200	52.6	189	385	34	115333
ABalapp:68	ABalapp	68	2217	-22782	-56	-56	2217	37.8	140	236	53	412578
ABalappa:95	ABalappa	95	2193	-22806	-37	-40	2193	37.1	146	247	45	353538
ABalappaa:135	ABalappaa	135	2089	-22910	-50	-55	2089	39.6	156	291	38	226433
ABalappaaa:189	ABalappaaa	189	2340	-22659	-16	0	2340	34.9	158	321	31	133250
ABalappaap:189	ABalappaap	189	2241	-22758	-23	-25	2241	41.5	188	313	33	105848
ABalappap:135	ABalappap	135	2078	-22921	-20	-23	2078	46.2	198	299	37	208263
ABalappapa:183	ABalappapa	183	2123	-22876	-42	-51	2123	50.2	180	311	32	106005
ABalappapp:183	ABalappapp	183	2139	-22860	-43	-49	2139	50.0	217	307	30	92285
ABalappp:95	ABalappp	95	2165	-22834	-51	-53	2165	43.7	234	239	45	328251
ABalapppa:132	ABalapppa	132	2069	-22930	-83	-91	2069	54.8	272	283	39	209431
ABalapppaa:184	ABalapppaa	184	2118	-22881	-125	-130	2118	55.8	258	273	31	94721
ABalapppap:184	ABalapppap	184	2221	-22778	-27	-33	2221	54.8	304	260	32	102105
ABalapppp:132	ABalapppp	132	2086	-22913	-83	-90	2086	56.0	311	251	40	217309
ABalappppa:181	ABalappppa	181	2228	-22771	23	20	2228	56.2	322	203	33	104765
ABalappppp:181	ABalappppp	181	2057	-22942	-156	-157	2057	55.0	341	266	33	104841
ABalp:32	ABalp	32	2105	-22894	-214	-214	2105	39.0	154	124	68	948984
ABalpa:46	ABalpa	46	2131	-22868	-279	-245	2131	34.3	125	118	61	678694
ABalpaa:67	ABalpaa	67	2180	-22819	-227	-209	2180	33.7	120	118	54	487227
ABalpaaa:94	ABalpaaa	94	2232	-22767	-193	-182	2232	35.1	74	158	45	437402
ABalpaaaa:129	ABalpaaaa	129	2041	-22958	-98	-105	2041	46.8	63	205	41	335285
ABalpaaaaa:171	ABalpaaaaa	171	2076	-22923	-78	-81	2076	42.1	53	217	34	210380
ABalpaaaap:171	ABalpaaaap	171	2128	-22871	0	-15	2128	41.8	79	240	32	175391
ABalpaaap:129	ABalpaaap	129	2050	-22949	-34	-36	2050	42.4	75	197	38	288230
ABalpaaapa:174	ABalpaaapa	174	2116	-22884	-66	-81	2116	42.4	51	197	32	185937
ABalpaaapp:174	ABalpaaapp	174	2149	-22850	-69	-74	2149	34.0	47	182	36	248921
ABalpaap:94	ABalpaap	94	2210	-22789	-113	-114	2210	32.0	131	159	46	377974
ABalpaapa:126	ABalpaapa	126	2032	-22967	-92	-96	2032	35.5	51	197	42	411868
ABalpaapaa:163	ABalpaapaa	163	2154	-22845	-55	-60	2154	30.7	42	251	36	314288
ABalpaapap:163	ABalpaapap	163	2137	-22862	-84	-88	2137	26.0	59	209	37	318304
ABalpaapp:126	ABalpaapp	126	2057	-22942	-54	-55	2057	32.1	94	218	40	339853
ABalpaappa:168	ABalpaappa	168	2285	-22714	-338	-164	2285	21.4	80	235	34	245930
ABalpaappp:168	ABalpaappp	168	2270	-22729	-53	-26	2270	28.1	104	224	35	231738
ABalpap:67	ABalpap	67	2209	-22790	-134	-134	2209	27.2	213	110	56	422076
ABalpapa:93	ABalpapa	93	2299	-22700	-108	-114	2299	27.7	149	96	48	446246
ABalpapaa:125	ABalpapaa	125	2077	-22922	-40	-43	2077	28.6	86	191	40	339549
ABalpapaaa:171	ABalpapaaa	171	2133	-22866	-8	-7	2133	38.1	70	198	28	151450
ABalpapaap:171	ABalpapaap	171	2140	-22859	-29	-21	2140	36.4	93	216	33	163875
ABalpapap:125	ABalpapap	125	2090	-22909	-39	-44	2090	27.2	114	166	43	356421
ABalpapapa:169	ABalpapapa	169	2169	-22830	27	22	2169	33.0	94	175	31	175063
ABalpapapp:169	ABalpapapp	169	2098	-22901	-7	-19	2098	34.6	122	179	34	181984
ABalpapp:93	ABalpapp	93	2289	-22710	-145	-146	2289	25.3	232	98	50	407553
ABalpappa:123	ABalpappa	123	2081	-22918	-73	-75	2081	23.2	172	147	42	316983
ABalpappaa:161	ABalpappaa	161	2124	-22875	-69	-75	2124	26.2	143	221	32	158530
ABalpappap:161	ABalpappap	161	2108	-22891	-36	-43	2108	25.8	162	185	35	198458
ABalpappp:123	ABalpappp	123	2062	-22937	-43	-39	2062	26.7	213	135	43	303325
ABalpapppa:163	ABalpapppa	163	2070	-22929	-40	-47	2070	33.3	149	156	34	199315
ABalpapppp:163	ABalpapppp	163	2140	-22859	-90	-57	2140	32.3	187	141	36	183017
ABalpp:46	ABalpp	46	2193	-22806	-171	-175	2193	46.8	207	89	62	578414
ABalppa:67	ABalppa	67	2275	-22724	-178	-179	2275	44.0	164	83	53	452301
ABalppaa:95	ABalppaa	95	2315	-22684	-127	-97	2315	38.8	93	109	44	406927
ABalppaaa:132	ABalppaaa	132	2088	-22911	-49	-53	2088	37.6	76	149	38	286733
ABalppaaaa:176	ABalppaaaa	176	2196	-22803	-15	-23	2196	26.4	65	166	30	173789
ABalppaaap:176	ABalppaaap	176	2186	-22813	-18	-27	2186	24.3	92	141	31	167981
ABalppaap:132	ABalppaap	132	2115	-22884	-62	-54	2115	31.3	117	104	39	288137
ABalppaapa:175	ABalppaapa	175	2247	-22752	-7	-20	2247	24.3	120	104	31	157022
ABalppaapp:175	ABalppaapp	175	2143	-22856	-62	-67	2143	26.8	151	98	33	174412
ABalppap:95	ABalppap	95	2257	-22742	-69	-76	2257	40.0	158	99	46	378093
ABalppapa:126	ABalppapa	126	2073	-22926	-67	-72	2073	32.2	100	143	40	309468
ABalppapaa:167	ABalppapaa	167	2149	-22850	-72	-76	2149	21.0	99	186	34	206736
ABalppapap:167	ABalppapap	167	2205	-22794	-98	-114	2205	19.7	123	145	36	233924
ABalppapp:126	ABalppapp	126	2073	-22926	-63	-66	2073	27.5	136	127	42	322049
ABalppappa:164	ABalppappa	164	2136	-22863	-1	-4	2136	26.1	127	154	35	207744
ABalppappp:164	ABalppappp	164	2149	-22850	-90	-96	2149	22.3	171	126	37	208951
ABalppp:67	ABalppp	67	2227	-22772	-153	-161	2227	36.9	267	67	54	423026
ABalpppa:93	ABalpppa	93	2189	-22810	-141	-146	2189	34.8	197	120	45	338535
ABalpppaa:127	ABalpppaa	127	2078	-22921	6	5	2078	31.7	111	195	38	290270
ABalpppaaa:171	ABalpppaaa	171	2138	-22861	-2	-7	2138	40.8	82	168	31	168082
ABalpppaap:171	ABalpppaap	171	2157	-22842	33	29	2157	39.4	98	135	31	172448
ABalpppap:127	ABalpppap	127	2081	-22918	-24	-27	2081	31.4	132	159	40	330382
ABalpppapa:169	ABalpppapa	169	2090	-22909	-72	-60	2090	33.0	108	117	35	247873
ABalpppapp:169	ABalpppapp	169	2118	-22881	-104	-107	2118	39.6	106	94	34	236096
ABalpppp:93	ABalpppp	93	2257	-22742	-47	-54	2257	37.3	261	118	47	360864
ABalppppa:124	ABalppppa	124	2092	-22907	2	2	2092	33.8	180	176	39	247961
ABalppppaa:163	ABalppppaa	163	2096	-22903	-22	-31	2096	42.5	126	164	32	176336
ABalppppap:163	ABalppppap	163	2121	-22878	-20	-19	2121	41.5	152	141	35	197041
ABalppppp:124	ABalppppp	124	2063	-22936	-20	-21	2063	38.9	219	147	42	269620
ABalpppppa:162	ABalpppppa	162	2174	-22825	5	8	2174	41.5	179	128	33	170769
ABalpppppp:162	ABalpppppp	162	2127	-22872	-35	-35	2127	45.1	219	131	36	197962
ABar:20	ABar	20	2045	-22954	-246	-246	2045	34.6	208	348	77	1597998
ABara:32	ABara	32	2127	-22872	-284	-284	2127	26.3	198	335	70	996998
ABaraa:46	ABaraa	46	2149	-22850	-255	-255	2149	25.7	143	306	64	729663
ABaraaa:68	ABaraaa	68	2170	-22829	-226	-227	2170	26.6	106	310	54	572154
ABaraaaa:96	ABaraaaa	96	2221	-22778	-133	-136	2221	30.1	79	309	46	446707
ABaraaaaa:132	ABaraaaaa	132	2050	-22949	-51	-46	2050	30.5	91	290	38	289391
ABaraaaaaa:177	ABaraaaaaa	177	2088	-22912	-68	-63	2088	37.4	60	252	34	225718
ABaraaaaap:177	ABaraaaaap	177	2232	-22767	-51	-58	2232	31.8	75	258	31	165469
ABaraaaap:132	ABaraaaap	132	2112	-22887	-26	-34	2112	29.3	67	278	40	340438
ABaraaaapa:179	ABaraaaapa	179	2203	-22796	-17	-33	2203	39.1	30	244	33	215180
ABaraaaapp:179	ABaraaaapp	179	2106	-22893	-90	-101	2106	45.1	47	259	33	180178
ABaraaap:96	ABaraaap	96	2187	-22812	-86	-88	2187	35.8	132	322	46	372940
ABaraaapa:129	ABaraaapa	129	2059	-22940	-82	-86	2059	31.2	100	332	41	330549
ABaraaapaa:168	ABaraaapaa	168	2159	-22840	-53	-66	2159	37.2	55	303	33	207348
ABaraaapap:168	ABaraaapap	168	2112	-22887	-44	-52	2112	42.4	74	299	38	260988
ABaraaapp:129	ABaraaapp	129	2094	-22905	-31	-29	2094	34.0	137	339	40	302793
ABaraaappa:173	ABaraaappa	173	2173	-22826	-31	-38	2173	34.2	82	307	33	200000
ABaraaappp:173	ABaraaappp	173	2184	-22816	-63	-63	2184	34.5	111	296	35	182311
ABaraap:68	ABaraap	68	2197	-22802	-135	-136	2197	24.5	199	275	54	399287
ABaraapa:95	ABaraapa	95	2249	-22750	-167	-170	2249	22.5	140	301	48	452951
ABaraapaa:129	ABaraapaa	129	2313	-22686	69	70	2313	21.6	115	301	43	424073
ABaraapaaa:174	ABaraapaaa	174	2830	-22169	350	391	2830	26.0	68	282	35	312329
ABaraapaap:174	ABaraapaap	174	2803	-22196	168	274	2803	24.3	88	299	35	284853
ABaraapap:129	ABaraapap	129	2280	-22719	26	50	2280	25.2	158	305	41	308983
ABaraapapa:173	ABaraapapa	173	3195	-21804	198	302	3195	27.7	130	272	33	178238
ABaraapapp:173	ABaraapapp	173	2646	-22353	77	114	2646	29.4	155	306	34	169087
ABaraapp:95	ABaraapp	95	2231	-22768	-135	-136	2231	23.7	228	291	49	401977
ABaraappa:126	ABaraappa	126	3010	-21990	698	698	3010	21.2	192	316	43	343910
ABaraappaa:165	ABaraappaa	165	7474	-17525	4220	4312	7474	20.1	114	260	37	288591
ABaraappap:165	ABaraappap	165	6880	-18119	3244	3556	6880	20.3	144	288	35	227040
ABaraappp:126	ABaraappp	126	2799	-22200	564	567	2799	23.5	246	321	44	331536
ABaraapppa:165	ABaraapppa	165	6493	-18506	3351	3452	6493	21.5	178	301	37	223577
ABaraapppp:165	ABaraapppp	165	6369	-18630	3358	3332	6369	28.6	203	333	34	159362
ABarap:46	ABarap	46	2139	-22860	-233	-234	2139	26.9	233	355	61	629718
ABarapa:68	ABarapa	68	2238	-22761	-184	-184	2238	29.7	165	372	53	444040
ABarapaa:96	ABarapaa	96	2256	-22743	-118	-124	2256	28.0	134	359	44	358543
ABarapaaa:134	ABarapaaa	134	2153	-22846	-31	-41	2153	35.0	129	376	37	215196
ABarapaaaa:183	ABarapaaaa	183	2187	-22812	-74	-72	2187	31.0	86	346	32	158812
ABarapaaap:183	ABarapaaap	183	2185	-22814	-39	-40	2185	34.5	106	347	31	114033
ABarapaap:134	ABarapaap	134	2109	-22890	-65	-73	2109	32.9	171	397	39	262827
ABarapaapa:178	ABarapaapa	178	2225	-22774	-18	-27	2225	26.4	110	355	30	143550
ABarapaapp:178	ABarapaapp	178	2160	-22839	-72	-71	2160	28.4	140	365	32	130796
ABarapap:96	ABarapap	96	2266	-22733	-80	-85	2266	30.2	185	375	46	343055
ABarapapa:129	ABarapapa	129	2124	-22875	-58	-58	2124	26.2	177	372	41	269644
ABarapapaa:170	ABarapapaa	170	2244	-22755	-161	-157	2244	23.0	114	324	32	143957
ABarapapap:170	ABarapapap	170	2210	-22789	-211	-199	2210	22.3	147	334	32	125878
ABarapapp:129	ABarapapp	129	2069	-22930	-87	-72	2069	29.3	221	376	40	239339
ABarapappa:167	ABarapappa	167	2160	-22839	-170	-179	2160	23.0	167	365	34	166599
ABarapappp:167	ABarapappp	167	2245	-22754	-285	-172	2245	23.8	198	386	33	143025
ABarapp:68	ABarapp	68	2194	-22805	-139	-145	2194	24.6	261	323	54	339158
ABarappa:95	ABarappa	95	2188	-22811	-87	-91	2188	32.5	208	334	45	309102
ABarappaa:131	ABarappaa	131	2113	-22886	-28	-34	2113	37.1	160	361	38	236712
ABarappaaa:177	ABarappaaa	177	2214	-22785	-10	-17	2214	35.4	123	382	31	144089
ABarappaap:177	ABarappaap	177	2227	-22772	-37	-53	2227	39.2	141	394	33	159219
ABarappap:131	ABarappap	131	2070	-22929	-50	-53	2070	38.9	198	371	39	223862
ABarappapa:172	ABarappapa	172	2170	-22829	-64	-80	2170	32.6	161	384	34	172880
ABarappapp:172	ABarappapp	172	2218	-22781	-27	-40	2218	38.7	175	403	35	161120
ABarappp:95	ABarappp	95	2229	-22770	-39	-43	2229	31.8	268	320	46	287450
ABarapppa:128	ABarapppa	128	2070	-22929	-18	-19	2070	38.0	220	324	39	223206
ABarapppaa:170	ABarapppaa	170	2261	-22738	-171	-135	2261	32.1	190	369	32	129249
ABarapppap:170	ABarapppap	170	2296	-22703	-44	-21	2296	37.5	217	364	31	116091
ABarapppp:128	ABarapppp	128	2077	-22922	-43	-29	2077	40.3	263	352	41	240382
ABarappppa:166	ABarappppa	166	2246	-22753	-39	-36	2246	38.4	211	410	33	143041
ABarappppp:166	ABarappppp	166	2252	-22747	-41	-23	2252	40.4	248	393	34	145503
ABarp:32	ABarp	32	2139	-22860	-122	-122	2139	46.5	279	349	70	855189
ABarpa:46	ABarpa	46	2147	-22852	-152	-152	2147	47.9	202	367	62	639579
ABarpaa:69	ABarpaa	69	2176	-22823	-169	-169	2176	45.9	118	330	54	476996
ABarpaaa:94	ABarpaaa	94	2188	-22811	-125	-129	2188	49.5	87	286	46	387991
ABarpaaaa:134	ABarpaaaa	134	2062	-22937	-85	-96	2062	53.0	92	255	41	258207
ABarpaaaaa:178	ABarpaaaaa	178	2096	-22903	-52	-53	2096	52.0	77	234	34	144197
ABarpaaaap:178	ABarpaaaap	178	2122	-22877	-92	-97	2122	55.1	121	242	31	98967
ABarpaaap:134	ABarpaaap	134	2079	-22920	-35	-43	2079	52.4	138	241	39	234896
ABarpaaapa:180	ABarpaaapa	180	2196	-22803	30	26	2196	40.2	134	217	31	117808
ABarpaaapp:180	ABarpaaapp	180	2190	-22809	67	70	2190	48.1	148	217	30	109929
ABarpaap:94	ABarpaap	94	2186	-22813	-107	-112	2186	53.0	162	276	46	327752
ABarpaapa:130	ABarpaapa	130	2071	-22929	-7	-10	2071	47.3	153	248	39	233107
ABarpaapaa:177	ABarpaapaa	177	2132	-22867	-45	-48	2132	41.0	151	256	30	111063
ABarpaapap:177	ABarpaapap	177	2148	-22851	-6	-8	2148	50.2	162	257	32	94210
ABarpaapp:130	ABarpaapp	130	2058	-22941	-23	-25	2058	52.9	210	211	38	198611
ABarpaappa:177	ABarpaappa	177	2134	-22865	-98	-106	2134	55.5	233	220	33	97663
ABarpaappp:177	ABarpaappp	177	2113	-22886	-42	-43	2113	54.2	271	216	32	83231
ABarpap:69	ABarpap	69	2166	-22833	-79	-81	2166	43.0	208	307	53	384783
ABarpapa:94	ABarpapa	94	2178	-22821	-32	-31	2178	44.1	177	288	45	334585
ABarpapaa:132	ABarpapaa	132	2091	-22908	-41	-57	2091	54.9	175	247	39	202703
ABarpapaaa:174	ABarpapaaa	174	2193	-22806	-12	-12	2193	54.7	110	201	31	100810
ABarpapaap:174	ABarpapaap	174	2126	-22873	-70	-71	2126	55.4	146	210	31	89031
ABarpapap:132	ABarpapap	132	2056	-22943	-36	-39	2056	51.5	210	246	39	199126
ABarpapapa:174	ABarpapapa	174	2173	-22826	-32	-36	2173	56.1	182	212	33	95079
ABarpapapp:174	ABarpapapp	174	2170	-22829	-46	-51	2170	54.8	202	256	33	101130
ABarpapp:94	ABarpapp	94	2178	-22821	-40	-45	2178	46.5	233	263	45	312181
ABarpappa:132	ABarpappa	132	2075	-22924	-4	-7	2075	42.8	185	218	38	227611
ABarpappaa:178	ABarpappaa	178	2242	-22757	121	114	2242	41.0	160	187	30	122252
ABarpappap:178	ABarpappap	178	2144	-22855	15	16	2144	47.0	192	200	32	103458
ABarpappp:132	ABarpappp	132	2086	-22913	19	16	2086	47.3	231	222	40	218442
ABarpapppa:172	ABarpapppa	172	2135	-22864	-17	-14	2135	47.3	208	251	34	125035
ABarpapppp:172	ABarpapppp	172	2104	-22895	-44	-55	2104	49.8	239	247	34	116249
ABarpp:46	ABarpp	46	2157	-22842	-182	-182	2157	50.0	330	363	62	557749
ABarppa:70	ABarppa	70	2215	-22784	-226	-228	2215	52.3	213	371	53	404775
ABarppaa:95	ABarppaa	95	2198	-22801	-125	-130	2198	51.1	136	340	46	355978
ABarppaaa:134	ABarppaaa	134	2095	-22904	-83	-95	2095	52.1	107	328	40	256516
ABarppaaaa:184	ABarppaaaa	184	2198	-22801	-31	-43	2198	47.5	90	340	29	103062
ABarppaaap:184	ABarppaaap	184	2096	-22903	-91	-98	2096	51.6	116	323	34	112752
ABarppaap:134	ABarppaap	134	2116	-22883	-73	-87	2116	55.4	160	329	40	216408
ABarppaapa:180	ABarppaapa	180	2079	-22920	-152	-166	2079	54.7	146	300	34	104318
ABarppaapp:180	ABarppaapp	180	2204	-22795	-37	-40	2204	56.0	195	337	31	90218
ABarppap:95	ABarppap	95	2234	-22765	-104	-109	2234	53.3	202	342	47	347933
ABarppapa:135	ABarppapa	135	2084	-22915	-33	-36	2084	51.7	197	355	40	222712
ABarppapaa:185	ABarppapaa	185	2089	-22910	-173	-174	2089	47.0	201	406	34	138739
ABarppapap:185	ABarppapap	185	2110	-22890	-62	-55	2110	51.5	232	352	32	92888
ABarppapp:135	ABarppapp	135	2117	-22882	-104	-114	2117	55.3	235	373	40	214349
ABarppappa:188	ABarppappa	188	2171	-22828	-30	-32	2171	52.6	251	407	33	111382
ABarppappp:188	ABarppappp	188	2128	-22871	-69	-74	2128	55.1	270	358	32	91096
ABarppp:70	ABarppp	70	2198	-22801	-87	-87	2198	49.5	296	320	54	396110
ABarpppa:96	ABarpppa	96	2171	-22828	-66	-71	2171	50.5	255	322	46	345949
ABarpppaa:136	ABarpppaa	136	2058	-22941	-49	-50	2058	51.6	243	321	38	205724
ABarpppaaa:182	ABarpppaaa	182	2216	-22783	-13	-12	2216	55.7	226	307	31	105653
ABarpppaap:182	ABarpppaap	182	2147	-22852	-30	-26	2147	53.4	266	314	33	98327
ABarpppap:136	ABarpppap	136	2092	-22907	-94	-99	2092	55.5	290	352	40	218349
ABarpppapa:179	ABarpppapa	179	2281	-22718	-49	-52	2281	55.4	301	375	35	124058
ABarpppapp:179	ABarpppapp	179	2129	-22870	-50	-61	2129	50.5	309	315	32	116181
ABarpppp:96	ABarpppp	96	2187	-22812	-62	-64	2187	46.3	318	286	48	343116
ABarppppa:134	ABarppppa	134	2101	-22898	-69	-74	2101	55.0	327	319	42	240582
ABarppppaa:184	ABarppppaa	184	2192	-22807	-94	-103	2192	55.0	326	324	34	130018
ABarppppap:184	ABarppppap	184	2165	-22834	-120	-117	2165	54.8	373	319	33	109596
ABarppppp:134	ABarppppp	134	2065	-22934	-89	-95	2065	55.2	381	294	42	247871
ABarpppppa:181	ABarpppppa	181	2178	-22821	-29	-36	2178	54.2	408	309	32	105945
ABarpppppp:181	ABarpppppp	181	2222	-22777	-108	-111	2222	54.9	447	304	33	116210
ABp:9	ABp	9	1992	-23007	-183	-183	1992	37.0	314	334	74	1451020
ABpl:20	ABpl	20	2073	-22926	-173	-173	2073	50.0	300	237	75	1108934
ABpla:31	ABpla	31	2165	-22834	-179	-180	2165	52.5	204	231	68	774503
ABplaa:45	ABplaa	45	2171	-22828	-175	-176	2171	52.8	153	226	60	511427
ABplaaa:67	ABplaaa	67	2231	-22768	-173	-174	2231	51.3	102	185	55	460708
ABplaaaa:93	ABplaaaa	93	2242	-22757	-95	-96	2242	47.7	89	167	47	443014
ABplaaaaa:127	ABplaaaaa	127	2038	-22961	-56	-61	2038	40.9	112	164	39	331538
ABplaaaaaa:169	ABplaaaaaa	169	2105	-22894	-79	-84	2105	46.9	74	139	34	239450
ABplaaaaap:169	ABplaaaaap	169	2178	-22821	-72	-73	2178	39.9	65	130	33	250200
ABplaaaap:127	ABplaaaap	127	2072	-22928	-7	-5	2072	43.1	145	128	40	320810
ABplaaaapa:166	ABplaaaapa	166	2100	-22899	-81	-87	2100	52.7	104	140	33	181342
ABplaaaapp:166	ABplaaaapp	166	2184	-22815	-2	-4	2184	51.6	134	124	33	173348
ABplaaap:93	ABplaaap	93	2233	-22766	-72	-75	2233	50.6	158	180	45	359757
ABplaaapa:126	ABplaaapa	126	2078	-22921	-13	-16	2078	50.1	176	122	38	283493
ABplaaapaa:167	ABplaaapaa	167	2168	-22831	13	14	2168	49.5	168	116	32	169133
ABplaaapap:167	ABplaaapap	167	2208	-22791	-100	-119	2208	55.2	163	100	35	182267
ABplaaapp:126	ABplaaapp	126	2057	-22942	-53	-50	2057	52.6	216	114	40	277314
ABplaaappa:164	ABplaaappa	164	2205	-22794	-111	-133	2205	56.4	195	101	33	162138
ABplaaappp:164	ABplaaappp	164	2085	-22914	-87	-87	2085	53.3	222	118	35	172915
ABplaap:67	ABplaap	67	2189	-22810	-64	-64	2189	47.2	190	172	54	422107
ABplaapa:93	ABplaapa	93	2255	-22744	-113	-115	2255	51.7	155	112	47	411238
ABplaapaa:128	ABplaapaa	128	2235	-22764	83	76	2235	44.7	138	92	41	382990
ABplaapaaa:175	ABplaapaaa	175	2463	-22536	213	207	2463	48.1	110	103	32	176412
ABplaapaap:175	ABplaapaap	175	2484	-22515	228	234	2484	45.8	144	84	33	182514
ABplaapap:128	ABplaapap	128	2242	-22757	73	74	2242	44.1	180	74	40	342403
ABplaapapa:169	ABplaapapa	169	2433	-22566	106	105	2433	43.2	167	61	33	211888
ABplaapapp:169	ABplaapapp	169	2326	-22673	47	62	2326	47.5	195	78	35	197624
ABplaapp:93	ABplaapp	93	2225	-22774	-21	-24	2225	46.8	241	145	47	388319
ABplaappa:127	ABplaappa	127	2287	-22712	163	160	2287	48.5	248	109	40	281842
ABplaappaa:173	ABplaappaa	173	2591	-22408	355	357	2591	49.7	257	120	30	130242
ABplaappap:173	ABplaappap	173	2449	-22550	151	171	2449	54.7	278	119	35	158380
ABplaappp:127	ABplaappp	127	2267	-22732	152	155	2267	46.5	300	107	40	302023
ABplaapppa:170	ABplaapppa	170	2538	-22461	253	266	2538	53.3	309	109	33	144851
ABplaapppp:170	ABplaapppp	170	2531	-22468	217	227	2531	47.2	328	108	33	149874
ABplap:45	ABplap	45	2187	-22812	-145	-145	2187	53.1	260	246	61	513619
ABplapa:68	ABplapa	68	2217	-22782	-193	-192	2217	54.8	181	251	54	407508
ABplapaa:94	ABplapaa	94	2216	-22783	-161	-168	2216	55.7	170	194	46	393903
ABplapaaa:132	ABplapaaa	132	2029	-22970	-51	-51	2029	50.7	121	169	38	321098
ABplapaaaa:176	ABplapaaaa	176	2142	-22857	5	3	2142	46.5	102	178	30	161086
ABplapaaap:176	ABplapaaap	176	2085	-22914	-66	-65	2085	48.8	137	171	30	154416
ABplapaap:132	ABplapaap	132	2079	-22920	-47	-52	2079	54.6	169	153	41	310941
ABplapaapa:173	ABplapaapa	173	2079	-22920	-67	-61	2079	50.2	172	158	30	149068
ABplapaapp:173	ABplapaapp	173	2131	-22868	-72	-76	2131	56.3	185	149	34	165768
ABplapap:94	ABplapap	94	2213	-22786	-95	-96	2213	53.5	256	220	45	357786
ABplapapa:128	ABplapapa	128	2063	-22936	-51	-52	2063	54.6	240	168	41	297642
ABplapapaa:173	ABplapapaa	173	2161	-22838	16	8	2161	54.6	221	176	31	142515
ABplapapap:173	ABplapapap	173	2151	-22848	-22	-25	2151	54.8	258	167	35	156118
ABplapapp:128	ABplapapp	128	2073	-22926	-76	-73	2073	55.0	301	134	41	296409
ABplapappa:170	ABplapappa	170	2200	-22799	-33	-35	2200	56.2	314	156	32	140556
ABplapappp:170	ABplapappp	170	2155	-22844	-81	-65	2155	55.1	342	127	34	154488
ABplapp:68	ABplapp	68	2205	-22794	-146	-146	2205	53.8	272	185	55	413585
ABplappa:95	ABplappa	95	2253	-22746	-207	-214	2253	56.1	235	124	46	363915
ABplappaa:127	ABplappaa	127	2145	-22854	-48	-42	2145	44.2	231	72	40	340004
ABplappaaa:171	ABplappaaa	171	2528	-22472	39	93	2528	36.5	214	111	33	182490
ABplappaap:171	ABplappaap	171	2470	-22529	20	30	2470	40.8	245	89	34	186375
ABplappap:127	ABplappap	127	2081	-22918	-85	-92	2081	50.4	254	74	40	323394
ABplappapa:170	ABplappapa	170	2524	-22475	179	181	2524	47.7	225	60	33	194629
ABplappapp:170	ABplappapp	170	2463	-22536	129	152	2463	49.6	260	66	35	194590
ABplappp:95	ABplappp	95	2217	-22782	-118	-128	2217	54.8	320	180	47	379235
ABplapppa:128	ABplapppa	128	2063	-22936	-68	-66	2063	52.9	337	102	41	316530
ABplapppaa:168	ABplapppaa	168	2236	-22763	11	5	2236	52.0	365	82	35	208379
ABplapppap:168	ABplapppap	168	2228	-22771	28	25	2228	48.1	395	91	33	176313
ABplapppp:128	ABplapppp	128	2042	-22957	-99	-105	2042	52.7	395	99	44	359321
ABplappppa:171	ABplappppa	171	2179	-22820	-28	-27	2179	49.1	456	97	35	204830
ABplappppp:171	ABplappppp	171	2220	-22779	9	6	2220	49.8	430	90	37	243965
ABplp:31	ABplp	31	2107	-22893	-223	-222	2107	50.6	324	124	66	721883
ABplpa:46	ABplpa	46	2148	-22851	-162	-166	2148	48.0	290	83	60	523851
ABplpaa:67	ABplpaa	67	2261	-22738	-240	-241	2261	52.5	240	83	53	375185
ABplpaaa:94	ABplpaaa	94	2228	-22771	-201	-205	2228	45.3	208	69	45	354344
ABplpaaaa:129	ABplpaaaa	129	2078	-22921	-35	-34	2078	33.3	158	89	39	321035
ABplpaaaaa:174	ABplpaaaaa	174	2163	-22836	-13	-19	2163	33.2	144	90	35	227871
ABplpaaaap:174	ABplpaaaap	174	2120	-22879	-93	-106	2120	32.7	174	70	33	179025
ABplpaaap:129	ABplpaaap	129	2142	-22857	-30	-31	2142	35.4	199	64	40	307548
ABplpaaapa:177	ABplpaaapa	177	2195	-22804	-99	-104	2195	37.6	192	52	33	189219
ABplpaaapp:177	ABplpaaapp	177	2409	-22590	-63	-64	2409	41.3	224	46	31	162790
ABplpaap:94	ABplpaap	94	2206	-22793	-137	-141	2206	49.1	267	72	44	328186
ABplpaapa:129	ABplpaapa	129	2198	-22802	-98	-66	2198	34.1	245	57	40	314249
ABplpaapaa:172	ABplpaapaa	172	2480	-22519	-218	-150	2480	31.9	223	57	35	193709
ABplpaapap:172	ABplpaapap	172	3140	-21859	-871	-506	3140	36.4	258	53	36	219123
ABplpaapp:129	ABplpaapp	129	2240	-22759	-34	-39	2240	39.4	282	60	39	288358
ABplpaappa:174	ABplpaappa	174	2828	-22171	-146	-61	2828	42.5	272	60	33	161649
ABplpaappp:174	ABplpaappp	174	2348	-22651	-21	10	2348	45.2	298	94	32	136238
ABplpap:67	ABplpap	67	2181	-22818	-183	-185	2181	38.2	347	58	54	448109
ABplpapa:93	ABplpapa	93	2302	-22697	-120	-123	2302	39.1	289	50	46	378949
ABplpapaa:125	ABplpapaa	125	3032	-21967	687	727	3032	26.5	227	85	42	316950
ABplpapaaa:170	ABplpapaaa	170	6906	-18093	3917	3924	6906	28.1	215	108	34	177551
ABplpapaap:170	ABplpapaap	170	6737	-18262	2220	2838	6737	30.5	260	88	33	165078
ABplpapap:125	ABplpapap	125	3550	-21449	853	981	3550	23.6	268	81	43	321997
ABplpapapa:178	ABplpapapa	178	7519	-17480	3578	3887	7519	24.3	241	74	36	208578
ABplpapapp:178	ABplpapapp	178	8170	-16829	2256	3144	8170	23.3	284	68	37	224071
ABplpapp:93	ABplpapp	93	2256	-22743	-108	-112	2256	35.5	344	58	46	391962
ABplpappa:125	ABplpappa	125	4970	-20029	2343	2386	4970	26.2	300	81	42	308340
ABplpappaa:167	ABplpappaa	167	17774	-7225	11386	11672	17774	30.2	282	47	34	186901
ABplpappap:167	ABplpappap	167	17538	-7461	11119	11675	17538	28.9	309	80	34	179568
ABplpappp:125	ABplpappp	125	5794	-19205	3042	3060	5794	31.5	334	57	41	332273
ABplpapppa:171	ABplpapppa	171	19742	-5257	13034	13325	19742	31.9	334	45	33	183552
ABplpapppp:171	ABplpapppp	171	19737	-5262	14400	14745	19737	31.8	379	44	35	215854
ABplpp:46	ABplpp	46	2150	-22849	-162	-163	2150	49.9	385	101	61	548119
ABplppa:67	ABplppa	67	2261	-22738	-253	-261	2261	54.4	359	98	52	358514
ABplppaa:95	ABplppaa	95	2235	-22764	-159	-175	2235	52.8	313	84	43	310498
ABplppaaa:129	ABplppaaa	129	2061	-22938	-135	-143	2061	52.1	298	60	38	255893
ABplppaaaa:174	ABplppaaaa	174	2224	-22775	-139	-149	2224	49.3	304	52	32	156314
ABplppaaap:174	ABplppaaap	174	2173	-22826	-104	-102	2173	52.3	330	71	28	129447
ABplppaap:129	ABplppaap	129	2379	-22621	-147	-88	2379	44.0	322	45	38	313500
ABplppaapa:176	ABplppaapa	176	3339	-21660	-194	-197	3339	41.8	311	36	31	175189
ABplppaapp:176	ABplppaapp	176	2634	-22365	-158	-163	2634	45.7	348	45	30	146191
ABplppap:95	ABplppap	95	2245	-22754	-75	-77	2245	52.2	366	136	44	288682
ABplppapa:131	ABplppapa	131	2374	-22625	-159	-101	2374	39.0	325	86	38	269521
ABplppapaa:180	ABplppapaa	180	4753	-20246	-101	39	4753	37.7	306	70	30	141340
ABplppapap:180	ABplppapap	180	3623	-21376	-160	-138	3623	40.2	340	64	30	144016
ABplppapp:131	ABplppapp	131	2058	-22941	-60	-53	2058	43.4	368	103	36	210364
ABplppappa:186	ABplppappa	186	2362	-22637	-106	-81	2362	43.3	352	79	31	134766
ABplppappp:186	ABplppappp	186	2100	-22899	-145	-131	2100	44.0	376	107	31	119494
ABplppp:67	ABplppp	67	2157	-22842	-193	-195	2157	43.9	437	79	53	454500
ABplpppa:94	ABplpppa	94	2214	-22785	-121	-127	2214	48.6	361	70	45	369828
ABplpppaa:127	ABplpppaa	127	2132	-22867	-72	-84	2132	43.0	361	53	39	327974
ABplpppaaa:170	ABplpppaaa	170	2564	-22435	-134	-74	2564	44.1	383	51	32	196403
ABplpppaap:170	ABplpppaap	170	2204	-22795	-22	-21	2204	43.7	422	69	34	233436
ABplpppap:127	ABplpppap	127	2111	-22888	-58	-65	2111	42.0	414	52	38	328709
ABplpppapa:174	ABplpppapa	174	2168	-22831	-41	-49	2168	41.7	464	67	35	226874
ABplpppapp:174	ABplpppapp	174	2167	-22832	-54	-64	2167	39.4	498	81	29	194649
ABplpppp:94	ABplpppp	94	2232	-22767	-162	-162	2232	41.5	419	64	46	411737
ABplppppa:125	ABplppppa	125	2097	-22902	-228	-124	2097	33.2	379	54	42	356534
ABplppppaa:165	ABplppppaa	165	3761	-21238	21	465	3761	38.0	384	63	35	251265
ABplppppap:165	ABplppppap	165	2236	-22763	-225	-164	2236	36.3	419	54	36	262943
ABplppppp:125	ABplppppp	125	2097	-22902	-85	-90	2097	35.6	438	52	39	354751
ABplpppppa:170	ABplpppppa	170	2163	-22836	-42	-37	2163	33.3	452	65	34	240998
ABplpppppp:170	ABplpppppp	170	2201	-22798	-28	-45	2201	34.8	485	70	33	233297
ABpr:20	ABpr	20	2015	-22984	-286	-286	2015	26.6	394	345	76	1482517
ABpra:31	ABpra	31	2118	-22881	-236	-236	2118	28.0	358	377	70	998330
ABpraa:45	ABpraa	45	2173	-22826	-198	-199	2173	29.9	324	402	62	706470
ABpraaa:66	ABpraaa	66	2227	-22772	-187	-187	2227	35.2	247	415	54	469067
ABpraaaa:92	ABpraaaa	92	2268	-22731	-185	-192	2268	37.8	212	412	45	402772
ABpraaaaa:126	ABpraaaaa	126	2561	-22438	276	314	2561	38.3	244	371	40	285887
ABpraaaaaa:171	ABpraaaaaa	171	3567	-21432	391	547	3567	29.8	233	371	33	167041
ABpraaaaap:171	ABpraaaaap	171	3294	-21705	533	580	3294	32.7	267	370	32	150677
ABpraaaap:126	ABpraaaap	126	2577	-22422	296	303	2577	42.5	235	420	41	342179
ABpraaaapa:170	ABpraaaapa	170	3279	-21720	675	710	3279	32.3	234	424	33	195025
ABpraaaapp:170	ABpraaaapp	170	3439	-21560	862	865	3439	37.8	268	428	33	187583
ABpraaap:92	ABpraaap	92	2254	-22745	-67	-71	2254	39.9	269	408	46	415301
ABpraaapa:125	ABpraaapa	125	2608	-22391	290	306	2608	39.5	275	421	41	359050
ABpraaapaa:167	ABpraaapaa	167	3686	-21313	769	824	3686	30.1	278	422	34	234142
ABpraaapap:167	ABpraaapap	167	3737	-21262	768	898	3737	31.9	313	419	34	228829
ABpraaapp:125	ABpraaapp	125	2710	-22289	399	415	2710	37.2	309	381	39	315520
ABpraaappa:170	ABpraaappa	170	3977	-21022	496	644	3977	27.8	301	367	33	188348
ABpraaappp:170	ABpraaappp	170	3514	-21485	594	705	3514	29.7	337	360	36	212576
ABpraap:66	ABpraap	66	2176	-22823	-113	-119	2176	27.2	330	346	54	369818
ABpraapa:91	ABpraapa	91	2443	-22556	-98	-101	2443	25.9	293	400	47	480589
ABpraapaa:123	ABpraapaa	123	3695	-21304	1206	1273	3695	29.0	264	397	42	411288
ABpraapaaa:168	ABpraapaaa	168	6503	-18496	2922	3135	6503	22.7	233	384	37	285939
ABpraapaap:168	ABpraapaap	168	7269	-17730	2684	3077	7269	22.4	268	376	33	212656
ABpraapap:123	ABpraapap	123	3847	-21152	1258	1310	3847	27.5	314	412	42	413132
ABpraapapa:168	ABpraapapa	168	7370	-17629	3591	3798	7370	21.8	300	396	35	261907
ABpraapapp:168	ABpraapapp	168	6986	-18013	3071	3391	6986	21.1	343	385	37	295733
ABpraapp:91	ABpraapp	91	2372	-22627	-52	-53	2372	24.2	343	354	48	375688
ABpraappa:122	ABpraappa	122	3970	-21029	1447	1498	3970	22.7	299	365	43	371635
ABpraappaa:165	ABpraappaa	165	7770	-17229	4118	4320	7770	20.4	254	334	37	233547
ABpraappap:165	ABpraappap	165	8200	-16799	4606	4757	8200	19.8	301	339	37	230576
ABpraappp:122	ABpraappp	122	3926	-21073	1345	1447	3926	22.1	357	370	44	413454
ABpraapppa:164	ABpraapppa	164	8900	-16099	4570	4927	8900	21.7	375	350	36	267669
ABpraapppp:164	ABpraapppp	164	9086	-15913	4618	5159	9086	19.7	411	343	38	308472
ABprap:45	ABprap	45	2156	-22843	-149	-149	2156	41.6	433	380	61	660766
ABprapa:67	ABprapa	67	2227	-22773	-176	-176	2227	48.0	315	414	52	419572
ABprapaa:93	ABprapaa	93	2255	-22744	-165	-168	2255	52.6	253	401	45	341619
ABprapaaa:127	ABprapaaa	127	2122	-22877	-98	-86	2122	51.1	265	409	40	286790
ABprapaaaa:172	ABprapaaaa	172	2167	-22832	-45	-36	2167	46.0	273	382	37	186842
ABprapaaap:172	ABprapaaap	172	2119	-22880	-117	-107	2119	48.1	295	408	31	155282
ABprapaap:127	ABprapaap	127	2120	-22879	-44	-27	2120	45.8	303	390	39	284004
ABprapaapa:175	ABprapaapa	175	2353	-22646	-169	-114	2353	36.6	290	382	33	162211
ABprapaapp:175	ABprapaapp	175	2460	-22539	72	158	2460	41.4	314	370	32	146006
ABprapap:93	ABprapap	93	2233	-22766	-111	-122	2233	53.6	313	376	45	317532
ABprapapa:128	ABprapapa	128	2119	-22880	-56	-36	2119	43.5	339	373	39	265600
ABprapapaa:175	ABprapapaa	175	2440	-22559	-132	-113	2440	36.0	339	388	34	199416
ABprapapap:175	ABprapapap	175	3132	-21867	-571	-250	3132	34.1	378	388	34	247365
ABprapapp:128	ABprapapp	128	2115	-22884	-147	-144	2115	54.2	385	391	40	281393
ABprapappa:179	ABprapappa	179	2330	-22669	-60	-42	2330	55.1	351	384	35	156155
ABprapappp:179	ABprapappp	179	2497	-22502	-22	67	2497	55.2	392	367	34	158860
ABprapp:67	ABprapp	67	2181	-22818	-114	-115	2181	50.0	407	369	54	419566
ABprappa:93	ABprappa	93	2220	-22779	-190	-210	2220	54.5	360	367	45	304639
ABprappaa:125	ABprappaa	125	2308	-22691	170	171	2308	51.9	361	369	39	241313
ABprappaaa:171	ABprappaaa	171	3768	-21231	1322	1369	3768	48.8	322	378	34	157284
ABprappaap:171	ABprappaap	171	3753	-21246	1186	1258	3753	46.3	351	360	32	139019
ABprappap:125	ABprappap	125	2351	-22648	175	217	2351	49.6	407	374	40	292087
ABprappapa:174	ABprappapa	174	3715	-21284	1123	1226	3715	50.1	386	363	33	147570
ABprappapp:174	ABprappapp	174	4020	-20979	964	1336	4020	48.2	424	368	34	169903
ABprappp:93	ABprappp	93	2230	-22769	-106	-108	2230	52.5	422	342	47	352790
ABprapppa:124	ABprapppa	124	2860	-22139	680	682	2860	52.5	436	353	41	261205
ABprapppaa:164	ABprapppaa	164	7099	-17900	3861	4075	7099	52.3	443	357	35	170243
ABprapppap:164	ABprapppap	164	6918	-18081	3488	3822	6918	51.8	478	343	36	183618
ABprapppp:124	ABprapppp	124	3026	-21973	713	710	3026	54.5	480	320	42	269493
ABprappppa:169	ABprappppa	169	8098	-16901	4756	4935	8098	51.8	503	304	33	150346
ABprappppp:169	ABprappppp	169	7362	-17637	4195	4330	7362	54.4	509	265	35	150688
ABprp:31	ABprp	31	2150	-22849	-218	-219	2150	25.6	456	267	66	735600
ABprpa:46	ABprpa	46	2195	-22804	-216	-216	2195	23.7	416	324	62	581247
ABprpaa:67	ABprpaa	67	2241	-22758	-188	-189	2241	33.4	355	421	53	510935
ABprpaaa:94	ABprpaaa	94	2230	-22769	-200	-215	2230	42.0	316	432	45	417625
ABprpaaaa:129	ABprpaaaa	129	2091	-22908	-110	-119	2091	45.7	325	431	38	306440
ABprpaaaaa:176	ABprpaaaaa	176	2321	-22678	-109	-114	2321	43.1	295	439	33	184204
ABprpaaaap:176	ABprpaaaap	176	2232	-22767	-45	-27	2232	44.7	321	416	31	162475
ABprpaaap:129	ABprpaaap	129	2122	-22877	-70	-83	2122	43.6	365	424	37	293251
ABprpaaapa:175	ABprpaaapa	175	2226	-22773	-54	-68	2226	45.4	329	436	31	169788
ABprpaaapp:175	ABprpaaapp	175	2098	-22901	-135	-129	2098	47.6	373	412	34	194141
ABprpaap:94	ABprpaap	94	2197	-22802	-45	-45	2197	40.7	354	372	43	358531
ABprpaapa:129	ABprpaapa	129	2118	-22881	-109	-113	2118	35.5	364	367	39	285528
ABprpaapaa:171	ABprpaapaa	171	2279	-22720	-26	8	2279	41.2	363	370	34	193167
ABprpaapap:171	ABprpaapap	171	2417	-22582	-189	-132	2417	37.6	390	371	33	204783
ABprpaapp:129	ABprpaapp	129	2087	-22912	-69	-65	2087	39.9	394	381	37	296474
ABprpaappa:173	ABprpaappa	173	2171	-22828	-110	-107	2171	44.5	367	418	32	189500
ABprpaappp:173	ABprpaappp	173	2366	-22633	-116	-2	2366	43.2	399	368	35	226360
ABprpap:67	ABprpap	67	2262	-22737	-137	-141	2262	24.3	411	354	53	416551
ABprpapa:94	ABprpapa	94	2312	-22687	-135	-137	2312	31.8	368	421	45	487351
ABprpapaa:126	ABprpapaa	126	3246	-21753	651	759	3246	30.5	357	420	40	399488
ABprpapaaa:172	ABprpapaaa	172	6988	-18011	2930	3373	6988	27.6	345	422	34	277754
ABprpapaap:172	ABprpapaap	172	8732	-16267	2904	3810	8732	28.6	372	409	34	314955
ABprpapap:126	ABprpapap	126	3647	-21352	911	1027	3647	29.5	408	408	40	429528
ABprpapapa:176	ABprpapapa	176	8605	-16394	3972	4111	8605	33.6	409	418	33	260581
ABprpapapp:176	ABprpapapp	176	8842	-16158	1895	3067	8842	30.0	436	397	33	262327
ABprpapp:94	ABprpapp	94	2283	-22716	-136	-141	2283	24.7	419	376	47	477650
ABprpappa:127	ABprpappa	127	5460	-19539	2527	2658	5460	23.5	397	366	41	392767
ABprpappaa:170	ABprpappaa	170	19245	-5754	12511	13221	19245	22.5	388	405	34	287338
ABprpappap:170	ABprpappap	170	17828	-7171	10136	11151	17828	25.9	412	382	36	297943
ABprpappp:127	ABprpappp	127	5678	-19321	2954	3004	5678	23.7	444	376	42	422314
ABprpapppa:171	ABprpapppa	171	18382	-6617	12024	12458	18382	21.5	448	387	36	311555
ABprpapppp:171	ABprpapppp	171	19424	-5575	13080	13221	19424	28.0	475	388	33	268832
ABprpp:46	ABprpp	46	2170	-22829	-223	-223	2170	26.3	515	299	62	687513
ABprppa:68	ABprppa	68	2198	-22801	-218	-219	2198	38.3	441	402	51	471073
ABprppaa:96	ABprppaa	96	2256	-22743	-120	-129	2256	45.6	375	423	44	380374
ABprppaaa:130	ABprppaaa	130	2217	-22782	-145	-138	2217	39.1	405	428	37	287510
ABprppaaaa:175	ABprppaaaa	175	2653	-22346	-112	-99	2653	36.7	362	437	34	196741
ABprppaaap:175	ABprppaaap	175	3222	-21777	139	379	3222	39.4	401	419	32	221564
ABprppaap:130	ABprppaap	130	2170	-22829	-67	-71	2170	42.2	439	406	35	227049
ABprppaapa:183	ABprppaapa	183	2780	-22219	36	101	2780	42.6	416	418	30	155583
ABprppaapp:183	ABprppaapp	183	2393	-22606	-275	-186	2393	43.4	446	397	31	149092
ABprppap:96	ABprppap	96	2192	-22807	-92	-96	2192	41.7	427	392	45	376362
ABprppapa:130	ABprppapa	130	2147	-22852	-44	-48	2147	37.2	430	356	37	230324
ABprppapaa:175	ABprppapaa	175	2682	-22317	-88	-107	2682	37.0	417	367	32	143683
ABprppapap:175	ABprppapap	175	2353	-22646	-118	-134	2353	40.4	444	352	30	126512
ABprppapp:130	ABprppapp	130	2081	-22918	-51	-53	2081	40.4	473	336	36	215850
ABprppappa:179	ABprppappa	179	2249	-22750	-92	-109	2249	40.6	461	334	30	120966
ABprppappp:179	ABprppappp	179	2339	-22660	-23	-44	2339	40.2	497	325	33	184796
ABprppp:68	ABprppp	68	2206	-22793	-183	-183	2206	26.7	495	343	53	459538
ABprpppa:94	ABprpppa	94	2256	-22743	-188	-197	2256	32.8	458	399	45	460158
ABprpppaa:126	ABprpppaa	126	2103	-22896	-74	-83	2103	36.6	471	389	38	317872
ABprpppaaa:170	ABprpppaaa	170	2382	-22617	-299	-192	2382	45.0	472	371	33	185634
ABprpppaap:170	ABprpppaap	170	2240	-22759	-80	-63	2240	36.9	490	346	32	211178
ABprpppap:126	ABprpppap	126	2115	-22884	-80	-88	2115	37.6	510	373	39	343941
ABprpppapa:171	ABprpppapa	171	2250	-22749	-83	-84	2250	37.6	528	359	30	230360
ABprpppapp:171	ABprpppapp	171	2222	-22777	-264	-185	2222	44.5	520	359	35	215006
ABprpppp:94	ABprpppp	94	2194	-22805	-179	-181	2194	28.0	495	351	46	411368
ABprppppa:126	ABprppppa	126	2130	-22869	-99	-93	2130	28.1	488	366	42	412820
ABprppppaa:166	ABprppppaa	166	3511	-21488	-119	181	3511	36.3	460	395	35	272931
ABprppppap:166	ABprppppap	166	3499	-21500	-3	314	3499	33.5	492	372	35	262616
ABprppppp:126	ABprppppp	126	2129	-22870	-34	-46	2129	27.9	530	344	41	403274
ABprpppppa:168	ABprpppppa	168	2387	-22613	-734	-461	2387	28.0	513	361	35	294385
ABprpppppp:168	ABprpppppp	168	2332	-22667	20	17	2332	26.5	521	343	36	290502
P1:1	P1	1	1964	-23035	-220	-220	1964	35.9	479	227	85	2319269
EMS:11	EMS	11	2014	-22985	-176	-175	2014	37.5	362	123	73	1264957
MS:23	MS	23	2055	-22944	-263	-263	2055	27.0	278	139	74	1161274
MSa:36	MSa	36	2106	-22894	-191	-192	2106	30.5	234	150	68	815799
MSaa:61	MSaa	61	2165	-22834	-79	-79	2165	31.6	232	213	58	402670
MSaaa:92	MSaaa	92	2157	-22842	-72	-75	2157	27.9	256	227	51	312634
MSaaaa:141	MSaaaa	141	2076	-22923	-31	-34	2076	34.0	240	253	40	166602
MSaaap:141	MSaaap	141	2068	-22931	-35	-37	2068	24.3	276	245	44	184884
MSaap:92	MSaap	92	2144	-22855	-82	-87	2144	28.1	321	196	49	267628
MSaapa:141	MSaapa	141	2066	-22933	-45	-48	2066	24.8	269	182	43	174256
MSaapp:141	MSaapp	141	2059	-22940	-28	-29	2059	29.8	332	216	42	161484
MSap:61	MSap	61	2163	-22836	-107	-107	2163	32.6	293	125	57	405894
MSapa:90	MSapa	90	2128	-22871	-84	-87	2128	33.9	292	143	50	332059
MSapaa:142	MSapaa	142	2110	-22889	-7	-9	2110	38.5	239	172	42	185836
MSapap:142	MSapap	142	2085	-22914	-123	-101	2085	32.4	289	139	43	200064
MSapp:90	MSapp	90	2163	-22836	-49	-52	2163	30.0	362	147	52	336399
MSappa:144	MSappa	144	2076	-22923	-69	-73	2076	23.0	314	155	45	214593
MSappp:144	MSappp	144	2090	-22909	-45	-51	2090	25.8	366	134	44	205174
MSp:36	MSp	36	2116	-22883	-135	-134	2116	29.4	335	212	69	757947
MSpa:61	MSpa	61	2146	-22853	-68	-69	2146	37.3	302	260	59	425739
MSpaa:89	MSpaa	89	2118	-22881	-69	-70	2118	32.0	314	286	53	384002
MSpaaa:153	MSpaaa	153	2153	-22846	-28	-29	2153	38.3	253	315	43	212279
MSpaap:153	MSpaap	153	2093	-22906	-50	-53	2093	32.6	320	288	45	239568
MSpap:89	MSpap	89	2113	-22886	-102	-104	2113	29.5	397	250	54	391340
MSpapa:148	MSpapa	148	2061	-22938	-154	-150	2061	22.3	313	275	45	230280
MSpapp:148	MSpapp	148	2076	-22923	-58	-62	2076	23.1	385	240	45	221198
MSpp:61	MSpp	61	2119	-22880	-127	-128	2119	36.1	395	270	56	393062
MSppa:93	MSppa	93	2125	-22874	-58	-58	2125	37.2	391	319	50	352756
MSppaa:148	MSppaa	148	2105	-22894	-35	-34	2105	42.4	346	310	41	187835
MSppap:148	MSppap	148	2091	-22908	-93	-84	2091	28.3	400	287	42	188556
MSppp:93	MSppp	93	2130	-22869	-41	-42	2130	44.4	419	269	48	317774
MSpppa:150	MSpppa	150	2101	-22898	-3	-6	2101	44.7	375	269	41	171780
MSpppp:150	MSpppp	150	2100	-22899	-30	-22	2100	43.1	427	276	40	170815
E:23	E	23	2088	-22912	-182	-182	2088	36.7	438	125	70	1049322
Ea:37	Ea	37	2155	-22844	-149	-150	2155	32.9	381	119	66	788758
Eal:67	Eal	67	2162	-22837	-135	-139	2162	34.7	400	161	56	399942
Eala:121	Eala	121	2047	-22952	-29	-32	2047	43.9	335	174	45	197138
Ealaa:183	Ealaa	183	2150	-22849	-48	-51	2150	45.7	268	174	39	106686
Ealap:183	Ealap	183	2150	-22849	-14	-18	2150	42.2	325	171	36	90595
Ealp:121	Ealp	121	2051	-22948	-25	-29	2051	36.6	398	170	47	210796
Ealpa:184	Ealpa	184	2131	-22868	-41	-46	2131	34.4	338	173	37	99365
Ealpp:184	Ealpp	184	2146	-22853	-29	-30	2146	31.4	396	184	39	93566
Ear:67	Ear	67	2195	-22804	-96	-99	2195	45.9	354	176	56	413150
Eara:120	Eara	120	2073	-22926	-1	-2	2073	43.9	280	228	48	227090
Earaa:180	Earaa	180	2164	-22835	-4	-10	2164	43.3	245	260	38	109017
Earap:180	Earap	180	2114	-22885	-38	-38	2114	37.4	294	221	38	90178
Earp:120	Earp	120	2043	-22956	-30	-32	2043	44.8	352	240	46	209549
Earpa:182	Earpa	182	2120	-22879	-89	-89	2120	43.3	313	260	37	92562
Earpp:182	Earpp	182	2132	-22867	-40	-41	2132	46.8	347	213	37	86655
Ep:37	Ep	37	2129	-22870	-175	-177	2129	36.3	473	167	66	763950
Epl:74	Epl	74	2189	-22810	-126	-129	2189	41.4	474	168	55	456069
Epla:116	Epla	116	2079	-22920	-17	-18	2079	47.5	422	167	47	241018
Eplaa:180	Eplaa	180	2084	-22915	-82	-83	2084	45.9	367	167	36	90382
Eplap:180	Eplap	180	2165	-22834	-63	-72	2165	53.8	411	167	37	93563
Eplp:116	Eplp	116	2093	-22906	-78	-82	2093	31.0	517	143	51	341667
Eplpa:185	Eplpa	185	2149	-22850	-14	-12	2149	37.2	501	157	37	106045
Eplpp:185	Eplpp	185	2079	-22920	-77	-81	2079	29.4	460	179	38	104284
Epr:74	Epr	74	2213	-22786	-102	-105	2213	37.3	477	251	56	448118
Epra:124	Epra	124	2051	-22948	-29	-31	2051	38.9	427	223	48	227144
Epraa:187	Epraa	187	2178	-22821	23	24	2178	42.8	374	229	34	72200
Eprap:187	Eprap	187	2127	-22872	-63	-61	2127	36.9	427	229	38	94868
Eprp:124	Eprp	124	2058	-22941	-48	-51	2058	39.7	483	187	48	235475
Eprpa:193	Eprpa	193	2184	-22815	3	-2	2184	43.6	415	232	35	81521
Eprpp:193	Eprpp	193	2184	-22815	-25	-30	2184	47.5	456	181	35	76295
P2:11	P2	11	2051	-22948	-199	-199	2051	38.4	517	223	74	1463513
C:26	C	26	2147	-22852	-197	-196	2147	48.2	462	284	67	840105
Ca:41	Ca	41	2162	-22837	-154	-154	2162	49.9	380	246	62	543782
Caa:62	Caa	62	2226	-22773	-187	-188	2226	54.5	375	257	57	331300
Caaa:91	Caaa	91	2196	-22803	-204	-205	2196	54.6	355	253	48	246468
Caaaa:128	Caaaa	128	2085	-22914	-100	-103	2085	55.7	420	270	44	181405
Caaaaa:172	Caaaaa	172	2148	-22851	-22	-26	2148	53.1	447	265	34	78459
Caaaap:172	Caaaap	172	2163	-22836	-78	-69	2163	54.3	481	218	34	76746
Caaap:128	Caaap	128	2095	-22905	-94	-104	2095	55.3	450	163	45	185834
Caaapa:172	Caaapa	172	2139	-22860	-31	-35	2139	51.1	497	158	35	89240
Caaapp:172	Caaapp	172	2122	-22877	-128	-131	2122	55.3	450	155	36	91685
Caap:91	Caap	91	2233	-22766	-159	-164	2233	54.5	473	255	47	249028
Caapa:132	Caapa	132	2093	-22906	-68	-70	2093	50.2	525	167	43	194076
Caapaa:177	Caapaa	177	2163	-22836	-8	-12	2163	46.2	523	186	35	98107
Caapap:177	Caapap	177	2169	-22830	-52	-62	2169	45.8	552	169	38	126034
Caapp:132	Caapp	132	2101	-22898	-120	-116	2101	52.4	517	246	40	164212
Caappd:188	Caappd	188	2074	-22925	-182	-168	2074	50.1	532	227	30	72176
Caappv:188	Caappv	188	2295	-22705	-361	-161	2295	47.1	544	278	31	82567
Cap:62	Cap	62	2196	-22803	-264	-266	2196	52.7	483	166	55	333446
Capa:94	Capa	94	2201	-22798	-183	-187	2201	53.2	427	114	46	232257
Capaa:137	Capaa	137	2057	-22942	-35	-42	2057	41.8	413	97	37	152286
Capaaa:188	Capaaa	188	2253	-22746	-245	-232	2253	30.4	363	87	30	86841
Capaap:188	Capaap	188	2149	-22850	-46	-53	2149	30.6	416	97	31	93116
Capap:137	Capap	137	2086	-22913	-29	-34	2086	38.7	476	100	42	204585
Capapa:187	Capapa	187	2182	-22818	13	17	2182	35.7	392	119	32	88283
Capapp:187	Capapp	187	2087	-22912	-60	-61	2087	35.3	444	131	33	88892
Capp:94	Capp	94	2244	-22755	-157	-161	2244	53.3	502	172	47	244978
Cappa:134	Cappa	134	2069	-22930	-45	-45	2069	47.8	468	134	40	167352
Cappaa:183	Cappaa	183	2139	-22860	-22	-21	2139	43.2	411	147	32	79629
Cappap:183	Cappap	183	2206	-22793	32	16	2206	46.3	469	139	31	84089
Cappp:134	Cappp	134	2103	-22896	-80	-84	2103	44.8	511	110	40	200446
Capppa:193	Capppa	193	2235	-22764	-12	-11	2235	44.6	509	107	36	124063
Capppp:193	Capppp	193	2184	-22815	11	14	2184	40.1	461	124	32	103023
Cp:41	Cp	41	2202	-22797	-161	-161	2202	47.8	491	287	65	686461
Cpa:60	Cpa	60	2238	-22761	-189	-190	2238	49.6	495	304	58	394346
Cpaa:89	Cpaa	89	2226	-22773	-133	-137	2226	48.0	477	351	48	296377
Cpaaa:130	Cpaaa	130	2074	-22925	-101	-82	2074	46.5	501	317	42	227306
Cpaaaa:177	Cpaaaa	177	2185	-22814	-86	-68	2185	41.0	530	294	34	120052
Cpaaap:177	Cpaaap	177	2152	-22847	-83	-85	2152	35.0	557	307	34	143687
Cpaap:130	Cpaap	130	2087	-22912	-86	-94	2087	41.7	555	283	43	259331
Cpaapa:182	Cpaapa	182	2117	-22882	-56	-66	2117	30.8	552	256	35	144217
Cpaapp:182	Cpaapp	182	2154	-22845	-59	-56	2154	36.5	562	237	37	172027
Cpap:89	Cpap	89	2281	-22718	-108	-111	2281	42.6	533	296	50	336137
Cpapa:126	Cpapa	126	2073	-22926	-29	-34	2073	39.9	512	281	42	219388
Cpapaa:177	Cpapaa	177	2157	-22842	-8	-4	2157	33.6	513	236	35	117846
Cpapap:177	Cpapap	177	2212	-22787	29	28	2212	33.0	484	278	34	109445
Cpapp:126	Cpapp	126	2099	-22900	-37	-37	2099	42.5	540	220	47	268950
Cpappd:178	Cpappd	178	2333	-22666	-83	8	2333	41.9	494	275	37	140637
Cpappv:178	Cpappv	178	2227	-22772	40	37	2227	42.9	528	213	39	143272
Cpp:60	Cpp	60	2188	-22811	-224	-225	2188	35.0	548	265	56	454929
Cppa:92	Cppa	92	2232	-22767	-150	-155	2232	24.5	526	303	48	349864
Cppaa:136	Cppaa	136	2128	-22871	-30	-38	2128	34.4	537	319	40	257255
Cppaaa:187	Cppaaa	187	2259	-22741	0	-6	2259	21.9	518	317	35	180785
Cppaap:187	Cppaap	187	2198	-22801	-18	-16	2198	29.7	527	299	34	144871
Cppap:136	Cppap	136	2100	-22899	-52	-52	2100	25.6	533	265	43	265743
Cppapa:192	Cppapa	192	2123	-22877	-127	-125	2123	19.7	488	279	36	158041
Cppapp:192	Cppapp	192	2182	-22817	-2	6	2182	26.8	513	241	38	163295
Cppp:92	Cppp	92	2223	-22776	-159	-158	2223	26.6	536	236	49	320874
Cpppa:131	Cpppa	131	2200	-22799	-121	-82	2200	28.6	442	322	40	214968
Cpppaa:184	Cpppaa	184	2640	-22359	-101	-52	2640	32.3	378	339	34	131750
Cpppap:184	Cpppap	184	2422	-22577	-215	-175	2422	27.1	422	321	35	149435
Cpppp:131	Cpppp	131	2146	-22853	-105	-96	2146	23.6	502	307	41	248602
Cppppa:185	Cppppa	185	2303	-22697	-73	-70	2303	27.7	452	327	32	120902
Cppppp:185	Cppppp	185	2381	-22618	-304	-253	2381	20.1	485	346	39	278139
P3:26	P3	26	2124	-22875	-273	-274	2124	38.1	545	196	63	928378
D:47	D	47	2202	-22797	-232	-234	2202	35.9	551	180	60	573089
Da:78	Da	78	2278	-22721	-224	-226	2278	38.7	562	175	50	269487
Daa:114	Daa	114	2171	-22828	1	-4	2171	41.2	547	200	42	154098
Daaa:159	Daaa	159	2276	-22723	59	59	2276	26.0	540	216	38	123331
Daap:159	Daap	159	2288	-22711	80	81	2288	32.5	565	207	40	137676
Dap:114	Dap	114	2185	-22814	-62	-62	2185	32.7	539	213	46	174231
Dapa:152	Dapa	152	2336	-22663	141	135	2336	36.4	449	288	36	93566
Dapp:152	Dapp	152	2256	-22743	77	78	2256	29.7	498	227	38	103502
Dp:78	Dp	78	2310	-22689	-175	-175	2310	31.7	493	98	51	239767
Dpa:116	Dpa	116	2121	-22878	-43	-45	2121	35.4	440	96	40	105318
Dpaa:156	Dpaa	156	2311	-22688	-44	-25	2311	36.0	346	109	32	76123
Dpap:156	Dpap	156	2131	-22868	0	0	2131	35.8	389	123	34	76538
Dpp:116	Dpp	116	2126	-22873	-121	-124	2126	23.7	495	182	47	135282
Dppa:153	Dppa	153	2117	-22882	-47	-53	2117	20.6	453	249	40	108225
Dppp:153	Dppp	153	2144	-22855	-33	-40	2144	23.7	464	189	43	135942
P4:47	P4	47	2195	-22804	-210	-212	2195	28.9	464	104	55	411991
Z2:98	Z2	98	2127	-22872	-76	-80	2127	27.1	459	151	43	150075
Z3:98	Z3	98	2144	-22855	-60	-64	2144	24.5	410	123	43	143473
