# Supplementary material for: Quantitative Differences in Nuclear β-catenin and TCF Pattern Embryonic Cells in C. elegans
Source: PLoS Genet. 2015 Oct 21;11(10):e1005585. doi: 10.1371/journal.pgen.1005585 (PMC4619327; doi:10.1371/journal.pgen.1005585)
Supplement: S1 Data — For each cell analyzed, birth time is given in column 3 and the average nuclear reporter intensity over the lifetime of the cell (corrected for background) is given in column 7 (“blot”). For information on each embryo’s strain information and experimental conditions, refer to S2 Table. (ZIP) [file pgen.1005585.s005.zip › CAs/CA20111026_ceh-27_pop-1i_L3.csv]

cellTime	cell	time	none	global	local	blot	cross	z	x	y	size	gweight
ABa:1	ABa	1	2035	-22965	-255	-255	2035	28.0	220	314	82	2021903
ABal:2	ABal	2	2017	-22982	-285	-285	2017	38.0	216	293	80	1604006
ABala:7	ABala	7	2059	-22940	-263	-263	2059	40.6	208	243	65	770814
ABalaa:21	ABalaa	21	2172	-22827	-150	-151	2172	46.0	205	247	57	521515
ABalaaa:42	ABalaaa	42	2199	-22800	-106	-107	2199	46.6	222	236	50	522026
ABalaaaa:67	ABalaaaa	67	2303	-22696	-51	-62	2303	41.1	274	157	43	394613
ABalaaaal:106	ABalaaaal	106	2152	-22847	-71	-72	2152	31.9	295	222	38	301461
ABalaaaala:154	ABalaaaala	154	2123	-22876	-116	-114	2123	36.0	298	274	31	152785
ABalaaaalp:154	ABalaaaalp	154	2122	-22877	-19	-34	2122	30.3	307	272	29	144697
ABalaaaar:106	ABalaaaar	106	2157	-22842	-62	-64	2157	28.2	321	268	38	273372
ABalaaaarl:153	ABalaaaarl	153	2204	-22795	10	-2	2204	25.8	306	320	30	165725
ABalaaaarr:153	ABalaaaarr	153	2160	-22839	-7	-2	2160	22.1	324	316	33	179326
ABalaaap:67	ABalaaap	67	2294	-22705	-64	-70	2294	36.8	310	188	45	413428
ABalaaapa:104	ABalaaapa	104	2207	-22792	-15	-18	2207	28.2	319	216	37	273783
ABalaaapal:153	ABalaaapal	153	2064	-22935	-90	-98	2064	21.7	321	251	34	190122
ABalaaapar:153	ABalaaapar	153	2048	-22951	-91	-91	2048	29.1	311	228	29	134870
ABalaaapp:104	ABalaaapp	104	2161	-22838	-77	-82	2161	24.2	344	257	39	272583
ABalaaappl:151	ABalaaappl	151	2033	-22966	-99	-105	2033	21.3	344	209	33	158439
ABalaaappr:151	ABalaaappr	151	2177	-22822	-18	-24	2177	16.6	378	215	34	132361
ABalaap:42	ABalaap	42	2211	-22788	-106	-111	2211	50.5	292	265	49	405864
ABalaapa:68	ABalaapa	68	2282	-22717	-103	-109	2282	36.1	277	205	43	401763
ABalaapaa:110	ABalaapaa	110	2141	-22858	-43	-49	2141	25.0	288	263	36	280616
ABalaapaaa:159	ABalaapaaa	159	2170	-22829	41	40	2170	22.2	252	264	30	202491
ABalaapaap:159	ABalaapaap	159	2126	-22874	-21	-16	2126	20.5	281	276	33	222259
ABalaapap:110	ABalaapap	110	2209	-22790	-55	-59	2209	22.1	262	272	38	339994
ABalaapapa:154	ABalaapapa	154	2102	-22897	-55	-48	2102	27.4	269	299	32	170138
ABalaapapp:154	ABalaapapp	154	2132	-22867	10	9	2132	21.4	281	324	31	173022
ABalaapp:68	ABalaapp	68	2284	-22715	-89	-89	2284	35.4	311	263	43	361170
ABalaappa:104	ABalaappa	104	2284	-22715	-73	-84	2284	18.2	282	284	40	365923
ABalaappaa:150	ABalaappaa	150	2186	-22813	-106	-116	2186	15.5	270	290	33	253507
ABalaappap:150	ABalaappap	150	2199	-22800	-56	-69	2199	16.0	313	294	35	221763
ABalaappp:104	ABalaappp	104	2237	-22762	-105	-122	2237	17.1	316	266	41	371233
ABalaapppa:152	ABalaapppa	152	2139	-22860	-138	-159	2139	15.9	296	235	33	214589
ABalaapppp:152	ABalaapppp	152	2134	-22865	-103	-121	2134	16.7	333	235	36	226592
ABalap:21	ABalap	21	2142	-22857	-198	-198	2142	29.8	227	222	59	647159
ABalapa:42	ABalapa	42	2274	-22725	-94	-94	2274	32.0	229	212	51	625232
ABalapaa:68	ABalapaa	68	2296	-22703	-143	-146	2296	30.2	290	155	44	458977
ABalapaaa:108	ABalapaaa	108	2197	-22802	11	5	2197	36.9	341	166	38	300150
ABalapaaaa:154	ABalapaaaa	154	2116	-22883	19	14	2116	40.1	334	165	33	195921
ABalapaaap:154	ABalapaaap	154	2118	-22881	12	13	2118	35.7	354	157	31	151414
ABalapaap:108	ABalapaap	108	2165	-22834	-50	-63	2165	34.4	329	151	38	318793
ABalapaapa:154	ABalapaapa	154	2077	-22922	-41	-44	2077	33.2	326	177	34	221434
ABalapaapp:154	ABalapaapp	154	2104	-22895	-19	-32	2104	36.5	310	187	33	170845
ABalapap:68	ABalapap	68	2346	-22653	-102	-114	2346	25.5	324	188	44	396789
ABalapapa:104	ABalapapa	104	2197	-22802	-19	-22	2197	29.5	354	175	38	293681
ABalapapaa:157	ABalapapaa	157	2060	-22939	-43	-51	2060	28.4	317	169	31	201178
ABalapapap:157	ABalapapap	157	2062	-22937	-70	-77	2062	25.7	354	176	33	169785
ABalapapp:104	ABalapapp	104	2204	-22795	-32	-30	2204	26.2	381	204	38	252428
ABalapappa:152	ABalapappa	152	2106	-22893	-35	-45	2106	22.9	382	148	32	177536
ABalapappp:152	ABalapappp	152	2122	-22877	1	-6	2122	23.9	405	175	31	147822
ABalapp:42	ABalapp	42	2201	-22798	-120	-121	2201	32.6	287	266	50	509316
ABalappa:67	ABalappa	67	2348	-22651	-106	-116	2348	22.9	300	224	44	406701
ABalappaa:108	ABalappaa	108	2260	-22739	0	-5	2260	24.9	282	212	38	340089
ABalappaaa:154	ABalappaaa	154	2121	-22878	-1	1	2121	29.2	267	257	31	214226
ABalappaap:154	ABalappaap	154	2083	-22916	-52	-70	2083	25.2	283	235	33	203900
ABalappap:108	ABalappap	108	2241	-22758	-90	-98	2241	19.4	300	203	40	365451
ABalappapa:154	ABalappapa	154	2137	-22862	6	10	2137	27.8	261	199	31	181990
ABalappapp:154	ABalappapp	154	2187	-22812	14	4	2187	23.0	287	189	32	194319
ABalappp:67	ABalappp	67	2290	-22709	-113	-114	2290	23.3	348	283	46	365767
ABalapppa:104	ABalapppa	104	2323	-22676	-74	-91	2323	17.3	342	209	39	303320
ABalapppaa:150	ABalapppaa	150	2170	-22829	-47	-48	2170	20.5	293	162	31	194753
ABalapppap:150	ABalapppap	150	2153	-22846	-69	-80	2153	19.0	325	170	34	199862
ABalapppp:104	ABalapppp	104	2204	-22795	-106	-118	2204	17.9	386	246	40	240387
ABalappppa:149	ABalappppa	149	2262	-22737	-51	-74	2262	16.8	384	167	35	203590
ABalappppp:149	ABalappppp	149	2239	-22760	53	47	2239	16.8	418	196	33	141776
ABalp:7	ABalp	7	2058	-22941	-219	-220	2058	39.5	269	364	66	789082
ABalpa:21	ABalpa	21	2111	-22888	-225	-225	2111	47.8	246	350	58	487405
ABalpaa:40	ABalpaa	40	2206	-22793	-168	-169	2206	48.0	230	329	51	498050
ABalpaaa:65	ABalpaaa	65	2301	-22698	-82	-83	2301	48.7	231	208	43	346302
ABalpaaaa:97	ABalpaaaa	97	2204	-22795	-62	-70	2204	32.0	240	184	38	358051
ABalpaaaaa:145	ABalpaaaaa	145	2103	-22896	-9	-9	2103	30.8	229	185	33	271717
ABalpaaaap:145	ABalpaaaap	145	2107	-22892	-20	-22	2107	25.8	235	204	31	238998
ABalpaaap:97	ABalpaaap	97	2183	-22816	-74	-84	2183	34.6	218	218	39	378006
ABalpaaapa:142	ABalpaaapa	142	2082	-22917	-86	-93	2082	26.6	206	226	33	266366
ABalpaaapp:142	ABalpaaapp	142	2110	-22889	-8	-12	2110	26.1	229	249	32	245583
ABalpaap:65	ABalpaap	65	2245	-22754	-124	-132	2245	47.5	261	245	44	312430
ABalpaapa:95	ABalpaapa	95	2247	-22752	-99	-110	2247	45.9	217	209	40	315335
ABalpaapaa:135	ABalpaapaa	135	2088	-22911	-66	-82	2088	36.8	206	196	32	207842
ABalpaapap:135	ABalpaapap	135	2050	-22949	-65	-68	2050	33.5	215	227	33	233172
ABalpaapp:95	ABalpaapp	95	2239	-22760	-47	-47	2239	48.8	245	250	37	227106
ABalpaappa:137	ABalpaappa	137	2084	-22915	-19	-24	2084	41.8	196	251	31	172622
ABalpaappp:137	ABalpaappp	137	2059	-22940	-44	-48	2059	43.1	225	274	32	166423
ABalpap:40	ABalpap	40	2164	-22835	-228	-231	2164	52.3	315	345	51	407395
ABalpapa:64	ABalpapa	64	2278	-22721	-223	-231	2278	52.2	238	290	44	332634
ABalpapaa:96	ABalpapaa	96	2264	-22735	-87	-93	2264	38.2	192	298	39	368353
ABalpapaaa:139	ABalpapaaa	139	2059	-22940	-72	-87	2059	33.0	193	296	33	257527
ABalpapaap:139	ABalpapaap	139	2050	-22949	-96	-91	2050	30.4	210	321	33	233807
ABalpapap:96	ABalpapap	96	2279	-22720	-63	-74	2279	47.9	207	322	40	324089
ABalpapapa:138	ABalpapapa	138	2089	-22910	-56	-61	2089	46.3	190	276	33	187382
ABalpapapp:138	ABalpapapp	138	2098	-22901	-13	-19	2098	46.9	203	315	33	177215
ABalpapp:64	ABalpapp	64	2273	-22726	-251	-263	2273	54.4	319	311	46	321785
ABalpappa:94	ABalpappa	94	2256	-22743	-82	-94	2256	49.6	288	295	38	254587
ABalpappaa:134	ABalpappaa	134	2104	-22895	0	-5	2104	34.8	259	259	33	231224
ABalpappap:134	ABalpappap	134	2060	-22939	-172	-113	2060	40.0	276	284	34	215554
ABalpappp:94	ABalpappp	94	2252	-22747	-29	-30	2252	50.8	340	293	40	255020
ABalpapppa:134	ABalpapppa	134	2359	-22640	-203	-90	2359	47.2	311	276	32	155798
ABalpapppp:134	ABalpapppp	134	2330	-22669	-303	-186	2330	52.9	353	272	34	144593
ABalpp:21	ABalpp	21	2132	-22867	-105	-106	2132	34.1	310	405	59	527567
ABalppa:41	ABalppa	41	2175	-22824	-210	-213	2175	44.3	269	402	51	529706
ABalppaa:67	ABalppaa	67	2275	-22724	-142	-147	2275	43.4	193	265	43	395222
ABalppaaa:100	ABalppaaa	100	2206	-22793	-69	-78	2206	28.9	211	250	38	363916
ABalppaaaa:146	ABalppaaaa	146	2193	-22806	47	38	2193	26.9	198	280	32	233236
ABalppaaap:146	ABalppaaap	146	2139	-22860	12	15	2139	26.0	226	295	31	195378
ABalppaap:100	ABalppaap	100	2209	-22790	-52	-51	2209	35.1	223	259	34	249306
ABalppaapa:147	ABalppaapa	147	2083	-22916	-19	-19	2083	33.9	204	277	29	168401
ABalppaapp:147	ABalppaapp	147	2076	-22923	-58	-67	2076	35.5	230	295	30	153474
ABalppap:67	ABalppap	67	2290	-22709	-92	-99	2290	44.5	225	307	43	350317
ABalppapa:98	ABalppapa	98	2263	-22736	-11	-18	2263	41.2	195	248	36	282057
ABalppapaa:144	ABalppapaa	144	2079	-22920	-64	-76	2079	34.5	179	251	31	189361
ABalppapap:144	ABalppapap	144	2021	-22978	-120	-125	2021	41.3	181	289	31	177206
ABalppapp:98	ABalppapp	98	2229	-22770	-58	-59	2229	42.8	221	292	38	293092
ABalppappa:141	ABalppappa	141	2071	-22928	-62	-71	2071	40.5	193	324	32	182133
ABalppappp:141	ABalppappp	141	2069	-22930	-46	-53	2069	40.2	224	322	31	157856
ABalppp:41	ABalppp	41	2206	-22793	-154	-157	2206	50.2	358	413	51	434169
ABalpppa:66	ABalpppa	66	2315	-22684	-180	-188	2315	53.0	253	327	43	303330
ABalpppaa:98	ABalpppaa	98	2298	-22701	-185	-210	2298	54.1	227	295	38	247596
ABalpppaaa:144	ABalpppaaa	144	2135	-22865	-17	-36	2135	52.5	215	270	32	140979
ABalpppaap:144	ABalpppaap	144	2154	-22845	-74	-93	2154	55.8	234	285	31	118994
ABalpppap:98	ABalpppap	98	2246	-22753	-92	-97	2246	52.0	248	328	39	256127
ABalpppapa:142	ABalpppapa	142	2144	-22855	-86	-93	2144	54.2	229	324	32	134219
ABalpppapp:142	ABalpppapp	142	2112	-22887	-82	-89	2112	49.5	222	355	33	157512
ABalpppp:66	ABalpppp	66	2259	-22740	-89	-92	2259	47.9	306	329	43	311725
ABalppppa:97	ABalppppa	97	2237	-22762	-88	-91	2237	43.6	261	297	38	278395
ABalppppaa:139	ABalppppaa	139	2053	-22946	-36	-30	2053	47.8	246	296	30	139791
ABalppppap:139	ABalppppap	139	2242	-22757	-434	-220	2242	42.8	254	329	32	180990
ABalppppp:97	ABalppppp	97	2274	-22725	-81	-72	2274	46.8	299	317	37	226828
ABalpppppa:139	ABalpppppa	139	2220	-22779	-215	-151	2220	50.1	255	338	31	146081
ABalpppppp:139	ABalpppppp	139	2299	-22700	-210	-201	2299	51.0	283	311	30	114409
ABar:2	ABar	2	2046	-22953	-299	-299	2046	37.6	353	143	74	1263150
ABara:7	ABara	7	2106	-22893	-278	-278	2106	49.0	329	193	66	585301
ABaraa:21	ABaraa	21	2181	-22818	-155	-160	2181	49.5	286	199	59	462258
ABaraaa:41	ABaraaa	41	2280	-22719	-126	-127	2280	44.1	267	157	51	489829
ABaraaaa:66	ABaraaaa	66	2284	-22715	-117	-123	2284	41.7	318	130	44	384673
ABaraaaaa:100	ABaraaaaa	100	2162	-22837	-125	-138	2162	38.1	262	156	39	342186
ABaraaaaaa:143	ABaraaaaaa	143	2117	-22882	-11	-28	2117	33.1	251	155	32	199251
ABaraaaaap:143	ABaraaaaap	143	2123	-22876	-19	-27	2123	37.0	281	135	32	172998
ABaraaaap:100	ABaraaaap	100	2157	-22842	-77	-86	2157	45.5	282	169	38	269030
ABaraaaapa:144	ABaraaaapa	144	2047	-22953	-76	-91	2047	49.0	239	178	32	143290
ABaraaaapp:144	ABaraaaapp	144	2063	-22936	-32	-47	2063	50.1	272	165	32	132195
ABaraaap:66	ABaraaap	66	2268	-22731	-67	-76	2268	43.8	350	176	43	313052
ABaraaapa:98	ABaraaapa	98	2285	-22714	0	0	2285	42.8	281	214	39	254771
ABaraaapaa:135	ABaraaapaa	135	2085	-22914	-14	-27	2085	37.8	263	182	34	212101
ABaraaapap:135	ABaraaapap	135	2091	-22908	-10	-19	2091	39.6	291	182	33	176898
ABaraaapp:98	ABaraaapp	98	2204	-22795	-43	-46	2204	46.1	318	226	38	243418
ABaraaappa:143	ABaraaappa	143	2076	-22923	-23	-22	2076	45.0	272	207	30	141206
ABaraaappp:143	ABaraaappp	143	2117	-22882	54	47	2117	43.5	301	212	32	148493
ABaraap:41	ABaraap	41	2229	-22770	-210	-211	2229	53.4	336	192	52	407579
ABaraapa:65	ABaraapa	65	2327	-22672	-252	-265	2327	54.2	326	180	46	322707
ABaraapaa:96	ABaraapaa	96	2245	-22754	-88	-110	2245	46.7	260	167	40	336485
ABaraapaaa:136	ABaraapaaa	136	2092	-22907	-43	-64	2092	42.4	261	147	33	198947
ABaraapaap:136	ABaraapaap	136	2029	-22970	-84	-90	2029	46.1	291	145	33	177390
ABaraapap:96	ABaraapap	96	2290	-22709	-88	-107	2290	51.5	272	201	38	246783
ABaraapapa:136	ABaraapapa	136	2087	-22912	-4	-10	2087	39.1	235	228	31	173228
ABaraapapp:136	ABaraapapp	136	2060	-22939	-46	-52	2060	38.3	226	189	32	219753
ABaraapp:65	ABaraapp	65	2323	-22676	-192	-193	2323	54.9	368	239	47	308759
ABaraappa:96	ABaraappa	96	2285	-22714	-105	-120	2285	54.2	294	238	38	211669
ABaraappaa:134	ABaraappaa	134	2064	-22935	-80	-94	2064	45.7	220	184	34	193521
ABaraappap:134	ABaraappap	134	2090	-22909	-25	-35	2090	47.7	224	213	35	192674
ABaraappp:96	ABaraappp	96	2284	-22715	-179	-193	2284	54.7	336	264	39	214626
ABaraapppa:133	ABaraapppa	133	2052	-22947	-36	-41	2052	45.2	261	248	32	158190
ABaraapppp:133	ABaraapppp	133	2025	-22974	-60	-60	2025	46.7	297	253	33	153614
ABarap:21	ABarap	21	2161	-22838	-112	-114	2161	48.7	365	167	59	447812
ABarapa:42	ABarapa	42	2221	-22778	-143	-144	2221	42.6	342	125	51	491516
ABarapaa:67	ABarapaa	67	2236	-22763	-167	-178	2236	43.9	372	121	41	330948
ABarapaaa:100	ABarapaaa	100	2180	-22819	-98	-117	2180	50.4	295	154	38	233406
ABarapaaaa:146	ABarapaaaa	146	2034	-22965	-91	-111	2034	53.0	250	196	33	136463
ABarapaaap:146	ABarapaaap	146	2022	-22977	-60	-65	2022	51.1	283	206	31	124815
ABarapaap:100	ABarapaap	100	2214	-22785	-123	-152	2214	54.5	309	183	37	195934
ABarapaapa:147	ABarapaapa	147	2085	-22914	-58	-79	2085	54.5	251	227	29	95623
ABarapaapp:147	ABarapaapp	147	2089	-22910	-58	-77	2089	55.8	274	248	30	89489
ABarapap:67	ABarapap	67	2247	-22752	-212	-222	2247	50.1	399	152	45	313282
ABarapapa:97	ABarapapa	97	2278	-22721	-134	-155	2278	54.5	323	204	37	194622
ABarapapaa:139	ABarapapaa	139	2133	-22866	24	22	2133	51.0	244	241	31	121832
ABarapapap:139	ABarapapap	139	2068	-22931	-13	-1	2068	51.1	273	262	30	110672
ABarapapp:97	ABarapapp	97	2296	-22703	-135	-165	2296	55.4	366	210	39	197744
ABarapappa:139	ABarapappa	139	2104	-22895	-105	-122	2104	56.0	290	272	31	99566
ABarapappp:139	ABarapappp	139	2249	-22750	-272	-273	2249	56.5	319	279	34	109869
ABarapp:42	ABarapp	42	2211	-22789	-186	-189	2211	52.1	420	174	52	414177
ABarappa:66	ABarappa	66	2303	-22696	-103	-111	2303	49.1	434	144	43	322501
ABarappaa:97	ABarappaa	97	2187	-22812	-83	-103	2187	50.3	339	157	37	241176
ABarappaaa:146	ABarappaaa	146	2113	-22886	-106	-140	2113	56.6	286	204	32	120280
ABarappaap:146	ABarappaap	146	2079	-22920	-57	-66	2079	55.3	309	178	30	102921
ABarappap:97	ABarappap	97	2256	-22743	-68	-90	2256	51.4	377	164	38	226783
ABarappapa:139	ABarappapa	139	2118	-22881	-63	-86	2118	56.8	326	220	32	115250
ABarappapp:139	ABarappapp	139	2134	-22865	-85	-117	2134	56.9	354	201	34	133595
ABarappp:66	ABarappp	66	2239	-22760	-86	-89	2239	49.5	473	191	45	319185
ABarapppa:95	ABarapppa	95	2172	-22827	-71	-79	2172	49.0	380	175	39	259379
ABarapppaa:141	ABarapppaa	141	2050	-22949	-56	-55	2050	51.8	322	238	32	128610
ABarapppap:141	ABarapppap	141	2091	-22908	-32	-34	2091	52.4	355	223	32	116242
ABarapppp:95	ABarapppp	95	2225	-22774	-94	-92	2225	51.5	422	178	41	240812
ABarappppa:137	ABarappppa	137	2092	-22907	-13	-12	2092	53.1	356	176	33	137422
ABarappppp:137	ABarappppp	137	2122	-22877	-150	-100	2122	54.4	385	197	35	138529
ABarp:7	ABarp	7	2047	-22952	-251	-251	2047	29.1	381	145	68	729249
ABarpa:20	ABarpa	20	2142	-22857	-220	-221	2142	28.6	326	153	62	584911
ABarpaa:41	ABarpaa	41	2204	-22795	-210	-210	2204	25.1	293	173	54	534044
ABarpaaa:65	ABarpaaa	65	2333	-22666	-138	-140	2333	27.9	355	130	46	414698
ABarpaaaa:100	ABarpaaaa	100	2200	-22799	-86	-93	2200	40.8	357	126	40	316077
ABarpaaaaa:143	ABarpaaaaa	143	2064	-22935	-54	-55	2064	45.1	319	147	32	141242
ABarpaaaap:143	ABarpaaaap	143	2080	-22919	-8	-13	2080	43.3	346	172	34	160689
ABarpaaap:100	ABarpaaap	100	2173	-22826	-142	-156	2173	34.9	385	114	38	284383
ABarpaaapa:144	ABarpaaapa	144	2050	-22949	-39	-48	2050	47.1	349	140	33	132249
ABarpaaapp:144	ABarpaaapp	144	2091	-22908	9	12	2091	42.6	382	120	31	142053
ABarpaap:65	ABarpaap	65	2271	-22729	-133	-135	2271	26.5	401	168	45	336041
ABarpaapa:98	ABarpaapa	98	2243	-22756	-75	-82	2243	31.9	396	141	38	276454
ABarpaapaa:140	ABarpaapaa	140	2077	-22922	-54	-56	2077	37.0	342	116	30	153983
ABarpaapap:140	ABarpaapap	140	2088	-22911	-16	-20	2088	35.3	383	120	33	156940
ABarpaapp:98	ABarpaapp	98	2205	-22794	-107	-114	2205	26.5	423	176	40	265255
ABarpaappa:141	ABarpaappa	141	2053	-22946	-54	-66	2053	30.6	417	133	33	147349
ABarpaappp:141	ABarpaappp	141	2077	-22922	-37	-60	2077	27.6	451	135	34	172473
ABarpap:41	ABarpap	41	2202	-22797	-165	-166	2202	22.9	351	239	54	471742
ABarpapa:65	ABarpapa	65	2326	-22673	-219	-230	2326	18.6	363	204	46	366217
ABarpapaa:100	ABarpapaa	100	2284	-22715	-73	-86	2284	26.2	329	147	40	367666
ABarpapaaa:143	ABarpapaaa	143	2069	-22930	-53	-54	2069	34.2	286	222	30	161607
ABarpapaap:143	ABarpapaap	143	2061	-22938	-68	-77	2061	29.5	287	162	34	208490
ABarpapap:100	ABarpapap	100	2277	-22722	-130	-147	2277	21.3	365	157	41	341405
ABarpapapa:142	ABarpapapa	142	2101	-22898	-48	-56	2101	29.0	310	132	33	184245
ABarpapapp:142	ABarpapapp	142	2113	-22886	-17	-19	2113	29.2	347	122	32	173098
ABarpapp:65	ABarpapp	65	2319	-22680	-135	-149	2319	19.0	412	246	46	285087
ABarpappa:97	ABarpappa	97	2313	-22686	-99	-118	2313	18.1	404	180	40	255843
ABarpappaa:140	ABarpappaa	140	2096	-22903	-82	-96	2096	22.0	344	133	32	183639
ABarpappap:140	ABarpappap	140	2127	-22872	-14	-18	2127	26.2	384	126	33	158628
ABarpappp:97	ABarpappp	97	2211	-22788	-117	-121	2211	19.0	425	227	39	202365
ABarpapppa:142	ABarpapppa	142	2130	-22869	-32	-38	2130	20.2	414	141	34	155644
ABarpapppp:142	ABarpapppp	142	2051	-22948	-85	-87	2051	20.0	448	168	31	123956
ABarpp:20	ABarpp	20	2124	-22876	-211	-211	2124	24.8	456	157	61	494755
ABarppa:42	ABarppa	42	2283	-22716	-209	-209	2283	20.6	401	159	55	497983
ABarppaa:66	ABarppaa	66	2313	-22686	-104	-104	2313	25.0	456	142	45	326162
ABarppaaa:103	ABarppaaa	103	2189	-22810	-40	-45	2189	31.2	456	122	38	247459
ABarppaaaa:154	ABarppaaaa	154	2139	-22860	28	9	2139	33.1	456	120	34	211540
ABarppaaap:154	ABarppaaap	154	2093	-22906	-46	-60	2093	29.2	492	149	36	189079
ABarppaap:103	ABarppaap	103	2203	-22796	-57	-72	2203	25.6	485	144	39	265640
ABarppaapa:146	ABarppaapa	146	2059	-22940	-93	-99	2059	24.6	493	120	34	164362
ABarppaapp:146	ABarppaapp	146	2132	-22867	4	-1	2132	22.2	521	143	31	137569
ABarppap:66	ABarppap	66	2264	-22735	-139	-143	2264	24.0	486	194	45	278094
ABarppapa:103	ABarppapa	103	2208	-22791	-52	-58	2208	25.4	525	183	40	259528
ABarppapaa:154	ABarppapaa	154	2079	-22920	-43	-40	2079	26.2	540	157	35	193986
ABarppapap:154	ABarppapap	154	2205	-22794	46	47	2205	23.4	563	192	32	143354
ABarppapp:103	ABarppapp	103	2172	-22827	-90	-92	2172	25.0	554	234	40	240291
ABarppappa:151	ABarppappa	151	2126	-22873	-78	-89	2126	20.6	590	203	34	152204
ABarppappp:151	ABarppappp	151	2087	-22912	-89	-91	2087	24.1	594	239	33	144475
ABarppp:42	ABarppp	42	2188	-22811	-148	-148	2188	21.4	478	231	55	400091
ABarpppa:66	ABarpppa	66	2283	-22716	-163	-170	2283	18.8	499	238	46	277486
ABarpppaa:100	ABarpppaa	100	2226	-22773	-139	-151	2226	18.5	478	169	42	272254
ABarpppaaa:146	ABarpppaaa	146	2126	-22873	-88	-110	2126	18.8	468	135	30	133629
ABarpppaap:146	ABarpppaap	146	2101	-22898	4	-4	2101	19.4	483	169	33	125290
ABarpppap:100	ABarpppap	100	2274	-22725	-119	-131	2274	17.9	515	224	42	244471
ABarpppapa:141	ABarpppapa	141	2120	-22879	-28	-35	2120	18.7	515	190	36	146529
ABarpppapp:141	ABarpppapp	141	2140	-22859	-57	-73	2140	15.9	542	213	34	127807
ABarpppp:66	ABarpppp	66	2245	-22754	-113	-113	2245	22.7	528	311	46	283628
ABarppppa:102	ABarppppa	102	2174	-22825	-85	-89	2174	18.3	544	270	41	222432
ABarppppaa:151	ABarppppaa	151	2088	-22911	-78	-90	2088	18.1	550	244	33	116414
ABarppppap:151	ABarppppap	151	2100	-22899	-56	-66	2100	17.2	588	253	33	131521
ABarppppp:102	ABarppppp	102	2155	-22844	-80	-83	2155	20.7	569	317	41	208534
ABarpppppa:149	ABarpppppa	149	2127	-22872	-30	-36	2127	16.6	613	286	34	127709
ABarpppppp:149	ABarpppppp	149	2060	-22939	-79	-83	2060	26.8	616	296	34	134905
ABp:1	ABp	1	2058	-22942	-225	-225	2058	19.0	394	208	86	1243083
ABpl:2	ABpl	2	2066	-22933	-150	-150	2066	22.8	366	339	80	998016
ABpla:7	ABpla	7	2028	-22971	-214	-214	2028	20.3	301	270	70	649925
ABplaa:20	ABplaa	20	2129	-22870	-163	-164	2129	21.9	270	298	61	537116
ABplaaa:40	ABplaaa	40	2206	-22793	-162	-163	2206	29.1	222	319	54	648020
ABplaaaa:64	ABplaaaa	64	2325	-22674	-92	-95	2325	34.0	215	221	47	482046
ABplaaaaa:97	ABplaaaaa	97	2399	-22600	60	75	2399	34.4	257	279	38	317746
ABplaaaaaa:138	ABplaaaaaa	138	2445	-22554	235	241	2445	31.2	253	315	31	203942
ABplaaaaap:138	ABplaaaaap	138	2345	-22654	-86	-23	2345	34.6	250	351	34	256755
ABplaaaap:97	ABplaaaap	97	2383	-22616	12	25	2383	27.1	233	297	41	398104
ABplaaaapa:139	ABplaaaapa	139	2380	-22619	145	168	2380	30.9	221	354	32	219868
ABplaaaapp:139	ABplaaaapp	139	2431	-22568	145	149	2431	26.7	249	368	37	302590
ABplaaap:64	ABplaaap	64	2319	-22680	-151	-159	2319	25.2	240	256	46	429879
ABplaaapa:96	ABplaaapa	96	2447	-22552	-37	-48	2447	22.0	266	304	40	374299
ABplaaapaa:140	ABplaaapaa	140	2322	-22677	-7	21	2322	30.5	289	338	34	217328
ABplaaapap:140	ABplaaapap	140	2289	-22710	53	72	2289	24.7	312	369	36	259718
ABplaaapp:96	ABplaaapp	96	2343	-22656	-55	-54	2343	26.5	294	330	39	308960
ABplaaappa:136	ABplaaappa	136	2464	-22535	-48	-22	2464	31.8	307	362	32	184985
ABplaaappp:136	ABplaaappp	136	2437	-22563	112	145	2437	30.2	326	397	34	187474
ABplaap:40	ABplaap	40	2159	-22840	-138	-138	2159	33.2	298	370	54	620155
ABplaapa:64	ABplaapa	64	2402	-22597	-40	-41	2402	33.7	210	320	46	476195
ABplaapaa:96	ABplaapaa	96	3936	-21063	1157	1230	3936	37.2	248	337	38	330607
ABplaapaaa:141	ABplaapaaa	141	6656	-18343	2911	3109	6656	41.1	273	360	32	176674
ABplaapaap:141	ABplaapaap	141	6560	-18439	2693	2883	6560	46.2	287	384	32	160006
ABplaapap:96	ABplaapap	96	3657	-21342	994	1047	3657	30.4	242	355	41	381179
ABplaapapa:141	ABplaapapa	141	6675	-18324	3036	3261	6675	35.0	276	390	33	214602
ABplaapapp:141	ABplaapapp	141	6152	-18847	2440	2726	6152	37.2	304	401	33	195529
ABplaapp:64	ABplaapp	64	2342	-22657	-41	-41	2342	33.2	286	331	46	388693
ABplaappa:95	ABplaappa	95	4053	-20946	1314	1387	4053	38.4	292	348	40	298542
ABplaappaa:142	ABplaappaa	142	6987	-18012	3872	3900	6987	42.0	305	316	35	185815
ABplaappap:142	ABplaappap	142	7574	-17425	3859	4136	7574	42.0	319	369	36	203895
ABplaappp:95	ABplaappp	95	4392	-20607	1706	1753	4392	39.3	331	386	40	289677
ABplaapppa:147	ABplaapppa	147	7000	-17999	2969	3286	7000	48.0	337	376	35	175929
ABplaapppp:147	ABplaapppp	147	7078	-17921	3851	3981	7078	46.8	374	404	35	199287
ABplap:20	ABplap	20	2122	-22877	-125	-125	2122	20.4	360	283	61	418981
ABplapa:40	ABplapa	40	2223	-22777	-209	-208	2223	19.0	289	330	54	572737
ABplapaa:65	ABplapaa	65	2325	-22674	-244	-250	2325	19.5	259	312	47	417923
ABplapaaa:96	ABplapaaa	96	2312	-22687	-171	-179	2312	20.0	290	371	42	363448
ABplapaaaa:141	ABplapaaaa	141	2239	-22760	-111	-89	2239	25.8	286	406	36	229908
ABplapaaap:141	ABplapaaap	141	2246	-22753	-88	-66	2246	29.4	324	435	32	183243
ABplapaap:96	ABplapaap	96	2224	-22775	-86	-87	2224	28.8	318	392	39	305785
ABplapaapa:149	ABplapaapa	149	2099	-22900	-112	-92	2099	36.4	346	455	34	207702
ABplapaapp:149	ABplapaapp	149	2123	-22876	-112	-117	2123	39.8	378	465	34	194815
ABplapap:65	ABplapap	65	2323	-22676	-170	-173	2323	19.9	312	347	47	399900
ABplapapa:95	ABplapapa	95	2301	-22698	-92	-98	2301	27.5	332	416	40	301236
ABplapapaa:140	ABplapapaa	140	2142	-22857	-276	-166	2142	43.9	336	448	35	184700
ABplapapap:140	ABplapapap	140	2215	-22784	-480	-197	2215	44.9	374	458	33	161996
ABplapapp:95	ABplapapp	95	2209	-22790	-140	-130	2209	29.7	365	412	40	270246
ABplapappa:142	ABplapappa	142	2234	-22765	-131	-95	2234	38.0	353	393	32	130941
ABplapappp:142	ABplapappp	142	2257	-22742	-270	-86	2257	41.4	390	412	34	162825
ABplapp:40	ABplapp	40	2173	-22826	-119	-120	2173	23.7	368	380	55	498047
ABplappa:64	ABplappa	64	2306	-22693	-153	-156	2306	28.3	254	385	46	462783
ABplappaa:95	ABplappaa	95	2594	-22405	97	116	2594	32.5	251	398	40	335251
ABplappaaa:137	ABplappaaa	137	4708	-20291	1776	1877	4708	33.9	283	433	32	192129
ABplappaap:137	ABplappaap	137	4784	-20215	1955	2011	4784	39.6	304	439	34	206401
ABplappap:95	ABplappap	95	2634	-22365	191	198	2634	34.6	291	429	39	316335
ABplappapa:139	ABplappapa	139	4424	-20575	1490	1545	4424	48.4	296	428	32	140432
ABplappapp:139	ABplappapp	139	3916	-21083	1211	1245	3916	51.1	334	438	33	134315
ABplappp:64	ABplappp	64	2237	-22762	-212	-215	2237	25.9	331	411	48	440136
ABplapppa:94	ABplapppa	94	2999	-22001	456	475	2999	38.6	334	440	40	278450
ABplapppaa:135	ABplapppaa	135	5504	-19495	1875	2131	5504	53.1	356	404	33	115763
ABplapppap:135	ABplapppap	135	5655	-19344	2582	2658	5655	51.9	390	411	31	112785
ABplapppp:94	ABplapppp	94	3202	-21797	727	719	3202	34.6	383	457	41	330778
ABplappppa:140	ABplappppa	140	5592	-19407	2594	2656	5592	45.4	406	465	34	147047
ABplappppp:140	ABplappppp	140	6328	-18671	3463	3509	6328	46.8	447	465	34	157226
ABplp:7	ABplp	7	2004	-22995	-128	-128	2004	24.9	410	394	63	416443
ABplpa:21	ABplpa	21	2095	-22904	-102	-94	2095	32.0	392	433	58	413311
ABplpaa:41	ABplpaa	41	2205	-22794	-136	-131	2205	35.5	361	449	53	566856
ABplpaaa:66	ABplpaaa	66	2272	-22727	-150	-157	2272	41.8	248	387	44	375041
ABplpaaaa:98	ABplpaaaa	98	2345	-22654	-164	-84	2345	42.9	239	357	39	300568
ABplpaaaaa:143	ABplpaaaaa	143	2189	-22810	12	8	2189	40.7	218	372	33	211668
ABplpaaaap:143	ABplpaaaap	143	2274	-22725	-320	-134	2274	36.1	243	401	31	193325
ABplpaaap:98	ABplpaaap	98	2363	-22636	-111	-77	2363	44.1	255	408	38	295758
ABplpaaapa:157	ABplpaaapa	157	2202	-22797	-173	-159	2202	44.2	245	398	31	175405
ABplpaaapp:157	ABplpaaapp	157	2550	-22450	-446	-338	2550	44.8	273	422	31	166888
ABplpaap:66	ABplpaap	66	2268	-22731	-125	-132	2268	37.0	292	409	44	372398
ABplpaapa:97	ABplpaapa	97	2347	-22652	-138	-131	2347	48.2	303	416	38	257615
ABplpaapaa:141	ABplpaapaa	141	2488	-22511	-280	-180	2488	53.8	274	393	34	147631
ABplpaapap:141	ABplpaapap	141	2626	-22374	-397	-371	2626	56.0	313	392	34	131725
ABplpaapp:97	ABplpaapp	97	2293	-22706	-168	-108	2293	46.6	354	372	38	244962
ABplpaappa:150	ABplpaappa	150	2286	-22714	-456	-223	2286	43.1	355	351	31	137835
ABplpaappp:150	ABplpaappp	150	2156	-22843	-292	-268	2156	47.8	380	357	30	130196
ABplpap:41	ABplpap	41	2201	-22798	-176	-178	2201	48.0	431	436	52	466656
ABplpapa:66	ABplpapa	66	2278	-22721	-153	-167	2278	46.6	306	421	44	351202
ABplpapaa:96	ABplpapaa	96	2858	-22141	275	287	2858	51.6	283	369	37	220681
ABplpapaaa:145	ABplpapaaa	145	4555	-20444	1249	1305	4555	52.9	284	353	30	115999
ABplpapaap:145	ABplpapaap	145	4906	-20093	650	1125	4906	50.5	315	354	32	131557
ABplpapap:96	ABplpapap	96	3008	-21991	231	282	3008	55.2	321	368	41	259763
ABplpapapa:155	ABplpapapa	155	4216	-20783	670	889	4216	56.3	319	336	36	161117
ABplpapapp:155	ABplpapapp	155	4246	-20753	959	926	4246	56.2	355	343	33	132999
ABplpapp:66	ABplpapp	66	2281	-22718	-141	-153	2281	50.8	348	414	44	310518
ABplpappa:97	ABplpappa	97	3346	-21653	786	805	3346	51.7	333	345	38	225645
ABplpappaa:147	ABplpappaa	147	6378	-18621	2885	3053	6378	50.5	337	305	33	127852
ABplpappap:147	ABplpappap	147	7345	-17655	3920	4216	7345	51.1	374	313	32	125164
ABplpappp:97	ABplpappp	97	3151	-21849	624	620	3151	54.6	368	371	40	247962
ABplpapppa:146	ABplpapppa	146	6351	-18648	2947	3225	6351	56.2	388	302	35	150269
ABplpapppp:146	ABplpapppp	146	5862	-19138	3146	3044	5862	56.3	421	339	36	143792
ABplpp:21	ABplpp	21	2096	-22903	-115	-110	2096	31.3	478	430	57	351017
ABplppa:41	ABplppa	41	2215	-22784	-174	-156	2215	35.6	469	462	50	477556
ABplppaa:67	ABplppaa	67	2370	-22629	-86	-92	2370	39.9	352	459	43	354932
ABplppaaa:100	ABplppaaa	100	2370	-22629	-146	-132	2370	51.7	364	427	38	200537
ABplppaaaa:149	ABplppaaaa	149	2175	-22824	-483	-401	2175	56.0	383	358	33	114471
ABplppaaap:149	ABplppaaap	149	2379	-22620	-510	-346	2379	57.5	409	376	31	100612
ABplppaap:100	ABplppaap	100	2438	-22561	-39	-1	2438	45.7	389	466	37	225171
ABplppaapa:152	ABplppaapa	152	2252	-22747	-425	-304	2252	54.7	382	441	32	109024
ABplppaapp:152	ABplppaapp	152	2483	-22516	-276	-272	2483	55.6	418	443	33	114613
ABplppap:67	ABplppap	67	2297	-22702	-134	-124	2297	39.2	400	447	43	314854
ABplppapa:102	ABplppapa	102	2192	-22807	-53	-55	2192	46.3	390	386	36	179966
ABplppapaa:151	ABplppapaa	151	2154	-22845	-321	-135	2154	51.0	401	348	33	129248
ABplppapap:151	ABplppapap	151	2248	-22751	-4	59	2248	50.2	426	365	32	107665
ABplppapp:102	ABplppapp	102	2164	-22835	-282	-209	2164	45.1	411	424	36	207427
ABplppp:41	ABplppp	41	2268	-22731	-147	-150	2268	49.0	514	430	50	419199
ABplpppa:66	ABplpppa	66	2291	-22708	-190	-197	2291	50.1	401	452	44	322584
ABplpppaa:100	ABplpppaa	100	2229	-22771	-141	-153	2229	52.8	408	438	37	209408
ABplpppaaa:145	ABplpppaaa	145	2108	-22891	-122	-134	2108	56.1	440	402	32	101789
ABplpppaap:145	ABplpppaap	145	2203	-22797	-114	-151	2203	57.7	471	411	34	117197
ABplpppap:100	ABplpppap	100	2317	-22682	-114	-119	2317	48.3	438	461	38	241844
ABplpppapa:144	ABplpppapa	144	2678	-22321	-3	212	2678	52.7	461	450	34	133167
ABplpppapp:144	ABplpppapp	144	2076	-22923	-87	-84	2076	48.4	493	466	30	143520
ABplpppp:66	ABplpppp	66	2388	-22611	-288	-290	2388	54.9	418	396	43	257367
ABplppppa:99	ABplppppa	99	2303	-22696	-180	-197	2303	54.8	415	393	39	207128
ABplppppaa:142	ABplppppaa	142	2110	-22889	-2	12	2110	54.5	476	390	32	120837
ABplppppap:142	ABplppppap	142	2145	-22854	-39	0	2145	53.8	452	359	33	119257
ABplppppp:99	ABplppppp	99	2270	-22730	-180	-193	2270	54.5	461	439	40	222183
ABplpppppa:148	ABplpppppa	148	2112	-22887	-23	-15	2112	52.6	499	438	34	136563
ABplpppppp:148	ABplpppppp	148	2113	-22887	-28	-42	2113	55.5	523	418	31	117444
ABpr:2	ABpr	2	2047	-22952	-360	-360	2047	47.0	534	212	75	1058425
ABpra:7	ABpra	7	2089	-22910	-241	-241	2089	46.3	486	153	65	653716
ABpraa:20	ABpraa	20	2183	-22817	-189	-189	2183	44.4	443	128	59	494010
ABpraaa:40	ABpraaa	40	2217	-22782	-227	-227	2217	34.1	400	110	51	529369
ABpraaaa:64	ABpraaaa	64	2359	-22640	-106	-108	2359	36.5	469	112	44	373624
ABpraaaaa:97	ABpraaaaa	97	2338	-22661	-70	-5	2338	46.6	430	152	39	240337
ABpraaaaaa:139	ABpraaaaaa	139	2122	-22877	-66	-49	2122	53.3	402	226	33	126407
ABpraaaaap:139	ABpraaaaap	139	2137	-22862	-644	-420	2137	54.1	427	234	33	113050
ABpraaaap:97	ABpraaaap	97	2287	-22712	-115	-74	2287	43.3	468	155	37	234009
ABpraaaapa:140	ABpraaaapa	140	2290	-22709	-81	-18	2290	49.6	439	197	33	144342
ABpraaaapp:140	ABpraaaapp	140	2212	-22787	-6	6	2212	45.9	454	183	33	143791
ABpraaap:64	ABpraaap	64	2251	-22748	-120	-124	2251	35.4	515	162	44	332309
ABpraaapa:97	ABpraaapa	97	2353	-22646	30	33	2353	40.7	506	163	36	230432
ABpraaapaa:140	ABpraaapaa	140	2205	-22794	75	74	2205	44.4	445	140	32	129135
ABpraaapap:140	ABpraaapap	140	2158	-22841	3	0	2158	41.9	479	158	35	187094
ABpraaapp:97	ABpraaapp	97	2311	-22688	-11	-14	2311	38.6	547	151	38	275155
ABpraaappa:138	ABpraaappa	138	2181	-22818	34	30	2181	38.5	464	115	34	202369
ABpraaappp:138	ABpraaappp	138	2202	-22797	29	22	2202	43.1	496	117	32	147599
ABpraap:40	ABpraap	40	2228	-22771	-95	-99	2228	45.5	471	138	51	455644
ABpraapa:64	ABpraapa	64	2383	-22616	-38	-42	2383	46.3	523	134	45	362786
ABpraapaa:96	ABpraapaa	96	3286	-21713	744	738	3286	52.0	455	147	40	258327
ABpraapaaa:140	ABpraapaaa	140	4490	-20509	1624	1711	4490	56.8	419	179	34	132716
ABpraapaap:140	ABpraapaap	140	4691	-20308	1187	1406	4691	56.9	454	193	35	136321
ABpraapap:96	ABpraapap	96	3338	-21661	827	853	3338	50.4	507	159	40	255616
ABpraapapa:142	ABpraapapa	142	4941	-20058	1425	1746	4941	53.4	478	201	34	123082
ABpraapapp:142	ABpraapapp	142	5388	-19611	1170	1545	5388	55.4	511	201	31	101909
ABpraapp:64	ABpraapp	64	2325	-22674	-15	-16	2325	49.1	549	189	44	314259
ABpraappa:95	ABpraappa	95	4105	-20894	1432	1439	4105	53.9	493	203	39	208805
ABpraappaa:140	ABpraappaa	140	7741	-17258	4145	4255	7741	55.1	460	243	32	97921
ABpraappap:140	ABpraappap	140	7765	-17234	3947	4079	7765	56.1	497	237	31	88798
ABpraappp:95	ABpraappp	95	3941	-21058	1325	1344	3941	52.8	556	202	41	247213
ABpraapppa:138	ABpraapppa	138	7376	-17623	3317	3574	7376	56.1	539	224	33	107087
ABpraapppp:138	ABpraapppp	138	7640	-17359	4228	4281	7640	54.9	574	235	35	140270
ABprap:20	ABprap	20	2107	-22892	-204	-204	2107	39.1	543	144	59	557848
ABprapa:41	ABprapa	41	2197	-22803	-159	-160	2197	26.5	493	123	53	549820
ABprapaa:65	ABprapaa	65	2301	-22698	-138	-140	2301	26.3	542	131	45	390522
ABprapaaa:99	ABprapaaa	99	2199	-22800	-64	-68	2199	33.9	486	151	40	285375
ABprapaaaa:144	ABprapaaaa	144	2067	-22932	-98	-99	2067	36.2	477	170	36	192080
ABprapaaap:144	ABprapaaap	144	2085	-22914	-70	-72	2085	38.2	498	167	30	150110
ABprapaap:99	ABprapaap	99	2185	-22814	-82	-82	2185	29.5	525	151	38	275902
ABprapaapa:146	ABprapaapa	146	2197	-22802	10	20	2197	33.2	544	171	31	174184
ABprapaapp:146	ABprapaapp	146	2171	-22828	-80	-38	2171	32.3	566	201	31	151341
ABprapap:65	ABprapap	65	2275	-22724	-137	-139	2275	22.2	565	200	44	319026
ABprapapa:98	ABprapapa	98	2214	-22785	-229	-153	2214	40.7	535	198	38	225855
ABprapapaa:152	ABprapapaa	152	2217	-22782	-903	-513	2217	46.4	513	170	36	175206
ABprapapap:152	ABprapapap	152	2283	-22716	-228	-185	2283	40.0	541	177	34	185739
ABprapapp:98	ABprapapp	98	2208	-22791	-90	-83	2208	36.8	570	240	37	214175
ABprapappa:148	ABprapappa	148	2218	-22782	-141	-134	2218	39.9	564	221	31	130630
ABprapappp:148	ABprapappp	148	2145	-22854	-36	-40	2145	39.1	583	249	30	123142
ABprapp:41	ABprapp	41	2196	-22803	-180	-181	2196	30.9	562	153	53	567060
ABprappa:64	ABprappa	64	2526	-22473	-177	-185	2526	27.5	604	164	45	381855
ABprappaa:96	ABprappaa	96	2389	-22610	17	16	2389	29.1	558	169	38	250976
ABprappaaa:141	ABprappaaa	141	2668	-22331	97	208	2668	40.3	566	150	32	169319
ABprappaap:141	ABprappaap	141	2774	-22225	100	156	2774	37.9	580	185	31	157221
ABprappap:96	ABprappap	96	2449	-22550	-61	-22	2449	27.0	588	191	37	261166
ABprappapa:144	ABprappapa	144	2768	-22231	378	385	2768	35.0	590	152	33	193734
ABprappapp:144	ABprappapp	144	2967	-22032	-2	259	2967	33.8	604	201	31	152975
ABprappp:64	ABprappp	64	2357	-22642	-131	-139	2357	28.3	615	234	46	361308
ABprapppa:96	ABprapppa	96	3252	-21747	611	609	3252	27.6	615	224	39	273263
ABprapppaa:137	ABprapppaa	137	6843	-18156	3365	3626	6843	31.8	630	214	34	186696
ABprapppap:137	ABprapppap	137	7439	-17560	3612	4135	7439	38.1	656	256	33	189422
ABprapppp:96	ABprapppp	96	3560	-21439	1044	1041	3560	30.4	637	270	39	294144
ABprappppa:144	ABprappppa	144	7048	-17951	3422	3994	7048	34.9	653	246	38	240707
ABprappppp:144	ABprappppp	144	7295	-17704	4088	4286	7295	39.4	660	298	33	164137
ABprp:7	ABprp	7	2141	-22858	-207	-207	2141	48.6	568	272	64	606480
ABprpa:21	ABprpa	21	2167	-22832	-269	-270	2167	52.9	546	239	59	419277
ABprpaa:41	ABprpaa	41	2226	-22773	-161	-166	2226	45.9	545	143	49	437590
ABprpaaa:66	ABprpaaa	66	2373	-22627	-145	-150	2373	39.1	578	137	43	375189
ABprpaaaa:102	ABprpaaaa	102	2210	-22789	-84	-82	2210	43.5	456	124	38	258680
ABprpaaaaa:155	ABprpaaaaa	155	2136	-22863	-61	-41	2136	50.9	396	177	34	136231
ABprpaaaap:155	ABprpaaaap	155	2144	-22855	-110	-88	2144	50.9	426	161	30	112921
ABprpaaap:102	ABprpaaap	102	2179	-22820	-136	-121	2179	44.3	494	122	37	272441
ABprpaap:66	ABprpaap	66	2304	-22695	-118	-124	2304	37.5	599	183	43	354069
ABprpaapa:105	ABprpaapa	105	2187	-22812	-131	-138	2187	31.3	553	126	38	289605
ABprpaapaa:156	ABprpaapaa	156	2125	-22874	-36	-45	2125	38.6	515	127	31	168221
ABprpaapap:156	ABprpaapap	156	2095	-22904	-110	-125	2095	36.1	495	103	33	166203
ABprpaapp:105	ABprpaapp	105	2264	-22735	-138	-93	2264	37.9	571	150	37	270104
ABprpaappa:156	ABprpaappa	156	2174	-22825	-335	-165	2174	45.4	523	118	30	126306
ABprpaappp:156	ABprpaappp	156	2292	-22707	-180	-84	2292	41.2	546	125	31	160973
ABprpap:41	ABprpap	41	2199	-22800	-144	-143	2199	51.3	553	220	51	391142
ABprpapa:64	ABprpapa	64	2272	-22727	-147	-157	2272	49.1	610	214	44	315447
ABprpapaa:95	ABprpapaa	95	3438	-21561	783	827	3438	48.0	560	147	37	241956
ABprpapaaa:147	ABprpapaaa	147	5636	-19363	2377	2518	5636	53.3	508	153	33	135582
ABprpapaap:147	ABprpapaap	147	8258	-16741	3287	3886	8258	54.4	543	174	32	135001
ABprpapap:95	ABprpapap	95	4241	-20758	1132	1363	4241	45.6	597	164	38	273862
ABprpapapa:159	ABprpapapa	159	7019	-17980	3715	3672	7019	48.0	551	138	32	151146
ABprpapapp:159	ABprpapapp	159	7763	-17236	1824	2767	7763	51.5	577	181	30	112381
ABprpapp:64	ABprpapp	64	2209	-22790	-112	-114	2209	49.3	575	256	44	278914
ABprpappa:95	ABprpappa	95	4311	-20688	1516	1568	4311	45.6	573	204	37	239210
ABprpappaa:147	ABprpappaa	147	10197	-14802	5048	5773	10197	49.0	545	185	32	164539
ABprpappap:147	ABprpappap	147	9506	-15493	5225	5492	9506	48.1	573	209	32	155160
ABprpappp:95	ABprpappp	95	4391	-20608	1690	1728	4391	40.8	608	211	38	292653
ABprpapppa:148	ABprpapppa	148	10554	-14445	5825	6544	10554	45.5	607	171	35	206478
ABprpapppp:148	ABprpapppp	148	10376	-14623	6531	6872	10376	41.4	626	185	35	241849
ABprpp:21	ABprpp	21	2158	-22841	-179	-179	2158	43.5	627	253	58	535063
ABprppa:41	ABprppa	41	2343	-22656	-279	-286	2343	39.4	616	174	49	481416
ABprppaa:66	ABprppaa	66	2558	-22441	-434	-467	2558	36.4	653	213	42	311908
ABprppaaa:102	ABprppaaa	102	2472	-22527	-80	-81	2472	28.0	600	150	38	284345
ABprppaaaa:156	ABprppaaaa	156	2051	-22948	-152	-159	2051	33.1	540	119	35	226250
ABprppaaap:156	ABprppaaap	156	2183	-22816	-16	-1	2183	30.6	570	132	30	202270
ABprppaap:102	ABprppaap	102	2582	-22417	-322	-280	2582	33.0	638	175	37	228650
ABprppaapa:159	ABprppaapa	159	2292	-22707	-174	-137	2292	33.3	616	154	31	161470
ABprppaapp:159	ABprppaapp	159	2739	-22260	-634	-152	2739	35.9	634	185	31	158395
ABprppap:66	ABprppap	66	2428	-22571	-113	-112	2428	34.4	665	270	43	321374
ABprppapa:101	ABprppapa	101	2398	-22601	-231	-231	2398	37.8	650	220	38	267538
ABprppapaa:150	ABprppapaa	150	2695	-22304	-413	-247	2695	42.6	644	222	30	141780
ABprppapap:150	ABprppapap	150	2934	-22065	-75	71	2934	46.9	640	249	32	166742
ABprppapp:101	ABprppapp	101	2208	-22791	-117	-121	2208	39.7	625	251	36	243966
ABprppappa:154	ABprppappa	154	2217	-22782	-320	-301	2217	41.4	613	241	29	135513
ABprppappp:154	ABprppappp	154	2166	-22833	-15	-30	2166	43.2	603	272	30	137359
ABprppp:41	ABprppp	41	2219	-22780	-133	-133	2219	47.0	624	251	51	448685
ABprpppa:65	ABprpppa	65	2316	-22683	-67	-73	2316	46.8	636	272	43	324326
ABprpppaa:97	ABprpppaa	97	2351	-22648	-50	-50	2351	47.4	618	220	38	265856
ABprpppaaa:145	ABprpppaaa	145	2225	-22774	-376	-184	2225	49.1	603	232	35	190876
ABprpppaap:145	ABprpppaap	145	2164	-22835	-276	-108	2164	53.3	602	259	31	142478
ABprpppap:97	ABprpppap	97	2291	-22708	-44	-53	2291	50.0	627	263	38	258782
ABprpppapa:148	ABprpppapa	148	2181	-22818	-61	-60	2181	55.7	574	302	35	146266
ABprpppapp:148	ABprpppapp	148	2258	-22741	118	121	2258	52.0	578	326	30	142526
ABprpppp:65	ABprpppp	65	2222	-22777	-121	-121	2222	42.0	631	323	43	296366
ABprppppa:96	ABprppppa	96	2300	-22699	-38	-50	2300	46.2	643	299	40	298011
ABprppppaa:138	ABprppppaa	138	2172	-22827	-97	-117	2172	52.7	629	287	35	165546
ABprppppap:138	ABprppppap	138	2138	-22861	-7	-14	2138	51.0	634	327	31	134981
ABprppppp:96	ABprppppp	96	2232	-22767	-49	-56	2232	50.2	634	338	39	273725
ABprpppppa:148	ABprpppppa	148	2134	-22865	-57	-62	2134	55.3	599	343	33	140464
ABprpppppp:148	ABprpppppp	148	2151	-22848	16	10	2151	53.5	614	370	30	132480
EMS:1	EMS	1	2113	-22887	-172	-172	2113	45.5	373	415	70	736794
MS:3	MS	3	2127	-22872	-296	-296	2127	48.2	403	341	77	1058512
MSa:12	MSa	12	2074	-22925	-180	-181	2074	45.4	348	350	67	740166
MSaa:37	MSaa	37	2167	-22832	-128	-131	2167	41.2	350	259	59	595694
MSaaa:80	MSaaa	80	2245	-22754	-81	-85	2245	38.5	359	249	51	361759
MSaaaa:133	MSaaaa	133	2118	-22881	-14	-14	2118	39.4	336	229	41	182231
MSaaap:133	MSaaap	133	2035	-22964	-80	-83	2035	36.6	397	253	42	165903
MSaap:80	MSaap	80	2236	-22763	-77	-81	2236	45.0	429	311	50	300589
MSaapa:134	MSaapa	134	2083	-22916	-34	-35	2083	42.6	424	304	40	137954
MSaapp:134	MSaapp	134	2058	-22941	-51	-53	2058	40.7	465	337	42	158186
MSap:37	MSap	37	2201	-22798	-131	-135	2201	45.0	378	352	59	555402
MSapa:82	MSapa	82	2273	-22726	-57	-60	2273	38.2	349	324	49	334872
MSapaa:134	MSapaa	134	2154	-22845	-208	-95	2154	37.3	334	295	40	179042
MSapap:134	MSapap	134	2107	-22892	-56	-60	2107	38.1	388	321	42	185426
MSapp:82	MSapp	82	2218	-22781	-135	-140	2218	35.0	401	365	50	311174
MSappa:129	MSappa	129	2090	-22909	-49	-52	2090	29.0	379	349	43	196485
MSappp:129	MSappp	129	2083	-22916	-42	-46	2083	31.2	442	381	42	164296
MSp:12	MSp	12	2085	-22914	-154	-154	2085	45.7	456	283	66	701579
MSpa:37	MSpa	37	2194	-22805	-96	-99	2194	35.6	407	224	58	577666
MSpaa:69	MSpaa	69	2254	-22745	-104	-108	2254	45.2	417	211	50	334898
MSpaaa:123	MSpaaa	123	2096	-22903	-22	-22	2096	40.6	400	177	42	184841
MSpaap:123	MSpaap	123	2085	-22914	-26	-30	2085	41.0	438	244	41	157380
MSpap:69	MSpap	69	2257	-22742	-121	-126	2257	48.9	463	271	52	331137
MSpapa:128	MSpapa	128	2075	-22924	-129	-114	2075	51.1	417	272	42	167231
MSpapp:128	MSpapp	128	2073	-22926	-37	-39	2073	47.2	479	299	41	155604
MSpp:37	MSpp	37	2164	-22835	-103	-103	2164	40.2	490	234	57	540224
MSppa:72	MSppa	72	2238	-22761	-119	-117	2238	41.6	509	230	49	307480
MSppaa:124	MSppaa	124	2115	-22884	-28	-18	2115	39.7	479	240	42	163546
MSppap:124	MSppap	124	2077	-22922	-36	-36	2077	34.0	512	283	43	181856
MSppp:72	MSppp	72	2271	-22728	-76	-80	2271	40.7	513	303	49	304939
MSpppa:120	MSpppa	120	2062	-22937	-36	-40	2062	32.4	481	341	43	180794
MSpppp:120	MSpppp	120	2090	-22909	-11	-13	2090	35.5	531	345	43	172696
E:3	E	3	2027	-22972	-216	-217	2027	37.1	540	392	75	1039783
Ea:13	Ea	13	2098	-22901	-155	-155	2098	42.0	467	379	65	740307
Eal:49	Eal	49	2197	-22802	-119	-122	2197	38.0	453	370	55	404128
Eala:88	Eala	88	2206	-22793	-102	-107	2206	22.3	422	310	48	213941
Ealaa:146	Ealaa	146	2069	-22930	-99	-100	2069	22.2	365	291	39	132645
Ealap:146	Ealap	146	2057	-22942	-79	-88	2057	24.9	415	293	39	126305
Ealp:88	Ealp	88	2184	-22815	-75	-77	2184	27.5	463	348	47	199869
Ealpa:146	Ealpa	146	2097	-22902	-58	-73	2097	20.1	435	298	39	121697
Ealpp:146	Ealpp	146	2052	-22947	-62	-73	2052	22.2	467	353	39	111447
Ear:49	Ear	49	2169	-22830	-150	-155	2169	29.5	437	293	56	417045
Eara:91	Eara	91	2181	-22818	-73	-75	2181	31.2	433	245	47	216720
Earaa:149	Earaa	149	2119	-22880	-34	-40	2119	31.7	415	189	38	124546
Earap:149	Earap	149	2078	-22921	-42	-48	2078	30.7	433	267	39	132489
Earp:91	Earp	91	2179	-22820	-68	-72	2179	30.7	479	285	45	197226
Earpa:149	Earpa	149	2129	-22870	-12	-17	2129	24.1	464	252	38	104999
Earpp:149	Earpp	149	2081	-22918	-27	-32	2081	22.8	496	305	39	116868
Ep:13	Ep	13	2080	-22919	-142	-144	2080	35.0	559	350	66	741375
Epl:49	Epl	49	2282	-22717	-111	-115	2282	40.9	500	409	54	403383
Epla:90	Epla	90	2210	-22789	-83	-88	2210	26.8	460	414	48	198276
Eplaa:152	Eplaa	152	2091	-22908	-113	-117	2091	18.6	399	364	40	114435
Eplap:152	Eplap	152	2158	-22841	6	-3	2158	19.1	467	417	38	87003
Eplp:90	Eplp	90	2190	-22809	-139	-146	2190	37.3	499	456	48	233580
Eplpa:154	Eplpa	154	2037	-22962	-101	-101	2037	24.8	472	436	39	100131
Eplpp:154	Eplpp	154	2072	-22927	-81	-87	2072	36.1	514	446	40	122663
Epr:49	Epr	49	2205	-22794	-142	-147	2205	39.8	543	338	56	435129
Epra:90	Epra	90	2220	-22779	-44	-54	2220	30.1	517	365	48	196150
Epraa:149	Epraa	149	2100	-22899	-30	-36	2100	20.2	508	356	37	89117
Eprap:149	Eprap	149	2117	-22882	-15	-23	2117	22.1	547	392	39	103721
Eprp:90	Eprp	90	2186	-22813	-66	-72	2186	36.6	545	420	47	217147
Eprpa:156	Eprpa	156	2111	-22888	-23	-27	2111	26.9	520	425	40	110609
Eprpp:156	Eprpp	156	2115	-22884	-8	-11	2115	37.8	548	407	38	103554
P2:1	P2	1	2073	-22927	-178	-178	2073	29.6	567	236	56	313166
C:4	C	4	2036	-22963	-165	-165	2036	23.7	512	243	72	740312
Ca:15	Ca	15	2099	-22900	-105	-106	2099	26.1	461	277	61	418075
Caa:36	Caa	36	2172	-22828	-138	-138	2172	20.8	471	378	56	365663
Caaa:63	Caaa	63	2279	-22720	-193	-197	2279	21.3	395	414	51	276225
Caaaa:98	Caaaa	98	2248	-22751	-65	-77	2248	23.2	367	402	43	228876
Caaaaa:147	Caaaaa	147	2133	-22866	-34	-39	2133	27.6	371	440	36	140787
Caaaap:147	Caaaap	147	2125	-22874	-106	-109	2125	33.2	408	459	36	136688
Caaap:98	Caaap	98	2211	-22788	-112	-120	2211	23.2	418	429	44	193691
Caaapa:145	Caaapa	145	2087	-22912	-70	-73	2087	27.0	380	400	34	108481
Caaapp:145	Caaapp	145	2115	-22884	-26	-30	2115	28.2	425	439	38	115706
Caap:63	Caap	63	2262	-22737	-144	-145	2262	22.5	490	429	50	257113
Caapa:96	Caapa	96	2210	-22789	-76	-77	2210	22.8	552	403	42	186188
Caapaa:154	Caapaa	154	2142	-22857	39	43	2142	22.8	606	376	36	106859
Caapap:154	Caapap	154	2156	-22843	23	19	2156	29.0	621	399	35	105338
Caapp:96	Caapp	96	2222	-22777	-113	-118	2222	30.4	582	425	45	228358
Caappd:140	Caappd	140	2101	-22898	-58	-62	2101	41.6	591	435	38	134056
Caappv:140	Caappv	140	2077	-22922	-28	-29	2077	32.8	596	403	39	145214
Cap:36	Cap	36	2119	-22880	-186	-186	2119	29.3	568	430	55	396591
Capa:68	Capa	68	2443	-22556	-301	-315	2443	52.8	473	435	47	261491
Capaa:112	Capaa	112	2147	-22852	-85	-89	2147	49.3	501	423	40	168706
Capaaa:161	Capaaa	161	2176	-22823	29	16	2176	43.0	448	410	32	97181
Capaap:161	Capaap	161	2167	-22832	35	31	2167	48.0	504	395	34	97040
Capap:112	Capap	112	2161	-22838	-29	-33	2161	49.1	560	362	41	167414
Capapa:163	Capapa	163	2121	-22878	-14	-20	2121	49.0	548	356	32	85535
Capapp:163	Capapp	163	2172	-22827	28	21	2172	40.9	555	299	30	82272
Capp:68	Capp	68	2280	-22719	-165	-168	2280	30.8	551	454	49	306781
Cappa:105	Cappa	105	2207	-22792	-46	-53	2207	46.1	559	430	41	193159
Cappaa:152	Cappaa	152	2098	-22901	-41	-48	2098	42.8	523	454	37	159363
Cappap:152	Cappap	152	2033	-22966	-77	-77	2033	46.6	548	416	34	108896
Cappp:105	Cappp	105	2153	-22846	-106	-115	2153	48.4	594	412	42	211151
Capppa:154	Capppa	154	2048	-22951	-64	-60	2048	50.4	536	398	34	119068
Capppp:154	Capppp	154	2112	-22887	-43	-57	2112	54.9	556	368	36	113495
Cp:15	Cp	15	2101	-22898	-195	-196	2101	25.2	567	216	65	552028
Cpa:35	Cpa	35	2195	-22804	-145	-146	2195	21.0	576	247	58	396650
Cpaa:62	Cpaa	62	2251	-22749	-183	-187	2251	22.0	599	284	49	259526
Cpaaa:94	Cpaaa	94	2224	-22775	-158	-155	2224	23.4	593	283	42	186949
Cpaaaa:133	Cpaaaa	133	2251	-22748	-83	-81	2251	23.5	632	255	36	115723
Cpaaap:133	Cpaaap	133	2099	-22900	-38	-40	2099	22.4	645	321	38	134666
Cpaap:94	Cpaap	94	2299	-22700	-122	-124	2299	24.0	642	341	44	252073
Cpaapa:133	Cpaapa	133	2090	-22909	-83	-78	2090	28.2	664	332	39	154649
Cpaapp:133	Cpaapp	133	2126	-22873	-39	-46	2126	36.1	663	359	38	153315
Cpap:62	Cpap	62	2263	-22736	-113	-113	2263	21.8	573	393	50	289935
Cpapa:95	Cpapa	95	2229	-22770	-58	-61	2229	25.2	612	365	44	258304
Cpapaa:157	Cpapaa	157	2160	-22839	19	10	2160	38.3	624	362	37	148056
Cpapap:157	Cpapap	157	2144	-22855	28	25	2144	33.8	587	350	36	125327
Cpapp:95	Cpapp	95	2270	-22729	-92	-95	2270	35.5	638	398	44	310456
Cpappd:145	Cpappd	145	2135	-22864	-38	-51	2135	45.6	619	410	37	139896
Cpappv:145	Cpappv	145	2135	-22864	-17	-14	2135	46.5	606	409	36	120897
Cpp:35	Cpp	35	2148	-22851	-176	-177	2148	29.8	650	305	56	520061
Cppa:63	Cppa	63	2262	-22737	-190	-193	2262	29.3	662	334	48	353435
Cppaa:105	Cppaa	105	2289	-22710	-61	-57	2289	39.0	647	279	38	216057
Cppaaa:154	Cppaaa	154	2210	-22789	-84	-78	2210	48.0	554	265	33	93009
Cppaap:154	Cppaap	154	2074	-22925	-74	-67	2074	48.2	587	295	32	103182
Cppap:105	Cppap	105	2158	-22841	-97	-101	2158	40.4	642	333	40	229166
Cppapa:157	Cppapa	157	2101	-22898	-351	-256	2101	45.1	621	303	32	114687
Cppapp:157	Cppapp	157	2040	-22959	-71	-70	2040	43.6	627	347	35	152168
Cppp:63	Cppp	63	2241	-22758	-157	-160	2241	34.3	624	393	48	301621
Cpppa:101	Cpppa	101	2201	-22798	-77	-72	2201	36.7	599	299	42	213031
Cpppaa:148	Cpppaa	148	2111	-22888	-86	-71	2111	31.9	588	249	36	176307
Cpppap:148	Cpppap	148	2052	-22947	-69	-73	2052	35.7	593	302	35	148869
Cpppp:101	Cpppp	101	2144	-22855	-94	-100	2144	45.0	617	368	41	223700
Cppppa:157	Cppppa	157	2101	-22898	-6	0	2101	43.1	581	342	34	133019
Cppppp:157	Cppppp	157	2030	-22969	-49	-50	2030	50.7	580	385	31	88773
P3:4	P3	4	2012	-22987	-242	-242	2012	31.8	631	314	66	777687
D:20	D	20	2100	-22899	-226	-226	2100	32.9	638	323	58	465628
Da:47	Da	47	2275	-22724	-297	-305	2275	53.6	573	360	49	198952
Daa:82	Daa	82	2342	-22657	-112	-113	2342	48.7	583	299	40	106041
Daaa:122	Daaa	122	2258	-22741	-22	-6	2258	49.5	538	253	35	73879
Daap:122	Daap	122	2281	-22718	106	108	2281	47.1	552	288	34	72444
Dap:82	Dap	82	2440	-22559	-194	-199	2440	51.9	558	366	44	123419
Dapa:120	Dapa	120	2232	-22768	71	71	2232	39.9	544	282	38	109584
Dapp:120	Dapp	120	2318	-22682	79	79	2318	45.3	519	232	37	95266
Dp:47	Dp	47	2324	-22675	-171	-172	2324	42.4	612	406	52	280926
Dpa:81	Dpa	81	2452	-22547	-171	-174	2452	50.1	510	432	42	116360
Dpaa:121	Dpaa	121	2163	-22836	3	0	2163	38.1	410	409	34	103895
Dpap:121	Dpap	121	2123	-22876	-37	-33	2123	44.4	449	405	36	109881
Dpp:81	Dpp	81	2333	-22666	-149	-157	2333	39.2	590	402	44	130941
Dppa:119	Dppa	119	2121	-22878	-15	-15	2121	22.5	576	345	38	120152
Dppp:119	Dppp	119	2121	-22878	-11	-14	2121	31.0	570	348	39	132656
Dpppa:174	Dpppa	174	2091	-22909	-47	-53	2091	27.5	555	287	34	91910
Dpppp:174	Dpppp	174	2049	-22950	-63	-65	2049	29.5	575	330	30	78265
P4:20	P4	20	2157	-22842	-217	-219	2157	48.0	562	358	54	375790
Z2:66	Z2	66	2230	-22769	-115	-119	2230	52.9	515	322	43	125549
Z3:66	Z3	66	2202	-22797	-108	-110	2202	49.0	459	357	41	114968
