# Supplementary material for: Quantitative Differences in Nuclear β-catenin and TCF Pattern Embryonic Cells in C. elegans
Source: PLoS Genet. 2015 Oct 21;11(10):e1005585. doi: 10.1371/journal.pgen.1005585 (PMC4619327; doi:10.1371/journal.pgen.1005585)
Supplement: S1 Data — For each cell analyzed, birth time is given in column 3 and the average nuclear reporter intensity over the lifetime of the cell (corrected for background) is given in column 7 (“blot”). For information on each embryo’s strain information and experimental conditions, refer to S2 Table. (ZIP) [file pgen.1005585.s005.zip › CAs/CA20111027_ceh-27_pop-1i_L4.csv]

cellTime	cell	time	none	global	local	blot	cross	z	x	y	size	gweight
ABal:1	ABal	1	2231	-22769	-36	-36	2231	34.0	500	268	62	761017
ABala:2	ABala	2	2148	-22852	-296	-296	2148	26.8	511	276	70	1720063
ABalaa:15	ABalaa	15	2229	-22770	-214	-215	2229	17.2	504	303	64	1261366
ABalaaa:36	ABalaaa	36	2219	-22780	-128	-129	2219	15.5	500	313	56	957125
ABalaaaa:59	ABalaaaa	59	2163	-22836	-125	-127	2163	18.8	507	225	46	504340
ABalaaaal:93	ABalaaaal	93	2154	-22845	-67	-69	2154	32.8	460	174	40	293759
ABalaaaala:138	ABalaaaala	138	2120	-22879	-26	-30	2120	23.2	408	181	35	152417
ABalaaaalp:138	ABalaaaalp	138	2146	-22853	-9	-15	2146	32.6	421	164	32	142220
ABalaaaar:93	ABalaaaar	93	2184	-22815	-56	-56	2184	30.2	485	219	41	302910
ABalaaaarl:134	ABalaaaarl	134	2094	-22905	-72	-79	2094	31.6	426	260	33	140641
ABalaaaarr:134	ABalaaaarr	134	2096	-22903	-58	-69	2096	27.4	434	215	33	133875
ABalaaap:59	ABalaaap	59	2164	-22835	-103	-107	2164	19.0	465	196	46	411814
ABalaaapa:92	ABalaaapa	92	2174	-22825	-56	-61	2174	27.5	436	221	40	274983
ABalaaapal:138	ABalaaapal	138	2115	-22884	-29	-46	2115	29.1	398	246	31	128876
ABalaaapar:138	ABalaaapar	138	2114	-22885	-42	-49	2114	36.8	397	243	34	121784
ABalaaapp:92	ABalaaapp	92	2144	-22855	-113	-121	2144	34.2	417	192	39	231700
ABalaaappl:134	ABalaaappl	134	2069	-22930	-84	-101	2069	29.5	398	195	32	120624
ABalaaappr:134	ABalaaappr	134	2083	-22916	-61	-67	2083	36.5	385	180	33	117179
ABalaap:36	ABalaap	36	2213	-22786	-108	-109	2213	12.5	417	304	55	657505
ABalaapa:60	ABalaapa	60	2245	-22754	-49	-51	2245	10.2	453	221	47	390557
ABalaapaa:95	ABalaapaa	95	2160	-22839	-85	-90	2160	31.5	438	257	38	225193
ABalaapaaa:136	ABalaapaaa	136	2121	-22878	-28	-36	2121	39.8	449	250	30	100888
ABalaapaap:136	ABalaapaap	136	2087	-22912	-74	-85	2087	40.4	422	261	32	106860
ABalaapap:95	ABalaapap	95	2147	-22852	-71	-79	2147	37.4	441	228	38	205128
ABalaapapa:141	ABalaapapa	141	2119	-22880	-43	-44	2119	36.2	427	223	30	97737
ABalaapapp:141	ABalaapapp	141	2088	-22911	-75	-79	2088	41.9	431	194	32	103539
ABalaapp:60	ABalaapp	60	2179	-22820	-83	-87	2179	21.6	410	251	46	339424
ABalaappa:96	ABalaappa	96	2178	-22822	-28	-30	2178	40.0	464	201	39	252441
ABalaappaa:138	ABalaappaa	138	2210	-22789	50	47	2210	29.0	446	170	31	138466
ABalaappap:138	ABalaappap	138	2089	-22910	-73	-73	2089	36.6	455	160	34	129854
ABalaappp:96	ABalaappp	96	2162	-22837	-62	-64	2162	41.0	399	243	40	213629
ABalaapppa:138	ABalaapppa	138	2143	-22856	-23	-46	2143	45.5	407	198	32	95328
ABalaapppp:138	ABalaapppp	138	2109	-22890	-43	-45	2109	45.7	371	206	32	85811
ABalap:15	ABalap	15	2223	-22776	-195	-197	2223	35.1	487	264	63	1112294
ABalapa:36	ABalapa	36	2190	-22809	-208	-209	2190	30.5	506	257	56	1043647
ABalapaa:59	ABalapaa	59	2145	-22854	-207	-210	2145	30.2	487	170	46	541684
ABalapaaa:95	ABalapaaa	95	2174	-22825	-65	-73	2174	28.2	394	156	41	279530
ABalapaaaa:145	ABalapaaaa	145	2150	-22849	-63	-62	2150	24.2	375	145	32	136999
ABalapaaap:145	ABalapaaap	145	2188	-22811	19	17	2188	33.9	352	145	35	122879
ABalapaap:95	ABalapaap	95	2197	-22802	-76	-85	2197	35.9	395	127	41	282688
ABalapaapa:139	ABalapaapa	139	2089	-22910	-77	-85	2089	32.5	401	128	34	132711
ABalapaapp:139	ABalapaapp	139	2144	-22855	-16	-23	2144	38.3	372	105	32	127620
ABalapap:59	ABalapap	59	2161	-22838	-114	-117	2161	32.7	433	180	47	413404
ABalapapa:96	ABalapapa	96	2138	-22861	-79	-81	2138	29.0	352	133	41	267857
ABalapapaa:151	ABalapapaa	151	2186	-22813	-16	-6	2186	29.8	367	107	34	149544
ABalapapap:151	ABalapapap	151	2116	-22883	-54	-57	2116	36.2	325	92	35	145896
ABalapapp:96	ABalapapp	96	2124	-22875	-74	-79	2124	37.3	315	142	41	248310
ABalapappa:163	ABalapappa	163	2210	-22789	45	44	2210	39.7	316	112	34	127939
ABalapappp:163	ABalapappp	163	2060	-22939	-140	-160	2060	42.7	264	120	33	113702
ABalapp:36	ABalapp	36	2144	-22855	-191	-192	2144	32.3	429	291	55	842925
ABalappa:59	ABalappa	59	2187	-22812	-96	-97	2187	29.8	462	240	46	445499
ABalappaa:95	ABalappaa	95	2153	-22847	-68	-70	2153	41.4	438	148	39	252051
ABalappaaa:143	ABalappaaa	143	2156	-22843	-13	-21	2156	35.3	451	102	31	154884
ABalappaap:143	ABalappaap	143	2129	-22870	-44	-52	2129	41.0	428	131	35	148526
ABalappap:95	ABalappap	95	2215	-22784	-21	-29	2215	43.3	379	184	40	225426
ABalappapa:136	ABalappapa	136	2121	-22878	-31	-38	2121	41.8	377	154	36	125203
ABalappapp:136	ABalappapp	136	2115	-22884	-40	-45	2115	47.7	345	136	31	91356
ABalappp:59	ABalappp	59	2122	-22877	-140	-146	2122	32.0	387	253	47	402076
ABalapppa:92	ABalapppa	92	2164	-22835	-57	-57	2164	38.5	345	194	41	246055
ABalapppaa:140	ABalapppaa	140	2125	-22874	-38	-41	2125	44.1	332	161	32	103993
ABalapppap:140	ABalapppap	140	2083	-22916	-44	-41	2083	45.7	295	159	32	97056
ABalapppp:92	ABalapppp	92	2166	-22833	-67	-73	2166	39.7	310	228	40	221991
ABalappppa:139	ABalappppa	139	2106	-22893	-63	-66	2106	45.3	304	204	32	97686
ABalappppp:139	ABalappppp	139	2159	-22840	-19	-18	2159	47.6	266	215	33	88497
ABalp:2	ABalp	2	2166	-22833	-222	-223	2166	29.0	417	363	71	1496481
ABalpa:16	ABalpa	16	2205	-22794	-248	-244	2205	22.9	428	384	66	1316642
ABalpaa:36	ABalpaa	36	2192	-22807	-164	-148	2192	21.8	445	385	55	1028735
ABalpaaa:60	ABalpaaa	60	2173	-22826	-111	-115	2173	14.9	506	287	46	532857
ABalpaaaa:92	ABalpaaaa	92	2249	-22750	-32	-38	2249	9.3	501	252	41	333517
ABalpaaaaa:134	ABalpaaaaa	134	2128	-22871	-44	-49	2128	12.3	497	333	34	200422
ABalpaaaap:134	ABalpaaaap	134	2115	-22884	-91	-99	2115	9.2	471	352	35	198484
ABalpaaap:92	ABalpaaap	92	2173	-22826	-59	-66	2173	19.1	478	267	40	326647
ABalpaaapa:136	ABalpaaapa	136	2144	-22855	2	1	2144	23.4	468	279	33	218488
ABalpaaapp:136	ABalpaaapp	136	2096	-22903	-73	-73	2096	26.6	460	320	35	212398
ABalpaap:60	ABalpaap	60	2179	-22820	-88	-90	2179	14.4	456	295	46	449238
ABalpaapa:89	ABalpaapa	89	2304	-22696	-11	-13	2304	6.8	453	272	42	282514
ABalpaapaa:127	ABalpaapaa	127	2142	-22857	-24	-33	2142	9.0	456	306	35	198865
ABalpaapap:127	ABalpaapap	127	2138	-22861	-41	-44	2138	6.8	415	305	35	169049
ABalpaapp:89	ABalpaapp	89	2207	-22792	-65	-68	2207	16.8	432	275	42	293482
ABalpaappa:127	ABalpaappa	127	2111	-22888	-20	-26	2111	16.8	437	288	34	203414
ABalpaappp:127	ABalpaappp	127	2073	-22926	-82	-88	2073	19.7	407	274	37	201123
ABalpap:36	ABalpap	36	2208	-22791	-124	-124	2208	16.4	349	368	57	862696
ABalpapa:59	ABalpapa	59	2207	-22792	-129	-132	2207	13.3	456	359	49	561239
ABalpapaa:90	ABalpapaa	90	2290	-22709	-8	-17	2290	15.7	519	277	42	416302
ABalpapaaa:133	ABalpapaaa	133	2210	-22789	18	12	2210	20.6	532	286	32	243828
ABalpapaap:133	ABalpapaap	133	2165	-22834	-25	-35	2165	26.2	523	247	36	282829
ABalpapap:90	ABalpapap	90	2239	-22760	-76	-85	2239	15.1	500	320	42	395380
ABalpapapa:131	ABalpapapa	131	2159	-22840	-15	-18	2159	28.8	513	316	39	310113
ABalpapapp:131	ABalpapapp	131	2138	-22861	-13	-19	2138	26.5	500	276	33	244043
ABalpapp:59	ABalpapp	59	2153	-22846	-164	-167	2153	11.6	374	347	51	479063
ABalpappa:86	ABalpappa	86	2304	-22696	-86	-92	2304	9.5	450	338	44	364879
ABalpappaa:121	ABalpappaa	121	2140	-22860	-25	-31	2140	18.1	483	328	36	273958
ABalpappap:121	ABalpappap	121	2170	-22829	-15	-21	2170	13.4	442	341	37	256777
ABalpappp:86	ABalpappp	86	2283	-22716	-43	-45	2283	12.7	400	319	43	305749
ABalpapppa:121	ABalpapppa	121	2162	-22837	-80	-76	2162	23.7	422	313	35	210976
ABalpapppp:121	ABalpapppp	121	2224	-22775	-306	-113	2224	21.0	387	306	37	194178
ABalpp:16	ABalpp	16	2194	-22805	-200	-204	2194	43.5	371	368	62	843612
ABalppa:36	ABalppa	36	2137	-22862	-205	-207	2137	36.2	406	396	55	914022
ABalppaa:60	ABalppaa	60	2137	-22862	-192	-182	2137	24.1	505	352	46	535089
ABalppaaa:94	ABalppaaa	94	2199	-22800	-64	-63	2199	20.0	505	341	39	325612
ABalppaaaa:141	ABalppaaaa	141	2149	-22850	-65	-74	2149	20.4	491	368	30	158013
ABalppaaap:141	ABalppaaap	141	2160	-22839	-53	-60	2160	22.1	457	364	32	195632
ABalppaap:94	ABalppaap	94	2187	-22812	-103	-107	2187	21.6	485	372	40	311428
ABalppaapa:136	ABalppaapa	136	2139	-22860	-50	-61	2139	17.4	459	395	32	160367
ABalppaapp:136	ABalppaapp	136	2139	-22860	-105	-81	2139	22.1	435	408	34	202434
ABalppap:60	ABalppap	60	2165	-22834	-118	-124	2165	26.5	449	374	47	533567
ABalppapa:90	ABalppapa	90	2253	-22746	-53	-66	2253	15.0	459	334	42	345790
ABalppapaa:132	ABalppapaa	132	2209	-22790	-32	-35	2209	10.5	412	358	35	201601
ABalppapap:132	ABalppapap	132	2423	-22576	-221	-30	2423	10.6	384	333	36	178338
ABalppapp:90	ABalppapp	90	2243	-22756	-98	-89	2243	19.8	448	373	43	376747
ABalppappa:129	ABalppappa	129	2170	-22830	-135	-104	2170	15.3	423	392	35	221254
ABalppappp:129	ABalppappp	129	2346	-22653	-559	-261	2346	20.1	406	364	38	239264
ABalppp:36	ABalppp	36	2167	-22832	-186	-188	2167	30.7	315	388	55	864813
ABalpppa:60	ABalpppa	60	2195	-22804	-69	-73	2195	27.2	423	330	47	478174
ABalpppaa:91	ABalpppaa	91	2200	-22800	-46	-54	2200	28.1	490	269	40	357076
ABalpppaaa:138	ABalpppaaa	138	2106	-22893	-46	-53	2106	31.6	474	264	32	169316
ABalpppaap:138	ABalpppaap	138	2161	-22838	-9	-16	2161	33.5	460	297	31	168365
ABalpppap:91	ABalpppap	91	2227	-22772	-92	-97	2227	29.3	479	314	43	369839
ABalpppapa:129	ABalpppapa	129	2166	-22834	24	27	2166	32.6	499	346	38	276176
ABalpppapp:129	ABalpppapp	129	2135	-22864	-23	-19	2135	36.4	477	368	36	215041
ABalpppp:60	ABalpppp	60	2152	-22847	-101	-100	2152	23.2	348	346	49	425805
ABalppppa:89	ABalppppa	89	2221	-22778	-64	-74	2221	32.1	444	336	41	326697
ABalppppaa:130	ABalppppaa	130	2195	-22804	-274	-141	2195	33.0	448	349	34	216972
ABalppppap:130	ABalppppap	130	2185	-22814	-55	-60	2185	38.3	427	367	34	187322
ABalppppp:89	ABalppppp	89	2249	-22750	-63	-63	2249	29.3	397	332	43	316177
ABalpppppa:128	ABalpppppa	128	2114	-22885	-137	-123	2114	35.4	413	314	35	198827
ABalpppppp:128	ABalpppppp	128	2266	-22733	-275	-214	2266	34.0	381	333	37	209081
ABar:1	ABar	1	2117	-22883	-172	-172	2117	41.0	342	140	62	515939
ABara:2	ABara	2	2186	-22813	-205	-205	2186	17.6	406	162	73	1209794
ABaraa:15	ABaraa	15	2261	-22738	-136	-135	2261	12.5	447	203	65	874306
ABaraaa:36	ABaraaa	36	2214	-22785	-132	-132	2214	15.0	478	198	56	768523
ABaraaaa:60	ABaraaaa	60	2200	-22799	-89	-91	2200	13.6	448	122	46	344075
ABaraaaaa:89	ABaraaaaa	89	2235	-22764	-71	-77	2235	15.7	499	185	40	260136
ABaraaaaaa:130	ABaraaaaaa	130	2104	-22895	-95	-99	2104	17.7	528	322	32	141193
ABaraaaaap:130	ABaraaaaap	130	2147	-22852	-37	-44	2147	11.4	514	284	34	170616
ABaraaaap:89	ABaraaaap	89	2227	-22772	-20	-24	2227	21.0	463	182	39	229294
ABaraaaapa:131	ABaraaaapa	131	2132	-22868	-10	-4	2132	17.7	495	276	30	137633
ABaraaaapp:131	ABaraaaapp	131	2110	-22889	-43	-47	2110	15.8	459	253	32	114428
ABaraaap:60	ABaraaap	60	2160	-22839	-53	-55	2160	18.8	404	165	47	304036
ABaraaapa:88	ABaraaapa	88	2249	-22750	-28	-30	2249	10.5	444	193	41	210647
ABaraaapaa:124	ABaraaapaa	124	2133	-22866	-46	-46	2133	6.8	482	282	36	174698
ABaraaapap:124	ABaraaapap	124	2131	-22868	-44	-47	2131	6.5	441	256	35	126731
ABaraaapp:88	ABaraaapp	88	2216	-22783	-41	-45	2216	10.4	392	190	42	204444
ABaraaappa:126	ABaraaappa	126	2114	-22885	-70	-71	2114	9.4	403	264	34	115632
ABaraaappp:126	ABaraaappp	126	2131	-22868	-24	-30	2131	11.1	382	234	36	108313
ABaraap:36	ABaraap	36	2229	-22771	-91	-92	2229	10.8	386	216	56	520716
ABaraapa:59	ABaraapa	59	2172	-22827	-97	-97	2172	10.5	373	110	48	323282
ABaraapaa:90	ABaraapaa	90	2238	-22761	-63	-69	2238	10.0	456	149	41	283558
ABaraapaaa:132	ABaraapaaa	132	2215	-22784	33	36	2215	9.9	514	250	35	233827
ABaraapaap:132	ABaraapaap	132	2135	-22864	-47	-54	2135	14.0	504	203	35	192259
ABaraapap:90	ABaraapap	90	2313	-22686	-13	-18	2313	9.6	396	114	43	246224
ABaraapapa:127	ABaraapapa	127	2142	-22857	-17	-25	2142	16.9	493	180	33	166427
ABaraapapp:127	ABaraapapp	127	2170	-22829	-14	-24	2170	12.5	472	157	37	175591
ABaraapp:59	ABaraapp	59	2187	-22812	-54	-55	2187	10.6	339	185	49	232548
ABaraappa:87	ABaraappa	87	2212	-22787	-66	-77	2212	10.0	380	176	43	207586
ABaraappaa:123	ABaraappaa	123	2102	-22898	-47	-53	2102	18.3	431	228	33	134626
ABaraappap:123	ABaraappap	123	2130	-22869	-31	-36	2130	9.1	410	200	36	131022
ABaraappp:87	ABaraappp	87	2238	-22761	-41	-47	2238	12.9	338	182	43	196468
ABaraapppa:124	ABaraapppa	124	2141	-22858	7	1	2141	16.9	404	201	36	155230
ABaraapppp:124	ABaraapppp	124	2103	-22896	-71	-71	2103	14.3	376	171	37	141885
ABarap:15	ABarap	15	2255	-22744	-109	-110	2255	14.4	367	139	65	771677
ABarapa:36	ABarapa	36	2192	-22807	-128	-129	2192	14.7	420	127	55	693185
ABarapaa:60	ABarapaa	60	2143	-22856	-112	-114	2143	22.8	405	78	46	379792
ABarapaaa:90	ABarapaaa	90	2176	-22823	-94	-103	2176	22.6	486	155	41	324272
ABarapaaaa:134	ABarapaaaa	134	2120	-22879	-87	-95	2120	21.2	524	217	35	212137
ABarapaaap:134	ABarapaaap	134	2160	-22839	-44	-42	2160	15.8	519	243	31	194760
ABarapaap:90	ABarapaap	90	2177	-22822	-88	-96	2177	22.3	448	115	41	301725
ABarapaapa:131	ABarapaapa	131	2144	-22855	12	4	2144	20.2	485	229	32	168690
ABarapaapp:131	ABarapaapp	131	2161	-22838	11	8	2161	25.3	473	217	34	162669
ABarapap:60	ABarapap	60	2135	-22864	-103	-104	2135	25.6	355	120	48	331679
ABarapapa:88	ABarapapa	88	2205	-22794	-42	-48	2205	15.9	432	143	40	244974
ABarapapaa:130	ABarapapaa	130	2153	-22846	-1	-2	2153	9.6	472	221	34	151881
ABarapapap:130	ABarapapap	130	2163	-22836	-23	-28	2163	5.8	450	198	36	154418
ABarapapp:88	ABarapapp	88	2258	-22741	-3	-10	2258	21.6	385	124	43	244233
ABarapappa:126	ABarapappa	126	2128	-22871	-12	-9	2128	18.0	455	190	34	154517
ABarapappp:126	ABarapappp	126	2140	-22859	-19	-21	2140	11.0	434	152	36	153583
ABarapp:36	ABarapp	36	2227	-22772	-92	-92	2227	11.1	314	154	56	505182
ABarappa:59	ABarappa	59	2170	-22829	-86	-86	2170	15.8	324	94	47	333229
ABarappaa:90	ABarappaa	90	2176	-22823	-71	-82	2176	23.9	421	102	40	273046
ABarappaaa:134	ABarappaaa	134	2174	-22825	25	19	2174	30.8	505	229	31	162692
ABarappaap:134	ABarappaap	134	2158	-22841	-14	-24	2158	27.7	501	188	35	172726
ABarappap:90	ABarappap	90	2196	-22803	-83	-90	2196	22.4	375	81	41	267953
ABarappapa:131	ABarappapa	131	2143	-22856	-16	-19	2143	24.8	476	165	34	163539
ABarappapp:131	ABarappapp	131	2108	-22891	-75	-75	2108	19.7	464	131	35	152106
ABarappp:59	ABarappp	59	2162	-22837	-72	-72	2162	12.6	272	150	49	267688
ABarapppa:87	ABarapppa	87	2282	-22717	11	11	2282	15.5	338	115	41	213127
ABarapppaa:125	ABarapppaa	125	2154	-22845	4	0	2154	19.1	423	141	34	158618
ABarapppap:125	ABarapppap	125	2123	-22876	-83	-39	2123	11.3	390	133	37	167797
ABarapppp:87	ABarapppp	87	2218	-22781	-59	-56	2218	17.7	299	130	44	225870
ABarappppa:123	ABarappppa	123	2132	-22867	-19	-13	2132	13.9	401	103	38	187770
ABarappppp:123	ABarappppp	123	2213	-22786	-90	-22	2213	16.0	361	103	39	179246
ABarp:2	ABarp	2	2166	-22834	-205	-205	2166	42.4	327	124	72	1176912
ABarpa:15	ABarpa	15	2178	-22821	-228	-227	2178	37.4	402	107	64	1041820
ABarpaa:36	ABarpaa	36	2197	-22802	-158	-159	2197	35.0	451	138	55	886981
ABarpaaa:59	ABarpaaa	59	2152	-22847	-135	-136	2152	35.5	432	110	48	499730
ABarpaaaa:95	ABarpaaaa	95	2177	-22822	-72	-71	2177	35.8	395	87	42	325583
ABarpaaaaa:135	ABarpaaaaa	135	2102	-22897	-52	-54	2102	28.7	449	121	35	186153
ABarpaaaap:135	ABarpaaaap	135	2158	-22841	5	2	2158	30.4	419	86	35	191643
ABarpaaap:95	ABarpaaap	95	2192	-22807	-70	-74	2192	46.0	385	98	40	244010
ABarpaaapa:138	ABarpaaapa	138	2172	-22827	-31	-32	2172	38.8	412	85	34	159239
ABarpaaapp:138	ABarpaaapp	138	2173	-22826	-27	-43	2173	44.3	383	85	32	131181
ABarpaap:59	ABarpaap	59	2157	-22842	-107	-112	2157	44.4	407	154	48	399505
ABarpaapa:91	ABarpaapa	91	2255	-22744	-108	-124	2255	49.9	393	142	42	218417
ABarpaapaa:133	ABarpaapaa	133	2117	-22882	-35	-49	2117	47.3	433	139	33	123513
ABarpaapap:133	ABarpaapap	133	2103	-22896	-81	-90	2103	49.3	398	139	35	109163
ABarpaapp:91	ABarpaapp	91	2187	-22812	-150	-158	2187	51.3	357	182	42	211186
ABarpaappa:133	ABarpaappa	133	2123	-22876	-117	-135	2123	52.3	393	190	34	104484
ABarpaappp:133	ABarpaappp	133	2124	-22875	-68	-86	2124	51.9	357	168	35	101774
ABarpap:36	ABarpap	36	2174	-22825	-169	-171	2174	31.8	379	174	55	709565
ABarpapa:58	ABarpapa	58	2183	-22816	-92	-103	2183	41.6	395	185	46	356345
ABarpapaa:94	ABarpapaa	94	2266	-22733	-26	-36	2266	48.0	449	181	42	252831
ABarpapaaa:135	ABarpapaaa	135	2101	-22898	-39	-45	2101	34.5	464	204	33	158107
ABarpapaap:135	ABarpapaap	135	2174	-22825	14	16	2174	39.9	476	194	36	167172
ABarpapap:94	ABarpapap	94	2191	-22808	-146	-162	2191	50.6	412	221	41	215858
ABarpapapa:133	ABarpapapa	133	2131	-22868	-18	-17	2131	45.8	461	221	32	121740
ABarpapapp:133	ABarpapapp	133	2100	-22899	-67	-71	2100	49.1	436	183	33	112135
ABarpapp:58	ABarpapp	58	2151	-22848	-108	-112	2151	41.1	340	223	46	318042
ABarpappa:90	ABarpappa	90	2227	-22772	-81	-94	2227	50.3	380	248	41	214873
ABarpappaa:133	ABarpappaa	133	2163	-22836	31	25	2163	48.2	432	261	31	112038
ABarpappap:133	ABarpappap	133	2085	-22914	-80	-83	2085	47.8	397	256	34	110076
ABarpappp:90	ABarpappp	90	2229	-22770	-108	-114	2229	50.1	325	243	42	220923
ABarpapppa:131	ABarpapppa	131	2127	-22872	-90	-95	2127	50.9	361	250	34	102313
ABarpapppp:131	ABarpapppp	131	2158	-22841	-22	-32	2158	49.6	328	227	34	101503
ABarpp:15	ABarpp	15	2192	-22807	-198	-199	2192	43.2	272	90	63	862114
ABarppa:36	ABarppa	36	2191	-22808	-168	-170	2191	42.5	372	96	55	693686
ABarppaa:59	ABarppaa	59	2170	-22829	-173	-186	2170	48.1	358	114	48	337029
ABarppaaa:95	ABarppaaa	95	2210	-22789	-202	-214	2210	52.1	330	111	42	194884
ABarppaaaa:136	ABarppaaaa	136	2177	-22822	-36	-51	2177	50.7	354	91	31	88810
ABarppaaap:136	ABarppaaap	136	2099	-22900	-66	-67	2099	49.4	304	93	36	101083
ABarppaap:95	ABarppaap	95	2176	-22823	-146	-163	2176	51.7	274	190	42	190161
ABarppaapa:136	ABarppaapa	136	2187	-22812	-54	-73	2187	52.5	297	202	33	83827
ABarppaapp:136	ABarppaapp	136	2134	-22865	-117	-129	2134	52.8	253	184	34	88071
ABarppap:59	ABarppap	59	2187	-22812	-81	-83	2187	46.5	310	181	46	291896
ABarppapa:94	ABarppapa	94	2201	-22798	-22	-28	2201	42.8	278	191	40	208038
ABarppapaa:140	ABarppapaa	140	2106	-22893	-38	-39	2106	46.4	261	125	30	96181
ABarppapap:140	ABarppapap	140	2122	-22877	-60	-65	2122	45.8	247	173	34	100069
ABarppapp:94	ABarppapp	94	2208	-22791	-37	-46	2208	47.2	231	209	41	203191
ABarppappa:139	ABarppappa	139	2143	-22856	-50	-58	2143	50.0	213	181	34	98388
ABarppappp:139	ABarppappp	139	2101	-22898	-92	-92	2101	44.5	183	187	35	108518
ABarppp:36	ABarppp	36	2162	-22837	-138	-141	2162	39.3	293	85	55	728349
ABarpppa:59	ABarpppa	59	2169	-22830	-65	-69	2169	42.3	326	107	47	371423
ABarpppaa:92	ABarpppaa	92	2180	-22819	-70	-77	2180	42.8	349	125	41	240152
ABarpppaaa:136	ABarpppaaa	136	2097	-22902	-68	-68	2097	34.4	378	66	30	147853
ABarpppaap:136	ABarpppaap	136	2077	-22922	-80	-83	2077	44.0	345	84	36	138709
ABarpppap:92	ABarpppap	92	2196	-22803	-48	-56	2196	48.1	311	170	41	201725
ABarpppapa:133	ABarpppapa	133	2121	-22878	-97	-107	2121	52.4	320	166	35	96944
ABarpppapp:133	ABarpppapp	133	2157	-22842	-33	-40	2157	52.1	273	130	32	94564
ABarpppp:59	ABarpppp	59	2126	-22873	-112	-115	2126	42.7	261	137	46	329348
ABarppppa:94	ABarppppa	94	2225	-22774	-30	-34	2225	41.2	297	120	40	210797
ABarppppaa:137	ABarppppaa	137	2147	-22852	-36	-38	2147	38.8	310	62	34	131286
ABarppppap:137	ABarppppap	137	2149	-22850	-41	-45	2149	43.0	263	89	35	123962
ABarppppp:94	ABarppppp	94	2184	-22815	-62	-67	2184	46.4	253	152	41	205492
ABarpppppa:138	ABarpppppa	138	2144	-22855	-14	-19	2144	50.2	248	92	34	108033
ABarpppppp:138	ABarpppppp	138	2167	-22832	3	0	2167	46.9	219	139	34	99589
ABpl:1	ABpl	1	2207	-22793	-149	-149	2207	40.0	316	346	62	540336
ABpla:2	ABpla	2	2186	-22813	-267	-267	2186	48.1	401	252	71	1044236
ABplaa:15	ABplaa	15	2196	-22803	-261	-265	2196	48.2	437	237	64	790190
ABplaaa:36	ABplaaa	36	2192	-22807	-147	-147	2192	44.0	483	235	56	780062
ABplaaaa:58	ABplaaaa	58	2150	-22849	-113	-114	2150	33.8	517	266	47	588831
ABplaaaaa:92	ABplaaaaa	92	2184	-22815	-80	-81	2184	34.7	521	269	41	408313
ABplaaaaaa:133	ABplaaaaaa	133	2140	-22859	-32	-39	2140	33.8	522	265	35	257528
ABplaaaaap:133	ABplaaaaap	133	2112	-22887	-51	-60	2112	38.9	519	286	35	228521
ABplaaaap:92	ABplaaaap	92	2218	-22781	-38	-44	2218	43.8	494	265	42	309269
ABplaaaapa:129	ABplaaaapa	129	2103	-22896	-35	-41	2103	42.8	493	263	35	194385
ABplaaaapp:129	ABplaaaapp	129	2109	-22890	-45	-51	2109	48.0	471	288	36	176399
ABplaaap:58	ABplaaap	58	2200	-22799	-61	-63	2200	43.9	469	263	48	444618
ABplaaapa:89	ABplaaapa	89	2248	-22751	-32	-40	2248	44.9	457	274	41	274797
ABplaaapaa:127	ABplaaapaa	127	2105	-22894	-51	-58	2105	39.1	469	297	34	189963
ABplaaapap:127	ABplaaapap	127	2114	-22885	-24	-25	2114	45.5	435	306	32	130218
ABplaaapp:89	ABplaaapp	89	2202	-22797	-124	-134	2202	47.8	421	320	43	276501
ABplaaappa:124	ABplaaappa	124	2133	-22866	-25	-27	2133	47.5	398	315	34	141966
ABplaaappp:124	ABplaaappp	124	2147	-22852	-11	-10	2147	46.5	375	354	37	169182
ABplaap:36	ABplaap	36	2144	-22855	-158	-158	2144	46.4	403	307	56	681796
ABplaapa:58	ABplaapa	58	2125	-22874	-126	-127	2125	38.8	491	342	48	575526
ABplaapaa:89	ABplaapaa	89	2218	-22781	-57	-61	2218	38.3	504	317	42	386314
ABplaapaaa:129	ABplaapaaa	129	2104	-22895	-49	-48	2104	41.5	506	323	35	197221
ABplaapaap:129	ABplaapaap	129	2130	-22869	-7	-12	2130	44.0	474	336	34	167721
ABplaapap:89	ABplaapap	89	2226	-22773	-61	-68	2226	44.7	472	336	42	310844
ABplaapapa:127	ABplaapapa	127	2143	-22856	-13	-21	2143	43.8	448	357	35	172386
ABplaapapp:127	ABplaapapp	127	2135	-22864	-12	-18	2135	45.3	414	347	34	147778
ABplaapp:58	ABplaapp	58	2142	-22857	-92	-93	2142	42.6	419	326	48	443615
ABplaappa:87	ABplaappa	87	2186	-22813	-90	-96	2186	40.8	414	318	41	285083
ABplaappaa:127	ABplaappaa	127	2091	-22908	-75	-75	2091	42.2	370	291	33	128273
ABplaappap:127	ABplaappap	127	2118	-22881	-32	-33	2118	45.6	333	305	36	129648
ABplaappp:87	ABplaappp	87	2227	-22772	-56	-58	2227	38.0	367	348	43	307078
ABplaapppa:124	ABplaapppa	124	2128	-22871	0	-6	2128	43.5	303	315	36	145352
ABplaapppp:124	ABplaapppp	124	2096	-22903	-66	-69	2096	41.6	265	329	34	139054
ABplap:15	ABplap	15	2235	-22764	-201	-201	2235	49.6	336	204	63	690566
ABplapa:36	ABplapa	36	2191	-22808	-242	-242	2191	50.4	404	189	55	599396
ABplapaa:60	ABplapaa	60	2235	-22764	-206	-217	2235	51.5	433	240	47	321045
ABplapaaa:92	ABplapaaa	92	2275	-22724	-144	-174	2275	51.7	373	333	41	234027
ABplapaaaa:136	ABplapaaaa	136	2207	-22792	-63	-74	2207	52.3	370	317	35	132642
ABplapaaap:136	ABplapaaap	136	2213	-22786	-61	-84	2213	52.2	337	322	34	119324
ABplapaap:92	ABplapaap	92	2248	-22751	-126	-149	2248	50.1	335	353	41	229361
ABplapaapa:132	ABplapaapa	132	2160	-22839	-51	-54	2160	49.7	340	368	34	122100
ABplapaapp:132	ABplapaapp	132	2172	-22827	-40	-57	2172	50.8	304	352	34	116408
ABplapap:60	ABplapap	60	2122	-22877	-135	-136	2122	47.3	376	255	47	335779
ABplapapa:89	ABplapapa	89	2200	-22799	-37	-44	2200	46.1	347	301	42	240607
ABplapapaa:131	ABplapapaa	131	2169	-22830	-55	-59	2169	51.1	300	272	35	110589
ABplapapap:131	ABplapapap	131	2142	-22857	-7	-12	2142	48.7	254	290	33	109727
ABplapapp:89	ABplapapp	89	2212	-22787	-57	-68	2212	48.2	292	322	41	231373
ABplapappa:130	ABplapappa	130	2163	-22836	-95	-107	2163	52.3	276	313	34	111959
ABplapappp:130	ABplapappp	130	2173	-22826	-35	-50	2173	50.7	236	331	36	129723
ABplapp:36	ABplapp	36	2213	-22786	-149	-149	2213	49.9	320	266	56	603473
ABplappa:59	ABplappa	59	2179	-22820	-174	-183	2179	50.3	377	333	48	352764
ABplappaa:91	ABplappaa	91	2187	-22812	-96	-100	2187	42.7	364	390	42	308290
ABplappaaa:133	ABplappaaa	133	2157	-22842	-57	-59	2157	41.3	352	352	33	140240
ABplappaap:133	ABplappaap	133	2150	-22849	-45	-47	2150	42.2	330	387	35	170787
ABplappap:91	ABplappap	91	2186	-22813	-75	-78	2186	44.8	301	382	43	292523
ABplappapa:131	ABplappapa	131	2117	-22882	-47	-43	2117	44.3	300	390	36	174380
ABplappapp:131	ABplappapp	131	2107	-22892	-64	-64	2107	48.1	267	376	36	152276
ABplappp:59	ABplappp	59	2158	-22841	-163	-165	2158	50.0	299	300	49	363747
ABplapppa:89	ABplapppa	89	2189	-22810	-102	-109	2189	48.4	257	348	41	242991
ABplapppaa:134	ABplapppaa	134	2123	-22876	-25	-17	2123	45.6	229	357	32	115529
ABplapppap:134	ABplapppap	134	2125	-22874	-25	-28	2125	47.0	190	352	33	115364
ABplapppp:89	ABplapppp	89	2208	-22791	-107	-113	2208	48.7	219	346	43	246112
ABplappppa:126	ABplappppa	126	2137	-22862	-42	-47	2137	48.4	157	322	37	132618
ABplappppp:126	ABplappppp	126	2121	-22878	-32	-35	2121	46.3	201	311	32	108942
ABplp:2	ABplp	2	2179	-22820	-227	-227	2179	44.2	253	349	70	1112956
ABplpa:16	ABplpa	16	2205	-22794	-196	-201	2205	45.3	283	364	62	771799
ABplpaa:36	ABplpaa	36	2176	-22823	-223	-224	2176	47.1	327	379	54	601596
ABplpaaa:60	ABplpaaa	60	2125	-22874	-155	-156	2125	38.8	435	391	46	444705
ABplpaaaa:91	ABplpaaaa	91	2196	-22803	-132	-99	2196	32.6	469	385	42	384375
ABplpaaaaa:132	ABplpaaaaa	132	2175	-22824	-6	5	2175	29.4	459	391	36	284188
ABplpaaaap:132	ABplpaaaap	132	2117	-22882	-112	-105	2117	32.6	433	408	35	234612
ABplpaaap:91	ABplpaaap	91	2209	-22790	-104	-107	2209	37.9	426	402	41	333991
ABplpaaapa:135	ABplpaaapa	135	2204	-22795	17	21	2204	43.1	409	397	34	168384
ABplpaaapp:135	ABplpaaapp	135	2197	-22802	-28	-29	2197	42.8	379	405	35	172557
ABplpaap:60	ABplpaap	60	2181	-22818	-98	-102	2181	40.2	367	377	45	367168
ABplpaapa:90	ABplpaapa	90	2251	-22748	-161	-150	2251	34.7	391	402	41	363190
ABplpaapaa:142	ABplpaapaa	142	2311	-22688	-133	-117	2311	33.9	402	399	34	215876
ABplpaapap:142	ABplpaapap	142	2342	-22657	-50	-64	2342	36.4	367	379	33	172573
ABplpaapp:90	ABplpaapp	90	2241	-22758	-97	-93	2241	32.6	337	390	41	345776
ABplpaappa:146	ABplpaappa	146	2580	-22419	-446	-151	2580	33.6	334	364	36	198976
ABplpaappp:146	ABplpaappp	146	2300	-22699	5	4	2300	35.3	307	382	33	176247
ABplpap:36	ABplpap	36	2200	-22799	-131	-135	2200	36.1	238	402	55	809599
ABplpapa:59	ABplpapa	59	2196	-22803	-133	-134	2196	28.9	362	412	46	492786
ABplpapaa:89	ABplpapaa	89	3804	-21195	1267	1295	3804	26.5	420	387	42	344512
ABplpapaaa:139	ABplpapaaa	139	8861	-16138	5564	5784	8861	28.6	415	358	34	184433
ABplpapaap:139	ABplpapaap	139	8602	-16397	4127	4940	8602	26.5	380	371	35	185455
ABplpapap:89	ABplpapap	89	3616	-21383	1025	1091	3616	22.0	386	405	41	314649
ABplpapapa:137	ABplpapapa	137	7199	-17800	3983	4148	7199	20.6	385	402	35	180897
ABplpapapp:137	ABplpapapp	137	6938	-18061	3017	3696	6938	21.1	347	399	37	197768
ABplpapp:59	ABplpapp	59	2143	-22856	-131	-134	2143	29.5	290	401	48	457757
ABplpappa:88	ABplpappa	88	4088	-20911	1531	1568	4088	19.0	366	373	44	306075
ABplpappaa:129	ABplpappaa	129	10796	-14203	7182	7311	10796	18.9	362	338	38	196048
ABplpappap:129	ABplpappap	129	11840	-13159	7876	8129	11840	26.7	344	348	36	177095
ABplpappp:88	ABplpappp	88	5089	-19910	2508	2524	5089	20.5	309	385	43	333125
ABplpapppa:141	ABplpapppa	141	10984	-14015	6866	7261	10984	18.9	327	373	38	214301
ABplpapppp:141	ABplpapppp	141	11161	-13838	7850	7932	11161	23.4	299	409	38	241527
ABplpp:16	ABplpp	16	2196	-22803	-232	-231	2196	46.2	183	356	62	783968
ABplppa:36	ABplppa	36	2246	-22753	-216	-217	2246	51.1	229	349	53	513585
ABplppaa:61	ABplppaa	61	2163	-22836	-109	-119	2163	41.2	328	403	45	396910
ABplppaaa:94	ABplppaaa	94	2214	-22785	-210	-163	2214	25.9	340	420	39	329559
ABplppaaaa:139	ABplppaaaa	139	2261	-22738	-62	-58	2261	32.6	361	421	35	192640
ABplppaaap:139	ABplppaaap	139	2210	-22789	-36	-41	2210	35.9	328	417	30	173284
ABplppaap:94	ABplppaap	94	2201	-22798	-126	-125	2201	30.4	288	421	38	315433
ABplppaapa:140	ABplppaapa	140	2637	-22362	-704	-173	2637	29.0	324	411	33	198613
ABplppaapp:140	ABplppaapp	140	2299	-22700	-151	-106	2299	32.9	290	413	32	171968
ABplppap:61	ABplppap	61	2143	-22856	-125	-127	2143	45.4	284	366	44	311797
ABplppapa:93	ABplppapa	93	2172	-22827	-82	-89	2172	33.3	289	369	40	296784
ABplppapaa:141	ABplppapaa	141	2118	-22881	-97	-96	2118	35.7	278	356	35	169385
ABplppapap:141	ABplppapap	141	2174	-22825	5	-7	2174	40.5	259	375	33	154388
ABplppapp:93	ABplppapp	93	2159	-22840	-78	-90	2159	37.5	254	389	41	323071
ABplppappa:144	ABplppappa	144	2246	-22753	44	49	2246	41.2	259	414	32	147051
ABplppappp:144	ABplppappp	144	2144	-22855	-27	-26	2144	41.9	225	392	32	150559
ABplppp:36	ABplppp	36	2194	-22805	-159	-159	2194	39.2	149	379	55	807459
ABplpppa:61	ABplpppa	61	2146	-22853	-138	-142	2146	37.1	247	410	45	424915
ABplpppaa:90	ABplpppaa	90	2225	-22774	-77	-88	2225	29.7	249	418	42	391435
ABplpppaaa:132	ABplpppaaa	132	2266	-22733	55	51	2266	31.9	249	422	35	231018
ABplpppaap:132	ABplpppaap	132	2191	-22808	-21	-35	2191	37.2	208	418	34	200709
ABplpppap:90	ABplpppap	90	2211	-22788	-86	-101	2211	41.5	242	412	40	304637
ABplpppapa:133	ABplpppapa	133	2127	-22872	-56	-62	2127	46.2	204	393	34	130603
ABplpppapp:133	ABplpppapp	133	2188	-22811	-38	-54	2188	49.6	171	371	31	127125
ABplpppp:61	ABplpppp	61	2164	-22835	-146	-147	2164	41.3	178	392	46	403663
ABplppppa:92	ABplppppa	92	2197	-22802	-109	-124	2197	39.4	203	399	41	303068
ABplppppaa:132	ABplppppaa	132	2161	-22838	-40	-46	2161	40.1	174	406	34	180055
ABplppppap:132	ABplppppap	132	2169	-22830	0	1	2169	43.8	148	383	34	154613
ABplppppp:92	ABplppppp	92	2234	-22765	-71	-77	2234	41.8	149	386	42	299836
ABplpppppa:134	ABplpppppa	134	2165	-22834	8	4	2165	42.7	122	366	35	159314
ABplpppppp:134	ABplpppppp	134	2156	-22843	-23	-25	2156	47.4	105	339	36	139966
ABpr:1	ABpr	1	2004	-22996	-227	-227	2004	30.0	194	110	62	618148
ABpra:2	ABpra	2	2185	-22814	-189	-190	2185	20.7	256	79	70	1373424
ABpraa:15	ABpraa	15	2205	-22795	-202	-205	2205	20.4	295	66	64	1055000
ABpraaa:36	ABpraaa	36	2130	-22869	-249	-249	2130	22.9	361	63	57	1001323
ABpraaaa:58	ABpraaaa	58	2181	-22818	-124	-127	2181	32.6	352	54	47	498530
ABpraaaaa:88	ABpraaaaa	88	2431	-22568	91	93	2431	27.1	352	65	43	352701
ABpraaaaaa:126	ABpraaaaaa	126	2383	-22616	198	199	2383	21.4	429	98	35	211789
ABpraaaaap:126	ABpraaaaap	126	2367	-22632	161	177	2367	21.3	387	79	37	225171
ABpraaaap:88	ABpraaaap	88	2398	-22601	60	65	2398	38.6	329	56	42	316942
ABpraaaapa:128	ABpraaaapa	128	2479	-22520	218	246	2479	26.7	371	62	36	212876
ABpraaaapp:128	ABpraaaapp	128	2400	-22599	133	157	2400	31.9	339	46	37	211294
ABpraaap:58	ABpraaap	58	2131	-22868	-155	-156	2131	32.7	288	72	47	470554
ABpraaapa:88	ABpraaapa	88	2470	-22529	103	109	2470	32.7	295	59	43	340548
ABpraaapaa:127	ABpraaapaa	127	2737	-22262	406	454	2737	29.1	309	74	36	203938
ABpraaapap:127	ABpraaapap	127	2689	-22310	390	415	2689	23.0	339	67	37	230610
ABpraaapp:88	ABpraaapp	88	2505	-22494	171	167	2505	37.5	251	63	42	328092
ABpraaappa:128	ABpraaappa	128	2667	-22332	369	387	2667	31.2	272	70	35	185587
ABpraaappp:128	ABpraaappp	128	2746	-22253	440	476	2746	27.3	304	45	36	233776
ABpraap:36	ABpraap	36	2207	-22792	-135	-135	2207	16.3	257	87	56	749627
ABpraapa:59	ABpraapa	59	2154	-22845	-151	-152	2154	19.6	270	51	49	505836
ABpraapaa:88	ABpraapaa	88	2628	-22371	275	281	2628	14.1	306	71	44	323969
ABpraapaaa:128	ABpraapaaa	128	3992	-21008	1554	1574	3992	8.2	351	127	38	191587
ABpraapaap:128	ABpraapaap	128	3925	-21074	1381	1440	3925	13.5	318	115	36	164820
ABpraapap:88	ABpraapap	88	2719	-22280	293	332	2719	19.2	274	74	43	329760
ABpraapapa:134	ABpraapapa	134	3959	-21040	1279	1366	3959	8.8	328	83	38	197289
ABpraapapp:134	ABpraapapp	134	4139	-20860	1005	1327	4139	10.3	288	86	36	177767
ABpraapp:59	ABpraapp	59	2196	-22803	-78	-77	2196	14.3	215	92	49	431811
ABpraappa:87	ABpraappa	87	2969	-22030	539	572	2969	13.8	243	83	44	337902
ABpraappaa:126	ABpraappaa	126	4698	-20301	1521	1808	4698	10.5	257	89	37	184544
ABpraappap:126	ABpraappap	126	4990	-20009	1280	1848	4990	11.4	223	89	37	192193
ABpraappp:87	ABpraappp	87	3219	-21780	412	621	3219	18.1	190	76	43	398403
ABpraapppa:132	ABpraapppa	132	6232	-18767	2371	2737	6232	18.5	196	61	35	234440
ABpraapppp:132	ABpraapppp	132	6664	-18335	1267	2653	6664	19.3	161	72	38	285588
ABprap:15	ABprap	15	2176	-22823	-199	-200	2176	33.9	169	87	64	1060331
ABprapa:36	ABprapa	36	2166	-22833	-170	-169	2166	38.4	217	49	54	814925
ABprapaa:60	ABprapaa	60	2176	-22823	-109	-108	2176	45.3	265	60	47	381908
ABprapaaa:91	ABprapaaa	91	2214	-22785	-74	-71	2214	45.6	285	66	41	235917
ABprapaaaa:135	ABprapaaaa	135	2161	-22838	-69	-65	2161	36.2	283	33	35	158839
ABprapaaap:135	ABprapaaap	135	2153	-22846	-67	-51	2153	39.5	255	55	31	140010
ABprapaap:91	ABprapaap	91	2170	-22829	-89	-86	2170	48.1	244	100	40	209481
ABprapaapa:136	ABprapaapa	136	2161	-22838	-22	-12	2161	43.2	224	91	34	126311
ABprapaapp:136	ABprapaapp	136	2138	-22861	-63	-54	2138	40.9	199	117	31	111046
ABprapap:60	ABprapap	60	2154	-22845	-82	-89	2154	46.5	209	121	46	319615
ABprapapa:92	ABprapapa	92	2190	-22809	-53	-51	2190	40.0	218	110	40	246866
ABprapapaa:133	ABprapapaa	133	2210	-22789	-12	1	2210	32.2	237	80	34	144540
ABprapapap:133	ABprapapap	133	2179	-22820	1	2	2179	34.6	197	120	33	142812
ABprapapp:92	ABprapapp	92	2188	-22811	-49	-48	2188	47.6	181	165	41	218015
ABprapappa:138	ABprapappa	138	2187	-22812	-35	-20	2187	39.0	165	145	33	124131
ABprapappp:138	ABprapappp	138	2144	-22855	-47	-36	2144	35.4	144	171	31	104097
ABprapp:36	ABprapp	36	2161	-22838	-127	-127	2161	39.8	142	107	54	753833
ABprappa:60	ABprappa	60	2165	-22834	-90	-93	2165	45.8	168	85	45	373442
ABprappaa:90	ABprappaa	90	2236	-22763	-33	-38	2236	45.3	208	62	41	287050
ABprappaaa:133	ABprappaaa	133	2556	-22443	247	257	2556	34.8	238	33	34	201277
ABprappaap:133	ABprappaap	133	2683	-22316	382	405	2683	39.6	204	54	34	187076
ABprappap:90	ABprappap	90	2243	-22756	-28	-32	2243	45.4	166	81	41	287870
ABprappapa:137	ABprappapa	137	2790	-22209	263	287	2790	37.3	158	54	33	186358
ABprappapp:137	ABprappapp	137	3055	-21944	122	197	3055	35.5	128	82	34	206485
ABprappp:60	ABprappp	60	2102	-22897	-121	-120	2102	43.1	136	157	47	375254
ABprapppa:90	ABprapppa	90	2322	-22677	68	64	2322	44.9	159	130	41	274756
ABprapppaa:132	ABprapppaa	132	3038	-21961	658	712	3038	42.5	176	88	33	155025
ABprapppap:132	ABprapppap	132	2959	-22040	620	654	2959	41.6	151	112	34	166749
ABprapppp:90	ABprapppp	90	2286	-22713	50	51	2286	43.8	116	175	42	290468
ABprappppa:131	ABprappppa	131	2637	-22362	315	320	2637	42.2	122	149	35	168632
ABprappppp:131	ABprappppp	131	2817	-22182	546	540	2817	44.6	95	181	33	147013
ABprp:2	ABprp	2	2211	-22788	-183	-182	2211	16.6	146	180	70	980163
ABprpa:15	ABprpa	15	2269	-22730	-123	-124	2269	14.4	161	121	61	815494
ABprpaa:36	ABprpaa	36	2208	-22791	-116	-116	2208	20.1	171	71	55	869816
ABprpaaa:59	ABprpaaa	59	2168	-22831	-155	-152	2168	33.3	200	46	46	481371
ABprpaaaa:89	ABprpaaaa	89	2294	-22705	-150	-98	2294	29.9	259	34	42	379231
ABprpaaaaa:134	ABprpaaaaa	134	2257	-22742	-387	-135	2257	16.9	299	45	38	253620
ABprpaaaap:134	ABprpaaaap	134	2361	-22639	-354	-204	2361	22.8	269	33	35	228291
ABprpaaap:89	ABprpaaap	89	2256	-22743	-178	-111	2256	33.8	206	59	42	373911
ABprpaaapa:139	ABprpaaapa	139	2439	-22560	-217	-162	2439	28.3	227	28	36	267742
ABprpaaapp:139	ABprpaaapp	139	2682	-22317	-493	-26	2682	31.6	199	43	35	264502
ABprpaap:59	ABprpaap	59	2161	-22838	-53	-51	2161	29.0	174	111	45	412384
ABprpaapa:90	ABprpaapa	90	2198	-22801	-95	-93	2198	26.3	231	110	41	286032
ABprpaapaa:136	ABprpaapaa	136	2369	-22630	-60	-27	2369	21.8	277	89	35	168126
ABprpaapap:136	ABprpaapap	136	2441	-22558	-308	-222	2441	20.5	237	88	33	154850
ABprpaapp:90	ABprpaapp	90	2273	-22726	2	2	2273	29.6	191	113	41	310550
ABprpaappa:153	ABprpaappa	153	2459	-22540	-218	-106	2459	24.1	210	91	33	160812
ABprpaappp:153	ABprpaappp	153	2384	-22615	53	38	2384	23.2	175	121	34	165134
ABprpap:36	ABprpap	36	2227	-22772	-131	-131	2227	9.5	131	157	56	644098
ABprpapa:59	ABprpapa	59	2197	-22802	-93	-97	2197	17.0	153	80	47	495089
ABprpapaa:89	ABprpapaa	89	4090	-20909	1493	1533	4090	23.0	220	41	41	361543
ABprpapaaa:135	ABprpapaaa	135	8881	-16118	5350	5442	8881	14.4	259	54	35	200410
ABprpapaap:135	ABprpapaap	135	9681	-15318	6204	6315	9681	19.7	228	40	35	212476
ABprpapap:89	ABprpapap	89	4206	-20793	1444	1550	4206	26.7	161	59	42	398100
ABprpapapa:136	ABprpapapa	136	10712	-14287	7026	7184	10712	26.8	174	39	34	225989
ABprpapapp:136	ABprpapapp	136	10861	-14138	6544	6956	10861	26.3	137	63	35	235375
ABprpapp:59	ABprpapp	59	2218	-22781	-48	-48	2218	11.2	136	143	48	416993
ABprpappa:88	ABprpappa	88	4951	-20048	2309	2335	4951	10.2	182	114	44	330076
ABprpappaa:128	ABprpappaa	128	14471	-10528	10261	10505	14471	10.6	179	88	38	238999
ABprpappap:128	ABprpappap	128	17931	-7068	13132	13410	17931	16.0	135	87	36	239555
ABprpappp:88	ABprpappp	88	7730	-17269	4819	4850	7730	19.8	136	91	42	403661
ABprpapppa:141	ABprpapppa	141	23491	-1508	17128	18599	23491	26.3	92	95	38	428474
ABprpapppp:141	ABprpapppp	141	22745	-2254	15823	18012	22745	30.2	85	101	35	120877
ABprpp:15	ABprpp	15	2201	-22798	-217	-218	2201	19.5	77	174	62	1016945
ABprppa:37	ABprppa	37	2179	-22820	-142	-142	2179	27.1	91	111	53	924001
ABprppaa:62	ABprppaa	62	2161	-22838	-128	-131	2161	35.0	127	82	46	485593
ABprppaaa:94	ABprppaaa	94	2249	-22750	-120	-101	2249	36.2	149	82	40	340799
ABprppaaaa:139	ABprppaaaa	139	2281	-22718	-396	-273	2281	30.1	172	85	33	170427
ABprppaaap:139	ABprppaaap	139	2392	-22607	-623	-324	2392	29.4	140	103	30	183590
ABprppaap:94	ABprppaap	94	2218	-22781	-11	-14	2218	35.2	148	141	39	275724
ABprppaapa:142	ABprppaapa	142	2155	-22844	-45	-42	2155	30.4	164	135	33	156579
ABprppaapp:142	ABprppaapp	142	2269	-22730	-459	-174	2269	29.9	135	137	30	173874
ABprppap:62	ABprppap	62	2121	-22878	-148	-150	2121	30.6	107	144	46	448507
ABprppapa:93	ABprppapa	93	2196	-22803	-151	-144	2196	25.0	149	130	40	311421
ABprppapaa:135	ABprppapaa	135	2259	-22740	-318	-281	2259	21.8	146	122	34	191254
ABprppapap:135	ABprppapap	135	2309	-22690	-364	-302	2309	19.6	114	131	33	190866
ABprppapp:93	ABprppapp	93	2171	-22828	-71	-71	2171	29.0	113	160	38	281841
ABprppappa:139	ABprppappa	139	2125	-22874	-67	-69	2125	24.0	110	158	33	155787
ABprppappp:139	ABprppappp	139	2122	-22877	-73	-79	2122	27.5	81	187	33	185363
ABprppp:37	ABprppp	37	2153	-22846	-153	-157	2153	18.4	50	209	55	932894
ABprpppa:61	ABprpppa	61	2168	-22831	-110	-111	2168	20.7	72	137	47	548370
ABprpppaa:91	ABprpppaa	91	2195	-22804	-113	-117	2195	32.3	114	110	41	411279
ABprpppaaa:134	ABprpppaaa	134	2194	-22805	-171	-144	2194	35.0	111	138	33	198907
ABprpppaap:134	ABprpppaap	134	2105	-22894	-66	-68	2105	35.1	96	178	34	221556
ABprpppap:91	ABprpppap	91	2200	-22799	-102	-112	2200	30.5	74	132	41	443537
ABprpppapa:133	ABprpppapa	133	2221	-22778	-74	-54	2221	40.4	75	145	35	208008
ABprpppapp:133	ABprpppapp	133	2128	-22871	-87	-62	2128	44.4	64	194	32	180630
ABprpppp:61	ABprpppp	61	2153	-22846	-116	-116	2153	15.7	61	197	48	526568
ABprppppa:91	ABprppppa	91	2210	-22789	-118	-113	2210	22.6	97	121	42	455960
ABprppppaa:137	ABprppppaa	137	2218	-22781	-422	-304	2218	24.6	75	138	36	290842
ABprppppap:137	ABprppppap	137	2196	-22803	-331	-131	2196	32.0	59	149	36	319205
ABprppppp:91	ABprppppp	91	2165	-22834	-103	-110	2165	25.7	53	166	42	470341
ABprpppppa:140	ABprpppppa	140	2167	-22832	-23	-22	2167	35.6	42	182	37	335363
ABprpppppp:140	ABprpppppp	140	2163	-22836	-23	-25	2163	39.6	52	206	37	286124
MS:1	MS	1	2167	-22832	-198	-198	2167	18.0	297	289	86	1690624
MSa:7	MSa	7	2206	-22793	-164	-163	2206	21.8	347	311	73	1303549
MSaa:30	MSaa	30	2146	-22853	-149	-150	2146	31.1	351	273	61	842103
MSaaa:58	MSaaa	58	2135	-22864	-115	-120	2135	22.9	367	258	54	423485
MSaaaa:106	MSaaaa	106	2125	-22874	-70	-75	2125	27.6	371	227	45	236149
MSaaaaa:162	MSaaaaa	162	2126	-22873	-29	-22	2126	33.1	368	220	35	91319
MSaaaap:162	MSaaaap	162	2042	-22957	-239	-248	2042	38.6	312	232	34	78326
MSaaap:106	MSaaap	106	2144	-22855	-51	-54	2144	24.3	314	229	46	218742
MSaaapa:161	MSaaapa	161	2125	-22874	-121	-126	2125	33.6	317	196	37	103532
MSaaapp:161	MSaaapp	161	2118	-22881	-76	-76	2118	26.9	286	241	34	84502
MSaap:58	MSaap	58	2147	-22852	-121	-122	2147	19.2	290	288	54	360070
MSaapa:106	MSaapa	106	2158	-22841	-260	-164	2158	19.7	336	311	44	211502
MSaapaa:159	MSaapaa	159	2212	-22787	-144	-147	2212	32.1	361	294	35	96715
MSaapap:159	MSaapap	159	2130	-22869	-234	-196	2130	23.8	313	308	37	98899
MSaapp:106	MSaapp	106	2160	-22839	-68	-72	2160	14.5	281	324	45	190720
MSaappa:159	MSaappa	159	2269	-22730	-124	-69	2269	14.7	318	306	37	94631
MSaappp:159	MSaappp	159	2142	-22857	-40	-39	2142	21.0	274	283	38	102099
MSap:30	MSap	30	2194	-22805	-132	-134	2194	15.4	307	284	64	794554
MSapa:59	MSapa	59	2218	-22781	-55	-58	2218	10.5	337	277	53	321589
MSapaa:106	MSapaa	106	2128	-22871	-55	-57	2128	11.6	353	223	46	196056
MSapaaa:159	MSapaaa	159	2133	-22867	-37	-40	2133	23.8	373	229	38	113466
MSapaap:159	MSapaap	159	2190	-22809	-27	-28	2190	22.5	329	192	37	101334
MSapap:106	MSapap	106	2161	-22838	-57	-59	2161	8.3	310	276	44	150044
MSapapa:159	MSapapa	159	2200	-22799	-36	-34	2200	16.4	345	260	35	83866
MSapapp:159	MSapapp	159	2143	-22856	-38	-41	2143	11.8	305	235	34	66859
MSapp:59	MSapp	59	2172	-22827	-74	-75	2172	13.0	241	252	55	304801
MSappa:110	MSappa	110	2121	-22878	-74	-74	2121	8.3	291	175	47	177654
MSappaa:164	MSappaa	164	2082	-22918	-266	-245	2082	10.5	293	151	32	59187
MSappap:164	MSappap	164	2140	-22860	-52	-49	2140	11.7	274	212	35	71832
MSappp:110	MSappp	110	2148	-22851	-32	-38	2148	10.3	256	278	45	151845
MSapppa:164	MSapppa	164	2081	-22918	-96	-97	2081	7.8	282	253	34	53053
MSapppp:164	MSapppp	164	2124	-22875	-87	-101	2124	17.0	242	266	36	80592
MSp:7	MSp	7	2208	-22791	-141	-141	2208	20.3	246	219	72	984052
MSpa:32	MSpa	32	2131	-22868	-148	-151	2131	34.7	284	166	60	784822
MSpaa:60	MSpaa	60	2142	-22857	-120	-122	2142	27.9	291	183	54	343244
MSpaaa:110	MSpaaa	110	2127	-22872	-51	-56	2127	23.7	308	151	47	201604
MSpaaaa:160	MSpaaaa	160	2143	-22856	-127	-110	2143	22.8	321	122	35	81350
MSpaaap:160	MSpaaap	160	2121	-22878	-90	-95	2121	23.7	286	175	38	85135
MSpaap:110	MSpaap	110	2136	-22863	-49	-55	2136	25.8	256	203	46	172073
MSpaapa:163	MSpaapa	163	2161	-22838	-52	-52	2161	34.2	263	176	36	75215
MSpaapp:163	MSpaapp	163	2128	-22871	-100	-102	2128	28.6	230	234	35	63374
MSpap:60	MSpap	60	2148	-22851	-113	-114	2148	35.0	191	194	53	349849
MSpapa:112	MSpapa	112	2127	-22872	-54	-59	2127	25.5	209	183	43	159362
MSpapaa:167	MSpapaa	167	2224	-22776	10	1	2224	31.7	232	161	32	61929
MSpapap:167	MSpapap	167	2044	-22955	-187	-199	2044	27.7	200	211	33	46523
MSpapp:112	MSpapp	112	2119	-22880	-68	-71	2119	29.4	164	217	44	158412
MSpappa:170	MSpappa	170	1956	-23044	-255	-267	1956	27.0	178	210	34	49997
MSpappp:170	MSpappp	170	1903	-23097	-425	-433	1903	26.0	142	250	30	59625
MSpp:32	MSpp	32	2187	-22812	-90	-90	2187	19.9	212	178	62	727688
MSppa:63	MSppa	63	2177	-22822	-95	-96	2177	19.5	202	166	52	349006
MSppaa:117	MSppaa	117	2149	-22850	-25	-26	2149	28.9	261	132	43	175015
MSppap:117	MSppap	117	2130	-22869	-65	-64	2130	10.6	223	166	46	157964
MSppp:63	MSppp	63	2186	-22813	-93	-98	2186	16.7	184	242	55	325862
MSpppa:116	MSpppa	116	2148	-22851	-25	-25	2148	8.0	228	242	43	115079
MSpppp:116	MSpppp	116	2148	-22851	-32	-34	2148	7.5	181	209	44	122954
E:1	E	1	2170	-22829	-278	-278	2170	24.7	132	342	76	2044263
Ea:8	Ea	8	2209	-22790	-194	-195	2209	26.2	233	332	69	1202430
Eal:40	Eal	40	2105	-22894	-147	-151	2105	33.2	255	321	56	550722
Eala:79	Eala	79	2162	-22837	-95	-100	2162	30.3	333	293	48	209902
Ealaa:135	Ealaa	135	2106	-22893	-78	-81	2106	32.1	336	267	38	90844
Ealap:135	Ealap	135	2165	-22834	-27	-38	2165	29.6	288	285	39	93732
Ealp:79	Ealp	79	2169	-22830	-103	-111	2169	25.7	247	344	50	247326
Ealpa:133	Ealpa	133	2127	-22872	-68	-71	2127	25.6	262	323	39	98190
Ealpp:133	Ealpp	133	2139	-22860	-61	-70	2139	21.9	212	302	40	74464
Ear:40	Ear	40	2111	-22888	-150	-155	2111	36.0	235	250	57	515327
Eara:79	Eara	79	2190	-22809	-76	-82	2190	36.7	276	273	49	197557
Earaa:132	Earaa	132	2108	-22891	-89	-90	2108	38.3	278	259	40	92522
Earap:132	Earap	132	2092	-22907	-101	-105	2092	31.5	238	264	41	90861
Earp:79	Earp	79	2185	-22814	-115	-117	2185	34.7	200	273	50	204305
Earpa:132	Earpa	132	2157	-22842	-25	-35	2157	24.8	213	238	38	70945
Earpp:132	Earpp	132	2115	-22884	-74	-77	2115	23.4	173	279	40	83940
Ep:8	Ep	8	2211	-22788	-221	-224	2211	23.5	128	306	70	1295623
Epl:42	Epl	42	2147	-22852	-190	-193	2147	30.0	160	316	60	643142
Epla:81	Epla	81	2179	-22820	-132	-142	2179	23.1	195	343	52	255575
Eplaa:136	Eplaa	136	2171	-22828	-22	-29	2171	16.4	185	326	40	89600
Eplap:136	Eplap	136	2174	-22825	-66	-80	2174	15.0	140	367	41	110043
Eplp:81	Eplp	81	2192	-22807	-138	-141	2192	16.3	123	357	52	264471
Eplpa:142	Eplpa	142	2152	-22847	-57	-60	2152	11.5	106	358	41	104769
Eplpp:142	Eplpp	142	2155	-22844	-78	-90	2155	16.8	61	328	40	118931
Epr:42	Epr	42	2139	-22860	-190	-193	2139	25.1	107	243	59	673161
Epra:81	Epra	81	2187	-22812	-89	-93	2187	17.9	149	256	51	205702
Epraa:139	Epraa	139	2129	-22870	-34	-35	2129	12.3	158	266	39	73809
Eprap:139	Eprap	139	2138	-22861	-61	-68	2138	11.0	110	295	41	93542
Eprp:81	Eprp	81	2155	-22844	-154	-156	2155	23.1	113	299	51	254310
Eprpa:140	Eprpa	140	2107	-22892	-81	-86	2107	20.8	140	304	40	91244
Eprpp:140	Eprpp	140	2152	-22847	-71	-82	2152	23.2	93	315	41	131125
C:1	C	1	2157	-22842	-231	-231	2157	44.3	169	201	73	1305903
Ca:10	Ca	10	2208	-22791	-224	-225	2208	46.4	220	205	63	744788
Caa:31	Caa	31	2259	-22740	-207	-207	2259	51.6	234	154	59	484259
Caaa:59	Caaa	59	2166	-22833	-198	-200	2166	50.8	252	210	49	194857
Caaaa:93	Caaaa	93	2289	-22710	-88	-96	2289	50.8	227	254	42	92007
Caaaaa:145	Caaaaa	145	2267	-22732	78	75	2267	49.1	236	238	32	18391
Caaaap:145	Caaaap	145	2216	-22783	-60	-64	2216	52.0	190	236	36	45948
Caaap:93	Caaap	93	2282	-22717	-82	-87	2282	50.5	176	275	42	97128
Caaapa:149	Caaapa	149	2295	-22704	97	99	2295	48.5	147	253	33	41153
Caaapp:149	Caaapp	149	2199	-22800	27	30	2199	44.2	195	244	36	50150
Caap:59	Caap	59	2213	-22786	-198	-201	2213	49.8	160	241	50	212466
Caapa:96	Caapa	96	2267	-22732	-61	-64	2267	50.0	149	213	42	97176
Caapaa:144	Caapaa	144	2227	-22772	21	20	2227	47.3	151	196	34	47090
Caapap:144	Caapap	144	2276	-22724	9	6	2276	49.5	104	230	35	46818
Caapp:96	Caapp	96	2261	-22738	-125	-132	2261	49.8	117	267	42	101287
Caappd:144	Caappd	144	2225	-22775	-10	-15	2225	48.0	78	278	36	56248
Caappv:144	Caappv	144	2227	-22772	-35	-37	2227	51.0	125	279	33	40949
Cap:31	Cap	31	2178	-22821	-233	-233	2178	48.3	173	272	57	499158
Capa:58	Capa	58	2181	-22818	-179	-182	2181	49.6	211	341	49	222592
Capaa:97	Capaa	97	2202	-22797	-35	-45	2202	34.9	172	387	40	170047
Capaaa:154	Capaaa	154	2177	-22822	-66	-57	2177	31.8	211	402	32	97266
Capaap:154	Capaap	154	2195	-22804	24	28	2195	35.7	164	380	35	112579
Capap:97	Capap	97	2170	-22829	-109	-111	2170	38.8	167	350	42	155989
Capapa:148	Capapa	148	2113	-22886	-69	-68	2113	34.2	226	357	34	85320
Capapp:148	Capapp	148	2161	-22838	-24	-26	2161	34.2	186	350	35	91445
Capp:58	Capp	58	2206	-22793	-175	-182	2206	47.1	128	317	48	220690
Cappa:95	Cappa	95	2223	-22776	-73	-74	2223	38.8	134	294	44	159213
Cappaa:142	Cappaa	142	2132	-22867	-64	-64	2132	38.8	195	302	35	90861
Cappap:142	Cappap	142	2174	-22825	-24	-23	2174	36.1	139	262	36	87039
Cappp:95	Cappp	95	2240	-22759	-66	-72	2240	43.8	105	324	43	164521
Capppa:143	Capppa	143	2135	-22864	-51	-56	2135	42.5	112	305	36	93298
Capppp:143	Capppp	143	2138	-22861	-62	-68	2138	40.7	154	307	35	87596
Cp:10	Cp	10	2204	-22795	-272	-272	2204	41.3	108	241	67	1074418
Cpa:30	Cpa	30	2195	-22804	-244	-246	2195	46.4	92	210	59	633595
Cpaa:58	Cpaa	58	2170	-22829	-170	-172	2170	38.0	70	185	51	377502
Cpaaa:94	Cpaaa	94	2216	-22783	-59	-65	2216	25.4	77	162	42	215427
Cpaaaa:142	Cpaaaa	142	2254	-22745	9	3	2254	10.2	101	153	36	100402
Cpaaap:142	Cpaaap	142	2213	-22786	20	17	2213	17.1	62	177	36	124345
Cpaap:94	Cpaap	94	2241	-22758	-110	-119	2241	27.7	49	205	45	258986
Cpaapa:139	Cpaapa	139	2173	-22826	-24	-23	2173	23.8	40	216	40	158326
Cpaapp:139	Cpaapp	139	2184	-22815	1	0	2184	13.8	44	212	38	124848
Cpap:58	Cpap	58	2161	-22838	-197	-202	2161	44.4	84	276	49	297131
Cpapa:93	Cpapa	93	2161	-22838	-90	-93	2161	34.8	105	232	42	144956
Cpapaa:144	Cpapaa	144	2138	-22861	-41	-46	2138	29.4	113	229	35	71976
Cpapap:144	Cpapap	144	2141	-22858	-39	-41	2141	25.1	127	194	32	63511
Cpapp:93	Cpapp	93	2241	-22758	-120	-123	2241	35.3	56	294	46	245179
Cpappd:131	Cpappd	131	2152	-22847	-37	-38	2152	40.7	59	252	37	97844
Cpappv:131	Cpappv	131	2164	-22835	-26	-28	2164	38.6	65	314	39	117817
Cpp:30	Cpp	30	2164	-22835	-255	-260	2164	32.7	56	305	59	921206
Cppa:57	Cppa	57	2129	-22870	-185	-214	2129	23.2	26	252	50	393869
Cppaa:98	Cppaa	98	2167	-22832	-56	-56	2167	14.4	60	221	44	192161
Cppaaa:157	Cppaaa	157	2155	-22844	-32	-33	2155	9.7	79	189	36	105489
Cppaap:157	Cppaap	157	2198	-22801	-7	-11	2198	18.9	68	240	36	112468
Cppap:98	Cppap	98	2202	-22797	-69	-79	2202	22.6	43	263	46	241921
Cppapa:149	Cppapa	149	2227	-22772	-2	-4	2227	31.0	69	258	39	150221
Cppapp:149	Cppapp	149	2199	-22800	3	2	2199	23.0	57	271	39	155344
Cppp:57	Cppp	57	2177	-22822	-228	-232	2177	32.7	64	342	50	414702
Cpppa:95	Cpppa	95	2255	-22744	-52	-58	2255	35.2	77	335	44	226439
Cpppaa:139	Cpppaa	139	2182	-22817	-35	-41	2182	35.2	103	317	38	125990
Cpppap:139	Cpppap	139	2192	-22807	1	1	2192	31.6	69	350	40	167247
Cpppp:95	Cpppp	95	2213	-22786	-101	-111	2213	30.5	52	271	45	240709
Cppppa:143	Cppppa	143	2222	-22778	38	31	2222	37.1	99	215	34	83730
Cppppp:143	Cppppp	143	2189	-22810	-13	-21	2189	38.6	97	266	36	103330
P3:1	P3	1	2179	-22820	-313	-328	2179	25.8	54	260	69	1859523
D:16	D	16	2230	-22769	-280	-299	2230	19.3	52	292	62	1119407
Da:44	Da	44	2175	-22824	-309	-312	2175	22.3	140	403	53	492474
Daa:80	Daa	80	2260	-22739	-166	-167	2260	24.0	166	408	46	197504
Daaa:117	Daaa	117	2160	-22839	-53	-51	2160	27.8	238	381	37	126162
Daap:117	Daap	117	2218	-22781	-34	-39	2218	24.5	207	393	40	154121
Dap:80	Dap	80	2337	-22662	-132	-142	2337	17.1	93	362	48	200653
Dapa:117	Dapa	117	2259	-22740	9	2	2259	26.9	155	393	41	166179
Dapaa:169	Dapaa	169	2323	-22677	82	88	2323	25.0	239	389	30	84355
Dapap:169	Dapap	169	2325	-22675	-22	-23	2325	26.5	199	416	30	90693
Dapp:117	Dapp	117	2258	-22741	22	23	2258	25.7	91	358	44	200038
Dp:44	Dp	44	2245	-22754	-134	-136	2245	10.1	94	303	54	331865
Dpa:80	Dpa	80	2253	-22746	-94	-96	2253	10.9	115	202	44	132661
Dpaa:117	Dpaa	117	2273	-22726	-289	-226	2273	9.8	140	129	38	120101
Dpap:117	Dpap	117	2187	-22812	-54	-48	2187	8.8	137	158	41	118296
Dpp:80	Dpp	80	2231	-22768	-170	-172	2231	15.5	73	271	47	189940
Dppa:115	Dppa	115	2270	-22729	-60	-49	2270	14.2	163	151	35	86066
Dppaa:170	Dppaa	170	2405	-22595	103	136	2405	14.0	166	122	30	51180
Dppap:170	Dppap	170	2698	-22302	565	553	2698	13.0	138	154	26	39885
Dppp:115	Dppp	115	2179	-22820	-11	-13	2179	16.5	119	207	42	120105
Dpppa:166	Dpppa	166	2316	-22684	101	104	2316	16.2	162	175	34	63086
Dpppp:166	Dpppp	166	2202	-22797	-25	-27	2202	12.6	115	205	33	62536
P4:16	P4	16	2242	-22757	-196	-196	2242	14.1	142	357	59	755926
Z2:68	Z2	68	2177	-22822	-85	-88	2177	10.7	90	289	48	218266
Z3:68	Z3	68	2200	-22799	-67	-68	2200	12.2	224	344	48	189046
