# Supplementary material for: Quantitative Differences in Nuclear β-catenin and TCF Pattern Embryonic Cells in C. elegans
Source: PLoS Genet. 2015 Oct 21;11(10):e1005585. doi: 10.1371/journal.pgen.1005585 (PMC4619327; doi:10.1371/journal.pgen.1005585)
Supplement: S1 Data — For each cell analyzed, birth time is given in column 3 and the average nuclear reporter intensity over the lifetime of the cell (corrected for background) is given in column 7 (“blot”). For information on each embryo’s strain information and experimental conditions, refer to S2 Table. (ZIP) [file pgen.1005585.s005.zip › CAs/CA20111027_tlp-1_pop-1i_L1.csv]

cellTime	cell	time	none	global	local	blot	cross	z	x	y	size	gweight
ABa:1	ABa	1	2237	-22763	-254	-254	2237	29.0	592	186	86	1851834
ABal:2	ABal	2	2176	-22823	-189	-189	2176	41.4	501	190	81	1095155
ABala:7	ABala	7	2134	-22865	-203	-203	2134	39.0	522	240	68	764928
ABalaa:22	ABalaa	22	2225	-22774	-151	-150	2225	46.2	544	242	61	494729
ABalaaa:47	ABalaaa	47	2857	-22142	459	462	2857	45.6	560	219	54	582341
ABalaaaa:76	ABalaaaa	76	6504	-18495	3747	3799	6504	37.5	556	219	47	567694
ABalaaaal:118	ABalaaaal	118	6920	-18079	3675	3940	6920	23.4	510	196	40	359248
ABalaaaala:167	ABalaaaala	167	8015	-16984	3663	4459	8015	30.4	477	166	34	218505
ABalaaaalp:167	ABalaaaalp	167	7149	-17850	3682	3871	7149	32.7	513	150	33	187172
ABalaaaar:118	ABalaaaar	118	6803	-18196	3801	4054	6803	23.1	544	175	42	424412
ABalaaaarl:163	ABalaaaarl	163	8630	-16369	4172	4973	8630	23.6	514	130	33	226190
ABalaaaarr:163	ABalaaaarr	163	7942	-17057	4147	4690	7942	24.2	538	151	33	229235
ABalaaap:76	ABalaaap	76	5938	-19061	3113	3157	5938	28.3	521	217	46	485341
ABalaaapa:115	ABalaaapa	115	6528	-18471	3601	3759	6528	14.7	503	160	43	408195
ABalaaapal:159	ABalaaapal	159	10550	-14449	6636	6947	10550	19.5	491	114	32	205493
ABalaaapar:159	ABalaaapar	159	8151	-16848	4180	4823	8151	15.6	481	148	35	227090
ABalaaapp:115	ABalaaapp	115	5729	-19270	2821	2958	5729	14.3	461	197	41	283335
ABalaaappl:159	ABalaaappl	159	7983	-17016	4744	4829	7983	12.5	473	198	33	172450
ABalaaappr:159	ABalaaappr	159	6435	-18564	3253	3404	6435	13.9	436	186	34	134938
ABalaap:47	ABalaap	47	2986	-22013	629	629	2986	50.5	480	211	51	391381
ABalaapa:83	ABalaapa	83	6869	-18130	3976	4063	6869	34.4	502	183	45	495045
ABalaapaa:118	ABalaapaa	118	7217	-17782	4149	4428	7217	28.9	537	138	40	399132
ABalaapaaa:165	ABalaapaaa	165	7124	-17875	3425	3972	7124	31.3	524	100	33	216660
ABalaapaap:165	ABalaapaap	165	7388	-17611	4060	4332	7388	34.6	545	123	31	179002
ABalaapap:118	ABalaapap	118	7008	-17991	3723	4112	7008	24.2	506	134	40	386590
ABalaapapa:162	ABalaapapa	162	7195	-17804	3449	3870	7195	29.4	496	103	32	213534
ABalaapapp:162	ABalaapapp	162	6913	-18086	3124	3604	6913	26.4	465	111	32	176912
ABalaapp:83	ABalaapp	83	5998	-19001	3155	3247	5998	27.9	461	182	46	436156
ABalaappa:116	ABalaappa	116	6307	-18692	2851	3341	6307	22.5	479	167	40	314241
ABalaappaa:160	ABalaappaa	160	8924	-16075	4216	5008	8924	21.0	489	154	30	176413
ABalaappap:160	ABalaappap	160	6193	-18806	2325	2884	6193	21.6	458	145	33	166210
ABalaappp:116	ABalaappp	116	6038	-18961	3258	3429	6038	25.8	442	170	41	303756
ABalaapppa:163	ABalaapppa	163	6295	-18704	2966	3139	6295	28.0	434	160	31	134927
ABalaapppp:163	ABalaapppp	163	6173	-18826	3232	3265	6173	21.3	412	160	31	117726
ABalap:22	ABalap	22	2201	-22798	-173	-173	2201	29.4	504	266	64	590959
ABalapa:46	ABalapa	46	2612	-22387	235	235	2612	31.2	531	262	55	640710
ABalapaa:74	ABalapaa	74	5360	-19639	2502	2593	5360	26.6	553	258	46	562303
ABalapaaa:117	ABalapaaa	117	10121	-14878	6428	6729	10121	28.7	498	286	40	388912
ABalapaaaa:166	ABalapaaaa	166	23247	-1752	15402	16849	23247	32.8	480	257	30	175577
ABalapaaap:166	ABalapaaap	166	16103	-8896	10128	11060	16103	28.9	454	263	33	175816
ABalapaap:117	ABalapaap	117	8561	-16438	5330	5483	8561	20.1	498	309	41	390036
ABalapaapa:163	ABalapaapa	163	15972	-9027	10273	10701	15972	23.4	494	286	33	188559
ABalapaapp:163	ABalapaapp	163	16555	-8444	11532	12025	16555	20.4	471	311	33	179416
ABalapap:74	ABalapap	74	4907	-20092	2019	2157	4907	26.7	519	255	47	522896
ABalapapa:115	ABalapapa	115	6137	-18862	3106	3316	6137	33.6	499	228	40	362545
ABalapapaa:166	ABalapapaa	166	9014	-15985	4890	5336	9014	36.1	480	187	31	154959
ABalapapap:166	ABalapapap	166	7762	-17237	3890	4426	7762	33.9	450	177	33	170432
ABalapapp:115	ABalapapp	115	5667	-19332	2568	2821	5667	33.6	469	264	41	345383
ABalapappa:165	ABalapappa	165	8283	-16717	4303	4625	8283	38.5	459	224	31	136802
ABalapappp:165	ABalapappp	165	8063	-16936	4050	4497	8063	33.1	444	224	34	180514
ABalapp:46	ABalapp	46	2596	-22403	262	262	2596	35.4	456	237	53	473530
ABalappa:75	ABalappa	75	4286	-20713	1555	1626	4286	21.7	464	220	46	388464
ABalappaa:117	ABalappaa	117	5100	-19899	2163	2291	5100	13.2	474	279	41	329094
ABalappaaa:165	ABalappaaa	165	9494	-15505	5396	5730	9494	15.1	502	252	31	193162
ABalappaap:165	ABalappaap	165	6149	-18850	2354	2775	6149	14.8	471	257	35	169810
ABalappap:117	ABalappap	117	4372	-20627	1752	1811	4372	15.1	422	245	41	238558
ABalappapa:160	ABalappapa	160	5072	-19927	1929	2135	5072	13.5	432	240	35	130806
ABalappapp:160	ABalappapp	160	5620	-19379	2428	2601	5620	14.7	395	231	30	94537
ABalappp:75	ABalappp	75	3814	-21185	1244	1279	3814	23.0	412	212	46	316034
ABalapppa:113	ABalapppa	113	4062	-20937	1355	1514	4062	16.7	408	192	40	239404
ABalapppaa:163	ABalapppaa	163	5024	-19975	2243	2317	5024	14.1	412	135	31	137736
ABalapppap:163	ABalapppap	163	3694	-21305	1027	1164	3694	15.6	384	170	34	116849
ABalapppp:113	ABalapppp	113	3687	-21312	1008	1214	3687	16.6	372	197	40	193904
ABalappppa:161	ABalappppa	161	3177	-21822	456	605	3177	15.1	351	170	33	83046
ABalappppp:161	ABalappppp	161	4087	-20912	1422	1502	4087	14.6	356	213	31	80670
ABalp:7	ABalp	7	2121	-22878	-176	-176	2121	42.4	446	129	69	683185
ABalpa:22	ABalpa	22	2197	-22802	-168	-168	2197	51.0	489	142	61	399242
ABalpaa:45	ABalpaa	45	2516	-22483	206	206	2516	46.1	513	131	54	479993
ABalpaaa:73	ABalpaaa	73	4281	-20718	1700	1735	4281	49.9	549	202	45	390077
ABalpaaaa:110	ABalpaaaa	110	4866	-20133	2100	2317	4866	23.3	552	259	42	507023
ABalpaaaaa:158	ABalpaaaaa	158	4967	-20032	1755	2035	4967	27.3	532	250	33	270319
ABalpaaaap:158	ABalpaaaap	158	5026	-19973	1236	1658	5026	24.0	506	243	34	250096
ABalpaaap:110	ABalpaaap	110	5334	-19666	2543	2741	5334	29.4	573	250	42	506112
ABalpaaapa:155	ABalpaaapa	155	5872	-19127	3132	3253	5872	19.1	557	203	34	305355
ABalpaaapp:155	ABalpaaapp	155	4950	-20049	1946	2212	4950	18.6	538	238	35	296726
ABalpaap:73	ABalpaap	73	3863	-21136	1282	1360	3863	46.0	519	157	46	425283
ABalpaapa:107	ABalpaapa	107	4653	-20347	1820	1971	4653	36.1	557	212	41	408635
ABalpaapaa:146	ABalpaapaa	146	5002	-19997	1665	2117	5002	27.1	556	180	35	291665
ABalpaapap:146	ABalpaapap	146	4731	-20268	1717	1949	4731	30.2	530	201	34	246959
ABalpaapp:107	ABalpaapp	107	4365	-20634	1733	1815	4365	42.8	523	199	40	320079
ABalpaappa:151	ABalpaappa	151	4408	-20591	1519	1687	4408	36.3	576	215	35	243142
ABalpaappp:151	ABalpaappp	151	4657	-20342	1601	1774	4657	38.1	544	185	32	189429
ABalpap:45	ABalpap	45	2468	-22531	97	95	2468	53.2	423	143	53	337112
ABalpapa:73	ABalpapa	73	3810	-21189	1199	1255	3810	53.7	493	140	46	323710
ABalpapaa:107	ABalpapaa	107	4984	-20015	2280	2432	4984	41.7	580	182	40	353712
ABalpapaaa:153	ABalpapaaa	153	5229	-19770	2304	2494	5229	32.6	582	169	33	243338
ABalpapaap:153	ABalpapaap	153	4816	-20183	1798	2080	4816	40.0	577	160	33	192799
ABalpapap:107	ABalpapap	107	4749	-20250	2012	2200	4749	47.4	559	162	41	311599
ABalpapapa:152	ABalpapapa	152	5068	-19931	2062	2298	5068	45.3	552	129	31	143957
ABalpapapp:152	ABalpapapp	152	4584	-20415	1624	1826	4584	50.3	531	119	32	143875
ABalpapp:73	ABalpapp	73	3559	-21440	1067	1071	3559	53.6	431	144	46	294714
ABalpappa:107	ABalpappa	107	4285	-20714	1690	1756	4285	54.6	513	164	40	224567
ABalpappaa:147	ABalpappaa	147	4736	-20263	1904	2116	4736	44.6	584	191	34	187743
ABalpappap:147	ABalpappap	147	4424	-20575	1514	1704	4424	48.4	561	201	32	125794
ABalpappp:107	ABalpappp	107	4101	-20898	1599	1673	4101	51.9	465	176	41	236583
ABalpapppa:151	ABalpapppa	151	4454	-20545	1426	1571	4454	42.0	511	170	31	139190
ABalpapppp:151	ABalpapppp	151	4356	-20643	1613	1651	4356	45.2	475	185	33	133810
ABalpp:22	ABalpp	22	2187	-22812	-175	-178	2187	36.0	434	88	62	519107
ABalppa:45	ABalppa	45	2380	-22619	28	29	2380	41.4	451	86	54	504684
ABalppaa:74	ABalppaa	74	3315	-21684	775	827	3315	45.0	514	102	45	428174
ABalppaaa:114	ABalppaaa	114	4231	-20768	1438	1658	4231	45.4	537	151	39	310385
ABalppaaaa:160	ABalppaaaa	160	7061	-17938	3496	3746	7061	44.6	547	161	30	147244
ABalppaaap:160	ABalppaaap	160	6161	-18838	2730	2931	6161	49.2	518	153	30	129351
ABalppaap:114	ABalppaap	114	4184	-20815	1562	1683	4184	51.2	516	128	39	260155
ABalppaapa:161	ABalppaapa	161	6335	-18664	2912	3168	6335	56.5	499	161	30	103609
ABalppaapp:161	ABalppaapp	161	5955	-19044	2962	3138	5955	55.5	469	172	32	106109
ABalppap:74	ABalppap	74	3113	-21886	622	651	3113	45.0	459	95	45	389227
ABalppapa:109	ABalppapa	109	3255	-21744	698	837	3255	52.5	504	128	40	254437
ABalppapaa:152	ABalppapaa	152	3616	-21383	836	966	3616	53.3	551	168	33	128472
ABalppapap:152	ABalppapap	152	3403	-21596	659	790	3403	54.1	516	195	32	110857
ABalppapp:109	ABalppapp	109	3113	-21886	617	733	3113	52.3	462	141	40	251907
ABalppappa:151	ABalppappa	151	3445	-21554	733	851	3445	55.6	482	207	32	108582
ABalppappp:151	ABalppappp	151	3202	-21797	659	782	3202	51.9	456	201	33	130904
ABalppp:45	ABalppp	45	2347	-22652	47	47	2347	47.3	369	102	52	390527
ABalpppa:72	ABalpppa	72	3228	-21771	733	759	3228	42.7	439	131	45	376832
ABalpppaa:111	ABalpppaa	111	3813	-21186	1118	1274	3813	39.6	509	143	39	316264
ABalpppaaa:156	ABalpppaaa	156	4102	-20897	1162	1358	4102	44.3	515	123	30	149465
ABalpppaap:156	ABalpppaap	156	3753	-21246	1041	1150	3753	46.9	503	91	30	133023
ABalpppap:111	ABalpppap	111	3472	-21527	910	1026	3472	43.2	466	136	40	287368
ABalpppapa:151	ABalpppapa	151	3752	-21247	919	1127	3752	47.7	478	140	32	139563
ABalpppapp:151	ABalpppapp	151	3435	-21564	643	880	3435	45.3	453	127	35	189738
ABalpppp:72	ABalpppp	72	2981	-22018	617	628	2981	45.9	377	123	45	321304
ABalppppa:106	ABalppppa	106	3309	-21690	890	950	3309	37.3	447	140	41	305738
ABalppppaa:148	ABalppppaa	148	3806	-21193	994	1078	3806	38.3	489	123	32	164190
ABalppppap:148	ABalppppap	148	3823	-21176	1055	1139	3823	35.7	456	131	33	170499
ABalppppp:106	ABalppppp	106	3142	-21857	842	880	3142	45.3	403	129	42	255540
ABalpppppa:145	ABalpppppa	145	3701	-21298	1068	1236	3701	42.1	437	121	33	167185
ABalpppppp:145	ABalpppppp	145	3551	-21448	989	1089	3551	43.5	403	100	33	143648
ABar:2	ABar	2	2190	-22809	-208	-208	2190	28.4	393	369	87	1549104
ABara:7	ABara	7	2122	-22877	-211	-212	2122	49.5	411	309	68	523424
ABaraa:22	ABaraa	22	2201	-22798	-178	-180	2201	51.4	459	307	61	378570
ABaraaa:43	ABaraaa	43	2515	-22484	154	154	2515	47.6	506	314	54	419132
ABaraaaa:70	ABaraaaa	70	4880	-20119	2254	2279	4880	42.6	552	299	46	428396
ABaraaaaa:106	ABaraaaaa	106	5975	-19024	3172	3314	5975	28.9	547	309	41	441948
ABaraaaaaa:156	ABaraaaaaa	156	5945	-19054	2818	3134	5945	22.4	555	278	34	240951
ABaraaaaap:156	ABaraaaaap	156	5298	-19701	1648	2288	5298	22.2	526	299	34	226080
ABaraaaap:106	ABaraaaap	106	5855	-19144	2953	3172	5855	38.0	546	313	41	402428
ABaraaaapa:153	ABaraaaapa	153	5939	-19060	2788	3047	5939	31.0	569	292	34	248916
ABaraaaapp:153	ABaraaaapp	153	5733	-19266	2455	2650	5733	31.3	522	300	33	212126
ABaraaap:70	ABaraaap	70	4200	-20799	1563	1611	4200	39.7	497	286	46	384154
ABaraaapa:104	ABaraaapa	104	5529	-19470	2575	2753	5529	40.8	549	262	39	324946
ABaraaapaa:147	ABaraaapaa	147	5750	-19249	2752	2960	5750	27.3	575	214	33	241596
ABaraaapap:147	ABaraaapap	147	5337	-19662	2339	2576	5337	26.0	576	254	35	262476
ABaraaapp:104	ABaraaapp	104	4538	-20461	1909	1969	4538	43.9	497	256	42	290457
ABaraaappa:144	ABaraaappa	144	5077	-19922	2028	2232	5077	34.2	546	256	34	210921
ABaraaappp:144	ABaraaappp	144	4480	-20519	1127	1492	4480	35.2	507	243	35	189099
ABaraap:43	ABaraap	43	2488	-22511	146	145	2488	53.5	414	255	54	319771
ABaraapa:70	ABaraapa	70	4234	-20765	1627	1634	4234	54.0	497	268	46	297537
ABaraapaa:104	ABaraapaa	104	5510	-19489	2724	2929	5510	46.2	576	246	41	343659
ABaraapaaa:154	ABaraapaaa	154	6779	-18220	3619	3804	6779	36.9	586	265	30	193165
ABaraapaap:154	ABaraapaap	154	5619	-19380	2043	2551	5619	37.7	568	296	32	181898
ABaraapap:104	ABaraapap	104	4983	-20016	2209	2375	4983	52.3	538	247	42	285604
ABaraapapa:147	ABaraapapa	147	5707	-19292	2530	2813	5707	43.0	576	273	32	187471
ABaraapapp:147	ABaraapapp	147	5005	-19994	1949	2192	5005	47.5	569	280	34	170564
ABaraapp:70	ABaraapp	70	3790	-21209	1287	1293	3790	53.8	425	254	47	307969
ABaraappa:103	ABaraappa	103	4683	-20316	1910	2070	4683	53.7	477	228	41	250532
ABaraappaa:144	ABaraappaa	144	5300	-19699	2224	2409	5300	40.7	535	228	33	199545
ABaraappap:144	ABaraappap	144	4985	-20014	2027	2228	4985	47.0	520	214	34	167010
ABaraappp:103	ABaraappp	103	4391	-20608	1909	2024	4391	50.1	439	238	42	275083
ABaraapppa:144	ABaraapppa	144	4657	-20342	1782	1919	4657	45.9	492	236	34	158172
ABaraapppp:144	ABaraapppp	144	4259	-20740	1649	1692	4259	46.8	449	243	34	141305
ABarap:22	ABarap	22	2180	-22819	-166	-167	2180	47.5	382	351	62	439822
ABarapa:46	ABarapa	46	2476	-22523	123	124	2476	48.6	441	347	54	428316
ABarapaa:74	ABarapaa	74	3827	-21172	1242	1271	3827	47.3	502	337	45	377346
ABarapaaa:110	ABarapaaa	110	4750	-20249	1977	2200	4750	45.2	552	311	40	333004
ABarapaaaa:157	ABarapaaaa	157	6920	-18079	3341	3887	6920	37.2	549	324	31	201081
ABarapaaap:157	ABarapaaap	157	5745	-19254	2273	2806	5745	37.5	527	320	34	229569
ABarapaap:110	ABarapaap	110	4153	-20847	1492	1662	4153	49.5	519	310	40	267887
ABarapaapa:153	ABarapaapa	153	5063	-19936	1906	2196	5063	49.6	537	308	33	142452
ABarapaapp:153	ABarapaapp	153	6370	-18629	3060	3323	6370	44.3	530	296	30	152365
ABarapap:74	ABarapap	74	3418	-21581	860	919	3418	49.5	449	329	46	360765
ABarapapa:107	ABarapapa	107	3964	-21035	1265	1397	3964	53.9	502	276	40	237092
ABarapapaa:150	ABarapapaa	150	4877	-20122	1797	2026	4877	44.8	558	246	31	144668
ABarapapap:150	ABarapapap	150	4640	-20359	1745	1907	4640	52.0	544	240	32	120896
ABarapapp:107	ABarapapp	107	3383	-21616	844	973	3383	52.3	451	282	43	276596
ABarapappa:145	ABarapappa	145	4013	-20986	1277	1390	4013	53.3	517	264	33	125918
ABarapappp:145	ABarapappp	145	3918	-21081	1128	1281	3918	53.1	479	249	34	135385
ABarapp:46	ABarapp	46	2371	-22629	51	52	2371	51.8	352	305	54	366625
ABarappa:73	ABarappa	73	3582	-21417	1062	1106	3582	44.7	423	304	45	375665
ABarappaa:109	ABarappaa	109	4217	-20782	1516	1677	4217	41.6	503	344	40	358816
ABarappaaa:153	ABarappaaa	153	4208	-20791	1254	1472	4208	45.1	517	342	32	167422
ABarappaap:153	ABarappaap	153	4103	-20896	1178	1428	4103	42.4	492	354	33	177062
ABarappap:109	ABarappap	109	3878	-21121	1181	1411	3878	45.4	475	339	43	345647
ABarappapa:149	ABarappapa	149	4057	-20942	1021	1292	4057	50.1	507	309	32	139427
ABarappapp:149	ABarappapp	149	3757	-21242	865	1013	3757	50.3	484	338	32	133512
ABarappp:73	ABarappp	73	3287	-21712	913	919	3287	45.4	366	295	46	374788
ABarapppa:107	ABarapppa	107	3804	-21195	1194	1296	3804	40.4	445	313	41	316758
ABarapppaa:148	ABarapppaa	148	4323	-20676	1040	1259	4323	44.9	484	298	32	156539
ABarapppap:148	ABarapppap	148	4331	-20668	1016	1347	4331	45.7	457	312	33	148428
ABarapppp:107	ABarapppp	107	3296	-21704	873	943	3296	41.2	399	303	43	293805
ABarappppa:146	ABarappppa	146	3851	-21148	862	1072	3851	45.2	426	311	34	169518
ABarappppp:146	ABarappppp	146	3438	-21561	735	904	3438	46.8	390	320	36	177487
ABarp:7	ABarp	7	2187	-22812	-132	-132	2187	23.7	349	348	71	668438
ABarpa:22	ABarpa	22	2248	-22751	-125	-125	2248	21.9	421	334	64	484589
ABarpaa:46	ABarpaa	46	2771	-22228	380	380	2771	26.5	470	331	56	575145
ABarpaaa:72	ABarpaaa	72	6789	-18210	3953	3966	6789	28.9	507	335	48	589534
ABarpaaaa:112	ABarpaaaa	112	9113	-15886	5676	6025	9113	32.3	485	347	43	469838
ABarpaaaaa:163	ABarpaaaaa	163	12429	-12570	7030	8184	12429	38.8	493	265	33	196111
ABarpaaaap:163	ABarpaaaap	163	12473	-12526	6391	7610	12473	37.2	468	287	32	178910
ABarpaaap:112	ABarpaaap	112	8037	-16962	4686	4975	8037	30.3	442	332	42	378645
ABarpaaapa:158	ABarpaaapa	158	10672	-14327	5511	6400	10672	35.6	435	300	33	189942
ABarpaaapp:158	ABarpaaapp	158	10031	-14968	5831	6275	10031	31.3	409	305	34	192779
ABarpaap:72	ABarpaap	72	5271	-19728	2479	2497	5271	19.1	465	303	48	403896
ABarpaapa:109	ABarpaapa	109	6992	-18008	3882	4056	6992	21.2	468	349	43	397045
ABarpaapaa:150	ABarpaapaa	150	8170	-16829	4582	4753	8170	29.2	468	341	34	198105
ABarpaapap:150	ABarpaapap	150	6546	-18453	1872	2654	6546	24.5	435	327	37	205919
ABarpaapp:109	ABarpaapp	109	5830	-19169	2605	2919	5830	16.7	432	323	44	333334
ABarpaappa:151	ABarpaappa	151	6145	-18854	1914	2516	6145	15.9	435	310	35	172671
ABarpaappp:151	ABarpaappp	151	7142	-17857	2369	3056	7142	21.7	401	290	34	158327
ABarpap:46	ABarpap	46	2684	-22315	372	372	2684	30.5	388	283	55	415647
ABarpapa:73	ABarpapa	73	5885	-19114	3054	3103	5885	29.5	447	274	46	384476
ABarpapaa:111	ABarpapaa	111	7154	-17845	3993	4224	7154	19.9	481	248	40	311995
ABarpapaaa:153	ABarpapaaa	153	8328	-16671	4841	5147	8328	15.7	517	177	35	217506
ABarpapaap:153	ABarpapaap	153	8045	-16954	4167	4533	8045	20.1	496	200	32	163133
ABarpapap:111	ABarpapap	111	6360	-18639	3262	3436	6360	23.8	442	288	40	272604
ABarpapapa:152	ABarpapapa	152	7440	-17559	3757	3923	7440	22.0	474	235	32	146009
ABarpapapp:152	ABarpapapp	152	6773	-18226	3294	3508	6773	21.2	431	258	33	137539
ABarpapp:73	ABarpapp	73	5460	-19539	2819	2844	5460	32.6	395	242	47	384371
ABarpappa:111	ABarpappa	111	6381	-18618	3384	3578	6381	27.6	460	228	41	296008
ABarpappaa:154	ABarpappaa	154	8957	-16042	4902	5321	8957	26.9	471	191	30	160220
ABarpappap:154	ABarpappap	154	6266	-18733	2927	3102	6266	23.8	437	208	34	138243
ABarpappp:111	ABarpappp	111	5891	-19108	3320	3383	5891	28.5	409	238	42	266867
ABarpapppa:152	ABarpapppa	152	6731	-18268	3438	3625	6731	28.6	410	232	32	124274
ABarpapppp:152	ABarpapppp	152	5932	-19067	3149	3273	5932	25.2	382	232	35	139609
ABarpp:22	ABarpp	22	2230	-22769	-141	-142	2230	20.4	296	341	64	450849
ABarppa:48	ABarppa	48	2557	-22442	167	166	2557	19.9	387	364	56	482796
ABarppaa:74	ABarppaa	74	3960	-21039	1297	1359	3960	22.2	430	335	47	369048
ABarppaaa:112	ABarppaaa	112	9384	-15615	5977	6166	9384	22.6	396	342	41	290652
ABarppaaaa:159	ABarppaaaa	159	24853	-146	18449	18681	24853	21.2	404	339	32	150557
ABarppaaap:159	ABarppaaap	159	18328	-6671	13002	13235	18328	21.4	366	308	35	140600
ABarppaap:112	ABarppaap	112	7167	-17832	3974	4129	7167	15.4	371	309	42	223015
ABarppaapa:156	ABarppaapa	156	16055	-8944	9480	10472	16055	13.0	397	309	36	145755
ABarppaapp:156	ABarppaapp	156	17529	-7470	11487	12305	17529	13.3	364	326	35	135149
ABarppap:74	ABarppap	74	3921	-21078	1283	1318	3921	21.2	374	298	46	292225
ABarppapa:114	ABarppapa	114	4760	-20239	1926	2109	4760	20.7	336	295	41	203734
ABarppapaa:162	ABarppapaa	162	6361	-18638	2364	2895	6361	13.4	339	308	34	114936
ABarppapap:162	ABarppapap	162	5812	-19187	2894	2987	5812	16.6	299	286	34	90337
ABarppapp:114	ABarppapp	114	4239	-20760	1756	1796	4239	17.5	295	258	41	164795
ABarppappa:162	ABarppappa	162	5446	-19553	2589	2696	5446	15.5	289	244	32	74667
ABarppappp:162	ABarppappp	162	6127	-18872	3172	3427	6127	20.7	246	216	35	103366
ABarppp:48	ABarppp	48	2453	-22546	102	101	2453	19.5	308	316	56	377657
ABarpppa:74	ABarpppa	74	3504	-21495	960	1003	3504	20.1	348	263	47	254545
ABarpppaa:111	ABarpppaa	111	4842	-20157	2189	2244	4842	16.9	361	250	39	152625
ABarpppaaa:156	ABarpppaaa	156	7995	-17004	4444	4535	7995	12.1	372	257	31	76581
ABarpppaap:156	ABarpppaap	156	6796	-18203	3576	3661	6796	15.4	333	252	33	70150
ABarpppap:111	ABarpppap	111	4300	-20699	1696	1786	4300	17.3	326	202	40	138525
ABarpppapa:156	ABarpppapa	156	5771	-19228	2756	2805	5771	15.3	316	187	35	68274
ABarpppapp:156	ABarpppapp	156	7122	-17878	4141	4233	7122	21.6	286	181	35	79411
ABarpppp:74	ABarpppp	74	3541	-21458	1111	1116	3541	25.3	294	258	48	297436
ABarppppa:110	ABarppppa	110	3552	-21447	990	1124	3552	16.2	289	204	42	164936
ABarppppaa:155	ABarppppaa	155	4366	-20633	1750	1791	4366	13.4	280	148	35	88344
ABarppppap:155	ABarppppap	155	4676	-20323	2161	2214	4676	14.3	234	141	36	113052
ABarppppp:110	ABarppppp	110	3626	-21373	1293	1329	3626	23.3	262	212	44	203304
ABarpppppa:151	ABarpppppa	151	4632	-20367	2043	2130	4632	20.9	246	167	35	95282
ABarpppppp:151	ABarpppppp	151	4782	-20217	2154	2261	4782	16.1	198	202	36	104518
ABp:1	ABp	1	2245	-22755	-254	-254	2245	51.0	320	318	86	1058101
ABpl:2	ABpl	2	2192	-22807	-160	-160	2192	24.8	336	99	85	996069
ABpla:7	ABpla	7	2153	-22846	-145	-145	2153	20.2	422	193	70	573893
ABplaa:22	ABplaa	22	2236	-22763	-128	-128	2236	21.0	478	169	66	552339
ABplaaa:45	ABplaaa	45	2368	-22631	8	8	2368	25.8	521	160	58	654900
ABplaaaa:70	ABplaaaa	70	3325	-21674	855	861	3325	35.5	551	140	48	539080
ABplaaaaa:107	ABplaaaaa	107	3690	-21309	1010	1185	3690	35.4	537	119	42	427909
ABplaaaaaa:149	ABplaaaaaa	149	3961	-21038	1130	1281	3961	38.1	535	95	33	230713
ABplaaaaap:149	ABplaaaaap	149	3823	-21176	1123	1221	3823	36.6	503	74	33	230894
ABplaaaap:107	ABplaaaap	107	3603	-21396	989	1143	3603	33.9	504	95	43	440340
ABplaaaapa:148	ABplaaaapa	148	3600	-21399	833	994	3600	40.6	474	85	34	221890
ABplaaaapp:148	ABplaaaapp	148	3520	-21479	769	902	3520	35.4	446	85	35	231894
ABplaaap:70	ABplaaap	70	3078	-21921	617	627	3078	24.4	499	133	49	455831
ABplaaapa:105	ABplaaapa	105	3488	-21511	931	1072	3488	27.8	479	85	44	439735
ABplaaapaa:147	ABplaaapaa	147	3672	-21327	1093	1182	3672	30.1	473	63	35	255055
ABplaaapap:147	ABplaaapap	147	3560	-21439	1063	1139	3560	28.4	435	55	35	242159
ABplaaapp:105	ABplaaapp	105	3229	-21770	721	838	3229	26.4	442	87	44	392461
ABplaaappa:143	ABplaaappa	143	3402	-21597	788	901	3402	33.5	414	85	34	197813
ABplaaappp:143	ABplaaappp	143	3325	-21674	756	896	3325	32.1	387	64	36	214231
ABplaap:45	ABplaap	45	2305	-22694	-9	-9	2305	26.9	434	139	57	516144
ABplaapa:71	ABplaapa	71	3244	-21755	785	816	3244	29.9	466	85	48	531815
ABplaapaa:109	ABplaapaa	109	3847	-21152	1260	1384	3847	36.4	471	56	41	426433
ABplaapaaa:150	ABplaapaaa	150	3645	-21355	1089	1191	3645	44.8	473	61	33	198555
ABplaapaap:150	ABplaapaap	150	3739	-21260	1161	1232	3739	38.3	445	43	33	210792
ABplaapap:109	ABplaapap	109	3659	-21340	1086	1244	3659	37.8	434	50	42	396634
ABplaapapa:149	ABplaapapa	149	3578	-21421	957	1065	3578	45.1	430	57	33	172307
ABplaapapp:149	ABplaapapp	149	3644	-21355	973	1129	3644	40.6	402	45	34	200289
ABplaapp:71	ABplaapp	71	3087	-21912	641	665	3087	26.7	407	96	48	475094
ABplaappa:106	ABplaappa	106	3412	-21587	840	989	3412	38.3	398	73	42	355699
ABplaappaa:151	ABplaappaa	151	3421	-21578	981	1058	3421	36.4	375	97	31	141744
ABplaappap:151	ABplaappap	151	3121	-21878	631	732	3121	38.3	330	77	37	172533
ABplaappp:106	ABplaappp	106	3185	-21814	764	874	3185	35.6	360	85	43	324323
ABplaapppa:146	ABplaapppa	146	3045	-21954	663	763	3045	32.9	342	97	34	146706
ABplaapppp:146	ABplaapppp	146	3087	-21912	592	658	3087	34.0	307	76	36	160667
ABplap:22	ABplap	22	2213	-22786	-82	-82	2213	20.0	361	168	65	364721
ABplapa:44	ABplapa	44	2333	-22666	-6	-7	2333	16.1	432	221	57	379739
ABplapaa:69	ABplapaa	69	2756	-22243	336	349	2756	16.1	452	164	48	353901
ABplapaaa:106	ABplapaaa	106	3658	-21341	1213	1279	3658	19.1	431	116	44	371003
ABplapaaaa:148	ABplapaaaa	148	7177	-17822	3817	4096	7177	26.8	434	117	33	218570
ABplapaaap:148	ABplapaaap	148	6160	-18839	3056	3335	6160	21.6	410	111	36	260818
ABplapaap:106	ABplapaap	106	3371	-21628	952	1042	3371	19.0	399	108	43	328256
ABplapaapa:148	ABplapaapa	148	5625	-19374	2601	2889	5625	15.0	399	103	37	253686
ABplapaapp:148	ABplapaapp	148	5203	-19796	2441	2681	5203	15.5	364	114	36	198746
ABplapap:69	ABplapap	69	2634	-22365	274	284	2634	17.1	395	191	48	308335
ABplapapa:105	ABplapapa	105	2967	-22032	571	662	2967	17.9	378	102	43	326588
ABplapapaa:147	ABplapapaa	147	3778	-21221	1169	1293	3778	22.0	393	67	36	265006
ABplapapap:147	ABplapapap	147	3520	-21479	829	1068	3520	19.2	363	77	36	231972
ABplapapp:105	ABplapapp	105	2813	-22186	455	538	2813	16.9	333	103	43	295857
ABplapappa:147	ABplapappa	147	3236	-21763	809	922	3236	16.3	324	71	38	219606
ABplapappp:147	ABplapappp	147	3383	-21616	923	1017	3383	16.2	287	83	37	185593
ABplapp:44	ABplapp	44	2292	-22707	3	1	2292	18.7	354	137	56	364699
ABplappa:71	ABplappa	71	2669	-22330	263	291	2669	17.9	374	107	49	399116
ABplappaa:107	ABplappaa	107	2898	-22101	565	613	2898	25.0	367	58	44	398368
ABplappaaa:148	ABplappaaa	148	3267	-21732	759	824	3267	24.5	349	49	31	189857
ABplappaap:148	ABplappaap	148	2886	-22113	486	569	2886	26.1	326	83	36	199031
ABplappap:107	ABplappap	107	2724	-22275	486	505	2724	25.5	329	112	44	294032
ABplappapa:148	ABplappapa	148	2547	-22452	303	336	2547	20.3	319	131	37	133593
ABplappapp:148	ABplappapp	148	2988	-22011	649	684	2988	21.8	275	125	33	131483
ABplappp:71	ABplappp	71	2591	-22408	275	274	2591	18.3	309	169	48	241295
ABplapppa:106	ABplapppa	106	2653	-22346	378	430	2653	18.3	290	126	43	235778
ABplapppaa:150	ABplapppaa	150	2812	-22187	414	499	2812	17.4	249	81	35	160411
ABplapppap:150	ABplapppap	150	2760	-22239	406	485	2760	19.9	228	104	36	163189
ABplapppp:106	ABplapppp	106	2542	-22457	318	353	2542	18.2	251	129	44	252943
ABplappppa:151	ABplappppa	151	2674	-22325	418	457	2674	17.5	194	129	36	156743
ABplappppp:151	ABplappppp	151	2774	-22225	435	474	2774	22.1	160	132	34	163491
ABplp:7	ABplp	7	2140	-22859	-142	-142	2140	25.2	282	101	70	552622
ABplpa:22	ABplpa	22	2193	-22806	-159	-165	2193	35.1	347	58	62	558865
ABplpaa:45	ABplpaa	45	2533	-22466	158	157	2533	32.8	387	51	55	592722
ABplpaaa:72	ABplpaaa	72	4121	-20878	1466	1540	4121	37.3	416	59	46	426336
ABplpaaaa:110	ABplpaaaa	110	4750	-20249	2172	2263	4750	47.4	472	78	40	276820
ABplpaaaaa:157	ABplpaaaaa	157	4577	-20422	1461	1699	4577	53.5	492	127	32	119021
ABplpaaaap:157	ABplpaaaap	157	4285	-20714	1391	1664	4285	52.3	465	102	32	113222
ABplpaaap:110	ABplpaaap	110	4705	-20294	1974	2197	4705	52.4	434	102	40	250580
ABplpaaapa:157	ABplpaaapa	157	4598	-20401	1987	2104	4598	52.3	439	149	32	118956
ABplpaaapp:157	ABplpaaapp	157	4361	-20638	1672	1824	4361	49.3	413	130	32	113892
ABplpaap:72	ABplpaap	72	3850	-21149	1268	1342	3850	32.1	358	62	48	479528
ABplpaapa:108	ABplpaapa	108	4360	-20639	1717	1838	4360	34.8	350	37	42	385837
ABplpaapaa:147	ABplpaapaa	147	4603	-20396	1863	1959	4603	32.5	366	28	34	202140
ABplpaapap:147	ABplpaapap	147	4809	-20190	1987	2100	4809	38.0	334	29	34	191737
ABplpaapp:108	ABplpaapp	108	4141	-20858	1363	1589	4141	31.7	305	39	42	364183
ABplpaappa:150	ABplpaappa	150	5067	-19932	2213	2324	5067	29.5	323	26	32	183966
ABplpaappp:150	ABplpaappp	150	4515	-20484	1549	1778	4515	33.2	280	33	36	222725
ABplpap:45	ABplpap	45	2469	-22530	130	126	2469	47.4	303	72	54	443234
ABplpapa:72	ABplpapa	72	3913	-21086	1279	1338	3913	44.5	357	50	46	403448
ABplpapaa:106	ABplpapaa	106	4602	-20397	1868	2122	4602	50.4	400	79	42	280959
ABplpapaaa:149	ABplpapaaa	149	4755	-20244	1807	2016	4755	52.9	440	94	33	122426
ABplpapaap:149	ABplpapaap	149	4784	-20215	1906	2112	4784	51.4	409	89	33	134124
ABplpapap:106	ABplpapap	106	4355	-20644	1653	1858	4355	47.4	363	63	42	291638
ABplpapapa:148	ABplpapapa	148	4702	-20297	1801	2067	4702	49.1	387	60	35	159717
ABplpapapp:148	ABplpapapp	148	4515	-20485	1493	1817	4515	43.9	368	60	35	183000
ABplpapp:72	ABplpapp	72	3997	-21002	1464	1505	3997	42.9	298	51	46	436016
ABplpappa:106	ABplpappa	106	4486	-20513	1791	1955	4486	44.5	326	45	41	302415
ABplpappaa:146	ABplpappaa	146	4339	-20660	1395	1747	4339	47.4	348	55	35	161024
ABplpappap:146	ABplpappap	146	4234	-20765	1384	1660	4234	46.4	315	50	34	149331
ABplpappp:106	ABplpappp	106	4323	-20676	1745	1857	4323	39.6	282	45	41	306689
ABplpapppa:148	ABplpapppa	148	4095	-20904	1326	1601	4095	44.1	289	48	35	185736
ABplpapppp:148	ABplpapppp	148	4030	-20969	1244	1496	4030	39.6	272	43	36	160827
ABplpp:22	ABplpp	22	2211	-22788	-138	-138	2211	26.1	260	70	64	487592
ABplppa:45	ABplppa	45	2376	-22623	4	0	2376	24.2	316	55	54	494492
ABplppaa:74	ABplppaa	74	3274	-21725	775	801	3274	22.0	321	61	47	388923
ABplppaaa:111	ABplppaaa	111	4286	-20713	1794	1869	4286	20.6	298	53	41	312065
ABplppaaaa:157	ABplppaaaa	157	6810	-18189	3658	3836	6810	23.0	290	46	35	173075
ABplppaaap:157	ABplppaaap	157	8703	-16296	5317	5474	8703	26.2	256	42	32	172643
ABplppaap:111	ABplppaap	111	4667	-20332	1908	2085	4667	27.4	268	45	40	316251
ABplppaapa:156	ABplppaapa	156	8571	-16428	5453	5493	8571	36.2	227	31	31	143682
ABplppaapp:156	ABplppaapp	156	7947	-17053	4669	4751	7947	27.7	209	38	32	160466
ABplppap:74	ABplppap	74	3081	-21918	678	693	3081	23.6	272	103	47	310435
ABplppapa:109	ABplppapa	109	3682	-21317	1230	1313	3682	30.5	257	90	41	262449
ABplppapaa:152	ABplppapaa	152	3880	-21119	697	1106	3880	31.2	241	62	34	151328
ABplppapap:152	ABplppapap	152	4172	-20827	1307	1485	4172	29.7	201	75	32	139757
ABplppapp:109	ABplppapp	109	3495	-21504	1037	1127	3495	31.0	208	88	41	262427
ABplppappa:154	ABplppappa	154	3807	-21192	1092	1240	3807	35.7	171	75	32	129857
ABplppappp:154	ABplppappp	154	3833	-21166	1289	1398	3833	34.2	142	100	32	142694
ABplppp:45	ABplppp	45	2402	-22597	50	48	2402	37.9	238	48	54	508070
ABplpppa:73	ABplpppa	73	3208	-21791	747	768	3208	32.0	271	50	46	427165
ABplpppaa:106	ABplpppaa	106	3573	-21426	1042	1145	3573	35.3	239	42	42	336946
ABplpppaaa:146	ABplpppaaa	146	3758	-21241	1172	1258	3758	38.1	194	41	35	189060
ABplpppaap:146	ABplpppaap	146	3805	-21194	1205	1291	3805	31.7	171	47	34	194257
ABplpppap:106	ABplpppap	106	3528	-21471	1078	1158	3528	32.1	190	45	42	327311
ABplpppapa:149	ABplpppapa	149	3387	-21612	903	1022	3387	34.5	118	76	38	218566
ABplpppapp:149	ABplpppapp	149	4287	-20712	1583	1726	4287	27.9	114	94	31	182415
ABplpppp:73	ABplpppp	73	3017	-21982	604	617	3017	23.7	229	73	47	349512
ABplppppa:106	ABplppppa	106	3334	-21665	802	936	3334	23.7	226	62	43	360166
ABplppppaa:148	ABplppppaa	148	3605	-21394	1006	1121	3605	23.4	187	70	36	223525
ABplppppap:148	ABplppppap	148	3380	-21619	799	931	3380	25.0	154	86	36	217364
ABplppppp:106	ABplppppp	106	3259	-21740	943	981	3259	21.0	185	81	43	312648
ABplpppppa:148	ABplpppppa	148	3697	-21302	1022	1180	3697	26.8	130	121	36	188292
ABplpppppp:148	ABplpppppp	148	4014	-20985	1207	1413	4014	27.5	98	133	34	204817
ABpr:2	ABpr	2	2165	-22835	-190	-190	2165	38.6	209	368	85	1196122
ABpra:7	ABpra	7	2131	-22868	-164	-164	2131	44.1	267	384	69	687479
ABpraa:22	ABpraa	22	2181	-22818	-227	-227	2181	37.0	312	409	64	663780
ABpraaa:44	ABpraaa	44	2471	-22528	58	58	2471	37.7	394	399	56	593342
ABpraaaa:70	ABpraaaa	70	4393	-20606	1800	1812	4393	38.8	435	391	47	473283
ABpraaaaa:105	ABpraaaaa	105	5442	-19557	2624	2769	5442	49.3	445	339	40	258535
ABpraaaaaa:146	ABpraaaaaa	146	5168	-19831	2118	2311	5168	55.2	474	294	33	119690
ABpraaaaap:146	ABpraaaaap	146	5244	-19755	2137	2376	5244	54.5	444	285	31	108346
ABpraaaap:105	ABpraaaap	105	5587	-19412	2658	2925	5587	46.6	414	372	42	324034
ABpraaaapa:146	ABpraaaapa	146	5286	-19713	2239	2409	5286	53.6	443	331	33	131810
ABpraaaapp:146	ABpraaaapp	146	4911	-20088	1975	2134	4911	53.8	408	336	34	142928
ABpraaap:70	ABpraaap	70	3963	-21036	1425	1444	3963	32.0	386	361	49	444064
ABpraaapa:103	ABpraaapa	103	5744	-19256	2846	3129	5744	38.9	420	391	42	384969
ABpraaapaa:144	ABpraaapaa	144	5714	-19285	2629	2899	5714	46.5	468	371	33	165917
ABpraaapap:144	ABpraaapap	144	5437	-19562	2231	2554	5437	47.6	438	370	34	169664
ABpraaapp:103	ABpraaapp	103	5188	-19812	2379	2566	5188	38.9	371	394	43	379509
ABpraaappa:140	ABpraaappa	140	5442	-19557	2526	2737	5442	49.0	398	380	34	167748
ABpraaappp:140	ABpraaappp	140	4789	-20210	1831	2074	4789	46.6	364	371	38	210663
ABpraap:44	ABpraap	44	2370	-22629	20	16	2370	47.9	304	374	54	427967
ABpraapa:69	ABpraapa	69	4248	-20751	1658	1680	4248	44.7	363	399	48	440833
ABpraapaa:105	ABpraapaa	105	4875	-20124	2268	2332	4875	52.6	399	325	42	239529
ABpraapaaa:146	ABpraapaaa	146	4680	-20319	1932	2115	4680	54.1	413	272	33	104630
ABpraapaap:146	ABpraapaap	146	4534	-20465	1929	2003	4534	54.5	381	293	34	109848
ABpraapap:105	ABpraapap	105	4895	-20104	2252	2358	4895	47.9	359	355	42	289969
ABpraapapa:143	ABpraapapa	143	4474	-20525	1795	1859	4474	54.5	365	341	35	122906
ABpraapapp:143	ABpraapapp	143	4430	-20569	1869	1980	4430	51.0	335	365	36	151108
ABpraapp:69	ABpraapp	69	4053	-20946	1494	1522	4053	48.0	307	365	47	358600
ABpraappa:106	ABpraappa	106	4700	-20299	2058	2159	4700	38.7	369	335	41	241912
ABpraappaa:146	ABpraappaa	146	4931	-20068	2168	2264	4931	38.0	371	321	33	120622
ABpraappap:146	ABpraappap	146	4379	-20620	1637	1823	4379	40.6	338	336	35	126400
ABpraappp:106	ABpraappp	106	4233	-20766	1638	1775	4233	38.7	320	341	42	251593
ABpraapppa:145	ABpraapppa	145	4485	-20514	1761	1940	4485	34.6	325	328	37	155889
ABpraapppp:145	ABpraapppp	145	4204	-20795	1549	1640	4204	28.0	310	316	35	127250
ABprap:22	ABprap	22	2211	-22788	-125	-125	2211	27.5	186	369	64	611030
ABprapa:43	ABprapa	43	2403	-22596	11	11	2403	26.7	283	414	54	591777
ABprapaa:70	ABprapaa	70	3419	-21580	913	932	3419	23.8	375	401	47	448665
ABprapaaa:108	ABprapaaa	108	4169	-20830	1374	1602	4169	32.2	415	384	42	402592
ABprapaaaa:153	ABprapaaaa	153	4706	-20293	1319	1651	4706	41.1	436	372	32	191768
ABprapaaap:153	ABprapaaap	153	4324	-20675	979	1294	4324	39.4	407	349	33	193436
ABprapaap:108	ABprapaap	108	4113	-20886	1345	1555	4113	32.2	379	398	42	421551
ABprapaapa:151	ABprapaapa	151	4228	-20771	1273	1431	4228	42.6	401	399	32	186027
ABprapaapp:151	ABprapaapp	151	4279	-20720	1082	1308	4279	37.5	380	370	33	202953
ABprapap:70	ABprapap	70	3150	-21849	657	676	3150	20.5	333	358	47	341387
ABprapapa:106	ABprapapa	106	3708	-21291	1117	1242	3708	22.8	352	352	41	285567
ABprapapaa:148	ABprapapaa	148	5968	-19031	1344	1969	5968	28.8	391	339	32	173266
ABprapapap:148	ABprapapap	148	4249	-20750	1003	1233	4249	27.0	347	345	37	186758
ABprapapp:106	ABprapapp	106	3774	-21225	1144	1292	3774	23.1	301	348	41	286804
ABprapappa:149	ABprapappa	149	5275	-19724	333	1520	5275	17.0	338	368	36	213434
ABprapappp:149	ABprapappp	149	5083	-19916	1027	1614	5083	18.1	293	368	34	178316
ABprapp:43	ABprapp	43	2324	-22675	9	8	2324	23.4	196	361	57	539447
ABprappa:68	ABprappa	68	2872	-22127	431	456	2872	18.3	275	354	48	334687
ABprappaa:105	ABprappaa	105	3278	-21721	838	896	3278	14.9	291	329	42	224743
ABprappaaa:147	ABprappaaa	147	5926	-19074	2945	3093	5926	13.4	308	339	32	131784
ABprappaap:147	ABprappaap	147	3767	-21232	1263	1321	3767	13.8	267	313	38	115151
ABprappap:105	ABprappap	105	3231	-21768	871	908	3231	16.5	249	289	43	199099
ABprappapa:146	ABprappapa	146	3972	-21027	1223	1422	3972	14.2	233	232	37	99701
ABprappapp:146	ABprappapp	146	5262	-19737	2437	2573	5262	21.2	216	241	32	91005
ABprappp:68	ABprappp	68	3008	-21991	640	643	3008	24.8	229	323	49	351068
ABprapppa:104	ABprapppa	104	3370	-21629	981	1029	3370	22.5	249	333	43	253864
ABprapppaa:148	ABprapppaa	148	3471	-21528	850	961	3471	17.5	257	362	33	129189
ABprapppap:148	ABprapppap	148	3422	-21577	1133	1157	3422	15.9	215	339	36	146709
ABprapppp:104	ABprapppp	104	3273	-21726	999	1022	3273	25.3	213	296	43	244320
ABprappppa:151	ABprappppa	151	2983	-22016	686	717	2983	13.9	223	290	36	107097
ABprappppp:151	ABprappppp	151	3257	-21742	620	792	3257	17.6	187	262	34	108129
ABprp:7	ABprp	7	2132	-22867	-157	-157	2132	48.5	156	279	66	527585
ABprpa:22	ABprpa	22	2205	-22794	-176	-176	2205	51.0	189	341	61	417828
ABprpaa:45	ABprpaa	45	2459	-22540	98	97	2459	43.2	233	400	52	483741
ABprpaaa:73	ABprpaaa	73	3837	-21162	1257	1303	3837	25.7	315	414	46	452091
ABprpaaaa:110	ABprpaaaa	110	4926	-20073	2129	2360	4926	25.1	393	397	42	364390
ABprpaaaaa:156	ABprpaaaaa	156	8693	-16306	4432	4968	8693	38.2	446	334	33	179896
ABprpaaaap:156	ABprpaaaap	156	8297	-16702	4731	4881	8297	32.6	427	361	33	174641
ABprpaaap:110	ABprpaaap	110	5324	-19675	2458	2707	5324	23.6	350	412	41	370880
ABprpaaapa:153	ABprpaaapa	153	8216	-16783	4482	4925	8216	26.7	420	404	32	165947
ABprpaaapp:153	ABprpaaapp	153	8049	-16950	4162	4384	8049	32.9	399	400	33	181124
ABprpaap:73	ABprpaap	73	3841	-21158	1269	1333	3841	28.9	272	389	46	460921
ABprpaapa:109	ABprpaapa	109	5010	-19989	1926	2260	5010	30.7	321	416	43	431694
ABprpaapaa:165	ABprpaapaa	165	6410	-18589	2625	2942	6410	30.3	378	416	34	231726
ABprpaapap:165	ABprpaapap	165	6472	-18527	2944	3071	6472	30.8	341	388	31	158031
ABprpaapp:109	ABprpaapp	109	4848	-20151	1700	2023	4848	29.3	288	399	41	369255
ABprpaappa:162	ABprpaappa	162	6503	-18496	1044	2737	6503	23.5	354	424	35	242557
ABprpaappp:162	ABprpaappp	162	6333	-18666	1595	2323	6333	27.1	322	426	35	263114
ABprpap:45	ABprpap	45	2388	-22611	10	6	2388	52.0	190	332	53	379058
ABprpapa:72	ABprpapa	72	3953	-21046	1410	1423	3953	40.8	277	410	46	476806
ABprpapaa:110	ABprpapaa	110	4830	-20169	1880	2184	4830	37.4	339	415	40	380652
ABprpapaaa:161	ABprpapaaa	161	5119	-19880	1945	2184	5119	39.1	378	416	32	183110
ABprpapaap:161	ABprpapaap	161	4742	-20257	1456	1839	4742	39.4	343	412	33	208499
ABprpapap:110	ABprpapap	110	4349	-20650	1673	1869	4349	42.0	306	409	42	372182
ABprpapapa:157	ABprpapapa	157	4508	-20491	1622	1811	4508	45.7	345	408	33	160438
ABprpapapp:157	ABprpapapp	157	4160	-20839	1382	1599	4160	43.4	310	407	34	181087
ABprpapp:72	ABprpapp	72	3586	-21414	1102	1137	3586	45.8	252	355	46	370209
ABprpappa:107	ABprpappa	107	3989	-21010	1260	1493	3989	42.0	292	373	42	315375
ABprpappaa:148	ABprpappaa	148	4556	-20443	1429	1726	4556	34.6	321	409	34	223844
ABprpappap:148	ABprpappap	148	4191	-20808	1403	1545	4191	39.1	290	390	32	154765
ABprpappp:107	ABprpappp	107	3896	-21103	1360	1470	3896	38.6	265	357	40	282836
ABprpapppa:159	ABprpapppa	159	4434	-20565	1432	1566	4434	30.7	301	378	31	157466
ABprpapppp:159	ABprpapppp	159	4266	-20733	1104	1290	4266	31.8	271	387	32	162243
ABprpp:22	ABprpp	22	2206	-22794	-174	-174	2206	41.6	107	300	62	578411
ABprppa:45	ABprppa	45	2402	-22597	12	12	2402	34.9	148	375	54	625397
ABprppaa:73	ABprppaa	73	3005	-21994	557	562	3005	19.2	231	384	47	434115
ABprppaaa:110	ABprppaaa	110	7650	-17349	4640	4831	7650	20.5	301	399	42	421002
ABprppaaaa:154	ABprppaaaa	154	17756	-7243	11905	12738	17756	24.0	381	387	36	258141
ABprppaaap:154	ABprppaaap	154	26124	1124	19200	20424	26124	20.3	352	397	32	244208
ABprppaap:110	ABprppaap	110	7349	-17650	4512	4614	7349	20.1	258	392	42	390618
ABprppaapa:156	ABprppaapa	156	22641	-2358	15304	16672	22641	18.7	319	403	33	223977
ABprppaapp:156	ABprppaapp	156	22356	-2643	16218	16963	22356	21.7	286	411	34	235560
ABprppap:73	ABprppap	73	3197	-21802	712	756	3197	31.3	215	393	48	573308
ABprppapa:110	ABprppapa	110	3994	-21005	1291	1458	3994	30.4	254	419	42	452117
ABprppapaa:155	ABprppapaa	155	7352	-17647	3454	3745	7352	29.8	276	430	34	220500
ABprppapap:155	ABprppapap	155	7266	-17733	4030	4143	7266	35.2	254	420	31	177385
ABprppapp:110	ABprppapp	110	4043	-20956	1603	1652	4043	28.9	221	401	42	443319
ABprppappa:155	ABprppappa	155	6664	-18335	2634	3488	6664	23.5	249	415	33	226177
ABprppappp:155	ABprppappp	155	6281	-18718	3272	3558	6281	22.1	228	391	35	232936
ABprppp:45	ABprppp	45	2364	-22635	12	12	2364	44.4	113	299	54	489833
ABprpppa:73	ABprpppa	73	3273	-21727	787	809	3273	41.6	207	384	46	438458
ABprpppaa:106	ABprpppaa	106	3719	-21280	1169	1294	3719	39.3	245	403	41	354037
ABprpppaaa:149	ABprpppaaa	149	3565	-21434	853	1050	3565	37.0	232	404	33	162258
ABprpppaap:149	ABprpppaap	149	3953	-21046	1163	1366	3953	29.8	213	410	33	206949
ABprpppap:106	ABprpppap	106	3706	-21293	1233	1321	3706	38.4	201	390	40	353911
ABprpppapa:154	ABprpppapa	154	3310	-21689	774	924	3310	20.6	186	381	37	224397
ABprpppapp:154	ABprpppapp	154	4324	-20675	1688	1846	4324	23.5	157	385	32	214800
ABprpppp:73	ABprpppp	73	3105	-21894	722	724	3105	46.6	176	339	47	390374
ABprppppa:106	ABprppppa	106	3398	-21601	985	1032	3398	48.3	238	367	42	276926
ABprppppaa:146	ABprppppaa	146	3286	-21713	872	935	3286	38.7	199	397	34	176066
ABprppppap:146	ABprppppap	146	3453	-21546	957	1036	3453	32.8	177	392	33	182308
ABprppppp:106	ABprppppp	106	3427	-21572	1088	1117	3427	43.9	175	359	41	302778
ABprpppppa:154	ABprpppppa	154	3584	-21415	1075	1212	3584	29.4	145	368	34	210618
ABprpppppp:154	ABprpppppp	154	3637	-21362	1105	1224	3637	23.5	133	350	35	216886
EMS:1	EMS	1	2255	-22745	-196	-196	2255	51.0	378	147	74	356512
MS:3	MS	3	2118	-22881	-144	-144	2118	49.4	299	197	80	789243
MSa:13	MSa	13	2164	-22835	-105	-105	2164	47.5	377	163	71	623043
MSaa:40	MSaa	40	2153	-22846	-94	-94	2153	42.7	386	198	61	520131
MSaaa:74	MSaaa	74	2205	-22794	-155	-83	2205	45.2	407	206	54	322224
MSaaaa:126	MSaaaa	126	2158	-22841	-213	-117	2158	40.0	435	215	43	161443
MSaaap:126	MSaaap	126	2031	-22968	-35	-36	2031	41.3	366	212	44	152956
MSaap:74	MSaap	74	2141	-22858	-97	-100	2141	49.3	329	211	53	287528
MSaapa:123	MSaapa	123	2134	-22865	4	26	2134	51.9	388	231	44	140522
MSaapp:123	MSaapp	123	2169	-22830	58	61	2169	50.8	320	257	44	142314
MSap:40	MSap	40	2131	-22868	-125	-127	2131	46.1	284	198	60	459962
MSapa:81	MSapa	81	2132	-22867	-100	-104	2132	52.5	341	152	51	236941
MSapaa:138	MSapaa	138	2029	-22970	-86	-67	2029	51.4	395	165	42	106483
MSapap:138	MSapap	138	2021	-22978	-24	-27	2021	49.3	340	184	43	113803
MSapp:81	MSapp	81	2107	-22892	-143	-148	2107	53.7	263	178	53	238867
MSappa:141	MSappa	141	2079	-22920	-63	-73	2079	55.8	311	193	41	92260
MSappp:141	MSappp	141	2142	-22857	-94	-105	2142	55.4	255	205	41	87791
MSp:13	MSp	13	2161	-22838	-107	-107	2161	47.2	269	254	71	622421
MSpa:41	MSpa	41	2142	-22857	-118	-118	2142	38.0	288	310	62	564178
MSpaa:76	MSpaa	76	2113	-22886	-131	-117	2113	39.7	320	282	55	316292
MSpaaa:135	MSpaaa	135	2158	-22841	-130	-74	2158	32.4	370	262	44	135826
MSpaap:135	MSpaap	135	2174	-22825	-72	14	2174	34.9	287	253	47	149174
MSpap:76	MSpap	76	2144	-22855	-53	-59	2144	42.5	263	229	53	290605
MSpapa:136	MSpapa	136	4976	-20023	2502	2565	4976	43.8	269	229	43	128500
MSpapp:136	MSpapp	136	5217	-19782	2522	2633	5217	39.6	220	254	43	132589
MSpp:41	MSpp	41	2142	-22857	-129	-131	2142	44.9	200	261	61	498019
MSppa:81	MSppa	81	2248	-22751	33	28	2248	50.2	250	283	52	286347
MSppaa:144	MSppaa	144	2597	-22402	407	420	2597	45.1	299	299	41	117744
MSppap:144	MSppap	144	2559	-22440	112	280	2559	38.9	242	307	42	134997
MSppp:81	MSppp	81	2396	-22603	70	61	2396	53.5	160	223	54	272046
MSpppa:145	MSpppa	145	5134	-19865	2449	2534	5134	55.1	199	296	42	108012
MSpppp:145	MSpppp	145	5272	-19727	2644	2744	5272	48.4	153	322	44	143157
E:3	E	3	2131	-22868	-174	-175	2131	44.4	154	140	75	762872
Ea:14	Ea	14	2170	-22829	-155	-156	2170	45.0	256	119	70	648730
Eal:49	Eal	49	2158	-22841	-144	-148	2158	38.1	232	136	60	422679
Eala:91	Eala	91	2085	-22914	-82	-86	2085	47.2	298	119	49	185602
Ealaa:147	Ealaa	147	2045	-22954	-73	-72	2045	53.3	359	133	38	64527
Ealap:147	Ealap	147	2030	-22969	-65	-68	2030	52.7	303	129	37	61765
Ealp:91	Ealp	91	2074	-22925	-96	-100	2074	45.9	234	109	51	205955
Ealpa:150	Ealpa	150	2137	-22862	62	63	2137	53.1	265	134	36	60104
Ealpp:150	Ealpp	150	2121	-22878	-101	-82	2121	51.0	226	188	38	69495
Ear:49	Ear	49	2156	-22843	-127	-128	2156	32.2	316	164	59	395568
Eara:90	Eara	90	2104	-22895	-119	-102	2104	32.3	376	171	49	206472
Earaa:144	Earaa	144	2070	-22929	-152	-114	2070	31.3	397	172	37	85842
Earap:144	Earap	144	2051	-22948	-45	-49	2051	33.2	353	190	38	83730
Earp:90	Earp	90	2059	-22940	-104	-104	2059	39.6	303	172	49	205209
Earpa:144	Earpa	144	2033	-22966	-53	-55	2033	37.2	313	175	40	86059
Earpp:144	Earpp	144	2050	-22949	-86	-51	2050	46.4	284	184	39	77978
Ep:14	Ep	14	2186	-22813	-154	-156	2186	36.5	157	149	72	721638
Epl:50	Epl	50	2203	-22796	-114	-119	2203	34.6	156	139	58	384201
Epla:99	Epla	99	2196	-22803	24	35	2196	45.1	203	191	50	183874
Eplaa:157	Eplaa	157	2650	-22349	187	245	2650	54.4	255	266	39	61161
Eplap:157	Eplap	157	3279	-21720	327	623	3279	48.7	204	263	38	70710
Eplp:99	Eplp	99	2452	-22547	225	225	2452	38.0	117	207	52	238056
Eplpa:158	Eplpa	158	6074	-18925	3286	3350	6074	40.9	107	284	40	102164
Eplpp:158	Eplpp	158	5740	-19259	2695	2883	5740	44.3	173	282	37	68841
Epr:50	Epr	50	2198	-22801	-129	-132	2198	34.6	146	237	59	416918
Epra:98	Epra	98	2147	-22852	-19	-16	2147	50.1	220	253	49	173047
Epraa:153	Epraa	153	2290	-22709	113	133	2290	48.8	282	335	39	77020
Eprap:153	Eprap	153	2410	-22589	-57	78	2410	47.3	231	324	38	70403
Eprp:98	Eprp	98	2245	-22755	34	49	2245	43.5	140	260	51	215698
Eprpa:152	Eprpa	152	4047	-20952	1412	1461	4047	41.7	204	316	38	75209
Eprpp:152	Eprpp	152	4415	-20584	1847	1939	4415	39.5	135	336	41	113454
P2:1	P2	1	2309	-22691	-143	-145	2309	42.3	112	160	62	390043
C:4	C	4	2187	-22812	-123	-123	2187	25.2	182	251	74	603083
Ca:16	Ca	16	2194	-22805	-116	-116	2194	23.7	240	237	67	325354
Caa:39	Caa	39	2222	-22777	-117	-118	2222	17.5	250	243	59	193553
Caaa:68	Caaa	68	2275	-22724	-41	-40	2275	17.8	242	210	49	115685
Caaaa:111	Caaaa	111	2102	-22897	-23	-15	2102	24.0	226	147	39	71370
Caaaaa:158	Caaaaa	158	2118	-22881	-11	-1	2118	36.7	239	104	32	43575
Caaaap:158	Caaaap	158	2096	-22903	-42	-44	2096	32.1	204	116	31	41099
Caaap:111	Caaap	111	2063	-22936	-70	-72	2063	20.4	172	156	45	101278
Caaapa:153	Caaapa	153	2053	-22946	-88	-83	2053	31.6	170	157	37	65353
Caaapp:153	Caaapp	153	2087	-22912	-33	-35	2087	40.5	198	141	35	48471
Caap:68	Caap	68	2227	-22772	-123	-125	2227	18.1	169	234	50	140738
Caapa:109	Caapa	109	2185	-22814	-13	6	2185	19.7	153	219	46	114237
Caapaa:151	Caapaa	151	2622	-22377	420	421	2622	30.7	216	191	35	52240
Caapap:151	Caapap	151	2673	-22327	226	285	2673	25.2	162	193	39	65256
Caapp:109	Caapp	109	2230	-22769	73	76	2230	22.1	215	208	42	79465
Caappd:153	Caappd	153	2616	-22383	385	401	2616	27.4	216	147	32	43815
Caappv:153	Caappv	153	2659	-22340	423	427	2659	30.1	256	128	34	51372
Cap:39	Cap	39	2209	-22790	-130	-130	2209	21.5	201	105	58	249777
Capa:68	Capa	68	2243	-22756	-80	-78	2243	18.9	194	120	49	129594
Capaa:111	Capaa	111	2053	-22946	-83	-79	2053	27.7	139	119	41	90395
Capaaa:163	Capaaa	163	2179	-22820	-41	12	2179	42.0	136	122	37	73396
Capaap:163	Capaap	163	2382	-22617	-218	-16	2382	37.2	101	167	35	67884
Capap:111	Capap	111	2076	-22923	-78	-71	2076	33.2	103	140	45	131551
Capapa:161	Capapa	161	2115	-22884	28	27	2115	44.5	117	152	34	63432
Capapp:161	Capapp	161	2332	-22667	-100	12	2332	41.8	96	190	37	86087
Capp:68	Capp	68	2245	-22754	-127	-130	2245	20.4	119	177	50	168381
Cappa:109	Cappa	109	3442	-21557	1099	1126	3442	25.7	128	216	43	110133
Cappaa:164	Cappaa	164	6625	-18374	3848	3858	6625	27.2	179	242	34	52471
Cappap:164	Cappap	164	7476	-17523	4211	4372	7476	32.4	128	235	33	53725
Cappp:109	Cappp	109	3454	-21545	1101	1128	3454	28.7	82	192	45	150041
Capppa:161	Capppa	161	9806	-15194	5820	6370	9806	33.9	63	207	36	107985
Capppp:161	Capppp	161	8702	-16297	5153	5326	8702	32.6	108	196	36	83639
Cp:16	Cp	16	2192	-22807	-162	-163	2192	26.8	124	228	67	469371
Cpa:39	Cpa	39	2262	-22737	-140	-140	2262	18.0	118	247	60	307382
Cpaa:66	Cpaa	66	2245	-22754	-142	-137	2245	30.1	157	329	50	218358
Cpaaa:106	Cpaaa	106	2134	-22865	-117	-88	2134	33.3	225	322	44	132588
Cpaaaa:146	Cpaaaa	146	2125	-22874	-109	-86	2125	25.2	269	310	36	60368
Cpaaap:146	Cpaaap	146	2101	-22898	-66	-58	2101	23.8	218	302	37	52579
Cpaap:106	Cpaap	106	2145	-22854	-80	-68	2145	26.8	171	354	44	152102
Cpaapa:147	Cpaapa	147	2248	-22751	74	96	2248	16.0	176	313	34	52830
Cpaapp:147	Cpaapp	147	2392	-22607	0	33	2392	17.8	118	285	38	83946
Cpap:66	Cpap	66	2214	-22785	-163	-163	2214	25.0	99	273	51	249126
Cpapa:110	Cpapa	110	2606	-22393	342	365	2606	18.2	164	287	45	107918
Cpapaa:154	Cpapaa	154	6037	-18962	2869	3052	6037	17.4	112	215	36	68556
Cpapap:154	Cpapap	154	5388	-19612	2529	2579	5388	15.0	154	234	35	44479
Cpapp:110	Cpapp	110	2672	-22327	389	405	2672	19.7	111	278	45	159989
Cpappd:149	Cpappd	149	8566	-16433	5062	5205	8566	20.2	108	169	35	68290
Cpappv:149	Cpappv	149	8337	-16662	5033	5169	8337	16.2	151	185	35	56194
Cpp:39	Cpp	39	2201	-22798	-203	-202	2201	36.4	65	179	57	408838
Cppa:66	Cppa	66	2257	-22742	-115	-111	2257	43.5	114	308	48	207352
Cppaa:110	Cppaa	110	2197	-22802	3	39	2197	39.4	183	344	39	111466
Cppaaa:164	Cppaaa	164	2184	-22815	46	62	2184	32.0	251	356	30	51112
Cppaap:164	Cppaap	164	2196	-22803	-58	-31	2196	29.7	205	360	30	57371
Cppap:110	Cppap	110	2119	-22880	-90	-64	2119	32.6	136	320	45	168482
Cppapa:164	Cppapa	164	2645	-22354	-499	82	2645	26.4	140	301	38	120398
Cppapp:164	Cppapp	164	2366	-22633	147	144	2366	26.8	188	333	35	86343
Cppp:66	Cppp	66	2283	-22716	-125	-127	2283	36.0	68	214	49	237985
Cpppa:105	Cpppa	105	3794	-21205	1339	1397	3794	27.9	82	251	46	208141
Cpppaa:157	Cpppaa	157	12080	-12919	7945	8244	12080	27.6	98	273	36	114513
Cpppap:157	Cpppap	157	12057	-12942	7809	8355	12057	26.8	77	227	39	139169
Cpppp:105	Cpppp	105	4141	-20858	1775	1808	4141	34.7	96	270	45	190843
Cppppa:158	Cppppa	158	10492	-14507	7241	7260	10492	29.1	110	320	36	122063
Cppppp:158	Cppppp	158	9687	-15312	5931	6188	9687	35.5	77	252	36	116133
P3:4	P3	4	2153	-22846	-204	-208	2153	35.5	68	191	71	785730
D:22	D	22	2182	-22817	-249	-256	2182	43.7	75	170	61	447931
Da:52	Da	52	2196	-22803	-233	-235	2196	41.7	161	58	52	199426
Daa:88	Daa	88	2161	-22838	-115	-115	2161	30.1	192	114	46	112305
Daaa:128	Daaa	128	2055	-22944	-74	-57	2055	35.3	270	118	37	66783
Daap:128	Daap	128	2055	-22944	-83	-73	2055	39.5	232	94	36	67156
Dap:88	Dap	88	2164	-22835	-197	-200	2164	38.5	124	107	46	119347
Dapa:124	Dapa	124	2087	-22912	-33	-39	2087	43.1	201	107	39	83884
Dapp:124	Dapp	124	2082	-22917	-66	-59	2082	39.2	155	172	42	105905
Dp:52	Dp	52	2232	-22767	-210	-211	2232	52.4	110	166	53	165552
Dpa:87	Dpa	87	2227	-22772	-165	-169	2227	51.4	127	116	45	103698
Dpaa:128	Dpaa	128	2079	-22920	-82	-78	2079	46.0	176	67	37	89826
Dpap:128	Dpap	128	2066	-22933	-38	-41	2066	49.3	135	85	38	90638
Dpp:87	Dpp	87	2143	-22856	-172	-178	2143	42.6	82	189	47	143676
Dppa:123	Dppa	123	2046	-22953	-97	-92	2046	46.5	108	203	42	133870
Dppp:123	Dppp	123	2025	-22974	-40	-38	2025	47.6	109	131	40	109922
P4:22	P4	22	2167	-22832	-187	-189	2167	50.9	158	119	57	273376
Z2:73	Z2	73	2082	-22917	-91	-94	2082	49.3	162	136	45	107946
Z3:73	Z3	73	2096	-22903	-134	-143	2096	53.9	190	123	45	100512
