# Supplementary material for: Quantitative Differences in Nuclear β-catenin and TCF Pattern Embryonic Cells in C. elegans
Source: PLoS Genet. 2015 Oct 21;11(10):e1005585. doi: 10.1371/journal.pgen.1005585 (PMC4619327; doi:10.1371/journal.pgen.1005585)
Supplement: S1 Data — For each cell analyzed, birth time is given in column 3 and the average nuclear reporter intensity over the lifetime of the cell (corrected for background) is given in column 7 (“blot”). For information on each embryo’s strain information and experimental conditions, refer to S2 Table. (ZIP) [file pgen.1005585.s005.zip › CAs/CA20111027_tlp-1_pop-1i_L3.csv]

cellTime	cell	time	none	global	local	blot	cross	z	x	y	size	gweight
ABa:6	ABa	6	2142	-22858	-212	-212	2142	34.4	527	283	80	1157808
ABal:16	ABal	16	2186	-22813	-184	-184	2186	35.5	569	309	73	837103
ABala:30	ABala	30	2126	-22873	-275	-275	2126	35.2	606	252	70	694830
ABalaa:46	ABalaa	46	2181	-22818	-248	-248	2181	29.5	629	287	61	485648
ABalaaa:70	ABalaaa	70	2515	-22484	65	65	2515	28.5	638	297	54	461325
ABalaaaa:99	ABalaaaa	99	3277	-21722	947	955	3277	36.9	630	263	45	365076
ABalaaaal:144	ABalaaaal	144	5799	-19200	2832	2982	5799	39.1	551	211	37	172139
ABalaaaala:191	ABalaaaala	191	11578	-13421	7176	7604	11578	34.9	568	204	31	109555
ABalaaaalp:191	ABalaaaalp	191	10653	-14346	6064	6931	10653	35.8	539	194	32	109011
ABalaaaar:144	ABalaaaar	144	5695	-19304	2762	2921	5695	31.1	557	197	39	208067
ABalaaaarl:191	ABalaaaarl	191	12183	-12817	8374	8460	12183	25.2	563	199	32	138246
ABalaaaarr:191	ABalaaaarr	191	9054	-15945	4660	4899	9054	23.5	531	181	32	92226
ABalaaap:99	ABalaaap	99	3038	-21961	690	709	3038	30.2	591	241	48	397765
ABalaaapa:137	ABalaaapa	137	3619	-21380	824	1114	3619	31.7	530	194	42	266052
ABalaaapal:184	ABalaaapal	184	4845	-20154	1602	1929	4845	21.4	501	196	32	112300
ABalaaapar:184	ABalaaapar	184	4180	-20819	1203	1327	4180	29.6	505	207	35	111980
ABalaaapp:137	ABalaaapp	137	3330	-21669	946	1020	3330	38.9	517	255	40	186347
ABalaaappl:182	ABalaaappl	182	4554	-20446	1618	1853	4554	36.1	515	246	34	105149
ABalaaappr:182	ABalaaappr	182	5001	-19998	2153	2293	5001	42.2	494	252	32	92806
ABalaap:70	ABalaap	70	2484	-22515	140	141	2484	18.9	561	300	55	329640
ABalaapa:101	ABalaapa	101	2908	-22091	626	651	2908	23.6	539	264	47	313367
ABalaapaa:142	ABalaapaa	142	3535	-21464	950	1120	3535	30.4	493	197	39	204489
ABalaapaaa:191	ABalaapaaa	191	4799	-20200	1836	2024	4799	24.8	480	208	31	106039
ABalaapaap:191	ABalaapaap	191	3835	-21164	927	1120	3835	32.6	471	207	34	109339
ABalaapap:142	ABalaapap	142	3386	-21613	1002	1081	3386	35.2	468	222	39	185516
ABalaapapa:187	ABalaapapa	187	3768	-21231	886	1139	3768	37.4	451	200	34	105120
ABalaapapp:187	ABalaapapp	187	4087	-20912	1428	1586	4087	42.5	435	197	33	100744
ABalaapp:101	ABalaapp	101	2891	-22108	618	640	2891	30.5	498	274	46	275780
ABalaappa:141	ABalaappa	141	3232	-21767	735	857	3232	42.9	478	237	39	183858
ABalaappaa:193	ABalaappaa	193	3898	-21101	1082	1175	3898	45.1	513	213	30	87549
ABalaappap:193	ABalaappap	193	3279	-21720	798	883	3279	45.7	464	207	34	94005
ABalaappp:141	ABalaappp	141	3061	-21938	752	838	3061	47.8	446	257	40	180188
ABalaapppa:187	ABalaapppa	187	3251	-21748	590	817	3251	51.0	464	248	32	86518
ABalaapppp:187	ABalaapppp	187	3315	-21684	1028	1048	3315	52.7	422	251	32	79263
ABalap:46	ABalap	46	2188	-22811	-181	-182	2188	42.5	570	206	62	396715
ABalapa:69	ABalapa	69	2467	-22532	36	36	2467	36.5	615	209	55	478706
ABalapaa:100	ABalapaa	100	2832	-22167	523	536	2832	33.6	611	179	47	471057
ABalapaaa:141	ABalapaaa	141	6334	-18665	3647	3692	6334	28.6	542	137	41	308139
ABalapaaaa:189	ABalapaaaa	189	14745	-10254	10102	10627	14745	19.5	527	141	35	178728
ABalapaaap:189	ABalapaaap	189	11919	-13080	6949	7693	11919	25.3	505	142	35	148454
ABalapaap:141	ABalapaap	141	6959	-18040	4039	4146	6959	38.5	535	120	41	299920
ABalapaapa:189	ABalapaapa	189	15733	-9266	10460	11271	15733	27.7	528	104	33	176520
ABalapaapp:189	ABalapaapp	189	18014	-6985	12340	12877	18014	33.6	512	100	33	182500
ABalapap:100	ABalapap	100	2617	-22382	303	319	2617	43.2	572	207	47	382495
ABalapapa:139	ABalapapa	139	2958	-22041	252	549	2958	30.5	503	111	42	319236
ABalapapaa:188	ABalapapaa	188	3785	-21214	976	1077	3785	24.0	480	98	33	149169
ABalapapap:188	ABalapapap	188	4027	-20972	238	889	4027	33.2	474	111	35	176283
ABalapapp:139	ABalapapp	139	2941	-22058	124	463	2941	38.0	455	112	42	289982
ABalapappa:186	ABalapappa	186	3347	-21652	647	768	3347	33.0	444	92	36	165967
ABalapappp:186	ABalapappp	186	3893	-21106	219	904	3893	41.8	420	116	34	132177
ABalapp:69	ABalapp	69	2374	-22625	28	29	2374	34.5	534	248	55	327074
ABalappa:100	ABalappa	100	2611	-22388	343	349	2611	41.4	546	279	45	290545
ABalappaa:138	ABalappaa	138	3151	-21848	800	867	3151	45.6	532	269	39	185277
ABalappaaa:186	ABalappaaa	186	6481	-18518	3423	3544	6481	35.4	549	248	30	116590
ABalappaap:186	ABalappaap	186	5158	-19841	2199	2350	5158	41.8	537	253	33	108351
ABalappap:138	ABalappap	138	2934	-22065	649	668	2934	52.5	475	293	40	184364
ABalappapa:182	ABalappapa	182	4774	-20225	2100	2181	4774	49.6	520	266	34	110177
ABalappapp:182	ABalappapp	182	4778	-20221	1977	2110	4778	50.8	483	278	32	95892
ABalappp:100	ABalappp	100	2504	-22495	268	274	2504	40.6	451	301	47	294851
ABalapppa:139	ABalapppa	139	2614	-22385	331	381	2614	52.7	422	287	41	190658
ABalapppaa:187	ABalapppaa	187	3144	-21856	497	705	3144	53.2	462	292	33	102136
ABalapppap:187	ABalapppap	187	3021	-21978	648	681	3021	53.7	407	297	31	83927
ABalapppp:139	ABalapppp	139	2614	-22385	443	455	2614	51.8	371	299	42	196303
ABalappppa:183	ABalappppa	183	2960	-22039	622	658	2960	53.4	373	299	31	85436
ABalappppp:183	ABalappppp	183	2894	-22105	690	697	2894	51.7	327	318	35	112539
ABalp:30	ABalp	30	2179	-22820	-230	-230	2179	30.4	523	386	70	608516
ABalpa:46	ABalpa	46	2186	-22813	-206	-206	2186	22.9	560	375	63	420126
ABalpaa:69	ABalpaa	69	2341	-22658	-96	-97	2341	27.4	595	388	55	414616
ABalpaaa:99	ABalpaaa	99	2486	-22513	169	172	2486	18.8	581	311	47	301154
ABalpaaaa:131	ABalpaaaa	131	2396	-22603	197	223	2396	25.0	631	218	43	335387
ABalpaaaaa:173	ABalpaaaaa	173	2437	-22562	204	234	2437	33.1	648	224	34	204263
ABalpaaaap:173	ABalpaaaap	173	2377	-22622	60	124	2377	39.6	628	211	36	210563
ABalpaaap:131	ABalpaaap	131	2360	-22639	185	206	2360	19.7	604	269	43	310649
ABalpaaapa:170	ABalpaaapa	170	2464	-22535	226	272	2464	29.9	633	249	36	236207
ABalpaaapp:170	ABalpaaapp	170	2419	-22580	122	163	2419	27.4	608	281	36	194740
ABalpaap:99	ABalpaap	99	2495	-22504	215	218	2495	22.7	631	299	46	375752
ABalpaapa:134	ABalpaapa	134	2350	-22649	216	243	2350	38.3	630	252	39	232218
ABalpaapaa:178	ABalpaapaa	178	2565	-22434	263	295	2565	36.2	620	242	31	142829
ABalpaapap:178	ABalpaapap	178	2467	-22533	46	103	2467	37.2	581	252	30	100673
ABalpaapp:134	ABalpaapp	134	2399	-22600	248	263	2399	31.7	645	261	41	295595
ABalpaappa:179	ABalpaappa	179	2513	-22486	314	360	2513	38.7	646	261	31	136924
ABalpaappp:179	ABalpaappp	179	2358	-22641	72	122	2358	40.7	618	285	30	102331
ABalpap:69	ABalpap	69	2347	-22652	-23	-25	2347	17.1	496	371	56	230250
ABalpapa:98	ABalpapa	98	2467	-22532	104	108	2467	13.6	535	367	50	304546
ABalpapaa:135	ABalpapaa	135	2368	-22631	163	177	2368	12.6	586	315	42	253498
ABalpapaaa:180	ABalpapaaa	180	2530	-22469	297	328	2530	14.8	618	272	33	165805
ABalpapaap:180	ABalpapaap	180	2502	-22497	183	226	2502	11.0	580	269	34	164568
ABalpapap:135	ABalpapap	135	2271	-22728	64	85	2271	13.2	538	348	44	239712
ABalpapapa:174	ABalpapapa	174	2421	-22578	154	189	2421	12.1	596	323	37	214319
ABalpapapp:174	ABalpapapp	174	2438	-22561	167	212	2438	14.5	570	362	36	201260
ABalpapp:98	ABalpapp	98	2320	-22679	82	83	2320	16.5	476	331	50	217415
ABalpappa:130	ABalpappa	130	2328	-22671	160	199	2328	23.0	543	288	43	231279
ABalpappaa:171	ABalpappaa	171	2450	-22549	201	227	2450	24.3	579	321	34	181051
ABalpappap:171	ABalpappap	171	2320	-22679	58	89	2320	27.5	544	324	35	155908
ABalpappp:130	ABalpappp	130	2255	-22744	124	132	2255	23.2	502	327	44	223004
ABalpapppa:168	ABalpapppa	168	2363	-22636	135	162	2363	22.7	552	361	33	154639
ABalpapppp:168	ABalpapppp	168	2338	-22661	107	129	2338	27.0	511	357	38	181364
ABalpp:46	ABalpp	46	2200	-22799	-215	-217	2200	36.9	485	419	62	408049
ABalppa:69	ABalppa	69	2366	-22633	-96	-97	2366	33.5	532	426	54	383140
ABalppaa:102	ABalppaa	102	2539	-22460	240	244	2539	20.8	610	357	46	363933
ABalppaaa:141	ABalppaaa	141	2693	-22306	466	500	2693	28.5	650	299	40	302281
ABalppaaaa:189	ABalppaaaa	189	3101	-21898	862	885	3101	40.0	648	309	30	131601
ABalppaaap:189	ABalppaaap	189	2973	-22026	625	695	2973	32.8	654	320	33	165850
ABalppaap:141	ABalppaap	141	2776	-22223	562	584	2776	21.3	634	324	41	339287
ABalppaapa:188	ABalppaapa	188	3045	-21954	811	836	3045	19.0	642	274	33	176396
ABalppaapp:188	ABalppaapp	188	3305	-21694	992	1023	3305	25.0	647	313	34	203685
ABalppap:102	ABalppap	102	2551	-22448	177	191	2551	25.3	554	386	48	371159
ABalppapa:136	ABalppapa	136	2548	-22451	334	372	2548	21.2	599	337	42	331161
ABalppapaa:177	ABalppapaa	177	2807	-22192	521	558	2807	21.5	619	325	34	232276
ABalppapap:177	ABalppapap	177	2694	-22305	463	479	2694	19.2	608	369	38	290789
ABalppapp:136	ABalppapp	136	2461	-22538	176	254	2461	22.7	564	382	44	328488
ABalppappa:173	ABalppappa	173	2585	-22414	355	366	2585	21.5	578	407	36	251157
ABalppappp:173	ABalppappp	173	2525	-22474	175	224	2525	25.6	540	429	38	250141
ABalppp:69	ABalppp	69	2322	-22677	-53	-56	2322	25.3	437	402	55	260541
ABalpppa:99	ABalpppa	99	2485	-22514	165	174	2485	27.8	511	367	46	275806
ABalpppaa:136	ABalpppaa	136	2704	-22295	468	503	2704	30.5	624	317	40	324329
ABalpppaaa:182	ABalpppaaa	182	2747	-22252	429	481	2747	28.6	643	345	32	228120
ABalpppaap:182	ABalpppaap	182	2601	-22398	280	324	2601	28.1	623	382	35	240396
ABalpppap:136	ABalpppap	136	2443	-22556	181	237	2443	31.6	581	355	43	319489
ABalpppapa:176	ABalpppapa	176	2566	-22433	262	316	2566	27.6	596	390	37	294552
ABalpppapp:176	ABalpppapp	176	2480	-22519	63	152	2480	31.8	562	390	35	214232
ABalpppp:99	ABalpppp	99	2391	-22608	128	130	2391	26.8	433	365	47	227756
ABalppppa:132	ABalppppa	132	2393	-22606	215	240	2393	35.4	532	316	40	218098
ABalppppaa:173	ABalppppaa	173	2537	-22462	196	224	2537	33.6	578	331	33	149014
ABalppppap:173	ABalppppap	173	2461	-22538	172	205	2461	36.5	550	351	33	142608
ABalppppp:132	ABalppppp	132	2369	-22630	213	225	2369	32.2	481	357	44	243543
ABalpppppa:170	ABalpppppa	170	2466	-22533	214	242	2466	35.9	519	355	36	178899
ABalpppppp:170	ABalpppppp	170	2403	-22596	106	159	2403	38.5	487	352	36	167792
ABar:16	ABar	16	2190	-22809	-204	-205	2190	30.8	479	154	76	833911
ABara:30	ABara	30	2213	-22786	-184	-184	2213	19.6	510	195	72	476832
ABaraa:46	ABaraa	46	2210	-22789	-129	-130	2210	17.9	556	205	64	332605
ABaraaa:69	ABaraaa	69	2482	-22517	95	94	2482	18.2	596	202	55	374858
ABaraaaa:102	ABaraaaa	102	3056	-21943	767	772	3056	18.4	602	195	46	380675
ABaraaaaa:137	ABaraaaaa	137	3133	-21866	886	925	3133	40.2	617	207	40	246983
ABaraaaaaa:183	ABaraaaaaa	183	3146	-21854	841	918	3146	45.2	624	245	33	145573
ABaraaaaap:183	ABaraaaaap	183	3419	-21580	933	1046	3419	43.4	589	243	31	129813
ABaraaaap:137	ABaraaaap	137	3223	-21776	880	937	3223	33.0	613	172	41	290532
ABaraaaapa:185	ABaraaaapa	185	3459	-21540	996	1115	3459	46.1	603	221	33	136847
ABaraaaapp:185	ABaraaaapp	185	3128	-21871	552	708	3128	43.5	601	182	33	133123
ABaraaap:102	ABaraaap	102	2918	-22081	597	609	2918	27.8	562	184	48	378334
ABaraaapa:133	ABaraaapa	133	2892	-22107	545	644	2892	28.3	593	169	43	347387
ABaraaapaa:173	ABaraaapaa	173	3054	-21945	714	740	3054	32.6	626	185	33	180415
ABaraaapap:173	ABaraaapap	173	3013	-21986	362	496	3013	34.7	590	210	31	128277
ABaraaapp:133	ABaraaapp	133	2923	-22076	624	696	2923	25.2	556	141	43	317425
ABaraaappa:173	ABaraaappa	173	3154	-21845	356	598	3154	33.0	594	165	33	183798
ABaraaappp:173	ABaraaappp	173	3047	-21952	291	473	3047	26.9	581	159	37	240648
ABaraap:69	ABaraap	69	2442	-22557	89	88	2442	14.3	503	228	55	207746
ABaraapa:101	ABaraapa	101	2771	-22228	424	426	2771	14.0	540	204	46	273508
ABaraapaa:134	ABaraapaa	134	3047	-21952	806	824	3047	28.4	586	251	40	255634
ABaraapaaa:180	ABaraapaaa	180	3256	-21743	837	870	3256	29.2	570	278	31	144195
ABaraapaap:180	ABaraapaap	180	2980	-22019	456	557	2980	34.6	548	283	32	117121
ABaraapap:134	ABaraapap	134	2735	-22264	516	541	2735	15.3	538	269	42	215455
ABaraapapa:177	ABaraapapa	177	3055	-21944	704	760	3055	13.5	564	301	34	162804
ABaraapapp:177	ABaraapapp	177	2943	-22056	571	649	2943	14.2	541	324	36	179589
ABaraapp:101	ABaraapp	101	2572	-22427	322	323	2572	14.8	471	227	48	220149
ABaraappa:131	ABaraappa	131	2644	-22355	471	493	2644	18.3	498	260	43	197175
ABaraappaa:171	ABaraappaa	171	2797	-22202	444	524	2797	19.6	518	325	35	147512
ABaraappap:171	ABaraappap	171	2650	-22349	383	431	2650	20.5	488	314	37	150965
ABaraappp:131	ABaraappp	131	2571	-22428	390	426	2571	20.6	457	221	44	205111
ABaraapppa:171	ABaraapppa	171	2958	-22041	557	626	2958	16.5	521	239	35	139008
ABaraapppp:171	ABaraapppp	171	2794	-22205	407	475	2794	23.7	490	234	36	138741
ABarap:46	ABarap	46	2212	-22787	-125	-125	2212	19.4	475	146	64	304051
ABarapa:70	ABarapa	70	2408	-22591	20	20	2408	22.9	532	134	55	360191
ABarapaa:101	ABarapaa	101	2555	-22444	258	265	2555	21.4	554	143	46	415156
ABarapaaa:137	ABarapaaa	137	2599	-22400	384	411	2599	18.5	607	189	42	377749
ABarapaaaa:184	ABarapaaaa	184	2712	-22287	409	437	2712	23.0	621	178	32	201891
ABarapaaap:184	ABarapaaap	184	2591	-22408	263	321	2591	18.6	605	201	35	233007
ABarapaap:137	ABarapaap	137	2486	-22513	244	267	2486	13.3	593	223	43	345929
ABarapaapa:181	ABarapaapa	181	2732	-22267	501	516	2732	18.1	634	230	33	197481
ABarapaapp:181	ABarapaapp	181	2647	-22352	332	367	2647	14.1	598	230	35	210859
ABarapap:101	ABarapap	101	2464	-22535	179	189	2464	22.9	501	157	47	337453
ABarapapa:133	ABarapapa	133	2441	-22558	222	259	2441	15.2	551	180	42	324305
ABarapapaa:174	ABarapapaa	174	2562	-22437	265	291	2562	26.7	607	221	34	242752
ABarapapap:174	ABarapapap	174	2620	-22380	98	209	2620	25.7	573	225	34	201078
ABarapapp:133	ABarapapp	133	2366	-22633	170	199	2366	15.7	515	162	45	307504
ABarapappa:175	ABarapappa	175	2595	-22404	95	190	2595	15.2	570	194	38	257482
ABarapappp:175	ABarapappp	175	2644	-22355	200	277	2644	17.1	544	220	35	197712
ABarapp:70	ABarapp	70	2311	-22688	-5	-7	2311	17.5	435	181	55	216090
ABarappa:99	ABarappa	99	2489	-22510	226	235	2489	24.8	478	164	48	322589
ABarappaa:134	ABarappaa	134	2624	-22375	386	418	2624	19.4	557	228	40	274136
ABarappaaa:181	ABarappaaa	181	2747	-22252	441	482	2747	20.2	579	270	33	193974
ABarappaap:181	ABarappaap	181	2820	-22179	467	516	2820	21.6	552	290	33	158205
ABarappap:134	ABarappap	134	2454	-22545	272	292	2454	21.0	502	198	43	243484
ABarappapa:175	ABarappapa	175	2596	-22403	264	311	2596	27.8	533	290	34	166058
ABarappapp:175	ABarappapp	175	2597	-22402	289	356	2597	22.2	511	270	36	177948
ABarappp:99	ABarappp	99	2408	-22591	208	212	2408	22.2	414	192	48	268386
ABarapppa:133	ABarapppa	133	2457	-22542	204	250	2457	34.2	449	177	41	225871
ABarapppaa:177	ABarapppaa	177	2662	-22337	206	228	2662	30.4	463	153	31	107240
ABarapppap:177	ABarapppap	177	2562	-22437	241	265	2562	35.1	430	155	33	105152
ABarapppp:133	ABarapppp	133	2344	-22655	213	239	2344	32.3	406	195	43	234126
ABarappppa:172	ABarappppa	172	2594	-22405	110	214	2594	29.4	436	198	35	144949
ABarappppp:172	ABarappppp	172	2516	-22483	221	255	2516	36.5	396	173	36	132286
ABarp:30	ABarp	30	2192	-22807	-205	-205	2192	47.4	438	155	71	473163
ABarpa:45	ABarpa	45	2200	-22799	-166	-170	2200	48.0	498	158	63	331215
ABarpaa:69	ABarpaa	69	2439	-22560	60	60	2439	47.2	557	168	55	337296
ABarpaaa:97	ABarpaaa	97	3386	-21613	1009	1015	3386	44.7	585	169	47	351131
ABarpaaaa:137	ABarpaaaa	137	4724	-20275	2182	2280	4724	42.4	585	182	42	270757
ABarpaaaaa:179	ABarpaaaaa	179	7415	-17584	4204	4400	7415	25.7	567	137	33	150336
ABarpaaaap:179	ABarpaaaap	179	6577	-18422	2943	3188	6577	31.0	545	138	36	155199
ABarpaaap:137	ABarpaaap	137	5069	-19930	2336	2451	5069	48.4	547	167	41	223065
ABarpaaapa:184	ABarpaaapa	184	7830	-17169	4357	4446	7830	40.7	570	159	32	120586
ABarpaaapp:184	ABarpaaapp	184	8659	-16340	4805	5198	8659	40.0	538	119	32	116325
ABarpaap:97	ABarpaap	97	3095	-21904	627	636	3095	51.5	535	214	47	279519
ABarpaapa:133	ABarpaapa	133	3616	-21383	1085	1205	3616	47.2	539	197	41	227869
ABarpaapaa:185	ABarpaapaa	185	4134	-20865	1259	1337	4134	44.6	570	204	31	117305
ABarpaapap:185	ABarpaapap	185	3854	-21145	745	877	3854	45.8	535	187	33	107172
ABarpaapp:133	ABarpaapp	133	3457	-21542	861	954	3457	53.8	505	188	43	208122
ABarpaappa:179	ABarpaappa	179	4074	-20925	1340	1436	4074	49.5	551	152	35	141626
ABarpaappp:179	ABarpaappp	179	3973	-21026	965	1177	3973	51.0	502	143	36	122801
ABarpap:69	ABarpap	69	2428	-22571	109	108	2428	39.6	475	198	56	301741
ABarpapa:100	ABarpapa	100	3126	-21873	771	790	3126	39.9	505	212	47	309753
ABarpapaa:139	ABarpapaa	139	4532	-20467	1870	1956	4532	40.0	508	186	40	206257
ABarpapaaa:183	ABarpapaaa	183	7874	-17125	3601	4304	7874	38.5	527	178	32	110502
ABarpapaap:183	ABarpapaap	183	6020	-18979	2716	2953	6020	38.2	488	186	34	95561
ABarpapap:139	ABarpapap	139	4071	-20928	1587	1668	4071	45.3	459	181	41	196698
ABarpapapa:181	ABarpapapa	181	7060	-17939	3467	3777	7060	42.3	503	147	33	107775
ABarpapapp:181	ABarpapapp	181	7462	-17537	4090	4353	7462	46.7	463	163	32	94491
ABarpapp:100	ABarpapp	100	3096	-21903	775	787	3096	46.6	457	254	46	276741
ABarpappa:135	ABarpappa	135	3382	-21617	1014	1045	3382	51.0	493	229	40	191106
ABarpappaa:181	ABarpappaa	181	3702	-21297	1173	1212	3702	49.9	533	219	31	103536
ABarpappap:181	ABarpappap	181	3302	-21697	807	852	3302	53.6	491	212	37	118725
ABarpappp:135	ABarpappp	135	3164	-21835	788	837	3164	52.8	439	220	42	194147
ABarpapppa:179	ABarpapppa	179	3664	-21335	720	883	3664	54.8	455	174	34	99728
ABarpapppp:179	ABarpapppp	179	3220	-21779	791	828	3220	53.0	432	211	33	86189
ABarpp:45	ABarpp	45	2196	-22803	-188	-188	2196	49.1	370	141	63	314310
ABarppa:71	ABarppa	71	2343	-22656	-65	-65	2343	50.5	477	142	56	313133
ABarppaa:99	ABarppaa	99	2829	-22170	485	504	2829	47.1	518	139	48	341653
ABarppaaa:141	ABarppaaa	141	9211	-15788	6322	6369	9211	44.8	503	109	41	256511
ABarppaaaa:186	ABarppaaaa	186	24078	-921	18004	18266	24078	42.5	513	96	31	123603
ABarppaaap:186	ABarppaaap	186	18921	-6078	13595	14219	18921	42.0	472	97	34	132778
ABarppaap:141	ABarppaap	141	8286	-16713	5271	5445	8286	46.3	446	98	41	253405
ABarppaapa:185	ABarppaapa	185	14902	-10097	9502	10641	14902	47.5	432	96	38	154978
ABarppaapp:185	ABarppaapp	185	18691	-6308	12783	13892	18691	49.8	406	109	34	132001
ABarppap:99	ABarppap	99	2832	-22167	452	465	2832	49.5	465	161	47	302399
ABarppapa:140	ABarppapa	140	7440	-17559	4454	4656	7440	45.8	407	114	42	233659
ABarppapaa:188	ABarppapaa	188	16697	-8302	11448	12353	16697	46.6	387	92	33	119325
ABarppapap:188	ABarppapap	188	15437	-9562	11629	11682	15437	51.7	362	138	33	98775
ABarppapp:140	ABarppapp	140	7175	-17824	4420	4496	7175	50.0	362	169	43	221731
ABarppappa:192	ABarppappa	192	13519	-11480	9631	9779	13519	54.4	348	171	36	112821
ABarppappp:192	ABarppappp	192	15475	-9524	11686	11632	15475	53.0	322	216	32	85527
ABarppp:71	ABarppp	71	2344	-22655	1	1	2344	49.1	390	161	56	311658
ABarpppa:99	ABarpppa	99	2702	-22297	370	382	2702	49.1	437	177	46	278353
ABarpppaa:137	ABarpppaa	137	3878	-21121	1349	1401	3878	53.6	449	152	41	191112
ABarpppaaa:180	ABarpppaaa	180	8883	-16116	5409	5577	8883	52.1	465	131	32	102242
ABarpppaap:180	ABarpppaap	180	6497	-18502	3115	3456	6497	48.0	429	155	34	92370
ABarpppap:137	ABarpppap	137	3627	-21372	1021	1187	3627	53.3	398	178	41	184416
ABarpppapa:179	ABarpppapa	179	5986	-19013	2700	2874	5986	54.2	402	162	36	106569
ABarpppapp:179	ABarpppapp	179	6652	-18348	3872	3959	6652	48.2	383	188	34	98539
ABarpppp:99	ABarpppp	99	2659	-22340	408	414	2659	48.3	389	228	48	298848
ABarppppa:136	ABarppppa	136	2703	-22296	455	497	2703	51.7	386	230	42	185207
ABarppppaa:179	ABarppppaa	179	2835	-22164	430	492	2835	54.0	390	229	35	96038
ABarppppap:179	ABarppppap	179	2761	-22238	442	470	2761	53.1	350	250	36	103875
ABarppppp:136	ABarppppp	136	2685	-22314	498	529	2685	49.7	343	250	43	197155
ABarpppppa:178	ABarpppppa	178	2810	-22189	343	401	2810	54.7	307	249	37	111595
ABarpppppp:178	ABarpppppp	178	2770	-22229	536	572	2770	48.5	302	266	36	117210
ABp:6	ABp	6	2139	-22860	-197	-197	2139	34.1	371	153	86	1252001
ABpl:16	ABpl	16	2183	-22816	-246	-246	2183	48.6	397	263	75	649700
ABpla:30	ABpla	30	2183	-22816	-300	-300	2183	51.8	480	308	67	407468
ABplaa:45	ABplaa	45	2228	-22772	-222	-221	2228	50.2	544	325	64	340759
ABplaaa:69	ABplaaa	69	2451	-22548	58	58	2451	46.3	600	324	56	425452
ABplaaaa:99	ABplaaaa	99	2986	-22013	653	654	2986	36.3	632	341	47	543065
ABplaaaaa:136	ABplaaaaa	136	3094	-21905	837	874	3094	34.6	631	326	41	430752
ABplaaaaaa:184	ABplaaaaaa	184	3452	-21547	994	1120	3452	34.8	626	337	33	279835
ABplaaaaap:184	ABplaaaaap	184	3255	-21744	766	894	3255	35.4	609	369	34	288163
ABplaaaap:136	ABplaaaap	136	3014	-21985	721	778	3014	40.4	614	324	42	408090
ABplaaaapa:180	ABplaaaapa	180	3115	-21884	781	844	3115	38.3	608	397	35	286218
ABplaaaapp:180	ABplaaaapp	180	3028	-21971	571	705	3028	42.0	585	375	37	289016
ABplaaap:99	ABplaaap	99	2856	-22143	528	546	2856	46.0	583	339	47	393255
ABplaaapa:133	ABplaaapa	133	3026	-21973	688	801	3026	43.0	578	312	41	328760
ABplaaapaa:177	ABplaaapaa	177	3102	-21897	738	784	3102	39.5	586	295	33	200264
ABplaaapap:177	ABplaaapap	177	3097	-21902	619	727	3097	44.0	566	299	33	193567
ABplaaapp:133	ABplaaapp	133	2907	-22092	622	667	2907	44.1	556	372	42	335217
ABplaaappa:171	ABplaaappa	171	2987	-22012	543	650	2987	45.9	559	371	34	199187
ABplaaappp:171	ABplaaappp	171	2823	-22176	379	481	2823	48.5	528	370	37	206329
ABplaap:69	ABplaap	69	2405	-22594	45	45	2405	47.0	510	357	57	366600
ABplaapa:99	ABplaapa	99	2905	-22094	518	528	2905	39.5	586	395	47	490444
ABplaapaa:135	ABplaapaa	135	2978	-22021	721	789	2978	46.6	612	303	41	321821
ABplaapaaa:178	ABplaapaaa	178	3043	-21956	638	746	3043	41.8	622	344	35	266032
ABplaapaap:178	ABplaapaap	178	2899	-22101	529	647	2899	46.8	601	333	36	226808
ABplaapap:135	ABplaapap	135	2874	-22125	613	654	2874	48.3	595	357	42	289689
ABplaapapa:176	ABplaapapa	176	2940	-22059	538	654	2940	50.1	580	357	37	234386
ABplaapapp:176	ABplaapapp	176	2923	-22076	468	577	2923	50.4	558	333	34	180238
ABplaapp:99	ABplaapp	99	2768	-22231	396	405	2768	47.8	506	394	49	386047
ABplaappa:132	ABplaappa	132	2833	-22166	531	580	2833	47.2	534	404	42	288398
ABplaappaa:174	ABplaappaa	174	3068	-21931	493	561	3068	53.9	495	388	34	147673
ABplaappap:174	ABplaappap	174	2784	-22215	317	404	2784	52.4	464	400	34	143453
ABplaappp:132	ABplaappp	132	2743	-22256	420	478	2743	47.8	489	412	43	302540
ABplaapppa:171	ABplaapppa	171	2782	-22217	481	501	2782	47.0	447	433	37	213049
ABplaapppp:171	ABplaapppp	171	2796	-22203	378	441	2796	51.5	429	410	35	164832
ABplap:45	ABplap	45	2203	-22796	-211	-211	2203	51.8	418	295	62	299773
ABplapa:70	ABplapa	70	2463	-22536	44	44	2463	52.4	513	270	55	290478
ABplapaa:99	ABplapaa	99	3141	-21858	579	583	3141	53.5	556	314	48	298417
ABplapaaa:134	ABplapaaa	134	3617	-21382	1244	1317	3617	50.6	557	308	42	280005
ABplapaaaa:176	ABplapaaaa	176	3893	-21106	1358	1471	3893	42.6	533	316	34	173911
ABplapaaap:176	ABplapaaap	176	4022	-20977	1467	1587	4022	44.1	501	315	33	167493
ABplapaap:134	ABplapaap	134	3544	-21455	1072	1139	3544	52.8	523	344	42	254914
ABplapaapa:177	ABplapaapa	177	3934	-21065	1251	1384	3934	53.0	523	320	34	168522
ABplapaapp:177	ABplapaapp	177	3886	-21113	1187	1317	3886	54.0	495	333	35	167312
ABplapap:99	ABplapap	99	3026	-21973	631	635	3026	51.5	476	313	47	276809
ABplapapa:133	ABplapapa	133	3555	-21444	1171	1258	3555	44.8	500	348	41	265320
ABplapapaa:177	ABplapapaa	177	3934	-21065	1324	1396	3934	48.4	486	367	32	132706
ABplapapap:177	ABplapapap	177	3866	-21133	1295	1414	3866	45.2	450	354	35	152347
ABplapapp:133	ABplapapp	133	3419	-21580	1011	1119	3419	45.6	458	358	41	252317
ABplapappa:173	ABplapappa	173	3619	-21380	1042	1184	3619	46.7	423	364	35	154852
ABplapappp:173	ABplapappp	173	3900	-21099	1240	1333	3900	49.5	392	376	32	118531
ABplapp:70	ABplapp	70	2427	-22572	31	27	2427	51.6	422	341	56	293274
ABplappa:99	ABplappa	99	3142	-21857	703	711	3142	51.3	453	384	46	301536
ABplappaa:135	ABplappaa	135	3605	-21394	1120	1191	3605	52.6	458	373	42	245685
ABplappaaa:177	ABplappaaa	177	4089	-20910	1586	1598	4089	53.1	440	334	33	114987
ABplappaap:177	ABplappaap	177	3736	-21263	1069	1144	3736	53.9	399	340	32	107637
ABplappap:135	ABplappap	135	3442	-21557	1001	1078	3442	51.7	412	387	43	252720
ABplappapa:175	ABplappapa	175	3968	-21031	1204	1329	3968	54.6	363	352	34	125730
ABplappapp:175	ABplappapp	175	3874	-21125	1298	1443	3874	48.9	361	359	34	134486
ABplappp:99	ABplappp	99	3039	-21960	716	723	3039	49.2	393	356	48	315466
ABplapppa:131	ABplapppa	131	3499	-21500	1116	1200	3499	48.7	414	376	42	281533
ABplapppaa:176	ABplapppaa	176	4196	-20803	1611	1672	4196	48.5	386	419	33	164259
ABplapppap:176	ABplapppap	176	4196	-20803	1476	1627	4196	51.1	343	403	35	179197
ABplapppp:131	ABplapppp	131	3430	-21569	1062	1116	3430	49.8	368	396	45	320531
ABplappppa:171	ABplappppa	171	4430	-20569	1708	1944	4430	47.1	290	417	37	239732
ABplappppp:171	ABplappppp	171	4239	-20760	1430	1693	4239	49.7	316	402	37	210399
ABplp:30	ABplp	30	2156	-22843	-251	-251	2156	45.5	335	385	69	489230
ABplpa:46	ABplpa	46	2188	-22811	-200	-204	2188	36.9	398	434	61	429714
ABplpaa:69	ABplpaa	69	2515	-22484	69	68	2515	40.2	459	441	55	404275
ABplpaaa:99	ABplpaaa	99	3440	-21559	998	1000	3440	34.1	539	430	46	453474
ABplpaaaa:137	ABplpaaaa	137	3883	-21116	1470	1533	3883	34.7	593	397	41	373435
ABplpaaaaa:186	ABplpaaaaa	186	4005	-20994	1412	1594	4005	33.8	556	439	36	314324
ABplpaaaap:186	ABplpaaaap	186	4047	-20952	1131	1484	4047	37.4	540	430	35	255222
ABplpaaap:137	ABplpaaap	137	4034	-20965	1505	1645	4034	32.8	555	420	42	392318
ABplpaaapa:185	ABplpaaapa	185	4512	-20487	1662	1942	4512	38.5	522	442	34	232417
ABplpaaapp:185	ABplpaaapp	185	4137	-20862	1446	1667	4137	41.1	499	447	35	202467
ABplpaap:99	ABplpaap	99	3168	-21831	728	754	3168	39.3	462	424	47	392328
ABplpaapa:131	ABplpaapa	131	3673	-21326	1177	1316	3673	35.6	539	420	42	388977
ABplpaapaa:175	ABplpaapaa	175	3975	-21024	1336	1478	3975	43.6	537	414	34	182891
ABplpaapap:175	ABplpaapap	175	3878	-21121	1298	1419	3878	46.9	506	420	35	189346
ABplpaapp:131	ABplpaapp	131	3501	-21498	1065	1179	3501	36.9	491	415	43	366083
ABplpaappa:172	ABplpaappa	172	3763	-21236	1217	1296	3763	39.1	485	404	34	181901
ABplpaappp:172	ABplpaappp	172	3704	-21295	1121	1238	3704	37.8	452	386	35	201742
ABplpap:69	ABplpap	69	2469	-22530	27	24	2469	25.9	367	431	56	375609
ABplpapa:99	ABplpapa	99	3213	-21786	792	795	3213	24.7	464	438	49	464024
ABplpapaa:133	ABplpapaa	133	3553	-21446	1235	1273	3553	20.3	538	400	44	371552
ABplpapaaa:175	ABplpapaaa	175	3515	-21484	1121	1162	3515	15.8	534	399	38	277061
ABplpapaap:175	ABplpapaap	175	3682	-21317	1122	1239	3682	17.7	501	377	35	200432
ABplpapap:133	ABplpapap	133	3378	-21621	953	1046	3378	22.3	495	423	43	349656
ABplpapapa:177	ABplpapapa	177	3593	-21406	1090	1141	3593	21.0	498	428	36	231680
ABplpapapp:177	ABplpapapp	177	3472	-21527	813	961	3472	23.8	464	432	35	190693
ABplpapp:99	ABplpapp	99	2902	-22097	559	569	2902	19.2	403	412	49	370750
ABplpappa:134	ABplpappa	134	3119	-21880	839	883	3119	16.8	482	380	45	288449
ABplpappaa:174	ABplpappaa	174	3394	-21605	962	1043	3394	16.4	466	382	37	211140
ABplpappap:174	ABplpappap	174	3533	-21466	1075	1159	3533	19.4	432	415	37	229301
ABplpappp:134	ABplpappp	134	3369	-21630	1021	1097	3369	22.8	445	428	44	344380
ABplpapppa:176	ABplpapppa	176	3783	-21216	1206	1314	3783	24.6	434	456	35	219123
ABplpapppp:176	ABplpapppp	176	3949	-21050	1392	1530	3949	25.6	397	452	36	253901
ABplpp:46	ABplpp	46	2165	-22834	-214	-214	2165	47.0	305	402	62	366758
ABplppa:70	ABplppa	70	2416	-22583	4	5	2416	47.8	375	422	54	346988
ABplppaa:100	ABplppaa	100	2967	-22032	546	579	2967	42.0	424	443	46	377686
ABplppaaa:135	ABplppaaa	135	3213	-21786	778	876	3213	31.0	484	436	42	342038
ABplppaaaa:181	ABplppaaaa	181	3202	-21797	684	729	3202	30.2	494	426	37	229216
ABplppaaap:181	ABplppaaap	181	3401	-21598	818	943	3401	31.5	452	408	33	178668
ABplppaap:135	ABplppaap	135	3057	-21942	599	722	3057	35.3	451	444	42	304331
ABplppaapa:178	ABplppaapa	178	3186	-21813	618	739	3186	33.3	443	437	36	189563
ABplppaapp:178	ABplppaapp	178	3312	-21687	799	948	3312	37.2	429	461	35	181016
ABplppap:100	ABplppap	100	2890	-22109	533	543	2890	43.4	364	425	47	362646
ABplppapa:135	ABplppapa	135	3044	-21955	710	781	3044	37.3	417	413	41	271450
ABplppapaa:177	ABplppapaa	177	3485	-21514	943	1019	3485	38.9	419	412	33	140329
ABplppapap:177	ABplppapap	177	3978	-21021	1396	1472	3978	41.7	393	447	33	161472
ABplppapp:135	ABplppapp	135	3149	-21850	769	851	3149	40.7	371	402	40	269373
ABplppappa:181	ABplppappa	181	3489	-21510	883	1032	3489	42.3	382	397	33	146645
ABplppappp:181	ABplppappp	181	3967	-21032	1342	1496	3967	44.0	350	407	33	149773
ABplppp:70	ABplppp	70	2443	-22556	59	59	2443	39.3	290	433	54	441822
ABplpppa:100	ABplpppa	100	2936	-22063	564	570	2936	30.8	377	444	48	437610
ABplpppaa:131	ABplpppaa	131	3287	-21712	937	1007	3287	30.6	414	453	43	367435
ABplpppaaa:173	ABplpppaaa	173	3799	-21200	1169	1285	3799	33.5	401	465	35	240511
ABplpppaap:173	ABplpppaap	173	4008	-20991	1327	1463	4008	29.9	369	461	34	227284
ABplpppap:131	ABplpppap	131	3351	-21648	977	1050	3351	37.1	379	456	41	328818
ABplpppapa:173	ABplpppapa	173	3614	-21385	1156	1190	3614	43.3	355	453	34	157811
ABplpppapp:173	ABplpppapp	173	4534	-20465	1847	1954	4534	44.5	314	443	30	154701
ABplpppp:100	ABplpppp	100	2988	-22011	637	639	2988	35.1	308	443	48	460707
ABplppppa:132	ABplppppa	132	3235	-21764	876	961	3235	40.1	345	446	43	346521
ABplppppaa:170	ABplppppaa	170	3787	-21212	1214	1357	3787	31.9	341	461	36	266453
ABplppppap:170	ABplppppap	170	3601	-21398	953	1162	3601	37.1	316	454	37	267553
ABplppppp:132	ABplppppp	132	3365	-21634	1110	1134	3365	44.9	304	427	44	348763
ABplpppppa:178	ABplpppppa	178	3693	-21306	1055	1254	3693	40.0	278	438	36	227754
ABplpppppp:178	ABplpppppp	178	3734	-21265	1120	1370	3734	42.7	261	413	36	218037
ABpr:16	ABpr	16	2161	-22838	-185	-186	2161	27.2	289	140	74	765732
ABpra:30	ABpra	30	2175	-22825	-165	-165	2175	28.0	363	105	70	565029
ABpraa:46	ABpraa	46	2162	-22837	-182	-182	2162	28.8	407	89	63	398531
ABpraaa:70	ABpraaa	70	2497	-22502	111	111	2497	32.6	471	92	55	419852
ABpraaaa:100	ABpraaaa	100	3186	-21813	829	831	3186	29.0	487	101	47	402850
ABpraaaaa:133	ABpraaaaa	133	2938	-22061	656	718	2938	13.0	459	194	43	258690
ABpraaaaaa:174	ABpraaaaaa	174	3273	-21726	835	947	3273	12.5	498	249	38	255530
ABpraaaaap:174	ABpraaaaap	174	3147	-21852	703	846	3147	15.0	476	243	38	241093
ABpraaaap:133	ABpraaaap	133	2940	-22059	613	688	2940	14.2	415	189	43	248373
ABpraaaapa:178	ABpraaaapa	178	3449	-21550	989	1063	3449	11.6	437	233	34	173976
ABpraaaapp:178	ABpraaaapp	178	3246	-21753	751	838	3246	12.7	410	208	35	181030
ABpraaap:100	ABpraaap	100	2967	-22032	623	634	2967	33.7	440	131	48	380877
ABpraaapa:132	ABpraaapa	132	3061	-21938	792	838	3061	19.0	447	143	43	271566
ABpraaapaa:174	ABpraaapaa	174	3316	-21683	865	913	3316	12.6	472	183	38	206207
ABpraaapap:174	ABpraaapap	174	3433	-21566	901	996	3433	17.4	444	204	34	172110
ABpraaapp:132	ABpraaapp	132	3013	-21986	700	750	3013	21.3	400	123	42	277943
ABpraaappa:171	ABpraaappa	171	3304	-21695	736	872	3304	14.4	423	151	38	231505
ABpraaappp:171	ABpraaappp	171	3407	-21592	923	1017	3407	17.6	401	123	38	234070
ABpraap:70	ABpraap	70	2372	-22627	59	58	2372	21.1	383	128	56	298512
ABpraapa:99	ABpraapa	99	3051	-21949	701	709	3051	23.5	412	96	48	409225
ABpraapaa:132	ABpraapaa	132	3110	-21889	841	878	3110	15.7	373	172	42	232061
ABpraapaaa:182	ABpraapaaa	182	3566	-21433	1002	1128	3566	12.6	369	163	36	216882
ABpraapaap:182	ABpraapaap	182	3274	-21725	783	903	3274	14.8	358	190	36	175526
ABpraapap:132	ABpraapap	132	3168	-21832	832	899	3168	19.0	352	118	44	339089
ABpraapapa:173	ABpraapapa	173	3525	-21474	1028	1118	3525	15.5	349	122	37	273286
ABpraapapp:173	ABpraapapp	173	3262	-21737	711	861	3262	14.5	327	156	37	236456
ABpraapp:99	ABpraapp	99	2916	-22083	652	656	2916	22.2	356	146	48	326518
ABpraappa:132	ABpraappa	132	3266	-21733	955	1020	3266	25.5	343	154	43	312361
ABpraappaa:176	ABpraappaa	176	3600	-21399	1000	1114	3600	22.6	367	142	36	220017
ABpraappap:176	ABpraappap	176	3439	-21560	903	1027	3439	24.4	331	155	36	222382
ABpraappp:132	ABpraappp	132	3240	-21759	975	1019	3240	28.4	295	146	43	331885
ABpraapppa:173	ABpraapppa	173	3380	-21619	898	1028	3380	21.5	304	177	36	192586
ABpraapppp:173	ABpraapppp	173	3299	-21700	794	900	3299	26.7	285	152	39	266673
ABprap:46	ABprap	46	2162	-22837	-168	-168	2162	41.4	266	112	62	402587
ABprapa:71	ABprapa	71	2428	-22571	55	55	2428	41.9	372	81	55	401729
ABprapaa:101	ABprapaa	101	2786	-22213	477	485	2786	42.5	434	89	46	359731
ABprapaaa:135	ABprapaaa	135	3259	-21740	969	995	3259	27.8	419	152	42	278766
ABprapaaaa:181	ABprapaaaa	181	6425	-18574	3286	3593	6425	21.6	420	180	35	202304
ABprapaaap:181	ABprapaaap	181	6027	-18972	3032	3353	6027	22.4	390	189	35	187193
ABprapaap:135	ABprapaap	135	3476	-21523	1040	1090	3476	34.5	401	113	40	273899
ABprapaapa:180	ABprapaapa	180	5569	-19430	2478	2674	5569	31.4	401	108	34	176148
ABprapaapp:180	ABprapaapp	180	5970	-19029	2811	2985	5970	35.1	378	115	35	179439
ABprapap:101	ABprapap	101	2637	-22362	370	380	2637	48.0	386	147	45	291277
ABprapapa:133	ABprapapa	133	2803	-22196	438	550	2803	34.3	376	151	42	295986
ABprapapaa:178	ABprapapaa	178	3139	-21860	566	619	3139	29.7	386	155	34	172691
ABprapapap:178	ABprapapap	178	3254	-21745	804	858	3254	31.9	343	141	34	183554
ABprapapp:133	ABprapapp	133	2727	-22272	443	512	2727	39.3	339	143	41	275319
ABprapappa:183	ABprapappa	183	3032	-21967	181	460	3032	33.4	338	87	36	271718
ABprapappp:183	ABprapappp	183	3078	-21921	626	686	3078	30.9	300	117	33	188718
ABprapp:71	ABprapp	71	2367	-22632	57	56	2367	46.2	266	130	55	360241
ABprappa:99	ABprappa	99	2769	-22230	358	369	2769	51.3	336	135	46	313013
ABprappaa:132	ABprappaa	132	3019	-21980	728	761	3019	42.6	354	94	41	315699
ABprappaaa:173	ABprappaaa	173	3443	-21556	513	717	3443	38.8	368	79	34	179928
ABprappaap:173	ABprappaap	173	3295	-21704	840	916	3295	39.1	329	75	33	187942
ABprappap:132	ABprappap	132	2967	-22032	709	748	2967	47.1	313	113	42	309410
ABprappapa:170	ABprappapa	170	3192	-21807	711	819	3192	38.4	296	80	34	216826
ABprappapp:170	ABprappapp	170	3188	-21812	736	812	3188	38.7	260	92	35	233282
ABprappp:99	ABprappp	99	2710	-22289	406	404	2710	50.2	262	165	48	332734
ABprapppa:130	ABprapppa	130	2900	-22099	631	699	2900	46.4	259	127	42	319845
ABprapppaa:172	ABprapppaa	172	3364	-21635	845	956	3364	36.7	216	103	35	255859
ABprapppap:172	ABprapppap	172	3492	-21507	894	1046	3492	39.1	182	132	36	268906
ABprapppp:130	ABprapppp	130	2826	-22173	585	604	2826	50.5	229	167	44	315315
ABprappppa:172	ABprappppa	172	3551	-21448	1127	1217	3551	45.0	211	127	36	213880
ABprappppp:172	ABprappppp	172	3380	-21619	943	1016	3380	45.2	180	160	36	207049
ABprp:30	ABprp	30	2219	-22780	-163	-164	2219	21.9	222	208	71	444419
ABprpa:46	ABprpa	46	2256	-22743	-133	-133	2256	19.0	270	148	61	278130
ABprpaa:70	ABprpaa	70	2534	-22465	129	129	2534	27.3	316	87	54	382800
ABprpaaa:100	ABprpaaa	100	3308	-21691	924	926	3308	38.6	372	73	45	399794
ABprpaaaa:135	ABprpaaaa	135	3313	-21686	953	1010	3313	26.1	420	98	42	356135
ABprpaaaaa:181	ABprpaaaaa	181	3282	-21717	569	746	3282	20.0	458	162	37	231471
ABprpaaaap:181	ABprpaaaap	181	3266	-21733	456	680	3266	23.5	439	142	34	180989
ABprpaaap:135	ABprpaaap	135	3449	-21550	1015	1113	3449	31.1	376	71	41	370122
ABprpaaapa:178	ABprpaaapa	178	3716	-21283	1201	1278	3716	20.5	434	107	35	203400
ABprpaaapp:178	ABprpaaapp	178	3353	-21646	688	830	3353	25.3	406	88	36	222170
ABprpaap:100	ABprpaap	100	3028	-21971	746	752	3028	37.6	323	132	45	344988
ABprpaapa:134	ABprpaapa	134	3587	-21412	1178	1264	3587	31.3	343	96	40	354848
ABprpaapaa:177	ABprpaapaa	177	3677	-21322	740	1006	3677	29.6	360	86	35	253315
ABprpaapap:177	ABprpaapap	177	4003	-20996	1437	1554	4003	25.3	357	72	34	247393
ABprpaapp:134	ABprpaapp	134	3545	-21454	1156	1223	3545	37.5	298	89	42	414479
ABprpaappa:173	ABprpaappa	173	3517	-21482	972	1082	3517	27.5	313	79	36	283600
ABprpaappp:173	ABprpaappp	173	3690	-21309	1119	1214	3690	30.3	277	83	35	274915
ABprpap:70	ABprpap	70	2392	-22607	24	23	2392	16.9	265	168	55	233338
ABprpapa:99	ABprpapa	99	2995	-22004	641	654	2995	25.4	335	90	47	385444
ABprpapaa:133	ABprpapaa	133	2959	-22040	676	722	2959	13.8	299	164	43	229319
ABprpapaaa:177	ABprpapaaa	177	3386	-21613	892	1039	3386	16.0	280	181	34	157416
ABprpapaap:177	ABprpapaap	177	3480	-21519	919	1014	3480	20.5	255	177	33	147242
ABprpapap:133	ABprpapap	133	3259	-21740	926	982	3259	18.2	266	133	42	306903
ABprpapapa:178	ABprpapapa	178	3512	-21487	908	1049	3512	14.1	240	158	37	235595
ABprpapapp:178	ABprpapapp	178	3525	-21474	969	1077	3525	16.5	214	183	36	212093
ABprpapp:99	ABprpapp	99	3008	-21991	671	679	3008	19.8	284	136	49	359869
ABprpappa:132	ABprpappa	132	2933	-22066	639	701	2933	14.9	253	171	44	252266
ABprpappaa:172	ABprpappaa	172	2969	-22030	575	608	2969	11.1	248	204	38	162254
ABprpappap:172	ABprpappap	172	3108	-21891	679	713	3108	12.2	199	222	38	183026
ABprpappp:132	ABprpappp	132	3240	-21759	999	1030	3240	21.2	210	167	45	333387
ABprpapppa:172	ABprpapppa	172	3263	-21736	820	903	3263	16.4	163	217	38	219015
ABprpapppp:172	ABprpapppp	172	3516	-21483	1177	1220	3516	25.3	127	223	37	238718
ABprpp:46	ABprpp	46	2236	-22763	-137	-137	2236	23.5	172	191	63	386181
ABprppa:70	ABprppa	70	2480	-22519	71	71	2480	32.4	230	105	54	431570
ABprppaa:100	ABprppaa	100	2852	-22147	489	503	2852	40.6	306	82	45	354171
ABprppaaa:134	ABprppaaa	134	3156	-21843	779	869	3156	26.8	305	82	40	352803
ABprppaaaa:181	ABprppaaaa	181	3616	-21383	1073	1221	3616	18.4	306	107	38	287379
ABprppaaap:181	ABprppaaap	181	4254	-20745	1662	1802	4254	16.5	293	136	32	193655
ABprppaap:134	ABprppaap	134	3250	-21749	895	966	3250	25.9	259	98	41	383271
ABprppaapa:188	ABprppaapa	188	4011	-20988	1227	1463	4011	20.1	260	122	34	239818
ABprppaapp:188	ABprppaapp	188	4549	-20450	1744	1970	4549	20.7	236	124	34	276228
ABprppap:100	ABprppap	100	2857	-22142	521	530	2857	41.1	254	112	46	360622
ABprppapa:133	ABprppapa	133	3013	-21986	632	725	3013	36.5	264	115	41	340210
ABprppapaa:177	ABprppapaa	177	3196	-21803	674	748	3196	30.8	256	135	34	184118
ABprppapap:177	ABprppapap	177	3937	-21062	1344	1445	3937	29.9	231	98	34	253810
ABprppapp:133	ABprppapp	133	3137	-21862	832	875	3137	39.7	220	144	40	328488
ABprppappa:182	ABprppappa	182	3607	-21392	1004	1119	3607	29.0	221	142	34	228971
ABprppappp:182	ABprppappp	182	3651	-21348	1113	1223	3651	32.3	187	155	34	249011
ABprppp:70	ABprppp	70	2474	-22525	82	81	2474	20.1	179	188	56	337818
ABprpppa:99	ABprpppa	99	2791	-22208	427	442	2791	30.4	261	105	47	422619
ABprpppaa:131	ABprpppaa	131	2940	-22059	600	682	2940	32.4	225	108	42	458798
ABprpppaaa:177	ABprpppaaa	177	3073	-21926	535	736	3073	22.5	199	132	38	424961
ABprpppaap:177	ABprpppaap	177	3287	-21712	745	907	3287	26.1	172	140	37	432643
ABprpppap:131	ABprpppap	131	2870	-22129	550	617	2870	37.2	184	126	41	425602
ABprpppapa:176	ABprpppapa	176	3083	-21916	614	721	3083	34.2	145	154	37	345334
ABprpppapp:176	ABprpppapp	176	3112	-21888	648	741	3112	40.8	136	173	34	273055
ABprpppp:99	ABprpppp	99	2773	-22226	473	478	2773	27.0	205	148	48	419360
ABprppppa:131	ABprppppa	131	2931	-22068	673	719	2931	27.5	187	140	44	525402
ABprppppaa:171	ABprppppaa	171	3077	-21922	663	762	3077	19.4	172	167	38	405876
ABprppppap:171	ABprppppap	171	3004	-21995	580	687	3004	25.2	149	176	38	438918
ABprppppp:131	ABprppppp	131	2990	-22009	734	769	2990	35.6	149	164	42	477207
ABprpppppa:176	ABprpppppa	176	3195	-21804	725	840	3195	31.4	128	200	37	391282
ABprpppppp:176	ABprpppppp	176	3197	-21802	574	710	3197	37.6	138	206	34	261736
EMS:8	EMS	8	2138	-22861	-203	-203	2138	34.5	314	374	78	1160164
MS:20	MS	20	2190	-22809	-148	-148	2190	22.0	387	330	74	542992
MSa:36	MSa	36	2176	-22823	-138	-138	2176	22.9	451	324	73	467586
MSaa:67	MSaa	67	2233	-22766	-54	-54	2233	23.4	465	293	62	275913
MSaaa:101	MSaaa	101	2108	-22891	-21	-22	2108	20.5	365	306	56	254012
MSaaaa:158	MSaaaa	158	2086	-22913	1	-1	2086	17.2	404	279	45	144493
MSaaap:158	MSaaap	158	2105	-22894	10	10	2105	14.1	337	316	45	118876
MSaap:101	MSaap	101	2129	-22870	-10	-2	2129	23.5	438	297	54	253407
MSaapa:156	MSaapa	156	2113	-22886	-29	-24	2113	32.2	476	286	46	178164
MSaapp:156	MSaapp	156	2053	-22946	-29	-23	2053	25.4	424	300	48	174392
MSap:67	MSap	67	2211	-22788	-68	-70	2211	27.6	365	329	60	319927
MSapa:117	MSapa	117	2082	-22917	-36	-22	2082	20.8	404	369	53	238940
MSapaa:176	MSapaa	176	2154	-22846	-42	-31	2154	24.8	448	357	41	131848
MSapap:176	MSapap	176	2147	-22852	23	31	2147	16.6	394	365	43	119974
MSapp:117	MSapp	117	2098	-22901	0	-1	2098	18.7	323	385	54	245318
MSappa:174	MSappa	174	2222	-22777	76	76	2222	15.1	358	395	45	139412
MSappp:174	MSappp	174	2205	-22794	68	61	2205	23.7	300	397	44	146683
MSp:36	MSp	36	2188	-22811	-116	-117	2188	22.6	336	248	72	408846
MSpa:64	MSpa	64	2217	-22782	-58	-59	2217	30.9	373	193	62	324289
MSpaa:101	MSpaa	101	2130	-22869	-11	-8	2130	28.3	394	235	53	233573
MSpaaa:149	MSpaaa	149	2155	-22844	16	36	2155	38.2	418	241	46	159931
MSpaap:149	MSpaap	149	2142	-22857	68	69	2142	30.3	369	289	45	145191
MSpap:101	MSpap	101	2140	-22859	2	2	2140	33.3	325	233	54	251704
MSpapa:155	MSpapa	155	2087	-22912	-12	-8	2087	32.2	366	225	43	128882
MSpapp:155	MSpapp	155	2102	-22897	31	30	2102	31.1	316	279	44	128333
MSpp:64	MSpp	64	2202	-22797	-79	-79	2202	26.4	286	232	62	323142
MSppa:106	MSppa	106	2107	-22892	-14	-10	2107	20.7	297	220	55	254666
MSppaa:155	MSppaa	155	2076	-22923	-15	-10	2076	18.6	324	231	46	127603
MSppap:155	MSppap	155	2125	-22874	11	32	2125	23.9	267	262	44	127945
MSppp:106	MSppp	106	2153	-22846	15	14	2153	22.4	234	233	53	274736
MSpppa:161	MSpppa	161	2498	-22501	354	353	2498	15.4	249	300	46	146282
MSpppp:161	MSpppp	161	2557	-22442	337	374	2557	24.5	198	276	44	167245
E:20	E	20	2191	-22808	-208	-209	2191	29.2	235	360	74	706200
Ea:37	Ea	37	2174	-22825	-159	-160	2174	28.1	303	364	69	468423
Eal:73	Eal	73	2192	-22807	-104	-112	2192	32.7	303	348	60	340819
Eala:118	Eala	118	2043	-22956	-28	-31	2043	32.9	317	329	51	181898
Ealaa:172	Ealaa	172	2035	-22964	-76	-78	2035	28.1	368	344	42	86948
Ealap:172	Ealap	172	2060	-22939	0	2	2060	27.4	297	335	40	76793
Ealp:118	Ealp	118	2066	-22933	-18	-21	2066	27.7	267	357	50	190957
Ealpa:171	Ealpa	171	2081	-22918	-1	-5	2081	25.5	262	346	40	83284
Ealpp:171	Ealpp	171	2110	-22889	-46	-29	2110	31.9	220	324	40	92794
Ear:73	Ear	73	2170	-22829	-133	-137	2170	46.0	313	303	58	313498
Eara:119	Eara	119	2028	-22971	-58	-49	2028	42.8	355	327	50	180355
Earaa:175	Earaa	175	2138	-22861	-50	-36	2138	35.0	415	333	42	98977
Earap:175	Earap	175	2144	-22855	13	12	2144	37.2	351	315	38	70247
Earp:119	Earp	119	2044	-22955	-57	-60	2044	47.6	286	317	51	185210
Earpa:176	Earpa	176	2160	-22839	45	41	2160	39.1	310	318	38	74146
Earpp:176	Earpp	176	2146	-22853	34	39	2146	48.2	260	314	40	83223
Ep:37	Ep	37	2180	-22819	-169	-172	2180	31.2	203	328	71	588244
Epl:78	Epl	78	2207	-22792	-116	-123	2207	37.6	227	346	59	400500
Epla:123	Epla	123	2087	-22912	-8	-7	2087	44.0	244	368	51	190187
Eplaa:180	Eplaa	180	2309	-22690	162	159	2309	36.9	252	335	39	76000
Eplap:180	Eplap	180	2234	-22765	56	67	2234	47.3	224	366	41	82709
Eplp:123	Eplp	123	2351	-22648	203	202	2351	36.9	180	385	53	262852
Eplpa:183	Eplpa	183	3882	-21118	1442	1445	3882	47.0	182	326	39	57642
Eplpp:183	Eplpp	183	4181	-20818	1827	1817	4181	34.4	181	361	42	107620
Epr:78	Epr	78	2209	-22790	-113	-117	2209	28.1	198	258	60	373863
Epra:121	Epra	121	2063	-22936	-32	-31	2063	27.9	216	315	51	191014
Epraa:179	Epraa	179	2284	-22715	93	93	2284	16.0	207	355	41	81148
Eprap:179	Eprap	179	2347	-22652	65	125	2347	21.2	163	335	41	103786
Eprp:121	Eprp	121	2188	-22811	60	63	2188	21.6	162	279	52	222592
Eprpa:180	Eprpa	180	3650	-21349	1130	1233	3650	33.9	136	271	40	111361
Eprpp:180	Eprpp	180	3554	-21445	1225	1255	3554	25.3	141	306	43	128968
P2:8	P2	8	2200	-22799	-207	-207	2200	33.8	157	269	79	1164938
C:26	C	26	2200	-22799	-229	-229	2200	46.5	235	218	74	563228
Ca:43	Ca	43	2165	-22834	-203	-203	2165	49.1	297	245	65	308425
Caa:65	Caa	65	2212	-22787	-209	-210	2212	52.8	328	231	58	200955
Caaa:96	Caaa	96	2165	-22834	-184	-184	2165	52.9	335	237	50	204164
Caaaa:141	Caaaa	141	2124	-22875	-217	-63	2124	46.3	327	166	41	150286
Caaaaa:185	Caaaaa	185	2483	-22516	-226	-232	2483	43.9	349	120	32	81089
Caaaap:185	Caaaap	185	2295	-22704	-278	-110	2295	43.0	350	175	34	88026
Caaap:141	Caaap	141	2099	-22900	-42	-36	2099	50.1	292	218	44	156300
Caaapa:181	Caaapa	181	2145	-22854	-37	-11	2145	35.7	302	229	38	114978
Caaapp:181	Caaapp	181	2131	-22869	-54	-41	2131	37.5	329	186	34	96593
Caap:96	Caap	96	2194	-22805	-184	-189	2194	50.9	220	270	50	215254
Caapa:137	Caapa	137	2168	-22831	7	5	2168	51.2	253	245	42	150007
Caapaa:182	Caapaa	182	2646	-22353	409	406	2646	42.2	292	228	35	88394
Caapap:182	Caapap	182	2756	-22243	404	459	2756	46.5	255	201	34	93069
Caapp:137	Caapp	137	2154	-22845	9	14	2154	49.4	200	269	45	184943
Caappd:177	Caappd	177	3054	-21945	811	836	3054	50.2	252	262	36	97152
Caappv:177	Caappv	177	3037	-21962	586	655	3037	47.6	204	202	37	117335
Cap:65	Cap	65	2232	-22767	-254	-259	2232	51.5	230	326	60	234854
Capa:97	Capa	97	2170	-22829	-134	-124	2170	43.1	278	417	49	283788
Capaa:139	Capaa	139	2178	-22821	-58	-5	2178	30.8	336	425	42	232430
Capaaa:189	Capaaa	189	2133	-22866	-160	-138	2133	33.3	368	428	31	114922
Capaap:189	Capaap	189	2336	-22663	49	42	2336	33.0	401	397	32	105826
Capap:139	Capap	139	2177	-22822	-25	28	2177	36.9	288	426	45	266894
Capapa:186	Capapa	186	2327	-22672	123	140	2327	33.9	366	395	35	136965
Capapp:186	Capapp	186	2295	-22704	67	91	2295	36.0	307	393	37	140314
Capp:97	Capp	97	2192	-22807	-89	-90	2192	43.8	164	342	50	300826
Cappa:135	Cappa	135	2399	-22600	188	190	2399	49.2	207	301	44	209192
Cappaa:189	Cappaa	189	3091	-21908	653	654	3091	53.0	264	177	38	132442
Cappap:189	Cappap	189	3034	-21965	515	557	3034	53.5	226	208	38	127817
Cappp:135	Cappp	135	2503	-22496	283	311	2503	43.2	154	306	47	297404
Capppa:193	Capppa	193	3135	-21864	812	825	3135	42.5	207	290	37	147393
Capppp:193	Capppp	193	3230	-21769	640	685	3230	50.2	183	250	36	136151
Cp:43	Cp	43	2207	-22792	-187	-187	2207	43.1	181	246	67	419906
Cpa:64	Cpa	64	2219	-22780	-176	-176	2219	47.3	192	203	58	252206
Cpaa:96	Cpaa	96	2161	-22838	-126	-122	2161	43.9	206	171	48	240079
Cpaaa:139	Cpaaa	139	2092	-22907	-23	-18	2092	39.6	285	163	41	162446
Cpaaaa:189	Cpaaaa	189	2159	-22840	-62	-43	2159	39.9	322	145	33	94551
Cpaaap:189	Cpaaap	189	2142	-22857	-80	-54	2142	45.0	277	123	35	101718
Cpaap:139	Cpaap	139	2071	-22928	-81	-58	2071	47.9	254	186	44	175507
Cpaapa:190	Cpaapa	190	2159	-22840	-337	-221	2159	47.0	324	131	39	130146
Cpaapp:190	Cpaapp	190	2133	-22866	-164	-82	2133	50.2	287	158	36	111629
Cpap:96	Cpap	96	2189	-22810	-139	-139	2189	41.2	143	231	51	300002
Cpapa:135	Cpapa	135	2312	-22687	187	192	2312	38.1	233	229	42	153876
Cpapaa:187	Cpapaa	187	2949	-22050	563	607	2949	35.6	253	202	33	77023
Cpapap:187	Cpapap	187	3083	-21916	744	750	3083	35.9	294	182	32	68925
Cpapp:135	Cpapp	135	2195	-22804	26	40	2195	39.3	162	251	46	226544
Cpappd:177	Cpappd	177	2908	-22091	546	600	2908	40.1	219	245	39	125156
Cpappv:177	Cpappv	177	2877	-22122	530	568	2877	32.5	247	247	38	111987
Cpp:64	Cpp	64	2200	-22799	-211	-212	2200	31.4	127	273	58	360688
Cppa:98	Cppa	98	2367	-22632	105	106	2367	26.9	149	186	49	326172
Cppaa:140	Cppaa	140	3208	-21791	925	930	3208	40.2	213	184	39	165933
Cppaaa:192	Cppaaa	192	3812	-21187	1295	1344	3812	41.5	268	157	31	89301
Cppaap:192	Cppaap	192	3553	-21446	1031	1089	3553	42.3	229	174	33	96202
Cppap:140	Cppap	140	3108	-21891	763	822	3108	34.2	152	208	43	266432
Cppapa:187	Cppapa	187	3426	-21573	551	829	3426	26.8	221	201	37	149129
Cppapp:187	Cppapp	187	3401	-21598	731	816	3401	36.6	192	209	37	148412
Cppp:98	Cppp	98	2368	-22631	50	48	2368	26.2	110	272	52	437915
Cpppa:137	Cpppa	137	3538	-21461	1287	1298	3538	27.2	183	235	45	265687
Cpppaa:183	Cpppaa	183	6030	-18969	3463	3480	6030	22.6	250	231	38	150655
Cpppap:183	Cpppap	183	6990	-18009	4186	4220	6990	25.0	191	226	38	209729
Cpppp:137	Cpppp	137	3785	-21214	1500	1510	3785	35.2	125	265	45	329881
Cppppa:180	Cppppa	180	7810	-17189	4673	4817	7810	43.7	165	227	36	164630
Cppppp:180	Cppppp	180	7439	-17560	4504	4711	7439	42.4	128	256	39	220846
P3:26	P3	26	2200	-22799	-288	-289	2200	31.0	124	279	69	671650
D:50	D	50	2183	-22816	-294	-297	2183	26.4	130	325	62	374355
Da:83	Da	83	2196	-22803	-236	-244	2196	30.3	163	378	53	213569
Daa:120	Daa	120	2041	-22958	-151	-157	2041	23.8	186	418	47	170057
Daaa:158	Daaa	158	2127	-22872	-66	-62	2127	32.7	162	420	40	166761
Daap:158	Daap	158	2126	-22873	-52	-63	2126	25.1	197	436	41	177555
Dap:120	Dap	120	2052	-22947	-127	-132	2052	29.1	126	362	48	185193
Dapa:156	Dapa	156	2096	-22903	-40	-43	2096	28.3	121	380	42	215496
Dapp:156	Dapp	156	2117	-22882	-82	-58	2117	39.5	132	315	43	177322
Dp:83	Dp	83	2206	-22793	-258	-262	2206	19.7	135	354	55	230771
Dpa:123	Dpa	123	2051	-22948	-99	-106	2051	15.3	225	368	46	106337
Dpaa:163	Dpaa	163	2049	-22950	-93	-93	2049	23.8	280	437	40	141174
Dpap:163	Dpap	163	2059	-22940	-72	-82	2059	20.1	233	433	40	158357
Dpp:123	Dpp	123	2063	-22936	-83	-85	2063	19.1	135	333	49	173828
Dppa:162	Dppa	162	2062	-22937	-96	-102	2062	18.6	191	412	41	202659
Dppp:162	Dppp	162	2064	-22935	-63	-65	2064	24.6	149	380	42	209533
P4:50	P4	50	2215	-22784	-222	-224	2215	19.3	215	379	60	241434
Z2:103	Z2	103	2135	-22864	-25	-31	2135	15.9	262	389	47	7200
Z3:103	Z3	103	2078	-22921	-111	-108	2078	28.1	243	420	47	122614
