# Supplementary material for: Quantitative Differences in Nuclear β-catenin and TCF Pattern Embryonic Cells in C. elegans
Source: PLoS Genet. 2015 Oct 21;11(10):e1005585. doi: 10.1371/journal.pgen.1005585 (PMC4619327; doi:10.1371/journal.pgen.1005585)
Supplement: S1 Data — For each cell analyzed, birth time is given in column 3 and the average nuclear reporter intensity over the lifetime of the cell (corrected for background) is given in column 7 (“blot”). For information on each embryo’s strain information and experimental conditions, refer to S2 Table. (ZIP) [file pgen.1005585.s005.zip › CAs/CA20111029_nob-1_L4.csv]

cellTime	cell	time	none	global	local	blot	cross	z	x	y	size	gweight
ABa:1	ABa	1	2196	-22803	-335	-335	2196	32.0	526	296	79	0
ABal:4	ABal	4	2121	-22878	-267	-267	2121	26.0	567	263	71	959591
ABala:15	ABala	15	2149	-22850	-257	-257	2149	33.2	593	298	63	602530
ABalaa:28	ABalaa	28	2261	-22738	-133	-134	2261	39.4	603	292	55	424171
ABalaaa:48	ABalaaa	48	2234	-22765	-115	-116	2234	34.5	603	310	47	399268
ABalaaaa:73	ABalaaaa	73	2245	-22754	-34	-37	2245	40.6	604	298	41	344143
ABalaaaal:108	ABalaaaal	108	2130	-22869	1	2	2130	37.0	593	265	36	286556
ABalaaaala:146	ABalaaaala	146	2107	-22892	26	17	2107	39.0	602	249	30	172971
ABalaaaalp:146	ABalaaaalp	146	2075	-22924	-42	-40	2075	44.9	583	218	30	143855
ABalaaaar:108	ABalaaaar	108	2116	-22883	-20	-18	2116	42.1	608	302	36	291245
ABalaaaarl:149	ABalaaaarl	149	2088	-22911	-14	-15	2088	38.7	613	282	30	187375
ABalaaaarr:149	ABalaaaarr	149	2091	-22908	-19	-22	2091	42.2	596	328	30	146150
ABalaaap:73	ABalaaap	73	2194	-22805	-121	-123	2194	38.1	570	335	40	296322
ABalaaapa:103	ABalaaapa	103	2158	-22841	-11	-13	2158	34.4	603	311	36	335343
ABalaaapal:145	ABalaaapal	145	2083	-22917	-27	-40	2083	32.4	615	272	32	238652
ABalaaapar:145	ABalaaapar	145	2120	-22879	7	-5	2120	34.2	610	317	29	207489
ABalaaapp:103	ABalaaapp	103	2189	-22810	0	-1	2189	33.9	576	354	35	277402
ABalaaappl:143	ABalaaappl	143	2084	-22915	-11	-10	2084	34.5	598	345	30	202501
ABalaaappr:143	ABalaaappr	143	2150	-22849	30	20	2150	35.5	569	362	31	191044
ABalaap:48	ABalaap	48	2235	-22764	-118	-118	2235	46.1	571	256	46	299452
ABalaapa:73	ABalaapa	73	2213	-22786	-66	-68	2213	44.2	544	305	40	270996
ABalaapaa:107	ABalaapaa	107	2112	-22888	-24	-26	2112	42.6	571	354	34	214350
ABalaapaaa:152	ABalaapaaa	152	2057	-22942	-73	-77	2057	44.1	575	353	30	142075
ABalaapaap:152	ABalaapaap	152	2104	-22895	18	26	2104	50.1	531	367	29	105542
ABalaapap:107	ABalaapap	107	2161	-22838	15	11	2161	42.8	530	367	34	193861
ABalaapapa:150	ABalaapapa	150	2111	-22888	-14	-14	2111	46.0	535	392	28	129246
ABalaapapp:150	ABalaapapp	150	2155	-22844	27	32	2155	48.4	502	395	30	124965
ABalaapp:73	ABalaapp	73	2263	-22736	-57	-57	2263	42.1	488	296	40	240047
ABalaappa:105	ABalaappa	105	2133	-22866	-28	-28	2133	33.2	547	379	34	249089
ABalaappaa:148	ABalaappaa	148	2159	-22840	39	38	2159	40.1	564	386	27	138480
ABalaappap:148	ABalaappap	148	2046	-22953	-49	-49	2046	39.2	534	382	30	165827
ABalaappp:105	ABalaappp	105	2181	-22818	-16	-14	2181	29.4	517	366	36	281606
ABalaapppa:142	ABalaapppa	142	2129	-22870	10	11	2129	30.4	564	383	30	191935
ABalaapppp:142	ABalaapppp	142	2166	-22833	46	46	2166	30.3	530	374	32	223551
ABalap:28	ABalap	28	2228	-22771	-237	-237	2228	33.1	543	343	55	367308
ABalapa:48	ABalapa	48	2265	-22734	-166	-166	2265	33.3	544	352	47	358621
ABalapaa:71	ABalapaa	71	2299	-22700	-53	-53	2299	31.4	560	361	42	360626
ABalapaaa:103	ABalapaaa	103	2141	-22858	-27	-25	2141	26.8	587	280	35	320648
ABalapaaaa:147	ABalapaaaa	147	2033	-22966	-66	-76	2033	30.8	592	256	30	235761
ABalapaaap:147	ABalapaaap	147	2108	-22891	-4	-16	2108	24.0	585	246	33	239022
ABalapaap:103	ABalapaap	103	2200	-22799	9	8	2200	27.4	568	251	36	302265
ABalapaapa:143	ABalapaapa	143	2084	-22915	-45	-60	2084	29.7	584	224	30	218803
ABalapaapp:143	ABalapaapp	143	2107	-22892	-23	-37	2107	27.5	556	205	31	191229
ABalapap:71	ABalapap	71	2305	-22694	-70	-75	2305	27.4	509	345	41	274552
ABalapapa:100	ABalapapa	100	2218	-22781	-47	-47	2218	19.5	553	285	36	304885
ABalapapaa:144	ABalapapaa	144	2120	-22879	9	4	2120	19.7	575	288	28	210512
ABalapapap:144	ABalapapap	144	2060	-22939	-53	-52	2060	20.7	552	255	33	233695
ABalapapp:100	ABalapapp	100	2222	-22777	-51	-52	2222	21.2	502	261	36	256867
ABalapappa:142	ABalapappa	142	2085	-22914	-47	-48	2085	23.7	524	228	32	222387
ABalapappp:142	ABalapappp	142	2144	-22855	8	2	2144	20.6	477	225	30	170096
ABalapp:48	ABalapp	48	2324	-22675	-103	-102	2324	40.3	500	282	47	283633
ABalappa:71	ABalappa	71	2292	-22707	-70	-76	2292	35.0	510	316	39	234187
ABalappaa:104	ABalappaa	104	2146	-22853	-15	-15	2146	27.3	578	316	34	266793
ABalappaaa:151	ABalappaaa	151	2044	-22956	-97	-93	2044	28.6	605	314	27	188534
ABalappaap:151	ABalappaap	151	2130	-22869	23	10	2130	25.6	588	294	34	270749
ABalappap:104	ABalappap	104	2204	-22795	-3	-4	2204	25.3	548	332	34	252670
ABalappapa:146	ABalappapa	146	2136	-22863	3	1	2136	28.4	588	352	30	208888
ABalappapp:146	ABalappapp	146	2147	-22852	-9	-1	2147	23.9	561	371	30	194963
ABalappp:71	ABalappp	71	2290	-22709	-92	-94	2290	36.2	442	293	41	228912
ABalapppa:100	ABalapppa	100	2226	-22773	-23	-25	2226	24.8	498	334	37	277055
ABalapppaa:140	ABalapppaa	140	2143	-22856	17	18	2143	22.7	561	329	31	226652
ABalapppap:140	ABalapppap	140	2086	-22913	-34	-35	2086	22.5	524	353	31	207936
ABalapppp:100	ABalapppp	100	2212	-22787	-21	-28	2212	26.3	448	355	37	237662
ABalappppa:141	ABalappppa	141	2071	-22928	-64	-64	2071	27.2	488	364	31	179098
ABalappppp:141	ABalappppp	141	2106	-22893	-44	-47	2106	24.2	444	367	30	158490
ABalp:15	ABalp	15	2212	-22788	-234	-234	2212	33.5	530	205	62	519550
ABalpa:28	ABalpa	28	2260	-22739	-203	-203	2260	32.3	563	203	55	415001
ABalpaa:47	ABalpaa	47	2223	-22776	-211	-211	2223	30.1	582	224	48	371884
ABalpaaa:71	ABalpaaa	71	2272	-22727	-38	-42	2272	46.3	593	240	39	234583
ABalpaaaa:106	ABalpaaaa	106	2162	-22837	-3	-6	2162	54.4	573	275	35	166304
ABalpaaaaa:149	ABalpaaaaa	149	2125	-22874	21	22	2125	53.5	574	252	31	107943
ABalpaaaap:149	ABalpaaaap	149	2106	-22893	6	8	2106	58.5	538	255	27	68476
ABalpaaap:106	ABalpaaap	106	2100	-22899	-59	-56	2100	52.9	539	243	33	141232
ABalpaaapa:150	ABalpaaapa	150	2063	-22937	-10	-17	2063	51.4	516	246	28	91034
ABalpaaapp:150	ABalpaaapp	150	2056	-22943	-43	-45	2056	48.8	488	238	28	99748
ABalpaap:71	ABalpaap	71	2246	-22753	-125	-125	2246	32.7	585	240	43	333425
ABalpaapa:99	ABalpaapa	99	2186	-22813	-25	-24	2186	41.1	596	261	38	261439
ABalpaapaa:135	ABalpaapaa	135	2118	-22881	38	46	2118	45.6	589	264	31	180196
ABalpaapap:135	ABalpaapap	135	2075	-22924	12	12	2075	48.6	548	249	35	184925
ABalpaapp:99	ABalpaapp	99	2124	-22875	-67	-72	2124	44.3	560	218	35	218817
ABalpaappa:142	ABalpaappa	142	2068	-22931	-34	-35	2068	52.3	564	220	29	114538
ABalpaappp:142	ABalpaappp	142	2125	-22874	20	22	2125	49.4	527	213	30	111494
ABalpap:47	ABalpap	47	2292	-22707	-160	-161	2292	39.7	531	179	48	314261
ABalpapa:70	ABalpapa	70	2268	-22731	-101	-104	2268	42.7	569	196	40	261724
ABalpapaa:102	ABalpapaa	102	2171	-22828	-24	-30	2171	52.1	549	207	35	177496
ABalpapaaa:144	ABalpapaaa	144	2069	-22930	-24	-24	2069	57.3	522	227	30	87370
ABalpapaap:144	ABalpapaap	144	2140	-22859	50	54	2140	57.8	489	224	26	67042
ABalpapap:102	ABalpapap	102	2175	-22824	-28	-28	2175	55.1	503	202	35	159533
ABalpapapa:145	ABalpapapa	145	2093	-22906	-30	-40	2093	58.1	473	192	31	89403
ABalpapapp:145	ABalpapapp	145	2133	-22866	-43	-49	2133	61.0	434	181	30	79620
ABalpapp:70	ABalpapp	70	2306	-22693	-81	-81	2306	42.9	498	169	43	261525
ABalpappa:98	ABalpappa	98	2186	-22813	-34	-37	2186	54.3	485	209	35	163895
ABalpappaa:134	ABalpappaa	134	2079	-22920	-12	-11	2079	57.3	478	245	30	112692
ABalpappap:134	ABalpappap	134	2114	-22885	-6	-13	2114	59.3	440	231	32	118502
ABalpappp:98	ABalpappp	98	2202	-22797	-25	-29	2202	53.9	455	221	36	167770
ABalpapppa:135	ABalpapppa	135	2089	-22910	13	4	2089	50.6	467	247	31	153044
ABalpapppp:135	ABalpapppp	135	2086	-22913	-12	-15	2086	53.4	431	217	35	203690
ABalpp:28	ABalpp	28	2302	-22697	-286	-286	2302	16.5	492	221	56	349857
ABalppa:48	ABalppa	48	2304	-22695	-187	-188	2304	16.1	533	216	48	323819
ABalppaa:72	ABalppaa	72	2294	-22705	-61	-65	2294	25.4	585	245	40	278414
ABalppaaa:108	ABalppaaa	108	2147	-22852	-8	-6	2147	36.8	571	211	33	180787
ABalppaaaa:151	ABalppaaaa	151	2144	-22855	14	3	2144	38.3	596	223	27	128327
ABalppaaap:151	ABalppaaap	151	2083	-22916	-57	-49	2083	39.1	578	195	31	134234
ABalppaap:108	ABalppaap	108	2201	-22798	33	28	2201	37.7	548	178	33	168446
ABalppaapa:150	ABalppaapa	150	2178	-22821	45	44	2178	45.7	564	185	27	92060
ABalppaapp:150	ABalppaapp	150	2131	-22869	-4	-6	2131	40.8	540	174	31	137795
ABalppap:72	ABalppap	72	2346	-22653	-52	-58	2346	22.7	545	211	41	245099
ABalppapa:102	ABalppapa	102	2173	-22826	-37	-41	2173	47.9	520	179	34	151337
ABalppapaa:140	ABalppapaa	140	2113	-22886	16	17	2113	50.4	532	183	29	92807
ABalppapap:140	ABalppapap	140	2085	-22914	3	8	2085	53.6	501	178	31	98231
ABalppapp:102	ABalppapp	102	2183	-22816	-37	-38	2183	45.7	480	169	35	154103
ABalppappa:141	ABalppappa	141	2090	-22909	-6	-6	2090	50.0	480	189	31	114072
ABalppappp:141	ABalppappp	141	2113	-22886	25	27	2113	51.7	449	161	30	99600
ABalppp:48	ABalppp	48	2297	-22702	-170	-172	2297	26.2	482	173	48	302199
ABalpppa:70	ABalpppa	70	2324	-22675	-69	-70	2324	30.2	530	225	41	224240
ABalpppaa:101	ABalpppaa	101	2219	-22780	13	13	2219	30.6	546	214	34	187730
ABalpppaaa:147	ABalpppaaa	147	2177	-22823	42	34	2177	33.9	563	179	30	154243
ABalpppaap:147	ABalpppaap	147	2228	-22771	72	64	2228	28.1	547	172	29	135261
ABalpppap:101	ABalpppap	101	2219	-22780	-42	-43	2219	29.4	516	183	35	194412
ABalpppapa:140	ABalpppapa	140	2115	-22884	-18	-23	2115	35.3	526	166	31	148500
ABalpppapp:140	ABalpppapp	140	2142	-22857	7	8	2142	27.8	508	158	30	136663
ABalpppp:70	ABalpppp	70	2318	-22681	-93	-94	2318	30.7	466	210	41	200757
ABalppppa:99	ABalppppa	99	2263	-22736	7	9	2263	26.0	504	222	34	176190
ABalppppaa:139	ABalppppaa	139	2084	-22915	-46	-47	2084	28.1	522	203	30	144557
ABalppppap:139	ABalppppap	139	2103	-22896	-52	-70	2103	23.1	494	194	34	216492
ABalppppp:99	ABalppppp	99	2260	-22739	-28	-32	2260	28.8	462	200	35	171802
ABalpppppa:135	ABalpppppa	135	2130	-22869	-14	-13	2130	28.3	483	175	31	157352
ABalpppppp:135	ABalpppppp	135	2108	-22891	-53	-56	2108	26.8	445	173	32	147069
ABar:4	ABar	4	2139	-22860	-257	-257	2139	41.0	475	367	68	668873
ABara:15	ABara	15	2249	-22750	-304	-304	2249	50.7	470	333	64	409868
ABaraa:28	ABaraa	28	2291	-22708	-275	-274	2291	54.2	523	283	55	299797
ABaraaa:48	ABaraaa	48	2290	-22709	-96	-95	2290	49.5	550	337	47	286652
ABaraaaa:72	ABaraaaa	72	2200	-22799	-83	-84	2200	51.1	575	304	39	220575
ABaraaaaa:109	ABaraaaaa	109	2107	-22892	-21	-23	2107	46.8	583	313	34	181704
ABaraaaaaa:149	ABaraaaaaa	149	2143	-22857	53	59	2143	45.2	602	294	30	132773
ABaraaaaap:149	ABaraaaaap	149	2128	-22871	51	51	2128	48.6	572	323	28	95673
ABaraaaap:109	ABaraaaap	109	2145	-22854	19	19	2145	48.0	550	298	32	141352
ABaraaaapa:156	ABaraaaapa	156	2158	-22841	20	30	2158	41.0	576	298	27	119998
ABaraaaapp:156	ABaraaaapp	156	2123	-22876	-7	5	2123	35.5	544	290	27	124696
ABaraaap:72	ABaraaap	72	2227	-22772	-101	-104	2227	49.9	525	336	41	232914
ABaraaapa:101	ABaraaapa	101	2204	-22795	1	-7	2204	51.4	545	336	37	185607
ABaraaapaa:137	ABaraaapaa	137	2103	-22896	-14	-12	2103	50.9	582	294	30	117963
ABaraaapap:137	ABaraaapap	137	2093	-22906	0	2	2093	52.1	542	313	32	111608
ABaraaapp:101	ABaraaapp	101	2167	-22832	-17	-19	2167	53.4	505	353	35	148056
ABaraaappa:143	ABaraaappa	143	2147	-22853	41	44	2147	52.6	554	348	29	92713
ABaraaappp:143	ABaraaappp	143	2137	-22862	43	46	2137	55.7	517	336	31	91927
ABaraap:48	ABaraap	48	2242	-22758	-227	-226	2242	56.8	488	288	48	246800
ABaraapa:71	ABaraapa	71	2290	-22709	-123	-125	2290	57.8	524	280	41	196128
ABaraapaa:102	ABaraapaa	102	2144	-22855	-13	-16	2144	51.0	537	261	34	148328
ABaraapaaa:142	ABaraapaaa	142	2071	-22928	-23	-21	2071	40.2	558	262	29	128201
ABaraapaap:142	ABaraapaap	142	2033	-22966	-52	-56	2033	40.0	523	268	31	124723
ABaraapap:102	ABaraapap	102	2140	-22859	-12	-13	2140	49.4	492	249	34	157192
ABaraapapa:141	ABaraapapa	141	2099	-22900	30	30	2099	41.8	495	255	30	119681
ABaraapapp:141	ABaraapapp	141	2081	-22918	-19	-23	2081	41.5	461	258	31	141986
ABaraapp:71	ABaraapp	71	2291	-22708	-75	-75	2291	58.4	452	264	42	194409
ABaraappa:101	ABaraappa	101	2147	-22852	-50	-53	2147	51.6	479	284	34	147318
ABaraappaa:142	ABaraappaa	142	2190	-22809	101	103	2190	43.7	532	314	28	104007
ABaraappap:142	ABaraappap	142	2111	-22888	40	35	2111	48.4	484	297	32	126840
ABaraappp:101	ABaraappp	101	2155	-22844	-44	-45	2155	52.2	425	286	35	144113
ABaraapppa:141	ABaraapppa	141	2081	-22918	0	1	2081	44.6	457	312	33	127135
ABaraapppp:141	ABaraapppp	141	2157	-22842	57	55	2157	39.9	413	321	30	114814
ABarap:28	ABarap	28	2262	-22737	-267	-268	2262	53.4	451	342	56	296259
ABarapa:48	ABarapa	48	2273	-22726	-142	-142	2273	51.1	474	377	48	290418
ABarapaa:72	ABarapaa	72	2273	-22726	-100	-107	2273	55.3	497	354	40	221269
ABarapaaa:102	ABarapaaa	102	2191	-22808	-60	-63	2191	59.3	518	316	34	155177
ABarapaaaa:144	ABarapaaaa	144	2103	-22896	8	14	2103	58.3	528	292	31	108759
ABarapaaap:144	ABarapaaap	144	2089	-22910	9	4	2089	59.1	504	271	27	79791
ABarapaap:102	ABarapaap	102	2184	-22815	-40	-42	2184	56.6	491	299	35	173018
ABarapaapa:141	ABarapaapa	141	2095	-22904	10	4	2095	52.3	513	299	31	136413
ABarapaapp:141	ABarapaapp	141	2089	-22910	13	22	2089	55.3	479	295	29	99931
ABarapap:72	ABarapap	72	2291	-22708	-124	-130	2291	58.5	452	337	40	196895
ABarapapa:101	ABarapapa	101	2230	-22769	-33	-39	2230	60.6	473	330	35	155471
ABarapapaa:140	ABarapapaa	140	2065	-22934	-31	-25	2065	59.9	478	292	29	98396
ABarapapap:140	ABarapapap	140	2072	-22927	-64	-60	2072	61.2	444	270	30	99245
ABarapapp:101	ABarapapp	101	2170	-22829	-74	-83	2170	57.6	441	310	36	165407
ABarapappa:136	ABarapappa	136	2160	-22839	89	92	2160	54.2	451	287	31	134107
ABarapappp:136	ABarapappp	136	2082	-22917	-32	-31	2082	56.9	407	272	37	169284
ABarapp:48	ABarapp	48	2258	-22741	-206	-206	2258	56.3	410	333	47	251131
ABarappa:72	ABarappa	72	2278	-22721	-64	-67	2278	57.5	406	333	41	209824
ABarappaa:105	ABarappaa	105	2211	-22788	43	43	2211	55.6	445	338	34	138410
ABarappaaa:147	ABarappaaa	147	2274	-22725	125	110	2274	63.2	464	315	29	65827
ABarappaap:147	ABarappaap	147	2103	-22896	-33	-32	2103	60.7	425	305	29	81343
ABarappap:105	ABarappap	105	2208	-22791	-12	-13	2208	60.0	399	342	36	147794
ABarappapa:146	ABarappapa	146	2188	-22811	22	21	2188	62.5	427	345	30	70609
ABarappapp:146	ABarappapp	146	2165	-22834	38	43	2165	62.3	378	332	30	79597
ABarappp:72	ABarappp	72	2236	-22763	-81	-84	2236	53.5	364	320	40	217580
ABarapppa:102	ABarapppa	102	2159	-22840	-37	-41	2159	54.2	440	371	34	154208
ABarapppaa:142	ABarapppaa	142	2095	-22904	-84	-96	2095	62.5	490	341	30	75485
ABarapppap:142	ABarapppap	142	2118	-22881	-7	-14	2118	61.5	470	348	29	77448
ABarapppp:102	ABarapppp	102	2176	-22823	-21	-19	2176	52.9	391	365	34	159403
ABarappppa:140	ABarappppa	140	2073	-22926	-27	-26	2073	58.1	452	366	30	89362
ABarappppp:140	ABarappppp	140	2133	-22866	26	27	2133	58.7	412	377	30	82946
ABarp:15	ABarp	15	2230	-22769	-249	-249	2230	29.0	399	363	65	493772
ABarpa:28	ABarpa	28	2235	-22764	-245	-245	2235	34.7	445	391	58	405353
ABarpaa:47	ABarpaa	47	2272	-22727	-135	-135	2272	33.0	469	400	50	376189
ABarpaaa:69	ABarpaaa	69	2252	-22747	-106	-105	2252	33.8	514	392	40	334156
ABarpaaaa:108	ABarpaaaa	108	2175	-22824	-78	-84	2175	15.6	550	338	37	364975
ABarpaaaaa:150	ABarpaaaaa	150	2157	-22842	29	27	2157	18.8	553	322	29	185774
ABarpaaaap:150	ABarpaaaap	150	2258	-22742	38	27	2258	12.9	529	291	29	185146
ABarpaaap:108	ABarpaaap	108	2139	-22860	-195	-201	2139	13.4	512	312	34	262296
ABarpaaapa:153	ABarpaaapa	153	2100	-22899	-85	-79	2100	18.0	514	317	32	222309
ABarpaaapp:153	ABarpaaapp	153	2258	-22741	3	-1	2258	12.6	494	301	27	157165
ABarpaap:69	ABarpaap	69	2283	-22716	-116	-119	2283	26.7	449	381	44	315398
ABarpaapa:100	ABarpaapa	100	2235	-22764	-166	-171	2235	14.0	464	317	39	325020
ABarpaapaa:140	ABarpaapaa	140	2189	-22810	2	2	2189	14.4	462	305	29	186960
ABarpaapap:140	ABarpaapap	140	2131	-22868	-88	-93	2131	13.9	413	291	35	207820
ABarpaapp:100	ABarpaapp	100	2252	-22747	-120	-122	2252	14.9	400	320	39	277435
ABarpaappa:141	ABarpaappa	141	2156	-22843	-124	-135	2156	13.1	372	310	34	184503
ABarpaappp:141	ABarpaappp	141	2301	-22698	-81	-76	2301	14.4	335	287	34	174129
ABarpap:47	ABarpap	47	2290	-22709	-139	-139	2290	39.5	416	324	48	276784
ABarpapa:70	ABarpapa	70	2336	-22663	-33	-33	2336	39.9	456	360	42	259378
ABarpapaa:100	ABarpapaa	100	2283	-22716	-28	-30	2283	18.0	507	370	35	281593
ABarpapaaa:144	ABarpapaaa	144	2326	-22673	28	13	2326	13.2	531	353	31	218941
ABarpapaap:144	ABarpapaap	144	2147	-22852	-31	-32	2147	16.7	493	368	31	199830
ABarpapap:100	ABarpapap	100	2216	-22783	-106	-117	2216	18.2	460	368	36	251994
ABarpapapa:143	ABarpapapa	143	2141	-22858	-65	-72	2141	15.3	471	343	30	161455
ABarpapapp:143	ABarpapapp	143	2203	-22796	-11	-15	2203	14.6	434	335	30	152776
ABarpapp:70	ABarpapp	70	2321	-22678	-65	-65	2321	35.3	396	340	42	257050
ABarpappa:100	ABarpappa	100	2219	-22780	-64	-66	2219	19.4	421	380	35	251041
ABarpappaa:145	ABarpappaa	145	2264	-22735	-154	-168	2264	13.5	442	377	29	173805
ABarpappap:145	ABarpappap	145	2238	-22761	-90	-106	2238	14.8	408	369	33	166730
ABarpappp:100	ABarpappp	100	2254	-22745	5	3	2254	21.0	378	373	38	282220
ABarpapppa:145	ABarpapppa	145	2145	-22854	-37	-50	2145	20.2	392	382	32	186827
ABarpapppp:145	ABarpapppp	145	2120	-22879	-52	-59	2120	25.9	355	388	34	195844
ABarpp:28	ABarpp	28	2310	-22689	-239	-239	2310	29.0	332	374	58	428318
ABarppa:48	ABarppa	48	2308	-22691	-154	-154	2308	23.5	382	378	49	345633
ABarppaa:71	ABarppaa	71	2370	-22629	-87	-90	2370	19.2	398	359	43	253839
ABarppaaa:106	ABarppaaa	106	2271	-22728	-73	-83	2271	13.1	388	256	36	190797
ABarppaaaa:153	ABarppaaaa	153	2330	-22669	12	12	2330	11.7	373	242	29	109836
ABarppaaap:153	ABarppaaap	153	2192	-22807	-70	-89	2192	14.6	337	194	30	106202
ABarppaap:106	ABarppaap	106	2292	-22707	-9	-16	2292	14.3	346	242	37	188032
ABarppaapa:147	ABarppaapa	147	2276	-22723	-141	-148	2276	13.2	312	236	35	125936
ABarppaapp:147	ABarppaapp	147	2307	-22692	-54	-54	2307	13.4	278	196	30	115353
ABarppap:71	ABarppap	71	2354	-22645	-111	-113	2354	21.3	345	316	43	243006
ABarppapa:105	ABarppapa	105	2280	-22719	-50	-44	2280	17.7	312	219	37	185163
ABarppapaa:151	ABarppapaa	151	2179	-22820	-35	-34	2179	19.3	316	172	29	88050
ABarppapap:151	ABarppapap	151	2557	-22442	-30	21	2557	19.6	264	163	32	132688
ABarppapp:105	ABarppapp	105	2251	-22748	-115	-101	2251	19.6	257	205	37	196290
ABarppappa:149	ABarppappa	149	2504	-22495	-229	-102	2504	17.7	232	185	32	138858
ABarppappp:149	ABarppappp	149	2541	-22458	-271	-111	2541	25.0	182	194	30	146957
ABarppp:48	ABarppp	48	2306	-22693	-194	-200	2306	32.5	310	349	48	310164
ABarpppa:72	ABarpppa	72	2325	-22674	-112	-112	2325	29.3	337	355	41	232447
ABarpppaa:105	ABarpppaa	105	2253	-22746	-84	-96	2253	15.4	348	349	36	213470
ABarpppaaa:147	ABarpppaaa	147	2330	-22669	-100	-137	2330	13.8	351	370	31	121883
ABarpppaap:147	ABarpppaap	147	2244	-22755	-13	-15	2244	17.2	336	373	33	144531
ABarpppap:105	ABarpppap	105	2271	-22728	-76	-80	2271	17.0	302	346	38	211577
ABarpppapa:148	ABarpppapa	148	2309	-22690	-112	-111	2309	13.7	309	337	34	121994
ABarpppapp:148	ABarpppapp	148	2217	-22782	-19	-24	2217	16.6	260	355	31	103169
ABarpppp:72	ABarpppp	72	2352	-22647	-122	-123	2352	28.0	269	321	44	268305
ABarppppa:106	ABarppppa	106	2306	-22693	-48	-45	2306	19.0	261	349	38	235343
ABarppppaa:149	ABarppppaa	149	2167	-22832	-24	-11	2167	22.2	294	386	33	141094
ABarppppap:149	ABarppppap	149	2253	-22746	-28	-26	2253	25.7	250	378	33	142130
ABarppppp:106	ABarppppp	106	2303	-22696	-162	-137	2303	23.5	210	326	38	231271
ABarpppppa:155	ABarpppppa	155	2885	-22114	-177	57	2885	25.0	216	364	31	135964
ABarpppppp:155	ABarpppppp	155	2742	-22257	-590	-428	2742	30.6	178	338	33	158369
ABp:1	ABp	1	2243	-22757	-299	-299	2243	33.3	342	342	80	770423
ABpl:4	ABpl	4	2215	-22784	-304	-304	2215	17.0	379	293	73	713583
ABpla:15	ABpla	15	2262	-22737	-340	-340	2262	13.6	478	300	65	490189
ABplaa:28	ABplaa	28	2333	-22666	-331	-331	2333	14.6	516	343	58	484041
ABplaaa:48	ABplaaa	48	2310	-22689	-209	-209	2310	16.3	542	355	49	496114
ABplaaaa:71	ABplaaaa	71	2268	-22731	-154	-154	2268	19.3	567	332	44	451658
ABplaaaaa:102	ABplaaaaa	102	2193	-22806	-18	-22	2193	18.7	553	243	36	322128
ABplaaaaaa:144	ABplaaaaaa	144	2152	-22847	-23	-30	2152	12.8	553	271	30	233210
ABplaaaaap:144	ABplaaaaap	144	2117	-22882	-55	-54	2117	14.1	519	247	30	198915
ABplaaaap:102	ABplaaaap	102	2240	-22759	-109	-120	2240	13.8	514	253	36	324366
ABplaaaapa:145	ABplaaaapa	145	2179	-22820	-42	-50	2179	13.3	489	260	30	192013
ABplaaaapp:145	ABplaaaapp	145	2201	-22798	-30	-35	2201	13.8	446	261	31	171557
ABplaaap:71	ABplaaap	71	2279	-22720	-172	-173	2279	16.8	494	349	44	364914
ABplaaapa:102	ABplaaapa	102	2245	-22754	-138	-146	2245	12.2	476	241	35	264665
ABplaaapaa:148	ABplaaapaa	148	2273	-22727	-7	-21	2273	11.5	480	218	29	192760
ABplaaapap:148	ABplaaapap	148	2199	-22800	-71	-72	2199	13.4	443	215	30	151500
ABplaaapp:102	ABplaaapp	102	2216	-22783	-55	-57	2216	15.7	434	241	38	254621
ABplaaappa:144	ABplaaappa	144	2243	-22756	-59	-71	2243	12.9	414	203	31	167203
ABplaaappp:144	ABplaaappp	144	2187	-22812	-65	-76	2187	15.5	379	189	34	195430
ABplaap:48	ABplaap	48	2309	-22690	-193	-193	2309	20.8	497	279	50	353301
ABplaapa:70	ABplaapa	70	2330	-22669	-153	-153	2330	17.9	530	279	43	345418
ABplaapaa:101	ABplaapaa	101	2235	-22764	-46	-44	2235	18.0	531	197	37	329550
ABplaapaaa:144	ABplaapaaa	144	2097	-22902	-65	-66	2097	16.1	548	209	31	241534
ABplaapaap:144	ABplaapaap	144	2202	-22797	-39	-55	2202	14.5	512	199	32	223911
ABplaapap:101	ABplaapap	101	2268	-22731	-73	-78	2268	16.0	478	191	37	278376
ABplaapapa:140	ABplaapapa	140	2164	-22835	-22	-26	2164	17.8	485	173	32	214190
ABplaapapp:140	ABplaapapp	140	2220	-22779	25	16	2220	16.5	446	182	32	188218
ABplaapp:70	ABplaapp	70	2330	-22669	-175	-177	2330	20.6	460	261	44	317383
ABplaappa:100	ABplaappa	100	2228	-22771	-69	-74	2228	19.9	442	163	38	307650
ABplaappaa:145	ABplaappaa	145	2180	-22819	17	17	2180	23.2	456	140	29	177238
ABplaappap:145	ABplaappap	145	2194	-22805	0	6	2194	23.5	418	143	31	177237
ABplaappp:100	ABplaappp	100	2229	-22770	-166	-150	2229	23.2	387	157	40	302958
ABplaapppa:141	ABplaapppa	141	2148	-22851	-303	-137	2148	30.2	350	129	34	209063
ABplaapppp:141	ABplaapppp	141	2115	-22884	-34	-33	2115	28.1	377	133	33	201251
ABplap:28	ABplap	28	2357	-22642	-248	-249	2357	14.5	408	320	59	357547
ABplapa:48	ABplapa	48	2340	-22659	-223	-223	2340	14.6	452	347	50	363659
ABplapaa:72	ABplapaa	72	2379	-22620	-272	-284	2379	12.4	451	313	43	285258
ABplapaaa:102	ABplapaaa	102	2284	-22715	-69	-69	2284	14.7	406	199	37	223927
ABplapaaaa:140	ABplapaaaa	140	2112	-22887	-28	-37	2112	20.1	383	171	32	152401
ABplapaaap:140	ABplapaaap	140	2106	-22893	-18	-14	2106	20.8	351	178	31	120394
ABplapaap:102	ABplapaap	102	2257	-22742	-91	-85	2257	17.1	348	185	35	191494
ABplapaapa:148	ABplapaapa	148	2143	-22856	-15	-18	2143	20.0	340	141	29	115272
ABplapaapp:148	ABplapaapp	148	2541	-22458	-113	-63	2541	24.6	300	134	31	132058
ABplapap:72	ABplapap	72	2360	-22639	-158	-159	2360	15.3	389	295	44	263643
ABplapapa:101	ABplapapa	101	3072	-21927	525	521	3072	18.3	314	175	36	201003
ABplapapaa:140	ABplapapaa	140	8975	-16024	5092	5360	8975	22.2	233	156	34	181504
ABplapapap:140	ABplapapap	140	11156	-13843	6160	7024	11156	27.2	196	159	33	207909
ABplapapp:101	ABplapapp	101	3147	-21852	564	605	3147	22.5	251	166	38	245249
ABplapappa:139	ABplapappa	139	13490	-11509	8362	9131	13490	31.0	176	169	34	226120
ABplapappp:139	ABplapappp	139	13859	-11141	9051	9279	13859	37.3	158	186	30	156030
ABplapp:48	ABplapp	48	2305	-22694	-117	-118	2305	18.1	405	264	48	280572
ABplappa:71	ABplappa	71	2828	-22171	255	255	2828	16.6	402	220	43	308786
ABplappaa:104	ABplappaa	104	5934	-19065	2960	3012	5934	28.3	333	138	37	265302
ABplappaaa:146	ABplappaaa	146	10878	-14121	7056	7228	10878	34.1	303	127	32	177042
ABplappaap:146	ABplappaap	146	11570	-13429	6427	7114	11570	38.8	268	133	32	183321
ABplappap:104	ABplappap	104	7411	-17588	3910	4117	7411	28.4	279	136	36	273440
ABplappapa:151	ABplappapa	151	10415	-14584	6376	6470	10415	28.6	261	141	31	161659
ABplappapp:151	ABplappapp	151	12753	-12246	7870	8062	12753	36.0	226	142	31	170128
ABplappp:71	ABplappp	71	3062	-21938	547	547	3062	22.6	337	200	42	284681
ABplapppa:107	ABplapppa	107	10064	-14935	6259	6439	10064	33.9	249	140	35	247256
ABplapppaa:149	ABplapppaa	149	21081	-3918	15137	15568	21081	44.4	243	140	30	138524
ABplapppap:149	ABplapppap	149	19975	-5024	13037	14001	19975	44.6	205	158	30	125067
ABplapppp:107	ABplapppp	107	11784	-13215	8098	8215	11784	40.7	212	143	35	235377
ABplappppa:153	ABplappppa	153	24110	-889	15012	16689	24110	42.0	171	166	29	140369
ABplappppp:153	ABplappppp	153	22147	-2852	15379	15953	22147	49.0	177	185	30	130376
ABplp:15	ABplp	15	2282	-22717	-231	-231	2282	18.9	378	183	63	459511
ABplpa:28	ABplpa	28	2301	-22698	-251	-253	2301	17.7	405	173	56	367366
ABplpaa:48	ABplpaa	48	2375	-22624	-216	-217	2375	13.3	438	195	49	288979
ABplpaaa:72	ABplpaaa	72	2306	-22693	-84	-85	2306	18.9	508	181	41	247502
ABplpaaaa:102	ABplpaaaa	102	2197	-22802	-31	-30	2197	36.7	514	166	36	230913
ABplpaaaaa:140	ABplpaaaaa	140	2115	-22884	17	25	2115	43.9	510	177	30	122863
ABplpaaaap:140	ABplpaaaap	140	2115	-22884	2	-3	2115	43.8	472	161	33	157079
ABplpaaap:102	ABplpaaap	102	2230	-22770	23	21	2230	36.6	465	148	36	229803
ABplpaaapa:140	ABplpaaapa	140	2107	-22892	-22	-25	2107	41.9	468	143	31	151689
ABplpaaapp:140	ABplpaaapp	140	2115	-22884	-2	-13	2115	40.2	438	141	31	140395
ABplpaap:72	ABplpaap	72	2390	-22609	-48	-54	2390	20.4	450	185	40	215495
ABplpaapa:101	ABplpaapa	101	2260	-22739	22	28	2260	31.3	453	144	36	225954
ABplpaapaa:141	ABplpaapaa	141	2076	-22923	-51	-48	2076	36.9	494	164	30	155328
ABplpaapap:141	ABplpaapap	141	2179	-22820	47	40	2179	34.4	460	143	33	177460
ABplpaapp:101	ABplpaapp	101	2265	-22734	-23	-26	2265	34.6	407	135	36	195888
ABplpaappa:140	ABplpaappa	140	2149	-22850	-9	-9	2149	33.8	426	140	31	154131
ABplpaappp:140	ABplpaappp	140	2103	-22896	-53	-49	2103	37.6	392	130	31	145065
ABplpap:48	ABplpap	48	2287	-22712	-136	-136	2287	25.5	376	144	48	306169
ABplpapa:72	ABplpapa	72	2298	-22701	-111	-111	2298	31.2	461	146	41	232979
ABplpapaa:102	ABplpapaa	102	2179	-22820	15	15	2179	48.0	442	161	33	147924
ABplpapaaa:146	ABplpapaaa	146	2146	-22853	43	38	2146	53.2	420	174	29	83372
ABplpapaap:146	ABplpapaap	146	2116	-22883	0	-1	2116	51.2	389	171	31	103902
ABplpapap:102	ABplpapap	102	2173	-22826	-23	-29	2173	51.1	417	157	36	177502
ABplpapapa:142	ABplpapapa	142	2161	-22838	25	24	2161	58.6	379	174	30	72096
ABplpapapp:142	ABplpapapp	142	2154	-22845	-162	-81	2154	59.1	339	185	29	74119
ABplpapp:72	ABplpapp	72	2295	-22704	-93	-97	2295	31.3	391	132	41	246035
ABplpappa:100	ABplpappa	100	2212	-22787	-14	-18	2212	57.0	406	177	38	178661
ABplpappaa:138	ABplpappaa	138	2073	-22926	-49	-45	2073	59.5	390	218	36	118635
ABplpappap:138	ABplpappap	138	2117	-22883	-9	-5	2117	58.5	352	217	27	76511
ABplpappp:100	ABplpappp	100	2272	-22727	-27	-11	2272	56.4	339	172	36	159477
ABplpapppa:142	ABplpapppa	142	2142	-22857	-32	-37	2142	60.3	312	217	30	88071
ABplpapppp:142	ABplpapppp	142	2407	-22592	-199	-18	2407	59.7	268	220	30	84687
ABplpp:28	ABplpp	28	2314	-22685	-195	-196	2314	17.9	313	172	57	369780
ABplppa:49	ABplppa	49	2388	-22611	-209	-209	2388	13.2	348	192	48	261711
ABplppaa:73	ABplppaa	73	2359	-22640	-89	-95	2359	22.8	406	158	40	235337
ABplppaaa:107	ABplppaaa	107	2133	-22866	-33	-31	2133	43.3	401	147	34	176240
ABplppaaaa:152	ABplppaaaa	152	2153	-22846	48	46	2153	46.6	413	150	29	101091
ABplppaaap:152	ABplppaaap	152	2121	-22878	-4	-2	2121	45.0	388	144	28	122295
ABplppaap:107	ABplppaap	107	2184	-22815	-50	-36	2184	45.9	361	142	36	199617
ABplppaapa:148	ABplppaapa	148	2129	-22870	-26	-29	2129	53.5	360	153	30	98297
ABplppaapp:148	ABplppaapp	148	2213	-22786	-201	-91	2213	53.6	328	150	28	78265
ABplppap:73	ABplppap	73	2345	-22654	-140	-135	2345	24.3	347	158	40	234859
ABplppapa:106	ABplppapa	106	2370	-22629	-53	-49	2370	39.4	340	130	36	224750
ABplppapaa:146	ABplppapaa	146	2142	-22857	23	18	2142	45.6	365	138	30	117740
ABplppapap:146	ABplppapap	146	2351	-22648	38	57	2351	44.8	330	125	28	111937
ABplppapp:106	ABplppapp	106	2721	-22278	-233	-65	2721	40.0	285	137	36	241313
ABplppappa:151	ABplppappa	151	2847	-22152	-20	43	2847	46.7	300	131	30	116218
ABplppappp:151	ABplppappp	151	3858	-21141	-1163	-170	3858	48.5	265	133	27	101650
ABplppp:49	ABplppp	49	2286	-22713	-105	-105	2286	26.5	300	141	46	280200
ABplpppa:72	ABplpppa	72	2535	-22464	163	164	2535	31.4	335	129	40	259885
ABplpppaa:102	ABplpppaa	102	3905	-21094	1345	1393	3905	47.0	317	131	35	203439
ABplpppaaa:144	ABplpppaaa	144	5829	-19170	2817	2922	5829	51.7	296	153	30	98669
ABplpppaap:144	ABplpppaap	144	6171	-18828	2450	2552	6171	52.5	255	154	30	98035
ABplpppap:102	ABplpppap	102	4399	-20600	1619	1625	4399	46.6	262	134	35	197505
ABplpppapa:146	ABplpppapa	146	5616	-19383	1874	2022	5616	54.0	218	172	30	83352
ABplpppapp:146	ABplpppapp	146	7785	-17214	3524	3630	7785	54.3	193	197	26	81575
ABplpppp:72	ABplpppp	72	2478	-22521	51	49	2478	34.3	275	130	41	272285
ABplppppa:101	ABplppppa	101	3619	-21380	1144	1164	3619	51.7	309	161	35	166231
ABplppppaa:140	ABplppppaa	140	5220	-19779	2351	2446	5220	56.7	307	173	30	92358
ABplppppap:140	ABplppppap	140	4889	-20110	1957	2101	4889	56.4	266	183	32	97720
ABplppppp:101	ABplppppp	101	3693	-21306	1251	1254	3693	56.2	262	177	37	176989
ABplpppppa:143	ABplpppppa	143	4878	-20121	2156	2253	4878	55.1	248	216	33	114829
ABplpppppp:143	ABplpppppp	143	5463	-19536	2020	2353	5463	55.2	209	221	28	83471
ABpr:4	ABpr	4	2166	-22833	-283	-283	2166	47.6	284	333	69	620237
ABpra:15	ABpra	15	2263	-22736	-177	-177	2263	49.8	310	365	64	452937
ABpraa:28	ABpraa	28	2315	-22684	-256	-256	2315	52.7	353	372	57	334022
ABpraaa:49	ABpraaa	49	2303	-22696	-109	-109	2303	43.7	393	407	48	345560
ABpraaaa:72	ABpraaaa	72	2267	-22732	-62	-63	2267	48.5	451	399	40	266993
ABpraaaaa:104	ABpraaaaa	104	2100	-22899	-63	-63	2100	42.6	509	398	34	234879
ABpraaaaaa:145	ABpraaaaaa	145	2102	-22897	-21	-20	2102	40.7	513	404	30	163042
ABpraaaaap:145	ABpraaaaap	145	2095	-22904	-15	-19	2095	35.4	489	415	29	169611
ABpraaaap:104	ABpraaaap	104	2124	-22875	-68	-75	2124	43.0	469	410	35	255378
ABpraaaapa:142	ABpraaaapa	142	2123	-22876	9	11	2123	44.0	481	411	30	162113
ABpraaaapp:142	ABpraaaapp	142	2103	-22897	-12	-16	2103	38.5	453	421	31	180327
ABpraaap:72	ABpraaap	72	2267	-22732	-91	-93	2267	41.4	399	393	41	297572
ABpraaapa:102	ABpraaapa	102	2206	-22793	7	7	2206	35.2	490	391	35	280939
ABpraaapaa:142	ABpraaapaa	142	2100	-22899	-18	-15	2100	35.2	505	377	30	203242
ABpraaapap:142	ABpraaapap	142	2158	-22841	59	63	2158	31.1	481	386	33	249238
ABpraaapp:102	ABpraaapp	102	2252	-22747	23	25	2252	35.8	435	398	38	301540
ABpraaappa:137	ABpraaappa	137	2125	-22874	23	24	2125	35.4	454	390	31	202129
ABpraaappp:137	ABpraaappp	137	2111	-22888	-26	-28	2111	36.5	416	399	33	214837
ABpraap:49	ABpraap	49	2251	-22748	-186	-186	2251	53.4	332	359	49	309380
ABpraapa:71	ABpraapa	71	2234	-22765	-117	-119	2234	50.6	372	398	42	305881
ABpraapaa:103	ABpraapaa	103	2172	-22827	-59	-59	2172	28.3	426	408	36	289126
ABpraapaaa:143	ABpraapaaa	143	2092	-22907	-24	-28	2092	23.2	502	392	31	230181
ABpraapaap:143	ABpraapaap	143	2137	-22862	0	-4	2137	21.7	461	400	30	194642
ABpraapap:103	ABpraapap	103	2208	-22791	-32	-36	2208	28.5	371	409	36	291536
ABpraapapa:141	ABpraapapa	141	2111	-22888	-21	-22	2111	26.3	436	414	32	227041
ABpraapapp:141	ABpraapapp	141	2101	-22898	-65	-70	2101	27.2	398	405	33	225021
ABpraapp:71	ABpraapp	71	2248	-22751	-100	-101	2248	43.6	321	370	43	313789
ABpraappa:100	ABpraappa	100	2158	-22841	-54	-54	2158	35.5	368	397	38	334698
ABpraappaa:147	ABpraappaa	147	2177	-22822	49	45	2177	33.8	413	430	29	179108
ABpraappap:147	ABpraappap	147	2109	-22890	-24	-26	2109	35.7	375	420	32	204501
ABpraappp:100	ABpraappp	100	2166	-22833	-76	-74	2166	36.0	309	397	39	320081
ABpraapppa:141	ABpraapppa	141	2065	-22934	-69	-69	2065	41.4	347	414	33	215468
ABpraapppp:141	ABpraapppp	141	2114	-22885	-364	-216	2114	42.8	296	404	33	190159
ABprap:28	ABprap	28	2258	-22741	-179	-178	2258	44.1	255	365	56	385551
ABprapa:48	ABprapa	48	2249	-22750	-144	-145	2249	38.4	289	401	48	371276
ABprapaa:71	ABprapaa	71	2253	-22746	-62	-63	2253	34.5	339	412	41	287881
ABprapaaa:103	ABprapaaa	103	2221	-22778	-5	-5	2221	23.7	334	394	35	254451
ABprapaaaa:145	ABprapaaaa	145	2111	-22888	-16	-12	2111	31.3	339	408	29	148929
ABprapaaap:145	ABprapaaap	145	2154	-22845	3	11	2154	28.0	310	391	34	177645
ABprapaap:103	ABprapaap	103	2214	-22785	-71	-66	2214	26.2	282	391	36	263949
ABprapaapa:147	ABprapaapa	147	2133	-22866	11	20	2133	32.5	289	401	30	170489
ABprapaapp:147	ABprapaapp	147	2388	-22611	-257	-163	2388	37.6	264	393	32	162815
ABprapap:71	ABprapap	71	2297	-22702	-92	-91	2297	31.5	275	390	42	309609
ABprapapa:101	ABprapapa	101	3702	-21297	1169	1203	3702	30.4	246	387	38	303051
ABprapapaa:144	ABprapapaa	144	10842	-14157	6916	7092	10842	32.2	214	380	34	209358
ABprapapap:144	ABprapapap	144	12826	-12173	7403	8199	12826	37.5	180	369	31	178287
ABprapapp:101	ABprapapp	101	3405	-21594	887	930	3405	29.0	188	353	37	288692
ABprapappa:139	ABprapappa	139	12940	-12059	8063	8684	12940	37.7	160	352	31	167721
ABprapappp:139	ABprapappp	139	14092	-10907	9591	9677	14092	44.4	156	321	31	155355
ABprapp:48	ABprapp	48	2281	-22718	-128	-129	2281	36.5	214	349	49	406807
ABprappa:71	ABprappa	71	2610	-22389	210	212	2610	37.5	218	376	43	370979
ABprappaa:103	ABprappaa	103	5280	-19719	2625	2657	5280	40.5	241	393	38	281498
ABprappaaa:144	ABprappaaa	144	8212	-16787	4800	4858	8212	46.6	264	397	30	124251
ABprappaap:144	ABprappaap	144	8438	-16561	4385	4611	8438	49.3	227	382	30	115057
ABprappap:103	ABprappap	103	5975	-19024	2927	3157	5975	39.5	191	365	38	283561
ABprappapa:146	ABprappapa	146	9269	-15730	5453	5546	9269	40.6	227	385	32	145633
ABprappapp:146	ABprappapp	146	9468	-15531	5127	5248	9468	46.1	189	363	32	140897
ABprappp:71	ABprappp	71	2807	-22193	383	383	2807	32.2	177	327	41	330169
ABprapppa:105	ABprapppa	105	8383	-16616	4936	5181	8383	43.4	179	340	35	218775
ABprapppaa:149	ABprapppaa	149	16694	-8305	10903	11415	16694	54.4	210	359	29	88787
ABprapppap:149	ABprapppap	149	15066	-9933	8059	9492	15066	53.9	193	332	30	98166
ABprapppp:105	ABprapppp	105	8526	-16473	5250	5343	8526	46.4	156	306	34	189326
ABprappppa:149	ABprappppa	149	16902	-8097	9834	10967	16902	53.1	165	319	29	103827
ABprappppp:149	ABprappppp	149	15466	-9533	9413	10099	15466	52.0	155	289	29	97353
ABprp:15	ABprp	15	2297	-22702	-166	-166	2297	47.6	248	255	61	395560
ABprpa:28	ABprpa	28	2282	-22717	-283	-286	2282	55.5	273	260	54	263188
ABprpaa:49	ABprpaa	49	2236	-22763	-175	-175	2236	53.5	256	365	46	241036
ABprpaaa:72	ABprpaaa	72	2303	-22696	-99	-101	2303	58.1	344	371	41	194934
ABprpaaaa:102	ABprpaaaa	102	2143	-22856	-65	-66	2143	49.3	435	404	35	191873
ABprpaaaaa:141	ABprpaaaaa	141	2117	-22882	35	32	2117	52.8	480	379	29	103641
ABprpaaaap:141	ABprpaaaap	141	2058	-22941	-38	-24	2058	54.2	446	388	31	115166
ABprpaaap:102	ABprpaaap	102	2218	-22781	10	10	2218	52.8	384	407	35	187715
ABprpaaapa:144	ABprpaaapa	144	2186	-22814	66	62	2186	52.2	429	409	30	133972
ABprpaaapp:144	ABprpaaapp	144	2123	-22876	-12	-12	2123	51.3	394	408	32	145031
ABprpaap:72	ABprpaap	72	2254	-22745	-102	-106	2254	51.8	285	378	40	214741
ABprpaapa:101	ABprpaapa	101	2197	-22802	-15	-13	2197	44.6	390	409	36	233243
ABprpaapaa:144	ABprpaapaa	144	2059	-22940	-66	-75	2059	47.1	452	409	32	161754
ABprpaapap:144	ABprpaapap	144	2066	-22933	-54	-52	2066	45.2	417	410	33	179123
ABprpaapp:101	ABprpaapp	101	2188	-22811	-15	-11	2188	45.1	339	404	36	238929
ABprpaappa:139	ABprpaappa	139	2163	-22836	50	40	2163	44.6	384	415	32	169068
ABprpaappp:139	ABprpaappp	139	2101	-22898	-33	-36	2101	50.1	349	413	31	132195
ABprpap:49	ABprpap	49	2311	-22688	-111	-111	2311	54.2	222	281	47	245553
ABprpapa:72	ABprpapa	72	2333	-22666	-91	-92	2333	59.2	282	330	41	188726
ABprpapaa:101	ABprpapaa	101	2274	-22725	18	16	2274	57.9	363	356	34	144613
ABprpapaaa:143	ABprpapaaa	143	2177	-22822	91	89	2177	56.5	394	347	29	93345
ABprpapaap:143	ABprpapaap	143	2137	-22862	41	44	2137	57.3	356	350	29	90795
ABprpapap:101	ABprpapap	101	2272	-22727	37	39	2272	59.0	328	349	34	143251
ABprpapapa:144	ABprpapapa	144	2159	-22840	14	16	2159	59.9	345	321	28	75645
ABprpapapp:144	ABprpapapp	144	2146	-22853	-268	-157	2146	60.3	307	310	28	77488
ABprpapp:72	ABprpapp	72	2322	-22677	-56	-56	2322	56.5	219	306	41	204755
ABprpappa:100	ABprpappa	100	2252	-22747	-31	-26	2252	59.0	296	350	34	136134
ABprpappaa:138	ABprpappaa	138	2192	-22807	91	99	2192	59.6	371	298	30	93542
ABprpappap:138	ABprpappap	138	2137	-22862	-5	1	2137	59.8	332	275	33	109118
ABprpappp:100	ABprpappp	100	2254	-22745	-83	-40	2254	59.8	262	320	35	144398
ABprpapppa:139	ABprpapppa	139	2202	-22797	-57	-15	2202	61.0	285	266	33	103729
ABprpapppp:139	ABprpapppp	139	2376	-22623	-478	-269	2376	59.3	244	240	31	95604
ABprpp:28	ABprpp	28	2304	-22695	-206	-208	2304	49.0	197	268	54	318238
ABprppa:49	ABprppa	49	2293	-22706	-87	-87	2293	47.7	183	341	46	294156
ABprppaa:74	ABprppaa	74	2286	-22713	-40	-45	2286	51.9	244	376	39	192579
ABprppaaa:106	ABprppaaa	106	2216	-22783	44	46	2216	53.0	341	393	33	130202
ABprppaaaa:150	ABprppaaaa	150	2128	-22871	28	24	2128	56.0	384	388	30	77108
ABprppaaap:150	ABprppaaap	150	2191	-22808	53	58	2191	57.5	356	391	26	66342
ABprppaap:106	ABprppaap	106	2256	-22743	36	41	2256	53.8	296	381	35	140735
ABprppaapa:151	ABprppaapa	151	2249	-22750	90	80	2249	60.0	318	347	26	47760
ABprppaapp:151	ABprppaapp	151	2193	-22806	-148	-82	2193	59.3	289	344	26	49599
ABprppap:74	ABprppap	74	2333	-22666	-11	-5	2333	46.1	205	359	40	227832
ABprppapa:106	ABprppapa	106	2267	-22732	-112	-55	2267	47.4	276	380	36	175693
ABprppapaa:147	ABprppapaa	147	2110	-22889	-31	-31	2110	57.1	328	383	30	77773
ABprppapap:147	ABprppapap	147	2262	-22737	-12	-18	2262	55.7	295	386	30	82497
ABprppapp:106	ABprppapp	106	2517	-22483	-84	16	2517	50.1	230	362	36	174577
ABprppappa:150	ABprppappa	150	2388	-22611	-106	-95	2388	55.6	272	370	29	76557
ABprppappp:150	ABprppappp	150	2771	-22228	-1147	-511	2771	56.1	239	358	29	76695
ABprppp:49	ABprppp	49	2382	-22617	-51	-50	2382	45.0	157	260	47	299150
ABprpppa:72	ABprpppa	72	2416	-22583	59	60	2416	46.3	168	322	40	236838
ABprpppaa:101	ABprpppaa	101	3710	-21289	1102	1134	3710	54.0	224	364	35	162527
ABprpppaaa:143	ABprpppaaa	143	4824	-20175	1824	1978	4824	60.2	257	344	29	69085
ABprpppaap:143	ABprpppaap	143	6148	-18851	1431	1891	6148	59.1	216	330	28	71071
ABprpppap:101	ABprpppap	101	3889	-21110	1178	1229	3889	52.6	186	325	35	150107
ABprpppapa:143	ABprpppapa	143	4637	-20362	762	1020	4637	58.1	196	297	30	75492
ABprpppapp:143	ABprpppapp	143	6876	-18123	2751	3033	6876	56.1	175	268	28	88191
ABprpppp:72	ABprpppp	72	2550	-22449	136	135	2550	49.6	167	269	41	229019
ABprppppa:102	ABprppppa	102	3846	-21153	1289	1317	3846	57.9	238	336	35	136531
ABprppppaa:142	ABprppppaa	142	5848	-19151	2609	2820	5848	60.1	275	309	28	62890
ABprppppap:142	ABprppppap	142	5311	-19688	1912	2173	5311	60.2	241	303	30	67777
ABprppppp:102	ABprppppp	102	3833	-21166	1273	1286	3833	58.5	209	280	37	153172
ABprpppppa:144	ABprpppppa	144	5476	-19523	2164	2306	5476	59.6	228	272	28	62846
ABprpppppp:144	ABprpppppp	144	6158	-18841	2563	2931	6158	55.6	194	249	28	79024
EMS:1	EMS	1	2165	-22834	-335	-335	2165	35.5	370	161	77	1077005
MS:7	MS	7	2190	-22809	-320	-320	2190	48.5	411	198	66	534542
MSa:20	MSa	20	2265	-22734	-201	-202	2265	43.1	450	188	61	427257
MSaa:36	MSaa	36	2298	-22701	-135	-136	2298	49.7	491	191	54	343821
MSaaa:56	MSaaa	56	2270	-22729	-121	-120	2270	54.2	516	221	47	260413
MSaaaa:81	MSaaaa	81	2252	-22747	-43	-46	2252	47.8	532	247	41	253177
MSaaaaa:108	MSaaaaa	108	2119	-22880	-42	-41	2119	38.1	551	289	36	240975
MSaaaaaa:142	MSaaaaaa	142	2059	-22940	-44	-42	2059	34.9	585	297	29	189110
MSaaaaap:142	MSaaaaap	142	2082	-22917	-15	-16	2082	28.8	548	284	35	249999
MSaaaap:108	MSaaaap	108	2134	-22865	-43	-45	2134	30.1	499	279	36	224263
MSaaaapa:146	MSaaaapa	146	2160	-22839	65	60	2160	24.6	517	278	31	185993
MSaaaapp:146	MSaaaapp	146	2099	-22901	-23	-23	2099	22.7	473	261	31	165272
MSaaap:81	MSaaap	81	2236	-22763	-84	-88	2236	48.9	461	222	40	221133
MSaaapa:111	MSaaapa	111	2151	-22849	-6	-6	2151	38.1	481	265	37	237270
MSaaapaa:144	MSaaapaa	144	2025	-22974	-82	-90	2025	33.1	503	265	33	183841
MSaaapap:144	MSaaapap	144	2060	-22939	-58	-66	2060	32.1	457	260	32	171015
MSaaapp:111	MSaaapp	111	2082	-22917	-57	-56	2082	39.4	433	255	32	171581
MSaap:56	MSaap	56	2241	-22758	-128	-129	2241	53.8	427	185	45	240735
MSaapa:82	MSaapa	82	2201	-22798	-95	-100	2201	53.5	428	190	40	224393
MSaapaa:110	MSaapaa	110	2101	-22898	-42	-42	2101	48.6	414	232	37	187312
MSaapaaa:145	MSaapaaa	145	2110	-22889	-6	-13	2110	45.8	449	230	32	142711
MSaapaap:145	MSaapaap	145	2100	-22899	-16	-18	2100	43.7	393	247	32	126910
MSaapap:110	MSaapap	110	2117	-22882	-31	-30	2117	54.6	376	214	33	141900
MSaapapa:152	MSaapapa	152	2060	-22940	-31	-29	2060	48.5	409	230	30	116145
MSaapapp:152	MSaapapp	152	2107	-22892	15	13	2107	50.6	369	229	29	89703
MSaapp:82	MSaapp	82	2196	-22803	-83	-81	2196	55.1	364	190	38	205945
MSaappa:119	MSaappa	119	2086	-22913	-22	-22	2086	49.6	354	238	30	121400
MSaappp:119	MSaappp	119	2128	-22871	-39	-21	2128	53.7	331	206	34	142904
MSap:36	MSap	36	2244	-22755	-166	-167	2244	37.0	429	166	53	372894
MSapa:59	MSapa	59	2259	-22740	-109	-113	2259	40.0	433	173	46	262523
MSapaa:84	MSapaa	84	2216	-22783	-107	-106	2216	38.4	470	220	39	199786
MSapaaa:115	MSapaaa	115	2084	-22915	-31	-29	2084	37.5	530	226	34	153710
MSapaaaa:157	MSapaaaa	157	2128	-22872	22	15	2128	39.6	564	226	25	81952
MSapaaap:157	MSapaaap	157	2086	-22913	-2	-7	2086	37.7	521	226	27	79598
MSapaap:115	MSapaap	115	2078	-22921	-36	-36	2078	39.1	480	213	32	124273
MSapap:84	MSapap	84	2305	-22694	-32	-32	2305	37.1	406	193	40	190967
MSapapa:116	MSapapa	116	2113	-22886	4	2	2113	35.4	445	208	35	140328
MSapapaa:156	MSapapaa	156	2054	-22945	-79	-87	2054	34.5	494	209	28	94271
MSapapap:156	MSapapap	156	2022	-22977	-80	-83	2022	30.8	443	225	30	112365
MSapapp:116	MSapapp	116	2122	-22877	-17	-18	2122	26.8	407	204	34	134696
MSapappa:163	MSapappa	163	2102	-22897	-61	-65	2102	24.2	458	211	27	99313
MSapappp:163	MSapappp	163	2107	-22893	-72	-79	2107	23.5	412	220	28	82499
MSapp:59	MSapp	59	2242	-22758	-102	-102	2242	42.8	363	142	44	239880
MSappa:85	MSappa	85	2201	-22798	-58	-60	2201	44.4	374	190	39	193823
MSappaa:123	MSappaa	123	2032	-22967	-45	-45	2032	41.1	415	199	34	126013
MSappap:123	MSappap	123	2055	-22944	-40	-43	2055	42.8	375	189	33	123139
MSappp:85	MSappp	85	2267	-22732	-61	-64	2267	38.9	328	178	39	191185
MSapppa:128	MSapppa	128	2072	-22927	-26	-30	2072	32.8	394	186	35	151625
MSapppp:128	MSapppp	128	2078	-22921	-62	-64	2078	30.7	351	193	34	119223
MSp:20	MSp	20	2283	-22716	-187	-186	2283	49.1	359	239	61	371162
MSpa:36	MSpa	36	2294	-22705	-152	-152	2294	52.8	413	235	54	309825
MSpaa:58	MSpaa	58	2307	-22692	-93	-93	2307	53.0	407	259	46	224514
MSpaaa:83	MSpaaa	83	2274	-22725	-28	-29	2274	45.9	452	293	41	221735
MSpaaaa:110	MSpaaaa	110	2187	-22812	34	31	2187	39.2	520	327	35	172857
MSpaaaaa:146	MSpaaaaa	146	2137	-22862	20	29	2137	36.9	555	329	28	133132
MSpaaaap:146	MSpaaaap	146	2075	-22924	-46	-44	2075	33.5	512	317	34	181380
MSpaaap:110	MSpaaap	110	2116	-22883	-54	-58	2116	30.8	467	326	37	187023
MSpaaapa:148	MSpaaapa	148	2069	-22930	-79	-82	2069	25.7	499	325	30	153019
MSpaaapp:148	MSpaaapp	148	2142	-22857	-7	-15	2142	24.7	454	309	31	133006
MSpaap:83	MSpaap	83	2299	-22701	-38	-40	2299	50.0	387	245	39	189687
MSpaapa:114	MSpaapa	114	2123	-22876	-25	-26	2123	39.8	452	314	38	198781
MSpaapaa:150	MSpaapaa	150	2127	-22872	4	10	2127	36.7	484	330	29	118049
MSpaapap:150	MSpaapap	150	2163	-22836	15	14	2163	34.7	445	313	33	142799
MSpaapp:114	MSpaapp	114	2190	-22810	28	24	2190	36.4	393	295	29	97557
MSpap:58	MSpap	58	2301	-22698	-172	-173	2301	56.4	337	190	47	229567
MSpapa:82	MSpapa	82	2250	-22749	-118	-119	2250	58.7	352	233	41	184622
MSpapaa:109	MSpapaa	109	2127	-22872	-54	-54	2127	50.4	387	284	35	164503
MSpapaaa:144	MSpapaaa	144	2111	-22888	0	2	2111	49.3	431	281	32	144552
MSpapaap:144	MSpapaap	144	2118	-22881	-6	-9	2118	44.1	398	297	35	176324
MSpapap:109	MSpapap	109	2171	-22828	8	8	2171	53.8	341	267	33	134235
MSpapapa:153	MSpapapa	153	2204	-22795	53	52	2204	51.7	392	282	29	124849
MSpapapp:153	MSpapapp	153	2149	-22850	2	2	2149	51.3	355	276	30	113371
MSpapp:82	MSpapp	82	2283	-22716	-113	-115	2283	57.5	283	218	40	184927
MSpappa:115	MSpappa	115	2125	-22874	-21	-21	2125	57.0	318	265	33	148535
MSpappp:115	MSpappp	115	2143	-22856	-67	-65	2143	54.5	292	264	38	197673
MSpp:36	MSpp	36	2286	-22713	-179	-182	2286	55.2	326	246	52	271315
MSppa:58	MSppa	58	2297	-22702	-130	-133	2297	57.9	311	290	45	197018
MSppaa:84	MSppaa	84	2296	-22703	-14	-14	2296	49.5	378	304	36	138263
MSppaaa:116	MSppaaa	116	2108	-22891	-20	-17	2108	44.5	489	357	32	107332
MSppaaaa:156	MSppaaaa	156	2104	-22895	9	12	2104	45.4	522	353	27	73328
MSppaaap:156	MSppaaap	156	2169	-22830	85	92	2169	46.0	482	339	28	73882
MSppaap:116	MSppaap	116	2125	-22874	16	20	2125	46.4	446	350	31	107674
MSppap:84	MSppap	84	2278	-22721	-82	-83	2278	48.4	326	294	38	162818
MSppapa:115	MSppapa	115	2161	-22838	18	19	2161	42.0	420	357	34	127675
MSppapaa:154	MSppapaa	154	2117	-22882	-10	-11	2117	42.8	476	373	26	67678
MSppapap:154	MSppapap	154	2176	-22823	60	68	2176	40.1	433	357	27	69289
MSppapp:115	MSppapp	115	2152	-22847	-5	-8	2152	37.7	386	357	34	131481
MSppappa:164	MSppappa	164	2223	-22776	116	122	2223	32.8	462	358	26	73152
MSppappp:164	MSppappp	164	2100	-22899	-51	-45	2100	29.2	414	347	28	75300
MSppp:58	MSppp	58	2300	-22699	-156	-157	2300	56.0	259	221	45	206784
MSpppa:84	MSpppa	84	2246	-22753	-104	-102	2246	53.7	297	278	38	149104
MSpppaa:116	MSpppaa	116	2077	-22922	-33	-33	2077	50.5	398	331	32	93362
MSpppaaa:169	MSpppaaa	169	2068	-22932	73	76	2068	50.5	423	323	24	43844
MSpppaap:169	MSpppaap	169	2070	-22929	-57	-58	2070	47.0	383	327	26	44192
MSpppap:116	MSpppap	116	2107	-22892	-20	-21	2107	50.8	356	331	33	101987
MSpppp:84	MSpppp	84	2346	-22653	-42	-38	2346	48.8	260	276	39	169609
MSppppa:122	MSppppa	122	2120	-22879	-20	-18	2120	42.9	372	364	35	129443
MSppppp:122	MSppppp	122	2222	-22777	-53	-29	2222	36.8	334	358	34	121000
E:7	E	7	2223	-22776	-303	-303	2223	36.3	273	161	65	611208
Ea:21	Ea	21	2289	-22710	-199	-200	2289	38.4	336	180	61	452522
Eal:54	Eal	54	2257	-22742	-133	-134	2257	37.4	364	221	49	219577
Eala:93	Eala	93	2178	-22821	-63	-65	2178	30.0	421	255	41	150740
Ealaa:153	Ealaa	153	2126	-22873	-24	-29	2126	24.3	437	257	32	84601
Ealap:153	Ealap	153	2158	-22841	-53	-37	2158	24.7	371	254	33	65147
Ealp:93	Ealp	93	2250	-22749	-23	-22	2250	34.6	355	237	39	113826
Ealpa:153	Ealpa	153	2102	-22897	-38	-37	2102	36.1	384	237	31	57067
Ealpp:153	Ealpp	153	2355	-22644	-59	-34	2355	32.7	324	246	33	60808
Ear:54	Ear	54	2291	-22708	-126	-127	2291	42.3	334	289	48	219656
Eara:93	Eara	93	2213	-22786	-31	-37	2213	29.5	401	316	39	122447
Earaa:153	Earaa	153	2177	-22822	14	6	2177	29.0	416	305	30	59112
Earap:153	Earap	153	2124	-22876	-237	-211	2124	27.5	348	306	31	50112
Earp:93	Earp	93	2222	-22777	-111	-103	2222	36.3	339	303	39	110565
Earpa:161	Earpa	161	2263	-22736	42	41	2263	38.7	374	311	31	55223
Earpp:161	Earpp	161	2403	-22596	-186	-180	2403	35.4	306	290	30	43991
Ep:21	Ep	21	2297	-22702	-281	-283	2297	32.1	246	207	60	459081
Epl:57	Epl	57	2526	-22473	19	19	2526	35.4	274	216	49	230189
Epla:99	Epla	99	4054	-20945	1357	1388	4054	29.8	307	264	39	102694
Eplaa:158	Eplaa	158	7115	-17884	3565	3840	7115	24.1	320	262	31	50578
Eplap:158	Eplap	158	9085	-15914	4851	5239	9085	28.3	261	254	33	61279
Eplp:99	Eplp	99	6360	-18639	2864	3067	6360	32.5	220	240	38	99306
Epr:57	Epr	57	2568	-22431	117	117	2568	40.3	242	288	50	255009
Epra:102	Epra	102	5400	-19599	2321	2459	5400	31.0	297	333	37	102585
Epraa:163	Epraa	163	9349	-15650	5254	5402	9349	27.2	319	326	31	50734
Eprap:163	Eprap	163	10200	-14799	6188	6503	10200	26.5	261	304	33	58984
Eprp:102	Eprp	102	6547	-18452	3026	3177	6547	33.0	228	296	38	97830
Eprpa:168	Eprpa	168	16740	-8259	11503	12005	16740	31.3	252	298	32	67103
Eprpp:168	Eprpp	168	16824	-8175	11493	11490	16824	41.3	220	274	31	52447
P2:1	P2	1	2234	-22765	-353	-353	2234	29.8	196	239	72	876184
C:10	C	10	2273	-22726	-324	-324	2273	18.6	248	296	68	603070
Ca:23	Ca	23	2336	-22663	-229	-229	2336	19.7	308	297	60	351654
Caa:41	Caa	41	2326	-22673	-206	-206	2326	17.3	330	296	53	263438
Caaa:66	Caaa	66	2378	-22621	-179	-181	2378	15.5	329	273	47	198434
Caaaa:97	Caaaa	97	2272	-22727	-143	-145	2272	15.5	242	222	42	200290
Caaaaa:144	Caaaaa	144	2245	-22754	-143	-146	2245	14.1	253	235	35	103929
Caaaap:144	Caaaap	144	2204	-22795	-82	-97	2204	17.1	191	241	36	123484
Caaap:97	Caaap	97	2250	-22749	-127	-128	2250	24.2	192	198	39	192721
Caaapa:142	Caaapa	142	2187	-22812	-54	-55	2187	20.0	169	237	34	109595
Caaapp:142	Caaapp	142	2259	-22740	-225	-170	2259	31.9	158	221	33	120637
Caap:66	Caap	66	2438	-22561	-247	-249	2438	13.9	238	246	44	194486
Caapa:103	Caapa	103	2272	-22727	-127	-102	2272	33.9	156	235	33	126764
Caapp:103	Caapp	103	2275	-22724	-9	-11	2275	37.9	150	207	38	175408
Caappd:149	Caappd	149	2244	-22755	-342	-229	2244	42.5	137	225	34	94672
Caappv:149	Caappv	149	2371	-22628	-329	-188	2371	52.9	170	223	28	55480
Cap:41	Cap	41	2393	-22606	-223	-223	2393	15.6	246	221	51	281216
Capa:71	Capa	71	2360	-22639	-160	-161	2360	27.0	268	157	43	220451
Capaa:114	Capaa	114	2202	-22797	-64	-54	2202	47.4	268	192	36	139501
Capaaa:160	Capaaa	160	2133	-22866	-66	-64	2133	42.1	306	188	31	91945
Capaap:160	Capaap	160	2468	-22531	-28	55	2468	47.8	264	214	33	95220
Capap:114	Capap	114	2164	-22835	-151	-135	2164	47.9	220	193	36	151466
Capapa:160	Capapa	160	2419	-22580	-75	-45	2419	42.4	261	184	30	86653
Capapp:160	Capapp	160	2500	-22499	-218	-104	2500	48.3	225	198	28	68587
Capp:71	Capp	71	2344	-22655	-139	-139	2344	23.2	210	186	43	209046
Cappa:107	Cappa	107	2215	-22784	-161	-129	2215	35.1	210	179	36	162388
Cappaa:153	Cappaa	153	2185	-22814	-171	-170	2185	30.3	251	192	32	110727
Cappap:153	Cappap	153	2347	-22652	-423	-350	2347	37.1	219	199	32	121349
Cappp:107	Cappp	107	2216	-22783	-57	-48	2216	42.3	184	202	37	172310
Capppa:154	Capppa	154	2466	-22533	-572	-529	2466	39.6	198	206	29	96017
Capppp:154	Capppp	154	2650	-22349	-135	-75	2650	49.4	207	231	29	82813
Cp:23	Cp	23	2306	-22693	-312	-313	2306	24.5	213	318	59	427986
Cpa:41	Cpa	41	2304	-22695	-272	-272	2304	20.6	222	330	51	327059
Cpaa:64	Cpaa	64	2311	-22688	-259	-260	2311	17.7	254	344	46	217693
Cpaaa:94	Cpaaa	94	2275	-22724	-190	-189	2275	14.3	299	301	40	157572
Cpaaaa:145	Cpaaaa	145	2343	-22656	-93	-96	2343	14.4	295	289	33	94625
Cpaaap:145	Cpaaap	145	2315	-22684	-46	-55	2315	14.6	236	309	35	99762
Cpaap:94	Cpaap	94	2296	-22703	-131	-133	2296	18.6	199	274	40	175186
Cpaapa:140	Cpaapa	140	2256	-22743	-55	-61	2256	18.3	206	314	35	115308
Cpaapp:140	Cpaapp	140	2185	-22814	-36	-30	2185	26.2	164	289	34	118772
Cpap:64	Cpap	64	2375	-22624	-205	-206	2375	19.1	188	279	45	206601
Cpapa:96	Cpapa	96	2370	-22629	0	1	2370	27.3	157	295	39	174589
Cpapaa:144	Cpapaa	144	2994	-22005	606	646	2994	36.2	138	259	34	103390
Cpapap:144	Cpapap	144	3106	-21893	404	536	3106	33.8	146	308	32	102508
Cpapp:96	Cpapp	96	2534	-22465	154	170	2534	36.2	138	260	37	163152
Cpappd:150	Cpappd	150	4845	-20154	1886	1994	4845	42.6	137	279	33	96588
Cpappv:150	Cpappv	150	5037	-19962	924	1472	5037	49.5	152	258	27	57349
Cpp:41	Cpp	41	2345	-22654	-196	-196	2345	27.4	161	250	51	338543
Cppa:68	Cppa	68	2319	-22680	-106	-105	2319	37.0	144	282	42	212839
Cppaa:110	Cppaa	110	2215	-22784	-80	-50	2215	51.7	231	283	36	122913
Cppaaa:157	Cppaaa	157	2211	-22788	-77	-79	2211	46.3	279	329	32	86837
Cppaap:157	Cppaap	157	2327	-22672	-102	-100	2327	50.5	257	269	32	77560
Cppap:110	Cppap	110	2207	-22792	-166	-117	2207	50.0	201	268	38	150388
Cppapa:160	Cppapa	160	2349	-22650	-191	-230	2349	47.0	253	319	31	93737
Cppapp:160	Cppapp	160	2599	-22400	-293	-264	2599	51.2	219	284	31	80822
Cppp:68	Cppp	68	2374	-22625	-99	-100	2374	28.0	159	209	43	214702
Cpppa:105	Cpppa	105	2383	-22616	-133	-115	2383	39.1	190	285	37	146433
Cpppaa:153	Cpppaa	153	2410	-22589	-139	-136	2410	40.7	248	339	33	100047
Cpppap:153	Cpppap	153	2525	-22474	-258	-265	2525	42.5	210	325	31	94238
Cpppp:105	Cpppp	105	2247	-22752	-92	-77	2247	43.4	170	246	35	140726
Cppppa:156	Cppppa	156	2610	-22389	-477	-302	2610	41.4	187	309	29	85122
Cppppp:156	Cppppp	156	2605	-22394	-137	-156	2605	46.2	188	257	29	80021
P3:10	P3	10	2312	-22687	-315	-317	2312	33.1	168	223	62	531803
D:28	D	28	2322	-22677	-334	-334	2322	34.9	164	216	55	367830
Da:54	Da	54	2355	-22644	-205	-205	2355	34.0	215	151	46	144598
Daa:95	Daa	95	2226	-22773	-85	-86	2226	50.0	291	200	37	70310
Daaa:139	Daaa	139	2143	-22856	-2	-9	2143	36.8	348	180	34	99996
Daap:139	Daap	139	2111	-22888	-48	-45	2111	43.8	318	198	33	93555
Dap:95	Dap	95	2296	-22703	-40	-42	2296	43.4	232	187	37	77200
Dapa:133	Dapa	133	2167	-22833	-8	-12	2167	33.0	309	187	33	82360
Dapp:133	Dapp	133	2206	-22793	-7	-10	2206	33.3	269	208	35	105608
Dp:54	Dp	54	2407	-22592	-132	-134	2407	43.8	172	205	45	141408
Dpa:93	Dpa	93	2246	-22753	-78	-75	2246	51.8	251	286	37	42680
Dpaa:139	Dpaa	139	2143	-22856	-24	-18	2143	45.8	344	361	31	60360
Dpap:139	Dpap	139	2144	-22855	-44	-42	2144	49.6	311	327	33	59597
Dpp:93	Dpp	93	2276	-22723	-93	-95	2276	44.6	205	254	36	52401
Dppa:132	Dppa	132	2428	-22571	60	42	2428	41.6	307	352	32	58827
Dppp:132	Dppp	132	2565	-22434	-43	-16	2565	40.1	269	321	35	78412
P4:28	P4	28	2333	-22666	-226	-228	2333	42.5	239	157	48	222950
Z2:73	Z2	73	2392	-22607	-192	-137	2392	41.3	248	244	37	49382
Z3:73	Z3	73	2184	-22815	-87	-88	2184	45.3	316	234	35	49227
