# Supplementary material for: Quantitative Differences in Nuclear β-catenin and TCF Pattern Embryonic Cells in C. elegans
Source: PLoS Genet. 2015 Oct 21;11(10):e1005585. doi: 10.1371/journal.pgen.1005585 (PMC4619327; doi:10.1371/journal.pgen.1005585)
Supplement: S1 Data — For each cell analyzed, birth time is given in column 3 and the average nuclear reporter intensity over the lifetime of the cell (corrected for background) is given in column 7 (“blot”). For information on each embryo’s strain information and experimental conditions, refer to S2 Table. (ZIP) [file pgen.1005585.s005.zip › CAs/CA20111030_nhr-67_L1.csv]

cellTime	cell	time	none	global	local	blot	cross	z	x	y	size	gweight
AB:1	AB	1	2109	-20390	-275	-275	2109	33.3	306	198	82	1207249
ABa:11	ABa	11	2325	-22674	-303	-303	2325	35.8	206	180	74	912729
ABal:20	ABal	20	2357	-22642	-281	-282	2357	45.1	169	165	68	638308
ABala:33	ABala	33	2321	-22678	-242	-242	2321	33.7	127	216	61	605730
ABalaa:47	ABalaa	47	2305	-22694	-216	-216	2305	33.6	96	192	54	492345
ABalaaa:72	ABalaaa	72	2369	-22630	-162	-164	2369	33.0	91	202	47	606816
ABalaaaa:105	ABalaaaa	105	2139	-22860	-63	-66	2139	30.2	103	178	41	613810
ABalaaaal:153	ABalaaaal	153	2114	-22885	10	10	2114	38.8	106	172	36	421995
ABalaaaala:201	ABalaaaala	201	2178	-22821	66	67	2178	37.8	106	148	30	253261
ABalaaaalp:201	ABalaaaalp	201	2099	-22900	-13	-17	2099	43.2	124	119	31	251856
ABalaaaar:153	ABalaaaar	153	2094	-22905	-24	-27	2094	28.4	97	188	38	582721
ABalaaaarl:204	ABalaaaarl	204	2075	-22924	-48	-56	2075	30.0	101	163	29	245416
ABalaaaarr:204	ABalaaaarr	204	2177	-22822	42	46	2177	24.8	121	198	28	266018
ABalaaap:105	ABalaaap	105	2185	-22814	-65	-67	2185	29.9	139	221	41	581737
ABalaaapa:149	ABalaaapa	149	2094	-22906	-18	-21	2094	31.9	99	220	35	459295
ABalaaapal:199	ABalaaapal	199	2083	-22916	-18	-28	2083	34.9	82	190	32	335969
ABalaaapar:199	ABalaaapar	199	2118	-22881	-12	-14	2118	29.0	86	210	30	301680
ABalaaapp:149	ABalaaapp	149	2130	-22869	-2	-3	2130	26.3	135	241	36	521545
ABalaaappl:198	ABalaaappl	198	2128	-22871	14	11	2128	27.6	102	231	28	254858
ABalaaappr:198	ABalaaappr	198	2171	-22828	-12	-24	2171	23.3	132	241	32	359230
ABalaap:72	ABalaap	72	2290	-22709	-164	-165	2290	32.2	150	158	46	470333
ABalaapa:106	ABalaapa	106	2158	-22841	-66	-70	2158	25.0	179	211	42	539290
ABalaapaa:151	ABalaapaa	151	2140	-22859	-98	-113	2140	17.8	153	208	36	505317
ABalaapaaa:205	ABalaapaaa	205	2136	-22863	-71	-82	2136	18.4	135	202	30	322240
ABalaapaap:205	ABalaapaap	205	2199	-22800	-193	-196	2199	14.9	176	196	29	267682
ABalaapap:151	ABalaapap	151	2151	-22848	-87	-96	2151	17.4	185	225	36	446839
ABalaapapa:203	ABalaapapa	203	2221	-22778	-57	-63	2221	16.7	158	235	30	303429
ABalaapapp:203	ABalaapapp	203	2164	-22835	-113	-127	2164	16.3	195	232	30	234730
ABalaapp:106	ABalaapp	106	2186	-22813	-50	-51	2186	26.3	236	237	42	492826
ABalaappa:147	ABalaappa	147	2078	-22921	-59	-60	2078	24.1	166	260	34	390956
ABalaappaa:199	ABalaappaa	199	2081	-22918	-50	-61	2081	28.7	142	240	29	293823
ABalaappap:199	ABalaappap	199	2137	-22862	1	-10	2137	26.6	171	243	28	210839
ABalaappp:147	ABalaappp	147	2139	-22860	1	1	2139	24.5	206	279	37	439737
ABalaapppa:194	ABalaapppa	194	2187	-22812	29	28	2187	25.3	156	276	30	270387
ABalaapppp:194	ABalaapppp	194	2091	-22908	-70	-79	2091	27.0	182	294	33	313912
ABalap:47	ABalap	47	2301	-22698	-231	-231	2301	35.9	170	256	56	431229
ABalapa:71	ABalapa	71	2329	-22670	-143	-143	2329	36.3	145	255	47	506979
ABalapaa:102	ABalapaa	102	2199	-22800	-92	-96	2199	36.7	122	255	41	554074
ABalapaaa:146	ABalapaaa	146	2048	-22951	-53	-56	2048	48.9	139	205	35	312481
ABalapaaaa:198	ABalapaaaa	198	2168	-22831	86	89	2168	49.8	117	179	30	194542
ABalapaaap:198	ABalapaaap	198	2058	-22941	-35	-28	2058	53.2	146	178	30	156606
ABalapaap:146	ABalapaap	146	2079	-22920	-29	-33	2079	42.0	118	206	36	405182
ABalapaapa:200	ABalapaapa	200	2027	-22972	-47	-50	2027	39.5	89	190	30	279266
ABalapaapp:200	ABalapaapp	200	2103	-22896	-14	-21	2103	43.9	121	180	30	209252
ABalapap:102	ABalapap	102	2162	-22837	-94	-100	2162	37.2	172	260	42	503216
ABalapapa:139	ABalapapa	139	2070	-22929	-45	-46	2070	42.1	139	262	36	379906
ABalapapaa:190	ABalapapaa	190	2101	-22898	-12	-16	2101	46.1	136	253	32	212346
ABalapapap:190	ABalapapap	190	2051	-22948	-53	-62	2051	45.5	115	224	28	205355
ABalapapp:139	ABalapapp	139	2087	-22912	-29	-32	2087	47.1	184	245	37	341394
ABalapappa:187	ABalapappa	187	2160	-22839	39	34	2160	50.4	159	223	33	215453
ABalapappp:187	ABalapappp	187	2082	-22917	-53	-48	2082	53.5	198	238	29	156424
ABalapp:71	ABalapp	71	2311	-22688	-142	-142	2311	35.1	220	204	47	396083
ABalappa:102	ABalappa	102	2180	-22819	-65	-69	2180	33.3	198	259	42	521099
ABalappaa:148	ABalappaa	148	2076	-22923	-52	-52	2076	35.2	122	251	34	374874
ABalappaaa:204	ABalappaaa	204	2134	-22865	43	48	2134	34.0	91	224	28	252809
ABalappaap:204	ABalappaap	204	2053	-22946	-39	-34	2053	40.3	102	228	30	212033
ABalappap:148	ABalappap	148	2056	-22943	-67	-68	2056	33.5	153	272	35	381261
ABalappapa:196	ABalappapa	196	2094	-22905	-37	-39	2094	32.9	111	257	30	248895
ABalappapp:196	ABalappapp	196	2059	-22940	-100	-101	2059	30.7	136	283	32	261301
ABalappp:102	ABalappp	102	2163	-22836	-88	-89	2163	36.6	272	229	42	442793
ABalapppa:141	ABalapppa	141	2068	-22931	-62	-63	2068	33.3	203	275	37	435901
ABalapppaa:190	ABalapppaa	190	2106	-22893	-19	-24	2106	38.0	140	271	33	304397
ABalapppap:190	ABalapppap	190	2138	-22861	16	13	2138	36.4	181	285	32	254932
ABalapppp:141	ABalapppp	141	2102	-22897	-30	-33	2102	33.0	259	281	37	366440
ABalappppa:190	ABalappppa	190	2129	-22870	-23	-21	2129	33.1	217	291	30	223835
ABalappppp:190	ABalappppp	190	2096	-22903	-62	-73	2096	36.0	260	308	32	242544
ABalp:33	ABalp	33	2353	-22646	-248	-248	2353	47.7	186	148	62	463455
ABalpa:47	ABalpa	47	2311	-22688	-235	-235	2311	47.3	150	124	55	395432
ABalpaa:70	ABalpaa	70	2287	-22712	-161	-160	2287	48.2	118	165	47	449577
ABalpaaa:101	ABalpaaa	101	2153	-22846	-80	-82	2153	35.6	95	172	41	635785
ABalpaaaa:154	ABalpaaaa	154	2119	-22880	-21	-22	2119	26.2	141	116	36	500157
ABalpaaaaa:202	ABalpaaaaa	202	2093	-22906	-35	-44	2093	31.0	180	79	31	341575
ABalpaaaap:202	ABalpaaaap	202	2068	-22931	-18	-13	2068	28.5	161	97	31	324421
ABalpaaap:154	ABalpaaap	154	2105	-22894	-25	-27	2105	33.6	167	104	34	397448
ABalpaaapa:203	ABalpaaapa	203	2011	-22988	-109	-116	2011	39.0	181	104	29	242418
ABalpaaapp:203	ABalpaaapp	203	2107	-22892	10	-9	2107	38.4	224	118	29	229252
ABalpaap:101	ABalpaap	101	2189	-22810	-75	-80	2189	42.7	123	148	43	590619
ABalpaapa:143	ABalpaapa	143	2073	-22926	-45	-46	2073	35.7	112	133	40	606057
ABalpaapaa:186	ABalpaapaa	186	2119	-22880	-30	-31	2119	28.6	110	137	32	381393
ABalpaapap:186	ABalpaapap	186	2096	-22903	-54	-59	2096	33.8	142	117	34	402310
ABalpaapp:143	ABalpaapp	143	2091	-22908	-27	-30	2091	41.7	147	106	36	467739
ABalpaappa:194	ABalpaappa	194	2099	-22900	-25	-28	2099	37.0	139	91	32	356000
ABalpaappp:194	ABalpaappp	194	2044	-22955	-83	-87	2044	43.5	153	89	34	369328
ABalpap:70	ABalpap	70	2343	-22656	-190	-191	2343	45.7	176	93	49	440726
ABalpapa:99	ABalpapa	99	2182	-22817	-126	-130	2182	42.0	141	95	42	571055
ABalpapaa:144	ABalpapaa	144	2072	-22927	-77	-78	2072	37.5	163	76	36	486138
ABalpapaaa:196	ABalpapaaa	196	2084	-22915	-61	-71	2084	38.0	186	70	31	310827
ABalpapaap:196	ABalpapaap	196	2093	-22906	-80	-87	2093	31.8	215	66	30	300724
ABalpapap:144	ABalpapap	144	2139	-22860	-22	-26	2139	43.1	204	76	37	457181
ABalpapapa:194	ABalpapapa	194	2133	-22866	-54	-50	2133	38.9	235	60	31	272301
ABalpapapp:194	ABalpapapp	194	2062	-22937	-154	-157	2062	40.4	272	55	29	239552
ABalpapp:99	ABalpapp	99	2216	-22783	-120	-119	2216	42.1	207	81	44	555699
ABalpappa:141	ABalpappa	141	2121	-22878	-40	-43	2121	38.0	211	72	38	521607
ABalpappaa:186	ABalpappaa	186	2098	-22901	-43	-45	2098	34.4	225	99	30	281745
ABalpappap:186	ABalpappap	186	2146	-22853	-38	-42	2146	31.3	258	78	35	402179
ABalpappp:141	ABalpappp	141	2066	-22933	-90	-87	2066	38.0	263	69	38	460027
ABalpapppa:186	ABalpapppa	186	2169	-22830	14	12	2169	39.4	259	103	30	249509
ABalpapppp:186	ABalpapppp	186	2236	-22763	-144	-88	2236	35.1	299	90	33	292435
ABalpp:47	ABalpp	47	2414	-22585	-408	-408	2414	54.8	236	174	54	311099
ABalppa:70	ABalppa	70	2344	-22655	-400	-401	2344	56.3	179	169	46	318277
ABalppaa:102	ABalppaa	102	2151	-22848	-110	-114	2151	52.7	128	143	42	465701
ABalppaaa:154	ABalppaaa	154	2096	-22903	-27	-30	2096	54.1	146	130	34	281972
ABalppaaaa:204	ABalppaaaa	204	2042	-22957	-70	-67	2042	49.9	145	100	28	179071
ABalppaaap:204	ABalppaaap	204	2083	-22916	-19	-33	2083	54.3	178	109	30	167604
ABalppaap:154	ABalppaap	154	2099	-22900	11	13	2099	48.6	126	141	36	360088
ABalppaapa:202	ABalppaapa	202	2097	-22902	11	-1	2097	45.9	111	136	30	250284
ABalppaapp:202	ABalppaapp	202	2061	-22938	-41	-47	2061	51.7	125	133	34	268148
ABalppap:102	ABalppap	102	2184	-22815	-146	-152	2184	52.0	183	124	41	387045
ABalppapa:143	ABalppapa	143	2100	-22899	-21	-23	2100	49.6	182	106	36	334395
ABalppapaa:190	ABalppapaa	190	2082	-22917	-42	-55	2082	48.7	173	88	30	221181
ABalppapap:190	ABalppapap	190	2146	-22853	-28	-31	2146	45.1	201	68	31	263822
ABalppapp:143	ABalppapp	143	2042	-22957	-97	-98	2042	49.5	232	94	37	371916
ABalppappa:192	ABalppappa	192	2185	-22814	43	29	2185	48.3	227	69	32	262441
ABalppappp:192	ABalppappp	192	2105	-22894	-53	-60	2105	48.9	268	72	34	282661
ABalppp:70	ABalppp	70	2313	-22686	-201	-207	2313	51.2	251	118	48	357379
ABalpppa:100	ABalpppa	100	2145	-22854	-156	-156	2145	44.7	177	169	41	407656
ABalpppaa:142	ABalpppaa	142	2101	-22898	-56	-63	2101	53.9	143	175	34	272514
ABalpppaaa:195	ABalpppaaa	195	2079	-22920	-86	-95	2079	56.2	141	141	30	176591
ABalpppaap:195	ABalpppaap	195	2295	-22704	-193	-228	2295	60.0	160	165	31	171812
ABalpppap:142	ABalpppap	142	2113	-22887	-98	-110	2113	55.9	191	168	34	244433
ABalpppapa:189	ABalpppapa	189	2105	-22894	-116	-137	2105	58.0	184	135	30	175133
ABalpppapp:189	ABalpppapp	189	2397	-22602	-193	-234	2397	60.2	214	149	32	171447
ABalpppp:100	ABalpppp	100	2202	-22797	-97	-97	2202	45.4	250	167	42	397582
ABalppppa:138	ABalppppa	138	2074	-22925	-58	-58	2074	50.9	202	208	35	280156
ABalppppaa:186	ABalppppaa	186	2091	-22908	-4	-9	2091	52.8	176	168	29	176197
ABalppppap:186	ABalppppap	186	2095	-22904	-56	-50	2095	54.1	196	196	28	144891
ABalppppp:138	ABalppppp	138	2105	-22894	-54	-58	2105	51.2	249	218	36	285637
ABalpppppa:179	ABalpppppa	179	2579	-22420	340	330	2579	55.9	223	172	29	158524
ABalpppppp:179	ABalpppppp	179	2380	-22619	125	125	2380	56.1	260	183	33	186987
ABar:20	ABar	20	2354	-22645	-333	-336	2354	23.7	242	219	71	745176
ABara:33	ABara	33	2376	-22623	-272	-272	2376	20.2	248	165	64	519575
ABaraa:48	ABaraa	48	2367	-22632	-277	-277	2367	20.6	172	161	57	418416
ABaraaa:71	ABaraaa	71	2423	-22576	-299	-300	2423	20.1	158	212	49	570424
ABaraaaa:102	ABaraaaa	102	2197	-22802	-115	-120	2197	21.7	135	174	42	691420
ABaraaaaa:153	ABaraaaaa	153	2130	-22869	-42	-51	2130	22.9	120	177	37	560800
ABaraaaaaa:204	ABaraaaaaa	204	2126	-22873	-45	-55	2126	23.2	117	147	30	290491
ABaraaaaap:204	ABaraaaaap	204	2220	-22779	73	74	2220	20.9	160	175	29	283048
ABaraaaap:153	ABaraaaap	153	2113	-22886	-34	-40	2113	27.2	152	177	34	440810
ABaraaaapa:211	ABaraaaapa	211	2034	-22965	-67	-67	2034	28.8	125	172	28	252746
ABaraaaapp:211	ABaraaaapp	211	2017	-22982	-69	-78	2017	35.2	154	186	26	200923
ABaraaap:102	ABaraaap	102	2248	-22751	-159	-171	2248	19.8	187	195	43	562983
ABaraaapa:143	ABaraaapa	143	2178	-22821	-66	-75	2178	19.1	164	149	40	584565
ABaraaapaa:189	ABaraaapaa	189	2165	-22834	-8	-14	2165	21.9	142	134	31	316954
ABaraaapap:189	ABaraaapap	189	2150	-22849	-20	-25	2150	25.5	175	147	32	319182
ABaraaapp:143	ABaraaapp	143	2203	-22796	-132	-153	2203	16.8	208	138	38	486837
ABaraaappa:194	ABaraaappa	194	2172	-22827	-51	-47	2172	20.5	185	105	33	340091
ABaraaappp:194	ABaraaappp	194	2172	-22827	-90	-101	2172	18.6	209	138	31	293594
ABaraap:71	ABaraap	71	2350	-22649	-267	-267	2350	19.3	225	152	50	421705
ABaraapa:102	ABaraapa	102	2265	-22734	-124	-126	2265	21.3	186	135	43	595321
ABaraapaa:145	ABaraapaa	145	2114	-22885	-14	-15	2114	31.8	162	140	35	408975
ABaraapaaa:192	ABaraapaaa	192	2126	-22873	-39	-41	2126	31.6	141	152	29	290088
ABaraapaap:192	ABaraapaap	192	2172	-22827	37	42	2172	36.7	168	157	30	266816
ABaraapap:145	ABaraapap	145	2087	-22912	-35	-38	2087	36.2	207	127	37	455043
ABaraapapa:189	ABaraapapa	189	2192	-22807	65	72	2192	39.7	207	158	30	239361
ABaraapapp:189	ABaraapapp	189	2132	-22867	-12	-11	2132	39.5	243	165	29	241165
ABaraapp:102	ABaraapp	102	2235	-22764	-74	-77	2235	22.7	250	118	43	483135
ABaraappa:145	ABaraappa	145	2127	-22872	-8	-12	2127	29.1	216	123	36	463813
ABaraappaa:191	ABaraappaa	191	2124	-22875	-13	-16	2124	28.9	183	179	30	300256
ABaraappap:191	ABaraappap	191	2053	-22946	-94	-102	2053	32.1	207	184	31	264093
ABaraappp:145	ABaraappp	145	2088	-22911	-60	-66	2088	29.9	264	122	37	425478
ABaraapppa:192	ABaraapppa	192	2163	-22836	-5	-13	2163	31.9	244	173	30	244043
ABaraapppp:192	ABaraapppp	192	2133	-22866	-13	-13	2133	32.6	277	178	30	231148
ABarap:48	ABarap	48	2338	-22661	-274	-274	2338	20.2	264	202	57	336002
ABarapa:71	ABarapa	71	2418	-22581	-289	-289	2418	19.1	240	250	50	467830
ABarapaa:102	ABarapaa	102	2251	-22748	-144	-151	2251	18.1	226	196	43	496504
ABarapaaa:148	ABarapaaa	148	2109	-22890	-55	-58	2109	22.5	196	98	36	445262
ABarapaaaa:199	ABarapaaaa	199	2111	-22888	-58	-59	2111	27.7	199	107	29	255985
ABarapaaap:199	ABarapaaap	199	2202	-22797	45	40	2202	23.9	230	82	31	297425
ABarapaap:148	ABarapaap	148	2087	-22912	-56	-56	2087	24.5	236	100	36	402845
ABarapaapa:194	ABarapaapa	194	2100	-22899	-54	-57	2100	29.1	214	136	29	244240
ABarapaapp:194	ABarapaapp	194	2155	-22844	-7	-14	2155	27.1	248	131	31	249780
ABarapap:102	ABarapap	102	2255	-22744	-154	-161	2255	18.3	282	170	43	411169
ABarapapa:141	ABarapapa	141	2093	-22906	-91	-93	2093	22.5	281	87	36	398151
ABarapapaa:189	ABarapapaa	189	2089	-22910	-99	-109	2089	24.3	265	91	32	325907
ABarapapap:189	ABarapapap	189	2200	-22799	-259	-204	2200	24.0	304	83	30	243828
ABarapapp:141	ABarapapp	141	2115	-22884	-80	-77	2115	23.5	322	100	39	415002
ABarapappa:186	ABarapappa	186	2160	-22839	-18	-20	2160	25.7	290	129	30	230084
ABarapappp:186	ABarapappp	186	2453	-22546	-665	-493	2453	26.0	334	118	32	222766
ABarapp:71	ABarapp	71	2411	-22588	-201	-201	2411	19.1	318	186	48	306704
ABarappa:101	ABarappa	101	2230	-22769	-142	-143	2230	18.2	308	196	42	357077
ABarappaa:143	ABarappaa	143	2167	-22832	-130	-141	2167	17.0	262	120	36	391410
ABarappaaa:195	ABarappaaa	195	2309	-22690	-114	-123	2309	16.7	230	103	32	308361
ABarappaap:195	ABarappaap	195	2265	-22734	-103	-135	2265	17.6	268	103	32	300738
ABarappap:143	ABarappap	143	2221	-22779	-128	-145	2221	17.3	309	119	37	364385
ABarappapa:191	ABarappapa	191	2336	-22663	-208	-235	2336	16.0	299	121	33	277954
ABarappapp:191	ABarappapp	191	2826	-22173	-840	-492	2826	16.6	343	111	33	284517
ABarappp:101	ABarappp	101	2250	-22749	-117	-120	2250	20.0	368	205	42	336087
ABarapppa:139	ABarapppa	139	2115	-22884	-137	-147	2115	17.3	273	164	36	359736
ABarapppaa:189	ABarapppaa	189	2268	-22731	-73	-74	2268	16.5	203	172	31	290394
ABarapppap:189	ABarapppap	189	2284	-22716	-60	-72	2284	16.5	237	149	31	266651
ABarapppp:139	ABarapppp	139	2147	-22852	-57	-59	2147	17.9	320	161	36	308813
ABarappppa:189	ABarappppa	189	2239	-22760	-163	-195	2239	15.7	265	156	33	296697
ABarappppp:189	ABarappppp	189	2171	-22828	-126	-144	2171	16.6	306	160	30	198862
ABarp:33	ABarp	33	2290	-22709	-269	-270	2290	31.6	326	268	62	535850
ABarpa:47	ABarpa	47	2289	-22710	-209	-209	2289	31.4	276	296	60	470742
ABarpaa:71	ABarpaa	71	2325	-22675	-201	-201	2325	36.4	225	301	50	469304
ABarpaaa:99	ABarpaaa	99	2159	-22840	-87	-89	2159	35.7	204	307	43	548076
ABarpaaaa:151	ABarpaaaa	151	2086	-22913	-34	-35	2086	43.3	176	300	37	472338
ABarpaaaaa:199	ABarpaaaaa	199	2041	-22958	-79	-82	2041	43.7	152	281	32	274623
ABarpaaaap:199	ABarpaaaap	199	2111	-22888	8	-10	2111	49.4	185	291	32	235161
ABarpaaap:151	ABarpaaap	151	2087	-22912	-44	-49	2087	46.5	222	313	37	436983
ABarpaaapa:203	ABarpaaapa	203	2059	-22940	-43	-35	2059	46.0	203	296	30	215557
ABarpaaapp:203	ABarpaaapp	203	2050	-22949	-67	-74	2050	48.1	237	300	30	221804
ABarpaap:99	ABarpaap	99	2207	-22792	-114	-116	2207	40.7	267	301	46	610603
ABarpaapa:142	ABarpaapa	142	2082	-22917	-64	-69	2082	45.9	264	308	40	464922
ABarpaapaa:193	ABarpaapaa	193	2084	-22915	-70	-70	2084	49.2	263	294	31	220812
ABarpaapap:193	ABarpaapap	193	2169	-22830	5	1	2169	53.3	307	304	35	234384
ABarpaapp:142	ABarpaapp	142	2076	-22923	-95	-97	2076	46.6	331	321	40	466732
ABarpaappa:193	ABarpaappa	193	2141	-22858	-31	-36	2141	49.6	342	321	33	221463
ABarpaappp:193	ABarpaappp	193	2163	-22836	-33	-33	2163	49.6	400	322	34	251098
ABarpap:71	ABarpap	71	2323	-22676	-122	-122	2323	32.9	297	227	49	380560
ABarpapa:101	ABarpapa	101	2199	-22800	-89	-92	2199	29.7	283	278	43	467903
ABarpapaa:142	ABarpapaa	142	2158	-22841	13	13	2158	35.7	224	317	36	389235
ABarpapaaa:195	ABarpapaaa	195	2112	-22887	1	0	2112	40.6	189	317	29	202166
ABarpapaap:195	ABarpapaap	195	2096	-22903	-36	-47	2096	40.8	232	325	32	218393
ABarpapap:142	ABarpapap	142	2101	-22898	-59	-60	2101	37.4	277	322	37	376465
ABarpapapa:193	ABarpapapa	193	2123	-22876	-13	-17	2123	43.7	269	322	31	194014
ABarpapapp:193	ABarpapapp	193	2144	-22855	-9	-9	2144	43.8	307	331	31	189739
ABarpapp:101	ABarpapp	101	2208	-22791	-63	-64	2208	32.8	351	265	43	405679
ABarpappa:144	ABarpappa	144	2123	-22876	-29	-31	2123	33.0	311	328	37	378390
ABarpappaa:200	ABarpappaa	200	2183	-22816	-14	-19	2183	36.7	277	338	29	212152
ABarpappap:200	ABarpappap	200	2177	-22822	18	20	2177	34.8	317	336	33	243578
ABarpappp:144	ABarpappp	144	2135	-22864	-30	-31	2135	32.9	361	330	39	367285
ABarpapppa:196	ABarpapppa	196	2155	-22844	-20	-21	2155	29.6	344	337	30	198496
ABarpapppp:196	ABarpapppp	196	2145	-22854	-22	-34	2145	31.0	381	345	32	216426
ABarpp:47	ABarpp	47	2330	-22669	-214	-214	2330	35.5	390	306	58	440600
ABarppa:72	ABarppa	72	2375	-22624	-180	-180	2375	40.4	317	313	49	430286
ABarppaa:101	ABarppaa	101	2151	-22848	-141	-145	2151	46.5	315	314	44	449425
ABarppaaa:147	ABarppaaa	147	2124	-22875	-214	-223	2124	56.1	347	306	37	282792
ABarppaaaa:203	ABarppaaaa	203	2253	-22746	-215	-224	2253	58.2	360	299	29	129682
ABarppaaap:203	ABarppaaap	203	2150	-22849	-227	-241	2150	58.4	391	260	30	113529
ABarppaap:147	ABarppaap	147	2115	-22884	-229	-239	2115	56.1	394	292	38	269262
ABarppaapa:199	ABarppaapa	199	2115	-22884	-213	-216	2115	57.1	409	297	32	143401
ABarppaapp:199	ABarppaapp	199	2161	-22838	-283	-287	2161	58.5	435	240	30	129669
ABarppap:101	ABarppap	101	2207	-22792	-131	-135	2207	46.9	361	259	43	420090
ABarppapa:148	ABarppapa	148	2149	-22850	-166	-177	2149	54.2	421	242	38	279762
ABarppapaa:209	ABarppapaa	209	2233	-22766	-90	-103	2233	58.4	408	212	29	117698
ABarppapap:209	ABarppapap	209	2210	-22789	-117	-126	2210	56.7	456	182	29	123278
ABarppapp:148	ABarppapp	148	2167	-22832	-144	-150	2167	55.2	487	221	38	274558
ABarppappa:208	ABarppappa	208	2129	-22871	-188	-186	2129	56.8	494	201	32	139744
ABarppappp:208	ABarppappp	208	2120	-22879	-161	-156	2120	55.0	543	168	31	134246
ABarppp:72	ABarppp	72	2337	-22662	-157	-157	2337	36.7	402	274	50	364730
ABarpppa:101	ABarpppa	101	2219	-22780	-69	-71	2219	38.7	389	293	44	414079
ABarpppaa:143	ABarpppaa	143	2121	-22878	-47	-48	2121	39.9	389	340	37	335977
ABarpppaaa:197	ABarpppaaa	197	2147	-22852	1	0	2147	42.5	372	346	30	177750
ABarpppaap:197	ABarpppaap	197	2115	-22884	-87	-94	2115	39.2	411	347	32	190998
ABarpppap:143	ABarpppap	143	2126	-22873	-49	-51	2126	36.8	449	334	40	400506
ABarpppapa:195	ABarpppapa	195	2183	-22816	-25	-29	2183	44.1	443	343	34	214978
ABarpppapp:195	ABarpppapp	195	2123	-22876	-35	-40	2123	35.9	490	328	33	229706
ABarpppp:101	ABarpppp	101	2204	-22795	-85	-86	2204	43.5	456	262	44	448543
ABarppppa:146	ABarppppa	146	2118	-22881	-32	-34	2118	33.4	499	319	38	396152
ABarppppaa:206	ABarppppaa	206	2092	-22907	-42	-42	2092	30.3	467	344	31	190276
ABarppppap:206	ABarppppap	206	2184	-22816	29	32	2184	28.6	516	316	33	194724
ABarppppp:146	ABarppppp	146	2132	-22867	-22	-22	2132	37.4	551	287	39	377706
ABarpppppa:204	ABarpppppa	204	2127	-22872	-55	-53	2127	34.3	550	304	32	209066
ABarpppppp:204	ABarpppppp	204	2097	-22902	-47	-53	2097	34.0	584	255	33	214879
ABp:11	ABp	11	2343	-22656	-273	-273	2343	36.7	368	269	72	863538
ABpl:22	ABpl	22	2403	-22596	-388	-388	2403	48.9	356	278	70	669481
ABpla:33	ABpla	33	2362	-22637	-186	-186	2362	46.9	245	293	60	468653
ABplaa:47	ABplaa	47	2317	-22682	-247	-248	2317	51.3	215	281	56	379037
ABplaaa:71	ABplaaa	71	2314	-22685	-203	-203	2314	51.5	173	267	48	437789
ABplaaaa:100	ABplaaaa	100	2194	-22805	-57	-58	2194	47.9	149	247	43	579202
ABplaaaaa:140	ABplaaaaa	140	2068	-22931	-55	-56	2068	52.0	169	274	36	387365
ABplaaaaaa:192	ABplaaaaaa	192	2100	-22899	-16	-20	2100	51.1	151	272	30	241471
ABplaaaaap:192	ABplaaaaap	192	2123	-22876	-12	-19	2123	55.0	185	273	30	198151
ABplaaaap:140	ABplaaaap	140	2095	-22904	-81	-87	2095	53.9	213	291	37	390890
ABplaaaapa:190	ABplaaaapa	190	2115	-22884	-30	-34	2115	54.6	211	296	30	205613
ABplaaaapp:190	ABplaaaapp	190	2104	-22895	-53	-66	2104	55.6	249	297	31	213879
ABplaaap:100	ABplaaap	100	2164	-22835	-93	-95	2164	50.3	215	278	43	479770
ABplaaapa:148	ABplaaapa	148	2190	-22809	-163	-183	2190	57.3	251	286	35	270223
ABplaaapaa:202	ABplaaapaa	202	2205	-22794	-104	-117	2205	58.7	222	255	27	128587
ABplaaapap:202	ABplaaapap	202	2142	-22857	-75	-78	2142	57.5	259	256	29	127076
ABplaaapp:148	ABplaaapp	148	2164	-22835	-152	-160	2164	55.8	298	281	37	301257
ABplaaappa:202	ABplaaappa	202	2281	-22718	16	9	2281	57.5	293	247	29	142801
ABplaaappp:202	ABplaaappp	202	2203	-22796	-126	-128	2203	57.3	330	268	32	158822
ABplaap:71	ABplaap	71	2378	-22621	-156	-156	2378	53.1	243	205	49	377816
ABplaapa:100	ABplaapa	100	2224	-22775	-158	-160	2224	55.1	190	212	42	429511
ABplaapaa:144	ABplaapaa	144	2193	-22806	-306	-328	2193	58.7	189	227	36	295016
ABplaapaaa:193	ABplaapaaa	193	2039	-22960	-128	-128	2039	56.6	159	206	30	180068
ABplaapaap:193	ABplaapaap	193	2310	-22689	-209	-264	2310	59.6	187	223	33	190074
ABplaapap:144	ABplaapap	144	2213	-22786	-258	-277	2213	58.4	241	232	35	259719
ABplaapapa:194	ABplaapapa	194	2153	-22847	-163	-198	2153	57.9	218	215	29	153057
ABplaapapp:194	ABplaapapp	194	2186	-22813	-142	-185	2186	58.2	251	222	30	153705
ABplaapp:100	ABplaapp	100	2202	-22797	-206	-209	2202	54.4	261	215	44	450270
ABplaappa:140	ABplaappa	140	2168	-22831	-253	-271	2168	58.4	281	189	35	274547
ABplaappaa:195	ABplaappaa	195	2546	-22453	-214	-280	2546	61.1	264	167	30	158946
ABplaappap:195	ABplaappap	195	2265	-22735	-255	-264	2265	59.7	296	188	32	168297
ABplaappp:140	ABplaappp	140	2100	-22899	-216	-230	2100	56.7	328	188	39	338907
ABplaapppa:190	ABplaapppa	190	2146	-22853	-174	-188	2146	57.6	331	154	32	185471
ABplaapppp:190	ABplaapppp	190	2229	-22770	-135	-141	2229	57.3	372	139	33	192189
ABplap:47	ABplap	47	2313	-22686	-281	-281	2313	51.9	317	279	56	355092
ABplapa:71	ABplapa	71	2324	-22675	-217	-217	2324	53.1	261	282	48	408028
ABplapaa:100	ABplapaa	100	2262	-22737	-302	-314	2262	56.4	252	291	42	403421
ABplapaaa:143	ABplapaaa	143	2188	-22811	-196	-203	2188	57.5	309	240	37	283637
ABplapaaaa:195	ABplapaaaa	195	2170	-22829	-39	-42	2170	56.1	321	211	30	150232
ABplapaaap:195	ABplapaaap	195	2171	-22828	-168	-213	2171	57.9	360	222	33	191379
ABplapaap:143	ABplapaap	143	2157	-22842	-155	-163	2157	56.9	361	239	36	282441
ABplapaapa:196	ABplapaapa	196	2205	-22794	-211	-253	2205	58.6	379	208	31	162660
ABplapaapp:196	ABplapaapp	196	2301	-22698	-200	-216	2301	59.6	399	174	32	157198
ABplapap:100	ABplapap	100	2290	-22709	-226	-234	2290	55.2	309	277	44	438963
ABplapapa:139	ABplapapa	139	2124	-22875	-248	-257	2124	57.3	419	216	38	318022
ABplapapaa:193	ABplapapaa	193	2118	-22881	-255	-267	2118	58.3	495	160	31	172618
ABplapapap:193	ABplapapap	193	2052	-22947	-153	-148	2052	56.0	525	136	30	174291
ABplapapp:139	ABplapapp	139	2149	-22850	-227	-239	2149	57.4	478	181	38	322322
ABplapappa:189	ABplapappa	189	2162	-22837	-45	-50	2162	57.0	559	145	30	161555
ABplapappp:189	ABplapappp	189	2194	-22806	10	6	2194	54.0	544	105	32	216221
ABplapp:71	ABplapp	71	2307	-22692	-203	-203	2307	49.8	337	219	48	383124
ABplappa:100	ABplappa	100	2278	-22721	-141	-150	2278	54.9	321	195	44	422152
ABplappaa:144	ABplappaa	144	2132	-22867	-152	-157	2132	56.6	382	155	38	298593
ABplappaaa:199	ABplappaaa	199	2274	-22725	-108	-116	2274	57.4	409	105	30	147356
ABplappaap:199	ABplappaap	199	2184	-22815	-123	-128	2184	56.7	452	101	30	150619
ABplappap:144	ABplappap	144	2175	-22824	-149	-156	2175	57.1	434	153	37	289524
ABplappapa:197	ABplappapa	197	2272	-22727	-49	-53	2272	57.1	450	144	30	140896
ABplappapp:197	ABplappapp	197	2219	-22780	-18	-13	2219	56.5	491	113	30	144959
ABplappp:100	ABplappp	100	2246	-22753	-138	-143	2246	54.1	397	189	42	380865
ABplapppa:144	ABplapppa	144	2107	-22892	-110	-113	2107	55.4	470	114	34	252367
ABplapppaa:200	ABplapppaa	200	2265	-22734	25	31	2265	52.0	467	83	29	172465
ABplapppap:200	ABplapppap	200	2261	-22738	-58	-52	2261	49.1	504	75	30	177084
ABplapppp:144	ABplapppp	144	2172	-22827	-146	-150	2172	54.7	516	109	37	323954
ABplappppa:201	ABplappppa	201	2362	-22637	-11	-25	2362	48.0	539	80	31	229715
ABplappppp:201	ABplappppp	201	2444	-22555	-166	-160	2444	41.2	553	74	30	212898
ABplp:33	ABplp	33	2353	-22647	-373	-373	2353	51.4	366	195	60	420603
ABplpa:48	ABplpa	48	2309	-22690	-374	-380	2309	53.3	326	122	55	336737
ABplpaa:71	ABplpaa	71	2468	-22531	-563	-575	2468	57.7	305	125	47	312064
ABplpaaa:101	ABplpaaa	101	2251	-22748	-304	-325	2251	57.3	202	141	41	340398
ABplpaaaa:142	ABplpaaaa	142	2115	-22884	-181	-200	2115	56.8	182	140	36	290342
ABplpaaaaa:189	ABplpaaaaa	189	2083	-22916	-46	-47	2083	50.9	200	108	29	179881
ABplpaaaap:189	ABplpaaaap	189	2106	-22894	-38	-36	2106	52.0	235	97	31	228395
ABplpaaap:142	ABplpaaap	142	2197	-22802	-163	-189	2197	58.4	225	124	35	259444
ABplpaaapa:190	ABplpaaapa	190	2170	-22829	-190	-204	2170	58.9	230	100	31	179716
ABplpaaapp:190	ABplpaaapp	190	2204	-22795	-71	-92	2204	57.6	267	92	29	152873
ABplpaap:101	ABplpaap	101	2261	-22738	-319	-337	2261	57.3	261	152	41	323250
ABplpaapa:141	ABplpaapa	141	2077	-22922	-196	-206	2077	57.7	254	141	34	235490
ABplpaapaa:191	ABplpaapaa	191	2202	-22797	51	45	2202	54.9	236	130	30	179692
ABplpaapap:191	ABplpaapap	191	2167	-22832	-77	-86	2167	58.4	264	131	29	148124
ABplpaapp:141	ABplpaapp	141	2126	-22873	-203	-229	2126	57.9	297	133	36	271158
ABplpaappa:190	ABplpaappa	190	2213	-22786	-23	-45	2213	58.0	294	122	29	145161
ABplpaappp:190	ABplpaappp	190	2232	-22768	-171	-200	2232	58.4	325	103	32	189612
ABplpap:71	ABplpap	71	2359	-22640	-201	-202	2359	52.8	381	87	48	371146
ABplpapa:102	ABplpapa	102	2218	-22781	-146	-148	2218	52.9	262	89	41	419509
ABplpapaa:144	ABplpapaa	144	2102	-22897	-65	-69	2102	48.2	258	72	34	346597
ABplpapaaa:195	ABplpapaaa	195	2329	-22670	48	29	2329	41.0	298	62	30	248096
ABplpapaap:195	ABplpapaap	195	2408	-22591	4	-12	2408	45.4	326	76	33	274261
ABplpapap:144	ABplpapap	144	2168	-22831	-60	-55	2168	46.9	298	66	36	395111
ABplpapapa:192	ABplpapapa	192	2522	-22477	-81	-28	2522	39.8	336	54	31	262288
ABplpapapp:192	ABplpapapp	192	3063	-21936	-112	113	3063	36.0	368	51	31	300383
ABplpapp:102	ABplpapp	102	2176	-22823	-139	-139	2176	52.0	334	76	43	463565
ABplpappa:145	ABplpappa	145	2892	-22107	528	568	2892	41.6	326	57	38	443246
ABplpappaa:189	ABplpappaa	189	5390	-19609	1995	2134	5390	31.6	329	64	35	344529
ABplpappap:189	ABplpappap	189	7947	-17052	3986	4174	7947	29.1	369	58	29	277289
ABplpappp:145	ABplpappp	145	3286	-21713	836	871	3286	39.2	395	50	38	485836
ABplpapppa:195	ABplpapppa	195	6962	-18037	2134	2575	6962	26.4	405	67	32	289681
ABplpapppp:195	ABplpapppp	195	7745	-17254	2769	3346	7745	27.7	442	63	33	328269
ABplpp:48	ABplpp	48	2303	-22696	-381	-381	2303	53.6	410	167	53	311319
ABplppa:71	ABplppa	71	2422	-22577	-431	-438	2422	56.3	381	180	47	308464
ABplppaa:101	ABplppaa	101	2272	-22727	-180	-190	2272	56.1	307	136	40	314346
ABplppaaa:144	ABplppaaa	144	2080	-22919	-76	-79	2080	54.7	298	94	35	290976
ABplppaaaa:197	ABplppaaaa	197	2092	-22907	-84	-90	2092	52.9	298	85	31	207959
ABplppaaap:197	ABplppaaap	197	2216	-22783	-15	-19	2216	52.6	327	86	31	227132
ABplppaap:144	ABplppaap	144	2194	-22805	-44	-48	2194	52.1	344	81	35	297060
ABplppaapa:196	ABplppaapa	196	2595	-22404	-190	-233	2595	44.4	368	66	32	244257
ABplppaapp:196	ABplppaapp	196	2693	-22306	-70	-30	2693	42.0	396	55	31	247609
ABplppap:101	ABplppap	101	2244	-22755	-189	-194	2244	54.8	373	134	40	317017
ABplppapa:141	ABplppapa	141	2130	-22869	-73	-79	2130	54.8	365	109	36	260605
ABplppapaa:188	ABplppapaa	188	2308	-22691	31	17	2308	53.4	351	81	30	162259
ABplppapap:188	ABplppapap	188	2382	-22617	-2	-6	2382	53.2	385	73	30	174951
ABplppapp:141	ABplppapp	141	2149	-22850	-82	-87	2149	54.9	426	106	35	257912
ABplppappa:193	ABplppappa	193	2338	-22661	-27	-34	2338	53.2	424	71	31	183439
ABplppappp:193	ABplppappp	193	2317	-22682	-49	-26	2317	48.8	454	58	31	226388
ABplppp:71	ABplppp	71	2311	-22688	-345	-351	2311	55.0	449	116	47	332954
ABplpppa:100	ABplpppa	100	2267	-22732	-77	-89	2267	53.8	392	79	41	356260
ABplpppaa:140	ABplpppaa	140	2263	-22736	-8	-1	2263	54.7	398	75	37	323466
ABplpppaaa:189	ABplpppaaa	189	2811	-22188	200	257	2811	46.0	420	60	31	239138
ABplpppaap:189	ABplpppaap	189	2574	-22425	22	71	2574	43.5	459	54	32	255464
ABplpppap:140	ABplpppap	140	2321	-22678	28	27	2321	54.6	451	75	36	297424
ABplpppapa:189	ABplpppapa	189	2597	-22402	-50	23	2597	40.7	496	59	33	264209
ABplpppapp:189	ABplpppapp	189	3411	-21588	215	284	3411	39.6	514	81	29	254879
ABplpppp:100	ABplpppp	100	2249	-22750	-133	-136	2249	53.1	444	83	42	382354
ABplppppa:140	ABplppppa	140	2946	-22053	592	606	2946	47.0	403	59	39	437685
ABplppppaa:189	ABplppppaa	189	5366	-19633	1824	1972	5366	34.7	398	54	30	278308
ABplppppap:189	ABplppppap	189	5190	-19809	1665	1914	5190	36.1	433	60	32	294293
ABplppppp:140	ABplppppp	140	2942	-22057	656	658	2942	42.6	469	54	37	370259
ABplpppppa:190	ABplpppppa	190	8051	-16948	2915	3508	8051	32.1	470	75	32	276663
ABplpppppp:190	ABplpppppp	190	7124	-17875	2294	2790	7124	33.0	508	85	31	258257
ABpr:22	ABpr	22	2362	-22637	-317	-317	2362	22.4	456	211	72	726309
ABpra:33	ABpra	33	2339	-22660	-359	-359	2339	19.0	415	198	65	530313
ABpraa:47	ABpraa	47	2394	-22605	-369	-369	2394	17.6	371	242	59	393536
ABpraaa:70	ABpraaa	70	2381	-22618	-195	-195	2381	21.2	326	295	49	432713
ABpraaaa:101	ABpraaaa	101	2296	-22703	-176	-178	2296	16.2	277	259	44	482841
ABpraaaaa:148	ABpraaaaa	148	2244	-22755	-100	-126	2244	14.7	223	235	39	489569
ABpraaaaaa:196	ABpraaaaaa	196	2214	-22786	-21	-20	2214	17.7	188	265	30	271475
ABpraaaaap:196	ABpraaaaap	196	2163	-22836	-27	-29	2163	19.7	219	284	31	277255
ABpraaaap:148	ABpraaaap	148	2212	-22787	-123	-143	2212	15.4	260	254	38	437250
ABpraaaapa:194	ABpraaaapa	194	2242	-22757	-89	-119	2242	15.7	229	251	30	244339
ABpraaaapp:194	ABpraaaapp	194	2267	-22732	-36	-31	2267	17.6	258	283	33	331204
ABpraaap:101	ABpraaap	101	2218	-22781	-115	-117	2218	23.6	327	288	44	465053
ABpraaapa:138	ABpraaapa	138	2129	-22870	-53	-58	2129	20.8	254	266	38	454375
ABpraaapaa:187	ABpraaapaa	187	2102	-22897	-79	-78	2102	25.4	210	256	31	269070
ABpraaapap:187	ABpraaapap	187	2114	-22885	-68	-59	2114	25.8	240	285	32	283842
ABpraaapp:138	ABpraaapp	138	2143	-22856	0	-2	2143	21.8	317	266	40	377532
ABpraaappa:178	ABpraaappa	178	2307	-22692	117	113	2307	22.7	267	282	32	317554
ABpraaappp:178	ABpraaappp	178	2282	-22717	75	70	2282	21.6	307	284	35	313278
ABpraap:70	ABpraap	70	2372	-22627	-293	-294	2372	19.0	397	236	50	360935
ABpraapa:100	ABpraapa	100	2320	-22679	-196	-203	2320	17.3	376	295	45	521696
ABpraapaa:143	ABpraapaa	143	2160	-22839	-37	-38	2160	22.8	291	307	39	480647
ABpraapaaa:189	ABpraapaaa	189	2125	-22874	-50	-47	2125	31.2	202	319	32	293375
ABpraapaap:189	ABpraapaap	189	2110	-22889	-73	-81	2110	30.2	245	323	31	266851
ABpraapap:143	ABpraapap	143	2124	-22875	-38	-37	2124	23.6	347	316	39	456300
ABpraapapa:189	ABpraapapa	189	2168	-22831	-15	-18	2168	27.6	274	320	32	279527
ABpraapapp:189	ABpraapapp	189	2190	-22809	5	7	2190	26.8	312	326	33	289494
ABpraapp:100	ABpraapp	100	2204	-22795	-117	-118	2204	27.1	442	279	45	446908
ABpraappa:140	ABpraappa	140	2142	-22857	-65	-64	2142	21.1	378	290	38	417416
ABpraappaa:194	ABpraappaa	194	2339	-22660	-129	-148	2339	15.7	308	299	32	310267
ABpraappap:194	ABpraappap	194	2207	-22792	-97	-98	2207	18.5	345	311	33	254101
ABpraappp:140	ABpraappp	140	2144	-22855	-105	-111	2144	19.3	455	280	43	479371
ABpraapppa:188	ABpraapppa	188	2197	-22802	-135	-134	2197	16.7	396	291	36	296123
ABpraapppp:188	ABpraapppp	188	2204	-22795	-110	-109	2204	17.1	443	271	36	275549
ABprap:47	ABprap	47	2290	-22709	-260	-260	2290	22.4	477	276	57	442082
ABprapa:70	ABprapa	70	2333	-22666	-162	-162	2333	24.2	432	314	49	389753
ABprapaa:99	ABprapaa	99	2198	-22801	-94	-95	2198	31.0	398	336	42	433422
ABprapaaa:140	ABprapaaa	140	2134	-22865	-2	-3	2134	26.3	415	328	39	393126
ABprapaaaa:188	ABprapaaaa	188	2169	-22830	-48	-50	2169	23.8	384	332	32	220560
ABprapaaap:188	ABprapaaap	188	2169	-22830	0	-1	2169	27.8	424	329	33	211445
ABprapaap:140	ABprapaap	140	2109	-22890	-52	-54	2109	25.6	472	313	38	346603
ABprapaapa:190	ABprapaapa	190	2125	-22874	-7	-6	2125	23.5	452	320	30	165015
ABprapaapp:190	ABprapaapp	190	2134	-22865	-27	-29	2134	21.1	483	300	34	181373
ABprapap:99	ABprapap	99	2212	-22787	-91	-91	2212	36.5	480	322	44	446918
ABprapapa:137	ABprapapa	137	2108	-22891	-35	-35	2108	25.4	540	287	39	349570
ABprapapaa:188	ABprapapaa	188	2121	-22878	-36	-42	2121	27.2	565	280	33	217183
ABprapapap:188	ABprapapap	188	2118	-22881	-24	-28	2118	27.0	589	241	33	208066
ABprapapp:137	ABprapapp	137	2089	-22910	-17	-18	2089	32.5	589	240	39	363055
ABprapappa:183	ABprapappa	183	2123	-22876	-8	-12	2123	31.6	600	224	34	222088
ABprapappp:183	ABprapappp	183	2097	-22902	-24	-24	2097	27.3	603	187	32	207651
ABprapp:70	ABprapp	70	2320	-22679	-176	-174	2320	29.1	517	277	47	414991
ABprappa:100	ABprappa	100	2199	-22800	-54	-53	2199	29.2	543	287	45	485034
ABprappaa:144	ABprappaa	144	2174	-22825	-73	-74	2174	17.2	529	246	39	326045
ABprappaaa:197	ABprappaaa	197	2211	-22788	-73	-67	2211	16.3	482	258	33	194294
ABprappaap:197	ABprappaap	197	2256	-22743	18	12	2256	16.6	524	228	32	183727
ABprappap:144	ABprappap	144	2081	-22918	-63	-68	2081	21.0	572	214	37	317831
ABprappapa:195	ABprappapa	195	2182	-22817	7	4	2182	20.3	526	270	32	153950
ABprappapp:195	ABprappapp	195	2140	-22859	-37	-44	2140	19.4	564	221	32	176034
ABprappp:100	ABprappp	100	2165	-22834	-66	-66	2165	35.8	587	237	43	435350
ABprapppa:144	ABprapppa	144	2076	-22923	-45	-44	2076	23.7	587	178	36	329324
ABprapppaa:197	ABprapppaa	197	2168	-22831	-75	-66	2168	17.3	527	187	28	151774
ABprapppap:197	ABprapppap	197	2202	-22797	1	13	2202	19.7	559	170	30	165495
ABprapppp:144	ABprapppp	144	2109	-22890	-35	-28	2109	28.1	601	147	36	342611
ABprp:33	ABprp	33	2330	-22669	-258	-258	2330	26.5	518	140	62	470727
ABprpa:47	ABprpa	47	2373	-22626	-218	-219	2373	20.2	483	126	55	347306
ABprpaa:72	ABprpaa	72	2546	-22453	-331	-333	2546	16.6	490	220	49	373280
ABprpaaa:103	ABprpaaa	103	2353	-22646	-256	-269	2353	16.2	412	261	43	376237
ABprpaaaa:142	ABprpaaaa	142	2192	-22807	-103	-107	2192	16.3	298	212	37	353828
ABprpaaaaa:188	ABprpaaaaa	188	2217	-22782	-67	-77	2217	16.1	243	197	31	307119
ABprpaaaap:188	ABprpaaaap	188	2145	-22854	-78	-93	2145	17.3	281	196	30	222851
ABprpaaap:142	ABprpaaap	142	2139	-22860	-109	-117	2139	16.9	352	216	35	267756
ABprpaaapa:189	ABprpaaapa	189	2189	-22810	43	39	2189	20.1	306	207	31	224008
ABprpaaapp:189	ABprpaaapp	189	2250	-22749	-91	-120	2250	15.4	329	218	32	213075
ABprpaap:103	ABprpaap	103	2310	-22689	-154	-163	2310	17.1	472	259	44	399576
ABprpaapa:142	ABprpaapa	142	2191	-22808	-110	-121	2191	16.1	356	260	38	392793
ABprpaapaa:191	ABprpaapaa	191	2206	-22793	-104	-127	2206	15.7	263	238	31	278108
ABprpaapap:191	ABprpaapap	191	2224	-22775	-41	-56	2224	16.2	300	248	30	217352
ABprpaapp:142	ABprpaapp	142	2190	-22809	-111	-119	2190	16.3	400	234	37	300865
ABprpaappa:187	ABprpaappa	187	2217	-22782	-46	-59	2217	16.4	342	255	32	233216
ABprpaappp:187	ABprpaappp	187	2245	-22754	-68	-83	2245	15.8	374	253	33	238285
ABprpap:72	ABprpap	72	2337	-22662	-169	-169	2337	21.1	540	131	48	351791
ABprpapa:101	ABprpapa	101	2296	-22703	-234	-237	2296	16.4	475	190	43	346176
ABprpapaa:142	ABprpapaa	142	2160	-22839	-76	-87	2160	17.7	363	160	36	308660
ABprpapaaa:195	ABprpapaaa	195	2230	-22769	1	-4	2230	19.3	335	154	30	212409
ABprpapaap:195	ABprpapaap	195	2334	-22665	-85	-85	2334	19.2	371	155	29	191017
ABprpapap:142	ABprpapap	142	2235	-22764	-240	-188	2235	16.8	413	143	37	337991
ABprpapapa:192	ABprpapapa	192	3054	-21945	-597	-320	3054	16.9	398	128	32	259024
ABprpapapp:192	ABprpapapp	192	3371	-21629	-1638	-962	3371	16.5	432	120	32	269273
ABprpapp:101	ABprpapp	101	2265	-22734	-126	-127	2265	18.3	527	149	45	416526
ABprpappa:142	ABprpappa	142	4684	-20315	1972	1975	4684	18.3	392	102	38	354385
ABprpappaa:188	ABprpappaa	188	13956	-11043	8736	9016	13956	21.7	354	86	33	285055
ABprpappap:188	ABprpappap	188	14924	-10075	8837	9345	14924	21.6	395	94	35	314250
ABprpappp:142	ABprpappp	142	4984	-20015	2111	2157	4984	17.2	462	100	38	332318
ABprpapppa:191	ABprpapppa	191	17378	-7621	11693	11892	17378	19.6	441	84	34	290440
ABprpapppp:191	ABprpapppp	191	19346	-5653	13548	13980	19346	24.2	482	82	34	305245
ABprpp:47	ABprpp	47	2277	-22722	-223	-224	2277	25.6	570	170	55	380748
ABprppa:72	ABprppa	72	2385	-22614	-147	-147	2385	22.1	571	233	47	397230
ABprppaa:103	ABprppaa	103	2280	-22719	-63	-67	2280	18.7	518	267	42	397445
ABprppaaa:147	ABprppaaa	147	2139	-22860	-103	-110	2139	17.1	411	201	36	257513
ABprppaaaa:196	ABprppaaaa	196	2141	-22858	-130	-139	2141	17.0	350	193	31	168332
ABprppaaap:196	ABprppaaap	196	2201	-22798	-148	-193	2201	15.9	380	191	30	160257
ABprppaap:147	ABprppaap	147	2181	-22819	-138	-149	2181	16.0	443	206	36	249193
ABprppaapa:200	ABprppaapa	200	2549	-22450	-54	-45	2549	16.3	412	164	29	153009
ABprppaapp:200	ABprppaapp	200	2703	-22296	-393	-292	2703	16.4	447	164	27	134065
ABprppap:103	ABprppap	103	2230	-22769	-70	-75	2230	22.6	549	228	41	358952
ABprppapa:143	ABprppapa	143	2157	-22842	-76	-80	2157	17.5	468	196	37	264850
ABprppapaa:195	ABprppapaa	195	2193	-22806	-164	-181	2193	16.6	404	220	32	169121
ABprppapap:195	ABprppapap	195	2230	-22769	-223	-251	2230	15.4	437	216	34	225825
ABprppapp:143	ABprppapp	143	2172	-22827	-43	-36	2172	19.9	510	197	36	281547
ABprppappa:196	ABprppappa	196	2332	-22667	-4	-28	2332	16.9	463	206	32	189210
ABprppappp:196	ABprppappp	196	2243	-22756	-140	-138	2243	15.6	497	196	30	181653
ABprppp:72	ABprppp	72	2324	-22675	-166	-166	2324	30.1	593	165	48	432124
ABprpppa:101	ABprpppa	101	2217	-22782	-54	-57	2217	24.6	594	196	43	438180
ABprpppaa:140	ABprpppaa	140	2595	-22404	215	213	2595	15.4	534	169	38	329577
ABprpppaaa:194	ABprpppaaa	194	3314	-21685	171	300	3314	15.2	491	161	30	191690
ABprpppaap:194	ABprpppaap	194	3342	-21657	506	616	3342	18.5	525	146	29	196919
ABprpppap:140	ABprpppap	140	2591	-22408	339	345	2591	20.7	567	142	37	364347
ABprpppapa:196	ABprpppapa	196	3324	-21676	514	605	3324	20.0	552	121	35	297392
ABprpppapp:196	ABprpppapp	196	4204	-20795	211	720	4204	26.3	556	124	30	270452
ABprpppp:101	ABprpppp	101	2257	-22742	-48	-49	2257	29.1	594	136	43	459599
ABprppppa:140	ABprppppa	140	3896	-21103	1287	1334	3896	17.4	505	124	38	297574
ABprppppaa:187	ABprppppaa	187	11697	-13302	6590	6755	11697	17.4	465	134	31	188149
ABprppppap:187	ABprppppap	187	11085	-13914	5764	6311	11085	19.9	495	117	32	214135
ABprppppp:140	ABprppppp	140	4365	-20635	1855	1849	4365	25.5	541	94	38	325311
ABprpppppa:190	ABprpppppa	190	15091	-9908	9312	9592	15091	26.6	511	107	30	194133
ABprpppppp:190	ABprpppppp	190	14324	-10676	9733	9865	14324	30.7	545	102	33	259078
P1:1	P1	1	2149	-20767	-353	-353	2149	32.8	528	197	84	1281181
EMS:13	EMS	13	2371	-22628	-243	-243	2371	38.6	418	104	69	690489
MS:26	MS	26	2391	-22608	-236	-236	2391	43.3	340	86	70	698952
MSa:39	MSa	39	2267	-22732	-250	-251	2267	38.8	276	105	61	492340
MSaa:56	MSaa	56	2343	-22656	-176	-176	2343	32.8	222	93	54	437699
MSaaa:82	MSaaa	82	2299	-22701	-164	-164	2299	28.7	182	102	48	557202
MSaaaa:111	MSaaaa	111	2121	-22878	-86	-87	2121	32.4	164	152	41	474541
MSaaaaa:146	MSaaaaa	146	2111	-22888	-20	-20	2111	34.9	148	194	36	390025
MSaaaaaa:190	MSaaaaaa	190	2161	-22838	36	23	2161	34.7	116	202	29	275861
MSaaaaap:190	MSaaaaap	190	2065	-22934	-27	-27	2065	39.6	148	221	31	241531
MSaaaap:146	MSaaaap	146	2126	-22873	-17	-22	2126	41.1	195	227	36	326465
MSaaaapa:194	MSaaaapa	194	2131	-22868	-6	-8	2131	44.4	180	249	32	212696
MSaaaapp:194	MSaaaapp	194	2087	-22913	-39	-39	2087	46.4	220	254	31	197896
MSaaap:111	MSaaap	111	2113	-22886	-104	-107	2113	33.3	239	125	42	448340
MSaaapa:150	MSaaapa	150	2099	-22900	-51	-54	2099	39.2	215	179	37	335833
MSaaapaa:191	MSaaapaa	191	2123	-22876	13	10	2123	41.6	180	195	31	212688
MSaaapap:191	MSaaapap	191	2134	-22865	-14	-16	2134	43.6	226	210	30	178325
MSaaapp:150	MSaaapp	150	2110	-22889	-40	-46	2110	41.7	264	179	33	270822
MSaap:82	MSaap	82	2313	-22686	-150	-150	2313	29.7	281	79	46	445979
MSaapa:113	MSaapa	113	2090	-22909	-118	-119	2090	32.8	287	69	43	443180
MSaapaa:148	MSaapaa	148	2110	-22889	-52	-57	2110	37.2	286	116	37	352808
MSaapaaa:192	MSaapaaa	192	2123	-22876	-46	-46	2123	37.2	267	135	29	206638
MSaapaap:192	MSaapaap	192	2159	-22840	-24	-25	2159	40.5	302	169	33	237450
MSaapap:148	MSaapap	148	2170	-22830	-217	-141	2170	35.6	331	95	36	337237
MSaapapa:201	MSaapapa	201	2125	-22874	-14	-12	2125	37.8	300	134	28	202761
MSaapapp:201	MSaapapp	201	2896	-22103	-643	-623	2896	38.3	339	120	30	197439
MSaapp:113	MSaapp	113	2195	-22804	8	6	2195	32.6	373	65	41	445664
MSaappa:161	MSaappa	161	11912	-13087	7153	7369	11912	34.1	361	95	31	236821
MSaappp:161	MSaappp	161	9626	-15373	5191	5583	9626	36.0	400	98	38	396758
MSap:56	MSap	56	2286	-22713	-234	-239	2286	43.1	301	100	53	397108
MSapa:84	MSapa	84	2308	-22691	-139	-140	2308	42.6	276	83	47	484078
MSapaa:117	MSapaa	117	2081	-22918	-92	-97	2081	42.6	229	148	40	383128
MSapaaa:157	MSapaaa	157	2087	-22912	-50	-53	2087	45.2	162	156	34	267288
MSapaaaa:205	MSapaaaa	205	2053	-22947	-47	-43	2053	44.0	150	136	28	166571
MSapaaap:205	MSapaaap	205	2051	-22949	-23	-30	2051	45.5	180	144	30	184348
MSapaap:157	MSapaap	157	2121	-22879	-29	-35	2121	46.5	216	144	34	276797
MSapap:117	MSapap	117	2095	-22904	-60	-60	2095	44.7	294	125	41	380745
MSapapa:157	MSapapa	157	2109	-22890	-15	-14	2109	48.3	241	156	35	259256
MSapapaa:207	MSapapaa	207	2169	-22830	10	16	2169	48.3	209	157	28	157068
MSapapap:207	MSapapap	207	2145	-22854	13	19	2145	46.8	252	172	29	170025
MSapapp:157	MSapapp	157	2081	-22918	-69	-73	2081	49.6	278	195	36	271665
MSapappa:214	MSapappa	214	2091	-22909	-31	-39	2091	51.5	220	204	28	136909
MSapappp:214	MSapappp	214	1967	-23033	-126	-131	1967	50.0	253	220	28	133999
MSapp:84	MSapp	84	2306	-22693	-118	-118	2306	38.9	358	69	46	463595
MSappa:118	MSappa	118	2073	-22926	-65	-68	2073	40.7	334	110	39	378486
MSappaa:167	MSappaa	167	2131	-22868	-18	-19	2131	46.1	288	125	37	308746
MSappap:167	MSappap	167	2246	-22753	-16	-17	2246	43.9	337	148	34	251543
MSappp:118	MSappp	118	2083	-22916	-63	-67	2083	44.8	382	117	41	378854
MSapppa:168	MSapppa	168	2093	-22906	-55	-54	2093	49.6	309	164	36	268106
MSapppp:168	MSapppp	168	2154	-22845	-35	-41	2154	50.2	370	188	37	253196
MSp:39	MSp	39	2295	-22704	-199	-200	2295	29.8	378	120	60	450332
MSpa:57	MSpa	57	2373	-22626	-145	-145	2373	26.8	317	95	53	393925
MSpaa:82	MSpaa	82	2393	-22606	-202	-204	2393	20.1	322	119	48	399542
MSpaaa:113	MSpaaa	113	2137	-22862	-66	-70	2137	25.2	283	147	42	427659
MSpaaaa:148	MSpaaaa	148	2078	-22921	-72	-73	2078	28.5	197	205	38	473554
MSpaaaaa:189	MSpaaaaa	189	2123	-22877	2	-6	2123	30.8	164	213	30	305076
MSpaaaap:189	MSpaaaap	189	2106	-22893	-35	-37	2106	35.2	199	235	33	302261
MSpaaap:148	MSpaaap	148	2125	-22874	-15	-14	2125	35.8	245	230	36	366310
MSpaaapa:197	MSpaaapa	197	2084	-22915	-39	-36	2084	38.7	229	254	29	236392
MSpaaapp:197	MSpaaapp	197	2121	-22878	1	2	2121	43.4	259	257	32	221093
MSpaap:113	MSpaap	113	2153	-22846	-51	-55	2153	26.6	343	124	40	374070
MSpaapa:152	MSpaapa	152	2060	-22939	-75	-77	2060	33.5	268	188	38	388638
MSpaapaa:200	MSpaapaa	200	2106	-22893	-28	-23	2106	31.6	232	224	30	261848
MSpaapap:200	MSpaapap	200	2073	-22926	-45	-46	2073	35.0	272	221	32	229337
MSpaapp:152	MSpaapp	152	2107	-22502	-20	-28	2107	38.4	333	177	28	142006
MSpap:82	MSpap	82	2292	-22707	-143	-143	2292	27.4	401	70	47	415443
MSpapa:113	MSpapa	113	2104	-22896	-140	-143	2104	22.5	389	85	43	400721
MSpapaa:150	MSpapaa	150	2130	-22869	-19	-22	2130	30.6	345	128	37	332483
MSpapaaa:195	MSpapaaa	195	2119	-22880	-37	-37	2119	31.0	303	148	32	280146
MSpapaap:195	MSpapaap	195	2146	-22853	-78	-86	2146	35.9	342	162	32	215743
MSpapap:150	MSpapap	150	2193	-22806	-250	-183	2193	28.1	384	131	36	324428
MSpapapa:204	MSpapapa	204	2140	-22859	-62	-64	2140	27.7	328	156	31	252646
MSpapapp:204	MSpapapp	204	2220	-22779	-506	-386	2220	28.5	376	152	29	165490
MSpapp:113	MSpapp	113	2217	-22782	34	33	2217	28.2	447	68	41	403485
MSpappa:160	MSpappa	160	12610	-12389	7443	7854	12610	27.5	409	107	34	325255
MSpappp:160	MSpappp	160	9373	-15626	5123	5497	9373	28.1	453	113	39	415211
MSpp:57	MSpp	57	2300	-22699	-222	-223	2300	20.7	428	100	53	354399
MSppa:83	MSppa	83	2415	-22584	-232	-250	2415	18.2	421	140	48	377510
MSppaa:117	MSppaa	117	2133	-22866	-44	-47	2133	25.4	347	171	40	317698
MSppaaa:156	MSppaaa	156	2103	-22896	-50	-52	2103	23.6	220	195	34	263152
MSppaaaa:202	MSppaaaa	202	2103	-22896	-65	-73	2103	22.4	192	202	28	193782
MSppaaap:202	MSppaaap	202	2122	-22877	-42	-45	2122	24.7	234	198	30	183729
MSppaap:156	MSppaap	156	2122	-22877	-17	-23	2122	25.8	271	196	35	287856
MSppap:117	MSppap	117	2132	-22867	-42	-46	2132	25.8	404	158	41	303852
MSppapa:156	MSppapa	156	2109	-22890	-39	-42	2109	26.9	287	227	34	245745
MSppapaa:210	MSppapaa	210	2083	-22916	-76	-75	2083	24.5	238	235	30	198524
MSppapap:210	MSppapap	210	2069	-22930	-35	-33	2069	28.6	280	236	30	161806
MSppapp:156	MSppapp	156	2091	-22909	-75	-79	2091	29.4	320	261	36	277060
MSppp:83	MSppp	83	2266	-22733	-136	-137	2266	26.5	492	86	46	392527
MSpppa:117	MSpppa	117	2072	-22927	-66	-67	2072	25.4	425	132	39	294344
MSpppaa:163	MSpppaa	163	2101	-22898	-45	-46	2101	28.4	321	201	36	242680
MSpppap:163	MSpppap	163	2145	-22854	-27	-32	2145	25.9	366	201	34	211350
MSpppp:117	MSpppp	117	2082	-22917	-70	-70	2082	27.5	476	170	42	372927
MSppppa:170	MSppppa	170	2110	-22889	-75	-73	2110	25.3	356	256	36	254896
MSppppp:170	MSppppp	170	2139	-22860	-33	-36	2139	27.6	406	270	37	264125
E:26	E	26	2368	-22631	-436	-437	2368	47.7	497	146	65	533095
Ea:40	Ea	40	2292	-22707	-224	-226	2292	39.2	425	117	60	527389
Eal:77	Eal	77	2317	-22682	-200	-201	2317	42.0	360	141	50	438802
Eala:120	Eala	120	2095	-22904	-61	-62	2095	43.2	297	220	44	289664
Ealaa:190	Ealaa	190	2143	-22856	-9	-18	2143	45.2	292	242	32	110537
Ealap:190	Ealap	190	2092	-22907	-118	-127	2092	47.3	358	251	37	144753
Ealp:120	Ealp	120	2101	-22898	-68	-70	2101	44.4	358	191	43	283190
Ealpa:188	Ealpa	188	2064	-22935	-130	-130	2064	42.5	332	216	34	130898
Ealpp:188	Ealpp	188	2145	-22854	-49	-50	2145	44.5	391	214	36	132328
Ear:77	Ear	77	2316	-22683	-190	-195	2316	29.8	418	167	51	412643
Eara:119	Eara	119	2076	-22923	-85	-88	2076	35.4	342	240	46	357985
Earaa:190	Earaa	190	2098	-22901	-72	-71	2098	38.1	308	272	38	214092
Earap:190	Earap	190	2156	-22843	-53	-60	2156	39.6	377	265	38	162091
Earp:119	Earp	119	2095	-22904	-72	-76	2095	35.3	403	196	44	307300
Earpa:191	Earpa	191	2132	-22867	-38	-45	2132	34.2	351	221	36	171592
Earpp:191	Earpp	191	2127	-22872	-49	-51	2127	37.3	419	230	36	142392
Ep:40	Ep	40	2318	-22681	-242	-246	2318	44.0	514	146	63	613046
Epl:80	Epl	80	2277	-22722	-188	-191	2277	45.0	466	158	52	487806
Epla:129	Epla	129	2096	-22903	-92	-95	2096	45.2	431	216	46	321415
Eplaa:200	Eplaa	200	2107	-22892	-104	-108	2107	50.0	402	259	34	132700
Eplap:200	Eplap	200	2119	-22880	-77	-81	2119	48.5	469	223	34	117684
Eplp:129	Eplp	129	2126	-22873	-73	-75	2126	46.3	506	199	45	306279
Eplpa:206	Eplpa	206	2111	-22888	-83	-90	2111	47.5	504	228	35	140037
Eplpp:206	Eplpp	206	2168	-22831	-113	-119	2168	41.8	531	167	33	126930
Epr:80	Epr	80	2272	-22727	-193	-194	2272	33.4	506	207	53	512602
Epra:131	Epra	131	2124	-22875	-58	-60	2124	33.9	454	260	46	327066
Epraa:206	Epraa	206	2139	-22860	-72	-76	2139	38.6	402	298	37	164572
Eprap:206	Eprap	206	2102	-22897	-52	-55	2102	37.5	460	256	36	159187
Eprp:131	Eprp	131	2120	-22879	-66	-70	2120	37.6	531	229	44	313112
Eprpa:209	Eprpa	209	2132	-22867	-79	-82	2132	41.2	491	273	33	127350
Eprpp:209	Eprpp	209	2254	-22745	61	58	2254	38.0	532	218	35	164006
P2:13	P2	13	2271	-21166	-282	-282	2271	40.1	573	192	72	776178
C:29	C	29	2436	-22563	-217	-217	2436	37.2	494	288	63	572360
Ca:44	Ca	44	2353	-22646	-225	-226	2353	48.7	439	263	58	381062
Caa:64	Caa	64	2403	-22596	-356	-356	2403	53.0	396	300	51	339028
Caaa:95	Caaa	95	2312	-22687	-347	-353	2312	54.4	381	292	47	439262
Caaaa:135	Caaaa	135	2158	-22841	-122	-124	2158	54.7	435	313	41	355347
Caaaaa:185	Caaaaa	185	2153	-22846	-145	-148	2153	55.6	438	323	35	185756
Caaaap:185	Caaaap	185	2199	-22800	-257	-258	2199	56.7	494	278	36	181606
Caaap:135	Caaap	135	2166	-22833	-145	-147	2166	54.6	510	261	40	336072
Caaapa:185	Caaapa	185	2205	-22794	-57	-57	2205	54.3	570	214	35	190757
Caaapp:185	Caaapp	185	2184	-22815	-164	-168	2184	56.0	540	257	33	161141
Caap:95	Caap	95	2332	-22667	-376	-381	2332	55.5	460	258	44	378545
Caapa:142	Caapa	142	2215	-22784	-142	-152	2215	51.7	553	160	35	277042
Caapp:142	Caapp	142	2105	-22894	-159	-161	2105	52.5	574	137	39	350500
Caappd:192	Caappd	192	2125	-22874	-87	-88	2125	50.4	588	118	37	277673
Caappv:192	Caappv	192	2342	-22657	-104	-103	2342	39.9	577	91	31	219397
Cap:64	Cap	64	2411	-22588	-237	-237	2411	51.5	462	239	50	347920
Capa:102	Capa	102	2216	-22783	-264	-276	2216	55.3	456	151	45	415822
Capaa:153	Capaa	153	2384	-22615	-275	-166	2384	43.7	443	96	38	348408
Capaaa:206	Capaaa	206	3003	-21996	-237	-118	3003	46.1	412	129	31	165504
Capaap:206	Capaap	206	3536	-21463	-236	-164	3536	36.6	453	122	32	207792
Capap:153	Capap	153	2245	-22754	-100	-104	2245	42.7	493	103	38	358631
Capapa:207	Capapa	207	2641	-22358	-47	-42	2641	43.8	452	112	32	215376
Capapp:207	Capapp	207	3050	-21949	-152	-121	3050	38.7	490	99	30	186447
Capp:102	Capp	102	2285	-22714	-294	-305	2285	56.4	524	154	44	403506
Cappa:149	Cappa	149	2112	-22888	-63	-65	2112	49.7	511	147	38	324937
Cappaa:202	Cappaa	202	2189	-22810	-21	-25	2189	48.5	479	170	32	170416
Cappap:202	Cappap	202	2472	-22527	-41	-50	2472	42.4	496	139	30	184186
Cappp:149	Cappp	149	2174	-22825	-69	-75	2174	45.7	546	115	38	366559
Capppa:204	Capppa	204	2298	-22701	-12	-11	2298	46.5	528	134	33	222860
Capppp:204	Capppp	204	4569	-20430	210	579	4569	37.2	539	112	33	250374
Cp:44	Cp	44	2342	-22657	-259	-259	2342	38.3	532	272	59	467552
Cpa:64	Cpa	64	2382	-22617	-270	-271	2382	43.5	522	299	53	427933
Cpaa:95	Cpaa	95	2325	-22674	-187	-190	2325	49.2	503	290	47	436082
Cpaaa:132	Cpaaa	132	2091	-22908	-119	-120	2091	46.5	490	325	42	402145
Cpaaaa:185	Cpaaaa	185	2151	-22848	-50	-50	2151	48.3	480	335	35	211163
Cpaaap:185	Cpaaap	185	2132	-22867	-63	-63	2132	44.6	535	315	35	222937
Cpaap:132	Cpaap	132	2090	-22909	-118	-120	2090	48.9	565	256	41	365459
Cpaapa:188	Cpaapa	188	2080	-22919	-103	-103	2080	48.2	573	275	35	198927
Cpaapp:188	Cpaapp	188	2127	-22872	-73	-74	2127	45.0	600	218	36	221887
Cpap:95	Cpap	95	2313	-22686	-198	-199	2313	52.3	559	229	45	384804
Cpapa:134	Cpapa	134	2107	-22892	-71	-71	2107	45.4	604	208	40	380975
Cpapaa:190	Cpapaa	190	2133	-22866	-74	-80	2133	41.4	609	140	34	234921
Cpapap:190	Cpapap	190	2149	-22850	-26	-25	2149	38.8	618	188	33	210020
Cpapp:134	Cpapp	134	2129	-22870	-65	-70	2129	46.4	601	147	38	356301
Cpappd:191	Cpappd	191	2133	-22866	-43	-48	2133	34.1	614	140	33	229588
Cpappv:191	Cpappv	191	2239	-22760	-344	-282	2239	35.6	583	105	34	279805
Cpp:64	Cpp	64	2385	-22614	-199	-200	2385	48.2	582	226	51	379218
Cppa:100	Cppa	100	2140	-22859	-140	-140	2140	41.0	610	179	45	508922
Cppaa:151	Cppaa	151	2227	-22772	-210	-183	2227	30.1	511	136	37	314466
Cppaaa:206	Cppaaa	206	2172	-22827	-45	-38	2172	27.2	469	212	32	184797
Cppaap:206	Cppaap	206	2578	-22421	-748	-592	2578	31.7	487	154	31	170773
Cppap:151	Cppap	151	2148	-22851	-181	-156	2148	33.9	537	139	38	342774
Cppapa:208	Cppapa	208	2214	-22785	43	40	2214	27.0	510	212	30	161768
Cppapp:208	Cppapp	208	2304	-22696	-157	-138	2304	29.2	528	158	30	175165
Cppp:100	Cppp	100	2232	-22767	-176	-178	2232	51.9	577	150	45	428189
Cpppa:145	Cpppa	145	2060	-22939	-78	-80	2060	35.4	568	187	38	324714
Cpppaa:200	Cpppaa	200	2129	-22870	-30	-21	2129	29.1	509	250	32	188489
Cpppap:200	Cpppap	200	2084	-22915	-45	-36	2084	29.4	543	214	32	173255
Cpppp:145	Cpppp	145	2100	-22899	-62	-64	2100	41.7	573	150	37	318621
Cppppa:204	Cppppa	204	2171	-22829	70	66	2171	31.0	564	195	32	179433
Cppppp:204	Cppppp	204	2190	-22809	-308	-269	2190	34.0	557	147	31	196824
P3:29	P3	29	2386	-22613	-223	-224	2386	43.7	594	206	60	468382
D:49	D	49	2330	-22669	-272	-272	2330	47.6	594	178	54	282644
Da:81	Da	81	2331	-22668	-381	-381	2331	51.7	515	103	47	173263
Daa:129	Daa	129	2092	-22907	-90	-91	2092	41.2	425	92	39	192289
Daaa:179	Daaa	179	2162	-22837	-73	-73	2162	50.0	339	140	34	198284
Daap:179	Daap	179	2978	-22021	55	101	2978	46.2	386	123	34	174541
Dap:129	Dap	129	2150	-22849	-56	-57	2150	45.3	494	118	41	185609
Dapa:172	Dapa	172	2236	-22763	-46	-41	2236	49.3	400	157	33	149761
Dapp:172	Dapp	172	2184	-22815	-60	-63	2184	46.8	452	167	36	179156
Dp:81	Dp	81	2306	-22693	-203	-203	2306	41.1	586	126	48	222846
Dpa:125	Dpa	125	2098	-22901	-81	-83	2098	37.6	550	137	40	170812
Dpaa:170	Dpaa	170	2156	-22843	-49	-52	2156	26.1	445	230	36	184453
Dpap:170	Dpap	170	2155	-22844	-38	-45	2155	30.8	489	219	37	197169
Dpp:125	Dpp	125	2108	-22891	-59	-61	2108	28.6	495	119	40	160608
Dppa:175	Dppa	175	2184	-22815	16	13	2184	25.6	399	216	33	134223
Dppp:175	Dppp	175	2158	-22841	-158	-153	2158	26.9	431	176	34	158044
P4:49	P4	49	2323	-22676	-179	-181	2323	47.3	540	98	49	212967
Z2:103	Z2	103	1980	-21028	-76	-80	1980	36.4	484	162	38	101734
Z3:103	Z3	103	1703	-18650	-129	-129	1703	37.9	417	133	35	62281
