# Supplementary material for: Quantitative Differences in Nuclear β-catenin and TCF Pattern Embryonic Cells in C. elegans
Source: PLoS Genet. 2015 Oct 21;11(10):e1005585. doi: 10.1371/journal.pgen.1005585 (PMC4619327; doi:10.1371/journal.pgen.1005585)
Supplement: S1 Data — For each cell analyzed, birth time is given in column 3 and the average nuclear reporter intensity over the lifetime of the cell (corrected for background) is given in column 7 (“blot”). For information on each embryo’s strain information and experimental conditions, refer to S2 Table. (ZIP) [file pgen.1005585.s005.zip › CAs/CA20111030_nhr-67_L2.csv]

cellTime	cell	time	none	global	local	blot	cross	z	x	y	size	gweight
ABa:2	ABa	2	2220	-22779	-149	-149	2220	34.8	584	251	78	1093684
ABal:11	ABal	11	2234	-22765	-162	-162	2234	42.0	619	281	68	701979
ABala:24	ABala	24	2262	-22737	-132	-132	2262	37.3	646	223	63	583254
ABalaa:37	ABalaa	37	2148	-22851	-123	-123	2148	33.3	668	220	55	507573
ABalaaa:58	ABalaaa	58	2172	-22827	-97	-97	2172	37.2	670	212	47	484359
ABalaaaa:85	ABalaaaa	85	2149	-22850	-74	-77	2149	32.3	669	219	42	498985
ABalaaaal:121	ABalaaaal	121	2037	-22962	-35	-34	2037	35.1	678	286	37	394951
ABalaaaala:161	ABalaaaala	161	2097	-22902	2	6	2097	29.9	680	298	30	243463
ABalaaaalp:161	ABalaaaalp	161	2079	-22920	-14	-16	2079	26.7	658	328	32	275492
ABalaaaar:121	ABalaaaar	121	2032	-22967	-19	-23	2032	31.7	682	234	37	468570
ABalaaaarl:161	ABalaaaarl	161	2043	-22956	-20	-24	2043	29.1	682	261	31	249393
ABalaaaarr:161	ABalaaaarr	161	2034	-22965	-34	-43	2034	33.3	687	221	31	239590
ABalaaap:85	ABalaaap	85	2143	-22856	-39	-42	2143	40.4	643	191	42	453796
ABalaaapa:117	ABalaaapa	117	2020	-22979	-93	-98	2020	41.4	684	231	35	330855
ABalaaapal:158	ABalaaapal	158	2032	-22967	-69	-84	2032	36.9	685	285	31	265053
ABalaaapar:158	ABalaaapar	158	2100	-22899	2	-7	2100	39.8	697	242	31	173611
ABalaaapp:117	ABalaaapp	117	2056	-22943	-24	-21	2056	41.1	661	183	36	363265
ABalaaappl:158	ABalaaappl	158	2045	-22954	-44	-51	2045	39.2	684	203	30	212095
ABalaaappr:158	ABalaaappr	158	2030	-22969	-40	-53	2030	37.3	659	169	34	317885
ABalaap:58	ABalaap	58	2209	-22790	-55	-57	2209	28.6	628	253	47	448995
ABalaapa:85	ABalaapa	85	2135	-22864	-61	-62	2135	36.6	614	189	41	413215
ABalaapaa:119	ABalaapaa	119	2069	-22930	6	5	2069	31.0	658	179	35	378902
ABalaapaaa:164	ABalaapaaa	164	2051	-22948	-10	-8	2051	30.6	668	184	30	229955
ABalaapaap:164	ABalaapaap	164	2079	-22920	-37	-42	2079	24.2	636	162	31	267289
ABalaapap:119	ABalaapap	119	2082	-22917	-7	-9	2082	31.5	624	147	34	347394
ABalaapapa:164	ABalaapapa	164	2088	-22911	-8	-28	2088	26.1	616	137	30	234925
ABalaapapp:164	ABalaapapp	164	2081	-22918	-5	-5	2081	30.8	592	128	32	247149
ABalaapp:85	ABalaapp	85	2138	-22862	-86	-89	2138	38.7	556	195	42	390315
ABalaappa:116	ABalaappa	116	2061	-22938	-20	-21	2061	40.1	627	145	35	365411
ABalaappaa:159	ABalaappaa	159	2038	-22961	-28	-38	2038	32.1	654	155	31	274095
ABalaappap:159	ABalaappap	159	2061	-22938	-21	-27	2061	35.1	626	140	32	246319
ABalaappp:116	ABalaappp	116	2052	-22947	-9	-7	2052	46.0	598	152	36	302785
ABalaapppa:155	ABalaapppa	155	2056	-22943	-32	-37	2056	43.5	644	153	31	220252
ABalaapppp:155	ABalaapppp	155	2027	-22972	-31	-30	2027	47.4	616	145	32	177427
ABalap:37	ABalap	37	2170	-22829	-108	-109	2170	45.6	603	183	55	446487
ABalapa:58	ABalapa	58	2188	-22811	-92	-92	2188	45.1	618	164	48	445094
ABalapaa:83	ABalapaa	83	2117	-22882	-104	-104	2117	48.4	634	185	42	437052
ABalapaaa:116	ABalapaaa	116	2035	-22964	-68	-75	2035	46.6	666	274	36	350784
ABalapaaaa:163	ABalapaaaa	163	2092	-22907	-2	-11	2092	41.9	684	283	30	251386
ABalapaaap:163	ABalapaaap	163	2038	-22961	-92	-109	2038	48.0	667	283	31	210724
ABalapaap:116	ABalapaap	116	2018	-22981	-31	-35	2018	48.3	643	306	36	324390
ABalapaapa:161	ABalapaapa	161	2047	-22952	-6	-13	2047	44.3	659	317	30	209143
ABalapaapp:161	ABalapaapp	161	1992	-23007	-60	-53	1992	48.7	636	332	32	217199
ABalapap:83	ABalapap	83	2170	-22829	-53	-54	2170	53.0	581	188	41	335810
ABalapapa:114	ABalapapa	114	2010	-22989	-40	-42	2010	50.9	625	272	35	297324
ABalapapaa:161	ABalapapaa	161	2083	-22917	-9	-12	2083	53.4	662	248	29	178691
ABalapapap:161	ABalapapap	161	2072	-22927	8	10	2072	54.1	642	283	33	203848
ABalapapp:114	ABalapapp	114	2046	-22953	-17	-19	2046	50.5	565	290	37	302726
ABalapappa:154	ABalapappa	154	2036	-22963	-3	-3	2036	50.6	600	308	32	191479
ABalapappp:154	ABalapappp	154	2042	-22957	-34	-37	2042	54.0	552	308	30	157475
ABalapp:58	ABalapp	58	2161	-22838	-126	-126	2161	36.4	554	222	48	391976
ABalappa:84	ABalappa	84	2160	-22839	-46	-44	2160	45.5	570	190	42	391391
ABalappaa:118	ABalappaa	118	2062	-22937	1	1	2062	48.6	654	218	34	272711
ABalappaaa:165	ABalappaaa	165	2097	-22902	-39	-59	2097	44.6	689	235	31	236904
ABalappaap:165	ABalappaap	165	2037	-22962	-63	-72	2037	48.7	673	229	35	276190
ABalappap:118	ABalappap	118	2051	-22948	3	3	2051	47.9	622	206	36	287226
ABalappapa:159	ABalappapa	159	2065	-22935	-38	-47	2065	44.9	671	184	31	215135
ABalappapp:159	ABalappapp	159	2028	-22971	-42	-48	2028	50.0	643	175	31	166490
ABalappp:84	ABalappp	84	2181	-22818	-68	-69	2181	43.1	498	212	43	359490
ABalapppa:114	ABalapppa	114	2091	-22908	21	19	2091	50.1	576	192	36	278553
ABalapppaa:154	ABalapppaa	154	2004	-22995	-43	-41	2004	50.1	640	211	30	171578
ABalapppap:154	ABalapppap	154	2012	-22987	-40	-39	2012	52.2	612	194	31	164990
ABalapppp:114	ABalapppp	114	2077	-22922	-8	-10	2077	51.9	525	185	36	271770
ABalappppa:152	ABalappppa	152	2028	-22971	-19	-22	2028	50.9	578	166	32	182743
ABalappppp:152	ABalappppp	152	2016	-22983	-44	-46	2016	52.7	531	167	31	168016
ABalp:24	ABalp	24	2278	-22721	-140	-140	2278	33.6	593	329	63	541189
ABalpa:37	ABalpa	37	2155	-22844	-152	-153	2155	31.3	632	324	56	491503
ABalpaa:57	ABalpaa	57	2218	-22781	-83	-83	2218	40.7	653	301	48	446578
ABalpaaa:83	ABalpaaa	83	2158	-22841	-78	-80	2158	33.8	678	253	42	488205
ABalpaaaa:119	ABalpaaaa	119	2045	-22954	-80	-83	2045	19.4	647	263	38	542768
ABalpaaaaa:166	ABalpaaaaa	166	2103	-22896	-37	-46	2103	16.8	632	282	32	364978
ABalpaaaap:166	ABalpaaaap	166	2114	-22885	-47	-62	2114	14.6	601	277	30	323644
ABalpaaap:119	ABalpaaap	119	2062	-22937	-29	-34	2062	19.7	608	285	36	427998
ABalpaaapa:166	ABalpaaapa	166	2081	-22918	-7	-5	2081	23.4	584	297	30	290598
ABalpaaapp:166	ABalpaaapp	166	2048	-22951	-32	-35	2048	26.2	555	284	31	276407
ABalpaap:83	ABalpaap	83	2202	-22797	-44	-47	2202	40.2	648	289	43	449856
ABalpaapa:116	ABalpaapa	116	2090	-22909	-4	-7	2090	30.8	655	299	41	555110
ABalpaapaa:155	ABalpaapaa	155	2080	-22920	-6	-9	2080	21.9	662	265	33	417933
ABalpaapap:155	ABalpaapap	155	2042	-22957	-46	-48	2042	26.1	618	290	35	408969
ABalpaapp:116	ABalpaapp	116	2057	-22942	-9	-12	2057	28.0	615	330	37	481192
ABalpaappa:159	ABalpaappa	159	2069	-22930	-53	-57	2069	20.9	641	328	33	380231
ABalpaappp:159	ABalpaappp	159	2035	-22964	-47	-57	2035	25.4	607	335	32	323780
ABalpap:57	ABalpap	57	2178	-22821	-135	-135	2178	29.1	591	352	49	471909
ABalpapa:82	ABalpapa	82	2186	-22813	-107	-108	2186	26.3	648	306	44	583816
ABalpapaa:115	ABalpapaa	115	2091	-22908	-34	-37	2091	19.6	617	328	37	480869
ABalpapaaa:159	ABalpapaaa	159	2121	-22878	-43	-47	2121	15.4	592	312	32	335405
ABalpapaap:159	ABalpapaap	159	2193	-22806	21	20	2193	14.9	553	307	30	288334
ABalpapap:115	ABalpapap	115	2085	-22914	-39	-44	2085	18.1	570	322	37	413153
ABalpapapa:158	ABalpapapa	158	2054	-22945	-57	-58	2054	18.3	546	349	31	255590
ABalpapapp:158	ABalpapapp	158	2105	-22894	-99	-90	2105	16.3	508	334	31	283904
ABalpapp:82	ABalpapp	82	2244	-22755	-69	-69	2244	22.2	579	331	46	553265
ABalpappa:113	ABalpappa	113	2057	-22942	-76	-79	2057	17.7	557	283	37	375179
ABalpappaa:150	ABalpappaa	150	2081	-22918	-32	-43	2081	16.0	557	273	30	273437
ABalpappap:150	ABalpappap	150	2050	-22949	-60	-59	2050	17.4	523	284	33	303373
ABalpappp:113	ABalpappp	113	2105	-22894	-72	-78	2105	17.6	512	291	40	417314
ABalpapppa:152	ABalpapppa	152	2075	-22924	4	6	2075	24.3	527	300	34	326835
ABalpapppp:152	ABalpapppp	152	2118	-22881	-93	-69	2118	23.6	486	311	35	328741
ABalpp:37	ABalpp	37	2188	-22811	-142	-142	2188	46.3	555	361	55	423740
ABalppa:58	ABalppa	58	2213	-22786	-77	-77	2213	48.7	593	360	48	435788
ABalppaa:85	ABalppaa	85	2210	-22789	-47	-48	2210	45.7	642	336	42	479457
ABalppaaa:121	ABalppaaa	121	2024	-22975	-51	-52	2024	36.1	642	343	34	383708
ABalppaaaa:167	ABalppaaaa	167	2058	-22941	-35	-35	2058	35.2	678	315	29	260819
ABalppaaap:167	ABalppaaap	167	2086	-22913	-3	-4	2086	35.2	651	348	34	348751
ABalppaap:121	ABalppaap	121	2052	-22947	-20	-24	2052	36.2	617	377	36	404232
ABalppaapa:166	ABalppaapa	166	2129	-22870	25	10	2129	30.4	637	365	30	285628
ABalppaapp:166	ABalppaapp	166	2052	-22947	-36	-42	2052	33.9	615	380	34	349171
ABalppap:85	ABalppap	85	2197	-22802	-37	-41	2197	37.1	608	337	43	487486
ABalppapa:116	ABalppapa	116	2026	-22973	-46	-49	2026	25.9	587	358	37	423094
ABalppapaa:158	ABalppapaa	158	2067	-22932	-12	-18	2067	23.7	616	365	31	275148
ABalppapap:158	ABalppapap	158	2148	-22851	31	26	2148	18.2	579	358	31	278608
ABalppapp:116	ABalppapp	116	2090	-22909	-2	-5	2090	24.2	538	360	39	433040
ABalppappa:154	ABalppappa	154	2088	-22911	-4	-4	2088	22.5	562	384	33	324054
ABalppappp:154	ABalppappp	154	2115	-22884	6	3	2115	24.0	522	385	34	296191
ABalppp:58	ABalppp	58	2206	-22793	-109	-110	2206	38.3	524	375	49	438447
ABalpppa:84	ABalpppa	84	2148	-22851	-84	-88	2148	39.3	579	305	42	404800
ABalpppaa:116	ABalpppaa	116	2032	-22967	-31	-33	2032	44.3	619	341	34	313362
ABalpppaaa:161	ABalpppaaa	161	2037	-22962	-57	-61	2037	40.6	640	358	32	278502
ABalpppaap:161	ABalpppaap	161	2049	-22950	-31	-30	2049	47.7	624	370	30	189027
ABalpppap:116	ABalpppap	116	2084	-22915	-4	-6	2084	43.7	584	365	35	320845
ABalpppapa:156	ABalpppapa	156	2064	-22935	-19	-31	2064	40.1	602	391	32	261085
ABalpppapp:156	ABalpppapp	156	2006	-22993	-93	-93	2006	46.8	579	384	31	210449
ABalpppp:84	ABalpppp	84	2244	-22755	-11	-12	2244	37.8	517	330	44	431017
ABalppppa:114	ABalppppa	114	2072	-22927	14	12	2072	45.0	552	344	36	322906
ABalppppaa:154	ABalppppaa	154	2000	-22999	-38	-39	2000	43.5	603	345	29	193641
ABalppppap:154	ABalppppap	154	2047	-22952	-14	-12	2047	49.5	577	345	30	179542
ABalppppp:114	ABalppppp	114	2049	-22950	-35	-34	2049	47.5	492	359	38	326812
ABalpppppa:150	ABalpppppa	150	2258	-22741	128	116	2258	48.7	547	363	30	183825
ABalpppppp:150	ABalpppppp	150	2246	-22753	103	107	2246	49.4	509	365	32	185472
ABar:11	ABar	11	2222	-22777	-145	-147	2222	34.3	544	169	67	708331
ABara:24	ABara	24	2288	-22711	-184	-184	2288	23.4	526	176	62	514248
ABaraa:37	ABaraa	37	2169	-22830	-157	-157	2169	20.7	579	183	56	472191
ABaraaa:57	ABaraaa	57	2219	-22780	-70	-70	2219	27.9	612	158	48	465043
ABaraaaa:84	ABaraaaa	84	2206	-22793	-23	-21	2206	27.2	638	177	42	517855
ABaraaaaa:121	ABaraaaaa	121	2024	-22975	-32	-35	2024	24.4	663	217	36	496128
ABaraaaaaa:166	ABaraaaaaa	166	2092	-22908	17	26	2092	24.6	674	224	30	282529
ABaraaaaap:166	ABaraaaaap	166	2098	-22901	29	25	2098	25.8	643	198	30	261049
ABaraaaap:121	ABaraaaap	121	2021	-22978	-19	-16	2021	26.8	629	223	33	335910
ABaraaaapa:169	ABaraaaapa	169	1981	-23018	-84	-88	1981	31.3	660	236	30	283524
ABaraaaapp:169	ABaraaaapp	169	2053	-22946	20	17	2053	36.8	630	242	30	223200
ABaraaap:84	ABaraaap	84	2200	-22799	-50	-51	2200	30.2	583	150	43	463706
ABaraaapa:115	ABaraaapa	115	2054	-22945	-76	-78	2054	21.7	619	176	39	501307
ABaraaapaa:152	ABaraaapaa	152	2088	-22911	-41	-43	2088	19.0	646	230	33	365231
ABaraaapap:152	ABaraaapap	152	2041	-22958	-40	-42	2041	22.1	609	225	33	297453
ABaraaapp:115	ABaraaapp	115	2051	-22948	-54	-58	2051	20.8	578	155	37	414363
ABaraaappa:162	ABaraaappa	162	2048	-22951	-69	-74	2048	18.9	618	178	30	272481
ABaraaappp:162	ABaraaappp	162	2048	-22951	-32	-38	2048	19.2	579	194	30	230713
ABaraap:57	ABaraap	57	2286	-22713	-92	-94	2286	17.9	549	191	50	420298
ABaraapa:83	ABaraapa	83	2212	-22787	-118	-120	2212	18.4	599	189	44	501992
ABaraapaa:115	ABaraapaa	115	2037	-22962	-43	-42	2037	23.4	624	252	35	355863
ABaraapaaa:158	ABaraapaaa	158	2019	-22980	-23	-23	2019	31.6	632	262	29	236874
ABaraapaap:158	ABaraapaap	158	2039	-22960	-18	-26	2039	34.8	597	268	31	239254
ABaraapap:115	ABaraapap	115	2079	-22920	-3	-3	2079	25.4	577	262	35	310793
ABaraapapa:154	ABaraapapa	154	2027	-22972	-39	-43	2027	33.0	569	284	32	270844
ABaraapapp:154	ABaraapapp	154	2100	-22899	34	35	2100	33.2	536	261	30	212629
ABaraapp:83	ABaraapp	83	2239	-22760	-131	-134	2239	17.3	533	202	44	414532
ABaraappa:115	ABaraappa	115	2039	-22960	-43	-42	2039	24.2	570	222	35	307579
ABaraappaa:156	ABaraappaa	156	2000	-22999	-48	-53	2000	31.6	626	206	30	256681
ABaraappap:156	ABaraappap	156	2033	-22966	-11	-13	2033	32.0	590	228	31	242481
ABaraappp:115	ABaraappp	115	2064	-22935	-48	-50	2064	23.5	520	215	38	349010
ABaraapppa:156	ABaraapppa	156	2025	-22974	-31	-28	2025	29.8	556	222	32	241944
ABaraapppp:156	ABaraapppp	156	2100	-22899	41	43	2100	33.0	511	208	30	184481
ABarap:37	ABarap	37	2221	-22778	-119	-120	2221	22.7	494	147	55	454101
ABarapa:57	ABarapa	57	2226	-22773	-91	-91	2226	27.9	524	117	48	454390
ABarapaa:83	ABarapaa	83	2209	-22790	-105	-106	2209	21.4	549	134	42	435543
ABarapaaa:115	ABarapaaa	115	2085	-22914	-83	-88	2085	15.4	589	220	37	453608
ABarapaaaa:161	ABarapaaaa	161	2103	-22896	-7	-15	2103	16.2	587	239	30	267888
ABarapaaap:161	ABarapaaap	161	2105	-22894	-41	-51	2105	14.9	556	224	29	246886
ABarapaap:115	ABarapaap	115	2069	-22930	-56	-60	2069	17.7	555	189	37	369107
ABarapaapa:154	ABarapaapa	154	2039	-22960	-21	-21	2039	22.5	575	230	30	277753
ABarapaapp:154	ABarapaapp	154	2080	-22919	0	-6	2080	23.1	536	224	34	297609
ABarapap:83	ABarapap	83	2248	-22751	-74	-77	2248	20.7	481	137	44	443177
ABarapapa:112	ABarapapa	112	2139	-22860	-32	-38	2139	16.4	515	170	37	352030
ABarapapaa:152	ABarapapaa	152	2081	-22918	-63	-72	2081	14.8	525	236	30	226977
ABarapapap:152	ABarapapap	152	2115	-22884	-72	-68	2115	15.2	488	244	33	241765
ABarapapp:112	ABarapapp	112	2118	-22881	-53	-56	2118	18.1	476	189	38	311049
ABarapappa:148	ABarapappa	148	2062	-22937	-32	-41	2062	22.0	502	248	30	231995
ABarapappp:148	ABarapappp	148	2113	-22886	-126	-78	2113	20.3	459	255	35	211139
ABarapp:57	ABarapp	57	2258	-22741	-130	-130	2258	19.6	447	153	48	390915
ABarappa:84	ABarappa	84	2230	-22769	-53	-58	2230	26.0	459	107	41	431067
ABarappaa:116	ABarappaa	116	2049	-22950	-62	-64	2049	21.4	527	150	35	315720
ABarappaaa:161	ABarappaaa	161	2101	-22899	-57	-61	2101	15.9	530	192	29	195997
ABarappaap:161	ABarappaap	161	2109	-22890	-93	-79	2109	17.4	492	197	28	164904
ABarappap:116	ABarappap	116	2079	-22920	-49	-55	2079	20.4	485	144	37	335254
ABarappapa:157	ABarappapa	157	2248	-22751	-56	-93	2248	14.6	497	153	34	271610
ABarappapp:157	ABarappapp	157	2176	-22823	-220	-176	2176	15.7	460	169	31	212198
ABarappp:84	ABarappp	84	2207	-22792	-55	-57	2207	27.6	420	143	41	384792
ABarapppa:114	ABarapppa	114	2022	-22977	-54	-56	2022	27.4	516	129	37	378423
ABarapppaa:155	ABarapppaa	155	2044	-22955	-19	-23	2044	22.1	586	153	30	224833
ABarapppap:155	ABarapppap	155	2041	-22958	-58	-67	2041	19.0	548	164	31	227390
ABarapppp:114	ABarapppp	114	2091	-22908	0	0	2091	26.6	471	127	37	328941
ABarappppa:152	ABarappppa	152	2057	-22942	-60	-71	2057	17.7	536	137	33	269824
ABarappppp:152	ABarappppp	152	2050	-22949	-15	-15	2050	21.7	499	146	34	265820
ABarp:24	ABarp	24	2269	-22730	-100	-100	2269	47.4	467	152	63	481555
ABarpa:37	ABarpa	37	2179	-22820	-82	-81	2179	47.6	517	137	56	438488
ABarpaa:58	ABarpaa	58	2203	-22796	-63	-63	2203	50.8	542	133	48	387994
ABarpaaa:82	ABarpaaa	82	2145	-22854	-123	-126	2145	49.7	572	149	41	387912
ABarpaaaa:120	ABarpaaaa	120	2019	-22980	-59	-63	2019	57.9	623	241	34	209058
ABarpaaaaa:162	ABarpaaaaa	162	2038	-22961	-8	-1	2038	56.6	633	231	28	122605
ABarpaaaap:162	ABarpaaaap	162	2084	-22915	-28	-32	2084	59.4	610	260	29	113335
ABarpaaap:120	ABarpaaap	120	2027	-22972	-20	-21	2027	56.3	575	237	33	192207
ABarpaaapa:167	ABarpaaapa	167	2080	-22919	15	15	2080	57.2	592	231	29	120988
ABarpaaapp:167	ABarpaaapp	167	2111	-22888	-44	-46	2111	60.1	557	229	26	91607
ABarpaap:82	ABarpaap	82	2183	-22816	-52	-53	2183	53.8	512	168	45	389444
ABarpaapa:112	ABarpaapa	112	2062	-22937	-69	-70	2062	57.1	526	235	37	244661
ABarpaapaa:152	ABarpaapaa	152	2068	-22931	-27	-30	2068	57.0	524	228	29	125349
ABarpaapap:152	ABarpaapap	152	2107	-22892	-67	-73	2107	58.9	481	229	34	141340
ABarpaapp:112	ABarpaapp	112	2116	-22883	-54	-54	2116	57.4	448	234	40	288731
ABarpaappa:150	ABarpaappa	150	2077	-22922	-100	-102	2077	59.1	440	226	33	142071
ABarpaappp:150	ABarpaappp	150	2078	-22921	-67	-68	2078	58.9	391	261	32	142374
ABarpap:58	ABarpap	58	2202	-22797	-46	-46	2202	37.8	485	166	48	402129
ABarpapa:83	ABarpapa	83	2155	-22844	-47	-51	2155	43.1	518	137	42	407866
ABarpapaa:113	ABarpapaa	113	2046	-22953	-78	-81	2046	58.0	598	189	36	245908
ABarpapaaa:156	ABarpapaaa	156	2082	-22917	-50	-58	2082	59.5	619	202	30	139265
ABarpapaap:156	ABarpapaap	156	2064	-22935	-4	-10	2064	57.7	584	183	32	150283
ABarpapap:113	ABarpapap	113	2082	-22917	-73	-79	2082	58.9	548	171	36	236256
ABarpapapa:154	ABarpapapa	154	2098	-22901	-20	-33	2098	59.2	553	192	30	116981
ABarpapapp:154	ABarpapapp	154	2040	-22959	-85	-87	2040	58.2	511	196	30	120562
ABarpapp:83	ABarpapp	83	2139	-22860	-90	-90	2139	45.2	455	164	43	377823
ABarpappa:114	ABarpappa	114	2083	-22916	-54	-59	2083	58.7	514	148	34	207436
ABarpappaa:160	ABarpappaa	160	2076	-22923	-85	-98	2076	59.8	540	156	29	131143
ABarpappap:160	ABarpappap	160	2021	-22978	-98	-108	2021	59.2	504	149	31	120959
ABarpappp:114	ABarpappp	114	2044	-22955	-48	-51	2044	56.7	467	157	37	241604
ABarpapppa:152	ABarpapppa	152	2078	-22921	-49	-56	2078	58.8	476	154	31	123577
ABarpapppp:152	ABarpapppp	152	2078	-22921	-7	-16	2078	57.0	439	144	33	141647
ABarpp:37	ABarpp	37	2206	-22793	-70	-70	2206	51.7	410	162	57	415433
ABarppa:59	ABarppa	59	2189	-22810	-95	-95	2189	54.4	463	164	49	364572
ABarppaa:84	ABarppaa	84	2197	-22802	-88	-89	2197	56.0	463	220	43	347526
ABarppaaa:121	ABarppaaa	121	2031	-22968	-97	-101	2031	58.1	437	294	36	223044
ABarppaaaa:166	ABarppaaaa	166	2123	-22876	-123	-141	2123	60.4	434	297	30	127169
ABarppaaap:166	ABarppaaap	166	2100	-22899	-53	-61	2100	58.0	392	332	32	136857
ABarppaap:121	ABarppaap	121	2077	-22922	-35	-39	2077	57.9	383	296	36	235087
ABarppaapa:165	ABarppaapa	165	2093	-22906	-107	-107	2093	59.3	362	285	30	119179
ABarppaapp:165	ABarppaapp	165	2065	-22934	-24	-26	2065	54.8	348	336	29	132315
ABarppap:84	ABarppap	84	2175	-22824	-80	-81	2175	53.0	404	250	43	360397
ABarppapa:119	ABarppapa	119	2050	-22949	-50	-54	2050	55.6	359	319	37	250979
ABarppapaa:165	ABarppapaa	165	2056	-22943	-38	-40	2056	55.8	375	367	30	131116
ABarppapap:165	ABarppapap	165	2151	-22848	49	46	2151	52.0	325	366	30	146668
ABarppapp:119	ABarppapp	119	2073	-22927	-15	-16	2073	48.5	295	328	37	307847
ABarppappa:166	ABarppappa	166	2108	-22891	-15	-16	2108	50.8	291	336	30	143522
ABarppappp:166	ABarppappp	166	2051	-22948	-38	-33	2051	41.0	245	348	30	183864
ABarppp:59	ABarppp	59	2214	-22785	-58	-59	2214	46.7	384	158	48	382171
ABarpppa:84	ABarpppa	84	2193	-22806	-33	-33	2193	53.6	399	172	42	345002
ABarpppaa:117	ABarpppaa	117	2057	-22942	-58	-63	2057	58.3	428	174	35	199764
ABarpppaaa:161	ABarpppaaa	161	2086	-22913	-102	-114	2086	60.3	429	182	29	110194
ABarpppaap:161	ABarpppaap	161	2086	-22913	9	3	2086	56.8	393	145	31	122209
ABarpppap:117	ABarpppap	117	2069	-22930	-36	-41	2069	57.6	385	187	36	215367
ABarpppapa:159	ABarpppapa	159	2084	-22915	-90	-93	2084	59.5	397	203	32	127703
ABarpppapp:159	ABarpppapp	159	2092	-22907	20	19	2092	56.3	344	173	30	125868
ABarpppp:84	ABarpppp	84	2241	-22758	-22	-26	2241	50.2	337	214	43	366906
ABarppppa:120	ABarppppa	120	2083	-22916	-2	-6	2083	55.2	342	174	37	260907
ABarppppaa:168	ABarppppaa	168	2129	-22870	32	31	2129	52.9	359	126	30	148268
ABarppppap:168	ABarppppap	168	2060	-22939	-34	-30	2060	49.9	307	150	30	161892
ABarppppp:120	ABarppppp	120	2070	-22929	-18	-20	2070	51.2	285	194	38	300696
ABarpppppa:171	ABarpppppa	171	2077	-22922	-17	-17	2077	51.4	280	171	28	137172
ABarpppppp:171	ABarpppppp	171	2088	-22911	-19	-21	2088	44.8	231	193	30	175218
ABp:2	ABp	2	2240	-22759	-191	-191	2240	35.0	418	174	74	1038532
ABpl:11	ABpl	11	2304	-22695	-87	-89	2304	49.8	426	247	67	563172
ABpla:24	ABpla	24	2257	-22742	-151	-151	2257	53.5	537	276	60	393055
ABplaa:38	ABplaa	38	2157	-22842	-137	-137	2157	54.0	582	261	55	353044
ABplaaa:58	ABplaaa	58	2183	-22816	-108	-108	2183	55.7	608	222	49	350214
ABplaaaa:82	ABplaaaa	82	2116	-22884	-106	-106	2116	52.5	640	242	42	392723
ABplaaaaa:114	ABplaaaaa	114	2051	-22948	-43	-45	2051	55.7	618	306	35	277543
ABplaaaaaa:158	ABplaaaaaa	158	2154	-22845	37	30	2154	58.7	626	298	30	151402
ABplaaaaap:158	ABplaaaaap	158	2034	-22965	-58	-55	2034	58.6	585	294	29	131374
ABplaaaap:114	ABplaaaap	114	2024	-22975	-80	-84	2024	57.9	578	284	35	242698
ABplaaaapa:157	ABplaaaapa	157	2119	-22880	5	-6	2119	59.3	565	265	29	136862
ABplaaaapp:157	ABplaaaapp	157	2031	-22968	-83	-87	2031	58.8	526	264	30	133573
ABplaaap:82	ABplaaap	82	2158	-22841	-54	-60	2158	54.3	565	240	42	353416
ABplaaapa:114	ABplaaapa	114	2075	-22924	-50	-56	2075	58.1	540	295	35	242601
ABplaaapaa:158	ABplaaapaa	158	2136	-22863	-54	-74	2136	60.7	549	302	29	148413
ABplaaapap:158	ABplaaapap	158	2056	-22943	-69	-79	2056	58.4	517	308	30	131986
ABplaaapp:114	ABplaaapp	114	2054	-22945	-67	-69	2054	57.2	492	306	38	286944
ABplaaappa:156	ABplaaappa	156	2014	-22985	-56	-58	2014	57.1	491	324	30	148056
ABplaaappp:156	ABplaaappp	156	2067	-22932	-63	-71	2067	58.0	455	308	32	154050
ABplaap:58	ABplaap	58	2182	-22817	-71	-71	2182	52.0	565	294	50	385266
ABplaapa:82	ABplaapa	82	2136	-22863	-141	-143	2136	55.5	610	301	43	391670
ABplaapaa:115	ABplaapaa	115	2033	-22966	-55	-57	2033	54.4	583	354	38	339324
ABplaapaaa:156	ABplaapaaa	156	2005	-22994	-52	-53	2005	55.4	617	341	31	190663
ABplaapaap:156	ABplaapaap	156	2069	-22930	-7	-12	2069	57.6	578	338	31	164904
ABplaapap:115	ABplaapap	115	2070	-22929	-60	-66	2070	57.4	536	366	38	310497
ABplaapapa:157	ABplaapapa	157	2047	-22952	-73	-78	2047	56.7	568	377	31	175653
ABplaapapp:157	ABplaapapp	157	2066	-22933	-50	-50	2066	57.4	534	355	32	174798
ABplaapp:82	ABplaapp	82	2192	-22807	-39	-41	2192	50.4	538	317	46	450521
ABplaappa:112	ABplaappa	112	2056	-22943	-36	-37	2056	52.0	498	392	37	342685
ABplaappaa:159	ABplaappaa	159	2110	-22889	14	13	2110	52.1	533	401	29	179055
ABplaappap:159	ABplaappap	159	2022	-22977	-102	-94	2022	51.2	486	398	34	204743
ABplaappp:112	ABplaappp	112	2075	-22924	-32	-34	2075	47.8	442	397	40	392277
ABplaapppa:152	ABplaapppa	152	2067	-22932	-17	-22	2067	51.9	449	398	33	215191
ABplaapppp:152	ABplaapppp	152	2072	-22927	-44	-46	2072	44.3	416	407	35	274178
ABplap:38	ABplap	38	2205	-22794	-111	-111	2205	54.3	472	273	56	368578
ABplapa:58	ABplapa	58	2217	-22782	-59	-59	2217	55.2	515	224	48	343930
ABplapaa:83	ABplapaa	83	2190	-22809	-162	-168	2190	58.4	527	286	42	332992
ABplapaaa:118	ABplapaaa	118	2047	-22952	-73	-76	2047	57.9	468	360	37	269273
ABplapaaaa:158	ABplapaaaa	158	2030	-22969	-57	-57	2030	56.0	476	357	29	143468
ABplapaaap:158	ABplapaaap	158	2061	-22938	-7	-19	2061	55.9	433	355	31	150075
ABplapaap:118	ABplapaap	118	2053	-22946	-29	-29	2053	55.7	413	358	36	271533
ABplapaapa:162	ABplapaapa	162	1981	-23018	-76	-75	1981	55.1	413	376	29	146147
ABplapaapp:162	ABplapaapp	162	2128	-22871	4	3	2128	50.7	375	396	31	171760
ABplapap:83	ABplapap	83	2233	-22766	-43	-44	2233	56.2	457	281	44	366851
ABplapapa:115	ABplapapa	115	2105	-22894	-14	-16	2105	54.5	364	360	39	317782
ABplapapaa:155	ABplapapaa	155	2070	-22929	-26	-30	2070	49.0	292	371	33	218373
ABplapapap:155	ABplapapap	155	2095	-22904	-34	-35	2095	41.3	264	376	31	228296
ABplapapp:115	ABplapapp	115	2057	-22942	-36	-36	2057	47.3	301	372	38	375523
ABplapappa:153	ABplapappa	153	2090	-22909	8	5	2090	34.8	244	375	33	305018
ABplapappp:153	ABplapappp	153	2089	-22910	12	11	2089	28.8	236	364	33	312788
ABplapp:58	ABplapp	58	2194	-22805	-66	-66	2194	52.1	466	305	49	366032
ABplappa:83	ABplappa	83	2145	-22854	-84	-85	2145	51.1	464	346	44	452855
ABplappaa:117	ABplappaa	117	2055	-22944	-32	-34	2055	45.6	386	404	37	379210
ABplappaaa:160	ABplappaaa	160	2019	-22980	-95	-99	2019	42.5	382	420	31	213105
ABplappaap:160	ABplappaap	160	2114	-22885	-1	0	2114	38.3	342	414	34	268230
ABplappap:117	ABplappap	117	2061	-22938	-39	-41	2061	45.3	335	399	38	395000
ABplappapa:159	ABplappapa	159	2098	-22901	-7	-8	2098	47.3	333	395	32	209719
ABplappapp:159	ABplappapp	159	2078	-22921	-40	-39	2078	38.7	296	401	32	246511
ABplappp:83	ABplappp	83	2181	-22818	-17	-17	2181	48.2	397	361	42	390036
ABplapppa:117	ABplapppa	117	2051	-22948	-44	-45	2051	36.9	313	395	36	393143
ABplapppaa:164	ABplapppaa	164	2155	-22844	22	15	2155	32.3	332	401	32	271105
ABplapppap:164	ABplapppap	164	2086	-22913	-35	-30	2086	27.6	293	396	32	252487
ABplapppp:117	ABplapppp	117	2068	-22931	-39	-38	2068	31.3	269	392	36	423267
ABplappppa:162	ABplappppa	162	2059	-22940	-27	-25	2059	22.6	257	388	31	259529
ABplappppp:162	ABplappppp	162	2105	-22894	-212	-184	2105	16.2	264	350	32	266679
ABplp:24	ABplp	24	2291	-22708	-96	-96	2291	47.0	427	371	60	413659
ABplpa:38	ABplpa	38	2217	-22782	-72	-72	2217	44.2	459	394	56	447395
ABplpaa:58	ABplpaa	58	2232	-22767	-103	-102	2232	53.5	505	380	48	349722
ABplpaaa:85	ABplpaaa	85	2150	-22849	-80	-78	2150	42.2	592	377	42	452531
ABplpaaaa:116	ABplpaaaa	116	2076	-22923	-12	-14	2076	33.1	575	384	37	409003
ABplpaaaaa:156	ABplpaaaaa	156	2062	-22937	-2	-2	2062	31.2	586	368	32	310878
ABplpaaaap:156	ABplpaaaap	156	2073	-22926	1	-3	2073	30.4	553	385	33	314253
ABplpaaap:116	ABplpaaap	116	2037	-22962	-55	-60	2037	32.7	529	402	37	431908
ABplpaaapa:158	ABplpaaapa	158	2029	-22970	-89	-97	2029	34.7	553	413	30	233135
ABplpaaapp:158	ABplpaaapp	158	2050	-22949	-35	-40	2050	33.9	517	411	33	277113
ABplpaap:85	ABplpaap	85	2189	-22810	-51	-56	2189	47.5	540	384	41	383503
ABplpaapa:118	ABplpaapa	118	2066	-22933	-28	-31	2066	41.6	542	401	38	408749
ABplpaapaa:160	ABplpaapaa	160	2006	-22993	-57	-61	2006	38.1	572	388	31	275639
ABplpaapap:160	ABplpaapap	160	2056	-22943	-28	-32	2056	41.0	537	396	31	231802
ABplpaapp:118	ABplpaapp	118	2043	-22956	-37	-38	2043	40.0	490	408	39	449978
ABplpaappa:157	ABplpaappa	157	2039	-22960	-45	-54	2039	40.3	506	410	33	265509
ABplpaappp:157	ABplpaappp	157	2049	-22950	-33	-40	2049	40.5	474	407	33	261070
ABplpap:58	ABplpap	58	2187	-22812	-86	-86	2187	39.2	434	405	49	421793
ABplpapa:83	ABplpapa	83	2150	-22849	-98	-97	2150	32.9	542	388	44	471841
ABplpapaa:115	ABplpapaa	115	2078	-22921	-79	-85	2078	17.9	520	368	38	418357
ABplpapaaa:162	ABplpapaaa	162	2077	-22923	-19	-13	2077	20.0	507	367	31	262234
ABplpapaap:162	ABplpapaap	162	2167	-22832	-2	-3	2167	23.7	471	358	30	223976
ABplpapap:115	ABplpapap	115	2118	-22881	-1	-2	2118	21.5	484	385	38	392533
ABplpapapa:157	ABplpapapa	157	2116	-22883	-36	-38	2116	19.2	461	383	33	257214
ABplpapapp:157	ABplpapapp	157	2157	-22842	-436	-301	2157	17.7	427	375	31	212301
ABplpapp:83	ABplpapp	83	2187	-22812	-88	-91	2187	34.6	467	405	46	508513
ABplpappa:112	ABplpappa	112	2498	-22501	209	202	2498	17.2	463	361	41	430501
ABplpappaa:151	ABplpappaa	151	4389	-20610	1529	1675	4389	15.6	462	324	41	420914
ABplpappap:151	ABplpappap	151	7629	-17370	4047	4176	7629	19.6	430	338	29	227142
ABplpappp:112	ABplpappp	112	2628	-22371	288	310	2628	18.9	408	377	39	395461
ABplpapppa:156	ABplpapppa	156	5748	-19251	2426	2547	5748	15.4	401	340	33	239792
ABplpapppp:156	ABplpapppp	156	5755	-19244	2363	2568	5755	15.8	355	328	34	271377
ABplpp:38	ABplpp	38	2199	-22800	-91	-90	2199	50.1	372	370	55	393757
ABplppa:60	ABplppa	60	2181	-22818	-187	-187	2181	56.8	421	367	46	288024
ABplppaa:87	ABplppaa	87	2195	-22804	-50	-54	2195	44.2	490	391	41	378709
ABplppaaa:121	ABplppaaa	121	2035	-22964	-41	-43	2035	31.7	473	405	35	330204
ABplppaaaa:166	ABplppaaaa	166	2075	-22924	-18	-21	2075	27.6	498	381	31	204973
ABplppaaap:166	ABplppaaap	166	2042	-22958	-30	-43	2042	31.6	474	410	29	194186
ABplppaap:121	ABplppaap	121	2081	-22918	-36	-36	2081	28.3	431	408	36	354453
ABplppaapa:164	ABplppaapa	164	2086	-22913	22	36	2086	24.1	451	397	30	182194
ABplppaapp:164	ABplppaapp	164	2080	-22920	-78	-65	2080	24.0	415	408	30	181897
ABplppap:87	ABplppap	87	2170	-22829	-74	-81	2170	45.4	436	387	41	363653
ABplppapa:117	ABplppapa	117	2069	-22930	-32	-32	2069	35.9	410	404	37	366148
ABplppapaa:160	ABplppapaa	160	2039	-22960	-50	-58	2039	30.9	447	417	33	233113
ABplppapap:160	ABplppapap	160	2128	-22871	-17	-26	2128	31.4	412	425	32	228580
ABplppapp:117	ABplppapp	117	2102	-22897	-26	-18	2102	33.5	356	400	36	364464
ABplppappa:163	ABplppappa	163	2149	-22850	-31	-29	2149	31.5	384	418	30	219775
ABplppappp:163	ABplppappp	163	2201	-22798	-12	-10	2201	27.4	344	415	32	280125
ABplppp:60	ABplppp	60	2187	-22812	-78	-79	2187	44.0	364	399	47	395006
ABplpppa:85	ABplpppa	85	2174	-22825	-71	-73	2174	40.4	404	412	42	421934
ABplpppaa:117	ABplpppaa	117	2301	-22698	97	123	2301	29.1	375	423	37	372624
ABplpppaaa:158	ABplpppaaa	158	2530	-22469	158	179	2530	23.7	382	414	31	221984
ABplpppaap:158	ABplpppaap	158	2468	-22531	199	201	2468	20.9	338	406	32	243518
ABplpppap:117	ABplpppap	117	2293	-22706	131	130	2293	26.7	317	406	36	386425
ABplpppapa:161	ABplpppapa	161	2507	-22492	224	235	2507	17.9	302	375	33	237604
ABplpppapp:161	ABplpppapp	161	2730	-22269	-155	38	2730	14.2	298	341	30	239345
ABplpppp:85	ABplpppp	85	2200	-22799	-74	-77	2200	33.1	349	412	44	513233
ABplppppa:115	ABplppppa	115	2826	-22173	563	572	2826	22.4	379	398	39	422167
ABplppppaa:157	ABplppppaa	157	5563	-19436	2467	2490	5563	18.8	395	384	31	192967
ABplppppap:157	ABplppppap	157	5483	-19516	2055	2271	5483	16.2	361	365	33	214730
ABplppppp:115	ABplppppp	115	2885	-22114	512	516	2885	15.2	342	357	41	401913
ABplpppppa:157	ABplpppppa	157	6075	-18924	2542	2668	6075	18.5	335	299	31	168372
ABplpppppp:157	ABplpppppp	157	7338	-17661	3779	3829	7338	16.7	300	313	31	211104
ABpr:11	ABpr	11	2266	-22733	-228	-229	2266	25.9	359	160	66	633391
ABpra:24	ABpra	24	2305	-22694	-159	-158	2305	28.4	365	123	60	513543
ABpraa:38	ABpraa	38	2213	-22786	-173	-173	2213	31.0	410	106	56	510602
ABpraaa:59	ABpraaa	59	2262	-22737	-48	-49	2262	42.2	444	98	48	438712
ABpraaaa:86	ABpraaaa	86	2147	-22852	-104	-107	2147	38.3	505	99	41	467005
ABpraaaaa:120	ABpraaaaa	120	2036	-22963	-55	-57	2036	36.3	590	119	33	323999
ABpraaaaaa:166	ABpraaaaaa	166	2038	-22962	-58	-67	2038	37.4	601	121	30	240188
ABpraaaaap:166	ABpraaaaap	166	2028	-22971	-86	-89	2028	42.0	577	109	30	221763
ABpraaaap:120	ABpraaaap	120	2034	-22965	-41	-45	2034	39.5	553	107	34	318898
ABpraaaapa:160	ABpraaaapa	160	2049	-22950	-33	-44	2049	35.9	564	106	30	212339
ABpraaaapp:160	ABpraaaapp	160	2104	-22895	-14	5	2104	40.5	534	97	30	211887
ABpraaap:86	ABpraaap	86	2154	-22845	-76	-79	2154	47.7	443	112	43	431921
ABpraaapa:117	ABpraaapa	117	2053	-22946	-22	-24	2053	47.3	553	125	36	337171
ABpraaapaa:159	ABpraaapaa	159	2031	-22968	-21	-24	2031	42.5	585	152	29	189655
ABpraaapap:159	ABpraaapap	159	2069	-22930	21	19	2069	46.0	558	134	30	197162
ABpraaapp:117	ABpraaapp	117	2069	-22930	-8	-9	2069	49.0	495	116	37	336673
ABpraaappa:151	ABpraaappa	151	2346	-22653	228	236	2346	43.2	526	125	31	233300
ABpraaappp:151	ABpraaappp	151	2270	-22729	120	149	2270	44.1	493	117	34	242017
ABpraap:59	ABpraap	59	2251	-22748	-144	-146	2251	30.1	371	119	49	500207
ABpraapa:85	ABpraapa	85	2232	-22767	-74	-77	2232	42.3	403	100	42	437590
ABpraapaa:118	ABpraapaa	118	2019	-22980	-65	-67	2019	53.0	478	114	37	322395
ABpraapaaa:159	ABpraapaaa	159	2018	-22981	-69	-75	2018	51.6	573	124	31	197042
ABpraapaap:159	ABpraapaap	159	2105	-22894	15	16	2105	53.0	536	125	30	166352
ABpraapap:118	ABpraapap	118	2049	-22950	-43	-46	2049	49.2	424	119	36	315682
ABpraapapa:160	ABpraapapa	160	2062	-22937	-36	-39	2062	53.4	506	106	30	177336
ABpraapapp:160	ABpraapapp	160	2133	-22866	24	46	2133	52.6	476	125	31	176936
ABpraapp:85	ABpraapp	85	2219	-22780	-82	-82	2219	43.2	350	133	44	469021
ABpraappa:115	ABpraappa	115	2065	-22934	-46	-51	2065	44.7	404	96	36	347601
ABpraappaa:162	ABpraappaa	162	2138	-22861	-10	2	2138	48.4	475	92	30	202203
ABpraappap:162	ABpraappap	162	2145	-22854	24	24	2145	45.8	439	95	31	209471
ABpraappp:115	ABpraappp	115	2109	-22890	0	-1	2109	41.8	355	119	39	387329
ABpraapppa:157	ABpraapppa	157	2047	-22952	-55	-57	2047	39.8	409	92	33	263948
ABpraapppp:157	ABpraapppp	157	2130	-22869	25	23	2130	34.4	363	97	34	253345
ABprap:38	ABprap	38	2202	-22797	-106	-106	2202	39.5	315	137	56	494594
ABprapa:58	ABprapa	58	2216	-22783	-77	-79	2216	45.3	323	127	47	437151
ABprapaa:83	ABprapaa	83	2210	-22789	-113	-114	2210	48.8	329	125	43	464682
ABprapaaa:115	ABprapaaa	115	2073	-22926	-61	-64	2073	56.1	401	131	37	289574
ABprapaaaa:157	ABprapaaaa	157	1996	-23003	-49	-53	1996	53.5	420	121	30	158144
ABprapaaap:157	ABprapaaap	157	2021	-22978	-39	-44	2021	50.8	384	119	32	187485
ABprapaap:115	ABprapaap	115	2073	-22926	-15	-14	2073	50.9	346	132	36	304088
ABprapaapa:160	ABprapaapa	160	2038	-22961	-67	-79	2038	45.8	370	102	30	190370
ABprapaapp:160	ABprapaapp	160	2076	-22923	-28	-31	2076	42.2	336	109	33	214138
ABprapap:83	ABprapap	83	2197	-22802	-63	-65	2197	52.2	300	167	43	394047
ABprapapa:112	ABprapapa	112	2089	-22910	-24	-25	2089	48.4	291	148	39	354342
ABprapapaa:152	ABprapapaa	152	2086	-22914	3	4	2086	45.3	277	144	33	207203
ABprapapap:152	ABprapapap	152	2137	-22862	46	42	2137	41.0	242	155	31	215570
ABprapapp:112	ABprapapp	112	2075	-22924	-33	-33	2075	43.3	239	188	37	369013
ABprapappa:150	ABprapappa	150	2056	-22943	-36	-36	2056	38.4	219	182	31	217435
ABprapappp:150	ABprapappp	150	2076	-22923	-36	-38	2076	29.8	210	196	33	303295
ABprapp:58	ABprapp	58	2178	-22821	-107	-107	2178	40.2	255	181	49	490446
ABprappa:83	ABprappa	83	2181	-22818	-76	-77	2181	42.0	262	152	44	581330
ABprappaa:119	ABprappaa	119	2109	-22890	12	12	2109	38.3	303	114	37	436557
ABprappaaa:162	ABprappaaa	162	2077	-22922	-18	-19	2077	34.5	326	109	31	233602
ABprappaap:162	ABprappaap	162	2070	-22929	-47	-52	2070	29.4	295	129	32	252901
ABprappap:119	ABprappap	119	2058	-22941	-30	-35	2058	36.8	256	143	37	448880
ABprappapa:165	ABprappapa	165	2105	-22894	11	16	2105	40.2	294	127	30	188980
ABprappapp:165	ABprappapp	165	2074	-22925	-40	-46	2074	33.3	257	146	32	247095
ABprappp:83	ABprappp	83	2209	-22790	-33	-34	2209	40.2	227	223	41	489079
ABprapppa:121	ABprapppa	121	2054	-22945	-20	-21	2054	29.7	244	167	36	427210
ABprapppaa:167	ABprapppaa	167	2086	-22913	-63	-82	2086	25.9	276	153	31	251780
ABprapppap:167	ABprapppap	167	2135	-22864	-7	-4	2135	23.6	246	179	30	239228
ABprapppp:121	ABprapppp	121	2080	-22919	-26	-20	2080	23.0	228	204	37	463576
ABprappppa:168	ABprappppa	168	2104	-22895	-42	-39	2104	21.9	218	206	32	305601
ABprappppp:168	ABprappppp	168	2193	-22806	-79	-52	2193	16.6	237	238	30	240363
ABprp:24	ABprp	24	2322	-22677	-139	-139	2322	21.3	300	234	61	465279
ABprpa:38	ABprpa	38	2211	-22788	-211	-213	2211	18.2	333	181	55	446194
ABprpaa:59	ABprpaa	59	2236	-22763	-108	-110	2236	27.0	296	128	47	476689
ABprpaaa:85	ABprpaaa	85	2203	-22796	-93	-93	2203	31.0	394	99	41	419879
ABprpaaaa:119	ABprpaaaa	119	2045	-22954	-27	-31	2045	33.5	519	112	36	342672
ABprpaaaaa:158	ABprpaaaaa	158	2056	-22943	-6	-6	2056	25.3	556	130	31	240244
ABprpaaaap:158	ABprpaaaap	158	2041	-22958	-22	-24	2041	26.0	518	128	30	218315
ABprpaaap:119	ABprpaaap	119	2073	-22926	-34	-40	2073	33.1	469	95	36	343695
ABprpaaapa:160	ABprpaaapa	160	2122	-22877	16	13	2122	26.6	503	104	30	208043
ABprpaaapp:160	ABprpaaapp	160	2094	-22906	-7	-15	2094	30.6	475	98	31	219491
ABprpaap:85	ABprpaap	85	2219	-22780	-37	-38	2219	32.5	338	137	42	419592
ABprpaapa:117	ABprpaapa	117	2045	-22954	-61	-68	2045	38.0	467	101	37	352896
ABprpaapaa:160	ABprpaapaa	160	2055	-22944	-18	-8	2055	31.2	537	109	31	238242
ABprpaapap:160	ABprpaapap	160	2110	-22889	28	36	2110	33.9	505	121	30	206391
ABprpaapp:117	ABprpaapp	117	2053	-22946	-40	-38	2053	34.9	421	102	36	319957
ABprpaappa:158	ABprpaappa	158	2077	-22923	-39	-36	2077	37.6	480	96	32	249276
ABprpaappp:158	ABprpaappp	158	2025	-22974	-50	-59	2025	34.9	446	93	32	234622
ABprpap:59	ABprpap	59	2264	-22735	-136	-137	2264	19.8	268	205	48	428126
ABprpapa:84	ABprpapa	84	2269	-22730	-109	-111	2269	20.8	343	134	44	511167
ABprpapaa:116	ABprpapaa	116	2035	-22964	-83	-88	2035	22.2	450	116	36	362045
ABprpapaaa:162	ABprpapaaa	162	2081	-22918	-30	-39	2081	22.3	477	160	32	247734
ABprpapaap:162	ABprpapaap	162	2056	-22943	-92	-109	2056	22.4	443	156	31	240601
ABprpapap:116	ABprpapap	116	2096	-22903	-99	-87	2096	20.4	417	135	37	344330
ABprpapapa:158	ABprpapapa	158	2198	-22801	-336	-283	2198	16.9	428	181	30	188013
ABprpapapp:158	ABprpapapp	158	2414	-22585	-171	-39	2414	17.0	393	186	31	185389
ABprpapp:84	ABprpapp	84	2253	-22746	-132	-132	2253	19.4	290	182	43	486230
ABprpappa:115	ABprpappa	115	2885	-22114	618	615	2885	17.7	411	167	38	335488
ABprpappaa:155	ABprpappaa	155	6205	-18794	3222	3218	6205	16.5	455	209	33	206860
ABprpappap:155	ABprpappap	155	6338	-18661	2954	3088	6338	16.7	416	231	32	180967
ABprpappp:115	ABprpappp	115	2949	-22050	563	595	2949	16.7	364	172	39	358152
ABprpapppa:157	ABprpapppa	157	8566	-16433	4629	4915	8566	15.0	376	231	36	257980
ABprpapppp:157	ABprpapppp	157	9534	-15465	5387	5762	9534	13.9	332	253	33	227392
ABprpp:38	ABprpp	38	2262	-22737	-131	-131	2262	22.8	246	205	55	517823
ABprppa:60	ABprppa	60	2226	-22773	-161	-161	2226	29.7	208	188	46	491626
ABprppaa:87	ABprppaa	87	2219	-22780	-57	-59	2219	30.2	298	120	41	483927
ABprppaaa:122	ABprppaaa	122	2065	-22934	-15	-18	2065	28.9	410	115	35	321496
ABprppaaaa:171	ABprppaaaa	171	2027	-22972	-79	-83	2027	24.3	453	118	30	193010
ABprppaaap:171	ABprppaaap	171	2074	-22925	21	20	2074	24.1	427	115	31	242011
ABprppaap:122	ABprppaap	122	2090	-22909	-3	-1	2090	24.0	373	123	36	333900
ABprppaapa:165	ABprppaapa	165	2089	-22910	-12	-24	2089	20.8	412	152	29	180069
ABprppaapp:165	ABprppaapp	165	2127	-22872	-90	-84	2127	18.2	376	142	30	187071
ABprppap:87	ABprppap	87	2236	-22763	-66	-69	2236	30.3	262	173	42	462435
ABprppapa:120	ABprppapa	120	2094	-22905	-17	-18	2094	29.4	340	127	37	360943
ABprppapaa:161	ABprppapaa	161	2060	-22939	-22	-19	2060	25.1	400	115	31	195052
ABprppapap:161	ABprppapap	161	2121	-22878	-10	-7	2121	23.8	362	114	32	225274
ABprppapp:120	ABprppapp	120	2084	-22915	-33	-21	2084	28.6	298	140	37	405094
ABprppappa:167	ABprppappa	167	2066	-22933	-77	-67	2066	23.4	332	121	30	212431
ABprppappp:167	ABprppappp	167	2181	-22818	-20	-5	2181	21.3	299	144	34	317026
ABprppp:60	ABprppp	60	2221	-22778	-160	-160	2221	23.1	216	267	48	462620
ABprpppa:85	ABprpppa	85	2278	-22721	-49	-52	2278	28.4	221	194	42	536576
ABprpppaa:117	ABprpppaa	117	2406	-22593	149	206	2406	24.0	294	135	37	417721
ABprpppaaa:159	ABprpppaaa	159	2738	-22261	176	235	2738	17.9	341	146	32	225649
ABprpppaap:159	ABprpppaap	159	2628	-22371	177	218	2628	17.3	293	167	32	235691
ABprpppap:117	ABprpppap	117	2304	-22695	101	107	2304	21.2	261	175	37	389519
ABprpppapa:160	ABprpppapa	160	2668	-22332	224	250	2668	15.3	272	203	33	252080
ABprpppapp:160	ABprpppapp	160	3180	-21819	-47	265	3180	13.7	269	242	29	226190
ABprpppp:85	ABprpppp	85	2261	-22738	-107	-111	2261	21.1	229	242	44	558786
ABprppppa:116	ABprppppa	116	3208	-21791	851	879	3208	19.4	322	157	38	375310
ABprppppaa:158	ABprppppaa	158	7788	-17211	4295	4339	7788	15.6	360	180	30	189466
ABprppppap:158	ABprppppap	158	7376	-17623	3871	4086	7376	15.3	327	198	33	230800
ABprppppp:116	ABprppppp	116	3276	-21723	883	887	3276	14.5	290	209	40	421141
ABprpppppa:159	ABprpppppa	159	8825	-16174	4395	4930	8825	17.1	309	246	32	213754
ABprpppppp:159	ABprpppppp	159	9821	-15178	5568	5823	9821	16.3	282	271	31	206747
EMS:3	EMS	3	2260	-22739	-164	-164	2260	34.5	405	356	70	846016
MS:15	MS	15	2260	-22739	-210	-210	2260	22.2	469	311	69	685519
MSa:30	MSa	30	2204	-22795	-150	-150	2204	24.7	512	324	62	540371
MSaa:47	MSaa	47	2215	-22784	-135	-136	2215	20.1	552	297	56	484195
MSaaa:68	MSaaa	68	2198	-22801	-109	-110	2198	20.4	589	267	49	484638
MSaaaa:94	MSaaaa	94	2120	-22880	-61	-61	2120	30.2	620	244	42	406084
MSaaaaa:123	MSaaaaa	123	2018	-22981	-21	-22	2018	38.6	643	248	36	317069
MSaaaaaa:157	MSaaaaaa	157	2034	-22965	-6	-10	2034	37.8	664	256	29	223387
MSaaaaap:157	MSaaaaap	157	2069	-22930	27	24	2069	44.1	632	268	33	217565
MSaaaap:123	MSaaaap	123	2032	-22967	-6	-6	2032	44.5	593	264	37	313188
MSaaaapa:159	MSaaaapa	159	2069	-22930	35	37	2069	50.1	605	254	31	174232
MSaaaapp:159	MSaaaapp	159	1997	-23002	-45	-48	1997	51.1	559	267	31	164448
MSaaap:94	MSaaap	94	2154	-22845	-63	-68	2154	28.6	543	256	41	351716
MSaaapa:126	MSaaapa	126	2030	-22969	-29	-28	2030	38.6	561	271	38	326629
MSaaapaa:162	MSaaapaa	162	2041	-22958	-17	-22	2041	42.6	586	283	35	257655
MSaaapap:162	MSaaapap	162	2057	-22942	-23	-20	2057	43.4	538	278	32	181794
MSaaapp:126	MSaaapp	126	2073	-22926	0	0	2073	39.5	512	259	33	219017
MSaap:68	MSaap	68	2228	-22771	-133	-133	2228	19.3	499	299	46	365141
MSaapa:94	MSaapa	94	2275	-22724	-91	-95	2275	17.7	508	293	44	426435
MSaapaa:122	MSaapaa	122	2059	-22940	-5	-4	2059	30.0	505	299	38	306036
MSaapaaa:159	MSaapaaa	159	2057	-22942	-14	-12	2057	30.3	520	303	32	233585
MSaapaap:159	MSaapaap	159	2059	-22940	-52	-50	2059	38.1	490	301	32	178510
MSaapap:122	MSaapap	122	2095	-22904	-28	-28	2095	26.4	450	300	36	275700
MSaapapa:169	MSaapapa	169	2089	-22910	-73	-88	2089	30.2	485	294	29	171360
MSaapapp:169	MSaapapp	169	2288	-22711	-215	-210	2288	29.4	447	303	30	149562
MSaapp:94	MSaapp	94	2224	-22775	-107	-109	2224	16.4	427	319	44	403534
MSaappa:132	MSaappa	132	4476	-20523	1647	1754	4476	19.6	432	299	32	224527
MSaappp:132	MSaappp	132	3925	-21074	1302	1364	3925	22.5	396	319	38	323427
MSap:47	MSap	47	2189	-22810	-102	-102	2189	26.3	473	375	53	467318
MSapa:71	MSapa	71	2187	-22812	-99	-99	2187	25.1	506	374	48	477700
MSapaa:99	MSapaa	99	2103	-22896	-85	-87	2103	31.6	532	310	41	371382
MSapaaa:131	MSapaaa	131	2059	-22940	0	0	2059	36.9	606	314	35	282822
MSapaaaa:170	MSapaaaa	170	2097	-22902	41	38	2097	35.0	645	307	28	167998
MSapaaap:170	MSapaaap	170	2026	-22973	-71	-73	2026	36.4	599	313	30	169976
MSapaap:131	MSapaap	131	2046	-22953	-17	-15	2046	33.8	548	326	34	256436
MSapap:99	MSapap	99	2158	-22841	-49	-53	2158	31.5	472	337	42	362327
MSapapa:131	MSapapa	131	2062	-22937	0	-1	2062	39.8	531	340	36	282039
MSapapaa:172	MSapapaa	172	2023	-22976	-30	-31	2023	39.0	577	339	29	165725
MSapapap:172	MSapapap	172	2071	-22928	-5	-8	2071	41.1	530	333	29	141106
MSapapp:131	MSapapp	131	2032	-22967	-31	-30	2032	46.5	491	328	36	244206
MSapp:71	MSapp	71	2206	-22793	-78	-78	2206	23.7	416	387	47	473679
MSappa:99	MSappa	99	2121	-22878	-66	-69	2121	26.1	440	350	41	368107
MSappaa:136	MSappaa	136	2047	-22952	-19	-18	2047	34.3	500	347	34	224482
MSappap:136	MSappap	136	2084	-22915	-47	-51	2084	32.0	454	353	34	235597
MSappp:99	MSappp	99	2133	-22866	-27	-28	2133	31.6	388	357	40	349464
MSapppa:140	MSapppa	140	2094	-22905	15	16	2094	43.1	462	354	36	248931
MSapppp:140	MSapppp	140	2055	-22944	-23	-25	2055	47.6	406	339	35	215153
MSp:30	MSp	30	2253	-22746	-110	-110	2253	23.5	415	271	60	463747
MSpa:47	MSpa	47	2180	-22819	-127	-128	2180	23.5	475	263	54	413911
MSpaa:69	MSpaa	69	2207	-22792	-73	-74	2207	25.7	485	218	47	355379
MSpaaa:95	MSpaaa	95	2164	-22835	-67	-67	2164	30.2	539	192	43	396508
MSpaaaa:124	MSpaaaa	124	2007	-22992	-25	-26	2007	35.7	614	202	37	355246
MSpaaaaa:159	MSpaaaaa	159	2041	-22958	-10	-8	2041	39.3	647	211	30	218962
MSpaaaap:159	MSpaaaap	159	2056	-22943	6	3	2056	41.4	598	221	35	277751
MSpaaap:124	MSpaaap	124	2021	-22978	-19	-20	2021	43.4	562	210	37	312754
MSpaaapa:163	MSpaaapa	163	2009	-22991	-35	-32	2009	49.1	580	223	30	176762
MSpaaapp:163	MSpaaapp	163	2075	-22924	12	11	2075	49.3	534	231	34	207718
MSpaap:95	MSpaap	95	2144	-22855	-60	-60	2144	28.0	485	229	41	350149
MSpaapa:129	MSpaapa	129	2039	-22960	-19	-20	2039	37.0	538	214	37	306212
MSpaapaa:167	MSpaapaa	167	2003	-22996	-57	-44	2003	38.0	569	223	31	215389
MSpaapap:167	MSpaapap	167	2008	-22991	-68	-65	2008	40.5	528	208	34	237369
MSpaapp:129	MSpaapp	129	2035	-22964	-42	-45	2035	37.9	484	204	29	182312
MSpap:69	MSpap	69	2292	-22707	-124	-124	2292	18.3	408	270	51	375229
MSpapa:95	MSpapa	95	2215	-22784	-126	-129	2215	18.0	455	236	45	423239
MSpapaa:124	MSpapaa	124	2046	-22953	-34	-34	2046	27.7	477	238	39	323140
MSpapaaa:164	MSpapaaa	164	2096	-22903	-4	-2	2096	28.8	506	249	33	261156
MSpapaap:164	MSpapaap	164	2093	-22906	-68	-69	2093	33.5	473	253	34	210008
MSpapap:124	MSpapap	124	2139	-22860	-64	-52	2139	23.1	423	237	37	295824
MSpapapa:170	MSpapapa	170	2419	-22580	42	48	2419	26.8	453	210	30	154763
MSpapapp:170	MSpapapp	170	2330	-22670	-313	-273	2330	28.9	413	235	33	182461
MSpapp:95	MSpapp	95	2222	-22777	-69	-70	2222	16.8	370	244	45	419748
MSpappa:135	MSpappa	135	5456	-19543	2409	2575	5456	18.7	405	251	35	280199
MSpappp:135	MSpappp	135	4492	-20507	1609	1779	4492	21.5	361	254	43	380715
MSpp:47	MSpp	47	2255	-22744	-114	-115	2255	18.5	375	220	54	391227
MSppa:71	MSppa	71	2256	-22743	-92	-91	2256	20.2	362	171	47	375855
MSppaa:98	MSppaa	98	2145	-22854	-35	-40	2145	33.0	493	165	39	293198
MSppaaa:131	MSppaaa	131	2028	-22971	-13	-15	2028	33.6	585	165	33	185306
MSppaaaa:170	MSppaaaa	170	2050	-22949	-2	1	2050	30.0	616	175	28	158562
MSppaaap:170	MSppaaap	170	2071	-22928	-46	-43	2071	30.0	574	185	29	128666
MSppaap:131	MSppaap	131	2041	-22958	-22	-21	2041	33.4	541	168	32	187289
MSppap:98	MSppap	98	2180	-22819	-44	-46	2180	31.2	437	188	42	312424
MSppapa:131	MSppapa	131	2046	-22953	-15	-23	2046	38.0	519	152	35	229132
MSppapaa:173	MSppapaa	173	2048	-22951	-44	-42	2048	34.7	564	155	28	130261
MSppapap:173	MSppapap	173	2063	-22936	-20	-15	2063	38.3	521	168	28	119947
MSppapp:131	MSppapp	131	2029	-22970	-36	-35	2029	45.4	490	163	35	204338
MSppappa:180	MSppappa	180	2121	-22879	-15	-44	2121	47.0	542	170	30	129597
MSppappp:180	MSppappp	180	1809	-23191	-339	-365	1809	48.0	514	178	30	120239
MSppp:71	MSppp	71	2271	-22728	-127	-128	2271	17.2	318	256	48	360034
MSpppa:99	MSpppa	99	2148	-22851	-41	-44	2148	29.5	402	180	39	269343
MSpppaa:135	MSpppaa	135	2053	-22946	-38	-38	2053	31.4	486	178	34	186779
MSpppap:135	MSpppap	135	2061	-22938	-29	-33	2061	31.4	445	169	34	197899
MSpppp:99	MSpppp	99	2145	-22854	-30	-30	2145	28.3	362	194	40	304916
MSppppa:140	MSppppa	140	2048	-22951	-35	-34	2048	38.5	450	145	36	238416
MSppppp:140	MSppppp	140	2043	-22956	-35	-36	2043	44.4	407	158	35	187407
E:15	E	15	2313	-22687	-160	-161	2313	28.5	323	352	63	558038
Ea:30	Ea	30	2225	-22774	-142	-143	2225	29.8	375	336	63	664060
Eal:66	Eal	66	2193	-22806	-106	-106	2193	36.9	438	308	52	431374
Eala:103	Eala	103	2089	-22910	-36	-35	2089	45.1	492	277	45	292917
Ealaa:160	Ealaa	160	1996	-23003	-95	-99	1996	48.6	496	262	36	154108
Ealap:160	Ealap	160	2090	-22909	-29	-29	2090	47.8	429	266	37	139521
Ealp:103	Ealp	103	2105	-22894	-45	-46	2105	42.0	428	306	43	250429
Ealpa:163	Ealpa	163	2145	-22854	-52	-58	2145	41.0	454	298	34	123308
Ealpp:163	Ealpp	163	2167	-22832	-4	-4	2167	41.8	386	295	36	137187
Ear:66	Ear	66	2216	-22783	-95	-95	2216	37.2	399	218	52	419739
Eara:104	Eara	104	2078	-22921	-53	-53	2078	45.0	473	208	44	276905
Earaa:161	Earaa	161	2056	-22943	-37	-40	2056	47.1	494	206	35	141820
Earap:161	Earap	161	2088	-22911	-33	-36	2088	47.4	419	208	36	139427
Earp:104	Earp	104	2107	-22892	-45	-44	2107	39.2	411	220	44	269546
Earpa:166	Earpa	166	2117	-22882	-43	-48	2117	38.8	451	226	35	142878
Earpp:166	Earpp	166	2195	-22804	5	6	2195	39.9	382	230	37	146753
Ep:30	Ep	30	2212	-22787	-146	-149	2212	32.4	284	328	60	657122
Epl:67	Epl	67	2235	-22764	-93	-94	2235	36.8	343	330	53	451858
Epla:111	Epla	111	2053	-22946	-67	-68	2053	43.9	373	291	44	277407
Eplaa:167	Eplaa	167	2091	-22909	-27	-26	2091	51.1	386	254	35	134814
Eplap:167	Eplap	167	2139	-22860	-11	-10	2139	42.0	332	290	36	145378
Eplp:111	Eplp	111	2083	-22916	-55	-56	2083	38.1	293	301	44	296534
Eplpa:171	Eplpa	171	2166	-22833	4	6	2166	43.0	286	278	35	139688
Eplpp:171	Eplpp	171	2293	-22706	-83	-84	2293	30.0	279	301	35	159551
Epr:67	Epr	67	2247	-22752	-64	-64	2247	35.3	309	256	53	453320
Epra:109	Epra	109	2082	-22918	-24	-24	2082	44.2	363	203	44	269906
Epraa:168	Epraa	168	2162	-22837	75	80	2162	49.0	385	189	34	113060
Eprap:168	Eprap	168	2103	-22896	-14	-11	2103	43.3	334	211	34	120264
Eprp:109	Eprp	109	2088	-22911	-60	-60	2088	40.7	291	245	44	282895
Eprpa:172	Eprpa	172	2071	-22928	-74	-77	2071	43.7	301	226	33	119271
Eprpp:172	Eprpp	172	2139	-22860	-103	-110	2139	33.3	272	253	33	130711
P2:3	P2	3	2277	-22722	-185	-185	2277	33.4	238	293	68	871378
C:18	C	18	2275	-22725	-157	-157	2275	48.6	294	249	62	443003
Ca:33	Ca	33	2240	-22759	-80	-80	2240	49.7	373	260	58	357336
Caa:53	Caa	53	2219	-22780	-105	-105	2219	54.1	394	245	51	290374
Caaa:80	Caaa	80	2207	-22792	-112	-114	2207	56.0	383	289	46	333332
Caaaa:114	Caaaa	114	2062	-22937	-89	-87	2062	56.5	308	296	40	282386
Caaaaa:157	Caaaaa	157	2071	-22928	-46	-48	2071	57.0	317	298	34	145572
Caaaap:157	Caaaap	157	2075	-22924	-25	-25	2075	53.0	266	290	34	173957
Caaap:114	Caaap	114	2115	-22884	-24	-27	2115	44.3	243	317	40	363227
Caaapa:154	Caaapa	154	2098	-22901	-24	-25	2098	47.8	224	284	35	203493
Caaapp:154	Caaapp	154	2096	-22903	-17	-22	2096	36.0	217	317	34	222681
Caap:80	Caap	80	2190	-22809	-111	-111	2190	51.6	294	325	43	352488
Caapa:119	Caapa	119	2065	-22934	-63	-64	2065	32.4	215	313	36	340127
Caapp:119	Caapp	119	2057	-22942	-53	-58	2057	25.3	216	330	40	433771
Caappd:167	Caappd	167	2078	-22921	-30	-34	2078	23.1	208	325	37	264747
Caappv:167	Caappv	167	2160	-22839	-287	-328	2160	14.4	250	310	32	259588
Cap:53	Cap	53	2206	-22793	-128	-128	2206	53.4	318	329	52	347518
Capa:86	Capa	86	2141	-22858	-101	-105	2141	36.5	330	385	45	499126
Capaa:134	Capaa	134	2225	-22774	-131	-79	2225	25.4	348	345	38	303897
Capaaa:178	Capaaa	178	2776	-22223	105	144	2776	35.3	383	345	30	133377
Capaap:178	Capaap	178	2798	-22201	85	80	2798	25.3	356	325	30	135535
Capap:134	Capap	134	2169	-22830	-73	-75	2169	23.1	305	333	39	351641
Capp:86	Capp	86	2183	-22816	-87	-88	2183	37.9	271	369	44	486717
Cappa:126	Cappa	126	2055	-22944	-12	-13	2055	31.7	285	352	37	328062
Cappaa:170	Cappaa	170	2065	-22934	-60	-66	2065	41.1	335	344	31	156559
Cappap:170	Cappap	170	2092	-22907	-41	-39	2092	36.7	302	352	33	220961
Cappp:126	Cappp	126	2058	-22941	-52	-52	2058	23.3	259	326	39	378311
Capppa:171	Capppa	171	2145	-22854	5	0	2145	33.1	277	352	33	224345
Capppp:171	Capppp	171	2480	-22520	-200	-49	2480	22.2	280	333	34	253589
Cp:33	Cp	33	2228	-22771	-138	-138	2228	47.0	273	221	59	432291
Cpa:53	Cpa	53	2237	-22762	-123	-123	2237	52.5	279	221	52	343085
Cpaa:79	Cpaa	79	2226	-22773	-86	-88	2226	54.2	283	232	45	325904
Cpaaa:111	Cpaaa	111	2114	-22885	-102	-104	2114	58.1	315	231	41	249987
Cpaaaa:157	Cpaaaa	157	2100	-22899	-60	-62	2100	59.3	346	231	34	123452
Cpaaap:157	Cpaaap	157	2049	-22950	-54	-55	2049	56.1	292	218	34	138426
Cpaap:111	Cpaap	111	2108	-22891	-22	-24	2108	49.4	244	247	40	312589
Cpaapa:155	Cpaapa	155	2091	-22908	-19	-19	2091	53.2	251	222	34	167553
Cpaapp:155	Cpaapp	155	2048	-22951	-62	-61	2048	42.8	222	233	36	227002
Cpap:79	Cpap	79	2198	-22801	-131	-130	2198	47.7	247	303	45	402606
Cpapa:112	Cpapa	112	2078	-22921	-67	-68	2078	40.0	207	256	40	392939
Cpapaa:159	Cpapaa	159	2075	-22924	-57	-59	2075	30.3	199	286	34	254212
Cpapap:159	Cpapap	159	2090	-22909	-20	-22	2090	35.0	198	230	33	229078
Cpapp:112	Cpapp	112	2085	-22914	-72	-75	2085	26.3	200	281	39	458539
Cpappd:162	Cpappd	162	2097	-22902	-40	-41	2097	24.6	204	256	34	239223
Cpappv:162	Cpappv	162	2169	-22830	-136	-121	2169	14.3	233	277	30	183991
Cpp:53	Cpp	53	2230	-22769	-104	-104	2230	40.6	221	309	52	478362
Cppa:81	Cppa	81	2193	-22806	-122	-123	2193	32.5	208	266	45	548646
Cppaa:126	Cppaa	126	2194	-22805	-68	-63	2194	23.7	315	210	41	352641
Cppaaa:175	Cppaaa	175	2107	-22893	-112	-115	2107	31.4	354	166	30	144866
Cppaap:175	Cppaap	175	2539	-22461	-244	-163	2539	25.3	323	206	32	170136
Cppap:126	Cppap	126	2179	-22820	-55	-55	2179	22.8	281	254	40	353748
Cppapa:175	Cppapa	175	2131	-22868	-44	-54	2131	33.5	300	182	33	215414
Cppapp:175	Cppapp	175	2377	-22622	-244	-198	2377	23.0	282	224	30	167690
Cppp:81	Cppp	81	2202	-22797	-136	-137	2202	33.7	235	349	46	560495
Cpppa:120	Cpppa	120	2076	-22923	-6	-7	2076	31.4	247	233	38	329560
Cpppaa:163	Cpppaa	163	2031	-22968	-99	-104	2031	37.8	305	174	32	177964
Cpppap:163	Cpppap	163	2109	-22890	-16	-13	2109	33.7	259	203	34	222686
Cpppp:120	Cpppp	120	2046	-22953	-54	-53	2046	26.8	239	283	39	363191
Cppppa:169	Cppppa	169	2097	-22902	-26	-35	2097	30.8	246	219	32	190081
Cppppp:169	Cppppp	169	2669	-22330	-286	-103	2669	22.9	260	274	33	215610
P3:18	P3	18	2247	-22752	-194	-195	2247	32.2	220	305	58	513873
D:39	D	39	2207	-22792	-206	-207	2207	27.8	214	307	55	416790
Da:67	Da	67	2268	-22731	-104	-104	2268	27.9	307	401	48	193327
Daa:104	Daa	104	2122	-22877	-84	-91	2122	23.7	369	334	39	141490
Daaa:149	Daaa	149	2151	-22848	26	23	2151	39.8	427	360	32	135714
Daap:149	Daap	149	2484	-22515	47	155	2484	32.3	397	352	34	168445
Dap:104	Dap	104	2205	-22794	-39	-43	2205	24.8	301	327	42	170588
Dapa:145	Dapa	145	2070	-22929	-46	-42	2070	40.8	387	358	33	125520
Dapp:145	Dapp	145	2099	-22900	-6	-10	2099	38.8	345	334	36	155272
Dp:67	Dp	67	2289	-22710	-130	-131	2289	21.6	247	330	46	172711
Dpa:106	Dpa	106	2126	-22873	-24	-24	2126	24.1	326	205	36	96575
Dpaa:147	Dpaa	147	2055	-22944	-17	-15	2055	36.4	417	153	31	99428
Dpap:147	Dpap	147	2150	-22849	-16	-17	2150	29.4	388	183	34	107903
Dpp:106	Dpp	106	2170	-22829	-50	-50	2170	25.7	280	252	39	126862
Dppa:145	Dppa	145	2121	-22878	9	7	2121	37.8	375	156	34	115169
Dppp:145	Dppp	145	2075	-22924	-46	-47	2075	34.8	326	183	36	133756
P4:39	P4	39	2197	-22802	-140	-142	2197	21.2	311	363	50	273473
Z2:92	Z2	92	1983	-20207	-28	-14	1983	27.1	344	264	38	85468
Z3:92	Z3	92	1953	-20518	-95	-98	1953	27.5	404	298	34	67871
