# Supplementary material for: Quantitative Differences in Nuclear β-catenin and TCF Pattern Embryonic Cells in C. elegans
Source: PLoS Genet. 2015 Oct 21;11(10):e1005585. doi: 10.1371/journal.pgen.1005585 (PMC4619327; doi:10.1371/journal.pgen.1005585)
Supplement: S1 Data — For each cell analyzed, birth time is given in column 3 and the average nuclear reporter intensity over the lifetime of the cell (corrected for background) is given in column 7 (“blot”). For information on each embryo’s strain information and experimental conditions, refer to S2 Table. (ZIP) [file pgen.1005585.s005.zip › CAs/CA20111030_nhr-67_L3.csv]

cellTime	cell	time	none	global	local	blot	cross	z	x	y	size	gweight
ABa:1	ABa	1	0	0	0	0	0	30.6	587	244	66	0
ABal:4	ABal	4	2219	-22780	-153	-153	2219	32.8	624	221	71	890916
ABala:15	ABala	15	2222	-22777	-145	-145	2222	39.0	652	266	60	516012
ABalaa:29	ABalaa	29	2188	-22811	-146	-146	2188	48.5	658	271	55	399496
ABalaaa:50	ABalaaa	50	2183	-22816	-97	-97	2183	46.2	659	296	48	476049
ABalaaaa:76	ABalaaaa	76	2174	-22825	-78	-82	2174	43.8	656	288	42	426155
ABalaaaal:115	ABalaaaal	115	2046	-22953	-2	-3	2046	39.1	676	224	36	325415
ABalaaaala:155	ABalaaaala	155	2014	-22985	-55	-60	2014	44.6	684	217	30	185462
ABalaaaalp:155	ABalaaaalp	155	2016	-22983	-34	-33	2016	43.3	659	192	31	188899
ABalaaaar:115	ABalaaaar	115	2029	-22970	-38	-38	2029	41.6	685	282	37	354177
ABalaaaarl:157	ABalaaaarl	157	2046	-22953	-10	-6	2046	45.7	681	250	30	168373
ABalaaaarr:157	ABalaaaarr	157	2017	-22982	-23	-32	2017	43.7	669	306	29	155244
ABalaaap:76	ABalaaap	76	2134	-22865	-89	-92	2134	39.0	628	316	41	453671
ABalaaapa:111	ABalaaapa	111	2032	-22967	-30	-30	2032	31.5	679	278	36	365189
ABalaaapal:151	ABalaaapal	151	2029	-22970	-17	-12	2029	37.8	690	233	31	220080
ABalaaapar:151	ABalaaapar	151	2086	-22913	20	17	2086	37.7	690	279	29	172107
ABalaaapp:111	ABalaaapp	111	2068	-22931	-14	-14	2068	32.4	647	314	35	322770
ABalaaappl:153	ABalaaappl	153	2026	-22973	-33	-34	2026	36.0	679	308	29	193019
ABalaaappr:153	ABalaaappr	153	2020	-22979	-28	-38	2020	40.2	650	338	30	202644
ABalaap:50	ABalaap	50	2162	-22837	-97	-97	2162	50.7	609	246	47	384411
ABalaapa:77	ABalaapa	77	2184	-22816	-50	-53	2184	40.7	588	326	42	436227
ABalaapaa:114	ABalaapaa	114	2055	-22944	-25	-28	2055	43.1	638	341	34	271111
ABalaapaaa:157	ABalaapaaa	157	2032	-22967	-18	-20	2032	48.5	639	336	29	155968
ABalaapaap:157	ABalaapaap	157	2112	-22887	53	46	2112	52.9	605	351	30	142993
ABalaapap:114	ABalaapap	114	2077	-22922	-7	-7	2077	41.4	602	364	34	257801
ABalaapapa:157	ABalaapapa	157	2062	-22937	-43	-45	2062	46.5	610	372	29	201812
ABalaapapp:157	ABalaapapp	157	2099	-22900	18	17	2099	48.7	576	375	30	145398
ABalaapp:77	ABalaapp	77	2152	-22847	-69	-73	2152	37.5	545	301	42	394321
ABalaappa:109	ABalaappa	109	2059	-22940	-49	-50	2059	30.2	622	347	35	344161
ABalaappaa:155	ABalaappaa	155	1632	-18679	-49	-58	1632	43.1	633	351	29	158749
ABalaappap:155	ABalaappap	155	2039	-22960	-18	-18	2039	40.6	603	351	31	195136
ABalaappp:109	ABalaappp	109	2069	-22930	-37	-43	2069	27.4	596	336	38	380293
ABalaapppa:148	ABalaapppa	148	2020	-22979	-65	-70	2020	33.7	641	351	32	253903
ABalaapppp:148	ABalaapppp	148	2046	-22953	-19	-20	2046	29.0	614	350	32	246012
ABalap:29	ABalap	29	2217	-22782	-158	-158	2217	30.4	637	294	56	495472
ABalapa:49	ABalapa	49	2216	-22783	-92	-91	2216	32.3	633	314	49	540099
ABalapaa:75	ABalapaa	75	2179	-22820	-87	-91	2179	31.2	646	296	43	499571
ABalapaaa:108	ABalapaaa	108	2077	-22922	2	0	2077	27.6	664	225	36	344394
ABalapaaaa:151	ABalapaaaa	151	2054	-22945	6	-5	2054	32.3	677	232	31	263494
ABalapaaap:151	ABalapaaap	151	2019	-22980	-19	-17	2019	26.9	664	212	33	267572
ABalapaap:108	ABalapaap	108	2063	-22936	-47	-47	2063	26.6	638	190	36	374107
ABalapaapa:151	ABalapaapa	151	2055	-22944	14	14	2055	27.9	658	181	31	242082
ABalapaapp:151	ABalapaapp	151	2078	-22921	11	12	2078	26.7	624	176	33	249340
ABalapap:75	ABalapap	75	2211	-22788	-52	-57	2211	30.3	591	327	41	362763
ABalapapa:105	ABalapapa	105	2081	-22918	-27	-27	2081	24.1	619	236	36	357187
ABalapapaa:151	ABalapapaa	151	2072	-22927	0	-6	2072	22.2	660	259	29	256050
ABalapapap:151	ABalapapap	151	2009	-22990	-52	-56	2009	21.1	636	233	34	306676
ABalapapp:105	ABalapapp	105	2106	-22893	-39	-40	2106	25.8	563	202	37	323555
ABalapappa:143	ABalapappa	143	2050	-22949	-35	-39	2050	24.0	595	188	33	238760
ABalapappp:143	ABalapappp	143	1989	-23010	-92	-90	1989	23.2	547	185	31	204430
ABalapp:49	ABalapp	49	2198	-22801	-99	-99	2198	37.8	559	257	48	404174
ABalappa:75	ABalappa	75	2174	-22825	-88	-90	2174	30.1	571	314	41	433559
ABalappaa:110	ABalappaa	110	2052	-22947	-34	-36	2052	24.5	661	267	35	385435
ABalappaaa:158	ABalappaaa	158	2014	-22985	-41	-33	2014	33.5	671	276	30	269709
ABalappaap:158	ABalappaap	158	2035	-22964	-11	-6	2035	26.7	673	257	34	346048
ABalappap:110	ABalappap	110	2089	-22910	-18	-19	2089	23.6	622	289	36	376257
ABalappapa:150	ABalappapa	150	2029	-22970	-45	-49	2029	28.9	673	303	30	230766
ABalappapp:150	ABalappapp	150	2042	-22957	-29	-38	2042	26.6	650	324	33	262392
ABalappp:75	ABalappp	75	2153	-22846	-126	-127	2153	32.7	504	293	43	374133
ABalapppa:105	ABalapppa	105	2107	-22892	-27	-30	2107	24.0	574	300	37	398619
ABalapppaa:145	ABalapppaa	145	2041	-22958	-36	-38	2041	22.5	636	299	32	294948
ABalapppap:145	ABalapppap	145	2020	-22979	-64	-66	2020	22.2	600	324	31	273729
ABalapppp:105	ABalapppp	105	2085	-22914	-58	-62	2085	25.7	508	308	38	367804
ABalappppa:148	ABalappppa	148	2026	-22973	-51	-51	2026	26.7	558	338	33	305909
ABalappppp:148	ABalappppp	148	2051	-22948	-50	-53	2051	22.1	509	338	31	246720
ABalp:15	ABalp	15	2260	-22740	-173	-173	2260	41.3	579	169	61	488066
ABalpa:29	ABalpa	29	2247	-22752	-132	-132	2247	44.7	623	176	57	457192
ABalpaa:49	ABalpaa	49	2197	-22802	-103	-103	2197	38.0	663	220	48	502948
ABalpaaa:73	ABalpaaa	73	2149	-22850	-93	-95	2149	47.4	671	272	41	415793
ABalpaaaa:111	ABalpaaaa	111	2063	-22936	-62	-67	2063	55.3	639	269	35	257023
ABalpaaaaa:156	ABalpaaaaa	156	2125	-22874	-67	-75	2125	58.6	632	228	31	155647
ABalpaaaap:156	ABalpaaaap	156	2068	-22931	-135	-162	2068	59.1	590	215	29	130782
ABalpaaap:111	ABalpaaap	111	2025	-22974	-115	-116	2025	56.0	617	239	33	219657
ABalpaaapa:154	ABalpaaapa	154	1983	-23016	-75	-73	1983	53.6	598	209	29	151216
ABalpaaapp:154	ABalpaaapp	154	2007	-22992	-35	-34	2007	50.2	568	203	30	169353
ABalpaap:73	ABalpaap	73	2205	-22794	-64	-68	2205	36.8	654	239	44	494836
ABalpaapa:103	ABalpaapa	103	2088	-22911	-37	-38	2088	45.2	668	244	41	403327
ABalpaapaa:140	ABalpaapaa	140	2026	-22973	-55	-57	2026	52.1	665	258	31	193641
ABalpaapap:140	ABalpaapap	140	2044	-22955	-19	-25	2044	50.7	640	222	35	221444
ABalpaapp:103	ABalpaapp	103	2063	-22936	-38	-36	2063	47.7	627	202	38	353133
ABalpaappa:149	ABalpaappa	149	2061	-22938	18	22	2061	49.7	658	189	30	201874
ABalpaappp:149	ABalpaappp	149	2062	-22937	26	16	2062	50.7	620	173	30	170238
ABalpap:49	ABalpap	49	2187	-22812	-144	-144	2187	44.4	608	158	50	481055
ABalpapa:73	ABalpapa	73	2205	-22794	-77	-78	2205	48.2	660	206	43	419186
ABalpapaa:105	ABalpapaa	105	2068	-22931	-71	-74	2068	54.0	642	203	36	274229
ABalpapaaa:147	ABalpapaaa	147	2068	-22931	-86	-94	2068	57.6	621	181	33	160094
ABalpapaap:147	ABalpapaap	147	2086	-22913	-33	-42	2086	58.3	578	184	28	116248
ABalpapap:105	ABalpapap	105	2104	-22895	-45	-49	2104	55.8	588	195	36	238079
ABalpapapa:148	ABalpapapa	148	2027	-22972	-82	-94	2027	56.6	550	164	30	133542
ABalpapapp:148	ABalpapapp	148	2075	-22924	-103	-112	2075	57.6	509	168	30	130873
ABalpapp:73	ABalpapp	73	2176	-22823	-109	-109	2176	47.6	593	168	44	385459
ABalpappa:103	ABalpappa	103	2139	-22860	-141	-156	2139	58.0	574	218	36	226016
ABalpappaa:141	ABalpappaa	141	2118	-22881	-73	-85	2118	58.8	565	210	30	133765
ABalpappap:141	ABalpappap	141	2037	-22962	-84	-96	2037	57.2	528	215	32	157550
ABalpappp:103	ABalpappp	103	2147	-22852	-130	-137	2147	57.1	528	225	38	257725
ABalpapppa:140	ABalpapppa	140	2027	-22972	-27	-37	2027	51.5	534	201	31	192332
ABalpapppp:140	ABalpapppp	140	2125	-22874	-125	-37	2125	53.8	488	207	37	227617
ABalpp:29	ABalpp	29	2285	-22714	-126	-126	2285	26.8	558	142	57	497231
ABalppa:49	ABalppa	49	2219	-22780	-168	-168	2219	26.9	610	150	49	550859
ABalppaa:74	ABalppaa	74	2189	-22810	-81	-84	2189	38.4	661	190	42	446262
ABalppaaa:114	ABalppaaa	114	2052	-22947	-30	-35	2052	40.0	645	174	35	323665
ABalppaaaa:156	ABalppaaaa	156	1996	-23003	-68	-65	1996	38.1	682	199	29	211647
ABalppaaap:156	ABalppaaap	156	2032	-22967	-29	-42	2032	37.6	659	174	32	211214
ABalppaap:114	ABalppaap	114	2070	-22929	-23	-26	2070	43.5	621	141	34	283533
ABalppaapa:160	ABalppaapa	160	2049	-22950	-39	-41	2049	43.7	639	147	29	176815
ABalppaapp:160	ABalppaapp	160	2062	-22937	-38	-52	2062	42.7	609	131	31	199819
ABalppap:74	ABalppap	74	2192	-22807	-105	-109	2192	34.8	611	170	42	395929
ABalppapa:106	ABalppapa	106	2082	-22917	-34	-38	2082	51.3	585	156	36	278690
ABalppapaa:146	ABalppapaa	146	2018	-22981	-36	-42	2018	50.5	604	146	33	213926
ABalppapap:146	ABalppapap	146	2081	-22919	-4	-9	2081	55.8	581	143	30	146987
ABalppapp:106	ABalppapp	106	2089	-22910	-40	-44	2089	53.1	541	138	36	282321
ABalppappa:146	ABalppappa	146	2032	-22967	-43	-51	2032	55.0	548	135	31	182499
ABalppappp:146	ABalppappp	146	2039	-22960	-61	-72	2039	56.4	509	125	31	156556
ABalppp:49	ABalppp	49	2200	-22799	-152	-153	2200	37.2	528	129	49	466136
ABalpppa:74	ABalpppa	74	2212	-22787	-71	-71	2212	34.7	587	211	41	370967
ABalpppaa:108	ABalpppaa	108	2082	-22917	-27	-27	2082	32.5	628	168	36	378922
ABalpppaaa:153	ABalpppaaa	153	2019	-22980	-49	-54	2019	34.7	638	151	32	255610
ABalpppaap:153	ABalpppaap	153	2096	-22903	-10	-14	2096	29.4	618	134	30	225660
ABalpppap:108	ABalpppap	108	2122	-22877	-24	-27	2122	33.7	587	146	37	400129
ABalpppapa:149	ABalpppapa	149	2038	-22961	-29	-37	2038	35.8	601	130	32	256728
ABalpppapp:149	ABalpppapp	149	2039	-22960	-43	-42	2039	31.7	571	114	30	222346
ABalpppp:74	ABalpppp	74	2186	-22813	-90	-92	2186	38.0	531	177	43	388750
ABalppppa:105	ABalppppa	105	2111	-22888	-18	-19	2111	30.8	557	152	36	370468
ABalppppaa:145	ABalppppaa	145	1984	-23015	-64	-65	1984	28.2	589	155	30	204697
ABalppppap:145	ABalppppap	145	2072	-22927	-1	-2	2072	26.9	556	143	31	216522
ABalppppp:105	ABalppppp	105	2143	-22856	0	-1	2143	32.4	499	133	38	360192
ABalpppppa:142	ABalpppppa	142	2057	-22942	-41	-47	2057	30.4	539	115	31	256174
ABalpppppp:142	ABalpppppp	142	2044	-22955	-50	-51	2044	29.5	499	121	33	243808
ABar:4	ABar	4	2254	-22745	-164	-164	2254	45.8	526	336	71	719006
ABara:15	ABara	15	2254	-22745	-181	-181	2254	51.0	516	319	62	388680
ABaraa:29	ABaraa	29	2249	-22750	-131	-131	2249	51.9	570	308	55	361144
ABaraaa:50	ABaraaa	50	2225	-22774	-56	-56	2225	50.1	588	338	48	393125
ABaraaaa:75	ABaraaaa	75	2157	-22842	-127	-134	2157	49.7	620	321	41	407765
ABaraaaaa:112	ABaraaaaa	112	2029	-22970	-55	-58	2029	46.3	663	306	37	371678
ABaraaaaaa:154	ABaraaaaaa	154	2067	-22932	28	32	2067	50.1	667	287	31	201999
ABaraaaaap:154	ABaraaaaap	154	2063	-22937	4	6	2063	50.0	631	305	29	173036
ABaraaaap:112	ABaraaaap	112	2014	-22985	-34	-37	2014	43.3	633	283	35	340034
ABaraaaapa:162	ABaraaaapa	162	1935	-23064	-121	-122	1935	43.5	659	273	28	205079
ABaraaaapp:162	ABaraaaapp	162	2006	-22993	-34	-30	2006	37.6	633	264	27	175585
ABaraaap:75	ABaraaap	75	2165	-22834	-47	-52	2165	49.5	565	351	43	400655
ABaraaapa:104	ABaraaapa	104	2101	-22898	-27	-33	2101	50.1	615	331	38	332627
ABaraaapaa:142	ABaraaapaa	142	2028	-22971	-71	-75	2028	55.6	648	289	32	202577
ABaraaapap:142	ABaraaapap	142	2009	-22990	-85	-90	2009	55.4	606	284	31	162372
ABaraaapp:104	ABaraaapp	104	2079	-22920	-31	-37	2079	51.9	575	350	36	299068
ABaraaappa:149	ABaraaappa	149	2023	-22976	-33	-37	2023	56.0	599	322	30	157565
ABaraaappp:149	ABaraaappp	149	2041	-22958	-57	-68	2041	56.8	564	300	29	134156
ABaraap:50	ABaraap	50	2182	-22818	-179	-180	2182	55.4	526	278	47	322128
ABaraapa:74	ABaraapa	74	2160	-22840	-200	-207	2160	56.5	573	296	44	361134
ABaraapaa:106	ABaraapaa	106	2075	-22924	-36	-39	2075	50.9	610	272	35	271559
ABaraapaaa:144	ABaraapaaa	144	2038	-22961	-5	-6	2038	48.1	633	256	31	202275
ABaraapaap:144	ABaraapaap	144	2037	-22962	-17	-10	2037	40.9	600	250	31	187043
ABaraapap:106	ABaraapap	106	2117	-22882	-19	-20	2117	50.2	568	249	36	253315
ABaraapapa:144	ABaraapapa	144	2059	-22940	-15	-18	2059	44.1	589	221	33	209717
ABaraapapp:144	ABaraapapp	144	2053	-22946	-21	-25	2053	43.0	550	220	30	171049
ABaraapp:74	ABaraapp	74	2221	-22778	-175	-178	2221	57.0	508	255	42	302247
ABaraappa:105	ABaraappa	105	2093	-22906	-39	-40	2093	51.0	555	291	35	249396
ABaraappaa:144	ABaraappaa	144	2083	-22916	53	46	2083	46.4	611	287	29	176268
ABaraappap:144	ABaraappap	144	2045	-22954	6	10	2045	44.3	577	280	31	183640
ABaraappp:105	ABaraappp	105	2065	-22934	-77	-80	2065	51.8	505	274	37	277359
ABaraapppa:143	ABaraapppa	143	2046	-22953	-21	-23	2046	45.0	538	264	33	196614
ABaraapppp:143	ABaraapppp	143	2030	-22969	-32	-35	2030	41.3	498	279	31	191059
ABarap:29	ABarap	29	2241	-22758	-155	-156	2241	51.4	486	330	56	351344
ABarapa:49	ABarapa	49	2211	-22788	-117	-118	2211	48.7	517	372	48	391472
ABarapaa:74	ABarapaa	74	2203	-22796	-182	-188	2203	56.7	528	350	41	326266
ABarapaaa:108	ABarapaaa	108	2141	-22858	-121	-135	2141	58.8	583	299	35	252166
ABarapaaaa:154	ABarapaaaa	154	2098	-22901	-32	-47	2098	57.9	574	249	30	154380
ABarapaaap:154	ABarapaaap	154	2040	-22959	-201	-232	2040	59.4	539	245	30	143048
ABarapaap:108	ABarapaap	108	2097	-22902	-78	-87	2097	56.2	549	307	36	259907
ABarapaapa:148	ABarapaapa	148	2088	-22911	32	37	2088	53.0	577	252	29	172535
ABarapaapp:148	ABarapaapp	148	2010	-22989	-43	-42	2010	51.6	541	255	31	177900
ABarapap:74	ABarapap	74	2202	-22797	-169	-176	2202	55.9	471	336	42	319220
ABarapapa:104	ABarapapa	104	2134	-22865	-179	-199	2134	58.2	508	306	35	230044
ABarapapaa:145	ABarapapaa	145	2043	-22956	-123	-140	2043	58.0	520	270	31	171857
ABarapapap:145	ABarapapap	145	2196	-22803	-74	-90	2196	59.6	491	247	32	159649
ABarapapp:104	ABarapapp	104	2112	-22887	-84	-90	2112	56.0	461	299	38	270331
ABarapappa:141	ABarapappa	141	2051	-22948	-3	-11	2051	52.7	510	278	31	194114
ABarapappp:141	ABarapappp	141	2067	-22932	-159	-92	2067	55.0	469	270	36	233677
ABarapp:49	ABarapp	49	2209	-22790	-163	-163	2209	55.0	439	330	48	334733
ABarappa:74	ABarappa	74	2237	-22762	-75	-80	2237	53.3	443	353	41	310033
ABarappaa:106	ABarappaa	106	2106	-22893	-49	-61	2106	54.1	519	348	35	213898
ABarappaaa:150	ABarappaaa	150	2131	-22868	-20	-43	2131	57.7	508	302	30	117784
ABarappaap:150	ABarappaap	150	1961	-23038	-157	-157	1961	55.6	478	306	28	102338
ABarappap:106	ABarappap	106	2111	-22888	-117	-134	2111	55.7	472	358	39	277353
ABarappapa:147	ABarappapa	147	2166	-22833	-132	-164	2166	59.5	473	348	35	161473
ABarappapp:147	ABarappapp	147	2145	-22854	-93	-113	2145	59.3	436	331	31	129551
ABarappp:74	ABarappp	74	2192	-22807	-72	-75	2192	51.1	392	321	41	312255
ABarapppa:104	ABarapppa	104	2092	-22907	-41	-48	2092	49.0	506	370	35	252657
ABarapppaa:145	ABarapppaa	145	2071	-22928	6	-2	2071	56.1	566	340	30	123934
ABarapppap:145	ABarapppap	145	2065	-22934	-178	-195	2065	59.6	531	326	30	118414
ABarapppp:104	ABarapppp	104	2069	-22930	-35	-38	2069	49.0	467	362	36	266460
ABarappppa:146	ABarappppa	146	2049	-22950	-53	-60	2049	56.4	517	348	32	152617
ABarappppp:146	ABarappppp	146	2002	-22997	-63	-66	2002	53.3	480	356	30	141213
ABarp:15	ABarp	15	2263	-22736	-156	-156	2263	29.5	448	353	63	497046
ABarpa:29	ABarpa	29	2262	-22737	-118	-118	2262	30.5	520	365	57	446764
ABarpaa:49	ABarpaa	49	2228	-22771	-91	-91	2228	30.5	551	364	50	458657
ABarpaaa:73	ABarpaaa	73	2223	-22776	-122	-128	2223	29.6	565	342	42	449125
ABarpaaaa:112	ABarpaaaa	112	2119	-22880	-80	-86	2119	15.3	614	257	37	452812
ABarpaaaaa:154	ABarpaaaaa	154	2038	-22961	-72	-72	2038	18.1	622	284	32	277499
ABarpaaaap:154	ABarpaaaap	154	2111	-22888	-88	-97	2111	13.4	610	254	30	259661
ABarpaaap:112	ABarpaaap	112	2134	-22865	-61	-63	2134	15.7	562	261	34	320783
ABarpaaapa:155	ABarpaaapa	155	2202	-22797	10	-12	2202	15.3	579	277	29	210772
ABarpaaapp:155	ABarpaaapp	155	2216	-22783	11	-11	2216	14.2	549	280	28	203878
ABarpaap:73	ABarpaap	73	2186	-22813	-144	-146	2186	26.7	495	358	46	440659
ABarpaapa:103	ABarpaapa	103	2140	-22859	-80	-80	2140	16.6	516	253	39	364749
ABarpaapaa:143	ABarpaapaa	143	2114	-22885	-45	-46	2114	16.1	518	266	30	206590
ABarpaapap:143	ABarpaapap	143	2123	-22876	-32	-32	2123	15.7	464	243	36	227656
ABarpaapp:103	ABarpaapp	103	2155	-22844	-66	-66	2155	17.5	436	254	40	303688
ABarpaappa:142	ABarpaappa	142	2144	-22855	-26	-24	2144	15.2	432	280	33	205719
ABarpaappp:142	ABarpaappp	142	2145	-22854	-54	-57	2145	14.6	377	269	34	198605
ABarpap:49	ABarpap	49	2235	-22764	-89	-89	2235	38.6	473	315	49	393946
ABarpapa:74	ABarpapa	74	2201	-22798	-90	-91	2201	35.7	504	343	43	392048
ABarpapaa:105	ABarpapaa	105	2174	-22825	-192	-197	2174	14.5	567	322	39	446082
ABarpapaaa:149	ABarpapaaa	149	2182	-22817	-38	-40	2182	14.1	592	322	31	261388
ABarpapaap:149	ABarpapaap	149	2085	-22914	-88	-89	2085	15.6	551	329	30	205711
ABarpapap:105	ABarpapap	105	2195	-22804	-91	-103	2195	15.7	515	314	36	312261
ABarpapapa:147	ABarpapapa	147	2097	-22902	-61	-59	2097	15.9	521	305	30	196714
ABarpapapp:147	ABarpapapp	147	2106	-22893	-64	-66	2106	17.0	476	300	32	181384
ABarpapp:74	ABarpapp	74	2211	-22789	-90	-92	2211	32.1	423	330	43	368282
ABarpappa:104	ABarpappa	104	2154	-22845	-82	-91	2154	16.6	478	321	36	322556
ABarpappaa:150	ABarpappaa	150	2180	-22819	-133	-145	2180	14.8	504	350	30	237165
ABarpappap:150	ABarpappap	150	2055	-22944	-130	-137	2055	17.6	471	347	31	205449
ABarpappp:104	ABarpappp	104	2147	-22852	-76	-81	2147	19.4	434	325	37	327194
ABarpapppa:146	ABarpapppa	146	2177	-22822	56	48	2177	19.6	444	366	32	220285
ABarpapppp:146	ABarpapppp	146	2062	-22937	-82	-77	2062	21.4	405	367	34	237966
ABarpp:29	ABarpp	29	2271	-22728	-162	-162	2271	25.2	398	356	57	461748
ABarppa:50	ABarppa	50	2251	-22748	-105	-105	2251	21.9	461	348	50	419790
ABarppaa:74	ABarppaa	74	2243	-22756	-114	-115	2243	18.8	476	290	44	378440
ABarppaaa:110	ABarppaaa	110	2178	-22821	-40	-47	2178	14.9	426	188	38	279739
ABarppaaaa:157	ABarppaaaa	157	2180	-22819	-31	-30	2180	13.6	414	187	30	161075
ABarppaaap:157	ABarppaaap	157	2072	-22927	-76	-84	2072	16.2	381	162	32	153482
ABarppaap:110	ABarppaap	110	2159	-22840	-77	-83	2159	15.3	377	188	38	271175
ABarppaapa:152	ABarppaapa	152	2167	-22832	-18	-15	2167	14.8	374	218	33	159242
ABarppaapp:152	ABarppaapp	152	2165	-22834	5	10	2165	15.4	334	174	30	160383
ABarppap:74	ABarppap	74	2251	-22748	-101	-103	2251	21.5	411	275	44	367407
ABarppapa:110	ABarppapa	110	2134	-22865	-19	-22	2134	18.1	338	161	38	323237
ABarppapaa:159	ABarppapaa	159	2179	-22820	-62	-76	2179	15.3	353	135	32	179731
ABarppapap:159	ABarppapap	159	2101	-22899	-41	-43	2101	18.6	300	150	33	226058
ABarppapp:110	ABarppapp	110	2106	-22893	-46	-47	2106	23.6	281	153	37	356533
ABarppappa:158	ABarppappa	158	2099	-22900	-37	-38	2099	18.8	260	162	33	242661
ABarppappp:158	ABarppappp	158	2109	-22891	-12	-14	2109	27.8	219	158	30	214504
ABarppp:50	ABarppp	50	2233	-22766	-158	-159	2233	26.8	377	344	50	449015
ABarpppa:75	ABarpppa	75	2284	-22715	-82	-87	2284	24.3	386	321	44	387422
ABarpppaa:107	ABarpppaa	107	2175	-22824	-115	-125	2175	15.6	401	308	36	258793
ABarpppaaa:149	ABarpppaaa	149	2191	-22808	-117	-122	2191	14.6	425	330	30	172223
ABarpppaap:149	ABarpppaap	149	2146	-22853	-77	-88	2146	16.6	385	335	33	176051
ABarpppap:107	ABarpppap	107	2159	-22841	-134	-143	2159	16.1	351	305	39	287156
ABarpppapa:149	ABarpppapa	149	2126	-22873	-173	-179	2126	16.2	346	350	36	218811
ABarpppapp:149	ABarpppapp	149	2055	-22944	-73	-74	2055	19.4	299	345	32	186001
ABarpppp:75	ABarpppp	75	2272	-22727	-108	-108	2272	24.2	319	280	44	380682
ABarppppa:111	ABarppppa	111	2149	-22850	-59	-62	2149	19.3	302	326	39	351634
ABarppppaa:157	ABarppppaa	157	2072	-22927	-68	-69	2072	25.4	323	387	32	200869
ABarppppap:157	ABarppppap	157	2051	-22948	-47	-54	2051	29.1	276	366	33	222941
ABarppppp:111	ABarppppp	111	2127	-22872	-38	-41	2127	22.6	247	294	38	371610
ABarpppppa:158	ABarpppppa	158	2058	-22941	-39	-40	2058	23.0	246	341	33	217171
ABarpppppp:158	ABarpppppp	158	2078	-22921	-39	-38	2078	28.2	209	307	31	208699
ABp:1	ABp	1	0	0	0	0	0	28.0	392	354	66	0
ABpl:4	ABpl	4	2240	-22760	-271	-271	2240	21.1	430	266	71	717393
ABpla:15	ABpla	15	2260	-22739	-213	-213	2260	18.9	532	255	65	540644
ABplaa:28	ABplaa	28	2250	-22749	-192	-194	2250	18.6	581	263	60	535749
ABplaaa:49	ABplaaa	49	2267	-22732	-166	-167	2267	18.1	596	295	52	601860
ABplaaaa:74	ABplaaaa	74	2258	-22741	-47	-49	2258	23.1	632	271	44	549787
ABplaaaaa:106	ABplaaaaa	106	2142	-22857	-48	-51	2142	17.5	615	190	39	513240
ABplaaaaaa:150	ABplaaaaaa	150	2072	-22927	-35	-42	2072	15.2	626	220	32	311227
ABplaaaaap:150	ABplaaaaap	150	2074	-22925	-63	-66	2074	16.0	583	219	32	258186
ABplaaaap:106	ABplaaaap	106	2123	-22876	-95	-103	2123	16.4	567	208	38	429160
ABplaaaapa:151	ABplaaaapa	151	2111	-22889	-48	-58	2111	15.2	552	220	32	265381
ABplaaaapp:151	ABplaaaapp	151	2126	-22873	-65	-70	2126	16.1	509	223	32	225662
ABplaaap:74	ABplaaap	74	2238	-22761	-54	-60	2238	21.7	555	285	45	484188
ABplaaapa:108	ABplaaapa	108	2102	-22897	-77	-82	2102	17.5	527	193	37	367184
ABplaaapaa:152	ABplaaapaa	152	2194	-22805	-11	-6	2194	15.1	541	176	29	233530
ABplaaapap:152	ABplaaapap	152	2128	-22871	-30	-38	2128	16.8	499	174	31	191864
ABplaaapp:108	ABplaaapp	108	2129	-22870	-56	-59	2129	17.4	479	180	39	348967
ABplaaappa:147	ABplaaappa	147	2048	-22951	-66	-73	2048	16.7	477	150	33	257926
ABplaaappp:147	ABplaaappp	147	2129	-22870	18	12	2129	16.5	440	174	33	212128
ABplaap:49	ABplaap	49	2225	-22774	-131	-131	2225	21.6	559	208	51	515622
ABplaapa:72	ABplaapa	72	2264	-22735	-80	-80	2264	20.0	610	220	45	554675
ABplaapaa:105	ABplaapaa	105	2099	-22900	-85	-87	2099	22.0	572	133	40	510712
ABplaapaaa:146	ABplaapaaa	146	2061	-22938	-81	-83	2061	15.6	604	171	33	314722
ABplaapaap:146	ABplaapaap	146	2118	-22881	-45	-53	2118	17.0	568	146	33	308915
ABplaapap:105	ABplaapap	105	2123	-22876	-64	-72	2123	20.0	521	126	38	421315
ABplaapapa:144	ABplaapapa	144	2038	-22961	-67	-77	2038	20.0	547	122	31	277473
ABplaapapp:144	ABplaapapp	144	2124	-22875	16	16	2124	18.8	510	136	32	237458
ABplaapp:72	ABplaapp	72	2224	-22775	-101	-103	2224	22.9	534	207	47	473298
ABplaappa:102	ABplaappa	102	2161	-22838	-14	-16	2161	27.3	495	105	39	474961
ABplaappaa:144	ABplaappaa	144	2123	-22876	-3	-6	2123	24.7	521	96	30	236206
ABplaappap:144	ABplaappap	144	2074	-22925	-27	-30	2074	25.8	467	96	35	298344
ABplaappp:102	ABplaappp	102	2107	-22892	-90	-93	2107	28.5	438	104	42	488465
ABplaapppa:142	ABplaapppa	142	2065	-22934	-37	-43	2065	28.1	430	89	34	285933
ABplaapppp:142	ABplaapppp	142	2046	-22953	-54	-60	2046	29.5	384	89	35	295569
ABplap:28	ABplap	28	2248	-22751	-176	-177	2248	18.5	483	255	59	468694
ABplapa:50	ABplapa	50	2219	-22780	-104	-105	2219	20.7	512	278	51	421467
ABplapaa:74	ABplapaa	74	2231	-22768	-212	-219	2231	16.3	536	260	45	414162
ABplapaaa:104	ABplapaaa	104	2150	-22849	-83	-87	2150	18.0	473	125	38	342751
ABplapaaaa:145	ABplapaaaa	145	2086	-22913	-12	-15	2086	20.5	457	132	32	202416
ABplapaaap:145	ABplapaaap	145	2036	-22963	-102	-102	2036	17.9	417	136	33	187240
ABplapaap:104	ABplapaap	104	2144	-22855	-57	-60	2144	18.5	412	130	38	320412
ABplapaapa:149	ABplapaapa	149	2105	-22894	13	8	2105	19.4	395	112	31	186361
ABplapaapp:149	ABplapaapp	149	2053	-22946	-31	-30	2053	22.4	357	112	33	219268
ABplapap:74	ABplapap	74	2243	-22756	-146	-148	2243	17.7	457	237	45	382876
ABplapapa:103	ABplapapa	103	2152	-22847	-77	-78	2152	20.2	351	119	39	396921
ABplapapaa:145	ABplapapaa	145	2044	-22955	-94	-90	2044	23.2	262	121	34	310755
ABplapapap:145	ABplapapap	145	2096	-22903	-1	-5	2096	29.3	232	120	32	272869
ABplapapp:103	ABplapapp	103	2141	-22858	-59	-58	2141	25.8	291	112	40	464683
ABplapappa:141	ABplapappa	141	2039	-22960	-51	-56	2039	31.6	205	131	33	287465
ABplapappp:141	ABplapappp	141	2056	-22943	-65	-65	2056	39.7	225	139	31	220061
ABplapp:50	ABplapp	50	2196	-22803	-146	-147	2196	22.7	465	192	51	427026
ABplappa:74	ABplappa	74	2228	-22771	-99	-102	2228	22.1	469	167	46	477307
ABplappaa:105	ABplappaa	105	2101	-22898	-99	-104	2101	31.2	380	89	40	478819
ABplappaaa:148	ABplappaaa	148	2074	-22925	-13	-17	2074	32.4	346	91	33	257217
ABplappaap:148	ABplappaap	148	2074	-22925	-17	-19	2074	36.9	308	97	33	258424
ABplappap:105	ABplappap	105	2085	-22914	-106	-110	2085	30.9	330	97	39	488672
ABplappapa:146	ABplappapa	146	2120	-22879	16	15	2120	26.0	308	108	33	264647
ABplappapp:146	ABplappapp	146	2081	-22918	-22	-22	2081	34.4	268	106	31	244793
ABplappp:74	ABplappp	74	2229	-22770	-121	-123	2229	21.1	391	148	44	434148
ABplapppa:109	ABplapppa	109	2079	-22920	-66	-70	2079	39.0	303	111	37	401411
ABplapppaa:153	ABplapppaa	153	2099	-22900	-1	-6	2099	43.6	299	110	30	209234
ABplapppap:153	ABplapppap	153	2006	-22993	-77	-80	2006	46.3	269	128	31	186548
ABplapppp:109	ABplapppp	109	2122	-22877	-37	-37	2122	41.8	254	115	37	390496
ABplappppa:153	ABplappppa	153	2091	-22908	-14	-14	2091	46.8	230	144	30	192069
ABplappppp:153	ABplappppp	153	2099	-22900	9	2	2099	51.7	224	182	30	157825
ABplp:15	ABplp	15	2307	-22692	-179	-179	2307	21.8	429	144	61	468392
ABplpa:29	ABplpa	29	2281	-22718	-154	-154	2281	23.1	465	118	56	508353
ABplpaa:50	ABplpaa	50	2262	-22737	-176	-176	2262	19.8	524	124	49	540896
ABplpaaa:75	ABplpaaa	75	2244	-22755	-94	-96	2244	27.4	615	147	43	512274
ABplpaaaa:107	ABplpaaaa	107	2063	-22936	-84	-85	2063	39.8	604	136	37	425119
ABplpaaaaa:148	ABplpaaaaa	148	2040	-22959	-30	-37	2040	45.0	578	144	31	235149
ABplpaaaap:148	ABplpaaaap	148	2055	-22944	-9	-22	2055	49.1	545	126	33	254049
ABplpaaap:107	ABplpaaap	107	2069	-22930	-72	-80	2069	44.4	564	117	37	435545
ABplpaaapa:148	ABplpaaapa	148	2043	-22956	-42	-53	2043	46.3	535	108	31	268255
ABplpaaapp:148	ABplpaaapp	148	2031	-22968	-30	-30	2031	46.7	500	100	30	216335
ABplpaap:75	ABplpaap	75	2256	-22743	-93	-94	2256	25.7	561	143	43	454097
ABplpaapa:107	ABplpaapa	107	2112	-22887	-32	-36	2112	38.5	546	110	38	477351
ABplpaapaa:150	ABplpaapaa	150	2073	-22926	-47	-50	2073	39.9	557	115	32	288308
ABplpaapap:150	ABplpaapap	150	2059	-22940	-46	-52	2059	38.7	525	108	31	293536
ABplpaapp:107	ABplpaapp	107	2092	-22907	-66	-67	2092	40.2	497	102	38	430951
ABplpaappa:147	ABplpaappa	147	2074	-22925	-46	-53	2074	38.8	494	94	31	266651
ABplpaappp:147	ABplpaappp	147	2139	-22860	20	10	2139	38.4	459	91	31	256212
ABplpap:50	ABplpap	50	2251	-22748	-121	-122	2251	31.8	444	98	50	538586
ABplpapa:74	ABplpapa	74	2226	-22773	-90	-93	2226	37.5	548	118	42	424840
ABplpapaa:105	ABplpapaa	105	2095	-22904	-88	-95	2095	55.4	517	148	37	289037
ABplpapaaa:149	ABplpapaaa	149	2068	-22931	8	9	2068	53.2	488	150	30	167788
ABplpapaap:149	ABplpapaap	149	2098	-22902	28	20	2098	51.9	455	145	30	173110
ABplpapap:105	ABplpapap	105	2116	-22883	-75	-66	2116	55.5	480	136	36	263698
ABplpapapa:146	ABplpapapa	146	2063	-22936	-188	-193	2063	58.6	462	140	32	171436
ABplpapapp:146	ABplpapapp	146	2284	-22715	-414	-295	2284	58.2	417	147	30	130311
ABplpapp:74	ABplpapp	74	2202	-22797	-131	-130	2202	35.2	481	104	44	474758
ABplpappa:103	ABplpappa	103	2586	-22414	291	289	2586	56.2	444	141	39	288733
ABplpappaa:141	ABplpappaa	141	4402	-20597	1443	1603	4402	58.5	458	193	39	239848
ABplpappap:141	ABplpappap	141	7022	-17977	3255	3569	7022	58.2	421	180	28	137282
ABplpappp:103	ABplpappp	103	2806	-22193	440	449	2806	57.0	390	147	38	270539
ABplpapppa:145	ABplpapppa	145	5971	-19028	2394	2664	5971	59.5	387	194	33	160516
ABplpapppp:145	ABplpapppp	145	5831	-19168	2481	2731	5831	58.9	345	199	31	140644
ABplpp:29	ABplpp	29	2272	-22727	-173	-173	2272	22.4	369	123	56	468486
ABplppa:51	ABplppa	51	2296	-22703	-176	-177	2296	17.8	426	128	47	424906
ABplppaa:77	ABplppaa	77	2227	-22772	-144	-147	2227	27.6	511	118	42	416249
ABplppaaa:111	ABplppaaa	111	2068	-22931	-33	-34	2068	47.1	478	109	35	270128
ABplppaaaa:157	ABplppaaaa	157	1999	-23000	-73	-72	1999	45.7	483	130	29	138706
ABplppaaap:157	ABplppaaap	157	1990	-23010	-109	-124	1990	46.3	459	95	28	157721
ABplppaap:111	ABplppaap	111	2120	-22879	0	0	2120	48.0	433	110	37	288803
ABplppaapa:153	ABplppaapa	153	2051	-22948	-78	-83	2051	53.8	427	118	30	132000
ABplppaapp:153	ABplppaapp	153	2047	-22952	-162	-143	2047	53.3	389	117	30	133011
ABplppap:77	ABplppap	77	2236	-22763	-91	-96	2236	29.8	441	118	42	390809
ABplppapa:109	ABplppapa	109	2143	-22856	-11	-13	2143	41.0	415	109	37	314280
ABplppapaa:151	ABplppapaa	151	2061	-22938	-33	-40	2061	45.6	434	100	31	163335
ABplppapap:151	ABplppapap	151	2122	-22877	-6	-13	2122	45.7	395	90	30	151322
ABplppapp:109	ABplppapp	109	2118	-22881	-41	-39	2118	41.1	361	108	37	356002
ABplppappa:153	ABplppappa	153	2093	-22906	-39	-41	2093	44.3	364	95	30	166536
ABplppappp:153	ABplppappp	153	2094	-22905	-50	-42	2094	46.8	327	106	31	175158
ABplppp:51	ABplppp	51	2245	-22754	-136	-137	2245	31.0	352	99	48	516753
ABplpppa:75	ABplpppa	75	2234	-22765	-95	-100	2234	31.1	403	92	42	445802
ABplpppaa:106	ABplpppaa	106	2187	-22812	0	8	2187	48.1	379	100	37	324676
ABplpppaaa:146	ABplpppaaa	146	2200	-22799	50	47	2200	52.0	363	111	30	148461
ABplpppaap:146	ABplpppaap	146	2305	-22694	162	175	2305	52.9	322	122	30	150660
ABplpppap:106	ABplpppap	106	2199	-22800	21	18	2199	47.0	319	107	37	329243
ABplpppapa:146	ABplpppapa	146	2174	-22825	24	27	2174	55.2	288	147	34	170126
ABplpppapp:146	ABplpppapp	146	2419	-22580	-168	55	2419	55.6	269	181	28	132762
ABplpppp:75	ABplpppp	75	2268	-22731	-92	-96	2268	32.9	337	95	44	502050
ABplppppa:105	ABplppppa	105	2619	-22380	375	384	2619	52.3	359	127	37	273546
ABplppppaa:144	ABplppppaa	144	5325	-19674	2388	2431	5325	57.2	380	147	30	126244
ABplppppap:144	ABplppppap	144	4770	-20229	2138	2182	4770	56.8	339	158	32	133338
ABplppppp:105	ABplppppp	105	2835	-22164	447	442	2835	57.7	317	167	40	284126
ABplpppppa:147	ABplpppppa	147	6100	-18899	2915	3131	6100	57.2	315	196	30	121908
ABplpppppp:147	ABplpppppp	147	6515	-18484	2704	3000	6515	55.5	274	205	28	113938
ABpr:4	ABpr	4	2241	-22758	-188	-188	2241	48.8	327	310	70	601427
ABpra:15	ABpra	15	2257	-22742	-152	-153	2257	49.3	345	345	60	402434
ABpraa:29	ABpraa	29	2276	-22723	-118	-118	2276	48.5	392	365	57	403586
ABpraaa:49	ABpraaa	49	2220	-22779	-128	-128	2220	40.7	426	389	48	473184
ABpraaaa:76	ABpraaaa	76	2232	-22767	-50	-50	2232	41.8	487	388	42	435717
ABpraaaaa:114	ABpraaaaa	114	2094	-22905	4	0	2094	36.0	575	381	34	316487
ABpraaaaaa:157	ABpraaaaaa	157	2078	-22921	-46	-55	2078	39.2	597	381	30	210144
ABpraaaaap:157	ABpraaaaap	157	2047	-22952	-51	-68	2047	35.2	567	390	30	238431
ABpraaaap:114	ABpraaaap	114	2042	-22957	-68	-70	2042	36.8	535	392	36	348574
ABpraaaapa:155	ABpraaaapa	155	2063	-22936	-19	-27	2063	42.8	556	391	29	204274
ABpraaaapp:155	ABpraaaapp	155	2035	-22964	-144	-117	2035	36.6	531	399	30	214540
ABpraaap:76	ABpraaap	76	2209	-22790	-100	-103	2209	33.7	427	386	43	452686
ABpraaapa:107	ABpraaapa	107	2094	-22905	-50	-50	2094	28.8	550	361	35	351761
ABpraaapaa:149	ABpraaapaa	149	2066	-22933	10	8	2066	33.1	581	345	30	236159
ABpraaapap:149	ABpraaapap	149	2077	-22922	-43	-7	2077	32.0	549	368	31	254334
ABpraaapp:107	ABpraaapp	107	2127	-22872	-24	-28	2127	27.7	490	370	39	417976
ABpraaappa:143	ABpraaappa	143	2498	-22501	344	338	2498	34.0	520	370	30	234639
ABpraaappp:143	ABpraaappp	143	2382	-22617	225	228	2382	32.0	482	378	33	268021
ABpraap:49	ABpraap	49	2237	-22762	-84	-85	2237	50.2	362	339	50	452573
ABpraapa:74	ABpraapa	74	2206	-22793	-100	-101	2206	42.3	380	381	43	483315
ABpraapaa:107	ABpraapaa	107	2083	-22916	-57	-57	2083	22.7	492	378	38	453181
ABpraapaaa:150	ABpraapaaa	150	2044	-22955	-47	-53	2044	21.2	586	357	32	299651
ABpraapaap:150	ABpraapaap	150	2062	-22937	-57	-65	2062	21.9	545	371	32	279925
ABpraapap:107	ABpraapap	107	2134	-22865	-51	-58	2134	22.2	444	373	37	415451
ABpraapapa:149	ABpraapapa	149	2096	-22903	-6	-8	2096	24.6	517	384	31	262798
ABpraapapp:149	ABpraapapp	149	2087	-22912	-28	-13	2087	23.8	477	378	32	272299
ABpraapp:74	ABpraapp	74	2216	-22783	-108	-109	2216	38.6	322	355	47	587147
ABpraappa:105	ABpraappa	105	2105	-22894	-66	-70	2105	28.5	408	392	37	448250
ABpraappaa:150	ABpraappaa	150	2184	-22815	9	36	2184	31.0	488	407	30	242932
ABpraappap:150	ABpraappap	150	2091	-22908	-33	-33	2091	33.5	436	400	33	270945
ABpraappp:105	ABpraappp	105	2121	-22878	-59	-59	2121	31.8	348	383	40	470715
ABpraapppa:146	ABpraapppa	146	2092	-22907	1	2	2092	37.4	402	398	34	289370
ABpraapppp:146	ABpraapppp	146	2050	-22949	-64	-68	2050	40.0	351	393	35	282315
ABprap:29	ABprap	29	2236	-22763	-142	-142	2236	38.3	298	357	55	475440
ABprapa:49	ABprapa	49	2164	-22835	-171	-172	2164	35.1	333	380	49	523281
ABprapaa:74	ABprapaa	74	2225	-22774	-105	-106	2225	30.1	345	382	43	453398
ABprapaaa:106	ABprapaaa	106	2161	-22838	-27	-28	2161	21.3	380	362	37	358353
ABprapaaaa:150	ABprapaaaa	150	2094	-22905	-12	-10	2094	28.3	391	398	31	217072
ABprapaaap:150	ABprapaaap	150	2068	-22931	-17	-23	2068	28.1	355	382	32	204447
ABprapaap:106	ABprapaap	106	2171	-22828	-24	-27	2171	23.3	322	364	37	394364
ABprapaapa:153	ABprapaapa	153	2020	-22979	-83	-87	2020	31.5	338	405	30	220667
ABprapaapp:153	ABprapaapp	153	2064	-22935	-34	-34	2064	36.7	313	387	32	232271
ABprapap:74	ABprapap	74	2226	-22773	-84	-84	2226	26.7	284	356	46	532484
ABprapapa:103	ABprapapa	103	2127	-22872	-47	-46	2127	24.2	266	347	39	467827
ABprapapaa:149	ABprapapaa	149	2061	-22938	-37	-37	2061	31.2	235	357	33	275140
ABprapapap:149	ABprapapap	149	2042	-22957	-77	-81	2042	36.0	203	330	32	263540
ABprapapp:103	ABprapapp	103	2144	-22855	-24	-25	2144	30.7	214	307	38	439383
ABprapappa:146	ABprapappa	146	2057	-22942	-57	-60	2057	39.6	196	306	34	282651
ABprapappp:146	ABprapappp	146	2109	-22890	6	2	2109	46.3	201	287	31	228316
ABprapp:49	ABprapp	49	2194	-22805	-129	-130	2194	33.5	255	330	49	571750
ABprappa:74	ABprappa	74	2242	-22757	-84	-85	2242	33.7	237	344	44	611362
ABprappaa:112	ABprappaa	112	2085	-22914	-42	-44	2085	36.7	294	381	39	464848
ABprappaaa:154	ABprappaaa	154	2068	-22931	-46	-40	2068	46.2	326	387	32	209351
ABprappaap:154	ABprappaap	154	2151	-22848	74	74	2151	45.9	285	364	33	215017
ABprappap:112	ABprappap	112	2088	-22911	-42	-46	2088	37.9	241	354	38	452014
ABprappapa:155	ABprappapa	155	2043	-22956	-52	-60	2043	36.7	273	370	32	251564
ABprappapp:155	ABprappapp	155	2086	-22913	-20	-22	2086	42.7	238	340	31	198642
ABprappp:74	ABprappp	74	2235	-22764	-60	-59	2235	30.5	206	282	43	568180
ABprapppa:110	ABprapppa	110	2091	-22908	-38	-39	2091	44.7	236	328	36	344783
ABprapppaa:154	ABprapppaa	154	2066	-22933	9	19	2066	49.6	265	341	30	163444
ABprapppap:154	ABprapppap	154	2057	-22942	-32	-31	2057	50.0	247	311	30	158106
ABprapppp:110	ABprapppp	110	2123	-22877	-42	-46	2123	46.7	207	291	35	327977
ABprappppa:156	ABprappppa	156	2075	-22924	-29	-24	2075	52.7	222	292	30	155451
ABprappppp:156	ABprappppp	156	2042	-22957	-81	-58	2042	53.4	219	250	29	139151
ABprp:15	ABprp	15	2305	-22695	-124	-124	2305	48.8	265	238	60	404952
ABprpa:29	ABprpa	29	2278	-22721	-202	-205	2278	54.2	289	277	55	338920
ABprpaa:50	ABprpaa	50	2216	-22783	-79	-79	2216	49.6	284	346	47	382162
ABprpaaa:75	ABprpaaa	75	2241	-22758	-120	-122	2241	51.6	356	362	42	339359
ABprpaaaa:104	ABprpaaaa	104	2078	-22921	-75	-80	2078	40.1	501	389	37	363805
ABprpaaaaa:144	ABprpaaaaa	144	2025	-22974	-18	-22	2025	50.5	547	356	30	173264
ABprpaaaap:144	ABprpaaaap	144	2068	-22931	12	9	2068	49.0	515	362	31	191290
ABprpaaap:104	ABprpaaap	104	2116	-22883	-39	-48	2116	41.7	447	398	37	350850
ABprpaaapa:144	ABprpaaapa	144	2029	-22970	-40	-46	2029	50.5	501	395	30	182691
ABprpaaapp:144	ABprpaaapp	144	2069	-22930	-8	-14	2069	48.1	468	392	30	190758
ABprpaap:75	ABprpaap	75	2183	-22816	-93	-97	2183	46.7	303	350	43	390385
ABprpaapa:105	ABprpaapa	105	2073	-22926	-80	-86	2073	38.3	441	398	37	344574
ABprpaapaa:145	ABprpaapaa	145	2025	-22974	-23	-25	2025	45.2	531	385	32	224454
ABprpaapap:145	ABprpaapap	145	2120	-22879	53	47	2120	42.5	498	396	30	205076
ABprpaapp:105	ABprpaapp	105	2116	-22883	-46	-53	2116	39.1	396	383	37	338546
ABprpaappa:143	ABprpaappa	143	2110	-22889	8	10	2110	40.7	467	394	33	246970
ABprpaappp:143	ABprpaappp	143	2070	-22929	-15	-16	2070	43.8	433	396	31	196289
ABprpap:50	ABprpap	50	2222	-22777	-116	-117	2222	52.0	241	265	48	369854
ABprpapa:74	ABprpapa	74	2199	-22800	-183	-186	2199	56.2	311	314	42	300729
ABprpapaa:105	ABprpapaa	105	2106	-22893	-38	-33	2106	53.7	433	355	35	218147
ABprpapaaa:148	ABprpapaaa	148	2050	-22949	-13	-21	2050	52.8	454	329	29	124358
ABprpapaap:148	ABprpapaap	148	2049	-22950	-39	-39	2049	53.3	422	334	31	144276
ABprpapap:105	ABprpapap	105	2075	-22924	-94	-96	2075	53.1	398	357	36	248441
ABprpapapa:146	ABprpapapa	146	2121	-22878	-87	-92	2121	58.1	403	316	31	122802
ABprpapapp:146	ABprpapapp	146	2369	-22630	-732	-378	2369	58.6	374	300	30	114641
ABprpapp:74	ABprpapp	74	2209	-22790	-123	-124	2209	52.5	250	269	43	334422
ABprpappa:103	ABprpappa	103	2609	-22390	302	296	2609	57.1	390	334	37	227589
ABprpappaa:141	ABprpappaa	141	5035	-19964	2353	2391	5035	59.0	441	286	33	135876
ABprpappap:141	ABprpappap	141	5151	-19848	2115	2288	5151	58.9	406	260	33	144625
ABprpappp:103	ABprpappp	103	2820	-22179	443	450	2820	57.3	343	319	38	236364
ABprpapppa:144	ABprpapppa	144	7643	-17356	3977	4225	7643	59.0	361	259	34	154307
ABprpapppp:144	ABprpapppp	144	7693	-17306	3673	4049	7693	58.3	313	238	32	128729
ABprpp:29	ABprpp	29	2292	-22707	-138	-139	2292	43.5	213	267	55	437585
ABprppa:50	ABprppa	50	2246	-22753	-149	-153	2246	38.5	197	304	46	439464
ABprppaa:76	ABprppaa	76	2211	-22788	-111	-115	2211	48.0	268	341	40	330782
ABprppaaa:112	ABprppaaa	112	2048	-22951	-38	-39	2048	46.7	395	380	34	245565
ABprppaaaa:158	ABprppaaaa	158	2116	-22884	39	38	2116	51.0	452	363	29	126516
ABprppaaap:158	ABprppaaap	158	2073	-22926	-40	-32	2073	52.1	427	384	27	133709
ABprppaap:112	ABprppaap	112	2068	-22931	-62	-57	2068	51.9	357	360	36	262509
ABprppaapa:155	ABprppaapa	155	2065	-22934	-27	-30	2065	56.5	388	338	29	113446
ABprppaapp:155	ABprppaapp	155	2129	-22870	-255	-252	2129	58.3	353	334	29	106922
ABprppap:76	ABprppap	76	2247	-22752	-76	-87	2247	41.0	225	312	41	395154
ABprppapa:108	ABprppapa	108	2111	-22888	-42	-38	2111	44.4	335	374	37	304888
ABprppapaa:152	ABprppapaa	152	2055	-22944	-27	-25	2055	52.3	399	371	29	129292
ABprppapap:152	ABprppapap	152	2113	-22886	10	10	2113	53.5	361	370	29	127366
ABprppapp:108	ABprppapp	108	2111	-22888	-45	-32	2111	45.4	285	354	38	335519
ABprppappa:155	ABprppappa	155	2070	-22929	-44	-41	2070	54.2	330	361	30	132352
ABprppappp:155	ABprppappp	155	2056	-22943	-70	-65	2056	54.6	293	343	31	142549
ABprppp:50	ABprppp	50	2253	-22746	-123	-122	2253	42.7	185	229	47	415828
ABprpppa:74	ABprpppa	74	2236	-22763	-79	-81	2236	42.5	196	275	41	377194
ABprpppaa:107	ABprpppaa	107	2311	-22688	50	89	2311	51.1	303	360	37	283921
ABprpppaaa:149	ABprpppaaa	149	2598	-22401	100	168	2598	57.4	319	331	30	110348
ABprpppaap:149	ABprpppaap	149	2478	-22521	98	177	2478	56.4	279	313	29	109494
ABprpppap:107	ABprpppap	107	2385	-22614	177	179	2385	52.7	255	324	35	219117
ABprpppapa:149	ABprpppapa	149	2573	-22426	186	216	2573	56.8	260	283	30	104782
ABprpppapp:149	ABprpppapp	149	3774	-21225	77	490	3774	58.5	251	252	28	109620
ABprpppp:74	ABprpppp	74	2220	-22779	-108	-111	2220	45.0	201	216	42	374902
ABprppppa:106	ABprppppa	106	3611	-21388	1218	1216	3611	55.6	303	324	37	225981
ABprppppaa:146	ABprppppaa	146	8302	-16697	4625	4743	8302	58.5	340	300	30	111582
ABprppppap:146	ABprppppap	146	7624	-17375	4173	4282	7624	57.6	305	285	31	124564
ABprppppp:106	ABprppppp	106	3584	-21415	1109	1106	3584	58.0	277	273	39	243629
ABprpppppa:148	ABprpppppa	148	10946	-14053	6368	6634	10946	56.6	284	247	28	104159
ABprpppppp:148	ABprpppppp	148	10770	-14229	6853	7032	10770	54.5	254	230	29	125944
EMS:1	EMS	1	2239	-22760	-165	-165	2239	36.4	378	138	82	1050924
MS:6	MS	6	2295	-22704	-128	-128	2295	47.7	435	159	67	582848
MSa:21	MSa	21	2303	-22696	-95	-95	2303	47.6	483	168	62	476383
MSaa:37	MSaa	37	2206	-22793	-108	-107	2206	52.0	529	184	55	435418
MSaaa:57	MSaaa	57	2206	-22793	-115	-116	2206	54.1	573	202	48	400776
MSaaaa:84	MSaaaa	84	2125	-22874	-80	-80	2125	45.8	602	263	43	419045
MSaaaaa:112	MSaaaaa	112	2021	-22978	-45	-47	2021	36.5	634	258	38	412560
MSaaaaaa:146	MSaaaaaa	146	1968	-23031	-56	-68	1968	37.5	662	251	31	283957
MSaaaaap:146	MSaaaaap	146	2015	-22984	-34	-37	2015	30.9	625	241	34	315445
MSaaaap:112	MSaaaap	112	2063	-22936	-37	-39	2063	30.5	575	247	39	427977
MSaaaapa:149	MSaaaapa	149	2044	-22955	-3	-10	2044	25.9	590	248	31	263157
MSaaaapp:149	MSaaaapp	149	2013	-22986	-62	-62	2013	24.7	548	244	32	271963
MSaaap:84	MSaaap	84	2221	-22778	-49	-52	2221	49.5	535	220	42	368462
MSaaapa:116	MSaaapa	116	2054	-22945	-33	-34	2054	38.2	566	215	40	395593
MSaaapaa:149	MSaaapaa	149	2053	-22946	-30	-35	2053	35.3	588	213	34	282908
MSaaapap:149	MSaaapap	149	2035	-22964	-44	-51	2035	31.9	543	215	32	262598
MSaaapp:116	MSaaapp	116	2072	-22927	-3	-6	2072	36.9	511	228	34	295227
MSaap:57	MSaap	57	2214	-22785	-144	-145	2214	54.4	476	175	49	399982
MSaapa:83	MSaapa	83	2227	-22773	-154	-159	2227	56.7	492	189	44	374427
MSaapaa:111	MSaapaa	111	2092	-22907	-14	-16	2092	49.9	503	208	40	355291
MSaapaaa:145	MSaapaaa	145	2005	-22994	-64	-69	2005	45.8	519	205	32	223945
MSaapaap:145	MSaapaap	145	2074	-22925	-15	-14	2074	38.6	487	217	35	270812
MSaapap:111	MSaapap	111	2120	-22879	-34	-27	2120	52.2	449	200	36	268223
MSaapapa:152	MSaapapa	152	2102	-22897	25	19	2102	46.3	479	215	30	200854
MSaapapp:152	MSaapapp	152	2196	-22803	-208	-166	2196	45.9	443	198	32	188777
MSaapp:83	MSaapp	83	2202	-22797	-147	-149	2202	55.5	407	162	42	352528
MSaappa:118	MSaappa	118	5196	-19803	2314	2469	5196	55.3	418	207	33	225819
MSaappp:118	MSaappp	118	4515	-20484	1965	2058	4515	52.1	383	186	39	342597
MSap:37	MSap	37	2185	-22815	-117	-118	2185	45.5	454	128	55	527120
MSapa:61	MSapa	61	2209	-22790	-68	-68	2209	46.1	510	120	47	460350
MSapaa:88	MSapaa	88	2148	-22851	-68	-73	2148	46.1	537	173	40	351838
MSapaaa:120	MSapaaa	120	2024	-22975	-32	-31	2024	39.9	602	177	34	239246
MSapaaaa:160	MSapaaaa	160	2056	-22943	15	11	2056	39.9	626	186	28	139849
MSapaaap:160	MSapaaap	160	2089	-22910	36	35	2089	40.6	584	179	29	145413
MSapaap:120	MSapaap	120	2052	-22947	-9	-10	2052	44.0	539	169	34	245342
MSapap:88	MSapap	88	2189	-22810	-68	-72	2189	45.0	472	172	41	342536
MSapapa:120	MSapapa	120	2063	-22936	-6	-9	2063	37.7	522	166	35	261211
MSapapaa:161	MSapapaa	161	2064	-22935	-50	-49	2064	35.8	560	170	30	156205
MSapapap:161	MSapapap	161	2082	-22917	-11	-13	2082	33.4	516	170	31	184082
MSapapp:120	MSapapp	120	2022	-22977	-59	-61	2022	29.5	487	170	35	258210
MSapp:61	MSapp	61	2208	-22792	-90	-90	2208	46.5	407	110	47	471944
MSappa:89	MSappa	89	2165	-22834	-55	-59	2165	47.1	434	160	40	351303
MSappaa:128	MSappaa	128	2042	-22957	-31	-34	2042	42.1	481	162	34	214713
MSappap:128	MSappap	128	2057	-22942	-47	-52	2057	44.0	435	161	33	202837
MSappp:89	MSappp	89	2159	-22840	-57	-58	2159	39.6	385	152	41	379652
MSapppa:128	MSapppa	128	2056	-22943	-19	-19	2056	33.6	457	145	36	297073
MSapppp:128	MSapppp	128	2088	-22911	-8	-10	2088	27.8	408	161	39	323078
MSp:21	MSp	21	2325	-22674	-71	-71	2325	48.5	382	225	60	431526
MSpa:38	MSpa	38	2190	-22809	-132	-132	2190	51.6	443	233	55	451749
MSpaa:59	MSpaa	59	2193	-22806	-98	-99	2193	52.8	450	258	48	385575
MSpaaa:85	MSpaaa	85	2194	-22805	-50	-49	2194	45.8	504	302	44	393474
MSpaaaa:112	MSpaaaa	112	2072	-22927	-22	-22	2072	38.0	596	303	37	358470
MSpaaaaa:146	MSpaaaaa	146	2015	-22984	-37	-35	2015	37.2	641	298	29	222462
MSpaaaap:146	MSpaaaap	146	2024	-22975	-65	-66	2024	33.2	601	289	35	300409
MSpaaap:112	MSpaaap	112	2083	-22917	-26	-31	2083	33.1	537	303	38	364169
MSpaaapa:148	MSpaaapa	148	2013	-22986	-71	-73	2013	26.6	576	285	30	234158
MSpaaapp:148	MSpaaapp	148	2012	-22988	-73	-72	2012	25.9	528	287	34	275189
MSpaap:85	MSpaap	85	2180	-22819	-64	-66	2180	48.6	452	256	41	364620
MSpaapa:119	MSpaapa	119	2051	-22948	-13	-12	2051	39.3	534	285	40	382060
MSpaapaa:157	MSpaapaa	157	2029	-22970	-16	-18	2029	37.0	569	286	32	243325
MSpaapap:157	MSpaapap	157	2049	-22950	-43	-44	2049	33.7	527	290	32	206102
MSpaapp:119	MSpaapp	119	2044	-22955	-41	-45	2044	37.5	484	266	30	180629
MSpap:59	MSpap	59	2233	-22766	-191	-191	2233	55.7	378	190	50	402218
MSpapa:84	MSpapa	84	2191	-22808	-193	-200	2191	56.6	417	236	43	342201
MSpapaa:113	MSpapaa	113	2075	-22924	-34	-38	2075	52.4	461	252	36	241172
MSpapaaa:146	MSpapaaa	146	2027	-22972	-38	-41	2027	48.4	488	257	33	196085
MSpapaap:146	MSpapaap	146	2072	-22927	-37	-38	2072	43.6	449	250	32	175894
MSpapap:113	MSpapap	113	2116	-22883	-77	-35	2116	52.0	410	253	35	240370
MSpapapa:152	MSpapapa	152	2112	-22887	-16	-12	2112	49.9	445	278	30	164343
MSpapapp:152	MSpapapp	152	2113	-22886	-465	-262	2113	49.5	419	243	30	135828
MSpapp:84	MSpapp	84	2243	-22756	-137	-138	2243	56.1	349	219	43	343072
MSpappa:119	MSpappa	119	5087	-19912	2183	2439	5087	54.9	385	255	34	234840
MSpappp:119	MSpappp	119	4557	-20442	1782	2044	4557	52.4	348	256	40	321073
MSpp:38	MSpp	38	2211	-22788	-170	-172	2211	54.4	332	229	53	409067
MSppa:61	MSppa	61	2226	-22773	-165	-166	2226	56.0	328	269	47	335097
MSppaa:88	MSppaa	88	2170	-22830	-70	-71	2170	45.3	448	317	39	290432
MSppaaa:121	MSppaaa	121	2017	-22982	-23	-26	2017	43.4	575	337	34	213224
MSppaaaa:158	MSppaaaa	158	2078	-22921	57	53	2078	47.0	607	323	26	104812
MSppaaap:158	MSppaaap	158	2045	-22954	29	25	2045	44.2	567	315	28	112736
MSppaap:121	MSppaap	121	2048	-22951	-10	-12	2048	45.9	524	321	34	206732
MSppap:88	MSppap	88	2222	-22777	-65	-71	2222	44.8	395	295	41	315725
MSppapa:121	MSppapa	121	2059	-22940	-12	-15	2059	39.2	507	335	35	256754
MSppapaa:163	MSppapaa	163	2031	-22968	-67	-67	2031	42.5	552	341	29	138015
MSppapap:163	MSppapap	163	2106	-22893	31	27	2106	39.1	512	331	28	135258
MSppapp:121	MSppapp	121	2043	-22956	-48	-46	2043	34.1	473	332	34	228708
MSppp:61	MSppp	61	2260	-22739	-156	-157	2260	54.5	287	182	48	377595
MSpppa:88	MSpppa	88	2170	-22829	-92	-96	2170	50.7	363	282	40	286288
MSpppaa:122	MSpppaa	122	2036	-22963	-37	-36	2036	44.7	459	322	36	228076
MSpppap:122	MSpppap	122	2061	-22938	-32	-34	2061	47.5	411	318	34	199010
MSpppp:88	MSpppp	88	2163	-22836	-75	-74	2163	45.7	318	284	41	339053
MSppppa:127	MSppppa	127	2050	-22949	-41	-41	2050	37.0	435	349	34	218713
MSppppp:127	MSppppp	127	2073	-22926	-10	-13	2073	33.3	387	339	36	244522
E:6	E	6	2270	-22729	-188	-189	2270	34.8	299	141	64	595204
Ea:21	Ea	21	2295	-22704	-139	-139	2295	41.0	364	149	63	642900
Eal:54	Eal	54	2199	-22800	-128	-130	2199	40.1	415	170	51	407529
Eala:92	Eala	92	2104	-22895	-98	-101	2104	31.9	490	215	45	302974
Ealaa:146	Ealaa	146	2048	-22951	-49	-53	2048	26.8	489	230	35	163599
Ealap:146	Ealap	146	2054	-22945	-78	-80	2054	27.9	420	236	37	152070
Ealp:92	Ealp	92	2110	-22889	-72	-77	2110	36.3	418	203	43	242668
Ealpa:151	Ealpa	151	2121	-22878	4	0	2121	34.7	449	217	35	133366
Ealpp:151	Ealpp	151	2070	-22929	-100	-106	2070	33.2	386	203	36	131298
Ear:54	Ear	54	2230	-22769	-112	-113	2230	37.5	402	253	52	416902
Eara:94	Eara	94	2118	-22881	-54	-58	2118	33.6	475	278	43	277051
Earaa:153	Earaa	153	2092	-22907	-17	-29	2092	28.6	490	280	34	141705
Earap:153	Earap	153	2067	-22932	-61	-65	2067	29.8	421	286	35	134386
Earp:94	Earp	94	2143	-22856	-66	-68	2143	34.5	402	271	44	258519
Earpa:153	Earpa	153	2058	-22941	-81	-90	2058	39.4	435	288	35	136029
Earpp:153	Earpp	153	2161	-22838	-24	-26	2161	36.5	378	261	36	135741
Ep:21	Ep	21	2256	-22743	-185	-187	2256	31.6	271	183	62	722091
Epl:59	Epl	59	2247	-22752	-122	-123	2247	35.2	323	188	53	461881
Epla:100	Epla	100	2114	-22885	-75	-78	2114	30.7	359	220	45	279760
Eplaa:156	Eplaa	156	2082	-22917	-48	-50	2082	25.4	380	249	35	141996
Eplap:156	Eplap	156	2059	-22940	-83	-87	2059	32.1	324	216	36	160855
Eplp:100	Eplp	100	2126	-22873	-67	-72	2126	32.6	279	204	44	312665
Eplpa:162	Eplpa	162	2087	-22912	-74	-77	2087	24.8	291	210	35	166338
Eplpp:162	Eplpp	162	2166	-22833	-30	-28	2166	39.1	269	198	35	160548
Epr:59	Epr	59	2221	-22778	-110	-112	2221	39.3	285	260	53	488932
Epra:104	Epra	104	2118	-22881	-61	-62	2118	29.0	357	305	44	294177
Epraa:165	Epraa	165	2116	-22884	-5	-7	2116	26.3	386	307	32	109567
Eprap:165	Eprap	165	2113	-22886	-82	-90	2113	32.0	329	296	32	123268
Eprp:104	Eprp	104	2099	-22900	-80	-83	2099	32.7	278	263	44	280185
Eprpa:165	Eprpa	165	2081	-22918	-129	-131	2081	31.3	302	266	32	134518
Eprpp:165	Eprpp	165	2183	-22816	-4	-6	2183	37.1	257	242	35	172188
P2:1	P2	1	2266	-22733	-225	-225	2266	28.5	220	232	75	980167
C:10	C	10	2275	-22724	-242	-242	2275	21.6	285	288	67	619267
Ca:25	Ca	25	2297	-22702	-157	-157	2297	22.0	368	252	60	408909
Caa:44	Caa	44	2251	-22748	-128	-129	2251	21.8	394	271	51	301743
Caaa:70	Caaa	70	2281	-22718	-125	-127	2281	19.2	392	247	46	276272
Caaaa:101	Caaaa	101	2178	-22821	-157	-158	2178	15.5	309	185	42	264654
Caaaaa:141	Caaaaa	141	2110	-22889	-61	-63	2110	15.1	313	215	35	164693
Caaaap:141	Caaaap	141	2107	-22892	-69	-73	2107	16.0	263	211	35	168935
Caaap:101	Caaap	101	2164	-22835	-98	-101	2164	24.2	242	156	41	363066
Caaapa:141	Caaapa	141	2124	-22875	-39	-38	2124	17.9	217	208	37	229507
Caaapp:141	Caaapp	141	2128	-22871	-1	-3	2128	28.9	197	204	37	223438
Caap:70	Caap	70	2352	-22647	-193	-194	2352	16.1	294	202	44	291889
Caapa:104	Caapa	104	2150	-22849	-73	-77	2150	31.9	202	191	35	242891
Caapp:104	Caapp	104	2132	-22867	-80	-78	2132	37.4	204	155	39	301311
Caappd:151	Caappd	151	2107	-22892	-19	-21	2107	39.1	193	166	34	144617
Caappv:151	Caappv	151	2108	-22892	-3	-14	2108	47.6	187	207	30	115699
Cap:44	Cap	44	2263	-22736	-200	-201	2263	18.4	330	164	53	378357
Capa:74	Capa	74	2245	-22754	-122	-126	2245	29.7	328	134	46	420116
Capaa:119	Capaa	119	2099	-22900	-64	-48	2099	48.3	330	173	40	288418
Capaaa:166	Capaaa	166	2190	-22809	-11	-1	2190	39.0	360	160	32	182441
Capaap:166	Capaap	166	2230	-22769	-226	-153	2230	47.4	321	188	31	142054
Capap:119	Capap	119	2043	-22956	-74	-66	2043	49.7	282	185	39	263278
Capapa:165	Capapa	165	2145	-22854	33	27	2145	39.1	313	160	30	161820
Capapp:165	Capapp	165	2047	-22952	-139	-139	2047	50.1	280	175	30	137529
Capp:74	Capp	74	2291	-22708	-108	-110	2291	25.9	263	141	45	405218
Cappa:113	Cappa	113	2092	-22907	-36	-35	2092	38.9	274	154	37	264295
Cappaa:157	Cappaa	157	2135	-22864	14	10	2135	32.2	312	162	31	154218
Cappap:157	Cappap	157	2093	-22907	-13	-19	2093	37.3	275	151	32	177837
Cappp:113	Cappp	113	2088	-22911	-37	-40	2088	45.4	246	179	38	264880
Capppa:161	Capppa	161	2040	-22959	-97	-118	2040	37.8	251	162	32	165155
Capppp:161	Capppp	161	2216	-22783	-280	-196	2216	49.0	254	198	32	137445
Cp:25	Cp	25	2297	-22702	-199	-199	2297	22.2	254	290	60	498622
Cpa:43	Cpa	43	2270	-22729	-202	-201	2270	18.9	278	305	53	424197
Cpaa:69	Cpaa	69	2258	-22741	-168	-169	2258	19.0	269	314	48	396549
Cpaaa:98	Cpaaa	98	2218	-22781	-170	-172	2218	14.2	269	269	44	350637
Cpaaaa:147	Cpaaaa	147	2116	-22883	-112	-114	2116	14.7	337	290	35	178021
Cpaaap:147	Cpaaap	147	2076	-22923	-102	-110	2076	15.2	271	296	36	198708
Cpaap:98	Cpaap	98	2156	-22843	-116	-117	2156	22.5	215	239	41	348759
Cpaapa:140	Cpaapa	140	2094	-22905	-101	-104	2094	16.3	230	282	36	219396
Cpaapp:140	Cpaapp	140	2073	-22926	-50	-50	2073	25.6	197	262	36	243016
Cpap:69	Cpap	69	2299	-22700	-165	-166	2299	19.0	236	210	46	388279
Cpapa:100	Cpapa	100	2100	-22899	-126	-127	2100	32.1	174	248	40	360168
Cpapaa:148	Cpapaa	148	2076	-22923	-28	-27	2076	37.1	174	217	34	194195
Cpapap:148	Cpapap	148	2100	-22899	-17	-18	2100	32.5	182	273	34	187088
Cpapp:100	Cpapp	100	2140	-22859	-57	-58	2140	41.7	190	197	38	305825
Cpappd:155	Cpappd	155	2075	-22924	-23	-26	2075	41.2	178	242	33	161074
Cpappv:155	Cpappv	155	2072	-22927	-9	-2	2072	50.8	210	216	28	111526
Cpp:43	Cpp	43	2259	-22740	-163	-164	2259	21.2	201	228	52	469838
Cppa:74	Cppa	74	2199	-22800	-139	-142	2199	38.3	192	237	45	423892
Cppaa:121	Cppaa	121	2144	-22855	-101	-37	2144	49.4	305	285	39	235519
Cppaaa:169	Cppaaa	169	2032	-22967	-67	-66	2032	43.5	341	327	30	120258
Cppaap:169	Cppaap	169	2273	-22726	-259	-249	2273	47.5	322	288	30	120100
Cppap:121	Cppap	121	2116	-22883	-147	-107	2116	50.3	264	253	38	228176
Cppapa:167	Cppapa	167	2099	-22900	-88	-85	2099	41.7	303	309	32	149252
Cppapp:167	Cppapp	167	2097	-22902	-694	-561	2097	48.2	271	267	31	124993
Cppp:74	Cppp	74	2237	-22762	-112	-112	2237	31.9	209	159	45	432021
Cpppa:114	Cpppa	114	2077	-22922	-43	-44	2077	40.0	231	271	39	280201
Cpppaa:158	Cpppaa	158	2110	-22889	-11	-8	2110	36.0	291	322	32	140860
Cpppap:158	Cpppap	158	2137	-22862	14	12	2137	37.6	254	295	32	150962
Cpppp:114	Cpppp	114	2056	-22943	-69	-65	2056	46.1	227	232	38	259814
Cppppa:164	Cppppa	164	2104	-22895	-43	-39	2104	39.8	237	291	31	148398
Cppppp:164	Cppppp	164	2296	-22703	-197	-143	2296	46.5	238	242	31	139358
P3:10	P3	10	2294	-22705	-216	-217	2294	30.0	188	190	60	537930
D:30	D	30	2260	-22739	-231	-231	2260	30.2	184	193	54	428291
Da:58	Da	58	2268	-22731	-200	-202	2268	30.3	271	113	47	212490
Daa:95	Daa	95	2169	-22830	-49	-49	2169	49.3	353	174	38	118226
Daaa:138	Daaa	138	2036	-22963	-61	-69	2036	35.2	415	145	34	153095
Daap:138	Daap	138	2224	-22775	-102	-50	2224	41.9	383	157	34	133544
Dap:95	Dap	95	2201	-22798	-61	-67	2201	44.0	293	177	40	130146
Dapa:133	Dapa	133	2041	-22958	-82	-91	2041	32.7	377	154	34	131391
Dapp:133	Dapp	133	2080	-22919	-48	-51	2080	34.2	329	174	35	134969
Dp:58	Dp	58	2303	-22696	-132	-134	2303	40.8	222	156	46	182056
Dpa:94	Dpa	94	2153	-22846	-59	-60	2153	51.1	310	276	36	99823
Dpaa:138	Dpaa	138	2052	-22947	-19	-24	2052	39.4	399	344	32	119648
Dpap:138	Dpap	138	2082	-22917	-40	-45	2082	46.2	366	316	34	100279
Dpp:94	Dpp	94	2174	-22825	-74	-78	2174	45.7	255	232	38	120438
Dppa:133	Dppa	133	2092	-22907	-29	-29	2092	39.7	302	309	36	117201
Dppp:133	Dppp	133	2072	-22927	-25	-24	2072	40.6	348	335	34	105065
P4:30	P4	30	2230	-22769	-184	-185	2230	37.0	257	121	50	300319
Z2:81	Z2	81	2164	-22835	-32	-32	2164	43.8	318	232	35	82299
Z3:81	Z3	81	1469	-16030	-61	-62	1469	44.8	385	206	39	67955
