# Supplementary material for: Quantitative Differences in Nuclear β-catenin and TCF Pattern Embryonic Cells in C. elegans
Source: PLoS Genet. 2015 Oct 21;11(10):e1005585. doi: 10.1371/journal.pgen.1005585 (PMC4619327; doi:10.1371/journal.pgen.1005585)
Supplement: S1 Data — For each cell analyzed, birth time is given in column 3 and the average nuclear reporter intensity over the lifetime of the cell (corrected for background) is given in column 7 (“blot”). For information on each embryo’s strain information and experimental conditions, refer to S2 Table. (ZIP) [file pgen.1005585.s005.zip › CAs/CA20111030_nhr-67_L4.csv]

cellTime	cell	time	none	global	local	blot	cross	z	x	y	size	gweight
AB:2	AB	2	1133	-11366	-133	-133	1133	37.5	293	223	78	1054784
ABa:12	ABa	12	2340	-22659	-258	-258	2340	38.3	204	224	74	854899
ABal:22	ABal	22	2375	-22624	-287	-287	2375	42.5	167	197	67	663249
ABala:35	ABala	35	2313	-22686	-221	-221	2313	44.6	139	233	61	487840
ABalaa:49	ABalaa	49	2277	-22722	-236	-236	2277	41.0	118	261	55	424110
ABalaaa:72	ABalaaa	72	2271	-22728	-187	-188	2271	42.7	116	265	47	467654
ABalaaaa:100	ABalaaaa	100	2175	-22824	-83	-86	2175	39.0	131	304	41	497110
ABalaaaal:142	ABalaaaal	142	2094	-22905	-27	-29	2094	38.8	118	229	35	357734
ABalaaaala:185	ABalaaaala	185	2125	-22874	-27	-27	2125	33.6	116	217	29	222844
ABalaaaalp:185	ABalaaaalp	185	2109	-22890	-74	-79	2109	32.1	132	185	31	261792
ABalaaaar:142	ABalaaaar	142	2098	-22901	-44	-47	2098	37.0	114	288	37	438055
ABalaaaarl:188	ABalaaaarl	188	2110	-22890	-42	-40	2110	34.3	111	261	31	258000
ABalaaaarr:188	ABalaaaarr	188	2209	-22790	44	49	2209	33.7	138	311	29	218536
ABalaaap:100	ABalaaap	100	2191	-22808	-96	-101	2191	48.4	162	307	42	416935
ABalaaapa:136	ABalaaapa	136	2024	-22975	-89	-94	2024	45.7	122	277	36	355152
ABalaaapal:179	ABalaaapal	179	2128	-22871	20	5	2128	40.4	120	213	31	249200
ABalaaapar:179	ABalaaapar	179	2153	-22846	13	-10	2153	41.5	105	259	29	232129
ABalaaapp:136	ABalaaapp	136	2089	-22910	-33	-37	2089	47.7	155	324	36	315501
ABalaaappl:179	ABalaaappl	179	2051	-22948	-79	-93	2051	42.0	118	292	30	207658
ABalaaappr:179	ABalaaappr	179	2181	-22818	8	5	2181	41.0	148	329	31	247427
ABalaap:72	ABalaap	72	2323	-22676	-133	-136	2323	33.6	167	261	47	427847
ABalaapa:102	ABalaapa	102	2205	-22794	-42	-46	2205	41.2	190	316	41	434818
ABalaapaa:143	ABalaapaa	143	2113	-22886	-49	-53	2113	37.0	163	340	34	343007
ABalaapaaa:190	ABalaapaaa	190	2094	-22905	-75	-78	2094	29.9	165	334	28	212743
ABalaapaap:190	ABalaapaap	190	2207	-22792	0	0	2207	26.2	196	357	31	248068
ABalaapap:143	ABalaapap	143	2087	-22912	-46	-52	2087	38.5	197	359	34	297703
ABalaapapa:190	ABalaapapa	190	2181	-22818	14	9	2181	32.6	182	373	28	206823
ABalaapapp:190	ABalaapapp	190	2128	-22871	-55	-67	2128	31.8	219	379	29	181995
ABalaapp:102	ABalaapp	102	2170	-22829	-87	-87	2170	43.4	247	302	41	366891
ABalaappa:137	ABalaappa	137	2111	-22888	-7	-14	2111	46.8	194	341	35	308577
ABalaappaa:182	ABalaappaa	182	2185	-22814	-19	-29	2185	38.1	164	353	28	212299
ABalaappap:182	ABalaappap	182	2154	-22845	-26	-30	2154	42.4	188	345	30	197710
ABalaappp:137	ABalaappp	137	2074	-22925	-64	-64	2074	52.3	224	332	37	273524
ABalaapppa:179	ABalaapppa	179	2086	-22913	-66	-67	2086	47.6	158	335	31	207576
ABalaapppp:179	ABalaapppp	179	2132	-22867	-13	-21	2132	50.8	186	342	33	219415
ABalap:49	ABalap	49	2302	-22697	-279	-283	2302	51.3	179	212	54	320990
ABalapa:71	ABalapa	71	2378	-22621	-149	-149	2378	52.6	164	241	46	342785
ABalapaa:99	ABalapaa	99	2282	-22717	-142	-148	2282	54.9	162	259	41	335061
ABalapaaa:136	ABalapaaa	136	2048	-22951	-54	-58	2048	48.3	142	226	34	249321
ABalapaaaa:182	ABalapaaaa	182	2080	-22919	-33	-32	2080	45.7	119	220	29	188073
ABalapaaap:182	ABalapaaap	182	2120	-22879	13	3	2120	49.2	142	205	31	171509
ABalapaap:136	ABalapaap	136	2057	-22942	-58	-59	2057	46.3	167	187	36	289420
ABalapaapa:179	ABalapaapa	179	2088	-22911	-24	-28	2088	44.8	145	178	29	179578
ABalapaapp:179	ABalapaapp	179	2119	-22880	-24	-37	2119	47.5	172	161	31	183726
ABalapap:99	ABalapap	99	2239	-22760	-207	-213	2239	53.8	213	233	41	315391
ABalapapa:133	ABalapapa	133	2076	-22923	-52	-56	2076	47.7	193	206	35	260306
ABalapapaa:182	ABalapapaa	182	2133	-22866	0	-7	2133	54.6	145	229	28	137367
ABalapapap:182	ABalapapap	182	2093	-22906	-57	-52	2093	54.1	171	203	29	131270
ABalapapp:133	ABalapapp	133	2089	-22910	-75	-76	2089	51.5	218	186	37	266098
ABalapappa:174	ABalapappa	174	2175	-22824	4	0	2175	52.3	198	175	31	149237
ABalapappp:174	ABalapappp	174	2198	-22801	-46	-44	2198	55.1	241	160	29	116491
ABalapp:71	ABalapp	71	2325	-22674	-165	-166	2325	42.1	224	233	47	367966
ABalappa:99	ABalappa	99	2205	-22795	-62	-67	2205	48.8	228	254	40	346080
ABalappaa:140	ABalappaa	140	2085	-22914	-35	-39	2085	52.1	150	267	34	231493
ABalappaaa:187	ABalappaaa	187	2063	-22936	-51	-51	2063	44.8	108	259	29	214313
ABalappaap:187	ABalappaap	187	2055	-22944	-89	-101	2055	50.7	126	254	32	175964
ABalappap:140	ABalappap	140	2097	-22902	-40	-48	2097	51.8	176	278	34	229964
ABalappapa:184	ABalappapa	184	2106	-22893	-67	-86	2106	46.0	122	307	31	201850
ABalappapp:184	ABalappapp	184	2135	-22864	-35	-47	2135	50.8	148	307	31	157145
ABalappp:99	ABalappp	99	2259	-22740	-101	-100	2259	49.2	294	241	41	333289
ABalapppa:134	ABalapppa	134	2084	-22915	-76	-79	2084	52.4	224	277	37	258423
ABalapppaa:176	ABalapppaa	176	2125	-22874	-43	-59	2125	53.6	156	271	29	135891
ABalapppap:176	ABalapppap	176	2222	-22777	12	0	2222	54.3	187	294	29	120524
ABalapppp:134	ABalapppp	134	2103	-22896	-64	-68	2103	54.7	282	294	36	225410
ABalappppa:176	ABalappppa	176	2146	-22853	-39	-55	2146	52.3	224	319	31	144622
ABalappppp:176	ABalappppp	176	2111	-22888	-119	-111	2111	56.4	272	311	30	136943
ABalp:35	ABalp	35	2310	-22689	-314	-314	2310	28.1	196	180	64	540473
ABalpa:49	ABalpa	49	2367	-22633	-176	-176	2367	27.4	166	196	57	400118
ABalpaa:70	ABalpaa	70	2326	-22673	-150	-151	2326	33.0	140	187	47	365406
ABalpaaa:98	ABalpaaa	98	2212	-22787	-76	-80	2212	34.1	122	275	41	502059
ABalpaaaa:139	ABalpaaaa	139	2185	-22814	-54	-54	2185	22.0	152	280	36	459607
ABalpaaaaa:185	ABalpaaaaa	185	2197	-22802	-143	-152	2197	17.9	158	240	33	349484
ABalpaaaap:185	ABalpaaaap	185	2380	-22619	-65	-64	2380	15.9	198	253	29	251618
ABalpaaap:139	ABalpaaap	139	2134	-22865	-41	-44	2134	24.5	178	241	35	376722
ABalpaaapa:187	ABalpaaapa	187	2262	-22737	26	12	2262	25.7	207	222	29	218647
ABalpaaapp:187	ABalpaaapp	187	2143	-22856	-94	-98	2143	29.5	238	238	30	214682
ABalpaap:98	ABalpaap	98	2259	-22740	-106	-108	2259	37.4	132	220	42	432615
ABalpaapa:132	ABalpaapa	132	2108	-22891	-68	-70	2108	35.3	127	243	39	471131
ABalpaapaa:170	ABalpaapaa	170	2145	-22854	-57	-54	2145	27.2	123	258	32	352379
ABalpaapap:170	ABalpaapap	170	2172	-22827	-52	-54	2172	26.0	167	233	34	316153
ABalpaapp:132	ABalpaapp	132	2118	-22881	-41	-44	2118	30.7	169	207	37	401197
ABalpaappa:179	ABalpaappa	179	2201	-22798	-21	-19	2201	25.0	144	197	31	299097
ABalpaappp:179	ABalpaappp	179	2156	-22843	-66	-62	2156	27.5	188	187	31	246779
ABalpap:70	ABalpap	70	2378	-22621	-228	-230	2378	20.8	209	214	50	360138
ABalpapa:96	ABalpapa	96	2334	-22665	-80	-80	2334	24.0	146	229	44	503905
ABalpapaa:131	ABalpapaa	131	2144	-22855	-56	-61	2144	24.3	148	215	37	419858
ABalpapaaa:176	ABalpapaaa	176	2342	-22657	-56	-62	2342	17.4	183	211	33	309705
ABalpapaap:176	ABalpapaap	176	2210	-22789	-36	-42	2210	20.7	225	206	29	210213
ABalpapap:131	ABalpapap	131	2179	-22820	-102	-108	2179	19.2	199	212	38	400293
ABalpapapa:178	ABalpapapa	178	2328	-22671	-13	-19	2328	18.3	245	181	31	211698
ABalpapapp:178	ABalpapapp	178	2277	-22722	-161	-195	2277	16.6	283	175	33	258942
ABalpapp:96	ABalpapp	96	2321	-22678	-175	-176	2321	20.1	215	211	45	422103
ABalpappa:129	ABalpappa	129	2225	-22774	-61	-69	2225	17.6	212	236	38	386517
ABalpappaa:167	ABalpappaa	167	2284	-22715	-53	-59	2284	17.2	221	244	30	264393
ABalpappap:167	ABalpappap	167	2229	-22770	-72	-82	2229	19.4	260	234	33	256382
ABalpappp:129	ABalpappp	129	2152	-22847	-64	-67	2152	19.0	265	221	40	382248
ABalpapppa:169	ABalpapppa	169	2121	-22878	-100	-113	2121	26.2	257	224	32	260500
ABalpapppp:169	ABalpapppp	169	2281	-22718	-210	-125	2281	24.0	294	208	36	282008
ABalpp:49	ABalpp	49	2399	-22600	-252	-256	2399	31.7	246	124	55	375341
ABalppa:71	ABalppa	71	2378	-22621	-211	-211	2378	32.0	194	124	47	370212
ABalppaa:99	ABalppaa	99	2243	-22756	-62	-66	2243	36.4	138	170	41	388212
ABalppaaa:142	ABalppaaa	142	2090	-22909	-46	-51	2090	35.1	142	178	33	246358
ABalppaaaa:187	ABalppaaaa	187	2140	-22859	-13	-7	2140	37.9	129	173	28	168855
ABalppaaap:187	ABalppaaap	187	2210	-22789	8	0	2210	34.4	155	154	30	166925
ABalppaap:142	ABalppaap	142	2141	-22858	-10	-14	2141	31.9	166	144	34	265391
ABalppaapa:186	ABalppaapa	186	2160	-22839	-10	-15	2160	27.3	172	140	31	198297
ABalppaapp:186	ABalppaapp	186	2137	-22862	-44	-50	2137	34.1	182	128	32	229090
ABalppap:99	ABalppap	99	2261	-22738	-167	-175	2261	29.8	188	168	41	351167
ABalppapa:134	ABalppapa	134	2165	-22834	-65	-64	2165	23.3	198	171	36	311044
ABalppapaa:176	ABalppapaa	176	2284	-22715	54	50	2284	20.9	186	172	31	224903
ABalppapap:176	ABalppapap	176	2280	-22719	-21	-31	2280	20.1	216	161	30	197414
ABalppapp:134	ABalppapp	134	2182	-22817	-39	-39	2182	20.8	243	168	35	247890
ABalppappa:174	ABalppappa	174	2261	-22738	-40	-57	2261	19.5	239	146	30	197663
ABalppappp:174	ABalppappp	174	2241	-22758	-39	-39	2241	21.4	275	138	32	209030
ABalppp:71	ABalppp	71	2368	-22631	-267	-268	2368	25.5	285	142	48	364759
ABalpppa:97	ABalpppa	97	2320	-22679	-86	-90	2320	37.5	202	181	42	351100
ABalpppaa:133	ABalpppaa	133	2118	-22881	-20	-22	2118	42.0	164	148	35	283856
ABalpppaaa:180	ABalpppaaa	180	2148	-22851	-27	-33	2148	40.1	154	146	29	178584
ABalpppaap:180	ABalpppaap	180	2131	-22868	-39	-38	2131	47.0	173	121	30	167194
ABalpppap:133	ABalpppap	133	2103	-22896	-69	-71	2103	39.7	205	113	37	323760
ABalpppapa:176	ABalpppapa	176	2153	-22846	-46	-51	2153	39.2	188	119	32	242866
ABalpppapp:176	ABalpppapp	176	2189	-22810	-12	-8	2189	44.1	207	101	32	194947
ABalpppp:97	ABalpppp	97	2273	-22726	-125	-126	2273	33.1	269	164	43	343312
ABalppppa:130	ABalppppa	130	2090	-22909	-75	-80	2090	44.5	213	151	35	253672
ABalppppaa:171	ABalppppaa	171	2159	-22840	-33	-38	2159	44.7	200	149	30	156842
ABalppppap:171	ABalppppap	171	2105	-22894	-91	-93	2105	50.1	221	132	32	174505
ABalppppp:130	ABalppppp	130	2096	-22903	-72	-77	2096	43.6	258	128	36	264922
ABalpppppa:167	ABalpppppa	167	2353	-22646	135	132	2353	43.0	235	109	30	164224
ABalpppppp:167	ABalpppppp	167	2291	-22708	54	48	2291	44.0	274	114	31	159594
ABar:22	ABar	22	2361	-22638	-248	-248	2361	34.5	241	311	66	679286
ABara:35	ABara	35	2257	-22742	-302	-302	2257	38.0	247	335	61	519731
ABaraa:49	ABaraa	49	2325	-22674	-256	-255	2325	37.5	190	331	55	404167
ABaraaa:71	ABaraaa	71	2345	-22654	-138	-138	2345	45.8	171	328	47	406683
ABaraaaa:99	ABaraaaa	99	2214	-22785	-74	-78	2214	37.1	174	345	41	474376
ABaraaaaa:140	ABaraaaaa	140	2101	-22898	-48	-51	2101	31.5	136	310	35	409322
ABaraaaaaa:187	ABaraaaaaa	187	2171	-22828	-18	-12	2171	26.7	124	277	33	320557
ABaraaaaap:187	ABaraaaaap	187	2125	-22874	-66	-65	2125	27.2	159	307	30	256153
ABaraaaap:140	ABaraaaap	140	2149	-22850	5	4	2149	30.7	169	298	33	335425
ABaraaaapa:194	ABaraaaapa	194	2194	-22805	29	30	2194	33.7	143	279	26	183958
ABaraaaapp:194	ABaraaaapp	194	2134	-22865	30	45	2134	39.1	169	266	26	152530
ABaraaap:99	ABaraaap	99	2260	-22739	-61	-61	2260	41.4	225	346	42	409653
ABaraaapa:132	ABaraaapa	132	2141	-22858	-33	-35	2141	28.1	191	347	39	457272
ABaraaapaa:171	ABaraaapaa	171	2207	-22792	-4	-8	2207	22.9	147	290	32	312736
ABaraaapap:171	ABaraaapap	171	2212	-22787	-30	-38	2212	24.6	183	292	33	301471
ABaraaapp:132	ABaraaapp	132	2177	-22822	-1	-2	2177	25.3	234	356	37	396523
ABaraaappa:181	ABaraaappa	181	2202	-22797	-28	-27	2202	20.3	181	322	32	302443
ABaraaappp:181	ABaraaappp	181	2192	-22808	-54	-61	2192	21.7	214	331	31	273006
ABaraap:71	ABaraap	71	2287	-22712	-210	-210	2287	34.3	222	344	50	464511
ABaraapa:97	ABaraapa	97	2260	-22739	-97	-99	2260	27.4	203	340	44	543622
ABaraapaa:131	ABaraapaa	131	2151	-22848	-7	-8	2151	27.7	171	274	36	420234
ABaraapaaa:174	ABaraapaaa	174	2187	-22812	37	38	2187	33.5	143	245	30	281560
ABaraapaap:174	ABaraapaap	174	2144	-22855	-24	-23	2144	35.8	185	243	30	227238
ABaraapap:131	ABaraapap	131	2116	-22883	-62	-66	2116	25.5	221	258	37	408268
ABaraapapa:173	ABaraapapa	173	2114	-22885	-86	-95	2114	34.9	220	234	33	284057
ABaraapapp:173	ABaraapapp	173	2194	-22805	-2	-6	2194	37.2	258	239	31	245441
ABaraapp:97	ABaraapp	97	2237	-22762	-169	-172	2237	23.2	262	320	45	477479
ABaraappa:131	ABaraappa	131	2139	-22860	-26	-26	2139	24.4	234	292	35	345794
ABaraappaa:174	ABaraappaa	174	2157	-22842	-20	-27	2157	32.4	185	287	30	246760
ABaraappap:174	ABaraappap	174	2130	-22869	-77	-80	2130	34.0	217	283	30	225013
ABaraappp:131	ABaraappp	131	2117	-22882	-53	-54	2117	24.8	282	275	37	350834
ABaraapppa:171	ABaraapppa	171	2189	-22810	-17	-21	2189	33.1	255	290	32	237940
ABaraapppp:171	ABaraapppp	171	2175	-22824	-21	-20	2175	36.8	289	282	31	198619
ABarap:49	ABarap	49	2382	-22617	-198	-198	2382	39.9	277	359	55	379648
ABarapa:71	ABarapa	71	2325	-22674	-153	-153	2325	50.4	248	358	48	350184
ABarapaa:98	ABarapaa	98	2249	-22750	-65	-66	2249	33.1	253	368	41	409251
ABarapaaa:135	ABarapaaa	135	2220	-22780	-122	-134	2220	17.2	210	307	38	470364
ABarapaaaa:183	ABarapaaaa	183	2281	-22718	-108	-126	2281	17.3	215	288	30	247317
ABarapaaap:183	ABarapaaap	183	2324	-22675	-165	-195	2324	15.8	244	270	30	238978
ABarapaap:135	ABarapaap	135	2131	-22868	-74	-83	2131	19.3	256	314	37	381759
ABarapaapa:176	ABarapaapa	176	2186	-22813	-43	-57	2186	24.4	218	302	32	316602
ABarapaapp:176	ABarapaapp	176	2247	-22752	1	-17	2247	25.0	252	284	33	272031
ABarapap:98	ABarapap	98	2256	-22743	-102	-107	2256	31.7	314	359	43	381840
ABarapapa:132	ABarapapa	132	2158	-22841	-135	-147	2158	17.4	300	305	36	328763
ABarapapaa:175	ABarapapaa	175	2231	-22769	-134	-155	2231	17.7	276	280	31	241085
ABarapapap:175	ABarapapap	175	2254	-22745	-466	-306	2254	17.5	311	274	33	246715
ABarapapp:132	ABarapapp	132	2111	-22888	-103	-104	2111	20.9	346	304	38	307483
ABarapappa:171	ABarapappa	171	2172	-22827	-65	-69	2172	24.8	291	272	31	245772
ABarapappp:171	ABarapappp	171	2465	-22534	-147	-75	2465	24.3	330	284	35	260629
ABarapp:71	ABarapp	71	2329	-22670	-158	-158	2329	38.2	312	371	49	371511
ABarappa:99	ABarappa	99	2266	-22733	-70	-71	2266	36.8	330	376	43	394632
ABarappaa:133	ABarappaa	133	2210	-22789	-43	-55	2210	21.6	284	356	37	341980
ABarappaaa:179	ABarappaaa	179	2273	-22726	-179	-185	2273	16.4	256	320	31	227740
ABarappaap:179	ABarappaap	179	2227	-22772	-5	-3	2227	21.0	292	314	28	161106
ABarappap:133	ABarappap	133	2119	-22880	-183	-194	2119	20.3	333	356	39	347794
ABarappapa:177	ABarappapa	177	2374	-22625	-86	-101	2374	16.9	300	353	36	281633
ABarappapp:177	ABarappapp	177	2407	-22592	-413	-225	2407	18.0	346	337	33	206439
ABarappp:99	ABarappp	99	2259	-22740	-80	-89	2259	37.6	382	355	42	388358
ABarapppa:132	ABarapppa	132	2089	-22910	-63	-67	2089	29.5	285	370	37	343054
ABarapppaa:176	ABarapppaa	176	2197	-22802	-43	-47	2197	21.9	230	357	32	243226
ABarapppap:176	ABarapppap	176	2257	-22742	43	34	2257	23.3	261	344	31	219854
ABarapppp:132	ABarapppp	132	2111	-22888	-56	-64	2111	28.8	331	370	38	342920
ABarappppa:175	ABarappppa	175	2219	-22780	5	0	2219	24.1	282	371	32	226246
ABarappppp:175	ABarappppp	175	2176	-22823	-52	-56	2176	25.4	315	359	31	191662
ABarp:35	ABarp	35	2358	-22641	-319	-319	2358	52.3	341	284	63	438200
ABarpa:49	ABarpa	49	2347	-22652	-341	-341	2347	54.8	267	277	56	321896
ABarpaa:71	ABarpaa	71	2445	-22554	-381	-381	2445	57.4	240	277	48	306615
ABarpaaa:96	ABarpaaa	96	2270	-22729	-388	-393	2270	58.9	210	299	42	339792
ABarpaaaa:144	ABarpaaaa	144	2177	-22822	-225	-249	2177	58.8	183	236	35	215680
ABarpaaaaa:191	ABarpaaaaa	191	2136	-22863	-33	-50	2136	56.8	163	263	29	129794
ABarpaaaap:191	ABarpaaaap	191	2158	-22841	-206	-261	2158	60.2	198	258	30	118639
ABarpaaap:144	ABarpaaap	144	2184	-22815	-250	-273	2184	59.7	219	224	32	177363
ABarpaaapa:191	ABarpaaapa	191	2095	-22904	-247	-284	2095	59.3	217	247	29	114313
ABarpaaapp:191	ABarpaaapp	191	2494	-22505	-290	-381	2494	61.6	247	249	26	94323
ABarpaap:96	ABarpaap	96	2299	-22700	-302	-309	2299	57.2	267	269	45	370652
ABarpaapa:131	ABarpaapa	131	2144	-22855	-329	-337	2144	58.8	258	224	38	270500
ABarpaapaa:174	ABarpaapaa	174	2274	-22725	-151	-167	2274	59.1	266	229	29	132172
ABarpaapap:174	ABarpaapap	174	2236	-22763	-316	-326	2236	60.0	315	206	34	149272
ABarpaapp:131	ABarpaapp	131	2157	-22842	-304	-306	2157	59.1	331	221	40	285715
ABarpaappa:173	ABarpaappa	173	2200	-22800	-332	-344	2200	59.9	349	236	33	149640
ABarpaappp:173	ABarpaappp	173	2211	-22788	-294	-306	2211	60.0	398	220	33	145491
ABarpap:71	ABarpap	71	2305	-22694	-154	-154	2305	41.0	296	281	48	330137
ABarpapa:98	ABarpapa	98	2221	-22778	-152	-152	2221	49.1	279	308	42	331970
ABarpapaa:131	ABarpapaa	131	2201	-22798	-248	-273	2201	59.4	218	287	36	221458
ABarpapaaa:180	ABarpapaaa	180	2290	-22709	-341	-369	2290	60.6	200	302	30	120261
ABarpapaap:180	ABarpapaap	180	2298	-22701	-315	-359	2298	60.3	233	296	30	109379
ABarpapap:131	ABarpapap	131	2238	-22761	-319	-343	2238	60.0	265	282	36	200895
ABarpapapa:177	ABarpapapa	177	2281	-22718	-357	-390	2281	60.4	260	275	29	108362
ABarpapapp:177	ABarpapapp	177	2246	-22753	-326	-342	2246	59.8	302	264	31	117439
ABarpapp:98	ABarpapp	98	2279	-22720	-91	-99	2279	51.8	345	278	42	311406
ABarpappa:132	ABarpappa	132	2223	-22776	-322	-345	2223	59.9	303	308	35	191191
ABarpappaa:179	ABarpappaa	179	2515	-22484	-222	-322	2515	61.4	275	312	29	118900
ABarpappap:179	ABarpappap	179	2420	-22579	-151	-195	2420	60.0	311	313	30	105612
ABarpappp:132	ABarpappp	132	2135	-22864	-149	-158	2135	57.9	351	309	36	210928
ABarpapppa:176	ABarpapppa	176	2288	-22711	-32	-33	2288	58.2	341	315	30	121236
ABarpapppp:176	ABarpapppp	176	2175	-22824	-68	-69	2175	56.8	378	343	33	148846
ABarpp:49	ABarpp	49	2367	-22632	-335	-335	2367	54.7	383	262	56	326862
ABarppa:72	ABarppa	72	2373	-22626	-251	-252	2373	55.4	326	238	48	317077
ABarppaa:98	ABarppaa	98	2318	-22681	-308	-312	2318	58.0	304	197	42	296484
ABarppaaa:137	ABarppaaa	137	2265	-22734	-213	-228	2265	59.3	346	164	35	165653
ABarppaaaa:186	ABarppaaaa	186	2449	-22550	-369	-390	2449	62.0	368	178	30	92527
ABarppaaap:186	ABarppaaap	186	2270	-22729	-155	-168	2270	58.2	396	141	32	106443
ABarppaap:137	ABarppaap	137	2299	-22700	-243	-261	2299	59.5	397	157	36	180063
ABarppaapa:184	ABarppaapa	184	2324	-22675	-390	-409	2324	60.8	415	177	31	92739
ABarppaapp:184	ABarppaapp	184	2220	-22779	-42	-38	2220	57.4	453	137	29	109344
ABarppap:98	ABarppap	98	2240	-22759	-216	-219	2240	53.1	371	185	43	327802
ABarppapa:137	ABarppapa	137	2156	-22843	-47	-49	2156	53.2	423	137	37	255450
ABarppapaa:189	ABarppapaa	189	2207	-22792	-18	-21	2207	55.0	422	114	31	146494
ABarppapap:189	ABarppapap	189	2168	-22831	-82	-81	2168	50.5	463	121	32	156910
ABarppapp:137	ABarppapp	137	2134	-22865	-67	-69	2134	49.1	492	138	37	291040
ABarppappa:191	ABarppappa	191	2190	-22809	-5	-5	2190	53.7	503	138	31	145134
ABarppappp:191	ABarppappp	191	2221	-22778	14	15	2221	45.5	545	143	31	174456
ABarppp:72	ABarppp	72	2302	-22697	-273	-275	2302	53.6	404	277	48	324901
ABarpppa:98	ABarpppa	98	2295	-22704	-210	-223	2295	56.3	392	258	42	308442
ABarpppaa:136	ABarpppaa	136	2260	-22739	-223	-236	2260	60.0	370	274	35	190858
ABarpppaaa:185	ABarpppaaa	185	2627	-22372	-267	-304	2627	62.1	353	294	29	106270
ABarpppaap:185	ABarpppaap	185	2297	-22702	-323	-341	2297	61.3	392	310	31	105669
ABarpppap:136	ABarpppap	136	2196	-22803	-214	-230	2196	58.9	426	287	37	225861
ABarpppapa:180	ABarpppapa	180	2284	-22715	-301	-320	2284	60.5	425	289	33	121693
ABarpppapp:180	ABarpppapp	180	2178	-22822	-95	-91	2178	56.5	471	305	29	117313
ABarpppp:98	ABarpppp	98	2263	-22736	-134	-136	2263	52.8	452	234	44	357708
ABarppppa:138	ABarppppa	138	2191	-22808	-187	-193	2191	57.7	481	294	38	246869
ABarppppaa:191	ABarppppaa	191	2227	-22772	-69	-70	2227	57.9	449	349	30	121091
ABarppppap:191	ABarppppap	191	2160	-22840	-61	-58	2160	53.0	504	338	31	149825
ABarppppp:138	ABarppppp	138	2143	-22856	-97	-101	2143	55.8	533	272	37	263411
ABarpppppa:188	ABarpppppa	188	2136	-22863	-119	-117	2136	54.2	541	311	32	164921
ABarpppppp:188	ABarpppppp	188	2238	-22761	9	11	2238	47.5	570	295	31	169706
ABp:12	ABp	12	2317	-22682	-266	-265	2317	37.5	357	306	72	859725
ABpl:22	ABpl	22	2369	-22630	-381	-381	2369	50.3	347	230	69	617153
ABpla:34	ABpla	34	2356	-22644	-478	-478	2356	52.7	264	153	62	440597
ABplaa:48	ABplaa	48	2365	-22634	-278	-281	2365	52.3	224	144	56	351210
ABplaaa:69	ABplaaa	69	2358	-22641	-337	-337	2358	56.5	194	162	49	328395
ABplaaaa:96	ABplaaaa	96	2250	-22749	-105	-105	2250	52.3	150	204	42	378614
ABplaaaaa:130	ABplaaaaa	130	2099	-22900	-188	-197	2099	55.5	156	185	36	263657
ABplaaaaaa:174	ABplaaaaaa	174	2217	-22782	-196	-226	2217	59.1	161	184	30	140053
ABplaaaaap:174	ABplaaaaap	174	2136	-22863	-262	-277	2136	59.4	196	194	31	132856
ABplaaaap:130	ABplaaaap	130	2193	-22806	-246	-276	2193	59.2	198	174	36	234568
ABplaaaapa:173	ABplaaaapa	173	2478	-22521	-288	-330	2478	60.8	231	196	30	121139
ABplaaaapp:173	ABplaaaapp	173	2296	-22703	-288	-294	2296	59.9	272	183	30	116727
ABplaaap:96	ABplaaap	96	2319	-22680	-255	-266	2319	57.2	214	178	41	313425
ABplaaapa:132	ABplaaapa	132	2251	-22748	-338	-363	2251	59.9	241	156	34	197923
ABplaaapaa:179	ABplaaapaa	179	3006	-21993	-324	-395	3006	62.2	251	144	29	122665
ABplaaapap:179	ABplaaapap	179	2360	-22639	-256	-295	2360	59.7	284	139	30	121689
ABplaaapp:132	ABplaaapp	132	2172	-22827	-211	-229	2172	58.2	292	150	37	239785
ABplaaappa:177	ABplaaappa	177	2222	-22777	-77	-92	2222	58.0	305	121	31	155375
ABplaaappp:177	ABplaaappp	177	2282	-22717	-245	-263	2282	59.2	342	149	33	139976
ABplaap:69	ABplaap	69	2336	-22663	-223	-224	2336	42.6	251	146	51	413394
ABplaapa:95	ABplaapa	95	2282	-22717	-64	-63	2282	49.0	180	137	43	461192
ABplaapaa:131	ABplaapaa	131	2129	-22870	-24	-24	2129	53.2	188	130	37	335680
ABplaapaaa:175	ABplaapaaa	175	2165	-22834	17	16	2165	55.5	174	146	31	177562
ABplaapaap:175	ABplaapaap	175	2114	-22885	-189	-206	2114	58.0	208	137	30	142085
ABplaapap:131	ABplaapap	131	2155	-22844	-40	-42	2155	55.0	243	112	37	305519
ABplaapapa:173	ABplaapapa	173	2211	-22788	-4	-11	2211	56.0	231	107	30	161420
ABplaapapp:173	ABplaapapp	173	2171	-22828	-64	-62	2171	54.3	266	115	31	159605
ABplaapp:95	ABplaapp	95	2261	-22738	-169	-173	2261	46.4	255	133	46	508475
ABplaappa:130	ABplaappa	130	2128	-22871	-41	-43	2128	46.1	277	88	37	416047
ABplaappaa:177	ABplaappaa	177	2202	-22797	-17	-14	2202	46.9	251	80	29	216671
ABplaappap:177	ABplaappap	177	2126	-22873	-69	-69	2126	46.5	299	85	34	257940
ABplaappp:130	ABplaappp	130	2145	-22854	-59	-61	2145	45.3	336	95	41	481558
ABplaapppa:177	ABplaapppa	177	2206	-22793	-14	-18	2206	44.2	337	88	33	264719
ABplaapppp:177	ABplaapppp	177	2187	-22812	-73	-79	2187	42.7	387	90	33	271433
ABplap:48	ABplap	48	2391	-22608	-268	-268	2391	53.0	326	145	56	336383
ABplapa:69	ABplapa	69	2396	-22604	-412	-414	2396	56.7	280	172	49	338641
ABplapaa:96	ABplapaa	96	2341	-22658	-310	-325	2341	57.6	246	134	42	359830
ABplapaaa:131	ABplapaaa	131	2068	-22931	-119	-122	2068	54.8	298	108	36	292251
ABplapaaaa:173	ABplapaaaa	173	2122	-22877	-37	-33	2122	53.2	322	109	31	175468
ABplapaaap:173	ABplapaaap	173	2123	-22876	-78	-80	2123	54.5	357	119	30	151217
ABplapaap:131	ABplapaap	131	2104	-22896	-99	-100	2104	54.2	353	121	36	273568
ABplapaapa:177	ABplapaapa	177	2183	-22816	-10	-11	2183	54.3	382	106	30	163982
ABplapaapp:177	ABplapaapp	177	2195	-22804	-59	-56	2195	48.8	411	108	32	193239
ABplapap:96	ABplapap	96	2360	-22639	-231	-232	2360	55.9	322	137	43	383097
ABplapapa:130	ABplapapa	130	2108	-22891	-81	-82	2108	50.6	411	110	39	362850
ABplapapaa:175	ABplapapaa	175	2197	-22802	-8	-8	2197	44.9	498	109	32	209849
ABplapapap:175	ABplapapap	175	2165	-22834	-79	-85	2165	39.1	531	116	31	226098
ABplapapp:130	ABplapapp	130	2150	-22849	-52	-52	2150	45.2	466	108	38	393933
ABplapappa:170	ABplapappa	170	2173	-22826	-58	-66	2173	37.7	558	126	31	218491
ABplapappp:170	ABplapappp	170	2148	-22851	-97	-102	2148	30.2	564	135	32	268207
ABplapp:69	ABplapp	69	2319	-22680	-178	-181	2319	47.5	341	126	48	375186
ABplappa:96	ABplappa	96	2247	-22752	-127	-128	2247	45.3	327	99	46	573403
ABplappaa:136	ABplappaa	136	2105	-22894	-74	-76	2105	38.6	391	89	38	421391
ABplappaaa:182	ABplappaaa	182	2133	-22867	-105	-106	2133	38.0	420	90	31	194810
ABplappaap:182	ABplappaap	182	2161	-22838	-68	-67	2161	32.7	457	97	33	231402
ABplappap:136	ABplappap	136	2158	-22841	-42	-45	2158	37.9	448	92	39	444912
ABplappapa:181	ABplappapa	181	2244	-22755	-40	-45	2244	42.3	465	100	31	184051
ABplappapp:181	ABplappapp	181	2198	-22801	-73	-74	2198	34.0	504	108	33	265075
ABplappp:96	ABplappp	96	2221	-22778	-97	-99	2221	40.8	395	110	43	443913
ABplapppa:136	ABplapppa	136	2101	-22898	-77	-81	2101	31.2	478	100	36	384619
ABplapppaa:183	ABplapppaa	183	2160	-22839	-77	-79	2160	26.0	480	112	31	253152
ABplapppap:183	ABplapppap	183	2199	-22800	-48	-38	2199	25.4	516	133	31	227093
ABplapppp:136	ABplapppp	136	2123	-22876	-48	-51	2123	29.1	525	114	37	393914
ABplappppa:183	ABplappppa	183	2225	-22774	-53	-57	2225	22.4	544	117	30	207847
ABplappppp:183	ABplappppp	183	2063	-21547	-69	-72	2063	20.2	561	164	31	206698
ABplp:34	ABplp	34	2313	-22687	-298	-299	2313	36.4	341	108	60	504745
ABplpa:49	ABplpa	49	2368	-22631	-250	-252	2368	27.1	328	106	57	454477
ABplpaa:70	ABplpaa	70	2353	-22646	-220	-221	2353	34.1	294	85	48	469708
ABplpaaa:97	ABplpaaa	97	2312	-22687	-86	-88	2312	33.0	207	113	43	505583
ABplpaaaa:131	ABplpaaaa	131	2100	-22899	-66	-67	2100	30.9	199	130	38	432701
ABplpaaaaa:175	ABplpaaaaa	175	2204	-22795	-16	-19	2204	29.3	207	147	30	262187
ABplpaaaap:175	ABplpaaaap	175	2137	-22862	-92	-97	2137	27.3	240	130	32	284966
ABplpaaap:131	ABplpaaap	131	2164	-22835	-23	-29	2164	26.5	239	117	38	464200
ABplpaaapa:174	ABplpaaapa	174	2216	-22783	4	3	2216	25.7	240	106	31	270220
ABplpaaapp:174	ABplpaaapp	174	2145	-22854	-57	-62	2145	28.9	271	105	33	309309
ABplpaap:97	ABplpaap	97	2292	-22707	-126	-133	2292	35.3	265	92	42	477996
ABplpaapa:129	ABplpaapa	129	2160	-22839	-49	-51	2160	33.3	251	101	39	474595
ABplpaapaa:173	ABplpaapaa	173	2192	-22807	-9	-9	2192	33.9	227	104	34	329118
ABplpaapap:173	ABplpaapap	173	2215	-22784	19	9	2215	36.2	264	94	33	303731
ABplpaapp:129	ABplpaapp	129	2123	-22876	-59	-61	2123	33.3	301	91	40	490726
ABplpaappa:171	ABplpaappa	171	2124	-22875	-96	-103	2124	35.5	297	93	31	256536
ABplpaappp:171	ABplpaappp	171	2194	-22805	-3	-10	2194	34.2	331	88	33	295671
ABplpap:70	ABplpap	70	2395	-22604	-262	-262	2395	22.1	380	115	49	466440
ABplpapa:96	ABplpapa	96	2393	-22606	-137	-138	2393	20.0	274	131	45	503878
ABplpapaa:130	ABplpapaa	130	2185	-22814	-39	-40	2185	19.5	274	154	37	361117
ABplpapaaa:177	ABplpapaaa	177	2195	-22804	-101	-110	2195	19.2	302	164	32	239362
ABplpapaap:177	ABplpapaap	177	2209	-22790	-49	-50	2209	22.6	331	144	32	232748
ABplpapap:130	ABplpapap	130	2209	-22790	-145	-135	2209	18.1	312	144	38	403888
ABplpapapa:173	ABplpapapa	173	2351	-22648	-84	-91	2351	17.2	346	159	32	224539
ABplpapapp:173	ABplpapapp	173	2755	-22244	-461	-166	2755	17.2	382	178	32	201711
ABplpapp:96	ABplpapp	96	2370	-22629	-172	-175	2370	20.5	343	118	45	557308
ABplpappa:129	ABplpappa	129	3196	-21803	738	733	3196	17.7	345	158	41	444846
ABplpappaa:168	ABplpappaa	168	6948	-18051	3263	3584	6948	18.3	329	224	41	374059
ABplpappap:168	ABplpappap	168	11775	-13224	6692	6932	11775	17.7	370	228	29	196280
ABplpappp:129	ABplpappp	129	3660	-21339	1072	1106	3660	17.0	403	167	40	419098
ABplpapppa:175	ABplpapppa	175	9283	-15716	4439	5000	9283	16.5	406	223	32	193271
ABplpapppp:175	ABplpapppp	175	9728	-15271	5116	5485	9728	16.6	445	223	33	213102
ABplpp:49	ABplpp	49	2354	-22645	-215	-215	2354	35.7	414	102	56	430340
ABplppa:71	ABplppa	71	2393	-22606	-141	-145	2393	41.1	382	84	46	416169
ABplppaa:98	ABplppaa	98	2253	-22746	-129	-134	2253	32.3	309	90	41	468637
ABplppaaa:138	ABplppaaa	138	2164	-22835	-30	-35	2164	25.9	308	115	37	404786
ABplppaaaa:188	ABplppaaaa	188	2270	-22730	40	32	2270	26.4	300	114	33	242041
ABplppaaap:188	ABplppaaap	188	2179	-22820	23	21	2179	29.3	331	93	30	244551
ABplppaap:138	ABplppaap	138	2175	-22824	-73	-75	2175	23.1	359	118	38	406859
ABplppaapa:186	ABplppaapa	186	2178	-22821	-95	-82	2178	19.2	364	125	31	209425
ABplppaapp:186	ABplppaapp	186	2256	-22743	-204	-134	2256	19.4	406	127	31	192008
ABplppap:98	ABplppap	98	2220	-22779	-163	-171	2220	33.7	360	91	41	442674
ABplppapa:133	ABplppapa	133	2133	-22866	-55	-57	2133	28.7	373	107	38	405825
ABplppapaa:180	ABplppapaa	180	2285	-22714	83	86	2285	26.0	354	104	32	200353
ABplppapap:180	ABplppapap	180	2269	-22730	61	56	2269	27.3	414	105	31	209882
ABplppapp:133	ABplppapp	133	2158	-22841	-62	-55	2158	27.9	422	101	37	424107
ABplppappa:179	ABplppappa	179	2198	-22801	-19	-12	2198	28.5	393	95	31	199497
ABplppappp:179	ABplppappp	179	2234	-22765	-64	-50	2234	22.5	454	101	32	265875
ABplppp:71	ABplppp	71	2395	-22604	-174	-176	2395	30.9	446	101	49	471977
ABplpppa:97	ABplpppa	97	2331	-22668	-97	-101	2331	26.4	398	92	41	482376
ABplpppaa:131	ABplpppaa	131	2383	-22616	118	135	2383	22.2	440	102	38	440507
ABplpppaaa:173	ABplpppaaa	173	2657	-22342	186	192	2657	18.4	430	121	32	229785
ABplpppaap:173	ABplpppaap	173	2604	-22395	166	185	2604	18.2	476	129	33	244214
ABplpppap:131	ABplpppap	131	2351	-22648	106	107	2351	22.3	489	117	36	375141
ABplpppapa:176	ABplpppapa	176	2588	-22411	197	193	2588	17.3	508	163	33	233832
ABplpppapp:176	ABplpppapp	176	2695	-22304	55	166	2695	16.6	536	191	29	194471
ABplpppp:97	ABplpppp	97	2320	-22679	-167	-170	2320	21.9	447	107	44	530122
ABplppppa:131	ABplppppa	131	2932	-22067	578	598	2932	19.3	437	139	39	386515
ABplppppaa:172	ABplppppaa	172	6110	-18889	2828	2855	6110	17.7	412	166	30	171268
ABplppppap:172	ABplppppap	172	5270	-19729	2045	2246	5270	18.2	450	176	34	218125
ABplppppp:131	ABplppppp	131	3136	-21863	653	650	3136	16.2	483	182	41	409285
ABplpppppa:177	ABplpppppa	177	7272	-17727	2886	3282	7272	19.5	473	209	31	183496
ABplpppppp:177	ABplpppppp	177	7577	-17422	3314	3582	7577	19.2	512	218	30	154552
ABpr:22	ABpr	22	2354	-22645	-301	-301	2354	26.7	427	318	68	727874
ABpra:34	ABpra	34	2317	-22682	-205	-206	2317	39.1	428	354	61	522087
ABpraa:48	ABpraa	48	2343	-22656	-214	-214	2343	45.1	373	365	56	360184
ABpraaa:70	ABpraaa	70	2442	-22557	-416	-416	2442	56.8	330	342	48	274588
ABpraaaa:98	ABpraaaa	98	2217	-22782	-140	-140	2217	49.4	295	368	41	312352
ABpraaaaa:137	ABpraaaaa	137	2089	-22910	-45	-44	2089	39.7	232	380	34	224167
ABpraaaaaa:183	ABpraaaaaa	183	2116	-22883	-30	-41	2116	40.6	201	375	30	172407
ABpraaaaap:183	ABpraaaaap	183	2120	-22879	-48	-54	2120	45.4	227	382	30	145423
ABpraaaap:137	ABpraaaap	137	2086	-22913	-58	-69	2086	43.0	266	381	36	276206
ABpraaaapa:180	ABpraaaapa	180	2117	-22882	-45	-59	2117	38.7	234	381	29	164264
ABpraaaapp:180	ABpraaaapp	180	2140	-22860	-95	-63	2140	44.9	262	393	31	156033
ABpraaap:98	ABpraaap	98	2278	-22721	-159	-164	2278	54.8	347	326	41	254298
ABpraaapa:131	ABpraaapa	131	2148	-22851	-2	-3	2148	51.1	254	359	35	235479
ABpraaapaa:176	ABpraaapaa	176	2164	-22835	-16	-15	2164	46.2	220	341	29	151371
ABpraaapap:176	ABpraaapap	176	2236	-22763	19	26	2236	50.8	249	357	31	151001
ABpraaapp:131	ABpraaapp	131	2105	-22894	-73	-77	2105	50.3	311	357	38	253509
ABpraaappa:168	ABpraaappa	168	2456	-22543	210	194	2456	47.8	271	372	31	160660
ABpraaappp:168	ABpraaappp	168	2377	-22622	139	142	2377	50.7	310	361	32	141763
ABpraap:70	ABpraap	70	2309	-22690	-195	-195	2309	42.6	392	362	49	327038
ABpraapa:96	ABpraapa	96	2295	-22704	-167	-171	2295	53.4	385	367	42	287603
ABpraapaa:131	ABpraapaa	131	2142	-22857	-128	-135	2142	57.2	302	360	37	221742
ABpraapaaa:176	ABpraapaaa	176	2133	-22866	-18	-16	2133	54.7	211	352	30	137095
ABpraapaap:176	ABpraapaap	176	2144	-22855	-114	-120	2144	57.3	252	346	30	105212
ABpraapap:131	ABpraapap	131	2147	-22852	-145	-151	2147	56.8	370	365	37	222283
ABpraapapa:172	ABpraapapa	172	2235	-22764	-199	-224	2235	58.8	285	359	30	111163
ABpraapapp:172	ABpraapapp	172	2263	-22736	-52	-56	2263	57.6	326	356	33	131997
ABpraapp:96	ABpraapp	96	2278	-22721	-115	-116	2278	50.0	436	321	45	352437
ABpraappa:130	ABpraappa	130	2135	-22864	-40	-40	2135	50.0	373	359	37	266723
ABpraappaa:176	ABpraappaa	176	2153	-22847	-47	-35	2153	52.6	322	385	30	138863
ABpraappap:176	ABpraappap	176	2186	-22813	-13	-16	2186	48.9	358	392	33	160257
ABpraappp:130	ABpraappp	130	2125	-22874	-42	-42	2125	48.8	439	359	41	301923
ABpraapppa:171	ABpraapppa	171	2214	-22785	-21	-25	2214	44.9	388	393	34	194691
ABpraapppp:171	ABpraapppp	171	2161	-22838	-67	-69	2161	40.3	439	382	35	217857
ABprap:48	ABprap	48	2336	-22663	-214	-214	2336	50.4	468	324	56	337322
ABprapa:69	ABprapa	69	2384	-22615	-322	-326	2384	56.4	442	333	47	255506
ABprapaa:96	ABprapaa	96	2466	-22533	-459	-475	2466	59.5	428	318	42	262198
ABprapaaa:133	ABprapaaa	133	2109	-22890	-190	-195	2109	57.5	403	335	36	200853
ABprapaaaa:179	ABprapaaaa	179	2203	-22796	-13	-24	2203	53.6	397	372	30	128294
ABprapaaap:179	ABprapaaap	179	2176	-22823	-52	-56	2176	54.0	429	343	30	116431
ABprapaap:133	ABprapaap	133	2146	-22853	-119	-124	2146	56.0	458	335	36	214395
ABprapaapa:182	ABprapaapa	182	2173	-22826	-65	-59	2173	52.5	438	375	30	128164
ABprapaapp:182	ABprapaapp	182	2171	-22828	-56	-59	2171	48.3	473	367	31	134160
ABprapap:96	ABprapap	96	2287	-22712	-298	-308	2287	57.5	494	280	43	291533
ABprapapa:128	ABprapapa	128	2107	-22892	-77	-77	2107	53.4	520	319	38	272180
ABprapapaa:174	ABprapapaa	174	2149	-22850	-46	-52	2149	48.8	548	331	32	177183
ABprapapap:174	ABprapapap	174	2193	-22806	-15	-14	2193	42.9	572	310	31	176472
ABprapapp:128	ABprapapp	128	2089	-22910	-77	-78	2089	47.4	566	289	37	285902
ABprapappa:171	ABprapappa	171	2137	-22862	-79	-82	2137	37.4	587	303	31	181349
ABprapappp:171	ABprapappp	171	2180	-22819	-35	-33	2180	31.6	600	272	32	196036
ABprapp:69	ABprapp	69	2275	-22724	-203	-202	2275	51.7	522	306	48	313612
ABprappa:96	ABprappa	96	2256	-22743	-148	-152	2256	52.6	540	303	43	365811
ABprappaa:133	ABprappaa	133	2100	-22899	-89	-92	2100	44.6	491	365	37	315121
ABprappaaa:179	ABprappaaa	179	2202	-22797	-7	-11	2202	39.2	473	380	31	160305
ABprappaap:179	ABprappaap	179	2193	-22806	-33	-34	2193	35.6	510	356	32	181670
ABprappap:133	ABprappap	133	2108	-22891	-73	-73	2108	45.3	539	336	38	321554
ABprappapa:176	ABprappapa	176	2165	-22834	-37	-41	2165	45.9	515	354	29	133331
ABprappapp:176	ABprappapp	176	2198	-22801	-9	-15	2198	39.0	549	339	31	182545
ABprappp:96	ABprappp	96	2209	-22790	-110	-111	2209	49.1	576	240	41	351926
ABprapppa:133	ABprapppa	133	2145	-22854	-43	-45	2145	38.2	557	321	35	287110
ABprapppaa:181	ABprapppaa	181	2429	-22571	89	66	2429	30.1	521	339	31	191299
ABprapppap:181	ABprapppap	181	2197	-22802	-106	-101	2197	28.2	551	318	30	166953
ABprapppp:133	ABprapppp	133	2145	-22854	-30	-25	2145	31.3	579	295	37	316654
ABprappppa:181	ABprappppa	181	2182	-22817	-14	-14	2182	28.4	580	301	30	176697
ABprappppp:181	ABprappppp	181	2234	-22765	-143	-78	2234	21.2	577	263	31	169115
ABprp:34	ABprp	34	2337	-22662	-281	-281	2337	26.2	498	274	61	461176
ABprpa:49	ABprpa	49	2378	-22621	-180	-181	2378	25.9	470	326	55	358383
ABprpaa:70	ABprpaa	70	2358	-22641	-142	-143	2358	39.7	474	365	48	322746
ABprpaaa:97	ABprpaaa	97	2243	-22756	-93	-96	2243	44.7	405	384	42	319942
ABprpaaaa:131	ABprpaaaa	131	2088	-22911	-53	-58	2088	39.2	291	383	36	277827
ABprpaaaaa:173	ABprpaaaaa	173	2195	-22804	37	27	2195	31.1	240	365	30	198540
ABprpaaaap:173	ABprpaaaap	173	2124	-22875	-31	-44	2124	31.3	275	379	32	202724
ABprpaaap:131	ABprpaaap	131	2092	-22907	-77	-83	2092	38.0	346	391	36	276652
ABprpaaapa:174	ABprpaaapa	174	2191	-22808	-4	-13	2191	32.6	297	391	31	170774
ABprpaaapp:174	ABprpaaapp	174	2129	-22870	-53	-58	2129	31.1	330	392	32	171290
ABprpaap:97	ABprpaap	97	2289	-22710	-88	-90	2289	43.6	469	359	42	314890
ABprpaapa:130	ABprpaapa	130	2110	-22889	-60	-63	2110	42.3	355	384	37	281899
ABprpaapaa:174	ABprpaapaa	174	2101	-22898	-84	-98	2101	38.8	283	393	31	190822
ABprpaapap:174	ABprpaapap	174	2154	-22845	-38	-42	2154	41.9	319	394	31	171436
ABprpaapp:130	ABprpaapp	130	2116	-22883	-61	-64	2116	38.9	396	384	37	285521
ABprpaappa:173	ABprpaappa	173	2170	-22829	-37	-40	2170	38.9	347	395	33	204004
ABprpaappp:173	ABprpaappp	173	2227	-22772	19	17	2227	34.5	376	394	31	183319
ABprpap:70	ABprpap	70	2388	-22611	-126	-127	2388	26.0	520	313	47	344206
ABprpapa:97	ABprpapa	97	2314	-22685	-70	-71	2314	30.5	463	364	42	362760
ABprpapaa:131	ABprpapaa	131	2137	-22862	-81	-86	2137	26.4	371	368	36	275675
ABprpapaaa:177	ABprpapaaa	177	2214	-22785	-118	-138	2214	27.0	327	330	29	169838
ABprpapaap:177	ABprpapaap	177	2247	-22752	-73	-91	2247	25.0	370	334	31	178357
ABprpapap:131	ABprpapap	131	2175	-22824	-100	-74	2175	21.2	406	356	38	292054
ABprpapapa:174	ABprpapapa	174	2326	-22674	-198	-155	2326	18.4	385	324	31	169176
ABprpapapp:174	ABprpapapp	174	2863	-22136	-1110	-520	2863	17.2	422	318	31	173307
ABprpapp:97	ABprpapp	97	2268	-22731	-140	-140	2268	28.6	525	320	44	386116
ABprpappa:128	ABprpappa	128	2960	-22039	572	565	2960	18.0	405	324	37	270318
ABprpappaa:170	ABprpappaa	170	7476	-17523	4308	4256	7476	17.8	345	304	34	211123
ABprpappap:170	ABprpappap	170	7116	-17883	3172	3345	7116	17.3	384	276	33	173359
ABprpappp:128	ABprpappp	128	3019	-21980	584	595	3019	18.6	460	313	39	301328
ABprpapppa:171	ABprpapppa	171	9574	-15425	5334	5543	9574	17.3	443	283	35	214583
ABprpapppp:171	ABprpapppp	171	10188	-14811	5470	5647	10188	19.0	480	252	30	146499
ABprpp:49	ABprpp	49	2318	-22681	-284	-284	2318	31.8	554	290	54	369587
ABprppa:71	ABprppa	71	2392	-22607	-200	-205	2392	41.7	564	311	46	330223
ABprppaa:99	ABprppaa	99	2262	-22737	-81	-88	2262	40.5	510	353	40	273877
ABprppaaa:137	ABprppaaa	137	2099	-22900	-72	-73	2099	31.9	403	378	35	220337
ABprppaaaa:184	ABprppaaaa	184	2169	-22830	-26	-30	2169	27.2	347	369	28	102921
ABprppaaap:184	ABprppaaap	184	2142	-22857	-54	-67	2142	26.8	379	366	28	135280
ABprppaap:137	ABprppaap	137	2198	-22801	-33	-29	2198	26.9	439	369	36	224118
ABprppaapa:180	ABprppaapa	180	2152	-22847	-112	-129	2152	21.4	405	361	30	118771
ABprppaapp:180	ABprppaapp	180	2284	-22715	-386	-289	2284	21.5	442	360	30	125137
ABprppap:99	ABprppap	99	2307	-22692	-76	-80	2307	40.4	540	303	41	301193
ABprppapa:136	ABprppapa	136	2198	-22801	-28	-30	2198	34.9	454	364	36	242047
ABprppapaa:180	ABprppapaa	180	2172	-22827	-53	-61	2172	27.9	403	384	31	130433
ABprppapap:180	ABprppapap	180	2249	-22750	-10	-19	2249	29.8	439	382	31	148608
ABprppapp:136	ABprppapp	136	2195	-22804	-48	-37	2195	34.8	499	350	36	258692
ABprppappa:184	ABprppappa	184	2197	-22802	-92	-102	2197	26.4	461	372	30	133867
ABprppappp:184	ABprppappp	184	2305	-22694	-124	-72	2305	25.8	500	355	33	180821
ABprppp:71	ABprppp	71	2394	-22605	-176	-176	2394	30.3	584	255	46	341708
ABprpppa:99	ABprpppa	99	2303	-22696	-67	-69	2303	38.9	589	284	41	343622
ABprpppaa:131	ABprpppaa	131	2482	-22517	176	197	2482	30.3	508	354	36	249154
ABprpppaaa:178	ABprpppaaa	178	3104	-21895	-284	-65	3104	22.0	477	343	31	126912
ABprpppaap:178	ABprpppaap	178	2911	-22088	48	271	2911	20.2	522	329	30	129273
ABprpppap:131	ABprpppap	131	2395	-22604	124	137	2395	27.7	549	314	36	242811
ABprpppapa:177	ABprpppapa	177	2813	-22186	195	270	2813	20.7	545	299	33	159089
ABprpppapp:177	ABprpppapp	177	3299	-21700	-104	245	3299	15.5	548	271	30	152241
ABprpppp:99	ABprpppp	99	2315	-22684	-97	-99	2315	26.3	577	269	42	370108
ABprppppa:132	ABprppppa	132	3439	-21560	1004	1003	3439	23.1	486	341	38	253060
ABprppppaa:175	ABprppppaa	175	8949	-16050	4873	4895	8949	18.4	451	326	31	126983
ABprppppap:175	ABprppppap	175	8684	-16315	4302	4697	8684	18.0	491	311	32	143748
ABprppppp:132	ABprppppp	132	4018	-20981	1413	1422	4018	17.0	512	292	39	269439
ABprpppppa:179	ABprpppppa	179	12753	-12246	7743	8131	12753	17.4	509	275	30	147409
ABprpppppp:179	ABprpppppp	179	12452	-12547	7748	7969	12452	19.4	537	243	29	125049
P1:1	P1	1	2003	-19150	-228	-228	2003	38.0	518	226	80	1391852
EMS:14	EMS	14	2355	-22645	-281	-281	2355	36.6	401	130	69	820391
MS:25	MS	25	2466	-22533	-256	-257	2466	22.9	323	196	66	612744
MSa:40	MSa	40	2316	-22683	-305	-305	2316	22.0	276	232	62	518605
MSaa:56	MSaa	56	2357	-22642	-239	-240	2357	22.5	232	292	55	410115
MSaaa:80	MSaaa	80	2306	-22693	-195	-195	2306	22.5	200	288	48	509633
MSaaaa:107	MSaaaa	107	2189	-22810	-79	-76	2189	30.6	181	284	42	462649
MSaaaaa:139	MSaaaaa	139	2039	-22960	-71	-73	2039	41.4	154	267	35	314354
MSaaaaaa:176	MSaaaaaa	176	2097	-22902	-51	-55	2097	41.5	139	248	29	217586
MSaaaaap:176	MSaaaaap	176	2129	-22870	-30	-33	2129	46.6	173	233	31	176147
MSaaaap:139	MSaaaap	139	2100	-22899	-41	-41	2100	45.6	207	243	36	311659
MSaaaapa:181	MSaaaapa	181	2104	-22895	-76	-79	2104	51.7	202	230	31	164477
MSaaaapp:181	MSaaaapp	181	2229	-22770	43	38	2229	52.8	247	211	30	143215
MSaaap:107	MSaaap	107	2200	-22799	-69	-71	2200	26.5	246	256	42	398527
MSaaapa:142	MSaaapa	142	2103	-22896	-52	-55	2103	38.0	226	227	39	384085
MSaaapaa:181	MSaaapaa	181	2162	-22837	-43	-47	2162	42.7	204	217	34	255842
MSaaapap:181	MSaaapap	181	2156	-22844	-17	-13	2156	45.5	252	208	32	193964
MSaaapp:142	MSaaapp	142	2091	-22908	-75	-73	2091	40.3	274	238	33	240363
MSaap:80	MSaap	80	2381	-22618	-179	-179	2381	20.4	294	278	47	376451
MSaapa:107	MSaapa	107	2229	-22770	-150	-158	2229	19.8	282	238	43	389942
MSaapaa:137	MSaapaa	137	2108	-22891	-54	-57	2108	29.7	286	208	38	308746
MSaapaaa:175	MSaapaaa	175	2160	-22839	-27	-28	2160	31.9	271	200	33	252073
MSaapaap:175	MSaapaap	175	2132	-22867	-70	-71	2132	39.6	296	199	34	210114
MSaapap:137	MSaapap	137	2178	-22821	-79	-73	2178	28.6	340	202	36	272749
MSaapapa:187	MSaapapa	187	2296	-22703	24	14	2296	31.6	306	213	28	170827
MSaapapp:187	MSaapapp	187	2613	-22386	-533	-364	2613	30.9	346	199	33	184301
MSaapp:107	MSaapp	107	2243	-22756	-123	-124	2243	18.3	367	219	42	359137
MSaappa:144	MSaappa	144	5699	-19300	2485	2567	5699	23.5	359	227	34	246687
MSaappp:144	MSaappp	144	4752	-20247	1892	1964	4752	23.2	396	198	38	312622
MSap:56	MSap	56	2348	-22651	-243	-244	2348	20.0	302	204	54	343082
MSapa:81	MSapa	81	2352	-22647	-183	-185	2352	19.2	281	197	47	374588
MSapaa:110	MSapaa	110	2181	-22818	-56	-59	2181	31.4	244	212	40	358704
MSapaaa:144	MSapaaa	144	2078	-22921	-54	-59	2078	36.3	182	187	33	247411
MSapaaaa:189	MSapaaaa	189	2161	-22838	-6	-3	2161	37.3	154	202	27	142480
MSapaaap:189	MSapaaap	189	2148	-22852	-34	-37	2148	36.9	196	181	29	157408
MSapaap:144	MSapaap	144	2130	-22869	-46	-49	2130	33.5	235	178	34	249212
MSapap:110	MSapap	110	2178	-22821	-58	-59	2178	30.7	303	181	41	330600
MSapapa:145	MSapapa	145	2088	-22911	-76	-76	2088	37.4	255	160	35	260412
MSapapaa:191	MSapapaa	191	2082	-22917	-118	-126	2082	39.7	216	160	31	182798
MSapapap:191	MSapapap	191	2211	-22788	67	60	2211	41.7	263	162	30	153893
MSapapp:145	MSapapp	145	2128	-22871	-52	-53	2128	46.6	292	152	35	220645
MSapappa:200	MSapappa	200	2231	-22769	70	44	2231	48.0	236	176	26	97409
MSapappp:200	MSapappp	200	1971	-23029	-299	-335	1971	51.0	256	176	26	92939
MSapp:81	MSapp	81	2393	-22606	-234	-234	2393	17.5	367	189	47	369129
MSappa:113	MSappa	113	2142	-22857	-85	-90	2142	26.4	347	179	41	363361
MSappaa:153	MSappaa	153	2214	-22785	21	19	2214	32.8	292	159	35	232702
MSappap:153	MSappap	153	2160	-22839	-47	-50	2160	29.8	340	159	32	198308
MSappp:113	MSappp	113	2123	-22876	-86	-87	2123	32.3	382	149	40	345367
MSapppa:156	MSapppa	156	2110	-22889	-53	-55	2110	40.6	315	139	34	236783
MSapppp:156	MSapppp	156	2102	-22897	-73	-74	2102	45.3	363	151	35	213091
MSp:40	MSp	40	2323	-22677	-246	-246	2323	24.5	373	278	61	471651
MSpa:57	MSpa	57	2358	-22641	-209	-209	2358	24.0	320	316	55	382946
MSpaa:79	MSpaa	79	2340	-22659	-148	-150	2340	25.2	328	346	48	421234
MSpaaa:106	MSpaaa	106	2181	-22818	-132	-134	2181	30.3	287	319	42	382702
MSpaaaa:137	MSpaaaa	137	2132	-22867	-30	-34	2132	38.4	199	307	37	349936
MSpaaaaa:174	MSpaaaaa	174	2104	-22895	-39	-57	2104	41.5	151	290	30	235369
MSpaaaap:174	MSpaaaap	174	2116	-22883	-71	-80	2116	43.8	194	279	34	235764
MSpaaap:137	MSpaaap	137	2096	-22903	-53	-54	2096	42.8	249	286	37	283095
MSpaaapa:175	MSpaaapa	175	2165	-22834	4	-3	2165	48.6	219	270	30	178566
MSpaaapp:175	MSpaaapp	175	2132	-22867	-47	-51	2132	50.9	259	259	36	233558
MSpaap:106	MSpaap	106	2188	-22811	-83	-88	2188	28.8	343	300	40	348909
MSpaapa:144	MSpaapa	144	2131	-22869	-16	-20	2131	39.5	272	291	37	289081
MSpaapaa:184	MSpaapaa	184	2109	-22890	-62	-75	2109	43.0	223	291	31	200714
MSpaapap:184	MSpaapap	184	2113	-22886	-61	-60	2113	43.1	264	291	32	187254
MSpaapp:144	MSpaapp	144	2182	-22817	-11	-23	2182	40.3	316	271	28	140390
MSpap:79	MSpap	79	2407	-22592	-155	-156	2407	20.3	391	283	47	339024
MSpapa:107	MSpapa	107	2213	-22786	-247	-260	2213	18.5	367	291	44	416970
MSpapaa:139	MSpapaa	139	2153	-22846	-48	-47	2153	25.8	318	260	38	309582
MSpapaaa:176	MSpapaaa	176	2261	-22738	21	12	2261	30.5	291	250	32	232262
MSpapaap:176	MSpapaap	176	2265	-22734	-182	-193	2265	34.7	330	251	33	187873
MSpapap:139	MSpapap	139	2219	-22780	-104	-70	2219	26.4	377	263	36	256958
MSpapapa:183	MSpapapa	183	2326	-22673	-52	-58	2326	29.6	337	286	31	197255
MSpapapp:183	MSpapapp	183	2850	-22150	-303	-171	2850	31.0	371	263	30	146523
MSpapp:107	MSpapp	107	2256	-22743	-85	-85	2256	19.4	430	254	43	376485
MSpappa:146	MSpappa	146	6497	-18502	2913	3094	6497	22.1	401	259	35	292217
MSpappp:146	MSpappp	146	5149	-19850	1991	2160	5149	25.1	437	264	41	382045
MSpp:57	MSpp	57	2391	-22608	-142	-143	2391	23.0	418	310	54	381807
MSppa:82	MSppa	82	2318	-22681	-167	-167	2318	27.1	431	348	48	465581
MSppaa:111	MSppaa	111	2152	-22847	-66	-72	2152	32.8	348	328	39	343393
MSppaaa:146	MSppaaa	146	2143	-22856	-21	-25	2143	36.8	232	339	34	242153
MSppaaaa:191	MSppaaaa	191	2089	-22910	-97	-109	2089	33.6	194	330	30	184312
MSppaaap:191	MSppaaap	191	2138	-22861	-93	-99	2138	38.5	226	325	29	143061
MSppaap:146	MSppaap	146	2111	-22888	-41	-49	2111	35.5	280	333	33	222708
MSppap:111	MSppap	111	2194	-22805	-61	-65	2194	33.4	405	315	41	362793
MSppapa:145	MSppapa	145	2097	-22902	-53	-62	2097	41.6	300	334	36	270414
MSppapaa:189	MSppapaa	189	2155	-22844	-71	-76	2155	39.8	244	350	28	153874
MSppapap:189	MSppapap	189	2176	-22823	13	4	2176	40.3	283	332	30	164414
MSppapp:145	MSppapp	145	2130	-22869	-48	-50	2130	47.3	325	323	36	240832
MSppp:82	MSppp	82	2389	-22610	-195	-195	2389	18.7	477	271	48	443537
MSpppa:114	MSpppa	114	2161	-22838	-40	-44	2161	26.7	408	297	41	384803
MSpppaa:153	MSpppaa	153	2134	-22865	-42	-48	2134	34.1	321	323	34	222576
MSpppap:153	MSpppap	153	2141	-22858	-81	-86	2141	33.3	368	328	34	209825
MSpppp:114	MSpppp	114	2119	-22880	-78	-80	2119	32.3	445	295	41	370133
MSppppa:157	MSppppa	157	2173	-22826	-30	-33	2173	42.5	348	343	33	211482
MSppppp:157	MSppppp	157	2163	-22836	-50	-57	2163	46.9	395	331	37	252139
E:25	E	25	2416	-22583	-356	-357	2416	29.0	466	143	66	646292
Ea:40	Ea	40	2339	-22660	-310	-313	2339	26.2	405	183	61	505967
Eal:75	Eal	75	2301	-22698	-229	-230	2301	31.8	352	202	52	399248
Eala:112	Eala	112	2131	-22868	-104	-105	2131	44.0	284	216	44	293591
Ealaa:168	Ealaa	168	2160	-22839	-59	-61	2160	49.3	278	206	35	143999
Ealap:168	Ealap	168	2193	-22806	-53	-64	2193	50.4	347	207	36	137516
Ealp:112	Ealp	112	2147	-22852	-102	-107	2147	40.3	353	197	43	259272
Ealpa:171	Ealpa	171	2200	-22799	-84	-86	2200	43.0	331	197	36	145019
Ealpp:171	Ealpp	171	2257	-22742	-49	-52	2257	43.2	383	213	36	136506
Ear:75	Ear	75	2312	-22687	-235	-235	2312	38.3	397	269	50	392318
Eara:112	Eara	112	2140	-22859	-106	-109	2140	45.8	331	274	45	307791
Earaa:175	Earaa	175	2202	-22797	-20	-30	2202	47.4	301	271	36	153290
Earap:175	Earap	175	2165	-22834	-102	-107	2165	48.5	363	260	36	137008
Earp:112	Earp	112	2167	-22832	-87	-89	2167	38.6	395	259	44	264861
Earpa:172	Earpa	172	2295	-22704	-19	-32	2295	41.3	347	286	34	132357
Earpp:172	Earpp	172	2201	-22798	-97	-97	2201	43.0	414	257	38	155207
Ep:40	Ep	40	2330	-22669	-324	-328	2330	29.1	511	179	63	643489
Epl:78	Epl	78	2331	-22668	-239	-242	2331	34.3	449	184	54	463158
Epla:117	Epla	117	2154	-22845	-79	-82	2154	46.1	419	202	45	282757
Eplaa:178	Eplaa	178	2199	-22800	-76	-88	2199	52.1	398	220	35	136693
Eplap:178	Eplap	178	2127	-22872	-106	-113	2127	45.9	460	211	36	131847
Eplp:117	Eplp	117	2117	-22882	-122	-125	2117	41.5	502	189	45	292059
Eplpa:184	Eplpa	184	2172	-22827	-89	-91	2172	49.0	499	204	36	139812
Eplpp:184	Eplpp	184	2195	-22804	-195	-206	2195	34.3	509	204	36	146142
Epr:78	Epr	78	2298	-22701	-207	-210	2298	36.5	500	252	52	473933
Epra:116	Epra	116	2114	-22885	-93	-94	2114	46.1	450	276	46	308333
Epraa:180	Epraa	180	2154	-22845	-109	-111	2154	50.8	399	293	35	129225
Eprap:180	Eprap	180	2212	-22787	-54	-56	2212	44.8	466	266	37	142154
Eprp:116	Eprp	116	2122	-22877	-85	-89	2122	45.2	521	240	43	278919
Eprpa:186	Eprpa	186	2195	-22804	-59	-62	2195	51.4	494	262	36	139289
Eprpp:186	Eprpp	186	2262	-22737	-89	-97	2262	38.2	514	243	35	144525
P2:14	P2	14	2349	-22650	-306	-306	2349	39.3	560	206	71	872961
C:29	C	29	2418	-22581	-349	-349	2418	50.6	498	204	64	498207
Ca:45	Ca	45	2297	-22702	-311	-311	2297	50.3	422	176	57	327050
Caa:65	Caa	65	2441	-22558	-428	-428	2441	55.6	403	160	51	278354
Caaa:94	Caaa	94	2337	-22662	-212	-215	2337	52.8	394	138	47	381410
Caaaa:125	Caaaa	125	2144	-22855	-166	-168	2144	56.2	480	147	41	296929
Caaaaa:174	Caaaaa	174	2249	-22750	-247	-253	2249	59.7	475	169	35	145551
Caaaap:174	Caaaap	174	2228	-22771	-123	-129	2228	57.2	536	181	35	158981
Caaap:125	Caaap	125	2140	-22859	-88	-89	2140	47.8	543	144	42	374682
Caaapa:171	Caaapa	171	2143	-22856	-86	-89	2143	52.6	573	173	34	177839
Caaapp:171	Caaapp	171	2139	-22860	-109	-109	2139	42.9	581	176	35	230329
Caap:94	Caap	94	2282	-22717	-163	-163	2282	50.5	497	128	42	333135
Caapa:134	Caapa	134	2210	-22789	-41	-52	2210	39.2	584	185	34	240957
Caapp:134	Caapp	134	2144	-22855	-39	-43	2144	31.7	588	165	39	337308
Caappd:184	Caappd	184	2192	-22807	-92	-100	2192	32.5	594	167	34	180521
Caappv:184	Caappv	184	2175	-22824	-57	-81	2175	21.0	586	188	33	244476
Cap:65	Cap	65	2341	-22658	-227	-227	2341	48.1	491	126	51	343711
Capa:96	Capa	96	2237	-22762	-140	-144	2237	35.1	468	102	44	478646
Capaa:143	Capaa	143	2197	-22802	-130	-118	2197	27.2	456	178	39	289319
Capaaa:194	Capaaa	194	2291	-22709	-191	-175	2291	34.1	413	153	33	160492
Capaap:194	Capaap	194	2714	-22286	-200	-117	2714	27.2	455	183	34	195986
Capap:143	Capap	143	2189	-22810	-93	-85	2189	24.2	510	182	40	339690
Capapa:192	Capapa	192	2173	-22826	-128	-155	2173	34.2	461	155	34	202621
Capapp:192	Capapp	192	2319	-22680	-171	-208	2319	25.7	499	178	32	166351
Capp:96	Capp	96	2249	-22750	-162	-166	2249	37.3	521	117	44	462100
Cappa:137	Cappa	137	2130	-22869	-47	-50	2130	34.9	519	143	37	288691
Cappaa:184	Cappaa	184	2181	-22818	-54	-57	2181	40.5	462	154	33	167673
Cappap:184	Cappap	184	2160	-22839	-64	-69	2160	35.8	493	159	30	145201
Cappp:137	Cappp	137	2080	-22919	-82	-83	2080	29.3	550	170	38	313661
Capppa:186	Capppa	186	2203	-22796	-33	-33	2203	36.2	528	164	31	145021
Capppp:186	Capppp	186	2253	-22746	-308	-284	2253	24.4	529	192	32	163634
Cp:45	Cp	45	2330	-22669	-341	-341	2330	51.5	518	225	60	394023
Cpa:64	Cpa	64	2379	-22620	-402	-402	2379	55.4	507	227	54	300779
Cpaa:90	Cpaa	90	2400	-22599	-413	-416	2400	57.3	492	207	46	289596
Cpaaa:121	Cpaaa	121	2177	-22822	-240	-244	2177	58.6	428	207	42	256153
Cpaaaa:167	Cpaaaa	167	2203	-22796	-270	-277	2203	59.3	438	237	35	144980
Cpaaap:167	Cpaaap	167	2259	-22740	-229	-239	2259	59.1	492	246	34	138147
Cpaap:121	Cpaap	121	2103	-22896	-198	-202	2103	57.0	526	205	41	269014
Cpaapa:162	Cpaapa	162	2273	-22726	-232	-237	2273	59.0	540	238	36	176096
Cpaapp:162	Cpaapp	162	2170	-22829	-42	-44	2170	49.5	585	236	35	214764
Cpap:90	Cpap	90	2333	-22666	-179	-179	2333	49.5	548	160	46	376342
Cpapa:123	Cpapa	123	2115	-22884	-105	-107	2115	46.4	590	223	40	343177
Cpapaa:174	Cpapaa	174	2175	-22824	-59	-58	2175	34.5	606	201	35	225782
Cpapap:174	Cpapap	174	2209	-22790	-46	-50	2209	42.0	606	249	35	241296
Cpapp:123	Cpapp	123	2107	-22892	-46	-47	2107	35.0	601	197	40	382568
Cpappd:169	Cpappd	169	2216	-22783	23	23	2216	26.4	601	234	35	219845
Cpappv:169	Cpappv	169	2097	-22902	-211	-201	2097	20.2	562	217	32	187357
Cpp:64	Cpp	64	2351	-22648	-255	-255	2351	46.7	587	198	53	365650
Cppa:93	Cppa	93	2270	-22729	-104	-104	2270	38.5	605	223	45	455892
Cppaa:140	Cppaa	140	2281	-22718	-157	-120	2281	25.7	487	291	40	321896
Cppaaa:190	Cppaaa	190	2622	-22377	-9	3	2622	34.3	443	332	33	160282
Cppaap:190	Cppaap	190	2899	-22100	-151	-65	2899	28.8	469	279	32	174425
Cppap:140	Cppap	140	2282	-22717	-115	-98	2282	25.7	527	254	41	358770
Cppapa:188	Cppapa	188	2460	-22539	-25	5	2460	33.0	500	301	34	240374
Cppapp:188	Cppapp	188	3490	-21509	-69	108	3490	26.0	513	276	33	214280
Cppp:93	Cppp	93	2322	-22677	-154	-158	2322	34.5	574	149	46	490225
Cpppa:134	Cpppa	134	2146	-22853	-24	-26	2146	38.5	556	265	38	295143
Cpppaa:183	Cpppaa	183	2239	-22760	-36	-46	2239	42.6	493	317	34	185734
Cpppap:183	Cpppap	183	2192	-22807	-73	-79	2192	38.2	528	290	32	165402
Cpppp:134	Cpppp	134	2153	-22846	-72	-72	2153	31.3	558	224	40	330718
Cppppa:188	Cppppa	188	2209	-22790	-65	-67	2209	35.6	550	278	31	159645
Cppppp:188	Cppppp	188	3285	-21714	181	378	3285	27.0	548	240	33	189668
P3:29	P3	29	2366	-22633	-320	-321	2366	34.0	579	175	61	577693
D:50	D	50	2340	-22659	-316	-317	2340	33.9	593	175	55	358806
Da:82	Da	82	2362	-22637	-334	-337	2362	27.0	522	120	46	206266
Daa:119	Daa	119	2121	-22878	-106	-108	2121	24.8	429	173	37	110289
Daaa:164	Daaa	164	2146	-22853	-25	-33	2146	38.2	348	140	33	162225
Daap:164	Daap	164	2208	-22791	-148	-164	2208	32.3	386	152	34	147972
Dap:119	Dap	119	2158	-22841	-98	-99	2158	29.5	494	168	42	160093
Dapa:162	Dapa	162	2173	-22826	-100	-114	2173	38.1	393	146	35	140790
Dapp:162	Dapp	162	2215	-22784	-34	-47	2215	38.5	443	173	36	152962
Dp:82	Dp	82	2415	-22584	-265	-270	2415	23.5	578	191	47	212814
Dpa:119	Dpa	119	2170	-22829	-42	-43	2170	26.9	478	286	37	117789
Dpaa:163	Dpaa	163	2161	-22838	-62	-73	2161	40.4	386	344	32	135117
Dpap:163	Dpap	163	2314	-22685	-48	-52	2314	34.1	415	323	33	111486
Dpp:119	Dpp	119	2137	-22862	-88	-90	2137	30.0	532	239	41	155599
Dppa:160	Dppa	160	2218	-22781	-54	-55	2218	41.0	434	335	34	127992
Dppp:160	Dppp	160	2203	-22796	-74	-75	2203	38.8	472	296	35	141415
P4:50	P4	50	2375	-22624	-343	-345	2375	20.9	531	146	51	285357
Z2:102	Z2	102	2217	-22782	-92	-95	2217	29.7	483	225	39	98413
Z3:102	Z3	102	2214	-22322	-55	-54	2214	27.1	416	209	38	92918
