# Supplementary material for: Quantitative Differences in Nuclear β-catenin and TCF Pattern Embryonic Cells in C. elegans
Source: PLoS Genet. 2015 Oct 21;11(10):e1005585. doi: 10.1371/journal.pgen.1005585 (PMC4619327; doi:10.1371/journal.pgen.1005585)
Supplement: S1 Data — For each cell analyzed, birth time is given in column 3 and the average nuclear reporter intensity over the lifetime of the cell (corrected for background) is given in column 7 (“blot”). For information on each embryo’s strain information and experimental conditions, refer to S2 Table. (ZIP) [file pgen.1005585.s005.zip › CAs/CA20111103_ceh-43_pop-1i_L2.csv]

cellTime	cell	time	none	global	local	blot	cross	z	x	y	size	gweight
ABa:3	ABa	3	2024	-22975	-793	-793	2024	36.8	179	257	73	891745
ABal:13	ABal	13	2209	-22790	-691	-691	2209	41.4	150	225	67	650134
ABala:25	ABala	25	2205	-22794	-478	-478	2205	37.2	100	269	63	591945
ABalaa:40	ABalaa	40	2377	-22622	-456	-457	2377	33.1	80	272	56	684305
ABalaaa:60	ABalaaa	60	2437	-22562	-317	-317	2437	33.7	76	283	49	730078
ABalaaaa:85	ABalaaaa	85	2910	-22089	52	46	2910	38.9	143	331	40	501622
ABalaaaal:120	ABalaaaal	120	2539	-22460	203	216	2539	55.6	183	338	35	262661
ABalaaaala:163	ABalaaaala	163	2701	-22299	266	301	2701	57.8	177	348	30	157130
ABalaaaalp:163	ABalaaaalp	163	2742	-22257	304	317	2742	60.2	217	364	29	133895
ABalaaaar:120	ABalaaaar	120	2596	-22403	236	244	2596	56.0	135	344	34	247519
ABalaaaarl:165	ABalaaaarl	165	2869	-22130	440	475	2869	59.9	109	329	29	152570
ABalaaaarr:165	ABalaaaarr	165	2710	-22289	290	298	2710	59.7	134	353	30	147739
ABalaaap:85	ABalaaap	85	2764	-22235	35	40	2764	37.2	93	325	43	686783
ABalaaapa:122	ABalaaapa	122	2622	-22377	287	303	2622	49.1	82	320	34	345745
ABalaaapal:167	ABalaaapal	167	2655	-22344	183	226	2655	51.7	69	284	30	222975
ABalaaapar:167	ABalaaapar	167	2722	-22277	278	319	2722	57.8	90	298	29	175015
ABalaaapp:122	ABalaaapp	122	2585	-22414	214	242	2585	55.6	110	317	34	273754
ABalaaappl:168	ABalaaappl	168	2721	-22278	242	264	2721	59.2	115	278	29	157070
ABalaaappr:168	ABalaaappr	168	2677	-22322	213	254	2677	57.0	148	303	30	167365
ABalaap:60	ABalaap	60	2540	-22459	-267	-269	2540	23.7	152	271	48	528226
ABalaapa:87	ABalaapa	87	2912	-22087	95	95	2912	29.3	147	338	42	631724
ABalaapaa:126	ABalaapaa	126	2933	-22066	492	510	2933	44.4	114	331	33	309080
ABalaapaaa:171	ABalaapaaa	171	3115	-21884	646	672	3115	51.8	104	270	26	154762
ABalaapaap:171	ABalaapaap	171	3242	-21758	622	693	3242	52.3	120	303	27	133582
ABalaapap:126	ABalaapap	126	2840	-22159	439	458	2840	50.6	108	350	34	287559
ABalaapapa:170	ABalaapapa	170	2975	-22024	530	535	2975	49.6	74	308	29	184962
ABalaapapp:170	ABalaapapp	170	3065	-21934	620	648	3065	54.9	93	338	30	166703
ABalaapp:87	ABalaapp	87	2810	-22189	41	40	2810	26.2	194	317	42	551829
ABalaappa:125	ABalaappa	125	2721	-22278	338	358	2721	44.3	153	325	34	278352
ABalaappaa:169	ABalaappaa	169	3280	-21719	688	752	3280	48.0	130	317	27	167465
ABalaappap:169	ABalaappap	169	2830	-22169	315	345	2830	52.5	152	338	30	161938
ABalaappp:125	ABalaappp	125	2717	-22282	357	363	2717	48.8	190	335	34	252168
ABalaapppa:172	ABalaapppa	172	2971	-22028	490	511	2971	51.6	190	341	30	157486
ABalaapppp:172	ABalaapppp	172	2899	-22100	469	481	2899	56.7	220	336	29	129006
ABalap:40	ABalap	40	2338	-22661	-473	-475	2338	47.7	125	321	56	532035
ABalapa:61	ABalapa	61	2511	-22488	-178	-179	2511	47.5	96	325	46	514647
ABalapaa:87	ABalapaa	87	2947	-22052	230	234	2947	49.6	110	343	41	487616
ABalapaaa:126	ABalapaaa	126	3025	-21974	614	629	3025	61.5	142	304	33	197351
ABalapaaaa:175	ABalapaaaa	175	3609	-21390	944	976	3609	64.3	137	276	27	121626
ABalapaaap:175	ABalapaaap	175	2897	-22103	447	446	2897	63.8	158	309	28	96673
ABalapaap:126	ABalapaap	126	2990	-22009	508	520	2990	63.6	186	325	34	186325
ABalapaapa:169	ABalapaapa	169	2942	-22057	477	511	2942	65.0	181	343	30	115026
ABalapaapp:169	ABalapaapp	169	3283	-21716	550	639	3283	65.0	215	338	26	83221
ABalapap:87	ABalapap	87	2891	-22108	93	94	2891	49.1	179	341	41	428586
ABalapapa:121	ABalapapa	121	3196	-21803	776	783	3196	44.0	224	359	34	283522
ABalapapaa:174	ABalapapaa	174	3793	-21206	1147	1160	3793	39.5	200	361	29	210010
ABalapapap:174	ABalapapap	174	3107	-21892	625	637	3107	48.5	228	374	30	160146
ABalapapp:121	ABalapapp	121	2842	-22157	432	442	2842	53.6	245	336	36	260643
ABalapappa:168	ABalapappa	168	3357	-21642	807	815	3357	54.9	249	366	28	131201
ABalapappp:168	ABalapappp	168	3240	-21759	710	749	3240	57.2	285	351	29	135931
ABalapp:61	ABalapp	61	2391	-22608	-315	-316	2391	44.0	158	279	47	471816
ABalappa:87	ABalappa	87	2828	-22171	123	119	2828	51.8	152	291	41	402583
ABalappaa:125	ABalappaa	125	2886	-22113	453	484	2886	59.1	167	279	33	205439
ABalappaaa:169	ABalappaaa	169	3143	-21856	637	653	3143	58.0	158	270	26	116410
ABalappaap:169	ABalappaap	169	2888	-22111	471	502	2888	60.2	192	293	31	140316
ABalappap:125	ABalappap	125	3027	-21972	535	578	3027	63.0	209	280	33	183286
ABalappapa:172	ABalappapa	172	3155	-21844	599	670	3155	64.6	213	291	29	115531
ABalappapp:172	ABalappapp	172	3147	-21852	598	668	3147	63.7	249	299	26	100921
ABalappp:87	ABalappp	87	2783	-22216	-57	-64	2783	57.0	210	287	40	332594
ABalapppa:123	ABalapppa	123	2981	-22018	471	502	2981	62.5	233	309	33	177877
ABalapppaa:171	ABalapppaa	171	3425	-21574	780	855	3425	63.9	241	337	29	111688
ABalapppap:171	ABalapppap	171	3500	-21499	877	907	3500	61.9	273	321	26	91379
ABalapppp:123	ABalapppp	123	3032	-21967	560	581	3032	63.0	275	298	33	173117
ABalappppa:172	ABalappppa	172	3366	-21633	768	836	3366	65.0	282	290	29	95379
ABalappppp:172	ABalappppp	172	3182	-21817	720	752	3182	64.2	321	298	29	100312
ABalp:25	ABalp	25	2193	-22806	-548	-548	2193	37.6	173	169	61	477590
ABalpa:39	ABalpa	39	2339	-22660	-491	-491	2339	36.1	126	182	56	595435
ABalpaa:60	ABalpaa	60	2396	-22603	-322	-322	2396	33.0	105	207	49	616871
ABalpaaa:86	ABalpaaa	86	2719	-22280	-104	-105	2719	28.5	98	279	43	690996
ABalpaaaa:117	ABalpaaaa	117	2648	-22351	257	261	2648	30.0	105	317	38	565729
ABalpaaaaa:160	ABalpaaaaa	160	2691	-22308	327	337	2691	42.3	71	330	30	264094
ABalpaaaap:160	ABalpaaaap	160	2676	-22323	224	235	2676	33.9	80	317	32	360735
ABalpaaap:117	ABalpaaap	117	2593	-22406	198	208	2593	35.8	130	285	35	418172
ABalpaaapa:161	ABalpaaapa	161	3053	-21946	517	536	3053	37.5	95	275	30	307327
ABalpaaapp:161	ABalpaaapp	161	2770	-22229	242	259	2770	41.5	106	245	30	275182
ABalpaap:86	ABalpaap	86	2664	-22335	-200	-203	2664	37.7	137	253	42	529710
ABalpaapa:116	ABalpaapa	116	2543	-22456	165	181	2543	44.7	119	282	35	375115
ABalpaapaa:155	ABalpaapaa	155	2806	-22193	282	302	2806	43.6	99	297	29	253366
ABalpaapap:155	ABalpaapap	155	2729	-22270	180	214	2729	49.4	97	274	30	218527
ABalpaapp:116	ABalpaapp	116	2451	-22548	103	107	2451	45.8	155	252	35	314578
ABalpaappa:155	ABalpaappa	155	2732	-22267	294	311	2732	46.5	129	263	30	225045
ABalpaappp:155	ABalpaappp	155	2524	-22475	96	115	2524	53.1	148	260	32	215525
ABalpap:60	ABalpap	60	2519	-22480	-342	-342	2519	20.6	189	194	50	491657
ABalpapa:85	ABalpapa	85	2845	-22154	-274	-276	2845	20.6	150	244	44	613396
ABalpapaa:115	ABalpapaa	115	2503	-22496	83	93	2503	32.1	77	285	38	581351
ABalpapaaa:159	ABalpapaaa	159	2581	-22418	51	134	2581	37.2	62	299	30	317516
ABalpapaap:159	ABalpapaap	159	2586	-22413	172	187	2586	44.6	61	305	30	269528
ABalpapap:115	ABalpapap	115	2551	-22448	102	100	2551	30.8	103	242	38	559299
ABalpapapa:156	ABalpapapa	156	2780	-22219	255	272	2780	33.7	73	261	30	341692
ABalpapapp:156	ABalpapapp	156	2559	-22440	5	37	2559	36.5	88	227	32	322093
ABalpapp:85	ABalpapp	85	2677	-22322	-263	-267	2677	20.4	227	236	45	439327
ABalpappa:114	ABalpappa	114	2522	-22477	23	18	2522	24.7	148	248	39	559585
ABalpappaa:153	ABalpappaa	153	2760	-22239	241	247	2760	28.7	100	279	33	440327
ABalpappap:153	ABalpappap	153	2659	-22340	141	139	2659	31.2	132	256	32	350010
ABalpappp:114	ABalpappp	114	2393	-22606	-1	-7	2393	24.6	198	234	38	405466
ABalpapppa:151	ABalpapppa	151	2689	-22310	184	192	2689	34.8	141	230	30	307349
ABalpapppp:151	ABalpapppp	151	2613	-22387	150	174	2613	31.9	179	227	32	297582
ABalpp:39	ABalpp	39	2401	-22598	-494	-497	2401	47.6	200	148	55	451112
ABalppa:60	ABalppa	60	2403	-22596	-383	-383	2403	36.0	171	146	48	585923
ABalppaa:86	ABalppaa	86	2879	-22120	84	85	2879	33.0	92	226	41	608283
ABalppaaa:120	ABalppaaa	120	3033	-21966	625	661	3033	41.6	60	286	35	413392
ABalppaaaa:167	ABalppaaaa	167	3448	-21551	880	925	3448	38.0	53	263	30	306702
ABalppaaap:167	ABalppaaap	167	3746	-21253	1052	1164	3746	41.7	61	236	30	271727
ABalppaap:120	ABalppaap	120	2954	-22045	480	517	2954	44.3	84	269	34	343229
ABalppaapa:165	ABalppaapa	165	3825	-21174	1065	1166	3825	44.5	70	222	29	246904
ABalppaapp:165	ABalppaapp	165	3601	-21398	928	1028	3601	50.1	74	222	29	232069
ABalppap:86	ABalppap	86	2866	-22134	-82	-93	2866	35.6	138	203	41	518657
ABalppapa:118	ABalppapa	118	3037	-21962	574	589	3037	42.0	72	229	35	402778
ABalppapaa:160	ABalppapaa	160	3352	-21647	769	830	3352	54.3	80	213	30	191561
ABalppapap:160	ABalppapap	160	3121	-21878	591	614	3121	55.5	109	194	30	174010
ABalppapp:118	ABalppapp	118	2796	-22203	365	364	2796	42.7	118	225	36	373298
ABalppappa:157	ABalppappa	157	3353	-21646	633	680	3353	48.7	105	231	29	215965
ABalppappp:157	ABalppappp	157	3198	-21801	515	563	3198	44.4	127	217	30	225139
ABalppp:60	ABalppp	60	2499	-22500	-326	-327	2499	25.8	266	156	49	371087
ABalpppa:86	ABalpppa	86	2790	-22209	-115	-116	2790	25.0	181	179	43	505913
ABalpppaa:117	ABalpppaa	117	3061	-21938	568	588	3061	34.5	110	198	36	474467
ABalpppaaa:161	ABalpppaaa	161	3666	-21333	958	1013	3666	42.4	90	193	30	261655
ABalpppaap:161	ABalpppaap	161	3672	-21327	862	969	3672	42.9	116	172	30	287852
ABalpppap:117	ABalpppap	117	2965	-22034	456	487	2965	36.1	145	176	37	466321
ABalpppapa:157	ABalpppapa	157	3792	-21207	1008	1064	3792	35.5	119	189	31	306699
ABalpppapp:157	ABalpppapp	157	3626	-21373	867	917	3626	37.7	143	163	31	290855
ABalpppp:86	ABalpppp	86	2708	-22291	-171	-174	2708	23.5	255	182	44	389624
ABalppppa:116	ABalppppa	116	2855	-22144	427	433	2855	39.4	175	202	36	366205
ABalppppaa:160	ABalppppaa	160	3583	-21416	883	922	3583	44.4	154	193	29	210750
ABalppppap:160	ABalppppap	160	3426	-21573	843	866	3426	40.3	183	198	30	241547
ABalppppp:116	ABalppppp	116	2814	-22185	443	450	2814	32.4	211	183	39	428580
ABalpppppa:155	ABalpppppa	155	3736	-21263	1071	1068	3736	32.5	162	189	31	305964
ABalpppppp:155	ABalpppppp	155	3241	-21758	700	731	3241	32.3	208	184	34	350524
ABar:13	ABar	13	2216	-22783	-531	-531	2216	31.4	219	339	69	806903
ABara:25	ABara	25	2370	-22629	-422	-422	2370	21.2	220	310	64	497722
ABaraa:39	ABaraa	39	2394	-22605	-486	-487	2394	22.6	161	299	56	551183
ABaraaa:60	ABaraaa	60	2438	-22561	-314	-314	2438	31.0	138	353	49	681734
ABaraaaa:86	ABaraaaa	86	2584	-22415	-179	-189	2584	32.5	230	345	41	488130
ABaraaaaa:118	ABaraaaaa	118	2363	-22636	15	19	2363	31.9	178	312	37	449805
ABaraaaaaa:157	ABaraaaaaa	157	2473	-22526	28	49	2473	38.7	115	336	33	347177
ABaraaaaap:157	ABaraaaaap	157	2501	-22498	66	76	2501	41.9	137	307	30	243072
ABaraaaap:118	ABaraaaap	118	2281	-22718	-31	-31	2281	32.5	222	297	38	428202
ABaraaaapa:158	ABaraaaapa	158	2438	-22561	88	105	2438	39.6	156	280	32	289910
ABaraaaapp:158	ABaraaaapp	158	2545	-22454	203	219	2545	36.9	184	270	31	275893
ABaraaap:86	ABaraaap	86	2636	-22363	-102	-104	2636	31.8	205	390	41	600214
ABaraaapa:120	ABaraaapa	120	2419	-22580	62	68	2419	30.4	156	361	37	498140
ABaraaapaa:166	ABaraaapaa	166	2472	-22527	70	86	2472	36.2	95	350	32	313017
ABaraaapap:166	ABaraaapap	166	2585	-22414	64	81	2585	33.0	125	362	30	282343
ABaraaapp:120	ABaraaapp	120	2386	-22613	29	34	2386	34.7	196	344	34	363675
ABaraaappa:165	ABaraaappa	165	2511	-22488	28	30	2511	37.8	143	334	28	233171
ABaraaappp:165	ABaraaappp	165	2562	-22437	9	44	2562	37.4	172	340	31	252502
ABaraap:60	ABaraap	60	2535	-22464	-318	-318	2535	19.4	219	334	48	484481
ABaraapa:86	ABaraapa	86	2700	-22299	-203	-204	2700	21.7	250	370	44	661289
ABaraapaa:117	ABaraapaa	117	2478	-22521	97	103	2478	25.0	143	328	38	541771
ABaraapaaa:163	ABaraapaaa	163	2577	-22422	141	167	2577	30.1	102	321	32	345396
ABaraapaap:163	ABaraapaap	163	2588	-22411	-25	46	2588	26.0	126	312	30	309541
ABaraapap:117	ABaraapap	117	2450	-22549	-72	-80	2450	21.5	171	290	37	489478
ABaraapapa:162	ABaraapapa	162	2664	-22335	135	158	2664	24.0	141	273	30	319261
ABaraapapp:162	ABaraapapp	162	2790	-22210	162	159	2790	21.2	172	257	30	275679
ABaraapp:86	ABaraapp	86	2600	-22399	-242	-241	2600	21.2	308	322	44	466389
ABaraappa:116	ABaraappa	116	2423	-22576	-36	-42	2423	20.9	218	301	38	429703
ABaraappaa:155	ABaraappaa	155	2500	-22499	95	110	2500	32.3	154	298	32	312537
ABaraappap:155	ABaraappap	155	2413	-22586	8	9	2413	28.1	184	278	31	275631
ABaraappp:116	ABaraappp	116	2392	-22607	-1	-1	2392	23.0	261	316	39	401917
ABaraapppa:157	ABaraapppa	157	2433	-22566	-41	9	2433	31.6	199	325	32	269525
ABaraapppp:157	ABaraapppp	157	2411	-22588	-44	-10	2411	28.7	236	310	34	275315
ABarap:39	ABarap	39	2439	-22560	-466	-470	2439	21.8	246	335	54	469815
ABarapa:60	ABarapa	60	2358	-22641	-316	-316	2358	34.2	217	393	47	573112
ABarapaa:87	ABarapaa	87	2813	-22186	127	125	2813	36.1	254	408	40	504068
ABarapaaa:123	ABarapaaa	123	3294	-21705	796	835	3294	27.7	198	381	35	375737
ABarapaaaa:168	ABarapaaaa	168	4613	-20386	1526	1716	4613	22.5	157	341	31	281376
ABarapaaap:168	ABarapaaap	168	4353	-20646	1190	1392	4353	22.7	190	339	30	232860
ABarapaap:123	ABarapaap	123	3229	-21770	615	738	3229	31.7	229	395	36	380584
ABarapaapa:167	ABarapaapa	167	4307	-20692	1407	1506	4307	29.8	168	375	29	209576
ABarapaapp:167	ABarapaapp	167	4384	-20615	1253	1352	4384	32.7	192	366	30	229327
ABarapap:87	ABarapap	87	2761	-22238	-4	0	2761	31.8	293	380	42	537871
ABarapapa:120	ABarapapa	120	2950	-22049	461	483	2950	22.2	200	351	37	434533
ABarapapaa:164	ABarapapaa	164	3592	-21407	802	948	3592	27.0	139	349	31	285075
ABarapapap:164	ABarapapap	164	4028	-20971	1143	1303	4028	27.7	167	325	30	269942
ABarapapp:120	ABarapapp	120	2818	-22181	300	308	2818	22.5	245	363	38	429450
ABarapappa:159	ABarapappa	159	3714	-21285	765	805	3714	20.6	173	305	32	280113
ABarapappp:159	ABarapappp	159	3362	-21637	633	697	3362	20.9	208	312	32	252525
ABarapp:60	ABarapp	60	2468	-22531	-360	-361	2468	20.3	298	357	49	505226
ABarappa:86	ABarappa	86	3117	-21882	275	273	3117	31.6	330	370	41	496095
ABarappaa:120	ABarappaa	120	4172	-20827	1423	1465	4172	33.4	255	373	33	318892
ABarappaaa:165	ABarappaaa	165	5466	-19533	2069	2221	5466	24.2	205	368	30	250832
ABarappaap:165	ABarappaap	165	5637	-19362	2036	2307	5637	28.3	233	372	29	245957
ABarappap:120	ABarappap	120	3756	-21243	1158	1178	3756	29.7	289	373	37	397810
ABarappapa:160	ABarappapa	160	4995	-20004	1898	1973	4995	29.0	217	399	30	242295
ABarappapp:160	ABarappapp	160	5138	-19861	2026	2128	5138	23.8	254	384	31	267314
ABarappp:86	ABarappp	86	2874	-22125	88	85	2874	25.7	380	335	43	468953
ABarapppa:116	ABarapppa	116	3828	-21171	1296	1304	3828	31.7	316	358	35	328223
ABarapppaa:156	ABarapppaa	156	5404	-19595	2353	2400	5404	23.9	249	342	30	233152
ABarapppap:156	ABarapppap	156	5443	-19556	2368	2456	5443	30.2	280	363	30	213864
ABarapppp:116	ABarapppp	116	3480	-21519	1037	1048	3480	31.9	369	351	37	381233
ABarappppa:154	ABarappppa	154	4730	-20269	1811	1889	4730	33.9	318	372	30	220451
ABarappppp:154	ABarappppp	154	4682	-20317	1880	1953	4682	32.1	353	365	33	251695
ABarp:25	ABarp	25	2235	-22764	-463	-463	2235	44.2	287	366	63	494929
ABarpa:39	ABarpa	39	2333	-22666	-483	-483	2333	45.4	224	374	56	507679
ABarpaa:61	ABarpaa	61	2445	-22554	-248	-249	2445	52.2	168	364	48	434115
ABarpaaa:85	ABarpaaa	85	2750	-22249	-25	-26	2750	44.5	168	391	43	578731
ABarpaaaa:120	ABarpaaaa	120	2581	-22418	212	229	2581	41.7	131	380	37	431013
ABarpaaaaa:162	ABarpaaaaa	162	2683	-22316	230	259	2683	47.6	114	370	32	243150
ABarpaaaap:162	ABarpaaaap	162	2961	-22038	461	478	2961	46.1	114	328	29	218503
ABarpaaap:120	ABarpaaap	120	2644	-22355	231	250	2644	46.8	162	391	37	436827
ABarpaaapa:166	ABarpaaapa	166	2783	-22216	339	359	2783	41.1	129	381	31	245528
ABarpaaapp:166	ABarpaaapp	166	2855	-22144	281	336	2855	50.2	164	399	30	212095
ABarpaap:85	ABarpaap	85	2790	-22209	-82	-81	2790	56.8	197	354	42	375348
ABarpaapa:118	ABarpaapa	118	2585	-22414	198	203	2585	56.3	162	381	36	306750
ABarpaapaa:159	ABarpaapaa	159	2835	-22164	403	429	2835	52.5	120	384	31	202262
ABarpaapap:159	ABarpaapap	159	2603	-22396	135	157	2603	56.5	165	395	31	171424
ABarpaapp:118	ABarpaapp	118	2581	-22418	168	167	2581	58.8	208	364	35	231017
ABarpaappa:159	ABarpaappa	159	2600	-22399	130	138	2600	54.5	196	387	29	149460
ABarpaappp:159	ABarpaappp	159	2817	-22182	334	376	2817	55.8	234	391	30	157777
ABarpap:61	ABarpap	61	2428	-22571	-186	-188	2428	45.2	222	326	48	430844
ABarpapa:86	ABarpapa	86	2841	-22158	9	10	2841	48.8	230	383	42	457972
ABarpapaa:118	ABarpapaa	118	2779	-22220	391	403	2779	40.6	180	383	37	432438
ABarpapaaa:161	ABarpapaaa	161	3347	-21652	794	811	3347	44.1	151	350	30	212306
ABarpapaap:161	ABarpapaap	161	3037	-21962	473	503	3037	44.2	183	370	29	179111
ABarpapap:118	ABarpapap	118	2768	-22232	361	362	2768	47.9	221	400	36	377426
ABarpapapa:160	ABarpapapa	160	3336	-21663	771	802	3336	40.7	187	406	31	245144
ABarpapapp:160	ABarpapapp	160	3362	-21637	764	818	3362	47.4	202	414	31	220608
ABarpapp:86	ABarpapp	86	2647	-22352	-135	-141	2647	54.8	249	323	41	337359
ABarpappa:118	ABarpappa	118	2615	-22384	224	227	2615	54.9	246	385	36	307468
ABarpappaa:162	ABarpappaa	162	3175	-21824	688	732	3175	44.5	227	421	30	220918
ABarpappap:162	ABarpappap	162	3060	-21939	452	513	3060	48.8	256	396	30	202123
ABarpappp:118	ABarpappp	118	2628	-22371	209	216	2628	59.5	262	342	36	241275
ABarpapppa:162	ABarpapppa	162	3102	-21897	640	664	3102	56.4	261	407	30	168425
ABarpapppp:162	ABarpapppp	162	2991	-22008	459	482	2991	61.8	271	373	30	141258
ABarpp:39	ABarpp	39	2431	-22568	-498	-499	2431	48.9	348	359	56	456291
ABarppa:60	ABarppa	60	2564	-22435	-493	-506	2564	56.9	259	349	49	400534
ABarppaa:85	ABarppaa	85	2946	-22053	180	179	2946	53.7	293	370	41	417366
ABarppaaa:121	ABarppaaa	121	2907	-22092	512	537	2907	53.0	290	384	34	286788
ABarppaaaa:166	ABarppaaaa	166	3105	-21894	518	585	3105	46.4	275	415	30	210604
ABarppaaap:166	ABarppaaap	166	2871	-22128	354	393	2871	52.8	299	379	31	167205
ABarppaap:121	ABarppaap	121	2869	-22130	426	429	2869	60.1	322	352	35	235332
ABarppaapa:162	ABarppaapa	162	2892	-22107	346	359	2892	59.6	321	386	32	152227
ABarppaapp:162	ABarppaapp	162	2883	-22116	422	434	2883	56.2	348	355	30	146261
ABarppap:85	ABarppap	85	2953	-22046	-451	-471	2953	60.0	291	288	44	382435
ABarppapa:120	ABarppapa	120	2861	-22138	356	366	2861	62.6	312	300	36	222137
ABarppapaa:166	ABarppapaa	166	3125	-21874	577	590	3125	63.2	305	347	29	125517
ABarppapap:166	ABarppapap	166	3127	-21872	555	626	3127	64.1	342	330	29	119155
ABarppapp:120	ABarppapp	120	2720	-22279	284	283	2720	62.8	354	265	38	260760
ABarppappa:167	ABarppappa	167	3171	-21828	597	623	3171	63.9	372	335	28	113436
ABarppappp:167	ABarppappp	167	3155	-21844	707	703	3155	63.2	397	305	30	123624
ABarppp:60	ABarppp	60	2440	-22559	-373	-374	2440	54.5	360	352	49	400483
ABarpppa:84	ABarpppa	84	2870	-22129	13	11	2870	55.8	358	359	42	396647
ABarpppaa:119	ABarpppaa	119	3050	-21949	602	626	3050	52.0	327	397	36	335692
ABarpppaaa:168	ABarpppaaa	168	3571	-21428	976	1006	3571	48.9	301	405	28	177312
ABarpppaap:168	ABarpppaap	168	3110	-21889	617	641	3110	49.8	338	383	33	202413
ABarpppap:119	ABarpppap	119	2964	-22035	521	532	2964	56.5	368	375	37	312991
ABarpppapa:165	ABarpppapa	165	3147	-21852	624	636	3147	54.3	369	404	32	194649
ABarpppapp:165	ABarpppapp	165	3278	-21721	769	781	3278	53.6	388	366	30	160334
ABarpppp:84	ABarpppp	84	2885	-22114	-192	-195	2885	58.3	388	299	43	369545
ABarppppa:118	ABarppppa	118	2840	-22159	347	355	2840	60.8	372	336	37	262858
ABarppppaa:165	ABarppppaa	165	3443	-21556	927	935	3443	61.6	375	379	32	167556
ABarppppap:165	ABarppppap	165	3117	-21882	571	612	3117	59.5	411	352	31	156864
ABarppppp:118	ABarppppp	118	2887	-22112	457	458	2887	61.3	412	298	37	262374
ABarpppppa:162	ABarpppppa	162	3095	-21904	513	536	3095	62.5	434	335	30	129176
ABarpppppp:162	ABarpppppp	162	3237	-21762	731	749	3237	61.3	461	315	30	140887
ABp:3	ABp	3	2084	-22915	-739	-739	2084	33.8	345	330	70	804752
ABpl:14	ABpl	14	2339	-22660	-832	-832	2339	51.2	318	260	69	550680
ABpla:25	ABpla	25	2323	-22676	-668	-668	2323	54.3	212	266	60	341375
ABplaa:39	ABplaa	39	2398	-22601	-485	-488	2398	54.4	177	267	54	349681
ABplaaa:60	ABplaaa	60	2362	-22637	-319	-319	2362	54.2	109	252	49	450527
ABplaaaa:85	ABplaaaa	85	2608	-22391	-30	-31	2608	46.5	79	281	43	560048
ABplaaaaa:117	ABplaaaaa	117	2341	-22658	37	43	2341	53.9	95	263	36	359307
ABplaaaaaa:159	ABplaaaaaa	159	2570	-22429	144	166	2570	58.1	103	245	30	199149
ABplaaaaap:159	ABplaaaaap	159	2589	-22410	217	220	2589	61.8	139	239	31	190427
ABplaaaap:117	ABplaaaap	117	2309	-22690	-8	-7	2309	59.4	130	239	36	290962
ABplaaaapa:158	ABplaaaapa	158	2499	-22500	103	127	2499	65.0	166	248	29	138160
ABplaaaapp:158	ABplaaaapp	158	2382	-22617	-2	27	2382	63.5	194	239	31	164917
ABplaaap:85	ABplaaap	85	2548	-22451	-225	-234	2548	56.0	122	258	43	427368
ABplaaapa:116	ABplaaapa	116	2275	-22724	-29	-26	2275	58.3	162	234	35	276618
ABplaaapaa:159	ABplaaapaa	159	2546	-22453	177	202	2546	57.5	184	242	30	183161
ABplaaapap:159	ABplaaapap	159	2406	-22593	59	66	2406	56.0	214	210	31	190467
ABplaaapp:116	ABplaaapp	116	2321	-22678	12	10	2321	56.0	185	197	37	339027
ABplaaappa:156	ABplaaappa	156	2596	-22404	137	166	2596	46.0	198	173	32	286481
ABplaaappp:156	ABplaaappp	156	2537	-22463	197	220	2537	47.6	230	180	31	247158
ABplaap:60	ABplaap	60	2374	-22625	-306	-305	2374	50.4	165	182	50	490458
ABplaapa:85	ABplaapa	85	2591	-22408	-138	-138	2591	45.9	89	211	42	570719
ABplaapaa:118	ABplaapaa	118	2368	-22631	4	11	2368	49.6	91	224	35	388398
ABplaapaaa:162	ABplaapaaa	162	2555	-22444	43	71	2555	53.4	133	219	29	202951
ABplaapaap:162	ABplaapaap	162	2477	-22522	125	139	2477	55.4	168	210	29	195007
ABplaapap:118	ABplaapap	118	2361	-22639	56	56	2361	53.3	112	191	36	375896
ABplaapapa:159	ABplaapapa	159	2389	-22610	-16	-9	2389	57.5	140	189	30	195455
ABplaapapp:159	ABplaapapp	159	2364	-22635	20	19	2364	58.2	171	173	30	187098
ABplaapp:85	ABplaapp	85	2610	-22389	-230	-235	2610	51.4	146	186	44	488873
ABplaappa:116	ABplaappa	116	2354	-22645	-4	-4	2354	51.6	149	192	37	369166
ABplaappaa:157	ABplaappaa	157	2430	-22569	39	52	2430	46.5	158	234	30	226456
ABplaappap:157	ABplaappap	157	2541	-22458	153	161	2541	49.3	182	208	31	227807
ABplaappp:116	ABplaappp	116	2332	-22667	-11	-12	2332	57.0	192	156	37	329002
ABplaapppa:156	ABplaapppa	156	2409	-22590	14	12	2409	54.2	190	152	31	233250
ABplaapppp:156	ABplaapppp	156	2421	-22578	15	17	2421	58.9	219	155	31	194682
ABplap:39	ABplap	39	2407	-22592	-668	-671	2407	55.6	277	269	54	338206
ABplapa:60	ABplapa	60	2530	-22470	-600	-600	2530	59.0	200	260	49	366654
ABplapaa:85	ABplapaa	85	2773	-22226	-451	-484	2773	61.0	164	238	42	336187
ABplapaaa:117	ABplapaaa	117	2450	-22549	66	61	2450	62.5	203	210	37	261904
ABplapaaaa:159	ABplapaaaa	159	2499	-22500	153	162	2499	63.5	185	199	30	137998
ABplapaaap:159	ABplapaaap	159	2569	-22430	197	210	2569	62.3	218	195	27	130377
ABplapaap:117	ABplapaap	117	2508	-22491	72	62	2508	63.6	249	196	35	213627
ABplapaapa:162	ABplapaapa	162	2497	-22502	35	45	2497	64.2	248	200	30	139204
ABplapaapp:162	ABplapaapp	162	2619	-22380	212	227	2619	62.7	282	198	30	134958
ABplapap:85	ABplapap	85	2751	-22248	-391	-404	2751	59.6	220	218	43	354036
ABplapapa:116	ABplapapa	116	2454	-22545	35	31	2454	60.5	285	173	37	272319
ABplapapaa:159	ABplapapaa	159	2578	-22421	184	202	2578	61.5	267	161	31	169701
ABplapapap:159	ABplapapap	159	2512	-22487	65	79	2512	59.5	300	169	29	164668
ABplapapp:116	ABplapapp	116	2455	-22544	80	80	2455	58.6	330	168	37	284902
ABplapappa:162	ABplapappa	162	2508	-22491	98	113	2508	59.7	322	192	31	166482
ABplapappp:162	ABplapappp	162	2555	-22444	175	189	2555	60.4	355	182	29	151752
ABplapp:60	ABplapp	60	2422	-22577	-357	-357	2422	55.5	262	184	49	400097
ABplappa:85	ABplappa	85	2625	-22374	-233	-238	2625	54.9	193	155	42	417651
ABplappaa:116	ABplappaa	116	2320	-22679	-31	-28	2320	55.6	240	148	37	329806
ABplappaaa:158	ABplappaaa	158	2407	-22592	54	60	2407	55.1	243	183	30	176232
ABplappaap:158	ABplappaap	158	2499	-22500	148	152	2499	53.2	274	161	31	212099
ABplappap:116	ABplappap	116	2507	-22492	118	116	2507	53.3	284	130	36	320104
ABplappapa:163	ABplappapa	163	2548	-22451	83	83	2548	54.3	303	130	33	212009
ABplappapp:163	ABplappapp	163	2643	-22356	191	191	2643	53.8	347	121	29	208014
ABplappp:85	ABplappp	85	2667	-22332	-407	-411	2667	58.0	268	165	43	391195
ABplapppa:116	ABplapppa	116	2434	-22565	62	65	2434	52.0	324	131	37	347605
ABplapppaa:155	ABplapppaa	155	2515	-22484	121	131	2515	58.6	332	150	30	169982
ABplapppap:155	ABplapppap	155	2449	-22550	73	96	2449	57.3	368	143	32	194217
ABplapppp:116	ABplapppp	116	2430	-22569	54	56	2430	51.3	376	124	38	347185
ABplappppa:159	ABplappppa	159	2572	-22427	182	186	2572	55.8	402	137	31	183475
ABplappppp:159	ABplappppp	159	2543	-22456	128	136	2543	51.0	434	138	34	237523
ABplp:25	ABplp	25	2287	-22712	-681	-681	2287	52.5	322	171	60	349234
ABplpa:39	ABplpa	39	2417	-22582	-482	-486	2417	46.9	282	129	56	421686
ABplpaa:60	ABplpaa	60	2451	-22548	-358	-358	2451	45.0	238	124	47	478149
ABplpaaa:86	ABplpaaa	86	2878	-22121	-34	-40	2878	38.4	148	147	41	537749
ABplpaaaa:116	ABplpaaaa	116	2562	-22437	88	98	2562	43.9	122	157	36	393124
ABplpaaaaa:160	ABplpaaaaa	160	2760	-22239	153	196	2760	48.8	125	170	30	244324
ABplpaaaap:160	ABplpaaaap	160	2795	-22204	335	348	2795	48.6	157	153	30	238086
ABplpaaap:116	ABplpaaap	116	2539	-22460	104	111	2539	44.0	161	139	33	307867
ABplpaaapa:159	ABplpaaapa	159	2602	-22397	120	144	2602	42.4	166	143	30	257065
ABplpaaapp:159	ABplpaaapp	159	2720	-22279	283	279	2720	38.1	200	136	30	254533
ABplpaap:86	ABplpaap	86	2626	-22373	-238	-248	2626	42.9	203	157	40	434695
ABplpaapa:116	ABplpaapa	116	2461	-22538	66	76	2461	43.3	197	163	34	325656
ABplpaapaa:159	ABplpaapaa	159	2644	-22355	142	171	2644	34.0	179	151	31	288031
ABplpaapap:159	ABplpaapap	159	2683	-22316	105	177	2683	37.0	209	175	30	275583
ABplpaapp:116	ABplpaapp	116	2430	-22569	77	88	2430	44.8	238	154	34	292014
ABplpaappa:158	ABplpaappa	158	2611	-22388	197	216	2611	40.1	234	162	30	236991
ABplpaappp:158	ABplpaappp	158	2519	-22480	118	143	2519	43.8	260	160	30	191405
ABplpap:60	ABplpap	60	2598	-22401	-412	-417	2598	34.2	323	125	47	355450
ABplpapa:85	ABplpapa	85	2757	-22242	-183	-185	2757	32.4	225	126	43	543915
ABplpapaa:114	ABplpapaa	114	2574	-22425	123	119	2574	25.0	176	184	38	490146
ABplpapaaa:155	ABplpapaaa	155	2943	-22056	331	337	2943	24.1	144	229	32	362772
ABplpapaap:155	ABplpapaap	155	2889	-22110	218	215	2889	21.7	179	217	31	293040
ABplpapap:114	ABplpapap	114	2444	-22555	32	34	2444	28.8	203	150	38	458667
ABplpapapa:156	ABplpapapa	156	2992	-22007	362	388	2992	24.0	195	182	33	336080
ABplpapapp:156	ABplpapapp	156	2727	-22272	197	235	2727	25.5	228	160	32	263316
ABplpapp:85	ABplpapp	85	2866	-22133	-206	-209	2866	25.9	296	137	43	374709
ABplpappa:116	ABplpappa	116	2506	-22493	13	13	2506	20.8	226	187	39	409068
ABplpappaa:157	ABplpappaa	157	2523	-22476	-11	-8	2523	22.2	209	243	32	268054
ABplpappap:157	ABplpappap	157	2655	-22344	192	214	2655	22.6	234	196	31	236344
ABplpappp:116	ABplpappp	116	2470	-22529	-33	-32	2470	24.9	266	144	39	379335
ABplpapppa:157	ABplpapppa	157	2635	-22364	113	117	2635	23.1	265	156	34	253202
ABplpapppp:157	ABplpapppp	157	2760	-22239	121	109	2760	28.7	299	133	32	188003
ABplpp:39	ABplpp	39	2442	-22557	-642	-644	2442	54.0	370	157	54	349755
ABplppa:61	ABplppa	61	2470	-22529	-303	-304	2470	53.1	331	131	46	373315
ABplppaa:87	ABplppaa	87	2718	-22281	-54	-62	2718	46.3	235	121	40	455225
ABplppaaa:121	ABplppaaa	121	2650	-22349	278	291	2650	45.0	204	124	33	290400
ABplppaap:121	ABplppaap	121	2547	-22452	173	173	2547	46.4	243	117	34	318479
ABplppaapa:168	ABplppaapa	168	2660	-22339	221	237	2660	48.4	245	122	31	217714
ABplppaapp:168	ABplppaapp	168	2671	-22328	196	219	2671	51.3	274	126	30	190897
ABplppap:87	ABplppap	87	2842	-22157	-44	-48	2842	49.9	303	131	42	417602
ABplppapa:120	ABplppapa	120	2557	-22442	178	186	2557	42.5	304	138	35	304441
ABplppapaa:164	ABplppapaa	164	2465	-22534	57	63	2465	45.8	294	160	32	205766
ABplppapap:164	ABplppapap	164	2645	-22355	156	165	2645	47.0	330	135	30	199562
ABplppapp:120	ABplppapp	120	2514	-22485	164	170	2514	44.3	346	146	34	256239
ABplppappa:166	ABplppappa	166	2623	-22376	237	248	2623	50.9	330	175	30	154570
ABplppappp:166	ABplppappp	166	2732	-22267	322	326	2732	50.8	364	157	28	156026
ABplppp:61	ABplppp	61	2434	-22565	-383	-384	2434	41.0	403	127	48	452952
ABplpppa:87	ABplpppa	87	2879	-22120	-155	-163	2879	39.8	285	117	41	426849
ABplpppaa:119	ABplpppaa	119	2596	-22403	189	191	2596	33.9	240	139	38	424672
ABplpppaaa:166	ABplpppaaa	166	2630	-22369	150	158	2630	32.1	250	142	32	233482
ABplpppaap:166	ABplpppaap	166	2599	-22400	152	178	2599	30.5	287	151	30	183780
ABplpppap:119	ABplpppap	119	2551	-22448	93	93	2551	37.7	276	126	35	308177
ABplpppapa:163	ABplpppapa	163	2721	-22278	236	230	2721	40.8	278	127	31	213806
ABplpppapp:163	ABplpppapp	163	2719	-22280	145	146	2719	36.1	301	123	30	167895
ABplpppp:87	ABplpppp	87	2957	-22042	-116	-118	2957	32.7	350	123	41	324105
ABplppppa:117	ABplppppa	117	2601	-22398	37	34	2601	31.6	315	128	36	260155
ABplppppaa:159	ABplppppaa	159	2730	-22269	113	104	2730	38.2	328	121	31	157593
ABplppppap:159	ABplppppap	159	2737	-22262	184	204	2737	43.3	358	122	31	212223
ABplppppp:117	ABplppppp	117	2675	-22324	204	200	2675	37.6	361	123	36	292433
ABplpppppa:163	ABplpppppa	163	2724	-22275	237	252	2724	48.1	382	127	31	207099
ABplpppppp:163	ABplpppppp	163	2876	-22123	462	480	2876	45.2	417	126	32	220161
ABpr:14	ABpr	14	2223	-22776	-704	-704	2223	23.2	413	334	70	690535
ABpra:25	ABpra	25	2309	-22690	-406	-406	2309	22.7	385	359	62	507011
ABpraa:39	ABpraa	39	2469	-22530	-455	-456	2469	24.8	329	376	57	551752
ABpraaa:60	ABpraaa	60	2414	-22585	-318	-318	2414	41.0	291	405	48	566603
ABpraaaa:87	ABpraaaa	87	2668	-22331	-143	-147	2668	37.8	323	410	42	586643
ABpraaaaa:119	ABpraaaaa	119	2572	-22427	149	157	2572	39.6	264	410	35	387444
ABpraaaaaa:164	ABpraaaaaa	164	3110	-21889	189	301	3110	36.1	221	381	31	299332
ABpraaaaap:164	ABpraaaaap	164	2872	-22127	324	349	2872	38.5	248	396	30	274060
ABpraaaap:119	ABpraaaap	119	2557	-22442	132	147	2557	41.7	306	407	36	409427
ABpraaaapa:161	ABpraaaapa	161	2793	-22206	145	154	2793	39.7	284	391	30	227630
ABpraaaapp:161	ABpraaaapp	161	2825	-22174	294	302	2825	41.2	322	389	30	206543
ABpraaap:87	ABpraaap	87	2764	-22235	-147	-147	2764	45.4	362	391	42	506241
ABpraaapa:119	ABpraaapa	119	2531	-22468	120	123	2531	40.6	347	414	35	397686
ABpraaapaa:164	ABpraaapaa	164	2719	-22280	258	278	2719	42.4	319	429	30	241835
ABpraaapap:164	ABpraaapap	164	2728	-22271	243	256	2728	39.4	345	420	30	265375
ABpraaapp:119	ABpraaapp	119	2611	-22388	179	179	2611	34.7	381	405	37	502846
ABpraaappa:162	ABpraaappa	162	2665	-22335	168	186	2665	31.3	326	418	33	332446
ABpraaappp:162	ABpraaappp	162	2869	-22131	280	289	2869	31.9	367	409	31	296302
ABpraap:60	ABpraap	60	2490	-22509	-318	-321	2490	25.7	365	389	50	665976
ABpraapa:86	ABpraapa	86	2743	-22256	-192	-192	2743	27.7	390	401	44	747717
ABpraapaa:117	ABpraapaa	117	2484	-22515	64	86	2484	30.4	302	409	37	543143
ABpraapaaa:162	ABpraapaaa	162	2503	-22496	-35	2	2503	33.1	251	415	31	308320
ABpraapaap:162	ABpraapaap	162	2311	-22688	-129	-108	2311	36.4	284	424	30	262213
ABpraapap:117	ABpraapap	117	2451	-22548	-18	-20	2451	26.6	346	395	39	596380
ABpraapapa:160	ABpraapapa	160	2600	-22400	-53	31	2600	25.6	288	399	32	332476
ABpraapapp:160	ABpraapapp	160	2597	-22402	-18	-5	2597	23.2	330	391	33	356622
ABpraapp:86	ABpraapp	86	2629	-22370	-250	-253	2629	23.5	428	351	43	592291
ABpraappa:117	ABpraappa	117	2377	-22622	-96	-99	2377	22.2	362	362	38	536938
ABpraappaa:162	ABpraappaa	162	2548	-22451	-294	-153	2548	20.8	273	342	34	312835
ABpraappap:162	ABpraappap	162	2460	-22539	-84	-83	2460	22.5	307	355	33	305576
ABpraappp:117	ABpraappp	117	2396	-22603	-14	-2	2396	25.7	412	350	37	461826
ABpraapppa:160	ABpraapppa	160	2612	-22387	69	76	2612	23.1	349	351	32	285981
ABpraapppp:160	ABpraapppp	160	2449	-22550	21	42	2449	25.9	384	352	32	283995
ABprap:39	ABprap	39	2370	-22629	-447	-447	2370	31.4	429	371	56	586673
ABprapa:61	ABprapa	61	2472	-22527	-226	-227	2472	44.3	402	396	48	539035
ABprapaa:87	ABprapaa	87	2764	-22235	-20	-21	2764	48.7	419	390	41	458329
ABprapaaa:119	ABprapaaa	119	2603	-22396	239	248	2603	47.9	385	402	37	373950
ABprapaaaa:161	ABprapaaaa	161	2582	-22417	86	116	2582	46.0	391	390	30	193047
ABprapaaap:161	ABprapaaap	161	2635	-22364	166	198	2635	44.9	366	413	32	222934
ABprapaap:119	ABprapaap	119	2604	-22395	258	271	2604	52.4	416	388	34	275339
ABprapaapa:163	ABprapaapa	163	2732	-22267	278	317	2732	49.7	406	412	30	197153
ABprapaapp:163	ABprapaapp	163	2798	-22201	382	395	2798	51.5	437	397	29	177282
ABprapap:87	ABprapap	87	2773	-22226	1	-2	2773	54.5	442	337	40	366478
ABprapapa:118	ABprapapa	118	2539	-22460	182	193	2539	52.1	445	344	35	276544
ABprapapaa:163	ABprapapaa	163	2633	-22366	127	142	2633	45.0	438	415	32	243869
ABprapapap:163	ABprapapap	163	2827	-22172	71	195	2827	39.3	460	388	30	252575
ABprapapp:118	ABprapapp	118	2598	-22401	203	211	2598	54.9	469	308	35	251413
ABprapappa:163	ABprapappa	163	2724	-22275	197	235	2724	46.4	459	373	30	214772
ABprapappp:163	ABprapappp	163	2924	-22075	395	414	2924	49.4	481	345	29	172054
ABprapp:61	ABprapp	61	2389	-22610	-281	-283	2389	46.3	473	363	49	524770
ABprappa:86	ABprappa	86	2834	-22165	84	82	2834	52.2	489	358	41	444791
ABprappaa:118	ABprappaa	118	2531	-22468	176	191	2531	53.5	451	375	37	356080
ABprappaaa:159	ABprappaaa	159	2658	-22341	235	263	2658	54.5	443	371	31	175754
ABprappaap:159	ABprappaap	159	2753	-22246	347	345	2753	56.0	477	349	29	172299
ABprappap:118	ABprappap	118	2632	-22367	202	207	2632	55.7	498	351	36	319278
ABprappapa:162	ABprappapa	162	2605	-22394	154	171	2605	52.8	486	385	31	209469
ABprappapp:162	ABprappapp	162	2822	-22177	347	366	2822	54.4	516	362	29	190114
ABprappp:86	ABprappp	86	2744	-22255	-35	-36	2744	51.5	504	297	41	417548
ABprapppa:120	ABprapppa	120	2460	-22539	53	66	2460	56.3	517	308	37	313610
ABprapppaa:159	ABprapppaa	159	2630	-22369	105	133	2630	54.0	517	325	30	173385
ABprapppap:159	ABprapppap	159	2706	-22293	143	196	2706	52.3	536	284	31	197501
ABprapppp:120	ABprapppp	120	2584	-22415	166	202	2584	46.6	553	265	36	368419
ABprappppa:165	ABprappppa	165	2852	-22147	270	374	2852	42.5	560	257	32	286502
ABprappppp:165	ABprappppp	165	2486	-22513	106	110	2486	42.1	545	216	34	271592
ABprp:25	ABprp	25	2326	-22673	-359	-359	2326	23.4	464	260	61	374211
ABprpa:40	ABprpa	40	2438	-22561	-360	-360	2438	18.4	432	270	56	367939
ABprpaa:60	ABprpaa	60	2488	-22511	-220	-220	2488	27.3	442	386	48	575788
ABprpaaa:86	ABprpaaa	86	2804	-22195	9	11	2804	37.0	456	401	41	541348
ABprpaaaa:118	ABprpaaaa	118	2689	-22310	225	233	2689	28.1	416	396	35	403510
ABprpaaaaa:163	ABprpaaaaa	163	2836	-22163	60	52	2836	20.8	379	385	32	273990
ABprpaaaap:163	ABprpaaaap	163	2877	-22122	329	343	2877	24.6	409	379	30	237189
ABprpaaap:118	ABprpaaap	118	2655	-22344	244	256	2655	36.2	437	407	35	372493
ABprpaaapa:161	ABprpaaapa	161	2908	-22091	327	345	2908	27.4	400	411	31	305685
ABprpaaapp:161	ABprpaaapp	161	2732	-22267	117	176	2732	32.9	408	412	33	333931
ABprpaap:86	ABprpaap	86	2756	-22243	0	0	2756	39.4	461	338	41	435315
ABprpaapa:117	ABprpaapa	117	2678	-22321	270	283	2678	39.1	405	374	34	324372
ABprpaapaa:162	ABprpaapaa	162	2738	-22261	230	260	2738	36.4	376	378	29	185928
ABprpaapap:162	ABprpaapap	162	2849	-22151	365	378	2849	40.2	400	393	30	205221
ABprpaapp:117	ABprpaapp	117	2624	-22375	189	222	2624	42.2	444	370	34	296280
ABprpaappa:161	ABprpaappa	161	2802	-22197	352	380	2802	39.3	397	427	30	217999
ABprpaappp:161	ABprpaappp	161	2717	-22282	136	185	2717	38.1	434	413	30	254794
ABprpap:60	ABprpap	60	2483	-22516	-290	-291	2483	21.9	466	320	49	459429
ABprpapa:85	ABprpapa	85	2894	-22105	22	18	2894	25.8	488	362	43	633183
ABprpapaa:116	ABprpapaa	116	2805	-22194	333	343	2805	26.3	456	377	37	454708
ABprpapaaa:159	ABprpapaaa	159	3342	-21657	677	724	3342	23.9	461	378	32	296656
ABprpapaap:159	ABprpapaap	159	3197	-21802	489	561	3197	23.5	467	346	32	275685
ABprpapap:116	ABprpapap	116	2969	-22030	494	516	2969	31.4	491	374	37	468375
ABprpapapa:161	ABprpapapa	161	3084	-21915	503	544	3084	31.2	496	389	30	272779
ABprpapapp:161	ABprpapapp	161	3284	-21715	626	680	3284	30.7	513	357	32	313143
ABprpapp:85	ABprpapp	85	2726	-22273	-107	-110	2726	25.4	474	305	42	463527
ABprpappa:115	ABprpappa	115	2745	-22254	224	238	2745	24.7	487	335	38	467890
ABprpappaa:157	ABprpappaa	157	3020	-21979	338	370	3020	23.6	495	331	34	335194
ABprpappap:157	ABprpappap	157	3109	-21890	526	569	3109	27.5	514	305	32	307844
ABprpappp:115	ABprpappp	115	2837	-22163	307	334	2837	33.4	511	339	38	482108
ABprpapppa:161	ABprpapppa	161	3209	-21790	581	639	3209	36.7	535	360	34	361875
ABprpapppp:161	ABprpapppp	161	3269	-21730	617	652	3269	33.8	538	318	32	327953
ABprpp:40	ABprpp	40	2411	-22588	-501	-501	2411	27.6	518	292	56	476041
ABprppa:60	ABprppa	60	2477	-22522	-242	-246	2477	38.1	524	354	47	527095
ABprppaa:86	ABprppaa	86	3088	-21911	232	236	3088	41.4	515	372	41	528514
ABprppaaa:120	ABprppaaa	120	3276	-21723	800	820	3276	41.6	473	402	36	374704
ABprppaaaa:166	ABprppaaaa	166	3529	-21470	892	922	3529	28.6	437	404	32	280496
ABprppaaap:166	ABprppaaap	166	4257	-20742	1547	1565	4257	35.6	467	415	27	223880
ABprppaap:120	ABprppaap	120	3298	-21701	805	827	3298	46.7	503	386	35	322871
ABprppaapa:172	ABprppaapa	172	3760	-21239	1139	1172	3760	42.6	480	410	30	220446
ABprppaapp:172	ABprppaapp	172	3772	-21227	1018	1095	3772	43.8	505	383	29	184808
ABprppap:86	ABprppap	86	3249	-21750	338	343	3249	45.0	532	323	41	450643
ABprppapa:118	ABprppapa	118	3235	-21764	727	737	3235	45.2	489	337	35	283470
ABprppapaa:166	ABprppapaa	166	3775	-21224	1029	1021	3775	36.7	480	368	30	229153
ABprppapap:166	ABprppapap	166	3859	-21140	870	955	3859	42.2	506	352	29	209940
ABprppapp:118	ABprppapp	118	3184	-21815	651	669	3184	46.2	515	305	34	258020
ABprppappa:165	ABprppappa	165	3650	-21349	925	999	3650	44.8	507	324	28	154269
ABprppappp:165	ABprppappp	165	3530	-21469	846	906	3530	46.7	533	304	29	173971
ABprppp:60	ABprppp	60	2473	-22526	-361	-362	2473	29.3	533	288	48	520551
ABprpppa:86	ABprpppa	86	3123	-21876	155	156	3123	32.4	537	325	42	579634
ABprpppaa:117	ABprpppaa	117	3182	-21817	694	700	3182	43.6	532	354	35	362672
ABprpppaaa:158	ABprpppaaa	158	3515	-21484	907	922	3515	46.7	537	357	30	196604
ABprpppaap:158	ABprpppaap	158	3415	-21584	842	876	3415	50.7	553	326	29	176245
ABprpppap:117	ABprpppap	117	3280	-21719	756	768	3280	46.5	557	314	35	318284
ABprpppapa:161	ABprpppapa	161	3348	-21651	689	763	3348	48.6	569	282	30	175386
ABprpppapp:161	ABprpppapp	161	3509	-21490	904	1001	3509	49.4	563	253	29	192243
ABprpppp:86	ABprpppp	86	3057	-21942	142	148	3057	33.5	533	264	43	513259
ABprppppa:117	ABprppppa	117	3160	-21839	618	626	3160	36.9	545	313	38	451687
ABprppppaa:157	ABprppppaa	157	3568	-21431	901	927	3568	42.3	555	323	31	246829
ABprppppap:157	ABprppppap	157	3311	-21688	664	696	3311	39.4	552	283	32	260884
ABprppppp:117	ABprppppp	117	3206	-21793	739	737	3206	29.6	531	280	38	467368
ABprpppppa:164	ABprpppppa	164	3546	-21453	859	877	3546	30.0	530	280	30	250581
ABprpppppp:164	ABprpppppp	164	3525	-21474	996	1010	3525	34.3	537	246	31	256673
EMS:4	EMS	4	2199	-22800	-733	-733	2199	37.5	373	161	70	750706
MS:16	MS	16	2288	-22712	-461	-461	2288	24.9	311	191	67	514512
MSa:31	MSa	31	2292	-22707	-431	-432	2292	28.0	237	195	62	638535
MSaa:62	MSaa	62	2387	-22612	-285	-287	2387	38.7	211	258	54	675452
MSaaa:108	MSaaa	108	2256	-22743	-111	-106	2256	43.4	196	285	46	468652
MSaaaa:163	MSaaaa	163	2300	-22699	7	8	2300	49.9	239	270	35	189301
MSaaap:163	MSaaap	163	2311	-22688	-61	-43	2311	48.2	171	285	37	268403
MSaap:108	MSaap	108	2260	-22739	-116	-117	2260	43.5	262	234	46	426639
MSaapa:167	MSaapa	167	2312	-22687	-19	-21	2312	46.0	246	221	37	223555
MSaapp:167	MSaapp	167	2285	-22714	-46	-43	2285	46.2	306	222	37	208595
MSap:62	MSap	62	2424	-22575	-270	-273	2424	28.7	276	261	56	616805
MSapa:107	MSapa	107	2323	-22676	-105	-107	2323	26.0	257	262	48	497476
MSapaa:166	MSapaa	166	2398	-22601	45	46	2398	34.6	204	260	36	252455
MSapap:166	MSapap	166	2315	-22685	-32	-39	2315	29.0	253	245	38	256068
MSapp:107	MSapp	107	2297	-22702	-71	-78	2297	32.0	317	257	45	386918
MSappa:163	MSappa	163	2307	-22692	23	18	2307	33.5	323	249	38	242028
MSappp:163	MSappp	163	2292	-22707	-23	-14	2292	26.2	284	275	39	275222
MSp:31	MSp	31	2297	-22702	-372	-373	2297	27.9	341	240	65	656702
MSpa:64	MSpa	64	2413	-22586	-272	-278	2413	47.7	302	307	55	693800
MSpaa:109	MSpaa	109	2272	-22727	-94	-80	2272	41.4	271	321	48	594927
MSpaaa:168	MSpaaa	168	2325	-22674	-82	-63	2325	41.0	200	322	37	312667
MSpaap:168	MSpaap	168	2270	-22729	-68	-65	2270	44.6	262	320	38	274459
MSpap:109	MSpap	109	2250	-22749	-98	-99	2250	48.8	326	288	45	434760
MSpapa:168	MSpapa	168	2283	-22716	-43	-46	2283	49.0	293	303	35	199841
MSpapp:168	MSpapp	168	2263	-22736	-27	-21	2263	47.4	347	295	37	229964
MSpp:64	MSpp	64	2389	-22610	-315	-318	2389	36.8	373	316	55	760783
MSppa:108	MSppa	108	2236	-22763	-150	-141	2236	33.6	343	316	48	563368
MSppaa:166	MSppaa	166	2235	-22764	-22	-25	2235	35.8	323	312	36	255705
MSppap:166	MSppap	166	2239	-22760	-111	-105	2239	33.2	271	327	34	240255
MSppp:108	MSppp	108	2282	-22717	-93	-93	2282	43.1	413	299	47	529410
MSpppa:169	MSpppa	169	2232	-22767	-61	-56	2232	38.7	363	332	36	245227
MSpppp:169	MSpppp	169	2207	-22792	-58	-59	2207	39.9	427	295	38	266906
E:16	E	16	2246	-22753	-635	-637	2246	39.3	440	171	62	448598
Ea:32	Ea	32	2395	-22604	-499	-500	2395	36.0	381	156	61	597833
Eal:66	Eal	66	2474	-22525	-305	-308	2474	32.4	335	191	54	520880
Eala:108	Eala	108	2314	-22685	-84	-86	2314	28.0	294	200	45	307261
Ealaa:168	Ealaa	168	2372	-22627	49	53	2372	28.6	277	208	36	163627
Ealap:168	Ealap	168	2309	-22690	-64	-65	2309	30.1	341	214	36	148491
Ealp:108	Ealp	108	2322	-22677	-94	-93	2322	40.5	359	198	45	302124
Ealpa:166	Ealpa	166	2409	-22590	62	57	2409	41.7	351	226	33	122304
Ealpp:166	Ealpp	166	2272	-22727	-88	-87	2272	46.5	406	216	34	126150
Ear:66	Ear	66	2495	-22504	-301	-303	2495	47.1	278	202	51	496397
Eara:107	Eara	107	2392	-22607	-26	-24	2392	53.9	227	238	42	258256
Earaa:168	Earaa	168	2377	-22622	35	40	2377	57.6	218	258	33	106425
Earap:168	Earap	168	2378	-22621	8	16	2378	56.2	277	237	33	102950
Earp:107	Earp	107	2369	-22630	-60	-65	2369	51.1	304	212	42	240588
Earpa:170	Earpa	170	2399	-22600	24	24	2399	55.5	310	241	34	114335
Earpp:170	Earpp	170	2377	-22622	40	41	2377	53.4	367	226	34	108510
Ep:32	Ep	32	2336	-22663	-557	-563	2336	42.1	466	203	60	660540
Epl:68	Epl	68	2511	-22488	-299	-304	2511	49.1	379	221	52	547910
Epla:110	Epla	110	2359	-22640	-17	-20	2359	51.2	352	245	42	290161
Eplaa:169	Eplaa	169	2420	-22579	82	82	2420	56.4	341	280	33	122826
Eplap:169	Eplap	169	2484	-22516	84	83	2484	54.3	403	265	37	171008
Eplp:110	Eplp	110	2444	-22555	2	-1	2444	48.1	414	229	44	338050
Eplpa:170	Eplpa	170	2557	-22442	201	205	2557	46.9	403	270	34	162894
Eplpp:170	Eplpp	170	2462	-22537	41	39	2462	50.7	467	247	34	152333
Epr:68	Epr	68	2501	-22498	-340	-345	2501	36.0	425	244	55	633871
Epra:110	Epra	110	2383	-22616	-20	-23	2383	29.7	377	266	45	353893
Epraa:169	Epraa	169	2433	-22566	60	61	2433	25.2	337	286	38	223608
Eprap:169	Eprap	169	2412	-22587	-64	-63	2412	23.1	400	272	37	195294
Eprp:110	Eprp	110	2408	-22591	-17	-18	2408	38.7	423	237	45	377422
Eprpa:171	Eprpa	171	2664	-22335	269	274	2664	31.9	389	252	36	181046
Eprpp:171	Eprpp	171	2362	-22637	-2	-5	2362	39.8	449	239	35	177680
P2:4	P2	4	2240	-22759	-810	-810	2240	40.1	533	251	68	698773
C:21	C	21	2309	-22690	-703	-703	2309	50.3	457	300	63	419020
Ca:36	Ca	36	2424	-22575	-558	-560	2424	52.4	374	267	58	322276
Caa:56	Caa	56	2528	-22471	-609	-613	2528	58.4	350	236	51	284376
Caaa:84	Caaa	84	2687	-22312	-603	-620	2687	59.9	330	199	46	313524
Caaaa:117	Caaaa	117	2271	-22728	-120	-119	2271	62.3	379	191	39	214525
Caaaaa:161	Caaaaa	161	2305	-22694	-52	-47	2305	64.1	384	226	34	124020
Caaaap:161	Caaaap	161	2340	-22659	-32	-37	2340	62.0	416	175	33	128892
Caaap:117	Caaap	117	2270	-22729	-111	-114	2270	57.1	431	149	39	255064
Caaapa:160	Caaapa	160	2383	-22616	-10	-23	2383	60.1	444	182	31	121600
Caaapp:160	Caaapp	160	2308	-22691	-81	-81	2308	51.5	476	164	33	162426
Caap:84	Caap	84	2639	-22360	-527	-528	2639	59.0	422	177	42	282897
Caapa:118	Caapa	118	2320	-22679	-134	-147	2320	61.5	443	209	35	174512
Caapaa:176	Caapaa	176	2439	-22560	69	52	2439	59.2	407	222	30	111841
Caapap:176	Caapap	176	2299	-22700	-105	-113	2299	60.6	462	208	27	84111
Caapp:118	Caapp	118	2208	-22791	-143	-144	2208	55.3	486	165	36	254663
Caappd:165	Caappd	165	2305	-22694	-76	-72	2305	59.3	503	180	34	156585
Caappv:165	Caappv	165	2309	-22690	-27	-27	2309	48.9	517	167	30	171348
Cap:56	Cap	56	2423	-22576	-444	-443	2423	55.3	448	178	49	313036
Capa:87	Capa	87	2531	-22468	-281	-282	2531	46.0	389	123	43	399002
Capaa:130	Capaa	130	2303	-22696	-55	-60	2303	38.1	404	142	39	305914
Capap:130	Capap	130	2357	-22642	30	26	2357	41.3	452	153	39	314117
Capp:87	Capp	87	2485	-22514	-275	-276	2485	47.9	463	146	42	397704
Cappa:128	Cappa	128	2274	-22725	-54	-56	2274	48.9	435	181	38	256623
Cappaa:173	Cappaa	173	2342	-22657	35	28	2342	51.2	396	193	29	102563
Cappap:173	Cappap	173	2247	-22752	-106	-103	2247	50.8	446	184	31	153019
Cappp:128	Cappp	128	2359	-22640	1	-9	2359	45.3	494	169	37	322504
Capppa:175	Capppa	175	2346	-22653	-17	-23	2346	42.8	504	172	34	224510
Capppp:175	Capppp	175	2297	-22702	-124	-134	2297	44.6	472	218	29	120680
Cp:36	Cp	36	2355	-22644	-659	-660	2355	49.2	471	319	59	369152
Cpa:56	Cpa	56	2517	-22482	-610	-610	2517	56.1	459	308	52	329877
Cpaa:83	Cpaa	83	2611	-22388	-640	-645	2611	58.5	450	278	45	296256
Cpaaa:114	Cpaaa	114	2366	-22633	-108	-105	2366	62.2	425	248	38	198409
Cpaaaa:153	Cpaaaa	153	2459	-22540	39	77	2459	63.0	408	273	32	108483
Cpaaap:153	Cpaaap	153	2344	-22655	-99	-95	2344	62.7	456	265	32	105392
Cpaap:114	Cpaap	114	2409	-22590	-63	-67	2409	56.9	519	248	38	251690
Cpaapa:154	Cpaapa	154	2329	-22670	-133	-119	2329	62.0	493	293	32	125058
Cpaapp:154	Cpaapp	154	2386	-22613	-92	-102	2386	58.4	514	254	32	129457
Cpap:83	Cpap	83	2606	-22393	-356	-358	2606	55.3	497	203	45	355188
Cpapa:117	Cpapa	117	2304	-22695	-148	-153	2304	58.6	487	223	37	210188
Cpapaa:166	Cpapaa	166	2376	-22624	-69	-78	2376	54.7	510	209	32	133450
Cpapap:166	Cpapap	166	2430	-22569	-16	-19	2430	62.8	480	236	31	97467
Cpapp:117	Cpapp	117	2282	-22717	-71	-73	2282	50.9	531	192	39	309867
Cpappd:161	Cpappd	161	2430	-22569	-1	-4	2430	56.1	541	231	32	139639
Cpappv:161	Cpappv	161	2281	-22718	-115	-121	2281	49.3	531	193	32	188017
Cpp:56	Cpp	56	2476	-22524	-419	-419	2476	49.5	530	255	51	402312
Cppa:86	Cppa	86	2551	-22448	-282	-284	2551	47.1	544	252	43	399196
Cppaa:124	Cppaa	124	2248	-22751	-155	-131	2248	34.4	510	265	38	346117
Cppaaa:173	Cppaaa	173	2368	-22631	5	-6	2368	31.3	458	314	32	193126
Cppaap:173	Cppaap	173	2286	-22713	-123	-95	2286	31.6	497	259	32	208481
Cppap:124	Cppap	124	2244	-22755	-59	-62	2244	34.8	506	214	40	371729
Cppapa:172	Cppapa	172	2533	-22466	164	166	2533	30.1	462	221	34	199457
Cppapp:172	Cppapp	172	2349	-22650	38	38	2349	35.1	501	206	33	209759
Cppp:86	Cppp	86	2515	-22484	-301	-303	2515	43.1	520	184	44	482634
Cpppa:124	Cpppa	124	2235	-22764	-69	-66	2235	48.0	483	256	38	240099
Cpppaa:168	Cpppaa	168	2433	-22566	133	142	2433	49.5	461	320	30	127780
Cpppap:168	Cpppap	168	2348	-22651	26	31	2348	50.6	497	285	31	139476
Cpppp:124	Cpppp	124	2274	-22725	-23	-23	2274	41.4	516	208	39	352365
Cppppa:170	Cppppa	170	2301	-22698	-77	-36	2301	43.4	494	286	30	145040
Cppppp:170	Cppppp	170	2273	-22726	-100	-103	2273	42.3	517	234	30	146317
P3:21	P3	21	2297	-22702	-607	-610	2297	45.2	545	224	59	390266
D:41	D	41	2431	-22568	-688	-688	2431	43.7	551	243	54	283224
Da:71	Da	71	2512	-22487	-463	-468	2512	35.3	445	150	45	132988
Daa:107	Daa	107	2354	-22645	-140	-138	2354	26.6	374	167	40	88295
Daaa:148	Daaa	148	2282	-22717	-108	-107	2282	34.8	306	164	32	82875
Daap:148	Daap	148	2532	-22467	15	15	2532	33.3	356	146	34	89407
Dap:107	Dap	107	2310	-22689	-197	-197	2310	33.2	445	178	40	115494
Dapa:144	Dapa	144	2349	-22650	-37	-40	2349	39.2	355	167	32	85530
Dapp:144	Dapp	144	2293	-22707	-75	-77	2293	36.5	421	186	35	115435
Dp:71	Dp	71	2538	-22461	-429	-438	2538	28.5	498	217	44	130287
Dpa:105	Dpa	105	2270	-22729	-241	-242	2270	30.9	475	296	35	96817
Dpaa:147	Dpaa	147	2336	-22663	-67	-59	2336	30.1	434	339	31	97736
Dpap:147	Dpap	147	2268	-22731	-112	-112	2268	37.9	428	339	33	118256
Dpp:105	Dpp	105	2378	-22621	-199	-202	2378	34.1	490	238	40	127930
Dppa:142	Dppa	142	2257	-22742	-138	-140	2257	29.0	456	298	33	105223
Dppp:142	Dppp	142	2332	-22667	-56	-60	2332	39.9	451	293	35	124634
P4:41	P4	41	2396	-22603	-365	-369	2396	33.4	491	188	49	179056
Z2:82	Z2	82	2747	-22252	40	10	2747	27.6	422	229	41	0
Z3:82	Z3	82	2460	-22539	-199	-200	2460	21.8	430	235	43	72506
