# Supplementary material for: Quantitative Differences in Nuclear β-catenin and TCF Pattern Embryonic Cells in C. elegans
Source: PLoS Genet. 2015 Oct 21;11(10):e1005585. doi: 10.1371/journal.pgen.1005585 (PMC4619327; doi:10.1371/journal.pgen.1005585)
Supplement: S1 Data — For each cell analyzed, birth time is given in column 3 and the average nuclear reporter intensity over the lifetime of the cell (corrected for background) is given in column 7 (“blot”). For information on each embryo’s strain information and experimental conditions, refer to S2 Table. (ZIP) [file pgen.1005585.s005.zip › CAs/CA20111103_ceh-43_pop-1i_L3.csv]

cellTime	cell	time	none	global	local	blot	cross	z	x	y	size	gweight
ABa:1	ABa	1	1849	-23150	-545	-545	1849	30.3	498	238	80	1185730
ABal:7	ABal	7	1910	-23089	-443	-443	1910	34.8	523	273	71	1004330
ABala:18	ABala	18	1992	-23007	-364	-364	1992	30.4	538	217	64	730642
ABalaa:31	ABalaa	31	2143	-22857	-313	-313	2143	18.1	534	225	59	684737
ABalaaa:51	ABalaaa	51	2170	-22829	-241	-241	2170	20.9	537	235	49	592641
ABalaaaa:75	ABalaaaa	75	2342	-22657	-144	-144	2342	17.3	499	202	43	506607
ABalaaaal:109	ABalaaaal	109	2239	-22760	10	14	2239	28.4	431	172	34	227424
ABalaaaala:151	ABalaaaala	151	2132	-22867	-163	-168	2132	29.0	441	177	29	136891
ABalaaaalp:151	ABalaaaalp	151	2417	-22582	84	79	2417	33.8	415	208	28	109312
ABalaaaar:109	ABalaaaar	109	2274	-22725	36	36	2274	19.6	457	147	37	355218
ABalaaaarl:150	ABalaaaarl	150	2389	-22611	186	189	2389	24.1	454	209	30	156048
ABalaaaarr:150	ABalaaaarr	150	2358	-22641	129	126	2358	23.8	480	176	30	185368
ABalaaap:75	ABalaaap	75	2300	-22699	-140	-137	2300	30.5	489	198	42	461704
ABalaaapa:108	ABalaaapa	108	2214	-22785	-31	-25	2214	30.1	479	158	37	345641
ABalaaapal:149	ABalaaapal	149	2326	-22673	39	40	2326	33.5	466	198	29	133660
ABalaaapar:149	ABalaaapar	149	2484	-22515	125	149	2484	32.2	506	194	28	149257
ABalaaapp:108	ABalaaapp	108	2350	-22649	63	73	2350	36.0	455	186	34	214869
ABalaaappl:148	ABalaaappl	148	2373	-22626	57	78	2373	37.6	480	233	28	131561
ABalaaappr:148	ABalaaappr	148	2337	-22662	-23	59	2337	39.5	442	220	29	106960
ABalaap:51	ABalaap	51	2270	-22729	-178	-178	2270	14.4	457	255	50	408993
ABalaapa:75	ABalaapa	75	2405	-22594	-66	-71	2405	19.4	444	199	41	365684
ABalaapaa:108	ABalaapaa	108	2268	-22731	32	34	2268	28.2	412	206	36	228447
ABalaapaaa:148	ABalaapaaa	148	2198	-22801	-101	-76	2198	31.5	448	231	29	126874
ABalaapaap:148	ABalaapaap	148	2410	-22589	190	191	2410	28.8	398	233	30	120925
ABalaapap:108	ABalaapap	108	2273	-22726	31	35	2273	18.4	408	163	36	280255
ABalaapapa:147	ABalaapapa	147	2263	-22736	-18	-28	2263	18.4	442	174	30	177250
ABalaapapp:147	ABalaapapp	147	2192	-22807	-84	-82	2192	20.6	423	208	29	118108
ABalaapp:75	ABalaapp	75	2285	-22714	-163	-164	2285	18.0	404	236	42	317821
ABalaappa:106	ABalaappa	106	2337	-22662	56	59	2337	17.6	433	204	36	283233
ABalaappaa:148	ABalaappaa	148	2552	-22447	187	219	2552	28.5	470	245	29	174491
ABalaappap:148	ABalaappap	148	2308	-22692	83	82	2308	21.6	434	245	31	163132
ABalaappp:106	ABalaappp	106	2275	-22724	21	20	2275	18.3	384	223	37	237640
ABalaapppa:144	ABalaapppa	144	2433	-22566	228	237	2433	19.2	412	256	32	170947
ABalaapppp:144	ABalaapppp	144	2320	-22679	106	107	2320	22.3	377	234	32	133932
ABalap:31	ABalap	31	2153	-22846	-434	-435	2153	40.8	498	193	57	539897
ABalapa:51	ABalapa	51	2234	-22765	-296	-296	2234	35.7	524	175	49	576551
ABalapaa:74	ABalapaa	74	2770	-22229	164	164	2770	26.8	480	150	42	484023
ABalapaaa:108	ABalapaaa	108	3328	-21671	954	966	3328	45.4	427	138	34	228024
ABalapaaaa:149	ABalapaaaa	149	3463	-21536	901	887	3463	41.8	459	147	27	129160
ABalapaaap:149	ABalapaaap	149	3092	-21907	587	599	3092	47.4	445	160	29	113751
ABalapaap:108	ABalapaap	108	2953	-22046	527	562	2953	41.1	414	177	34	203250
ABalapaapa:147	ABalapaapa	147	2975	-22024	531	531	2975	39.3	426	167	29	115290
ABalapaapp:147	ABalapaapp	147	3370	-21629	846	871	3370	45.1	401	185	28	104891
ABalapap:74	ABalapap	74	2689	-22310	132	132	2689	38.7	482	183	42	452055
ABalapapa:108	ABalapapa	108	2985	-22014	577	611	2985	45.5	386	187	35	221527
ABalapapaa:150	ABalapapaa	150	3023	-21976	554	589	3023	43.5	399	144	27	102595
ABalapapap:150	ABalapapap	150	3098	-21901	428	538	3098	50.1	377	178	30	117789
ABalapapp:108	ABalapapp	108	2999	-22000	615	625	2999	51.3	360	210	34	201921
ABalapappa:151	ABalapappa	151	3251	-21748	768	794	3251	52.8	354	170	30	124141
ABalapappp:151	ABalapappp	151	2980	-22019	632	660	2980	57.4	346	207	28	99477
ABalapp:51	ABalapp	51	2234	-22765	-219	-220	2234	34.8	458	228	49	422623
ABalappa:75	ABalappa	75	2721	-22278	154	153	2721	41.2	472	219	41	383869
ABalappaa:108	ABalappaa	108	2931	-22068	530	537	2931	40.6	436	221	34	214508
ABalappaaa:154	ABalappaaa	154	3103	-21897	658	657	3103	41.0	422	229	28	93677
ABalappaap:154	ABalappaap	154	3163	-21836	769	757	3163	46.0	396	222	30	110332
ABalappap:108	ABalappap	108	3099	-21900	643	674	3099	49.2	422	225	34	201414
ABalappapa:149	ABalappapa	149	3015	-21984	531	552	3015	49.7	429	212	31	117243
ABalappapp:149	ABalappapp	149	3399	-21600	795	823	3399	51.8	378	208	28	99186
ABalappp:75	ABalappp	75	2649	-22350	131	127	2649	41.5	412	235	42	338064
ABalapppa:108	ABalapppa	108	2953	-22046	512	559	2953	49.7	390	249	34	196436
ABalapppaa:153	ABalapppaa	153	3096	-21904	538	518	3096	55.0	406	228	30	119543
ABalapppap:153	ABalapppap	153	3017	-21982	620	620	3017	56.6	364	246	28	104935
ABalapppp:108	ABalapppp	108	2940	-22059	616	627	2940	49.3	375	290	36	211894
ABalappppa:152	ABalappppa	152	3010	-21990	585	632	3010	53.0	395	277	29	113980
ABalappppp:152	ABalappppp	152	3320	-21679	940	942	3320	54.5	359	293	28	105418
ABalp:18	ABalp	18	2036	-22963	-363	-363	2036	31.7	485	334	62	607921
ABalpa:31	ABalpa	31	2112	-22887	-347	-347	2112	28.1	514	321	58	639613
ABalpaa:51	ABalpaa	51	2183	-22816	-235	-236	2183	31.5	523	309	50	598581
ABalpaaa:75	ABalpaaa	75	2495	-22504	26	28	2495	25.4	531	257	43	518519
ABalpaaaa:105	ABalpaaaa	105	2534	-22465	189	232	2534	39.8	520	205	34	297456
ABalpaaaaa:146	ABalpaaaaa	146	2570	-22429	65	101	2570	39.2	528	245	29	196610
ABalpaaaap:146	ABalpaaaap	146	2538	-22461	183	195	2538	34.1	536	201	30	216941
ABalpaaap:105	ABalpaaap	105	2636	-22363	263	280	2636	34.6	504	240	33	272114
ABalpaaapa:146	ABalpaaapa	146	2600	-22399	166	190	2600	30.6	514	254	28	211533
ABalpaaapp:146	ABalpaaapp	146	2879	-22120	384	410	2879	33.7	504	284	29	197326
ABalpaap:75	ABalpaap	75	2434	-22565	-35	-34	2434	26.2	473	266	44	416705
ABalpaapa:102	ABalpaapa	102	2546	-22454	168	178	2546	26.0	504	200	38	430035
ABalpaapaa:137	ABalpaapaa	137	2563	-22436	267	269	2563	18.2	506	192	34	324140
ABalpaapap:137	ABalpaapap	137	2501	-22498	171	183	2501	26.4	508	214	31	253334
ABalpaapp:102	ABalpaapp	102	2496	-22503	163	161	2496	28.8	458	242	38	308656
ABalpaappa:138	ABalpaappa	138	2595	-22404	299	320	2595	30.8	483	225	30	211908
ABalpaappp:138	ABalpaappp	138	2547	-22452	233	256	2547	37.0	464	258	31	188283
ABalpap:51	ABalpap	51	2280	-22719	-238	-238	2280	18.6	435	340	52	506487
ABalpapa:74	ABalpapa	74	2549	-22450	-65	-68	2549	18.0	479	312	45	494130
ABalpapaa:103	ABalpapaa	103	2627	-22372	221	229	2627	28.7	537	194	38	481680
ABalpapaaa:142	ABalpapaaa	142	2536	-22463	77	114	2536	28.7	545	231	31	282873
ABalpapaap:142	ABalpapaap	142	2502	-22497	144	161	2502	24.2	535	198	31	274142
ABalpapap:103	ABalpapap	103	2626	-22373	159	173	2626	19.7	524	228	39	482170
ABalpapapa:139	ABalpapapa	139	2779	-22220	336	363	2779	21.5	523	252	33	317367
ABalpapapp:139	ABalpapapp	139	2643	-22356	154	227	2643	20.9	500	294	34	335538
ABalpapp:74	ABalpapp	74	2430	-22569	-117	-119	2430	17.8	403	317	45	414092
ABalpappa:102	ABalpappa	102	2487	-22512	33	45	2487	16.1	477	238	40	402665
ABalpappaa:135	ABalpappaa	135	2420	-22579	65	105	2420	19.4	481	228	32	269619
ABalpappap:135	ABalpappap	135	2436	-22563	109	144	2436	22.9	446	265	33	254689
ABalpappp:102	ABalpappp	102	2502	-22497	118	129	2502	18.7	441	293	40	373952
ABalpapppa:136	ABalpapppa	136	2567	-22432	218	227	2567	30.3	459	290	31	223521
ABalpapppp:136	ABalpapppp	136	2366	-22633	54	69	2366	29.0	423	317	34	246252
ABalpp:31	ABalpp	31	2146	-22853	-325	-325	2146	40.3	440	377	57	502923
ABalppa:51	ABalppa	51	2251	-22748	-251	-251	2251	39.0	459	378	49	516351
ABalppaa:74	ABalppaa	74	2638	-22361	98	100	2638	33.0	524	311	42	498629
ABalppaaa:106	ABalppaaa	106	3316	-21683	893	903	3316	36.3	548	235	34	296463
ABalppaaaa:147	ABalppaaaa	147	3641	-21359	946	1026	3641	34.2	556	262	30	211471
ABalppaaap:147	ABalppaaap	147	3702	-21297	1050	1130	3702	40.4	542	279	30	160420
ABalppaap:106	ABalppaap	106	3453	-21546	947	982	3453	29.6	538	273	37	438047
ABalppaapa:146	ABalppaapa	146	4178	-20821	1558	1578	4178	30.2	540	289	30	218074
ABalppaapp:146	ABalppaapp	146	3359	-21640	717	778	3359	34.2	517	319	31	213644
ABalppap:74	ABalppap	74	2550	-22449	-9	-11	2550	34.4	468	353	44	474817
ABalppapa:103	ABalppapa	103	2993	-22006	513	516	2993	21.2	506	269	38	389836
ABalppapaa:139	ABalppapaa	139	3403	-21596	880	888	3403	22.2	484	267	30	223227
ABalppapap:139	ABalppapap	139	3179	-21820	773	773	3179	19.4	450	308	33	259678
ABalppapp:103	ABalppapp	103	2915	-22084	459	468	2915	23.4	482	315	39	393414
ABalppappa:138	ABalppappa	138	3314	-21685	754	799	3314	26.0	486	319	32	258413
ABalppappp:138	ABalppappp	138	3322	-21677	851	903	3322	25.2	458	343	32	236328
ABalppp:51	ABalppp	51	2205	-22794	-246	-246	2205	25.5	359	383	50	448934
ABalpppa:73	ABalpppa	73	2594	-22405	43	42	2594	32.1	420	351	45	454365
ABalpppaa:104	ABalpppaa	104	3282	-21717	804	838	3282	35.8	521	286	36	373268
ABalpppaaa:144	ABalpppaaa	144	3802	-21197	1124	1173	3802	39.5	539	307	30	218377
ABalpppaap:144	ABalpppaap	144	3825	-21175	1206	1212	3825	46.0	523	325	30	194539
ABalpppap:104	ABalpppap	104	2890	-22109	455	471	2890	38.3	477	318	38	364889
ABalpppapa:140	ABalpppapa	140	3181	-21818	640	694	3181	38.5	511	331	31	222011
ABalpppapp:140	ABalpppapp	140	3225	-21774	747	757	3225	42.1	476	350	30	194934
ABalpppp:73	ABalpppp	73	2465	-22534	-14	-16	2465	22.7	344	334	44	327497
ABalppppa:101	ABalppppa	101	2824	-22175	452	467	2824	33.0	445	302	37	307701
ABalppppaa:139	ABalppppaa	139	3417	-21582	1014	1015	3417	40.7	491	285	30	178656
ABalppppap:139	ABalppppap	139	3149	-21850	722	737	3149	41.0	455	311	30	154229
ABalppppp:101	ABalppppp	101	2736	-22263	341	342	2736	31.9	398	335	39	327429
ABalpppppa:135	ABalpppppa	135	2967	-22032	577	589	2967	38.1	433	333	31	197978
ABalpppppp:135	ABalpppppp	135	2882	-22117	551	559	2882	35.9	388	345	34	210591
ABar:7	ABar	7	1974	-23025	-402	-402	1974	25.0	426	154	70	984598
ABara:18	ABara	18	2082	-22917	-344	-343	2082	18.7	416	159	63	537796
ABaraa:31	ABaraa	31	2151	-22848	-286	-287	2151	16.4	452	173	57	468398
ABaraaa:50	ABaraaa	50	2250	-22749	-192	-192	2250	17.8	479	153	51	532050
ABaraaaa:74	ABaraaaa	74	2412	-22587	-52	-53	2412	28.8	417	167	42	344266
ABaraaaaa:102	ABaraaaaa	102	2523	-22476	127	135	2523	37.2	387	129	35	254076
ABaraaaaaa:136	ABaraaaaaa	136	2681	-22318	255	299	2681	39.6	394	129	30	152777
ABaraaaaap:136	ABaraaaaap	136	2638	-22361	204	229	2638	36.6	416	118	30	187703
ABaraaaap:102	ABaraaaap	102	2471	-22528	145	150	2471	41.4	350	160	36	219492
ABaraaaapa:137	ABaraaaapa	137	2450	-22549	90	99	2450	44.6	371	116	29	146935
ABaraaaapp:137	ABaraaaapp	137	2622	-22377	281	291	2622	46.0	345	144	30	119096
ABaraaap:74	ABaraaap	74	2474	-22525	-1	0	2474	26.3	426	110	41	410553
ABaraaapa:104	ABaraaapa	104	2715	-22284	310	346	2715	42.6	416	96	35	303122
ABaraaapaa:141	ABaraaapaa	141	2777	-22222	240	316	2777	45.3	427	121	28	130459
ABaraaapap:141	ABaraaapap	141	2703	-22296	237	292	2703	42.2	441	97	30	177715
ABaraaapp:104	ABaraaapp	104	2746	-22253	441	445	2746	47.8	378	109	34	231691
ABaraaappa:142	ABaraaappa	142	2983	-22016	514	575	2983	46.6	410	101	29	165466
ABaraaappp:142	ABaraaappp	142	2833	-22166	429	459	2833	51.5	390	119	31	162619
ABaraap:50	ABaraap	50	2303	-22696	-121	-122	2303	15.3	389	187	51	328558
ABaraapa:73	ABaraapa	73	2510	-22489	-49	-49	2510	14.1	389	148	44	374799
ABaraapaa:101	ABaraapaa	101	2635	-22364	228	259	2635	27.2	429	124	36	325290
ABaraapaaa:138	ABaraapaaa	138	2642	-22357	253	297	2642	38.7	476	120	30	180491
ABaraapaap:138	ABaraapaap	138	2640	-22359	248	264	2640	35.3	447	142	29	153303
ABaraapap:101	ABaraapap	101	2590	-22409	217	223	2590	25.7	372	150	36	257774
ABaraapapa:137	ABaraapapa	137	2662	-22337	234	288	2662	25.6	423	135	31	211634
ABaraapapp:137	ABaraapapp	137	2734	-22265	198	265	2734	22.5	387	149	31	184591
ABaraapp:73	ABaraapp	73	2421	-22578	-48	-47	2421	16.0	310	196	47	334357
ABaraappa:100	ABaraappa	100	2523	-22476	165	165	2523	19.3	338	169	38	279260
ABaraappaa:134	ABaraappaa	134	2642	-22357	350	360	2642	21.9	367	174	31	161866
ABaraappap:134	ABaraappap	134	2472	-22527	201	215	2472	22.0	331	179	31	150616
ABaraappp:100	ABaraappp	100	2414	-22585	91	96	2414	25.3	273	171	38	255651
ABaraapppa:134	ABaraapppa	134	2649	-22350	250	304	2649	30.5	304	150	32	171020
ABaraapppp:134	ABaraapppp	134	2434	-22565	201	201	2434	33.3	261	154	32	146123
ABarap:31	ABarap	31	2189	-22810	-204	-204	2189	18.8	365	141	56	425556
ABarapa:51	ABarapa	51	2215	-22784	-202	-202	2215	27.5	411	105	48	467781
ABarapaa:76	ABarapaa	76	2712	-22287	173	175	2712	27.4	393	89	41	439308
ABarapaaa:109	ABarapaaa	109	3201	-21798	713	755	3201	31.4	438	97	35	327977
ABarapaaaa:151	ABarapaaaa	151	3286	-21713	720	798	3286	41.4	485	124	30	182645
ABarapaaap:151	ABarapaaap	151	3284	-21715	834	865	3284	33.4	477	117	30	193001
ABarapaap:109	ABarapaap	109	3238	-21761	704	763	3238	27.4	410	99	35	346395
ABarapap:76	ABarapap	76	2521	-22478	77	79	2521	32.4	360	131	43	358900
ABarapapa:105	ABarapapa	105	2817	-22182	372	393	2817	38.8	377	80	36	322602
ABarapapaa:145	ABarapapaa	145	3363	-21636	859	884	3363	37.7	423	84	29	184796
ABarapapap:145	ABarapapap	145	3003	-21996	570	564	3003	39.9	379	76	30	176078
ABarapapp:105	ABarapapp	105	2808	-22191	311	362	2808	32.8	351	91	35	296961
ABarapappa:141	ABarapappa	141	2970	-22029	392	440	2970	31.6	400	84	31	237449
ABarapappp:141	ABarapappp	141	3263	-21736	751	783	3263	31.5	359	78	30	203899
ABarapp:51	ABarapp	51	2314	-22685	-146	-147	2314	16.3	324	136	51	387734
ABarappa:75	ABarappa	75	2679	-22320	182	180	2679	20.5	336	117	42	372190
ABarappaa:105	ABarappaa	105	3942	-21057	1315	1374	3942	21.7	367	99	37	386928
ABarappaaa:147	ABarappaaa	147	5453	-19546	2607	2641	5453	23.2	418	115	30	230798
ABarappaap:147	ABarappaap	147	4752	-20247	1622	1830	4752	21.2	379	108	30	219613
ABarappap:105	ABarappap	105	3519	-21480	940	999	3519	23.0	328	106	37	351004
ABarappapa:142	ABarappapa	142	4634	-20365	1783	1873	4634	19.1	369	130	30	203401
ABarappapp:142	ABarappapp	142	4302	-20697	1551	1623	4302	24.4	346	111	31	211810
ABarappp:75	ABarappp	75	2520	-22479	70	68	2520	27.0	286	163	43	287849
ABarapppa:104	ABarapppa	104	3449	-21550	929	954	3449	33.3	333	128	34	231601
ABarapppaa:141	ABarapppaa	141	4318	-20681	1579	1596	4318	30.6	391	135	30	161069
ABarapppap:141	ABarapppap	141	3562	-21437	942	951	3562	36.8	366	146	31	137776
ABarapppp:104	ABarapppp	104	3074	-21925	671	685	3074	35.6	296	152	36	220290
ABarappppa:137	ABarappppa	137	3952	-21047	1343	1358	3952	29.7	344	149	30	151619
ABarappppp:137	ABarappppp	137	3223	-21776	797	808	3223	38.6	308	144	31	128206
ABarp:18	ABarp	18	2103	-22896	-316	-316	2103	44.0	338	159	65	542273
ABarpa:31	ABarpa	31	2195	-22804	-225	-224	2195	45.7	391	139	57	454060
ABarpaa:51	ABarpaa	51	2225	-22774	-197	-197	2225	44.2	450	141	49	425994
ABarpaaa:74	ABarpaaa	74	2496	-22503	-23	-24	2496	38.1	460	124	43	459682
ABarpaaaa:107	ABarpaaaa	107	2514	-22485	217	222	2514	39.0	479	135	37	335388
ABarpaaaaa:144	ABarpaaaaa	144	2462	-22537	187	193	2462	29.7	496	155	30	174944
ABarpaaaap:144	ABarpaaaap	144	2381	-22618	89	91	2381	41.3	485	170	32	149368
ABarpaaap:107	ABarpaaap	107	2605	-22394	290	298	2605	48.7	474	162	36	257882
ABarpaaapa:145	ABarpaaapa	145	2585	-22414	297	302	2585	45.7	520	186	32	164423
ABarpaaapp:145	ABarpaaapp	145	2499	-22500	127	151	2499	49.9	477	180	30	131136
ABarpaap:74	ABarpaap	74	2495	-22504	-7	-4	2495	48.3	442	169	42	341998
ABarpaapa:106	ABarpaapa	106	2547	-22452	220	224	2547	54.2	449	184	36	230358
ABarpaapaa:145	ABarpaapaa	145	2585	-22414	290	303	2585	54.5	487	195	30	122567
ABarpaapap:145	ABarpaapap	145	2435	-22564	151	154	2435	55.0	454	219	30	97874
ABarpaapp:106	ABarpaapp	106	2485	-22514	75	80	2485	57.4	423	235	37	212470
ABarpaappa:144	ABarpaappa	144	2475	-22524	149	165	2475	56.5	470	254	30	115616
ABarpaappp:144	ABarpaappp	144	2337	-22662	-45	-27	2337	58.5	419	251	30	107359
ABarpap:51	ABarpap	51	2198	-22801	-180	-180	2198	41.3	395	192	48	341280
ABarpapa:75	ABarpapa	75	2610	-22389	60	55	2610	52.6	445	194	43	324798
ABarpapaa:106	ABarpapaa	106	2562	-22437	262	262	2562	43.7	488	197	35	242100
ABarpapaaa:143	ABarpapaaa	143	2638	-22361	311	327	2638	39.1	521	201	30	154050
ABarpapaap:143	ABarpapaap	143	2618	-22381	297	299	2618	44.7	480	211	30	120414
ABarpapap:106	ABarpapap	106	2731	-22268	376	378	2731	53.3	479	222	36	205080
ABarpapapa:144	ABarpapapa	144	2727	-22272	370	386	2727	44.0	514	241	32	157299
ABarpapapp:144	ABarpapapp	144	2756	-22243	412	419	2756	53.0	494	236	29	104911
ABarpapp:75	ABarpapp	75	2424	-22575	-46	-46	2424	48.9	380	223	43	301378
ABarpappa:104	ABarpappa	104	2650	-22349	271	275	2650	52.3	442	253	34	172021
ABarpappaa:146	ABarpappaa	146	2631	-22368	308	299	2631	47.1	468	259	28	112631
ABarpappap:146	ABarpappap	146	2808	-22191	498	498	2808	50.4	424	263	28	87433
ABarpappp:104	ABarpappp	104	2609	-22390	155	161	2609	57.0	380	272	38	216154
ABarpapppa:141	ABarpapppa	141	2679	-22320	237	236	2679	59.6	398	276	31	97709
ABarpapppp:141	ABarpapppp	141	2726	-22273	255	257	2726	58.5	346	270	32	106615
ABarpp:31	ABarpp	31	2200	-22799	-339	-339	2200	50.0	277	164	57	400008
ABarppa:51	ABarppa	51	2308	-22691	-206	-207	2308	52.6	354	142	50	363466
ABarppaa:74	ABarppaa	74	2532	-22467	69	69	2532	47.5	387	134	42	331623
ABarppaaa:107	ABarppaaa	107	2633	-22366	294	305	2633	52.3	402	152	36	207054
ABarppaaaa:149	ABarppaaaa	149	2705	-22295	256	307	2705	50.8	434	128	28	128608
ABarppaaap:149	ABarppaaap	149	2511	-22488	113	115	2511	53.7	412	162	30	99941
ABarppaap:107	ABarppaap	107	2731	-22268	201	204	2731	59.4	380	184	35	168433
ABarppaapa:149	ABarppaapa	149	2703	-22296	178	184	2703	60.5	406	193	31	89721
ABarppaapp:149	ABarppaapp	149	3025	-21974	515	556	3025	59.5	370	185	29	92268
ABarppap:74	ABarppap	74	2501	-22498	-17	-21	2501	53.5	341	173	42	293453
ABarppapa:107	ABarppapa	107	2573	-22426	213	231	2573	56.3	340	168	35	177186
ABarppapaa:150	ABarppapaa	150	2815	-22184	483	490	2815	53.5	370	131	28	108559
ABarppapap:150	ABarppapap	150	2473	-22526	-117	-100	2473	60.5	328	161	30	95553
ABarppapp:107	ABarppapp	107	2546	-22453	145	151	2546	58.6	289	209	36	174412
ABarppappa:150	ABarppappa	150	2590	-22409	197	198	2590	60.0	299	174	30	90144
ABarppappp:150	ABarppappp	150	2914	-22086	520	579	2914	56.6	249	174	31	102538
ABarppp:51	ABarppp	51	2259	-22740	-201	-203	2259	51.5	263	164	48	318866
ABarpppa:74	ABarpppa	74	2513	-22486	-51	-55	2513	54.4	283	156	42	274758
ABarpppaa:105	ABarpppaa	105	2986	-22013	577	588	2986	56.6	295	161	34	157875
ABarpppaaa:148	ABarpppaaa	148	3377	-21622	1016	1028	3377	53.3	326	138	30	120702
ABarpppaap:148	ABarpppaap	148	3192	-21807	773	784	3192	56.6	278	134	30	97740
ABarpppap:105	ABarpppap	105	3126	-21873	657	676	3126	57.0	250	185	34	162335
ABarpppapa:144	ABarpppapa	144	3264	-21736	824	853	3264	55.4	257	110	32	125939
ABarpppapp:144	ABarpppapp	144	3231	-21768	732	758	3231	52.5	250	163	29	102489
ABarpppp:74	ABarpppp	74	2606	-22393	46	42	2606	53.3	217	209	43	305933
ABarppppa:106	ABarppppa	106	3060	-21939	632	653	3060	56.7	214	206	36	191983
ABarppppaa:147	ABarppppaa	147	3327	-21672	758	830	3327	57.2	234	151	30	109606
ABarppppap:147	ABarppppap	147	3419	-21580	899	959	3419	58.4	199	191	30	105086
ABarppppp:106	ABarppppp	106	2848	-22151	399	404	2848	58.1	187	253	37	202901
ABarpppppa:148	ABarpppppa	148	3135	-21865	639	680	3135	59.6	202	220	29	91098
ABarpppppp:148	ABarpppppp	148	3210	-21789	614	608	3210	60.7	160	245	31	94832
ABp:1	ABp	1	1848	-23151	-502	-502	1848	32.8	295	168	80	1123121
ABpl:7	ABpl	7	2054	-22946	-486	-486	2054	47.9	320	236	72	784990
ABpla:18	ABpla	18	2151	-22848	-338	-339	2151	49.8	416	262	62	462946
ABplaa:31	ABplaa	31	2175	-22824	-370	-370	2175	51.1	455	260	57	410977
ABplaaa:51	ABplaaa	51	2203	-22796	-245	-245	2203	49.1	501	232	50	444898
ABplaaaa:74	ABplaaaa	74	2331	-22668	-120	-119	2331	41.8	530	263	43	513744
ABplaaaaa:105	ABplaaaaa	105	2218	-22781	-79	-75	2218	44.2	528	262	36	361136
ABplaaaaaa:142	ABplaaaaaa	142	2368	-22631	39	65	2368	45.7	526	272	30	195692
ABplaaaaap:142	ABplaaaaap	142	2233	-22766	-46	-13	2233	52.6	503	275	32	205953
ABplaaaap:105	ABplaaaap	105	2236	-22764	-42	-40	2236	51.5	505	293	38	352762
ABplaaaapa:140	ABplaaaapa	140	2318	-22682	45	53	2318	55.8	467	284	31	164671
ABplaaaapp:140	ABplaaaapp	140	2278	-22721	25	34	2278	54.8	441	309	31	157915
ABplaaap:74	ABplaaap	74	2371	-22628	-130	-134	2371	50.0	477	262	43	386837
ABplaaapa:102	ABplaaapa	102	2307	-22692	25	31	2307	48.3	477	272	35	281958
ABplaaapaa:141	ABplaaapaa	141	2197	-22802	-119	-84	2197	47.4	471	285	30	190922
ABplaaapap:141	ABplaaapap	141	2251	-22748	17	17	2251	47.9	436	297	30	179326
ABplaaapp:102	ABplaaapp	102	2225	-22774	-81	-72	2225	50.6	451	313	36	284372
ABplaaappa:137	ABplaaappa	137	2324	-22675	47	45	2324	47.6	440	328	30	172835
ABplaaappp:137	ABplaaappp	137	2242	-22757	8	8	2242	46.9	406	340	34	229948
ABplaap:51	ABplaap	51	2160	-22839	-203	-210	2160	50.1	443	309	50	411888
ABplaapa:73	ABplaapa	73	2331	-22668	-149	-150	2331	47.5	492	327	44	458343
ABplaapaa:102	ABplaapaa	102	2341	-22658	-28	-22	2341	42.8	519	309	38	420425
ABplaapaaa:142	ABplaapaaa	142	2418	-22581	33	55	2418	49.0	506	304	30	184658
ABplaapaap:142	ABplaapaap	142	2300	-22699	53	57	2300	55.0	477	318	30	154214
ABplaapap:102	ABplaapap	102	2333	-22666	0	2	2333	47.1	486	345	37	354796
ABplaapapa:138	ABplaapapa	138	2298	-22701	-21	-12	2298	48.1	500	345	32	218226
ABplaapapp:138	ABplaapapp	138	2232	-22767	-30	-24	2232	51.0	461	360	34	220936
ABplaapp:73	ABplaapp	73	2293	-22706	-133	-135	2293	52.1	420	341	44	390021
ABplaappa:101	ABplaappa	101	2271	-22728	0	-8	2271	50.2	438	364	37	325681
ABplaappaa:139	ABplaappaa	139	2203	-22796	-44	-57	2203	56.5	432	356	31	174900
ABplaappap:139	ABplaappap	139	2230	-22769	13	11	2230	55.3	401	371	31	168117
ABplaappp:101	ABplaappp	101	2247	-22752	-62	-39	2247	50.5	394	375	38	340187
ABplaapppa:138	ABplaapppa	138	2240	-22759	25	31	2240	51.6	385	395	31	197778
ABplaapppp:138	ABplaapppp	138	2172	-22827	-81	-68	2172	54.8	360	368	33	181105
ABplap:31	ABplap	31	2208	-22791	-403	-404	2208	51.5	350	276	58	394510
ABplapa:51	ABplapa	51	2338	-22661	-248	-249	2338	55.2	399	232	51	355491
ABplapaa:75	ABplapaa	75	2572	-22427	-78	-84	2572	56.0	433	278	42	294913
ABplapaaa:104	ABplapaaa	104	2679	-22320	326	332	2679	55.6	410	324	36	223423
ABplapaaaa:142	ABplapaaaa	142	2536	-22463	232	263	2536	56.2	390	323	32	127439
ABplapaaap:142	ABplapaaap	142	2630	-22369	284	314	2630	53.2	360	331	30	146598
ABplapaap:104	ABplapaap	104	2735	-22264	336	341	2735	57.4	370	343	35	203494
ABplapaapa:144	ABplapaapa	144	2716	-22284	298	329	2716	58.5	340	330	32	141494
ABplapaapp:144	ABplapaapp	144	2864	-22135	498	514	2864	56.2	312	352	30	127577
ABplapap:75	ABplapap	75	2570	-22429	-176	-178	2570	56.2	360	302	44	314443
ABplapapa:104	ABplapapa	104	2718	-22281	267	266	2718	56.2	346	370	36	233942
ABplapapaa:139	ABplapapaa	139	2625	-22374	275	281	2625	58.1	316	389	32	146036
ABplapapap:139	ABplapapap	139	2726	-22274	338	364	2726	51.2	303	381	30	144047
ABplapapp:104	ABplapapp	104	2701	-22298	288	291	2701	56.1	293	373	38	267326
ABplapappa:140	ABplapappa	140	2674	-22325	376	384	2674	55.5	277	359	33	162821
ABplapappp:140	ABplapappp	140	2606	-22393	273	277	2606	48.3	261	372	30	144451
ABplapp:51	ABplapp	51	2239	-22760	-250	-252	2239	53.0	335	326	50	353174
ABplappa:74	ABplappa	74	2496	-22503	-36	-40	2496	52.6	370	378	44	355231
ABplappaa:103	ABplappaa	103	2793	-22206	423	422	2793	48.7	355	404	37	316772
ABplappaaa:139	ABplappaaa	139	2765	-22234	413	430	2765	49.3	336	416	31	172760
ABplappaap:139	ABplappaap	139	2862	-22137	429	455	2862	48.1	300	419	30	169989
ABplappap:103	ABplappap	103	2675	-22324	261	265	2675	49.5	307	411	36	284273
ABplappapa:140	ABplappapa	140	2660	-22339	251	264	2660	51.1	263	411	33	178572
ABplappapp:140	ABplappapp	140	2772	-22227	349	403	2772	47.0	231	421	31	198351
ABplappp:74	ABplappp	74	2494	-22505	-116	-117	2494	54.5	303	364	45	339633
ABplapppa:102	ABplapppa	102	2624	-22375	217	228	2624	50.1	270	395	38	288935
ABplapppaa:135	ABplapppaa	135	2686	-22313	348	375	2686	48.5	232	393	30	163181
ABplapppap:135	ABplapppap	135	2656	-22343	285	313	2656	40.9	203	406	33	217487
ABplapppp:102	ABplapppp	102	2634	-22365	296	297	2634	49.1	220	393	37	282703
ABplappppa:138	ABplappppa	138	2657	-22342	364	373	2657	41.1	156	404	32	198521
ABplappppp:138	ABplappppp	138	2631	-22368	366	364	2631	49.1	182	399	32	185134
ABplp:18	ABplp	18	2113	-22887	-236	-236	2113	44.9	322	370	62	487453
ABplpa:31	ABplpa	31	2143	-22856	-295	-297	2143	42.0	348	404	57	496748
ABplpaa:52	ABplpaa	52	2273	-22726	-162	-162	2273	47.1	377	402	50	431623
ABplpaaa:75	ABplpaaa	75	2661	-22338	131	129	2661	41.2	434	394	43	432338
ABplpaaaa:103	ABplpaaaa	103	2731	-22268	345	354	2731	32.2	482	358	38	409583
ABplpaaaaa:142	ABplpaaaaa	142	2891	-22108	425	466	2891	33.4	486	346	31	230503
ABplpaaaap:142	ABplpaaaap	142	2830	-22169	370	414	2830	36.7	458	375	33	224319
ABplpaaap:103	ABplpaaap	103	2815	-22184	407	418	2815	40.8	452	379	36	327910
ABplpaaapa:143	ABplpaaapa	143	2733	-22266	367	370	2733	44.8	446	389	30	171583
ABplpaaapp:143	ABplpaaapp	143	2872	-22127	477	478	2872	47.5	409	401	30	154605
ABplpaap:75	ABplpaap	75	2547	-22452	-7	-7	2547	41.5	367	403	44	417841
ABplpaapa:103	ABplpaapa	103	2794	-22205	324	347	2794	37.2	418	388	37	339038
ABplpaapaa:143	ABplpaapaa	143	2844	-22155	442	483	2844	36.0	424	391	32	232051
ABplpaapap:143	ABplpaapap	143	2939	-22060	457	486	2939	39.3	394	397	30	192548
ABplpaapp:103	ABplpaapp	103	2831	-22168	359	407	2831	40.7	380	393	36	332969
ABplpaappa:145	ABplpaappa	145	2833	-22166	420	446	2833	44.2	368	392	31	202590
ABplpaappp:145	ABplpaappp	145	2678	-22321	301	327	2678	47.6	333	378	31	171740
ABplpap:52	ABplpap	52	2237	-22762	-196	-197	2237	30.9	294	406	50	465512
ABplpapa:75	ABplpapa	75	2547	-22452	0	0	2547	28.4	362	400	45	485643
ABplpapaa:103	ABplpapaa	103	2831	-22168	433	441	2831	24.8	428	360	39	399921
ABplpapaaa:142	ABplpapaaa	142	2758	-22241	351	365	2758	25.4	421	357	31	195572
ABplpapaap:142	ABplpapaap	142	2729	-22270	293	310	2729	26.3	391	377	32	207836
ABplpapap:103	ABplpapap	103	2712	-22287	275	279	2712	27.2	379	386	37	364435
ABplpapapa:142	ABplpapapa	142	2685	-22314	281	295	2685	26.5	360	389	32	219720
ABplpapapp:142	ABplpapapp	142	2727	-22272	281	318	2727	32.0	328	381	30	180907
ABplpapp:75	ABplpapp	75	2473	-22526	-76	-74	2473	20.9	293	379	45	372932
ABplpappa:102	ABplpappa	102	2619	-22380	203	213	2619	20.9	350	355	38	306791
ABplpappaa:141	ABplpappaa	141	2738	-22262	385	393	2738	23.8	369	337	32	200282
ABplpappap:141	ABplpappap	141	2528	-22471	183	195	2528	30.2	338	347	31	164557
ABplpappp:102	ABplpappp	102	2637	-22362	262	263	2637	19.9	297	368	39	311176
ABplpapppa:144	ABplpapppa	144	2725	-22274	404	413	2725	22.8	322	356	35	248964
ABplpapppp:144	ABplpapppp	144	2717	-22282	330	358	2717	21.0	273	379	34	239207
ABplpp:31	ABplpp	31	2145	-22854	-302	-302	2145	47.8	258	382	57	421232
ABplppa:51	ABplppa	51	2284	-22715	-203	-205	2284	51.5	269	393	48	347621
ABplppaa:75	ABplppaa	75	2658	-22341	180	177	2658	42.9	319	417	42	384172
ABplppaaa:105	ABplppaaa	105	2996	-22003	573	594	2996	36.9	352	410	37	359417
ABplppaaaa:147	ABplppaaaa	147	2861	-22139	358	407	2861	35.5	360	407	33	217002
ABplppaaap:147	ABplppaaap	147	3240	-21759	733	780	3240	39.1	335	420	29	181937
ABplppaap:105	ABplppaap	105	2941	-22058	520	532	2941	37.7	302	419	37	357165
ABplppaapa:149	ABplppaapa	149	2794	-22205	230	294	2794	38.4	307	421	28	171752
ABplppaapp:149	ABplppaapp	149	3203	-21796	688	732	3203	40.1	271	422	30	206113
ABplppap:75	ABplppap	75	2633	-22366	137	132	2633	46.4	252	400	42	325400
ABplppapa:106	ABplppapa	106	2759	-22240	332	359	2759	38.4	274	383	36	260352
ABplppapaa:147	ABplppapaa	147	2854	-22146	284	360	2854	39.1	267	389	30	157107
ABplppapap:147	ABplppapap	147	2991	-22008	529	586	2991	42.6	229	410	33	208095
ABplppapp:106	ABplppapp	106	2794	-22205	415	422	2794	37.3	239	408	37	312298
ABplppappa:149	ABplppappa	149	3066	-21933	636	643	3066	36.1	230	404	30	177295
ABplppappp:149	ABplppappp	149	2980	-22019	491	507	2980	31.8	196	399	32	193595
ABplppp:51	ABplppp	51	2189	-22810	-209	-210	2189	35.1	218	399	49	441120
ABplpppa:75	ABplpppa	75	2642	-22357	112	112	2642	32.8	274	413	44	424455
ABplpppaa:104	ABplpppaa	104	2749	-22250	340	359	2749	30.8	328	386	36	292459
ABplpppaaa:144	ABplpppaaa	144	2762	-22237	335	375	2762	41.5	325	378	32	188643
ABplpppaap:144	ABplpppaap	144	2693	-22307	246	282	2693	37.1	291	375	30	158033
ABplpppap:104	ABplpppap	104	2909	-22090	466	474	2909	28.3	299	405	37	371013
ABplpppapa:147	ABplpppapa	147	2759	-22240	334	360	2759	27.3	318	405	30	207610
ABplpppapp:147	ABplpppapp	147	2924	-22075	472	497	2924	31.8	272	407	30	208700
ABplpppp:75	ABplpppp	75	2616	-22383	97	95	2616	25.1	220	390	44	390172
ABplppppa:104	ABplppppa	104	2812	-22187	426	432	2812	26.9	254	391	38	318130
ABplppppaa:144	ABplppppaa	144	2830	-22170	384	451	2830	28.1	276	381	34	247992
ABplppppap:144	ABplppppap	144	2614	-22385	259	273	2614	25.8	233	390	33	192364
ABplppppp:104	ABplppppp	104	2773	-22226	452	451	2773	23.5	200	390	40	362638
ABplpppppa:148	ABplpppppa	148	2950	-22049	502	507	2950	25.0	180	392	30	176867
ABplpppppp:148	ABplpppppp	148	2735	-22264	353	367	2735	24.2	145	378	30	155932
ABpr:7	ABpr	7	2017	-22982	-362	-362	2017	20.4	232	178	71	835261
ABpra:18	ABpra	18	2022	-22978	-318	-318	2022	27.2	252	128	62	584833
ABpraa:31	ABpraa	31	2129	-22870	-322	-322	2129	30.1	284	108	59	529537
ABpraaa:51	ABpraaa	51	2189	-22810	-253	-253	2189	38.0	348	87	50	510789
ABpraaaa:74	ABpraaaa	74	2418	-22581	-77	-78	2418	39.2	344	86	43	439443
ABpraaaaa:104	ABpraaaaa	104	2391	-22608	67	67	2391	42.8	323	94	36	319719
ABpraaaaaa:141	ABpraaaaaa	141	2616	-22383	169	211	2616	34.7	355	107	30	185722
ABpraaaaap:141	ABpraaaaap	141	2488	-22511	164	188	2488	39.8	331	87	31	181053
ABpraaaap:104	ABpraaaap	104	2373	-22626	63	64	2373	49.1	311	105	37	300663
ABpraaaapa:142	ABpraaaapa	142	2415	-22584	103	123	2415	46.7	349	97	29	145433
ABpraaaapp:142	ABpraaaapp	142	2365	-22634	-2	43	2365	49.0	314	118	30	136335
ABpraaap:74	ABpraaap	74	2329	-22670	-114	-115	2329	44.3	309	129	43	335366
ABpraaapa:102	ABpraaapa	102	2418	-22581	97	104	2418	49.3	303	125	35	230004
ABpraaapaa:142	ABpraaapaa	142	2448	-22551	51	92	2448	41.3	308	108	29	150759
ABpraaapap:142	ABpraaapap	142	2448	-22551	149	167	2448	40.5	261	119	30	152751
ABpraaapp:102	ABpraaapp	102	2410	-22589	99	108	2410	48.8	257	123	36	258288
ABpraaappa:137	ABpraaappa	137	2452	-22547	167	166	2452	49.2	298	87	33	197294
ABpraaappp:137	ABpraaappp	137	2449	-22550	140	169	2449	49.5	258	104	32	179566
ABpraap:51	ABpraap	51	2227	-22772	-184	-186	2227	27.2	262	116	51	466072
ABpraapa:74	ABpraapa	74	2419	-22580	-70	-68	2419	28.5	281	90	44	463137
ABpraapaa:102	ABpraapaa	102	2385	-22614	39	54	2385	32.4	295	88	37	324121
ABpraapaaa:141	ABpraapaaa	141	2514	-22485	100	164	2514	25.4	318	89	33	214891
ABpraapaap:141	ABpraapaap	141	2371	-22628	11	36	2371	28.2	288	122	31	175616
ABpraapap:102	ABpraapap	102	2471	-22528	132	137	2471	32.5	251	97	37	332676
ABpraapapa:140	ABpraapapa	140	2502	-22497	197	208	2502	26.6	272	92	32	207559
ABpraapapp:140	ABpraapapp	140	2454	-22545	152	179	2454	31.0	242	126	30	151223
ABpraapp:74	ABpraapp	74	2340	-22659	-83	-85	2340	36.5	238	141	43	330922
ABpraappa:102	ABpraappa	102	2341	-22658	27	29	2341	26.7	254	146	37	247843
ABpraappaa:137	ABpraappaa	137	2273	-22726	34	39	2273	20.3	296	173	31	138280
ABpraappap:137	ABpraappap	137	2360	-22639	122	129	2360	22.0	248	166	32	154583
ABpraappp:102	ABpraappp	102	2418	-22581	112	118	2418	36.9	200	155	36	251069
ABpraapppa:141	ABpraapppa	141	2285	-22714	4	28	2285	31.2	230	149	31	147078
ABpraapppp:141	ABpraapppp	141	2319	-22680	-20	2	2319	35.6	180	145	30	151555
ABprap:31	ABprap	31	2104	-22895	-319	-319	2104	41.2	182	152	57	472219
ABprapa:51	ABprapa	51	2227	-22772	-188	-191	2227	47.7	247	104	49	424216
ABprapaa:75	ABprapaa	75	2538	-22461	48	44	2538	48.4	267	98	41	359845
ABprapaaa:105	ABprapaaa	105	2753	-22246	361	373	2753	54.9	258	132	35	221138
ABprapaaaa:145	ABprapaaaa	145	2664	-22335	323	321	2664	46.2	284	138	30	116992
ABprapaaap:145	ABprapaaap	145	2788	-22211	406	422	2788	48.5	240	130	28	130712
ABprapaap:105	ABprapaap	105	2764	-22235	410	421	2764	56.0	207	136	35	243608
ABprapaapa:145	ABprapaapa	145	2856	-22143	486	522	2856	55.2	211	127	30	137934
ABprapaapp:145	ABprapaapp	145	2793	-22206	435	465	2793	54.9	169	140	30	147120
ABprapap:75	ABprapap	75	2528	-22471	67	68	2528	52.5	217	143	42	324642
ABprapapa:104	ABprapapa	104	2684	-22315	313	342	2684	49.5	205	157	34	206693
ABprapapaa:143	ABprapapaa	143	2599	-22400	293	303	2599	41.3	226	132	29	125722
ABprapapap:143	ABprapapap	143	2686	-22313	330	364	2686	45.7	204	155	30	127625
ABprapapp:104	ABprapapp	104	2746	-22253	447	463	2746	52.3	164	182	36	248896
ABprapappa:144	ABprapappa	144	2665	-22334	329	335	2665	52.3	193	167	30	122486
ABprapappp:144	ABprapappp	144	2763	-22236	440	452	2763	52.5	144	172	29	134076
ABprapp:51	ABprapp	51	2191	-22808	-171	-171	2191	48.0	164	165	48	388600
ABprappa:75	ABprappa	75	2537	-22462	82	81	2537	47.3	167	132	41	374701
ABprappaa:104	ABprappaa	104	2926	-22073	556	570	2926	50.0	177	125	36	272732
ABprappaaa:141	ABprappaaa	141	2835	-22164	425	448	2835	49.8	188	107	32	176942
ABprappaap:141	ABprappaap	141	2981	-22018	533	551	2981	44.9	173	133	28	136340
ABprappap:104	ABprappap	104	2898	-22101	528	547	2898	47.6	131	145	36	291350
ABprappapa:144	ABprappapa	144	2813	-22186	437	455	2813	48.8	146	125	32	175781
ABprappapp:144	ABprappapp	144	2929	-22070	485	557	2929	48.4	107	153	32	188657
ABprappp:75	ABprappp	75	2573	-22426	158	157	2573	50.3	146	189	42	348076
ABprapppa:104	ABprapppa	104	2989	-22010	606	623	2989	45.1	143	175	35	254339
ABprapppaa:141	ABprapppaa	141	2944	-22055	510	542	2944	42.1	160	163	30	152287
ABprapppap:141	ABprapppap	141	2976	-22023	576	607	2976	43.4	130	176	31	155963
ABprapppp:104	ABprapppp	104	2734	-22265	447	449	2734	45.6	100	207	37	248539
ABprappppa:143	ABprappppa	143	3034	-21965	683	715	3034	51.3	105	182	30	149652
ABprappppp:143	ABprappppp	143	2746	-22253	433	433	2746	45.0	79	201	34	168782
ABprp:18	ABprp	18	2123	-22876	-255	-255	2123	19.9	183	235	62	459734
ABprpa:31	ABprpa	31	2200	-22799	-255	-256	2200	15.5	206	189	57	390898
ABprpaa:50	ABprpaa	50	2194	-22805	-175	-175	2194	29.8	194	120	49	444266
ABprpaaa:75	ABprpaaa	75	2434	-22565	-14	-20	2434	38.8	224	90	42	420547
ABprpaaaa:104	ABprpaaaa	104	2577	-22422	264	267	2577	43.2	258	83	36	327395
ABprpaaaaa:143	ABprpaaaaa	143	2562	-22438	224	244	2562	35.4	311	68	31	213149
ABprpaaaap:143	ABprpaaaap	143	2532	-22467	194	213	2532	39.0	285	77	30	193269
ABprpaaap:104	ABprpaaap	104	2439	-22560	146	157	2439	44.6	215	113	36	298240
ABprpaaapa:143	ABprpaaapa	143	2533	-22466	235	256	2533	43.7	256	80	29	181896
ABprpaaapp:143	ABprpaaapp	143	2596	-22403	234	235	2596	47.0	225	96	30	178103
ABprpaap:75	ABprpaap	75	2428	-22571	-29	-26	2428	34.1	179	124	41	426791
ABprpaapa:105	ABprpaapa	105	2448	-22551	145	148	2448	37.5	207	91	37	376156
ABprpaapaa:146	ABprpaapaa	146	2492	-22507	185	195	2492	32.6	268	74	32	253711
ABprpaapap:146	ABprpaapap	146	2498	-22501	114	148	2498	38.2	232	82	30	208024
ABprpaapp:105	ABprpaapp	105	2430	-22569	88	93	2430	38.0	160	112	36	346884
ABprpaappa:147	ABprpaappa	147	2444	-22555	47	56	2444	38.6	204	91	31	223063
ABprpaappp:147	ABprpaappp	147	2423	-22576	-57	5	2423	39.5	173	99	31	228980
ABprpap:50	ABprpap	50	2222	-22777	-163	-164	2222	17.2	175	182	50	376479
ABprpapa:74	ABprpapa	74	2466	-22533	-52	-52	2466	20.7	215	131	45	454209
ABprpapaa:102	ABprpapaa	102	2455	-22544	106	114	2455	21.8	276	108	38	387250
ABprpapaaa:143	ABprpapaaa	143	2641	-22358	233	245	2641	19.2	314	129	34	252071
ABprpapaap:143	ABprpapaap	143	2392	-22607	57	73	2392	18.8	274	139	31	183249
ABprpapap:102	ABprpapap	102	2423	-22576	99	102	2423	22.4	220	118	38	360102
ABprpapapa:146	ABprpapapa	146	2545	-22454	241	248	2545	20.5	243	113	34	245624
ABprpapapp:146	ABprpapapp	146	2488	-22511	146	168	2488	22.2	212	135	32	206437
ABprpapp:74	ABprpapp	74	2395	-22604	-81	-77	2395	18.3	198	192	42	290507
ABprpappa:102	ABprpappa	102	2444	-22555	148	149	2444	22.9	208	166	37	275314
ABprpappaa:139	ABprpappaa	139	2421	-22578	169	183	2421	25.3	231	180	31	134635
ABprpappap:139	ABprpappap	139	2434	-22565	151	160	2434	24.2	188	162	32	168957
ABprpappp:102	ABprpappp	102	2483	-22516	183	186	2483	29.4	176	183	37	272592
ABprpapppa:141	ABprpapppa	141	2379	-22620	171	177	2379	35.8	204	170	29	124617
ABprpapppp:141	ABprpapppp	141	2371	-22628	83	88	2371	35.1	160	180	31	143156
ABprpp:31	ABprpp	31	2201	-22798	-244	-245	2201	23.4	123	215	56	434658
ABprppa:51	ABprppa	51	2201	-22798	-196	-196	2201	35.1	122	152	47	469420
ABprppaa:76	ABprppaa	76	2577	-22422	72	64	2577	31.4	136	131	40	399242
ABprppaaa:108	ABprppaaa	108	2754	-22245	385	396	2754	28.6	178	113	36	304323
ABprppaaaa:147	ABprppaaaa	147	2911	-22088	504	520	2911	30.0	232	92	31	179918
ABprppaaap:147	ABprppaaap	147	2865	-22134	349	413	2865	30.5	197	106	29	166606
ABprppaap:108	ABprppaap	108	2883	-22116	456	467	2883	30.4	137	130	35	284470
ABprppaapa:152	ABprppaapa	152	3329	-21670	881	945	3329	31.5	178	106	31	204052
ABprppaapp:152	ABprppaapp	152	2877	-22122	415	505	2877	29.2	147	127	32	188747
ABprppap:76	ABprppap	76	2533	-22466	61	62	2533	38.4	116	176	42	361856
ABprppapa:106	ABprppapa	106	2776	-22223	395	405	2776	37.4	135	154	34	237886
ABprppapaa:148	ABprppapaa	148	3081	-21919	673	691	3081	39.6	145	117	30	175545
ABprppapap:148	ABprppapap	148	3011	-21988	449	475	3011	34.6	129	141	29	169542
ABprppapp:106	ABprppapp	106	2772	-22227	393	427	2772	38.8	98	166	35	261910
ABprppappa:150	ABprppappa	150	2903	-22096	480	514	2903	38.6	101	147	30	177701
ABprppappp:150	ABprppappp	150	3074	-21925	597	644	3074	33.3	102	175	30	183931
ABprppp:51	ABprppp	51	2191	-22808	-234	-235	2191	23.5	93	220	49	443395
ABprpppa:76	ABprpppa	76	2565	-22434	53	50	2565	20.4	142	173	44	417090
ABprpppaa:105	ABprpppaa	105	2736	-22263	400	406	2736	21.1	142	171	38	321910
ABprpppaaa:145	ABprpppaaa	145	2914	-22085	549	559	2914	22.9	160	148	32	198032
ABprpppaap:145	ABprpppaap	145	2900	-22099	572	579	2900	21.3	125	172	32	192946
ABprpppap:105	ABprpppap	105	2888	-22111	481	502	2888	27.5	101	177	37	369151
ABprpppapa:145	ABprpppapa	145	2880	-22119	416	461	2880	28.5	108	161	34	254912
ABprpppapp:145	ABprpppapp	145	3387	-21612	904	943	3387	27.0	75	182	30	212658
ABprpppp:76	ABprpppp	76	2495	-22504	6	6	2495	28.1	83	204	44	430393
ABprppppa:105	ABprppppa	105	2807	-22192	468	491	2807	34.5	74	193	36	322126
ABprppppaa:143	ABprppppaa	143	2956	-22043	516	560	2956	35.0	76	189	31	197866
ABprppppap:143	ABprppppap	143	2734	-22265	388	404	2734	35.2	52	219	32	191160
ABprppppp:105	ABprppppp	105	2784	-22215	456	463	2784	23.2	78	212	38	376392
ABprpppppa:147	ABprpppppa	147	2963	-22036	520	567	2963	25.8	61	208	30	194977
ABprpppppp:147	ABprpppppp	147	2892	-22107	514	512	2892	25.2	49	253	32	204219
EMS:1	EMS	1	1861	-23138	-409	-409	1861	31.3	297	370	80	1265834
MS:9	MS	9	2090	-22909	-247	-247	2090	19.4	353	331	66	647787
MSa:22	MSa	22	2120	-22879	-261	-261	2120	23.0	401	305	66	673154
MSaa:53	MSaa	53	2251	-22748	-144	-144	2251	24.2	356	257	58	507603
MSaaa:87	MSaaa	87	2197	-22802	-99	-97	2197	26.1	342	212	47	314450
MSaaaa:145	MSaaaa	145	2207	-22792	-62	-57	2207	34.9	374	188	36	150099
MSaaap:145	MSaaap	145	2205	-22794	13	12	2205	34.3	327	230	38	149961
MSaap:87	MSaap	87	2154	-22845	-122	-123	2154	28.1	284	244	47	306841
MSaapa:144	MSaapa	144	2165	-22834	-47	-44	2165	26.1	292	213	39	172032
MSaapp:144	MSaapp	144	2132	-22867	-34	-32	2132	35.5	254	253	37	146127
MSap:53	MSap	53	2187	-22812	-160	-163	2187	39.8	396	303	56	555304
MSapa:89	MSapa	89	2154	-22845	-133	-127	2154	31.6	407	268	47	345777
MSapaa:147	MSapaa	147	2244	-22755	23	28	2244	35.7	433	278	32	124064
MSapap:147	MSapap	147	2129	-22870	-113	-115	2129	37.1	374	280	37	164770
MSapp:89	MSapp	89	2192	-22807	-92	-94	2192	36.9	341	281	48	343898
MSappa:144	MSappa	144	2251	-22748	7	6	2251	42.6	355	270	37	158250
MSappp:144	MSappp	144	2172	-22827	7	7	2172	39.1	294	280	37	138478
MSp:22	MSp	22	2105	-22894	-254	-255	2105	23.3	298	265	66	599536
MSpa:50	MSpa	50	2196	-22803	-183	-183	2196	27.2	256	211	57	516817
MSpaa:85	MSpaa	85	2231	-22768	-78	-76	2231	34.7	246	207	48	380022
MSpaaa:140	MSpaaa	140	2166	-22833	-67	-58	2166	38.6	272	179	38	177685
MSpaap:140	MSpaap	140	2165	-22834	-40	-45	2165	39.8	213	215	39	183803
MSpap:85	MSpap	85	2209	-22790	-100	-103	2209	44.8	202	261	48	411339
MSpapa:141	MSpapa	141	2154	-22845	-25	-26	2154	45.3	225	251	39	189864
MSpapp:141	MSpapp	141	2232	-22768	65	65	2232	48.9	165	280	40	204628
MSpp:50	MSpp	50	2173	-22826	-207	-208	2173	44.1	314	215	56	556259
MSppa:84	MSppa	84	2215	-22784	-83	-76	2215	49.3	319	230	47	370630
MSppaa:143	MSppaa	143	2235	-22764	-16	-12	2235	46.2	331	183	40	186062
MSppap:143	MSppap	143	2131	-22868	-54	-56	2131	49.2	297	244	38	171213
MSppp:84	MSppp	84	2244	-22755	-83	-88	2244	51.5	254	266	48	384514
MSpppa:142	MSpppa	142	2181	-22818	-45	-47	2181	57.5	270	244	39	178252
MSpppp:142	MSpppp	142	2226	-22774	-22	-29	2226	56.5	213	296	38	171140
E:9	E	9	2037	-22962	-385	-385	2037	28.8	209	365	62	644978
Ea:23	Ea	23	2142	-22857	-346	-346	2142	26.6	256	370	63	643842
Eal:54	Eal	54	2241	-22758	-181	-182	2241	29.6	261	334	55	395679
Eala:92	Eala	92	2205	-22794	-90	-92	2205	22.5	331	291	46	220336
Ealaa:149	Ealaa	149	2263	-22736	0	-2	2263	23.5	358	282	35	101877
Ealap:149	Ealap	149	2166	-22833	-41	-37	2166	26.5	296	292	36	98564
Ealp:92	Ealp	92	2177	-22822	-108	-109	2177	28.4	259	312	44	183137
Ealpa:153	Ealpa	153	2224	-22776	-41	-41	2224	32.0	268	308	34	86164
Ealpp:153	Ealpp	153	2357	-22643	95	96	2357	38.6	223	308	31	64086
Ear:54	Ear	54	2256	-22743	-169	-173	2256	43.5	294	314	53	383605
Eara:93	Eara	93	2216	-22783	-83	-84	2216	42.8	340	336	43	199130
Earaa:148	Earaa	148	2173	-22826	-73	-72	2173	44.6	357	328	33	90575
Earap:148	Earap	148	2295	-22705	76	77	2295	44.1	294	332	32	68287
Earp:93	Earp	93	2255	-22744	-53	-54	2255	49.6	283	315	43	179153
Earpa:151	Earpa	151	2315	-22685	11	7	2315	54.4	314	303	30	55378
Earpp:151	Earpp	151	2121	-22878	-104	-104	2121	51.4	263	300	35	89779
Ep:23	Ep	23	2103	-22896	-347	-355	2103	32.9	160	329	64	699301
Epl:56	Epl	56	2196	-22803	-255	-259	2196	40.8	181	319	53	424126
Epla:92	Epla	92	2233	-22766	-66	-67	2233	40.8	215	324	46	245851
Eplaa:149	Eplaa	149	2274	-22725	14	10	2274	49.1	223	317	35	92425
Eplap:149	Eplap	149	2167	-22832	-78	-74	2167	46.7	167	340	35	99264
Eplp:92	Eplp	92	2234	-22765	-68	-73	2234	40.6	145	339	44	239507
Eplpa:153	Eplpa	153	2468	-22531	237	238	2468	51.3	132	311	31	73843
Eplpp:153	Eplpp	153	2149	-22850	-49	-49	2149	40.6	88	329	34	109474
Epr:56	Epr	56	2215	-22784	-203	-207	2215	32.6	150	251	55	447685
Epra:95	Epra	95	2236	-22763	-33	-34	2236	39.0	165	230	43	215015
Epraa:155	Epraa	155	2186	-22814	-66	-55	2186	47.0	192	194	30	77875
Eprap:155	Eprap	155	2179	-22821	-141	-142	2179	44.0	152	226	30	85110
Eprp:95	Eprp	95	2212	-22787	-69	-73	2212	38.9	124	282	45	256905
Eprpa:155	Eprpa	155	2086	-22914	-200	-199	2086	46.0	132	264	30	81828
Eprpp:155	Eprpp	155	2275	-22725	-76	-79	2275	38.0	104	280	34	104773
P2:1	P2	1	1851	-23148	-552	-552	1851	31.6	122	281	72	1089934
C:12	C	12	2078	-22921	-454	-454	2078	45.3	157	246	63	570958
Ca:25	Ca	25	2144	-22855	-320	-323	2144	47.8	240	263	58	400591
Caa:46	Caa	46	2277	-22722	-375	-375	2277	53.5	239	258	54	382938
Caaa:72	Caaa	72	2399	-22600	-307	-308	2399	55.8	234	322	47	317192
Caaaa:102	Caaaa	102	2262	-22737	-173	-177	2262	57.6	203	341	40	218036
Caaaaa:142	Caaaaa	142	2137	-22862	-253	-265	2137	60.2	185	326	34	106008
Caaaap:142	Caaaap	142	2101	-22898	-164	-166	2101	57.2	141	354	36	137055
Caaap:102	Caaap	102	2179	-22820	-132	-133	2179	53.1	152	365	40	243630
Caaapa:143	Caaapa	143	2217	-22782	-21	-35	2217	51.3	134	372	34	140890
Caaapp:143	Caaapp	143	2198	-22801	-23	-20	2198	41.6	93	380	33	153870
Caap:72	Caap	72	2259	-22740	-306	-307	2259	53.0	147	322	46	342342
Caapa:103	Caapa	103	2263	-22736	-124	-128	2263	55.4	127	308	40	226671
Caapaa:146	Caapaa	146	2268	-22731	-27	-27	2268	57.7	111	296	33	106233
Caapap:146	Caapap	146	2243	-22756	-40	-35	2243	50.0	62	333	34	160677
Caapp:103	Caapp	103	2219	-22780	-75	-74	2219	44.9	81	354	39	303327
Caappd:146	Caappd	146	2312	-22687	31	30	2312	42.8	50	343	33	176992
Caappv:146	Caappv	146	2192	-22807	-60	-60	2192	32.6	48	340	34	198863
Cap:46	Cap	46	2184	-22815	-250	-253	2184	48.3	162	351	52	419450
Capa:75	Capa	75	2336	-22663	-170	-175	2336	41.1	197	405	44	371821
Capaa:112	Capaa	112	2149	-22850	-119	-104	2149	30.2	195	385	38	235540
Capap:112	Capap	112	2165	-22834	-116	-116	2165	28.1	140	370	40	286494
Capp:75	Capp	75	2290	-22709	-251	-254	2290	39.0	107	374	44	418373
Cappa:110	Cappa	110	2160	-22839	-84	-85	2160	39.9	158	384	38	245025
Cappaa:149	Cappaa	149	2217	-22782	-28	-27	2217	42.4	198	364	30	91337
Cappap:149	Cappap	149	2262	-22737	42	43	2262	39.0	140	362	31	124437
Cappp:110	Cappp	110	2133	-22866	-95	-100	2133	31.3	99	361	40	327925
Capppa:151	Capppa	151	2139	-22861	-84	-98	2139	34.8	99	350	34	175252
Capppp:151	Capppp	151	2288	-22711	58	51	2288	23.6	99	350	33	167583
Cp:25	Cp	25	2137	-22862	-351	-354	2137	47.2	135	236	59	434652
Cpa:44	Cpa	44	2242	-22757	-372	-372	2242	51.2	117	240	53	393474
Cpaa:71	Cpaa	71	2403	-22596	-142	-146	2403	51.3	109	228	46	327140
Cpaaa:101	Cpaaa	101	2304	-22695	-72	-74	2304	56.1	130	241	40	215905
Cpaaaa:138	Cpaaaa	138	2271	-22728	8	14	2271	58.2	143	230	33	110818
Cpaaap:138	Cpaaap	138	2242	-22757	-28	-34	2242	57.6	95	242	35	127155
Cpaap:101	Cpaap	101	2269	-22730	-38	-37	2269	49.3	69	259	40	271681
Cpaapa:139	Cpaapa	139	2220	-22779	9	9	2220	54.2	68	245	35	144857
Cpaapp:139	Cpaapp	139	2247	-22752	1	2	2247	47.5	44	282	33	145235
Cpap:71	Cpap	71	2346	-22653	-179	-179	2346	47.4	69	304	45	360484
Cpapa:103	Cpapa	103	2366	-22634	48	43	2366	43.3	35	281	40	324181
Cpapaa:149	Cpapaa	149	2300	-22699	17	13	2300	37.1	30	288	34	173287
Cpapap:149	Cpapap	149	2299	-22700	35	37	2299	42.4	46	237	31	130565
Cpapp:103	Cpapp	103	2318	-22681	7	6	2318	36.8	46	338	39	357516
Cpappd:147	Cpappd	147	2302	-22697	51	65	2302	34.8	23	267	33	169263
Cpappv:147	Cpappv	147	2432	-22567	176	174	2432	25.8	42	304	34	188186
Cpp:44	Cpp	44	2161	-22838	-312	-311	2161	41.3	68	295	53	513379
Cppa:71	Cppa	71	2271	-22728	-200	-205	2271	36.3	39	244	46	454076
Cppaa:107	Cppaa	107	2169	-22830	-47	-44	2169	28.0	77	236	38	234010
Cppaaa:150	Cppaaa	150	2097	-22902	-94	-96	2097	24.8	126	215	31	107802
Cppaap:150	Cppaap	150	2250	-22749	70	62	2250	20.0	95	249	32	122106
Cppap:107	Cppap	107	2150	-22849	-127	-129	2150	23.0	71	287	39	272761
Cppapa:149	Cppapa	149	2091	-22908	-97	-100	2091	22.8	131	263	31	98064
Cppapp:149	Cppapp	149	2343	-22656	108	105	2343	20.7	102	307	33	141093
Cppp:71	Cppp	71	2341	-22658	-243	-245	2341	32.8	58	324	47	550488
Cpppa:108	Cpppa	108	2203	-22796	-38	-38	2203	37.1	67	269	38	269250
Cpppaa:147	Cpppaa	147	2206	-22793	-40	-40	2206	38.7	96	220	29	99488
Cpppap:147	Cpppap	147	2279	-22720	12	8	2279	33.5	75	261	30	118620
Cpppp:108	Cpppp	108	2216	-22783	-72	-75	2216	26.0	74	328	40	362054
Cppppa:147	Cppppa	147	2146	-22853	-87	-84	2146	31.5	94	302	34	174959
Cppppp:147	Cppppp	147	2192	-22807	-37	-34	2192	22.4	73	319	33	181633
P3:12	P3	12	2074	-22925	-466	-470	2074	31.5	91	314	61	612199
D:31	D	31	2165	-22834	-498	-498	2165	31.5	63	296	56	479617
Da:57	Da	57	2262	-22737	-355	-358	2262	25.6	130	365	49	217824
Daa:96	Daa	96	2208	-22791	-112	-111	2208	21.9	217	351	36	78091
Daaa:135	Daaa	135	2171	-22828	-64	-55	2171	28.4	264	347	28	46504
Daap:135	Daap	135	2212	-22787	13	13	2212	19.7	225	345	33	64169
Dap:96	Dap	96	2301	-22698	-197	-200	2301	25.7	140	343	40	113261
Dapa:133	Dapa	133	2103	-22896	-95	-96	2103	31.4	228	354	32	67838
Dapp:133	Dapp	133	2248	-22751	53	47	2248	32.0	174	334	34	78684
Dp:57	Dp	57	2294	-22705	-330	-331	2294	18.8	105	281	49	191739
Dpa:94	Dpa	94	2299	-22700	-87	-86	2299	24.4	145	227	37	81613
Dpaa:133	Dpaa	133	2174	-22825	-9	-6	2174	22.5	192	206	31	58634
Dpap:133	Dpap	133	2148	-22851	-56	-61	2148	20.3	132	222	33	71243
Dpp:94	Dpp	94	2335	-22664	-165	-165	2335	24.7	105	277	41	122078
Dppa:129	Dppa	129	2093	-22906	-86	-86	2093	25.7	166	232	35	76121
Dppp:129	Dppp	129	2095	-22904	-88	-90	2095	29.8	135	268	35	82896
P4:31	P4	31	2211	-22788	-246	-251	2211	22.2	143	335	51	288925
Z2:76	Z2	76	2221	-22778	-93	-94	2221	25.2	185	301	40	94041
Z3:76	Z3	76	2205	-22794	-112	-115	2205	23.2	238	261	42	53775
