# Supplementary material for: Quantitative Differences in Nuclear β-catenin and TCF Pattern Embryonic Cells in C. elegans
Source: PLoS Genet. 2015 Oct 21;11(10):e1005585. doi: 10.1371/journal.pgen.1005585 (PMC4619327; doi:10.1371/journal.pgen.1005585)
Supplement: S1 Data — For each cell analyzed, birth time is given in column 3 and the average nuclear reporter intensity over the lifetime of the cell (corrected for background) is given in column 7 (“blot”). For information on each embryo’s strain information and experimental conditions, refer to S2 Table. (ZIP) [file pgen.1005585.s005.zip › CAs/CA20111104_nhr-67_pop-1i_L2.csv]

cellTime	cell	time	none	global	local	blot	cross	z	x	y	size	gweight
ABa:1	ABa	1	1522	-23477	-304	-304	1522	27.0	526	312	79	848673
ABal:4	ABal	4	1531	-23468	-264	-264	1531	21.0	541	258	69	952562
ABala:16	ABala	16	1555	-23444	-216	-210	1555	28.6	572	334	61	649375
ABalaa:29	ABalaa	29	1567	-23432	-276	-274	1567	33.8	596	330	56	633629
ABalaaa:49	ABalaaa	49	1658	-23341	-144	-144	1658	39.7	592	307	49	603620
ABalaaaa:74	ABalaaaa	74	1654	-23345	-70	-71	1654	30.3	581	313	43	613475
ABalaaaal:106	ABalaaaal	106	1544	-23455	-68	-70	1544	12.0	536	271	35	378632
ABalaaaala:152	ABalaaaala	152	1513	-23486	38	34	1513	15.1	544	246	31	239509
ABalaaaalp:152	ABalaaaalp	152	1470	-23529	-55	-62	1470	7.5	527	266	29	232567
ABalaaaar:106	ABalaaaar	106	1561	-23438	-44	-43	1561	18.5	561	278	36	430090
ABalaaaarl:151	ABalaaaarl	151	1425	-23574	-18	-13	1425	18.4	570	252	31	266874
ABalaaaarr:151	ABalaaaarr	151	1435	-23564	-55	-66	1435	27.6	545	281	30	206254
ABalaaap:74	ABalaaap	74	1687	-23312	-116	-120	1687	26.8	543	339	42	532964
ABalaaapa:107	ABalaaapa	107	1592	-23407	-47	-50	1592	8.7	542	314	38	464656
ABalaaapal:151	ABalaaapal	151	1446	-23553	-97	-89	1446	4.2	509	294	32	216045
ABalaaapar:151	ABalaaapar	151	1475	-23525	-46	-47	1475	4.5	551	302	31	256109
ABalaaapp:107	ABalaaapp	107	1610	-23389	-71	-75	1610	4.5	502	330	38	387287
ABalaaappl:150	ABalaaappl	150	1539	-23461	6	20	1539	4.3	469	305	31	149370
ABalaaappr:150	ABalaaappr	150	1508	-23492	-24	-30	1508	3.8	499	339	33	224706
ABalaap:49	ABalaap	49	1665	-23334	-81	-83	1665	43.2	516	285	48	446409
ABalaapa:74	ABalaapa	74	1655	-23344	-105	-111	1655	33.4	501	331	42	486119
ABalaapaa:109	ABalaapaa	109	1573	-23426	-12	-13	1573	21.7	520	305	36	381104
ABalaapaaa:151	ABalaapaaa	151	1426	-23573	-48	-52	1426	22.2	528	268	30	233457
ABalaapaap:151	ABalaapaap	151	1426	-23573	-47	-48	1426	17.0	510	279	33	275523
ABalaapap:109	ABalaapap	109	1551	-23448	-52	-52	1551	15.6	484	330	35	351987
ABalaapapa:150	ABalaapapa	150	1459	-23540	-48	-54	1459	13.5	487	314	33	223685
ABalaapapp:150	ABalaapapp	150	1414	-23585	-96	-100	1414	13.4	447	311	32	177220
ABalaapp:74	ABalaapp	74	1633	-23366	-141	-144	1633	29.0	444	318	43	400554
ABalaappa:107	ABalaappa	107	1514	-23485	-106	-113	1514	20.1	457	354	34	308905
ABalaappaa:151	ABalaappaa	151	1483	-23516	-32	-34	1483	26.2	486	354	30	217802
ABalaappap:151	ABalaappap	151	1486	-23513	-19	-24	1486	20.6	467	351	31	205412
ABalaappp:107	ABalaappp	107	1552	-23447	-77	-81	1552	19.9	415	345	37	361373
ABalaapppa:149	ABalaapppa	149	1460	-23539	-40	-45	1460	18.6	439	356	32	227789
ABalaapppp:149	ABalaapppp	149	1532	-23467	23	20	1532	15.8	410	354	32	208054
ABalap:29	ABalap	29	1629	-23370	-257	-257	1629	21.0	526	361	56	601900
ABalapa:49	ABalapa	49	1652	-23347	-288	-288	1652	27.5	577	355	50	734340
ABalapaa:73	ABalapaa	73	1709	-23290	-179	-179	1709	17.3	571	322	45	640634
ABalapaaa:112	ABalapaaa	112	1597	-23402	-34	-38	1597	3.1	522	261	37	357904
ABalapaaaa:155	ABalapaaaa	155	1512	-23487	31	29	1512	2.7	523	245	31	239472
ABalapaaap:155	ABalapaaap	155	1484	-23515	-46	-49	1484	4.1	485	246	31	165203
ABalapaap:112	ABalapaap	112	1597	-23402	-64	-65	1597	3.9	479	239	38	286948
ABalapaapa:151	ABalapaapa	151	1552	-23447	-10	-11	1552	3.7	467	205	34	234688
ABalapaapp:151	ABalapaapp	151	1540	-23459	-2	-1	1540	1.4	435	234	30	96095
ABalapap:73	ABalapap	73	1728	-23271	-173	-173	1728	13.2	517	332	44	453414
ABalapapa:109	ABalapapa	109	1639	-23360	-21	-27	1639	1.8	437	241	37	183466
ABalapapaa:155	ABalapapaa	155	1428	-23571	-119	-117	1428	3.8	422	203	31	161771
ABalapapap:155	ABalapapap	155	1485	-23515	-43	-49	1485	4.6	371	213	32	145858
ABalapapp:109	ABalapapp	109	1615	-23384	-44	-46	1615	2.1	385	251	37	168637
ABalapappa:153	ABalapappa	153	1487	-23512	-35	-36	1487	2.4	352	238	32	112391
ABalapappp:153	ABalapappp	153	1524	-23475	-10	-13	1524	2.4	331	279	31	79383
ABalapp:49	ABalapp	49	1704	-23295	-177	-179	1704	24.8	512	299	49	542888
ABalappa:73	ABalappa	73	1696	-23303	-178	-180	1696	22.7	516	300	43	489615
ABalappaa:108	ABalappaa	108	1523	-23476	-90	-86	1523	11.9	488	287	35	273003
ABalappaaa:152	ABalappaaa	152	1425	-23574	-46	-50	1425	12.7	475	267	29	175548
ABalappaap:152	ABalappaap	152	1455	-23544	-52	-55	1455	6.4	451	265	33	156047
ABalappap:108	ABalappap	108	1656	-23343	3	-3	1656	6.2	446	307	36	236546
ABalappapa:149	ABalappapa	149	1579	-23420	24	27	1579	2.0	438	302	32	101032
ABalappapp:149	ABalappapp	149	1462	-23538	-6	7	1462	1.1	404	265	29	56347
ABalappp:73	ABalappp	73	1726	-23273	-94	-94	1726	16.0	454	289	44	378601
ABalapppa:108	ABalapppa	108	1585	-23414	-62	-64	1585	10.6	437	269	36	260735
ABalapppaa:152	ABalapppaa	152	1468	-23531	-30	-37	1468	12.7	446	243	30	169987
ABalapppap:152	ABalapppap	152	1389	-23610	-86	-80	1389	5.8	403	250	33	140075
ABalapppp:108	ABalapppp	108	1575	-23424	-58	-60	1575	11.0	401	232	39	290154
ABalappppa:150	ABalappppa	150	1497	-23502	-33	-34	1497	14.0	417	214	30	160017
ABalappppp:150	ABalappppp	150	1441	-23558	-55	-58	1441	11.4	358	206	32	158664
ABalp:16	ABalp	16	1577	-23423	-216	-216	1577	29.6	525	224	62	611412
ABalpa:29	ABalpa	29	1580	-23419	-275	-275	1580	32.3	567	226	56	611893
ABalpaa:49	ABalpaa	49	1675	-23324	-150	-151	1675	34.9	565	224	49	601571
ABalpaaa:74	ABalpaaa	74	1684	-23315	-29	-30	1684	40.3	578	296	42	459399
ABalpaaaa:106	ABalpaaaa	106	1562	-23437	-55	-53	1562	28.0	586	359	36	475439
ABalpaaaaa:145	ABalpaaaaa	145	1429	-23570	-22	-25	1429	17.2	582	338	32	338171
ABalpaaaap:145	ABalpaaaap	145	1461	-23538	-26	-31	1461	17.0	559	362	32	317759
ABalpaaap:106	ABalpaaap	106	1563	-23436	-48	-54	1563	29.1	588	319	35	408123
ABalpaaapa:147	ABalpaaapa	147	1405	-23594	-69	-70	1405	28.5	589	327	30	272646
ABalpaaapp:147	ABalpaaapp	147	1413	-23586	-93	-100	1413	26.8	567	297	30	229683
ABalpaap:74	ABalpaap	74	1652	-23347	-130	-132	1652	36.7	526	280	42	398638
ABalpaapa:103	ABalpaapa	103	1577	-23422	-69	-71	1577	35.6	551	320	36	370120
ABalpaapaa:138	ABalpaapaa	138	1468	-23531	-34	-36	1468	34.4	594	339	31	261891
ABalpaapap:138	ABalpaapap	138	1499	-23500	9	17	1499	38.5	564	314	30	202771
ABalpaapp:103	ABalpaapp	103	1647	-23352	-74	-82	1647	31.6	520	288	37	349789
ABalpaappa:139	ABalpaappa	139	1481	-23518	-69	-72	1481	35.0	541	296	30	203241
ABalpaappp:139	ABalpaappp	139	1474	-23525	-44	-50	1474	34.2	506	286	30	163820
ABalpap:49	ABalpap	49	1675	-23324	-150	-150	1675	43.2	478	204	50	454205
ABalpapa:73	ABalpapa	73	1668	-23331	-116	-117	1668	47.4	515	246	44	395473
ABalpapaa:102	ABalpapaa	102	1598	-23401	-47	-50	1598	45.2	566	303	36	331706
ABalpapaaa:142	ABalpapaaa	142	1455	-23544	-43	-57	1455	33.2	618	307	30	264847
ABalpapaap:142	ABalpapaap	142	1462	-23537	-4	-6	1462	41.3	602	300	32	247009
ABalpapap:102	ABalpapap	102	1580	-23419	-81	-82	1580	46.6	537	262	36	324098
ABalpapapa:141	ABalpapapa	141	1454	-23545	-51	-56	1454	46.1	578	289	30	201535
ABalpapapp:141	ABalpapapp	141	1513	-23486	-7	-9	1513	44.5	547	272	30	174443
ABalpapp:73	ABalpapp	73	1689	-23310	-186	-190	1689	51.1	438	260	44	324974
ABalpappa:101	ABalpappa	101	1696	-23303	0	-6	1696	48.1	503	297	35	242812
ABalpappaa:137	ABalpappaa	137	1455	-23544	-41	-48	1455	46.9	534	309	30	172483
ABalpappap:137	ABalpappap	137	1533	-23466	29	23	1533	51.1	499	295	32	174379
ABalpappp:101	ABalpappp	101	1601	-23398	-103	-104	1601	47.9	468	257	37	291877
ABalpapppa:137	ABalpapppa	137	1455	-23544	-60	-67	1455	47.0	508	270	30	181790
ABalpapppp:137	ABalpapppp	137	1485	-23514	-279	-129	1485	46.7	487	217	34	232374
ABalpp:29	ABalpp	29	1638	-23361	-248	-248	1638	18.1	495	190	58	615196
ABalppa:49	ABalppa	49	1668	-23331	-220	-221	1668	26.2	515	176	50	719307
ABalppaa:75	ABalppaa	75	1685	-23314	-66	-64	1685	36.3	581	252	41	490566
ABalppaaa:111	ABalppaaa	111	1521	-23478	-79	-81	1521	32.5	606	315	36	412648
ABalppaaaa:154	ABalppaaaa	154	1408	-23591	-6	0	1408	17.8	601	300	31	284312
ABalppaaap:154	ABalppaaap	154	1516	-23483	79	76	1516	23.6	601	278	30	246859
ABalppaap:111	ABalppaap	111	1543	-23456	-21	-26	1543	31.2	597	276	36	405641
ABalppaapa:153	ABalppaapa	153	1352	-23647	-48	-41	1352	32.0	613	269	28	193452
ABalppaapp:153	ABalppaapp	153	1396	-23603	-67	-69	1396	28.2	589	246	32	247565
ABalppap:75	ABalppap	75	1676	-23323	-115	-121	1676	35.3	529	224	42	447978
ABalppapa:107	ABalppapa	107	1539	-23460	-74	-74	1539	40.0	579	265	36	349048
ABalppapaa:147	ABalppapaa	147	1428	-23571	-28	-29	1428	33.9	584	290	29	206182
ABalppapap:147	ABalppapap	147	1412	-23587	-60	-53	1412	37.7	590	250	32	218779
ABalppapp:107	ABalppapp	107	1554	-23446	-85	-89	1554	35.4	560	234	36	353302
ABalppappa:144	ABalppappa	144	1476	-23523	-13	-20	1476	33.0	589	231	31	231368
ABalppappp:144	ABalppappp	144	1470	-23529	-56	-59	1470	37.4	561	211	33	243055
ABalppp:49	ABalppp	49	1613	-23386	-256	-261	1613	31.9	419	158	50	623158
ABalpppa:74	ABalpppa	74	1648	-23351	-161	-165	1648	39.9	480	205	42	400116
ABalpppaa:105	ABalpppaa	105	1540	-23459	-111	-116	1540	39.0	520	242	35	299355
ABalpppaaa:146	ABalpppaaa	146	1498	-23501	-5	-10	1498	46.5	568	247	30	165603
ABalpppaap:146	ABalpppaap	146	1407	-23592	-86	-96	1407	47.4	533	235	28	151788
ABalpppap:105	ABalpppap	105	1538	-23461	-148	-154	1538	35.4	502	215	36	339913
ABalpppapa:144	ABalpppapa	144	1456	-23543	-16	-26	1456	43.8	549	216	31	210570
ABalpppapp:144	ABalpppapp	144	1475	-23524	-36	-40	1475	39.5	512	220	29	182403
ABalpppp:74	ABalpppp	74	1656	-23343	-107	-108	1656	44.5	403	222	43	351896
ABalppppa:103	ABalppppa	103	1588	-23411	-79	-80	1588	37.2	464	255	35	258717
ABalppppaa:142	ABalppppaa	142	1496	-23503	-22	-25	1496	40.6	512	259	30	179883
ABalppppap:142	ABalppppap	142	1465	-23534	-37	-47	1465	34.7	483	253	30	163422
ABalppppp:103	ABalppppp	103	1581	-23418	-67	-68	1581	37.8	428	217	37	290127
ABalpppppa:138	ABalpppppa	138	1576	-23423	1	-6	1576	40.9	476	230	31	185230
ABalpppppp:138	ABalpppppp	138	1643	-23356	45	40	1643	35.8	451	207	35	230454
ABar:4	ABar	4	1588	-23411	-196	-196	1588	39.4	463	351	68	651056
ABara:16	ABara	16	1581	-23418	-170	-170	1581	45.3	450	344	62	399790
ABaraa:29	ABaraa	29	1620	-23379	-162	-162	1620	48.0	509	314	55	337654
ABaraaa:49	ABaraaa	49	1743	-23256	-81	-82	1743	44.8	522	358	49	402358
ABaraaaa:73	ABaraaaa	73	1651	-23348	-84	-86	1651	42.0	522	367	42	393810
ABaraaaaa:104	ABaraaaaa	104	1607	-23392	-53	-51	1607	29.7	546	392	37	470307
ABaraaaaaa:144	ABaraaaaaa	144	1465	-23534	-16	-24	1465	23.9	578	372	30	294259
ABaraaaaap:144	ABaraaaaap	144	1443	-23556	-16	-20	1443	26.0	543	389	32	295234
ABaraaaap:104	ABaraaaap	104	1559	-23440	-74	-74	1559	35.0	519	373	34	340417
ABaraaaapa:144	ABaraaaapa	144	1473	-23526	-25	-30	1473	32.5	544	372	30	256838
ABaraaaapp:144	ABaraaaapp	144	1441	-23558	-73	-79	1441	34.8	516	366	29	195975
ABaraaap:73	ABaraaap	73	1744	-23256	-57	-61	1744	39.5	470	343	42	357676
ABaraaapa:101	ABaraaapa	101	1653	-23346	-18	-20	1653	34.5	510	341	36	348088
ABaraaapaa:139	ABaraaapaa	139	1509	-23490	9	2	1509	27.0	557	344	30	260268
ABaraaapap:139	ABaraaapap	139	1456	-23543	-50	-56	1456	27.3	521	359	31	278920
ABaraaapp:101	ABaraaapp	101	1632	-23367	-35	-37	1632	37.0	469	319	35	284248
ABaraaappa:138	ABaraaappa	138	1477	-23522	-36	-52	1477	35.0	507	336	30	208984
ABaraaappp:138	ABaraaappp	138	1450	-23549	-52	-54	1450	31.6	483	324	32	220346
ABaraap:49	ABaraap	49	1690	-23309	-227	-229	1690	52.1	442	292	50	321093
ABaraapa:73	ABaraapa	73	1646	-23353	-134	-137	1646	50.2	471	343	44	346190
ABaraapaa:102	ABaraapaa	102	1594	-23405	-42	-45	1594	39.5	566	366	36	369691
ABaraapaaa:140	ABaraapaaa	140	1435	-23564	-67	-75	1435	25.3	598	348	33	358287
ABaraapaap:140	ABaraapaap	140	1436	-23563	-62	-66	1436	32.5	581	373	31	280952
ABaraapap:102	ABaraapap	102	1541	-23458	-100	-99	1541	46.7	531	338	35	268476
ABaraapapa:140	ABaraapapa	140	1447	-23552	-38	-35	1447	41.0	583	353	30	204369
ABaraapapp:140	ABaraapapp	140	1409	-23590	-78	-80	1409	46.2	561	335	31	172728
ABaraapp:73	ABaraapp	73	1608	-23391	-247	-253	1608	52.7	372	310	44	315876
ABaraappa:101	ABaraappa	101	1585	-23414	-123	-131	1585	51.6	436	295	37	255523
ABaraappaa:135	ABaraappaa	135	1446	-23553	-60	-66	1446	40.4	484	313	32	192454
ABaraappap:135	ABaraappap	135	1448	-23551	-53	-56	1448	49.5	460	270	32	155438
ABaraappp:101	ABaraappp	101	1620	-23379	-50	-51	1620	50.6	391	320	37	261635
ABaraapppa:136	ABaraapppa	136	1446	-23553	-20	-16	1446	49.2	458	308	30	157047
ABaraapppp:136	ABaraapppp	136	1428	-23571	-86	-71	1428	48.3	436	341	31	155147
ABarap:29	ABarap	29	1651	-23348	-92	-92	1651	47.7	423	344	55	325905
ABarapa:49	ABarapa	49	1674	-23325	-139	-140	1674	43.8	449	385	47	378808
ABarapaa:75	ABarapaa	75	1650	-23349	-127	-131	1650	40.2	478	398	41	408644
ABarapaaa:109	ABarapaaa	109	1581	-23418	-6	-9	1581	38.5	521	396	35	346093
ABarapaaaa:154	ABarapaaaa	154	1399	-23600	-79	-90	1399	35.9	586	375	30	237738
ABarapaaap:154	ABarapaaap	154	1440	-23559	-39	-50	1440	34.6	551	393	30	208868
ABarapaap:109	ABarapaap	109	1541	-23458	-23	-27	1541	43.4	496	381	35	289739
ABarapaapa:154	ABarapaapa	154	1423	-23576	-31	-36	1423	41.8	569	373	30	186892
ABarapaapp:154	ABarapaapp	154	1406	-23593	-23	-39	1406	43.7	535	375	30	160231
ABarapap:75	ABarapap	75	1701	-23298	-33	-34	1701	41.1	429	370	41	358840
ABarapapa:106	ABarapapa	106	1591	-23408	-16	-23	1591	46.7	502	355	34	253845
ABarapapaa:146	ABarapapaa	146	1547	-23452	51	42	1547	36.0	546	339	30	230274
ABarapapap:146	ABarapapap	146	1435	-23565	-29	-30	1435	43.0	521	333	29	186199
ABarapapp:106	ABarapapp	106	1574	-23425	-2	-3	1574	49.2	467	326	34	226657
ABarapappa:145	ABarapappa	145	1405	-23594	-60	-64	1405	49.4	518	345	30	154724
ABarapappp:145	ABarapappp	145	1473	-23526	19	16	1473	50.1	481	338	30	131949
ABarapp:49	ABarapp	49	1620	-23379	-200	-202	1620	50.2	374	332	49	341164
ABarappa:74	ABarappa	74	1617	-23382	-99	-99	1617	47.2	398	372	41	348911
ABarappaa:106	ABarappaa	106	1549	-23450	-44	-45	1549	45.6	462	379	34	275308
ABarappaaa:149	ABarappaaa	149	1434	-23565	-35	-35	1434	37.2	523	401	29	200436
ABarappaap:149	ABarappaap	149	1382	-23617	-86	-87	1382	36.3	492	399	29	192715
ABarappap:106	ABarappap	106	1526	-23473	-62	-66	1526	44.2	436	369	35	295720
ABarappapa:145	ABarappapa	145	1440	-23559	-16	-22	1440	45.1	500	379	30	179284
ABarappapp:145	ABarappapp	145	1409	-23590	-56	-58	1409	45.3	473	392	30	160497
ABarappp:74	ABarappp	74	1633	-23366	-84	-89	1633	41.1	359	353	43	412721
ABarapppa:106	ABarapppa	106	1608	-23391	-15	-13	1608	36.2	445	356	35	324884
ABarapppaa:146	ABarapppaa	146	1434	-23565	-68	-85	1434	38.4	484	360	30	194521
ABarapppap:146	ABarapppap	146	1420	-23579	-35	-36	1420	41.8	457	356	30	186152
ABarapppp:106	ABarapppp	106	1558	-23441	-51	-54	1558	33.7	397	364	36	313148
ABarappppa:142	ABarappppa	142	1463	-23536	-54	-59	1463	35.3	450	374	31	225602
ABarappppp:142	ABarappppp	142	1479	-23520	-31	-37	1479	34.8	413	381	33	227092
ABarp:16	ABarp	16	1591	-23408	-195	-195	1591	23.3	380	378	65	551202
ABarpa:29	ABarpa	29	1630	-23369	-225	-225	1630	25.1	434	389	58	551427
ABarpaa:50	ABarpaa	50	1650	-23350	-221	-222	1650	23.4	500	396	51	644603
ABarpaaa:72	ABarpaaa	72	1686	-23313	-160	-159	1686	25.7	509	398	44	614714
ABarpaaaa:107	ABarpaaaa	107	1588	-23411	-59	-60	1588	18.4	566	327	38	538439
ABarpaaaaa:146	ABarpaaaaa	146	1421	-23578	-106	-113	1421	18.4	554	300	32	287455
ABarpaaaap:146	ABarpaaaap	146	1447	-23552	-83	-85	1447	10.4	557	287	34	330578
ABarpaaap:107	ABarpaaap	107	1558	-23441	-101	-110	1558	15.7	534	365	38	502571
ABarpaaapa:146	ABarpaaapa	146	1443	-23556	-109	-119	1443	24.2	537	325	30	229705
ABarpaaapp:146	ABarpaaapp	146	1494	-23505	-72	-75	1494	11.1	533	330	33	296432
ABarpaap:72	ABarpaap	72	1687	-23312	-186	-187	1687	10.9	471	369	47	492609
ABarpaapa:104	ABarpaapa	104	1591	-23408	-79	-87	1591	13.2	495	381	38	471804
ABarpaapaa:143	ABarpaapaa	143	1439	-23560	-87	-89	1439	19.4	518	365	31	292396
ABarpaapap:143	ABarpaapap	143	1498	-23501	-32	-36	1498	10.7	494	369	35	299915
ABarpaapp:104	ABarpaapp	104	1606	-23393	-87	-89	1606	9.4	440	371	41	450841
ABarpaappa:145	ABarpaappa	145	1483	-23516	-48	-56	1483	7.5	457	361	34	258079
ABarpaappp:145	ABarpaappp	145	1481	-23518	-55	-60	1481	8.6	417	334	32	188991
ABarpap:50	ABarpap	50	1665	-23334	-167	-168	1665	24.9	439	344	50	470121
ABarpapa:74	ABarpapa	74	1685	-23314	-172	-174	1685	23.1	441	387	45	505618
ABarpapaa:104	ABarpapaa	104	1588	-23411	-93	-96	1588	25.3	491	358	37	393142
ABarpapaaa:144	ABarpapaaa	144	1469	-23530	-38	-43	1469	26.9	507	297	28	173005
ABarpapaap:144	ABarpapaap	144	1454	-23545	-57	-62	1454	20.6	496	322	30	178906
ABarpapap:104	ABarpapap	104	1615	-23384	-98	-107	1615	23.5	462	402	37	381676
ABarpapapa:144	ABarpapapa	144	1445	-23554	-31	-34	1445	21.9	500	392	31	214567
ABarpapapp:144	ABarpapapp	144	1465	-23534	-36	-36	1465	18.2	457	390	31	201375
ABarpapp:74	ABarpapp	74	1724	-23275	-107	-108	1724	16.9	385	354	45	438729
ABarpappa:103	ABarpappa	103	1581	-23418	-81	-85	1581	16.3	382	379	39	386675
ABarpappaa:145	ABarpappaa	145	1434	-23565	-43	-49	1434	26.2	406	401	33	251506
ABarpappap:145	ABarpappap	145	1486	-23513	-44	-44	1486	21.1	381	380	34	234997
ABarpappp:103	ABarpappp	103	1570	-23429	-103	-112	1570	23.2	422	397	37	403232
ABarpapppa:147	ABarpapppa	147	1490	-23509	-77	-89	1490	28.8	466	370	31	241532
ABarpapppp:147	ABarpapppp	147	1487	-23512	-28	-44	1487	24.2	431	386	34	264787
ABarpp:29	ABarpp	29	1675	-23324	-231	-231	1675	17.4	314	379	59	524357
ABarppa:51	ABarppa	51	1710	-23289	-147	-147	1710	10.3	407	372	51	478725
ABarppaa:74	ABarppaa	74	1732	-23267	-69	-74	1732	3.2	443	324	45	277303
ABarppaaa:108	ABarppaaa	108	1685	-23314	37	37	1685	1.8	423	320	37	181507
ABarppaaaa:150	ABarppaaaa	150	1485	-23514	-37	-49	1485	1.0	406	319	31	81951
ABarppaaap:150	ABarppaaap	150	1481	-23518	-31	-29	1481	3.4	375	295	33	109031
ABarppaap:108	ABarppaap	108	1625	-23374	-33	-35	1625	3.9	374	332	37	211267
ABarppaapa:150	ABarppaapa	150	1493	-23506	-37	-48	1493	6.0	389	353	34	191736
ABarppaapp:150	ABarppaapp	150	1458	-23541	-88	-90	1458	5.7	348	352	31	165673
ABarppap:74	ABarppap	74	1750	-23249	-51	-56	1750	5.5	383	298	45	279574
ABarppapa:109	ABarppapa	109	1623	-23376	-24	-34	1623	1.7	346	285	37	132940
ABarppapaa:153	ABarppapaa	153	1556	-23443	40	34	1556	2.2	331	331	33	126071
ABarppapap:153	ABarppapap	153	1466	-23533	-132	-117	1466	2.0	294	294	32	79471
ABarppapp:109	ABarppapp	109	1607	-23392	-51	-52	1607	3.1	304	253	40	184955
ABarppappa:153	ABarppappa	153	1604	-23396	64	61	1604	2.1	273	261	32	83594
ABarppappp:153	ABarppappp	153	1551	-23448	24	14	1551	2.2	230	280	33	83271
ABarppp:51	ABarppp	51	1786	-23213	-115	-115	1786	13.9	289	377	51	536197
ABarpppa:74	ABarpppa	74	1738	-23261	-108	-108	1738	7.4	319	350	45	360661
ABarpppaa:109	ABarpppaa	109	1605	-23394	-26	-27	1605	9.7	354	372	38	358419
ABarpppaaa:151	ABarpppaaa	151	1442	-23557	-45	-44	1442	12.8	391	382	30	213403
ABarpppaap:151	ABarpppaap	151	1506	-23493	-28	-28	1506	14.1	351	382	33	215961
ABarpppap:109	ABarpppap	109	1625	-23374	-38	-45	1625	5.9	305	356	40	360635
ABarpppapa:148	ABarpppapa	148	1455	-23544	-119	-122	1455	10.6	320	383	33	225308
ABarpppapp:148	ABarpppapp	148	1531	-23468	-37	-35	1531	6.1	289	350	33	190287
ABarpppp:74	ABarpppp	74	1720	-23279	-90	-92	1720	6.9	250	292	46	291601
ABarppppa:106	ABarppppa	106	1606	-23393	-60	-62	1606	3.5	271	320	40	260100
ABarppppaa:148	ABarppppaa	148	1535	-23464	-31	-38	1535	3.0	260	340	34	175431
ABarppppap:148	ABarppppap	148	1570	-23429	8	2	1570	3.5	216	324	33	163719
ABarppppp:106	ABarppppp	106	1633	-23366	-64	-66	1633	4.3	235	273	41	221157
ABarpppppa:150	ABarpppppa	150	1516	-23483	-56	-61	1516	3.6	198	274	33	120644
ABarpppppp:150	ABarpppppp	150	1536	-23463	-40	-41	1536	5.6	153	246	36	205223
ABp:1	ABp	1	1507	-23492	-295	-295	1507	30.3	314	357	79	836857
ABpl:4	ABpl	4	1647	-23352	-166	-166	1647	11.0	352	307	69	536972
ABpla:16	ABpla	16	1730	-23269	-129	-129	1730	7.3	459	286	65	393968
ABplaa:29	ABplaa	29	1781	-23218	-159	-159	1781	6.5	502	292	60	421315
ABplaaa:48	ABplaaa	48	1700	-23299	-233	-235	1700	8.0	560	315	52	617227
ABplaaaa:73	ABplaaaa	73	1643	-23356	-171	-172	1643	20.3	581	276	46	721283
ABplaaaaa:104	ABplaaaaa	104	1601	-23398	-81	-84	1601	27.8	555	255	37	514439
ABplaaaaaa:143	ABplaaaaaa	143	1476	-23523	-68	-70	1476	33.1	549	255	30	255216
ABplaaaaap:143	ABplaaaaap	143	1465	-23534	-40	-44	1465	32.3	512	237	30	251724
ABplaaaap:104	ABplaaaap	104	1589	-23410	-144	-152	1589	24.2	523	225	37	498924
ABplaaaapa:143	ABplaaaapa	143	1541	-23458	11	2	1541	26.0	520	220	30	281121
ABplaaaapp:143	ABplaaaapp	143	1534	-23465	-22	-22	1534	20.9	483	198	30	257775
ABplaaap:73	ABplaaap	73	1739	-23260	-170	-175	1739	11.1	521	259	46	544065
ABplaaapa:104	ABplaaapa	104	1627	-23372	-107	-112	1627	15.5	515	228	40	591313
ABplaaapaa:142	ABplaaapaa	142	1469	-23530	-46	-47	1469	22.5	496	248	31	297970
ABplaaapap:142	ABplaaapap	142	1481	-23518	-70	-73	1481	19.1	465	232	34	317386
ABplaaapp:104	ABplaaapp	104	1610	-23389	-135	-144	1610	15.7	470	198	39	504022
ABplaaappa:141	ABplaaappa	141	1458	-23541	-88	-88	1458	29.1	474	219	34	315695
ABplaaappp:141	ABplaaappp	141	1503	-23496	-28	-30	1503	28.0	428	201	32	258052
ABplaap:48	ABplaap	48	1702	-23297	-208	-209	1702	11.0	504	232	52	565581
ABplaapa:73	ABplaapa	73	1640	-23359	-259	-260	1640	22.7	558	214	45	710262
ABplaapaa:104	ABplaapaa	104	1578	-23421	-135	-137	1578	29.8	567	200	38	601323
ABplaapaaa:143	ABplaapaaa	143	1446	-23553	-91	-93	1446	31.5	563	189	32	360185
ABplaapaap:143	ABplaapaap	143	1517	-23482	-43	-52	1517	23.1	551	182	32	398332
ABplaapap:104	ABplaapap	104	1602	-23397	-163	-173	1602	21.8	538	188	38	634864
ABplaapapa:142	ABplaapapa	142	1518	-23481	-56	-64	1518	24.4	562	218	33	396154
ABplaapapp:142	ABplaapapp	142	1492	-23507	-104	-107	1492	17.0	539	208	34	437058
ABplaapp:73	ABplaapp	73	1714	-23285	-159	-162	1714	17.6	488	195	46	658526
ABplaappa:102	ABplaappa	102	1626	-23373	-130	-140	1626	20.8	493	179	39	607271
ABplaappaa:141	ABplaappaa	141	1544	-23455	-29	-30	1544	10.5	522	209	35	449699
ABplaappap:141	ABplaappap	141	1579	-23420	-7	-11	1579	11.6	490	178	35	451761
ABplaappp:102	ABplaappp	102	1615	-23384	-128	-132	1615	17.2	439	165	40	619187
ABplaapppa:141	ABplaapppa	141	1619	-23380	41	36	1619	10.7	452	181	35	395745
ABplaapppp:141	ABplaapppp	141	1574	-23425	-2	-5	1574	9.9	401	173	36	386907
ABplap:29	ABplap	29	1766	-23233	-81	-81	1766	6.5	396	284	58	294545
ABplapa:49	ABplapa	49	1770	-23229	-97	-100	1770	3.2	479	319	51	333060
ABplapaa:74	ABplapaa	74	1770	-23229	-80	-88	1770	4.5	490	235	44	373598
ABplapaaa:104	ABplapaaa	104	1602	-23397	-61	-66	1602	11.5	437	194	37	352629
ABplapaaaa:145	ABplapaaaa	145	1447	-23552	-49	-54	1447	19.8	438	192	33	254093
ABplapaaap:145	ABplapaaap	145	1516	-23483	0	0	1516	20.6	399	197	30	195698
ABplapaap:104	ABplapaap	104	1607	-23392	-45	-46	1607	8.4	394	174	38	418062
ABplapaapa:146	ABplapaapa	146	1530	-23469	-38	-41	1530	15.4	383	160	32	276762
ABplapaapp:146	ABplapaapp	146	1431	-23568	-64	-70	1431	11.4	349	168	33	253744
ABplapap:74	ABplapap	74	1740	-23259	-75	-77	1740	4.9	424	233	45	374602
ABplapapa:103	ABplapapa	103	1607	-23392	-71	-79	1607	14.7	366	182	38	366956
ABplapapaa:142	ABplapapaa	142	1500	-23499	-33	-39	1500	26.1	393	174	32	210871
ABplapapap:142	ABplapapap	142	1444	-23555	-92	-94	1444	25.1	354	158	32	229879
ABplapapp:103	ABplapapp	103	1624	-23375	-75	-64	1624	16.5	320	173	38	385279
ABplapappa:144	ABplapappa	144	1470	-23530	-42	-50	1470	19.5	342	185	33	200285
ABplapappp:144	ABplapappp	144	1521	-23478	-101	-86	1521	22.2	306	168	31	199166
ABplapp:49	ABplapp	49	1730	-23269	-107	-106	1730	4.6	405	257	51	346542
ABplappa:73	ABplappa	73	1669	-23330	-168	-173	1669	10.7	440	180	45	572030
ABplappaa:103	ABplappaa	103	1605	-23394	-88	-92	1605	17.6	378	145	39	508828
ABplappaaa:140	ABplappaaa	140	1499	-23500	-68	-73	1499	21.3	364	134	33	292575
ABplappaap:140	ABplappaap	140	1472	-23527	-69	-62	1472	15.6	325	148	32	289539
ABplappap:103	ABplappap	103	1603	-23396	-164	-147	1603	22.2	334	137	38	462275
ABplappapa:143	ABplappapa	143	1603	-23396	-1	14	1603	24.6	309	130	34	294767
ABplappapp:143	ABplappapp	143	1731	-23268	-340	-104	1731	18.4	287	133	29	295533
ABplappp:73	ABplappp	73	1735	-23264	-99	-99	1735	8.7	360	188	46	422374
ABplapppa:102	ABplapppa	102	2400	-22599	598	583	2400	20.5	292	140	38	486594
ABplapppaa:139	ABplapppaa	139	5705	-19294	3452	3554	5705	16.3	274	161	33	258009
ABplapppap:139	ABplapppap	139	5840	-19159	3040	3372	5840	20.5	248	145	34	305154
ABplapppp:102	ABplapppp	102	2456	-22543	641	640	2456	27.5	243	129	40	569319
ABplappppa:142	ABplappppa	142	9290	-15709	6374	6463	9290	23.8	215	136	33	306908
ABplappppp:142	ABplappppp	142	9190	-15809	6397	6459	9190	31.4	182	143	33	292522
ABplp:16	ABplp	16	1666	-23333	-162	-162	1666	13.3	368	190	62	438479
ABplpa:29	ABplpa	29	1661	-23338	-185	-185	1661	17.8	402	162	56	530773
ABplpaa:50	ABplpaa	50	1727	-23272	-153	-153	1727	11.6	450	171	50	615596
ABplpaaa:75	ABplpaaa	75	1708	-23291	-146	-150	1708	30.9	504	172	42	516484
ABplpaaaa:106	ABplpaaaa	106	1569	-23430	-122	-135	1569	35.7	515	182	35	392660
ABplpaaaaa:151	ABplpaaaaa	151	1470	-23529	-73	-56	1470	32.2	525	193	30	253298
ABplpaaaap:151	ABplpaaaap	151	1563	-23436	-12	-17	1563	26.5	508	172	31	280354
ABplpaaap:106	ABplpaaap	106	1566	-23433	-108	-115	1566	31.2	486	160	36	463180
ABplpaaapa:151	ABplpaaapa	151	1483	-23516	-63	-71	1483	19.2	510	170	31	307108
ABplpaaapp:151	ABplpaaapp	151	1506	-23493	-27	-40	1506	20.8	475	160	31	287476
ABplpaap:75	ABplpaap	75	1672	-23327	-193	-203	1672	28.5	443	158	44	569549
ABplpaapa:105	ABplpaapa	105	1575	-23424	-140	-152	1575	30.1	451	157	37	450096
ABplpaapaa:145	ABplpaapaa	145	1461	-23538	-124	-118	1461	27.4	459	166	31	244051
ABplpaapap:145	ABplpaapap	145	1546	-23453	-33	-25	1546	30.8	433	148	32	257544
ABplpaapp:105	ABplpaapp	105	1551	-23448	-140	-133	1551	34.5	410	170	36	338837
ABplpaappa:147	ABplpaappa	147	1736	-23263	-71	48	1736	36.9	428	183	32	223956
ABplpaappp:147	ABplpaappp	147	1587	-23412	-110	-92	1587	34.5	400	168	29	179122
ABplpap:50	ABplpap	50	1653	-23346	-184	-189	1653	24.0	366	149	50	644433
ABplpapa:73	ABplpapa	73	1686	-23314	-122	-123	1686	39.2	426	167	43	445394
ABplpapaa:103	ABplpapaa	103	1672	-23327	27	27	1672	45.5	491	201	36	308564
ABplpapaaa:146	ABplpapaaa	146	2023	-22976	398	400	2023	38.7	527	181	30	209661
ABplpapaap:146	ABplpapaap	146	2118	-22881	416	434	2118	39.1	488	165	30	194099
ABplpapap:103	ABplpapap	103	1656	-23343	-33	-26	1656	42.9	452	176	36	336249
ABplpapapa:145	ABplpapapa	145	2066	-22934	406	411	2066	32.2	486	155	31	241790
ABplpapapp:145	ABplpapapp	145	2156	-22843	325	420	2156	39.7	448	152	30	173600
ABplpapp:73	ABplpapp	73	1668	-23331	-120	-124	1668	43.7	356	173	44	432101
ABplpappa:103	ABplpappa	103	2170	-22829	467	468	2170	49.2	429	206	38	311745
ABplpappaa:142	ABplpappaa	142	5145	-19854	3055	3067	5145	47.5	462	194	31	174089
ABplpappap:142	ABplpappap	142	5075	-19924	2752	2961	5075	45.8	429	178	33	198260
ABplpappp:103	ABplpappp	103	2291	-22708	551	555	2291	43.8	397	167	37	357033
ABplpapppa:146	ABplpapppa	146	7030	-17969	4483	4699	7030	42.5	408	152	32	219491
ABplpapppp:146	ABplpapppp	146	6780	-18219	4608	4675	6780	42.0	366	147	33	226627
ABplpp:29	ABplpp	29	1665	-23334	-191	-192	1665	14.5	311	173	55	453561
ABplppa:50	ABplppa	50	1727	-23272	-144	-144	1727	7.4	356	179	50	442533
ABplppaa:76	ABplppaa	76	1685	-23314	-154	-165	1685	25.1	396	145	42	507871
ABplppaaa:110	ABplppaaa	110	1529	-23470	-109	-112	1529	24.6	414	142	36	362634
ABplppaaaa:151	ABplppaaaa	151	1446	-23553	-82	-79	1446	19.2	430	146	33	238973
ABplppaaap:151	ABplppaaap	151	1557	-23443	13	5	1557	24.9	408	142	30	213975
ABplppaap:110	ABplppaap	110	1586	-23413	-73	-74	1586	34.7	383	138	35	302166
ABplppaapa:153	ABplppaapa	153	1515	-23484	-122	-122	1515	31.6	396	131	29	177513
ABplppaapp:153	ABplppaapp	153	1586	-23413	0	-15	1586	30.9	358	125	30	188872
ABplppap:76	ABplppap	76	1712	-23287	-125	-128	1712	21.6	344	162	43	461431
ABplppapa:107	ABplppapa	107	1567	-23432	-83	-82	1567	32.5	351	170	34	259928
ABplppapaa:149	ABplppapaa	149	1746	-23253	-80	22	1746	35.3	364	163	29	131776
ABplppapap:149	ABplppapap	149	1501	-23498	-41	-50	1501	31.9	335	143	31	209985
ABplppapp:107	ABplppapp	107	1593	-23406	-51	-53	1593	32.4	306	162	34	238200
ABplppappa:149	ABplppappa	149	1433	-23566	-119	-119	1433	32.9	313	154	30	164501
ABplppappp:149	ABplppappp	149	1538	-23461	-130	-123	1538	32.4	280	142	30	192033
ABplppp:50	ABplppp	50	1656	-23343	-207	-208	1656	22.8	280	146	48	521585
ABplpppa:75	ABplpppa	75	1690	-23309	-128	-130	1690	31.1	334	136	42	513374
ABplpppaa:105	ABplpppaa	105	1601	-23398	-49	-55	1601	39.7	339	145	36	361264
ABplpppaaa:146	ABplpppaaa	146	1622	-23377	-46	33	1622	38.8	328	136	32	237808
ABplpppaap:146	ABplpppaap	146	1713	-23286	-3	93	1713	40.0	289	137	31	227649
ABplpppap:105	ABplpppap	105	1671	-23328	-47	-44	1671	33.3	292	127	36	420826
ABplpppapa:148	ABplpppapa	148	1768	-23231	-21	9	1768	28.6	274	118	33	293626
ABplpppapp:148	ABplpppapp	148	2277	-22722	-385	28	2277	27.9	238	116	29	289343
ABplpppp:75	ABplpppp	75	1655	-23344	-140	-141	1655	37.8	287	148	44	481712
ABplppppa:105	ABplppppa	105	1974	-23025	282	287	1974	40.2	272	148	37	361685
ABplppppaa:142	ABplppppaa	142	3714	-21285	1603	1764	3714	39.0	257	136	31	213038
ABplppppap:142	ABplppppap	142	4071	-20928	1457	1692	4071	32.9	235	134	33	304393
ABplppppp:105	ABplppppp	105	2179	-22820	451	459	2179	38.6	229	138	36	395193
ABplpppppa:148	ABplpppppa	148	6085	-18914	3362	3642	6085	40.1	214	144	32	238679
ABplpppppp:148	ABplpppppp	148	6557	-18442	3999	4216	6557	40.2	180	159	32	236106
ABpr:4	ABpr	4	1570	-23430	-226	-226	1570	43.0	271	319	68	605871
ABpra:16	ABpra	16	1581	-23418	-186	-186	1581	43.1	272	360	62	450232
ABpraa:29	ABpraa	29	1642	-23357	-186	-186	1642	43.7	331	373	55	415236
ABpraaa:50	ABpraaa	50	1656	-23343	-220	-220	1656	35.0	383	409	49	621612
ABpraaaa:74	ABpraaaa	74	1668	-23331	-150	-151	1668	34.6	382	411	43	586122
ABpraaaaa:106	ABpraaaaa	106	1574	-23425	-40	-46	1574	42.6	424	396	36	405537
ABpraaaaaa:149	ABpraaaaaa	149	1442	-23557	-20	-24	1442	44.2	439	389	30	213094
ABpraaaaap:149	ABpraaaaap	149	1441	-23558	-58	-57	1441	45.5	414	369	30	218600
ABpraaaap:106	ABpraaaap	106	1602	-23398	-32	-39	1602	40.5	381	400	36	439544
ABpraaaapa:147	ABpraaaapa	147	1512	-23488	34	21	1512	43.1	395	397	31	231530
ABpraaaapp:147	ABpraaaapp	147	1463	-23536	-105	-92	1463	43.4	355	394	32	258127
ABpraaap:74	ABpraaap	74	1652	-23347	-221	-222	1652	21.0	338	396	44	628212
ABpraaapa:106	ABpraaapa	106	1618	-23381	-67	-69	1618	32.8	403	414	38	551744
ABpraaapaa:145	ABpraaapaa	145	1455	-23544	-52	-54	1455	37.2	453	413	30	244812
ABpraaapap:145	ABpraaapap	145	1545	-23454	15	4	1545	38.0	413	417	30	241154
ABpraaapp:106	ABpraaapp	106	1566	-23433	-132	-137	1566	29.3	345	399	38	561621
ABpraaappa:145	ABpraaappa	145	1491	-23508	-6	-8	1491	36.1	376	413	30	257391
ABpraaappp:145	ABpraaappp	145	1531	-23468	-54	-38	1531	37.0	342	391	32	287777
ABpraap:50	ABpraap	50	1691	-23308	-128	-133	1691	45.0	298	373	50	493018
ABpraapa:73	ABpraapa	73	1655	-23344	-187	-187	1655	37.5	310	403	44	571239
ABpraapaa:102	ABpraapaa	102	1649	-23350	-41	-46	1649	42.5	349	395	37	419027
ABpraapaaa:142	ABpraapaaa	142	1723	-23276	146	184	1723	51.8	411	369	32	202289
ABpraapaap:142	ABpraapaap	142	1749	-23250	159	176	1749	47.4	370	362	30	185943
ABpraapap:102	ABpraapap	102	1678	-23321	-37	-45	1678	35.8	310	401	37	460529
ABpraapapa:141	ABpraapapa	141	1782	-23217	116	137	1782	49.3	346	379	32	200538
ABpraapapp:141	ABpraapapp	141	1833	-23166	19	101	1833	48.3	301	378	31	194038
ABpraapp:73	ABpraapp	73	1700	-23299	-46	-48	1700	45.5	279	358	44	473974
ABpraappa:102	ABpraappa	102	1683	-23316	22	20	1683	49.8	359	358	39	364486
ABpraappaa:141	ABpraappaa	141	2339	-22660	721	723	2339	51.5	407	333	33	193558
ABpraappap:141	ABpraappap	141	2446	-22553	801	815	2446	52.0	357	340	32	183511
ABpraappp:102	ABpraappp	102	1814	-23185	115	129	1814	49.4	299	359	39	396243
ABpraapppa:144	ABpraapppa	144	3101	-21898	1334	1351	3101	52.2	311	346	32	194591
ABpraapppp:144	ABpraapppp	144	3321	-21678	1370	1451	3321	50.5	264	352	33	216366
ABprap:29	ABprap	29	1606	-23393	-235	-235	1606	35.4	234	374	58	571713
ABprapa:50	ABprapa	50	1667	-23333	-177	-177	1667	29.3	267	410	49	662343
ABprapaa:75	ABprapaa	75	1618	-23381	-225	-230	1618	20.3	280	408	43	587898
ABprapaaa:106	ABprapaaa	106	1561	-23438	-97	-98	1561	20.7	321	401	38	474012
ABprapaaaa:146	ABprapaaaa	146	1454	-23545	-36	-42	1454	25.9	360	410	34	283876
ABprapaaap:146	ABprapaaap	146	1467	-23532	-35	-42	1467	26.9	335	394	31	288917
ABprapaap:106	ABprapaap	106	1584	-23415	-73	-79	1584	13.7	278	394	40	541347
ABprapaapa:150	ABprapaapa	150	1468	-23531	-60	-69	1468	16.0	287	380	33	273517
ABprapaapp:150	ABprapaapp	150	1516	-23483	-38	-37	1516	10.5	252	378	34	300185
ABprapap:75	ABprapap	75	1690	-23309	-103	-105	1690	15.5	248	365	44	472927
ABprapapa:105	ABprapapa	105	1545	-23454	-109	-113	1545	22.8	279	377	37	407643
ABprapapaa:145	ABprapapaa	145	1461	-23538	-42	-50	1461	22.1	315	383	33	274862
ABprapapap:145	ABprapapap	145	1506	-23493	11	6	1506	23.7	272	390	30	250412
ABprapapp:105	ABprapapp	105	1544	-23455	-94	-90	1544	16.5	236	357	36	328534
ABprapappa:149	ABprapappa	149	1472	-23527	-40	-45	1472	18.7	244	396	33	289516
ABprapappp:149	ABprapappp	149	1517	-23482	-109	-82	1517	18.2	199	389	31	289475
ABprapp:50	ABprapp	50	1655	-23344	-171	-171	1655	26.0	182	373	51	739952
ABprappa:74	ABprappa	74	1631	-23368	-212	-212	1631	22.4	200	402	45	709651
ABprappaa:104	ABprappaa	104	1741	-23258	29	26	1741	21.5	237	405	37	528917
ABprappaaa:140	ABprappaaa	140	1786	-23213	194	191	1786	9.1	222	381	34	342818
ABprappaap:140	ABprappaap	140	1797	-23202	168	180	1797	12.7	179	391	33	402683
ABprappap:104	ABprappap	104	1759	-23241	44	41	1759	11.3	211	387	39	603521
ABprappapa:143	ABprappapa	143	1971	-23028	309	324	1971	10.3	179	357	35	378726
ABprappapp:143	ABprappapp	143	2170	-22829	405	437	2170	15.0	144	343	31	359101
ABprappp:74	ABprappp	74	1693	-23306	-104	-102	1693	11.5	174	355	46	626491
ABprapppa:103	ABprapppa	103	1888	-23111	177	173	1888	10.0	197	359	40	530692
ABprapppaa:140	ABprapppaa	140	3299	-21700	1473	1463	3299	20.8	178	366	32	303683
ABprapppap:140	ABprapppap	140	3583	-21416	1521	1644	3583	23.1	148	338	31	294570
ABprapppp:103	ABprapppp	103	2120	-22879	431	433	2120	13.0	140	353	40	651358
ABprappppa:144	ABprappppa	144	4229	-20770	2125	2257	4229	22.9	113	343	35	424732
ABprappppp:144	ABprappppp	144	5203	-19797	3163	3183	5203	28.0	94	313	30	301727
ABprp:16	ABprp	16	1607	-23392	-166	-166	1607	42.4	198	269	61	441713
ABprpa:29	ABprpa	29	1677	-23323	-221	-222	1677	50.7	243	280	55	318233
ABprpaa:49	ABprpaa	49	1708	-23291	-135	-136	1708	47.0	232	347	47	381915
ABprpaaa:74	ABprpaaa	74	1669	-23330	-171	-172	1669	34.4	240	405	42	513083
ABprpaaaa:105	ABprpaaaa	105	1604	-23395	-64	-65	1604	34.3	282	411	35	379767
ABprpaaaaa:145	ABprpaaaaa	145	1437	-23562	-106	-117	1437	32.3	339	419	31	244993
ABprpaaaap:145	ABprpaaaap	145	1448	-23551	-71	-84	1448	31.8	303	406	30	214103
ABprpaaap:105	ABprpaaap	105	1540	-23459	-118	-124	1540	30.9	243	407	34	370981
ABprpaaapa:145	ABprpaaapa	145	1450	-23550	-82	-84	1450	24.6	309	419	30	219533
ABprpaaapp:145	ABprpaaapp	145	1492	-23507	-46	-52	1492	23.6	266	417	31	254369
ABprpaap:74	ABprpaap	74	1674	-23325	-102	-109	1674	36.4	240	343	42	411814
ABprpaapa:105	ABprpaapa	105	1587	-23412	-54	-51	1587	35.3	286	361	36	345229
ABprpaapaa:144	ABprpaapaa	144	1586	-23413	-13	-26	1586	34.2	324	371	31	219933
ABprpaapap:144	ABprpaapap	144	1512	-23487	-52	-64	1512	34.0	284	382	31	218214
ABprpaapp:105	ABprpaapp	105	1589	-23410	-37	-39	1589	32.0	233	364	36	337463
ABprpaappa:145	ABprpaappa	145	1465	-23534	-37	-42	1465	31.8	266	418	31	233007
ABprpaappp:145	ABprpaappp	145	1442	-23557	-94	-108	1442	31.4	238	396	30	229885
ABprpap:49	ABprpap	49	1693	-23306	-168	-168	1693	49.6	213	272	50	393270
ABprpapa:74	ABprpapa	74	1616	-23383	-165	-167	1616	43.2	205	367	43	457761
ABprpapaa:102	ABprpapaa	102	1560	-23439	-112	-108	1560	43.3	260	390	37	374254
ABprpapaaa:146	ABprpapaaa	146	1454	-23545	-60	-57	1454	42.0	303	401	30	197384
ABprpapaap:146	ABprpapaap	146	1495	-23504	-245	-120	1495	45.5	275	388	30	188921
ABprpapap:102	ABprpapap	102	1558	-23441	-118	-110	1558	38.4	207	388	37	435673
ABprpapapa:150	ABprpapapa	150	1449	-23550	-103	-104	1449	41.3	256	396	30	201656
ABprpapapp:150	ABprpapapp	150	1486	-23513	-175	-110	1486	39.9	221	395	30	207224
ABprpapp:74	ABprpapp	74	1687	-23312	-83	-85	1687	46.0	217	308	42	376358
ABprpappa:103	ABprpappa	103	2018	-22981	349	353	2018	45.7	272	346	36	304190
ABprpappaa:144	ABprpappaa	144	3822	-21177	2000	2011	3822	42.8	326	360	31	186326
ABprpappap:144	ABprpappap	144	4089	-20910	2200	2215	4089	42.4	279	356	31	184434
ABprpappp:103	ABprpappp	103	2150	-22849	464	464	2150	45.4	216	356	38	388356
ABprpapppa:148	ABprpapppa	148	5415	-19584	3283	3363	5415	46.0	237	364	31	175368
ABprpapppp:148	ABprpapppp	148	5489	-19510	3266	3408	5489	47.8	198	355	32	198561
ABprpp:29	ABprpp	29	1676	-23323	-176	-177	1676	40.0	161	287	54	451241
ABprppa:50	ABprppa	50	1700	-23299	-148	-151	1700	39.4	152	342	47	512258
ABprppaa:76	ABprppaa	76	1663	-23336	-168	-168	1663	32.1	169	385	41	536746
ABprppaaa:107	ABprppaaa	107	1560	-23439	-131	-136	1560	26.3	200	410	35	426671
ABprppaaaa:149	ABprppaaaa	149	1423	-23576	-131	-129	1423	25.1	223	420	33	295936
ABprppaaap:149	ABprppaaap	149	1434	-23565	-100	-119	1434	21.3	198	412	29	284291
ABprppaap:107	ABprppaap	107	1555	-23444	-144	-144	1555	19.1	166	402	35	463603
ABprppaapa:150	ABprppaapa	150	1481	-23518	-137	-93	1481	21.4	164	404	31	312319
ABprppaapp:150	ABprppaapp	150	1515	-23484	-81	-53	1515	18.3	138	378	30	280624
ABprppap:76	ABprppap	76	1686	-23313	-124	-125	1686	23.7	145	345	43	575367
ABprppapa:107	ABprppapa	107	1584	-23415	-96	-101	1584	24.1	188	372	36	361197
ABprppapaa:147	ABprppapaa	147	1468	-23531	-108	-114	1468	32.1	199	402	31	222524
ABprppapap:147	ABprppapap	147	1484	-23515	-65	-59	1484	28.8	165	400	30	244452
ABprppapp:107	ABprppapp	107	1578	-23421	-108	-109	1578	24.5	160	333	36	334020
ABprppappa:150	ABprppappa	150	1570	-23429	-117	-109	1570	33.5	172	376	32	219457
ABprppappp:150	ABprppappp	150	2045	-22954	115	250	2045	32.8	151	340	29	203389
ABprppp:50	ABprppp	50	1689	-23310	-191	-190	1689	39.7	128	270	47	506760
ABprpppa:75	ABprpppa	75	1701	-23298	-111	-111	1701	34.7	128	341	42	547029
ABprpppaa:105	ABprpppaa	105	1669	-23330	-4	-5	1669	22.1	135	370	36	495968
ABprpppaaa:145	ABprpppaaa	145	1608	-23391	-84	-60	1608	29.4	136	372	30	234142
ABprpppaap:145	ABprpppaap	145	1708	-23291	-88	-60	1708	32.6	116	343	31	253953
ABprpppap:105	ABprpppap	105	1624	-23375	-58	-55	1624	29.5	117	343	36	420886
ABprpppapa:145	ABprpppapa	145	1586	-23413	-112	-13	1586	38.9	112	325	34	246765
ABprpppapp:145	ABprpppapp	145	1672	-23327	-97	72	1672	44.6	126	295	29	181250
ABprpppp:75	ABprpppp	75	1724	-23275	-108	-112	1724	41.3	135	300	43	476545
ABprppppa:106	ABprppppa	106	2075	-22924	331	335	2075	33.1	155	374	37	453786
ABprppppaa:145	ABprppppaa	145	3576	-21423	1656	1702	3576	40.2	187	378	31	207717
ABprppppap:145	ABprppppap	145	3642	-21357	1800	1852	3642	39.0	141	354	33	267823
ABprppppp:106	ABprppppp	106	2087	-22912	355	358	2087	40.0	143	349	36	374470
ABprpppppa:147	ABprpppppa	147	4221	-20778	2081	2243	4221	45.2	162	345	31	181671
ABprpppppp:147	ABprpppppp	147	4039	-20960	2125	2184	4039	46.6	147	309	31	170052
EMS:1	EMS	1	1569	-23430	-242	-242	1569	27.8	322	166	76	1277594
MS:7	MS	7	1601	-23398	-164	-164	1601	39.2	372	188	65	639199
MSa:21	MSa	21	1609	-23390	-166	-167	1609	38.1	443	223	63	617079
MSaa:48	MSaa	48	1619	-23380	-159	-160	1619	27.5	442	249	57	643866
MSaaa:86	MSaaa	86	1566	-23433	-121	-122	1566	28.4	451	274	49	595408
MSaaaa:142	MSaaaa	142	1433	-23566	-78	-80	1433	26.9	457	287	39	332754
MSaaap:142	MSaaap	142	1441	-23558	-56	-62	1441	32.0	404	273	38	232631
MSaap:86	MSaap	86	1605	-23394	-108	-111	1605	25.2	372	241	48	477280
MSaapa:142	MSaapa	142	1457	-23542	-54	-60	1457	31.7	376	235	38	209265
MSaapp:142	MSaapp	142	1443	-23556	-41	-44	1443	31.5	323	247	40	245811
MSap:48	MSap	48	1638	-23361	-133	-136	1638	43.1	390	249	56	589081
MSapa:87	MSapa	87	1566	-23433	-84	-85	1566	43.2	402	290	47	386401
MSapaa:143	MSapaa	143	1444	-23555	-51	-52	1444	40.0	451	293	37	197868
MSapap:143	MSapap	143	1430	-23569	-59	-57	1430	47.5	409	282	37	174924
MSapp:87	MSapp	87	1554	-23445	-102	-109	1554	39.4	346	284	46	351290
MSappa:143	MSappa	143	1502	-23497	-29	-36	1502	51.9	380	259	39	180030
MSappp:143	MSappp	143	1417	-23582	-67	-64	1417	44.4	332	265	39	172065
MSp:21	MSp	21	1598	-23401	-177	-177	1598	41.9	336	252	63	539374
MSpa:47	MSpa	47	1629	-23370	-169	-170	1629	21.3	356	310	58	589408
MSpaa:84	MSpaa	84	1611	-23388	-66	-70	1611	13.8	355	259	51	473668
MSpaaa:145	MSpaaa	145	1428	-23571	-81	-84	1428	20.5	396	274	39	247311
MSpaap:145	MSpaap	145	1446	-23553	-70	-71	1446	16.2	322	242	42	267597
MSpap:84	MSpap	84	1595	-23404	-106	-107	1595	18.1	282	231	49	394618
MSpapa:142	MSpapa	142	1451	-23548	-27	-30	1451	25.4	286	242	40	224852
MSpapp:142	MSpapp	142	1472	-23527	-86	-88	1472	15.6	245	223	44	275480
MSpp:47	MSpp	47	1595	-23404	-180	-180	1595	40.3	318	301	56	570418
MSppa:83	MSppa	83	1550	-23449	-140	-141	1550	31.8	337	340	47	494935
MSppaa:141	MSppaa	141	1489	-23510	-36	-35	1489	35.5	402	334	40	270875
MSppap:141	MSppap	141	1457	-23542	-49	-50	1457	33.9	347	318	41	256470
MSppp:83	MSppp	83	1617	-23382	-75	-78	1617	19.3	302	298	49	435509
MSpppa:141	MSpppa	141	1453	-23546	-81	-87	1453	23.4	359	319	38	252882
MSpppp:141	MSpppp	141	1401	-23598	-88	-93	1401	22.7	310	287	40	241050
E:7	E	7	1601	-23398	-237	-238	1601	27.5	236	179	64	664051
Ea:20	Ea	20	1622	-23377	-229	-231	1622	31.8	287	185	59	670760
Eal:56	Eal	56	1645	-23354	-157	-160	1645	31.8	334	200	51	470646
Eala:95	Eala	95	1573	-23426	-114	-104	1573	43.0	382	219	43	258654
Ealaa:154	Ealaa	154	1409	-23590	-95	-89	1409	47.5	436	236	35	118305
Ealap:154	Ealap	154	1441	-23558	-101	-103	1441	45.1	370	210	37	138325
Ealp:95	Ealp	95	1599	-23400	-74	-76	1599	45.4	307	205	44	263371
Ealpa:153	Ealpa	153	1448	-23551	-71	-75	1448	52.0	343	219	35	102076
Ealpp:153	Ealpp	153	1459	-23540	-51	-51	1459	49.0	280	233	37	122320
Ear:56	Ear	56	1653	-23346	-142	-147	1653	24.0	285	258	54	425618
Eara:95	Eara	95	1571	-23428	-93	-97	1571	41.0	305	274	42	239992
Earaa:152	Earaa	152	1446	-23553	-94	-93	1446	51.1	351	308	34	100902
Earap:152	Earap	152	1456	-23543	-80	-68	1456	44.2	300	308	35	112939
Earp:95	Earp	95	1544	-23455	-103	-106	1544	31.1	272	296	43	248211
Earpa:153	Earpa	153	1485	-23514	-56	-65	1485	29.0	327	342	35	146040
Earpp:153	Earpp	153	1413	-23586	-62	-62	1413	31.3	274	303	37	113611
Ep:20	Ep	20	1613	-23386	-254	-257	1613	26.6	201	220	62	764170
Epl:59	Epl	59	1667	-23332	-162	-168	1667	28.9	217	218	55	543028
Epla:102	Epla	102	1555	-23444	-100	-102	1555	39.3	256	257	45	266407
Eplaa:159	Eplaa	159	1421	-23578	-78	-83	1421	41.8	298	272	34	108993
Eplap:159	Eplap	159	1466	-23533	-41	-55	1466	40.2	238	278	39	147086
Eplp:102	Eplp	102	1542	-23458	-88	-93	1542	33.1	205	246	46	303708
Eplpa:163	Eplpa	163	1408	-23591	-92	-82	1408	32.3	239	265	34	104792
Eplpp:163	Eplpp	163	1521	-23478	59	62	1521	35.3	183	261	32	91746
Epr:59	Epr	59	1644	-23355	-176	-177	1644	28.9	194	297	52	502360
Epra:98	Epra	98	1543	-23456	-102	-106	1543	22.7	239	302	45	250015
Epraa:157	Epraa	157	1435	-23564	-50	-55	1435	15.7	295	295	38	126484
Eprap:157	Eprap	157	1382	-23617	-80	-81	1382	21.7	231	298	36	116475
Eprp:98	Eprp	98	1521	-23082	-103	-111	1521	22.2	190	268	44	269889
Eprpa:161	Eprpa	161	1323	-23676	-176	-184	1323	16.9	224	267	36	127953
Eprpp:161	Eprpp	161	1471	-23528	-27	-28	1471	22.6	167	271	36	167040
P2:1	P2	1	1615	-23384	-312	-312	1615	21.4	150	282	79	1256718
C:10	C	10	1650	-23349	-207	-210	1650	13.6	219	316	65	486739
Ca:25	Ca	25	1732	-23267	-126	-126	1732	12.6	293	286	61	298809
Caa:44	Caa	44	1764	-23235	-134	-135	1764	4.1	301	282	53	201872
Caaa:72	Caaa	72	1752	-23247	-91	-93	1752	8.2	276	199	47	325551
Caaaa:108	Caaaa	108	1576	-23423	-147	-129	1576	22.9	232	168	38	332382
Caaaaa:153	Caaaaa	153	1534	-23465	-8	-8	1534	30.1	257	188	33	143083
Caaaap:153	Caaaap	153	1594	-23405	-455	-308	1594	28.7	202	175	30	156380
Caaap:108	Caaap	108	1591	-23408	-99	-99	1591	25.7	183	163	40	407112
Caaapa:151	Caaapa	151	1478	-23521	-108	-109	1478	21.5	219	196	34	158084
Caaapp:151	Caaapp	151	1396	-23603	-131	-133	1396	32.2	176	204	33	149830
Caap:72	Caap	72	1722	-23277	-200	-201	1722	9.2	196	206	47	376978
Caapa:106	Caapa	106	1571	-23428	-109	-110	1571	15.1	185	194	40	365256
Caapaa:163	Caapaa	163	1456	-23543	-119	-117	1456	16.7	184	198	33	166926
Caapap:163	Caapap	163	1472	-23527	-72	-79	1472	26.3	140	213	32	196025
Caapp:106	Caapp	106	1574	-23425	-143	-147	1574	16.4	136	199	41	461491
Caappd:149	Caappd	149	1601	-23398	-145	-74	1601	34.3	143	176	35	254775
Caappv:149	Caappv	149	1459	-23540	-187	-185	1459	22.7	150	169	36	271967
Cap:44	Cap	44	1745	-23254	-191	-192	1745	9.5	230	199	53	328561
Capa:73	Capa	73	1687	-23312	-187	-188	1687	24.1	240	145	45	387668
Capaa:112	Capaa	112	1529	-23470	-114	-97	1529	38.3	211	168	37	215873
Capaaa:160	Capaaa	160	1502	-23497	9	10	1502	35.1	278	180	29	83048
Capaap:160	Capaap	160	1489	-23510	-297	-162	1489	41.2	229	179	29	95077
Capap:112	Capap	112	1551	-23448	-86	-90	1551	38.5	156	198	39	263174
Capapa:159	Capapa	159	1452	-23547	-131	-124	1452	42.7	216	202	31	103742
Capapp:159	Capapp	159	1476	-23523	-10	-12	1476	41.8	160	225	33	134461
Capp:73	Capp	73	1685	-23314	-212	-214	1685	25.2	168	168	45	442291
Cappa:110	Cappa	110	1539	-23460	-114	-121	1539	27.1	158	209	38	268590
Cappaa:152	Cappaa	152	1429	-23570	-60	-72	1429	27.9	164	279	34	142420
Cappap:152	Cappap	152	1382	-23617	-106	-113	1382	33.3	153	245	32	133991
Cappp:110	Cappp	110	1510	-23489	-122	-132	1510	32.7	120	212	38	322032
Capppa:157	Capppa	157	1419	-23580	-102	-117	1419	32.3	122	252	32	161881
Capppp:157	Capppp	157	1429	-23570	-20	-27	1429	39.7	117	225	34	180373
Cp:25	Cp	25	1677	-23322	-188	-189	1677	14.7	193	335	59	436415
Cpa:46	Cpa	46	1764	-23236	-199	-199	1764	8.4	197	329	54	372161
Cpaa:71	Cpaa	71	1737	-23262	-190	-191	1737	7.3	154	296	49	359028
Cpaaa:102	Cpaaa	102	1613	-23386	-123	-129	1613	4.2	176	292	42	237921
Cpaaaa:142	Cpaaaa	142	1545	-23454	-48	-49	1545	5.3	170	310	34	148188
Cpaaap:142	Cpaaap	142	1482	-23517	-81	-83	1482	9.1	122	289	38	247252
Cpaap:102	Cpaap	102	1664	-23335	-73	-76	1664	9.1	116	290	41	343754
Cpaapa:141	Cpaapa	141	1486	-23513	-77	-79	1486	14.9	101	289	38	270219
Cpaapp:141	Cpaapp	141	1461	-23538	-169	-170	1461	23.3	86	260	36	239030
Cpap:71	Cpap	71	1686	-23313	-212	-213	1686	14.9	126	226	47	460573
Cpapa:104	Cpapa	104	1594	-23405	-108	-111	1594	11.6	116	236	40	357600
Cpapaa:160	Cpapaa	160	1389	-23610	-119	-129	1389	27.4	112	210	34	180642
Cpapap:160	Cpapap	160	1561	-23438	-41	-38	1561	17.5	141	220	35	172113
Cpapp:104	Cpapp	104	1574	-23425	-176	-180	1574	22.4	88	232	41	489609
Cpappd:147	Cpappd	147	1439	-23560	-123	-127	1439	31.7	103	197	33	186292
Cpappv:147	Cpappv	147	1510	-23489	-213	-80	1510	40.9	141	188	33	168418
Cpp:46	Cpp	46	1714	-23286	-167	-167	1714	17.1	128	252	54	507301
Cppa:73	Cppa	73	1670	-23329	-160	-160	1670	30.3	100	289	45	438433
Cppaa:113	Cppaa	113	1530	-23469	-121	-102	1530	41.1	164	314	36	198262
Cppaaa:161	Cppaaa	161	1467	-23532	-96	-104	1467	35.8	233	350	34	133093
Cppaap:161	Cppaap	161	1487	-23512	-152	-84	1487	41.9	195	324	31	96737
Cppap:113	Cppap	113	1573	-23426	-32	-37	1573	39.6	132	272	39	259095
Cppapa:160	Cppapa	160	1449	-23550	-74	-84	1449	36.0	194	319	31	99356
Cppapp:160	Cppapp	160	1496	-23503	-126	-78	1496	41.2	148	294	30	114154
Cppp:73	Cppp	73	1656	-23343	-205	-206	1656	31.6	121	208	46	440549
Cpppa:108	Cpppa	108	1538	-23461	-140	-143	1538	26.4	129	291	38	274184
Cpppaa:152	Cpppaa	152	1437	-23562	-93	-89	1437	24.0	188	322	31	100707
Cpppap:152	Cpppap	152	1441	-23559	-132	-116	1441	26.8	130	295	31	147021
Cpppp:108	Cpppp	108	1543	-23456	-112	-123	1543	32.8	100	257	38	337196
Cppppa:153	Cppppa	153	1487	-23512	-119	-129	1487	32.9	117	292	33	185405
Cppppp:153	Cppppp	153	1379	-23620	-96	-94	1379	41.6	125	264	33	146561
P3:10	P3	10	1574	-23425	-299	-300	1574	22.5	123	238	58	540558
D:31	D	31	1697	-23302	-306	-306	1697	22.6	114	247	54	438137
Da:57	Da	57	1679	-23320	-267	-269	1679	32.8	205	158	48	174551
Daa:96	Daa	96	1674	-23325	-78	-79	1674	41.5	249	188	37	81109
Daaa:132	Daaa	132	1552	-23447	-4	-2	1552	38.0	340	192	31	66167
Daap:132	Daap	132	1501	-23498	-40	-40	1501	33.0	296	191	32	71989
Dap:96	Dap	96	1664	-23335	-137	-140	1664	40.0	174	198	40	113372
Dapa:131	Dapa	131	1523	-23476	-21	-23	1523	42.3	279	184	34	84177
Dapp:131	Dapp	131	1539	-23460	-40	-42	1539	42.2	225	214	33	78192
Dp:57	Dp	57	1690	-23309	-228	-230	1690	42.2	162	222	46	139425
Dpa:96	Dpa	96	1641	-23358	-61	-64	1641	40.9	191	315	34	70363
Dpaa:134	Dpaa	134	1456	-23543	-80	-84	1456	26.4	238	350	31	80851
Dpap:134	Dpap	134	1516	-23483	-77	-81	1516	33.0	208	354	31	84939
Dpp:96	Dpp	96	1665	-23334	-156	-157	1665	41.6	145	261	40	110836
Dppa:129	Dppa	129	1523	-23476	-39	-44	1523	35.5	232	327	33	80427
Dppp:129	Dppp	129	1482	-23517	-82	-88	1482	27.9	200	308	36	110723
P4:31	P4	31	1644	-23355	-228	-230	1644	39.5	212	193	51	269448
Z2:90	Z2	90	1574	-23425	-117	-118	1574	48.8	205	271	40	84069
Z3:90	Z3	90	1558	-23441	-107	-110	1558	51.1	287	261	39	72685
