# Supplementary material for: Quantitative Differences in Nuclear β-catenin and TCF Pattern Embryonic Cells in C. elegans
Source: PLoS Genet. 2015 Oct 21;11(10):e1005585. doi: 10.1371/journal.pgen.1005585 (PMC4619327; doi:10.1371/journal.pgen.1005585)
Supplement: S1 Data — For each cell analyzed, birth time is given in column 3 and the average nuclear reporter intensity over the lifetime of the cell (corrected for background) is given in column 7 (“blot”). For information on each embryo’s strain information and experimental conditions, refer to S2 Table. (ZIP) [file pgen.1005585.s005.zip › CAs/CA20111113_PM_tbx-11_pop-1i_L2.csv]

cellTime	cell	time	none	global	local	blot	cross	z	x	y	size	gweight
ABa:2	ABa	2	1939	-23061	-252	-252	1939	25.5	232	265	75	1022926
ABal:12	ABal	12	1971	-23028	-179	-179	1971	34.1	195	289	68	660860
ABala:25	ABala	25	1985	-23014	-163	-163	1985	25.4	173	221	61	518335
ABalaa:41	ABalaa	41	2349	-22650	213	213	2349	30.7	152	230	55	624148
ABalaaa:64	ABalaaa	64	7779	-17220	5009	5019	7779	36.2	155	258	47	729497
ABalaaaa:95	ABalaaaa	95	18586	-6413	12887	13095	18586	28.4	192	235	41	627229
ABalaaaal:137	ABalaaaal	137	25185	185	16989	17450	25185	16.1	201	273	36	477583
ABalaaaala:189	ABalaaaala	189	32685	7685	20323	21152	32685	17.6	198	272	29	261347
ABalaaaalp:189	ABalaaaalp	189	27621	2621	14607	16246	27621	14.1	229	280	31	270432
ABalaaaar:137	ABalaaaar	137	23708	-1291	14924	15901	23708	7.6	219	276	37	494166
ABalaaaarl:188	ABalaaaarl	188	27453	2453	15870	18520	27453	7.0	222	263	30	267402
ABalaaaarr:188	ABalaaaarr	188	28850	3850	17768	18893	28850	8.9	209	254	30	256258
ABalaaap:95	ABalaaap	95	20905	-4094	14793	15284	20905	36.3	210	233	42	713534
ABalaaapa:145	ABalaaapa	145	29661	4661	19507	20167	29661	27.0	219	274	34	387149
ABalaaapal:198	ABalaaapal	198	39205	14205	22585	24091	39205	30.8	218	265	27	195182
ABalaaapar:198	ABalaaapar	198	32617	7617	17643	19158	32617	24.7	221	272	29	235004
ABalaaapp:145	ABalaaapp	145	27455	2455	15776	17438	27455	25.9	253	270	36	397796
ABalaaappl:203	ABalaaappl	203	31881	6881	19371	19496	31881	34.0	251	247	27	177127
ABalaaappr:203	ABalaaappr	203	28724	3724	14688	16525	28724	29.3	272	265	30	195707
ABalaap:64	ABalaap	64	6783	-18216	4083	4083	6783	44.5	228	257	45	466288
ABalaapa:96	ABalaapa	96	19630	-5369	13502	13704	19630	31.6	246	243	39	516920
ABalaapaa:144	ABalaapaa	144	29731	4731	18698	20239	29731	19.5	251	290	34	364267
ABalaapaaa:196	ABalaapaaa	196	36867	11867	21657	22761	36867	30.4	236	291	27	175011
ABalaapaap:196	ABalaapaap	196	26920	1920	14698	15731	26920	25.9	269	290	29	178962
ABalaapap:144	ABalaapap	144	26088	1088	16978	17787	26088	12.1	265	303	35	393175
ABalaapapa:194	ABalaapapa	194	31710	6710	19074	19916	31710	20.8	252	313	30	231981
ABalaapapp:194	ABalaapapp	194	28542	3542	17235	18091	28542	16.9	281	295	28	174736
ABalaapp:96	ABalaapp	96	16132	-8867	11150	11231	16132	28.0	289	255	41	487322
ABalaappa:142	ABalaappa	142	24257	-742	14302	15089	24257	17.5	280	252	33	281636
ABalaappaa:190	ABalaappaa	190	29020	4020	15383	16638	29020	22.2	263	257	27	165414
ABalaappap:190	ABalaappap	190	24549	-450	12833	14244	24549	20.0	296	255	33	243219
ABalaappp:142	ABalaappp	142	20355	-4644	12215	12782	20355	15.4	311	279	36	350309
ABalaapppa:193	ABalaapppa	193	26827	1827	14696	16301	26827	13.0	294	246	29	198989
ABalaapppp:193	ABalaapppp	193	23984	-1015	14469	15559	23984	12.9	322	269	30	199520
ABalap:41	ABalap	41	2220	-22779	45	44	2220	15.7	206	229	54	517838
ABalapa:63	ABalapa	63	6606	-18393	3807	3819	6606	27.4	174	202	47	666792
ABalapaa:94	ABalapaa	94	19492	-5507	13322	14055	19492	24.3	202	188	41	725462
ABalapaaa:139	ABalapaaa	139	22969	-2030	12925	13623	22969	12.3	228	233	35	457639
ABalapaaaa:189	ABalapaaaa	189	23943	-1056	12551	14460	23943	7.8	228	229	30	266697
ABalapaaap:189	ABalapaaap	189	25121	121	14119	15198	25121	13.1	216	220	32	361435
ABalapaap:139	ABalapaap	139	27978	2978	17944	18743	27978	22.8	222	235	34	426140
ABalapaapa:194	ABalapaapa	194	27898	2898	14542	16365	27898	20.4	234	242	27	189848
ABalapaapp:194	ABalapaapp	194	34182	9182	22324	24010	34182	26.0	228	235	30	310490
ABalapap:94	ABalapap	94	15619	-9380	9881	10254	15619	19.4	236	197	40	598415
ABalapapa:136	ABalapapa	136	18536	-6463	10862	11510	18536	7.5	282	237	35	375202
ABalapapaa:196	ABalapapaa	196	23110	-1889	12881	14095	23110	5.4	259	232	29	234864
ABalapapap:196	ABalapapap	196	21596	-3404	11704	13929	21596	5.2	292	245	30	228720
ABalapapp:136	ABalapapp	136	22691	-2308	12804	13406	22691	18.5	259	215	33	353443
ABalapappa:199	ABalapappa	199	29624	4624	16995	17581	29624	18.8	245	203	28	247223
ABalapappp:199	ABalapappp	199	22706	-2293	13348	13728	22706	13.1	269	215	29	215396
ABalapp:63	ABalapp	63	5588	-19411	2823	2825	5588	29.4	234	249	46	536391
ABalappa:94	ABalappa	94	15536	-9463	10520	10585	15536	21.8	230	263	41	558741
ABalappaa:139	ABalappaa	139	23426	-1573	13188	14320	23426	4.2	258	277	35	326741
ABalappaaa:194	ABalappaaa	194	34854	9854	20678	23008	34854	10.5	250	300	30	282076
ABalappaap:194	ABalappaap	194	25321	321	12766	14620	25321	7.3	278	292	29	207971
ABalappap:139	ABalappap	139	15358	-9641	8224	8667	15358	4.2	302	302	37	325965
ABalappapa:191	ABalappapa	191	20541	-4458	9109	11358	20541	3.8	274	324	32	263745
ABalappapp:191	ABalappapp	191	22686	-2313	9940	12191	22686	2.2	304	319	31	209070
ABalappp:94	ABalappp	94	13441	-11558	8978	9058	13441	16.3	285	275	42	516847
ABalapppa:139	ABalapppa	139	18319	-6680	10432	11118	18319	9.1	336	269	36	340080
ABalapppaa:197	ABalapppaa	197	24624	-375	13369	14915	24624	6.0	312	278	30	201400
ABalapppap:197	ABalapppap	197	18559	-6440	10750	11232	18559	3.7	338	299	29	144272
ABalapppp:139	ABalapppp	139	15970	-9029	9589	9683	15970	10.3	374	298	35	261623
ABalappppa:196	ABalappppa	196	16927	-8072	9792	10410	16927	6.3	375	291	32	157954
ABalappppp:196	ABalappppp	196	16381	-8618	9666	10013	16381	10.2	408	306	32	155811
ABalp:25	ABalp	25	1986	-23014	-169	-169	1986	37.8	214	314	62	440396
ABalpa:40	ABalpa	40	2186	-22813	33	33	2186	34.8	261	384	55	502828
ABalpaa:63	ABalpaa	63	4780	-20219	2316	2316	4780	36.7	237	389	47	617525
ABalpaaa:93	ABalpaaa	93	10573	-14426	6835	6935	10573	37.7	175	314	41	653799
ABalpaaaa:135	ABalpaaaa	135	12598	-12401	7077	7533	12598	48.0	204	292	34	346254
ABalpaaaaa:187	ABalpaaaaa	187	13326	-11673	6030	7031	13326	50.1	204	312	31	228820
ABalpaaaap:187	ABalpaaaap	187	13115	-11884	5372	6126	13115	46.4	228	321	30	211243
ABalpaaap:135	ABalpaaap	135	13916	-11083	7463	8146	13916	38.3	179	252	34	416894
ABalpaaapa:187	ABalpaaapa	187	15010	-9989	5624	7031	15010	39.5	172	266	30	286890
ABalpaaapp:187	ABalpaaapp	187	17800	-7200	7250	8270	17800	34.8	194	286	28	224956
ABalpaap:93	ABalpaap	93	9377	-15622	5648	5808	9377	37.5	223	341	41	597194
ABalpaapa:132	ABalpaapa	132	10809	-14190	5605	6128	10809	45.2	254	315	36	402555
ABalpaapaa:181	ABalpaapaa	181	15375	-9625	6237	6861	15375	40.5	241	303	29	229674
ABalpaapap:181	ABalpaapap	181	13375	-11624	6033	6257	13375	42.8	266	325	30	231029
ABalpaapp:132	ABalpaapp	132	10414	-14585	5537	6101	10414	50.6	236	298	36	384115
ABalpaappa:183	ABalpaappa	183	14439	-10560	6710	7465	14439	51.6	238	288	30	192462
ABalpaappp:183	ABalpaappp	183	12799	-12200	5746	6367	12799	51.3	260	310	30	185299
ABalpap:63	ABalpap	63	4417	-20582	1938	1955	4417	43.1	325	381	47	504937
ABalpapa:93	ABalpapa	93	9064	-15935	5395	5501	9064	38.6	243	339	41	505749
ABalpapaa:132	ABalpapaa	132	18908	-6091	11689	12511	18908	38.6	173	288	35	428757
ABalpapaaa:187	ABalpapaaa	187	26065	1065	14754	16607	26065	38.7	162	303	30	284819
ABalpapaap:187	ABalpapaap	187	27530	2530	15728	17753	27530	36.6	166	332	30	307200
ABalpapap:132	ABalpapap	132	15131	-9868	8309	8941	15131	37.3	199	311	34	361832
ABalpapapa:180	ABalpapapa	180	22134	-2865	11480	12667	22134	41.4	195	331	31	265350
ABalpapapp:180	ABalpapapp	180	23435	-1564	12347	13984	23435	35.4	202	349	29	255517
ABalpapp:93	ABalpapp	93	8226	-16773	4824	4951	8226	43.0	303	351	41	463125
ABalpappa:129	ABalpappa	129	14376	-10623	7943	8556	14376	33.3	234	315	35	385532
ABalpappaa:179	ABalpappaa	179	23139	-1860	12325	12942	23139	35.0	218	305	30	249771
ABalpappap:179	ABalpappap	179	23129	-1870	12625	13241	23129	28.1	233	328	31	274162
ABalpappp:129	ABalpappp	129	12321	-12678	7640	7896	12321	36.3	272	334	37	423946
ABalpapppa:177	ABalpapppa	177	19986	-5013	11159	11576	19986	34.2	259	328	30	237830
ABalpapppp:177	ABalpapppp	177	18613	-6386	11304	11462	18613	36.2	289	353	31	239752
ABalpp:40	ABalpp	40	2200	-22799	113	112	2200	41.7	188	316	55	476362
ABalppa:63	ABalppa	63	5146	-19853	2703	2705	5146	41.2	188	329	47	585682
ABalppaa:93	ABalppaa	93	10854	-14145	6712	6942	10854	41.5	178	268	40	568724
ABalppaaa:132	ABalppaaa	132	12035	-12964	6749	7568	12035	29.7	161	216	36	507726
ABalppaaaa:185	ABalppaaaa	185	11833	-13166	6789	7395	11833	27.1	143	248	30	266001
ABalppaaap:185	ABalppaaap	185	12342	-12657	5453	6035	12342	23.0	169	268	31	278836
ABalppaap:132	ABalppaap	132	13984	-11015	7305	8022	13984	31.9	192	215	34	447840
ABalppaapa:186	ABalppaapa	186	13035	-11964	7095	7946	13035	31.1	146	220	31	324117
ABalppaapp:186	ABalppaapp	186	12567	-12432	5706	6458	12567	36.6	160	233	31	281301
ABalppap:93	ABalppap	93	9113	-15886	5258	5391	9113	36.8	221	278	41	526974
ABalppapa:130	ABalppapa	130	11184	-13815	5438	5728	11184	36.2	228	230	35	422566
ABalppapaa:177	ABalppapaa	177	11538	-13462	4651	5020	11538	31.6	193	222	29	258821
ABalppapap:177	ABalppapap	177	13801	-11198	4784	5364	13801	32.2	223	239	30	278034
ABalppapp:130	ABalppapp	130	9457	-15542	4465	4690	9457	38.1	262	251	37	387202
ABalppappa:176	ABalppappa	176	11261	-13738	3749	4327	11261	39.8	231	240	31	249852
ABalppappp:176	ABalppappp	176	10324	-14675	2858	3605	10324	37.2	268	237	33	250283
ABalppp:63	ABalppp	63	3936	-21063	1513	1514	3936	51.2	276	336	48	423282
ABalpppa:90	ABalpppa	90	9705	-15294	6038	6182	9705	48.3	220	306	41	487037
ABalpppaa:128	ABalpppaa	128	14569	-10430	8996	9383	14569	47.0	210	248	34	345691
ABalpppaaa:178	ABalpppaaa	178	20542	-4457	9383	10863	20542	43.7	192	296	30	240177
ABalpppaap:178	ABalpppaap	178	22083	-2916	12076	13865	22083	47.0	176	279	31	264915
ABalpppap:128	ABalpppap	128	16467	-8532	10639	11065	16467	43.3	193	212	34	370019
ABalpppapa:178	ABalpppapa	178	22761	-2238	14087	15238	22761	43.0	167	239	30	258107
ABalpppapp:178	ABalpppapp	178	19454	-5545	8806	10907	19454	45.5	192	256	30	218087
ABalpppp:90	ABalpppp	90	7542	-17457	4386	4413	7542	51.0	277	306	44	475146
ABalppppa:124	ABalppppa	124	11031	-13968	6863	7012	11031	50.2	262	260	36	347249
ABalppppaa:167	ABalppppaa	167	20256	-4743	12473	12930	20256	46.0	229	261	30	215301
ABalppppap:167	ABalppppap	167	18405	-6594	10675	11355	18405	45.0	265	272	31	217632
ABalppppp:124	ABalppppp	124	10061	-14938	6443	6474	10061	45.1	303	282	38	375301
ABalpppppa:167	ABalpppppa	167	17933	-7066	11314	11600	17933	43.1	295	234	32	257012
ABalpppppp:167	ABalpppppp	167	15321	-9678	9306	9755	15321	41.5	296	292	34	255842
ABar:12	ABar	12	1984	-23015	-175	-176	1984	12.1	268	236	69	671715
ABara:25	ABara	25	1987	-23012	-118	-118	1987	35.9	285	178	60	388612
ABaraa:41	ABaraa	41	2131	-22868	57	57	2131	44.3	230	199	54	438371
ABaraaa:62	ABaraaa	62	4451	-20548	1979	2012	4451	43.9	221	190	46	552452
ABaraaaa:94	ABaraaaa	94	9436	-15563	5571	5785	9436	40.1	238	173	40	629716
ABaraaaaa:139	ABaraaaaa	139	10211	-14788	4719	5389	10211	25.7	169	238	35	512805
ABaraaaaaa:194	ABaraaaaaa	194	11467	-13532	4270	5376	11467	33.9	160	253	31	358269
ABaraaaaap:194	ABaraaaaap	194	12264	-12735	1770	3092	12264	33.0	189	255	28	264199
ABaraaaap:139	ABaraaaap	139	11329	-13670	5081	5718	11329	21.7	189	210	35	532771
ABaraaaapa:196	ABaraaaapa	196	11034	-13966	4220	5143	11034	24.8	174	242	29	313367
ABaraaaapp:196	ABaraaaapp	196	11128	-13871	2352	2951	11128	20.2	194	236	32	355930
ABaraaap:94	ABaraaap	94	8082	-16917	4625	4705	8082	33.7	274	175	42	663174
ABaraaapa:131	ABaraaapa	131	9283	-15716	4971	5183	9283	26.4	226	174	38	629878
ABaraaapaa:181	ABaraaapaa	181	9533	-15467	4383	5073	9533	24.2	157	209	31	376794
ABaraaapap:181	ABaraaapap	181	10048	-14951	4035	4726	10048	22.5	185	191	31	361258
ABaraaapp:131	ABaraaapp	131	9083	-15916	4145	4225	9083	30.2	268	195	37	527054
ABaraaappa:182	ABaraaappa	182	10626	-14373	2755	3269	10626	35.0	224	205	29	264962
ABaraaappp:182	ABaraaappp	182	11548	-13451	2819	3611	11548	32.7	256	204	31	296527
ABaraap:62	ABaraap	62	3752	-21247	1361	1365	3752	51.8	306	231	47	414108
ABaraapa:92	ABaraapa	92	7030	-17969	3922	3953	7030	50.0	287	213	41	460203
ABaraapaa:131	ABaraapaa	131	9286	-15713	4629	5125	9286	43.6	224	188	35	420408
ABaraapaaa:185	ABaraapaaa	185	9247	-15752	2922	3637	9247	39.6	185	204	31	307610
ABaraapaap:185	ABaraapaap	185	9726	-15273	3429	4253	9726	43.9	203	215	30	270758
ABaraapap:131	ABaraapap	131	7788	-17211	3764	4014	7788	49.4	259	210	35	359465
ABaraapapa:179	ABaraapapa	179	8985	-16014	3351	3935	8985	48.8	208	223	30	236608
ABaraapapp:179	ABaraapapp	179	7751	-17248	2369	2777	7751	47.7	241	222	31	224054
ABaraapp:92	ABaraapp	92	6359	-18640	3400	3428	6359	52.9	351	243	43	437631
ABaraappa:128	ABaraappa	128	7172	-17827	3420	3626	7172	53.1	302	229	35	315327
ABaraappaa:175	ABaraappaa	175	8177	-16822	2378	2748	8177	51.8	257	244	31	213631
ABaraappap:175	ABaraappap	175	7484	-17515	2406	2726	7484	54.0	286	258	31	192609
ABaraappp:128	ABaraappp	128	6709	-18290	3229	3308	6709	52.7	342	249	38	351747
ABaraapppa:175	ABaraapppa	175	6944	-18055	1839	2316	6944	53.9	316	260	32	191117
ABaraapppp:175	ABaraapppp	175	7094	-17905	1892	2458	7094	52.5	325	289	31	178261
ABarap:41	ABarap	41	2164	-22835	60	60	2164	41.5	314	171	54	429313
ABarapa:63	ABarapa	63	4686	-20313	2200	2209	4686	38.6	282	161	45	524196
ABarapaa:96	ABarapaa	96	8715	-16284	5129	5280	8715	41.5	289	164	40	534528
ABarapaaa:137	ABarapaaa	137	10228	-14771	5186	5731	10228	36.0	189	182	35	452722
ABarapaaaa:194	ABarapaaaa	194	10802	-14197	4336	5173	10802	33.5	170	188	28	259768
ABarapaaap:194	ABarapaaap	194	10368	-14631	3870	4353	10368	33.5	195	169	29	239997
ABarapaap:137	ABarapaap	137	10667	-14332	5831	6139	10667	35.8	233	162	34	392363
ABarapaapa:195	ABarapaapa	195	12281	-12718	5202	5891	12281	34.4	231	157	29	260417
ABarapaapp:195	ABarapaapp	195	12547	-12452	3969	4624	12547	35.4	260	164	29	238834
ABarapap:96	ABarapap	96	7267	-17732	4085	4122	7267	37.3	325	205	41	474470
ABarapapa:132	ABarapapa	132	8810	-16189	4143	4492	8810	42.2	260	186	33	350231
ABarapapaa:187	ABarapapaa	187	9912	-15087	4004	4725	9912	41.1	216	176	29	266181
ABarapapap:187	ABarapapap	187	9066	-15933	3566	4217	9066	44.3	239	172	31	271729
ABarapapp:132	ABarapapp	132	7903	-17096	3629	3843	7903	41.3	300	201	34	309489
ABarapappa:181	ABarapappa	181	8400	-16599	2799	3136	8400	43.3	258	192	29	215343
ABarapappp:181	ABarapappp	181	7892	-17108	1348	2159	7892	47.9	284	194	30	207475
ABarapp:63	ABarapp	63	4058	-20942	1725	1728	4058	47.4	365	194	47	489559
ABarappa:93	ABarappa	93	7673	-17326	4419	4512	7673	46.3	352	182	40	474116
ABarappaa:132	ABarappaa	132	11439	-13560	6767	7007	11439	37.8	280	152	34	409101
ABarappaaa:187	ABarappaaa	187	18544	-6455	9879	10933	18544	35.6	270	147	30	279143
ABarappaap:187	ABarappaap	187	15804	-9195	6846	7658	15804	37.0	280	161	32	300289
ABarappap:132	ABarappap	132	10602	-14397	5566	5861	10602	43.4	313	169	34	357925
ABarappapa:185	ABarappapa	185	15279	-9720	7366	8167	15279	42.9	292	161	29	235469
ABarappapp:185	ABarappapp	185	13804	-11195	6660	6991	13804	41.0	310	186	28	195250
ABarappp:93	ABarappp	93	6868	-18131	3948	3979	6868	47.1	404	209	41	460530
ABarapppa:131	ABarapppa	131	8763	-16236	4592	4835	8763	48.7	338	202	36	357743
ABarapppaa:179	ABarapppaa	179	13022	-11977	6724	7219	13022	52.8	293	204	31	197805
ABarapppap:179	ABarapppap	179	12514	-12485	6374	6829	12514	50.8	322	222	30	184702
ABarapppp:131	ABarapppp	131	8352	-16647	4039	4345	8352	44.5	370	207	37	376293
ABarappppa:178	ABarappppa	178	14301	-10698	6825	7408	14301	47.3	324	196	30	199593
ABarappppp:178	ABarappppp	178	12383	-12616	6581	6875	12383	46.3	359	199	31	204872
ABarp:25	ABarp	25	2029	-22970	-102	-102	2029	12.1	343	228	63	383166
ABarpa:40	ABarpa	40	2079	-22920	-32	-33	2079	10.9	289	212	57	441436
ABarpaa:62	ABarpaa	62	3667	-21332	1220	1223	3667	14.4	229	194	49	547879
ABarpaaa:91	ABarpaaa	91	9666	-15333	5367	5480	9666	8.7	218	207	44	670078
ABarpaaaa:132	ABarpaaaa	132	19499	-5500	12455	12923	19499	13.9	203	215	39	624950
ABarpaaaaa:184	ABarpaaaaa	184	30425	5425	19171	20570	30425	26.0	219	190	31	342208
ABarpaaaap:184	ABarpaaaap	184	28638	3638	14659	17043	28638	21.1	236	175	34	391524
ABarpaaap:132	ABarpaaap	132	19228	-5771	11905	12203	19228	4.7	235	218	37	449332
ABarpaaapa:185	ABarpaaapa	185	26254	1254	16245	17872	26254	15.8	216	173	32	319278
ABarpaaapp:185	ABarpaaapp	185	26509	1509	17005	17659	26509	9.0	248	185	30	279443
ABarpaap:91	ABarpaap	91	8726	-16273	4503	4620	8726	7.7	284	215	43	507220
ABarpaapa:131	ABarpaapa	131	14192	-10807	7009	7393	14192	6.4	274	203	37	417976
ABarpaapaa:181	ABarpaapaa	181	26287	1287	14066	14997	26287	14.9	276	168	30	266635
ABarpaapap:181	ABarpaapap	181	18668	-6331	9859	11134	18668	8.3	301	185	32	246185
ABarpaapp:131	ABarpaapp	131	13366	-11633	7251	7519	13366	5.6	331	230	37	363192
ABarpaappa:182	ABarpaappa	182	18784	-6215	9550	10947	18784	5.6	325	206	31	220359
ABarpaappp:182	ABarpaappp	182	18168	-6831	8312	9979	18168	5.4	350	228	31	224148
ABarpap:62	ABarpap	62	3573	-21426	1162	1163	3573	17.7	284	247	49	468159
ABarpapa:91	ABarpapa	91	10640	-14359	6381	6502	10640	17.6	300	203	42	519584
ABarpapaa:134	ABarpapaa	134	24891	-108	16243	16815	24891	16.6	278	176	36	435803
ABarpapaaa:182	ABarpapaaa	182	42259	17259	25547	27822	42259	28.0	265	179	30	284462
ABarpapaap:182	ABarpapaap	182	38090	13090	23324	25432	38090	22.1	282	157	32	311058
ABarpapap:134	ABarpapap	134	19710	-5289	12594	12885	19710	13.1	324	183	37	378695
ABarpapapa:183	ABarpapapa	183	35817	10817	24101	24953	35817	16.8	332	163	30	228191
ABarpapapp:183	ABarpapapp	183	36624	11624	25008	25625	36624	24.9	323	150	33	302335
ABarpapp:91	ABarpapp	91	9569	-15430	5487	5597	9569	11.8	320	269	42	473109
ABarpappa:132	ABarpappa	132	20008	-4991	12566	12899	20008	21.8	311	209	36	362731
ABarpappaa:177	ABarpappaa	177	38972	13972	24048	26189	38972	26.6	293	190	30	265994
ABarpappap:177	ABarpappap	177	23443	-1556	12027	13672	23443	17.3	308	191	31	237285
ABarpappp:132	ABarpappp	132	16533	-8466	10450	10639	16533	18.7	349	234	37	331718
ABarpapppa:179	ABarpapppa	179	26638	1638	15016	17084	26638	19.2	329	198	33	255887
ABarpapppp:179	ABarpapppp	179	24526	-473	14858	16009	24526	15.4	358	210	36	350643
ABarpp:40	ABarpp	40	2130	-22869	-26	-27	2130	11.4	394	230	57	412382
ABarppa:63	ABarppa	63	3818	-21181	1315	1323	3818	7.6	320	207	48	506916
ABarppaa:93	ABarppaa	93	9071	-15928	5135	5190	9071	7.5	346	214	42	443318
ABarppaaa:135	ABarppaaa	135	13842	-11157	7940	8383	13842	4.6	384	244	36	310547
ABarppaaaa:188	ABarppaaaa	188	16015	-8984	7460	8490	16015	7.5	384	235	29	157804
ABarppaaap:188	ABarppaaap	188	19354	-5645	11111	12281	19354	7.8	392	201	30	202860
ABarppaap:135	ABarppaap	135	12570	-12429	6406	6973	12570	4.6	412	276	35	260701
ABarppaapa:185	ABarppaapa	185	14113	-10887	6666	7260	14113	6.0	428	274	29	132127
ABarppaapp:185	ABarppaapp	185	14631	-10368	7373	8124	14631	5.7	418	244	31	178255
ABarppap:93	ABarppap	93	7695	-17304	4203	4280	7695	10.8	388	257	43	408211
ABarppapa:134	ABarppapa	134	10345	-14654	4795	5476	10345	7.7	438	302	39	301615
ABarppapaa:187	ABarppapaa	187	13113	-11886	6463	7454	13113	3.4	446	300	33	162970
ABarppapap:187	ABarppapap	187	13044	-11955	5136	6271	13044	8.1	470	308	34	173322
ABarppapp:134	ABarppapp	134	10650	-14349	5070	5835	10650	11.0	459	334	39	332346
ABarppappa:189	ABarppappa	189	13871	-11128	6521	7421	13871	11.1	475	338	32	165512
ABarppappp:189	ABarppappp	189	16787	-8212	8074	9302	16787	19.4	494	342	31	177852
ABarppp:63	ABarppp	63	3360	-21639	963	963	3360	8.1	395	259	50	433612
ABarpppa:93	ABarpppa	93	7401	-17598	3945	4052	7401	6.5	356	315	42	367009
ABarpppaa:134	ABarpppaa	134	11103	-13896	5526	5914	11103	3.7	340	328	38	264281
ABarpppaaa:185	ABarpppaaa	185	20906	-4093	11807	12911	20906	6.8	305	331	30	213285
ABarpppaap:185	ABarpppaap	185	14012	-10987	6807	7766	14012	5.9	355	333	31	135589
ABarpppap:134	ABarpppap	134	10367	-14632	5127	5556	10367	6.4	383	348	38	260388
ABarpppapa:184	ABarpppapa	184	13922	-11077	7336	8403	13922	7.2	372	355	33	173559
ABarpppapp:184	ABarpppapp	184	14031	-10968	6481	7710	14031	4.6	400	328	33	175968
ABarpppp:93	ABarpppp	93	7423	-17576	4266	4299	7423	11.2	424	315	43	382145
ABarppppa:133	ABarppppa	133	10838	-14161	5270	5795	10838	10.3	418	361	39	276674
ABarppppaa:189	ABarppppaa	189	15000	-9999	6978	8030	15000	8.8	411	346	31	159098
ABarppppap:189	ABarppppap	189	15994	-9005	8656	9232	15994	12.5	443	358	32	168442
ABarppppp:133	ABarppppp	133	12436	-12563	6905	7341	12436	17.3	455	365	39	324717
ABarpppppa:185	ABarpppppa	185	19710	-5289	10614	11379	19710	19.4	461	357	31	186960
ABarpppppp:185	ABarpppppp	185	18929	-6070	10744	11353	18929	24.0	497	364	33	210118
ABp:2	ABp	2	1972	-23027	-228	-228	1972	33.0	385	352	76	949536
ABpl:12	ABpl	12	1988	-23011	-369	-369	1988	32.3	375	383	68	660729
ABpla:25	ABpla	25	1995	-23004	-115	-115	1995	13.4	260	338	62	378300
ABplaa:40	ABplaa	40	2047	-22952	-87	-87	2047	12.9	218	328	58	527866
ABplaaa:61	ABplaaa	61	3755	-21244	1391	1392	3755	16.0	172	287	49	571363
ABplaaaa:89	ABplaaaa	89	11539	-13460	7837	7869	11539	28.7	148	281	42	689898
ABplaaaaa:129	ABplaaaaa	129	16325	-8674	9434	10346	16325	22.3	161	304	36	514320
ABplaaaaaa:178	ABplaaaaaa	178	19784	-5215	8655	9820	19784	29.0	192	325	28	252187
ABplaaaaap:178	ABplaaaaap	178	17726	-7273	7446	8664	17726	23.5	206	344	31	322220
ABplaaaap:129	ABplaaaap	129	17349	-7650	10773	11475	17349	31.0	156	294	36	506855
ABplaaaapa:180	ABplaaaapa	180	19835	-5164	10091	11780	19835	29.9	160	317	32	350891
ABplaaaapp:180	ABplaaaapp	180	19524	-5475	10042	11302	19524	29.3	168	349	30	298298
ABplaaap:89	ABplaaap	89	9010	-15989	5127	5222	9010	18.3	183	283	42	592637
ABplaaapa:126	ABplaaapa	126	14641	-10358	8913	9451	14641	17.4	185	328	36	523835
ABplaaapaa:173	ABplaaapaa	173	17048	-7951	9058	10067	17048	16.2	209	323	31	310861
ABplaaapap:173	ABplaaapap	173	15298	-9701	8888	9479	15298	13.3	217	354	33	349754
ABplaaapp:126	ABplaaapp	126	12410	-12589	7208	7617	12410	17.2	225	351	38	542077
ABplaaappa:171	ABplaaappa	171	17011	-7988	7577	8523	17011	21.0	243	339	30	291156
ABplaaappp:171	ABplaaappp	171	13294	-11705	5246	6658	13294	18.3	266	362	35	373337
ABplaap:61	ABplaap	61	3577	-21422	1210	1209	3577	21.7	232	350	50	551178
ABplaapa:89	ABplaapa	89	10312	-14687	6764	6785	10312	22.1	169	335	43	647159
ABplaapaa:126	ABplaapaa	126	18629	-6370	11503	12618	18629	27.0	185	349	37	568304
ABplaapaaa:173	ABplaapaaa	173	23510	-1489	14605	15543	23510	32.8	196	372	31	292693
ABplaapaap:173	ABplaapaap	173	23310	-1689	13999	15451	23310	28.1	220	387	33	385089
ABplaapap:126	ABplaapap	126	19998	-5001	13242	14278	19998	28.3	155	329	37	598740
ABplaapapa:174	ABplaapapa	174	24264	-735	16171	16842	24264	21.2	164	325	31	309754
ABplaapapp:174	ABplaapapp	174	24933	-66	17677	18229	24933	20.4	178	359	32	335040
ABplaapp:89	ABplaapp	89	8774	-16225	5171	5294	8774	17.5	234	355	45	649923
ABplaappa:124	ABplaappa	124	17366	-7633	11189	11912	17366	26.2	216	366	37	518897
ABplaappaa:172	ABplaappaa	172	26059	1059	17067	18377	26059	21.1	221	380	32	357732
ABplaappap:172	ABplaappap	172	22652	-2347	13606	14726	22652	23.1	251	394	31	297481
ABplaappp:124	ABplaappp	124	14028	-10971	8891	9182	14028	22.2	271	365	37	454440
ABplaapppa:168	ABplaapppa	168	19756	-5243	10956	11899	19756	25.5	269	352	32	310589
ABplaapppp:168	ABplaapppp	168	16987	-8012	9778	10380	16987	23.1	303	371	34	343203
ABplap:40	ABplap	40	2068	-22931	-76	-76	2068	12.5	331	347	56	347105
ABplapa:61	ABplapa	61	3402	-21598	1052	1051	3402	5.0	266	309	49	404899
ABplapaa:90	ABplapaa	90	7737	-17262	4359	4370	7737	6.4	222	301	44	583250
ABplapaaa:129	ABplapaaa	129	12418	-12581	6545	7276	12418	10.9	235	327	37	519786
ABplapaaaa:183	ABplapaaaa	183	14432	-10567	6226	7371	14432	12.5	248	331	30	292299
ABplapaaap:183	ABplapaaap	183	13060	-11939	5195	5972	13060	14.0	286	336	31	260054
ABplapaap:129	ABplapaap	129	9295	-15704	5194	5315	9295	13.0	284	353	38	435439
ABplapaapa:178	ABplapaapa	178	10823	-14176	5313	5954	10823	11.4	300	367	32	274199
ABplapaapp:178	ABplapaapp	178	9471	-15528	3743	4678	9471	14.5	326	377	34	292610
ABplapap:90	ABplapap	90	6876	-18123	3675	3710	6876	10.2	288	346	44	504725
ABplapapa:125	ABplapapa	125	8379	-16620	3814	4308	8379	20.5	346	378	38	390729
ABplapapaa:183	ABplapapaa	183	9030	-15969	3770	4347	9030	18.0	347	393	32	249529
ABplapapap:183	ABplapapap	183	10592	-14407	4428	5244	10592	21.4	371	410	32	256662
ABplapapp:125	ABplapapp	125	9576	-15423	4804	5185	9576	24.6	319	360	35	343621
ABplapappa:181	ABplapappa	181	11419	-13580	4313	5440	11419	26.4	335	369	32	264246
ABplapappp:181	ABplapappp	181	11279	-13720	4414	5195	11279	28.8	352	390	30	228296
ABplapp:61	ABplapp	61	3302	-21697	937	937	3302	16.6	338	371	49	402513
ABplappa:90	ABplappa	90	9350	-15649	5822	5891	9350	22.6	266	388	42	576444
ABplappaa:127	ABplappaa	127	15690	-9309	10401	10769	15690	25.3	248	401	35	428876
ABplappaaa:181	ABplappaaa	181	19508	-5491	9263	10088	19508	31.6	254	374	30	270601
ABplappaap:181	ABplappaap	181	17190	-7809	8509	9152	17190	30.1	298	391	31	254369
ABplappap:127	ABplappap	127	14095	-10904	9679	9808	14095	21.8	297	410	37	448362
ABplappapa:178	ABplappapa	178	19151	-5848	11738	12514	19151	25.6	285	416	30	266654
ABplappapp:178	ABplappapp	178	17623	-7376	9989	10828	17623	27.5	319	422	30	248077
ABplappp:90	ABplappp	90	7587	-17412	4346	4353	7587	17.5	344	398	44	492591
ABplapppa:126	ABplapppa	126	12990	-12009	8140	8452	12990	24.4	345	411	35	373557
ABplapppaa:177	ABplapppaa	177	16785	-8214	9876	10427	16785	27.5	350	429	29	207393
ABplapppap:177	ABplapppap	177	17024	-7975	8716	9637	17024	26.5	385	413	32	255922
ABplapppp:126	ABplapppp	126	11832	-13167	7270	7481	11832	26.4	390	426	37	371339
ABplappppa:176	ABplappppa	176	17760	-7239	10614	11289	17760	31.7	392	436	30	247042
ABplappppp:176	ABplappppp	176	14889	-10110	7927	8639	14889	28.3	420	429	33	261070
ABplp:25	ABplp	25	2052	-22947	-263	-263	2052	30.0	365	387	60	372046
ABplpa:40	ABplpa	40	2269	-22730	-39	-39	2269	39.2	349	405	55	454164
ABplpaa:63	ABplpaa	63	4678	-20321	1780	1788	4678	33.5	327	420	47	605361
ABplpaaa:94	ABplpaaa	94	8557	-16442	5270	5288	8557	36.9	246	390	40	558847
ABplpaaaa:134	ABplpaaaa	134	10636	-14363	5241	5562	10636	38.9	209	361	35	422403
ABplpaaaaa:193	ABplpaaaaa	193	9944	-15055	2971	3704	9944	42.4	222	348	29	230024
ABplpaaaap:193	ABplpaaaap	193	10807	-14192	4480	4890	10807	42.4	245	370	32	286961
ABplpaaap:134	ABplpaaap	134	10539	-14460	5186	5633	10539	36.7	239	392	35	474762
ABplpaaapa:195	ABplpaaapa	195	11252	-13747	4591	5242	11252	38.9	237	396	30	276674
ABplpaaapp:195	ABplpaaapp	195	12120	-12879	4925	5547	12120	40.0	277	408	29	272334
ABplpaap:94	ABplpaap	94	7713	-17286	4024	4238	7713	33.0	306	405	41	555928
ABplpaapa:134	ABplpaapa	134	9269	-15730	4511	4926	9269	36.9	267	402	36	483728
ABplpaapaa:186	ABplpaapaa	186	8986	-16013	3845	4457	8986	45.4	273	402	33	309204
ABplpaapap:186	ABplpaapap	186	9632	-15367	3873	4471	9632	43.8	301	408	30	264111
ABplpaapp:134	ABplpaapp	134	9683	-15316	4225	4682	9683	35.6	318	402	33	367327
ABplpaappa:192	ABplpaappa	192	10142	-14857	3499	4035	10142	38.7	322	392	28	225449
ABplpaappp:192	ABplpaappp	192	10393	-14606	4043	4243	10393	40.0	358	400	28	216073
ABplpap:63	ABplpap	63	3751	-21248	1406	1411	3751	48.0	407	381	48	480263
ABplpapa:91	ABplpapa	91	7292	-17707	4101	4198	7292	47.3	319	396	42	538111
ABplpapaa:129	ABplpapaa	129	10360	-14639	5543	5954	10360	47.1	250	358	36	436042
ABplpapaaa:188	ABplpapaaa	188	11586	-13413	4694	5667	11586	49.8	263	341	30	243041
ABplpapaap:188	ABplpapaap	188	11914	-13085	5740	6345	11914	48.9	281	363	30	239807
ABplpapap:129	ABplpapap	129	11124	-13875	6515	6709	11124	44.1	280	384	34	405973
ABplpapapa:184	ABplpapapa	184	11246	-13753	4267	4911	11246	45.0	305	353	31	258709
ABplpapapp:184	ABplpapapp	184	12030	-12969	5548	5833	12030	44.6	324	382	29	237858
ABplpapp:91	ABplpapp	91	7483	-17516	4206	4376	7483	48.9	377	388	42	510427
ABplpappa:129	ABplpappa	129	9756	-15243	5476	5743	9756	49.8	293	344	36	389649
ABplpappaa:183	ABplpappaa	183	10828	-14171	5094	5423	10828	49.9	296	313	29	202367
ABplpappap:183	ABplpappap	183	10160	-14839	4883	5293	10160	51.7	318	343	32	246427
ABplpappp:129	ABplpappp	129	9674	-15325	5289	5611	9674	49.3	318	388	36	423565
ABplpapppa:186	ABplpapppa	186	11153	-13846	5965	6177	11153	52.0	321	386	31	256852
ABplpapppp:186	ABplpapppp	186	10177	-14822	4521	4755	10177	49.2	358	399	30	227598
ABplpp:40	ABplpp	40	2231	-22768	-15	-15	2231	29.0	431	406	54	490754
ABplppa:63	ABplppa	63	4152	-20847	1296	1295	4152	30.5	407	424	47	519607
ABplppaa:93	ABplppaa	93	8617	-16382	4956	5030	8617	34.8	350	430	39	526869
ABplppaaa:133	ABplppaaa	133	9635	-15364	5110	5402	9635	33.0	307	432	35	445680
ABplppaaaa:194	ABplppaaaa	194	9902	-15097	3756	4391	9902	37.8	295	427	29	248023
ABplppaaap:194	ABplppaaap	194	10272	-14727	4346	4550	10272	38.0	331	428	29	261467
ABplppaap:133	ABplppaap	133	8973	-16026	4725	4912	8973	40.0	343	432	33	344675
ABplppaapa:195	ABplppaapa	195	8894	-16105	3632	4035	8894	44.9	340	425	30	237601
ABplppaapp:195	ABplppaapp	195	9720	-15279	4372	4545	9720	43.3	377	429	29	226927
ABplppap:93	ABplppap	93	7594	-17405	4309	4344	7594	30.0	400	417	41	539601
ABplppapa:133	ABplppapa	133	8665	-16334	3718	4176	8665	37.7	338	377	34	342701
ABplppapaa:194	ABplppapaa	194	8055	-16944	2753	3332	8055	37.0	323	344	29	188477
ABplppapap:194	ABplppapap	194	9132	-15867	3869	4129	9132	37.5	349	365	29	206720
ABplppapp:133	ABplppapp	133	8389	-16610	3570	3917	8389	36.9	375	400	34	329266
ABplppappa:193	ABplppappa	193	8731	-16269	3116	3341	8731	34.8	382	376	29	193964
ABplppappp:193	ABplppappp	193	10214	-14785	2903	3422	10214	37.6	400	404	29	229714
ABplppp:63	ABplppp	63	4068	-20931	1695	1694	4068	41.2	472	403	47	531371
ABplpppa:93	ABplpppa	93	8010	-16989	4751	4828	8010	44.3	406	417	40	517005
ABplpppaa:132	ABplpppaa	132	9408	-15591	4665	5167	9408	47.3	346	377	36	348886
ABplpppaaa:184	ABplpppaaa	184	9669	-15330	3647	4284	9669	46.6	351	359	28	150972
ABplpppaap:184	ABplpppaap	184	10386	-14613	5068	5377	10386	44.6	378	378	29	178948
ABplpppap:132	ABplpppap	132	9895	-15104	5641	5905	9895	45.4	377	413	36	369471
ABplpppapa:192	ABplpppapa	192	8900	-16099	3770	4279	8900	50.0	392	408	33	224165
ABplpppapp:192	ABplpppapp	192	11216	-13783	5270	6208	11216	45.5	411	410	30	230086
ABplpppp:93	ABplpppp	93	7375	-17624	4359	4406	7375	39.1	457	414	42	539484
ABplppppa:131	ABplppppa	131	9061	-15938	4992	5139	9061	38.7	404	432	36	380720
ABplppppaa:182	ABplppppaa	182	9819	-15180	4446	5075	9819	40.8	416	433	34	295959
ABplppppap:182	ABplppppap	182	11008	-13991	4138	4882	11008	35.9	430	415	31	221314
ABplppppp:131	ABplppppp	131	8013	-16986	4305	4392	8013	31.6	446	436	36	331666
ABplpppppa:186	ABplpppppa	186	9033	-15966	3550	4060	9033	32.7	450	437	31	213047
ABplpppppp:186	ABplpppppp	186	9163	-15836	4347	4634	9163	28.9	482	437	30	195050
ABpr:12	ABpr	12	1970	-23029	-200	-200	1970	18.0	451	255	69	596448
ABpra:25	ABpra	25	1988	-23011	-158	-158	1988	26.4	449	170	61	459503
ABpraa:40	ABpraa	40	2062	-22937	-72	-72	2062	28.5	387	152	55	481325
ABpraaa:62	ABpraaa	62	3940	-21059	1533	1535	3940	26.2	319	144	47	567072
ABpraaaa:92	ABpraaaa	92	7396	-17603	3972	4001	7396	20.6	370	173	42	514001
ABpraaaaa:127	ABpraaaaa	127	8876	-16123	4278	4480	8876	22.7	363	185	35	331252
ABpraaaaaa:173	ABpraaaaaa	173	11237	-13762	3848	4548	11237	32.0	343	181	31	246783
ABpraaaaap:173	ABpraaaaap	173	10705	-14294	3952	4742	10705	28.2	377	182	32	298421
ABpraaaap:127	ABpraaaap	127	9440	-15559	4683	4914	9440	19.0	406	183	37	433379
ABpraaaapa:174	ABpraaaapa	174	10440	-14559	4779	5273	10440	21.3	388	177	32	282161
ABpraaaapp:174	ABpraaaapp	174	9338	-15661	3281	3590	9338	23.0	419	196	32	234707
ABpraaap:92	ABpraaap	92	8481	-16518	5141	5178	8481	27.6	325	159	42	541854
ABpraaapa:130	ABpraaapa	130	12256	-12743	7288	7514	12256	38.1	349	161	35	404033
ABpraaapaa:179	ABpraaapaa	179	13274	-11725	5755	6499	13274	43.0	332	154	30	240090
ABpraaapap:179	ABpraaapap	179	12366	-12633	5973	6391	12366	43.1	374	159	32	264820
ABpraaapp:130	ABpraaapp	130	10117	-14882	4465	5017	10117	32.8	379	184	35	366173
ABpraaappa:178	ABpraaappa	178	12466	-12533	5136	6023	12466	39.5	352	175	31	263194
ABpraaappp:178	ABpraaappp	178	10586	-14413	2583	4179	10586	36.0	381	184	32	262375
ABpraap:62	ABpraap	62	3807	-21192	1464	1464	3807	33.1	415	162	48	577738
ABpraapa:91	ABpraapa	91	7614	-17385	4151	4211	7614	22.3	440	194	43	514327
ABpraapaa:127	ABpraapaa	127	15939	-9060	10422	10699	15939	29.2	415	191	34	348001
ABpraapaaa:175	ABpraapaaa	175	21229	-3770	12199	13090	21229	33.2	409	186	30	224408
ABpraapaap:175	ABpraapaap	175	19639	-5360	10615	11837	19639	31.2	440	196	31	215491
ABpraapap:127	ABpraapap	127	10931	-14068	6243	6296	10931	22.9	453	212	37	334313
ABpraapapa:170	ABpraapapa	170	18788	-6211	11514	12350	18788	28.7	461	214	31	231148
ABpraapapp:170	ABpraapapp	170	16012	-8987	9704	10106	16012	21.3	471	218	34	274052
ABpraapp:91	ABpraapp	91	9590	-15409	6258	6273	9590	33.3	393	150	42	556811
ABpraappa:128	ABpraappa	128	16535	-8464	11413	11563	16535	28.7	331	156	37	464763
ABpraappaa:175	ABpraappaa	175	26228	1228	16033	16742	26228	34.6	316	148	31	281472
ABpraappap:175	ABpraappap	175	24345	-655	15159	15927	24345	31.9	350	143	31	278466
ABpraappp:128	ABpraappp	128	15630	-9369	10768	11011	15630	28.3	379	148	37	449249
ABpraapppa:173	ABpraapppa	173	23968	-1031	16015	16501	23968	33.9	390	144	31	295129
ABpraapppp:173	ABpraapppp	173	18451	-6548	11383	12023	18451	27.3	407	151	33	297753
ABprap:40	ABprap	40	2069	-22930	-50	-50	2069	22.9	490	187	56	534527
ABprapa:62	ABprapa	62	3783	-21216	1401	1401	3783	14.8	416	175	48	551856
ABprapaa:92	ABprapaa	92	6833	-18166	3666	3689	6833	6.9	446	246	43	417255
ABprapaaa:127	ABprapaaa	127	7707	-17292	3368	3599	7707	10.7	472	248	36	300394
ABprapaaaa:178	ABprapaaaa	178	7792	-17207	1720	2092	7792	12.6	480	248	32	199807
ABprapaaap:178	ABprapaaap	178	10187	-14812	2890	3633	10187	8.9	519	242	31	242540
ABprapaap:127	ABprapaap	127	8245	-16754	3833	4000	8245	16.7	503	248	36	304720
ABprapaapa:181	ABprapaapa	181	9876	-15123	3177	3707	9876	15.3	516	227	33	292743
ABprapaapp:181	ABprapaapp	181	12412	-12587	5030	5694	12412	13.6	553	233	30	253553
ABprapap:92	ABprapap	92	7574	-17425	4195	4210	7574	10.0	407	189	43	491976
ABprapapa:129	ABprapapa	129	9313	-15686	4682	4994	9313	11.0	401	204	37	399959
ABprapapaa:178	ABprapapaa	178	9423	-15576	3284	3628	9423	15.5	415	210	34	255179
ABprapapap:178	ABprapapap	178	9643	-15356	4073	4248	9643	12.3	444	244	29	158823
ABprapapp:129	ABprapapp	129	9591	-15408	4561	4933	9591	9.4	441	228	34	283163
ABprapappa:181	ABprapappa	181	9527	-15472	3577	4076	9527	4.3	468	244	31	189960
ABprapappp:181	ABprapappp	181	10981	-14018	4403	4981	10981	3.5	502	238	31	234765
ABprapp:62	ABprapp	62	3801	-21198	1424	1425	3801	18.0	507	195	49	656152
ABprappa:91	ABprappa	91	7487	-17512	4233	4268	7487	10.5	518	249	43	496760
ABprappaa:130	ABprappaa	130	13954	-11045	7891	8300	13954	11.8	533	226	36	418891
ABprappaaa:174	ABprappaaa	174	18637	-6362	10208	11269	18637	15.3	547	191	32	324351
ABprappaap:174	ABprappaap	174	20458	-4541	12033	12977	20458	17.1	581	204	32	352636
ABprappap:130	ABprappap	130	15303	-9696	10306	10517	15303	10.2	574	231	38	568656
ABprappapa:178	ABprappapa	178	16751	-8248	9014	10158	16751	12.0	596	230	34	353647
ABprappapp:178	ABprappapp	178	22995	-2004	15091	15630	22995	11.5	619	261	30	312037
ABprappp:91	ABprappp	91	9713	-15286	6073	6094	9713	10.7	488	194	42	621682
ABprapppa:128	ABprapppa	128	15379	-9620	9586	9921	15379	11.5	459	190	36	455190
ABprapppaa:176	ABprapppaa	176	16339	-8660	9317	10398	16339	9.1	444	192	33	294506
ABprapppap:176	ABprapppap	176	18834	-6165	11112	12135	18834	9.1	476	200	31	283139
ABprapppp:128	ABprapppp	128	14250	-10749	8603	8911	14250	8.7	502	209	37	460812
ABprappppa:177	ABprappppa	177	18194	-6805	11036	11723	18194	5.9	551	224	33	327412
ABprappppp:177	ABprappppp	177	19028	-5971	11520	12357	19028	8.7	513	195	31	299105
ABprp:25	ABprp	25	2029	-22970	-139	-139	2029	38.9	528	242	62	415573
ABprpa:40	ABprpa	40	2112	-22887	8	9	2112	45.6	496	220	54	382963
ABprpaa:63	ABprpaa	63	4116	-20883	1709	1711	4116	36.6	487	173	46	539970
ABprpaaa:93	ABprpaaa	93	6619	-18380	3174	3228	6619	25.9	503	183	41	503114
ABprpaaaa:131	ABprpaaaa	131	7519	-17480	2836	3233	7519	24.4	467	175	35	401876
ABprpaaaaa:182	ABprpaaaaa	182	8543	-16456	1986	2565	8543	21.2	449	181	29	218249
ABprpaaaap:182	ABprpaaaap	182	7946	-17053	3058	3474	7946	19.4	479	168	30	262252
ABprpaaap:131	ABprpaaap	131	7483	-17516	2996	3343	7483	26.4	509	173	36	450215
ABprpaaapa:180	ABprpaaapa	180	7632	-17367	1368	2299	7632	27.5	488	192	30	227240
ABprpaaapp:180	ABprpaaapp	180	8308	-16691	1812	2477	8308	20.4	512	190	31	268809
ABprpaap:93	ABprpaap	93	7536	-17463	4178	4268	7536	29.2	456	153	40	563417
ABprpaapa:132	ABprpaapa	132	7685	-17314	3534	3848	7685	21.5	436	154	35	410050
ABprpaapaa:186	ABprpaapaa	186	6993	-18006	2398	2772	6993	18.1	401	156	32	248565
ABprpaapap:186	ABprpaapap	186	8528	-16471	3112	3497	8528	16.4	433	167	31	258041
ABprpaapp:132	ABprpaapp	132	8271	-16728	3871	4224	8271	30.8	459	158	38	555128
ABprpaappa:190	ABprpaappa	190	7956	-17043	2319	2886	7956	31.1	443	150	31	270720
ABprpaappp:190	ABprpaappp	190	7617	-17382	2830	3233	7617	27.3	466	158	32	279629
ABprpap:63	ABprpap	63	3631	-21368	1354	1354	3631	45.5	501	235	49	493503
ABprpapa:91	ABprpapa	91	7323	-17677	4284	4322	7323	37.4	519	207	42	575172
ABprpapaa:125	ABprpapaa	125	9419	-15580	5638	5911	9419	40.6	486	190	37	430145
ABprpapaaa:173	ABprpapaaa	173	12094	-12905	6884	7357	12094	44.3	476	191	33	262007
ABprpapaap:173	ABprpapaap	173	12481	-12518	7936	8202	12481	43.8	524	196	34	296259
ABprpapap:125	ABprpapap	125	11343	-13656	7396	7580	11343	35.9	536	187	38	526670
ABprpapapa:176	ABprpapapa	176	14161	-10838	8567	9164	14161	36.5	565	192	33	343034
ABprpapapp:176	ABprpapapp	176	15275	-9724	9689	10074	15275	33.4	596	207	32	337908
ABprpapp:91	ABprpapp	91	7438	-17561	4441	4458	7438	40.6	460	175	42	549129
ABprpappa:126	ABprpappa	126	11830	-13169	7042	7429	11830	40.3	416	168	37	453745
ABprpappaa:179	ABprpappaa	179	14646	-10353	7182	8079	14646	39.8	431	166	32	283231
ABprpappap:179	ABprpappap	179	14886	-10113	7457	8458	14886	39.5	459	175	31	277048
ABprpappp:126	ABprpappp	126	11384	-13615	6823	7239	11384	40.1	460	181	36	421164
ABprpapppa:180	ABprpapppa	180	14603	-10396	8014	9031	14603	37.2	495	168	32	298123
ABprpapppp:180	ABprpapppp	180	15639	-9360	9378	10102	15639	37.0	528	181	31	298840
ABprpp:40	ABprpp	40	2151	-22848	-7	-7	2151	35.9	578	244	55	501233
ABprppa:64	ABprppa	64	4390	-20609	1897	1897	4390	30.6	561	195	46	605444
ABprppaa:94	ABprppaa	94	7431	-17568	4130	4189	7431	23.4	552	231	40	458998
ABprppaaa:135	ABprppaaa	135	8371	-16628	3640	3951	8371	28.3	535	212	35	354367
ABprppaaaa:183	ABprppaaaa	183	8965	-16034	3841	4053	8965	28.8	531	197	29	220427
ABprppaaap:183	ABprppaaap	183	11220	-13779	4300	4778	11220	26.8	566	210	29	250394
ABprppaap:135	ABprppaap	135	8993	-16006	3861	4100	8993	23.4	560	236	33	298380
ABprppaapa:186	ABprppaapa	186	9300	-15699	2141	2846	9300	19.2	563	234	32	268908
ABprppaapp:186	ABprppaapp	186	10053	-14947	2620	3620	10053	23.1	599	236	31	267357
ABprppap:94	ABprppap	94	7590	-17409	4051	4134	7590	18.6	542	183	41	593458
ABprppapa:132	ABprppapa	132	9402	-15598	4693	5039	9402	17.0	510	173	35	430051
ABprppapaa:183	ABprppapaa	183	9384	-15615	4455	4836	9384	27.3	514	159	34	386630
ABprppapap:183	ABprppapap	183	12175	-12824	6199	6799	12175	19.8	526	164	29	284258
ABprppapp:132	ABprppapp	132	9644	-15355	4747	5127	9644	22.3	551	182	36	476992
ABprppappa:184	ABprppappa	184	10980	-14019	4795	5330	10980	26.0	561	174	30	278286
ABprppappp:184	ABprppappp	184	12861	-12138	5828	6546	12861	24.0	593	197	31	336741
ABprppp:64	ABprppp	64	4174	-20825	1817	1817	4174	40.7	577	261	48	566484
ABprpppa:92	ABprpppa	92	7727	-17272	4727	4732	7727	38.6	572	246	43	570102
ABprpppaa:127	ABprpppaa	127	11831	-13168	7448	7660	11831	28.4	633	243	38	581832
ABprpppaaa:175	ABprpppaaa	175	13134	-11865	5219	6516	13134	15.3	646	327	34	366001
ABprpppaap:175	ABprpppaap	175	11821	-13178	4900	5874	11821	19.2	655	296	34	384532
ABprpppap:127	ABprpppap	127	10808	-14191	6580	6788	10808	31.7	585	210	38	539935
ABprpppapa:171	ABprpppapa	171	11719	-13280	6123	6829	11719	28.4	619	230	35	382135
ABprpppapp:171	ABprpppapp	171	15005	-9994	8238	8821	15005	25.4	644	260	32	348477
ABprpppp:92	ABprpppp	92	9146	-15853	5789	5834	9146	30.7	574	197	42	653094
ABprppppa:130	ABprppppa	130	11916	-13083	7316	7671	11916	19.4	623	231	36	480695
ABprppppaa:179	ABprppppaa	179	12114	-12885	5736	6687	12114	10.7	633	324	33	316766
ABprppppap:179	ABprppppap	179	11426	-13573	5036	6038	11426	11.1	647	286	31	278811
ABprppppp:130	ABprppppp	130	11488	-13511	6219	6673	11488	21.2	585	204	35	443930
ABprpppppa:176	ABprpppppa	176	13926	-11073	5729	6935	13926	20.2	624	241	33	389312
ABprpppppp:176	ABprpppppp	176	14819	-10180	8039	8852	14819	16.8	650	255	31	325894
EMS:3	EMS	3	1971	-23028	-166	-166	1971	25.2	435	200	70	852566
MS:15	MS	15	1993	-23006	-174	-174	1993	44.8	355	223	66	450826
MSa:30	MSa	30	1978	-23021	-104	-104	1978	43.3	290	298	62	500721
MSaa:58	MSaa	58	2257	-22742	114	116	2257	34.5	277	302	53	393435
MSaaa:87	MSaaa	87	5810	-19189	2345	2528	5810	33.6	289	290	46	353187
MSaaaa:148	MSaaaa	148	15795	-9204	7812	8520	15795	29.8	293	244	36	193148
MSaaap:148	MSaaap	148	13437	-11562	7354	8017	13437	27.5	324	297	39	176759
MSaap:87	MSaap	87	5529	-19470	2727	2776	5529	37.6	345	331	45	294557
MSaapa:146	MSaapa	146	15601	-9398	9773	10464	15601	34.4	326	312	37	162616
MSaapp:146	MSaapp	146	15491	-9508	9801	10156	15491	39.3	379	334	36	138296
MSap:58	MSap	58	2235	-22764	141	142	2235	47.1	337	297	52	363005
MSapa:86	MSapa	86	5792	-19207	2793	2910	5792	44.5	333	276	45	324375
MSapaa:146	MSapaa	146	14670	-10329	8311	8741	14670	34.9	336	231	37	158381
MSapaaa:203	MSapaaa	203	22001	-2998	14906	14899	22001	32.0	320	214	30	89063
MSapaap:203	MSapaap	203	18294	-6706	11961	11968	18294	29.0	364	246	28	58582
MSapap:146	MSapap	146	14609	-10390	9071	9310	14609	38.6	375	270	37	140083
MSapp:86	MSapp	86	5390	-19609	2708	2745	5390	43.0	399	267	46	304118
MSappa:147	MSappa	147	15654	-9345	10026	10221	15654	43.2	403	223	37	160298
MSappaa:204	MSappaa	204	22281	-2719	15314	15626	22281	39.5	385	210	28	72349
MSappap:204	MSappap	204	21854	-3145	14496	15041	21854	37.0	421	247	30	79544
MSappp:147	MSappp	147	14587	-10412	9718	9986	14587	44.8	445	255	39	161220
MSp:30	MSp	30	2001	-22998	-68	-68	2001	43.4	402	248	61	495514
MSpa:60	MSpa	60	2359	-22640	147	150	2359	27.9	351	240	53	431297
MSpaa:97	MSpaa	97	5736	-19263	2596	2652	5736	25.4	357	282	47	358898
MSpaaa:158	MSpaaa	158	14005	-10994	7326	7639	14005	23.2	361	267	37	171578
MSpaap:158	MSpaap	158	12076	-12923	5836	6532	12076	26.1	404	292	39	157204
MSpap:97	MSpap	97	6509	-18490	3412	3492	6509	32.0	405	328	46	327191
MSpapa:161	MSpapa	161	14589	-10410	8065	8866	14589	32.1	413	316	38	161586
MSpapp:161	MSpapp	161	17793	-7207	11076	11679	17793	40.4	436	364	37	171152
MSpp:60	MSpp	60	2352	-22647	193	198	2352	39.7	419	235	52	456462
MSppa:99	MSppa	99	6932	-18067	3784	3877	6932	28.9	455	303	46	299698
MSppaa:165	MSppaa	165	17225	-7774	10573	11390	17225	36.6	450	296	38	149340
MSppap:165	MSppap	165	18582	-6417	12276	12664	18582	36.0	478	359	39	178817
MSppp:99	MSppp	99	6421	-18578	3183	3306	6421	33.2	441	245	46	318240
MSpppa:164	MSpppa	164	15750	-9249	9455	9730	15750	28.1	407	240	36	124571
MSpppp:164	MSpppp	164	15274	-9725	9705	10346	15274	36.5	488	278	38	139129
E:15	E	15	1985	-23014	-174	-175	1985	41.5	485	302	64	429648
Ea:31	Ea	31	2023	-22976	-90	-90	2023	40.8	432	343	60	482964
Eal:65	Eal	65	2867	-22132	611	614	2867	38.7	427	328	50	391763
Eala:126	Eala	126	8548	-16451	4816	5003	8548	49.9	387	284	44	228419
Ealaa:185	Ealaa	185	15209	-9790	9453	9556	15209	49.8	355	258	34	93229
Ealap:185	Ealap	185	14260	-10739	8824	9130	14260	49.1	405	272	36	103328
Ealp:126	Ealp	126	8468	-16531	5200	5288	8468	52.4	454	309	45	226975
Ealpa:187	Ealpa	187	14203	-10796	7800	8453	14203	54.2	434	257	36	39559
Ealpp:187	Ealpp	187	13903	-11096	7634	8148	13903	51.9	445	316	35	88238
Ear:65	Ear	65	2700	-22299	312	355	2700	26.3	396	342	49	363344
Eara:119	Eara	119	7374	-17625	4084	4177	7374	51.0	386	345	44	222165
Earaa:181	Earaa	181	13117	-11882	7468	7793	13117	52.8	355	310	33	73177
Earap:181	Earap	181	13818	-11181	7553	8148	13818	46.9	403	332	36	108920
Earp:119	Earp	119	7874	-17125	4629	4685	7874	49.1	444	384	45	241121
Earpa:187	Earpa	187	13320	-11679	7752	8252	13320	54.4	388	343	36	90493
Earpp:187	Earpp	187	14434	-10565	8343	8877	14434	51.2	443	367	36	105455
Ep:31	Ep	31	1987	-23012	-143	-145	1987	31.2	528	337	60	580019
Epl:71	Epl	71	3046	-21953	705	709	3046	35.4	521	297	50	429651
Epla:125	Epla	125	5745	-19254	2668	2742	5745	45.2	492	327	45	243211
Eplaa:187	Eplaa	187	9257	-15742	4054	4491	9257	48.3	476	332	35	87604
Eplap:187	Eplap	187	9382	-15617	5610	5621	9382	48.7	537	357	36	109750
Eplp:125	Eplp	125	6184	-18815	2434	2768	6184	34.0	533	331	43	222508
Eplpa:192	Eplpa	192	9183	-15816	3879	4375	9183	40.2	512	339	34	95927
Eplpp:192	Eplpp	192	10758	-14242	3556	4242	10758	37.7	580	351	33	103066
Epr:71	Epr	71	2740	-22259	380	398	2740	24.6	482	343	54	426504
Epra:124	Epra	124	6495	-18504	3293	3376	6495	40.7	469	396	43	242515
Epraa:190	Epraa	190	10364	-14635	4826	5441	10364	47.7	456	387	34	104420
Eprap:190	Eprap	190	13048	-11951	7393	7523	13048	36.4	501	412	34	136028
Eprp:124	Eprp	124	6989	-18010	3409	3497	6989	35.5	525	386	43	246247
Eprpa:192	Eprpa	192	10878	-14121	6548	6821	10878	45.5	506	400	34	104701
Eprpp:192	Eprpp	192	12756	-12243	6380	6820	12756	38.4	560	393	35	133072
P2:3	P2	3	1967	-23032	-312	-312	1967	22.6	580	289	72	994060
C:18	C	18	2046	-22953	-131	-132	2046	13.3	510	322	64	415505
Ca:34	Ca	34	2005	-22994	-129	-129	2005	14.9	437	306	60	277766
Caa:57	Caa	57	2297	-22702	67	66	2297	8.8	432	339	53	252407
Caaa:89	Caaa	89	4697	-20302	2032	2030	4697	15.8	438	394	45	274375
Caaaa:131	Caaaa	131	12742	-12257	7484	7659	12742	20.7	411	397	36	179150
Caaaaa:189	Caaaaa	189	21998	-3001	12863	13452	21998	15.7	395	373	31	112536
Caaaap:189	Caaaap	189	22546	-2453	13559	14375	22546	18.8	421	402	31	119148
Caaap:131	Caaap	131	11385	-13614	6406	6650	11385	22.5	471	404	38	201534
Caaapa:183	Caaapa	183	18683	-6316	10163	10711	18683	26.5	424	365	33	121273
Caaapp:183	Caaapp	183	17388	-7611	10266	10532	17388	22.8	380	353	34	121201
Caap:89	Caap	89	4806	-20193	2138	2138	4806	16.8	529	386	45	339541
Caapa:126	Caapa	126	13310	-11689	7645	8029	13310	9.7	511	337	39	186686
Caapaa:189	Caapaa	189	30592	5592	17552	18885	30592	6.4	506	283	28	84535
Caapap:189	Caapap	189	24745	-254	15576	16264	24745	5.1	532	326	32	103368
Caapp:126	Caapp	126	12520	-12479	7125	7551	12520	14.9	534	367	41	231554
Caappd:184	Caappd	184	23797	-1202	14600	14966	23797	16.2	501	295	34	124589
Caappv:184	Caappv	184	22754	-2245	14631	15002	22754	12.8	526	372	37	153062
Cap:57	Cap	57	2449	-22550	261	260	2449	22.1	518	391	50	335459
Capa:92	Capa	92	9442	-15557	6307	6315	9442	31.3	524	418	42	386378
Capaa:136	Capaa	136	18574	-6425	12812	12931	18574	21.0	512	410	36	187035
Capaaa:187	Capaaa	187	27188	2188	14707	16521	27188	23.5	449	394	31	116712
Capaap:187	Capaap	187	28092	3092	19155	20913	28092	19.0	480	408	32	127586
Capap:136	Capap	136	23607	-1392	17463	17661	23607	27.9	557	401	37	263274
Capapa:189	Capapa	189	28256	3256	16558	18037	28256	25.3	480	405	32	132746
Capapp:189	Capapp	189	23932	-1067	15448	15849	23932	21.2	534	405	35	163214
Capp:92	Capp	92	8964	-16035	5961	5960	8964	29.7	592	384	44	462372
Cappa:134	Cappa	134	23914	-1085	17148	17787	23914	33.0	594	372	39	315995
Cappaa:186	Cappaa	186	27032	2032	19584	19876	27032	29.4	555	419	34	157270
Cappap:186	Cappap	186	32863	7863	22788	24230	32863	31.8	600	394	33	180266
Cappp:134	Cappp	134	25971	971	18736	19511	25971	29.9	626	368	39	353896
Capppa:185	Capppa	185	30900	5900	20336	21191	30900	37.1	615	362	35	215844
Capppp:185	Capppp	185	34906	9906	25061	26028	34906	31.0	646	347	36	292955
Cp:34	Cp	34	2017	-22982	-166	-165	2017	12.9	544	275	62	413014
Cpa:56	Cpa	56	2237	-22762	10	9	2237	7.3	529	252	53	289071
Cpaa:86	Cpaa	86	3831	-21168	1184	1202	3831	6.7	505	305	45	206026
Cpaaa:126	Cpaaa	126	9426	-15573	4455	4698	9426	12.3	531	286	34	117054
Cpaaaa:177	Cpaaaa	177	14105	-10894	7451	8812	14105	2.7	549	246	32	162830
Cpaaap:177	Cpaaap	177	18967	-6032	10935	11840	18967	8.0	589	302	33	133554
Cpaap:126	Cpaap	126	10159	-14840	4807	5301	10159	10.4	564	307	41	215512
Cpaapa:180	Cpaapa	180	16966	-8033	8275	8990	16966	14.0	567	343	33	121841
Cpaapp:180	Cpaapp	180	17431	-7568	8564	9875	17431	4.9	553	285	33	127094
Cpap:86	Cpap	86	4365	-20634	1619	1656	4365	12.8	572	328	46	285386
Cpapa:127	Cpapa	127	11762	-13237	6448	7073	11762	11.3	579	346	41	244930
Cpapaa:182	Cpapaa	182	18340	-6659	10990	11452	18340	26.6	540	338	34	120259
Cpapap:182	Cpapap	182	21756	-3243	13440	14392	21756	16.6	579	381	33	133807
Cpapp:127	Cpapp	127	13389	-11610	8017	8515	13389	17.7	612	359	42	333631
Cpappd:176	Cpappd	176	24568	-431	15649	16272	24568	19.2	622	361	34	167172
Cpappv:176	Cpappv	176	24907	-92	15229	16526	24907	23.6	585	388	35	198289
Cpp:56	Cpp	56	2244	-22755	50	50	2244	18.6	603	299	53	372461
Cppa:87	Cppa	87	6481	-18518	3537	3558	6481	20.3	626	336	45	380546
Cppaa:129	Cppaa	129	14699	-10300	9280	9390	14699	27.1	585	321	37	211368
Cppaaa:179	Cppaaa	179	21382	-3617	12200	13200	21382	25.7	549	339	33	125124
Cppaap:179	Cppaap	179	24521	-478	14249	14973	24521	34.8	600	327	31	136743
Cppap:129	Cppap	129	20410	-4589	13298	14036	20410	26.1	644	330	39	347873
Cppapa:182	Cppapa	182	28136	3136	19635	20763	28136	24.0	660	345	35	289225
Cppapp:182	Cppapp	182	28202	3202	19139	19626	28202	30.7	634	296	32	200832
Cppp:87	Cppp	87	6392	-18607	3410	3438	6392	23.8	605	265	43	309181
Cpppa:131	Cpppa	131	19368	-5631	11670	12443	19368	22.9	626	297	37	247765
Cpppaa:187	Cpppaa	187	26900	1900	17089	17935	26900	29.2	580	289	35	151872
Cpppap:187	Cpppap	187	26392	1392	14509	15500	26392	23.3	602	329	34	159591
Cpppp:131	Cpppp	131	19760	-5239	11298	12013	19760	22.6	596	268	33	168036
Cppppa:188	Cppppa	188	31652	6652	18339	19488	31652	19.1	606	301	30	138423
Cppppp:188	Cppppp	188	25341	341	13911	15114	25341	23.3	573	278	30	105669
P3:18	P3	18	1988	-23011	-259	-260	1988	27.0	602	320	59	472735
D:41	D	41	2012	-22987	-217	-217	2012	24.7	629	323	53	313735
Da:70	Da	70	2660	-22339	340	340	2660	43.0	561	339	46	109665
Daa:108	Daa	108	3677	-21322	1265	1272	3677	46.2	540	277	40	97425
Daaa:151	Daaa	151	4998	-20001	1100	1373	4998	35.1	498	229	31	79566
Daap:151	Daap	151	5197	-19802	1876	1975	5197	41.1	540	236	32	88184
Dap:108	Dap	108	3806	-21193	1178	1184	3806	41.9	576	343	41	114526
Dapa:149	Dapa	149	4965	-20034	1735	1889	4965	43.2	567	268	35	127046
Dapp:149	Dapp	149	4962	-20037	1123	1332	4962	41.0	563	306	37	143259
Dappa:203	Dappa	203	4670	-20329	1311	1328	4670	34.6	495	248	30	78384
Dappp:203	Dappp	203	5959	-19040	831	1226	5959	35.3	537	293	30	78482
Dp:70	Dp	70	2919	-22080	545	546	2919	31.8	625	336	46	134741
Dpa:111	Dpa	111	4153	-20846	1229	1287	4153	31.4	611	311	40	116111
Dpaa:151	Dpaa	151	4949	-20050	1166	1278	4949	28.4	512	247	33	107773
Dpap:151	Dpap	151	4997	-20002	622	897	4997	26.9	534	284	35	102756
Dpp:111	Dpp	111	4575	-20424	1773	1795	4575	39.6	602	279	38	104029
Dppa:155	Dppa	155	5778	-19221	1809	1924	5778	35.0	568	250	31	85448
Dppp:155	Dppp	155	6714	-18285	1875	2154	6714	35.8	605	273	34	116347
P4:41	P4	41	2052	-22947	-140	-141	2052	43.6	540	337	51	180400
Z2:96	Z2	96	2295	-22704	-131	-103	2295	48.8	513	347	39	41864
Z3:96	Z3	96	2319	-22680	-78	-41	2319	47.4	482	255	37	35234
