# Supplementary material for: Quantitative Differences in Nuclear β-catenin and TCF Pattern Embryonic Cells in C. elegans
Source: PLoS Genet. 2015 Oct 21;11(10):e1005585. doi: 10.1371/journal.pgen.1005585 (PMC4619327; doi:10.1371/journal.pgen.1005585)
Supplement: S1 Data — For each cell analyzed, birth time is given in column 3 and the average nuclear reporter intensity over the lifetime of the cell (corrected for background) is given in column 7 (“blot”). For information on each embryo’s strain information and experimental conditions, refer to S2 Table. (ZIP) [file pgen.1005585.s005.zip › CAs/CA20111114_nhr-67_pop-1i_L1.csv]

cellTime	cell	time	none	global	local	blot	cross	z	x	y	size	gweight
AB:1	AB	1	0	0	0	0	0	32.0	212	216	79	0
ABa:3	ABa	3	1842	-23158	-236	-236	1842	29.7	132	230	72	1011127
ABal:13	ABal	13	1850	-23149	-198	-199	1850	22.9	100	274	67	990818
ABala:24	ABala	24	1901	-23098	-195	-206	1901	29.0	53	215	60	678373
ABalaa:39	ABalaa	39	1954	-23045	-126	-156	1954	34.7	22	207	55	514396
ABalaaa:61	ABalaaa	61	1984	-23015	-88	-104	1984	37.3	17	203	48	349620
ABalaaaa:89	ABalaaaa	89	2022	-22977	-75	-80	2022	28.8	30	197	43	462984
ABalaaaal:130	ABalaaaal	130	1938	-23061	-23	-27	1938	19.4	94	217	34	264527
ABalaaaala:179	ABalaaaala	179	2018	-22981	-18	-26	2018	21.1	137	197	29	137976
ABalaaaalp:179	ABalaaaalp	179	1896	-23103	-85	-86	1896	27.1	110	206	28	130268
ABalaaaar:130	ABalaaaar	130	1927	-23072	-50	-49	1927	20.1	105	217	35	272580
ABalaaaarl:175	ABalaaaarl	175	1980	-23020	11	2	1980	16.9	92	183	29	155212
ABalaaaarr:175	ABalaaaarr	175	1943	-23056	-65	-63	1943	14.1	127	175	31	183699
ABalaaap:89	ABalaaap	89	2089	-22910	-82	-86	2089	22.3	78	193	39	396603
ABalaaapa:128	ABalaaapa	128	1943	-23056	-76	-79	1943	12.5	88	171	35	307927
ABalaaapal:180	ABalaaapal	180	1998	-23001	-24	-30	1998	15.8	128	132	29	143547
ABalaaapar:180	ABalaaapar	180	2025	-22974	29	38	2025	16.3	92	141	30	185214
ABalaaapp:128	ABalaaapp	128	1994	-23005	-61	-64	1994	11.0	139	149	36	286415
ABalaaappl:175	ABalaaappl	175	2035	-22964	13	3	2035	13.7	164	118	30	152233
ABalaaappr:175	ABalaaappr	175	2033	-22966	26	34	2033	13.7	200	117	30	137985
ABalaap:61	ABalaap	61	2004	-22995	-102	-102	2004	46.1	80	225	46	304777
ABalaapa:88	ABalaapa	88	2039	-22960	-77	-81	2039	34.1	87	202	41	379852
ABalaapaa:129	ABalaapaa	129	1923	-23076	-54	-56	1923	25.9	125	183	33	217156
ABalaapaaa:177	ABalaapaaa	177	1986	-23013	-10	-4	1986	24.8	114	170	27	134391
ABalaapaap:177	ABalaapaap	177	1930	-23070	-78	-82	1930	27.9	152	162	29	130329
ABalaapap:129	ABalaapap	129	1930	-23069	-49	-51	1930	18.0	134	183	35	277224
ABalaapapa:176	ABalaapapa	176	1994	-23005	-59	-63	1994	21.2	153	156	30	151775
ABalaapapp:176	ABalaapapp	176	2032	-22967	15	16	2032	22.4	189	142	30	127427
ABalaapp:88	ABalaapp	88	2061	-22938	-62	-69	2061	29.8	133	204	41	356872
ABalaappa:128	ABalaappa	128	1944	-23055	-61	-65	1944	19.3	110	134	34	285746
ABalaappaa:178	ABalaappaa	178	2036	-22963	-12	-3	2036	23.3	113	102	28	150068
ABalaappap:178	ABalaappap	178	1932	-23067	-93	-89	1932	22.6	151	111	30	145030
ABalaappp:128	ABalaappp	128	1955	-23044	-23	-26	1955	23.1	173	152	35	240411
ABalaapppa:175	ABalaapppa	175	1944	-23055	-71	-73	1944	33.2	193	96	30	136199
ABalaapppp:175	ABalaapppp	175	1978	-23021	-31	-27	1978	28.6	216	126	31	127297
ABalap:39	ABalap	39	1984	-23015	-191	-191	1984	23.6	88	170	56	574480
ABalapa:61	ABalapa	61	2010	-22990	-150	-151	2010	27.6	60	171	47	486787
ABalapaa:88	ABalapaa	88	2093	-22906	-94	-98	2093	17.9	52	217	43	554143
ABalapaaa:129	ABalapaaa	129	1956	-23043	-56	-61	1956	15.0	109	246	35	322083
ABalapaaaa:183	ABalapaaaa	183	1976	-23023	12	1	1976	14.2	114	210	29	201895
ABalapaaap:183	ABalapaaap	183	2070	-22929	37	42	2070	10.1	149	222	31	162626
ABalapaap:129	ABalapaap	129	1990	-23010	-43	-44	1990	10.6	121	272	37	368376
ABalapaapa:180	ABalapaapa	180	1889	-23110	-101	-108	1889	19.0	104	229	32	233886
ABalapaapp:180	ABalapaapp	180	2100	-22899	87	74	2100	15.0	126	244	30	203444
ABalapap:88	ABalapap	88	2086	-22913	-94	-97	2086	19.0	85	230	42	487504
ABalapapa:127	ABalapapa	127	1995	-23004	-31	-36	1995	13.0	148	257	35	282536
ABalapapaa:183	ABalapapaa	183	2034	-22965	5	0	2034	11.8	130	266	30	191736
ABalapapap:183	ABalapapap	183	2064	-22935	47	56	2064	9.1	179	255	31	157622
ABalapapp:127	ABalapapp	127	1980	-23019	-43	-42	1980	13.2	174	291	34	279768
ABalapappa:181	ABalapappa	181	2014	-22985	-25	-32	2014	12.6	146	305	32	256507
ABalapappp:181	ABalapappp	181	2038	-22961	-48	-30	2038	13.6	183	289	30	185048
ABalapp:61	ABalapp	61	2034	-22965	-102	-102	2034	29.7	123	220	47	380519
ABalappa:88	ABalappa	88	2087	-22912	-96	-97	2087	21.1	136	234	42	415184
ABalappaa:128	ABalappaa	128	1979	-23021	-45	-48	1979	10.9	146	200	37	331271
ABalappaaa:178	ABalappaaa	178	1997	-23002	-24	-25	1997	10.1	154	173	30	176850
ABalappaap:178	ABalappaap	178	1924	-23075	-140	-154	1924	11.6	189	155	31	157472
ABalappap:128	ABalappap	128	1968	-23031	-53	-54	1968	10.4	191	200	37	265830
ABalappapa:173	ABalappapa	173	2037	-22962	-27	-30	2037	8.8	200	230	30	134577
ABalappapp:173	ABalappapp	173	2030	-22969	-64	-68	2030	7.9	189	194	33	145476
ABalappp:88	ABalappp	88	2105	-22894	-46	-47	2105	20.6	193	255	43	373825
ABalapppa:127	ABalapppa	127	1939	-23060	-63	-64	1939	11.1	207	252	37	274459
ABalapppaa:174	ABalapppaa	174	2039	-22960	-11	-10	2039	15.2	203	310	30	187888
ABalapppap:174	ABalapppap	174	2074	-22925	-7	-10	2074	8.0	204	289	33	199154
ABalapppp:127	ABalapppp	127	1977	-23022	-37	-40	1977	15.0	225	296	37	308624
ABalappppa:176	ABalappppa	176	1994	-23005	-62	-60	1994	17.7	213	351	31	215721
ABalappppp:176	ABalappppp	176	2012	-22987	19	6	2012	23.8	231	339	30	178726
ABalp:24	ABalp	24	1975	-23024	-197	-198	1975	31.0	116	311	61	649870
ABalpa:38	ABalpa	38	1950	-23049	-183	-183	1950	34.4	70	305	55	581089
ABalpaa:59	ABalpaa	59	1985	-23014	-146	-149	1985	33.7	47	285	49	496692
ABalpaaa:85	ABalpaaa	85	2011	-22988	-103	-120	2011	33.1	18	246	43	413724
ABalpaaaa:120	ABalpaaaa	120	1913	-23086	-22	-26	1913	20.4	34	242	37	416069
ABalpaaaaa:167	ABalpaaaaa	167	1997	-23002	16	7	1997	15.7	41	199	29	232902
ABalpaaaap:167	ABalpaaaap	167	1930	-23069	-47	-42	1930	21.7	71	214	29	204615
ABalpaaap:120	ABalpaaap	120	1932	-23067	-20	-24	1932	27.2	56	250	34	296643
ABalpaaapa:166	ABalpaaapa	166	1952	-23047	-22	-14	1952	23.9	39	242	29	217914
ABalpaaapp:166	ABalpaaapp	166	1949	-23050	-24	-29	1949	29.2	54	265	29	182672
ABalpaap:85	ABalpaap	85	2079	-22920	-87	-88	2079	38.1	80	248	42	361700
ABalpaapa:117	ABalpaapa	117	1926	-23073	-28	-33	1926	35.0	47	226	34	276655
ABalpaapaa:162	ABalpaapaa	162	1969	-23030	18	24	1969	26.8	27	208	30	236841
ABalpaapap:162	ABalpaapap	162	1911	-23088	-44	-47	1911	34.6	39	219	30	186754
ABalpaapp:117	ABalpaapp	117	1944	-23055	-32	-33	1944	40.4	90	249	37	267906
ABalpaappa:157	ABalpaappa	157	1890	-23109	-46	-63	1890	35.0	9	249	32	126034
ABalpaappp:157	ABalpaappp	157	1914	-23085	-57	-60	1914	38.4	42	268	32	193817
ABalpap:59	ABalpap	59	2061	-22938	-122	-123	2061	49.0	134	293	49	334662
ABalpapa:84	ABalpapa	84	2119	-22880	-79	-81	2119	51.0	104	251	43	312557
ABalpapaa:117	ABalpapaa	117	1908	-23091	-42	-57	1908	32.7	16	243	37	259546
ABalpapaaa:164	ABalpapaaa	164	1949	-23050	-30	-41	1949	17.6	18	216	31	264727
ABalpapaap:164	ABalpapaap	164	1986	-23013	-24	-28	1986	13.4	53	230	33	294727
ABalpapap:117	ABalpapap	117	1917	-23082	-55	-65	1917	40.3	41	250	36	240121
ABalpapapa:164	ABalpapapa	164	1970	-23029	28	27	1970	24.8	2	215	31	42969
ABalpapapp:164	ABalpapapp	164	1987	-23012	-4	-1	1987	25.9	4	248	33	92398
ABalpapp:84	ABalpapp	84	2093	-22906	-95	-95	2093	53.0	178	261	44	291731
ABalpappa:115	ABalpappa	115	1960	-23039	-29	-33	1960	47.9	126	247	37	239728
ABalpappaa:155	ABalpappaa	155	1969	-23030	-19	-25	1969	43.1	74	257	31	176036
ABalpappap:155	ABalpappap	155	1946	-23053	-39	-41	1946	40.5	114	246	33	185688
ABalpappp:115	ABalpappp	115	1970	-23029	-44	-44	1970	49.3	186	244	37	222802
ABalpapppa:155	ABalpapppa	155	1960	-23039	-24	-24	1960	44.7	135	274	30	143892
ABalpapppp:155	ABalpapppp	155	2028	-22971	13	13	2028	41.4	165	259	31	142861
ABalpp:38	ABalpp	38	2013	-22986	-204	-205	2013	23.7	154	340	56	557286
ABalppa:59	ABalppa	59	2072	-22927	-151	-152	2072	34.6	112	340	47	420960
ABalppaa:88	ABalppaa	88	2146	-22853	-24	-28	2146	39.4	40	283	41	383309
ABalppaaa:123	ABalppaaa	123	1886	-23113	-58	-65	1886	27.0	30	275	34	312108
ABalppaaaa:169	ABalppaaaa	169	1952	-23047	-6	-6	1952	14.7	35	251	30	263424
ABalppaaap:169	ABalppaaap	169	1969	-23030	-16	-17	1969	18.4	63	265	30	204679
ABalppaap:123	ABalppaap	123	1921	-23078	-20	-21	1921	36.6	43	290	34	218478
ABalppaapa:169	ABalppaapa	169	1999	-23000	38	41	1999	23.2	20	278	30	172970
ABalppaapp:169	ABalppaapp	169	1965	-23034	-10	-18	1965	29.2	31	298	30	175786
ABalppap:88	ABalppap	88	2170	-22830	-15	-19	2170	43.3	103	300	42	326108
ABalppapa:121	ABalppapa	121	1957	-23042	4	2	1957	48.9	83	274	35	201791
ABalppapaa:163	ABalppapaa	163	1931	-23068	-16	-21	1931	45.7	37	254	31	135299
ABalppapap:163	ABalppapap	163	1917	-23083	-72	-82	1917	49.1	68	263	30	115043
ABalppapp:121	ABalppapp	121	1948	-23051	-53	-55	1948	51.0	127	285	35	167317
ABalppappa:162	ABalppappa	162	1989	-23010	-3	-11	1989	51.4	101	275	29	96025
ABalppappp:162	ABalppappp	162	1991	-23008	-33	-33	1991	53.2	138	274	31	96344
ABalppp:59	ABalppp	59	2056	-22943	-80	-81	2056	45.1	204	333	47	321325
ABalpppa:86	ABalpppa	86	2143	-22856	-33	-36	2143	42.2	139	296	41	315160
ABalpppaa:119	ABalpppaa	119	1939	-23061	-52	-54	1939	31.4	65	304	33	278130
ABalpppaaa:166	ABalpppaaa	166	1940	-23059	-78	-78	1940	22.4	61	293	29	214890
ABalpppaap:166	ABalpppaap	166	1963	-23036	-54	-52	1963	24.7	61	327	30	216562
ABalpppap:119	ABalpppap	119	1950	-23049	-39	-37	1950	34.8	109	302	35	241192
ABalpppapa:159	ABalpppapa	159	1930	-23069	-14	-18	1930	33.2	52	299	30	179729
ABalpppapp:159	ABalpppapp	159	1945	-23054	-37	-32	1945	33.8	78	326	30	168244
ABalpppp:86	ABalpppp	86	2117	-22882	-38	-40	2117	47.0	211	301	42	279917
ABalppppa:117	ABalppppa	117	2008	-22991	15	13	2008	37.0	141	284	34	196147
ABalppppaa:161	ABalppppaa	161	1919	-23080	-84	-85	1919	35.9	83	284	29	142453
ABalppppap:161	ABalppppap	161	1970	-23029	-72	-75	1970	35.1	121	283	29	131336
ABalppppp:117	ABalppppp	117	1986	-23013	-18	-20	1986	42.0	193	305	36	209175
ABalpppppa:159	ABalpppppa	159	2002	-22997	-29	-25	2002	38.3	152	293	30	128573
ABalpppppp:159	ABalpppppp	159	2101	-22898	9	19	2101	38.7	177	325	30	137705
ABar:13	ABar	13	1883	-23116	-173	-173	1883	33.7	165	150	66	772829
ABara:25	ABara	25	1983	-23016	-104	-104	1983	45.1	155	173	60	433442
ABaraa:39	ABaraa	39	1985	-23014	-123	-123	1985	48.4	104	194	54	360995
ABaraaa:59	ABaraaa	59	2078	-22921	-47	-47	2078	43.8	85	152	46	355203
ABaraaaa:88	ABaraaaa	88	2070	-22929	-92	-92	2070	34.3	81	157	42	452129
ABaraaaaa:121	ABaraaaaa	121	1948	-23051	9	-1	1948	28.6	37	195	36	379111
ABaraaaaaa:161	ABaraaaaaa	161	1927	-23072	-28	-40	1927	22.4	33	153	32	268118
ABaraaaaap:161	ABaraaaaap	161	1907	-23092	-71	-73	1907	27.0	54	142	31	224880
ABaraaaap:121	ABaraaaap	121	1887	-23112	-49	-55	1887	36.2	43	162	34	292430
ABaraaaapa:170	ABaraaaapa	170	1916	-23083	-46	-60	1916	32.4	24	152	31	201672
ABaraaaapp:170	ABaraaaapp	170	1955	-23044	19	20	1955	25.9	12	156	32	167067
ABaraaap:88	ABaraaap	88	2087	-22912	-11	-14	2087	41.5	47	174	41	310853
ABaraaapa:126	ABaraaapa	126	1879	-23120	-57	-61	1879	23.1	19	187	37	257759
ABaraaapaa:176	ABaraaapaa	176	2018	-22981	35	43	2018	24.4	41	176	28	210826
ABaraaapap:176	ABaraaapap	176	2026	-22973	45	48	2026	19.4	63	173	28	206660
ABaraaapp:126	ABaraaapp	126	1875	-23124	-33	-31	1875	32.2	7	178	37	171305
ABaraaappa:176	ABaraaappa	176	1922	-23077	13	10	1922	29.7	3	182	32	83871
ABaraaappp:176	ABaraaappp	176	1838	-23162	-68	-60	1838	36.4	6	178	33	132238
ABaraap:59	ABaraap	59	2028	-22971	-97	-99	2028	50.7	148	195	47	284028
ABaraapa:86	ABaraapa	86	2100	-22899	-44	-44	2100	48.6	106	167	41	318707
ABaraapaa:122	ABaraapaa	122	1870	-23130	-29	-43	1870	39.3	11	192	36	229200
ABaraapaaa:172	ABaraapaaa	172	1876	-23123	-48	-53	1876	41.3	12	199	32	160327
ABaraapaap:172	ABaraapaap	172	1872	-23127	-15	-41	1872	34.5	8	204	31	134390
ABaraapap:122	ABaraapap	122	1915	-23084	-35	-41	1915	45.5	43	200	35	248718
ABaraapapa:168	ABaraapapa	168	1873	-23126	-71	-92	1873	40.5	19	235	31	183842
ABaraapapp:168	ABaraapapp	168	1945	-23054	22	13	1945	45.8	38	216	29	151164
ABaraapp:86	ABaraapp	86	2083	-22916	-90	-92	2083	52.3	160	195	42	288509
ABaraappa:119	ABaraappa	119	1982	-23017	-9	-11	1982	51.9	90	203	37	239347
ABaraappaa:159	ABaraappaa	159	1951	-23048	-39	-39	1951	51.4	68	224	31	138896
ABaraappap:159	ABaraappap	159	1977	-23022	-211	-111	1977	53.2	108	233	32	134267
ABaraappp:119	ABaraappp	119	1964	-23035	-42	-38	1964	51.3	140	216	35	198359
ABaraapppa:161	ABaraapppa	161	1946	-23053	-43	-37	1946	47.5	112	229	30	142913
ABaraapppp:161	ABaraapppp	161	1988	-23011	-249	-160	1988	47.2	147	222	30	116609
ABarap:39	ABarap	39	1989	-23010	-108	-108	1989	48.3	182	156	55	367174
ABarapa:60	ABarapa	60	2059	-22940	-94	-94	2059	40.0	148	121	46	367303
ABarapaa:88	ABarapaa	88	2069	-22930	-67	-69	2069	40.5	93	127	40	397319
ABarapaaa:125	ABarapaaa	125	1916	-23083	-27	-27	1916	35.1	61	141	34	264311
ABarapaaaa:177	ABarapaaaa	177	2028	-22971	59	46	2028	29.0	55	203	29	196337
ABarapaaap:177	ABarapaaap	177	1905	-23094	-74	-81	1905	32.6	72	187	29	161466
ABarapaap:125	ABarapaap	125	1944	-23055	-6	-8	1944	41.8	73	141	34	244975
ABarapaapa:176	ABarapaapa	176	1942	-23057	-29	-34	1942	38.0	64	193	29	170819
ABarapaapp:176	ABarapaapp	176	1924	-23075	-38	-44	1924	41.3	76	165	28	116244
ABarapap:88	ABarapap	88	2124	-22875	-34	-37	2124	37.9	144	145	41	337584
ABarapapa:121	ABarapapa	121	1938	-23061	0	-2	1938	44.9	59	157	34	223727
ABarapapaa:168	ABarapapaa	168	1943	-23056	-21	-21	1943	44.9	37	173	29	145088
ABarapapap:168	ABarapapap	168	1981	-23018	38	41	1981	39.3	45	161	30	165090
ABarapapp:121	ABarapapp	121	1922	-23077	-29	-26	1922	45.0	84	192	34	210198
ABarapappa:166	ABarapappa	166	1925	-23074	-12	-8	1925	42.3	62	207	29	139549
ABarapappp:166	ABarapappp	166	1898	-23101	-62	-66	1898	47.3	76	199	31	133439
ABarapp:60	ABarapp	60	2051	-22948	-70	-71	2051	50.0	220	159	47	296220
ABarappa:86	ABarappa	86	2110	-22889	-29	-27	2110	43.8	164	152	41	338399
ABarappaa:122	ABarappaa	122	1911	-23088	-29	-29	1911	34.6	81	176	33	252118
ABarappaaa:172	ABarappaaa	172	1981	-23018	24	21	1981	30.6	63	229	29	207041
ABarappaap:172	ABarappaap	172	1920	-23079	-56	-54	1920	28.7	92	230	30	201192
ABarappap:122	ABarappap	122	1955	-23044	2	1	1955	36.1	103	204	35	248223
ABarappapa:164	ABarappapa	164	1971	-23028	-2	1	1971	36.4	73	235	31	186066
ABarappapp:164	ABarappapp	164	1972	-23027	1	0	1972	34.0	105	249	30	173841
ABarappp:86	ABarappp	86	2070	-22929	-85	-87	2070	46.7	216	176	41	286050
ABarapppa:120	ABarapppa	120	1982	-23018	19	19	1982	39.2	135	185	35	251199
ABarapppaa:164	ABarapppaa	164	2000	-22999	24	26	2000	39.0	104	190	30	166539
ABarapppap:164	ABarapppap	164	1972	-23027	-27	-28	1972	36.3	125	212	30	149810
ABarapppp:120	ABarapppp	120	1941	-23058	-33	-32	1941	41.4	176	170	36	248157
ABarappppa:163	ABarappppa	163	2140	-22859	81	87	2140	42.4	131	176	31	167669
ABarappppp:163	ABarappppp	163	2113	-22886	40	62	2113	45.2	159	165	33	163224
ABarp:25	ABarp	25	1974	-23025	-196	-196	1974	24.2	251	134	63	612060
ABarpa:38	ABarpa	38	1995	-23004	-157	-157	1995	24.0	198	124	56	527700
ABarpaa:60	ABarpaa	60	2074	-22925	-144	-145	2074	19.0	127	145	49	433405
ABarpaaa:86	ABarpaaa	86	2082	-22917	-120	-124	2082	18.0	98	144	43	498281
ABarpaaaa:127	ABarpaaaa	127	1965	-23034	-29	-32	1965	22.6	85	166	35	358097
ABarpaaaaa:176	ABarpaaaaa	176	1948	-23051	-52	-50	1948	24.0	81	132	30	222202
ABarpaaaap:176	ABarpaaaap	176	1976	-23023	-14	-16	1976	26.2	112	129	30	197026
ABarpaaap:127	ABarpaaap	127	1930	-23069	-49	-49	1930	26.0	88	133	35	354511
ABarpaaapa:181	ABarpaaapa	181	1874	-23125	-63	-70	1874	30.5	88	152	28	142544
ABarpaaapp:181	ABarpaaapp	181	1926	-23073	-82	-69	1926	31.5	99	123	30	187004
ABarpaap:86	ABarpaap	86	2137	-22862	-124	-127	2137	13.3	149	163	44	443033
ABarpaapa:122	ABarpaapa	122	1930	-23069	-85	-84	1930	20.5	142	118	37	385272
ABarpaapaa:167	ABarpaapaa	167	1977	-23023	-40	-42	1977	31.1	132	102	30	174090
ABarpaapap:167	ABarpaapap	167	2017	-22982	-18	-25	2017	26.7	169	96	32	197800
ABarpaapp:122	ABarpaapp	122	1990	-23009	-11	-16	1990	20.3	207	120	38	337378
ABarpaappa:169	ABarpaappa	169	2017	-22982	11	17	2017	24.0	225	93	31	176433
ABarpaappp:169	ABarpaappp	169	2016	-22983	18	20	2016	25.4	253	113	31	182890
ABarpap:60	ABarpap	60	2053	-22946	-107	-109	2053	24.6	189	182	48	363462
ABarpapa:86	ABarpapa	86	2098	-22901	-78	-81	2098	22.3	148	151	44	480367
ABarpapaa:122	ABarpapaa	122	1942	-23057	-21	-19	1942	31.2	115	138	35	272433
ABarpapaaa:165	ABarpapaaa	165	1997	-23002	5	-4	1997	31.7	116	181	29	167333
ABarpapaap:165	ABarpapaap	165	1953	-23046	-46	-52	1953	34.6	129	152	29	121851
ABarpapap:122	ABarpapap	122	1990	-23009	-4	-1	1990	30.8	152	116	36	273601
ABarpapapa:167	ABarpapapa	167	1992	-23007	2	3	1992	39.5	119	125	30	132609
ABarpapapp:167	ABarpapapp	167	1957	-23042	-47	-47	1957	37.6	160	103	30	140050
ABarpapp:86	ABarpapp	86	2118	-22881	-53	-54	2118	21.9	194	197	43	387155
ABarpappa:127	ABarpappa	127	1958	-23041	-48	-47	1958	32.7	161	164	35	257242
ABarpappaa:180	ABarpappaa	180	1944	-23055	-101	-86	1944	37.0	161	150	30	154978
ABarpappap:180	ABarpappap	180	1914	-23085	-83	-84	1914	32.7	183	132	31	145118
ABarpappp:127	ABarpappp	127	1957	-23042	-46	-47	1957	32.1	207	139	37	289875
ABarpapppa:176	ABarpapppa	176	2057	-22942	58	56	2057	39.6	208	114	31	159374
ABarpapppp:176	ABarpapppp	176	2044	-22955	41	38	2044	34.8	236	112	31	162749
ABarpp:38	ABarpp	38	2014	-22985	-211	-212	2014	19.7	316	133	57	503137
ABarppa:60	ABarppa	60	2105	-22894	-169	-169	2105	12.8	224	149	50	393997
ABarppaa:87	ABarppaa	87	2119	-22880	-109	-109	2119	13.6	219	159	43	364419
ABarppaaa:126	ABarppaaa	126	1988	-23011	-70	-71	1988	11.2	188	141	37	310778
ABarppaaaa:174	ABarppaaaa	174	2066	-22933	-4	0	2066	9.8	228	126	32	208050
ABarppaaap:174	ABarppaaap	174	2016	-22983	-2	0	2016	16.0	229	139	33	166129
ABarppaap:126	ABarppaap	126	2000	-22999	-22	-30	2000	12.6	239	138	37	280530
ABarppaapa:174	ABarppaapa	174	2013	-22986	-38	-37	2013	18.4	256	106	32	171223
ABarppaapp:174	ABarppaapp	174	2020	-22979	-12	-10	2020	22.8	285	95	30	152564
ABarppap:87	ABarppap	87	2127	-22872	-105	-104	2127	14.0	268	198	44	322253
ABarppapa:126	ABarppapa	126	1986	-23013	-55	-57	1986	13.9	285	128	37	280496
ABarppapaa:186	ABarppapaa	186	2079	-22920	93	102	2079	17.6	302	100	30	146539
ABarppapap:186	ABarppapap	186	1982	-23017	-86	-91	1982	17.6	338	114	31	142348
ABarppapp:126	ABarppapp	126	2002	-22997	-50	-54	2002	10.6	316	157	38	264058
ABarppappa:188	ABarppappa	188	1966	-23033	-84	-88	1966	9.0	316	148	31	138546
ABarppappp:188	ABarppappp	188	2142	-22858	101	94	2142	11.0	361	142	30	136715
ABarppp:60	ABarppp	60	2061	-22938	-155	-155	2061	17.3	317	138	50	404286
ABarpppa:86	ABarpppa	86	2155	-22844	-75	-76	2155	16.4	284	136	44	435694
ABarpppaa:123	ABarpppaa	123	1975	-23024	-39	-39	1975	25.7	250	108	36	312531
ABarpppaaa:175	ABarpppaaa	175	1945	-23054	-69	-77	1945	35.8	261	87	30	148074
ABarpppaap:175	ABarpppaap	175	1980	-23019	-37	-39	1980	32.5	286	102	33	168259
ABarpppap:123	ABarpppap	123	1962	-23037	-45	-46	1962	20.0	318	117	38	313845
ABarpppapa:170	ABarpppapa	170	1961	-23038	-74	-71	1961	31.0	330	102	34	173796
ABarpppapp:170	ABarpppapp	170	1988	-23011	-54	-60	1988	23.7	352	107	30	152477
ABarpppp:86	ABarpppp	86	2164	-22835	-100	-101	2164	13.4	346	179	46	392623
ABarppppa:123	ABarppppa	123	1984	-23015	-39	-41	1984	13.2	360	142	38	290322
ABarppppaa:179	ABarppppaa	179	1972	-23027	-83	-81	1972	14.8	364	112	31	148688
ABarppppap:179	ABarppppap	179	2040	-22959	-45	-44	2040	12.8	403	143	34	167880
ABarppppp:123	ABarppppp	123	1976	-23023	-65	-65	1976	13.1	412	167	39	305372
ABarpppppa:173	ABarpppppa	173	2046	-22953	-37	-43	2046	16.8	425	141	33	165860
ABarpppppp:173	ABarpppppp	173	2248	-22751	-13	6	2248	26.1	466	144	32	173823
ABp:3	ABp	3	1852	-23147	-228	-228	1852	31.8	291	168	72	1015342
ABpl:13	ABpl	13	1927	-23072	-187	-187	1927	17.7	290	240	68	719812
ABpla:25	ABpla	25	2038	-22961	-179	-179	2038	13.3	174	232	64	567439
ABplaa:38	ABplaa	38	2036	-22963	-209	-209	2036	13.0	135	226	57	530935
ABplaaa:60	ABplaaa	60	2044	-22955	-137	-139	2044	16.8	80	255	50	555774
ABplaaaa:86	ABplaaaa	86	2072	-22927	-111	-114	2072	24.6	45	281	44	606805
ABplaaaaa:120	ABplaaaaa	120	1927	-23072	-54	-55	1927	25.0	57	303	37	460769
ABplaaaaaa:163	ABplaaaaaa	163	1984	-23015	-21	-24	1984	25.3	95	260	29	216541
ABplaaaaap:163	ABplaaaaap	163	1948	-23051	-51	-53	1948	18.9	97	285	33	308576
ABplaaaap:120	ABplaaaap	120	1959	-23040	-37	-42	1959	26.1	84	330	37	443463
ABplaaaapa:161	ABplaaaapa	161	2015	-22984	6	3	2015	22.1	90	327	31	283874
ABplaaaapp:161	ABplaaaapp	161	2069	-22930	-26	15	2069	27.8	110	345	34	303036
ABplaaap:86	ABplaaap	86	2134	-22865	-100	-102	2134	18.1	102	285	44	547581
ABplaaapa:118	ABplaaapa	118	1979	-23020	-42	-44	1979	23.5	114	311	35	380987
ABplaaapaa:160	ABplaaapaa	160	1967	-23032	-49	-46	1967	26.9	92	296	29	212328
ABplaaapap:160	ABplaaapap	160	2027	-22972	-61	-50	2027	25.7	125	301	30	210779
ABplaaapp:118	ABplaaapp	118	2002	-22997	-17	-20	2002	27.1	150	331	37	365126
ABplaaappa:156	ABplaaappa	156	3230	-21770	1098	1104	3230	34.5	117	325	31	227409
ABplaaappp:156	ABplaaappp	156	3058	-21941	902	912	3058	30.6	157	320	33	229925
ABplaap:60	ABplaap	60	2084	-22915	-91	-91	2084	25.1	155	300	49	458006
ABplaapa:86	ABplaapa	86	2103	-22896	-119	-122	2103	28.0	94	335	44	584890
ABplaapaa:121	ABplaapaa	121	1967	-23032	-38	-38	1967	28.1	125	360	36	374035
ABplaapaaa:166	ABplaapaaa	166	2020	-22979	-13	-8	2020	31.7	140	367	30	186738
ABplaapaap:166	ABplaapaap	166	1982	-23017	-60	-68	1982	28.6	174	359	31	221743
ABplaapap:121	ABplaapap	121	1989	-23010	-41	-44	1989	30.8	175	362	36	344845
ABplaapapa:161	ABplaapapa	161	2041	-22958	27	24	2041	37.0	171	371	31	174374
ABplaapapp:161	ABplaapapp	161	1975	-23024	-59	-67	1975	35.0	196	350	32	193664
ABplaapp:86	ABplaapp	86	2143	-22856	-76	-77	2143	26.6	168	316	45	467017
ABplaappa:118	ABplaappa	118	2003	-22996	-13	-16	2003	26.9	215	333	37	315427
ABplaappaa:160	ABplaappaa	160	1990	-23009	-62	-67	1990	28.2	209	332	29	182671
ABplaappap:160	ABplaappap	160	2035	-22964	6	5	2035	34.2	232	336	33	162762
ABplaappp:118	ABplaappp	118	1956	-23043	-53	-54	1956	29.9	259	361	37	323378
ABplaapppa:159	ABplaapppa	159	3238	-21761	972	1003	3238	44.9	243	359	31	127632
ABplaapppp:159	ABplaapppp	159	3400	-21599	1155	1199	3400	41.5	277	361	33	153827
ABplap:38	ABplap	38	2036	-22963	-143	-144	2036	13.2	241	250	57	391235
ABplapa:60	ABplapa	60	2109	-22890	-199	-199	2109	9.9	169	268	51	427129
ABplapaa:87	ABplapaa	87	2164	-22835	-132	-134	2164	11.5	150	306	45	529890
ABplapaaa:122	ABplapaaa	122	1985	-23014	-42	-44	1985	16.6	158	323	38	442327
ABplapaaaa:167	ABplapaaaa	167	2063	-22936	0	10	2063	19.4	147	323	35	343485
ABplapaaap:167	ABplapaaap	167	2037	-22962	-53	-45	2037	21.7	178	329	30	254979
ABplapaap:122	ABplapaap	122	1972	-23027	-59	-60	1972	17.3	201	345	38	429786
ABplapaapa:172	ABplapaapa	172	1941	-23058	-86	-86	1941	26.2	208	368	30	201326
ABplapaapp:172	ABplapaapp	172	2080	-22919	50	43	2080	28.8	241	368	30	189535
ABplapap:87	ABplapap	87	2152	-22847	-103	-102	2152	13.3	224	300	45	428347
ABplapapa:120	ABplapapa	120	1946	-23053	-70	-74	1946	23.3	238	359	38	385263
ABplapapaa:169	ABplapapaa	169	2037	-22962	-31	-28	2037	38.5	230	378	32	183927
ABplapapap:169	ABplapapap	169	1970	-23029	-50	-50	1970	32.4	268	379	31	204233
ABplapapp:120	ABplapapp	120	1964	-23035	-70	-70	1964	25.1	302	365	39	401828
ABplapappa:168	ABplapappa	168	2024	-22975	-70	-36	2024	36.9	296	383	34	226521
ABplapappp:168	ABplapappp	168	2243	-22756	-75	61	2243	41.2	320	376	32	209089
ABplapp:60	ABplapp	60	2055	-22944	-154	-155	2055	17.2	249	321	49	435238
ABplappa:85	ABplappa	85	2135	-22864	-120	-121	2135	22.9	202	355	45	543684
ABplappaa:117	ABplappaa	117	2005	-22994	-27	-28	2005	36.6	224	361	38	328971
ABplappaaa:158	ABplappaaa	158	2033	-22966	-11	1	2033	44.5	211	310	32	159957
ABplappaap:158	ABplappaap	158	2053	-22946	25	29	2053	48.4	221	340	30	149194
ABplappap:117	ABplappap	117	2023	-22976	4	3	2023	39.2	267	372	37	306934
ABplappapa:159	ABplappapa	159	2082	-22917	-39	-28	2082	52.0	253	340	30	124964
ABplappapp:159	ABplappapp	159	2191	-22808	44	63	2191	49.7	281	363	30	129089
ABplappp:85	ABplappp	85	2117	-22882	-121	-121	2117	17.0	281	339	45	509379
ABplapppa:117	ABplapppa	117	2605	-22394	525	521	2605	33.1	318	374	38	347083
ABplapppaa:157	ABplapppaa	157	5515	-19484	3050	3118	5515	45.5	322	376	32	181094
ABplapppap:157	ABplapppap	157	5736	-19263	2710	3029	5736	46.2	360	367	33	158791
ABplapppp:117	ABplapppp	117	2930	-22069	717	762	2930	35.8	387	369	39	362191
ABplappppa:162	ABplappppa	162	11232	-13767	7702	7931	11232	47.1	400	353	32	157223
ABplappppp:162	ABplappppp	162	10409	-14590	6347	6806	10409	49.2	431	325	32	150661
ABplp:25	ABplp	25	1994	-23005	-190	-190	1994	20.1	290	332	64	548264
ABplpa:38	ABplpa	38	2020	-22979	-138	-138	2020	30.5	242	360	55	477643
ABplpaa:60	ABplpaa	60	2056	-22943	-136	-136	2056	32.0	197	369	49	475514
ABplpaaa:86	ABplpaaa	86	2097	-22902	-91	-93	2097	38.5	129	349	42	386346
ABplpaaaa:119	ABplpaaaa	119	1917	-23082	-77	-75	1917	41.9	103	326	35	259449
ABplpaaaaa:163	ABplpaaaaa	163	1973	-23026	-29	-37	1973	45.8	88	301	31	172795
ABplpaaaap:163	ABplpaaaap	163	1964	-23035	-65	-73	1964	44.1	96	322	30	172300
ABplpaaap:119	ABplpaaap	119	1986	-23013	-4	-7	1986	46.9	142	336	37	284628
ABplpaaapa:163	ABplpaaapa	163	1988	-23011	-22	-21	1988	48.4	124	310	30	140050
ABplpaaapp:163	ABplpaaapp	163	1993	-23006	-5	-13	1993	48.9	148	322	31	151242
ABplpaap:86	ABplpaap	86	2152	-22847	-53	-52	2152	37.3	187	354	41	343423
ABplpaapa:118	ABplpaapa	118	1985	-23014	-23	-28	1985	42.8	160	337	35	244400
ABplpaapaa:161	ABplpaapaa	161	2065	-22935	-66	-14	2065	40.3	120	336	32	216696
ABplpaapap:161	ABplpaapap	161	2057	-22943	6	2	2057	42.6	147	341	31	169833
ABplpaapp:118	ABplpaapp	118	1990	-23009	-25	-31	1990	41.6	189	362	35	253615
ABplpaappa:162	ABplpaappa	162	1993	-23006	-38	-43	1993	47.5	173	344	31	158538
ABplpaappp:162	ABplpaappp	162	2020	-22979	12	17	2020	44.9	198	354	30	147015
ABplpap:60	ABplpap	60	2083	-22916	-58	-59	2083	46.7	288	359	49	355903
ABplpapa:85	ABplpapa	85	2071	-22928	-109	-108	2071	48.4	217	348	42	322236
ABplpapaa:115	ABplpapaa	115	2108	-22891	26	43	2108	53.2	185	276	37	223961
ABplpapaaa:159	ABplpapaaa	159	2694	-22305	433	498	2694	49.6	174	261	31	127960
ABplpapaap:159	ABplpapaap	159	2757	-22242	203	462	2757	48.3	206	265	30	126827
ABplpapap:115	ABplpapap	115	2178	-22821	-15	10	2178	54.8	215	298	37	212385
ABplpapapa:162	ABplpapapa	162	2658	-22341	299	350	2658	55.6	208	271	30	109033
ABplpapapp:162	ABplpapapp	162	4166	-20833	536	918	4166	56.0	248	268	29	101416
ABplpapp:85	ABplpapp	85	2140	-22859	-34	-37	2140	49.2	280	352	43	329183
ABplpappa:116	ABplpappa	116	3911	-21088	1640	1666	3911	52.6	259	305	37	215154
ABplpappaa:158	ABplpappaa	158	13606	-11393	9774	9832	13606	48.9	246	266	30	126859
ABplpappap:158	ABplpappap	158	13339	-11661	8887	9198	13339	49.3	284	262	30	114725
ABplpappp:116	ABplpappp	116	4815	-20184	2448	2494	4815	51.9	302	319	37	224462
ABplpapppa:164	ABplpapppa	164	16686	-8314	12076	12296	16686	53.8	306	284	30	104531
ABplpapppp:164	ABplpapppp	164	16186	-8813	11790	12009	16186	55.0	354	270	31	112297
ABplpp:38	ABplpp	38	2016	-22983	-159	-159	2016	22.3	332	343	56	486616
ABplppa:59	ABplppa	59	2052	-22947	-117	-117	2052	25.6	297	370	48	426003
ABplppaa:87	ABplppaa	87	2153	-22846	-23	-26	2153	36.9	241	372	41	375528
ABplppaaa:123	ABplppaaa	123	1943	-23056	-49	-48	1943	48.7	207	336	35	221017
ABplppaaaa:171	ABplppaaaa	171	2011	-22988	-3	-10	2011	52.6	177	299	30	112563
ABplppaaap:171	ABplppaaap	171	1928	-23071	-83	-74	1928	52.6	197	315	28	125359
ABplppaap:123	ABplppaap	123	1983	-23016	-127	-75	1983	50.8	248	328	34	189716
ABplppaapa:179	ABplppaapa	179	1929	-23070	-153	-115	1929	54.5	227	300	27	93575
ABplppaapp:179	ABplppaapp	179	1968	-23032	-279	-263	1968	54.0	261	297	28	102120
ABplppap:87	ABplppap	87	2114	-22885	-63	-66	2114	33.0	290	365	42	367025
ABplppapa:122	ABplppapa	122	1972	-23027	-49	-48	1972	41.2	291	332	35	222314
ABplppapaa:170	ABplppapaa	170	2005	-22994	-321	-250	2005	45.7	264	299	33	160196
ABplppapap:170	ABplppapap	170	1999	-23000	-256	-274	1999	47.1	288	308	31	140618
ABplppapp:122	ABplppapp	122	1990	-23009	-131	-85	1990	40.8	330	351	35	248204
ABplppappa:174	ABplppappa	174	1972	-23027	-61	-70	1972	47.4	312	331	29	126886
ABplppappp:174	ABplppappp	174	1973	-23026	-433	-301	1973	46.8	341	336	29	132546
ABplppp:59	ABplppp	59	2087	-22912	-71	-70	2087	40.0	370	366	47	364878
ABplpppa:85	ABplpppa	85	2118	-22882	-54	-54	2118	42.7	322	373	42	370249
ABplpppaa:118	ABplpppaa	118	2070	-22929	-1	29	2070	50.4	296	362	36	241862
ABplpppaaa:167	ABplpppaaa	167	2183	-22816	3	8	2183	55.3	292	329	31	124259
ABplpppaap:167	ABplpppaap	167	2492	-22507	27	107	2492	54.2	323	353	31	140903
ABplpppap:118	ABplpppap	118	2169	-22830	34	72	2169	49.8	333	357	35	240947
ABplpppapa:169	ABplpppapa	169	2174	-22825	-357	-153	2174	54.5	337	316	30	113773
ABplpppapp:169	ABplpppapp	169	3107	-21892	-342	-88	3107	57.5	363	311	29	122336
ABplpppp:85	ABplpppp	85	2105	-22894	-81	-80	2105	32.7	365	371	43	434353
ABplppppa:118	ABplppppa	118	3618	-21381	1398	1416	3618	45.6	375	360	37	272086
ABplppppaa:159	ABplppppaa	159	9909	-15090	6046	6355	9909	50.0	366	330	30	135377
ABplppppap:159	ABplppppap	159	10629	-14370	5139	6046	10629	51.9	394	323	30	131137
ABplppppp:118	ABplppppp	118	4657	-20342	2291	2345	4657	48.0	417	339	38	282993
ABplpppppa:168	ABplpppppa	168	15350	-9649	9922	10806	15350	54.2	392	286	29	113304
ABplpppppp:168	ABplpppppp	168	15391	-9608	9612	10627	15391	54.9	422	288	30	123342
ABpr:13	ABpr	13	1893	-23106	-166	-166	1893	44.6	350	156	67	609982
ABpra:25	ABpra	25	1979	-23020	-129	-129	1979	47.0	324	136	59	412574
ABpraa:38	ABpraa	38	2029	-22970	-107	-108	2029	45.6	282	120	54	382605
ABpraaa:59	ABpraaa	59	2051	-22948	-144	-144	2051	32.4	219	99	48	442631
ABpraaaa:85	ABpraaaa	85	2122	-22877	-72	-73	2122	35.0	181	102	42	412924
ABpraaaaa:121	ABpraaaaa	121	1938	-23061	-38	-38	1938	45.3	120	146	34	209332
ABpraaaaaa:165	ABpraaaaaa	165	2003	-22996	-16	0	2003	48.5	106	178	30	130771
ABpraaaaap:165	ABpraaaaap	165	1930	-23069	-132	-110	1930	51.3	129	157	29	115244
ABpraaaap:121	ABpraaaap	121	1947	-23053	-65	-66	1947	47.7	162	125	35	224291
ABpraaaapa:165	ABpraaaapa	165	1983	-23016	-72	-67	1983	52.5	166	140	30	110713
ABpraaaapp:165	ABpraaaapp	165	2018	-22982	-6	10	2018	52.8	201	143	29	101014
ABpraaap:85	ABpraaap	85	2107	-22892	-91	-95	2107	32.6	243	114	42	389464
ABpraaapa:119	ABpraaapa	119	1972	-23027	-32	-38	1972	41.5	181	124	35	241577
ABpraaapaa:163	ABpraaapaa	163	1960	-23040	-35	-31	1960	45.4	151	123	30	140046
ABpraaapap:163	ABpraaapap	163	1955	-23044	-57	-59	1955	45.8	185	122	30	126911
ABpraaapp:119	ABpraaapp	119	2010	-22989	21	20	2010	40.5	230	142	34	199384
ABpraaappa:163	ABpraaappa	163	2100	-22899	47	59	2100	43.2	214	156	30	121723
ABpraaappp:163	ABpraaappp	163	2162	-22837	121	122	2162	42.6	253	165	31	129501
ABpraap:59	ABpraap	59	2035	-22964	-77	-77	2035	47.8	284	127	47	317594
ABpraapa:85	ABpraapa	85	2101	-22898	-74	-76	2101	46.2	224	113	42	364872
ABpraapaa:118	ABpraapaa	118	2186	-22813	170	175	2186	50.8	144	170	34	199250
ABpraapaaa:162	ABpraapaaa	162	2809	-22190	671	675	2809	53.5	123	195	29	112051
ABpraapaap:162	ABpraapaap	162	2802	-22197	453	531	2802	53.0	155	186	29	104155
ABpraapap:118	ABpraapap	118	2201	-22798	139	159	2201	51.0	186	152	34	189037
ABpraapapa:160	ABpraapapa	160	2806	-22193	435	473	2806	55.8	180	178	30	105695
ABpraapapp:160	ABpraapapp	160	2890	-22109	420	536	2890	48.8	197	181	30	118282
ABpraapp:85	ABpraapp	85	2058	-22941	-98	-102	2058	51.9	278	146	42	291057
ABpraappa:115	ABpraappa	115	2985	-22014	821	822	2985	54.1	187	190	35	179408
ABpraappaa:154	ABpraappaa	154	9606	-15394	6455	6446	9606	55.4	170	226	32	120999
ABpraappap:154	ABpraappap	154	10297	-14702	6851	6837	10297	47.6	191	221	31	126954
ABpraappp:115	ABpraappp	115	3085	-21914	895	914	3085	52.7	231	186	35	184518
ABpraapppa:156	ABpraapppa	156	13022	-11977	8892	8956	13022	54.0	218	227	30	109420
ABpraapppp:156	ABpraapppp	156	12647	-12352	8210	8248	12647	55.0	260	235	29	99748
ABprap:38	ABprap	38	1978	-23021	-145	-145	1978	36.4	387	126	55	461226
ABprapa:60	ABprapa	60	2034	-22965	-92	-93	2034	31.8	317	98	49	455672
ABprapaa:87	ABprapaa	87	2085	-22914	-78	-80	2085	29.6	279	93	41	416351
ABprapaaa:122	ABprapaaa	122	1936	-23063	-65	-65	1936	36.8	214	108	35	252402
ABprapaaaa:169	ABprapaaaa	169	2060	-22939	90	85	2060	45.0	219	104	31	143248
ABprapaaap:169	ABprapaaap	169	1990	-23009	-14	6	1990	45.8	233	132	28	127675
ABprapaap:122	ABprapaap	122	1962	-23037	-29	-29	1962	34.1	258	102	36	309484
ABprapaapa:171	ABprapaapa	171	1948	-23051	-48	-56	1948	40.6	254	119	30	141518
ABprapaapp:171	ABprapaapp	171	1938	-23061	-57	-53	1938	40.1	288	125	31	141568
ABprapap:87	ABprapap	87	2063	-22936	-113	-115	2063	25.8	327	113	42	437957
ABprapapa:121	ABprapapa	121	1989	-23010	33	27	1989	38.4	276	135	34	212590
ABprapapaa:165	ABprapapaa	165	1995	-23004	-38	-20	1995	47.9	260	154	30	123052
ABprapapap:165	ABprapapap	165	1974	-23025	-22	-29	1974	44.3	296	143	32	149078
ABprapapp:121	ABprapapp	121	1975	-23024	-6	-3	1975	34.8	324	127	35	251982
ABprapappa:171	ABprapappa	171	2023	-22976	8	4	2023	45.6	337	131	30	124996
ABprapappp:171	ABprapappp	171	2022	-22978	-28	-26	2022	52.0	351	135	29	108777
ABprapp:60	ABprapp	60	2070	-22929	-73	-73	2070	29.5	405	123	49	489355
ABprappa:87	ABprappa	87	2087	-22912	-86	-85	2087	35.1	354	98	42	437629
ABprappaa:120	ABprappaa	120	2007	-22992	4	5	2007	37.6	300	92	35	258380
ABprappaaa:167	ABprappaaa	167	2257	-22742	194	197	2257	40.7	283	88	30	154327
ABprappaap:167	ABprappaap	167	2153	-22846	104	114	2153	41.4	312	99	31	148648
ABprappap:120	ABprappap	120	2068	-22931	-18	32	2068	38.9	342	96	35	261591
ABprappapa:168	ABprappapa	168	2339	-22660	277	281	2339	39.8	347	102	30	133997
ABprappapp:168	ABprappapp	168	2506	-22494	-583	-161	2506	41.7	381	113	30	139517
ABprappp:87	ABprappp	87	2124	-22875	-95	-97	2124	25.1	401	124	44	501435
ABprapppa:118	ABprapppa	118	4226	-20773	1969	1956	4226	35.9	370	111	36	272464
ABprapppaa:160	ABprapppaa	160	12786	-12213	9159	9376	12786	51.5	384	141	33	153898
ABprapppap:160	ABprapppap	160	12968	-12031	8631	9052	12968	51.6	408	168	31	116972
ABprapppp:118	ABprapppp	118	5941	-19058	3464	3489	5941	31.0	419	127	37	370318
ABprappppa:167	ABprappppa	167	20926	-4073	16187	16485	20926	38.0	411	128	32	185943
ABprappppp:167	ABprappppp	167	22045	-2954	16713	17198	22045	36.3	447	145	31	184646
ABprp:25	ABprp	25	1972	-23027	-135	-135	1972	47.7	413	218	59	400364
ABprpa:38	ABprpa	38	2012	-22987	-144	-145	2012	53.4	373	193	55	307929
ABprpaa:60	ABprpaa	60	2052	-22947	-59	-59	2052	49.2	357	127	45	284289
ABprpaaa:88	ABprpaaa	88	2080	-22919	-78	-80	2080	45.4	293	104	41	338064
ABprpaaaa:122	ABprpaaaa	122	1962	-23037	-27	-30	1962	44.0	234	99	35	241136
ABprpaaaaa:165	ABprpaaaaa	165	2048	-22951	50	53	2048	51.7	239	121	30	130820
ABprpaaaap:165	ABprpaaaap	165	1955	-23044	-21	-17	1955	47.8	260	109	30	137688
ABprpaaap:122	ABprpaaap	122	1946	-23053	-33	-35	1946	48.0	268	109	34	209203
ABprpaaapa:167	ABprpaaapa	167	1973	-23027	-119	-134	1973	56.0	260	132	29	101493
ABprpaaapp:167	ABprpaaapp	167	1990	-23009	-3	-15	1990	53.7	283	123	29	107021
ABprpaap:88	ABprpaap	88	2104	-22895	-35	-36	2104	42.3	327	147	40	308978
ABprpaapa:121	ABprpaapa	121	1926	-23073	-44	-46	1926	46.1	290	155	35	221644
ABprpaapaa:167	ABprpaapaa	167	2010	-22989	-14	-14	2010	52.5	284	167	30	125749
ABprpaapap:167	ABprpaapap	167	1916	-23083	-69	-67	1916	49.2	310	155	29	133359
ABprpaapp:121	ABprpaapp	121	1938	-23061	-35	-25	1938	47.0	322	130	34	203735
ABprpaappa:165	ABprpaappa	165	1990	-23009	-72	-80	1990	55.0	318	139	31	133145
ABprpaappp:165	ABprpaappp	165	1926	-23073	-90	-96	1926	51.3	319	110	31	140372
ABprpap:60	ABprpap	60	2033	-22966	-122	-123	2033	52.0	401	190	47	288371
ABprpapa:86	ABprpapa	86	2136	-22863	-106	-108	2136	55.4	333	155	42	261199
ABprpapaa:118	ABprpapaa	118	2053	-22946	-48	-39	2053	54.5	224	153	33	172777
ABprpapaaa:164	ABprpapaaa	164	2440	-22559	-161	-44	2440	55.9	210	186	30	111540
ABprpapaap:164	ABprpapaap	164	2438	-22561	-368	-42	2438	50.0	234	185	30	129321
ABprpapap:118	ABprpapap	118	2086	-22913	-45	-21	2086	54.5	263	160	33	159477
ABprpapapa:165	ABprpapapa	165	2317	-22682	-637	-386	2317	56.2	246	197	29	102731
ABprpapapp:165	ABprpapapp	165	3137	-21862	-208	264	3137	54.9	288	210	30	104202
ABprpapp:86	ABprpapp	86	2086	-22913	-75	-75	2086	52.8	402	178	43	296079
ABprpappa:117	ABprpappa	117	3162	-21837	967	998	3162	52.2	287	183	35	200030
ABprpappaa:160	ABprpappaa	160	9253	-15746	5988	6088	9253	45.8	229	212	32	137469
ABprpappap:160	ABprpappap	160	8440	-16559	4973	5271	8440	48.7	282	217	32	127734
ABprpappp:117	ABprpappp	117	3463	-21536	1212	1238	3463	53.9	328	185	36	194760
ABprpapppa:164	ABprpapppa	164	11367	-13632	6483	7146	11367	55.3	306	246	30	99383
ABprpapppp:164	ABprpapppp	164	10965	-14034	6659	7173	10965	55.1	339	227	30	97078
ABprpp:38	ABprpp	38	1987	-23012	-151	-151	1987	44.7	464	198	55	400168
ABprppa:60	ABprppa	60	2054	-22945	-104	-106	2054	41.2	446	137	46	389663
ABprppaa:89	ABprppaa	89	2074	-22925	-67	-66	2074	47.8	365	118	41	327656
ABprppaaa:124	ABprppaaa	124	1944	-23055	-141	-147	1944	54.4	291	140	35	201040
ABprppaaaa:172	ABprppaaaa	172	2012	-22987	-155	-172	2012	57.3	266	176	30	98905
ABprppaaap:172	ABprppaaap	172	2012	-22987	-180	-191	2012	57.1	298	182	28	101438
ABprppaap:124	ABprppaap	124	2007	-22992	-98	-77	2007	54.7	342	161	35	195995
ABprppaapa:180	ABprppaapa	180	1959	-23040	-686	-433	1959	56.5	367	199	28	91954
ABprppaapp:180	ABprppaapp	180	1966	-23033	-335	-289	1966	54.2	390	213	28	95539
ABprppap:89	ABprppap	89	2150	-22849	-9	-11	2150	40.8	407	125	41	363503
ABprppapa:124	ABprppapa	124	1958	-23041	-22	-24	1958	47.6	353	149	35	216472
ABprppapaa:171	ABprppapaa	171	2009	-22990	-42	-41	2009	55.3	329	182	29	96176
ABprppapap:171	ABprppapap	171	1981	-23018	-207	-145	1981	55.1	360	164	29	108822
ABprppapp:124	ABprppapp	124	2047	-22952	-230	-89	2047	42.1	390	136	34	234181
ABprppappa:175	ABprppappa	175	2108	-22891	-428	-201	2108	49.1	375	152	30	137483
ABprppappp:175	ABprppappp	175	3295	-21704	-412	-364	3295	46.0	404	155	30	152738
ABprppp:60	ABprppp	60	2052	-22947	-96	-95	2052	42.5	490	201	47	372559
ABprpppa:87	ABprpppa	87	2088	-22911	-99	-106	2088	37.8	459	141	41	410483
ABprpppaa:119	ABprpppaa	119	2501	-22498	63	252	2501	37.6	428	120	36	340462
ABprpppaaa:167	ABprpppaaa	167	3562	-21437	-213	77	3562	47.5	425	139	32	168120
ABprpppaap:167	ABprpppaap	167	5719	-19280	551	1602	5719	43.1	445	139	33	213277
ABprpppap:119	ABprpppap	119	2234	-22765	14	65	2234	34.8	466	144	36	326044
ABprpppapa:166	ABprpppapa	166	2727	-22272	-593	-14	2727	37.0	484	160	33	212888
ABprpppapp:166	ABprpppapp	166	4030	-20969	565	1086	4030	38.6	494	184	28	179593
ABprpppp:87	ABprpppp	87	2179	-22820	23	22	2179	39.7	492	186	41	401195
ABprppppa:118	ABprppppa	118	3785	-21214	1557	1581	3785	42.0	454	149	36	282274
ABprppppaa:162	ABprppppaa	162	9829	-15170	5467	6127	9829	50.6	443	169	31	137576
ABprppppap:162	ABprppppap	162	10263	-14736	6088	6559	10263	45.6	468	165	31	159057
ABprppppp:118	ABprppppp	118	4066	-20933	1799	1801	4066	42.3	486	181	36	273550
ABprpppppa:165	ABprpppppa	165	16669	-8330	12315	12690	16669	45.2	489	195	32	170468
ABprpppppp:165	ABprpppppp	165	17219	-7780	13292	13507	17219	44.8	502	233	31	147345
P1:1	P1	1	1988	-23012	-169	-169	1988	29.2	457	256	78	774907
EMS:5	EMS	5	1882	-23117	-189	-189	1882	34.2	317	327	68	864188
MS:16	MS	16	1938	-23061	-125	-125	1938	47.6	255	293	64	524596
MSa:29	MSa	29	1978	-23021	-137	-137	1978	43.8	182	287	63	590152
MSaa:57	MSaa	57	2035	-22964	-77	-77	2035	41.9	191	249	55	466508
MSaaa:95	MSaaa	95	2024	-22975	-53	-53	2024	35.6	177	239	48	388019
MSaaaa:150	MSaaaa	150	1984	-23015	-52	-52	1984	27.7	149	244	41	258387
MSaaap:150	MSaaap	150	1994	-23005	-51	-51	1994	28.4	219	245	41	221744
MSaap:95	MSaap	95	2038	-22961	-35	-37	2038	41.7	258	255	46	304030
MSaapa:148	MSaapa	148	2129	-22870	-110	-91	2129	39.8	239	255	39	191538
MSaapp:148	MSaapp	148	1998	-23001	-78	-79	1998	34.1	281	254	38	182813
MSap:57	MSap	57	2043	-22956	-106	-108	2043	40.6	262	298	53	426716
MSapa:101	MSapa	101	2012	-22987	-51	-55	2012	35.9	236	302	45	294078
MSapaa:160	MSapaa	160	1979	-23020	-74	-70	1979	30.1	198	293	37	186485
MSapap:160	MSapap	160	2044	-22955	-6	-8	2044	25.9	260	309	38	174594
MSapp:101	MSapp	101	2018	-22981	-44	-46	2018	24.4	304	314	46	337780
MSappa:161	MSappa	161	2003	-22996	-54	-58	2003	12.5	253	320	39	192026
MSappp:161	MSappp	161	2015	-22984	-32	-32	2015	15.5	309	329	38	183852
MSp:29	MSp	29	1999	-23000	-102	-103	1999	45.8	287	245	61	488607
MSpa:56	MSpa	56	2006	-22993	-153	-153	2006	28.8	256	201	55	445401
MSpaa:91	MSpaa	91	2012	-22987	-82	-82	2012	27.9	235	198	48	329720
MSpaaa:146	MSpaaa	146	1986	-23013	-37	-38	1986	24.0	195	189	40	198688
MSpaap:146	MSpaap	146	1971	-23028	-72	-74	1971	19.2	250	211	42	215616
MSpap:91	MSpap	91	2055	-22944	-67	-68	2055	20.6	308	255	49	315714
MSpapa:148	MSpapa	148	1998	-23001	-37	-37	1998	12.3	250	255	40	182741
MSpapp:148	MSpapp	148	1963	-23036	-96	-99	1963	10.1	320	268	41	180145
MSpp:56	MSpp	56	2009	-22990	-125	-126	2009	46.9	309	194	53	374885
MSppa:93	MSppa	93	2024	-22975	-78	-79	2024	46.4	269	197	45	237116
MSppaa:141	MSppaa	141	2074	-22925	-86	-52	2074	37.8	201	201	40	173384
MSppap:141	MSppap	141	1996	-23003	-36	-41	1996	31.8	279	203	40	176082
MSppp:93	MSppp	93	2005	-22994	-76	-78	2005	48.0	344	225	46	239774
MSpppa:151	MSpppa	151	2009	-22990	-55	-47	2009	35.4	306	215	38	145904
MSpppp:151	MSpppp	151	2002	-22997	-38	-38	2002	30.0	375	251	41	168118
E:16	E	16	1950	-23049	-149	-149	1950	39.9	406	313	64	541447
Ea:30	Ea	30	2039	-22960	-100	-100	2039	42.3	338	320	60	531724
Eal:62	Eal	62	2026	-22973	-148	-152	2026	39.1	349	286	52	369520
Eala:105	Eala	105	2021	-22978	-16	-16	2021	36.8	304	262	45	219497
Ealaa:163	Ealaa	163	2012	-22987	-74	-77	2012	27.1	295	282	37	125408
Ealap:163	Ealap	163	1997	-23002	-49	-51	1997	20.6	343	286	39	144672
Ealp:105	Ealp	105	2016	-22983	-37	-40	2016	29.2	353	295	45	229004
Ealpa:164	Ealpa	164	2018	-22981	-55	-52	2018	13.2	349	318	37	131340
Ealpp:164	Ealpp	164	2010	-22989	-88	-88	2010	16.6	407	303	38	147918
Ear:62	Ear	62	2054	-22945	-114	-116	2054	25.5	332	229	53	397631
Eara:102	Eara	102	2002	-22997	-65	-66	2002	26.3	301	166	44	252343
Earaa:161	Earaa	161	1986	-23013	-61	-62	1986	26.7	269	156	37	139192
Earap:161	Earap	161	2020	-22980	-25	-33	2020	19.3	291	191	36	131537
Earp:102	Earp	102	2006	-22993	-71	-73	2006	21.8	357	219	44	214361
Earpa:164	Earpa	164	2042	-22957	-28	-33	2042	13.5	304	219	37	133908
Earpp:164	Earpp	164	1983	-23016	-60	-61	1983	15.0	358	235	40	148443
Ep:30	Ep	30	2018	-22981	-180	-182	2018	33.4	427	298	61	642257
Epl:63	Epl	63	2063	-22936	-138	-142	2063	32.7	412	291	53	423200
Epla:107	Epla	107	2018	-22981	-45	-48	2018	22.0	395	264	46	248693
Eplaa:170	Eplaa	170	2053	-22946	-5	-14	2053	10.2	389	247	39	153395
Eplap:170	Eplap	170	1988	-23011	-83	-86	1988	14.7	456	269	38	159360
Eplp:107	Eplp	107	2004	-22995	-52	-55	2004	31.9	427	260	45	232251
Eplpa:171	Eplpa	171	2024	-22975	-10	-12	2024	18.9	406	246	38	153437
Eplpp:171	Eplpp	171	1981	-23018	-96	-100	1981	27.4	452	268	36	144524
Epr:63	Epr	63	2052	-22947	-140	-142	2052	38.1	414	206	52	409700
Epra:109	Epra	109	2008	-22991	-45	-48	2008	31.7	366	184	45	231506
Epraa:171	Epraa	171	2011	-22988	-75	-79	2011	23.0	324	181	38	141036
Eprap:171	Eprap	171	1980	-23019	-121	-124	1980	21.3	392	197	37	141493
Eprp:109	Eprp	109	1970	-23029	-97	-100	1970	28.0	432	205	46	266808
Eprpa:173	Eprpa	173	2021	-22979	-28	-35	2021	13.7	427	201	39	158120
Eprpp:173	Eprpp	173	2020	-22979	-53	-58	2020	22.4	466	230	37	156559
P2:5	P2	5	1884	-23115	-257	-257	1884	30.8	488	250	70	996717
C:19	C	19	1953	-23046	-209	-209	1953	20.6	421	210	64	604777
Ca:33	Ca	33	2023	-22976	-144	-145	2023	20.1	343	217	60	407021
Caa:53	Caa	53	2078	-22921	-135	-138	2078	13.3	331	224	54	304351
Caaa:82	Caaa	82	2144	-22855	-137	-139	2144	11.8	325	282	48	356404
Caaaa:121	Caaaa	121	1994	-23005	-40	-45	1994	24.3	404	341	41	332011
Caaaaa:178	Caaaaa	178	2050	-22949	0	2	2050	29.3	381	365	33	157371
Caaaap:178	Caaaap	178	2102	-22897	8	18	2102	30.8	414	332	34	168711
Caaap:121	Caaap	121	1970	-23029	-86	-86	1970	26.2	450	324	41	334122
Caaapa:183	Caaapa	183	2332	-22667	126	125	2332	36.1	425	327	35	188144
Caaapp:183	Caaapp	183	2017	-22982	-299	-219	2017	42.7	460	318	36	180835
Caap:82	Caap	82	2201	-22798	-155	-156	2201	11.5	417	263	47	348688
Caapa:121	Caapa	121	1983	-23016	-62	-64	1983	22.4	472	246	40	284018
Caapaa:174	Caapaa	174	2134	-22865	-581	-369	2134	33.2	419	176	32	138236
Caapap:174	Caapap	174	2079	-22920	-88	-88	2079	34.2	470	223	33	137983
Caapp:121	Caapp	121	1972	-23027	-58	-59	1972	28.0	504	283	40	311360
Caappd:167	Caappd	167	1965	-23034	-71	-72	1965	33.2	491	282	35	183781
Caappv:167	Caappv	167	2020	-22979	-89	-59	2020	40.1	498	304	36	186916
Cap:53	Cap	53	2063	-22936	-182	-183	2063	17.5	399	318	54	377118
Capa:81	Capa	81	2105	-22894	-124	-125	2105	19.8	376	342	46	351996
Capaa:125	Capaa	125	2025	-22974	-71	-50	2025	36.1	402	342	36	215318
Capaaa:177	Capaaa	177	2095	-22904	-8	-6	2095	36.8	368	363	32	142390
Capaap:177	Capaap	177	2234	-22765	-227	-191	2234	41.1	383	325	30	113727
Capap:125	Capap	125	2046	-22953	-178	-116	2046	40.9	417	314	39	220174
Capapa:181	Capapa	181	2574	-22425	-330	-259	2574	45.5	326	268	32	94764
Capapp:181	Capapp	181	2235	-22764	-214	-214	2235	44.2	383	287	30	92878
Capp:81	Capp	81	2130	-22869	-145	-145	2130	19.5	439	326	46	356200
Cappa:119	Cappa	119	1993	-23006	-30	-31	1993	29.3	459	303	39	264128
Cappaa:168	Cappaa	168	2032	-22967	-7	-6	2032	27.1	472	305	36	193753
Cappap:168	Cappap	168	2040	-22959	-61	-63	2040	37.8	452	273	34	131408
Cappp:119	Cappp	119	2018	-22981	-50	-46	2018	36.8	475	310	40	260799
Capppa:172	Capppa	172	2372	-22627	-347	-287	2372	44.8	416	283	33	118761
Capppp:172	Capppp	172	1975	-23024	-531	-278	1975	47.1	468	307	33	131266
Cp:33	Cp	33	2023	-22976	-206	-206	2023	21.5	446	193	60	508806
Cpa:53	Cpa	53	2099	-22900	-185	-185	2099	15.9	440	183	54	410989
Cpaa:83	Cpaa	83	2122	-22877	-167	-168	2122	17.5	433	164	48	409131
Cpaaa:121	Cpaaa	121	1959	-23040	-106	-105	1959	20.4	391	126	41	305703
Cpaaaa:165	Cpaaaa	165	2032	-22967	-71	-63	2032	28.8	378	112	34	147385
Cpaaap:165	Cpaaap	165	2339	-22660	-195	-177	2339	28.4	423	124	33	145745
Cpaap:121	Cpaap	121	1947	-23052	-88	-88	1947	17.0	466	179	41	291935
Cpaapa:165	Cpaapa	165	2065	-22934	-17	-18	2065	16.8	468	162	33	152176
Cpaapp:165	Cpaapp	165	2035	-22965	-70	-69	2035	24.9	497	187	33	169845
Cpap:83	Cpap	83	2145	-22854	-161	-163	2145	17.9	483	233	47	412778
Cpapa:122	Cpapa	122	1978	-23021	-70	-72	1978	30.5	507	212	40	314100
Cpapaa:173	Cpapaa	173	2324	-22675	-252	-182	2324	36.1	525	230	33	163416
Cpapap:173	Cpapap	173	2087	-22912	-64	-61	2087	29.3	508	210	33	165139
Cpapp:122	Cpapp	122	1959	-23040	-77	-79	1959	37.0	523	247	39	288089
Cpappd:168	Cpappd	168	2064	-22935	-20	-24	2064	31.2	531	253	33	169050
Cpappv:168	Cpappv	168	2063	-22936	-53	-55	2063	38.9	521	274	31	136435
Cpp:53	Cpp	53	2058	-22941	-170	-170	2058	24.7	507	252	53	434625
Cppa:83	Cppa	83	2068	-22931	-126	-126	2068	33.3	523	222	45	378164
Cppaa:128	Cppaa	128	1995	-23004	-153	-100	1995	45.2	441	192	35	162014
Cppaaa:181	Cppaaa	181	2020	-22979	-76	-58	2020	42.3	376	167	33	118858
Cppaap:181	Cppaap	181	1996	-23003	-90	-84	1996	43.9	403	209	32	109171
Cppap:128	Cppap	128	1984	-23015	-182	-90	1984	45.6	462	229	37	181359
Cppapa:182	Cppapa	182	2249	-22750	10	2	2249	42.4	437	211	31	101567
Cppapp:182	Cppapp	182	1997	-23002	-804	-379	1997	43.8	477	226	30	98615
Cppp:83	Cppp	83	2102	-22897	-146	-147	2102	28.4	502	299	47	406759
Cpppa:122	Cpppa	122	1961	-23038	-42	-39	1961	45.6	443	265	37	168854
Cpppaa:173	Cpppaa	173	2040	-22959	-58	-50	2040	42.4	405	248	34	124879
Cpppap:173	Cpppap	173	1960	-23039	-116	-95	1960	51.0	417	239	32	99494
Cpppp:122	Cpppp	122	1960	-23039	-87	-70	1960	46.2	481	281	39	210041
Cppppa:176	Cppppa	176	1972	-23027	-289	-255	1972	51.4	446	247	34	102492
Cppppp:176	Cppppp	176	2067	-22932	-36	-35	2067	47.6	492	279	33	122400
P3:19	P3	19	1981	-23018	-221	-221	1981	30.0	508	275	58	567744
D:38	D	38	2028	-22971	-259	-259	2028	32.3	520	271	54	424899
Da:64	Da	64	2099	-22900	-133	-133	2099	36.8	435	356	48	187881
Daa:103	Daa	103	2047	-22952	-50	-48	2047	39.9	382	337	37	86162
Daaa:142	Daaa	142	1968	-23031	-80	-83	1968	25.7	361	361	36	150118
Daap:142	Daap	142	2023	-22976	-40	-45	2023	33.7	361	364	36	145018
Dap:103	Dap	103	2126	-22873	-37	-39	2126	42.1	450	314	41	113943
Dapa:138	Dapa	138	2003	-22996	-54	-55	2003	33.3	332	330	34	99124
Dapp:138	Dapp	138	1975	-23024	-67	-70	1975	35.0	378	302	37	125852
Dp:64	Dp	64	2128	-22871	-116	-116	2128	47.8	477	279	48	159592
Dpa:102	Dpa	102	2030	-22969	-70	-71	2030	49.6	439	186	41	111074
Dpaa:140	Dpaa	140	2039	-22960	-181	-98	2039	47.2	344	203	32	75486
Dpap:140	Dpap	140	1994	-23005	-2	-5	1994	48.6	381	193	34	86127
Dpp:102	Dpp	102	2090	-22909	-60	-60	2090	44.1	469	241	41	116528
Dppa:138	Dppa	138	1947	-23052	-55	-57	1947	41.2	347	179	34	104431
Dppp:138	Dppp	138	1963	-23036	-63	-66	1963	37.2	393	190	40	171246
P4:38	P4	38	2010	-22989	-169	-170	2010	46.4	434	314	51	251075
Z2:83	Z2	83	1848	-21228	-70	-70	1848	49.4	391	245	39	80240
Z3:83	Z3	83	2037	-22962	-92	-92	2037	48.2	340	280	42	97414
