# Supplementary material for: Quantitative Differences in Nuclear β-catenin and TCF Pattern Embryonic Cells in C. elegans
Source: PLoS Genet. 2015 Oct 21;11(10):e1005585. doi: 10.1371/journal.pgen.1005585 (PMC4619327; doi:10.1371/journal.pgen.1005585)
Supplement: S1 Data — For each cell analyzed, birth time is given in column 3 and the average nuclear reporter intensity over the lifetime of the cell (corrected for background) is given in column 7 (“blot”). For information on each embryo’s strain information and experimental conditions, refer to S2 Table. (ZIP) [file pgen.1005585.s005.zip › CAs/CA20111114_nhr-67_pop-1i_L3.csv]

cellTime	cell	time	none	global	local	blot	cross	z	x	y	size	gweight
ABa:1	ABa	1	1959	-23040	-370	-370	1959	32.1	193	263	80	1382478
ABal:8	ABal	8	1983	-23016	-300	-300	1983	28.0	175	300	70	1068735
ABala:20	ABala	20	2034	-22965	-228	-228	2034	33.4	131	250	62	769395
ABalaa:34	ABalaa	34	2090	-22909	-96	-95	2090	41.5	119	241	54	536550
ABalaaa:55	ABalaaa	55	2153	-22847	-90	-92	2153	41.4	117	253	48	577338
ABalaaaa:81	ABalaaaa	81	2112	-22887	-67	-65	2112	34.7	134	258	42	523465
ABalaaaal:121	ABalaaaal	121	2059	-22940	-22	-24	2059	11.2	280	276	36	266769
ABalaaaala:174	ABalaaaala	174	2125	-22874	13	2	2125	8.5	318	271	29	117911
ABalaaaalp:174	ABalaaaalp	174	2020	-22979	-89	-82	2020	8.0	309	308	32	164812
ABalaaaar:121	ABalaaaar	121	2045	-22954	-51	-53	2045	14.1	247	281	37	296976
ABalaaaarl:167	ABalaaaarl	167	2159	-22840	-83	-98	2159	5.7	300	238	33	175026
ABalaaaarr:167	ABalaaaarr	167	2020	-22979	-59	-58	2020	13.6	307	244	31	159064
ABalaaap:81	ABalaaap	81	2173	-22826	-83	-86	2173	38.1	198	251	42	467638
ABalaaapa:118	ABalaaapa	118	2002	-22997	-58	-62	2002	20.3	247	239	35	279349
ABalaaapal:162	ABalaaapal	162	1992	-23007	-66	-78	1992	17.8	282	214	32	159979
ABalaaapar:162	ABalaaapar	162	2003	-22996	-141	-151	2003	18.0	252	205	31	168213
ABalaaapp:118	ABalaaapp	118	1993	-23006	-49	-55	1993	19.9	286	241	36	276348
ABalaaappl:161	ABalaaappl	161	1959	-23040	-70	-82	1959	14.8	311	213	32	160388
ABalaaappr:161	ABalaaappr	161	2062	-22937	-98	-95	2062	9.2	346	234	32	132406
ABalaap:55	ABalaap	55	2201	-22798	-211	-212	2201	48.3	193	261	45	377038
ABalaapa:83	ABalaapa	83	2163	-22836	-66	-72	2163	38.0	251	216	40	388312
ABalaapaa:123	ABalaapaa	123	1965	-23034	-74	-78	1965	27.0	260	179	34	263763
ABalaapaaa:166	ABalaapaaa	166	2140	-22859	43	62	2140	32.8	251	167	30	167763
ABalaapaap:166	ABalaapaap	166	2075	-22924	1	-4	2075	29.0	270	159	30	147549
ABalaapap:123	ABalaapap	123	1982	-23017	-59	-63	1982	25.7	288	140	35	282702
ABalaapapa:166	ABalaapapa	166	1985	-23014	-86	-88	1985	33.3	270	127	30	161154
ABalaapapp:166	ABalaapapp	166	2077	-22923	-48	-53	2077	28.5	297	136	29	141966
ABalaapp:83	ABalaapp	83	2166	-22833	-87	-90	2166	31.3	254	234	40	414603
ABalaappa:122	ABalaappa	122	2001	-22998	-37	-41	2001	24.1	234	161	35	310911
ABalaappaa:170	ABalaappaa	170	2102	-22897	79	90	2102	27.0	217	157	31	201780
ABalaappap:170	ABalaappap	170	2033	-22966	-29	-36	2033	25.6	239	145	29	158749
ABalaappp:122	ABalaappp	122	2048	-22951	1	-2	2048	19.7	290	183	35	255109
ABalaapppa:171	ABalaapppa	171	2094	-22905	-17	-16	2094	21.0	270	158	29	162742
ABalaapppp:171	ABalaapppp	171	2020	-22979	-79	-78	2020	18.4	309	172	30	138579
ABalap:34	ABalap	34	2043	-22956	-234	-235	2043	25.5	174	210	56	608628
ABalapa:56	ABalapa	56	2161	-22838	-205	-205	2161	30.5	148	200	47	552146
ABalapaa:83	ABalapaa	83	2213	-22786	-54	-58	2213	30.2	148	216	41	520301
ABalapaaa:122	ABalapaaa	122	2012	-22987	-60	-65	2012	17.7	207	284	35	287387
ABalapaaaa:175	ABalapaaaa	175	2093	-22906	-56	-56	2093	16.7	226	300	27	169921
ABalapaaap:175	ABalapaaap	175	2104	-22895	-54	-52	2104	12.7	261	306	30	141981
ABalapaap:122	ABalapaap	122	2055	-22944	-52	-53	2055	14.2	195	275	35	317116
ABalapaapa:182	ABalapaapa	182	2194	-22805	81	85	2194	19.0	183	258	30	204747
ABalapaapp:182	ABalapaapp	182	2161	-22838	-33	-15	2161	16.0	219	270	28	163252
ABalapap:83	ABalapap	83	2203	-22796	-153	-160	2203	25.1	180	201	42	506271
ABalapapa:121	ABalapapa	121	2031	-22968	-66	-70	2031	17.8	214	241	35	291349
ABalapapaa:174	ABalapapaa	174	2083	-22916	-34	-44	2083	18.1	241	269	30	178943
ABalapapap:174	ABalapapap	174	2125	-22875	-43	-42	2125	9.2	274	270	30	157503
ABalapapp:121	ABalapapp	121	2068	-22931	-75	-93	2068	13.1	186	233	36	359750
ABalapappa:175	ABalapappa	175	2029	-22970	-117	-119	2029	11.2	183	244	32	261557
ABalapappp:175	ABalapappp	175	2135	-22864	-39	-50	2135	11.0	237	247	31	189759
ABalapp:56	ABalapp	56	2180	-22819	-172	-172	2180	33.2	209	246	46	442986
ABalappa:82	ABalappa	82	2210	-22789	-116	-119	2210	26.4	193	255	41	450233
ABalappaa:122	ABalappaa	122	2070	-22929	-51	-54	2070	11.3	218	184	36	318632
ABalappaaa:169	ABalappaaa	169	2142	-22857	12	3	2142	10.8	229	161	30	193076
ABalappaap:169	ABalappaap	169	2101	-22899	3	1	2101	13.0	265	152	32	188367
ABalappap:122	ABalappap	122	2047	-22952	-60	-64	2047	9.7	246	213	35	240238
ABalappapa:166	ABalappapa	166	2139	-22860	-47	-53	2139	6.6	257	189	33	156957
ABalappapp:166	ABalappapp	166	2134	-22865	23	17	2134	11.0	272	220	30	137205
ABalappp:82	ABalappp	82	2170	-22829	-146	-148	2170	21.1	235	225	42	467383
ABalapppa:122	ABalapppa	122	2040	-22959	-60	-67	2040	16.0	194	196	36	344039
ABalapppaa:175	ABalapppaa	175	2052	-22947	-77	-92	2052	14.6	204	218	31	186535
ABalapppap:175	ABalapppap	175	2083	-22916	-77	-78	2083	10.0	235	199	31	163436
ABalapppp:122	ABalapppp	122	2017	-22982	-49	-50	2017	19.9	203	162	37	365799
ABalappppa:172	ABalappppa	172	2074	-22926	-42	-46	2074	21.3	207	188	32	212879
ABalappppp:172	ABalappppp	172	2048	-22951	-87	-93	2048	16.5	228	171	31	200951
ABalp:20	ABalp	20	2066	-22933	-260	-260	2066	34.7	204	338	62	714115
ABalpa:34	ABalpa	34	2070	-22929	-182	-182	2070	44.3	172	329	55	468457
ABalpaa:54	ABalpaa	54	2223	-22776	-103	-103	2223	41.1	163	329	48	466077
ABalpaaa:80	ABalpaaa	80	2142	-22857	-89	-92	2142	43.9	141	279	41	411889
ABalpaaaa:114	ABalpaaaa	114	2030	-22969	0	-2	2030	29.3	122	243	36	407521
ABalpaaaaa:159	ABalpaaaaa	159	2032	-22967	-27	-25	2032	19.4	152	204	32	317173
ABalpaaaap:159	ABalpaaaap	159	2079	-22920	-13	-9	2079	17.6	166	224	32	302031
ABalpaaap:114	ABalpaaap	114	2006	-22993	-84	-94	2006	33.8	160	247	34	328029
ABalpaaapa:160	ABalpaaapa	160	2092	-22907	-28	-33	2092	31.4	171	220	29	218742
ABalpaaapp:160	ABalpaaapp	160	2061	-22938	-55	-48	2061	34.4	198	240	30	199480
ABalpaap:80	ABalpaap	80	2223	-22776	-29	-31	2223	43.2	202	286	40	344724
ABalpaapa:110	ABalpaapa	110	2073	-22926	-31	-29	2073	39.2	140	216	36	357101
ABalpaapaa:150	ABalpaapaa	150	2062	-22937	-24	-22	2062	25.6	143	187	31	287854
ABalpaapap:150	ABalpaapap	150	2062	-22937	-21	-21	2062	28.4	170	165	33	299588
ABalpaapp:110	ABalpaapp	110	2060	-22939	-62	-67	2060	42.5	183	228	34	252152
ABalpaappa:150	ABalpaappa	150	2084	-22915	-29	-42	2084	34.1	135	205	29	220214
ABalpaappp:150	ABalpaappp	150	2040	-22959	-65	-66	2040	37.4	163	197	30	204801
ABalpap:54	ABalpap	54	2270	-22729	-445	-447	2270	51.0	242	311	47	347219
ABalpapa:79	ABalpapa	79	2295	-22704	-309	-318	2295	51.8	218	315	43	360632
ABalpapaa:111	ABalpapaa	111	2080	-22919	-84	-88	2080	46.0	135	243	37	330176
ABalpapaaa:152	ABalpapaaa	152	2019	-22980	-34	-38	2019	29.0	115	225	31	268505
ABalpapaap:152	ABalpapaap	152	2091	-22908	25	26	2091	36.7	107	224	30	225846
ABalpapap:111	ABalpapap	111	2075	-22924	-47	-53	2075	48.4	155	280	36	298621
ABalpapapa:154	ABalpapapa	154	2090	-22909	0	-5	2090	37.6	109	256	30	217882
ABalpapapp:154	ABalpapapp	154	2074	-22925	0	-6	2074	40.8	122	285	32	247615
ABalpapp:79	ABalpapp	79	2282	-22717	-363	-366	2282	53.4	286	291	44	321389
ABalpappa:108	ABalpappa	108	2053	-22946	-209	-224	2053	52.3	202	273	35	220196
ABalpappaa:147	ABalpappaa	147	2052	-22947	-16	-21	2052	45.2	130	228	30	168990
ABalpappap:147	ABalpappap	147	2096	-22903	4	2	2096	46.4	154	251	30	152895
ABalpappp:108	ABalpappp	108	2122	-22877	-160	-171	2122	52.5	247	284	37	237452
ABalpapppa:148	ABalpapppa	148	2065	-22934	-99	-111	2065	52.0	178	267	30	136429
ABalpapppp:148	ABalpapppp	148	1993	-23006	-157	-181	1993	52.2	210	275	30	119631
ABalpp:34	ABalpp	34	2069	-22930	-215	-217	2069	30.9	241	375	55	583402
ABalppa:54	ABalppa	54	2230	-22769	-148	-148	2230	38.5	224	378	47	460246
ABalppaa:81	ABalppaa	81	2160	-22839	-84	-84	2160	43.5	159	321	41	433990
ABalppaaa:117	ABalppaaa	117	2007	-22992	-41	-42	2007	33.4	119	278	35	366007
ABalppaaaa:164	ABalppaaaa	164	2025	-22974	-30	-23	2025	23.8	124	263	30	253415
ABalppaaap:164	ABalppaaap	164	2099	-22900	4	-2	2099	25.8	145	279	29	236241
ABalppaap:117	ABalppaap	117	2042	-22958	8	9	2042	39.8	126	297	36	366374
ABalppaapa:163	ABalppaapa	163	2057	-22942	3	0	2057	30.5	112	283	31	278210
ABalppaapp:163	ABalppaapp	163	2064	-22935	-21	-35	2064	34.4	125	294	32	302028
ABalppap:81	ABalppap	81	2193	-22806	-116	-122	2193	40.4	208	335	41	419456
ABalppapa:115	ABalppapa	115	2064	-22935	-45	-45	2064	40.6	166	264	34	313278
ABalppapaa:157	ABalppapaa	157	2031	-22968	-68	-69	2031	34.1	150	244	30	205544
ABalppapap:157	ABalppapap	157	2052	-22947	-61	-72	2052	36.3	171	266	28	172609
ABalppapp:115	ABalppapp	115	2063	-22936	-43	-44	2063	47.3	177	305	35	269280
ABalppappa:158	ABalppappa	158	2046	-22953	-28	-30	2046	46.3	140	292	31	188681
ABalppappp:158	ABalppappp	158	2107	-22892	26	16	2107	47.6	168	303	30	166956
ABalppp:54	ABalppp	54	2214	-22785	-227	-230	2214	48.0	318	360	47	376298
ABalpppa:79	ABalpppa	79	2175	-22824	-159	-162	2175	45.0	267	340	41	351299
ABalpppaa:113	ABalpppaa	113	2055	-22944	-20	-29	2055	33.9	161	297	35	354156
ABalpppaaa:160	ABalpppaaa	160	2026	-22011	19	19	2026	28.8	139	306	29	230738
ABalpppaap:160	ABalpppaap	160	2113	-22886	-14	-25	2113	31.0	168	301	29	227224
ABalpppap:113	ABalpppap	113	2031	-22968	-62	-66	2031	34.4	206	307	35	300146
ABalpppapa:157	ABalpppapa	157	2099	-22900	-3	0	2099	38.0	166	301	29	203957
ABalpppapp:157	ABalpppapp	157	2024	-22975	-56	-52	2024	35.7	202	295	29	176401
ABalpppp:79	ABalpppp	79	2230	-22769	-155	-161	2230	48.3	326	328	41	335692
ABalppppa:111	ABalppppa	111	2077	-22922	-7	-10	2077	45.0	254	280	36	275430
ABalppppaa:153	ABalppppaa	153	2024	-22975	-20	-28	2024	46.2	236	260	30	171641
ABalppppap:153	ABalppppap	153	2032	-22967	-23	-27	2032	42.4	247	277	31	177934
ABalppppp:111	ABalppppp	111	2017	-22982	-92	-88	2017	48.6	290	292	36	236596
ABalpppppa:151	ABalpppppa	151	1992	-23007	-96	-94	1992	48.8	265	283	31	167966
ABalpppppp:151	ABalpppppp	151	2099	-22900	-5	-7	2099	46.6	289	308	32	177126
ABar:8	ABar	8	1963	-23036	-266	-266	1963	31.8	244	178	69	985800
ABara:20	ABara	20	2036	-22963	-227	-227	2036	41.9	250	180	61	535225
ABaraa:34	ABaraa	34	2097	-22903	-254	-254	2097	49.0	212	204	54	418426
ABaraaa:55	ABaraaa	55	2196	-22803	-139	-139	2196	44.8	186	179	47	421125
ABaraaaa:81	ABaraaaa	81	2129	-22870	-101	-102	2129	42.6	163	184	41	404034
ABaraaaaa:114	ABaraaaaa	114	1993	-23006	-61	-64	1993	27.8	132	244	36	354738
ABaraaaaaa:163	ABaraaaaaa	163	2112	-22887	37	35	2112	18.6	157	262	31	239028
ABaraaaaap:163	ABaraaaaap	163	2049	-22950	-33	-33	2049	24.3	149	233	29	225295
ABaraaaap:114	ABaraaaap	114	2021	-22978	-62	-67	2021	27.6	163	226	35	320365
ABaraaaapa:164	ABaraaaapa	164	2051	-22948	-53	-71	2051	26.2	180	258	28	178130
ABaraaaapp:164	ABaraaaapp	164	1999	-23000	-81	-80	1999	29.1	209	263	29	156906
ABaraaap:81	ABaraaap	81	2120	-22879	-151	-157	2120	40.1	205	194	40	340887
ABaraaapa:111	ABaraaapa	111	2103	-22896	-6	-13	2103	33.9	177	201	36	328073
ABaraaapaa:150	ABaraaapaa	150	2091	-22908	-19	-25	2091	23.9	176	193	30	209742
ABaraaapap:150	ABaraaapap	150	2040	-22959	-64	-73	2040	25.2	197	222	33	213924
ABaraaapp:111	ABaraaapp	111	2037	-22962	-36	-34	2037	39.1	221	203	34	219106
ABaraaappa:155	ABaraaappa	155	2144	-22855	71	65	2144	36.3	193	188	29	150192
ABaraaappp:155	ABaraaappp	155	2041	-22958	-40	-43	2041	39.0	207	210	30	148235
ABaraap:55	ABaraap	55	2282	-22717	-433	-439	2282	51.5	260	199	47	337287
ABaraapa:79	ABaraapa	79	2242	-22757	-168	-171	2242	51.4	255	198	41	306943
ABaraapaa:110	ABaraapaa	110	2063	-22936	-112	-118	2063	49.6	188	208	35	250208
ABaraapaaa:159	ABaraapaaa	159	2104	-22895	13	13	2104	43.7	157	198	30	182385
ABaraapaap:159	ABaraapaap	159	2062	-22937	-99	-102	2062	51.4	180	193	29	130585
ABaraapap:110	ABaraapap	110	2084	-22915	-12	-17	2084	46.2	219	243	35	230860
ABaraapapa:161	ABaraapapa	161	2046	-22953	-41	-41	2046	41.5	187	253	30	184818
ABaraapapp:161	ABaraapapp	161	2074	-22925	-9	-11	2074	40.8	218	259	30	154621
ABaraapp:79	ABaraapp	79	2280	-22719	-198	-205	2280	51.3	316	188	42	310251
ABaraappa:108	ABaraappa	108	2071	-22928	-214	-232	2071	53.1	253	221	35	200010
ABaraappaa:147	ABaraappaa	147	2091	-22908	-24	-26	2091	51.0	155	210	32	179865
ABaraappap:147	ABaraappap	147	2072	-22927	0	-3	2072	48.5	186	216	31	157383
ABaraappp:108	ABaraappp	108	2140	-22859	-214	-224	2140	53.5	293	214	37	227946
ABaraapppa:151	ABaraapppa	151	2004	-22995	-81	-88	2004	50.9	209	226	29	130272
ABaraapppp:151	ABaraapppp	151	2070	-22929	-79	-97	2070	51.8	240	241	31	139441
ABarap:34	ABarap	34	2066	-22933	-190	-191	2066	39.6	271	149	55	508025
ABarapa:54	ABarapa	54	2214	-22785	-155	-156	2214	35.0	231	143	46	454919
ABarapaa:80	ABarapaa	80	2143	-22856	-113	-115	2143	42.8	204	160	41	401368
ABarapaaa:113	ABarapaaa	113	2033	-22966	-55	-59	2033	38.7	154	170	34	292848
ABarapaaaa:170	ABarapaaaa	170	2082	-22917	18	18	2082	35.5	142	166	29	187390
ABarapaaap:170	ABarapaaap	170	2048	-22951	3	2	2048	37.5	173	156	30	178918
ABarapaap:113	ABarapaap	113	2029	-22970	-27	-32	2029	40.7	194	162	33	246387
ABarapaapa:163	ABarapaapa	163	2043	-22956	14	7	2043	40.5	199	153	28	152348
ABarapaapp:163	ABarapaapp	163	1973	-23026	-81	-85	1973	44.9	222	156	30	147684
ABarapap:80	ABarapap	80	2150	-22849	-120	-123	2150	38.7	251	168	41	353133
ABarapapa:109	ABarapapa	109	2066	-22933	-30	-34	2066	45.3	215	167	34	246308
ABarapapaa:152	ABarapapaa	152	2037	-22962	-53	-50	2037	41.1	126	192	30	189103
ABarapapap:152	ABarapapap	152	2074	-22925	5	0	2074	44.3	176	165	30	166011
ABarapapp:109	ABarapapp	109	2058	-22941	-82	-85	2058	50.5	251	183	34	211687
ABarapappa:150	ABarapappa	150	2054	-22945	-38	-48	2054	47.7	211	180	29	127634
ABarapappp:150	ABarapappp	150	2084	-22915	-159	-183	2084	52.8	234	203	31	125390
ABarapp:54	ABarapp	54	2188	-22811	-182	-184	2188	44.8	312	155	48	400926
ABarappa:79	ABarappa	79	2243	-22756	-66	-67	2243	43.6	282	139	41	373904
ABarappaa:110	ABarappaa	110	2059	-22940	-47	-55	2059	46.2	266	147	35	254068
ABarappaaa:157	ABarappaaa	157	2054	-22945	-60	-80	2054	49.2	232	166	30	154018
ABarappaap:157	ABarappaap	157	2003	-22996	-66	-80	2003	48.3	255	162	29	147612
ABarappap:110	ABarappap	110	2001	-22998	-120	-118	2001	45.6	300	144	36	271083
ABarappapa:154	ABarappapa	154	2206	-22793	-173	-236	2206	53.6	258	185	31	131614
ABarappapp:154	ABarappapp	154	2141	-22858	-187	-211	2141	52.9	286	167	31	130799
ABarappp:79	ABarappp	79	2205	-22794	-80	-83	2205	40.7	321	165	42	358302
ABarapppa:108	ABarapppa	108	2008	-22991	-63	-62	2008	42.3	272	185	35	244198
ABarapppaa:152	ABarapppaa	152	2043	-22956	-34	-41	2043	45.3	242	208	30	136124
ABarapppap:152	ABarapppap	152	2007	-22992	-46	-53	2007	46.0	273	196	30	126241
ABarapppp:108	ABarapppp	108	2089	-22910	-16	-20	2089	41.4	320	169	35	220426
ABarappppa:150	ABarappppa	150	2091	-22908	-15	-16	2091	49.5	311	174	30	129019
ABarappppp:150	ABarappppp	150	2030	-22969	-171	-150	2030	49.0	345	150	32	146271
ABarp:20	ABarp	20	2084	-22915	-214	-214	2084	17.1	321	166	62	571793
ABarpa:34	ABarpa	34	2074	-22925	-216	-216	2074	14.8	263	179	56	494906
ABarpaa:54	ABarpaa	54	2180	-22819	-182	-184	2180	15.4	215	194	50	484275
ABarpaaa:79	ABarpaaa	79	2137	-22862	-136	-140	2137	24.9	215	158	42	446152
ABarpaaaa:115	ABarpaaaa	115	2057	-22942	-15	-24	2057	32.0	228	161	36	314472
ABarpaaaaa:162	ABarpaaaaa	162	2099	-22900	1	3	2099	32.7	217	195	30	149859
ABarpaaaap:162	ABarpaaaap	162	1979	-23020	-99	-103	1979	32.7	223	153	31	197942
ABarpaaap:115	ABarpaaap	115	2019	-22980	-53	-55	2019	30.8	266	147	35	286265
ABarpaaapa:168	ABarpaaapa	168	2024	-22975	-85	-74	2024	39.0	238	181	31	154597
ABarpaaapp:168	ABarpaaapp	168	2102	-22897	-10	-14	2102	37.3	273	163	30	152704
ABarpaap:79	ABarpaap	79	2180	-22819	-164	-168	2180	14.5	245	194	44	420785
ABarpaapa:113	ABarpaapa	113	2053	-22946	-57	-60	2053	16.1	293	138	38	324308
ABarpaapaa:158	ABarpaapaa	158	2021	-22978	-77	-80	2021	28.7	304	101	29	163838
ABarpaapap:158	ABarpaapap	158	2113	-22886	-37	-37	2113	20.1	333	122	33	176826
ABarpaapp:113	ABarpaapp	113	2019	-22980	-74	-76	2019	12.0	347	177	38	266808
ABarpaappa:163	ABarpaappa	163	2016	-22983	-61	-57	2016	14.3	373	127	32	179622
ABarpaappp:163	ABarpaappp	163	2100	-22899	-22	-34	2100	10.0	400	148	31	155502
ABarpap:54	ABarpap	54	2153	-22846	-198	-200	2153	23.6	275	214	48	385393
ABarpapa:79	ABarpapa	79	2265	-22734	-117	-126	2265	14.7	255	222	43	413847
ABarpapaa:117	ABarpapaa	117	2045	-22954	-92	-90	2045	12.5	254	160	37	372316
ABarpapaaa:160	ABarpapaaa	160	2035	-22964	-78	-85	2035	22.7	246	120	30	200968
ABarpapaap:160	ABarpapaap	160	2023	-22976	-103	-110	2023	22.3	285	126	32	197821
ABarpapap:117	ABarpapap	117	2083	-22916	-38	-43	2083	9.6	298	186	37	294376
ABarpapapa:160	ABarpapapa	160	2137	-22862	22	15	2137	14.4	298	126	33	228426
ABarpapapp:160	ABarpapapp	160	2084	-22915	-97	-100	2084	9.2	330	143	30	163413
ABarpapp:79	ABarpapp	79	2193	-22806	-101	-102	2193	17.9	306	256	42	327609
ABarpappa:113	ABarpappa	113	2045	-22955	-70	-77	2045	12.8	289	230	35	239754
ABarpappaa:158	ABarpappaa	158	2164	-22835	6	5	2164	7.0	294	159	30	164028
ABarpappap:158	ABarpappap	158	2061	-22938	-59	-56	2061	9.2	321	185	32	142891
ABarpappp:113	ABarpappp	113	2077	-22922	-64	-68	2077	9.7	332	248	38	222950
ABarpapppa:154	ABarpapppa	154	2219	-22780	30	16	2219	6.5	360	178	31	128759
ABarpapppp:154	ABarpapppp	154	2046	-22953	-111	-109	2046	9.0	385	204	32	125824
ABarpp:34	ABarpp	34	2103	-22896	-222	-222	2103	14.1	390	182	57	430626
ABarppa:55	ABarppa	55	2260	-22740	-222	-224	2260	10.0	315	188	50	396316
ABarppaa:81	ABarppaa	81	2247	-22752	-137	-142	2247	9.4	321	218	42	303093
ABarppaaa:117	ABarppaaa	117	2060	-22939	-78	-78	2060	8.4	394	211	36	207643
ABarppaaaa:164	ABarppaaaa	164	2095	-22904	-38	-50	2095	9.0	428	148	32	179321
ABarppaaap:164	ABarppaaap	164	2059	-22940	-62	-59	2059	8.7	430	183	31	103097
ABarppaap:117	ABarppaap	117	2059	-22940	-61	-69	2059	8.2	429	251	36	169813
ABarppaapa:163	ABarppaapa	163	2039	-22960	-93	-99	2039	7.7	459	204	32	102842
ABarppaapp:163	ABarppaapp	163	2032	-22968	-69	-69	2032	15.3	474	241	30	97500
ABarppap:81	ABarppap	81	2230	-22769	-121	-122	2230	13.0	368	245	44	297755
ABarppapa:115	ABarppapa	115	2060	-22939	-62	-65	2060	9.7	393	291	39	201475
ABarppapaa:164	ABarppapaa	164	2109	-22890	-51	-50	2109	7.2	412	245	32	100743
ABarppapap:164	ABarppapap	164	2019	-22980	-116	-128	2019	9.2	441	269	32	96674
ABarppapp:115	ABarppapp	115	2086	-22913	-82	-89	2086	11.8	431	318	39	239326
ABarppappa:167	ABarppappa	167	2020	-22979	-82	-82	2020	10.7	403	313	35	155318
ABarppappp:167	ABarppappp	167	2228	-22771	56	38	2228	11.5	461	311	33	119382
ABarppp:55	ABarppp	55	2218	-22781	-205	-206	2218	12.8	426	183	48	344983
ABarpppa:81	ABarpppa	81	2301	-22698	-56	-59	2301	12.0	431	208	44	327986
ABarpppaa:115	ABarpppaa	115	2158	-22841	-15	-21	2158	8.6	465	277	38	212853
ABarpppaaa:166	ABarpppaaa	166	2141	-22858	-24	-28	2141	6.4	483	263	33	132562
ABarpppaap:166	ABarpppaap	166	2013	-22986	-121	-126	2013	14.6	490	294	34	125844
ABarpppap:115	ABarpppap	115	2100	-22899	-104	-110	2100	8.5	510	246	40	255680
ABarpppapa:162	ABarpppapa	162	2148	-22851	7	3	2148	11.2	532	284	33	153149
ABarpppapp:162	ABarpppapp	162	2161	-22838	-46	-47	2161	9.4	538	232	34	154241
ABarpppp:81	ABarpppp	81	2207	-22792	-173	-176	2207	17.2	483	241	44	286115
ABarppppa:117	ABarppppa	117	2003	-22996	-92	-96	2003	14.4	482	237	37	191304
ABarppppaa:169	ABarppppaa	169	2152	-22847	-55	-66	2152	8.1	494	213	32	123685
ABarppppap:169	ABarppppap	169	2034	-22965	-103	-114	2034	13.7	513	255	29	97202
ABarppppp:117	ABarppppp	117	2072	-22927	-61	-62	2072	18.2	516	280	38	234972
ABarpppppa:169	ABarpppppa	169	2085	-22915	-82	-82	2085	23.5	501	269	31	99931
ABarpppppp:169	ABarpppppp	169	2083	-22916	-43	-49	2083	19.7	533	304	32	138403
ABp:1	ABp	1	1961	-23038	-378	-378	1961	30.0	374	170	82	1508077
ABpl:8	ABpl	8	2007	-22992	-268	-268	2007	16.7	361	266	71	819821
ABpla:20	ABpla	20	2063	-22936	-264	-264	2063	13.2	252	273	63	559570
ABplaa:34	ABplaa	34	2121	-22878	-205	-205	2121	16.0	201	280	59	574118
ABplaaa:54	ABplaaa	54	2215	-22784	-175	-176	2215	19.3	155	284	49	549043
ABplaaaa:80	ABplaaaa	80	2263	-22736	-36	-36	2263	31.2	137	292	43	535444
ABplaaaaa:112	ABplaaaaa	112	2053	-22946	-35	-41	2053	35.8	151	323	35	321135
ABplaaaaaa:156	ABplaaaaaa	156	2067	-22932	-31	-37	2067	38.3	137	326	30	204824
ABplaaaaap:156	ABplaaaaap	156	2080	-22919	-10	-11	2080	41.3	163	335	29	183967
ABplaaaap:112	ABplaaaap	112	2072	-22927	-55	-60	2072	29.4	175	335	36	356098
ABplaaaapa:153	ABplaaaapa	153	2090	-22909	-7	-9	2090	42.6	194	331	30	195031
ABplaaaapp:153	ABplaaaapp	153	2179	-22820	70	58	2179	37.0	201	333	30	191218
ABplaaap:80	ABplaaap	80	2201	-22798	-135	-139	2201	18.6	167	293	45	513962
ABplaaapa:112	ABplaaapa	112	2045	-22954	-91	-95	2045	20.9	175	314	37	416988
ABplaaapaa:155	ABplaaapaa	155	2141	-22858	-18	-24	2141	29.3	152	333	30	234730
ABplaaapap:155	ABplaaapap	155	2089	-22910	-129	-105	2089	25.2	179	330	30	245147
ABplaaapp:112	ABplaaapp	112	2059	-22940	-81	-88	2059	20.4	208	347	37	411593
ABplaaappa:150	ABplaaappa	150	2377	-22622	190	185	2377	26.9	179	362	31	241442
ABplaaappp:150	ABplaaappp	150	2468	-22531	260	255	2468	24.5	211	347	33	258765
ABplaap:54	ABplaap	54	2164	-22835	-222	-223	2164	23.0	224	339	50	577621
ABplaapa:79	ABplaapa	79	2234	-22765	-90	-94	2234	29.5	178	351	44	512907
ABplaapaa:113	ABplaapaa	113	2087	-22912	0	-3	2087	34.0	171	364	36	360276
ABplaapaaa:155	ABplaapaaa	155	2019	-22980	-59	-59	2019	39.2	173	364	30	171341
ABplaapaap:155	ABplaapaap	155	2019	-22980	-73	-72	2019	37.0	205	377	30	194205
ABplaapap:113	ABplaapap	113	2047	-22952	-55	-60	2047	29.6	221	359	37	358490
ABplaapapa:153	ABplaapapa	153	2025	-22975	-55	-54	2025	34.3	230	310	30	162454
ABplaapapp:153	ABplaapapp	153	2149	-22850	41	39	2149	31.7	247	348	30	171265
ABplaapp:79	ABplaapp	79	2182	-22817	-128	-136	2182	22.6	230	346	45	517119
ABplaappa:112	ABplaappa	112	2057	-22942	-46	-48	2057	26.1	260	336	38	347667
ABplaappaa:157	ABplaappaa	157	2012	-22987	-85	-86	2012	29.1	260	311	30	173973
ABplaappap:157	ABplaappap	157	2010	-22989	-133	-137	2010	26.0	290	334	33	186108
ABplaappp:112	ABplaappp	112	2045	-22954	-70	-69	2045	18.4	295	373	39	403069
ABplaapppa:155	ABplaapppa	155	2075	-22924	-22	-20	2075	22.1	265	377	32	244127
ABplaapppp:155	ABplaapppp	155	2111	-22888	12	7	2111	22.1	308	379	32	212418
ABplap:34	ABplap	34	2122	-22877	-207	-207	2122	12.6	324	301	57	467197
ABplapa:56	ABplapa	56	2330	-22669	-189	-189	2330	10.5	237	282	50	433540
ABplapaa:81	ABplapaa	81	2275	-22724	-121	-127	2275	11.1	213	293	43	443238
ABplapaaa:114	ABplapaaa	114	2035	-22964	-85	-87	2035	16.8	215	302	37	386252
ABplapaaaa:159	ABplapaaaa	159	2039	-22960	-87	-94	2039	25.1	188	298	30	254030
ABplapaaap:159	ABplapaaap	159	2025	-22974	-101	-109	2025	23.4	219	301	30	234841
ABplapaap:114	ABplapaap	114	2070	-22929	-49	-52	2070	15.8	250	329	37	370135
ABplapaapa:156	ABplapaapa	156	2102	-22897	-42	-51	2102	15.7	221	326	32	283785
ABplapaapp:156	ABplapaapp	156	2007	-22992	-138	-117	2007	21.0	248	335	33	261697
ABplapap:81	ABplapap	81	2269	-22730	-103	-107	2269	12.4	278	315	44	438124
ABplapapa:113	ABplapapa	113	2033	-22966	-71	-73	2033	14.3	299	336	39	372546
ABplapapaa:159	ABplapapaa	159	2119	-22880	14	7	2119	12.7	257	338	31	255529
ABplapapap:159	ABplapapap	159	2082	-22917	-60	-75	2082	16.5	284	345	34	264750
ABplapapp:113	ABplapapp	113	2060	-22939	-48	-55	2060	21.3	334	356	37	334205
ABplapappa:158	ABplapappa	158	2059	-22940	-53	-53	2059	16.0	324	338	34	238948
ABplapappp:158	ABplapappp	158	2089	-22910	-56	-60	2089	21.8	345	340	34	233324
ABplapp:56	ABplapp	56	2264	-22735	-139	-139	2264	13.8	326	334	52	517286
ABplappa:80	ABplappa	80	2214	-22785	-80	-83	2214	20.0	282	362	44	540246
ABplappaa:112	ABplappaa	112	2058	-22941	-12	-16	2058	30.4	259	386	37	392088
ABplappaaa:155	ABplappaaa	155	2067	-22932	-19	-21	2067	30.9	212	381	31	252537
ABplappaap:155	ABplappaap	155	2063	-22936	4	-3	2063	30.7	249	390	30	219212
ABplappap:112	ABplappap	112	2041	-22958	-37	-38	2041	29.4	310	386	37	395037
ABplappapa:154	ABplappapa	154	2024	-22975	-47	-41	2024	30.8	278	381	31	228219
ABplappapp:154	ABplappapp	154	2081	-22918	-45	-56	2081	30.7	315	370	32	236360
ABplappp:80	ABplappp	80	2226	-22773	-124	-127	2226	14.6	348	347	46	492937
ABplapppa:111	ABplapppa	111	2041	-22958	-103	-109	2041	28.3	359	388	37	346875
ABplapppaa:152	ABplapppaa	152	2070	-22929	-16	-18	2070	25.8	346	386	30	200678
ABplapppap:152	ABplapppap	152	2185	-22814	-345	-160	2185	27.0	386	386	31	206656
ABplapppp:111	ABplapppp	111	2093	-22906	-12	-17	2093	25.6	405	376	39	375619
ABplappppa:148	ABplappppa	148	2074	-22925	-44	-45	2074	18.3	376	370	34	235464
ABplappppp:148	ABplappppp	148	2279	-22720	21	19	2279	20.2	409	377	32	235590
ABplp:20	ABplp	20	2052	-22947	-243	-243	2052	20.1	367	350	61	573315
ABplpa:34	ABplpa	34	2074	-22926	-189	-190	2074	31.2	330	381	54	558426
ABplpaa:55	ABplpaa	55	2157	-22842	-186	-187	2157	30.8	306	393	46	517240
ABplpaaa:81	ABplpaaa	81	2159	-22840	-117	-118	2159	35.5	251	382	41	465157
ABplpaaaa:114	ABplpaaaa	114	2023	-22976	-50	-46	2023	42.8	208	330	36	304105
ABplpaaaaa:157	ABplpaaaaa	157	2059	-22940	-1	-9	2059	47.1	204	312	30	158265
ABplpaaaap:157	ABplpaaaap	157	2029	-22970	-21	-25	2029	45.7	237	326	28	141751
ABplpaaap:114	ABplpaaap	114	2031	-22968	-23	-25	2031	38.6	248	337	35	287875
ABplpaaapa:161	ABplpaaapa	161	2068	-22931	23	16	2068	40.3	262	302	29	171093
ABplpaaapp:161	ABplpaaapp	161	2082	-22917	15	21	2082	38.7	276	329	30	164941
ABplpaap:81	ABplpaap	81	2156	-22843	-118	-126	2156	31.8	306	381	41	457919
ABplpaapa:114	ABplpaapa	114	2071	-22928	-6	-11	2071	42.3	246	373	34	272367
ABplpaapaa:160	ABplpaapaa	160	2062	-22937	11	15	2062	45.6	223	360	30	171620
ABplpaapap:160	ABplpaapap	160	2077	-22922	23	28	2077	39.8	242	362	30	191032
ABplpaapp:114	ABplpaapp	114	2040	-22959	-23	-27	2040	39.1	287	377	36	353550
ABplpaappa:161	ABplpaappa	161	2033	-22966	-45	-27	2033	39.4	274	384	30	184864
ABplpaappp:161	ABplpaappp	161	2115	-22884	-6	-5	2115	36.8	299	359	31	207031
ABplpap:55	ABplpap	55	2253	-22746	-100	-99	2253	42.6	383	379	47	428585
ABplpapa:81	ABplpapa	81	2189	-22810	-117	-119	2189	43.7	315	377	41	413439
ABplpapaa:113	ABplpapaa	113	2046	-22953	-131	-153	2046	50.8	238	320	35	239930
ABplpapaaa:162	ABplpapaaa	162	2137	-22862	-185	-226	2137	53.7	230	288	30	142845
ABplpapaap:162	ABplpapaap	162	2158	-22841	-326	-328	2158	54.0	264	287	30	135118
ABplpapap:113	ABplpapap	113	2090	-22909	-140	-159	2090	50.9	270	339	35	235077
ABplpapapa:165	ABplpapapa	165	2158	-22841	-333	-365	2158	53.4	276	324	29	130589
ABplpapapp:165	ABplpapapp	165	2160	-22839	-572	-448	2160	52.0	308	332	28	122876
ABplpapp:81	ABplpapp	81	2206	-22793	-92	-96	2206	45.3	372	372	41	379296
ABplpappa:113	ABplpappa	113	2479	-22520	96	88	2479	52.5	312	318	35	222395
ABplpappaa:161	ABplpappaa	161	4347	-20652	1580	1565	4347	53.7	303	293	30	124013
ABplpappap:161	ABplpappap	161	3989	-21010	1228	1299	3989	52.0	338	312	30	135057
ABplpappp:113	ABplpappp	113	2802	-22197	474	471	2802	51.4	339	351	37	299468
ABplpapppa:168	ABplpapppa	168	6981	-18018	3530	3638	6981	51.3	336	354	29	143692
ABplpapppp:168	ABplpapppp	168	7240	-17759	3977	4055	7240	49.3	370	364	31	172827
ABplpp:34	ABplpp	34	2086	-22913	-192	-192	2086	30.0	424	371	54	513492
ABplppa:55	ABplppa	55	2227	-22772	-127	-127	2227	24.2	405	382	48	508037
ABplppaa:81	ABplppaa	81	2155	-22844	-130	-132	2155	29.7	359	384	41	444758
ABplppaaa:115	ABplppaaa	115	1993	-23006	-68	-68	1993	45.6	290	369	35	302936
ABplppaaaa:165	ABplppaaaa	165	1967	-23032	-124	-121	1967	47.3	275	363	31	178311
ABplppaaap:165	ABplppaaap	165	2141	-22858	-111	-86	2141	43.3	303	355	28	182483
ABplppaap:115	ABplppaap	115	2025	-22974	-49	-45	2025	39.0	334	395	34	305724
ABplppaapa:170	ABplppaapa	170	2150	-22849	-19	-15	2150	36.3	336	395	31	242833
ABplppaapp:170	ABplppaapp	170	2118	-22881	-213	-170	2118	34.5	372	398	29	189283
ABplppap:81	ABplppap	81	2257	-22742	-68	-71	2257	27.6	416	372	41	413756
ABplppapa:115	ABplppapa	115	2066	-22933	-57	-60	2066	37.3	351	354	35	287821
ABplppapaa:161	ABplppapaa	161	2135	-22864	-32	-57	2135	36.8	324	342	31	176755
ABplppapap:161	ABplppapap	161	2085	-22914	-116	-112	2085	35.8	352	358	31	227888
ABplppapp:115	ABplppapp	115	2083	-22916	-98	-73	2083	36.1	391	357	35	270717
ABplppappa:164	ABplppappa	164	2068	-22931	-77	-85	2068	32.0	363	345	33	222892
ABplppappp:164	ABplppappp	164	2682	-22317	-549	-387	2682	34.4	388	369	28	175680
ABplppp:55	ABplppp	55	2217	-22782	-162	-163	2217	41.2	468	367	47	430419
ABplpppa:81	ABplpppa	81	2271	-22728	-37	-36	2271	44.2	422	380	41	401641
ABplpppaa:113	ABplpppaa	113	2286	-22713	96	111	2286	45.4	357	379	36	347551
ABplpppaaa:161	ABplpppaaa	161	2708	-22291	422	468	2708	43.2	311	386	29	183875
ABplpppaap:161	ABplpppaap	161	2853	-22146	438	541	2853	44.4	342	384	30	219565
ABplpppap:113	ABplpppap	113	2307	-22692	21	54	2307	47.4	376	347	35	275222
ABplpppapa:171	ABplpppapa	171	3186	-21813	91	482	3186	42.2	361	368	30	209351
ABplpppapp:171	ABplpppapp	171	3158	-21842	481	597	3158	45.1	337	338	30	179383
ABplpppp:81	ABplpppp	81	2234	-22765	-102	-101	2234	39.9	474	373	42	421275
ABplppppa:113	ABplppppa	113	3230	-21769	949	947	3230	42.6	415	382	37	323084
ABplppppaa:155	ABplppppaa	155	8958	-16041	5353	5582	8958	44.0	388	382	32	194712
ABplppppap:155	ABplppppap	155	9058	-15941	5066	5367	9058	38.8	408	386	32	219231
ABplppppp:113	ABplppppp	113	5540	-19459	2957	2945	5540	34.5	444	387	37	367325
ABplpppppa:175	ABplpppppa	175	14935	-10064	9954	10123	14935	28.9	426	380	30	209090
ABplpppppp:175	ABplpppppp	175	13926	-11073	9805	9909	13926	28.8	468	382	31	209904
ABpr:8	ABpr	8	2005	-22994	-320	-321	2005	38.5	425	159	69	857824
ABpra:20	ABpra	20	2051	-22948	-215	-215	2051	37.6	411	125	60	586247
ABpraa:34	ABpraa	34	2072	-22927	-250	-250	2072	31.9	364	110	56	579454
ABpraaa:54	ABpraaa	54	2218	-22781	-225	-226	2218	24.6	295	122	49	558465
ABpraaaa:80	ABpraaaa	80	2202	-22797	-99	-104	2202	24.8	265	131	42	488211
ABpraaaaa:113	ABpraaaaa	113	2062	-22937	-25	-24	2062	36.4	293	138	36	319975
ABpraaaaaa:155	ABpraaaaaa	155	1992	-23007	-60	-67	1992	44.3	279	144	31	189851
ABpraaaaap:155	ABpraaaaap	155	2069	-22930	-5	-9	2069	40.7	306	130	31	194130
ABpraaaap:113	ABpraaaap	113	2074	-22925	-45	-48	2074	30.0	327	125	35	314953
ABpraaaapa:156	ABpraaaapa	156	2115	-22884	-27	-41	2115	38.6	338	114	31	225143
ABpraaaapp:156	ABpraaaapp	156	2110	-22889	-43	-48	2110	36.3	372	107	32	224718
ABpraaap:80	ABpraaap	80	2213	-22786	-131	-134	2213	21.5	321	153	43	430529
ABpraaapa:113	ABpraaapa	113	2066	-22933	-55	-60	2066	23.1	343	122	37	373340
ABpraaapaa:157	ABpraaapaa	157	2062	-22937	-35	-38	2062	33.5	324	100	32	247009
ABpraaapap:157	ABpraaapap	157	2065	-22934	-41	-38	2065	31.6	352	89	31	234852
ABpraaapp:113	ABpraaapp	113	2030	-22969	-88	-87	2030	21.7	381	136	37	346717
ABpraaappa:156	ABpraaappa	156	2302	-22697	148	147	2302	27.7	372	111	30	221997
ABpraaappp:156	ABpraaappp	156	2301	-22698	127	127	2301	30.3	406	111	32	223052
ABpraap:54	ABpraap	54	2229	-22770	-187	-190	2229	35.6	372	119	48	483384
ABpraapa:79	ABpraapa	79	2216	-22783	-117	-119	2216	33.0	319	109	42	482126
ABpraapaa:110	ABpraapaa	110	2074	-22925	-54	-57	2074	38.7	328	113	36	335524
ABpraapaaa:153	ABpraapaaa	153	2020	-22979	-55	-63	2020	48.5	310	136	30	158870
ABpraapaap:153	ABpraapaap	153	2035	-22964	-62	-71	2035	44.1	339	118	32	214960
ABpraapap:110	ABpraapap	110	2078	-22921	-101	-101	2078	30.4	363	103	36	355039
ABpraapapa:151	ABpraapapa	151	2066	-22933	-67	-75	2066	39.2	389	95	32	217331
ABpraapapp:151	ABpraapapp	151	2068	-22931	-91	-91	2068	35.5	425	97	33	235533
ABpraapp:79	ABpraapp	79	2174	-22825	-121	-123	2174	34.0	371	134	41	406110
ABpraappa:110	ABpraappa	110	2037	-22962	-106	-103	2037	36.8	378	133	37	314527
ABpraappaa:151	ABpraappaa	151	2092	-22907	-321	-244	2092	46.0	395	123	31	155492
ABpraappap:151	ABpraappap	151	2057	-22942	-183	-177	2057	43.8	430	119	31	162711
ABpraappp:110	ABpraappp	110	2098	-22901	-36	-40	2098	34.5	424	137	35	273035
ABpraapppa:149	ABpraapppa	149	2135	-22864	-85	-61	2135	37.8	461	130	31	192449
ABpraapppp:149	ABpraapppp	149	2196	-22803	-94	-88	2196	40.2	494	142	30	165928
ABprap:34	ABprap	34	2030	-22969	-184	-184	2030	25.2	474	131	56	556801
ABprapa:55	ABprapa	55	2187	-22812	-167	-167	2187	18.0	395	118	49	531227
ABprapaa:81	ABprapaa	81	2215	-22784	-121	-124	2215	12.0	347	149	43	441688
ABprapaaa:117	ABprapaaa	117	2037	-22962	-26	-27	2037	14.6	416	166	36	288391
ABprapaaaa:163	ABprapaaaa	163	2014	-22985	-86	-90	2014	15.0	443	140	33	241621
ABprapaaap:163	ABprapaaap	163	2056	-22943	-69	-84	2056	13.3	466	125	30	273231
ABprapaap:117	ABprapaap	117	2098	-22901	-11	-20	2098	11.7	454	151	37	374860
ABprapaapa:169	ABprapaapa	169	2030	-22969	-77	-89	2030	12.0	504	132	32	268086
ABprapaapp:169	ABprapaapp	169	2021	-22978	-115	-123	2021	17.7	524	118	34	314122
ABprapap:81	ABprapap	81	2200	-22799	-135	-137	2200	13.3	408	154	43	411937
ABprapapa:113	ABprapapa	113	2065	-22934	-17	-15	2065	16.8	467	148	37	347923
ABprapapaa:156	ABprapapaa	156	2001	-22998	-84	-93	2001	21.3	487	99	32	281445
ABprapapap:156	ABprapapap	156	2024	-22975	-63	-73	2024	23.3	517	110	31	284025
ABprapapp:113	ABprapapp	113	2062	-22937	-68	-71	2062	19.3	515	143	37	387249
ABprapappa:161	ABprapappa	161	2122	-22877	-17	-18	2122	24.9	556	128	32	276460
ABprapappp:161	ABprapappp	161	2072	-22927	-93	-112	2072	31.9	565	147	31	236819
ABprapp:55	ABprapp	55	2154	-22845	-171	-171	2154	21.1	497	139	48	510988
ABprappa:80	ABprappa	80	2173	-22826	-105	-108	2173	18.5	447	112	44	523414
ABprappaa:112	ABprappaa	112	2033	-22966	-73	-79	2033	24.8	457	101	36	379142
ABprappaaa:158	ABprappaaa	158	2109	-22890	-12	-16	2109	31.7	502	86	33	255023
ABprappaap:158	ABprappaap	158	2055	-22944	-92	-88	2055	38.6	520	99	31	216819
ABprappap:112	ABprappap	112	2054	-22945	-76	-67	2054	25.4	507	107	36	401876
ABprappapa:159	ABprappapa	159	2145	-22854	41	32	2145	32.8	564	117	33	252227
ABprappapp:159	ABprappapp	159	2170	-22829	-483	-221	2170	35.5	595	140	30	243320
ABprappp:80	ABprappp	80	2152	-22847	-109	-110	2152	22.6	490	141	44	433562
ABprapppa:110	ABprapppa	110	2839	-22160	588	596	2839	27.1	537	135	37	368250
ABprapppaa:153	ABprapppaa	153	6022	-18977	2972	3142	6022	39.3	587	166	33	237267
ABprapppap:153	ABprapppap	153	7111	-17888	3342	3833	7111	34.4	611	176	31	225097
ABprapppp:110	ABprapppp	110	3249	-21750	983	996	3249	31.2	578	153	38	410445
ABprappppa:157	ABprappppa	157	12226	-12773	7695	8217	12226	33.2	624	211	32	234591
ABprappppp:157	ABprappppp	157	10643	-14356	6355	7050	10643	32.6	621	249	34	259758
ABprp:20	ABprp	20	2072	-22927	-266	-266	2072	45.7	489	215	60	487741
ABprpa:34	ABprpa	34	2099	-22900	-244	-244	2099	47.7	445	158	54	427991
ABprpaa:54	ABprpaa	54	2212	-22787	-124	-125	2212	37.2	444	107	46	454795
ABprpaaa:80	ABprpaaa	80	2156	-22843	-138	-141	2156	22.2	388	103	43	510557
ABprpaaaa:112	ABprpaaaa	112	2064	-22935	-52	-58	2064	13.0	384	126	38	393081
ABprpaaaaa:157	ABprpaaaaa	157	2049	-22950	-42	-40	2049	20.0	379	102	32	278328
ABprpaaaap:157	ABprpaaaap	157	2119	-22880	34	27	2119	18.8	413	112	32	278474
ABprpaaap:112	ABprpaaap	112	2061	-22938	-37	-41	2061	18.5	424	112	36	383064
ABprpaaapa:158	ABprpaaapa	158	2046	-22953	-72	-70	2046	25.2	403	81	30	256008
ABprpaaapp:158	ABprpaaapp	158	2013	-22986	-90	-91	2013	26.1	440	89	30	230998
ABprpaap:80	ABprpaap	80	2182	-22817	-52	-54	2182	29.5	433	139	41	370926
ABprpaapa:114	ABprpaapa	114	1993	-23006	-72	-71	1993	26.0	430	153	35	273474
ABprpaapaa:160	ABprpaapaa	160	2068	-22931	-40	-45	2068	24.9	432	135	31	218095
ABprpaapap:160	ABprpaapap	160	2052	-22947	-103	-103	2052	29.1	450	128	31	223394
ABprpaapp:114	ABprpaapp	114	2036	-22963	-41	-43	2036	29.1	475	137	34	261695
ABprpaappa:161	ABprpaappa	161	2100	-22899	-14	-29	2100	29.1	478	114	30	220919
ABprpaappp:161	ABprpaappp	161	2115	-22884	-32	-45	2115	32.4	506	121	30	214861
ABprpap:54	ABprpap	54	2205	-22794	-182	-183	2205	47.1	465	165	48	388418
ABprpapa:80	ABprpapa	80	2190	-22809	-109	-113	2190	38.6	420	103	42	505727
ABprpapaa:111	ABprpapaa	111	2581	-22418	340	382	2581	43.5	413	120	36	364169
ABprpapaaa:158	ABprpapaaa	158	4071	-20928	1400	1536	4071	47.0	464	159	31	182450
ABprpapaap:158	ABprpapaap	158	4148	-20851	1017	1357	4148	50.2	459	139	32	204993
ABprpapap:111	ABprpapap	111	2666	-22333	488	493	2666	38.4	441	98	36	387569
ABprpapapa:159	ABprpapapa	159	4038	-20961	1561	1610	4038	42.0	470	97	31	226679
ABprpapapp:159	ABprpapapp	159	4211	-20788	1623	1649	4211	46.2	491	122	31	218853
ABprpapp:80	ABprpapp	80	2203	-22796	-74	-78	2203	44.9	430	138	42	418849
ABprpappa:111	ABprpappa	111	3377	-21622	1144	1146	3377	48.0	386	153	38	324084
ABprpappaa:159	ABprpappaa	159	8647	-16352	5398	5485	8647	51.8	386	156	31	162182
ABprpappap:159	ABprpappap	159	8944	-16055	5591	5612	8944	51.2	425	155	30	148504
ABprpappp:111	ABprpappp	111	5029	-19970	2533	2533	5029	47.3	463	143	36	322433
ABprpapppa:172	ABprpapppa	172	10643	-14356	5946	6436	10643	52.7	492	176	32	167534
ABprpapppp:172	ABprpapppp	172	12515	-12484	8572	8820	12515	50.1	523	182	31	177343
ABprpp:34	ABprpp	34	2090	-22909	-224	-224	2090	43.6	539	179	54	473632
ABprppa:55	ABprppa	55	2201	-22798	-130	-130	2201	35.6	528	129	47	533888
ABprppaa:82	ABprppaa	82	2135	-22864	-160	-164	2135	32.5	484	99	41	524150
ABprppaaa:117	ABprppaaa	117	2019	-22980	-46	-47	2019	37.6	496	101	34	293309
ABprppaaaa:165	ABprppaaaa	165	2053	-22947	-80	-83	2053	43.6	531	118	30	197681
ABprppaaap:165	ABprppaaap	165	2080	-22919	-16	-34	2080	43.9	548	135	28	138578
ABprppaap:117	ABprppaap	117	2050	-22949	-106	-92	2050	37.5	534	118	34	322333
ABprppaapa:166	ABprppaapa	166	2066	-22933	-419	-191	2066	42.3	577	142	29	187405
ABprppaapp:166	ABprppaapp	166	2582	-22417	0	144	2582	47.3	584	167	30	174962
ABprppap:82	ABprppap	82	2191	-22808	-111	-120	2191	34.9	507	145	42	442447
ABprppapa:116	ABprppapa	116	2031	-22968	-79	-69	2031	39.6	498	153	34	233667
ABprppapaa:162	ABprppapaa	162	2178	-22821	-31	-32	2178	37.8	529	164	31	177910
ABprppapap:162	ABprppapap	162	2179	-22820	-58	-68	2179	42.4	551	171	30	181818
ABprppapp:116	ABprppapp	116	2054	-22945	-103	-83	2054	41.1	543	179	34	263086
ABprppappa:165	ABprppappa	165	2105	-22894	-82	-85	2105	41.6	558	204	29	148884
ABprppappp:165	ABprppappp	165	2250	-22749	-94	-75	2250	44.6	580	224	29	160295
ABprppp:55	ABprppp	55	2201	-22798	-218	-216	2201	46.8	543	177	47	421680
ABprpppa:81	ABprpppa	81	2191	-22808	-111	-121	2191	44.1	495	130	41	445090
ABprpppaa:114	ABprpppaa	114	2180	-22819	22	17	2180	44.2	522	138	36	339408
ABprpppaaa:161	ABprpppaaa	161	2352	-22647	70	123	2352	49.4	560	191	32	198182
ABprpppaap:161	ABprpppaap	161	2505	-22494	81	65	2505	49.0	592	201	31	186139
ABprpppap:114	ABprpppap	114	2228	-22771	29	43	2228	47.1	555	169	36	342719
ABprpppapa:161	ABprpppapa	161	3274	-21725	293	438	3274	47.7	601	244	36	312478
ABprpppapp:161	ABprpppapp	161	2588	-22411	-380	-12	2588	43.1	587	252	27	119306
ABprpppp:81	ABprpppp	81	2176	-22823	-142	-145	2176	46.3	529	166	42	406645
ABprppppa:113	ABprppppa	113	3122	-21877	823	835	3122	43.2	576	166	36	351329
ABprppppaa:154	ABprppppaa	154	7443	-17556	3658	3972	7443	41.5	624	201	32	230778
ABprppppap:154	ABprppppap	154	7486	-17513	3509	4008	7486	40.2	640	236	31	223929
ABprppppp:113	ABprppppp	113	3295	-21704	1056	1068	3295	39.2	610	196	37	394801
ABprpppppa:159	ABprpppppa	159	10430	-14569	5419	6054	10430	40.2	612	261	31	231237
ABprpppppp:159	ABprpppppp	159	9706	-15293	5847	6352	9706	35.7	626	281	31	225556
EMS:1	EMS	1	2014	-22985	-280	-280	2014	32.0	409	342	73	1287505
MS:11	MS	11	2051	-22948	-333	-332	2051	45.4	331	301	64	643092
MSa:25	MSa	25	2044	-22955	-201	-201	2044	42.8	278	305	63	660999
MSaa:52	MSaa	52	2158	-22841	-209	-210	2158	46.0	314	252	55	476496
MSaaa:94	MSaaa	94	2085	-22914	-73	-75	2085	44.2	309	236	46	266256
MSaaaa:144	MSaaaa	144	2019	-22980	-30	-32	2019	36.2	273	239	41	169116
MSaaap:144	MSaaap	144	1986	-23013	-64	-69	1986	40.2	336	227	37	107868
MSaap:94	MSaap	94	2057	-22942	-95	-98	2057	45.7	395	241	47	270659
MSaapa:146	MSaapa	146	2021	-22978	-101	-102	2021	48.1	368	211	39	128874
MSaapp:146	MSaapp	146	2060	-22939	-18	-22	2060	49.2	415	240	38	116553
MSap:52	MSap	52	2123	-22876	-162	-163	2123	34.9	281	308	54	530854
MSapa:95	MSapa	95	2064	-22935	-66	-67	2064	36.8	257	270	48	374348
MSapaa:147	MSapaa	147	2028	-22971	-43	-48	2028	28.8	239	233	40	201756
MSapap:147	MSapap	147	2011	-22988	-43	-48	2011	28.3	297	250	42	200674
MSapp:95	MSapp	95	2089	-22910	-83	-84	2089	38.9	344	291	47	297311
MSappa:145	MSappa	145	2033	-22966	-56	-63	2033	38.9	303	277	37	132452
MSappp:145	MSappp	145	2036	-22963	-37	-38	2036	38.2	356	274	38	124497
MSp:25	MSp	25	2045	-22954	-185	-186	2045	42.1	371	232	62	617222
MSpa:52	MSpa	52	2148	-22852	-228	-230	2148	41.7	385	194	53	488119
MSpaa:84	MSpaa	84	2112	-22887	-100	-102	2112	38.3	372	188	46	333472
MSpaaa:130	MSpaaa	130	1974	-23025	-86	-86	1974	30.2	317	182	39	165809
MSpaaaa:185	MSpaaaa	185	1762	-23238	-255	-261	1762	30.0	300	174	30	69757
MSpaaap:185	MSpaaap	185	2192	-22808	192	188	2192	29.0	336	188	26	55078
MSpaap:130	MSpaap	130	1984	-23015	-44	-48	1984	36.8	373	200	38	147901
MSpap:84	MSpap	84	2122	-22877	-109	-112	2122	42.1	441	203	46	292826
MSpapa:129	MSpapa	129	2055	-22944	-31	-38	2055	39.5	400	170	37	145317
MSpapp:129	MSpapp	129	2049	-22950	-142	-149	2049	49.9	458	212	40	149786
MSpp:52	MSpp	52	2104	-22895	-196	-196	2104	26.4	365	219	54	496151
MSppa:88	MSppa	88	2079	-22920	-110	-111	2079	22.7	360	231	48	350477
MSppaa:143	MSppaa	143	2008	-22991	-72	-75	2008	21.1	366	185	41	206958
MSppap:143	MSppap	143	1996	-23003	-57	-57	1996	30.6	376	233	39	158544
MSppp:88	MSppp	88	2104	-22895	-79	-80	2104	28.6	435	220	47	315561
MSpppa:140	MSpppa	140	2029	-22970	-42	-45	2029	27.5	408	194	39	175506
MSpppp:140	MSpppp	140	1998	-23001	-65	-71	1998	37.9	434	217	39	159984
E:11	E	11	2047	-22952	-327	-327	2047	39.0	487	320	63	650770
Ea:26	Ea	26	2084	-22915	-262	-264	2084	41.3	418	311	60	615573
Eal:60	Eal	60	2191	-22808	-240	-242	2191	41.9	416	309	51	383446
Eala:100	Eala	100	2073	-22927	-205	-210	2073	51.3	369	286	44	189257
Ealaa:158	Ealaa	158	2079	-22920	-36	-38	2079	50.1	294	240	34	76484
Ealap:158	Ealap	158	2060	-22939	-143	-153	2060	51.1	349	256	36	86759
Ealp:100	Ealp	100	2062	-22937	-138	-141	2062	46.5	434	297	44	197510
Ealpa:158	Ealpa	158	2070	-22929	-87	-97	2070	49.8	382	280	36	85571
Ealpp:158	Ealpp	158	2099	-22900	-40	-38	2099	46.7	434	276	35	83736
Ear:60	Ear	60	2133	-22866	-213	-214	2133	25.0	368	315	52	395473
Eara:103	Eara	103	2019	-22980	-105	-107	2019	23.9	305	298	44	226348
Earaa:159	Earaa	159	1964	-23035	-128	-131	1964	19.5	302	275	38	147888
Earap:159	Earap	159	2022	-22977	-69	-74	2022	21.3	356	250	37	115602
Earp:103	Earp	103	2032	-22967	-100	-106	2032	29.1	387	300	43	184593
Earpa:159	Earpa	159	2069	-22930	-50	-53	2069	23.8	376	293	35	85888
Earpp:159	Earpp	159	2043	-22956	-54	-58	2043	36.1	404	270	35	80850
Ep:26	Ep	26	2133	-22866	-244	-246	2133	37.9	513	287	61	696021
Epl:63	Epl	63	2163	-22836	-229	-233	2163	27.4	475	296	54	435697
Epla:102	Epla	102	2062	-22937	-61	-67	2062	29.3	437	289	43	200115
Eplaa:162	Eplaa	162	1990	-23009	-132	-138	1990	21.3	400	234	37	116598
Eplap:162	Eplap	162	2007	-22992	-85	-82	2007	29.1	446	243	36	101802
Eplp:102	Eplp	102	2099	-22900	-113	-117	2099	34.2	492	305	44	220976
Eplpa:165	Eplpa	165	2039	-22960	-124	-135	2039	32.6	443	278	35	86678
Eplpp:165	Eplpp	165	2064	-22935	-114	-117	2064	33.4	485	321	35	103304
Epr:63	Epr	63	2208	-22791	-184	-187	2208	39.1	494	238	53	420657
Epra:103	Epra	103	2052	-22947	-75	-80	2052	39.8	469	251	44	203186
Epraa:168	Epraa	168	2077	-22922	-29	-39	2077	41.6	447	225	34	90324
Eprap:168	Eprap	168	2034	-22965	-117	-131	2034	43.2	474	280	35	101889
Eprp:103	Eprp	103	2059	-22940	-94	-101	2059	41.7	522	270	43	205951
Eprpa:168	Eprpa	168	2010	-22989	-122	-125	2010	36.2	493	272	35	90126
Eprpp:168	Eprpp	168	2096	-22904	-32	-34	2096	37.2	526	320	32	81265
P2:1	P2	1	2022	-22977	-467	-467	2022	31.4	570	243	74	1201522
C:14	C	14	2104	-22895	-309	-308	2104	19.0	502	228	67	657407
Ca:28	Ca	28	2122	-22877	-182	-182	2122	17.3	433	265	60	390607
Caa:48	Caa	48	2279	-22720	-228	-229	2279	10.8	428	288	55	313466
Caaa:75	Caaa	75	2257	-22742	-199	-200	2257	11.0	419	322	48	312248
Caaaa:112	Caaaa	112	2052	-22947	-86	-87	2052	21.3	446	360	40	270729
Caaaaa:156	Caaaaa	156	2056	-22943	-120	-119	2056	21.0	418	331	34	134256
Caaaap:156	Caaaap	156	2199	-22800	-434	-338	2199	25.0	452	357	33	150993
Caaap:112	Caaap	112	2092	-22907	-91	-92	2092	18.0	512	336	41	271477
Caaapa:157	Caaapa	157	2098	-22901	-109	-111	2098	20.1	474	337	35	157713
Caaapp:157	Caaapp	157	2069	-22930	-65	-71	2069	23.0	534	347	36	195989
Caap:75	Caap	75	2212	-22787	-196	-200	2212	14.6	528	275	48	311512
Caapa:112	Caapa	112	2064	-22935	-124	-130	2064	16.3	577	259	40	278456
Caapaa:158	Caapaa	158	2086	-22913	-102	-104	2086	15.3	580	251	35	167887
Caapap:158	Caapap	158	2151	-22849	-73	-79	2151	19.8	584	283	36	189452
Caapp:112	Caapp	112	2042	-22957	-143	-144	2042	26.8	591	309	41	329570
Caappd:154	Caappd	154	2092	-22907	-65	-65	2092	31.5	581	338	35	183833
Caappv:154	Caappv	154	2152	-22847	-44	-55	2152	25.0	577	311	39	227640
Cap:48	Cap	48	2169	-22830	-210	-210	2169	23.4	512	339	51	392866
Capa:77	Capa	77	2206	-22793	-107	-107	2206	26.6	502	368	44	335064
Capaa:118	Capaa	118	2096	-22903	-145	-126	2096	37.1	485	372	36	192812
Capaaa:176	Capaaa	176	2365	-22634	-531	-369	2365	32.0	420	345	28	82680
Capaap:176	Capaap	176	3143	-21856	-340	-155	3143	36.0	460	367	28	91206
Capap:118	Capap	118	2041	-22958	-57	-57	2041	41.4	539	346	39	226403
Capapa:180	Capapa	180	1941	-23058	-203	-207	1941	44.0	483	344	30	91851
Capapp:180	Capapp	180	2073	-22926	-36	-37	2073	43.1	535	350	32	123513
Capp:77	Capp	77	2218	-22781	-99	-101	2218	26.6	577	321	45	339613
Cappa:116	Cappa	116	2077	-22922	-51	-51	2077	30.7	547	340	38	260387
Cappaa:165	Cappaa	165	2070	-22929	-59	-62	2070	28.5	539	321	34	145761
Cappap:165	Cappap	165	2066	-22933	-78	-77	2066	33.4	523	361	31	129055
Cappp:116	Cappp	116	2063	-22936	-41	-44	2063	38.2	577	338	37	260007
Capppa:168	Capppa	168	2276	-22723	-179	-158	2276	36.3	486	375	30	122042
Capppp:168	Capppp	168	2075	-22924	-14	-6	2075	40.1	538	365	33	158300
Cp:28	Cp	28	2114	-22886	-239	-240	2114	20.6	532	214	58	480224
Cpa:48	Cpa	48	2247	-22752	-246	-246	2247	15.0	527	218	54	366170
Cpaa:76	Cpaa	76	2176	-22823	-187	-191	2176	18.6	531	185	47	320501
Cpaaa:112	Cpaaa	112	2059	-22940	-65	-67	2059	19.3	497	184	38	208609
Cpaaaa:169	Cpaaaa	169	2143	-22856	-31	-40	2143	20.9	485	147	33	185832
Cpaaap:169	Cpaaap	169	2120	-22879	-35	-63	2120	17.9	525	166	33	176421
Cpaap:112	Cpaap	112	2063	-22936	-64	-71	2063	23.1	554	189	40	253539
Cpaapa:159	Cpaapa	159	2127	-22872	-51	-63	2127	23.7	565	188	36	207596
Cpaapp:159	Cpaapp	159	2119	-22880	-54	-70	2119	26.8	525	170	33	162929
Cpap:76	Cpap	76	2161	-22838	-242	-245	2161	23.9	584	238	45	316410
Cpapa:110	Cpapa	110	2080	-22919	-84	-89	2080	21.2	574	226	38	225437
Cpapaa:163	Cpapaa	163	2029	-22970	-123	-136	2029	17.7	571	211	32	137453
Cpapap:163	Cpapap	163	2038	-22961	-122	-127	2038	18.0	533	201	31	114550
Cpapp:110	Cpapp	110	2045	-22954	-148	-150	2045	30.9	605	260	40	261592
Cpappd:158	Cpappd	158	2369	-22630	-297	-50	2369	28.5	595	271	34	150982
Cpappv:158	Cpappv	158	2164	-22835	-101	-115	2164	24.2	589	228	36	162935
Cpp:48	Cpp	48	2178	-22821	-242	-242	2178	31.8	599	224	52	454651
Cppa:77	Cppa	77	2187	-22812	-109	-110	2187	34.9	588	172	45	372720
Cppaa:117	Cppaa	117	1998	-23001	-112	-108	1998	31.8	586	200	37	240542
Cppaaa:169	Cppaaa	169	2123	-22876	-42	-46	2123	33.1	544	199	30	112113
Cppaap:169	Cppaap	169	2128	-22871	-380	-313	2128	31.1	582	204	31	137824
Cppap:117	Cppap	117	2031	-22968	-54	-60	2031	44.7	570	233	39	232684
Cppapa:170	Cppapa	170	2191	-22809	-102	-67	2191	42.8	512	201	30	100576
Cppapp:170	Cppapp	170	2070	-22929	-18	-21	2070	40.3	547	237	29	89694
Cppp:77	Cppp	77	2197	-22802	-139	-140	2197	38.1	608	240	46	362858
Cpppa:115	Cpppa	115	2038	-22961	-70	-72	2038	35.1	555	238	37	205861
Cpppaa:168	Cpppaa	168	2048	-22951	-46	-51	2048	25.7	501	222	32	110729
Cpppap:168	Cpppap	168	2083	-22916	-69	-73	2083	31.1	539	249	32	96736
Cpppp:115	Cpppp	115	2031	-22968	-96	-100	2031	43.8	577	287	39	236847
Cppppa:161	Cppppa	161	2069	-22930	-105	-98	2069	36.4	559	271	34	122420
Cppppp:161	Cppppp	161	2078	-22921	-52	-51	2078	39.0	572	317	34	162885
P3:14	P3	14	2134	-22865	-307	-309	2134	35.3	594	271	59	585495
D:35	D	35	2177	-22822	-304	-306	2177	37.5	608	255	53	397798
Da:61	Da	61	2253	-22746	-200	-201	2253	39.2	569	325	47	193664
Daa:95	Daa	95	2154	-22845	-100	-97	2154	41.0	493	349	36	82025
Daaa:135	Daaa	135	2109	-22890	-168	-148	2109	46.1	405	343	31	60617
Daap:135	Daap	135	2072	-22927	-116	-112	2072	36.7	415	341	31	62379
Dap:95	Dap	95	2277	-22722	-67	-68	2277	43.4	564	302	41	102803
Dapa:132	Dapa	132	2066	-22933	-146	-153	2066	48.8	440	349	38	107160
Dapp:132	Dapp	132	2055	-22944	-111	-117	2055	43.2	467	334	36	93984
Dp:61	Dp	61	2294	-22705	-423	-426	2294	50.8	550	237	46	151468
Dpa:97	Dpa	97	2234	-22765	-136	-138	2234	49.7	496	194	38	88711
Dpaa:135	Dpaa	135	2039	-22960	-56	-67	2039	31.2	483	181	34	95362
Dpap:135	Dpap	135	2062	-22937	-84	-89	2062	43.7	492	190	33	86001
Dpp:97	Dpp	97	2189	-22810	-124	-132	2189	47.4	563	228	41	111848
Dppa:135	Dppa	135	2018	-22981	-72	-78	2018	24.6	478	201	35	96872
Dppp:135	Dppp	135	2041	-22958	-67	-70	2041	38.5	504	220	36	116534
P4:35	P4	35	2229	-22770	-242	-243	2229	48.2	526	307	51	257182
Z2:86	Z2	86	2127	-22872	-198	-202	2127	50.9	495	308	40	94276
Z3:86	Z3	86	2139	-22860	-220	-229	2139	52.5	473	244	40	96083
