# Supplementary material for: Quantitative Differences in Nuclear β-catenin and TCF Pattern Embryonic Cells in C. elegans
Source: PLoS Genet. 2015 Oct 21;11(10):e1005585. doi: 10.1371/journal.pgen.1005585 (PMC4619327; doi:10.1371/journal.pgen.1005585)
Supplement: S1 Data — For each cell analyzed, birth time is given in column 3 and the average nuclear reporter intensity over the lifetime of the cell (corrected for background) is given in column 7 (“blot”). For information on each embryo’s strain information and experimental conditions, refer to S2 Table. (ZIP) [file pgen.1005585.s005.zip › CAs/CA20111114_nhr-67_pop-1i_L4.csv]

cellTime	cell	time	none	global	local	blot	cross	z	x	y	size	gweight
ABa:1	ABa	1	1858	-23141	-286	-286	1858	31.0	204	256	83	1231690
ABal:4	ABal	4	1872	-23127	-171	-171	1872	36.9	197	215	67	761638
ABala:16	ABala	16	1908	-23091	-179	-180	1908	34.2	153	266	64	679181
ABalaa:29	ABalaa	29	1968	-23031	-177	-177	1968	27.6	128	249	56	665394
ABalaaa:51	ABalaaa	51	2024	-22975	-119	-118	2024	26.3	124	242	48	653589
ABalaaaa:77	ABalaaaa	77	2077	-22922	-53	-51	2077	35.2	145	289	41	480799
ABalaaaal:118	ABalaaaal	118	1954	-23045	-33	-36	1954	49.3	187	252	32	186180
ABalaaaala:170	ABalaaaala	170	1957	-23042	-13	-3	1957	41.0	194	227	29	135994
ABalaaaalp:170	ABalaaaalp	170	2003	-22996	10	13	2003	46.1	217	240	28	114714
ABalaaaar:118	ABalaaaar	118	1946	-23053	0	-1	1946	47.8	178	218	34	209528
ABalaaaarl:165	ABalaaaarl	165	1922	-23077	-38	-32	1922	47.3	212	198	29	117663
ABalaaaarr:165	ABalaaaarr	165	1897	-23102	-82	-99	1897	47.0	186	203	28	108820
ABalaaap:77	ABalaaap	77	2124	-22875	-6	-10	2124	35.8	193	289	42	470811
ABalaaapa:115	ABalaaapa	115	1974	-23025	-7	-9	1974	47.2	214	232	33	201657
ABalaaapal:161	ABalaaapal	161	1943	-23056	-51	-62	1943	51.5	191	236	27	115315
ABalaaapar:161	ABalaaapar	161	1967	-23032	-1	6	1967	50.4	228	246	30	116667
ABalaaapp:115	ABalaaapp	115	1979	-23020	-11	-8	1979	46.6	265	257	35	232859
ABalaaappl:160	ABalaaappl	160	2046	-22953	56	56	2046	48.4	260	277	29	119591
ABalaaappr:160	ABalaaappr	160	1982	-23017	-15	-13	1982	50.3	286	262	31	120034
ABalaap:51	ABalaap	51	2035	-22964	-141	-141	2035	17.6	191	241	49	560560
ABalaapa:77	ABalaapa	77	2102	-22897	-61	-64	2102	27.9	201	248	40	434918
ABalaapaa:118	ABalaapaa	118	1965	-23034	-9	-10	1965	44.7	233	200	33	185389
ABalaapaaa:162	ABalaapaaa	162	2016	-22983	27	27	2016	52.6	231	194	28	88742
ABalaapaap:162	ABalaapaap	162	1942	-23057	-42	-36	1942	48.8	255	207	28	84131
ABalaapap:118	ABalaapap	118	1970	-23029	-21	-24	1970	49.6	242	210	34	180095
ABalaapapa:161	ABalaapapa	161	1951	-23048	-69	-80	1951	56.3	212	218	29	83986
ABalaapapp:161	ABalaapapp	161	1982	-23017	-35	-41	1982	55.2	250	228	26	66392
ABalaapp:77	ABalaapp	77	2086	-22913	-66	-69	2086	32.9	253	233	41	370515
ABalaappa:118	ABalaappa	118	2012	-22987	-7	-13	2012	53.3	269	200	34	158842
ABalaappaa:168	ABalaappaa	168	2046	-22953	-89	-103	2046	57.7	253	189	30	94074
ABalaappap:168	ABalaappap	168	1994	-23005	-24	-36	1994	54.6	280	202	29	80423
ABalaappp:118	ABalaappp	118	1936	-23063	-38	-37	1936	49.1	304	207	35	164041
ABalaapppa:163	ABalaapppa	163	1971	-23028	-1	-6	1971	49.3	287	206	29	94260
ABalaapppp:163	ABalaapppp	163	1913	-23086	-85	-84	1913	54.0	320	193	30	81388
ABalap:29	ABalap	29	1995	-23004	-109	-111	1995	41.7	174	290	56	498993
ABalapa:51	ABalapa	51	2080	-22919	-35	-36	2080	40.0	139	288	49	553018
ABalapaa:75	ABalapaa	75	2061	-22938	-50	-50	2061	45.2	158	283	42	418003
ABalapaaa:115	ABalapaaa	115	1963	-23036	-15	-14	1963	42.1	199	198	35	241605
ABalapaaaa:162	ABalapaaaa	162	2003	-22996	4	12	2003	38.6	218	208	28	126326
ABalapaaap:162	ABalapaaap	162	2016	-22983	34	33	2016	41.8	243	178	30	119950
ABalapaap:115	ABalapaap	115	1956	-23043	-23	-23	1956	48.2	210	177	35	226912
ABalapaapa:160	ABalapaapa	160	1975	-23024	4	11	1975	40.2	209	167	30	127800
ABalapaapp:160	ABalapaapp	160	1978	-23021	3	1	1978	45.9	240	140	32	167797
ABalapap:75	ABalapap	75	2052	-22947	-92	-97	2052	49.1	201	270	42	357732
ABalapapa:114	ABalapapa	114	1987	-23012	-2	-3	1987	47.4	247	149	37	262668
ABalapapaa:165	ABalapapaa	165	1946	-23053	-53	-52	1946	41.0	246	131	31	143348
ABalapapap:165	ABalapapap	165	1903	-23096	-92	-87	1903	41.8	305	135	31	138498
ABalapapp:114	ABalapapp	114	1954	-23045	-38	-37	1954	50.4	303	144	36	223006
ABalapappa:166	ABalapappa	166	1917	-23082	-107	-121	1917	47.8	317	116	31	133834
ABalapappp:166	ABalapappp	166	1987	-23012	-4	7	1987	49.2	353	130	30	104114
ABalapp:51	ABalapp	51	2021	-22978	-76	-78	2021	35.7	212	256	48	440284
ABalappa:76	ABalappa	76	2075	-22924	-49	-53	2075	41.8	211	241	41	361849
ABalappaa:117	ABalappaa	117	1964	-23035	-27	-33	1964	52.3	237	172	35	183505
ABalappaaa:161	ABalappaaa	161	2002	-22997	25	30	2002	48.6	223	164	30	123722
ABalappaap:161	ABalappaap	161	1978	-23021	-14	-12	1978	50.2	263	165	29	83579
ABalappap:117	ABalappap	117	1995	-23004	-34	-42	1995	53.9	295	169	34	153381
ABalappapa:162	ABalappapa	162	1905	-23094	-93	-94	1905	52.0	283	139	30	88211
ABalappapp:162	ABalappapp	162	1969	-23030	-33	-43	1969	48.2	319	160	28	85807
ABalappp:76	ABalappp	76	2063	-22936	-99	-100	2063	50.0	285	229	42	295438
ABalapppa:117	ABalapppa	117	1995	-23004	-67	-73	1995	55.0	342	165	36	173362
ABalapppaa:166	ABalapppaa	166	2012	-22987	-80	-76	2012	54.8	321	147	30	93933
ABalapppap:166	ABalapppap	166	2009	-22990	-43	-44	2009	54.1	367	157	32	98996
ABalapppp:117	ABalapppp	117	1937	-23062	-101	-112	1937	55.1	386	184	36	169343
ABalappppa:166	ABalappppa	166	2089	-22911	27	16	2089	56.2	394	164	30	82185
ABalappppp:166	ABalappppp	166	2049	-22951	13	14	2049	54.9	428	190	29	77060
ABalp:16	ABalp	16	1940	-23060	-143	-143	1940	35.2	220	172	62	567232
ABalpa:29	ABalpa	29	1971	-23028	-184	-184	1971	32.3	181	164	56	558676
ABalpaa:49	ABalpaa	49	1993	-23006	-154	-155	1993	30.2	167	169	49	555712
ABalpaaa:75	ABalpaaa	75	2052	-22947	-122	-124	2052	25.7	137	244	42	542117
ABalpaaaa:111	ABalpaaaa	111	1960	-23039	-47	-47	1960	42.5	140	280	36	288771
ABalpaaaaa:154	ABalpaaaaa	154	1953	-23046	-21	-23	1953	45.7	124	225	30	159275
ABalpaaaap:154	ABalpaaaap	154	1928	-23071	-44	-48	1928	49.0	152	224	30	138131
ABalpaaap:111	ABalpaaap	111	1974	-23025	-42	-48	1974	34.6	148	259	35	314279
ABalpaaapa:156	ABalpaaapa	156	1960	-23039	-15	-19	1960	36.1	111	207	31	208080
ABalpaaapp:156	ABalpaaapp	156	1955	-23044	-54	-61	1955	31.8	118	230	32	220679
ABalpaap:75	ABalpaap	75	2064	-22935	-71	-74	2064	33.6	161	221	42	421070
ABalpaapa:107	ABalpaapa	107	2021	-22978	-15	-16	2021	41.7	136	238	36	323660
ABalpaapaa:146	ABalpaapaa	146	1943	-23056	-7	-7	1943	42.5	127	205	31	210847
ABalpaapap:146	ABalpaapap	146	1996	-23003	10	7	1996	41.1	154	214	29	168093
ABalpaapp:107	ABalpaapp	107	2015	-22984	-28	-27	2015	36.3	176	225	35	276282
ABalpaappa:150	ABalpaappa	150	1959	-23040	-16	-10	1959	34.8	167	227	30	194799
ABalpaappp:150	ABalpaappp	150	1983	-23016	-7	-7	1983	34.1	200	237	30	165225
ABalpap:49	ABalpap	49	2044	-22955	-148	-148	2044	18.9	250	169	51	517148
ABalpapa:74	ABalpapa	74	2099	-22900	-91	-91	2099	19.0	179	208	44	551563
ABalpapaa:106	ABalpapaa	106	2006	-22993	-23	-24	2006	36.0	113	233	36	378908
ABalpapaaa:150	ABalpapaaa	150	1973	-23026	19	20	1973	39.3	139	173	30	211078
ABalpapaap:150	ABalpapaap	150	1992	-23007	24	26	1992	38.3	167	170	33	230813
ABalpapap:106	ABalpapap	106	1981	-23018	-79	-81	1981	27.5	130	222	37	432232
ABalpapapa:147	ABalpapapa	147	1955	-23044	-56	-59	1955	31.9	138	177	31	244364
ABalpapapp:147	ABalpapapp	147	1929	-23070	-76	-76	1929	26.2	139	182	33	281399
ABalpapp:74	ABalpapp	74	2106	-22893	-131	-132	2106	14.2	253	194	47	544004
ABalpappa:104	ABalpappa	104	2042	-22957	-77	-83	2042	18.9	170	251	38	449814
ABalpappaa:142	ABalpappaa	142	1972	-23027	-30	-33	1972	27.7	142	234	34	301874
ABalpappap:142	ABalpappap	142	1967	-23032	-35	-38	1967	24.8	174	247	31	219403
ABalpappp:104	ABalpappp	104	2070	-22929	-62	-64	2070	18.3	224	228	39	399738
ABalpapppa:141	ABalpapppa	141	1993	-23006	2	-4	1993	24.0	220	262	32	204991
ABalpapppp:141	ABalpapppp	141	1994	-23005	15	12	1994	19.0	249	239	32	188008
ABalpp:29	ABalpp	29	1997	-23002	-156	-156	1997	42.6	268	142	55	426054
ABalppa:50	ABalppa	50	2040	-22959	-146	-146	2040	33.8	235	128	47	501699
ABalppaa:76	ABalppaa	76	2090	-22909	-85	-91	2090	32.0	136	181	41	500728
ABalppaaa:114	ABalppaaa	114	1959	-23040	-41	-38	1959	35.8	155	195	33	262922
ABalppaaaa:163	ABalppaaaa	163	1974	-23025	-43	-36	1974	30.5	180	202	27	157283
ABalppaaap:163	ABalppaaap	163	1959	-23040	-65	-49	1959	34.2	199	192	31	174217
ABalppaap:114	ABalppaap	114	1960	-23039	-81	-82	1960	24.6	150	198	35	363267
ABalppaapa:154	ABalppaapa	154	2016	-22983	9	18	2016	21.8	170	204	30	200049
ABalppaapp:154	ABalppaapp	154	2004	-22995	17	0	2004	20.4	146	207	30	247393
ABalppap:76	ABalppap	76	2077	-22922	-119	-122	2077	28.0	190	162	42	511169
ABalppapa:109	ABalppapa	109	1975	-23024	-92	-95	1975	21.6	152	223	37	445800
ABalppapaa:152	ABalppapaa	152	1946	-23054	-59	-60	1946	23.5	119	256	31	262046
ABalppapap:152	ABalppapap	152	2004	-22995	-9	-12	2004	17.5	144	251	32	287883
ABalppapp:109	ABalppapp	109	2054	-22945	-47	-52	2054	16.1	193	220	38	424595
ABalppappa:150	ABalppappa	150	1996	-23003	-54	-53	1996	14.3	184	247	32	254773
ABalppappp:150	ABalppappp	150	2025	-22974	-13	-19	2025	11.4	220	252	32	227821
ABalppp:50	ABalppp	50	2028	-22971	-168	-170	2028	26.3	324	126	49	507597
ABalpppa:74	ABalpppa	74	2067	-22932	-119	-123	2067	27.8	237	178	42	433638
ABalpppaa:109	ABalpppaa	109	1975	-23024	-71	-74	1975	27.6	179	188	35	325618
ABalpppaaa:153	ABalpppaaa	153	2021	-22978	34	27	2021	30.0	173	153	34	280396
ABalpppaap:153	ABalpppaap	153	1974	-23025	-21	-29	1974	26.7	190	146	32	257047
ABalpppap:109	ABalpppap	109	2040	-22959	-34	-38	2040	24.1	191	163	37	407096
ABalpppapa:150	ABalpppapa	150	1995	-23005	-55	-57	1995	19.7	171	173	32	261726
ABalpppapp:150	ABalpppapp	150	1969	-23030	-55	-58	1969	19.0	208	159	31	236986
ABalpppp:74	ABalpppp	74	2070	-22929	-97	-103	2070	25.0	303	167	44	430845
ABalppppa:107	ABalppppa	107	1993	-23006	-72	-72	1993	26.5	238	196	36	325482
ABalppppaa:151	ABalppppaa	151	1980	-23019	1	-4	1980	21.6	220	201	30	205992
ABalppppap:151	ABalppppap	151	1932	-23067	-77	-80	1932	19.0	265	201	30	175535
ABalppppp:107	ABalppppp	107	2046	-22953	-21	-24	2046	25.2	293	183	40	364742
ABalpppppa:146	ABalpppppa	146	2018	-22981	-202	-114	2018	19.4	296	190	31	171777
ABalpppppp:146	ABalpppppp	146	2052	-22947	-98	-89	2052	21.4	325	158	33	188896
ABar:4	ABar	4	1887	-23112	-166	-168	1887	27.9	273	320	70	942745
ABara:16	ABara	16	1957	-23043	-166	-166	1957	20.3	272	306	65	597819
ABaraa:29	ABaraa	29	2040	-22959	-137	-137	2040	17.1	219	284	58	540240
ABaraaa:50	ABaraaa	50	2043	-22956	-122	-122	2043	25.0	188	322	49	561096
ABaraaaa:76	ABaraaaa	76	2087	-22912	-109	-111	2087	22.1	189	313	41	499527
ABaraaaaa:113	ABaraaaaa	113	1974	-23025	-41	-44	1974	41.4	137	295	35	306937
ABaraaaaaa:158	ABaraaaaaa	158	1951	-23048	-28	-29	1951	47.9	144	257	30	156977
ABaraaaaap:158	ABaraaaaap	158	2047	-22952	68	61	2047	49.4	168	266	29	132716
ABaraaaap:113	ABaraaaap	113	1984	-23015	-37	-37	1984	33.3	136	298	36	385463
ABaraaaapa:159	ABaraaaapa	159	1896	-23103	-69	-70	1896	44.5	113	268	30	174272
ABaraaaapp:159	ABaraaaapp	159	1995	-23004	-11	-9	1995	45.1	141	294	29	153192
ABaraaap:76	ABaraaap	76	2107	-22892	-59	-61	2107	32.4	228	328	43	455691
ABaraaapa:109	ABaraaapa	109	1997	-23002	-48	-50	1997	34.0	190	289	36	301082
ABaraaapaa:149	ABaraaapaa	149	1993	-23006	12	5	1993	40.1	132	245	30	190434
ABaraaapap:149	ABaraaapap	149	1925	-23074	-63	-70	1925	40.8	167	258	33	200094
ABaraaapp:109	ABaraaapp	109	1963	-23036	-67	-68	1963	30.5	229	285	36	313624
ABaraaappa:156	ABaraaappa	156	1964	-23035	-24	-28	1964	34.2	160	277	29	189393
ABaraaappp:156	ABaraaappp	156	2004	-22995	18	27	2004	33.9	192	280	30	175946
ABaraap:50	ABaraap	50	2087	-22912	-125	-125	2087	12.8	265	291	51	481508
ABaraapa:75	ABaraapa	75	2106	-22893	-72	-74	2106	19.3	243	328	44	529289
ABaraapaa:110	ABaraapaa	110	1991	-23008	-23	-30	1991	35.5	168	334	34	337822
ABaraapaaa:155	ABaraapaaa	155	1924	-23075	-79	-82	1924	34.9	145	322	30	219780
ABaraapaap:155	ABaraapaap	155	2012	-22987	33	26	2012	37.2	176	325	30	205152
ABaraapap:110	ABaraapap	110	1995	-23004	-43	-43	1995	27.2	197	338	37	434967
ABaraapapa:154	ABaraapapa	154	1990	-23009	-41	-40	1990	30.0	174	336	32	298523
ABaraapapp:154	ABaraapapp	154	2038	-22961	0	-9	2038	25.4	194	342	33	306599
ABaraapp:75	ABaraapp	75	2111	-22888	-81	-82	2111	13.3	285	287	45	461763
ABaraappa:108	ABaraappa	108	2058	-22941	-14	-17	2058	20.9	187	302	40	534433
ABaraappaa:148	ABaraappaa	148	1938	-23061	-58	-72	1938	34.8	115	269	33	294347
ABaraappap:148	ABaraappap	148	1969	-23030	-35	-43	1969	29.7	130	285	34	348380
ABaraappp:108	ABaraappp	108	1996	-23003	-106	-110	1996	14.7	229	280	38	434720
ABaraapppa:150	ABaraapppa	150	1984	-23015	-31	-36	1984	23.8	156	287	33	332935
ABaraapppp:150	ABaraapppp	150	2020	-22979	-1	-2	2020	18.2	186	283	33	321666
ABarap:29	ABarap	29	2014	-22985	-153	-154	2014	18.0	303	325	56	478763
ABarapa:50	ABarapa	50	2024	-22975	-123	-123	2024	26.8	268	362	48	466410
ABarapaa:76	ABarapaa	76	2096	-22903	-77	-81	2096	32.7	261	376	41	372020
ABarapaaa:110	ABarapaaa	110	1974	-23025	-34	-33	1974	36.8	187	334	33	218020
ABarapaaaa:156	ABarapaaaa	156	1939	-23060	-54	-71	1939	37.5	115	298	29	150162
ABarapaaap:156	ABarapaaap	156	1972	-23027	-16	-17	1972	39.8	148	305	30	151487
ABarapaap:110	ABarapaap	110	2006	-22993	13	10	2006	34.6	228	350	35	227862
ABarapaapa:156	ABarapaapa	156	1982	-23017	-21	-25	1982	32.0	190	317	29	163188
ABarapaapp:156	ABarapaapp	156	1964	-23035	-18	-21	1964	34.2	224	337	27	103321
ABarapap:76	ABarapap	76	2112	-22887	-78	-80	2112	31.1	300	344	41	322915
ABarapapa:110	ABarapapa	110	2002	-22997	-14	-21	2002	31.2	254	328	34	228459
ABarapapaa:155	ABarapapaa	155	1954	-23045	-67	-76	1954	28.2	211	299	29	158379
ABarapapap:155	ABarapapap	155	1983	-23016	-10	-19	1983	30.1	243	303	30	138371
ABarapapp:110	ABarapapp	110	1999	-23000	-42	-47	1999	22.7	267	316	35	231929
ABarapappa:150	ABarapappa	150	1998	-23001	-36	-48	1998	23.7	188	312	30	190463
ABarapappp:150	ABarapappp	150	1943	-23056	-79	-81	1943	19.1	226	325	33	208123
ABarapp:50	ABarapp	50	2024	-22975	-150	-149	2024	14.1	345	323	50	426309
ABarappa:74	ABarappa	74	2062	-22937	-108	-110	2062	18.3	319	356	42	389599
ABarappaa:108	ABarappaa	108	1986	-23013	-74	-78	1986	25.7	245	358	35	295014
ABarappaaa:152	ABarappaaa	152	1917	-23082	-91	-90	1917	35.0	207	360	30	153222
ABarappaap:152	ABarappaap	152	1928	-23071	-61	-73	1928	34.3	249	362	29	140611
ABarappap:108	ABarappap	108	1994	-23005	-78	-84	1994	18.2	262	337	37	324293
ABarappapa:152	ABarappapa	152	2012	-22987	38	42	2012	27.9	227	360	31	192249
ABarappapp:152	ABarappapp	152	1970	-23029	-17	-13	1970	26.5	253	342	33	211761
ABarappp:74	ABarappp	74	2133	-22866	-39	-41	2133	15.3	367	308	44	348367
ABarapppa:104	ABarapppa	104	2000	-22999	-91	-95	2000	14.6	279	277	36	245477
ABarapppaa:144	ABarapppaa	144	1990	-23009	-33	-36	1990	12.9	225	291	32	219284
ABarapppap:144	ABarapppap	144	2027	-22972	6	3	2027	12.2	264	273	30	151773
ABarapppp:104	ABarapppp	104	2025	-22974	-30	-33	2025	21.6	310	284	38	262536
ABarappppa:144	ABarappppa	144	1947	-23052	-48	-53	1947	23.6	253	283	31	160856
ABarappppp:144	ABarappppp	144	1956	-23043	-37	-42	1956	21.8	282	267	32	163198
ABarp:16	ABarp	16	1938	-23061	-147	-147	1938	40.9	353	344	63	559024
ABarpa:29	ABarpa	29	1995	-23004	-138	-138	1995	41.8	280	353	58	514961
ABarpaa:51	ABarpaa	51	2032	-22967	-84	-85	2032	46.6	214	327	49	424486
ABarpaaa:74	ABarpaaa	74	2073	-22926	-74	-75	2073	45.4	242	352	43	427250
ABarpaaaa:112	ABarpaaaa	112	1982	-23017	-11	-13	1982	44.3	216	286	36	294791
ABarpaaaaa:158	ABarpaaaaa	158	1982	-23017	-9	-13	1982	42.5	201	281	30	161048
ABarpaaaap:158	ABarpaaaap	158	1912	-23087	-72	-76	1912	45.6	229	287	30	158594
ABarpaaap:112	ABarpaaap	112	1960	-23039	-32	-34	1960	42.7	244	327	38	334108
ABarpaaapa:159	ABarpaaapa	159	1941	-23058	-55	-62	1941	36.5	227	296	31	179371
ABarpaaapp:159	ABarpaaapp	159	1964	-23035	-27	-23	1964	41.5	257	325	30	164352
ABarpaap:74	ABarpaap	74	2090	-22909	-116	-121	2090	53.1	276	310	43	328184
ABarpaapa:107	ABarpaapa	107	2003	-22996	-37	-40	2003	50.6	262	337	37	262848
ABarpaapaa:148	ABarpaapaa	148	2040	-22959	48	46	2040	44.2	230	349	30	165066
ABarpaapap:148	ABarpaapap	148	1941	-23058	-23	-21	1941	49.1	249	334	34	170887
ABarpaapp:107	ABarpaapp	107	2032	-22967	-41	-42	2032	53.1	302	308	37	222809
ABarpaappa:148	ABarpaappa	148	1925	-23074	-84	-89	1925	53.1	280	324	31	118236
ABarpaappp:148	ABarpaappp	148	2001	-22998	-5	-10	2001	52.7	319	294	31	111762
ABarpap:51	ABarpap	51	2032	-22967	-80	-83	2032	39.5	289	306	50	415995
ABarpapa:75	ABarpapa	75	2077	-22922	-85	-90	2077	48.7	251	302	42	327216
ABarpapaa:116	ABarpapaa	116	1945	-23054	-65	-63	1945	50.2	199	320	35	224056
ABarpapaaa:157	ABarpapaaa	157	1942	-23057	-13	-10	1942	47.3	179	308	29	133326
ABarpapaap:157	ABarpapaap	157	1974	-23025	-22	-26	1974	48.0	207	326	30	122412
ABarpapap:116	ABarpapap	116	1957	-23042	-76	-83	1957	54.3	230	289	36	216527
ABarpapapa:157	ABarpapapa	157	2010	-22989	7	12	2010	52.3	200	289	30	115679
ABarpapapp:157	ABarpapapp	157	1968	-23031	-103	-110	1968	55.9	239	294	30	96050
ABarpapp:75	ABarpapp	75	2092	-22907	-49	-51	2092	46.6	303	265	43	320099
ABarpappa:111	ABarpappa	111	1992	-23007	-51	-60	1992	53.5	256	257	37	223404
ABarpappaa:152	ABarpappaa	152	1978	-23021	-26	-38	1978	56.2	223	258	29	100151
ABarpappap:152	ABarpappap	152	1972	-23027	-63	-68	1972	55.9	266	263	32	110110
ABarpappp:111	ABarpappp	111	1943	-23056	-78	-82	1943	52.3	311	251	36	184488
ABarpapppa:153	ABarpapppa	153	1961	-23038	-61	-64	1961	55.8	306	238	29	84466
ABarpapppp:153	ABarpapppp	153	2041	-22958	-27	-31	2041	56.2	342	214	32	94506
ABarpp:29	ABarpp	29	2016	-22983	-132	-132	2016	46.1	401	349	58	444510
ABarppa:51	ABarppa	51	2043	-22956	-162	-162	2043	52.1	316	327	50	358831
ABarppaa:74	ABarppaa	74	2093	-22906	-72	-73	2093	48.7	328	341	44	353249
ABarppaaa:112	ABarppaaa	112	1990	-23010	-18	-20	1990	47.5	313	352	36	230867
ABarppaaaa:161	ABarppaaaa	161	2066	-22933	89	88	2066	44.8	287	349	28	116002
ABarppaaap:161	ABarppaaap	161	1917	-23082	-122	-117	1917	50.9	321	343	31	102856
ABarppaap:112	ABarppaap	112	1942	-23057	-77	-80	1942	51.6	359	331	37	215032
ABarppaapa:156	ABarppaapa	156	2015	-22984	-28	-39	2015	54.2	344	335	32	100962
ABarppaapp:156	ABarppaapp	156	1929	-23070	-95	-100	1929	53.2	383	343	30	98286
ABarppap:74	ABarppap	74	2086	-22913	-106	-109	2086	53.3	368	251	42	282519
ABarppapa:113	ABarppapa	113	1954	-23045	-114	-119	1954	55.5	419	210	37	185171
ABarppapaa:164	ABarppapaa	164	2013	-22986	-96	-100	2013	56.2	415	225	30	85791
ABarppapap:164	ABarppapap	164	2004	-22995	-103	-112	2004	55.5	470	190	33	96721
ABarppapp:113	ABarppapp	113	2009	-22990	-81	-82	2009	54.8	467	183	38	200214
ABarppappa:162	ABarppappa	162	1985	-23014	-22	-19	1985	50.3	441	147	29	90618
ABarppappp:162	ABarppappp	162	2009	-22990	-24	-31	2009	54.5	497	166	30	91507
ABarppp:51	ABarppp	51	2006	-22993	-104	-106	2006	49.2	414	315	50	379646
ABarpppa:74	ABarpppa	74	2127	-22872	-53	-53	2127	50.9	394	312	43	344117
ABarpppaa:110	ABarpppaa	110	2005	-22994	-76	-84	2005	55.6	343	272	36	209946
ABarpppaaa:158	ABarpppaaa	158	2032	-22968	-3	-6	2032	56.7	340	271	29	102747
ABarpppaap:158	ABarpppaap	158	1980	-23019	-60	-58	1980	56.2	371	258	32	106503
ABarpppap:110	ABarpppap	110	1972	-23027	-107	-109	1972	54.2	391	278	38	228076
ABarpppapa:154	ABarpppapa	154	1995	-23004	-43	-47	1995	55.4	383	299	32	107731
ABarpppapp:154	ABarpppapp	154	1908	-23091	-108	-114	1908	54.4	418	281	31	115032
ABarpppp:74	ABarpppp	74	2107	-22892	-71	-72	2107	49.7	449	272	44	338482
ABarppppa:112	ABarppppa	112	2000	-22999	-40	-43	2000	51.4	422	297	38	241747
ABarppppaa:162	ABarppppaa	162	1948	-23051	-88	-91	1948	51.2	409	358	32	146448
ABarppppap:162	ABarppppap	162	2000	-22999	-60	-45	2000	52.3	467	330	32	130888
ABarppppp:112	ABarppppp	112	1990	-23009	-43	-42	1990	51.7	473	249	38	234987
ABarpppppa:162	ABarpppppa	162	1936	-23063	-93	-95	1936	53.7	458	245	31	111743
ABarpppppp:162	ABarpppppp	162	2080	-22919	5	4	2080	55.5	520	238	31	104839
ABp:1	ABp	1	1869	-23131	-205	-205	1869	30.6	404	337	83	1303566
ABpl:4	ABpl	4	1858	-23141	-169	-169	1858	44.6	387	256	68	622567
ABpla:16	ABpla	16	2007	-22992	-90	-90	2007	49.0	282	243	62	415223
ABplaa:29	ABplaa	29	2004	-22995	-167	-168	2004	51.3	230	243	57	407804
ABplaaa:51	ABplaaa	51	2065	-22934	-72	-72	2065	47.9	172	215	50	508786
ABplaaaa:75	ABplaaaa	75	2065	-22934	-78	-77	2065	41.5	147	198	44	514199
ABplaaaaa:110	ABplaaaaa	110	1999	-23000	-59	-58	1999	35.9	183	165	37	369020
ABplaaaaaa:150	ABplaaaaaa	150	2002	-22997	-3	-7	2002	23.4	202	228	30	243864
ABplaaaaap:150	ABplaaaaap	150	1967	-23032	-11	-8	1967	29.4	223	204	33	252786
ABplaaaap:110	ABplaaaap	110	2030	-22969	-30	-31	2030	34.4	219	126	36	386637
ABplaaaapa:152	ABplaaaapa	152	1937	-23062	-43	-47	1937	28.8	221	141	30	219689
ABplaaaapp:152	ABplaaaapp	152	1973	-23026	-37	-40	1973	25.8	240	122	32	251403
ABplaaap:75	ABplaaap	75	2080	-22919	-84	-86	2080	50.7	196	215	44	398991
ABplaaapa:108	ABplaaapa	108	1984	-23015	-33	-34	1984	41.4	239	154	37	356250
ABplaaapaa:148	ABplaaapaa	148	2021	-22978	51	52	2021	35.0	247	164	31	223099
ABplaaapap:148	ABplaaapap	148	1982	-23017	0	-2	1982	34.7	282	154	32	201447
ABplaaapp:108	ABplaaapp	108	1993	-23006	-54	-58	1993	38.6	266	121	37	373799
ABplaaappa:146	ABplaaappa	146	1938	-23061	-73	-77	1938	31.8	264	112	33	280682
ABplaaappp:146	ABplaaappp	146	1979	-23020	-28	-30	1979	27.8	297	99	33	294942
ABplaap:51	ABplaap	51	2037	-22962	-80	-80	2037	45.0	251	177	49	479527
ABplaapa:76	ABplaapa	76	2095	-22905	-72	-73	2095	41.7	203	153	45	512902
ABplaapaa:108	ABplaapaa	108	2004	-22995	-34	-36	2004	30.9	237	148	36	374597
ABplaapaaa:150	ABplaapaaa	150	1934	-23065	-55	-57	1934	25.9	239	183	32	238345
ABplaapaap:150	ABplaapaap	150	2008	-22991	22	10	2008	28.1	264	165	32	240748
ABplaapap:108	ABplaapap	108	1992	-23007	-61	-67	1992	28.2	274	131	38	439572
ABplaapapa:147	ABplaapapa	147	1977	-23022	-47	-49	1977	19.6	251	158	31	257146
ABplaapapp:147	ABplaapapp	147	2013	-22986	-13	-16	2013	23.0	285	146	33	250373
ABplaapp:76	ABplaapp	76	2061	-22938	-84	-85	2061	44.8	271	149	43	426320
ABplaappa:107	ABplaappa	107	1997	-23002	-46	-48	1997	35.4	320	110	37	379753
ABplaappaa:151	ABplaappaa	151	1953	-23046	-68	-76	1953	26.1	330	111	32	242559
ABplaappap:151	ABplaappap	151	1981	-23018	-9	-21	1981	31.8	355	93	31	212882
ABplaappp:107	ABplaappp	107	1946	-23053	-120	-123	1946	38.5	362	103	38	391028
ABplaapppa:148	ABplaapppa	148	2398	-22601	321	337	2398	40.1	377	104	31	177781
ABplaapppp:148	ABplaapppp	148	2451	-22548	378	392	2451	40.0	412	101	33	198994
ABplap:29	ABplap	29	1970	-23029	-176	-176	1970	51.8	339	237	57	382877
ABplapa:50	ABplapa	50	2036	-22963	-164	-166	2036	54.0	271	240	50	384674
ABplapaa:75	ABplapaa	75	2075	-22924	-141	-143	2075	53.7	251	188	42	341650
ABplapaaa:113	ABplapaaa	113	1974	-23025	-29	-31	1974	37.8	299	134	35	296401
ABplapaaaa:156	ABplapaaaa	156	1944	-23055	-47	-64	1944	36.2	284	114	31	217109
ABplapaaap:156	ABplapaaap	156	1923	-23076	-49	-52	1923	34.6	315	107	31	198794
ABplapaap:113	ABplapaap	113	1994	-23005	4	6	1994	42.3	328	133	37	315563
ABplapaapa:153	ABplapaapa	153	1977	-23022	2	1	1977	33.9	333	143	31	182697
ABplapaapp:153	ABplapaapp	153	1981	-23018	-12	-11	1981	35.2	357	123	31	182368
ABplapap:75	ABplapap	75	2076	-22923	-64	-64	2076	52.2	314	192	43	345206
ABplapapa:107	ABplapapa	107	2010	-22989	-24	-24	2010	48.4	365	132	37	295029
ABplapapaa:149	ABplapapaa	149	1953	-23046	-22	-19	1953	43.1	339	117	32	211368
ABplapapap:149	ABplapapap	149	2014	-22985	1	3	2014	47.6	393	128	32	159763
ABplapapp:107	ABplapapp	107	2010	-22989	-25	-25	2010	44.3	410	118	38	324594
ABplapappa:148	ABplapappa	148	1985	-23014	-38	-27	1985	46.3	430	113	31	195145
ABplapappp:148	ABplapappp	148	2024	-22975	-20	-18	2024	40.9	455	100	34	223453
ABplapp:50	ABplapp	50	2033	-22966	-105	-107	2033	51.8	350	177	49	395021
ABplappa:74	ABplappa	74	2076	-22923	-62	-64	2076	46.9	323	131	43	421483
ABplappaa:109	ABplappaa	109	1993	-23006	-41	-50	1993	30.2	378	104	36	391089
ABplappaaa:154	ABplappaaa	154	2059	-22941	10	11	2059	24.4	376	91	33	286284
ABplappaap:154	ABplappaap	154	2000	-22999	-55	-68	2000	30.6	390	114	30	199751
ABplappap:109	ABplappap	109	2005	-22994	-62	-67	2005	34.3	421	98	37	379444
ABplappapa:150	ABplappapa	150	1947	-23052	-77	-70	1947	32.5	406	86	31	230183
ABplappapp:150	ABplappapp	150	2005	-22994	-32	-37	2005	32.8	440	86	32	238071
ABplappp:74	ABplappp	74	2092	-22907	-81	-83	2092	48.6	382	139	44	403778
ABplapppa:107	ABplapppa	107	1985	-23014	-74	-83	1985	38.2	464	98	37	330311
ABplapppaa:150	ABplapppaa	150	2000	-23000	-45	-60	2000	34.8	513	88	32	224315
ABplapppap:150	ABplapppap	150	1968	-23031	-96	-93	1968	37.1	534	110	31	176867
ABplapppp:107	ABplapppp	107	2102	-22897	-86	-70	2102	39.9	519	110	38	345500
ABplappppa:149	ABplappppa	149	2332	-22668	196	195	2332	38.9	566	118	31	185349
ABplappppp:149	ABplappppp	149	3188	-21811	-62	201	3188	35.2	604	137	34	239730
ABplp:16	ABplp	16	1942	-23057	-159	-159	1942	44.8	403	152	62	448074
ABplpa:29	ABplpa	29	1967	-23032	-166	-167	1967	38.3	363	115	56	491745
ABplpaa:50	ABplpaa	50	2016	-22983	-129	-130	2016	41.2	316	112	48	436151
ABplpaaa:75	ABplpaaa	75	2113	-22886	-84	-86	2113	32.0	238	123	42	470231
ABplpaaaa:108	ABplpaaaa	108	2055	-22944	-44	-46	2055	16.9	220	173	38	398518
ABplpaaaaa:154	ABplpaaaaa	154	1967	-23032	-46	-45	1967	14.2	201	204	32	255968
ABplpaaaap:154	ABplpaaaap	154	2020	-22979	-28	-46	2020	12.6	229	196	32	234631
ABplpaaap:108	ABplpaaap	108	1994	-23005	-95	-89	1994	16.5	264	154	38	376580
ABplpaaapa:153	ABplpaaapa	153	1949	-23050	-105	-110	1949	10.5	267	188	31	212414
ABplpaaapp:153	ABplpaaapp	153	1980	-23019	-141	-148	1980	10.6	292	161	33	226519
ABplpaap:75	ABplpaap	75	2079	-22920	-72	-75	2079	34.9	304	121	42	423138
ABplpaapa:108	ABplpaapa	108	1989	-23011	-115	-102	1989	20.1	308	121	37	389339
ABplpaapaa:154	ABplpaapaa	154	1963	-23036	-53	-60	1963	15.3	294	131	32	254060
ABplpaapap:154	ABplpaapap	154	1978	-23021	-104	-104	1978	16.0	326	121	32	242697
ABplpaapp:108	ABplpaapp	108	2034	-22965	-17	-20	2034	25.2	347	137	36	295480
ABplpaappa:152	ABplpaappa	152	2204	-22795	-33	-49	2204	22.6	359	131	30	179356
ABplpaappp:152	ABplpaappp	152	2142	-22857	-145	-188	2142	23.0	393	123	30	200637
ABplpap:50	ABplpap	50	2018	-22981	-139	-145	2018	28.0	398	101	48	517646
ABplpapa:74	ABplpapa	74	2062	-22937	-126	-131	2062	22.1	310	120	44	548351
ABplpapaa:107	ABplpapaa	107	2025	-22974	-68	-67	2025	13.0	275	208	38	368700
ABplpapaaa:149	ABplpapaaa	149	1931	-23068	-89	-90	1931	13.0	282	238	32	198554
ABplpapaap:149	ABplpapaap	149	2011	-22988	-146	-113	2011	12.1	318	236	32	179842
ABplpapap:107	ABplpapap	107	2018	-22981	-89	-78	2018	12.5	319	184	39	378738
ABplpapapa:152	ABplpapapa	152	1960	-23039	-109	-110	1960	11.0	352	239	32	173972
ABplpapapp:152	ABplpapapp	152	2034	-22965	-264	-157	2034	12.0	373	202	32	163312
ABplpapp:74	ABplpapp	74	2073	-22926	-133	-133	2073	17.3	374	125	46	488093
ABplpappa:105	ABplpappa	105	2658	-22341	496	491	2658	14.0	341	148	39	390307
ABplpappaa:143	ABplpappaa	143	6370	-18629	3619	3647	6370	13.0	325	190	33	201711
ABplpappap:143	ABplpappap	143	6658	-18341	3358	3634	6658	12.4	354	162	33	207311
ABplpappp:105	ABplpappp	105	2979	-22020	744	737	2979	13.9	404	130	41	408730
ABplpapppa:149	ABplpapppa	149	12725	-12274	8454	8648	12725	12.8	396	157	33	189185
ABplpapppp:149	ABplpapppp	149	14798	-10201	10937	11026	14798	12.6	430	136	33	217196
ABplpp:29	ABplpp	29	1996	-23003	-138	-138	1996	46.1	443	140	55	403175
ABplppa:50	ABplppa	50	2019	-22980	-140	-140	2019	48.1	410	122	47	369120
ABplppaa:76	ABplppaa	76	2077	-22922	-69	-72	2077	34.6	351	99	41	456323
ABplppaaa:109	ABplppaaa	109	1990	-23009	-98	-88	1990	19.4	365	110	37	425143
ABplppaaaa:156	ABplppaaaa	156	1987	-23013	-489	-333	1987	14.0	370	113	35	346569
ABplppaaap:156	ABplppaaap	156	2170	-22829	-1345	-1076	2170	15.9	395	117	32	311375
ABplppaap:109	ABplppaap	109	2031	-22968	-107	-85	2031	20.6	410	94	38	444440
ABplppaapa:154	ABplppaapa	154	2246	-22753	-554	-296	2246	16.4	433	103	32	262283
ABplppaapp:154	ABplppaapp	154	2071	-22928	-146	-89	2071	15.3	464	112	31	224957
ABplppap:76	ABplppap	76	2103	-22896	-46	-45	2103	36.6	410	111	41	364666
ABplppapa:111	ABplppapa	111	2014	-22985	-31	-32	2014	26.6	433	123	35	300630
ABplppapaa:156	ABplppapaa	156	2084	-22915	-29	-31	2084	23.3	430	100	31	248686
ABplppapap:156	ABplppapap	156	2054	-22945	-17	0	2054	24.1	459	94	30	225915
ABplppapp:111	ABplppapp	111	1953	-23046	-103	-102	1953	29.5	477	113	35	306893
ABplppappa:167	ABplppappa	167	2067	-22933	5	14	2067	30.7	480	86	31	226181
ABplppappp:167	ABplppappp	167	2263	-22736	-115	-50	2263	27.6	507	112	30	199591
ABplppp:50	ABplppp	50	2042	-22958	-108	-109	2042	35.2	482	105	48	471488
ABplpppa:75	ABplpppa	75	2070	-22929	-106	-106	2070	24.9	430	92	43	511819
ABplpppaa:107	ABplpppaa	107	2300	-22699	178	175	2300	20.6	466	96	39	451877
ABplpppaaa:153	ABplpppaaa	153	2648	-22351	378	454	2648	20.6	493	98	33	274234
ABplpppaap:153	ABplpppaap	153	3039	-21960	135	371	3039	23.6	527	95	31	251429
ABplpppap:107	ABplpppap	107	2378	-22621	47	154	2378	28.3	507	88	36	392419
ABplpppapa:154	ABplpppapa	154	3188	-21811	120	267	3188	29.0	560	109	32	240663
ABplpppapp:154	ABplpppapp	154	3560	-21439	57	490	3560	29.8	589	118	31	255103
ABplpppp:75	ABplpppp	75	2134	-22865	-76	-80	2134	33.8	472	95	43	480842
ABplppppa:107	ABplppppa	107	4527	-20472	2003	2055	4527	30.0	531	107	37	376596
ABplppppaa:150	ABplppppaa	150	13871	-11128	9662	9918	13871	21.0	547	118	30	240216
ABplppppap:150	ABplppppap	150	12859	-12140	8746	9046	12859	22.8	579	134	32	249442
ABplppppp:107	ABplppppp	107	5243	-19756	2756	2779	5243	33.7	564	122	36	349072
ABplpppppa:153	ABplpppppa	153	16761	-8238	11656	12139	16761	27.5	610	161	32	238299
ABplpppppp:153	ABplpppppp	153	16400	-8599	11498	11788	16400	32.5	627	179	31	189182
ABpr:4	ABpr	4	1870	-23129	-182	-183	1870	19.7	469	329	69	798232
ABpra:16	ABpra	16	1907	-23092	-174	-174	1907	18.2	445	353	61	550874
ABpraa:29	ABpraa	29	2003	-22996	-173	-173	2003	22.7	390	371	58	569925
ABpraaa:50	ABpraaa	50	2062	-22937	-100	-100	2062	39.2	328	382	49	493287
ABpraaaa:75	ABpraaaa	75	2128	-22871	-67	-68	2128	36.9	331	380	42	432962
ABpraaaaa:110	ABpraaaaa	110	2006	-22993	-47	-52	2006	18.4	301	343	38	392902
ABpraaaaaa:152	ABpraaaaaa	152	2000	-22999	-22	-28	2000	13.5	264	315	33	275606
ABpraaaaap:152	ABpraaaaap	152	1933	-23066	-74	-84	1933	15.1	295	335	32	265222
ABpraaaap:110	ABpraaaap	110	1992	-23007	-92	-95	1992	23.0	322	368	37	414553
ABpraaaapa:151	ABpraaaapa	151	1980	-23019	-29	-42	1980	20.6	267	352	32	298524
ABpraaaapp:151	ABpraaaapp	151	2027	-22972	18	8	2027	22.5	298	362	31	265971
ABpraaap:75	ABpraaap	75	2073	-22926	-76	-79	2073	45.0	384	356	42	360141
ABpraaapa:107	ABpraaapa	107	2026	-22973	-36	-37	2026	30.7	315	338	37	313127
ABpraaapaa:150	ABpraaapaa	150	1936	-23063	-64	-68	1936	24.1	292	311	33	203518
ABpraaapap:150	ABpraaapap	150	1945	-23054	-69	-81	1945	21.7	323	325	30	204097
ABpraaapp:107	ABpraaapp	107	1980	-23019	-58	-59	1980	34.5	357	354	36	303413
ABpraaappa:150	ABpraaappa	150	2039	-22960	28	18	2039	27.4	326	350	33	246937
ABpraaappp:150	ABpraaappp	150	2101	-22898	108	110	2101	33.3	350	366	30	195887
ABpraap:50	ABpraap	50	2024	-22975	-129	-131	2024	23.3	397	368	50	531131
ABpraapa:74	ABpraapa	74	2132	-22867	-87	-87	2132	25.6	384	384	45	539469
ABpraapaa:106	ABpraapaa	106	2029	-22970	-39	-41	2029	15.7	335	313	39	333784
ABpraapaaa:148	ABpraapaaa	148	1995	-23004	6	3	1995	11.8	303	278	32	170908
ABpraapaap:148	ABpraapaap	148	1964	-23035	-187	-112	1964	13.7	337	288	32	158530
ABpraapap:106	ABpraapap	106	2025	-22974	-106	-83	2025	23.3	384	356	38	424223
ABpraapapa:153	ABpraapapa	153	2060	-22939	-64	-42	2060	19.3	365	370	33	271990
ABpraapapp:153	ABpraapapp	153	2042	-22957	-438	-255	2042	21.2	403	377	33	276947
ABpraapp:74	ABpraapp	74	2073	-22926	-115	-115	2073	21.5	437	342	44	500261
ABpraappa:106	ABpraappa	106	2720	-22279	539	535	2720	25.8	415	326	36	317890
ABpraappaa:149	ABpraappaa	149	6075	-18924	3261	3298	6075	15.1	376	307	32	195456
ABpraappap:149	ABpraappap	149	7009	-17991	4101	4117	7009	20.0	410	332	33	236294
ABpraappp:106	ABpraappp	106	2839	-22160	627	634	2839	29.7	452	357	37	385340
ABpraapppa:149	ABpraapppa	149	11072	-13927	7866	7922	11072	22.3	446	384	33	310636
ABpraapppp:149	ABpraapppp	149	11618	-13381	7895	8049	11618	21.1	492	373	33	327094
ABprap:29	ABprap	29	1952	-23047	-162	-162	1952	33.2	498	362	56	537239
ABprapa:50	ABprapa	50	2046	-22953	-77	-78	2046	44.0	426	382	48	434855
ABprapaa:74	ABprapaa	74	2042	-22957	-121	-122	2042	42.1	429	388	42	403264
ABprapaaa:107	ABprapaaa	107	2019	-22980	-36	-38	2019	36.0	324	379	36	273610
ABprapaaaa:151	ABprapaaaa	151	1883	-23116	-102	-106	1883	33.4	283	339	31	146548
ABprapaaap:151	ABprapaaap	151	1978	-23021	-24	-43	1978	35.8	317	343	29	146393
ABprapaap:107	ABprapaap	107	1968	-23031	-47	-50	1968	41.0	359	383	37	288624
ABprapaapa:156	ABprapaapa	156	1915	-23084	-61	-60	1915	41.7	317	362	32	165700
ABprapaapp:156	ABprapaapp	156	1979	-23020	-17	-22	1979	44.7	352	366	31	135346
ABprapap:74	ABprapap	74	2060	-22939	-37	-38	2060	49.0	457	346	42	333460
ABprapapa:107	ABprapapa	107	1988	-23011	-63	-60	1988	37.9	407	343	36	260133
ABprapapaa:150	ABprapapaa	150	2009	-22990	-9	-18	2009	30.0	386	362	30	163021
ABprapapap:150	ABprapapap	150	2031	-22968	-59	-58	2031	32.5	418	376	30	174960
ABprapapp:107	ABprapapp	107	1999	-23000	-37	-32	1999	43.3	458	339	34	218121
ABprapappa:152	ABprapappa	152	2010	-22989	-37	-42	2010	38.7	438	372	30	159986
ABprapappp:152	ABprapappp	152	2022	-22977	-105	-91	2022	38.5	483	363	30	162071
ABprapp:50	ABprapp	50	2013	-22986	-90	-90	2013	41.3	516	355	50	492980
ABprappa:74	ABprappa	74	2057	-22942	-66	-69	2057	44.2	508	376	43	424395
ABprappaa:106	ABprappaa	106	1936	-23063	-96	-95	1936	46.1	413	370	38	292908
ABprappaaa:146	ABprappaaa	146	1973	-23026	17	11	1973	42.0	383	367	31	141140
ABprappaap:146	ABprappaap	146	1974	-23025	2	4	1974	45.2	418	371	30	142055
ABprappap:106	ABprappap	106	1970	-23029	-61	-62	1970	48.8	467	363	37	279259
ABprappapa:151	ABprappapa	151	2153	-22846	93	111	2153	46.4	457	375	34	175592
ABprappapp:151	ABprappapp	151	2296	-22704	123	178	2296	49.3	480	356	29	137195
ABprappp:74	ABprappp	74	2086	-22913	-18	-17	2086	47.6	526	321	43	357115
ABprapppa:105	ABprapppa	105	2280	-22719	224	220	2280	47.1	500	336	37	265213
ABprapppaa:143	ABprapppaa	143	3840	-21159	1558	1625	3840	46.0	509	365	33	179413
ABprapppap:143	ABprapppap	143	3841	-21158	1431	1516	3841	44.8	546	354	33	185217
ABprapppp:105	ABprapppp	105	2697	-22302	560	563	2697	44.1	561	326	36	266527
ABprappppa:154	ABprappppa	154	6473	-18526	3477	3661	6473	38.1	578	339	32	196763
ABprappppp:154	ABprappppp	154	7376	-17624	4264	4397	7376	38.0	604	313	30	174440
ABprp:16	ABprp	16	1998	-23002	-169	-169	1998	17.0	535	262	63	494242
ABprpa:29	ABprpa	29	2057	-22942	-133	-134	2057	14.7	487	299	57	435190
ABprpaa:50	ABprpaa	50	2022	-22977	-127	-128	2022	24.2	471	376	49	534896
ABprpaaa:75	ABprpaaa	75	2074	-22925	-111	-111	2074	29.1	456	391	42	480592
ABprpaaaa:107	ABprpaaaa	107	2024	-22975	-84	-82	2024	14.8	368	351	38	354614
ABprpaaaaa:151	ABprpaaaaa	151	1963	-23036	-156	-138	1963	12.4	324	328	32	223972
ABprpaaaap:151	ABprpaaaap	151	2021	-22978	-74	-53	2021	18.4	336	357	30	212409
ABprpaaap:107	ABprpaaap	107	2030	-22969	-70	-71	2030	25.5	378	389	36	340952
ABprpaaapa:151	ABprpaaapa	151	1958	-23041	-71	-77	1958	28.9	288	382	31	206958
ABprpaaapp:151	ABprpaaapp	151	2051	-22948	41	41	2051	30.4	323	390	30	179646
ABprpaap:75	ABprpaap	75	2085	-22914	-33	-35	2085	33.8	488	348	42	416507
ABprpaapa:106	ABprpaapa	106	2053	-22946	-11	-19	2053	36.1	404	386	37	307248
ABprpaapaa:147	ABprpaapaa	147	2000	-22999	8	2	2000	36.2	302	383	31	174764
ABprpaapap:147	ABprpaapap	147	1981	-23018	-30	-28	1981	37.6	342	392	31	177763
ABprpaapp:106	ABprpaapp	106	2001	-22998	-36	-43	2001	40.5	446	368	35	267217
ABprpaappa:149	ABprpaappa	149	1922	-23077	-104	-108	1922	41.0	381	395	30	155874
ABprpaappp:149	ABprpaappp	149	1980	-23019	-51	-53	1980	39.1	417	399	30	170296
ABprpap:50	ABprpap	50	2100	-22899	-106	-106	2100	15.1	499	315	50	447714
ABprpapa:74	ABprpapa	74	2066	-22933	-154	-155	2066	18.0	493	360	43	508167
ABprpapaa:107	ABprpapaa	107	2237	-22762	64	84	2237	14.5	416	357	39	417337
ABprpapaaa:149	ABprpapaaa	149	3092	-21907	777	820	3092	11.2	362	346	32	233718
ABprpapaap:149	ABprpapaap	149	3299	-21700	290	619	3299	12.2	394	335	32	217753
ABprpapap:107	ABprpapap	107	2337	-22662	38	103	2337	20.6	455	378	38	416476
ABprpapapa:149	ABprpapapa	149	3358	-21641	753	844	3358	13.5	424	363	32	246730
ABprpapapp:149	ABprpapapp	149	3653	-21346	-22	640	3653	14.3	463	357	32	237592
ABprpapp:74	ABprpapp	74	2175	-22824	-70	-72	2175	15.3	508	309	45	467054
ABprpappa:104	ABprpappa	104	3986	-21013	1618	1615	3986	15.5	469	337	39	397030
ABprpappaa:148	ABprpappaa	148	11400	-13599	7515	7827	11400	11.8	427	311	34	208727
ABprpappap:148	ABprpappap	148	14033	-10966	9720	10090	14033	12.9	467	319	33	224712
ABprpappp:104	ABprpappp	104	4484	-20515	2064	2066	4484	21.2	507	365	38	419429
ABprpapppa:150	ABprpapppa	150	20443	-4556	15251	15659	20443	13.8	502	341	33	259824
ABprpapppp:150	ABprpapppp	150	20659	-4340	15956	16191	20659	16.3	542	334	34	304529
ABprpp:29	ABprpp	29	1994	-23005	-179	-179	1994	20.9	581	277	57	508824
ABprppa:50	ABprppa	50	2025	-22975	-139	-140	2025	28.2	556	356	49	592647
ABprppaa:75	ABprppaa	75	2102	-22897	-73	-76	2102	32.1	542	377	42	516926
ABprppaaa:110	ABprppaaa	110	2050	-22949	-35	-43	2050	35.6	444	399	35	342779
ABprppaaaa:156	ABprppaaaa	156	1989	-23010	-34	-43	1989	28.4	367	399	31	233208
ABprppaaap:156	ABprppaaap	156	2022	-22977	-55	-62	2022	28.9	404	401	29	230966
ABprppaap:110	ABprppaap	110	2027	-22972	-44	-42	2027	39.2	484	388	36	328945
ABprppaapa:165	ABprppaapa	165	2276	-22723	-127	-134	2276	31.1	445	401	30	199677
ABprppaapp:165	ABprppaapp	165	2048	-22951	-68	-83	2048	36.3	477	396	30	194283
ABprppap:75	ABprppap	75	2068	-22931	-83	-84	2068	36.4	555	327	40	375213
ABprppapa:109	ABprppapa	109	2110	-22889	-38	-20	2110	33.7	497	353	37	371713
ABprppapaa:153	ABprppapaa	153	2377	-22622	-244	-169	2377	29.1	455	370	31	234251
ABprppapap:153	ABprppapap	153	2481	-22518	-263	-244	2481	28.4	488	381	30	242212
ABprppapp:109	ABprppapp	109	2033	-22966	-54	-50	2033	37.2	529	336	35	293881
ABprppappa:156	ABprppappa	156	2215	-22784	-147	-153	2215	32.2	503	361	31	231643
ABprppappp:156	ABprppappp	156	2436	-22563	-245	-287	2436	33.7	534	355	30	215477
ABprppp:50	ABprppp	50	2035	-22964	-130	-130	2035	24.7	598	290	50	562983
ABprpppa:75	ABprpppa	75	2071	-22929	-135	-138	2071	25.6	572	339	43	557975
ABprpppaa:108	ABprpppaa	108	2183	-22816	44	47	2183	38.2	545	375	36	367732
ABprpppaaa:151	ABprpppaaa	151	2278	-22721	-49	-16	2278	38.1	520	383	33	248023
ABprpppaap:151	ABprpppaap	151	2469	-22530	87	94	2469	36.0	559	377	30	213528
ABprpppap:108	ABprpppap	108	2266	-22733	-13	29	2266	32.2	568	361	36	441696
ABprpppapa:152	ABprpppapa	152	3137	-21862	-223	30	3137	30.4	577	352	34	300817
ABprpppapp:152	ABprpppapp	152	3918	-21081	-654	-29	3918	31.0	585	322	30	250715
ABprpppp:75	ABprpppp	75	2094	-22905	-73	-76	2094	24.0	591	286	44	541384
ABprppppa:107	ABprppppa	107	4018	-20981	1606	1629	4018	24.2	554	353	38	521486
ABprppppaa:151	ABprppppaa	151	11572	-13427	7402	7831	11572	25.7	532	374	32	304827
ABprppppap:151	ABprppppap	151	10838	-14161	6102	6851	10838	23.3	560	354	32	304940
ABprppppp:107	ABprppppp	107	4395	-20604	2032	2035	4395	22.7	590	321	38	474836
ABprpppppa:153	ABprpppppa	153	19191	-5808	14071	14824	19191	22.5	586	322	33	331223
ABprpppppp:153	ABprpppppp	153	17384	-7615	12583	13142	17384	26.7	610	304	32	261461
EMS:1	EMS	1	1877	-23122	-173	-173	1877	31.2	429	140	75	1115538
MS:8	MS	8	1868	-23131	-180	-180	1868	18.3	354	191	66	651454
MSa:21	MSa	21	1977	-23022	-172	-172	1977	22.2	295	188	64	665068
MSaa:50	MSaa	50	1993	-23006	-111	-113	1993	31.3	287	252	54	554231
MSaaa:89	MSaaa	89	2005	-22994	-72	-75	2005	37.2	276	283	47	395150
MSaaaa:147	MSaaaa	147	1966	-23033	-47	-49	1966	36.3	244	250	37	180603
MSaaap:147	MSaaap	147	1937	-23062	-34	-33	1937	42.7	306	232	37	157404
MSaap:89	MSaap	89	2046	-22953	-56	-59	2046	39.1	352	248	46	307574
MSaapa:142	MSaapa	142	1946	-23053	-33	-31	1946	43.7	345	258	36	142060
MSaapp:142	MSaapp	142	1954	-23045	-27	-34	1954	40.4	393	248	36	137277
MSap:50	MSap	50	2027	-22972	-125	-126	2027	21.5	341	209	56	528255
MSapa:89	MSapa	89	2043	-22956	-69	-70	2043	26.7	293	234	49	433702
MSapaa:144	MSapaa	144	1958	-23041	-33	-34	1958	33.1	281	216	38	189468
MSapap:144	MSapap	144	1970	-23029	-51	-48	1970	34.8	344	207	39	180678
MSapp:89	MSapp	89	2042	-22957	-83	-85	2042	18.9	354	219	48	358286
MSappa:140	MSappa	140	1935	-23064	-75	-79	1935	26.0	327	245	39	208722
MSappp:140	MSappp	140	1962	-23037	-55	-56	1962	26.8	378	233	38	190738
MSp:21	MSp	21	1978	-23021	-156	-156	1978	24.1	401	229	66	615350
MSpa:49	MSpa	49	2050	-22949	-73	-74	2050	43.8	383	234	55	497504
MSpaa:90	MSpaa	90	2037	-22962	-50	-53	2037	43.7	373	199	47	327775
MSpaaa:146	MSpaaa	146	1993	-23006	-14	-15	1993	44.7	352	198	37	145230
MSpaap:146	MSpaap	146	1975	-23024	-28	-34	1975	42.9	407	196	38	159549
MSpap:90	MSpap	90	2025	-22974	-66	-68	2025	44.2	459	190	47	309258
MSpapa:150	MSpapa	150	1943	-23056	-45	-49	1943	38.6	443	187	38	143017
MSpapp:150	MSpapp	150	2020	-22979	0	-6	2020	42.7	493	180	38	147611
MSpp:49	MSpp	49	2011	-22988	-113	-116	2011	27.5	402	301	56	577883
MSppa:92	MSppa	92	2020	-22979	-57	-57	2020	34.0	347	305	47	343696
MSppaa:152	MSppaa	152	1969	-23030	-41	-40	1969	35.4	289	287	38	160718
MSppap:152	MSppap	152	1981	-23018	-15	-21	1981	39.6	367	299	38	141331
MSppp:92	MSppp	92	2010	-22989	-64	-63	2010	37.0	438	286	47	324690
MSpppa:153	MSpppa	153	1938	-23061	-91	-96	1938	38.3	413	283	37	145216
MSpppp:153	MSpppp	153	1948	-23051	-72	-76	1948	43.5	490	284	39	159201
E:8	E	8	1875	-23125	-178	-178	1875	26.4	510	156	63	591801
Ea:22	Ea	22	2009	-22990	-164	-164	2009	22.3	459	148	62	633849
Eal:53	Eal	53	2024	-22975	-117	-119	2024	30.4	414	156	52	400860
Eala:97	Eala	97	2041	-22958	-43	-43	2041	24.3	393	185	45	237075
Ealaa:156	Ealaa	156	2062	-22937	-5	-11	2062	27.7	363	181	35	116240
Ealap:156	Ealap	156	1957	-23042	-60	-69	1957	32.1	412	204	36	120274
Ealp:97	Ealp	97	2029	-22970	-98	-85	2029	17.0	457	176	46	275502
Ealpa:161	Ealpa	161	2019	-22980	-62	-72	2019	21.0	417	206	37	137625
Ealpp:161	Ealpp	161	2001	-22998	-30	-32	2001	15.2	479	226	39	158106
Ear:53	Ear	53	2033	-22966	-114	-117	2033	26.4	441	228	53	384801
Eara:96	Eara	96	2059	-22940	-28	-31	2059	22.7	390	274	45	251568
Earaa:157	Earaa	157	1964	-23035	-62	-61	1964	29.6	337	305	35	114970
Earap:157	Earap	157	1996	-23003	-98	-101	1996	28.9	389	281	37	131033
Earp:96	Earp	96	2034	-22965	-78	-79	2034	18.5	442	245	48	285855
Earpa:156	Earpa	156	1969	-23031	-106	-115	1969	23.6	417	263	37	140250
Earpp:156	Earpp	156	1994	-23005	-61	-65	1994	26.7	462	253	37	130603
Ep:22	Ep	22	1958	-23041	-172	-174	1958	35.0	533	181	60	591460
Epl:53	Epl	53	2040	-22959	-110	-113	2040	35.5	509	178	54	468475
Epla:94	Epla	94	2018	-22981	-72	-72	2018	29.7	482	199	47	283343
Eplaa:155	Eplaa	155	1990	-23009	-39	-41	1990	28.2	467	203	36	130261
Eplap:155	Eplap	155	1983	-23016	-59	-60	1983	28.8	531	226	39	154070
Eplp:94	Eplp	94	2023	-22976	-78	-81	2023	35.1	542	196	47	287545
Eplpa:157	Eplpa	157	1968	-23031	-50	-51	1968	38.0	520	205	37	121430
Eplpp:157	Eplpp	157	2026	-22973	-69	-70	2026	40.8	574	212	38	138405
Epr:53	Epr	53	2028	-22971	-95	-97	2028	33.0	515	259	53	419036
Epra:95	Epra	95	2056	-22943	-16	-20	2056	36.1	474	249	44	238951
Epraa:153	Epraa	153	1964	-23035	-48	-56	1964	39.3	441	241	35	105211
Eprap:153	Eprap	153	1965	-23035	-59	-62	1965	35.8	502	256	37	137896
Eprp:95	Eprp	95	2014	-22985	-67	-69	2014	41.5	536	248	45	243909
Eprpa:160	Eprpa	160	2022	-22978	21	25	2022	44.9	487	233	35	107436
Eprpp:160	Eprpp	160	1970	-23029	-62	-64	1970	40.3	550	259	36	119602
P2:1	P2	1	1888	-23111	-219	-219	1888	36.0	583	247	74	960382
C:11	C	11	1910	-23089	-152	-152	1910	45.1	523	274	61	459588
Ca:25	Ca	25	2033	-22966	-93	-93	2033	48.0	453	270	58	354920
Caa:45	Caa	45	2038	-22961	-175	-174	2038	52.8	453	250	52	316403
Caaa:72	Caaa	72	2072	-22927	-154	-156	2072	52.2	452	168	47	282947
Caaaa:107	Caaaa	107	1994	-23005	-86	-87	1994	50.0	488	140	40	197454
Caaaaa:150	Caaaaa	150	1963	-23036	-43	-43	1963	48.3	488	136	34	107059
Caaaap:150	Caaaap	150	1950	-23049	-93	-93	1950	46.8	558	150	33	111075
Caaap:107	Caaap	107	2047	-22953	-43	-44	2047	50.8	548	164	40	197648
Caaapa:149	Caaapa	149	1933	-23066	-92	-91	1933	53.4	542	182	34	93840
Caaapp:149	Caaapp	149	1986	-23013	-35	-35	1986	49.1	597	191	34	115598
Caap:72	Caap	72	2112	-22887	-87	-87	2112	51.7	540	177	45	267369
Caapa:108	Caapa	108	2030	-22969	-174	-127	2030	46.2	590	217	36	183367
Caapp:108	Caapp	108	1986	-23013	-68	-68	1986	47.1	617	211	41	230741
Caappd:154	Caappd	154	1994	-23005	-32	-32	1994	35.1	646	246	33	144842
Caappv:154	Caappv	154	2166	-22833	-119	-124	2166	41.2	636	225	35	136986
Cap:45	Cap	45	2054	-22945	-134	-135	2054	50.0	529	181	52	357904
Capa:73	Capa	73	2130	-22869	-67	-67	2130	44.1	519	118	44	361460
Capaa:115	Capaa	115	1952	-23047	-133	-134	1952	22.6	566	160	40	337431
Capaaa:167	Capaaa	167	2008	-22991	-58	-68	2008	17.0	479	160	34	142118
Capaap:167	Capaap	167	2089	-22911	-265	-192	2089	15.2	530	170	36	207794
Capap:115	Capap	115	2021	-22978	-100	-72	2021	26.6	600	186	40	363707
Capapa:169	Capapa	169	2077	-22922	-379	-263	2077	20.8	524	166	34	158685
Capapp:169	Capapp	169	2176	-22823	-757	-546	2176	20.8	576	180	31	153791
Capp:73	Capp	73	2092	-22907	-115	-114	2092	42.3	598	158	44	373495
Cappa:111	Cappa	111	2031	-22968	-54	-50	2031	40.4	591	174	39	272179
Cappaa:158	Cappaa	158	2063	-22936	-17	-21	2063	35.0	528	151	32	140072
Cappap:158	Cappap	158	2209	-22790	-499	-339	2209	35.2	579	167	31	137562
Cappp:111	Cappp	111	1975	-23024	-90	-90	1975	34.1	625	205	40	348449
Capppa:162	Capppa	162	2250	-22749	-493	-396	2250	32.6	588	193	30	123473
Capppp:162	Capppp	162	2018	-22981	-198	-183	2018	22.5	604	209	36	217864
Cp:25	Cp	25	1983	-23016	-164	-164	1983	44.9	553	300	58	418286
Cpa:45	Cpa	45	2076	-22923	-104	-104	2076	49.5	550	298	53	377770
Cpaa:72	Cpaa	72	2097	-22902	-107	-110	2097	52.7	532	267	46	310237
Cpaaa:107	Cpaaa	107	2012	-22987	-99	-103	2012	54.0	478	285	40	210160
Cpaaaa:151	Cpaaaa	151	1973	-23026	-88	-91	1973	54.8	454	296	33	100744
Cpaaap:151	Cpaaap	151	2002	-22997	-26	-27	2002	53.2	515	306	34	119508
Cpaap:107	Cpaap	107	1994	-23005	-122	-128	1994	53.8	546	276	40	226644
Cpaapa:148	Cpaapa	148	1966	-23033	-109	-112	1966	55.2	538	267	33	102327
Cpaapp:148	Cpaapp	148	1979	-23020	-56	-53	1979	52.8	584	248	35	140077
Cpap:72	Cpap	72	2066	-22933	-109	-110	2066	47.2	600	222	45	347059
Cpapa:109	Cpapa	109	2016	-22983	-42	-42	2016	49.2	593	286	40	243835
Cpapaa:154	Cpapaa	154	1981	-23018	-70	-65	1981	45.6	617	257	35	152034
Cpapap:154	Cpapap	154	2069	-22930	-31	-31	2069	47.9	571	302	34	131405
Cpapp:109	Cpapp	109	1984	-23015	-54	-54	1984	41.5	637	254	39	296496
Cpappd:153	Cpappd	153	2156	-22843	-306	-209	2156	31.4	636	274	34	186740
Cpappv:153	Cpappv	153	1996	-23004	-78	-76	1996	40.9	630	276	33	147732
Cpp:45	Cpp	45	2030	-22969	-116	-116	2030	41.8	615	235	52	455623
Cppa:74	Cppa	74	2043	-22956	-82	-83	2043	38.6	611	293	44	360827
Cppaa:112	Cppaa	112	2024	-22975	-213	-148	2024	26.9	555	317	37	282786
Cppaaa:164	Cppaaa	164	2164	-22835	-154	-161	2164	24.8	469	332	32	154551
Cppaap:164	Cppaap	164	2539	-22460	-560	-514	2539	23.5	518	323	33	180082
Cppap:112	Cppap	112	1994	-23005	-100	-99	1994	23.2	590	268	41	312756
Cppapa:160	Cppapa	160	2099	-22900	-41	-24	2099	31.8	528	320	31	140723
Cppapp:160	Cppapp	160	2048	-22951	-776	-422	2048	25.0	563	291	32	152533
Cppp:74	Cppp	74	2077	-22922	-135	-136	2077	32.8	620	213	46	427577
Cpppa:111	Cpppa	111	1985	-23014	-81	-72	1985	40.3	572	291	38	222467
Cpppaa:157	Cpppaa	157	1992	-23007	-50	-37	1992	43.1	482	330	31	106640
Cpppap:157	Cpppap	157	2003	-22996	-148	-104	2003	40.6	541	316	31	123187
Cpppp:111	Cpppp	111	2029	-22970	-92	-61	2029	31.2	618	259	40	316236
Cppppa:162	Cppppa	162	2142	-22857	-323	-122	2142	37.5	567	293	30	118776
Cppppp:162	Cppppp	162	2031	-22968	-378	-216	2031	25.4	595	261	36	190386
P3:11	P3	11	1915	-23084	-216	-217	1915	37.0	611	205	60	494198
D:30	D	30	1992	-23007	-235	-235	1992	34.7	626	222	55	399118
Da:54	Da	54	2074	-22925	-202	-203	2074	29.8	567	134	48	218479
Daa:95	Daa	95	2124	-22875	-91	-91	2124	24.4	527	132	41	131215
Daaa:135	Daaa	135	1964	-23035	-77	-80	1964	20.1	472	151	36	109529
Daap:135	Daap	135	1868	-21302	-41	-48	1868	13.7	524	177	38	97915
Dap:95	Dap	95	2093	-22906	-156	-160	2093	29.1	592	168	40	127820
Dapa:132	Dapa	132	1957	-23042	-96	-99	1957	25.6	471	149	33	78606
Dapp:132	Dapp	132	2006	-22993	-19	-23	2006	33.2	519	164	36	102705
Dp:54	Dp	54	2080	-22919	-192	-192	2080	16.9	563	224	50	210685
Dpa:96	Dpa	96	2097	-22902	-96	-93	2097	19.8	520	294	39	114790
Dpaa:139	Dpaa	139	2076	-22923	16	18	2076	30.8	421	328	32	84983
Dpap:139	Dpap	139	2035	-22964	-99	-98	2035	25.6	466	316	34	103900
Dpp:96	Dpp	96	2098	-22902	-111	-110	2098	23.8	577	250	42	132027
Dppa:134	Dppa	134	1857	-21356	15	14	1857	36.7	436	328	33	78115
Dppp:134	Dppp	134	1986	-23013	-26	-28	1986	36.8	489	305	37	110812
P4:30	P4	30	2007	-22992	-196	-196	2007	26.0	553	148	51	303740
Z2:73	Z2	73	2073	-22926	-95	-98	2073	17.0	532	191	42	114876
Z3:73	Z3	73	2045	-22954	-84	-85	2045	18.4	492	250	40	96329
