# Supplementary material for: Quantitative Differences in Nuclear β-catenin and TCF Pattern Embryonic Cells in C. elegans
Source: PLoS Genet. 2015 Oct 21;11(10):e1005585. doi: 10.1371/journal.pgen.1005585 (PMC4619327; doi:10.1371/journal.pgen.1005585)
Supplement: S1 Data — For each cell analyzed, birth time is given in column 3 and the average nuclear reporter intensity over the lifetime of the cell (corrected for background) is given in column 7 (“blot”). For information on each embryo’s strain information and experimental conditions, refer to S2 Table. (ZIP) [file pgen.1005585.s005.zip › CAs/CA20111114_nob-1_pop-1i_L4.csv]

cellTime	cell	time	none	global	local	blot	cross	z	x	y	size	gweight
ABa:1	ABa	1	2100	-22900	-170	-170	2100	20.0	154	286	66	635113
ABal:2	ABal	2	2036	-22963	-249	-249	2036	22.2	142	309	69	1513192
ABala:12	ABala	12	2073	-22926	-265	-261	2073	25.4	99	274	61	988415
ABalaa:27	ABalaa	27	2126	-22873	-233	-231	2126	30.1	82	289	54	801484
ABalaaa:51	ABalaaa	51	2124	-22875	-131	-131	2124	32.1	85	304	47	726269
ABalaaaa:80	ABalaaaa	80	2272	-22727	108	108	2272	30.5	75	271	43	779545
ABalaaaal:124	ABalaaaal	124	2152	-22847	132	144	2152	19.1	165	262	34	364065
ABalaaaala:187	ABalaaaala	187	2183	-22816	203	207	2183	27.5	152	239	30	222521
ABalaaaalp:187	ABalaaaalp	187	2161	-22839	196	234	2161	25.2	180	230	28	176299
ABalaaaar:124	ABalaaaar	124	2128	-22871	117	126	2128	18.0	126	257	38	509016
ABalaaaarl:177	ABalaaaarl	177	2109	-22890	86	103	2109	16.7	130	204	32	295255
ABalaaaarr:177	ABalaaaarr	177	2249	-22750	222	242	2249	19.9	151	185	31	237324
ABalaaap:80	ABalaaap	80	2228	-22771	39	43	2228	29.4	122	268	41	612236
ABalaaapa:121	ABalaaapa	121	2113	-22886	91	99	2113	25.4	171	247	34	328369
ABalaaapal:172	ABalaaapal	172	2192	-22808	169	182	2192	33.1	182	211	31	192522
ABalaaapar:172	ABalaaapar	172	2160	-22839	114	120	2160	29.8	199	198	30	164758
ABalaaapp:121	ABalaaapp	121	2192	-22807	141	170	2192	24.2	213	257	36	312860
ABalaaappl:182	ABalaaappl	182	2162	-22837	50	42	2162	27.8	195	221	29	169619
ABalaaappr:182	ABalaaappr	182	2231	-22768	131	123	2231	22.5	225	224	30	176228
ABalaap:51	ABalaap	51	2115	-22884	-69	-70	2115	40.7	146	299	46	500216
ABalaapa:81	ABalaapa	81	2164	-22835	-1	0	2164	38.2	146	259	42	510002
ABalaapaa:124	ABalaapaa	124	2051	-22948	57	64	2051	33.7	185	182	35	312772
ABalaapaaa:176	ABalaapaaa	176	2148	-22851	120	137	2148	38.4	187	152	29	169219
ABalaapaap:176	ABalaapaap	176	1982	-23017	-32	-25	1982	37.3	220	142	30	144075
ABalaapap:124	ABalaapap	124	2052	-22947	61	72	2052	33.1	188	208	35	294122
ABalaapapa:176	ABalaapapa	176	2143	-22856	113	133	2143	39.4	175	185	30	178623
ABalaapapp:176	ABalaapapp	176	2142	-22857	66	76	2142	39.3	205	183	28	131623
ABalaapp:81	ABalaapp	81	2252	-22747	67	72	2252	37.0	196	252	41	433686
ABalaappa:124	ABalaappa	124	2095	-22904	77	87	2095	29.0	205	185	34	285353
ABalaappaa:180	ABalaappaa	180	2234	-22765	131	145	2234	32.0	177	158	27	164117
ABalaappap:180	ABalaappap	180	2091	-22908	13	25	2091	30.1	204	144	29	152113
ABalaappp:124	ABalaappp	124	2117	-22882	47	74	2117	28.8	236	172	36	282662
ABalaapppa:180	ABalaapppa	180	2077	-22922	14	11	2077	27.3	230	132	31	155618
ABalaapppp:180	ABalaapppp	180	2190	-22810	64	68	2190	26.1	264	140	31	156731
ABalap:27	ABalap	27	2143	-22856	-228	-229	2143	27.9	126	213	55	660045
ABalapa:51	ABalapa	51	2182	-22817	-86	-88	2182	30.9	97	230	48	693702
ABalapaa:80	ABalapaa	80	2392	-22607	185	186	2392	24.7	104	215	42	653887
ABalapaaa:122	ABalapaaa	122	2256	-22743	226	234	2256	12.0	139	232	37	448112
ABalapaaaa:175	ABalapaaaa	175	2171	-22828	88	130	2171	22.2	173	192	30	233134
ABalapaaap:175	ABalapaaap	175	2167	-22832	142	167	2167	13.6	180	200	33	241166
ABalapaap:122	ABalapaap	122	2190	-22809	138	145	2190	7.9	176	233	37	343559
ABalapaapa:171	ABalapaapa	171	2067	-22932	15	24	2067	6.9	200	189	31	161749
ABalapaapp:171	ABalapaapp	171	2209	-22790	151	160	2209	5.3	227	204	32	174892
ABalapap:80	ABalapap	80	2315	-22684	74	77	2315	20.4	147	226	42	519563
ABalapapa:120	ABalapapa	120	2189	-22810	156	164	2189	18.1	177	230	36	365981
ABalapapaa:176	ABalapapaa	176	2220	-22779	179	198	2220	18.5	187	217	30	222005
ABalapapap:176	ABalapapap	176	2107	-22892	62	71	2107	12.8	222	223	31	162962
ABalapapp:120	ABalapapp	120	2194	-22806	126	132	2194	14.1	231	226	37	286698
ABalapappa:176	ABalapappa	176	2157	-22842	116	129	2157	12.8	245	184	30	138343
ABalapappp:176	ABalapappp	176	2155	-22844	55	62	2155	13.4	282	190	31	142264
ABalapp:51	ABalapp	51	2127	-22873	-110	-111	2127	32.5	178	240	48	500963
ABalappa:80	ABalappa	80	2299	-22700	62	64	2299	25.2	193	245	41	431765
ABalappaa:122	ABalappaa	122	2249	-22750	208	216	2249	20.0	200	196	35	279613
ABalappaaa:174	ABalappaaa	174	2195	-22804	103	104	2195	21.7	201	177	29	176139
ABalappaap:174	ABalappaap	174	2125	-22874	47	60	2125	22.7	229	183	31	139581
ABalappap:122	ABalappap	122	2183	-22816	123	134	2183	18.6	243	179	35	245619
ABalappapa:172	ABalappapa	172	2194	-22805	125	147	2194	20.1	254	143	32	164519
ABalappapp:172	ABalappapp	172	2283	-22716	169	176	2283	22.1	294	137	30	138184
ABalappp:80	ABalappp	80	2268	-22731	53	70	2268	24.6	245	225	43	408932
ABalapppa:120	ABalapppa	120	2224	-22775	149	171	2224	19.3	282	168	37	255077
ABalapppaa:172	ABalapppaa	172	2283	-22716	227	231	2283	28.3	299	108	30	149100
ABalapppap:172	ABalapppap	172	2212	-22787	163	167	2212	24.0	333	128	30	142876
ABalapppp:120	ABalapppp	120	2214	-22785	177	183	2214	18.0	319	145	36	260010
ABalappppa:171	ABalappppa	171	2245	-22754	203	212	2245	17.9	353	91	31	150629
ABalappppp:171	ABalappppp	171	2170	-22829	94	98	2170	18.4	363	134	31	147112
ABalp:12	ABalp	12	2101	-22898	-228	-229	2101	25.3	199	340	60	831325
ABalpa:28	ABalpa	28	2146	-22853	-226	-225	2146	27.2	160	359	55	775386
ABalpaa:50	ABalpaa	50	2127	-22872	-134	-135	2127	28.4	147	359	47	668926
ABalpaaa:78	ABalpaaa	78	2185	-22814	38	40	2185	32.3	97	315	41	572045
ABalpaaaa:115	ABalpaaaa	115	2056	-22943	72	73	2056	25.7	74	266	36	462429
ABalpaaaaa:165	ABalpaaaaa	165	2047	-22952	99	114	2047	20.8	78	249	31	299807
ABalpaaaap:165	ABalpaaaap	165	2011	-22988	59	64	2011	20.0	103	268	31	279269
ABalpaaap:115	ABalpaaap	115	2023	-22976	11	22	2023	32.9	76	271	34	367789
ABalpaaapa:171	ABalpaaapa	171	2018	-22981	51	62	2018	29.4	67	246	31	273078
ABalpaaapp:171	ABalpaaapp	171	2092	-22907	115	116	2092	27.0	83	274	31	290538
ABalpaap:78	ABalpaap	78	2170	-22829	17	15	2170	35.8	144	316	41	463073
ABalpaapa:111	ABalpaapa	111	2090	-22909	67	68	2090	37.8	129	266	34	278541
ABalpaapaa:157	ABalpaapaa	157	2018	-22981	40	47	2018	30.3	108	248	30	247354
ABalpaapap:157	ABalpaapap	157	1929	-23070	-36	-30	1929	38.0	121	253	30	198869
ABalpaapp:111	ABalpaapp	111	2062	-22937	35	37	2062	41.2	166	269	35	257776
ABalpaappa:158	ABalpaappa	158	2039	-22960	41	39	2039	32.4	135	266	29	197699
ABalpaappp:158	ABalpaappp	158	1989	-23010	17	22	1989	38.2	158	269	30	175166
ABalpap:50	ABalpap	50	2119	-22880	-132	-132	2119	41.6	230	347	47	461695
ABalpapa:76	ABalpapa	76	2152	-22847	-14	-15	2152	45.1	169	328	41	382110
ABalpapaa:115	ABalpapaa	115	2084	-22915	69	71	2084	42.7	91	295	34	274053
ABalpapaaa:165	ABalpapaaa	165	2263	-22736	290	300	2263	38.1	70	259	30	194373
ABalpapaap:165	ABalpapaap	165	2102	-22897	118	143	2102	41.4	85	275	31	177537
ABalpapap:115	ABalpapap	115	2076	-22923	49	53	2076	48.6	124	301	37	266380
ABalpapapa:166	ABalpapapa	166	2141	-22858	177	185	2141	47.7	106	279	30	138030
ABalpapapp:166	ABalpapapp	166	2061	-22939	47	61	2061	46.0	113	311	32	169247
ABalpapp:76	ABalpapp	76	2101	-22898	-70	-72	2101	47.0	225	329	42	361631
ABalpappa:110	ABalpappa	110	2049	-22950	12	15	2049	51.6	184	290	36	207527
ABalpappaa:153	ABalpappaa	153	1989	-23010	52	63	1989	49.9	151	284	30	120904
ABalpappap:153	ABalpappap	153	2011	-22988	53	52	2011	49.5	192	289	30	113857
ABalpappp:110	ABalpappp	110	2037	-22962	11	14	2037	45.5	218	297	36	222204
ABalpapppa:155	ABalpapppa	155	1992	-23007	18	26	1992	42.1	174	297	30	147789
ABalpapppp:155	ABalpapppp	155	1980	-23019	-9	5	1980	39.7	203	313	31	144900
ABalpp:28	ABalpp	28	2165	-22834	-164	-165	2165	13.0	234	336	55	589623
ABalppa:51	ABalppa	51	2131	-22868	-130	-131	2131	26.8	218	362	49	704350
ABalppaa:79	ABalppaa	79	2214	-22785	21	16	2214	33.5	140	346	41	565711
ABalppaaa:118	ABalppaaa	118	2182	-22817	165	171	2182	33.8	92	306	34	345800
ABalppaaaa:169	ABalppaaaa	169	2043	-22956	22	60	2043	34.4	62	278	32	256493
ABalppaaap:169	ABalppaaap	169	2117	-22882	125	134	2117	33.1	80	292	30	213194
ABalppaap:118	ABalppaap	118	2088	-22911	81	91	2088	41.4	132	319	34	272317
ABalppaapa:164	ABalppaapa	164	2111	-22888	97	105	2111	38.3	107	296	28	175817
ABalppaapp:164	ABalppaapp	164	2071	-22928	67	72	2071	39.8	134	310	28	153076
ABalppap:79	ABalppap	79	2206	-22793	-14	-14	2206	33.5	202	349	43	531361
ABalppapa:114	ABalppapa	114	2109	-22890	95	100	2109	47.0	162	318	34	215655
ABalppapaa:160	ABalppapaa	160	1988	-23011	38	50	1988	47.4	152	306	29	116868
ABalppapap:160	ABalppapap	160	2015	-22984	32	37	2015	47.8	165	335	29	121909
ABalppapp:114	ABalppapp	114	2059	-22940	33	34	2059	45.4	195	329	35	225713
ABalppappa:159	ABalppappa	159	2031	-22968	65	59	2031	48.6	190	324	31	133544
ABalppappp:159	ABalppappp	159	2026	-22973	34	41	2026	44.6	203	350	32	163246
ABalppp:51	ABalppp	51	2122	-22877	-105	-108	2122	35.6	300	343	48	569967
ABalpppa:79	ABalpppa	79	2193	-22806	41	37	2193	39.1	238	332	41	424781
ABalpppaa:116	ABalpppaa	116	2117	-22882	103	105	2117	37.5	148	331	33	284441
ABalpppaaa:167	ABalpppaaa	167	1979	-23020	33	43	1979	44.0	132	341	29	154531
ABalpppaap:167	ABalpppaap	167	2083	-22916	63	65	2083	38.2	129	359	29	182364
ABalpppap:116	ABalpppap	116	2055	-22944	39	43	2055	34.7	197	328	34	270018
ABalpppapa:161	ABalpppapa	161	1996	-23003	24	27	1996	37.0	158	336	29	177180
ABalpppapp:161	ABalpppapp	161	1979	-23020	-23	-20	1979	31.5	186	332	28	165453
ABalpppp:79	ABalpppp	79	2191	-22808	29	29	2191	44.9	285	306	42	362038
ABalppppa:113	ABalppppa	113	2101	-22898	86	90	2101	33.1	199	287	35	286858
ABalppppaa:157	ABalppppaa	157	2052	-22947	45	48	2052	32.7	159	302	30	200374
ABalppppap:157	ABalppppap	157	2047	-22952	45	56	2047	27.8	179	286	30	201711
ABalppppp:113	ABalppppp	113	2055	-22945	25	33	2055	35.5	247	300	36	261985
ABalpppppa:155	ABalpppppa	155	2086	-22913	107	104	2086	32.0	205	297	30	177914
ABalpppppp:155	ABalpppppp	155	2005	-22994	0	4	2005	30.1	230	318	32	193596
ABar:2	ABar	2	2062	-22937	-256	-256	2062	31.9	197	174	69	1212670
ABara:12	ABara	12	2083	-22916	-250	-251	2083	41.8	181	208	60	609010
ABaraa:28	ABaraa	28	2194	-22805	-217	-217	2194	48.0	148	274	55	466345
ABaraaa:51	ABaraaa	51	2136	-22863	-122	-122	2136	47.7	126	239	47	418927
ABaraaaa:80	ABaraaaa	80	2278	-22721	104	102	2278	39.6	103	203	41	514032
ABaraaaaa:118	ABaraaaaa	118	2239	-22760	221	221	2239	31.6	70	220	35	420949
ABaraaaaaa:171	ABaraaaaaa	171	2135	-22864	109	125	2135	27.8	85	213	29	267870
ABaraaaaap:171	ABaraaaaap	171	2188	-22812	168	184	2188	33.3	77	206	30	238798
ABaraaaap:118	ABaraaaap	118	2157	-22842	147	156	2157	23.8	92	213	37	514884
ABaraaaapa:172	ABaraaaapa	172	2177	-22822	177	188	2177	24.9	106	189	30	255544
ABaraaaapp:172	ABaraaaapp	172	2175	-22824	170	183	2175	29.9	117	179	30	234782
ABaraaap:80	ABaraaap	80	2220	-22779	50	60	2220	40.1	144	214	41	437997
ABaraaapa:115	ABaraaapa	115	2152	-22847	107	109	2152	28.6	116	239	36	424335
ABaraaapaa:165	ABaraaapaa	165	2107	-22892	122	132	2107	21.9	104	228	31	324864
ABaraaapap:165	ABaraaapap	165	2059	-22940	38	33	2059	19.8	130	238	31	276093
ABaraaapp:115	ABaraaapp	115	2111	-22888	101	103	2111	36.7	143	228	34	290690
ABaraaappa:162	ABaraaappa	162	2083	-22916	91	99	2083	30.1	131	222	30	216565
ABaraaappp:162	ABaraaappp	162	2003	-22996	11	22	2003	34.7	154	227	30	187218
ABaraap:51	ABaraap	51	2130	-22869	-189	-189	2130	52.2	207	255	48	353642
ABaraapa:79	ABaraapa	79	2277	-22722	65	63	2277	51.0	157	225	40	306554
ABaraapaa:121	ABaraapaa	121	2184	-22815	194	197	2184	41.2	92	234	36	451618
ABaraapap:121	ABaraapap	121	2096	-22903	100	114	2096	47.1	121	239	34	245073
ABaraapp:79	ABaraapp	79	2188	-22811	-61	-57	2188	52.8	232	234	45	364503
ABaraappa:111	ABaraappa	111	2159	-22840	108	108	2159	52.0	159	234	37	273098
ABaraappaa:152	ABaraappaa	152	2106	-22893	128	136	2106	47.5	157	256	30	169755
ABaraappap:152	ABaraappap	152	2025	-22974	33	52	2025	49.6	183	248	34	194683
ABaraappp:111	ABaraappp	111	2128	-22871	93	101	2128	50.6	200	233	38	288226
ABaraapppa:156	ABaraapppa	156	2052	-22947	38	50	2052	41.6	178	232	30	168430
ABaraapppp:156	ABaraapppp	156	2028	-22971	-49	-14	2028	42.5	207	260	34	185904
ABarap:28	ABarap	28	2143	-22856	-192	-192	2143	48.0	205	193	55	429693
ABarapa:50	ABarapa	50	2151	-22848	-75	-76	2151	44.8	166	175	47	433292
ABarapaa:80	ABarapaa	80	2359	-22640	183	189	2359	43.7	145	172	40	414313
ABarapaaa:120	ABarapaaa	120	2196	-22803	180	184	2196	33.3	115	171	34	343055
ABarapaaaa:176	ABarapaaaa	176	2212	-22787	182	205	2212	37.9	104	171	29	187683
ABarapaaap:176	ABarapaaap	176	2212	-22787	171	188	2212	41.0	128	165	30	160513
ABarapaap:120	ABarapaap	120	2183	-22816	141	161	2183	39.2	125	164	35	304685
ABarapaapa:170	ABarapaapa	170	2209	-22790	198	216	2209	43.9	106	187	29	144266
ABarapaapp:170	ABarapaapp	170	2132	-22867	129	142	2132	48.5	134	185	31	123233
ABarapap:80	ABarapap	80	2281	-22718	132	137	2281	43.0	197	170	42	378078
ABarapapa:115	ABarapapa	115	2219	-22780	193	198	2219	41.7	117	189	35	262742
ABarapapaa:159	ABarapapaa	159	2159	-22840	166	181	2159	36.0	98	196	30	191067
ABarapapap:159	ABarapapap	159	2163	-22836	169	189	2163	42.3	130	206	29	136694
ABarapapp:115	ABarapapp	115	2119	-22880	96	102	2119	47.4	160	195	35	214562
ABarapappa:157	ABarapappa	157	2134	-22865	174	171	2134	48.2	118	220	29	123970
ABarapappp:157	ABarapappp	157	2113	-22886	129	131	2113	51.9	155	220	30	114265
ABarapp:50	ABarapp	50	2126	-22873	-111	-113	2126	50.2	259	198	48	356365
ABarappa:78	ABarappa	78	2198	-22801	24	25	2198	41.2	211	176	42	403110
ABarappaa:116	ABarappaa	116	2153	-22846	114	129	2153	34.5	146	167	35	323104
ABarappaaa:166	ABarappaaa	166	2029	-22970	12	10	2029	45.1	154	159	30	144112
ABarappaap:166	ABarappaap	166	2062	-22937	78	69	2062	47.0	175	143	29	131866
ABarappap:116	ABarappap	116	2152	-22847	134	141	2152	41.0	167	171	35	244588
ABarappapa:158	ABarappapa	158	2067	-22933	77	82	2067	50.3	158	181	30	130340
ABarappapp:158	ABarappapp	158	2148	-22851	164	165	2148	51.5	185	171	31	122958
ABarappp:78	ABarappp	78	2182	-22817	38	41	2182	46.3	274	178	43	335267
ABarapppa:112	ABarapppa	112	2110	-22889	101	105	2110	41.5	206	177	34	202007
ABarapppaa:156	ABarapppaa	156	2057	-22942	72	70	2057	45.8	180	194	30	145352
ABarapppap:156	ABarapppap	156	2008	-22992	47	58	2008	45.9	205	173	30	137320
ABarapppp:112	ABarapppp	112	2088	-22911	12	23	2088	38.6	264	144	37	240673
ABarappppa:153	ABarappppa	153	2112	-22887	79	88	2112	41.6	271	126	31	152424
ABarappppp:153	ABarappppp	153	2083	-22916	51	53	2083	45.4	310	133	31	122928
ABarp:12	ABarp	12	2162	-22838	-241	-244	2162	21.0	255	144	62	650316
ABarpa:27	ABarpa	27	2148	-22851	-213	-213	2148	23.2	190	148	56	582211
ABarpaa:50	ABarpaa	50	2132	-22867	-137	-137	2132	22.9	143	167	49	607800
ABarpaaa:77	ABarpaaa	77	2200	-22799	8	8	2200	21.0	145	164	43	502494
ABarpaaaa:118	ABarpaaaa	118	2157	-22842	117	122	2157	19.9	128	178	39	442710
ABarpaaaaa:165	ABarpaaaaa	165	2115	-22884	108	116	2115	28.0	148	195	29	157349
ABarpaaaap:165	ABarpaaaap	165	2156	-22843	134	143	2156	25.3	154	168	30	186359
ABarpaaap:118	ABarpaaap	118	2143	-22856	98	100	2143	12.3	165	174	38	336116
ABarpaaapa:166	ABarpaaapa	166	2179	-22820	167	179	2179	18.2	160	162	31	175400
ABarpaaapp:166	ABarpaaapp	166	2187	-22812	138	144	2187	15.8	203	178	30	179118
ABarpaap:77	ABarpaap	77	2223	-22776	-4	-5	2223	11.4	182	199	43	373354
ABarpaapa:116	ABarpaapa	116	2150	-22849	72	76	2150	6.7	189	184	38	273443
ABarpaapaa:167	ABarpaapaa	167	2036	-22963	7	18	2036	11.1	196	148	31	151649
ABarpaapap:167	ABarpaapap	167	2040	-22959	-19	-11	2040	10.2	225	151	32	140656
ABarpaapp:116	ABarpaapp	116	2116	-22883	50	50	2116	8.2	231	161	38	209178
ABarpaappa:162	ABarpaappa	162	2130	-22869	56	62	2130	11.4	279	144	31	114813
ABarpaappp:162	ABarpaappp	162	2175	-22824	20	25	2175	13.6	248	119	33	117664
ABarpap:50	ABarpap	50	2112	-22887	-98	-98	2112	23.7	224	206	49	433400
ABarpapa:78	ABarpapa	78	2237	-22762	30	31	2237	22.3	199	187	42	379138
ABarpapaa:119	ABarpapaa	119	2114	-22885	106	109	2114	26.1	164	147	36	289923
ABarpapaaa:164	ABarpapaaa	164	2196	-22803	170	178	2196	32.5	151	154	30	160489
ABarpapaap:164	ABarpapaap	164	2106	-22893	87	94	2106	34.0	173	127	31	134933
ABarpapap:119	ABarpapap	119	2081	-22918	38	40	2081	20.2	198	141	37	242545
ABarpapapa:163	ABarpapapa	163	2162	-22837	142	142	2162	23.3	178	135	31	143207
ABarpapapp:163	ABarpapapp	163	2093	-22906	45	52	2093	21.6	211	124	30	118669
ABarpapp:78	ABarpapp	78	2228	-22771	32	30	2228	20.7	253	173	43	340489
ABarpappa:119	ABarpappa	119	2151	-22848	116	117	2151	28.2	212	127	35	231803
ABarpappaa:170	ABarpappaa	170	2130	-22869	108	110	2130	34.4	201	107	29	129044
ABarpappap:170	ABarpappap	170	2160	-22839	165	170	2160	34.2	236	115	31	117243
ABarpappp:119	ABarpappp	119	2132	-22867	43	42	2132	20.6	251	120	38	233892
ABarpapppa:169	ABarpapppa	169	2162	-22837	75	78	2162	28.0	255	99	32	120387
ABarpapppp:169	ABarpapppp	169	2265	-22734	71	77	2265	20.4	281	97	32	118752
ABarpp:27	ABarpp	27	2185	-22814	-306	-307	2185	22.9	306	112	58	529709
ABarppa:50	ABarppa	50	2165	-22834	-165	-166	2165	16.6	226	137	50	415705
ABarppaa:77	ABarppaa	77	2238	-22761	13	13	2238	8.0	226	183	43	281673
ABarppaaa:118	ABarppaaa	118	2109	-22890	67	72	2109	5.2	240	238	37	222118
ABarppaaaa:170	ABarppaaaa	170	2176	-22823	131	137	2176	3.7	232	239	30	121983
ABarppaaap:170	ABarppaaap	170	2124	-22875	87	90	2124	6.8	266	226	31	94260
ABarppaap:118	ABarppaap	118	2153	-22846	98	100	2153	5.7	284	207	37	164398
ABarppaapa:165	ABarppaapa	165	2014	-22985	1	9	2014	4.9	283	175	33	108156
ABarppaapp:165	ABarppaapp	165	2195	-22804	121	128	2195	10.2	315	179	30	100775
ABarppap:77	ABarppap	77	2208	-22791	1	1	2208	9.8	291	211	43	284200
ABarppapa:117	ABarppapa	117	2142	-22857	74	79	2142	5.8	324	225	37	174480
ABarppapaa:181	ABarppapaa	181	2113	-22886	17	28	2113	5.5	302	202	32	97119
ABarppapap:181	ABarppapap	181	2332	-22667	62	51	2332	6.4	347	213	30	86545
ABarppapp:117	ABarppapp	117	2127	-22872	18	19	2127	7.4	366	244	38	191941
ABarppappa:176	ABarppappa	176	2124	-22875	70	71	2124	5.4	344	253	32	101405
ABarppappp:176	ABarppappp	176	2291	-22708	43	34	2291	8.4	385	230	32	106016
ABarppp:50	ABarppp	50	2182	-22817	-85	-86	2182	19.4	323	121	50	412456
ABarpppa:77	ABarpppa	77	2289	-22710	57	60	2289	15.9	293	152	44	335002
ABarpppaa:113	ABarpppaa	113	2178	-22821	86	88	2178	10.3	274	140	38	188716
ABarpppaaa:162	ABarpppaaa	162	2378	-22621	172	168	2378	13.1	283	103	30	106757
ABarpppaap:162	ABarpppaap	162	2115	-22884	28	39	2115	13.6	316	116	34	128201
ABarpppap:113	ABarpppap	113	2150	-22850	66	68	2150	6.3	326	152	38	199084
ABarpppapa:161	ABarpppapa	161	2111	-22888	20	29	2111	6.1	332	152	32	110080
ABarpppapp:161	ABarpppapp	161	2251	-22748	57	55	2251	8.8	353	181	30	96951
ABarpppp:77	ABarpppp	77	2202	-22797	38	42	2202	15.4	359	159	44	344263
ABarppppa:114	ABarppppa	114	2194	-22805	123	129	2194	13.4	357	139	38	243626
ABarppppaa:166	ABarppppaa	166	2206	-22793	154	159	2206	9.2	360	124	31	117243
ABarppppap:166	ABarppppap	166	2156	-22843	47	60	2156	11.3	383	162	31	115830
ABarppppp:114	ABarppppp	114	2210	-22789	0	52	2210	19.4	392	155	38	260439
ABarpppppa:167	ABarpppppa	167	2224	-22775	134	154	2224	12.9	410	153	30	116332
ABarpppppp:167	ABarpppppp	167	2191	-22808	147	166	2191	10.6	446	151	32	141127
ABp:1	ABp	1	2021	-22979	-205	-205	2021	18.0	320	146	66	410880
ABpl:2	ABpl	2	2067	-22932	-204	-204	2067	13.1	300	255	71	961185
ABpla:12	ABpla	12	2150	-22849	-152	-152	2150	8.4	214	257	64	587793
ABplaa:27	ABplaa	27	2228	-22771	-123	-123	2228	7.8	151	252	59	596513
ABplaaa:49	ABplaaa	49	2137	-22862	-106	-106	2137	13.1	107	267	51	670118
ABplaaaa:77	ABplaaaa	77	2200	-22799	-28	-25	2200	16.5	94	283	45	695746
ABplaaaaa:113	ABplaaaaa	113	2131	-22868	106	115	2131	29.0	108	331	36	483524
ABplaaaaaa:160	ABplaaaaaa	160	2153	-22846	159	167	2153	37.0	97	332	30	266546
ABplaaaaap:160	ABplaaaaap	160	2154	-22845	129	138	2154	30.3	97	335	31	316490
ABplaaaap:113	ABplaaaap	113	2132	-22867	89	93	2132	20.0	132	339	39	563701
ABplaaaapa:157	ABplaaaapa	157	2088	-22911	69	77	2088	22.4	120	345	33	397171
ABplaaaapp:157	ABplaaaapp	157	2070	-22929	39	54	2070	18.1	139	332	34	370616
ABplaaap:77	ABplaaap	77	2216	-22783	-24	-25	2216	9.4	149	279	45	501800
ABplaaapa:111	ABplaaapa	111	2121	-22878	60	64	2121	15.3	150	302	38	483122
ABplaaapaa:159	ABplaaapaa	159	2124	-22875	93	101	2124	30.7	119	300	30	278469
ABplaaapap:159	ABplaaapap	159	2175	-22824	157	166	2175	23.9	126	298	31	317516
ABplaaapp:111	ABplaaapp	111	2142	-22857	66	70	2142	11.8	188	324	40	478332
ABplaaappa:153	ABplaaappa	153	2066	-22933	52	60	2066	13.6	165	306	35	371044
ABplaaappp:153	ABplaaappp	153	2114	-22885	110	115	2114	11.4	197	310	34	310854
ABplaap:49	ABplaap	49	2168	-22831	-105	-106	2168	13.2	188	306	51	589992
ABplaapa:76	ABplaapa	76	2270	-22730	42	40	2270	18.7	149	334	44	664440
ABplaapaa:111	ABplaapaa	111	2187	-22812	96	104	2187	28.4	148	339	37	456016
ABplaapaaa:156	ABplaapaaa	156	2222	-22777	183	193	2222	29.9	133	345	32	308122
ABplaapaap:156	ABplaapaap	156	2122	-22877	67	84	2122	26.4	159	346	31	306923
ABplaapap:111	ABplaapap	111	2265	-22734	183	185	2265	22.2	187	342	37	455382
ABplaapapa:155	ABplaapapa	155	2200	-22799	167	173	2200	22.7	172	317	30	269478
ABplaapapp:155	ABplaapapp	155	2138	-22862	117	124	2138	20.6	209	316	33	275204
ABplaapp:76	ABplaapp	76	2139	-22860	-92	-91	2139	16.0	212	334	44	552395
ABplaappa:109	ABplaappa	109	2136	-22863	65	68	2136	19.0	215	316	37	370611
ABplaappaa:154	ABplaappaa	154	2187	-22812	192	194	2187	19.1	192	276	30	215716
ABplaappap:154	ABplaappap	154	2098	-22901	87	93	2098	14.5	233	280	35	224979
ABplaappp:109	ABplaappp	109	2132	-22867	70	74	2132	15.9	252	306	38	342912
ABplaapppa:151	ABplaapppa	151	2110	-22889	96	102	2110	6.4	246	291	33	203035
ABplaapppp:151	ABplaapppp	151	2113	-22886	62	67	2113	8.9	275	312	33	221036
ABplap:27	ABplap	27	2158	-22841	-114	-114	2158	7.1	257	199	57	345857
ABplapa:50	ABplapa	50	2134	-22865	-58	-59	2134	6.0	188	229	50	382415
ABplapaa:78	ABplapaa	78	2243	-22756	48	50	2243	5.3	207	280	43	333456
ABplapaaa:113	ABplapaaa	113	2165	-22834	100	101	2165	9.2	229	318	38	374760
ABplapaaaa:159	ABplapaaaa	159	2079	-22920	51	58	2079	11.5	238	328	34	264475
ABplapaaap:159	ABplapaaap	159	2305	-22694	284	285	2305	11.1	263	345	29	249194
ABplapaap:113	ABplapaap	113	2153	-22846	86	92	2153	10.1	272	321	37	333576
ABplapaapa:160	ABplapaapa	160	2073	-22926	28	42	2073	18.7	279	364	32	273472
ABplapaapp:160	ABplapaapp	160	2175	-22824	125	139	2175	20.0	311	369	32	256956
ABplapap:78	ABplapap	78	2202	-22797	24	25	2202	8.4	263	283	45	402407
ABplapapa:113	ABplapapa	113	2129	-22870	90	96	2129	16.9	304	315	39	372503
ABplapapaa:161	ABplapapaa	161	2183	-22816	151	157	2183	12.0	300	329	34	262188
ABplapapap:161	ABplapapap	161	2211	-22788	145	145	2211	17.8	328	325	32	242493
ABplapapp:113	ABplapapp	113	2189	-22810	143	145	2189	14.1	340	345	38	402843
ABplapappa:169	ABplapappa	169	2138	-22861	87	103	2138	12.7	337	347	32	226088
ABplapappp:169	ABplapappp	169	2239	-22760	195	202	2239	14.0	369	336	34	261773
ABplapp:50	ABplapp	50	2161	-22838	-55	-55	2161	8.2	270	274	49	362410
ABplappa:78	ABplappa	78	2292	-22707	85	82	2292	12.6	262	341	44	517476
ABplappaa:111	ABplappaa	111	2155	-22844	88	92	2155	19.1	258	345	38	433074
ABplappaaa:159	ABplappaaa	159	2071	-22928	55	65	2071	22.9	257	324	33	258698
ABplappaap:159	ABplappaap	159	2208	-22791	178	189	2208	24.9	291	327	30	210232
ABplappap:111	ABplappap	111	2213	-22786	134	138	2213	26.0	281	346	37	391972
ABplappapa:158	ABplappapa	158	2107	-22892	79	88	2107	33.2	265	330	31	191445
ABplappapp:158	ABplappapp	158	2152	-22847	120	131	2152	34.6	299	330	29	172462
ABplappp:78	ABplappp	78	2328	-22671	132	133	2328	13.8	324	332	45	508656
ABplapppa:111	ABplapppa	111	2205	-22794	148	157	2205	25.2	322	344	37	385385
ABplapppaa:153	ABplapppaa	153	2174	-22825	118	130	2174	28.9	286	366	31	227345
ABplapppap:153	ABplapppap	153	2148	-22851	89	97	2148	31.9	325	340	30	186248
ABplapppp:111	ABplapppp	111	2222	-22777	159	164	2222	22.5	374	355	38	426660
ABplappppa:159	ABplappppa	159	2142	-22857	113	122	2142	33.1	369	364	31	199410
ABplappppp:159	ABplappppp	159	2135	-22864	95	100	2135	32.3	404	361	32	210004
ABplp:12	ABplp	12	2131	-22868	-173	-173	2131	14.3	350	316	62	654349
ABplpa:28	ABplpa	28	2166	-22833	-147	-148	2166	11.0	315	334	56	554108
ABplpaa:51	ABplpaa	51	2142	-22857	-104	-103	2142	15.5	276	358	49	657292
ABplpaaa:80	ABplpaaa	80	2286	-22713	92	91	2286	24.5	200	374	43	599607
ABplpaaaa:120	ABplpaaaa	120	2122	-22877	96	95	2122	39.9	174	361	36	333943
ABplpaaaaa:171	ABplpaaaaa	171	2136	-22863	126	123	2136	38.5	169	371	30	210812
ABplpaaaap:171	ABplpaaaap	171	2087	-22912	68	71	2087	32.9	181	375	32	255467
ABplpaaap:120	ABplpaaap	120	2128	-22871	86	86	2128	29.6	187	377	35	359738
ABplpaaapa:169	ABplpaaapa	169	2254	-22745	201	205	2254	19.0	150	363	30	259407
ABplpaaapp:169	ABplpaaapp	169	2078	-22922	48	57	2078	14.5	171	345	32	288900
ABplpaap:80	ABplpaap	80	2230	-22769	18	19	2230	27.8	259	365	43	558674
ABplpaapa:117	ABplpaapa	117	2125	-22875	90	97	2125	32.9	221	367	36	368288
ABplpaapaa:165	ABplpaapaa	165	2060	-22939	28	50	2060	25.1	190	365	31	274371
ABplpaapap:165	ABplpaapap	165	2132	-22867	94	104	2132	19.9	204	363	32	305131
ABplpaapp:117	ABplpaapp	117	2120	-22879	83	84	2120	25.1	240	376	36	414993
ABplpaappa:163	ABplpaappa	163	2081	-22918	66	65	2081	9.4	201	340	33	281706
ABplpaappp:163	ABplpaappp	163	2072	-22927	40	44	2072	14.7	229	362	32	271666
ABplpap:51	ABplpap	51	2107	-22892	-150	-153	2107	28.8	358	354	48	613854
ABplpapa:80	ABplpapa	80	2272	-22727	61	62	2272	38.7	293	359	42	476647
ABplpapaa:117	ABplpapaa	117	2149	-22850	130	140	2149	42.3	237	337	34	262906
ABplpapaaa:168	ABplpapaaa	168	2176	-22823	174	194	2176	38.8	216	353	30	180322
ABplpapaap:168	ABplpapaap	168	2298	-22701	250	277	2298	39.1	247	339	29	172081
ABplpapap:117	ABplpapap	117	2187	-22812	115	131	2187	41.8	267	357	37	325443
ABplpapapa:165	ABplpapapa	165	2283	-22716	234	248	2283	33.7	238	367	30	199460
ABplpapapp:165	ABplpapapp	165	2192	-22807	137	145	2192	37.4	266	374	30	180232
ABplpapp:80	ABplpapp	80	2173	-22826	2	8	2173	40.2	350	343	42	443491
ABplpappa:115	ABplpappa	115	2151	-22848	89	105	2151	42.4	288	332	35	258688
ABplpappaa:163	ABplpappaa	163	2139	-22860	135	151	2139	45.4	241	344	34	203086
ABplpappap:163	ABplpappap	163	2288	-22711	97	210	2288	44.0	275	348	32	180824
ABplpappp:115	ABplpappp	115	2147	-22852	105	125	2147	40.1	329	345	37	307969
ABplpapppa:163	ABplpapppa	163	2072	-22927	31	43	2072	39.6	302	370	30	170006
ABplpapppp:163	ABplpapppp	163	2124	-22875	112	105	2124	38.4	334	363	30	159471
ABplpp:28	ABplpp	28	2243	-22756	-104	-104	2243	8.0	403	288	56	449800
ABplppa:51	ABplppa	51	2236	-22763	-39	-41	2236	8.2	350	320	48	478340
ABplppaa:81	ABplppaa	81	2280	-22719	58	57	2280	27.6	328	372	42	567712
ABplppaaa:121	ABplppaaa	121	2168	-22831	132	135	2168	30.8	274	378	35	370376
ABplppaaaa:174	ABplppaaaa	174	2144	-22856	71	102	2144	25.7	224	375	33	326461
ABplppaaap:174	ABplppaaap	174	2335	-22664	274	287	2335	23.1	247	376	30	275830
ABplppaap:121	ABplppaap	121	2160	-22839	126	131	2160	32.9	331	373	34	338612
ABplppaapa:184	ABplppaapa	184	2267	-22732	144	145	2267	30.5	298	376	30	238467
ABplppaapp:184	ABplppaapp	184	2300	-22699	185	198	2300	28.8	330	371	29	219570
ABplppap:81	ABplppap	81	2280	-22719	74	74	2280	23.2	376	340	43	510293
ABplppapa:117	ABplppapa	117	2119	-22880	87	94	2119	27.6	364	331	35	324503
ABplppapaa:171	ABplppapaa	171	2133	-22866	86	96	2133	22.9	332	341	32	285737
ABplppapap:171	ABplppapap	171	2140	-22859	86	101	2140	25.9	353	328	31	237111
ABplppapp:117	ABplppapp	117	2170	-22829	54	54	2170	23.7	400	329	36	353942
ABplppappa:178	ABplppappa	178	2205	-22794	125	123	2205	20.5	369	320	30	207612
ABplppappp:178	ABplppappp	178	2306	-22693	100	112	2306	20.9	403	314	29	174615
ABplppp:51	ABplppp	51	2119	-22880	-113	-113	2119	17.4	422	332	48	554112
ABplpppa:81	ABplpppa	81	2276	-22723	71	75	2276	33.4	398	352	41	485917
ABplpppaa:117	ABplpppaa	117	2190	-22809	31	67	2190	36.6	388	342	36	319380
ABplpppaaa:166	ABplpppaaa	166	2193	-22806	35	81	2193	37.1	367	334	32	187445
ABplpppaap:166	ABplpppaap	166	2081	-22918	-14	-15	2081	32.9	394	326	29	157895
ABplpppap:117	ABplpppap	117	2286	-22713	41	75	2286	31.0	430	334	36	325820
ABplpppapa:170	ABplpppapa	170	2233	-22766	60	86	2233	27.8	426	330	33	241517
ABplpppapp:170	ABplpppapp	170	2618	-22381	260	217	2618	23.4	437	311	30	185233
ABplpppp:81	ABplpppp	81	2284	-22715	71	71	2284	19.8	434	334	44	490841
ABplppppa:116	ABplppppa	116	2185	-22814	116	125	2185	23.2	425	348	37	388800
ABplppppaa:164	ABplppppaa	164	2199	-22800	178	183	2199	22.8	399	361	32	236206
ABplppppap:164	ABplppppap	164	2150	-22849	67	80	2150	22.4	435	348	30	201783
ABplppppp:116	ABplppppp	116	2254	-22745	121	134	2254	22.3	465	326	37	343561
ABplpppppa:165	ABplpppppa	165	2446	-22553	-134	-143	2446	23.4	471	325	33	219501
ABplpppppp:165	ABplpppppp	165	2397	-22602	108	114	2397	18.1	477	311	34	231203
ABpr:2	ABpr	2	2015	-22984	-236	-236	2015	39.5	375	134	67	1021084
ABpra:13	ABpra	13	2109	-22890	-179	-179	2109	43.5	315	124	60	581449
ABpraa:27	ABpraa	27	2154	-22845	-196	-196	2154	45.2	273	125	55	483516
ABpraaa:50	ABpraaa	50	2142	-22857	-156	-156	2142	37.7	217	119	48	568810
ABpraaaa:78	ABpraaaa	78	2147	-22852	-63	-64	2147	32.8	191	127	43	553335
ABpraaaaa:116	ABpraaaaa	116	2117	-22882	106	107	2117	45.7	185	149	35	282466
ABpraaaaaa:162	ABpraaaaaa	162	2066	-22933	31	50	2066	54.5	215	169	31	131423
ABpraaaaap:162	ABpraaaaap	162	2035	-22964	1	1	2035	54.2	237	142	30	131739
ABpraaaap:116	ABpraaaap	116	2072	-22927	16	17	2072	43.0	214	134	36	304730
ABpraaaapa:159	ABpraaaapa	159	2056	-22943	37	45	2056	44.7	241	150	29	145313
ABpraaaapp:159	ABpraaaapp	159	2030	-22969	29	39	2030	48.9	269	142	30	130371
ABpraaap:78	ABpraaap	78	2207	-22792	-61	-62	2207	28.2	243	126	43	474840
ABpraaapa:114	ABpraaapa	114	2082	-22917	3	4	2082	36.6	222	112	37	357707
ABpraaapaa:157	ABpraaapaa	157	2036	-22963	62	76	2036	46.9	205	130	30	162957
ABpraaapap:157	ABpraaapap	157	2071	-22928	109	112	2071	43.2	227	113	31	170375
ABpraaapp:114	ABpraaapp	114	2131	-22868	2	-2	2131	32.2	253	98	37	353669
ABpraaappa:159	ABpraaappa	159	2146	-22853	56	59	2146	36.2	256	88	30	195881
ABpraaappp:159	ABpraaappp	159	2119	-22880	99	108	2119	37.5	277	100	31	184045
ABpraap:50	ABpraap	50	2122	-22877	-143	-147	2122	48.8	298	134	46	375637
ABpraapa:79	ABpraapa	79	2240	-22759	34	33	2240	45.7	250	120	44	427527
ABpraapaa:115	ABpraapaa	115	2080	-22919	41	48	2080	50.6	226	156	36	239970
ABpraapaaa:158	ABpraapaaa	158	2076	-22923	83	101	2076	52.4	247	167	31	122093
ABpraapaap:158	ABpraapaap	158	2108	-22891	47	40	2108	55.2	275	143	32	128737
ABpraapap:115	ABpraapap	115	2106	-22893	64	64	2106	47.8	258	119	36	251064
ABpraapapa:157	ABpraapapa	157	2132	-22867	141	141	2132	48.9	262	104	29	132384
ABpraapapp:157	ABpraapapp	157	2039	-22960	44	48	2039	48.0	300	97	31	138943
ABpraapp:79	ABpraapp	79	2203	-22796	40	39	2203	47.6	315	130	42	354663
ABpraappa:115	ABpraappa	115	2119	-22880	60	68	2119	38.8	293	118	36	243920
ABpraappaa:159	ABpraappaa	159	2133	-22866	109	130	2133	40.0	308	105	29	136188
ABpraappap:159	ABpraappap	159	2068	-22931	62	72	2068	36.6	333	115	33	165732
ABpraappp:115	ABpraappp	115	2034	-22965	6	11	2034	39.8	345	127	35	234774
ABpraapppa:168	ABpraapppa	168	2055	-22944	33	34	2055	34.5	369	120	32	165211
ABpraapppp:168	ABpraapppp	168	2059	-22940	51	48	2059	28.3	389	131	31	158945
ABprap:27	ABprap	27	2130	-22869	-186	-187	2130	34.4	392	91	56	646620
ABprapa:51	ABprapa	51	2251	-22748	-374	-374	2251	30.8	295	84	49	529865
ABprapaa:81	ABprapaa	81	2398	-22601	-178	-194	2398	31.2	280	87	41	427075
ABprapaaa:119	ABprapaaa	119	2154	-22845	-18	-28	2154	37.3	293	74	35	277077
ABprapaaaa:167	ABprapaaaa	167	2114	-22885	30	22	2114	39.1	321	65	31	183728
ABprapaaap:167	ABprapaaap	167	2042	-22957	-25	-23	2042	35.3	333	65	31	183126
ABprapaap:119	ABprapaap	119	2150	-22849	4	0	2150	29.7	308	77	35	282944
ABprapaapa:170	ABprapaapa	170	2187	-22812	32	20	2187	33.7	299	75	32	212116
ABprapaapp:170	ABprapaapp	170	2132	-22867	99	114	2132	31.4	320	85	32	197105
ABprapap:81	ABprapap	81	2276	-22723	13	12	2276	21.6	319	104	42	384070
ABprapapa:117	ABprapapa	117	2076	-22923	26	29	2076	24.6	331	97	36	275306
ABprapapaa:166	ABprapapaa	166	2087	-22912	31	38	2087	23.0	329	80	31	161793
ABprapapap:166	ABprapapap	166	1995	-23004	-16	-16	1995	26.0	362	97	30	161525
ABprapapp:117	ABprapapp	117	2065	-22934	54	58	2065	25.2	376	108	35	265000
ABprapappa:167	ABprapappa	167	2078	-22921	54	62	2078	20.0	392	95	31	176478
ABprapappp:167	ABprapappp	167	2065	-22934	60	61	2065	21.0	415	114	30	153893
ABprapp:51	ABprapp	51	2100	-22899	-91	-91	2100	27.0	392	88	49	619917
ABprappa:79	ABprappa	79	2178	-22821	-62	-66	2178	24.2	359	76	43	493715
ABprappaa:119	ABprappaa	119	2129	-22870	85	88	2129	32.5	356	75	35	310534
ABprappaaa:166	ABprappaaa	166	2038	-22961	41	49	2038	33.6	368	75	29	174296
ABprappaap:166	ABprappaap	166	2173	-22826	182	191	2173	34.8	400	83	31	199618
ABprappap:119	ABprappap	119	2056	-22943	26	27	2056	29.6	391	64	37	369831
ABprappapa:166	ABprappapa	166	2114	-22885	122	125	2114	27.0	392	72	31	202326
ABprappapp:166	ABprappapp	166	2058	-22941	-12	42	2058	25.9	423	76	31	210832
ABprappp:79	ABprappp	79	2191	-22808	44	45	2191	20.0	413	100	44	471384
ABprapppa:115	ABprapppa	115	2248	-22751	202	212	2248	19.4	403	88	38	360176
ABprapppaa:161	ABprapppaa	161	2661	-22338	569	594	2661	12.4	398	107	32	177228
ABprapppap:161	ABprapppap	161	2736	-22263	613	641	2736	12.9	433	111	33	194388
ABprapppp:115	ABprapppp	115	2205	-22794	175	184	2205	21.8	447	80	38	410319
ABprappppa:160	ABprappppa	160	3058	-21941	931	965	3058	21.6	444	79	31	208257
ABprappppp:160	ABprappppp	160	2856	-22143	724	756	2856	18.5	476	95	33	232482
ABprp:13	ABprp	13	2066	-22933	-258	-258	2066	42.6	435	176	58	568100
ABprpa:28	ABprpa	28	2186	-22813	-278	-278	2186	50.7	393	174	53	373460
ABprpaa:50	ABprpaa	50	2135	-22864	-124	-127	2135	46.8	358	98	46	386799
ABprpaaa:80	ABprpaaa	80	2224	-22775	-71	-73	2224	41.1	310	82	41	396441
ABprpaaaa:118	ABprpaaaa	118	2021	-22978	-11	-12	2021	53.6	287	146	35	185156
ABprpaaaaa:161	ABprpaaaaa	161	2049	-22950	-36	-50	2049	56.1	320	143	31	106084
ABprpaaaap:161	ABprpaaaap	161	2023	-22976	-8	6	2023	53.3	340	141	32	124143
ABprpaaap:118	ABprpaaap	118	2016	-22983	-4	-4	2016	52.8	311	108	34	177081
ABprpaaapa:165	ABprpaaapa	165	2084	-22915	7	-2	2084	56.0	361	114	31	113632
ABprpaaapp:165	ABprpaaapp	165	1954	-23045	4	9	1954	51.3	360	102	30	125753
ABprpaap:80	ABprpaap	80	2146	-22853	-2	-3	2146	35.5	353	109	40	342837
ABprpaapa:116	ABprpaapa	116	2121	-22878	101	97	2121	43.3	330	86	34	231855
ABprpaapaa:168	ABprpaapaa	168	2097	-22902	86	86	2097	46.5	346	71	30	136398
ABprpaapap:168	ABprpaapap	168	2102	-22897	136	146	2102	43.3	361	96	28	122179
ABprpaapp:116	ABprpaapp	116	2060	-22939	50	54	2060	39.7	374	94	36	269415
ABprpaappa:162	ABprpaappa	162	2017	-22982	50	62	2017	40.9	377	61	30	155986
ABprpaappp:162	ABprpaappp	162	2084	-22915	82	109	2084	39.7	404	82	30	175525
ABprpap:50	ABprpap	50	2102	-22897	-179	-181	2102	50.2	402	152	46	330393
ABprpapa:78	ABprpapa	78	2217	-22782	25	22	2217	49.2	358	98	41	311090
ABprpapaa:114	ABprpapaa	114	2086	-22913	44	49	2086	50.0	322	143	34	173248
ABprpapaaa:167	ABprpapaaa	167	2074	-22925	65	70	2074	47.8	359	142	30	108362
ABprpapaap:167	ABprpapaap	167	2051	-22948	-45	-4	2051	47.2	388	147	29	103860
ABprpapap:114	ABprpapap	114	2067	-22933	26	27	2067	53.1	353	122	36	190688
ABprpapapa:168	ABprpapapa	168	2019	-22980	59	77	2019	47.3	391	114	27	86171
ABprpapapp:168	ABprpapapp	168	1927	-23072	-61	-61	1927	49.1	420	123	28	90577
ABprpapp:78	ABprpapp	78	2113	-22886	-68	-67	2113	49.0	396	123	41	304527
ABprpappa:112	ABprpappa	112	2154	-22845	-17	-20	2154	48.8	381	133	36	190283
ABprpappaa:158	ABprpappaa	158	2015	-22984	-106	-116	2015	52.9	398	148	31	90844
ABprpappap:158	ABprpappap	158	2018	-22981	-62	-58	2018	52.6	433	153	31	96157
ABprpappp:112	ABprpappp	112	2071	-22928	55	57	2071	48.2	428	107	36	209842
ABprpapppa:163	ABprpapppa	163	1974	-23025	-2	0	1974	51.1	450	128	31	103352
ABprpapppp:163	ABprpapppp	163	1988	-23011	15	19	1988	47.7	481	129	30	115299
ABprpp:28	ABprpp	28	2111	-22888	-218	-218	2111	41.6	474	157	53	515821
ABprppa:50	ABprppa	50	2122	-22877	-120	-122	2122	39.2	430	82	47	528704
ABprppaa:80	ABprppaa	80	2188	-22811	-16	-17	2188	37.5	383	62	41	475958
ABprppaaa:119	ABprppaaa	119	1986	-23013	-3	-4	1986	46.8	369	76	35	242192
ABprppaaaa:179	ABprppaaaa	179	2137	-22862	148	148	2137	46.6	405	88	30	171284
ABprppaaap:179	ABprppaaap	179	1983	-23016	-37	-15	1983	46.8	417	68	32	160956
ABprppaap:119	ABprppaap	119	2002	-22997	7	6	2002	46.6	405	81	34	224011
ABprppaapa:172	ABprppaapa	172	2080	-22919	112	111	2080	46.3	448	94	30	148915
ABprppaapp:172	ABprppaapp	172	1987	-23012	1	11	1987	43.6	472	97	31	181772
ABprppap:80	ABprppap	80	2117	-22882	-77	-79	2117	34.4	425	98	41	443726
ABprppapa:117	ABprppapa	117	2028	-22971	27	32	2028	37.9	425	111	35	253804
ABprppapaa:165	ABprppapaa	165	2002	-22997	13	15	2002	37.4	446	96	29	175517
ABprppapap:165	ABprppapap	165	1975	-23024	-22	-6	1975	37.3	473	116	29	172247
ABprppapp:117	ABprppapp	117	1993	-23006	-26	-21	1993	30.7	461	101	35	325989
ABprppappa:171	ABprppappa	171	1961	-23038	-27	-28	1961	29.0	471	100	30	214828
ABprppappp:171	ABprppappp	171	2110	-22889	74	78	2110	28.0	504	114	30	220011
ABprppp:50	ABprppp	50	2086	-22913	-155	-155	2086	41.8	482	142	46	453329
ABprpppa:78	ABprpppa	78	2131	-22868	-60	-62	2131	43.5	436	91	41	416177
ABprpppaa:116	ABprpppaa	116	2068	-22931	52	47	2068	38.6	422	68	34	303022
ABprpppaaa:166	ABprpppaaa	166	2034	-22965	30	33	2034	34.9	465	70	30	202865
ABprpppaap:166	ABprpppaap	166	2092	-22907	100	107	2092	37.2	488	90	30	201019
ABprpppap:116	ABprpppap	116	2105	-22894	82	81	2105	33.1	456	65	36	387753
ABprpppapa:166	ABprpppapa	166	2068	-22931	54	56	2068	27.9	504	87	33	275537
ABprpppapp:166	ABprpppapp	166	2117	-22882	101	109	2117	28.6	534	111	30	242909
ABprpppp:78	ABprpppp	78	2181	-22818	-2	-5	2181	37.4	488	118	41	429650
ABprppppa:114	ABprppppa	114	2169	-22830	158	158	2169	38.0	475	87	35	300916
ABprppppaa:160	ABprppppaa	160	2110	-22889	94	101	2110	43.2	508	126	32	190388
ABprppppap:160	ABprppppap	160	2124	-22875	114	122	2124	38.2	515	111	32	223205
ABprppppp:114	ABprppppp	114	2098	-22901	52	47	2098	33.6	532	116	37	366706
ABprpppppa:161	ABprpppppa	161	2164	-22835	131	138	2164	34.6	543	134	31	229433
ABprpppppp:161	ABprpppppp	161	2083	-22916	49	60	2083	35.0	554	158	31	216472
EMS:1	EMS	1	2015	-22985	-209	-209	2015	28.0	377	313	74	989451
MS:3	MS	3	2072	-22927	-242	-242	2072	43.0	298	286	65	799087
MSa:17	MSa	17	2107	-22892	-211	-211	2107	37.3	246	317	61	742972
MSaa:46	MSaa	46	2286	-22713	45	43	2286	39.9	239	279	54	469686
MSaaa:85	MSaaa	85	2690	-22309	542	544	2690	41.5	235	244	47	235640
MSaaaa:145	MSaaaa	145	2772	-22227	608	611	2772	38.4	217	232	34	83475
MSaaap:145	MSaaap	145	2847	-22152	566	621	2847	41.1	275	213	37	93256
MSaap:85	MSaap	85	2738	-22261	510	534	2738	49.2	305	234	48	208995
MSaapa:145	MSaapa	145	2889	-22110	711	754	2889	51.2	268	213	38	90429
MSaapp:145	MSaapp	145	2988	-22011	537	640	2988	51.4	315	231	37	79806
MSap:46	MSap	46	2310	-22689	71	72	2310	34.8	321	279	54	455785
MSapa:89	MSapa	89	2933	-22066	711	744	2933	31.7	287	276	47	231828
MSapaa:150	MSapaa	150	3292	-21707	948	1033	3292	28.7	249	253	37	105878
MSapap:150	MSapap	150	3234	-21765	627	830	3234	32.1	293	260	36	89844
MSapp:89	MSapp	89	2939	-22060	686	716	2939	40.0	332	263	47	205352
MSappa:147	MSappa	147	3303	-21696	803	920	3303	41.1	296	267	37	91429
MSappp:147	MSappp	147	3491	-21508	740	905	3491	46.6	344	260	36	72259
MSp:17	MSp	17	2107	-22892	-175	-177	2107	43.0	328	238	61	609376
MSpa:46	MSpa	46	2296	-22703	83	83	2296	37.6	308	180	54	474329
MSpaa:79	MSpaa	79	3650	-21349	1386	1387	3650	36.8	302	176	48	267562
MSpaaa:137	MSpaaa	137	5864	-19135	3378	3385	5864	33.1	280	159	39	139520
MSpaap:137	MSpaap	137	5609	-19390	2807	2965	5609	41.1	335	192	40	120197
MSpap:79	MSpap	79	3994	-21005	1570	1628	3994	43.0	364	198	48	244422
MSpapa:145	MSpapa	145	7183	-17816	3992	4165	7183	53.4	350	192	39	94008
MSpapp:145	MSpapp	145	7311	-17688	3565	3772	7311	43.7	382	238	39	112487
MSpp:46	MSpp	46	2407	-22592	154	154	2407	42.2	409	214	54	435939
MSppa:86	MSppa	86	6153	-18846	3551	3590	6153	40.0	397	169	47	246480
MSppaa:151	MSppaa	151	15175	-9824	11007	11305	15175	45.1	380	182	37	91849
MSppap:151	MSppap	151	15685	-9314	10271	10670	15685	36.8	415	213	39	114274
MSppp:86	MSppp	86	6800	-18199	4216	4227	6800	47.0	445	194	47	243869
MSpppa:152	MSpppa	152	20114	-4885	14229	15088	20114	50.7	418	217	37	87252
MSpppp:152	MSpppp	152	21600	-3399	16009	16676	21600	47.6	459	244	39	106644
E:3	E	3	2097	-22902	-243	-244	2097	34.1	445	287	64	917130
Ea:19	Ea	19	2132	-22867	-209	-209	2132	33.1	384	304	61	770067
Eal:50	Eal	50	2572	-22427	313	319	2572	30.7	391	279	51	376584
Eala:97	Eala	97	3813	-21186	1532	1541	3813	50.8	320	287	46	169497
Ealaa:157	Ealaa	157	4443	-20556	1865	1974	4443	43.3	251	266	32	53194
Ealap:157	Ealap	157	4770	-20229	2260	2326	4770	52.9	288	271	37	69478
Ealp:97	Ealp	97	4083	-20916	1698	1740	4083	45.8	392	303	45	182655
Ealpa:157	Ealpa	157	5142	-19857	2664	2698	5142	47.7	294	320	35	74437
Ealpp:157	Ealpp	157	4975	-20024	2179	2366	4975	44.3	347	307	35	74882
Ear:50	Ear	50	2514	-22485	275	274	2514	19.3	338	222	53	338164
Eara:99	Eara	99	4023	-20976	1709	1716	4023	23.5	305	222	46	185325
Earaa:158	Earaa	158	5863	-19136	3140	3213	5863	26.3	269	210	36	95610
Earap:158	Earap	158	5593	-19406	2398	2675	5593	29.8	317	209	36	75825
Earp:99	Earp	99	3891	-21108	1522	1575	3891	30.0	370	245	46	188223
Earpa:156	Earpa	156	5622	-19377	2553	2751	5622	35.3	325	251	35	71716
Earpp:156	Earpp	156	5836	-19163	1443	2204	5836	35.3	372	226	36	75434
Ep:19	Ep	19	2158	-22841	-234	-237	2158	27.6	472	259	60	779617
Epl:53	Epl	53	3023	-21976	663	670	3023	25.3	458	262	55	449745
Epla:101	Epla	101	7811	-17188	4909	4952	7811	34.1	418	286	45	194285
Eplaa:156	Eplaa	156	17832	-7167	13328	13525	17832	35.8	367	277	37	94525
Eplap:156	Eplap	156	17579	-7420	10540	11650	17579	30.8	414	270	36	87737
Eplp:101	Eplp	101	8659	-16340	5758	5812	8659	31.5	489	292	48	240606
Eplpa:159	Eplpa	159	25603	603	18668	19155	25603	36.3	447	278	37	94903
Eplpp:159	Eplpp	159	24603	-396	18869	19369	24603	31.1	507	299	38	120007
Epr:53	Epr	53	3316	-21683	985	990	3316	25.6	443	192	54	416734
Epra:107	Epra	107	9307	-15692	6450	6443	9307	16.1	395	203	45	175574
Epraa:164	Epraa	164	20226	-4773	16299	16375	20226	24.0	354	202	38	105997
Eprap:164	Eprap	164	22349	-2651	16068	16947	22349	24.6	406	230	37	107251
Eprp:107	Eprp	107	11062	-13938	7657	7812	11062	28.5	458	229	45	195094
Eprpa:168	Eprpa	168	26923	1923	18502	19655	26923	30.6	435	235	35	91910
Eprpp:168	Eprpp	168	27492	2492	19854	20805	27492	29.8	481	262	36	109944
P2:1	P2	1	2022	-22978	-306	-306	2022	24.0	488	199	78	1650434
C:6	C	6	2141	-22858	-180	-180	2141	13.6	430	189	66	718492
Ca:21	Ca	21	2165	-22834	-85	-84	2165	13.4	354	179	58	363706
Caa:43	Caa	43	2134	-22865	-98	-98	2134	5.6	325	170	51	218831
Caaa:73	Caaa	73	2124	-22875	-51	-52	2124	6.5	332	264	46	199605
Caaaa:118	Caaaa	118	2024	-22975	14	16	2024	8.1	319	296	38	153233
Caaaaa:165	Caaaaa	165	1961	-23038	-44	-42	1961	10.8	279	264	33	91213
Caaaap:165	Caaaap	165	2039	-22960	22	14	2039	10.7	321	274	34	91203
Caaap:118	Caaap	118	1981	-23018	-49	-47	1981	11.5	364	301	38	150011
Caaapa:169	Caaapa	169	1983	-23016	-33	-47	1983	17.0	280	275	35	117969
Caaapp:169	Caaapp	169	1976	-23023	-68	-75	1976	18.5	328	284	35	104171
Caap:73	Caap	73	2138	-22861	-95	-96	2138	7.0	409	262	48	212997
Caapa:114	Caapa	114	2064	-22935	-52	-55	2064	12.4	456	276	41	174089
Caapaa:157	Caapaa	157	2099	-22900	-44	-48	2099	13.9	397	294	35	112989
Caapap:157	Caapap	157	2113	-22886	-26	-28	2113	9.4	441	282	36	103343
Caapp:114	Caapp	114	2044	-22955	-26	-28	2044	10.1	404	282	38	132658
Caappd:163	Caappd	163	2217	-22782	-17	-31	2217	9.2	417	248	32	64096
Caappv:163	Caappv	163	1988	-23011	-100	-106	1988	13.3	355	269	32	72016
Cap:43	Cap	43	2107	-22892	-131	-132	2107	9.1	409	201	51	258894
Capa:71	Capa	71	2179	-22820	-80	-80	2179	6.0	453	196	46	194321
Capaa:118	Capaa	118	2043	-22956	-1	-2	2043	12.1	504	177	40	220541
Capaaa:178	Capaaa	178	2016	-22983	-36	-37	2016	10.6	493	183	36	144009
Capaap:178	Capaap	178	1980	-23020	-54	-65	1980	18.0	456	150	33	116771
Capap:118	Capap	118	2028	-22971	-19	-21	2028	19.0	528	212	40	216967
Capapa:173	Capapa	173	2089	-22910	-29	-32	2089	19.6	482	204	33	114560
Capapp:173	Capapp	173	2058	-22941	3	1	2058	18.6	527	218	32	135413
Capp:71	Capp	71	2165	-22834	-114	-104	2165	11.7	485	267	48	268685
Cappa:116	Cappa	116	2109	-22890	-61	-66	2109	18.4	494	268	40	174924
Cappaa:170	Cappaa	170	2531	-22468	-2	-17	2531	16.5	461	256	37	111036
Cappap:170	Cappap	170	2280	-22720	57	58	2280	15.9	510	260	35	121790
Cappp:116	Cappp	116	2050	-22949	-77	-62	2050	25.6	528	255	41	206856
Capppa:166	Capppa	166	2024	-22975	-7	-8	2024	26.9	550	251	36	143406
Capppp:166	Capppp	166	2093	-22906	-679	-350	2093	24.3	518	250	34	129279
Cp:21	Cp	21	2144	-22855	-194	-194	2144	14.7	454	156	60	537352
Cpa:42	Cpa	42	2163	-22836	-114	-115	2163	11.2	458	133	54	375127
Cpaa:69	Cpaa	69	2094	-22905	-86	-87	2094	16.7	459	114	46	288111
Cpaaa:110	Cpaaa	110	1991	-23008	-64	-65	1991	26.6	480	123	37	209392
Cpaaaa:158	Cpaaaa	158	1942	-23057	-50	-57	1942	30.8	503	158	32	146119
Cpaaap:158	Cpaaap	158	1974	-23025	-30	-30	1974	22.3	535	136	34	190026
Cpaap:110	Cpaap	110	2012	-22987	-40	-41	2012	17.8	499	135	42	304399
Cpaapa:162	Cpaapa	162	1928	-23071	-83	-80	1928	16.2	501	145	38	236425
Cpaapp:162	Cpaapp	162	1972	-23027	-36	-41	1972	25.2	475	145	33	149558
Cpap:69	Cpap	69	2097	-22902	-153	-153	2097	18.3	515	177	48	355682
Cpapa:107	Cpapa	107	2031	-22968	-33	-37	2031	23.5	461	156	38	176663
Cpapaa:162	Cpapaa	162	1969	-23030	-107	-106	1969	31.7	463	180	32	113308
Cpapap:162	Cpapap	162	1969	-23030	-28	-27	1969	29.8	441	138	31	110864
Cpapp:107	Cpapp	107	2039	-22960	-186	-127	2039	21.4	498	197	42	226440
Cpappd:151	Cpappd	151	2034	-22965	-147	-123	2034	27.4	426	164	34	118403
Cpappv:151	Cpappv	151	2140	-22859	-147	-147	2140	18.8	456	202	35	127260
Cpp:42	Cpp	42	2106	-22893	-220	-220	2106	22.6	540	191	53	565132
Cppa:72	Cppa	72	2071	-22928	-146	-146	2071	32.5	537	147	45	350292
Cppaa:116	Cppaa	116	2065	-22934	41	41	2065	26.3	541	164	38	281785
Cppaaa:184	Cppaaa	184	2312	-22687	223	226	2312	23.2	494	184	30	127678
Cppaap:184	Cppaap	184	2123	-22876	50	50	2123	25.4	539	203	30	150778
Cppap:116	Cppap	116	2012	-22987	-27	-25	2012	36.4	540	183	39	247910
Cppapa:175	Cppapa	175	2001	-22998	-82	-75	2001	33.5	484	197	32	122675
Cppapp:175	Cppapp	175	2014	-22985	-50	-54	2014	38.4	512	208	31	106013
Cppp:72	Cppp	72	2072	-22927	-185	-185	2072	27.3	547	238	46	371506
Cpppa:113	Cpppa	113	2075	-22924	-59	-38	2075	38.1	519	221	38	199547
Cpppaa:163	Cpppaa	163	2267	-22732	81	77	2267	42.2	519	238	31	106770
Cpppap:163	Cpppap	163	2041	-22958	-34	-32	2041	38.5	550	257	33	143018
Cpppp:113	Cpppp	113	2074	-22926	3	0	2074	36.7	552	236	39	235589
Cppppa:160	Cppppa	160	2075	-22924	46	50	2075	28.1	565	213	35	194721
Cppppp:160	Cppppp	160	2049	-22951	50	58	2049	38.4	551	213	34	152564
P3:6	P3	6	2165	-22834	-245	-247	2165	26.6	525	211	58	774390
D:28	D	28	2169	-22830	-300	-300	2169	31.3	540	204	54	556150
Da:54	Da	54	2111	-22888	-210	-215	2111	37.2	483	316	46	195465
Daa:95	Daa	95	2140	-22859	-66	-63	2140	46.1	461	306	40	95620
Daaa:141	Daaa	141	2037	-22962	-72	-56	2037	46.3	419	334	34	81912
Daap:141	Daap	141	2204	-22795	27	59	2204	47.2	473	315	36	80764
Dap:95	Dap	95	2129	-22870	-176	-169	2129	41.1	515	270	41	107243
Dapa:135	Dapa	135	2114	-22885	-83	-52	2114	40.6	445	332	35	102566
Dapp:135	Dapp	135	2315	-22684	-213	-183	2315	43.6	498	281	38	104781
Dp:54	Dp	54	2093	-22906	-234	-231	2093	44.2	507	226	47	171962
Dpa:96	Dpa	96	2093	-22907	-64	-50	2093	43.4	481	148	39	99298
Dpaa:136	Dpaa	136	1986	-23013	-22	-21	1986	45.8	471	152	37	106974
Dpap:136	Dpap	136	1968	-23031	-43	-46	1968	39.1	514	158	34	113818
Dpp:96	Dpp	96	2121	-22878	-87	-85	2121	40.6	511	192	42	112787
Dppa:134	Dppa	134	2007	-22992	-53	-53	2007	38.9	440	148	35	99001
Dppp:134	Dppp	134	2147	-22852	-440	-297	2147	42.8	473	201	36	100176
P4:28	P4	28	2126	-22873	-215	-216	2126	40.5	481	287	51	378775
Z2:75	Z2	75	2410	-22589	-289	-81	2410	45.9	448	274	40	97677
Z3:75	Z3	75	2070	-22929	-229	-180	2070	51.8	387	253	40	89096
