# Supplementary material for: Quantitative Differences in Nuclear β-catenin and TCF Pattern Embryonic Cells in C. elegans
Source: PLoS Genet. 2015 Oct 21;11(10):e1005585. doi: 10.1371/journal.pgen.1005585 (PMC4619327; doi:10.1371/journal.pgen.1005585)
Supplement: S1 Data — For each cell analyzed, birth time is given in column 3 and the average nuclear reporter intensity over the lifetime of the cell (corrected for background) is given in column 7 (“blot”). For information on each embryo’s strain information and experimental conditions, refer to S2 Table. (ZIP) [file pgen.1005585.s005.zip › CAs/CA20111123_tbx-11_pop-1i_L1.csv]

cellTime	cell	time	none	global	local	blot	cross	z	x	y	size	gweight
ABa:1	ABa	1	1774	-23226	-294	-294	1774	31.0	588	232	66	501798
ABal:2	ABal	2	1636	-23363	-297	-297	1636	31.3	625	235	73	887675
ABala:11	ABala	11	1713	-23286	-293	-293	1713	38.8	651	274	62	560579
ABalaa:26	ABalaa	26	1829	-23170	-133	-133	1829	46.0	667	263	55	541373
ABalaaa:46	ABalaaa	46	4413	-20586	2196	2196	4413	49.5	656	265	48	746092
ABalaaaa:72	ABalaaaa	72	23453	-1546	18727	18947	23453	40.9	633	285	41	688777
ABalaaaal:113	ABalaaaal	113	36932	11932	26266	27578	36932	27.2	539	248	34	361144
ABalaaaala:164	ABalaaaala	164	42835	17835	24682	27451	42835	27.1	531	283	30	238971
ABalaaaalp:164	ABalaaaalp	164	37280	12280	22336	25726	37280	25.2	501	263	28	180672
ABalaaaar:113	ABalaaaar	113	42312	17312	32740	34293	42312	34.6	566	253	35	453173
ABalaaaarl:162	ABalaaaarl	162	57611	32611	44668	45596	57611	38.4	562	278	29	281178
ABalaaaarr:162	ABalaaaarr	162	49042	24042	30968	35709	49042	32.7	543	265	30	257162
ABalaaap:72	ABalaaap	72	17736	-7263	13123	13407	17736	39.1	594	323	42	692609
ABalaaapa:107	ABalaaapa	107	33260	8260	27171	27619	33260	27.6	608	272	39	639340
ABalaaapal:153	ABalaaapal	153	33118	8118	21848	23322	33118	24.7	553	249	33	313463
ABalaaapar:153	ABalaaapar	153	55159	30159	45585	45996	55159	31.3	586	256	30	331653
ABalaaapp:107	ABalaaapp	107	24125	-874	16999	17564	24125	19.2	566	258	39	536100
ABalaaappl:152	ABalaaappl	152	28467	3467	17714	19130	28467	18.7	530	251	33	297313
ABalaaappr:152	ABalaaappr	152	22112	-2887	11338	13335	22112	19.2	490	249	32	201440
ABalaap:46	ABalaap	46	4466	-20533	2210	2214	4466	57.5	575	265	46	454886
ABalaapa:74	ABalaapa	74	21139	-3860	16128	16439	21139	49.2	588	298	41	550840
ABalaapaa:109	ABalaapaa	109	51534	26534	39857	42088	51534	34.2	574	290	35	467416
ABalaapaaa:154	ABalaapaaa	154	74344	49344	57028	59334	74344	33.4	571	292	29	285700
ABalaapaap:154	ABalaapaap	154	55228	30228	35179	39575	55228	32.2	542	307	30	240265
ABalaapap:109	ABalaapap	109	42108	17108	29270	32443	42108	28.7	545	301	36	473800
ABalaapapa:156	ABalaapapa	156	67695	42695	43588	49263	67695	31.4	534	338	30	281602
ABalaapapp:156	ABalaapapp	156	55871	30871	39692	42954	55871	28.7	502	321	32	271867
ABalaapp:74	ABalaapp	74	21200	-3799	16184	16521	21200	44.5	535	299	42	553011
ABalaappa:112	ABalaappa	112	57593	32593	42583	46427	57593	36.3	524	333	35	485157
ABalaappaa:163	ABalaappaa	163	82690	57690	52693	60774	82690	37.9	513	355	29	274188
ABalaappap:163	ABalaappap	163	66155	41155	45173	49033	66155	34.3	482	365	31	266463
ABalaappp:112	ABalaappp	112	35279	10279	25690	26848	35279	29.8	488	317	37	394074
ABalaapppa:156	ABalaapppa	156	61151	36151	42529	46214	61151	29.6	470	349	30	231532
ABalaapppp:156	ABalaapppp	156	47748	22748	32771	36388	47748	27.3	435	360	33	263053
ABalap:26	ABalap	26	1931	-23068	-125	-126	1931	31.7	617	297	58	641633
ABalapa:46	ABalapa	46	5018	-19981	2673	2678	5018	36.9	627	310	49	954655
ABalapaa:73	ABalapaa	73	19647	-5352	14944	15158	19647	28.2	608	297	43	773898
ABalapaaa:114	ABalapaaa	114	21413	-3586	14261	15228	21413	18.9	520	203	38	466893
ABalapaaaa:158	ABalapaaaa	158	21161	-3838	14857	15026	21161	18.1	525	197	33	279377
ABalapaaap:158	ABalapaaap	158	21098	-3901	12031	13581	21098	18.0	485	184	32	247847
ABalapaap:114	ABalapaap	114	28594	3594	21065	21888	28594	26.0	535	206	36	473843
ABalapaapa:166	ABalapaapa	166	35007	10007	25345	26267	35007	27.5	519	224	29	244369
ABalapaapp:166	ABalapaapp	166	18211	-6788	10601	11079	18211	20.1	487	216	30	159667
ABalapap:73	ABalapap	73	16870	-8129	11873	12273	16870	26.3	564	280	42	559871
ABalapapa:113	ABalapapa	113	24399	-600	16471	17880	24399	24.5	494	186	36	383954
ABalapapaa:161	ABalapapaa	161	28743	3743	20487	21339	28743	23.8	499	176	30	248596
ABalapapap:161	ABalapapap	161	30727	5727	22149	23613	30727	25.8	467	152	31	246745
ABalapapp:113	ABalapapp	113	21459	-3540	14515	15577	21459	24.0	459	166	36	356819
ABalapappa:165	ABalapappa	165	27625	2625	17500	20230	27625	25.8	442	143	31	229316
ABalapappp:165	ABalapappp	165	18119	-6880	11786	12505	18119	25.7	397	147	34	204155
ABalapp:46	ABalapp	46	4116	-20883	1849	1862	4116	39.3	571	260	49	681058
ABalappa:72	ABalappa	72	17013	-7986	12449	12772	17013	35.6	544	267	43	560601
ABalappaa:109	ABalappaa	109	32021	7021	22902	24473	32021	27.5	509	267	36	376201
ABalappaaa:160	ABalappaaa	160	41261	16261	26867	30463	41261	24.1	483	280	31	246628
ABalappaap:160	ABalappaap	160	22725	-2274	12299	14602	22725	20.6	458	286	32	187909
ABalappap:109	ABalappap	109	20135	-4864	13590	13972	20135	19.5	474	269	37	299692
ABalappapa:157	ABalappapa	157	18024	-6975	10619	11347	18024	18.5	439	259	31	135960
ABalappapp:157	ABalappapp	157	18917	-6082	10741	11875	18917	18.3	415	229	30	113218
ABalappp:72	ABalappp	72	13552	-11447	9423	9702	13552	30.0	502	244	43	445397
ABalapppa:111	ABalapppa	111	20207	-4793	13392	14067	20207	20.6	465	224	36	267180
ABalapppaa:156	ABalapppaa	156	24448	-551	16310	16989	24448	20.4	459	202	30	144424
ABalapppap:156	ABalapppap	156	20224	-4775	12894	13589	20224	20.3	413	194	31	124736
ABalapppp:111	ABalapppp	111	19135	-5864	13120	13560	19135	21.7	422	198	36	247191
ABalappppa:161	ABalappppa	161	23038	-1961	15187	16045	23038	19.5	381	161	32	169337
ABalappppp:161	ABalappppp	161	19296	-5703	13688	13785	19296	20.7	340	185	32	127078
ABalp:11	ABalp	11	1722	-23277	-324	-325	1722	40.2	582	186	61	462368
ABalpa:26	ABalpa	26	1835	-23164	-156	-156	1835	48.4	613	179	56	479579
ABalpaa:46	ABalpaa	46	2929	-22070	759	773	2929	51.6	620	194	48	590543
ABalpaaa:72	ABalpaaa	72	7855	-17144	4804	5022	7855	49.2	657	264	42	688140
ABalpaaaa:105	ABalpaaaa	105	10091	-14908	6154	6689	10091	43.2	619	328	38	719055
ABalpaaaaa:149	ABalpaaaaa	149	9728	-15271	5142	6306	9728	43.2	644	314	32	471878
ABalpaaaap:149	ABalpaaaap	149	10205	-14794	5535	6560	10205	39.8	617	334	33	517851
ABalpaaap:105	ABalpaaap	105	10787	-14212	6919	7396	10787	38.1	637	294	38	731156
ABalpaaapa:153	ABalpaaapa	153	11974	-13025	7115	7984	11974	37.4	648	276	31	466995
ABalpaaapp:153	ABalpaaapp	153	11018	-13981	7218	7773	11018	34.2	639	304	32	491187
ABalpaap:72	ABalpaap	72	5771	-19228	2631	2849	5771	48.6	590	251	42	532707
ABalpaapa:102	ABalpaapa	102	8506	-16493	3762	4463	8506	44.0	606	272	39	671778
ABalpaapaa:140	ABalpaapaa	140	9444	-15555	4728	5548	9444	32.6	605	324	34	595198
ABalpaapap:140	ABalpaapap	140	7982	-17017	696	2939	7982	35.6	600	287	34	541497
ABalpaapp:102	ABalpaapp	102	8375	-16624	4171	4538	8375	43.1	557	253	37	534485
ABalpaappa:143	ABalpaappa	143	10235	-14764	4210	5158	10235	41.2	604	262	31	446886
ABalpaappp:143	ABalpaappp	143	9589	-15410	3210	4331	9589	43.8	576	244	32	401580
ABalpap:46	ABalpap	46	2791	-22208	674	680	2791	60.2	524	186	49	422386
ABalpapa:70	ABalpapa	70	5902	-19097	3244	3271	5902	59.8	600	223	43	444476
ABalpapaa:101	ABalpapaa	101	15553	-9446	11786	12002	15553	51.9	641	283	38	563667
ABalpapaaa:144	ABalpapaaa	144	28952	3952	20942	22776	28952	46.4	661	265	32	414007
ABalpapaap:144	ABalpapaap	144	27587	2587	19098	20917	27587	48.6	640	288	32	417986
ABalpapap:101	ABalpapap	101	12742	-12257	8301	8708	12742	56.6	610	250	36	398503
ABalpapapa:140	ABalpapapa	140	29601	4601	20422	22310	29601	47.9	627	245	31	388560
ABalpapapp:140	ABalpapapp	140	23646	-1353	15692	17167	23646	48.9	601	219	34	441908
ABalpapp:70	ABalpapp	70	5127	-19872	2753	2778	5127	62.2	507	221	44	386740
ABalpappa:99	ABalpappa	99	10792	-14207	6877	7203	10792	56.5	563	252	38	424308
ABalpappaa:137	ABalpappaa	137	24702	-297	17827	18507	24702	46.1	603	301	32	426966
ABalpappap:137	ABalpappap	137	17920	-7079	11315	12195	17920	51.5	586	271	34	418000
ABalpappp:99	ABalpappp	99	10320	-14679	6686	6994	10320	60.4	531	219	38	348108
ABalpapppa:136	ABalpapppa	136	18307	-6692	11619	12296	18307	58.4	599	216	31	260631
ABalpapppp:136	ABalpapppp	136	15654	-9345	9106	9990	15654	58.1	561	211	32	256052
ABalpp:26	ABalpp	26	1903	-23096	-148	-148	1903	31.3	546	150	57	523513
ABalppa:46	ABalppa	46	2948	-22051	797	801	2948	42.6	577	150	49	685572
ABalppaa:71	ABalppaa	71	8237	-16762	5436	5524	8237	48.1	649	214	41	652020
ABalppaaa:108	ABalppaaa	108	12669	-12330	8593	9329	12669	41.7	657	248	36	600819
ABalppaaaa:152	ABalppaaaa	152	14718	-10281	8785	10119	14718	40.0	661	241	31	392415
ABalppaaap:152	ABalppaaap	152	14631	-10368	7686	9539	14631	35.0	636	237	31	391900
ABalppaap:108	ABalppaap	108	11492	-13507	7421	8016	11492	47.6	650	210	37	576048
ABalppaapa:152	ABalppaapa	152	13446	-11553	8159	9265	13446	44.3	655	197	31	359385
ABalppaapp:152	ABalppaapp	152	12655	-12344	6378	8240	12655	45.0	627	170	32	387420
ABalppap:71	ABalppap	71	6455	-18544	3580	3709	6455	49.0	603	184	42	567107
ABalppapa:104	ABalppapa	104	9883	-15116	5758	6323	9883	55.7	634	226	37	456092
ABalppapaa:147	ABalppapaa	147	11911	-13088	5577	7435	11911	48.9	667	232	31	345052
ABalppapap:147	ABalppapap	147	10928	-14071	5142	6265	10928	53.2	637	201	30	285097
ABalppapp:104	ABalppapp	104	8934	-16065	5211	5466	8934	57.5	596	195	36	376146
ABalppappa:144	ABalppappa	144	10902	-14097	5857	6579	10902	52.5	623	180	31	317711
ABalppappp:144	ABalppappp	144	8579	-16420	3809	4413	8579	56.8	594	171	31	253614
ABalppp:46	ABalppp	46	2762	-22237	580	582	2762	50.0	481	139	49	589651
ABalpppa:71	ABalpppa	71	7088	-17911	4082	4214	7088	52.0	563	190	41	492690
ABalpppaa:105	ABalpppaa	105	19630	-5369	14028	14863	19630	42.6	616	220	36	607953
ABalpppaaa:148	ABalpppaaa	148	36865	11865	27834	28779	36865	40.3	631	214	31	429445
ABalpppaap:148	ABalpppaap	148	34593	9593	26170	27193	34593	32.6	619	212	33	499056
ABalpppap:105	ABalpppap	105	16911	-8088	11741	12194	16911	46.7	587	187	37	615023
ABalpppapa:144	ABalpppapa	144	31826	6826	22689	24565	31826	41.2	606	179	32	471477
ABalpppapp:144	ABalpppapp	144	30120	5120	18426	20835	30120	34.5	584	185	32	441347
ABalpppp:71	ABalpppp	71	6021	-18978	3301	3380	6021	52.8	501	186	42	462614
ABalppppa:103	ABalppppa	103	17343	-7656	12066	12604	17343	41.2	557	211	36	515905
ABalppppaa:147	ABalppppaa	147	38664	13664	27584	28951	38664	39.1	590	216	30	388793
ABalppppap:147	ABalppppap	147	31134	6134	20199	22029	31134	33.1	559	218	31	372756
ABalppppp:103	ABalppppp	103	12896	-12103	8758	9000	12896	47.8	520	180	38	493093
ABalpppppa:141	ABalpppppa	141	32473	7473	22213	24643	32473	38.4	552	186	33	474826
ABalpppppp:141	ABalpppppp	141	24315	-684	14775	17857	24315	42.3	527	170	35	487573
ABar:2	ABar	2	1679	-23320	-304	-304	1679	36.3	514	350	73	853747
ABara:11	ABara	11	1757	-23242	-266	-266	1757	50.3	518	323	62	369298
ABaraa:26	ABaraa	26	1865	-23134	-143	-143	1865	55.3	574	302	55	359379
ABaraaa:46	ABaraaa	46	3105	-21894	941	943	3105	52.5	585	330	49	593573
ABaraaaa:71	ABaraaaa	71	7478	-17521	4575	4625	7478	54.8	546	345	42	507352
ABaraaaaa:105	ABaraaaaa	105	10376	-14623	6590	7013	10376	49.9	569	352	37	536084
ABaraaaaaa:149	ABaraaaaaa	149	9746	-15253	5113	5953	9746	49.8	599	340	33	363985
ABaraaaaap:149	ABaraaaaap	149	9641	-15359	4708	5717	9641	56.0	587	328	31	264165
ABaraaaap:105	ABaraaaap	105	11303	-13696	6709	7312	11303	50.2	534	337	35	468711
ABaraaaapa:150	ABaraaaapa	150	10231	-14768	4658	5637	10231	54.0	563	315	32	317639
ABaraaaapp:150	ABaraaaapp	150	9836	-15163	4696	5276	9836	51.3	534	298	31	279672
ABaraaap:71	ABaraaap	71	6364	-18635	3369	3544	6364	49.3	525	325	43	522791
ABaraaapa:101	ABaraaapa	101	9338	-15661	4886	5225	9338	48.5	569	304	37	465238
ABaraaapaa:137	ABaraaapaa	137	10312	-14687	4738	6071	10312	41.5	585	349	32	417871
ABaraaapap:137	ABaraaapap	137	8641	-16358	3289	3993	8641	45.7	558	322	33	341773
ABaraaapp:101	ABaraaapp	101	8930	-16069	5196	5459	8930	52.8	522	289	37	423961
ABaraaappa:142	ABaraaappa	142	11020	-13979	3983	5243	11020	45.5	569	289	30	300675
ABaraaappp:142	ABaraaappp	142	9500	-15500	3490	4424	9500	48.7	545	272	32	309033
ABaraap:46	ABaraap	46	2775	-22224	673	674	2775	60.6	501	293	48	391588
ABaraapa:70	ABaraapa	70	6419	-18580	3614	3773	6419	61.8	500	320	42	367168
ABaraapaa:102	ABaraapaa	102	12356	-12644	8566	8852	12356	55.3	603	317	37	447248
ABaraapaaa:144	ABaraapaaa	144	15840	-9159	8789	10132	15840	57.1	627	289	31	262409
ABaraapaap:144	ABaraapaap	144	17239	-7760	10570	11865	17239	53.3	623	314	31	302347
ABaraapap:102	ABaraapap	102	10845	-14154	6782	7025	10845	60.4	582	287	36	321840
ABaraapapa:144	ABaraapapa	144	16778	-8221	8560	10378	16778	55.0	629	229	32	309572
ABaraapapp:144	ABaraapapp	144	17151	-7848	10289	11318	17151	55.8	641	260	30	262009
ABaraapp:70	ABaraapp	70	5238	-19761	2930	2941	5238	61.8	437	288	44	354998
ABaraappa:100	ABaraappa	100	9667	-15332	5732	5999	9667	62.7	532	272	36	270810
ABaraappaa:138	ABaraappaa	138	14982	-10017	8758	9449	14982	60.8	604	259	31	213895
ABaraappap:138	ABaraappap	138	14670	-10329	7689	8579	14670	62.4	576	238	30	186631
ABaraappp:100	ABaraappp	100	9415	-15584	6092	6311	9415	60.0	481	265	38	338861
ABaraapppa:137	ABaraapppa	137	15757	-9242	9186	10041	15757	59.3	542	247	31	224575
ABaraapppp:137	ABaraapppp	137	13034	-11965	7612	8529	13034	60.1	501	246	34	242041
ABarap:26	ABarap	26	1878	-23121	-130	-130	1878	52.6	491	334	55	360089
ABarapa:46	ABarapa	46	3451	-21549	1270	1271	3451	49.5	507	362	47	559155
ABarapaa:73	ABarapaa	73	7227	-17772	4132	4366	7227	54.6	498	358	42	468398
ABarapaaa:108	ABarapaaa	108	9676	-15323	5852	6300	9676	57.7	542	342	36	375122
ABarapaaaa:152	ABarapaaaa	152	10435	-14564	5641	6202	10435	62.9	592	289	30	171528
ABarapaaap:152	ABarapaaap	152	11078	-13921	5702	6344	11078	59.4	555	299	29	188147
ABarapaap:108	ABarapaap	108	8489	-16510	4464	5035	8489	63.2	538	313	34	247804
ABarapaapa:153	ABarapaapa	153	9868	-15131	3478	4450	9868	66.1	571	270	29	111924
ABarapaapp:153	ABarapaapp	153	10622	-14377	3414	4557	10622	63.1	542	272	27	127859
ABarapap:73	ABarapap	73	6412	-18587	3429	3726	6412	48.8	457	344	44	556007
ABarapapa:105	ABarapapa	105	8254	-16745	3777	4520	8254	62.3	513	303	34	245179
ABarapapaa:146	ABarapapaa	146	11006	-13993	4342	5684	11006	57.4	588	277	29	202033
ABarapapap:146	ABarapapap	146	10040	-14959	4457	5255	10040	56.0	553	263	30	204975
ABarapapp:105	ABarapapp	105	7419	-17580	3630	4070	7419	62.6	478	287	36	252845
ABarapappa:145	ABarapappa	145	8925	-16074	2256	3317	8925	65.6	544	233	29	115745
ABarapappp:145	ABarapappp	145	9346	-15653	3210	4503	9346	65.6	511	245	30	116131
ABarapp:46	ABarapp	46	2822	-22177	692	694	2822	59.5	431	324	48	379621
ABarappa:72	ABarappa	72	6396	-18603	3578	3709	6396	53.4	431	347	43	484231
ABarappaa:104	ABarappaa	104	11151	-13848	6846	7452	11151	59.5	486	322	36	310977
ABarappaaa:146	ABarappaaa	146	15036	-9963	8416	9135	15036	65.7	532	300	30	132619
ABarappaap:146	ABarappaap	146	16361	-8638	8073	9688	16361	65.5	495	283	29	127264
ABarappap:104	ABarappap	104	10513	-14486	5682	6501	10513	57.1	450	330	37	344578
ABarappapa:144	ABarappapa	144	14714	-10285	6127	8345	14714	64.8	473	300	32	172920
ABarappapp:144	ABarappapp	144	15796	-9203	7960	10083	15796	61.9	449	312	31	176275
ABarappp:72	ABarappp	72	5604	-19395	3145	3171	5604	57.7	376	317	44	404148
ABarapppa:103	ABarapppa	103	11179	-13820	7353	7680	11179	50.4	464	323	37	435445
ABarapppaa:143	ABarapppaa	143	17804	-7195	11208	11974	17804	59.2	512	291	30	193721
ABarapppap:143	ABarapppap	143	18474	-6525	11760	12544	18474	58.5	484	314	30	197614
ABarapppp:103	ABarapppp	103	9790	-15209	5813	6139	9790	49.6	412	330	37	390598
ABarappppa:141	ABarappppa	141	18067	-6932	11884	12470	18067	52.5	459	338	31	270795
ABarappppp:141	ABarappppp	141	15602	-9398	9109	10619	15602	51.5	423	351	34	307311
ABarp:11	ABarp	11	1815	-23184	-256	-257	1815	24.8	450	351	64	489164
ABarpa:25	ABarpa	25	1869	-23130	-191	-191	1869	27.7	508	354	60	580758
ABarpaa:46	ABarpaa	46	3849	-21150	1595	1598	3849	29.7	551	347	50	793561
ABarpaaa:70	ABarpaaa	70	16675	-8324	12635	12871	16675	32.9	554	358	43	682150
ABarpaaaa:107	ABarpaaaa	107	32356	7356	25377	26595	32356	33.8	587	332	38	686179
ABarpaaaaa:148	ABarpaaaaa	148	37121	12121	27150	28625	37121	37.8	568	335	32	393992
ABarpaaaap:148	ABarpaaaap	148	34789	9789	25289	27064	34789	31.5	565	351	32	387137
ABarpaaap:107	ABarpaaap	107	29211	4211	22332	23029	29211	22.9	583	311	39	672454
ABarpaaapa:153	ABarpaaapa	153	32927	7927	23298	24341	32927	21.2	553	297	30	314057
ABarpaaapp:153	ABarpaaapp	153	33963	8963	25065	26498	33963	26.2	585	298	34	454635
ABarpaap:70	ABarpaap	70	9032	-15967	5609	5661	9032	21.3	502	317	46	493870
ABarpaapa:102	ABarpaapa	102	19687	-5312	13040	13999	19687	20.6	538	315	40	553832
ABarpaapaa:142	ABarpaapaa	142	30312	5312	22890	23364	30312	23.0	549	340	33	398137
ABarpaapap:142	ABarpaapap	142	18739	-6260	10717	11366	18739	19.3	512	314	35	324984
ABarpaapp:102	ABarpaapp	102	16508	-8491	10674	11150	16508	20.9	480	327	40	434009
ABarpaappa:144	ABarpaappa	144	19139	-5860	12252	12460	19139	19.6	472	332	33	264916
ABarpaappp:144	ABarpaappp	144	16513	-8486	9928	10366	16513	18.9	427	327	33	218405
ABarpap:46	ABarpap	46	3580	-21419	1354	1372	3580	36.0	488	317	51	631914
ABarpapa:71	ABarpapa	71	15344	-9655	11228	11512	15344	34.1	501	344	43	600194
ABarpapaa:105	ABarpapaa	105	41437	16437	31828	34412	41437	36.5	539	358	37	555244
ABarpapaaa:147	ABarpapaaa	147	54920	29920	44990	45720	54920	47.4	536	355	30	268521
ABarpapaap:147	ABarpapaap	147	48590	23590	33340	37486	48590	40.2	533	367	33	321183
ABarpapap:105	ABarpapap	105	34463	9463	26024	27595	34463	30.0	504	365	38	539938
ABarpapapa:148	ABarpapapa	148	54861	29861	38344	42469	54861	32.2	523	373	31	303968
ABarpapapp:148	ABarpapapp	148	47648	22648	35344	36944	47648	28.1	484	370	31	276489
ABarpapp:71	ABarpapp	71	11440	-13559	7709	7886	11440	32.4	467	291	43	450556
ABarpappa:104	ABarpappa	104	36832	11832	28263	29422	36832	37.5	483	357	37	521542
ABarpappaa:150	ABarpappaa	150	60924	35924	45086	48491	60924	42.2	496	377	30	279605
ABarpappap:150	ABarpappap	150	49104	24104	34862	39014	49104	39.0	458	375	33	326711
ABarpappp:104	ABarpappp	104	26026	1026	19364	19936	26026	32.7	445	328	39	444846
ABarpapppa:148	ABarpapppa	148	48930	23930	35305	39010	48930	35.4	433	372	33	345201
ABarpapppp:148	ABarpapppp	148	40813	15813	26449	31017	40813	30.8	400	364	35	360025
ABarpp:25	ABarpp	25	1985	-23014	-136	-136	1985	24.5	381	338	58	452255
ABarppa:46	ABarppa	46	3043	-21956	744	744	3043	21.2	451	344	52	602130
ABarppaa:70	ABarppaa	70	9183	-15816	5922	5948	9183	22.6	437	341	44	490064
ABarppaaa:105	ABarppaaa	105	20846	-4153	14681	15250	20846	21.1	427	349	38	396794
ABarppaaaa:150	ABarppaaaa	150	37750	12750	27881	28895	37750	21.1	411	364	30	231984
ABarppaaap:150	ABarppaaap	150	24733	-266	16078	17236	24733	21.2	378	339	33	237518
ABarppaap:105	ABarppaap	105	14542	-10457	9169	9318	14542	19.1	422	298	36	246599
ABarppaapa:146	ABarppaapa	146	15389	-9610	10039	10269	15389	18.4	403	289	33	149856
ABarppaapp:146	ABarppaapp	146	17406	-7593	11770	11990	17406	19.5	357	274	30	118628
ABarppap:70	ABarppap	70	7384	-17615	4367	4382	7384	20.2	427	262	45	329370
ABarppapa:106	ABarppapa	106	12504	-12495	7989	8254	12504	19.5	399	252	38	220521
ABarppapaa:153	ABarppapaa	153	15764	-9235	9417	10164	15764	19.0	385	236	31	104487
ABarppapap:153	ABarppapap	153	17010	-7989	11362	11844	17010	19.9	332	234	30	103832
ABarppapp:106	ABarppapp	106	11788	-13211	7863	7945	11788	19.0	377	186	39	241307
ABarppappa:152	ABarppappa	152	17300	-7699	11458	11805	17300	18.8	335	159	33	155746
ABarppappp:152	ABarppappp	152	16368	-8631	11233	11385	16368	20.5	298	181	32	121942
ABarppp:46	ABarppp	46	3136	-21863	902	904	3136	23.3	341	335	51	601457
ABarpppa:71	ABarpppa	71	8752	-16247	5714	5732	8752	21.7	360	324	45	436320
ABarpppaa:105	ABarpppaa	105	25229	229	18868	19371	25229	25.6	389	343	37	401334
ABarpppaaa:153	ABarpppaaa	153	55589	30589	44063	47235	55589	33.4	382	384	31	341154
ABarpppaap:153	ABarpppaap	153	33628	8628	25494	26083	33628	26.3	352	355	34	292731
ABarpppap:105	ABarpppap	105	15022	-9977	10232	10501	15022	19.7	349	304	38	296926
ABarpppapa:148	ABarpppapa	148	22005	-2994	15057	15451	22005	19.5	332	324	35	257002
ABarpppapp:148	ABarpppapp	148	27868	2868	19396	19750	27868	25.5	301	281	30	171237
ABarpppp:71	ABarpppp	71	7511	-17488	4619	4623	7511	21.8	318	264	45	322871
ABarppppa:106	ABarppppa	106	16399	-8600	11197	11600	16399	19.3	312	273	38	281023
ABarppppaa:152	ABarppppaa	152	25902	902	17700	18298	25902	18.2	310	288	33	192201
ABarppppap:152	ABarppppap	152	27268	2268	18570	19375	27268	20.3	269	262	32	175595
ABarppppp:106	ABarppppp	106	14425	-10575	10109	10233	14425	19.0	276	233	39	255479
ABarpppppa:151	ABarpppppa	151	20123	-4876	11936	13041	20123	19.2	273	228	32	129456
ABarpppppp:151	ABarpppppp	151	20544	-4455	13633	14025	20544	19.5	242	198	33	153027
ABp:1	ABp	1	1845	-23155	-195	-195	1845	26.0	378	338	66	369302
ABpl:2	ABpl	2	1779	-23221	-221	-221	1779	20.0	431	230	74	582042
ABpla:11	ABpla	11	1870	-23129	-198	-198	1870	19.0	536	245	65	388350
ABplaa:25	ABplaa	25	1862	-23137	-213	-214	1862	20.1	575	249	59	479639
ABplaaa:45	ABplaaa	45	2400	-22599	287	286	2400	22.2	614	255	52	723726
ABplaaaa:70	ABplaaaa	70	5644	-19355	3078	3171	5644	34.1	639	245	45	820157
ABplaaaaa:101	ABplaaaaa	101	9630	-15369	5763	6363	9630	37.0	637	204	39	750707
ABplaaaaaa:142	ABplaaaaaa	142	10072	-14927	3671	5844	10072	35.7	644	191	34	518040
ABplaaaaap:142	ABplaaaaap	142	10360	-14639	4405	5936	10360	32.0	615	174	33	479525
ABplaaaap:101	ABplaaaap	101	8656	-16343	5069	5361	8656	30.0	609	174	40	723176
ABplaaaapa:141	ABplaaaapa	141	9940	-15059	4751	5570	9940	27.8	592	166	34	497450
ABplaaaapp:141	ABplaaaapp	141	8870	-16129	3798	4481	8870	31.0	558	146	35	496685
ABplaaap:70	ABplaaap	70	4419	-20580	1824	1853	4419	22.0	594	235	45	585980
ABplaaapa:101	ABplaaapa	101	8986	-16013	4564	5085	8986	32.4	583	203	37	567312
ABplaaapaa:141	ABplaaapaa	141	10819	-14180	4896	6148	10819	27.6	601	218	34	529646
ABplaaapap:141	ABplaaapap	141	8863	-16136	4467	4896	8863	24.2	570	194	34	496477
ABplaaapp:101	ABplaaapp	101	7366	-17633	3729	4024	7366	27.6	556	163	39	615065
ABplaaappa:138	ABplaaappa	138	8660	-16339	2714	3769	8660	28.4	540	178	34	431887
ABplaaappp:138	ABplaaappp	138	8213	-16786	4027	4525	8213	28.2	520	144	35	485004
ABplaap:45	ABplaap	45	2278	-22721	167	167	2278	29.4	547	196	51	571941
ABplaapa:69	ABplaapa	69	6405	-18594	3841	3890	6405	35.0	618	191	45	701546
ABplaapaa:99	ABplaapaa	99	22289	-2710	17449	17991	22289	39.8	608	156	39	689851
ABplaapaaa:146	ABplaapaaa	146	37566	12566	29499	31269	37566	40.6	591	142	33	439201
ABplaapaap:146	ABplaapaap	146	34052	9052	26682	28113	34052	38.7	552	128	35	509724
ABplaapap:99	ABplaapap	99	18731	-6268	13433	14456	18731	38.6	566	143	40	637387
ABplaapapa:139	ABplaapapa	139	28976	3976	20607	21938	28976	47.0	562	141	34	441485
ABplaapapp:139	ABplaapapp	139	30502	5502	18840	22480	30502	44.1	526	139	33	395355
ABplaapp:69	ABplaapp	69	5336	-19663	2739	2792	5336	28.3	555	176	45	527484
ABplaappa:100	ABplaappa	100	18896	-6103	13878	14705	18896	38.9	519	133	39	578738
ABplaappaa:138	ABplaappaa	138	29788	4788	20635	22761	29788	47.2	507	121	34	378780
ABplaappap:138	ABplaappap	138	30428	5428	22444	23876	30428	42.3	475	143	33	354200
ABplaappp:100	ABplaappp	100	16550	-8449	11750	12506	16550	37.0	475	130	39	536487
ABplaapppa:138	ABplaapppa	138	30312	5312	20393	22519	30312	44.3	465	113	33	358472
ABplaapppp:138	ABplaapppp	138	29060	4060	22219	23440	29060	43.6	432	119	34	384939
ABplap:25	ABplap	25	1906	-23093	-90	-90	1906	21.1	459	242	58	293853
ABplapa:45	ABplapa	45	2313	-22686	180	180	2313	18.6	512	260	52	461720
ABplapaa:70	ABplapaa	70	4395	-20604	1727	1774	4395	18.9	538	220	43	388253
ABplapaaa:104	ABplapaaa	104	9826	-15173	6074	6356	9826	28.7	511	141	38	514120
ABplapaaaa:146	ABplapaaaa	146	10279	-14720	5607	6220	10279	34.7	505	121	34	380490
ABplapaaap:146	ABplapaaap	146	16292	-8707	9911	11176	16292	36.4	485	158	29	281172
ABplapaap:104	ABplapaap	104	8531	-16468	4971	5193	8531	27.9	464	132	38	435946
ABplapaapa:147	ABplapaapa	147	12538	-12462	6614	7709	12538	33.5	465	133	32	318510
ABplapaapp:147	ABplapaapp	147	10901	-14098	5779	6573	10901	34.1	432	125	32	299355
ABplapap:70	ABplapap	70	3695	-21304	1312	1314	3695	21.2	474	193	45	370336
ABplapapa:101	ABplapapa	101	7331	-17668	3994	4341	7331	31.8	424	120	40	487539
ABplapapaa:139	ABplapapaa	139	8904	-16095	4277	5321	8904	37.0	406	105	35	380685
ABplapapap:139	ABplapapap	139	9832	-15167	5390	6275	9832	35.5	365	107	35	367407
ABplapapp:101	ABplapapp	101	8023	-16976	4305	4964	8023	36.3	345	111	41	527374
ABplapappa:141	ABplapappa	141	10080	-14919	4704	6096	10080	38.8	336	104	34	362784
ABplapappp:141	ABplapappp	141	11491	-13508	3117	6286	11491	45.0	314	104	33	326222
ABplapp:45	ABplapp	45	2271	-22728	214	214	2271	24.2	448	180	50	457814
ABplappa:70	ABplappa	70	6389	-18610	3773	3834	6389	28.7	512	140	44	558080
ABplappaa:102	ABplappaa	102	18594	-6405	14140	14557	18594	41.9	417	105	38	511071
ABplappaaa:146	ABplappaaa	146	28020	3020	22718	23141	28020	42.7	370	89	33	351168
ABplappaap:146	ABplappaap	146	29379	4379	22539	23582	29379	47.3	328	85	34	367576
ABplappap:102	ABplappap	102	18306	-6693	13700	14295	18306	39.7	376	94	39	527345
ABplappapa:142	ABplappapa	142	21519	-3480	15805	16648	21519	40.9	290	91	38	428973
ABplappapp:142	ABplappapp	142	37992	12992	28841	30355	37992	48.4	279	80	29	283116
ABplappp:70	ABplappp	70	5606	-19393	3184	3189	5606	30.4	447	142	44	489436
ABplapppa:101	ABplapppa	101	17914	-7085	13394	13872	17914	46.9	351	96	39	507555
ABplapppaa:141	ABplapppaa	141	27184	2184	19670	20901	27184	54.8	311	99	33	281538
ABplapppap:141	ABplapppap	141	26329	1329	15321	18331	26329	52.6	279	103	32	257957
ABplapppp:101	ABplapppp	101	16766	-8233	13076	13206	16766	44.4	298	85	40	508886
ABplappppa:140	ABplappppa	140	27212	2212	18236	20342	27212	50.6	245	94	33	275815
ABplappppp:140	ABplappppp	140	26099	1099	18705	19502	26099	58.5	223	108	32	212850
ABplp:11	ABplp	11	1837	-23162	-173	-172	1837	24.9	427	151	62	359801
ABplpa:25	ABplpa	25	1813	-23186	-168	-169	1813	32.8	459	126	55	420354
ABplpaa:45	ABplpaa	45	2297	-22702	215	214	2297	32.8	503	127	50	615365
ABplpaaa:70	ABplpaaa	70	4097	-20902	1620	1717	4097	43.4	586	143	42	593974
ABplpaaaa:104	ABplpaaaa	104	5299	-19700	1963	2277	5299	52.9	610	163	36	449609
ABplpaaaaa:146	ABplpaaaaa	146	6400	-18599	886	2012	6400	49.0	603	152	32	349609
ABplpaaaap:146	ABplpaaaap	146	5922	-19077	949	1791	5922	53.8	571	145	30	266390
ABplpaaap:104	ABplpaaap	104	5228	-19771	1636	2080	5228	51.3	573	150	36	462046
ABplpaaapa:145	ABplpaaapa	145	5947	-19052	1235	1751	5947	48.0	563	194	33	350300
ABplpaaapp:145	ABplpaaapp	145	5858	-19141	37	926	5858	51.1	536	176	31	287795
ABplpaap:70	ABplpaap	70	3628	-21371	1234	1271	3628	40.9	525	151	43	534340
ABplpaapa:101	ABplpaapa	101	5130	-19869	1725	1932	5130	49.7	537	133	37	463685
ABplpaapaa:144	ABplpaapaa	144	4795	-20204	903	1247	4795	56.6	540	140	31	228049
ABplpaapap:144	ABplpaapap	144	5473	-19526	705	1156	5473	55.7	509	145	31	252959
ABplpaapp:101	ABplpaapp	101	5037	-19962	1410	1739	5037	48.9	495	127	37	466539
ABplpaappa:144	ABplpaappa	144	5121	-19878	14	625	5121	52.2	487	159	32	256115
ABplpaappp:144	ABplpaappp	144	5001	-19998	1254	1441	5001	54.2	451	147	31	237940
ABplpap:45	ABplpap	45	2254	-22745	172	174	2254	44.2	419	109	49	566441
ABplpapa:69	ABplpapa	69	4116	-20883	1771	1782	4116	51.5	518	133	44	504021
ABplpapaa:99	ABplpapaa	99	8586	-16413	5234	5412	8586	59.2	554	169	36	320324
ABplpapaaa:139	ABplpapaaa	139	12937	-12062	7877	8366	12937	60.5	562	177	30	191603
ABplpapaap:139	ABplpapaap	139	14173	-10826	8573	9162	14173	56.9	522	184	30	212786
ABplpapap:99	ABplpapap	99	8585	-16414	5260	5457	8585	58.9	510	146	38	363400
ABplpapapa:139	ABplpapapa	139	11469	-13530	6869	7241	11469	62.9	513	166	31	192857
ABplpapapp:139	ABplpapapp	139	12212	-12787	7263	7674	12212	61.2	472	162	30	173378
ABplpapp:69	ABplpapp	69	3708	-21291	1414	1437	3708	55.6	448	138	43	407658
ABplpappa:97	ABplpappa	97	7758	-17241	4179	4598	7758	62.1	505	193	36	270983
ABplpappaa:138	ABplpappaa	138	11665	-13334	5788	6714	11665	59.8	522	212	32	212045
ABplpappap:138	ABplpappap	138	12919	-12080	6859	7730	12919	57.5	485	202	32	240622
ABplpappp:97	ABplpappp	97	7665	-17334	4256	4646	7665	62.0	469	169	38	295147
ABplpapppa:138	ABplpapppa	138	11036	-13963	5674	6778	11036	63.6	469	199	35	233498
ABplpapppp:138	ABplpapppp	138	11571	-13428	6642	7279	11571	63.2	441	160	31	167712
ABplpp:25	ABplpp	25	1934	-23066	-93	-93	1934	25.6	366	141	55	324280
ABplppa:46	ABplppa	46	2333	-22666	252	252	2333	25.4	397	127	48	460889
ABplppaa:71	ABplppaa	71	4043	-20956	1613	1643	4043	41.4	485	116	41	504096
ABplppaaa:105	ABplppaaa	105	5033	-19966	1978	2168	5033	51.7	459	112	35	362603
ABplppaaaa:149	ABplppaaaa	149	4172	-20828	799	1156	4172	60.3	484	133	31	176934
ABplppaaap:149	ABplppaaap	149	5945	-19054	2468	2691	5945	56.7	463	115	28	212319
ABplppaap:105	ABplppaap	105	4771	-20228	1762	2027	4771	56.5	426	115	35	314997
ABplppaapa:153	ABplppaapa	153	4436	-20563	1034	1391	4436	60.2	444	131	29	169978
ABplppaapp:153	ABplppaapp	153	4526	-20473	1366	1570	4526	58.4	408	117	31	188072
ABplppap:71	ABplppap	71	3518	-21482	1187	1203	3518	37.6	424	125	42	436287
ABplppapa:103	ABplppapa	103	4604	-20395	1431	1679	4604	51.3	424	137	36	355397
ABplppapaa:149	ABplppapaa	149	5654	-19345	560	989	5654	51.5	439	108	32	284929
ABplppapap:149	ABplppapap	149	5013	-19986	1044	1545	5013	49.4	405	99	30	265202
ABplppapp:103	ABplppapp	103	5106	-19893	1320	1830	5106	51.5	377	117	35	345697
ABplppappa:149	ABplppappa	149	5283	-19716	1299	1627	5283	51.2	374	96	30	249494
ABplppappp:149	ABplppappp	149	5383	-19616	250	1684	5383	54.1	342	101	30	234519
ABplppp:46	ABplppp	46	2283	-22716	192	192	2283	38.1	332	100	49	537761
ABplpppa:70	ABplpppa	70	3667	-21333	1342	1377	3667	49.1	422	114	42	451672
ABplpppaa:99	ABplpppaa	99	5315	-19684	2241	2548	5315	59.6	437	146	37	304364
ABplpppaaa:141	ABplpppaaa	141	6184	-18815	2210	2728	6184	61.3	411	154	31	158746
ABplpppaap:141	ABplpppaap	141	6641	-18358	3297	3577	6641	62.0	376	134	31	166853
ABplpppap:99	ABplpppap	99	5600	-19399	2806	2909	5600	59.9	382	122	37	306232
ABplpppapa:145	ABplpppapa	145	6693	-18306	2131	3026	6693	61.3	339	118	32	183894
ABplpppapp:145	ABplpppapp	145	7282	-17717	2608	3383	7282	65.5	315	135	31	150185
ABplpppp:70	ABplpppp	70	3550	-21449	1289	1297	3550	49.2	356	101	43	469772
ABplppppa:99	ABplppppa	99	5821	-19179	2549	2833	5821	56.3	342	109	38	345640
ABplppppaa:137	ABplppppaa	137	7284	-17715	2051	2753	7284	62.6	297	121	33	181850
ABplppppap:137	ABplppppap	137	7629	-17370	2547	3037	7629	59.9	263	124	30	164352
ABplppppp:99	ABplppppp	99	5971	-19028	2950	3113	5971	56.7	278	101	38	352994
ABplpppppa:145	ABplpppppa	145	7349	-17650	1849	2632	7349	63.3	240	138	32	159269
ABplpppppp:145	ABplpppppp	145	8003	-16996	1840	2684	8003	63.8	205	155	34	187326
ABpr:2	ABpr	2	1713	-23286	-296	-296	1713	48.8	324	311	74	613735
ABpra:11	ABpra	11	1781	-23218	-241	-241	1781	47.2	351	347	62	419128
ABpraa:25	ABpraa	25	1820	-23179	-259	-259	1820	47.5	400	361	57	427022
ABpraaa:45	ABpraaa	45	2442	-22557	295	296	2442	39.2	431	382	50	721902
ABpraaaa:69	ABpraaaa	69	5418	-19581	2852	2890	5418	39.1	437	382	44	698475
ABpraaaaa:101	ABpraaaaa	101	8161	-16838	3910	4544	8161	52.0	475	363	38	496226
ABpraaaaaa:144	ABpraaaaaa	144	7736	-17263	3146	3791	7736	60.3	524	325	30	201828
ABpraaaaap:144	ABpraaaaap	144	7212	-17787	2329	3121	7212	62.8	490	344	33	219657
ABpraaaap:101	ABpraaaap	101	8369	-16630	4482	4997	8369	45.0	443	375	39	588010
ABpraaaapa:141	ABpraaaapa	141	8572	-16427	4132	4646	8572	55.8	489	357	31	269960
ABpraaaapp:141	ABpraaaapp	141	7847	-17152	2768	3592	7847	57.2	446	366	33	278925
ABpraaap:69	ABpraaap	69	4536	-20463	2019	2035	4536	33.4	375	368	45	620796
ABpraaapa:100	ABpraaapa	100	7364	-17635	3594	4050	7364	39.2	415	362	40	542494
ABpraaapaa:141	ABpraaapaa	141	9198	-15801	3088	4008	9198	48.9	487	360	34	389159
ABpraaapap:141	ABpraaapap	141	9787	-15212	3878	4832	9787	46.2	445	376	35	418380
ABpraaapp:100	ABpraaapp	100	7071	-17928	3763	3928	7071	35.0	364	364	40	566514
ABpraaappa:138	ABpraaappa	138	8640	-16359	3929	4244	8640	41.9	399	368	35	400822
ABpraaappp:138	ABpraaappp	138	7651	-17348	3311	3741	7651	39.6	362	354	32	317623
ABpraap:45	ABpraap	45	2412	-22587	282	278	2412	51.7	353	356	48	505275
ABpraapa:68	ABpraapa	68	5476	-19523	3020	3019	5476	48.6	353	374	44	589299
ABpraapaa:97	ABpraapaa	97	15287	-9712	11106	11355	15287	52.5	417	365	38	471676
ABpraapaaa:138	ABpraapaaa	138	19449	-5550	12849	14135	19449	63.3	440	338	33	220766
ABpraapaap:138	ABpraapaap	138	18925	-6074	12391	13575	18925	61.0	403	345	33	243459
ABpraapap:97	ABpraapap	97	14581	-10418	10615	10820	14581	46.1	373	373	39	526827
ABpraapapa:137	ABpraapapa	137	21196	-3803	14449	15976	21196	54.7	398	371	33	316378
ABpraapapp:137	ABpraapapp	137	19338	-5661	12412	14115	19338	52.6	364	368	34	328345
ABpraapp:68	ABpraapp	68	5164	-19835	2806	2810	5164	56.3	298	327	44	468700
ABpraappa:97	ABpraappa	97	12990	-12009	9300	9538	12990	58.0	374	347	39	420621
ABpraappaa:136	ABpraappaa	136	20886	-4113	14278	15331	20886	61.1	362	346	33	225390
ABpraappap:136	ABpraappap	136	20757	-4242	13829	15499	20757	59.7	325	342	34	262767
ABpraappp:97	ABpraappp	97	12685	-12314	8961	9264	12685	54.1	329	339	39	446375
ABpraapppa:133	ABpraapppa	133	22281	-2719	15060	16724	22281	52.8	335	344	32	287633
ABpraapppp:133	ABpraapppp	133	18457	-6542	13239	13891	18457	48.1	302	345	35	382411
ABprap:25	ABprap	25	1819	-23180	-190	-190	1819	36.9	290	344	57	509137
ABprapa:45	ABprapa	45	2559	-22440	426	429	2559	34.6	305	366	51	762316
ABprapaa:70	ABprapaa	70	6151	-18848	3584	3610	6151	33.5	313	368	43	643672
ABprapaaa:104	ABprapaaa	104	8581	-16418	5223	5454	8581	27.3	332	352	38	531718
ABprapaaaa:145	ABprapaaaa	145	8511	-16488	1702	3421	8511	29.0	318	337	34	330924
ABprapaaap:145	ABprapaaap	145	12381	-12618	6464	7405	12381	28.8	290	322	30	303373
ABprapaap:104	ABprapaap	104	9067	-15932	5472	5843	9067	27.1	288	338	39	538122
ABprapaapa:147	ABprapaapa	147	8380	-16619	2812	3786	8380	23.9	273	310	32	283464
ABprapaapp:147	ABprapaapp	147	7997	-17002	3885	4146	7997	24.6	234	288	33	278860
ABprapap:70	ABprapap	70	4931	-20068	2373	2437	4931	28.6	281	318	45	528472
ABprapapa:102	ABprapapa	102	8671	-16328	4684	5357	8671	32.1	271	319	39	518310
ABprapapaa:142	ABprapapaa	142	9269	-15730	3319	4605	9269	30.9	250	320	33	349513
ABprapapap:142	ABprapapap	142	10231	-14768	4202	5483	10231	32.9	221	309	32	321786
ABprapapp:102	ABprapapp	102	8610	-16389	4866	5351	8610	31.5	222	286	38	482691
ABprapappa:144	ABprapappa	144	8595	-16404	4471	5014	8595	28.1	194	289	36	451200
ABprapappp:144	ABprapappp	144	10743	-14256	6090	6931	10743	32.7	168	268	35	473696
ABprapp:45	ABprapp	45	2522	-22477	430	429	2522	38.6	231	328	51	753060
ABprappa:69	ABprappa	69	7033	-17966	4424	4467	7033	31.6	224	330	45	688293
ABprappaa:103	ABprappaa	103	16795	-8204	12433	12856	16795	31.8	263	352	39	612439
ABprappaaa:146	ABprappaaa	146	20295	-4704	15214	15905	20295	29.3	301	368	35	438358
ABprappaap:146	ABprappaap	146	22927	-2072	16708	17454	22927	30.2	265	351	32	357810
ABprappap:103	ABprappap	103	17553	-7446	13142	13495	17553	31.9	210	328	38	604317
ABprappapa:146	ABprappapa	146	23542	-1457	18134	18521	23542	34.5	220	351	33	407613
ABprappapp:146	ABprappapp	146	25338	338	19694	20402	25338	36.3	183	329	34	449442
ABprappp:69	ABprappp	69	6054	-18945	3498	3527	6054	35.3	217	269	45	554325
ABprapppa:102	ABprapppa	102	16367	-8632	12125	12509	16367	37.2	181	298	40	621549
ABprapppaa:142	ABprapppaa	142	24502	-497	18292	19264	24502	38.4	158	296	33	409257
ABprapppap:142	ABprapppap	142	24019	-980	16471	18281	24019	42.6	140	268	34	414957
ABprapppp:102	ABprapppp	102	17500	-7499	13402	13645	17500	44.4	143	256	38	558563
ABprappppa:144	ABprappppa	144	24876	-123	17387	19226	24876	44.6	131	239	34	411211
ABprappppp:144	ABprappppp	144	20052	-4947	13401	14582	20052	53.8	143	207	34	289815
ABprp:11	ABprp	11	1773	-23226	-255	-256	1773	51.5	271	261	59	324946
ABprpa:25	ABprpa	25	1873	-23127	-157	-157	1873	57.3	306	293	55	310912
ABprpaa:45	ABprpaa	45	2396	-22603	304	306	2396	55.1	282	340	47	448533
ABprpaaa:70	ABprpaaa	70	4362	-20637	1946	1980	4362	45.0	270	361	42	628635
ABprpaaaa:101	ABprpaaaa	101	6110	-18889	2814	3174	6110	42.4	338	382	37	512245
ABprpaaaaa:143	ABprpaaaaa	143	6458	-18541	2605	2946	6458	46.2	394	392	31	319715
ABprpaaaap:143	ABprpaaaap	143	5646	-19353	1564	2203	5646	46.5	351	386	33	326383
ABprpaaap:101	ABprpaaap	101	6218	-18781	3164	3334	6218	40.5	300	370	35	471741
ABprpaaapa:144	ABprpaaapa	144	8339	-16660	2498	3986	8339	37.9	363	390	31	341080
ABprpaaapp:144	ABprpaaapp	144	6317	-18682	2491	2935	6317	37.4	328	379	31	311754
ABprpaap:70	ABprpaap	70	3948	-21051	1567	1604	3948	46.5	261	307	42	494579
ABprpaapa:100	ABprpaapa	100	6019	-18980	2819	2959	6019	41.5	325	336	34	378765
ABprpaapaa:142	ABprpaapaa	142	6311	-18688	1545	2375	6311	44.3	335	353	31	308574
ABprpaapap:142	ABprpaapap	142	6338	-18661	1974	2597	6338	37.1	311	346	33	363994
ABprpaapp:100	ABprpaapp	100	6168	-18831	3054	3241	6168	44.0	280	330	36	444013
ABprpaappa:141	ABprpaappa	141	6229	-18770	2744	3094	6229	40.4	299	382	31	325019
ABprpaappp:141	ABprpaappp	141	6792	-18207	2340	2834	6792	40.7	280	352	31	346430
ABprpap:45	ABprpap	45	2300	-22699	255	256	2300	60.0	242	277	48	381323
ABprpapa:69	ABprpapa	69	4612	-20387	2199	2228	4612	55.5	227	329	43	498435
ABprpapaa:101	ABprpapaa	101	8558	-16441	5081	5485	8558	54.3	286	358	38	472319
ABprpapaaa:145	ABprpapaaa	145	11898	-13101	6991	7973	11898	51.9	278	370	32	317710
ABprpapaap:145	ABprpapaap	145	11399	-13600	6714	7589	11399	53.7	248	356	33	344035
ABprpapap:101	ABprpapap	101	8711	-16288	5487	5707	8711	55.4	244	337	37	437028
ABprpapapa:144	ABprpapapa	144	11587	-13412	7052	7883	11587	55.0	217	341	32	307024
ABprpapapp:144	ABprpapapp	144	10822	-14177	5768	6759	10822	57.5	200	315	32	267177
ABprpapp:69	ABprpapp	69	4073	-20926	1808	1824	4073	59.1	243	271	44	413768
ABprpappa:99	ABprpappa	99	7569	-17430	4293	4466	7569	60.8	301	321	38	363899
ABprpappaa:140	ABprpappaa	140	9747	-15252	5199	5766	9747	60.3	279	344	34	257660
ABprpappap:140	ABprpappap	140	9949	-15050	5361	5838	9949	61.7	245	323	32	218903
ABprpappp:99	ABprpappp	99	8089	-16910	4930	5143	8089	61.6	238	302	38	351179
ABprpapppa:144	ABprpapppa	144	9944	-15055	4710	5444	9944	63.5	220	297	34	221515
ABprpapppp:144	ABprpapppp	144	10147	-14852	3756	5195	10147	64.7	200	264	33	186151
ABprpp:25	ABprpp	25	1812	-23187	-206	-207	1812	51.4	215	276	56	387835
ABprppa:45	ABprppa	45	2511	-22488	376	378	2511	47.1	179	302	49	635545
ABprppaa:71	ABprppaa	71	4734	-20265	2214	2270	4734	43.6	202	334	42	610151
ABprppaaa:104	ABprppaaa	104	7086	-17913	3929	4152	7086	42.9	244	360	37	554061
ABprppaaaa:152	ABprppaaaa	152	6799	-18200	2381	3240	6799	38.6	255	369	33	388514
ABprppaaap:152	ABprppaaap	152	9914	-15085	5351	6158	9914	43.5	229	362	31	378398
ABprppaap:104	ABprppaap	104	7398	-17601	3915	4282	7398	45.6	205	341	34	437659
ABprppaapa:151	ABprppaapa	151	8132	-16867	4089	4822	8132	48.1	202	347	32	369626
ABprppaapp:151	ABprppaapp	151	8299	-16700	3345	4641	8299	48.4	178	323	31	331681
ABprppap:71	ABprppap	71	4776	-20223	2065	2220	4776	42.2	180	281	43	601976
ABprppapa:103	ABprppapa	103	6271	-18728	3216	3361	6271	46.1	234	309	36	429823
ABprppapaa:148	ABprppapaa	148	6537	-18462	2144	2986	6537	45.5	237	339	33	376740
ABprppapap:148	ABprppapap	148	7414	-17585	2168	3113	7414	42.0	212	320	32	386520
ABprppapp:103	ABprppapp	103	6238	-18761	2626	2993	6238	45.3	198	277	36	446324
ABprppappa:152	ABprppappa	152	6487	-18512	1546	2518	6487	42.8	198	296	32	323454
ABprppappp:152	ABprppappp	152	7822	-17177	2407	3164	7822	46.6	175	277	31	312509
ABprppp:45	ABprppp	45	2350	-22649	258	257	2350	55.6	184	232	48	448373
ABprpppa:70	ABprpppa	70	5330	-19669	2837	2914	5330	52.0	160	286	42	553969
ABprpppaa:102	ABprpppaa	102	10750	-14249	6721	7193	10750	50.4	183	316	37	502209
ABprpppaaa:148	ABprpppaaa	148	13695	-11304	8362	9325	13695	50.4	162	306	33	365367
ABprpppaap:148	ABprpppaap	148	13808	-11191	7149	8813	13808	52.9	148	279	33	346586
ABprpppap:102	ABprpppap	102	11078	-13921	6633	7471	11078	52.0	156	285	37	510187
ABprpppapa:148	ABprpppapa	148	12712	-12287	4889	6912	12712	52.3	147	247	35	366484
ABprpppapp:148	ABprpppapp	148	16027	-8972	6926	8660	16027	56.6	171	222	29	243283
ABprpppp:70	ABprpppp	70	4481	-20518	2074	2113	4481	55.9	180	234	44	456156
ABprppppa:101	ABprppppa	101	8250	-16749	4689	5037	8250	57.3	192	284	38	403918
ABprppppaa:141	ABprppppaa	141	11927	-13072	6861	7694	11927	57.8	176	293	32	269054
ABprppppap:141	ABprppppap	141	11083	-13916	5262	6472	11083	58.6	164	261	33	288652
ABprppppp:101	ABprppppp	101	8853	-16146	5089	5385	8853	58.0	169	244	37	374326
ABprpppppa:144	ABprpppppa	144	11156	-13844	4192	5223	11156	62.6	181	230	33	232093
ABprpppppp:144	ABprpppppp	144	12396	-12603	5152	5852	12396	62.0	176	196	32	218602
EMS:1	EMS	1	1877	-23122	-199	-199	1877	33.0	358	156	58	160733
MS:3	MS	3	1712	-23287	-310	-310	1712	49.5	451	195	68	489348
MSa:16	MSa	16	1777	-23222	-209	-209	1777	49.4	500	200	63	583435
MSaa:43	MSaa	43	1924	-23075	-104	-98	1924	45.3	499	247	55	788871
MSaaa:69	MSaaa	69	4423	-20576	1609	1803	4423	48.6	490	267	50	718710
MSaaaa:114	MSaaaa	114	14141	-10858	8626	9427	14141	42.0	517	289	43	643511
MSaaaaa:163	MSaaaaa	163	23180	-1819	15012	15808	23180	43.3	526	314	34	341574
MSaaaap:163	MSaaaap	163	19215	-5784	12378	13150	19215	35.7	476	302	35	304096
MSaaap:114	MSaaap	114	13556	-11443	9367	9690	13556	42.7	466	250	41	488476
MSaaapa:165	MSaaapa	165	23086	-1914	17264	17609	23086	42.6	484	271	33	266207
MSaaapp:165	MSaaapp	165	19760	-5239	14251	14570	19760	42.8	436	243	34	245606
MSaap:69	MSaap	69	4399	-20600	1897	1978	4399	48.4	418	261	48	620694
MSaapa:116	MSaapa	116	12721	-12278	8567	9032	12721	55.3	461	262	41	423319
MSaapaa:165	MSaapaa	165	25540	540	19319	19662	25540	51.3	497	297	33	269800
MSaapap:165	MSaapap	165	20875	-4124	14465	15421	20875	55.1	440	285	32	197563
MSaapp:116	MSaapp	116	12634	-12365	9119	9332	12634	57.5	403	272	42	375366
MSaappa:169	MSaappa	169	22591	-2408	17022	17513	22591	62.7	414	287	32	168114
MSaappp:169	MSaappp	169	18295	-6705	14097	14153	18295	60.4	364	268	34	176808
MSap:43	MSap	43	2008	-22991	-1	-1	2008	52.7	443	205	52	606450
MSapa:73	MSapa	73	8241	-16758	4931	5239	8241	47.0	470	207	47	583528
MSapaa:123	MSapaa	123	28378	3378	22469	22761	28378	43.1	521	227	40	443075
MSapaaa:171	MSapaaa	171	44447	19447	35027	35918	44447	43.4	535	255	31	223550
MSapaap:171	MSapaap	171	44323	19323	34653	35812	44323	45.6	491	236	30	190474
MSapap:123	MSapap	123	24621	-378	19265	19402	24621	49.0	457	195	40	391464
MSapapa:174	MSapapa	174	41751	16751	32914	33656	41751	51.0	459	205	30	172271
MSapapp:174	MSapapp	174	36079	11079	23970	26188	36079	51.5	423	216	28	126112
MSapp:73	MSapp	73	8108	-16891	5360	5396	8108	54.3	392	212	47	522793
MSappa:123	MSappa	123	24021	-978	18209	18633	24021	57.2	431	220	39	309100
MSappaa:169	MSappaa	169	35836	10836	28035	28323	35836	55.5	438	246	31	153057
MSappap:169	MSappap	169	32735	7735	24996	25289	32735	49.0	397	229	31	155181
MSappp:123	MSappp	123	24476	-523	19796	20085	24476	62.0	384	203	40	289080
MSapppa:174	MSapppa	174	38058	13058	29450	29814	38058	58.5	403	228	30	127624
MSapppp:174	MSapppp	174	35022	10022	28287	28335	35022	58.0	363	203	30	131723
MSp:16	MSp	16	1819	-23180	-176	-176	1819	50.5	393	238	64	571138
MSpa:44	MSpa	44	2146	-22853	69	82	2146	52.6	371	294	55	753756
MSpaa:79	MSpaa	79	6804	-18195	3791	3899	6804	44.6	359	302	47	617518
MSpaaa:137	MSpaaa	137	18157	-6842	13345	13747	18157	45.5	445	305	43	518608
MSpaap:137	MSpaap	137	13638	-11361	8788	9346	13638	45.3	381	292	43	396191
MSpap:79	MSpap	79	5045	-19954	2399	2420	5045	37.3	306	257	49	561082
MSpapa:126	MSpapa	126	12404	-12595	8366	8568	12404	34.2	338	279	43	407703
MSpapp:126	MSpapp	126	13862	-11137	9527	9968	13862	35.6	293	254	43	408851
MSpp:44	MSpp	44	2096	-22904	-2	0	2096	32.7	400	269	59	762173
MSppa:78	MSppa	78	5139	-19860	2144	2273	5139	32.5	408	274	50	601769
MSppaa:141	MSppaa	141	12450	-12549	6706	7465	12450	34.2	451	286	41	407334
MSppap:141	MSppap	141	10416	-14583	5441	6023	10416	37.0	399	265	42	358554
MSppp:78	MSppp	78	4411	-20588	1852	1899	4411	34.6	371	210	49	497817
MSpppa:136	MSpppa	136	10171	-14828	5504	6096	10171	32.8	397	213	41	314361
MSpppp:136	MSpppp	136	11030	-13969	7106	7356	11030	39.7	351	224	42	333130
E:3	E	3	1715	-23284	-365	-365	1715	41.1	297	150	67	513169
Ea:15	Ea	15	1827	-23172	-262	-264	1827	46.1	348	141	60	575456
Eal:49	Eal	49	2364	-22635	230	242	2364	41.4	376	159	53	601051
Eala:90	Eala	90	7437	-17562	3884	4113	7437	35.6	446	186	46	394102
Ealaa:152	Ealaa	152	19513	-5486	13809	14117	19513	37.0	484	204	37	255445
Ealap:152	Ealap	152	17573	-7426	12184	12601	17573	38.7	426	194	38	227886
Ealp:90	Ealp	90	7361	-17638	4381	4505	7361	46.0	369	163	47	405890
Ealpa:152	Ealpa	152	16752	-8247	11774	12286	16752	45.4	400	177	39	231967
Ealpp:152	Ealpp	152	15159	-9840	10696	11062	15159	46.7	339	194	39	199818
Ear:49	Ear	49	2434	-22565	291	295	2434	47.9	342	223	53	602057
Eara:90	Eara	90	7448	-17552	4358	4455	7448	52.0	316	280	44	360112
Earaa:149	Earaa	149	13827	-11172	8887	9626	13827	52.6	380	310	37	245122
Earap:149	Earap	149	12760	-12239	8371	8679	12760	51.4	325	282	36	179547
Earp:90	Earp	90	7104	-17895	4013	4196	7104	52.8	351	218	45	346321
Earpa:151	Earpa	151	12409	-12590	6905	7863	12409	51.8	386	242	37	174027
Earpp:151	Earpp	151	12931	-12068	8990	9197	12931	58.9	337	237	38	171779
Ep:15	Ep	15	1818	-23181	-247	-251	1818	43.6	259	172	61	655802
Epl:51	Epl	51	2506	-22493	316	316	2506	32.9	292	186	55	568538
Epla:91	Epla	91	5619	-19380	2834	2943	5619	33.6	312	192	46	322260
Eplaa:153	Eplaa	153	10267	-14732	5791	5959	10267	28.3	330	228	37	158515
Eplap:153	Eplap	153	11696	-13303	7126	7590	11696	35.7	299	188	38	176769
Eplp:91	Eplp	91	6108	-18891	3242	3389	6108	38.0	272	151	46	398104
Eplpa:152	Eplpa	152	12221	-12778	7597	8228	12221	38.7	267	170	38	206661
Eplpp:152	Eplpp	152	14736	-10263	9553	10378	14736	45.2	224	168	38	236555
Epr:51	Epr	51	2644	-22355	467	476	2644	50.0	258	200	54	650960
Epra:94	Epra	94	6668	-18331	3883	3983	6668	54.1	298	216	46	355325
Epraa:154	Epraa	154	13283	-11716	8060	8653	13283	50.9	310	239	36	164547
Eprap:154	Eprap	154	12480	-12519	8185	8482	12480	49.4	267	210	37	179020
Eprp:94	Eprp	94	6809	-18190	3821	3995	6809	43.9	247	202	46	374527
Eprpa:156	Eprpa	156	14002	-10997	8243	9155	14002	37.9	262	222	35	160587
Eprpp:156	Eprpp	156	16240	-8759	10045	11096	16240	44.6	223	212	37	218053
P2:1	P2	1	1740	-23259	-368	-368	1740	31.0	220	228	79	758918
C:5	C	5	1878	-23121	-236	-236	1878	22.8	272	255	66	404610
Ca:20	Ca	20	1937	-23062	-138	-139	1937	23.9	346	244	59	258878
Caa:41	Caa	41	2010	-22989	-93	-94	2010	19.9	352	225	53	292546
Caaa:70	Caaa	70	2541	-22458	316	317	2541	20.8	388	170	48	309830
Caaaa:101	Caaaa	101	4704	-20295	1991	2060	4704	21.0	351	146	41	252841
Caaaaa:144	Caaaaa	144	8439	-16560	4600	4810	8439	26.0	349	146	36	179206
Caaaap:144	Caaaap	144	8616	-16383	5405	5445	8616	27.9	296	127	36	209513
Caaap:101	Caaap	101	5191	-19808	2580	2631	5191	23.3	269	141	42	293443
Caaapa:141	Caaapa	141	7994	-17006	4375	4544	7994	23.6	256	157	35	167520
Caaapp:141	Caaapp	141	10702	-14297	7146	7382	10702	31.3	239	128	36	238406
Caap:70	Caap	70	3169	-21830	798	816	3169	21.6	284	159	45	327346
Caapa:105	Caapa	105	8562	-16437	5243	5457	8562	26.3	214	167	40	306683
Caapaa:154	Caapaa	154	16136	-8863	11219	11895	16136	32.4	196	139	35	212175
Caapap:154	Caapap	154	20803	-4197	15755	16539	20803	42.9	208	107	34	254209
Caapp:105	Caapp	105	13132	-11867	9062	9434	13132	41.6	206	111	38	377383
Caappd:157	Caappd	157	23383	-1616	17054	18186	23383	49.3	200	103	34	233000
Caappv:157	Caappv	157	26140	1140	15628	19005	26140	58.6	192	128	31	159645
Cap:41	Cap	41	1975	-23024	-127	-128	1975	27.9	273	142	53	433017
Capa:72	Capa	72	4869	-20130	2390	2428	4869	38.0	324	96	46	509217
Capaa:113	Capaa	113	9491	-15508	5968	6159	9491	58.0	282	136	37	241729
Capaaa:158	Capaaa	158	12438	-12561	8322	8580	12438	59.5	363	154	31	109633
Capaap:158	Capaap	158	11241	-13758	6788	7324	11241	59.6	305	162	32	122898
Capap:113	Capap	113	9059	-15940	5264	5671	9059	59.6	231	158	39	262406
Capapa:158	Capapa	158	10621	-14378	6092	6717	10621	58.5	285	178	33	126598
Capapp:158	Capapp	158	11486	-13513	6281	6770	11486	59.4	244	188	30	98846
Capp:72	Capp	72	3696	-21303	1314	1333	3696	37.4	241	111	46	513434
Cappa:105	Cappa	105	8515	-16484	5048	5384	8515	44.3	249	120	40	361114
Cappaa:154	Cappaa	154	12048	-12951	7864	8027	12048	43.5	301	139	32	153142
Cappap:154	Cappap	154	12359	-12640	6848	7559	12359	51.6	265	147	32	159025
Cappp:105	Cappp	105	10450	-14549	5910	6809	10450	52.1	203	141	38	348441
Capppa:157	Capppa	157	13958	-11041	7486	8402	13958	52.1	232	143	30	146269
Capppp:157	Capppp	157	13566	-11433	4869	7102	13566	58.5	210	171	30	117174
Cp:20	Cp	20	1892	-23107	-246	-247	1892	27.1	235	265	61	391586
Cpa:42	Cpa	42	2003	-22996	-156	-156	2003	22.8	237	265	55	401565
Cpaa:69	Cpaa	69	3634	-21365	1204	1209	3634	23.0	238	250	49	380661
Cpaaa:106	Cpaaa	106	8836	-16163	5781	5799	8836	22.8	218	241	44	321012
Cpaaaa:148	Cpaaaa	148	16878	-8121	11868	12285	16878	28.3	197	197	37	202578
Cpaaap:148	Cpaaap	148	13061	-11938	7343	7912	13061	24.1	226	227	35	143525
Cpaap:106	Cpaap	106	14905	-10094	10369	10879	14905	37.1	152	208	41	419965
Cpaapa:149	Cpaapa	149	22775	-2224	17114	17601	22775	35.0	160	194	36	260690
Cpaapp:149	Cpaapp	149	25191	191	17754	19221	25191	44.5	149	186	35	267060
Cpap:69	Cpap	69	4697	-20302	2221	2237	4697	28.7	215	166	48	438535
Cpapa:107	Cpapa	107	17725	-7274	13274	13647	17725	35.7	176	167	41	403123
Cpapaa:151	Cpapaa	151	35538	10538	25791	28047	35538	48.5	157	154	35	243953
Cpapap:151	Cpapap	151	32786	7786	26935	27587	32786	38.4	171	144	37	284324
Cpapp:107	Cpapp	107	20804	-4195	16068	16388	20804	46.8	171	140	40	416736
Cpappd:151	Cpappd	151	36729	11729	26534	27949	36729	57.2	165	164	31	151432
Cpappv:151	Cpappv	151	34270	9270	23556	26897	34270	53.3	177	133	34	212280
Cpp:42	Cpp	42	1935	-23064	-211	-211	1935	37.7	180	183	54	553945
Cppa:71	Cppa	71	8676	-16323	5511	5615	8676	44.1	151	213	46	522313
Cppaa:113	Cppaa	113	21855	-3144	15777	16574	21855	58.3	220	245	38	251687
Cppaaa:157	Cppaaa	157	29456	4456	22538	23120	29456	55.6	253	275	33	156821
Cppaap:157	Cppaap	157	25889	889	18150	18864	25889	60.4	231	241	32	127700
Cppap:113	Cppap	113	23845	-1154	16600	18200	23845	56.1	208	208	39	298111
Cppapa:161	Cppapa	161	30774	5774	24878	24827	30774	45.8	231	274	34	195832
Cppapp:161	Cppapp	161	30666	5666	21627	22411	30666	53.1	206	231	32	166847
Cppp:71	Cppp	71	7649	-17350	4902	4945	7649	44.3	185	145	47	535366
Cpppa:109	Cpppa	109	21749	-3250	17100	17306	21749	41.6	181	224	41	399951
Cpppaa:154	Cpppaa	154	27735	2735	21573	21666	27735	34.6	228	270	34	189849
Cpppap:154	Cpppap	154	35771	10771	28056	28739	35771	41.1	178	235	34	235332
Cpppp:109	Cpppp	109	24911	-88	18626	19517	24911	52.1	179	181	39	367076
Cppppa:155	Cppppa	155	34906	9906	25207	26603	34906	48.0	177	214	35	248371
Cppppp:155	Cppppp	155	32147	7147	21491	22097	32147	58.0	210	202	30	125181
P3:5	P3	5	1736	-23263	-365	-366	1736	39.8	182	202	59	398348
D:26	D	26	1802	-23197	-335	-335	1802	44.6	180	179	55	318359
Da:56	Da	56	2543	-22456	311	312	2543	50.5	271	99	47	140494
Daa:94	Daa	94	5387	-19612	2517	2546	5387	57.3	324	140	35	63410
Daaa:137	Daaa	137	7936	-17063	3573	3969	7936	49.6	396	143	29	69314
Daap:137	Daap	137	7008	-17991	3413	3535	7008	56.1	368	158	31	65526
Dap:94	Dap	94	5058	-19941	2456	2484	5058	53.5	246	141	39	96167
Dapa:132	Dapa	132	6670	-18329	3507	3645	6670	48.3	347	141	34	126000
Dapp:132	Dapp	132	5993	-19006	2721	3030	5993	51.9	304	170	37	124496
Dp:56	Dp	56	2470	-22529	218	220	2470	60.0	211	169	44	99708
Dpa:92	Dpa	92	5474	-19525	2742	2780	5474	60.5	257	256	36	72762
Dpaa:135	Dpaa	135	8870	-16129	4317	4741	8870	53.6	281	317	30	86996
Dpap:135	Dpap	135	8346	-16653	3025	4016	8346	57.9	256	292	32	91155
Dpp:92	Dpp	92	5137	-19862	2360	2412	5137	54.5	213	202	40	103032
Dppa:129	Dppa	129	6647	-18352	2857	3349	6647	50.5	283	285	36	145041
Dppp:129	Dppp	129	7616	-17383	3985	4242	7616	38.9	275	298	34	148134
P4:26	P4	26	1871	-23128	-183	-183	1871	56.7	272	142	50	166232
Z2:83	Z2	83	1988	-23011	-248	-206	1988	62.9	325	243	41	40370
Z3:83	Z3	83	2114	-22885	-122	-69	2114	61.9	346	159	39	47051
