# Supplementary material for: Quantitative Differences in Nuclear β-catenin and TCF Pattern Embryonic Cells in C. elegans
Source: PLoS Genet. 2015 Oct 21;11(10):e1005585. doi: 10.1371/journal.pgen.1005585 (PMC4619327; doi:10.1371/journal.pgen.1005585)
Supplement: S1 Data — For each cell analyzed, birth time is given in column 3 and the average nuclear reporter intensity over the lifetime of the cell (corrected for background) is given in column 7 (“blot”). For information on each embryo’s strain information and experimental conditions, refer to S2 Table. (ZIP) [file pgen.1005585.s005.zip › CAs/CA20111129_ceh-27_pop-1i_L1.csv]

cellTime	cell	time	none	global	local	blot	cross	z	x	y	size	gweight
AB:1	AB	1	2090	-22909	-272	-272	2090	30.0	501	195	86	999053
ABa:3	ABa	3	2011	-22988	-345	-346	2011	29.1	556	201	71	1155811
ABal:14	ABal	14	1979	-23021	-277	-276	1979	35.0	596	204	69	1043573
ABala:26	ABala	26	1914	-23085	-308	-304	1914	31.0	626	157	62	823069
ABalaa:40	ABalaa	40	1959	-23040	-348	-340	1959	25.7	653	159	57	809211
ABalaaa:61	ABalaaa	61	1968	-23031	-227	-227	1968	19.8	644	176	51	613177
ABalaaaa:86	ABalaaaa	86	2039	-22961	-111	-117	2039	23.1	619	155	45	667958
ABalaaaal:121	ABalaaaal	121	1894	-23105	-45	-46	1894	42.7	564	98	36	344737
ABalaaaala:163	ABalaaaala	163	1880	-23119	-68	-57	1880	45.1	572	129	30	169108
ABalaaaalp:163	ABalaaaalp	163	1908	-23091	-24	-33	1908	48.8	553	112	30	152918
ABalaaaar:121	ABalaaaar	121	1916	-23083	-26	-30	1916	32.9	565	97	36	415095
ABalaaaarl:163	ABalaaaarl	163	1915	-23084	-34	-47	1915	32.8	556	111	29	196324
ABalaaaarr:163	ABalaaaarr	163	1878	-23121	-64	-79	1878	38.2	550	90	30	189421
ABalaaap:86	ABalaaap	86	2038	-22961	-151	-158	2038	31.8	594	114	44	572197
ABalaaapa:122	ABalaaapa	122	1947	-23052	-21	-25	1947	50.6	537	83	36	270001
ABalaaapal:162	ABalaaapal	162	1898	-23102	-55	-68	1898	55.1	531	93	32	156521
ABalaaapar:162	ABalaaapar	162	1857	-23142	-86	-85	1857	48.7	560	73	29	143847
ABalaaapp:122	ABalaaapp	122	1898	-23101	-62	-64	1898	39.7	552	57	35	350540
ABalaaappl:166	ABalaaappl	166	1882	-23117	-35	-33	1882	40.1	588	84	30	183112
ABalaaappr:166	ABalaaappr	166	1922	-23077	-10	-22	1922	40.2	554	54	29	176859
ABalaap:61	ABalaap	61	2048	-22951	-112	-112	2048	14.6	557	184	50	357090
ABalaapa:86	ABalaapa	86	2006	-22993	-144	-148	2006	20.3	571	114	44	586835
ABalaapaa:123	ABalaapaa	123	1925	-23074	-31	-34	1925	30.3	533	67	37	472800
ABalaapaaa:165	ABalaapaaa	165	1953	-23046	-12	0	1953	26.8	564	88	31	270073
ABalaapaap:165	ABalaapaap	165	1963	-23037	32	26	1963	30.9	564	66	32	268766
ABalaapap:123	ABalaapap	123	1926	-23073	-38	-39	1926	34.0	493	60	36	414450
ABalaapapa:163	ABalaapapa	163	1911	-23088	-36	-40	1911	31.2	532	52	31	235173
ABalaapapp:163	ABalaapapp	163	1875	-23124	-97	-98	1875	36.5	496	45	32	234339
ABalaapp:86	ABalaapp	86	2029	-22970	-117	-119	2029	25.6	531	145	43	409650
ABalaappa:121	ABalaappa	121	1958	-23041	17	13	1958	39.0	517	98	35	307768
ABalaappaa:164	ABalaappaa	164	1869	-23130	-57	-76	1869	43.1	534	77	29	171474
ABalaappap:164	ABalaappap	164	1902	-23097	-51	-65	1902	43.7	491	87	31	144668
ABalaappp:121	ABalaappp	121	1897	-23102	-59	-62	1897	47.5	493	122	36	255835
ABalaapppa:163	ABalaapppa	163	1909	-23090	-29	-41	1909	50.6	517	115	30	137275
ABalaapppp:163	ABalaapppp	163	1860	-23139	-75	-75	1860	49.9	472	111	31	136318
ABalap:40	ABalap	40	1972	-23027	-333	-334	1972	42.3	592	153	57	588363
ABalapa:60	ABalapa	60	1981	-23018	-242	-243	1981	35.3	628	139	50	662626
ABalapaa:85	ABalapaa	85	2001	-22998	-144	-137	2001	34.5	638	148	44	706933
ABalapaaa:124	ABalapaaa	124	1870	-23129	-57	-57	1870	45.8	586	133	34	292454
ABalapaaaa:170	ABalapaaaa	170	1830	-23169	-101	-96	1830	49.5	574	170	28	152039
ABalapaaap:170	ABalapaaap	170	1963	-23036	44	46	1963	55.2	562	154	32	139551
ABalapaap:124	ABalapaap	124	1905	-23094	-47	-50	1905	52.9	568	151	37	308765
ABalapaapa:166	ABalapaapa	166	1911	-23088	-14	-16	1911	51.5	596	199	31	155437
ABalapaapp:166	ABalapaapp	166	1906	-23093	-24	-31	1906	56.4	556	217	29	127020
ABalapap:85	ABalapap	85	2038	-22961	-156	-159	2038	44.4	594	142	42	495233
ABalapapa:122	ABalapapa	122	1923	-23076	-49	-53	1923	47.5	578	186	36	311488
ABalapapaa:165	ABalapapaa	165	1840	-23159	-102	-106	1840	47.8	564	227	30	159291
ABalapapap:165	ABalapapap	165	1958	-23041	-11	-15	1958	53.0	530	243	30	136794
ABalapapp:122	ABalapapp	122	1904	-23095	-73	-77	1904	53.4	529	203	36	266186
ABalapappa:167	ABalapappa	167	1855	-23144	-122	-125	1855	55.2	499	255	30	133396
ABalapappp:167	ABalapappp	167	1964	-23035	-12	-15	1964	53.3	457	258	30	129541
ABalapp:60	ABalapp	60	2011	-22988	-241	-245	2011	33.6	551	177	51	468442
ABalappa:85	ABalappa	85	2032	-22967	-155	-157	2032	35.4	579	180	44	510430
ABalappaa:119	ABalappaa	119	1908	-23091	-56	-59	1908	45.3	557	154	35	287317
ABalappaaa:162	ABalappaaa	162	1900	-23100	-24	-34	1900	56.6	555	127	29	135172
ABalappaap:162	ABalappaap	162	1891	-23108	-41	-43	1891	57.2	516	148	32	119170
ABalappap:119	ABalappap	119	1908	-23091	-77	-82	1908	48.9	517	180	36	265609
ABalappapa:160	ABalappapa	160	1893	-23106	-68	-69	1893	51.1	533	195	32	143600
ABalappapp:160	ABalappapp	160	1913	-23086	-67	-70	1913	51.7	484	197	29	130024
ABalappp:85	ABalappp	85	2021	-22978	-142	-146	2021	45.0	511	169	43	396621
ABalapppa:121	ABalapppa	121	1929	-23070	-131	-139	1929	57.0	517	165	37	266094
ABalapppaa:164	ABalapppaa	164	1935	-23064	-111	-129	1935	58.9	525	214	30	116516
ABalapppap:164	ABalapppap	164	1864	-23135	-189	-192	1864	58.1	482	189	30	113834
ABalapppp:121	ABalapppp	121	1947	-23052	-58	-59	1947	54.1	463	206	37	250902
ABalappppa:164	ABalappppa	164	1941	-23058	-40	-48	1941	56.2	447	223	33	136423
ABalappppp:164	ABalappppp	164	1932	-23067	-23	-30	1932	55.2	398	249	31	134038
ABalp:26	ABalp	26	1934	-23065	-265	-265	1934	22.0	562	251	64	738991
ABalpa:40	ABalpa	40	2051	-22948	-214	-214	2051	18.0	599	249	58	656113
ABalpaa:61	ABalpaa	61	1961	-23038	-233	-232	1961	18.4	603	256	49	568579
ABalpaaa:87	ABalpaaa	87	2020	-22979	-163	-166	2020	20.6	566	199	45	482835
ABalpaaaa:116	ABalpaaaa	116	2040	-22959	-9	-17	2040	30.6	612	154	37	480983
ABalpaaaaa:153	ABalpaaaaa	153	2314	-22685	288	291	2314	46.3	644	141	30	259506
ABalpaaaap:153	ABalpaaaap	153	2324	-22675	325	325	2324	44.3	607	130	32	259740
ABalpaaap:116	ABalpaaap	116	1996	-23003	-41	-44	1996	30.6	568	179	37	412975
ABalpaaapa:156	ABalpaaapa	156	2371	-22628	372	358	2371	37.7	628	156	30	288643
ABalpaaapp:156	ABalpaaapp	156	2406	-22593	381	377	2406	35.8	593	186	32	281759
ABalpaap:87	ABalpaap	87	2014	-22985	-110	-112	2014	16.6	616	204	43	570625
ABalpaapa:120	ABalpaapa	120	1874	-23125	-105	-100	1874	38.9	656	157	37	520546
ABalpaapaa:160	ABalpaapaa	160	1908	-23091	-28	2	1908	48.8	648	173	31	240695
ABalpaapap:160	ABalpaapap	160	1881	-23119	-42	-46	1881	51.6	614	171	30	187539
ABalpaapp:120	ABalpaapp	120	1866	-23133	-67	-70	1866	39.2	638	172	35	420812
ABalpaappa:162	ABalpaappa	162	1867	-23132	-69	-66	1867	42.2	664	162	29	261467
ABalpaappp:162	ABalpaappp	162	1944	-23055	27	33	1944	40.6	641	198	31	265351
ABalpap:61	ABalpap	61	2105	-22894	-150	-150	2105	8.2	505	249	53	361709
ABalpapa:86	ABalpapa	86	2082	-22917	-127	-131	2082	9.1	550	221	46	487418
ABalpapaa:117	ABalpapaa	117	1988	-23011	-25	-26	1988	25.7	660	160	39	680470
ABalpapaaa:159	ABalpapaaa	159	1985	-23014	22	33	1985	28.5	674	160	33	429797
ABalpapaap:159	ABalpapaap	159	1987	-23012	28	11	1987	33.3	661	136	31	358648
ABalpapap:117	ABalpapap	117	1971	-23028	-32	-39	1971	18.8	626	167	39	594090
ABalpapapa:156	ABalpapapa	156	2040	-22959	84	77	2040	25.6	663	184	33	439796
ABalpapapp:156	ABalpapapp	156	1968	-23031	-3	-7	1968	20.3	639	195	34	446471
ABalpapp:86	ABalpapp	86	2070	-22929	-139	-140	2070	7.0	467	221	47	332911
ABalpappa:114	ABalpappa	114	2020	-22979	-28	-32	2020	12.6	568	188	39	410169
ABalpappaa:149	ABalpappaa	149	2074	-22925	85	89	2074	24.6	620	165	31	297777
ABalpappap:149	ABalpappap	149	2040	-22959	52	50	2040	21.0	586	190	34	320218
ABalpappp:114	ABalpappp	114	2035	-22964	-67	-46	2035	11.0	522	217	40	359120
ABalpapppa:150	ABalpapppa	150	2036	-22963	-130	-47	2036	11.4	569	214	34	342186
ABalpapppp:150	ABalpapppp	150	2156	-22843	-644	-351	2156	15.2	547	216	33	279739
ABalpp:40	ABalpp	40	2002	-22998	-338	-339	2002	29.6	523	305	57	684720
ABalppa:60	ABalppa	60	2029	-22970	-263	-263	2029	24.1	544	306	51	669929
ABalppaa:86	ABalppaa	86	1999	-23000	-174	-176	1999	23.0	612	251	42	610671
ABalppaaa:119	ABalppaaa	119	1908	-23092	-45	-42	1908	31.6	652	200	35	454742
ABalppaaaa:163	ABalppaaaa	163	1827	-23172	-157	-126	1827	35.2	670	169	29	300772
ABalppaaap:163	ABalppaaap	163	1904	-23096	-42	-49	1904	33.6	651	201	31	309442
ABalppaap:119	ABalppaap	119	1898	-23101	-88	-95	1898	23.7	641	230	37	550199
ABalppaapa:160	ABalppaapa	160	1927	-23072	-74	-90	1927	22.4	670	214	30	332926
ABalppaapp:160	ABalppaapp	160	1891	-23108	-68	-79	1891	17.0	643	232	30	331797
ABalppap:86	ABalppap	86	2055	-22944	-177	-186	2055	21.2	557	265	45	595497
ABalppapa:116	ABalppapa	116	1930	-23069	-77	-79	1930	15.7	639	194	39	595064
ABalppapaa:157	ABalppapaa	157	1851	-23148	-118	-117	1851	17.0	651	156	32	376468
ABalppapap:157	ABalppapap	157	1953	-23046	-2	-9	1953	13.3	613	158	32	318627
ABalppapp:116	ABalppapp	116	1968	-23031	-58	-60	1968	15.6	597	221	39	507712
ABalppappa:154	ABalppappa	154	1912	-23088	-67	-72	1912	12.4	615	199	32	351334
ABalppappp:154	ABalppappp	154	1935	-23064	-70	-71	1935	10.5	591	236	35	408190
ABalppp:60	ABalppp	60	2068	-22931	-191	-192	2068	18.2	444	306	50	468176
ABalpppa:85	ABalpppa	85	2045	-22954	-181	-185	2045	21.3	535	284	45	620024
ABalpppaa:116	ABalpppaa	116	1899	-23100	-98	-100	1899	28.3	623	244	37	552586
ABalpppaaa:157	ABalpppaaa	157	1883	-23117	-72	-84	1883	29.0	647	226	32	382915
ABalpppaap:157	ABalpppaap	157	1889	-23110	-89	-97	1889	28.2	634	257	32	404170
ABalpppap:116	ABalpppap	116	1932	-23067	-133	-134	1932	24.7	591	277	39	601652
ABalpppapa:154	ABalpppapa	154	1936	-23063	-29	-45	1936	18.6	620	259	33	427387
ABalpppapp:154	ABalpppapp	154	1888	-23111	-149	-130	1888	23.6	604	284	34	435572
ABalpppp:85	ABalpppp	85	2026	-22973	-166	-172	2026	17.1	460	288	46	552619
ABalppppa:114	ABalppppa	114	1967	-23032	-72	-78	1967	24.5	577	237	38	513843
ABalppppaa:155	ABalppppaa	155	1950	-23049	-2	0	1950	21.8	602	222	31	322912
ABalppppap:155	ABalppppap	155	1924	-23075	-82	-87	1924	25.9	576	243	33	369461
ABalppppp:114	ABalppppp	114	2019	-22980	-155	-109	2019	21.9	539	269	40	580742
ABalpppppa:157	ABalpppppa	157	1944	-23055	-72	-66	1944	17.5	577	258	33	382547
ABalpppppp:157	ABalpppppp	157	2097	-22902	-326	-250	2097	20.7	540	265	35	358622
ABar:14	ABar	14	1984	-23015	-266	-268	1984	26.9	508	102	71	1066512
ABara:26	ABara	26	1905	-23094	-262	-262	1905	25.6	507	87	64	696630
ABaraa:40	ABaraa	40	2067	-22932	-200	-200	2067	13.8	565	112	58	533130
ABaraaa:60	ABaraaa	60	2023	-22976	-153	-154	2023	17.3	587	102	49	470424
ABaraaaa:87	ABaraaaa	87	2012	-22987	-134	-137	2012	25.7	525	107	44	426918
ABaraaaaa:117	ABaraaaaa	117	1918	-23081	-69	-67	1918	25.5	574	132	38	405903
ABaraaaaaa:153	ABaraaaaaa	153	1898	-23101	-80	-59	1898	37.3	594	139	30	235610
ABaraaaaap:153	ABaraaaaap	153	1925	-23074	-30	-30	1925	37.9	562	161	30	194697
ABaraaaap:117	ABaraaaap	117	1951	-23048	-63	-64	1951	20.9	526	158	39	360443
ABaraaaapa:154	ABaraaaapa	154	1932	-23067	-28	-36	1932	30.5	576	140	31	245210
ABaraaaapp:154	ABaraaaapp	154	1908	-23091	-78	-79	1908	28.4	542	164	32	225585
ABaraaap:87	ABaraaap	87	1981	-23018	-130	-131	1981	16.8	575	93	43	500173
ABaraaapa:122	ABaraaapa	122	1859	-23140	-69	-70	1859	40.1	637	158	36	398220
ABaraaapaa:164	ABaraaapaa	164	1964	-23035	22	24	1964	44.3	630	171	28	201573
ABaraaapap:164	ABaraaapap	164	1924	-23075	4	8	1924	45.5	612	205	30	174429
ABaraaapp:122	ABaraaapp	122	1886	-23113	-68	-71	1886	36.7	604	136	34	323343
ABaraaappa:164	ABaraaappa	164	1910	-23089	-13	-20	1910	44.4	594	170	29	179662
ABaraaappp:164	ABaraaappp	164	1920	-23079	-37	-34	1920	43.5	567	191	30	159035
ABaraap:60	ABaraap	60	2062	-22937	-109	-110	2062	10.3	490	127	51	290847
ABaraapa:86	ABaraapa	86	2071	-22928	-104	-107	2071	10.3	504	109	45	387497
ABaraapaa:118	ABaraapaa	118	1935	-23064	-51	-56	1935	20.3	620	122	38	517509
ABaraapaaa:159	ABaraapaaa	159	1870	-23129	-153	-137	1870	38.7	652	126	30	293924
ABaraapaap:159	ABaraapaap	159	1862	-23137	-92	-111	1862	34.6	621	110	32	300947
ABaraapap:118	ABaraapap	118	1930	-23069	-65	-69	1930	12.7	586	135	38	443018
ABaraapapa:158	ABaraapapa	158	1858	-23141	-86	-79	1858	25.3	652	131	30	333580
ABaraapapp:158	ABaraapapp	158	1880	-23119	-61	-69	1880	19.5	631	120	33	357575
ABaraapp:86	ABaraapp	86	2085	-22914	-95	-95	2085	9.9	423	137	47	289444
ABaraappa:116	ABaraappa	116	1962	-23037	-77	-79	1962	8.3	528	153	39	350705
ABaraappaa:153	ABaraappaa	153	2010	-22989	19	19	2010	21.3	581	160	32	283787
ABaraappap:153	ABaraappap	153	2113	-22886	12	30	2113	18.1	544	173	32	227552
ABaraappp:116	ABaraappp	116	2006	-22993	-36	-37	2006	8.7	471	154	40	293114
ABaraapppa:151	ABaraapppa	151	2062	-22937	107	109	2062	20.6	544	128	34	322083
ABaraapppp:151	ABaraapppp	151	2019	-22980	24	31	2019	16.1	516	133	36	322297
ABarap:40	ABarap	40	1986	-23013	-254	-255	1986	25.4	494	65	58	639017
ABarapa:61	ABarapa	61	1966	-23033	-226	-226	1966	26.5	537	62	50	547063
ABarapaa:87	ABarapaa	87	1973	-23026	-167	-169	1973	20.3	522	56	43	453987
ABarapaaa:119	ABarapaaa	119	1871	-23128	-83	-85	1871	23.2	593	85	36	332163
ABarapaaaa:160	ABarapaaaa	160	1881	-23118	-69	-85	1881	33.0	627	92	29	222416
ABarapaaap:160	ABarapaaap	160	1890	-23109	-42	-50	1890	27.9	616	91	34	288726
ABarapaap:119	ABarapaap	119	1902	-23097	-46	-49	1902	13.5	566	93	36	317307
ABarapaapa:161	ABarapaapa	161	1927	-23072	-20	-23	1927	12.8	607	116	31	235989
ABarapaapp:161	ABarapaapp	161	1954	-23045	21	20	1954	10.3	581	107	31	182610
ABarapap:87	ABarapap	87	2012	-22987	-128	-131	2012	26.8	466	73	45	454867
ABarapapa:117	ABarapapa	117	1955	-23044	-23	-25	1955	17.8	549	92	37	348986
ABarapapaa:157	ABarapapaa	157	1876	-23123	-94	-90	1876	27.0	609	136	31	253376
ABarapapap:157	ABarapapap	157	1885	-23114	-56	-50	1885	19.2	580	131	31	224957
ABarapapp:117	ABarapapp	117	1899	-23100	-89	-92	1899	12.0	498	90	39	367888
ABarapappa:153	ABarapappa	153	1928	-23071	-35	-37	1928	9.5	574	140	33	245714
ABarapappp:153	ABarapappp	153	1971	-23028	-214	-148	1971	10.0	533	132	34	218917
ABarapp:61	ABarapp	61	2020	-22979	-167	-168	2020	17.5	440	79	52	413928
ABarappa:86	ABarappa	86	2040	-22959	-99	-100	2040	17.4	440	73	45	425191
ABarappaa:117	ABarappaa	117	1910	-23089	-63	-68	1910	20.8	531	82	38	438845
ABarappaaa:160	ABarappaaa	160	1878	-23121	-62	-64	1878	21.0	600	86	32	287008
ABarappaap:160	ABarappaap	160	1906	-23093	7	2	1906	16.4	568	74	32	269634
ABarappap:117	ABarappap	117	1954	-23045	-35	-40	1954	15.6	479	79	40	435968
ABarappapa:156	ABarappapa	156	1909	-23090	-3	0	1909	12.3	555	94	33	264434
ABarappapp:156	ABarappapp	156	1894	-23105	-45	-45	1894	14.1	522	81	34	300433
ABarappp:86	ABarappp	86	2001	-22998	-127	-127	2001	21.4	380	83	45	403029
ABarapppa:118	ABarapppa	118	1892	-23108	-73	-79	1892	23.7	469	70	38	417270
ABarapppaa:159	ABarapppaa	159	1873	-23126	-26	-20	1873	20.5	545	75	32	276242
ABarapppap:159	ABarapppap	159	1885	-23114	-12	-12	1885	23.4	521	52	32	260218
ABarapppp:118	ABarapppp	118	1921	-23078	-37	-37	1921	31.1	423	50	40	431748
ABarappppa:158	ABarappppa	158	1881	-23118	-54	-50	1881	29.1	496	32	33	302299
ABarappppp:158	ABarappppp	158	1856	-23143	-63	-62	1856	32.2	452	30	35	300885
ABarp:26	ABarp	26	1961	-23038	-274	-274	1961	49.5	438	121	62	508864
ABarpa:40	ABarpa	40	2051	-22948	-265	-265	2051	51.5	501	119	58	475060
ABarpaa:61	ABarpaa	61	2023	-22976	-186	-186	2023	45.8	564	116	50	467993
ABarpaaa:86	ABarpaaa	86	1990	-23009	-162	-166	1990	40.7	564	76	44	544281
ABarpaaaa:122	ABarpaaaa	122	1916	-23083	-69	-70	1916	40.8	494	31	37	404602
ABarpaaaaa:163	ABarpaaaaa	163	1981	-23018	-14	-19	1981	38.2	509	26	32	260075
ABarpaaaap:163	ABarpaaaap	163	1885	-23114	-50	-45	1885	42.6	463	36	32	179821
ABarpaaap:122	ABarpaaap	122	1949	-23050	-34	-38	1949	47.6	450	42	37	328285
ABarpaaapa:162	ABarpaaapa	162	1894	-23105	-90	-93	1894	44.6	418	23	32	189774
ABarpaaapp:162	ABarpaaapp	162	2025	-22974	41	34	2025	45.4	426	61	29	149273
ABarpaap:86	ABarpaap	86	2059	-22940	-145	-154	2059	49.0	534	117	43	392303
ABarpaapa:119	ABarpaapa	119	1905	-23094	-105	-112	1905	54.8	500	94	38	285297
ABarpaapaa:158	ABarpaapaa	158	1931	-23068	-121	-151	1931	59.1	527	113	31	145194
ABarpaapap:158	ABarpaapap	158	1893	-23106	-96	-102	1893	57.1	480	106	33	144640
ABarpaapp:119	ABarpaapp	119	1932	-23067	-68	-76	1932	55.5	439	114	37	250788
ABarpaappa:160	ABarpaappa	160	1950	-23049	-19	-30	1950	54.4	440	91	30	128681
ABarpaappp:160	ABarpaappp	160	1962	-23037	-29	-37	1962	57.0	412	123	30	115960
ABarpap:61	ABarpap	61	1981	-23018	-233	-236	1981	43.0	485	131	50	395827
ABarpapa:85	ABarpapa	85	2024	-22975	-128	-130	2024	41.8	511	81	43	444607
ABarpapaa:118	ABarpapaa	118	1908	-23091	-71	-76	1908	43.8	487	71	36	317113
ABarpapaaa:158	ABarpapaaa	158	1851	-23148	-118	-127	1851	44.6	529	49	30	197332
ABarpapaap:158	ABarpapaap	158	1896	-23103	-68	-77	1896	49.2	498	62	32	168348
ABarpapap:118	ABarpapap	118	1968	-23031	-29	-33	1968	50.7	446	82	37	267522
ABarpapapa:157	ABarpapapa	157	1941	-23058	-25	-31	1941	52.6	467	57	32	164880
ABarpapapp:157	ABarpapapp	157	1899	-23100	-58	-56	1899	51.6	426	68	33	171696
ABarpapp:85	ABarpapp	85	2039	-22960	-109	-115	2039	51.8	474	159	42	319195
ABarpappa:118	ABarpappa	118	1907	-23092	-169	-172	1907	56.9	476	153	36	205238
ABarpappaa:162	ABarpappaa	162	1886	-23113	-69	-71	1886	54.6	486	150	29	113823
ABarpappap:162	ABarpappap	162	1938	-23061	-87	-98	1938	57.7	447	152	31	106471
ABarpappp:118	ABarpappp	118	1956	-23043	-62	-69	1956	55.9	427	179	37	228448
ABarpapppa:161	ABarpapppa	161	1912	-23087	-90	-94	1912	56.7	419	171	31	115609
ABarpapppp:161	ABarpapppp	161	1986	-23013	-72	-71	1986	57.9	381	164	31	107446
ABarpp:40	ABarpp	40	2086	-22913	-351	-351	2086	54.0	373	131	58	401881
ABarppa:62	ABarppa	62	2049	-22950	-289	-293	2049	55.0	474	109	51	389445
ABarppaa:87	ABarppaa	87	2063	-22936	-139	-141	2063	54.6	468	96	44	365405
ABarppaaa:123	ABarppaaa	123	1975	-23024	-104	-120	1975	58.4	397	103	37	218929
ABarppaaaa:168	ABarppaaaa	168	1890	-23109	-208	-223	1890	59.7	413	84	30	119189
ABarppaaap:168	ABarppaaap	168	1928	-23071	-42	-43	1928	56.0	379	92	31	102757
ABarppaap:123	ABarppaap	123	1960	-23039	-210	-222	1960	59.2	368	159	35	185740
ABarppaapa:166	ABarppaapa	166	1923	-23076	-53	-58	1923	56.8	347	78	32	130406
ABarppaapp:166	ABarppaapp	166	1943	-23056	-157	-170	1943	59.6	317	115	30	111489
ABarppap:87	ABarppap	87	2038	-22961	-166	-174	2038	54.5	421	144	44	340993
ABarppapa:123	ABarppapa	123	1927	-23072	-67	-71	1927	53.0	374	124	38	254471
ABarppapaa:168	ABarppapaa	168	1920	-23079	-49	-48	1920	49.3	373	52	30	139864
ABarppapap:168	ABarppapap	168	1922	-23077	-78	-75	1922	50.8	329	88	31	135748
ABarppapp:123	ABarppapp	123	1917	-23082	-80	-83	1917	52.3	335	176	37	241594
ABarppappa:169	ABarppappa	169	1993	-23006	2	-1	1993	54.5	314	123	31	122965
ABarppappp:169	ABarppappp	169	1975	-23024	-66	-70	1975	51.6	267	144	30	125075
ABarppp:62	ABarppp	62	2039	-22960	-245	-248	2039	55.0	371	130	51	363866
ABarpppa:87	ABarpppa	87	2032	-22967	-185	-190	2032	56.0	355	127	43	325792
ABarpppaa:122	ABarpppaa	122	1912	-23087	-98	-100	1912	56.5	331	109	36	220845
ABarpppaaa:166	ABarpppaaa	166	1911	-23088	-48	-50	1911	53.2	287	95	31	127493
ABarpppaap:166	ABarpppaap	166	1918	-23081	-80	-74	1918	50.9	323	48	30	155502
ABarpppap:122	ABarpppap	122	1974	-23025	-29	-32	1974	56.0	293	163	38	234399
ABarpppapa:163	ABarpppapa	163	1983	-23016	7	7	1983	55.8	249	118	34	153932
ABarpppapp:163	ABarpppapp	163	1947	-23052	-10	-8	1947	49.5	234	157	29	130316
ABarpppp:87	ABarpppp	87	2055	-22944	-125	-128	2055	54.0	347	196	44	348530
ABarppppa:122	ABarppppa	122	1972	-23027	-101	-108	1972	56.9	360	209	37	226747
ABarppppaa:168	ABarppppaa	168	2027	-22972	-123	-132	2027	60.0	354	129	30	95857
ABarppppap:168	ABarppppap	168	2018	-22981	-80	-99	2018	59.0	319	165	30	102997
ABarppppp:122	ABarppppp	122	1957	-23042	-86	-90	1957	56.0	311	234	38	242185
ABarpppppa:167	ABarpppppa	167	1962	-23037	-144	-147	1962	58.7	323	200	31	105202
ABarpppppp:167	ABarpppppp	167	1942	-23057	-104	-112	1942	56.2	290	240	31	118273
ABp:3	ABp	3	2055	-22944	-245	-246	2055	33.0	398	115	70	1072801
ABpl:14	ABpl	14	2017	-22982	-265	-265	2017	45.3	414	188	70	816505
ABpla:26	ABpla	26	1962	-23037	-248	-248	1962	48.7	520	237	64	589712
ABplaa:39	ABplaa	39	2028	-22971	-286	-287	2028	50.5	560	228	57	470785
ABplaaa:60	ABplaaa	60	2018	-22981	-200	-200	2018	48.1	616	205	51	525413
ABplaaaa:85	ABplaaaa	85	1972	-23027	-135	-134	1972	40.1	638	215	44	658206
ABplaaaaa:116	ABplaaaaa	116	2022	-22977	9	23	2022	43.0	613	207	36	400708
ABplaaaaaa:156	ABplaaaaaa	156	2091	-22908	20	46	2091	32.4	602	225	32	323232
ABplaaaaap:156	ABplaaaaap	156	2068	-22931	50	62	2068	38.9	574	238	30	216406
ABplaaaap:116	ABplaaaap	116	2033	-22966	26	28	2033	40.0	584	234	37	412211
ABplaaaapa:155	ABplaaaapa	155	2157	-22842	162	162	2157	31.3	586	269	31	303401
ABplaaaapp:155	ABplaaaapp	155	2056	-22943	-15	13	2056	34.5	548	273	34	327461
ABplaaap:85	ABplaaap	85	2038	-22961	-128	-133	2038	46.3	575	213	45	510244
ABplaaapa:114	ABplaaapa	114	2006	-22993	-49	-53	2006	37.6	586	259	38	480084
ABplaaapaa:154	ABplaaapaa	154	1991	-23008	-18	-8	1991	35.4	624	274	31	319025
ABplaaapap:154	ABplaaapap	154	2107	-22892	55	57	2107	40.2	596	289	31	271903
ABplaaapp:114	ABplaaapp	114	2011	-22988	-59	-52	2011	43.0	533	263	38	401044
ABplaaappa:151	ABplaaappa	151	2074	-22926	-4	30	2074	40.6	557	287	32	288595
ABplaaappp:151	ABplaaappp	151	2097	-22902	21	24	2097	40.0	512	283	34	287924
ABplaap:60	ABplaap	60	2027	-22972	-237	-237	2027	40.8	536	264	51	572011
ABplaapa:85	ABplaapa	85	2076	-22923	-130	-131	2076	38.6	597	267	44	658327
ABplaapaa:117	ABplaapaa	117	2281	-22718	245	242	2281	41.1	616	256	39	522592
ABplaapaaa:156	ABplaapaaa	156	2636	-22363	545	549	2636	37.4	619	241	30	285387
ABplaapaap:156	ABplaapaap	156	2724	-22275	615	639	2724	43.6	609	250	30	231020
ABplaapap:117	ABplaapap	117	2306	-22693	204	203	2306	46.4	577	273	37	406352
ABplaapapa:156	ABplaapapa	156	2774	-22225	700	712	2774	46.7	582	266	33	251638
ABplaapapp:156	ABplaapapp	156	2610	-22389	548	549	2610	48.1	544	292	33	250379
ABplaapp:85	ABplaapp	85	2068	-22931	-151	-157	2068	43.5	525	268	46	598018
ABplaappa:115	ABplaappa	115	2317	-22682	209	206	2317	44.8	534	305	38	441027
ABplaappaa:156	ABplaappaa	156	2959	-22040	720	739	2959	38.5	534	323	30	278906
ABplaappap:156	ABplaappap	156	2918	-22081	700	746	2918	40.2	498	324	32	270808
ABplaappp:115	ABplaappp	115	2249	-22750	161	161	2249	45.5	486	300	40	461266
ABplaapppa:154	ABplaapppa	154	2659	-22340	456	492	2659	40.1	467	326	34	336603
ABplaapppp:154	ABplaapppp	154	2637	-22362	430	444	2637	34.1	434	316	34	346873
ABplap:39	ABplap	39	2028	-22971	-262	-262	2028	52.3	445	249	58	460526
ABplapa:60	ABplapa	60	2066	-22933	-292	-292	2066	55.3	528	205	50	378708
ABplapaa:85	ABplapaa	85	2033	-22966	-184	-188	2033	55.6	560	225	43	389318
ABplapaaa:118	ABplapaaa	118	1937	-23062	-71	-60	1937	50.7	550	239	36	310951
ABplapaaaa:162	ABplapaaaa	162	1898	-23101	-80	-85	1898	44.2	545	249	30	180594
ABplapaaap:162	ABplapaaap	162	1896	-23103	-62	-58	1896	46.8	512	266	30	178700
ABplapaap:118	ABplapaap	118	1975	-23024	-48	-47	1975	51.1	505	261	36	308288
ABplapaapa:158	ABplapaapa	158	1941	-23058	-24	-23	1941	45.8	483	288	31	195694
ABplapaapp:158	ABplapaapp	158	1942	-23057	-36	-37	1942	46.1	446	298	31	202765
ABplapap:85	ABplapap	85	2040	-22959	-91	-93	2040	54.1	491	221	44	379802
ABplapapa:116	ABplapapa	116	1955	-23044	-53	-55	1955	53.3	462	252	39	322454
ABplapapaa:155	ABplapapaa	155	1939	-23060	-2	-1	1939	52.2	439	268	32	176602
ABplapapap:155	ABplapapap	155	1917	-23082	-47	-53	1917	50.5	393	273	32	180630
ABplapapp:116	ABplapapp	116	1945	-23054	-73	-75	1945	49.6	403	279	39	363063
ABplapappa:154	ABplapappa	154	1895	-23104	-50	-57	1895	47.7	373	298	33	204763
ABplapappp:154	ABplapappp	154	1915	-23084	-44	-40	1915	45.5	327	307	32	215939
ABplapp:60	ABplapp	60	1979	-23020	-214	-214	1979	51.5	448	257	51	419508
ABplappa:85	ABplappa	85	2000	-22999	-167	-174	2000	50.6	489	292	44	494041
ABplappaa:119	ABplappaa	119	1946	-23053	-87	-74	1946	46.8	445	310	37	392155
ABplappaaa:158	ABplappaaa	158	1937	-23062	-153	-118	1937	40.1	419	323	32	284506
ABplappaap:158	ABplappaap	158	1948	-23051	-10	-17	1948	44.0	411	295	31	210615
ABplappap:119	ABplappap	119	1951	-23048	-50	-58	1951	43.6	406	315	38	435086
ABplappapa:156	ABplappapa	156	1863	-23137	-68	-74	1863	42.3	387	320	32	246112
ABplappapp:156	ABplappapp	156	1982	-23017	36	25	1982	40.4	354	326	33	280421
ABplappp:85	ABplappp	85	2044	-22955	-112	-115	2044	49.9	420	278	45	486518
ABplapppa:117	ABplapppa	117	1932	-23067	-87	-89	1932	38.7	377	324	39	486488
ABplapppaa:157	ABplapppaa	157	1957	-23043	-39	-52	1957	35.0	336	331	34	336861
ABplapppap:157	ABplapppap	157	1937	-23062	-53	-62	1937	36.7	296	325	34	304739
ABplapppp:117	ABplapppp	117	1946	-23053	-74	-79	1946	35.1	330	324	40	521788
ABplappppa:154	ABplappppa	154	1887	-23112	-92	-100	1887	28.5	303	323	34	340640
ABplappppp:154	ABplappppp	154	1874	-23125	-98	-104	1874	26.1	262	317	36	390649
ABplp:26	ABplp	26	1926	-23073	-294	-294	1926	34.3	414	307	62	716675
ABplpa:40	ABplpa	40	1993	-23006	-316	-317	1993	28.1	436	330	57	712374
ABplpaa:61	ABplpaa	61	2028	-22971	-245	-245	2028	34.6	474	332	49	615664
ABplpaaa:88	ABplpaaa	88	2134	-22865	-153	-153	2134	32.3	548	315	43	649408
ABplpaaaa:121	ABplpaaaa	121	2528	-22471	423	427	2528	29.6	564	307	37	485118
ABplpaaaaa:160	ABplpaaaaa	160	3043	-21956	852	866	3043	24.5	577	302	30	262754
ABplpaaaap:160	ABplpaaaap	160	2869	-22130	503	616	2869	27.4	551	306	32	285881
ABplpaaap:121	ABplpaaap	121	2568	-22431	399	419	2568	27.0	524	321	36	467898
ABplpaaapa:161	ABplpaaapa	161	3139	-21860	845	913	3139	20.4	537	309	32	307335
ABplpaaapp:161	ABplpaaapp	161	3023	-21976	581	726	3023	23.2	510	320	33	305921
ABplpaap:88	ABplpaap	88	2170	-22829	-78	-86	2170	37.1	478	309	43	538679
ABplpaapa:119	ABplpaapa	119	2647	-22352	481	501	2647	34.1	506	307	37	465807
ABplpaapaa:158	ABplpaapaa	158	3572	-21427	1224	1271	3572	30.6	524	307	32	303330
ABplpaapap:158	ABplpaapap	158	3349	-21650	948	1047	3349	29.3	484	322	33	326806
ABplpaapp:119	ABplpaapp	119	2518	-22481	385	397	2518	33.2	467	328	38	472841
ABplpaappa:157	ABplpaappa	157	3326	-21673	967	1027	3326	22.4	478	328	32	280563
ABplpaappp:157	ABplpaappp	157	3094	-21905	757	809	3094	26.9	449	329	31	267701
ABplpap:61	ABplpap	61	2060	-22939	-175	-176	2060	21.6	372	332	51	624241
ABplpapa:87	ABplpapa	87	2596	-22403	307	308	2596	25.8	471	334	45	714614
ABplpapaa:117	ABplpapaa	117	6829	-18170	4132	4198	6829	15.5	534	279	39	498703
ABplpapaaa:159	ABplpapaaa	159	15535	-9464	11105	11362	15535	13.1	532	240	32	242456
ABplpapaap:159	ABplpapaap	159	14357	-10642	9042	10007	14357	15.2	496	248	32	220553
ABplpapap:117	ABplpapap	117	6552	-18447	3522	3739	6552	14.6	488	297	39	488096
ABplpapapa:159	ABplpapapa	159	12540	-12459	7901	8574	12540	8.0	500	257	36	309018
ABplpapapp:159	ABplpapapp	159	13761	-11238	8476	9238	13761	8.7	463	279	33	246127
ABplpapp:87	ABplpapp	87	2466	-22533	216	218	2466	20.0	405	326	46	665855
ABplpappa:116	ABplpappa	116	6307	-18692	3572	3643	6307	10.5	484	255	41	388106
ABplpappaa:155	ABplpappaa	155	19085	-5914	14916	14891	19085	12.5	516	199	33	214532
ABplpappap:155	ABplpappap	155	16454	-8545	11317	11728	16454	13.5	457	251	33	192963
ABplpappp:116	ABplpappp	116	7938	-17061	5135	5225	7938	12.9	440	301	41	482038
ABplpapppa:157	ABplpapppa	157	17769	-7230	13473	13618	17769	11.2	419	284	35	276388
ABplpapppp:157	ABplpapppp	157	19200	-5799	15584	15605	19200	10.8	366	296	36	346774
ABplpp:40	ABplpp	40	2010	-22989	-307	-307	2010	36.2	343	317	57	668036
ABplppa:61	ABplppa	61	2029	-22970	-213	-216	2029	43.4	383	328	49	485457
ABplppaa:88	ABplppaa	88	2034	-22965	-170	-174	2034	39.0	430	335	42	531231
ABplppaaa:121	ABplppaaa	121	2055	-22944	-272	-230	2055	22.6	483	319	38	507191
ABplppaaaa:165	ABplppaaaa	165	2261	-22738	-225	-169	2261	16.0	498	290	32	265546
ABplppaaap:165	ABplppaaap	165	2285	-22714	-693	-579	2285	17.8	459	292	30	241428
ABplppaap:121	ABplppaap	121	1979	-23020	-241	-193	1979	22.4	439	333	37	475715
ABplppaapa:164	ABplppaapa	164	2138	-22861	-1367	-501	2138	12.8	444	310	33	280216
ABplppaapp:164	ABplppaapp	164	2113	-22886	-296	-245	2113	15.7	402	323	30	240631
ABplppap:88	ABplppap	88	2078	-22921	-146	-154	2078	37.8	373	326	42	499342
ABplppapa:121	ABplppapa	121	1977	-23022	-105	-97	1977	27.7	421	316	38	455827
ABplppapaa:160	ABplppapaa	160	2215	-22784	-122	-86	2215	21.5	434	315	35	346032
ABplppapap:160	ABplppapap	160	2065	-22934	-39	-37	2065	26.0	404	331	31	283329
ABplppapp:121	ABplppapp	121	1938	-23061	-59	-66	1938	28.0	374	306	36	403339
ABplppappa:162	ABplppappa	162	1968	-23031	-93	-84	1968	31.5	387	324	32	311313
ABplppappp:162	ABplppappp	162	1998	-23001	-27	-39	1998	29.8	353	320	33	346283
ABplppp:61	ABplppp	61	2031	-22968	-214	-214	2031	26.5	285	320	49	556326
ABplpppa:87	ABplpppa	87	2056	-22943	-168	-174	2056	24.9	346	336	44	596719
ABplpppaa:118	ABplpppaa	118	1933	-23066	-116	-121	1933	24.6	385	343	38	551460
ABplpppaaa:161	ABplpppaaa	161	1996	-23003	-41	-42	1996	23.8	368	338	33	374753
ABplpppaap:161	ABplpppaap	161	1938	-23061	-34	-33	1938	24.9	326	338	32	369668
ABplpppap:118	ABplpppap	118	1946	-23053	-71	-78	1946	23.1	326	333	39	615632
ABplpppapa:164	ABplpppapa	164	1922	-23077	-64	-67	1922	18.8	287	322	34	404500
ABplpppapp:164	ABplpppapp	164	2004	-22995	56	50	2004	15.4	253	299	31	346267
ABplpppp:87	ABplpppp	87	2038	-22961	-152	-152	2038	21.5	282	318	45	584978
ABplppppa:117	ABplppppa	117	1965	-23034	-77	-76	1965	16.1	371	319	40	539167
ABplppppaa:154	ABplppppaa	154	2356	-22643	-464	-275	2356	17.5	377	317	32	339794
ABplppppap:154	ABplppppap	154	2073	-22926	-258	-211	2073	17.0	341	319	36	452043
ABplppppp:117	ABplppppp	117	1965	-23034	-54	-56	1965	14.3	319	313	39	511854
ABplpppppa:161	ABplpppppa	161	1936	-23063	-549	-272	1936	11.2	313	296	34	334230
ABplpppppp:161	ABplpppppp	161	1887	-23112	-79	-70	1887	12.8	276	284	33	317490
ABpr:14	ABpr	14	2041	-22959	-183	-183	2041	20.4	322	127	70	751380
ABpra:26	ABpra	26	1915	-23084	-231	-246	1915	32.2	335	55	62	726165
ABpraa:40	ABpraa	40	2014	-22985	-231	-254	2014	37.8	417	40	58	663415
ABpraaa:60	ABpraaa	60	1963	-23036	-268	-274	1963	39.6	484	43	51	540826
ABpraaaa:86	ABpraaaa	86	2009	-22990	-158	-162	2009	35.5	472	34	43	530638
ABpraaaaa:119	ABpraaaaa	119	1968	-23031	-32	-37	1968	23.3	469	39	39	492000
ABpraaaaaa:157	ABpraaaaaa	157	2034	-22965	97	96	2034	18.7	501	67	33	290946
ABpraaaaap:157	ABpraaaaap	157	1929	-23070	-7	-10	1929	22.0	477	45	33	277155
ABpraaaap:119	ABpraaaap	119	1976	-23023	-18	-19	1976	29.5	424	29	38	453893
ABpraaaapa:157	ABpraaaapa	157	1992	-23007	33	32	1992	23.2	448	33	31	281786
ABpraaaapp:157	ABpraaaapp	157	1933	-23066	-37	-29	1933	28.0	416	31	33	276476
ABpraaap:86	ABpraaap	86	2021	-22978	-101	-105	2021	41.3	421	62	44	446093
ABpraaapa:117	ABpraaapa	117	1991	-23008	-6	-8	1991	32.3	385	43	38	424937
ABpraaapaa:157	ABpraaapaa	157	2046	-22953	57	58	2046	25.9	382	32	33	311820
ABpraaapap:157	ABpraaapap	157	2052	-22947	38	44	2052	26.1	344	39	33	315073
ABpraaapp:117	ABpraaapp	117	1940	-23059	-56	-57	1940	37.6	349	60	38	361541
ABpraaappa:153	ABpraaappa	153	2002	-22997	26	28	2002	35.5	382	47	31	228282
ABpraaappp:153	ABpraaappp	153	2050	-22949	-1	10	2050	34.3	335	61	32	213183
ABpraap:60	ABpraap	60	2015	-22984	-221	-223	2015	31.0	391	51	51	516586
ABpraapa:84	ABpraapa	84	2033	-22966	-159	-182	2033	31.0	392	24	46	622310
ABpraapaa:114	ABpraapaa	114	2055	-22944	25	20	2055	34.9	394	18	39	446831
ABpraapaaa:152	ABpraapaaa	152	2249	-22750	195	249	2249	35.0	399	7	34	177832
ABpraapaap:152	ABpraapaap	152	2215	-22784	116	155	2215	34.3	354	12	33	219184
ABpraapap:114	ABpraapap	114	2048	-22951	-24	-20	2048	36.4	338	24	39	467146
ABpraapapa:153	ABpraapapa	153	2362	-22637	259	282	2362	33.7	318	22	31	275791
ABpraapapp:153	ABpraapapp	153	2386	-22613	-19	73	2386	29.2	290	55	34	336365
ABpraapp:84	ABpraapp	84	2002	-22997	-144	-149	2002	36.2	337	68	44	481854
ABpraappa:114	ABpraappa	114	2126	-22873	68	66	2126	35.9	307	61	39	446433
ABpraappaa:153	ABpraappaa	153	2575	-22424	482	487	2575	37.4	300	67	32	232087
ABpraappap:153	ABpraappap	153	2589	-22410	481	513	2589	42.8	265	90	32	223514
ABpraappp:114	ABpraappp	114	2066	-22933	-35	-37	2066	38.6	260	91	38	402716
ABpraapppa:151	ABpraapppa	151	2998	-22001	518	554	2998	35.2	261	88	31	251760
ABpraapppp:151	ABpraapppp	151	2437	-22562	313	310	2437	41.0	224	113	34	251017
ABprap:40	ABprap	40	1971	-23028	-253	-253	1971	40.1	297	69	56	564374
ABprapa:60	ABprapa	60	2021	-22978	-172	-175	2021	47.7	376	47	50	446743
ABprapaa:86	ABprapaa	86	1975	-23024	-164	-167	1975	50.0	398	47	42	381891
ABprapaaa:117	ABprapaaa	117	1939	-23060	-49	-51	1939	46.9	379	60	35	249921
ABprapaaaa:158	ABprapaaaa	158	1903	-23096	-43	-41	1903	41.7	400	38	31	170774
ABprapaaap:158	ABprapaaap	158	1964	-23035	13	16	1964	42.0	366	47	30	150094
ABprapaap:117	ABprapaap	117	1988	-23011	6	5	1988	49.5	324	76	35	227993
ABprapaapa:159	ABprapaapa	159	1889	-23110	-91	-88	1889	45.2	335	54	29	132033
ABprapaapp:159	ABprapaapp	159	2080	-22919	89	112	2080	46.1	295	63	30	144258
ABprapap:86	ABprapap	86	1981	-23018	-164	-164	1981	50.9	344	80	43	357112
ABprapapa:115	ABprapapa	115	1951	-23048	-66	-69	1951	44.7	295	112	35	242403
ABprapapaa:152	ABprapapaa	152	1920	-23079	-91	-71	1920	47.9	287	108	32	149608
ABprapapap:152	ABprapapap	152	1979	-23020	-15	-5	1979	48.6	240	127	30	136414
ABprapapp:115	ABprapapp	115	1961	-23038	-31	-34	1961	44.8	250	139	36	261205
ABprapappa:154	ABprapappa	154	1949	-23050	2	8	1949	51.3	209	140	32	161396
ABprapappp:154	ABprapappp	154	1945	-23054	-11	-9	1945	47.1	180	157	31	181100
ABprapp:60	ABprapp	60	2007	-22992	-148	-148	2007	43.3	288	72	50	449440
ABprappa:85	ABprappa	85	1991	-23009	-118	-120	1991	49.2	277	71	43	422482
ABprappaa:115	ABprappaa	115	1969	-23030	-30	-28	1969	50.7	254	97	37	320556
ABprappaaa:156	ABprappaaa	156	1956	-23043	-11	-2	1956	51.0	257	78	32	173483
ABprappaap:156	ABprappaap	156	1976	-23023	3	14	1976	48.5	215	91	30	178263
ABprappap:115	ABprappap	115	1918	-23081	-73	-79	1918	47.2	218	120	36	327594
ABprappapa:155	ABprappapa	155	1891	-23108	-68	-55	1891	44.6	184	107	31	208979
ABprappapp:155	ABprappapp	155	1917	-23082	-15	-11	1917	41.8	175	133	29	203526
ABprappp:85	ABprappp	85	2041	-22958	-92	-93	2041	42.9	269	116	44	397330
ABprapppa:114	ABprapppa	114	1965	-23034	-32	-34	1965	43.9	208	156	36	307907
ABprapppaa:153	ABprapppaa	153	1948	-23051	62	63	1948	38.9	151	160	31	242756
ABprapppap:153	ABprapppap	153	1930	-23069	-7	-17	1930	37.7	182	171	30	193786
ABprapppp:114	ABprapppp	114	1944	-23055	-55	-59	1944	38.8	176	186	37	364255
ABprappppa:155	ABprappppa	155	1880	-23119	-33	-34	1880	39.7	158	200	34	253488
ABprappppp:155	ABprappppp	155	1913	-23086	-14	-16	1913	33.5	176	210	34	274765
ABprp:26	ABprp	26	1953	-23046	-229	-229	1953	22.5	256	144	63	504673
ABprpa:40	ABprpa	40	2078	-22921	-167	-166	2078	17.8	297	113	57	406902
ABprpaa:60	ABprpaa	60	2013	-22986	-191	-196	2013	27.6	313	47	50	476077
ABprpaaa:86	ABprpaaa	86	2009	-22991	-178	-196	2009	41.9	328	29	44	452398
ABprpaaaa:118	ABprpaaaa	118	2054	-22945	16	15	2054	48.1	336	37	37	332971
ABprpaaaaa:160	ABprpaaaaa	160	2137	-22862	114	131	2137	43.6	345	16	30	178600
ABprpaaaap:160	ABprpaaaap	160	2230	-22769	180	191	2230	43.1	310	23	30	196938
ABprpaaap:118	ABprpaaap	118	1983	-23016	-37	-38	1983	49.2	289	62	36	300106
ABprpaaapa:159	ABprpaaapa	159	2281	-22718	231	238	2281	44.5	271	36	30	204887
ABprpaaapp:159	ABprpaaapp	159	2228	-22771	196	218	2228	44.6	238	60	30	211784
ABprpaap:86	ABprpaap	86	1996	-23003	-196	-200	1996	36.8	276	48	43	500815
ABprpaapa:118	ABprpaapa	118	2139	-22860	59	60	2139	41.6	290	29	37	389753
ABprpaapaa:160	ABprpaapaa	160	2426	-22573	257	293	2426	35.4	278	25	31	284499
ABprpaapap:160	ABprpaapap	160	2463	-22536	306	347	2463	36.5	255	47	30	259948
ABprpaapp:118	ABprpaapp	118	2148	-22851	96	100	2148	44.3	247	60	36	350635
ABprpaappa:161	ABprpaappa	161	2635	-22364	500	522	2635	35.7	221	61	31	274173
ABprpaappp:161	ABprpaappp	161	2324	-22675	269	306	2324	37.2	193	81	32	279568
ABprpap:60	ABprpap	60	2072	-22928	-110	-111	2072	18.3	266	117	50	339774
ABprpapa:86	ABprpapa	86	2200	-22799	-20	-24	2200	26.7	266	70	45	551568
ABprpapaa:116	ABprpapaa	116	6813	-18186	3591	3924	6813	28.9	239	65	38	489619
ABprpapaaa:159	ABprpapaaa	159	18773	-6226	12594	13259	18773	24.4	262	84	31	249024
ABprpapaap:159	ABprpapaap	159	16602	-8397	10812	11700	16602	26.1	241	119	32	243422
ABprpapap:116	ABprpapap	116	6870	-18129	3826	3996	6870	29.7	206	92	37	464241
ABprpapapa:160	ABprpapapa	160	18345	-6654	12263	13491	18345	20.0	232	100	34	331227
ABprpapapp:160	ABprpapapp	160	17632	-7367	12777	13362	17632	16.7	215	131	33	271399
ABprpapp:86	ABprpapp	86	2164	-22835	-13	-16	2164	19.2	282	111	45	377074
ABprpappa:115	ABprpappa	115	6207	-18792	3565	3685	6207	24.0	283	78	40	411898
ABprpappaa:156	ABprpappaa	156	18348	-6651	13036	13953	18348	19.4	288	89	34	246122
ABprpappap:156	ABprpappap	156	18631	-6368	12571	13697	18631	21.2	273	121	33	217824
ABprpappp:115	ABprpappp	115	6538	-18461	3954	4017	6538	20.7	240	111	41	457173
ABprpapppa:159	ABprpapppa	159	14901	-10098	10330	10742	14901	12.5	261	131	36	251989
ABprpapppp:159	ABprpapppp	159	14434	-10566	10493	10762	14434	10.9	236	166	35	237317
ABprpp:40	ABprpp	40	2045	-22954	-247	-247	2045	25.2	204	132	56	523383
ABprppa:61	ABprppa	61	2002	-22997	-194	-194	2002	36.0	221	70	48	487097
ABprppaa:86	ABprppaa	86	2031	-22968	-185	-189	2031	39.5	218	63	42	468906
ABprppaaa:118	ABprppaaa	118	2127	-22872	-242	-125	2127	38.9	228	50	37	419152
ABprppaaaa:160	ABprppaaaa	160	2079	-22920	-828	-516	2079	28.1	234	60	34	352352
ABprppaaap:160	ABprppaaap	160	2413	-22586	-343	-293	2413	32.2	226	94	29	246182
ABprppaap:118	ABprppaap	118	2049	-22950	-296	-254	2049	37.3	188	84	36	411536
ABprppaapa:166	ABprppaapa	166	2102	-22897	-534	-413	2102	25.6	202	90	32	305985
ABprppaapp:166	ABprppaapp	166	2462	-22537	-989	-587	2462	21.9	195	123	30	246101
ABprppap:86	ABprppap	86	1993	-23006	-148	-154	1993	40.3	200	114	42	407317
ABprppapa:117	ABprppapa	117	1939	-23060	-106	-108	1939	38.3	181	123	37	406215
ABprppapaa:158	ABprppapaa	158	2018	-22981	-52	-50	2018	33.1	187	107	33	294012
ABprppapap:158	ABprppapap	158	1849	-23151	-99	-104	1849	32.1	170	138	31	263221
ABprppapp:117	ABprppapp	117	1908	-23091	-68	-68	1908	33.6	149	161	38	475012
ABprppappa:164	ABprppappa	164	1902	-23097	-23	-13	1902	28.2	153	208	31	280953
ABprppappp:164	ABprppappp	164	1904	-23095	19	17	1904	26.8	147	170	32	299437
ABprppp:61	ABprppp	61	2032	-22967	-194	-193	2032	24.3	182	137	50	458546
ABprpppa:86	ABprpppa	86	2002	-22997	-175	-175	2002	27.2	203	96	45	514489
ABprpppaa:115	ABprpppaa	115	1948	-23051	-263	-181	1948	29.3	176	108	37	458969
ABprpppaaa:154	ABprpppaaa	154	1947	-23052	-203	-159	1947	21.9	168	140	34	285322
ABprpppaap:154	ABprpppaap	154	1880	-23119	-43	-46	1880	22.3	159	190	33	284237
ABprpppap:115	ABprpppap	115	1927	-23072	-96	-99	1927	30.0	188	152	36	356811
ABprpppapa:156	ABprpppapa	156	2074	-22925	-65	-76	2074	27.2	195	156	35	247393
ABprpppapp:156	ABprpppapp	156	1954	-23045	-31	-37	1954	27.9	193	194	30	220411
ABprpppp:86	ABprpppp	86	2034	-22965	-140	-141	2034	18.4	220	145	45	331234
ABprppppa:115	ABprppppa	115	1995	-23004	-149	-100	1995	20.2	208	131	39	394323
ABprppppaa:150	ABprppppaa	150	2356	-22643	-658	-133	2356	17.2	205	173	36	267872
ABprppppap:150	ABprppppap	150	2068	-22931	38	36	2068	21.9	196	198	33	230679
ABprppppp:115	ABprppppp	115	1969	-23030	-57	-56	1969	18.6	169	177	39	409385
ABprpppppa:155	ABprpppppa	155	1926	-23073	-56	-58	1926	17.0	186	245	33	211396
ABprpppppp:155	ABprpppppp	155	1995	-23005	3	8	1995	14.6	178	213	35	252024
P1:1	P1	1	2009	-22990	-361	-361	2009	28.2	248	214	79	1407081
EMS:5	EMS	5	2073	-22926	-289	-289	2073	30.0	356	287	71	1300393
MS:17	MS	17	2013	-22986	-197	-197	2013	17.8	438	228	68	631336
MSa:31	MSa	31	2010	-22989	-215	-215	2010	18.3	488	217	66	656930
MSaa:58	MSaa	58	2050	-22949	-136	-137	2050	15.7	424	226	57	402690
MSaaa:91	MSaaa	91	1978	-23021	-106	-111	1978	22.2	478	234	50	442316
MSaaaa:136	MSaaaa	136	1889	-23110	-89	-87	1889	35.4	533	209	43	325288
MSaaap:136	MSaaap	136	1946	-23053	-92	-96	1946	27.4	476	203	43	287792
MSaap:91	MSaap	91	2012	-22987	-94	-98	2012	22.7	418	206	50	357443
MSaapa:134	MSaapa	134	1884	-23115	-384	-229	1884	14.5	468	173	43	243268
MSaapp:134	MSaapp	134	1929	-23070	-88	-93	1929	20.4	420	208	42	224823
MSap:58	MSap	58	1982	-23017	-198	-201	1982	28.3	481	195	56	431011
MSapa:91	MSapa	91	1956	-23043	-117	-120	1956	29.9	494	168	49	433555
MSapaa:139	MSapaa	139	1885	-23114	-61	-63	1885	33.2	521	131	40	276172
MSapap:139	MSapap	139	1887	-23112	-79	-81	1887	29.3	460	147	42	253424
MSapp:91	MSapp	91	1977	-23022	-135	-137	1977	29.2	412	147	48	337532
MSappa:131	MSappa	131	1898	-23101	-64	-65	1898	18.9	464	110	42	285163
MSappp:131	MSappp	131	1887	-23112	-68	-69	1887	24.3	402	142	41	218040
MSp:31	MSp	31	1988	-23011	-222	-222	1988	22.6	389	148	66	598512
MSpa:57	MSpa	57	1989	-23011	-213	-215	1989	42.3	406	157	57	441123
MSpaa:89	MSpaa	89	1942	-23057	-152	-155	1942	42.5	423	121	49	315528
MSpaaa:137	MSpaaa	137	1885	-23114	-55	-56	1885	39.3	452	91	41	186515
MSpaap:137	MSpaap	137	1880	-23119	-74	-78	1880	39.8	413	134	40	152691
MSpap:89	MSpap	89	1979	-23020	-127	-132	1979	41.9	355	155	48	294091
MSpapa:136	MSpapa	136	1894	-23105	-86	-89	1894	39.5	330	148	40	151201
MSpapp:136	MSpapp	136	1903	-23096	-64	-64	1903	44.3	375	106	39	138999
MSpp:57	MSpp	57	2017	-22982	-158	-158	2017	25.4	369	127	58	420212
MSppa:92	MSppa	92	1949	-23050	-118	-119	1949	24.3	348	118	49	305473
MSppaa:140	MSppaa	140	1881	-23118	-79	-80	1881	23.0	408	79	42	221745
MSppap:140	MSppap	140	1914	-23085	-84	-78	1914	19.2	342	114	43	188773
MSppp:92	MSppp	92	1944	-23055	-163	-166	1944	34.5	311	169	49	323482
MSpppa:136	MSpppa	136	1916	-23083	-94	-96	1916	30.4	325	115	42	186100
MSpppp:136	MSpppp	136	1929	-23070	-77	-81	1929	35.6	281	166	42	177055
E:17	E	17	2038	-22961	-222	-222	2038	24.2	297	280	67	793663
Ea:32	Ea	32	2077	-22922	-197	-197	2077	19.5	357	253	65	597855
Eal:65	Eal	65	2007	-22992	-224	-226	2007	27.7	351	266	56	441053
Eala:103	Eala	103	1953	-23046	-157	-158	1953	28.8	454	270	46	302363
Ealaa:160	Ealaa	160	2100	-22899	-136	-137	2100	26.8	494	262	37	164758
Ealap:160	Ealap	160	1944	-23055	-82	-86	1944	37.4	467	238	38	127520
Ealp:103	Ealp	103	1960	-23039	-107	-109	1960	29.7	376	256	47	277679
Ealpa:162	Ealpa	162	1941	-23058	-162	-167	1941	33.1	434	254	39	154413
Ealpp:162	Ealpp	162	1947	-23052	-62	-63	1947	34.4	383	230	39	123928
Ear:65	Ear	65	1978	-23021	-237	-240	1978	40.5	413	246	54	444392
Eara:106	Eara	106	1929	-23070	-97	-97	1929	43.2	471	200	46	245073
Earaa:163	Earaa	163	1864	-23135	-64	-66	1864	43.5	525	162	35	96347
Earap:163	Earap	163	1917	-23082	-50	-55	1917	46.4	456	181	35	80522
Earp:106	Earp	106	1933	-23066	-118	-121	1933	37.9	400	206	46	220085
Earpa:164	Earpa	164	1872	-23127	-143	-148	1872	36.4	456	196	35	99648
Earpp:164	Earpp	164	1928	-23072	-79	-79	1928	36.7	396	170	38	107600
Ep:32	Ep	32	2018	-22981	-300	-300	2018	29.5	250	241	63	714787
Epl:67	Epl	67	2029	-22970	-226	-230	2029	40.6	276	225	54	413753
Epla:106	Epla	106	1946	-23053	-111	-115	1946	40.6	344	220	46	218946
Eplaa:164	Eplaa	164	1922	-23077	-86	-92	1922	48.2	409	182	36	88352
Eplap:164	Eplap	164	1939	-23060	-25	-25	1939	47.8	347	186	36	83446
Eplp:106	Eplp	106	1941	-23058	-134	-141	1941	39.2	274	233	46	256834
Eplpa:166	Eplpa	166	1891	-23108	-96	-110	1891	46.0	306	175	37	104034
Eplpp:166	Eplpp	166	1922	-23077	-100	-102	1922	43.0	257	231	36	105146
Epr:67	Epr	67	2036	-22963	-195	-198	2036	27.2	256	201	55	412637
Epra:108	Epra	108	1945	-23054	-95	-96	1945	22.1	350	197	46	206927
Epraa:163	Epraa	163	1906	-23093	-63	-65	1906	24.6	386	181	38	98130
Eprap:163	Eprap	163	1909	-23090	-127	-129	1909	29.7	328	197	39	122069
Eprp:108	Eprp	108	1954	-23045	-96	-98	1954	27.5	297	228	48	250974
Eprpa:165	Eprpa	165	1876	-23124	-88	-92	1876	40.5	352	209	37	101083
Eprpp:165	Eprpp	165	1974	-23025	-24	-17	1974	40.4	301	238	36	108414
P2:5	P2	5	2044	-22955	-413	-413	2044	32.5	190	207	71	1299471
C:20	C	20	1976	-23023	-332	-333	1976	47.2	276	209	66	606109
Ca:35	Ca	35	2000	-22999	-304	-305	2000	49.1	336	220	60	420072
Caa:55	Caa	55	2112	-22887	-377	-378	2112	55.5	348	230	55	291977
Caaa:84	Caaa	84	2062	-22937	-184	-185	2062	53.9	355	266	46	261301
Caaaa:119	Caaaa	119	1961	-23038	-75	-76	1961	53.7	351	273	40	195985
Caaaaa:159	Caaaaa	159	1942	-23057	-131	-135	1942	58.0	387	223	34	89051
Caaaap:159	Caaaap	159	1936	-23063	-46	-47	1936	53.4	350	258	32	86814
Caaap:119	Caaap	119	1977	-23022	-89	-90	1977	47.4	283	294	40	240165
Caaapa:159	Caaapa	159	2003	-22997	2	-2	2003	54.0	314	269	33	96863
Caaapp:159	Caaapp	159	1931	-23068	-89	-90	1931	47.0	278	297	33	122023
Caap:84	Caap	84	2058	-22941	-185	-192	2058	52.9	270	244	45	249630
Caapa:118	Caapa	118	1937	-23062	-108	-114	1937	50.5	251	262	37	183369
Caapaa:170	Caapaa	170	2070	-22929	13	18	2070	49.0	237	274	32	97361
Caapap:170	Caapap	170	1960	-23039	-63	-85	1960	38.6	222	283	35	159774
Caapp:118	Caapp	118	1958	-23041	-122	-123	1958	41.7	223	291	41	308847
Caappd:160	Caappd	160	1905	-23094	-111	-134	1905	37.7	211	295	35	182070
Caappv:160	Caappv	160	1864	-23135	-143	-154	1864	28.6	200	293	35	189058
Cap:55	Cap	55	2015	-22984	-286	-287	2015	44.4	251	279	52	388772
Capa:86	Capa	86	2037	-22962	-179	-182	2037	34.0	280	323	44	377028
Capaa:130	Capaa	130	1950	-23049	-67	-74	1950	15.5	300	282	36	182509
Capaaa:178	Capaaa	178	1946	-23053	-103	-98	1946	19.3	360	254	32	112099
Capaap:178	Capaap	178	1922	-23077	-107	-101	1922	18.3	314	273	27	88163
Capap:130	Capap	130	1958	-23041	-63	-70	1958	20.7	257	281	41	282188
Capapa:178	Capapa	178	1916	-23083	-122	-122	1916	27.6	314	241	32	93334
Capapp:178	Capapp	178	1992	-23007	-4	9	1992	29.0	280	280	28	96214
Capp:86	Capp	86	2006	-22993	-236	-242	2006	37.5	218	292	46	408114
Cappa:123	Cappa	123	1929	-23070	-81	-84	1929	31.6	305	294	39	234894
Cappaa:167	Cappaa	167	1964	-23035	-50	-55	1964	42.0	356	269	32	103848
Cappap:167	Cappap	167	1933	-23066	-29	-25	1933	37.7	308	282	31	101089
Cappp:123	Cappp	123	1966	-23033	-54	-64	1966	28.3	240	299	40	313704
Capppa:170	Capppa	170	1883	-23116	-97	-98	1883	35.9	276	282	33	130319
Capppp:170	Capppp	170	1876	-23123	-73	-74	1876	26.0	236	277	31	119228
Cp:35	Cp	35	1983	-23016	-383	-383	1983	47.7	235	167	60	483169
Cpa:55	Cpa	55	2097	-22902	-287	-288	2097	53.1	251	150	53	298348
Cpaa:82	Cpaa	82	2095	-22904	-171	-171	2095	53.7	259	150	47	274421
Cpaaa:116	Cpaaa	116	1961	-23038	-84	-87	1961	52.9	256	196	40	195229
Cpaaaa:155	Cpaaaa	155	1976	-23023	-38	-39	1976	56.6	256	178	35	106265
Cpaaap:155	Cpaaap	155	1944	-23055	-107	-111	1944	55.6	245	225	34	104875
Cpaap:116	Cpaap	116	1938	-23061	-142	-144	1938	48.7	198	228	41	263441
Cpaapa:157	Cpaapa	157	1941	-23058	-87	-88	1941	52.1	210	229	35	126361
Cpaapp:157	Cpaapp	157	1907	-23092	-89	-97	1907	44.2	189	250	35	167857
Cpap:82	Cpap	82	2031	-22968	-242	-246	2031	49.3	208	222	46	318577
Cpapa:121	Cpapa	121	1936	-23063	-76	-82	1936	38.7	179	236	41	314632
Cpapaa:168	Cpapaa	168	1862	-23137	-104	-112	1862	37.0	194	241	32	124479
Cpapap:168	Cpapap	168	1906	-23093	-135	-140	1906	42.8	222	178	33	101786
Cpapp:121	Cpapp	121	1895	-23104	-157	-165	1895	31.1	196	286	42	397761
Cpappd:168	Cpappd	168	1940	-23059	-52	-54	1940	28.5	178	254	33	149424
Cpappv:168	Cpappv	168	1899	-23100	-90	-102	1899	19.5	218	286	34	206928
Cpp:55	Cpp	55	1997	-23002	-314	-314	1997	38.5	166	200	53	451326
Cppa:85	Cppa	85	1980	-23019	-200	-203	1980	31.5	184	169	46	351068
Cppaa:127	Cppaa	127	1865	-23134	-123	-123	1865	25.5	167	218	39	330454
Cppaaa:175	Cppaaa	175	1981	-23018	-138	-158	1981	20.1	271	221	32	101897
Cppaap:175	Cppaap	175	1893	-23107	-114	-107	1893	22.8	228	248	32	135496
Cppap:127	Cppap	127	1902	-23097	-112	-119	1902	17.9	222	230	42	270489
Cppapa:174	Cppapa	174	1991	-23008	-206	-203	1991	17.8	286	179	33	104950
Cppapp:174	Cppapp	174	1960	-23039	-46	-49	1960	27.0	273	216	33	110201
Cppp:85	Cppp	85	1971	-23028	-200	-202	1971	30.9	159	217	45	383875
Cpppa:124	Cpppa	124	1898	-23101	-133	-136	1898	29.7	217	183	39	215011
Cpppaa:166	Cpppaa	166	1971	-23028	-135	-130	1971	37.2	255	136	32	120283
Cpppap:166	Cpppap	166	2031	-22968	-58	-72	2031	33.0	230	165	31	119282
Cpppp:124	Cpppp	124	1911	-23088	-99	-105	1911	26.3	210	250	39	273063
Cppppa:172	Cppppa	172	1910	-23089	-69	-71	1910	34.5	242	197	31	100283
Cppppp:172	Cppppp	172	1885	-23114	-72	-75	1885	33.2	237	249	32	124636
P3:20	P3	20	1978	-23021	-334	-335	1978	29.2	172	229	60	745026
D:41	D	41	2034	-22965	-408	-409	2034	27.5	167	227	56	477896
Da:71	Da	71	2038	-22961	-330	-332	2038	26.5	185	274	49	230533
Daa:109	Daa	109	2026	-22973	-101	-102	2026	13.6	300	270	39	92103
Daaa:148	Daaa	148	2110	-22889	-130	-132	2110	22.0	398	271	33	84030
Daap:148	Daap	148	2054	-22945	-32	-33	2054	14.9	351	258	30	47582
Dap:109	Dap	109	2015	-22984	-152	-157	2015	19.3	227	252	42	114238
Dapa:145	Dapa	145	1943	-23056	-72	-76	1943	16.7	324	223	35	63813
Dapp:145	Dapp	145	1990	-23009	-60	-63	1990	30.2	328	261	37	107423
Dp:71	Dp	71	2112	-22887	-175	-177	2112	10.5	231	237	48	130368
Dpa:107	Dpa	107	2023	-22976	-110	-114	2023	6.3	328	231	41	75374
Dpaa:145	Dpaa	145	2060	-22939	34	30	2060	7.8	333	183	35	59647
Dpap:145	Dpap	145	2001	-22998	-12	-13	2001	9.2	303	228	38	89127
Dpp:107	Dpp	107	2031	-22968	-101	-102	2031	13.3	242	200	41	89970
Dppa:143	Dppa	143	1976	-23023	-65	-64	1976	13.7	302	161	36	79447
Dppp:143	Dppp	143	2025	-22974	-142	-126	2025	25.0	266	170	38	115479
P4:41	P4	41	2084	-22915	-211	-212	2084	11.7	255	246	52	249602
Z2:93	Z2	93	1538	-17779	-63	-63	1538	11.4	380	159	42	64313
Z3:93	Z3	93	1882	-21697	-71	-74	1882	12.8	378	241	40	76226
