# Supplementary material for: Quantitative Differences in Nuclear β-catenin and TCF Pattern Embryonic Cells in C. elegans
Source: PLoS Genet. 2015 Oct 21;11(10):e1005585. doi: 10.1371/journal.pgen.1005585 (PMC4619327; doi:10.1371/journal.pgen.1005585)
Supplement: S1 Data — For each cell analyzed, birth time is given in column 3 and the average nuclear reporter intensity over the lifetime of the cell (corrected for background) is given in column 7 (“blot”). For information on each embryo’s strain information and experimental conditions, refer to S2 Table. (ZIP) [file pgen.1005585.s005.zip › CAs/CA20111129_ceh-27_pop-1i_L2.csv]

cellTime	cell	time	none	global	local	blot	cross	z	x	y	size	gweight
ABa:1	ABa	1	2088	-22912	-461	-462	2088	35.0	156	304	62	687444
ABal:2	ABal	2	2070	-22929	-413	-412	2070	26.4	141	294	70	1587462
ABala:11	ABala	11	2069	-22930	-338	-339	2069	30.7	101	347	62	1032835
ABalaa:25	ABalaa	25	2006	-22993	-334	-334	2006	22.5	90	366	57	879939
ABalaaa:46	ABalaaa	46	2192	-22807	-165	-167	2192	19.1	107	374	49	677383
ABalaaaa:71	ABalaaaa	71	2055	-22944	-142	-144	2055	33.3	121	414	42	470521
ABalaaaal:105	ABalaaaal	105	2009	-22990	-56	-61	2009	47.2	186	400	34	198031
ABalaaaala:149	ABalaaaala	149	1976	-23023	-35	-35	1976	44.4	172	386	29	106241
ABalaaaalp:149	ABalaaaalp	149	1934	-23065	-59	-64	1934	50.1	191	395	28	90966
ABalaaaar:105	ABalaaaar	105	2022	-22977	-66	-70	2022	38.6	209	427	35	230855
ABalaaaarl:148	ABalaaaarl	148	1933	-23066	-113	-121	1933	34.3	209	425	30	144943
ABalaaaarr:148	ABalaaaarr	148	1914	-23085	-75	-78	1914	44.0	230	430	30	105349
ABalaaap:71	ABalaaap	71	2054	-22945	-208	-218	2054	36.0	158	384	42	388946
ABalaaapa:103	ABalaaapa	103	2041	-22958	-68	-74	2041	41.1	210	375	36	220345
ABalaaapal:149	ABalaaapal	149	1998	-23001	-23	-24	1998	37.3	193	337	30	131762
ABalaaapar:149	ABalaaapar	149	1904	-23095	-111	-115	1904	46.8	212	359	30	94311
ABalaaapp:103	ABalaaapp	103	2016	-22983	-97	-95	2016	48.8	233	368	35	169964
ABalaaappl:145	ABalaaappl	145	1982	-23017	-12	-25	1982	50.7	184	353	29	91531
ABalaaappr:145	ABalaaappr	145	1908	-23092	-111	-112	1908	52.8	240	339	29	78640
ABalaap:46	ABalaap	46	2187	-22812	-141	-141	2187	14.4	191	368	48	414990
ABalaapa:71	ABalaapa	71	2088	-22911	-136	-137	2088	28.5	193	410	42	387290
ABalaapaa:107	ABalaapaa	107	2028	-22971	-75	-77	2028	43.5	213	454	34	220297
ABalaapaaa:149	ABalaapaaa	149	1976	-23023	27	20	1976	47.3	180	452	30	122803
ABalaapaap:149	ABalaapaap	149	1984	-23015	-4	-6	1984	52.6	219	450	29	82935
ABalaapap:107	ABalaapap	107	1985	-23014	-108	-115	1985	46.0	247	420	35	187488
ABalaapapa:150	ABalaapapa	150	1955	-23044	-53	-59	1955	51.7	223	412	28	82499
ABalaapapp:150	ABalaapapp	150	1972	-23027	-31	-27	1972	54.3	264	396	30	75528
ABalaapp:71	ABalaapp	71	2098	-22901	-123	-124	2098	33.4	236	391	42	295367
ABalaappa:104	ABalaappa	104	2020	-22979	-72	-75	2020	50.2	201	439	35	196093
ABalaappaa:147	ABalaappaa	147	1957	-23042	-5	-9	1957	45.7	162	423	28	115937
ABalaappap:147	ABalaappap	147	1899	-23100	-48	-46	1899	53.9	184	425	30	91614
ABalaappp:104	ABalaappp	104	2047	-22952	-83	-95	2047	52.0	265	404	35	166603
ABalaapppa:145	ABalaapppa	145	2020	-22979	27	13	2020	54.4	219	388	29	80922
ABalaapppp:145	ABalaapppp	145	2015	-22984	-108	-114	2015	60.2	249	388	30	68459
ABalap:25	ABalap	25	2014	-22985	-426	-429	2014	40.5	121	346	55	679850
ABalapa:46	ABalapa	46	2132	-22867	-323	-323	2132	35.6	98	381	50	825915
ABalapaa:70	ABalapaa	70	2114	-22885	-150	-156	2114	44.4	133	398	42	485406
ABalapaaa:106	ABalapaaa	106	2015	-22984	-66	-69	2015	47.2	175	339	34	214260
ABalapaaaa:152	ABalapaaaa	152	1937	-23062	-126	-133	1937	44.7	167	310	29	148259
ABalapaaap:152	ABalapaaap	152	1954	-23046	-133	-130	1954	50.2	202	315	30	103132
ABalapaap:106	ABalapaap	106	2031	-22968	-94	-94	2031	55.6	192	345	34	178682
ABalapaapa:148	ABalapaapa	148	1886	-23113	-97	-98	1886	53.0	161	309	32	128228
ABalapaapp:148	ABalapaapp	148	2012	-22987	-13	-20	2012	56.6	212	301	30	106222
ABalapap:70	ABalapap	70	2067	-22932	-218	-227	2067	47.7	167	356	41	381351
ABalapapa:105	ABalapapa	105	2033	-22966	-82	-89	2033	53.0	198	305	36	231542
ABalapapaa:150	ABalapapaa	150	1959	-23040	-47	-51	1959	50.1	184	275	29	122324
ABalapapap:150	ABalapapap	150	2087	-22912	44	42	2087	54.2	234	266	29	100506
ABalapapp:105	ABalapapp	105	2075	-22924	-88	-93	2075	55.2	250	285	35	195133
ABalapappa:151	ABalapappa	151	2007	-22992	-81	-85	2007	50.4	252	232	30	126070
ABalapappp:151	ABalapappp	151	1956	-23044	-94	-101	1956	52.4	294	247	30	114950
ABalapp:46	ABalapp	46	2128	-22871	-288	-289	2128	33.7	169	339	50	576042
ABalappa:71	ABalappa	71	2087	-22912	-194	-201	2087	39.1	188	341	42	395584
ABalappaa:104	ABalappaa	104	2077	-22922	-66	-69	2077	44.9	209	319	35	214830
ABalappaaa:147	ABalappaaa	147	2015	-22984	-12	-18	2015	42.0	193	295	30	149173
ABalappaap:147	ABalappaap	147	2113	-22886	66	65	2113	47.6	229	300	30	99474
ABalappap:104	ABalappap	104	2031	-22968	-93	-101	2031	49.0	265	309	36	196038
ABalappapa:146	ABalappapa	146	1978	-23021	-27	-31	1978	48.4	265	294	30	96926
ABalappapp:146	ABalappapp	146	2002	-22997	-60	-51	2002	51.0	303	287	30	90902
ABalappp:71	ABalappp	71	2093	-22906	-184	-187	2093	45.7	252	314	42	327527
ABalapppa:104	ABalapppa	104	2158	-22841	-10	-17	2158	51.3	285	266	35	196668
ABalapppaa:147	ABalapppaa	147	1966	-23034	-128	-143	1966	45.5	268	250	29	124121
ABalapppap:147	ABalapppap	147	2052	-22948	-31	-27	2052	46.2	320	241	31	118147
ABalapppp:104	ABalapppp	104	2095	-22904	-38	-42	2095	49.2	338	253	36	222432
ABalappppa:148	ABalappppa	148	1949	-23050	-87	-89	1949	43.3	354	232	30	129638
ABalappppp:148	ABalappppp	148	2021	-22978	-2	-5	2021	42.3	397	230	30	132620
ABalp:11	ABalp	11	2137	-22862	-290	-290	2137	18.0	189	299	61	696886
ABalpa:25	ABalpa	25	2125	-22874	-249	-245	2125	14.7	148	285	57	614186
ABalpaa:45	ABalpaa	45	2140	-22859	-193	-194	2140	18.1	129	287	49	514580
ABalpaaa:69	ABalpaaa	69	2114	-22885	-76	-78	2114	27.0	98	355	42	453197
ABalpaaaa:101	ABalpaaaa	101	2053	-22946	-31	-32	2053	46.0	129	350	35	256144
ABalpaaaaa:141	ABalpaaaaa	141	2042	-22957	72	63	2042	45.3	131	356	28	138743
ABalpaaaap:141	ABalpaaaap	141	1945	-23054	-47	-47	1945	47.8	141	330	30	135736
ABalpaaap:101	ABalpaaap	101	2001	-22998	-103	-109	2001	41.7	141	328	34	253840
ABalpaaapa:142	ABalpaaapa	142	1959	-23040	-6	-28	1959	41.8	103	348	29	177977
ABalpaaapp:142	ABalpaaapp	142	1980	-23019	-2	-10	1980	42.1	118	321	29	151921
ABalpaap:69	ABalpaap	69	2065	-22934	-214	-218	2065	24.9	154	343	42	368100
ABalpaapa:98	ABalpaapa	98	2072	-22927	-107	-121	2072	36.2	128	361	34	303433
ABalpaapaa:136	ABalpaapaa	136	2041	-22958	21	6	2041	34.1	105	382	30	248713
ABalpaapap:136	ABalpaapap	136	1989	-23010	-39	-46	1989	38.7	127	358	32	213527
ABalpaapp:98	ABalpaapp	98	2052	-22947	-149	-152	2052	32.6	172	340	37	298954
ABalpaappa:134	ABalpaappa	134	2022	-22977	-54	-56	2022	32.8	146	344	30	197419
ABalpaappp:134	ABalpaappp	134	2009	-22990	-71	-79	2009	38.3	168	318	31	171806
ABalpap:45	ABalpap	45	2206	-22793	-209	-209	2206	10.2	222	289	50	351672
ABalpapa:68	ABalpapa	68	2233	-22766	-126	-128	2233	12.1	152	333	44	408942
ABalpapaa:99	ABalpapaa	99	2087	-22912	-135	-144	2087	26.7	80	381	37	503575
ABalpapaaa:138	ABalpapaaa	138	1986	-23013	-63	-80	1986	31.1	69	375	33	321722
ABalpapaap:138	ABalpapaap	138	1986	-23013	-53	-59	1986	28.5	83	407	30	274573
ABalpapap:99	ABalpapap	99	2155	-22844	-79	-91	2155	21.4	96	340	37	445005
ABalpapapa:139	ABalpapapa	139	1988	-23011	-63	-67	1988	30.2	72	327	34	342635
ABalpapapp:139	ABalpapapp	139	1943	-23056	-135	-155	1943	27.5	90	359	31	308622
ABalpapp:68	ABalpapp	68	2228	-22771	-94	-94	2228	11.0	232	352	45	300306
ABalpappa:97	ABalpappa	97	2123	-22876	-126	-132	2123	17.3	135	345	37	386771
ABalpappaa:133	ABalpappaa	133	2084	-22915	-67	-41	2084	17.1	116	323	34	334305
ABalpappap:133	ABalpappap	133	1994	-23005	-103	-120	1994	25.1	121	359	30	260827
ABalpappp:97	ABalpappp	97	2115	-22884	-115	-109	2115	19.5	182	333	37	293926
ABalpapppa:133	ABalpapppa	133	2051	-22948	-23	-22	2051	24.3	138	324	30	233053
ABalpapppp:133	ABalpapppp	133	2147	-22852	-116	-110	2147	23.8	165	306	32	231665
ABalpp:25	ABalpp	25	2073	-22926	-244	-248	2073	19.9	216	227	55	623674
ABalppa:45	ABalppa	45	2134	-22865	-254	-254	2134	20.1	181	231	49	554738
ABalppaa:70	ABalppaa	70	2126	-22874	-142	-143	2126	22.9	101	313	43	509546
ABalppaaa:101	ABalppaaa	101	2009	-22990	-75	-79	2009	44.0	108	392	35	296578
ABalppaaaa:143	ABalppaaaa	143	1955	-23044	-2	-11	1955	45.1	120	420	29	161111
ABalppaaap:143	ABalppaaap	143	1916	-23083	-74	-70	1916	45.6	131	390	29	135269
ABalppaap:101	ABalppaap	101	2069	-22930	-90	-90	2069	38.4	80	352	35	374168
ABalppaapa:142	ABalppaapa	142	1949	-23050	-22	-20	1949	38.0	70	349	30	219320
ABalppaapp:142	ABalppaapp	142	1956	-23043	-35	-37	1956	43.8	87	374	31	205535
ABalppap:70	ABalppap	70	2130	-22869	-191	-197	2130	24.4	156	291	42	388319
ABalppapa:99	ABalppapa	99	2066	-22933	-160	-172	2066	28.0	71	346	37	503704
ABalppapaa:140	ABalppapaa	140	2020	-22979	-68	-71	2020	19.9	75	360	32	319030
ABalppapap:140	ABalppapap	140	2014	-22985	-72	-79	2014	20.0	87	323	33	326968
ABalppapp:99	ABalppapp	99	2064	-22935	-188	-208	2064	28.3	109	314	37	413505
ABalppappa:139	ABalppappa	139	2067	-22932	-41	-62	2067	28.9	104	316	30	244217
ABalppappp:139	ABalppappp	139	2095	-22904	-17	-24	2095	34.0	127	304	32	227364
ABalppp:45	ABalppp	45	2245	-22754	-162	-164	2245	12.9	283	243	50	434071
ABalpppa:69	ABalpppa	69	2227	-22772	-103	-114	2227	15.6	190	282	42	355294
ABalpppaa:100	ABalpppaa	100	2076	-22923	-116	-126	2076	34.4	81	304	35	414486
ABalpppaaa:143	ABalpppaaa	143	1917	-23082	-95	-98	1917	39.7	75	316	30	226902
ABalpppaap:143	ABalpppaap	143	1936	-23063	-96	-103	1936	37.3	85	285	30	252383
ABalpppap:100	ABalpppap	100	2091	-22908	-107	-116	2091	35.1	111	284	36	394511
ABalpppapa:140	ABalpppapa	140	1930	-23069	-53	-57	1930	42.4	103	290	30	202666
ABalpppapp:140	ABalpppapp	140	1994	-23005	0	-6	1994	39.4	111	256	31	241681
ABalpppp:69	ABalpppp	69	2112	-22887	-172	-175	2112	15.8	247	285	44	313958
ABalppppa:99	ABalppppa	99	2050	-22949	-172	-180	2050	25.2	129	285	37	430528
ABalppppaa:139	ABalppppaa	139	2034	-22965	23	13	2034	29.6	92	280	30	287340
ABalppppap:139	ABalppppap	139	2106	-22893	-62	-21	2106	22.2	112	267	35	393946
ABalppppp:99	ABalppppp	99	2134	-22865	-120	-120	2134	24.9	184	286	38	330865
ABalpppppa:137	ABalpppppa	137	2027	-22972	-51	-47	2027	29.0	138	278	30	225022
ABalpppppp:137	ABalpppppp	137	2203	-22796	-488	-310	2203	23.7	176	270	33	267620
ABar:2	ABar	2	2066	-22933	-436	-436	2066	40.0	218	431	69	1197138
ABara:12	ABara	12	2032	-22967	-370	-370	2032	35.2	210	432	61	828532
ABaraa:26	ABaraa	26	2012	-22987	-346	-347	2012	24.0	168	424	56	657362
ABaraaa:45	ABaraaa	45	2082	-22917	-336	-336	2082	27.7	151	441	49	624238
ABaraaaa:69	ABaraaaa	69	2092	-22907	-168	-171	2092	30.9	150	449	42	461669
ABaraaaaa:101	ABaraaaaa	101	2027	-22972	-111	-112	2027	40.3	140	438	33	250046
ABaraaaaaa:142	ABaraaaaaa	142	1966	-23033	-39	-57	1966	39.2	150	426	28	128664
ABaraaaaap:142	ABaraaaaap	142	1917	-23082	-68	-81	1917	37.5	176	409	30	137285
ABaraaaap:101	ABaraaaap	101	2018	-22981	-98	-106	2018	37.5	149	398	34	234809
ABaraaaapa:140	ABaraaaapa	140	1867	-23132	-90	-103	1867	38.6	125	402	27	147289
ABaraaaapp:140	ABaraaaapp	140	1961	-23038	-42	-51	1961	35.0	160	385	30	142327
ABaraaap:69	ABaraaap	69	2050	-22949	-203	-206	2050	31.6	208	417	43	353967
ABaraaapa:98	ABaraaapa	98	2052	-22947	-129	-137	2052	28.1	153	389	36	316807
ABaraaapaa:133	ABaraaapaa	133	1984	-23015	-28	-36	1984	31.6	119	413	31	221986
ABaraaapap:133	ABaraaapap	133	1964	-23035	-58	-66	1964	29.3	148	401	32	222113
ABaraaapp:98	ABaraaapp	98	2077	-22922	-99	-105	2077	24.5	195	387	37	276285
ABaraaappa:135	ABaraaappa	135	2014	-22985	-12	-13	2014	22.8	135	395	30	208433
ABaraaappp:135	ABaraaappp	135	1969	-23030	-81	-88	1969	23.5	161	360	31	165277
ABaraap:45	ABaraap	45	2172	-22827	-208	-208	2172	18.2	246	431	50	431500
ABaraapa:69	ABaraapa	69	2123	-22876	-163	-168	2123	22.5	218	458	44	485783
ABaraapaa:99	ABaraapaa	99	2085	-22914	-152	-159	2085	20.5	115	407	38	500206
ABaraapaaa:138	ABaraapaaa	138	2058	-22941	33	29	2058	28.0	111	438	32	306336
ABaraapaap:138	ABaraapaap	138	2028	-22971	-12	-14	2028	21.8	133	433	33	299231
ABaraapap:99	ABaraapap	99	2189	-22810	-83	-96	2189	16.1	146	390	38	403844
ABaraapapa:136	ABaraapapa	136	2029	-22970	-66	-71	2029	17.4	107	389	31	303506
ABaraapapp:136	ABaraapapp	136	1973	-23026	-123	-129	1973	14.9	132	362	31	229628
ABaraapp:69	ABaraapp	69	2137	-22862	-135	-136	2137	16.3	294	434	46	378247
ABaraappa:97	ABaraappa	97	2172	-22827	-85	-97	2172	14.5	197	397	39	330191
ABaraappaa:131	ABaraappaa	131	2116	-22883	-32	8	2116	13.8	160	341	32	223452
ABaraappap:131	ABaraappap	131	2081	-22918	-84	-89	2081	16.7	197	337	33	200682
ABaraappp:97	ABaraappp	97	2096	-22903	-100	-105	2096	17.8	237	393	40	307774
ABaraapppa:131	ABaraapppa	131	2006	-22993	-32	-41	2006	29.8	186	357	32	206267
ABaraapppp:131	ABaraapppp	131	2054	-22945	-124	-92	2054	27.5	203	324	34	202666
ABarap:26	ABarap	26	2066	-22933	-302	-302	2066	29.0	252	459	57	651591
ABarapa:45	ABarapa	45	2089	-22910	-314	-315	2089	32.8	220	472	48	561635
ABarapaa:70	ABarapaa	70	2141	-22858	-154	-160	2141	35.3	192	470	41	402252
ABarapaaa:101	ABarapaaa	101	2063	-22936	-83	-90	2063	35.2	108	425	36	331791
ABarapaaaa:142	ABarapaaaa	142	1987	-23013	-41	-44	1987	37.5	123	444	29	167724
ABarapaaap:142	ABarapaaap	142	1967	-23032	-37	-42	1967	36.3	152	458	30	157656
ABarapaap:101	ABarapaap	101	2043	-22956	-110	-124	2043	33.3	109	397	34	294961
ABarapaapa:143	ABarapaapa	143	1947	-23052	-55	-66	1947	40.5	88	395	31	181687
ABarapaapp:143	ABarapaapp	143	2007	-22992	-15	-18	2007	36.3	95	425	29	183560
ABarapap:70	ABarapap	70	2081	-22919	-191	-199	2081	36.0	250	454	42	345013
ABarapapa:99	ABarapapa	99	2051	-22948	-163	-164	2051	28.6	137	438	35	314193
ABarapapaa:138	ABarapapaa	138	1933	-23066	-89	-87	1933	29.2	157	450	32	196470
ABarapapap:138	ABarapapap	138	2016	-22983	0	-5	2016	20.5	162	438	32	204374
ABarapapp:99	ABarapapp	99	2109	-22890	-86	-88	2109	21.8	176	428	37	309201
ABarapappa:136	ABarapappa	136	1972	-23027	-84	-95	1972	14.3	153	400	30	185894
ABarapappp:136	ABarapappp	136	1996	-23003	-55	-55	1996	13.4	180	371	30	147991
ABarapp:45	ABarapp	45	2141	-22858	-219	-219	2141	23.0	328	454	49	446917
ABarappa:69	ABarappa	69	2102	-22897	-250	-266	2102	33.0	289	485	42	360719
ABarappaa:99	ABarappaa	99	2053	-22946	-131	-141	2053	31.8	177	438	34	254749
ABarappaaa:141	ABarappaaa	141	1987	-23012	-9	-16	1987	27.0	173	413	30	163773
ABarappaap:141	ABarappaap	141	2010	-22989	27	22	2010	23.1	192	388	30	146892
ABarappap:99	ABarappap	99	2087	-22912	-90	-101	2087	29.7	204	463	37	310482
ABarappapa:136	ABarappapa	136	1991	-23008	-39	-39	1991	14.3	187	412	30	156674
ABarappapp:136	ABarappapp	136	1947	-23052	-61	-67	1947	19.8	201	439	31	162056
ABarappp:69	ABarappp	69	2145	-22854	-149	-150	2145	27.9	347	446	44	346019
ABarapppa:96	ABarapppa	96	2055	-22944	-124	-131	2055	26.8	234	457	38	313576
ABarapppaa:134	ABarapppaa	134	2069	-22930	24	18	2069	14.6	213	390	31	130560
ABarapppap:134	ABarapppap	134	1972	-23027	-64	-73	1972	21.5	219	418	33	152998
ABarapppp:96	ABarapppp	96	2071	-22928	-122	-128	2071	34.5	276	452	39	299080
ABarappppa:134	ABarappppa	134	1976	-23023	-21	-29	1976	22.8	225	453	32	177102
ABarappppp:134	ABarappppp	134	1932	-23067	-72	-81	1932	27.0	213	459	33	183355
ABarp:12	ABarp	12	2152	-22847	-349	-349	2152	52.4	292	367	62	555245
ABarpa:25	ABarpa	25	2053	-22946	-331	-331	2053	51.2	214	400	56	480688
ABarpaa:46	ABarpaa	46	2083	-22916	-352	-352	2083	48.0	160	404	50	482612
ABarpaaa:69	ABarpaaa	69	2087	-22912	-196	-196	2087	48.7	185	429	43	343571
ABarpaaaa:101	ABarpaaaa	101	2049	-22950	-100	-108	2049	44.2	188	450	36	304558
ABarpaaaaa:138	ABarpaaaaa	138	2027	-22972	1	-2	2027	38.5	197	454	33	193716
ABarpaaaap:138	ABarpaaaap	138	2019	-22980	2	-4	2019	35.8	201	394	30	147261
ABarpaaap:101	ABarpaaap	101	2080	-22919	-58	-62	2080	53.9	198	400	36	200883
ABarpaaapa:139	ABarpaaapa	139	1984	-23015	-5	-3	1984	41.2	169	354	30	135175
ABarpaaapp:139	ABarpaaapp	139	1922	-23077	-83	-77	1922	53.2	163	359	30	111079
ABarpaap:69	ABarpaap	69	2123	-22876	-204	-208	2123	53.2	230	381	43	270060
ABarpaapa:99	ABarpaapa	99	2114	-22885	-127	-136	2114	58.4	247	417	37	190883
ABarpaapaa:138	ABarpaapaa	138	2027	-22972	21	20	2027	55.0	167	390	30	117748
ABarpaapap:138	ABarpaapap	138	1983	-23016	-112	-116	1983	59.0	209	368	32	96447
ABarpaapp:99	ABarpaapp	99	2077	-22922	-164	-176	2077	58.6	293	390	36	168224
ABarpaappa:139	ABarpaappa	139	1987	-23012	-127	-139	1987	60.5	253	361	31	87402
ABarpaappp:139	ABarpaappp	139	2047	-22952	-43	-50	2047	60.7	302	362	32	89238
ABarpap:46	ABarpap	46	2079	-22920	-340	-341	2079	40.9	240	402	49	458924
ABarpapa:69	ABarpapa	69	2066	-22933	-218	-220	2066	47.3	247	439	42	302828
ABarpapaa:100	ABarpapaa	100	2093	-22906	-133	-136	2093	41.7	235	477	37	303924
ABarpapaaa:137	ABarpapaaa	137	1976	-23023	-73	-75	1976	40.0	215	478	31	167562
ABarpapaap:137	ABarpapaap	137	2004	-22995	-55	-59	2004	48.7	249	467	30	112167
ABarpapap:100	ABarpapap	100	2124	-22875	-73	-76	2124	51.0	259	463	35	206144
ABarpapapa:139	ABarpapapa	139	2019	-22980	-11	-15	2019	57.3	205	420	32	106311
ABarpapapp:139	ABarpapapp	139	2013	-22986	-34	-34	2013	56.4	250	444	30	98889
ABarpapp:69	ABarpapp	69	2109	-22890	-198	-202	2109	48.9	294	385	42	247059
ABarpappa:99	ABarpappa	99	2092	-22907	-89	-91	2092	53.3	295	449	34	165627
ABarpappaa:137	ABarpappaa	137	1990	-23009	-30	-48	1990	49.3	264	439	30	117640
ABarpappap:137	ABarpappap	137	2010	-22989	-23	-27	2010	58.4	287	437	32	94577
ABarpappp:99	ABarpappp	99	2130	-22869	-53	-59	2130	53.1	325	412	36	170537
ABarpapppa:138	ABarpapppa	138	1973	-23026	-99	-114	1973	57.1	280	407	30	85418
ABarpapppp:138	ABarpapppp	138	1985	-23014	-92	-97	1985	58.5	321	398	30	81564
ABarpp:25	ABarpp	25	2053	-22947	-450	-450	2053	56.3	334	392	57	380828
ABarppa:46	ABarppa	46	2168	-22831	-295	-295	2168	55.3	243	415	49	380626
ABarppaa:69	ABarppaa	69	2191	-22808	-196	-205	2191	57.8	249	390	43	257786
ABarppaaa:103	ABarppaaa	103	2181	-22818	-134	-138	2181	60.1	235	341	35	142078
ABarppaaaa:148	ABarppaaaa	148	2100	-22900	23	18	2100	60.2	229	310	30	90804
ABarppaaap:148	ABarppaaap	148	2067	-22932	30	30	2067	56.3	268	288	30	82069
ABarppaap:103	ABarppaap	103	2221	-22778	-173	-186	2221	60.9	284	332	36	138174
ABarppaapa:144	ABarppaapa	144	2053	-22946	-116	-121	2053	60.7	281	315	31	72840
ABarppaapp:144	ABarppaapp	144	1980	-23019	-122	-122	1980	60.1	329	308	30	67638
ABarppap:69	ABarppap	69	2167	-22832	-250	-254	2167	55.0	296	348	44	275588
ABarppapa:104	ABarppapa	104	2114	-22885	-61	-63	2114	56.7	311	302	37	172637
ABarppapaa:148	ABarppapaa	148	2009	-22990	-68	-83	2009	57.2	308	264	32	101961
ABarppapap:148	ABarppapap	148	1955	-23044	-109	-109	1955	52.6	354	256	31	96488
ABarppapp:104	ABarppapp	104	2146	-22853	-62	-65	2146	57.1	360	295	37	163210
ABarppappa:148	ABarppappa	148	2085	-22914	6	1	2085	60.0	359	284	30	71538
ABarppappp:148	ABarppappp	148	2042	-22957	1	-2	2042	57.2	409	289	31	86995
ABarppp:46	ABarppp	46	2130	-22869	-301	-304	2130	56.4	331	392	49	341916
ABarpppa:70	ABarpppa	70	2159	-22840	-205	-208	2159	57.8	350	375	43	251137
ABarpppaa:102	ABarpppaa	102	2149	-22850	-90	-94	2149	61.0	336	367	36	150821
ABarpppaaa:144	ABarpppaaa	144	2253	-22746	5	-55	2253	63.7	316	341	30	77935
ABarpppaap:144	ABarpppaap	144	1959	-23041	-170	-175	1959	61.8	355	342	31	69609
ABarpppap:102	ABarpppap	102	2166	-22833	-165	-180	2166	59.9	385	348	37	157450
ABarpppapa:141	ABarpppapa	141	2010	-22989	-106	-110	2010	62.3	386	371	33	79620
ABarpppapp:141	ABarpppapp	141	2074	-22925	-139	-157	2074	62.3	433	338	30	77307
ABarpppp:70	ABarpppp	70	2095	-22904	-226	-227	2095	54.6	407	331	44	289108
ABarppppa:102	ABarppppa	102	2170	-22829	-102	-117	2170	58.6	409	314	37	177669
ABarppppaa:143	ABarppppaa	143	2137	-22862	-62	-78	2137	61.7	388	325	30	72950
ABarppppap:143	ABarppppap	143	1996	-23003	-110	-116	1996	58.8	431	301	33	98679
ABarppppp:102	ABarppppp	102	2083	-22916	-108	-111	2083	53.5	433	283	38	219291
ABarpppppa:143	ABarpppppa	143	2104	-22895	23	20	2104	55.2	442	271	31	103002
ABarpppppp:143	ABarpppppp	143	2099	-22900	-16	-10	2099	50.9	475	257	32	125306
ABp:1	ABp	1	2211	-22789	-218	-220	2211	48.0	380	424	66	550469
ABpl:2	ABpl	2	2126	-22873	-405	-405	2126	42.8	315	268	70	1110683
ABpla:12	ABpla	12	2114	-22885	-361	-361	2114	42.6	217	266	62	739284
ABplaa:25	ABplaa	25	2014	-22985	-413	-415	2014	44.4	169	273	57	667792
ABplaaa:45	ABplaaa	45	2105	-22894	-378	-379	2105	43.9	111	307	50	665693
ABplaaaa:69	ABplaaaa	69	2117	-22882	-142	-142	2117	37.3	97	332	44	610492
ABplaaaaa:100	ABplaaaaa	100	2066	-22933	-120	-126	2066	37.2	116	268	36	488784
ABplaaaaaa:140	ABplaaaaaa	140	1953	-23046	-51	-45	1953	30.4	112	249	31	366952
ABplaaaaap:140	ABplaaaaap	140	2100	-22899	-6	-7	2100	28.4	140	235	33	359309
ABplaaaap:100	ABplaaaap	100	2137	-22862	-55	-62	2137	44.3	141	268	36	397519
ABplaaaapa:137	ABplaaaapa	137	1947	-23052	-119	-130	1947	37.0	135	245	31	309124
ABplaaaapp:137	ABplaaaapp	137	1985	-23014	-94	-106	1985	38.2	166	227	33	311379
ABplaaap:69	ABplaaap	69	2153	-22846	-237	-248	2153	44.9	130	292	44	527587
ABplaaapa:98	ABplaaapa	98	2098	-22901	-154	-167	2098	45.1	170	245	36	376343
ABplaaapaa:137	ABplaaapaa	137	1928	-23071	-134	-133	1928	43.5	191	229	32	249037
ABplaaapap:137	ABplaaapap	137	2008	-22991	-35	-35	2008	40.6	222	222	31	220691
ABplaaapp:98	ABplaaapp	98	2073	-22926	-195	-201	2073	40.8	206	250	39	404363
ABplaaappa:134	ABplaaappa	134	2012	-22987	-106	-110	2012	35.1	189	279	32	245850
ABplaaappp:134	ABplaaappp	134	1988	-23012	-107	-110	1988	35.9	229	263	34	251846
ABplaap:45	ABplaap	45	2070	-22929	-436	-438	2070	41.2	187	257	50	639165
ABplaapa:68	ABplaapa	68	2156	-22843	-253	-254	2156	32.9	118	267	45	652839
ABplaapaa:100	ABplaapaa	100	2245	-22754	-19	-28	2245	38.4	142	263	36	392949
ABplaapaaa:139	ABplaapaaa	139	2198	-22801	131	130	2198	41.6	144	280	30	177737
ABplaapaap:139	ABplaapaap	139	2178	-22821	95	104	2178	43.9	173	260	31	172082
ABplaapap:100	ABplaapap	100	2218	-22782	-117	-123	2218	31.9	178	231	37	438410
ABplaapapa:137	ABplaapapa	137	2218	-22781	93	97	2218	29.9	168	247	31	250262
ABplaapapp:137	ABplaapapp	137	2242	-22757	83	93	2242	30.4	204	232	32	234363
ABplaapp:68	ABplaapp	68	2149	-22850	-200	-206	2149	39.8	183	260	45	516083
ABplaappa:97	ABplaappa	97	2237	-22762	3	3	2237	32.2	222	251	37	372533
ABplaappaa:139	ABplaappaa	139	2557	-22442	170	198	2557	25.5	228	253	32	270194
ABplaappap:139	ABplaappap	139	2228	-22771	59	64	2228	32.0	267	228	33	239974
ABplaappp:97	ABplaappp	97	2250	-22749	-39	-46	2250	37.6	271	219	41	458533
ABplaapppa:135	ABplaapppa	135	2207	-22792	120	124	2207	39.9	269	210	34	269796
ABplaapppp:135	ABplaapppp	135	2284	-22715	163	162	2284	35.8	321	222	34	253529
ABplap:25	ABplap	25	2042	-22957	-331	-331	2042	50.3	281	275	57	500150
ABplapa:45	ABplapa	45	2170	-22829	-316	-318	2170	54.9	206	324	50	424053
ABplapaa:69	ABplapaa	69	2154	-22846	-131	-136	2154	53.0	168	306	43	353481
ABplapaaa:99	ABplapaaa	99	2069	-22930	-91	-92	2069	50.7	209	258	37	262790
ABplapaaaa:138	ABplapaaaa	138	2047	-22952	39	36	2047	48.0	210	246	32	155437
ABplapaaap:138	ABplapaaap	138	2002	-22998	-10	-17	2002	43.8	246	250	32	162095
ABplapaap:99	ABplapaap	99	2157	-22842	-6	-6	2157	46.3	256	242	36	267491
ABplapaapa:138	ABplapaapa	138	2051	-22949	-34	-33	2051	31.8	260	271	31	153953
ABplapaapp:138	ABplapaapp	138	2032	-22967	-93	-89	2032	35.6	296	255	31	150074
ABplapap:69	ABplapap	69	2141	-22858	-152	-153	2141	50.9	239	284	43	342262
ABplapapa:99	ABplapapa	99	2077	-22922	-141	-145	2077	36.3	280	240	37	308156
ABplapapaa:137	ABplapapaa	137	2077	-22922	-76	-73	2077	21.6	282	265	33	167536
ABplapapap:137	ABplapapap	137	2023	-22976	-89	-85	2023	27.9	314	244	33	196204
ABplapapp:99	ABplapapp	99	2081	-22918	-126	-133	2081	29.2	322	239	37	295267
ABplapappa:138	ABplapappa	138	2110	-22889	-23	-18	2110	21.0	319	243	32	177201
ABplapappp:138	ABplapappp	138	1966	-23033	-90	-95	1966	18.5	360	239	31	167957
ABplapp:45	ABplapp	45	2110	-22889	-282	-282	2110	49.1	274	261	49	456568
ABplappa:69	ABplappa	69	2130	-22869	-205	-215	2130	42.0	218	225	43	492760
ABplappaa:98	ABplappaa	98	2199	-22800	-92	-95	2199	31.9	212	203	36	414745
ABplappaaa:136	ABplappaaa	136	2572	-22427	322	322	2572	31.7	197	201	31	264607
ABplappaap:136	ABplappaap	136	2615	-22384	362	396	2615	31.2	237	197	30	239905
ABplappap:98	ABplappap	98	2174	-22825	-128	-130	2174	27.4	265	198	38	450111
ABplappapa:138	ABplappapa	138	2616	-22383	267	303	2616	28.0	265	196	32	271561
ABplappapp:138	ABplappapp	138	2468	-22531	218	243	2468	27.3	309	201	31	220130
ABplappp:69	ABplappp	69	2078	-22921	-222	-224	2078	47.4	285	242	44	417087
ABplapppa:97	ABplapppa	97	2178	-22821	-105	-103	2178	32.2	312	205	38	418020
ABplapppaa:134	ABplapppaa	134	2380	-22619	251	267	2380	28.8	344	214	31	217878
ABplapppap:134	ABplapppap	134	2423	-22576	281	306	2423	30.4	379	216	32	216020
ABplapppp:97	ABplapppp	97	2176	-22823	-85	-87	2176	34.5	380	211	39	418647
ABplappppa:135	ABplappppa	135	2349	-22650	225	239	2349	33.1	411	226	37	278161
ABplappppp:135	ABplappppp	135	2380	-22619	276	275	2380	33.6	451	226	32	235998
ABplp:12	ABplp	12	2115	-22884	-302	-302	2115	27.6	334	232	62	828491
ABplpa:25	ABplpa	25	2041	-22958	-303	-305	2041	24.5	297	216	56	669656
ABplpaa:46	ABplpaa	46	2154	-22845	-293	-293	2154	31.1	239	205	50	691335
ABplpaaa:69	ABplpaaa	69	2296	-22703	-67	-69	2296	22.6	152	232	43	487149
ABplpaaaa:98	ABplpaaaa	98	3244	-21755	757	788	3244	21.2	144	243	37	376720
ABplpaaaaa:139	ABplpaaaaa	139	4616	-20383	1379	1819	4616	16.4	142	267	33	280461
ABplpaaaap:139	ABplpaaaap	139	4674	-20326	1552	1837	4674	15.8	177	234	34	281122
ABplpaaap:98	ABplpaaap	98	3109	-21890	474	560	3109	17.0	187	243	37	314264
ABplpaaapa:138	ABplpaaapa	138	4508	-20491	949	1432	4508	16.2	197	248	31	205214
ABplpaaapp:138	ABplpaaapp	138	3830	-21169	1070	1174	3830	15.8	231	248	32	195968
ABplpaap:69	ABplpaap	69	2211	-22788	-195	-200	2211	30.5	207	220	44	519058
ABplpaapa:98	ABplpaapa	98	3431	-21568	935	978	3431	21.6	184	207	38	417315
ABplpaapaa:140	ABplpaapaa	140	4834	-20165	2302	2366	4834	22.3	168	213	33	283590
ABplpaapap:140	ABplpaapap	140	4916	-20083	2255	2360	4916	20.9	213	206	32	265116
ABplpaapp:98	ABplpaapp	98	3241	-21758	827	824	3241	20.6	235	217	38	372964
ABplpaappa:140	ABplpaappa	140	4245	-20754	1696	1797	4245	18.8	248	204	33	255534
ABplpaappp:140	ABplpaappp	140	4210	-20789	1776	1752	4210	22.1	287	222	30	186482
ABplpap:46	ABplpap	46	2144	-22855	-268	-270	2144	21.6	338	215	49	597785
ABplpapa:70	ABplpapa	70	2376	-22623	-26	-24	2376	17.9	213	224	44	465794
ABplpapaa:98	ABplpapaa	98	4939	-20060	2217	2253	4939	13.2	165	280	38	338963
ABplpapaaa:139	ABplpapaaa	139	9366	-15633	5810	5965	9366	13.9	157	302	31	226898
ABplpapaap:139	ABplpapaap	139	10257	-14742	5862	6117	10257	14.5	179	273	30	213005
ABplpapap:98	ABplpapap	98	4607	-20392	1757	1839	4607	9.6	217	261	39	311086
ABplpapapa:140	ABplpapapa	140	7706	-17293	4137	4387	7706	9.7	202	307	34	198770
ABplpapapp:140	ABplpapapp	140	8370	-16629	4356	4731	8370	8.4	230	279	33	186494
ABplpapp:70	ABplpapp	70	2228	-22771	-115	-121	2228	17.0	281	230	45	434800
ABplpappa:97	ABplpappa	97	4314	-20685	1752	1769	4314	13.9	217	299	39	256835
ABplpappaa:135	ABplpappaa	135	9655	-15344	6521	6481	9655	21.4	212	295	33	185528
ABplpappap:135	ABplpappap	135	7512	-17487	4310	4503	7512	13.7	247	303	34	157752
ABplpappp:97	ABplpappp	97	3776	-21223	1243	1277	3776	8.7	265	274	40	233308
ABplpapppa:135	ABplpapppa	135	6996	-18003	3720	3903	6996	7.6	268	282	33	145883
ABplpapppp:135	ABplpapppp	135	7370	-17630	4497	4548	7370	9.1	308	258	33	156769
ABplpp:25	ABplpp	25	2055	-22944	-319	-320	2055	33.5	384	220	56	707103
ABplppa:46	ABplppa	46	2107	-22892	-295	-306	2107	41.6	339	214	47	544009
ABplppaa:71	ABplppaa	71	2137	-22862	-203	-207	2137	29.1	269	207	42	466064
ABplppaaa:102	ABplppaaa	102	2196	-22803	-201	-164	2196	14.7	266	232	36	271211
ABplppaaaa:142	ABplppaaaa	142	2137	-22862	-359	-256	2137	11.2	264	236	34	184903
ABplppaaap:142	ABplppaaap	142	2570	-22429	-117	34	2570	14.9	293	244	31	184872
ABplppaap:102	ABplppaap	102	2104	-22895	-125	-129	2104	18.7	308	207	36	309097
ABplppaapa:144	ABplppaapa	144	2077	-22922	-155	-130	2077	15.5	303	211	30	174540
ABplppaapp:144	ABplppaapp	144	2065	-22934	-35	-34	2065	15.6	337	212	30	161969
ABplppap:71	ABplppap	71	2126	-22873	-195	-197	2126	36.2	338	217	42	412190
ABplppapa:101	ABplppapa	101	2115	-22884	-113	-123	2115	24.9	351	229	36	287367
ABplppapaa:138	ABplppapaa	138	2034	-22965	-23	-30	2034	20.1	372	210	33	192699
ABplppapap:138	ABplppapap	138	1999	-23000	-31	-41	1999	21.9	396	237	29	140561
ABplppapp:101	ABplppapp	101	2069	-22930	-136	-148	2069	24.2	411	227	37	316383
ABplppappa:142	ABplppappa	142	1962	-23037	-26	-33	1962	20.8	424	247	30	151618
ABplppappp:142	ABplppappp	142	1978	-23021	-104	-109	1978	24.1	465	246	31	170118
ABplppp:46	ABplppp	46	2151	-22848	-296	-296	2151	25.5	419	221	50	674062
ABplpppa:70	ABplpppa	70	2169	-22830	-137	-149	2169	19.0	327	218	43	416828
ABplpppaa:100	ABplpppaa	100	2169	-22830	-106	-98	2169	12.0	326	238	39	314811
ABplpppaaa:139	ABplpppaaa	139	1961	-23038	-160	-133	1961	10.4	360	245	36	200527
ABplpppaap:139	ABplpppaap	139	2043	-22956	-22	-21	2043	10.8	406	247	32	177100
ABplpppap:100	ABplpppap	100	2073	-22926	-152	-161	2073	21.0	373	211	37	338715
ABplpppapa:140	ABplpppapa	140	1944	-23055	-97	-101	1944	22.5	423	210	31	186574
ABplpppapp:140	ABplpppapp	140	1974	-23025	-87	-86	1974	19.8	461	221	29	185646
ABplpppp:70	ABplpppp	70	2134	-22865	-202	-204	2134	16.7	396	229	44	418696
ABplppppa:99	ABplppppa	99	2184	-22815	-51	-55	2184	13.7	380	239	38	301716
ABplppppaa:137	ABplppppaa	137	1980	-23019	-57	-58	1980	12.7	434	248	33	192516
ABplppppap:137	ABplppppap	137	2060	-22939	40	35	2060	12.9	469	256	34	211795
ABplppppp:99	ABplppppp	99	2094	-22905	-104	-108	2094	14.5	434	235	39	319997
ABplpppppa:139	ABplpppppa	139	1998	-23001	-70	-71	1998	16.9	491	249	35	230924
ABplpppppp:139	ABplpppppp	139	1970	-23029	-118	-135	1970	21.7	514	238	30	225898
ABpr:2	ABpr	2	2072	-22927	-387	-387	2072	38.3	406	450	68	1098018
ABpra:12	ABpra	12	2098	-22901	-301	-301	2098	44.5	380	466	62	723307
ABpraa:25	ABpraa	25	2003	-22997	-382	-382	2003	42.5	325	476	57	601904
ABpraaa:45	ABpraaa	45	2071	-22928	-368	-369	2071	44.6	274	478	49	545083
ABpraaaa:69	ABpraaaa	69	2124	-22875	-212	-213	2124	45.4	292	483	43	411183
ABpraaaaa:98	ABpraaaaa	98	2096	-22903	-109	-114	2096	38.8	302	484	36	325588
ABpraaaaaa:135	ABpraaaaaa	135	1971	-23028	-25	-25	1971	29.4	241	468	32	244170
ABpraaaaap:135	ABpraaaaap	135	1978	-23021	-80	-89	1978	32.9	273	480	34	252332
ABpraaaap:98	ABpraaaap	98	2115	-22885	-102	-119	2115	41.8	353	491	38	317700
ABpraaaapa:135	ABpraaaapa	135	1945	-23054	-101	-113	1945	36.6	306	492	33	220097
ABpraaaapp:135	ABpraaaapp	135	2085	-22914	26	14	2085	39.5	346	487	32	212112
ABpraaap:69	ABpraaap	69	2105	-22894	-151	-156	2105	48.8	331	436	42	322624
ABpraaapa:98	ABpraaapa	98	2036	-22963	-154	-166	2036	44.9	337	466	36	287186
ABpraaapaa:136	ABpraaapaa	136	2005	-22995	-3	-7	2005	40.3	284	472	31	185934
ABpraaapap:136	ABpraaapap	136	1976	-23023	-49	-49	1976	43.8	316	487	30	156056
ABpraaapp:98	ABpraaapp	98	2103	-22896	-72	-82	2103	49.6	383	447	37	250153
ABpraaappa:135	ABpraaappa	135	2037	-22962	-9	-10	2037	48.0	334	460	30	142702
ABpraaappp:135	ABpraaappp	135	1973	-23026	-23	-27	1973	51.0	371	443	31	129342
ABpraap:45	ABpraap	45	2089	-22910	-341	-343	2089	37.8	372	475	50	544487
ABpraapa:68	ABpraapa	68	2132	-22867	-184	-186	2132	48.3	364	490	43	373810
ABpraapaa:98	ABpraapaa	98	2136	-22863	-47	-47	2136	53.5	346	472	37	259209
ABpraapaaa:136	ABpraapaaa	136	1992	-23007	-63	-63	1992	42.0	265	486	32	213723
ABpraapaap:136	ABpraapaap	136	1958	-23041	-54	-60	1958	50.6	299	474	30	139072
ABpraapap:98	ABpraapap	98	2149	-22851	-78	-83	2149	53.9	401	476	38	269097
ABpraapapa:134	ABpraapapa	134	2046	-22953	37	46	2046	55.0	332	472	32	147037
ABpraapapp:134	ABpraapapp	134	2105	-22895	62	55	2105	56.2	370	480	33	143593
ABpraapp:68	ABpraapp	68	2085	-22914	-193	-195	2085	38.4	398	455	44	421184
ABpraappa:99	ABpraappa	99	2031	-22968	-147	-143	2031	42.0	404	477	38	360217
ABpraappaa:136	ABpraappaa	136	2026	-22973	0	0	2026	47.4	352	500	32	156466
ABpraappap:136	ABpraappap	136	2006	-22993	-58	-49	2006	42.6	386	486	33	229834
ABpraappp:99	ABpraappp	99	2106	-22893	-117	-112	2106	49.0	439	445	37	288575
ABpraapppa:138	ABpraapppa	138	2111	-22888	-155	-80	2111	48.9	395	476	32	188868
ABpraapppp:138	ABpraapppp	138	2134	-22865	48	48	2134	53.8	413	438	32	140886
ABprap:25	ABprap	25	2049	-22950	-267	-268	2049	51.1	437	443	57	456504
ABprapa:45	ABprapa	45	2175	-22824	-285	-285	2175	56.5	360	462	48	320591
ABprapaa:69	ABprapaa	69	2158	-22841	-246	-250	2158	60.0	338	439	43	231761
ABprapaaa:101	ABprapaaa	101	2108	-22891	-114	-113	2108	58.5	356	425	35	146001
ABprapaaaa:140	ABprapaaaa	140	1953	-23046	-3	-2	1953	54.9	321	438	27	74407
ABprapaaap:140	ABprapaaap	140	1974	-23025	27	25	1974	56.7	353	418	29	74134
ABprapaap:101	ABprapaap	101	2100	-22899	-110	-122	2100	60.0	403	406	34	130452
ABprapaapa:140	ABprapaapa	140	1898	-23101	-65	-70	1898	58.9	379	412	29	78354
ABprapaapp:140	ABprapaapp	140	2048	-22951	48	35	2048	60.0	422	398	29	71833
ABprapap:69	ABprapap	69	2106	-22893	-112	-110	2106	55.8	392	413	41	218810
ABprapapa:99	ABprapapa	99	2038	-22961	-115	-120	2038	55.6	423	391	36	159917
ABprapapaa:136	ABprapapaa	136	1969	-23030	-191	-201	1969	62.9	454	376	30	73405
ABprapapap:136	ABprapapap	136	2007	-22992	-91	-108	2007	60.2	490	360	31	92861
ABprapapp:99	ABprapapp	99	2025	-22974	-126	-133	2025	52.2	467	367	35	168806
ABprapappa:137	ABprapappa	137	1959	-23040	-7	-12	1959	56.4	518	350	32	112624
ABprapappp:137	ABprapappp	137	1899	-23100	-103	-94	1899	50.3	541	356	30	128117
ABprapp:45	ABprapp	45	2139	-22860	-277	-277	2139	56.1	444	426	48	327734
ABprappa:68	ABprappa	68	2167	-22832	-338	-341	2167	60.5	443	405	43	238651
ABprappaa:99	ABprappaa	99	2127	-22872	-146	-152	2127	58.0	454	392	35	174537
ABprappaaa:139	ABprappaaa	139	2007	-22992	-1	-9	2007	56.9	452	404	30	102718
ABprappaap:139	ABprappaap	139	1998	-23001	-36	-32	1998	54.6	482	387	32	117616
ABprappap:99	ABprappap	99	2082	-22917	-127	-134	2082	57.7	493	360	37	198282
ABprappapa:137	ABprappapa	137	1999	-23000	-43	-48	1999	56.1	508	396	32	124475
ABprappapp:137	ABprappapp	137	1956	-23043	-89	-94	1956	50.5	525	379	31	137466
ABprappp:68	ABprappp	68	2131	-22868	-129	-129	2131	51.2	478	383	42	287980
ABprapppa:99	ABprapppa	99	2078	-22922	-67	-74	2078	51.3	521	366	35	228213
ABprapppaa:140	ABprapppaa	140	1923	-23076	-79	-80	1923	48.0	567	376	30	148785
ABprapppap:140	ABprapppap	140	1961	-23038	-53	-59	1961	43.5	584	344	30	180651
ABprapppp:99	ABprapppp	99	2085	-22914	-73	-77	2085	51.9	533	331	37	261222
ABprappppa:137	ABprappppa	137	2018	-22981	3	-2	2018	51.0	553	325	34	166823
ABprappppp:137	ABprappppp	137	1929	-23070	-89	-101	1929	44.7	573	311	32	191627
ABprp:12	ABprp	12	2115	-22884	-332	-332	2115	28.7	478	415	62	681753
ABprpa:26	ABprpa	26	2034	-22965	-284	-284	2034	25.6	432	444	56	568046
ABprpaa:45	ABprpaa	45	2102	-22897	-282	-283	2102	45.2	436	478	46	404595
ABprpaaa:71	ABprpaaa	71	2184	-22815	-146	-149	2184	57.9	410	466	40	218069
ABprpaaaa:103	ABprpaaaa	103	2149	-22850	-211	-224	2149	61.6	398	447	34	125525
ABprpaaaaa:143	ABprpaaaaa	143	1972	-23027	-81	-89	1972	59.8	361	451	31	97268
ABprpaaaap:143	ABprpaaaap	143	2121	-22878	-47	-64	2121	62.7	388	443	30	84323
ABprpaaap:103	ABprpaaap	103	2226	-22773	-90	-104	2226	60.4	435	453	34	133887
ABprpaaapa:147	ABprpaaapa	147	2057	-22942	-23	-16	2057	58.7	397	485	29	82395
ABprpaaapp:147	ABprpaaapp	147	2121	-22878	1	-6	2121	60.4	429	463	29	76022
ABprpaap:71	ABprpaap	71	2142	-22857	-57	-61	2142	52.0	450	431	39	223984
ABprpaapa:103	ABprpaapa	103	2063	-22936	-124	-128	2063	59.1	467	427	34	138065
ABprpaapaa:145	ABprpaapaa	145	2031	-22968	-165	-191	2031	62.8	428	429	31	80858
ABprpaapap:145	ABprpaapap	145	2048	-22951	-171	-186	2048	60.4	466	446	30	85399
ABprpaapp:103	ABprpaapp	103	2074	-22925	-136	-133	2074	51.7	491	418	33	148603
ABprpaappa:150	ABprpaappa	150	2124	-22875	20	21	2124	55.4	436	445	30	94026
ABprpaappp:150	ABprpaappp	150	2190	-22809	-59	-17	2190	53.7	481	437	28	92273
ABprpap:45	ABprpap	45	2126	-22873	-275	-278	2126	31.6	476	441	50	501602
ABprpapa:70	ABprpapa	70	2129	-22870	-163	-166	2129	47.4	451	479	42	321951
ABprpapaa:100	ABprpapaa	100	2359	-22640	108	104	2359	55.0	474	466	35	184648
ABprpapaaa:143	ABprpapaaa	143	3341	-21658	952	986	3341	53.6	432	486	31	115005
ABprpapaap:143	ABprpapaap	143	3865	-21134	930	1098	3865	47.6	460	478	32	160912
ABprpapap:100	ABprpapap	100	2335	-22664	75	79	2335	51.7	505	449	35	205980
ABprpapapa:143	ABprpapapa	143	3438	-21562	942	1024	3438	53.7	475	475	31	116328
ABprpapapp:143	ABprpapapp	143	3756	-21243	1031	1109	3756	51.2	504	461	30	121831
ABprpapp:70	ABprpapp	70	2128	-22871	-152	-161	2128	32.7	456	454	44	412075
ABprpappa:99	ABprpappa	99	2945	-22054	618	619	2945	39.0	452	467	37	302916
ABprpappaa:140	ABprpappaa	140	5889	-19110	3131	3136	5889	44.6	422	471	31	149622
ABprpappap:140	ABprpappap	140	7063	-17936	3949	4062	7063	40.7	457	474	30	182856
ABprpappp:99	ABprpappp	99	2859	-22140	544	544	2859	41.9	492	455	37	313117
ABprpapppa:139	ABprpapppa	139	5930	-19069	2659	2915	5930	43.3	491	471	31	169706
ABprpapppp:139	ABprpapppp	139	6522	-18477	3431	3652	6522	43.3	521	456	31	185239
ABprpp:26	ABprpp	26	2061	-22938	-365	-365	2061	33.2	529	413	56	631844
ABprppa:45	ABprppa	45	2165	-22834	-295	-296	2165	49.8	511	443	47	368201
ABprppaa:71	ABprppaa	71	2129	-22870	-178	-184	2129	56.0	502	436	41	229693
ABprppaaa:103	ABprppaaa	103	2086	-22913	-80	-75	2086	53.6	538	424	35	181790
ABprppaaaa:145	ABprppaaaa	145	1958	-23041	-171	-151	1958	58.6	507	438	32	91395
ABprppaaap:145	ABprppaaap	145	2095	-22904	-8	9	2095	53.1	541	445	30	114477
ABprppaap:103	ABprppaap	103	2069	-22930	-72	-75	2069	48.7	561	399	34	202692
ABprppaapa:148	ABprppaapa	148	1977	-23022	-152	-157	1977	48.8	550	428	31	123273
ABprppaapp:148	ABprppaapp	148	1959	-23040	0	-7	1959	44.6	576	414	29	138618
ABprppap:71	ABprppap	71	2198	-22801	-141	-144	2198	45.5	515	434	42	320524
ABprppapa:101	ABprppapa	101	2084	-22915	-159	-169	2084	42.1	522	411	35	232051
ABprppapaa:142	ABprppapaa	142	2067	-22932	-413	-321	2067	49.1	502	428	30	116516
ABprppapap:142	ABprppapap	142	2098	-22901	-165	-128	2098	42.1	517	412	30	133821
ABprppapp:101	ABprppapp	101	2093	-22906	-181	-196	2093	41.5	547	372	34	234705
ABprppappa:144	ABprppappa	144	2073	-22926	-40	-49	2073	42.5	538	393	30	138752
ABprppappp:144	ABprppappp	144	2004	-22995	-74	-88	2004	37.5	563	376	30	170813
ABprppp:45	ABprppp	45	2183	-22816	-282	-283	2183	33.2	542	406	49	522167
ABprpppa:70	ABprpppa	70	2119	-22880	-199	-204	2119	34.2	512	446	43	413284
ABprpppaa:102	ABprpppaa	102	2077	-22922	-135	-123	2077	38.5	533	445	36	294414
ABprpppaaa:141	ABprpppaaa	141	2143	-22857	-343	-133	2143	38.5	535	440	34	211070
ABprpppaap:141	ABprpppaap	141	1935	-23064	-131	-140	1935	36.8	566	430	31	213635
ABprpppap:102	ABprpppap	102	2066	-22933	-164	-167	2066	32.1	555	414	38	364545
ABprpppapa:145	ABprpppapa	145	2008	-22991	-80	-89	2008	30.7	553	415	35	240039
ABprpppapp:145	ABprpppapp	145	2083	-22916	30	20	2083	24.0	560	399	30	221095
ABprpppp:70	ABprpppp	70	2183	-22816	-159	-164	2183	36.5	544	401	43	384966
ABprppppa:99	ABprppppa	99	2078	-22921	-172	-182	2078	40.3	577	393	37	333230
ABprppppaa:139	ABprppppaa	139	1949	-23050	-63	-65	1949	37.8	586	397	32	214491
ABprppppap:139	ABprppppap	139	1978	-23021	-105	-113	1978	28.7	583	377	32	251727
ABprppppp:99	ABprppppp	99	2083	-22916	-155	-161	2083	34.9	599	351	37	382184
ABprpppppa:141	ABprpppppa	141	2007	-22992	-35	-28	2007	30.7	602	331	32	228777
ABprpppppp:141	ABprpppppp	141	1997	-23003	-40	-45	1997	34.6	604	363	32	227223
EMS:1	EMS	1	2181	-22818	-256	-256	2181	14.0	375	317	70	545721
MS:3	MS	3	2171	-22828	-225	-225	2171	16.4	315	360	67	732537
MSa:17	MSa	17	2028	-22971	-251	-251	2028	21.0	253	332	68	729566
MSaa:45	MSaa	45	2045	-22954	-244	-246	2045	28.3	245	314	56	441542
MSaaa:78	MSaaa	78	2010	-22989	-165	-167	2010	26.7	244	350	49	272547
MSaaaa:131	MSaaaa	131	1942	-23057	-98	-103	1942	33.4	226	364	39	140392
MSaaap:131	MSaaap	131	1929	-23070	-74	-74	1929	32.9	290	367	42	150819
MSaap:78	MSaap	78	2052	-22947	-154	-158	2052	23.5	299	315	49	246342
MSaapa:131	MSaapa	131	2019	-22980	-209	-138	2019	20.2	249	331	39	132795
MSaapp:131	MSaapp	131	1929	-23070	-114	-113	1929	17.4	302	332	39	110526
MSap:45	MSap	45	2075	-22924	-205	-207	2075	22.8	306	378	56	371420
MSapa:84	MSapa	84	1999	-23000	-174	-180	1999	31.9	283	411	46	241161
MSapaa:140	MSapaa	140	1928	-23071	-92	-97	1928	37.6	262	414	37	119055
MSapap:140	MSapap	140	1934	-23065	-90	-95	1934	42.0	315	415	38	107576
MSapp:84	MSapp	84	2026	-22973	-174	-179	2026	29.0	334	385	50	260923
MSappa:138	MSappa	138	1945	-23054	-121	-119	1945	28.5	304	440	41	155933
MSappp:138	MSappp	138	1948	-23051	-108	-113	1948	25.5	342	398	40	124128
MSp:17	MSp	17	2052	-22947	-237	-238	2052	28.9	361	386	66	719992
MSpa:44	MSpa	44	2035	-22964	-332	-333	2035	43.4	339	345	57	472816
MSpaa:79	MSpaa	79	2026	-22973	-187	-189	2026	44.1	311	339	50	306506
MSpaaa:125	MSpaaa	125	1913	-23086	-129	-138	1913	44.9	335	360	40	132093
MSpaap:125	MSpaap	125	1922	-23077	-111	-112	1922	50.2	290	356	39	130642
MSpap:79	MSpap	79	2060	-22939	-246	-251	2060	41.6	385	308	49	306625
MSpapa:125	MSpapa	125	1950	-23049	-96	-104	1950	42.5	348	313	40	152120
MSpapp:125	MSpapp	125	1947	-23052	-128	-138	1947	43.6	389	290	40	156065
MSpp:44	MSpp	44	2035	-22964	-283	-285	2035	33.3	397	395	56	472383
MSppa:82	MSppa	82	1998	-23001	-202	-204	1998	37.9	383	405	48	284028
MSppaa:135	MSppaa	135	1949	-23050	-127	-130	1949	36.8	357	441	38	136581
MSppap:135	MSppap	135	1936	-23063	-117	-120	1936	34.0	401	412	42	159907
MSppp:82	MSppp	82	2044	-22955	-188	-193	2044	42.0	439	362	50	285795
MSpppa:132	MSpppa	132	1950	-23049	-75	-75	1950	48.2	390	387	38	103422
MSpppp:132	MSpppp	132	1937	-23062	-114	-112	1937	41.0	441	360	39	119810
E:3	E	3	2209	-22790	-330	-330	2209	19.4	459	300	65	783860
Ea:18	Ea	18	2108	-22891	-260	-261	2108	21.4	396	284	64	665876
Eal:51	Eal	51	2119	-22880	-240	-241	2119	18.8	379	308	55	312189
Eala:89	Eala	89	2107	-22892	-126	-127	2107	13.7	310	384	47	163577
Ealaa:144	Ealaa	144	1994	-23005	-108	-122	1994	27.7	252	409	36	92973
Ealap:144	Ealap	144	1985	-23014	-99	-103	1985	17.7	294	391	36	69560
Ealp:89	Ealp	89	2094	-22905	-112	-115	2094	13.5	382	366	44	127431
Ealpa:146	Ealpa	146	2027	-22972	-17	-26	2027	14.5	332	384	35	66338
Ealpp:146	Ealpp	146	1936	-23063	-140	-157	1936	17.5	407	371	36	62430
Ear:51	Ear	51	2055	-22944	-297	-303	2055	32.9	321	259	52	395429
Eara:91	Eara	91	2006	-22993	-147	-148	2006	35.5	267	296	44	176758
Earaa:147	Earaa	147	1942	-23057	-101	-106	1942	35.0	254	306	36	79207
Earap:147	Earap	147	1909	-23090	-111	-115	1909	39.3	309	314	36	74711
Earp:91	Earp	91	2009	-22990	-174	-177	2009	26.9	351	286	45	178407
Earpa:148	Earpa	148	1950	-23049	-84	-93	1950	21.8	324	331	38	87675
Earpp:148	Earpp	148	1896	-23103	-179	-189	1896	32.7	359	296	37	89394
Ep:18	Ep	18	2088	-22911	-353	-354	2088	28.5	492	308	62	751677
Epl:53	Epl	53	2124	-22875	-296	-301	2124	31.5	439	277	54	400795
Epla:93	Epla	93	2057	-22942	-145	-149	2057	26.6	390	335	46	177592
Eplaa:148	Eplaa	148	1929	-23070	-80	-90	1929	28.4	345	361	36	77934
Eplap:148	Eplap	148	1963	-23036	-97	-104	1963	30.1	413	333	37	81888
Eplp:93	Eplp	93	2036	-22963	-187	-190	2036	33.7	440	296	46	198748
Eplpa:153	Eplpa	153	1999	-23001	-79	-83	1999	38.6	412	303	35	74266
Eplpp:153	Eplpp	153	1917	-23082	-178	-180	1917	34.7	470	297	37	100288
Epr:53	Epr	53	2069	-22930	-286	-289	2069	27.3	474	361	54	364403
Epra:91	Epra	91	2020	-22979	-165	-166	2020	27.2	454	420	46	213379
Epraa:144	Epraa	144	2037	-22962	10	10	2037	27.8	418	447	38	106948
Eprap:144	Eprap	144	1986	-23014	-69	-72	1986	22.5	465	409	38	102952
Eprp:91	Eprp	91	2060	-22939	-164	-169	2060	25.9	469	355	46	181774
Eprpa:150	Eprpa	150	1939	-23060	-94	-101	1939	28.2	438	373	36	75640
Eprpp:150	Eprpp	150	1984	-23015	-99	-100	1984	30.9	491	340	37	95695
P2:1	P2	1	2058	-22941	-527	-527	2058	33.4	522	334	70	1456522
C:6	C	6	2159	-22840	-395	-395	2159	45.8	461	312	62	713639
Ca:21	Ca	21	2045	-22954	-308	-308	2045	49.3	394	304	59	474185
Caa:40	Caa	40	2185	-22814	-478	-478	2185	56.5	365	296	53	324234
Caaa:67	Caaa	67	2117	-22882	-220	-220	2117	53.3	352	264	46	253705
Caaaa:99	Caaaa	99	2067	-22932	-108	-110	2067	47.9	381	243	38	161115
Caaaaa:136	Caaaaa	136	1970	-23029	-71	-73	1970	52.4	385	256	32	65079
Caaaap:136	Caaaap	136	1952	-23047	-76	-82	1952	45.5	424	239	33	88302
Caaap:99	Caaap	99	2059	-22940	-234	-238	2059	42.3	438	225	39	208116
Caaapa:137	Caaapa	137	2025	-22974	-35	-36	2025	43.7	458	236	33	95639
Caaapp:137	Caaapp	137	2041	-22958	-82	-87	2041	46.3	507	259	33	92437
Caap:67	Caap	67	2091	-22908	-322	-323	2091	46.1	447	255	45	274241
Caapa:100	Caapa	100	2087	-22912	-214	-222	2087	34.9	458	238	39	216392
Caapaa:146	Caapaa	146	1973	-23026	-218	-218	1973	34.1	494	244	32	100465
Caapap:146	Caapap	146	2054	-22945	-111	-144	2054	26.9	515	245	32	110945
Caapp:100	Caapp	100	2065	-22934	-165	-179	2065	26.8	517	237	38	253868
Caappd:149	Caappd	149	1997	-23002	-66	-71	1997	26.7	576	273	36	171293
Caappv:149	Caappv	149	2060	-22939	-83	-87	2060	20.0	538	261	33	108973
Cap:40	Cap	40	2093	-22907	-320	-324	2093	41.8	469	244	51	477063
Capa:69	Capa	69	2138	-22861	-200	-201	2138	30.2	411	213	44	290301
Capaa:102	Capaa	102	2065	-22934	-128	-133	2065	13.7	446	275	38	138659
Capaaa:152	Capaaa	152	1921	-23078	-149	-144	1921	10.2	414	309	31	59365
Capaap:152	Capaap	152	2019	-22980	-50	-53	2019	9.1	463	312	32	66524
Capap:102	Capap	102	2071	-22928	-123	-129	2071	16.0	488	290	41	172628
Capapa:148	Capapa	148	1999	-23000	-35	-37	1999	17.8	440	309	34	78742
Capapp:148	Capapp	148	1907	-23092	-132	-142	1907	18.4	491	332	36	95203
Capp:69	Capp	69	2119	-22880	-249	-253	2119	27.6	505	242	44	359172
Cappa:105	Cappa	105	2056	-22943	-156	-164	2056	23.3	485	268	38	169549
Cappaa:148	Cappaa	148	1902	-23097	-167	-164	1902	27.3	433	275	32	76906
Cappap:148	Cappap	148	1963	-23037	-115	-123	1963	24.9	492	286	34	93001
Cappp:105	Cappp	105	2060	-22939	-105	-117	2060	21.3	540	288	38	194639
Capppa:147	Capppa	147	1899	-23100	-140	-144	1899	22.7	513	306	32	82338
Capppp:147	Capppp	147	2042	-22957	27	19	2042	22.2	554	309	32	95073
Cp:21	Cp	21	2091	-22909	-371	-371	2091	49.0	501	345	58	518252
Cpa:41	Cpa	41	2200	-22799	-508	-508	2200	55.7	476	348	53	335369
Cpaa:67	Cpaa	67	2193	-22806	-199	-205	2193	52.2	498	331	46	238230
Cpaaa:97	Cpaaa	97	2148	-22851	-158	-162	2148	51.9	466	295	39	143911
Cpaaaa:140	Cpaaaa	140	1980	-23019	-81	-82	1980	55.4	440	348	34	65129
Cpaaap:140	Cpaaap	140	1980	-23019	-111	-120	1980	51.5	485	319	35	79642
Cpaap:97	Cpaap	97	2099	-22900	-204	-210	2099	42.9	520	281	41	213574
Cpaapa:141	Cpaapa	141	2007	-22992	-97	-104	2007	43.8	486	311	35	94962
Cpaapp:141	Cpaapp	141	2011	-22988	-120	-127	2011	35.9	519	304	36	133408
Cpap:67	Cpap	67	2101	-22898	-308	-309	2101	41.8	519	267	45	342717
Cpapa:101	Cpapa	101	2037	-22962	-227	-236	2037	36.9	518	252	39	221141
Cpapaa:150	Cpapaa	150	1993	-23006	-157	-180	1993	31.6	545	274	33	115775
Cpapap:150	Cpapap	150	2039	-22960	-48	-59	2039	42.6	542	284	32	92198
Cpapp:101	Cpapp	101	2098	-22901	-128	-139	2098	30.5	564	272	38	243552
Cpappd:153	Cpappd	153	2006	-22993	-46	-63	2006	40.5	574	300	32	100242
Cpappv:153	Cpappv	153	2044	-22955	-64	-84	2044	31.1	584	289	34	134866
Cpp:41	Cpp	41	2113	-22886	-398	-398	2113	40.0	559	314	51	535116
Cppa:69	Cppa	69	2099	-22900	-225	-228	2099	38.4	577	360	45	382890
Cppaa:108	Cppaa	108	2042	-22957	-144	-153	2042	26.7	546	380	39	241527
Cppaaa:152	Cppaaa	152	2048	-22951	-220	-210	2048	33.5	474	433	35	164612
Cppaap:152	Cppaap	152	1992	-23007	-28	-30	1992	23.4	515	402	33	152023
Cppap:108	Cppap	108	2016	-22984	-131	-142	2016	23.5	544	338	37	210465
Cppapa:152	Cppapa	152	1940	-23059	-95	-103	1940	30.5	505	395	32	124671
Cppapp:152	Cppapp	152	1947	-23052	-64	-63	1947	26.0	539	355	31	124449
Cppp:69	Cppp	69	2136	-22864	-299	-301	2136	35.0	561	297	45	375588
Cpppa:105	Cpppa	105	2011	-22988	-200	-205	2011	40.7	550	327	39	225952
Cpppaa:147	Cpppaa	147	1941	-23058	-91	-102	1941	48.7	508	344	30	77452
Cpppap:147	Cpppap	147	1935	-23064	-175	-175	1935	41.2	534	346	33	116558
Cpppp:105	Cpppp	105	2030	-22969	-142	-152	2030	27.2	577	311	38	248737
Cppppa:150	Cppppa	150	1932	-23067	-138	-145	1932	36.7	565	350	29	105843
Cppppp:150	Cppppp	150	2014	-22985	13	8	2014	23.0	575	340	37	191178
P3:6	P3	6	2096	-22903	-495	-496	2096	29.4	571	334	59	869092
D:26	D	26	2108	-22891	-556	-557	2108	27.5	572	317	55	631669
Da:55	Da	55	2243	-22756	-301	-301	2243	16.2	504	275	50	228362
Daa:92	Daa	92	2223	-22776	-160	-160	2223	11.0	425	309	40	73678
Daaa:127	Daaa	127	2035	-22964	-47	-47	2035	10.6	356	293	35	64340
Daap:127	Daap	127	2060	-22939	-38	-47	2060	10.2	403	290	36	75080
Dap:92	Dap	92	2164	-22835	-245	-246	2164	17.9	486	296	42	105501
Dapa:124	Dapa	124	2050	-22949	-34	-36	2050	19.9	374	283	35	77007
Dapp:124	Dapp	124	1996	-23003	-79	-80	1996	22.0	425	298	37	95875
Dp:55	Dp	55	2203	-22796	-364	-370	2203	22.0	547	356	48	214444
Dpa:90	Dpa	90	2157	-22842	-196	-196	2157	29.0	515	404	41	136750
Dpaa:128	Dpaa	128	2100	-22899	-242	-167	2100	39.0	441	446	33	86961
Dpap:128	Dpap	128	2127	-22872	-152	-134	2127	37.1	482	424	34	90337
Dpp:90	Dpp	90	2203	-22796	-285	-290	2203	26.1	539	338	41	140242
Dppa:123	Dppa	123	2053	-22946	-77	-76	2053	44.5	459	401	35	95406
Dppp:123	Dppp	123	2038	-22961	-108	-120	2038	35.5	488	375	37	113563
P4:26	P4	26	2224	-22775	-211	-212	2224	12.4	478	318	54	342495
Z2:77	Z2	77	2106	-22893	-82	-85	2106	14.8	441	388	42	112424
Z3:77	Z3	77	2068	-22931	-133	-134	2068	16.1	360	419	42	109166
