# Supplementary material for: Quantitative Differences in Nuclear β-catenin and TCF Pattern Embryonic Cells in C. elegans
Source: PLoS Genet. 2015 Oct 21;11(10):e1005585. doi: 10.1371/journal.pgen.1005585 (PMC4619327; doi:10.1371/journal.pgen.1005585)
Supplement: S1 Data — For each cell analyzed, birth time is given in column 3 and the average nuclear reporter intensity over the lifetime of the cell (corrected for background) is given in column 7 (“blot”). For information on each embryo’s strain information and experimental conditions, refer to S2 Table. (ZIP) [file pgen.1005585.s005.zip › CAs/CA20111129_ceh-27_pop-1i_L3.csv]

cellTime	cell	time	none	global	local	blot	cross	z	x	y	size	gweight
ABa:1	ABa	1	1999	-23000	-320	-320	1999	35.1	175	237	72	1441264
ABal:11	ABal	11	2013	-22986	-386	-387	2013	31.0	149	262	68	1309051
ABala:23	ABala	23	1949	-23050	-335	-334	1949	33.4	112	212	61	970488
ABalaa:37	ABalaa	37	1947	-23052	-276	-278	1947	41.2	94	206	55	700586
ABalaaa:59	ABalaaa	59	2016	-22983	-179	-179	2016	49.5	111	209	47	440704
ABalaaaa:85	ABalaaaa	85	2080	-22919	-111	-117	2080	48.8	150	175	41	392703
ABalaaaal:121	ABalaaaal	121	1917	-23082	-112	-111	1917	30.9	173	187	35	357926
ABalaaaala:163	ABalaaaala	163	1994	-23005	-104	-112	1994	33.7	175	191	30	203251
ABalaaaalp:163	ABalaaaalp	163	1941	-23059	-135	-104	1941	27.6	204	200	30	195174
ABalaaaar:121	ABalaaaar	121	1900	-23099	-66	-71	1900	39.3	160	148	35	350980
ABalaaaarl:164	ABalaaaarl	164	1907	-23092	-30	-39	1907	43.8	166	156	29	179461
ABalaaaarr:164	ABalaaaarr	164	1859	-23140	-94	-97	1859	37.5	165	150	30	211833
ABalaaap:85	ABalaaap	85	2048	-22951	-141	-144	2048	39.9	176	160	41	443824
ABalaaapa:119	ABalaaapa	119	1912	-23087	-79	-77	1912	22.9	183	178	36	392987
ABalaaapal:160	ABalaaapal	160	1981	-23018	-487	-105	1981	23.8	167	186	30	233166
ABalaaapar:160	ABalaaapar	160	1914	-23085	-26	-34	1914	25.8	214	168	31	213937
ABalaaapp:119	ABalaaapp	119	1947	-23052	-40	-43	1947	17.4	214	195	36	321645
ABalaaappl:160	ABalaaappl	160	1946	-23053	-159	-162	1946	17.9	200	190	31	215983
ABalaaappr:160	ABalaaappr	160	1917	-23082	-24	-31	1917	17.2	232	188	31	193736
ABalaap:59	ABalaap	59	2061	-22938	-174	-174	2061	56.4	190	210	47	305079
ABalaapa:86	ABalaapa	86	2087	-22912	-106	-113	2087	49.6	197	152	40	373194
ABalaapaa:122	ABalaapaa	122	1898	-23101	-43	-52	1898	40.3	201	136	34	278430
ABalaapaaa:167	ABalaapaaa	167	1832	-23167	-92	-86	1832	46.0	195	140	28	134498
ABalaapaap:167	ABalaapaap	167	1942	-23057	12	-10	1942	40.8	212	136	29	138012
ABalaapap:122	ABalaapap	122	1882	-23117	-99	-105	1882	31.5	201	140	34	324427
ABalaapapa:163	ABalaapapa	163	1915	-23084	-10	-12	1915	39.7	178	128	29	168090
ABalaapapp:163	ABalaapapp	163	1966	-23033	-10	-16	1966	31.3	195	130	32	221925
ABalaapp:86	ABalaapp	86	2072	-22927	-139	-143	2072	45.9	220	188	41	337700
ABalaappa:121	ABalaappa	121	1903	-23096	-73	-79	1903	37.3	208	175	34	262089
ABalaappaa:162	ABalaappaa	162	1921	-23078	-44	-43	1921	39.7	198	184	28	153661
ABalaappap:162	ABalaappap	162	1887	-23112	-57	-63	1887	33.6	210	167	31	175570
ABalaappp:121	ABalaappp	121	1887	-23112	-94	-98	1887	30.8	238	186	35	272330
ABalaapppa:164	ABalaapppa	164	1930	-23069	-27	-30	1930	38.7	238	156	29	132513
ABalaapppp:164	ABalaapppp	164	1896	-23103	-89	-88	1896	31.4	258	162	30	154088
ABalap:37	ABalap	37	2041	-22958	-232	-234	2041	24.1	135	206	57	725205
ABalapa:58	ABalapa	58	2022	-22977	-269	-272	2022	34.5	113	182	48	692304
ABalapaa:85	ABalapaa	85	2056	-22943	-160	-162	2056	38.5	141	192	42	522610
ABalapaaa:122	ABalapaaa	122	1913	-23086	-142	-122	1913	26.4	212	225	35	310173
ABalapaaaa:174	ABalapaaaa	174	2100	-22900	-314	-285	2100	22.8	223	224	28	168529
ABalapaaap:174	ABalapaaap	174	1954	-23046	2	1	1954	16.4	250	219	30	152869
ABalapaap:122	ABalapaap	122	1910	-23089	-70	-72	1910	17.5	237	232	36	285431
ABalapaapa:166	ABalapaapa	166	1975	-23024	-33	-35	1975	11.6	243	215	32	172126
ABalapaapp:166	ABalapaapp	166	1866	-23133	-81	-87	1866	10.7	273	232	30	132191
ABalapap:85	ABalapap	85	2121	-22878	-122	-131	2121	27.7	180	188	42	504694
ABalapapa:123	ABalapapa	123	1921	-23078	-46	-46	1921	11.4	276	230	37	254332
ABalapapaa:170	ABalapapaa	170	1993	-23006	-4	-10	1993	6.0	297	254	31	123353
ABalapapap:170	ABalapapap	170	1925	-23075	-29	-33	1925	10.9	334	250	31	99413
ABalapapp:123	ABalapapp	123	1949	-23050	-20	-21	1949	10.7	319	248	36	193788
ABalapappa:171	ABalapappa	171	2018	-22981	-12	-11	2018	7.5	322	293	31	123001
ABalapappp:171	ABalapappp	171	2015	-22984	38	26	2015	9.6	372	285	30	93572
ABalapp:58	ABalapp	58	2006	-22993	-247	-255	2006	34.2	177	214	48	512785
ABalappa:84	ABalappa	84	2040	-22959	-194	-204	2040	35.6	203	160	41	489706
ABalappaa:120	ABalappaa	120	1911	-23088	-76	-79	1911	36.1	267	159	35	288704
ABalappaaa:165	ABalappaaa	165	1942	-23057	0	-3	1942	38.8	275	145	29	149543
ABalappaap:165	ABalappaap	165	1877	-23122	-94	-108	1877	29.1	295	144	31	177181
ABalappap:120	ABalappap	120	1912	-23087	-61	-58	1912	22.2	273	189	35	262102
ABalappapa:163	ABalappapa	163	1971	-23028	21	20	1971	17.1	271	182	32	166234
ABalappapp:163	ABalappapp	163	1860	-23139	-96	-96	1860	13.2	298	207	30	123754
ABalappp:84	ABalappp	84	2102	-22897	-173	-180	2102	32.6	251	185	43	439853
ABalapppa:119	ABalapppa	119	1884	-23115	-105	-106	1884	31.0	306	159	37	310386
ABalapppaa:162	ABalapppaa	162	1951	-23048	-17	-28	1951	28.1	321	141	32	186281
ABalapppap:162	ABalapppap	162	1900	-23099	-64	-67	1900	20.4	314	176	33	165635
ABalapppp:119	ABalapppp	119	1994	-23005	1	-1	1994	21.6	321	185	37	260468
ABalappppa:163	ABalappppa	163	1992	-23008	5	-3	1992	10.9	313	182	33	160049
ABalappppp:163	ABalappppp	163	2006	-22993	48	53	2006	11.7	355	193	30	106367
ABalp:23	ABalp	23	1972	-23028	-335	-336	1972	43.6	180	285	60	694942
ABalpa:38	ABalpa	38	1976	-23023	-238	-238	1976	48.6	141	280	55	515465
ABalpaa:57	ABalpaa	57	2037	-22962	-125	-125	2037	48.9	138	282	48	418348
ABalpaaa:83	ABalpaaa	83	2054	-22945	-127	-127	2054	45.4	104	217	41	473654
ABalpaaaa:117	ABalpaaaa	117	1973	-23026	-16	-17	1973	40.3	109	178	36	403409
ABalpaaaaa:158	ABalpaaaaa	158	1837	-23162	-116	-125	1837	46.3	100	211	30	223425
ABalpaaaap:158	ABalpaaaap	158	1908	-23091	-29	-38	1908	51.4	113	202	30	180305
ABalpaaap:117	ABalpaaap	117	1961	-23038	-151	-103	1961	37.5	133	204	36	425261
ABalpaaapa:157	ABalpaaapa	157	2130	-22869	-451	-88	2130	34.8	139	207	32	303193
ABalpaaapp:157	ABalpaaapp	157	1845	-23154	-85	-87	1845	42.2	117	192	30	251121
ABalpaap:83	ABalpaap	83	2071	-22928	-159	-162	2071	45.1	173	233	41	373897
ABalpaapa:113	ABalpaapa	113	1933	-23066	-82	-84	1933	46.6	159	183	35	306447
ABalpaapaa:151	ABalpaapaa	151	1888	-23111	-47	-51	1888	54.5	142	192	30	153972
ABalpaapap:151	ABalpaapap	151	1917	-23082	-11	-19	1917	46.3	150	190	30	212540
ABalpaapp:113	ABalpaapp	113	1956	-23043	-80	-82	1956	41.2	189	225	37	353436
ABalpaappa:151	ABalpaappa	151	1890	-23109	-70	-80	1890	44.1	178	206	30	215246
ABalpaappp:151	ABalpaappp	151	2042	-22957	-91	-79	2042	38.1	191	227	32	239036
ABalpap:57	ABalpap	57	2072	-22927	-301	-302	2072	56.9	229	289	49	321663
ABalpapa:82	ABalpapa	82	2158	-22841	-170	-175	2158	57.4	175	259	43	314316
ABalpapaa:113	ABalpapaa	113	2018	-22981	-60	-71	2018	59.1	169	204	35	209346
ABalpapaaa:153	ABalpapaaa	153	1979	-23020	-50	-49	1979	57.8	197	299	30	134118
ABalpapaap:153	ABalpapaap	153	2239	-22760	-147	-75	2239	56.1	238	307	31	142467
ABalpapap:113	ABalpapap	113	1965	-23034	-42	-44	1965	55.0	159	232	35	231304
ABalpapapa:152	ABalpapapa	152	2015	-22984	-79	-90	2015	51.5	155	301	32	197445
ABalpapapp:152	ABalpapapp	152	1930	-23069	-67	-75	1930	57.5	160	285	30	142025
ABalpapp:82	ABalpapp	82	2171	-22828	-292	-292	2171	58.6	256	277	44	307403
ABalpappa:112	ABalpappa	112	1980	-23019	-53	-59	1980	55.2	155	263	36	250041
ABalpappaa:150	ABalpappaa	150	1901	-23098	-32	-36	1901	53.8	110	241	31	162186
ABalpappap:150	ABalpappap	150	1899	-23100	-45	-47	1899	49.4	119	268	32	194203
ABalpappp:112	ABalpappp	112	1994	-23005	-65	-64	1994	50.3	194	276	37	296392
ABalpapppa:149	ABalpapppa	149	2074	-22925	-392	-191	2074	47.0	176	261	32	209898
ABalpapppp:149	ABalpapppp	149	2169	-22830	-355	-263	2169	37.2	164	265	32	254556
ABalpp:38	ABalpp	38	2032	-22967	-250	-252	2032	38.9	221	336	56	630798
ABalppa:58	ABalppa	58	2010	-22989	-279	-279	2010	42.0	186	337	48	497044
ABalppaa:83	ABalppaa	83	2111	-22888	-140	-142	2111	50.4	130	259	41	368837
ABalppaaa:116	ABalppaaa	116	1963	-23036	-24	-20	1963	50.9	124	198	34	239173
ABalppaaaa:157	ABalppaaaa	157	1975	-23024	31	21	1975	57.5	135	262	30	128846
ABalppaaap:157	ABalppaaap	157	1915	-23084	-48	-69	1915	52.1	132	278	31	161593
ABalppaap:116	ABalppaap	116	1996	-23003	-22	-34	1996	55.3	158	180	34	209102
ABalppaapa:161	ABalppaapa	161	1933	-23066	-71	-71	1933	60.6	155	253	29	105360
ABalppaapp:161	ABalppaapp	161	1906	-23093	-175	-185	1906	62.0	187	274	30	100726
ABalppap:83	ABalppap	83	2127	-22872	-171	-180	2127	42.5	161	276	43	439800
ABalppapa:113	ABalppapa	113	1965	-23035	-94	-100	1965	45.5	139	233	35	312675
ABalppapaa:153	ABalppapaa	153	2110	-22889	-183	-145	2110	40.8	142	240	31	249552
ABalppapap:153	ABalppapap	153	1982	-23017	6	10	1982	50.9	168	238	30	173229
ABalppapp:113	ABalppapp	113	1964	-23035	-76	-82	1964	50.3	109	221	36	321073
ABalppappa:153	ABalppappa	153	1900	-23099	-103	-96	1900	39.5	101	224	32	284399
ABalppappp:153	ABalppappp	153	1910	-23089	-42	-44	1910	48.3	130	229	29	177856
ABalppp:58	ABalppp	58	2038	-22961	-247	-247	2038	49.3	290	330	49	383177
ABalpppa:83	ABalpppa	83	2127	-22872	-145	-152	2127	48.1	190	304	42	378878
ABalpppaa:114	ABalpppaa	114	1985	-23014	-112	-105	1985	44.4	107	268	35	360278
ABalpppaaa:157	ABalpppaaa	157	1939	-23060	-27	-34	1939	40.0	88	280	32	301920
ABalpppaap:157	ABalpppaap	157	1877	-23123	-91	-90	1877	45.6	105	286	30	214927
ABalpppap:114	ABalpppap	114	1979	-23020	-197	-166	1979	39.2	117	293	37	420381
ABalpppapa:151	ABalpppapa	151	1991	-23008	-108	-114	1991	36.8	95	267	32	298838
ABalpppapp:151	ABalpppapp	151	1990	-23009	-369	-232	1990	31.4	105	294	33	344877
ABalpppp:83	ABalpppp	83	2104	-22895	-180	-183	2104	46.2	257	306	43	365288
ABalppppa:113	ABalppppa	113	2028	-22971	-6	-10	2028	45.5	153	285	35	289013
ABalppppaa:153	ABalppppaa	153	1931	-23068	-137	-97	1931	45.3	131	310	31	232193
ABalppppap:153	ABalppppap	153	1970	-23029	-205	-128	1970	38.3	121	299	31	283272
ABalppppp:113	ABalppppp	113	1987	-23012	-164	-157	1987	39.6	196	304	38	361988
ABalpppppa:150	ABalpppppa	150	2226	-22773	-413	-293	2226	31.0	144	297	31	295024
ABalpppppp:150	ABalpppppp	150	2190	-22809	-272	-258	2190	34.1	183	308	33	270113
ABar:11	ABar	11	2029	-22970	-295	-295	2029	34.6	224	150	67	1085711
ABara:23	ABara	23	1925	-23074	-325	-326	1925	40.5	232	141	61	699692
ABaraa:37	ABaraa	37	1948	-23051	-235	-236	1948	48.2	175	154	55	513458
ABaraaa:58	ABaraaa	58	2026	-22973	-169	-169	2026	48.0	166	144	48	408716
ABaraaaa:83	ABaraaaa	83	2084	-22915	-111	-114	2084	52.2	214	130	41	336159
ABaraaaaa:117	ABaraaaaa	117	1934	-23065	-44	-46	1934	49.5	181	140	34	232646
ABaraaaaaa:157	ABaraaaaaa	157	1902	-23097	-8	-18	1902	53.5	149	165	31	148498
ABaraaaaap:157	ABaraaaaap	157	1955	-23044	26	25	1955	47.1	132	159	30	173122
ABaraaaap:117	ABaraaaap	117	1905	-23094	-62	-62	1905	49.6	212	184	35	223218
ABaraaaapa:158	ABaraaaapa	158	1908	-23091	20	24	1908	51.4	169	177	29	143023
ABaraaaapp:158	ABaraaaapp	158	1872	-23127	-36	-38	1872	50.5	193	199	29	120779
ABaraaap:83	ABaraaap	83	2067	-22932	-183	-187	2067	41.9	241	127	43	434111
ABaraaapa:113	ABaraaapa	113	1963	-23036	-60	-62	1963	47.3	230	136	35	268987
ABaraaapaa:148	ABaraaapaa	148	1905	-23094	-2	-9	1905	50.5	184	140	30	163867
ABaraaapap:148	ABaraaapap	148	1930	-23069	0	-2	1930	48.6	222	165	31	150884
ABaraaapp:113	ABaraaapp	113	1988	-23011	-27	-35	1988	48.6	266	170	35	221104
ABaraaappa:150	ABaraaappa	150	1928	-23071	-39	-49	1928	48.8	224	210	29	134584
ABaraaappp:150	ABaraaappp	150	1864	-23135	-51	-54	1864	53.4	246	185	33	143050
ABaraap:58	ABaraap	58	2085	-22914	-192	-192	2085	56.9	264	157	49	306229
ABaraapa:82	ABaraapa	82	2103	-22896	-175	-176	2103	58.4	259	157	42	265127
ABaraapaa:113	ABaraapaa	113	2004	-22995	-65	-57	2004	57.6	201	242	36	199283
ABaraapaaa:155	ABaraapaaa	155	2360	-22639	-47	-2	2360	51.6	202	310	29	154429
ABaraapaap:155	ABaraapaap	155	2374	-22625	-125	-133	2374	50.3	227	287	30	125820
ABaraapap:113	ABaraapap	113	1958	-23041	-68	-68	1958	56.7	238	222	37	205689
ABaraapapa:152	ABaraapapa	152	1940	-23060	-27	-30	1940	55.6	184	264	29	116170
ABaraapapp:152	ABaraapapp	152	2021	-22978	-70	-91	2021	53.6	215	254	32	129744
ABaraapp:82	ABaraapp	82	2161	-22838	-231	-242	2161	59.4	321	181	43	252826
ABaraappa:112	ABaraappa	112	1984	-23015	-104	-107	1984	57.7	246	149	37	220133
ABaraappaa:148	ABaraappaa	148	1917	-23082	-32	-40	1917	58.3	168	175	31	133774
ABaraappap:148	ABaraappap	148	1922	-23077	-17	-22	1922	58.1	202	167	32	127964
ABaraappp:112	ABaraappp	112	2005	-22994	-68	-73	2005	59.5	285	167	37	187394
ABaraapppa:150	ABaraapppa	150	1941	-23058	5	9	1941	58.1	174	215	30	117107
ABaraapppp:150	ABaraapppp	150	1943	-23056	-38	-38	1943	58.2	211	212	31	111470
ABarap:37	ABarap	37	1972	-23027	-238	-238	1972	44.8	263	124	55	530543
ABarapa:58	ABarapa	58	2006	-22993	-224	-224	2006	43.6	236	115	48	457285
ABarapaa:84	ABarapaa	84	2164	-22835	-33	-37	2164	51.7	260	119	41	319937
ABarapaaa:120	ABarapaaa	120	1957	-23042	-41	-43	1957	60.0	219	224	33	132492
ABarapaaaa:164	ABarapaaaa	164	1935	-23064	-111	-117	1935	61.0	223	293	28	77250
ABarapaaap:164	ABarapaaap	164	1980	-23019	-13	-33	1980	58.8	251	280	30	87516
ABarapaap:120	ABarapaap	120	1997	-23002	-11	-25	1997	61.0	231	203	33	128570
ABarapaapa:163	ABarapaapa	163	1896	-23103	-174	-195	1896	62.7	211	257	29	90697
ABarapaapp:163	ABarapaapp	163	1918	-23081	-40	-56	1918	59.4	240	251	29	83306
ABarapap:84	ABarapap	84	2059	-22940	-159	-163	2059	43.4	302	124	41	345936
ABarapapa:116	ABarapapa	116	1920	-23079	-60	-62	1920	52.6	260	125	33	189160
ABarapapaa:156	ABarapapaa	156	1560	-18439	0	-6	1560	62.0	217	182	29	71817
ABarapapap:156	ABarapapap	156	1894	-23105	-73	-80	1894	58.8	233	156	29	89357
ABarapapp:116	ABarapapp	116	1922	-23077	-89	-97	1922	55.7	296	144	36	182154
ABarapappa:154	ABarapappa	154	1848	-22225	-59	-63	1848	61.3	240	215	29	75329
ABarapappp:154	ABarapappp	154	1946	-23053	-31	-37	1946	60.6	262	178	30	84723
ABarapp:58	ABarapp	58	2002	-22997	-180	-181	2002	52.3	341	146	48	340849
ABarappa:83	ABarappa	83	2101	-22899	-125	-130	2101	48.6	334	125	41	346075
ABarappaa:116	ABarappaa	116	1969	-23030	-27	-32	1969	47.1	301	121	34	237553
ABarappaaa:158	ABarappaaa	158	1933	-23066	-22	-27	1933	57.3	270	146	30	103080
ABarappaap:158	ABarappaap	158	1884	-23115	-53	-59	1884	54.4	306	132	30	107836
ABarappap:116	ABarappap	116	1943	-23056	-83	-79	1943	42.6	342	110	36	282402
ABarappapa:155	ABarappapa	155	1969	-23030	11	10	1969	50.4	285	113	32	151692
ABarappapp:155	ABarappapp	155	1953	-23046	0	-2	1953	46.8	324	102	31	149514
ABarappp:83	ABarappp	83	2077	-22922	-96	-100	2077	51.6	385	171	41	285864
ABarapppa:113	ABarapppa	113	1950	-23049	-29	-30	1950	49.0	331	140	34	195335
ABarapppaa:153	ABarapppaa	153	1973	-23026	42	37	1973	52.2	266	141	30	120190
ABarapppap:153	ABarapppap	153	1952	-23047	-5	0	1952	45.8	309	128	30	144893
ABarapppp:113	ABarapppp	113	2029	-22970	-64	-29	2029	46.0	381	141	34	211196
ABarappppa:150	ABarappppa	150	1982	-23017	-41	-10	1982	43.9	351	114	31	163714
ABarappppp:150	ABarappppp	150	2143	-22856	-129	-17	2143	40.3	397	117	33	202339
ABarp:23	ABarp	23	2102	-22897	-230	-231	2102	17.5	308	168	64	633837
ABarpa:37	ABarpa	37	2062	-22937	-185	-185	2062	19.1	241	155	58	562441
ABarpaa:58	ABarpaa	58	2022	-22977	-258	-259	2022	22.5	184	153	51	552479
ABarpaaa:83	ABarpaaa	83	2047	-22952	-200	-200	2047	25.1	184	134	43	489570
ABarpaaaa:120	ABarpaaaa	120	1887	-23112	-118	-119	1887	30.0	150	149	37	406964
ABarpaaaaa:162	ABarpaaaaa	162	1903	-23096	-46	-43	1903	38.7	129	165	30	179495
ABarpaaaap:162	ABarpaaaap	162	1953	-23046	-23	-28	1953	28.8	143	165	32	242318
ABarpaaap:120	ABarpaaap	120	1938	-23061	-64	-75	1938	22.2	193	143	37	402663
ABarpaaapa:164	ABarpaaapa	164	1839	-23160	-132	-135	1839	23.9	169	153	31	218628
ABarpaaapp:164	ABarpaaapp	164	1929	-23070	-105	-113	1929	19.8	205	147	30	204276
ABarpaap:83	ABarpaap	83	2142	-22857	-156	-159	2142	17.1	233	170	45	393269
ABarpaapa:114	ABarpaapa	114	1933	-23066	-122	-131	1933	18.1	243	147	38	354570
ABarpaapaa:151	ABarpaapaa	151	1921	-23078	-44	-41	1921	28.5	216	122	30	232153
ABarpaapap:151	ABarpaapap	151	1900	-23099	-108	-111	1900	20.3	249	140	35	227809
ABarpaapp:114	ABarpaapp	114	1995	-23004	-81	-82	1995	13.3	292	157	39	293023
ABarpaappa:151	ABarpaappa	151	1942	-23057	-32	-39	1942	17.2	283	139	33	205724
ABarpaappp:151	ABarpaappp	151	1926	-23073	-69	-68	1926	14.2	335	148	33	168024
ABarpap:58	ABarpap	58	2047	-22952	-191	-193	2047	26.2	257	154	50	449218
ABarpapa:83	ABarpapa	83	2068	-22931	-165	-169	2068	27.1	251	127	43	431157
ABarpapaa:115	ABarpapaa	115	1930	-23069	-86	-90	1930	35.0	238	110	37	321984
ABarpapaaa:155	ABarpapaaa	155	1923	-23076	-25	-31	1923	47.2	227	129	29	116926
ABarpapaap:155	ABarpapaap	155	1900	-23099	-59	-66	1900	40.8	232	117	31	151334
ABarpapap:115	ABarpapap	115	1949	-23050	-115	-120	1949	27.0	268	120	38	339764
ABarpapapa:153	ABarpapapa	153	1935	-23064	-35	-41	1935	33.3	245	119	31	176812
ABarpapapp:153	ABarpapapp	153	1908	-23091	-89	-94	1908	27.1	281	113	33	183658
ABarpapp:83	ABarpapp	83	2122	-22877	-185	-188	2122	22.1	308	151	44	352290
ABarpappa:115	ABarpappa	115	1950	-23049	-91	-96	1950	35.9	285	113	37	308547
ABarpappaa:156	ABarpappaa	156	1947	-23052	-31	-42	1947	42.9	265	117	30	147624
ABarpappap:156	ABarpappap	156	1969	-23031	-32	-32	1969	37.2	295	109	32	171006
ABarpappp:115	ABarpappp	115	1971	-23028	-103	-106	1971	24.1	316	122	38	304451
ABarpapppa:155	ABarpapppa	155	1953	-23046	-40	-38	1953	33.1	332	103	31	163914
ABarpapppp:155	ABarpapppp	155	1979	-23020	-27	-24	1979	24.0	353	119	32	159617
ABarpp:37	ABarpp	37	2154	-22845	-158	-158	2154	13.6	369	171	58	422392
ABarppa:58	ABarppa	58	2169	-22830	-134	-135	2169	11.7	305	165	50	330185
ABarppaa:83	ABarppaa	83	2176	-22823	-142	-149	2176	10.6	287	194	43	276577
ABarppaaa:119	ABarppaaa	119	1957	-23042	-69	-69	1957	7.7	308	198	36	195374
ABarppaaaa:161	ABarppaaaa	161	1951	-23048	-37	-45	1951	5.4	317	204	30	122031
ABarppaaap:161	ABarppaaap	161	1945	-23054	-18	-26	1945	8.5	361	224	32	83603
ABarppaap:119	ABarppaap	119	1951	-23048	-65	-65	1951	12.0	353	199	37	198661
ABarppaapa:157	ABarppaapa	157	1938	-23061	-98	-102	1938	8.4	384	180	32	127217
ABarppaapp:157	ABarppaapp	157	1919	-23080	-69	-76	1919	10.7	403	219	32	115768
ABarppap:83	ABarppap	83	2156	-22843	-125	-127	2156	13.5	337	217	45	257730
ABarppapa:118	ABarppapa	118	1992	-23007	-41	-44	1992	8.1	358	243	39	194164
ABarppapaa:164	ABarppapaa	164	1983	-23016	-46	-52	1983	6.8	400	266	34	119358
ABarppapap:164	ABarppapap	164	1960	-23039	-48	-52	1960	12.5	390	303	33	132171
ABarppapp:118	ABarppapp	118	1967	-23032	-63	-68	1967	12.3	381	286	39	221421
ABarppappa:164	ABarppappa	164	2009	-22990	-148	-154	2009	16.4	388	341	34	180123
ABarppappp:164	ABarppappp	164	1969	-23030	-85	-81	1969	14.7	346	319	34	176267
ABarppp:58	ABarppp	58	2108	-22891	-145	-146	2108	13.8	403	176	49	274359
ABarpppa:83	ABarpppa	83	2200	-22800	-81	-84	2200	15.2	401	166	44	293212
ABarpppaa:118	ABarpppaa	118	1967	-23032	-43	-47	1967	18.8	358	134	37	293166
ABarpppaaa:162	ABarpppaaa	162	2037	-22962	-77	-25	2037	25.1	397	115	30	184681
ABarpppaap:162	ABarpppaap	162	1932	-23067	-66	-64	1932	19.5	388	152	34	193067
ABarpppap:118	ABarpppap	118	2025	-22974	-1	-2	2025	12.0	392	164	38	232286
ABarpppapa:160	ABarpppapa	160	1978	-23021	3	4	1978	16.7	402	196	30	124782
ABarpppapp:160	ABarpppapp	160	1922	-23077	-87	-91	1922	15.6	418	144	33	183018
ABarpppp:83	ABarpppp	83	2147	-22852	-157	-160	2147	10.0	429	213	45	261921
ABarppppa:117	ABarppppa	117	1981	-23018	-34	-35	1981	11.2	416	200	38	217372
ABarppppaa:161	ABarppppaa	161	1941	-23058	-47	-42	1941	14.7	439	184	32	166178
ABarppppap:161	ABarppppap	161	1950	-23049	-43	-46	1950	14.1	441	235	31	113191
ABarppppp:117	ABarppppp	117	1964	-23035	-49	-52	1964	13.0	431	257	38	210914
ABarpppppa:160	ABarpppppa	160	1936	-23063	-26	-32	1936	16.1	435	272	33	133933
ABarpppppp:160	ABarpppppp	160	1988	-23011	5	4	1988	13.1	425	319	33	145592
ABp:1	ABp	1	2035	-22964	-274	-274	2035	31.9	340	153	74	1551121
ABpl:11	ABpl	11	2124	-22875	-232	-234	2124	17.2	328	253	70	920254
ABpla:23	ABpla	23	2104	-22896	-219	-222	2104	15.4	229	282	64	641104
ABplaa:37	ABplaa	37	2086	-22914	-230	-231	2086	15.7	189	274	59	579187
ABplaaa:57	ABplaaa	57	2045	-22954	-243	-243	2045	19.1	129	243	52	565072
ABplaaaa:82	ABplaaaa	82	2328	-22671	-28	-29	2328	35.3	100	233	45	655053
ABplaaaaa:113	ABplaaaaa	113	5065	-19934	2636	2674	5065	35.3	104	229	38	491913
ABplaaaaaa:151	ABplaaaaaa	151	10888	-14111	7551	7601	10888	32.6	133	235	33	310746
ABplaaaaap:151	ABplaaaaap	151	12318	-12681	7319	7876	12318	26.9	154	256	31	277229
ABplaaaap:113	ABplaaaap	113	4970	-20029	2315	2440	4970	25.9	125	222	39	516531
ABplaaaapa:152	ABplaaaapa	152	10818	-14181	7012	7212	10818	25.1	160	220	32	280693
ABplaaaapp:152	ABplaaaapp	152	9863	-15136	5832	6204	9863	15.9	180	230	32	253024
ABplaaap:82	ABplaaap	82	2337	-22662	-52	-59	2337	22.8	136	238	46	560861
ABplaaapa:111	ABplaaapa	111	5381	-19618	2600	2733	5381	21.5	144	250	39	490846
ABplaaapaa:150	ABplaaapaa	150	14126	-10873	10068	10316	14126	18.1	140	253	35	386700
ABplaaapap:150	ABplaaapap	150	13304	-11695	8165	8545	13304	17.2	185	265	32	277583
ABplaaapp:111	ABplaaapp	111	4935	-20064	2441	2436	4935	15.7	182	287	40	486917
ABplaaappa:151	ABplaaappa	151	11811	-13188	7247	7793	11811	13.0	202	295	34	331555
ABplaaappp:151	ABplaaappp	151	11166	-13833	7093	7501	11166	15.4	235	306	34	293717
ABplaap:57	ABplaap	57	2047	-22952	-249	-249	2047	23.2	204	300	52	532023
ABplaapa:81	ABplaapa	81	2168	-22831	-201	-203	2168	29.5	129	295	45	627266
ABplaapaa:111	ABplaapaa	111	4450	-20549	1919	1990	4450	31.4	111	284	39	618689
ABplaapaaa:151	ABplaapaaa	151	9286	-15713	5824	6061	9286	26.8	114	263	33	382090
ABplaapaap:151	ABplaapaap	151	8905	-16094	5174	5620	8905	21.9	134	295	34	412685
ABplaapap:111	ABplaapap	111	4139	-20860	1432	1584	4139	24.5	149	295	40	566137
ABplaapapa:150	ABplaapapa	150	7812	-17187	3186	3771	7812	21.5	166	293	33	354533
ABplaapapp:150	ABplaapapp	150	7948	-17051	3632	4083	7948	22.3	206	291	32	294267
ABplaapp:81	ABplaapp	81	2217	-22782	-151	-158	2217	23.9	191	289	46	561742
ABplaappa:111	ABplaappa	111	3412	-21587	1097	1107	3412	28.3	196	276	39	452749
ABplaappaa:150	ABplaappaa	150	6141	-18858	3243	3337	6141	30.6	196	250	35	340618
ABplaappap:150	ABplaappap	150	5830	-19170	2643	2818	5830	25.7	231	268	32	233744
ABplaappp:111	ABplaappp	111	3337	-21662	1067	1066	3337	23.5	247	308	39	394305
ABplaapppa:149	ABplaapppa	149	6483	-18516	3319	3552	6483	26.0	250	304	33	264438
ABplaapppp:149	ABplaapppp	149	6356	-18643	3443	3424	6356	31.0	283	334	33	268473
ABplap:37	ABplap	37	2132	-22867	-122	-122	2132	12.9	300	290	58	428917
ABplapa:58	ABplapa	58	2147	-22852	-157	-157	2147	8.8	213	237	51	343611
ABplapaa:83	ABplapaa	83	2161	-22838	-126	-121	2161	13.7	179	224	44	378647
ABplapaaa:116	ABplapaaa	116	2007	-22992	-306	-167	2007	14.8	192	246	38	354864
ABplapaaaa:159	ABplapaaaa	159	2354	-22645	-395	-263	2354	8.9	213	242	34	245456
ABplapaaap:159	ABplapaaap	159	2070	-22929	-189	-188	2070	7.8	245	258	30	195774
ABplapaap:116	ABplapaap	116	2069	-22930	-91	-65	2069	9.6	229	272	38	310292
ABplapaapa:160	ABplapaapa	160	2261	-22738	-257	-130	2261	9.6	263	278	33	203085
ABplapaapp:160	ABplapaapp	160	2107	-22892	-625	-240	2107	16.8	273	302	30	194769
ABplapap:83	ABplapap	83	2210	-22789	-91	-92	2210	10.4	235	252	45	314654
ABplapapa:114	ABplapapa	114	2036	-22963	-74	-66	2036	10.6	260	301	39	339115
ABplapapaa:156	ABplapapaa	156	2064	-22935	-80	-60	2064	10.3	286	316	36	271705
ABplapapap:156	ABplapapap	156	2180	-22819	-459	-332	2180	19.3	274	334	32	254258
ABplapapp:114	ABplapapp	114	2008	-22991	-59	-55	2008	14.0	309	311	38	297304
ABplapappa:157	ABplapappa	157	2045	-22954	-460	-297	2045	27.0	315	332	32	219140
ABplapappp:157	ABplapappp	157	1941	-23058	-163	-139	1941	23.0	297	303	32	182315
ABplapp:58	ABplapp	58	2085	-22914	-154	-154	2085	10.7	291	299	51	330778
ABplappa:82	ABplappa	82	2144	-22855	-154	-158	2144	13.5	213	310	45	475947
ABplappaa:115	ABplappaa	115	2405	-22594	113	167	2405	23.2	193	333	37	439191
ABplappaaa:154	ABplappaaa	154	5813	-19186	2592	2831	5813	23.9	179	326	32	306509
ABplappaap:154	ABplappaap	154	6200	-18799	2751	2981	6200	27.1	220	325	30	239471
ABplappap:115	ABplappap	115	2472	-22527	242	297	2472	19.5	238	343	38	404868
ABplappapa:156	ABplappapa	156	5412	-19587	2354	2597	5412	20.3	214	346	33	296214
ABplappapp:156	ABplappapp	156	5725	-19274	2814	2959	5725	24.0	254	359	31	254087
ABplappp:82	ABplappp	82	2176	-22823	-121	-125	2176	11.4	288	295	45	328853
ABplapppa:113	ABplapppa	113	2631	-22368	466	467	2631	20.4	291	342	38	361890
ABplapppaa:152	ABplapppaa	152	7465	-17534	4506	4586	7465	21.9	290	363	32	251380
ABplapppap:152	ABplapppap	152	6535	-18464	3756	3900	6535	22.0	331	361	33	244828
ABplapppp:113	ABplapppp	113	2593	-22406	474	470	2593	18.6	353	345	40	367943
ABplappppa:154	ABplappppa	154	5227	-19772	2651	2718	5227	25.5	373	369	36	300140
ABplappppp:154	ABplappppp	154	7986	-17013	5324	5301	7986	33.8	411	383	30	229993
ABplp:23	ABplp	23	2000	-22999	-317	-318	2000	31.5	333	336	60	715771
ABplpa:37	ABplpa	37	2013	-22986	-237	-240	2013	39.4	304	343	55	609773
ABplpaa:58	ABplpaa	58	2072	-22927	-226	-226	2072	32.0	258	358	48	545430
ABplpaaa:84	ABplpaaa	84	2229	-22770	-103	-108	2229	37.7	163	337	42	516676
ABplpaaaa:115	ABplpaaaa	115	3270	-21729	1013	1027	3270	38.4	135	328	36	433767
ABplpaaaaa:158	ABplpaaaaa	158	4750	-20249	2330	2370	4750	32.3	122	324	32	356201
ABplpaaaap:158	ABplpaaaap	158	4976	-20023	2203	2364	4976	37.0	144	331	31	303265
ABplpaaap:115	ABplpaaap	115	3367	-21632	997	1061	3367	34.3	165	344	35	426167
ABplpaaapa:158	ABplpaaapa	158	4265	-20734	1659	1723	4265	43.4	162	340	30	225022
ABplpaaapp:158	ABplpaaapp	158	4781	-20218	1796	2093	4781	35.9	168	351	31	296427
ABplpaap:84	ABplpaap	84	2234	-22765	-160	-163	2234	30.7	219	342	44	543654
ABplpaapa:114	ABplpaapa	114	2971	-22028	596	683	2971	33.0	198	352	37	448287
ABplpaapaa:153	ABplpaapaa	153	4444	-20555	1845	1922	4444	29.9	185	354	33	340565
ABplpaapap:153	ABplpaapap	153	4710	-20289	1910	2065	4710	29.3	219	361	31	281136
ABplpaapp:114	ABplpaapp	114	2965	-22034	653	672	2965	34.5	234	361	37	395066
ABplpaappa:154	ABplpaappa	154	4255	-20744	1577	1674	4255	40.4	203	360	30	221397
ABplpaappp:154	ABplpaappp	154	4639	-20360	1844	1937	4639	37.7	235	373	30	218221
ABplpap:58	ABplpap	58	1993	-23006	-288	-285	1993	43.2	356	347	48	442105
ABplpapa:83	ABplpapa	83	2238	-22761	-97	-101	2238	43.8	232	351	42	451557
ABplpapaa:112	ABplpapaa	112	3651	-21348	1329	1371	3651	48.6	179	318	37	307802
ABplpapaaa:152	ABplpapaaa	152	7918	-17081	4873	4991	7918	43.9	174	293	33	231417
ABplpapaap:152	ABplpapaap	152	7915	-17084	3732	4255	7915	43.5	205	308	30	189570
ABplpapap:112	ABplpapap	112	3757	-21242	1191	1313	3757	47.0	221	341	37	321349
ABplpapapa:152	ABplpapapa	152	7758	-17241	3295	3803	7758	45.3	231	329	30	167948
ABplpapapp:152	ABplpapapp	152	7706	-17293	3300	3778	7706	45.4	258	353	30	174186
ABplpapp:83	ABplpapp	83	2232	-22767	-109	-112	2232	41.2	303	351	44	486915
ABplpappa:111	ABplpappa	111	4048	-20951	1599	1647	4048	47.5	235	318	37	302246
ABplpappaa:151	ABplpappaa	151	10959	-14040	7443	7403	10959	42.9	211	262	31	187502
ABplpappap:151	ABplpappap	151	10585	-14414	6586	6796	10585	39.9	239	299	32	201898
ABplpappp:111	ABplpappp	111	4043	-20956	1595	1651	4043	43.6	281	342	37	314738
ABplpapppa:152	ABplpapppa	152	9884	-15115	6045	6068	9884	48.4	259	315	31	163386
ABplpapppp:152	ABplpapppp	152	11482	-13517	7205	7330	11482	41.4	280	334	30	190987
ABplpp:37	ABplpp	37	2010	-22989	-289	-290	2010	32.4	394	344	55	620917
ABplppa:58	ABplppa	58	2071	-22928	-201	-201	2071	23.1	348	349	49	464997
ABplppaa:84	ABplppaa	84	2174	-22825	-146	-142	2174	25.1	268	352	42	473598
ABplppaaa:118	ABplppaaa	118	2031	-22968	-268	-193	2031	35.0	249	348	35	277380
ABplppaaaa:160	ABplppaaaa	160	2238	-22761	-872	-556	2238	37.8	215	339	30	177161
ABplppaaap:160	ABplppaaap	160	2823	-22176	-524	-286	2823	34.3	247	338	29	210963
ABplppaap:118	ABplppaap	118	2015	-22984	-151	-119	2015	32.2	287	361	36	331916
ABplppaapa:162	ABplppaapa	162	2363	-22636	-385	-232	2363	33.0	260	370	28	168934
ABplppaapp:162	ABplppaapp	162	2143	-22856	-209	-204	2143	36.0	290	381	30	204819
ABplppap:84	ABplppap	84	2149	-22850	-186	-188	2149	19.8	329	334	43	376720
ABplppapa:116	ABplppapa	116	1993	-23006	-94	-70	1993	26.6	331	346	37	326028
ABplppapaa:158	ABplppapaa	158	2133	-22866	-328	-269	2133	30.8	311	375	33	259095
ABplppapap:158	ABplppapap	158	2063	-22936	-220	-179	2063	29.3	343	345	32	232522
ABplppapp:116	ABplppapp	116	1958	-23041	-116	-109	1958	28.6	381	348	36	303013
ABplppappa:162	ABplppappa	162	2039	-22960	-50	-52	2039	33.5	354	351	33	228414
ABplppappp:162	ABplppappp	162	2256	-22743	-246	-3	2256	32.4	387	363	30	182986
ABplppp:58	ABplppp	58	1995	-23004	-228	-228	1995	37.1	429	351	47	409656
ABplpppa:84	ABplpppa	84	2139	-22860	-159	-162	2139	32.9	338	362	44	522587
ABplpppaa:114	ABplpppaa	114	2000	-22999	-75	-68	2000	35.7	326	356	37	369303
ABplpppaaa:154	ABplpppaaa	154	2061	-22938	-321	-257	2061	37.9	315	349	31	209834
ABplpppaap:154	ABplpppaap	154	2019	-22980	46	41	2019	39.1	354	360	31	221145
ABplpppap:114	ABplpppap	114	1980	-23019	-49	-52	1980	35.2	375	370	38	390949
ABplpppapa:157	ABplpppapa	157	1964	-23035	-153	-114	1964	41.0	384	379	33	216139
ABplpppapp:157	ABplpppapp	157	2038	-22961	-87	-82	2038	42.7	420	383	28	166631
ABplpppp:84	ABplpppp	84	2128	-22871	-185	-183	2128	43.8	379	353	43	416528
ABplppppa:112	ABplppppa	112	1958	-23041	-132	-133	1958	42.9	334	366	38	365139
ABplppppaa:151	ABplppppaa	151	2474	-22525	-586	-130	2474	44.2	297	364	32	210988
ABplppppap:151	ABplppppap	151	1949	-23050	-47	-41	1949	42.1	335	375	33	272860
ABplppppp:112	ABplppppp	112	2009	-22990	-49	-56	2009	42.6	385	369	37	334094
ABplpppppa:156	ABplpppppa	156	1931	-23068	-36	-33	1931	48.8	342	364	32	206829
ABplpppppp:156	ABplpppppp	156	1969	-23030	-11	0	1969	49.5	379	362	30	157222
ABpr:11	ABpr	11	2072	-22927	-310	-312	2072	42.0	406	141	67	927773
ABpra:23	ABpra	23	1943	-23056	-321	-323	1943	37.5	405	113	59	738807
ABpraa:37	ABpraa	37	1964	-23035	-265	-265	1964	35.9	346	98	57	644159
ABpraaa:57	ABpraaa	57	2032	-22967	-244	-247	2032	33.6	320	97	49	540003
ABpraaaa:83	ABpraaaa	83	2206	-22794	-86	-91	2206	35.5	339	91	43	561408
ABpraaaaa:114	ABpraaaaa	114	2766	-22233	576	589	2766	43.7	373	94	36	364746
ABpraaaaaa:159	ABpraaaaaa	159	3126	-21873	854	939	3126	50.2	371	111	34	198328
ABpraaaaap:159	ABpraaaaap	159	3648	-21351	684	996	3648	46.4	406	107	33	218432
ABpraaaap:114	ABpraaaap	114	2881	-22118	598	618	2881	38.3	416	102	37	421078
ABpraaaapa:155	ABpraaaapa	155	4091	-20908	1469	1563	4091	36.8	437	105	33	288394
ABpraaaapp:155	ABpraaaapp	155	4234	-20765	581	927	4234	40.2	456	128	31	219925
ABpraaap:83	ABpraaap	83	2163	-22836	-122	-123	2163	27.6	387	115	44	490003
ABpraaapa:112	ABpraaapa	112	2706	-22294	554	557	2706	29.3	388	106	39	454513
ABpraaapaa:153	ABpraaapaa	153	3808	-21191	1634	1652	3808	32.1	387	105	33	275545
ABpraaapap:153	ABpraaapap	153	3844	-21155	1430	1517	3844	29.8	420	128	32	258968
ABpraaapp:112	ABpraaapp	112	2572	-22427	438	433	2572	24.9	429	138	38	386051
ABpraaappa:152	ABpraaappa	152	3895	-21104	1487	1575	3895	26.3	441	156	32	226930
ABpraaappp:152	ABpraaappp	152	3893	-21106	1524	1586	3893	28.3	472	162	31	222851
ABpraap:57	ABpraap	57	2031	-22968	-227	-230	2031	45.2	397	119	48	441013
ABpraapa:82	ABpraapa	82	2317	-22682	-6	-10	2317	48.4	400	101	43	428028
ABpraapaa:113	ABpraapaa	113	4073	-20926	1599	1638	4073	49.5	409	111	36	288169
ABpraapaaa:152	ABpraapaaa	152	8991	-16008	5345	5419	8991	46.6	436	102	30	172836
ABpraapaap:152	ABpraapaap	152	8103	-16896	3348	3831	8103	49.7	440	128	30	146128
ABpraapap:113	ABpraapap	113	4237	-20762	1576	1644	4237	46.8	454	120	35	290228
ABpraapapa:153	ABpraapapa	153	9479	-15520	4938	5188	9479	48.4	476	122	30	156404
ABpraapapp:153	ABpraapapp	153	9285	-15714	3821	4763	9285	48.7	506	144	30	166957
ABpraapp:82	ABpraapp	82	2177	-22822	-69	-69	2177	50.6	434	148	41	334784
ABpraappa:113	ABpraappa	113	4928	-20071	2269	2363	4928	51.0	431	152	36	242335
ABpraappaa:153	ABpraappaa	153	9892	-15107	6496	6596	9892	54.3	408	129	33	148259
ABpraappap:153	ABpraappap	153	11332	-13667	6531	6822	11332	52.8	461	152	30	124698
ABpraappp:113	ABpraappp	113	5056	-19943	2362	2426	5056	51.1	478	162	35	250706
ABpraapppa:155	ABpraapppa	155	11513	-13486	6466	7074	11513	54.8	492	165	32	146821
ABpraapppp:155	ABpraapppp	155	11957	-13042	6937	7643	11957	52.4	527	189	34	197470
ABprap:37	ABprap	37	1971	-23028	-266	-266	1971	29.7	450	124	57	619866
ABprapa:57	ABprapa	57	2051	-22948	-181	-182	2051	23.8	410	111	50	480826
ABprapaa:82	ABprapaa	82	2121	-22878	-166	-166	2121	33.8	432	95	43	505113
ABprapaaa:114	ABprapaaa	114	1990	-23009	-158	-133	1990	30.2	446	109	37	418973
ABprapaaaa:154	ABprapaaaa	154	1940	-23059	-224	-173	1940	28.1	471	119	35	330346
ABprapaaap:154	ABprapaaap	154	2129	-22870	-426	-285	2129	33.9	479	132	29	249621
ABprapaap:114	ABprapaap	114	1965	-23034	-103	-102	1965	31.4	479	142	34	319478
ABprapaapa:158	ABprapaapa	158	2014	-22985	-304	-209	2014	29.2	510	152	29	225856
ABprapaapp:158	ABprapaapp	158	2241	-22759	-401	-172	2241	31.6	507	120	32	270181
ABprapap:82	ABprapap	82	2094	-22905	-171	-176	2094	22.7	443	135	43	408674
ABprapapa:112	ABprapapa	112	1976	-23023	-143	-138	1976	34.5	458	164	38	327000
ABprapapaa:151	ABprapapaa	151	2106	-22893	-316	-266	2106	39.0	491	156	31	193447
ABprapapap:151	ABprapapap	151	2223	-22776	-404	-316	2223	35.7	529	177	30	223518
ABprapapp:112	ABprapapp	112	2026	-22973	-51	-49	2026	27.7	511	200	37	338501
ABprapappa:154	ABprapappa	154	2001	-22998	-166	-107	2001	24.8	563	232	32	254546
ABprapappp:154	ABprapappp	154	2003	-22996	-87	-56	2003	31.8	570	250	32	271780
ABprapp:57	ABprapp	57	2013	-22986	-231	-233	2013	28.3	505	141	51	565117
ABprappa:81	ABprappa	81	2061	-22938	-215	-217	2061	28.4	501	121	44	558138
ABprappaa:111	ABprappaa	111	2345	-22654	262	262	2345	21.7	474	162	37	337749
ABprappaaa:154	ABprappaaa	154	4232	-20767	1927	1917	4232	27.3	507	195	32	194710
ABprappaap:154	ABprappaap	154	4430	-20569	2055	2067	4430	22.8	536	231	31	207023
ABprappap:111	ABprappap	111	2399	-22600	274	269	2399	22.0	523	167	38	417868
ABprappapa:153	ABprappapa	153	3823	-21176	1500	1572	3823	16.6	567	247	37	316026
ABprappapp:153	ABprappapp	153	5291	-19708	2528	2710	5291	20.7	585	286	32	266867
ABprappp:81	ABprappp	81	2068	-22931	-185	-188	2068	31.7	514	180	44	452861
ABprapppa:112	ABprapppa	112	2594	-22406	445	439	2594	23.4	551	196	39	465100
ABprapppaa:149	ABprapppaa	149	6819	-18180	4047	4257	6819	26.3	602	266	35	327916
ABprapppap:149	ABprapppap	149	6648	-18351	3514	3829	6648	28.5	596	304	34	303953
ABprapppp:112	ABprapppp	112	2814	-22185	644	638	2814	32.6	576	241	37	392730
ABprappppa:154	ABprappppa	154	5880	-19119	3116	3239	5880	38.0	604	293	35	266842
ABprappppp:154	ABprappppp	154	7387	-17612	4175	4420	7387	36.4	592	324	31	217516
ABprp:23	ABprp	23	1985	-23014	-308	-311	1985	46.9	482	184	60	586625
ABprpa:37	ABprpa	37	2023	-22976	-230	-231	2023	52.8	433	150	54	403958
ABprpaa:58	ABprpaa	58	2004	-22995	-249	-250	2004	41.5	462	104	47	496848
ABprpaaa:83	ABprpaaa	83	2086	-22913	-177	-180	2086	42.4	476	100	41	450355
ABprpaaaa:116	ABprpaaaa	116	1979	-23020	-84	-88	1979	32.0	483	109	38	456388
ABprpaaaaa:156	ABprpaaaaa	156	2018	-22981	-39	-36	2018	20.6	461	134	32	284635
ABprpaaaap:156	ABprpaaaap	156	2057	-22942	-38	-35	2057	20.6	477	152	33	304930
ABprpaaap:116	ABprpaaap	116	1985	-23014	-54	-56	1985	27.9	512	138	37	417216
ABprpaaapa:159	ABprpaaapa	159	2042	-22957	62	60	2042	11.8	483	211	32	183645
ABprpaaapp:159	ABprpaaapp	159	2000	-23000	-74	-70	2000	18.3	489	189	32	218685
ABprpaap:83	ABprpaap	83	2105	-22894	-130	-134	2105	41.0	475	159	41	377156
ABprpaapa:115	ABprpaapa	115	1980	-23019	-68	-78	1980	33.3	509	165	34	299022
ABprpaapaa:156	ABprpaapaa	156	2193	-22806	31	77	2193	17.8	529	204	32	236784
ABprpaapap:156	ABprpaapap	156	1991	-23008	-31	-31	1991	19.1	513	159	32	272601
ABprpaapp:115	ABprpaapp	115	1980	-23019	-60	-62	1980	35.6	540	189	34	292846
ABprpaappa:156	ABprpaappa	156	2022	-22977	-113	-67	2022	24.5	543	174	31	270349
ABprpaappp:156	ABprpaappp	156	2045	-22954	-157	-118	2045	31.1	559	202	29	220348
ABprpap:58	ABprpap	58	2038	-22961	-183	-184	2038	52.8	468	167	49	361444
ABprpapa:82	ABprpapa	82	2119	-22880	-150	-156	2119	52.7	491	142	41	331664
ABprpapaa:113	ABprpapaa	113	4162	-20837	1608	1713	4162	48.1	494	123	35	294555
ABprpapaaa:157	ABprpapaaa	157	10224	-14775	6603	6664	10224	40.9	485	102	30	207910
ABprpapaap:157	ABprpapaap	157	10541	-14458	5248	6059	10541	44.5	509	126	30	193584
ABprpapap:113	ABprpapap	113	4159	-20840	1593	1702	4159	44.4	529	140	37	364138
ABprpapapa:157	ABprpapapa	157	9999	-15000	5971	6466	9999	38.0	526	128	34	287852
ABprpapapp:157	ABprpapapp	157	10844	-14156	4988	6103	10844	41.5	546	153	32	245811
ABprpapp:82	ABprpapp	82	2159	-22840	-85	-89	2159	53.1	483	197	42	304836
ABprpappa:112	ABprpappa	112	4599	-20400	1961	2074	4599	51.5	518	168	37	291834
ABprpappaa:153	ABprpappaa	153	15473	-9526	10356	10850	15473	48.1	544	142	33	214646
ABprpappap:153	ABprpappap	153	15391	-9608	8500	9324	15391	47.0	543	184	30	171711
ABprpappp:112	ABprpappp	112	5586	-19413	2959	2972	5586	49.0	563	198	37	319998
ABprpapppa:157	ABprpapppa	157	18617	-6382	12896	13261	18617	46.1	580	172	30	183477
ABprpapppp:157	ABprpapppp	157	16764	-8235	11941	11967	16764	49.5	584	213	31	177206
ABprpp:37	ABprpp	37	1995	-23004	-279	-280	1995	46.6	526	176	55	545786
ABprppa:58	ABprppa	58	2016	-22983	-297	-299	2016	39.5	555	150	47	544458
ABprppaa:83	ABprppaa	83	2090	-22909	-263	-264	2090	40.2	538	131	41	509755
ABprppaaa:115	ABprppaaa	115	1965	-23034	-109	-115	1965	30.8	554	149	36	450478
ABprppaaaa:160	ABprppaaaa	160	2012	-22987	-5	-4	2012	20.6	566	183	30	306436
ABprppaaap:160	ABprppaaap	160	2051	-22948	-148	-146	2051	28.0	548	145	33	310999
ABprppaap:115	ABprppaap	115	1957	-23042	-123	-126	1957	29.7	582	189	36	440194
ABprppaapa:161	ABprppaapa	161	1984	-23015	-33	-49	1984	27.1	585	188	31	299063
ABprppaapp:161	ABprppaapp	161	1954	-23045	-126	-98	1954	23.7	597	223	33	328256
ABprppap:83	ABprppap	83	2102	-22897	-239	-244	2102	37.3	577	184	42	534201
ABprppapa:114	ABprppapa	114	1973	-23026	-150	-147	1973	32.9	603	219	38	498887
ABprppapaa:156	ABprppapaa	156	1924	-23075	-105	-111	1924	31.8	598	217	32	278976
ABprppapap:156	ABprppapap	156	1990	-23009	-172	-146	1990	34.2	614	246	31	278117
ABprppapp:114	ABprppapp	114	1967	-23032	-111	-115	1967	40.5	606	248	35	361188
ABprppappa:160	ABprppappa	160	1913	-23086	-263	-250	1913	40.8	612	241	32	238552
ABprppappp:160	ABprppappp	160	2062	-22937	-320	-308	2062	44.6	593	258	31	200469
ABprppp:58	ABprppp	58	2033	-22966	-215	-216	2033	49.6	554	214	49	438272
ABprpppa:83	ABprpppa	83	2073	-22926	-197	-199	2073	49.2	553	175	42	418771
ABprpppaa:112	ABprpppaa	112	1983	-23016	-292	-203	1983	42.4	563	163	35	373200
ABprpppaaa:154	ABprpppaaa	154	2505	-22494	-432	-246	2505	36.0	571	168	31	260524
ABprpppaap:154	ABprpppaap	154	2255	-22744	-251	-235	2255	38.4	602	195	31	252464
ABprpppap:112	ABprpppap	112	2009	-22990	-171	-151	2009	42.4	581	207	36	385213
ABprpppapa:157	ABprpppapa	157	2326	-22673	-521	-519	2326	40.7	569	218	33	225634
ABprpppapp:157	ABprpppapp	157	2622	-22377	-1095	-411	2622	46.9	569	241	29	202581
ABprpppp:83	ABprpppp	83	2096	-22903	-151	-154	2096	48.5	555	234	42	394148
ABprppppa:112	ABprppppa	112	2075	-22924	-181	-79	2075	49.2	573	236	36	309654
ABprppppaa:154	ABprppppaa	154	3210	-21789	-771	-10	3210	49.9	552	224	30	164665
ABprppppap:154	ABprppppap	154	2635	-22364	229	334	2635	51.7	558	256	32	190569
ABprppppp:112	ABprppppp	112	2104	-22895	19	18	2104	47.0	592	281	37	360812
ABprpppppa:153	ABprpppppa	153	3239	-21760	889	948	3239	43.5	569	307	29	206696
ABprpppppp:153	ABprpppppp	153	2734	-22265	538	564	2734	49.6	583	289	35	227215
P1:-17	P1	-17	1980	-23020	-233	-233	1980	39.0	486	258	66	613179
EMS:2	EMS	2	2023	-22976	-340	-340	2023	36.5	386	313	66	1112360
MS:15	MS	15	2044	-22955	-307	-307	2044	51.0	314	263	63	604961
MSa:29	MSa	29	2005	-22995	-236	-236	2005	47.5	240	241	62	682231
MSaa:60	MSaa	60	1994	-23005	-241	-244	1994	41.9	243	249	57	525367
MSaaa:105	MSaaa	105	1946	-23053	-96	-99	1946	41.5	244	231	48	336738
MSaaaa:163	MSaaaa	163	1961	-23038	-80	-78	1961	38.5	228	213	35	152831
MSaaap:163	MSaaap	163	1864	-23135	-113	-115	1864	31.7	307	207	42	178471
MSaap:105	MSaap	105	1951	-23048	-194	-165	1951	43.3	290	290	45	267643
MSaapa:164	MSaapa	164	1988	-23011	-745	-410	1988	39.3	252	264	35	135165
MSaapp:164	MSaapp	164	1908	-23091	-76	-77	1908	38.3	321	276	38	123702
MSap:60	MSap	60	1999	-23000	-256	-260	1999	49.4	313	225	56	449694
MSapa:107	MSapa	107	1932	-23067	-75	-76	1932	50.9	292	200	45	217909
MSapaa:164	MSapaa	164	1892	-23107	-56	-57	1892	48.9	258	185	36	112521
MSapap:164	MSapap	164	1822	-23177	-152	-153	1822	42.8	318	179	37	123821
MSapp:107	MSapp	107	1968	-23031	-81	-86	1968	47.0	325	246	48	260529
MSappa:164	MSappa	164	1942	-23057	-45	-44	1942	48.7	293	235	38	105298
MSappp:164	MSappp	164	1865	-23134	-109	-113	1865	51.0	348	229	37	100246
MSp:29	MSp	29	1989	-23010	-223	-223	1989	43.5	347	204	64	706036
MSpa:57	MSpa	57	2075	-22924	-167	-168	2075	25.8	299	253	58	470575
MSpaa:93	MSpaa	93	2016	-22983	-145	-139	2016	26.9	277	270	49	326367
MSpaaa:138	MSpaaa	138	1893	-23106	-95	-77	1893	23.4	280	252	40	157028
MSpaap:138	MSpaap	138	1886	-23113	-60	-63	1886	27.2	334	264	42	156545
MSpap:93	MSpap	93	1988	-23011	-141	-144	1988	33.4	359	300	48	295361
MSpapa:143	MSpapa	143	1879	-23120	-76	-81	1879	33.2	377	283	39	130624
MSpapp:143	MSpapp	143	1897	-23102	-65	-69	1897	46.2	405	300	40	135837
MSpp:57	MSpp	57	2002	-22997	-229	-231	2002	36.9	349	175	55	488774
MSppa:95	MSppa	95	1968	-23031	-148	-148	1968	33.5	373	166	48	333640
MSppaa:148	MSppaa	148	1896	-23104	-113	-95	1896	33.3	360	141	39	184855
MSppap:148	MSppap	148	1900	-23099	-59	-58	1900	41.7	387	180	40	148568
MSppp:95	MSppp	95	2014	-22985	-114	-120	2014	33.0	357	238	47	266934
MSpppa:139	MSpppa	139	1899	-23100	-75	-77	1899	39.0	344	224	40	135215
MSpppp:139	MSpppp	139	1892	-23107	-37	-40	1892	46.8	396	239	40	122704
E:15	E	15	2031	-22968	-381	-381	2031	43.2	458	305	63	757538
Ea:30	Ea	30	1971	-23028	-313	-314	1971	45.2	407	275	61	597072
Eal:65	Eal	65	2036	-22963	-265	-267	2036	37.9	393	275	53	325650
Eala:107	Eala	107	1965	-23034	-91	-90	1965	54.1	379	189	44	141474
Ealaa:164	Ealaa	164	1871	-23128	-83	-85	1871	54.0	333	162	33	49864
Ealap:164	Ealap	164	1954	-23045	-16	-15	1954	56.6	384	189	35	54959
Ealp:107	Ealp	107	1977	-23022	-89	-91	1977	52.9	388	265	44	139574
Ealpa:164	Ealpa	164	1928	-23072	-93	-100	1928	60.0	396	274	33	49909
Ealpp:164	Ealpp	164	1844	-23155	-134	-143	1844	58.4	360	242	36	58576
Ear:65	Ear	65	2092	-22908	-175	-177	2092	23.8	406	223	54	315729
Eara:107	Eara	107	1984	-23015	-68	-69	1984	24.0	382	219	45	172184
Earaa:164	Earaa	164	1901	-23098	-93	-95	1901	23.6	358	188	36	88519
Earap:164	Earap	164	1882	-23117	-80	-82	1882	35.0	401	236	34	69086
Earp:107	Earp	107	1954	-23045	-126	-127	1954	28.0	434	245	45	173869
Earpa:162	Earpa	162	1931	-23068	-86	-87	1931	27.8	416	202	35	82894
Earpp:162	Earpp	162	1885	-23114	-86	-93	1885	41.3	434	238	36	76884
Ep:30	Ep	30	1998	-23001	-271	-273	1998	40.2	493	277	60	656668
Epl:67	Epl	67	2023	-22976	-273	-279	2023	35.7	465	245	54	345649
Epla:108	Epla	108	1911	-23088	-183	-170	1911	42.4	447	203	44	156615
Eplaa:164	Eplaa	164	1916	-23083	-315	-299	1916	46.2	424	176	33	52973
Eplap:164	Eplap	164	1904	-23095	-95	-94	1904	55.9	450	214	35	51472
Eplp:108	Eplp	108	1960	-23039	-76	-78	1960	40.8	459	273	43	142003
Eplpa:167	Eplpa	167	1857	-23142	-106	-110	1857	50.4	447	249	35	59372
Eplpp:167	Eplpp	167	1903	-23096	-69	-71	1903	50.5	476	300	36	64825
Epr:67	Epr	67	2020	-22979	-231	-241	2020	45.9	487	268	51	322088
Epra:107	Epra	107	1963	-23036	-109	-110	1963	57.6	445	228	44	123332
Epraa:163	Epraa	163	742	-8979	-35	-37	742	61.9	411	209	36	17041
Eprap:163	Eprap	163	1739	-20482	-31	-31	1739	59.8	457	269	37	50815
Eprp:107	Eprp	107	2002	-22997	-76	-79	2002	55.8	443	295	43	126508
Eprpa:165	Eprpa	165	1949	-23050	-27	-32	1949	59.3	413	312	34	49769
Eprpp:165	Eprpp	165	1957	-23042	4	-2	1957	56.9	467	319	34	48207
P2:2	P2	2	2076	-22923	-368	-368	2076	31.3	539	250	67	1272058
C:18	C	18	2137	-22862	-255	-255	2137	17.8	465	247	66	696126
Ca:32	Ca	32	2124	-22875	-150	-150	2124	15.6	408	261	60	387756
Caa:52	Caa	52	2191	-22808	-145	-145	2191	9.3	409	275	55	223646
Caaa:79	Caaa	79	2196	-22803	-162	-162	2196	10.2	375	304	47	196073
Caaaa:112	Caaaa	112	1974	-23025	-109	-110	1974	12.5	444	308	41	175210
Caaaaa:164	Caaaaa	164	1929	-23070	-60	-65	1929	21.1	448	304	33	96469
Caaaap:164	Caaaap	164	1995	-23004	-27	-31	1995	18.5	486	331	35	129403
Caaap:112	Caaap	112	1986	-23013	-115	-115	1986	24.2	427	339	42	212160
Caaapa:160	Caaapa	160	1965	-23034	-35	-38	1965	26.6	408	325	35	123411
Caaapp:160	Caaapp	160	1913	-23086	-136	-127	1913	32.6	433	342	35	131452
Caap:79	Caap	79	2216	-22783	-160	-161	2216	16.0	475	313	47	244611
Caapa:112	Caapa	112	1984	-23015	-118	-122	1984	21.3	472	330	40	208493
Caapaa:155	Caapaa	155	1961	-23038	-78	-81	1961	24.1	469	362	36	144226
Caapap:155	Caapap	155	1930	-23069	-95	-94	1930	33.7	467	376	35	138674
Caapp:112	Caapp	112	1978	-23021	-136	-140	1978	32.0	496	346	42	248501
Caappd:154	Caappd	154	1932	-23067	-57	-65	1932	46.4	506	361	35	122706
Caappv:154	Caappv	154	1900	-23100	-78	-81	1900	41.2	458	355	34	107214
Cap:52	Cap	52	2058	-22941	-242	-243	2058	21.0	493	315	53	335026
Capa:79	Capa	79	2105	-22894	-220	-220	2105	29.7	424	360	45	268561
Capaa:119	Capaa	119	1924	-23075	-89	-91	1924	39.4	432	367	35	141750
Capaaa:170	Capaaa	170	1797	-23202	-139	-140	1797	42.0	377	326	27	49139
Capaap:170	Capaap	170	1903	-23096	-142	-146	1903	40.4	428	355	28	68226
Capap:119	Capap	119	1902	-23098	-75	-77	1902	52.5	500	322	40	151960
Capapa:162	Capapa	162	2013	-22986	78	77	2013	55.3	536	288	31	72781
Capapp:162	Capapp	162	1910	-23089	-232	-161	1910	51.7	509	239	30	62535
Capp:79	Capp	79	2077	-22922	-259	-260	2077	31.8	514	341	46	276662
Cappa:115	Cappa	115	1896	-23103	-112	-115	1896	44.6	470	343	38	161046
Cappaa:160	Cappaa	160	1909	-23090	-38	-38	1909	50.0	424	345	32	76136
Cappap:160	Cappap	160	1926	-23073	-24	-27	1926	54.7	487	353	34	85236
Cappp:115	Cappp	115	1916	-23083	-72	-79	1916	47.1	520	340	38	169985
Capppa:161	Capppa	161	1882	-23117	-54	-55	1882	53.8	549	333	35	106348
Capppp:161	Capppp	161	1905	-23094	-2	1	1905	55.3	508	321	32	69005
Cp:32	Cp	32	2072	-22927	-283	-283	2072	20.6	509	220	60	553723
Cpa:53	Cpa	53	2119	-22880	-243	-243	2119	16.3	508	211	54	313866
Cpaa:81	Cpaa	81	2179	-22820	-165	-166	2179	16.4	508	196	48	277128
Cpaaa:117	Cpaaa	117	1975	-23024	-63	-61	1975	15.1	505	247	41	195539
Cpaaaa:161	Cpaaaa	161	1933	-23066	-51	-54	1933	20.0	484	263	35	104028
Cpaaap:161	Cpaaap	161	1990	-23010	-16	-17	1990	22.7	521	288	34	118953
Cpaap:117	Cpaap	117	1969	-23030	-129	-128	1969	19.0	518	251	42	229450
Cpaapa:160	Cpaapa	160	1957	-23042	-52	-53	1957	28.2	460	243	37	115472
Cpaapp:160	Cpaapp	160	1975	-23024	-69	-71	1975	34.3	498	270	37	124714
Cpap:81	Cpap	81	2174	-22825	-197	-199	2174	16.2	536	278	47	293164
Cpapa:114	Cpapa	114	2033	-22966	-47	-51	2033	16.8	488	281	40	172522
Cpapaa:155	Cpapaa	155	1956	-23043	-62	-69	1956	27.6	487	312	35	108823
Cpapap:155	Cpapap	155	1927	-23072	-48	-59	1927	27.0	452	293	33	82557
Cpapp:114	Cpapp	114	1977	-23022	-136	-139	1977	27.4	525	299	41	224802
Cpappd:149	Cpappd	149	1947	-23052	-69	-73	1947	36.9	494	295	37	117484
Cpappv:149	Cpappv	149	2003	-22996	22	15	2003	40.4	492	326	33	95172
Cpp:53	Cpp	53	2002	-22997	-343	-343	2002	32.3	578	272	54	486204
Cppa:83	Cppa	83	2038	-22961	-272	-278	2038	30.9	591	245	46	396900
Cppaa:122	Cppaa	122	1930	-23069	-141	-106	1930	28.1	569	301	41	317530
Cppaaa:167	Cppaaa	167	1970	-23029	-109	-113	1970	25.0	550	282	34	155164
Cppaap:167	Cppaap	167	1954	-23045	-255	-192	1954	32.8	561	327	35	183515
Cppap:122	Cppap	122	1917	-23083	-106	-101	1917	37.0	555	330	41	303968
Cppapa:165	Cppapa	165	1871	-23128	-120	-118	1871	27.0	540	329	35	187442
Cppapp:165	Cppapp	165	1980	-23019	-22	-27	1980	37.7	535	353	36	184297
Cppp:83	Cppp	83	2059	-22940	-314	-320	2059	36.4	569	299	47	354637
Cpppa:118	Cpppa	118	1924	-23075	-116	-113	1924	40.2	547	258	37	195145
Cpppaa:159	Cpppaa	159	1943	-23056	-76	-77	1943	37.5	549	261	36	192132
Cpppap:159	Cpppap	159	1896	-23103	-84	-78	1896	43.3	540	284	31	119226
Cpppp:118	Cpppp	118	1937	-23062	-75	-79	1937	45.1	545	315	39	211868
Cppppa:163	Cppppa	163	1949	-23050	-100	-83	1949	48.0	543	304	31	114259
Cppppp:163	Cppppp	163	1991	-23008	-44	-39	1991	46.0	567	344	33	136547
P3:18	P3	18	2045	-22955	-410	-411	2045	34.6	565	268	59	837405
D:38	D	38	2012	-22987	-364	-365	2012	41.6	564	280	54	478739
Da:68	Da	68	2078	-22921	-379	-384	2078	46.8	528	331	47	178340
Daa:103	Daa	103	2036	-22963	-144	-139	2036	53.6	523	251	39	80453
Daaa:139	Daaa	139	1987	-23012	-66	-66	1987	36.8	509	231	34	79034
Daap:139	Daap	139	2008	-22991	-282	-242	2008	42.8	516	205	31	64398
Dap:103	Dap	103	2070	-22929	-195	-204	2070	46.1	519	299	42	103156
Dapa:136	Dapa	136	1982	-23017	-33	-39	1982	46.7	484	243	37	87687
Dapp:136	Dapp	136	1921	-23078	-127	-126	1921	40.0	481	206	34	86832
Dp:68	Dp	68	2156	-22843	-343	-356	2156	57.6	473	299	49	149405
Dpa:103	Dpa	103	2071	-22928	-174	-178	2071	56.8	387	306	41	77951
Dpaa:141	Dpaa	141	1986	-23013	-144	-121	1986	48.5	315	314	30	42330
Dpap:141	Dpap	141	1990	-23009	-33	-35	1990	53.9	288	295	33	50608
Dpp:103	Dpp	103	2032	-22967	-169	-175	2032	52.6	450	319	41	86319
Dppa:138	Dppa	138	1931	-23068	-53	-56	1931	48.0	348	321	32	50967
Dppp:138	Dppp	138	1979	-23020	21	18	1979	38.2	394	321	33	65559
P4:38	P4	38	2025	-22974	-264	-264	2025	53.4	469	297	51	271974
Z2:85	Z2	85	1941	-22016	-130	-135	1941	59.8	346	207	39	73964
Z3:85	Z3	85	2020	-22979	-95	-96	2020	55.7	331	290	40	92557
