# Supplementary material for: Quantitative Differences in Nuclear β-catenin and TCF Pattern Embryonic Cells in C. elegans
Source: PLoS Genet. 2015 Oct 21;11(10):e1005585. doi: 10.1371/journal.pgen.1005585 (PMC4619327; doi:10.1371/journal.pgen.1005585)
Supplement: S1 Data — For each cell analyzed, birth time is given in column 3 and the average nuclear reporter intensity over the lifetime of the cell (corrected for background) is given in column 7 (“blot”). For information on each embryo’s strain information and experimental conditions, refer to S2 Table. (ZIP) [file pgen.1005585.s005.zip › CAs/CA20111129_ceh-27_pop-1i_L4.csv]

cellTime	cell	time	none	global	local	blot	cross	z	x	y	size	gweight
ABa:1	ABa	1	2043	-22957	-363	-363	2043	42.0	536	290	70	570072
ABal:2	ABal	2	2058	-22941	-265	-265	2058	22.8	588	225	70	1273632
ABala:11	ABala	11	1999	-23000	-342	-342	1999	33.2	608	264	61	828193
ABalaa:25	ABalaa	25	1928	-23071	-323	-323	1928	34.3	631	245	56	748523
ABalaaa:45	ABalaaa	45	1997	-23002	-263	-263	1997	38.2	623	231	49	688832
ABalaaaa:69	ABalaaaa	69	2041	-22958	-103	-107	2041	48.1	548	310	42	406358
ABalaaaal:106	ABalaaaal	106	1982	-23017	-74	-78	1982	42.7	493	373	36	291684
ABalaaaala:147	ABalaaaala	147	1896	-23103	-78	-76	1896	36.5	531	350	31	187719
ABalaaaalp:147	ABalaaaalp	147	1883	-23116	-54	-54	1883	28.5	512	359	31	204036
ABalaaaar:106	ABalaaaar	106	1962	-23037	-63	-62	1962	54.5	464	356	36	215097
ABalaaaarl:145	ABalaaaarl	145	1902	-23097	-33	-40	1902	45.0	466	355	30	122673
ABalaaaarr:145	ABalaaaarr	145	1875	-23124	-49	-49	1875	53.3	491	354	30	115959
ABalaaap:69	ABalaaap	69	2015	-22984	-118	-122	2015	43.0	507	302	42	383729
ABalaaapa:102	ABalaaapa	102	2013	-22986	-67	-71	2013	38.2	465	358	36	313067
ABalaaapal:143	ABalaaapal	143	1965	-23034	-40	-39	1965	25.1	468	381	33	230833
ABalaaapar:143	ABalaaapar	143	1898	-23101	-121	-129	1898	34.1	500	389	30	201022
ABalaaapp:102	ABalaaapp	102	2000	-22999	-66	-68	2000	31.7	461	313	37	329829
ABalaaappl:141	ABalaaappl	141	1890	-23109	-103	-104	1890	20.5	471	305	33	189518
ABalaaappr:141	ABalaaappr	141	2017	-22982	36	30	2017	25.6	498	330	30	213368
ABalaap:45	ABalaap	45	2045	-22954	-186	-186	2045	53.4	547	226	48	376423
ABalaapa:69	ABalaapa	69	2005	-22994	-141	-147	2005	56.1	501	308	41	311878
ABalaapaa:106	ABalaapaa	106	1943	-23056	-73	-76	1943	49.7	499	334	35	244572
ABalaapaaa:148	ABalaapaaa	148	1839	-23161	-97	-113	1839	46.0	505	354	30	150470
ABalaapaap:148	ABalaapaap	148	1849	-23150	-51	-49	1849	39.5	497	334	30	159027
ABalaapap:106	ABalaapap	106	2009	-22990	-16	-32	2009	46.9	472	340	35	258708
ABalaapapa:148	ABalaapapa	148	1924	-23075	-49	-69	1924	38.1	490	371	30	179228
ABalaapapp:148	ABalaapapp	148	1916	-23083	-61	-65	1916	32.4	468	352	31	187145
ABalaapp:69	ABalaapp	69	1997	-23002	-105	-111	1997	51.5	473	271	42	320413
ABalaappa:103	ABalaappa	103	1975	-23024	-99	-107	1975	42.8	471	313	35	260895
ABalaappaa:147	ABalaappaa	147	1960	-23039	-10	-24	1960	32.7	506	331	30	210522
ABalaappap:147	ABalaappap	147	1905	-23094	-78	-86	1905	28.6	461	326	33	193582
ABalaappp:103	ABalaappp	103	1972	-23027	-86	-93	1972	38.5	436	298	38	322406
ABalaapppa:143	ABalaapppa	143	1909	-23090	-40	-43	1909	33.9	435	351	30	179129
ABalaapppp:143	ABalaapppp	143	1964	-23035	0	-8	1964	27.0	432	313	32	169160
ABalap:25	ABalap	25	1977	-23022	-363	-363	1977	32.1	560	317	56	650984
ABalapa:46	ABalapa	46	2041	-22958	-316	-316	2041	34.2	596	308	50	728646
ABalapaa:70	ABalapaa	70	2052	-22947	-206	-207	2052	40.3	522	361	41	450312
ABalapaaa:109	ABalapaaa	109	2050	-22949	-6	-11	2050	46.5	455	390	35	235225
ABalapaaaa:155	ABalapaaaa	155	1928	-23071	-26	-29	1928	45.6	447	401	29	134226
ABalapaaap:155	ABalapaaap	155	1935	-23065	-51	-52	1935	36.5	467	394	30	146725
ABalapaap:109	ABalapaap	109	1990	-23009	-100	-102	1990	25.7	478	377	38	353378
ABalapaapa:152	ABalapaapa	152	1835	-23164	-177	-180	1835	18.2	499	360	31	171439
ABalapaapp:152	ABalapaapp	152	1991	-23008	-58	-53	1991	12.5	473	322	30	140442
ABalapap:70	ABalapap	70	2030	-22969	-224	-232	2030	29.1	523	329	44	471452
ABalapapa:106	ABalapapa	106	1988	-23011	-102	-108	1988	21.0	502	352	38	358935
ABalapapaa:154	ABalapapaa	154	2009	-22990	21	19	2009	9.0	512	320	31	162721
ABalapapap:154	ABalapapap	154	1888	-23111	-135	-149	1888	8.0	470	285	31	118872
ABalapapp:106	ABalapapp	106	2017	-22982	-80	-83	2017	13.7	484	318	38	292777
ABalapappa:152	ABalapappa	152	1918	-23081	-93	-90	1918	6.4	509	274	31	130209
ABalapappp:152	ABalapappp	152	1900	-23099	-125	-128	1900	7.1	454	254	31	100296
ABalapp:46	ABalapp	46	2061	-22938	-267	-268	2061	34.8	538	255	50	536859
ABalappa:69	ABalappa	69	2037	-22962	-175	-177	2037	36.4	547	305	42	468231
ABalappaa:106	ABalappaa	106	1960	-23039	-120	-118	1960	32.0	520	344	37	336291
ABalappaaa:152	ABalappaaa	152	1893	-23106	-99	-77	1893	28.1	539	327	30	211527
ABalappaap:152	ABalappaap	152	1929	-23070	-42	-41	1929	18.0	524	323	34	230452
ABalappap:106	ABalappap	106	1974	-23025	-140	-138	1974	24.0	501	314	37	300267
ABalappapa:147	ABalappapa	147	2032	-22967	-232	-207	2032	17.1	534	294	30	166149
ABalappapp:147	ABalappapp	147	1916	-23084	-147	-136	1916	14.4	501	264	30	132409
ABalappp:69	ABalappp	69	2067	-22932	-155	-155	2067	27.6	481	279	44	383061
ABalapppa:104	ABalapppa	104	2014	-22985	-91	-93	2014	14.6	482	286	37	242581
ABalapppaa:147	ABalapppaa	147	2416	-22583	11	35	2416	9.2	525	238	30	151939
ABalapppap:147	ABalapppap	147	2091	-22908	74	65	2091	9.5	484	225	31	129210
ABalapppp:104	ABalapppp	104	2051	-22948	-25	-27	2051	11.1	450	244	36	188023
ABalappppa:149	ABalappppa	149	1974	-23025	-1	-8	1974	11.4	476	195	30	139224
ABalappppp:149	ABalappppp	149	1932	-23067	-52	-51	1932	12.5	439	179	31	122500
ABalp:11	ABalp	11	2041	-22958	-267	-269	2041	33.2	543	168	62	738756
ABalpa:25	ABalpa	25	1960	-23039	-283	-285	1960	33.5	575	161	58	748298
ABalpaa:44	ABalpaa	44	1991	-23008	-294	-295	1991	41.9	573	166	49	563026
ABalpaaa:69	ABalpaaa	69	2026	-22973	-154	-157	2026	46.9	591	245	41	383028
ABalpaaaa:100	ABalpaaaa	100	2027	-22972	-72	-79	2027	46.7	563	330	36	282055
ABalpaaaaa:139	ABalpaaaaa	139	1983	-23016	0	-16	1983	48.0	568	331	31	153360
ABalpaaaap:139	ABalpaaaap	139	1929	-23070	-19	-38	1929	49.2	540	353	32	173169
ABalpaaap:100	ABalpaaap	100	1946	-23053	-111	-120	1946	54.8	534	316	36	220626
ABalpaaapa:139	ABalpaaapa	139	1913	-23086	-81	-92	1913	45.4	527	364	31	168303
ABalpaaapp:139	ABalpaaapp	139	1850	-23149	-56	-61	1850	49.1	513	327	30	142902
ABalpaap:69	ABalpaap	69	2045	-22954	-99	-101	2045	44.9	543	245	42	353192
ABalpaapa:97	ABalpaapa	97	1985	-23014	-123	-135	1985	47.0	548	292	35	258021
ABalpaapaa:132	ABalpaapaa	132	1878	-23122	-52	-61	1878	55.2	529	330	32	149214
ABalpaapap:132	ABalpaapap	132	1923	-23076	-30	-33	1923	47.9	553	301	32	179004
ABalpaapp:97	ABalpaapp	97	1999	-23000	-148	-133	1999	35.8	536	297	39	360717
ABalpaappa:133	ABalpaappa	133	1903	-23096	-95	-92	1903	39.4	570	339	33	250316
ABalpaappp:133	ABalpaappp	133	2103	-22896	-373	-178	2103	35.3	579	305	34	282535
ABalpap:44	ABalpap	44	2051	-22948	-229	-230	2051	50.8	470	127	51	424389
ABalpapa:67	ABalpapa	67	2041	-22958	-138	-139	2041	54.4	545	202	43	300757
ABalpapaa:97	ABalpapaa	97	1998	-23001	-74	-81	1998	54.7	558	263	37	235572
ABalpapaaa:137	ABalpapaaa	137	1921	-23078	-6	-8	1921	55.3	517	294	29	109724
ABalpapaap:137	ABalpapaap	137	1917	-23082	-56	-51	1917	51.4	519	263	31	120503
ABalpapap:97	ABalpapap	97	1983	-23016	-109	-112	1983	47.7	562	233	37	277258
ABalpapapa:135	ABalpapapa	135	1980	-23019	10	6	1980	55.3	546	251	30	121411
ABalpapapp:135	ABalpapapp	135	1893	-23106	-84	-85	1893	51.8	555	220	33	153736
ABalpapp:67	ABalpapp	67	2039	-22960	-204	-205	2039	57.7	454	169	45	270099
ABalpappa:96	ABalpappa	96	2010	-22990	-55	-59	2010	50.8	518	265	36	218262
ABalpappaa:129	ABalpappaa	129	1899	-23100	-34	-44	1899	41.7	533	319	30	166006
ABalpappap:129	ABalpappap	129	2006	-22993	-115	-93	2006	34.0	537	306	33	226472
ABalpappp:96	ABalpappp	96	2016	-22983	-55	-60	2016	53.7	511	228	38	220619
ABalpapppa:130	ABalpapppa	130	1921	-23078	-40	-42	1921	45.5	546	276	32	183509
ABalpapppp:130	ABalpapppp	130	1977	-23023	-34	-40	1977	42.5	534	253	32	156401
ABalpp:25	ABalpp	25	2065	-22934	-227	-227	2065	17.1	501	153	57	552028
ABalppa:45	ABalppa	45	2055	-22944	-265	-268	2055	28.5	539	129	51	664809
ABalppaa:69	ABalppaa	69	2001	-22998	-191	-193	2001	37.6	617	228	43	521776
ABalppaaa:100	ABalppaaa	100	1997	-23002	-150	-152	1997	42.4	611	253	36	330174
ABalppaaaa:138	ABalppaaaa	138	1983	-23016	11	4	1983	51.2	596	257	30	131447
ABalppaaap:138	ABalppaaap	138	2015	-22984	-13	-13	2015	45.1	619	237	33	218496
ABalppaap:100	ABalppaap	100	2041	-22958	-46	-49	2041	49.5	589	279	35	244746
ABalppaapa:141	ABalppaapa	141	1922	-23077	-22	-23	1922	54.4	579	272	31	117492
ABalppaapp:141	ABalppaapp	141	1921	-23078	-26	-29	1921	56.7	549	296	29	105627
ABalppap:69	ABalppap	69	2095	-22904	-163	-166	2095	33.8	570	208	44	477359
ABalppapa:99	ABalppapa	99	2161	-22838	-338	-224	2161	27.6	594	259	37	388304
ABalppapaa:135	ABalppapaa	135	2117	-22882	-93	-75	2117	37.0	631	268	32	267266
ABalppapap:135	ABalppapap	135	2243	-22756	-477	-309	2243	29.8	600	255	33	259590
ABalppapp:99	ABalppapp	99	2130	-22869	-82	-76	2130	39.4	587	290	37	385575
ABalppappa:136	ABalppappa	136	2120	-22879	-80	-64	2120	41.6	612	288	32	233342
ABalppappp:136	ABalppappp	136	1937	-23062	-63	-58	1937	47.0	594	303	30	170108
ABalppp:45	ABalppp	45	2035	-22964	-289	-288	2035	38.0	435	92	51	601281
ABalpppa:69	ABalpppa	69	2052	-22947	-168	-170	2052	41.8	555	171	42	394379
ABalpppaa:99	ABalpppaa	99	2021	-22978	-170	-174	2021	33.9	566	272	36	345075
ABalpppaaa:139	ABalpppaaa	139	1914	-23085	-63	-57	1914	48.3	585	242	32	205122
ABalpppaap:139	ABalpppaap	139	1946	-23053	-99	-102	1946	39.5	607	236	30	250847
ABalpppap:99	ABalpppap	99	2069	-22930	-156	-151	2069	31.4	568	224	37	375861
ABalpppapa:134	ABalpppapa	134	2015	-22984	-66	-69	2015	46.0	590	202	32	214061
ABalpppapp:134	ABalpppapp	134	2142	-22857	-141	-126	2142	35.3	591	216	30	245160
ABalpppp:69	ABalpppp	69	2036	-22963	-154	-156	2036	47.2	486	146	43	348512
ABalppppa:97	ABalppppa	97	2067	-22932	-97	-101	2067	33.4	540	245	37	348392
ABalppppaa:135	ABalppppaa	135	1948	-23051	-85	-88	1948	40.2	576	261	30	209950
ABalppppap:135	ABalppppap	135	2179	-22820	-166	-126	2179	33.3	556	242	31	206998
ABalppppp:97	ABalppppp	97	1982	-23017	-145	-145	1982	38.4	529	203	38	319531
ABalpppppa:133	ABalpppppa	133	1989	-23010	-56	-58	1989	43.8	556	216	31	205856
ABalpppppp:133	ABalpppppp	133	2185	-22814	-260	-158	2185	37.5	542	202	31	181988
ABar:2	ABar	2	2004	-22995	-357	-357	2004	40.4	484	348	73	1080700
ABara:11	ABara	11	2080	-22919	-189	-190	2080	49.4	479	301	61	476385
ABaraa:25	ABaraa	25	1969	-23030	-262	-262	1969	53.8	537	261	56	399582
ABaraaa:46	ABaraaa	46	2049	-22950	-177	-177	2049	49.2	553	315	50	498684
ABaraaaa:70	ABaraaaa	70	2011	-22988	-93	-94	2011	47.6	454	330	42	339246
ABaraaaaa:99	ABaraaaaa	99	1954	-23045	-93	-103	1954	53.9	412	342	37	227450
ABaraaaaaa:135	ABaraaaaaa	135	1884	-23115	-58	-66	1884	49.0	426	354	32	158709
ABaraaaaap:135	ABaraaaaap	135	1918	-23081	-14	-30	1918	52.5	404	365	30	156738
ABaraaaap:99	ABaraaaap	99	2028	-22971	-71	-77	2028	58.5	390	310	37	207838
ABaraaaapa:136	ABaraaaapa	136	1937	-23062	-8	-12	1937	58.5	439	350	30	119040
ABaraaaapp:136	ABaraaaapp	136	1898	-23101	-33	-34	1898	57.7	413	320	32	118381
ABaraaap:70	ABaraaap	70	2002	-22997	-162	-167	2002	46.5	465	376	42	410296
ABaraaapa:102	ABaraaapa	102	1973	-23026	-54	-61	1973	46.1	394	372	37	302698
ABaraaapaa:141	ABaraaapaa	141	1859	-23141	-77	-83	1859	46.5	417	395	31	176209
ABaraaapap:141	ABaraaapap	141	1907	-23092	1	5	1907	49.1	392	377	30	169268
ABaraaapp:102	ABaraaapp	102	2013	-22986	-14	-23	2013	53.1	414	390	35	211740
ABaraaappa:140	ABaraaappa	140	1891	-23108	-34	-51	1891	52.0	446	391	31	143236
ABaraaappp:140	ABaraaappp	140	1913	-23086	-26	-44	1913	53.3	414	392	29	129409
ABaraap:46	ABaraap	46	2058	-22941	-198	-201	2058	56.4	483	286	48	345850
ABaraapa:69	ABaraapa	69	2034	-22965	-156	-159	2034	56.7	421	350	43	312290
ABaraapaa:99	ABaraapaa	99	1987	-23012	-129	-136	1987	58.2	381	365	36	224199
ABaraapaaa:138	ABaraapaaa	138	1929	-23070	-15	-16	1929	58.8	397	363	30	129933
ABaraapaap:138	ABaraapaap	138	1906	-23093	-24	-30	1906	59.6	372	342	31	126360
ABaraapap:99	ABaraapap	99	1987	-23012	-68	-75	1987	53.9	349	347	37	259427
ABaraapapa:138	ABaraapapa	138	1892	-23107	-46	-46	1892	56.6	340	342	30	134824
ABaraapapp:138	ABaraapapp	138	1875	-23124	-68	-72	1875	50.0	317	337	32	173457
ABaraapp:69	ABaraapp	69	2001	-22998	-151	-152	2001	55.8	360	301	44	323173
ABaraappa:98	ABaraappa	98	2022	-22977	-86	-92	2022	55.6	325	334	38	265268
ABaraappaa:133	ABaraappaa	133	1898	-23101	-33	-30	1898	51.3	360	353	30	155186
ABaraappap:133	ABaraappap	133	1897	-23102	-56	-59	1897	43.8	356	371	32	223937
ABaraappp:98	ABaraappp	98	2000	-22999	-63	-66	2000	50.7	293	304	38	289272
ABaraapppa:133	ABaraapppa	133	1913	-23086	-39	-47	1913	42.6	324	353	30	174887
ABaraapppp:133	ABaraapppp	133	1894	-23105	-78	-78	1894	42.2	289	328	32	191247
ABarap:25	ABarap	25	1992	-23007	-240	-240	1992	54.0	453	315	57	380508
ABarapa:45	ABarapa	45	2025	-22974	-204	-205	2025	47.4	487	366	48	449324
ABarapaa:70	ABarapaa	70	2038	-22961	-107	-115	2038	43.3	423	399	41	399692
ABarapaaa:103	ABarapaaa	103	1967	-23032	-59	-65	1967	51.4	365	401	35	230106
ABarapaaaa:145	ABarapaaaa	145	1837	-23162	-111	-121	1837	53.8	375	395	29	118087
ABarapaaap:145	ABarapaaap	145	1885	-23114	-37	-44	1885	54.9	343	386	29	109773
ABarapaap:103	ABarapaap	103	1949	-23050	-64	-70	1949	50.9	326	382	34	219315
ABarapaapa:144	ABarapaapa	144	1921	-23079	13	4	1921	56.8	322	365	29	102682
ABarapaapp:144	ABarapaapp	144	1895	-23104	-71	-91	1895	52.6	296	352	31	142866
ABarapap:70	ABarapap	70	2001	-22998	-149	-157	2001	41.7	385	364	42	396728
ABarapapa:100	ABarapapa	100	1991	-23008	-60	-70	1991	44.4	344	410	37	349391
ABarapapaa:142	ABarapapaa	142	1968	-23031	29	20	1968	49.0	356	406	30	154291
ABarapapap:142	ABarapapap	142	1832	-23167	-84	-78	1832	50.4	319	391	29	142107
ABarapapp:100	ABarapapp	100	2020	-22979	-59	-70	2020	47.1	297	384	36	275528
ABarapappa:137	ABarapappa	137	1943	-23056	13	4	1943	50.2	289	378	30	142776
ABarapappp:137	ABarapappp	137	1993	-23006	-309	-174	1993	47.2	262	360	31	157538
ABarapp:45	ABarapp	45	2037	-22962	-246	-247	2037	55.8	418	326	49	333280
ABarappa:68	ABarappa	68	2047	-22952	-93	-94	2047	51.6	372	377	42	326203
ABarappaa:99	ABarappaa	99	1954	-23045	-90	-100	1954	46.9	281	388	37	341924
ABarappaaa:142	ABarappaaa	142	1830	-23169	-90	-104	1830	47.0	287	405	30	176875
ABarappaap:142	ABarappaap	142	1902	-23097	-24	-32	1902	43.6	253	388	31	202584
ABarappap:99	ABarappap	99	1971	-23028	-88	-101	1971	42.0	287	362	37	333948
ABarappapa:136	ABarappapa	136	1834	-23165	-128	-141	1834	38.9	274	401	31	243009
ABarappapp:136	ABarappapp	136	1932	-23067	-108	-106	1932	36.6	259	366	31	223095
ABarappp:68	ABarappp	68	2017	-22982	-101	-104	2017	47.0	340	333	44	354446
ABarapppa:96	ABarapppa	96	1993	-23006	-69	-74	1993	39.7	332	373	38	381319
ABarapppaa:134	ABarapppaa	134	1901	-23098	-43	-48	1901	43.7	332	411	33	251253
ABarapppap:134	ABarapppap	134	1862	-23137	-59	-70	1862	40.1	305	394	32	251209
ABarapppp:96	ABarapppp	96	2010	-22989	-83	-88	2010	33.7	314	351	39	387720
ABarappppa:132	ABarappppa	132	1931	-23068	-31	-36	1931	36.0	337	405	33	276203
ABarappppp:132	ABarappppp	132	1936	-23063	-44	-44	1936	30.9	322	375	33	250749
ABarp:11	ABarp	11	2054	-22945	-302	-303	2054	28.7	427	367	63	674867
ABarpa:25	ABarpa	25	1983	-23016	-304	-305	1983	33.7	481	372	59	633730
ABarpaa:44	ABarpaa	44	2073	-22926	-274	-277	2073	27.1	520	356	51	623502
ABarpaaa:67	ABarpaaa	67	2031	-22968	-231	-239	2031	29.9	493	371	44	509150
ABarpaaaa:101	ABarpaaaa	101	2020	-22979	-134	-141	2020	30.4	389	396	38	388272
ABarpaaaaa:140	ABarpaaaaa	140	1966	-23033	-9	-12	1966	37.7	381	388	31	183615
ABarpaaaap:140	ABarpaaaap	140	1903	-23096	-114	-120	1903	26.6	358	366	33	196527
ABarpaaap:101	ABarpaaap	101	1976	-23024	-150	-161	1976	39.5	426	399	39	378387
ABarpaaapa:140	ABarpaaapa	140	1956	-23043	-51	-66	1956	41.2	424	413	30	180365
ABarpaaapp:140	ABarpaaapp	140	1905	-23094	-115	-122	1905	33.2	417	409	34	229563
ABarpaap:67	ABarpaap	67	2096	-22903	-138	-138	2096	19.9	472	318	44	378477
ABarpaapa:99	ABarpaapa	99	2039	-22960	-123	-130	2039	22.4	422	388	39	408303
ABarpaapaa:136	ABarpaapaa	136	1923	-23076	-102	-102	1923	26.4	388	405	31	208826
ABarpaapap:136	ABarpaapap	136	1936	-23063	-86	-94	1936	19.0	387	375	36	241680
ABarpaapp:99	ABarpaapp	99	2027	-22972	-110	-111	2027	17.5	429	346	39	324219
ABarpaappa:136	ABarpaappa	136	1986	-23013	-16	-14	1986	15.2	439	364	34	217309
ABarpaappp:136	ABarpaappp	136	1968	-23031	-21	-23	1968	11.6	398	321	34	164505
ABarpap:44	ABarpap	44	2038	-22961	-205	-208	2038	32.6	465	314	50	438175
ABarpapa:68	ABarpapa	68	2030	-22969	-160	-165	2030	32.5	444	350	43	406606
ABarpapaa:100	ABarpapaa	100	2000	-22999	-114	-130	2000	35.2	414	372	38	330789
ABarpapaaa:139	ABarpapaaa	139	1964	-23035	-33	-43	1964	28.4	421	385	32	193125
ABarpapaap:139	ABarpapaap	139	1926	-23073	-63	-82	1926	38.0	429	387	29	161500
ABarpapap:100	ABarpapap	100	2009	-22990	-81	-89	2009	27.8	421	344	38	302720
ABarpapapa:140	ABarpapapa	140	1914	-23085	-108	-113	1914	21.9	441	360	32	188674
ABarpapapp:140	ABarpapapp	140	1954	-23045	-16	-22	1954	19.2	415	331	32	148880
ABarpapp:68	ABarpapp	68	2067	-22932	-149	-156	2067	25.8	400	323	44	350497
ABarpappa:103	ABarpappa	103	1987	-23012	-111	-116	1987	31.9	378	351	37	303000
ABarpappaa:143	ABarpappaa	143	1943	-23056	-2	-8	1943	40.0	413	366	30	163499
ABarpappap:143	ABarpappap	143	1947	-23052	-41	-44	1947	30.0	395	357	31	164732
ABarpappp:103	ABarpappp	103	2010	-22989	-114	-118	2010	20.2	369	331	39	284621
ABarpapppa:141	ABarpapppa	141	1900	-23099	-106	-114	1900	19.6	370	343	32	174555
ABarpapppp:141	ABarpapppp	141	1929	-23070	-66	-74	1929	13.5	357	313	32	132143
ABarpp:25	ABarpp	25	2042	-22957	-281	-281	2042	26.9	362	376	60	644068
ABarppa:46	ABarppa	46	2078	-22921	-242	-242	2078	18.1	436	360	52	537071
ABarppaa:69	ABarppaa	69	2076	-22923	-157	-159	2076	15.1	421	344	45	364456
ABarppaaa:102	ABarppaaa	102	2073	-22926	-59	-63	2073	7.7	417	295	38	193251
ABarppaaaa:144	ABarppaaaa	144	2052	-22948	24	24	2052	6.5	441	294	30	113208
ABarppaaap:144	ABarppaaap	144	1940	-23059	-61	-59	1940	8.0	430	228	33	106127
ABarppaap:102	ABarppaap	102	2066	-22933	-54	-59	2066	7.9	361	301	39	224152
ABarppaapa:142	ABarppaapa	142	2053	-22946	48	45	2053	7.5	398	280	33	111039
ABarppaapp:142	ABarppaapp	142	1964	-23035	-42	-35	1964	9.3	388	230	31	87957
ABarppap:69	ABarppap	69	2118	-22881	-81	-84	2118	13.5	393	287	44	267868
ABarppapa:101	ABarppapa	101	2050	-22949	-61	-63	2050	8.4	402	242	38	171971
ABarppapaa:146	ABarppapaa	146	1888	-23111	-79	-83	1888	8.6	431	156	33	147159
ABarppapap:146	ABarppapap	146	1904	-23095	-68	-75	1904	14.4	396	170	31	112268
ABarppapp:101	ABarppapp	101	2045	-22954	-77	-79	2045	10.0	387	190	39	183606
ABarppappa:142	ABarppappa	142	2047	-22952	16	10	2047	8.0	389	146	32	127905
ABarppappp:142	ABarppappp	142	1815	-21869	-96	-90	1815	19.1	380	135	33	155263
ABarppp:46	ABarppp	46	2059	-22940	-223	-224	2059	22.3	326	362	52	549565
ABarpppa:68	ABarpppa	68	2103	-22897	-113	-116	2103	12.9	328	306	44	290213
ABarpppaa:103	ABarpppaa	103	2024	-22975	-56	-56	2024	11.5	332	286	37	204626
ABarpppaaa:145	ABarpppaaa	145	1974	-23025	-2	-4	1974	8.8	351	259	32	78909
ABarpppaap:145	ABarpppaap	145	1876	-23123	-98	-107	1876	8.8	334	302	31	118753
ABarpppap:103	ABarpppap	103	2063	-22936	-69	-71	2063	7.8	337	222	37	150974
ABarpppapa:144	ABarpppapa	144	2059	-22940	42	41	2059	7.0	365	210	31	82423
ABarpppapp:144	ABarpppapp	144	2001	-22998	-8	-2	2001	9.8	337	179	33	99648
ABarpppp:68	ABarpppp	68	2056	-22943	-144	-145	2056	17.0	284	265	45	294135
ABarppppa:100	ABarppppa	100	2026	-22973	-67	-68	2026	13.5	303	257	37	194324
ABarppppaa:143	ABarppppaa	143	1926	-23073	-87	-90	1926	9.3	298	277	30	107751
ABarppppap:143	ABarppppap	143	1981	-23018	0	-1	1981	9.2	315	226	32	98903
ABarppppp:100	ABarppppp	100	2035	-22964	-82	-84	2035	12.6	290	204	39	203757
ABarpppppa:143	ABarpppppa	143	1941	-23058	-50	-49	1941	7.2	297	194	33	108019
ABarpppppp:143	ABarpppppp	143	1920	-23079	-85	-86	1920	11.2	294	151	34	140749
ABp:1	ABp	1	2143	-22857	-275	-275	2143	41.0	326	344	70	599126
ABpl:2	ABpl	2	2160	-22839	-202	-202	2160	11.6	398	254	76	824042
ABpla:11	ABpla	11	2196	-22804	-168	-168	2196	10.7	493	254	64	489130
ABplaa:24	ABplaa	24	2067	-22932	-234	-235	2067	12.6	553	273	60	601990
ABplaaa:44	ABplaaa	44	2117	-22882	-197	-197	2117	15.1	597	267	53	737363
ABplaaaa:67	ABplaaaa	67	2232	-22767	2	-1	2232	29.9	608	291	46	693897
ABplaaaaa:96	ABplaaaaa	96	4517	-20482	2022	2061	4517	33.5	595	319	39	614879
ABplaaaaaa:135	ABplaaaaaa	135	7727	-17272	4666	4850	7727	32.6	612	304	34	424059
ABplaaaaap:135	ABplaaaaap	135	7619	-17380	4173	4662	7619	25.1	596	308	34	413218
ABplaaaap:96	ABplaaaap	96	4616	-20383	1890	2015	4616	22.2	581	310	39	547880
ABplaaaapa:137	ABplaaaapa	137	7223	-17776	3980	4225	7223	17.7	586	298	34	390981
ABplaaaapp:137	ABplaaaapp	137	6246	-18753	3022	3110	6246	10.1	574	264	34	321110
ABplaaap:67	ABplaaap	67	2220	-22779	-61	-64	2220	17.7	572	279	46	520663
ABplaaapa:95	ABplaaapa	95	4097	-20902	1577	1663	4097	20.5	548	306	41	492168
ABplaaapaa:133	ABplaaapaa	133	6915	-18084	3924	4083	6915	24.8	556	300	34	353054
ABplaaapap:133	ABplaaapap	133	6773	-18226	3410	3586	6773	15.5	543	258	33	297372
ABplaaapp:95	ABplaaapp	95	3725	-21274	1152	1217	3725	15.2	537	255	39	380010
ABplaaappa:134	ABplaaappa	134	6321	-18678	3672	3675	6321	29.4	526	221	34	274660
ABplaaappp:134	ABplaaappp	134	6349	-18650	3459	3507	6349	22.4	510	190	34	289147
ABplaap:44	ABplaap	44	2094	-22905	-181	-181	2094	16.3	538	201	54	611104
ABplaapa:67	ABplaapa	67	2173	-22826	-15	-15	2173	23.1	623	231	46	709712
ABplaapaa:96	ABplaapaa	96	6590	-18409	3910	3931	6590	26.8	628	282	40	703770
ABplaapaaa:136	ABplaapaaa	136	14919	-10080	11308	11468	14919	25.7	632	281	34	458867
ABplaapaap:136	ABplaapaap	136	13160	-11839	8866	9305	13160	18.4	613	259	34	420142
ABplaapap:96	ABplaapap	96	5600	-19399	2839	2952	5600	16.2	605	262	41	678225
ABplaapapa:136	ABplaapapa	136	10660	-14339	6392	6959	10660	15.6	598	229	37	483446
ABplaapapp:136	ABplaapapp	136	9467	-15532	5390	5578	9467	9.2	566	215	35	369698
ABplaapp:67	ABplaapp	67	2208	-22791	-10	-11	2208	19.0	546	211	47	518510
ABplaappa:95	ABplaappa	95	5389	-19610	2476	2631	5389	16.4	581	231	40	545050
ABplaappaa:133	ABplaappaa	133	11305	-13694	7533	7685	11305	23.3	569	252	35	372930
ABplaappap:133	ABplaappap	133	11572	-13427	7102	7338	11572	17.1	550	207	33	338046
ABplaappp:95	ABplaappp	95	5581	-19418	2914	2933	5581	15.3	548	187	40	519918
ABplaapppa:136	ABplaapppa	136	11577	-13423	7469	7663	11577	12.4	555	173	34	366769
ABplaapppp:136	ABplaapppp	136	14009	-10990	10375	10434	14009	18.0	529	144	34	392300
ABplap:24	ABplap	24	2070	-22929	-168	-170	2070	10.6	441	295	59	394290
ABplapa:44	ABplapa	44	2164	-22835	-147	-147	2164	9.7	503	302	53	457614
ABplapaa:67	ABplapaa	67	2141	-22859	-106	-105	2141	7.5	533	274	46	329901
ABplapaaa:95	ABplapaaa	95	2127	-22872	-170	-99	2127	11.6	505	276	38	245481
ABplapaaaa:133	ABplapaaaa	133	1928	-23071	-454	-319	1928	25.3	522	265	34	205147
ABplapaaap:133	ABplapaaap	133	2154	-22845	-145	-21	2154	18.8	501	223	30	173062
ABplapaap:95	ABplapaap	95	2082	-22917	-155	-157	2082	7.2	512	222	38	255604
ABplapaapa:136	ABplapaapa	136	2205	-22794	-500	-384	2205	11.6	513	199	32	172557
ABplapaapp:136	ABplapaapp	136	1977	-23022	-199	-191	1977	11.0	483	160	32	202500
ABplapap:67	ABplapap	67	2102	-22897	-88	-88	2102	11.1	470	239	45	278653
ABplapapa:95	ABplapapa	95	2057	-22942	-65	-68	2057	13.7	477	206	39	247795
ABplapapaa:130	ABplapapaa	130	1974	-23025	-267	-121	1974	19.1	478	185	34	201493
ABplapapap:130	ABplapapap	130	1900	-23099	-95	-102	1900	24.8	458	152	33	195159
ABplapapp:95	ABplapapp	95	2032	-22967	-71	-76	2032	18.0	427	155	39	263025
ABplapappa:133	ABplapappa	133	1925	-23074	-70	-48	1925	32.8	400	117	30	169056
ABplapappp:133	ABplapappp	133	1899	-23100	-92	-82	1899	28.1	420	141	32	170610
ABplapp:44	ABplapp	44	2122	-22877	-141	-142	2122	10.7	430	201	52	354124
ABplappa:67	ABplappa	67	2052	-22947	-159	-161	2052	10.3	516	172	45	398207
ABplappaa:96	ABplappaa	96	2118	-22881	-250	-168	2118	11.0	516	168	38	320952
ABplappaaa:135	ABplappaaa	135	2262	-22738	-482	-114	2262	19.0	494	135	33	236071
ABplappaap:135	ABplappaap	135	2185	-22814	145	145	2185	20.9	456	111	32	253294
ABplappap:96	ABplappap	96	2081	-22918	-64	-63	2081	13.0	473	147	39	321212
ABplappapa:134	ABplappapa	134	2051	-22948	41	46	2051	14.7	448	146	37	260997
ABplappapp:134	ABplappapp	134	2248	-22751	191	213	2248	17.7	420	125	29	209309
ABplappp:67	ABplappp	67	2092	-22907	-114	-113	2092	12.6	441	151	46	384126
ABplapppa:95	ABplapppa	95	2083	-22916	-40	-45	2083	19.7	447	118	40	388868
ABplapppaa:129	ABplapppaa	129	2558	-22441	498	506	2558	22.7	413	110	35	298737
ABplapppap:129	ABplapppap	129	2644	-22355	547	563	2644	29.9	411	87	34	286617
ABplapppp:95	ABplapppp	95	2124	-22875	-15	-18	2124	25.5	404	94	41	408460
ABplappppa:131	ABplappppa	131	2440	-22559	359	372	2440	40.1	335	73	34	212133
ABplappppp:131	ABplappppp	131	2547	-22452	463	470	2547	36.1	377	79	34	258360
ABplp:11	ABplp	11	2134	-22865	-183	-183	2134	17.9	386	150	62	486339
ABplpa:25	ABplpa	25	2042	-22957	-201	-201	2042	14.7	414	133	57	431015
ABplpaa:45	ABplpaa	45	2113	-22886	-170	-171	2113	16.3	469	122	52	605421
ABplpaaa:69	ABplpaaa	69	2035	-22964	-211	-212	2035	26.2	599	171	43	575960
ABplpaaaa:99	ABplpaaaa	99	2013	-22986	-181	-181	2013	33.6	634	240	38	552110
ABplpaaaaa:137	ABplpaaaaa	137	2103	-22896	-358	-205	2103	40.5	617	198	31	276585
ABplpaaaap:137	ABplpaaaap	137	1961	-23038	-162	-137	1961	33.6	625	203	32	335839
ABplpaaap:99	ABplpaaap	99	1987	-23012	-193	-176	1987	25.8	627	214	38	561879
ABplpaaapa:140	ABplpaaapa	140	1885	-23114	-225	-208	1885	30.7	643	238	30	313173
ABplpaaapp:140	ABplpaaapp	140	2053	-22946	-154	-144	2053	24.4	630	216	34	381030
ABplpaap:69	ABplpaap	69	2026	-22973	-163	-167	2026	25.3	532	151	43	514069
ABplpaapa:99	ABplpaapa	99	2054	-22945	-214	-210	2054	23.0	595	176	38	519889
ABplpaapaa:141	ABplpaapaa	141	1986	-23013	-412	-256	1986	23.7	608	178	34	363462
ABplpaapap:141	ABplpaapap	141	2237	-22762	-701	-310	2237	25.8	579	149	31	313962
ABplpaapp:99	ABplpaapp	99	2112	-22887	-246	-202	2112	23.0	546	147	37	484568
ABplpaappa:143	ABplpaappa	143	2472	-22527	-632	-443	2472	27.6	536	134	32	332755
ABplpaappp:143	ABplpaappp	143	2157	-22842	-156	-182	2157	29.8	510	115	30	270264
ABplpap:45	ABplpap	45	2018	-22981	-256	-256	2018	27.3	370	92	51	612961
ABplpapa:68	ABplpapa	68	2038	-22961	-216	-217	2038	35.6	520	117	44	562813
ABplpapaa:96	ABplpapaa	96	3695	-21304	1242	1286	3695	33.8	587	195	38	448028
ABplpapaaa:136	ABplpapaaa	136	9644	-15355	6152	6239	9644	26.6	580	211	32	293305
ABplpapaap:136	ABplpapaap	136	11213	-13786	7174	7199	11213	24.8	550	178	31	265318
ABplpapap:96	ABplpapap	96	4106	-20893	1465	1561	4106	33.7	557	159	37	440648
ABplpapapa:140	ABplpapapa	140	10584	-14415	5423	6321	10584	34.4	556	167	31	268232
ABplpapapp:140	ABplpapapp	140	10676	-14323	6611	6914	10676	37.4	540	129	31	251376
ABplpapp:68	ABplpapp	68	2038	-22961	-165	-169	2038	40.5	455	98	45	508759
ABplpappa:96	ABplpappa	96	3888	-21111	1417	1466	3888	42.7	572	169	39	469808
ABplpappaa:132	ABplpappaa	132	13948	-11051	10109	10332	13948	35.1	592	169	32	312309
ABplpappap:132	ABplpappap	132	12483	-12516	8395	8665	12483	41.8	562	157	33	263391
ABplpappp:96	ABplpappp	96	4448	-20552	1981	2000	4448	37.9	525	126	39	483461
ABplpapppa:137	ABplpapppa	137	13230	-11769	9092	9451	13230	45.9	529	142	32	253281
ABplpapppp:137	ABplpapppp	137	11960	-13039	8308	8357	11960	40.2	508	112	34	290423
ABplpp:25	ABplpp	25	2078	-22921	-159	-159	2078	13.9	316	159	57	384181
ABplppa:45	ABplppa	45	2162	-22837	-113	-113	2162	11.4	367	136	50	406737
ABplppaa:70	ABplppaa	70	2022	-22977	-141	-148	2022	23.8	497	114	43	560687
ABplppaaa:101	ABplppaaa	101	2011	-22988	-170	-153	2011	26.7	509	151	36	407326
ABplppaaaa:143	ABplppaaaa	143	2084	-22915	-544	-388	2084	33.0	511	163	32	258937
ABplppaaap:143	ABplppaaap	143	2016	-22983	-172	-206	2016	32.8	483	128	30	278726
ABplppaap:101	ABplppaap	101	2041	-22958	-69	-74	2041	24.4	488	116	38	509815
ABplppaapa:146	ABplppaapa	146	1998	-23001	-57	-73	1998	32.0	474	90	32	274700
ABplppaapp:146	ABplppaapp	146	1942	-23058	-50	-36	1942	30.6	439	90	30	280163
ABplppap:70	ABplppap	70	2043	-22956	-135	-136	2043	27.2	438	99	44	526705
ABplppapa:102	ABplppapa	102	2019	-22980	-271	-184	2019	33.8	487	105	37	475263
ABplppapaa:147	ABplppapaa	147	2068	-22931	-1297	-283	2068	42.2	468	116	31	236301
ABplppapap:147	ABplppapap	147	2022	-22977	5	-8	2022	39.2	447	83	32	308269
ABplppapp:102	ABplppapp	102	2001	-22998	-58	-62	2001	31.3	449	116	36	385523
ABplppappa:147	ABplppappa	147	1977	-23022	-157	-159	1977	37.6	469	142	33	239740
ABplppappp:147	ABplppappp	147	1898	-23101	-39	-46	1898	36.8	436	109	30	247281
ABplppp:45	ABplppp	45	2027	-22972	-208	-208	2027	25.1	285	98	49	519677
ABplpppa:69	ABplpppa	69	2013	-22986	-157	-157	2013	41.9	413	88	42	452452
ABplpppaa:99	ABplpppaa	99	2038	-22961	-161	-141	2038	45.6	517	153	36	325963
ABplpppaaa:140	ABplpppaaa	140	2606	-22393	-1044	-95	2606	42.8	498	146	30	197879
ABplpppaap:140	ABplpppaap	140	2100	-22899	-477	-274	2100	41.6	521	180	30	188102
ABplpppap:99	ABplpppap	99	2044	-22955	-128	-117	2044	46.6	490	118	36	350898
ABplpppapa:140	ABplpppapa	140	1929	-23070	-56	-61	1929	49.6	450	100	29	195011
ABplpppapp:140	ABplpppapp	140	2032	-22967	-294	-261	2032	49.4	479	120	34	214087
ABplpppp:69	ABplpppp	69	2031	-22968	-146	-149	2031	36.7	348	80	44	487465
ABplppppa:98	ABplppppa	98	1994	-23005	-95	-99	1994	43.4	446	99	38	403553
ABplppppaa:136	ABplppppaa	136	1933	-23067	-33	-42	1933	42.4	434	94	32	247392
ABplppppap:136	ABplppppap	136	1899	-23100	-118	-110	1899	41.6	399	87	31	254925
ABplppppp:98	ABplppppp	98	1999	-23000	-150	-158	1999	41.3	412	82	38	399537
ABplpppppa:138	ABplpppppa	138	1946	-23053	-61	-76	1946	48.9	397	81	33	222258
ABplpppppp:138	ABplpppppp	138	1997	-23002	-74	-75	1997	46.2	364	70	30	216573
ABpr:2	ABpr	2	2057	-22942	-331	-331	2057	47.6	302	304	72	878755
ABpra:11	ABpra	11	2058	-22941	-229	-230	2058	46.2	319	357	60	547681
ABpraa:25	ABpraa	25	2013	-22986	-225	-226	2013	50.4	364	363	57	457868
ABpraaa:44	ABpraaa	44	2048	-22951	-282	-283	2048	39.3	416	394	51	687351
ABpraaaa:67	ABpraaaa	67	2026	-22973	-198	-199	2026	32.7	381	396	45	660583
ABpraaaaa:99	ABpraaaaa	99	1962	-23037	-136	-141	1962	31.9	305	404	38	547281
ABpraaaaaa:140	ABpraaaaaa	140	1860	-23139	-151	-165	1860	34.0	300	418	31	313058
ABpraaaaap:140	ABpraaaaap	140	1909	-23090	-94	-109	1909	26.6	292	403	34	401847
ABpraaaap:99	ABpraaaap	99	2002	-22997	-128	-139	2002	24.5	299	382	40	549406
ABpraaaapa:139	ABpraaaapa	139	1860	-23139	-86	-93	1860	24.2	294	381	33	351324
ABpraaaapp:139	ABpraaaapp	139	1944	-23055	-30	-33	1944	18.5	280	357	34	312429
ABpraaap:67	ABpraaap	67	2034	-22965	-193	-196	2034	25.6	344	357	45	502277
ABpraaapa:96	ABpraaapa	96	2053	-22946	-82	-87	2053	19.2	302	355	39	431076
ABpraaapaa:133	ABpraaapaa	133	1906	-23093	-64	-69	1906	21.4	321	361	32	261383
ABpraaapap:133	ABpraaapap	133	1928	-23071	-56	-63	1928	17.1	308	332	34	256411
ABpraaapp:96	ABpraaapp	96	2064	-22935	-83	-89	2064	20.5	264	326	38	380713
ABpraaappa:132	ABpraaappa	132	1991	-23008	-43	-46	1991	11.2	285	330	34	254322
ABpraaappp:132	ABpraaappp	132	1949	-23050	-65	-69	1949	14.1	251	304	32	225793
ABpraap:44	ABpraap	44	1993	-23006	-257	-257	1993	50.7	342	357	49	451371
ABpraapa:67	ABpraapa	67	2051	-22949	-185	-189	2051	43.0	316	392	44	550086
ABpraapaa:98	ABpraapaa	98	1986	-23013	-143	-154	1986	34.0	265	384	38	539377
ABpraapaaa:136	ABpraapaaa	136	1916	-23084	-87	-102	1916	32.0	258	399	33	365271
ABpraapaap:136	ABpraapaap	136	1973	-23026	-76	-82	1973	25.0	244	378	33	339696
ABpraapap:98	ABpraapap	98	2017	-22982	-130	-136	2017	27.2	238	366	38	513219
ABpraapapa:135	ABpraapapa	135	1987	-23012	-24	-24	1987	23.4	229	329	32	282419
ABpraapapp:135	ABpraapapp	135	1982	-23017	-110	-105	1982	30.4	229	362	32	310134
ABpraapp:67	ABpraapp	67	2028	-22971	-131	-135	2028	40.8	281	345	43	523121
ABpraappa:97	ABpraappa	97	2022	-22977	-109	-118	2022	34.0	253	337	38	475769
ABpraappaa:135	ABpraappaa	135	1944	-23055	-33	-37	1944	33.8	292	352	31	255097
ABpraappap:135	ABpraappap	135	1886	-23114	-106	-107	1886	27.0	273	330	33	298338
ABpraappp:97	ABpraappp	97	2041	-22958	-73	-78	2041	30.9	237	293	38	432263
ABpraapppa:138	ABpraapppa	138	2009	-22990	-60	-66	2009	34.6	257	333	32	299751
ABpraapppp:138	ABpraapppp	138	1984	-23015	-32	-28	1984	27.9	237	290	34	292228
ABprap:25	ABprap	25	1957	-23042	-253	-243	1957	36.5	268	350	56	604316
ABprapa:44	ABprapa	44	1996	-23003	-270	-271	1996	35.1	303	397	51	748577
ABprapaa:68	ABprapaa	68	2073	-22926	-122	-125	2073	21.3	306	372	43	497409
ABprapaaa:101	ABprapaaa	101	2009	-22990	-75	-80	2009	17.7	287	297	37	295586
ABprapaaaa:141	ABprapaaaa	141	1980	-23019	-38	-43	1980	18.4	293	297	30	168694
ABprapaaap:141	ABprapaaap	141	1920	-23079	-33	-32	1920	17.9	270	265	31	173515
ABprapaap:101	ABprapaap	101	2055	-22944	-18	-18	2055	16.3	246	274	36	318120
ABprapaapa:143	ABprapaapa	143	1910	-23089	-36	-38	1910	19.3	232	267	31	224143
ABprapaapp:143	ABprapaapp	143	1965	-23034	3	3	1965	22.6	223	232	31	212514
ABprapap:68	ABprapap	68	2064	-22935	-114	-114	2064	21.5	263	339	44	507479
ABprapapa:99	ABprapapa	99	2027	-22972	-109	-115	2027	12.2	218	308	40	471580
ABprapapaa:139	ABprapapaa	139	2002	-22997	-92	-95	2002	7.5	251	274	36	256065
ABprapapap:139	ABprapapap	139	1999	-23000	47	45	1999	12.7	224	233	30	181633
ABprapapp:99	ABprapapp	99	2023	-22976	-66	-71	2023	12.6	203	266	38	410135
ABprapappa:140	ABprapappa	140	1969	-23030	-54	-61	1969	10.3	200	259	32	250015
ABprapappp:140	ABprapappp	140	1919	-23080	-48	-54	1919	14.4	191	216	33	281443
ABprapp:44	ABprapp	44	2004	-22995	-207	-208	2004	29.5	226	337	51	776792
ABprappa:67	ABprappa	67	2047	-22952	-130	-134	2047	23.2	198	331	45	698091
ABprappaa:97	ABprappaa	97	1996	-23003	-115	-117	1996	19.1	152	280	39	641920
ABprappaaa:136	ABprappaaa	136	2440	-22559	302	320	2440	21.3	153	291	34	382734
ABprappaap:136	ABprappaap	136	2202	-22797	175	179	2202	22.0	141	252	32	348392
ABprappap:97	ABprappap	97	2021	-22978	-64	-73	2021	20.4	159	235	37	519534
ABprappapa:138	ABprappapa	138	2223	-22776	201	207	2223	19.9	146	214	34	329814
ABprappapp:138	ABprappapp	138	2369	-22630	367	360	2369	25.2	144	179	31	331038
ABprappp:67	ABprappp	67	1987	-23013	-175	-179	1987	22.5	233	288	44	510462
ABprapppa:97	ABprapppa	97	1989	-23010	-97	-101	1989	21.5	219	254	38	422085
ABprapppaa:136	ABprapppaa	136	1934	-23065	-60	-52	1934	19.0	188	252	33	315007
ABprapppap:136	ABprapppap	136	1932	-23067	-24	-23	1932	24.9	181	223	32	273004
ABprapppp:97	ABprapppp	97	2001	-22998	-105	-111	2001	14.3	190	220	39	437004
ABprappppa:136	ABprappppa	136	1977	-23022	-2	8	1977	18.8	175	181	33	311364
ABprappppp:136	ABprappppp	136	1915	-23084	-85	-69	1915	27.4	164	156	35	378833
ABprp:11	ABprp	11	2081	-22918	-237	-238	2081	46.5	254	256	60	521761
ABprpa:25	ABprpa	25	2006	-22993	-281	-281	2006	54.6	282	256	56	373480
ABprpaa:45	ABprpaa	45	2030	-22969	-204	-206	2030	48.9	268	341	48	458734
ABprpaaa:68	ABprpaaa	68	2027	-22972	-235	-239	2027	34.0	256	389	43	560629
ABprpaaaa:98	ABprpaaaa	98	2016	-22983	-77	-80	2016	21.7	209	315	36	371714
ABprpaaaaa:140	ABprpaaaaa	140	1944	-23055	-85	-87	1944	17.3	213	295	30	230919
ABprpaaaap:140	ABprpaaaap	140	1965	-23034	-56	-62	1965	11.3	193	299	32	293982
ABprpaaap:98	ABprpaaap	98	2042	-22957	-118	-124	2042	21.7	208	355	38	448462
ABprpaaapa:140	ABprpaaapa	140	2105	-22894	44	38	2105	18.2	229	367	33	281819
ABprpaaapp:140	ABprpaaapp	140	2073	-22926	21	17	2073	13.4	218	328	32	243171
ABprpaap:68	ABprpaap	68	1988	-23011	-201	-205	1988	35.6	228	332	42	525053
ABprpaapa:98	ABprpaapa	98	2102	-22897	-55	-52	2102	27.5	189	285	35	397773
ABprpaapaa:143	ABprpaapaa	143	2158	-22841	-6	-5	2158	26.8	198	310	30	251438
ABprpaapap:143	ABprpaapap	143	2206	-22793	137	147	2206	24.6	186	277	29	222831
ABprpaapp:98	ABprpaapp	98	2087	-22912	-83	-86	2087	23.8	166	324	38	535878
ABprpaappa:137	ABprpaappa	137	2137	-22862	-77	-49	2137	26.5	189	351	33	299100
ABprpaappp:137	ABprpaappp	137	2142	-22857	11	16	2142	20.3	178	318	32	309667
ABprpap:45	ABprpap	45	1995	-23004	-232	-231	1995	51.6	249	263	49	416691
ABprpapa:69	ABprpapa	69	2055	-22944	-145	-145	2055	46.4	225	312	43	474562
ABprpapaa:98	ABprpapaa	98	3654	-21345	1243	1312	3654	35.5	184	329	38	540561
ABprpapaaa:139	ABprpapaaa	139	9113	-15886	5674	5954	9113	37.3	207	352	31	254966
ABprpapaap:139	ABprpapaap	139	9369	-15630	5261	5777	9369	36.0	181	329	32	290648
ABprpapap:98	ABprpapap	98	4096	-20903	1614	1681	4096	37.0	173	290	37	526941
ABprpapapa:141	ABprpapapa	141	11192	-13807	7462	7732	11192	37.1	159	295	31	322624
ABprpapapp:141	ABprpapapp	141	10004	-14995	6687	6933	10004	30.6	157	319	33	372479
ABprpapp:69	ABprpapp	69	1999	-23000	-127	-127	1999	51.6	259	276	43	368791
ABprpappa:97	ABprpappa	97	3412	-21587	1183	1199	3412	44.7	243	332	37	360164
ABprpappaa:140	ABprpappaa	140	9381	-15618	6242	6308	9381	43.8	245	335	29	184582
ABprpappap:140	ABprpappap	140	10027	-14972	5833	6516	10027	41.2	214	316	31	231187
ABprpappp:97	ABprpappp	97	3966	-21033	1595	1645	3966	45.4	204	307	38	428454
ABprpapppa:142	ABprpapppa	142	9542	-15457	5996	6568	9542	47.5	211	316	37	320866
ABprpapppp:142	ABprpapppp	142	11218	-13781	7815	7956	11218	44.0	175	291	32	260762
ABprpp:25	ABprpp	25	1978	-23021	-316	-316	1978	41.8	198	248	54	558235
ABprppa:46	ABprppa	46	2020	-22979	-252	-254	2020	37.8	189	303	47	613738
ABprppaa:71	ABprppaa	71	2021	-22978	-181	-187	2021	34.2	172	298	42	552246
ABprppaaa:103	ABprppaaa	103	2026	-22973	-79	-86	2026	30.9	137	242	37	453640
ABprppaaaa:148	ABprppaaaa	148	1925	-23074	-75	-74	1925	31.5	146	208	30	237610
ABprppaaap:148	ABprppaaap	148	1899	-23101	-125	-125	1899	29.2	130	246	33	282763
ABprppaap:103	ABprppaap	103	1982	-23017	-108	-113	1982	28.8	142	200	35	386745
ABprppaapa:149	ABprppaapa	149	1978	-23021	-44	-38	1978	36.8	148	176	30	228541
ABprppaapp:149	ABprppaapp	149	1941	-23058	-62	-49	1941	37.0	137	220	28	219088
ABprppap:71	ABprppap	71	2042	-22957	-206	-216	2042	32.1	192	261	41	474252
ABprppapa:103	ABprppapa	103	2009	-22990	-136	-119	2009	36.0	215	257	36	276977
ABprppapaa:146	ABprppapaa	146	2409	-22590	-464	-183	2409	35.5	212	304	32	216647
ABprppapap:146	ABprppapap	146	1979	-23020	-212	-203	1979	37.2	194	268	30	194836
ABprppapp:103	ABprppapp	103	1972	-23027	-122	-124	1972	30.0	194	216	36	328696
ABprppappa:150	ABprppappa	150	1964	-23035	-13	-20	1964	29.2	205	269	29	174907
ABprppappp:150	ABprppappp	150	1904	-23095	-55	-42	1904	34.9	193	243	27	170103
ABprppp:46	ABprppp	46	2027	-22972	-262	-264	2027	42.2	186	233	47	519785
ABprpppa:71	ABprpppa	71	1977	-23022	-227	-229	1977	44.6	185	261	41	422927
ABprpppaa:101	ABprpppaa	101	1986	-23013	-236	-180	1986	41.8	166	258	36	371424
ABprpppaaa:144	ABprpppaaa	144	2030	-22969	-18	-6	2030	39.6	171	225	31	209400
ABprpppaap:144	ABprpppaap	144	2076	-22923	-677	-274	2076	39.2	156	263	30	200895
ABprpppap:101	ABprpppap	101	2017	-22982	-142	-111	2017	34.4	163	245	35	394800
ABprpppapa:145	ABprpppapa	145	2367	-22632	15	117	2367	29.6	148	282	30	257353
ABprpppapp:145	ABprpppapp	145	2160	-22839	183	178	2160	33.3	162	243	29	218110
ABprpppp:71	ABprpppp	71	2052	-22947	-126	-127	2052	46.7	219	233	42	349109
ABprppppa:101	ABprppppa	101	2076	-22924	-41	-16	2076	48.6	212	266	37	284159
ABprppppaa:138	ABprppppaa	138	2272	-22727	15	173	2272	45.7	198	263	31	152258
ABprppppap:138	ABprppppap	138	2199	-22800	186	187	2199	46.3	196	226	30	146884
ABprppppp:101	ABprppppp	101	2015	-22984	-57	-62	2015	45.6	179	219	37	315408
ABprpppppa:145	ABprpppppa	145	2208	-22791	176	186	2208	43.7	160	216	35	244503
ABprpppppp:145	ABprpppppp	145	2265	-22734	203	216	2265	43.3	160	177	30	182868
EMS:1	EMS	1	1949	-23051	-323	-323	1949	38.5	359	146	70	665824
MS:3	MS	3	2043	-22956	-251	-252	2043	46.5	415	169	66	674126
MSa:17	MSa	17	1979	-23020	-244	-245	1979	41.1	475	174	66	787581
MSaa:45	MSaa	45	1990	-23009	-210	-212	1990	47.9	445	234	57	611133
MSaaa:82	MSaaa	82	1946	-23053	-116	-123	1946	49.9	416	287	48	413697
MSaaaa:137	MSaaaa	137	1946	-23053	-11	-18	1946	48.2	432	317	39	246110
MSaaap:137	MSaaap	137	1895	-23104	-78	-78	1895	43.6	409	259	43	253732
MSaap:82	MSaap	82	1961	-23038	-133	-141	1961	46.4	368	252	48	414327
MSaapa:135	MSaapa	135	1872	-23127	-83	-79	1872	51.4	374	309	38	187666
MSaapp:135	MSaapp	135	1931	-23068	-45	-52	1931	51.2	331	277	40	209009
MSap:45	MSap	45	1999	-23000	-232	-235	1999	35.9	477	179	58	716364
MSapa:81	MSapa	81	1945	-23054	-135	-138	1945	47.4	487	232	49	468992
MSapaa:135	MSapaa	135	1882	-23117	-101	-101	1882	38.8	500	271	41	303814
MSapap:135	MSapap	135	1906	-23093	-92	-97	1906	40.8	473	217	40	252028
MSapp:81	MSapp	81	1980	-23019	-146	-150	1980	42.2	453	182	48	443354
MSappa:136	MSappa	136	1888	-23111	-90	-92	1888	48.7	492	190	40	247242
MSappp:136	MSappp	136	1866	-23133	-140	-140	1866	55.4	437	184	41	199311
MSp:17	MSp	17	1972	-23027	-224	-224	1972	46.0	369	233	65	676162
MSpa:44	MSpa	44	2010	-22989	-202	-203	2010	46.6	356	282	57	612793
MSpaa:75	MSpaa	75	1971	-23028	-177	-182	1971	34.2	303	243	50	420989
MSpaaa:122	MSpaaa	122	1909	-23090	-63	-71	1909	29.3	325	258	42	223116
MSpaap:122	MSpaap	122	1893	-23106	-72	-75	1893	29.7	286	221	42	218740
MSpap:75	MSpap	75	1963	-23036	-152	-155	1963	41.3	324	297	48	417152
MSpapa:124	MSpapa	124	1887	-23112	-67	-70	1887	39.1	358	330	42	281397
MSpapp:124	MSpapp	124	1888	-23111	-94	-96	1888	36.9	319	293	42	256343
MSpp:44	MSpp	44	2024	-22975	-198	-201	2024	26.3	364	288	56	534840
MSppa:73	MSppa	73	1992	-23007	-166	-167	1992	25.2	370	279	50	423198
MSppaa:117	MSppaa	117	1908	-23091	-93	-100	1908	24.5	422	289	44	309581
MSppap:117	MSppap	117	1911	-23088	-61	-65	1911	29.1	378	257	42	247000
MSppp:73	MSppp	73	2025	-22974	-160	-161	2025	23.7	333	189	50	387708
MSpppa:117	MSpppa	117	1950	-23049	-24	-28	1950	23.5	371	209	42	232991
MSpppp:117	MSpppp	117	1914	-23085	-99	-101	1914	26.5	334	171	42	240675
E:3	E	3	2070	-22929	-350	-350	2070	36.2	284	142	67	880790
Ea:18	Ea	18	1987	-23012	-326	-326	1987	39.9	353	141	64	762170
Eal:52	Eal	52	1983	-23016	-239	-245	1983	39.9	383	152	54	466060
Eala:95	Eala	95	1978	-23021	-155	-157	1978	57.3	456	213	48	247539
Ealaa:147	Ealaa	147	1894	-23105	-64	-67	1894	50.9	484	293	34	109143
Ealap:147	Ealap	147	1909	-23090	-80	-89	1909	55.0	446	253	35	94093
Ealp:95	Ealp	95	1966	-23033	-160	-164	1966	56.3	386	203	46	219152
Ealpa:147	Ealpa	147	1904	-23095	-113	-118	1904	58.4	408	280	36	98813
Ealpp:147	Ealpp	147	1947	-23052	-49	-54	1947	57.3	363	238	37	96885
Ear:52	Ear	52	2035	-22964	-199	-201	2035	27.1	427	216	57	520756
Eara:93	Eara	93	1966	-23033	-141	-141	1966	26.6	462	234	48	331033
Earaa:145	Earaa	145	1878	-23121	-114	-118	1878	26.6	476	237	38	164505
Earap:145	Earap	145	1885	-23114	-108	-111	1885	30.5	427	212	38	138917
Earp:93	Earp	93	1965	-23034	-157	-159	1965	34.4	408	188	47	283751
Earpa:148	Earpa	148	1891	-23108	-104	-113	1891	42.0	441	197	36	122072
Earpp:148	Earpp	148	1928	-23071	-86	-87	1928	37.8	391	173	37	134597
Ep:18	Ep	18	1998	-23001	-318	-321	1998	32.7	258	173	62	790933
Epl:54	Epl	54	1998	-23001	-216	-220	1998	29.7	333	140	54	470292
Epla:96	Epla	96	1936	-23063	-151	-156	1936	50.0	394	154	45	211875
Eplaa:152	Eplaa	152	1904	-23095	-65	-70	1904	55.0	406	217	34	80823
Eplap:152	Eplap	152	1889	-23110	-139	-136	1889	51.6	362	176	35	91026
Eplp:96	Eplp	96	1974	-23025	-115	-118	1974	41.5	340	139	44	229402
Eplpa:153	Eplpa	153	1809	-23190	-170	-171	1809	39.5	354	179	33	89134
Eplpp:153	Eplpp	153	1960	-23039	-60	-63	1960	38.7	298	149	35	96082
Epr:54	Epr	54	1996	-23003	-227	-230	1996	40.2	281	197	54	515272
Epra:95	Epra	95	1946	-23053	-121	-125	1946	45.6	350	209	46	242413
Epraa:153	Epraa	153	1871	-23128	-106	-107	1871	45.8	367	252	36	107583
Eprap:153	Eprap	153	1972	-23027	33	33	1972	43.6	305	214	40	124687
Eprp:95	Eprp	95	1949	-23050	-123	-128	1949	41.7	292	177	47	278461
Eprpa:154	Eprpa	154	1899	-23100	-109	-119	1899	32.8	293	206	36	121897
Eprpp:154	Eprpp	154	1928	-23071	-35	-34	1928	39.4	246	175	35	119489
P2:1	P2	1	2082	-22918	-324	-324	2082	29.0	214	208	70	1208898
C:6	C	6	2176	-22823	-239	-239	2176	18.6	277	266	64	556535
Ca:20	Ca	20	2120	-22879	-149	-151	2120	17.3	352	277	60	366078
Caa:40	Caa	40	2160	-22839	-144	-147	2160	9.8	362	287	55	323798
Caaa:70	Caaa	70	2145	-22854	-108	-108	2145	8.4	384	197	49	253363
Caaaa:102	Caaaa	102	2065	-22934	-71	-74	2065	10.2	361	145	42	206335
Caaaaa:142	Caaaaa	142	1955	-23044	-41	-46	1955	15.2	347	140	36	135851
Caaaap:142	Caaaap	142	1901	-23098	-100	-101	1901	18.0	314	107	35	132306
Caaap:102	Caaap	102	2024	-22975	-118	-119	2024	21.6	335	104	41	235830
Caaapa:142	Caaapa	142	1912	-23087	-112	-109	1912	26.2	352	113	34	128383
Caaapp:142	Caaapp	142	1980	-23019	-46	-45	1980	30.7	314	81	35	148327
Caap:70	Caap	70	2159	-22840	-125	-127	2159	11.6	282	166	46	250691
Caapa:105	Caapa	105	2039	-22960	-95	-97	2039	16.8	293	129	41	225569
Caapaa:153	Caapaa	153	1966	-23033	-9	-7	1966	20.8	279	114	34	127851
Caapap:153	Caapap	153	1964	-23035	-120	-120	1964	32.2	270	93	33	132977
Caapp:105	Caapp	105	1987	-23012	-142	-145	1987	28.8	264	93	40	271980
Caappd:147	Caappd	147	1920	-23079	-149	-150	1920	38.0	280	75	33	129491
Caappv:147	Caappv	147	1854	-23146	-101	-109	1854	45.5	264	91	30	96082
Cap:40	Cap	40	2184	-22815	-176	-176	2184	11.7	288	200	53	292685
Capa:69	Capa	69	2086	-22913	-147	-151	2086	20.2	352	100	46	361078
Capaa:107	Capaa	107	1957	-23043	-135	-140	1957	41.1	369	92	39	267992
Capaaa:154	Capaaa	154	1834	-23165	-133	-139	1834	54.1	391	124	32	108904
Capaap:154	Capaap	154	1974	-23025	-50	-48	1974	52.0	333	101	27	86080
Capap:107	Capap	107	2001	-22998	-143	-148	2001	46.2	289	97	41	278448
Capapa:154	Capapa	154	2020	-22979	35	28	2020	55.2	318	133	32	100491
Capapp:154	Capapp	154	1988	-23011	-12	-26	1988	54.5	275	119	34	127842
Capp:69	Capp	69	2061	-22938	-208	-213	2061	24.1	255	123	46	375681
Cappa:103	Cappa	103	2028	-22971	-137	-141	2028	35.4	305	113	40	255680
Cappaa:147	Cappaa	147	1986	-23013	23	14	1986	45.0	358	126	32	119841
Cappap:147	Cappap	147	1930	-23069	-80	-64	1930	44.7	303	111	31	112609
Cappp:103	Cappp	103	2044	-22955	-84	-92	2044	42.1	248	106	42	328843
Capppa:146	Capppa	146	1899	-23100	-53	-57	1899	50.2	239	120	33	146825
Capppp:146	Capppp	146	1927	-23072	-31	-37	1927	47.7	266	146	33	129741
Cp:20	Cp	20	2062	-22937	-223	-224	2062	19.1	245	277	60	492544
Cpa:40	Cpa	40	2105	-22894	-239	-240	2105	16.9	231	284	55	424216
Cpaa:67	Cpaa	67	2046	-22953	-203	-205	2046	17.4	194	240	47	345266
Cpaaa:101	Cpaaa	101	2039	-22960	-72	-77	2039	13.4	239	209	40	200642
Cpaaaa:142	Cpaaaa	142	1945	-23054	-14	-19	1945	11.9	268	228	33	99693
Cpaaap:142	Cpaaap	142	1923	-23076	-91	-92	1923	15.0	249	158	34	117657
Cpaap:101	Cpaap	101	2013	-22986	-159	-160	2013	23.0	202	164	41	265219
Cpaapa:139	Cpaapa	139	1981	-23018	-4	-1	1981	23.4	232	188	35	140397
Cpaapp:139	Cpaapp	139	1893	-23106	-124	-127	1893	26.6	215	140	37	179821
Cpap:67	Cpap	67	2048	-22951	-207	-210	2048	22.6	220	176	47	319330
Cpapa:102	Cpapa	102	2018	-22981	-133	-137	2018	22.9	257	163	40	198274
Cpapaa:140	Cpapaa	140	2009	-22990	-30	-33	2009	33.5	255	127	35	132127
Cpapap:140	Cpapap	140	1918	-23081	-62	-61	1918	23.6	277	153	36	125037
Cpapp:102	Cpapp	102	2003	-22996	-149	-155	2003	32.5	215	117	41	307371
Cpappd:142	Cpappd	142	1912	-23087	-114	-123	1912	35.7	231	108	36	163004
Cpappv:142	Cpappv	142	1945	-23055	-50	-63	1945	45.0	222	100	34	125946
Cpp:40	Cpp	40	2055	-22944	-298	-299	2055	25.1	185	177	55	576900
Cppa:68	Cppa	68	2020	-22979	-210	-210	2020	34.1	165	198	45	408560
Cppaa:106	Cppaa	106	1946	-23053	-127	-133	1946	35.7	173	194	38	255027
Cppaaa:151	Cppaaa	151	1943	-23056	-7	-12	1943	27.8	196	205	29	106703
Cppaap:151	Cppaap	151	1810	-23189	-136	-136	1810	35.5	192	171	31	110949
Cppap:106	Cppap	106	1993	-23006	-113	-120	1993	38.7	203	169	38	209448
Cppapa:149	Cppapa	149	1929	-23070	-103	-107	1929	36.6	229	233	31	91522
Cppapp:149	Cppapp	149	1864	-23135	-96	-100	1864	41.6	208	188	30	89973
Cppp:68	Cppp	68	2022	-22977	-244	-246	2022	37.7	206	136	46	356732
Cpppa:105	Cpppa	105	1954	-23045	-129	-129	1954	45.3	208	186	38	212777
Cpppaa:146	Cpppaa	146	1855	-23144	-85	-87	1855	48.0	239	228	31	94690
Cpppap:146	Cpppap	146	1880	-23119	-89	-89	1880	50.0	222	184	33	114295
Cpppp:105	Cpppp	105	2010	-22989	-111	-114	2010	41.9	197	131	40	268923
Cppppa:149	Cppppa	149	2015	-22984	38	43	2015	39.5	180	143	34	182750
Cppppp:149	Cppppp	149	1966	-23033	18	17	1966	46.7	212	140	33	126341
P3:6	P3	6	2089	-22910	-307	-308	2089	26.8	182	200	60	716839
D:26	D	26	1988	-23011	-362	-363	1988	30.3	178	177	54	494709
Da:52	Da	52	2060	-22939	-317	-318	2060	46.3	252	106	49	196657
Daa:89	Daa	89	2046	-22953	-150	-150	2046	51.3	356	89	41	104480
Daaa:125	Daaa	125	1951	-23048	-50	-49	1951	48.7	434	127	30	47376
Daap:125	Daap	125	1980	-23019	-56	-62	1980	48.7	384	111	33	60211
Dap:89	Dap	89	2063	-22936	-188	-190	2063	49.4	276	116	41	98971
Dapa:124	Dapa	124	1954	-23045	-79	-81	1954	56.3	340	120	35	69045
Dapp:124	Dapp	124	1985	-23014	-30	-31	1985	52.2	281	155	36	72926
Dp:52	Dp	52	2042	-22957	-237	-238	2042	53.8	244	179	46	141954
Dpa:89	Dpa	89	2050	-22949	-82	-82	2050	49.7	256	242	37	86319
Dpaa:128	Dpaa	128	1893	-23106	-142	-137	1893	43.4	262	298	31	77743
Dpap:128	Dpap	128	1960	-23039	-19	-30	1960	49.4	248	268	35	91294
Dpp:89	Dpp	89	2047	-22952	-160	-161	2047	52.0	255	182	40	103404
Dppa:124	Dppa	124	1944	-23055	-65	-72	1944	43.1	245	251	33	83288
Dppp:124	Dppp	124	1942	-23057	-63	-67	1942	40.3	258	218	36	105854
P4:26	P4	26	2021	-22978	-286	-288	2021	48.1	270	134	51	303763
Z2:74	Z2	74	1971	-23028	-120	-125	1971	54.3	308	241	39	77803
Z3:74	Z3	74	1992	-22720	-125	-126	1992	57.6	329	153	40	76250
