# Supplementary material for: Quantitative Differences in Nuclear β-catenin and TCF Pattern Embryonic Cells in C. elegans
Source: PLoS Genet. 2015 Oct 21;11(10):e1005585. doi: 10.1371/journal.pgen.1005585 (PMC4619327; doi:10.1371/journal.pgen.1005585)
Supplement: S1 Data — For each cell analyzed, birth time is given in column 3 and the average nuclear reporter intensity over the lifetime of the cell (corrected for background) is given in column 7 (“blot”). For information on each embryo’s strain information and experimental conditions, refer to S2 Table. (ZIP) [file pgen.1005585.s005.zip › CAs/CA20111129_nob-1_pop-1i_L1.csv]

cellTime	cell	time	none	global	local	blot	cross	z	x	y	size	gweight
ABa:1	ABa	1	1904	-23096	-333	-333	1904	29.5	551	323	90	1064933
ABal:3	ABal	3	1947	-23052	-264	-265	1947	24.5	590	258	70	997524
ABala:15	ABala	15	1922	-23077	-389	-389	1922	29.3	630	306	63	793348
ABalaa:28	ABalaa	28	1998	-23001	-280	-279	1998	36.4	641	312	58	688715
ABalaaa:48	ABalaaa	48	2072	-22927	-185	-186	2072	41.5	633	300	50	600776
ABalaaaa:70	ABalaaaa	70	2076	-22923	-111	-113	2076	37.2	611	357	42	540533
ABalaaaal:103	ABalaaaal	103	1969	-23030	-35	-36	1969	19.0	617	337	37	452340
ABalaaaala:146	ABalaaaala	146	2032	-22967	63	58	2032	25.2	597	320	30	276497
ABalaaaalp:146	ABalaaaalp	146	1965	-23034	50	52	1965	33.0	589	318	31	227469
ABalaaaar:103	ABalaaaar	103	2009	-22990	-21	-22	2009	27.7	611	353	38	505347
ABalaaaarl:145	ABalaaaarl	145	1877	-23122	-81	-78	1877	37.5	573	342	31	231636
ABalaaaarr:145	ABalaaaarr	145	1887	-23112	-80	-86	1887	30.3	559	346	30	237271
ABalaaap:70	ABalaaap	70	2081	-22918	-114	-119	2081	34.0	558	337	43	466527
ABalaaapa:100	ABalaaapa	100	1982	-23017	-56	-60	1982	19.7	595	316	39	520871
ABalaaapal:139	ABalaaapal	139	1892	-23107	-65	-71	1892	17.0	590	326	33	305756
ABalaaapar:139	ABalaaapar	139	1921	-23078	-30	-19	1921	24.1	577	335	30	295646
ABalaaapp:100	ABalaaapp	100	2056	-22943	-13	-14	2056	15.8	541	307	37	371959
ABalaaappl:141	ABalaaappl	141	1963	-23036	13	13	1963	14.2	563	312	32	256344
ABalaaappr:141	ABalaaappr	141	1957	-23042	14	11	1957	9.6	522	296	33	215977
ABalaap:48	ABalaap	48	2115	-22884	-256	-257	2115	51.8	553	298	50	398078
ABalaapa:70	ABalaapa	70	2151	-22848	-56	-55	2151	46.2	560	350	42	426538
ABalaapaa:101	ABalaapaa	101	2043	-22956	-33	-38	2043	29.6	576	377	38	522526
ABalaapaaa:142	ABalaapaaa	142	1904	-23095	-28	-15	1904	30.6	569	394	32	280869
ABalaapaap:142	ABalaapaap	142	1965	-23034	18	13	1965	37.2	559	376	30	244633
ABalaapap:101	ABalaapap	101	2101	-22898	23	14	2101	23.1	569	352	36	462874
ABalaapapa:142	ABalaapapa	142	2000	-22999	77	86	2000	28.4	597	364	32	312076
ABalaapapp:142	ABalaapapp	142	1914	-23085	-43	-48	1914	19.6	579	373	33	327910
ABalaapp:70	ABalaapp	70	2121	-22878	-69	-71	2121	42.6	509	320	42	375514
ABalaappa:100	ABalaappa	100	2039	-22960	-13	-11	2039	25.4	530	345	35	390622
ABalaappaa:146	ABalaappaa	146	2006	-22993	33	34	2006	25.6	572	386	29	280375
ABalaappap:146	ABalaappap	146	1982	-23017	18	21	1982	21.5	537	349	32	250922
ABalaappp:100	ABalaappp	100	2055	-22944	-40	-40	2055	20.3	485	306	39	307060
ABalaapppa:140	ABalaapppa	140	2094	-22905	102	105	2094	20.5	510	331	31	236720
ABalaapppp:140	ABalaapppp	140	2003	-22996	56	67	2003	14.0	480	324	33	205478
ABalap:28	ABalap	28	2067	-22932	-324	-324	2067	19.1	595	333	58	642231
ABalapa:47	ABalapa	47	2032	-22967	-385	-386	2032	28.8	618	360	51	803573
ABalapaa:70	ABalapaa	70	2094	-22905	-191	-193	2094	27.4	575	381	44	677912
ABalapaaa:104	ABalapaaa	104	2012	-22987	-75	-75	2012	12.3	575	359	38	534039
ABalapaaaa:147	ABalapaaaa	147	1922	-23077	2	1	1922	11.2	601	362	30	239951
ABalapaaap:147	ABalapaaap	147	2071	-22928	72	64	2071	6.2	573	344	33	269363
ABalapaap:104	ABalapaap	104	2113	-22886	10	7	2113	4.6	549	318	38	327223
ABalapaapa:144	ABalapaapa	144	1982	-23017	34	36	1982	1.4	545	333	32	138049
ABalapaapp:144	ABalapaapp	144	2031	-22968	80	89	2031	1.2	504	324	28	85499
ABalapap:70	ABalapap	70	2159	-22840	-145	-146	2159	15.8	554	319	44	498914
ABalapapa:104	ABalapapa	104	2139	-22860	31	31	2139	4.3	553	246	38	352563
ABalapapaa:149	ABalapapaa	149	1999	-23000	-10	0	1999	11.5	583	245	32	316555
ABalapapap:149	ABalapapap	149	2044	-22955	25	24	2044	8.9	547	221	30	203081
ABalapapp:104	ABalapapp	104	2085	-22914	4	-1	2085	7.1	506	209	38	356980
ABalapappa:147	ABalapappa	147	1969	-23030	-21	-18	1969	9.1	533	188	32	268717
ABalapappp:147	ABalapappp	147	2040	-22959	52	57	2040	11.1	487	180	32	238320
ABalapp:47	ABalapp	47	2094	-22905	-288	-292	2094	30.2	560	304	50	591213
ABalappa:70	ABalappa	70	2120	-22879	-137	-142	2120	23.9	578	298	43	579928
ABalappaa:105	ABalappaa	105	2036	-22963	-1	-2	2036	10.5	578	281	37	429969
ABalappaaa:148	ABalappaaa	148	2031	-22968	58	68	2031	10.8	601	279	30	280801
ABalappaap:148	ABalappaap	148	2063	-22936	68	66	2063	5.6	565	276	32	213645
ABalappap:105	ABalappap	105	2041	-22958	-59	-57	2041	5.8	529	272	36	249110
ABalappapa:145	ABalappapa	145	2042	-22957	66	72	2042	8.1	528	254	30	185791
ABalappapp:145	ABalappapp	145	2044	-22955	33	30	2044	1.4	516	290	33	112674
ABalappp:70	ABalappp	70	2125	-22874	-133	-134	2125	21.2	505	280	44	416820
ABalapppa:106	ABalapppa	106	2057	-22942	-14	-17	2057	4.6	501	249	36	213222
ABalapppaa:150	ABalapppaa	150	2114	-22885	89	89	2114	2.0	527	246	29	132456
ABalapppap:150	ABalapppap	150	1933	-23066	-104	-106	1933	2.3	496	222	31	112593
ABalapppp:106	ABalapppp	106	2026	-22973	-28	-30	2026	5.2	464	217	37	227872
ABalappppa:153	ABalappppa	153	2050	-22949	5	-10	2050	1.6	477	193	31	118956
ABalappppp:153	ABalappppp	153	2137	-22862	86	84	2137	8.6	455	176	33	206612
ABalp:15	ABalp	15	1948	-23051	-332	-332	1948	37.0	564	216	65	692932
ABalpa:28	ABalpa	28	1999	-23000	-287	-287	1999	41.8	599	221	59	589236
ABalpaa:48	ABalpaa	48	2026	-22973	-179	-179	2026	41.4	610	226	49	584044
ABalpaaa:71	ABalpaaa	71	2081	-22918	-76	-79	2081	41.0	639	312	42	544548
ABalpaaaa:101	ABalpaaaa	101	1962	-23037	-79	-79	1962	37.4	620	367	38	516270
ABalpaaaaa:139	ABalpaaaaa	139	2004	-22995	98	100	2004	33.9	624	364	32	334362
ABalpaaaap:139	ABalpaaaap	139	1858	-23141	-62	-59	1858	40.4	613	381	30	264455
ABalpaaap:101	ABalpaaap	101	1994	-23005	-21	-22	1994	37.7	605	333	37	444629
ABalpaaapa:139	ABalpaaapa	139	1896	-23103	-8	-8	1896	40.7	617	335	30	261288
ABalpaaapp:139	ABalpaaapp	139	1860	-23139	-48	-48	1860	45.4	621	361	30	224202
ABalpaap:71	ABalpaap	71	2065	-22934	-126	-128	2065	44.9	584	289	44	437183
ABalpaapa:98	ABalpaapa	98	2019	-22980	-41	-47	2019	47.2	591	341	36	339770
ABalpaapaa:136	ABalpaapaa	136	1909	-23090	-23	-23	1909	51.4	605	333	31	187678
ABalpaapap:136	ABalpaapap	136	1975	-23024	-59	-68	1975	54.9	572	288	33	182507
ABalpaapp:98	ABalpaapp	98	2051	-22948	-16	-17	2051	41.0	565	305	38	403368
ABalpaappa:134	ABalpaappa	134	1909	-23090	-27	-28	1909	43.6	600	304	31	247074
ABalpaappp:134	ABalpaappp	134	1933	-23066	-7	-4	1933	40.2	583	280	34	305541
ABalpap:48	ABalpap	48	2162	-22837	-237	-237	2162	51.9	519	213	50	417451
ABalpapa:70	ABalpapa	70	2144	-22855	-244	-247	2144	54.2	559	264	43	351206
ABalpapaa:98	ABalpapaa	98	2072	-22927	-90	-98	2072	53.9	585	307	36	289625
ABalpapaaa:139	ABalpapaaa	139	1936	-23063	-21	-25	1936	51.4	611	298	29	182657
ABalpapaap:139	ABalpapaap	139	1884	-23115	-19	-25	1884	51.8	590	265	30	184771
ABalpapap:98	ABalpapap	98	2082	-22918	-2	-5	2082	52.0	567	272	37	294938
ABalpapapa:135	ABalpapapa	135	1853	-23146	-67	-62	1853	49.3	613	252	30	202955
ABalpapapp:135	ABalpapapp	135	1974	-23025	47	46	1974	40.0	611	252	31	259699
ABalpapp:70	ABalpapp	70	2089	-22910	-181	-183	2089	53.2	490	274	44	349007
ABalpappa:97	ABalpappa	97	2012	-22987	-88	-86	2012	51.0	532	316	37	306661
ABalpappaa:130	ABalpappaa	130	1904	-23095	-17	-18	1904	49.3	549	283	30	187523
ABalpappap:130	ABalpappap	130	1908	-23091	-47	-49	1908	45.3	518	278	33	225715
ABalpappp:97	ABalpappp	97	2107	-22892	10	6	2107	49.7	505	278	39	327842
ABalpapppa:130	ABalpapppa	130	1972	-23027	36	37	1972	45.0	563	251	31	235524
ABalpapppp:130	ABalpapppp	130	1938	-23061	-28	-30	1938	39.6	536	246	35	306975
ABalpp:28	ABalpp	28	2033	-22966	-332	-332	2033	30.9	530	167	58	623055
ABalppa:47	ABalppa	47	2092	-22907	-271	-273	2092	35.3	557	166	50	647621
ABalppaa:70	ABalppaa	70	2170	-22829	-50	-51	2170	41.1	638	252	42	550704
ABalppaaa:106	ABalppaaa	106	2085	-22914	59	53	2085	43.0	641	320	36	389505
ABalppaaaa:148	ABalppaaaa	148	2121	-22878	129	108	2121	45.6	644	328	28	185572
ABalppaaap:148	ABalppaaap	148	1983	-23016	57	57	1983	38.3	651	330	30	250866
ABalppaap:106	ABalppaap	106	2054	-22945	13	13	2054	40.1	653	289	39	524640
ABalppaapa:144	ABalppaapa	144	1955	-23044	27	37	1955	40.7	669	302	30	245347
ABalppaapp:144	ABalppaapp	144	2063	-22936	129	125	2063	33.6	667	292	33	338837
ABalppap:70	ABalppap	70	2140	-22859	-95	-102	2140	42.9	587	231	42	433481
ABalppapa:101	ABalppapa	101	2105	-22894	9	8	2105	47.4	614	283	35	316604
ABalppapaa:137	ABalppapaa	137	1954	-23045	13	13	1954	43.4	652	263	33	292644
ABalppapap:137	ABalppapap	137	1906	-23093	-51	-56	1906	47.0	634	287	30	196942
ABalppapp:101	ABalppapp	101	2084	-22915	12	6	2084	46.8	614	240	37	348426
ABalppappa:136	ABalppappa	136	1997	-23002	21	22	1997	38.6	656	249	32	309112
ABalppappp:136	ABalppappp	136	2017	-22982	44	38	2017	42.8	629	219	31	229864
ABalppp:47	ABalppp	47	2107	-22892	-239	-240	2107	44.2	454	162	50	504458
ABalpppa:70	ABalpppa	70	2161	-22838	-85	-85	2161	45.8	540	209	41	410504
ABalpppaa:101	ABalpppaa	101	2096	-22903	28	30	2096	36.0	624	273	37	514194
ABalpppaaa:140	ABalpppaaa	140	2008	-22991	68	59	2008	27.5	662	312	33	387305
ABalpppaap:140	ABalpppaap	140	1994	-23005	31	22	1994	22.4	661	283	33	398319
ABalpppap:101	ABalpppap	101	2034	-22965	-86	-96	2034	37.1	588	236	37	460901
ABalpppapa:135	ABalpppapa	135	2055	-22944	92	91	2055	28.3	655	252	33	404139
ABalpppapp:135	ABalpppapp	135	1987	-23012	35	39	1987	28.9	615	243	32	357388
ABalpppp:70	ABalpppp	70	2160	-22839	-98	-101	2160	49.9	463	225	43	367757
ABalppppa:99	ABalppppa	99	2081	-22918	3	0	2081	37.5	563	266	36	416696
ABalppppaa:136	ABalppppaa	136	1957	-23042	9	13	1957	32.3	623	284	31	347186
ABalppppap:136	ABalppppap	136	2062	-22937	120	130	2062	28.1	589	277	30	297923
ABalppppp:99	ABalppppp	99	2126	-22873	28	29	2126	41.1	514	241	38	387239
ABalpppppa:132	ABalpppppa	132	2009	-22990	65	66	2009	31.4	567	254	32	322099
ABalpppppp:132	ABalpppppp	132	2016	-22984	61	62	2016	27.7	536	227	34	335806
ABar:3	ABar	3	2012	-22987	-261	-262	2012	35.5	522	358	69	772216
ABara:15	ABara	15	1993	-23006	-289	-289	1993	37.1	501	378	64	592599
ABaraa:28	ABaraa	28	2007	-22992	-298	-298	2007	45.7	552	352	57	471889
ABaraaa:47	ABaraaa	47	2077	-22922	-245	-245	2077	43.5	557	383	50	506444
ABaraaaa:71	ABaraaaa	71	2129	-22870	-105	-108	2129	38.4	491	362	42	406533
ABaraaaaa:98	ABaraaaaa	98	2033	-22966	-68	-73	2033	41.5	547	351	36	354545
ABaraaaaaa:133	ABaraaaaaa	133	1995	-23004	54	58	1995	44.0	549	314	31	201446
ABaraaaaap:133	ABaraaaaap	133	1940	-23059	27	24	1940	47.7	576	344	30	189162
ABaraaaap:98	ABaraaaap	98	2063	-22936	-54	-61	2063	39.8	499	343	38	360519
ABaraaaapa:134	ABaraaaapa	134	1925	-23074	-17	-19	1925	44.0	518	327	31	200485
ABaraaaapp:134	ABaraaaapp	134	1986	-23013	17	20	1986	38.4	498	343	32	236511
ABaraaap:71	ABaraaap	71	2089	-22910	-158	-158	2089	35.4	524	411	42	497777
ABaraaapa:101	ABaraaapa	101	2115	-22884	12	8	2115	34.4	569	399	37	459730
ABaraaapaa:138	ABaraaapaa	138	1991	-23008	55	54	1991	43.1	585	392	30	217693
ABaraaapap:138	ABaraaapap	138	2006	-22994	76	79	2006	46.0	558	385	31	196553
ABaraaapp:101	ABaraaapp	101	2004	-22995	-86	-100	2004	33.8	540	371	37	440762
ABaraaappa:140	ABaraaappa	140	2038	-22961	98	96	2038	42.4	577	357	30	237689
ABaraaappp:140	ABaraaappp	140	1959	-23040	15	20	1959	42.0	536	361	30	189985
ABaraap:47	ABaraap	47	2139	-22860	-295	-296	2139	52.5	481	355	49	360629
ABaraapa:70	ABaraapa	70	2090	-22909	-142	-146	2090	49.5	469	391	43	390946
ABaraapaa:99	ABaraapaa	99	2031	-22968	-27	-35	2031	47.3	575	380	36	333561
ABaraapaaa:139	ABaraapaaa	139	1917	-23082	-12	-11	1917	50.7	584	373	31	187274
ABaraapaap:139	ABaraapaap	139	1969	-23030	-113	-124	1969	55.5	569	345	31	159351
ABaraapap:99	ABaraapap	99	2034	-22965	-74	-77	2034	50.6	530	374	37	289851
ABaraapapa:136	ABaraapapa	136	1966	-23033	54	57	1966	52.3	532	354	30	151730
ABaraapapp:136	ABaraapapp	136	1946	-23053	1	2	1946	53.0	497	359	30	153410
ABaraapp:70	ABaraapp	70	2140	-22859	-170	-172	2140	53.4	419	344	44	337915
ABaraappa:97	ABaraappa	97	2075	-22924	-74	-83	2075	54.4	497	340	38	268595
ABaraappaa:134	ABaraappaa	134	1997	-23002	70	76	1997	52.4	547	322	30	162813
ABaraappap:134	ABaraappap	134	1933	-23066	7	11	1933	53.5	514	302	30	149224
ABaraappp:97	ABaraappp	97	2022	-22977	-106	-112	2022	53.9	437	336	40	311743
ABaraapppa:134	ABaraapppa	134	1939	-23060	-8	-6	1939	53.3	486	289	30	153037
ABaraapppp:134	ABaraapppp	134	1973	-23026	27	20	1973	50.5	448	307	32	169126
ABarap:28	ABarap	28	2040	-22959	-265	-265	2040	42.0	470	388	56	467784
ABarapa:47	ABarapa	47	2068	-22931	-259	-259	2068	39.6	477	411	50	556144
ABarapaa:70	ABarapaa	70	2194	-22805	-77	-85	2194	34.1	463	422	43	523082
ABarapaaa:101	ABarapaaa	101	2148	-22851	46	42	2148	41.7	531	408	36	360570
ABarapaaaa:141	ABarapaaaa	141	2016	-22983	53	69	2016	53.3	529	384	30	131043
ABarapaaap:141	ABarapaaap	141	1929	-23070	-41	-30	1929	49.0	522	402	30	140384
ABarapaap:101	ABarapaap	101	2125	-22874	13	14	2125	36.8	502	406	37	415714
ABarapaapa:140	ABarapaapa	140	1958	-23041	45	60	1958	47.0	512	375	29	160747
ABarapaapp:140	ABarapaapp	140	2023	-22976	75	81	2023	45.9	483	388	30	173984
ABarapap:70	ABarapap	70	2142	-22857	-103	-109	2142	35.3	431	386	43	466507
ABarapapa:99	ABarapapa	99	2103	-22896	-17	-19	2103	48.1	496	388	36	279401
ABarapapaa:135	ABarapapaa	135	2083	-22916	-49	-74	2083	56.8	506	336	30	116138
ABarapapap:135	ABarapapap	135	2007	-22992	-75	-88	2007	56.1	472	324	31	126918
ABarapapp:99	ABarapapp	99	2245	-22754	137	141	2245	42.5	462	388	37	347010
ABarapappa:134	ABarapappa	134	1926	-23073	-83	-97	1926	52.5	469	356	30	143560
ABarapappp:134	ABarapappp	134	1962	-23037	19	19	1962	48.2	454	377	29	142319
ABarapp:47	ABarapp	47	2148	-22851	-248	-249	2148	51.3	401	364	50	399658
ABarappa:69	ABarappa	69	2141	-22858	-95	-97	2141	46.2	392	397	43	415071
ABarappaa:98	ABarappaa	98	2130	-22869	-23	-28	2130	51.0	455	392	37	289522
ABarappaaa:136	ABarappaaa	136	1976	-23023	12	17	1976	43.9	507	414	30	223234
ABarappaap:136	ABarappaap	136	2009	-22990	54	58	2009	46.0	472	415	31	200337
ABarappap:98	ABarappap	98	2128	-22871	67	64	2128	44.7	434	393	37	346039
ABarappapa:136	ABarappapa	136	2035	-22964	55	69	2035	38.8	511	397	31	271201
ABarappapp:136	ABarappapp	136	2023	-22976	32	37	2023	38.2	476	416	33	297018
ABarappp:69	ABarappp	69	2163	-22836	-30	-32	2163	48.2	359	348	43	349748
ABarapppa:98	ABarapppa	98	2167	-22832	42	45	2167	44.6	447	342	37	300054
ABarapppaa:133	ABarapppaa	133	1965	-23034	31	37	1965	47.6	483	318	31	161783
ABarapppap:133	ABarapppap	133	2027	-22973	73	81	2027	45.7	455	335	30	167069
ABarapppp:98	ABarapppp	98	2051	-22948	-59	-57	2051	40.3	400	358	37	329958
ABarappppa:133	ABarappppa	133	1988	-23011	30	38	1988	37.2	473	372	31	255718
ABarappppp:133	ABarappppp	133	2067	-22932	61	62	2067	36.6	443	380	31	243843
ABarp:15	ABarp	15	2066	-22934	-268	-268	2066	10.6	433	360	67	538052
ABarpa:28	ABarpa	28	2056	-22943	-276	-276	2056	12.2	498	367	59	520391
ABarpaa:47	ABarpaa	47	2110	-22889	-220	-221	2110	14.8	544	379	52	574070
ABarpaaa:69	ABarpaaa	69	2261	-22738	-31	-34	2261	9.5	543	369	44	436424
ABarpaaaa:100	ABarpaaaa	100	2160	-22839	11	11	2160	9.3	538	378	39	399791
ABarpaaaaa:137	ABarpaaaaa	137	1973	-23026	8	4	1973	16.6	566	397	30	234591
ABarpaaaap:137	ABarpaaaap	137	2034	-22965	19	19	2034	9.7	526	390	34	207992
ABarpaaap:100	ABarpaaap	100	2169	-22830	18	14	2169	3.4	481	368	39	249340
ABarpaaapa:137	ABarpaaapa	137	2047	-22952	36	32	2047	8.5	478	402	30	148882
ABarpaaapp:137	ABarpaaapp	137	2002	-22997	-6	-9	2002	4.7	451	382	31	157953
ABarpaap:69	ABarpaap	69	2237	-22762	-67	-68	2237	6.7	495	316	45	297253
ABarpaapa:98	ABarpaapa	98	2112	-22887	-33	-33	2112	9.5	496	338	38	296162
ABarpaapaa:136	ABarpaapaa	136	2040	-22960	43	46	2040	14.7	536	355	31	248356
ABarpaapap:136	ABarpaapap	136	1999	-23000	-8	-10	1999	7.4	493	352	33	187417
ABarpaapp:98	ABarpaapp	98	2104	-22895	2	3	2104	5.1	448	313	38	195826
ABarpaappa:136	ABarpaappa	136	1965	-23034	-22	-10	1965	1.7	470	327	32	100731
ABarpaappp:136	ABarpaappp	136	2007	-22992	32	38	2007	3.2	425	343	32	115666
ABarpap:47	ABarpap	47	2078	-22921	-248	-249	2078	23.4	486	345	50	452248
ABarpapa:69	ABarpapa	69	2200	-22799	-100	-100	2200	20.6	496	383	44	443048
ABarpapaa:99	ABarpapaa	99	2225	-22774	41	36	2225	21.6	521	401	38	387391
ABarpapaaa:134	ABarpapaaa	134	2154	-22845	201	199	2154	33.1	540	410	31	237809
ABarpapaap:134	ABarpapaap	134	2112	-22887	74	74	2112	24.7	532	406	33	229078
ABarpapap:99	ABarpapap	99	2161	-22838	-48	-48	2161	16.2	476	390	38	327350
ABarpapapa:134	ABarpapapa	134	2065	-22934	18	22	2065	28.5	484	398	32	239629
ABarpapapp:134	ABarpapapp	134	2061	-22938	33	32	2061	17.8	464	395	32	196536
ABarpapp:69	ABarpapp	69	2163	-22836	-128	-129	2163	23.2	457	331	44	348488
ABarpappa:97	ABarpappa	97	2200	-22800	10	8	2200	26.3	492	365	39	371359
ABarpappaa:136	ABarpappaa	136	2158	-22841	130	132	2158	32.5	520	376	30	221390
ABarpappap:136	ABarpappap	136	2109	-22890	29	28	2109	22.2	495	374	33	230415
ABarpappp:97	ABarpappp	97	2126	-22873	-34	-33	2126	20.8	443	336	40	291058
ABarpapppa:135	ABarpapppa	135	1984	-23016	-39	-29	1984	27.3	460	364	33	233922
ABarpapppp:135	ABarpapppp	135	2011	-22988	29	23	2011	13.3	448	349	34	191489
ABarpp:28	ABarpp	28	2181	-22818	-213	-213	2181	8.0	377	352	59	381792
ABarppa:48	ABarppa	48	2244	-22755	-134	-134	2244	5.0	456	363	52	392932
ABarppaa:69	ABarppaa	69	2261	-22738	-36	-36	2261	5.7	448	366	44	331682
ABarppaaa:101	ABarppaaa	101	2113	-22886	18	17	2113	5.3	426	374	38	259127
ABarppaaaa:143	ABarppaaaa	143	2115	-22884	170	167	2115	13.9	439	414	30	215648
ABarppaaap:143	ABarppaaap	143	2009	-22990	-13	-8	2009	8.6	412	390	34	240185
ABarppaap:101	ABarppaap	101	2152	-22847	46	48	2152	3.5	385	339	36	177686
ABarppaapa:140	ABarppaapa	140	1964	-23035	-21	-16	1964	2.5	388	373	33	154110
ABarppaapp:140	ABarppaapp	140	2066	-22933	75	81	2066	2.9	369	333	30	101075
ABarppap:69	ABarppap	69	2235	-22764	-53	-53	2235	6.6	411	303	45	262976
ABarppapa:100	ABarppapa	100	2112	-22887	-31	-30	2112	2.2	363	291	38	140224
ABarppapaa:141	ABarppapaa	141	2025	-22974	8	6	2025	1.5	347	347	32	116214
ABarppapap:141	ABarppapap	141	2123	-22876	21	20	2123	2.3	303	327	33	108460
ABarppapp:100	ABarppapp	100	2132	-22867	-34	-34	2132	2.6	331	238	40	150504
ABarppappa:140	ABarppappa	140	2115	-22884	20	16	2115	1.5	287	294	32	74870
ABarppappp:140	ABarppappp	140	2125	-22874	59	50	2125	1.5	250	266	33	87638
ABarppp:48	ABarppp	48	2200	-22799	-118	-124	2200	8.6	348	354	50	375525
ABarpppa:69	ABarpppa	69	2162	-22837	-112	-114	2162	5.3	343	338	43	266074
ABarpppaa:101	ABarpppaa	101	2106	-22893	-6	-2	2106	3.2	332	338	36	212967
ABarpppaaa:141	ABarpppaaa	141	2131	-22868	138	136	2131	9.4	359	371	30	231173
ABarpppaap:141	ABarpppaap	141	2044	-22955	45	47	2044	13.3	305	375	33	243548
ABarpppap:101	ABarpppap	101	2108	-22891	-14	-20	2108	3.9	282	322	38	240455
ABarpppapa:142	ABarpppapa	142	2003	-22996	-33	-33	2003	4.6	314	387	34	271470
ABarpppapp:142	ABarpppapp	142	2005	-22994	49	47	2005	5.5	272	373	33	274169
ABarpppp:69	ABarpppp	69	2150	-22849	-130	-129	2150	6.8	311	274	46	250490
ABarppppa:100	ABarppppa	100	2083	-22916	-90	-88	2083	5.1	264	284	38	207839
ABarppppaa:141	ABarppppaa	141	1957	-23042	-16	-17	1957	13.4	259	361	33	263498
ABarppppap:141	ABarppppap	141	2059	-22940	50	44	2059	4.5	245	325	34	190618
ABarppppp:100	ABarppppp	100	2115	-22884	-69	-70	2115	7.6	231	242	41	307839
ABarpppppa:136	ABarpppppa	136	1982	-23017	-40	-41	1982	14.6	182	286	34	268120
ABarpppppp:136	ABarpppppp	136	1995	-23004	15	10	1995	8.3	213	315	34	228738
ABp:1	ABp	1	1931	-23069	-319	-319	1931	28.0	347	367	90	998121
ABpl:3	ABpl	3	2025	-22974	-233	-234	2025	13.8	414	312	72	680024
ABpla:15	ABpla	15	2118	-22881	-159	-159	2118	8.9	520	239	65	493132
ABplaa:27	ABplaa	27	2155	-22844	-218	-220	2155	8.7	559	250	63	606658
ABplaaa:46	ABplaaa	46	2109	-22890	-222	-223	2109	12.4	609	290	54	704292
ABplaaaa:68	ABplaaaa	68	2031	-22968	-238	-240	2031	28.5	638	316	46	749313
ABplaaaaa:97	ABplaaaaa	97	2083	-22916	6	7	2083	28.7	638	277	42	726242
ABplaaaaaa:133	ABplaaaaaa	133	1900	-23099	-37	-31	1900	31.8	638	317	34	452058
ABplaaaaap:133	ABplaaaaap	133	1933	-23066	28	30	1933	23.6	632	302	33	443378
ABplaaaap:97	ABplaaaap	97	2056	-22943	-65	-70	2056	19.5	614	256	41	655384
ABplaaaapa:132	ABplaaaapa	132	1955	-23044	-27	-31	1955	20.8	611	266	33	433212
ABplaaaapp:132	ABplaaaapp	132	1939	-23060	-34	-38	1939	22.4	582	238	35	462402
ABplaaap:68	ABplaaap	68	2180	-22819	-137	-141	2180	15.4	606	279	46	622101
ABplaaapa:96	ABplaaapa	96	2091	-22908	-53	-60	2091	21.8	629	230	41	658458
ABplaaapaa:132	ABplaaapaa	132	1945	-23054	-15	-16	1945	13.8	632	273	37	552405
ABplaaapap:132	ABplaaapap	132	1980	-23019	-16	-26	1980	19.1	625	225	32	373049
ABplaaapp:96	ABplaaapp	96	2042	-22957	-145	-146	2042	19.6	583	203	41	592979
ABplaaappa:132	ABplaaappa	132	1991	-23008	3	3	1991	16.6	595	199	36	469129
ABplaaappp:132	ABplaaappp	132	2005	-22994	14	7	2005	18.7	557	192	35	405298
ABplaap:46	ABplaap	46	2075	-22924	-236	-235	2075	17.1	542	220	53	580944
ABplaapa:68	ABplaapa	68	2163	-22836	-117	-118	2163	28.1	620	226	46	712866
ABplaapaa:97	ABplaapaa	97	2018	-22981	-94	-96	2018	39.1	619	206	40	533747
ABplaapaaa:136	ABplaapaaa	136	1916	-23083	-16	-16	1916	41.7	607	192	31	265933
ABplaapaap:136	ABplaapaap	136	1932	-23067	-7	-10	1932	42.9	569	180	33	275135
ABplaapap:97	ABplaapap	97	2049	-22950	-151	-163	2049	33.7	584	172	40	533367
ABplaapapa:133	ABplaapapa	133	1930	-23069	-61	-66	1930	34.7	588	172	35	392970
ABplaapapp:133	ABplaapapp	133	1924	-23075	-86	-88	1924	35.5	545	163	35	382920
ABplaapp:68	ABplaapp	68	2085	-22914	-225	-228	2085	21.2	554	207	46	541617
ABplaappa:97	ABplaappa	97	2052	-22947	-121	-134	2052	31.2	545	155	40	531953
ABplaappaa:135	ABplaappaa	135	1909	-23090	-24	-37	1909	46.4	540	168	33	249643
ABplaappap:135	ABplaappap	135	2010	-22989	40	26	2010	39.5	511	165	33	282831
ABplaappp:97	ABplaappp	97	2055	-22944	-97	-102	2055	25.8	506	151	40	523017
ABplaapppa:135	ABplaapppa	135	1878	-23121	-87	-87	1878	47.3	499	158	33	230610
ABplaapppp:135	ABplaapppp	135	1971	-23028	0	-4	1971	35.8	472	132	33	322565
ABplap:27	ABplap	27	2118	-22881	-177	-177	2118	6.7	452	228	59	356221
ABplapa:47	ABplapa	47	2165	-22834	-153	-153	2165	3.6	525	278	52	338645
ABplapaa:70	ABplapaa	70	2172	-22827	-106	-109	2172	4.8	579	251	44	472849
ABplapaaa:99	ABplapaaa	99	2125	-22874	6	4	2125	12.4	552	204	39	464423
ABplapaaaa:138	ABplapaaaa	138	1920	-23079	-17	-18	1920	17.9	527	170	35	373351
ABplapaaap:138	ABplapaaap	138	2029	-22970	108	105	2029	18.6	488	158	32	325535
ABplapaap:99	ABplapaap	99	2073	-22927	-38	-37	2073	17.5	539	168	39	511865
ABplapaapa:138	ABplapaapa	138	1977	-23022	-5	-13	1977	28.2	535	145	34	378856
ABplapaapp:138	ABplapaapp	138	1966	-23033	-29	-27	1966	32.0	504	138	32	324380
ABplapap:70	ABplapap	70	2194	-22805	-68	-68	2194	6.8	511	222	46	403522
ABplapapa:97	ABplapapa	97	2120	-22879	-22	-24	2120	15.8	490	178	40	450839
ABplapapaa:134	ABplapapaa	134	1918	-23081	-52	-53	1918	25.5	484	158	36	411082
ABplapapap:134	ABplapapap	134	1971	-23028	15	5	1971	28.7	448	139	34	368829
ABplapapp:97	ABplapapp	97	2045	-22954	-73	-73	2045	17.0	422	160	41	474223
ABplapappa:136	ABplapappa	136	1940	-23059	-38	-43	1940	33.1	423	151	34	338630
ABplapappp:136	ABplapappp	136	1980	-23019	-28	-28	1980	39.0	391	159	33	278406
ABplapp:47	ABplapp	47	2171	-22828	-100	-99	2171	7.8	448	202	52	438095
ABplappa:70	ABplappa	70	2152	-22847	-121	-128	2152	19.8	523	156	45	600741
ABplappaa:101	ABplappaa	101	2076	-22923	-28	-29	2076	30.4	467	142	40	512768
ABplappaaa:137	ABplappaaa	137	1929	-23070	-43	-51	1929	39.6	432	131	32	284369
ABplappaap:137	ABplappaap	137	2006	-22993	57	54	2006	36.0	380	129	34	332838
ABplappap:101	ABplappap	101	2094	-22905	-13	-21	2094	27.5	432	129	39	475192
ABplappapa:136	ABplappapa	136	1969	-23030	-36	-30	1969	41.1	357	138	37	323864
ABplappapp:136	ABplappapp	136	2087	-22912	72	84	2087	44.0	343	159	29	226473
ABplappp:70	ABplappp	70	2184	-22815	-90	-91	2184	11.0	462	171	46	467140
ABplapppa:98	ABplapppa	98	2036	-22963	-82	-92	2036	26.4	400	143	39	437149
ABplapppaa:133	ABplapppaa	133	1972	-23027	3	5	1972	46.4	405	149	32	233511
ABplapppap:133	ABplapppap	133	1976	-23023	-9	-14	1976	49.2	366	163	35	233936
ABplapppp:98	ABplapppp	98	2086	-22913	-47	-50	2086	30.1	348	136	39	413962
ABplappppa:136	ABplappppa	136	2052	-22947	67	66	2052	48.8	321	157	34	239061
ABplappppp:136	ABplappppp	136	2042	-22957	29	18	2042	52.6	288	176	32	183809
ABplp:15	ABplp	15	2007	-22992	-238	-238	2007	24.6	410	167	62	516955
ABplpa:28	ABplpa	28	2031	-22968	-297	-298	2031	30.5	437	142	57	573353
ABplpaa:47	ABplpaa	47	2102	-22897	-220	-221	2102	24.0	489	146	51	640913
ABplpaaa:71	ABplpaaa	71	2075	-22924	-192	-195	2075	39.7	583	177	42	496172
ABplpaaaa:100	ABplpaaaa	100	1998	-23001	-92	-94	1998	41.2	602	207	37	401505
ABplpaaaaa:138	ABplpaaaaa	138	1981	-23018	8	16	1981	33.8	636	208	32	332548
ABplpaaaap:138	ABplpaaaap	138	1994	-23005	15	6	1994	31.2	610	188	33	347592
ABplpaaap:100	ABplpaaap	100	2043	-22956	-63	-67	2043	40.6	552	195	37	376701
ABplpaaapa:138	ABplpaaapa	138	1957	-23042	-12	-9	1957	35.0	591	224	30	252831
ABplpaaapp:138	ABplpaaapp	138	1995	-23004	12	5	1995	33.9	547	212	32	264837
ABplpaap:71	ABplpaap	71	2064	-22935	-174	-177	2064	34.2	521	171	44	521867
ABplpaapa:100	ABplpaapa	100	2029	-22971	-79	-79	2029	32.1	536	200	37	421002
ABplpaapaa:139	ABplpaapaa	139	1930	-23069	-93	-91	1930	28.3	571	183	34	363894
ABplpaapap:139	ABplpaapap	139	1979	-23020	-17	-17	1979	27.3	524	185	31	281094
ABplpaapp:100	ABplpaapp	100	2004	-22995	-50	-50	2004	35.8	498	187	36	345935
ABplpaappa:138	ABplpaappa	138	1913	-23087	-74	-69	1913	33.6	503	207	33	267040
ABplpaappp:138	ABplpaappp	138	1940	-23059	-33	-36	1940	35.7	466	184	32	252962
ABplpap:47	ABplpap	47	2059	-22940	-245	-246	2059	33.7	394	140	50	567475
ABplpapa:69	ABplpapa	69	2081	-22918	-188	-189	2081	45.4	485	158	44	425999
ABplpapaa:96	ABplpapaa	96	2094	-22905	-19	-21	2094	50.7	547	208	37	303885
ABplpapaaa:134	ABplpapaaa	134	1884	-23115	-49	-50	1884	48.5	587	215	32	222161
ABplpapaap:134	ABplpapaap	134	1900	-23099	-31	-34	1900	45.8	544	214	31	215485
ABplpapap:96	ABplpapap	96	2086	-22913	-19	-24	2086	50.9	505	190	37	286177
ABplpapapa:134	ABplpapapa	134	1954	-23045	33	36	1954	51.5	534	208	33	212229
ABplpapapp:134	ABplpapapp	134	1938	-23061	0	1	1938	51.4	497	200	31	172438
ABplpapp:69	ABplpapp	69	2155	-22844	-134	-132	2155	49.1	418	166	44	378926
ABplpappa:96	ABplpappa	96	2043	-22956	-145	-148	2043	54.6	497	238	39	301511
ABplpappaa:134	ABplpappaa	134	1901	-23098	12	15	1901	51.5	536	248	30	171712
ABplpappap:134	ABplpappap	134	1990	-23009	74	75	1990	47.8	495	243	31	192503
ABplpappp:96	ABplpappp	96	2075	-22924	-74	-79	2075	53.3	454	202	38	281955
ABplpapppa:134	ABplpapppa	134	1984	-23015	-3	-13	1984	55.4	485	236	33	181358
ABplpapppp:134	ABplpapppp	134	1969	-23030	-31	-37	1969	54.1	459	208	32	165737
ABplpp:28	ABplpp	28	1969	-23030	-316	-316	1969	24.4	346	152	57	499990
ABplppa:47	ABplppa	47	2136	-22863	-128	-128	2136	12.2	382	158	50	480531
ABplppaa:71	ABplppaa	71	2098	-22901	-133	-136	2098	31.1	478	134	42	489927
ABplppaaa:102	ABplppaaa	102	1991	-23008	-44	-52	1991	44.4	492	171	37	334303
ABplppaaaa:143	ABplppaaaa	143	1899	-23100	-57	-53	1899	41.3	507	212	32	204573
ABplppaaap:143	ABplppaaap	143	1979	-23020	19	18	1979	41.4	484	186	28	203507
ABplppaap:102	ABplppaap	102	1976	-23023	-100	-112	1976	41.6	462	149	36	338056
ABplppaapa:143	ABplppaapa	143	1854	-23145	-39	-36	1854	43.9	465	159	30	198397
ABplppaapp:143	ABplppaapp	143	1906	-23093	-44	-54	1906	48.5	445	144	30	173296
ABplppap:71	ABplppap	71	2120	-22879	-110	-111	2120	23.8	423	144	44	468768
ABplppapa:101	ABplppapa	101	2007	-22992	-85	-95	2007	39.0	433	173	36	300514
ABplppapaa:139	ABplppapaa	139	1974	-23025	33	36	1974	46.5	463	201	32	183549
ABplppapap:139	ABplppapap	139	1965	-23034	13	14	1965	44.0	435	174	30	189152
ABplppapp:101	ABplppapp	101	2007	-22992	-64	-67	2007	40.2	385	168	36	295951
ABplppappa:141	ABplppappa	141	1931	-23068	-24	-28	1931	49.0	417	194	33	178011
ABplppappp:141	ABplppappp	141	1960	-23039	33	32	1960	51.3	386	204	30	142712
ABplppp:47	ABplppp	47	2042	-22957	-263	-265	2042	31.2	311	145	48	482124
ABplpppa:69	ABplpppa	69	2117	-22882	-167	-170	2117	37.2	414	132	44	499082
ABplpppaa:98	ABplpppaa	98	2055	-22944	-36	-40	2055	46.6	436	146	37	313400
ABplpppaaa:136	ABplpppaaa	136	1982	-23017	-6	-20	1982	52.8	432	168	30	149088
ABplpppaap:136	ABplpppaap	136	1983	-23016	-123	-142	1983	54.8	398	173	32	152115
ABplpppap:98	ABplpppap	98	2071	-22928	-56	-61	2071	46.3	385	142	37	331085
ABplpppapa:137	ABplpppapa	137	1965	-23035	-92	-102	1965	55.2	348	189	31	116813
ABplpppapp:137	ABplpppapp	137	2021	-22978	-169	-205	2021	56.3	316	194	29	130521
ABplpppp:69	ABplpppp	69	2149	-22850	-113	-113	2149	46.7	353	151	44	385722
ABplppppa:97	ABplppppa	97	2109	-22890	-69	-77	2109	53.2	413	174	38	285843
ABplppppaa:133	ABplppppaa	133	1948	-23051	-109	-124	1948	55.8	425	216	32	151387
ABplppppap:133	ABplppppap	133	1973	-23026	-127	-147	1973	56.5	384	214	33	159976
ABplppppp:97	ABplppppp	97	2120	-22879	-61	-77	2120	52.4	354	159	39	302961
ABplpppppa:137	ABplpppppa	137	1970	-23029	-87	-95	1970	55.7	337	225	32	149434
ABplpppppp:137	ABplpppppp	137	1992	-23007	-54	-59	1992	55.1	294	220	31	145132
ABpr:3	ABpr	3	1999	-23000	-285	-287	1999	41.4	318	356	69	653347
ABpra:15	ABpra	15	1986	-23013	-339	-339	1986	32.0	326	404	62	675874
ABpraa:28	ABpraa	28	2055	-22944	-394	-394	2055	30.8	388	416	58	655247
ABpraaa:47	ABpraaa	47	2135	-22864	-294	-294	2135	23.1	437	421	51	685250
ABpraaaa:69	ABpraaaa	69	2190	-22809	-121	-123	2190	19.8	430	414	45	591068
ABpraaaaa:97	ABpraaaaa	97	2143	-22856	-52	-55	2143	33.4	440	413	38	493458
ABpraaaaaa:135	ABpraaaaaa	135	1979	-23020	-5	-6	1979	44.5	437	415	33	271267
ABpraaaaap:135	ABpraaaaap	135	2054	-22946	69	80	2054	38.6	409	400	30	241860
ABpraaaap:97	ABpraaaap	97	2218	-22781	-18	-19	2218	20.2	426	414	38	481351
ABpraaaapa:134	ABpraaaapa	134	2144	-22855	91	93	2144	31.5	451	419	33	356287
ABpraaaapp:134	ABpraaaapp	134	2124	-22875	117	116	2124	23.2	420	423	33	356108
ABpraaap:69	ABpraaap	69	2249	-22750	-95	-102	2249	13.0	379	377	44	433341
ABpraaapa:97	ABpraaapa	97	2189	-22810	15	20	2189	23.5	400	380	39	455734
ABpraaapaa:135	ABpraaapaa	135	2097	-22902	53	56	2097	28.4	428	395	33	362143
ABpraaapap:135	ABpraaapap	135	2004	-22995	-28	-21	2004	22.6	395	391	33	325239
ABpraaapp:97	ABpraaapp	97	2153	-22846	-30	-27	2153	15.7	350	370	37	361156
ABpraaappa:135	ABpraaappa	135	2006	-22993	18	19	2006	17.4	365	380	33	292799
ABpraaappp:135	ABpraaappp	135	1981	-23019	-44	-49	1981	21.6	321	372	32	271911
ABpraap:47	ABpraap	47	2102	-22897	-260	-265	2102	36.9	353	412	51	621996
ABpraapa:68	ABpraapa	68	2237	-22762	-161	-164	2237	30.2	366	424	45	604484
ABpraapaa:95	ABpraapaa	95	2210	-22789	-35	-43	2210	32.1	400	414	39	560454
ABpraapaaa:132	ABpraapaaa	132	2069	-22930	92	86	2069	42.3	419	366	31	242897
ABpraapaap:132	ABpraapaap	132	2001	-22998	-2	4	2001	41.5	383	368	32	266336
ABpraapap:95	ABpraapap	95	2232	-22767	26	25	2232	22.0	354	427	41	592948
ABpraapapa:135	ABpraapapa	135	2060	-22939	47	50	2060	25.9	357	431	33	360323
ABpraapapp:135	ABpraapapp	135	2100	-22899	82	84	2100	23.5	315	434	32	348592
ABpraapp:68	ABpraapp	68	2113	-22886	-140	-148	2113	30.6	318	380	44	534713
ABpraappa:95	ABpraappa	95	2156	-22843	6	1	2156	31.2	357	390	39	514513
ABpraappaa:132	ABpraappaa	132	2038	-22961	70	67	2038	34.1	374	385	34	352975
ABpraappap:132	ABpraappap	132	2011	-22988	7	15	2011	28.1	289	417	34	410304
ABpraappp:95	ABpraappp	95	2145	-22854	-30	-30	2145	22.6	287	381	40	538831
ABpraapppa:134	ABpraapppa	134	2057	-22942	61	64	2057	21.8	254	417	33	404260
ABpraapppp:134	ABpraapppp	134	1991	-23008	5	5	1991	26.4	221	389	37	455906
ABprap:28	ABprap	28	2032	-22967	-281	-281	2032	21.1	280	391	59	623218
ABprapa:47	ABprapa	47	2147	-22852	-155	-159	2147	13.0	336	417	50	566581
ABprapaa:69	ABprapaa	69	2227	-22772	-82	-81	2227	12.0	333	414	44	523197
ABprapaaa:97	ABprapaaa	97	2151	-22848	-13	-14	2151	8.7	380	405	40	465622
ABprapaaaa:135	ABprapaaaa	135	2021	-22978	1	5	2021	15.8	392	424	34	310671
ABprapaaap:135	ABprapaaap	135	2205	-22794	208	200	2205	17.4	360	424	30	317184
ABprapaap:97	ABprapaap	97	2135	-22864	0	1	2135	6.8	325	399	40	483382
ABprapaapa:139	ABprapaapa	139	2083	-22916	60	62	2083	9.5	354	417	35	383432
ABprapaapp:139	ABprapaapp	139	2124	-22875	133	140	2124	14.5	303	423	36	438507
ABprapap:69	ABprapap	69	2240	-22759	-24	-24	2240	10.2	277	358	45	440815
ABprapapa:98	ABprapapa	98	2178	-22822	29	23	2178	13.2	295	372	39	428840
ABprapapaa:135	ABprapapaa	135	1989	-23010	-31	-17	1989	24.1	334	401	33	309382
ABprapapap:135	ABprapapap	135	2085	-22914	72	90	2085	20.1	283	396	32	325304
ABprapapp:98	ABprapapp	98	2138	-22861	-71	-36	2138	19.1	248	348	39	423783
ABprapappa:139	ABprapappa	139	2061	-22938	53	60	2061	24.7	270	375	34	342294
ABprapappp:139	ABprapappp	139	2060	-22939	59	58	2060	31.0	257	363	31	285010
ABprapp:47	ABprapp	47	2135	-22864	-179	-179	2135	21.0	252	391	52	695643
ABprappa:68	ABprappa	68	2178	-22821	-124	-122	2178	22.4	265	412	45	691871
ABprappaa:96	ABprappaa	96	2207	-22792	14	9	2207	24.4	290	422	40	602548
ABprappaaa:134	ABprappaaa	134	2235	-22764	238	237	2235	35.1	305	430	33	349982
ABprappaap:134	ABprappaap	134	2078	-22921	80	86	2078	31.0	257	413	34	408951
ABprappap:96	ABprappap	96	2151	-22848	-4	-8	2151	23.7	243	401	40	590262
ABprappapa:136	ABprappapa	136	2098	-22901	81	91	2098	38.4	245	407	32	325695
ABprappapp:136	ABprappapp	136	2100	-22899	109	113	2100	38.4	217	385	32	314541
ABprappp:68	ABprappp	68	2170	-22829	-78	-79	2170	20.2	221	348	47	600383
ABprapppa:96	ABprapppa	96	2121	-22878	-2	-2	2121	21.5	203	358	41	599243
ABprapppaa:131	ABprapppaa	131	2155	-22844	169	171	2155	29.7	217	361	34	395235
ABprapppap:131	ABprapppap	131	2071	-22929	105	111	2071	36.0	196	346	35	398651
ABprapppp:96	ABprapppp	96	2180	-22819	58	58	2180	30.6	173	306	42	624121
ABprappppa:135	ABprappppa	135	2015	-22984	31	33	2015	42.5	192	321	34	333506
ABprappppp:135	ABprappppp	135	2001	-22998	-21	-1	2001	45.5	200	288	34	292951
ABprp:15	ABprp	15	2009	-22990	-322	-322	2009	42.1	258	321	62	506033
ABprpa:28	ABprpa	28	2079	-22921	-294	-294	2079	48.8	303	361	57	436028
ABprpaa:47	ABprpaa	47	2081	-22918	-253	-258	2081	42.0	283	401	49	543350
ABprpaaa:70	ABprpaaa	70	2099	-22900	-175	-177	2099	37.9	304	419	43	554970
ABprpaaaa:98	ABprpaaaa	98	2091	-22908	-62	-63	2091	37.1	382	426	38	443507
ABprpaaaaa:134	ABprpaaaaa	134	1996	-23003	0	4	1996	35.8	418	437	30	257022
ABprpaaaap:134	ABprpaaaap	134	2013	-22986	36	29	2013	30.5	394	431	35	383820
ABprpaaap:98	ABprpaaap	98	2104	-22895	-40	-41	2104	35.7	327	424	38	463951
ABprpaaapa:135	ABprpaaapa	135	2030	-22969	43	31	2030	36.8	373	435	32	308618
ABprpaaapp:135	ABprpaaapp	135	1961	-23038	-20	-14	1961	40.4	354	423	32	254640
ABprpaap:70	ABprpaap	70	2141	-22858	-101	-109	2141	34.9	264	359	43	454643
ABprpaapa:97	ABprpaapa	97	2045	-22954	-67	-66	2045	33.5	308	372	38	366523
ABprpaapaa:134	ABprpaapaa	134	1982	-23017	-10	-10	1982	27.2	368	368	32	253047
ABprpaapap:134	ABprpaapap	134	1942	-23057	-62	-58	1942	32.0	339	366	32	249437
ABprpaapp:97	ABprpaapp	97	2097	-22902	-50	-54	2097	32.3	269	376	36	382061
ABprpaappa:134	ABprpaappa	134	1938	-23061	-42	-37	1938	37.4	333	395	31	234757
ABprpaappp:134	ABprpaappp	134	1993	-23006	14	15	1993	32.2	300	382	31	249469
ABprpap:47	ABprpap	47	2101	-22898	-253	-258	2101	50.8	275	338	50	424053
ABprpapa:70	ABprpapa	70	2103	-22896	-118	-119	2103	48.5	297	382	43	396450
ABprpapaa:97	ABprpapaa	97	2072	-22927	-24	-29	2072	46.6	376	397	36	323952
ABprpapaaa:136	ABprpapaaa	136	1952	-23047	-3	-13	1952	52.3	429	369	31	156243
ABprpapaap:136	ABprpapaap	136	1878	-23121	-72	-81	1878	49.1	394	372	32	198332
ABprpapap:97	ABprpapap	97	2102	-22897	9	3	2102	47.1	329	393	37	331655
ABprpapapa:136	ABprpapapa	136	1933	-23066	-154	-183	1933	55.5	393	359	32	155629
ABprpapapp:136	ABprpapapp	136	1980	-23019	-23	-29	1980	53.8	352	363	31	143880
ABprpapp:70	ABprpapp	70	2083	-22916	-136	-136	2083	50.7	291	321	43	357175
ABprpappa:97	ABprpappa	97	2070	-22929	-22	-22	2070	50.8	358	358	39	309208
ABprpappaa:133	ABprpappaa	133	1930	-23069	8	10	1930	51.7	415	326	32	157523
ABprpappap:133	ABprpappap	133	1934	-23065	-4	-3	1934	48.5	376	336	32	182121
ABprpappp:97	ABprpappp	97	2073	-22926	-28	-31	2073	52.4	307	357	39	311430
ABprpapppa:136	ABprpapppa	136	1933	-23066	-81	-97	1933	55.8	366	322	32	150166
ABprpapppp:136	ABprpapppp	136	2012	-22987	10	1	2012	55.2	327	330	32	144991
ABprpp:28	ABprpp	28	2044	-22955	-360	-360	2044	40.9	220	336	56	531879
ABprppa:48	ABprppa	48	2106	-22893	-271	-273	2106	33.9	212	375	49	631829
ABprppaa:71	ABprppaa	71	2177	-22822	-99	-103	2177	35.2	227	400	41	515983
ABprppaaa:102	ABprppaaa	102	2111	-22888	1	-4	2111	39.9	297	416	37	384232
ABprppaaaa:141	ABprppaaaa	141	1963	-23036	-16	-20	1963	48.4	378	407	33	183505
ABprppaaap:141	ABprppaaap	141	1984	-23016	-17	-11	1984	44.8	353	394	31	238588
ABprppaap:102	ABprppaap	102	2074	-22925	-34	-43	2074	38.7	250	405	36	374052
ABprppaapa:141	ABprppaapa	141	1981	-23018	5	12	1981	48.7	325	406	30	152638
ABprppaapp:141	ABprppaapp	141	2060	-22939	116	109	2060	50.4	287	391	31	174948
ABprppap:71	ABprppap	71	2105	-22894	-187	-194	2105	36.1	196	347	43	497570
ABprppapa:101	ABprppapa	101	1963	-23036	-169	-181	1963	35.4	240	365	37	382295
ABprppapaa:139	ABprppapaa	139	1977	-23022	-20	-22	1977	39.8	295	395	32	245535
ABprppapap:139	ABprppapap	139	1915	-23084	-66	-66	1915	45.8	274	380	33	239176
ABprppapp:101	ABprppapp	101	2083	-22916	-56	-68	2083	33.9	209	336	38	422218
ABprppappa:139	ABprppappa	139	1966	-23033	-18	-24	1966	39.2	261	366	30	217816
ABprppappp:139	ABprppappp	139	2026	-22973	23	23	2026	41.2	236	340	30	217019
ABprppp:48	ABprppp	48	2124	-22875	-255	-254	2124	45.4	195	319	50	500267
ABprpppa:70	ABprpppa	70	2100	-22899	-166	-166	2100	48.7	232	355	43	395994
ABprpppaa:99	ABprpppaa	99	1984	-23015	-154	-156	1984	44.5	284	382	37	344395
ABprpppaaa:136	ABprpppaaa	136	1919	-23080	-33	-29	1919	46.1	345	368	32	205091
ABprpppaap:136	ABprpppaap	136	1915	-23084	-4	-6	1915	49.7	314	366	30	153932
ABprpppap:99	ABprpppap	99	2025	-22974	-102	-107	2025	47.5	240	367	38	350092
ABprpppapa:138	ABprpppapa	138	1905	-23094	-85	-98	1905	53.5	290	352	31	135380
ABprpppapp:138	ABprpppapp	138	1998	-23001	-81	-113	1998	55.0	259	345	30	149685
ABprpppp:70	ABprpppp	70	2149	-22850	-132	-139	2149	43.7	186	299	44	452316
ABprppppa:98	ABprppppa	98	2067	-22932	-131	-137	2067	41.3	189	341	40	457919
ABprppppaa:133	ABprppppaa	133	1962	-23037	20	19	1962	46.8	237	370	33	225074
ABprppppap:133	ABprppppap	133	1959	-23040	-27	-23	1959	50.6	222	337	31	176438
ABprppppp:98	ABprppppp	98	2120	-22879	-4	-12	2120	49.7	195	318	39	347944
ABprpppppa:135	ABprpppppa	135	2039	-22960	-74	-86	2039	55.5	256	320	32	148614
ABprpppppp:135	ABprpppppp	135	1954	-23046	-58	-59	1954	53.4	233	291	32	151175
EMS:1	EMS	1	1935	-23065	-279	-279	1935	30.0	387	172	82	1340104
MS:6	MS	6	1984	-23016	-290	-293	1984	43.8	424	230	67	581050
MSa:20	MSa	20	2014	-22986	-293	-293	2014	42.9	486	245	65	623084
MSaa:46	MSaa	46	2090	-22909	-198	-201	2090	34.8	501	247	57	638185
MSaaa:80	MSaaa	80	2267	-22732	48	44	2267	32.1	530	262	49	533720
MSaaaa:123	MSaaaa	123	2324	-22675	311	313	2324	27.6	547	301	42	414686
MSaaap:123	MSaaap	123	2204	-22795	194	198	2204	22.3	501	254	42	331422
MSaap:80	MSaap	80	2230	-22769	24	26	2230	26.4	456	228	50	433645
MSaapa:128	MSaapa	128	2204	-22795	162	172	2204	18.2	468	229	42	285838
MSaapp:128	MSaapp	128	2173	-22826	167	174	2173	11.0	414	172	43	259433
MSap:46	MSap	46	2115	-22884	-187	-188	2115	48.0	439	271	56	537312
MSapa:79	MSapa	79	2259	-22740	52	50	2259	41.3	456	304	49	432672
MSapaa:123	MSapaa	123	2147	-22852	122	129	2147	33.4	497	305	42	330309
MSapap:123	MSapap	123	2174	-22825	115	134	2174	34.6	452	285	40	257944
MSapp:79	MSapp	79	2213	-22786	-21	-16	2213	32.8	397	277	48	363288
MSappa:125	MSappa	125	2089	-22910	68	72	2089	22.5	429	277	42	227365
MSappp:125	MSappp	125	2078	-22921	56	67	2078	21.7	375	245	42	185167
MSp:20	MSp	20	2009	-22990	-268	-268	2009	39.9	380	306	67	697859
MSpa:49	MSpa	49	2175	-22824	-92	-94	2175	19.7	423	281	57	473536
MSpaa:81	MSpaa	81	2459	-22540	252	252	2459	12.8	420	254	50	294626
MSpaaa:132	MSpaaa	132	2475	-22524	449	446	2475	4.4	434	287	42	156298
MSpaap:132	MSpaap	132	2387	-22612	319	328	2387	2.7	392	225	39	106194
MSpap:81	MSpap	81	2615	-22384	359	363	2615	16.2	345	202	49	305069
MSpapa:130	MSpapa	130	2654	-22345	567	569	2654	6.8	358	179	43	187386
MSpapp:130	MSpapp	130	2946	-22053	562	599	2946	13.3	285	173	41	203208
MSpp:49	MSpp	49	2121	-22878	-135	-137	2121	34.1	369	332	56	577643
MSppa:81	MSppa	81	2559	-22440	330	328	2559	27.1	374	332	49	398722
MSppaa:135	MSppaa	135	3130	-21869	1053	1050	3130	25.0	420	339	42	283499
MSppap:135	MSppap	135	2498	-22501	385	424	2498	17.6	361	303	42	180013
MSppp:81	MSppp	81	2437	-22562	197	200	2437	21.7	326	274	50	316006
MSpppa:131	MSpppa	131	2444	-22555	326	329	2444	7.4	354	272	42	156571
MSpppp:131	MSpppp	131	2723	-22277	188	290	2723	13.6	302	242	44	188466
E:6	E	6	2022	-22977	-316	-320	2022	35.5	296	192	66	593870
Ea:20	Ea	20	2061	-22938	-325	-325	2061	44.5	357	197	63	609727
Eal:52	Eal	52	2129	-22870	-193	-192	2129	41.5	342	234	54	431406
Eala:88	Eala	88	2477	-22522	286	281	2477	44.1	388	293	47	269787
Ealaa:143	Ealaa	143	3198	-21801	1080	1088	3198	39.1	428	318	38	181876
Ealap:143	Ealap	143	3065	-21934	908	922	3065	30.3	388	258	39	150223
Ealp:88	Ealp	88	2441	-22558	191	194	2441	42.8	321	285	48	280631
Ealpa:142	Ealpa	142	2864	-22135	718	723	2864	31.7	364	304	38	147860
Ealpp:142	Ealpp	142	3045	-21954	817	828	3045	32.0	323	247	39	155581
Ear:52	Ear	52	2125	-22874	-199	-204	2125	31.1	404	198	54	449661
Eara:90	Eara	90	2353	-22646	203	203	2353	37.5	453	219	45	238684
Earaa:145	Earaa	145	3143	-21856	1012	1013	3143	32.4	475	244	36	146261
Earap:145	Earap	145	2773	-22226	662	683	2773	24.1	415	200	40	150069
Earp:90	Earp	90	2391	-22608	107	142	2391	32.3	367	198	45	239426
Earpa:147	Earpa	147	2717	-22282	575	594	2717	20.2	372	191	38	120007
Earpp:147	Earpp	147	2718	-22282	441	454	2718	22.9	317	160	37	138106
Ep:20	Ep	20	2057	-22942	-350	-352	2057	35.5	257	214	61	629813
Epl:52	Epl	52	2219	-22780	-120	-125	2219	29.9	291	205	54	409299
Epla:89	Epla	89	4964	-20035	2367	2413	4964	34.0	316	226	46	215313
Eplaa:145	Eplaa	145	8566	-16433	5459	5623	8566	20.6	309	218	38	97067
Eplap:145	Eplap	145	12498	-12501	8526	8913	12498	33.5	287	187	38	143954
Eplp:89	Eplp	89	5632	-19367	2897	2995	5632	31.6	265	198	46	251422
Eplpa:148	Eplpa	148	12952	-12048	9361	9377	12952	19.1	237	193	39	131551
Eplpp:148	Eplpp	148	14037	-10962	9925	10472	14037	35.0	244	189	41	159023
Epr:52	Epr	52	2208	-22791	-122	-124	2208	34.0	268	299	53	453433
Epra:89	Epra	89	4535	-20464	1979	2012	4535	27.2	263	307	45	222591
Epraa:146	Epraa	146	7746	-17253	4717	4792	7746	15.6	305	309	37	97229
Eprap:146	Eprap	146	9535	-15464	6419	6474	9535	25.3	252	287	39	134170
Eprp:89	Eprp	89	5113	-19886	2385	2498	5113	28.5	244	252	47	228991
Eprpa:150	Eprpa	150	10151	-14848	6484	6447	10151	14.2	257	249	38	104837
Eprpp:150	Eprpp	150	11887	-13112	8412	8647	11887	29.6	239	237	41	148261
P2:1	P2	1	1981	-23019	-340	-340	1981	25.5	205	265	81	1219592
C:9	C	9	2087	-22912	-261	-260	2087	10.9	270	279	67	515777
Ca:21	Ca	21	2113	-22886	-257	-260	2113	12.1	253	284	63	403405
Caa:42	Caa	42	2230	-22769	-164	-164	2230	8.8	242	306	56	360246
Caaa:65	Caaa	65	2197	-22803	-168	-168	2197	6.5	235	292	51	287479
Caaaa:93	Caaaa	93	2118	-22881	-106	-107	2118	5.7	220	297	43	264805
Caaaaa:131	Caaaaa	131	1901	-23098	-87	-85	1901	15.4	222	349	36	237751
Caaaap:131	Caaaap	131	1959	-23040	-39	-38	1959	24.7	180	317	36	243052
Caaap:93	Caaap	93	2094	-22905	-172	-176	2094	16.5	186	246	44	367828
Caaapa:131	Caaapa	131	1914	-23085	-104	-107	1914	21.8	169	270	37	256021
Caaapp:131	Caaapp	131	1917	-23082	-114	-119	1917	32.2	168	260	38	279157
Caap:65	Caap	65	2133	-22866	-182	-182	2133	16.4	203	217	48	346465
Caapa:95	Caapa	95	2012	-22987	-193	-196	2012	26.9	183	221	42	354241
Caapaa:138	Caapaa	138	2007	-22992	-43	-36	2007	51.1	195	225	33	131840
Caapap:138	Caapap	138	1985	-23014	-36	-37	1985	40.4	171	242	37	241856
Caapp:95	Caapp	95	2022	-22978	-167	-171	2022	39.6	191	196	41	344329
Caappd:138	Caappd	138	2409	-22590	380	377	2409	50.2	182	269	34	157378
Caappv:138	Caappv	138	2411	-22588	308	288	2411	55.3	231	253	33	118584
Cap:42	Cap	42	2107	-22892	-320	-320	2107	26.2	177	247	56	527018
Capa:69	Capa	69	2093	-22906	-285	-283	2093	35.8	191	196	47	410911
Capaa:105	Capaa	105	1993	-23006	-151	-147	1993	35.6	202	270	40	283236
Capaaa:146	Capaaa	146	1971	-23028	-212	-122	1971	28.4	258	328	32	172176
Capaap:146	Capaap	146	2070	-22929	-93	-97	2070	36.0	222	295	33	178675
Capap:105	Capap	105	2023	-22976	-68	-79	2023	48.4	222	221	38	232866
Capapa:150	Capapa	150	2009	-22990	-256	-271	2009	38.9	223	263	35	190451
Capapp:150	Capapp	150	1951	-23048	-78	-71	1951	48.1	243	246	34	151557
Capp:69	Capp	69	2077	-22922	-251	-253	2077	30.9	164	273	47	456664
Cappa:109	Cappa	109	2009	-22990	-104	-112	2009	48.2	242	259	39	233894
Cappaa:156	Cappaa	156	2163	-22836	-19	-26	2163	35.2	284	298	34	182576
Cappap:156	Cappap	156	2038	-22961	-31	-45	2038	45.0	270	256	34	169601
Cappp:109	Cappp	109	1976	-23023	-116	-119	1976	46.0	223	305	39	271094
Capppa:150	Capppa	150	1962	-23038	-37	-40	1962	46.9	262	298	33	150360
Capppp:150	Capppp	150	1992	-23007	19	19	1992	40.2	304	329	34	172126
Cp:21	Cp	21	2125	-22874	-165	-169	2125	12.0	340	253	62	308183
Cpa:43	Cpa	43	2179	-22820	-182	-182	2179	4.8	356	250	55	221885
Cpaa:67	Cpaa	67	2211	-22788	-99	-100	2211	3.3	398	204	50	203814
Cpaaa:96	Cpaaa	96	2064	-22935	-109	-104	2064	5.7	324	186	42	204086
Cpaaaa:136	Cpaaaa	136	1951	-23048	-93	-92	1951	4.2	223	255	36	148461
Cpaaap:136	Cpaaap	136	1935	-23064	-91	-98	1935	13.9	194	218	38	212408
Cpaap:96	Cpaap	96	2089	-22910	-161	-148	2089	17.0	284	157	44	306901
Cpaapa:132	Cpaapa	132	1937	-23062	-225	-210	1937	23.3	192	202	37	217969
Cpaapp:132	Cpaapp	132	1952	-23047	-237	-211	1952	37.3	197	186	38	254734
Cpap:67	Cpap	67	2126	-22873	-182	-184	2126	9.8	287	190	46	254079
Cpapa:103	Cpapa	103	2034	-22965	-128	-130	2034	32.2	217	181	39	266445
Cpapaa:152	Cpapaa	152	1954	-23045	-82	-82	1954	51.7	240	195	33	106053
Cpapap:152	Cpapap	152	2028	-22971	-78	-75	2028	45.3	201	182	31	120956
Cpapp:103	Cpapp	103	1992	-23007	-171	-178	1992	42.5	228	171	40	262027
Cpappd:145	Cpappd	145	1901	-23098	-161	-156	1901	54.4	261	244	31	89404
Cpappv:145	Cpappv	145	2022	-22977	-185	-213	2022	56.2	246	190	34	96981
Cpp:43	Cpp	43	2164	-22835	-155	-155	2164	11.7	264	196	54	323150
Cppa:70	Cppa	70	2026	-22973	-209	-200	2026	27.2	254	154	45	308262
Cppaa:106	Cppaa	106	2017	-22982	-246	-206	2017	38.5	302	161	40	251150
Cppaaa:146	Cppaaa	146	1947	-23052	-85	-88	1947	34.1	337	154	36	214903
Cppaap:146	Cppaap	146	2532	-22467	-221	133	2532	41.4	297	162	37	213471
Cppap:106	Cppap	106	2000	-22999	-93	-109	2000	47.4	255	185	38	215016
Cppapa:147	Cppapa	147	1948	-23052	-69	-83	1948	48.0	274	227	34	141230
Cppapp:147	Cppapp	147	2210	-22789	-68	-58	2210	44.7	275	168	34	160831
Cppp:70	Cppp	70	2091	-22908	-199	-200	2091	27.2	341	136	45	304887
Cpppa:109	Cpppa	109	1963	-23036	-131	-137	1963	49.3	341	190	38	182089
Cpppaa:152	Cpppaa	152	1950	-23049	-75	-85	1950	41.5	382	214	34	135123
Cpppap:152	Cpppap	152	1964	-23035	-57	-55	1964	46.8	336	214	30	99305
Cpppp:109	Cpppp	109	2004	-22995	-116	-126	2004	50.3	290	199	39	189080
Cppppa:150	Cppppa	150	1892	-23107	-144	-133	1892	37.7	340	191	33	133245
Cppppp:150	Cppppp	150	2080	-22919	34	10	2080	45.6	299	215	33	117942
P3:9	P3	9	2007	-22992	-439	-440	2007	28.0	186	240	62	631175
D:28	D	28	2044	-22955	-469	-470	2044	35.7	172	255	56	456736
Da:53	Da	53	2150	-22849	-316	-318	2150	45.0	261	168	48	191672
Daa:90	Daa	90	2117	-22882	-204	-206	2117	53.9	363	214	42	101290
Daaa:126	Daaa	126	1953	-23046	-32	-34	1953	48.2	436	247	35	83747
Daap:126	Daap	126	1959	-23040	-76	-80	1959	49.6	390	239	35	80390
Dap:90	Dap	90	2115	-22884	-240	-242	2115	48.6	293	190	43	115190
Dapa:123	Dapa	123	1934	-23065	-84	-94	1934	43.7	409	222	36	101555
Dapp:123	Dapp	123	2032	-22967	-129	-122	2032	39.1	350	201	38	118406
Dp:53	Dp	53	2111	-22888	-346	-350	2111	48.5	203	241	49	176554
Dpa:87	Dpa	87	2076	-22923	-196	-203	2076	51.7	239	303	41	98557
Dpaa:125	Dpaa	125	1885	-23114	-81	-87	1885	46.3	320	329	34	92967
Dpap:125	Dpap	125	1901	-23098	-139	-145	1901	47.8	301	305	35	79277
Dpp:87	Dpp	87	2068	-22931	-234	-240	2068	49.1	233	241	43	111586
Dppa:122	Dppa	122	1954	-23045	-58	-60	1954	38.7	304	336	35	110285
Dppp:122	Dppp	122	1965	-23034	-134	-137	1965	35.0	282	300	38	130524
P4:28	P4	28	2114	-22885	-335	-336	2114	49.8	255	207	52	261607
Z2:75	Z2	75	2009	-22990	-205	-203	2009	50.2	309	253	41	87543
Z3:75	Z3	75	1990	-23009	-175	-176	1990	51.6	396	283	40	86623
