# Supplementary material for: Quantitative Differences in Nuclear β-catenin and TCF Pattern Embryonic Cells in C. elegans
Source: PLoS Genet. 2015 Oct 21;11(10):e1005585. doi: 10.1371/journal.pgen.1005585 (PMC4619327; doi:10.1371/journal.pgen.1005585)
Supplement: S1 Data — For each cell analyzed, birth time is given in column 3 and the average nuclear reporter intensity over the lifetime of the cell (corrected for background) is given in column 7 (“blot”). For information on each embryo’s strain information and experimental conditions, refer to S2 Table. (ZIP) [file pgen.1005585.s005.zip › CAs/CA20111129_nob-1_pop-1i_L2.csv]

cellTime	cell	time	none	global	local	blot	cross	z	x	y	size	gweight
ABa:1	ABa	1	1994	-23006	-181	-181	1994	34.0	232	266	66	359081
ABal:2	ABal	2	1927	-23072	-230	-230	1927	37.5	205	226	69	745254
ABala:13	ABala	13	1968	-23031	-181	-181	1968	45.5	242	210	61	436229
ABalaa:26	ABalaa	26	1981	-23018	-175	-177	1981	48.1	210	201	57	446436
ABalaaa:45	ABalaaa	45	2062	-22937	-87	-88	2062	46.3	182	252	48	489003
ABalaaaa:69	ABalaaaa	69	2147	-22852	-29	-25	2147	40.2	150	253	42	561279
ABalaaaal:100	ABalaaaal	100	2065	-22934	-2	1	2065	23.7	142	205	38	538974
ABalaaaala:137	ABalaaaala	137	1906	-23093	-37	-34	1906	20.0	162	169	32	306892
ABalaaaalp:137	ABalaaaalp	137	1960	-23039	-1	7	1960	26.6	175	135	32	269873
ABalaaaar:100	ABalaaaar	100	2144	-22855	63	61	2144	20.4	163	238	37	481212
ABalaaaarl:139	ABalaaaarl	139	2006	-22993	76	87	2006	14.2	155	202	32	322063
ABalaaaarr:139	ABalaaaarr	139	2031	-22968	102	111	2031	12.0	184	202	32	263505
ABalaaap:69	ABalaaap	69	2170	-22829	-30	-32	2170	43.2	214	256	42	438424
ABalaaapa:98	ABalaaapa	98	2124	-22876	-27	-24	2124	34.4	159	236	37	477871
ABalaaapal:133	ABalaaapal	133	1971	-23028	15	8	1971	22.2	190	178	34	350018
ABalaaapar:133	ABalaaapar	133	1958	-23041	2	6	1958	19.6	141	222	33	373317
ABalaaapp:98	ABalaaapp	98	2063	-22936	-71	-71	2063	28.1	201	246	37	427787
ABalaaappl:137	ABalaaappl	137	1929	-23070	-32	-33	1929	24.0	171	217	30	297281
ABalaaappr:137	ABalaaappr	137	2034	-22965	86	88	2034	23.5	204	218	31	262168
ABalaap:45	ABalaap	45	2079	-22920	-211	-213	2079	53.4	271	244	50	403525
ABalaapa:68	ABalaapa	68	2187	-22812	-63	-66	2187	51.5	252	293	44	400980
ABalaapaa:96	ABalaapaa	96	2141	-22858	57	56	2141	44.9	151	221	37	434799
ABalaapaaa:135	ABalaapaaa	135	2006	-22993	45	52	2006	35.1	124	234	31	352230
ABalaapaap:135	ABalaapaap	135	1947	-23052	2	15	1947	39.8	141	240	35	373304
ABalaapap:96	ABalaapap	96	2110	-22889	14	11	2110	48.7	194	240	36	344725
ABalaapapa:135	ABalaapapa	135	1969	-23030	37	39	1969	45.0	156	212	30	245256
ABalaapapp:135	ABalaapapp	135	1939	-23060	12	8	1939	47.8	176	238	31	211601
ABalaapp:68	ABalaapp	68	2120	-22879	-166	-168	2120	53.1	323	302	46	382927
ABalaappa:94	ABalaappa	94	2132	-22867	-142	-155	2132	55.0	250	265	38	278274
ABalaappaa:127	ABalaappaa	127	2019	-22980	77	75	2019	51.6	208	272	32	211078
ABalaappap:127	ABalaappap	127	1975	-23024	-21	-27	1975	53.2	251	284	34	197805
ABalaappp:94	ABalaappp	94	2118	-22881	-80	-88	2118	52.0	285	292	39	316240
ABalaapppa:128	ABalaapppa	128	2005	-22994	31	36	2005	46.5	211	289	32	266418
ABalaapppp:128	ABalaapppp	128	1999	-23000	27	24	1999	45.6	242	309	32	238212
ABalap:26	ABalap	26	2007	-22993	-159	-162	2007	48.8	274	282	56	398355
ABalapa:46	ABalapa	46	2021	-22978	-203	-204	2021	42.4	222	313	48	595035
ABalapaa:70	ABalapaa	70	2166	-22833	-51	-51	2166	38.2	170	295	41	589131
ABalapaaa:102	ABalapaaa	102	2242	-22757	168	167	2242	30.5	162	283	36	474429
ABalapaaaa:142	ABalapaaaa	142	2144	-22855	171	180	2144	23.0	157	261	30	317485
ABalapaaap:142	ABalapaaap	142	2002	-22997	62	71	2002	16.4	173	263	33	326351
ABalapaap:102	ABalapaap	102	2113	-22886	56	64	2113	22.5	150	257	37	501418
ABalapaapa:144	ABalapaapa	144	2018	-22981	108	133	2018	11.0	164	238	30	322884
ABalapaapp:144	ABalapaapp	144	2082	-22917	120	119	2082	9.6	195	239	33	282942
ABalapap:70	ABalapap	70	2086	-22913	-166	-173	2086	37.7	237	311	44	545765
ABalapapa:98	ABalapapa	98	2157	-22842	85	86	2157	43.1	174	277	36	400168
ABalapapaa:135	ABalapapaa	135	1948	-23051	14	29	1948	31.1	146	262	31	297356
ABalapapap:135	ABalapapap	135	2057	-22942	113	120	2057	42.8	161	282	32	236127
ABalapapp:98	ABalapapp	98	2193	-22806	48	42	2193	44.8	218	290	38	387685
ABalapappa:133	ABalapappa	133	2049	-22950	85	98	2049	41.7	187	266	31	240533
ABalapappp:133	ABalapappp	133	1984	-23015	3	11	1984	39.2	210	291	33	289891
ABalapp:46	ABalapp	46	2094	-22905	-143	-143	2094	47.7	333	319	50	490042
ABalappa:69	ABalappa	69	2142	-22857	-75	-78	2142	39.8	281	315	43	513922
ABalappaa:99	ABalappaa	99	2182	-22817	72	71	2182	37.8	226	249	36	423915
ABalappaaa:140	ABalappaaa	140	2041	-22958	96	102	2041	39.7	186	223	30	267727
ABalappaap:140	ABalappaap	140	2029	-22970	58	73	2029	34.0	203	245	30	299697
ABalappap:99	ABalappap	99	2177	-22822	35	34	2177	31.9	242	286	37	464187
ABalappapa:136	ABalappapa	136	1947	-23052	-6	2	1947	30.0	208	274	32	340888
ABalappapp:136	ABalappapp	136	2042	-22957	99	105	2042	25.1	236	287	33	338130
ABalappp:69	ABalappp	69	2151	-22848	-118	-121	2151	41.8	352	326	45	489253
ABalapppa:96	ABalapppa	96	2136	-22863	0	0	2136	37.7	279	282	38	423819
ABalapppaa:132	ABalapppaa	132	1997	-23002	50	60	1997	31.5	238	241	32	322803
ABalapppap:132	ABalapppap	132	1996	-23003	19	24	1996	27.2	264	258	33	312599
ABalapppp:96	ABalapppp	96	2185	-22814	26	27	2185	40.6	318	315	38	406951
ABalappppa:130	ABalappppa	130	2065	-22934	120	123	2065	33.2	264	292	33	315614
ABalappppp:130	ABalappppp	130	2033	-22966	49	45	2033	32.1	297	319	35	346106
ABalp:13	ABalp	13	1912	-23087	-219	-219	1912	26.8	167	237	62	753431
ABalpa:26	ABalpa	26	1920	-23079	-247	-248	1920	27.3	145	197	55	702145
ABalpaa:47	ABalpaa	47	1962	-23037	-201	-200	1962	39.7	151	192	48	633592
ABalpaaa:70	ABalpaaa	70	2182	-22817	31	29	2182	35.9	188	196	41	507083
ABalpaaaa:103	ABalpaaaa	103	2087	-22912	43	41	2087	19.8	194	167	37	480372
ABalpaaaaa:144	ABalpaaaaa	144	1926	-23073	32	50	1926	24.6	236	161	29	236872
ABalpaaaap:144	ABalpaaaap	144	1922	-23077	1	-1	1922	16.0	245	146	30	220883
ABalpaaap:103	ABalpaaap	103	2133	-22866	63	61	2133	21.3	209	127	37	463489
ABalpaaapa:143	ABalpaaapa	143	1980	-23019	64	60	1980	26.4	214	131	30	228755
ABalpaaapp:143	ABalpaaapp	143	2014	-22985	89	89	2014	27.6	246	106	30	220370
ABalpaap:70	ABalpaap	70	2082	-22917	-85	-84	2082	38.2	187	150	42	557714
ABalpaapa:105	ABalpaapa	105	2090	-22909	59	64	2090	27.6	213	190	35	380899
ABalpaapaa:146	ABalpaapaa	146	1974	-23025	21	26	1974	32.1	257	196	30	227871
ABalpaapap:146	ABalpaapap	146	2045	-22954	114	121	2045	28.7	280	182	31	194116
ABalpaapp:105	ABalpaapp	105	2050	-22949	33	37	2050	31.2	216	147	36	414002
ABalpaappa:147	ABalpaappa	147	1983	-23016	82	85	1983	31.2	225	165	29	216948
ABalpaappp:147	ABalpaappp	147	2032	-22967	103	109	2032	35.3	253	137	30	214954
ABalpap:47	ABalpap	47	1997	-23002	-180	-181	1997	45.5	227	191	47	443286
ABalpapa:71	ABalpapa	71	2163	-22837	-21	-26	2163	40.3	236	195	41	424147
ABalpapaa:104	ABalpapaa	104	2170	-22829	97	102	2170	27.4	234	173	36	388330
ABalpapaaa:144	ABalpapaaa	144	2022	-22977	94	86	2022	27.8	264	141	29	218694
ABalpapaap:144	ABalpapaap	144	2023	-22976	58	71	2023	24.7	297	147	30	179517
ABalpapap:104	ABalpapap	104	2120	-22879	68	73	2120	20.3	252	197	35	322691
ABalpapapa:144	ABalpapapa	144	2052	-22947	119	130	2052	21.4	268	177	29	185707
ABalpapapp:144	ABalpapapp	144	2041	-22958	74	77	2041	12.8	291	184	30	161928
ABalpapp:71	ABalpapp	71	2135	-22864	-10	-9	2135	37.5	282	216	42	379316
ABalpappa:103	ABalpappa	103	2175	-22824	115	116	2175	15.6	282	182	35	293747
ABalpappaa:145	ABalpappaa	145	2035	-22964	70	80	2035	16.1	300	154	29	171949
ABalpappap:145	ABalpappap	145	1943	-23056	0	0	1943	10.6	329	163	31	158542
ABalpappp:103	ABalpappp	103	2123	-22876	60	68	2123	17.3	323	179	35	245582
ABalpapppa:143	ABalpapppa	143	2104	-22896	140	139	2104	17.1	333	136	29	185783
ABalpapppp:143	ABalpapppp	143	2103	-22896	197	203	2103	15.8	367	152	31	181629
ABalpp:26	ABalpp	26	1920	-23079	-247	-250	1920	21.5	182	269	57	672452
ABalppa:46	ABalppa	46	2047	-22952	-140	-140	2047	22.2	155	206	50	808100
ABalppaa:68	ABalppaa	68	2139	-22860	-35	-36	2139	29.1	148	197	43	630937
ABalppaaa:100	ABalppaaa	100	2095	-22904	61	61	2095	16.7	202	224	36	411461
ABalppaaaa:147	ABalppaaaa	147	2044	-22955	97	100	2044	24.8	239	202	28	214149
ABalppaaap:147	ABalppaaap	147	2102	-22897	153	163	2102	19.0	260	212	30	173819
ABalppaap:100	ABalppaap	100	2108	-22891	29	33	2108	8.9	206	197	38	413933
ABalppaapa:143	ABalppaapa	143	2003	-22996	58	59	2003	12.8	219	182	34	267974
ABalppaapp:143	ABalppaapp	143	1982	-23017	42	43	1982	7.6	248	188	31	197928
ABalppap:68	ABalppap	68	2209	-22790	-38	-40	2209	20.6	199	200	43	547047
ABalppapa:101	ABalppapa	101	2111	-22888	31	33	2111	4.3	244	206	38	305738
ABalppapaa:144	ABalppapaa	144	2006	-22993	37	36	2006	3.5	238	213	29	142953
ABalppapap:144	ABalppapap	144	1926	-23073	-43	-46	1926	1.6	278	206	30	105251
ABalppapp:101	ABalppapp	101	2127	-22873	47	49	2127	3.0	287	233	36	195122
ABalppappa:142	ABalppappa	142	1957	-23043	17	20	1957	1.3	268	247	30	113971
ABalppappp:142	ABalppappp	142	2031	-22968	81	71	2031	1.3	314	238	30	75937
ABalppp:46	ABalppp	46	1998	-23001	-200	-203	1998	28.7	229	238	50	604618
ABalpppa:69	ABalpppa	69	2152	-22847	-58	-59	2152	29.3	217	244	44	533661
ABalpppaa:102	ABalpppaa	102	2169	-22830	101	102	2169	15.0	247	234	35	290146
ABalpppaaa:140	ABalpppaaa	140	1951	-23048	10	4	1951	10.2	286	230	33	182659
ABalpppaap:140	ABalpppaap	140	2049	-22950	22	58	2049	19.0	273	243	29	187330
ABalpppap:102	ABalpppap	102	2158	-22841	89	90	2158	15.0	306	239	37	288304
ABalpppapa:142	ABalpppapa	142	1946	-23053	-29	-31	1946	7.6	323	216	31	128025
ABalpppapp:142	ABalpppapp	142	1977	-23022	12	16	1977	8.2	364	232	30	99874
ABalpppp:69	ABalpppp	69	2199	-22800	-24	-25	2199	19.2	281	226	43	403623
ABalppppa:102	ABalppppa	102	2053	-22946	-2	-1	2053	4.9	335	227	36	187398
ABalppppaa:144	ABalppppaa	144	1949	-23050	0	7	1949	1.9	340	255	30	79799
ABalppppap:144	ABalppppap	144	1988	-23011	-19	-15	1988	2.3	384	271	31	72345
ABalppppp:102	ABalppppp	102	2072	-22927	-6	-9	2072	4.3	386	245	36	155851
ABalpppppa:145	ABalpppppa	145	2060	-22939	37	43	2060	1.3	421	274	32	64757
ABalpppppp:145	ABalpppppp	145	1972	-23027	-123	-124	1972	2.7	447	242	31	74612
ABar:2	ABar	2	2004	-22995	-183	-183	2004	13.1	277	277	74	833172
ABara:13	ABara	13	1963	-23036	-190	-190	1963	14.0	284	167	63	563643
ABaraa:26	ABaraa	26	1949	-23050	-214	-216	1949	24.3	228	137	57	616179
ABaraaa:45	ABaraaa	45	2058	-22941	-226	-226	2058	30.5	210	132	49	672728
ABaraaaa:68	ABaraaaa	68	2156	-22843	-73	-76	2156	46.9	210	153	42	437483
ABaraaaaa:98	ABaraaaaa	98	2195	-22804	103	107	2195	31.5	130	189	37	562690
ABaraaaaaa:138	ABaraaaaaa	138	2033	-22966	97	104	2033	25.0	136	188	31	364333
ABaraaaaap:138	ABaraaaaap	138	2054	-22945	108	118	2054	28.3	126	228	32	390688
ABaraaaap:98	ABaraaaap	98	2222	-22777	124	123	2222	34.1	165	201	36	496293
ABaraaaapa:138	ABaraaaapa	138	2049	-22950	84	97	2049	31.4	157	207	30	331010
ABaraaaapp:138	ABaraaaapp	138	2052	-22948	58	63	2052	30.3	177	231	31	294654
ABaraaap:68	ABaraaap	68	2088	-22912	-199	-202	2088	37.7	256	163	44	483628
ABaraaapa:97	ABaraaapa	97	2103	-22896	-45	-48	2103	36.0	214	199	37	428300
ABaraaapaa:133	ABaraaapaa	133	1997	-23002	40	49	1997	31.2	186	175	32	340833
ABaraaapap:133	ABaraaapap	133	2036	-22963	85	80	2036	31.3	210	202	31	311750
ABaraaapp:97	ABaraaapp	97	2113	-22886	-24	-22	2113	39.9	263	203	38	402922
ABaraaappa:133	ABaraaappa	133	2006	-22993	23	32	2006	39.5	224	190	31	279742
ABaraaappp:133	ABaraaappp	133	1969	-23030	12	17	1969	39.6	239	223	30	249363
ABaraap:45	ABaraap	45	2024	-22975	-212	-212	2024	45.5	282	137	49	484307
ABaraapa:67	ABaraapa	67	2202	-22797	-81	-82	2202	53.5	278	162	42	341223
ABaraapaa:95	ABaraapaa	95	2176	-22823	63	66	2176	46.2	166	178	36	424559
ABaraapaaa:136	ABaraapaaa	136	2120	-22879	214	227	2120	39.1	129	212	31	350184
ABaraapaap:136	ABaraapaap	136	1972	-23027	-7	-2	1972	39.4	139	178	34	355180
ABaraapap:95	ABaraapap	95	2193	-22806	65	62	2193	47.8	208	197	35	303765
ABaraapapa:133	ABaraapapa	133	2085	-22914	114	115	2085	46.6	166	162	30	236664
ABaraapapp:133	ABaraapapp	133	2022	-22977	41	50	2022	43.5	197	182	30	241916
ABaraapp:67	ABaraapp	67	2189	-22810	-35	-34	2189	53.0	338	198	44	345292
ABaraappa:93	ABaraappa	93	2090	-22909	-43	-43	2090	51.4	274	225	39	327293
ABaraappaa:126	ABaraappaa	126	1982	-23017	28	31	1982	51.9	229	250	31	216314
ABaraappap:126	ABaraappap	126	1980	-23019	3	-5	1980	53.7	276	260	32	198707
ABaraappp:93	ABaraappp	93	2104	-22895	-53	-53	2104	51.0	312	243	38	325937
ABaraapppa:130	ABaraapppa	130	1951	-23048	7	3	1951	41.4	250	257	32	280651
ABaraapppp:130	ABaraapppp	130	1924	-23075	-38	-35	1924	43.7	281	283	34	275056
ABarap:26	ABarap	26	1977	-23022	-188	-189	1977	19.4	308	124	56	539224
ABarapa:45	ABarapa	45	2006	-22993	-237	-237	2006	27.6	287	111	48	630781
ABarapaa:70	ABarapaa	70	2236	-22763	32	29	2236	43.6	248	123	42	484921
ABarapaaa:101	ABarapaaa	101	2161	-22838	64	68	2161	35.5	155	155	36	511117
ABarapaaaa:141	ABarapaaaa	141	2021	-22978	77	80	2021	32.9	116	203	30	319581
ABarapaaap:141	ABarapaaap	141	2011	-22988	54	55	2011	32.2	137	169	33	333541
ABarapaap:101	ABarapaap	101	2179	-22820	94	100	2179	39.4	196	160	35	404667
ABarapaapa:140	ABarapaapa	140	2061	-22938	104	109	2061	38.9	168	195	30	271120
ABarapaapp:140	ABarapaapp	140	2079	-22920	102	116	2079	38.1	173	154	32	290883
ABarapap:70	ABarapap	70	2129	-22870	-102	-104	2129	42.0	307	148	42	413273
ABarapapa:99	ABarapapa	99	2063	-22936	0	2	2063	47.5	212	150	35	324278
ABarapapaa:138	ABarapapaa	138	2121	-22878	180	178	2121	37.6	201	131	31	276971
ABarapapap:138	ABarapapap	138	2011	-22988	69	66	2011	43.9	224	134	30	216189
ABarapapp:99	ABarapapp	99	2084	-22915	6	1	2084	48.1	246	181	35	280335
ABarapappa:138	ABarapappa	138	2011	-22988	75	71	2011	46.1	213	227	29	197947
ABarapappp:138	ABarapappp	138	1956	-23043	26	21	1956	48.8	247	216	29	190293
ABarapp:45	ABarapp	45	2030	-22970	-176	-176	2030	44.0	367	122	50	516114
ABarappa:68	ABarappa	68	2151	-22848	-134	-138	2151	54.1	351	147	42	338840
ABarappaa:98	ABarappaa	98	2117	-22882	-15	-22	2117	54.0	218	200	36	319678
ABarappaaa:139	ABarappaaa	139	2003	-22996	72	74	2003	50.5	177	193	30	211746
ABarappaap:139	ABarappaap	139	1947	-23053	11	15	1947	51.4	205	204	29	193352
ABarappap:98	ABarappap	98	2120	-22879	13	3	2120	54.4	256	180	36	300830
ABarappapa:137	ABarappapa	137	1983	-23016	42	57	1983	50.0	206	162	31	225013
ABarappapp:137	ABarappapp	137	1964	-23035	36	36	1964	53.3	228	166	32	200558
ABarappp:68	ABarappp	68	2138	-22861	-81	-82	2138	54.2	405	193	43	340136
ABarapppa:96	ABarapppa	96	2134	-22865	19	16	2134	54.0	316	198	34	235417
ABarapppaa:132	ABarapppaa	132	1927	-23072	23	20	1927	52.1	243	212	29	152871
ABarapppap:132	ABarapppap	132	1946	-23053	17	9	1946	49.1	287	227	30	188979
ABarapppp:96	ABarapppp	96	2104	-22895	-33	-29	2104	53.0	359	200	37	297067
ABarappppa:132	ABarappppa	132	1967	-23032	42	41	1967	42.3	267	197	31	246661
ABarappppp:132	ABarappppp	132	1968	-23031	14	15	1968	48.5	297	189	31	198426
ABarp:13	ABarp	13	2022	-22977	-168	-168	2022	11.5	347	295	64	505119
ABarpa:26	ABarpa	26	2060	-22939	-150	-150	2060	6.0	283	248	58	350751
ABarpaa:46	ABarpaa	46	2112	-22887	-148	-147	2112	8.6	228	189	51	536332
ABarpaaa:68	ABarpaaa	68	2120	-22879	-108	-109	2120	25.2	202	136	44	623099
ABarpaaaa:100	ABarpaaaa	100	2152	-22847	58	54	2152	29.9	242	111	37	440102
ABarpaaaaa:138	ABarpaaaaa	138	2011	-22988	74	70	2011	37.0	261	117	31	248371
ABarpaaaap:138	ABarpaaaap	138	1999	-23000	37	39	1999	30.7	287	108	32	235148
ABarpaaap:100	ABarpaaap	100	2103	-22896	-34	-33	2103	18.3	271	113	38	409693
ABarpaaapa:139	ABarpaaapa	139	1987	-23012	13	11	1987	21.2	287	96	33	257460
ABarpaaapp:139	ABarpaaapp	139	1959	-23040	-9	-6	1959	16.6	326	100	31	216686
ABarpaap:68	ABarpaap	68	2147	-22852	-123	-125	2147	14.1	241	154	44	465162
ABarpaapa:98	ABarpaapa	98	2139	-22860	37	32	2139	19.0	241	146	38	445606
ABarpaapaa:136	ABarpaapaa	136	1950	-23049	-3	6	1950	20.4	236	107	31	270957
ABarpaapap:136	ABarpaapap	136	1987	-23012	13	16	1987	12.1	275	120	33	243239
ABarpaapp:98	ABarpaapp	98	2164	-22835	57	58	2164	7.8	287	153	38	338495
ABarpaappa:137	ABarpaappa	137	1976	-23023	32	36	1976	5.2	260	159	33	202646
ABarpaappp:137	ABarpaappp	137	1978	-23021	19	16	1978	5.3	305	147	33	207159
ABarpap:46	ABarpap	46	2078	-22921	-144	-144	2078	17.1	298	211	51	475421
ABarpapa:68	ABarpapa	68	2176	-22823	-59	-61	2176	21.5	283	147	43	416897
ABarpapaa:100	ABarpapaa	100	2165	-22834	13	11	2165	30.5	265	157	37	388637
ABarpapaaa:137	ABarpapaaa	137	2056	-22943	73	71	2056	36.1	281	158	32	224433
ABarpapaap:137	ABarpapaap	137	1982	-23017	16	17	1982	27.9	317	133	32	208956
ABarpapap:100	ABarpapap	100	2067	-22932	-53	-49	2067	28.7	300	133	38	372866
ABarpapapa:138	ABarpapapa	138	1973	-23026	-16	-14	1973	36.6	317	121	32	224104
ABarpapapp:138	ABarpapapp	138	2041	-22958	105	112	2041	33.5	362	112	31	231756
ABarpapp:68	ABarpapp	68	2127	-22872	-113	-115	2127	14.5	328	176	44	365765
ABarpappa:97	ABarpappa	97	2108	-22891	11	2	2108	24.2	331	114	38	385256
ABarpappaa:139	ABarpappaa	139	1965	-23034	-22	-18	1965	33.6	322	88	30	224413
ABarpappap:139	ABarpappap	139	1952	-23047	-40	-39	1952	25.6	352	98	33	245034
ABarpappp:97	ABarpappp	97	2144	-22855	26	29	2144	22.5	378	119	40	398151
ABarpapppa:138	ABarpapppa	138	1969	-23030	18	15	1969	23.1	385	100	32	224505
ABarpapppp:138	ABarpapppp	138	2013	-22986	74	75	2013	19.6	426	116	33	224575
ABarpp:26	ABarpp	26	2057	-22942	-153	-153	2057	6.6	403	298	59	363525
ABarppa:46	ABarppa	46	2147	-22852	-78	-78	2147	2.4	325	245	50	254142
ABarppaa:68	ABarppaa	68	2220	-22779	-49	-49	2220	5.0	302	157	44	313915
ABarppaaa:101	ABarppaaa	101	2106	-22893	2	6	2106	8.6	320	119	36	281417
ABarppaaaa:140	ABarppaaaa	140	2025	-22974	40	37	2025	7.7	313	109	30	183649
ABarppaaap:140	ABarppaaap	140	1879	-23120	-77	-75	1879	5.9	357	135	36	213708
ABarppaap:101	ABarppaap	101	2112	-22887	41	40	2112	2.1	347	172	37	164772
ABarppaapa:140	ABarppaapa	140	2008	-22991	47	48	2008	1.7	322	177	30	78893
ABarppaapp:140	ABarppaapp	140	1977	-23022	25	23	1977	6.4	372	192	30	106969
ABarppap:68	ABarppap	68	2137	-22862	-117	-117	2137	4.9	361	208	45	244979
ABarppapa:98	ABarppapa	98	2130	-22869	23	22	2130	2.9	392	198	37	134015
ABarppapaa:141	ABarppapaa	141	2021	-22978	70	69	2021	2.5	390	220	33	91272
ABarppapap:141	ABarppapap	141	2064	-22935	69	58	2064	1.3	437	203	31	52439
ABarppapp:98	ABarppapp	98	2121	-22878	-8	-9	2121	4.4	442	222	39	168278
ABarppappa:143	ABarppappa	143	2033	-22966	-32	-39	2033	1.2	475	210	30	49728
ABarppappp:143	ABarppappp	143	2072	-22927	3	5	2072	1.0	499	268	32	63818
ABarppp:46	ABarppp	46	2108	-22891	-111	-111	2108	4.9	426	219	51	313773
ABarpppa:69	ABarpppa	69	2161	-22838	-70	-72	2161	9.3	394	143	45	389382
ABarpppaa:102	ABarpppaa	102	2085	-22914	4	2	2085	13.0	352	150	39	338473
ABarpppaaa:142	ABarpppaaa	142	2034	-22965	77	76	2034	13.5	371	104	30	201943
ABarpppaap:142	ABarpppaap	142	1937	-23062	0	4	1937	11.2	401	135	34	190666
ABarpppap:102	ABarpppap	102	2067	-22932	-49	-55	2067	8.0	394	140	39	305654
ABarpppapa:139	ABarpppapa	139	1940	-23059	-31	-30	1940	7.7	415	183	32	139414
ABarpppapp:139	ABarpppapp	139	1971	-23028	-12	-10	1971	2.5	390	154	33	107548
ABarpppp:69	ABarpppp	69	2154	-22845	-106	-108	2154	7.7	448	183	46	322934
ABarppppa:101	ABarppppa	101	2035	-22964	-31	-33	2035	10.1	433	149	38	284769
ABarppppaa:143	ABarppppaa	143	2031	-22968	71	72	2031	6.6	435	137	33	181569
ABarppppap:143	ABarppppap	143	2057	-22942	9	4	2057	7.2	468	182	33	139850
ABarppppp:101	ABarppppp	101	2132	-22867	17	16	2132	8.9	476	180	39	270206
ABarpppppa:142	ABarpppppa	142	1972	-23027	10	11	1972	10.6	481	142	33	206426
ABarpppppp:142	ABarpppppp	142	1966	-23033	-55	-50	1966	9.4	522	170	34	237592
ABp:1	ABp	1	1987	-23013	-149	-149	1987	29.0	416	322	62	336279
ABpl:2	ABpl	2	1984	-23015	-164	-164	1984	43.7	394	321	70	641604
ABpla:13	ABpla	13	1905	-23094	-245	-245	1905	34.6	292	341	62	654627
ABplaa:26	ABplaa	26	1976	-23023	-258	-258	1976	27.8	244	331	58	634886
ABplaaa:45	ABplaaa	45	2048	-22951	-207	-208	2048	20.8	187	296	51	774006
ABplaaaa:68	ABplaaaa	68	2148	-22851	-94	-95	2148	28.3	148	262	46	762784
ABplaaaaa:96	ABplaaaaa	96	2168	-22831	-13	-13	2168	22.1	193	302	40	584119
ABplaaaaaa:134	ABplaaaaaa	134	2019	-22980	23	32	2019	21.8	184	301	32	342429
ABplaaaaap:134	ABplaaaaap	134	2062	-22937	88	82	2062	17.1	209	317	34	380813
ABplaaaap:96	ABplaaaap	96	2182	-22817	6	5	2182	34.5	188	306	38	522356
ABplaaaapa:133	ABplaaaapa	133	2004	-22995	48	56	2004	30.6	172	283	33	358559
ABplaaaapp:133	ABplaaaapp	133	1980	-23019	23	21	1980	30.5	194	317	33	343923
ABplaaap:68	ABplaaap	68	2173	-22826	-90	-91	2173	16.8	196	263	46	624686
ABplaaapa:96	ABplaaapa	96	2201	-22798	38	40	2201	16.1	213	274	38	492202
ABplaaapaa:135	ABplaaapaa	135	2040	-22959	88	86	2040	20.7	209	268	32	328608
ABplaaapap:135	ABplaaapap	135	2049	-22950	96	99	2049	12.8	224	274	33	356284
ABplaaapp:96	ABplaaapp	96	2083	-22916	-56	-57	2083	13.6	241	306	40	542863
ABplaaappa:133	ABplaaappa	133	1955	-23044	-3	-5	1955	11.2	239	309	33	315078
ABplaaappp:133	ABplaaappp	133	1972	-23027	39	40	1972	15.7	270	282	32	282153
ABplaap:45	ABplaap	45	2085	-22914	-230	-231	2085	28.2	272	335	51	698598
ABplaapa:67	ABplaapa	67	2225	-22774	-66	-66	2225	18.6	218	319	45	645871
ABplaapaa:95	ABplaapaa	95	2174	-22825	24	25	2174	29.5	225	329	38	555700
ABplaapaaa:134	ABplaapaaa	134	1981	-23018	44	43	1981	31.2	234	319	31	299533
ABplaapaap:134	ABplaapaap	134	2002	-22998	29	23	2002	24.9	275	331	35	379817
ABplaapap:95	ABplaapap	95	2159	-22840	-23	-24	2159	22.4	265	344	40	592014
ABplaapapa:135	ABplaapapa	135	2005	-22994	52	55	2005	16.0	275	338	34	391780
ABplaapapp:135	ABplaapapp	135	2066	-22934	127	124	2066	16.6	314	342	33	318139
ABplaapp:67	ABplaapp	67	2153	-22846	-121	-122	2153	19.7	291	300	46	537045
ABplaappa:95	ABplaappa	95	2165	-22834	-21	-21	2165	25.1	309	330	40	530879
ABplaappaa:131	ABplaappaa	131	1963	-23036	-21	-24	1963	24.5	299	368	35	427250
ABplaappap:131	ABplaappap	131	1924	-23075	-21	-23	1924	24.4	339	361	33	349598
ABplaappp:95	ABplaappp	95	2085	-22915	-53	-54	2085	16.1	352	328	39	445570
ABplaapppa:133	ABplaapppa	133	1966	-23033	4	12	1966	15.2	362	335	32	281040
ABplaapppp:133	ABplaapppp	133	1999	-23000	32	25	1999	7.2	394	354	34	330533
ABplap:26	ABplap	26	1944	-23055	-256	-256	1944	24.3	348	356	57	595326
ABplapa:45	ABplapa	45	2110	-22889	-135	-136	2110	9.2	267	304	52	560211
ABplapaa:68	ABplapaa	68	2168	-22831	-95	-95	2168	5.8	220	240	45	457716
ABplapaaa:98	ABplapaaa	98	2065	-22934	-39	-42	2065	4.2	263	284	39	395056
ABplapaaaa:138	ABplapaaaa	138	1951	-23048	24	24	1951	6.5	244	258	34	321984
ABplapaaap:138	ABplapaaap	138	1981	-23018	56	58	1981	6.3	275	279	30	264507
ABplapaap:98	ABplapaap	98	2084	-22915	2	3	2084	9.0	305	289	38	380684
ABplapaapa:139	ABplapaapa	139	1917	-23082	-15	-15	1917	10.9	306	282	31	228262
ABplapaapp:139	ABplapaapp	139	1939	-23060	29	22	1939	5.9	337	293	31	231102
ABplapap:68	ABplapap	68	2244	-22755	-35	-35	2244	3.8	287	244	44	269078
ABplapapa:96	ABplapapa	96	2113	-22886	-21	-20	2113	2.0	325	277	38	232594
ABplapapaa:134	ABplapapaa	134	1953	-23046	34	34	1953	1.6	300	286	34	221119
ABplapapap:134	ABplapapap	134	1895	-23105	-22	-46	1895	1.3	354	295	34	169324
ABplapapp:96	ABplapapp	96	2088	-22911	-18	-17	2088	3.7	377	293	37	228002
ABplapappa:136	ABplapappa	136	1928	-23071	-13	-21	1928	7.2	372	304	33	218500
ABplapappp:136	ABplapappp	136	1925	-23074	-52	-50	1925	8.4	409	318	33	214791
ABplapp:45	ABplapp	45	2114	-22885	-105	-106	2114	14.6	368	347	51	626884
ABplappa:67	ABplappa	67	2166	-22833	-89	-91	2166	7.5	288	324	46	572254
ABplappaa:97	ABplappaa	97	2151	-22848	7	8	2151	14.0	292	333	40	530917
ABplappaaa:132	ABplappaaa	132	1932	-23067	-38	-33	1932	14.8	338	308	32	237326
ABplappaap:132	ABplappaap	132	2001	-22998	-3	8	2001	23.5	310	295	34	272776
ABplappap:97	ABplappap	97	2084	-22915	-53	-53	2084	6.1	342	342	41	493897
ABplappapa:136	ABplappapa	136	1959	-23040	14	14	1959	6.6	301	327	37	366549
ABplappapp:136	ABplappapp	136	2008	-22991	66	61	2008	3.2	351	334	31	251179
ABplappp:67	ABplappp	67	2145	-22854	-85	-86	2145	5.1	361	308	46	379474
ABplapppa:96	ABplapppa	96	2115	-22884	-54	-61	2115	4.8	405	334	40	377815
ABplapppaa:132	ABplapppaa	132	1941	-23058	-8	-24	1941	1.4	405	328	34	194634
ABplapppap:132	ABplapppap	132	1916	-23083	-39	-39	1916	2.5	460	347	35	251786
ABplapppp:96	ABplapppp	96	2055	-22944	-55	-56	2055	4.7	480	347	41	479601
ABplappppa:137	ABplappppa	137	2002	-22997	80	81	2002	2.7	510	335	33	222490
ABplappppp:137	ABplappppp	137	1964	-23035	-16	-17	1964	8.2	550	335	34	285606
ABplp:13	ABplp	13	1973	-23026	-194	-193	1973	47.0	404	299	61	416449
ABplpa:27	ABplpa	27	2013	-22986	-152	-153	2013	48.7	359	312	56	380670
ABplpaa:46	ABplpaa	46	2054	-22945	-199	-199	2054	34.0	339	367	48	587436
ABplpaaa:68	ABplpaaa	68	2140	-22859	-124	-125	2140	31.2	270	356	42	513866
ABplpaaaa:98	ABplpaaaa	98	2026	-22973	-57	-54	2026	42.2	244	335	38	393627
ABplpaaaaa:138	ABplpaaaaa	138	1916	-23083	-57	-52	1916	37.7	214	335	31	251379
ABplpaaaap:138	ABplpaaaap	138	1979	-23020	31	34	1979	39.0	251	337	31	233210
ABplpaaap:98	ABplpaaap	98	2118	-22882	-16	-23	2118	34.7	267	356	37	436877
ABplpaaapa:137	ABplpaaapa	137	1977	-23022	13	19	1977	26.3	226	347	30	250763
ABplpaaapp:137	ABplpaaapp	137	2014	-22985	63	61	2014	32.0	259	358	31	246108
ABplpaap:68	ABplpaap	68	2128	-22871	-120	-124	2128	22.7	334	356	43	477147
ABplpaapa:96	ABplpaapa	96	2101	-22898	-88	-97	2101	33.8	307	363	36	399536
ABplpaapaa:135	ABplpaapaa	135	1961	-23038	-28	-24	1961	42.0	281	337	31	205364
ABplpaapap:135	ABplpaapap	135	1897	-23102	-99	-100	1897	34.1	301	358	31	241891
ABplpaapp:96	ABplpaapp	96	2086	-22913	-22	-27	2086	19.1	344	374	37	417130
ABplpaappa:137	ABplpaappa	137	1976	-23023	-14	-18	1976	9.1	334	358	32	261744
ABplpaappp:137	ABplpaappp	137	1972	-23027	19	20	1972	15.8	361	377	31	227246
ABplpap:46	ABplpap	46	2016	-22983	-214	-216	2016	43.6	421	353	48	493584
ABplpapa:68	ABplpapa	68	2099	-22900	-208	-209	2099	34.7	362	374	44	535671
ABplpapaa:96	ABplpapaa	96	2082	-22917	-33	-33	2082	46.6	306	344	39	396064
ABplpapaaa:134	ABplpapaaa	134	1950	-23049	19	29	1950	49.1	280	325	33	207085
ABplpapaap:134	ABplpapaap	134	1979	-23020	-4	12	1979	43.6	311	346	31	211387
ABplpapap:96	ABplpapap	96	2113	-22886	-89	-95	2113	37.7	350	370	39	457929
ABplpapapa:135	ABplpapapa	135	1988	-23011	0	8	1988	39.3	333	364	32	266985
ABplpapapp:135	ABplpapapp	135	1977	-23022	4	3	1977	33.5	352	370	34	316167
ABplpapp:68	ABplpapp	68	2113	-22886	-120	-121	2113	39.4	432	367	44	494601
ABplpappa:95	ABplpappa	95	2081	-22918	-54	-60	2081	34.6	389	364	38	438756
ABplpappaa:133	ABplpappaa	133	1970	-23029	-16	-21	1970	27.6	355	330	33	268158
ABplpappap:133	ABplpappap	133	2025	-22974	69	65	2025	22.0	392	352	32	253536
ABplpappp:95	ABplpappp	95	2083	-22916	-47	-52	2083	34.3	434	378	39	492188
ABplpapppa:135	ABplpapppa	135	1962	-23037	-18	-23	1962	26.1	431	387	30	270719
ABplpapppp:135	ABplpapppp	135	1934	-23065	-36	-36	1934	26.6	475	391	34	342576
ABplpp:27	ABplpp	27	1994	-23005	-204	-204	1994	47.4	450	334	56	414603
ABplppa:46	ABplppa	46	2102	-22897	-166	-166	2102	22.1	443	380	49	663017
ABplppaa:70	ABplppaa	70	2145	-22854	-96	-99	2145	15.5	378	368	43	524752
ABplppaaa:101	ABplppaaa	101	2064	-22935	-36	-35	2064	23.0	383	381	36	427935
ABplppaaaa:140	ABplppaaaa	140	1993	-23006	17	7	1993	29.8	380	381	33	288542
ABplppaaap:140	ABplppaaap	140	2068	-22931	73	66	2068	23.6	399	387	30	278046
ABplppaap:101	ABplppaap	101	2062	-22937	5	3	2062	17.4	411	356	35	379499
ABplppaapa:146	ABplppaapa	146	2003	-22996	54	53	2003	16.7	403	385	31	278395
ABplppaapp:146	ABplppaapp	146	1980	-23019	43	38	1980	10.8	424	367	30	246295
ABplppap:70	ABplppap	70	2239	-22761	-17	-20	2239	8.9	435	346	43	406456
ABplppapa:100	ABplppapa	100	2142	-22857	60	58	2142	10.8	442	321	36	284935
ABplppapaa:138	ABplppapaa	138	1974	-23025	29	26	1974	7.1	438	318	32	158050
ABplppapap:138	ABplppapap	138	1945	-23054	5	3	1945	3.6	475	314	30	133985
ABplppapp:100	ABplppapp	100	2054	-22945	-39	-41	2054	16.4	475	339	36	311486
ABplppappa:137	ABplppappa	137	1936	-23063	-23	-19	1936	13.1	459	341	31	164268
ABplppappp:137	ABplppappp	137	1977	-23022	28	24	1977	11.8	492	344	32	230823
ABplppp:46	ABplppp	46	2027	-22972	-230	-232	2027	38.7	499	359	47	567635
ABplpppa:69	ABplpppa	69	2187	-22812	-70	-76	2187	23.2	434	385	42	576506
ABplpppaa:99	ABplpppaa	99	2124	-22875	23	22	2124	17.8	432	376	36	398072
ABplpppaaa:136	ABplpppaaa	136	1981	-23018	17	19	1981	13.0	452	386	32	267742
ABplpppaap:136	ABplpppaap	136	2023	-22977	88	90	2023	17.2	483	378	31	269900
ABplpppap:99	ABplpppap	99	2070	-22929	-49	-52	2070	12.7	476	382	38	487194
ABplpppapa:139	ABplpppapa	139	1999	-23000	48	43	1999	7.0	501	374	33	261933
ABplpppapp:139	ABplpppapp	139	1973	-23026	2	-5	1973	6.8	535	363	30	271991
ABplpppp:69	ABplpppp	69	2125	-22874	-179	-182	2125	25.6	490	380	44	599050
ABplppppa:98	ABplppppa	98	2124	-22875	-21	-25	2124	24.1	472	381	38	514184
ABplppppaa:135	ABplppppaa	135	2014	-22985	40	36	2014	22.0	511	387	31	289243
ABplppppap:135	ABplppppap	135	2055	-22944	101	101	2055	14.9	534	368	34	338701
ABplppppp:98	ABplppppp	98	2295	-22704	173	173	2295	28.3	524	384	38	544761
ABplpppppa:139	ABplpppppa	139	1981	-23018	5	0	1981	26.6	551	371	33	312438
ABplpppppp:139	ABplpppppp	139	2100	-22899	154	154	2100	33.5	568	344	32	282587
ABpr:2	ABpr	2	1982	-23017	-217	-217	1982	13.3	461	303	71	710395
ABpra:10	ABpra	10	1946	-23053	-178	-182	1946	23.1	534	181	64	546661
ABpraa:26	ABpraa	26	1940	-23059	-235	-237	1940	32.2	519	127	55	562405
ABpraaa:46	ABpraaa	46	2056	-22943	-117	-118	2056	48.6	529	164	48	420284
ABpraaaa:68	ABpraaaa	68	2105	-22894	-107	-106	2105	51.0	551	203	42	337989
ABpraaaaa:96	ABpraaaaa	96	2093	-22906	6	2	2093	50.8	549	152	37	347796
ABpraaaaaa:136	ABpraaaaaa	136	1905	-23094	-27	-27	1905	47.2	557	122	32	245024
ABpraaaaap:136	ABpraaaaap	136	1931	-23069	0	0	1931	45.9	589	147	31	246857
ABpraaaap:96	ABpraaaap	96	2082	-22918	-9	-12	2082	43.6	568	141	38	449783
ABpraaaapa:139	ABpraaaapa	139	1981	-23018	-4	-5	1981	38.0	580	118	33	348221
ABpraaaapp:139	ABpraaaapp	139	2009	-22990	84	82	2009	39.5	613	154	31	303478
ABpraaap:68	ABpraaap	68	2122	-22877	-131	-133	2122	52.5	532	148	42	337288
ABpraaapa:98	ABpraaapa	98	2069	-22930	-12	-10	2069	52.1	483	127	36	297821
ABpraaapaa:138	ABpraaapaa	138	1973	-23026	43	40	1973	49.1	478	108	31	213070
ABpraaapap:138	ABpraaapap	138	1901	-23099	-35	-30	1901	48.7	514	116	32	209288
ABpraaapp:98	ABpraaapp	98	2076	-22923	-32	-39	2076	48.0	514	123	37	376460
ABpraaappa:139	ABpraaappa	139	1989	-23010	15	12	1989	38.7	497	95	32	304687
ABpraaappp:139	ABpraaappp	139	1963	-23036	-7	-12	1963	41.1	536	105	30	279476
ABpraap:46	ABpraap	46	2084	-22915	-112	-111	2084	44.3	474	118	47	475360
ABpraapa:69	ABpraapa	69	2131	-22868	-106	-107	2131	53.7	489	192	41	284780
ABpraapaa:98	ABpraapaa	98	2173	-22826	-25	-34	2173	55.7	451	184	35	198948
ABpraapaaa:135	ABpraapaaa	135	2087	-22912	-172	-196	2087	56.6	427	191	30	113817
ABpraapaap:135	ABpraapaap	135	2079	-22920	-231	-266	2079	56.3	466	194	31	123247
ABpraapap:98	ABpraapap	98	2172	-22827	-42	-30	2172	53.9	494	181	37	241169
ABpraapapa:137	ABpraapapa	137	1979	-23020	-89	-108	1979	56.2	501	186	30	119601
ABpraapapp:137	ABpraapapp	137	1962	-23037	-12	-17	1962	55.2	515	159	31	134785
ABpraapp:69	ABpraapp	69	2137	-22862	-165	-168	2137	54.4	457	145	42	296789
ABpraappa:97	ABpraappa	97	2092	-22907	-121	-125	2092	56.3	403	164	36	207763
ABpraappaa:136	ABpraappaa	136	1930	-23069	-55	-58	1930	55.9	380	171	31	134342
ABpraappap:136	ABpraappap	136	1997	-23002	-10	-24	1997	55.6	411	157	30	131405
ABpraappp:97	ABpraappp	97	2092	-22907	-60	-66	2092	54.9	442	147	34	213479
ABpraapppa:138	ABpraapppa	138	2002	-22997	-72	-106	2002	56.7	448	154	31	135604
ABpraapppp:138	ABpraapppp	138	1999	-23000	40	44	1999	53.5	473	164	31	148638
ABprap:26	ABprap	26	1961	-23038	-255	-256	1961	24.9	587	190	56	569402
ABprapa:47	ABprapa	47	1998	-23001	-202	-203	1998	31.0	569	136	48	667947
ABprapaa:71	ABprapaa	71	2109	-22890	-153	-160	2109	29.9	579	153	44	625636
ABprapaaa:99	ABprapaaa	99	2035	-22964	-73	-77	2035	35.0	563	168	37	416915
ABprapaaaa:137	ABprapaaaa	137	1921	-23078	-45	-51	1921	39.2	558	168	32	247931
ABprapaaap:137	ABprapaaap	137	1948	-23051	-8	-2	1948	38.2	594	187	31	268628
ABprapaap:99	ABprapaap	99	2087	-22912	-10	-12	2087	30.0	589	192	37	446556
ABprapaapa:141	ABprapaapa	141	1940	-23059	-60	-51	1940	39.4	593	221	30	242455
ABprapaapp:141	ABprapaapp	141	2081	-22918	41	80	2081	35.1	619	228	30	298119
ABprapap:71	ABprapap	71	2086	-22913	-160	-161	2086	41.7	558	121	42	515567
ABprapapa:101	ABprapapa	101	2016	-22983	-34	-35	2016	39.5	525	133	36	385364
ABprapapaa:143	ABprapapaa	143	1936	-23063	16	24	1936	47.5	516	138	30	180971
ABprapapap:143	ABprapapap	143	1942	-23057	-6	0	1942	41.6	529	154	29	232368
ABprapapp:101	ABprapapp	101	2062	-22937	-14	-17	2062	32.9	559	124	37	510439
ABprapappa:145	ABprapappa	145	1976	-23023	18	11	1976	37.5	555	128	31	295588
ABprapappp:145	ABprapappp	145	2012	-22987	17	23	2012	29.5	579	130	32	365357
ABprapp:47	ABprapp	47	2019	-22981	-174	-175	2019	40.1	606	179	48	616882
ABprappa:70	ABprappa	70	2151	-22848	-93	-95	2151	44.8	612	227	44	505485
ABprappaa:97	ABprappaa	97	2164	-22835	55	52	2164	40.9	634	216	38	504081
ABprappaaa:138	ABprappaaa	138	2120	-22879	127	141	2120	36.5	626	290	34	395871
ABprappaap:138	ABprappaap	138	2181	-22818	196	224	2181	41.0	629	267	33	333365
ABprappap:97	ABprappap	97	2107	-22892	14	10	2107	44.8	609	176	37	413502
ABprappapa:134	ABprappapa	134	2037	-22962	100	100	2037	43.4	619	183	32	275482
ABprappapp:134	ABprappapp	134	2128	-22871	183	189	2128	42.1	631	220	31	273186
ABprappp:70	ABprappp	70	2084	-22915	-90	-91	2084	40.3	608	167	43	575215
ABprapppa:99	ABprapppa	99	2186	-22813	126	124	2186	32.6	623	183	38	565798
ABprapppaa:139	ABprapppaa	139	2312	-22687	308	331	2312	34.5	634	252	29	320593
ABprapppap:139	ABprapppap	139	2148	-22851	176	198	2148	29.6	645	222	35	414658
ABprapppp:99	ABprapppp	99	2124	-22875	57	55	2124	32.4	594	149	37	530263
ABprappppa:138	ABprappppa	138	2117	-22882	147	160	2117	33.5	634	191	30	322216
ABprappppp:138	ABprappppp	138	2194	-22805	237	239	2194	30.0	613	162	33	364598
ABprp:10	ABprp	10	2019	-22980	-144	-146	2019	8.5	454	187	66	426108
ABprpa:26	ABprpa	26	2066	-22933	-184	-184	2066	7.2	385	158	58	397489
ABprpaa:46	ABprpaa	46	2165	-22834	-102	-102	2165	9.0	323	137	51	501566
ABprpaaa:68	ABprpaaa	68	2123	-22876	-212	-213	2123	31.1	286	100	44	637630
ABprpaaaa:97	ABprpaaaa	97	2124	-22875	-13	-19	2124	43.5	258	134	37	443140
ABprpaaaaa:136	ABprpaaaaa	136	1936	-23063	4	5	1936	46.0	246	165	31	250915
ABprpaaaap:136	ABprpaaaap	136	1939	-23060	17	21	1939	49.8	272	149	31	231465
ABprpaaap:97	ABprpaaap	97	2093	-22906	-62	-65	2093	41.1	292	109	38	477705
ABprpaaapa:138	ABprpaaapa	138	1933	-23066	0	1	1933	44.9	265	125	30	256871
ABprpaaapp:138	ABprpaaapp	138	1997	-23002	48	48	1997	45.6	301	113	31	247589
ABprpaap:68	ABprpaap	68	2166	-22833	-123	-127	2166	26.5	348	128	44	510561
ABprpaapa:97	ABprpaapa	97	2121	-22878	-5	-7	2121	42.0	315	155	38	424819
ABprpaapaa:137	ABprpaapaa	137	1980	-23019	31	26	1980	44.0	301	152	32	263439
ABprpaapap:137	ABprpaapap	137	1954	-23045	-49	-39	1954	46.5	347	149	32	242360
ABprpaapp:97	ABprpaapp	97	2025	-22974	-91	-91	2025	41.2	372	140	37	402594
ABprpaappa:136	ABprpaappa	136	2008	-22991	56	59	2008	48.9	390	143	30	188627
ABprpaappp:136	ABprpaappp	136	1978	-23021	46	55	1978	46.2	428	143	31	229847
ABprpap:46	ABprpap	46	2078	-22921	-230	-231	2078	25.1	398	113	51	669265
ABprpapa:67	ABprpapa	67	2122	-22877	-109	-114	2122	43.7	428	118	44	466859
ABprpapaa:95	ABprpapaa	95	2127	-22872	-136	-147	2127	55.4	349	163	39	301907
ABprpapaaa:134	ABprpapaaa	134	1921	-23078	-105	-111	1921	55.9	303	224	33	185158
ABprpapaap:134	ABprpapaap	134	1991	-23008	-12	-11	1991	55.6	337	191	32	165692
ABprpapap:95	ABprpapap	95	2047	-22952	-85	-85	2047	46.7	394	112	37	373578
ABprpapapa:134	ABprpapapa	134	1944	-23055	-21	-26	1944	48.0	382	106	32	235262
ABprpapapp:134	ABprpapapp	134	1911	-23088	-53	-54	1911	42.2	436	94	32	302124
ABprpapp:67	ABprpapp	67	2164	-22835	-196	-200	2164	41.9	357	104	44	503720
ABprpappa:95	ABprpappa	95	2131	-22868	-33	-36	2131	52.0	289	151	37	304657
ABprpappaa:133	ABprpappaa	133	1998	-23001	66	65	1998	54.6	264	190	30	156701
ABprpappap:133	ABprpappap	133	2034	-22965	11	7	2034	55.0	295	170	32	167820
ABprpappp:95	ABprpappp	95	2128	-22871	-75	-78	2128	49.2	335	125	39	366664
ABprpapppa:133	ABprpapppa	133	2045	-22954	91	89	2045	52.5	311	141	30	168136
ABprpapppp:133	ABprpapppp	133	1966	-23033	12	9	1966	52.8	349	138	32	203669
ABprpp:26	ABprpp	26	2058	-22941	-131	-131	2058	7.7	488	202	58	345419
ABprppa:46	ABprppa	46	2175	-22824	-34	-36	2175	8.5	440	146	50	457231
ABprppaa:69	ABprppaa	69	2165	-22834	-79	-80	2165	24.2	460	119	44	552748
ABprppaaa:98	ABprppaaa	98	2086	-22913	-33	-33	2086	33.6	420	105	38	495197
ABprppaaaa:137	ABprppaaaa	137	1987	-23012	25	27	1987	32.7	412	105	35	372901
ABprppaaap:137	ABprppaaap	137	2032	-22967	74	78	2032	35.1	444	118	32	317706
ABprppaap:98	ABprppaap	98	2167	-22832	67	68	2167	25.8	458	122	39	520281
ABprppaapa:141	ABprppaapa	141	2087	-22912	132	140	2087	31.8	466	132	33	302459
ABprppaapp:141	ABprppaapp	141	1986	-23013	2	4	1986	32.9	508	148	31	272727
ABprppap:69	ABprppap	69	2168	-22831	-71	-69	2168	26.3	396	100	43	521199
ABprppapa:99	ABprppapa	99	2067	-22932	-4	-9	2067	37.4	339	119	38	416716
ABprppapaa:140	ABprppapaa	140	1959	-23040	3	7	1959	44.8	335	104	32	223103
ABprppapap:140	ABprppapap	140	1987	-23012	42	36	1987	42.6	367	124	29	204789
ABprppapp:99	ABprppapp	99	2058	-22941	-31	-32	2058	36.1	375	101	38	468248
ABprppappa:141	ABprppappa	141	1984	-23015	-5	-19	1984	40.2	377	96	31	256286
ABprppappp:141	ABprppappp	141	2038	-22961	82	82	2038	41.3	411	111	30	233145
ABprppp:46	ABprppp	46	1997	-23002	-213	-213	1997	20.6	508	142	51	639481
ABprpppa:68	ABprpppa	68	2136	-22863	-125	-128	2136	29.8	520	134	45	572730
ABprpppaa:97	ABprpppaa	97	2127	-22872	-22	-27	2127	32.1	481	108	40	580237
ABprpppaaa:137	ABprpppaaa	137	2032	-22967	54	59	2032	29.6	478	97	33	364531
ABprpppaap:137	ABprpppaap	137	2042	-22957	75	79	2042	31.7	522	113	33	364312
ABprpppap:97	ABprpppap	97	2100	-22899	-20	-19	2100	28.2	524	139	40	547450
ABprpppapa:137	ABprpppapa	137	2108	-22891	154	155	2108	31.7	536	153	30	271430
ABprpppapp:137	ABprpppapp	137	2014	-22985	44	50	2014	29.5	573	167	33	293538
ABprpppp:68	ABprpppp	68	2187	-22812	-82	-84	2187	40.5	486	107	44	534659
ABprppppa:96	ABprppppa	96	2137	-22862	13	11	2137	47.1	440	116	37	344651
ABprppppaa:136	ABprppppaa	136	1892	-23107	-45	-44	1892	50.7	435	119	35	231894
ABprppppap:136	ABprppppap	136	1988	-23011	37	33	1988	42.0	471	117	31	245170
ABprppppp:96	ABprppppp	96	2160	-22839	30	28	2160	41.9	481	129	38	410630
ABprpppppa:135	ABprpppppa	135	2003	-22996	74	74	2003	45.5	464	152	32	202474
ABprpppppp:135	ABprpppppp	135	2114	-22885	119	107	2114	39.6	500	157	30	245898
EMS:1	EMS	1	1934	-23065	-265	-265	1934	29.0	428	142	75	1092412
MS:5	MS	5	1923	-23076	-170	-170	1923	36.5	378	139	65	637677
MSa:19	MSa	19	1943	-23056	-179	-179	1943	40.6	319	181	62	610860
MSaa:45	MSaa	45	2020	-22979	-143	-143	2020	36.6	299	243	56	585275
MSaaa:79	MSaaa	79	2199	-22800	15	16	2199	32.8	314	220	49	431214
MSaaaa:121	MSaaaa	121	2120	-22879	139	152	2120	28.6	314	194	42	271665
MSaaap:121	MSaaap	121	2106	-22893	115	137	2106	24.2	369	214	41	216408
MSaap:79	MSaap	79	2275	-22724	52	54	2275	33.5	389	243	48	386073
MSaapa:122	MSaapa	122	2196	-22803	176	188	2196	32.3	383	244	42	240752
MSaapp:122	MSaapp	122	2148	-22852	-67	45	2148	41.8	420	287	42	240306
MSap:45	MSap	45	2040	-22959	-144	-145	2040	48.7	364	224	55	489048
MSapa:78	MSapa	78	2266	-22733	78	77	2266	44.2	336	261	45	326259
MSapaa:126	MSapaa	126	2178	-22821	194	198	2178	36.7	297	234	39	220409
MSapap:126	MSapap	126	2152	-22847	160	161	2152	39.8	345	267	41	215094
MSapp:78	MSapp	78	2241	-22758	36	37	2241	49.1	410	268	48	338140
MSappa:127	MSappa	127	2132	-22867	138	135	2132	52.7	335	262	39	157550
MSappp:127	MSappp	127	2085	-22914	44	57	2085	53.0	390	302	41	175554
MSp:19	MSp	19	1960	-23039	-187	-188	1960	31.3	425	165	66	692766
MSpa:46	MSpa	46	2098	-22901	-108	-108	2098	21.3	382	223	57	557045
MSpaa:78	MSpaa	78	2399	-22600	209	208	2399	21.5	393	192	51	490907
MSpaaa:128	MSpaaa	128	2528	-22471	527	527	2528	27.7	388	158	42	363480
MSpaap:128	MSpaap	128	2468	-22531	175	306	2468	25.2	432	208	43	297545
MSpap:78	MSpap	78	2519	-22480	253	262	2519	28.3	459	193	50	536015
MSpapa:129	MSpapa	129	2518	-22481	447	458	2518	40.4	425	186	40	293256
MSpapp:129	MSpapp	129	2756	-22243	-201	115	2756	36.9	468	218	42	303228
MSpp:46	MSpp	46	2048	-22951	-138	-141	2048	36.5	428	172	56	664702
MSppa:78	MSppa	78	2489	-22510	188	220	2489	42.0	452	231	49	443974
MSppaa:133	MSppaa	133	2527	-22472	290	343	2527	54.3	405	245	42	195735
MSppap:133	MSppap	133	2853	-22146	169	435	2853	51.8	469	288	42	225633
MSppp:78	MSppp	78	2437	-22562	261	262	2437	42.9	398	189	48	449621
MSpppa:131	MSpppa	131	2531	-22468	489	492	2531	44.8	341	197	40	229175
MSpppp:131	MSpppp	131	2443	-22556	341	386	2443	44.2	391	221	41	240296
E:5	E	5	1932	-23067	-235	-237	1932	40.1	523	205	62	498855
Ea:20	Ea	20	1960	-23039	-235	-235	1960	48.8	454	223	61	542782
Eal:52	Eal	52	2139	-22860	-96	-95	2139	37.8	451	286	55	476500
Eala:88	Eala	88	2674	-22325	510	510	2674	42.8	383	325	47	334287
Ealaa:150	Ealaa	150	3021	-21978	926	918	3021	45.9	317	300	36	122761
Ealap:150	Ealap	150	2729	-22270	595	607	2729	40.1	382	317	38	165715
Ealp:88	Ealp	88	2736	-22263	496	498	2736	45.6	455	322	46	296083
Ealpa:146	Ealpa	146	3026	-21973	932	930	3026	47.4	403	329	37	138259
Ealpp:146	Ealpp	146	3064	-21935	676	862	3064	43.6	462	340	38	163963
Ear:52	Ear	52	2207	-22792	-36	-37	2207	23.3	401	308	53	449793
Eara:91	Eara	91	2983	-22016	773	774	2983	24.7	358	284	46	284779
Earaa:147	Earaa	147	4079	-20920	1857	1874	4079	20.0	317	241	36	126728
Earap:147	Earap	147	3702	-21297	1414	1458	3702	21.5	369	261	37	118821
Earp:91	Earp	91	3028	-21971	736	745	3028	25.0	441	286	46	274328
Earpa:151	Earpa	151	4229	-20770	1946	1977	4229	28.0	398	275	38	130129
Earpp:151	Earpp	151	3932	-21067	1348	1393	3932	28.7	461	284	34	99514
Ep:20	Ep	20	1951	-23048	-261	-263	1951	41.2	549	258	62	642251
Epl:51	Epl	51	2264	-22735	9	9	2264	33.1	526	214	53	468794
Epla:89	Epla	89	6524	-18475	3840	3829	6524	44.9	498	212	45	218037
Eplaa:148	Eplaa	148	15051	-9948	11225	11301	15051	49.0	449	215	34	83908
Eplap:148	Eplap	148	16567	-8432	12511	12433	16567	43.5	508	248	35	101201
Eplp:89	Eplp	89	7371	-17628	4583	4637	7371	28.7	533	228	46	265291
Eplpa:151	Eplpa	151	20772	-4227	16241	16514	20772	29.2	485	204	35	113362
Eplpp:151	Eplpp	151	19836	-5163	15042	15332	19836	25.5	534	228	36	130942
Epr:51	Epr	51	2289	-22710	-10	-13	2289	27.4	521	300	53	485433
Epra:90	Epra	90	7256	-17743	4614	4617	7256	37.3	494	281	48	297929
Epraa:148	Epraa	148	17071	-7928	13091	13064	17071	43.0	468	290	36	127608
Eprap:148	Eprap	148	17128	-7871	13241	13332	17128	30.7	515	275	39	146515
Eprp:90	Eprp	90	7323	-17676	4348	4456	7323	20.9	516	269	45	255520
Eprpa:150	Eprpa	150	16420	-8579	12517	12492	16420	18.8	471	240	38	116057
Eprpp:150	Eprpp	150	18899	-6100	13771	13752	18899	16.7	539	260	35	116652
P2:1	P2	1	1902	-23097	-303	-303	1902	29.1	589	243	76	1149690
C:8	C	8	2011	-22988	-227	-227	2011	22.5	517	337	64	711047
Ca:22	Ca	22	1992	-23007	-228	-229	1992	25.8	450	341	59	522687
Caa:43	Caa	43	2139	-22861	-172	-172	2139	8.4	452	325	53	426834
Caaa:69	Caaa	69	2234	-22765	-47	-49	2234	4.0	445	269	48	255065
Caaaa:101	Caaaa	101	2146	-22853	-70	-74	2146	2.7	496	239	42	197740
Caaaaa:139	Caaaaa	139	1942	-23057	-67	-69	1942	3.1	514	192	36	181389
Caaaap:139	Caaaap	139	2142	-22857	67	66	2142	2.5	538	260	35	116352
Caaap:101	Caaap	101	2071	-22928	-116	-118	2071	4.2	546	281	41	296730
Caaapa:140	Caaapa	140	1989	-23010	-24	-16	1989	4.1	570	238	35	191539
Caaapp:140	Caaapp	140	1925	-23074	-34	-32	1925	8.4	603	276	35	283145
Caap:69	Caap	69	2235	-22764	-106	-107	2235	3.9	533	280	45	271391
Caapa:102	Caapa	102	1991	-23008	-132	-134	1991	15.5	605	318	41	584904
Caapaa:148	Caapaa	148	1933	-23066	-82	-85	1933	20.3	572	370	35	338065
Caapap:148	Caapap	148	1914	-23085	-75	-80	1914	30.6	594	340	32	285972
Caapp:102	Caapp	102	2087	-22912	-68	-71	2087	7.6	589	268	39	398829
Caappd:146	Caappd	146	1923	-23076	-65	-63	1923	12.8	590	322	34	308243
Caappv:146	Caappv	146	1914	-23086	-133	-142	1914	22.8	606	333	34	362724
Cap:43	Cap	43	2020	-22979	-253	-253	2020	19.8	557	342	53	661748
Capa:71	Capa	71	2150	-22849	-146	-151	2150	9.5	503	354	47	534217
Capaa:110	Capaa	110	1958	-23041	-89	-95	1958	23.2	514	348	39	411421
Capaaa:153	Capaaa	153	1914	-23085	-82	-82	1914	26.6	464	336	32	151446
Capaap:153	Capaap	153	1890	-23109	-72	-77	1890	22.5	516	342	31	174145
Capap:110	Capap	110	1932	-23067	-112	-119	1932	29.5	558	345	41	525061
Capapa:152	Capapa	152	2005	-22995	-83	-74	2005	26.0	555	318	34	251139
Capapp:152	Capapp	152	1930	-23069	-161	-180	1930	24.0	508	316	33	190503
Capp:71	Capp	71	2095	-22904	-196	-196	2095	14.5	575	337	47	639085
Cappa:106	Cappa	106	2030	-22969	-154	-137	2030	13.5	533	310	41	355296
Cappaa:142	Cappaa	142	2034	-22966	-146	-142	2034	10.8	479	285	35	163340
Cappap:142	Cappap	142	1962	-23037	-148	-161	1962	11.2	522	303	34	163689
Cappp:106	Cappp	106	1940	-23059	-135	-149	1940	23.0	583	326	41	574190
Capppa:147	Capppa	147	1868	-23131	-153	-136	1868	23.4	580	287	35	299450
Capppp:147	Capppp	147	2073	-22926	-819	-517	2073	13.0	551	291	32	155550
Cp:22	Cp	22	1978	-23021	-266	-266	1978	14.1	540	313	62	530464
Cpa:42	Cpa	42	2150	-22850	-188	-188	2150	7.2	542	254	56	451052
Cpaa:67	Cpaa	67	2132	-22867	-133	-134	2132	10.5	588	249	49	505153
Cpaaa:97	Cpaaa	97	1992	-23007	-116	-119	1992	17.2	610	237	42	544963
Cpaaaa:143	Cpaaaa	143	1904	-23095	-30	-29	1904	19.7	637	234	36	402706
Cpaaap:143	Cpaaap	143	1871	-23128	-124	-123	1871	18.3	635	297	36	416786
Cpaap:97	Cpaap	97	2012	-22987	-121	-122	2012	22.7	636	285	41	612640
Cpaapa:139	Cpaapa	139	2057	-22942	86	82	2057	31.2	622	317	34	324300
Cpaapp:139	Cpaapp	139	1938	-23061	-54	-56	1938	28.0	652	268	34	361516
Cpap:67	Cpap	67	2160	-22839	-161	-161	2160	12.1	533	174	49	455585
Cpapa:96	Cpapa	96	2083	-22916	-113	-122	2083	10.3	562	202	43	406645
Cpapaa:132	Cpapaa	132	1850	-23149	-102	-104	1850	14.2	574	178	36	322083
Cpapap:132	Cpapap	132	1906	-23093	-74	-77	1906	14.1	595	223	37	314664
Cpapp:96	Cpapp	96	2103	-22896	-71	-74	2103	12.3	510	158	43	394871
Cpappd:133	Cpappd	133	1894	-23105	-61	-66	1894	16.7	544	152	36	307774
Cpappv:133	Cpappv	133	1938	-23061	-40	-38	1938	18.7	471	121	36	289890
Cpp:42	Cpp	42	1978	-23021	-288	-288	1978	21.1	621	264	54	730496
Cppa:69	Cppa	69	2068	-22931	-227	-225	2068	26.4	624	301	47	734202
Cppaa:104	Cppaa	104	1991	-23008	-94	-102	1991	30.7	605	301	41	586991
Cppaaa:148	Cppaaa	148	1914	-23085	-54	-54	1914	28.5	600	294	35	362028
Cppaap:148	Cppaap	148	1903	-23096	-51	-65	1903	26.9	602	243	32	262910
Cppap:104	Cppap	104	1982	-23017	-124	-104	1982	29.5	583	244	40	434986
Cppapa:145	Cppapa	145	1964	-23035	-264	-224	1964	32.1	548	195	34	251838
Cppapp:145	Cppapp	145	1866	-23133	-195	-174	1866	27.1	584	222	33	263207
Cppp:69	Cppp	69	2075	-22924	-173	-177	2075	27.3	627	217	47	620511
Cpppa:107	Cpppa	107	1959	-23040	-97	-103	1959	38.4	595	291	41	513678
Cpppaa:149	Cpppaa	149	2068	-22931	-88	-52	2068	38.5	557	248	34	265054
Cpppap:149	Cpppap	149	1948	-23051	-58	-56	1948	34.5	577	279	34	282271
Cpppp:107	Cpppp	107	1941	-23058	-118	-117	1941	40.3	607	243	41	456892
Cppppa:152	Cppppa	152	1993	-23006	27	27	1993	43.7	581	280	34	243281
Cppppp:152	Cppppp	152	1957	-23042	-82	-88	1957	50.1	553	234	34	170230
P3:8	P3	8	1936	-23063	-348	-349	1936	30.2	624	259	62	693542
D:28	D	28	1981	-23018	-376	-377	1981	31.1	630	274	55	501408
Da:54	Da	54	2069	-22930	-303	-310	2069	44.9	587	267	47	172044
Daa:91	Daa	91	2124	-22875	-110	-110	2124	50.8	556	222	40	90990
Daaa:128	Daaa	128	1965	-23034	-15	-21	1965	51.0	548	169	31	62891
Daap:128	Daap	128	1945	-23054	-48	-49	1945	49.8	569	206	35	85946
Dap:91	Dap	91	2053	-22946	-256	-254	2053	42.6	579	273	42	124388
Dapa:126	Dapa	126	1994	-23005	-37	-42	1994	50.1	533	200	33	65284
Dapp:126	Dapp	126	1991	-23008	-239	-149	1991	42.7	537	230	36	88808
Dp:54	Dp	54	2058	-22941	-393	-394	2058	35.4	572	343	48	237784
Dpa:91	Dpa	91	2032	-22967	-217	-219	2032	37.4	483	354	40	133554
Dpaa:128	Dpaa	128	1881	-23118	-100	-106	1881	29.3	426	351	30	89026
Dpap:128	Dpap	128	1951	-23048	-35	-38	1951	32.2	473	356	35	129372
Dpp:91	Dpp	91	2055	-22944	-297	-298	2055	34.8	554	327	43	150650
Dppa:126	Dppa	126	1959	-23040	-86	-87	1959	26.7	451	330	36	133810
Dppp:126	Dppp	126	2007	-22992	-377	-229	2007	20.6	486	288	38	138780
P4:28	P4	28	1999	-23000	-268	-269	1999	48.5	558	253	51	249310
Z2:76	Z2	76	1986	-23013	-246	-222	1986	44.3	520	323	41	112012
Z3:76	Z3	76	2018	-22981	-229	-218	2018	52.5	492	277	41	89651
