# Supplementary material for: Quantitative Differences in Nuclear β-catenin and TCF Pattern Embryonic Cells in C. elegans
Source: PLoS Genet. 2015 Oct 21;11(10):e1005585. doi: 10.1371/journal.pgen.1005585 (PMC4619327; doi:10.1371/journal.pgen.1005585)
Supplement: S1 Data — For each cell analyzed, birth time is given in column 3 and the average nuclear reporter intensity over the lifetime of the cell (corrected for background) is given in column 7 (“blot”). For information on each embryo’s strain information and experimental conditions, refer to S2 Table. (ZIP) [file pgen.1005585.s005.zip › CAs/CA20111129_nob-1_pop-1i_L3.csv]

cellTime	cell	time	none	global	local	blot	cross	z	x	y	size	gweight
ABa:1	ABa	1	1993	-23006	-450	-450	1993	34.0	176	267	80	1351413
ABal:6	ABal	6	2022	-22977	-400	-399	2022	37.4	140	231	67	848675
ABala:17	ABala	17	2059	-22940	-451	-451	2059	31.5	112	268	63	790613
ABalaa:30	ABalaa	30	2156	-22843	-365	-365	2156	27.0	99	257	57	712741
ABalaaa:50	ABalaaa	50	2177	-22822	-267	-268	2177	24.0	103	243	50	624865
ABalaaaa:73	ABalaaaa	73	2222	-22777	-103	-107	2222	26.9	110	274	43	628004
ABalaaaal:107	ABalaaaal	107	2114	-22885	12	9	2114	44.6	135	297	37	411815
ABalaaaala:147	ABalaaaala	147	2005	-22994	46	50	2005	49.0	126	283	30	191252
ABalaaaalp:147	ABalaaaalp	147	2048	-22951	19	19	2048	53.2	157	284	30	157878
ABalaaaar:107	ABalaaaar	107	2088	-22911	-21	-16	2088	36.5	104	279	37	505392
ABalaaaarl:147	ABalaaaarl	147	1975	-23024	-19	-6	1975	39.8	90	240	31	293890
ABalaaaarr:147	ABalaaaarr	147	1983	-23016	-25	-22	1983	44.7	114	257	32	251967
ABalaaap:73	ABalaaap	73	2225	-22774	-146	-153	2225	26.6	165	273	43	471127
ABalaaapa:106	ABalaaapa	106	2138	-22861	-25	-29	2138	35.3	184	301	35	359274
ABalaaapal:149	ABalaaapal	149	2028	-22971	-27	-33	2028	32.7	166	275	31	234828
ABalaaapar:149	ABalaaapar	149	2025	-22974	-22	-25	2025	40.4	185	299	33	223594
ABalaaapp:106	ABalaaapp	106	2064	-22935	-106	-109	2064	45.0	206	287	37	321214
ABalaaappl:148	ABalaaappl	148	2011	-22988	-63	-72	2011	48.2	180	295	31	179738
ABalaaappr:148	ABalaaappr	148	2044	-22955	17	11	2044	46.7	218	308	30	166821
ABalaap:50	ABalaap	50	2253	-22746	-209	-209	2253	12.3	182	222	49	374718
ABalaapa:73	ABalaapa	73	2264	-22735	-59	-61	2264	13.2	180	266	42	394255
ABalaapaa:106	ABalaapaa	106	2159	-22840	-3	-8	2159	32.1	136	296	35	396831
ABalaapaaa:147	ABalaapaaa	147	2049	-22950	-6	1	2049	35.7	110	257	30	274060
ABalaapaap:147	ABalaapaap	147	2064	-22935	8	13	2064	38.0	133	277	31	230477
ABalaapap:106	ABalaapap	106	2152	-22847	21	18	2152	39.0	160	262	35	340508
ABalaapapa:148	ABalaapapa	148	1976	-23023	-17	-12	1976	44.3	141	219	30	191180
ABalaapapp:148	ABalaapapp	148	2071	-22928	65	60	2071	50.6	153	250	30	150223
ABalaapp:73	ABalaapp	73	2250	-22749	-52	-54	2250	12.6	229	237	42	305125
ABalaappa:106	ABalaappa	106	2083	-22916	-24	-31	2083	30.9	166	254	35	372438
ABalaappaa:151	ABalaappaa	151	2038	-22961	-2	-6	2038	37.7	142	241	28	216460
ABalaappap:151	ABalaappap	151	2065	-22934	54	49	2065	42.5	166	254	31	181835
ABalaappp:106	ABalaappp	106	2041	-22958	-114	-109	2041	32.7	205	236	37	335791
ABalaapppa:149	ABalaapppa	149	2120	-22879	63	61	2120	36.0	173	232	32	231837
ABalaapppp:149	ABalaapppp	149	2045	-22954	12	15	2045	43.6	197	241	30	168158
ABalap:30	ABalap	30	2148	-22851	-476	-477	2148	38.9	149	307	57	632809
ABalapa:50	ABalapa	50	2229	-22770	-363	-365	2229	34.5	114	310	50	744374
ABalapaa:74	ABalapaa	74	2251	-22748	-139	-142	2251	32.7	139	326	43	618381
ABalapaaa:107	ABalapaaa	107	2174	-22825	13	15	2174	33.3	159	336	37	498693
ABalapaaaa:150	ABalapaaaa	150	2086	-22913	42	30	2086	30.0	156	296	31	285128
ABalapaaap:150	ABalapaaap	150	2017	-22982	-35	-38	2017	37.0	150	321	33	302828
ABalapaap:107	ABalapaap	107	2093	-22906	-40	-45	2093	46.3	169	326	36	364189
ABalapaapa:148	ABalapaapa	148	1998	-23001	-25	-26	1998	45.9	143	320	33	248748
ABalapaapp:148	ABalapaapp	148	2112	-22888	62	61	2112	53.6	188	312	29	150148
ABalapap:74	ABalapap	74	2294	-22705	-149	-148	2294	42.0	185	293	42	407766
ABalapapa:106	ABalapapa	106	2245	-22754	27	21	2245	53.2	181	278	36	288105
ABalapapaa:151	ABalapapaa	151	2186	-22813	-12	-23	2186	58.5	180	264	30	135488
ABalapapap:151	ABalapapap	151	2134	-22865	-129	-132	2134	57.7	219	280	31	125886
ABalapapp:106	ABalapapp	106	2201	-22798	-25	-29	2201	55.5	236	268	34	212653
ABalapappa:150	ABalapappa	150	2171	-22828	-121	-146	2171	60.0	244	238	30	111627
ABalapappp:150	ABalapappp	150	2166	-22833	-75	-93	2166	59.8	274	228	29	105184
ABalapp:50	ABalapp	50	2189	-22810	-362	-367	2189	38.7	165	241	51	535871
ABalappa:73	ABalappa	73	2259	-22740	-126	-128	2259	37.1	154	240	43	490882
ABalappaa:106	ABalappaa	106	2105	-22894	-12	-14	2105	44.1	157	237	36	327991
ABalappaaa:146	ABalappaaa	146	2027	-22972	52	51	2027	43.6	166	205	28	147677
ABalappaap:146	ABalappaap	146	2002	-22997	-16	-20	2002	50.8	189	224	31	148038
ABalappap:106	ABalappap	106	2096	-22903	-91	-92	2096	51.9	187	230	37	276767
ABalappapa:147	ABalappapa	147	2027	-22972	-93	-111	2027	57.7	195	231	33	139639
ABalappapp:147	ABalappapp	147	2007	-22992	-75	-82	2007	54.8	221	242	29	115682
ABalappp:73	ABalappp	73	2226	-22773	-214	-217	2226	46.3	229	252	42	340351
ABalapppa:105	ABalapppa	105	2238	-22761	-45	-51	2238	57.1	226	225	36	230679
ABalapppaa:150	ABalapppaa	150	2108	-22891	35	35	2108	56.9	230	200	30	118866
ABalapppap:150	ABalapppap	150	2175	-22824	-85	-105	2175	59.5	282	185	30	110967
ABalapppp:105	ABalapppp	105	2195	-22804	-155	-156	2195	58.1	277	212	37	215205
ABalappppa:146	ABalappppa	146	2063	-22936	-239	-252	2063	59.6	311	204	30	95354
ABalappppp:146	ABalappppp	146	2119	-22881	-116	-118	2119	59.2	359	202	30	99307
ABalp:17	ABalp	17	2087	-22912	-373	-373	2087	31.6	182	161	62	606648
ABalpa:30	ABalpa	30	2118	-22881	-397	-397	2118	31.5	142	163	57	697811
ABalpaa:50	ABalpaa	50	2159	-22840	-312	-313	2159	28.8	133	162	50	688920
ABalpaaa:73	ABalpaaa	73	2231	-22768	-62	-69	2231	28.9	104	217	41	554408
ABalpaaaa:105	ABalpaaaa	105	2142	-22857	73	82	2142	40.3	107	228	36	425884
ABalpaaaaa:145	ABalpaaaaa	145	1989	-23010	22	39	1989	36.1	105	182	30	277162
ABalpaaaap:145	ABalpaaaap	145	1988	-23011	-12	-16	1988	40.1	133	179	30	233337
ABalpaaap:105	ABalpaaap	105	2185	-22814	37	25	2185	38.0	144	213	36	373730
ABalpaaapa:143	ABalpaaapa	143	2073	-22926	1	-5	2073	32.6	150	183	30	258244
ABalpaaapp:143	ABalpaaapp	143	2066	-22933	9	14	2066	37.6	171	183	31	219053
ABalpaap:73	ABalpaap	73	2219	-22780	-151	-157	2219	19.4	159	204	44	469324
ABalpaapa:101	ABalpaapa	101	2241	-22758	-22	-23	2241	28.5	113	246	39	543339
ABalpaapaa:136	ABalpaapaa	136	1980	-23019	-76	-76	1980	33.1	116	228	32	339187
ABalpaapap:136	ABalpaapap	136	2009	-22990	-11	-12	2009	40.9	120	213	32	287599
ABalpaapp:101	ABalpaapp	101	2183	-22816	-62	-66	2183	26.7	160	230	38	433252
ABalpaappa:138	ABalpaappa	138	1983	-23016	-91	-104	1983	27.6	139	225	31	288438
ABalpaappp:138	ABalpaappp	138	2036	-22963	-6	-2	2036	28.6	174	223	33	254501
ABalpap:50	ABalpap	50	2169	-22830	-236	-237	2169	16.5	222	142	51	512562
ABalpapa:72	ABalpapa	72	2311	-22688	-70	-72	2311	12.4	202	156	44	404120
ABalpapaa:101	ABalpapaa	101	2177	-22822	10	6	2177	16.2	129	227	39	489443
ABalpapaaa:140	ABalpapaaa	140	2089	-22910	31	33	2089	25.1	111	191	33	355049
ABalpapaap:140	ABalpapaap	140	2060	-22939	60	61	2060	18.1	134	172	33	314264
ABalpapap:101	ABalpapap	101	2094	-22905	-87	-85	2094	17.9	176	201	38	393969
ABalpapapa:142	ABalpapapa	142	2052	-22947	16	11	2052	25.9	177	183	32	242920
ABalpapapp:142	ABalpapapp	142	1981	-23018	-64	-67	1981	24.4	212	175	33	235537
ABalpapp:72	ABalpapp	72	2336	-22663	-27	-28	2336	8.4	297	153	46	328265
ABalpappa:99	ABalpappa	99	2170	-22829	-66	-67	2170	7.5	208	206	40	330108
ABalpappaa:133	ABalpappaa	133	2010	-22989	-26	-26	2010	16.9	131	217	33	330603
ABalpappap:133	ABalpappap	133	1991	-23008	-31	-34	1991	13.7	167	201	34	280571
ABalpappp:99	ABalpappp	99	2124	-22875	-75	-83	2124	5.4	259	192	40	266750
ABalpapppa:137	ABalpapppa	137	2013	-22986	-27	-31	2013	11.4	192	176	33	248233
ABalpapppp:137	ABalpapppp	137	2049	-22950	-13	-19	2049	14.4	235	168	33	216938
ABalpp:30	ABalpp	30	2142	-22857	-470	-471	2142	47.3	215	156	56	460092
ABalppa:50	ABalppa	50	2195	-22804	-372	-373	2195	40.5	186	135	49	600816
ABalppaa:74	ABalppaa	74	2222	-22777	-159	-167	2222	30.9	124	172	42	584627
ABalppaaa:105	ABalppaaa	105	2126	-22873	-16	-14	2126	36.5	102	185	37	483721
ABalppaaaa:146	ABalppaaaa	146	2131	-22868	124	119	2131	37.6	116	150	30	287925
ABalppaaap:146	ABalppaaap	146	2024	-22975	-7	4	2024	41.5	138	146	32	269679
ABalppaap:105	ABalppaap	105	2142	-22857	-20	-19	2142	34.8	121	163	37	466941
ABalppaapa:145	ABalppaapa	145	2224	-22775	137	133	2224	33.2	140	135	30	285155
ABalppaapp:145	ABalppaapp	145	2086	-22913	51	66	2086	33.8	168	119	32	278290
ABalppap:74	ABalppap	74	2276	-22723	-205	-215	2276	31.2	176	162	43	481835
ABalppapa:102	ABalppapa	102	2287	-22712	53	47	2287	26.6	112	197	37	471546
ABalppapaa:142	ABalppapaa	142	2053	-22946	-8	6	2053	28.5	123	159	32	290893
ABalppapap:142	ABalppapap	142	2094	-22905	20	12	2094	23.2	154	145	32	280584
ABalppapp:102	ABalppapp	102	2143	-22856	-153	-156	2143	22.1	148	167	39	466675
ABalppappa:139	ABalppappa	139	2073	-22926	-16	-34	2073	24.5	174	140	32	275015
ABalppappp:139	ABalppappp	139	2054	-22945	-19	-13	2054	22.9	204	122	33	267192
ABalppp:50	ABalppp	50	2219	-22780	-258	-258	2219	32.5	288	111	51	586930
ABalpppa:72	ABalpppa	72	2275	-22725	-171	-178	2275	29.3	221	140	43	507829
ABalpppaa:103	ABalpppaa	103	2225	-22774	8	-3	2225	31.5	150	152	37	485700
ABalpppaaa:143	ABalpppaaa	143	2120	-22879	67	65	2120	40.8	162	123	32	286785
ABalpppaap:143	ABalpppaap	143	2160	-22839	101	107	2160	43.4	192	115	32	263640
ABalpppap:103	ABalpppap	103	2233	-22766	-40	-52	2233	36.9	179	146	39	475054
ABalpppapa:139	ABalpppapa	139	2106	-22893	47	44	2106	41.7	177	140	31	238411
ABalpppapp:139	ABalpppapp	139	2113	-22886	66	67	2113	43.0	211	128	31	230409
ABalpppp:72	ABalpppp	72	2199	-22800	-145	-147	2199	23.5	299	137	46	431783
ABalppppa:100	ABalppppa	100	2168	-22831	-40	-41	2168	28.2	191	173	38	391045
ABalppppaa:139	ABalppppaa	139	2061	-22938	25	24	2061	32.7	198	143	31	275668
ABalppppap:139	ABalppppap	139	2005	-22994	-28	-28	2005	35.6	230	139	31	244825
ABalppppp:100	ABalppppp	100	2136	-22863	-44	-47	2136	23.7	237	156	39	377489
ABalpppppa:136	ABalpppppa	136	2031	-22968	17	23	2031	25.6	237	136	32	297817
ABalpppppp:136	ABalpppppp	136	1993	-23006	-9	-11	1993	24.4	283	130	35	316298
ABar:6	ABar	6	2017	-22983	-314	-314	2017	24.3	237	332	70	901847
ABara:17	ABara	17	2088	-22911	-263	-263	2088	14.4	230	310	63	527868
ABaraa:30	ABaraa	30	2201	-22798	-209	-210	2201	9.3	185	264	58	451034
ABaraaa:50	ABaraaa	50	2167	-22832	-223	-223	2167	15.0	168	307	50	534781
ABaraaaa:74	ABaraaaa	74	2219	-22780	-92	-91	2219	13.8	181	321	42	471800
ABaraaaaa:104	ABaraaaaa	104	2169	-22830	23	22	2169	14.9	140	257	37	435065
ABaraaaaaa:142	ABaraaaaaa	142	2054	-22946	14	24	2054	31.6	90	205	31	310890
ABaraaaaap:142	ABaraaaaap	142	2090	-22909	44	38	2090	25.8	99	232	32	319471
ABaraaaap:104	ABaraaaap	104	2063	-22936	-33	-30	2063	16.0	170	266	37	403631
ABaraaaapa:148	ABaraaaapa	148	2056	-22943	52	60	2056	19.1	112	247	31	273185
ABaraaaapp:148	ABaraaaapp	148	2094	-22905	60	61	2094	13.8	138	234	32	249012
ABaraaap:74	ABaraaap	74	2267	-22732	-105	-110	2267	22.9	231	313	42	412884
ABaraaapa:101	ABaraaapa	101	2163	-22836	-33	-34	2163	21.6	186	303	38	438905
ABaraaapaa:137	ABaraaapaa	137	2004	-22995	-8	-1	2004	28.5	98	270	33	320649
ABaraaapap:137	ABaraaapap	137	2075	-22924	23	14	2075	26.6	144	266	31	251953
ABaraaapp:101	ABaraaapp	101	2175	-22824	-33	-37	2175	22.1	234	297	38	349855
ABaraaappa:136	ABaraaappa	136	2073	-22926	28	32	2073	17.7	164	250	30	201739
ABaraaappp:136	ABaraaappp	136	2045	-22954	8	12	2045	21.9	185	270	32	215570
ABaraap:50	ABaraap	50	2252	-22747	-123	-123	2252	5.2	247	262	51	299611
ABaraapa:73	ABaraapa	73	2329	-22670	-50	-50	2329	4.4	247	295	44	340118
ABaraapaa:103	ABaraapaa	103	2175	-22824	3	3	2175	11.7	187	294	37	366550
ABaraapaaa:141	ABaraapaaa	141	2054	-22945	97	96	2054	26.8	113	292	31	268543
ABaraapaap:141	ABaraapaap	141	2015	-22984	2	-1	2015	25.7	145	303	32	270695
ABaraapap:103	ABaraapap	103	2176	-22823	-19	-19	2176	7.4	229	279	38	342150
ABaraapapa:139	ABaraapapa	139	2007	-22992	-11	-9	2007	12.8	142	276	32	269180
ABaraapapp:139	ABaraapapp	139	2057	-22942	24	22	2057	8.4	173	280	33	244346
ABaraapp:73	ABaraapp	73	2191	-22808	-105	-104	2191	5.0	333	261	45	233484
ABaraappa:100	ABaraappa	100	2143	-22856	-46	-55	2143	9.6	282	249	39	231513
ABaraappaa:134	ABaraappaa	134	2029	-22970	2	-8	2029	19.8	196	230	32	207744
ABaraappap:134	ABaraappap	134	1960	-23039	-56	-57	1960	16.5	227	211	34	193009
ABaraappp:100	ABaraappp	100	2144	-22855	-4	-7	2144	6.9	322	250	40	223975
ABaraapppa:136	ABaraapppa	136	2049	-22950	-9	-8	2049	6.4	224	204	33	203025
ABaraapppp:136	ABaraapppp	136	1957	-23042	-26	-20	1957	8.6	260	197	32	149516
ABarap:30	ABarap	30	2161	-22838	-230	-231	2161	9.6	266	307	57	352293
ABarapa:50	ABarapa	50	2186	-22813	-205	-205	2186	17.3	236	349	49	508845
ABarapaa:75	ABarapaa	75	2189	-22810	-97	-100	2189	16.6	232	352	41	445561
ABarapaaa:108	ABarapaaa	108	2063	-22936	-27	-25	2063	19.6	181	333	36	371794
ABarapaaaa:145	ABarapaaaa	145	2018	-22982	29	27	2018	20.1	143	313	32	227053
ABarapaaap:145	ABarapaaap	145	1991	-23008	-24	-28	1991	18.8	124	293	31	244933
ABarapaap:108	ABarapaap	108	2077	-22922	-26	-31	2077	13.1	218	330	35	339127
ABarapaapa:150	ABarapaapa	150	2102	-22897	66	56	2102	8.8	185	310	29	199320
ABarapaapp:150	ABarapaapp	150	2163	-22836	126	129	2163	5.8	215	294	30	166403
ABarapap:75	ABarapap	75	2215	-22785	-113	-113	2215	14.3	286	326	41	358837
ABarapapa:105	ABarapapa	105	2177	-22822	-6	-5	2177	7.3	246	307	38	342611
ABarapapaa:143	ABarapapaa	143	2033	-22966	23	25	2033	11.1	202	246	30	166502
ABarapapap:143	ABarapapap	143	2039	-22960	50	52	2039	12.7	237	250	30	136589
ABarapapp:105	ABarapapp	105	2143	-22856	-23	-19	2143	5.2	267	282	38	281710
ABarapappa:141	ABarapappa	141	2095	-22904	15	10	2095	5.4	182	218	33	209166
ABarapappp:141	ABarapappp	141	2113	-22886	51	50	2113	2.7	223	237	33	141615
ABarapp:50	ABarapp	50	2296	-22703	-143	-144	2296	6.7	323	306	51	351335
ABarappa:74	ABarappa	74	2316	-22683	-83	-87	2316	15.6	321	341	42	433713
ABarappaa:106	ABarappaa	106	2155	-22844	40	38	2155	22.1	232	352	37	459769
ABarappaaa:147	ABarappaaa	147	2041	-22958	64	74	2041	18.5	173	313	31	240947
ABarappaap:147	ABarappaap	147	2052	-22947	60	62	2052	15.4	199	331	31	226813
ABarappap:106	ABarappap	106	2132	-22868	1	-3	2132	16.4	276	348	37	401709
ABarappapa:143	ABarappapa	143	2012	-22987	0	4	2012	14.5	222	290	32	217729
ABarappapp:143	ABarappapp	143	1996	-23003	-29	-31	1996	9.1	235	324	32	219023
ABarappp:74	ABarappp	74	2161	-22838	-135	-134	2161	14.8	382	292	43	346009
ABarapppa:103	ABarapppa	103	2078	-22921	-50	-51	2078	25.1	288	326	38	418072
ABarapppaa:140	ABarapppaa	140	2014	-22985	7	15	2014	23.6	203	297	33	261093
ABarapppap:140	ABarapppap	140	2052	-22947	16	20	2052	21.0	235	321	32	225077
ABarapppp:103	ABarapppp	103	2180	-22819	10	6	2180	24.6	344	323	39	366911
ABarappppa:137	ABarappppa	137	2072	-22927	63	66	2072	17.5	267	315	32	215548
ABarappppp:137	ABarappppp	137	2065	-22934	37	28	2065	15.9	306	307	34	207433
ABarp:17	ABarp	17	2049	-22950	-496	-496	2049	39.2	302	345	62	585766
ABarpa:30	ABarpa	30	2119	-22880	-432	-432	2119	35.3	240	358	59	640238
ABarpaa:50	ABarpaa	50	2197	-22802	-318	-321	2197	39.5	193	353	51	625570
ABarpaaa:72	ABarpaaa	72	2254	-22745	-173	-175	2254	36.6	192	354	43	586876
ABarpaaaa:105	ABarpaaaa	105	2229	-22770	20	13	2229	34.8	205	349	38	465991
ABarpaaaaa:142	ABarpaaaaa	142	2050	-22949	0	0	2050	30.1	175	326	32	264053
ABarpaaaap:142	ABarpaaaap	142	2140	-22859	58	60	2140	33.2	207	338	33	238325
ABarpaaap:105	ABarpaaap	105	2111	-22888	-81	-86	2111	48.3	219	336	37	348979
ABarpaaapa:145	ABarpaaapa	145	2060	-22939	44	44	2060	46.2	188	347	32	221560
ABarpaaapp:145	ABarpaaapp	145	2060	-22939	-3	2	2060	52.1	222	336	31	165952
ABarpaap:72	ABarpaap	72	2259	-22740	-203	-208	2259	43.4	234	321	43	434988
ABarpaapa:103	ABarpaapa	103	2175	-22824	-50	-53	2175	40.1	240	324	37	353426
ABarpaapaa:144	ABarpaapaa	144	2066	-22933	61	58	2066	39.5	181	346	31	264156
ABarpaapap:144	ABarpaapap	144	2052	-22947	-63	-64	2052	39.8	229	356	34	232806
ABarpaapp:103	ABarpaapp	103	2183	-22816	-45	-40	2183	48.9	283	306	37	266657
ABarpaappa:142	ABarpaappa	142	2076	-22923	0	-9	2076	45.7	245	333	31	173890
ABarpaappp:142	ABarpaappp	142	2107	-22892	28	26	2107	48.5	283	324	30	148274
ABarpap:50	ABarpap	50	2159	-22840	-290	-294	2159	37.2	254	316	51	486301
ABarpapa:73	ABarpapa	73	2279	-22720	-154	-157	2279	36.1	257	361	44	557212
ABarpapaa:105	ABarpapaa	105	2180	-22819	-40	-44	2180	34.0	255	362	38	437070
ABarpapaaa:144	ABarpapaaa	144	2058	-22941	31	39	2058	24.2	210	343	31	226953
ABarpapaap:144	ABarpapaap	144	2061	-22938	8	4	2061	25.7	243	358	33	225293
ABarpapap:105	ABarpapap	105	2239	-22760	-13	-18	2239	43.1	285	362	38	398706
ABarpapapa:142	ABarpapapa	142	2049	-22950	-41	-41	2049	32.6	259	372	34	269215
ABarpapapp:142	ABarpapapp	142	2149	-22850	24	22	2149	40.8	285	361	31	187167
ABarpapp:73	ABarpapp	73	2239	-22760	-169	-171	2239	42.7	308	341	44	461143
ABarpappa:104	ABarpappa	104	2184	-22815	-5	0	2184	37.0	312	365	37	423767
ABarpappaa:146	ABarpappaa	146	2177	-22822	123	126	2177	22.5	278	369	31	226982
ABarpappap:146	ABarpappap	146	2097	-22902	1	15	2097	29.7	307	379	32	229363
ABarpappp:104	ABarpappp	104	2248	-22751	16	14	2248	47.2	330	350	39	361746
ABarpapppa:143	ABarpapppa	143	2021	-22978	-141	-88	2021	36.9	321	378	33	237699
ABarpapppp:143	ABarpapppp	143	2148	-22851	-7	-5	2148	45.9	324	357	33	187217
ABarpp:30	ABarpp	30	2200	-22799	-520	-520	2200	41.8	362	348	58	536402
ABarppa:50	ABarppa	50	2261	-22738	-390	-393	2261	51.1	298	338	51	440784
ABarppaa:73	ABarppaa	73	2350	-22649	-167	-171	2350	53.7	265	325	43	354185
ABarppaaa:107	ABarppaaa	107	2228	-22772	-69	-78	2228	55.6	250	316	36	228110
ABarppaaaa:148	ABarppaaaa	148	2373	-22626	-168	-264	2373	59.8	236	305	30	103715
ABarppaaap:148	ABarppaaap	148	2131	-22868	11	13	2131	55.9	262	323	33	123477
ABarppaap:107	ABarppaap	107	2186	-22813	-287	-301	2186	58.8	288	272	35	178706
ABarppaapa:146	ABarppaapa	146	2075	-22924	-280	-291	2075	59.7	268	279	30	87526
ABarppaapp:146	ABarppaapp	146	2253	-22746	-271	-301	2253	60.6	306	267	30	88392
ABarppap:73	ABarppap	73	2297	-22703	-356	-356	2297	55.0	330	289	44	314747
ABarppapa:104	ABarppapa	104	2270	-22729	-287	-295	2270	59.5	328	248	37	202785
ABarppapaa:146	ABarppapaa	146	2160	-22839	-205	-223	2160	59.4	335	249	32	105430
ABarppapap:146	ABarppapap	146	2150	-22849	-280	-296	2150	59.4	376	247	31	99902
ABarppapp:104	ABarppapp	104	2326	-22673	-246	-207	2326	59.2	378	225	38	210673
ABarppappa:147	ABarppappa	147	2253	-22746	-264	-283	2253	60.7	403	221	31	97132
ABarppappp:147	ABarppappp	147	2220	-22780	-149	-149	2220	59.9	460	201	32	108578
ABarppp:50	ABarppp	50	2255	-22744	-407	-410	2255	45.2	396	345	51	497183
ABarpppa:73	ABarpppa	73	2383	-22616	-149	-150	2383	48.7	379	336	43	393014
ABarpppaa:105	ABarpppaa	105	2243	-22756	-110	-119	2243	56.3	326	317	37	228554
ABarpppaaa:145	ABarpppaaa	145	2129	-22870	32	35	2129	50.5	297	357	30	151959
ABarpppaap:145	ABarpppaap	145	2173	-22826	30	27	2173	54.8	322	326	32	118841
ABarpppap:105	ABarpppap	105	2299	-22700	-106	-115	2299	56.9	374	300	38	221771
ABarpppapa:144	ABarpppapa	144	2324	-22676	-285	-292	2324	59.7	347	301	32	102175
ABarpppapp:144	ABarpppapp	144	2538	-22461	-73	-64	2538	58.4	390	307	30	103349
ABarpppp:73	ABarpppp	73	2306	-22693	-192	-194	2306	49.6	436	300	43	353397
ABarppppa:105	ABarppppa	105	2239	-22760	-60	-64	2239	51.6	404	324	37	268737
ABarppppaa:146	ABarppppaa	146	2071	-22928	-69	-68	2071	52.1	362	341	32	136598
ABarppppap:146	ABarppppap	146	2158	-22841	-22	-27	2158	50.4	391	344	31	152594
ABarppppp:105	ABarppppp	105	2145	-22854	-72	-81	2145	52.1	447	308	38	271790
ABarpppppa:147	ABarpppppa	147	2198	-22801	-128	-72	2198	48.3	430	345	30	151922
ABarpppppp:147	ABarpppppp	147	1977	-23022	-321	-197	1977	42.6	471	345	32	206643
ABp:1	ABp	1	1947	-23052	-441	-441	1947	29.6	368	321	78	1410986
ABpl:6	ABpl	6	2058	-22941	-452	-452	2058	48.2	338	253	69	648487
ABpla:17	ABpla	17	2153	-22846	-474	-474	2153	53.1	232	241	61	404246
ABplaa:30	ABplaa	30	2130	-22869	-522	-522	2130	53.4	193	268	57	425163
ABplaaa:49	ABplaaa	49	2191	-22808	-358	-361	2191	51.6	143	278	51	506044
ABplaaaa:72	ABplaaaa	72	2236	-22764	-181	-185	2236	45.2	113	287	44	581501
ABplaaaaa:100	ABplaaaaa	100	2110	-22889	-92	-96	2110	46.7	145	213	38	431600
ABplaaaaaa:138	ABplaaaaaa	138	1951	-23048	-46	-44	1951	46.7	163	168	31	262568
ABplaaaaap:138	ABplaaaaap	138	1907	-23092	-109	-119	1907	50.3	194	170	32	233052
ABplaaaap:100	ABplaaaap	100	2050	-22949	-116	-118	2050	53.7	178	193	38	355366
ABplaaaapa:139	ABplaaaapa	139	1991	-23008	-25	-34	1991	49.6	214	183	32	214915
ABplaaaapp:139	ABplaaaapp	139	1983	-23016	11	11	1983	51.5	229	154	33	236274
ABplaaap:72	ABplaaap	72	2193	-22806	-235	-238	2193	48.9	152	231	44	452028
ABplaaapa:100	ABplaaapa	100	2081	-22918	-134	-145	2081	45.3	169	172	39	472342
ABplaaapaa:138	ABplaaapaa	138	2013	-22986	-28	-28	2013	40.1	211	172	33	281161
ABplaaapap:138	ABplaaapap	138	1968	-23031	-73	-63	1968	43.2	244	160	33	273998
ABplaaapp:100	ABplaaapp	100	2117	-22882	-33	-36	2117	50.2	213	164	37	360978
ABplaaappa:139	ABplaaappa	139	1998	-23001	9	9	1998	47.2	257	139	32	244989
ABplaaappp:139	ABplaaappp	139	2041	-22958	12	3	2041	44.5	300	131	32	245833
ABplaap:49	ABplaap	49	2184	-22815	-298	-302	2184	52.7	207	203	51	439652
ABplaapa:71	ABplaapa	71	2157	-22842	-200	-202	2157	44.5	139	174	45	576171
ABplaapaa:98	ABplaapaa	98	2121	-22878	-122	-124	2121	40.0	173	129	39	545514
ABplaapaaa:138	ABplaapaaa	138	1977	-23022	-12	-10	1977	46.9	248	106	32	260838
ABplaapaap:138	ABplaapaap	138	1980	-23019	-41	-45	1980	50.0	286	106	33	260280
ABplaapap:98	ABplaapap	98	2146	-22853	-63	-70	2146	46.2	213	122	39	437205
ABplaapapa:137	ABplaapapa	137	1978	-23021	-16	-19	1978	54.2	312	113	32	201837
ABplaapapp:137	ABplaapapp	137	1992	-23007	9	4	1992	52.2	346	108	31	191484
ABplaapp:71	ABplaapp	71	2140	-22859	-312	-318	2140	49.0	211	187	44	401740
ABplaappa:99	ABplaappa	99	2133	-22866	-93	-103	2133	48.3	252	139	38	336230
ABplaappaa:136	ABplaappaa	136	2000	-22999	-19	-15	2000	51.3	327	153	32	188484
ABplaappap:136	ABplaappap	136	2018	-22981	-28	-35	2018	46.8	354	129	34	244876
ABplaappp:99	ABplaappp	99	2176	-22823	-48	-54	2176	51.0	296	131	39	340470
ABplaapppa:137	ABplaapppa	137	1995	-23004	-34	-39	1995	49.5	388	93	33	229220
ABplaapppp:137	ABplaapppp	137	1970	-23029	-90	-90	1970	52.5	429	94	32	215153
ABplap:30	ABplap	30	2196	-22804	-497	-497	2196	54.8	297	276	57	379283
ABplapa:50	ABplapa	50	2292	-22707	-547	-548	2292	56.8	215	289	50	380240
ABplapaa:73	ABplapaa	73	2260	-22739	-449	-454	2260	57.7	180	254	43	331393
ABplapaaa:104	ABplapaaa	104	2103	-22896	-123	-136	2103	57.4	229	171	37	274457
ABplapaaaa:145	ABplapaaaa	145	1991	-23008	4	-3	1991	55.2	260	144	33	173630
ABplapaaap:145	ABplapaaap	145	2032	-22967	20	22	2032	53.1	287	155	29	168113
ABplapaap:104	ABplapaap	104	2128	-22872	-196	-203	2128	58.2	271	156	36	233131
ABplapaapa:144	ABplapaapa	144	2048	-22951	-73	-82	2048	58.7	305	158	31	136689
ABplapaapp:144	ABplapaapp	144	2033	-22966	-234	-260	2033	59.7	351	154	32	143085
ABplapap:73	ABplapap	73	2263	-22736	-279	-282	2263	57.0	252	244	43	297216
ABplapapa:102	ABplapapa	102	2193	-22806	-150	-156	2193	57.6	326	164	38	251073
ABplapapaa:142	ABplapapaa	142	2058	-22941	-46	-58	2058	56.7	375	139	32	149110
ABplapapap:142	ABplapapap	142	2025	-22974	-47	-67	2025	51.2	400	132	31	171824
ABplapapp:102	ABplapapp	102	2168	-22831	-62	-67	2168	54.7	386	149	37	242324
ABplapappa:142	ABplapappa	142	1988	-23011	-49	-57	1988	54.6	422	139	31	141531
ABplapappp:142	ABplapappp	142	1975	-23024	-47	-50	1975	49.8	453	127	32	183398
ABplapp:50	ABplapp	50	2232	-22767	-492	-495	2232	57.0	304	228	50	344100
ABplappa:72	ABplappa	72	2375	-22624	-522	-533	2375	59.1	239	177	43	308874
ABplappaa:101	ABplappaa	101	2200	-22799	-274	-306	2200	58.5	326	135	38	262525
ABplappaaa:140	ABplappaaa	140	2116	-22883	-44	-51	2116	58.4	396	169	32	120016
ABplappaap:140	ABplappaap	140	2115	-22884	5	-5	2115	58.2	449	148	33	148187
ABplappap:101	ABplappap	101	2182	-22817	-54	-62	2182	54.3	371	107	37	290940
ABplappapa:141	ABplappapa	141	2028	-22971	-20	-25	2028	52.6	479	112	36	211583
ABplappapp:141	ABplappapp	141	2045	-22954	27	30	2045	46.5	511	107	30	208564
ABplappp:72	ABplappp	72	2245	-22754	-403	-406	2245	57.8	315	187	44	308427
ABplapppa:101	ABplapppa	101	2137	-22862	-112	-124	2137	50.0	387	115	39	336886
ABplapppaa:137	ABplapppaa	137	2069	-22930	7	8	2069	44.0	430	92	34	268551
ABplapppap:137	ABplapppap	137	2020	-22979	-33	-34	2020	42.3	474	96	36	292177
ABplapppp:101	ABplapppp	101	2153	-22846	-18	-18	2153	46.6	437	97	39	379445
ABplappppa:140	ABplappppa	140	2001	-22998	-39	-38	2001	37.8	502	102	33	251887
ABplappppp:140	ABplappppp	140	2042	-22957	18	13	2042	29.9	527	118	36	295040
ABplp:17	ABplp	17	2070	-22929	-420	-420	2070	49.0	347	148	62	464832
ABplpa:30	ABplpa	30	2164	-22835	-355	-356	2164	50.7	303	144	57	417852
ABplpaa:50	ABplpaa	50	2184	-22815	-303	-305	2184	52.6	257	138	49	400252
ABplpaaa:74	ABplpaaa	74	2221	-22778	-141	-141	2221	40.1	181	125	43	529484
ABplpaaaa:102	ABplpaaaa	102	2093	-22906	-121	-122	2093	25.6	183	123	38	461931
ABplpaaaaa:141	ABplpaaaaa	141	2037	-22962	31	35	2037	33.2	217	101	32	279438
ABplpaaaap:141	ABplpaaaap	141	2039	-22960	27	23	2039	36.3	253	99	33	297335
ABplpaaap:102	ABplpaaap	102	2165	-22834	9	1	2165	30.7	225	105	38	444657
ABplpaaapa:140	ABplpaaapa	140	2053	-22946	49	50	2053	28.6	269	94	33	300752
ABplpaaapp:140	ABplpaaapp	140	2036	-22963	11	2	2036	34.1	298	94	32	263779
ABplpaap:74	ABplpaap	74	2193	-22806	-178	-184	2193	46.1	238	128	41	386442
ABplpaapa:102	ABplpaapa	102	2145	-22854	-51	-68	2145	35.0	240	129	38	391626
ABplpaapaa:141	ABplpaapaa	141	1992	-23007	-44	-51	1992	35.3	261	140	31	226674
ABplpaapap:141	ABplpaapap	141	2008	-22991	-20	-16	2008	35.7	298	134	31	200616
ABplpaapp:102	ABplpaapp	102	2094	-22905	-55	-58	2094	35.3	284	123	37	337944
ABplpaappa:142	ABplpaappa	142	2070	-22929	60	55	2070	29.3	318	114	34	282997
ABplpaappp:142	ABplpaappp	142	2008	-22991	-45	-56	2008	36.1	334	112	31	233770
ABplpap:50	ABplpap	50	2162	-22837	-280	-282	2162	44.7	344	109	50	521998
ABplpapa:73	ABplpapa	73	2217	-22782	-165	-167	2217	36.6	270	105	45	541336
ABplpapaa:101	ABplpapaa	101	2136	-22863	-25	-28	2136	14.2	234	149	39	389789
ABplpapaaa:138	ABplpapaaa	138	2024	-22975	-17	-21	2024	15.8	248	134	33	294405
ABplpapaap:138	ABplpapaap	138	2052	-22947	14	22	2052	15.3	282	128	32	263215
ABplpapap:101	ABplpapap	101	2214	-22785	48	48	2214	18.0	274	123	39	394044
ABplpapapa:138	ABplpapapa	138	1990	-23009	-35	-19	1990	19.1	317	120	34	299555
ABplpapapp:138	ABplpapapp	138	2054	-22945	40	38	2054	19.8	354	106	34	287186
ABplpapp:73	ABplpapp	73	2211	-22788	-126	-126	2211	31.3	341	100	45	518102
ABplpappa:101	ABplpappa	101	2138	-22861	-27	-28	2138	9.2	288	165	40	306289
ABplpappaa:137	ABplpappaa	137	2136	-22863	117	113	2136	7.4	276	153	34	267948
ABplpappap:137	ABplpappap	137	2039	-22960	0	9	2039	12.0	323	149	35	259047
ABplpappp:101	ABplpappp	101	2133	-22866	8	6	2133	15.1	326	132	39	328598
ABplpapppa:139	ABplpapppa	139	2054	-22945	37	40	2054	12.7	371	129	36	284383
ABplpapppp:139	ABplpapppp	139	2117	-22882	85	83	2117	13.3	422	121	36	283682
ABplpp:30	ABplpp	30	2217	-22782	-440	-440	2217	53.6	398	149	56	383652
ABplppa:51	ABplppa	51	2338	-22661	-613	-613	2338	58.1	363	145	49	337568
ABplppaa:74	ABplppaa	74	2215	-22784	-129	-138	2215	50.9	283	118	41	358924
ABplppaaa:106	ABplppaaa	106	2071	-22928	-46	-44	2071	39.9	290	93	36	375305
ABplppaaaa:149	ABplppaaaa	149	1935	-23064	-100	-99	1935	44.8	292	96	32	206456
ABplppaaap:149	ABplppaaap	149	2048	-22951	15	0	2048	44.2	330	103	27	188936
ABplppaap:106	ABplppaap	106	2100	-22899	-27	-27	2100	42.4	335	95	36	341677
ABplppaapa:151	ABplppaapa	151	2046	-22953	15	11	2046	46.7	358	86	30	180777
ABplppaapp:151	ABplppaapp	151	2056	-22943	-7	-21	2056	43.0	393	79	30	206931
ABplppap:74	ABplppap	74	2323	-22676	-226	-238	2323	54.5	339	131	42	319699
ABplppapa:103	ABplppapa	103	2105	-22894	-81	-89	2105	35.4	357	113	36	308398
ABplppapaa:142	ABplppapaa	142	1990	-23009	-83	-93	1990	37.6	362	99	32	229629
ABplppapap:142	ABplppapap	142	2003	-22996	-60	-81	2003	39.1	401	104	31	212466
ABplppapp:103	ABplppapp	103	2085	-22914	-90	-94	2085	38.6	400	85	37	357148
ABplppappa:143	ABplppappa	143	1986	-23013	-40	-40	1986	34.8	432	108	32	220826
ABplppappp:143	ABplppappp	143	2084	-22915	19	24	2084	32.0	471	90	34	313812
ABplppp:51	ABplppp	51	2204	-22795	-299	-299	2204	46.0	429	107	49	471572
ABplpppa:74	ABplpppa	74	2242	-22757	-112	-114	2242	45.0	345	96	43	430577
ABplpppaa:103	ABplpppaa	103	2118	-22881	-54	-55	2118	28.0	311	101	38	411707
ABplpppaaa:141	ABplpppaaa	141	2026	-22973	-21	-17	2026	28.5	365	95	34	288128
ABplpppaap:141	ABplpppaap	141	2090	-22909	65	64	2090	28.7	404	97	32	280391
ABplpppap:103	ABplpppap	103	2215	-22784	19	6	2215	33.4	348	81	38	394365
ABplpppapa:141	ABplpppapa	141	2094	-22905	44	34	2094	35.9	415	74	34	283144
ABplpppapp:141	ABplpppapp	141	2221	-22778	169	170	2221	37.9	453	75	30	276344
ABplpppp:74	ABplpppp	74	2231	-22768	-202	-204	2231	40.9	400	93	44	451356
ABplppppa:103	ABplppppa	103	2096	-22903	-76	-78	2096	23.5	359	99	39	396013
ABplppppaa:139	ABplppppaa	139	1965	-23034	-52	-43	1965	20.6	401	101	34	283262
ABplppppap:139	ABplppppap	139	2084	-22915	54	54	2084	24.2	444	97	36	314229
ABplppppp:103	ABplppppp	103	2062	-22937	-91	-95	2062	25.5	407	94	38	362879
ABplpppppa:144	ABplpppppa	144	2018	-22981	10	2	2018	14.0	467	116	31	184678
ABplpppppp:144	ABplpppppp	144	2077	-22922	50	39	2077	23.2	497	106	33	278313
ABpr:6	ABpr	6	2026	-22973	-319	-319	2026	15.5	427	308	70	698769
ABpra:17	ABpra	17	2101	-22898	-280	-279	2101	14.2	402	344	63	612107
ABpraa:30	ABpraa	30	2233	-22766	-278	-278	2233	13.9	353	356	59	551493
ABpraaa:49	ABpraaa	49	2192	-22807	-325	-329	2192	27.1	307	378	51	623493
ABpraaaa:72	ABpraaaa	72	2242	-22757	-142	-142	2242	21.7	308	375	44	531903
ABpraaaaa:101	ABpraaaaa	101	2143	-22856	-124	-131	2143	10.2	317	340	38	391706
ABpraaaaaa:138	ABpraaaaaa	138	2011	-22988	-33	-43	2011	4.9	246	281	32	216905
ABpraaaaap:138	ABpraaaaap	138	2000	-22999	-11	-15	2000	6.7	283	281	32	163859
ABpraaaap:101	ABpraaaap	101	2119	-22880	-71	-71	2119	17.1	362	363	39	470399
ABpraaaapa:138	ABpraaaapa	138	2031	-22968	-6	-19	2031	4.2	271	314	33	242160
ABpraaaapp:138	ABpraaaapp	138	2030	-22969	2	1	2030	5.8	311	327	35	244482
ABpraaap:72	ABpraaap	72	2204	-22795	-261	-266	2204	29.4	365	371	44	552480
ABpraaapa:101	ABpraaapa	101	2158	-22841	-44	-44	2158	26.3	327	372	38	460128
ABpraaapaa:141	ABpraaapaa	141	2011	-22988	-1	-6	2011	11.1	263	349	32	220592
ABpraaapap:141	ABpraaapap	141	2041	-22958	19	21	2041	17.3	297	347	32	226836
ABpraaapp:101	ABpraaapp	101	2116	-22883	-143	-153	2116	32.4	384	367	40	506158
ABpraaappa:137	ABpraaappa	137	2028	-22971	-7	-18	2028	17.6	335	334	33	205109
ABpraaappp:137	ABpraaappp	137	2051	-22948	-51	-60	2051	18.6	376	333	32	195672
ABpraap:49	ABpraap	49	2269	-22730	-217	-220	2269	12.9	393	347	51	520084
ABpraapa:71	ABpraapa	71	2353	-22646	-138	-141	2353	10.5	400	354	45	465785
ABpraapaa:100	ABpraapaa	100	2189	-22810	-24	-34	2189	8.0	351	316	38	324810
ABpraapaaa:138	ABpraapaaa	138	1984	-23015	-19	-13	1984	6.6	266	234	31	132500
ABpraapaap:138	ABpraapaap	138	2021	-22978	25	15	2021	7.7	302	246	31	121842
ABpraapap:100	ABpraapap	100	2170	-22829	-52	-65	2170	8.1	392	325	38	325734
ABpraapapa:139	ABpraapapa	139	2037	-22963	4	-5	2037	3.1	320	223	32	124654
ABpraapapp:139	ABpraapapp	139	2041	-22958	1	2	2041	3.4	358	204	33	131477
ABpraapp:71	ABpraapp	71	2283	-22716	-117	-120	2283	9.2	442	306	44	369960
ABpraappa:98	ABpraappa	98	2183	-22816	-18	-21	2183	5.9	378	271	38	221888
ABpraappaa:136	ABpraappaa	136	2017	-22982	12	8	2017	8.2	290	193	32	152044
ABpraappap:136	ABpraappap	136	2025	-22974	10	16	2025	7.0	328	180	34	187555
ABpraappp:98	ABpraappp	98	2175	-22824	-39	-49	2175	6.2	428	292	39	276860
ABpraapppa:136	ABpraapppa	136	2047	-22952	22	14	2047	5.1	369	160	36	207717
ABpraapppp:136	ABpraapppp	136	2065	-22934	19	24	2065	5.4	416	164	32	147771
ABprap:30	ABprap	30	2109	-22890	-373	-373	2109	25.3	452	349	56	585978
ABprapa:50	ABprapa	50	2142	-22857	-315	-316	2142	31.2	433	368	49	658527
ABprapaa:73	ABprapaa	73	2224	-22775	-164	-161	2224	31.4	428	364	42	478189
ABprapaaa:102	ABprapaaa	102	2098	-22901	-61	-62	2098	25.6	399	341	36	307856
ABprapaaaa:140	ABprapaaaa	140	2007	-22993	17	18	2007	7.5	333	282	33	124615
ABprapaaap:140	ABprapaaap	140	2085	-22914	35	29	2085	7.9	372	298	31	132733
ABprapaap:102	ABprapaap	102	2071	-22928	-41	-38	2071	35.6	441	343	38	367455
ABprapaapa:142	ABprapaapa	142	1959	-23040	-84	-90	1959	21.4	442	343	32	182215
ABprapaapp:142	ABprapaapp	142	1989	-23010	4	8	1989	21.6	477	348	31	197116
ABprapap:73	ABprapap	73	2205	-22794	-206	-209	2205	36.5	471	328	43	431847
ABprapapa:101	ABprapapa	101	2142	-22857	-5	-9	2142	36.4	481	321	37	319219
ABprapapaa:140	ABprapapaa	140	2084	-22915	48	38	2084	11.2	452	337	34	204823
ABprapapap:140	ABprapapap	140	2026	-22973	19	19	2026	11.7	490	330	31	210482
ABprapapp:101	ABprapapp	101	2071	-22928	-74	-74	2071	35.2	520	291	38	323502
ABprapappa:144	ABprapappa	144	1998	-23001	26	28	1998	18.8	511	328	32	200254
ABprapappp:144	ABprapappp	144	1957	-23042	-13	-11	1957	21.9	548	310	32	202272
ABprapp:50	ABprapp	50	2172	-22827	-325	-325	2172	32.2	519	321	52	689872
ABprappa:72	ABprappa	72	2185	-22814	-230	-232	2185	34.9	536	329	43	549560
ABprappaa:101	ABprappaa	101	2186	-22813	29	29	2186	31.3	544	318	37	454446
ABprappaaa:139	ABprappaaa	139	2039	-22961	66	66	2039	9.9	526	311	33	217998
ABprappaap:139	ABprappaap	139	1985	-23014	4	8	1985	12.8	564	299	33	248945
ABprappap:101	ABprappap	101	2126	-22873	17	18	2126	34.7	579	287	39	477295
ABprappapa:141	ABprappapa	141	2026	-22973	46	44	2026	22.3	584	282	35	233511
ABprappapp:141	ABprappapp	141	2077	-22922	61	60	2077	26.0	603	247	31	220115
ABprappp:72	ABprappp	72	2171	-22828	-277	-279	2171	36.9	541	263	45	464315
ABprapppa:100	ABprapppa	100	2197	-22802	-34	-48	2197	31.5	560	259	40	413550
ABprapppaa:135	ABprapppaa	135	2020	-22979	22	23	2020	11.9	573	266	32	175567
ABprapppap:135	ABprapppap	135	2021	-22978	-7	-11	2021	18.5	588	234	35	221252
ABprapppp:100	ABprapppp	100	2125	-22874	-14	-13	2125	27.5	587	209	41	432821
ABprappppa:138	ABprappppa	138	2137	-22862	96	91	2137	15.8	574	191	34	227353
ABprappppp:138	ABprappppp	138	2065	-22934	56	52	2065	21.0	558	158	34	226110
ABprp:17	ABprp	17	2147	-22852	-268	-268	2147	14.8	488	246	63	426540
ABprpa:30	ABprpa	30	2209	-22790	-205	-205	2209	6.5	462	246	57	311046
ABprpaa:50	ABprpaa	50	2246	-22753	-219	-219	2246	11.2	468	333	49	480857
ABprpaaa:74	ABprpaaa	74	2279	-22720	-168	-169	2279	21.5	476	356	42	465205
ABprpaaaa:102	ABprpaaaa	102	2206	-22793	-13	-18	2206	23.0	428	364	36	370728
ABprpaaaaa:141	ABprpaaaaa	141	2004	-22995	-12	-7	2004	12.9	317	366	30	163821
ABprpaaaap:141	ABprpaaaap	141	2073	-22926	52	41	2073	14.8	356	364	31	165213
ABprpaaap:102	ABprpaaap	102	2188	-22811	-29	-36	2188	29.7	470	353	37	411962
ABprpaaapa:139	ABprpaaapa	139	1998	-23001	-78	-84	1998	22.4	366	364	31	172184
ABprpaaapp:139	ABprpaaapp	139	1982	-23017	-20	-22	1982	20.6	402	367	32	178255
ABprpaap:74	ABprpaap	74	2258	-22741	-109	-111	2258	24.6	496	299	42	352157
ABprpaapa:102	ABprpaapa	102	2147	-22852	-18	-19	2147	25.2	451	322	36	284460
ABprpaapaa:140	ABprpaapaa	140	2017	-22982	-32	-29	2017	5.4	353	339	33	150482
ABprpaapap:140	ABprpaapap	140	2023	-22976	-58	-66	2023	12.1	404	328	30	129618
ABprpaapp:102	ABprpaapp	102	2190	-22809	20	19	2190	24.6	492	314	36	333072
ABprpaappa:140	ABprpaappa	140	2042	-22957	22	16	2042	8.2	395	358	32	176586
ABprpaappp:140	ABprpaappp	140	2047	-22952	12	10	2047	11.9	429	357	30	155386
ABprpap:50	ABprpap	50	2286	-22713	-142	-142	2286	8.2	490	249	51	348452
ABprpapa:72	ABprpapa	72	2313	-22686	-106	-107	2313	6.4	505	303	45	402808
ABprpapaa:99	ABprpapaa	99	2129	-22870	-62	-63	2129	10.6	441	327	38	339904
ABprpapaaa:139	ABprpapaaa	139	1995	-23004	-19	-26	1995	5.8	354	250	32	113970
ABprpapaap:139	ABprpapaap	139	2006	-22993	-2	-12	2006	6.4	386	239	33	117544
ABprpapap:99	ABprpapap	99	2142	-22857	-102	-108	2142	7.5	477	301	38	311818
ABprpapapa:139	ABprpapapa	139	2039	-22960	24	27	2039	8.8	397	199	34	154169
ABprpapapp:139	ABprpapapp	139	2007	-22992	-35	-35	2007	2.8	442	201	33	112704
ABprpapp:72	ABprpapp	72	2252	-22747	-99	-100	2252	6.3	477	236	44	264017
ABprpappa:99	ABprpappa	99	2132	-22867	-78	-84	2132	6.4	444	256	38	212637
ABprpappaa:136	ABprpappaa	136	2009	-22990	11	7	2009	13.2	360	192	34	155777
ABprpappap:136	ABprpappap	136	2011	-22988	-16	-11	2011	7.0	407	206	34	121989
ABprpappp:99	ABprpappp	99	2138	-22862	-72	-71	2138	5.9	496	249	38	232467
ABprpapppa:136	ABprpapppa	136	2090	-22909	54	56	2090	7.3	449	169	34	156171
ABprpapppp:136	ABprpapppp	136	1980	-23019	-54	-55	1980	7.0	491	158	34	186552
ABprpp:30	ABprpp	30	2199	-22800	-298	-298	2199	17.9	541	265	57	498704
ABprppa:50	ABprppa	50	2235	-22764	-262	-263	2235	16.9	554	301	50	603212
ABprppaa:73	ABprppaa	73	2188	-22811	-248	-252	2188	18.3	555	315	42	538547
ABprppaaa:104	ABprppaaa	104	2133	-22866	-38	-40	2133	14.3	476	336	39	427539
ABprppaaaa:143	ABprppaaaa	143	2002	-22997	-58	-65	2002	3.4	394	299	35	151209
ABprppaaap:143	ABprppaaap	143	2066	-22933	37	35	2066	3.8	429	322	30	149185
ABprppaap:104	ABprppaap	104	2075	-22924	-114	-114	2075	20.6	523	329	37	422460
ABprppaapa:146	ABprppaapa	146	2045	-22954	-30	-30	2045	3.6	461	313	32	149237
ABprppaapp:146	ABprppaapp	146	1981	-23018	-68	-66	1981	3.7	497	291	31	156603
ABprppap:73	ABprppap	73	2306	-22693	-162	-167	2306	25.2	569	269	44	516781
ABprppapa:103	ABprppapa	103	2109	-22891	-66	-68	2109	21.6	532	270	38	320140
ABprppapaa:143	ABprppapaa	143	2004	-22995	-64	-63	2004	10.5	488	282	33	160858
ABprppapap:143	ABprppapap	143	2087	-22912	48	45	2087	13.9	517	272	31	151573
ABprppapp:103	ABprppapp	103	2124	-22875	-61	-67	2124	19.3	575	251	37	366155
ABprppappa:147	ABprppappa	147	2160	-22839	81	80	2160	10.4	529	246	32	152336
ABprppappp:147	ABprppappp	147	2001	-22998	-87	-99	2001	12.2	552	217	31	164366
ABprppp:50	ABprppp	50	2239	-22760	-246	-248	2239	17.7	559	223	50	485723
ABprpppa:73	ABprpppa	73	2311	-22689	-104	-104	2311	10.8	563	249	44	463237
ABprpppaa:102	ABprpppaa	102	2162	-22837	-29	-29	2162	12.0	522	304	38	377855
ABprpppaaa:141	ABprpppaaa	141	2013	-22986	-38	-31	2013	2.4	450	259	35	113550
ABprpppaap:141	ABprpppaap	141	1998	-23001	-53	-60	1998	3.3	484	241	33	132476
ABprpppap:102	ABprpppap	102	2185	-22814	5	5	2185	11.6	557	280	38	411927
ABprpppapa:141	ABprpppapa	141	2082	-22917	5	4	2082	4.4	523	253	33	153566
ABprpppapp:141	ABprpppapp	141	2153	-22846	59	70	2153	3.9	547	219	31	181598
ABprpppp:73	ABprpppp	73	2242	-22757	-156	-158	2242	12.6	535	192	44	352604
ABprppppa:101	ABprppppa	101	2148	-22851	-82	-89	2148	8.1	544	243	38	316518
ABprppppaa:137	ABprppppaa	137	2067	-22932	-11	-16	2067	3.7	498	206	33	138119
ABprppppap:137	ABprppppap	137	2068	-22931	-14	-12	2068	8.3	534	188	35	219702
ABprppppp:101	ABprppppp	101	2143	-22856	-65	-69	2143	9.4	538	186	40	316839
ABprpppppa:140	ABprpppppa	140	1999	-23000	-25	-18	1999	14.2	514	145	34	202902
ABprpppppp:140	ABprpppppp	140	1950	-23050	-52	-59	1950	20.7	539	124	32	242964
EMS:1	EMS	1	2016	-22984	-341	-341	2016	34.8	372	128	77	1364974
MS:9	MS	9	2143	-22857	-212	-213	2143	17.8	311	173	69	592094
MSa:22	MSa	22	2068	-22931	-346	-346	2068	24.1	256	181	64	687714
MSaa:51	MSaa	51	2174	-22825	-188	-191	2174	30.3	244	227	57	604559
MSaaa:93	MSaaa	93	2263	-22736	57	53	2263	34.8	235	243	49	551628
MSaaaa:148	MSaaaa	148	2117	-22882	32	23	2117	30.7	212	227	40	321330
MSaaap:148	MSaaap	148	2122	-22877	-34	-6	2122	41.0	251	240	42	318126
MSaap:93	MSaap	93	2224	-22775	10	14	2224	32.6	309	236	50	496285
MSaapa:147	MSaapa	147	2207	-22792	120	121	2207	32.2	282	247	40	282879
MSaapp:147	MSaapp	147	2207	-22792	83	102	2207	35.6	335	240	41	282279
MSap:51	MSap	51	2184	-22815	-142	-143	2184	16.6	311	204	58	506233
MSapa:92	MSapa	92	2203	-22796	51	50	2203	19.1	287	200	50	442177
MSapaa:150	MSapaa	150	2419	-22580	346	345	2419	30.9	329	191	41	281158
MSapap:150	MSapap	150	2317	-22682	230	235	2317	26.9	262	194	41	282234
MSapp:92	MSapp	92	2206	-22793	38	44	2206	22.1	361	217	49	376349
MSappa:149	MSappa	149	2208	-22791	151	155	2208	18.1	321	240	43	249702
MSappp:149	MSappp	149	2257	-22743	124	130	2257	30.0	381	223	41	241538
MSp:22	MSp	22	2129	-22870	-204	-205	2129	16.0	363	220	67	551368
MSpa:50	MSpa	50	2182	-22817	-229	-231	2182	32.2	335	302	56	555451
MSpaa:83	MSpaa	83	2577	-22422	241	238	2577	35.5	336	305	50	448979
MSpaaa:128	MSpaaa	128	3213	-21786	1062	1067	3213	35.2	260	307	45	320886
MSpaap:128	MSpaap	128	3075	-21924	847	880	3075	33.5	323	299	43	259758
MSpap:83	MSpap	83	2580	-22419	180	181	2580	38.8	412	270	50	420008
MSpapa:131	MSpapa	131	3243	-21756	948	986	3243	36.3	360	337	43	259844
MSpapp:131	MSpapp	131	3288	-21711	858	975	3288	39.4	412	328	43	288436
MSpp:50	MSpp	50	2187	-22812	-166	-167	2187	19.0	411	255	59	484760
MSppa:85	MSppa	85	2613	-22386	366	366	2613	21.5	425	252	49	354745
MSppaa:138	MSppaa	138	3381	-21618	1206	1209	3381	22.3	368	279	43	234994
MSppap:138	MSppap	138	3677	-21322	1315	1319	3677	28.2	440	270	44	258472
MSppp:85	MSppp	85	2737	-22262	326	363	2737	34.4	470	234	49	400666
MSpppa:138	MSpppa	138	6619	-18380	3910	3968	6619	39.8	446	314	41	278357
MSpppp:138	MSpppp	138	6298	-18701	3356	3629	6298	38.9	500	294	43	292940
E:9	E	9	2082	-22917	-391	-391	2082	32.2	456	143	65	639888
Ea:23	Ea	23	2126	-22873	-426	-427	2126	30.8	399	139	63	796924
Eal:58	Eal	58	2225	-22774	-178	-181	2225	36.6	349	159	54	515094
Eala:95	Eala	95	2580	-22419	327	326	2580	42.0	278	177	46	315065
Ealaa:151	Ealaa	151	3164	-21835	914	911	3164	45.2	280	191	36	127971
Ealap:151	Ealap	151	3187	-21812	881	903	3187	48.6	326	211	37	134391
Ealp:95	Ealp	95	2542	-22457	229	263	2542	39.4	363	177	46	275367
Ealpa:156	Ealpa	156	3165	-21834	891	904	3165	42.2	353	193	38	165296
Ealpp:156	Ealpp	156	3281	-21718	601	744	3281	46.1	411	211	36	131120
Ear:58	Ear	58	2203	-22796	-244	-246	2203	44.5	315	222	54	500566
Eara:96	Eara	96	2555	-22444	297	294	2555	47.8	284	253	46	292396
Earaa:153	Earaa	153	3092	-21907	937	935	3092	49.7	254	262	38	155228
Earap:153	Earap	153	2974	-22025	690	698	2974	47.4	317	273	39	144420
Earp:96	Earp	96	2577	-22422	260	271	2577	41.6	363	247	44	277671
Earpa:154	Earpa	154	3121	-21878	765	794	3121	37.6	343	297	37	155959
Earpp:154	Earpp	154	3046	-21953	131	456	3046	47.1	373	252	36	136209
Ep:23	Ep	23	2153	-22846	-448	-455	2153	38.0	486	178	62	753895
Epl:58	Epl	58	2327	-22672	-194	-195	2327	46.7	413	212	54	466966
Epla:98	Epla	98	6214	-18785	3525	3559	6214	50.5	406	233	46	283308
Eplaa:156	Eplaa	156	16178	-8821	12459	12449	16178	51.5	378	284	36	129894
Eplap:156	Eplap	156	16042	-8957	11253	11788	16042	53.0	446	249	37	132474
Eplp:98	Eplp	98	6696	-18303	3830	3865	6696	50.2	469	194	47	300101
Eplpa:159	Eplpa	159	20409	-4590	14282	14989	20409	50.0	482	247	36	139493
Eplpp:159	Eplpp	159	20013	-4986	15171	15393	20013	45.8	517	208	37	159656
Epr:58	Epr	58	2314	-22685	-179	-184	2314	33.5	467	192	56	555121
Epra:98	Epra	98	6061	-18938	3344	3370	6061	35.7	416	197	47	285580
Epraa:156	Epraa	156	18054	-6945	14244	14267	18054	42.1	413	257	38	158816
Eprap:156	Eprap	156	17099	-7900	13127	13314	17099	41.1	467	216	39	168785
Eprp:98	Eprp	98	7263	-17736	4349	4425	7263	38.8	502	199	47	322039
Eprpa:161	Eprpa	161	19588	-5411	14300	14799	19588	38.8	491	257	36	150692
Eprpp:161	Eprpp	161	21295	-3704	17192	17152	21295	33.0	541	227	39	205922
P2:1	P2	1	2026	-22974	-522	-522	2026	35.3	550	233	79	1420472
C:11	C	11	2145	-22854	-419	-423	2145	46.0	466	268	60	432459
Ca:26	Ca	26	2194	-22805	-460	-461	2194	48.9	395	262	59	376114
Caa:46	Caa	46	2278	-22721	-560	-565	2278	56.1	384	259	52	332691
Caaa:72	Caaa	72	2350	-22649	-538	-542	2350	58.6	397	246	48	328962
Caaaa:104	Caaaa	104	2305	-22694	-542	-447	2305	59.5	432	233	43	248613
Caaaaa:144	Caaaaa	144	2385	-22614	-462	-372	2385	59.2	421	285	35	127235
Caaaap:144	Caaaap	144	2795	-22204	-331	-262	2795	59.7	481	253	35	123959
Caaap:104	Caaap	104	2199	-22800	-319	-287	2199	57.4	502	179	41	258042
Caaapa:144	Caaapa	144	2358	-22641	-359	-309	2358	58.4	518	227	35	142959
Caaapp:144	Caaapp	144	2029	-22970	-211	-215	2029	52.8	545	185	34	178835
Caap:72	Caap	72	2340	-22659	-428	-431	2340	57.5	490	194	44	302735
Caapa:112	Caapa	112	2101	-22898	-170	-172	2101	52.5	563	190	39	305621
Caapaa:154	Caapaa	154	2157	-22842	-95	-118	2157	41.2	588	193	33	206682
Caapap:154	Caapap	154	2034	-22965	-64	-65	2034	49.6	577	170	33	179827
Caapp:112	Caapp	112	2040	-22959	-119	-119	2040	45.7	554	133	39	368484
Caappd:155	Caappd	155	2081	-22918	-65	-70	2081	43.0	554	136	30	161569
Caappv:155	Caappv	155	1988	-23011	-65	-65	1988	32.4	569	135	31	197296
Cap:46	Cap	46	2249	-22751	-474	-474	2249	54.4	478	175	53	387154
Capa:75	Capa	75	2269	-22730	-352	-355	2269	51.8	420	115	46	421189
Capaa:114	Capaa	114	1983	-23016	-101	-102	1983	28.2	452	111	40	330189
Capaaa:154	Capaaa	154	2010	-22989	-4	-6	2010	23.5	419	175	32	100175
Capaap:154	Capaap	154	1973	-23026	-142	-140	1973	25.4	472	152	34	172601
Capap:114	Capap	114	1993	-23006	-139	-146	1993	31.7	501	119	40	368737
Capapa:157	Capapa	157	2044	-22955	-127	-133	2044	40.7	459	150	36	242943
Capapp:157	Capapp	157	2079	-22920	-83	-81	2079	32.8	510	162	33	194640
Capp:75	Capp	75	2233	-22766	-251	-251	2233	50.9	502	134	44	405330
Cappa:111	Cappa	111	2044	-22955	-144	-144	2044	47.3	484	122	38	301983
Cappaa:150	Cappaa	150	2044	-22955	-75	-92	2044	50.1	471	164	32	154688
Cappap:150	Cappap	150	2072	-22927	-53	-25	2072	45.4	505	148	32	184013
Cappp:111	Cappp	111	2014	-22985	-127	-137	2014	38.1	536	121	39	409119
Capppa:149	Capppa	149	2116	-22883	-110	-42	2116	45.5	530	169	32	177088
Capppp:149	Capppp	149	2024	-22975	-84	-70	2024	33.3	541	171	33	210625
Cp:26	Cp	26	2140	-22859	-554	-554	2140	43.2	497	292	59	525508
Cpa:46	Cpa	46	2218	-22781	-461	-461	2218	49.8	494	288	55	490120
Cpaa:74	Cpaa	74	2226	-22773	-299	-302	2226	50.3	502	279	47	429864
Cpaaa:104	Cpaaa	104	2093	-22906	-128	-133	2093	53.0	493	284	41	313705
Cpaaaa:142	Cpaaaa	142	2067	-22932	-104	-102	2067	51.9	478	319	34	183927
Cpaaap:142	Cpaaap	142	2046	-22953	-148	-150	2046	51.1	529	294	35	204110
Cpaap:104	Cpaap	104	2032	-22967	-201	-205	2032	47.0	553	245	41	388006
Cpaapa:141	Cpaapa	141	1988	-23011	-148	-147	1988	43.5	556	295	35	263748
Cpaapp:141	Cpaapp	141	1960	-23039	-315	-242	1960	40.7	581	250	35	272266
Cpap:74	Cpap	74	2186	-22813	-321	-323	2186	49.8	549	193	45	446255
Cpapa:110	Cpapa	110	2067	-22932	-149	-159	2067	39.6	594	218	41	495755
Cpapaa:153	Cpapaa	153	2049	-22950	-30	-36	2049	29.2	600	193	33	262638
Cpapap:153	Cpapap	153	2005	-22994	-96	-99	2005	36.8	610	237	33	282375
Cpapp:110	Cpapp	110	2015	-22984	-156	-164	2015	36.3	581	150	42	540197
Cpappd:151	Cpappd	151	1997	-23002	-146	-143	1997	37.2	595	163	35	301954
Cpappv:151	Cpappv	151	2017	-22982	-36	-42	2017	25.2	579	155	33	246392
Cpp:46	Cpp	46	2167	-22832	-491	-492	2167	42.7	565	213	52	601970
Cppa:75	Cppa	75	2172	-22827	-223	-225	2172	28.8	572	198	46	563748
Cppaa:114	Cppaa	114	1997	-23002	-73	-76	1997	15.8	522	209	41	324400
Cppaaa:154	Cppaaa	154	2042	-22957	-21	-28	2042	11.8	451	226	34	145519
Cppaap:154	Cppaap	154	2014	-22985	-53	-50	2014	18.6	482	192	33	145308
Cppap:114	Cppap	114	1968	-23031	-122	-130	1968	21.0	536	168	42	385115
Cppapa:155	Cppapa	155	2131	-22868	-67	-83	2131	22.5	523	198	35	222987
Cppapp:155	Cppapp	155	2156	-22843	-46	-45	2156	19.7	493	244	37	224906
Cppp:75	Cppp	75	2176	-22823	-376	-380	2176	39.2	556	148	46	591813
Cpppa:111	Cpppa	111	1997	-23002	-185	-189	1997	30.7	556	225	41	389604
Cpppaa:152	Cpppaa	152	2317	-22682	0	93	2317	26.3	497	308	37	241610
Cpppap:152	Cpppap	152	2078	-22921	-162	-177	2078	24.0	538	266	34	211085
Cpppp:111	Cpppp	111	1998	-23001	-170	-178	1998	29.1	557	154	41	448318
Cppppa:153	Cppppa	153	2116	-22883	-462	-382	2116	28.8	562	259	36	275660
Cppppp:153	Cppppp	153	2118	-22881	-605	-305	2118	26.8	556	199	34	228744
P3:11	P3	11	2075	-22924	-530	-533	2075	36.1	560	210	60	576586
D:31	D	31	2180	-22819	-580	-581	2180	39.3	569	204	56	477421
Da:58	Da	58	2148	-22851	-426	-429	2148	36.6	482	106	48	210689
Daa:95	Daa	95	2053	-22946	-252	-254	2053	30.6	411	119	38	103806
Daaa:132	Daaa	132	1964	-23035	-87	-91	1964	34.7	364	144	32	103790
Daap:132	Daap	132	1929	-23070	-96	-101	1929	26.1	396	147	34	111393
Dap:95	Dap	95	2128	-22871	-298	-295	2128	34.0	485	123	42	139566
Dapa:129	Dapa	129	1961	-23038	-125	-131	1961	37.1	412	143	37	148083
Dapp:129	Dapp	129	1937	-23062	-217	-206	1937	41.9	461	165	38	144165
Dp:58	Dp	58	2269	-22730	-321	-323	2269	19.9	516	148	49	195627
Dpa:96	Dpa	96	2210	-22789	-54	-56	2210	9.1	462	211	40	88815
Dpaa:133	Dpaa	133	2009	-22990	-37	-48	2009	11.0	418	273	34	91126
Dpap:133	Dpap	133	1998	-23001	-42	-48	1998	13.1	436	232	33	66513
Dpp:96	Dpp	96	2186	-22813	-218	-223	2186	20.4	500	167	44	146439
Dppa:130	Dppa	130	2029	-22970	-57	-49	2029	18.9	438	267	37	111021
Dppp:130	Dppp	130	2064	-22935	-137	-108	2064	24.8	487	279	38	168395
P4:31	P4	31	2205	-22794	-275	-278	2205	23.3	490	143	52	324410
Z2:80	Z2	80	2072	-22927	-195	-199	2072	23.0	454	163	40	91806
Z3:80	Z3	80	2111	-22888	-89	-91	2111	11.8	394	178	41	81641
