# Supplementary material for: Quantitative Differences in Nuclear β-catenin and TCF Pattern Embryonic Cells in C. elegans
Source: PLoS Genet. 2015 Oct 21;11(10):e1005585. doi: 10.1371/journal.pgen.1005585 (PMC4619327; doi:10.1371/journal.pgen.1005585)
Supplement: S1 Data — For each cell analyzed, birth time is given in column 3 and the average nuclear reporter intensity over the lifetime of the cell (corrected for background) is given in column 7 (“blot”). For information on each embryo’s strain information and experimental conditions, refer to S2 Table. (ZIP) [file pgen.1005585.s005.zip › CAs/CA20111202_ceh-43_L1.csv]

cellTime	cell	time	none	global	local	blot	cross	z	x	y	size	gweight
ABa:1	ABa	1	1668	-23331	-339	-339	1668	31.1	527	245	80	1144657
ABal:8	ABal	8	1682	-23317	-276	-276	1682	40.0	558	259	68	708638
ABala:19	ABala	19	1785	-23214	-288	-288	1785	45.0	531	260	61	429145
ABalaa:32	ABalaa	32	1762	-23237	-289	-290	1762	46.7	560	228	54	379797
ABalaaa:53	ABalaaa	53	1798	-23201	-141	-141	1798	38.2	596	223	48	494335
ABalaaaa:77	ABalaaaa	77	1936	-23064	-13	-15	1936	42.9	592	274	40	399478
ABalaaaal:112	ABalaaaal	112	1982	-23017	-234	-258	1982	51.0	553	272	34	246251
ABalaaaala:158	ABalaaaala	158	2728	-22271	-226	-288	2728	55.3	532	231	29	127124
ABalaaaalp:158	ABalaaaalp	158	2197	-22802	-234	-251	2197	53.3	562	248	30	137850
ABalaaaar:112	ABalaaaar	112	1915	-23084	-165	-168	1915	49.7	533	231	34	233977
ABalaaaarl:155	ABalaaaarl	155	1866	-23133	22	35	1866	48.1	515	215	29	157461
ABalaaaarr:155	ABalaaaarr	155	1733	-23266	-54	-55	1733	44.9	491	191	30	179479
ABalaaap:77	ABalaaap	77	1950	-23049	-64	-64	1950	36.8	579	225	43	470139
ABalaaapa:106	ABalaaapa	106	1874	-23125	-48	-40	1874	41.3	586	240	39	392987
ABalaaapal:141	ABalaaapal	141	1896	-23103	-51	-7	1896	46.9	589	249	32	234828
ABalaaapar:141	ABalaaapar	141	1802	-23197	-48	-51	1802	47.8	558	218	34	233323
ABalaaapp:106	ABalaaapp	106	1849	-23150	-66	-45	1849	43.4	543	196	36	330666
ABalaaappl:148	ABalaaappl	148	1887	-23112	-83	-39	1887	48.0	574	187	30	180518
ABalaaappr:148	ABalaaappr	148	1825	-23174	-234	-60	1825	47.2	533	176	30	185750
ABalaap:53	ABalaap	53	1958	-23041	-445	-445	1958	48.6	528	211	48	355497
ABalaapa:76	ABalaapa	76	2045	-22954	-429	-433	2045	49.5	570	228	42	365787
ABalaapaa:107	ABalaapaa	107	2042	-22957	-118	-139	2042	49.9	565	205	34	242035
ABalaapaaa:147	ABalaapaaa	147	2104	-22895	-454	-506	2104	54.2	535	196	32	158000
ABalaapaap:147	ABalaapaap	147	2188	-22811	-361	-412	2188	54.1	498	177	30	136611
ABalaapap:107	ABalaapap	107	1969	-23030	-333	-345	1969	51.8	515	178	36	258179
ABalaapapa:146	ABalaapapa	146	2192	-22807	-178	-140	2192	52.5	475	136	32	174932
ABalaapapp:146	ABalaapapp	146	2109	-22890	-131	-157	2109	52.8	436	120	31	164840
ABalaapp:76	ABalaapp	76	2076	-22923	-272	-277	2076	49.3	498	191	44	367513
ABalaappa:104	ABalaappa	104	2056	-22943	-343	-383	2056	51.8	495	197	35	230685
ABalaappaa:141	ABalaappaa	141	1946	-23053	-247	-192	1946	52.2	481	198	30	158261
ABalaappap:141	ABalaappap	141	1836	-23163	-2	-9	1836	50.1	446	166	30	136690
ABalaappp:104	ABalaappp	104	2123	-22876	-322	-342	2123	52.2	449	195	38	284466
ABalaapppa:139	ABalaapppa	139	1782	-23217	-27	-24	1782	45.6	456	198	31	208821
ABalaapppp:139	ABalaapppp	139	1759	-23240	-86	-80	1759	47.2	407	185	34	201596
ABalap:32	ABalap	32	1797	-23202	-217	-217	1797	43.2	502	140	54	390368
ABalapa:53	ABalapa	53	1940	-23059	-44	-44	1940	33.4	555	149	47	430926
ABalapaa:78	ABalapaa	78	2523	-22476	491	495	2523	35.6	596	181	41	426006
ABalapaaa:114	ABalapaaa	114	3487	-21512	1300	1376	3487	39.9	568	150	34	298797
ABalapaaaa:156	ABalapaaaa	156	4114	-20885	1404	1641	4114	37.3	557	128	32	257606
ABalapaaap:156	ABalapaaap	156	4184	-20816	1531	1762	4184	42.7	570	146	30	200334
ABalapaap:114	ABalapaap	114	3651	-21348	1534	1630	3651	38.2	593	183	35	332529
ABalapaapa:159	ABalapaapa	159	4729	-20270	2288	2398	4729	37.7	611	190	28	192081
ABalapaapp:159	ABalapaapp	159	4576	-20423	1738	2020	4576	38.5	584	158	30	232881
ABalapap:78	ABalapap	78	2368	-22631	269	269	2368	39.4	549	167	41	375729
ABalapapa:108	ABalapapa	108	3009	-21990	965	972	3009	44.7	519	154	34	248167
ABalapapaa:147	ABalapapaa	147	3718	-21281	1558	1571	3718	46.3	542	151	31	179421
ABalapapap:147	ABalapapap	147	3404	-21595	1088	1176	3404	49.2	503	149	30	157809
ABalapapp:108	ABalapapp	108	2885	-22114	851	865	2885	44.6	471	143	36	304210
ABalapappa:147	ABalapappa	147	3508	-21491	1229	1349	3508	45.8	485	135	32	214884
ABalapappp:147	ABalapappp	147	3616	-21383	1417	1464	3616	43.3	454	116	31	187169
ABalapp:53	ABalapp	53	1947	-23052	-185	-186	1947	43.8	487	147	48	387637
ABalappa:77	ABalappa	77	2563	-22436	389	389	2563	32.3	526	211	41	408286
ABalappaa:110	ABalappaa	110	3877	-21123	1614	1684	3877	31.6	571	178	35	367752
ABalappaaa:153	ABalappaaa	153	4826	-20173	2164	2385	4826	31.7	596	165	31	268970
ABalappaap:153	ABalappaap	153	5093	-19906	2524	2627	5093	29.3	575	133	30	225190
ABalappap:110	ABalappap	110	3531	-21468	1270	1345	3531	30.6	545	143	36	376518
ABalappapa:150	ABalappapa	150	4908	-20091	2221	2350	4908	33.0	549	118	29	229153
ABalappapp:150	ABalappapp	150	4684	-20315	2004	2207	4684	26.2	528	110	31	259759
ABalappp:77	ABalappp	77	2356	-22643	221	221	2356	35.3	469	165	42	399296
ABalapppa:107	ABalapppa	107	3572	-21427	1306	1361	3572	26.3	518	156	35	368856
ABalapppaa:149	ABalapppaa	149	4750	-20249	1728	2017	4750	26.7	546	143	31	288403
ABalapppap:149	ABalapppap	149	4942	-20057	2276	2389	4942	21.3	524	145	30	276530
ABalapppp:107	ABalapppp	107	3127	-21872	992	1005	3127	25.3	470	129	38	406861
ABalappppa:143	ABalappppa	143	4289	-20710	1611	1780	4289	25.5	501	123	30	247880
ABalappppp:143	ABalappppp	143	3764	-21235	1421	1429	3764	23.7	463	120	31	227187
ABalp:19	ABalp	19	1728	-23271	-306	-306	1728	25.1	574	257	61	556252
ABalpa:32	ABalpa	32	1707	-23292	-227	-229	1707	30.8	593	283	55	522199
ABalpaa:53	ABalpaa	53	1856	-23143	-141	-143	1856	38.0	544	293	45	409063
ABalpaaa:79	ABalpaaa	79	2168	-22831	119	121	2168	33.6	508	309	41	439861
ABalpaaaa:113	ABalpaaaa	113	2885	-22114	860	877	2885	39.0	534	334	33	261982
ABalpaaaaa:156	ABalpaaaaa	156	3600	-21399	1093	1303	3600	40.4	562	326	29	175997
ABalpaaaap:156	ABalpaaaap	156	3319	-21680	924	1055	3319	43.8	519	337	29	150188
ABalpaaap:113	ABalpaaap	113	2832	-22167	834	852	2832	37.5	491	343	34	271865
ABalpaaapa:155	ABalpaaapa	155	3494	-21505	1078	1266	3494	42.4	495	348	31	204935
ABalpaaapp:155	ABalpaaapp	155	3046	-21953	837	1015	3046	40.0	476	352	34	232216
ABalpaap:79	ABalpaap	79	2174	-22825	96	99	2174	30.4	451	298	41	409827
ABalpaapa:111	ABalpaapa	111	3065	-21934	975	1007	3065	26.7	526	334	34	302489
ABalpaapaa:154	ABalpaapaa	154	4383	-20616	1721	2012	4383	36.4	549	341	28	181610
ABalpaapap:154	ABalpaapap	154	3940	-21059	1444	1624	3940	35.8	517	344	31	215522
ABalpaapp:111	ABalpaapp	111	2725	-22274	660	683	2725	24.3	491	325	35	325737
ABalpaappa:149	ABalpaappa	149	4164	-20835	1628	1842	4164	28.2	542	335	32	291806
ABalpaappp:149	ABalpaappp	149	3504	-21495	1155	1360	3504	23.7	512	336	37	432038
ABalpap:53	ABalpap	53	1883	-23116	-119	-119	1883	29.1	602	285	47	560632
ABalpapa:78	ABalpapa	78	2137	-22862	106	108	2137	37.5	577	308	42	509367
ABalpapaa:114	ABalpapaa	114	2812	-22187	884	905	2812	36.5	599	237	36	357405
ABalpapaaa:154	ABalpapaaa	154	3494	-21505	1225	1308	3494	42.6	610	214	30	202113
ABalpapaap:154	ABalpapaap	154	3270	-21729	939	1050	3270	44.2	591	180	31	214365
ABalpapap:114	ABalpapap	114	2783	-22216	884	892	2783	42.1	593	286	35	319971
ABalpapapa:155	ABalpapapa	155	3473	-21526	1274	1314	3473	41.6	611	257	32	243162
ABalpapapp:155	ABalpapapp	155	3731	-21269	1505	1525	3731	40.9	587	299	29	190352
ABalpapp:78	ABalpapp	78	2082	-22917	10	16	2082	28.4	560	299	43	570106
ABalpappa:110	ABalpappa	110	2810	-22190	842	864	2810	30.9	588	290	37	442268
ABalpappaa:150	ABalpappaa	150	4477	-20522	2015	2176	4477	33.9	614	273	30	254936
ABalpappap:150	ABalpappap	150	4048	-20952	1682	1847	4048	34.8	615	233	31	268272
ABalpappp:110	ABalpappp	110	2866	-22133	799	823	2866	30.8	551	310	36	417334
ABalpapppa:150	ABalpapppa	150	4316	-20683	1757	1990	4316	32.2	597	303	30	247693
ABalpapppp:150	ABalpapppp	150	4005	-20994	1384	1614	4005	34.0	568	323	30	241131
ABalpp:32	ABalpp	32	1829	-23170	-180	-182	1829	21.6	545	223	55	462606
ABalppa:52	ABalppa	52	1924	-23075	-179	-179	1924	28.8	496	236	47	423547
ABalppaa:77	ABalppaa	77	2280	-22719	149	146	2280	22.5	498	276	41	487150
ABalppaaa:110	ABalppaaa	110	3166	-21833	1075	1128	3166	22.5	571	280	36	431793
ABalppaaaa:155	ABalppaaaa	155	4839	-20160	2278	2532	4839	28.4	612	268	29	272188
ABalppaaap:155	ABalppaaap	155	3703	-21296	1309	1453	3703	21.5	601	252	34	336382
ABalppaap:110	ABalppaap	110	2910	-22089	771	815	2910	23.2	531	282	37	436117
ABalppaapa:149	ABalppaapa	149	4039	-20960	1507	1654	4039	26.5	580	299	31	283355
ABalppaapp:149	ABalppaapp	149	3517	-21482	1060	1214	3517	21.7	555	320	33	290770
ABalppap:77	ABalppap	77	2215	-22784	72	71	2215	25.9	441	229	42	415168
ABalppapa:106	ABalppapa	106	2651	-22348	504	534	2651	20.9	487	278	37	427437
ABalppapaa:142	ABalppapaa	142	3705	-21294	1422	1501	3705	18.2	556	289	33	345576
ABalppapap:142	ABalppapap	142	3376	-21623	1129	1196	3376	18.5	511	294	32	307268
ABalppapp:106	ABalppapp	106	2701	-22298	609	610	2701	19.7	428	274	37	370843
ABalppappa:143	ABalppappa	143	3505	-21494	1248	1293	3505	22.1	467	310	30	234923
ABalppappp:143	ABalppappp	143	3475	-21524	1226	1272	3475	19.4	424	313	31	245459
ABalppp:52	ABalppp	52	1966	-23033	-165	-165	1966	17.0	555	255	48	550530
ABalpppa:78	ABalpppa	78	2386	-22613	252	253	2386	18.9	566	295	43	560256
ABalpppaa:110	ABalpppaa	110	2938	-22061	789	846	2938	24.1	570	201	37	425341
ABalpppaaa:148	ABalpppaaa	148	3575	-21424	1006	1153	3575	24.3	567	170	31	265569
ABalpppaap:148	ABalpppaap	148	3842	-21157	1272	1469	3842	26.3	593	194	32	283855
ABalpppap:110	ABalpppap	110	3091	-21908	975	1026	3091	25.8	579	243	35	384270
ABalpppapa:153	ABalpppapa	153	3934	-21065	1418	1582	3934	23.1	594	211	32	286601
ABalpppapp:153	ABalpppapp	153	4262	-20737	1768	1999	4262	29.5	609	233	30	279702
ABalpppp:78	ABalpppp	78	2266	-22733	96	97	2266	16.2	520	253	41	447439
ABalppppa:107	ABalppppa	107	2959	-22040	856	878	2959	20.3	541	222	37	441378
ABalppppaa:151	ABalppppaa	151	4448	-20551	2072	2146	4448	15.7	586	245	29	262571
ABalppppap:151	ABalppppap	151	3606	-21393	1353	1398	3606	16.4	569	204	34	323748
ABalppppp:107	ABalppppp	107	2710	-22289	692	698	2710	21.4	484	192	36	344113
ABalpppppa:145	ABalpppppa	145	3325	-21674	1083	1167	3325	22.1	529	182	31	245168
ABalpppppp:145	ABalpppppp	145	3366	-21633	1260	1281	3366	18.2	478	175	29	209921
ABar:8	ABar	8	1733	-23266	-318	-318	1733	19.0	463	210	71	744135
ABara:19	ABara	19	1864	-23135	-288	-288	1864	18.7	383	205	63	468809
ABaraa:32	ABaraa	32	1872	-23127	-238	-238	1872	15.6	440	255	58	475246
ABaraaa:53	ABaraaa	53	2003	-22996	-258	-259	2003	11.6	473	279	51	531307
ABaraaaa:76	ABaraaaa	76	2132	-22867	-28	-27	2132	14.0	501	314	43	567239
ABaraaaaa:111	ABaraaaaa	111	2115	-22884	120	135	2115	13.0	548	254	36	442763
ABaraaaaaa:155	ABaraaaaaa	155	2300	-22699	96	171	2300	12.5	557	266	30	274157
ABaraaaaap:155	ABaraaaaap	155	2170	-22829	88	100	2170	10.0	541	226	30	262697
ABaraaaap:111	ABaraaaap	111	2078	-22921	-26	-17	2078	10.2	506	244	34	374943
ABaraaaapa:156	ABaraaaapa	156	2022	-22977	97	112	2022	14.2	517	256	29	239670
ABaraaaapp:156	ABaraaaapp	156	2202	-22797	184	195	2202	12.6	480	256	27	201473
ABaraaap:76	ABaraaap	76	2088	-22911	-229	-233	2088	11.1	445	266	47	552457
ABaraaapa:107	ABaraaapa	107	2018	-22981	-64	-64	2018	11.8	461	235	39	436936
ABaraaapaa:143	ABaraaapaa	143	1983	-23016	20	23	1983	13.3	451	242	29	227215
ABaraaapap:143	ABaraaapap	143	1963	-23036	-52	-55	1963	11.7	402	219	35	245748
ABaraaapp:107	ABaraaapp	107	2045	-22954	-50	-50	2045	11.8	378	223	40	371291
ABaraaappa:145	ABaraaappa	145	1997	-23002	-39	-47	1997	11.5	357	229	33	217718
ABaraaappp:145	ABaraaappp	145	1957	-23042	-34	-35	1957	14.3	309	210	33	197204
ABaraap:53	ABaraap	53	1958	-23041	-138	-138	1958	28.0	422	265	49	413006
ABaraapa:77	ABaraapa	77	2060	-22939	-75	-75	2060	21.1	435	302	42	447788
ABaraapaa:107	ABaraapaa	107	2193	-22806	28	40	2193	11.1	492	293	37	452358
ABaraapaaa:149	ABaraapaaa	149	2495	-22504	251	286	2495	10.8	520	297	32	311128
ABaraapaap:149	ABaraapaap	149	2276	-22723	78	86	2276	11.7	479	301	32	275322
ABaraapap:107	ABaraapap	107	2179	-22820	40	37	2179	12.0	444	288	36	397993
ABaraapapa:148	ABaraapapa	148	2132	-22867	112	113	2132	12.8	454	281	30	236047
ABaraapapp:148	ABaraapapp	148	2367	-22632	284	282	2367	10.4	413	270	31	233260
ABaraapp:77	ABaraapp	77	2202	-22797	18	19	2202	19.7	370	265	43	390841
ABaraappa:108	ABaraappa	108	2265	-22734	60	52	2265	10.7	409	307	37	385079
ABaraappaa:154	ABaraappaa	154	3040	-21959	673	673	3040	9.7	436	318	30	256043
ABaraappap:154	ABaraappap	154	2442	-22557	224	243	2442	12.6	392	314	32	211815
ABaraappp:108	ABaraappp	108	2198	-22801	80	83	2198	13.2	364	286	38	357571
ABaraapppa:146	ABaraapppa	146	2326	-22673	251	280	2326	13.7	367	302	31	207749
ABaraapppp:146	ABaraapppp	146	2285	-22714	236	261	2285	17.2	329	314	33	249355
ABarap:32	ABarap	32	1867	-23132	-212	-213	1867	20.1	336	207	55	402479
ABarapa:55	ABarapa	55	1999	-23000	-222	-222	1999	13.0	391	214	51	406539
ABarapaa:79	ABarapaa	79	2318	-22681	55	54	2318	12.4	422	200	44	398440
ABarapaaa:112	ABarapaaa	112	2294	-22705	290	293	2294	16.3	396	164	37	312131
ABarapaaaa:156	ABarapaaaa	156	2689	-22310	582	573	2689	12.0	361	157	29	139526
ABarapaaap:156	ABarapaaap	156	2394	-22605	337	355	2394	15.7	346	112	30	133385
ABarapaap:112	ABarapaap	112	2389	-22610	321	324	2389	14.9	345	154	38	298582
ABarapaapa:151	ABarapaapa	151	2427	-22573	354	350	2427	15.1	312	140	35	196475
ABarapaapp:151	ABarapaapp	151	2541	-22458	473	479	2541	13.8	271	102	30	142280
ABarapap:79	ABarapap	79	2279	-22720	71	72	2279	19.2	353	173	45	389595
ABarapapa:113	ABarapapa	113	2287	-22712	243	253	2287	17.4	313	116	38	282531
ABarapapaa:158	ABarapapaa	158	2467	-22532	374	386	2467	18.0	322	80	30	145945
ABarapapap:158	ABarapapap	158	2471	-22528	353	383	2471	20.9	268	63	31	182053
ABarapapp:113	ABarapapp	113	2352	-22647	335	347	2352	19.9	243	97	37	294930
ABarapappa:157	ABarapappa	157	2507	-22492	474	506	2507	17.5	224	84	32	160465
ABarapappp:157	ABarapappp	157	2561	-22438	562	580	2561	21.2	179	90	30	170354
ABarapp:55	ABarapp	55	1947	-23052	-233	-233	1947	17.7	300	216	49	388816
ABarappa:79	ABarappa	79	2276	-22723	6	4	2276	15.1	311	231	43	366017
ABarappaa:113	ABarappaa	113	2519	-22480	369	365	2519	12.4	328	269	37	314827
ABarappaaa:156	ABarappaaa	156	2868	-22131	617	629	2868	11.5	332	281	30	171128
ABarappaap:156	ABarappaap	156	2947	-22052	737	741	2947	14.3	294	299	31	184810
ABarappap:113	ABarappap	113	2457	-22542	306	302	2457	13.5	277	266	37	313597
ABarappapa:152	ABarappapa	152	2586	-22413	414	428	2586	12.2	272	268	33	181931
ABarappapp:152	ABarappapp	152	2801	-22198	651	655	2801	13.5	218	266	31	184396
ABarappp:79	ABarappp	79	2172	-22827	-32	-34	2172	18.4	247	188	44	383774
ABarapppa:112	ABarapppa	112	2270	-22729	204	215	2270	15.0	227	260	37	326212
ABarapppaa:156	ABarapppaa	156	2720	-22279	648	659	2720	16.2	247	305	31	194329
ABarapppap:156	ABarapppap	156	2806	-22193	649	675	2806	20.6	196	286	33	245804
ABarapppp:112	ABarapppp	112	2473	-22526	419	423	2473	16.8	172	211	38	345660
ABarappppa:157	ABarappppa	157	2990	-22009	849	873	2990	17.8	167	269	30	202181
ABarappppp:157	ABarappppp	157	2721	-22278	744	747	2721	22.6	116	233	33	231081
ABarp:19	ABarp	19	1828	-23171	-237	-237	1828	24.7	437	326	63	547757
ABarpa:32	ABarpa	32	1808	-23191	-175	-175	1808	35.2	506	337	56	460825
ABarpaa:52	ABarpaa	52	1904	-23095	-120	-121	1904	26.1	529	337	49	520119
ABarpaaa:77	ABarpaaa	77	2007	-22992	-14	-16	2007	39.0	536	334	39	396116
ABarpaaaa:113	ABarpaaaa	113	1802	-23197	-79	-38	1802	43.9	560	303	34	268636
ABarpaaaaa:155	ABarpaaaaa	155	1896	-23103	-89	-44	1896	46.5	590	271	29	165273
ABarpaaaap:155	ABarpaaaap	155	1914	-23085	-28	19	1914	45.1	545	304	30	173952
ABarpaaap:113	ABarpaaap	113	1890	-23109	24	21	1890	41.4	527	277	33	265875
ABarpaaapa:159	ABarpaaapa	159	1890	-23110	-91	-30	1890	39.3	571	272	27	164701
ABarpaaapp:159	ABarpaaapp	159	1913	-23086	52	57	1913	32.2	552	248	28	203180
ABarpaap:77	ABarpaap	77	1983	-23016	-76	-72	1983	32.4	485	348	43	496278
ABarpaapa:106	ABarpaapa	106	1893	-23106	-87	-78	1893	47.0	505	326	37	302831
ABarpaapaa:141	ABarpaapaa	141	1887	-23112	34	30	1887	48.6	546	283	32	200280
ABarpaapap:141	ABarpaapap	141	1834	-23165	-66	-31	1834	44.6	511	271	32	225439
ABarpaapp:106	ABarpaapp	106	1936	-23063	-66	-38	1936	47.5	457	336	36	289146
ABarpaappa:149	ABarpaappa	149	1895	-23104	-34	-16	1895	48.7	516	309	29	159419
ABarpaappp:149	ABarpaappp	149	1886	-23113	-351	-137	1886	50.6	485	294	29	152303
ABarpap:52	ABarpap	52	1876	-23123	-150	-151	1876	37.0	463	344	48	425749
ABarpapa:76	ABarpapa	76	1965	-23034	-134	-135	1965	44.2	495	337	42	389379
ABarpapaa:106	ABarpapaa	106	1972	-23027	-99	-110	1972	47.1	532	255	34	257419
ABarpapaaa:145	ABarpapaaa	145	1810	-23189	-27	-17	1810	41.1	564	241	30	209708
ABarpapaap:145	ABarpapaap	145	1866	-23133	91	92	1866	38.2	530	226	30	202799
ABarpapap:106	ABarpapap	106	1998	-23001	-73	-81	1998	47.1	489	234	35	261940
ABarpapapa:145	ABarpapapa	145	1790	-23209	-10	-16	1790	38.6	502	203	31	218742
ABarpapapp:145	ABarpapapp	145	1990	-23009	147	137	1990	35.3	470	190	30	221373
ABarpapp:76	ABarpapp	76	2048	-22951	-242	-249	2048	47.4	441	312	41	339646
ABarpappa:105	ABarpappa	105	2056	-22943	-120	-126	2056	46.4	464	271	35	260296
ABarpappaa:143	ABarpappaa	143	1947	-23052	65	93	1947	37.0	518	272	29	214952
ABarpappap:143	ABarpappap	143	1882	-23117	14	29	1882	36.1	487	257	31	234238
ABarpappp:105	ABarpappp	105	2048	-22951	-102	-81	2048	48.1	419	265	36	275305
ABarpapppa:143	ABarpapppa	143	1926	-23073	0	33	1926	41.4	468	251	32	227503
ABarpapppp:143	ABarpapppp	143	2030	-22969	72	115	2030	42.5	432	256	29	180913
ABarpp:32	ABarpp	32	1829	-23170	-196	-197	1829	28.1	421	350	56	454327
ABarppa:52	ABarppa	52	1989	-23010	-99	-99	1989	21.5	440	348	49	495130
ABarppaa:77	ABarppaa	77	2375	-22624	187	182	2375	38.0	447	356	41	377464
ABarppaaa:109	ABarppaaa	109	3282	-21717	568	531	3282	52.9	492	281	35	251031
ABarppaaaa:152	ABarppaaaa	152	3607	-21393	1038	1034	3607	53.1	507	261	30	153867
ABarppaaap:152	ABarppaaap	152	3907	-21092	878	817	3907	53.7	484	228	29	133182
ABarppaap:109	ABarppaap	109	2848	-22151	243	265	2848	51.9	444	288	36	261236
ABarppaapa:146	ABarppaapa	146	3269	-21730	1081	1162	3269	48.3	487	262	32	205875
ABarppaapp:146	ABarppaapp	146	3006	-21993	840	962	3006	47.7	464	232	30	153459
ABarppap:77	ABarppap	77	2385	-22614	132	133	2385	38.2	388	350	41	367264
ABarppapa:106	ABarppapa	106	3330	-21669	444	411	3330	52.9	406	295	35	237319
ABarppapaa:146	ABarppapaa	146	4044	-20955	933	868	4044	54.9	449	217	29	138631
ABarppapap:146	ABarppapap	146	3947	-21052	1206	1207	3947	54.6	409	207	32	156474
ABarppapp:106	ABarppapp	106	3077	-21922	554	564	3077	51.3	361	291	36	259856
ABarppappa:141	ABarppappa	141	3649	-21350	1082	1298	3649	50.3	423	251	31	184103
ABarppappp:141	ABarppappp	141	3079	-21920	746	798	3079	50.8	382	245	33	172743
ABarppp:52	ABarppp	52	1979	-23020	-125	-126	1979	32.3	363	357	47	387236
ABarpppa:78	ABarpppa	78	2586	-22413	418	416	2586	34.8	357	362	42	406987
ABarpppaa:109	ABarpppaa	109	3984	-21016	1454	1463	3984	49.6	415	323	36	248447
ABarpppaaa:151	ABarpppaaa	151	5594	-19405	2336	2383	5594	53.3	455	272	28	105488
ABarpppaap:151	ABarpppaap	151	5146	-19853	1668	1644	5146	54.5	413	252	33	163834
ABarpppap:109	ABarpppap	109	3549	-21450	1075	1088	3549	48.8	352	324	37	274107
ABarpppapa:148	ABarpppapa	148	4580	-20419	1304	1342	4580	54.7	387	302	32	142340
ABarpppapp:148	ABarpppapp	148	4738	-20261	1831	1767	4738	53.5	345	294	31	135135
ABarpppp:78	ABarpppp	78	2427	-22572	321	326	2427	38.6	299	344	41	390437
ABarppppa:108	ABarppppa	108	3374	-21625	1138	1221	3374	43.4	385	347	37	325767
ABarppppaa:147	ABarppppaa	147	4912	-20087	2379	2356	4912	51.9	465	318	31	141801
ABarppppap:147	ABarppppap	147	4638	-20361	1842	2024	4638	51.3	429	295	30	129169
ABarppppp:108	ABarppppp	108	3395	-21604	1214	1243	3395	41.5	338	346	35	283164
ABarpppppa:146	ABarpppppa	146	4656	-20343	1759	1868	4656	52.8	419	326	30	143622
ABarpppppp:146	ABarpppppp	146	4503	-20496	2160	2217	4503	49.8	378	334	32	165948
ABp:1	ABp	1	1629	-23370	-382	-382	1629	32.1	350	136	77	969539
ABpl:8	ABpl	8	1759	-23240	-473	-473	1759	44.5	388	130	71	680252
ABpla:19	ABpla	19	1783	-23216	-251	-251	1783	30.2	485	122	60	479424
ABplaa:32	ABplaa	32	1874	-23125	-122	-122	1874	23.5	501	141	57	461542
ABplaaa:52	ABplaaa	52	1915	-23084	-160	-160	1915	15.7	535	177	50	469233
ABplaaaa:76	ABplaaaa	76	2084	-22915	12	12	2084	19.4	583	229	43	511089
ABplaaaaa:106	ABplaaaaa	106	2172	-22828	121	135	2172	13.6	556	202	36	411210
ABplaaaaaa:147	ABplaaaaaa	147	2296	-22703	129	155	2296	9.8	553	200	30	293120
ABplaaaaap:147	ABplaaaaap	147	2212	-22787	136	147	2212	11.3	513	195	30	262466
ABplaaaap:106	ABplaaaap	106	2125	-22874	-1	-10	2125	11.4	512	193	35	398589
ABplaaaapa:148	ABplaaaapa	148	2333	-22666	271	276	2333	11.3	483	216	30	258722
ABplaaaapp:148	ABplaaaapp	148	2096	-22903	71	74	2096	12.6	448	201	30	239972
ABplaaap:76	ABplaaap	76	2069	-22930	-56	-60	2069	16.5	520	193	43	488295
ABplaaapa:107	ABplaaapa	107	2100	-22899	16	9	2100	10.0	480	174	36	395579
ABplaaapaa:153	ABplaaapaa	153	2346	-22653	188	208	2346	9.6	480	171	28	234032
ABplaaapap:153	ABplaaapap	153	2070	-22929	-33	10	2070	11.1	446	162	30	212357
ABplaaapp:107	ABplaaapp	107	2083	-22916	-15	-11	2083	11.1	434	158	38	406575
ABplaaappa:146	ABplaaappa	146	2114	-22885	118	139	2114	12.6	432	143	30	223372
ABplaaappp:146	ABplaaappp	146	2036	-22963	6	42	2036	12.6	396	145	34	218402
ABplaap:52	ABplaap	52	1883	-23116	-179	-179	1883	26.7	479	130	50	469957
ABplaapa:76	ABplaapa	76	2097	-22902	-20	-19	2097	23.4	544	146	43	554623
ABplaapaa:108	ABplaapaa	108	2166	-22833	146	164	2166	18.3	537	148	37	458819
ABplaapaaa:149	ABplaapaaa	149	2195	-22804	126	161	2195	14.8	552	162	31	284888
ABplaapaap:149	ABplaapaap	149	2339	-22660	211	232	2339	12.4	515	148	31	275445
ABplaapap:108	ABplaapap	108	2157	-22842	119	120	2157	15.3	484	128	37	401335
ABplaapapa:147	ABplaapapa	147	2332	-22667	186	226	2332	16.2	509	117	31	278873
ABplaapapp:147	ABplaapapp	147	2234	-22765	180	191	2234	13.7	471	131	31	232935
ABplaapp:76	ABplaapp	76	2027	-22972	-108	-109	2027	22.8	470	138	45	524111
ABplaappa:106	ABplaappa	106	2117	-22882	80	113	2117	22.5	454	95	37	423788
ABplaappaa:150	ABplaappaa	150	2259	-22740	105	195	2259	22.0	486	87	29	237822
ABplaappap:150	ABplaappap	150	2335	-22664	272	307	2335	21.7	441	82	31	229183
ABplaappp:106	ABplaappp	106	2040	-22959	24	28	2040	24.5	393	90	40	447905
ABplaapppa:147	ABplaapppa	147	2306	-22693	323	327	2306	26.1	407	78	34	344131
ABplaapppp:147	ABplaapppp	147	2207	-22792	220	236	2207	28.7	357	56	34	300135
ABplap:32	ABplap	32	1863	-23136	-206	-206	1863	22.4	404	111	55	390410
ABplapa:52	ABplapa	52	1896	-23103	-172	-173	1896	26.3	389	117	48	395329
ABplapaa:75	ABplapaa	75	2182	-22817	-7	-12	2182	22.7	413	110	44	475216
ABplapaaa:108	ABplapaaa	108	2439	-22560	384	397	2439	27.6	347	64	37	397026
ABplapaaaa:148	ABplapaaaa	148	2600	-22399	622	620	2600	29.4	314	46	31	228982
ABplapaaap:148	ABplapaaap	148	2612	-22387	542	599	2612	35.0	269	45	33	247726
ABplapaap:108	ABplapaap	108	2568	-22431	473	493	2568	28.1	294	53	38	458771
ABplapaapa:148	ABplapaapa	148	2684	-22315	679	692	2684	24.6	255	47	33	251681
ABplapaapp:148	ABplapaapp	148	2634	-22365	610	615	2634	32.0	215	50	32	241649
ABplapap:75	ABplapap	75	2260	-22739	113	113	2260	30.2	348	117	41	402604
ABplapapa:110	ABplapapa	110	2575	-22424	546	579	2575	34.8	271	60	37	392463
ABplapapaa:152	ABplapapaa	152	3055	-21944	901	960	3055	39.1	249	65	29	183685
ABplapapap:152	ABplapapap	152	2855	-22144	845	869	2855	41.6	209	66	30	173045
ABplapapp:110	ABplapapp	110	2545	-22454	617	613	2545	36.9	220	52	36	346925
ABplapappa:151	ABplapappa	151	2977	-22022	901	928	2977	45.1	161	94	30	169225
ABplapappp:151	ABplapappp	151	3084	-21915	1107	1143	3084	40.9	172	60	30	192060
ABplapp:52	ABplapp	52	1955	-23044	-216	-217	1955	12.4	452	158	51	408395
ABplappa:75	ABplappa	75	2287	-22712	-38	-46	2287	9.9	490	164	43	466128
ABplappaa:107	ABplappaa	107	2316	-22684	245	247	2316	13.6	430	106	37	312542
ABplappaaa:148	ABplappaaa	148	2445	-22554	415	436	2445	15.3	427	108	30	185017
ABplappaap:148	ABplappaap	148	2444	-22555	370	414	2444	16.3	391	103	32	191761
ABplappap:107	ABplappap	107	2356	-22643	289	289	2356	15.0	378	104	37	307718
ABplappapa:150	ABplappapa	150	2583	-22416	532	571	2583	18.8	374	85	29	162227
ABplappapp:150	ABplappapp	150	2472	-22527	476	490	2472	20.4	342	63	32	202187
ABplappp:75	ABplappp	75	2277	-22722	-78	-80	2277	12.1	421	142	44	405990
ABplapppa:104	ABplapppa	104	2332	-22667	232	238	2332	17.3	324	84	37	321624
ABplapppaa:144	ABplapppaa	144	2589	-22410	509	541	2589	21.0	230	63	33	234284
ABplapppap:144	ABplapppap	144	2552	-22447	449	546	2552	25.2	192	63	33	254169
ABplapppp:104	ABplapppp	104	2499	-22500	438	437	2499	22.8	262	67	37	382722
ABplappppa:142	ABplappppa	142	2564	-22435	616	638	2564	34.5	149	78	31	227384
ABplappppp:142	ABplappppp	142	2504	-22495	492	550	2504	27.8	169	72	34	297858
ABplp:19	ABplp	19	1869	-23130	-314	-314	1869	45.2	384	136	62	425517
ABplpa:32	ABplpa	32	1851	-23148	-196	-195	1851	44.0	406	113	57	413925
ABplpaa:52	ABplpaa	52	1916	-23083	-168	-168	1916	37.5	439	89	48	414425
ABplpaaa:76	ABplpaaa	76	2041	-22958	-26	-22	2041	36.6	526	123	42	404957
ABplpaaaa:105	ABplpaaaa	105	2096	-22903	81	108	2096	37.2	540	127	36	330931
ABplpaaaaa:141	ABplpaaaaa	141	2211	-22788	69	111	2211	40.6	524	130	30	195365
ABplpaaaap:141	ABplpaaaap	141	2207	-22792	116	196	2207	40.4	497	111	33	244535
ABplpaaap:105	ABplpaaap	105	1995	-23004	55	68	1995	37.7	496	107	36	321023
ABplpaaapa:142	ABplpaaapa	142	2224	-22775	216	243	2224	37.8	480	96	30	203078
ABplpaaapp:142	ABplpaaapp	142	2071	-22928	198	220	2071	38.9	454	74	32	212549
ABplpaap:76	ABplpaap	76	2141	-22858	53	53	2141	36.2	473	101	40	371478
ABplpaapa:105	ABplpaapa	105	2097	-22902	122	138	2097	34.0	482	98	37	374532
ABplpaapaa:146	ABplpaapaa	146	2195	-22804	-23	37	2195	33.4	507	103	30	213592
ABplpaapap:146	ABplpaapap	146	2132	-22867	123	140	2132	31.2	473	84	32	257086
ABplpaapp:105	ABplpaapp	105	2146	-22853	231	239	2146	34.3	435	80	36	338447
ABplpaappa:144	ABplpaappa	144	2074	-22925	170	199	2074	32.3	436	73	31	227797
ABplpaappp:144	ABplpaappp	144	2135	-22864	217	233	2135	35.1	404	57	31	213726
ABplpap:52	ABplpap	52	1953	-23046	-162	-162	1953	45.2	360	110	49	372079
ABplpapa:76	ABplpapa	76	2042	-22957	-81	-80	2042	46.0	443	117	42	350856
ABplpapaa:106	ABplpapaa	106	2103	-22896	64	91	2103	48.5	456	118	35	245205
ABplpapaaa:150	ABplpapaaa	150	2260	-22739	213	306	2260	47.7	434	116	30	163898
ABplpapaap:150	ABplpapaap	150	2151	-22848	196	240	2151	45.5	397	104	30	175581
ABplpapap:106	ABplpapap	106	2075	-22924	91	87	2075	48.0	416	115	34	214332
ABplpapapa:144	ABplpapapa	144	2179	-22820	121	114	2179	50.7	391	107	31	155897
ABplpapapp:144	ABplpapapp	144	2054	-22945	108	104	2054	49.8	342	116	29	134190
ABplpapp:76	ABplpapp	76	2089	-22910	-46	-48	2089	44.7	377	101	43	369464
ABplpappa:104	ABplpappa	104	2122	-22877	-129	-134	2122	50.6	396	139	39	292784
ABplpappaa:141	ABplpappaa	141	2041	-22958	-175	-196	2041	51.9	402	151	36	194236
ABplpappap:141	ABplpappap	141	2434	-22565	295	285	2434	51.8	357	163	28	141723
ABplpappp:104	ABplpappp	104	2194	-22805	-21	-30	2194	50.4	334	116	38	278133
ABplpapppa:146	ABplpapppa	146	2293	-22706	-122	-144	2293	53.0	318	148	32	151182
ABplpapppp:146	ABplpapppp	146	2381	-22618	38	29	2381	52.7	269	152	33	154128
ABplpp:32	ABplpp	32	1831	-23168	-201	-201	1831	41.4	307	83	54	399623
ABplppa:52	ABplppa	52	2012	-22987	-134	-135	2012	31.9	359	61	48	436805
ABplppaa:77	ABplppaa	77	2234	-22765	88	87	2234	34.9	435	79	41	397538
ABplppaaa:109	ABplppaaa	109	2229	-22770	334	344	2229	40.5	415	79	36	291166
ABplppaaaa:152	ABplppaaaa	152	2229	-22770	232	288	2229	40.3	425	98	30	162941
ABplppaaap:152	ABplppaaap	152	2611	-22389	615	670	2611	41.3	398	74	28	174757
ABplppaap:109	ABplppaap	109	2290	-22709	332	351	2290	45.1	373	78	35	267913
ABplppaapa:150	ABplppaapa	150	2464	-22535	516	530	2464	48.1	365	80	29	148162
ABplppaapp:150	ABplppaapp	150	2144	-22856	155	203	2144	47.3	333	75	30	140552
ABplppap:77	ABplppap	77	2332	-22667	119	114	2332	29.8	385	68	41	410696
ABplppapa:107	ABplppapa	107	2354	-22645	352	370	2354	38.0	372	62	35	298712
ABplppapaa:150	ABplppapaa	150	2266	-22733	274	335	2266	41.0	373	64	30	164699
ABplppapap:150	ABplppapap	150	2301	-22698	399	420	2301	40.3	342	45	29	163937
ABplppapp:107	ABplppapp	107	2436	-22563	402	430	2436	36.3	324	62	36	350316
ABplppappa:152	ABplppappa	152	2325	-22674	344	374	2325	39.8	309	46	30	161219
ABplppappp:152	ABplppappp	152	2589	-22410	516	574	2589	43.0	271	48	31	186267
ABplppp:52	ABplppp	52	1940	-23059	-162	-162	1940	41.9	285	82	47	389676
ABplpppa:76	ABplpppa	76	2242	-22757	74	74	2242	37.2	356	58	41	411446
ABplpppaa:105	ABplpppaa	105	2410	-22589	391	425	2410	41.1	321	52	37	347656
ABplpppaaa:145	ABplpppaaa	145	2565	-22434	536	558	2565	46.8	305	71	30	153659
ABplpppaap:145	ABplpppaap	145	2566	-22433	507	568	2566	45.6	259	73	30	171873
ABplpppap:105	ABplpppap	105	2446	-22553	460	475	2446	40.2	271	47	36	323919
ABplpppapa:146	ABplpppapa	146	2737	-22262	668	693	2737	48.8	189	113	28	154425
ABplpppapp:146	ABplpppapp	146	2391	-22608	323	351	2391	48.2	219	92	33	183972
ABplpppp:76	ABplpppp	76	2223	-22776	84	86	2223	42.4	297	75	43	413764
ABplppppa:105	ABplppppa	105	2337	-22662	282	295	2337	45.9	302	82	38	324258
ABplppppaa:143	ABplppppaa	143	2438	-22561	428	428	2438	49.6	310	107	30	148473
ABplppppap:143	ABplppppap	143	2424	-22575	336	347	2424	49.6	263	106	33	174193
ABplppppp:105	ABplppppp	105	2499	-22500	326	312	2499	49.8	262	112	38	296723
ABplpppppa:148	ABplpppppa	148	2385	-22614	297	316	2385	49.7	242	145	32	175793
ABplpppppp:148	ABplpppppp	148	2304	-22695	210	240	2304	48.3	197	149	30	147832
ABpr:8	ABpr	8	1777	-23222	-338	-338	1777	20.9	257	199	70	684813
ABpra:19	ABpra	19	1839	-23160	-226	-227	1839	36.4	180	266	62	507752
ABpraa:32	ABpraa	32	1808	-23191	-188	-189	1808	40.8	206	300	55	425304
ABpraaa:52	ABpraaa	52	1936	-23063	-127	-129	1936	43.2	182	261	49	413449
ABpraaaa:76	ABpraaaa	76	2121	-22878	35	35	2121	42.4	165	270	44	459530
ABpraaaaa:106	ABpraaaaa	106	2216	-22783	175	169	2216	47.7	250	299	37	319438
ABpraaaaaa:144	ABpraaaaaa	144	2415	-22584	-196	-169	2415	53.2	352	256	33	184196
ABpraaaaap:144	ABpraaaaap	144	2485	-22514	-7	-33	2485	52.5	311	230	34	187038
ABpraaaap:106	ABpraaaap	106	2149	-22850	3	20	2149	47.6	205	288	38	335791
ABpraaaapa:146	ABpraaaapa	146	2486	-22513	-146	-184	2486	53.3	260	217	33	187412
ABpraaaapp:146	ABpraaaapp	146	2158	-22841	-110	-108	2158	51.9	215	200	33	176919
ABpraaap:76	ABpraaap	76	2115	-22884	32	36	2115	41.3	207	319	43	468394
ABpraaapa:107	ABpraaapa	107	2137	-22862	51	132	2137	44.0	308	334	37	342933
ABpraaapaa:149	ABpraaapaa	149	2317	-22682	99	249	2317	47.7	370	300	30	162271
ABpraaapap:149	ABpraaapap	149	2237	-22762	164	246	2237	47.9	331	288	31	179007
ABpraaapp:107	ABpraaapp	107	2051	-22948	65	81	2051	46.0	270	318	36	321086
ABpraaappa:146	ABpraaappa	146	2272	-22727	-169	-174	2272	52.2	313	275	31	154945
ABpraaappp:146	ABpraaappp	146	2235	-22764	-195	-199	2235	52.6	266	263	31	149797
ABpraap:52	ABpraap	52	1917	-23082	-138	-138	1917	33.2	204	327	48	492627
ABpraapa:77	ABpraapa	77	2218	-22781	81	79	2218	29.0	212	323	41	481603
ABpraapaa:107	ABpraapaa	107	2146	-22853	153	156	2146	27.8	339	361	38	434353
ABpraapaaa:146	ABpraapaaa	146	2114	-22885	161	196	2114	38.6	427	353	31	240571
ABpraapaap:146	ABpraapaap	146	2013	-22986	84	101	2013	36.6	388	366	31	235673
ABpraapap:107	ABpraapap	107	2122	-22877	117	137	2122	30.6	289	351	37	395540
ABpraapapa:145	ABpraapapa	145	2173	-22826	197	229	2173	35.8	359	340	32	254808
ABpraapapp:145	ABpraapapp	145	2196	-22803	205	247	2196	38.2	330	356	32	229036
ABpraapp:77	ABpraapp	77	2118	-22881	-5	-7	2118	29.0	271	356	42	476216
ABpraappa:108	ABpraappa	108	2069	-22930	49	100	2069	36.1	398	362	36	371626
ABpraappaa:147	ABpraappaa	147	2076	-22923	-33	51	2076	45.6	458	334	30	193147
ABpraappap:147	ABpraappap	147	2161	-22838	8	190	2161	46.6	421	337	33	256847
ABpraappp:108	ABpraappp	108	2145	-22854	153	182	2145	33.9	350	366	38	443177
ABpraapppa:147	ABpraapppa	147	2174	-22825	169	241	2174	43.5	404	341	31	235758
ABpraapppp:147	ABpraapppp	147	2160	-22839	149	196	2160	41.4	374	347	32	243538
ABprap:32	ABprap	32	1901	-23098	-176	-178	1901	38.0	128	247	55	452868
ABprapa:53	ABprapa	53	2041	-22958	-60	-63	2041	40.3	112	228	48	417939
ABprapaa:76	ABprapaa	76	2340	-22659	128	123	2340	43.1	121	212	42	377689
ABprapaaa:105	ABprapaaa	105	2725	-22274	617	630	2725	45.2	166	273	36	287066
ABprapaaaa:142	ABprapaaaa	142	2791	-22208	429	415	2791	51.6	232	263	29	126479
ABprapaaap:142	ABprapaaap	142	2728	-22271	525	539	2728	50.9	193	246	30	129715
ABprapaap:105	ABprapaap	105	2708	-22291	550	547	2708	48.2	149	224	36	263419
ABprapaapa:146	ABprapaapa	146	2771	-22228	609	645	2771	49.8	183	209	31	162077
ABprapaapp:146	ABprapaapp	146	2828	-22171	690	724	2828	48.8	174	172	30	131672
ABprapap:76	ABprapap	76	2297	-22702	228	230	2297	34.8	96	241	42	453179
ABprapapa:106	ABprapapa	106	2625	-22374	591	630	2625	38.8	146	286	37	358223
ABprapapaa:146	ABprapapaa	146	2597	-22402	517	562	2597	48.6	211	289	31	175866
ABprapapap:146	ABprapapap	146	2694	-22305	654	690	2694	47.7	165	266	29	141025
ABprapapp:106	ABprapapp	106	2717	-22282	712	722	2717	42.0	116	246	36	299755
ABprapappa:147	ABprapappa	147	3046	-21953	965	968	3046	49.5	141	193	28	122142
ABprapappp:147	ABprapappp	147	2652	-22347	579	594	2652	49.2	145	235	30	132004
ABprapp:53	ABprapp	53	1913	-23086	-116	-114	1913	30.0	126	284	48	507939
ABprappa:78	ABprappa	78	2311	-22688	170	174	2311	31.7	143	257	40	410518
ABprappaa:110	ABprappaa	110	2439	-22560	422	450	2439	36.7	209	303	36	335271
ABprappaaa:149	ABprappaaa	149	2509	-22490	542	592	2509	45.9	284	324	30	150849
ABprappaap:149	ABprappaap	149	2696	-22303	634	694	2696	44.7	245	317	30	159616
ABprappap:110	ABprappap	110	2604	-22395	514	552	2604	36.7	169	269	37	344646
ABprappapa:152	ABprappapa	152	2804	-22195	719	791	2804	43.1	221	302	30	164765
ABprappapp:152	ABprappapp	152	2636	-22363	587	634	2636	45.0	186	290	30	169858
ABprappp:78	ABprappp	78	2328	-22671	232	234	2328	30.9	162	311	41	440415
ABprapppa:110	ABprapppa	110	2725	-22274	731	753	2725	37.6	274	339	35	331101
ABprapppaa:153	ABprapppaa	153	2464	-22535	400	445	2464	45.8	348	331	30	158430
ABprapppap:153	ABprapppap	153	2931	-22068	922	968	2931	44.3	316	329	27	136361
ABprapppp:110	ABprapppp	110	2477	-22522	455	494	2477	39.6	233	330	36	319708
ABprappppa:152	ABprappppa	152	2606	-22393	502	509	2606	50.3	286	294	29	118907
ABprappppp:152	ABprappppp	152	2638	-22361	507	525	2638	50.4	247	287	29	121617
ABprp:19	ABprp	19	1858	-23141	-324	-325	1858	20.6	270	304	63	575408
ABprpa:32	ABprpa	32	1872	-23127	-225	-225	1872	21.8	330	330	57	451634
ABprpaa:52	ABprpaa	52	2004	-22995	-240	-240	2004	13.7	364	318	51	488879
ABprpaaa:76	ABprpaaa	76	2146	-22853	23	23	2146	23.7	406	353	42	470942
ABprpaaaa:110	ABprpaaaa	110	2088	-22911	132	169	2088	34.5	469	364	36	402545
ABprpaaaaa:152	ABprpaaaaa	152	2251	-22749	66	247	2251	32.9	501	362	30	243895
ABprpaaaap:152	ABprpaaaap	152	2458	-22541	472	527	2458	29.3	471	367	30	275171
ABprpaaap:110	ABprpaaap	110	2189	-22810	208	219	2189	32.9	427	364	36	408081
ABprpaaapa:147	ABprpaaapa	147	2218	-22781	264	286	2218	31.9	430	365	31	280686
ABprpaaapp:147	ABprpaaapp	147	2114	-22885	60	118	2114	35.8	459	363	32	296068
ABprpaap:76	ABprpaap	76	2191	-22808	-41	-39	2191	16.2	351	319	43	457423
ABprpaapa:108	ABprpaapa	108	2184	-22815	151	161	2184	25.2	456	350	37	451274
ABprpaapaa:150	ABprpaapaa	150	2496	-22503	201	300	2496	29.5	492	330	30	274452
ABprpaapap:150	ABprpaapap	150	2321	-22678	166	215	2321	25.0	454	346	31	305401
ABprpaapp:108	ABprpaapp	108	2066	-22934	54	57	2066	23.8	405	340	38	468909
ABprpaappa:143	ABprpaappa	143	2289	-22711	178	221	2289	25.7	424	342	32	333206
ABprpaappp:143	ABprpaappp	143	2204	-22795	179	207	2204	26.4	387	348	32	297386
ABprpap:52	ABprpap	52	1962	-23037	-197	-197	1962	26.6	287	339	50	482909
ABprpapa:75	ABprpapa	75	2155	-22844	-63	-65	2155	21.4	233	295	44	509655
ABprpapaa:106	ABprpapaa	106	2187	-22812	140	146	2187	22.1	312	335	38	511648
ABprpapaaa:149	ABprpapaaa	149	2416	-22583	401	421	2416	26.9	376	373	30	253406
ABprpapaap:149	ABprpapaap	149	2394	-22605	386	406	2394	28.3	337	359	32	267942
ABprpapap:106	ABprpapap	106	2199	-22800	135	137	2199	26.1	248	318	40	517764
ABprpapapa:145	ABprpapapa	145	2469	-22530	461	476	2469	33.3	302	353	33	281327
ABprpapapp:145	ABprpapapp	145	2357	-22643	372	396	2357	34.3	261	334	34	281230
ABprpapp:75	ABprpapp	75	2215	-22784	2	2	2215	20.3	296	342	43	520200
ABprpappa:108	ABprpappa	108	2234	-22765	212	219	2234	16.9	405	342	37	462032
ABprpappaa:149	ABprpappaa	149	2742	-22257	458	594	2742	18.0	499	335	30	286615
ABprpappap:149	ABprpappap	149	2536	-22463	374	451	2536	16.8	454	343	32	298839
ABprpappp:108	ABprpappp	108	2275	-22724	128	127	2275	14.9	345	330	37	435431
ABprpapppa:147	ABprpapppa	147	2513	-22487	429	486	2513	17.2	412	354	31	267118
ABprpapppp:147	ABprpapppp	147	2392	-22607	344	369	2392	17.7	371	345	31	255365
ABprpp:32	ABprpp	32	1855	-23144	-184	-185	1855	20.3	236	278	56	467765
ABprppa:52	ABprppa	52	1940	-23059	-149	-150	1940	23.0	184	265	48	480614
ABprppaa:76	ABprppaa	76	2186	-22813	79	80	2186	25.0	127	208	41	431120
ABprppaaa:111	ABprppaaa	111	2277	-22722	344	374	2277	39.7	107	217	36	346910
ABprppaaaa:153	ABprppaaaa	153	2387	-22612	408	459	2387	43.2	112	243	30	174920
ABprppaaap:153	ABprppaaap	153	2494	-22505	466	490	2494	45.8	113	203	29	152423
ABprppaap:111	ABprppaap	111	2408	-22591	480	496	2408	34.2	120	265	35	372035
ABprppaapa:156	ABprppaapa	156	2493	-22506	487	541	2493	41.6	160	289	30	178862
ABprppaapp:156	ABprppaapp	156	2555	-22444	570	597	2555	42.2	134	260	30	172535
ABprppap:76	ABprppap	76	2276	-22723	110	109	2276	21.0	164	272	44	571934
ABprppapa:108	ABprppapa	108	2227	-22772	272	284	2227	27.0	190	318	38	437641
ABprppapaa:149	ABprppapaa	149	2452	-22547	496	522	2452	35.6	228	329	31	226720
ABprppapap:149	ABprppapap	149	2418	-22582	422	442	2418	36.3	181	307	31	226763
ABprppapp:108	ABprppapp	108	2306	-22693	320	329	2306	26.9	142	283	39	500147
ABprppappa:150	ABprppappa	150	2450	-22549	429	434	2450	28.2	172	304	30	249056
ABprppappp:150	ABprppappp	150	2459	-22540	516	521	2459	33.4	139	285	30	227292
ABprppp:52	ABprppp	52	1994	-23005	-223	-223	1994	13.3	262	289	50	445507
ABprpppa:75	ABprpppa	75	2274	-22725	-41	-40	2274	12.4	207	239	44	480265
ABprpppaa:106	ABprpppaa	106	2190	-22809	159	164	2190	16.9	170	270	39	425942
ABprpppaaa:146	ABprpppaaa	146	2417	-22582	489	505	2417	22.2	142	283	33	276102
ABprpppaap:146	ABprpppaap	146	2520	-22479	558	584	2520	27.8	113	258	33	270805
ABprpppap:106	ABprpppap	106	2256	-22743	250	253	2256	24.9	124	226	37	384290
ABprpppapa:143	ABprpppapa	143	2389	-22610	422	461	2389	38.6	91	226	31	232178
ABprpppapp:143	ABprpppapp	143	2356	-22643	424	464	2356	32.9	96	250	34	286009
ABprpppp:75	ABprpppp	75	2290	-22709	-122	-125	2290	11.3	274	288	43	452983
ABprppppa:108	ABprppppa	108	2328	-22671	242	245	2328	17.0	230	292	37	364399
ABprppppaa:150	ABprppppaa	150	2460	-22539	457	499	2460	26.0	246	325	30	217515
ABprppppap:150	ABprppppap	150	2438	-22561	454	480	2438	28.6	211	319	31	227147
ABprppppp:108	ABprppppp	108	2388	-22611	237	237	2388	15.0	286	311	38	387779
ABprpppppa:148	ABprpppppa	148	2445	-22554	433	441	2445	23.6	310	337	31	226166
ABprpppppp:148	ABprpppppp	148	2234	-22765	250	285	2234	22.5	272	315	32	198551
EMS:1	EMS	1	1738	-23261	-285	-285	1738	34.8	309	321	79	1079228
MS:11	MS	11	1825	-23174	-353	-353	1825	41.6	372	325	67	644420
MSa:24	MSa	24	1843	-23156	-366	-366	1843	47.7	431	262	59	392365
MSaa:41	MSaa	41	1887	-23112	-224	-224	1887	46.4	472	280	54	446111
MSaaa:61	MSaaa	61	1960	-23039	-229	-231	1960	46.3	499	281	49	434693
MSaaaa:87	MSaaaa	87	1917	-23083	-97	-97	1917	40.8	531	276	41	393546
MSaaaaa:114	MSaaaaa	114	1816	-23183	-71	-45	1816	36.0	555	269	35	358666
MSaaaaaa:147	MSaaaaaa	147	1919	-23080	-355	-151	1919	33.5	584	257	29	253149
MSaaaaap:147	MSaaaaap	147	1868	-23131	-100	-80	1868	27.0	556	242	35	368644
MSaaaap:114	MSaaaap	114	1874	-23125	-28	-27	1874	30.0	520	233	36	398770
MSaaaapa:149	MSaaaapa	149	1907	-23092	19	28	1907	19.6	490	224	33	339436
MSaaaapp:149	MSaaaapp	149	1800	-23199	-111	-107	1800	21.9	536	224	31	292833
MSaaap:87	MSaaap	87	1988	-23011	-128	-132	1988	42.8	464	249	40	357706
MSaaapa:117	MSaaapa	117	1832	-23167	-36	-42	1832	33.8	484	235	38	394772
MSaaapaa:149	MSaaapaa	149	1812	-23187	-28	-31	1812	29.9	515	217	34	319338
MSaaapap:149	MSaaapap	149	1808	-23191	-66	-74	1808	26.9	468	217	32	275111
MSaaapp:117	MSaaapp	117	1875	-23124	10	9	1875	33.0	432	219	34	322208
MSaap:61	MSaap	61	2009	-22990	-403	-404	2009	48.7	412	242	46	341488
MSaapa:86	MSaapa	86	2021	-22978	-273	-280	2021	48.8	427	220	43	344191
MSaapaa:113	MSaapaa	113	1833	-23166	-39	-43	1833	43.5	427	207	38	314930
MSaapaaa:146	MSaapaaa	146	1790	-23209	-3	-8	1790	40.4	451	199	32	226097
MSaapaap:146	MSaapaap	146	1795	-23204	-40	-40	1795	37.2	405	191	32	190606
MSaapap:113	MSaapap	113	1919	-23080	-36	-36	1919	46.6	372	192	34	223018
MSaapapa:151	MSaapapa	151	1907	-23092	36	35	1907	46.2	385	201	29	163482
MSaapapp:151	MSaapapp	151	1844	-23155	-20	-20	1844	42.5	355	169	33	177504
MSaapp:86	MSaapp	86	2163	-22836	-296	-306	2163	49.8	349	189	41	334745
MSaappa:121	MSaappa	121	1865	-23134	16	21	1865	47.3	335	178	32	202531
MSaappp:121	MSaappp	121	1801	-23198	-101	-94	1801	46.6	316	151	37	275262
MSap:41	MSap	41	1914	-23085	-290	-291	1914	48.3	410	188	52	382744
MSapa:63	MSapa	63	1918	-23081	-317	-318	1918	47.8	429	163	46	358671
MSapaa:90	MSapaa	90	1965	-23034	-130	-124	1965	38.6	481	198	40	376520
MSapaaa:122	MSapaaa	122	1753	-23246	-160	-136	1753	35.3	548	196	34	283319
MSapaaaa:158	MSapaaaa	158	1943	-23056	-9	1	1943	33.7	548	193	30	190677
MSapaaap:158	MSapaaap	158	1948	-23051	-227	-116	1948	37.0	580	204	29	187448
MSapaap:122	MSapaap	122	1835	-23164	-68	-63	1835	36.5	503	171	34	258848
MSapaapa:170	MSapaapa	170	1974	-23026	101	96	1974	39.0	492	156	38	385711
MSapaapp:170	MSapaapp	170	1998	-23002	-146	-22	1998	44.0	490	156	30	182354
MSapap:90	MSapap	90	1923	-23076	-151	-154	1923	39.0	420	168	41	355159
MSapapa:119	MSapapa	119	1899	-23100	-17	-22	1899	33.3	474	148	34	279775
MSapapaa:160	MSapapaa	160	2079	-22921	-62	-39	2079	34.3	526	152	29	192145
MSapapap:160	MSapapap	160	1912	-23087	-32	-38	1912	33.1	485	156	29	169591
MSapapp:119	MSapapp	119	1819	-23180	-86	-67	1819	27.4	429	143	35	296465
MSapp:63	MSapp	63	1995	-23004	-311	-313	1995	48.1	338	165	45	355425
MSappa:91	MSappa	91	1966	-23033	-76	-85	1966	42.1	378	158	39	330415
MSappaa:126	MSappaa	126	1794	-23205	-31	-27	1794	37.4	431	157	34	255124
MSappap:126	MSappap	126	1864	-23135	-10	-16	1864	39.1	380	135	33	223857
MSappp:91	MSappp	91	1959	-23040	-80	-83	1959	39.2	339	124	41	387552
MSapppa:129	MSapppa	129	1852	-23147	-14	-14	1852	32.9	413	122	35	272391
MSapppp:129	MSapppp	129	1853	-23146	-41	-36	1853	27.0	356	124	35	263802
MSp:24	MSp	24	1821	-23178	-249	-249	1821	41.5	320	314	62	489749
MSpa:41	MSpa	41	1885	-23114	-294	-295	1885	46.7	384	306	55	465057
MSpaa:62	MSpaa	62	2053	-22946	-126	-129	2053	44.4	392	317	48	436171
MSpaaa:88	MSpaaa	88	2341	-22658	201	198	2341	41.0	424	301	43	422877
MSpaaaa:116	MSpaaaa	116	2237	-22762	265	281	2237	35.4	509	298	36	356799
MSpaaaaa:151	MSpaaaaa	151	2408	-22591	222	319	2408	33.7	553	292	30	223783
MSpaaaap:151	MSpaaaap	151	2305	-22694	292	352	2305	24.4	517	273	35	331067
MSpaaap:116	MSpaaap	116	2268	-22731	312	315	2268	30.1	454	283	38	397887
MSpaaapa:151	MSpaaapa	151	2388	-22611	427	423	2388	22.9	453	257	33	278020
MSpaaapp:151	MSpaaapp	151	2445	-22554	451	479	2445	27.4	484	273	30	224434
MSpaap:88	MSpaap	88	2431	-22568	255	256	2431	42.2	367	245	40	344819
MSpaapa:121	MSpaapa	121	2205	-22794	311	315	2205	36.4	418	272	36	320538
MSpaapaa:156	MSpaapaa	156	2325	-22674	413	431	2325	33.4	472	277	30	201382
MSpaapap:156	MSpaapap	156	2262	-22737	247	252	2262	33.7	421	274	33	215441
MSpaapp:121	MSpaapp	121	2555	-22444	569	567	2555	34.2	363	231	31	190191
MSpap:62	MSpap	62	2172	-22827	-421	-425	2172	48.9	314	280	47	373582
MSpapa:88	MSpapa	88	2396	-22603	-147	-152	2396	49.5	344	273	42	341727
MSpapaa:117	MSpapaa	117	2135	-22864	162	183	2135	44.7	374	253	38	327814
MSpapaaa:150	MSpapaaa	150	2226	-22773	248	280	2226	44.7	419	227	30	177896
MSpapaap:150	MSpapaap	150	2148	-22851	182	194	2148	39.2	379	228	34	239742
MSpapap:117	MSpapap	117	2152	-22847	205	213	2152	46.7	322	227	35	246223
MSpapapa:156	MSpapapa	156	2372	-22627	360	402	2372	45.5	356	229	30	170067
MSpapapp:156	MSpapapp	156	2280	-22719	328	361	2280	44.4	323	218	30	162618
MSpapp:88	MSpapp	88	2688	-22311	-34	-36	2688	50.4	273	236	41	343765
MSpappa:123	MSpappa	123	2309	-22690	249	254	2309	49.5	295	223	33	223548
MSpappp:123	MSpappp	123	2169	-22830	205	221	2169	46.3	260	216	38	325556
MSpp:41	MSpp	41	1900	-23099	-281	-281	1900	46.3	273	295	52	422828
MSppa:64	MSppa	64	2108	-22891	-8	-9	2108	43.4	248	315	46	397843
MSppaa:91	MSppaa	91	2390	-22609	229	246	2390	40.8	360	314	39	351947
MSppaaa:124	MSppaaa	124	2218	-22781	300	317	2218	38.1	477	315	33	215770
MSppaaaa:162	MSppaaaa	162	2122	-22877	13	61	2122	39.8	530	310	27	123652
MSppaaap:162	MSppaaap	162	2004	-22995	-30	-8	2004	35.6	487	301	27	123751
MSppaap:124	MSppaap	124	2390	-22609	436	447	2390	40.8	430	306	31	195394
MSppap:91	MSppap	91	2418	-22581	244	245	2418	37.1	304	292	40	344701
MSppapa:124	MSppapa	124	2261	-22738	280	284	2261	33.2	416	317	34	264652
MSppapaa:165	MSppapaa	165	2548	-22451	401	408	2548	37.1	467	326	26	132402
MSppapap:165	MSppapap	165	2288	-22711	179	189	2288	33.1	418	312	28	153555
MSppapp:124	MSppapp	124	2186	-22813	197	205	2186	28.0	373	305	34	259763
MSppappa:170	MSppappa	170	3375	-21625	1070	1067	3375	26.0	446	312	26	135250
MSppappp:170	MSppappp	170	1956	-23044	-15	-7	1956	23.0	412	294	30	163150
MSppp:64	MSppp	64	2264	-22735	-279	-279	2264	48.4	234	222	46	372682
MSpppa:91	MSpppa	91	2286	-22713	192	194	2286	39.6	244	256	40	380744
MSpppaa:133	MSpppaa	133	2239	-22760	301	313	2239	31.7	345	306	33	228641
MSpppap:133	MSpppap	133	2248	-22751	282	298	2248	30.0	295	293	34	231097
MSpppp:91	MSpppp	91	2372	-22627	264	271	2372	42.9	279	272	39	320950
MSppppa:128	MSppppa	128	2211	-22788	264	268	2211	39.9	377	290	33	191765
MSppppp:128	MSppppp	128	2170	-22829	216	221	2170	41.2	330	280	34	219435
E:11	E	11	1854	-23145	-326	-326	1854	43.2	242	215	63	512342
Ea:25	Ea	25	1876	-23123	-282	-283	1876	43.3	307	216	62	611663
Eal:59	Eal	59	1973	-23026	-194	-196	1973	32.4	311	278	50	502977
Eala:96	Eala	96	2058	-22941	0	0	2058	27.0	383	269	44	444732
Ealaa:154	Ealaa	154	2053	-22946	30	26	2053	22.6	411	259	34	220704
Ealap:154	Ealap	154	1970	-23029	-11	-5	1970	23.1	345	243	35	191181
Ealp:96	Ealp	96	2002	-22997	-43	-39	2002	29.8	310	242	43	360531
Ealpa:153	Ealpa	153	2044	-22955	0	52	2044	33.4	355	248	37	236406
Ealpp:153	Ealpp	153	2070	-22929	128	136	2070	31.4	290	217	36	213478
Ear:59	Ear	59	2018	-22981	-133	-134	2018	36.3	353	209	52	528697
Eara:97	Eara	97	1987	-23012	-10	-10	1987	27.9	418	204	45	464976
Earaa:152	Earaa	152	1949	-23050	25	27	1949	24.0	420	195	37	293543
Earap:152	Earap	152	1999	-23000	13	16	1999	23.5	345	185	36	215236
Earp:97	Earp	97	2065	-22934	19	16	2065	31.4	343	178	43	371816
Earpa:152	Earpa	152	1951	-23048	-16	-21	1951	33.0	381	173	35	195771
Earpp:152	Earpp	152	2055	-22944	92	93	2055	30.8	314	160	36	212963
Ep:25	Ep	25	1847	-23152	-283	-285	1847	38.0	214	148	61	670800
Epl:62	Epl	62	2022	-22977	-146	-147	2022	30.4	232	216	51	504772
Epla:102	Epla	102	2058	-22941	38	39	2058	26.0	256	248	43	335216
Eplaa:165	Eplaa	165	2078	-22921	111	117	2078	28.1	234	230	33	148217
Eplap:165	Eplap	165	1959	-23040	33	31	1959	24.3	245	217	34	152586
Eplp:102	Eplp	102	2023	-22976	4	4	2023	27.4	184	200	44	321565
Epr:62	Epr	62	2005	-22994	-176	-178	2005	35.3	256	149	53	550226
Epra:102	Epra	102	1942	-23057	-69	-71	1942	27.9	279	167	45	332268
Epraa:158	Epraa	158	2093	-22906	102	107	2093	22.6	291	167	36	198522
Eprap:158	Eprap	158	2002	-22997	33	23	2002	27.1	226	150	35	175848
Eprp:102	Eprp	102	2021	-22978	13	8	2021	29.0	198	145	43	333900
Eprpa:164	Eprpa	164	2155	-22844	129	143	2155	35.5	168	160	35	189381
Eprpp:164	Eprpp	164	1932	-23067	-1	-5	1932	20.3	189	154	37	227173
P2:1	P2	1	1752	-23247	-369	-369	1752	34.9	146	196	73	835715
C:14	C	14	1878	-23121	-310	-310	1878	27.0	237	113	64	548055
Ca:28	Ca	28	1836	-23163	-243	-244	1836	24.6	288	121	58	379688
Caa:46	Caa	46	1931	-23068	-250	-250	1931	19.1	310	127	52	358972
Caaa:73	Caaa	73	2027	-22972	-246	-247	2027	16.8	320	124	48	435552
Caaaa:104	Caaaa	104	1943	-23056	-181	-181	1943	13.0	253	133	42	359853
Caaaaa:147	Caaaaa	147	2023	-22976	-60	-53	2023	12.3	254	143	36	250931
Caaaap:147	Caaaap	147	1907	-23092	-131	-135	1907	13.7	192	136	35	265083
Caaap:104	Caaap	104	1962	-23037	-88	-90	1962	23.2	188	86	41	408661
Caaapa:144	Caaapa	144	1812	-23187	-90	-87	1812	28.5	118	114	35	270897
Caaapp:144	Caaapp	144	1971	-23028	-8	-17	1971	18.1	147	117	36	241124
Caap:73	Caap	73	2053	-22946	-168	-170	2053	21.3	226	82	42	390670
Caapa:113	Caapa	113	1934	-23065	15	18	1934	37.0	125	94	38	372197
Caapaa:156	Caapaa	156	2202	-22797	187	234	2202	47.5	142	135	30	173151
Caapap:156	Caapap	156	2044	-22955	157	172	2044	41.0	114	96	33	189276
Caapp:113	Caapp	113	1986	-23013	71	77	1986	29.7	126	99	33	262988
Cap:46	Cap	46	1913	-23086	-174	-174	1913	25.7	245	76	52	421425
Capa:76	Capa	76	2007	-22992	-152	-151	2007	34.0	267	66	44	485389
Capaa:122	Capaa	122	1810	-23189	-125	-106	1810	43.7	256	132	39	363270
Capaaa:166	Capaaa	166	1811	-23188	-144	-127	1811	43.8	257	141	32	178490
Capaap:166	Capaap	166	1926	-23073	-101	-102	1926	35.8	299	113	32	219825
Capap:122	Capap	122	1780	-23219	-116	-120	1780	42.6	203	122	39	374231
Capapa:167	Capapa	167	1911	-23088	-56	-56	1911	43.5	212	135	31	168456
Capapp:167	Capapp	167	1730	-23269	-211	-205	1730	35.0	250	115	32	211740
Capp:76	Capp	76	2008	-22991	-118	-120	2008	33.4	211	66	44	484436
Cappa:118	Cappa	118	1792	-23207	-150	-126	1792	35.4	208	85	38	362749
Cappaa:163	Cappaa	163	2026	-22973	88	78	2026	28.7	248	105	32	202051
Cappap:163	Cappap	163	1815	-23184	-58	-81	1815	34.5	203	110	32	194029
Cappp:118	Cappp	118	1843	-23156	-43	-34	1843	39.8	161	106	37	348783
Capppa:165	Capppa	165	1975	-23024	-18	64	1975	43.5	176	132	32	177804
Capppp:165	Capppp	165	1819	-23180	-48	-72	1819	32.3	173	106	30	178810
Cp:28	Cp	28	1811	-23188	-321	-321	1811	22.3	180	161	61	484250
Cpa:46	Cpa	46	1948	-23051	-327	-328	1948	13.8	192	185	55	395489
Cpaa:71	Cpaa	71	2177	-22822	-61	-61	2177	20.8	171	99	44	329165
Cpaaa:100	Cpaaa	100	2245	-22754	128	130	2245	25.0	115	129	40	376011
Cpaaaa:148	Cpaaaa	148	2353	-22646	420	421	2353	38.0	88	142	32	188402
Cpaaap:148	Cpaaap	148	2214	-22785	254	260	2214	31.9	88	185	34	223975
Cpaap:100	Cpaap	100	2330	-22669	295	301	2330	34.9	101	112	39	383208
Cpaapa:143	Cpaapa	143	2398	-22601	379	391	2398	47.8	117	156	30	139139
Cpaapp:143	Cpaapp	143	2334	-22665	381	399	2334	40.3	86	190	32	184041
Cpap:71	Cpap	71	2130	-22869	-205	-207	2130	12.7	202	169	48	377083
Cpapa:101	Cpapa	101	2178	-22821	47	47	2178	17.1	145	153	40	324147
Cpapaa:139	Cpapaa	139	2187	-22812	91	91	2187	12.7	155	185	36	225292
Cpapap:139	Cpapap	139	2217	-22782	254	256	2217	23.1	120	172	35	237321
Cpapp:101	Cpapp	101	2178	-22821	-81	-81	2178	10.9	226	193	43	335904
Cpappd:142	Cpappd	142	2284	-22715	150	149	2284	12.2	193	208	34	182271
Cpappv:142	Cpappv	142	2191	-22808	85	82	2191	11.8	265	215	34	185851
Cpp:46	Cpp	46	1963	-23036	-255	-256	1963	22.1	116	162	52	423185
Cppa:74	Cppa	74	2224	-22775	31	29	2224	31.4	139	96	45	437094
Cppaa:111	Cppaa	111	2322	-22677	314	312	2322	37.1	135	137	36	281011
Cppaaa:155	Cppaaa	155	2235	-22764	193	232	2235	42.8	154	167	32	166476
Cppaap:155	Cppaap	155	2241	-22758	193	195	2241	36.5	131	201	33	197805
Cppap:111	Cppap	111	2194	-22805	203	206	2194	32.6	128	188	37	297790
Cppapa:154	Cppapa	154	2146	-22854	62	85	2146	32.5	144	223	32	178535
Cppapp:154	Cppapp	154	2263	-22736	252	244	2263	30.7	190	257	32	178650
Cppp:74	Cppp	74	2280	-22719	103	103	2280	29.7	105	164	44	409563
Cpppa:121	Cpppa	121	2180	-22819	228	247	2180	42.7	170	182	39	306708
Cpppaa:165	Cpppaa	165	2370	-22629	322	388	2370	44.0	180	208	33	175812
Cpppap:165	Cpppap	165	2174	-22825	95	114	2174	36.1	193	250	34	225657
Cpppp:121	Cpppp	121	2089	-22910	130	140	2089	44.4	205	220	39	301179
Cppppa:165	Cppppa	165	2268	-22731	258	267	2268	45.5	224	201	30	140553
Cppppp:165	Cppppp	165	2275	-22724	305	297	2275	38.1	240	252	31	167162
P3:14	P3	14	1865	-23134	-327	-328	1865	37.8	115	163	60	457131
D:33	D	33	1891	-23108	-304	-304	1891	35.0	93	142	53	363469
Da:59	Da	59	2049	-22950	-216	-218	2049	40.7	129	160	45	163124
Daa:98	Daa	98	1939	-23060	-180	-185	1939	40.1	169	183	40	165374
Daaa:136	Daaa	136	1852	-23147	-103	-104	1852	36.1	259	275	35	149192
Daap:136	Daap	136	1897	-23102	-41	-41	1897	33.0	207	250	37	172516
Dap:98	Dap	98	1969	-23030	-97	-99	1969	43.4	209	239	38	129769
Dapa:140	Dapa	140	2014	-22985	20	39	2014	36.1	302	298	33	152697
Dapp:140	Dapp	140	1885	-23114	-71	-70	1885	42.1	274	264	33	117802
Dp:59	Dp	59	2005	-22994	-227	-229	2005	37.9	155	96	46	190789
Dpa:98	Dpa	98	1986	-23013	-145	-146	1986	44.6	291	138	39	158204
Dpaa:139	Dpaa	139	1898	-23101	10	14	1898	34.0	355	109	35	193112
Dpap:139	Dpap	139	1969	-23030	42	44	1969	39.2	305	119	34	184041
Dpp:98	Dpp	98	1932	-23067	-177	-180	1932	41.2	207	124	39	165901
Dppa:135	Dppa	135	2014	-22985	44	50	2014	32.3	306	105	35	185150
Dppp:135	Dppp	135	1862	-23137	-112	-117	1862	31.0	249	122	36	192059
P4:33	P4	33	1876	-23123	-249	-251	1876	42.1	181	110	50	244887
Z2:91	Z2	91	1900	-23099	-86	-83	1900	39.4	235	195	36	86765
Z3:91	Z3	91	1799	-23200	-167	-166	1799	41.6	304	189	35	86855
