# Supplementary material for: Quantitative Differences in Nuclear β-catenin and TCF Pattern Embryonic Cells in C. elegans
Source: PLoS Genet. 2015 Oct 21;11(10):e1005585. doi: 10.1371/journal.pgen.1005585 (PMC4619327; doi:10.1371/journal.pgen.1005585)
Supplement: S1 Data — For each cell analyzed, birth time is given in column 3 and the average nuclear reporter intensity over the lifetime of the cell (corrected for background) is given in column 7 (“blot”). For information on each embryo’s strain information and experimental conditions, refer to S2 Table. (ZIP) [file pgen.1005585.s005.zip › CAs/CA20111202_ceh-43_L3.csv]

cellTime	cell	time	none	global	local	blot	cross	z	x	y	size	gweight
ABa:1	ABa	1	1524	-23475	-242	-242	1524	26.6	509	279	81	1419532
ABal:7	ABal	7	1525	-23474	-158	-157	1525	30.4	513	309	68	976517
ABala:18	ABala	18	1569	-23431	-167	-166	1569	26.0	546	292	62	726788
ABalaa:32	ABalaa	32	1619	-23380	-148	-148	1619	18.8	565	297	55	622889
ABalaaa:52	ABalaaa	52	1712	-23287	-135	-136	1712	22.1	577	296	46	519566
ABalaaaa:76	ABalaaaa	76	1934	-23065	23	25	1934	15.5	561	308	41	502617
ABalaaaal:109	ABalaaaal	109	2195	-22804	384	407	2195	31.8	564	306	34	319408
ABalaaaala:149	ABalaaaala	149	2645	-22354	652	817	2645	31.1	559	354	30	201866
ABalaaaalp:149	ABalaaaalp	149	2425	-22574	428	513	2425	34.7	523	369	30	188003
ABalaaaar:109	ABalaaaar	109	2252	-22747	451	453	2252	22.9	579	310	36	424202
ABalaaaarl:149	ABalaaaarl	149	2626	-22373	736	742	2626	25.6	574	328	29	235089
ABalaaaarr:149	ABalaaaarr	149	2687	-22312	762	774	2687	17.0	575	286	30	228292
ABalaaap:76	ABalaaap	76	1889	-23110	18	20	1889	19.0	558	251	41	470260
ABalaaapa:106	ABalaaapa	106	2216	-22783	390	417	2216	25.0	575	264	36	348838
ABalaaapal:143	ABalaaapal	143	2483	-22517	486	590	2483	32.7	575	318	31	213046
ABalaaapar:143	ABalaaapar	143	2656	-22343	558	688	2656	26.6	590	281	30	217672
ABalaaapp:106	ABalaaapp	106	2269	-22730	365	395	2269	17.7	555	225	36	403561
ABalaaappl:148	ABalaaappl	148	3200	-21799	812	1106	3200	21.8	586	263	29	226377
ABalaaappr:148	ABalaaappr	148	2851	-22148	718	817	2851	13.8	556	235	35	354852
ABalaap:52	ABalaap	52	1768	-23231	-84	-85	1768	13.0	517	303	46	464991
ABalaapa:78	ABalaapa	78	1987	-23012	78	77	1987	15.2	518	258	39	424722
ABalaapaa:112	ABalaapaa	112	2269	-22730	384	400	2269	8.6	546	254	35	373392
ABalaapaaa:150	ABalaapaaa	150	2503	-22496	531	586	2503	8.4	554	259	30	255761
ABalaapaap:150	ABalaapaap	150	2550	-22449	411	506	2550	3.5	525	252	29	181431
ABalaapap:112	ABalaapap	112	2310	-22689	326	334	2310	6.2	511	231	34	312804
ABalaapapa:152	ABalaapapa	152	2785	-22214	429	500	2785	2.7	505	229	28	188924
ABalaapapp:152	ABalaapapp	152	2665	-22334	498	504	2665	3.9	480	208	27	125525
ABalaapp:78	ABalaapp	78	1960	-23039	33	39	1960	19.7	459	239	41	367524
ABalaappa:109	ABalaappa	109	2458	-22541	542	552	2458	14.5	521	198	34	315423
ABalaappaa:149	ABalaappaa	149	3270	-21729	1164	1267	3270	9.5	542	222	28	212820
ABalaappap:149	ABalaappap	149	2863	-22136	824	870	2863	14.0	520	195	33	291644
ABalaappp:109	ABalaappp	109	2245	-22754	289	344	2245	21.0	494	173	38	407157
ABalaapppa:147	ABalaapppa	147	2976	-22023	566	902	2976	21.8	541	186	32	322470
ABalaapppp:147	ABalaapppp	147	2830	-22169	742	818	2830	19.5	514	162	31	202371
ABalap:32	ABalap	32	1651	-23348	-122	-122	1651	31.9	532	238	55	560100
ABalapa:52	ABalapa	52	1798	-23201	-62	-62	1798	27.5	550	226	47	503488
ABalapaa:76	ABalapaa	76	2262	-22737	346	348	2262	28.3	556	226	41	454947
ABalapaaa:108	ABalapaaa	108	3018	-21981	1030	1097	3018	34.6	550	265	37	350305
ABalapaaaa:148	ABalapaaaa	148	3602	-21397	1421	1509	3602	36.0	578	291	30	187967
ABalapaaap:148	ABalapaaap	148	3478	-21521	1273	1357	3478	40.8	555	268	29	136680
ABalapaap:108	ABalapaap	108	2886	-22113	866	953	2886	41.2	537	262	36	266524
ABalapaapa:147	ABalapaapa	147	3291	-21708	1173	1298	3291	41.6	556	302	30	154904
ABalapaapp:147	ABalapaapp	147	3033	-21967	968	1075	3033	44.6	523	291	30	119879
ABalapap:76	ABalapap	76	2297	-22702	351	355	2297	32.6	510	209	40	384634
ABalapapa:105	ABalapapa	105	3141	-21858	1158	1176	3141	37.4	511	238	34	243829
ABalapapaa:147	ABalapapaa	147	4519	-20480	2174	2299	4519	37.3	554	232	29	168051
ABalapapap:147	ABalapapap	147	3214	-21785	1142	1203	3214	43.3	525	250	30	131480
ABalapapp:105	ABalapapp	105	2693	-22306	788	799	2693	39.9	455	231	35	227670
ABalapappa:144	ABalapappa	144	3173	-21826	1259	1283	3173	42.9	482	248	31	152654
ABalapappp:144	ABalapappp	144	3160	-21839	1272	1287	3160	44.3	435	226	31	143350
ABalapp:52	ABalapp	52	1808	-23191	-58	-58	1808	24.2	468	258	47	404900
ABalappa:76	ABalappa	76	2360	-22639	412	414	2360	26.4	493	228	40	381733
ABalappaa:107	ABalappaa	107	4119	-20880	2009	2060	4119	28.6	555	231	34	303796
ABalappaaa:155	ABalappaaa	155	6134	-18865	3505	3635	6134	28.0	582	265	27	184674
ABalappaap:155	ABalappaap	155	5336	-19663	2789	2921	5336	31.3	565	236	29	168098
ABalappap:107	ABalappap	107	3437	-21562	1394	1432	3437	26.7	520	207	35	276917
ABalappapa:144	ABalappapa	144	4638	-20361	2179	2341	4638	22.6	574	234	30	212880
ABalappapp:144	ABalappapp	144	4065	-20935	1545	1850	4065	23.2	551	207	31	229861
ABalappp:76	ABalappp	76	2211	-22788	294	293	2211	29.5	424	235	41	338297
ABalapppa:104	ABalapppa	104	3461	-21538	1457	1474	3461	28.5	470	191	36	337379
ABalapppaa:142	ABalapppaa	142	4412	-20587	2114	2277	4412	28.8	536	196	33	264988
ABalapppap:142	ABalapppap	142	4245	-20754	1978	2064	4245	28.5	500	170	32	252771
ABalapppp:104	ABalapppp	104	3359	-21640	1358	1357	3359	31.0	426	159	34	252490
ABalappppa:141	ABalappppa	141	3709	-21290	1571	1597	3709	25.2	458	167	32	203641
ABalappppp:141	ABalappppp	141	4082	-20917	1883	1875	4082	29.0	424	141	30	159580
ABalp:18	ABalp	18	1621	-23378	-163	-164	1621	28.0	461	353	62	641944
ABalpa:32	ABalpa	32	1639	-23360	-149	-149	1639	28.4	509	362	55	563850
ABalpaa:52	ABalpaa	52	1789	-23210	-1	-1	1789	30.2	534	337	48	526792
ABalpaaa:75	ABalpaaa	75	2001	-22998	132	135	2001	29.1	574	308	40	479033
ABalpaaaa:108	ABalpaaaa	108	1884	-23115	116	132	1884	30.3	547	339	35	379936
ABalpaaaaa:150	ABalpaaaaa	150	1921	-23078	133	148	1921	18.7	528	369	30	292894
ABalpaaaap:150	ABalpaaaap	150	1906	-23093	74	88	1906	19.3	502	392	30	258656
ABalpaaap:108	ABalpaaap	108	2028	-22971	210	227	2028	33.1	513	335	34	356678
ABalpaaapa:151	ABalpaaapa	151	2088	-22911	268	292	2088	27.6	506	359	28	221342
ABalpaaapp:151	ABalpaaapp	151	2105	-22894	234	252	2105	27.4	459	360	30	239465
ABalpaap:75	ABalpaap	75	1988	-23011	98	98	1988	27.1	530	333	42	457812
ABalpaapa:101	ABalpaapa	101	1966	-23033	162	167	1966	27.9	541	339	38	444094
ABalpaapaa:133	ABalpaapaa	133	1987	-23012	218	230	1987	19.2	547	336	33	381427
ABalpaapap:133	ABalpaapap	133	2021	-22978	145	159	2021	17.0	499	347	36	437068
ABalpaapp:101	ABalpaapp	101	1994	-23005	159	174	1994	29.4	495	357	35	367802
ABalpaappa:141	ABalpaappa	141	1964	-23035	169	203	1964	28.5	520	385	31	278644
ABalpaappp:141	ABalpaappp	141	2130	-22869	109	263	2130	31.3	486	381	31	287702
ABalpap:52	ABalpap	52	1814	-23185	-81	-81	1814	23.2	464	381	48	517836
ABalpapa:75	ABalpapa	75	1985	-23014	44	43	1985	20.0	508	380	42	496459
ABalpapaa:104	ABalpapaa	104	1977	-23022	151	151	1977	21.2	509	384	36	414501
ABalpapaaa:143	ABalpapaaa	143	2120	-22879	276	296	2120	23.1	483	396	30	239884
ABalpapaap:143	ABalpapaap	143	2037	-22962	56	123	2037	16.7	452	395	31	285094
ABalpapap:104	ABalpapap	104	2039	-22960	176	190	2039	22.9	464	394	36	389254
ABalpapapa:144	ABalpapapa	144	1943	-23057	6	33	1943	26.8	437	401	31	240014
ABalpapapp:144	ABalpapapp	144	2103	-22896	267	270	2103	24.8	392	403	31	225016
ABalpapp:75	ABalpapp	75	1952	-23047	33	32	1952	20.0	432	378	44	468091
ABalpappa:101	ABalpappa	101	2037	-22962	158	166	2037	19.6	433	384	37	409467
ABalpappaa:136	ABalpappaa	136	2131	-22868	142	160	2131	20.4	448	369	31	297256
ABalpappap:136	ABalpappap	136	2144	-22855	129	150	2144	20.1	410	368	34	319847
ABalpappp:101	ABalpappp	101	1979	-23020	135	134	1979	22.3	381	387	38	371629
ABalpapppa:137	ABalpapppa	137	2041	-22958	208	211	2041	28.0	419	361	30	245141
ABalpapppp:137	ABalpapppp	137	2002	-22997	131	126	2002	23.4	368	365	34	253786
ABalpp:32	ABalpp	32	1678	-23321	-138	-139	1678	41.3	423	346	55	451812
ABalppa:52	ABalppa	52	1801	-23198	-62	-62	1801	39.8	473	357	47	423964
ABalppaa:77	ABalppaa	77	2365	-22634	430	430	2365	34.1	526	372	41	469399
ABalppaaa:111	ABalppaaa	111	3107	-21892	1220	1260	3107	39.3	517	348	35	308443
ABalppaaaa:152	ABalppaaaa	152	4207	-20792	2170	2222	4207	36.0	557	348	29	200451
ABalppaaap:152	ABalppaaap	152	3151	-21848	1056	1166	3151	43.5	525	341	28	128873
ABalppaap:111	ABalppaap	111	2934	-22065	898	948	2934	39.7	487	370	34	279354
ABalppaapa:153	ABalppaapa	153	3745	-21254	1435	1586	3745	40.2	503	364	28	174442
ABalppaapp:153	ABalppaapp	153	3169	-21830	956	1039	3169	44.8	477	357	29	143547
ABalppap:77	ABalppap	77	2208	-22791	248	246	2208	32.9	467	372	41	450202
ABalppapa:106	ABalppapa	106	2855	-22144	890	915	2855	32.1	457	384	35	323427
ABalppapaa:145	ABalppapaa	145	3219	-21780	1173	1225	3219	37.6	489	382	31	231870
ABalppapap:145	ABalppapap	145	3466	-21533	1264	1378	3466	33.8	452	392	30	219339
ABalppapp:106	ABalppapp	106	2781	-22218	874	898	2781	32.0	413	383	37	370684
ABalppappa:143	ABalppappa	143	3332	-21667	1190	1270	3332	34.8	426	399	30	210647
ABalppappp:143	ABalppappp	143	3098	-21901	1136	1151	3098	34.3	390	388	31	197508
ABalppp:52	ABalppp	52	1768	-23231	-104	-104	1768	34.0	393	362	47	436788
ABalpppa:76	ABalpppa	76	2158	-22841	255	255	2158	31.4	473	310	41	377930
ABalpppaa:105	ABalpppaa	105	3088	-21911	1139	1170	3088	39.5	499	295	34	271494
ABalpppaaa:147	ABalpppaaa	147	4053	-20946	1844	1915	4053	43.8	500	321	29	156708
ABalpppaap:147	ABalpppaap	147	3790	-21209	1546	1621	3790	49.3	491	286	29	134831
ABalpppap:105	ABalpppap	105	2837	-22162	882	906	2837	44.4	458	300	34	232923
ABalpppapa:142	ABalpppapa	142	3563	-21436	1358	1401	3563	48.5	475	330	30	145004
ABalpppapp:142	ABalpppapp	142	3561	-21438	1117	1198	3561	51.7	455	295	30	136392
ABalpppp:76	ABalpppp	76	2024	-22975	127	127	2024	32.9	393	322	43	411450
ABalppppa:104	ABalppppa	104	2946	-22053	1011	1037	2946	40.9	436	290	35	274304
ABalppppaa:144	ABalppppaa	144	3721	-21278	1623	1670	3721	43.0	469	295	30	175725
ABalppppap:144	ABalppppap	144	3786	-21213	1626	1659	3786	47.7	444	265	29	141777
ABalppppp:104	ABalppppp	104	2600	-22399	703	702	2600	44.0	383	294	36	268307
ABalpppppa:137	ABalpppppa	137	3824	-21175	1669	1725	3824	49.7	425	295	29	143756
ABalpppppp:137	ABalpppppp	137	3096	-21903	1171	1220	3096	47.5	387	295	33	176653
ABar:7	ABar	7	1514	-23485	-217	-217	1514	22.0	461	178	68	997302
ABara:19	ABara	19	1683	-23316	-168	-168	1683	11.0	450	210	64	620055
ABaraa:32	ABaraa	32	1731	-23268	-149	-149	1731	10.1	489	232	57	557071
ABaraaa:52	ABaraaa	52	1812	-23188	-125	-125	1812	11.0	528	218	49	650165
ABaraaaa:75	ABaraaaa	75	1939	-23060	-44	-46	1939	7.9	537	290	42	614761
ABaraaaaa:108	ABaraaaaa	108	1756	-23243	-39	-28	1756	15.5	562	302	38	594872
ABaraaaaaa:149	ABaraaaaaa	149	1757	-23242	-28	-19	1757	16.7	570	322	34	379172
ABaraaaaap:149	ABaraaaaap	149	1869	-23130	91	100	1869	10.5	548	298	30	319586
ABaraaaap:108	ABaraaaap	108	1817	-23182	27	36	1817	17.2	520	314	35	436375
ABaraaaapa:155	ABaraaaapa	155	1722	-23277	-23	-16	1722	18.0	548	307	26	224016
ABaraaaapp:155	ABaraaaapp	155	1709	-23290	-41	-47	1709	24.2	522	287	27	223869
ABaraaap:75	ABaraaap	75	1892	-23107	-90	-91	1892	11.8	513	220	42	560099
ABaraaapa:104	ABaraaapa	104	1895	-23104	-79	-72	1895	8.6	528	309	40	624517
ABaraaapaa:139	ABaraaapaa	139	1767	-23232	-54	-57	1767	9.7	551	324	35	465422
ABaraaapap:139	ABaraaapap	139	1841	-23159	-190	-124	1841	8.1	508	322	34	415220
ABaraaapp:104	ABaraaapp	104	1906	-23093	-132	-91	1906	5.5	484	280	37	525023
ABaraaappa:148	ABaraaappa	148	1984	-23015	-28	-36	1984	4.2	528	294	31	374303
ABaraaappp:148	ABaraaappp	148	2089	-22910	-368	-163	2089	4.5	487	296	31	336502
ABaraap:52	ABaraap	52	1830	-23169	-128	-130	1830	7.3	449	243	49	475781
ABaraapa:75	ABaraapa	75	1929	-23070	-86	-86	1929	5.8	478	275	42	510012
ABaraapaa:105	ABaraapaa	105	1863	-23136	8	7	1863	18.5	495	335	36	413403
ABaraapaaa:143	ABaraapaaa	143	1782	-23217	-21	7	1782	25.3	530	325	30	262953
ABaraapaap:143	ABaraapaap	143	1770	-23229	5	3	1770	26.4	495	312	30	213006
ABaraapap:105	ABaraapap	105	1844	-23156	-13	-9	1844	19.1	449	344	36	371017
ABaraapapa:142	ABaraapapa	142	1694	-23305	-56	-50	1694	29.2	465	321	31	200391
ABaraapapp:142	ABaraapapp	142	1849	-23150	74	69	1849	25.8	434	300	30	214867
ABaraapp:75	ABaraapp	75	1988	-23011	-69	-71	1988	5.8	396	283	43	419759
ABaraappa:105	ABaraappa	105	1848	-23151	-88	-87	1848	11.9	435	326	36	390761
ABaraappaa:144	ABaraappaa	144	1785	-23214	-16	0	1785	16.5	511	286	30	269502
ABaraappap:144	ABaraappap	144	1887	-23112	-90	-67	1887	17.0	474	287	33	275631
ABaraappp:105	ABaraappp	105	1869	-23130	-105	-87	1869	11.3	392	315	37	363283
ABaraapppa:142	ABaraapppa	142	1900	-23099	-109	-115	1900	17.5	439	290	31	211392
ABaraapppp:142	ABaraapppp	142	1792	-23207	-66	-57	1792	23.0	412	274	29	199730
ABarap:32	ABarap	32	1710	-23289	-133	-133	1710	11.8	416	172	56	490188
ABarapa:51	ABarapa	51	1824	-23175	-97	-98	1824	11.8	459	155	49	522709
ABarapaa:75	ABarapaa	75	2200	-22799	136	132	2200	7.3	477	193	42	438413
ABarapaaa:105	ABarapaaa	105	3276	-21723	984	991	3276	5.6	479	331	35	400138
ABarapaaaa:147	ABarapaaaa	147	3780	-21219	1539	1551	3780	8.7	482	348	29	235704
ABarapaaap:147	ABarapaaap	147	4086	-20913	1155	1554	4086	7.8	446	367	31	286540
ABarapaap:105	ABarapaap	105	3041	-21958	745	792	3041	7.1	440	323	36	356500
ABarapaapa:141	ABarapaapa	141	3481	-21518	1134	1150	3481	11.0	471	310	31	275431
ABarapaapp:141	ABarapaapp	141	3382	-21617	940	1015	3382	14.8	439	335	31	214080
ABarapap:75	ABarapap	75	2303	-22696	237	235	2303	6.1	415	195	43	355461
ABarapapa:103	ABarapapa	103	3002	-21997	761	826	3002	5.3	412	307	37	364820
ABarapapaa:141	ABarapapaa	141	3479	-21520	997	1155	3479	11.5	426	371	32	327477
ABarapapap:141	ABarapapap	141	3188	-21811	789	957	3188	11.6	384	368	33	280427
ABarapapp:103	ABarapapp	103	2622	-22377	553	556	2622	7.2	360	299	39	357904
ABarapappa:137	ABarapappa	137	3249	-21750	769	812	3249	13.8	399	323	30	216067
ABarapappp:137	ABarapappp	137	2919	-22080	694	736	2919	14.2	356	342	33	234322
ABarapp:51	ABarapp	51	1866	-23133	-73	-74	1866	7.3	376	185	48	383430
ABarappa:76	ABarappa	76	2212	-22787	171	178	2212	8.1	375	186	41	315963
ABarappaa:106	ABarappaa	106	4149	-20850	1717	1746	4149	5.2	429	276	34	287541
ABarappaaa:147	ABarappaaa	147	6939	-18060	3732	3895	6939	4.5	426	348	33	271088
ABarappaap:147	ABarappaap	147	5669	-19330	2743	2791	5669	6.1	381	347	32	238055
ABarappap:106	ABarappap	106	3463	-21536	1184	1205	3463	5.2	377	258	36	284105
ABarappapa:146	ABarappapa	146	5242	-19757	2292	2416	5242	4.4	397	310	31	216181
ABarappapp:146	ABarappapp	146	5572	-19427	2946	2890	5572	4.2	344	321	32	217072
ABarappp:76	ABarappp	76	2185	-22814	237	237	2185	12.4	321	191	41	266415
ABarapppa:104	ABarapppa	104	3564	-21435	1269	1286	3564	7.6	420	227	34	248809
ABarapppaa:143	ABarapppaa	143	5712	-19287	2896	2902	5712	3.9	471	271	30	207431
ABarapppap:143	ABarapppap	143	5947	-19052	2597	2805	5947	4.1	437	305	30	187206
ABarapppp:104	ABarapppp	104	3253	-21746	1093	1109	3253	8.7	372	206	35	234673
ABarappppa:142	ABarappppa	142	5293	-19706	2161	2464	5293	5.7	425	278	29	156736
ABarappppp:142	ABarappppp	142	4828	-20171	2203	2213	4828	5.8	387	265	29	155963
ABarp:19	ABarp	19	1628	-23371	-167	-167	1628	34.0	392	150	62	582078
ABarpa:32	ABarpa	32	1623	-23376	-191	-191	1623	31.2	455	143	55	556275
ABarpaa:52	ABarpaa	52	1782	-23217	-98	-98	1782	29.3	494	157	48	533764
ABarpaaa:74	ABarpaaa	74	2022	-22977	83	92	2022	25.7	517	165	41	497144
ABarpaaaa:110	ABarpaaaa	110	1979	-23020	58	75	1979	37.3	516	188	35	326183
ABarpaaaaa:149	ABarpaaaaa	149	2365	-22634	255	357	2365	35.0	532	196	30	209093
ABarpaaaap:149	ABarpaaaap	149	2194	-22805	359	375	2194	41.6	506	182	30	182664
ABarpaaap:110	ABarpaaap	110	2034	-22965	181	190	2034	39.6	478	162	33	271431
ABarpaaapa:154	ABarpaaapa	154	2252	-22747	210	292	2252	37.2	500	169	30	197955
ABarpaaapp:154	ABarpaaapp	154	1865	-23135	-45	8	1865	38.1	463	165	27	152370
ABarpaap:74	ABarpaap	74	1958	-23041	61	62	1958	36.1	468	161	42	416983
ABarpaapa:102	ABarpaapa	102	1915	-23084	61	71	1915	40.8	446	152	38	359481
ABarpaapaa:139	ABarpaapaa	139	2016	-22983	220	242	2016	42.1	442	156	31	205290
ABarpaapap:139	ABarpaapap	139	1847	-23152	91	91	1847	46.4	395	142	33	182883
ABarpaapp:102	ABarpaapp	102	1935	-23064	99	112	1935	41.2	394	128	38	334716
ABarpaappa:137	ABarpaappa	137	1882	-23117	129	130	1882	43.6	359	113	33	187272
ABarpaappp:137	ABarpaappp	137	1875	-23124	129	138	1875	45.4	314	119	32	169093
ABarpap:52	ABarpap	52	1770	-23229	-112	-112	1770	23.8	407	180	47	379144
ABarpapa:75	ABarpapa	75	2025	-22974	98	99	2025	21.5	451	178	42	369278
ABarpapaa:104	ABarpapaa	104	2268	-22731	366	379	2268	29.5	499	153	35	338136
ABarpapaaa:145	ABarpapaaa	145	2717	-22282	541	699	2717	32.1	514	156	29	201902
ABarpapaap:145	ABarpapaap	145	2331	-22668	337	368	2331	32.2	468	135	30	184827
ABarpapap:104	ABarpapap	104	2219	-22780	274	293	2219	32.7	453	135	36	326510
ABarpapapa:145	ABarpapapa	145	2300	-22699	311	329	2300	37.2	445	129	31	198475
ABarpapapp:145	ABarpapapp	145	2289	-22710	403	401	2289	37.8	398	122	31	174136
ABarpapp:75	ABarpapp	75	1959	-23040	44	44	1959	27.3	389	157	42	357031
ABarpappa:104	ABarpappa	104	2184	-22815	276	303	2184	31.2	421	112	34	293357
ABarpappaa:148	ABarpappaa	148	2552	-22447	555	622	2552	31.2	445	107	27	171947
ABarpappap:148	ABarpappap	148	2374	-22625	422	468	2374	29.4	403	108	31	202907
ABarpappp:104	ABarpappp	104	2075	-22924	206	226	2075	27.4	375	109	38	371882
ABarpapppa:143	ABarpapppa	143	2471	-22528	520	553	2471	25.5	381	98	30	186255
ABarpapppp:143	ABarpapppp	143	2164	-22835	326	364	2164	24.1	345	115	32	184286
ABarpp:32	ABarpp	32	1733	-23266	-126	-126	1733	42.8	329	134	57	465437
ABarppa:53	ABarppa	53	1864	-23135	-39	-40	1864	40.4	414	141	47	415737
ABarppaa:76	ABarppaa	76	2134	-22865	216	217	2134	40.4	413	133	41	343165
ABarppaaa:109	ABarppaaa	109	2259	-22740	380	381	2259	48.8	345	131	36	220855
ABarppaaaa:151	ABarppaaaa	151	2317	-22682	498	495	2317	50.0	343	144	27	95071
ABarppaaap:151	ABarppaaap	151	2225	-22775	359	358	2225	51.4	289	162	32	108959
ABarppaap:109	ABarppaap	109	2262	-22737	405	410	2262	49.2	299	140	35	198849
ABarppaapa:149	ABarppaapa	149	2211	-22788	401	405	2211	49.1	276	119	32	125730
ABarppaapp:149	ABarppaapp	149	2356	-22643	571	572	2356	51.0	251	182	30	107871
ABarppap:76	ABarppap	76	2142	-22857	207	209	2142	43.3	354	150	41	333950
ABarppapa:109	ABarppapa	109	2205	-22794	372	381	2205	47.3	283	181	37	229712
ABarppapaa:152	ABarppapaa	152	2291	-22708	432	425	2291	51.5	280	215	30	100698
ABarppapap:152	ABarppapap	152	2241	-22758	384	395	2241	50.8	227	234	30	106516
ABarppapp:109	ABarppapp	109	2220	-22779	415	421	2220	47.5	219	198	38	245058
ABarppappa:154	ABarppappa	154	2308	-22691	482	492	2308	50.8	196	219	30	109448
ABarppappp:154	ABarppappp	154	2393	-22606	636	646	2393	47.6	146	236	30	119348
ABarppp:53	ABarppp	53	1844	-23155	-15	-18	1844	37.6	332	123	48	414638
ABarpppa:77	ABarpppa	77	2131	-22868	209	209	2131	33.7	344	139	42	334303
ABarpppaa:107	ABarpppaa	107	2694	-22305	759	778	2694	34.3	347	97	35	254345
ABarpppaaa:151	ABarpppaaa	151	3527	-21472	1535	1547	3527	34.6	361	93	29	144569
ABarpppaap:151	ABarpppaap	151	2842	-22157	869	895	2842	30.7	327	92	33	176051
ABarpppap:107	ABarpppap	107	2492	-22507	561	595	2492	31.9	302	106	36	234849
ABarpppapa:146	ABarpppapa	146	2718	-22281	795	831	2718	37.4	304	93	34	164580
ABarpppapp:146	ABarpppapp	146	3121	-21878	1131	1137	3121	29.9	262	98	31	151003
ABarpppp:77	ABarpppp	77	2130	-22869	195	195	2130	36.5	273	162	42	310790
ABarppppa:109	ABarppppa	109	2479	-22520	599	616	2479	29.1	259	112	37	271839
ABarppppaa:150	ABarppppaa	150	2756	-22243	841	876	2756	23.6	288	100	33	157369
ABarppppap:150	ABarppppap	150	2567	-22432	634	659	2567	21.6	236	116	33	140746
ABarppppp:109	ABarppppp	109	2490	-22509	664	665	2490	32.0	199	125	39	284367
ABarpppppa:152	ABarpppppa	152	2877	-22122	977	1040	2877	29.2	204	116	31	147415
ABarpppppp:152	ABarpppppp	152	2946	-22053	1079	1082	2946	26.3	154	135	32	159810
ABp:1	ABp	1	1540	-23460	-224	-224	1540	28.0	335	148	79	1321406
ABpl:7	ABpl	7	1585	-23414	-210	-210	1585	43.5	338	221	70	822727
ABpla:18	ABpla	18	1680	-23319	-155	-155	1680	45.3	431	254	62	520440
ABplaa:31	ABplaa	31	1680	-23319	-117	-117	1680	44.7	472	245	56	437989
ABplaaa:50	ABplaaa	50	1744	-23255	-68	-68	1744	41.7	518	253	49	461355
ABplaaaa:73	ABplaaaa	73	1940	-23059	96	96	1940	36.8	549	263	42	454461
ABplaaaaa:101	ABplaaaaa	101	2128	-22871	257	270	2128	45.0	506	236	34	267093
ABplaaaaaa:143	ABplaaaaaa	143	2112	-22887	208	272	2112	44.1	521	222	29	161119
ABplaaaaap:143	ABplaaaaap	143	1905	-23094	132	154	1905	45.9	484	206	30	147292
ABplaaaap:101	ABplaaaap	101	2066	-22933	222	228	2066	45.5	472	203	35	263842
ABplaaaapa:143	ABplaaaapa	143	2056	-22943	331	345	2056	46.2	471	180	31	187678
ABplaaaapp:143	ABplaaaapp	143	2058	-22941	264	272	2058	48.7	432	170	30	157654
ABplaaap:73	ABplaaap	73	1972	-23027	95	97	1972	41.8	494	227	42	412389
ABplaaapa:103	ABplaaapa	103	2001	-22998	154	163	2001	48.0	424	189	34	235769
ABplaaapaa:150	ABplaaapaa	150	2181	-22819	249	245	2181	51.9	432	203	27	116934
ABplaaapap:150	ABplaaapap	150	1882	-23117	67	83	1882	51.1	395	186	29	115349
ABplaaapp:103	ABplaaapp	103	1990	-23009	172	174	1990	48.2	376	179	36	254077
ABplaaappa:145	ABplaaappa	145	2013	-22986	183	202	2013	50.5	366	179	30	134083
ABplaaappp:145	ABplaaappp	145	1902	-23097	144	137	1902	49.8	325	191	31	135953
ABplaap:50	ABplaap	50	1760	-23239	-59	-60	1760	40.6	441	286	48	413202
ABplaapa:72	ABplaapa	72	1923	-23076	67	67	1923	42.8	501	300	43	429130
ABplaapaa:102	ABplaapaa	102	2025	-22974	64	89	2025	48.2	472	269	37	306609
ABplaapaaa:143	ABplaapaaa	143	2108	-22891	42	141	2108	49.3	494	253	30	154359
ABplaapaap:143	ABplaapaap	143	2162	-22837	85	158	2162	50.9	456	235	30	138311
ABplaapap:102	ABplaapap	102	2021	-22978	97	99	2021	49.8	431	240	36	252256
ABplaapapa:140	ABplaapapa	140	2115	-22884	62	139	2115	51.3	427	249	31	151923
ABplaapapp:140	ABplaapapp	140	1919	-23080	129	140	1919	50.5	395	225	32	150780
ABplaapp:72	ABplaapp	72	1887	-23112	9	9	1887	43.1	429	283	43	395051
ABplaappa:100	ABplaappa	100	2014	-22985	168	180	2014	45.9	394	251	35	255677
ABplaappaa:142	ABplaappaa	142	2310	-22689	261	331	2310	52.2	396	269	29	143731
ABplaappap:142	ABplaappap	142	1973	-23026	136	152	1973	50.7	359	265	31	140663
ABplaappp:100	ABplaappp	100	2007	-22992	118	123	2007	48.5	344	278	40	324427
ABplaapppa:138	ABplaapppa	138	1928	-23071	156	160	1928	49.8	332	290	33	180648
ABplaapppp:138	ABplaapppp	138	1952	-23047	171	179	1952	49.8	292	316	34	180535
ABplap:31	ABplap	31	1659	-23340	-151	-152	1659	46.6	390	224	55	375702
ABplapa:50	ABplapa	50	1771	-23228	-60	-60	1771	43.6	451	207	48	373121
ABplapaa:73	ABplapaa	73	1985	-23014	17	14	1985	47.7	458	228	41	315445
ABplapaaa:103	ABplapaaa	103	2153	-22846	250	254	2153	50.2	382	225	34	202465
ABplapaaaa:141	ABplapaaaa	141	2020	-22980	284	286	2020	47.0	361	223	30	127435
ABplapaaap:141	ABplapaaap	141	2166	-22833	364	371	2166	49.7	321	237	31	127779
ABplapaap:103	ABplapaap	103	2216	-22783	328	328	2216	50.1	331	218	36	217751
ABplapaapa:145	ABplapaapa	145	2112	-22887	217	235	2112	51.3	287	255	29	114629
ABplapaapp:145	ABplapaapp	145	2294	-22705	431	438	2294	51.3	252	269	30	115936
ABplapap:73	ABplapap	73	1975	-23024	40	39	1975	45.9	406	196	43	331111
ABplapapa:100	ABplapapa	100	2073	-22926	237	238	2073	46.1	312	217	36	240364
ABplapapaa:139	ABplapapaa	139	2111	-22888	285	288	2111	51.2	209	251	32	139882
ABplapapap:139	ABplapapap	139	2129	-22870	306	331	2129	49.8	167	267	30	138682
ABplapapp:100	ABplapapp	100	2223	-22776	276	283	2223	50.8	263	212	38	250970
ABplapappa:135	ABplapappa	135	2078	-22921	282	290	2078	49.3	143	256	31	148396
ABplapappp:135	ABplapappp	135	2134	-22865	386	398	2134	45.5	130	289	31	166934
ABplapp:50	ABplapp	50	1767	-23232	-86	-88	1767	45.5	371	250	47	344407
ABplappa:74	ABplappa	74	1985	-23014	58	58	1985	46.9	367	257	43	335946
ABplappaa:105	ABplappaa	105	2152	-22847	273	279	2152	49.1	284	282	37	239080
ABplappaaa:145	ABplappaaa	145	2264	-22735	432	434	2264	49.8	254	333	31	129307
ABplappaap:145	ABplappaap	145	2031	-22968	215	237	2031	47.0	214	334	30	139984
ABplappap:105	ABplappap	105	2092	-22907	220	232	2092	48.7	228	274	37	244046
ABplappapa:146	ABplappapa	146	2166	-22833	320	322	2166	50.6	217	290	31	129274
ABplappapp:146	ABplappapp	146	2058	-22941	285	293	2058	46.4	169	309	30	143291
ABplappp:74	ABplappp	74	2061	-22938	110	110	2061	47.5	299	286	41	306590
ABplapppa:107	ABplapppa	107	2202	-22797	318	325	2202	47.9	210	317	35	218827
ABplapppaa:149	ABplapppaa	149	2246	-22753	425	464	2246	43.5	192	345	30	144404
ABplapppap:149	ABplapppap	149	2165	-22834	329	362	2165	39.6	159	336	32	165080
ABplapppp:107	ABplapppp	107	2302	-22697	448	440	2302	47.8	165	294	36	240671
ABplappppa:148	ABplappppa	148	2406	-22593	615	637	2406	38.8	126	325	30	164780
ABplappppp:148	ABplappppp	148	2403	-22596	650	647	2403	32.3	114	306	31	204344
ABplp:18	ABplp	18	1684	-23315	-100	-100	1684	40.3	307	330	60	488129
ABplpa:31	ABplpa	31	1744	-23255	-97	-98	1744	43.0	339	349	56	438802
ABplpaa:51	ABplpaa	51	1775	-23224	-146	-145	1775	46.0	379	335	47	375182
ABplpaaa:75	ABplpaaa	75	1836	-23163	-84	-81	1836	42.3	455	358	42	402118
ABplpaaaa:105	ABplpaaaa	105	1875	-23124	29	44	1875	42.0	456	356	36	299750
ABplpaaaaa:141	ABplpaaaaa	141	2102	-22897	133	183	2102	41.1	456	371	30	188035
ABplpaaaap:141	ABplpaaaap	141	1996	-23003	105	142	1996	40.0	420	370	31	212735
ABplpaaap:105	ABplpaaap	105	1793	-23206	-18	-19	1793	45.4	412	359	34	263355
ABplpaaapa:143	ABplpaaapa	143	1959	-23040	145	163	1959	44.4	401	371	30	179932
ABplpaaapp:143	ABplpaaapp	143	1854	-23145	106	125	1854	47.4	366	361	29	160561
ABplpaap:75	ABplpaap	75	1864	-23135	-47	-49	1864	45.9	403	337	41	337450
ABplpaapa:103	ABplpaapa	103	1823	-23176	-52	-49	1823	48.5	421	320	34	240069
ABplpaapaa:142	ABplpaapaa	142	1839	-23161	-24	39	1839	47.5	444	344	30	162563
ABplpaapap:142	ABplpaapap	142	1873	-23126	124	124	1873	48.4	410	337	29	146378
ABplpaapp:103	ABplpaapp	103	1792	-23207	-88	-83	1792	48.8	372	338	37	281299
ABplpaappa:141	ABplpaappa	141	1846	-23153	-31	-35	1846	50.9	381	332	30	145919
ABplpaappp:141	ABplpaappp	141	1810	-23189	18	25	1810	49.7	341	336	31	157591
ABplpap:51	ABplpap	51	1795	-23204	-74	-75	1795	37.1	297	372	49	453588
ABplpapa:75	ABplpapa	75	1855	-23144	-39	-40	1855	35.3	400	386	41	402060
ABplpapaa:105	ABplpapaa	105	1887	-23112	29	58	1887	36.5	394	390	34	290140
ABplpapaaa:148	ABplpapaaa	148	1819	-23180	-2	16	1819	28.4	364	406	30	192877
ABplpapaap:148	ABplpapaap	148	1796	-23203	60	75	1796	34.4	341	385	31	192943
ABplpapap:105	ABplpapap	105	1797	-23202	-25	-23	1797	35.6	353	388	35	298373
ABplpapapa:142	ABplpapapa	142	1825	-23174	30	38	1825	28.2	322	400	30	203181
ABplpapapp:142	ABplpapapp	142	1876	-23123	92	104	1876	26.4	281	394	31	236921
ABplpapp:75	ABplpapp	75	1854	-23145	-46	-49	1854	35.1	330	381	43	421737
ABplpappa:103	ABplpappa	103	1886	-23113	69	69	1886	30.1	327	392	38	358634
ABplpappaa:138	ABplpappaa	138	1821	-23178	25	38	1821	17.6	330	392	35	277348
ABplpappap:138	ABplpappap	138	1899	-23100	95	95	1899	19.4	289	393	29	220741
ABplpappp:103	ABplpappp	103	1827	-23172	51	59	1827	29.5	269	382	37	368934
ABplpapppa:144	ABplpapppa	144	1859	-23140	87	91	1859	17.5	261	379	31	244838
ABplpapppp:144	ABplpapppp	144	1846	-23153	47	83	1846	18.1	214	361	34	276298
ABplpp:31	ABplpp	31	1689	-23310	-123	-123	1689	41.6	249	341	55	434381
ABplppa:51	ABplppa	51	1811	-23188	-165	-166	1811	47.6	300	316	47	357038
ABplppaa:75	ABplppaa	75	1946	-23053	-20	-22	1946	46.8	353	343	40	325327
ABplppaaa:106	ABplppaaa	106	2002	-22997	238	244	2002	42.4	345	360	34	246972
ABplppaaaa:150	ABplppaaaa	150	1932	-23067	126	150	1932	40.1	370	374	33	191573
ABplppaaap:150	ABplppaaap	150	2156	-22843	369	390	2156	44.3	338	361	27	137708
ABplppaap:106	ABplppaap	106	2019	-22980	231	245	2019	41.4	304	373	35	268956
ABplppaapa:146	ABplppaapa	146	2072	-22927	318	338	2072	37.6	309	387	30	183544
ABplppaapp:146	ABplppaapp	146	2047	-22952	235	258	2047	35.4	270	390	29	182225
ABplppap:75	ABplppap	75	1924	-23075	44	42	1924	41.8	308	329	40	324923
ABplppapa:106	ABplppapa	106	1991	-23008	230	234	1991	45.4	307	331	34	236076
ABplppapaa:146	ABplppapaa	146	1948	-23051	137	175	1948	43.8	318	370	30	165563
ABplppapap:146	ABplppapap	146	2107	-22892	333	351	2107	44.7	279	374	30	170678
ABplppapp:106	ABplppapp	106	2082	-22917	279	301	2082	46.3	253	335	36	275539
ABplppappa:152	ABplppappa	152	1942	-23057	168	199	1942	42.6	252	371	31	196279
ABplppappp:152	ABplppappp	152	2044	-22955	207	263	2044	42.0	209	365	32	216271
ABplppp:51	ABplppp	51	1789	-23210	-91	-92	1789	40.3	218	348	47	425546
ABplpppa:74	ABplpppa	74	1891	-23108	29	26	1891	40.1	277	371	41	384243
ABplpppaa:103	ABplpppaa	103	2009	-22990	190	206	2009	44.5	268	364	36	328336
ABplpppaaa:143	ABplpppaaa	143	2086	-22913	290	330	2086	36.0	243	381	31	244134
ABplpppaap:143	ABplpppaap	143	2236	-22763	437	445	2236	34.5	204	370	31	248592
ABplpppap:103	ABplpppap	103	2139	-22860	290	291	2139	45.3	220	353	36	307951
ABplpppapa:142	ABplpppapa	142	2015	-22984	270	274	2015	31.8	166	358	32	234320
ABplpppapp:142	ABplpppapp	142	2438	-22561	594	615	2438	27.4	137	329	30	247743
ABplpppp:74	ABplpppp	74	1956	-23043	50	46	1956	39.7	214	356	43	436260
ABplppppa:103	ABplppppa	103	2123	-22876	350	349	2123	35.8	244	372	38	414905
ABplppppaa:141	ABplppppaa	141	2173	-22826	410	408	2173	27.0	246	386	30	270926
ABplppppap:141	ABplppppap	141	1998	-23001	212	234	1998	26.0	210	372	33	308408
ABplppppp:103	ABplppppp	103	2033	-22966	249	250	2033	32.0	183	363	38	399693
ABplpppppa:145	ABplpppppa	145	2127	-22873	345	367	2127	20.1	186	347	32	286069
ABplpppppp:145	ABplpppppp	145	2097	-22902	218	301	2097	22.2	152	324	33	281925
ABpr:7	ABpr	7	1587	-23412	-170	-170	1587	16.1	266	161	68	771513
ABpra:19	ABpra	19	1674	-23325	-161	-161	1674	14.1	297	135	63	565441
ABpraa:32	ABpraa	32	1717	-23282	-129	-129	1717	16.7	339	121	57	501782
ABpraaa:52	ABpraaa	52	1814	-23185	-114	-115	1814	22.3	395	109	47	440471
ABpraaaa:78	ABpraaaa	78	1975	-23024	-49	-51	1975	11.0	439	150	41	408400
ABpraaaaa:110	ABpraaaaa	110	2199	-22800	232	233	2199	5.9	496	196	34	339511
ABpraaaaaa:151	ABpraaaaaa	151	2179	-22820	87	148	2179	7.8	516	194	30	247758
ABpraaaaap:151	ABpraaaaap	151	2142	-22857	220	242	2142	8.4	487	164	31	249024
ABpraaaap:110	ABpraaaap	110	2030	-22969	54	63	2030	7.7	461	171	35	335546
ABpraaaapa:147	ABpraaaapa	147	2140	-22859	40	36	2140	5.2	468	180	30	186838
ABpraaaapp:147	ABpraaaapp	147	2199	-22800	236	239	2199	7.1	448	146	31	186135
ABpraaap:78	ABpraaap	78	1962	-23037	-8	-7	1962	21.4	393	119	41	374385
ABpraaapa:106	ABpraaapa	106	2106	-22893	221	233	2106	15.8	478	153	36	399274
ABpraaapaa:146	ABpraaapaa	146	2310	-22689	290	346	2310	16.3	484	179	30	237892
ABpraaapap:146	ABpraaapap	146	2296	-22703	317	357	2296	16.4	464	147	30	209258
ABpraaapp:106	ABpraaapp	106	2017	-22982	121	127	2017	15.8	427	141	37	349889
ABpraaappa:140	ABpraaappa	140	2074	-22925	164	184	2074	15.3	447	182	29	179866
ABpraaappp:140	ABpraaappp	140	1988	-23011	121	133	1988	16.3	413	151	31	172023
ABpraap:52	ABpraap	52	1808	-23191	-118	-119	1808	11.8	315	137	49	429508
ABpraapa:75	ABpraapa	75	1912	-23087	-30	-30	1912	14.8	350	119	41	355273
ABpraapaa:106	ABpraapaa	106	2066	-22933	218	228	2066	19.8	418	119	36	344044
ABpraapaaa:146	ABpraapaaa	146	2129	-22870	28	174	2129	23.8	490	141	30	219040
ABpraapaap:146	ABpraapaap	146	2287	-22712	294	332	2287	22.1	448	120	32	256474
ABpraapap:106	ABpraapap	106	2050	-22949	221	231	2050	18.8	370	111	36	326668
ABpraapapa:146	ABpraapapa	146	2306	-22693	426	455	2306	15.2	437	118	30	218736
ABpraapapp:146	ABpraapapp	146	2064	-22935	170	198	2064	20.4	403	120	32	218716
ABpraapp:75	ABpraapp	75	1934	-23065	29	29	1934	20.5	280	130	44	371499
ABpraappa:104	ABpraappa	104	2006	-22993	169	188	2006	14.2	338	123	37	312091
ABpraappaa:148	ABpraappaa	148	2352	-22647	439	462	2352	10.2	413	121	30	184897
ABpraappap:148	ABpraappap	148	2251	-22748	285	295	2251	9.3	370	130	31	157852
ABpraappp:104	ABpraappp	104	1953	-23046	115	116	1953	13.1	276	133	40	305671
ABpraapppa:143	ABpraapppa	143	2301	-22698	262	297	2301	8.0	332	144	34	173269
ABpraapppp:143	ABpraapppp	143	2164	-22835	239	260	2164	8.0	287	164	34	167078
ABprap:32	ABprap	32	1689	-23310	-115	-116	1689	28.0	252	119	56	492458
ABprapa:52	ABprapa	52	1805	-23194	-71	-71	1805	27.3	297	104	48	445470
ABprapaa:75	ABprapaa	75	2020	-22979	99	101	2020	28.7	318	93	41	338958
ABprapaaa:105	ABprapaaa	105	2094	-22905	249	260	2094	22.6	322	98	36	262542
ABprapaaaa:145	ABprapaaaa	145	2219	-22780	382	422	2219	17.8	344	114	31	150315
ABprapaaap:145	ABprapaaap	145	2109	-22890	249	298	2109	18.5	301	123	31	113973
ABprapaap:105	ABprapaap	105	2099	-22900	279	286	2099	21.5	258	109	36	229227
ABprapaapa:148	ABprapaapa	148	2009	-22990	165	186	2009	13.2	280	131	31	148280
ABprapaapp:148	ABprapaapp	148	1926	-23073	105	128	1926	12.4	239	139	33	110482
ABprapap:75	ABprapap	75	2004	-22995	109	110	2004	33.1	248	106	42	357256
ABprapapa:104	ABprapapa	104	2004	-22995	205	209	2004	21.6	203	117	37	207323
ABprapapaa:146	ABprapapaa	146	2042	-22957	191	224	2042	19.3	198	124	33	151297
ABprapapap:146	ABprapapap	146	2008	-22991	193	221	2008	17.2	153	155	34	160135
ABprapapp:104	ABprapapp	104	2055	-22944	283	283	2055	25.7	140	147	36	255256
ABprapappa:144	ABprapappa	144	2112	-22887	363	390	2112	22.1	131	159	33	161103
ABprapappp:144	ABprapappp	144	1996	-23003	278	291	1996	18.5	111	208	31	143477
ABprapp:52	ABprapp	52	1755	-23244	-101	-101	1755	28.6	214	137	47	364924
ABprappa:75	ABprappa	75	1906	-23093	7	8	1906	24.2	205	125	43	340628
ABprappaa:106	ABprappaa	106	2006	-22993	119	127	2006	9.3	223	143	37	213031
ABprappaaa:148	ABprappaaa	148	2110	-22889	222	237	2110	6.8	252	178	31	118466
ABprappaap:148	ABprappaap	148	2229	-22770	242	243	2229	5.9	207	187	29	101261
ABprappap:106	ABprappap	106	2007	-22993	173	177	2007	14.1	166	159	36	211158
ABprappapa:146	ABprappapa	146	1959	-23040	132	146	1959	10.7	201	146	32	116989
ABprappapp:146	ABprappapp	146	2075	-22924	243	254	2075	9.9	158	180	33	133231
ABprappp:75	ABprappp	75	1968	-23031	97	96	1968	31.3	149	153	41	323908
ABprapppa:109	ABprapppa	109	2072	-22927	241	249	2072	12.1	146	194	34	188794
ABprapppaa:154	ABprapppaa	154	2408	-22591	442	479	2408	9.0	186	212	28	115617
ABprapppap:154	ABprapppap	154	2227	-22772	318	370	2227	8.2	153	239	30	128170
ABprapppp:109	ABprapppp	109	2136	-22863	361	368	2136	14.4	110	224	37	271568
ABprappppa:152	ABprappppa	152	2187	-22812	265	314	2187	8.9	127	234	31	132362
ABprappppp:152	ABprappppp	152	2424	-22575	642	649	2424	14.2	100	261	29	126519
ABprp:19	ABprp	19	1704	-23295	-126	-126	1704	14.2	185	222	62	549496
ABprpa:32	ABprpa	32	1694	-23305	-179	-180	1694	9.6	221	183	56	401408
ABprpaa:52	ABprpaa	52	1842	-23157	-96	-95	1842	9.1	242	134	47	346443
ABprpaaa:76	ABprpaaa	76	2060	-22939	-10	-10	2060	6.2	318	139	42	310086
ABprpaaaa:104	ABprpaaaa	104	2148	-22851	80	87	2148	5.5	437	185	35	265258
ABprpaaaaa:141	ABprpaaaaa	141	2369	-22630	136	258	2369	5.3	462	237	29	171776
ABprpaaaap:141	ABprpaaaap	141	2434	-22565	213	286	2434	5.3	423	240	29	157197
ABprpaaap:104	ABprpaaap	104	2102	-22897	47	43	2102	5.3	386	164	37	266430
ABprpaaapa:141	ABprpaaapa	141	2044	-22955	82	105	2044	7.5	397	223	29	146452
ABprpaaapp:141	ABprpaaapp	141	1989	-23010	81	111	1989	6.5	373	208	30	140025
ABprpaap:76	ABprpaap	76	1924	-23075	-43	-44	1924	10.5	249	136	41	287741
ABprpaapa:103	ABprpaapa	103	1986	-23014	32	36	1986	8.2	371	139	37	291793
ABprpaapaa:142	ABprpaapaa	142	2150	-22849	121	127	2150	4.7	436	198	30	167210
ABprpaapap:142	ABprpaapap	142	1990	-23009	54	59	1990	6.6	404	178	30	141894
ABprpaapp:103	ABprpaapp	103	1938	-23061	-88	-88	1938	6.7	320	151	38	244136
ABprpaappa:141	ABprpaappa	141	2074	-22925	102	102	2074	6.0	370	170	30	131765
ABprpaappp:141	ABprpaappp	141	1847	-23152	11	20	1847	10.1	307	219	28	91506
ABprpap:52	ABprpap	52	1818	-23181	-103	-103	1818	9.7	174	196	49	407606
ABprpapa:75	ABprpapa	75	1990	-23009	-51	-55	1990	5.7	237	184	42	272113
ABprpapaa:104	ABprpapaa	104	2012	-22987	-27	33	2012	6.0	338	238	35	229123
ABprpapaaa:146	ABprpapaaa	146	2213	-22786	-91	27	2213	8.4	367	296	30	157836
ABprpapaap:146	ABprpapaap	146	2206	-22794	61	174	2206	6.8	328	292	29	134429
ABprpapap:104	ABprpapap	104	2027	-22972	80	84	2027	5.6	296	252	35	221252
ABprpapapa:144	ABprpapapa	144	2095	-22904	-3	65	2095	5.4	305	309	31	157028
ABprpapapp:144	ABprpapapp	144	2039	-22960	81	84	2039	5.7	264	318	31	148292
ABprpapp:75	ABprpapp	75	1963	-23036	-17	-18	1963	8.2	174	216	43	303569
ABprpappa:102	ABprpappa	102	2012	-22987	28	30	2012	5.2	282	287	38	278419
ABprpappaa:142	ABprpappaa	142	2220	-22779	-183	-52	2220	6.7	336	351	33	223259
ABprpappap:142	ABprpappap	142	2079	-22920	168	171	2079	9.2	289	354	31	165511
ABprpappp:102	ABprpappp	102	2008	-22991	60	59	2008	6.3	228	284	39	269526
ABprpapppa:144	ABprpapppa	144	1968	-23031	133	140	1968	9.2	246	348	32	181555
ABprpapppp:144	ABprpapppp	144	2071	-22928	206	223	2071	9.0	205	337	32	170825
ABprpp:32	ABprpp	32	1692	-23307	-121	-121	1692	21.4	141	189	55	430114
ABprppa:52	ABprppa	52	1841	-23158	-24	-25	1841	25.6	151	141	45	307814
ABprppaa:77	ABprppaa	77	2046	-22953	56	52	2046	11.7	204	150	41	275810
ABprppaaa:108	ABprppaaa	108	2221	-22778	267	272	2221	5.2	309	201	34	211324
ABprppaaaa:151	ABprppaaaa	151	2140	-22859	-47	114	2140	6.0	369	251	28	124753
ABprppaaap:151	ABprppaaap	151	2368	-22631	309	317	2368	3.9	338	239	29	142407
ABprppaap:108	ABprppaap	108	2099	-22900	143	150	2099	4.9	258	229	36	213720
ABprppaapa:148	ABprppaapa	148	2249	-22750	294	297	2249	4.4	304	271	30	137542
ABprppaapp:148	ABprppaapp	148	2130	-22869	185	202	2130	6.0	260	273	29	126121
ABprppap:77	ABprppap	77	2063	-22936	137	140	2063	20.0	169	168	41	283929
ABprppapa:107	ABprppapa	107	2087	-22912	182	190	2087	8.3	254	192	35	200460
ABprppapaa:148	ABprppapaa	148	2152	-22847	152	170	2152	5.0	313	230	30	136539
ABprppapap:148	ABprppapap	148	2163	-22836	168	174	2163	4.4	278	234	30	144541
ABprppapp:107	ABprppapp	107	2176	-22823	283	285	2176	11.0	207	195	34	184322
ABprppappa:151	ABprppappa	151	2223	-22777	210	233	2223	6.0	249	230	30	140251
ABprppappp:151	ABprppappp	151	2375	-22624	429	471	2375	7.6	209	226	29	128969
ABprppp:52	ABprppp	52	1823	-23176	-39	-40	1823	22.7	110	205	47	345577
ABprpppa:76	ABprpppa	76	2027	-22972	97	97	2027	14.2	134	207	41	277603
ABprpppaa:105	ABprpppaa	105	2165	-22834	215	221	2165	5.4	189	209	35	187876
ABprpppaaa:145	ABprpppaaa	145	2293	-22706	374	404	2293	6.8	228	260	29	108177
ABprpppaap:145	ABprpppaap	145	2181	-22818	264	274	2181	6.8	187	255	29	124048
ABprpppap:105	ABprpppap	105	2190	-22809	303	308	2190	8.2	149	229	34	187103
ABprpppapa:145	ABprpppapa	145	2101	-22898	246	276	2101	9.7	159	273	30	135799
ABprpppapp:145	ABprpppapp	145	2305	-22694	480	532	2305	13.3	122	290	30	153932
ABprpppp:76	ABprpppp	76	2041	-22958	143	142	2041	24.6	100	214	41	321089
ABprppppa:104	ABprppppa	104	2173	-22826	258	257	2173	6.4	175	258	39	258755
ABprppppaa:142	ABprppppaa	142	2298	-22701	398	403	2298	7.1	233	297	30	149145
ABprppppap:142	ABprppppap	142	2195	-22804	315	341	2195	7.4	187	293	32	171872
ABprppppp:104	ABprppppp	104	2123	-22876	296	295	2123	11.2	160	309	37	260673
ABprpppppa:147	ABprpppppa	147	2187	-22812	343	377	2187	11.1	175	322	31	171337
ABprpppppp:147	ABprpppppp	147	2292	-22707	424	504	2292	17.0	145	313	36	299745
EMS:1	EMS	1	1573	-23427	-171	-171	1573	26.2	296	334	77	1318234
MS:10	MS	10	1628	-23371	-150	-151	1628	13.3	348	330	67	836446
MSa:23	MSa	23	1678	-23321	-117	-117	1678	18.0	389	341	62	625777
MSaa:40	MSaa	40	1721	-23278	-172	-172	1721	11.3	440	339	56	624880
MSaaa:59	MSaaa	59	1798	-23201	-143	-144	1798	9.4	463	331	48	453298
MSaaaa:85	MSaaaa	85	1811	-23188	-80	-80	1811	16.6	502	309	42	449913
MSaaaaa:112	MSaaaaa	112	1731	-23268	-22	-6	1731	25.2	534	281	35	320762
MSaaaaaa:146	MSaaaaaa	146	1797	-23202	-143	-21	1797	27.5	563	295	28	202438
MSaaaaap:146	MSaaaaap	146	1714	-23285	-21	-9	1714	31.7	531	277	33	227622
MSaaaap:112	MSaaaap	112	1748	-23251	-27	-15	1748	31.7	487	245	36	283827
MSaaaapa:151	MSaaaapa	151	1913	-23086	-57	39	1913	33.1	528	236	29	160258
MSaaaapp:151	MSaaaapp	151	1691	-23308	-55	-54	1691	35.8	483	214	30	159114
MSaaap:85	MSaaap	85	1857	-23142	-50	-59	1857	16.6	417	323	41	362608
MSaaapa:114	MSaaapa	114	1735	-23264	-19	-21	1735	25.5	475	285	37	300203
MSaaapaa:145	MSaaapaa	145	1684	-23315	-58	-57	1684	33.8	489	278	33	215084
MSaaapap:145	MSaaapap	145	1743	-23256	-24	-11	1743	36.7	443	248	32	189387
MSaaapp:114	MSaaapp	114	1708	-23291	-26	-27	1708	28.3	421	286	33	246216
MSaap:59	MSaap	59	1832	-23167	-128	-128	1832	8.5	368	347	48	396396
MSaapa:84	MSaapa	84	1878	-23121	-59	-63	1878	14.4	368	360	42	347682
MSaapaa:111	MSaapaa	111	1753	-23246	-9	-11	1753	24.0	393	330	35	237468
MSaapaaa:144	MSaapaaa	144	1755	-23244	3	22	1755	30.2	415	333	30	168245
MSaapaap:144	MSaapaap	144	1705	-23294	-17	-13	1705	32.7	379	290	31	171346
MSaapap:111	MSaapap	111	1769	-23230	23	23	1769	22.3	332	352	35	242561
MSaapapa:150	MSaapapa	150	1724	-23275	-36	-18	1724	29.6	383	342	30	171253
MSaapapp:150	MSaapapp	150	1787	-23212	79	79	1787	24.4	329	311	32	164011
MSaapp:84	MSaapp	84	1841	-23158	-24	-23	1841	16.7	287	371	41	350401
MSaappa:117	MSaappa	117	1729	-23270	8	17	1729	18.1	306	363	31	195207
MSaappp:117	MSaappp	117	1700	-23299	-14	-8	1700	25.0	272	353	37	291158
MSap:40	MSap	40	1743	-23256	-73	-73	1743	21.6	351	371	55	590876
MSapa:61	MSapa	61	1817	-23182	-57	-60	1817	23.4	371	384	46	417305
MSapaa:87	MSapaa	87	1788	-23211	-88	-83	1788	26.6	410	319	41	372514
MSapaaa:118	MSapaaa	118	1715	-23284	-84	-36	1715	35.3	500	315	34	235486
MSapaaaa:156	MSapaaaa	156	1764	-23235	-204	-37	1764	33.7	540	334	26	127651
MSapaaap:156	MSapaaap	156	1809	-23190	-3	-1	1809	34.7	495	317	28	132107
MSapaap:118	MSapaap	118	1655	-23344	-75	-74	1655	34.9	447	321	34	226388
MSapap:87	MSapap	87	1851	-23148	-42	-42	1851	28.9	342	330	39	285269
MSapapa:118	MSapapa	118	1707	-23292	-17	-2	1707	37.7	413	304	35	222455
MSapapaa:160	MSapapaa	160	1727	-23272	-113	-78	1727	40.6	460	314	24	87805
MSapapap:160	MSapapap	160	1764	-23235	42	77	1764	38.0	418	297	28	111659
MSapapp:118	MSapapp	118	1670	-23329	-58	-47	1670	39.3	374	268	35	197040
MSapp:61	MSapp	61	1755	-23244	-107	-108	1755	19.8	284	378	46	389030
MSappa:89	MSappa	89	1807	-23192	-38	-36	1807	27.0	307	349	39	314269
MSappaa:126	MSappaa	126	1682	-23317	1	12	1682	35.8	380	336	36	227120
MSappap:126	MSappap	126	1711	-23288	28	25	1711	33.2	323	343	34	204904
MSappp:89	MSappp	89	1789	-23210	-37	-35	1789	35.3	271	321	41	319800
MSapppa:126	MSapppa	126	1658	-23341	-58	-36	1658	40.1	350	313	36	201640
MSapppp:126	MSapppp	126	1680	-23319	5	4	1680	41.2	306	271	37	191163
MSp:23	MSp	23	1677	-23322	-117	-117	1677	15.4	304	258	62	516044
MSpa:39	MSpa	39	1738	-23261	-120	-122	1738	10.7	372	270	54	469095
MSpaa:59	MSpaa	59	1854	-23145	-54	-53	1854	12.7	377	259	46	343777
MSpaaa:85	MSpaaa	85	2099	-22900	143	145	2099	16.4	427	248	41	341458
MSpaaaa:111	MSpaaaa	111	1991	-23008	177	175	1991	17.9	506	249	36	352804
MSpaaaaa:144	MSpaaaaa	144	2096	-22903	198	222	2096	19.4	544	264	29	238384
MSpaaaap:144	MSpaaaap	144	2010	-22989	210	227	2010	23.3	505	247	32	234369
MSpaaap:111	MSpaaap	111	2006	-22993	161	171	2006	25.3	452	220	35	270377
MSpaaapa:147	MSpaaapa	147	2032	-22967	205	211	2032	24.7	494	215	30	214371
MSpaaapp:147	MSpaaapp	147	1927	-23072	150	151	1927	32.5	449	200	33	184795
MSpaap:85	MSpaap	85	2021	-22978	65	65	2021	14.6	356	281	40	314099
MSpaapa:115	MSpaapa	115	1929	-23070	127	131	1929	22.7	432	250	34	219577
MSpaapaa:152	MSpaapaa	152	1903	-23096	118	141	1903	22.7	482	254	30	184256
MSpaapap:152	MSpaapap	152	1906	-23093	137	137	1906	23.3	438	230	32	189970
MSpaapp:115	MSpaapp	115	2164	-22835	334	337	2164	22.1	389	257	29	154341
MSpap:59	MSpap	59	1919	-23080	-55	-57	1919	6.9	288	309	49	401028
MSpapa:84	MSpapa	84	2086	-22913	22	22	2086	7.3	311	319	42	356742
MSpapaa:111	MSpapaa	111	1898	-23101	75	81	1898	18.0	352	302	37	282865
MSpapaaa:146	MSpapaaa	146	2155	-22844	223	223	2155	21.4	395	316	31	222391
MSpapaap:146	MSpapaap	146	1905	-23094	132	136	1905	22.9	362	282	33	210277
MSpapap:111	MSpapap	111	1912	-23087	110	118	1912	16.5	300	314	35	252005
MSpapapa:153	MSpapapa	153	2097	-22903	60	95	2097	17.4	365	312	30	180721
MSpapapp:153	MSpapapp	153	1781	-23218	-51	-40	1781	18.0	329	306	29	114241
MSpapp:84	MSpapp	84	2029	-22970	79	79	2029	10.3	232	338	42	371241
MSpappa:121	MSpappa	121	2051	-22948	281	290	2051	14.7	280	341	33	249530
MSpappp:121	MSpappp	121	1822	-23177	94	96	1822	17.6	249	311	37	275481
MSpp:39	MSpp	39	1786	-23213	-93	-95	1786	8.4	271	235	54	433776
MSppa:61	MSppa	61	1889	-23110	-72	-72	1889	7.9	269	212	47	326318
MSppaa:87	MSppaa	87	2100	-22900	107	112	2100	12.7	353	225	38	271581
MSppaaa:119	MSppaaa	119	1931	-23068	88	108	1931	14.4	473	221	35	264988
MSppaaaa:156	MSppaaaa	156	2186	-22813	108	109	2186	10.1	515	251	30	228325
MSppaaap:156	MSppaaap	156	1990	-23009	48	47	1990	14.5	471	234	30	162233
MSppaap:119	MSppaap	119	2184	-22815	184	215	2184	15.1	417	236	34	244561
MSppap:87	MSppap	87	1957	-23042	0	-1	1957	14.4	283	235	40	261871
MSppapa:113	MSppapa	113	2070	-22929	199	209	2070	16.8	401	196	34	221615
MSppapaa:159	MSppapaa	159	2251	-22748	312	313	2251	11.2	452	206	29	153386
MSppapap:159	MSppapap	159	1948	-23051	125	132	1948	18.2	412	204	29	117342
MSppapp:113	MSppapp	113	1925	-23074	108	119	1925	19.8	368	178	35	207332
MSppp:61	MSppp	61	1857	-23142	-77	-77	1857	8.8	198	288	47	397093
MSpppa:86	MSpppa	86	2046	-22953	75	76	2046	11.2	256	266	40	306753
MSpppaa:120	MSpppaa	120	2091	-22908	175	198	2091	15.1	374	252	35	249186
MSpppap:120	MSpppap	120	2083	-22916	286	291	2083	15.3	322	252	35	215719
MSpppp:86	MSpppp	86	2035	-22964	154	153	2035	16.1	218	250	41	314869
MSppppa:127	MSppppa	127	1895	-23104	126	132	1895	14.9	346	196	35	217996
MSppppp:127	MSppppp	127	1909	-23090	154	160	1909	18.9	301	187	35	191504
E:10	E	10	1573	-23426	-201	-202	1573	25.1	201	323	63	767932
Ea:24	Ea	24	1670	-23329	-156	-156	1670	22.2	267	325	63	662614
Eal:55	Eal	55	1815	-23184	-71	-71	1815	22.5	291	297	53	416880
Eala:93	Eala	93	1833	-23166	0	2	1833	28.7	369	251	45	300153
Ealaa:150	Ealaa	150	1747	-23252	-22	-18	1747	32.2	406	238	35	135270
Ealap:150	Ealap	150	1693	-23306	-49	-50	1693	28.4	349	196	37	142603
Ealp:93	Ealp	93	1835	-23164	18	19	1835	26.2	301	245	43	247498
Ealpa:151	Ealpa	151	1719	-23280	-16	-2	1719	27.1	350	257	34	116518
Ealpp:151	Ealpp	151	1699	-23300	0	-3	1699	27.3	292	215	34	100699
Ear:55	Ear	55	1828	-23171	-49	-50	1828	32.7	337	256	51	374888
Eara:90	Eara	90	1841	-23158	10	17	1841	33.2	393	207	43	234981
Earaa:148	Earaa	148	1739	-23260	-42	-44	1739	36.4	414	180	35	134738
Earap:148	Earap	148	1747	-23252	0	-2	1747	38.0	345	164	34	98372
Earp:90	Earp	90	1822	-23177	0	0	1822	34.0	322	205	42	212151
Earpa:151	Earpa	151	1765	-23234	22	18	1765	39.3	351	216	33	95988
Earpp:151	Earpp	151	1717	-23282	29	33	1717	36.0	288	206	34	92646
Ep:24	Ep	24	1670	-23329	-155	-158	1670	31.8	180	285	61	659355
Epl:57	Epl	57	1864	-23135	-41	-43	1864	34.3	240	276	50	375542
Epla:96	Epla	96	1841	-23158	52	55	1841	38.0	269	212	44	247533
Eplaa:153	Eplaa	153	1859	-23140	117	113	1859	43.4	299	176	33	100744
Eplap:153	Eplap	153	1745	-23254	9	17	1745	40.3	242	211	33	85778
Eplp:96	Eplp	96	1800	-22405	72	76	1800	38.0	195	221	43	219497
Eplpa:159	Eplpa	159	1919	-23080	254	257	1919	41.2	209	206	30	68339
Eplpp:159	Eplpp	159	1936	-23064	166	172	1936	34.2	162	242	32	95023
Epr:57	Epr	57	1805	-23194	-87	-87	1805	27.8	208	209	51	401428
Epra:96	Epra	96	1883	-23116	85	88	1883	27.4	263	171	44	244894
Epraa:160	Epraa	160	1564	-23435	-133	-203	1564	32.3	348	169	28	50182
Eprap:160	Eprap	160	1751	-23249	21	9	1751	25.3	338	157	31	94385
Eprp:96	Eprp	96	1833	-23166	62	63	1833	32.3	170	191	43	238527
Eprpa:158	Eprpa	158	1931	-23068	192	199	1931	31.2	212	174	33	104096
Eprpp:158	Eprpp	158	1699	-23300	-53	-47	1699	28.4	156	200	32	96018
P2:1	P2	1	1535	-23464	-272	-272	1535	32.2	138	231	77	1332859
C:12	C	12	1646	-23353	-210	-211	1646	41.8	211	192	64	621866
Ca:27	Ca	27	1716	-23284	-115	-116	1716	42.9	288	225	61	471623
Caa:45	Caa	45	1798	-23201	-81	-81	1798	40.4	324	198	51	342122
Caaa:70	Caaa	70	1797	-23202	-181	-181	1797	47.0	337	192	46	347284
Caaaa:99	Caaaa	99	1778	-23221	-74	-74	1778	48.8	246	143	41	292425
Caaaaa:145	Caaaaa	145	1686	-23313	-4	5	1686	48.8	238	138	33	138986
Caaaap:145	Caaaap	145	1678	-23321	-13	-13	1678	48.8	189	158	34	151941
Caaap:99	Caaap	99	1708	-23291	-88	-90	1708	47.5	162	194	41	294148
Caaapa:144	Caaapa	144	1756	-23243	32	31	1756	49.2	145	171	33	144725
Caaapp:144	Caaapp	144	1660	-23339	2	3	1660	39.7	117	216	34	180712
Caap:70	Caap	70	1854	-23145	-112	-113	1854	47.2	227	205	42	268227
Caapa:105	Caapa	105	1727	-23272	-44	-49	1727	41.6	114	210	33	200020
Caapp:105	Caapp	105	1694	-23305	-19	-19	1694	42.4	98	251	39	301912
Caappd:149	Caappd	149	1652	-23347	6	7	1652	39.2	87	264	36	219045
Caappv:149	Caappv	149	1672	-23328	-4	15	1672	29.9	86	286	30	166851
Cap:45	Cap	45	1775	-23224	-146	-148	1775	45.9	229	252	52	386285
Capa:75	Capa	75	1800	-23199	-138	-140	1800	46.1	231	310	45	386727
Capaa:115	Capaa	115	1705	-23294	-23	-16	1705	33.3	210	332	40	331706
Capaaa:161	Capaaa	161	1865	-23134	205	249	1865	34.0	268	316	30	132042
Capaap:161	Capaap	161	1916	-23083	182	176	1916	27.5	222	322	30	163507
Capap:115	Capap	115	1695	-23304	-10	-6	1695	34.4	162	311	38	311903
Capapa:162	Capapa	162	1733	-23267	6	20	1733	35.0	214	316	34	179388
Capapp:162	Capapp	162	1821	-23179	63	71	1821	29.0	170	314	34	224879
Capp:75	Capp	75	1819	-23180	-160	-164	1819	47.1	173	271	44	343032
Cappa:109	Cappa	109	1756	-23243	30	40	1756	43.7	169	264	38	266796
Cappaa:156	Cappaa	156	1878	-23121	127	115	1878	42.2	225	261	32	137147
Cappap:156	Cappap	156	1701	-23298	-13	11	1701	34.7	188	278	30	132635
Cappp:109	Cappp	109	1715	-23284	17	20	1715	37.0	128	281	39	329810
Capppa:158	Capppa	158	1727	-23272	68	66	1727	40.6	162	282	34	180550
Capppp:158	Capppp	158	1812	-23187	98	125	1812	28.4	144	290	32	187933
Cp:27	Cp	27	1698	-23301	-116	-117	1698	40.8	195	165	61	525787
Cpa:46	Cpa	46	1776	-23223	-123	-123	1776	43.9	225	141	53	408896
Cpaa:71	Cpaa	71	1773	-23226	-137	-137	1773	44.7	250	121	47	358767
Cpaaa:99	Cpaaa	99	1811	-23188	-11	-9	1811	41.6	253	107	42	317116
Cpaaaa:139	Cpaaaa	139	1765	-23234	1	19	1765	42.0	265	103	34	155667
Cpaaap:139	Cpaaap	139	1843	-23156	110	120	1843	39.8	204	113	33	153202
Cpaap:99	Cpaap	99	1764	-23235	-22	-22	1764	42.5	166	133	40	268596
Cpaapa:137	Cpaapa	137	1770	-23229	76	82	1770	40.7	165	119	34	154068
Cpaapp:137	Cpaapp	137	1757	-23242	71	75	1757	34.5	124	151	36	185690
Cpap:71	Cpap	71	1806	-23193	-131	-131	1806	47.4	169	172	45	300543
Cpapa:99	Cpapa	99	1834	-23165	80	80	1834	37.8	111	162	39	284660
Cpapaa:142	Cpapaa	142	1818	-23181	153	160	1818	30.9	84	224	33	167217
Cpapap:142	Cpapap	142	1807	-23192	134	134	1807	30.7	96	177	33	146565
Cpapp:99	Cpapp	99	1752	-23247	11	11	1752	35.5	78	217	38	289218
Cpappd:144	Cpappd	144	1851	-23148	161	167	1851	23.1	85	238	33	176170
Cpappv:144	Cpappv	144	1976	-23024	220	226	1976	24.2	106	299	30	160463
Cpp:46	Cpp	46	1746	-23253	-153	-153	1746	44.0	138	206	52	408170
Cppa:74	Cppa	74	1796	-23203	-53	-51	1796	31.5	105	202	46	418237
Cppaa:116	Cppaa	116	1703	-23296	-30	-26	1703	16.6	189	280	40	251971
Cppaaa:160	Cppaaa	160	1656	-23344	-113	-132	1656	15.3	243	238	28	92264
Cppaap:160	Cppaap	160	1697	-23302	26	44	1697	20.3	219	290	28	91369
Cppap:116	Cppap	116	1690	-23309	-13	-10	1690	22.5	149	276	39	273530
Cppapa:162	Cppapa	162	1505	-23495	-244	-241	1505	20.0	202	236	30	103313
Cppapp:162	Cppapp	162	1674	-23326	-170	-178	1674	21.0	176	278	26	107389
Cppp:74	Cppp	74	1802	-23198	-103	-106	1802	42.1	120	245	45	354705
Cpppa:110	Cpppa	110	1712	-23287	-9	-4	1712	23.4	129	213	40	267630
Cpppaa:156	Cpppaa	156	1694	-23305	-65	-87	1694	18.4	209	183	32	128579
Cpppap:156	Cpppap	156	1767	-23232	56	54	1767	19.0	166	214	32	134750
Cpppp:110	Cpppp	110	1699	-23300	-26	-24	1699	27.6	110	265	39	295848
Cppppa:158	Cppppa	158	1568	-23431	-154	-140	1568	19.6	152	233	29	108095
Cppppp:158	Cppppp	158	1830	-23169	18	70	1830	22.6	140	287	31	169776
P3:12	P3	12	1628	-23371	-192	-192	1628	33.8	114	246	59	537972
D:32	D	32	1694	-23305	-189	-190	1694	36.6	102	238	55	427909
Da:57	Da	57	1793	-23206	-147	-147	1793	36.8	158	323	46	202246
Daa:92	Daa	92	1744	-23255	-95	-94	1744	28.7	223	341	40	156364
Daaa:132	Daaa	132	1723	-23277	52	61	1723	39.7	304	314	32	104860
Daap:132	Daap	132	1686	-22506	51	51	1686	31.5	262	322	33	119987
Dap:92	Dap	92	1839	-23160	-95	-97	1839	34.2	161	305	42	161848
Dapa:126	Dapa	126	1657	-23342	-43	-43	1657	39.7	256	300	36	130850
Dapp:126	Dapp	126	1678	-23321	-42	-43	1678	38.5	224	261	36	126035
Dp:57	Dp	57	1822	-23177	-90	-91	1822	28.0	111	269	48	211191
Dpa:92	Dpa	92	1809	-23190	-81	-81	1809	14.7	180	285	40	121486
Dpaa:132	Dpaa	132	1695	-23304	-68	-60	1695	15.4	298	231	30	77131
Dpap:132	Dpap	132	1725	-23274	-13	-2	1725	18.3	255	266	33	119494
Dpp:92	Dpp	92	1811	-23188	-41	-41	1811	25.6	127	265	39	133099
Dppa:128	Dppa	128	1705	-23294	-24	-23	1705	17.0	252	206	35	116872
Dppp:128	Dppp	128	1653	-23346	-48	-51	1653	21.9	197	214	35	109749
P4:32	P4	32	1711	-23288	-140	-141	1711	22.5	146	312	50	327465
Z2:77	Z2	77	1761	-23238	-48	-52	1761	25.0	211	249	38	107036
Z3:77	Z3	77	1725	-23274	-64	-66	1725	23.9	264	306	37	109812
