# Supplementary material for: Quantitative Differences in Nuclear β-catenin and TCF Pattern Embryonic Cells in C. elegans
Source: PLoS Genet. 2015 Oct 21;11(10):e1005585. doi: 10.1371/journal.pgen.1005585 (PMC4619327; doi:10.1371/journal.pgen.1005585)
Supplement: S1 Data — For each cell analyzed, birth time is given in column 3 and the average nuclear reporter intensity over the lifetime of the cell (corrected for background) is given in column 7 (“blot”). For information on each embryo’s strain information and experimental conditions, refer to S2 Table. (ZIP) [file pgen.1005585.s005.zip › CAs/CA20111203_ceh-27_L3.csv]

cellTime	cell	time	none	global	local	blot	cross	z	x	y	size	gweight
P0:1	P0	1	1742	-23257	-235	-235	1742	37.5	368	253	62	365282
AB:3	AB	3	1890	-23109	-274	-274	1890	36.9	312	253	73	1076629
ABa:16	ABa	16	1888	-23111	-236	-236	1888	36.9	197	226	68	832188
ABal:28	ABal	28	1860	-23139	-229	-229	1860	38.3	149	182	67	887110
ABala:42	ABala	42	1883	-23117	-235	-232	1883	34.4	110	226	61	728099
ABalaa:57	ABalaa	57	1938	-23061	-217	-208	1938	27.9	100	187	56	601017
ABalaaa:81	ABalaaa	81	1892	-23107	-220	-210	1892	31.2	92	210	48	663070
ABalaaaa:110	ABalaaaa	110	1825	-23175	-60	-63	1825	33.0	99	245	43	630424
ABalaaaal:148	ABalaaaal	148	1766	-23233	-103	-70	1766	36.9	93	180	35	377804
ABalaaaala:189	ABalaaaala	189	1814	-23185	-77	-63	1814	30.8	90	156	31	256617
ABalaaaalp:189	ABalaaaalp	189	1832	-23167	-56	-50	1832	30.2	121	128	31	254921
ABalaaaar:148	ABalaaaar	148	1722	-23277	-166	-139	1722	32.2	88	238	37	482683
ABalaaaarl:191	ABalaaaarl	191	1757	-23242	-542	-436	1757	33.6	82	215	31	261772
ABalaaaarr:191	ABalaaaarr	191	1783	-23217	-65	-56	1783	32.2	97	257	32	271720
ABalaaap:110	ABalaaap	110	1820	-23179	-58	-64	1820	39.3	139	270	44	544910
ABalaaapa:144	ABalaaapa	144	1834	-23165	-131	-128	1834	39.7	93	235	37	450997
ABalaaapal:185	ABalaaapal	185	1938	-23061	-375	-281	1938	38.3	85	173	32	296207
ABalaaapar:185	ABalaaapar	185	1801	-23198	-181	-154	1801	39.8	76	226	31	265067
ABalaaapp:144	ABalaaapp	144	1798	-23201	-49	-49	1798	39.9	125	281	37	404764
ABalaaappl:187	ABalaaappl	187	1777	-23222	-59	-60	1777	37.6	82	257	32	279501
ABalaaappr:187	ABalaaappr	187	1829	-23170	-155	-137	1829	39.2	112	298	32	270899
ABalaap:81	ABalaap	81	1924	-23075	-224	-225	1924	26.1	148	159	48	615987
ABalaapa:110	ABalaapa	110	1779	-23220	-98	-99	1779	35.2	158	262	41	451767
ABalaapaa:148	ABalaapaa	148	1758	-23241	-84	-84	1758	33.2	125	308	36	408800
ABalaapaaa:195	ABalaapaaa	195	1916	-23083	16	40	1916	31.8	114	298	32	257109
ABalaapaap:195	ABalaapaap	195	1955	-23044	69	43	1955	30.3	148	327	30	225532
ABalaapap:148	ABalaapap	148	1830	-23169	-24	-26	1830	34.8	165	336	35	352697
ABalaapapa:191	ABalaapapa	191	1758	-23241	-99	-95	1758	28.1	163	339	31	252882
ABalaapapp:191	ABalaapapp	191	1804	-23195	-39	-41	1804	28.4	197	348	31	205439
ABalaapp:110	ABalaapp	110	1822	-23177	-62	-65	1822	35.0	227	262	43	445398
ABalaappa:143	ABalaappa	143	1765	-23234	-85	-83	1765	42.7	156	316	35	349240
ABalaappaa:188	ABalaappaa	188	2133	-22866	-314	-305	2133	36.6	137	302	29	230882
ABalaappap:188	ABalaappap	188	1815	-23184	-45	-54	1815	38.9	161	328	30	209943
ABalaappp:143	ABalaappp	143	1819	-23180	-27	-29	1819	46.8	196	327	37	318669
ABalaapppa:182	ABalaapppa	182	2112	-22887	-30	-57	2112	45.0	139	308	30	195434
ABalaapppp:182	ABalaapppp	182	1863	-23136	-36	-39	1863	47.1	169	333	31	196250
ABalap:57	ABalap	57	1975	-23024	-185	-186	1975	44.0	127	234	55	474127
ABalapa:80	ABalapa	80	2004	-22995	-161	-163	2004	42.9	133	269	49	566592
ABalapaa:109	ABalapaa	109	1781	-23218	-155	-160	1781	47.4	129	276	43	526705
ABalapaaa:144	ABalapaaa	144	1920	-23079	-102	-111	1920	45.1	120	197	34	286293
ABalapaaaa:189	ABalapaaaa	189	3802	-21197	-151	-378	3802	39.7	110	176	30	207642
ABalapaaap:189	ABalapaaap	189	2355	-22644	29	44	2355	47.6	109	189	30	173561
ABalapaap:144	ABalapaap	144	1841	-23158	-43	-48	1841	46.9	135	169	36	306870
ABalapaapa:185	ABalapaapa	185	2049	-22950	24	46	2049	46.2	109	156	31	212976
ABalapaapp:185	ABalapaapp	185	2064	-22935	-23	-27	2064	46.5	145	146	30	161501
ABalapap:109	ABalapap	109	1858	-23141	-95	-99	1858	49.6	183	271	41	398950
ABalapapa:142	ABalapapa	142	1928	-23071	-17	-22	1928	51.3	159	195	34	240335
ABalapapaa:187	ABalapapaa	187	2003	-22996	24	23	2003	53.4	116	214	30	167102
ABalapapap:187	ABalapapap	187	1953	-23046	-126	-135	1953	55.2	135	191	30	139959
ABalapapp:142	ABalapapp	142	1847	-23152	-58	-66	1847	50.6	208	173	36	269721
ABalapappa:182	ABalapappa	182	2119	-22880	-109	-115	2119	49.6	172	170	30	144607
ABalapappp:182	ABalapappp	182	2133	-22866	19	13	2133	51.5	221	163	31	147126
ABalapp:80	ABalapp	80	1947	-23052	-190	-190	1947	38.6	185	213	47	433894
ABalappa:108	ABalappa	108	1850	-23149	-75	-81	1850	43.9	203	272	41	418301
ABalappaa:144	ABalappaa	144	1901	-23098	-14	-9	1901	47.2	118	234	35	334816
ABalappaaa:193	ABalappaaa	193	2242	-22757	-89	-120	2242	43.6	91	216	31	282269
ABalappaap:193	ABalappaap	193	2053	-22947	-171	-135	2053	48.7	101	229	31	199596
ABalappap:144	ABalappap	144	1846	-23153	-40	-42	1846	49.5	150	256	36	324754
ABalappapa:185	ABalappapa	185	2036	-22963	59	47	2036	43.8	97	260	30	242398
ABalappapp:185	ABalappapp	185	2010	-22989	-85	-88	2010	47.6	117	279	33	253166
ABalappp:108	ABalappp	108	1855	-23144	-74	-75	1855	42.5	262	243	43	409923
ABalapppa:140	ABalapppa	140	1842	-23157	-53	-54	1842	49.1	194	269	36	293807
ABalapppaa:182	ABalapppaa	182	2051	-22948	-10	-21	2051	51.2	135	264	31	192395
ABalapppap:182	ABalapppap	182	1991	-23008	-66	-70	1991	51.4	176	289	30	168923
ABalapppp:140	ABalapppp	140	1816	-23183	-85	-90	1816	48.2	258	280	38	334684
ABalappppa:182	ABalappppa	182	1909	-23090	-39	-46	1909	48.7	209	312	31	185422
ABalappppp:182	ABalappppp	182	1867	-23132	-33	-39	1867	47.7	259	314	30	169238
ABalp:42	ABalp	42	1888	-23112	-257	-257	1888	33.3	194	133	62	670219
ABalpa:57	ABalpa	57	1894	-23105	-257	-257	1894	33.3	162	118	56	541835
ABalpaa:80	ABalpaa	80	1895	-23104	-209	-209	1895	39.9	126	141	48	573390
ABalpaaa:107	ABalpaaa	107	1840	-23159	-73	-73	1840	36.9	84	210	41	558039
ABalpaaaa:143	ABalpaaaa	143	2014	-22985	-345	-250	2014	21.8	129	227	38	480289
ABalpaaaaa:192	ABalpaaaaa	192	2434	-22565	-241	-199	2434	19.3	144	194	33	280870
ABalpaaaap:192	ABalpaaaap	192	2732	-22267	-584	-359	2732	18.5	189	193	30	208738
ABalpaaap:143	ABalpaaap	143	2607	-22392	-714	-371	2607	23.5	153	192	37	392406
ABalpaaapa:187	ABalpaaapa	187	5677	-19322	560	1327	5677	26.4	190	186	31	211839
ABalpaaapp:187	ABalpaaapp	187	5250	-19749	-1815	-756	5250	27.7	225	171	30	170747
ABalpaap:107	ABalpaap	107	1824	-23175	-97	-102	1824	39.1	130	170	43	462890
ABalpaapa:138	ABalpaapa	138	1844	-23155	-108	-101	1844	32.9	105	184	40	510307
ABalpaapaa:175	ABalpaapaa	175	2959	-22040	-271	143	2959	25.0	99	197	32	319581
ABalpaapap:175	ABalpaapap	175	3410	-21589	-1267	-277	3410	26.1	144	177	36	310788
ABalpaapp:138	ABalpaapp	138	2286	-22713	-34	-6	2286	31.0	163	161	37	375074
ABalpaappa:181	ABalpaappa	181	2207	-22792	-210	-188	2207	25.9	140	129	33	315900
ABalpaappp:181	ABalpaappp	181	2738	-22261	-164	-199	2738	28.5	181	136	34	265810
ABalpap:80	ABalpap	80	1945	-23054	-200	-199	1945	31.2	207	103	50	528497
ABalpapa:105	ABalpapa	105	2596	-22403	558	558	2596	26.3	126	149	45	607155
ABalpapaa:140	ABalpapaa	140	10932	-14067	7564	7567	10932	22.5	149	155	37	383804
ABalpapaaa:183	ABalpapaaa	183	22375	-2624	17117	17131	22375	19.2	170	151	33	242762
ABalpapaap:183	ABalpapaap	183	20762	-4237	11655	13851	20762	20.1	217	155	30	171843
ABalpapap:140	ABalpapap	140	9666	-15333	5971	6076	9666	22.4	198	168	35	280821
ABalpapapa:183	ABalpapapa	183	15829	-9170	10900	11205	15829	21.0	249	121	34	207975
ABalpapapp:183	ABalpapapp	183	16395	-8604	9929	10822	16395	22.0	298	133	32	168580
ABalpapp:105	ABalpapp	105	2189	-22810	147	145	2189	26.1	202	124	46	513323
ABalpappa:136	ABalpappa	136	8058	-16941	4788	4876	8058	20.2	212	194	38	303034
ABalpappaa:175	ABalpappaa	175	25701	701	18263	19021	25701	18.8	228	186	32	218038
ABalpappap:175	ABalpappap	175	21500	-3499	14921	15424	21500	20.0	281	193	35	215478
ABalpappp:136	ABalpappp	136	6801	-18198	3963	4014	6801	22.0	268	201	40	295776
ABalpapppa:174	ABalpapppa	174	24802	-197	17247	17488	24802	27.8	258	182	32	201940
ABalpapppp:174	ABalpapppp	174	16396	-8603	10442	10904	16396	27.9	308	187	36	203519
ABalpp:57	ABalpp	57	2001	-22998	-196	-198	2001	46.2	257	121	55	418821
ABalppa:81	ABalppa	81	1956	-23043	-199	-200	1956	48.6	207	116	49	475116
ABalppaa:109	ABalppaa	109	1834	-23165	-96	-98	1834	37.5	105	134	41	546545
ABalppaaa:150	ABalppaaa	150	1793	-23206	-42	-45	1793	36.9	117	137	35	352354
ABalppaaaa:194	ABalppaaaa	194	1783	-23216	-9	-10	1783	34.2	98	144	31	261433
ABalppaaap:194	ABalppaaap	194	1704	-23295	-130	-116	1704	39.1	121	126	31	200632
ABalppaap:150	ABalppaap	150	1799	-23200	-54	-55	1799	35.7	150	109	35	364721
ABalppaapa:194	ABalppaapa	194	1772	-23227	-57	-54	1772	35.3	144	103	29	222128
ABalppaapp:194	ABalppaapp	194	1858	-23141	-55	-54	1858	37.0	187	108	29	156525
ABalppap:109	ABalppap	109	1819	-23180	-123	-127	1819	36.9	169	117	44	485361
ABalppapa:141	ABalppapa	141	1881	-23118	-331	-231	1881	26.7	183	122	37	335581
ABalppapaa:183	ABalppapaa	183	1963	-23036	-448	-364	1963	23.1	183	113	31	227052
ABalppapap:183	ABalppapap	183	2989	-22010	-194	257	2989	25.1	224	110	32	199667
ABalppapp:141	ABalppapp	141	1896	-23103	-326	-201	1896	26.1	240	129	38	286897
ABalppappa:179	ABalppappa	179	2933	-22066	35	214	2933	26.0	253	105	33	220853
ABalppappp:179	ABalppappp	179	2402	-22597	-734	-386	2402	26.9	296	98	34	203597
ABalppp:81	ABalppp	81	1973	-23026	-197	-197	1973	38.1	285	112	48	428848
ABalpppa:108	ABalpppa	108	1859	-23140	-65	-69	1859	41.2	186	151	41	387631
ABalpppaa:143	ABalpppaa	143	1800	-23199	-20	-22	1800	42.5	154	130	35	325905
ABalpppaaa:188	ABalpppaaa	188	1827	-23172	26	21	1827	41.8	145	100	30	215120
ABalpppaap:188	ABalpppaap	188	1829	-23170	-18	-21	1829	46.5	179	89	30	180613
ABalpppap:143	ABalpppap	143	1836	-23163	-12	-14	1836	41.8	200	101	38	360114
ABalpppapa:183	ABalpppapa	183	1849	-23150	0	4	1849	39.3	183	75	31	212801
ABalpppapp:183	ABalpppapp	183	1865	-23135	-42	-45	1865	44.5	222	84	31	200044
ABalpppp:108	ABalpppp	108	1852	-23147	-119	-122	1852	39.6	256	162	45	414565
ABalppppa:139	ABalppppa	139	1793	-23206	-87	-82	1793	43.7	202	144	36	298246
ABalppppaa:183	ABalppppaa	183	1864	-23135	-62	-60	1864	45.0	173	130	30	171463
ABalppppap:183	ABalppppap	183	1923	-23077	-20	-15	1923	50.0	200	122	30	170374
ABalppppp:139	ABalppppp	139	1797	-23203	-90	-86	1797	45.7	264	122	38	330450
ABalpppppa:177	ABalpppppa	177	1891	-23108	-45	-45	1891	47.5	231	114	32	207491
ABalpppppp:177	ABalpppppp	177	1844	-23155	-142	-132	1844	48.8	277	116	34	201701
ABar:28	ABar	28	1844	-23155	-250	-250	1844	31.6	228	321	69	924844
ABara:42	ABara	42	1921	-23078	-290	-290	1921	23.7	240	305	64	621593
ABaraa:57	ABaraa	57	1941	-23058	-221	-221	1941	23.3	167	269	58	464297
ABaraaa:80	ABaraaa	80	1942	-23057	-195	-195	1942	25.9	124	280	50	594015
ABaraaaa:108	ABaraaaa	108	1857	-23142	-166	-161	1857	25.4	123	282	42	643434
ABaraaaaa:146	ABaraaaaa	146	1890	-23109	-120	-34	1890	27.8	111	270	37	507743
ABaraaaaaa:190	ABaraaaaaa	190	2030	-22969	-151	-107	2030	27.0	99	234	31	312789
ABaraaaaap:190	ABaraaaaap	190	3151	-21848	-1575	-681	3151	27.0	129	267	31	265895
ABaraaaap:146	ABaraaaap	146	1983	-23016	-1725	-869	1983	29.8	152	253	34	308032
ABaraaaapa:199	ABaraaaapa	199	1816	-23183	-1037	-870	1816	31.7	119	235	28	209242
ABaraaaapp:199	ABaraaaapp	199	4840	-20159	-5575	-2195	4840	36.7	156	224	29	197434
ABaraaap:108	ABaraaap	108	1845	-23154	-97	-98	1845	31.5	177	322	45	604173
ABaraaapa:140	ABaraaapa	140	2292	-22707	322	323	2292	25.4	156	307	40	549197
ABaraaapaa:179	ABaraaapaa	179	4807	-20192	2384	2402	4807	20.5	118	246	34	402584
ABaraaapap:179	ABaraaapap	179	5087	-19912	1051	1308	5087	23.0	162	255	35	332773
ABaraaapp:140	ABaraaapp	140	2523	-22476	488	487	2523	22.6	198	331	39	488115
ABaraaappa:186	ABaraaappa	186	5286	-19714	2692	2720	5286	20.9	154	298	32	299146
ABaraaappp:186	ABaraaappp	186	4517	-20482	2047	2050	4517	22.3	197	296	30	217655
ABaraap:80	ABaraap	80	1930	-23069	-243	-243	1930	22.6	210	259	51	459901
ABaraapa:108	ABaraapa	108	2781	-22218	606	604	2781	20.3	172	272	45	556881
ABaraapaa:141	ABaraapaa	141	13770	-11229	10249	10260	13770	27.3	138	223	36	381708
ABaraapaaa:181	ABaraapaaa	181	34135	9135	26989	27405	34135	31.8	115	196	30	235302
ABaraapaap:181	ABaraapaap	181	26839	1839	19567	20053	26839	33.5	150	191	31	198293
ABaraapap:141	ABaraapap	141	11655	-13344	7739	7937	11655	28.2	193	220	36	292152
ABaraapapa:181	ABaraapapa	181	21190	-3809	15222	15793	21190	33.3	191	195	34	225642
ABaraapapp:181	ABaraapapp	181	28703	3703	22037	22152	28703	37.3	233	206	31	186488
ABaraapp:108	ABaraapp	108	2339	-22660	264	263	2339	20.7	253	257	46	396700
ABaraappa:139	ABaraappa	139	12260	-12739	8429	8480	12260	26.6	209	260	36	270048
ABaraappaa:182	ABaraappaa	182	37782	12782	29919	30283	37782	31.7	153	262	31	221324
ABaraappap:182	ABaraappap	182	35007	10007	25878	26587	35007	32.2	190	246	31	189662
ABaraappp:139	ABaraappp	139	10859	-14140	7523	7648	10859	26.9	271	253	38	282238
ABaraapppa:180	ABaraapppa	180	22646	-2353	15366	16711	22646	29.6	228	246	36	260300
ABaraapppp:180	ABaraapppp	180	29739	4739	22923	22949	29739	32.3	267	235	30	149017
ABarap:57	ABarap	57	1953	-23046	-175	-175	1953	26.3	251	334	55	437791
ABarapa:80	ABarapa	80	1948	-23051	-184	-184	1948	27.4	202	344	50	578112
ABarapaa:107	ABarapaa	107	1868	-23132	-125	-127	1868	22.5	208	338	43	512289
ABarapaaa:140	ABarapaaa	140	2093	-22906	-234	-203	2093	19.5	187	270	37	366184
ABarapaaaa:184	ABarapaaaa	184	2642	-22357	-339	-343	2642	19.4	204	226	30	196266
ABarapaaap:184	ABarapaaap	184	3186	-21813	-2237	-1395	3186	21.5	239	208	29	157580
ABarapaap:140	ABarapaap	140	2207	-22792	-245	-139	2207	21.0	232	295	38	321424
ABarapaapa:177	ABarapaapa	177	2489	-22510	-414	-331	2489	20.7	194	262	32	222751
ABarapaapp:177	ABarapaapp	177	4354	-20645	171	1078	4354	23.3	237	261	34	218878
ABarapap:107	ABarapap	107	1878	-23121	-117	-120	1878	22.9	282	349	46	465019
ABarapapa:138	ABarapapa	138	2027	-22972	-105	-120	2027	20.1	273	296	37	280499
ABarapapaa:177	ABarapapaa	177	2425	-22574	-172	-188	2425	19.3	264	247	31	184620
ABarapapap:177	ABarapapap	177	1988	-23011	-422	-319	1988	20.6	308	233	32	159372
ABarapapp:138	ABarapapp	138	1792	-23207	-92	-90	1792	23.1	320	308	39	276964
ABarapappa:175	ABarapappa	175	1861	-23138	-175	-171	1861	25.5	287	275	32	185195
ABarapappp:175	ABarapappp	175	1843	-23156	-211	-182	1843	24.3	336	254	36	195943
ABarapp:80	ABarapp	80	1998	-23001	-257	-257	1998	20.7	302	333	50	427893
ABarappa:107	ABarappa	107	1928	-23071	-27	-34	1928	24.5	326	377	43	449330
ABarappaa:141	ABarappaa	141	1906	-23093	-81	-90	1906	20.0	271	332	37	297371
ABarappaaa:188	ABarappaaa	188	1818	-23181	-185	-189	1818	20.3	259	283	31	137030
ABarappaap:188	ABarappaap	188	1850	-23149	-179	-168	1850	20.6	306	284	31	131454
ABarappap:141	ABarappap	141	1937	-23062	-176	-110	1937	22.4	326	352	38	301706
ABarappapa:183	ABarappapa	183	2149	-22850	-169	-103	2149	19.4	306	332	36	223641
ABarappapp:183	ABarappapp	183	2271	-22728	-1052	-638	2271	19.1	352	318	31	138775
ABarappp:107	ABarappp	107	1856	-23143	-60	-59	1856	29.4	349	350	43	426855
ABarapppa:139	ABarapppa	139	1796	-23203	-85	-81	1796	26.4	246	358	38	402188
ABarapppaa:184	ABarapppaa	184	1919	-23080	-128	-73	1919	21.3	194	333	31	227421
ABarapppap:184	ABarapppap	184	1889	-23111	-145	-154	1889	19.6	234	317	31	196097
ABarapppp:139	ABarapppp	139	1812	-23187	-59	-49	1812	28.7	297	373	38	344660
ABarappppa:180	ABarappppa	180	1909	-23090	-62	-86	1909	20.5	264	334	34	203944
ABarappppp:180	ABarappppp	180	1897	-23102	-208	-106	1897	24.1	301	347	34	213620
ABarp:42	ABarp	42	1949	-23050	-242	-242	1949	46.6	308	347	64	640609
ABarpa:57	ABarpa	57	1944	-23055	-174	-175	1944	45.5	245	344	58	491740
ABarpaa:81	ABarpaa	81	1954	-23045	-146	-145	1954	45.7	202	340	51	544572
ABarpaaa:107	ABarpaaa	107	1786	-23213	-177	-179	1786	46.0	189	340	44	504729
ABarpaaaa:144	ABarpaaaa	144	1833	-23166	-133	-145	1833	55.3	143	252	37	295820
ABarpaaaaa:189	ABarpaaaaa	189	1927	-23072	-122	-127	1927	56.8	148	270	33	187784
ABarpaaaap:189	ABarpaaaap	189	1911	-23088	-116	-127	1911	57.8	157	222	29	121409
ABarpaaap:144	ABarpaaap	144	1815	-23184	-177	-191	1815	56.9	186	243	34	241095
ABarpaaapa:193	ABarpaaapa	193	1998	-23001	-75	-78	1998	56.7	181	243	28	103240
ABarpaaapp:193	ABarpaaapp	193	2099	-22900	-58	-96	2099	58.4	215	256	30	129732
ABarpaap:107	ABarpaap	107	1828	-23171	-159	-161	1828	51.5	242	319	45	443911
ABarpaapa:137	ABarpaapa	137	1847	-23152	-146	-151	1847	56.1	232	240	38	279165
ABarpaapaa:178	ABarpaapaa	178	1987	-23012	-31	-45	1987	56.2	238	263	30	141327
ABarpaapap:178	ABarpaapap	178	1897	-23102	-137	-147	1897	56.1	303	248	34	153545
ABarpaapp:137	ABarpaapp	137	1844	-23155	-106	-113	1844	55.1	316	264	41	315781
ABarpaappa:178	ABarpaappa	178	1861	-23138	-160	-167	1861	57.0	341	270	34	157253
ABarpaappp:178	ABarpaappp	178	1807	-23192	-121	-125	1807	56.6	391	241	33	157861
ABarpap:81	ABarpap	81	1901	-23098	-209	-209	1901	35.5	274	310	50	431630
ABarpapa:107	ABarpapa	107	1826	-23173	-105	-108	1826	41.9	265	330	43	411587
ABarpapaa:140	ABarpapaa	140	1843	-23156	-158	-167	1843	55.7	193	298	37	264699
ABarpapaaa:184	ABarpapaaa	184	1895	-23104	-127	-142	1895	55.8	185	296	30	136599
ABarpapaap:184	ABarpapaap	184	1919	-23080	-113	-130	1919	56.8	217	313	30	126303
ABarpapap:140	ABarpapap	140	1805	-23194	-175	-189	1805	55.5	248	309	37	263973
ABarpapapa:185	ABarpapapa	185	1885	-23114	-51	-56	1885	56.4	251	310	30	116562
ABarpapapp:185	ABarpapapp	185	1839	-23160	-106	-111	1839	55.5	295	302	31	120640
ABarpapp:107	ABarpapp	107	1820	-23179	-108	-110	1820	46.0	336	318	44	393194
ABarpappa:141	ABarpappa	141	1845	-23154	-102	-117	1845	55.9	288	323	34	205319
ABarpappaa:192	ABarpappaa	192	2023	-22976	-20	-54	2023	57.8	269	341	30	129803
ABarpappap:192	ABarpappap	192	1838	-23161	-105	-118	1838	56.7	309	347	32	135190
ABarpappp:141	ABarpappp	141	1793	-23206	-80	-85	1793	53.7	339	325	38	271389
ABarpapppa:183	ABarpapppa	183	1808	-23191	-85	-94	1808	54.8	334	346	31	141384
ABarpapppp:183	ABarpapppp	183	1805	-23194	-23	-30	1805	51.4	362	357	35	180457
ABarpp:57	ABarpp	57	1987	-23012	-203	-203	1987	47.3	373	346	56	430300
ABarppa:82	ABarppa	82	2014	-22985	-229	-230	2014	50.2	301	333	51	477880
ABarppaa:108	ABarppaa	108	1882	-23117	-151	-152	1882	53.2	308	299	43	383651
ABarppaaa:145	ABarppaaa	145	1843	-23156	-149	-164	1843	56.8	334	212	36	211707
ABarppaaaa:192	ABarppaaaa	192	1904	-23095	-130	-141	1904	58.9	353	209	30	110164
ABarppaaap:192	ABarppaaap	192	1849	-23150	-28	-29	1849	56.0	391	173	30	101525
ABarppaap:145	ABarppaap	145	1812	-23187	-142	-149	1812	55.6	385	205	37	222810
ABarppaapa:185	ABarppaapa	185	1876	-23123	-74	-79	1876	56.7	422	196	32	114021
ABarppaapp:185	ABarppaapp	185	1822	-23177	-20	-29	1822	53.4	463	180	30	116611
ABarppap:108	ABarppap	108	1861	-23138	-115	-116	1861	50.8	367	262	43	368397
ABarppapa:146	ABarppapa	146	1819	-23180	-97	-103	1819	54.7	433	177	36	215175
ABarppapaa:195	ABarppapaa	195	1813	-23186	-43	-48	1813	54.7	426	153	29	99954
ABarppapap:195	ABarppapap	195	1821	-23178	-45	-54	1821	52.2	485	141	30	117717
ABarppapp:146	ABarppapp	146	1758	-23241	-86	-89	1758	47.8	501	166	37	246015
ABarppappa:193	ABarppappa	193	1788	-23212	-55	-56	1788	52.9	521	153	30	115797
ABarppappp:193	ABarppappp	193	1725	-23274	-92	-95	1725	43.0	570	155	30	132017
ABarppp:82	ABarppp	82	1958	-23041	-218	-219	1958	43.3	376	339	49	439349
ABarpppa:109	ABarpppa	109	1838	-23161	-120	-124	1838	51.0	399	329	44	408691
ABarpppaa:145	ABarpppaa	145	1828	-23171	-153	-165	1828	56.6	376	320	36	233836
ABarpppaaa:195	ABarpppaaa	195	2054	-22945	24	0	2054	58.4	354	329	28	117946
ABarpppaap:195	ABarpppaap	195	1828	-23171	-74	-74	1828	54.7	389	336	33	139860
ABarpppap:145	ABarpppap	145	1807	-23192	-163	-174	1807	55.8	430	314	38	258588
ABarpppapa:188	ABarpppapa	188	1807	-23192	-139	-148	1807	56.8	409	302	32	121781
ABarpppapp:188	ABarpppapp	188	1739	-23261	-143	-145	1739	55.5	471	320	30	124452
ABarpppp:109	ABarpppp	109	1843	-23157	-112	-112	1843	50.3	461	289	44	405109
ABarppppa:147	ABarppppa	147	1771	-23228	-117	-124	1771	53.9	475	332	38	288450
ABarppppaa:195	ABarppppaa	195	1827	-23173	-74	-74	1827	55.7	447	361	31	140728
ABarppppap:195	ABarppppap	195	1815	-23185	-57	-57	1815	52.8	504	353	32	159200
ABarppppp:147	ABarppppp	147	1755	-23244	-99	-100	1755	52.6	539	305	39	309028
ABarpppppa:195	ABarpppppa	195	1872	-23128	43	39	1872	53.6	535	328	30	137656
ABarpppppp:195	ABarpppppp	195	1772	-23227	-33	-33	1772	46.9	584	309	31	168958
ABp:16	ABp	16	1976	-23023	-172	-170	1976	36.0	353	341	73	975748
ABpl:28	ABpl	28	1911	-23088	-249	-249	1911	48.7	357	250	68	769201
ABpla:42	ABpla	42	1963	-23036	-228	-228	1963	50.1	242	230	61	514703
ABplaa:57	ABplaa	57	1985	-23014	-175	-175	1985	50.3	208	237	55	367468
ABplaaa:80	ABplaaa	80	1979	-23020	-209	-210	1979	51.8	176	260	49	426077
ABplaaaa:106	ABplaaaa	106	1820	-23179	-104	-106	1820	50.9	125	222	43	450886
ABplaaaaa:139	ABplaaaaa	139	1812	-23187	-113	-117	1812	55.3	157	165	37	293897
ABplaaaaaa:187	ABplaaaaaa	187	1920	-23079	-132	-136	1920	57.7	163	186	30	132770
ABplaaaaap:187	ABplaaaaap	187	2039	-22960	-35	-35	2039	57.3	201	196	29	111922
ABplaaaap:139	ABplaaaap	139	1794	-23205	-184	-194	1794	56.6	205	177	35	233637
ABplaaaapa:185	ABplaaaapa	185	2022	-22977	-77	-80	2022	56.6	225	217	30	138607
ABplaaaapp:185	ABplaaaapp	185	1968	-23031	-95	-95	1968	57.2	262	228	30	116824
ABplaaap:106	ABplaaap	106	1849	-23150	-133	-142	1849	53.6	201	234	43	403697
ABplaaapa:141	ABplaaapa	141	1849	-23150	-140	-144	1849	56.9	248	179	35	231105
ABplaaapaa:188	ABplaaapaa	188	1970	-23029	-128	-132	1970	57.7	231	173	28	134749
ABplaaapap:188	ABplaaapap	188	1967	-23032	-102	-104	1967	57.4	267	180	29	114784
ABplaaapp:141	ABplaaapp	141	1805	-23195	-102	-107	1805	54.8	300	180	37	278423
ABplaaappa:184	ABplaaappa	184	1974	-23025	15	5	1974	56.7	301	173	30	139327
ABplaaappp:184	ABplaaappp	184	1873	-23126	-50	-53	1873	54.9	345	174	33	156452
ABplaap:80	ABplaap	80	1946	-23053	-162	-162	1946	48.1	233	190	50	430433
ABplaapa:106	ABplaapa	106	1891	-23108	-131	-131	1891	53.8	168	170	44	439004
ABplaapaa:138	ABplaapaa	138	2107	-22892	131	126	2107	54.4	203	114	39	334276
ABplaapaaa:182	ABplaapaaa	182	2385	-22614	337	344	2385	56.2	163	141	31	165868
ABplaapaap:182	ABplaapaap	182	2375	-22624	230	252	2375	57.3	202	134	32	164897
ABplaapap:138	ABplaapap	138	2063	-22936	76	68	2063	56.0	256	132	36	264533
ABplaapapa:181	ABplaapapa	181	2446	-22553	309	354	2446	56.2	228	124	29	138083
ABplaapapp:181	ABplaapapp	181	2316	-22683	242	237	2316	55.6	263	147	30	133874
ABplaapp:106	ABplaapp	106	1918	-23081	-45	-47	1918	50.1	244	162	45	451509
ABplaappa:138	ABplaappa	138	2211	-22788	278	275	2211	51.4	280	97	38	328821
ABplaappaa:184	ABplaappaa	184	2905	-22094	775	789	2905	56.9	253	102	30	150648
ABplaappap:184	ABplaappap	184	2618	-22381	618	646	2618	55.0	303	106	33	167882
ABplaappp:138	ABplaappp	138	2067	-22932	175	169	2067	48.6	342	111	40	377691
ABplaapppa:182	ABplaapppa	182	2450	-22549	444	458	2450	50.4	338	100	34	208348
ABplaapppp:182	ABplaapppp	182	2595	-22404	602	601	2595	48.7	388	94	35	229204
ABplap:57	ABplap	57	1965	-23034	-219	-219	1965	50.4	319	238	57	401385
ABplapa:80	ABplapa	80	1962	-23037	-189	-191	1962	50.8	264	262	49	409370
ABplapaa:107	ABplapaa	107	1816	-23183	-231	-241	1816	55.0	250	223	42	354050
ABplapaaa:140	ABplapaaa	140	1804	-23195	-150	-149	1804	56.1	315	134	35	225788
ABplapaaaa:182	ABplapaaaa	182	1796	-23203	-121	-105	1796	54.8	326	140	29	122186
ABplapaaap:182	ABplapaaap	182	1868	-23131	-18	-19	1868	54.0	372	139	30	129524
ABplapaap:140	ABplapaap	140	1789	-23210	-89	-91	1789	54.8	373	150	35	239260
ABplapaapa:187	ABplapaapa	187	1847	-23152	-54	-57	1847	55.6	399	136	30	133766
ABplapaapp:187	ABplapaapp	187	1796	-23203	-72	-68	1796	53.6	430	111	32	157978
ABplapap:107	ABplapap	107	1891	-23108	-81	-83	1891	52.5	306	224	44	376245
ABplapapa:137	ABplapapa	137	1812	-23187	-89	-92	1812	54.3	421	144	38	287171
ABplapapaa:182	ABplapapaa	182	1783	-23216	-66	-66	1783	49.9	515	122	33	189112
ABplapapap:182	ABplapapap	182	1810	-23189	-21	-29	1810	42.9	549	119	32	203328
ABplapapp:137	ABplapapp	137	1752	-23247	-90	-92	1752	47.8	483	126	38	320155
ABplapappa:178	ABplapappa	178	1760	-23239	-23	-24	1760	38.5	566	128	34	236338
ABplapappp:178	ABplapappp	178	1756	-23243	-6	-2	1756	33.2	582	146	31	169322
ABplapp:80	ABplapp	80	1934	-23065	-172	-173	1934	48.5	337	197	48	394924
ABplappa:107	ABplappa	107	1840	-23159	-115	-115	1840	50.3	326	153	45	460620
ABplappaa:142	ABplappaa	142	1738	-23261	-121	-126	1738	46.5	398	99	39	391827
ABplappaaa:187	ABplappaaa	187	1891	-23108	-57	-44	1891	44.4	421	89	32	211392
ABplappaap:187	ABplappaap	187	1836	-23163	7	5	1836	38.6	470	92	33	239930
ABplappap:142	ABplappap	142	1806	-23193	-35	-43	1806	45.9	452	106	39	387151
ABplappapa:185	ABplappapa	185	1804	-23195	-51	-52	1804	47.2	470	107	33	193567
ABplappapp:185	ABplappapp	185	1791	-23208	-50	-54	1791	40.4	513	109	32	230860
ABplappp:107	ABplappp	107	1866	-23134	-41	-43	1866	47.5	403	134	42	408434
ABplapppa:145	ABplapppa	145	1736	-23263	-76	-78	1736	37.1	479	103	36	342824
ABplapppaa:191	ABplapppaa	191	1769	-23230	-38	-29	1769	32.3	489	102	31	188899
ABplapppap:191	ABplapppap	191	1780	-23219	5	-3	1780	29.0	526	120	30	169044
ABplapppp:145	ABplapppp	145	1725	-23274	-60	-61	1725	31.8	531	105	38	364856
ABplappppa:191	ABplappppa	191	1786	-23213	-27	-25	1786	26.5	567	123	30	173438
ABplappppp:191	ABplappppp	191	1753	-23247	-57	-55	1753	21.8	563	160	32	149142
ABplp:42	ABplp	42	1954	-23046	-251	-251	1954	48.6	371	140	62	551476
ABplpa:57	ABplpa	57	1973	-23026	-185	-186	1973	46.2	349	112	55	394792
ABplpaa:81	ABplpaa	81	1994	-23005	-299	-301	1994	52.0	308	113	50	421596
ABplpaaa:107	ABplpaaa	107	1870	-23129	-83	-87	1870	44.3	204	96	42	433965
ABplpaaaa:140	ABplpaaaa	140	1818	-23181	-80	-84	1818	35.2	194	96	37	344987
ABplpaaaaa:180	ABplpaaaaa	180	1992	-23007	-23	-12	1992	32.6	206	98	33	233923
ABplpaaaap:180	ABplpaaaap	180	2197	-22802	-169	-177	2197	33.0	250	106	33	229954
ABplpaaap:140	ABplpaaap	140	1875	-23124	-57	-48	1875	33.0	255	82	38	350308
ABplpaaapa:182	ABplpaaapa	182	1987	-23012	-24	-27	1987	35.3	272	83	32	195244
ABplpaaapp:182	ABplpaaapp	182	1955	-23044	-84	-89	1955	37.7	303	77	31	189662
ABplpaap:107	ABplpaap	107	1883	-23116	-104	-114	1883	47.4	263	109	42	383276
ABplpaapa:138	ABplpaapa	138	1906	-23093	-24	-31	1906	37.9	264	86	38	348812
ABplpaapaa:181	ABplpaapaa	181	2001	-22998	-50	-68	2001	39.4	240	104	34	222392
ABplpaapap:181	ABplpaapap	181	1817	-23182	-119	-124	1817	43.8	266	72	30	175679
ABplpaapp:138	ABplpaapp	138	1871	-23128	-66	-62	1871	39.2	314	84	39	368559
ABplpaappa:179	ABplpaappa	179	1859	-23140	-126	-132	1859	44.9	302	83	33	219812
ABplpaappp:179	ABplpaappp	179	2072	-22927	-55	-48	2072	39.8	343	83	33	218549
ABplpap:81	ABplpap	81	2006	-22993	-144	-143	2006	39.2	388	103	50	482727
ABplpapa:108	ABplpapa	108	2253	-22746	258	259	2253	36.1	271	92	43	426543
ABplpapaa:141	ABplpapaa	141	8505	-16494	5113	5245	8505	24.3	283	126	35	222643
ABplpapaaa:197	ABplpapaaa	197	15687	-9312	8618	9372	15687	29.1	339	120	30	143078
ABplpapaap:197	ABplpapaap	197	13181	-11818	7274	8474	13181	22.7	354	117	33	155155
ABplpapap:141	ABplpapap	141	6315	-18684	3400	3483	6315	24.1	310	118	36	224275
ABplpapapa:185	ABplpapapa	185	11098	-13901	6204	7076	11098	21.4	349	115	30	103914
ABplpapapp:185	ABplpapapp	185	11324	-13675	6853	7072	11324	22.3	386	136	30	106064
ABplpapp:108	ABplpapp	108	2152	-22847	168	163	2152	35.9	342	98	45	455501
ABplpappa:138	ABplpappa	138	5562	-19437	2871	2900	5562	22.8	341	140	39	234105
ABplpappaa:177	ABplpappaa	177	10448	-14551	5011	5801	10448	21.3	337	176	38	170919
ABplpappap:177	ABplpappap	177	24311	-688	17258	17761	24311	24.5	376	167	28	123672
ABplpappp:138	ABplpappp	138	6406	-18593	3663	3712	6406	22.0	397	138	38	235960
ABplpapppa:181	ABplpapppa	181	15496	-9503	10112	10724	15496	19.8	398	180	33	135992
ABplpapppp:181	ABplpapppp	181	13174	-11825	9141	9188	13174	19.3	441	186	35	137671
ABplpp:57	ABplpp	57	1964	-23035	-219	-219	1964	48.6	438	138	55	384584
ABplppa:80	ABplppa	80	2019	-22980	-251	-252	2019	53.4	392	137	46	334384
ABplppaa:109	ABplppaa	109	1895	-23104	-114	-124	1895	45.8	314	104	41	333367
ABplppaaa:145	ABplppaaa	145	2314	-22685	-23	24	2314	31.5	323	95	35	238000
ABplppaaaa:190	ABplppaaaa	190	2983	-22016	-260	-268	2983	35.1	302	115	31	134699
ABplppaaap:190	ABplppaaap	190	2926	-22073	-77	-9	2926	34.3	335	87	29	163587
ABplppaap:145	ABplppaap	145	1895	-23104	-189	-169	1895	30.1	373	103	35	217668
ABplppaapa:190	ABplppaapa	190	2840	-22159	-626	-391	2840	28.1	378	106	31	144662
ABplppaapp:190	ABplppaapp	190	1827	-23172	-443	-301	1827	25.1	410	100	32	146268
ABplppap:109	ABplppap	109	1850	-23149	-83	-83	1850	46.3	369	115	42	331572
ABplppapa:142	ABplppapa	142	1855	-23144	-76	-83	1855	37.2	383	110	37	281127
ABplppapaa:186	ABplppapaa	186	2338	-22661	-184	-161	2338	33.5	361	91	30	138392
ABplppapap:186	ABplppapap	186	1909	-23090	-86	-86	1909	35.3	399	85	31	159208
ABplppapp:142	ABplppapp	142	1812	-23187	-44	-51	1812	36.0	435	114	35	252561
ABplppappa:190	ABplppappa	190	1884	-23115	15	4	1884	32.7	426	88	30	126986
ABplppappp:190	ABplppappp	190	1834	-23165	32	27	1834	29.3	466	95	32	184701
ABplppp:80	ABplppp	80	1990	-23009	-157	-158	1990	43.1	460	115	47	380798
ABplpppa:108	ABplpppa	108	1838	-23161	-79	-83	1838	39.8	401	94	41	354030
ABplpppaa:141	ABplpppaa	141	1822	-23177	-53	-53	1822	30.4	430	96	37	256175
ABplpppaaa:186	ABplpppaaa	186	1813	-23186	-75	-74	1813	24.4	444	106	32	138477
ABplpppaap:186	ABplpppaap	186	1801	-23198	-51	-59	1801	23.1	493	113	31	136680
ABplpppap:141	ABplpppap	141	1780	-23219	-36	-39	1780	28.5	486	103	36	274338
ABplpppapa:184	ABplpppapa	184	1840	-23159	-83	-96	1840	20.4	517	129	34	160124
ABplpppapp:184	ABplpppapp	184	1889	-23110	-10	-39	1889	19.8	531	167	28	110274
ABplpppp:108	ABplpppp	108	1880	-23119	-59	-60	1880	36.1	458	100	43	380192
ABplppppa:140	ABplppppa	140	2095	-22904	-109	30	2095	25.7	429	126	37	224040
ABplppppaa:180	ABplppppaa	180	1937	-23062	-363	-232	1937	22.7	418	134	28	85980
ABplppppap:180	ABplppppap	180	2166	-22833	-565	-320	2166	23.4	452	154	33	122396
ABplppppp:140	ABplppppp	140	1840	-23159	-116	-119	1840	20.9	477	131	39	246918
ABplpppppa:181	ABplpppppa	181	2229	-22770	-809	-250	2229	20.9	473	187	33	99403
ABplpppppp:181	ABplpppppp	181	1776	-23223	-126	-137	1776	20.7	517	191	33	112774
ABpr:28	ABpr	28	1859	-23140	-250	-250	1859	26.6	443	334	68	816822
ABpra:42	ABpra	42	1882	-23117	-187	-187	1882	28.6	420	378	63	641053
ABpraa:57	ABpraa	57	1929	-23070	-196	-196	1929	30.0	357	388	58	449888
ABpraaa:80	ABpraaa	80	1959	-23040	-180	-180	1959	36.5	301	391	48	471692
ABpraaaa:109	ABpraaaa	109	1864	-23135	-57	-58	1864	37.6	267	388	42	495453
ABpraaaaa:144	ABpraaaaa	144	1780	-23219	-40	-40	1780	38.4	195	361	34	339791
ABpraaaaaa:191	ABpraaaaaa	191	1798	-23201	-55	-73	1798	35.0	174	350	30	250197
ABpraaaaap:191	ABpraaaaap	191	1794	-23205	-44	-52	1794	41.1	202	366	29	206291
ABpraaaap:144	ABpraaaap	144	1762	-23237	-61	-64	1762	39.5	237	373	35	340464
ABpraaaapa:184	ABpraaaapa	184	1764	-23235	-54	-62	1764	34.3	212	364	32	242772
ABpraaaapp:184	ABpraaaapp	184	1863	-23136	0	2	1863	40.5	239	380	30	194703
ABpraaap:109	ABpraaap	109	1859	-23140	-103	-104	1859	46.0	334	382	44	491225
ABpraaapa:140	ABpraaapa	140	1807	-23192	-45	-48	1807	46.3	229	355	36	320997
ABpraaapaa:181	ABpraaapaa	181	1844	-23155	9	0	1844	41.0	197	329	30	197785
ABpraaapap:181	ABpraaapap	181	1822	-23177	-4	-10	1822	43.7	235	346	30	190518
ABpraaapp:140	ABpraaapp	140	1802	-23197	-73	-76	1802	47.6	293	362	38	347806
ABpraaappa:177	ABpraaappa	177	1789	-23210	-58	-62	1789	40.8	263	353	30	185304
ABpraaappp:177	ABpraaappp	177	1852	-23147	-17	-30	1852	43.7	303	367	33	210625
ABpraap:80	ABpraap	80	1987	-23012	-178	-179	1987	30.9	383	377	51	502626
ABpraapa:107	ABpraapa	107	1855	-23144	-92	-94	1855	39.2	382	389	43	482225
ABpraapaa:142	ABpraapaa	142	1837	-23162	-71	-75	1837	52.5	289	368	38	347786
ABpraapaaa:184	ABpraapaaa	184	1891	-23108	28	25	1891	51.1	196	345	32	202015
ABpraapaap:184	ABpraapaap	184	1816	-23183	-47	-47	1816	52.8	244	354	32	179903
ABpraapap:142	ABpraapap	142	1810	-23189	-58	-63	1810	51.1	352	370	37	330480
ABpraapapa:184	ABpraapapa	184	1795	-23204	-55	-54	1795	52.6	272	376	29	161450
ABpraapapp:184	ABpraapapp	184	1858	-23141	-3	-6	1858	50.7	312	371	33	202568
ABpraapp:107	ABpraapp	107	1893	-23106	-94	-95	1893	41.2	448	375	46	531790
ABpraappa:139	ABpraappa	139	1836	-23163	-39	-43	1836	45.3	373	400	37	373334
ABpraappaa:187	ABpraappaa	187	1831	-23168	-63	-70	1831	42.1	289	401	30	225961
ABpraappap:187	ABpraappap	187	1775	-23224	-123	-127	1775	43.1	338	399	33	209945
ABpraappp:139	ABpraappp	139	1804	-23195	-72	-73	1804	44.4	440	386	41	419621
ABpraapppa:181	ABpraapppa	181	1810	-23189	-82	-89	1810	40.7	380	399	32	219563
ABpraapppp:181	ABpraapppp	181	1868	-23131	-16	-15	1868	41.2	432	398	33	225251
ABprap:57	ABprap	57	1911	-23088	-157	-157	1911	40.2	485	364	56	453249
ABprapa:80	ABprapa	80	1955	-23044	-137	-138	1955	44.2	442	375	49	470779
ABprapaa:107	ABprapaa	107	1825	-23174	-168	-169	1825	49.7	464	381	43	444108
ABprapaaa:142	ABprapaaa	142	1847	-23152	-83	-86	1847	53.7	399	371	37	280178
ABprapaaaa:187	ABprapaaaa	187	1790	-23209	-41	-38	1790	47.1	383	378	32	189800
ABprapaaap:187	ABprapaaap	187	1860	-23139	29	29	1860	51.6	421	365	31	140406
ABprapaap:142	ABprapaap	142	1803	-23196	-65	-66	1803	52.2	455	367	36	274841
ABprapaapa:189	ABprapaapa	189	1832	-23167	-7	-10	1832	49.5	434	386	30	155344
ABprapaapp:189	ABprapaapp	189	1773	-23226	-86	-87	1773	46.8	469	382	31	144088
ABprapap:107	ABprapap	107	1825	-23174	-121	-121	1825	49.8	507	343	44	434828
ABprapapa:138	ABprapapa	138	1776	-23223	-81	-84	1776	51.1	514	360	39	336157
ABprapapaa:182	ABprapapaa	182	1802	-23197	-47	-52	1802	50.2	544	356	32	166362
ABprapapap:182	ABprapapap	182	1791	-23208	0	-9	1791	43.2	580	343	32	184156
ABprapapp:138	ABprapapp	138	1752	-23247	-43	-43	1752	46.5	567	322	38	342468
ABprapappa:180	ABprapappa	180	1725	-23274	-60	-60	1725	40.8	596	322	32	199464
ABprapappp:180	ABprapappp	180	1784	-23215	10	7	1784	33.5	609	302	33	217124
ABprapp:80	ABprapp	80	1957	-23042	-101	-101	1957	40.1	515	339	48	466822
ABprappa:107	ABprappa	107	1814	-23185	-90	-92	1814	42.0	551	353	45	570987
ABprappaa:143	ABprappaa	143	1766	-23233	-65	-68	1766	40.8	496	391	39	415619
ABprappaaa:192	ABprappaaa	192	1772	-23227	-90	-93	1772	37.2	465	402	31	198003
ABprappaap:192	ABprappaap	192	1840	-23159	5	5	1840	36.5	511	382	34	235797
ABprappap:143	ABprappap	143	1767	-23232	-45	-47	1767	41.0	550	367	39	420897
ABprappapa:190	ABprappapa	190	1740	-23259	-73	-77	1740	45.6	510	379	32	186925
ABprappapp:190	ABprappapp	190	1768	-23231	-24	-29	1768	38.5	553	360	33	222118
ABprappp:107	ABprappp	107	1784	-23215	-102	-105	1784	42.1	577	290	42	456303
ABprapppa:145	ABprapppa	145	1735	-23264	-47	-50	1735	37.0	574	336	37	382753
ABprapppaa:193	ABprapppaa	193	1809	-23190	17	4	1809	30.8	531	356	32	228970
ABprapppap:193	ABprapppap	193	1743	-23256	-9	-6	1743	28.0	566	329	30	171623
ABprapppp:145	ABprapppp	145	1742	-23257	-44	-43	1742	29.7	597	307	36	338865
ABprappppa:194	ABprappppa	194	1821	-23178	27	25	1821	27.0	599	308	31	174069
ABprappppp:194	ABprappppp	194	1780	-23219	-68	-61	1780	20.0	584	280	34	200479
ABprp:42	ABprp	42	1972	-23027	-225	-225	1972	25.4	508	276	59	494196
ABprpa:57	ABprpa	57	1985	-23014	-284	-285	1985	21.7	470	334	55	368383
ABprpaa:81	ABprpaa	81	1990	-23009	-177	-176	1990	29.3	473	385	49	492914
ABprpaaa:108	ABprpaaa	108	1878	-23121	-94	-95	1878	29.6	406	396	43	441502
ABprpaaaa:139	ABprpaaaa	139	1776	-23223	-71	-79	1776	37.2	276	384	38	340607
ABprpaaaaa:178	ABprpaaaaa	178	1805	-23194	3	-1	1805	26.9	231	337	31	186769
ABprpaaaap:178	ABprpaaaap	178	1831	-23168	-10	-16	1831	27.7	258	360	33	202771
ABprpaaap:139	ABprpaaap	139	1826	-23174	-87	-94	1826	34.8	327	400	37	335526
ABprpaaapa:180	ABprpaaapa	180	1759	-23240	-70	-77	1759	26.9	275	383	31	197899
ABprpaaapp:180	ABprpaaapp	180	1836	-23163	-24	-23	1836	28.7	313	386	32	201866
ABprpaap:108	ABprpaap	108	1857	-23142	-106	-107	1857	31.4	464	370	43	423488
ABprpaapa:139	ABprpaapa	139	1794	-23205	-94	-104	1794	37.9	337	394	37	329651
ABprpaapaa:184	ABprpaapaa	184	1872	-23127	18	7	1872	33.3	256	379	32	230818
ABprpaapap:184	ABprpaapap	184	1799	-23200	-42	-48	1799	35.0	295	394	32	217403
ABprpaapp:139	ABprpaapp	139	1817	-23182	-91	-92	1817	36.3	396	387	38	323075
ABprpaappa:180	ABprpaappa	180	1879	-23120	-11	-18	1879	34.0	332	395	34	237793
ABprpaappp:180	ABprpaappp	180	1825	-23174	-51	-57	1825	31.2	373	400	32	191868
ABprpap:81	ABprpap	81	2040	-22959	-204	-204	2040	23.0	534	318	48	441256
ABprpapa:109	ABprpapa	109	2038	-22961	-6	-10	2038	21.9	477	359	44	431110
ABprpapaa:141	ABprpapaa	141	4559	-20440	2141	2164	4559	25.9	356	370	37	272756
ABprpapaaa:187	ABprpapaaa	187	7682	-17317	4600	4614	7682	24.6	330	325	30	131867
ABprpapaap:187	ABprpapaap	187	7926	-17073	4459	4498	7926	23.6	363	345	29	123499
ABprpapap:141	ABprpapap	141	4327	-20672	1685	1802	4327	21.7	391	366	37	259328
ABprpapapa:184	ABprpapapa	184	6679	-18320	3197	3260	6679	19.8	387	328	30	107019
ABprpapapp:184	ABprpapapp	184	6825	-18174	3504	3501	6825	19.5	428	332	31	114416
ABprpapp:109	ABprpapp	109	2035	-22964	37	35	2035	23.3	540	317	44	403920
ABprpappa:140	ABprpappa	140	4786	-20213	2121	2214	4786	20.6	420	348	38	250953
ABprpappaa:182	ABprpappaa	182	8773	-16226	5484	5578	8773	21.6	360	284	31	102816
ABprpappap:182	ABprpappap	182	8877	-16122	5137	5350	8877	20.7	415	286	31	103349
ABprpappp:140	ABprpappp	140	4697	-20302	2210	2236	4697	20.6	466	335	39	260283
ABprpapppa:183	ABprpapppa	183	10260	-14739	6481	6616	10260	19.4	451	295	32	123026
ABprpapppp:183	ABprpapppp	183	8768	-16231	5601	5690	8768	19.4	497	271	35	139020
ABprpp:57	ABprpp	57	1921	-23078	-225	-226	1921	25.7	566	294	55	450185
ABprppa:81	ABprppa	81	1987	-23012	-142	-142	1987	35.9	587	332	48	449711
ABprppaa:108	ABprppaa	108	1836	-23163	-94	-93	1836	33.0	544	361	42	420298
ABprppaaa:144	ABprppaaa	144	2060	-22939	-129	-47	2060	28.7	394	389	36	264569
ABprppaaaa:192	ABprppaaaa	192	1919	-23080	-325	-276	1919	26.3	327	364	29	110968
ABprppaaap:192	ABprppaaap	192	2015	-22984	-273	-185	2015	25.0	360	382	31	177479
ABprppaap:144	ABprppaap	144	1983	-23016	-96	-76	1983	27.6	444	381	36	272622
ABprppaapa:188	ABprppaapa	188	2174	-22825	-236	-181	2174	21.3	394	372	31	145254
ABprppaapp:188	ABprppaapp	188	1986	-23013	-308	-259	1986	22.8	442	362	32	156074
ABprppap:108	ABprppap	108	1872	-23127	-35	-38	1872	35.2	579	299	42	373390
ABprppapa:142	ABprppapa	142	1849	-23150	-56	-59	1849	32.4	474	362	36	240252
ABprppapaa:184	ABprppapaa	184	1865	-23134	-135	-132	1865	27.0	395	382	32	158328
ABprppapap:184	ABprppapap	184	1827	-23172	-42	-34	1827	28.6	440	387	30	142350
ABprppapp:142	ABprppapp	142	1800	-23199	-48	-55	1800	34.5	519	342	36	263981
ABprppappa:189	ABprppappa	189	1817	-23182	-37	-32	1817	28.8	467	382	31	148379
ABprppappp:189	ABprppappp	189	1758	-23241	-70	-73	1758	28.0	508	367	30	151177
ABprppp:81	ABprppp	81	1941	-23058	-155	-155	1941	25.8	614	254	48	457837
ABprpppa:108	ABprpppa	108	1816	-23183	-79	-81	1816	27.7	611	290	42	423552
ABprpppaa:141	ABprpppaa	141	1778	-23221	-60	-61	1778	29.1	526	367	37	297019
ABprpppaaa:186	ABprpppaaa	186	1859	-23140	-61	-76	1859	22.5	488	369	32	147453
ABprpppaap:186	ABprpppaap	186	1862	-23137	-16	-19	1862	23.2	534	350	32	156071
ABprpppap:141	ABprpppap	141	1789	-23210	-46	-51	1789	27.2	567	331	36	281978
ABprpppapa:186	ABprpppapa	186	1885	-23114	-45	-51	1885	20.8	557	320	32	115662
ABprpppapp:186	ABprpppapp	186	2044	-22955	101	82	2044	18.1	560	277	29	111615
ABprpppp:108	ABprpppp	108	1833	-23166	-87	-86	1833	24.3	606	227	44	416280
ABprppppa:139	ABprppppa	139	1872	-23127	-132	-96	1872	22.2	517	335	38	268201
ABprppppaa:181	ABprppppaa	181	1924	-23075	-454	-349	1924	21.5	461	342	31	127107
ABprppppap:181	ABprppppap	181	2059	-22940	-61	-44	2059	19.5	505	322	34	128511
ABprppppp:139	ABprppppp	139	1843	-23156	-72	-73	1843	20.6	559	297	39	303426
ABprpppppa:184	ABprpppppa	184	2137	-22862	-382	-148	2137	23.5	518	286	32	123744
ABprpppppp:184	ABprpppppp	184	1762	-23237	-135	-120	1762	21.0	544	252	34	124807
P1:3	P1	3	1971	-23028	-241	-241	1971	37.4	524	254	70	1082459
EMS:18	EMS	18	1894	-23105	-212	-212	1894	35.7	425	160	65	789637
MS:32	MS	32	1892	-23107	-243	-243	1892	25.8	347	180	65	638944
MSa:48	MSa	48	1911	-23088	-265	-265	1911	27.1	286	155	62	544938
MSaa:67	MSaa	67	1948	-23051	-214	-213	1948	23.7	239	171	55	386129
MSaaa:91	MSaaa	91	1974	-23025	-329	-332	1974	20.9	204	171	49	476196
MSaaaa:118	MSaaaa	118	1815	-23184	-75	-76	1815	29.0	172	213	43	409811
MSaaaaa:148	MSaaaaa	148	2719	-22280	56	128	2719	38.4	137	231	37	357264
MSaaaaaa:183	MSaaaaaa	183	2900	-22099	-459	-550	2900	38.1	108	223	29	233883
MSaaaaap:183	MSaaaaap	183	2884	-22115	-97	-142	2884	45.3	145	209	33	204539
MSaaaap:148	MSaaaap	148	1982	-23017	-91	-75	1982	46.5	195	227	36	308986
MSaaaapa:184	MSaaaapa	184	2403	-22596	-78	-26	2403	49.1	169	225	31	184734
MSaaaapp:184	MSaaaapp	184	2516	-22483	112	144	2516	51.7	221	232	32	182909
MSaaap:118	MSaaap	118	1818	-23181	-65	-68	1818	29.9	262	209	41	320978
MSaaapa:151	MSaaapa	151	3036	-21963	138	333	3036	40.0	211	221	39	340893
MSaaapaa:188	MSaaapaa	188	4350	-20649	-711	-559	4350	41.5	182	208	34	231009
MSaaapap:188	MSaaapap	188	5022	-19977	867	1129	5022	46.8	237	210	32	198832
MSaaapp:151	MSaaapp	151	2778	-22221	-753	-228	2778	40.6	271	208	33	228928
MSaap:91	MSaap	91	1933	-23066	-222	-222	1933	23.2	303	177	48	356825
MSaapa:118	MSaapa	118	1771	-23228	-125	-123	1771	23.0	299	189	43	319405
MSaapaa:148	MSaapaa	148	2527	-22472	-18	78	2527	32.8	282	191	38	272384
MSaapaaa:184	MSaapaaa	184	5486	-17240	-547	1071	5486	32.7	263	188	32	158977
MSaapaap:184	MSaapaap	184	2623	-22377	-168	-121	2623	39.2	301	191	31	132699
MSaapap:148	MSaapap	148	1910	-23089	-185	-145	1910	27.7	352	206	36	184879
MSaapapa:191	MSaapapa	191	2970	-22029	-1762	-35	2970	30.8	322	202	29	117769
MSaapapp:191	MSaapapp	191	3069	-21930	-143	-267	3069	31.4	369	189	31	121586
MSaapp:118	MSaapp	118	1778	-23221	-92	-94	1778	21.8	384	183	42	293949
MSaappa:154	MSaappa	154	2097	-22902	-571	-330	2097	23.2	374	202	34	174909
MSaappp:154	MSaappp	154	2204	-22795	-340	-268	2204	26.0	417	186	39	225354
MSap:67	MSap	67	1933	-23066	-223	-223	1933	27.1	342	125	54	398391
MSapa:92	MSapa	92	1985	-23014	-126	-128	1985	27.3	301	110	48	444498
MSapaa:122	MSapaa	122	1806	-23193	-78	-77	1806	32.3	256	160	40	305640
MSapaaa:157	MSapaaa	157	2057	-22942	-225	-184	2057	37.0	185	156	34	194551
MSapaaaa:202	MSapaaaa	202	1967	-23032	33	47	1967	34.5	136	136	27	142465
MSapaaap:202	MSapaaap	202	2636	-22364	-1267	-548	2636	38.2	186	162	27	96440
MSapaap:157	MSapaap	157	2559	-22440	-69	-70	2559	37.5	240	160	33	173514
MSapaapa:202	MSapaapa	202	3109	-21890	-676	-767	3109	34.2	237	145	34	185037
MSapaapp:202	MSapaapp	202	2938	-22061	74	76	2938	37.7	238	149	31	121542
MSapap:122	MSapap	122	1845	-23154	-8	-11	1845	33.8	325	156	40	278261
MSapapa:156	MSapapa	156	2041	-22958	-137	-129	2041	40.3	258	146	34	187824
MSapapaa:197	MSapapaa	197	2113	-22886	-146	-150	2113	40.1	210	143	29	112085
MSapapap:197	MSapapap	197	2396	-22603	-240	-193	2396	43.6	242	165	28	103538
MSapapp:156	MSapapp	156	2044	-22955	1	6	2044	43.7	307	149	34	192554
MSapp:92	MSapp	92	1943	-23056	-176	-176	1943	25.5	400	124	46	392590
MSappa:122	MSappa	122	1809	-23190	-47	-48	1809	30.9	365	161	39	255881
MSappaa:160	MSappaa	160	3216	-21783	96	237	3216	35.3	301	152	34	185564
MSappap:160	MSappap	160	2689	-22310	-163	-74	2689	33.4	361	152	35	182106
MSappp:122	MSappp	122	1800	-23199	-28	-31	1800	34.5	429	148	39	266252
MSapppa:161	MSapppa	161	2185	-22814	87	81	2185	42.1	342	139	33	183541
MSapppp:161	MSapppp	161	2053	-22946	74	75	2053	42.0	392	151	35	181994
MSp:48	MSp	48	1949	-23050	-187	-187	1949	27.0	385	238	59	405024
MSpa:67	MSpa	67	1946	-23053	-213	-213	1946	25.2	313	245	54	353207
MSpaa:92	MSpaa	92	1963	-23036	-151	-152	1963	25.1	307	267	48	379169
MSpaaa:120	MSpaaa	120	1773	-23227	-95	-97	1773	31.3	258	298	43	424044
MSpaaaa:150	MSpaaaa	150	2178	-22821	-192	-156	2178	37.6	173	289	36	323524
MSpaaaaa:184	MSpaaaaa	184	4239	-20760	-41	-81	4239	42.5	167	257	34	216920
MSpaaaap:184	MSpaaaap	184	4862	-20137	119	931	4862	37.5	130	266	29	219826
MSpaaap:150	MSpaaap	150	2058	-22941	-135	-154	2058	42.3	237	291	37	324733
MSpaaapa:187	MSpaaapa	187	2293	-22706	-189	-149	2293	42.7	199	284	31	207536
MSpaaapp:187	MSpaaapp	187	2121	-22878	1	5	2121	47.5	244	276	32	181612
MSpaap:120	MSpaap	120	1793	-23206	-74	-75	1793	29.2	327	254	42	317591
MSpaapa:155	MSpaapa	155	3285	-21714	222	531	3285	39.0	261	262	38	313139
MSpaapaa:193	MSpaapaa	193	3364	-21635	-685	-693	3364	38.5	208	272	32	211145
MSpaapap:193	MSpaapap	193	2372	-22628	-710	-725	2372	39.7	258	267	32	169148
MSpaapp:155	MSpaapp	155	2003	-22996	-28	-39	2003	40.3	315	248	31	157062
MSpap:92	MSpap	92	2020	-22979	-195	-196	2020	21.5	398	237	49	359560
MSpapa:120	MSpapa	120	1796	-23203	-89	-95	1796	22.0	367	267	44	332426
MSpapaa:153	MSpapaa	153	1808	-23191	-212	-176	1808	30.5	320	261	37	235665
MSpapaaa:189	MSpapaaa	189	1846	-23153	-960	-612	1846	30.2	292	254	33	182125
MSpapaap:189	MSpapaap	189	1989	-23010	14	12	1989	35.3	338	244	32	128216
MSpapap:153	MSpapap	153	1815	-23184	-105	-114	1815	26.5	386	249	37	203842
MSpapapa:194	MSpapapa	194	2418	-22582	-395	-98	2418	25.0	361	255	29	104396
MSpapapp:194	MSpapapp	194	1944	-23056	-58	-73	1944	30.0	393	244	32	122223
MSpapp:120	MSpapp	120	1781	-23218	-93	-95	1781	21.9	451	254	43	319468
MSpappa:160	MSpappa	160	1927	-23072	-294	-206	1927	22.2	397	264	35	197352
MSpappp:160	MSpappp	160	2000	-22999	-98	-100	2000	25.8	445	259	40	245986
MSpp:67	MSpp	67	1979	-23020	-205	-206	1979	21.1	423	274	53	331875
MSppa:95	MSppa	95	1960	-23039	-272	-272	1960	22.0	431	324	48	437215
MSppaa:125	MSppaa	125	1766	-23233	-72	-73	1766	31.1	316	328	40	339971
MSppaaa:162	MSppaaa	162	1885	-23114	-136	-120	1885	32.7	197	313	33	218226
MSppaaaa:202	MSppaaaa	202	1907	-23093	-191	-237	1907	31.0	174	308	29	178132
MSppaaap:202	MSppaaap	202	1802	-23198	-218	-239	1802	34.2	203	301	29	138097
MSppaap:162	MSppaap	162	1778	-23221	-107	-97	1778	30.5	251	304	32	170749
MSppap:125	MSppap	125	1790	-23209	-65	-65	1790	31.2	384	311	41	304371
MSppapa:161	MSppapa	161	1818	-23181	-17	-18	1818	36.7	276	319	35	207802
MSppapaa:201	MSppapaa	201	1666	-23334	-172	-185	1666	34.0	235	328	30	145450
MSppapap:201	MSppapap	201	1971	-23028	124	120	1971	36.2	282	314	29	121932
MSppapp:161	MSppapp	161	1807	-23192	-73	-79	1807	40.6	317	330	35	209302
MSppp:95	MSppp	95	1930	-23069	-203	-203	1930	21.3	498	246	47	376941
MSpppa:126	MSpppa	126	1778	-23221	-75	-75	1778	27.5	425	308	39	269152
MSpppaa:167	MSpppaa	167	1937	-23062	-108	-89	1937	32.3	321	310	36	195530
MSpppap:167	MSpppap	167	2341	-22658	-73	-22	2341	30.8	380	315	37	189389
MSpppp:126	MSpppp	126	1791	-23208	-70	-70	1791	31.1	465	306	41	316176
MSppppa:171	MSppppa	171	1914	-23085	-3	-8	1914	40.5	349	344	35	201555
MSppppp:171	MSppppp	171	1868	-23131	-48	-50	1868	40.0	399	346	34	187265
E:32	E	32	1894	-23105	-283	-284	1894	33.3	503	156	65	722551
Ea:49	Ea	49	1958	-23041	-252	-251	1958	30.7	426	169	63	549377
Eal:85	Eal	85	1955	-23044	-150	-152	1955	37.6	380	190	52	414392
Eala:127	Eala	127	1853	-23146	-72	-70	1853	44.2	313	209	44	286404
Ealaa:192	Ealaa	192	2121	-22879	-134	-102	2121	48.1	285	210	35	125428
Ealap:192	Ealap	192	1920	-23079	-88	-90	1920	47.3	356	222	35	115281
Ealp:127	Ealp	127	1804	-23195	-89	-92	1804	41.9	392	199	43	224865
Ealpa:194	Ealpa	194	2164	-22835	-122	-114	2164	40.4	338	193	33	104437
Ealpp:194	Ealpp	194	1870	-23129	-70	-71	1870	42.4	403	207	36	123796
Ear:85	Ear	85	1956	-23043	-144	-145	1956	37.1	415	279	52	416094
Eara:126	Eara	126	1819	-23180	-72	-72	1819	44.3	330	294	45	314767
Earaa:194	Earaa	194	1936	-23063	-126	-144	1936	46.0	289	276	32	94708
Earap:194	Earap	194	1869	-23130	-79	-78	1869	45.4	367	280	35	115894
Earp:126	Earp	126	1821	-23178	-69	-70	1821	40.7	403	286	45	270080
Earpa:196	Earpa	196	2079	-22920	49	37	2079	36.1	352	277	34	100656
Earpp:196	Earpp	196	1873	-23126	-39	-38	1873	39.5	429	270	37	125280
Ep:49	Ep	49	1953	-23046	-215	-216	1953	36.5	532	190	60	578607
Epl:88	Epl	88	1916	-23083	-131	-134	1916	41.3	480	196	52	431507
Epla:131	Epla	131	1777	-23222	-75	-76	1777	45.5	441	241	43	222793
Eplaa:199	Eplaa	199	1868	-23131	-7	-12	1868	51.0	418	232	32	82497
Eplap:199	Eplap	199	1844	-23155	8	2	1844	46.1	475	235	32	88590
Eplp:131	Eplp	131	1799	-23200	-50	-53	1799	41.8	523	208	45	236631
Eplpa:200	Eplpa	200	1786	-23213	-151	-156	1786	37.8	478	255	29	40540
Eplpp:200	Eplpp	200	1842	-23157	-7	-7	1842	47.6	519	228	33	98312
Epr:88	Epr	88	1885	-23114	-153	-155	1885	36.1	522	260	51	453809
Epra:133	Epra	133	1790	-23209	-74	-75	1790	43.8	462	305	44	249893
Epraa:202	Epraa	202	1861	-23138	-49	-58	1861	48.2	413	312	30	80809
Eprap:202	Eprap	202	1954	-23046	64	59	1954	45.0	474	288	34	92242
Eprp:133	Eprp	133	1767	-23232	-82	-87	1767	42.3	541	264	45	267964
Eprpa:198	Eprpa	198	1730	-23269	-111	-114	1730	42.8	517	282	42	206049
Eprpp:198	Eprpp	198	1733	-23266	-62	-80	1733	38.3	555	274	31	93561
P2:18	P2	18	1898	-23101	-256	-256	1898	38.6	577	237	67	906762
C:36	C	36	1995	-23004	-242	-242	1995	48.0	513	276	63	592475
Ca:53	Ca	53	1993	-23006	-222	-223	1993	47.6	444	250	55	334184
Caa:76	Caa	76	1995	-23004	-291	-292	1995	51.5	409	273	51	335267
Caaa:105	Caaa	105	1872	-23127	-199	-199	1872	53.2	407	215	46	346133
Caaaa:138	Caaaa	138	1775	-23224	-173	-177	1775	55.3	498	182	42	265109
Caaaaa:186	Caaaaa	186	1748	-23251	-153	-159	1748	55.9	495	192	34	127689
Caaaap:186	Caaaap	186	1763	-23236	-119	-122	1763	54.5	549	200	33	122670
Caaap:138	Caaap	138	1783	-23216	-75	-75	1783	46.0	556	154	40	300889
Caaapa:179	Caaapa	179	1795	-23204	-66	-66	1795	49.4	587	185	35	154894
Caaapp:179	Caaapp	179	1742	-23257	-86	-86	1742	39.0	601	193	34	151375
Caap:105	Caap	105	1870	-23129	-213	-213	1870	53.8	517	181	42	310182
Caapa:145	Caapa	145	1767	-23232	-71	-72	1767	38.6	609	193	34	191167
Caapp:145	Caapp	145	1765	-23234	-98	-101	1765	33.2	608	167	38	257992
Caappd:191	Caappd	191	1772	-23227	-86	-87	1772	24.7	618	168	33	97981
Caappv:191	Caappv	191	1733	-23266	-102	-105	1733	20.8	569	202	29	72677
Cap:76	Cap	76	1996	-23003	-288	-292	1996	52.4	482	178	51	365872
Capa:113	Capa	113	1809	-23190	-114	-115	1809	37.3	500	130	45	444901
Capaa:165	Capaa	165	1862	-23137	-19	-20	1862	27.6	481	167	38	208363
Capap:165	Capap	165	1808	-23191	-28	-34	1808	33.1	511	189	37	155681
Capp:113	Capp	113	1833	-23166	-72	-75	1833	40.8	543	136	44	420128
Cappa:157	Cappa	157	1774	-23225	-35	-36	1774	35.2	537	152	36	228403
Cappaa:204	Cappaa	204	1918	-23081	67	85	1918	42.5	499	179	30	111545
Cappap:204	Cappap	204	1969	-23030	136	128	1969	37.5	529	165	30	126970
Cappp:157	Cappp	157	1749	-23250	-34	-35	1749	28.6	568	188	37	208736
Cp:53	Cp	53	1991	-23008	-197	-197	1991	45.3	559	276	58	419653
Cpa:76	Cpa	76	2007	-22992	-276	-277	2007	50.4	556	278	53	402217
Cpaa:105	Cpaa	105	1872	-23127	-232	-232	1872	54.0	539	276	48	431917
Cpaaa:139	Cpaaa	139	1813	-23186	-165	-168	1813	56.3	472	260	42	307986
Cpaaaa:188	Cpaaaa	188	1830	-23169	-101	-106	1830	56.7	455	263	35	158012
Cpaaap:188	Cpaaap	188	1809	-23190	-93	-90	1809	55.3	513	271	35	163183
Cpaap:139	Cpaap	139	1743	-23256	-122	-125	1743	51.8	580	246	40	318350
Cpaapa:184	Cpaapa	184	1801	-23198	-152	-152	1801	55.5	573	264	35	162956
Cpaapp:184	Cpaapp	184	1768	-23231	-51	-52	1768	46.5	615	247	36	217294
Cpap:105	Cpap	105	1831	-23168	-142	-143	1831	48.4	582	199	46	435240
Cpapa:139	Cpapa	139	1754	-23245	-82	-82	1754	42.6	622	245	40	377302
Cpapaa:194	Cpapaa	194	1797	-23202	2	-2	1797	29.2	614	211	34	170212
Cpapap:194	Cpapap	194	1716	-23283	-89	-92	1716	40.2	635	253	33	187875
Cpapp:139	Cpapp	139	1737	-23262	-78	-84	1737	31.0	625	202	38	354598
Cpappd:193	Cpappd	193	1771	-23228	-13	-14	1771	26.4	624	250	31	144967
Cpappv:193	Cpappv	193	1808	-23191	-18	-23	1808	19.7	579	232	31	116566
Cpp:76	Cpp	76	1941	-23058	-193	-193	1941	36.8	610	188	50	483595
Cppa:109	Cppa	109	1788	-23212	-104	-104	1788	30.8	627	226	45	554960
Cppaa:165	Cppaa	165	1983	-23017	-86	-80	1983	27.6	482	292	40	228942
Cppaaa:204	Cppaaa	204	2015	-22984	-73	-99	2015	32.0	458	317	31	83163
Cppaap:204	Cppaap	204	2029	-22971	-267	-294	2029	30.0	463	302	38	198174
Cppap:165	Cppap	165	1852	-23147	-25	-23	1852	27.7	537	260	38	228985
Cppp:109	Cppp	109	1829	-23170	-66	-68	1829	37.1	598	185	44	496206
Cpppa:154	Cpppa	154	1780	-23219	-14	-18	1780	34.2	580	289	36	240415
Cpppaa:203	Cpppaa	203	1800	-23199	-3	-1	1800	41.0	508	335	28	112299
Cpppap:203	Cpppap	203	1791	-23209	79	67	1791	34.0	550	312	30	116919
Cpppp:154	Cpppp	154	1769	-23230	-18	-18	1769	29.4	594	237	39	270163
P3:36	P3	36	1954	-23045	-262	-262	1954	32.3	611	209	57	614883
D:60	D	60	1979	-23020	-307	-308	1979	28.6	590	175	52	330303
Da:96	Da	96	1922	-23077	-163	-166	1922	31.3	511	113	46	166039
Daa:135	Daa	135	1850	-23149	-51	-51	1850	33.5	432	163	34	84822
Dap:135	Dap	135	1792	-23207	-93	-95	1792	30.0	514	179	40	109916
Dapa:174	Dapa	174	1834	-23165	-55	-56	1834	41.8	448	164	35	98829
Dapp:174	Dapp	174	1770	-23229	-76	-87	1770	30.8	509	191	37	172782
Dp:96	Dp	96	1919	-23080	-249	-251	1919	23.3	566	161	46	181668
Dpa:135	Dpa	135	1801	-23198	-50	-51	1801	27.4	493	272	36	76576
Dpp:135	Dpp	135	1809	-23190	-49	-51	1809	30.0	554	236	38	101893
Dppa:176	Dppa	176	1860	-23139	-47	-39	1860	36.6	469	309	33	80875
Dppp:176	Dppp	176	1822	-23177	-35	-34	1822	36.6	510	303	32	77275
P4:60	P4	60	1978	-23021	-222	-223	1978	24.2	499	144	48	239617
Z2:122	Z2	122	1646	-21138	-36	-36	1646	32.7	480	241	36	66315
Z3:122	Z3	122	1507	-19833	-63	-66	1507	31.4	413	213	33	51221
