# Supplementary material for: Quantitative Differences in Nuclear β-catenin and TCF Pattern Embryonic Cells in C. elegans
Source: PLoS Genet. 2015 Oct 21;11(10):e1005585. doi: 10.1371/journal.pgen.1005585 (PMC4619327; doi:10.1371/journal.pgen.1005585)
Supplement: S1 Data — For each cell analyzed, birth time is given in column 3 and the average nuclear reporter intensity over the lifetime of the cell (corrected for background) is given in column 7 (“blot”). For information on each embryo’s strain information and experimental conditions, refer to S2 Table. (ZIP) [file pgen.1005585.s005.zip › CAs/CA20111205_ceh-27_L3.csv]

cellTime	cell	time	none	global	local	blot	cross	z	x	y	size	gweight
ABa:1	ABa	1	2268	-22732	-352	-330	2268	34.0	154	264	66	590745
ABal:2	ABal	2	2178	-22821	-370	-361	2178	28.2	132	266	72	1162876
ABala:11	ABala	11	2182	-22817	-410	-374	2182	36.3	122	202	62	657816
ABalaa:25	ABalaa	25	2264	-22735	-293	-298	2264	43.0	104	220	56	577461
ABalaaa:46	ABalaaa	46	2270	-22729	-235	-223	2270	41.2	93	202	50	721438
ABalaaaa:71	ABalaaaa	71	2266	-22733	-156	-141	2266	41.5	111	211	43	567699
ABalaaaal:105	ABalaaaal	105	2063	-22936	-103	-98	2063	32.6	112	256	38	491766
ABalaaaala:144	ABalaaaala	144	2059	-22940	-50	-55	2059	46.9	123	291	32	241575
ABalaaaalal:215	ABalaaaalal	215	2029	-22970	-79	-150	2029	43.6	117	281	30	248611
ABalaaaalar:215	ABalaaaalar	215	2089	-22910	-76	-71	2089	48.8	141	291	28	147368
ABalaaaalp:144	ABalaaaalp	144	2062	-22937	-39	-43	2062	50.6	148	313	32	220426
ABalaaaalpa:217	ABalaaaalpa	217	1980	-23019	-33	-42	1980	54.2	135	279	28	127029
ABalaaaalpp:217	ABalaaaalpp	217	2067	-22932	-30	-124	2067	56.5	167	292	26	109860
ABalaaaar:105	ABalaaaar	105	2010	-22989	-125	-113	2010	38.9	92	213	37	462428
ABalaaaarl:146	ABalaaaarl	146	2088	-22911	-111	-41	2088	42.8	111	256	31	258570
ABalaaaarla:205	ABalaaaarla	205	2212	-22787	-53	-75	2212	42.2	119	271	28	199258
ABalaaaarlp:205	ABalaaaarlp	205	2180	-22819	-58	-55	2180	43.5	116	240	27	149397
ABalaaaarr:146	ABalaaaarr	146	2081	-22918	-95	-44	2081	44.5	124	199	31	236209
ABalaaaarra:210	ABalaaaarra	210	2167	-22832	9	-45	2167	45.1	128	192	27	146680
ABalaaaarrp:210	ABalaaaarrp	210	2050	-22949	-145	-23	2050	40.9	118	220	27	169837
ABalaaap:71	ABalaaap	71	2246	-22753	-144	-150	2246	36.1	143	187	44	575547
ABalaaapa:101	ABalaaapa	101	2118	-22881	-45	-54	2118	30.2	111	199	38	551001
ABalaaapal:141	ABalaaapal	141	2092	-22908	-47	-31	2092	37.4	113	287	33	326524
ABalaaapall:203	ABalaaapall	203	2035	-22964	-68	-33	2035	39.6	113	289	28	204374
ABalaaapalr:203	ABalaaapalr	203	2140	-22859	-20	-46	2140	43.3	127	323	28	165639
ABalaaapar:141	ABalaaapar	141	1999	-23000	-241	-114	1999	35.0	101	242	33	359411
ABalaaaparl:210	ABalaaaparl	210	1979	-23021	-112	-65	1979	35.0	105	239	28	216079
ABalaaaparr:210	ABalaaaparr	210	2049	-22950	-2	-59	2049	35.0	106	274	27	203117
ABalaaapp:101	ABalaaapp	101	2080	-22919	-93	-109	2080	31.1	151	173	37	463585
ABalaaappl:140	ABalaaappl	140	2051	-22948	-116	-104	2051	36.1	119	192	32	358890
ABalaaappll:215	ABalaaappll	215	1806	-23193	-241	-74	1806	34.8	110	205	26	184223
ABalaaapplr:215	ABalaaapplr	215	2139	-22860	0	-65	2139	39.3	130	179	29	218784
ABalaaappr:140	ABalaaappr	140	2101	-22898	-35	-41	2101	41.1	140	165	33	310240
ABalaaapprl:198	ABalaaapprl	198	2249	-22750	-29	-73	2249	43.8	143	179	29	209508
ABalaaapprr:198	ABalaaapprr	198	2073	-22926	-44	-42	2073	46.1	156	148	28	169482
ABalaap:46	ABalaap	46	2290	-22709	-167	-158	2290	43.3	147	257	49	571198
ABalaapa:72	ABalaapa	72	2211	-22788	-170	-148	2211	42.0	183	197	42	495206
ABalaapaa:107	ABalaapaa	107	2079	-22920	-66	-66	2079	42.4	157	149	35	374405
ABalaapaaa:150	ABalaapaaa	150	2104	-22895	-111	-94	2104	50.0	154	170	31	212813
ABalaapaap:150	ABalaapaap	150	2115	-22884	-208	-132	2115	53.3	194	163	32	190818
ABalaapaapa:217	ABalaapaapa	217	2169	-22830	-131	-146	2169	53.7	144	178	29	138666
ABalaapaapp:217	ABalaapaapp	217	2157	-22842	-220	-207	2157	56.5	180	170	27	99899
ABalaapap:107	ABalaapap	107	2069	-22930	-33	-43	2069	42.8	199	137	33	303409
ABalaapapa:151	ABalaapapa	151	2085	-22914	-7	-5	2085	50.3	218	137	27	152960
ABalaapapp:151	ABalaapapp	151	1995	-23004	-82	-72	1995	49.9	235	139	31	189334
ABalaapappa:207	ABalaapappa	207	2126	-22873	-42	-67	2126	55.6	229	146	29	116761
ABalaapappp:207	ABalaapappp	207	2158	-22841	-23	-35	2158	54.9	271	142	28	128194
ABalaapp:72	ABalaapp	72	2286	-22713	-115	-143	2286	41.1	240	197	44	459495
ABalaappa:103	ABalaappa	103	2026	-22973	-127	-133	2026	34.1	172	138	37	501066
ABalaappaa:147	ABalaappaa	147	2146	-22853	24	30	2146	45.8	168	146	27	170289
ABalaappap:147	ABalaappap	147	2071	-22928	-111	-110	2071	45.5	192	146	32	249203
ABalaappapa:205	ABalaappapa	205	2113	-22886	-43	-81	2113	50.9	170	151	28	135649
ABalaappapp:205	ABalaappapp	205	2114	-22885	-67	-98	2114	52.8	204	143	28	140496
ABalaappp:103	ABalaappp	103	2031	-22968	-118	-106	2031	31.3	209	148	38	509058
ABalaapppa:141	ABalaapppa	141	2098	-22901	-117	-133	2098	38.5	171	156	34	375891
ABalaapppaa:209	ABalaapppaa	209	2342	-22657	-167	-236	2342	44.1	172	174	26	143840
ABalaapppap:209	ABalaapppap	209	2075	-22924	-103	-94	2075	43.7	197	156	28	197624
ABalaapppp:141	ABalaapppp	141	2069	-22930	-81	-89	2069	31.7	189	148	36	456783
ABalaappppa:193	ABalaappppa	193	2097	-22902	-71	-108	2097	39.4	157	159	31	292790
ABalaappppp:193	ABalaappppp	193	2055	-22944	-93	-92	2055	36.9	178	143	31	308159
ABalap:25	ABalap	25	2290	-22709	-338	-332	2290	28.5	158	174	58	667611
ABalapa:46	ABalapa	46	2278	-22721	-257	-247	2278	33.4	151	168	50	731991
ABalapaa:70	ABalapaa	70	2266	-22733	-219	-211	2266	30.9	160	144	42	548517
ABalapaaa:101	ABalapaaa	101	2219	-22780	5	27	2219	21.0	133	230	37	528805
ABalapaaaa:143	ABalapaaaa	143	2544	-22455	278	299	2544	30.1	124	281	32	379353
ABalapaaap:143	ABalapaaap	143	2452	-22547	214	240	2452	24.4	135	297	35	431676
ABalapaaapa:201	ABalapaaapa	201	2400	-22599	219	264	2400	31.8	114	302	29	216560
ABalapaaapp:201	ABalapaaapp	201	2567	-22432	291	287	2567	25.9	135	327	29	279280
ABalapaap:101	ABalapaap	101	2278	-22721	23	21	2278	21.5	160	266	37	471683
ABalapaapa:139	ABalapaapa	139	2515	-22484	282	268	2515	34.7	143	307	31	301098
ABalapaapaa:218	ABalapaapaa	218	2837	-22163	380	175	2837	45.3	158	300	26	123665
ABalapaapap:218	ABalapaapap	218	2496	-22504	116	206	2496	39.3	166	318	28	200539
ABalapaapp:139	ABalapaapp	139	2383	-22616	141	141	2383	26.8	158	315	35	426416
ABalapaappa:193	ABalapaappa	193	2337	-22662	82	130	2337	37.4	136	312	31	238626
ABalapaappp:193	ABalapaappp	193	2424	-22575	121	148	2424	33.3	152	330	31	304514
ABalapap:70	ABalapap	70	2295	-22704	-160	-174	2295	26.4	208	163	44	519040
ABalapapa:99	ABalapapa	99	2295	-22704	70	80	2295	20.7	179	233	36	447557
ABalapapaa:144	ABalapapaa	144	2817	-22182	463	507	2817	21.6	140	238	27	250355
ABalapapap:144	ABalapapap	144	2487	-22512	165	169	2487	17.2	162	260	36	429574
ABalapapapa:194	ABalapapapa	194	2886	-22113	58	100	2886	18.9	160	260	29	241912
ABalapapapp:194	ABalapapapp	194	2886	-22113	195	240	2886	17.2	185	278	27	240384
ABalapapp:99	ABalapapp	99	2249	-22750	-24	-15	2249	20.1	225	269	39	407284
ABalapappa:137	ABalapappa	137	2430	-22569	152	149	2430	21.0	176	298	36	462722
ABalapappaa:186	ABalapappaa	186	2514	-22485	-87	-103	2514	28.9	139	281	29	255245
ABalapappap:186	ABalapappap	186	2690	-22310	174	138	2690	24.2	167	301	29	288556
ABalapappp:137	ABalapappp	137	2428	-22571	178	191	2428	17.7	226	312	32	310428
ABalapapppa:196	ABalapapppa	196	2836	-22163	473	410	2836	18.7	170	322	26	207036
ABalapapppp:196	ABalapapppp	196	2528	-22471	215	173	2528	14.8	200	332	28	241632
ABalapp:46	ABalapp	46	2300	-22699	-233	-209	2300	33.7	213	227	50	564066
ABalappa:70	ABalappa	70	2276	-22723	-152	-155	2276	31.1	213	179	42	500158
ABalappaa:104	ABalappaa	104	2220	-22779	-2	-1	2220	23.6	144	198	36	497320
ABalappaaa:151	ABalappaaa	151	2756	-22243	356	396	2756	25.3	122	230	28	253753
ABalappaap:151	ABalappaap	151	2432	-22567	-116	-10	2432	27.1	125	242	36	525985
ABalappap:104	ABalappap	104	2130	-22869	-75	-88	2130	23.4	182	178	38	505654
ABalappapa:144	ABalappapa	144	2189	-22810	-80	-80	2189	32.3	143	168	33	390983
ABalappapp:144	ABalappapp	144	2195	-22804	-7	3	2195	27.4	164	157	34	405321
ABalappappa:198	ABalappappa	198	2236	-22763	57	73	2236	32.7	136	162	30	253231
ABalappappp:198	ABalappappp	198	2260	-22739	67	76	2260	28.2	161	147	30	281777
ABalappp:70	ABalappp	70	2306	-22693	-138	-153	2306	31.9	276	216	44	427026
ABalapppa:100	ABalapppa	100	2169	-22830	-56	-46	2169	24.0	230	176	39	501555
ABalapppaa:142	ABalapppaa	142	2447	-22552	-53	18	2447	28.1	146	200	32	390427
ABalapppaaa:210	ABalapppaaa	210	2261	-22738	100	13	2261	33.7	118	228	30	294706
ABalapppaap:210	ABalapppaap	210	2683	-22316	131	-44	2683	27.3	137	206	29	311290
ABalapppap:142	ABalapppap	142	2552	-22447	72	57	2552	21.9	186	191	34	413776
ABalapppapa:194	ABalapppapa	194	3373	-21626	-403	-351	3373	24.0	159	214	30	323878
ABalapppapp:194	ABalapppapp	194	2992	-22007	121	35	2992	18.6	182	204	29	313753
ABalapppp:100	ABalapppp	100	2135	-22864	-104	-103	2135	24.6	291	187	39	418501
ABalappppa:137	ABalappppa	137	2201	-22798	-45	-53	2201	23.7	223	167	34	376532
ABalappppaa:185	ABalappppaa	185	2435	-22564	-1425	-721	2435	30.8	159	184	32	348548
ABalappppap:185	ABalappppap	185	2530	-22470	-23	-53	2530	25.8	181	172	32	384779
ABalappppp:137	ABalappppp	137	2248	-22752	29	7	2248	19.8	260	170	33	326364
ABalapppppa:194	ABalapppppa	194	2374	-22625	-6	-17	2374	20.5	189	162	30	316368
ABalapppppp:194	ABalapppppp	194	2174	-21864	-64	-56	2174	15.3	229	159	32	350198
ABalp:11	ABalp	11	2263	-22736	-382	-384	2263	36.8	167	310	63	669899
ABalpa:25	ABalpa	25	2281	-22718	-372	-350	2281	30.4	126	302	59	759581
ABalpaa:45	ABalpaa	45	2325	-22674	-183	-218	2325	26.3	107	263	52	780024
ABalpaaa:69	ABalpaaa	69	2260	-22739	-216	-217	2260	37.0	85	246	43	604014
ABalpaaaa:101	ABalpaaaa	101	2638	-22361	-462	-178	2638	49.8	119	229	36	323930
ABalpaaaaa:147	ABalpaaaaa	147	2972	-22027	-748	-240	2972	56.3	174	252	31	169948
ABalpaaaaaa:206	ABalpaaaaaa	206	2596	-22403	-189	-407	2596	52.1	177	252	26	129760
ABalpaaaaap:206	ABalpaaaaap	206	9439	-15560	-6123	-2259	9439	51.8	218	258	26	134653
ABalpaaaap:147	ABalpaaaap	147	4855	-20144	-3166	-1117	4855	58.8	203	257	31	179517
ABalpaaaapa:212	ABalpaaaapa	212	3620	-21379	-1879	-1269	3620	55.6	195	254	24	88273
ABalpaaaapp:212	ABalpaaaapp	212	9386	-15613	-10425	-3808	9386	56.6	222	264	24	99604
ABalpaaap:101	ABalpaaap	101	2881	-22118	-1336	-644	2881	47.2	138	269	36	345050
ABalpaaapa:145	ABalpaaapa	145	4219	-20780	-2520	-946	4219	51.5	205	268	31	197514
ABalpaaapaa:211	ABalpaaapaa	211	4525	-20474	-2592	-2265	4525	47.2	201	271	25	121125
ABalpaaapap:211	ABalpaaapap	211	4959	-20040	-3900	-2363	4959	43.5	224	291	26	156192
ABalpaaapp:145	ABalpaaapp	145	10559	-14440	-3514	403	10559	48.0	234	276	32	238758
ABalpaaappa:206	ABalpaaappa	206	12457	-12542	-6723	1277	12457	43.5	251	278	25	135730
ABalpaaappp:206	ABalpaaappp	206	20605	-4394	-3563	5291	20605	41.6	273	297	27	181406
ABalpaap:69	ABalpaap	69	2271	-22728	-250	-230	2271	26.7	123	257	46	714291
ABalpaapa:97	ABalpaapa	97	2143	-22856	-211	-241	2143	33.5	112	260	41	585469
ABalpaapaa:131	ABalpaapaa	131	5534	-19465	-740	1140	5534	48.5	127	249	33	274945
ABalpaapaaa:184	ABalpaapaaa	184	6335	-18664	-1725	124	6335	42.0	147	257	27	199191
ABalpaapaap:184	ABalpaapaap	184	7324	-17675	-4961	-1403	7324	39.1	168	271	28	213893
ABalpaapap:131	ABalpaapap	131	3001	-21998	-2397	-1275	3001	48.7	154	284	36	277183
ABalpaapapa:172	ABalpaapapa	172	5599	-19400	-1703	-422	5599	44.0	189	270	30	217959
ABalpaapapp:172	ABalpaapapp	172	5677	-19322	-4314	-1882	5677	41.7	214	288	31	259811
ABalpaapp:97	ABalpaapp	97	2204	-22795	-142	-171	2204	40.9	149	301	37	397287
ABalpaappa:136	ABalpaappa	136	2107	-22892	-198	-151	2107	53.9	152	286	32	201537
ABalpaappaa:205	ABalpaappaa	205	2282	-22717	-214	-119	2282	50.7	139	242	27	132052
ABalpaappap:205	ABalpaappap	205	2368	-22631	-896	-421	2368	56.7	174	252	26	107115
ABalpaappp:136	ABalpaappp	136	2438	-22561	-662	-463	2438	52.6	179	313	32	206542
ABalpaapppa:195	ABalpaapppa	195	2122	-22877	7	-71	2122	52.6	139	266	28	137850
ABalpaapppp:195	ABalpaapppp	195	2081	-22918	-1127	-768	2081	58.3	173	278	27	104665
ABalpap:45	ABalpap	45	2316	-22683	-332	-283	2316	36.1	165	334	52	672640
ABalpapa:68	ABalpapa	68	3605	-21394	975	1567	3605	41.2	113	296	44	508115
ABalpapaa:98	ABalpapaa	98	15993	-9006	11392	11973	15993	51.6	134	270	37	312360
ABalpapaaa:140	ABalpapaaa	140	31345	6345	22383	22681	31345	58.5	194	295	32	149897
ABalpapaaaa:192	ABalpapaaaa	192	33812	8812	24471	24362	33812	60.4	203	265	29	110190
ABalpapaaap:192	ABalpapaaap	192	42592	17592	20643	23596	42592	60.1	241	287	27	85754
ABalpapaap:140	ABalpapaap	140	41804	16804	24287	28193	41804	60.7	239	279	34	171297
ABalpapaapa:206	ABalpapaapa	206	39093	14093	27331	28438	39093	60.7	222	239	26	78392
ABalpapaapp:206	ABalpapaapp	206	48243	23243	30905	30955	48243	60.8	255	239	25	75867
ABalpapap:98	ABalpapap	98	16627	-8372	10949	11777	16627	51.9	172	296	35	249610
ABalpapapa:140	ABalpapapa	140	29860	4860	19268	20234	29860	58.7	253	326	33	168068
ABalpapapaa:192	ABalpapapaa	192	45803	20803	20508	24540	45803	60.0	275	301	27	100803
ABalpapapap:192	ABalpapapap	192	35691	10691	18102	21498	35691	59.7	301	324	31	130120
ABalpapapp:140	ABalpapapp	140	38980	13980	28351	29648	38980	57.9	293	355	33	181482
ABalpapappa:204	ABalpapappa	204	46151	21151	28414	32604	46151	59.7	329	348	28	103835
ABalpapappp:204	ABalpapappp	204	40997	15997	25350	31135	40997	57.9	354	354	28	111403
ABalpapp:68	ABalpapp	68	3133	-21866	554	968	3133	41.7	187	340	46	481516
ABalpappa:95	ABalpappa	95	14757	-10242	9658	10466	14757	55.1	184	287	38	249346
ABalpappaa:130	ABalpappaa	130	46835	21835	33369	36149	46835	57.4	228	268	31	165470
ABalpappaaa:192	ABalpappaaa	192	94303	69303	77545	75103	94303	48.3	232	250	26	158338
ABalpappaap:192	ABalpappaap	192	75302	50302	41974	48719	75302	52.3	241	276	27	137935
ABalpappap:130	ABalpappap	130	38649	13649	24161	28479	38649	57.0	263	291	34	196067
ABalpappapa:176	ABalpappapa	176	35023	21134	17839	23741	35023	57.1	258	269	31	103714
ABalpappapp:176	ABalpappapp	176	55538	30538	33513	38593	55538	55.6	298	271	29	133813
ABalpappp:95	ABalpappp	95	12531	-12468	8835	9836	12531	54.5	235	302	39	274340
ABalpapppa:130	ABalpapppa	130	60020	35020	42525	46926	60020	50.4	256	290	34	304728
ABalpapppaa:219	ABalpapppaa	219	92607	67607	61515	69784	92607	48.5	244	290	28	193296
ABalpapppap:219	ABalpapppap	219	93780	68780	67272	73641	93780	46.5	272	280	28	217683
ABalpapppp:130	ABalpapppp	130	29829	4829	22591	24037	29829	51.4	295	316	36	252309
ABalpappppa:172	ABalpappppa	172	48793	26854	23615	31875	48793	52.6	278	290	32	176997
ABalpappppp:172	ABalpappppp	172	44745	19745	29817	33222	44745	51.5	320	298	34	227107
ABalpp:25	ABalpp	25	2413	-22586	-370	-352	2413	16.6	212	324	59	552665
ABalppa:45	ABalppa	45	2402	-22597	-259	-266	2402	19.5	172	317	50	630251
ABalppaa:70	ABalppaa	70	2294	-22705	-210	-193	2294	27.8	106	306	42	604104
ABalppaaa:104	ABalppaaa	104	2102	-22897	-62	-68	2102	33.5	130	324	36	445857
ABalppaaaa:148	ABalppaaaa	148	2001	-22998	-50	-68	2001	41.5	115	310	31	259345
ABalppaaap:148	ABalppaaap	148	2074	-22925	-53	-63	2074	42.8	141	323	33	273754
ABalppaaapa:207	ABalppaaapa	207	2015	-22984	-77	-76	2015	49.1	136	321	27	111783
ABalppaaapp:207	ABalppaaapp	207	2121	-22878	-11	-41	2121	53.3	167	323	25	84709
ABalppaap:104	ABalppaap	104	2070	-22929	-123	-123	2070	40.3	150	343	35	339941
ABalppaapa:145	ABalppaapa	145	2124	-22876	19	3	2124	43.5	157	351	29	205201
ABalppaapp:145	ABalppaapp	145	2053	-22946	-71	-68	2053	44.5	182	360	32	238776
ABalppaappa:206	ABalppaappa	206	1987	-23012	-144	-126	1987	53.3	188	340	28	111274
ABalppaappp:206	ABalppaappp	206	2153	-22846	-12	-43	2153	53.9	221	358	30	143788
ABalppap:70	ABalppap	70	2345	-22654	-201	-204	2345	30.1	157	320	44	545899
ABalppapa:100	ABalppapa	100	2227	-22772	-743	-331	2227	48.1	187	326	37	302164
ABalppapaa:139	ABalppapaa	139	2408	-22591	-2625	-1536	2408	57.1	206	325	33	176227
ABalppapaaa:209	ABalppapaaa	209	2217	-22783	-2221	-1422	2217	58.5	179	287	26	85757
ABalppapaap:209	ABalppapaap	209	3235	-21764	-3135	-2682	3235	57.7	212	305	29	138638
ABalppapap:139	ABalppapap	139	2469	-22530	-2582	-1389	2469	57.1	240	349	33	171863
ABalppapapa:203	ABalppapapa	203	3423	-21576	-4801	-3280	3423	60.7	222	309	28	101402
ABalppapapp:203	ABalppapapp	203	4902	-17319	-3731	-2505	4902	61.0	254	331	32	113250
ABalppapp:100	ABalppapp	100	2179	-22820	-582	-308	2179	48.5	226	337	38	310063
ABalppappa:137	ABalppappa	137	2263	-22736	-214	-248	2263	50.7	213	338	33	247739
ABalppappaa:198	ABalppappaa	198	2239	-22760	-2	-44	2239	50.3	173	298	26	128873
ABalppappap:198	ABalppappap	198	2187	-22812	-132	-209	2187	52.6	201	315	27	139513
ABalppappp:137	ABalppappp	137	2380	-22620	-2015	-964	2380	51.7	262	366	35	250773
ABalppapppa:191	ABalppapppa	191	2755	-22244	-1096	-1235	2755	55.3	231	326	28	122184
ABalppapppp:191	ABalppapppp	191	3670	-21329	-3270	-1060	3670	57.1	257	351	28	131599
ABalppp:45	ABalppp	45	2327	-22672	-328	-315	2327	27.5	247	348	52	586778
ABalpppa:69	ABalpppa	69	2285	-22714	-250	-238	2285	27.4	196	279	45	501443
ABalpppaa:100	ABalpppaa	100	2094	-22905	-106	-112	2094	26.6	162	303	37	497723
ABalpppaaa:143	ABalpppaaa	143	2047	-22952	-86	-93	2047	40.4	152	347	32	276277
ABalpppaaaa:212	ABalpppaaaa	212	2125	-22874	-86	-38	2125	44.5	151	347	28	152883
ABalpppaaap:212	ABalpppaaap	212	2134	-22865	-32	-84	2134	50.4	172	337	27	126308
ABalpppaap:143	ABalpppaap	143	2023	-22976	-154	-133	2023	33.2	152	353	32	323870
ABalpppaapd:218	ABalpppaapd	218	2177	-22822	8	-50	2177	41.3	147	343	27	161621
ABalpppaapv:218	ABalpppaapv	218	2148	-22852	-26	-6	2148	34.0	154	352	28	219744
ABalpppap:100	ABalpppap	100	2111	-22888	-177	-173	2111	27.0	194	334	39	492107
ABalpppapa:139	ABalpppapa	139	2025	-22974	-122	-142	2025	37.3	183	362	33	343639
ABalpppapad:199	ABalpppapad	199	2131	-22868	-11	-13	2131	45.9	187	361	30	189721
ABalpppapav:199	ABalpppapav	199	2121	-22878	-9	-18	2121	42.4	203	372	28	182862
ABalpppapp:139	ABalpppapp	139	2076	-22923	-93	-120	2076	29.2	203	368	34	388026
ABalpppappa:190	ABalpppappa	190	2119	-22880	-134	-149	2119	31.9	194	338	26	233107
ABalpppappp:190	ABalpppappp	190	2232	-22767	49	64	2232	32.6	200	368	30	242309
ABalpppp:69	ABalpppp	69	2251	-22748	-280	-259	2251	29.7	259	321	45	455087
ABalppppa:97	ABalppppa	97	2160	-22839	-147	-146	2160	24.4	224	336	38	480622
ABalppppaa:138	ABalppppaa	138	2141	-22858	-26	-30	2141	30.8	178	336	32	347039
ABalppppaad:197	ABalppppaad	197	2230	-22769	-60	-47	2230	40.8	186	329	28	226528
ABalppppaav:197	ABalppppaav	197	2143	-22856	-119	-121	2143	35.7	194	336	28	237869
ABalppppap:138	ABalppppap	138	2125	-22874	-80	-85	2125	23.3	201	349	34	429284
ABalppppapa:194	ABalppppapa	194	2185	-22814	-138	-96	2185	29.8	160	336	30	265688
ABalppppapp:194	ABalppppapp	194	2226	-22773	53	31	2226	28.7	175	365	27	220573
ABalppppp:97	ABalppppp	97	2177	-22822	-129	-139	2177	28.0	279	358	40	469086
ABalpppppa:132	ABalpppppa	132	2062	-22937	-151	-158	2062	27.6	237	356	33	376389
ABalpppppaa:190	ABalpppppaa	190	2271	-22728	-311	-310	2271	36.2	225	331	27	220512
ABalpppppap:190	ABalpppppap	190	2334	-22665	-446	-476	2334	33.5	247	346	31	312085
ABalpppppp:132	ABalpppppp	132	2033	-22966	-123	-115	2033	26.5	279	377	36	421255
ABalppppppa:176	ABalppppppa	176	3802	-21197	1129	1299	3802	28.0	271	344	30	311740
ABalppppppp:176	ABalppppppp	176	3659	-21340	1203	1390	3659	28.1	281	380	33	343654
ABar:2	ABar	2	2198	-22801	-311	-312	2198	35.8	265	156	74	1031565
ABara:11	ABara	11	2281	-22718	-330	-329	2281	48.0	270	181	62	439065
ABaraa:25	ABaraa	25	2300	-22699	-370	-334	2300	51.2	201	217	56	376840
ABaraaa:44	ABaraaa	44	2299	-22700	-227	-221	2299	50.0	173	172	50	451478
ABaraaaa:68	ABaraaaa	68	2308	-22691	-151	-144	2308	49.4	135	193	42	426044
ABaraaaaa:103	ABaraaaaa	103	2024	-22975	-223	-166	2024	43.8	114	187	35	377581
ABaraaaaaa:145	ABaraaaaaa	145	2347	-22652	-234	-157	2347	48.8	134	239	32	244113
ABaraaaaaaa:206	ABaraaaaaaa	206	2899	-22100	-607	-477	2899	47.5	161	253	27	171394
ABaraaaaaap:206	ABaraaaaaap	206	4149	-20850	-558	-746	4149	43.6	183	263	26	161032
ABaraaaaap:145	ABaraaaaap	145	3219	-21780	-992	-319	3219	48.5	163	204	31	242891
ABaraaaaapa:204	ABaraaaaapa	204	4024	-20975	-115	163	4024	48.1	180	226	26	152162
ABaraaaaapp:204	ABaraaaaapp	204	4116	-20883	-1745	-1382	4116	44.5	206	236	25	136397
ABaraaaap:103	ABaraaaap	103	2325	-22674	-1464	-706	2325	44.6	143	210	34	337486
ABaraaaapa:150	ABaraaaapa	150	2704	-22295	-1711	-732	2704	42.9	135	224	29	251901
ABaraaaapaa:217	ABaraaaapaa	217	2485	-22515	-87	-339	2485	47.5	133	224	27	144372
ABaraaaapap:217	ABaraaaapap	217	9679	-15320	-4156	-752	9679	40.7	152	229	26	169149
ABaraaaapp:150	ABaraaaapp	150	4254	-20745	-5992	-1816	4254	35.9	161	259	29	286901
ABaraaap:68	ABaraaap	68	2254	-22745	-184	-170	2254	47.0	202	169	44	440830
ABaraaapa:97	ABaraaapa	97	2403	-22596	85	71	2403	50.1	157	175	39	374976
ABaraaapaa:133	ABaraaapaa	133	7263	-17736	214	842	7263	49.2	153	210	32	269494
ABaraaapaaa:190	ABaraaapaaa	190	11395	-13604	1822	2435	11395	43.2	168	225	29	275606
ABaraaapaap:190	ABaraaapaap	190	16686	-8313	-902	1833	16686	39.8	189	215	29	285286
ABaraaapap:133	ABaraaapap	133	7142	-17857	-9	793	7142	50.8	196	208	36	308817
ABaraaapapa:178	ABaraaapapa	178	11490	-13509	634	3026	11490	41.9	211	215	30	272675
ABaraaapapp:178	ABaraaapapp	178	16259	-8740	-5171	4018	16259	40.8	240	223	33	369351
ABaraaapp:97	ABaraaapp	97	2440	-22559	195	248	2440	52.1	212	170	36	287375
ABaraaappa:142	ABaraaappa	142	4664	-20335	1866	1935	4664	54.7	173	195	31	195985
ABaraaappaa:208	ABaraaappaa	208	6048	-18951	2475	2838	6048	51.8	157	221	26	117177
ABaraaappap:208	ABaraaappap	208	5603	-19396	1974	2326	5603	57.3	184	218	28	129143
ABaraaappp:142	ABaraaappp	142	4622	-20377	1859	1891	4622	56.7	206	186	31	179691
ABaraaapppa:204	ABaraaapppa	204	5478	-19521	2471	2752	5478	53.0	164	200	28	148648
ABaraaapppp:204	ABaraaapppp	204	5344	-19655	2316	2324	5344	58.2	199	196	26	100078
ABaraap:44	ABaraap	44	2342	-22657	-163	-163	2342	53.5	241	228	49	354492
ABaraapa:68	ABaraapa	68	4002	-20997	1310	1906	4002	54.8	180	218	43	340895
ABaraapaa:98	ABaraapaa	98	23135	-1864	17962	18365	23135	47.6	139	236	34	303178
ABaraapaaa:139	ABaraapaaa	139	59550	34550	44056	46554	59550	41.7	154	244	31	341585
ABaraapaaaa:202	ABaraapaaaa	202	68687	43687	47188	54756	68687	37.1	158	244	31	354196
ABaraapaaap:202	ABaraapaaap	202	89325	64325	61982	69246	89325	32.3	180	256	29	331229
ABaraapaap:139	ABaraapaap	139	47789	23260	35206	37689	47789	40.9	182	259	32	312398
ABaraapaapa:192	ABaraapaapa	192	78243	53243	56584	59252	78243	33.9	196	268	27	271498
ABaraapaapp:192	ABaraapaapp	192	54436	32885	44081	47878	54436	32.4	234	272	30	261218
ABaraapap:98	ABaraapap	98	17648	-7351	12618	14055	17648	47.2	184	256	38	359796
ABaraapapa:135	ABaraapapa	135	35966	10966	25772	28665	35966	41.2	200	277	34	328408
ABaraapapaa:176	ABaraapapaa	176	50902	25902	31890	38772	50902	37.4	271	293	32	335999
ABaraapapap:176	ABaraapapap	176	50360	25360	34252	38053	50360	38.6	246	292	32	325615
ABaraapapp:135	ABaraapapp	135	52519	27519	41314	42956	52519	39.5	258	288	33	345664
ABaraapappa:206	ABaraapappa	206	66873	41873	45206	45918	66873	41.6	294	310	26	186682
ABaraapappp:206	ABaraapappp	206	61708	36708	48211	50777	61708	39.2	307	279	29	259181
ABaraapp:68	ABaraapp	68	3764	-21235	1103	1797	3764	55.8	237	260	44	325896
ABaraappa:98	ABaraappa	98	23402	-1597	17711	19156	23402	51.5	205	234	36	287104
ABaraappaa:139	ABaraappaa	139	84401	59401	67121	69587	84401	38.3	174	213	31	334805
ABaraappaaa:205	ABaraappaaa	205	107741	82741	78779	88344	107741	34.7	175	218	29	321393
ABaraappaap:205	ABaraappaap	205	114496	89496	77122	92361	114496	31.8	200	220	29	322675
ABaraappap:139	ABaraappap	139	62030	37030	47760	51301	62030	40.7	212	223	33	298813
ABaraappapa:191	ABaraappapa	191	105047	80047	72654	83982	105047	33.6	216	225	30	332789
ABaraappapp:191	ABaraappapp	191	81151	56151	60974	67028	81151	33.5	252	228	32	388447
ABaraappp:98	ABaraappp	98	20671	-4328	16533	17895	20671	49.8	258	242	37	307668
ABaraapppa:137	ABaraapppa	137	52274	27274	38511	42516	52274	43.9	246	230	33	283980
ABaraapppaa:182	ABaraapppaa	182	80001	55001	56187	61485	80001	40.5	269	222	30	270586
ABaraapppap:182	ABaraapppap	182	74402	49402	48699	59345	74402	39.4	295	226	32	332953
ABaraapppp:137	ABaraapppp	137	78578	53578	64449	66569	78578	42.4	301	232	32	301067
ABaraappppa:216	ABaraappppa	216	114161	89161	82725	82322	114161	43.2	318	217	25	169057
ABaraappppp:216	ABaraappppp	216	106772	81772	82969	87938	106772	38.6	322	248	27	217520
ABarap:25	ABarap	25	2324	-22675	-333	-307	2324	51.0	299	185	55	356194
ABarapa:44	ABarapa	44	2315	-22684	-161	-169	2315	49.9	265	155	50	422813
ABarapaa:68	ABarapaa	68	2294	-22705	-250	-238	2294	54.7	236	173	42	322463
ABarapaaa:99	ABarapaaa	99	2475	-22524	-319	-258	2475	57.7	184	209	35	241829
ABarapaaaa:143	ABarapaaaa	143	2667	-22332	-395	-211	2667	57.2	206	222	30	178562
ABarapaaaaa:207	ABarapaaaaa	207	3058	-21941	-209	-38	3058	52.8	198	223	25	120019
ABarapaaaap:207	ABarapaaaap	207	4091	-20908	-1684	-1173	4091	51.1	228	228	28	208928
ABarapaaap:143	ABarapaaap	143	3196	-21803	-1592	-852	3196	57.5	236	226	31	190222
ABarapaaapa:218	ABarapaaapa	218	3485	-21514	67	-1237	3485	56.3	210	224	22	70138
ABarapaaapp:218	ABarapaaapp	218	4022	-20977	-200	55	4022	56.0	245	221	26	114210
ABarapaap:99	ABarapaap	99	2726	-22273	-483	-339	2726	56.8	227	203	35	226191
ABarapaapa:134	ABarapaapa	134	3897	-21102	-902	-629	3897	51.9	223	220	32	249752
ABarapaapaa:207	ABarapaapaa	207	3896	-21103	-546	-266	3896	46.2	220	218	26	160776
ABarapaapap:207	ABarapaapap	207	5689	-19310	-2944	-519	5689	43.0	250	206	26	193657
ABarapaapp:134	ABarapaapp	134	8528	-16471	586	2073	8528	51.6	250	240	33	232662
ABarapaappa:183	ABarapaappa	183	11806	-13193	-1450	2620	11806	45.8	269	237	31	224982
ABarapaappp:183	ABarapaappp	183	16436	1962	1088	8764	16436	43.5	294	227	32	162708
ABarapap:68	ABarapap	68	2343	-22656	-235	-243	2343	55.7	300	199	43	296426
ABarapapa:96	ABarapapa	96	2714	-22285	-365	-259	2714	57.9	263	226	35	221359
ABarapapaa:135	ABarapapaa	135	2837	-22162	-1017	-544	2837	56.4	263	241	32	223111
ABarapapaaa:193	ABarapapaaa	193	6666	-18333	-4916	-1799	6666	48.0	245	230	30	271639
ABarapapaap:193	ABarapapaap	193	3680	-21319	-960	-638	3680	50.9	262	221	30	217689
ABarapapap:135	ABarapapap	135	2341	-22658	-1119	-740	2341	59.0	307	261	33	187682
ABarapapapa:185	ABarapapapa	185	4341	-20658	-2399	-787	4341	57.6	280	230	30	163147
ABarapapapp:185	ABarapapapp	185	8243	-16756	-4926	-238	8243	57.3	316	246	31	171804
ABarapapp:96	ABarapapp	96	2275	-22724	-273	-241	2275	55.7	307	241	37	247243
ABarapappa:130	ABarapappa	130	5320	-19679	-1352	-630	5320	50.6	289	227	31	240327
ABarapappp:130	ABarapappp	130	3093	-21906	-1165	-624	3093	53.6	320	248	33	220467
ABarapp:44	ABarapp	44	2337	-22662	-292	-279	2337	54.2	351	196	49	345964
ABarappa:69	ABarappa	69	2318	-22681	-183	-181	2318	54.0	344	187	42	292880
ABarappaa:100	ABarappaa	100	2174	-22825	-106	-116	2174	55.8	277	195	34	210680
ABarappaaa:143	ABarappaaa	143	2312	-22687	-224	-206	2312	59.9	268	214	32	154830
ABarappaaaa:207	ABarappaaaa	207	2332	-22667	-1097	-874	2332	60.2	225	208	25	78891
ABarappaaap:207	ABarappaaap	207	2304	-22695	-127	-221	2304	56.9	254	200	27	108159
ABarappaap:143	ABarappaap	143	3199	-21800	-524	-69	3199	60.1	312	220	29	128808
ABarappaapa:210	ABarappaapa	210	2478	-22521	-1010	-942	2478	61.2	267	206	26	75143
ABarappaapp:210	ABarappaapp	210	5047	-19952	-2642	-599	5047	60.9	300	212	25	82432
ABarappap:100	ABarappap	100	2210	-22789	-309	-273	2210	57.8	324	193	36	216703
ABarappapa:140	ABarappapa	140	2807	-22192	-561	-243	2807	60.5	318	186	34	180747
ABarappapaa:195	ABarappapaa	195	3681	-21318	-483	-292	3681	60.0	310	167	28	125125
ABarappapap:195	ABarappapap	195	5862	-19137	-1329	46	5862	60.2	335	188	30	135227
ABarappapp:140	ABarappapp	140	4259	-20740	69	904	4259	59.9	363	189	33	191158
ABarappappa:205	ABarappappa	205	2927	-22072	-706	-550	2927	60.6	368	174	27	104417
ABarappappp:205	ABarappappp	205	2151	-22848	-666	-727	2151	58.7	402	179	28	123511
ABarappp:69	ABarappp	69	2277	-22722	-122	-125	2277	51.7	403	211	41	291470
ABarapppa:98	ABarapppa	98	2118	-22881	-87	-69	2118	52.6	291	168	33	206210
ABarapppaa:140	ABarapppaa	140	2257	-22742	-182	-135	2257	58.5	239	179	30	134397
ABarapppaaa:205	ABarapppaaa	205	2282	-22717	-47	-35	2282	56.7	197	172	26	93970
ABarapppaap:205	ABarapppaap	205	2127	-21309	-127	-244	2127	59.3	229	173	28	107697
ABarapppap:140	ABarapppap	140	2371	-22628	-106	-183	2371	57.8	276	188	31	145077
ABarapppapa:205	ABarapppapa	205	2296	-22703	-301	-451	2296	60.6	249	177	27	98897
ABarapppapp:205	ABarapppapp	205	3058	-21941	-791	-270	3058	60.7	286	174	26	85908
ABarapppp:98	ABarapppp	98	2064	-22935	-162	-154	2064	53.2	338	173	35	231072
ABarappppa:137	ABarappppa	137	2141	-22858	-61	-60	2141	55.6	266	172	31	178737
ABarappppaa:196	ABarappppaa	196	2160	-21839	-75	-52	2160	49.8	202	175	26	138029
ABarappppap:196	ABarappppap	196	2234	-22765	-23	-33	2234	53.7	232	180	27	126303
ABarappppp:137	ABarappppp	137	2106	-22893	-236	-132	2106	55.5	309	167	31	171180
ABarapppppa:190	ABarapppppa	190	2176	-22823	-113	-135	2176	54.8	268	177	26	110330
ABarapppppp:190	ABarapppppp	190	2315	-21878	-724	-265	2315	55.5	300	164	28	131688
ABarp:11	ABarp	11	2237	-22762	-334	-337	2237	22.4	333	170	65	591320
ABarpa:24	ABarpa	24	2255	-22744	-334	-327	2255	32.2	280	144	58	558673
ABarpaa:45	ABarpaa	45	2270	-22729	-285	-267	2270	32.0	239	127	52	602901
ABarpaaa:67	ABarpaaa	67	2289	-22710	-140	-155	2289	34.2	244	127	43	452257
ABarpaaaa:101	ABarpaaaa	101	2149	-22850	-165	-161	2149	12.2	201	206	37	396494
ABarpaaaaa:142	ABarpaaaaa	142	2293	-22706	-81	-76	2293	15.1	171	219	34	359007
ABarpaaaaal:215	ABarpaaaaal	215	2403	-22596	-136	-77	2403	16.3	153	248	29	264846
ABarpaaaaar:215	ABarpaaaaar	215	2400	-22599	-125	-99	2400	22.3	137	214	30	254840
ABarpaaaap:142	ABarpaaaap	142	2287	-22712	-119	-123	2287	10.7	210	247	31	281820
ABarpaaaapa:210	ABarpaaaapa	210	2382	-22618	-82	-103	2382	12.4	175	257	29	244797
ABarpaaaapp:210	ABarpaaaapp	210	2505	-22494	34	-16	2505	13.7	204	280	27	197170
ABarpaaap:101	ABarpaaap	101	2182	-22817	-73	-77	2182	14.4	246	212	34	282758
ABarpaaapa:144	ABarpaaapa	144	2310	-22689	-96	-105	2310	14.5	211	220	32	271140
ABarpaaapaa:215	ABarpaaapaa	215	2363	-22636	-49	-121	2363	14.1	156	217	30	256016
ABarpaaapap:215	ABarpaaapap	215	2505	-22494	-185	-118	2505	15.1	208	214	29	205647
ABarpaaapp:144	ABarpaaapp	144	2227	-22772	20	2	2227	12.7	253	228	27	196375
ABarpaap:67	ABarpaap	67	2296	-22703	-232	-234	2296	25.1	278	145	48	513133
ABarpaapa:95	ABarpaapa	95	2229	-22770	-119	-111	2229	13.2	296	215	39	297824
ABarpaapaa:135	ABarpaapaa	135	2327	-22672	-51	-52	2327	12.6	277	236	30	244155
ABarpaapap:135	ABarpaapap	135	2254	-22745	-97	-111	2254	12.0	327	264	37	284636
ABarpaapp:95	ABarpaapp	95	2199	-22800	-150	-140	2199	14.6	360	225	41	281816
ABarpaappa:131	ABarpaappa	131	2150	-22849	-122	-122	2150	12.9	364	264	34	242376
ABarpaappp:131	ABarpaappp	131	2163	-22836	-66	-73	2163	13.0	399	283	35	239639
ABarpap:45	ABarpap	45	2217	-22782	-287	-253	2217	38.7	309	188	50	427218
ABarpapa:68	ABarpapa	68	2328	-22671	-116	-149	2328	39.9	294	165	44	390432
ABarpapaa:97	ABarpapaa	97	2164	-22836	-127	-109	2164	17.5	240	157	37	391030
ABarpapaaa:140	ABarpapaaa	140	2256	-22743	-68	-55	2256	11.8	195	186	34	400384
ABarpapaaaa:217	ABarpapaaaa	217	2538	-22461	218	-50	2538	15.5	159	184	30	276521
ABarpapaaap:217	ABarpapaaap	217	2240	-22759	-190	-2	2240	16.0	197	174	30	262265
ABarpapaap:140	ABarpapaap	140	2166	-22833	-135	-141	2166	16.2	230	185	33	310902
ABarpapaapa:190	ABarpapaapa	190	2704	-22295	-307	-415	2704	23.5	195	187	30	332735
ABarpapaapp:190	ABarpapaapp	190	2495	-22504	-124	-159	2495	17.3	221	194	29	215297
ABarpapap:97	ABarpapap	97	2165	-22834	-93	-97	2165	17.2	287	168	38	341950
ABarpapapa:140	ABarpapapa	140	2357	-22642	-41	-48	2357	13.6	255	215	32	293622
ABarpapapp:140	ABarpapapp	140	2267	-22732	-96	-88	2267	13.2	309	219	32	241665
ABarpapp:68	ABarpapp	68	2281	-22718	-134	-151	2281	33.3	364	183	44	410915
ABarpappa:98	ABarpappa	98	2128	-22871	-112	-111	2128	17.4	332	173	37	330157
ABarpappaa:143	ABarpappaa	143	2258	-22741	-24	-41	2258	13.9	268	168	30	277766
ABarpappap:143	ABarpappap	143	2161	-22838	-74	-87	2161	16.1	303	163	33	272025
ABarpappp:98	ABarpappp	98	2127	-22872	-134	-120	2127	19.0	388	177	42	404517
ABarpapppa:138	ABarpapppa	138	2174	-22825	-43	-53	2174	17.1	341	168	33	291600
ABarpapppp:138	ABarpapppp	138	2138	-22861	-61	-79	2138	17.7	372	168	34	278687
ABarpp:24	ABarpp	24	2321	-22678	-356	-324	2321	26.1	403	172	59	524653
ABarppa:46	ABarppa	46	2378	-22621	-191	-198	2378	21.8	339	164	52	495062
ABarppaa:69	ABarppaa	69	2373	-22626	-84	-101	2373	20.3	341	179	44	354067
ABarppaaa:102	ABarppaaa	102	2177	-22822	-41	-43	2177	11.9	368	302	36	213807
ABarppaaaa:149	ABarppaaaa	149	2157	-22842	-133	-133	2157	11.5	359	338	30	187871
ABarppaaap:149	ABarppaaap	149	2098	-22901	-104	-100	2098	15.1	375	378	33	214715
ABarppaap:102	ABarppaap	102	2159	-22840	-79	-80	2159	13.8	409	312	38	240697
ABarppaapa:143	ABarppaapa	143	2194	-22805	-59	-65	2194	12.2	413	339	36	217784
ABarppaapp:143	ABarppaapp	143	2153	-22846	-77	-76	2153	16.2	452	389	31	210398
ABarppap:69	ABarppap	69	2321	-22678	-209	-196	2321	20.4	384	252	46	362945
ABarppapa:103	ABarppapa	103	2157	-22842	-54	-72	2157	17.5	436	359	39	328899
ABarppapaa:152	ABarppapaa	152	2082	-22917	-110	-124	2082	19.2	404	405	33	236778
ABarppapap:152	ABarppapap	152	2147	-22852	-85	-87	2147	24.4	451	416	33	253000
ABarppapp:103	ABarppapp	103	2109	-22890	-161	-161	2109	21.5	506	373	39	397367
ABarppappa:149	ABarppappa	149	2116	-22883	-86	-96	2116	24.0	520	405	34	287746
ABarppappp:149	ABarppappp	149	2043	-22956	-108	-107	2043	36.3	566	396	32	237451
ABarppp:46	ABarppp	46	2314	-22685	-242	-250	2314	30.9	419	189	50	466629
ABarpppa:69	ABarpppa	69	2288	-22711	-212	-201	2288	25.7	417	190	45	395607
ABarpppaa:101	ABarpppaa	101	2181	-22818	-117	-120	2181	12.4	413	204	38	281275
ABarpppaaa:146	ABarpppaaa	146	2274	-22725	9	23	2274	12.5	372	208	29	188581
ABarpppaap:146	ABarpppaap	146	2202	-22797	-1	4	2202	17.8	414	177	34	238722
ABarpppap:101	ABarpppap	101	2113	-22886	-137	-137	2113	18.6	459	202	39	311472
ABarpppapa:142	ABarpppapa	142	2175	-22824	-96	-107	2175	13.3	440	203	37	262749
ABarpppapp:142	ABarpppapp	142	2305	-22694	90	108	2305	21.3	493	194	33	247858
ABarpppp:69	ABarpppp	69	2320	-22679	-237	-212	2320	26.9	483	235	45	404801
ABarppppa:103	ABarppppa	103	2160	-22839	-68	-82	2160	23.3	507	198	40	386890
ABarppppaa:146	ABarppppaa	146	2098	-22901	-106	-92	2098	25.4	464	163	33	253494
ABarppppap:146	ABarppppap	146	2087	-22912	-105	-98	2087	28.2	503	174	33	243491
ABarppppp:103	ABarppppp	103	2121	-22878	-111	-107	2121	23.3	557	229	40	384413
ABarpppppa:146	ABarpppppa	146	2087	-22912	-72	-80	2087	25.8	566	208	34	273403
ABarpppppp:146	ABarpppppp	146	2015	-22984	-58	-60	2015	37.2	610	234	33	242359
ABp:1	ABp	1	2258	-22742	-213	-309	2258	22.0	382	216	70	439629
ABpl:2	ABpl	2	2266	-22733	-320	-283	2266	16.3	336	288	76	905001
ABpla:11	ABpla	11	2331	-22668	-255	-261	2331	13.4	228	252	64	508916
ABplaa:24	ABplaa	24	2308	-22691	-333	-297	2308	15.3	205	205	60	567991
ABplaaa:44	ABplaaa	44	2363	-22636	-229	-198	2363	16.6	181	178	53	721165
ABplaaaa:67	ABplaaaa	67	2300	-22699	-152	-154	2300	20.1	144	189	46	714063
ABplaaaaa:98	ABplaaaaa	98	2180	-22819	-114	-100	2180	13.8	175	281	40	632292
ABplaaaaaa:141	ABplaaaaaa	141	2294	-22705	-104	-103	2294	10.0	185	273	35	548478
ABplaaaaaaa:213	ABplaaaaaaa	213	2253	-22746	-36	-27	2253	15.6	157	295	30	345825
ABplaaaaaap:213	ABplaaaaaap	213	2358	-22641	-16	-27	2358	12.1	187	302	30	328513
ABplaaaaap:141	ABplaaaaap	141	2183	-22816	-85	-75	2183	13.9	206	284	33	414644
ABplaaaaapa:192	ABplaaaaapa	192	2362	-22637	-118	-106	2362	20.6	190	304	27	293525
ABplaaaaapp:192	ABplaaaaapp	192	2204	-22795	-141	-155	2204	16.1	217	309	30	294217
ABplaaaap:98	ABplaaaap	98	2231	-22768	-99	-97	2231	11.8	222	269	38	438543
ABplaaaapa:138	ABplaaaapa	138	2325	-22674	-51	-66	2325	11.9	249	267	33	376629
ABplaaaapp:138	ABplaaaapp	138	2318	-22681	-64	-75	2318	12.3	278	283	33	353940
ABplaaap:67	ABplaaap	67	2364	-22635	-127	-132	2364	17.2	214	191	45	555177
ABplaaapa:99	ABplaaapa	99	2168	-22831	-98	-107	2168	12.0	270	283	37	371803
ABplaaapaa:143	ABplaaapaa	143	2230	-22769	-27	-13	2230	13.5	240	335	30	348185
ABplaaapap:143	ABplaaapap	143	2169	-22830	-51	-60	2169	15.4	266	354	34	392452
ABplaaapp:99	ABplaaapp	99	2170	-22829	-52	-63	2170	15.2	314	296	40	396895
ABplaaappa:139	ABplaaappa	139	2148	-22851	-58	-59	2148	17.7	300	361	33	387521
ABplaaappp:139	ABplaaappp	139	2179	-22820	-92	-98	2179	13.6	329	358	36	406822
ABplaap:44	ABplaap	44	2303	-22696	-221	-217	2303	18.6	234	265	52	521004
ABplaapa:66	ABplaapa	66	2356	-22643	-172	-178	2356	16.3	177	248	46	631015
ABplaapaa:96	ABplaapaa	96	2211	-22788	-109	-104	2211	13.8	220	332	41	609843
ABplaapaaa:139	ABplaapaaa	139	2249	-22750	-7	7	2249	14.3	175	313	36	546272
ABplaapaaaa:205	ABplaapaaaa	205	2323	-22676	-104	-77	2323	22.0	128	271	30	346105
ABplaapaaap:205	ABplaapaaap	205	2151	-22848	-201	-63	2151	19.4	145	303	28	326963
ABplaapaap:139	ABplaapaap	139	2158	-22841	-76	-67	2158	15.8	207	338	36	512640
ABplaapaapa:198	ABplaapaapa	198	2244	-22755	-64	-39	2244	22.1	149	337	30	334619
ABplaapaapp:198	ABplaapaapp	198	2213	-22786	-52	-59	2213	23.0	186	351	32	350436
ABplaapap:96	ABplaapap	96	2209	-22790	-150	-150	2209	13.3	274	347	39	509083
ABplaapapa:139	ABplaapapa	139	2188	-22811	-53	-71	2188	21.3	237	346	33	438272
ABplaapapaa:203	ABplaapapaa	203	1484	-15182	-85	-86	1484	28.0	210	334	29	191476
ABplaapapap:203	ABplaapapap	203	2366	-22633	-85	-147	2366	29.5	243	351	30	351458
ABplaapapp:139	ABplaapapp	139	2099	-22900	-85	-78	2099	17.7	271	365	38	562992
ABplaapappa:190	ABplaapappa	190	2261	-22738	21	6	2261	23.9	224	357	31	362077
ABplaapappp:190	ABplaapappp	190	2248	-22751	-173	-160	2248	25.0	253	368	31	367564
ABplaapp:66	ABplaapp	66	2308	-22691	-158	-156	2308	18.3	256	268	49	519096
ABplaappa:94	ABplaappa	94	2176	-22823	-94	-91	2176	20.7	299	355	40	565341
ABplaappaa:137	ABplaappaa	137	2198	-22801	41	27	2198	30.5	260	395	30	347565
ABplaappap:137	ABplaappap	137	2121	-22878	-63	-77	2121	30.3	299	400	34	375676
ABplaappp:94	ABplaappp	94	2167	-22832	-130	-131	2167	23.4	343	375	42	572557
ABplaapppa:131	ABplaapppa	131	2124	-22875	-59	-72	2124	32.6	327	411	34	422849
ABplaapppp:131	ABplaapppp	131	2079	-22920	-86	-96	2079	35.2	374	421	35	422906
ABplap:24	ABplap	24	2370	-22629	-200	-206	2370	15.3	319	230	59	392067
ABplapa:44	ABplapa	44	2347	-22652	-176	-172	2347	16.3	270	188	52	461964
ABplapaa:67	ABplapaa	67	2407	-22592	-145	-147	2407	11.9	270	202	44	371748
ABplapaaa:99	ABplapaaa	99	2200	-22799	-83	-85	2200	13.9	327	350	38	384882
ABplapaaaa:137	ABplapaaaa	137	2084	-22915	-55	-62	2084	20.5	341	363	34	355120
ABplapaaaaa:207	ABplapaaaaa	207	2209	-22790	-191	-97	2209	20.1	301	355	27	237046
ABplapaaaap:207	ABplapaaaap	207	2193	-22806	-18	-42	2193	18.0	325	366	29	233416
ABplapaaap:137	ABplapaaap	137	2103	-22897	-42	-46	2103	22.4	366	384	35	364043
ABplapaaapa:205	ABplapaaapa	205	2074	-22925	-193	-148	2074	26.6	325	380	32	272917
ABplapaaapp:205	ABplapaaapp	205	2205	-22795	-10	-20	2205	27.3	359	399	31	263366
ABplapaap:99	ABplapaap	99	2154	-22845	-81	-86	2154	16.8	379	354	39	369281
ABplapaapa:142	ABplapaapa	142	2101	-22898	-59	-69	2101	27.0	370	411	31	281786
ABplapaapp:142	ABplapaapp	142	2052	-22947	-111	-109	2052	31.3	416	425	32	293483
ABplapap:67	ABplapap	67	2389	-22610	-139	-143	2389	13.7	325	231	46	340214
ABplapapa:96	ABplapapa	96	2256	-22743	-115	-110	2256	16.6	418	384	40	441981
ABplapapaa:136	ABplapapaa	136	2055	-22944	-111	-120	2055	29.4	527	412	35	402372
ABplapapap:136	ABplapapap	136	2065	-22934	-92	-98	2065	37.6	533	423	32	328884
ABplapapp:96	ABplapapp	96	2140	-22859	-152	-147	2140	24.6	486	403	40	524531
ABplapappa:135	ABplapappa	135	2033	-22966	-81	-91	2033	44.3	538	417	33	288077
ABplapappp:135	ABplapappp	135	2048	-22951	-64	-75	2048	45.3	571	386	33	264877
ABplapapppa:215	ABplapapppa	215	2097	-22903	-19	0	2097	43.0	571	397	27	189712
ABplapapppp:215	ABplapapppp	215	2140	-22859	-57	-80	2140	45.3	602	358	30	177796
ABplapp:44	ABplapp	44	2321	-22678	-166	-162	2321	17.7	328	279	52	430379
ABplappa:67	ABplappa	67	2341	-22658	-146	-149	2341	15.8	307	308	46	427970
ABplappaa:97	ABplappaa	97	2127	-22872	-126	-131	2127	28.1	381	413	40	528630
ABplappaaa:138	ABplappaaa	138	2016	-22983	-112	-117	2016	38.8	421	420	32	284243
ABplappaap:138	ABplappaap	138	2045	-22954	-70	-83	2045	40.8	454	423	32	270495
ABplappap:97	ABplappap	97	2130	-22869	-154	-152	2130	28.2	437	419	40	540365
ABplappapa:140	ABplappapa	140	2107	-22892	-82	-94	2107	28.2	473	425	33	331469
ABplappapp:140	ABplappapp	140	2033	-22966	-101	-105	2033	39.7	492	426	31	276717
ABplappp:67	ABplappp	67	2290	-22709	-173	-176	2290	19.9	370	351	45	445042
ABplapppa:100	ABplapppa	100	2068	-22931	-131	-135	2068	36.8	466	415	37	430442
ABplapppaa:144	ABplapppaa	144	2019	-22980	-60	-70	2019	46.5	506	393	31	228701
ABplapppap:144	ABplapppap	144	2063	-22936	-21	-26	2063	49.7	512	384	31	175097
ABplapppapa:201	ABplapppapa	201	2089	-22910	-51	-54	2089	53.8	539	342	26	84050
ABplapppapp:201	ABplapppapp	201	2091	-22909	1	-46	2091	52.8	541	366	26	125589
ABplapppp:100	ABplapppp	100	2070	-22929	-121	-124	2070	40.2	505	422	38	447880
ABplappppa:141	ABplappppa	141	2002	-22997	-64	-69	2002	51.2	540	399	33	237636
ABplappppp:141	ABplappppp	141	2041	-22958	-64	-55	2041	53.1	561	363	32	187988
ABplp:11	ABplp	11	2243	-22756	-312	-283	2243	19.7	327	364	63	582205
ABplpa:25	ABplpa	25	2350	-22649	-268	-257	2350	18.5	308	366	59	570544
ABplpaa:46	ABplpaa	46	2463	-22536	-137	-144	2463	14.3	276	350	52	567255
ABplpaaa:69	ABplpaaa	69	2362	-22637	-143	-141	2362	18.4	185	334	44	567051
ABplpaaaa:98	ABplpaaaa	98	2120	-22879	-146	-147	2120	36.8	184	356	38	494820
ABplpaaaaa:137	ABplpaaaaa	137	2095	-22904	-115	-112	2095	45.3	208	349	32	307008
ABplpaaaaaa:198	ABplpaaaaaa	198	2325	-22674	30	-3	2325	46.9	194	322	28	219854
ABplpaaaaap:198	ABplpaaaaap	198	2297	-22702	-59	-53	2297	47.0	224	339	28	201335
ABplpaaaap:137	ABplpaaaap	137	2200	-22799	-1088	-449	2200	47.5	254	382	35	346186
ABplpaaaapa:194	ABplpaaaapa	194	4337	-20662	-5226	-1202	4337	55.8	303	374	28	129598
ABplpaaaapp:194	ABplpaaaapp	194	2788	-22211	-2966	-1237	2788	54.6	334	385	29	138363
ABplpaaap:98	ABplpaaap	98	2126	-22873	-151	-134	2126	39.4	230	380	38	462877
ABplpaaapa:137	ABplpaaapa	137	2107	-22892	-235	-162	2107	45.1	240	373	32	307654
ABplpaaapaa:212	ABplpaaapaa	212	2119	-22880	-33	-129	2119	50.3	213	358	28	171118
ABplpaaapap:212	ABplpaaapap	212	2453	-22546	-2784	-1648	2453	52.3	244	346	28	171829
ABplpaaapp:137	ABplpaaapp	137	2092	-22907	-74	-116	2092	44.1	268	393	33	330834
ABplpaaappa:189	ABplpaaappa	189	2319	-20336	-877	-553	2319	49.6	259	367	27	130079
ABplpaaappp:189	ABplpaaappp	189	5006	-19993	-1044	-583	5006	47.5	287	361	28	178142
ABplpaap:69	ABplpaap	69	2382	-22617	-109	-116	2382	15.0	243	336	44	478840
ABplpaapa:97	ABplpaapa	97	2119	-22880	-153	-161	2119	30.6	219	367	39	577347
ABplpaapaa:139	ABplpaapaa	139	2084	-22915	-47	-53	2084	37.9	219	365	33	377954
ABplpaapaaa:199	ABplpaapaaa	199	2252	-22747	-55	-60	2252	42.6	206	329	28	224117
ABplpaapaap:199	ABplpaapaap	199	2204	-22795	-1	-43	2204	40.6	231	358	28	216714
ABplpaapap:139	ABplpaapap	139	2066	-22933	-63	-67	2066	35.0	243	391	34	423131
ABplpaapapa:198	ABplpaapapa	198	2111	-22888	-50	-33	2111	36.0	213	384	31	275784
ABplpaapapp:198	ABplpaapapp	198	2025	-22974	-170	-166	2025	43.1	232	385	29	239347
ABplpaapp:97	ABplpaapp	97	2146	-22853	-135	-145	2146	32.9	271	388	39	532233
ABplpaappa:136	ABplpaappa	136	2099	-22900	-85	-93	2099	35.2	277	386	34	439703
ABplpaappaa:191	ABplpaappaa	191	2203	-22796	-237	-286	2203	37.0	259	360	32	340490
ABplpaappap:191	ABplpaappap	191	2431	-22568	-385	-185	2431	33.2	295	362	31	339865
ABplpaappp:136	ABplpaappp	136	2070	-22929	-73	-92	2070	39.2	295	406	35	454451
ABplpaapppa:194	ABplpaapppa	194	2092	-22907	-66	-63	2092	46.0	242	382	29	262844
ABplpaapppp:194	ABplpaapppp	194	2115	-22884	-362	-450	2115	45.4	279	382	28	206562
ABplpap:46	ABplpap	46	2283	-22716	-251	-233	2283	27.5	347	398	52	642557
ABplpapa:68	ABplpapa	68	2860	-22139	352	665	2860	30.6	234	374	44	515879
ABplpapaa:98	ABplpapaa	98	10579	-14420	7276	7576	10579	49.2	254	362	36	291444
ABplpapaaa:140	ABplpapaaa	140	25115	115	13946	16504	25115	53.3	288	346	31	161518
ABplpapaaaa:202	ABplpapaaaa	202	36693	11693	14614	17551	36693	55.7	262	316	27	105091
ABplpapaaap:202	ABplpapaaap	202	36494	11494	17266	21100	36494	55.0	299	328	26	101656
ABplpapaap:140	ABplpapaap	140	28294	3294	19199	20470	28294	52.1	317	364	30	178057
ABplpapaapa:203	ABplpapaapa	203	31680	6680	19880	21358	31680	53.3	269	339	28	130128
ABplpapaapp:203	ABplpapaapp	203	32861	7861	21028	23118	32861	53.0	298	354	26	103626
ABplpapap:98	ABplpapap	98	8831	-16168	5124	5821	8831	51.8	288	371	38	300609
ABplpapapa:139	ABplpapapa	139	23319	-1680	15323	16016	23319	57.0	340	354	32	155879
ABplpapapaa:198	ABplpapapaa	198	33433	8433	17038	20241	33433	55.0	333	328	26	90229
ABplpapapap:198	ABplpapapap	198	31089	6089	17464	21332	31089	55.6	363	335	27	100910
ABplpapapp:139	ABplpapapp	139	21268	-3731	13097	14106	21268	59.3	377	340	31	129092
ABplpapappa:196	ABplpapappa	196	33166	8166	17622	20605	33166	58.7	372	314	25	72207
ABplpapappp:196	ABplpapappp	196	28878	3878	11709	16699	28878	57.8	402	300	26	92746
ABplpapp:68	ABplpapp	68	2735	-22264	259	522	2735	32.7	307	395	45	514591
ABplpappa:96	ABplpappa	96	9621	-15378	6277	6916	9621	53.5	317	363	39	301902
ABplpappaa:133	ABplpappaa	133	22445	-2554	14180	16020	22445	58.7	325	316	38	224471
ABplpappaaa:177	ABplpappaaa	177	56186	31186	33222	36799	56186	60.2	301	284	29	123475
ABplpappaap:177	ABplpappaap	177	33170	8170	16345	17459	33170	58.8	349	293	35	160193
ABplpappap:133	ABplpappap	133	42339	17339	31111	31867	42339	57.8	361	318	28	138819
ABplpappp:96	ABplpappp	96	11761	-13238	8199	8907	11761	55.0	374	368	38	279096
ABplpapppa:139	ABplpapppa	139	37335	12335	26162	27814	37335	60.1	404	306	32	153815
ABplpapppaa:197	ABplpapppaa	197	52178	27178	34342	37228	52178	59.5	417	281	26	89389
ABplpapppap:197	ABplpapppap	197	49758	24758	35968	38833	49758	59.6	448	253	28	112530
ABplpapppp:139	ABplpapppp	139	41457	16457	29959	31039	41457	59.1	445	311	31	142984
ABplpappppa:201	ABplpappppa	201	56655	31655	35177	39068	56655	57.3	449	278	26	92936
ABplpappppp:201	ABplpappppp	201	60557	35557	38508	42235	60557	57.0	483	290	25	91537
ABplpp:25	ABplpp	25	2369	-22630	-242	-238	2369	17.4	412	375	58	483029
ABplppa:46	ABplppa	46	2355	-22644	-193	-188	2355	13.1	371	351	50	423609
ABplppaa:71	ABplppaa	71	2317	-22682	-179	-172	2317	22.0	281	376	44	495706
ABplppaaa:105	ABplppaaa	105	2189	-22810	-252	-189	2189	43.9	298	391	35	296744
ABplppaaaa:148	ABplppaaaa	148	2353	-22646	-700	-375	2353	47.0	311	392	32	193317
ABplppaaaaa:198	ABplppaaaaa	198	4652	-20347	-271	-77	4652	46.0	306	354	27	148722
ABplppaaaap:198	ABplppaaaap	198	2834	-22165	70	203	2834	47.5	324	382	27	123851
ABplppaaap:148	ABplppaaap	148	2159	-22840	-44	-57	2159	42.3	324	409	27	165537
ABplppaap:105	ABplppaap	105	2082	-22917	-205	-159	2082	46.5	340	395	37	309687
ABplppaapa:145	ABplppaapa	145	2781	-22218	-2888	-1331	2781	53.2	354	374	31	169605
ABplppaapaa:212	ABplppaapaa	212	3364	-21635	-5063	-1803	3364	52.8	319	353	26	122019
ABplppaapap:212	ABplppaapap	212	3760	-21239	-1788	-1781	3760	51.7	351	359	26	101956
ABplppaapp:145	ABplppaapp	145	2085	-22915	-1613	-939	2085	56.4	394	367	31	150975
ABplppaappa:210	ABplppaappa	210	7632	-17367	-5151	-2153	7632	59.0	388	320	27	87032
ABplppaappp:210	ABplppaappp	210	2173	-22826	-1116	-1338	2173	58.7	423	331	26	85463
ABplppap:71	ABplppap	71	2294	-22705	-147	-147	2294	25.5	344	380	43	451674
ABplppapa:103	ABplppapa	103	2089	-22910	-59	-70	2089	40.9	365	396	37	357237
ABplppapaa:145	ABplppapaa	145	2048	-22951	-193	-132	2048	48.3	351	403	31	177008
ABplppapaaa:203	ABplppapaaa	203	2152	-22847	-292	-362	2152	50.6	363	386	27	114224
ABplppapaap:203	ABplppapaap	203	2090	-22909	-24	-21	2090	51.3	397	390	28	125662
ABplppapap:145	ABplppapap	145	2014	-22985	-84	-88	2014	48.3	396	411	32	212980
ABplppapapa:214	ABplppapapa	214	2043	-22956	-46	-78	2043	52.5	416	393	27	95362
ABplppapapp:214	ABplppapapp	214	2126	-22873	8	-33	2126	47.1	446	386	26	104310
ABplppapp:103	ABplppapp	103	2061	-22938	-144	-139	2061	39.7	415	406	38	403035
ABplppappa:147	ABplppappa	147	2058	-22941	-306	-154	2058	51.4	400	395	32	195981
ABplppappaa:211	ABplppappaa	211	4707	-20292	-3640	-670	4707	54.3	379	349	26	108315
ABplppappap:211	ABplppappap	211	2200	-22799	35	-289	2200	58.0	407	359	27	100087
ABplppappp:147	ABplppappp	147	2017	-22982	-65	-67	2017	51.4	436	395	34	231710
ABplppapppa:214	ABplppapppa	214	2016	-22983	-66	-67	2016	54.4	430	369	27	113150
ABplppapppp:214	ABplppapppp	214	2064	-22935	-7	-70	2064	53.4	467	372	27	104595
ABplppp:46	ABplppp	46	2335	-22664	-183	-190	2335	28.3	422	404	49	555504
ABplpppa:70	ABplpppa	70	2323	-22676	-126	-120	2323	30.1	367	414	43	491181
ABplpppaa:99	ABplpppaa	99	2081	-22918	-133	-129	2081	44.6	398	413	36	325275
ABplpppaaa:139	ABplpppaaa	139	2058	-22941	-40	-32	2058	54.9	427	382	32	187979
ABplpppaaaa:206	ABplpppaaaa	206	2131	-22868	-83	-158	2131	58.3	442	344	26	84437
ABplpppaaap:206	ABplpppaaap	206	2131	-22868	-107	-81	2131	58.2	470	365	27	97811
ABplpppaap:139	ABplpppaap	139	2071	-22928	-3	-16	2071	53.0	466	388	32	176980
ABplpppaapa:201	ABplpppaapa	201	2167	-22832	-59	-77	2167	57.6	495	364	28	96856
ABplpppaapp:201	ABplpppaapp	201	2092	-22907	-28	-30	2092	56.2	527	371	27	114434
ABplpppap:99	ABplpppap	99	2115	-22884	-89	-93	2115	46.0	447	414	37	319006
ABplpppapa:138	ABplpppapa	138	2038	-22961	-66	-69	2038	55.2	488	375	33	154802
ABplpppapaa:182	ABplpppapaa	182	2125	-22874	-366	-341	2125	59.3	500	345	27	86698
ABplpppapap:182	ABplpppapap	182	3073	-21926	-1709	-1097	3073	59.0	513	312	28	82233
ABplpppapp:138	ABplpppapp	138	2051	-22948	-39	-31	2051	55.7	522	361	28	144828
ABplpppp:70	ABplpppp	70	2278	-22721	-200	-187	2278	31.6	429	419	44	534175
ABplppppa:97	ABplppppa	97	2183	-22816	-274	-161	2183	49.2	401	388	37	302258
ABplppppaa:134	ABplppppaa	134	2447	-22552	-2153	-1202	2447	58.2	410	355	30	135348
ABplppppaaa:192	ABplppppaaa	192	3545	-21454	-5159	-3575	3545	59.3	438	311	27	99284
ABplppppaap:192	ABplppppaap	192	3110	-21889	-2966	-1956	3110	55.1	460	316	25	86981
ABplppppap:134	ABplppppap	134	2400	-22599	-760	-435	2400	56.5	447	357	31	144752
ABplppppapa:188	ABplppppapa	188	3205	-21794	613	534	3205	59.4	464	341	27	90362
ABplppppapp:188	ABplppppapp	188	6742	-18257	-2074	388	6742	59.5	487	313	27	93763
ABplppppp:97	ABplppppp	97	2129	-22870	-129	-131	2129	52.4	449	379	39	297968
ABplpppppa:137	ABplpppppa	137	2951	-22048	-1748	-644	2951	54.6	478	326	31	166357
ABplpppppaa:207	ABplpppppaa	207	3681	-21318	1171	1119	3681	48.1	488	331	29	183618
ABplpppppap:207	ABplpppppap	207	4582	-20417	-3925	-836	4582	52.7	506	314	28	146164
ABplpppppp:137	ABplpppppp	137	2558	-22441	282	286	2558	55.3	517	327	30	143011
ABplppppppa:192	ABplppppppa	192	3327	-21672	750	760	3327	59.2	550	310	27	92262
ABplppppppp:192	ABplppppppp	192	3108	-21892	823	864	3108	56.0	576	319	30	120824
ABpr:2	ABpr	2	2201	-22798	-377	-322	2201	45.8	456	202	72	755851
ABpra:11	ABpra	11	2229	-22771	-324	-305	2229	44.3	444	177	63	542912
ABpraa:24	ABpraa	24	2333	-22666	-292	-294	2333	48.3	402	170	57	396867
ABpraaa:45	ABpraaa	45	2261	-22738	-274	-262	2261	41.2	350	132	50	523746
ABpraaaa:69	ABpraaaa	69	2270	-22729	-144	-141	2270	48.6	297	138	42	399087
ABpraaaaa:103	ABpraaaaa	103	2040	-22959	-96	-93	2040	38.9	229	123	35	410110
ABpraaaaaa:149	ABpraaaaaa	149	2026	-22973	-72	-81	2026	44.1	207	125	32	277402
ABpraaaaaaa:219	ABpraaaaaaa	219	2050	-22949	1	-46	2050	47.5	188	131	28	167943
ABpraaaaaap:219	ABpraaaaaap	219	2048	-22952	-186	-107	2048	49.0	218	123	26	127928
ABpraaaaap:149	ABpraaaaap	149	2093	-22906	-10	-20	2093	37.7	213	117	32	331747
ABpraaaap:103	ABpraaaap	103	2070	-22929	-117	-129	2070	41.4	273	129	36	400530
ABpraaaapa:143	ABpraaaapa	143	1997	-23002	-95	-98	1997	42.7	241	127	32	301280
ABpraaaapad:204	ABpraaaapad	204	2151	-22849	12	-28	2151	43.6	241	118	26	163322
ABpraaaapav:204	ABpraaaapav	204	2155	-22845	-17	-34	2155	46.2	230	148	24	122550
ABpraaaapp:143	ABpraaaapp	143	2022	-22977	-85	-83	2022	36.9	269	120	33	375795
ABpraaaappa:198	ABpraaaappa	198	2300	-22699	146	95	2300	37.4	215	113	28	228750
ABpraaaappp:198	ABpraaaappp	198	2165	-22834	-30	39	2165	32.0	240	119	30	263882
ABpraaap:69	ABpraaap	69	2305	-22694	-169	-176	2305	40.4	364	145	45	501299
ABpraaapa:100	ABpraaapa	100	2104	-22895	-112	-114	2104	33.3	258	139	37	482185
ABpraaapaa:142	ABpraaapaa	142	2108	-22891	-12	-25	2108	35.2	222	146	32	373187
ABpraaapaad:206	ABpraaapaad	206	2112	-22887	-74	-27	2112	37.0	218	138	27	197699
ABpraaapaav:206	ABpraaapaav	206	2314	-22685	-36	-83	2314	39.9	216	167	29	286442
ABpraaapap:142	ABpraaapap	142	2146	-22853	0	-10	2146	29.7	242	135	34	446809
ABpraaapapa:202	ABpraaapapa	202	2241	-22758	51	22	2241	32.4	190	139	29	283446
ABpraaapapp:202	ABpraaapapp	202	2331	-22668	129	108	2331	28.7	213	130	27	281386
ABpraaapp:100	ABpraaapp	100	2103	-22896	-159	-169	2103	32.9	324	153	40	503751
ABpraaappa:134	ABpraaappa	134	2044	-22955	-94	-100	2044	33.0	279	146	33	396859
ABpraaappaa:193	ABpraaappaa	193	2218	-22781	0	-21	2218	37.1	240	159	29	259020
ABpraaappap:193	ABpraaappap	193	2290	-22709	-68	-49	2290	35.4	265	148	27	253364
ABpraaappp:134	ABpraaappp	134	2064	-22935	-74	-61	2064	32.4	326	150	36	416659
ABpraaapppa:179	ABpraaapppa	179	5141	-19858	2288	2692	5141	30.4	289	161	31	304403
ABpraaapppp:179	ABpraaapppp	179	4529	-20470	1818	2120	4529	27.5	309	143	33	378736
ABpraap:45	ABpraap	45	2282	-22717	-246	-229	2282	48.2	441	170	51	483528
ABpraapa:68	ABpraapa	68	2343	-22656	-121	-139	2343	46.0	409	145	44	484245
ABpraapaa:99	ABpraapaa	99	2135	-22864	-112	-109	2135	25.5	327	134	39	531256
ABpraapaaa:140	ABpraapaaa	140	2129	-22870	-84	-72	2129	18.3	215	152	35	465576
ABpraapaaaa:206	ABpraapaaaa	206	2193	-22806	-132	-47	2193	23.0	137	192	29	304624
ABpraapaaap:206	ABpraapaaap	206	2292	-22707	-8	-5	2292	19.5	165	170	30	350840
ABpraapaap:140	ABpraapaap	140	2098	-22901	-68	-71	2098	21.1	273	144	36	518181
ABpraapaapa:197	ABpraapaapa	197	2136	-22863	-122	-79	2136	24.2	184	146	29	322941
ABpraapaapp:197	ABpraapaapp	197	2152	-22848	-104	-75	2152	22.9	226	141	31	347451
ABpraapap:99	ABpraapap	99	2105	-22894	-144	-147	2105	26.5	381	144	40	542752
ABpraapapa:141	ABpraapapa	141	2085	-22914	-117	-109	2085	27.3	280	146	36	509360
ABpraapapaa:204	ABpraapapaa	204	2082	-22917	-204	-268	2082	31.7	220	169	28	262127
ABpraapapap:204	ABpraapapap	204	2186	-22813	-261	-247	2186	31.5	253	152	28	274965
ABpraapapp:141	ABpraapapp	141	2096	-22903	-86	-87	2096	22.5	319	158	36	452401
ABpraapappa:196	ABpraapappa	196	2350	-22649	-45	-71	2350	25.7	238	167	29	307235
ABpraapappp:196	ABpraapappp	196	2442	-22557	-260	-103	2442	24.3	270	147	33	370100
ABpraapp:68	ABpraapp	68	2238	-22761	-233	-225	2238	40.5	460	187	46	525154
ABpraappa:98	ABpraappa	98	2089	-22910	-117	-115	2089	35.1	380	147	38	503144
ABpraappaa:144	ABpraappaa	144	2109	-22890	-34	-44	2109	34.6	324	120	30	308827
ABpraappap:144	ABpraappap	144	2041	-22958	-76	-80	2041	34.3	357	132	32	314865
ABpraappp:98	ABpraappp	98	2084	-22915	-130	-125	2084	36.9	448	159	42	543132
ABpraapppa:139	ABpraapppa	139	2074	-22925	-53	-60	2074	35.6	388	136	33	325670
ABpraapppp:139	ABpraapppp	139	2080	-22919	-53	-60	2080	41.3	434	148	35	320371
ABprap:24	ABprap	24	2266	-22733	-275	-279	2266	39.4	501	190	57	497845
ABprapa:45	ABprapa	45	2265	-22734	-250	-247	2265	32.6	487	173	50	583638
ABprapaa:68	ABprapaa	68	2257	-22742	-161	-162	2257	30.3	486	156	43	511265
ABprapaaa:103	ABprapaaa	103	2068	-22931	-100	-86	2068	24.9	435	159	38	432895
ABprapaaaa:145	ABprapaaaa	145	2119	-22880	-26	-45	2119	24.6	391	170	33	289457
ABprapaaaaa:210	ABprapaaaaa	210	2276	-22723	-128	-156	2276	23.0	340	178	26	176384
ABprapaaaap:210	ABprapaaaap	210	2163	-22836	-123	-113	2163	17.4	357	178	28	172349
ABprapaaap:145	ABprapaaap	145	2018	-22981	-106	-105	2018	27.1	423	162	34	312328
ABprapaaapa:209	ABprapaaapa	209	2162	-22837	-82	-83	2162	27.9	356	157	29	185101
ABprapaaapp:209	ABprapaaapp	209	2087	-22912	-125	-107	2087	29.2	392	157	29	192728
ABprapaap:103	ABprapaap	103	2032	-22967	-120	-129	2032	30.7	488	166	37	416296
ABprapaapa:149	ABprapaapa	149	2059	-22940	-64	-80	2059	33.5	429	144	29	244332
ABprapaapp:149	ABprapaapp	149	2043	-22956	-97	-92	2043	38.5	473	155	31	229717
ABprapap:68	ABprapap	68	2288	-22711	-223	-213	2288	27.5	542	202	46	578011
ABprapapa:96	ABprapapa	96	2113	-22886	-159	-151	2113	32.8	542	179	41	544894
ABprapapaa:140	ABprapapaa	140	2048	-22951	-84	-86	2048	32.3	585	208	34	372876
ABprapapap:140	ABprapapap	140	2073	-22926	-49	-65	2073	41.5	585	203	32	307540
ABprapapp:96	ABprapapp	96	2098	-22901	-127	-128	2098	33.3	594	229	40	521541
ABprapappa:136	ABprapappa	136	1999	-23000	-75	-74	1999	48.1	593	211	33	258702
ABprapappp:136	ABprapappp	136	1993	-23006	-60	-67	1993	48.1	615	257	33	243427
ABprapapppa:204	ABprapapppa	204	2009	-22990	-54	-40	2009	41.5	616	232	26	177300
ABprapapppp:204	ABprapapppp	204	2023	-22976	-27	-50	2023	46.6	608	250	29	158737
ABprapp:45	ABprapp	45	2285	-22714	-226	-236	2285	34.6	562	226	51	618918
ABprappa:69	ABprappa	69	2239	-22760	-206	-196	2239	37.5	572	210	45	584534
ABprappaa:101	ABprappaa	101	2088	-22911	-108	-114	2088	42.7	533	167	39	446605
ABprappaaa:145	ABprappaaa	145	2042	-22957	-55	-63	2042	46.3	475	164	31	195999
ABprappaap:145	ABprappaap	145	2038	-22961	-70	-79	2038	44.2	513	168	31	209010
ABprappap:101	ABprappap	101	2047	-22952	-125	-118	2047	43.3	582	202	37	392240
ABprappapa:146	ABprappapa	146	2077	-22922	-66	-76	2077	31.2	531	176	31	253347
ABprappapp:146	ABprappapp	146	2020	-22979	-72	-77	2020	45.3	544	180	30	194062
ABprappp:69	ABprappp	69	2226	-22773	-167	-155	2226	31.6	605	270	44	599910
ABprapppa:102	ABprapppa	102	2014	-22985	-74	-76	2014	46.3	583	235	36	348449
ABprapppaa:149	ABprapppaa	149	1983	-23016	-85	-81	1983	49.7	561	216	30	193508
ABprapppap:149	ABprapppap	149	2030	-22969	-10	-9	2030	52.7	562	236	29	147019
ABprapppapa:210	ABprapppapa	210	2070	-22929	-24	-76	2070	49.5	562	236	26	111345
ABprapppapp:210	ABprapppapp	210	2003	-22996	-37	-40	2003	54.9	565	245	26	84594
ABprapppp:102	ABprapppp	102	2017	-22982	-99	-107	2017	50.8	597	271	36	314261
ABprappppa:148	ABprappppa	148	2020	-22979	-45	-46	2020	54.3	592	228	31	183476
ABprappppp:148	ABprappppp	148	2020	-22979	-31	-32	2020	54.8	594	265	30	149032
ABprp:11	ABprp	11	2315	-22684	-319	-309	2315	48.6	502	289	62	463245
ABprpa:25	ABprpa	25	2331	-22669	-363	-346	2331	53.1	472	281	55	347033
ABprpaa:46	ABprpaa	46	2264	-22735	-209	-214	2264	50.1	520	184	50	451089
ABprpaaa:70	ABprpaaa	70	2269	-22730	-228	-210	2269	54.0	431	167	42	346037
ABprpaaaa:100	ABprpaaaa	100	2065	-22934	-77	-65	2065	46.8	306	136	37	388022
ABprpaaaaa:141	ABprpaaaaa	141	2104	-22895	-27	-44	2104	50.0	259	155	34	310015
ABprpaaaaaa:201	ABprpaaaaaa	201	2346	-22653	82	74	2346	48.5	228	169	29	221411
ABprpaaaaap:201	ABprpaaaaap	201	2369	-22630	-48	-101	2369	48.3	263	170	26	155421
ABprpaaaap:141	ABprpaaaap	141	2125	-22874	-249	-74	2125	52.6	307	145	33	266349
ABprpaaaapa:198	ABprpaaaapa	198	3146	-21853	-648	39	3146	57.2	336	149	28	135792
ABprpaaaapp:198	ABprpaaaapp	198	2284	-22715	-412	-79	2284	55.2	365	145	29	142312
ABprpaaap:100	ABprpaaap	100	2127	-22872	-61	-44	2127	49.2	356	139	36	332570
ABprpaaapa:140	ABprpaaapa	140	2064	-22935	-16	-18	2064	48.2	294	141	32	271373
ABprpaaapaa:211	ABprpaaapaa	211	1979	-20520	47	-19	1979	51.9	241	140	26	122417
ABprpaaapap:211	ABprpaaapap	211	2068	-22931	-85	-104	2068	48.9	273	133	27	174950
ABprpaaapp:140	ABprpaaapp	140	2045	-22954	-82	-80	2045	49.7	333	139	33	265257
ABprpaaappa:196	ABprpaaappa	196	1826	-19173	-180	-94	1826	51.6	291	151	31	189242
ABprpaaappp:196	ABprpaaappp	196	849	-8150	-41	-119	849	48.8	315	150	27	56642
ABprpaap:70	ABprpaap	70	2305	-22694	-104	-123	2305	48.7	495	172	43	424730
ABprpaapa:101	ABprpaapa	101	2051	-22948	-137	-120	2051	41.4	347	129	38	488906
ABprpaapaa:142	ABprpaapaa	142	2062	-22937	-47	-64	2062	43.9	272	144	33	359673
ABprpaapaaa:204	ABprpaapaaa	204	2314	-22685	-102	-106	2314	44.5	231	172	28	224136
ABprpaapaap:204	ABprpaapaap	204	2196	-22803	11	20	2196	41.7	259	148	26	191179
ABprpaapap:142	ABprpaapap	142	2065	-22934	-36	-41	2065	41.0	309	124	33	371523
ABprpaapapa:205	ABprpaapapa	205	2122	-22878	-79	-64	2122	38.7	260	115	29	246797
ABprpaapapp:205	ABprpaapapp	205	2168	-22831	1	-35	2168	42.7	286	124	29	257529
ABprpaapp:101	ABprpaapp	101	2076	-22923	-100	-98	2076	46.6	407	143	37	387541
ABprpaappa:140	ABprpaappa	140	2156	-22843	10	9	2156	39.4	344	140	33	358058
ABprpaappaa:197	ABprpaappaa	197	2647	-22352	-97	-33	2647	36.6	295	153	29	247438
ABprpaappap:197	ABprpaappap	197	2467	-22532	-215	26	2467	31.0	332	153	29	268968
ABprpaappp:140	ABprpaappp	140	2103	-22896	10	12	2103	46.3	371	136	33	293400
ABprpaapppa:195	ABprpaapppa	195	1906	-19247	24	-5	1906	45.4	299	140	29	209707
ABprpaapppp:195	ABprpaapppp	195	2218	-22782	11	-8	2218	46.1	331	136	27	168013
ABprpap:46	ABprpap	46	2358	-22641	-344	-330	2358	53.1	549	269	51	422810
ABprpapa:69	ABprpapa	69	2562	-22437	-78	83	2562	56.1	490	216	42	302782
ABprpapaa:99	ABprpapaa	99	6526	-18473	3534	3775	6526	56.1	370	183	36	255436
ABprpapaaa:142	ABprpapaaa	142	15298	-9701	10680	10865	15298	54.7	330	198	32	192626
ABprpapaaaa:204	ABprpapaaaa	204	19720	-5279	12958	13634	19720	56.6	299	197	26	116068
ABprpapaaap:204	ABprpapaaap	204	19560	-5439	10422	11411	19560	56.4	334	205	24	93103
ABprpapaap:142	ABprpapaap	142	15627	-9372	11085	11363	15627	54.7	362	185	32	204818
ABprpapaapa:207	ABprpapaapa	207	19965	-5034	12788	12280	19965	53.9	312	181	27	127318
ABprpapaapp:207	ABprpapaapp	207	17211	-7788	11919	12995	17211	54.3	341	164	27	147205
ABprpapap:99	ABprpapap	99	6117	-18882	3023	3325	6117	56.1	406	185	36	256684
ABprpapapa:139	ABprpapapa	139	14396	-10603	8571	9083	14396	57.5	384	217	30	147210
ABprpapapaa:194	ABprpapapaa	194	20177	-4822	10986	11657	20177	56.7	361	196	25	95454
ABprpapapap:194	ABprpapapap	194	18741	-6258	10831	12441	18741	55.9	388	203	27	123369
ABprpapapp:139	ABprpapapp	139	12632	-12367	7722	8159	12632	59.3	418	232	30	147515
ABprpapappa:192	ABprpapappa	192	19051	-5948	9136	11065	19051	58.6	403	219	28	112799
ABprpapappp:192	ABprpapappp	192	18555	-6444	8979	11330	18555	58.8	423	240	26	86306
ABprpapp:69	ABprpapp	69	2564	-22435	16	195	2564	53.4	548	264	44	351075
ABprpappa:97	ABprpappa	97	7436	-17563	4331	4741	7436	56.8	431	216	37	251930
ABprpappaa:137	ABprpappaa	137	24186	-813	17827	18008	24186	57.9	355	242	33	184150
ABprpappaaa:195	ABprpappaaa	195	36374	11374	19712	24120	36374	61.0	290	250	32	177440
ABprpappaap:195	ABprpappaap	195	37430	12430	26709	28645	37430	60.5	330	232	30	163845
ABprpappap:137	ABprpappap	137	22236	-2763	14180	15836	22236	58.8	387	270	33	193077
ABprpappapa:192	ABprpappapa	192	43964	18964	28910	32335	43964	60.8	366	228	30	147406
ABprpappapp:192	ABprpappapp	192	45315	20315	27614	31256	45315	60.0	385	270	28	121812
ABprpappp:97	ABprpappp	97	7518	-17481	4513	4907	7518	58.0	473	239	38	256898
ABprpapppa:140	ABprpapppa	140	24396	-603	16509	18166	24396	57.8	421	268	34	217425
ABprpapppaa:203	ABprpapppaa	203	41406	16406	25601	28686	41406	55.8	362	232	27	157548
ABprpapppap:203	ABprpapppap	203	34296	9296	20008	24284	34296	56.3	389	249	29	179599
ABprpapppp:140	ABprpapppp	140	26352	1352	20081	20133	26352	57.7	480	290	31	158408
ABprpappppa:197	ABprpappppa	197	39121	14121	26652	29951	39121	52.6	475	275	29	145529
ABprpappppp:197	ABprpappppp	197	40894	15894	28773	31826	40894	54.2	506	285	29	151548
ABprpp:25	ABprpp	25	2363	-22636	-281	-276	2363	46.9	567	275	56	447401
ABprppa:46	ABprppa	46	2328	-22671	-210	-220	2328	43.2	613	226	48	551127
ABprppaa:70	ABprppaa	70	2355	-22644	-79	-88	2355	49.9	540	191	41	368393
ABprppaaa:104	ABprppaaa	104	2077	-22922	-225	-119	2077	51.2	415	157	34	274523
ABprppaaaa:149	ABprppaaaa	149	2102	-22897	-491	-184	2102	51.3	358	153	32	219075
ABprppaaaaa:203	ABprppaaaaa	203	3138	-21861	-119	-267	3138	46.8	327	168	27	178458
ABprppaaaap:203	ABprppaaaap	203	2892	-22107	-110	209	2892	48.7	353	159	28	168002
ABprppaaap:149	ABprppaaap	149	1975	-23024	-110	-118	1975	56.8	376	156	28	164286
ABprppaap:104	ABprppaap	104	2053	-22946	-149	-134	2053	53.0	456	179	36	279051
ABprppaapa:146	ABprppaapa	146	2168	-22831	-1422	-604	2168	55.6	399	189	30	177693
ABprppaapaa:214	ABprppaapaa	214	2819	-22180	-1951	-1223	2819	51.4	355	187	26	143937
ABprppaapap:214	ABprppaapap	214	2210	-22789	-601	-615	2210	55.2	386	178	27	133205
ABprppaapp:146	ABprppaapp	146	2014	-22985	-655	-351	2014	59.0	445	205	31	162924
ABprppaappa:208	ABprppaappa	208	4112	-20887	-2945	-403	4112	59.3	412	215	29	129642
ABprppaappp:208	ABprppaappp	208	2114	-22885	-356	-397	2114	59.6	444	211	26	92742
ABprppap:70	ABprppap	70	2294	-22705	-128	-126	2294	45.0	591	222	42	446809
ABprppapa:101	ABprppapa	101	2103	-22896	-81	-79	2103	48.6	493	178	35	306360
ABprppapaa:142	ABprppapaa	142	2017	-22982	-131	-94	2017	53.5	406	156	34	237217
ABprppapaaa:196	ABprppapaaa	196	2096	-22904	-38	-38	2096	50.6	400	150	29	169866
ABprppapaap:196	ABprppapaap	196	2055	-22944	-23	-23	2055	51.5	437	154	27	134253
ABprppapap:142	ABprppapap	142	2048	-22951	-26	-35	2048	53.0	456	166	32	229365
ABprppapapa:213	ABprppapapa	213	2027	-22972	-46	-52	2027	53.2	462	161	26	122270
ABprppapapp:213	ABprppapapp	213	2066	-22933	-3	-25	2066	48.1	490	178	26	136029
ABprppapp:101	ABprppapp	101	2092	-22907	-57	-56	2092	48.6	535	211	36	324986
ABprppappa:145	ABprppappa	145	2035	-22964	-41	-51	2035	55.1	456	181	31	177690
ABprppappaa:207	ABprppappaa	207	2096	-22903	-194	-273	2096	54.9	410	184	26	126919
ABprppappap:207	ABprppappap	207	2047	-22952	-41	-22	2047	56.0	444	184	27	123484
ABprppappp:145	ABprppappp	145	2017	-22982	-29	-38	2017	54.4	497	190	34	245467
ABprppapppa:216	ABprppapppa	216	2030	-22969	21	-49	2030	53.2	475	180	26	122219
ABprppapppp:216	ABprppapppp	216	1938	-23061	-112	-91	1938	55.0	508	193	26	117855
ABprppp:46	ABprppp	46	2317	-22683	-224	-215	2317	42.1	601	310	50	559914
ABprpppa:69	ABprpppa	69	2281	-22718	-150	-131	2281	44.9	625	267	43	459483
ABprpppaa:99	ABprpppaa	99	2120	-22879	-61	-72	2120	53.8	528	195	38	314988
ABprpppaaa:142	ABprpppaaa	142	2026	-22973	-128	-153	2026	58.8	487	208	32	179760
ABprpppaaaa:204	ABprpppaaaa	204	2049	-22951	-108	-144	2049	59.0	471	203	28	109118
ABprpppaaap:204	ABprpppaaap	204	2112	-22887	-131	-166	2112	59.3	511	210	27	115804
ABprpppaap:142	ABprpppaap	142	2107	-22892	7	-7	2107	57.8	532	220	32	178428
ABprpppaapa:204	ABprpppaapa	204	2081	-22918	-33	-54	2081	58.7	540	221	26	96101
ABprpppaapp:204	ABprpppaapp	204	2128	-22871	11	-30	2128	57.7	572	219	27	116653
ABprpppap:99	ABprpppap	99	2083	-22916	-88	-96	2083	53.0	575	239	37	308902
ABprpppapa:142	ABprpppapa	142	1963	-23036	-103	-128	1963	57.4	546	256	32	151720
ABprpppapaa:185	ABprpppapaa	185	2012	-22987	-247	-276	2012	59.4	531	245	27	92270
ABprpppapap:185	ABprpppapap	185	2062	-22937	-710	-481	2062	58.8	542	278	28	86643
ABprpppapp:142	ABprpppapp	142	2045	-22954	-107	-157	2045	58.5	557	288	28	136168
ABprpppp:69	ABprpppp	69	2329	-22670	-136	-130	2329	47.9	597	319	44	428594
ABprppppa:99	ABprppppa	99	2100	-22899	-187	-166	2100	56.1	519	236	36	253354
ABprppppaa:138	ABprppppaa	138	2064	-22935	-979	-527	2064	59.4	458	244	31	154049
ABprppppaaa:196	ABprppppaaa	196	2681	-22318	-3777	-980	2681	58.8	460	233	26	97593
ABprppppaap:196	ABprppppaap	196	3243	-21756	-2776	-1640	3243	57.4	485	255	26	97612
ABprppppap:138	ABprppppap	138	2038	-22961	-162	-173	2038	58.6	499	250	31	151696
ABprppppapa:195	ABprppppapa	195	2223	-22776	-62	-174	2223	60.1	497	231	27	102872
ABprppppapp:195	ABprppppapp	195	4001	-20998	-2216	-1736	4001	60.1	503	267	28	116000
ABprppppp:99	ABprppppp	99	2124	-22875	-116	-120	2124	55.4	549	279	37	272197
ABprpppppa:140	ABprpppppa	140	2099	-22900	-1285	-448	2099	54.8	513	279	32	187610
ABprpppppaa:208	ABprpppppaa	208	2338	-22661	14	-65	2338	48.9	514	241	29	173455
ABprpppppap:208	ABprpppppap	208	2545	-22454	-1337	-287	2545	50.5	530	267	26	137675
ABprpppppp:140	ABprpppppp	140	1976	-23023	-67	-55	1976	54.7	550	305	30	170973
ABprppppppa:196	ABprppppppa	196	2034	-22965	-88	-133	2034	57.8	574	272	28	124098
ABprppppppp:196	ABprppppppp	196	2033	-22966	-3	-15	2033	54.6	593	283	30	142903
EMS:1	EMS	1	2138	-22862	-334	-406	2138	42.0	352	364	60	352138
MS:3	MS	3	2216	-22783	-355	-330	2216	47.3	311	321	66	579900
MSa:16	MSa	16	2242	-22757	-313	-300	2242	42.2	264	329	61	497842
MSaa:33	MSaa	33	2322	-22677	-257	-252	2322	46.6	200	318	56	519262
MSaaa:53	MSaaa	53	2288	-22711	-178	-186	2288	50.1	184	289	49	440118
MSaaaa:78	MSaaaa	78	2271	-22728	-179	-151	2271	43.7	159	249	43	463943
MSaaaaa:106	MSaaaaa	106	2170	-22830	-200	-200	2170	35.2	142	220	39	539571
MSaaaaaa:140	MSaaaaaa	140	4788	-20211	-4882	-925	4788	33.2	138	231	33	482011
MSaaaaap:140	MSaaaaap	140	2642	-22357	-330	-260	2642	29.1	163	256	37	530061
MSaaaaapa:181	MSaaaaapa	181	6419	-18580	-3202	-996	6419	25.5	179	246	36	532522
MSaaaaapp:181	MSaaaaapp	181	2898	-22101	-274	-259	2898	20.8	204	262	33	498893
MSaaaap:106	MSaaaap	106	2185	-22814	-89	-82	2185	28.4	201	239	39	542952
MSaaaapa:143	MSaaaapa	143	2312	-22687	-124	-136	2312	21.3	206	249	35	449393
MSaaaapaa:192	MSaaaapaa	192	2806	-22193	-40	-21	2806	16.9	226	252	32	413661
MSaaaapap:192	MSaaaapap	192	2676	-22323	-142	-111	2676	19.5	263	267	30	310940
MSaaaapp:143	MSaaaapp	143	2409	-22590	-86	-78	2409	23.0	258	272	34	422637
MSaaaappa:201	MSaaaappa	201	2805	-22194	-149	-78	2805	23.0	296	296	26	260210
MSaaaappp:201	MSaaaappp	201	2545	-22454	-198	-255	2545	25.8	326	295	29	261831
MSaaap:78	MSaaap	78	2254	-22745	-252	-208	2254	47.4	231	292	42	394498
MSaaapa:109	MSaaapa	109	2435	-22564	-445	-256	2435	36.7	222	260	40	475932
MSaaapaa:140	MSaaapaa	140	3498	-21501	-1301	-421	3498	32.2	209	277	36	463421
MSaaapaaa:184	MSaaapaaa	184	3883	-21116	-2211	-1064	3883	26.3	213	282	34	480394
MSaaapaap:184	MSaaapaap	184	4357	-20642	-508	107	4357	27.1	257	292	31	381647
MSaaapap:140	MSaaapap	140	3029	-21970	-444	-332	3029	29.5	254	281	36	459582
MSaaapapa:187	MSaaapapa	187	5979	-19020	-1810	320	5979	30.5	278	286	33	428913
MSaaapapp:187	MSaaapapp	187	4169	-20830	-2233	-756	4169	31.9	315	294	31	331012
MSaaapp:109	MSaaapp	109	2280	-22719	-203	-224	2280	35.6	282	270	35	365229
MSaaappa:165	MSaaappa	165	2651	-22348	-773	-538	2651	33.7	309	267	28	270852
MSaaappp:165	MSaaappp	165	2345	-22654	-201	-218	2345	28.9	338	269	32	345124
MSaap:53	MSaap	53	2281	-22718	-265	-252	2281	53.2	274	337	49	404121
MSaapa:78	MSaapa	78	2261	-22738	-233	-236	2261	53.5	261	339	43	348729
MSaapaa:106	MSaapaa	106	2409	-22590	-802	-201	2409	47.3	268	289	39	350636
MSaapaaa:139	MSaapaaa	139	6762	-18237	-2642	568	6762	46.1	268	288	34	297548
MSaapaaaa:186	MSaapaaaa	186	16606	-8393	-6518	3062	16606	46.4	291	288	31	256811
MSaapaaap:186	MSaapaaap	186	7566	-17433	-3010	16	7566	45.1	320	299	29	208262
MSaapaap:139	MSaapaap	139	2370	-22629	-799	-312	2370	37.8	293	299	35	355857
MSaapaapa:182	MSaapaapa	182	3173	-21826	-5334	-1078	3173	38.7	326	292	31	282352
MSaapaapp:182	MSaapaapp	182	2355	-22644	-59	-97	2355	35.0	348	314	32	304841
MSaapap:106	MSaapap	106	2228	-22771	-436	-149	2228	52.1	321	317	35	250627
MSaapapa:146	MSaapapa	146	3800	-21199	-722	346	3800	43.9	339	305	30	248418
MSaapapp:146	MSaapapp	146	2913	-22086	-992	-435	2913	47.5	360	318	33	245039
MSaapappa:200	MSaapappa	200	3023	-21976	-901	-775	3023	47.2	351	296	29	181164
MSaapappp:200	MSaapappp	200	2637	-22362	-95	-99	2637	46.8	384	305	28	184366
MSaapp:78	MSaapp	78	2249	-22750	-231	-230	2249	55.2	347	356	41	328378
MSaappa:112	MSaappa	112	2770	-22229	-1443	-542	2770	54.0	372	309	33	232884
MSaappaa:182	MSaappaa	182	4617	-20382	-2353	-1928	4617	52.9	371	284	29	165520
MSaappap:182	MSaappap	182	4304	-20695	-985	-609	4304	52.4	397	300	29	164936
MSaappp:112	MSaappp	112	2384	-22615	-299	-54	2384	51.1	395	338	39	353795
MSaapppa:169	MSaapppa	169	2346	-22653	-100	-167	2346	48.2	386	359	35	302269
MSaapppp:169	MSaapppp	169	2269	-22730	57	30	2269	49.4	426	350	34	276485
MSap:33	MSap	33	2298	-22701	-261	-255	2298	37.9	290	372	55	585140
MSapa:56	MSapa	56	2274	-22725	-199	-171	2274	41.1	271	367	50	553889
MSapaa:82	MSapaa	82	2263	-22736	-143	-169	2263	38.1	233	306	41	434983
MSapaaa:113	MSapaaa	113	2087	-22912	-415	-279	2087	35.9	164	304	35	407836
MSapaaaa:155	MSapaaaa	155	2779	-22220	-1657	-1302	2779	47.7	190	303	29	191477
MSapaaap:155	MSapaaap	155	2289	-22710	-2438	-1119	2289	35.1	180	300	30	268196
MSapaap:113	MSapaap	113	2266	-22733	-692	-552	2266	40.2	228	318	34	327021
MSapaapa:169	MSapaapa	169	4418	-20581	-4961	-3336	4418	47.7	236	313	26	154271
MSapaapp:169	MSapaapp	169	3470	-21529	-1402	-877	3470	48.0	321	335	30	168469
MSapap:82	MSapap	82	2208	-22791	-163	-169	2208	41.6	299	329	42	405985
MSapapa:113	MSapapa	113	2085	-22914	-133	-151	2085	34.7	249	328	36	392887
MSapapaa:155	MSapapaa	155	3304	-21695	-2039	-1482	3304	40.6	222	321	29	205410
MSapapap:155	MSapapap	155	3122	-21877	-1562	-1239	3122	40.5	258	335	30	207042
MSapapp:113	MSapapp	113	2068	-22931	-86	-95	2068	27.5	302	334	37	417569
MSapappa:158	MSapappa	158	2389	-22610	-212	-223	2389	26.6	232	318	34	423549
MSapappp:158	MSapappp	158	2311	-22688	-53	-46	2311	19.9	273	319	33	356585
MSapp:56	MSapp	56	2246	-22753	-162	-165	2246	44.0	361	397	48	486925
MSappa:82	MSappa	82	2179	-22820	-145	-146	2179	46.9	339	347	41	386272
MSappaa:117	MSappaa	117	2394	-22605	-230	-229	2394	42.5	300	337	36	364552
MSappaaa:171	MSappaaa	171	2343	-22656	-225	-292	2343	40.5	342	342	30	222442
MSappaap:171	MSappaap	171	2180	-22819	-92	-122	2180	43.6	427	355	31	218786
MSappap:117	MSappap	117	2598	-22401	-91	88	2598	44.5	344	347	36	330431
MSappapa:178	MSappapa	178	2855	-22144	-214	-213	2855	43.4	327	355	31	266794
MSappapp:178	MSappapp	178	2677	-22322	-630	-588	2677	46.3	345	356	33	271457
MSappp:82	MSappp	82	2162	-22837	-120	-112	2162	38.6	370	359	41	432962
MSapppa:121	MSapppa	121	2118	-22881	-71	-68	2118	37.7	291	356	37	420535
MSapppaa:169	MSapppaa	169	2563	-22436	-872	-780	2563	39.1	294	349	32	358352
MSapppap:169	MSapppap	169	2549	-22450	-20	10	2549	27.4	303	335	32	383319
MSapppp:121	MSapppp	121	2069	-22930	-31	-36	2069	31.9	348	354	36	408408
MSappppa:171	MSappppa	171	2354	-22645	-6	9	2354	20.2	315	324	34	397300
MSappppp:171	MSappppp	171	2150	-22849	-91	-96	2150	20.5	380	350	34	337065
MSp:16	MSp	16	2286	-22713	-247	-279	2286	48.7	373	296	61	435706
MSpa:33	MSpa	33	2349	-22650	-264	-259	2349	51.3	295	304	57	435953
MSpaa:53	MSpaa	53	2302	-22697	-136	-145	2302	50.7	306	255	47	334799
MSpaaa:79	MSpaaa	79	2246	-22753	-131	-150	2246	47.1	262	224	44	391562
MSpaaaa:106	MSpaaaa	106	2229	-22770	-199	-206	2229	38.7	199	196	39	436795
MSpaaaaa:141	MSpaaaaa	141	5292	-19707	-482	850	5292	28.3	202	214	35	516809
MSpaaaap:141	MSpaaaap	141	3350	-21649	-566	-180	3350	30.8	214	217	37	451765
MSpaaaapa:187	MSpaaaapa	187	9733	-15266	-4367	1296	9733	27.2	226	226	34	439206
MSpaaaapp:187	MSpaaaapp	187	5317	-19682	-703	249	5317	26.6	263	238	32	372171
MSpaaap:106	MSpaaap	106	2115	-22884	-115	-114	2115	31.7	257	206	40	474550
MSpaaapa:143	MSpaaapa	143	2471	-22528	-36	-30	2471	24.0	262	235	33	393009
MSpaaapaa:212	MSpaaapaa	212	2815	-22184	53	1	2815	20.6	302	275	28	273471
MSpaaapap:212	MSpaaapap	212	2516	-22483	-23	15	2516	20.7	330	269	26	237344
MSpaaapp:143	MSpaaapp	143	2452	-22547	-8	-16	2452	25.4	283	232	36	407236
MSpaaappa:188	MSpaaappa	188	3089	-21910	-109	-38	3089	25.7	296	235	30	304501
MSpaaappp:188	MSpaaappp	188	2740	-22259	1	-5	2740	25.5	328	250	31	302162
MSpaap:79	MSpaap	79	2265	-22734	-111	-119	2265	47.7	334	269	40	313298
MSpaapa:111	MSpaapa	111	2280	-22719	-615	-400	2280	38.3	283	221	40	428352
MSpaapaa:148	MSpaapaa	148	4749	-20250	-4537	-1101	4749	34.4	262	210	33	437118
MSpaapaaa:219	MSpaapaaa	219	4661	-20338	-3081	66	4661	28.5	267	206	28	304686
MSpaapaap:219	MSpaapaap	219	5168	-19832	-774	-607	5168	29.0	298	225	30	373998
MSpaapap:148	MSpaapap	148	3984	-21015	-2332	-637	3984	35.0	298	216	37	486471
MSpaapapa:199	MSpaapapa	199	9138	-15861	-4283	240	9138	33.4	310	233	32	405894
MSpaapapp:199	MSpaapapp	199	3568	-21431	-996	-802	3568	32.3	345	242	33	401369
MSpaapp:111	MSpaapp	111	2167	-22832	-30	-46	2167	41.6	364	247	31	185778
MSpap:53	MSpap	53	2308	-22691	-316	-318	2308	54.4	382	330	48	341104
MSpapa:79	MSpapa	79	2294	-22705	-257	-266	2294	56.1	355	298	43	314565
MSpapaa:107	MSpapaa	107	1971	-23028	-174	-178	1971	49.2	326	263	38	310940
MSpapaaa:142	MSpapaaa	142	2855	-22144	-1683	-1015	2855	48.2	313	261	33	253121
MSpapaaaa:189	MSpapaaaa	189	19974	-5025	5148	7541	19974	48.2	320	232	29	217370
MSpapaaap:189	MSpapaaap	189	5957	-19042	-3187	-612	5957	47.2	347	245	29	212971
MSpapaap:142	MSpapaap	142	2129	-22870	-1281	-740	2129	40.1	335	248	36	343638
MSpapaapa:186	MSpapaapa	186	2658	-22341	-6219	-2428	2658	39.5	350	250	30	269061
MSpapaapp:186	MSpapaapp	186	2329	-22670	-2	-107	2329	37.6	381	250	32	291863
MSpapap:107	MSpapap	107	2060	-22939	-95	-86	2060	49.8	377	278	35	256454
MSpapapa:147	MSpapapa	147	2156	-22843	-112	-172	2156	47.2	346	278	30	178774
MSpapapaa:172	MSpapapaa	172	2544	-22455	-37	-71	2544	44.4	378	254	33	303145
MSpapapap:172	MSpapapap	172	4374	-20625	-2512	-1114	4374	52.6	347	246	32	203556
MSpapapp:147	MSpapapp	147	2614	-22385	-280	-218	2614	48.5	391	272	34	266691
MSpapappa:198	MSpapappa	198	3066	-21933	-612	-631	3066	48.2	367	256	28	161837
MSpapappp:198	MSpapappp	198	2885	-22114	-290	-310	2885	48.6	400	276	28	169996
MSpapp:79	MSpapp	79	2309	-22690	-247	-259	2309	56.1	428	323	44	318987
MSpappa:113	MSpappa	113	2596	-22403	-1331	-554	2596	53.6	417	281	35	276963
MSpappaa:188	MSpappaa	188	3543	-21456	-2684	-1797	3543	52.8	434	299	30	222311
MSpappap:188	MSpappap	188	3012	-21987	-1886	-728	3012	52.8	458	244	30	238867
MSpappp:113	MSpappp	113	2192	-22807	-210	-112	2192	52.1	441	274	39	321228
MSpapppa:168	MSpapppa	168	2486	-22513	-796	-391	2486	49.8	414	214	36	294751
MSpapppp:168	MSpapppp	168	2088	-22911	-53	-59	2088	50.4	458	216	33	234718
MSpp:33	MSpp	33	2289	-22710	-425	-403	2289	54.0	417	303	55	384458
MSppa:55	MSppa	55	2280	-22719	-276	-271	2280	55.4	445	239	47	297035
MSppaa:81	MSppaa	81	2199	-22800	-144	-147	2199	50.7	352	228	39	254642
MSppaaa:112	MSppaaa	112	2047	-22952	-137	-111	2047	41.4	222	169	34	233880
MSppaaaa:153	MSppaaaa	153	3356	-21643	-791	-635	3356	42.7	190	185	28	142836
MSppaaap:153	MSppaaap	153	2391	-22608	-1296	-790	2391	39.7	223	184	29	181102
MSppaap:112	MSppaap	112	2056	-22943	-357	-320	2056	46.1	271	185	34	230462
MSppaapa:168	MSppaapa	168	2752	-22247	-380	-434	2752	48.2	280	192	25	109187
MSppaapp:168	MSppaapp	168	4358	-20641	-1578	-436	4358	49.1	354	208	29	115618
MSppap:81	MSppap	81	2231	-22768	-152	-160	2231	47.9	408	249	41	302376
MSppapa:112	MSppapa	112	2049	-22950	-52	-56	2049	41.7	304	181	35	247194
MSppapaa:152	MSppapaa	152	2220	-22779	-1193	-677	2220	39.3	262	176	29	176687
MSppapap:152	MSppapap	152	2225	-22774	-188	-226	2225	41.6	297	174	28	146430
MSppapp:112	MSppapp	112	2025	-22974	-110	-114	2025	35.7	349	187	36	280841
MSppappa:162	MSppappa	162	2249	-22750	-575	-478	2249	29.6	248	183	30	222467
MSppappp:162	MSppappp	162	2329	-22670	-134	-145	2329	21.2	277	195	31	244670
MSppp:55	MSppp	55	2280	-22719	-348	-328	2280	54.8	473	319	47	304968
MSpppa:81	MSpppa	81	2193	-22806	-158	-153	2193	53.0	437	267	41	266549
MSpppaa:113	MSpppaa	113	2073	-22926	-191	-124	2073	47.8	329	212	34	193908
MSpppaaa:168	MSpppaaa	168	2581	-22418	-572	-441	2581	41.9	358	209	29	144210
MSpppaap:168	MSpppaap	168	2111	-22888	-96	-103	2111	42.9	445	213	31	149093
MSpppap:113	MSpppap	113	2360	-22639	-136	31	2360	48.1	379	215	34	189750
MSpppapa:168	MSpppapa	168	2579	-22420	-415	-350	2579	46.0	354	187	27	114139
MSpppapp:168	MSpppapp	168	2619	-22380	-585	-441	2619	47.4	371	193	31	150731
MSpppp:81	MSpppp	81	2266	-22733	-94	-110	2266	48.6	461	282	41	300315
MSppppa:116	MSppppa	116	2023	-22976	-94	-96	2023	42.3	368	182	35	253460
MSppppaa:169	MSppppaa	169	2305	-22694	-49	-65	2305	40.1	331	169	30	245948
MSppppap:169	MSppppap	169	2522	-22477	-27	-16	2522	30.9	329	189	31	284583
MSppppp:116	MSppppp	116	1998	-23001	-84	-88	1998	36.5	413	195	35	267276
MSpppppa:168	MSpppppa	168	2390	-22609	-16	0	2390	21.0	317	200	32	280643
MSpppppp:168	MSpppppp	168	2250	-22749	-27	-16	2250	20.9	372	215	32	252441
E:3	E	3	2207	-22792	-467	-445	2207	36.6	456	384	69	827506
Ea:16	Ea	16	2276	-22723	-384	-370	2276	37.6	387	352	65	771649
Eal:50	Eal	50	2260	-22739	-223	-223	2260	35.4	347	313	55	573903
Eala:88	Eala	88	2108	-22891	-156	-149	2108	28.2	285	273	47	456438
Ealaa:149	Ealaa	149	2211	-22788	-92	-114	2211	23.3	304	283	39	296743
Ealap:149	Ealap	149	2123	-22876	-72	-69	2123	25.1	369	292	39	247539
Ealp:88	Ealp	88	2142	-22857	-123	-129	2142	33.0	369	305	47	420817
Ealpa:149	Ealpa	149	2176	-22823	-150	-159	2176	36.8	365	312	36	210441
Ealpp:149	Ealpp	149	2126	-22873	-185	-198	2126	35.2	434	319	40	273099
Ear:50	Ear	50	2247	-22753	-228	-236	2247	42.0	392	243	53	509333
Eara:87	Eara	87	2087	-22912	-170	-167	2087	30.5	344	224	48	432932
Earaa:152	Earaa	152	2169	-22830	-130	-132	2169	26.5	336	236	39	258063
Earap:152	Earap	152	2070	-22929	-112	-119	2070	27.1	397	247	39	235539
Earp:87	Earp	87	2110	-22889	-150	-154	2110	34.8	411	248	46	368580
Earpa:149	Earpa	149	2089	-22910	-131	-124	2089	37.8	377	243	37	192045
Earpp:149	Earpp	149	2110	-22889	-46	-72	2110	35.2	439	263	38	199966
Ep:16	Ep	16	2318	-22681	-408	-412	2318	31.4	504	349	63	732540
Epl:52	Epl	52	2261	-22738	-292	-292	2261	32.0	439	329	55	551413
Epla:93	Epla	93	2072	-22927	-164	-165	2072	28.8	441	309	48	358662
Eplaa:153	Eplaa	153	2073	-22926	-123	-137	2073	23.1	423	302	37	179103
Eplap:153	Eplap	153	2060	-22940	-112	-108	2060	29.6	480	314	38	194091
Eplp:93	Eplp	93	2088	-22911	-199	-205	2088	31.1	518	331	46	380059
Epr:52	Epr	52	2246	-22753	-340	-316	2246	39.9	508	278	55	543138
Epra:94	Epra	94	2108	-22891	-148	-148	2108	32.3	467	234	46	345921
Epraa:159	Epraa	159	2088	-22911	-89	-113	2088	22.6	436	250	38	185116
Eprap:159	Eprap	159	2049	-22950	-116	-130	2049	30.4	488	255	36	169648
Eprp:94	Eprp	94	2106	-22893	-168	-189	2106	33.5	536	282	46	353828
P2:1	P2	1	2166	-22833	-481	-403	2166	31.2	540	336	77	1250639
C:5	C	5	2329	-22670	-321	-330	2329	20.2	507	268	65	585121
Ca:19	Ca	19	2308	-22691	-300	-277	2308	21.4	433	268	60	369701
Caa:39	Caa	39	2345	-22654	-244	-245	2345	16.2	418	243	55	286683
Caaa:63	Caaa	63	2383	-22616	-190	-186	2383	13.7	417	253	49	237067
Caaaa:95	Caaaa	95	2190	-22809	-152	-153	2190	13.7	470	307	42	208096
Caaaaa:141	Caaaaa	141	2150	-22850	-88	-98	2150	12.6	455	319	37	136680
Caaaap:141	Caaaap	141	2163	-22836	-97	-105	2163	14.1	518	329	36	147731
Caaap:95	Caaap	95	2201	-22798	-175	-176	2201	21.1	541	355	42	297649
Caaapa:134	Caaapa	134	2128	-22871	-88	-89	2128	19.4	569	338	39	202721
Caaapp:134	Caaapp	134	2061	-22938	-130	-134	2061	31.1	598	338	37	206147
Caap:63	Caap	63	2379	-22620	-236	-237	2379	14.2	494	324	45	235918
Caapa:99	Caapa	99	2086	-22913	-100	-110	2086	41.2	577	326	33	152261
Caapaa:214	Caapaa	214	2048	-22951	-45	-44	2048	53.6	558	301	26	61851
Caapap:214	Caapap	214	2070	-22929	-185	-182	2070	50.7	562	291	28	92038
Caapp:99	Caapp	99	2116	-22883	-161	-149	2116	36.6	588	373	39	248974
Caappd:144	Caappd	144	1725	-19378	-68	-80	1725	46.4	607	343	35	97699
Caappv:144	Caappv	144	2060	-22939	-58	-49	2060	53.1	584	335	28	79062
Cap:39	Cap	39	2436	-22563	-245	-248	2436	15.3	475	353	55	380610
Capa:69	Capa	69	2326	-22673	-208	-209	2326	25.8	458	393	45	387013
Capaa:112	Capaa	112	2077	-22922	-78	-82	2077	47.7	461	347	38	228374
Capaaa:159	Capaaa	159	2054	-22945	-151	-165	2054	37.7	424	383	35	278971
Capaap:159	Capaap	159	2150	-22849	-84	-90	2150	46.9	467	359	35	211253
Capap:112	Capap	112	2081	-22918	-78	-85	2081	47.6	509	359	37	242814
Capapa:161	Capapa	161	2128	-22871	-65	-70	2128	38.6	485	387	33	248700
Capapp:161	Capapp	161	2137	-22862	-90	-51	2137	50.1	489	349	35	216324
Capp:69	Capp	69	2284	-22715	-300	-280	2284	23.7	515	392	46	421655
Cappa:107	Cappa	107	2116	-22883	-81	-100	2116	37.1	518	382	39	308609
Cappaa:151	Cappaa	151	2048	-22951	-126	-141	2048	31.3	477	387	34	267384
Cappaaa:208	Cappaaa	208	2032	-22967	-267	-266	2032	30.7	468	398	29	182002
Cappaap:208	Cappaap	208	2053	-22946	-221	-191	2053	24.4	517	384	29	172241
Cappap:151	Cappap	151	2076	-22923	-109	-126	2076	40.0	523	375	34	257147
Cappp:107	Cappp	107	2044	-22955	-86	-102	2044	44.9	555	364	37	254541
Capppa:153	Capppa	153	2069	-22930	-132	-138	2069	37.0	549	370	34	238941
Capppaa:209	Capppaa	209	2051	-22948	-218	-231	2051	28.0	552	374	30	186235
Capppap:209	Capppap	209	2149	-22850	-265	-272	2149	35.0	587	349	29	178866
Capppp:153	Capppp	153	2071	-22928	-63	-69	2071	48.0	549	332	34	182165
Cp:19	Cp	19	2341	-22658	-345	-347	2341	24.8	546	258	60	502385
Cpa:38	Cpa	38	2384	-22615	-269	-277	2384	19.4	549	247	55	460068
Cpaa:63	Cpaa	63	2347	-22652	-224	-207	2347	16.1	521	239	49	349146
Cpaaa:93	Cpaaa	93	2199	-22800	-128	-125	2199	13.5	491	234	44	274442
Cpaaaa:145	Cpaaaa	145	2161	-22838	-73	-83	2161	12.8	464	234	37	170212
Cpaaap:145	Cpaaap	145	2160	-22839	-79	-77	2160	14.4	514	263	38	183835
Cpaap:93	Cpaap	93	2239	-22760	-112	-117	2239	17.3	567	282	43	335275
Cpaapa:137	Cpaapa	137	2154	-22845	-84	-87	2154	17.9	563	290	37	220499
Cpaapp:137	Cpaapp	137	2141	-22858	-41	-42	2141	25.5	597	312	36	244648
Cpap:63	Cpap	63	2364	-22635	-288	-280	2364	18.6	562	320	48	384909
Cpapa:95	Cpapa	95	2151	-22848	-189	-178	2151	28.9	608	298	43	409688
Cpapaa:141	Cpapaa	141	2089	-22910	-104	-121	2089	40.3	610	332	36	266556
Cpapap:141	Cpapap	141	2057	-22942	-86	-98	2057	35.7	615	294	38	309073
Cpapp:95	Cpapp	95	2150	-22849	-132	-136	2150	38.4	615	340	40	371672
Cpappd:142	Cpappd	142	2045	-22954	-59	-64	2045	43.8	626	301	34	192640
Cpappv:142	Cpappv	142	1999	-23000	-62	-60	1999	52.2	604	306	31	126531
Cpp:38	Cpp	38	2310	-22689	-362	-358	2310	26.9	590	336	54	574704
Cppa:67	Cppa	67	2218	-22781	-273	-268	2218	37.0	616	331	46	469265
Cppaa:111	Cppaa	111	2058	-22941	-66	-75	2058	50.4	498	269	40	262318
Cppaaa:157	Cppaaa	157	2098	-22901	-60	-52	2098	41.7	458	194	34	255776
Cppaap:157	Cppaap	157	2117	-22882	-5	-13	2117	46.7	505	221	34	240585
Cppap:111	Cppap	111	2089	-22910	-7	-28	2089	50.2	540	293	38	255470
Cppapa:161	Cppapa	161	2107	-22892	-20	-26	2107	38.6	527	209	35	338497
Cppapp:161	Cppapp	161	2084	-22915	-10	-16	2084	51.4	525	239	36	255938
Cppp:67	Cppp	67	2268	-22731	-299	-295	2268	30.5	571	375	46	468614
Cpppa:105	Cpppa	105	2072	-22927	-83	-92	2072	42.4	573	278	38	287730
Cpppaa:149	Cpppaa	149	2041	-22958	-91	-94	2041	34.4	515	210	35	304290
Cpppaaa:209	Cpppaaa	209	2107	-22892	-136	-186	2107	30.0	478	192	30	204447
Cpppaap:209	Cpppaap	209	2192	-22808	-74	-113	2192	23.5	514	210	30	218085
Cpppap:149	Cpppap	149	2006	-22993	-119	-129	2006	40.7	564	232	32	264828
Cpppp:105	Cpppp	105	2074	-22925	-67	-82	2074	44.5	578	326	36	259551
Cppppa:152	Cppppa	152	2047	-22952	-83	-95	2047	36.0	584	252	32	256038
Cppppaa:215	Cppppaa	215	2185	-22814	-73	-41	2185	24.3	562	236	30	223264
Cppppap:215	Cppppap	215	2141	-22858	-111	-101	2141	30.6	592	257	30	251796
Cppppp:152	Cppppp	152	2098	-22901	-59	-70	2098	46.3	578	290	33	226502
P3:5	P3	5	2252	-22747	-475	-461	2252	35.6	583	347	60	631546
D:24	D	24	2302	-22697	-475	-460	2302	37.2	595	348	54	444592
Da:51	Da	51	2290	-22709	-417	-396	2290	34.5	498	412	49	222216
Daa:85	Daa	85	2237	-22762	-146	-150	2237	45.9	430	365	37	92834
Daaa:126	Daaa	126	2102	-22897	-49	-47	2102	37.1	357	370	33	154940
Daaaa:178	Daaaa	178	2040	-20052	-5	-8	2040	33.7	328	355	30	165931
Daaap:178	Daaap	178	2307	-22692	3	-19	2307	26.4	355	356	30	184131
Daap:126	Daap	126	2099	-22900	-67	-74	2099	41.7	395	363	33	138475
Daapa:181	Daapa	181	2313	-22686	-26	-31	2313	38.1	337	379	28	158912
Daapp:181	Daapp	181	2232	-22767	-46	-54	2232	41.1	375	382	29	154558
Dap:85	Dap	85	2235	-22764	-291	-276	2235	40.2	499	374	42	139337
Dapa:122	Dapa	122	2049	-22950	-112	-117	2049	36.2	410	365	36	165434
Dapaa:167	Dapaa	167	2222	-22777	-24	-23	2222	32.1	379	384	30	194566
Dapap:167	Dapap	167	2228	-22772	6	-3	2228	29.1	420	387	31	221852
Dapp:122	Dapp	122	2050	-22949	-94	-97	2050	32.6	460	355	37	187443
Dappa:167	Dappa	167	2190	-22809	-108	-124	2190	20.9	428	361	35	222184
Dappp:167	Dappp	167	2169	-22830	-106	-107	2169	21.0	483	364	36	254828
Dp:51	Dp	51	2327	-22672	-275	-277	2327	44.0	563	375	47	193010
Dpa:86	Dpa	86	2181	-22818	-276	-245	2181	52.5	492	280	39	108955
Dpaa:126	Dpaa	126	2075	-22924	-11	-30	2075	42.8	403	192	32	127494
Dpaaa:176	Dpaaa	176	2181	-21707	-44	-58	2181	36.4	353	185	29	142838
Dpaap:176	Dpaap	176	2238	-22761	-61	-54	2238	28.6	364	192	30	156291
Dpap:126	Dpap	126	2030	-22969	-73	-77	2030	46.0	427	222	34	124282
Dpapa:176	Dpapa	176	2239	-22760	3	3	2239	40.6	379	175	29	133482
Dpapp:176	Dpapp	176	2139	-22860	-52	-39	2139	44.8	411	180	28	109006
Dpp:86	Dpp	86	2235	-22764	-231	-216	2235	45.2	549	329	40	132761
Dppa:121	Dppa	121	2017	-22982	-76	-75	2017	41.2	453	207	34	144828
Dppaa:173	Dppaa	173	2154	-22845	-31	-23	2154	34.8	401	178	31	215315
Dppap:173	Dppap	173	2184	-22815	-32	-15	2184	32.2	444	183	32	240055
Dppp:121	Dppp	121	1998	-23001	-110	-114	1998	38.6	499	237	38	182758
Dpppa:167	Dpppa	167	2140	-22859	-81	-81	2140	24.8	427	206	36	288372
Dpppp:167	Dpppp	167	2133	-22866	-103	-108	2133	23.4	489	214	33	237665
P4:24	P4	24	2273	-22726	-327	-319	2273	43.1	499	387	51	312019
Z2:72	Z2	72	2133	-22866	-126	-132	2133	42.1	485	295	38	95484
Z3:72	Z3	72	2136	-22863	-122	-121	2136	44.8	415	313	36	87757
