# Supplementary material for: Quantitative Differences in Nuclear β-catenin and TCF Pattern Embryonic Cells in C. elegans
Source: PLoS Genet. 2015 Oct 21;11(10):e1005585. doi: 10.1371/journal.pgen.1005585 (PMC4619327; doi:10.1371/journal.pgen.1005585)
Supplement: S1 Data — For each cell analyzed, birth time is given in column 3 and the average nuclear reporter intensity over the lifetime of the cell (corrected for background) is given in column 7 (“blot”). For information on each embryo’s strain information and experimental conditions, refer to S2 Table. (ZIP) [file pgen.1005585.s005.zip › CAs/CA20111207_tlp-1_L1.csv]

cellTime	cell	time	none	global	local	blot	cross	z	x	y	size	gweight
ABa:1	ABa	1	1493	-23507	-486	-486	1493	34.0	628	268	86	1271671
ABal:2	ABal	2	1593	-23407	-417	-417	1593	30.0	614	280	74	554087
ABala:4	ABala	4	1679	-23321	-341	-340	1679	29.9	646	233	63	610390
ABalaa:17	ABalaa	17	1705	-23294	-356	-349	1705	28.3	669	230	56	632562
ABalaaa:37	ABalaaa	37	1782	-23217	-276	-277	1782	26.2	667	236	48	800461
ABalaaaa:60	ABalaaaa	60	2093	-22906	114	118	2093	25.6	663	228	42	527020
ABalaaaal:93	ABalaaaal	93	2456	-22543	512	522	2456	33.8	656	288	35	369206
ABalaaaala:130	ABalaaaala	130	2200	-22800	424	463	2200	25.7	667	301	31	253932
ABalaaaalp:130	ABalaaaalp	130	2170	-22829	442	469	2170	25.6	639	330	33	276728
ABalaaaar:93	ABalaaaar	93	2557	-22442	531	548	2557	29.3	680	245	38	505200
ABalaaaarl:132	ABalaaaarl	132	2205	-22794	419	450	2205	24.4	672	263	30	241898
ABalaaaarr:132	ABalaaaarr	132	2319	-22680	577	583	2319	24.3	660	210	30	247263
ABalaaap:60	ABalaaap	60	2052	-22947	-11	-6	2052	32.4	626	200	42	451602
ABalaaapa:89	ABalaaapa	89	2381	-22619	381	405	2381	36.9	666	239	36	359598
ABalaaapal:127	ABalaaapal	127	2363	-22636	388	543	2363	32.3	669	282	32	268029
ABalaaapar:127	ABalaaapar	127	2265	-22734	434	514	2265	32.0	682	242	30	222800
ABalaaapp:89	ABalaaapp	89	2473	-22526	405	433	2473	37.3	637	190	35	322355
ABalaaappl:127	ABalaaappl	127	2147	-22852	237	335	2147	33.4	676	212	30	219417
ABalaaappr:127	ABalaaappr	127	2076	-22923	305	318	2076	32.5	643	195	30	214466
ABalaap:37	ABalaap	37	1785	-23214	-212	-212	1785	22.5	604	277	49	608782
ABalaapa:60	ABalaapa	60	2067	-22932	64	70	2067	26.9	603	209	42	489837
ABalaapaa:94	ABalaapaa	94	2408	-22591	504	517	2408	27.1	643	180	36	440945
ABalaapaaa:135	ABalaapaaa	135	2203	-22796	441	489	2203	21.9	647	187	30	262704
ABalaapaap:135	ABalaapaap	135	2236	-22763	509	527	2236	18.0	615	164	30	236991
ABalaapap:94	ABalaapap	94	2348	-22651	435	456	2348	26.6	600	153	36	423262
ABalaapapa:136	ABalaapapa	136	2239	-22760	437	484	2239	20.8	598	145	31	277744
ABalaapapp:136	ABalaapapp	136	2098	-22901	275	350	2098	23.8	569	139	33	268230
ABalaapp:60	ABalaapp	60	2027	-22972	0	0	2027	30.6	539	216	43	382836
ABalaappa:88	ABalaappa	88	2403	-22596	394	423	2403	33.5	605	156	36	365464
ABalaappaa:130	ABalaappaa	130	2282	-22717	463	525	2282	28.6	637	162	30	249369
ABalaappap:130	ABalaappap	130	2074	-22926	260	349	2074	30.2	606	164	31	227390
ABalaappp:88	ABalaappp	88	2246	-22753	124	175	2246	39.4	585	176	35	265450
ABalaapppa:124	ABalaapppa	124	1987	-23012	189	227	1987	38.1	632	174	31	206238
ABalaapppp:124	ABalaapppp	124	1913	-23086	45	130	1913	39.9	598	169	32	194363
ABalap:17	ABalap	17	1727	-23272	-330	-330	1727	38.1	598	184	56	488653
ABalapa:36	ABalapa	36	1919	-23080	-119	-119	1919	35.9	629	186	49	649460
ABalapaa:60	ABalapaa	60	2576	-22423	451	457	2576	41.3	641	212	42	434532
ABalapaaa:89	ABalapaaa	89	3663	-21336	1363	1446	3663	42.3	631	276	34	266794
ABalapaaaa:130	ABalapaaaa	130	3598	-21401	1638	1740	3598	34.7	660	308	32	258558
ABalapaaap:130	ABalapaaap	130	2794	-22205	660	869	2794	40.1	639	305	34	219279
ABalapaap:89	ABalapaap	89	3566	-21433	1340	1414	3566	42.6	614	310	35	256106
ABalapaapa:127	ABalapaapa	127	3133	-21866	1182	1305	3133	42.8	630	329	31	182688
ABalapaapp:127	ABalapaapp	127	3261	-21738	1319	1355	3261	39.0	602	335	32	190955
ABalapap:60	ABalapap	60	2459	-22540	306	315	2459	43.8	576	194	41	327807
ABalapapa:87	ABalapapa	87	3380	-21619	1105	1166	3380	45.3	583	287	35	228109
ABalapapaa:130	ABalapapaa	130	3596	-21404	1549	1610	3596	45.4	633	280	28	142799
ABalapapap:130	ABalapapap	130	2917	-22082	878	944	2917	46.5	600	307	31	133251
ABalapapp:87	ABalapapp	87	3058	-21941	844	868	3058	45.9	521	300	37	239941
ABalapappa:125	ABalapappa	125	3017	-21982	1052	1072	3017	43.4	564	323	30	142390
ABalapappp:125	ABalapappp	125	2668	-22331	711	734	2668	46.6	515	317	30	129195
ABalapp:36	ABalapp	36	1841	-23158	-216	-216	1841	33.9	546	231	49	471358
ABalappa:59	ABalappa	59	2596	-22403	486	489	2596	37.2	562	221	41	350711
ABalappaa:90	ABalappaa	90	3914	-21085	1693	1747	3914	43.4	637	238	34	266628
ABalappaaa:135	ABalappaaa	135	4163	-20836	2118	2277	4163	36.8	675	248	29	232263
ABalappaap:135	ABalappaap	135	3344	-21655	1316	1455	3344	40.9	658	268	31	190548
ABalappap:90	ABalappap	90	3298	-21701	1029	1083	3298	43.7	603	220	35	243908
ABalappapa:127	ABalappapa	127	3155	-21844	1118	1233	3155	40.5	660	217	31	205488
ABalappapp:127	ABalappapp	127	2946	-22053	831	950	2946	43.4	632	202	32	175337
ABalappp:59	ABalappp	59	2268	-22731	183	185	2268	40.9	498	209	43	321534
ABalapppa:87	ABalapppa	87	3304	-21695	1086	1137	3304	44.2	555	208	36	244892
ABalapppaa:125	ABalapppaa	125	2948	-22051	916	1018	2948	44.6	619	224	31	157251
ABalapppap:125	ABalapppap	125	2575	-22424	637	693	2575	46.0	586	204	30	135010
ABalapppp:87	ABalapppp	87	3182	-21817	1006	1023	3182	44.5	489	196	37	240952
ABalappppa:124	ABalappppa	124	2718	-22281	738	783	2718	43.4	547	186	30	140742
ABalappppp:124	ABalappppp	124	2713	-22286	822	830	2713	44.1	501	182	30	132909
ABalp:4	ABalp	4	1716	-23283	-326	-326	1716	29.6	572	326	63	539877
ABalpa:17	ABalpa	17	1753	-23246	-293	-293	1753	29.3	619	315	56	543451
ABalpaa:37	ABalpaa	37	1861	-23138	-173	-174	1861	36.2	643	292	49	630036
ABalpaaa:58	ABalpaaa	58	2062	-22937	-5	-4	2062	23.8	671	265	42	545257
ABalpaaaa:91	ABalpaaaa	91	2353	-22646	351	358	2353	17.4	662	260	38	487406
ABalpaaaaa:132	ABalpaaaaa	132	2058	-22941	315	323	2058	16.0	659	275	32	312182
ABalpaaaap:132	ABalpaaaap	132	1940	-23059	159	175	1940	17.0	644	313	31	286721
ABalpaaap:91	ABalpaaap	91	2227	-22772	244	263	2227	15.7	622	293	37	393985
ABalpaaapa:132	ABalpaaapa	132	1941	-23058	173	192	1941	11.0	587	288	32	239480
ABalpaaapp:132	ABalpaaapp	132	1858	-23141	103	123	1858	16.2	551	294	30	192579
ABalpaap:58	ABalpaap	58	2089	-22910	-13	-18	2089	34.1	648	290	44	499051
ABalpaapa:85	ABalpaapa	85	2323	-22676	214	218	2323	29.1	650	295	40	477996
ABalpaapaa:118	ABalpaapaa	118	2022	-22977	177	213	2022	24.6	647	274	32	318028
ABalpaapap:118	ABalpaapap	118	1893	-23106	32	45	1893	19.6	614	299	36	333680
ABalpaapp:85	ABalpaapp	85	2238	-22761	202	209	2238	25.1	599	324	37	405564
ABalpaappa:126	ABalpaappa	126	2050	-22949	228	247	2050	20.7	580	335	32	266663
ABalpaappp:126	ABalpaappp	126	2005	-22994	309	328	2005	18.5	622	335	32	297738
ABalpap:37	ABalpap	37	1879	-23120	-211	-211	1879	27.2	566	349	50	601747
ABalpapa:58	ABalpapa	58	2134	-22865	32	31	2134	21.4	631	317	45	526632
ABalpapaa:86	ABalpapaa	86	2364	-22635	261	263	2364	17.2	611	325	37	354604
ABalpapaaa:124	ABalpapaaa	124	2002	-22997	81	77	2002	10.3	582	322	35	249426
ABalpapaap:124	ABalpapaap	124	2072	-22927	283	284	2072	14.7	544	322	30	162904
ABalpapap:86	ABalpapap	86	2229	-22770	74	73	2229	12.6	562	321	38	293223
ABalpapapa:125	ABalpapapa	125	2007	-22992	133	146	2007	10.5	520	348	36	251570
ABalpapapp:125	ABalpapapp	125	1998	-23001	126	125	1998	9.2	467	349	33	164006
ABalpapp:58	ABalpapp	58	2070	-22929	-50	-51	2070	21.3	547	350	46	418719
ABalpappa:84	ABalpappa	84	2170	-22829	46	47	2170	10.8	550	293	37	215813
ABalpappaa:118	ABalpappaa	118	2028	-22971	174	171	2028	9.1	543	293	32	185204
ABalpappap:118	ABalpappap	118	1792	-23207	16	17	1792	12.8	503	304	32	139715
ABalpappp:84	ABalpappp	84	2141	-22858	53	45	2141	12.7	498	299	39	211494
ABalpapppa:118	ABalpapppa	118	1804	-23195	108	97	1804	18.7	503	285	33	183975
ABalpapppp:118	ABalpapppp	118	1763	-23236	6	3	1763	16.6	460	304	36	170070
ABalpp:17	ABalpp	17	1800	-23199	-309	-309	1800	45.2	530	332	57	383808
ABalppa:37	ABalppa	37	1897	-23102	-210	-211	1897	44.3	584	330	47	490782
ABalppaa:60	ABalppaa	60	2079	-22920	49	51	2079	35.8	622	338	42	469589
ABalppaaa:92	ABalppaaa	92	2491	-22508	516	520	2491	31.8	601	351	37	386430
ABalppaaaa:132	ABalppaaaa	132	2192	-22807	427	493	2192	32.5	641	336	29	226328
ABalppaaap:132	ABalppaaap	132	2203	-22796	452	481	2203	29.3	604	358	32	244313
ABalppaap:92	ABalppaap	92	2321	-22678	327	356	2321	27.6	564	377	38	424008
ABalppaapa:131	ABalppaapa	131	2228	-22771	469	474	2228	24.7	583	373	31	271800
ABalppaapp:131	ABalppaapp	131	2009	-22990	222	247	2009	28.9	548	385	31	229326
ABalppap:60	ABalppap	60	2082	-22917	-61	-63	2082	35.1	578	335	43	416100
ABalppapa:88	ABalppapa	88	2222	-22777	133	142	2222	20.4	556	341	36	342765
ABalppapaa:126	ABalppapaa	126	2042	-22957	235	254	2042	18.0	566	359	31	235654
ABalppapap:126	ABalppapap	126	2014	-22985	192	214	2014	18.7	536	373	32	244470
ABalppapp:88	ABalppapp	88	2236	-22763	127	140	2236	17.7	510	344	37	296275
ABalppappa:123	ABalppappa	123	1982	-23017	199	228	1982	16.6	508	375	32	235433
ABalppappp:123	ABalppappp	123	1913	-23086	106	138	1913	16.4	472	370	33	213481
ABalppp:37	ABalppp	37	1842	-23157	-239	-242	1842	40.4	499	364	48	490177
ABalpppa:58	ABalpppa	58	1936	-23063	-150	-151	1936	34.4	559	305	43	383102
ABalpppaa:88	ABalpppaa	88	2044	-22955	34	51	2044	38.8	578	335	34	272264
ABalpppaaa:129	ABalpppaaa	129	1804	-23195	12	42	1804	32.8	583	373	31	240651
ABalpppaap:129	ABalpppaap	129	1798	-23201	83	112	1798	40.9	575	365	29	159061
ABalpppap:88	ABalpppap	88	2110	-22889	71	71	2110	38.2	538	345	35	290885
ABalpppapa:123	ABalpppapa	123	1909	-23090	174	202	1909	36.3	558	382	31	230081
ABalpppapp:123	ABalpppapp	123	1924	-23075	227	243	1924	38.8	527	390	30	183190
ABalpppp:58	ABalpppp	58	2008	-22991	-97	-103	2008	34.7	493	339	44	399713
ABalppppa:85	ABalppppa	85	2067	-22932	10	20	2067	40.0	511	356	36	280326
ABalppppaa:122	ABalppppaa	122	1822	-23177	40	59	1822	39.5	539	351	30	175384
ABalppppap:122	ABalppppap	122	1853	-23146	6	72	1853	43.2	511	367	32	190584
ABalppppp:85	ABalppppp	85	2096	-22904	-21	-18	2096	38.9	463	363	38	300570
ABalpppppa:118	ABalpppppa	118	1870	-23129	76	90	1870	40.6	487	389	30	184923
ABalpppppp:118	ABalpppppp	118	1903	-23096	55	72	1903	40.8	447	384	34	196883
ABar:2	ABar	2	1606	-23394	-290	-290	1606	25.5	471	147	72	396043
ABara:4	ABara	4	1734	-23265	-238	-237	1734	18.0	519	182	65	404618
ABaraa:17	ABaraa	17	1755	-23244	-239	-239	1755	15.1	584	205	59	410939
ABaraaa:35	ABaraaa	35	1785	-23214	-209	-209	1785	17.7	606	178	50	598759
ABaraaaa:58	ABaraaaa	58	1933	-23066	-100	-102	1933	17.5	630	199	43	514728
ABaraaaaa:89	ABaraaaaa	89	1941	-23058	-78	-63	1941	23.4	664	221	38	521724
ABaraaaaaa:128	ABaraaaaaa	128	1680	-23319	-44	-7	1680	17.9	659	242	32	329919
ABaraaaaap:128	ABaraaaaap	128	1641	-23358	-70	-60	1641	18.2	630	203	32	313804
ABaraaaap:89	ABaraaaap	89	1943	-23056	32	30	1943	22.2	628	233	36	438425
ABaraaaapa:133	ABaraaaapa	133	1735	-23264	22	44	1735	24.5	640	236	30	299043
ABaraaaapp:133	ABaraaaapp	133	1694	-23305	0	-5	1694	30.3	610	254	30	252284
ABaraaap:58	ABaraaap	58	1858	-23142	-135	-135	1858	22.0	568	163	45	462074
ABaraaapa:83	ABaraaapa	83	2027	-22973	-29	-27	2027	17.0	617	193	40	485565
ABaraaapaa:114	ABaraaapaa	114	1787	-23212	21	13	1787	14.2	633	221	33	335044
ABaraaapap:114	ABaraaapap	114	1754	-23245	-14	-27	1754	13.7	594	219	34	289006
ABaraaapp:83	ABaraaapp	83	2049	-22950	52	52	2049	18.2	574	161	38	432125
ABaraaappa:120	ABaraaappa	120	1653	-23347	-61	-66	1653	13.0	600	186	33	311768
ABaraaappp:120	ABaraaappp	120	1783	-23217	54	50	1783	14.1	561	189	32	238212
ABaraap:35	ABaraap	35	1789	-23210	-150	-151	1789	14.0	533	228	50	360433
ABaraapa:57	ABaraapa	57	1942	-23057	-94	-95	1942	12.0	580	222	44	396330
ABaraapaa:85	ABaraapaa	85	1964	-23035	-49	-51	1964	17.5	621	264	37	375737
ABaraapaaa:120	ABaraapaaa	120	1723	-23277	-7	0	1723	19.5	620	253	30	245787
ABaraapaap:120	ABaraapaap	120	1741	-23258	33	35	1741	22.6	588	266	32	228872
ABaraapap:85	ABaraapap	85	1925	-23074	-56	-63	1925	17.4	574	264	37	274992
ABaraapapa:120	ABaraapapa	120	1679	-23320	-20	-17	1679	25.9	566	290	34	226413
ABaraapapp:120	ABaraapapp	120	1610	-23389	-35	-38	1610	26.0	527	274	31	170839
ABaraapp:57	ABaraapp	57	1890	-23109	-101	-105	1890	12.2	499	238	43	230985
ABaraappa:84	ABaraappa	84	1869	-23130	-70	-79	1869	17.9	552	241	36	247943
ABaraappaa:120	ABaraappaa	120	1637	-23362	-29	-37	1637	24.4	600	220	30	225875
ABaraappap:120	ABaraappap	120	1663	-23336	33	27	1663	23.5	564	234	32	196450
ABaraappp:84	ABaraappp	84	1848	-23151	-53	-58	1848	18.6	498	232	38	219307
ABaraapppa:119	ABaraapppa	119	1557	-23443	-87	-87	1557	22.1	531	221	33	180291
ABaraapppp:119	ABaraapppp	119	1598	-23401	-45	-57	1598	24.5	494	226	30	163827
ABarap:17	ABarap	17	1776	-23223	-168	-168	1776	18.1	486	174	57	318881
ABarapa:36	ABarapa	36	1837	-23162	-127	-128	1837	18.6	522	144	50	479953
ABarapaa:57	ABarapaa	57	1939	-23060	-102	-107	1939	13.4	537	166	43	324806
ABarapaaa:86	ABarapaaa	86	2062	-22937	21	12	2062	10.3	564	196	37	326820
ABarapaaaa:124	ABarapaaaa	124	1873	-23126	110	122	1873	9.5	551	232	31	188115
ABarapaaap:124	ABarapaaap	124	1884	-23115	98	130	1884	11.1	524	211	30	175837
ABarapaap:86	ABarapaap	86	2030	-22969	52	54	2030	11.4	537	225	37	236861
ABarapaapa:120	ABarapaapa	120	1969	-23030	192	198	1969	10.1	565	256	31	204916
ABarapaapp:120	ABarapaapp	120	1777	-23222	56	60	1777	15.1	524	256	33	177766
ABarapap:57	ABarapap	57	1924	-23075	-47	-53	1924	14.7	476	161	43	273413
ABarapapa:84	ABarapapa	84	2006	-22993	9	2	2006	10.1	497	212	37	214740
ABarapapaa:120	ABarapapaa	120	1983	-23016	191	193	1983	8.3	505	255	32	167519
ABarapapap:120	ABarapapap	120	1846	-23153	40	32	1846	9.1	470	265	32	138134
ABarapapp:84	ABarapapp	84	1956	-23043	-15	-17	1956	13.2	456	205	39	209778
ABarapappa:117	ABarapappa	117	1791	-23208	72	70	1791	15.2	489	230	31	158067
ABarapappp:117	ABarapappp	117	1788	-23211	53	50	1788	12.4	439	242	36	156587
ABarapp:36	ABarapp	36	1823	-23176	-116	-116	1823	14.0	438	200	49	278348
ABarappa:58	ABarappa	58	1895	-23104	-81	-83	1895	15.8	445	171	44	251331
ABarappaa:86	ABarappaa	86	2060	-22939	67	67	2060	12.3	515	170	37	247889
ABarappaaa:126	ABarappaaa	126	2068	-22931	267	266	2068	9.8	503	197	30	139173
ABarappaap:126	ABarappaap	126	2000	-22999	227	237	2000	9.5	464	209	30	106009
ABarappap:86	ABarappap	86	2066	-22933	61	66	2066	13.3	469	152	39	260160
ABarappapa:126	ABarappapa	126	1980	-23019	167	167	1980	10.2	477	159	36	208214
ABarappapp:126	ABarappapp	126	1914	-23085	145	154	1914	9.6	427	173	33	140631
ABarappp:58	ABarappp	58	1882	-23117	-60	-63	1882	17.1	383	194	43	199751
ABarapppa:84	ABarapppa	84	2134	-22865	171	178	2134	17.8	479	140	37	269326
ABarapppaa:123	ABarapppaa	123	1888	-23111	189	202	1888	13.2	552	164	33	218370
ABarapppap:123	ABarapppap	123	1843	-23156	60	74	1843	13.0	516	153	31	185956
ABarapppp:84	ABarapppp	84	2018	-22981	48	55	2018	18.4	426	151	38	238593
ABarappppa:119	ABarappppa	119	1779	-23220	73	81	1779	17.6	491	169	33	174515
ABarappppp:119	ABarappppp	119	1744	-23255	4	34	1744	17.8	452	156	34	180720
ABarp:4	ABarp	4	1727	-23272	-318	-319	1727	39.1	445	148	64	446312
ABarpa:17	ABarpa	17	1763	-23236	-239	-239	1763	38.3	486	133	58	453796
ABarpaa:37	ABarpaa	37	1926	-23073	-95	-95	1926	39.2	543	144	49	493256
ABarpaaa:57	ABarpaaa	57	2537	-22462	390	390	2537	39.3	551	153	42	364263
ABarpaaaa:90	ABarpaaaa	90	3260	-21739	713	723	3260	51.7	587	252	35	206431
ABarpaaaaa:130	ABarpaaaaa	130	2697	-22302	750	816	2697	47.0	610	252	30	141557
ABarpaaaap:130	ABarpaaaap	130	2552	-22447	365	387	2552	52.6	580	276	31	125373
ABarpaaap:90	ABarpaaap	90	3146	-21853	796	819	3146	51.8	540	251	33	171926
ABarpaaapa:132	ABarpaaapa	132	2439	-22560	520	580	2439	50.2	561	252	30	108434
ABarpaaapp:132	ABarpaaapp	132	2603	-22396	453	472	2603	53.3	533	237	30	112187
ABarpaap:57	ABarpaap	57	2345	-22654	168	168	2345	44.4	496	151	46	372341
ABarpaapa:85	ABarpaapa	85	2826	-22173	409	422	2826	52.1	489	238	38	227914
ABarpaapaa:121	ABarpaapaa	121	2411	-22588	526	549	2411	51.7	497	244	30	117615
ABarpaapap:121	ABarpaapap	121	2239	-22760	198	196	2239	53.7	446	249	34	127794
ABarpaapp:85	ABarpaapp	85	2807	-22192	285	349	2807	52.7	407	220	40	242555
ABarpaappa:123	ABarpaappa	123	2371	-22628	137	215	2371	53.9	408	234	33	129438
ABarpaappp:123	ABarpaappp	123	2445	-22554	465	459	2445	53.6	356	223	33	127485
ABarpap:37	ABarpap	37	1947	-23052	-49	-49	1947	30.4	459	185	50	380833
ABarpapa:58	ABarpapa	58	2460	-22539	386	386	2460	32.4	490	176	44	304743
ABarpapaa:85	ABarpapaa	85	3118	-21881	570	602	3118	49.5	559	197	35	192121
ABarpapaaa:123	ABarpapaaa	123	2549	-22450	487	511	2549	51.8	589	223	30	115266
ABarpapaap:123	ABarpapaap	123	2405	-22594	326	370	2405	51.4	551	202	30	100019
ABarpapap:85	ABarpapap	85	3069	-21930	528	544	3069	51.0	510	194	35	172327
ABarpapapa:124	ABarpapapa	124	2453	-22546	377	415	2453	51.8	518	204	29	94508
ABarpapapp:124	ABarpapapp	124	2421	-22578	457	487	2421	52.0	475	215	29	90059
ABarpapp:58	ABarpapp	58	2483	-22516	351	360	2483	39.2	422	157	43	289859
ABarpappa:86	ABarpappa	86	3062	-21937	529	542	3062	52.1	471	177	35	174140
ABarpappaa:129	ABarpappaa	129	2750	-22249	660	702	2750	52.0	506	174	29	103233
ABarpappap:129	ABarpappap	129	2577	-22422	579	605	2577	52.0	465	176	30	88757
ABarpappp:86	ABarpappp	86	2841	-22158	432	481	2841	50.6	422	159	38	193927
ABarpapppa:126	ABarpapppa	126	2434	-22565	384	413	2434	52.1	433	174	31	99631
ABarpapppp:126	ABarpapppp	126	2255	-22744	287	307	2255	52.1	391	163	32	97676
ABarpp:17	ABarpp	17	1760	-23239	-255	-255	1760	42.2	368	130	58	388339
ABarppa:38	ABarppa	38	2072	-22927	-24	-24	2072	46.0	448	139	50	415331
ABarppaa:59	ABarppaa	59	2816	-22183	446	446	2816	50.0	445	188	43	268240
ABarppaaa:88	ABarppaaa	88	4272	-20727	1637	1628	4272	53.5	420	267	35	159463
ABarppaaaa:130	ABarppaaaa	130	6218	-18781	3384	3375	6218	54.7	397	281	29	91032
ABarppaaap:130	ABarppaaap	130	5320	-19679	2617	2782	5320	53.0	361	298	32	95521
ABarppaap:88	ABarppaap	88	4192	-20807	1514	1572	4192	53.1	366	295	38	186110
ABarppaapa:127	ABarppaapa	127	4843	-20156	2219	2339	4843	52.9	328	279	33	103914
ABarppaapp:127	ABarppaapp	127	6117	-18882	3261	3428	6117	51.1	294	310	30	97766
ABarppap:59	ABarppap	59	2873	-22126	638	640	2873	49.3	382	187	44	283611
ABarppapa:91	ABarppapa	91	5852	-19147	3300	3308	5852	51.2	319	317	38	209283
ABarppapaa:132	ABarppapaa	132	10235	-14764	7284	7293	10235	52.0	332	340	31	102441
ABarppapap:132	ABarppapap	132	10380	-14620	7046	7108	10380	49.3	276	351	31	108113
ABarppapp:91	ABarppapp	91	6681	-18318	4215	4204	6681	47.3	251	329	38	228009
ABarppappa:134	ABarppappa	134	11194	-13805	7613	7813	11194	50.6	245	329	31	106152
ABarppappp:134	ABarppappp	134	13623	-11376	10456	10416	13623	42.0	188	320	31	140107
ABarppp:38	ABarppp	38	1960	-23039	-77	-80	1960	36.8	365	134	50	434347
ABarpppa:60	ABarpppa	60	2854	-22145	699	698	2854	42.8	370	156	42	255167
ABarpppaa:89	ABarpppaa	89	3871	-21128	1201	1209	3871	53.3	378	159	35	161756
ABarpppaaa:131	ABarpppaaa	131	3855	-21144	1503	1568	3855	52.8	385	127	30	103030
ABarpppaap:131	ABarpppaap	131	3332	-21667	1035	1153	3332	52.4	349	142	32	102876
ABarpppap:89	ABarpppap	89	3710	-21289	1233	1242	3710	52.6	336	177	36	170061
ABarpppapa:128	ABarpppapa	128	3120	-21879	983	999	3120	53.1	316	161	33	101024
ABarpppapp:128	ABarpppapp	128	3208	-21791	1077	1121	3208	47.6	280	167	30	97295
ABarpppp:60	ABarpppp	60	2722	-22277	554	553	2722	42.8	292	178	44	283259
ABarppppa:92	ABarppppa	92	3887	-21112	1420	1476	3887	50.0	292	157	37	195505
ABarppppaa:133	ABarppppaa	133	3987	-21013	1738	1788	3987	46.9	328	126	30	109104
ABarppppap:133	ABarppppap	133	3890	-21109	1452	1676	3890	45.6	273	133	31	114340
ABarppppp:92	ABarppppp	92	3810	-21189	1419	1421	3810	49.9	238	179	37	199310
ABarpppppa:133	ABarpppppa	133	4191	-20808	1864	1989	4191	45.5	239	141	30	121959
ABarpppppp:133	ABarpppppp	133	4020	-20979	1809	1838	4020	38.0	186	166	32	141791
ABp:1	ABp	1	1715	-23285	-487	-487	1715	50.0	432	157	86	750472
ABpl:2	ABpl	2	1569	-23430	-535	-535	1569	47.0	434	303	74	449379
ABpla:4	ABpla	4	1790	-23209	-452	-452	1790	49.3	521	251	62	362804
ABplaa:17	ABplaa	17	1765	-23234	-366	-367	1765	49.0	550	228	57	342381
ABplaaa:36	ABplaaa	36	1875	-23124	-253	-253	1875	48.5	598	232	49	428344
ABplaaaa:58	ABplaaaa	58	2270	-22729	194	195	2270	45.4	620	256	43	365515
ABplaaaaa:85	ABplaaaaa	85	3024	-21975	598	627	3024	49.1	581	312	35	227069
ABplaaaaaa:125	ABplaaaaaa	125	2549	-22450	495	542	2549	51.4	581	312	30	133577
ABplaaaaap:125	ABplaaaaap	125	2503	-22496	363	378	2503	51.9	544	310	30	110724
ABplaaaap:85	ABplaaaap	85	2907	-22092	410	429	2907	51.9	536	299	35	189201
ABplaaaapa:125	ABplaaaapa	125	2707	-22292	527	539	2707	53.1	522	282	30	113639
ABplaaaapp:125	ABplaaaapp	125	2412	-22587	303	317	2412	53.4	481	282	30	105645
ABplaaap:58	ABplaaap	58	2271	-22728	99	92	2271	48.8	554	234	42	301120
ABplaaapa:85	ABplaaapa	85	3148	-21851	576	577	3148	52.5	497	310	34	175613
ABplaaapaa:126	ABplaaapaa	126	2760	-22239	399	392	2760	53.9	499	317	28	103391
ABplaaapap:126	ABplaaapap	126	2686	-22313	580	623	2686	52.6	462	328	30	103255
ABplaaapp:85	ABplaaapp	85	2843	-22156	565	571	2843	51.0	447	309	36	197576
ABplaaappa:122	ABplaaappa	122	2480	-22519	516	553	2480	51.4	431	337	31	111902
ABplaaappp:122	ABplaaappp	122	2232	-22767	199	244	2232	52.3	401	321	34	129170
ABplaap:36	ABplaap	36	1823	-23176	-206	-206	1823	45.9	515	289	50	412265
ABplaapa:56	ABplaapa	56	2278	-22721	158	159	2278	46.7	578	301	44	382198
ABplaapaa:86	ABplaapaa	86	2816	-22183	647	656	2816	47.3	544	352	38	302796
ABplaapaaa:126	ABplaapaaa	126	2455	-22544	644	664	2455	48.8	550	353	31	162051
ABplaapaap:126	ABplaapaap	126	2405	-22594	313	358	2405	51.8	512	349	32	139931
ABplaapap:86	ABplaapap	86	2889	-22110	516	527	2889	50.7	488	361	37	251723
ABplaapapa:123	ABplaapapa	123	2434	-22565	588	621	2434	47.7	498	375	32	190898
ABplaapapp:123	ABplaapapp	123	2267	-22732	325	359	2267	50.6	463	364	30	131417
ABplaapp:56	ABplaapp	56	2111	-22888	4	1	2111	46.5	502	297	46	365049
ABplaappa:82	ABplaappa	82	2733	-22266	583	588	2733	47.2	452	367	37	285989
ABplaappaa:124	ABplaappaa	124	2418	-22582	654	655	2418	46.4	459	400	30	173194
ABplaappap:124	ABplaappap	124	2489	-22510	643	657	2489	47.9	419	384	32	161116
ABplaappp:82	ABplaappp	82	2582	-22417	372	372	2582	41.7	407	377	41	360641
ABplaapppa:119	ABplaapppa	119	2383	-22616	506	512	2383	42.5	388	398	33	203567
ABplaapppp:119	ABplaapppp	119	2350	-22649	416	458	2350	39.9	345	403	35	246645
ABplap:17	ABplap	17	1830	-23169	-302	-302	1830	50.2	445	229	56	296242
ABplapa:36	ABplapa	36	1883	-23116	-290	-290	1883	50.7	502	213	49	339780
ABplapaa:57	ABplapaa	57	2110	-22890	-456	-477	2110	53.0	517	260	42	257299
ABplapaaa:86	ABplapaaa	86	2479	-22520	99	98	2479	51.3	419	346	36	204462
ABplapaaaa:124	ABplapaaaa	124	2048	-22952	293	330	2048	47.5	397	351	30	123189
ABplapaaap:124	ABplapaaap	124	2004	-22995	160	230	2004	49.1	363	346	30	118337
ABplapaap:86	ABplapaap	86	2263	-22736	71	75	2263	49.9	368	363	38	234291
ABplapaapa:130	ABplapaapa	130	1959	-23040	207	205	1959	48.1	347	378	30	134346
ABplapaapp:130	ABplapaapp	130	1973	-23026	199	206	1973	45.1	306	386	32	151602
ABplapap:57	ABplapap	57	2077	-22922	-201	-206	2077	51.4	441	240	44	262379
ABplapapa:84	ABplapapa	84	2411	-22589	133	148	2411	50.2	326	350	37	215636
ABplapapaa:120	ABplapapaa	120	2039	-22960	120	158	2039	48.6	232	364	33	149552
ABplapapap:120	ABplapapap	120	2094	-22905	32	187	2094	42.3	201	359	32	171712
ABplapapp:84	ABplapapp	84	2247	-22752	191	202	2247	43.7	261	365	38	268685
ABplapappa:118	ABplapappa	118	3378	-21621	1360	1419	3378	37.2	182	361	33	209445
ABplapappp:118	ABplapappp	118	3440	-21559	1340	1409	3440	31.9	170	337	33	207004
ABplapp:36	ABplapp	36	1847	-23152	-190	-191	1847	48.5	431	282	49	335858
ABplappa:57	ABplappa	57	2065	-22934	-173	-165	2065	48.4	433	310	45	311620
ABplappaa:86	ABplappaa	86	2563	-22436	221	310	2563	40.7	348	396	39	312071
ABplappaaa:125	ABplappaaa	125	2928	-22071	978	1011	2928	35.5	315	408	33	189777
ABplappaap:125	ABplappaap	125	2813	-22187	854	887	2813	33.6	267	391	34	196479
ABplappap:86	ABplappap	86	2553	-22446	355	365	2553	42.3	293	391	39	303779
ABplappapa:125	ABplappapa	125	2740	-22259	768	795	2740	44.5	262	387	32	151210
ABplappapp:125	ABplappapp	125	2828	-22171	881	913	2828	38.6	232	385	33	185017
ABplappp:57	ABplappp	57	2123	-22876	-102	-87	2123	49.0	353	325	43	282392
ABplapppa:87	ABplapppa	87	2520	-22479	266	295	2520	32.9	274	387	37	296031
ABplapppaa:131	ABplapppaa	131	2275	-22724	128	320	2275	27.8	248	381	32	181761
ABplapppap:131	ABplapppap	131	2006	-22993	131	139	2006	23.4	217	360	30	126870
ABplapppp:87	ABplapppp	87	2442	-22557	354	371	2442	29.5	230	379	37	291268
ABplappppa:129	ABplappppa	129	2129	-22871	255	318	2129	27.9	186	365	33	180988
ABplappppp:129	ABplappppp	129	2032	-22967	38	120	2032	20.2	181	328	33	161783
ABplp:4	ABplp	4	1727	-23272	-336	-337	1727	44.1	411	339	62	389938
ABplpa:17	ABplpa	17	1746	-23253	-241	-242	1746	43.6	436	369	57	383990
ABplpaa:37	ABplpaa	37	1932	-23067	-272	-273	1932	49.8	447	363	48	349002
ABplpaaa:59	ABplpaaa	59	2154	-22845	129	122	2154	41.8	545	366	44	348934
ABplpaaaa:85	ABplpaaaa	85	2541	-22458	451	473	2541	30.5	539	377	37	308828
ABplpaaaaa:122	ABplpaaaaa	122	2168	-22831	305	306	2168	25.9	524	368	32	208462
ABplpaaaap:122	ABplpaaaap	122	1974	-23025	123	142	1974	24.0	489	376	31	177480
ABplpaaap:85	ABplpaaap	85	2473	-22526	379	399	2473	27.0	497	392	38	321433
ABplpaaapa:121	ABplpaaapa	121	2003	-22996	277	303	2003	24.2	487	406	31	172390
ABplpaaapp:121	ABplpaaapp	121	2051	-22948	-11	125	2051	26.7	458	395	32	175300
ABplpaap:59	ABplpaap	59	2171	-22829	-44	-11	2171	46.2	484	362	43	295016
ABplpaapa:86	ABplpaapa	86	2447	-22552	399	408	2447	36.0	491	397	38	293625
ABplpaapaa:122	ABplpaapaa	122	2093	-22906	324	352	2093	32.2	512	392	32	190005
ABplpaapap:122	ABplpaapap	122	2018	-22981	201	222	2018	33.1	475	398	32	187866
ABplpaapp:86	ABplpaapp	86	2515	-22484	151	305	2515	33.2	439	405	37	275444
ABplpaappa:122	ABplpaappa	122	2008	-22991	151	156	2008	33.1	442	410	32	161237
ABplpaappp:122	ABplpaappp	122	2131	-22868	127	213	2131	34.1	405	410	33	164996
ABplpap:37	ABplpap	37	1862	-23137	-99	-99	1862	42.2	362	390	51	475951
ABplpapa:58	ABplpapa	58	2124	-22875	123	124	2124	35.2	466	391	44	394425
ABplpapaa:86	ABplpapaa	86	2413	-22586	320	342	2413	17.1	473	371	38	299432
ABplpapaaa:128	ABplpapaaa	128	2047	-22952	127	141	2047	17.4	449	356	31	159089
ABplpapaap:128	ABplpapaap	128	2199	-22800	117	240	2199	17.3	409	367	32	171806
ABplpapap:86	ABplpapap	86	2478	-22521	197	235	2478	14.7	437	377	38	275778
ABplpapapa:124	ABplpapapa	124	2082	-22917	21	69	2082	11.0	394	365	36	193542
ABplpapapp:124	ABplpapapp	124	1882	-23117	-118	-28	1882	11.2	365	340	30	101652
ABplpapp:58	ABplpapp	58	2148	-22851	105	113	2148	37.2	396	395	45	385678
ABplpappa:85	ABplpappa	85	2250	-22749	30	38	2250	11.8	416	357	40	251385
ABplpappaa:119	ABplpappaa	119	1809	-23190	6	4	1809	9.8	423	316	39	180310
ABplpappap:119	ABplpappap	119	1919	-23080	106	110	1919	10.4	380	306	29	106213
ABplpappp:85	ABplpappp	85	2385	-22614	-53	93	2385	12.3	360	345	40	220543
ABplpapppa:125	ABplpapppa	125	1823	-23176	35	27	1823	9.6	344	300	30	83656
ABplpapppp:125	ABplpapppp	125	1930	-23070	-167	-25	1930	9.3	303	284	33	104318
ABplpp:17	ABplpp	17	1802	-23197	-321	-321	1802	48.8	351	340	56	317562
ABplppa:37	ABplppa	37	2127	-22872	-200	-201	2127	52.3	371	329	47	308766
ABplppaa:60	ABplppaa	60	4365	-20634	1874	1863	4365	45.8	434	371	41	273165
ABplppaaa:89	ABplppaaa	89	8176	-16823	5252	5434	8176	24.9	426	394	37	314673
ABplppaaaa:129	ABplppaaaa	129	6630	-18369	3697	4088	6630	23.2	431	395	31	176377
ABplppaaap:129	ABplppaaap	129	8103	-16896	4962	5542	8103	25.9	405	410	31	210699
ABplppaap:89	ABplppaap	89	7619	-17380	4414	4766	7619	23.8	385	397	37	269978
ABplppaapa:128	ABplppaapa	128	6083	-18916	3342	3450	6083	17.4	373	388	31	152434
ABplppaapp:128	ABplppaapp	128	5457	-19542	2381	2664	5457	15.9	340	384	31	135057
ABplppap:60	ABplppap	60	3981	-21018	1487	1574	3981	45.1	374	366	42	285137
ABplppapa:88	ABplppapa	88	7385	-17614	3917	4297	7385	27.2	362	378	37	259524
ABplppapaa:128	ABplppapaa	128	6540	-18459	3172	3850	6540	25.7	388	396	32	190998
ABplppapap:128	ABplppapap	128	5944	-19055	3172	3445	5944	24.6	351	402	32	156202
ABplppapp:88	ABplppapp	88	7819	-17180	4729	5002	7819	29.6	328	401	38	328526
ABplppappa:133	ABplppappa	133	6280	-18719	3544	3785	6280	23.0	318	400	32	164872
ABplppappp:133	ABplppappp	133	7381	-17618	4872	4881	7381	24.3	275	394	30	166235
ABplppp:37	ABplppp	37	2106	-22893	61	59	2106	47.3	299	365	48	370400
ABplpppa:59	ABplpppa	59	3888	-21111	1612	1656	3888	42.8	339	398	42	321489
ABplpppaa:86	ABplpppaa	86	8277	-16722	5049	5336	8277	23.3	324	397	38	305112
ABplpppaaa:123	ABplpppaaa	123	6827	-18173	3875	4025	6827	16.9	307	380	32	157119
ABplpppaap:123	ABplpppaap	123	6230	-18769	3766	3834	6230	17.6	260	370	33	161146
ABplpppap:86	ABplpppap	86	8030	-16969	5175	5218	8030	23.2	274	383	37	281081
ABplpppapa:123	ABplpppapa	123	5410	-19589	2890	2981	5410	13.6	235	342	34	137039
ABplpppapp:123	ABplpppapp	123	7369	-17630	4599	4739	7369	12.7	202	308	30	140333
ABplpppp:59	ABplpppp	59	3827	-21172	1585	1587	3827	40.2	276	382	44	345595
ABplppppa:87	ABplppppa	87	6720	-18279	3784	3817	6720	15.8	333	366	39	265101
ABplppppaa:122	ABplppppaa	122	5592	-19407	2739	2856	5592	11.5	331	351	32	123898
ABplppppap:122	ABplppppap	122	4519	-20480	1797	2014	4519	11.4	297	340	34	127221
ABplppppp:87	ABplppppp	87	5817	-19182	3183	3186	5817	12.4	279	342	40	223803
ABplpppppa:124	ABplpppppa	124	5077	-19922	2600	2679	5077	11.3	274	299	31	96872
ABplpppppp:124	ABplpppppp	124	6229	-18770	3216	3435	6229	13.1	235	292	31	112906
ABpr:2	ABpr	2	1634	-23366	-246	-246	1634	23.5	278	207	74	336308
ABpra:4	ABpra	4	1753	-23246	-233	-234	1753	17.8	344	145	64	388071
ABpraa:17	ABpraa	17	1824	-23175	-197	-198	1824	16.9	388	144	57	305258
ABpraaa:37	ABpraaa	37	1866	-23133	-158	-157	1866	22.6	432	115	50	461390
ABpraaaa:59	ABpraaaa	59	2247	-22752	234	233	2247	25.8	488	119	44	394075
ABpraaaaa:90	ABpraaaaa	90	3056	-21943	901	932	3056	30.4	556	135	35	291103
ABpraaaaaa:129	ABpraaaaaa	129	3062	-21937	1085	1163	3062	32.0	581	144	32	226681
ABpraaaaap:129	ABpraaaaap	129	2640	-22359	646	755	2640	34.7	553	130	30	163480
ABpraaaap:90	ABpraaaap	90	3101	-21898	954	982	3101	29.4	513	119	37	292560
ABpraaaapa:126	ABpraaaapa	126	2756	-22244	895	930	2756	28.6	544	127	31	192186
ABpraaaapp:126	ABpraaaapp	126	2669	-22330	746	783	2669	33.9	507	116	31	156758
ABpraaap:59	ABpraaap	59	2231	-22768	89	95	2231	31.6	426	120	43	329952
ABpraaapa:87	ABpraaapa	87	2858	-22141	710	719	2858	38.1	539	147	37	264541
ABpraaapaa:124	ABpraaapaa	124	2660	-22339	691	718	2660	36.7	568	170	30	167416
ABpraaapap:124	ABpraaapap	124	2758	-22241	706	771	2758	39.5	534	151	30	156195
ABpraaapp:87	ABpraaapp	87	2882	-22117	607	620	2882	38.6	475	133	38	270675
ABpraaappa:119	ABpraaappa	119	2801	-22198	790	829	2801	37.8	504	150	30	155368
ABpraaappp:119	ABpraaappp	119	2373	-22626	445	469	2373	39.5	465	132	32	145091
ABpraap:37	ABpraap	37	1855	-23144	-147	-147	1855	18.1	353	157	50	352567
ABpraapa:58	ABpraapa	58	2220	-22779	133	138	2220	21.3	392	117	44	317611
ABpraapaa:86	ABpraapaa	86	3072	-21927	833	864	3072	43.3	468	126	37	237435
ABpraapaaa:124	ABpraapaaa	124	2941	-22058	885	936	2941	45.8	571	166	29	129629
ABpraapaap:124	ABpraapaap	124	2682	-22317	618	707	2682	46.4	529	154	30	114956
ABpraapap:86	ABpraapap	86	2905	-22094	681	705	2905	45.6	415	120	36	218295
ABpraapapa:124	ABpraapapa	124	2861	-22138	945	972	2861	47.2	492	140	30	115040
ABpraapapp:124	ABpraapapp	124	2482	-22517	548	584	2482	48.1	446	135	31	111712
ABpraapp:58	ABpraapp	58	2065	-22934	-3	-5	2065	28.6	325	138	46	311313
ABpraappa:84	ABpraappa	84	2956	-22044	702	734	2956	39.8	376	104	37	267571
ABpraappaa:122	ABpraappaa	122	2689	-22310	718	766	2689	41.0	448	106	30	145374
ABpraappap:122	ABpraappap	122	2514	-22486	571	595	2514	39.7	406	107	33	159596
ABpraappp:84	ABpraappp	84	2745	-22254	574	581	2745	36.3	320	109	40	302348
ABpraapppa:120	ABpraapppa	120	2489	-22510	611	620	2489	34.1	380	95	34	197180
ABpraapppp:120	ABpraapppp	120	2570	-22429	662	686	2570	31.2	334	100	34	177845
ABprap:17	ABprap	17	1763	-23236	-217	-217	1763	24.3	286	133	58	385931
ABprapa:35	ABprapa	35	1795	-23204	-178	-182	1795	29.9	307	107	49	406104
ABprapaa:57	ABprapaa	57	2388	-22611	337	343	2388	37.9	344	97	42	282780
ABprapaaa:86	ABprapaaa	86	3504	-21495	1232	1252	3504	49.1	361	122	37	178339
ABprapaaaa:123	ABprapaaaa	123	3077	-21922	1055	1098	3077	46.4	407	128	30	95719
ABprapaaap:123	ABprapaaap	123	2981	-22018	874	990	2981	45.6	359	133	34	119520
ABprapaap:86	ABprapaap	86	3598	-21401	1406	1419	3598	46.1	308	115	35	171224
ABprapaapa:129	ABprapaapa	129	3673	-21327	1594	1649	3673	40.8	346	104	30	111300
ABprapaapp:129	ABprapaapp	129	2963	-22036	938	949	2963	37.8	301	102	31	106338
ABprapap:57	ABprapap	57	2395	-22604	295	298	2395	39.8	271	110	45	316832
ABprapapa:83	ABprapapa	83	3483	-21516	1230	1241	3483	45.8	246	125	39	212754
ABprapapaa:120	ABprapapaa	120	3211	-21788	1062	1108	3211	41.2	231	118	32	131947
ABprapapap:120	ABprapapap	120	3273	-21726	1062	1183	3273	35.8	191	134	33	159429
ABprapapp:83	ABprapapp	83	3403	-21596	1186	1195	3403	43.4	199	160	37	211188
ABprapappa:119	ABprapappa	119	3269	-21730	1062	1182	3269	31.8	173	151	32	152071
ABprapappp:119	ABprapappp	119	3508	-21491	1100	1220	3508	26.1	159	185	32	139504
ABprapp:35	ABprapp	35	1856	-23143	-125	-128	1856	34.8	220	146	49	381676
ABprappa:57	ABprappa	57	2338	-22661	282	283	2338	34.2	219	117	44	332352
ABprappaa:86	ABprappaa	86	3681	-21318	1441	1466	3681	33.8	264	100	39	261613
ABprappaaa:125	ABprappaaa	125	3325	-21674	1336	1371	3325	27.3	299	106	32	137247
ABprappaap:125	ABprappaap	125	3187	-21812	1116	1140	3187	25.8	257	117	32	130869
ABprappap:86	ABprappap	86	3885	-21114	1527	1583	3885	36.6	213	123	38	266699
ABprappapa:124	ABprappapa	124	3308	-21691	1142	1211	3308	34.9	259	111	33	146943
ABprappapp:124	ABprappapp	124	3277	-21722	1186	1247	3277	28.9	215	128	32	149649
ABprappp:57	ABprappp	57	2352	-22647	274	272	2352	36.9	199	184	43	250023
ABprapppa:87	ABprapppa	87	3849	-21150	1583	1623	3849	31.8	201	155	36	201843
ABprapppaa:130	ABprapppaa	130	3409	-21590	1223	1319	3409	19.8	239	139	31	114164
ABprapppap:130	ABprapppap	130	3655	-21344	1266	1412	3655	18.5	204	161	32	120879
ABprapppp:87	ABprapppp	87	3533	-21466	1247	1300	3533	24.5	169	183	37	201028
ABprappppa:127	ABprappppa	127	3730	-21269	1429	1546	3730	20.4	172	173	32	137782
ABprappppp:127	ABprappppp	127	3273	-21726	866	1000	3273	15.7	177	228	35	134585
ABprp:4	ABprp	4	1766	-23233	-201	-202	1766	19.3	254	244	64	325892
ABprpa:17	ABprpa	17	1771	-23228	-174	-176	1771	13.8	267	254	57	244996
ABprpaa:36	ABprpaa	36	1886	-23113	-84	-84	1886	16.3	265	144	50	327923
ABprpaaa:58	ABprpaaa	58	2172	-22827	93	94	2172	13.2	359	141	43	203672
ABprpaaaa:86	ABprpaaaa	86	2356	-22643	352	389	2356	25.8	475	116	36	254869
ABprpaaaaa:123	ABprpaaaaa	123	2016	-22984	313	333	2016	20.1	535	143	34	233829
ABprpaaaap:123	ABprpaaaap	123	2001	-22998	252	309	2001	19.7	496	128	33	198794
ABprpaaap:86	ABprpaaap	86	2334	-22665	333	355	2334	24.2	424	108	37	271700
ABprpaaapa:123	ABprpaaapa	123	2048	-22951	268	319	2048	22.5	468	127	32	184138
ABprpaaapp:123	ABprpaaapp	123	2005	-22994	161	256	2005	23.4	444	112	33	195713
ABprpaap:58	ABprpaap	58	2010	-22989	-5	-5	2010	20.7	293	130	43	236441
ABprpaapa:85	ABprpaapa	85	2412	-22587	365	386	2412	31.1	416	102	36	254195
ABprpaapaa:123	ABprpaapaa	123	2143	-22856	322	375	2143	27.1	502	122	31	167990
ABprpaapap:123	ABprpaapap	123	2108	-22892	297	321	2108	30.3	470	107	31	158817
ABprpaapp:85	ABprpaapp	85	2442	-22557	395	404	2442	26.8	367	105	37	242081
ABprpaappa:122	ABprpaappa	122	1914	-23085	136	152	1914	30.3	434	104	32	177386
ABprpaappp:122	ABprpaappp	122	2102	-22897	177	257	2102	24.2	401	100	34	183897
ABprpap:36	ABprpap	36	1919	-23080	-84	-84	1919	16.4	204	214	50	339756
ABprpapa:58	ABprpapa	58	2094	-22905	50	48	2094	11.6	295	178	44	187046
ABprpapaa:86	ABprpapaa	86	2240	-22759	214	220	2240	14.6	402	133	37	222552
ABprpapaaa:126	ABprpapaaa	126	2011	-22988	285	285	2011	14.5	423	162	31	138849
ABprpapaap:126	ABprpapaap	126	1953	-23047	105	152	1953	13.1	389	151	30	110692
ABprpapap:86	ABprpapap	86	2201	-22798	149	153	2201	13.3	371	160	37	173164
ABprpapapa:124	ABprpapapa	124	1857	-23142	196	201	1857	10.7	387	183	30	80528
ABprpapapp:124	ABprpapapp	124	1926	-23073	50	106	1926	9.0	354	171	32	93645
ABprpapp:58	ABprpapp	58	2032	-22967	-24	-25	2032	15.2	225	202	44	221734
ABprpappa:85	ABprpappa	85	2170	-22829	91	97	2170	10.6	350	175	38	154702
ABprpappaa:121	ABprpappaa	121	1719	-23280	12	7	1719	10.5	417	208	31	77602
ABprpappap:121	ABprpappap	121	1776	-23223	90	89	1776	10.3	374	226	32	70931
ABprpappp:85	ABprpappp	85	2243	-22756	163	163	2243	11.3	292	173	39	159575
ABprpapppa:121	ABprpapppa	121	1879	-23120	143	137	1879	9.2	336	222	34	79307
ABprpapppp:121	ABprpapppp	121	1844	-23155	27	57	1844	9.0	293	237	32	73339
ABprpp:17	ABprpp	17	1733	-23266	-243	-243	1733	22.9	186	205	56	368603
ABprppa:38	ABprppa	38	1910	-23089	-69	-69	1910	31.5	153	171	47	465763
ABprppaa:61	ABprppaa	61	2325	-22674	276	277	2325	19.6	248	143	42	228705
ABprppaaa:91	ABprppaaa	91	3121	-21878	1000	1013	3121	20.0	361	118	36	205580
ABprppaaaa:130	ABprppaaaa	130	3364	-21635	1402	1475	3364	19.5	420	125	32	147790
ABprppaaap:130	ABprppaaap	130	3452	-21547	1424	1551	3452	15.6	394	113	31	145799
ABprppaap:91	ABprppaap	91	2881	-22119	763	780	2881	16.6	310	132	37	189101
ABprppaapa:130	ABprppaapa	130	2998	-22001	1055	1105	2998	13.1	330	161	33	105638
ABprppaapp:130	ABprppaapp	130	2721	-22278	617	718	2721	10.5	303	167	33	105242
ABprppap:61	ABprppap	61	2219	-22780	183	186	2219	27.7	194	165	42	255531
ABprppapa:89	ABprppapa	89	2973	-22026	855	880	2973	25.5	293	127	37	199907
ABprppapaa:128	ABprppapaa	128	2481	-22518	454	561	2481	15.6	365	126	30	93621
ABprppapap:128	ABprppapap	128	2820	-22179	798	914	2820	17.1	330	121	32	114110
ABprppapp:89	ABprppapp	89	2962	-22037	707	778	2962	26.6	243	142	36	203712
ABprppappa:130	ABprppappa	130	2882	-22117	778	896	2882	18.5	304	128	32	122551
ABprppappp:130	ABprppappp	130	2961	-22038	791	911	2961	16.5	268	139	32	129798
ABprppp:38	ABprppp	38	1869	-23130	-143	-143	1869	27.5	149	248	49	457818
ABprpppa:59	ABprpppa	59	2334	-22665	318	320	2334	25.5	156	184	43	337110
ABprpppaa:87	ABprpppaa	87	2952	-22047	726	784	2952	21.6	238	127	39	245144
ABprpppaaa:123	ABprpppaaa	123	2595	-22404	522	621	2595	11.9	270	149	33	118330
ABprpppaap:123	ABprpppaap	123	2683	-22316	638	687	2683	11.1	236	172	32	113126
ABprpppap:87	ABprpppap	87	3041	-21958	779	832	3041	21.3	195	161	36	209070
ABprpppapa:124	ABprpppapa	124	2717	-22282	574	674	2717	13.0	207	197	33	114094
ABprpppapp:124	ABprpppapp	124	3075	-21924	792	880	3075	10.2	203	233	29	117405
ABprpppp:59	ABprpppp	59	2352	-22647	287	280	2352	24.4	156	252	45	326205
ABprppppa:85	ABprppppa	85	3029	-21970	793	805	3029	16.4	235	165	38	199046
ABprppppaa:121	ABprppppaa	121	2520	-22479	514	579	2520	10.3	284	186	31	75905
ABprppppap:121	ABprppppap	121	2553	-22446	564	589	2553	10.6	250	212	33	90580
ABprppppp:85	ABprppppp	85	2686	-22313	522	524	2686	11.3	233	211	39	172190
ABprpppppa:123	ABprpppppa	123	2704	-22295	675	719	2704	12.4	262	252	31	76705
ABprpppppp:123	ABprpppppp	123	3138	-21861	456	693	3138	11.6	222	256	31	100867
EMS:1	EMS	1	1613	-23387	-306	-306	1613	23.5	438	340	78	837721
MS:3	MS	3	1762	-23238	-238	-238	1762	20.6	414	319	77	738965
MSa:9	MSa	9	1755	-23244	-256	-255	1755	21.4	486	323	64	501880
MSaa:25	MSaa	25	1818	-23181	-192	-192	1818	17.0	527	326	58	515037
MSaaa:44	MSaaa	44	1871	-23128	-206	-207	1871	14.3	543	300	51	476151
MSaaaa:66	MSaaaa	66	1831	-23168	-201	-202	1831	21.5	593	259	45	425723
MSaaaaa:91	MSaaaaa	91	1843	-23156	-211	-200	1843	32.2	623	244	38	356305
MSaaaaaa:122	MSaaaaaa	122	1598	-23401	-184	-140	1598	33.1	646	240	29	227908
MSaaaaap:122	MSaaaaap	122	1616	-23383	-67	-58	1616	36.4	607	262	36	227766
MSaaaap:91	MSaaaap	91	1849	-23151	-138	-111	1849	38.3	557	267	39	285293
MSaaaapa:124	MSaaaapa	124	1552	-23447	-190	-175	1552	42.5	575	274	32	153663
MSaaaapp:124	MSaaaapp	124	1574	-23425	-184	-152	1574	45.3	517	277	32	134596
MSaaap:66	MSaaap	66	1821	-23178	-152	-159	1821	23.3	511	277	43	278307
MSaaapa:94	MSaaapa	94	1833	-23166	-150	-155	1833	31.2	530	267	40	285195
MSaaapaa:123	MSaaapaa	123	1582	-23417	-94	-102	1582	34.7	556	277	36	205973
MSaaapap:123	MSaaapap	123	1643	-23356	-10	-13	1643	37.1	509	282	33	159764
MSaaapp:94	MSaaapp	94	1670	-23329	-121	-123	1670	31.9	476	262	34	221019
MSaaappa:145	MSaaappa	145	1746	-23254	76	-7	1746	32.0	506	278	34	229894
MSaaappp:145	MSaaappp	145	1706	-23294	101	147	1706	36.0	472	258	30	146950
MSaap:44	MSaap	44	1879	-23120	-154	-155	1879	16.3	452	351	50	471993
MSaapa:67	MSaapa	67	1953	-23046	-89	-90	1953	13.1	476	320	45	283539
MSaapaa:92	MSaapaa	92	1837	-23162	-115	-116	1837	22.3	479	291	39	246117
MSaapaaa:123	MSaapaaa	123	1581	-23418	-48	-56	1581	24.8	494	304	33	190519
MSaapaap:123	MSaapaap	123	1568	-23431	-91	-101	1568	31.0	458	295	34	190996
MSaapap:92	MSaapap	92	1816	-23183	-77	-86	1816	19.2	424	299	37	207335
MSaapapa:130	MSaapapa	130	1609	-23390	-58	-62	1609	22.6	452	306	31	168545
MSaapapp:130	MSaapapp	130	1677	-23322	-19	-29	1677	23.8	405	299	36	166424
MSaapp:67	MSaapp	67	1867	-23132	-139	-142	1867	13.4	391	346	43	281707
MSaappa:97	MSaappa	97	1758	-23241	-55	-52	1758	14.3	398	290	33	149135
MSaappp:97	MSaappp	97	1738	-23261	-172	-163	1738	17.3	352	308	39	209977
MSap:25	MSap	25	1733	-23266	-249	-249	1733	30.7	448	368	56	554933
MSapa:46	MSapa	46	1858	-23141	-197	-197	1858	31.6	462	378	49	543356
MSapaa:69	MSapaa	69	1818	-23181	-215	-221	1818	25.8	499	327	42	306376
MSapaaa:99	MSapaaa	99	1737	-23262	-229	-197	1737	31.1	579	318	35	256889
MSapaaaa:137	MSapaaaa	137	1664	-23335	-171	-108	1664	30.0	617	324	30	180166
MSapaaap:137	MSapaaap	137	1578	-23421	-126	-132	1578	32.2	571	315	31	150186
MSapaap:99	MSapaap	99	1714	-23285	-139	-140	1714	27.8	521	324	35	222178
MSapap:69	MSapap	69	1856	-23143	-197	-197	1856	30.2	436	337	42	297086
MSapapa:98	MSapapa	98	1804	-23195	-133	-135	1804	31.2	485	344	37	247002
MSapapaa:137	MSapapaa	137	1536	-23463	-201	-198	1536	31.8	530	356	30	160100
MSapapap:137	MSapapap	137	1555	-23444	-156	-161	1555	34.0	486	343	33	147512
MSapapp:98	MSapapp	98	1758	-23241	-115	-119	1758	38.6	450	335	36	208750
MSapp:46	MSapp	46	1863	-23136	-124	-126	1863	26.3	369	394	48	513101
MSappa:70	MSappa	70	1876	-23123	-95	-97	1876	22.8	397	336	41	282125
MSappaa:103	MSappaa	103	1721	-23278	-147	-151	1721	26.3	444	336	35	203210
MSappap:103	MSappap	103	1757	-23242	-247	-212	1757	24.4	399	340	35	201861
MSappp:70	MSappp	70	1851	-23148	-284	-223	1851	31.0	350	351	42	299471
MSapppa:107	MSapppa	107	1763	-23236	-101	-102	1763	34.4	412	356	36	238546
MSapppp:107	MSapppp	107	1735	-23264	-125	-128	1735	38.8	365	341	36	211164
MSp:9	MSp	9	1728	-23271	-207	-208	1728	20.0	374	284	63	342846
MSpa:25	MSpa	25	1808	-23191	-139	-139	1808	16.4	428	301	57	345538
MSpaa:43	MSpaa	43	1831	-23168	-122	-122	1831	16.3	437	264	48	265366
MSpaaa:67	MSpaaa	67	1860	-23139	-96	-98	1860	24.8	488	228	43	254240
MSpaaaa:92	MSpaaaa	92	1764	-23235	-170	-174	1764	29.5	576	206	36	248366
MSpaaaaa:122	MSpaaaaa	122	1542	-23457	-88	-76	1542	32.4	613	211	30	183751
MSpaaaap:122	MSpaaaap	122	1558	-23441	-94	-104	1558	34.0	572	222	34	165524
MSpaaap:92	MSpaaap	92	1787	-23212	-213	-197	1787	38.1	515	213	38	221291
MSpaaapa:126	MSpaaapa	126	1647	-23352	-11	-17	1647	41.8	556	232	30	130078
MSpaaapp:126	MSpaaapp	126	1565	-23434	-124	-130	1565	42.8	503	235	34	126512
MSpaap:67	MSpaap	67	1914	-23085	-65	-64	1914	22.3	412	263	41	192634
MSpaapa:99	MSpaapa	99	1794	-23205	-77	-84	1794	30.7	499	214	38	224138
MSpaapaa:132	MSpaapaa	132	1504	-23495	-157	-162	1504	33.5	542	204	31	152604
MSpaapap:132	MSpaapap	132	1615	-23384	-34	-42	1615	32.2	494	209	34	154448
MSpaapp:99	MSpaapp	99	1778	-23221	-51	-53	1778	32.7	446	227	30	150966
MSpap:43	MSpap	43	1935	-23064	-180	-180	1935	13.9	333	336	49	344788
MSpapa:65	MSpapa	65	1901	-23098	-138	-139	1901	12.5	374	304	44	201291
MSpapaa:91	MSpapaa	91	1766	-23233	-187	-192	1766	17.7	434	244	37	147670
MSpapaaa:121	MSpapaaa	121	1629	-23370	-50	-56	1629	20.8	473	254	31	126670
MSpapaap:121	MSpapaap	121	1630	-23369	-74	-80	1630	27.8	429	246	34	129074
MSpapap:91	MSpapap	91	1815	-23184	-82	-88	1815	16.1	379	250	35	114247
MSpapapa:129	MSpapapa	129	1615	-23384	-60	-58	1615	18.8	427	244	30	107679
MSpapapp:129	MSpapapp	129	1667	-23332	-27	-30	1667	18.8	385	247	33	90511
MSpapp:65	MSpapp	65	1960	-23039	-123	-124	1960	11.8	289	291	44	187254
MSpappa:98	MSpappa	98	1734	-23265	-45	-44	1734	14.1	349	245	35	125775
MSpappp:98	MSpappp	98	1749	-23250	-72	-71	1749	17.7	317	234	39	150003
MSpp:25	MSpp	25	1796	-23203	-160	-161	1796	13.5	314	267	56	275621
MSppa:45	MSppa	45	1832	-23167	-151	-151	1832	12.6	302	216	48	215800
MSppaa:69	MSppaa	69	1802	-23197	-147	-148	1802	21.2	414	206	40	166015
MSppaaa:98	MSppaaa	98	1732	-23267	-124	-122	1732	27.4	559	179	34	168798
MSppaaaa:135	MSppaaaa	135	1564	-23435	-90	-91	1564	22.0	591	184	29	137443
MSppaaap:135	MSppaaap	135	1616	-23383	18	9	1616	24.2	554	188	30	117214
MSppaap:98	MSppaap	98	1741	-23258	-75	-78	1741	26.6	506	173	33	147185
MSppap:69	MSppap	69	1821	-23178	-143	-146	1821	24.6	348	189	41	176239
MSppapa:98	MSppapa	98	1741	-23258	-157	-167	1741	31.3	470	158	34	147625
MSppapaa:134	MSppapaa	134	1539	-23460	-130	-134	1539	29.0	530	164	29	110686
MSppapap:134	MSppapap	134	1598	-23401	-103	-102	1598	29.6	481	169	29	87629
MSppapp:98	MSppapp	98	1700	-23299	-177	-165	1700	37.4	436	162	35	131757
MSppp:45	MSppp	45	1878	-23121	-168	-168	1878	13.4	239	287	50	298985
MSpppa:70	MSpppa	70	1901	-23098	-93	-94	1901	19.7	334	227	41	157320
MSpppaa:101	MSpppaa	101	1709	-23290	-67	-67	1709	25.8	448	195	35	131479
MSpppap:101	MSpppap	101	1737	-23262	-83	-78	1737	22.6	397	183	36	128834
MSpppp:70	MSpppp	70	1857	-23142	-117	-118	1857	23.4	283	205	42	191584
MSppppa:105	MSppppa	105	1699	-23300	-132	-139	1699	31.3	410	151	36	159292
MSppppp:105	MSppppp	105	1708	-23291	-180	-161	1708	38.2	358	155	36	133188
E:3	E	3	1713	-23287	-301	-304	1713	34.2	243	334	66	547530
Ea:10	Ea	10	1743	-23256	-292	-292	1743	31.2	327	337	64	577882
Eal:43	Eal	43	1846	-23153	-217	-218	1846	32.3	391	312	54	449458
Eala:78	Eala	78	1843	-23156	-112	-112	1843	39.2	456	283	46	237900
Ealaa:132	Ealaa	132	1651	-23348	-32	-33	1651	42.0	472	280	36	107910
Ealap:132	Ealap	132	1708	-23291	-118	-105	1708	43.8	391	271	38	108613
Ealp:78	Ealp	78	1910	-23089	-101	-106	1910	35.7	382	294	45	220827
Ealpa:132	Ealpa	132	1678	-23321	-83	-87	1678	36.5	431	293	37	127812
Ealpp:132	Ealpp	132	1683	-23316	-114	-82	1683	36.2	364	287	38	113968
Ear:43	Ear	43	1827	-23172	-204	-204	1827	29.2	365	230	53	338764
Eara:80	Eara	80	1852	-23147	-151	-149	1852	40.8	436	207	46	220050
Earaa:136	Earaa	136	1655	-23344	-37	-40	1655	41.2	469	227	34	94441
Earap:136	Earap	136	1786	-23213	47	44	1786	43.5	399	209	34	82848
Earp:80	Earp	80	1875	-23124	-131	-137	1875	35.9	368	213	44	191662
Earpa:137	Earpa	137	1830	-23169	67	63	1830	31.4	408	227	34	99177
Earpp:137	Earpp	137	1704	-23295	-88	-56	1704	36.3	353	231	34	97546
Ep:10	Ep	10	1743	-23256	-272	-274	1743	37.2	237	299	62	553438
Epl:42	Epl	42	1898	-23101	-147	-156	1898	34.9	288	310	53	403157
Epla:78	Epla	78	2324	-22675	240	247	2324	39.8	318	284	46	196393
Eplaa:133	Eplaa	133	3089	-21910	1121	1100	3089	42.7	339	275	38	103643
Eplap:133	Eplap	133	2824	-22175	783	817	2824	37.4	270	272	36	93366
Eplp:78	Eplp	78	2476	-22523	387	386	2476	36.3	243	281	46	203447
Eplpa:134	Eplpa	134	5027	-19972	2761	2834	5027	42.7	240	244	36	94294
Eplpp:134	Eplpp	134	5540	-19459	3082	3171	5540	28.9	232	263	37	110972
Epr:42	Epr	42	1880	-23119	-151	-154	1880	34.1	258	234	53	361647
Epra:79	Epra	79	1869	-23130	-132	-128	1869	39.7	311	195	45	198945
Epraa:137	Epraa	137	1685	-23315	-30	-34	1685	45.8	364	192	36	90915
Eprap:137	Eprap	137	1667	-23332	-103	-74	1667	44.0	302	230	35	85848
Eprp:79	Eprp	79	2112	-22887	23	49	2112	38.8	236	225	45	194384
Eprpa:137	Eprpa	137	3348	-21651	1186	1235	3348	41.2	271	206	34	86400
Eprpp:137	Eprpp	137	3150	-21849	946	1037	3150	32.1	235	218	37	106897
P2:1	P2	1	1660	-23339	-330	-348	1660	38.6	178	298	63	421537
C:4	C	4	1717	-23282	-471	-471	1717	45.8	292	197	71	551998
Ca:12	Ca	12	1811	-23188	-309	-311	1811	44.6	344	240	58	288067
Caa:31	Caa	31	1841	-23158	-285	-286	1841	47.6	385	218	52	254264
Caaa:56	Caaa	56	1961	-23038	-332	-333	1961	50.6	366	229	47	200544
Caaaa:84	Caaaa	84	2004	-22995	-557	-462	2004	51.9	265	290	41	151270
Caaaaa:121	Caaaaa	121	1769	-23230	-436	-353	1769	53.3	269	282	35	75253
Caaaap:121	Caaaap	121	1699	-23300	-283	-284	1699	51.9	210	269	34	73322
Caaap:84	Caaap	84	1985	-23014	-212	-217	1985	46.3	200	317	41	172387
Caaapa:118	Caaapa	118	1801	-23198	-69	-70	1801	49.2	170	278	36	95098
Caaapp:118	Caaapp	118	1765	-23234	-359	-250	1765	38.4	170	284	34	99196
Caap:56	Caap	56	2020	-22979	-354	-355	2020	51.9	253	270	44	176843
Caapa:89	Caapa	89	2447	-22552	193	284	2447	37.9	153	287	35	144837
Caapp:89	Caapp	89	2070	-22929	53	58	2070	31.8	157	322	39	180216
Caappd:130	Caappd	130	3185	-21814	1052	1183	3185	31.2	138	303	35	98387
Caappv:130	Caappv	130	4130	-20869	1658	2007	4130	20.6	160	297	32	96864
Cap:31	Cap	31	1861	-23138	-379	-380	1861	50.3	285	266	52	266830
Capa:58	Capa	58	1949	-23050	-334	-323	1949	40.6	269	346	45	268573
Capaa:100	Capaa	100	1915	-23084	-159	-100	1915	19.8	284	310	40	162375
Capap:100	Capap	100	1871	-23128	-246	-206	1871	20.1	234	309	42	209050
Capp:58	Capp	58	1925	-23074	-280	-286	1925	45.6	210	324	45	245851
Cappa:93	Cappa	93	2550	-22449	447	463	2550	32.0	218	340	38	186738
Cappaa:136	Cappaa	136	4312	-20687	1983	1946	4312	39.1	267	328	31	91970
Cappap:136	Cappap	136	4534	-20465	2042	2258	4534	33.0	239	316	34	122900
Cappp:93	Cappp	93	2761	-22238	653	663	2761	25.3	194	310	39	202785
Capppa:140	Capppa	140	5647	-19352	3167	3391	5647	29.3	226	319	34	127668
Capppp:140	Capppp	140	4866	-20133	2060	2152	4866	20.3	215	297	32	103437
Cp:12	Cp	12	1744	-23255	-322	-324	1744	42.8	253	168	60	368996
Cpa:32	Cpa	32	1776	-23223	-377	-377	1776	49.4	290	151	54	282673
Cpaa:55	Cpaa	55	1981	-23018	-376	-374	1981	51.6	294	141	47	195381
Cpaaa:81	Cpaaa	81	2036	-22963	-337	-330	2036	53.0	312	206	41	126184
Cpaaaa:117	Cpaaaa	117	1813	-23186	-212	-211	1813	53.6	317	230	33	59536
Cpaaap:117	Cpaaap	117	1777	-23222	-155	-158	1777	52.3	249	204	34	67408
Cpaap:81	Cpaap	81	1919	-23080	-425	-429	1919	51.5	211	227	42	141054
Cpaapa:114	Cpaapa	114	1848	-23151	-194	-197	1848	51.1	205	203	36	85110
Cpaapp:114	Cpaapp	114	1781	-23218	-239	-215	1781	42.0	168	217	36	105003
Cpap:55	Cpap	55	1885	-23114	-355	-357	1885	49.7	204	216	46	198846
Cpapa:82	Cpapa	82	3634	-21365	1302	1296	3634	42.0	163	232	40	163527
Cpapaa:122	Cpapaa	122	7339	-17660	4707	4754	7339	32.5	153	250	34	99811
Cpapap:122	Cpapap	122	7322	-17677	4842	4836	7322	34.7	146	192	35	116356
Cpapp:82	Cpapp	82	3385	-21614	1227	1239	3385	32.6	142	274	40	191523
Cpappd:123	Cpappd	123	7276	-17723	4651	4693	7276	24.3	144	234	36	112049
Cpappv:123	Cpappv	123	7840	-17159	4850	5092	7840	16.2	178	275	32	81500
Cpp:32	Cpp	32	1785	-23214	-390	-390	1785	48.3	189	233	53	304387
Cppa:58	Cppa	58	1871	-23128	-204	-201	1871	32.1	155	227	46	242011
Cppaa:98	Cppaa	98	1908	-23091	19	14	1908	20.1	275	207	38	103238
Cppap:98	Cppap	98	1948	-23051	-149	-112	1948	19.9	232	231	39	114723
Cppapa:143	Cppapa	143	2572	-22427	-107	342	2572	26.0	270	173	30	61339
Cppapp:143	Cppapp	143	2037	-22962	-204	29	2037	19.6	250	218	31	71582
Cppp:58	Cppp	58	1931	-23068	-147	-153	1931	42.1	161	294	45	222827
Cpppa:93	Cpppa	93	4252	-20747	1818	1848	4252	28.1	190	206	39	130281
Cpppaa:133	Cpppaa	133	10328	-14672	7455	7486	10328	32.6	260	162	32	85019
Cpppap:133	Cpppap	133	9763	-15236	6307	6686	9763	25.7	220	181	34	91976
Cpppp:93	Cpppp	93	4430	-20569	2056	2063	4430	24.0	185	258	38	131123
Cppppa:135	Cppppa	135	10276	-14723	6576	6861	10276	26.4	192	207	31	73711
Cppppp:135	Cppppp	135	9947	-15052	6801	6965	9947	19.6	213	257	35	97996
P3:4	P3	4	1681	-23318	-424	-426	1681	38.0	166	252	62	489544
D:17	D	17	1749	-23250	-324	-324	1749	38.6	166	262	56	342486
Da:43	Da	43	1865	-23134	-366	-359	1865	41.7	233	363	48	178890
Daa:77	Daa	77	1925	-23074	-189	-192	1925	20.0	316	329	41	102287
Daaa:114	Daaa	114	1793	-23206	-73	-81	1793	32.5	366	346	35	146898
Daap:114	Daap	114	1803	-23196	-111	-123	1803	26.0	325	334	35	111381
Dap:77	Dap	77	1906	-23093	-232	-237	1906	25.7	248	324	43	121993
Dapa:110	Dapa	110	1723	-23276	-183	-190	1723	35.0	322	340	35	106037
Dapp:110	Dapp	110	1750	-23249	-266	-220	1750	33.9	276	313	39	134178
Dp:43	Dp	43	1832	-23167	-329	-333	1832	31.7	170	312	50	206160
Dpa:77	Dpa	77	1907	-23092	-130	-133	1907	18.1	272	215	40	87546
Dpaa:113	Dpaa	113	1713	-23286	-86	-92	1713	28.6	377	153	33	94816
Dpap:113	Dpap	113	1695	-23304	-93	-104	1695	24.3	352	184	36	97913
Dpp:77	Dpp	77	1881	-23118	-232	-234	1881	26.0	210	257	43	129840
Dppa:110	Dppa	110	1740	-23259	-116	-129	1740	31.5	334	160	36	113553
Dppp:110	Dppp	110	1720	-23279	-294	-242	1720	32.3	277	177	40	134174
P4:17	P4	17	1769	-23230	-249	-252	1769	33.6	220	355	51	276076
Z2:62	Z2	62	1781	-23218	-185	-187	1781	27.5	283	264	40	80054
Z3:62	Z3	62	1763	-23236	-151	-153	1763	25.2	347	295	38	80168
