# Supplementary material for: Quantitative Differences in Nuclear β-catenin and TCF Pattern Embryonic Cells in C. elegans
Source: PLoS Genet. 2015 Oct 21;11(10):e1005585. doi: 10.1371/journal.pgen.1005585 (PMC4619327; doi:10.1371/journal.pgen.1005585)
Supplement: S1 Data — For each cell analyzed, birth time is given in column 3 and the average nuclear reporter intensity over the lifetime of the cell (corrected for background) is given in column 7 (“blot”). For information on each embryo’s strain information and experimental conditions, refer to S2 Table. (ZIP) [file pgen.1005585.s005.zip › CAs/CA20111207_tlp-1_L4.csv]

cellTime	cell	time	none	global	local	blot	cross	z	x	y	size	gweight
ABa:7	ABa	7	1608	-23391	-320	-320	1608	41.5	173	245	80	1166501
ABal:17	ABal	17	1598	-23401	-267	-267	1598	33.8	142	265	70	879293
ABala:29	ABala	29	1555	-23444	-272	-272	1555	42.4	106	201	67	664235
ABalaa:43	ABalaa	43	1666	-23333	-231	-231	1666	46.6	89	184	57	491471
ABalaaa:64	ABalaaa	64	1875	-23124	-10	-12	1875	45.3	72	186	51	601723
ABalaaaa:90	ABalaaaa	90	2547	-22452	622	635	2547	41.8	73	206	43	637786
ABalaaaal:124	ABalaaaal	124	2493	-22506	757	792	2493	39.1	98	295	39	484546
ABalaaaala:161	ABalaaaala	161	2625	-22374	652	831	2625	45.6	92	301	32	233641
ABalaaaalp:161	ABalaaaalp	161	2661	-22338	520	723	2661	47.0	127	326	32	207797
ABalaaaar:124	ABalaaaar	124	2453	-22546	758	781	2453	41.0	65	237	39	495064
ABalaaaarl:160	ABalaaaarl	160	2560	-22439	814	840	2560	42.5	71	244	32	244904
ABalaaaarr:160	ABalaaaarr	160	2602	-22397	820	857	2602	45.0	85	192	31	212131
ABalaaap:90	ABalaaap	90	2430	-22570	470	482	2430	33.4	102	165	46	700780
ABalaaapa:120	ABalaaapa	120	2486	-22513	720	767	2486	31.4	81	242	39	578615
ABalaaapal:157	ABalaaapal	157	2755	-22244	774	945	2755	37.4	83	286	33	311349
ABalaaapar:157	ABalaaapar	157	2711	-22289	802	908	2711	32.7	67	250	33	324613
ABalaaapp:120	ABalaaapp	120	2318	-22681	571	600	2318	29.1	97	190	39	539251
ABalaaappl:157	ABalaaappl	157	2795	-22204	948	1022	2795	36.1	67	205	32	314609
ABalaaappr:157	ABalaaappr	157	2392	-22607	545	620	2392	39.5	89	164	33	298769
ABalaap:64	ABalaap	64	1823	-23176	-45	-46	1823	49.9	136	245	50	422467
ABalaapa:90	ABalaapa	90	2420	-22579	494	505	2420	42.0	128	181	43	531620
ABalaapaa:125	ABalaapaa	125	2484	-22516	762	796	2484	42.9	100	161	37	400762
ABalaapaaa:165	ABalaapaaa	165	2510	-22489	729	785	2510	50.7	107	157	29	151198
ABalaapaap:165	ABalaapaap	165	2502	-22497	589	687	2502	52.1	139	133	31	169640
ABalaapap:125	ABalaapap	125	2508	-22491	744	780	2508	41.0	131	128	36	367786
ABalaapapa:165	ABalaapapa	165	2535	-22465	626	753	2535	48.5	139	113	30	193415
ABalaapapp:165	ABalaapapp	165	2322	-22677	444	513	2322	47.4	170	110	31	171430
ABalaapp:90	ABalaapp	90	2358	-22641	421	429	2358	38.9	186	170	44	474812
ABalaappa:120	ABalaappa	120	2549	-22450	786	835	2549	32.8	117	144	37	456987
ABalaappaa:161	ABalaappaa	161	3003	-21996	1109	1201	3003	44.9	103	131	29	218879
ABalaappap:161	ABalaappap	161	2753	-22246	808	895	2753	41.0	129	135	34	257324
ABalaappp:120	ABalaappp	120	2336	-22663	585	625	2336	29.7	155	142	40	466526
ABalaapppa:156	ABalaapppa	156	2903	-22096	1023	1115	2903	32.8	95	151	33	325335
ABalaapppp:156	ABalaapppp	156	2724	-22275	796	881	2724	31.4	138	143	36	349971
ABalap:43	ABalap	43	1747	-23252	-222	-223	1747	30.0	136	201	59	513143
ABalapa:64	ABalapa	64	1913	-23086	-47	-47	1913	33.5	110	202	52	591763
ABalapaa:89	ABalapaa	89	2645	-22354	672	675	2645	28.9	98	234	46	676380
ABalapaaa:120	ABalapaaa	120	2895	-22104	1059	1119	2895	28.9	112	286	38	510924
ABalapaaaa:160	ABalapaaaa	160	3382	-21617	1417	1561	3382	32.1	86	295	33	367420
ABalapaaap:160	ABalapaaap	160	2993	-22006	914	1136	2993	27.1	111	294	35	393723
ABalapaap:120	ABalapaap	120	2613	-22386	750	821	2613	29.7	141	318	39	507748
ABalapaapa:158	ABalapaapa	158	3121	-21878	1112	1244	3121	29.4	126	319	33	338531
ABalapaapp:158	ABalapaapp	158	2826	-22173	721	809	2826	32.5	154	337	33	298052
ABalapap:89	ABalapap	89	2410	-22589	372	376	2410	25.3	159	201	45	483983
ABalapapa:117	ABalapapa	117	2844	-22155	977	1011	2844	27.5	164	287	38	433915
ABalapapaa:157	ABalapapaa	157	4306	-20693	2153	2300	4306	22.5	125	264	30	293664
ABalapapap:157	ABalapapap	157	2776	-22223	774	871	2776	22.1	153	288	34	269300
ABalapapp:117	ABalapapp	117	2384	-22615	642	651	2384	28.6	231	282	40	381672
ABalapappa:154	ABalapappa	154	2670	-22329	817	833	2670	28.1	197	309	34	277947
ABalapappp:154	ABalapappp	154	2557	-22442	729	739	2557	24.1	251	313	34	232851
ABalapp:64	ABalapp	64	1853	-23146	-76	-76	1853	39.1	205	220	52	442524
ABalappa:90	ABalappa	90	2492	-22507	492	501	2492	33.8	186	214	44	477103
ABalappaa:122	ABalappaa	122	3054	-21945	1175	1247	3054	27.7	112	234	36	434794
ABalappaaa:167	ABalappaaa	167	3855	-21144	1805	1908	3855	32.1	87	222	30	301777
ABalappaap:167	ABalappaap	167	3240	-21759	1279	1381	3240	26.2	89	244	33	333794
ABalappap:122	ABalappap	122	2709	-22290	854	908	2709	27.8	143	206	38	424026
ABalappapa:160	ABalappapa	160	3228	-21771	1208	1331	3228	29.1	86	183	32	313589
ABalappapp:160	ABalappapp	160	3063	-21936	1014	1142	3063	27.4	118	165	33	306754
ABalappp:90	ABalappp	90	2343	-22656	376	374	2343	34.2	260	195	44	369314
ABalapppa:118	ABalapppa	118	2473	-22526	650	685	2473	26.4	186	180	40	392126
ABalapppaa:154	ABalapppaa	154	2942	-22057	933	1013	2942	24.5	117	205	33	297925
ABalapppap:154	ABalapppap	154	2803	-22196	772	857	2803	24.0	155	182	34	269557
ABalapppp:118	ABalapppp	118	2369	-22631	613	622	2369	29.1	253	160	41	358946
ABalappppa:153	ABalappppa	153	2752	-22247	778	825	2752	28.3	183	157	33	260600
ABalappppp:153	ABalappppp	153	2662	-22337	805	819	2662	27.2	233	147	33	226757
ABalp:29	ABalp	29	1614	-23385	-232	-232	1614	44.0	172	310	66	610092
ABalpa:43	ABalpa	43	1731	-23268	-185	-185	1731	48.8	128	292	60	507197
ABalpaa:64	ABalpaa	64	1971	-23028	42	42	1971	35.9	108	296	53	653390
ABalpaaa:87	ABalpaaa	87	2849	-22150	901	909	2849	47.4	79	242	44	553526
ABalpaaaa:121	ABalpaaaa	121	2644	-22355	898	915	2644	53.0	91	237	38	383380
ABalpaaaaa:159	ABalpaaaaa	159	2720	-22279	719	758	2720	57.5	121	264	32	191652
ABalpaaaap:159	ABalpaaaap	159	2908	-22091	747	772	2908	60.0	157	259	32	166953
ABalpaaap:121	ABalpaaap	121	2560	-22439	760	799	2560	56.1	129	264	37	305475
ABalpaaapa:159	ABalpaaapa	159	2807	-22192	933	985	2807	54.5	174	269	30	180489
ABalpaaapp:159	ABalpaaapp	159	2757	-22242	840	905	2757	51.0	196	291	31	224729
ABalpaap:87	ABalpaap	87	2557	-22442	551	562	2557	39.5	114	278	46	652830
ABalpaapa:115	ABalpaapa	115	2427	-22572	646	663	2427	45.2	107	281	42	531114
ABalpaapaa:147	ABalpaapaa	147	2596	-22403	837	858	2596	48.3	88	263	33	298029
ABalpaapap:147	ABalpaapap	147	2490	-22509	645	687	2490	50.6	129	286	35	291184
ABalpaapp:115	ABalpaapp	115	2647	-22352	838	870	2647	49.0	169	297	38	421777
ABalpaappa:157	ABalpaappa	157	3001	-21998	1035	1088	3001	53.7	140	318	31	209921
ABalpaappp:157	ABalpaappp	157	2643	-22356	602	767	2643	52.9	178	315	33	238904
ABalpap:64	ABalpap	64	1906	-23093	-23	-23	1906	46.0	174	344	53	530064
ABalpapa:86	ABalpapa	86	2400	-22599	462	467	2400	52.6	128	293	45	428702
ABalpapaa:114	ABalpapaa	114	2506	-22493	630	685	2506	56.4	141	285	37	281969
ABalpapaaa:151	ABalpapaaa	151	2522	-22477	390	433	2522	58.8	163	305	35	191192
ABalpapaap:151	ABalpapaap	151	2809	-22190	626	683	2809	60.3	205	291	34	185710
ABalpapap:114	ABalpapap	114	2541	-22458	553	606	2541	57.7	190	291	37	255816
ABalpapapa:152	ABalpapapa	152	2552	-22447	408	451	2552	59.3	248	323	33	149708
ABalpapapp:152	ABalpapapp	152	2743	-22256	555	586	2743	59.7	292	332	34	165958
ABalpapp:86	ABalpapp	86	2376	-22623	408	409	2376	53.1	214	327	47	422547
ABalpappa:112	ABalpappa	112	2376	-22624	504	529	2376	57.5	207	267	38	251527
ABalpappaa:145	ABalpappaa	145	2708	-22291	761	869	2708	55.7	216	287	32	198767
ABalpappap:145	ABalpappap	145	2333	-22666	488	524	2333	57.3	257	271	35	192834
ABalpappp:112	ABalpappp	112	2235	-22764	407	402	2235	57.4	258	271	40	284371
ABalpapppa:147	ABalpapppa	147	2546	-22453	765	815	2546	50.7	238	295	33	243818
ABalpapppp:147	ABalpapppp	147	2169	-22830	401	422	2169	52.5	292	287	37	253430
ABalpp:43	ABalpp	43	1762	-23237	-270	-270	1762	36.0	224	359	59	547013
ABalppa:64	ABalppa	64	2145	-22854	114	113	2145	29.6	180	338	52	560890
ABalppaa:89	ABalppaa	89	3140	-21859	1096	1115	3140	42.6	121	325	43	499253
ABalppaaa:122	ABalppaaa	122	3680	-21319	1792	1836	3680	43.4	138	340	36	370535
ABalppaaaa:164	ABalppaaaa	164	5135	-19864	3076	3196	5135	40.8	90	319	29	241624
ABalppaaap:164	ABalppaaap	164	3853	-21146	1570	1720	3853	40.9	124	343	32	237421
ABalppaap:122	ABalppaap	122	3282	-21717	1365	1431	3282	47.0	176	364	37	342981
ABalppaapa:161	ABalppaapa	161	4686	-20313	2359	2496	4686	46.8	143	356	29	193920
ABalppaapp:161	ABalppaapp	161	3658	-21341	1372	1592	3658	45.9	170	365	33	210772
ABalppap:89	ABalppap	89	2774	-22225	668	687	2774	41.8	173	345	44	492566
ABalppapa:117	ABalppapa	117	3072	-21927	1191	1230	3072	54.6	205	335	36	256117
ABalppapaa:155	ABalppapaa	155	3708	-21291	1626	1677	3708	53.4	176	352	30	149356
ABalppapap:155	ABalppapap	155	3900	-21099	1619	1701	3900	56.6	211	334	30	125788
ABalppapp:117	ABalppapp	117	2788	-22211	906	936	2788	56.1	253	328	38	242370
ABalppappa:151	ABalppappa	151	3512	-21487	1362	1474	3512	55.7	233	357	32	165391
ABalppappp:151	ABalppappp	151	3161	-21838	1098	1148	3161	55.7	277	361	33	153635
ABalppp:64	ABalppp	64	1952	-23047	-98	-100	1952	40.2	265	357	53	501273
ABalpppa:89	ABalpppa	89	2629	-22370	583	587	2629	39.2	185	297	45	518695
ABalpppaa:120	ABalpppaa	120	2796	-22203	954	1007	2796	36.1	154	347	38	477528
ABalpppaaa:158	ABalpppaaa	158	3281	-21718	1141	1259	3281	37.7	145	363	31	260771
ABalpppaap:158	ABalpppaap	158	3148	-21851	1201	1236	3148	30.8	174	376	32	283564
ABalpppap:120	ABalpppap	120	2737	-22262	855	915	2737	38.0	200	369	40	460705
ABalpppapa:153	ABalpppapa	153	2993	-22006	915	1007	2993	40.3	186	385	32	248341
ABalpppapp:153	ABalpppapp	153	2889	-22110	847	906	2889	34.9	215	388	34	269006
ABalpppp:89	ABalpppp	89	2467	-22532	435	435	2467	38.5	263	310	46	485663
ABalppppa:116	ABalppppa	116	2637	-22362	797	835	2637	32.8	210	329	41	481004
ABalppppaa:152	ABalppppaa	152	2980	-22019	918	1003	2980	33.5	191	341	32	276899
ABalppppap:152	ABalppppap	152	2809	-22190	841	906	2809	29.4	219	349	34	300043
ABalppppp:116	ABalppppp	116	2368	-22631	540	541	2368	34.0	271	348	42	430471
ABalpppppa:148	ABalpppppa	148	2892	-22108	936	984	2892	33.5	249	366	33	248511
ABalpppppp:148	ABalpppppp	148	2591	-22408	681	703	2591	33.0	289	381	36	287790
ABar:17	ABar	17	1581	-23418	-300	-300	1581	46.4	233	142	72	687891
ABara:29	ABara	29	1597	-23402	-243	-243	1597	52.5	235	144	66	436340
ABaraa:43	ABaraa	43	1748	-23251	-140	-140	1748	53.6	181	160	57	348923
ABaraaa:64	ABaraaa	64	1833	-23166	-49	-49	1833	54.0	135	166	50	350183
ABaraaaa:89	ABaraaaa	89	2136	-22864	289	299	2136	49.8	99	166	42	434414
ABaraaaaa:124	ABaraaaaa	124	1990	-23009	262	334	1990	46.2	77	204	38	405954
ABaraaaaaa:162	ABaraaaaaa	162	2247	-22752	491	533	2247	49.3	78	219	30	177932
ABaraaaaap:162	ABaraaaaap	162	2114	-22885	384	412	2114	51.7	116	196	31	155594
ABaraaaap:124	ABaraaaap	124	2076	-22923	376	411	2076	47.1	112	207	36	331459
ABaraaaapa:166	ABaraaaapa	166	2171	-22828	398	433	2171	44.2	101	226	28	196299
ABaraaaapp:166	ABaraaaapp	166	2280	-22719	539	536	2280	38.3	135	245	30	245113
ABaraaap:89	ABaraaap	89	2062	-22937	133	139	2062	47.6	165	130	45	455046
ABaraaapa:117	ABaraaapa	117	1903	-23096	195	206	1903	50.3	122	161	39	341043
ABaraaapaa:150	ABaraaapaa	150	2011	-22988	256	285	2011	53.6	104	214	32	179895
ABaraaapap:150	ABaraaapap	150	1861	-23138	117	131	1861	53.3	143	210	33	163997
ABaraaapp:117	ABaraaapp	117	1918	-23081	250	255	1918	53.6	165	138	37	263320
ABaraaappa:156	ABaraaappa	156	1944	-23055	212	232	1944	55.8	134	175	30	131172
ABaraaappp:156	ABaraaappp	156	2042	-22957	189	203	2042	57.3	169	173	31	125100
ABaraap:64	ABaraap	64	1817	-23182	-110	-112	1817	56.6	216	201	50	302887
ABaraapa:89	ABaraapa	89	2076	-22923	13	10	2076	57.2	151	175	44	326119
ABaraapaa:118	ABaraapaa	118	1849	-23150	144	167	1849	54.3	126	219	37	252223
ABaraapaaa:154	ABaraapaaa	154	2087	-22912	280	349	2087	48.1	117	246	30	186140
ABaraapaap:154	ABaraapaap	154	1956	-23043	228	248	1956	45.1	151	252	32	208218
ABaraapap:118	ABaraapap	118	1886	-23113	182	189	1886	52.9	176	234	38	255831
ABaraapapa:152	ABaraapapa	152	1942	-23057	176	207	1942	44.7	186	267	34	242398
ABaraapapp:152	ABaraapapp	152	2105	-22894	399	407	2105	44.5	224	260	31	200064
ABaraapp:89	ABaraapp	89	2003	-22996	-2	-6	2003	58.8	231	195	45	306212
ABaraappa:118	ABaraappa	118	1835	-23164	152	154	1835	53.9	199	209	37	235534
ABaraappaa:151	ABaraappaa	151	1898	-23102	188	195	1898	44.2	146	208	31	218527
ABaraappap:151	ABaraappap	151	2024	-22975	325	330	2024	45.3	182	211	32	195456
ABaraappp:118	ABaraappp	118	1829	-23170	187	189	1829	52.7	254	211	38	244985
ABaraapppa:153	ABaraapppa	153	1856	-23143	135	144	1856	46.8	222	209	34	201369
ABaraapppp:153	ABaraapppp	153	1897	-23102	194	187	1897	45.0	263	197	31	173577
ABarap:43	ABarap	43	1708	-23291	-198	-198	1708	50.9	259	116	58	371252
ABarapa:64	ABarapa	64	1898	-23101	-22	-22	1898	52.8	201	114	51	389533
ABarapaa:89	ABarapaa	89	2115	-22884	171	174	2115	55.1	199	116	44	354026
ABarapaaa:118	ABarapaaa	118	2046	-22953	250	249	2046	58.2	154	174	36	231196
ABarapaaaa:157	ABarapaaaa	157	2146	-22853	248	302	2146	59.0	178	235	29	114517
ABarapaaap:157	ABarapaaap	157	2075	-22924	189	206	2075	60.0	197	203	30	120074
ABarapaap:118	ABarapaap	118	1890	-23109	111	117	1890	58.3	189	183	36	217088
ABarapaapa:153	ABarapaapa	153	2097	-22902	337	365	2097	54.0	178	208	30	161655
ABarapaapp:153	ABarapaapp	153	1995	-23004	240	282	1995	54.1	214	229	33	174658
ABarapap:89	ABarapap	89	2143	-22856	99	95	2143	56.5	268	125	45	339689
ABarapapa:116	ABarapapa	116	2000	-22999	107	103	2000	60.1	231	176	38	220795
ABarapapaa:151	ABarapapaa	151	2178	-22821	286	292	2178	60.1	215	228	30	123689
ABarapapap:151	ABarapapap	151	2074	-22925	168	179	2074	60.0	256	228	32	138685
ABarapapp:116	ABarapapp	116	1935	-23064	99	95	1935	59.3	286	178	40	257564
ABarapappa:147	ABarapappa	147	1975	-23024	250	270	1975	54.0	251	221	31	158957
ABarapappp:147	ABarapappp	147	1842	-23157	9	3	1842	58.1	299	229	38	190998
ABarapp:64	ABarapp	64	1855	-23144	-83	-83	1855	56.6	301	144	49	300383
ABarappa:90	ABarappa	90	2152	-22847	223	228	2152	52.7	284	101	42	330052
ABarappaa:120	ABarappaa	120	2028	-22971	311	321	2028	57.1	229	145	36	200094
ABarappaaa:159	ABarappaaa	159	2167	-22832	379	391	2167	59.0	235	188	28	88457
ABarappaap:159	ABarappaap	159	2122	-22877	213	205	2122	60.1	275	194	30	93515
ABarappap:120	ABarappap	120	1969	-23030	158	180	1969	57.8	280	134	37	200806
ABarappapa:156	ABarappapa	156	2097	-22902	127	132	2097	60.4	270	156	32	105412
ABarappapp:156	ABarappapp	156	2182	-22817	167	176	2182	60.9	319	162	31	99087
ABarappp:90	ABarappp	90	2100	-22899	229	238	2100	49.2	343	122	42	319698
ABarapppa:117	ABarapppa	117	2120	-22879	401	414	2120	50.5	220	123	36	244772
ABarapppaa:155	ABarapppaa	155	2138	-22861	289	327	2138	57.0	167	144	31	132436
ABarapppap:155	ABarapppap	155	1994	-23005	95	119	1994	59.3	207	159	30	98670
ABarapppp:117	ABarapppp	117	1991	-23008	262	286	1991	50.6	278	108	36	240414
ABarappppa:153	ABarappppa	153	2111	-22888	215	216	2111	59.0	227	143	30	106356
ABarappppp:153	ABarappppp	153	2222	-22777	400	421	2222	55.9	262	130	30	109805
ABarp:29	ABarp	29	1620	-23379	-243	-243	1620	30.5	319	115	68	564419
ABarpa:43	ABarpa	43	1755	-23244	-229	-229	1755	28.7	232	129	62	508459
ABarpaa:64	ABarpaa	64	1884	-23115	-28	-28	1884	33.8	154	121	53	519805
ABarpaaa:87	ABarpaaa	87	2673	-22326	667	667	2673	29.9	143	137	45	512057
ABarpaaaa:119	ABarpaaaa	119	2908	-22091	993	1035	2908	19.3	143	238	40	479824
ABarpaaaaa:157	ABarpaaaaa	157	3268	-21731	1050	1170	3268	18.9	133	234	33	302194
ABarpaaaap:157	ABarpaaaap	157	3037	-21962	837	962	3037	18.0	163	231	32	241404
ABarpaaap:119	ABarpaaap	119	2782	-22217	890	940	2782	19.2	191	239	36	326382
ABarpaaapa:163	ABarpaaapa	163	3085	-21914	975	1097	3085	18.7	191	222	31	208967
ABarpaaapp:163	ABarpaaapp	163	3322	-21677	1059	1170	3322	17.8	219	210	30	189422
ABarpaap:87	ABarpaap	87	2312	-22687	293	297	2312	25.6	209	144	47	445915
ABarpaapa:115	ABarpaapa	115	2353	-22646	553	557	2353	21.8	234	226	39	302863
ABarpaapaa:150	ABarpaapaa	150	3704	-21295	1593	1609	3704	19.3	250	221	30	171106
ABarpaapap:150	ABarpaapap	150	2935	-22064	1039	1046	2935	19.2	296	240	36	190904
ABarpaapp:115	ABarpaapp	115	2184	-22815	392	404	2184	21.9	306	202	41	263802
ABarpaappa:148	ABarpaappa	148	2935	-22064	1030	1038	2935	18.8	336	205	35	177686
ABarpaappp:148	ABarpaappp	148	2689	-22310	808	813	2689	19.2	385	214	36	156656
ABarpap:64	ABarpap	64	1882	-23117	-41	-42	1882	36.1	245	132	52	385939
ABarpapa:87	ABarpapa	87	2487	-22512	526	533	2487	36.1	221	138	46	451928
ABarpapaa:114	ABarpapaa	114	2727	-22272	792	808	2727	19.6	179	188	39	360214
ABarpapaaa:154	ABarpapaaa	154	3370	-21629	1176	1224	3370	18.1	172	182	32	242249
ABarpapaap:154	ABarpapaap	154	2785	-22214	739	796	2785	19.9	211	169	33	195292
ABarpapap:114	ABarpapap	114	2449	-22550	524	555	2449	20.1	232	158	40	313161
ABarpapapa:156	ABarpapapa	156	2759	-22240	799	838	2759	20.3	250	180	30	157615
ABarpapapp:156	ABarpapapp	156	2570	-22429	700	709	2570	20.0	297	169	34	154295
ABarpapp:87	ABarpapp	87	2495	-22504	493	504	2495	32.3	299	133	46	395706
ABarpappa:117	ABarpappa	117	2565	-22434	628	645	2565	20.7	264	129	38	300378
ABarpappaa:156	ABarpappaa	156	3176	-21823	989	1040	3176	17.8	241	141	30	185310
ABarpappap:156	ABarpappap	156	2698	-22301	630	690	2698	21.0	272	127	34	196265
ABarpappp:117	ABarpappp	117	2550	-22449	674	715	2550	23.6	314	120	40	331755
ABarpapppa:155	ABarpapppa	155	2813	-22186	783	836	2813	19.5	304	112	33	201771
ABarpapppp:155	ABarpapppp	155	2563	-22436	643	690	2563	24.6	331	88	37	276575
ABarpp:43	ABarpp	43	1771	-23228	-208	-208	1771	27.7	368	109	61	454728
ABarppa:66	ABarppa	66	2015	-22984	11	10	2015	27.8	299	94	54	473324
ABarppaa:89	ABarppaa	89	2651	-22348	614	616	2651	23.5	284	172	46	322043
ABarppaaa:119	ABarppaaa	119	3588	-21411	1672	1670	3588	20.3	321	257	38	214141
ABarppaaaa:160	ABarppaaaa	160	8049	-16950	5592	5580	8049	17.2	345	277	30	118696
ABarppaaap:160	ABarppaaap	160	5621	-19378	3178	3259	5621	19.2	386	308	35	146666
ABarppaap:119	ABarppaap	119	3026	-21973	1118	1130	3026	20.1	381	279	40	213482
ABarppaapa:158	ABarppaapa	158	5738	-19261	3110	3222	5738	19.0	430	291	35	143227
ABarppaapp:158	ABarppaapp	158	7879	-17120	5277	5353	7879	21.6	466	310	32	158145
ABarppap:89	ABarppap	89	2646	-22353	592	591	2646	24.6	363	188	47	345487
ABarppapa:122	ABarppapa	122	2871	-22128	985	1014	2871	21.6	428	292	41	275267
ABarppapaa:164	ABarppapaa	164	4522	-20477	2380	2398	4522	22.6	421	351	34	221096
ABarppapap:164	ABarppapap	164	5567	-19432	3299	3364	5567	26.9	474	356	34	247546
ABarppapp:122	ABarppapp	122	3023	-21976	1194	1197	3023	23.0	497	290	41	322341
ABarppappa:165	ABarppappa	165	5089	-19910	2835	2912	5089	24.9	506	323	35	236018
ABarppappp:165	ABarppappp	165	5482	-19517	3373	3384	5482	29.7	572	296	35	282654
ABarppp:66	ABarppp	66	2046	-22953	76	74	2046	27.9	382	117	52	401093
ABarpppa:90	ABarpppa	90	2702	-22297	695	698	2702	29.3	359	148	46	326958
ABarpppaa:120	ABarpppaa	120	2772	-22227	921	951	2772	20.3	343	150	39	223036
ABarpppaaa:159	ABarpppaaa	159	3538	-21461	1575	1583	3538	18.1	339	144	30	116175
ABarpppaap:159	ABarpppaap	159	3074	-21925	1068	1150	3074	21.0	372	105	37	190148
ABarpppap:120	ABarpppap	120	2566	-22433	745	765	2566	21.2	398	144	41	226541
ABarpppapa:157	ABarpppapa	157	2752	-22247	804	856	2752	18.2	402	132	37	156577
ABarpppapp:157	ABarpppapp	157	3350	-21649	1403	1417	3350	20.5	458	124	33	144778
ABarpppp:90	ABarpppp	90	2809	-22190	811	811	2809	30.6	441	150	46	357697
ABarppppa:121	ABarppppa	121	2886	-22113	1043	1078	2886	27.0	429	113	41	305362
ABarppppaa:163	ABarppppaa	163	3327	-21672	1345	1399	3327	24.5	405	85	35	214122
ABarppppap:163	ABarppppap	163	3580	-21419	1550	1578	3580	27.6	465	99	34	211421
ABarppppp:121	ABarppppp	121	2997	-22002	1176	1189	2997	26.1	501	122	41	330047
ABarpppppa:166	ABarpppppa	166	3560	-21439	1580	1604	3560	25.3	506	118	35	209945
ABarpppppp:166	ABarpppppp	166	3743	-21256	1731	1746	3743	31.6	569	128	35	259732
ABp:7	ABp	7	1601	-23399	-365	-365	1601	40.5	351	152	78	999798
ABpl:17	ABpl	17	1663	-23336	-244	-244	1663	28.1	347	219	73	669110
ABpla:29	ABpla	29	1664	-23335	-225	-225	1664	24.6	231	247	67	480078
ABplaa:42	ABplaa	42	1794	-23205	-163	-164	1794	25.1	197	265	60	432463
ABplaaa:63	ABplaaa	63	1805	-23194	-200	-199	1805	22.5	165	237	54	444265
ABplaaaa:87	ABplaaaa	87	2007	-22992	59	59	2007	24.7	131	272	46	557941
ABplaaaaa:114	ABplaaaaa	114	2028	-22971	210	236	2028	23.4	173	320	40	413768
ABplaaaaaa:154	ABplaaaaaa	154	2061	-22938	86	104	2061	16.7	175	275	32	232326
ABplaaaaap:154	ABplaaaaap	154	1992	-23007	169	169	1992	19.1	213	292	34	211984
ABplaaaap:114	ABplaaaap	114	1938	-23061	135	136	1938	20.3	216	296	39	306867
ABplaaaapa:155	ABplaaaapa	155	1905	-23094	72	103	1905	19.9	229	256	32	195873
ABplaaaapp:155	ABplaaaapp	155	1925	-23074	129	143	1925	18.4	269	279	33	166601
ABplaaap:87	ABplaaap	87	1914	-23085	-27	-30	1914	21.7	210	253	45	349839
ABplaaapa:116	ABplaaapa	116	1835	-23164	51	63	1835	20.0	257	290	38	268300
ABplaaapaa:155	ABplaaapaa	155	2283	-22716	292	295	2283	16.3	255	322	30	178478
ABplaaapap:155	ABplaaapap	155	1902	-23097	54	65	1902	18.6	290	327	34	183457
ABplaaapp:116	ABplaaapp	116	1777	-23222	36	47	1777	20.9	305	313	41	286561
ABplaaappa:153	ABplaaappa	153	1983	-23016	159	165	1983	19.5	320	347	33	187755
ABplaaappp:153	ABplaaappp	153	1971	-23028	0	118	1971	21.2	350	318	34	164598
ABplaap:63	ABplaap	63	1809	-23190	-100	-101	1809	26.4	252	284	53	368373
ABplaapa:87	ABplaapa	87	1970	-23029	12	12	1970	27.8	195	329	47	564464
ABplaapaa:120	ABplaapaa	120	1853	-23146	87	101	1853	23.5	224	357	41	418092
ABplaapaaa:157	ABplaapaaa	157	2085	-22914	232	260	2085	21.8	179	337	33	275671
ABplaapaap:157	ABplaapaap	157	2025	-22974	145	185	2025	21.3	220	348	34	250376
ABplaapap:120	ABplaapap	120	1897	-23102	156	166	1897	24.7	278	365	40	390061
ABplaapapa:157	ABplaapapa	157	2079	-22920	228	268	2079	25.2	240	378	32	229828
ABplaapapp:157	ABplaapapp	157	1967	-23032	140	150	1967	24.2	277	363	34	231843
ABplaapp:87	ABplaapp	87	1883	-23116	-71	-74	1883	26.9	284	317	47	423569
ABplaappa:115	ABplaappa	115	1877	-23122	112	124	1877	31.5	321	378	40	409009
ABplaappaa:155	ABplaappaa	155	2139	-22860	316	371	2139	30.2	276	407	31	229071
ABplaappap:155	ABplaappap	155	2008	-22991	178	192	2008	29.6	333	396	36	282853
ABplaappp:115	ABplaappp	115	1833	-23166	62	65	1833	33.0	379	383	43	460807
ABplaapppa:151	ABplaapppa	151	2043	-22956	253	261	2043	34.8	365	404	36	320139
ABplaapppp:151	ABplaapppp	151	1926	-23073	120	134	1926	39.8	413	396	37	312843
ABplap:42	ABplap	42	1763	-23236	-159	-160	1763	25.8	311	242	59	308176
ABplapa:64	ABplapa	64	1786	-23213	-121	-120	1786	25.1	251	189	52	321233
ABplapaa:88	ABplapaa	88	2024	-22975	47	45	2024	20.8	266	241	44	312298
ABplapaaa:118	ABplapaaa	118	2092	-22907	341	348	2092	23.1	337	354	39	320340
ABplapaaaa:156	ABplapaaaa	156	2138	-22861	321	352	2138	24.4	354	357	32	186316
ABplapaaap:156	ABplapaaap	156	2301	-22699	322	431	2301	25.3	393	354	35	211573
ABplapaap:118	ABplapaap	118	2102	-22897	331	342	2102	25.3	397	347	40	332933
ABplapaapa:160	ABplapaapa	160	2707	-22292	789	837	2707	28.9	412	377	33	248505
ABplapaapp:160	ABplapaapp	160	2484	-22515	613	641	2484	33.2	443	381	34	263321
ABplapap:88	ABplapap	88	1982	-23018	14	14	1982	22.7	338	254	46	300537
ABplapapa:115	ABplapapa	115	2037	-22962	228	244	2037	22.8	447	335	40	354032
ABplapapaa:157	ABplapapaa	157	2400	-22599	516	572	2400	28.1	527	342	35	301870
ABplapapap:157	ABplapapap	157	2331	-22668	316	475	2331	34.9	566	332	34	299797
ABplapapp:115	ABplapapp	115	2073	-22926	348	353	2073	28.9	518	323	41	416831
ABplapappa:155	ABplapappa	155	3646	-21353	1670	1728	3646	36.4	589	315	34	297714
ABplapappp:155	ABplapappp	155	3929	-21070	1979	2041	3929	44.8	592	306	33	259841
ABplapp:64	ABplapp	64	1740	-23259	-167	-169	1740	26.5	332	260	52	310464
ABplappa:88	ABplappa	88	2130	-22869	130	128	2130	27.0	363	339	46	474317
ABplappaa:121	ABplappaa	121	2154	-22845	416	423	2154	34.1	447	378	40	460186
ABplappaaa:159	ABplappaaa	159	2636	-22363	778	788	2636	42.2	448	383	33	248385
ABplappaap:159	ABplappaap	159	2590	-22409	663	711	2590	45.5	487	370	33	222307
ABplappap:121	ABplappap	121	2209	-22790	451	462	2209	33.6	505	362	41	502538
ABplappapa:159	ABplappapa	159	2833	-22166	885	894	2833	35.6	491	368	35	323900
ABplappapp:159	ABplappapp	159	2688	-22311	852	857	2688	40.8	537	357	33	252415
ABplappp:88	ABplappp	88	2154	-22845	218	218	2154	27.3	439	339	45	452280
ABplapppa:120	ABplapppa	120	2273	-22726	482	512	2273	41.4	525	353	39	450152
ABplapppaa:162	ABplapppaa	162	2693	-22306	733	786	2693	48.2	510	347	30	188011
ABplapppap:162	ABplapppap	162	2774	-22225	810	868	2774	51.4	541	328	31	177346
ABplapppp:120	ABplapppp	120	2369	-22630	638	656	2369	46.4	562	333	39	410680
ABplappppa:163	ABplappppa	163	3175	-21824	1149	1245	3175	52.2	576	316	32	190905
ABplappppp:163	ABplappppp	163	2997	-22002	853	967	2997	55.1	581	275	31	154740
ABplp:29	ABplp	29	1699	-23300	-189	-189	1699	28.8	350	344	66	527201
ABplpa:43	ABplpa	43	1767	-23232	-242	-242	1767	33.3	322	373	60	544422
ABplpaa:64	ABplpaa	64	1986	-23013	-73	-74	1986	26.0	285	365	52	445187
ABplpaaa:89	ABplpaaa	89	2479	-22520	417	439	2479	37.8	209	377	45	514338
ABplpaaaa:117	ABplpaaaa	117	2433	-22566	591	631	2433	48.5	225	371	38	331605
ABplpaaaaa:153	ABplpaaaaa	153	2648	-22351	599	698	2648	48.8	209	363	31	205913
ABplpaaaap:153	ABplpaaaap	153	2523	-22476	445	595	2523	50.1	244	367	32	205026
ABplpaaap:117	ABplpaaap	117	2419	-22580	554	587	2419	50.1	272	388	39	338896
ABplpaaapa:153	ABplpaaapa	153	2662	-22337	646	766	2662	50.4	257	390	31	203766
ABplpaaapp:153	ABplpaaapp	153	2615	-22384	584	672	2615	49.9	292	391	33	204502
ABplpaap:89	ABplpaap	89	2511	-22488	392	403	2511	31.7	261	374	44	482002
ABplpaapa:117	ABplpaapa	117	2558	-22441	674	702	2558	42.4	255	393	39	431880
ABplpaapaa:155	ABplpaapaa	155	2608	-22391	621	672	2608	44.0	220	384	31	231249
ABplpaapap:155	ABplpaapap	155	2871	-22128	844	924	2871	43.2	262	396	32	250104
ABplpaapp:117	ABplpaapp	117	2462	-22537	643	666	2462	43.0	321	399	40	409167
ABplpaappa:155	ABplpaappa	155	2782	-22217	777	860	2782	43.0	298	402	32	231100
ABplpaappp:155	ABplpaappp	155	2760	-22239	825	892	2760	41.3	331	405	33	262142
ABplpap:64	ABplpap	64	1890	-23109	-110	-110	1890	36.0	374	387	53	520272
ABplpapa:87	ABplpapa	87	2438	-22561	395	395	2438	46.3	269	380	45	459074
ABplpapaa:116	ABplpapaa	116	2368	-22631	535	573	2368	56.0	298	338	38	258627
ABplpapaaa:155	ABplpapaaa	155	2457	-22542	532	595	2457	53.7	299	335	31	144787
ABplpapaap:155	ABplpapaap	155	2534	-22465	667	706	2534	53.0	339	342	31	161922
ABplpapap:116	ABplpapap	116	2372	-22627	491	507	2372	56.0	326	362	39	265798
ABplpapapa:151	ABplpapapa	151	2322	-22677	259	305	2322	58.9	350	338	34	155388
ABplpapapp:151	ABplpapapp	151	2423	-22576	431	417	2423	59.0	391	320	32	135025
ABplpapp:87	ABplpapp	87	2381	-22619	328	330	2381	47.3	347	386	46	469983
ABplpappa:115	ABplpappa	115	2188	-22811	318	331	2188	57.5	359	337	39	261875
ABplpappaa:148	ABplpappaa	148	2076	-22923	153	168	2076	58.7	324	295	38	184160
ABplpappap:148	ABplpappap	148	2558	-22441	668	682	2558	58.5	366	286	28	121326
ABplpappp:115	ABplpappp	115	2250	-22749	303	305	2250	58.9	408	333	39	260250
ABplpapppa:152	ABplpapppa	152	2430	-22569	410	406	2430	60.4	403	272	34	151871
ABplpapppp:152	ABplpapppp	152	2369	-22630	393	394	2369	59.6	442	258	31	125013
ABplpp:43	ABplpp	43	1754	-23245	-224	-225	1754	29.0	419	347	59	464139
ABplppa:64	ABplppa	64	2065	-22934	40	39	2065	23.5	388	341	52	382599
ABplppaa:90	ABplppaa	90	2574	-22425	532	539	2574	36.7	321	388	44	471812
ABplppaaa:122	ABplppaaa	122	2585	-22414	748	801	2585	49.0	347	395	37	308807
ABplppaaaa:164	ABplppaaaa	164	2726	-22273	807	883	2726	51.6	322	393	32	151332
ABplppaaap:164	ABplppaaap	164	3485	-21514	1553	1632	3485	47.5	352	408	30	185716
ABplppaap:122	ABplppaap	122	2513	-22486	699	744	2513	52.0	387	381	37	273729
ABplppaapa:159	ABplppaapa	159	2833	-22166	862	913	2833	56.4	376	359	31	131662
ABplppaapp:159	ABplppaapp	159	2762	-22237	837	886	2762	56.3	416	354	30	122800
ABplppap:90	ABplppap	90	2424	-22575	400	407	2424	37.0	384	376	46	513525
ABplppapa:120	ABplppapa	120	2287	-22712	505	524	2287	44.1	415	385	40	376833
ABplppapaa:157	ABplppapaa	157	2309	-22690	407	498	2309	51.0	374	384	34	171639
ABplppapap:157	ABplppapap	157	2723	-22276	842	898	2723	51.6	416	384	30	142428
ABplppapp:120	ABplppapp	120	2364	-22635	546	588	2364	44.6	477	365	40	377900
ABplppappa:159	ABplppappa	159	2578	-22421	713	756	2578	51.7	451	369	31	150405
ABplppappp:159	ABplppappp	159	2591	-22408	677	727	2591	53.8	489	352	32	153416
ABplppp:64	ABplppp	64	1953	-23047	-16	-21	1953	32.3	460	365	50	454744
ABplpppa:88	ABplpppa	88	2416	-22583	403	412	2416	45.4	411	388	44	445031
ABplpppaa:117	ABplpppaa	117	2456	-22543	626	672	2456	50.9	446	380	37	320703
ABplpppaaa:154	ABplpppaaa	154	2484	-22516	572	604	2484	56.5	451	350	30	136324
ABplpppaap:154	ABplpppaap	154	2534	-22465	597	641	2534	57.5	489	331	31	135414
ABplpppap:117	ABplpppap	117	2359	-22640	559	574	2359	51.0	502	361	38	326435
ABplpppapa:155	ABplpppapa	155	2397	-22602	295	352	2397	58.1	529	302	34	156896
ABplpppapp:155	ABplpppapp	155	3249	-21750	808	871	3249	59.1	546	274	29	136503
ABplpppp:88	ABplpppp	88	2446	-22553	451	445	2446	48.4	476	366	45	425539
ABplppppa:116	ABplppppa	116	2384	-22615	576	603	2384	55.1	443	346	39	282900
ABplppppaa:153	ABplppppaa	153	2435	-22564	482	481	2435	59.0	428	318	31	126576
ABplppppap:153	ABplppppap	153	2217	-22782	303	308	2217	58.4	463	298	33	141205
ABplppppp:116	ABplppppp	116	2336	-22663	375	364	2336	59.0	482	313	40	282536
ABplpppppa:154	ABplpppppa	154	2491	-22508	505	547	2491	58.5	487	254	31	134675
ABplpppppp:154	ABplpppppp	154	2611	-22388	425	490	2611	58.9	521	246	31	133581
ABpr:17	ABpr	17	1658	-23341	-292	-292	1658	52.7	434	152	72	564473
ABpra:29	ABpra	29	1642	-23357	-207	-207	1642	49.9	403	98	63	425563
ABpraa:43	ABpraa	43	1755	-23244	-200	-200	1755	47.8	351	78	59	439569
ABpraaa:65	ABpraaa	65	1842	-23157	-117	-118	1842	45.9	289	72	51	491956
ABpraaaa:91	ABpraaaa	91	2166	-22833	245	244	2166	41.4	221	81	44	535891
ABpraaaaa:124	ABpraaaaa	124	2388	-22611	639	680	2388	41.4	162	104	36	428933
ABpraaaaaa:163	ABpraaaaaa	163	2477	-22522	593	672	2477	39.4	153	106	31	303098
ABpraaaaap:163	ABpraaaaap	163	2609	-22390	751	819	2609	35.3	178	90	32	322599
ABpraaaap:124	ABpraaaap	124	2241	-22758	491	517	2241	39.5	197	82	37	446009
ABpraaaapa:159	ABpraaaapa	159	2312	-22687	412	487	2312	42.2	188	89	33	309806
ABpraaaapp:159	ABpraaaapp	159	2522	-22477	603	667	2522	39.6	219	88	32	294313
ABpraaap:91	ABpraaap	91	2164	-22835	143	147	2164	34.1	289	78	45	565150
ABpraaapa:119	ABpraaapa	119	2242	-22757	511	526	2242	32.9	190	106	39	470611
ABpraaapaa:155	ABpraaapaa	155	2511	-22488	609	662	2511	38.4	157	144	32	269470
ABpraaapap:155	ABpraaapap	155	2387	-22612	430	479	2387	35.2	190	120	32	274881
ABpraaapp:119	ABpraaapp	119	2086	-22913	323	335	2086	34.6	245	102	40	467487
ABpraaappa:152	ABpraaappa	152	2375	-22624	517	560	2375	36.0	223	123	32	273069
ABpraaappp:152	ABpraaappp	152	2260	-22739	380	413	2260	36.6	258	98	34	268896
ABpraap:65	ABpraap	65	1806	-23193	-141	-143	1806	51.3	366	103	51	412302
ABpraapa:90	ABpraapa	90	2284	-22715	281	283	2284	38.3	342	67	44	530125
ABpraapaa:120	ABpraapaa	120	2158	-22841	401	414	2158	26.5	252	92	41	481484
ABpraapaaa:158	ABpraapaaa	158	2473	-22526	605	643	2473	23.3	163	129	35	376191
ABpraapaap:158	ABpraapaap	158	2320	-22679	399	448	2320	23.2	219	107	36	352198
ABpraapap:120	ABpraapap	120	2154	-22845	353	382	2154	27.5	317	73	40	458821
ABpraapapa:156	ABpraapapa	156	2591	-22408	724	758	2591	28.6	239	86	34	337695
ABpraapapp:156	ABpraapapp	156	2390	-22609	484	534	2390	25.9	280	85	36	338730
ABpraapp:90	ABpraapp	90	2100	-22899	102	109	2100	36.8	408	90	47	548298
ABpraappa:119	ABpraappa	119	2277	-22722	476	499	2277	34.4	339	79	39	455575
ABpraappaa:158	ABpraappaa	158	2610	-22389	738	758	2610	37.4	258	66	30	253123
ABpraappap:158	ABpraappap	158	2576	-22423	694	723	2576	34.6	304	66	33	282876
ABpraappp:119	ABpraappp	119	2228	-22771	412	447	2228	36.4	394	70	41	482132
ABpraapppa:158	ABpraapppa	158	2442	-22557	556	595	2442	39.1	338	63	35	316465
ABpraapppp:158	ABpraapppp	158	2329	-22670	456	501	2329	43.3	385	67	34	259562
ABprap:43	ABprap	43	1748	-23251	-207	-207	1748	39.5	461	84	58	481474
ABprapa:65	ABprapa	65	1916	-23083	-37	-37	1916	36.8	402	69	52	559599
ABprapaa:89	ABprapaa	89	2511	-22488	503	504	2511	25.0	393	81	45	461362
ABprapaaa:120	ABprapaaa	120	2611	-22388	842	855	2611	26.0	371	86	39	386018
ABprapaaaa:158	ABprapaaaa	158	2998	-22001	1018	1132	2998	30.5	345	76	33	267202
ABprapaaap:158	ABprapaaap	158	3173	-21826	1079	1257	3173	31.0	382	79	33	251587
ABprapaap:120	ABprapaap	120	2783	-22216	913	958	2783	28.0	428	74	39	428500
ABprapaapa:163	ABprapaapa	163	3642	-21357	1625	1752	3642	33.0	400	60	32	282130
ABprapaapp:163	ABprapaapp	163	3336	-21663	1406	1460	3336	35.3	437	70	33	252754
ABprapap:89	ABprapap	89	2311	-22688	317	317	2311	25.2	476	91	46	489763
ABprapapa:116	ABprapapa	116	2544	-22455	715	735	2544	28.6	484	80	41	457055
ABprapapaa:154	ABprapapaa	154	3036	-21963	1006	1070	3036	32.8	513	89	34	299466
ABprapapap:154	ABprapapap	154	3244	-21755	1130	1290	3244	38.2	550	98	33	275055
ABprapapp:116	ABprapapp	116	2572	-22427	845	852	2572	32.5	545	107	41	455410
ABprapappa:152	ABprapappa	152	4063	-20936	1935	2064	4063	38.0	576	118	34	290722
ABprapappp:152	ABprapappp	152	4108	-20891	1930	2043	4108	44.6	587	135	33	258629
ABprapp:65	ABprapp	65	1838	-23161	-110	-113	1838	38.4	503	105	55	567231
ABprappa:89	ABprappa	89	2581	-22418	569	571	2581	36.4	500	78	46	617519
ABprappaa:122	ABprappaa	122	2927	-22073	1090	1114	2927	41.9	445	62	40	454562
ABprappaaa:161	ABprappaaa	161	3836	-21163	1923	1935	3836	44.3	425	68	33	231230
ABprappaap:161	ABprappaap	161	3840	-21159	1827	1898	3840	46.5	472	89	32	214615
ABprappap:122	ABprappap	122	3072	-21927	1203	1236	3072	40.1	503	76	40	497586
ABprappapa:163	ABprappapa	163	4324	-20675	2271	2314	4324	36.5	486	85	34	286473
ABprappapp:163	ABprappapp	163	3880	-21119	1787	1846	3880	43.5	519	92	33	247937
ABprappp:89	ABprappp	89	2539	-22460	555	558	2539	35.3	560	148	45	506887
ABprapppa:120	ABprapppa	120	3250	-21749	1387	1421	3250	44.7	536	104	38	388502
ABprapppaa:159	ABprapppaa	159	3599	-21400	1379	1549	3599	50.9	491	108	31	183130
ABprapppap:159	ABprapppap	159	3299	-21700	1028	1153	3299	51.9	529	118	32	175430
ABprapppp:120	ABprapppp	120	3029	-21970	1125	1190	3029	50.2	569	135	39	354873
ABprappppa:162	ABprappppa	162	3550	-21449	1313	1394	3550	52.0	564	134	31	166930
ABprappppp:162	ABprappppp	162	3571	-21428	1040	1201	3571	54.2	574	169	31	154525
ABprp:29	ABprp	29	1652	-23347	-224	-224	1652	53.4	497	198	62	377366
ABprpa:43	ABprpa	43	1742	-23257	-309	-311	1742	57.1	464	148	57	301095
ABprpaa:65	ABprpaa	65	1931	-23068	-47	-47	1931	53.2	443	92	50	353882
ABprpaaa:89	ABprpaaa	89	2429	-22570	464	465	2429	49.8	370	70	42	362467
ABprpaaaa:117	ABprpaaaa	117	2377	-22622	609	635	2377	48.1	234	82	38	353861
ABprpaaaaa:155	ABprpaaaaa	155	2425	-22574	597	637	2425	53.0	196	126	31	192514
ABprpaaaap:155	ABprpaaaap	155	2289	-22710	400	481	2289	54.4	230	110	32	197977
ABprpaaap:117	ABprpaaap	117	2369	-22630	578	622	2369	47.1	285	67	37	352606
ABprpaaapa:153	ABprpaaapa	153	2540	-22459	571	697	2540	50.8	251	96	31	221747
ABprpaaapp:153	ABprpaaapp	153	2483	-22516	515	599	2483	51.4	282	85	31	192635
ABprpaap:89	ABprpaap	89	2303	-22696	297	312	2303	45.4	431	78	44	422461
ABprpaapa:117	ABprpaapa	117	2395	-22604	615	639	2395	41.9	296	68	39	422598
ABprpaapaa:153	ABprpaapaa	153	2482	-22517	590	663	2482	47.2	218	93	32	238013
ABprpaapap:153	ABprpaapap	153	2640	-22359	691	781	2640	45.5	257	85	32	257427
ABprpaapp:117	ABprpaapp	117	2215	-22784	439	471	2215	44.5	350	64	39	381511
ABprpaappa:153	ABprpaappa	153	2497	-22502	618	664	2497	45.5	300	79	33	259083
ABprpaappp:153	ABprpaappp	153	2505	-22494	601	655	2505	50.2	329	75	32	219727
ABprpap:65	ABprpap	65	1969	-23030	-84	-84	1969	56.2	514	156	51	321709
ABprpapa:89	ABprpapa	89	2231	-22768	134	134	2231	57.2	425	108	45	299020
ABprpapaa:117	ABprpapaa	117	2189	-22810	311	312	2189	57.1	306	109	37	225198
ABprpapaaa:155	ABprpapaaa	155	2358	-22641	559	590	2358	56.3	289	141	31	130897
ABprpapaap:155	ABprpapaap	155	2485	-22514	596	635	2485	56.8	328	136	30	119487
ABprpapap:117	ABprpapap	117	2301	-22698	481	497	2301	56.1	348	110	37	214577
ABprpapapa:152	ABprpapapa	152	2343	-22656	372	392	2343	59.3	354	152	30	102337
ABprpapapp:152	ABprpapapp	152	2416	-22583	449	524	2416	59.4	395	160	30	102531
ABprpapp:89	ABprpapp	89	2229	-22770	139	135	2229	56.5	490	146	45	300859
ABprpappa:116	ABprpappa	116	2168	-22831	337	346	2168	58.7	359	145	38	196417
ABprpappaa:151	ABprpappaa	151	2336	-22663	471	471	2336	59.4	326	195	32	111867
ABprpappap:151	ABprpappap	151	2325	-22674	437	432	2325	59.4	376	198	32	113447
ABprpappp:116	ABprpappp	116	2216	-22783	323	319	2216	60.0	417	151	39	197566
ABprpapppa:153	ABprpapppa	153	2279	-22720	349	338	2279	59.8	418	200	34	129022
ABprpapppp:153	ABprpapppp	153	2390	-22609	392	426	2390	59.3	465	210	32	114352
ABprpp:43	ABprpp	43	1745	-23254	-232	-232	1745	50.6	559	157	57	393507
ABprppa:65	ABprppa	65	1917	-23082	-63	-69	1917	46.7	552	99	48	438545
ABprppaa:92	ABprppaa	92	2612	-22387	613	625	2612	49.1	462	75	42	356827
ABprppaaa:122	ABprppaaa	122	2626	-22373	824	875	2626	52.1	358	82	37	262182
ABprppaaaa:163	ABprppaaaa	163	2835	-22164	825	875	2835	55.3	300	107	30	116936
ABprppaaap:163	ABprppaaap	163	3324	-21675	1294	1390	3324	56.4	331	94	28	132350
ABprppaap:122	ABprppaap	122	2576	-22423	704	753	2576	55.7	398	94	37	237243
ABprppaapa:161	ABprppaapa	161	2888	-22111	809	863	2888	58.7	370	117	31	123335
ABprppaapp:161	ABprppaapp	161	2819	-22180	722	765	2819	57.9	411	121	30	112080
ABprppap:92	ABprppap	92	2466	-22533	416	423	2466	47.3	519	104	42	355540
ABprppapa:120	ABprppapa	120	2367	-22632	529	578	2367	49.9	421	87	37	268019
ABprppapaa:158	ABprppapaa	158	2478	-22521	505	622	2478	54.3	360	94	32	139347
ABprppapap:158	ABprppapap	158	2602	-22397	725	786	2602	52.8	397	90	31	132703
ABprppapp:120	ABprppapp	120	2525	-22474	609	685	2525	49.0	470	92	37	282360
ABprppappa:161	ABprppappa	161	2655	-22344	738	784	2655	52.7	428	100	30	124665
ABprppappp:161	ABprppappp	161	2891	-22108	651	876	2891	53.8	467	106	31	149027
ABprppp:65	ABprppp	65	1965	-23034	19	18	1965	46.1	597	169	50	448501
ABprpppa:90	ABprpppa	90	2590	-22409	599	604	2590	44.8	575	114	43	448404
ABprpppaa:118	ABprpppaa	118	2944	-22055	1014	1073	2944	51.8	499	93	37	257705
ABprpppaaa:156	ABprpppaaa	156	3333	-21667	1148	1233	3333	58.5	458	119	31	111403
ABprpppaap:156	ABprpppaap	156	3528	-21471	1324	1381	3528	57.8	500	129	31	112085
ABprpppap:118	ABprpppap	118	2862	-22137	928	972	2862	54.1	533	125	37	236652
ABprpppapa:158	ABprpppapa	158	3258	-21741	924	1055	3258	58.0	532	156	31	98657
ABprpppapp:158	ABprpppapp	158	4188	-20812	1292	1500	4188	59.5	546	181	29	118121
ABprpppp:90	ABprpppp	90	2513	-22486	508	511	2513	50.7	583	168	44	381284
ABprppppa:118	ABprppppa	118	2692	-22307	843	873	2692	56.0	463	113	39	236701
ABprppppaa:154	ABprppppaa	154	3271	-21728	1137	1207	3271	58.5	427	150	30	99867
ABprppppap:154	ABprppppap	154	3219	-21780	1083	1162	3219	58.2	462	158	32	108316
ABprppppp:118	ABprppppp	118	2763	-22236	825	836	2763	58.5	500	150	39	217394
ABprpppppa:154	ABprpppppa	154	3505	-21494	1428	1487	3505	57.8	493	184	31	117537
ABprpppppp:154	ABprpppppp	154	3537	-21462	960	1129	3537	58.0	530	205	30	113024
EMS:9	EMS	9	1657	-23342	-228	-228	1657	38.8	405	332	74	970516
MS:20	MS	20	1639	-23360	-239	-239	1639	52.3	316	302	69	534802
MSa:34	MSa	34	1664	-23335	-219	-219	1664	52.2	279	301	63	433455
MSaa:51	MSaa	51	1758	-23241	-231	-233	1758	55.1	223	284	56	389067
MSaaa:73	MSaaa	73	1701	-23298	-213	-214	1701	53.9	188	275	49	437539
MSaaaa:99	MSaaaa	99	1670	-23329	-176	-170	1670	46.7	149	230	44	487841
MSaaaaa:125	MSaaaaa	125	1591	-23408	-59	-45	1591	39.5	122	236	40	513902
MSaaaaaa:155	MSaaaaaa	155	1704	-23295	-194	-92	1704	37.2	98	231	31	326896
MSaaaaap:155	MSaaaaap	155	1623	-23376	-126	-104	1623	33.1	130	246	36	410125
MSaaaap:125	MSaaaap	125	1524	-23475	-164	-146	1524	32.9	180	255	41	521988
MSaaaapa:158	MSaaaapa	158	1623	-23377	-173	-152	1623	27.5	160	256	34	356191
MSaaaapp:158	MSaaaapp	158	1570	-23429	-127	-130	1570	27.4	200	257	33	285975
MSaaap:99	MSaaap	99	1715	-23284	-126	-128	1715	49.8	231	244	44	421432
MSaaapa:127	MSaaapa	127	1557	-23442	-86	-89	1557	40.7	203	254	41	443661
MSaaapaa:156	MSaaapaa	156	1604	-23395	-127	-130	1604	36.1	179	260	36	366380
MSaaapap:156	MSaaapap	156	1633	-23366	-43	-54	1633	34.2	223	273	35	307829
MSaaapp:127	MSaaapp	127	1595	-23404	-65	-70	1595	37.4	253	239	35	373324
MSaaappa:180	MSaaappa	180	1999	-23001	237	282	1999	37.0	246	270	30	263856
MSaaappp:180	MSaaappp	180	1747	-23253	-87	-97	1747	34.0	258	254	30	237821
MSaap:73	MSaap	73	1705	-23294	-226	-228	1705	55.7	287	286	50	403049
MSaapa:98	MSaapa	98	1778	-23221	-209	-211	1778	57.3	282	270	44	342672
MSaapaa:124	MSaapaa	124	1552	-23447	-87	-76	1552	47.7	273	260	40	329199
MSaapaaa:153	MSaapaaa	153	1633	-23366	-63	-18	1633	45.3	254	289	33	225832
MSaapaap:153	MSaapaap	153	1601	-23398	-73	-77	1601	41.5	288	255	35	254528
MSaapap:124	MSaapap	124	1590	-23409	-52	-56	1590	52.0	339	260	36	240978
MSaapapa:159	MSaapapa	159	1630	-23369	-71	-48	1630	48.2	308	264	30	165429
MSaapapp:159	MSaapapp	159	1598	-23401	-94	-100	1598	49.0	354	267	33	179165
MSaapp:98	MSaapp	98	1770	-23229	-191	-205	1770	58.2	367	276	43	339873
MSaappa:131	MSaappa	131	1644	-23355	-81	-67	1644	56.5	362	267	34	219101
MSaappp:131	MSaappp	131	1613	-23386	-113	-84	1613	54.2	405	292	41	301418
MSap:51	MSap	51	1724	-23275	-229	-229	1724	53.0	326	352	55	395918
MSapa:74	MSapa	74	1763	-23236	-167	-168	1763	53.0	301	362	49	444043
MSapaa:100	MSapaa	100	1729	-23270	-123	-120	1729	47.3	244	312	41	394095
MSapaaa:130	MSapaaa	130	1615	-23384	-149	-107	1615	40.2	165	309	37	371958
MSapaaaa:166	MSapaaaa	166	1651	-23348	-252	-107	1651	40.7	119	303	30	188702
MSapaaap:166	MSapaaap	166	1705	-23294	-45	-47	1705	40.3	164	304	32	209122
MSapaap:130	MSapaap	130	1565	-23434	-119	-113	1565	43.3	224	312	37	321635
MSapap:100	MSapap	100	1699	-23300	-125	-129	1699	48.6	314	324	42	380280
MSapapa:130	MSapapa	130	1629	-23370	-72	-77	1629	42.1	257	334	37	301090
MSapapaa:166	MSapapaa	166	1588	-23411	-206	-204	1588	41.0	212	344	30	201479
MSapapap:166	MSapapap	166	1762	-23237	49	54	1762	38.9	259	337	32	210031
MSapapp:130	MSapapp	130	1616	-23383	-74	-70	1616	36.2	291	327	38	357936
MSapappa:178	MSapappa	178	1648	-23351	-43	-25	1648	33.0	238	321	31	206355
MSapappp:178	MSapappp	178	1408	-23592	-388	-400	1408	30.3	287	323	31	193327
MSapp:74	MSapp	74	1794	-23205	-207	-214	1794	55.9	401	362	48	399404
MSappa:99	MSappa	99	1691	-23308	-114	-121	1691	52.2	362	308	41	334230
MSappaa:133	MSappaa	133	1559	-23440	-107	-108	1559	45.2	307	316	36	269830
MSappap:133	MSappap	133	1600	-23399	-130	-113	1600	47.8	353	324	37	276776
MSappp:99	MSappp	99	1661	-23338	-134	-129	1661	45.5	402	335	43	412902
MSapppa:137	MSapppa	137	1588	-23411	-118	-111	1588	39.0	327	350	37	329979
MSapppaa:180	MSapppaa	180	1442	-23558	-328	-315	1442	40.0	296	350	30	177741
MSapppap:180	MSapppap	180	1839	-23161	6	-24	1839	35.0	312	344	30	200222
MSapppp:137	MSapppp	137	1597	-23402	-120	-115	1597	36.0	366	334	38	339310
MSp:34	MSp	34	1680	-23319	-217	-216	1680	54.0	369	227	62	386929
MSpa:51	MSpa	51	1790	-23209	-246	-246	1790	56.1	306	228	55	352247
MSpaa:73	MSpaa	73	1770	-23229	-130	-132	1770	53.5	280	209	49	371679
MSpaaa:98	MSpaaa	98	1725	-23274	-159	-160	1725	47.6	225	182	43	383374
MSpaaaa:123	MSpaaaa	123	1583	-23416	-36	-32	1583	40.7	161	180	39	368393
MSpaaaaa:154	MSpaaaaa	154	1595	-23404	-107	-72	1595	39.5	119	194	30	236762
MSpaaaap:154	MSpaaaap	154	1588	-23411	-128	-129	1588	34.7	166	202	36	314663
MSpaaap:123	MSpaaap	123	1606	-23393	-73	-67	1606	35.3	218	190	40	359586
MSpaaapa:156	MSpaaapa	156	1668	-23331	-54	-58	1668	28.2	187	214	32	260983
MSpaaapp:156	MSpaaapp	156	1726	-23273	-38	-33	1726	28.0	239	222	37	273248
MSpaap:98	MSpaap	98	1742	-23257	-87	-93	1742	51.2	303	199	42	315948
MSpaapa:127	MSpaapa	127	1597	-23402	-46	-48	1597	42.0	242	189	39	306572
MSpaapaa:160	MSpaapaa	160	1622	-23377	-42	-28	1622	39.7	198	186	32	211632
MSpaapap:160	MSpaapap	160	1618	-23381	-93	-88	1618	37.0	240	197	36	251323
MSpaapp:127	MSpaapp	127	1711	-23288	18	13	1711	41.7	290	183	31	173810
MSpap:73	MSpap	73	1755	-23244	-296	-297	1755	57.8	374	230	50	346227
MSpapa:97	MSpapa	97	1792	-23207	-265	-283	1792	58.5	343	189	46	326620
MSpapaa:123	MSpapaa	123	1565	-23434	-87	-90	1565	52.7	307	216	37	229729
MSpapaaa:154	MSpapaaa	154	1623	-23376	-81	-83	1623	50.3	277	240	31	155800
MSpapaap:154	MSpapaap	154	1657	-23342	-64	-78	1657	47.5	304	200	33	166286
MSpapap:123	MSpapap	123	1534	-23465	-112	-116	1534	55.4	355	217	36	211935
MSpapapa:160	MSpapapa	160	1603	-23396	-103	-102	1603	54.0	321	235	29	123655
MSpapapp:160	MSpapapp	160	1694	-23305	-35	-31	1694	53.1	355	219	32	129147
MSpapp:97	MSpapp	97	1768	-23231	-207	-212	1768	58.5	418	216	43	299905
MSpappa:129	MSpappa	129	1629	-23370	-96	-92	1629	57.1	393	226	35	214697
MSpappp:129	MSpappp	129	1620	-23379	-112	-93	1620	55.4	428	210	39	252172
MSpapppa:176	MSpapppa	176	1679	-23320	-129	-116	1679	51.0	384	161	32	161474
MSpapppp:176	MSpapppp	176	1845	-23154	117	149	1845	52.4	423	194	30	138065
MSpp:51	MSpp	51	1744	-23255	-256	-257	1744	56.7	415	195	54	320041
MSppa:73	MSppa	73	1780	-23219	-122	-124	1780	55.1	408	157	48	340106
MSppaa:99	MSppaa	99	1733	-23266	-84	-80	1733	47.1	314	154	40	283145
MSppaaa:129	MSppaaa	129	1570	-23430	-98	-94	1570	45.7	181	154	35	235271
MSppaaaa:169	MSppaaaa	169	1626	-23373	-69	-65	1626	48.8	148	168	29	120785
MSppaaap:169	MSppaaap	169	1680	-23319	17	18	1680	48.3	200	166	29	113656
MSppaap:129	MSppaap	129	1591	-23408	-59	-64	1591	47.6	233	150	35	228473
MSppaapa:179	MSppaapa	179	1730	-23270	-8	-4	1730	50.5	226	160	26	95219
MSppaapp:179	MSppaapp	179	1572	-23428	-74	-78	1572	47.5	269	157	30	118853
MSppap:99	MSppap	99	1724	-23275	-118	-119	1724	45.8	380	150	43	341681
MSppapa:129	MSppapa	129	1598	-23401	-89	-90	1598	42.4	258	135	36	244860
MSppapaa:165	MSppapaa	165	1660	-23339	-106	-108	1660	44.1	205	140	29	139409
MSppapap:165	MSppapap	165	1665	-23334	-51	-44	1665	42.6	254	145	30	140368
MSppapp:129	MSppapp	129	1670	-23329	0	1	1670	38.7	296	131	36	261067
MSppappa:174	MSppappa	174	1636	-23363	-94	-93	1636	35.0	220	161	31	173851
MSppappp:174	MSppappp	174	1786	-23213	10	5	1786	33.2	275	152	30	150464
MSppp:73	MSppp	73	1799	-23200	-225	-227	1799	58.1	475	223	49	326342
MSpppa:98	MSpppa	98	1698	-23301	-136	-140	1698	53.4	395	181	41	268222
MSpppaa:130	MSpppaa	130	1581	-23418	-102	-102	1581	48.6	301	154	36	210917
MSpppap:130	MSpppap	130	1604	-23395	-121	-104	1604	49.8	346	145	36	199096
MSpppp:98	MSpppp	98	1726	-23273	-94	-94	1726	48.8	441	161	42	305120
MSppppa:135	MSppppa	135	1615	-23384	-64	-66	1615	39.8	319	122	37	268748
MSppppp:135	MSppppp	135	1614	-23386	-85	-81	1614	35.1	361	129	38	244752
E:20	E	20	1660	-23340	-247	-247	1660	42.1	473	328	70	634172
Ea:35	Ea	35	1689	-23311	-248	-248	1689	47.5	411	308	66	586708
Eal:69	Eal	69	1743	-23256	-162	-166	1743	47.0	386	314	56	485228
Eala:104	Eala	104	1668	-23331	-73	-72	1668	38.0	306	268	49	351054
Ealaa:154	Ealaa	154	1654	-23345	-56	-65	1654	31.8	289	265	39	210033
Ealap:154	Ealap	154	1648	-23351	-99	-102	1648	30.6	352	241	40	183451
Ealp:104	Ealp	104	1669	-23330	-81	-86	1669	39.5	387	284	48	322374
Ealpa:155	Ealpa	155	1685	-23314	-41	-45	1685	39.1	331	279	38	175513
Ealpp:155	Ealpp	155	1676	-23323	-66	-67	1676	36.0	392	281	39	189764
Ear:69	Ear	69	1739	-23260	-188	-191	1739	40.7	359	246	56	437115
Eara:104	Eara	104	1678	-23321	-83	-85	1678	36.3	309	199	48	330096
Earaa:151	Earaa	151	1658	-23341	-53	-52	1658	32.8	282	205	40	227580
Earap:151	Earap	151	1674	-23325	-55	-61	1674	31.6	345	187	39	174923
Earp:104	Earp	104	1664	-23335	-104	-102	1664	38.0	385	207	48	295991
Earpa:155	Earpa	155	1703	-23296	-46	-53	1703	42.1	331	200	39	173769
Earpp:155	Earpp	155	1706	-23293	-27	-30	1706	39.1	394	214	40	191936
Ep:35	Ep	35	1688	-23311	-267	-270	1688	41.3	515	278	64	606000
Epl:71	Epl	71	1792	-23207	-158	-164	1792	37.6	472	297	57	537531
Epla:110	Epla	110	1740	-23259	-34	-34	1740	33.2	448	267	47	294789
Eplaa:165	Eplaa	165	1935	-23064	45	49	1935	27.1	407	257	39	179245
Eplap:165	Eplap	165	1914	-23085	64	127	1914	36.5	472	247	38	180407
Eplp:110	Eplp	110	1871	-23128	103	103	1871	38.1	519	249	47	328227
Eplpa:166	Eplpa	166	3837	-21162	1769	1785	3837	31.3	508	255	39	199989
Eplpp:166	Eplpp	166	4130	-20869	1729	1917	4130	43.0	528	250	39	215550
Epr:71	Epr	71	1779	-23220	-140	-144	1779	41.3	478	214	55	477131
Epra:109	Epra	109	1691	-23308	-40	-40	1691	34.5	440	184	49	311939
Epraa:164	Epraa	164	1725	-23274	-21	-21	1725	30.6	390	181	41	214518
Eprap:164	Eprap	164	1707	-23292	-164	-77	1707	31.2	452	192	41	213278
Eprp:109	Eprp	109	1889	-23110	103	105	1889	35.0	518	189	48	336751
Eprpa:168	Eprpa	168	3663	-21336	1704	1702	3663	30.7	492	190	37	183816
Eprpp:168	Eprpp	168	3829	-21170	1555	1687	3829	38.3	531	213	41	255464
P2:9	P2	9	1623	-23376	-369	-369	1623	37.2	567	224	73	894994
C:24	C	24	1688	-23311	-241	-241	1688	29.1	511	176	68	517382
Ca:40	Ca	40	1746	-23253	-203	-203	1746	29.2	427	225	63	332430
Caa:58	Caa	58	1702	-23297	-253	-253	1702	28.1	396	191	54	210547
Caaa:85	Caaa	85	1805	-23194	-155	-154	1805	23.0	402	233	48	220590
Caaaa:114	Caaaa	114	1662	-23337	-75	-73	1662	20.0	504	249	42	181102
Caaaaa:158	Caaaaa	158	1717	-23282	-148	-118	1717	19.4	476	263	36	119525
Caaaap:158	Caaaap	158	1654	-23345	-135	-140	1654	19.5	535	233	36	133529
Caaap:114	Caaap	114	1604	-23395	-170	-171	1604	27.9	570	254	43	289327
Caaapa:150	Caaapa	150	1707	-23292	-95	-97	1707	21.9	583	239	37	165194
Caaapp:150	Caaapp	150	1676	-23323	-192	-162	1676	35.0	600	245	38	231028
Caap:85	Caap	85	1822	-23177	-202	-202	1822	22.7	507	276	47	290240
Caapa:118	Caapa	118	2937	-22062	664	904	2937	40.5	604	224	38	291682
Caapp:118	Caapp	118	2202	-22797	364	379	2202	43.8	612	255	40	318888
Caappd:159	Caappd	159	5112	-19887	2780	2879	5112	46.5	619	253	37	182764
Caappv:159	Caappv	159	6266	-18733	3079	3489	6266	57.6	577	241	30	102088
Cap:58	Cap	58	1847	-23152	-144	-144	1847	23.0	487	256	55	238572
Capa:87	Capa	87	1774	-23225	-165	-165	1774	38.0	494	347	46	416227
Capaa:127	Capaa	127	1859	-23140	105	129	1859	52.1	478	297	40	276482
Capaaa:171	Capaaa	171	2275	-22724	416	438	2275	43.8	439	320	36	215077
Capaap:171	Capaap	171	1927	-23072	75	96	1927	50.3	472	264	37	182495
Capap:127	Capap	127	1880	-23119	55	88	1880	53.4	523	268	39	254052
Capapa:170	Capapa	170	2383	-22616	214	386	2383	44.0	483	306	37	240261
Capapp:170	Capapp	170	2339	-22660	125	308	2339	52.1	516	272	33	145874
Capp:87	Capp	87	1790	-23209	-119	-120	1790	33.7	565	309	48	448791
Cappa:124	Cappa	124	2522	-22477	726	743	2522	42.7	555	297	40	338666
Cappaa:165	Cappaa	165	5214	-19785	3048	3082	5214	36.2	494	311	35	237202
Cappap:165	Cappap	165	5706	-19293	3207	3422	5706	42.6	532	305	34	221527
Cappp:124	Cappp	124	2663	-22336	805	850	2663	50.4	569	260	39	300455
Capppa:168	Capppa	168	6124	-18875	3494	3760	6124	44.7	560	287	34	221322
Capppp:168	Capppp	168	5582	-19417	2799	3030	5582	53.0	542	246	32	143927
Cp:40	Cp	40	1723	-23276	-303	-303	1723	31.5	537	148	62	452724
Cpa:59	Cpa	59	1795	-23204	-217	-217	1795	25.4	506	134	55	279144
Cpaa:85	Cpaa	85	1782	-23217	-183	-183	1782	23.2	496	154	48	258907
Cpaaa:115	Cpaaa	115	1732	-23267	-22	-16	1732	19.8	463	169	44	192695
Cpaaaa:160	Cpaaaa	160	2219	-22780	391	392	2219	19.4	428	195	37	120194
Cpaaap:160	Cpaaap	160	2193	-22806	346	347	2193	18.5	498	169	37	134762
Cpaap:115	Cpaap	115	1708	-23291	-22	-22	1708	22.9	551	165	44	264572
Cpaapa:156	Cpaapa	156	2225	-22774	368	376	2225	19.7	547	160	37	154433
Cpaapp:156	Cpaapp	156	2413	-22586	411	455	2413	27.0	589	183	37	193883
Cpap:85	Cpap	85	1796	-23203	-226	-227	1796	25.0	575	219	49	325781
Cpapa:116	Cpapa	116	3117	-21882	1204	1206	3117	34.0	601	160	42	326372
Cpapaa:161	Cpapaa	161	8456	-16543	5929	6019	8456	40.8	623	219	35	200783
Cpapap:161	Cpapap	161	7325	-17674	5105	5118	7325	34.0	614	172	37	213739
Cpapp:116	Cpapp	116	3400	-21599	1420	1478	3400	44.5	618	196	40	297809
Cpappd:162	Cpappd	162	9885	-15114	7235	7290	9885	48.8	609	192	34	141516
Cpappv:162	Cpappv	162	10364	-14635	6782	7003	10364	57.2	571	209	31	96828
Cpp:59	Cpp	59	1773	-23226	-235	-236	1773	28.5	592	228	55	335552
Cppa:87	Cppa	87	1812	-23187	-127	-127	1812	43.2	612	189	46	396585
Cppaa:128	Cppaa	128	2177	-22822	336	386	2177	53.2	473	183	41	246018
Cppaaa:177	Cppaaa	177	3034	-21965	1066	1066	3034	45.0	429	142	32	139104
Cppaap:177	Cppaap	177	2601	-22398	734	741	2601	50.0	474	183	32	132006
Cppap:128	Cppap	128	2251	-22748	306	364	2251	53.1	523	200	40	241819
Cppapa:176	Cppapa	176	3510	-21489	344	1183	3510	42.2	486	146	34	192305
Cppapp:176	Cppapp	176	2447	-22552	-283	145	2447	51.4	519	182	33	128775
Cppp:87	Cppp	87	1875	-23124	-105	-108	1875	37.9	596	264	47	373777
Cpppa:121	Cpppa	121	4237	-20762	2230	2257	4237	43.9	557	160	40	309513
Cpppaa:165	Cpppaa	165	9585	-15414	6836	6861	9585	38.7	480	139	35	190615
Cpppap:165	Cpppap	165	10883	-14116	6953	7578	10883	43.0	525	143	33	169124
Cpppp:121	Cpppp	121	4666	-20333	2554	2600	4666	48.3	575	209	39	264678
Cppppa:168	Cppppa	168	13681	-11318	9612	10139	13681	42.0	552	162	32	180804
Cppppp:168	Cppppp	168	11647	-13352	8458	8555	11647	49.7	554	206	34	175374
P3:24	P3	24	1633	-23366	-308	-309	1633	38.3	593	254	63	543070
D:45	D	45	1749	-23250	-381	-382	1749	40.2	601	250	57	331067
Da:73	Da	73	1784	-23215	-258	-258	1784	45.2	544	335	48	157692
Daa:111	Daa	111	1682	-23317	-96	-97	1682	50.4	449	298	39	104814
Daaa:151	Daaa	151	2047	-22952	258	247	2047	40.7	369	347	35	175392
Daap:151	Daap	151	1942	-23057	108	115	1942	45.1	415	328	36	181583
Dap:111	Dap	111	1673	-23326	-122	-127	1673	50.1	515	278	41	112544
Dapa:147	Dapa	147	1935	-23064	94	99	1935	38.1	437	330	37	181656
Dapp:147	Dapp	147	1889	-23110	-63	-2	1889	38.6	475	298	36	168616
Dp:73	Dp	73	1784	-23215	-295	-298	1784	50.4	578	239	48	140048
Dpa:112	Dpa	112	1713	-23286	-40	-42	1713	52.3	445	164	40	97498
Dpaa:152	Dpaa	152	1777	-23222	11	6	1777	40.9	349	122	34	105547
Dpap:152	Dpap	152	1794	-23205	45	43	1794	48.2	382	150	34	93495
Dpp:112	Dpp	112	1663	-23336	-157	-158	1663	50.6	514	201	42	113246
Dppa:145	Dppa	145	1759	-23240	-33	-29	1759	40.5	407	123	38	150448
Dppp:145	Dppp	145	1748	-23251	-307	-147	1748	41.3	460	148	40	167224
P4:45	P4	45	1734	-23265	-266	-268	1734	51.4	536	313	53	216562
Z2:94	Z2	94	1645	-23354	-143	-142	1645	47.3	463	221	40	84372
Z3:94	Z3	94	1641	-23358	-100	-103	1641	49.7	410	265	38	75308
