# Supplementary material for: Quantitative Differences in Nuclear β-catenin and TCF Pattern Embryonic Cells in C. elegans
Source: PLoS Genet. 2015 Oct 21;11(10):e1005585. doi: 10.1371/journal.pgen.1005585 (PMC4619327; doi:10.1371/journal.pgen.1005585)
Supplement: S1 Data — For each cell analyzed, birth time is given in column 3 and the average nuclear reporter intensity over the lifetime of the cell (corrected for background) is given in column 7 (“blot”). For information on each embryo’s strain information and experimental conditions, refer to S2 Table. (ZIP) [file pgen.1005585.s005.zip › CAs/CA20111215_tbx-11_L1.csv]

cellTime	cell	time	none	global	local	blot	cross	z	x	y	size	gweight
ABa:1	ABa	1	2067	-22933	-457	-457	2067	33.0	558	298	66	246809
ABal:2	ABal	2	2121	-22878	-348	-348	2121	31.3	587	312	71	458171
ABala:13	ABala	13	2142	-22857	-381	-381	2142	37.0	601	363	63	360521
ABalaa:26	ABalaa	26	2269	-22730	-220	-220	2269	40.5	618	346	56	495410
ABalaaa:47	ABalaaa	47	3801	-21198	1147	1154	3801	39.3	618	368	50	879136
ABalaaaa:74	ABalaaaa	74	11402	-13597	6999	7432	11402	40.9	625	362	42	761540
ABalaaaal:114	ABalaaaal	114	15520	-9479	9551	10502	15520	30.8	626	313	38	770413
ABalaaaala:156	ABalaaaala	156	14846	-10153	7761	9194	14846	38.3	620	284	31	326678
ABalaaaalp:156	ABalaaaalp	156	14010	-10989	7135	8524	14010	38.3	595	252	32	372449
ABalaaaar:114	ABalaaaar	114	14469	-10530	9727	10255	14469	39.0	640	330	37	618635
ABalaaaarl:161	ABalaaaarl	161	14007	-10992	7766	8779	14007	41.2	623	307	31	304048
ABalaaaarr:161	ABalaaaarr	161	12972	-12027	6307	7439	12972	44.8	626	350	31	303087
ABalaaap:74	ABalaaap	74	10476	-14523	5570	6038	10476	38.1	590	393	41	706268
ABalaaapa:109	ABalaaapa	109	14994	-10005	8772	9641	14994	35.2	633	370	38	709756
ABalaaapal:152	ABalaaapal	152	17092	-7907	7839	9351	17092	34.8	633	323	31	389158
ABalaaapar:152	ABalaaapar	152	16202	-8797	6445	9514	16202	38.4	640	355	31	360444
ABalaaapp:109	ABalaaapp	109	14598	-10401	8453	8980	14598	39.4	596	401	36	559652
ABalaaappl:152	ABalaaappl	152	16148	-8851	7341	8977	16148	41.2	629	384	30	312610
ABalaaappr:152	ABalaaappr	152	13927	-8989	4855	6983	13927	41.2	602	409	32	347563
ABalaap:47	ABalaap	47	3687	-21312	1019	1029	3687	47.0	577	318	46	583657
ABalaapa:76	ABalaapa	76	9983	-15016	5655	5915	9983	45.4	565	369	42	605172
ABalaapaa:113	ABalaapaa	113	13492	-11507	8666	9058	13492	47.5	599	386	34	380773
ABalaapaaa:160	ABalaapaaa	160	14647	-10352	8388	9226	14647	47.8	610	385	29	246218
ABalaapaap:160	ABalaapaap	160	13578	-11421	6383	7841	13578	52.0	567	393	28	185133
ABalaapap:113	ABalaapap	113	12929	-12070	8050	8493	12929	49.5	563	404	34	379618
ABalaapapa:157	ABalaapapa	157	16568	-8432	9490	11043	16568	49.6	579	414	30	298768
ABalaapapp:157	ABalaapapp	157	11291	-13708	6044	6397	11291	51.3	538	425	30	204309
ABalaapp:76	ABalaapp	76	9148	-15852	5086	5166	9148	44.1	508	372	42	539285
ABalaappa:110	ABalaappa	110	14444	-10555	8736	9393	14444	43.1	565	421	35	465795
ABalaappaa:160	ABalaappaa	160	17268	-7731	8846	11099	17268	45.3	587	411	31	346556
ABalaappap:160	ABalaappap	160	13330	-11669	4657	6436	13330	43.6	566	419	29	231322
ABalaappp:110	ABalaappp	110	13124	-11875	7255	7813	13124	38.6	534	427	37	542247
ABalaapppa:151	ABalaapppa	151	16839	-8160	7812	10482	16839	36.4	592	430	31	356708
ABalaapppp:151	ABalaapppp	151	14407	-10592	2847	6488	14407	35.1	558	434	34	440553
ABalap:26	ABalap	26	2256	-22743	-361	-361	2256	28.4	571	397	57	520749
ABalapa:46	ABalapa	46	4282	-20717	1466	1467	4282	28.9	579	407	51	971620
ABalapaa:72	ABalapaa	72	19068	-5931	14614	14744	19068	28.2	592	409	44	949144
ABalapaaa:107	ABalapaaa	107	34843	9843	26347	27461	34843	24.8	621	359	37	768891
ABalapaaaa:153	ABalapaaaa	153	39945	14945	26998	30716	39945	29.0	640	345	32	466204
ABalapaaap:153	ABalapaaap	153	35425	10425	21413	25818	35425	24.9	621	322	33	480662
ABalapaap:107	ABalapaap	107	31464	6464	21794	23649	31464	22.9	594	331	37	684118
ABalapaapa:152	ABalapaapa	152	36380	11380	24057	28044	36380	24.7	617	296	33	505083
ABalapaapp:152	ABalapaapp	152	31341	6341	19701	22615	31341	23.5	589	283	34	482440
ABalapap:72	ABalapap	72	14670	-10329	10245	10405	14670	26.6	528	411	44	735086
ABalapapa:105	ABalapapa	105	33684	8684	25076	25934	33684	23.3	569	361	36	619963
ABalapapaa:155	ABalapapaa	155	48697	23697	33758	37511	48697	24.6	617	365	30	436555
ABalapapap:155	ABalapapap	155	37054	12054	27171	28618	37054	20.6	587	344	33	496353
ABalapapp:105	ABalapapp	105	22685	-2314	16656	17155	22685	22.7	518	346	39	593813
ABalapappa:145	ABalapappa	145	28862	3862	20280	21449	28862	21.0	555	313	34	481833
ABalapappp:145	ABalapappp	145	27606	2606	21033	21332	27606	18.8	508	317	33	397445
ABalapp:46	ABalapp	46	3968	-21031	1206	1207	3968	36.1	527	344	49	628702
ABalappa:73	ABalappa	73	19670	-5329	14134	14318	19670	34.4	542	398	41	628831
ABalappaa:111	ABalappaa	111	40900	15900	30671	32301	40900	30.4	610	390	36	640072
ABalappaaa:165	ABalappaaa	165	50505	25505	35436	40211	50505	34.2	627	356	30	395775
ABalappaap:165	ABalappaap	165	43169	18169	26751	31116	43169	29.8	613	382	33	465473
ABalappap:111	ABalappap	111	32304	7304	21574	24009	32304	31.6	574	407	37	608637
ABalappapa:155	ABalappapa	155	36076	11076	25108	27071	36076	36.5	624	408	30	322863
ABalappapp:155	ABalappapp	155	34730	9730	22301	25197	34730	30.8	599	419	34	468637
ABalappp:73	ABalappp	73	12278	-12721	8399	8440	12278	33.8	476	365	44	553476
ABalapppa:105	ABalapppa	105	30357	5357	21120	22925	30357	29.9	537	415	37	652757
ABalapppaa:148	ABalapppaa	148	43095	18095	27508	31838	43095	25.2	590	393	32	475256
ABalapppap:148	ABalapppap	148	39403	14403	26715	29198	39403	25.4	561	421	33	471725
ABalapppp:105	ABalapppp	105	25556	556	19182	19494	25556	30.0	471	414	37	513564
ABalappppa:149	ABalappppa	149	39801	14801	25068	28637	39801	28.7	524	431	32	454960
ABalappppp:149	ABalappppp	149	38450	13450	25381	27169	38450	27.4	481	436	31	375702
ABalp:13	ABalp	13	2133	-22866	-439	-439	2133	35.0	543	253	65	351394
ABalpa:25	ABalpa	25	2273	-22726	-384	-385	2273	34.9	584	267	57	499708
ABalpaa:46	ABalpaa	46	3716	-21283	905	905	3716	29.0	614	307	51	977126
ABalpaaa:70	ABalpaaa	70	9735	-15264	6006	6144	9735	38.0	635	319	41	749483
ABalpaaaa:106	ABalpaaaa	106	11947	-13052	7694	7916	11947	47.2	601	293	34	423536
ABalpaaaaa:156	ABalpaaaaa	156	10311	-14688	5676	6125	10311	52.5	574	286	30	243682
ABalpaaaap:156	ABalpaaaap	156	9998	-15001	4633	5315	9998	57.0	542	283	30	201866
ABalpaaap:106	ABalpaaap	106	12688	-12311	7918	8428	12688	41.3	594	254	35	515105
ABalpaaapa:154	ABalpaaapa	154	10097	-14902	4995	5490	10097	46.4	592	264	31	316185
ABalpaaapp:154	ABalpaaapp	154	10829	-14170	4750	6032	10829	47.7	562	240	32	313512
ABalpaap:70	ABalpaap	70	8169	-16830	4452	4623	8169	29.8	593	319	45	907121
ABalpaapa:103	ABalpaapa	103	9891	-15108	5585	5890	9891	32.3	614	301	40	811774
ABalpaapaa:140	ABalpaapaa	140	8797	-16202	4010	4549	8797	48.3	604	319	31	331931
ABalpaapap:140	ABalpaapap	140	7904	-17095	2935	3506	7904	44.3	587	290	33	379741
ABalpaapp:103	ABalpaapp	103	12006	-12993	6755	7352	12006	37.6	568	272	36	619586
ABalpaappa:152	ABalpaappa	152	11932	-13067	5613	6654	11932	41.0	572	261	30	357967
ABalpaappp:152	ABalpaappp	152	10532	-14467	3981	5168	10532	44.0	541	248	31	329147
ABalpap:46	ABalpap	46	3614	-21385	810	808	3614	37.0	559	241	50	825075
ABalpapa:70	ABalpapa	70	9013	-15986	5458	5512	9013	39.9	605	268	43	734750
ABalpapaa:103	ABalpapaa	103	15973	-9026	10543	11010	15973	46.3	576	257	35	457251
ABalpapaaa:150	ABalpapaaa	150	16515	-8484	9745	10800	16515	51.5	548	265	31	248527
ABalpapaap:150	ABalpapaap	150	19961	-5038	11730	13399	19961	51.8	521	243	29	240925
ABalpapap:103	ABalpapap	103	14516	-10483	9130	9752	14516	46.9	538	235	36	471928
ABalpapapa:148	ABalpapapa	148	16308	-8691	9861	10725	16308	51.5	497	220	32	267753
ABalpapapp:148	ABalpapapp	148	17451	-7548	10728	11806	17451	50.2	455	216	32	292879
ABalpapp:70	ABalpapp	70	7281	-17718	4058	4061	7281	40.8	532	233	45	675199
ABalpappa:102	ABalpappa	102	13284	-11715	8521	8900	13284	50.7	520	244	38	455486
ABalpappaa:140	ABalpappaa	140	21706	-3293	14217	15163	21706	55.1	510	268	31	259739
ABalpappap:140	ABalpappap	140	19644	-5355	11955	13172	19644	49.8	479	261	32	314232
ABalpappp:102	ABalpappp	102	12762	-12237	8672	8879	12762	51.4	479	252	38	473072
ABalpapppa:143	ABalpapppa	143	23598	-1401	16431	17369	23598	43.9	483	263	31	332617
ABalpapppp:143	ABalpapppp	143	17004	-7995	11266	11973	17004	47.1	442	260	35	357203
ABalpp:25	ABalpp	25	2331	-22668	-294	-298	2331	21.6	502	243	56	374814
ABalppa:45	ABalppa	45	3795	-21204	988	988	3795	19.3	559	256	50	777833
ABalppaa:71	ABalppaa	71	11451	-13548	7565	7678	11451	24.4	612	278	44	903702
ABalppaaa:110	ABalppaaa	110	16020	-8979	9503	10645	16020	30.7	581	269	37	683983
ABalppaaaa:160	ABalppaaaa	160	18497	-6502	11630	12857	18497	33.7	628	271	30	354269
ABalppaaap:160	ABalppaaap	160	16980	-8019	7640	9634	16980	32.0	599	252	31	392155
ABalppaap:110	ABalppaap	110	13728	-11271	8192	8973	13728	28.0	560	234	37	686405
ABalppaapa:154	ABalppaapa	154	15432	-9567	8730	10041	15432	34.8	569	230	33	472588
ABalppaapp:154	ABalppaapp	154	13918	-11081	6450	7755	13918	30.7	551	228	35	527907
ABalppap:71	ABalppap	71	8632	-16367	5013	5099	8632	27.2	570	250	45	779386
ABalppapa:103	ABalppapa	103	12010	-12989	7285	7546	12010	38.0	540	234	37	546723
ABalppapaa:146	ABalppapaa	146	13320	-11679	8063	8592	13320	41.3	551	220	30	324129
ABalppapap:146	ABalppapap	146	12185	-12815	5409	6477	12185	44.1	515	232	31	311962
ABalppapp:103	ABalppapp	103	9940	-15059	5575	5956	9940	39.8	492	222	37	477251
ABalppappa:145	ABalppappa	145	11342	-13657	5898	6795	11342	42.2	504	210	33	374368
ABalppappp:145	ABalppappp	145	11247	-13752	5040	6183	11247	42.0	464	219	32	329181
ABalppp:45	ABalppp	45	3227	-21772	452	452	3227	31.3	476	226	50	614152
ABalpppa:70	ABalpppa	70	7834	-17165	4321	4395	7834	27.4	534	282	44	630702
ABalpppaa:103	ABalpppaa	103	18937	-6062	12277	13299	18937	23.6	568	297	37	651995
ABalpppaaa:150	ABalpppaaa	150	26522	1522	16837	18955	26522	26.3	586	244	33	512799
ABalpppaap:150	ABalpppaap	150	25947	947	12127	16385	25947	22.0	563	257	31	428653
ABalpppap:103	ABalpppap	103	14978	-10021	9299	10036	14978	21.3	527	256	38	658498
ABalpppapa:144	ABalpppapa	144	23633	-1366	14287	16228	23633	22.3	549	230	33	496229
ABalpppapp:144	ABalpppapp	144	22389	-2610	11075	14282	22389	18.6	518	229	34	527734
ABalpppp:70	ABalpppp	70	6343	-18656	3153	3202	6343	31.4	470	280	46	589825
ABalppppa:102	ABalppppa	102	17677	-7322	11733	12494	17677	21.1	511	294	38	605033
ABalppppaa:145	ABalppppaa	145	42645	17645	29766	32021	42645	20.8	539	275	32	446411
ABalppppap:145	ABalppppap	145	39594	14594	27290	29068	39594	17.5	504	270	32	457642
ABalppppp:102	ABalppppp	102	13186	-11813	8358	8697	13186	20.6	466	267	40	619009
ABalpppppa:139	ABalpppppa	139	38287	13287	27250	29125	38287	18.9	491	231	33	496953
ABalpppppp:139	ABalpppppp	139	27255	2255	16312	18729	27255	19.5	454	238	38	623495
ABar:2	ABar	2	2057	-22942	-364	-364	2057	41.5	482	419	72	480037
ABara:12	ABara	12	2203	-22796	-325	-325	2203	50.9	485	394	63	271881
ABaraa:26	ABaraa	26	2282	-22717	-347	-347	2282	53.2	535	355	56	314266
ABaraaa:46	ABaraaa	46	3125	-21874	520	519	3125	48.4	553	398	48	542940
ABaraaaa:72	ABaraaaa	72	6747	-18252	3278	3396	6747	50.6	588	356	41	537470
ABaraaaaa:111	ABaraaaaa	111	8183	-16816	3711	4346	8183	44.8	620	344	35	465949
ABaraaaaaa:156	ABaraaaaaa	156	7366	-17633	2943	3522	7366	50.6	608	335	31	267991
ABaraaaaap:156	ABaraaaaap	156	7425	-17574	1926	3011	7425	48.5	586	365	28	238230
ABaraaaap:111	ABaraaaap	111	8685	-16314	4773	5091	8685	44.1	589	330	33	413957
ABaraaaapa:160	ABaraaaapa	160	8534	-16465	2838	3913	8534	43.1	599	335	30	312685
ABaraaaapp:160	ABaraaaapp	160	9248	-15751	5210	5479	9248	37.1	574	328	30	345169
ABaraaap:72	ABaraaap	72	5388	-19611	2008	2165	5388	50.1	529	390	43	534031
ABaraaapa:104	ABaraaapa	104	6461	-18538	2782	3039	6461	52.2	576	341	38	438636
ABaraaapaa:142	ABaraaapaa	142	6487	-18512	2535	2857	6487	52.7	584	344	30	265230
ABaraaapap:142	ABaraaapap	142	5700	-19299	1957	2222	5700	50.4	547	344	33	299723
ABaraaapp:104	ABaraaapp	104	6702	-18297	3338	3412	6702	55.8	533	368	36	346223
ABaraaappa:156	ABaraaappa	156	6894	-18105	2691	3114	6894	54.8	551	370	30	222120
ABaraaappp:156	ABaraaappp	156	6562	-18437	2784	3131	6562	54.1	511	352	31	241082
ABaraap:46	ABaraap	46	2946	-22053	264	256	2946	54.8	503	338	49	445204
ABaraapa:71	ABaraapa	71	5225	-19774	2023	2027	5225	55.6	545	315	44	491063
ABaraapaa:104	ABaraapaa	104	6918	-18081	3112	3348	6918	47.9	564	293	35	390251
ABaraapaaa:147	ABaraapaaa	147	7212	-17787	2760	3240	7212	43.5	565	314	29	282383
ABaraapaap:147	ABaraapaap	147	6402	-18597	2641	2828	6402	43.6	523	302	31	284519
ABaraapap:104	ABaraapap	104	6342	-18657	2594	2886	6342	46.4	519	281	36	409265
ABaraapapa:145	ABaraapapa	145	6265	-18734	2263	2619	6265	36.1	535	308	34	397047
ABaraapapp:145	ABaraapapp	145	6615	-18384	3134	3290	6615	37.1	493	309	30	300255
ABaraapp:71	ABaraapp	71	4898	-20101	1902	1901	4898	56.3	482	316	43	453691
ABaraappa:103	ABaraappa	103	6554	-18446	3426	3522	6554	48.1	521	319	35	370786
ABaraappaa:145	ABaraappaa	145	5860	-19139	2469	2693	5860	41.6	521	346	31	277197
ABaraappap:145	ABaraappap	145	7040	-17959	3387	3569	7040	42.0	556	356	30	303127
ABaraappp:103	ABaraappp	103	5790	-19209	2832	2956	5790	50.7	468	317	37	402601
ABaraapppa:144	ABaraapppa	144	5565	-19434	2252	2428	5565	46.5	488	343	34	313936
ABaraapppp:144	ABaraapppp	144	6375	-18624	3162	3243	6375	41.1	460	333	30	286202
ABarap:26	ABarap	26	2320	-22679	-292	-292	2320	53.5	446	394	56	277100
ABarapa:46	ABarapa	46	2995	-22004	383	384	2995	50.4	474	426	50	544224
ABarapaa:71	ABarapaa	71	4983	-20016	1608	1649	4983	57.3	495	383	42	434786
ABarapaaa:106	ABarapaaa	106	6247	-18752	2531	2652	6247	57.9	541	314	36	360654
ABarapaaaa:153	ABarapaaaa	153	5899	-19100	2155	2622	5899	56.5	536	316	31	222205
ABarapaaap:153	ABarapaaap	153	7045	-17954	1311	2146	7045	59.3	505	290	32	228745
ABarapaap:106	ABarapaap	106	5837	-19162	2346	2568	5837	56.4	502	323	36	345826
ABarapaapa:145	ABarapaapa	145	5831	-19168	2013	2447	5831	51.5	524	319	31	241767
ABarapaapp:145	ABarapaapp	145	5305	-19694	1011	1580	5305	49.4	498	301	32	253048
ABarapap:71	ABarapap	71	4417	-20582	1259	1289	4417	56.7	429	380	43	414366
ABarapapa:102	ABarapapa	102	6547	-18452	2900	3058	6547	57.8	459	311	35	315615
ABarapapaa:146	ABarapapaa	146	8648	-16351	3130	3936	8648	56.1	481	289	31	214317
ABarapapap:146	ABarapapap	146	8820	-16179	4432	4599	8820	56.0	445	274	30	187904
ABarapapp:102	ABarapapp	102	5072	-19927	1892	1948	5072	57.2	411	325	38	350607
ABarapappa:139	ABarapappa	139	8032	-16967	4463	4758	8032	52.4	457	315	30	242571
ABarapappp:139	ABarapappp	139	6594	-18405	2287	3056	6594	53.1	414	298	33	251849
ABarapp:46	ABarapp	46	3005	-21994	182	182	3005	56.3	397	389	49	427214
ABarappa:71	ABarappa	71	5194	-19805	1896	1969	5194	55.4	410	414	41	412534
ABarappaa:106	ABarappaa	106	6161	-18838	2703	2808	6161	58.3	484	354	34	272185
ABarappaaa:153	ABarappaaa	153	5807	-19192	1996	2183	5807	59.5	488	328	29	150857
ABarappaap:153	ABarappaap	153	6199	-18800	2072	2430	6199	58.6	447	315	30	174745
ABarappap:106	ABarappap	106	5903	-19096	2301	2485	5903	58.6	429	366	36	299630
ABarappapa:148	ABarappapa	148	6805	-18194	1752	2581	6805	59.8	441	357	32	187192
ABarappapp:148	ABarappapp	148	7120	-17879	669	2151	7120	60.1	395	339	33	200286
ABarappp:71	ABarappp	71	4833	-20166	1805	1886	4833	53.2	364	387	41	421848
ABarapppa:103	ABarapppa	103	6206	-18793	2612	2796	6206	54.0	469	396	35	300316
ABarapppaa:147	ABarapppaa	147	6015	-18984	2127	2266	6015	59.7	514	366	30	183783
ABarapppap:147	ABarapppap	147	5984	-19015	1960	2326	5984	58.0	478	364	29	161980
ABarapppp:103	ABarapppp	103	6015	-18984	2092	2403	6015	55.5	411	402	34	287088
ABarappppa:143	ABarappppa	143	5982	-19017	1509	1874	5982	58.8	468	391	30	182030
ABarappppp:143	ABarappppp	143	5547	-19452	1165	1560	5547	58.9	429	394	30	175068
ABarp:12	ABarp	12	2146	-22853	-377	-377	2146	27.9	409	417	66	318746
ABarpa:25	ABarpa	25	2249	-22750	-315	-315	2249	34.0	474	434	58	424652
ABarpaa:47	ABarpaa	47	3326	-21673	631	632	3326	32.0	502	443	51	773788
ABarpaaa:70	ABarpaaa	70	11835	-13164	7820	7965	11835	35.5	532	444	42	695980
ABarpaaaa:109	ABarpaaaa	109	19700	-5299	13068	13828	19700	19.7	568	409	37	690386
ABarpaaaaa:153	ABarpaaaaa	153	25228	228	14618	17342	25228	18.4	586	389	32	456135
ABarpaaaap:153	ABarpaaaap	153	21451	-3548	13430	14172	21451	11.6	554	387	32	430215
ABarpaaap:109	ABarpaaap	109	18146	-6853	11337	12324	18146	17.4	528	414	37	596494
ABarpaaapa:154	ABarpaaapa	154	21530	-3469	12841	13839	21530	20.4	548	386	31	362399
ABarpaaapp:154	ABarpaaapp	154	22330	-2669	11662	14020	22330	14.4	516	391	31	372234
ABarpaap:70	ABarpaap	70	7117	-17883	3489	3638	7117	27.0	467	442	46	639835
ABarpaapa:102	ABarpaapa	102	12405	-12594	7151	7714	12405	18.1	482	411	39	553302
ABarpaapaa:143	ABarpaapaa	143	16374	-8625	9480	10087	16374	10.2	494	400	32	360354
ABarpaapap:143	ABarpaapap	143	10317	-14682	5784	6195	10317	12.6	444	399	35	336937
ABarpaapp:102	ABarpaapp	102	10043	-14956	5071	5612	10043	16.7	424	415	40	486782
ABarpaappa:142	ABarpaappa	142	9113	-15886	4828	5230	9113	12.7	406	400	35	293567
ABarpaappp:142	ABarpaappp	142	8650	-16349	2959	3737	8650	13.2	361	403	34	248149
ABarpap:47	ABarpap	47	3147	-21852	488	488	3147	38.7	442	372	51	526943
ABarpapa:71	ABarpapa	71	8899	-16100	5320	5362	8899	40.6	473	421	43	551092
ABarpapaa:103	ABarpapaa	103	20630	-4369	14096	15187	20630	28.1	528	450	37	612591
ABarpapaaa:147	ABarpapaaa	147	37766	12766	28113	28981	37766	18.2	563	424	31	418496
ABarpapaap:147	ABarpapaap	147	31239	6239	18875	22150	31239	22.1	527	442	35	543303
ABarpapap:103	ABarpapap	103	18637	-6362	12068	13089	18637	25.2	481	451	38	581370
ABarpapapa:147	ABarpapapa	147	32203	7203	20315	22883	32203	16.8	514	421	33	445525
ABarpapapp:147	ABarpapapp	147	27863	2863	16593	19284	27863	17.0	474	431	32	382192
ABarpapp:71	ABarpapp	71	8238	-16761	4454	4572	8238	34.1	397	412	44	583191
ABarpappa:103	ABarpappa	103	22024	-2975	15127	15967	22024	24.8	443	455	37	553171
ABarpappaa:152	ABarpappaa	152	48615	23615	37399	38716	48615	20.6	495	459	30	382318
ABarpappap:152	ABarpappap	152	30537	5537	19466	21506	30537	22.3	449	454	34	391344
ABarpappp:103	ABarpappp	103	17648	-7351	10991	11686	17648	24.3	395	447	40	602523
ABarpapppa:145	ABarpapppa	145	27979	2979	18503	20151	27979	20.9	417	452	32	315804
ABarpapppp:145	ABarpapppp	145	24406	-593	15378	16540	24406	25.6	384	455	34	350583
ABarpp:25	ABarpp	25	2356	-22643	-337	-337	2356	27.8	357	433	58	410407
ABarppa:46	ABarppa	46	3469	-21530	656	657	3469	25.7	416	428	49	506380
ABarppaa:71	ABarppaa	71	11209	-13790	7306	7394	11209	22.7	417	421	45	517462
ABarppaaa:106	ABarppaaa	106	20263	-4736	14334	14689	20263	11.4	395	357	37	310022
ABarppaaaa:156	ABarppaaaa	156	28695	3695	22039	22199	28695	8.4	375	350	30	163689
ABarppaaap:156	ABarppaaap	156	22348	-2651	14572	15861	22348	11.2	351	303	33	182657
ABarppaap:106	ABarppaap	106	16891	-8108	10927	11472	16891	11.5	356	348	37	263816
ABarppaapa:149	ABarppaapa	149	18703	-6296	12751	13231	18703	10.3	336	356	33	172671
ABarppaapp:149	ABarppaapp	149	22968	-2031	16235	16675	22968	10.2	303	306	31	158998
ABarppap:71	ABarppap	71	10538	-14461	6740	6770	10538	24.4	374	360	45	449543
ABarppapa:107	ABarppapa	107	19736	-5263	13542	13804	19736	14.2	339	301	38	299350
ABarppapaa:155	ABarppapaa	155	34568	9568	24128	25213	34568	9.8	331	274	31	190742
ABarppapap:155	ABarppapap	155	37960	12960	28991	29547	37960	12.0	284	260	33	240095
ABarppapp:107	ABarppapp	107	21844	-3155	16375	16400	21844	15.2	275	283	38	348755
ABarppappa:155	ABarppappa	155	35140	10140	26749	27002	35140	10.4	247	283	32	221699
ABarppappp:155	ABarppappp	155	47123	22123	38177	38562	47123	17.8	203	269	33	306372
ABarppp:46	ABarppp	46	3499	-21500	708	709	3499	31.2	332	410	50	518381
ABarpppa:71	ABarpppa	71	12830	-12169	8592	8700	12830	25.6	345	421	44	545641
ABarpppaa:104	ABarpppaa	104	34162	9162	26259	26645	34162	16.3	372	434	37	481136
ABarpppaaa:153	ABarpppaaa	153	53623	28623	42308	42582	53623	15.0	370	445	30	269640
ABarpppaap:153	ABarpppaap	153	44740	19740	30985	33069	44740	23.1	348	453	33	316713
ABarpppap:104	ABarpppap	104	30814	5814	22411	23285	30814	20.6	330	427	39	499915
ABarpppapa:151	ABarpppapa	151	38401	13401	26560	28615	38401	18.7	320	445	35	336705
ABarpppapp:151	ABarpppapp	151	53845	28845	41382	42637	53845	24.3	269	447	32	334319
ABarpppp:71	ABarpppp	71	12962	-12037	9075	9082	12962	27.9	286	372	45	532570
ABarppppa:107	ABarppppa	107	36721	11721	28651	29406	36721	27.2	291	435	39	575649
ABarppppaa:154	ABarppppaa	154	50164	25164	38124	38369	50164	28.9	312	464	31	259624
ABarppppap:154	ABarppppap	154	56452	31452	42515	43904	56452	32.3	270	453	32	314536
ABarppppp:107	ABarppppp	107	37504	12504	30519	30812	37504	26.0	233	417	40	592441
ABarpppppa:159	ABarpppppa	159	58081	33081	44648	46793	58081	29.5	238	442	33	333239
ABarpppppp:159	ABarpppppp	159	63168	38168	53454	53542	63168	32.1	183	407	33	366388
ABp:1	ABp	1	2066	-22934	-315	-315	2066	29.0	362	396	66	165670
ABpl:2	ABpl	2	1248	-13751	-211	-211	1248	18.2	399	300	65	199280
ABpla:12	ABpla	12	1423	-14201	-144	-144	1423	16.8	499	336	60	131143
ABplaa:28	ABplaa	28	2265	-22734	-367	-369	2265	15.2	534	350	60	454767
ABplaaa:46	ABplaaa	46	2820	-22180	64	64	2820	14.6	556	374	52	782022
ABplaaaa:71	ABplaaaa	71	6542	-18457	2999	3129	6542	18.8	584	379	45	945491
ABplaaaaa:105	ABplaaaaa	105	10626	-14373	5533	5946	10626	12.9	562	360	39	729517
ABplaaaaaa:151	ABplaaaaaa	151	15320	-9679	7654	9020	15320	14.2	570	350	32	479033
ABplaaaaap:151	ABplaaaaap	151	11042	-13957	4241	5530	11042	11.4	538	343	32	403333
ABplaaaap:105	ABplaaaap	105	8842	-16157	4106	4502	8842	11.4	522	382	38	592738
ABplaaaapa:148	ABplaaaapa	148	11040	-13959	4473	5304	11040	9.5	513	363	31	364784
ABplaaaapp:148	ABplaaaapp	148	8637	-16362	4507	4689	8637	12.7	475	360	30	285159
ABplaaap:71	ABplaaap	71	5240	-19759	1680	1833	5240	16.1	521	384	45	665301
ABplaaapa:105	ABplaaapa	105	8248	-16751	3901	4146	8248	11.6	492	350	36	461330
ABplaaapaa:152	ABplaaapaa	152	13889	-11110	7814	8422	13889	7.9	508	324	30	362558
ABplaaapap:152	ABplaaapap	152	9092	-15907	3455	4441	9092	9.5	473	313	32	342206
ABplaaapp:105	ABplaaapp	105	6527	-18472	2260	2760	6527	14.2	445	351	39	454428
ABplaaappa:146	ABplaaappa	146	7822	-17177	3523	3919	7822	10.9	443	316	32	323947
ABplaaappp:146	ABplaaappp	146	6655	-18344	1862	2672	6655	12.0	401	326	33	266645
ABplaap:46	ABplaap	46	2649	-22350	46	47	2649	18.8	502	305	51	508318
ABplaapa:71	ABplaapa	71	5994	-19005	2722	2748	5994	15.2	550	321	45	658434
ABplaapaa:104	ABplaapaa	104	18904	-6095	13795	14023	18904	11.9	538	307	40	752783
ABplaapaaa:148	ABplaapaaa	148	35174	10174	26106	27368	35174	11.7	557	306	33	502841
ABplaapaap:148	ABplaapaap	148	29888	4888	19877	21200	29888	8.8	527	288	34	477062
ABplaapap:104	ABplaapap	104	15570	-9429	10227	10584	15570	9.9	487	295	39	562887
ABplaapapa:149	ABplaapapa	149	33284	8284	22802	24094	33284	8.8	501	254	33	504056
ABplaapapp:149	ABplaapapp	149	26368	1368	17193	18145	26368	12.4	466	274	33	394022
ABplaapp:71	ABplaapp	71	4915	-20084	1843	1869	4915	17.1	471	314	46	505295
ABplaappa:103	ABplaappa	103	21051	-3948	15141	15503	21051	10.4	452	255	39	566158
ABplaappaa:152	ABplaappaa	152	63515	38515	50806	52169	63515	11.0	468	227	33	477089
ABplaappap:152	ABplaappap	152	45726	20726	33541	35505	45726	11.5	426	242	34	395049
ABplaappp:103	ABplaappp	103	15800	-9199	10717	10964	15800	14.8	399	238	41	573226
ABplaapppa:146	ABplaapppa	146	39087	14087	30160	31070	39087	14.2	389	227	37	494212
ABplaapppp:146	ABplaapppp	146	40327	15327	30889	31573	40327	20.3	359	205	36	475499
ABplap:28	ABplap	28	2291	-22708	-200	-201	2291	17.8	428	350	61	346811
ABplapa:46	ABplapa	46	2674	-22325	120	119	2674	17.0	470	380	51	494586
ABplapaa:70	ABplapaa	70	6039	-18960	2651	2736	6039	11.6	476	383	45	492505
ABplapaaa:103	ABplapaaa	103	11598	-13401	6998	7259	11598	10.4	434	316	38	396087
ABplapaaaa:147	ABplapaaaa	147	17530	-7469	10130	11469	17530	14.6	420	281	31	291216
ABplapaaap:147	ABplapaaap	147	14000	-10999	6768	8080	14000	13.3	387	282	32	252399
ABplapaap:103	ABplapaap	103	10657	-14342	5758	6148	10657	10.6	387	292	37	332689
ABplapaapa:149	ABplapaapa	149	14333	-10666	7810	8420	14333	13.6	334	234	35	325545
ABplapaapp:149	ABplapaapp	149	15714	-9285	7717	8953	15714	10.8	365	258	30	219918
ABplapap:70	ABplapap	70	5215	-19784	1958	1973	5215	12.8	415	371	44	397363
ABplapapa:101	ABplapapa	101	9733	-15266	4866	5159	9733	10.2	339	277	39	355317
ABplapapaa:144	ABplapapaa	144	15534	-9465	7918	9175	15534	13.0	253	245	34	320672
ABplapapap:144	ABplapapap	144	18970	-6029	8109	11034	18970	18.2	219	235	33	363959
ABplapapp:101	ABplapapp	101	12023	-12976	7252	7435	12023	13.1	269	255	39	468247
ABplapappa:142	ABplapappa	142	19018	-5981	11346	12768	19018	20.8	192	234	35	468752
ABplapappp:142	ABplapappp	142	19914	-5085	11779	13468	19914	28.1	175	236	33	403854
ABplapp:46	ABplapp	46	2660	-22339	147	147	2660	21.9	415	302	50	428425
ABplappa:71	ABplappa	71	6999	-18000	3680	3707	6999	14.5	404	294	45	449538
ABplappaa:105	ABplappaa	105	23751	-1248	17766	18152	23751	17.7	347	221	39	532663
ABplappaaa:150	ABplappaaa	150	43426	18426	32902	34279	43426	24.0	323	190	33	379670
ABplappaap:150	ABplappaap	150	42578	17578	32456	33667	42578	27.6	282	194	33	369844
ABplappap:105	ABplappap	105	24934	-65	18226	18892	24934	18.6	296	216	39	560747
ABplappapa:151	ABplappapa	151	35573	10573	26854	27418	35573	16.8	293	222	34	335686
ABplappapp:151	ABplappapp	151	43174	18174	32624	33517	43174	23.6	240	213	33	386035
ABplappp:71	ABplappp	71	10407	-14592	6782	6829	10407	17.8	335	260	43	480407
ABplapppa:110	ABplapppa	110	33196	8196	24542	25510	33196	24.2	254	207	37	589707
ABplapppaa:157	ABplapppaa	157	48869	23869	34765	36973	48869	32.0	248	200	31	341250
ABplapppap:157	ABplapppap	157	45834	20834	32781	34476	45834	35.2	211	210	31	329729
ABplapppp:110	ABplapppp	110	34678	9678	26854	27532	34678	27.9	208	205	37	606526
ABplappppa:158	ABplappppa	158	47208	22208	36305	37765	47208	33.5	171	211	32	380442
ABplappppp:158	ABplappppp	158	47543	22543	36568	37317	47543	42.7	179	228	30	259361
ABplp:12	ABplp	12	1739	-17903	-235	-235	1739	20.8	396	231	65	229087
ABplpa:26	ABplpa	26	2260	-22739	-258	-261	2260	21.3	418	220	58	370920
ABplpaa:45	ABplpaa	45	2743	-22256	115	115	2743	14.8	462	229	50	551091
ABplpaaa:70	ABplpaaa	70	4898	-20101	1849	1890	4898	17.5	540	244	45	708236
ABplpaaaa:103	ABplpaaaa	103	6205	-18794	2202	2501	6205	29.0	519	216	37	613362
ABplpaaaaa:145	ABplpaaaaa	145	6721	-18278	1774	2399	6721	34.1	511	221	32	443984
ABplpaaaap:145	ABplpaaaap	145	6286	-18713	1754	2108	6286	34.6	477	225	31	365744
ABplpaaap:103	ABplpaaap	103	6321	-18678	2768	2987	6321	28.7	475	200	38	631793
ABplpaaapa:147	ABplpaaapa	147	6517	-18482	2609	2898	6517	33.5	489	190	30	334166
ABplpaaapp:147	ABplpaaapp	147	6020	-18979	1844	2200	6020	32.8	454	192	33	444753
ABplpaap:70	ABplpaap	70	4092	-20907	1131	1193	4092	15.4	481	254	44	507062
ABplpaapa:102	ABplpaapa	102	6135	-18864	2205	2457	6135	19.8	489	222	39	701103
ABplpaapaa:147	ABplpaapaa	147	7902	-17097	2232	2689	7902	27.6	515	213	32	464020
ABplpaapap:147	ABplpaapap	147	6801	-18199	1134	1976	6801	25.3	474	198	32	449235
ABplpaapp:102	ABplpaapp	102	5755	-19244	2410	2476	5755	21.4	438	207	39	629445
ABplpaappa:143	ABplpaappa	143	6119	-18880	1459	2138	6119	24.8	439	197	35	525600
ABplpaappp:143	ABplpaappp	143	6385	-18614	1620	1985	6385	22.3	409	201	33	458607
ABplpap:45	ABplpap	45	2673	-22326	86	85	2673	28.0	392	196	51	637474
ABplpapa:69	ABplpapa	69	5450	-19549	2510	2512	5450	27.0	487	208	43	644544
ABplpapaa:102	ABplpapaa	102	13027	-11972	8166	8787	13027	39.9	459	198	36	496987
ABplpapaaa:149	ABplpapaaa	149	19047	-5952	11865	13568	19047	44.3	447	201	32	326458
ABplpapaap:149	ABplpapaap	149	17781	-7219	10908	12290	17781	42.7	412	202	31	306694
ABplpapap:102	ABplpapap	102	12118	-12881	7422	8018	12118	43.5	427	205	36	448208
ABplpapapa:146	ABplpapapa	146	16937	-8062	10693	11535	16937	48.4	412	213	31	261695
ABplpapapp:146	ABplpapapp	146	16319	-8680	10522	11281	16319	49.1	372	213	30	248218
ABplpapp:69	ABplpapp	69	4904	-20095	1958	1987	4904	29.5	421	200	45	654414
ABplpappa:100	ABplpappa	100	10611	-14388	6511	6891	10611	43.6	394	197	39	524534
ABplpappaa:141	ABplpappaa	141	11167	-13832	5675	6425	11167	55.2	411	247	36	279626
ABplpappap:141	ABplpappap	141	22942	-2057	16599	17295	22942	52.7	376	242	27	204105
ABplpappp:100	ABplpappp	100	12632	-12367	8311	8838	12632	45.4	341	195	39	563893
ABplpapppa:146	ABplpapppa	146	17303	-7696	11475	12061	17303	52.5	340	236	30	210570
ABplpapppp:146	ABplpapppp	146	18002	-6997	10780	11954	18002	53.3	298	236	32	237475
ABplpp:26	ABplpp	26	2351	-22648	-223	-223	2351	18.4	326	227	57	351246
ABplppa:46	ABplppa	46	2830	-22169	121	121	2830	12.2	379	241	50	443297
ABplppaa:72	ABplppaa	72	4810	-20189	1683	1734	4810	14.0	446	222	42	514326
ABplppaaa:107	ABplppaaa	107	6511	-18488	2703	2850	6511	32.8	426	196	35	473263
ABplppaaaa:154	ABplppaaaa	154	6764	-18235	1600	2249	6764	35.8	424	197	31	311181
ABplppaaap:154	ABplppaaap	154	8050	-16949	3421	3779	8050	30.8	403	185	30	356038
ABplppaap:107	ABplppaap	107	6328	-18671	2485	2803	6328	34.8	385	190	38	531167
ABplppaapa:153	ABplppaapa	153	6873	-18126	1583	2562	6873	41.9	381	201	32	302157
ABplppaapp:153	ABplppaapp	153	6778	-18221	1955	2749	6778	43.3	341	191	31	280045
ABplppap:72	ABplppap	72	4473	-20526	1275	1346	4473	17.9	397	232	42	450404
ABplppapa:105	ABplppapa	105	6103	-18896	2374	2543	6103	28.4	373	201	38	547257
ABplppapaa:150	ABplppapaa	150	6232	-18767	1885	2180	6232	33.3	380	190	32	341551
ABplppapap:150	ABplppapap	150	6394	-18605	2226	2590	6394	35.8	342	185	32	329014
ABplppapp:105	ABplppapp	105	6912	-18087	1673	2358	6912	29.0	319	207	38	557177
ABplppappa:152	ABplppappa	152	7557	-17442	2018	2585	7557	35.1	312	184	31	314082
ABplppappp:152	ABplppappp	152	9919	-15080	156	2617	9919	36.5	270	185	33	359384
ABplppp:46	ABplppp	46	2790	-22209	207	206	2790	24.1	316	199	49	608030
ABplpppa:70	ABplpppa	70	5519	-19480	2408	2476	5519	22.6	371	196	44	667062
ABplpppaa:103	ABplpppaa	103	12754	-12245	8235	8549	12754	30.7	323	181	38	622090
ABplpppaaa:145	ABplpppaaa	145	18151	-6848	11691	12657	18151	41.1	301	187	33	345933
ABplpppaap:145	ABplpppaap	145	21501	-3498	13605	14568	21501	41.9	259	191	31	294799
ABplpppap:103	ABplpppap	103	14199	-10800	8645	8850	14199	30.9	268	190	37	567387
ABplpppapa:146	ABplpppapa	146	18746	-6253	9165	11028	18746	43.5	225	203	33	303862
ABplpppapp:146	ABplpppapp	146	28548	3548	18527	20198	28548	46.0	207	222	29	260103
ABplpppp:70	ABplpppp	70	5607	-19392	2582	2618	5607	29.5	324	187	44	701247
ABplppppa:102	ABplppppa	102	12706	-12293	8116	8697	12706	39.7	327	188	39	613339
ABplppppaa:145	ABplppppaa	145	18596	-6403	12165	12940	18596	46.8	332	206	31	258665
ABplppppap:145	ABplppppap	145	16724	-8275	8792	10237	16724	47.8	293	207	34	303425
ABplppppp:102	ABplppppp	102	13647	-11352	9021	9447	13647	47.2	277	211	39	518889
ABplpppppa:148	ABplpppppa	148	21179	-3820	12580	13823	21179	51.3	269	245	31	230230
ABplpppppp:148	ABplpppppp	148	20836	-4163	11588	12789	20836	49.9	227	242	30	237327
ABpr:2	ABpr	2	1888	-20333	-459	-459	1888	51.1	290	368	71	345724
ABpra:11	ABpra	11	1839	-19588	-287	-287	1839	48.8	309	417	63	242260
ABpraa:25	ABpraa	25	2317	-22682	-282	-283	2317	50.0	362	430	56	320825
ABpraaa:45	ABpraaa	45	2929	-22070	266	266	2929	42.0	397	456	49	625337
ABpraaaa:72	ABpraaaa	72	6926	-18073	3585	3633	6926	49.8	458	441	41	513710
ABpraaaaa:109	ABpraaaaa	109	10973	-14026	6600	6951	10973	48.2	527	434	34	431553
ABpraaaaaa:156	ABpraaaaaa	156	11784	-13215	4645	5926	11784	43.5	544	442	31	315857
ABpraaaaap:156	ABpraaaaap	156	13286	-11713	5801	6498	13286	41.1	520	459	30	313329
ABpraaaap:109	ABpraaaap	109	9719	-15280	5459	5769	9719	50.5	483	441	36	450993
ABpraaaapa:151	ABpraaaapa	151	10557	-14442	4917	5497	10557	47.8	515	445	30	272097
ABpraaaapp:151	ABpraaaapp	151	11544	-13455	5027	5851	11544	44.3	478	461	31	314366
ABpraaap:72	ABpraaap	72	5899	-19100	2499	2595	5899	40.0	392	455	45	700455
ABpraaapa:105	ABpraaapa	105	12161	-12838	7329	7583	12161	42.0	487	443	35	488512
ABpraaapaa:150	ABpraaapaa	150	22972	-2027	14861	15481	22972	38.3	525	421	30	334161
ABpraaapap:150	ABpraaapap	150	21178	-3821	10425	11849	21178	36.8	491	440	32	414842
ABpraaapp:105	ABpraaapp	105	10277	-14722	5154	5536	10277	42.6	438	450	38	553935
ABpraaappa:143	ABpraaappa	143	20148	-4851	10135	11745	20148	38.9	464	444	31	343476
ABpraaappp:143	ABpraaappp	143	16925	-8074	4340	8447	16925	41.6	433	453	33	340598
ABpraap:45	ABpraap	45	2872	-22127	188	184	2872	50.3	320	417	50	551752
ABpraapa:70	ABpraapa	70	7985	-17014	4578	4638	7985	46.9	350	453	43	622305
ABpraapaa:104	ABpraapaa	104	23027	-1972	16970	17351	23027	35.3	443	469	37	616390
ABpraapaaa:151	ABpraapaaa	151	39511	14511	27551	30291	39511	32.6	540	457	31	433979
ABpraapaap:151	ABpraapaap	151	34351	9351	21050	23642	34351	30.9	503	469	30	373456
ABpraapap:104	ABpraapap	104	23926	-1073	17119	17687	23926	34.0	394	465	38	660901
ABpraapapa:150	ABpraapapa	150	37527	12527	22932	26419	37527	30.6	470	471	31	388482
ABpraapapp:150	ABpraapapp	150	33479	8479	21375	23928	33479	31.3	437	464	33	424952
ABpraapp:70	ABpraapp	70	6555	-18444	3097	3166	6555	41.4	293	420	45	642873
ABpraappa:102	ABpraappa	102	27531	2531	21226	21531	27531	41.5	364	467	37	573093
ABpraappaa:152	ABpraappaa	152	57753	32753	46684	47382	57753	41.6	437	481	30	299411
ABpraappap:152	ABpraappap	152	50222	25222	39622	40656	50222	40.7	392	470	33	354358
ABpraappp:102	ABpraappp	102	19896	-5103	14820	14974	19896	43.3	302	451	40	588087
ABpraapppa:145	ABpraapppa	145	46522	21522	35723	36868	46522	46.5	360	464	33	319754
ABpraapppp:145	ABpraapppp	145	44372	19372	34507	35918	44372	49.0	323	448	33	282001
ABprap:25	ABprap	25	2268	-22731	-317	-317	2268	42.0	260	426	57	398388
ABprapa:45	ABprapa	45	3070	-21929	372	375	3070	35.5	278	446	50	705054
ABprapaa:69	ABprapaa	69	9975	-15024	6456	6510	9975	32.9	306	460	43	684691
ABprapaaa:104	ABprapaaa	104	17370	-7629	11929	12148	17370	27.6	351	465	39	623840
ABprapaaaa:147	ABprapaaaa	147	19451	-5548	9699	11192	19451	33.8	382	454	32	326881
ABprapaaap:147	ABprapaaap	147	17748	-7251	8349	10105	17748	33.0	345	451	34	349412
ABprapaap:104	ABprapaap	104	19410	-5589	13125	13678	19410	33.5	300	456	38	589559
ABprapaapa:151	ABprapaapa	151	21295	-3704	13180	14126	21295	38.0	335	460	33	334859
ABprapaapp:151	ABprapaapp	151	18863	-6136	12398	12576	18863	42.3	284	455	32	281433
ABprapap:69	ABprapap	69	8548	-16451	5028	5108	8548	29.6	245	430	45	727916
ABprapapa:101	ABprapapa	101	17084	-7915	11938	12113	17084	34.3	236	447	40	661340
ABprapapaa:147	ABprapapaa	147	18385	-6614	10503	11239	18385	38.5	220	445	33	357768
ABprapapap:147	ABprapapap	147	19126	-5873	10820	11966	19126	41.3	188	425	31	306865
ABprapapp:101	ABprapapp	101	17183	-7816	12701	12758	17183	32.6	186	406	41	701623
ABprapappa:141	ABprapappa	141	19565	-5434	12175	13074	19565	38.4	165	405	32	342810
ABprapappp:141	ABprapappp	141	19558	-5441	11878	13036	19558	43.8	155	369	31	303398
ABprapp:45	ABprapp	45	3119	-21880	426	432	3119	34.7	200	392	50	735149
ABprappa:70	ABprappa	70	12021	-12978	7943	8071	12021	35.4	204	402	44	719258
ABprappaa:104	ABprappaa	104	26755	1755	21294	21388	26755	45.7	242	442	38	481938
ABprappaaa:146	ABprappaaa	146	33089	8089	24420	25424	33089	51.1	283	441	31	222744
ABprappaap:146	ABprappaap	146	35059	10059	23790	25850	35059	50.6	251	417	31	236414
ABprappap:104	ABprappap	104	29064	4064	22159	22833	29064	44.2	194	409	38	537541
ABprappapa:148	ABprappapa	148	40802	15802	31213	32360	40802	46.6	231	435	31	263275
ABprappapp:148	ABprappapp	148	40222	15222	30281	30866	40222	47.3	196	406	30	256217
ABprappp:70	ABprappp	70	14218	-10781	10209	10282	14218	31.2	173	348	44	778616
ABprapppa:107	ABprapppa	107	34797	9797	25734	26978	34797	44.9	173	378	36	476724
ABprapppaa:157	ABprapppaa	157	42524	17524	29975	31595	42524	52.8	232	399	29	191953
ABprapppap:157	ABprapppap	157	41518	16518	26540	29306	41518	52.0	207	367	31	210857
ABprapppp:107	ABprapppp	107	36741	11741	28438	29317	36741	46.1	158	340	36	470706
ABprappppa:155	ABprappppa	155	44562	19562	31984	34294	44562	51.9	173	363	32	252402
ABprappppp:155	ABprappppp	155	46692	21692	34408	35692	46692	48.7	159	330	30	236587
ABprp:11	ABprp	11	1918	-19748	-286	-286	1918	49.1	247	318	62	231040
ABprpa:26	ABprpa	26	2336	-22663	-264	-267	2336	53.8	287	350	55	294092
ABprpaa:45	ABprpaa	45	3363	-21637	720	722	3363	49.3	247	424	49	518169
ABprpaaa:71	ABprpaaa	71	6470	-18529	3217	3262	6470	53.7	317	437	42	426130
ABprpaaaa:103	ABprpaaaa	103	8019	-16980	4391	4451	8019	55.2	444	435	35	333299
ABprpaaaaa:146	ABprpaaaaa	146	7849	-17150	3464	3694	7849	53.8	508	404	30	226992
ABprpaaaap:146	ABprpaaaap	146	7567	-17432	3124	3476	7567	56.8	479	423	30	208248
ABprpaaap:103	ABprpaaap	103	8523	-16476	4569	4855	8523	54.0	389	440	36	381099
ABprpaaapa:147	ABprpaaapa	147	8233	-16766	3510	4065	8233	56.2	451	431	31	253288
ABprpaaapp:147	ABprpaaapp	147	7756	-17243	3034	3367	7756	56.7	416	430	30	196523
ABprpaap:71	ABprpaap	71	6624	-18375	3169	3319	6624	47.6	261	429	43	515886
ABprpaapa:103	ABprpaapa	103	8832	-16167	4294	4617	8832	47.2	399	441	37	469459
ABprpaapaa:148	ABprpaapaa	148	7734	-17265	2748	3226	7734	50.8	475	445	31	276197
ABprpaapap:148	ABprpaapap	148	8512	-16487	3036	3403	8512	51.1	439	450	31	265767
ABprpaapp:103	ABprpaapp	103	8826	-16173	4332	4540	8826	50.7	348	440	36	397399
ABprpaappa:146	ABprpaappa	146	8814	-16185	2398	2718	8814	50.8	403	453	31	276766
ABprpaappp:146	ABprpaappp	146	8402	-16597	2902	3297	8402	55.0	376	442	32	260112
ABprpap:45	ABprpap	45	3378	-21621	653	649	3378	51.0	226	340	48	454871
ABprpapa:70	ABprpapa	70	7190	-17809	3714	3744	7190	55.5	271	389	41	387708
ABprpapaa:102	ABprpapaa	102	14560	-10439	9705	9999	14560	57.5	377	386	35	296250
ABprpapaaa:149	ABprpapaaa	149	18017	-6982	12381	12895	18017	55.4	422	355	32	232292
ABprpapaap:149	ABprpapaap	149	18610	-6389	11979	13105	18610	56.1	381	352	31	192239
ABprpapap:102	ABprpapap	102	13599	-11400	8317	8851	13599	59.0	344	362	36	283098
ABprpapapa:147	ABprpapapa	147	18301	-6698	11323	12417	18301	57.4	358	331	29	164942
ABprpapapp:147	ABprpapapp	147	17124	-7875	10387	11366	17124	59.0	325	318	31	188548
ABprpapp:70	ABprpapp	70	6709	-18290	3474	3485	6709	51.7	217	348	43	450096
ABprpappa:101	ABprpappa	101	12367	-12632	7828	8207	12367	57.8	339	327	38	328230
ABprpappaa:142	ABprpappaa	142	17045	-7954	11975	12196	17045	57.6	393	302	32	207242
ABprpappap:142	ABprpappap	142	18313	-6686	12755	13195	18313	56.8	354	285	31	196877
ABprpappp:101	ABprpappp	101	12766	-12233	8553	8689	12766	57.6	286	324	38	334908
ABprpapppa:144	ABprpapppa	144	18442	-6558	12842	13323	18442	57.0	311	281	33	230783
ABprpapppp:144	ABprpapppp	144	20862	-4137	13084	14327	20862	54.6	258	273	33	238844
ABprpp:26	ABprpp	26	2349	-22651	-326	-326	2349	48.3	195	330	56	378286
ABprppa:47	ABprppa	47	3907	-21092	1105	1110	3907	43.8	157	380	49	649275
ABprppaa:74	ABprppaa	74	8460	-16539	4710	4877	8460	50.5	230	416	42	460339
ABprppaaa:110	ABprppaaa	110	10054	-14945	5558	5734	10054	57.3	347	413	33	222521
ABprppaaaa:158	ABprppaaaa	158	9131	-15868	4006	4482	9131	56.1	410	394	30	145874
ABprppaaap:158	ABprppaaap	158	11637	-13362	6052	6433	11637	60.0	393	419	28	173965
ABprppaap:110	ABprppaap	110	9573	-15426	5044	5386	9573	57.6	309	382	34	228887
ABprppaapa:153	ABprppaapa	153	8791	-16208	4237	4586	8791	58.8	344	365	30	134390
ABprppaapp:153	ABprppaapp	153	9125	-15874	3139	4216	9125	59.3	305	358	30	131392
ABprppap:74	ABprppap	74	8979	-16020	4917	5118	8979	45.4	184	391	41	505187
ABprppapa:108	ABprppapa	108	9420	-15580	5104	5300	9420	54.2	296	425	36	302806
ABprppapaa:152	ABprppapaa	152	9020	-15979	3963	4431	9020	57.8	363	405	30	142310
ABprppapap:152	ABprppapap	152	9438	-15561	4412	4730	9438	58.3	328	407	30	147724
ABprppapp:108	ABprppapp	108	10165	-14834	5220	5794	10165	53.1	258	403	35	295966
ABprppappa:155	ABprppappa	155	9230	-15769	3889	4355	9230	58.1	301	399	30	139278
ABprppappp:155	ABprppappp	155	10263	-14736	2107	3646	10263	55.6	266	395	30	164970
ABprppp:47	ABprppp	47	3736	-21263	937	936	3736	43.3	159	298	48	608264
ABprpppa:72	ABprpppa	72	9314	-15685	5593	5743	9314	41.9	144	355	43	631400
ABprpppaa:104	ABprpppaa	104	16666	-8333	11167	11458	16666	53.8	213	391	37	341100
ABprpppaaa:150	ABprpppaaa	150	20234	-4765	13112	13405	20234	58.8	272	368	30	143331
ABprpppaap:150	ABprpppaap	150	21273	-3726	11095	12407	21273	56.8	231	358	31	173876
ABprpppap:104	ABprpppap	104	18263	-6736	11388	12029	18263	50.7	184	350	36	345624
ABprpppapa:152	ABprpppapa	152	20206	-4793	9704	11494	20206	55.0	211	322	33	206443
ABprpppapp:152	ABprpppapp	152	31656	6656	18846	20986	31656	52.3	186	296	29	207516
ABprpppp:72	ABprpppp	72	8591	-16408	5138	5184	8591	45.1	171	302	43	532651
ABprppppa:104	ABprppppa	104	14389	-10611	9764	9907	14389	56.3	250	356	37	300768
ABprppppaa:145	ABprppppaa	145	20233	-4766	12330	13334	20233	58.2	291	328	31	158127
ABprppppap:145	ABprppppap	145	20816	-4183	11241	12612	20816	57.0	258	320	32	169712
ABprppppp:104	ABprppppp	104	16546	-8453	10552	11509	16546	54.9	220	310	39	375393
ABprpppppa:148	ABprpppppa	148	23665	-1334	13377	14706	23665	52.6	233	287	30	174525
ABprpppppp:148	ABprpppppp	148	26030	1030	14270	16536	26030	50.5	197	267	31	213329
EMS:1	EMS	1	0	0	0	0	0	39.3	388	218	78	0
MS:4	MS	4	1825	-19328	-306	-306	1825	50.9	420	249	67	267421
MSa:17	MSa	17	2056	-21381	-321	-321	2056	48.2	469	248	63	309445
MSaa:33	MSaa	33	2257	-22742	-310	-311	2257	48.3	513	253	54	432862
MSaaa:53	MSaaa	53	2359	-22641	-296	-290	2359	50.2	540	267	47	471678
MSaaaa:80	MSaaaa	80	2524	-22475	-453	-394	2524	43.6	564	310	43	529140
MSaaaaa:110	MSaaaaa	110	3048	-21951	-978	-664	3048	36.5	592	340	35	455504
MSaaaaaa:148	MSaaaaaa	148	7730	-17270	-1570	1382	7730	39.1	609	358	28	274284
MSaaaaap:148	MSaaaaap	148	3385	-21614	-1384	-1051	3385	30.8	583	338	34	394538
MSaaaap:110	MSaaaap	110	2969	-22030	-780	-548	2969	30.9	536	345	38	493656
MSaaaapa:150	MSaaaapa	150	3155	-21844	-1558	-894	3155	26.1	557	346	32	362968
MSaaaapp:150	MSaaaapp	150	2828	-22171	-559	-274	2828	20.8	503	355	33	359638
MSaaap:80	MSaaap	80	2655	-22344	-221	-161	2655	45.9	490	283	42	454823
MSaaapa:113	MSaaapa	113	2680	-22319	-214	-173	2680	35.4	504	320	39	477877
MSaaapaa:148	MSaaapaa	148	2783	-22216	-336	-303	2783	29.8	522	329	34	367090
MSaaapap:148	MSaaapap	148	2628	-22371	-495	-361	2628	28.5	479	344	34	323851
MSaaapp:113	MSaaapp	113	2982	-22017	-421	-314	2982	35.1	444	326	34	352340
MSaap:53	MSaap	53	2335	-22664	-334	-334	2335	54.0	446	255	46	387811
MSaapa:80	MSaapa	80	2489	-22510	-324	-283	2489	53.0	457	250	43	429049
MSaapaa:110	MSaapaa	110	2500	-22499	-493	-352	2500	43.4	459	279	37	353930
MSaapaaa:147	MSaapaaa	147	2942	-22057	-1238	-434	2942	39.5	472	285	31	242518
MSaapaap:147	MSaapaap	147	2747	-22252	-984	-562	2747	33.2	438	296	33	289891
MSaapap:110	MSaapap	110	2593	-22406	-259	-165	2593	45.9	405	270	34	269384
MSaapapa:154	MSaapapa	154	3848	-21151	-956	-62	3848	41.0	432	274	30	243563
MSaapapp:154	MSaapapp	154	2764	-22235	-217	-189	2764	41.5	389	281	32	217703
MSaapp:80	MSaapp	80	2594	-22405	-145	-97	2594	51.3	384	229	41	434001
MSaappa:124	MSaappa	124	2679	-22320	-478	-226	2679	49.9	379	265	31	225722
MSaappp:124	MSaappp	124	2745	-22254	-657	-431	2745	44.8	349	248	36	346735
MSap:33	MSap	33	2213	-22786	-317	-317	2213	43.2	420	205	53	494663
MSapa:56	MSapa	56	2527	-22472	-85	-81	2527	43.8	461	211	47	462828
MSapaa:83	MSapaa	83	6552	-18447	3100	3129	6552	37.3	492	265	40	414792
MSapaaa:119	MSapaaa	119	11780	-13219	6578	6986	11780	31.6	548	289	34	315411
MSapaaaa:160	MSapaaaa	160	15663	-9336	8746	8892	15663	33.6	588	287	27	173910
MSapaaap:160	MSapaaap	160	14138	-10861	7820	8218	14138	32.0	549	282	30	194704
MSapaap:119	MSapaap	119	11792	-13207	7092	7320	11792	34.4	501	267	34	286706
MSapaapa:175	MSapaapa	175	17901	-7099	12717	12678	17901	40.0	522	258	26	135182
MSapaapp:175	MSapaapp	175	16544	-8456	9246	9864	16544	35.0	482	266	26	137004
MSapap:83	MSapap	83	5761	-19238	2560	2609	5761	36.5	436	243	42	406428
MSapapa:117	MSapapa	117	9923	-15076	5384	5758	9923	29.5	476	256	36	352926
MSapapaa:159	MSapapaa	159	16347	-8652	7850	8532	16347	28.5	526	265	28	203715
MSapapap:159	MSapapap	159	13589	-11410	7794	8073	13589	28.8	481	268	30	196483
MSapapp:117	MSapapp	117	10532	-14467	5937	6327	10532	23.6	436	267	36	323532
MSapappa:169	MSapappa	169	14933	-10066	8802	9204	14933	24.8	492	289	30	225310
MSapappp:169	MSapappp	169	13090	-11909	8520	8743	13090	20.8	448	302	32	213155
MSapp:56	MSapp	56	2668	-22331	109	110	2668	46.2	370	199	46	447869
MSappa:84	MSappa	84	6414	-18585	3176	3214	6414	43.1	403	234	40	363700
MSappaa:122	MSappaa	122	11108	-13891	6561	6764	11108	36.2	437	251	34	251435
MSappap:122	MSappap	122	10791	-14208	5930	6328	10791	37.5	396	243	34	246364
MSappp:84	MSappp	84	6355	-18644	2855	3005	6355	36.3	358	231	40	386379
MSapppa:125	MSapppa	125	11510	-13489	6233	6721	11510	27.9	414	250	35	316565
MSapppp:125	MSapppp	125	10531	-14468	5817	6051	10531	24.0	361	265	36	269299
MSp:17	MSp	17	2042	-21395	-301	-302	2042	50.0	369	294	62	287011
MSpa:33	MSpa	33	2263	-22736	-352	-352	2263	53.0	428	293	54	386324
MSpaa:54	MSpaa	54	2417	-22582	-228	-220	2417	52.5	434	336	47	392475
MSpaaa:81	MSpaaa	81	2821	-22178	-315	-192	2821	47.8	473	355	43	427619
MSpaaaa:112	MSpaaaa	112	2761	-22238	-601	-363	2761	43.2	545	375	36	407691
MSpaaaaa:149	MSpaaaaa	149	3635	-21364	-1585	-816	3635	40.7	582	381	29	276934
MSpaaaap:149	MSpaaaap	149	2817	-22182	-367	-284	2817	34.5	541	375	36	460336
MSpaaap:112	MSpaaap	112	2838	-22161	-645	-370	2838	36.1	494	385	37	459500
MSpaaapa:153	MSpaaapa	153	3089	-21910	-183	-182	3089	28.4	526	380	30	355871
MSpaaapp:153	MSpaaapp	153	2976	-22023	-760	-475	2976	27.1	486	392	34	367098
MSpaap:81	MSpaap	81	2710	-22289	-123	-118	2710	49.1	404	308	41	391954
MSpaapa:119	MSpaapa	119	2643	-22356	-357	-255	2643	41.0	470	371	38	404080
MSpaapaa:158	MSpaapaa	158	2946	-22053	-99	48	2946	37.7	508	377	31	261850
MSpaapap:158	MSpaapap	158	3396	-21603	-875	-545	3396	38.5	465	376	34	272587
MSpaapp:119	MSpaapp	119	4560	-20439	-109	752	4560	41.3	390	348	31	181602
MSpap:54	MSpap	54	2476	-22523	-505	-506	2476	55.8	352	278	49	415130
MSpapa:80	MSpapa	80	2652	-22347	-350	-362	2652	57.3	365	292	44	387454
MSpapaa:111	MSpapaa	111	2485	-22514	-176	-69	2485	49.4	423	315	38	342601
MSpapaaa:148	MSpapaaa	148	2944	-22055	-272	62	2944	46.5	446	310	33	274832
MSpapaap:148	MSpapaap	148	3012	-21987	-618	-284	3012	41.0	414	337	34	292682
MSpapap:111	MSpapap	111	2729	-22270	-152	23	2729	49.8	366	303	36	308635
MSpapapa:154	MSpapapa	154	3072	-21927	-839	-556	3072	48.0	411	336	30	215328
MSpapapp:154	MSpapapp	154	3110	-21889	-253	-190	3110	47.8	372	324	31	212569
MSpapp:80	MSpapp	80	2690	-22309	-279	-240	2690	54.9	302	260	42	403854
MSpappa:117	MSpappa	117	3018	-21981	-339	-12	3018	51.7	334	277	35	322345
MSpappp:117	MSpappp	117	2900	-22099	-1184	-462	2900	50.1	306	304	40	409287
MSpp:33	MSpp	33	2334	-22665	-439	-446	2334	54.9	326	308	53	387847
MSppa:56	MSppa	56	2781	-22218	-179	-178	2781	56.2	298	367	46	367574
MSppaa:83	MSppaa	83	5611	-19388	2292	2396	5611	50.6	380	362	39	309323
MSppaaa:116	MSppaaa	116	8158	-16841	4746	4834	8158	47.9	502	388	34	245210
MSppaaaa:158	MSppaaaa	158	11760	-13239	5958	6352	11760	46.9	545	394	27	143380
MSppaaap:158	MSppaaap	158	9786	-15213	5261	5592	9786	46.1	503	386	28	153263
MSppaap:116	MSppaap	116	10450	-14549	6083	6462	10450	49.3	457	393	33	251278
MSppaapa:175	MSppaapa	175	14440	-10560	9507	9844	14440	50.0	476	398	26	125019
MSppaapp:175	MSppaapp	175	13055	-11945	8010	8077	13055	47.0	442	404	26	123687
MSppap:83	MSppap	83	5402	-19597	1981	2107	5402	47.5	334	345	41	362805
MSppapa:117	MSppapa	117	8979	-16020	4747	5039	8979	44.2	434	406	34	269807
MSppapaa:161	MSppapaa	161	11994	-13005	5858	6028	11994	45.5	497	420	26	145908
MSppapap:161	MSppapap	161	10123	-14876	5133	5399	10123	43.8	457	407	29	162439
MSppapp:117	MSppapp	117	9543	-15456	4280	4902	9543	38.8	397	417	35	320647
MSppappa:174	MSppappa	174	16586	-8414	10409	10452	16586	34.5	485	423	26	174628
MSppappp:174	MSppappp	174	13157	-11842	7866	8158	13157	32.5	436	419	28	184952
MSppp:56	MSppp	56	2809	-22190	-104	-101	2809	54.3	258	291	46	392778
MSpppa:84	MSpppa	84	6483	-18516	2893	3009	6483	52.5	312	332	40	338081
MSpppaa:121	MSpppaa	121	9509	-15490	5274	5699	9509	49.6	431	366	33	214955
MSpppap:121	MSpppap	121	10037	-14962	5302	5619	10037	49.4	380	368	33	209610
MSpppp:84	MSpppp	84	6420	-18579	2941	3068	6420	48.7	272	342	41	392239
MSppppa:126	MSppppa	126	11802	-13197	6649	7152	11802	46.0	390	415	34	277304
MSppppp:126	MSppppp	126	11551	-13448	6391	6770	11551	43.0	356	405	35	283823
E:4	E	4	2197	-22802	-457	-458	2197	36.4	267	212	67	351221
Ea:18	Ea	18	2242	-22758	-361	-362	2242	40.5	336	240	64	547511
Eal:52	Eal	52	3223	-21776	546	549	3223	37.9	382	273	53	494559
Eala:91	Eala	91	9528	-15471	5792	5928	9528	27.7	443	332	48	444457
Ealaa:154	Ealaa	154	20255	-4744	15124	15139	20255	23.1	442	343	37	249388
Ealap:154	Ealap	154	15602	-9397	10139	10527	15602	22.9	374	345	39	206064
Ealp:91	Ealp	91	10014	-14985	6307	6378	10014	32.1	378	296	44	321562
Ealpa:156	Ealpa	156	19161	-5838	13937	14005	19161	30.2	405	308	35	178043
Ealpp:156	Ealpp	156	17147	-7852	12018	12262	17147	31.0	347	313	38	183361
Ear:52	Ear	52	3232	-21767	483	486	3232	42.0	346	345	52	476008
Eara:89	Eara	89	10813	-14186	6555	6820	10813	34.5	419	383	45	366928
Earaa:155	Earaa	155	23488	-1511	16917	16864	23488	31.1	445	387	34	160597
Earap:155	Earap	155	22298	-2701	15545	16184	22298	29.6	389	387	36	191170
Earp:89	Earp	89	10428	-14571	6538	6629	10428	36.1	351	362	45	324389
Earpa:156	Earpa	156	21177	-3822	14411	15418	21177	38.5	389	369	34	145848
Earpp:156	Earpp	156	19904	-5095	14314	14445	19904	39.2	328	355	36	152743
Ep:18	Ep	18	2249	-22750	-433	-436	2249	30.3	240	252	62	620063
Epl:53	Epl	53	3225	-21774	439	441	3225	30.0	302	263	53	593522
Epla:94	Epla	94	9598	-15401	5812	5904	9598	26.2	312	310	48	397511
Eplaa:160	Eplaa	160	18284	-6715	12655	12985	18284	21.0	328	343	38	196710
Eplap:160	Eplap	160	20771	-4228	14394	15090	20771	23.5	275	315	37	210042
Eplp:94	Eplp	94	11070	-13929	6476	6852	11070	28.1	245	297	45	393997
Eplpa:162	Eplpa	162	23563	-1436	16065	17018	23563	28.5	246	314	36	207127
Eplpp:162	Eplpp	162	24085	-914	15155	16220	24085	37.5	219	293	36	210475
Epr:53	Epr	53	3584	-21415	701	712	3584	37.6	248	317	52	597473
Epra:96	Epra	96	10391	-14608	6127	6311	10391	35.0	296	384	45	389250
Epraa:160	Epraa	160	19594	-5406	13525	14235	19594	30.5	345	392	37	193718
Eprap:160	Eprap	160	18698	-6301	12287	12910	18698	33.5	293	380	37	177255
Eprp:96	Eprp	96	12204	-12795	7430	7770	12204	31.9	225	349	45	413409
Eprpa:166	Eprpa	166	25344	344	18085	18604	25344	29.6	265	362	34	159368
Eprpp:166	Eprpp	166	25918	918	17593	18014	25918	36.6	215	335	35	183273
P2:1	P2	1	2183	-22816	-464	-464	2183	28.8	205	282	81	636193
C:6	C	6	2219	-22780	-437	-437	2219	19.5	232	347	68	340546
Ca:20	Ca	20	260	-2864	-69	-69	260	20.7	321	346	60	49278
Caa:36	Caa	36	1897	-18791	-242	-242	1897	17.2	358	357	57	252325
Caaa:65	Caaa	65	2574	-22425	-281	-275	2574	13.2	352	365	50	322201
Caaaa:96	Caaaa	96	3319	-21680	374	388	3319	12.3	302	344	42	245536
Caaaaa:141	Caaaaa	141	4329	-20671	1203	1257	4329	10.6	284	354	36	149814
Caaaap:141	Caaaap	141	4585	-20414	1472	1537	4585	13.1	232	344	36	183689
Caaap:96	Caaap	96	3635	-21364	677	692	3635	16.1	218	299	42	348416
Caaapa:137	Caaapa	137	5117	-19882	1805	1887	5117	13.9	196	315	36	223341
Caaapp:137	Caaapp	137	5841	-19158	1953	2137	5841	24.4	166	293	38	318406
Caap:65	Caap	65	2828	-22171	-99	-101	2828	13.0	249	294	46	343483
Caapa:110	Caapa	110	14660	-10339	8598	9665	14660	26.1	180	256	36	327029
Caapp:110	Caapp	110	8492	-16507	3994	4566	8492	31.4	161	253	41	457954
Caappd:158	Caappd	158	17462	-7537	9284	11856	17462	34.2	135	271	37	294661
Caappv:158	Caappv	158	27745	2745	14019	18479	27745	44.8	165	262	30	178176
Cap:36	Cap	36	2155	-19719	-264	-264	2155	14.1	265	280	55	298369
Capa:68	Capa	68	8156	-16843	4502	4587	8156	21.1	295	218	46	443552
Capaa:114	Capaa	114	20454	-4545	14453	15088	20454	41.8	280	223	39	322671
Capaaa:163	Capaaa	163	25386	386	18792	18983	25386	34.9	313	242	33	175912
Capaap:163	Capaap	163	24819	-180	17034	17706	24819	42.7	281	257	33	160490
Capap:114	Capap	114	22095	-2904	14582	15506	22095	41.8	231	238	37	292488
Capapa:165	Capapa	165	26846	1846	18017	18859	26846	32.9	265	246	32	163991
Capapp:165	Capapp	165	29793	4793	19904	20607	29793	42.2	238	252	29	127198
Capp:68	Capp	68	6738	-18261	3259	3323	6738	21.1	234	227	46	454466
Cappa:111	Cappa	111	20445	-4554	13051	13835	20445	30.4	232	236	39	366798
Cappaa:161	Cappaa	161	30345	5345	22078	23080	30345	24.8	275	255	33	186392
Cappap:161	Cappap	161	27201	2201	17141	19034	27201	29.4	231	257	37	276807
Cappp:111	Cappp	111	23618	-1381	15463	16764	23618	36.7	196	245	38	368882
Capppa:162	Capppa	162	31358	6358	18916	21184	31358	33.0	212	251	34	230551
Capppp:162	Capppp	162	33030	8030	19072	20784	33030	43.6	203	261	29	134660
Cp:20	Cp	20	2238	-22761	-488	-488	2238	24.4	216	358	61	308847
Cpa:40	Cpa	40	2367	-22632	-388	-388	2367	19.5	239	386	55	437420
Cpaa:64	Cpaa	64	2778	-22221	-160	-158	2778	16.2	251	393	50	480517
Cpaaa:93	Cpaaa	93	4494	-20505	596	832	4494	14.7	294	412	43	404679
Cpaaaa:141	Cpaaaa	141	5307	-19692	820	1050	5307	12.2	316	407	36	205109
Cpaaap:141	Cpaaap	141	6074	-18925	1606	1805	6074	17.6	249	412	36	258167
Cpaap:93	Cpaap	93	4217	-20782	906	988	4217	16.7	208	368	44	445208
Cpaapa:134	Cpaapa	134	6014	-18985	2289	2388	6014	18.8	215	401	37	290651
Cpaapp:134	Cpaapp	134	6383	-18616	2351	2666	6383	24.9	171	366	37	359426
Cpap:64	Cpap	64	2920	-22079	-48	-49	2920	16.3	205	301	47	425805
Cpapa:95	Cpapa	95	10253	-14746	6468	6495	10253	25.2	156	343	43	546725
Cpapaa:145	Cpapaa	145	32259	7259	25030	25718	32259	32.5	142	302	35	321900
Cpapap:145	Cpapap	145	32097	7097	25877	25988	32097	32.9	140	362	34	300509
Cpapp:95	Cpapp	95	10986	-14013	6817	7179	10986	29.5	143	280	41	540847
Cpappd:144	Cpappd	144	34400	9400	26227	26744	34400	41.0	148	321	34	236694
Cpappv:144	Cpappv	144	39381	14381	27959	29830	39381	46.1	165	282	30	187498
Cpp:40	Cpp	40	2430	-22569	-374	-374	2430	25.3	167	302	54	541365
Cppa:68	Cppa	68	10965	-14034	6963	7079	10965	33.7	143	296	46	676381
Cppaa:116	Cppaa	116	23563	-1436	16627	18089	23563	50.0	246	323	40	319105
Cppaaa:164	Cppaaa	164	35906	10906	27850	28278	35906	47.0	297	366	32	179288
Cppaap:164	Cppaap	164	35620	10620	26242	27509	35620	47.6	273	318	31	150946
Cppap:116	Cppap	116	27427	2427	18189	19712	27427	46.0	221	298	38	333683
Cppapa:169	Cppapa	169	35419	10419	26786	27259	35419	45.7	263	372	32	152487
Cppapp:169	Cppapp	169	32263	7263	20031	22690	32263	48.1	224	326	35	205210
Cppp:68	Cppp	68	8428	-16571	4791	4835	8428	26.3	178	233	46	615923
Cpppa:108	Cpppa	108	28994	3994	21719	22148	28994	37.8	183	338	39	433516
Cpppaa:154	Cpppaa	154	48098	23098	37219	37426	48098	39.3	241	401	32	202060
Cpppap:154	Cpppap	154	46276	21276	32850	34400	46276	41.7	208	370	32	204136
Cpppp:108	Cpppp	108	32132	7132	23435	24282	32132	38.4	181	283	37	397513
Cppppa:160	Cppppa	160	54280	29280	36535	39043	54280	43.8	192	351	31	194201
Cppppp:160	Cppppp	160	45031	20031	30313	33337	45031	46.1	197	296	35	227253
P3:6	P3	6	2137	-22862	-551	-553	2137	33.1	162	261	62	315406
D:23	D	23	2241	-22759	-583	-584	2241	33.5	148	277	57	291366
Da:50	Da	50	3048	-21952	216	215	3048	33.8	245	192	47	146334
Daa:89	Daa	89	6229	-18770	2923	2947	6229	42.3	312	224	37	105906
Daaa:132	Daaa	132	9664	-15335	4570	5046	9664	31.8	372	244	33	167947
Daap:132	Daap	132	8880	-16119	4033	4503	8880	36.5	329	242	34	145990
Dap:89	Dap	89	6187	-18812	2525	2590	6187	41.3	231	276	39	108391
Dapa:129	Dapa	129	8701	-16298	3555	3927	8701	44.1	308	406	29	59165
Dapp:129	Dapp	129	7568	-17431	2638	3017	7568	41.7	266	382	35	89064
Dp:50	Dp	50	3243	-21756	275	279	3243	42.8	192	236	46	127818
Dpa:90	Dpa	90	6069	-18930	2618	2661	6069	45.7	242	261	38	94208
Dpaa:126	Dpaa	126	9234	-15765	4518	4886	9234	28.9	326	255	34	150489
Dpap:126	Dpap	126	7279	-17720	2650	3208	7279	28.8	283	269	37	157682
Dpp:90	Dpp	90	6268	-18731	2642	2691	6268	45.2	232	298	37	89031
Dppa:132	Dppa	132	6413	-11768	2900	3007	6413	49.0	339	376	30	35247
Dppp:132	Dppp	132	8576	-14719	4149	4298	8576	48.6	320	374	30	51563
P4:23	P4	23	2237	-22762	-438	-441	2237	40.6	230	214	50	174617
Z2:73	Z2	73	1192	-11307	-197	-196	1192	48.1	248	241	41	46567
Z3:73	Z3	73	183	-1739	-26	-26	183	40.3	311	255	46	10048
