# Supplementary material for: Quantitative Differences in Nuclear β-catenin and TCF Pattern Embryonic Cells in C. elegans
Source: PLoS Genet. 2015 Oct 21;11(10):e1005585. doi: 10.1371/journal.pgen.1005585 (PMC4619327; doi:10.1371/journal.pgen.1005585)
Supplement: S1 Data — For each cell analyzed, birth time is given in column 3 and the average nuclear reporter intensity over the lifetime of the cell (corrected for background) is given in column 7 (“blot”). For information on each embryo’s strain information and experimental conditions, refer to S2 Table. (ZIP) [file pgen.1005585.s005.zip › CAs/CA20111215_tbx-11_L2.csv]

cellTime	cell	time	none	global	local	blot	cross	z	x	y	size	gweight
AB:1	AB	1	2055	-22944	-273	-273	2055	42.1	422	281	82	744475
ABa:7	ABa	7	1892	-21024	-331	-331	1892	39.3	528	275	81	733285
ABal:19	ABal	19	1719	-19114	-264	-264	1719	35.0	595	259	74	541990
ABala:31	ABala	31	2103	-22896	-327	-327	2103	40.8	630	285	63	423895
ABalaa:45	ABalaa	45	2113	-22886	-259	-260	2113	48.9	637	281	55	404831
ABalaaa:65	ABalaaa	65	2986	-22013	494	497	2986	43.1	656	297	48	733369
ABalaaaa:92	ABalaaaa	92	5351	-19648	2367	2532	5351	47.9	627	300	42	640021
ABalaaaal:126	ABalaaaal	126	6917	-18082	3180	3654	6917	40.7	646	266	38	622496
ABalaaaala:169	ABalaaaala	169	8038	-16961	3189	3806	8038	42.2	645	241	31	347627
ABalaaaalp:169	ABalaaaalp	169	7456	-17543	3090	3465	7456	46.0	628	203	30	266650
ABalaaaar:126	ABalaaaar	126	6811	-18188	3752	3903	6811	46.9	652	309	36	496590
ABalaaaarl:171	ABalaaaarl	171	7475	-17524	3817	4037	7475	44.2	651	282	32	336573
ABalaaaarr:171	ABalaaaarr	171	7572	-17428	3706	4020	7572	48.6	627	325	29	266994
ABalaaap:92	ABalaaap	92	5449	-19550	2191	2351	5449	42.3	603	334	42	647042
ABalaaapa:123	ABalaaapa	123	7036	-17963	3124	3472	7036	38.5	642	320	37	638209
ABalaaapal:166	ABalaaapal	166	8517	-16483	2905	3393	8517	37.8	635	266	32	384720
ABalaaapar:166	ABalaaapar	166	10126	-14873	623	3988	10126	37.6	650	305	31	406226
ABalaaapp:123	ABalaaapp	123	7076	-17923	3425	3640	7076	41.8	614	358	35	488302
ABalaaappl:166	ABalaaappl	166	9569	-15431	3408	4305	9569	42.7	643	332	30	316403
ABalaaappr:166	ABalaaappr	166	8167	-16832	3144	3611	8167	45.7	606	354	30	294821
ABalaap:65	ABalaap	65	2838	-22161	392	390	2838	50.6	594	267	47	498121
ABalaapa:92	ABalaapa	92	5064	-19935	2115	2174	5064	48.0	553	336	42	567174
ABalaapaa:128	ABalaapaa	128	6835	-18164	3727	3861	6835	51.7	590	361	36	420124
ABalaapaaa:175	ABalaapaaa	175	7679	-17321	3568	3962	7679	53.1	595	350	30	257393
ABalaapaap:175	ABalaapaap	175	7162	-17837	2968	3482	7162	58.3	564	361	30	217685
ABalaapap:128	ABalaapap	128	7057	-17942	3759	3894	7057	50.9	552	383	34	359607
ABalaapapa:172	ABalaapapa	172	8324	-16675	4134	4655	8324	55.4	559	383	29	234165
ABalaapapp:172	ABalaapapp	172	6867	-18132	2820	3320	6867	56.1	526	385	32	244093
ABalaapp:92	ABalaapp	92	4529	-20470	1625	1684	4529	43.3	497	328	43	505812
ABalaappa:125	ABalaappa	125	6947	-18052	3306	3561	6947	42.2	573	382	36	560178
ABalaappaa:169	ABalaappaa	169	8977	-16022	4898	5450	8977	48.8	591	379	29	269082
ABalaappap:169	ABalaappap	169	7837	-17162	2850	3646	7837	47.5	563	372	31	305885
ABalaappp:125	ABalaappp	125	6499	-18500	2882	3163	6499	39.8	539	392	38	631130
ABalaapppa:164	ABalaapppa	164	9251	-15748	2386	3879	9251	40.0	590	373	32	425048
ABalaapppp:164	ABalaapppp	164	8472	-16527	2006	3405	8472	38.3	558	387	35	500714
ABalap:45	ABalap	45	2152	-22847	-306	-308	2152	33.9	613	335	57	521022
ABalapa:65	ABalapa	65	3213	-21786	678	680	3213	36.7	612	355	50	764515
ABalapaa:90	ABalapaa	90	11341	-13658	7766	7896	11341	34.7	630	347	44	860644
ABalapaaa:121	ABalapaaa	121	20452	-4547	14685	15756	20452	32.4	629	283	39	795012
ABalapaaaa:166	ABalapaaaa	166	30028	5028	20163	22167	30028	30.7	642	291	32	466104
ABalapaaap:166	ABalapaaap	166	26810	1810	18391	19858	26810	27.2	628	260	33	478052
ABalapaap:121	ABalapaap	121	19383	-5616	13037	14434	19383	27.5	611	280	39	764972
ABalapaapa:163	ABalapaapa	163	27653	2653	19132	20378	27653	33.1	631	234	32	437597
ABalapaapp:163	ABalapaapp	163	24349	-650	13473	16420	24349	31.0	596	236	33	423088
ABalapap:90	ABalapap	90	10289	-14710	6664	6828	10289	30.8	574	369	44	731092
ABalapapa:120	ABalapapa	120	20911	-4088	14910	15691	20911	26.9	587	308	37	691996
ABalapapaa:166	ABalapapaa	166	39645	14645	29341	30717	39645	24.9	623	318	29	409669
ABalapapap:166	ABalapapap	166	24036	-963	15856	17256	24036	23.4	599	288	34	517454
ABalapapp:120	ABalapapp	120	14980	-10019	10917	11145	14980	25.0	534	295	39	598790
ABalapappa:160	ABalapappa	160	22224	-2776	14819	15632	22224	25.4	559	260	33	449222
ABalapappp:160	ABalapappp	160	22347	-2652	16086	16783	22347	23.1	515	265	33	399367
ABalapp:65	ABalapp	65	3049	-21950	488	493	3049	36.2	546	309	50	558486
ABalappa:91	ABalappa	91	11277	-13722	7467	7572	11277	35.3	548	333	43	642109
ABalappaa:123	ABalappaa	123	27001	2001	20283	21139	27001	32.1	616	337	37	717506
ABalappaaa:171	ABalappaaa	171	38246	13246	28365	30140	38246	37.0	654	335	30	376948
ABalappaap:171	ABalappaap	171	38323	13323	23619	27291	38323	31.6	637	328	32	462872
ABalappap:123	ABalappap	123	20268	-4731	14456	15322	20268	32.3	576	353	38	668966
ABalappapa:163	ABalappapa	163	31275	6275	22423	24139	31275	31.0	640	352	32	440566
ABalappapp:163	ABalappapp	163	27383	2383	18997	20233	27383	34.7	612	368	33	464051
ABalappp:91	ABalappp	91	8225	-16774	4802	4866	8225	29.2	492	337	46	589990
ABalapppa:120	ABalapppa	120	16059	-8940	10954	11498	16059	30.4	521	361	40	651487
ABalapppaa:159	ABalapppaa	159	34434	9434	23403	25289	34434	29.7	594	346	33	511108
ABalapppap:159	ABalapppap	159	29468	4468	18891	21019	29468	28.5	557	363	34	543560
ABalapppp:120	ABalapppp	120	14458	-10542	10260	10402	14458	28.0	462	359	40	568021
ABalappppa:159	ABalappppa	159	27665	2665	17805	19248	27665	33.5	498	381	34	475113
ABalappppp:159	ABalappppp	159	28270	3270	19139	20131	28270	28.8	464	380	33	425374
ABalp:31	ABalp	31	2133	-22866	-366	-367	2133	40.2	545	205	63	380109
ABalpa:45	ABalpa	45	2175	-22824	-306	-306	2175	38.3	591	216	58	503872
ABalpaa:64	ABalpaa	64	2932	-22067	404	406	2932	33.7	631	234	51	701569
ABalpaaa:88	ABalpaaa	88	5496	-19503	2748	2804	5496	44.6	653	268	43	635733
ABalpaaaa:123	ABalpaaaa	123	5528	-19471	2733	2808	5528	56.4	612	267	36	330773
ABalpaaaaa:167	ABalpaaaaa	167	6100	-18899	3021	3157	6100	58.2	603	236	31	202353
ABalpaaaap:167	ABalpaaaap	167	5692	-19307	1663	2281	5692	61.0	568	226	30	171349
ABalpaaap:123	ABalpaaap	123	5661	-19338	2351	2752	5661	55.2	590	234	35	327726
ABalpaaapa:166	ABalpaaapa	166	6385	-18614	2927	3161	6385	54.7	554	235	30	199361
ABalpaaapp:166	ABalpaaapp	166	6970	-18029	2437	3008	6970	51.4	524	236	30	213688
ABalpaap:88	ABalpaap	88	4973	-20026	2010	2095	4973	38.3	617	244	45	689797
ABalpaapa:117	ABalpaapa	117	4893	-20106	2208	2240	4893	44.9	643	254	40	548588
ABalpaapaa:152	ABalpaapaa	152	5737	-19262	2360	2590	5737	49.9	636	266	32	295537
ABalpaapap:152	ABalpaapap	152	4855	-20144	1451	1666	4855	50.8	604	235	34	295780
ABalpaapp:117	ABalpaapp	117	5505	-19494	2354	2506	5505	47.0	594	225	37	450727
ABalpaappa:159	ABalpaappa	159	6058	-18941	2803	2899	6058	53.1	609	197	30	227079
ABalpaappp:159	ABalpaappp	159	5982	-19017	1744	2101	5982	50.2	572	196	31	249249
ABalpap:64	ABalpap	64	2788	-22211	216	214	2788	43.1	557	180	51	542134
ABalpapa:88	ABalpapa	88	5436	-19563	2615	2619	5436	50.5	606	216	43	518071
ABalpapaa:119	ABalpapaa	119	10151	-14848	6403	6690	10151	55.5	581	208	36	334007
ABalpapaaa:162	ABalpapaaa	162	15037	-9962	9931	10284	15037	58.8	558	201	31	169918
ABalpapaap:162	ABalpapaap	162	17586	-7413	9666	11085	17586	61.6	520	206	29	152878
ABalpapap:119	ABalpapap	119	9502	-15497	5444	5790	9502	55.2	539	194	36	326103
ABalpapapa:160	ABalpapapa	160	14095	-10905	8756	9302	14095	57.5	509	169	32	199532
ABalpapapp:160	ABalpapapp	160	15055	-9944	9478	10025	15055	61.1	471	178	31	178095
ABalpapp:88	ABalpapp	88	5012	-19987	2190	2199	5012	53.0	533	185	44	463652
ABalpappa:117	ABalpappa	117	9451	-15548	5996	6123	9451	59.7	521	213	37	293581
ABalpappaa:154	ABalpappaa	154	22996	-2003	15116	16342	22996	58.3	515	228	30	192279
ABalpappap:154	ABalpappap	154	19471	-5528	11792	13036	19471	57.9	483	236	32	179555
ABalpappp:117	ABalpappp	117	8096	-16903	4934	5031	8096	56.3	476	205	39	338468
ABalpapppa:153	ABalpapppa	153	23706	-1293	16667	17419	23706	51.9	492	219	31	233362
ABalpapppp:153	ABalpapppp	153	16694	-8305	11680	12025	16694	53.8	442	222	35	262319
ABalpp:45	ABalpp	45	2222	-22777	-291	-293	2222	26.8	509	206	59	424602
ABalppa:64	ABalppa	64	2968	-22031	368	367	2968	25.6	552	202	50	566000
ABalppaa:89	ABalppaa	89	7034	-17966	4041	4078	7034	38.3	608	192	43	678344
ABalppaaa:126	ABalppaaa	126	10395	-14604	6541	6735	10395	39.7	618	202	37	514853
ABalppaaaa:168	ABalppaaaa	168	15512	-9487	9473	10445	15512	38.0	647	217	30	321370
ABalppaaap:168	ABalppaaap	168	12581	-12419	6210	7446	12581	35.4	624	192	32	335455
ABalppaap:126	ABalppaap	126	10309	-14690	6251	6556	10309	41.0	585	169	36	467022
ABalppaapa:168	ABalppaapa	168	13587	-11412	8632	8867	13587	43.0	610	176	29	261869
ABalppaapp:168	ABalppaapp	168	11895	-13104	6401	6725	11895	39.2	579	161	32	301295
ABalppap:89	ABalppap	89	6070	-18929	2996	3046	6070	40.3	540	187	44	563451
ABalppapa:119	ABalppapa	119	7923	-17076	4187	4444	7923	46.9	562	195	37	396094
ABalppapaa:159	ABalppapaa	159	10734	-14265	6360	6570	10734	48.4	578	165	30	228355
ABalppapap:159	ABalppapap	159	9401	-15598	4466	5286	9401	55.2	545	169	32	211621
ABalppapp:119	ABalppapp	119	7140	-17859	3695	3964	7140	45.9	512	180	38	410829
ABalppappa:156	ABalppappa	156	9940	-15059	5516	6123	9940	50.6	528	156	33	267472
ABalppappp:156	ABalppappp	156	9032	-15967	4145	4883	9032	49.6	491	169	33	255687
ABalppp:64	ABalppp	64	2739	-22261	116	115	2739	33.5	467	184	51	504940
ABalpppa:88	ABalpppa	88	6444	-18555	3398	3405	6444	36.2	537	243	43	519366
ABalpppaa:120	ABalpppaa	120	15071	-9928	9987	10631	15071	31.6	600	235	37	595960
ABalpppaaa:163	ABalpppaaa	163	23597	-1402	16259	17006	23597	31.3	598	187	32	378156
ABalpppaap:163	ABalpppaap	163	23223	-1776	14745	16035	23223	23.1	575	193	32	380082
ABalpppap:120	ABalpppap	120	11848	-13151	7307	7909	11848	26.6	562	215	39	573526
ABalpppapa:157	ABalpppapa	157	20216	-4783	12406	13526	20216	31.5	562	174	34	419888
ABalpppapp:157	ABalpppapp	157	19365	-5634	10740	12484	19365	24.3	537	172	34	420765
ABalpppp:88	ABalpppp	88	4966	-20033	2134	2139	4966	35.1	461	228	46	471114
ABalppppa:117	ABalppppa	117	14652	-10347	10051	10423	14652	26.9	537	248	39	512605
ABalppppaa:157	ABalppppaa	157	45423	20423	33542	35068	45423	28.5	569	224	32	385371
ABalppppap:157	ABalppppap	157	41704	16704	29238	30499	41704	22.7	538	224	31	335792
ABalppppp:117	ABalppppp	117	9178	-15821	5733	5808	9178	26.7	473	229	42	487434
ABalpppppa:152	ABalpppppa	152	35989	10989	23891	25138	35989	26.2	514	204	32	313038
ABalpppppp:152	ABalpppppp	152	25941	941	15999	17342	25941	26.1	471	194	36	383307
ABar:19	ABar	19	1772	-19655	-274	-274	1772	46.8	493	369	68	339420
ABara:33	ABara	33	2167	-22832	-323	-323	2167	55.6	500	344	62	275534
ABaraa:45	ABaraa	45	2218	-22781	-278	-279	2218	55.9	546	328	56	307890
ABaraaa:64	ABaraaa	64	2617	-22382	142	142	2617	52.7	580	350	49	452121
ABaraaaa:89	ABaraaaa	89	4541	-20458	1807	1817	4541	54.6	591	334	41	451821
ABaraaaaa:125	ABaraaaaa	125	5438	-19562	2340	2589	5438	50.8	616	317	35	379735
ABaraaaaaa:168	ABaraaaaaa	168	6059	-18940	2655	2926	6059	51.2	640	291	30	236576
ABaraaaaap:168	ABaraaaaap	168	5584	-19415	2094	2357	5584	54.9	596	315	30	209811
ABaraaaap:125	ABaraaaap	125	5679	-19320	2741	2869	5679	49.5	580	299	34	345753
ABaraaaapa:173	ABaraaaapa	173	6258	-18741	2510	2668	6258	47.0	607	298	28	240462
ABaraaaapp:173	ABaraaaapp	173	7191	-17808	3891	3938	7191	41.7	577	295	29	281163
ABaraaap:89	ABaraaap	89	3997	-21002	1224	1292	3997	50.7	546	362	44	510209
ABaraaapa:118	ABaraaapa	118	4029	-20970	1340	1431	4029	57.8	569	329	39	380275
ABaraaapaa:155	ABaraaapaa	155	4959	-20040	1777	1973	4959	55.6	612	287	33	273423
ABaraaapap:155	ABaraaapap	155	4520	-20479	1311	1560	4520	56.9	572	291	34	267692
ABaraaapp:118	ABaraaapp	118	4464	-20535	1760	1823	4464	59.6	530	350	36	311793
ABaraaappa:165	ABaraaappa	165	5329	-19670	2090	2307	5329	59.5	581	326	31	205781
ABaraaappp:165	ABaraaappp	165	5052	-19947	1617	1807	5052	60.5	541	332	30	177441
ABaraap:64	ABaraap	64	2648	-22351	125	122	2648	58.1	517	302	47	333835
ABaraapa:89	ABaraapa	89	3922	-21077	1027	1050	3922	59.7	556	310	43	395428
ABaraapaa:120	ABaraapaa	120	4660	-20339	1807	1905	4660	51.7	581	262	35	352413
ABaraapaaa:161	ABaraapaaa	161	5751	-19248	2084	2270	5751	45.0	611	261	29	266195
ABaraapaap:161	ABaraapaap	161	5232	-19767	1940	2051	5232	45.1	567	251	31	268039
ABaraapap:120	ABaraapap	120	4188	-20811	1387	1529	4188	52.5	536	248	36	345828
ABaraapapa:159	ABaraapapa	159	4757	-20242	1384	1576	4757	44.1	534	255	32	288705
ABaraapapp:159	ABaraapapp	159	5273	-19726	1775	1989	5273	41.7	499	252	32	337875
ABaraapp:89	ABaraapp	89	3759	-21240	1119	1119	3759	60.3	496	274	44	389718
ABaraappa:119	ABaraappa	119	4237	-20762	1561	1683	4237	56.0	516	271	37	359302
ABaraappaa:160	ABaraappaa	160	5535	-19464	2264	2477	5535	50.4	565	302	30	247429
ABaraappap:160	ABaraappap	160	4727	-20272	1705	1904	4727	49.0	531	292	31	243107
ABaraappp:119	ABaraappp	119	3938	-21061	1443	1486	3938	54.4	464	264	38	347952
ABaraapppa:160	ABaraapppa	160	4594	-20405	1568	1731	4594	49.2	496	287	32	251284
ABaraapppp:160	ABaraapppp	160	4669	-20330	1457	1529	4669	46.5	452	302	30	209604
ABarap:45	ABarap	45	2280	-22719	-241	-242	2280	55.4	459	357	57	308526
ABarapa:65	ABarapa	65	2658	-22341	118	116	2658	55.1	495	390	50	430853
ABarapaa:90	ABarapaa	90	3960	-21039	1176	1215	3960	58.4	520	365	43	404737
ABarapaaa:120	ABarapaaa	120	4479	-20520	1592	1675	4479	61.9	554	278	36	271251
ABarapaaaa:164	ABarapaaaa	164	4851	-20148	1582	1815	4851	62.1	548	272	29	154180
ABarapaaap:164	ABarapaaap	164	6134	-18865	-278	1236	6134	62.5	527	238	31	182173
ABarapaap:120	ABarapaap	120	4011	-20988	1400	1497	4011	60.6	509	299	37	270097
ABarapaapa:157	ABarapaapa	157	4835	-20164	1638	1827	4835	61.2	547	303	30	176629
ABarapaapp:157	ABarapaapp	157	4192	-20807	1097	1312	4192	57.8	510	284	32	196075
ABarapap:90	ABarapap	90	3603	-21396	767	808	3603	57.7	463	343	44	373146
ABarapapa:118	ABarapapa	118	4407	-20592	1583	1703	4407	60.9	468	281	37	281249
ABarapapaa:156	ABarapapaa	156	7911	-17088	3576	3948	7911	62.9	493	268	34	202184
ABarapapap:156	ABarapapap	156	7868	-17131	2760	3450	7868	61.6	447	244	34	211749
ABarapapp:118	ABarapapp	118	3920	-21079	1325	1355	3920	60.0	415	283	38	295343
ABarapappa:154	ABarapappa	154	8097	-16902	4589	4766	8097	56.3	465	286	32	232156
ABarapappp:154	ABarapappp	154	6250	-18749	2731	3137	6250	57.7	417	264	37	265635
ABarapp:65	ABarapp	65	2769	-22230	82	81	2769	58.4	421	343	49	329612
ABarappa:90	ABarappa	90	4097	-20902	1161	1185	4097	58.9	429	351	42	337584
ABarappaa:121	ABarappaa	121	4469	-20530	1574	1770	4469	61.8	473	333	36	247793
ABarappaaa:166	ABarappaaa	166	5129	-19870	1639	1863	5129	62.0	482	305	29	123557
ABarappaap:166	ABarappaap	166	4812	-20187	1452	1596	4812	61.4	441	295	30	130785
ABarappap:121	ABarappap	121	4023	-20976	1057	1208	4023	59.9	420	330	36	232926
ABarappapa:164	ABarappapa	164	4662	-20337	949	1247	4662	62.8	441	336	33	151578
ABarappapp:164	ABarappapp	164	5230	-19769	-525	651	5230	62.6	393	312	32	153593
ABarappp:90	ABarappp	90	4040	-20959	1241	1249	4040	58.2	370	327	42	332846
ABarapppa:119	ABarapppa	119	4081	-20918	1439	1522	4081	58.0	470	359	37	264834
ABarapppaa:160	ABarapppaa	160	4604	-20395	1285	1414	4604	61.1	527	361	30	148903
ABarapppap:160	ABarapppap	160	4680	-20319	1413	1564	4680	61.5	501	334	28	120226
ABarapppp:119	ABarapppp	119	4115	-20884	1357	1441	4115	57.7	416	364	35	238037
ABarappppa:157	ABarappppa	157	4634	-20365	1607	1692	4634	63.1	475	357	32	160917
ABarappppp:157	ABarappppp	157	4521	-20478	1277	1505	4521	59.3	432	363	31	158596
ABarp:33	ABarp	33	2124	-22875	-364	-364	2124	31.5	436	383	67	400847
ABarpa:45	ABarpa	45	2195	-22804	-279	-279	2195	37.6	484	410	58	439456
ABarpaa:65	ABarpaa	65	3003	-21996	407	407	3003	38.9	516	412	51	617389
ABarpaaa:88	ABarpaaa	88	7436	-17563	4351	4368	7436	37.4	533	409	43	640639
ABarpaaaa:124	ABarpaaaa	124	13488	-11511	9097	9227	13488	21.7	579	361	38	633840
ABarpaaaaa:170	ABarpaaaaa	170	19075	-5924	11276	12634	19075	22.7	594	348	33	458335
ABarpaaaap:170	ABarpaaaap	170	17169	-7830	11369	11959	17169	14.4	569	333	32	373999
ABarpaaap:124	ABarpaaap	124	12540	-12459	6775	7617	12540	20.0	528	361	37	566670
ABarpaaapa:169	ABarpaaapa	169	15446	-9553	7379	8883	15446	19.1	547	350	34	426721
ABarpaaapp:169	ABarpaaapp	169	16811	-8189	9309	10692	16811	15.9	507	349	30	317033
ABarpaap:88	ABarpaap	88	5290	-19709	2285	2312	5290	29.4	473	406	47	630948
ABarpaapa:117	ABarpaapa	117	6968	-18031	3278	3611	6968	17.4	474	370	42	540585
ABarpaapaa:154	ABarpaapaa	154	11258	-13741	5781	6372	11258	19.9	478	334	30	267770
ABarpaapap:154	ABarpaapap	154	7821	-17178	3289	3807	7821	17.6	436	341	35	294572
ABarpaapp:117	ABarpaapp	117	5895	-19104	2353	2665	5895	18.7	404	346	41	396627
ABarpaappa:154	ABarpaappa	154	7079	-17920	3474	3696	7079	17.0	395	330	35	283008
ABarpaappp:154	ABarpaappp	154	6986	-18013	3375	3563	6986	17.2	356	316	34	221648
ABarpap:65	ABarpap	65	2808	-22191	272	272	2808	42.5	450	336	51	451429
ABarpapa:89	ABarpapa	89	6530	-18469	3428	3457	6530	40.7	478	375	45	564422
ABarpapaa:118	ABarpapaa	118	15716	-9283	10767	11261	15716	28.4	528	399	39	636520
ABarpapaaa:161	ABarpapaaa	161	31963	6963	23710	24688	31963	22.7	568	383	32	397225
ABarpapaap:161	ABarpapaap	161	27443	2443	16679	18838	27443	24.2	517	393	34	428467
ABarpapap:118	ABarpapap	118	14976	-10023	9828	10263	14976	23.1	478	401	39	587073
ABarpapapa:163	ABarpapapa	163	31761	6761	20275	22652	31761	22.0	502	368	33	401305
ABarpapapp:163	ABarpapapp	163	25642	642	16965	17508	25642	18.0	461	377	33	334082
ABarpapp:89	ABarpapp	89	6109	-18890	3022	3048	6109	40.5	414	347	45	495437
ABarpappa:119	ABarpappa	119	17953	-7046	12645	12919	17953	30.1	453	403	37	522032
ABarpappaa:164	ABarpappaa	164	42297	17297	32577	33022	42297	22.6	484	412	30	337096
ABarpappap:164	ABarpappap	164	28765	3765	18736	20518	28765	24.0	443	408	33	329884
ABarpappp:119	ABarpappp	119	11579	-13420	6908	7558	11579	25.0	409	395	41	523847
ABarpapppa:158	ABarpapppa	158	25618	618	15698	17942	25618	24.2	415	399	33	315282
ABarpapppp:158	ABarpapppp	158	21890	-3109	14058	15027	21890	29.4	377	398	36	369963
ABarpp:45	ABarpp	45	2269	-22730	-288	-289	2269	30.8	359	386	58	420083
ABarppa:66	ABarppa	66	3261	-21738	625	624	3261	28.5	420	398	51	522974
ABarppaa:90	ABarppaa	90	8084	-16915	4687	4786	8084	23.4	428	372	44	462421
ABarppaaa:121	ABarppaaa	121	12497	-12502	8465	8547	12497	15.8	411	285	38	299636
ABarppaaaa:170	ABarppaaaa	170	20784	-4215	15487	15492	20784	13.6	382	272	30	164566
ABarppaaap:170	ABarppaaap	170	16171	-8828	10618	11064	16171	15.3	360	228	33	171441
ABarppaap:121	ABarppaap	121	10755	-14244	6459	6809	10755	17.1	368	278	38	286787
ABarppaapa:163	ABarppaapa	163	14650	-10349	10151	10228	14650	15.5	331	268	34	182219
ABarppaapp:163	ABarppaapp	163	20492	-4507	15123	15205	20492	16.1	297	223	31	184183
ABarppap:90	ABarppap	90	7650	-17349	4464	4482	7650	24.6	377	314	46	448608
ABarppapa:123	ABarppapa	123	13164	-11835	8518	8858	13164	18.2	337	244	40	329597
ABarppapaa:170	ABarppapaa	170	22912	-2087	16388	16914	22912	15.5	335	197	33	200421
ABarppapap:170	ABarppapap	170	27863	2863	19880	20913	27863	17.3	287	173	33	250179
ABarppapp:123	ABarppapp	123	17082	-7917	12710	12883	17082	18.7	269	216	39	400939
ABarppappa:174	ABarppappa	174	29778	4778	23078	23421	29778	16.8	253	195	33	246665
ABarppappp:174	ABarppappp	174	40146	15146	32263	32413	40146	26.8	194	182	33	321771
ABarppp:66	ABarppp	66	3199	-21800	519	519	3199	36.9	349	372	50	484883
ABarpppa:90	ABarpppa	90	9432	-15567	5847	5877	9432	31.2	371	373	45	477904
ABarpppaa:123	ABarpppaa	123	24506	-493	18444	18979	24506	20.6	370	379	38	456412
ABarpppaaa:168	ABarpppaaa	168	45170	20170	33742	34527	45170	21.0	381	388	30	246299
ABarpppaap:168	ABarpppaap	168	34704	9704	23857	25409	34704	25.2	346	388	34	285199
ABarpppap:123	ABarpppap	123	21831	-3168	15641	16315	21831	24.1	325	374	40	489606
ABarpppapa:166	ABarpppapa	166	27557	2557	18986	19860	27557	19.1	330	366	36	297412
ABarpppapp:166	ABarpppapp	166	37041	12041	27411	28109	37041	22.4	267	362	33	271442
ABarpppp:90	ABarpppp	90	8771	-16228	5395	5428	8771	27.4	306	333	46	483930
ABarppppa:124	ABarppppa	124	24558	-441	18453	19132	24558	26.0	277	365	41	555117
ABarppppaa:170	ABarppppaa	170	40477	15477	31209	31600	40477	27.5	293	383	33	278144
ABarppppap:170	ABarppppap	170	45254	20254	34452	35093	45254	32.8	251	371	33	308394
ABarppppp:124	ABarppppp	124	25677	677	20716	20752	25677	26.8	218	331	41	556442
ABarpppppa:171	ABarpppppa	171	47253	22253	36567	37775	47253	28.6	224	351	34	365325
ABarpppppp:171	ABarpppppp	171	52765	27765	44082	44176	52765	32.7	170	323	33	359684
ABp:7	ABp	7	1913	-21002	-289	-289	1913	39.0	399	346	79	691490
ABpl:19	ABpl	19	1144	-12317	-183	-183	1144	23.2	393	301	76	243579
ABpla:32	ABpla	32	1638	-17111	-212	-213	1638	20.1	518	314	70	299087
ABplaa:44	ABplaa	44	2186	-22813	-304	-306	2186	21.5	556	328	58	377472
ABplaaa:62	ABplaaa	62	2537	-22462	32	32	2537	21.2	576	360	51	539730
ABplaaaa:87	ABplaaaa	87	4405	-20594	1474	1528	4405	23.0	623	311	45	727731
ABplaaaaa:117	ABplaaaaa	117	6465	-18534	2774	3120	6465	17.6	599	319	39	646530
ABplaaaaaa:159	ABplaaaaaa	159	9919	-15080	4864	5369	9919	15.8	607	303	33	456757
ABplaaaaap:159	ABplaaaaap	159	8057	-16942	3079	3654	8057	15.4	566	289	32	346367
ABplaaaap:117	ABplaaaap	117	6196	-18803	2547	2876	6196	16.5	553	320	37	502161
ABplaaaapa:159	ABplaaaapa	159	8386	-16613	3856	4339	8386	16.3	541	311	31	321002
ABplaaaapp:159	ABplaaaapp	159	7722	-17277	3839	4082	7722	18.0	497	305	30	262796
ABplaaap:87	ABplaaap	87	3903	-21096	958	1000	3903	20.2	553	343	46	587518
ABplaaapa:117	ABplaaapa	117	5890	-19109	2578	2724	5890	14.7	514	318	38	462833
ABplaaapaa:161	ABplaaapaa	161	9828	-15171	5261	5646	9828	13.2	516	278	30	299570
ABplaaapap:161	ABplaaapap	161	6933	-18066	2317	2794	6933	15.7	486	266	31	258453
ABplaaapp:117	ABplaaapp	117	4331	-20668	1354	1522	4331	16.8	474	289	40	390141
ABplaaappa:159	ABplaaappa	159	5638	-19361	2062	2323	5638	17.0	455	258	33	264674
ABplaaappp:159	ABplaaappp	159	4711	-20288	509	1178	4711	16.7	407	249	34	217744
ABplaap:62	ABplaap	62	2351	-22648	-154	-154	2351	22.7	512	280	52	354820
ABplaapa:85	ABplaapa	85	4541	-20458	1704	1737	4541	21.9	580	270	47	685007
ABplaapaa:116	ABplaapaa	116	11128	-13871	7582	7612	11128	17.7	585	261	42	725413
ABplaapaaa:157	ABplaapaaa	157	25549	549	19360	19694	25549	17.7	589	252	34	495367
ABplaapaap:157	ABplaapaap	157	20714	-4285	13446	14195	20714	15.0	543	250	34	415887
ABplaapap:116	ABplaapap	116	9697	-15302	5731	6023	9697	15.5	524	239	40	535644
ABplaapapa:157	ABplaapapa	157	21365	-3634	13841	14510	21365	13.6	522	208	34	407239
ABplaapapp:157	ABplaapapp	157	16674	-8325	9287	10135	16674	16.9	486	220	35	363990
ABplaapp:85	ABplaapp	85	3640	-21359	930	936	3640	20.9	509	257	47	474301
ABplaappa:114	ABplaappa	114	13780	-11219	9631	9879	13780	18.8	508	194	41	596649
ABplaappaa:160	ABplaappaa	160	49390	24390	38838	39258	49390	18.2	501	172	31	371445
ABplaappap:160	ABplaappap	160	31759	6759	22221	23004	31759	18.2	453	181	34	357384
ABplaappp:114	ABplaappp	114	8948	-16051	5557	5678	8948	21.5	443	181	43	542815
ABplaapppa:151	ABplaapppa	151	30935	5935	23449	23760	30935	23.6	428	157	35	400898
ABplaapppp:151	ABplaapppp	151	30061	5061	22899	23464	30061	26.2	383	145	35	380452
ABplap:44	ABplap	44	2201	-22798	-243	-243	2201	21.2	443	331	60	305596
ABplapa:62	ABplapa	62	2558	-22441	32	32	2558	19.3	482	374	52	406138
ABplapaa:86	ABplapaa	86	4618	-20381	1727	1746	4618	16.7	503	347	45	472962
ABplapaaa:117	ABplapaaa	117	7371	-17628	3834	4052	7371	15.1	468	226	39	428825
ABplapaaaa:159	ABplapaaaa	159	11133	-13866	5944	6402	11133	19.0	439	224	31	262520
ABplapaaap:159	ABplapaaap	159	9606	-15393	4069	4576	9606	17.2	409	203	31	231851
ABplapaap:117	ABplapaap	117	7108	-17891	3774	3896	7108	17.6	411	226	38	377525
ABplapaapa:164	ABplapaapa	164	11810	-13189	6600	6984	11810	16.9	385	181	31	269344
ABplapaapp:164	ABplapaapp	164	10791	-14208	5495	5882	10791	19.4	345	156	35	351729
ABplapap:86	ABplapap	86	3995	-21004	1173	1182	3995	19.5	440	332	46	387589
ABplapapa:114	ABplapapa	114	6468	-18531	3113	3273	6468	17.3	365	217	39	358566
ABplapapaa:156	ABplapapaa	156	12694	-12305	6815	7621	12694	19.9	252	161	34	347999
ABplapapap:156	ABplapapap	156	15525	-9474	8615	9955	15525	26.0	221	150	34	423873
ABplapapp:114	ABplapapp	114	7129	-17870	3507	3783	7129	19.3	303	195	39	422376
ABplapappa:152	ABplapappa	152	15227	-9772	8711	9799	15227	32.0	211	145	35	481896
ABplapappp:152	ABplapappp	152	15353	-9646	8036	9396	15353	37.2	188	157	33	383056
ABplapp:62	ABplapp	62	2429	-22570	15	15	2429	21.9	417	288	52	296504
ABplappa:86	ABplappa	86	5014	-19985	2151	2163	5014	19.2	438	246	46	423574
ABplappaa:117	ABplappaa	117	15088	-9911	10845	11079	15088	21.6	382	164	40	515825
ABplappaaa:158	ABplappaaa	158	28714	3714	21160	22017	28714	26.1	340	135	33	331212
ABplappaap:158	ABplappaap	158	33553	8553	24736	25339	33553	32.3	302	125	33	361998
ABplappap:117	ABplappap	117	18527	-6472	13476	13822	18527	22.3	315	151	40	566115
ABplappapa:164	ABplappapa	164	35394	10394	27541	28041	35394	22.7	286	143	34	362757
ABplappapp:164	ABplappapp	164	38586	13586	29479	29801	38586	30.6	255	135	32	352976
ABplappp:86	ABplappp	86	6420	-18579	3501	3506	6420	25.0	366	225	44	440832
ABplapppa:121	ABplapppa	121	22330	-2669	16086	16713	22330	30.6	287	154	37	523430
ABplapppaa:165	ABplapppaa	165	36589	11589	25447	27261	36589	40.0	278	128	32	302695
ABplapppap:165	ABplapppap	165	36960	11960	23961	27184	36960	41.8	249	139	32	284757
ABplapppp:121	ABplapppp	121	24798	-201	18237	19126	24798	33.1	244	139	38	557670
ABplappppa:168	ABplappppa	168	40003	15003	27112	29103	40003	43.3	216	146	30	264686
ABplappppp:168	ABplappppp	168	39710	14710	28086	29389	39710	46.8	190	169	30	235660
ABplp:32	ABplp	32	1814	-19018	-259	-259	1814	23.1	405	203	70	338441
ABplpa:44	ABplpa	44	2214	-22785	-242	-246	2214	23.4	424	188	57	318236
ABplpaa:62	ABplpaa	62	2509	-22490	-48	-48	2509	17.6	460	208	53	351512
ABplpaaa:88	ABplpaaa	88	4373	-20626	1618	1633	4373	25.3	565	194	45	662016
ABplpaaaa:118	ABplpaaaa	118	5131	-19868	1865	2110	5131	33.9	592	187	40	669695
ABplpaaaaa:158	ABplpaaaaa	158	5809	-19190	1294	1822	5809	42.6	546	179	32	325436
ABplpaaaap:158	ABplpaaaap	158	5692	-19307	1521	2113	5692	43.0	523	158	33	385536
ABplpaaap:118	ABplpaaap	118	4907	-20092	1921	2070	4907	34.3	549	168	39	573558
ABplpaaapa:158	ABplpaaapa	158	6029	-18970	1907	2159	6029	40.3	502	168	31	303001
ABplpaaapp:158	ABplpaaapp	158	5466	-19533	1999	2154	5466	38.6	479	139	31	289928
ABplpaap:88	ABplpaap	88	4163	-20836	1331	1365	4163	23.6	502	191	45	545285
ABplpaapa:117	ABplpaapa	117	4929	-20070	1804	1924	4929	30.3	523	175	39	559305
ABplpaapaa:157	ABplpaapaa	157	6874	-18125	1316	2302	6874	34.6	530	165	34	450622
ABplpaapap:157	ABplpaapap	157	5946	-19053	1377	1591	5946	30.0	497	151	33	386511
ABplpaapp:117	ABplpaapp	117	4521	-20478	1638	1723	4521	31.3	476	159	41	574503
ABplpaappa:155	ABplpaappa	155	6404	-18595	946	1634	6404	31.1	463	150	33	373917
ABplpaappp:155	ABplpaappp	155	5662	-19337	1584	1926	5662	34.4	433	142	35	416602
ABplpap:62	ABplpap	62	2616	-22383	91	88	2616	28.2	385	168	51	414721
ABplpapa:88	ABplpapa	88	4660	-20339	1836	1872	4660	36.2	490	155	45	577274
ABplpapaa:118	ABplpapaa	118	9016	-15983	5354	5689	9016	51.5	502	159	37	410846
ABplpapaaa:163	ABplpapaaa	163	14910	-10089	8790	9762	14910	54.2	474	169	31	225483
ABplpapaap:163	ABplpapaap	163	13172	-11827	6662	7970	13172	56.4	440	176	32	220767
ABplpapap:118	ABplpapap	118	7792	-17207	4360	4630	7792	46.9	461	154	38	442206
ABplpapapa:159	ABplpapapa	159	11772	-13227	6773	7388	11772	51.2	436	155	33	240846
ABplpapapp:159	ABplpapapp	159	11392	-13607	6844	7152	11392	53.2	389	163	31	192718
ABplpapp:88	ABplpapp	88	4176	-20823	1471	1478	4176	35.1	416	155	44	492907
ABplpappa:116	ABplpappa	116	6878	-18121	3862	3954	6878	52.4	436	166	39	392469
ABplpappaa:153	ABplpappaa	153	9191	-15808	4106	4998	9191	60.3	414	196	39	276554
ABplpappap:153	ABplpappap	153	16243	-8756	11128	11679	16243	56.9	382	198	29	204275
ABplpappp:116	ABplpappp	116	7942	-17057	4739	4835	7942	52.5	369	161	39	400536
ABplpapppa:162	ABplpapppa	162	12464	-12535	7077	8059	12464	61.3	360	190	36	253326
ABplpapppp:162	ABplpapppp	162	11758	-13241	6673	7423	11758	62.0	307	197	36	232867
ABplpp:44	ABplpp	44	2218	-22782	-280	-281	2218	22.6	330	189	57	305437
ABplppa:64	ABplppa	64	2602	-22397	82	81	2602	17.1	364	220	50	281640
ABplppaa:90	ABplppaa	90	4692	-20307	1794	1842	4692	24.3	456	176	43	454098
ABplppaaa:123	ABplppaaa	123	5859	-19140	2449	2755	5859	39.9	444	153	36	401403
ABplppaaaa:167	ABplppaaaa	167	5920	-19079	1672	2053	5920	44.5	456	159	35	303734
ABplppaaap:167	ABplppaaap	167	7067	-17932	2548	3243	7067	40.5	434	148	31	283008
ABplppaap:123	ABplppaap	123	5938	-19061	2660	2824	5938	41.5	395	148	35	346908
ABplppaapa:167	ABplppaapa	167	7325	-17674	2637	3121	7325	48.0	400	143	29	199290
ABplppaapp:167	ABplppaapp	167	6474	-18525	2613	2864	6474	47.3	359	140	30	194195
ABplppap:90	ABplppap	90	4328	-20671	1387	1431	4328	23.7	393	188	44	402116
ABplppapa:120	ABplppapa	120	5547	-19452	2042	2209	5547	32.8	395	166	39	445929
ABplppapaa:162	ABplppapaa	162	6314	-18685	1745	2273	6314	40.6	410	147	32	262579
ABplppapap:162	ABplppapap	162	7264	-17735	2604	2691	7264	37.5	379	131	32	258977
ABplppapp:120	ABplppapp	120	6314	-18685	2071	2634	6314	32.5	340	146	39	513110
ABplppappa:166	ABplppappa	166	6966	-18033	2932	3122	6966	40.0	347	127	30	232226
ABplppappp:166	ABplppappp	166	7814	-17185	311	2143	7814	42.2	308	132	30	233369
ABplppp:64	ABplppp	64	2702	-22297	144	144	2702	25.4	299	159	49	390141
ABplpppa:89	ABplpppa	89	5194	-19805	2231	2274	5194	28.7	366	147	43	487055
ABplpppaa:119	ABplpppaa	119	9486	-15513	5756	5986	9486	38.1	353	138	37	434137
ABplpppaaa:160	ABplpppaaa	160	14557	-10442	9040	9245	14557	48.1	328	153	31	200706
ABplpppaap:160	ABplpppaap	160	16145	-8854	9180	9632	16145	47.4	288	145	31	224127
ABplpppap:119	ABplpppap	119	11436	-13563	6738	7070	11436	38.2	300	134	37	464397
ABplpppapa:162	ABplpppapa	162	15824	-9175	7581	8591	15824	51.6	256	160	33	228553
ABplpppapp:162	ABplpppapp	162	23653	-1346	13856	15205	23653	51.8	220	169	29	216247
ABplpppp:89	ABplpppp	89	5156	-19843	2205	2259	5156	30.8	303	140	45	585418
ABplppppa:119	ABplppppa	119	9489	-15510	5766	5939	9489	44.5	335	153	37	405202
ABplppppaa:157	ABplppppaa	157	14974	-10026	9401	9941	14974	54.7	353	169	31	198226
ABplppppap:157	ABplppppap	157	14646	-10353	8029	9124	14646	54.5	305	178	35	253006
ABplppppp:119	ABplppppp	119	10666	-14333	6770	7111	10666	49.9	285	159	40	440884
ABplpppppa:161	ABplpppppa	161	17337	-7662	10314	11136	17337	56.5	271	204	32	193018
ABplpppppp:161	ABplpppppp	161	19282	-5717	10189	11330	19282	55.0	230	195	31	209520
ABpr:19	ABpr	19	1809	-19344	-300	-300	1809	51.6	303	329	72	351721
ABpra:32	ABpra	32	2174	-22825	-296	-296	2174	53.2	322	371	62	298466
ABpraa:45	ABpraa	45	2255	-22744	-289	-289	2255	55.1	360	382	57	293825
ABpraaa:64	ABpraaa	64	2556	-22443	54	54	2556	48.4	402	418	49	430086
ABpraaaa:90	ABpraaaa	90	4301	-20698	1637	1643	4301	52.3	462	415	41	427517
ABpraaaaa:125	ABpraaaaa	125	6041	-18958	2785	3094	6041	50.7	518	404	35	373222
ABpraaaaaa:170	ABpraaaaaa	170	8138	-16861	2775	3606	8138	48.6	538	393	30	264865
ABpraaaaap:170	ABpraaaaap	170	7418	-17581	2670	3503	7418	45.2	522	421	31	278919
ABpraaaap:125	ABpraaaap	125	5685	-19314	2483	2713	5685	51.1	479	416	36	397277
ABpraaaapa:164	ABpraaaapa	164	7160	-17839	2741	3195	7160	51.3	510	404	30	242032
ABpraaaapp:164	ABpraaaapp	164	7373	-17626	2262	2995	7373	47.1	482	419	32	294788
ABpraaap:90	ABpraaap	90	4127	-20872	1162	1232	4127	44.1	414	410	43	492408
ABpraaapa:120	ABpraaapa	120	7621	-17378	4144	4322	7621	44.1	493	407	37	453549
ABpraaapaa:162	ABpraaapaa	162	18646	-6353	12280	12695	18646	43.1	529	376	30	275096
ABpraaapap:162	ABpraaapap	162	20215	-4784	10970	12516	20215	40.1	502	398	32	358518
ABpraaapp:120	ABpraaapp	120	6006	-18993	2534	2761	6006	44.1	442	406	38	451449
ABpraaappa:156	ABpraaappa	156	17938	-7061	10176	11375	17938	42.0	472	396	31	302732
ABpraaappp:156	ABpraaappp	156	13177	-11823	5345	7188	13177	43.4	437	407	33	298949
ABpraap:64	ABpraap	64	2523	-22476	-32	-32	2523	56.2	343	363	51	384985
ABpraapa:88	ABpraapa	88	4598	-20402	1749	1763	4598	53.7	377	408	44	485271
ABpraapaa:119	ABpraapaa	119	11981	-13018	8273	8352	11981	40.6	446	427	38	558439
ABpraapaaa:161	ABpraapaaa	161	26361	1361	18333	19312	26361	32.1	545	394	32	420010
ABpraapaap:161	ABpraapaap	161	21420	-3580	13423	14538	21420	32.4	501	423	33	388708
ABpraapap:119	ABpraapap	119	11311	-13688	7143	7417	11311	36.1	403	415	39	567881
ABpraapapa:160	ABpraapapa	160	23714	-1285	15953	16808	23714	35.4	468	431	31	324137
ABpraapapp:160	ABpraapapp	160	21113	-3886	13265	14087	21113	33.3	432	414	34	386617
ABpraapp:88	ABpraapp	88	4121	-20878	1338	1356	4121	47.8	311	375	47	551263
ABpraappa:116	ABpraappa	116	13135	-11864	9215	9404	13135	42.6	362	417	39	521719
ABpraappaa:160	ABpraappaa	160	40233	15233	31722	32070	40233	41.2	422	439	30	277014
ABpraappap:160	ABpraappap	160	32695	7695	23588	25149	32695	41.6	384	423	33	308057
ABpraappp:116	ABpraappp	116	10341	-14658	6814	6951	10341	43.1	305	396	42	557542
ABpraapppa:156	ABpraapppa	156	30257	5257	22603	23377	30257	45.8	353	409	34	312578
ABpraapppp:156	ABpraapppp	156	29031	4031	22215	22462	29031	48.9	306	397	33	283706
ABprap:45	ABprap	45	2166	-22833	-315	-315	2166	44.4	266	367	57	365456
ABprapa:64	ABprapa	64	2642	-22357	86	85	2642	44.2	294	393	50	469385
ABprapaa:88	ABprapaa	88	6018	-18981	2932	2998	6018	40.3	340	415	43	544374
ABprapaaa:119	ABprapaaa	119	9841	-15158	5699	5968	9841	31.8	342	408	39	547779
ABprapaaaa:161	ABprapaaaa	161	14585	-10414	6462	7828	14585	36.8	356	411	32	302549
ABprapaaap:161	ABprapaaap	161	12357	-12642	6585	7272	12357	35.2	320	392	34	326159
ABprapaap:119	ABprapaap	119	10013	-14986	5877	6128	10013	34.9	283	390	39	553246
ABprapaapa:163	ABprapaapa	163	15943	-9057	9552	10146	15943	41.5	309	401	30	273585
ABprapaapp:163	ABprapaapp	163	12679	-12320	6811	7457	12679	42.0	271	389	33	300951
ABprapap:88	ABprapap	88	5533	-19467	2540	2567	5533	36.0	271	379	46	620946
ABprapapa:117	ABprapapa	117	9598	-15401	5755	5990	9598	36.1	225	366	40	596391
ABprapapaa:161	ABprapapaa	161	13596	-11403	7063	7578	13596	36.1	208	356	34	358677
ABprapapap:161	ABprapapap	161	14782	-10217	8222	8894	14782	39.8	168	334	32	325217
ABprapapp:117	ABprapapp	117	9094	-15905	5704	5774	9094	37.4	174	327	40	565340
ABprapappa:156	ABprapappa	156	13159	-11840	7528	8426	13159	41.0	146	316	32	303756
ABprapappp:156	ABprapappp	156	13822	-11177	7497	8513	13822	46.8	142	291	33	301423
ABprapp:64	ABprapp	64	2616	-22383	93	92	2616	44.8	216	342	50	466633
ABprappa:88	ABprappa	88	7229	-17770	4140	4168	7229	43.7	213	357	45	633290
ABprappaa:120	ABprappaa	120	17804	-7195	13514	13544	17804	48.1	250	381	37	421792
ABprappaaa:165	ABprappaaa	165	28772	3772	20312	21566	28772	52.3	271	383	32	218125
ABprappaap:165	ABprappaap	165	31033	6033	20858	23092	31033	50.1	238	365	32	255447
ABprappap:120	ABprappap	120	17968	-7031	13037	13651	17968	46.6	202	352	39	480681
ABprappapa:164	ABprappapa	164	33867	8867	25550	26681	33867	43.8	232	373	32	294130
ABprappapp:164	ABprappapp	164	32030	7030	23872	24620	32030	46.7	192	349	32	268769
ABprappp:88	ABprappp	88	8645	-16354	5561	5570	8645	35.4	167	313	44	680554
ABprapppa:124	ABprapppa	124	22916	-2083	16632	17506	22916	50.1	180	322	37	414867
ABprapppaa:171	ABprapppaa	171	34932	9932	24231	25451	34932	53.8	214	346	30	204701
ABprapppap:171	ABprapppap	171	32223	7223	22772	23881	32223	53.5	183	317	31	202183
ABprapppp:124	ABprapppp	124	23793	-1206	17786	18609	23793	51.8	153	280	37	427729
ABprappppa:172	ABprappppa	172	36568	11568	27310	28626	36568	54.0	153	299	29	201301
ABprappppp:172	ABprappppp	172	36540	11540	24833	26603	36540	56.4	161	257	30	191571
ABprp:32	ABprp	32	2170	-22829	-362	-362	2170	52.2	229	263	62	307340
ABprpa:45	ABprpa	45	2266	-22733	-337	-339	2266	58.2	249	286	56	281299
ABprpaa:65	ABprpaa	65	2579	-22420	-52	-51	2579	58.1	260	342	48	336038
ABprpaaa:90	ABprpaaa	90	3487	-21512	684	701	3487	59.4	351	385	43	375324
ABprpaaaa:121	ABprpaaaa	121	3474	-21525	714	845	3474	56.1	443	399	38	345141
ABprpaaaaa:159	ABprpaaaaa	159	4400	-20599	1183	1327	4400	56.1	491	366	29	184841
ABprpaaaap:159	ABprpaaaap	159	3791	-21208	660	841	3791	56.5	457	377	32	199578
ABprpaaap:121	ABprpaaap	121	3515	-21484	910	1026	3515	57.7	389	403	38	351032
ABprpaaapa:161	ABprpaaapa	161	4163	-20836	1217	1346	4163	57.6	445	408	30	193645
ABprpaaapp:161	ABprpaaapp	161	3756	-21243	733	827	3756	57.6	408	405	30	174843
ABprpaap:90	ABprpaap	90	3489	-21510	718	773	3489	54.5	286	365	43	422211
ABprpaapa:120	ABprpaapa	120	4025	-20974	1071	1182	4025	51.6	402	416	36	365124
ABprpaapaa:164	ABprpaapaa	164	4602	-20397	1094	1385	4602	53.5	476	410	30	213788
ABprpaapap:164	ABprpaapap	164	5865	-19134	1364	1767	5865	51.0	442	419	30	236048
ABprpaapp:120	ABprpaapp	120	3849	-21150	785	878	3849	52.3	348	397	37	355333
ABprpaappa:159	ABprpaappa	159	5887	-19112	611	702	5887	49.8	406	421	32	256147
ABprpaappp:159	ABprpaappp	159	5183	-19816	411	683	5183	53.8	371	407	33	236887
ABprpap:65	ABprpap	65	2576	-22423	-38	-38	2576	56.7	206	267	50	387045
ABprpapa:89	ABprpapa	89	4244	-20755	1329	1355	4244	60.6	269	326	44	375570
ABprpapaa:119	ABprpapaa	119	9317	-15682	5907	6043	9317	59.4	374	350	36	279721
ABprpapaaa:163	ABprpapaaa	163	16255	-8744	11121	11332	16255	57.4	410	339	30	169436
ABprpapaap:163	ABprpapaap	163	17546	-7453	11223	11970	17546	59.2	373	333	30	162967
ABprpapap:119	ABprpapap	119	9329	-15670	5335	5752	9329	61.4	340	329	36	265154
ABprpapapa:161	ABprpapapa	161	17736	-7263	11408	12201	17736	61.4	349	315	30	150455
ABprpapapp:161	ABprpapapp	161	16371	-8628	10332	10802	16371	62.2	315	295	30	141637
ABprpapp:89	ABprpapp	89	4659	-20340	1761	1770	4659	58.7	206	279	44	404249
ABprpappa:120	ABprpappa	120	9353	-15646	5730	6013	9353	60.9	329	295	37	285122
ABprpappaa:159	ABprpappaa	159	16184	-8815	11453	11873	16184	59.9	384	282	32	202168
ABprpappap:159	ABprpappap	159	17101	-7898	11863	12480	17101	60.1	345	271	32	189576
ABprpappp:120	ABprpappp	120	9173	-15826	5770	5914	9173	61.3	274	279	39	304146
ABprpapppa:160	ABprpapppa	160	16144	-8855	10947	11302	16144	61.5	298	257	34	203195
ABprpapppp:160	ABprpapppp	160	19307	-5692	13008	13455	19307	61.0	257	228	31	179422
ABprpp:45	ABprpp	45	2215	-22784	-360	-360	2215	48.9	168	257	57	386610
ABprppa:65	ABprppa	65	2780	-22219	198	197	2780	46.0	150	306	49	572824
ABprppaa:92	ABprppaa	92	3997	-21002	1245	1267	3997	55.5	228	351	42	441720
ABprppaaa:124	ABprppaaa	124	4436	-20563	1650	1727	4436	59.8	330	381	36	296867
ABprppaaaa:169	ABprppaaaa	169	4655	-20344	1156	1394	4655	61.2	395	373	31	154530
ABprppaaap:169	ABprppaaap	169	5368	-19631	1855	2137	5368	61.5	371	388	31	202470
ABprppaap:124	ABprppaap	124	4392	-20607	1448	1604	4392	60.8	286	352	38	337568
ABprppaapa:166	ABprppaapa	166	5071	-19929	1427	1630	5071	63.1	333	347	30	145350
ABprppaapp:166	ABprppaapp	166	4994	-20005	944	1531	4994	62.3	296	331	30	145691
ABprppap:92	ABprppap	92	3826	-21173	869	938	3826	48.2	194	312	43	519499
ABprppapa:122	ABprppapa	122	4352	-20647	1190	1362	4352	52.4	293	363	38	367912
ABprppapaa:163	ABprppapaa	163	4682	-20317	1044	1231	4682	58.4	346	379	32	184407
ABprppapap:163	ABprppapap	163	5752	-19247	1588	1588	5752	59.0	305	371	30	165517
ABprppapp:122	ABprppapp	122	4570	-20429	913	1215	4570	54.7	241	336	37	342848
ABprppappa:168	ABprppappa	168	5355	-19644	859	1121	5355	59.5	279	352	31	172860
ABprppappp:168	ABprppappp	168	7203	-17796	-773	1041	7203	56.3	244	343	33	234283
ABprppp:65	ABprppp	65	2675	-22324	5	5	2675	46.2	151	228	49	527166
ABprpppa:90	ABprpppa	90	5011	-19988	2064	2088	5011	50.0	151	283	43	540523
ABprpppaa:121	ABprpppaa	121	9420	-15579	5340	5555	9420	58.5	211	319	36	321837
ABprpppaaa:163	ABprpppaaa	163	13657	-11342	8283	8664	13657	61.1	242	323	31	185316
ABprpppaap:163	ABprpppaap	163	14860	-10139	7894	8537	14860	61.0	208	307	32	191319
ABprpppap:121	ABprpppap	121	10424	-14575	5411	6108	10424	57.1	179	286	36	341832
ABprpppapa:163	ABprpppapa	163	14288	-10711	6525	7363	14288	59.3	190	278	31	176282
ABprpppapp:163	ABprpppapp	163	19590	-5409	11251	12091	19590	60.6	187	245	29	186089
ABprpppp:90	ABprpppp	90	4644	-20355	1738	1757	4644	47.8	151	226	45	598193
ABprppppa:120	ABprppppa	120	8115	-16884	4683	4890	8115	59.6	239	290	38	304950
ABprppppaa:160	ABprppppaa	160	16540	-8459	9864	10566	16540	61.2	280	303	30	164488
ABprppppap:160	ABprppppap	160	15276	-9723	8399	9196	15276	61.2	249	281	32	183528
ABprppppp:120	ABprppppp	120	9249	-15750	5417	5592	9249	59.9	209	244	38	327870
ABprpppppa:162	ABprpppppa	162	16771	-8228	9054	9906	16771	57.8	232	249	30	178297
ABprpppppp:162	ABprpppppp	162	18411	-6588	9163	10660	18411	56.4	202	227	31	220585
P1:1	P1	1	2061	-22938	-423	-423	2061	37.0	218	253	86	862995
EMS:10	EMS	10	1919	-20997	-307	-307	1919	39.8	333	187	75	602621
MS:22	MS	22	1752	-18247	-176	-176	1752	53.3	427	195	66	214805
MSa:37	MSa	37	2138	-22861	-302	-302	2138	53.3	461	206	62	356384
MSaa:51	MSaa	51	2215	-22784	-257	-258	2215	55.2	524	208	55	390328
MSaaa:72	MSaaa	72	2279	-22720	-230	-227	2279	56.4	559	236	48	454842
MSaaaa:97	MSaaaa	97	2546	-22453	-59	-25	2546	49.7	568	281	42	464138
MSaaaaa:125	MSaaaaa	125	2880	-22119	-340	-183	2880	40.6	597	307	37	524187
MSaaaaaa:161	MSaaaaaa	161	3521	-21478	-1031	-536	3521	41.0	616	314	29	324260
MSaaaaap:161	MSaaaaap	161	3236	-21763	-1055	-730	3236	34.3	596	301	33	378740
MSaaaap:125	MSaaaap	125	2634	-22365	-309	-188	2634	33.5	547	304	37	482330
MSaaaapa:165	MSaaaapa	165	2817	-22183	-309	-193	2817	30.1	559	310	33	385206
MSaaaapp:165	MSaaaapp	165	2673	-22326	-90	-48	2673	26.0	516	309	34	384805
MSaaap:97	MSaaap	97	2557	-22442	-51	10	2557	52.6	504	244	42	413684
MSaaapa:129	MSaaapa	129	2579	-22420	-162	-92	2579	39.8	541	271	40	502636
MSaaapaa:162	MSaaapaa	162	3043	-21956	-801	-474	3043	35.7	568	266	36	420501
MSaaapap:162	MSaaapap	162	3110	-21889	-311	-108	3110	31.2	515	275	35	399492
MSaaapp:129	MSaaapp	129	2834	-22165	-127	46	2834	38.9	481	260	34	391293
MSaap:72	MSaap	72	2298	-22701	-201	-202	2298	58.0	462	203	48	426333
MSaapa:98	MSaapa	98	2436	-22563	-113	-100	2436	57.8	456	199	43	403540
MSaapaa:127	MSaapaa	127	2499	-22500	-222	-135	2499	46.9	455	233	37	340284
MSaapaaa:162	MSaapaaa	162	3344	-21655	-929	-260	3344	47.5	481	239	31	225985
MSaapaap:162	MSaapaap	162	2801	-22198	-408	-151	2801	39.7	446	252	33	246967
MSaapap:127	MSaapap	127	2796	-22203	-167	60	2796	51.6	414	212	35	283511
MSaapapa:169	MSaapapa	169	5020	-19979	-261	427	5020	45.3	452	217	29	218762
MSaapapp:169	MSaapapp	169	3258	-21741	-340	-101	3258	45.5	412	217	31	189655
MSaapp:98	MSaapp	98	2467	-22532	71	82	2467	56.1	374	182	41	408068
MSaappa:135	MSaappa	135	2674	-22325	-161	127	2674	56.0	380	219	32	220360
MSaappp:135	MSaappp	135	2908	-22091	-317	-26	2908	51.1	346	198	36	307535
MSap:51	MSap	51	2211	-22788	-245	-245	2211	46.8	445	168	53	427668
MSapa:74	MSapa	74	2543	-22456	39	40	2543	47.6	470	164	47	532475
MSapaa:101	MSapaa	101	5093	-19906	2262	2290	5093	42.6	501	226	41	492587
MSapaaa:134	MSapaaa	134	10318	-14681	6085	6152	10318	38.6	568	223	36	427294
MSapaaaa:174	MSapaaaa	174	14672	-10327	8697	8781	14672	41.1	607	224	29	237481
MSapaaap:174	MSapaaap	174	13737	-11262	8460	8860	13737	41.5	564	213	29	224615
MSapaap:134	MSapaap	134	11506	-13493	7150	7290	11506	42.4	515	215	33	302788
MSapap:101	MSapap	101	4838	-20161	2089	2104	4838	41.9	441	203	41	420366
MSapapa:133	MSapapa	133	9658	-15341	5516	5749	9658	37.0	494	214	35	367499
MSapapaa:174	MSapapaa	174	16027	-8972	7792	8647	16027	36.1	548	216	30	258261
MSapapap:174	MSapapap	174	14131	-10868	7439	8085	14131	35.3	516	227	30	256348
MSapapp:133	MSapapp	133	10027	-14972	5688	6024	10027	33.3	451	219	35	370107
MSapappa:181	MSapappa	181	16092	-8907	9614	9879	16092	31.4	505	237	30	270637
MSapappp:181	MSapappp	181	13126	-11873	8691	8863	13126	29.2	463	244	30	225361
MSapp:74	MSapp	74	2589	-22410	130	130	2589	46.5	376	157	46	487206
MSappa:102	MSappa	102	5469	-19530	2638	2685	5469	44.3	394	196	40	420382
MSappaa:138	MSappaa	138	10244	-14755	6196	6320	10244	41.2	450	204	36	326990
MSappap:138	MSappap	138	10551	-14448	6577	6702	10551	42.9	396	201	35	283704
MSappp:102	MSappp	102	5204	-19795	2377	2437	5204	36.6	352	201	42	478016
MSapppa:141	MSapppa	141	9681	-15318	5153	5514	9681	31.3	415	210	37	361377
MSapppp:141	MSapppp	141	9496	-15503	5598	5751	9496	27.6	362	206	38	370168
MSp:37	MSp	37	2172	-22828	-268	-268	2172	54.7	352	255	60	316736
MSpa:51	MSpa	51	2187	-22812	-277	-277	2187	57.4	434	246	54	360228
MSpaa:72	MSpaa	72	2288	-22711	-176	-169	2288	57.5	441	281	46	364664
MSpaaa:98	MSpaaa	98	2304	-22695	-153	-137	2304	50.1	485	304	42	399116
MSpaaaa:128	MSpaaaa	128	2268	-22731	-415	-295	2268	45.9	552	337	36	379543
MSpaaaaa:163	MSpaaaaa	163	2802	-22197	-774	-390	2802	45.2	586	331	29	243769
MSpaaaap:163	MSpaaaap	163	2498	-22501	-208	-191	2498	39.7	550	324	34	339514
MSpaaap:128	MSpaaap	128	2450	-22549	-349	-241	2450	38.6	501	337	38	424349
MSpaaapa:167	MSpaaapa	167	2748	-22251	-641	-551	2748	34.1	525	344	31	312799
MSpaaapp:167	MSpaaapp	167	2518	-22481	-490	-387	2518	31.1	483	331	35	344270
MSpaap:98	MSpaap	98	2306	-22693	-97	-88	2306	52.5	420	263	41	357368
MSpaapa:132	MSpaapa	132	2314	-22685	-169	-103	2314	44.9	484	312	39	379053
MSpaapaa:170	MSpaapaa	170	2620	-22379	-146	-88	2620	43.5	518	330	30	240333
MSpaapap:170	MSpaapap	170	2475	-22524	-561	-378	2475	41.3	477	315	35	286084
MSpaapp:132	MSpaapp	132	3245	-21754	-330	120	3245	42.7	432	307	30	168235
MSpap:72	MSpap	72	2358	-22641	-286	-288	2358	59.2	365	213	48	392123
MSpapa:98	MSpapa	98	2361	-22638	-226	-230	2361	60.3	356	234	43	347940
MSpapaa:126	MSpapaa	126	2173	-22826	-214	-168	2173	54.2	394	257	37	303708
MSpapaaa:162	MSpapaaa	162	2523	-22476	-463	-226	2523	50.8	444	273	32	199735
MSpapaap:162	MSpapaap	162	2557	-22442	-288	-219	2557	46.4	405	264	33	239429
MSpapap:126	MSpapap	126	2322	-22677	-335	-213	2322	53.5	343	255	35	280680
MSpapapa:170	MSpapapa	170	3243	-21756	-788	-287	3243	53.5	396	277	30	191866
MSpapapp:170	MSpapapp	170	2966	-22033	-177	-116	2966	51.5	357	270	31	180003
MSpapp:98	MSpapp	98	2285	-22714	-201	-203	2285	59.4	298	204	43	389800
MSpappa:134	MSpappa	134	2443	-22556	-259	-39	2443	59.3	343	235	34	256961
MSpappp:134	MSpappp	134	2664	-22335	-709	-282	2664	55.2	297	236	38	347142
MSpp:51	MSpp	51	2253	-22746	-319	-320	2253	58.3	315	243	53	333884
MSppa:74	MSppa	74	2600	-22399	-89	-92	2600	60.1	301	284	46	385691
MSppaa:102	MSppaa	102	3731	-21268	1101	1153	3731	52.6	391	312	39	308725
MSppaaa:135	MSppaaa	135	5725	-19274	2798	2849	5725	51.4	517	348	34	226099
MSppaaaa:173	MSppaaaa	173	7472	-17527	3717	3898	7472	51.7	552	343	28	136166
MSppaaap:173	MSppaaap	173	6374	-18625	2971	3140	6374	50.4	509	337	29	152010
MSppaap:135	MSppaap	135	7074	-17925	3865	3959	7074	51.4	466	339	32	206962
MSppap:102	MSppap	102	3581	-21418	960	1016	3581	50.8	342	286	41	363349
MSppapa:135	MSppapa	135	5741	-19258	2385	2576	5741	47.5	442	359	35	264454
MSppapaa:175	MSppapaa	175	7543	-17456	3556	3645	7543	48.2	495	366	28	136912
MSppapap:175	MSppapap	175	7396	-17603	3553	3598	7396	46.5	453	361	29	145021
MSppapp:135	MSppapp	135	6429	-18570	2452	2751	6429	42.0	406	360	34	276453
MSppappa:183	MSppappa	183	9152	-15848	2420	3086	9152	40.3	492	372	28	188142
MSppappp:183	MSppappp	183	7774	-17225	3941	4324	7774	38.6	446	358	31	188098
MSppp:74	MSppp	74	2517	-22482	-34	-34	2517	56.4	259	211	46	431724
MSpppa:102	MSpppa	102	3609	-21390	986	1029	3609	54.8	319	275	40	343367
MSpppaa:141	MSpppaa	141	5868	-19131	2274	2627	5868	50.4	422	325	35	235335
MSpppap:141	MSpppap	141	6557	-18442	2345	2758	6557	51.6	374	323	34	231455
MSpppp:102	MSpppp	102	3712	-21287	1115	1148	3712	51.7	280	280	41	381881
MSppppa:143	MSppppa	143	6615	-18384	2998	3137	6615	49.4	385	370	34	248801
MSppppp:143	MSppppp	143	6418	-18581	2480	2706	6418	44.2	348	354	36	297123
E:22	E	22	2021	-21192	-338	-339	2021	36.6	283	171	66	380487
Ea:36	Ea	36	2183	-22816	-357	-358	2183	45.0	348	189	62	467328
Eal:68	Eal	68	2445	-22554	-106	-105	2445	42.6	382	226	53	493408
Eala:105	Eala	105	5327	-19672	2506	2587	5327	34.5	445	275	48	484976
Ealaa:167	Ealaa	167	13243	-11756	9450	9468	13243	27.2	464	289	38	302476
Ealap:167	Ealap	167	10675	-14324	6581	6735	10675	28.1	383	281	38	224469
Ealp:105	Ealp	105	6037	-18962	3046	3120	6037	39.0	377	251	44	364360
Ealpa:172	Ealpa	172	12900	-12099	8807	8989	12900	36.5	416	254	34	193498
Ealpp:172	Ealpp	172	11939	-13060	7565	7612	11939	33.2	352	239	34	175671
Ear:68	Ear	68	2538	-22461	-6	-5	2538	46.9	348	297	52	493327
Eara:109	Eara	109	9012	-15987	5535	5690	9012	36.5	417	333	46	468125
Earaa:177	Earaa	177	25302	302	19701	19709	25302	36.8	447	328	34	224446
Earap:177	Earap	177	19284	-5715	14019	14225	19284	34.8	383	319	37	222329
Earp:109	Earp	109	8367	-16632	5121	5178	8367	39.2	347	320	45	399466
Earpa:175	Earpa	175	23009	-1991	17245	17485	23009	45.2	399	306	34	169146
Earpp:175	Earpp	175	18653	-6346	13579	13844	18653	41.3	329	290	37	203895
Ep:36	Ep	36	2162	-22837	-369	-373	2162	34.7	249	199	61	519475
Epl:69	Epl	69	2474	-22525	-69	-69	2474	33.2	295	225	55	551353
Epla:108	Epla	108	6486	-18513	3473	3524	6486	29.2	307	262	47	385680
Eplaa:174	Eplaa	174	14940	-10059	10023	10429	14940	24.6	332	275	37	189335
Eplap:174	Eplap	174	15561	-9438	10127	10937	15561	29.2	278	242	36	180636
Eplp:108	Eplp	108	7728	-17271	4187	4406	7728	31.6	231	223	46	419687
Eplpa:174	Eplpa	174	18628	-6371	12506	13448	18628	30.4	238	231	37	239000
Eplpp:174	Eplpp	174	20635	-4364	12990	14540	20635	42.0	221	227	37	245418
Epr:69	Epr	69	2476	-22523	-87	-88	2476	42.7	248	274	52	540501
Epra:108	Epra	108	5731	-19268	2474	2630	5731	38.2	293	316	46	380668
Epraa:174	Epraa	174	12471	-12528	7678	8119	12471	34.5	335	334	37	206996
Eprap:174	Eprap	174	12385	-12614	7385	7671	12385	34.5	283	311	36	181989
Eprp:108	Eprp	108	6622	-18377	3119	3331	6622	36.2	218	277	46	401337
Eprpa:180	Eprpa	180	15345	-9654	10525	10923	15345	29.6	254	288	36	207365
Eprpp:180	Eprpp	180	16752	-8247	11299	11524	16752	38.6	215	265	34	177251
P2:10	P2	10	2081	-22918	-499	-499	2081	36.2	182	255	74	663954
C:23	C	23	2039	-21293	-343	-343	2039	25.7	230	294	68	417554
Ca:38	Ca	38	1682	-17635	-206	-207	1682	25.6	323	297	59	177208
Caa:60	Caa	60	2329	-22670	-177	-177	2329	22.5	337	318	52	224909
Caaa:84	Caaa	84	2497	-22502	-190	-185	2497	17.0	343	303	49	272903
Caaaa:114	Caaaa	114	2681	-22318	130	190	2681	15.5	266	252	42	255655
Caaaaa:156	Caaaaa	156	3996	-21003	267	822	3996	15.4	273	252	35	155823
Caaaap:156	Caaaap	156	4164	-20835	1127	1213	4164	15.6	219	246	35	175999
Caaap:114	Caaap	114	2934	-22065	330	406	2934	19.8	209	202	42	354623
Caaapa:153	Caaapa	153	4333	-20666	1366	1475	4333	19.1	186	222	37	248333
Caaapp:153	Caaapp	153	4960	-20039	1493	1660	4960	30.4	162	207	35	264967
Caap:84	Caap	84	2587	-22412	-68	-66	2587	18.9	256	245	45	307473
Caapa:120	Caapa	120	22258	-2741	15274	16334	22258	31.9	162	207	34	287779
Caapp:120	Caapp	120	10760	-14239	6395	6896	10760	35.2	159	171	40	480877
Caappd:168	Caappd	168	25935	935	18461	19437	25935	41.4	144	184	35	242935
Caappv:168	Caappv	168	41175	16175	23540	29537	41175	52.2	163	202	31	196399
Cap:60	Cap	60	2304	-22695	-251	-251	2304	17.9	254	239	53	280451
Capa:89	Capa	89	5996	-19003	2940	2982	5996	23.0	287	168	45	432749
Capaa:130	Capaa	130	17863	-7136	11632	12491	17863	45.6	280	175	37	271184
Capaaa:173	Capaaa	173	26523	1523	18777	20057	26523	42.2	313	185	33	174401
Capaap:173	Capaap	173	26021	1021	16339	18420	26021	48.5	293	192	33	165217
Capap:130	Capap	130	20805	-4194	13026	14359	20805	45.9	236	188	37	288039
Capapa:177	Capapa	177	34661	9661	24777	26102	34661	40.1	270	187	34	219009
Capapp:177	Capapp	177	39344	14344	27233	29174	39344	45.2	249	187	32	201492
Capp:89	Capp	89	5775	-19224	2753	2774	5775	24.3	216	177	45	442148
Cappa:127	Cappa	127	20796	-4203	14122	14882	20796	35.5	225	171	38	374277
Cappaa:172	Cappaa	172	28560	3560	20780	20904	28560	31.5	272	187	32	189036
Cappap:172	Cappap	172	36123	11123	25092	26567	36123	36.4	232	188	32	237860
Cappp:127	Cappp	127	22588	-2411	14358	15594	22588	43.2	196	186	36	321452
Capppa:177	Capppa	177	36866	11866	23406	25754	36866	40.0	210	187	32	234924
Capppp:177	Capppp	177	30655	5655	19486	21057	30655	50.8	218	214	31	159618
Cp:38	Cp	38	1872	-19377	-274	-274	1872	26.8	221	298	61	269823
Cpa:58	Cpa	58	2278	-22721	-350	-350	2278	28.2	224	338	54	399059
Cpaa:83	Cpaa	83	2505	-22494	-165	-152	2505	23.4	245	343	50	452911
Cpaaa:112	Cpaaa	112	3485	-21515	551	608	3485	16.0	269	325	44	421375
Cpaaaa:156	Cpaaaa	156	4930	-20069	1643	1677	4930	16.1	302	320	36	218905
Cpaaap:156	Cpaaap	156	5748	-19251	1892	2004	5748	17.9	236	318	37	291998
Cpaap:112	Cpaap	112	3659	-21340	1010	1067	3659	22.7	182	293	43	494010
Cpaapa:152	Cpaapa	152	6016	-18983	2143	2389	6016	20.5	193	305	37	340510
Cpaapp:152	Cpaapp	152	6115	-18884	2459	2742	6115	27.0	150	271	39	417209
Cpap:83	Cpap	83	2635	-22364	-103	-103	2635	19.7	191	269	48	449057
Cpapa:113	Cpapa	113	9613	-15386	6338	6373	9613	31.1	139	260	42	594037
Cpapaa:163	Cpapaa	163	30760	5760	21148	22916	30760	42.3	144	226	34	312229
Cpapap:163	Cpapap	163	28245	3245	22773	22866	28245	34.5	122	264	37	423172
Cpapp:113	Cpapp	113	11505	-13494	7528	7804	11505	36.7	130	211	40	569596
Cpappd:163	Cpappd	163	35066	10066	27080	27818	35066	47.0	128	248	33	268877
Cpappv:163	Cpappv	163	38040	13040	22212	26413	38040	52.7	167	225	30	201120
Cpp:58	Cpp	58	2313	-22686	-292	-291	2313	26.4	158	250	53	439010
Cppa:87	Cppa	87	5712	-19287	2778	2835	5712	39.3	140	250	47	667327
Cppaa:135	Cppaa	135	16084	-8915	11479	11641	16084	52.1	258	268	39	330046
Cppaaa:181	Cppaaa	181	22494	-2505	16564	16635	22494	47.8	288	323	31	170190
Cppaap:181	Cppaap	181	25110	110	17367	17491	25110	51.2	260	273	28	140953
Cppap:135	Cppap	135	16290	-8709	9486	10549	16290	50.5	212	240	40	384003
Cppapa:182	Cppapa	182	27898	2898	17176	19152	27898	46.0	245	313	31	185263
Cppapp:182	Cppapp	182	26697	1697	18814	19315	26697	52.5	216	278	31	168039
Cppp:87	Cppp	87	4979	-20020	2030	2074	4979	29.3	162	193	46	642903
Cpppa:126	Cpppa	126	16884	-8115	11352	12067	16884	44.8	176	273	39	401867
Cpppaa:173	Cpppaa	173	27129	2129	19645	19960	27129	42.2	256	328	32	208135
Cpppap:173	Cpppap	173	28938	3938	18945	20394	28938	44.6	210	308	31	199829
Cpppp:126	Cpppp	126	18631	-6368	11977	12842	18631	44.3	172	225	37	369907
Cppppa:176	Cppppa	176	35082	10082	22724	25051	35082	43.9	186	289	30	199453
Cppppp:176	Cppppp	176	32076	7076	21253	23252	32076	49.7	181	247	32	203751
P3:23	P3	23	2160	-22839	-474	-475	2160	32.6	165	208	63	429268
D:44	D	44	2196	-22803	-489	-489	2196	31.9	157	200	55	271518
Da:75	Da	75	3160	-21839	389	393	3160	30.6	232	146	47	153139
Daa:108	Daa	108	4816	-20183	1881	1896	4816	44.7	312	184	35	82270
Daaa:150	Daaa	150	7174	-17825	2619	2947	7174	34.5	372	190	33	132384
Daap:150	Daap	150	6515	-18484	2721	3074	6515	41.7	334	193	33	120223
Dap:108	Dap	108	4892	-20107	2008	2020	4892	41.1	243	184	40	117761
Dapa:146	Dapa	146	6843	-18156	2877	3088	6843	32.3	325	186	34	132538
Dapp:146	Dapp	146	6092	-18907	1966	2290	6092	33.1	288	203	36	154532
Dp:75	Dp	75	3218	-21781	411	410	3218	40.0	182	179	45	135608
Dpa:111	Dpa	111	4073	-14051	1797	1827	4073	53.7	265	261	34	49910
Dpaa:151	Dpaa	151	7883	-17116	3270	3496	7883	49.8	344	343	29	68476
Dpap:151	Dpap	151	8303	-16696	4237	4360	8303	51.8	318	308	31	65623
Dpp:111	Dpp	111	4868	-20131	1908	1930	4868	47.5	214	243	38	99994
Dppa:147	Dppa	147	7582	-17417	3163	3514	7582	47.5	301	339	32	86446
Dppp:147	Dppp	147	6900	-18099	2913	3135	6900	43.8	270	321	36	113445
P4:44	P4	44	2209	-22790	-364	-366	2209	38.6	234	158	49	171398
Z2:94	Z2	94	2223	-22776	-342	-342	2223	43.3	238	192	39	81330
Z3:94	Z3	94	288	-3045	-39	-39	288	48.9	310	183	36	10113
