# Supplementary material for: Quantitative Differences in Nuclear β-catenin and TCF Pattern Embryonic Cells in C. elegans
Source: PLoS Genet. 2015 Oct 21;11(10):e1005585. doi: 10.1371/journal.pgen.1005585 (PMC4619327; doi:10.1371/journal.pgen.1005585)
Supplement: S1 Data — For each cell analyzed, birth time is given in column 3 and the average nuclear reporter intensity over the lifetime of the cell (corrected for background) is given in column 7 (“blot”). For information on each embryo’s strain information and experimental conditions, refer to S2 Table. (ZIP) [file pgen.1005585.s005.zip › CAs/CA20111215_tbx-11_L4.csv]

cellTime	cell	time	none	global	local	blot	cross	z	x	y	size	gweight
ABa:1	ABa	1	1942	-23057	-383	-383	1942	36.3	548	256	86	639748
ABal:4	ABal	4	2014	-22985	-316	-316	2014	33.6	569	227	70	485954
ABala:19	ABala	19	2081	-22918	-350	-350	2081	38.1	604	267	62	338589
ABalaa:32	ABalaa	32	2187	-22812	-279	-279	2187	46.8	612	227	55	393887
ABalaaa:51	ABalaaa	51	3507	-21492	922	924	3507	40.7	629	259	48	694536
ABalaaaa:78	ABalaaaa	78	8842	-16157	5445	5594	8842	44.2	624	251	42	580644
ABalaaaal:113	ABalaaaal	113	13371	-11628	9139	9257	13371	36.9	623	228	35	448403
ABalaaaala:156	ABalaaaala	156	14241	-10758	8260	9068	14241	39.5	631	206	31	284466
ABalaaaalp:156	ABalaaaalp	156	14251	-10748	8597	9262	14251	37.5	612	170	30	289455
ABalaaaar:113	ABalaaaar	113	13131	-11868	9119	9311	13131	45.5	630	250	36	414634
ABalaaaarl:154	ABalaaaarl	154	15328	-9671	9826	10478	15328	45.4	620	272	30	235312
ABalaaaarr:154	ABalaaaarr	154	13996	-11003	8987	9415	13996	43.2	638	237	30	259768
ABalaaap:78	ABalaaap	78	7716	-17283	4021	4276	7716	39.2	601	290	42	548279
ABalaaapa:108	ABalaaapa	108	12233	-12766	7698	7869	12233	39.3	624	287	36	444949
ABalaaapal:148	ABalaaapal	148	14327	-10672	7267	8799	14327	34.8	641	235	33	379169
ABalaaapar:148	ABalaaapar	148	16319	-8680	8575	10535	16319	35.8	646	274	30	301518
ABalaaapp:108	ABalaaapp	108	12256	-12743	7283	7611	12256	40.0	584	309	35	380382
ABalaaappl:150	ABalaaappl	150	16591	-8408	8009	9589	16591	39.9	630	290	30	285453
ABalaaappr:150	ABalaaappr	150	13984	-11015	7344	8361	13984	43.8	603	315	31	270451
ABalaap:51	ABalaap	51	3167	-21832	665	668	3167	47.9	582	210	47	519479
ABalaapa:78	ABalaapa	78	7748	-17251	4451	4534	7748	45.4	562	256	41	441742
ABalaapaa:112	ABalaapaa	112	12607	-12392	8350	8648	12607	51.1	587	305	33	271586
ABalaapaaa:158	ABalaapaaa	158	13885	-11115	8600	9185	13885	51.1	607	291	30	193407
ABalaapaap:158	ABalaapaap	158	12851	-12148	6747	8025	12851	55.4	571	307	31	184156
ABalaapap:112	ABalaapap	112	11857	-13142	7493	7829	11857	52.0	548	317	34	256693
ABalaapapa:157	ABalaapapa	157	14339	-10660	7710	9377	14339	54.0	558	329	30	193809
ABalaapapp:157	ABalaapapp	157	10577	-14422	5717	6198	10577	56.2	526	329	30	150283
ABalaapp:78	ABalaapp	78	6674	-18325	3488	3513	6674	44.3	509	297	42	398873
ABalaappa:108	ABalaappa	108	13053	-11946	8042	8474	13053	42.8	559	334	34	342521
ABalaappaa:154	ABalaappaa	154	16473	-8526	9719	10930	16473	48.0	580	322	29	210088
ABalaappap:154	ABalaappap	154	12132	-12867	6270	7075	12132	45.0	548	326	30	207291
ABalaappp:108	ABalaappp	108	10764	-14235	5967	6464	10764	42.3	518	343	35	342477
ABalaapppa:146	ABalaapppa	146	13733	-11266	7177	7979	13733	38.7	583	332	32	283506
ABalaapppp:146	ABalaapppp	146	12389	-12610	4987	6535	12389	39.6	553	355	32	257283
ABalap:32	ABalap	32	2236	-22763	-274	-277	2236	31.0	591	298	57	424188
ABalapa:51	ABalapa	51	3524	-21475	880	880	3524	28.8	600	297	49	621816
ABalapaa:76	ABalapaa	76	11303	-13696	7529	7660	11303	29.5	606	310	43	598104
ABalapaaa:108	ABalapaaa	108	21976	-3023	15374	16521	21976	29.1	619	271	38	602207
ABalapaaaa:153	ABalapaaaa	153	31243	6243	22275	23876	31243	29.1	639	246	31	400083
ABalapaaap:153	ABalapaaap	153	24025	-974	14675	16858	24025	22.8	623	258	32	395401
ABalapaap:108	ABalapaap	108	20030	-4969	13729	14865	20030	24.7	604	241	38	582800
ABalapaapa:150	ABalapaapa	150	27008	2008	19131	20690	27008	23.3	616	217	32	419594
ABalapaapp:150	ABalapaapp	150	22566	-2433	12593	14660	22566	22.3	589	202	31	354603
ABalapap:76	ABalapap	76	8958	-16041	5345	5483	8958	26.0	554	318	43	481878
ABalapapa:106	ABalapapa	106	21817	-3182	16012	16443	21817	25.0	572	275	36	456013
ABalapapaa:152	ABalapapaa	152	33410	8410	24339	25765	33410	23.3	604	284	30	337272
ABalapapap:152	ABalapapap	152	23410	-1590	15477	16821	23410	20.2	582	252	33	369773
ABalapapp:106	ABalapapp	106	14735	-10264	10408	10583	14735	25.7	518	267	38	406825
ABalapappa:145	ABalapappa	145	20150	-4849	11892	13186	20150	23.1	539	232	32	307703
ABalapappp:145	ABalapappp	145	18682	-6317	12499	13029	18682	21.2	498	244	32	273574
ABalapp:51	ABalapp	51	3076	-21923	534	537	3076	36.0	536	253	49	497487
ABalappa:76	ABalappa	76	12111	-12888	8071	8181	12111	35.1	550	305	42	490809
ABalappaa:111	ABalappaa	111	26341	1341	18922	20061	26341	31.6	605	303	36	496765
ABalappaaa:159	ABalappaaa	159	38423	13423	27718	30884	38423	32.4	639	279	30	349233
ABalappaap:159	ABalappaap	159	31811	6811	21624	23762	31811	32.5	606	287	31	312205
ABalappap:111	ABalappap	111	21002	-3997	14558	15478	21002	31.6	572	326	37	489845
ABalappapa:150	ABalappapa	150	28324	3324	18956	20744	28324	35.9	623	315	31	297572
ABalappapp:150	ABalappapp	150	23278	-1721	14926	16865	23278	30.2	606	328	32	300038
ABalappp:76	ABalappp	76	7373	-17626	4298	4303	7373	33.5	479	273	45	420845
ABalapppa:106	ABalapppa	106	17320	-7680	11700	12212	17320	33.5	522	338	37	436320
ABalapppaa:145	ABalapppaa	145	27013	2013	18404	19799	27013	30.0	575	311	31	310209
ABalapppap:145	ABalapppap	145	24592	-407	16029	17032	24592	31.6	547	339	32	301820
ABalapppp:106	ABalapppp	106	14901	-10098	10198	10373	14901	33.1	469	336	38	397553
ABalappppa:145	ABalappppa	145	24059	-940	15626	16804	24059	34.5	507	350	30	273321
ABalappppp:145	ABalappppp	145	24083	-916	13762	15862	24083	33.3	465	366	33	327233
ABalp:19	ABalp	19	2081	-22918	-361	-361	2081	35.0	536	170	67	376254
ABalpa:31	ABalpa	31	2170	-22829	-316	-317	2170	31.0	586	168	58	486554
ABalpaa:50	ABalpaa	50	2981	-22018	466	467	2981	28.3	607	194	51	706119
ABalpaaa:75	ABalpaaa	75	6283	-18716	3197	3270	6283	43.7	620	201	41	586294
ABalpaaaa:109	ABalpaaaa	109	6801	-18198	3551	3672	6801	55.6	584	205	36	360732
ABalpaaaaa:157	ABalpaaaaa	157	6880	-18119	3370	3641	6880	53.4	583	187	30	268154
ABalpaaaap:157	ABalpaaaap	157	6973	-18026	2532	2970	6973	58.0	553	173	31	221306
ABalpaaap:109	ABalpaaap	109	7188	-17811	3016	3503	7188	48.9	562	181	35	397025
ABalpaaapa:162	ABalpaaapa	162	7825	-17174	3932	4117	7825	48.2	539	179	30	249484
ABalpaaapp:162	ABalpaaapp	162	8440	-16559	2194	3695	8440	46.8	499	174	30	256099
ABalpaap:75	ABalpaap	75	5312	-19687	2349	2387	5312	31.5	601	207	45	717512
ABalpaapa:104	ABalpaapa	104	6262	-18737	2755	2996	6262	41.3	616	220	41	603620
ABalpaapaa:140	ABalpaapaa	140	6088	-18911	2615	2817	6088	50.9	613	224	31	295547
ABalpaapap:140	ABalpaapap	140	5355	-19644	1823	2022	5355	46.2	583	199	34	329740
ABalpaapp:104	ABalpaapp	104	7030	-17969	3327	3657	7030	35.4	606	184	39	648667
ABalpaappa:149	ABalpaappa	149	7341	-17658	3770	3880	7341	46.3	617	176	30	299126
ABalpaappp:149	ABalpaappp	149	6750	-18249	2322	2833	6750	42.5	588	160	33	376667
ABalpap:50	ABalpap	50	2796	-22203	200	199	2796	39.0	535	141	49	553943
ABalpapa:75	ABalpapa	75	6420	-18579	3469	3480	6420	42.4	583	150	43	628387
ABalpapaa:106	ABalpapaa	106	14713	-10286	10448	10732	14713	44.0	592	158	36	493347
ABalpapaaa:152	ABalpapaaa	152	17582	-7417	12913	13113	17582	51.7	564	148	31	243894
ABalpapaap:152	ABalpapaap	152	18688	-6311	11128	12772	18688	56.0	523	141	31	233098
ABalpapap:106	ABalpapap	106	12889	-12110	8339	8788	12889	45.3	550	145	37	483385
ABalpapapa:149	ABalpapapa	149	16376	-8623	11092	11702	16376	50.0	502	121	32	273663
ABalpapapp:149	ABalpapapp	149	17550	-7449	10889	12221	17550	51.2	463	127	31	255449
ABalpapp:75	ABalpapp	75	5016	-19983	2231	2232	5016	45.5	512	148	44	517536
ABalpappa:104	ABalpappa	104	11656	-13343	7582	7755	11656	50.7	531	149	37	401039
ABalpappaa:141	ABalpappaa	141	23802	-1197	15933	16842	23802	54.3	509	157	30	213780
ABalpappap:141	ABalpappap	141	20312	-4687	13098	14024	20312	55.5	470	167	33	257987
ABalpappp:104	ABalpappp	104	10754	-14245	7050	7116	10754	49.6	478	143	39	422472
ABalpapppa:142	ABalpapppa	142	22446	-2553	15631	16482	22446	48.2	477	172	31	246944
ABalpapppp:142	ABalpapppp	142	17071	-7928	11544	11917	17071	49.5	434	161	34	264329
ABalpp:31	ABalpp	31	2289	-22711	-199	-202	2289	21.6	488	170	56	316001
ABalppa:50	ABalppa	50	3029	-21970	469	469	3029	20.5	536	167	50	534995
ABalppaa:75	ABalppaa	75	7116	-17883	4061	4096	7116	23.3	600	172	44	698691
ABalppaaa:110	ABalppaaa	110	9897	-15102	5814	6251	9897	27.8	606	181	38	583708
ABalppaaaa:157	ABalppaaaa	157	14691	-10309	8418	9495	14691	32.2	633	198	30	342409
ABalppaaap:157	ABalppaaap	157	10893	-14106	4964	5932	10893	29.5	617	169	32	372260
ABalppaap:110	ABalppaap	110	9866	-15133	5920	6207	9866	28.4	584	147	37	546587
ABalppaapa:155	ABalppaapa	155	12445	-12554	7175	8192	12445	35.0	604	143	30	339873
ABalppaapp:155	ABalppaapp	155	11794	-13205	5858	6659	11794	31.5	574	143	33	425174
ABalppap:75	ABalppap	75	5863	-19136	2850	2892	5863	28.2	544	156	45	582261
ABalppapa:105	ABalppapa	105	8932	-16067	5094	5279	8932	36.0	554	164	38	504953
ABalppapaa:144	ABalppapaa	144	9009	-15990	4946	5240	9009	40.1	573	138	33	342227
ABalppapap:144	ABalppapap	144	9203	-15796	4072	5010	9203	46.1	536	136	32	282952
ABalppapp:105	ABalppapp	105	7574	-17425	4026	4244	7574	36.7	512	139	39	466830
ABalppappa:142	ABalppappa	142	9239	-15760	5022	5561	9239	42.3	516	118	33	348821
ABalppappp:142	ABalppappp	142	8580	-16419	3775	4409	8580	42.1	475	123	32	293485
ABalppp:50	ABalppp	50	2856	-22143	300	298	2856	31.2	457	142	51	558762
ABalpppa:74	ABalpppa	74	6396	-18603	3404	3435	6396	31.6	523	201	44	498743
ABalpppaa:106	ABalpppaa	106	16727	-8272	11293	11983	16727	24.6	575	208	35	470062
ABalpppaaa:151	ABalpppaaa	151	25425	425	17810	18596	25425	23.9	588	162	30	337277
ABalpppaap:151	ABalpppaap	151	25207	207	16245	17394	25207	18.1	564	175	31	368968
ABalpppap:106	ABalpppap	106	11971	-13028	7136	7632	11971	22.4	538	190	37	422158
ABalpppapa:144	ABalpppapa	144	20129	-4870	13611	14459	20129	24.5	556	141	32	388871
ABalpppapp:144	ABalpppapp	144	19706	-5293	11823	13101	19706	20.9	525	158	32	358658
ABalpppp:74	ABalpppp	74	5235	-19764	2360	2386	5235	35.0	454	181	45	461660
ABalppppa:103	ABalppppa	103	13619	-11380	8841	9213	13619	23.4	505	215	37	394829
ABalppppaa:142	ABalppppaa	142	39297	14297	28144	29000	39297	23.6	551	197	30	304812
ABalppppap:142	ABalppppap	142	33500	8500	21612	23738	33500	20.4	513	195	33	324346
ABalppppp:103	ABalppppp	103	11017	-13982	7108	7249	11017	23.9	449	187	40	408270
ABalpppppa:138	ABalpppppa	138	34620	9620	24614	25781	34620	20.3	486	171	31	300863
ABalpppppp:138	ABalpppppp	138	23720	-1279	16110	17187	23720	21.3	443	157	36	365161
ABar:4	ABar	4	2020	-22980	-340	-340	2020	43.1	495	323	75	525557
ABara:18	ABara	18	1408	-15258	-203	-203	1408	52.6	475	314	63	140853
ABaraa:33	ABaraa	33	2257	-22742	-176	-177	2257	52.9	538	281	57	323015
ABaraaa:50	ABaraaa	50	2736	-22263	235	235	2736	49.2	568	308	48	488862
ABaraaaa:75	ABaraaaa	75	5273	-19726	2224	2297	5273	52.3	595	273	41	468308
ABaraaaaa:109	ABaraaaaa	109	6552	-18447	2746	3241	6552	52.2	605	259	35	381995
ABaraaaaaa:154	ABaraaaaaa	154	6266	-18733	2141	2607	6266	51.5	618	243	30	259293
ABaraaaaap:154	ABaraaaaap	154	6210	-18789	1884	2447	6210	55.0	587	271	30	231700
ABaraaaap:109	ABaraaaap	109	6317	-18682	2811	3220	6317	51.8	567	245	35	381239
ABaraaaapa:159	ABaraaaapa	159	7045	-17954	2845	3304	7045	49.8	594	254	29	258265
ABaraaaapp:159	ABaraaaapp	159	6499	-18500	2747	3126	6499	45.2	570	264	30	276660
ABaraaap:75	ABaraaap	75	4586	-20413	1548	1611	4586	48.8	556	319	43	535161
ABaraaapa:105	ABaraaapa	105	5298	-19701	2009	2207	5298	57.6	557	267	39	390567
ABaraaapaa:142	ABaraaapaa	142	5529	-19470	2188	2403	5529	57.0	585	244	32	267764
ABaraaapap:142	ABaraaapap	142	4284	-20715	1216	1372	4284	57.0	546	236	34	256816
ABaraaapp:105	ABaraaapp	105	5285	-19714	2257	2352	5285	58.4	514	281	36	317704
ABaraaappa:148	ABaraaappa	148	5579	-19420	2103	2274	5579	59.3	551	271	31	218860
ABaraaappp:148	ABaraaappp	148	5066	-19933	1742	1970	5066	56.8	518	262	31	218419
ABaraap:50	ABaraap	50	2604	-22395	138	135	2604	54.5	500	268	48	378501
ABaraapa:74	ABaraapa	74	4100	-20899	1258	1267	4100	58.2	543	250	44	410459
ABaraapaa:105	ABaraapaa	105	5235	-19764	2271	2386	5235	48.4	557	212	36	379441
ABaraapaaa:144	ABaraapaaa	144	6014	-18985	2482	2643	6014	42.9	594	237	30	278674
ABaraapaap:144	ABaraapaap	144	4905	-20094	1781	1849	4905	42.3	552	222	31	249927
ABaraapap:105	ABaraapap	105	4954	-20045	1862	1984	4954	49.2	504	186	37	367663
ABaraapapa:143	ABaraapapa	143	4674	-20325	805	1222	4674	41.2	510	203	35	337746
ABaraapapp:143	ABaraapapp	143	5651	-19348	1998	2241	5651	37.0	482	210	31	292170
ABaraapp:74	ABaraapp	74	3945	-21054	1245	1245	3945	59.1	463	252	44	378499
ABaraappa:104	ABaraappa	104	5031	-19968	2185	2264	5031	54.0	495	222	36	306272
ABaraappaa:145	ABaraappaa	145	5422	-19577	2081	2397	5422	47.5	548	259	30	215182
ABaraappap:145	ABaraappap	145	4819	-20180	1801	1929	4819	48.4	519	234	32	231428
ABaraappp:104	ABaraappp	104	5082	-19917	2367	2399	5082	54.1	440	224	37	319189
ABaraapppa:142	ABaraapppa	142	4968	-20031	1885	2066	4968	50.2	487	245	31	213362
ABaraapppp:142	ABaraapppp	142	5428	-19571	2275	2492	5428	46.9	453	265	30	215207
ABarap:33	ABarap	33	2232	-22767	-252	-253	2232	55.0	450	330	57	296933
ABarapa:51	ABarapa	51	2782	-22217	269	269	2782	51.5	480	356	49	463532
ABarapaa:76	ABarapaa	76	4576	-20423	1715	1748	4576	56.1	526	313	42	393361
ABarapaaa:106	ABarapaaa	106	5212	-19787	2036	2177	5212	60.9	522	225	36	277836
ABarapaaaa:148	ABarapaaaa	148	5329	-19670	1864	2026	5329	61.3	520	208	31	166908
ABarapaaap:148	ABarapaaap	148	5732	-19268	2137	2321	5732	60.6	491	226	28	143418
ABarapaap:106	ABarapaap	106	5148	-19851	1651	1966	5148	58.9	506	194	36	276767
ABarapaapa:144	ABarapaapa	144	5879	-19120	1278	1905	5879	56.8	531	185	29	183078
ABarapaapp:144	ABarapaapp	144	5277	-19722	910	1453	5277	55.6	501	197	30	174155
ABarapap:76	ABarapap	76	4127	-20872	1269	1308	4127	57.5	466	328	42	347040
ABarapapa:104	ABarapapa	104	5285	-19714	2071	2177	5285	61.4	473	215	36	247405
ABarapapaa:144	ABarapapaa	144	7982	-17017	2987	3420	7982	62.8	476	189	32	176715
ABarapapap:144	ABarapapap	144	7096	-17904	2727	3049	7096	60.9	432	176	32	177872
ABarapapp:104	ABarapapp	104	4800	-20200	1859	1946	4800	59.9	430	227	38	290515
ABarapappa:142	ABarapappa	142	7834	-17165	4170	4370	7834	55.5	461	215	30	187121
ABarapappp:142	ABarapappp	142	6248	-18751	2762	3087	6248	56.9	412	207	34	216442
ABarapp:51	ABarapp	51	2710	-22289	173	171	2710	58.6	400	314	48	352696
ABarappa:76	ABarappa	76	4403	-20596	1478	1560	4403	56.9	426	332	41	358782
ABarappaa:108	ABarappaa	108	5422	-19577	2278	2428	5422	60.6	460	253	35	230389
ABarappaaa:154	ABarappaaa	154	5395	-19604	1617	1946	5395	61.7	457	227	30	135737
ABarappaap:154	ABarappaap	154	5761	-19238	1357	1949	5761	62.4	411	208	30	143975
ABarappap:108	ABarappap	108	4833	-20166	1681	1885	4833	60.0	413	270	36	248110
ABarappapa:149	ABarappapa	149	5195	-19804	961	1754	5195	62.5	420	257	32	149137
ABarappapp:149	ABarappapp	149	5424	-19575	666	1492	5424	62.9	378	242	32	152050
ABarappp:76	ABarappp	76	4312	-20688	1525	1567	4312	55.1	374	320	41	358101
ABarapppa:107	ABarapppa	107	5571	-19428	2287	2449	5571	57.8	454	300	34	241085
ABarapppaa:150	ABarapppaa	150	5847	-19152	2303	2575	5847	60.2	497	272	32	164699
ABarapppap:150	ABarapppap	150	5924	-19075	2079	2440	5924	58.1	461	265	29	143831
ABarapppp:107	ABarapppp	107	5209	-19790	1931	2103	5209	56.7	403	315	34	238570
ABarappppa:146	ABarappppa	146	5619	-19380	1940	2166	5619	61.4	456	290	30	146108
ABarappppp:146	ABarappppp	146	5836	-19163	1403	2020	5836	60.8	415	293	29	125597
ABarp:18	ABarp	18	2123	-22876	-303	-303	2123	32.4	400	356	66	347122
ABarpa:32	ABarpa	32	2222	-22777	-245	-245	2222	35.5	458	370	58	380352
ABarpaa:51	ABarpaa	51	3006	-21993	414	414	3006	35.4	514	364	50	532286
ABarpaaa:73	ABarpaaa	73	8425	-16574	5006	5084	8425	35.0	541	366	42	515217
ABarpaaaa:109	ABarpaaaa	109	12979	-12020	8299	8632	12979	21.3	575	326	38	470087
ABarpaaaaa:153	ABarpaaaaa	153	17514	-7485	10970	11881	17514	21.3	583	317	32	309506
ABarpaaaap:153	ABarpaaaap	153	15469	-9530	8906	9505	15469	16.8	544	329	32	269089
ABarpaaap:109	ABarpaaap	109	13169	-11830	7767	8395	13169	21.4	530	332	36	418565
ABarpaaapa:155	ABarpaaapa	155	16393	-8606	8992	9957	16393	24.6	548	317	31	252777
ABarpaaapp:155	ABarpaaapp	155	18740	-6259	10413	11720	18740	22.1	514	331	29	241105
ABarpaap:73	ABarpaap	73	5565	-19434	2497	2526	5565	27.8	484	364	47	524480
ABarpaapa:102	ABarpaapa	102	8624	-16375	4514	4869	8624	20.6	491	350	40	443419
ABarpaapaa:140	ABarpaapaa	140	12725	-12274	6502	7782	12725	20.1	481	334	31	262903
ABarpaapap:140	ABarpaapap	140	7866	-17133	4102	4267	7866	18.8	437	327	34	215940
ABarpaapp:102	ABarpaapp	102	7694	-17305	3878	4048	7694	21.1	410	357	42	414809
ABarpaappa:142	ABarpaappa	142	7906	-17093	3566	3883	7906	18.3	394	344	34	214570
ABarpaappp:142	ABarpaappp	142	7632	-17367	3544	3812	7632	17.9	350	331	34	187288
ABarpap:51	ABarpap	51	2938	-22061	406	406	2938	41.4	440	304	50	409680
ABarpapa:75	ABarpapa	75	7907	-17092	4631	4656	7907	40.5	494	340	43	453538
ABarpapaa:104	ABarpapaa	104	20493	-4506	14996	15447	20493	29.3	516	375	38	472316
ABarpapaaa:148	ABarpapaaa	148	37503	12503	28704	29616	37503	24.2	547	358	31	289942
ABarpapaap:148	ABarpapaap	148	31198	6198	20478	22575	31198	24.8	506	367	33	307662
ABarpapap:104	ABarpapap	104	18577	-6422	13159	13768	18577	27.5	464	377	39	476437
ABarpapapa:149	ABarpapapa	149	32651	7651	22177	24222	32651	22.7	476	366	32	285970
ABarpapapp:149	ABarpapapp	149	26326	1326	18389	18866	26326	21.2	427	371	31	214536
ABarpapp:75	ABarpapp	75	6666	-18333	3585	3608	6666	37.2	424	321	44	418528
ABarpappa:105	ABarpappa	105	25317	317	18584	19227	25317	34.0	453	373	36	439651
ABarpappaa:154	ABarpappaa	154	48952	23952	37215	39180	48952	29.5	477	397	29	270834
ABarpappap:154	ABarpappap	154	34315	9315	22875	24641	34315	29.5	435	389	31	261163
ABarpappp:105	ABarpappp	105	17476	-7523	11566	12438	17476	31.2	407	367	39	438672
ABarpapppa:147	ABarpapppa	147	29912	4912	18890	20908	29912	28.3	405	386	32	257104
ABarpapppp:147	ABarpapppp	147	25671	671	17373	18060	25671	35.7	382	384	34	247078
ABarpp:32	ABarpp	32	2237	-22762	-307	-307	2237	33.3	331	370	59	389446
ABarppa:51	ABarppa	51	3049	-21950	459	459	3049	28.7	401	362	51	443634
ABarppaa:75	ABarppaa	75	7432	-17567	4243	4258	7432	23.7	423	363	45	405514
ABarppaaa:107	ABarppaaa	107	11548	-13451	7206	7494	11548	16.9	350	298	38	243841
ABarppaaaa:153	ABarppaaaa	153	13481	-11518	8921	9244	13481	15.6	326	311	33	155214
ABarppaaap:153	ABarppaaap	153	17854	-7145	12883	13052	17854	17.0	301	258	31	153017
ABarppaap:107	ABarppaap	107	11726	-13273	7644	7764	11726	14.2	396	307	38	242970
ABarppaapa:156	ABarppaapa	156	19176	-5824	13996	14123	19176	13.7	400	315	30	162045
ABarppaapp:156	ABarppaapp	156	14370	-10629	9852	10007	14370	14.8	367	284	33	145576
ABarppap:75	ABarppap	75	7393	-17606	4109	4111	7393	23.9	362	321	45	353101
ABarppapa:109	ABarppapa	109	12040	-12959	7661	7848	12040	18.0	321	261	38	244612
ABarppapaa:154	ABarppapaa	154	19473	-5526	14137	14265	19473	15.7	341	240	31	144074
ABarppapap:154	ABarppapap	154	22207	-2793	15273	15897	22207	17.4	284	217	31	162472
ABarppapp:109	ABarppapp	109	13976	-11023	9924	9968	13976	19.8	255	246	39	295912
ABarppappa:155	ABarppappa	155	23878	-1121	16364	17074	23878	16.1	249	227	31	169959
ABarppappp:155	ABarppappp	155	33383	8383	26292	26468	33383	22.4	197	217	32	244098
ABarppp:51	ABarppp	51	3073	-21926	405	402	3073	36.5	315	359	49	431780
ABarpppa:74	ABarpppa	74	9134	-15865	5707	5773	9134	33.4	350	371	46	472259
ABarpppaa:106	ABarpppaa	106	25406	406	18650	19465	25406	28.1	385	399	38	441911
ABarpppaaa:152	ABarpppaaa	152	39869	14869	29771	31098	39869	23.8	381	396	31	251144
ABarpppaap:152	ABarpppaap	152	32121	7121	22585	23188	32121	31.3	352	396	32	237114
ABarpppap:106	ABarpppap	106	21061	-3938	14973	15679	21061	26.0	342	383	40	426334
ABarpppapa:147	ABarpppapa	147	24204	-796	17999	18182	24204	22.9	333	375	35	239743
ABarpppapp:147	ABarpppapp	147	28406	3406	22044	22246	28406	27.8	274	382	34	238112
ABarpppp:74	ABarpppp	74	9917	-15082	6429	6427	9917	28.8	285	348	46	456627
ABarppppa:109	ABarppppa	109	25008	8	18592	19190	25008	28.9	295	385	39	411610
ABarppppaa:157	ABarppppaa	157	37729	12729	27936	28290	37729	35.7	316	406	31	215454
ABarppppap:157	ABarppppap	157	37312	12312	27967	28540	37312	39.1	277	392	32	214315
ABarppppp:109	ABarppppp	109	24605	-394	19333	19612	24605	29.1	244	366	42	476933
ABarpppppa:156	ABarpppppa	156	45095	20095	36785	37235	45095	36.5	235	382	33	267229
ABarpppppp:156	ABarpppppp	156	50605	25605	42872	43003	50605	36.4	182	355	34	328713
ABp:1	ABp	1	1972	-23027	-391	-391	1972	37.7	354	367	83	645062
ABpl:5	ABpl	5	1292	-14092	-168	-168	1292	22.1	377	287	80	316839
ABpla:18	ABpla	18	0	0	0	0	0	18.0	488	266	74	0
ABplaa:30	ABplaa	30	2157	-21652	-131	-132	2157	21.0	523	298	58	293599
ABplaaa:51	ABplaaa	51	2656	-22343	101	101	2656	16.9	548	301	51	472991
ABplaaaa:76	ABplaaaa	76	5455	-19544	2389	2428	5455	19.5	587	273	44	593195
ABplaaaaa:108	ABplaaaaa	108	9494	-15505	5079	5479	9494	16.0	573	285	38	575752
ABplaaaaaa:156	ABplaaaaaa	156	11301	-13698	6238	6540	11301	14.4	583	290	33	417897
ABplaaaaap:156	ABplaaaaap	156	8761	-16238	4563	4989	8761	15.2	542	280	32	324444
ABplaaaap:108	ABplaaaap	108	7922	-17077	3551	4109	7922	16.2	527	299	38	458743
ABplaaaapa:155	ABplaaaapa	155	9373	-15626	4253	4959	9373	15.4	518	306	31	296977
ABplaaaapp:155	ABplaaaapp	155	8984	-16015	4953	5211	8984	18.1	477	300	30	253629
ABplaaap:76	ABplaaap	76	4507	-20492	1463	1552	4507	17.7	511	303	44	422544
ABplaaapa:107	ABplaaapa	107	7411	-17588	3588	3860	7411	14.1	493	297	37	403199
ABplaaapaa:155	ABplaaapaa	155	11427	-13572	6843	7128	11427	13.0	494	263	30	273274
ABplaaapap:155	ABplaaapap	155	7662	-17337	3600	3972	7662	13.6	458	278	32	227513
ABplaaapp:107	ABplaaapp	107	5896	-19103	2531	2644	5896	16.4	451	293	37	316867
ABplaaappa:150	ABplaaappa	150	7526	-17473	3265	3682	7526	14.2	446	240	31	235632
ABplaaappp:150	ABplaaappp	150	6273	-18727	2935	3071	6273	15.3	408	259	33	208552
ABplaap:51	ABplaap	51	2442	-22557	34	34	2442	24.6	482	237	52	411969
ABplaapa:75	ABplaapa	75	5765	-19234	2856	2872	5765	19.3	536	232	45	495968
ABplaapaa:106	ABplaapaa	106	16298	-8701	11839	11973	16298	14.7	547	237	41	594399
ABplaapaaa:148	ABplaapaaa	148	34368	9368	25820	26916	34368	14.9	561	228	33	445218
ABplaapaap:148	ABplaapaap	148	26552	1552	17342	19228	26552	14.0	520	226	36	476309
ABplaapap:106	ABplaapap	106	14439	-10560	9958	10180	14439	14.5	489	240	39	432671
ABplaapapa:148	ABplaapapa	148	32711	7711	20857	23815	32711	13.6	503	182	34	428459
ABplaapapp:148	ABplaapapp	148	24731	-268	17298	18062	24731	14.7	472	211	33	324594
ABplaapp:75	ABplaapp	75	4584	-20415	1762	1778	4584	21.1	449	221	46	392777
ABplaappa:104	ABplaappa	104	15194	-9805	10495	10721	15194	15.7	438	208	39	395410
ABplaappaa:150	ABplaappaa	150	54237	29237	43926	45161	54237	14.5	474	156	33	409830
ABplaappap:150	ABplaappap	150	37456	12456	28098	29815	37456	15.8	427	170	36	407097
ABplaappp:104	ABplaappp	104	13412	-11587	9156	9320	13412	19.6	389	172	41	436609
ABplaapppa:143	ABplaapppa	143	35285	10285	26943	27889	35285	20.7	391	156	35	367521
ABplaapppp:143	ABplaapppp	143	34395	9395	25747	27060	34395	23.2	350	140	36	387755
ABplap:30	ABplap	30	1634	-17115	-163	-162	1634	21.5	418	295	58	216302
ABplapa:50	ABplapa	50	2510	-22490	102	102	2510	18.1	466	331	50	350713
ABplapaa:75	ABplapaa	75	4966	-20033	2040	2083	4966	15.2	469	290	44	343991
ABplapaaa:109	ABplapaaa	109	8455	-16544	4521	4814	8455	16.3	415	248	36	264450
ABplapaaaa:151	ABplapaaaa	151	12291	-12708	7552	7963	12291	17.0	411	213	32	232271
ABplapaaap:151	ABplapaaap	151	10172	-14827	4351	5483	10172	18.0	372	218	32	205554
ABplapaap:109	ABplapaap	109	8426	-16573	4702	4875	8426	17.2	366	222	37	282312
ABplapaapa:155	ABplapaapa	155	13043	-11956	8317	8742	13043	16.5	354	193	31	214463
ABplapaapp:155	ABplapaapp	155	10678	-14321	5002	5997	10678	16.1	313	180	33	235574
ABplapap:75	ABplapap	75	4434	-20565	1584	1607	4434	17.8	406	292	45	307126
ABplapapa:106	ABplapapa	106	7294	-17705	3832	3912	7294	17.0	324	215	39	301476
ABplapapaa:148	ABplapapaa	148	10812	-14187	5596	6032	10812	17.0	252	187	34	289556
ABplapapap:148	ABplapapap	148	14319	-10680	6847	8404	14319	22.2	213	181	32	323763
ABplapapp:106	ABplapapp	106	8656	-16343	4795	5076	8656	19.9	269	203	39	382733
ABplapappa:147	ABplapappa	147	15906	-9093	9353	10636	15906	24.0	182	178	35	461218
ABplapappp:147	ABplapappp	147	17599	-7400	11090	11871	17599	29.0	162	191	33	405277
ABplapp:50	ABplapp	50	2488	-22511	87	86	2488	23.4	405	247	50	337866
ABplappa:75	ABplappa	75	5537	-19462	2603	2625	5537	17.4	382	220	45	362231
ABplappaa:106	ABplappaa	106	17589	-7410	13033	13243	17589	22.8	332	147	40	515605
ABplappaaa:152	ABplappaaa	152	34361	9361	25519	26796	34361	26.2	317	129	32	350580
ABplappaap:152	ABplappaap	152	33729	8729	25943	26629	33729	30.2	274	128	34	391714
ABplappap:106	ABplappap	106	17629	-7370	12448	12977	17629	22.8	271	158	40	513876
ABplappapa:150	ABplappapa	150	25401	401	19452	19677	25401	20.4	284	160	34	321429
ABplappapp:150	ABplappapp	150	35143	10143	27273	27793	35143	26.8	230	149	34	421849
ABplappp:75	ABplappp	75	6746	-18253	3730	3745	6746	22.5	315	209	44	386453
ABplapppa:109	ABplapppa	109	28220	3220	21610	22397	28220	33.6	190	145	37	560127
ABplapppaa:156	ABplapppaa	156	44426	19426	35218	35457	44426	34.0	171	152	31	360277
ABplapppap:156	ABplapppap	156	44262	19262	33261	33860	44262	42.6	171	157	30	279261
ABplapppp:109	ABplapppp	109	26486	1486	19582	20442	26486	28.0	228	148	37	534588
ABplappppa:157	ABplappppa	157	44592	19592	32375	33799	44592	34.7	240	136	30	313820
ABplappppp:157	ABplappppp	157	39549	14549	28511	29667	39549	39.2	206	143	31	316557
ABplp:18	ABplp	18	432	-4567	-43	-43	432	22.3	385	167	72	24884
ABplpa:33	ABplpa	33	2193	-22806	-228	-230	2193	23.8	402	151	58	339705
ABplpaa:51	ABplpaa	51	2584	-22415	43	43	2584	17.6	438	162	49	384398
ABplpaaa:76	ABplpaaa	76	4203	-20796	1355	1438	4203	21.7	511	147	44	536712
ABplpaaaa:106	ABplpaaaa	106	5500	-19499	2030	2236	5500	25.7	539	146	38	521898
ABplpaaaaa:145	ABplpaaaaa	145	6516	-18483	2174	2686	6516	35.0	545	139	31	349475
ABplpaaaap:145	ABplpaaaap	145	5873	-19126	1542	2217	5873	35.3	509	135	33	389217
ABplpaaap:106	ABplpaaap	106	5014	-19985	2015	2105	5014	26.4	485	132	39	518342
ABplpaaapa:147	ABplpaaapa	147	6434	-18565	2456	2911	6434	34.2	488	125	33	389484
ABplpaaapp:147	ABplpaaapp	147	5704	-19296	2037	2459	5704	34.6	456	107	31	324577
ABplpaap:76	ABplpaap	76	3741	-21258	936	976	3741	19.4	456	163	44	413299
ABplpaapa:106	ABplpaapa	106	4917	-20082	1605	1856	4917	18.2	501	162	39	497611
ABplpaapaa:148	ABplpaapaa	148	6523	-18477	1565	2501	6523	26.4	518	129	33	446643
ABplpaapap:148	ABplpaapap	148	6126	-18873	2297	2559	6126	26.7	483	124	33	405382
ABplpaapp:106	ABplpaapp	106	4849	-20150	1782	1880	4849	21.6	446	142	39	481660
ABplpaappa:145	ABplpaappa	145	5590	-19409	1440	1866	5590	27.8	443	119	34	410164
ABplpaappp:145	ABplpaappp	145	5654	-19345	48	1254	5654	25.5	408	124	34	393710
ABplpap:51	ABplpap	51	2609	-22390	79	79	2609	31.7	362	127	50	495756
ABplpapa:75	ABplpapa	75	4596	-20403	1837	1846	4596	33.4	447	125	44	537809
ABplpapaa:105	ABplpapaa	105	11001	-13998	7134	7378	11001	41.5	475	123	38	450600
ABplpapaaa:147	ABplpapaaa	147	16067	-8933	10009	11354	16067	47.5	456	117	32	280631
ABplpapaap:147	ABplpapaap	147	14858	-10141	8940	9759	14858	44.7	419	119	33	260135
ABplpapap:105	ABplpapap	105	10208	-14791	6152	6516	10208	42.9	426	117	37	412918
ABplpapapa:144	ABplpapapa	144	12254	-12745	6723	7598	12254	47.7	393	122	34	249035
ABplpapapp:144	ABplpapapp	144	14420	-10580	8908	9520	14420	48.4	352	126	30	202119
ABplpapp:75	ABplpapp	75	4405	-20594	1565	1579	4405	32.7	373	125	43	515587
ABplpappa:103	ABplpappa	103	9492	-15507	5769	5956	9492	43.6	389	121	38	409668
ABplpappaa:140	ABplpappaa	140	11268	-13731	6815	7145	11268	54.4	393	148	36	238784
ABplpappap:140	ABplpappap	140	18867	-6132	13094	13951	18867	54.3	344	154	29	192757
ABplpappp:103	ABplpappp	103	11077	-13922	7470	7688	11077	46.2	326	124	38	419925
ABplpapppa:145	ABplpapppa	145	17428	-7571	11444	12046	17428	53.1	319	136	31	212762
ABplpapppp:145	ABplpapppp	145	17489	-7510	10165	11566	17489	54.4	276	151	33	225496
ABplpp:33	ABplpp	33	2238	-22761	-212	-212	2238	24.5	299	157	57	315032
ABplppa:52	ABplppa	52	2687	-22312	158	158	2687	17.6	345	182	49	277864
ABplppaa:78	ABplppaa	78	5505	-19494	2587	2600	5505	21.0	408	145	42	420137
ABplppaaa:111	ABplppaaa	111	7905	-17094	4368	4515	7905	34.1	433	119	36	444668
ABplppaaaa:158	ABplppaaaa	158	8632	-16367	3115	3646	8632	38.0	438	138	30	227850
ABplppaaap:158	ABplppaaap	158	10182	-14817	5471	5954	10182	35.2	417	107	29	277722
ABplppaap:111	ABplppaap	111	7404	-17595	3605	3978	7404	35.3	386	121	37	449548
ABplppaapa:153	ABplppaapa	153	7979	-17020	3815	4045	7979	41.0	382	105	30	230717
ABplppaapp:153	ABplppaapp	153	7794	-17205	2583	3741	7794	40.5	339	109	34	315422
ABplppap:78	ABplppap	78	4810	-20189	1680	1786	4810	24.9	347	159	41	374761
ABplppapa:109	ABplppapa	109	7024	-17975	3126	3424	7024	31.6	362	131	36	378370
ABplppapaa:152	ABplppapaa	152	7613	-17387	3233	3715	7613	33.4	393	111	32	313180
ABplppapap:152	ABplppapap	152	8704	-16295	3896	4372	8704	32.4	345	106	32	311483
ABplppapp:109	ABplppapp	109	7271	-17728	2470	3271	7271	33.4	311	124	38	442899
ABplppappa:154	ABplppappa	154	9049	-15950	3404	4125	9049	35.2	320	114	32	296664
ABplppappp:154	ABplppappp	154	10396	-14603	2061	4773	10396	37.9	279	114	31	300548
ABplppp:52	ABplppp	52	2674	-22325	143	143	2674	30.6	284	135	48	428135
ABplpppa:77	ABplpppa	77	6198	-18801	3109	3179	6198	27.9	315	129	42	503025
ABplpppaa:108	ABplpppaa	108	13737	-11262	8767	9176	13737	34.3	275	120	38	491050
ABplpppaaa:154	ABplpppaaa	154	18907	-6092	9957	12046	18907	40.1	259	119	34	381985
ABplpppaap:154	ABplpppaap	154	20978	-4021	11431	13899	20978	44.5	231	129	32	309074
ABplpppap:108	ABplpppap	108	15126	-9873	9943	10297	15126	37.8	233	123	36	476355
ABplpppapa:151	ABplpppapa	151	18799	-6200	10254	12365	18799	47.5	209	135	33	325632
ABplpppapp:151	ABplpppapp	151	30548	5548	19594	21663	30548	49.8	192	160	28	229862
ABplpppp:77	ABplpppp	77	6083	-18916	3064	3099	6083	34.8	269	124	44	571667
ABplppppa:107	ABplppppa	107	12968	-12031	8464	8816	12968	43.0	296	123	37	444866
ABplppppaa:149	ABplppppaa	149	20280	-4719	13869	14411	20280	44.5	316	121	30	242073
ABplppppap:149	ABplppppap	149	19193	-5806	11678	12919	19193	47.4	279	134	33	274349
ABplppppp:107	ABplppppp	107	15307	-9692	10455	10929	15307	50.7	253	132	38	454606
ABplpppppa:150	ABplpppppa	150	21956	-3043	12865	14853	21956	52.2	247	153	32	248114
ABplpppppp:150	ABplpppppp	150	23289	-1710	14059	15551	23289	52.1	220	174	31	231804
ABpr:5	ABpr	5	2124	-22875	-290	-290	2124	50.9	290	336	71	407131
ABpra:19	ABpra	19	2123	-22876	-298	-298	2123	53.4	303	366	64	262301
ABpraa:31	ABpraa	31	2215	-22784	-298	-298	2215	54.4	352	369	57	312723
ABpraaa:50	ABpraaa	50	2532	-22467	58	57	2532	46.1	397	392	49	538324
ABpraaaa:75	ABpraaaa	75	4792	-20207	1820	1852	4792	47.5	471	385	41	485578
ABpraaaaa:109	ABpraaaaa	109	8211	-16788	4309	4649	8211	54.1	523	345	34	327961
ABpraaaaaa:154	ABpraaaaaa	154	10619	-14380	3779	4968	10619	48.6	535	351	30	260165
ABpraaaaap:154	ABpraaaaap	154	10650	-14349	5059	5772	10650	51.5	510	365	30	238101
ABpraaaap:109	ABpraaaap	109	7023	-17976	3330	3640	7023	54.2	481	358	37	379994
ABpraaaapa:148	ABpraaaapa	148	7925	-17074	3547	4001	7925	55.4	496	348	30	200513
ABpraaaapp:148	ABpraaaapp	148	9370	-15629	4003	4826	9370	51.5	471	374	32	258955
ABpraaap:75	ABpraaap	75	4476	-20523	1361	1466	4476	42.8	410	378	44	518038
ABpraaapa:107	ABpraaapa	107	10452	-14547	5973	6282	10452	45.7	487	359	36	418128
ABpraaapaa:151	ABpraaapaa	151	22104	-2895	13608	15358	22104	42.4	517	345	32	324706
ABpraaapap:151	ABpraaapap	151	21983	-3016	12705	14152	21983	43.5	492	366	29	258143
ABpraaapp:107	ABpraaapp	107	7563	-17436	3562	3781	7563	46.9	430	369	37	381480
ABpraaappa:143	ABpraaappa	143	18005	-6994	11164	12222	18005	45.3	463	361	31	275379
ABpraaappp:143	ABpraaappp	143	14449	-10550	6383	8360	14449	47.0	429	376	33	274580
ABpraap:50	ABpraap	50	2465	-22534	-93	-94	2465	56.0	324	358	50	433520
ABpraapa:73	ABpraapa	73	5157	-19842	2219	2251	5157	53.0	378	389	44	491593
ABpraapaa:105	ABpraapaa	105	14655	-10344	9688	10103	14655	43.8	458	394	39	513832
ABpraapaaa:150	ABpraapaaa	150	26362	1362	17673	19054	26362	35.4	538	374	32	352770
ABpraapaap:150	ABpraapaap	150	24104	-895	14732	16107	24104	36.9	504	389	31	316216
ABpraapap:105	ABpraapap	105	14991	-10008	9408	9920	14991	41.9	407	397	38	497691
ABpraapapa:148	ABpraapapa	148	25335	335	15931	17257	25335	39.9	464	397	30	298625
ABpraapapp:148	ABpraapapp	148	22287	-2712	13462	15029	22287	38.2	427	396	33	312704
ABpraapp:73	ABpraapp	73	4588	-20411	1701	1710	4588	48.1	325	364	44	472004
ABpraappa:104	ABpraappa	104	16314	-8685	11433	11747	16314	45.3	374	382	37	417255
ABpraappaa:148	ABpraappaa	148	39013	14013	30447	31382	39013	50.4	428	402	30	229581
ABpraappap:148	ABpraappap	148	30617	5617	21994	23213	30617	47.8	390	393	33	257305
ABpraappp:104	ABpraappp	104	13679	-11320	9428	9639	13679	46.4	328	380	40	458967
ABpraapppa:148	ABpraapppa	148	31875	6875	23902	24735	31875	53.3	361	390	34	258063
ABpraapppp:148	ABpraapppp	148	30355	5355	24007	24241	30355	56.1	321	372	33	223756
ABprap:31	ABprap	31	2191	-22808	-321	-322	2191	47.6	252	361	57	358514
ABprapa:50	ABprapa	50	2650	-22349	118	121	2650	43.2	272	397	49	548219
ABprapaa:74	ABprapaa	74	6961	-18038	3637	3768	6961	40.8	346	412	43	555415
ABprapaaa:108	ABprapaaa	108	12342	-12657	7659	7762	12342	38.0	357	407	37	429263
ABprapaaaa:151	ABprapaaaa	151	14077	-10922	6809	7485	14077	42.7	359	396	30	202901
ABprapaaap:151	ABprapaaap	151	12113	-12886	5619	6465	12113	41.6	323	381	31	218673
ABprapaap:108	ABprapaap	108	12230	-12769	7655	7859	12230	39.8	308	395	37	429633
ABprapaapa:154	ABprapaapa	154	14055	-10944	7449	8242	14055	46.2	323	393	31	226833
ABprapaapp:154	ABprapaapp	154	12718	-12281	7180	7682	12718	50.4	288	384	30	191411
ABprapap:74	ABprapap	74	6001	-18998	2864	2902	6001	39.3	265	389	45	563472
ABprapapa:105	ABprapapa	105	10698	-14301	6637	6906	10698	39.9	256	397	40	525563
ABprapapaa:146	ABprapapaa	146	14464	-10535	7894	8563	14464	43.3	232	394	33	264579
ABprapapap:146	ABprapapap	146	17437	-7562	10672	11245	17437	42.9	184	374	31	283069
ABprapapp:105	ABprapapp	105	11738	-13261	8127	8243	11738	39.1	194	363	40	554890
ABprapappa:144	ABprapappa	144	13613	-11386	7941	8644	13613	46.1	164	344	31	243531
ABprapappp:144	ABprapappp	144	14821	-10178	7860	9120	14821	47.4	147	312	32	263752
ABprapp:50	ABprapp	50	2566	-22433	18	16	2566	43.6	194	346	49	528016
ABprappa:74	ABprappa	74	7599	-17400	4495	4536	7599	43.6	208	376	46	622986
ABprappaa:108	ABprappaa	108	16759	-8240	12438	12573	16759	51.3	262	390	38	408999
ABprappaaa:150	ABprappaaa	150	20587	-4412	14764	15085	20587	56.4	268	371	32	203357
ABprappaap:150	ABprappaap	150	21838	-3161	14855	15546	21838	55.7	229	353	32	211537
ABprappap:108	ABprappap	108	18908	-6091	13616	14232	18908	49.2	209	376	38	440546
ABprappapa:152	ABprappapa	152	22344	-2655	16345	16620	22344	49.6	245	385	32	234194
ABprappapp:152	ABprappapp	152	23755	-1244	17632	17906	23755	50.2	195	365	32	254369
ABprappp:74	ABprappp	74	8772	-16227	5527	5560	8772	39.4	157	324	43	628411
ABprapppa:109	ABprapppa	109	21716	-3283	15422	16261	21716	49.9	184	344	34	346953
ABprapppaa:155	ABprapppaa	155	26827	1827	18154	19125	26827	57.3	206	326	30	166145
ABprapppap:155	ABprapppap	155	26553	1553	18331	18898	26553	54.0	174	314	30	189853
ABprapppp:109	ABprapppp	109	20347	-4652	14482	15164	20347	51.0	160	306	37	396334
ABprappppa:157	ABprappppa	157	29209	4209	21284	22363	29209	53.4	139	297	30	222385
ABprappppp:157	ABprappppp	157	28128	3128	19140	19915	28128	52.8	149	260	30	205429
ABprp:19	ABprp	19	2145	-22854	-337	-337	2145	53.0	237	255	63	241980
ABprpa:31	ABprpa	31	2278	-22721	-301	-304	2278	58.2	276	255	55	260831
ABprpaa:51	ABprpaa	51	2666	-22333	13	12	2666	57.5	245	351	48	354963
ABprpaaa:77	ABprpaaa	77	3953	-21046	904	933	3953	60.4	355	365	42	335539
ABprpaaaa:108	ABprpaaaa	108	4678	-20321	1449	1595	4678	59.2	450	337	36	269480
ABprpaaaaa:150	ABprpaaaaa	150	5046	-19953	776	1327	5046	56.2	492	306	30	178286
ABprpaaaap:150	ABprpaaaap	150	5057	-19942	1155	1431	5057	57.0	458	320	30	178198
ABprpaaap:108	ABprpaaap	108	4577	-20422	1441	1564	4577	60.9	399	353	36	260972
ABprpaaapa:150	ABprpaaapa	150	5061	-19938	1582	1762	5061	61.8	446	334	30	159590
ABprpaaapp:150	ABprpaaapp	150	4652	-20347	885	1021	4652	61.5	413	343	29	141180
ABprpaap:77	ABprpaap	77	4092	-20907	1194	1245	4092	55.2	288	378	42	372123
ABprpaapa:107	ABprpaapa	107	4857	-20142	1295	1477	4857	54.4	400	376	36	311543
ABprpaapaa:150	ABprpaapaa	150	5216	-19783	1244	1504	5216	56.2	452	356	30	190363
ABprpaapap:150	ABprpaapap	150	5915	-19084	947	1031	5915	56.5	415	373	29	165461
ABprpaapp:107	ABprpaapp	107	4873	-20126	1208	1417	4873	55.8	361	383	36	299512
ABprpaappa:149	ABprpaappa	149	4832	-20167	1030	1213	4832	60.3	386	360	30	150535
ABprpaappp:149	ABprpaappp	149	4755	-20244	22	466	4755	61.0	356	357	30	142131
ABprpap:51	ABprpap	51	2554	-22445	-44	-44	2554	56.7	214	268	49	380733
ABprpapa:75	ABprpapa	75	4115	-20884	1206	1213	4115	60.2	290	325	42	319153
ABprpapaa:106	ABprpapaa	106	8942	-16057	4898	5160	8942	59.5	373	288	35	239892
ABprpapaaa:148	ABprpapaaa	148	12448	-12551	7813	8381	12448	58.0	400	267	32	174181
ABprpapaap:148	ABprpapaap	148	12377	-12622	6787	7936	12377	58.8	363	261	33	189255
ABprpapap:106	ABprpapap	106	8817	-16182	4851	5098	8817	60.4	339	307	34	210400
ABprpapapa:146	ABprpapapa	146	11716	-13283	6735	7360	11716	61.2	339	251	31	147926
ABprpapapp:146	ABprpapapp	146	11281	-13718	5608	6485	11281	62.2	298	242	30	144984
ABprpapp:75	ABprpapp	75	3973	-21026	1081	1097	3973	58.7	229	298	44	350997
ABprpappa:104	ABprpappa	104	7832	-17167	4141	4344	7832	60.7	332	267	36	245705
ABprpappaa:145	ABprpappaa	145	12372	-12627	8293	8385	12372	60.1	374	203	32	172133
ABprpappap:145	ABprpappap	145	11967	-13032	7668	7868	11967	60.9	330	207	31	163827
ABprpappp:104	ABprpappp	104	8388	-16611	4950	5083	8388	61.0	285	266	38	272814
ABprpapppa:148	ABprpapppa	148	12228	-12771	7820	8134	12228	60.7	285	206	34	203258
ABprpapppp:148	ABprpapppp	148	15453	-9546	8907	9794	15453	56.6	243	213	31	179133
ABprpp:31	ABprpp	31	2236	-22763	-316	-317	2236	52.4	182	274	55	305857
ABprppa:51	ABprppa	51	2886	-22113	331	331	2886	48.6	141	321	47	463104
ABprppaa:77	ABprppaa	77	4614	-20385	1677	1697	4614	56.1	239	372	41	375878
ABprppaaa:109	ABprppaaa	109	5891	-19108	2550	2683	5891	59.8	346	357	35	234915
ABprppaaaa:155	ABprppaaaa	155	5529	-19470	1105	1537	5529	60.8	390	308	33	154305
ABprppaaap:155	ABprppaaap	155	6477	-18522	2438	2723	6477	62.9	367	317	29	127871
ABprppaap:109	ABprppaap	109	5586	-19413	2073	2359	5586	60.4	309	333	35	226618
ABprppaapa:152	ABprppaapa	152	5773	-19226	1508	1964	5773	62.0	333	285	30	122192
ABprppaapp:152	ABprppaapp	152	5479	-19520	277	1198	5479	62.1	294	283	28	106535
ABprppap:77	ABprppap	77	4520	-20479	1517	1577	4520	50.9	197	330	41	392312
ABprppapa:107	ABprppapa	107	5238	-19761	1878	2106	5238	54.6	299	346	36	259371
ABprppapaa:149	ABprppapaa	149	5356	-19643	1729	1900	5356	62.1	334	327	31	124690
ABprppapap:149	ABprppapap	149	5666	-19333	1648	2108	5666	62.0	299	329	31	139923
ABprppapp:107	ABprppapp	107	5718	-19281	2019	2494	5718	52.3	255	340	35	267531
ABprppappa:155	ABprppappa	155	5986	-19013	1608	2103	5986	59.1	279	326	31	145065
ABprppappp:155	ABprppappp	155	6436	-18563	135	1018	6436	60.4	241	323	29	127145
ABprppp:51	ABprppp	51	2723	-22276	142	142	2723	49.1	143	242	48	472756
ABprpppa:75	ABprpppa	75	6087	-18913	2958	3043	6087	50.9	149	311	41	458722
ABprpppaa:107	ABprpppaa	107	12953	-12046	8465	8703	12953	58.6	246	352	36	289824
ABprpppaaa:150	ABprpppaaa	150	18657	-6342	11094	11485	18657	61.9	260	299	29	129670
ABprpppaap:150	ABprpppaap	150	20954	-4045	12686	13720	20954	60.7	216	297	30	149465
ABprpppap:107	ABprpppap	107	14197	-10802	8931	9356	14197	56.4	201	324	35	287792
ABprpppapa:150	ABprpppapa	150	18869	-6130	9467	11432	18869	59.0	184	283	33	179728
ABprpppapp:150	ABprpppapp	150	28766	3766	19363	20851	28766	57.7	171	251	29	183681
ABprpppp:75	ABprpppp	75	4944	-20055	2009	2032	4944	53.7	171	256	42	408602
ABprppppa:105	ABprppppa	105	11402	-13597	7225	7493	11402	59.9	252	308	36	257048
ABprppppaa:145	ABprppppaa	145	20504	-4495	12641	13443	20504	60.4	273	266	30	147443
ABprppppap:145	ABprppppap	145	18906	-6093	10400	11269	18906	59.9	238	267	30	148396
ABprppppp:105	ABprppppp	105	12828	-12171	7785	8481	12828	60.3	219	273	38	306685
ABprpppppa:150	ABprpppppa	150	22298	-2701	13316	14236	22298	57.8	213	233	30	172401
ABprpppppp:150	ABprpppppp	150	26057	1057	15640	17599	26057	53.6	181	222	32	242782
EMS:1	EMS	1	2010	-22989	-391	-391	2010	39.4	329	158	81	612601
MS:8	MS	8	1794	-19634	-291	-291	1794	52.8	404	173	67	302509
MSa:22	MSa	22	1869	-20189	-277	-278	1869	49.0	467	168	62	329114
MSaa:39	MSaa	39	2164	-22835	-278	-278	2164	51.3	515	169	56	540488
MSaaa:59	MSaaa	59	2278	-22721	-207	-206	2278	53.9	535	183	49	533613
MSaaaa:84	MSaaaa	84	2507	-22492	-278	-205	2507	47.1	565	214	42	480577
MSaaaaa:113	MSaaaaa	113	2699	-22300	-539	-304	2699	40.3	586	256	37	444682
MSaaaaaa:148	MSaaaaaa	148	4060	-20939	-2263	-861	4060	37.8	618	249	30	326451
MSaaaaap:148	MSaaaaap	148	2936	-22063	-834	-563	2936	31.6	584	244	35	388478
MSaaaap:113	MSaaaap	113	2712	-22287	-310	-176	2712	33.0	534	269	38	429400
MSaaaapa:151	MSaaaapa	151	2975	-22024	-194	-114	2975	28.1	553	268	32	304627
MSaaaapp:151	MSaaaapp	151	2724	-22275	-272	-138	2724	26.3	514	278	33	281826
MSaaap:84	MSaaap	84	2465	-22534	-158	-94	2465	50.1	486	204	42	425219
MSaaapa:115	MSaaapa	115	2465	-22534	-175	-141	2465	39.0	507	234	40	405576
MSaaapaa:147	MSaaapaa	147	2751	-22248	-443	-340	2751	33.6	537	228	34	279898
MSaaapap:147	MSaaapap	147	2650	-22349	-164	-80	2650	34.1	492	256	33	246851
MSaaapp:115	MSaaapp	115	2689	-22311	-100	15	2689	39.7	451	238	34	316247
MSaap:59	MSaap	59	2271	-22728	-177	-178	2271	56.0	441	173	48	468170
MSaapa:86	MSaapa	86	2429	-22570	-131	-130	2429	55.6	448	164	44	457864
MSaapaa:113	MSaapaa	113	2502	-22497	-404	-189	2502	48.0	452	186	38	347245
MSaapaaa:148	MSaapaaa	148	3220	-21779	-1249	-232	3220	47.1	460	199	32	211135
MSaapaap:148	MSaapaap	148	2850	-22149	-273	-93	2850	40.0	438	221	33	234409
MSaapap:113	MSaapap	113	2888	-22111	-215	-23	2888	50.3	392	170	35	301480
MSaapapa:155	MSaapapa	155	4652	-20347	-1157	363	4652	46.1	425	185	30	211315
MSaapapp:155	MSaapapp	155	2953	-22046	38	56	2953	45.6	380	193	32	204765
MSaapp:86	MSaapp	86	2580	-22419	9	29	2580	53.7	358	160	41	442310
MSaappa:121	MSaappa	121	2783	-22216	-328	8	2783	52.0	361	176	32	241884
MSaappp:121	MSaappp	121	2947	-22052	-939	-308	2947	48.1	319	168	38	356705
MSap:39	MSap	39	2183	-22816	-219	-219	2183	44.9	423	135	53	562486
MSapa:61	MSapa	61	2445	-22554	-14	-13	2445	45.2	446	128	47	559270
MSapaa:88	MSapaa	88	5884	-19115	2751	2808	5884	39.0	485	190	41	467005
MSapaaa:122	MSapaaa	122	10731	-14268	6884	6956	10731	33.8	563	199	35	352364
MSapaaaa:165	MSapaaaa	165	17423	-7576	11470	11798	17423	34.8	594	191	28	229292
MSapaaap:165	MSapaaap	165	14185	-10814	9355	9497	14185	34.3	554	189	29	192050
MSapaap:122	MSapaap	122	10846	-14153	6682	6921	10846	34.3	508	185	35	337415
MSapap:88	MSapap	88	5358	-19641	2301	2403	5358	41.7	416	172	41	416849
MSapapa:124	MSapapa	124	9742	-15257	5345	5705	9742	31.4	476	179	35	336859
MSapapaa:164	MSapapaa	164	15220	-9780	8846	9272	15220	30.4	516	165	30	247390
MSapapap:164	MSapapap	164	13026	-11974	7866	7943	13026	30.1	477	195	31	228625
MSapapp:124	MSapapp	124	8897	-16102	4727	4957	8897	27.1	426	196	37	322882
MSapappa:170	MSapappa	170	11148	-13852	6141	6545	11148	25.0	472	216	30	202513
MSapappp:170	MSapappp	170	12930	-12070	9284	9285	12930	25.0	428	228	30	166642
MSapp:61	MSapp	61	2559	-22440	129	129	2559	48.1	358	138	45	476765
MSappa:88	MSappa	88	6287	-18712	3152	3224	6287	42.9	375	164	40	418604
MSappaa:129	MSappaa	129	11268	-13731	6755	7071	11268	38.8	435	171	35	285099
MSappap:129	MSappap	129	12653	-12346	7899	8189	12653	40.4	388	162	34	262245
MSappp:88	MSappp	88	6062	-18937	2930	2973	6062	36.6	325	170	41	414993
MSapppa:128	MSapppa	128	12317	-12682	7008	7554	12317	32.9	399	165	36	346767
MSapppp:128	MSapppp	128	10733	-14267	6435	6703	10733	28.8	357	190	37	316836
MSp:22	MSp	22	1934	-20124	-233	-233	1934	54.3	369	222	61	275529
MSpa:39	MSpa	39	2200	-22799	-290	-290	2200	55.4	435	217	55	461636
MSpaa:59	MSpaa	59	2389	-22610	-111	-108	2389	54.3	432	253	47	444907
MSpaaa:85	MSpaaa	85	2873	-22126	38	80	2873	49.1	482	280	44	455019
MSpaaaa:113	MSpaaaa	113	2886	-22113	173	272	2886	45.6	537	277	37	397039
MSpaaaaa:148	MSpaaaaa	148	3544	-21455	-469	-184	3544	41.7	584	282	30	279200
MSpaaaap:148	MSpaaaap	148	2946	-22053	228	244	2946	37.7	542	276	34	341764
MSpaaap:113	MSpaaap	113	2833	-22166	-46	110	2833	37.3	487	299	38	425808
MSpaaapa:151	MSpaaapa	151	3427	-21572	111	253	3427	33.9	524	309	29	283061
MSpaaapp:151	MSpaaapp	151	2838	-22161	-297	-99	2838	31.0	479	311	35	337638
MSpaap:85	MSpaap	85	2805	-22194	222	264	2805	49.4	416	237	41	407219
MSpaapa:120	MSpaapa	120	2752	-22247	80	202	2752	44.6	480	281	38	391761
MSpaapaa:158	MSpaapaa	158	3311	-21688	257	557	3311	43.5	520	289	32	283409
MSpaapap:158	MSpaapap	158	3005	-21994	-311	-115	3005	42.6	479	295	33	268965
MSpaapp:120	MSpaapp	120	3854	-21146	480	930	3854	42.1	436	274	30	219024
MSpap:59	MSpap	59	2447	-22552	-176	-179	2447	58.6	351	199	48	423176
MSpapa:84	MSpapa	84	2750	-22249	58	65	2750	59.2	388	221	43	394149
MSpapaa:113	MSpapaa	113	2963	-22036	468	492	2963	51.5	397	225	37	327861
MSpapaaa:147	MSpapaaa	147	3343	-21656	609	665	3343	49.3	433	232	32	226079
MSpapaap:147	MSpapaap	147	3225	-21774	37	204	3225	47.8	394	254	33	249949
MSpapap:113	MSpapap	113	3172	-21827	569	653	3172	54.0	351	220	35	301971
MSpapapa:156	MSpapapa	156	4049	-20950	699	930	4049	52.0	392	221	30	205616
MSpapapp:156	MSpapapp	156	3580	-21419	673	683	3580	50.7	355	234	31	203698
MSpapp:84	MSpapp	84	2933	-22066	209	211	2933	59.7	309	206	43	423591
MSpappa:121	MSpappa	121	3579	-21420	740	871	3579	57.2	316	199	34	302860
MSpappp:121	MSpappp	121	3201	-21798	-30	301	3201	53.7	288	223	39	385578
MSpp:39	MSpp	39	2281	-22718	-249	-251	2281	58.5	325	225	53	405871
MSppa:62	MSppa	62	2827	-22172	214	214	2827	59.7	308	288	46	380360
MSppaa:90	MSppaa	90	5930	-19069	2913	2955	5930	52.4	419	284	39	318399
MSppaaa:122	MSppaaa	122	8498	-16501	5079	5207	8498	49.8	518	304	32	212191
MSppaaaa:161	MSppaaaa	161	11736	-13264	6670	7532	11736	51.2	560	297	26	120887
MSppaaap:161	MSppaaap	161	8989	-16010	5458	5508	8989	48.8	517	293	29	176874
MSppaap:122	MSppaap	122	9747	-15252	6173	6371	9747	52.2	466	291	32	223151
MSppap:90	MSppap	90	5413	-19586	2379	2457	5413	51.0	363	276	40	343324
MSppapa:123	MSppapa	123	8333	-16666	4690	4891	8333	47.6	453	320	34	247798
MSppapaa:163	MSppapaa	163	11364	-13635	6485	6619	11364	50.0	501	326	26	134603
MSppapap:163	MSppapap	163	9785	-15214	5595	5649	9785	47.7	451	324	29	141063
MSppapp:123	MSppapp	123	8821	-16178	3798	4430	8821	42.1	414	346	34	278734
MSppappa:169	MSppappa	169	13558	-11441	7009	7413	13558	40.0	472	355	26	164504
MSppappp:169	MSppappp	169	9322	-15678	5558	5585	9322	37.5	423	346	30	174221
MSppp:62	MSppp	62	2799	-22200	170	170	2799	57.6	265	217	47	443783
MSpppa:90	MSpppa	90	5822	-19177	2728	2828	5822	54.1	320	265	41	357814
MSpppaa:124	MSpppaa	124	9280	-15719	5551	5788	9280	51.4	409	289	34	254613
MSpppap:124	MSpppap	124	9469	-15530	5452	5850	9469	52.8	356	282	35	260194
MSpppp:90	MSpppp	90	6237	-18762	3243	3290	6237	51.5	280	275	41	409716
MSppppa:127	MSppppa	127	9406	-15593	5517	5801	9406	51.8	389	332	35	268470
MSppppp:127	MSppppp	127	9401	-15598	5375	5651	9401	47.5	338	337	37	319811
E:8	E	8	2128	-22871	-342	-342	2128	41.2	271	157	66	366796
Ea:23	Ea	23	2168	-22831	-372	-372	2168	42.9	329	178	65	588301
Eal:55	Eal	55	2538	-22461	9	8	2538	40.6	367	212	54	589712
Eala:92	Eala	92	5947	-19052	2978	3020	5947	30.8	437	250	49	574287
Ealaa:155	Ealaa	155	13407	-11592	9301	9539	13407	28.8	467	261	36	301420
Ealap:155	Ealap	155	11339	-13660	7200	7429	11339	27.8	398	252	38	259124
Ealp:92	Ealp	92	5688	-19311	2664	2765	5688	37.1	362	227	46	435183
Ealpa:157	Ealpa	157	11904	-13095	7761	7883	11904	36.8	413	235	34	206963
Ealpp:157	Ealpp	157	10378	-14621	6649	6703	10378	35.1	351	237	38	245655
Ear:55	Ear	55	2613	-22386	66	67	2613	45.7	344	292	53	606162
Eara:94	Eara	94	7303	-17696	3986	4127	7303	37.3	413	305	47	523789
Earaa:161	Earaa	161	18328	-6671	13577	13698	18328	37.2	449	314	35	250023
Earap:161	Earap	161	14386	-10613	9768	10108	14386	32.0	386	301	37	234955
Earp:94	Earp	94	7744	-17255	4481	4589	7744	39.8	342	300	47	474569
Earpa:164	Earpa	164	20537	-4462	15581	15729	20537	43.7	392	289	34	226638
Earpp:164	Earpp	164	15471	-9529	11043	11198	15471	39.1	326	294	35	201909
Ep:23	Ep	23	2168	-22831	-369	-372	2168	36.1	216	197	63	594880
Epl:55	Epl	55	2711	-22288	128	126	2711	39.2	267	198	53	683574
Epla:96	Epla	96	7367	-17632	4215	4264	7367	31.7	305	251	47	410325
Eplaa:160	Eplaa	160	16211	-8788	11701	11740	16211	26.0	342	280	36	184658
Eplap:160	Eplap	160	18708	-6291	13892	14124	18708	30.0	274	262	36	214701
Eplp:96	Eplp	96	9767	-15232	6047	6189	9767	33.8	224	237	46	434376
Eplpa:166	Eplpa	166	22580	-2419	17746	18132	22580	28.4	223	273	37	242234
Eplpp:166	Eplpp	166	27864	2864	19483	20685	27864	38.8	198	220	35	260776
Epr:55	Epr	55	2731	-22268	166	167	2731	42.6	234	277	54	691834
Epra:97	Epra	97	7326	-17673	4022	4110	7326	38.4	293	329	46	456780
Epraa:164	Epraa	164	15572	-9427	10637	11253	15572	38.0	362	349	36	249381
Eprap:164	Eprap	164	15115	-9884	10046	10602	15115	32.8	288	326	34	184121
Eprp:97	Eprp	97	6961	-18038	3638	3841	6961	36.8	228	295	47	450181
Eprpa:164	Eprpa	164	16724	-8275	11478	12078	16724	32.4	251	315	35	206944
Eprpp:164	Eprpp	164	15415	-9584	10147	10454	15415	39.8	211	273	36	217462
P2:1	P2	1	1596	-17847	-350	-350	1596	36.4	160	259	81	411866
C:10	C	10	776	-8151	-125	-125	776	27.0	216	273	70	81000
Ca:24	Ca	24	0	0	0	0	0	24.4	303	270	58	0
Caa:44	Caa	44	2036	-20079	-161	-161	2036	17.8	334	296	54	217145
Caaa:70	Caaa	70	2408	-22591	-196	-184	2408	17.4	324	296	49	275751
Caaaa:101	Caaaa	101	3327	-21672	386	559	3327	17.7	236	273	43	301582
Caaaaa:149	Caaaaa	149	4228	-20771	1171	1298	4228	15.8	271	294	36	176191
Caaaap:149	Caaaap	149	4704	-20295	1750	1800	4704	17.9	203	280	36	214515
Caaap:101	Caaap	101	3555	-21444	640	769	3555	23.6	183	232	42	407207
Caaapa:142	Caaapa	142	4564	-20435	1780	1821	4564	20.2	161	272	37	266018
Caaapp:142	Caaapp	142	6023	-18977	2208	2448	6023	30.7	150	236	36	291247
Caap:70	Caap	70	2593	-22406	-66	-66	2593	20.9	230	248	44	305283
Caapa:106	Caapa	106	20342	-4657	14118	15069	20342	31.6	144	239	36	357030
Caapp:106	Caapp	106	12420	-12579	8169	8478	12420	37.5	137	197	40	488587
Caappd:157	Caappd	157	29823	4823	21953	23294	29823	38.2	132	178	35	288710
Caappv:157	Caappv	157	41505	16505	26247	31717	41505	47.6	151	185	33	280288
Cap:44	Cap	44	2153	-21060	-199	-200	2153	21.7	245	221	53	299907
Capa:72	Capa	72	5758	-19241	2706	2733	5758	23.7	258	171	46	458708
Capaa:114	Capaa	114	20650	-4349	14055	14942	20650	44.9	249	151	38	375934
Capaaa:163	Capaaa	163	24675	-324	18310	18776	24675	36.2	295	182	35	248076
Capaap:163	Capaap	163	29227	4227	20479	21704	29227	46.7	262	185	32	186647
Capap:114	Capap	114	19782	-5217	12737	13768	19782	46.1	215	184	38	364226
Capapa:163	Capapa	163	30421	5421	22115	22872	30421	37.0	258	203	32	220244
Capapp:163	Capapp	163	29044	4044	17530	19678	29044	46.0	221	193	32	200685
Capp:72	Capp	72	5380	-19619	2478	2503	5380	26.7	194	183	47	493529
Cappa:111	Cappa	111	21252	-3747	14608	15423	21252	35.1	195	175	38	439613
Cappaa:155	Cappaa	155	24450	-549	18045	18348	24450	28.5	259	204	35	235427
Cappap:155	Cappap	155	33100	8100	22721	24496	33100	34.8	221	188	32	259002
Cappp:111	Cappp	111	21079	-3920	14212	14984	21079	44.0	174	190	37	377702
Capppa:157	Capppa	157	32823	7823	20961	23265	32823	35.9	191	197	32	254964
Capppp:157	Capppp	157	31518	6518	18074	19714	31518	47.2	201	182	29	159365
Cp:24	Cp	24	1561	-16295	-258	-258	1561	27.8	199	299	59	208112
Cpa:45	Cpa	45	2286	-22713	-305	-305	2286	23.8	216	324	57	415670
Cpaa:70	Cpaa	70	2515	-22484	-175	-157	2515	22.6	230	346	50	446971
Cpaaa:98	Cpaaa	98	3788	-21211	690	808	3788	19.6	250	334	44	360352
Cpaaaa:138	Cpaaaa	138	4828	-20171	1485	1593	4828	18.1	295	345	38	231288
Cpaaap:138	Cpaaap	138	5791	-19208	2474	2582	5791	22.3	222	344	37	277436
Cpaap:98	Cpaap	98	4617	-20382	1773	1788	4617	25.5	172	317	43	498438
Cpaapa:140	Cpaapa	140	6730	-18269	3347	3445	6730	25.4	179	337	36	310833
Cpaapp:140	Cpaapp	140	7914	-17085	4604	4627	7914	32.7	139	308	37	396798
Cpap:70	Cpap	70	2717	-22282	34	34	2717	24.4	163	271	48	497162
Cpapa:101	Cpapa	101	12348	-12651	8358	8459	12348	37.3	130	294	42	578600
Cpapaa:155	Cpapaa	155	33900	8900	25630	27090	33900	42.3	132	244	34	301600
Cpapap:155	Cpapap	155	28903	3903	23674	23756	28903	41.1	117	296	36	338381
Cpapp:101	Cpapp	101	13067	-11932	8724	9114	13067	42.0	124	227	41	554264
Cpappd:151	Cpappd	151	33237	8237	24757	25863	33237	48.9	128	228	33	262199
Cpappv:151	Cpappv	151	34895	9895	22166	25338	34895	50.5	167	187	32	252466
Cpp:45	Cpp	45	2194	-22805	-379	-379	2194	30.5	141	236	54	499355
Cppa:71	Cppa	71	6229	-18770	3029	3066	6229	43.5	134	269	46	587360
Cppaa:115	Cppaa	115	18243	-6756	12521	13245	18243	54.3	230	270	40	336612
Cppaaa:166	Cppaaa	166	28208	3208	22341	22328	28208	50.8	278	292	31	153447
Cppaap:166	Cppaap	166	31257	6257	23599	24190	31257	49.4	239	239	32	179622
Cppap:115	Cppap	115	19648	-5351	13256	13899	19648	51.4	192	249	38	341723
Cppapa:162	Cppapa	162	28519	3519	19810	20963	28519	49.0	225	307	33	185629
Cppapp:162	Cppapp	162	31019	6019	20371	22414	31019	52.0	202	253	32	167359
Cppp:71	Cppp	71	5047	-19952	2165	2188	5047	34.7	149	197	47	598781
Cpppa:110	Cpppa	110	18191	-6808	12852	13386	18191	44.7	171	286	39	420976
Cpppaa:155	Cpppaa	155	28727	3727	22079	22566	28727	45.1	234	334	36	270006
Cpppap:155	Cpppap	155	35584	10584	25216	26547	35584	44.8	186	303	32	239619
Cpppp:110	Cpppp	110	21849	-3150	15053	15943	21849	45.2	159	233	37	405387
Cppppa:157	Cppppa	157	33518	8518	24891	25801	33518	43.2	180	271	33	244591
Cppppp:157	Cppppp	157	35524	10524	22218	25205	35524	47.8	186	220	32	230271
P3:10	P3	10	1842	-19748	-383	-384	1842	38.4	145	213	62	237073
D:32	D	32	2216	-22783	-458	-459	2216	40.6	142	203	54	209000
Da:59	Da	59	2454	-20462	-15	-12	2454	39.6	219	133	47	113366
Daa:95	Daa	95	4798	-20201	1845	1871	4798	45.7	291	162	36	109599
Daaa:138	Daaa	138	7147	-17852	2618	2967	7147	34.5	346	170	34	144733
Daap:138	Daap	138	6458	-18541	2769	3070	6458	40.2	308	181	35	155337
Dap:95	Dap	95	4522	-20477	1498	1514	4522	44.0	223	172	40	133415
Dapa:134	Dapa	134	6531	-18468	2623	2917	6531	30.7	312	183	34	137284
Dapp:134	Dapp	134	5786	-19213	1915	2323	5786	31.7	278	221	36	154662
Dp:59	Dp	59	2319	-16759	57	58	2319	47.2	168	186	44	74598
Dpa:97	Dpa	97	4749	-20250	1752	1773	4749	53.8	257	266	36	95703
Dpaa:141	Dpaa	141	6078	-18921	2227	2393	6078	50.9	325	322	29	71516
Dpap:141	Dpap	141	6080	-18919	2748	2892	6080	50.9	307	274	30	66539
Dpp:97	Dpp	97	4495	-20504	1318	1394	4495	48.9	196	232	39	122401
Dppa:136	Dppa	136	5287	-19712	1911	1980	5287	49.0	282	325	33	98900
Dppp:136	Dppp	136	5345	-19654	1066	1514	5345	44.0	247	287	37	133390
P4:32	P4	32	2168	-22831	-404	-408	2168	45.3	211	144	47	136108
Z2:78	Z2	78	2298	-22701	-270	-271	2298	52.6	235	161	39	54237
Z3:78	Z3	78	1662	-15004	32	32	1662	50.5	298	152	34	22933
