# Supplementary material for: Quantitative Differences in Nuclear β-catenin and TCF Pattern Embryonic Cells in C. elegans
Source: PLoS Genet. 2015 Oct 21;11(10):e1005585. doi: 10.1371/journal.pgen.1005585 (PMC4619327; doi:10.1371/journal.pgen.1005585)
Supplement: S1 Data — For each cell analyzed, birth time is given in column 3 and the average nuclear reporter intensity over the lifetime of the cell (corrected for background) is given in column 7 (“blot”). For information on each embryo’s strain information and experimental conditions, refer to S2 Table. (ZIP) [file pgen.1005585.s005.zip › CAs/CA20111216_nob-1_L1.csv]

cellTime	cell	time	none	global	local	blot	cross	z	x	y	size	gweight
ABa:1	ABa	1	2598	-22401	-556	-556	2598	38.6	162	282	78	829093
ABal:6	ABal	6	2634	-22365	-307	-307	2634	38.0	125	229	71	690732
ABala:17	ABala	17	2610	-22389	-278	-277	2610	30.5	91	280	63	500285
ABalaa:32	ABalaa	32	2574	-22425	-277	-277	2574	25.0	80	285	56	525752
ABalaaa:53	ABalaaa	53	2620	-22379	-90	-90	2620	30.4	68	294	48	533058
ABalaaaa:78	ABalaaaa	78	2598	-22401	-132	-135	2598	26.6	79	299	43	442136
ABalaaaal:111	ABalaaaal	111	2379	-22620	22	17	2379	36.0	85	232	36	294770
ABalaaaala:149	ABalaaaala	149	2319	-22680	40	38	2319	32.2	87	205	32	186587
ABalaaaalp:149	ABalaaaalp	149	2326	-22673	23	16	2326	28.9	121	173	33	219027
ABalaaaar:111	ABalaaaar	111	2353	-22646	-8	-7	2353	31.0	61	284	38	369190
ABalaaaarl:153	ABalaaaarl	153	2249	-22750	-48	-39	2249	31.8	68	245	34	238193
ABalaaaarr:153	ABalaaaarr	153	2291	-22708	-8	-4	2291	34.6	74	302	30	184720
ABalaaap:78	ABalaaap	78	2541	-22458	-84	-85	2541	34.1	112	333	43	424318
ABalaaapa:108	ABalaaapa	108	2347	-22652	-25	-21	2347	41.2	71	279	37	344031
ABalaaapal:147	ABalaaapal	147	2282	-22717	-28	-30	2282	39.9	83	223	33	209154
ABalaaapar:147	ABalaaapar	147	2252	-22747	-27	-36	2252	40.9	63	263	30	189014
ABalaaapp:108	ABalaaapp	108	2406	-22593	-35	-36	2406	44.7	96	326	36	277318
ABalaaappl:147	ABalaaappl	147	2347	-22652	61	57	2347	42.7	73	300	30	185056
ABalaaappr:147	ABalaaappr	147	2296	-22703	-31	-43	2296	39.5	94	341	33	199837
ABalaap:53	ABalaap	53	2674	-22325	-110	-111	2674	24.7	130	252	49	413467
ABalaapa:78	ABalaapa	78	2561	-22438	-131	-137	2561	29.4	145	326	42	362393
ABalaapaa:112	ABalaapaa	112	2327	-22672	-45	-45	2327	33.3	87	339	36	318699
ABalaapaaa:157	ABalaapaaa	157	2281	-22719	-19	-26	2281	30.5	86	338	30	151877
ABalaapaap:157	ABalaapaap	157	2245	-22754	-79	-76	2245	25.8	120	359	30	163013
ABalaapap:112	ABalaapap	112	2356	-22643	-54	-56	2356	35.7	126	366	36	276975
ABalaapapa:157	ABalaapapa	157	2276	-22723	-120	-122	2276	24.2	146	378	30	160148
ABalaapapp:157	ABalaapapp	157	2309	-22690	-36	-40	2309	28.4	168	400	33	178583
ABalaapp:78	ABalaapp	78	2599	-22400	-32	-37	2599	34.3	199	299	42	263872
ABalaappa:109	ABalaappa	109	2371	-22628	-48	-53	2371	43.7	126	353	35	248377
ABalaappaa:152	ABalaappaa	152	2286	-22713	-8	-16	2286	34.2	105	367	29	181508
ABalaappap:152	ABalaappap	152	2239	-22760	-96	-100	2239	35.2	134	368	31	175007
ABalaappp:109	ABalaappp	109	2370	-22629	-61	-65	2370	47.3	162	345	36	211594
ABalaapppa:148	ABalaapppa	148	2242	-22757	-74	-76	2242	45.5	119	356	31	159420
ABalaapppp:148	ABalaapppp	148	2291	-22708	-36	-38	2291	46.6	154	358	33	151284
ABalap:32	ABalap	32	2657	-22342	-204	-204	2657	40.0	126	336	56	444962
ABalapa:54	ABalapa	54	2595	-22405	-127	-127	2595	39.5	118	353	48	447876
ABalapaa:80	ABalapaa	80	2548	-22451	-68	-69	2548	44.3	114	323	41	344741
ABalapaaa:112	ABalapaaa	112	2310	-22689	-52	-53	2310	46.3	109	228	34	202632
ABalapaaaa:157	ABalapaaaa	157	2294	-22705	-17	-16	2294	45.5	89	224	31	175539
ABalapaaap:157	ABalapaaap	157	2255	-22744	-48	-56	2255	50.1	111	216	33	157063
ABalapaap:112	ABalapaap	112	2347	-22652	-29	-33	2347	44.5	140	197	36	223729
ABalapaapa:151	ABalapaapa	151	2351	-22648	37	29	2351	46.9	121	189	31	160137
ABalapaapp:151	ABalapaapp	151	2264	-22735	-31	-39	2264	43.1	146	174	32	163155
ABalapap:80	ABalapap	80	2587	-22412	-123	-126	2587	48.4	175	333	41	269523
ABalapapa:109	ABalapapa	109	2382	-22617	-25	-31	2382	49.1	160	224	34	184586
ABalapapaa:152	ABalapapaa	152	2333	-22666	-3	0	2333	53.5	111	260	29	111655
ABalapapap:152	ABalapapap	152	2237	-22762	-79	-89	2237	52.0	141	224	31	105238
ABalapapp:109	ABalapapp	109	2322	-22677	-67	-67	2322	47.8	223	202	35	169989
ABalapappa:147	ABalapappa	147	2280	-22719	-34	-40	2280	48.0	178	196	32	125527
ABalapappp:147	ABalapappp	147	2302	-22697	-27	-21	2302	53.2	229	201	30	95334
ABalapp:54	ABalapp	54	2556	-22443	-189	-189	2556	35.3	188	306	48	325395
ABalappa:79	ABalappa	79	2598	-22401	-60	-64	2598	41.9	170	313	41	301544
ABalappaa:116	ABalappaa	116	2323	-22677	-26	-28	2323	49.0	89	271	34	216448
ABalappaaa:165	ABalappaaa	165	2211	-22789	-22	-21	2211	41.7	76	272	31	189003
ABalappaap:165	ABalappaap	165	2289	-22710	22	14	2289	48.7	88	266	32	159295
ABalappap:116	ABalappap	116	2334	-22665	-67	-68	2334	49.5	127	297	34	175753
ABalappapa:155	ABalappapa	155	2287	-22712	-51	-50	2287	46.4	82	312	31	165315
ABalappapp:155	ABalappapp	155	2383	-22616	32	20	2383	48.8	114	339	30	116773
ABalappp:79	ABalappp	79	2583	-22416	-107	-110	2583	43.7	246	317	43	277501
ABalapppa:109	ABalapppa	109	2357	-22642	-103	-107	2357	51.6	177	301	36	194194
ABalapppaa:149	ABalapppaa	149	2330	-22669	13	13	2330	50.6	129	304	30	127204
ABalapppap:149	ABalapppap	149	2297	-22703	-45	-45	2297	53.0	160	318	31	130082
ABalapppp:109	ABalapppp	109	2381	-22618	-82	-82	2381	51.3	241	314	37	199436
ABalappppa:147	ABalappppa	147	2332	-22667	-10	-19	2332	50.1	193	345	32	129449
ABalappppp:147	ABalappppp	147	2312	-22688	-58	-52	2312	51.6	242	354	31	113320
ABalp:17	ABalp	17	2554	-22445	-296	-298	2554	33.3	171	191	64	446978
ABalpa:31	ABalpa	31	2631	-22368	-180	-181	2631	35.0	119	196	56	456152
ABalpaa:53	ABalpaa	53	2571	-22428	-80	-80	2571	42.3	96	233	49	445910
ABalpaaa:77	ABalpaaa	77	2640	-22359	25	24	2640	29.1	73	263	42	411229
ABalpaaaa:112	ABalpaaaa	112	2463	-22537	-64	-69	2463	20.1	91	266	38	344537
ABalpaaaaa:154	ABalpaaaaa	154	2583	-22416	70	64	2583	18.2	104	226	34	236456
ABalpaaaap:154	ABalpaaaap	154	2747	-22252	99	111	2747	15.0	145	229	31	179777
ABalpaaap:112	ABalpaaap	112	2468	-22531	-72	-65	2468	20.6	129	235	36	264586
ABalpaaapa:153	ABalpaaapa	153	2525	-22474	4	18	2525	20.6	171	234	31	161889
ABalpaaapp:153	ABalpaaapp	153	2327	-22672	-23	-31	2327	25.2	206	227	32	167829
ABalpaap:77	ABalpaap	77	2524	-22475	-113	-112	2524	37.4	112	228	45	368131
ABalpaapa:105	ABalpaapa	105	2455	-22544	-37	-37	2455	30.9	100	226	40	345645
ABalpaapaa:139	ABalpaapaa	139	2317	-22682	-20	-20	2317	26.3	83	242	32	242689
ABalpaapap:139	ABalpaapap	139	2300	-22699	-89	-92	2300	24.3	138	225	36	282917
ABalpaapp:105	ABalpaapp	105	2416	-22583	-52	-54	2416	26.7	165	205	38	315204
ABalpaappa:148	ABalpaappa	148	2357	-22642	-47	-59	2357	23.1	132	176	30	205115
ABalpaappp:148	ABalpaappp	148	2361	-22638	-32	-20	2361	24.1	174	184	31	191808
ABalpap:53	ABalpap	53	2566	-22433	-147	-147	2566	34.7	162	162	49	416084
ABalpapa:77	ABalpapa	77	2617	-22382	-112	-112	2617	25.4	114	200	43	373482
ABalpapaa:108	ABalpapaa	108	2711	-22288	-17	-30	2711	18.2	143	203	36	239782
ABalpapaaa:149	ABalpapaaa	149	2762	-22237	-1	-6	2762	15.4	166	197	34	201843
ABalpapaap:149	ABalpapaap	149	2760	-22239	-49	-46	2760	14.6	207	202	31	154297
ABalpapap:108	ABalpapap	108	2757	-22242	-37	-57	2757	18.2	193	208	36	215263
ABalpapapa:150	ABalpapapa	150	2872	-22127	182	168	2872	16.4	237	173	34	154503
ABalpapapp:150	ABalpapapp	150	2648	-22351	-35	-25	2648	16.4	285	188	31	116639
ABalpapp:77	ABalpapp	77	2640	-22359	-102	-104	2640	28.0	199	171	45	336689
ABalpappa:105	ABalpappa	105	2693	-22306	-120	-125	2693	18.6	209	235	36	188606
ABalpappaa:140	ABalpappaa	140	2781	-22218	94	109	2781	17.4	210	228	31	151426
ABalpappap:140	ABalpappap	140	2507	-22492	-84	-96	2507	18.3	250	243	33	128154
ABalpappp:105	ABalpappp	105	2746	-22253	19	15	2746	19.6	260	230	37	193399
ABalpapppa:141	ABalpapppa	141	2342	-22657	-18	-25	2342	25.4	240	217	32	156463
ABalpapppp:141	ABalpapppp	141	2298	-22701	-62	-68	2298	24.9	289	219	35	137760
ABalpp:31	ABalpp	31	2617	-22382	-176	-177	2617	47.4	216	178	56	354551
ABalppa:53	ABalppa	53	2536	-22463	-220	-221	2536	50.1	179	177	48	346281
ABalppaa:78	ABalppaa	78	2567	-22432	-56	-58	2567	38.0	109	180	40	338887
ABalppaaa:113	ABalppaaa	113	2365	-22634	14	12	2365	34.0	129	170	34	224021
ABalppaaaa:154	ABalppaaaa	154	2291	-22708	11	6	2291	37.5	96	186	28	148566
ABalppaaap:154	ABalppaaap	154	2246	-22753	-43	-50	2246	35.7	123	169	33	199808
ABalppaap:113	ABalppaap	113	2366	-22633	-3	-4	2366	30.2	165	144	35	243579
ABalppaapa:153	ABalppaapa	153	2251	-22748	-50	-52	2251	32.3	159	153	30	186842
ABalppaapp:153	ABalppaapp	153	2262	-22737	-67	-62	2262	31.4	191	141	31	180039
ABalppap:78	ABalppap	78	2586	-22413	-88	-92	2586	37.1	170	171	42	312388
ABalppapa:109	ABalppapa	109	2484	-22515	-86	-86	2484	21.9	204	158	37	255651
ABalppapaa:147	ABalppapaa	147	2387	-22612	-19	-22	2387	23.8	177	148	30	174143
ABalppapap:147	ABalppapap	147	2482	-22517	-38	-34	2482	20.9	214	159	30	155255
ABalppapp:109	ABalppapp	109	2614	-22385	-50	-58	2614	18.4	248	170	37	215326
ABalppappa:145	ABalppappa	145	2484	-22515	-8	-5	2484	20.6	237	144	33	196957
ABalppappp:145	ABalppappp	145	2660	-22339	61	46	2660	18.8	281	155	33	158830
ABalppp:53	ABalppp	53	2473	-22526	-212	-212	2473	42.9	259	154	49	379599
ABalpppa:77	ABalpppa	77	2483	-22516	-164	-164	2483	39.5	191	220	43	280851
ABalpppaa:108	ABalpppaa	108	2351	-22648	-10	-12	2351	40.1	162	162	35	230677
ABalpppaaa:149	ABalpppaaa	149	2251	-22748	-15	-12	2251	39.1	155	140	31	177603
ABalpppaap:149	ABalpppaap	149	2353	-22646	32	27	2353	46.9	169	138	30	134189
ABalpppap:108	ABalpppap	108	2368	-22631	-80	-84	2368	40.3	207	140	37	254688
ABalpppapa:144	ABalpppapa	144	2314	-22685	8	5	2314	39.4	196	130	31	153204
ABalpppapp:144	ABalpppapp	144	2263	-22736	-81	-86	2263	44.8	228	124	32	142957
ABalpppp:77	ABalpppp	77	2484	-22515	-131	-131	2484	41.6	267	191	43	287155
ABalppppa:105	ABalppppa	105	2388	-22611	-13	-16	2388	43.5	224	163	36	208425
ABalppppaa:146	ABalppppaa	146	2314	-22685	13	17	2314	42.0	178	169	30	130735
ABalppppap:146	ABalppppap	146	2305	-22694	-33	-38	2305	48.2	208	159	31	129658
ABalppppp:105	ABalppppp	105	2376	-22623	-76	-81	2376	43.2	288	159	39	241259
ABalpppppa:140	ABalpppppa	140	2336	-22663	23	20	2336	46.0	247	150	31	136934
ABalpppppp:140	ABalpppppp	140	2281	-22718	-53	-53	2281	45.1	291	143	34	145539
ABar:6	ABar	6	2636	-22363	-452	-452	2636	30.6	218	377	72	698444
ABara:17	ABara	17	2667	-22332	-387	-389	2667	22.6	226	356	63	367692
ABaraa:32	ABaraa	32	2648	-22351	-348	-349	2648	20.0	176	315	57	378795
ABaraaa:52	ABaraaa	52	2592	-22407	-263	-263	2592	21.6	134	345	48	394038
ABaraaaa:78	ABaraaaa	78	2736	-22263	-163	-166	2736	20.7	116	338	42	366823
ABaraaaaa:113	ABaraaaaa	113	2362	-22637	-44	-46	2362	25.8	84	310	37	352804
ABaraaaaaa:155	ABaraaaaaa	155	2245	-22754	-86	-93	2245	26.6	76	283	32	224948
ABaraaaaap:155	ABaraaaaap	155	2383	-22616	39	36	2383	24.0	107	317	31	181875
ABaraaaap:113	ABaraaaap	113	2373	-22626	-66	-72	2373	28.3	121	296	35	267040
ABaraaaapa:161	ABaraaaapa	161	2260	-22739	-17	-4	2260	32.6	97	281	29	185388
ABaraaaapp:161	ABaraaaapp	161	2325	-22674	48	46	2325	37.4	132	271	29	154606
ABaraaap:78	ABaraaap	78	2618	-22381	-112	-114	2618	24.1	185	366	44	317781
ABaraaapa:106	ABaraaapa	106	2509	-22490	-72	-76	2509	22.4	135	347	39	316170
ABaraaapaa:141	ABaraaapaa	141	2474	-22525	15	15	2474	21.8	97	286	32	246036
ABaraaapap:141	ABaraaapap	141	2466	-22534	13	18	2466	20.9	136	300	34	212345
ABaraaapp:106	ABaraaapp	106	2494	-22505	-51	-56	2494	22.6	178	373	37	270273
ABaraaappa:147	ABaraaappa	147	2479	-22520	-28	-22	2479	19.1	131	330	32	206759
ABaraaappp:147	ABaraaappp	147	2471	-22528	-58	-55	2471	19.1	175	326	31	155135
ABaraap:52	ABaraap	52	2566	-22433	-296	-299	2566	20.1	218	290	49	270043
ABaraapa:76	ABaraapa	76	3051	-21948	-78	-82	3051	16.6	180	303	44	286839
ABaraapaa:107	ABaraapaa	107	2446	-22553	-82	-87	2446	22.5	136	271	36	224815
ABaraapaaa:146	ABaraapaaa	146	2332	-22667	-10	-13	2332	27.9	110	258	30	182702
ABaraapaap:146	ABaraapaap	146	2287	-22712	-40	-46	2287	32.0	145	251	32	166630
ABaraapap:107	ABaraapap	107	2436	-22563	-65	-67	2436	25.0	187	267	36	195498
ABaraapapa:145	ABaraapapa	145	2286	-22713	-56	-58	2286	31.0	184	241	35	204128
ABaraapapp:145	ABaraapapp	145	2345	-22654	40	38	2345	35.0	219	247	31	148287
ABaraapp:76	ABaraapp	76	2763	-22236	-125	-127	2763	18.9	260	269	44	222406
ABaraappa:106	ABaraappa	106	2609	-22390	-25	-30	2609	21.5	204	296	36	175627
ABaraappaa:145	ABaraappaa	145	2370	-22630	7	7	2370	30.5	131	302	31	174063
ABaraappap:145	ABaraappap	145	2256	-22743	-76	-77	2256	30.6	173	290	31	143493
ABaraappp:106	ABaraappp	106	2466	-22533	-109	-115	2466	21.7	259	293	37	170327
ABaraapppa:144	ABaraapppa	144	2281	-22718	-50	-57	2281	27.8	207	289	35	178321
ABaraapppp:144	ABaraapppp	144	2263	-22736	-28	-28	2263	31.8	252	292	32	142011
ABarap:32	ABarap	32	2631	-22368	-235	-235	2631	22.7	257	360	57	346664
ABarapa:52	ABarapa	52	2669	-22330	-193	-194	2669	22.0	223	387	48	344070
ABarapaa:77	ABarapaa	77	2988	-22011	-40	-50	2988	17.5	230	366	44	281637
ABarapaaa:109	ABarapaaa	109	2821	-22178	37	30	2821	15.5	165	311	38	255759
ABarapaaaa:151	ABarapaaaa	151	2814	-22185	147	150	2814	15.4	164	265	32	171731
ABarapaaap:151	ABarapaaap	151	2886	-22114	115	117	2886	15.7	205	254	29	120483
ABarapaap:109	ABarapaap	109	2813	-22186	61	64	2813	17.1	216	329	36	173086
ABarapaapa:145	ABarapaapa	145	2506	-22493	26	43	2506	18.4	186	292	29	126731
ABarapaapp:145	ABarapaapp	145	2455	-22544	-44	-17	2455	20.0	227	289	34	162183
ABarapap:77	ABarapap	77	2737	-22262	-165	-170	2737	18.8	296	350	43	222765
ABarapapa:105	ABarapapa	105	2943	-22056	107	101	2943	16.8	258	346	35	162726
ABarapapaa:144	ABarapapaa	144	2731	-22268	65	61	2731	16.0	247	296	31	125602
ABarapapap:144	ABarapapap	144	2681	-22318	97	88	2681	15.8	285	310	33	122285
ABarapapp:105	ABarapapp	105	2690	-22309	-70	-71	2690	18.1	306	336	38	165835
ABarapappa:140	ABarapappa	140	2446	-22553	-36	-33	2446	19.6	271	275	31	126061
ABarapappp:140	ABarapappp	140	2421	-22579	-43	-41	2421	19.3	315	291	37	139865
ABarapp:52	ABarapp	52	2634	-22365	-249	-249	2634	19.1	317	355	48	243563
ABarappa:78	ABarappa	78	2667	-22332	-106	-106	2667	24.5	305	387	40	229002
ABarappaa:109	ABarappaa	109	2633	-22366	-21	-28	2633	18.3	232	376	36	188754
ABarappaaa:152	ABarappaaa	152	2587	-22412	10	14	2587	17.0	223	332	28	91852
ABarappaap:152	ABarappaap	152	2639	-22360	55	70	2639	17.5	266	336	30	87195
ABarappap:109	ABarappap	109	2668	-22331	28	21	2668	19.7	293	387	37	190056
ABarappapa:148	ABarappapa	148	2750	-22249	31	31	2750	15.5	277	383	36	142090
ABarappapp:148	ABarappapp	148	2473	-22526	-59	-84	2473	16.0	327	366	33	119703
ABarappp:78	ABarappp	78	2649	-22350	-44	-47	2649	26.5	367	363	42	203827
ABarapppa:107	ABarapppa	107	2487	-22512	-30	-35	2487	25.4	241	393	37	240171
ABarapppaa:147	ABarapppaa	147	2615	-22384	47	55	2615	17.3	181	353	32	138478
ABarapppap:147	ABarapppap	147	2669	-22330	13	18	2669	16.7	218	369	33	140397
ABarapppp:107	ABarapppp	107	2495	-22504	29	30	2495	27.9	292	408	36	215350
ABarappppa:144	ABarappppa	144	2652	-22347	131	120	2652	19.8	232	387	35	169524
ABarappppp:144	ABarappppp	144	2498	-22501	-31	-24	2498	21.3	275	397	36	189488
ABarp:17	ABarp	17	2657	-22342	-322	-322	2657	45.2	296	396	62	351634
ABarpa:32	ABarpa	32	2600	-22399	-238	-238	2600	42.3	242	414	58	438013
ABarpaa:53	ABarpaa	53	2607	-22392	-148	-149	2607	38.9	197	407	50	419346
ABarpaaa:76	ABarpaaa	76	2582	-22417	-128	-130	2582	41.5	164	379	43	351591
ABarpaaaa:111	ABarpaaaa	111	2439	-22560	-133	-142	2439	56.4	140	247	36	178433
ABarpaaaaa:153	ABarpaaaaa	153	2374	-22625	-81	-101	2374	56.2	134	278	32	105155
ABarpaaaap:153	ABarpaaaap	153	2559	-22440	-113	-124	2559	59.5	167	243	30	82157
ABarpaaap:111	ABarpaaap	111	2445	-22554	-182	-192	2445	57.0	188	257	34	146862
ABarpaaapa:155	ABarpaaapa	155	2461	-22538	-145	-157	2461	58.5	176	282	30	81264
ABarpaaapp:155	ABarpaaapp	155	2482	-22517	-74	-98	2482	58.3	207	297	27	75926
ABarpaap:76	ABarpaap	76	2585	-22414	-264	-266	2585	48.8	233	387	45	333192
ABarpaapa:104	ABarpaapa	104	2563	-22436	-228	-232	2563	56.7	230	266	38	187811
ABarpaapaa:144	ABarpaapaa	144	2423	-22576	-73	-86	2423	56.2	236	282	30	97585
ABarpaapap:144	ABarpaapap	144	2463	-22536	-168	-185	2463	58.0	288	273	35	115451
ABarpaapp:104	ABarpaapp	104	2534	-22465	-225	-228	2534	56.9	306	284	40	215473
ABarpaappa:145	ABarpaappa	145	2491	-22508	-173	-180	2491	58.7	331	292	35	121894
ABarpaappp:145	ABarpaappp	145	2643	-22356	-288	-239	2643	58.2	384	274	34	118113
ABarpap:53	ABarpap	53	2591	-22408	-142	-144	2591	34.6	279	351	50	292088
ABarpapa:76	ABarpapa	76	2587	-22412	-119	-120	2587	36.8	238	374	43	286675
ABarpapaa:106	ABarpapaa	106	2683	-22316	-290	-317	2683	57.0	168	319	38	208961
ABarpapaaa:146	ABarpapaaa	146	2639	-22360	-294	-351	2639	58.8	161	320	32	120335
ABarpapaap:146	ABarpapaap	146	2400	-22599	-196	-218	2400	57.3	205	336	31	99371
ABarpapap:106	ABarpapap	106	2673	-22326	-214	-235	2673	57.3	227	340	37	179249
ABarpapapa:146	ABarpapapa	146	2357	-22642	-209	-214	2357	57.9	245	320	30	88610
ABarpapapp:146	ABarpapapp	146	2412	-22587	-121	-121	2412	57.1	298	331	32	100831
ABarpapp:76	ABarpapp	76	2633	-22366	-87	-86	2633	44.1	307	369	43	264116
ABarpappa:108	ABarpappa	108	2652	-22347	-233	-254	2652	57.5	264	356	35	163754
ABarpappaa:156	ABarpappaa	156	2810	-22189	-174	-225	2810	59.6	242	353	28	86964
ABarpappap:156	ABarpappap	156	2499	-22500	-137	-175	2499	57.6	280	371	31	82778
ABarpappp:108	ABarpappp	108	2511	-22488	-37	-50	2511	55.0	316	366	36	177593
ABarpapppa:150	ABarpapppa	150	2381	-22618	-79	-86	2381	55.8	310	385	29	88297
ABarpapppp:150	ABarpapppp	150	2378	-22621	-25	-26	2378	53.8	341	407	32	108198
ABarpp:32	ABarpp	32	2687	-22312	-268	-268	2687	46.4	384	418	59	415772
ABarppa:54	ABarppa	54	2608	-22391	-231	-232	2608	48.2	295	410	51	369106
ABarppaa:78	ABarppaa	78	2738	-22261	-181	-190	2738	54.2	284	330	43	260221
ABarppaaa:113	ABarppaaa	113	2549	-22450	-147	-161	2549	57.5	338	223	35	146669
ABarppaaaa:160	ABarppaaaa	160	2633	-22366	-157	-181	2633	59.9	352	205	29	82573
ABarppaaap:160	ABarppaaap	160	2461	-22538	-90	-94	2461	56.8	395	204	31	85354
ABarppaap:113	ABarppaap	113	2619	-22380	-216	-217	2619	56.9	389	225	37	173588
ABarppaapa:152	ABarppaapa	152	3008	-21991	-237	-238	3008	58.3	415	237	33	91169
ABarppaapp:152	ABarppaapp	152	2578	-22421	-140	-138	2578	56.2	458	202	29	90774
ABarppap:78	ABarppap	78	2673	-22326	-169	-172	2673	51.9	348	313	45	295579
ABarppapa:113	ABarppapa	113	2523	-22476	-112	-115	2523	54.4	431	214	36	177268
ABarppapaa:159	ABarppapaa	159	2499	-22500	-6	-13	2499	54.8	420	170	30	89074
ABarppapap:159	ABarppapap	159	2809	-22190	-79	1	2809	50.3	478	167	32	118558
ABarppapp:113	ABarppapp	113	2562	-22437	-18	-1	2562	51.0	502	211	37	197394
ABarppappa:160	ABarppappa	160	2645	-22354	-30	-24	2645	53.2	507	199	32	112114
ABarppappp:160	ABarppappp	160	2805	-22194	-203	-164	2805	46.7	570	222	31	118866
ABarppp:54	ABarppp	54	2602	-22397	-188	-190	2602	44.1	387	410	51	357182
ABarpppa:79	ABarpppa	79	2709	-22290	-57	-58	2709	50.0	371	375	43	286355
ABarpppaa:109	ABarpppaa	109	2655	-22344	-127	-136	2655	58.0	345	338	35	154872
ABarpppaaa:156	ABarpppaaa	156	2832	-22167	67	48	2832	59.6	329	357	29	80865
ABarpppaap:156	ABarpppaap	156	2416	-22583	-250	-250	2416	57.7	372	385	33	94609
ABarpppap:109	ABarpppap	109	2726	-22273	-181	-159	2726	56.6	396	345	38	187961
ABarpppapa:152	ABarpppapa	152	3362	-21637	-1	135	3362	59.2	387	333	36	115077
ABarpppapp:152	ABarpppapp	152	2514	-22485	-15	-13	2514	54.6	436	384	30	92294
ABarpppp:79	ABarpppp	79	2726	-22273	-63	-63	2726	48.6	451	347	44	272583
ABarppppa:112	ABarppppa	112	2655	-22344	-67	-57	2655	54.7	438	370	37	175638
ABarppppaa:156	ABarppppaa	156	2466	-22533	26	26	2466	53.1	413	428	32	112846
ABarppppap:156	ABarppppap	156	3341	-21658	259	453	3341	49.0	467	422	33	127983
ABarppppp:112	ABarppppp	112	2585	-22414	-135	-115	2585	53.4	502	374	38	190143
ABarpppppa:159	ABarpppppa	159	2667	-22332	-258	-168	2667	51.6	503	395	31	97219
ABarpppppp:159	ABarpppppp	159	2967	-22032	-338	-246	2967	47.5	556	379	32	121081
ABp:1	ABp	1	2608	-22391	-412	-412	2608	37.2	370	380	76	704720
ABpl:6	ABpl	6	2687	-22312	-575	-575	2687	50.0	334	289	73	568835
ABpla:17	ABpla	17	2734	-22265	-422	-423	2734	51.2	214	278	63	355181
ABplaa:31	ABplaa	31	2615	-22384	-382	-384	2615	51.3	177	291	58	369300
ABplaaa:51	ABplaaa	51	2647	-22352	-450	-452	2647	53.2	150	313	51	359955
ABplaaaa:75	ABplaaaa	75	2590	-22409	-10	-11	2590	47.3	92	282	44	387158
ABplaaaaa:105	ABplaaaaa	105	2406	-22593	-48	-54	2406	50.8	137	191	37	243228
ABplaaaaaa:146	ABplaaaaaa	146	2435	-22564	-137	-156	2435	58.0	150	205	30	107482
ABplaaaaap:146	ABplaaaaap	146	2407	-22592	-141	-153	2407	57.7	192	206	30	92614
ABplaaaap:105	ABplaaaap	105	2398	-22601	-204	-215	2398	55.9	180	204	36	201225
ABplaaaapa:146	ABplaaaapa	146	2457	-22542	-236	-252	2457	59.0	213	240	30	96225
ABplaaaapp:146	ABplaaaapp	146	2451	-22548	-215	-230	2451	58.5	259	240	32	104020
ABplaaap:75	ABplaaap	75	2552	-22447	-268	-277	2552	53.3	170	295	43	297583
ABplaaapa:105	ABplaaapa	105	2471	-22528	-291	-308	2471	57.6	223	201	35	166741
ABplaaapaa:147	ABplaaapaa	147	2596	-22403	-169	-214	2596	59.6	231	194	29	100761
ABplaaapap:147	ABplaaapap	147	2440	-22559	-255	-295	2440	59.1	270	190	30	88310
ABplaaapp:105	ABplaaapp	105	2473	-22526	-229	-240	2473	56.7	278	197	37	193459
ABplaaappa:144	ABplaaappa	144	2330	-22669	-170	-176	2330	57.5	304	201	30	102936
ABplaaappp:144	ABplaaappp	144	2396	-22603	-235	-257	2396	57.5	343	180	34	122817
ABplaap:51	ABplaap	51	2590	-22409	-125	-126	2590	49.5	209	251	51	354724
ABplaapa:74	ABplaapa	74	2547	-22452	-134	-137	2547	51.1	143	241	44	343758
ABplaapaa:104	ABplaapaa	104	2409	-22590	-53	-53	2409	49.9	174	157	38	278366
ABplaapaaa:143	ABplaapaaa	143	2286	-22713	-39	-45	2286	53.4	167	168	33	155653
ABplaapaap:143	ABplaapaap	143	2355	-22644	-36	-52	2355	55.1	209	157	32	133336
ABplaapap:104	ABplaapap	104	2445	-22554	-83	-87	2445	53.1	240	151	38	247828
ABplaapapa:142	ABplaapapa	142	2328	-22671	-42	-48	2328	53.5	242	145	32	153476
ABplaapapp:142	ABplaapapp	142	2338	-22661	-164	-188	2338	56.7	277	158	35	147892
ABplaapp:74	ABplaapp	74	2576	-22423	-179	-179	2576	52.0	230	226	46	330324
ABplaappa:102	ABplaappa	102	2390	-22609	-103	-104	2390	49.5	284	132	38	276495
ABplaappaa:145	ABplaappaa	145	2321	-22678	-42	-46	2321	50.6	283	119	30	145675
ABplaappap:145	ABplaappap	145	2314	-22685	-57	-60	2314	47.9	334	125	33	156803
ABplaappp:102	ABplaappp	102	2438	-22561	-105	-82	2438	45.0	348	133	41	315423
ABplaapppa:139	ABplaapppa	139	2297	-22702	-45	-47	2297	43.5	369	125	33	179347
ABplaapppp:139	ABplaapppp	139	2325	-22674	-136	-89	2325	37.4	414	125	36	214044
ABplap:31	ABplap	31	2658	-22341	-351	-351	2658	51.9	289	316	58	339444
ABplapa:52	ABplapa	52	2650	-22349	-183	-183	2650	51.8	243	338	51	333933
ABplapaa:76	ABplapaa	76	2755	-22244	-342	-350	2755	56.0	225	295	43	250517
ABplapaaa:106	ABplapaaa	106	2516	-22483	-187	-193	2516	55.6	322	163	36	188185
ABplapaaaa:145	ABplapaaaa	145	2338	-22661	10	8	2338	52.4	356	155	31	123762
ABplapaaap:145	ABplapaaap	145	2361	-22638	-2	-10	2361	52.3	392	165	32	124774
ABplapaap:106	ABplapaap	106	2499	-22500	-245	-258	2499	53.6	390	169	36	191665
ABplapaapa:150	ABplapaapa	150	2369	-22630	-71	-82	2369	50.5	414	142	30	118317
ABplapaapp:150	ABplapaapp	150	2670	-22329	-68	-26	2670	46.1	452	142	31	129566
ABplapap:76	ABplapap	76	2621	-22378	-278	-279	2621	54.3	290	274	44	267560
ABplapapa:104	ABplapapa	104	3127	-21872	378	369	3127	53.9	425	178	38	218592
ABplapapaa:144	ABplapapaa	144	7503	-17496	3783	3920	7503	48.4	524	174	32	139254
ABplapapap:144	ABplapapap	144	8454	-16545	3972	4408	8454	44.5	563	182	33	171407
ABplapapp:104	ABplapapp	104	3004	-21995	204	217	3004	47.9	492	180	37	233493
ABplapappa:140	ABplapappa	140	9201	-15799	5098	5361	9201	41.5	582	203	32	158610
ABplapappp:140	ABplapappp	140	8771	-16228	4683	5033	8771	32.5	587	209	33	151003
ABplapp:52	ABplapp	52	2563	-22436	-242	-245	2563	50.7	308	262	51	322991
ABplappa:75	ABplappa	75	2879	-22120	17	13	2879	52.1	317	207	45	314587
ABplappaa:108	ABplappaa	108	4852	-20147	2026	2017	4852	41.9	429	136	38	267832
ABplappaaa:150	ABplappaaa	150	7131	-17868	3985	4044	7131	36.5	454	129	32	147886
ABplappaap:150	ABplappaap	150	7204	-17795	3254	3588	7204	33.6	497	148	33	152669
ABplappap:108	ABplappap	108	5394	-19605	2263	2340	5394	41.7	496	145	38	306441
ABplappapa:151	ABplappapa	151	8119	-16880	4521	4569	8119	43.0	495	151	32	144601
ABplappapp:151	ABplappapp	151	8114	-16885	3798	3928	8114	35.7	542	169	34	173003
ABplappp:75	ABplappp	75	2955	-22044	65	65	2955	52.6	408	206	43	285673
ABplapppa:108	ABplapppa	108	6618	-18381	3290	3406	6618	35.7	515	163	37	248929
ABplapppaa:152	ABplapppaa	152	11691	-13308	6799	7358	11691	26.2	516	170	32	135791
ABplapppap:152	ABplapppap	152	12348	-12651	7034	7470	12348	26.3	544	192	32	115850
ABplapppp:108	ABplapppp	108	5520	-19479	2321	2371	5520	30.0	552	185	38	210923
ABplappppa:154	ABplappppa	154	11145	-13854	5923	6450	11145	25.2	580	199	32	113597
ABplappppp:154	ABplappppp	154	10679	-14320	6457	6682	10679	21.6	565	237	32	102377
ABplp:17	ABplp	17	2685	-22314	-391	-392	2685	48.7	344	192	61	316664
ABplpa:31	ABplpa	31	2591	-22408	-316	-319	2591	50.0	311	173	56	316866
ABplpaa:53	ABplpaa	53	2680	-22319	-458	-462	2680	55.0	279	177	48	293143
ABplpaaa:76	ABplpaaa	76	2652	-22347	-240	-246	2652	48.5	190	158	43	315512
ABplpaaaa:106	ABplpaaaa	106	2403	-22596	-55	-56	2403	32.0	191	134	37	285746
ABplpaaaaa:146	ABplpaaaaa	146	2367	-22632	25	13	2367	29.7	225	145	32	224109
ABplpaaaap:146	ABplpaaaap	146	2331	-22668	-44	-42	2331	26.5	270	145	34	215880
ABplpaaap:106	ABplpaaap	106	2418	-22582	-58	-62	2418	28.9	250	129	39	290366
ABplpaaapa:144	ABplpaaapa	144	2259	-22740	-55	-53	2259	30.4	267	120	32	189497
ABplpaaapp:144	ABplpaaapp	144	2348	-22651	19	18	2348	29.1	303	118	32	160757
ABplpaap:76	ABplpaap	76	2594	-22405	-278	-283	2594	49.5	254	157	42	291985
ABplpaapa:105	ABplpaapa	105	2448	-22551	-10	-12	2448	34.4	256	119	37	285594
ABplpaapaa:145	ABplpaapaa	145	2358	-22641	14	14	2358	35.0	230	128	33	223509
ABplpaapap:145	ABplpaapap	145	2374	-22625	64	58	2374	37.7	268	130	34	208124
ABplpaapp:105	ABplpaapp	105	2381	-22618	-63	-64	2381	34.2	314	122	39	299560
ABplpaappa:144	ABplpaappa	144	2302	-22697	-22	-16	2302	38.1	303	126	33	198117
ABplpaappp:144	ABplpaappp	144	2277	-22722	-39	-44	2277	34.4	341	117	34	200567
ABplpap:53	ABplpap	53	2550	-22450	-149	-149	2550	45.9	366	143	49	357007
ABplpapa:76	ABplpapa	76	2537	-22462	-151	-151	2537	36.0	261	134	43	325920
ABplpapaa:106	ABplpapaa	106	2616	-22383	-15	-7	2616	21.1	281	154	37	212187
ABplpapaaa:149	ABplpapaaa	149	2339	-22660	-4	-13	2339	24.7	292	174	31	131251
ABplpapaap:149	ABplpapaap	149	2317	-22682	-18	-16	2317	24.5	339	176	32	127010
ABplpapap:106	ABplpapap	106	2786	-22213	6	2	2786	17.7	312	163	36	181053
ABplpapapa:146	ABplpapapa	146	2707	-22292	72	67	2707	16.6	329	173	31	105978
ABplpapapp:146	ABplpapapp	146	2628	-22371	51	43	2628	16.9	372	194	30	83439
ABplpapp:76	ABplpapp	76	2545	-22454	-101	-101	2545	38.4	342	132	44	326813
ABplpappa:104	ABplpappa	104	2786	-22213	67	66	2786	17.7	342	180	37	171672
ABplpappaa:142	ABplpappaa	142	2758	-22241	110	105	2758	16.6	320	227	38	140449
ABplpappap:142	ABplpappap	142	2726	-22273	139	147	2726	16.8	366	231	30	96477
ABplpappp:104	ABplpappp	104	2715	-22284	52	50	2715	18.3	393	173	38	173885
ABplpapppa:142	ABplpapppa	142	2665	-22334	56	53	2665	16.6	401	228	33	95056
ABplpapppp:142	ABplpapppp	142	2773	-22226	110	127	2773	15.4	442	260	34	91129
ABplpp:31	ABplpp	31	2632	-22368	-451	-452	2632	51.9	398	211	55	292196
ABplppa:52	ABplppa	52	2746	-22253	-435	-438	2746	55.6	377	226	48	274388
ABplppaa:77	ABplppaa	77	2684	-22315	-234	-244	2684	47.4	316	149	42	284788
ABplppaaa:110	ABplppaaa	110	2385	-22614	-22	-27	2385	27.8	337	142	36	216642
ABplppaaaa:154	ABplppaaaa	154	2275	-22724	-36	-37	2275	30.0	316	160	33	133285
ABplppaaap:154	ABplppaaap	154	2310	-22689	-3	-2	2310	29.0	349	127	29	137462
ABplppaap:110	ABplppaap	110	2410	-22589	-25	-26	2410	26.0	381	140	37	217820
ABplppaapa:150	ABplppaapa	150	2659	-22340	73	68	2659	18.2	367	152	32	116189
ABplppaapp:150	ABplppaapp	150	2597	-22402	-27	-2	2597	16.5	410	161	32	88530
ABplppap:77	ABplppap	77	2609	-22390	-86	-84	2609	46.8	383	164	41	269503
ABplppapa:107	ABplppapa	107	2387	-22613	-83	-87	2387	31.3	409	141	36	219490
ABplppapaa:149	ABplppapaa	149	2336	-22663	-41	-26	2336	25.1	371	140	32	129176
ABplppapap:149	ABplppapap	149	2473	-22526	18	31	2473	22.2	413	139	32	126026
ABplppapp:107	ABplppapp	107	2509	-22490	-125	-80	2509	32.5	464	160	38	240056
ABplppappa:151	ABplppappa	151	2559	-22440	-22	-6	2559	23.3	447	146	32	119811
ABplppappp:151	ABplppappp	151	2712	-22287	-635	-269	2712	24.0	486	162	31	106247
ABplppp:52	ABplppp	52	2620	-22379	-176	-176	2620	48.3	443	174	47	308445
ABplpppa:76	ABplpppa	76	2616	-22383	-46	-49	2616	40.8	409	137	41	309837
ABplpppaa:107	ABplpppaa	107	2900	-22099	326	332	2900	24.5	459	145	37	207162
ABplpppaaa:148	ABplpppaaa	148	3192	-21807	445	462	3192	18.0	454	164	32	98630
ABplpppaap:148	ABplpppaap	148	3802	-21197	630	731	3802	17.5	502	180	32	100994
ABplpppap:107	ABplpppap	107	2974	-22025	240	243	2974	24.4	503	169	35	164082
ABplpppapa:148	ABplpppapa	148	3482	-21517	363	421	3482	15.3	517	212	32	87951
ABplpppapp:148	ABplpppapp	148	3636	-21363	550	683	3636	16.3	533	245	30	91352
ABplpppp:76	ABplpppp	76	2656	-22343	-74	-78	2656	39.3	470	148	42	314013
ABplppppa:106	ABplppppa	106	2801	-22198	178	178	2801	20.7	449	175	36	149123
ABplppppaa:144	ABplppppaa	144	3167	-21832	430	461	3167	16.3	430	189	31	81656
ABplppppap:144	ABplppppap	144	3131	-21868	381	400	3131	17.7	461	215	32	79131
ABplppppp:106	ABplppppp	106	2977	-22022	211	199	2977	17.7	489	203	39	164578
ABplpppppa:148	ABplpppppa	148	3207	-21792	492	507	3207	17.7	472	257	33	90366
ABplpppppp:148	ABplpppppp	148	3219	-21780	386	475	3219	17.5	515	275	31	83885
ABpr:6	ABpr	6	2638	-22361	-354	-354	2638	22.2	424	374	71	503744
ABpra:18	ABpra	18	2609	-22390	-228	-228	2609	23.6	388	417	66	415486
ABpraa:31	ABpraa	31	2603	-22396	-236	-237	2603	23.3	347	418	57	350828
ABpraaa:53	ABpraaa	53	2608	-22391	-143	-143	2608	32.2	305	442	51	408193
ABpraaaa:78	ABpraaaa	78	2639	-22360	-32	-34	2639	29.4	247	425	43	338301
ABpraaaaa:111	ABpraaaaa	111	2387	-22612	-39	-41	2387	37.3	163	394	34	249092
ABpraaaaaa:153	ABpraaaaaa	153	2232	-22767	-91	-97	2232	40.0	149	395	30	151254
ABpraaaaap:153	ABpraaaaap	153	2363	-22636	41	35	2363	38.3	177	413	30	163243
ABpraaaap:111	ABpraaaap	111	2461	-22538	37	33	2461	37.6	207	413	37	278123
ABpraaaapa:148	ABpraaaapa	148	2383	-22616	23	25	2383	32.7	189	409	33	200030
ABpraaaapp:148	ABpraaaapp	148	2342	-22657	28	29	2342	38.8	216	419	32	174687
ABpraaap:78	ABpraaap	78	2625	-22374	-111	-113	2625	41.2	296	430	43	348033
ABpraaapa:107	ABpraaapa	107	2430	-22569	-32	-31	2430	45.3	188	384	35	230794
ABpraaapaa:148	ABpraaapaa	148	2383	-22616	29	31	2383	38.7	171	366	29	133266
ABpraaapap:148	ABpraaapap	148	2400	-22599	60	56	2400	45.7	193	387	31	156197
ABpraaapp:107	ABpraaapp	107	2432	-22567	-84	-83	2432	46.5	241	390	38	255366
ABpraaappa:141	ABpraaappa	141	2301	-22698	-56	-58	2301	43.4	226	383	31	153949
ABpraaappp:141	ABpraaappp	141	2294	-22705	-82	-82	2294	44.7	263	407	34	169216
ABpraap:53	ABpraap	53	2635	-22364	-166	-167	2635	23.3	382	402	50	302717
ABpraapa:76	ABpraapa	76	2605	-22394	-102	-102	2605	33.1	342	439	43	348341
ABpraapaa:107	ABpraapaa	107	2430	-22569	-87	-87	2430	49.7	235	404	37	275860
ABpraapaaa:147	ABpraapaaa	147	2326	-22673	-19	-23	2326	54.1	163	367	31	146962
ABpraapaap:147	ABpraapaap	147	2391	-22608	-12	-5	2391	54.3	208	384	32	147530
ABpraapap:107	ABpraapap	107	2445	-22554	-180	-187	2445	54.7	293	404	37	250765
ABpraapapa:148	ABpraapapa	148	2463	-22536	56	53	2463	54.3	246	403	31	142517
ABpraapapp:148	ABpraapapp	148	2377	-22622	13	9	2377	52.7	283	409	33	157580
ABpraapp:76	ABpraapp	76	2556	-22443	-170	-173	2556	37.1	401	417	44	310643
ABpraappa:106	ABpraappa	106	2388	-22611	-75	-76	2388	48.5	322	424	36	256186
ABpraappaa:150	ABpraappaa	150	2405	-22594	72	64	2405	45.1	248	436	30	163347
ABpraappap:150	ABpraappap	150	2342	-22657	-44	-47	2342	44.1	304	439	32	162321
ABpraappp:106	ABpraappp	106	2438	-22561	-73	-69	2438	46.8	380	428	40	289499
ABpraapppa:147	ABpraapppa	147	2352	-22647	-34	-34	2352	40.1	342	445	33	202135
ABpraapppp:147	ABpraapppp	147	2367	-22632	-174	-123	2367	40.7	391	449	33	201425
ABprap:31	ABprap	31	2580	-22419	-201	-201	2580	26.7	460	414	58	355098
ABprapa:52	ABprapa	52	2558	-22441	-168	-169	2558	33.6	428	441	49	342517
ABprapaa:77	ABprapaa	77	2636	-22363	-282	-280	2636	47.9	385	438	42	286019
ABprapaaa:108	ABprapaaa	108	2555	-22444	-169	-177	2555	55.7	352	399	36	169340
ABprapaaaa:149	ABprapaaaa	149	2395	-22604	24	28	2395	47.8	346	436	31	128513
ABprapaaap:149	ABprapaaap	149	2380	-22619	1	3	2380	51.3	382	414	30	92297
ABprapaap:108	ABprapaap	108	2499	-22500	-193	-193	2499	54.2	409	411	36	185580
ABprapaapa:153	ABprapaapa	153	2437	-22562	-28	-31	2437	47.1	400	442	30	128303
ABprapaapp:153	ABprapaapp	153	3041	-21958	-3	165	3041	43.6	434	448	31	121920
ABprapap:77	ABprapap	77	2617	-22382	-96	-95	2617	47.5	464	433	44	313452
ABprapapa:105	ABprapapa	105	3151	-21848	332	335	3151	52.4	461	420	39	234008
ABprapapaa:146	ABprapapaa	146	8337	-16662	4549	4638	8337	48.3	517	424	33	146988
ABprapapap:146	ABprapapap	146	8857	-16142	4459	4833	8857	42.4	551	413	31	146653
ABprapapp:105	ABprapapp	105	3151	-21848	338	358	3151	46.5	531	405	37	226262
ABprapappa:145	ABprapappa	145	9786	-15213	5357	5812	9786	40.5	573	396	32	151447
ABprapappp:145	ABprapappp	145	9246	-15753	4763	5101	9246	32.0	571	388	32	149397
ABprapp:52	ABprapp	52	2555	-22444	-134	-134	2555	36.7	516	406	48	321961
ABprappa:77	ABprappa	77	3029	-21970	313	313	3029	39.8	507	435	43	331648
ABprappaa:110	ABprappaa	110	5892	-19107	2999	3004	5892	42.4	433	451	37	253876
ABprappaaa:151	ABprappaaa	151	8099	-16900	4568	4682	8099	35.1	430	449	30	117081
ABprappaap:151	ABprappaap	151	8311	-16688	4097	4501	8311	31.8	470	434	32	141257
ABprappap:110	ABprappap	110	6328	-18671	3027	3156	6328	41.5	492	437	37	248468
ABprappapa:154	ABprappapa	154	10083	-14916	6052	6286	10083	41.4	472	436	31	121703
ABprappapp:154	ABprappapp	154	9803	-15196	5579	5697	9803	35.1	512	426	31	125338
ABprappp:77	ABprappp	77	3061	-21938	385	385	3061	42.5	565	379	41	289101
ABprapppa:111	ABprapppa	111	6393	-18606	3027	3207	6393	35.3	515	425	37	242430
ABprapppaa:154	ABprapppaa	154	10814	-14185	6227	6445	10814	25.4	485	414	33	147831
ABprapppap:154	ABprapppap	154	10288	-14711	5568	5975	10288	26.6	527	405	33	125365
ABprapppp:111	ABprapppp	111	5959	-19040	2838	2925	5959	30.6	553	405	36	184134
ABprappppa:155	ABprappppa	155	10911	-14088	6161	6466	10911	23.6	557	392	32	115099
ABprappppp:155	ABprappppp	155	9355	-15644	5073	5205	9355	22.1	561	348	32	103997
ABprp:18	ABprp	18	2591	-22408	-326	-326	2591	21.9	503	311	64	324449
ABprpa:32	ABprpa	32	2612	-22387	-222	-224	2612	19.2	486	305	56	259724
ABprpaa:54	ABprpaa	54	2661	-22338	-180	-180	2661	20.0	477	404	50	280116
ABprpaaa:78	ABprpaaa	78	2715	-22284	-113	-113	2715	21.7	364	428	43	256814
ABprpaaaa:107	ABprpaaaa	107	2422	-22577	-23	-21	2422	30.9	239	418	38	269415
ABprpaaaaa:145	ABprpaaaaa	145	2366	-22633	-10	-2	2366	24.9	200	378	32	155729
ABprpaaaap:145	ABprpaaaap	145	2403	-22596	19	23	2403	24.9	232	399	33	171004
ABprpaaap:107	ABprpaaap	107	2439	-22560	-6	-5	2439	32.5	292	440	37	266338
ABprpaaapa:145	ABprpaaapa	145	2282	-22717	-47	-55	2282	27.5	243	428	30	126077
ABprpaaapp:145	ABprpaaapp	145	2310	-22689	-26	-35	2310	28.0	284	427	33	164099
ABprpaap:78	ABprpaap	78	2589	-22410	-79	-79	2589	28.8	425	429	42	250000
ABprpaapa:107	ABprpaapa	107	2434	-22565	-6	-6	2434	40.5	289	435	37	251690
ABprpaapaa:147	ABprpaapaa	147	2338	-22661	-6	-13	2338	33.4	242	400	32	154006
ABprpaapap:147	ABprpaapap	147	2349	-22650	13	5	2349	35.7	264	432	31	138370
ABprpaapp:107	ABprpaapp	107	2395	-22604	-62	-65	2395	36.4	338	438	38	236319
ABprpaappa:146	ABprpaappa	146	2324	-22675	-44	-46	2324	34.9	299	436	32	156632
ABprpaappp:146	ABprpaappp	146	2362	-22637	8	-1	2362	28.9	323	442	32	148620
ABprpap:54	ABprpap	54	2623	-22376	-132	-132	2623	19.5	540	328	48	243473
ABprpapa:78	ABprpapa	78	2782	-22217	-73	-79	2782	19.0	439	398	44	223949
ABprpapaa:107	ABprpapaa	107	2451	-22548	-30	-30	2451	24.1	326	417	36	190706
ABprpapaaa:149	ABprpapaaa	149	2288	-22711	-68	-90	2288	27.4	291	354	34	120592
ABprpapaap:149	ABprpapaap	149	2313	-22686	-105	-108	2313	22.0	336	373	32	121295
ABprpapap:107	ABprpapap	107	2670	-22329	-6	-14	2670	18.9	356	411	38	181756
ABprpapapa:144	ABprpapapa	144	2538	-22461	-11	-3	2538	16.0	357	381	32	89479
ABprpapapp:144	ABprpapapp	144	2576	-22423	-53	-6	2576	17.0	401	359	32	74997
ABprpapp:78	ABprpapp	78	2811	-22188	-60	-64	2811	18.4	501	361	45	209847
ABprpappa:106	ABprpappa	106	2674	-22325	-16	-16	2674	18.2	367	366	36	126385
ABprpappaa:145	ABprpappaa	145	2531	-22468	-17	-18	2531	17.5	331	330	31	72181
ABprpappap:145	ABprpappap	145	2601	-22398	60	56	2601	16.7	378	316	33	76759
ABprpappp:106	ABprpappp	106	2621	-22378	-57	-43	2621	18.0	419	384	38	149796
ABprpapppa:147	ABprpapppa	147	2704	-22295	71	63	2704	16.2	423	321	33	85534
ABprpapppp:147	ABprpapppp	147	2519	-22481	-154	-104	2519	17.9	470	303	30	64695
ABprpp:32	ABprpp	32	2633	-22366	-190	-191	2633	27.1	569	342	56	316276
ABprppa:54	ABprppa	54	2600	-22399	-105	-107	2600	30.9	575	394	47	306022
ABprppaa:80	ABprppaa	80	2583	-22416	-31	-30	2583	27.6	470	437	41	225915
ABprppaaa:112	ABprppaaa	112	2342	-22657	-35	-30	2342	27.3	355	433	34	155784
ABprppaaaa:155	ABprppaaaa	155	2302	-22697	-103	-111	2302	24.1	305	406	28	76415
ABprppaaap:155	ABprppaaap	155	2539	-22460	76	68	2539	20.9	325	426	28	102975
ABprppaap:112	ABprppaap	112	2442	-22557	-17	-13	2442	25.1	398	429	36	174883
ABprppaapa:154	ABprppaapa	154	2639	-22360	124	129	2639	20.0	372	402	31	86732
ABprppaapp:154	ABprppaapp	154	2677	-22322	38	77	2677	18.8	413	400	32	85900
ABprppap:80	ABprppap	80	2570	-22429	-109	-109	2570	30.3	513	391	42	218577
ABprppapa:110	ABprppapa	110	2391	-22608	-114	-100	2391	34.5	394	430	37	210726
ABprppapaa:152	ABprppapaa	152	2327	-22672	-32	-35	2327	26.2	353	431	31	99802
ABprppapap:152	ABprppapap	152	2404	-22595	-17	-31	2404	34.4	391	408	32	85003
ABprppapp:110	ABprppapp	110	2639	-22360	-108	-51	2639	32.9	447	425	37	205936
ABprppappa:154	ABprppappa	154	2499	-22500	-51	-52	2499	24.4	416	425	32	102236
ABprppappp:154	ABprppappp	154	3276	-21723	-581	76	3276	23.3	456	417	34	144023
ABprppp:54	ABprppp	54	2648	-22351	-95	-95	2648	31.7	605	316	48	326096
ABprpppa:79	ABprpppa	79	2695	-22304	25	26	2695	30.8	572	386	41	258638
ABprpppaa:109	ABprpppaa	109	3428	-21571	691	705	3428	26.0	466	433	37	185087
ABprpppaaa:150	ABprpppaaa	150	3689	-21310	579	730	3689	19.1	452	415	31	103274
ABprpppaap:150	ABprpppaap	150	5259	-19740	1334	1618	5259	19.3	494	397	30	81703
ABprpppap:109	ABprpppap	109	3500	-21499	570	630	3500	24.4	516	407	37	173661
ABprpppapa:151	ABprpppapa	151	4191	-20808	719	898	4191	17.0	526	368	34	104545
ABprpppapp:151	ABprpppapp	151	4811	-20188	1470	1656	4811	14.7	538	337	29	75730
ABprpppp:79	ABprpppp	79	2828	-22171	52	51	2828	23.4	572	324	43	228330
ABprppppa:109	ABprppppa	109	3322	-21677	548	571	3322	20.4	448	405	37	152556
ABprppppaa:148	ABprppppaa	148	4224	-20775	1251	1299	4224	16.3	430	380	31	78884
ABprppppap:148	ABprppppap	148	3840	-21159	795	925	3840	16.1	464	365	32	69192
ABprppppp:109	ABprppppp	109	3165	-21834	412	429	3165	17.2	492	377	38	137424
ABprpppppa:149	ABprpppppa	149	4166	-20833	1201	1256	4166	17.2	493	331	31	75754
ABprpppppp:149	ABprpppppp	149	4535	-20464	1367	1456	4535	18.8	523	311	31	78178
EMS:1	EMS	1	2639	-22360	-302	-302	2639	35.0	386	170	78	829699
MS:9	MS	9	2595	-22404	-314	-314	2595	23.6	313	215	69	533287
MSa:24	MSa	24	2578	-22421	-236	-236	2578	26.3	266	198	63	421721
MSaa:40	MSaa	40	2605	-22395	-218	-218	2605	23.0	215	186	55	396512
MSaaa:61	MSaaa	61	2596	-22403	-200	-201	2596	21.1	175	207	48	315261
MSaaaa:86	MSaaaa	86	2508	-22491	-141	-142	2508	26.5	149	269	42	283311
MSaaaaa:113	MSaaaaa	113	2329	-22670	-50	-50	2329	36.9	111	281	35	189935
MSaaaaaa:146	MSaaaaaa	146	2284	-22715	-29	-43	2284	39.6	93	259	29	147636
MSaaaaap:146	MSaaaaap	146	2279	-22720	-43	-47	2279	46.2	132	261	33	134960
MSaaaap:113	MSaaaap	113	2363	-22636	15	14	2363	44.3	178	266	37	199103
MSaaaapa:149	MSaaaapa	149	2372	-22628	67	64	2372	50.1	168	258	32	119128
MSaaaapp:149	MSaaaapp	149	2266	-22734	-47	-48	2266	51.0	231	252	32	116202
MSaaap:86	MSaaap	86	2525	-22474	-105	-109	2525	30.1	222	237	42	226440
MSaaapa:116	MSaaapa	116	2331	-22668	-32	-35	2331	36.5	200	250	40	226363
MSaaapaa:148	MSaaapaa	148	2267	-22732	-60	-67	2267	41.3	174	242	35	156576
MSaaapap:148	MSaaapap	148	2318	-22681	4	-3	2318	43.7	227	231	33	128513
MSaaapp:116	MSaaapp	116	2299	-22700	-28	-22	2299	39.7	254	265	34	149163
MSaap:61	MSaap	61	2634	-22365	-274	-280	2634	19.1	283	185	49	275251
MSaapa:86	MSaapa	86	2805	-22194	-182	-184	2805	18.7	284	200	42	232206
MSaapaa:113	MSaapaa	113	2330	-22669	-52	-49	2330	29.9	270	239	38	191479
MSaapaaa:149	MSaapaaa	149	2342	-22657	30	23	2342	31.2	249	228	33	140511
MSaapaap:149	MSaapaap	149	2310	-22689	14	16	2310	35.6	293	246	34	119562
MSaapap:113	MSaapap	113	2289	-22710	-68	-71	2289	25.1	340	236	35	129246
MSaapapa:154	MSaapapa	154	2276	-22723	-61	-72	2276	26.0	314	248	29	78705
MSaapapp:154	MSaapapp	154	2250	-22749	-73	-80	2250	29.7	356	234	33	86752
MSaapp:86	MSaapp	86	2923	-22076	17	14	2923	17.7	380	204	44	221476
MSaappa:120	MSaappa	120	2358	-22641	-11	-13	2358	21.0	360	248	34	117105
MSaappp:120	MSaappp	120	2328	-22671	-36	-35	2328	23.8	398	222	39	153672
MSap:40	MSap	40	2566	-22433	-130	-130	2566	30.7	306	152	55	398747
MSapa:62	MSapa	62	2530	-22469	-94	-97	2530	31.1	282	155	48	320200
MSapaa:89	MSapaa	89	2501	-22498	-90	-95	2501	30.7	251	213	40	220791
MSapaaa:119	MSapaaa	119	2261	-22738	-68	-63	2261	35.7	167	198	35	186453
MSapaaaa:158	MSapaaaa	158	2315	-22684	9	0	2315	36.2	119	214	28	91775
MSapaaap:158	MSapaaap	158	2341	-22658	33	25	2341	35.0	168	203	30	102630
MSapaap:119	MSapaap	119	2298	-22701	-33	-34	2298	34.7	223	198	34	153096
MSapaapa:173	MSapaapa	173	2341	-22658	116	114	2341	28.0	204	188	28	112800
MSapaapp:173	MSapaapp	173	2310	-22690	80	56	2310	37.0	256	190	28	69627
MSapap:89	MSapap	89	2519	-22480	-86	-90	2519	32.1	317	187	39	206957
MSapapa:121	MSapapa	121	2279	-22720	-56	-56	2279	37.2	257	176	35	149483
MSapapaa:163	MSapapaa	163	2291	-22708	-12	-14	2291	40.3	212	183	29	100716
MSapapap:163	MSapapap	163	2302	-22697	0	-2	2302	41.4	261	191	29	82032
MSapapp:121	MSapapp	121	2283	-22716	-22	-23	2283	45.1	297	189	35	142511
MSapappa:171	MSapappa	171	2207	-22792	-14	-8	2207	47.2	235	190	30	90367
MSapappp:171	MSapappp	171	2184	-22815	-96	-84	2184	51.0	281	209	29	71773
MSapp:62	MSapp	62	2568	-22431	-82	-82	2568	28.5	383	142	46	292999
MSappa:90	MSappa	90	2479	-22520	-74	-77	2479	27.9	362	183	39	192369
MSappaa:126	MSappaa	126	2278	-22721	-25	-26	2278	34.2	301	189	35	141236
MSappap:126	MSappap	126	2274	-22725	-44	-38	2274	31.7	359	190	33	112145
MSappp:90	MSappp	90	2439	-22560	-114	-114	2439	34.2	411	178	40	214250
MSapppa:128	MSapppa	128	2238	-22761	-63	-64	2238	42.1	336	174	34	144367
MSapppp:128	MSapppp	128	2261	-22738	-99	-100	2261	44.8	389	195	36	146134
MSp:24	MSp	24	2597	-22402	-195	-195	2597	22.6	374	273	63	317063
MSpa:40	MSpa	40	2637	-22362	-167	-166	2637	20.7	308	246	55	322687
MSpaa:61	MSpaa	61	2551	-22448	-160	-162	2551	22.2	295	281	46	200977
MSpaaa:88	MSpaaa	88	2548	-22451	-107	-107	2548	29.2	240	322	42	213638
MSpaaaa:116	MSpaaaa	116	2361	-22639	-18	-18	2361	35.2	158	321	37	197667
MSpaaaaa:148	MSpaaaaa	148	2339	-22660	-1	4	2339	38.6	114	306	29	124743
MSpaaaap:148	MSpaaaap	148	2260	-22739	-50	-52	2260	41.6	166	298	34	128675
MSpaaap:116	MSpaaap	116	2299	-22700	-83	-83	2299	42.9	218	317	38	184381
MSpaaapa:149	MSpaaapa	149	2312	-22687	16	14	2312	48.0	190	307	29	90664
MSpaaapp:149	MSpaaapp	149	2279	-22720	-28	-34	2279	47.6	237	295	34	120358
MSpaap:88	MSpaap	88	2517	-22482	-92	-97	2517	28.4	315	284	40	181462
MSpaapa:120	MSpaapa	120	2279	-22720	-29	-29	2279	35.4	229	308	38	182771
MSpaapaa:155	MSpaapaa	155	2301	-22698	-15	-3	2301	37.9	197	295	31	113857
MSpaapap:155	MSpaapap	155	2275	-22724	-16	-15	2275	38.9	238	318	34	120910
MSpaapp:120	MSpaapp	120	2366	-22633	13	10	2366	39.5	297	305	30	85249
MSpap:61	MSpap	61	2633	-22366	-263	-264	2633	18.7	388	225	49	216023
MSpapa:87	MSpapa	87	2639	-22361	-258	-273	2639	19.0	354	283	43	174227
MSpapaa:115	MSpapaa	115	2310	-22689	-76	-76	2310	26.6	303	293	36	127851
MSpapaaa:148	MSpapaaa	148	2316	-22684	0	5	2316	25.4	271	274	33	138334
MSpapaap:148	MSpapaap	148	2294	-22705	-54	-52	2294	33.1	306	297	33	108844
MSpapap:115	MSpapap	115	2361	-22638	-7	-7	2361	25.3	364	299	36	120336
MSpapapa:153	MSpapapa	153	2272	-22727	-48	-43	2272	26.1	313	296	33	119100
MSpapapp:153	MSpapapp	153	2295	-22704	-39	-38	2295	25.0	360	300	31	75607
MSpapp:87	MSpapp	87	2822	-22177	-89	-89	2822	17.6	438	270	43	165063
MSpappa:122	MSpappa	122	2412	-22587	-4	-6	2412	20.8	396	301	35	118585
MSpappp:122	MSpappp	122	2371	-22628	-19	-21	2371	25.1	418	319	38	140068
MSpp:40	MSpp	40	2666	-22333	-169	-173	2666	18.7	430	282	54	257410
MSppa:62	MSppa	62	2613	-22386	-149	-151	2613	19.0	423	336	47	179406
MSppaa:90	MSppaa	90	2567	-22433	-59	-61	2567	27.5	326	344	39	151274
MSppaaa:121	MSppaaa	121	2265	-22734	-54	-55	2265	31.2	180	353	35	153348
MSppaaaa:159	MSppaaaa	159	2403	-22596	77	69	2403	30.8	155	343	27	75930
MSppaaap:159	MSppaaap	159	2356	-22643	28	28	2356	33.5	194	339	27	62351
MSppaap:121	MSppaap	121	2347	-22652	23	17	2347	29.8	238	348	33	119092
MSppap:90	MSppap	90	2470	-22529	-129	-133	2470	32.0	390	356	41	169640
MSppapa:121	MSppapa	121	2316	-22683	-32	-31	2316	37.7	249	363	36	141835
MSppapaa:164	MSppapaa	164	2307	-22692	-17	-18	2307	34.7	209	368	26	60358
MSppapap:164	MSppapap	164	2334	-22665	-20	-32	2334	37.6	255	359	28	63213
MSppapp:121	MSppapp	121	2288	-22711	-44	-44	2288	43.0	286	363	34	116613
MSppp:62	MSppp	62	2632	-22367	-215	-215	2632	18.3	488	250	46	165855
MSpppa:89	MSpppa	89	2535	-22464	-80	-84	2535	25.7	404	333	39	138416
MSpppaa:124	MSpppaa	124	2271	-22728	-55	-57	2271	31.5	285	358	34	110805
MSpppap:124	MSpppap	124	2278	-22721	-17	-18	2278	29.3	337	361	34	107719
MSpppp:89	MSpppp	89	2656	-22343	-52	-46	2656	25.9	458	330	40	146362
MSppppa:126	MSppppa	126	2309	-22690	-14	-15	2309	37.0	308	381	34	119790
MSppppp:126	MSppppp	126	2348	-22651	0	-5	2348	42.3	358	381	35	111146
E:9	E	9	2646	-22353	-328	-328	2646	35.3	482	207	67	453221
Ea:24	Ea	24	2595	-22404	-231	-231	2595	33.9	404	192	61	416679
Eal:58	Eal	58	2585	-22414	-92	-93	2585	37.0	362	207	52	283743
Eala:95	Eala	95	2421	-22578	-39	-41	2421	43.5	286	240	46	222610
Ealaa:155	Ealaa	155	2281	-22718	-36	-28	2281	45.7	278	241	34	90905
Ealap:155	Ealap	155	2378	-22621	-99	-52	2378	48.1	346	266	36	98790
Ealp:95	Ealp	95	2431	-22568	-63	-66	2431	41.6	365	223	43	178786
Ealpa:156	Ealpa	156	2291	-22708	-47	-50	2291	39.9	327	232	35	80679
Ealpp:156	Ealpp	156	2538	-22461	-231	-161	2538	42.3	400	246	35	82013
Ear:58	Ear	58	2572	-22428	-132	-133	2572	38.6	364	295	51	245272
Eara:98	Eara	98	2413	-22586	-51	-53	2413	44.2	296	308	44	194959
Earaa:161	Earaa	161	2281	-22718	-72	-70	2281	44.3	278	304	34	78383
Earap:161	Earap	161	2317	-22682	-427	-316	2317	47.0	352	317	37	91347
Earp:98	Earp	98	2392	-22607	-138	-134	2392	39.4	375	309	44	167485
Earpa:161	Earpa	161	2312	-22687	-48	-52	2312	35.1	340	309	35	80354
Earpp:161	Earpp	161	2579	-22420	-238	-91	2579	42.1	404	300	35	74403
Ep:24	Ep	24	2639	-22360	-274	-274	2639	39.5	507	240	62	448945
Epl:61	Epl	61	3021	-21978	233	233	3021	41.3	448	240	52	267056
Epla:104	Epla	104	7491	-17508	4161	4227	7491	47.0	434	258	43	151006
Eplaa:169	Eplaa	169	16775	-8224	12405	12420	16775	51.7	399	269	34	72441
Eplap:169	Eplap	169	17273	-7726	12558	12775	17273	46.2	465	255	33	70587
Eplp:104	Eplp	104	7695	-17304	4048	4274	7695	43.0	512	266	44	153392
Eplpa:173	Eplpa	173	16467	-8532	11432	11450	16467	50.0	508	272	35	72670
Eplpp:173	Eplpp	173	15959	-9041	11325	11362	15959	35.0	527	276	35	85713
Epr:61	Epr	61	2885	-22114	138	136	2885	36.4	494	304	52	237288
Epra:101	Epra	101	6507	-18492	3360	3381	6507	43.9	430	339	43	157399
Epraa:163	Epraa	163	14134	-10865	10140	10201	14134	51.4	390	341	34	75845
Eprap:163	Eprap	163	13290	-11709	8851	9054	13290	46.4	447	341	33	67766
Eprp:101	Eprp	101	7028	-17971	3726	3810	7028	42.4	518	323	44	159915
Eprpa:169	Eprpa	169	13350	-11649	8622	8891	13350	45.4	480	325	35	73838
Eprpp:169	Eprpp	169	12117	-12882	7521	7584	12117	31.5	528	317	34	76535
P2:1	P2	1	2710	-22289	-541	-541	2710	41.2	558	302	79	778507
C:11	C	11	2784	-22215	-534	-535	2784	48.2	491	339	65	398708
Ca:26	Ca	26	2713	-22286	-331	-334	2713	49.1	412	315	59	283433
Caa:47	Caa	47	2680	-22319	-201	-202	2680	49.6	368	335	51	234688
Caaa:73	Caaa	73	2593	-22406	-383	-384	2593	54.1	385	304	47	222961
Caaaa:104	Caaaa	104	2653	-22346	-280	-280	2653	56.3	482	255	40	153386
Caaaaa:144	Caaaaa	144	3185	-21814	-289	-170	3185	57.9	471	253	35	86725
Caaaap:144	Caaaap	144	3075	-21924	-247	-203	3075	56.0	538	261	34	86285
Caaap:104	Caaap	104	2518	-22481	-113	-117	2518	48.8	559	252	40	185909
Caaapa:144	Caaapa	144	2420	-22579	-102	-95	2420	52.3	577	262	34	93317
Caaapp:144	Caaapp	144	2500	-22499	-75	-73	2500	40.5	598	266	36	116243
Caap:73	Caap	73	2817	-22182	-346	-347	2817	54.2	502	273	43	197277
Caapa:109	Caapa	109	2605	-22394	-40	-27	2605	40.5	602	271	35	138965
Caapp:109	Caapp	109	2496	-22503	-58	-43	2496	30.3	607	256	36	126475
Cap:47	Cap	47	2727	-22272	-334	-337	2727	52.6	469	286	52	250099
Capa:76	Capa	76	2725	-22274	-279	-283	2725	45.3	501	193	44	257980
Capaa:118	Capaa	118	2426	-22573	-43	-33	2426	25.8	467	225	38	135674
Capap:118	Capap	118	2380	-22619	-127	-121	2380	23.7	518	255	38	144952
Capapa:168	Capapa	168	2492	-22507	-297	-314	2492	34.5	498	211	32	100416
Capapp:168	Capapp	168	2611	-22388	-219	-201	2611	25.5	509	251	31	79003
Capp:76	Capp	76	2608	-22391	-220	-220	2608	45.5	569	226	45	277141
Cappa:112	Cappa	112	2420	-22579	-126	-120	2420	35.3	546	227	38	155159
Cappaa:159	Cappaa	159	2472	-22527	-99	-100	2472	41.0	484	204	33	95696
Cappap:159	Cappap	159	2585	-22414	-206	-237	2585	36.0	525	222	32	98780
Cappp:112	Cappp	112	2531	-22468	-80	-82	2531	29.6	559	256	37	138090
Cp:26	Cp	26	2734	-22265	-333	-336	2734	46.1	514	372	62	350628
Cpa:47	Cpa	47	2684	-22315	-407	-409	2684	51.6	492	390	54	292708
Cpaa:73	Cpaa	73	2685	-22314	-387	-389	2685	54.0	503	380	46	216961
Cpaaa:104	Cpaaa	104	2709	-22290	-351	-352	2709	57.4	479	317	41	163493
Cpaaaa:147	Cpaaaa	147	2800	-22199	-262	-268	2800	57.9	450	340	36	93372
Cpaaap:147	Cpaaap	147	2777	-22222	-278	-286	2777	57.2	511	339	34	85391
Cpaap:104	Cpaap	104	2551	-22448	-265	-268	2551	53.5	559	334	41	179695
Cpaapa:146	Cpaapa	146	2485	-22514	-206	-210	2485	56.1	559	336	35	90284
Cpaapp:146	Cpaapp	146	4181	-20818	1311	1353	4181	40.8	609	341	34	127237
Cpap:73	Cpap	73	2715	-22284	-350	-351	2715	52.1	570	315	46	256626
Cpapa:104	Cpapa	104	3261	-21738	525	546	3261	39.6	610	328	39	189956
Cpapp:104	Cpapp	104	2751	-22248	196	195	2751	29.9	612	305	41	208014
Cpappd:155	Cpappd	155	6180	-18820	2880	3023	6180	28.7	609	326	33	90113
Cpappv:155	Cpappv	155	3322	-21677	220	460	3322	22.1	578	287	37	132981
Cpp:47	Cpp	47	2700	-22299	-259	-259	2700	49.1	571	289	52	313418
Cppa:76	Cppa	76	2588	-22411	-142	-142	2588	34.6	591	336	45	281128
Cppaa:121	Cppaa	121	2457	-22542	-28	-21	2457	24.6	467	345	41	165230
Cppaaa:169	Cppaaa	169	2464	-22535	-62	-68	2464	35.5	436	370	34	101666
Cppaap:169	Cppaap	169	2628	-22371	-72	-68	2628	25.8	472	328	32	96189
Cppap:121	Cppap	121	2504	-22496	-31	-28	2504	24.2	519	334	37	137722
Cppapa:167	Cppapa	167	2566	-22433	-61	-58	2566	28.0	468	333	34	115306
Cppapp:167	Cppapp	167	2771	-22228	-699	-518	2771	25.1	517	352	36	124661
Cppp:76	Cppp	76	2668	-22331	-154	-150	2668	37.7	606	264	46	334842
Cpppa:115	Cpppa	115	2437	-22562	-282	-207	2437	35.6	532	370	36	141205
Cpppaa:167	Cpppaa	167	2548	-22451	-573	-364	2548	41.1	469	390	35	126936
Cpppap:167	Cpppap	167	2625	-22374	-297	-278	2625	35.6	495	376	32	95963
Cpppp:115	Cpppp	115	2450	-22549	-74	-59	2450	28.8	566	317	39	156253
Cppppa:165	Cppppa	165	3040	-21959	-808	-500	3040	35.7	548	364	31	112057
Cppppp:165	Cppppp	165	3136	-21863	-764	-444	3136	24.8	550	315	34	103172
P3:11	P3	11	2764	-22235	-465	-467	2764	38.0	589	274	60	350104
D:33	D	33	2686	-22313	-377	-377	2686	39.1	603	278	55	266295
Da:59	Da	59	2683	-22316	-246	-248	2683	38.9	528	179	46	101569
Daa:96	Daa	96	2548	-22451	-169	-135	2548	35.1	479	212	35	69129
Dap:96	Dap	96	2541	-22458	-35	-35	2541	31.8	452	192	36	62967
Dp:59	Dp	59	2789	-22210	-165	-167	2789	28.6	576	238	44	88144
P4:33	P4	33	2701	-22298	-247	-248	2701	31.4	535	189	50	170581
Z2:77	Z2	77	2838	-22162	-84	-130	2838	32.0	519	178	47	122669
Z3:77	Z3	77	2578	-22421	-124	-137	2578	27.6	483	184	45	87791
