# Supplementary material for: Quantitative Differences in Nuclear β-catenin and TCF Pattern Embryonic Cells in C. elegans
Source: PLoS Genet. 2015 Oct 21;11(10):e1005585. doi: 10.1371/journal.pgen.1005585 (PMC4619327; doi:10.1371/journal.pgen.1005585)
Supplement: S1 Data — For each cell analyzed, birth time is given in column 3 and the average nuclear reporter intensity over the lifetime of the cell (corrected for background) is given in column 7 (“blot”). For information on each embryo’s strain information and experimental conditions, refer to S2 Table. (ZIP) [file pgen.1005585.s005.zip › CAs/CA20111216_nob-1_L4.csv]

cellTime	cell	time	none	global	local	blot	cross	z	x	y	size	gweight
ABa:3	ABa	3	2475	-22524	-251	-251	2475	39.4	575	223	74	734734
ABal:14	ABal	14	2450	-22549	-229	-229	2450	34.7	622	199	70	661633
ABala:25	ABala	25	2471	-22528	-151	-151	2471	37.7	636	262	62	435638
ABalaa:39	ABalaa	39	2403	-22596	-170	-170	2403	46.9	659	254	55	343600
ABalaaa:59	ABalaaa	59	2384	-22615	-144	-144	2384	42.5	671	243	47	347325
ABalaaaa:85	ABalaaaa	85	2419	-22580	-50	-55	2419	47.2	657	256	40	312420
ABalaaaal:121	ABalaaaal	121	2206	-22793	-20	-20	2206	40.5	662	194	36	226584
ABalaaaala:161	ABalaaaala	161	2237	-22762	35	25	2237	45.5	667	179	30	150334
ABalaaaalp:161	ABalaaaalp	161	2178	-22821	-44	-43	2178	46.3	648	144	32	148771
ABalaaaar:121	ABalaaaar	121	2255	-22744	-8	-12	2255	45.5	677	244	36	267469
ABalaaaarl:164	ABalaaaarl	164	2201	-22798	-29	-22	2201	46.0	672	215	30	143217
ABalaaaarr:164	ABalaaaarr	164	2224	-22775	-2	-10	2224	45.4	657	261	30	132908
ABalaaap:85	ABalaaap	85	2421	-22578	-56	-57	2421	39.7	626	282	42	338009
ABalaaapa:116	ABalaaapa	116	2246	-22753	-25	-25	2246	38.2	665	252	35	248223
ABalaaapal:156	ABalaaapal	156	2194	-22805	-26	-30	2194	39.6	673	186	30	167873
ABalaaapar:156	ABalaaapar	156	2247	-22752	30	22	2247	37.0	681	228	30	149902
ABalaaapp:116	ABalaaapp	116	2275	-22724	-4	-6	2275	36.5	629	289	36	243990
ABalaaappl:155	ABalaaappl	155	2229	-22770	-24	-20	2229	39.0	666	265	31	170022
ABalaaappr:155	ABalaaappr	155	2253	-22746	0	-12	2253	41.1	637	298	31	154816
ABalaap:59	ABalaap	59	2405	-22594	-120	-120	2405	51.0	611	210	46	250438
ABalaapa:86	ABalaapa	86	2399	-22600	-78	-79	2399	45.1	592	261	40	267956
ABalaapaa:124	ABalaapaa	124	2250	-22749	-25	-27	2250	47.8	623	299	34	189014
ABalaapaaa:168	ABalaapaaa	168	2144	-22855	-92	-96	2144	50.3	621	294	30	105421
ABalaapaap:168	ABalaapaap	168	2232	-22767	-27	-46	2232	54.6	578	303	29	86757
ABalaapap:124	ABalaapap	124	2227	-22772	-57	-60	2227	48.0	583	316	34	174021
ABalaapapa:165	ABalaapapa	165	2204	-22795	-90	-102	2204	48.0	596	327	27	98766
ABalaapapp:165	ABalaapapp	165	2214	-22785	-65	-75	2214	50.6	557	327	32	119164
ABalaapp:86	ABalaapp	86	2452	-22547	-33	-32	2452	41.0	535	250	41	253612
ABalaappa:118	ABalaappa	118	2268	-22731	-26	-28	2268	39.1	598	313	35	213435
ABalaappaa:162	ABalaappaa	162	2145	-22854	-115	-129	2145	44.3	620	313	27	124566
ABalaappap:162	ABalaappap	162	2229	-22770	-18	-15	2229	42.2	587	308	29	120618
ABalaappp:118	ABalaappp	118	2260	-22739	-31	-31	2260	34.6	567	308	36	207913
ABalaapppa:157	ABalaapppa	157	2267	-22732	-13	-19	2267	36.3	622	308	32	167478
ABalaapppp:157	ABalaapppp	157	2269	-22730	12	6	2269	35.1	582	312	30	128548
ABalap:39	ABalap	39	2489	-22510	-125	-126	2489	30.8	607	266	57	365128
ABalapa:59	ABalapa	59	2526	-22473	-52	-53	2526	31.6	626	278	48	332813
ABalapaa:83	ABalapaa	83	2446	-22553	-102	-103	2446	31.5	622	280	41	322137
ABalapaaa:116	ABalapaaa	116	2246	-22753	-24	-28	2246	33.0	641	204	35	224411
ABalapaaaa:157	ABalapaaaa	157	2182	-22817	-44	-44	2182	34.6	665	179	30	162124
ABalapaaap:157	ABalapaaap	157	2303	-22696	23	19	2303	29.6	638	181	31	138666
ABalapaap:116	ABalapaap	116	2322	-22677	32	28	2322	31.2	613	175	35	218294
ABalapaapa:156	ABalapaapa	156	2226	-22773	-41	-42	2226	29.6	645	148	30	131182
ABalapaapp:156	ABalapaapp	156	2229	-22770	-25	-27	2229	33.2	606	145	30	132912
ABalapap:83	ABalapap	83	2532	-22467	-26	-28	2532	30.3	559	275	41	253681
ABalapapa:113	ABalapapa	113	2303	-22696	-41	-37	2303	28.9	583	189	36	245438
ABalapapaa:154	ABalapapaa	154	2396	-22603	42	44	2396	24.6	625	211	28	145345
ABalapapap:154	ABalapapap	154	2281	-22718	-32	-35	2281	26.8	597	175	33	170175
ABalapapp:113	ABalapapp	113	2237	-22762	-90	-92	2237	29.6	529	182	35	188699
ABalapappa:155	ABalapappa	155	2215	-22784	-27	-29	2215	30.8	560	158	30	137075
ABalapappp:155	ABalapappp	155	2279	-22720	-70	-64	2279	25.8	516	157	30	132380
ABalapp:59	ABalapp	59	2483	-22516	-54	-55	2483	39.0	565	231	47	270615
ABalappa:84	ABalappa	84	2478	-22521	-6	-7	2478	36.6	564	264	40	285912
ABalappaa:119	ABalappaa	119	2225	-22774	-60	-63	2225	30.1	638	247	35	242344
ABalappaaa:167	ABalappaaa	167	2201	-22798	-27	-28	2201	33.4	671	235	29	152204
ABalappaap:167	ABalappaap	167	2167	-22832	-113	-101	2167	29.6	641	220	32	163407
ABalappap:119	ABalappap	119	2273	-22726	-9	-8	2273	30.1	599	264	35	209162
ABalappapa:159	ABalappapa	159	2249	-22750	-31	-33	2249	33.6	657	270	30	143312
ABalappapp:159	ABalappapp	159	2311	-22688	13	14	2311	31.0	625	287	33	172895
ABalappp:84	ABalappp	84	2455	-22544	-70	-71	2455	33.0	494	246	41	229231
ABalapppa:115	ABalapppa	115	2278	-22721	-60	-57	2278	30.2	546	271	38	244775
ABalapppaa:154	ABalapppaa	154	2242	-22757	-84	-85	2242	29.3	605	273	32	174298
ABalapppap:154	ABalapppap	154	2324	-22675	-22	-22	2324	27.7	565	280	33	156629
ABalapppp:115	ABalapppp	115	2331	-22668	-8	-5	2331	29.8	485	273	37	200821
ABalappppa:154	ABalappppa	154	2257	-22742	-45	-44	2257	30.5	534	296	32	145968
ABalappppp:154	ABalappppp	154	2349	-22650	-68	-59	2349	26.0	488	300	32	167036
ABalp:25	ABalp	25	2454	-22545	-204	-204	2454	42.6	596	142	62	395968
ABalpa:39	ABalpa	39	2465	-22534	-100	-100	2465	46.2	630	155	55	329949
ABalpaa:58	ABalpaa	58	2426	-22573	-77	-77	2426	42.7	653	164	47	303911
ABalpaaa:83	ABalpaaa	83	2479	-22520	5	4	2479	44.1	674	221	40	304035
ABalpaaaa:117	ABalpaaaa	117	2283	-22716	-57	-62	2283	55.5	647	226	35	169158
ABalpaaaaa:161	ABalpaaaaa	161	2231	-22768	-74	-80	2231	58.1	643	184	30	90140
ABalpaaaap:161	ABalpaaaap	161	2267	-22732	-149	-181	2267	60.0	603	210	28	72584
ABalpaaap:117	ABalpaaap	117	2326	-22673	13	4	2326	56.8	625	185	33	135285
ABalpaaapa:162	ABalpaaapa	162	2276	-22723	-10	-12	2276	57.6	584	177	28	71469
ABalpaaapp:162	ABalpaaapp	162	2283	-22716	42	42	2283	53.0	559	177	28	86183
ABalpaap:83	ABalpaap	83	2456	-22543	-45	-45	2456	37.4	648	184	42	308423
ABalpaapa:113	ABalpaapa	113	2267	-22732	-19	-19	2267	45.6	654	193	37	224647
ABalpaapaa:148	ABalpaapaa	148	2269	-22730	34	32	2269	51.3	657	212	30	127339
ABalpaapap:148	ABalpaapap	148	2265	-22734	-15	-17	2265	53.3	622	175	33	121693
ABalpaapp:113	ABalpaapp	113	2287	-22712	0	1	2287	46.0	613	162	36	212309
ABalpaappa:157	ABalpaappa	157	2265	-22734	40	36	2265	51.4	637	139	30	117452
ABalpaappp:157	ABalpaappp	157	2262	-22737	10	11	2262	49.7	586	146	29	100654
ABalpap:58	ABalpap	58	2474	-22525	-78	-79	2474	48.3	569	127	48	281445
ABalpapa:82	ABalpapa	82	2445	-22554	-50	-51	2445	47.8	649	155	41	288176
ABalpapaa:114	ABalpapaa	114	2273	-22726	-56	-56	2273	54.8	630	153	35	185376
ABalpapaaa:155	ABalpapaaa	155	2295	-22704	-50	-54	2295	58.4	599	139	32	104852
ABalpapaap:155	ABalpapaap	155	2231	-22768	-95	-99	2231	58.7	558	148	28	82737
ABalpapap:114	ABalpapap	114	2307	-22692	-39	-46	2307	56.2	581	144	36	179721
ABalpapapa:153	ABalpapapa	153	2256	-22743	-65	-79	2256	56.6	537	116	33	130469
ABalpapapp:153	ABalpapapp	153	2269	-22730	-73	-84	2269	57.4	487	118	34	138936
ABalpapp:82	ABalpapp	82	2471	-22528	-35	-35	2471	49.2	574	130	42	261125
ABalpappa:111	ABalpappa	111	2307	-22692	-60	-64	2307	57.4	568	170	36	171601
ABalpappaa:148	ABalpappaa	148	2193	-22806	-92	-91	2193	57.5	541	182	30	116150
ABalpappap:148	ABalpappap	148	2266	-22733	21	18	2266	55.8	513	160	31	106554
ABalpappp:111	ABalpappp	111	2338	-22661	-82	-88	2338	58.0	521	171	37	177955
ABalpapppa:147	ABalpapppa	147	2254	-22745	10	17	2254	51.7	514	187	32	154444
ABalpapppp:147	ABalpapppp	147	2242	-22757	-10	-8	2242	51.3	473	155	34	138578
ABalpp:39	ABalpp	39	2475	-22524	-134	-134	2475	33.0	551	109	56	355380
ABalppa:58	ABalppa	58	2492	-22507	-67	-68	2492	32.5	601	126	47	281043
ABalppaa:84	ABalppaa	84	2463	-22536	-45	-48	2463	32.9	644	142	40	298148
ABalppaaa:119	ABalppaaa	119	2234	-22765	-10	-10	2234	40.5	637	137	34	188088
ABalppaaaa:162	ABalppaaaa	162	2189	-22810	-20	-31	2189	39.5	660	152	28	140858
ABalppaaap:162	ABalppaaap	162	2213	-22786	-41	-54	2213	41.3	639	121	31	129465
ABalppaap:119	ABalppaap	119	2248	-22751	-26	-29	2248	42.9	603	102	34	175506
ABalppaapa:162	ABalppaapa	162	2188	-22812	-95	-98	2188	45.8	614	106	28	110361
ABalppaapp:162	ABalppaapp	162	2221	-22778	-50	-57	2221	42.4	582	93	33	147837
ABalppap:84	ABalppap	84	2518	-22481	-48	-52	2518	37.2	593	127	41	249362
ABalppapa:113	ABalppapa	113	2286	-22713	-32	-33	2286	50.1	578	125	35	184049
ABalppapaa:152	ABalppapaa	152	2321	-22678	22	17	2321	52.3	580	119	30	103477
ABalppapap:152	ABalppapap	152	2246	-22753	-69	-73	2246	51.5	558	98	32	126993
ABalppapp:113	ABalppapp	113	2302	-22697	-10	-14	2302	51.8	531	124	35	173591
ABalppappa:150	ABalppappa	150	2235	-22764	-16	-19	2235	50.4	532	117	32	139015
ABalppappp:150	ABalppappp	150	2267	-22732	2	-10	2267	50.7	496	98	31	119669
ABalppp:58	ABalppp	58	2453	-22546	-121	-122	2453	37.0	511	101	48	304764
ABalpppa:83	ABalpppa	83	2422	-22577	-108	-108	2422	36.0	561	159	41	248441
ABalpppaa:114	ABalpppaa	114	2295	-22704	-1	-1	2295	36.1	602	129	35	209347
ABalpppaaa:155	ABalpppaaa	155	2160	-22839	-116	-127	2160	37.0	620	108	30	141583
ABalpppaap:155	ABalpppaap	155	2234	-22766	-32	-34	2234	32.0	597	97	31	123203
ABalpppap:114	ABalpppap	114	2292	-22707	-27	-29	2292	35.7	555	107	36	202292
ABalpppapa:154	ABalpppapa	154	2275	-22724	0	-8	2275	36.6	570	86	31	142232
ABalpppapp:154	ABalpppapp	154	2246	-22753	-28	-29	2246	29.6	557	88	31	137919
ABalpppp:83	ABalpppp	83	2443	-22556	-94	-94	2443	37.0	482	149	41	227778
ABalppppa:111	ABalppppa	111	2287	-22712	-54	-57	2287	33.8	543	152	35	198071
ABalppppaa:152	ABalppppaa	152	2236	-22763	-22	-22	2236	35.2	579	132	29	118774
ABalppppap:152	ABalppppap	152	2278	-22721	3	9	2278	28.6	552	129	31	160861
ABalppppp:111	ABalppppp	111	2333	-22666	-13	-15	2333	32.2	493	118	39	244763
ABalpppppa:146	ABalpppppa	146	2319	-22680	-10	-13	2319	27.8	533	105	31	152755
ABalpppppp:146	ABalpppppp	146	2281	-22718	-52	-40	2281	28.6	486	98	34	177600
ABar:14	ABar	14	2472	-22527	-262	-262	2472	42.6	502	305	70	578322
ABara:25	ABara	25	2501	-22498	-196	-196	2501	49.4	498	290	63	362264
ABaraa:39	ABaraa	39	2451	-22548	-171	-171	2451	50.2	568	300	55	319916
ABaraaa:60	ABaraaa	60	2452	-22547	-105	-105	2452	46.4	611	304	48	312773
ABaraaaa:86	ABaraaaa	86	2398	-22601	-97	-101	2398	51.5	626	285	40	279348
ABaraaaaa:120	ABaraaaaa	120	2256	-22743	-17	-20	2256	50.0	652	264	35	229804
ABaraaaaaa:164	ABaraaaaaa	164	2216	-22783	-10	2	2216	51.6	660	239	29	121705
ABaraaaaap:164	ABaraaaaap	164	2218	-22781	-43	-49	2218	51.7	619	266	28	110243
ABaraaaap:120	ABaraaaap	120	2247	-22752	-14	-18	2247	49.6	614	238	33	181070
ABaraaaapa:171	ABaraaaapa	171	2231	-22768	-34	-32	2231	46.2	638	234	30	165387
ABaraaaapp:171	ABaraaaapp	171	2224	-22775	-53	-65	2224	40.7	603	220	28	133233
ABaraaap:86	ABaraaap	86	2426	-22573	-49	-46	2426	49.0	565	298	42	269511
ABaraaapa:114	ABaraaapa	114	2253	-22746	-85	-89	2253	54.3	600	276	37	214030
ABaraaapaa:149	ABaraaapaa	149	2233	-22766	-50	-48	2233	55.0	635	245	31	143213
ABaraaapap:149	ABaraaapap	149	2256	-22743	-3	-3	2256	53.6	594	236	33	152412
ABaraaapp:114	ABaraaapp	114	2291	-22708	-65	-66	2291	55.5	551	297	35	190543
ABaraaappa:158	ABaraaappa	158	2225	-22774	-44	-48	2225	56.2	588	271	30	117547
ABaraaappp:158	ABaraaappp	158	2235	-22764	-15	-15	2235	56.9	548	256	30	107823
ABaraap:60	ABaraap	60	2417	-22582	-148	-149	2417	54.3	542	274	48	253565
ABaraapa:84	ABaraapa	84	2441	-22558	-157	-161	2441	56.7	587	251	42	235815
ABaraapaa:115	ABaraapaa	115	2259	-22740	-56	-60	2259	54.5	600	209	34	160174
ABaraapaaa:153	ABaraapaaa	153	2248	-22751	-18	-17	2248	46.9	629	198	30	120975
ABaraapaap:153	ABaraapaap	153	2195	-22804	-46	-49	2195	47.2	591	202	30	115134
ABaraapap:115	ABaraapap	115	2288	-22711	-40	-41	2288	52.8	558	207	36	182391
ABaraapapa:152	ABaraapapa	152	2237	-22762	4	4	2237	46.4	558	188	33	144610
ABaraapapp:152	ABaraapapp	152	2247	-22752	-7	-20	2247	42.4	528	186	30	137100
ABaraapp:84	ABaraapp	84	2454	-22545	-111	-112	2454	56.5	507	236	42	222897
ABaraappa:113	ABaraappa	113	2263	-22736	-56	-57	2263	54.0	536	240	35	167252
ABaraappaa:152	ABaraappaa	152	2298	-22701	57	57	2298	46.6	592	257	30	123501
ABaraappap:152	ABaraappap	152	2221	-22778	-9	-13	2221	46.7	554	236	30	113961
ABaraappp:113	ABaraappp	113	2283	-22716	-57	-60	2283	53.8	478	236	36	176675
ABaraapppa:149	ABaraapppa	149	2246	-22753	-13	-15	2246	48.5	518	239	32	117354
ABaraapppp:149	ABaraapppp	149	2273	-22726	6	7	2273	44.2	477	243	31	120066
ABarap:39	ABarap	39	2459	-22540	-162	-162	2459	50.7	472	307	55	302606
ABarapa:60	ABarapa	60	2440	-22559	-126	-126	2440	48.1	503	334	46	277052
ABarapaa:86	ABarapaa	86	2511	-22488	-176	-182	2511	56.3	518	299	41	218958
ABarapaaa:118	ABarapaaa	118	2288	-22711	-108	-117	2288	58.8	563	247	33	125484
ABarapaaaa:162	ABarapaaaa	162	2251	-22748	-94	-116	2251	59.0	586	234	30	86068
ABarapaaap:162	ABarapaaap	162	2411	-22588	-8	-33	2411	60.2	552	206	29	75786
ABarapaap:118	ABarapaap	118	2270	-22729	-69	-77	2270	57.2	518	258	33	120742
ABarapaapa:156	ABarapaapa	156	2220	-22779	10	14	2220	53.1	559	226	30	91346
ABarapaapp:156	ABarapaapp	156	2260	-22739	-38	-43	2260	56.1	524	228	28	65476
ABarapap:86	ABarapap	86	2489	-22510	-159	-168	2489	56.0	454	285	42	224477
ABarapapa:115	ABarapapa	115	2311	-22688	-128	-138	2311	58.7	477	256	34	130267
ABarapapaa:155	ABarapapaa	155	2365	-22634	-67	-84	2365	60.9	512	202	30	79249
ABarapapap:155	ABarapapap	155	2310	-22689	-132	-145	2310	60.2	468	188	31	80202
ABarapapp:115	ABarapapp	115	2256	-22743	-97	-103	2256	56.6	429	254	37	159024
ABarapappa:151	ABarapappa	151	2241	-22758	-8	-13	2241	54.9	486	223	29	87890
ABarapappp:151	ABarapappp	151	2272	-22728	-13	-17	2272	55.8	442	212	33	101118
ABarapp:60	ABarapp	60	2487	-22512	-127	-127	2487	54.0	428	290	48	253311
ABarappa:84	ABarappa	84	2463	-22536	-67	-70	2463	52.2	433	326	41	252586
ABarappaa:118	ABarappaa	118	2287	-22712	-92	-104	2287	56.4	492	289	35	144966
ABarappaaa:160	ABarappaaa	160	2319	-22681	-29	-52	2319	59.4	504	253	30	73417
ABarappaap:160	ABarappaap	160	2306	-22693	-87	-105	2306	60.1	461	237	30	68969
ABarappap:118	ABarappap	118	2321	-22678	-42	-50	2321	56.0	432	297	36	156022
ABarappapa:158	ABarappapa	158	2423	-22576	-86	-109	2423	60.1	468	281	32	84205
ABarappapp:158	ABarappapp	158	2381	-22618	-126	-149	2381	60.0	424	270	32	94106
ABarappp:84	ABarappp	84	2481	-22518	-15	-15	2481	50.8	393	294	40	231749
ABarapppa:114	ABarapppa	114	2290	-22709	-45	-49	2290	51.3	484	313	36	174996
ABarapppaa:155	ABarapppaa	155	2291	-22708	-84	-96	2291	58.8	534	281	29	73964
ABarapppap:155	ABarapppap	155	2219	-22780	-64	-76	2219	55.9	497	276	29	81470
ABarapppp:114	ABarapppp	114	2257	-22742	-56	-59	2257	49.5	430	321	35	171468
ABarappppa:152	ABarappppa	152	2378	-22621	-31	-52	2378	58.0	495	308	31	92989
ABarappppp:152	ABarappppp	152	2259	-22740	-12	1	2259	54.3	455	301	30	90981
ABarp:25	ABarp	25	2519	-22480	-307	-307	2519	26.2	439	300	62	361328
ABarpa:39	ABarpa	39	2514	-22486	-131	-131	2514	28.7	500	318	58	375259
ABarpaa:60	ABarpaa	60	2524	-22475	-48	-48	2524	30.7	541	325	49	290787
ABarpaaa:83	ABarpaaa	83	2641	-22358	-48	-46	2641	33.5	558	317	41	299432
ABarpaaaa:119	ABarpaaaa	119	2624	-22375	78	84	2624	20.5	602	235	35	214648
ABarpaaaaa:160	ABarpaaaaa	160	2593	-22406	113	118	2593	22.8	611	247	30	128609
ABarpaaaap:160	ABarpaaaap	160	2665	-22334	112	116	2665	18.4	586	218	30	138064
ABarpaaap:119	ABarpaaap	119	2688	-22311	100	113	2688	21.4	556	226	33	162034
ABarpaaapa:163	ABarpaaapa	163	2590	-22409	6	11	2590	21.3	556	235	29	108519
ABarpaaapp:163	ABarpaaapp	163	2851	-22148	130	125	2851	18.6	517	228	27	90512
ABarpaap:83	ABarpaap	83	2613	-22386	-91	-94	2613	27.0	498	311	45	287626
ABarpaapa:112	ABarpaapa	112	3145	-21854	392	391	3145	21.1	517	241	37	207367
ABarpaapaa:151	ABarpaapaa	151	2799	-22200	151	162	2799	21.7	496	235	29	126527
ABarpaapap:151	ABarpaapap	151	2839	-22160	243	227	2839	20.4	440	239	34	120405
ABarpaapp:112	ABarpaapp	112	2718	-22281	27	24	2718	21.6	447	233	39	184694
ABarpaappa:150	ABarpaappa	150	2514	-22485	18	19	2514	21.4	401	250	32	106090
ABarpaappp:150	ABarpaappp	150	2634	-22365	-18	7	2634	22.0	364	212	32	96085
ABarpap:60	ABarpap	60	2515	-22484	-14	-13	2515	40.2	479	271	47	250862
ABarpapa:84	ABarpapa	84	2546	-22453	23	22	2546	37.5	504	307	41	258078
ABarpapaa:115	ABarpapaa	115	2780	-22219	175	172	2780	21.4	565	280	36	214180
ABarpapaaa:157	ABarpapaaa	157	2802	-22197	193	199	2802	19.1	583	272	31	135963
ABarpapaap:157	ABarpapaap	157	2858	-22141	210	218	2858	20.6	539	286	32	131350
ABarpapap:115	ABarpapap	115	2761	-22238	149	156	2761	21.0	518	287	36	184492
ABarpapapa:156	ABarpapapa	156	2668	-22331	79	87	2668	20.5	510	272	29	102785
ABarpapapp:156	ABarpapapp	156	2883	-22116	237	235	2883	21.2	472	269	29	97603
ABarpapp:84	ABarpapp	84	2558	-22441	-19	-20	2558	33.7	421	295	42	252603
ABarpappa:114	ABarpappa	114	2816	-22183	121	125	2816	19.9	474	301	35	191643
ABarpappaa:162	ABarpappaa	162	2626	-22373	-44	-39	2626	18.0	494	309	28	121408
ABarpappap:162	ABarpappap	162	2729	-22270	133	153	2729	21.3	452	309	32	121896
ABarpappp:114	ABarpappp	114	2812	-22187	158	163	2812	22.0	427	303	37	206414
ABarpapppa:155	ABarpapppa	155	2620	-22379	82	82	2620	21.8	420	307	31	112659
ABarpapppp:155	ABarpapppp	155	2337	-22662	-58	-50	2337	26.7	383	318	34	153599
ABarpp:39	ABarpp	39	2450	-22549	-248	-248	2450	26.7	385	292	56	310682
ABarppa:60	ABarppa	60	2568	-22431	-231	-232	2568	24.0	450	296	48	252835
ABarppaa:85	ABarppaa	85	3075	-21924	116	114	3075	22.0	447	272	41	205901
ABarppaaa:120	ABarppaaa	120	2730	-22269	142	144	2730	20.2	434	183	34	122735
ABarppaaaa:165	ABarppaaaa	165	2596	-22403	35	35	2596	20.8	395	179	28	59293
ABarppaaap:165	ABarppaaap	165	2575	-22424	5	-10	2575	21.1	357	148	30	62897
ABarppaap:120	ABarppaap	120	2626	-22373	-6	20	2626	22.4	376	179	35	118507
ABarppaapa:163	ABarppaapa	163	3541	-21458	290	488	3541	20.8	326	197	32	77793
ABarppaapp:163	ABarppaapp	163	2567	-22432	54	53	2567	21.2	307	141	28	66129
ABarppap:85	ABarppap	85	2594	-22405	-108	-112	2594	24.7	390	238	42	192489
ABarppapa:121	ABarppapa	121	2435	-22564	-42	-32	2435	23.6	338	146	36	120302
ABarppapaa:170	ABarppapaa	170	2540	-22459	97	99	2540	22.9	337	115	28	64372
ABarppapap:170	ABarppapap	170	2548	-22451	-79	-54	2548	24.4	279	100	31	87602
ABarppapp:121	ABarppapp	121	2404	-22595	-142	-98	2404	25.5	267	132	36	136840
ABarppappa:171	ABarppappa	171	2560	-22439	-137	-131	2560	23.9	241	110	31	90369
ABarppappp:171	ABarppappp	171	2842	-22157	-338	-70	2842	33.8	194	107	30	99751
ABarppp:60	ABarppp	60	2505	-22494	-59	-61	2505	34.4	385	287	47	249094
ABarpppa:86	ABarpppa	86	2553	-22446	-54	-53	2553	29.7	374	288	41	239455
ABarpppaa:117	ABarpppaa	117	2784	-22215	153	156	2784	20.2	394	277	37	175504
ABarpppaaa:162	ABarpppaaa	162	2567	-22432	44	54	2567	19.3	382	293	29	78834
ABarpppaap:162	ABarpppaap	162	2547	-22453	51	48	2547	23.4	342	314	34	105292
ABarpppap:117	ABarpppap	117	2618	-22381	25	30	2618	21.9	352	270	36	146448
ABarpppapa:158	ABarpppapa	158	2981	-22018	184	195	2981	20.4	341	261	33	84882
ABarpppapp:158	ABarpppapp	158	2418	-22581	-45	-37	2418	23.7	287	297	33	94006
ABarpppp:86	ABarpppp	86	2629	-22370	34	34	2629	28.7	311	232	42	217045
ABarppppa:120	ABarppppa	120	2404	-22595	-21	-20	2404	24.9	312	289	37	180340
ABarppppaa:165	ABarppppaa	165	2375	-22624	98	93	2375	30.0	322	337	31	125197
ABarppppap:165	ABarppppap	165	2309	-22690	-51	-45	2309	30.3	265	314	32	114938
ABarppppp:120	ABarppppp	120	2313	-22686	-92	-74	2313	27.4	256	269	38	170753
ABarpppppa:164	ABarpppppa	164	2408	-22591	-73	-77	2408	28.5	242	288	32	90864
ABarpppppp:164	ABarpppppp	164	2565	-22434	-104	-46	2565	31.0	186	263	32	86643
ABp:3	ABp	3	2503	-22496	-246	-246	2503	40.2	386	302	72	701482
ABpl:14	ABpl	14	2530	-22470	-322	-322	2530	26.4	410	225	71	568629
ABpla:25	ABpla	25	2602	-22397	-384	-384	2602	22.8	524	190	65	396610
ABplaa:38	ABplaa	38	2569	-22430	-406	-406	2569	22.9	564	199	57	342167
ABplaaa:58	ABplaaa	58	2720	-22279	-267	-269	2720	21.7	587	229	50	345222
ABplaaaa:85	ABplaaaa	85	2546	-22453	-113	-113	2546	25.7	619	217	41	351870
ABplaaaaa:116	ABplaaaaa	116	2586	-22413	114	118	2586	23.8	601	168	35	244965
ABplaaaaaa:161	ABplaaaaaa	161	2505	-22494	29	40	2505	19.2	607	188	31	197066
ABplaaaaap:161	ABplaaaaap	161	2637	-22362	94	87	2637	20.3	564	183	30	145558
ABplaaaap:116	ABplaaaap	116	2783	-22216	189	196	2783	21.6	562	172	34	219412
ABplaaaapa:160	ABplaaaapa	160	2564	-22435	31	21	2564	21.2	534	193	30	161614
ABplaaaapaa:180	ABplaaaapaa	180	2828	-22172	227	269	2828	22.0	530	194	30	164782
ABplaaaapap:180	ABplaaaapap	180	3329	-21671	382	293	3329	18.0	528	194	30	140901
ABplaaaapp:160	ABplaaaapp	160	3065	-21934	279	284	3065	19.8	486	198	30	133081
ABplaaap:85	ABplaaap	85	3269	-21730	171	167	3269	21.0	563	222	41	289820
ABplaaapa:117	ABplaaapa	117	2813	-22186	156	166	2813	20.0	523	181	34	216578
ABplaaapaa:164	ABplaaapaa	164	3043	-21956	206	215	3043	18.7	504	153	28	136746
ABplaaapap:164	ABplaaapap	164	3014	-21985	245	237	3014	20.0	466	158	30	112369
ABplaaapp:117	ABplaaapp	117	2735	-22264	140	138	2735	21.7	483	156	36	211613
ABplaaappa:159	ABplaaappa	159	2595	-22404	5	-2	2595	20.8	452	127	30	136703
ABplaaappp:159	ABplaaappp	159	2580	-22419	108	109	2580	21.5	411	142	32	118605
ABplaap:58	ABplaap	58	2472	-22527	-214	-215	2472	25.6	540	161	49	282918
ABplaapa:82	ABplaapa	82	2687	-22312	-126	-130	2687	23.1	591	161	43	345577
ABplaapaa:115	ABplaapaa	115	2435	-22564	10	10	2435	26.2	576	116	38	305904
ABplaapaaa:155	ABplaapaaa	155	2467	-22533	-26	-44	2467	22.3	592	142	31	184150
ABplaapaap:155	ABplaapaap	155	2692	-22307	138	142	2692	20.1	556	140	33	210306
ABplaapap:115	ABplaapap	115	2591	-22408	47	44	2591	22.2	528	120	37	259402
ABplaapapa:156	ABplaapapa	156	2568	-22431	16	4	2568	21.5	532	117	32	199740
ABplaapapp:156	ABplaapapp	156	2757	-22242	128	119	2757	21.1	492	116	31	160981
ABplaapp:82	ABplaapp	82	2563	-22436	-167	-167	2563	25.1	517	157	45	302496
ABplaappa:113	ABplaappa	113	2542	-22457	34	29	2542	23.8	483	91	38	309344
ABplaappaa:160	ABplaappaa	160	2447	-22552	-85	-88	2447	24.2	496	73	30	187118
ABplaappap:160	ABplaappap	160	2466	-22533	-52	-56	2466	25.3	448	77	31	179477
ABplaappp:113	ABplaappp	113	2349	-22650	-65	-61	2349	28.1	430	84	40	315912
ABplaapppa:153	ABplaapppa	153	2253	-22746	-40	-42	2253	29.4	421	68	33	230911
ABplaapppp:153	ABplaapppp	153	2366	-22633	-127	-46	2366	30.3	373	64	33	206848
ABplap:38	ABplap	38	2527	-22472	-264	-265	2527	24.0	449	190	57	282430
ABplapa:59	ABplapa	59	2506	-22493	-246	-245	2506	24.2	496	228	48	233683
ABplapaa:83	ABplapaa	83	3411	-21588	201	201	3411	20.2	510	229	42	243733
ABplapaaa:114	ABplapaaa	114	2628	-22371	60	59	2628	22.0	447	130	35	186336
ABplapaaaa:157	ABplapaaaa	157	2462	-22537	6	-3	2462	24.7	415	107	30	110607
ABplapaaap:157	ABplapaaap	157	2401	-22598	0	-12	2401	24.4	375	114	30	98446
ABplapaap:114	ABplapaap	114	2588	-22411	29	26	2588	23.0	397	122	35	158697
ABplapaapa:160	ABplapaapa	160	2385	-22614	-55	-68	2385	25.6	350	90	29	101920
ABplapaapp:160	ABplapaapp	160	2318	-22681	-245	-223	2318	28.7	319	75	31	132001
ABplapap:83	ABplapap	83	2657	-22342	-192	-193	2657	23.0	445	211	42	214866
ABplapapa:112	ABplapapa	112	2994	-22005	305	306	2994	22.9	352	115	37	179150
ABplapapaa:153	ABplapapaa	153	6470	-18529	3041	3111	6470	25.4	252	88	33	137645
ABplapapap:153	ABplapapap	153	8107	-16892	4063	4408	8107	31.9	213	81	32	145868
ABplapapp:112	ABplapapp	112	2976	-22023	338	382	2976	27.1	300	103	36	176545
ABplapappa:152	ABplapappa	152	9787	-15212	5699	6111	9787	37.1	197	91	34	186133
ABplapappp:152	ABplapappp	152	10645	-14354	6221	6564	10645	44.3	184	101	30	127426
ABplapp:59	ABplapp	59	2531	-22468	-36	-37	2531	29.6	433	174	47	237516
ABplappa:84	ABplappa	84	2795	-22204	21	17	2795	24.9	441	138	43	272201
ABplappaa:116	ABplappaa	116	4369	-20630	1731	1740	4369	28.9	366	67	38	281008
ABplappaaa:158	ABplappaaa	158	7688	-17311	4706	4708	7688	35.4	340	57	31	180141
ABplappaap:158	ABplappaap	158	8366	-16633	4460	4867	8366	38.1	290	64	32	192914
ABplappap:116	ABplappap	116	4703	-20296	1791	1915	4703	29.5	303	66	38	294623
ABplappapa:159	ABplappapa	159	6998	-18001	3553	3656	6998	30.5	277	75	32	159988
ABplappapp:159	ABplappapp	159	8369	-16630	4193	4373	8369	37.9	242	70	31	162129
ABplappp:84	ABplappp	84	2800	-22199	213	213	2800	31.5	367	122	40	242523
ABplapppa:117	ABplapppa	117	6929	-18070	3805	3935	6929	36.9	283	76	36	265408
ABplapppaa:161	ABplapppaa	161	15836	-9163	10875	11134	15836	44.6	272	71	31	153402
ABplapppap:161	ABplapppap	161	14122	-10877	8821	9298	14122	48.8	241	84	30	125204
ABplapppp:117	ABplapppp	117	6928	-18071	3871	3884	6928	42.8	244	77	35	221720
ABplappppa:161	ABplappppa	161	16307	-8692	10572	11180	16307	49.0	208	87	30	129095
ABplappppp:161	ABplappppp	161	14442	-10557	10129	10105	14442	55.0	201	124	31	113640
ABplp:25	ABplp	25	2487	-22512	-201	-201	2487	30.0	410	102	62	374037
ABplpa:39	ABplpa	39	2472	-22527	-117	-117	2472	34.6	439	82	54	354144
ABplpaa:59	ABplpaa	59	2596	-22403	-175	-176	2596	24.8	469	96	48	294432
ABplpaaa:85	ABplpaaa	85	2464	-22535	-56	-56	2464	36.0	554	91	40	277074
ABplpaaaa:116	ABplpaaaa	116	2261	-22738	-39	-40	2261	43.9	557	90	36	242725
ABplpaaaaa:155	ABplpaaaaa	155	2283	-22716	16	10	2283	43.9	545	104	31	165628
ABplpaaaap:155	ABplpaaaap	155	2269	-22730	5	7	2269	45.0	509	92	32	157595
ABplpaaap:116	ABplpaaap	116	2296	-22703	0	-1	2296	44.2	505	81	34	218617
ABplpaaapa:156	ABplpaaapa	156	2309	-22690	10	-13	2309	42.6	512	65	29	136618
ABplpaaapp:156	ABplpaaapp	156	2251	-22748	-22	-26	2251	41.1	485	82	30	146603
ABplpaap:85	ABplpaap	85	2557	-22442	-143	-141	2557	28.8	503	97	41	283641
ABplpaapa:115	ABplpaapa	115	2268	-22731	-54	-56	2268	35.2	523	75	36	256540
ABplpaapaa:157	ABplpaapaa	157	2254	-22745	-39	-54	2254	38.6	540	85	30	140848
ABplpaapap:157	ABplpaapap	157	2244	-22755	-66	-68	2244	33.9	509	69	30	155673
ABplpaapp:115	ABplpaapp	115	2273	-22726	-32	-32	2273	37.2	465	72	37	273105
ABplpaappa:154	ABplpaappa	154	2260	-22739	-23	-21	2260	34.4	472	68	31	171043
ABplpaappp:154	ABplpaappp	154	2287	-22712	-3	-5	2287	37.5	437	62	31	178223
ABplpap:59	ABplpap	59	2423	-22576	-140	-141	2423	38.1	403	81	47	302228
ABplpapa:83	ABplpapa	83	2420	-22579	-88	-89	2420	39.5	490	82	41	309855
ABplpapaa:115	ABplpapaa	115	2243	-22756	-55	-58	2243	52.6	485	109	35	203339
ABplpapaaa:161	ABplpapaaa	161	2227	-22772	-39	-39	2227	52.3	472	116	30	123868
ABplpapaap:161	ABplpapaap	161	2290	-22709	48	50	2290	50.8	435	109	30	145902
ABplpapap:115	ABplpapap	115	2274	-22725	-42	-45	2274	51.1	460	90	36	227489
ABplpapapa:157	ABplpapapa	157	2268	-22731	-6	-6	2268	54.7	432	106	30	132504
ABplpapapp:157	ABplpapapp	157	2275	-22724	-67	-62	2275	57.0	387	122	30	100263
ABplpapp:83	ABplpapp	83	2490	-22509	-37	-41	2490	40.2	418	79	42	309961
ABplpappa:112	ABplpappa	112	2287	-22712	-55	-58	2287	54.0	429	110	37	223872
ABplpappaa:151	ABplpappaa	151	2301	-22698	-99	-108	2301	58.1	438	150	34	133167
ABplpappap:151	ABplpappap	151	2378	-22621	-56	-79	2378	58.9	394	142	28	106052
ABplpappp:112	ABplpappp	112	2347	-22652	-110	-75	2347	55.2	373	114	37	204261
ABplpapppa:155	ABplpapppa	155	2386	-22613	-266	-211	2386	59.3	349	142	31	103340
ABplpapppp:155	ABplpapppp	155	2411	-22588	-279	-184	2411	59.9	307	158	30	94205
ABplpp:39	ABplpp	39	2482	-22517	-165	-165	2482	28.0	339	92	55	331419
ABplppa:60	ABplppa	60	2700	-22299	-189	-189	2700	23.4	384	98	46	254298
ABplppaa:86	ABplppaa	86	2720	-22279	-34	-43	2720	30.0	450	80	40	275482
ABplppaaa:122	ABplppaaa	122	2282	-22717	10	9	2282	42.9	436	80	36	240323
ABplppaaaa:167	ABplppaaaa	167	2253	-22746	27	25	2253	43.6	459	84	30	111565
ABplppaaap:167	ABplppaaap	167	2322	-22678	90	91	2322	44.0	427	73	29	144001
ABplppaap:122	ABplppaap	122	2287	-22712	-20	-10	2287	46.0	390	81	36	212181
ABplppaapa:164	ABplppaapa	164	2345	-22654	58	68	2345	52.3	401	89	29	99965
ABplppaapp:164	ABplppaapp	164	2366	-22633	-160	-30	2366	53.2	359	88	30	90909
ABplppap:86	ABplppap	86	2669	-22330	-63	-70	2669	29.5	392	79	40	269826
ABplppapa:119	ABplppapa	119	2386	-22613	4	11	2386	39.3	365	88	35	212885
ABplppapaa:159	ABplppapaa	159	2265	-22734	-8	-3	2265	45.2	406	76	32	139410
ABplppapap:159	ABplppapap	159	2337	-22662	-102	-86	2337	46.1	368	65	30	117440
ABplppapp:119	ABplppapp	119	2680	-22319	18	94	2680	38.5	330	62	35	255608
ABplppappa:163	ABplppappa	163	2825	-22174	45	51	2825	44.8	338	67	30	134183
ABplppappp:163	ABplppappp	163	2809	-22190	-734	-377	2809	48.5	304	72	29	113383
ABplppp:60	ABplppp	60	2459	-22540	-87	-87	2459	33.8	325	73	45	256231
ABplpppa:86	ABplpppa	86	2632	-22367	59	57	2632	38.0	365	67	40	303005
ABplpppaa:116	ABplpppaa	116	3711	-21288	1074	1115	3711	46.2	335	71	35	221225
ABplpppaaa:156	ABplpppaaa	156	5480	-19519	2533	2598	5480	51.7	327	81	30	106431
ABplpppaap:156	ABplpppaap	156	5607	-19392	2236	2290	5607	53.1	286	85	30	102930
ABplpppap:116	ABplpppap	116	4138	-20861	1173	1285	4138	45.9	290	76	34	187768
ABplpppapa:157	ABplpppapa	157	5161	-19838	1759	1897	5161	55.8	254	106	32	101073
ABplpppapp:157	ABplpppapp	157	6994	-18005	3226	3340	6994	58.2	229	131	27	80679
ABplpppp:86	ABplpppp	86	2627	-22373	46	47	2627	40.1	302	75	42	286076
ABplppppa:117	ABplppppa	117	3840	-21159	1334	1336	3840	52.7	343	103	37	194060
ABplppppaa:158	ABplppppaa	158	5574	-19425	2501	2547	5574	56.5	346	110	28	75858
ABplppppap:158	ABplppppap	158	5483	-19516	2499	2540	5483	57.5	307	122	30	84231
ABplppppp:117	ABplppppp	117	3646	-21353	1065	1068	3646	56.5	287	108	37	177761
ABplpppppa:157	ABplpppppa	157	5267	-19732	2291	2348	5267	57.4	275	147	30	79596
ABplpppppp:157	ABplpppppp	157	5876	-19123	2590	2654	5876	56.7	241	160	28	71987
ABpr:14	ABpr	14	2505	-22494	-250	-250	2505	48.0	302	294	69	509932
ABpra:25	ABpra	25	2486	-22513	-172	-172	2486	46.9	333	323	63	390926
ABpraa:39	ABpraa	39	2461	-22538	-187	-187	2461	44.2	381	342	55	349212
ABpraaa:59	ABpraaa	59	2534	-22465	-69	-70	2534	37.7	434	352	47	312173
ABpraaaa:86	ABpraaaa	86	2500	-22499	-58	-58	2500	45.7	494	346	41	312642
ABpraaaaa:121	ABpraaaaa	121	2312	-22687	28	21	2312	43.1	557	335	34	245266
ABpraaaaaa:165	ABpraaaaaa	165	2368	-22631	119	111	2368	42.3	574	333	29	154304
ABpraaaaap:165	ABpraaaaap	165	2266	-22733	-24	-26	2266	37.6	545	344	28	155281
ABpraaaap:121	ABpraaaap	121	2282	-22717	-23	-24	2282	43.7	517	344	36	262016
ABpraaaapa:160	ABpraaaapa	160	2327	-22672	50	49	2327	45.2	542	332	30	174980
ABpraaaapp:160	ABpraaaapp	160	2272	-22728	-30	-40	2272	41.9	507	352	32	186083
ABpraaap:86	ABpraaap	86	2493	-22506	-60	-61	2493	37.4	435	341	41	301259
ABpraaapa:116	ABpraaapa	116	2325	-22674	-8	-9	2325	34.6	530	332	36	272353
ABpraaapaa:157	ABpraaapaa	157	2279	-22720	-1	5	2279	37.1	552	310	30	176773
ABpraaapap:157	ABpraaapap	157	2281	-22718	16	21	2281	35.0	516	332	32	196047
ABpraaapp:116	ABpraaapp	116	2315	-22684	-28	-31	2315	33.5	475	333	39	331425
ABpraaappa:151	ABpraaappa	151	2306	-22693	1	0	2306	37.9	492	338	31	194229
ABpraaappp:151	ABpraaappp	151	2310	-22689	-23	-31	2310	35.4	453	334	30	157817
ABpraap:59	ABpraap	59	2476	-22523	-87	-87	2476	47.0	353	329	49	317732
ABpraapa:84	ABpraapa	84	2539	-22460	-33	-32	2539	40.7	376	346	41	330003
ABpraapaa:116	ABpraapaa	116	2334	-22665	-80	-83	2334	27.3	468	337	36	250414
ABpraapaaa:158	ABpraapaaa	158	2378	-22621	-16	-24	2378	26.2	559	319	31	168939
ABpraapaap:158	ABpraapaap	158	2395	-22604	-50	-33	2395	25.0	515	329	32	158883
ABpraapap:116	ABpraapap	116	2366	-22633	-28	-30	2366	27.7	415	335	37	270960
ABpraapapa:156	ABpraapapa	156	2352	-22647	22	18	2352	28.1	478	339	31	172648
ABpraapapp:156	ABpraapapp	156	2353	-22646	-44	-26	2353	26.6	436	334	34	183154
ABpraapp:84	ABpraapp	84	2500	-22499	-28	-28	2500	37.4	311	320	44	338069
ABpraappa:113	ABpraappa	113	2383	-22616	33	32	2383	34.4	376	340	37	293491
ABpraappaa:160	ABpraappaa	160	2386	-22613	73	65	2386	36.7	454	365	28	141131
ABpraappap:160	ABpraappap	160	2335	-22664	4	1	2335	35.6	415	351	32	172197
ABpraappp:113	ABpraappp	113	2339	-22660	11	12	2339	37.5	309	328	40	310260
ABpraapppa:153	ABpraapppa	153	2236	-22763	-56	-59	2236	41.3	374	352	35	216925
ABpraapppp:153	ABpraapppp	153	2288	-22711	-81	-20	2288	45.3	321	343	34	192190
ABprap:39	ABprap	39	2476	-22523	-101	-101	2476	34.3	281	315	57	352139
ABprapa:59	ABprapa	59	2470	-22529	-94	-92	2470	30.6	321	333	48	301531
ABprapaa:84	ABprapaa	84	2814	-22185	-14	-16	2814	23.0	330	315	41	245350
ABprapaaa:119	ABprapaaa	119	2440	-22559	36	38	2440	26.0	349	328	36	208363
ABprapaaaa:163	ABprapaaaa	163	2279	-22720	0	0	2279	32.5	378	344	30	133373
ABprapaaap:163	ABprapaaap	163	2217	-22782	-31	-23	2217	35.4	340	342	32	134499
ABprapaap:119	ABprapaap	119	2307	-22692	-55	-54	2307	30.0	295	318	36	224561
ABprapaapa:162	ABprapaapa	162	2323	-22676	4	10	2323	37.4	313	334	30	142931
ABprapaapp:162	ABprapaapp	162	2457	-22542	-209	-42	2457	39.9	275	327	31	132059
ABprapap:84	ABprapap	84	2549	-22450	-46	-45	2549	26.8	261	291	42	256437
ABprapapa:115	ABprapapa	115	3054	-21945	532	562	3054	30.4	240	307	39	263320
ABprapapaa:155	ABprapapaa	155	6886	-18113	3561	3622	6886	34.6	217	308	31	130125
ABprapapap:155	ABprapapap	155	8116	-16883	4405	4678	8116	38.4	184	288	30	142439
ABprapapp:115	ABprapapp	115	2991	-22008	481	505	2991	33.5	184	260	38	230680
ABprapappa:155	ABprapappa	155	7736	-17263	4209	4342	7736	38.4	156	262	31	135413
ABprapappp:155	ABprapappp	155	8766	-16233	4919	5191	8766	47.4	149	249	32	148204
ABprapp:59	ABprapp	59	2488	-22511	-42	-44	2488	32.7	241	293	50	298020
ABprappa:85	ABprappa	85	2831	-22168	283	282	2831	36.1	211	296	45	343193
ABprappaa:118	ABprappaa	118	5428	-19571	2783	2797	5428	42.0	251	329	39	281623
ABprappaaa:164	ABprappaaa	164	8009	-16990	5087	5094	8009	49.1	289	338	32	133218
ABprappaap:164	ABprappaap	164	8602	-16397	5196	5346	8602	49.4	247	318	32	142596
ABprappap:118	ABprappap	118	5234	-19765	2383	2502	5234	41.4	200	297	39	260863
ABprappapa:161	ABprappapa	161	9826	-15173	6320	6345	9826	40.9	239	320	30	134800
ABprappapp:161	ABprappapp	161	8909	-16090	4820	5130	8909	45.3	199	296	33	156545
ABprappp:85	ABprappp	85	2950	-22049	389	388	2950	35.7	164	238	41	272686
ABprapppa:120	ABprapppa	120	7998	-17001	4752	4859	7998	46.5	180	272	35	205714
ABprapppaa:164	ABprapppaa	164	15394	-9605	10890	11105	15394	53.2	214	297	30	106379
ABprapppap:164	ABprapppap	164	15261	-9738	10198	10733	15261	52.5	192	266	29	95957
ABprapppp:120	ABprapppp	120	7458	-17541	4391	4497	7458	51.1	167	237	36	190089
ABprappppa:164	ABprappppa	164	14474	-10525	8952	9875	14474	53.3	159	259	29	99876
ABprappppp:164	ABprappppp	164	15172	-9827	10149	10372	15172	56.5	170	226	29	88663
ABprp:25	ABprp	25	2495	-22504	-185	-185	2495	51.6	262	226	60	317651
ABprpa:39	ABprpa	39	2522	-22477	-175	-175	2522	54.2	299	277	53	258397
ABprpaa:60	ABprpaa	60	2440	-22559	-90	-91	2440	48.6	277	334	47	250232
ABprpaaa:85	ABprpaaa	85	2497	-22502	-75	-76	2497	48.1	348	344	40	248662
ABprpaaaa:116	ABprpaaaa	116	2293	-22706	-33	-31	2293	46.1	477	344	36	204212
ABprpaaaaa:156	ABprpaaaaa	156	2232	-22767	-31	-30	2232	53.0	529	310	30	107337
ABprpaaaap:156	ABprpaaaap	156	2326	-22673	42	41	2326	52.9	489	324	31	113641
ABprpaaap:116	ABprpaaap	116	2324	-22675	-12	-15	2324	44.2	424	353	36	214484
ABprpaaapa:155	ABprpaaapa	155	2327	-22672	46	44	2327	50.8	465	326	29	104721
ABprpaaapp:155	ABprpaaapp	155	2253	-22746	-29	-25	2253	52.3	431	339	31	104857
ABprpaap:85	ABprpaap	85	2470	-22529	-56	-57	2470	45.3	286	328	42	257296
ABprpaapa:115	ABprpaapa	115	2307	-22692	-35	-40	2307	42.0	409	354	37	241313
ABprpaapaa:156	ABprpaapaa	156	2223	-22776	-102	-106	2223	47.2	495	345	31	135684
ABprpaapap:156	ABprpaapap	156	2270	-22729	-56	-73	2270	45.9	454	344	31	138503
ABprpaapp:115	ABprpaapp	115	2299	-22700	-11	-14	2299	45.4	362	346	36	210287
ABprpaappa:154	ABprpaappa	154	2233	-22766	-61	-73	2233	46.3	420	345	32	128536
ABprpaappp:154	ABprpaappp	154	2323	-22676	31	26	2323	50.0	386	345	31	122820
ABprpap:60	ABprpap	60	2462	-22537	-72	-72	2462	53.8	231	265	47	229469
ABprpapa:84	ABprpapa	84	2519	-22480	-150	-152	2519	55.7	288	303	41	218169
ABprpapaa:116	ABprpapaa	116	2320	-22679	11	8	2320	53.5	392	313	34	159498
ABprpapaaa:158	ABprpapaaa	158	2259	-22740	-4	0	2259	54.1	436	274	30	96651
ABprpapaap:158	ABprpapaap	158	2333	-22666	-35	-54	2333	56.6	393	282	30	94652
ABprpapap:116	ABprpapap	116	2324	-22675	-72	-80	2324	56.7	354	297	34	140571
ABprpapapa:158	ABprpapapa	158	2424	-22575	-28	-34	2424	59.2	377	258	29	75683
ABprpapapp:158	ABprpapapp	158	2394	-22605	-103	-78	2394	60.0	334	249	30	73473
ABprpapp:84	ABprpapp	84	2489	-22510	-91	-91	2489	55.6	225	257	41	206401
ABprpappa:114	ABprpappa	114	2342	-22657	-103	-110	2342	57.8	342	271	36	154274
ABprpappaa:155	ABprpappaa	155	2342	-22657	-82	-99	2342	59.6	415	229	33	99391
ABprpappap:155	ABprpappap	155	2376	-22623	0	-7	2376	58.6	369	211	33	102359
ABprpappp:114	ABprpappp	114	2380	-22619	-79	-83	2380	58.6	285	259	38	163096
ABprpapppa:155	ABprpapppa	155	2415	-22584	-49	-59	2415	60.3	326	213	32	86391
ABprpapppp:155	ABprpapppp	155	2574	-22425	-119	-37	2574	59.2	276	189	30	82039
ABprpp:39	ABprpp	39	2464	-22535	-124	-124	2464	50.5	204	256	55	309385
ABprppa:60	ABprppa	60	2420	-22579	-107	-107	2420	44.2	192	301	47	293022
ABprppaa:87	ABprppaa	87	2470	-22529	-31	-34	2470	46.9	240	326	40	239745
ABprppaaa:119	ABprppaaa	119	2277	-22722	-28	-26	2277	51.5	351	335	34	150444
ABprppaaaa:164	ABprppaaaa	164	2355	-22644	58	64	2355	52.5	420	308	28	66715
ABprppaaap:164	ABprppaaap	164	2245	-22754	-88	-102	2245	55.2	392	325	26	71946
ABprppaap:119	ABprppaap	119	2314	-22685	-35	-38	2314	52.9	304	321	35	142298
ABprppaapa:161	ABprppaapa	161	2382	-22617	-73	-75	2382	58.6	355	285	29	60506
ABprppaapp:161	ABprppaapp	161	2501	-22498	-9	-3	2501	58.5	320	290	27	50133
ABprppap:87	ABprppap	87	2497	-22502	-31	-27	2497	46.5	197	286	40	231781
ABprppapa:117	ABprppapa	117	2344	-22655	-44	-38	2344	48.5	282	310	36	159301
ABprppapaa:157	ABprppapaa	157	2369	-22631	31	24	2369	55.7	357	324	31	78615
ABprppapap:157	ABprppapap	157	2373	-22626	-162	-139	2373	54.7	310	329	30	76442
ABprppapp:117	ABprppapp	117	2607	-22392	-5	79	2607	49.5	232	295	36	177669
ABprppappa:160	ABprppappa	160	2707	-22292	-159	-80	2707	55.4	284	315	30	77611
ABprppappp:160	ABprppappp	160	3172	-21827	-403	48	3172	55.4	243	304	29	79969
ABprppp:60	ABprppp	60	2462	-22538	-69	-70	2462	49.5	158	222	47	257878
ABprpppa:85	ABprpppa	85	2542	-22457	8	6	2542	48.2	150	256	41	257433
ABprpppaa:115	ABprpppaa	115	3052	-21947	510	517	3052	53.4	232	311	36	168480
ABprpppaaa:156	ABprpppaaa	156	3721	-21278	844	882	3721	59.5	276	289	30	71352
ABprpppaap:156	ABprpppaap	156	4243	-20756	823	946	4243	59.2	226	274	32	87027
ABprpppap:115	ABprpppap	115	3171	-21828	480	511	3171	53.1	187	269	37	177083
ABprpppapa:156	ABprpppapa	156	3690	-21309	621	683	3690	59.2	213	240	31	73245
ABprpppapp:156	ABprpppapp	156	4404	-20595	1200	1404	4404	58.6	189	200	28	73721
ABprpppp:85	ABprpppp	85	2533	-22466	5	3	2533	52.5	158	196	42	237137
ABprppppa:113	ABprppppa	113	2883	-22116	409	415	2883	56.5	236	273	36	152469
ABprppppaa:152	ABprppppaa	152	4138	-20861	1388	1428	4138	58.7	302	264	29	72877
ABprppppap:152	ABprppppap	152	3769	-21230	938	1030	3769	58.0	277	242	31	80001
ABprppppp:113	ABprppppp	113	3142	-21857	608	613	3142	57.3	205	229	38	163950
ABprpppppa:158	ABprpppppa	158	3930	-21069	1088	1164	3930	57.3	254	214	31	108674
ABprpppppp:158	ABprpppppp	158	3909	-21090	1091	1178	3909	57.4	217	185	31	81733
EMS:5	EMS	5	2512	-22487	-187	-187	2512	38.1	363	122	73	673453
MS:17	MS	17	2528	-22471	-200	-200	2528	50.6	455	164	68	445213
MSa:31	MSa	31	2458	-22541	-137	-137	2458	49.8	504	162	60	325763
MSaa:48	MSaa	48	2438	-22561	-157	-157	2438	54.5	533	196	53	252195
MSaaa:69	MSaaa	69	2359	-22640	-159	-159	2359	54.8	570	190	46	248873
MSaaaa:94	MSaaaa	94	2419	-22580	-45	-44	2419	48.7	612	214	41	269712
MSaaaaa:122	MSaaaaa	122	2212	-22787	-45	-46	2212	41.8	625	229	36	234656
MSaaaaaa:156	MSaaaaaa	156	2240	-22759	3	0	2240	39.6	654	226	29	173245
MSaaaaap:156	MSaaaaap	156	2222	-22777	-41	-42	2222	36.0	617	211	34	218969
MSaaaap:122	MSaaaap	122	2271	-22728	10	11	2271	33.6	570	224	37	270153
MSaaaapa:159	MSaaaapa	159	2253	-22746	-33	-21	2253	28.1	591	216	30	165663
MSaaaapp:159	MSaaaapp	159	2227	-22772	-51	-39	2227	27.7	540	201	32	185045
MSaaap:94	MSaaap	94	2430	-22569	4	3	2430	50.6	539	193	40	235593
MSaaapa:125	MSaaapa	125	2211	-22788	-43	-40	2211	41.4	562	208	39	265686
MSaaapaa:158	MSaaapaa	158	2224	-22775	-42	-44	2224	37.8	579	192	35	184606
MSaaapap:158	MSaaapap	158	2226	-22773	-31	-30	2226	35.0	527	186	32	173251
MSaaapp:125	MSaaapp	125	2241	-22758	-34	-35	2241	39.1	498	205	33	185384
MSaap:69	MSaap	69	2462	-22537	-92	-93	2462	54.5	478	175	45	228749
MSaapa:95	MSaapa	95	2470	-22529	-97	-102	2470	56.2	507	156	40	219138
MSaapaa:123	MSaapaa	123	2233	-22766	-25	-26	2233	48.5	486	186	37	193347
MSaapaaa:159	MSaapaaa	159	2256	-22743	24	21	2256	47.0	508	175	33	151047
MSaapaap:159	MSaapaap	159	2268	-22731	5	5	2268	40.0	466	187	32	126403
MSaapap:123	MSaapap	123	2266	-22733	-2	-4	2266	53.2	434	164	34	158561
MSaapapa:168	MSaapapa	168	2239	-22760	-4	-8	2239	48.0	458	182	28	108250
MSaapapp:168	MSaapapp	168	2268	-22731	-1	2	2268	48.7	413	169	30	100666
MSaapp:95	MSaapp	95	2418	-22581	-136	-139	2418	56.6	412	165	39	222691
MSaappa:134	MSaappa	134	2263	-22736	-76	-85	2263	56.4	407	168	32	134906
MSaappp:134	MSaappp	134	2245	-22754	-66	-66	2245	51.9	367	154	35	165387
MSap:48	MSap	48	2431	-22568	-90	-90	2431	47.4	472	115	51	276848
MSapa:72	MSapa	72	2443	-22556	-70	-71	2443	47.8	498	105	45	266542
MSapaa:99	MSapaa	99	2355	-22644	-33	-31	2355	45.0	545	157	38	218899
MSapaaa:132	MSapaaa	132	2261	-22738	2	3	2261	40.9	592	155	34	155869
MSapaaaa:173	MSapaaaa	173	2161	-22838	-91	-87	2161	42.5	625	152	25	69100
MSapaaap:173	MSapaaap	173	2189	-22810	-58	-49	2189	43.3	576	151	27	80494
MSapaap:132	MSapaap	132	2264	-22735	22	21	2264	42.0	539	151	32	127314
MSapap:99	MSapap	99	2379	-22620	-14	-17	2379	44.8	471	144	39	207209
MSapapa:131	MSapapa	131	2277	-22722	17	15	2277	38.5	509	133	34	149027
MSapapaa:174	MSapapaa	174	2249	-22750	49	51	2249	38.7	534	132	27	88993
MSapapap:174	MSapapap	174	2318	-22681	31	30	2318	35.8	486	130	29	85643
MSapapp:131	MSapapp	131	2257	-22742	-24	-28	2257	31.7	457	134	34	153500
MSapp:72	MSapp	72	2400	-22600	-89	-88	2400	49.8	412	114	44	247991
MSappa:99	MSappa	99	2317	-22682	-51	-52	2317	47.1	427	153	37	177788
MSappaa:136	MSappaa	136	2265	-22734	-2	-2	2265	42.2	471	137	34	134940
MSappap:136	MSappap	136	2245	-22754	-7	-5	2245	44.4	417	130	33	121365
MSappp:99	MSappp	99	2332	-22667	-39	-39	2332	42.3	371	132	39	201802
MSapppa:136	MSapppa	136	2239	-22760	-26	-25	2239	36.5	427	118	34	153526
MSapppp:136	MSapppp	136	2262	-22737	-19	-25	2262	32.5	376	133	35	131049
MSp:31	MSp	31	2466	-22533	-132	-131	2466	50.2	388	199	60	317429
MSpa:48	MSpa	48	2422	-22577	-165	-165	2422	53.0	439	193	53	261664
MSpaa:69	MSpaa	69	2422	-22577	-74	-76	2422	51.0	443	227	45	228329
MSpaaa:96	MSpaaa	96	2403	-22596	-52	-58	2403	47.3	500	251	42	250735
MSpaaaa:123	MSpaaaa	123	2253	-22746	-7	-8	2253	43.9	580	273	35	201285
MSpaaaaa:157	MSpaaaaa	157	2221	-22778	-48	-42	2221	41.9	625	261	28	123707
MSpaaaap:157	MSpaaaap	157	2247	-22752	-12	-14	2247	38.0	582	252	34	175805
MSpaaap:123	MSpaaap	123	2269	-22730	0	0	2269	36.9	521	262	37	203837
MSpaaapa:159	MSpaaapa	159	2324	-22675	17	20	2324	31.5	558	249	30	150866
MSpaaapp:159	MSpaaapp	159	2230	-22769	-83	-87	2230	28.9	504	242	34	184831
MSpaap:96	MSpaap	96	2416	-22583	-22	-22	2416	51.1	428	218	39	214269
MSpaapa:127	MSpaapa	127	2246	-22753	-26	-26	2246	43.0	496	251	38	210250
MSpaapaa:164	MSpaapaa	164	2265	-22734	17	23	2265	39.0	547	245	29	132226
MSpaapap:164	MSpaapap	164	2364	-22635	84	85	2364	37.4	498	259	34	151118
MSpaapp:127	MSpaapp	127	2300	-22699	22	19	2300	39.3	443	231	29	98420
MSpap:69	MSpap	69	2501	-22498	-172	-173	2501	55.7	359	156	46	225440
MSpapa:96	MSpapa	96	2476	-22523	-124	-128	2476	56.9	383	199	41	205423
MSpapaa:124	MSpapaa	124	2249	-22750	-19	-17	2249	51.6	432	213	36	167209
MSpapaaa:160	MSpapaaa	160	2195	-22804	-68	-72	2195	49.6	479	211	31	115818
MSpapaap:160	MSpapaap	160	2282	-22717	7	5	2282	45.9	437	226	32	120682
MSpapap:124	MSpapap	124	2295	-22704	24	22	2295	53.6	379	213	34	145926
MSpapapa:164	MSpapapa	164	2240	-22759	-33	-34	2240	52.0	417	218	30	108845
MSpapapp:164	MSpapapp	164	2319	-22680	24	25	2319	51.5	379	204	30	91731
MSpapp:96	MSpapp	96	2448	-22551	-119	-120	2448	57.5	313	187	40	196896
MSpappa:132	MSpappa	132	2294	-22705	-52	-51	2294	56.6	351	197	32	121385
MSpappp:132	MSpappp	132	2355	-22644	-26	-27	2355	54.1	312	195	37	165687
MSpp:48	MSpp	48	2441	-22558	-195	-196	2441	55.5	342	224	52	245666
MSppa:72	MSppa	72	2483	-22516	-160	-164	2483	55.8	327	269	45	206133
MSppaa:99	MSppaa	99	2408	-22591	-35	-38	2408	49.6	422	276	38	176264
MSppaaa:130	MSppaaa	130	2270	-22729	2	1	2270	46.9	535	287	33	111101
MSppaaaa:170	MSppaaaa	170	2185	-22814	-72	-74	2185	49.8	571	284	27	64593
MSppaaap:170	MSppaaap	170	2370	-22629	128	128	2370	44.1	538	273	28	63166
MSppaap:130	MSppaap	130	2234	-22765	-35	-36	2234	46.7	487	286	33	125693
MSppap:99	MSppap	99	2369	-22630	-49	-53	2369	48.3	365	268	38	173960
MSppapa:130	MSppapa	130	2269	-22730	4	1	2269	41.9	466	306	33	140009
MSppapaa:170	MSppapaa	170	2255	-22744	-39	-34	2255	41.5	522	300	26	66732
MSppapap:170	MSppapap	170	2211	-22788	-81	-79	2211	41.4	480	291	29	89795
MSppapp:130	MSppapp	130	2300	-22699	14	9	2300	36.7	436	297	34	134361
MSppp:72	MSppp	72	2489	-22510	-159	-162	2489	57.1	273	195	47	214263
MSpppa:99	MSpppa	99	2360	-22639	-72	-74	2360	52.5	339	252	37	154976
MSpppaa:134	MSpppaa	134	2264	-22735	2	0	2264	46.1	440	273	33	112914
MSpppap:134	MSpppap	134	2241	-22758	-53	-54	2241	49.7	389	267	35	119849
MSpppp:99	MSpppp	99	2417	-22582	-49	-47	2417	50.3	293	251	38	179911
MSppppa:138	MSppppa	138	2262	-22737	-35	-35	2262	40.9	405	304	33	132271
MSppppp:138	MSppppp	138	2295	-22704	-116	-102	2295	38.7	356	295	35	129258
E:17	E	17	2539	-22460	-123	-122	2539	42.4	282	115	66	433849
Ea:32	Ea	32	2470	-22529	-133	-133	2470	44.7	331	136	60	403758
Eal:64	Eal	64	2443	-22556	-83	-84	2443	40.3	389	174	50	266149
Eala:101	Eala	101	2345	-22654	-6	-6	2345	35.2	469	200	43	191483
Ealaa:164	Ealaa	164	2247	-22752	-78	-78	2247	28.6	482	190	34	110822
Ealap:164	Ealap	164	2275	-22724	-58	-60	2275	28.8	404	185	33	71959
Ealp:101	Ealp	101	2342	-22657	-29	-29	2342	36.6	403	174	42	158804
Ealpa:162	Ealpa	162	2314	-22685	20	17	2314	39.3	433	170	31	70460
Ealpp:162	Ealpp	162	2610	-22389	-38	21	2610	37.4	361	177	32	66903
Ear:64	Ear	64	2513	-22486	-36	-38	2513	42.0	331	247	49	268669
Eara:102	Eara	102	2324	-22675	-15	-16	2324	35.2	425	258	43	188525
Earaa:170	Earaa	170	2333	-22666	24	26	2333	32.5	456	239	36	110280
Earap:170	Earap	170	2322	-22677	-198	-185	2322	33.2	380	233	33	72432
Earp:102	Earp	102	2368	-22631	-42	-28	2368	39.7	358	231	43	175008
Earpa:166	Earpa	166	2232	-22767	-68	-76	2232	42.9	410	230	32	79418
Earpp:166	Earpp	166	2619	-22380	-136	-115	2619	40.1	337	221	35	82761
Ep:32	Ep	32	2531	-22468	-58	-60	2531	41.3	234	140	61	410201
Epl:67	Epl	67	2769	-22230	157	157	2769	38.2	284	156	50	260200
Epla:106	Epla	106	5414	-19585	2534	2571	5414	33.5	318	185	43	149480
Eplaa:170	Eplaa	170	10604	-14395	6439	6683	10604	28.3	334	197	32	69777
Eplap:170	Eplap	170	14266	-10733	9556	9693	14266	35.0	273	170	32	67990
Eplp:106	Eplp	106	7642	-17357	4305	4413	7642	34.9	237	161	42	158361
Eplpa:179	Eplpa	179	17636	-7363	11795	11664	17636	26.5	227	168	30	64952
Eplpp:179	Eplpp	179	18281	-6718	12338	13041	18281	39.5	207	162	30	56393
Epr:67	Epr	67	2797	-22202	231	233	2797	44.2	245	220	51	297666
Epra:107	Epra	107	6414	-18585	3469	3524	6414	36.6	308	254	43	163142
Epraa:173	Epraa	173	12487	-12512	8366	8716	12487	30.0	346	261	32	65861
Eprap:173	Eprap	173	13030	-11970	8070	8638	13030	34.5	278	248	31	54926
Eprp:107	Eprp	107	7230	-17769	3716	3912	7230	38.1	236	215	42	136961
P2:5	P2	5	2578	-22421	-229	-229	2578	38.3	195	184	73	630892
C:21	C	21	2561	-22438	-293	-293	2561	27.7	255	219	64	377051
Ca:37	Ca	37	2484	-22515	-177	-177	2484	28.3	326	206	59	266124
Caa:55	Caa	55	2585	-22414	-456	-457	2585	22.7	347	223	53	207601
Caaa:83	Caaa	83	2671	-22328	-292	-290	2671	23.0	354	202	45	176729
Caaaa:113	Caaaa	113	2710	-22289	-59	-66	2710	22.1	280	169	40	149727
Caaaaa:155	Caaaaa	155	2915	-22084	90	88	2915	21.2	274	167	35	108729
Caaaap:155	Caaaap	155	3174	-21825	207	233	3174	21.8	216	166	33	87445
Caaap:113	Caaap	113	2370	-22629	-26	-21	2370	29.2	213	113	41	187777
Caaapa:152	Caaapa	152	2454	-22545	-43	-38	2454	26.0	176	138	35	102364
Caaapp:152	Caaapp	152	2256	-22743	-75	-74	2256	37.5	156	135	34	112052
Caap:83	Caap	83	2868	-22131	-128	-129	2868	23.6	260	141	41	179550
Caapa:119	Caapa	119	2448	-22551	5	29	2448	39.2	165	141	34	131218
Caapp:119	Caapp	119	2327	-22672	3	2	2327	41.2	157	125	37	184032
Caappd:163	Caappd	163	2475	-22525	-25	62	2475	48.0	143	137	35	99553
Caappv:163	Caappv	163	2795	-22204	-948	-280	2795	55.3	172	134	28	72013
Cap:55	Cap	55	2552	-22447	-194	-194	2552	25.5	268	122	50	204268
Capa:88	Capa	88	2502	-22497	-114	-115	2502	36.9	285	87	44	282775
Capaa:131	Capaa	131	2392	-22607	-75	-42	2392	50.0	290	134	38	185949
Capaaa:175	Capaaa	175	2481	-22518	-166	-98	2481	49.3	305	145	36	166807
Capaap:175	Capaap	175	4074	-20925	889	1274	4074	54.0	324	128	26	48758
Capap:131	Capap	131	2476	-22523	-74	-37	2476	51.3	239	137	38	184389
Capapa:180	Capapa	180	2627	-22373	69	62	2627	45.0	278	126	30	104607
Capapp:180	Capapp	180	3183	-21817	544	529	3183	50.0	254	136	26	66673
Capp:88	Capp	88	2498	-22501	-87	-81	2498	33.1	225	92	44	253791
Cappa:124	Cappa	124	2355	-22644	-262	-153	2355	42.2	225	113	36	174337
Cappaa:170	Cappaa	170	2296	-22703	-327	-291	2296	36.5	274	123	30	95766
Cappap:170	Cappap	170	2751	-22248	-270	-231	2751	42.5	238	121	31	104623
Cappp:124	Cappp	124	2350	-22649	-77	-57	2350	48.5	188	136	37	203519
Capppa:170	Capppa	170	3479	-21521	-117	-88	3479	45.3	212	137	32	117891
Capppp:170	Capppp	170	3032	-21967	-380	-223	3032	50.9	220	163	33	126357
Cp:37	Cp	37	2509	-22490	-171	-171	2509	31.5	205	227	60	314297
Cpa:55	Cpa	55	2505	-22494	-200	-200	2505	26.3	211	226	51	212209
Cpaa:81	Cpaa	81	2691	-22308	-332	-334	2691	23.6	243	231	44	197850
Cpaaa:111	Cpaaa	111	2780	-22219	52	52	2780	21.1	264	231	41	146958
Cpaaaa:157	Cpaaaa	157	2637	-22362	38	30	2637	20.0	283	265	34	76299
Cpaaap:157	Cpaaap	157	2661	-22338	-32	-31	2661	22.1	225	231	35	88014
Cpaap:111	Cpaap	111	2440	-22559	-50	-50	2440	26.4	185	187	40	171436
Cpaapa:155	Cpaapa	155	2284	-22715	-169	-170	2284	26.0	180	229	36	113126
Cpaapp:155	Cpaapp	155	2275	-22724	-22	-20	2275	33.8	144	188	34	113560
Cpap:81	Cpap	81	2590	-22409	-20	-16	2590	28.2	181	167	44	180037
Cpapa:112	Cpapa	112	2413	-22586	52	53	2413	37.3	145	207	39	182071
Cpapaa:163	Cpapaa	163	2969	-22030	505	539	2969	48.3	136	183	33	103394
Cpapap:163	Cpapap	163	3059	-21940	161	377	3059	39.9	137	228	33	108313
Cpapp:112	Cpapp	112	2472	-22527	99	100	2472	46.0	141	150	38	180379
Cpappd:160	Cpappd	160	3768	-21231	847	1015	3768	53.9	142	203	32	87675
Cpappv:160	Cpappv	160	3965	-21034	868	1020	3965	57.6	188	159	30	79306
Cpp:55	Cpp	55	2489	-22510	-83	-84	2489	35.2	149	155	51	235123
Cppa:84	Cppa	84	2374	-22625	-100	-101	2374	45.4	141	179	42	238491
Cppaa:131	Cppaa	131	2537	-22462	-18	16	2537	52.5	270	225	39	181725
Cppaaa:177	Cppaaa	177	2443	-22557	-282	-279	2443	45.2	309	273	31	94847
Cppaap:177	Cppaap	177	2769	-22231	5	31	2769	52.0	281	239	31	85856
Cppap:131	Cppap	131	2572	-22427	-20	-6	2572	52.2	220	201	37	159115
Cppapa:178	Cppapa	178	2793	-22207	-339	-289	2793	45.0	259	260	31	86460
Cppapp:178	Cppapp	178	3345	-21654	127	156	3345	50.6	236	222	31	96743
Cppp:84	Cppp	84	2468	-22531	-30	-30	2468	38.9	179	123	43	216346
Cpppa:124	Cpppa	124	2405	-22595	-114	-83	2405	44.1	197	211	37	170212
Cpppaa:169	Cpppaa	169	2698	-22302	-224	-122	2698	41.4	264	276	32	95258
Cpppap:169	Cpppap	169	2639	-22360	-444	-401	2639	44.1	204	249	31	109550
Cpppp:124	Cpppp	124	2378	-22621	-82	-68	2378	49.8	174	186	37	175667
Cppppa:177	Cppppa	177	2854	-22145	-26	23	2854	50.0	192	201	33	106126
Cppppp:177	Cppppp	177	3550	-21449	356	524	3550	55.5	209	192	32	87132
P3:21	P3	21	2542	-22457	-181	-182	2542	43.7	156	156	61	355348
D:41	D	41	2544	-22455	-128	-129	2544	47.8	158	159	53	204112
Da:71	Da	71	2489	-22510	-116	-119	2489	43.0	240	84	45	106760
Daa:109	Daa	109	2377	-22622	-28	-19	2377	51.0	319	146	36	74478
Daaa:149	Daaa	149	2263	-22736	-37	-36	2263	36.8	381	114	34	115523
Daap:149	Daap	149	2347	-22652	-4	-3	2347	43.8	351	129	32	93418
Dap:109	Dap	109	2372	-22627	-57	-57	2372	46.8	260	131	38	92101
Dapa:146	Dapa	146	2300	-22699	-54	-59	2300	36.4	339	121	34	104917
Dapp:146	Dapp	146	2365	-22634	-176	-123	2365	37.0	290	140	36	107835
Dp:71	Dp	71	2461	-22538	-149	-149	2461	53.2	189	148	44	83847
Dpa:108	Dpa	108	2389	-22610	-42	-42	2389	53.1	272	235	37	57977
Dpaa:149	Dpaa	149	2278	-22721	-76	-68	2278	44.2	371	296	33	80190
Dpap:149	Dpap	149	2417	-22582	-43	-53	2417	50.3	341	254	33	65896
Dpp:108	Dpp	108	2368	-22631	-107	-108	2368	52.0	220	191	38	69091
Dppa:145	Dppa	145	2564	-22435	-23	-38	2564	44.5	330	286	33	75281
Dppp:145	Dppp	145	2692	-22307	-129	-104	2692	43.8	283	266	36	92140
P4:41	P4	41	2481	-22518	-105	-107	2481	50.3	245	113	49	148604
Z2:97	Z2	97	2393	-22606	-161	-162	2393	55.6	248	137	35	45265
Z3:97	Z3	97	2408	-22592	-88	-90	2408	47.2	317	108	30	34292
