# Supplementary material for: Quantitative Differences in Nuclear β-catenin and TCF Pattern Embryonic Cells in C. elegans
Source: PLoS Genet. 2015 Oct 21;11(10):e1005585. doi: 10.1371/journal.pgen.1005585 (PMC4619327; doi:10.1371/journal.pgen.1005585)
Supplement: S1 Data — For each cell analyzed, birth time is given in column 3 and the average nuclear reporter intensity over the lifetime of the cell (corrected for background) is given in column 7 (“blot”). For information on each embryo’s strain information and experimental conditions, refer to S2 Table. (ZIP) [file pgen.1005585.s005.zip › CAs/CA20120102_elt-6_L3.csv]

cellTime	cell	time	none	global	local	blot	cross	z	x	y	size	gweight
ABa:1	ABa	1	1271	-23729	-279	-279	1271	39.0	186	216	70	260912
ABal:2	ABal	2	1068	-23931	-422	-422	1068	37.2	151	225	74	472618
ABala:11	ABala	11	1101	-23898	-376	-375	1101	31.7	145	293	65	395067
ABalaa:24	ABalaa	24	1176	-23823	-257	-258	1176	22.7	126	284	57	457812
ABalaaa:45	ABalaaa	45	1178	-23822	-254	-255	1178	27.7	115	284	50	726098
ABalaaaa:68	ABalaaaa	68	1179	-23820	-138	-137	1179	30.3	116	288	42	549025
ABalaaaal:102	ABalaaaal	102	1257	-23742	41	53	1257	35.9	119	229	37	454297
ABalaaaala:140	ABalaaaala	140	1278	-23721	56	149	1278	31.7	119	198	31	259421
ABalaaaalp:140	ABalaaaalp	140	1378	-23621	45	152	1378	31.2	144	163	32	267941
ABalaaaar:102	ABalaaaar	102	1225	-23774	12	13	1225	29.4	100	273	37	535547
ABalaaaarl:144	ABalaaaarl	144	1375	-23624	255	259	1375	28.2	106	221	30	244998
ABalaaaarr:144	ABalaaaarr	144	1265	-23734	100	110	1265	31.0	101	263	30	243825
ABalaaap:68	ABalaaap	68	1151	-23848	-189	-192	1151	37.3	151	315	44	536811
ABalaaapa:99	ABalaaapa	99	1126	-23873	-62	-64	1126	40.0	116	285	37	398091
ABalaaapal:137	ABalaaapal	137	1216	-23783	90	136	1216	37.6	116	232	32	253985
ABalaaapar:137	ABalaaapar	137	1279	-23720	98	121	1279	32.2	108	301	31	260650
ABalaaapp:99	ABalaaapp	99	1216	-23783	5	8	1216	40.6	149	332	37	389522
ABalaaappl:138	ABalaaappl	138	1241	-23759	162	180	1241	37.2	129	312	30	225997
ABalaaappr:138	ABalaaappr	138	1308	-23691	130	161	1308	33.4	155	341	32	267300
ABalaap:45	ABalaap	45	1193	-23806	-241	-242	1193	17.8	164	244	49	459967
ABalaapa:69	ABalaapa	69	1227	-23772	-95	-102	1227	27.8	174	300	43	493483
ABalaapaa:101	ABalaapaa	101	1364	-23635	105	104	1364	29.1	155	343	37	471817
ABalaapaaa:142	ABalaapaaa	142	1414	-23585	212	224	1414	25.7	138	329	30	257884
ABalaapaap:142	ABalaapaap	142	1574	-23425	359	387	1574	22.1	182	341	31	275765
ABalaapap:101	ABalaapap	101	1302	-23697	86	76	1302	32.1	199	362	36	398320
ABalaapapa:140	ABalaapapa	140	1435	-23564	240	284	1435	23.9	206	360	30	278606
ABalaapapp:140	ABalaapapp	140	1447	-23552	244	287	1447	26.2	233	368	34	279351
ABalaapp:69	ABalaapp	69	1218	-23781	-80	-85	1218	32.8	235	299	42	371301
ABalaappa:99	ABalaappa	99	1279	-23720	96	98	1279	42.4	186	349	36	342779
ABalaappaa:142	ABalaappaa	142	1502	-23497	265	308	1502	28.8	174	356	29	253430
ABalaappap:142	ABalaappap	142	1462	-23537	260	287	1462	35.4	192	352	32	237603
ABalaappp:99	ABalaappp	99	1203	-23796	-15	-17	1203	46.0	215	339	36	269395
ABalaapppa:134	ABalaapppa	134	1334	-23665	173	186	1334	41.0	162	350	31	224170
ABalaapppp:134	ABalaapppp	134	1232	-23767	109	115	1232	45.5	203	354	31	160494
ABalap:24	ABalap	24	1150	-23849	-448	-453	1150	38.3	179	311	59	513465
ABalapa:44	ABalapa	44	1184	-23815	-443	-445	1184	40.8	161	318	51	758366
ABalapaa:67	ABalapaa	67	1257	-23742	-148	-152	1257	44.3	164	320	44	499628
ABalapaaa:97	ABalapaaa	97	1337	-23662	139	146	1337	43.8	141	239	35	335349
ABalapaaaa:138	ABalapaaaa	138	1346	-23653	166	225	1346	41.5	133	216	31	232271
ABalapaaap:138	ABalapaaap	138	1298	-23701	153	190	1298	47.8	144	206	32	187310
ABalapaap:97	ABalapaap	97	1410	-23589	103	116	1410	45.2	154	196	37	340811
ABalapaapa:135	ABalapaapa	135	1561	-23438	227	299	1561	43.3	139	182	30	206143
ABalapaapp:135	ABalapaapp	135	1475	-23524	87	162	1475	46.8	172	169	31	159477
ABalapap:67	ABalapap	67	1248	-23751	-181	-185	1248	49.5	208	298	42	373599
ABalapapa:95	ABalapapa	95	1343	-23656	77	77	1343	47.7	186	222	36	301727
ABalapapaa:135	ABalapapaa	135	1448	-23551	337	359	1448	50.4	148	245	29	166184
ABalapapap:135	ABalapapap	135	1182	-23817	48	74	1182	53.4	172	224	33	154258
ABalapapp:95	ABalapapp	95	1328	-23671	-38	-4	1328	48.7	241	200	37	287393
ABalapappa:130	ABalapappa	130	1285	-23714	61	99	1285	49.9	208	195	32	171503
ABalapappp:130	ABalapappp	130	1244	-23755	106	126	1244	51.4	267	188	31	137479
ABalapp:44	ABalapp	44	1151	-23848	-317	-318	1151	33.5	224	270	50	528082
ABalappa:68	ABalappa	68	1257	-23742	-93	-97	1257	42.0	204	301	42	414748
ABalappaa:100	ABalappaa	100	1371	-23628	200	206	1371	46.9	142	295	35	312218
ABalappaaa:144	ABalappaaa	144	1579	-23420	468	503	1579	40.0	108	280	29	199774
ABalappaap:144	ABalappaap	144	1332	-23667	242	255	1332	45.7	127	273	30	171102
ABalappap:100	ABalappap	100	1253	-23746	41	58	1253	48.8	179	286	37	277839
ABalappapa:137	ABalappapa	137	1467	-23532	315	347	1467	44.6	135	315	31	186919
ABalappapp:137	ABalappapp	137	1269	-23730	102	117	1269	46.4	165	336	32	175805
ABalappp:68	ABalappp	68	1198	-23802	-171	-172	1198	41.4	267	270	44	392008
ABalapppa:95	ABalapppa	95	1304	-23695	40	50	1304	48.8	224	289	37	262238
ABalapppaa:131	ABalapppaa	131	1339	-23660	176	206	1339	50.3	162	300	31	155993
ABalapppap:131	ABalapppap	131	1354	-23645	161	205	1354	52.5	202	311	31	139118
ABalapppp:95	ABalapppp	95	1276	-23723	-24	-20	1276	48.2	288	294	38	261367
ABalappppa:131	ABalappppa	131	1274	-23725	83	115	1274	49.8	234	331	31	138725
ABalappppp:131	ABalappppp	131	1378	-23622	215	224	1378	50.7	280	331	31	130812
ABalp:11	ABalp	11	1156	-23843	-366	-366	1156	29.8	183	186	63	312343
ABalpa:24	ABalpa	24	1212	-23787	-342	-342	1212	27.0	150	186	58	444978
ABalpaa:44	ABalpaa	44	1176	-23824	-328	-328	1176	37.2	130	214	50	686942
ABalpaaa:67	ABalpaaa	67	1385	-23614	8	6	1385	19.4	126	242	43	434510
ABalpaaaa:99	ABalpaaaa	99	1692	-23307	339	338	1692	17.1	141	271	37	438991
ABalpaaaaa:138	ABalpaaaaa	138	1612	-23387	326	350	1612	17.0	154	228	32	261443
ABalpaaaap:138	ABalpaaaap	138	1926	-23073	557	557	1926	15.6	193	221	29	180332
ABalpaaap:99	ABalpaaap	99	1657	-23342	333	341	1657	18.2	175	235	36	299218
ABalpaaapa:140	ABalpaaapa	140	1776	-23223	544	569	1776	24.2	202	220	30	193605
ABalpaaapp:140	ABalpaaapp	140	1564	-23435	397	419	1564	28.3	241	219	30	154806
ABalpaap:67	ABalpaap	67	1317	-23682	-134	-135	1317	33.0	137	222	45	514000
ABalpaapa:94	ABalpaapa	94	1630	-23369	226	223	1630	29.4	128	234	40	489211
ABalpaapaa:126	ABalpaapaa	126	1696	-23303	474	494	1696	22.6	120	244	34	393014
ABalpaapap:126	ABalpaapap	126	1458	-23541	209	234	1458	25.0	154	209	36	350044
ABalpaapp:94	ABalpaapp	94	1563	-23436	160	189	1563	27.9	173	197	39	420732
ABalpaappa:134	ABalpaappa	134	1797	-23202	552	589	1797	25.0	146	170	32	311868
ABalpaappp:134	ABalpaappp	134	1873	-23126	461	546	1873	26.5	182	172	32	262391
ABalpap:44	ABalpap	44	1233	-23766	-332	-332	1233	27.1	180	154	51	597702
ABalpapa:65	ABalpapa	65	1340	-23659	-115	-115	1340	21.3	145	184	45	455340
ABalpapaa:94	ABalpapaa	94	1699	-23300	261	262	1699	20.0	140	195	38	439409
ABalpapaaa:134	ABalpapaaa	134	2072	-22927	619	636	2072	16.2	173	184	33	282665
ABalpapaap:134	ABalpapaap	134	1842	-23157	358	372	1842	16.3	207	163	33	277187
ABalpapap:94	ABalpapap	94	1631	-23368	88	101	1631	17.3	189	182	39	368799
ABalpapapa:133	ABalpapapa	133	1631	-23368	232	283	1631	20.0	230	153	33	237688
ABalpapapp:133	ABalpapapp	133	1838	-23161	527	571	1838	23.1	271	159	31	204404
ABalpapp:65	ABalpapp	65	1303	-23696	-135	-136	1303	20.3	224	160	46	357285
ABalpappa:91	ABalpappa	91	1570	-23429	76	69	1570	15.6	205	222	39	306648
ABalpappaa:127	ABalpappaa	127	1595	-23404	287	327	1595	18.1	210	202	32	248203
ABalpappap:127	ABalpappap	127	1347	-23652	154	189	1347	18.8	251	203	35	225538
ABalpappp:91	ABalpappp	91	1420	-23579	19	18	1420	16.7	267	208	41	279191
ABalpapppa:125	ABalpapppa	125	1421	-23578	249	278	1421	22.9	272	196	33	242291
ABalpapppp:125	ABalpapppp	125	1295	-23704	175	178	1295	20.5	311	206	36	217346
ABalpp:24	ABalpp	24	1207	-23792	-513	-513	1207	43.6	225	157	58	416953
ABalppa:44	ABalppa	44	1260	-23739	-393	-396	1260	45.8	192	166	49	501025
ABalppaa:68	ABalppaa	68	1826	-23173	297	292	1826	37.9	139	170	42	494780
ABalppaaa:102	ABalppaaa	102	2789	-22210	1309	1354	2789	34.5	145	166	36	366420
ABalppaaaa:141	ABalppaaaa	141	3342	-21657	1973	2046	3342	37.1	125	183	30	232562
ABalppaaap:141	ABalppaaap	141	2805	-22194	1265	1386	2805	38.2	149	151	31	201104
ABalppaap:102	ABalppaap	102	2522	-22477	1015	1026	2522	30.2	177	135	36	365239
ABalppaapa:141	ABalppaapa	141	3310	-21689	1748	1805	3310	32.6	179	130	30	222582
ABalppaapp:141	ABalppaapp	141	2662	-22337	1112	1194	2662	38.1	205	121	32	210061
ABalppap:68	ABalppap	68	1523	-23476	16	9	1523	33.8	189	158	43	442298
ABalppapa:97	ABalppapa	97	2310	-22689	852	869	2310	22.7	211	159	38	356462
ABalppapaa:134	ABalppapaa	134	2791	-22208	1311	1373	2791	24.2	190	141	32	246048
ABalppapap:134	ABalppapap	134	2425	-22574	900	980	2425	24.8	222	122	33	252274
ABalppapp:97	ABalppapp	97	1944	-23055	562	564	1944	23.0	263	155	38	302233
ABalppappa:132	ABalppappa	132	2585	-22414	1136	1199	2585	21.9	256	120	32	231190
ABalppappp:132	ABalppappp	132	2294	-22705	1046	1070	2294	23.3	298	119	33	241091
ABalppp:44	ABalppp	44	1235	-23764	-404	-409	1235	36.5	263	140	51	552629
ABalpppa:66	ABalpppa	66	1595	-23404	76	77	1595	35.5	213	190	43	382458
ABalpppaa:96	ABalpppaa	96	2583	-22416	1021	1047	2583	37.8	189	172	35	298698
ABalpppaaa:138	ABalpppaaa	138	2985	-22014	1357	1451	2985	41.2	167	133	30	195280
ABalpppaap:138	ABalpppaap	138	2730	-22269	1151	1191	2730	49.5	193	138	29	144404
ABalpppap:96	ABalpppap	96	2343	-22656	882	895	2343	42.7	201	142	37	343223
ABalpppapa:132	ABalpppapa	132	2691	-22308	1178	1247	2691	44.4	209	121	31	187489
ABalpppapp:132	ABalpppapp	132	2420	-22579	958	1024	2420	49.2	238	116	31	159777
ABalpppp:66	ABalpppp	66	1440	-23559	2	-1	1440	35.8	283	171	43	364171
ABalppppa:94	ABalppppa	94	2373	-22626	885	896	2373	43.7	247	173	36	284734
ABalppppaa:130	ABalppppaa	130	2530	-22469	1127	1156	2530	45.0	208	168	31	171689
ABalppppap:130	ABalppppap	130	2467	-22532	1055	1100	2467	50.2	238	160	30	149209
ABalppppp:94	ABalppppp	94	1963	-23036	535	537	1963	44.0	302	158	38	308673
ABalpppppa:126	ABalpppppa	126	2216	-22783	853	926	2216	47.6	264	135	31	174235
ABalpppppp:126	ABalpppppp	126	1933	-23066	685	699	1933	48.0	306	130	34	181223
ABar:2	ABar	2	1114	-23885	-318	-318	1114	32.6	267	350	74	440550
ABara:11	ABara	11	1211	-23788	-203	-203	1211	21.6	279	322	64	236176
ABaraa:24	ABaraa	24	1215	-23784	-267	-268	1215	17.4	221	324	58	348333
ABaraaa:44	ABaraaa	44	1275	-23724	-201	-202	1275	22.5	180	341	52	697322
ABaraaaa:68	ABaraaaa	68	1207	-23792	-155	-160	1207	22.9	148	324	43	616949
ABaraaaaa:101	ABaraaaaa	101	1230	-23769	-28	-32	1230	26.8	128	302	38	617607
ABaraaaaaa:144	ABaraaaaaa	144	1383	-23616	189	215	1383	23.7	119	282	33	400391
ABaraaaaap:144	ABaraaaaap	144	1383	-23616	199	230	1383	22.5	157	306	30	324169
ABaraaaap:101	ABaraaaap	101	1266	-23733	61	65	1266	28.2	162	294	36	475706
ABaraaaapa:148	ABaraaaapa	148	1473	-23526	273	265	1473	31.6	136	285	30	317984
ABaraaaapp:148	ABaraaaapp	148	1502	-23498	274	273	1502	37.4	173	266	29	248097
ABaraaap:68	ABaraaap	68	1187	-23812	-185	-189	1187	27.8	214	349	46	605609
ABaraaapa:95	ABaraaapa	95	1220	-23779	-121	-131	1220	21.7	179	334	40	584558
ABaraaapaa:129	ABaraaapaa	129	1282	-23717	112	132	1282	19.6	149	278	33	397142
ABaraaapap:129	ABaraaapap	129	1214	-23786	75	75	1214	22.7	192	286	35	371524
ABaraaapp:95	ABaraaapp	95	1236	-23763	-29	-37	1236	21.0	230	351	39	539458
ABaraaappa:137	ABaraaappa	137	1289	-23710	123	143	1289	17.5	189	315	33	390939
ABaraaappp:137	ABaraaappp	137	1187	-23812	30	33	1187	18.2	237	303	31	265503
ABaraap:44	ABaraap	44	1247	-23752	-186	-190	1247	16.6	248	298	50	369516
ABaraapa:66	ABaraapa	66	1224	-23775	-208	-211	1224	15.3	206	316	46	467226
ABaraapaa:95	ABaraapaa	95	1207	-23792	-94	-97	1207	22.3	167	269	38	469203
ABaraapaaa:133	ABaraapaaa	133	1191	-23808	40	47	1191	30.8	135	241	31	316093
ABaraapaap:133	ABaraapaap	133	1129	-23870	26	27	1129	34.0	174	234	32	256564
ABaraapap:95	ABaraapap	95	1187	-23812	-98	-103	1187	24.2	217	267	38	384223
ABaraapapa:132	ABaraapapa	132	1169	-23830	59	71	1169	33.0	211	222	34	255545
ABaraapapp:132	ABaraapapp	132	1097	-23902	-5	7	1097	36.0	262	213	31	214517
ABaraapp:66	ABaraapp	66	1141	-23858	-186	-188	1141	15.5	274	291	44	275413
ABaraappa:94	ABaraappa	94	1181	-23818	-103	-115	1181	19.3	241	275	39	343704
ABaraappaa:130	ABaraappaa	130	1176	-23823	54	67	1176	29.7	187	276	32	300208
ABaraappap:130	ABaraappap	130	1091	-23908	-4	-6	1091	31.1	227	272	33	254288
ABaraappp:94	ABaraappp	94	1133	-23866	-117	-118	1133	22.1	293	258	38	277469
ABaraapppa:130	ABaraapppa	130	1051	-23948	-32	-29	1051	30.3	258	255	35	258982
ABaraapppp:130	ABaraapppp	130	1140	-23859	48	56	1140	33.0	300	262	32	220531
ABarap:24	ABarap	24	1236	-23763	-221	-223	1236	20.5	310	338	58	298439
ABarapa:43	ABarapa	43	1215	-23784	-215	-215	1215	25.8	274	374	51	586427
ABarapaa:66	ABarapaa	66	1173	-23826	-169	-171	1173	21.2	257	363	43	388168
ABarapaaa:96	ABarapaaa	96	1225	-23774	-124	-132	1225	15.5	228	318	39	398041
ABarapaaaa:135	ABarapaaaa	135	1195	-23804	-14	-11	1195	15.5	204	259	33	264701
ABarapaaap:135	ABarapaaap	135	1115	-23884	-79	-77	1115	15.5	240	231	30	180463
ABarapaap:96	ABarapaap	96	1193	-23806	-78	-80	1193	17.1	274	298	37	272080
ABarapaapa:131	ABarapaapa	131	1057	-23942	-37	-30	1057	22.3	234	271	32	222325
ABarapaapp:131	ABarapaapp	131	1039	-23960	-47	-46	1039	22.7	270	254	33	190768
ABarapap:66	ABarapap	66	1175	-23824	-150	-157	1175	17.8	327	346	44	299912
ABarapapa:93	ABarapapa	93	1251	-23748	-73	-92	1251	16.4	289	335	37	300066
ABarapapaa:128	ABarapapaa	128	1160	-23839	19	19	1160	15.5	256	277	32	192945
ABarapapap:128	ABarapapap	128	1196	-23803	71	74	1196	15.6	298	257	33	178160
ABarapapp:93	ABarapapp	93	1237	-23762	-89	-91	1237	17.0	342	304	40	243839
ABarapappa:125	ABarapappa	125	1232	-23768	160	163	1232	23.0	300	281	32	191893
ABarapappp:125	ABarapappp	125	1048	-23951	-34	-35	1048	17.9	346	255	36	179645
ABarapp:43	ABarapp	43	1215	-23784	-218	-217	1215	17.9	357	335	51	365124
ABarappa:66	ABarappa	66	1221	-23778	-137	-150	1221	22.1	354	369	44	379893
ABarappaa:96	ABarappaa	96	1184	-23815	-88	-93	1184	21.8	280	355	38	379736
ABarappaaa:135	ABarappaaa	135	1140	-23859	-14	-11	1140	15.6	273	306	30	160130
ABarappaap:135	ABarappaap	135	1198	-23801	47	48	1198	15.5	317	294	32	163391
ABarappap:96	ABarappap	96	1241	-23758	-80	-83	1241	19.6	341	350	40	343618
ABarappapa:132	ABarappapa	132	1174	-23825	-74	-82	1174	15.6	335	334	36	246529
ABarappapp:132	ABarappapp	132	1256	-23743	-9	-14	1256	14.0	380	321	35	199401
ABarappp:66	ABarappp	66	1238	-23761	-102	-106	1238	23.0	410	345	43	318169
ABarapppa:93	ABarapppa	93	1241	-23758	3	-1	1241	28.8	301	364	38	420080
ABarapppaa:131	ABarapppaa	131	1351	-23648	176	183	1351	18.9	227	344	32	282922
ABarapppap:131	ABarapppap	131	1298	-23701	73	74	1298	17.4	267	346	32	257053
ABarapppp:93	ABarapppp	93	1250	-23749	-13	-17	1250	28.4	359	364	39	379155
ABarappppa:128	ABarappppa	128	1209	-23790	33	40	1209	18.2	298	353	33	250671
ABarappppp:128	ABarappppp	128	1303	-23696	122	142	1303	21.6	336	353	34	248594
ABarp:11	ABarp	11	1151	-23848	-388	-388	1151	43.3	338	339	65	353261
ABarpa:24	ABarpa	24	1203	-23796	-351	-351	1203	43.3	287	346	59	452092
ABarpaa:44	ABarpaa	44	1204	-23795	-314	-314	1204	45.2	246	352	52	616985
ABarpaaa:65	ABarpaaa	65	1355	-23644	-43	-47	1355	44.9	230	358	45	481354
ABarpaaaa:97	ABarpaaaa	97	1664	-23335	310	311	1664	55.1	180	245	37	254513
ABarpaaaaa:133	ABarpaaaaa	133	1678	-23321	441	459	1678	55.4	171	275	33	145148
ABarpaaaap:133	ABarpaaaap	133	1518	-23481	288	312	1518	57.5	204	243	29	99084
ABarpaaap:97	ABarpaaap	97	1694	-23305	280	285	1694	55.2	238	250	34	194962
ABarpaaapa:137	ABarpaaapa	137	1721	-23278	466	473	1721	56.5	219	272	29	97252
ABarpaaapp:137	ABarpaaapp	137	1939	-23060	483	534	1939	57.1	268	267	28	104074
ABarpaap:65	ABarpaap	65	1252	-23747	-221	-225	1252	51.6	282	323	46	388043
ABarpaapa:93	ABarpaapa	93	1743	-23256	233	222	1743	55.1	283	258	38	260105
ABarpaapaa:128	ABarpaapaa	128	1805	-23194	486	506	1805	56.1	294	260	30	128111
ABarpaapap:128	ABarpaapap	128	1691	-23309	370	404	1691	57.2	341	269	34	145353
ABarpaapp:93	ABarpaapp	93	1691	-23308	219	241	1691	54.5	357	253	40	281692
ABarpaappa:127	ABarpaappa	127	1754	-23245	448	473	1754	56.9	381	266	33	141727
ABarpaappp:127	ABarpaappp	127	1786	-23213	455	485	1786	56.8	424	246	32	138602
ABarpap:44	ABarpap	44	1202	-23797	-239	-240	1202	35.8	318	316	50	449693
ABarpapa:66	ABarpapa	66	1331	-23668	-18	-18	1331	39.8	293	341	43	330054
ABarpapaa:93	ABarpapaa	93	1716	-23283	185	172	1716	55.8	225	314	38	235400
ABarpapaaa:131	ABarpapaaa	131	1908	-23091	427	434	1908	58.0	199	303	30	110549
ABarpapaap:131	ABarpapaap	131	1817	-23182	433	471	1817	56.6	238	323	32	116588
ABarpapap:93	ABarpapap	93	1868	-23131	296	305	1868	55.8	277	314	36	198329
ABarpapapa:133	ABarpapapa	133	1870	-23129	456	473	1870	57.8	267	310	30	101493
ABarpapapp:133	ABarpapapp	133	1783	-23216	406	420	1783	57.5	313	296	30	95379
ABarpapp:66	ABarpapp	66	1342	-23657	-37	-39	1342	42.4	363	317	44	336436
ABarpappa:94	ABarpappa	94	1926	-23073	463	474	1926	55.5	311	323	34	194076
ABarpappaa:136	ABarpappaa	136	2214	-22785	658	669	2214	58.4	272	348	29	111528
ABarpappap:136	ABarpappap	136	2136	-22863	750	778	2136	56.8	313	334	30	98034
ABarpappp:94	ABarpappp	94	1759	-23240	366	392	1759	53.2	360	322	37	228615
ABarpapppa:132	ABarpapppa	132	1896	-23103	653	665	1896	55.1	350	332	30	114294
ABarpapppp:132	ABarpapppp	132	1682	-23317	369	424	1682	55.0	394	346	33	137119
ABarpp:24	ABarpp	24	1156	-23843	-394	-393	1156	45.3	403	338	59	437928
ABarppa:45	ABarppa	45	1276	-23723	-381	-382	1276	50.5	344	341	50	472046
ABarppaa:67	ABarppaa	67	1557	-23442	29	28	1557	52.3	342	312	45	342058
ABarppaaa:97	ABarppaaa	97	2279	-22720	800	791	2279	56.1	366	206	35	185428
ABarppaaaa:139	ABarppaaaa	139	2834	-22165	1378	1367	2834	59.2	372	214	29	100805
ABarppaaap:139	ABarppaaap	139	2246	-22753	868	871	2246	57.5	414	182	32	105139
ABarppaap:97	ABarppaap	97	2279	-22720	796	808	2279	55.2	421	209	37	225983
ABarppaapa:134	ABarppaapa	134	2189	-22810	766	760	2189	58.0	448	219	34	123758
ABarppaapp:134	ABarppaapp	134	2444	-22555	1013	1030	2444	58.7	468	159	29	105972
ABarppap:67	ABarppap	67	1714	-23285	143	139	1714	51.3	383	249	43	301556
ABarppapa:100	ABarppapa	100	2334	-22665	851	851	2334	55.5	458	163	37	229928
ABarppapaa:142	ABarppapaa	142	2437	-22562	1033	1055	2437	57.2	440	139	31	110944
ABarppapap:142	ABarppapap	142	2860	-22139	1511	1526	2860	53.6	489	117	32	136285
ABarppapp:100	ABarppapp	100	2583	-22416	1192	1184	2583	51.3	523	141	37	260584
ABarppappa:141	ABarppappa	141	2589	-22411	1276	1271	2589	54.3	530	140	30	116430
ABarppappp:141	ABarppappp	141	2721	-22278	1414	1400	2721	47.8	594	136	30	137569
ABarppp:45	ABarppp	45	1203	-23796	-250	-255	1203	44.5	426	332	51	527322
ABarpppa:67	ABarpppa	67	1488	-23511	62	55	1488	50.7	412	317	44	351228
ABarpppaa:96	ABarpppaa	96	2360	-22639	858	856	2360	56.3	394	295	36	227280
ABarpppaaa:135	ABarpppaaa	135	2718	-22281	1209	1216	2718	58.8	394	314	29	120983
ABarpppaap:135	ABarpppaap	135	2241	-22758	921	936	2241	56.2	434	333	34	152992
ABarpppap:96	ABarpppap	96	2433	-22566	825	865	2433	55.2	449	287	37	237144
ABarpppapa:133	ABarpppapa	133	2167	-22832	786	785	2167	57.4	455	286	33	125327
ABarpppapp:133	ABarpppapp	133	2600	-22399	1281	1297	2600	52.7	502	304	30	124113
ABarpppp:67	ABarpppp	67	1628	-23371	169	166	1628	49.9	472	264	45	358869
ABarppppa:99	ABarppppa	99	2567	-22432	1094	1106	2567	54.5	491	289	38	266968
ABarppppaa:138	ABarppppaa	138	2639	-22360	1396	1398	2639	53.3	473	352	32	163365
ABarppppap:138	ABarppppap	138	2915	-22084	1540	1613	2915	51.6	529	341	32	170054
ABarppppp:99	ABarppppp	99	2556	-22443	1154	1160	2556	51.4	553	261	38	284276
ABarpppppa:140	ABarpppppa	140	2858	-22141	1456	1495	2858	53.9	547	314	32	155632
ABarpppppp:140	ABarpppppp	140	2961	-22038	1680	1681	2961	48.7	610	285	32	178027
ABp:1	ABp	1	1307	-23693	-216	-216	1307	48.0	380	326	66	238571
ABpl:2	ABpl	2	1092	-23907	-415	-415	1092	48.4	356	212	73	372150
ABpla:11	ABpla	11	1131	-23868	-417	-418	1131	48.5	251	240	60	258645
ABplaa:24	ABplaa	24	1156	-23843	-392	-396	1156	49.1	215	256	58	385931
ABplaaa:44	ABplaaa	44	1240	-23759	-360	-361	1240	52.2	197	266	51	538646
ABplaaaa:66	ABplaaaa	66	1188	-23811	-121	-120	1188	47.9	150	249	44	494154
ABplaaaaa:96	ABplaaaaa	96	1192	-23807	-110	-113	1192	54.1	184	186	37	314578
ABplaaaaaa:137	ABplaaaaaa	137	1185	-23814	-153	-170	1185	58.6	185	202	30	134070
ABplaaaaap:137	ABplaaaaap	137	1239	-23760	61	65	1239	57.4	226	207	30	117733
ABplaaaap:96	ABplaaaap	96	1222	-23777	-216	-226	1222	56.0	231	201	36	257104
ABplaaaapa:136	ABplaaaapa	136	1097	-23903	-116	-109	1097	57.1	243	239	29	129999
ABplaaaapp:136	ABplaaaapp	136	1179	-23820	-16	-6	1179	56.3	281	224	30	129233
ABplaaap:66	ABplaaap	66	1197	-23802	-162	-168	1197	52.6	217	244	42	367459
ABplaaapa:96	ABplaaapa	96	1275	-23724	-88	-98	1275	56.0	275	203	34	227824
ABplaaapaa:140	ABplaaapaa	140	1362	-23637	82	73	1362	58.0	275	189	27	128265
ABplaaapap:140	ABplaaapap	140	1251	-23748	-51	-57	1251	58.6	311	195	30	117860
ABplaaapp:96	ABplaaapp	96	1240	-23759	-161	-129	1240	55.3	322	190	37	283124
ABplaaappa:133	ABplaaappa	133	1234	-23765	-12	7	1234	57.3	338	191	30	139716
ABplaaappp:133	ABplaaappp	133	1145	-23854	2	10	1145	57.2	369	168	32	141145
ABplaap:44	ABplaap	44	1194	-23805	-261	-263	1194	46.0	256	207	51	575919
ABplaapa:65	ABplaapa	65	1215	-23784	-159	-160	1215	49.0	185	195	44	470208
ABplaapaa:94	ABplaapaa	94	1373	-23626	2	10	1373	51.9	229	141	38	362262
ABplaapaaa:133	ABplaapaaa	133	1396	-23603	153	169	1396	55.6	200	170	31	164098
ABplaapaap:133	ABplaapaap	133	1492	-23507	131	171	1492	56.8	243	160	32	158761
ABplaapap:94	ABplaapap	94	1321	-23678	-178	-190	1321	56.1	278	153	36	283220
ABplaapapa:134	ABplaapapa	134	1414	-23585	130	134	1414	57.3	272	142	30	143220
ABplaapapp:134	ABplaapapp	134	1314	-23685	-39	-50	1314	58.0	317	147	33	162698
ABplaapp:65	ABplaapp	65	1195	-23804	-206	-210	1195	47.8	256	190	47	481922
ABplaappa:92	ABplaappa	92	1253	-23746	-62	-63	1253	51.6	297	128	38	371620
ABplaappaa:132	ABplaappaa	132	1414	-23585	146	167	1414	53.4	282	107	30	203588
ABplaappap:132	ABplaappap	132	1397	-23602	202	228	1397	52.3	335	106	33	219861
ABplaappp:92	ABplaappp	92	1205	-23794	-111	-116	1205	47.9	354	116	42	436600
ABplaapppa:126	ABplaapppa	126	1345	-23654	212	218	1345	48.3	363	94	35	276520
ABplaapppp:126	ABplaapppp	126	1293	-23706	168	177	1293	46.1	409	84	35	288081
ABplap:24	ABplap	24	1177	-23823	-376	-376	1177	49.1	325	228	57	351252
ABplapa:44	ABplapa	44	1213	-23786	-314	-316	1213	50.2	296	269	51	522109
ABplapaa:66	ABplapaa	66	1291	-23708	-322	-341	1291	55.3	268	231	43	376337
ABplapaaa:96	ABplapaaa	96	1364	-23635	-101	-107	1364	56.7	347	146	36	282105
ABplapaaaa:134	ABplapaaaa	134	1236	-23763	116	122	1236	55.2	368	126	30	153411
ABplapaaap:134	ABplapaaap	134	1286	-23713	78	110	1286	54.3	404	150	31	158794
ABplapaap:96	ABplapaap	96	1279	-23720	-60	-60	1279	55.3	404	137	37	309544
ABplapaapa:136	ABplapaapa	136	1355	-23645	229	248	1355	54.1	412	115	30	171012
ABplapaapp:136	ABplapaapp	136	1326	-23673	190	208	1326	50.9	448	96	32	198237
ABplapap:66	ABplapap	66	1226	-23773	-222	-232	1226	52.4	333	221	44	393017
ABplapapa:94	ABplapapa	94	1231	-23768	-143	-133	1231	54.6	452	123	39	338438
ABplapapaa:132	ABplapapaa	132	1172	-23827	26	42	1172	52.1	526	105	32	205588
ABplapapap:132	ABplapapap	132	1203	-23796	-46	-8	1203	46.5	567	109	32	236514
ABplapapp:94	ABplapapp	94	1205	-23794	-81	-77	1205	46.2	516	103	39	417150
ABplapappa:131	ABplapappa	131	1213	-23786	47	45	1213	40.7	581	102	33	280712
ABplapappp:131	ABplapappp	131	1273	-23726	115	115	1273	33.9	608	120	32	251954
ABplapp:44	ABplapp	44	1178	-23821	-307	-310	1178	48.5	346	188	50	520040
ABplappa:66	ABplappa	66	1206	-23793	-233	-239	1206	50.4	333	162	45	463450
ABplappaa:95	ABplappaa	95	1252	-23747	-65	-71	1252	45.6	405	92	38	430196
ABplappaaa:133	ABplappaaa	133	1295	-23704	147	152	1295	41.7	445	76	33	257206
ABplappaap:133	ABplappaap	133	1336	-23663	194	198	1336	36.9	487	80	33	286489
ABplappap:95	ABplappap	95	1241	-23758	-38	-41	1241	44.6	462	89	39	462253
ABplappapa:134	ABplappapa	134	1334	-23665	181	179	1334	46.1	487	86	33	242136
ABplappapp:134	ABplappapp	134	1228	-23771	115	116	1228	40.2	534	89	33	267726
ABplappp:66	ABplappp	66	1159	-23840	-181	-184	1159	47.5	412	148	43	412035
ABplapppa:98	ABplapppa	98	1282	-23717	62	67	1282	37.2	492	96	38	442461
ABplapppaa:141	ABplapppaa	141	1378	-23621	213	243	1378	31.6	515	92	32	249585
ABplapppap:141	ABplapppap	141	1279	-23720	138	164	1279	28.5	546	106	34	277313
ABplapppp:98	ABplapppp	98	1185	-23814	-37	-39	1185	32.6	540	92	37	439467
ABplappppa:140	ABplappppa	140	1271	-23728	144	149	1271	31.1	579	102	30	249008
ABplappppp:140	ABplappppp	140	1388	-23611	209	213	1388	21.9	583	137	33	268673
ABplp:11	ABplp	11	1119	-23880	-407	-407	1119	46.5	362	148	64	308933
ABplpa:24	ABplpa	24	1122	-23877	-374	-375	1122	41.3	341	118	59	472072
ABplpaa:44	ABplpaa	44	1245	-23754	-268	-270	1245	48.6	304	120	51	574482
ABplpaaa:67	ABplpaaa	67	1192	-23807	-200	-203	1192	41.6	221	125	44	519220
ABplpaaaa:95	ABplpaaaa	95	1209	-23790	-162	-139	1209	32.2	214	127	39	466914
ABplpaaaaa:129	ABplpaaaaa	129	1266	-23733	13	57	1266	33.6	227	137	33	298626
ABplpaaaap:129	ABplpaaaap	129	1280	-23719	63	80	1280	30.5	264	122	34	318471
ABplpaaap:95	ABplpaaap	95	1203	-23796	-84	-83	1203	32.4	267	106	38	446061
ABplpaaapa:129	ABplpaaapa	129	1221	-23778	90	108	1221	34.9	261	102	33	306906
ABplpaaapp:129	ABplpaaapp	129	1198	-23801	54	67	1198	33.4	298	97	34	293244
ABplpaap:67	ABplpaap	67	1143	-23856	-205	-213	1143	45.7	276	126	43	423340
ABplpaapa:95	ABplpaapa	95	1218	-23781	-82	-79	1218	41.1	254	109	38	395436
ABplpaapaa:133	ABplpaapaa	133	1172	-23827	2	49	1172	40.8	243	112	32	269531
ABplpaapap:133	ABplpaapap	133	1173	-23826	51	54	1173	42.0	282	103	32	234802
ABplpaapp:95	ABplpaapp	95	1173	-23826	-83	-82	1173	37.0	317	98	38	388701
ABplpaappa:131	ABplpaappa	131	1111	-23888	2	3	1111	40.4	317	100	33	239243
ABplpaappp:131	ABplpaappp	131	1127	-23872	-18	0	1127	37.4	346	81	34	267660
ABplpap:44	ABplpap	44	1178	-23821	-308	-310	1178	37.3	391	100	51	643320
ABplpapa:66	ABplpapa	66	1163	-23836	-226	-226	1163	34.4	286	110	44	535633
ABplpapaa:94	ABplpapaa	94	1338	-23661	-13	-8	1338	19.5	275	139	39	421226
ABplpapaaa:135	ABplpapaaa	135	1459	-23540	192	193	1459	16.7	292	157	33	271320
ABplpapaap:135	ABplpapaap	135	1462	-23537	287	325	1462	22.1	323	146	32	226992
ABplpapap:94	ABplpapap	94	1332	-23667	14	13	1332	19.8	312	144	38	338341
ABplpapapa:131	ABplpapapa	131	1352	-23647	155	162	1352	19.1	344	132	33	247421
ABplpapapp:131	ABplpapapp	131	1295	-23704	126	136	1295	19.1	387	136	32	194583
ABplpapp:66	ABplpapp	66	1159	-23840	-187	-193	1159	34.0	358	101	45	495379
ABplpappa:93	ABplpappa	93	1323	-23676	-26	-36	1323	17.7	354	145	40	323582
ABplpappaa:127	ABplpappaa	127	1201	-23798	71	84	1201	16.9	353	182	40	281174
ABplpappap:127	ABplpappap	127	1379	-23620	289	311	1379	19.4	393	177	30	167490
ABplpappp:93	ABplpappp	93	1346	-23653	33	22	1346	17.4	406	134	39	328313
ABplpapppa:132	ABplpapppa	132	1341	-23658	201	214	1341	16.1	424	176	36	205446
ABplpapppp:132	ABplpapppp	132	1242	-23757	76	87	1242	16.3	475	186	33	159067
ABplpp:24	ABplpp	24	1166	-23833	-414	-414	1166	46.0	441	124	56	382276
ABplppa:45	ABplppa	45	1259	-23740	-437	-440	1259	53.3	397	136	48	401859
ABplppaa:68	ABplppaa	68	1248	-23751	-183	-190	1248	45.3	327	110	41	337728
ABplppaaa:100	ABplppaaa	100	1319	-23680	115	120	1319	28.4	328	104	37	328262
ABplppaaaa:138	ABplppaaaa	138	1345	-23654	158	201	1345	28.7	325	108	33	224978
ABplppaaap:138	ABplppaaap	138	1627	-23372	397	422	1627	31.6	344	86	29	200519
ABplppaap:100	ABplppaap	100	1269	-23730	59	64	1269	28.4	372	96	36	285529
ABplppaapa:139	ABplppaapa	139	1500	-23499	273	298	1500	24.5	371	110	32	181922
ABplppaapp:139	ABplppaapp	139	1352	-23647	188	212	1352	23.0	410	101	32	158121
ABplppap:68	ABplppap	68	1199	-23800	-190	-205	1199	45.1	390	117	42	313401
ABplppapa:97	ABplppapa	97	1321	-23678	-27	-29	1321	36.3	393	108	37	305265
ABplppapaa:134	ABplppapaa	134	1535	-23464	335	353	1535	31.6	376	89	32	187880
ABplppapap:134	ABplppapap	134	1432	-23567	187	223	1432	32.7	415	75	32	218189
ABplppapp:97	ABplppapp	97	1334	-23665	71	71	1334	34.3	446	100	37	318060
ABplppappa:136	ABplppappa	136	1716	-23283	497	520	1716	29.4	445	83	33	217920
ABplppappp:136	ABplppappp	136	1472	-23527	262	297	1472	28.2	483	98	33	218139
ABplppp:45	ABplppp	45	1177	-23822	-359	-361	1177	41.9	466	100	51	571931
ABplpppa:67	ABplpppa	67	1216	-23783	-174	-183	1216	39.5	418	87	44	409469
ABplpppaa:96	ABplpppaa	96	1248	-23751	-1	0	1248	26.7	429	84	39	371342
ABplpppaaa:134	ABplpppaaa	134	1304	-23695	181	194	1304	21.7	444	98	34	210970
ABplpppaap:134	ABplpppaap	134	1410	-23589	258	279	1410	21.1	491	102	32	196473
ABplpppap:96	ABplpppap	96	1257	-23743	-33	-32	1257	27.4	489	89	39	366983
ABplpppapa:134	ABplpppapa	134	1304	-23695	107	132	1304	19.2	525	120	35	210884
ABplpppapp:134	ABplpppapp	134	1517	-23482	245	243	1517	18.2	552	144	29	171602
ABplpppp:67	ABplpppp	67	1229	-23770	-237	-238	1229	37.0	477	89	45	419628
ABplppppa:95	ABplppppa	95	1326	-23673	3	0	1326	20.7	440	114	39	299028
ABplppppaa:130	ABplppppaa	130	1332	-23667	164	180	1332	18.5	435	136	32	143400
ABplppppap:130	ABplppppap	130	1254	-23745	89	98	1254	18.8	476	143	34	152400
ABplppppp:95	ABplppppp	95	1390	-23609	18	14	1390	17.6	498	124	40	285446
ABplpppppa:131	ABplpppppa	131	1335	-23665	153	162	1335	17.6	510	175	33	143992
ABplpppppp:131	ABplpppppp	131	1384	-23615	186	204	1384	17.8	556	172	32	164543
ABpr:2	ABpr	2	1200	-23799	-317	-317	1200	23.1	462	315	73	328064
ABpra:11	ABpra	11	1187	-23812	-248	-248	1187	23.8	450	348	64	312217
ABpraa:24	ABpraa	24	1231	-23768	-286	-286	1231	26.3	403	366	60	446449
ABpraaa:45	ABpraaa	45	1217	-23782	-321	-323	1217	36.7	349	385	52	717764
ABpraaaa:69	ABpraaaa	69	1229	-23770	-156	-161	1229	35.2	297	388	44	606024
ABpraaaaa:101	ABpraaaaa	101	1189	-23810	-15	-17	1189	36.6	234	381	37	495279
ABpraaaaaa:142	ABpraaaaaa	142	1484	-23515	277	297	1484	32.8	214	366	32	331902
ABpraaaaap:142	ABpraaaaap	142	1351	-23648	145	190	1351	38.2	234	386	33	312307
ABpraaaap:101	ABpraaaap	101	1235	-23764	4	-1	1235	39.1	282	389	37	442196
ABpraaaapa:137	ABpraaaapa	137	1407	-23592	209	210	1407	34.7	258	385	31	257376
ABpraaaapp:137	ABpraaaapp	137	1273	-23726	73	97	1273	38.8	290	391	33	267293
ABpraaap:69	ABpraaap	69	1183	-23816	-252	-258	1183	44.5	360	381	44	567633
ABpraaapa:97	ABpraaapa	97	1218	-23781	-24	-26	1218	46.0	249	363	37	394217
ABpraaapaa:137	ABpraaapaa	137	1236	-23763	125	128	1236	38.1	232	340	30	248187
ABpraaapap:137	ABpraaapap	137	1333	-23666	169	184	1333	43.7	254	360	33	255178
ABpraaapp:97	ABpraaapp	97	1290	-23709	-16	-20	1290	47.5	305	365	40	437813
ABpraaappa:129	ABpraaappa	129	1339	-23660	195	207	1339	42.8	290	361	32	250929
ABpraaappp:129	ABpraaappp	129	1172	-23827	31	45	1172	45.5	333	365	35	251682
ABpraap:45	ABpraap	45	1197	-23802	-279	-284	1197	29.2	436	366	52	679012
ABpraapa:67	ABpraapa	67	1213	-23786	-170	-173	1213	37.6	402	388	44	532918
ABpraapaa:98	ABpraapaa	98	1256	-23743	-63	-55	1256	53.0	315	373	38	358500
ABpraapaaa:136	ABpraapaaa	136	1356	-23643	199	219	1356	49.6	237	370	32	211561
ABpraapaap:136	ABpraapaap	136	1181	-23818	0	24	1181	52.0	278	373	32	191258
ABpraapap:98	ABpraapap	98	1198	-23801	-107	-101	1198	53.9	370	364	37	323493
ABpraapapa:137	ABpraapapa	137	1297	-23702	144	153	1297	53.3	310	378	31	170785
ABpraapapp:137	ABpraapapp	137	1235	-23764	-11	35	1235	54.7	343	366	31	166713
ABpraapp:67	ABpraapp	67	1215	-23784	-210	-219	1215	42.9	464	352	48	616284
ABpraappa:95	ABpraappa	95	1252	-23747	-17	-20	1252	48.0	399	376	38	417722
ABpraappaa:138	ABpraappaa	138	1444	-23555	284	298	1444	46.2	333	399	30	215697
ABpraappap:138	ABpraappap	138	1343	-23656	174	192	1343	47.4	378	386	33	223012
ABpraappp:95	ABpraappp	95	1212	-23787	-75	-74	1212	46.0	458	362	41	448174
ABpraapppa:133	ABpraapppa	133	1250	-23749	96	105	1250	43.3	411	390	35	287797
ABpraapppp:133	ABpraapppp	133	1252	-23747	109	112	1252	37.5	455	380	35	340466
ABprap:24	ABprap	24	1163	-23836	-390	-390	1163	36.3	506	345	59	493613
ABprapa:43	ABprapa	43	1207	-23792	-285	-292	1207	46.0	494	351	51	656466
ABprapaa:66	ABprapaa	66	1227	-23772	-224	-235	1227	51.1	496	354	44	455961
ABprapaaa:96	ABprapaaa	96	1276	-23723	-88	-86	1276	54.5	430	343	38	299901
ABprapaaaa:134	ABprapaaaa	134	1264	-23735	60	130	1264	51.0	416	353	32	185585
ABprapaaap:134	ABprapaaap	134	1262	-23738	77	110	1262	47.8	450	355	32	173653
ABprapaap:96	ABprapaap	96	1214	-23785	-114	-107	1214	53.2	488	335	37	303189
ABprapaapa:135	ABprapaapa	135	1309	-23691	186	194	1309	44.3	501	361	33	203371
ABprapaapp:135	ABprapaapp	135	1179	-23820	53	66	1179	46.9	475	380	30	178212
ABprapap:66	ABprapap	66	1167	-23832	-244	-248	1167	51.2	533	311	44	436639
ABprapapa:93	ABprapapa	93	1336	-23663	-16	-16	1336	51.8	543	329	39	367315
ABprapapaa:131	ABprapapaa	131	1273	-23726	105	122	1273	50.1	572	330	33	200018
ABprapapap:131	ABprapapap	131	1248	-23751	31	63	1248	44.0	607	314	32	238882
ABprapapp:93	ABprapapp	93	1264	-23735	-10	-11	1264	47.1	602	296	39	404691
ABprapappa:129	ABprapappa	129	1268	-23731	96	99	1268	41.5	623	292	32	233072
ABprapappp:129	ABprapappp	129	1235	-23764	94	102	1235	34.8	636	272	32	256635
ABprapp:43	ABprapp	43	1178	-23821	-314	-318	1178	42.5	568	313	52	739368
ABprappa:66	ABprappa	66	1214	-23785	-222	-224	1214	42.7	575	325	46	604780
ABprappaa:97	ABprappaa	97	1227	-23772	-65	-65	1227	41.6	512	368	39	456691
ABprappaaa:137	ABprappaaa	137	1152	-23847	-20	-21	1152	35.7	489	369	33	262614
ABprappaap:137	ABprappaap	137	1189	-23810	67	70	1189	33.7	532	348	33	269526
ABprappap:97	ABprappap	97	1185	-23814	-90	-94	1185	41.0	563	342	40	483669
ABprappapa:137	ABprappapa	137	1213	-23786	48	55	1213	42.5	538	355	33	230497
ABprappapp:137	ABprappapp	137	1204	-23795	74	77	1204	38.5	579	333	33	244178
ABprappp:66	ABprappp	66	1179	-23820	-166	-168	1179	42.8	613	255	42	500516
ABprapppa:99	ABprapppa	99	1187	-23812	-55	-54	1187	35.9	593	316	37	430413
ABprapppaa:140	ABprapppaa	140	1119	-23880	-6	13	1119	27.8	550	331	31	215510
ABprapppap:140	ABprapppap	140	1208	-23791	26	30	1208	27.6	583	307	33	236251
ABprapppp:99	ABprapppp	99	1196	-23803	-30	-26	1196	29.6	618	282	37	417684
ABprappppa:142	ABprappppa	142	1322	-23677	144	142	1322	30.1	614	297	32	257035
ABprappppp:142	ABprappppp	142	1264	-23735	85	94	1264	24.0	616	259	32	249909
ABprp:11	ABprp	11	1272	-23727	-206	-208	1272	23.3	521	236	60	199993
ABprpa:24	ABprpa	24	1296	-23703	-203	-204	1296	17.9	488	282	58	251092
ABprpaa:44	ABprpaa	44	1254	-23745	-210	-211	1254	28.1	508	353	50	604866
ABprpaaa:67	ABprpaaa	67	1222	-23777	-131	-137	1222	30.1	460	381	44	503282
ABprpaaaa:95	ABprpaaaa	95	1254	-23745	-9	-11	1254	35.7	317	386	38	427743
ABprpaaaaa:131	ABprpaaaaa	131	1340	-23659	159	197	1340	26.7	266	361	33	323685
ABprpaaaap:131	ABprpaaaap	131	1269	-23730	84	117	1269	25.7	304	367	34	296194
ABprpaaap:95	ABprpaaap	95	1341	-23658	47	49	1341	36.7	369	394	37	418720
ABprpaaapa:133	ABprpaaapa	133	1472	-23527	216	252	1472	29.3	332	372	32	273166
ABprpaaapp:133	ABprpaaapp	133	1483	-23516	202	250	1483	31.5	362	388	33	284620
ABprpaap:67	ABprpaap	67	1211	-23788	-200	-206	1211	34.3	501	339	44	467249
ABprpaapa:95	ABprpaapa	95	1307	-23692	8	2	1307	39.1	386	392	38	416069
ABprpaapaa:134	ABprpaapaa	134	1370	-23629	144	188	1370	33.9	311	392	33	277176
ABprpaapap:134	ABprpaapap	134	1505	-23494	297	321	1505	38.0	341	394	32	234323
ABprpaapp:95	ABprpaapp	95	1335	-23664	8	21	1335	35.9	435	381	40	439497
ABprpaappa:132	ABprpaappa	132	1395	-23604	177	199	1395	38.5	377	390	32	238276
ABprpaappp:132	ABprpaappp	132	1496	-23503	271	290	1496	32.4	408	388	33	268000
ABprpap:44	ABprpap	44	1330	-23669	-234	-236	1330	19.3	559	287	51	461142
ABprpapa:67	ABprpapa	67	1283	-23716	-125	-126	1283	22.1	498	348	45	469376
ABprpapaa:95	ABprpapaa	95	1268	-23731	-2	-2	1268	20.9	380	356	37	324617
ABprpapaaa:138	ABprpapaaa	138	1369	-23630	235	239	1369	22.6	348	314	32	183605
ABprpapaap:138	ABprpapaap	138	1331	-23668	129	159	1331	21.4	389	328	33	207640
ABprpapap:95	ABprpapap	95	1254	-23745	-67	-80	1254	18.5	419	346	38	303954
ABprpapapa:133	ABprpapapa	133	1256	-23743	92	89	1256	17.3	413	305	32	136801
ABprpapapp:133	ABprpapapp	133	1208	-23791	-47	-25	1208	15.6	455	296	32	132799
ABprpapp:67	ABprpapp	67	1287	-23712	-187	-187	1287	19.0	558	290	46	374412
ABprpappa:93	ABprpappa	93	1260	-23739	-93	-102	1260	16.5	429	316	38	239099
ABprpappaa:130	ABprpappaa	130	1254	-23745	130	137	1254	16.6	377	281	33	144068
ABprpappap:130	ABprpappap	130	1201	-23798	100	105	1201	16.2	417	256	34	142211
ABprpappp:93	ABprpappp	93	1402	-23597	-27	-27	1402	16.8	486	312	39	269020
ABprpapppa:130	ABprpapppa	130	1263	-23736	20	15	1263	15.9	466	254	37	178106
ABprpapppp:130	ABprpapppp	130	1301	-23698	66	88	1301	16.0	510	227	34	157482
ABprpp:24	ABprpp	24	1264	-23735	-314	-314	1264	23.2	586	262	58	371283
ABprppa:44	ABprppa	44	1260	-23739	-327	-335	1260	32.9	618	296	51	760978
ABprppaa:68	ABprppaa	68	1369	-23630	-84	-89	1369	31.4	551	347	43	502186
ABprppaaa:99	ABprppaaa	99	1569	-23430	283	298	1569	28.6	417	374	38	397691
ABprppaaaa:140	ABprppaaaa	140	1633	-23366	331	388	1633	25.7	357	358	33	232057
ABprppaaap:140	ABprppaaap	140	1936	-23063	647	708	1936	24.3	384	371	32	268438
ABprppaap:99	ABprppaap	99	1431	-23568	145	155	1431	24.4	461	363	39	373600
ABprppaapa:137	ABprppaapa	137	1625	-23374	322	329	1625	17.5	426	343	32	187182
ABprppaapp:137	ABprppaapp	137	1505	-23494	218	242	1505	18.9	465	335	33	201624
ABprppap:68	ABprppap	68	1380	-23619	-122	-126	1380	28.8	599	292	44	494169
ABprppapa:97	ABprppapa	97	1663	-23337	308	314	1663	31.1	495	352	39	396448
ABprppapaa:133	ABprppapaa	133	1634	-23365	375	410	1634	25.6	421	367	35	259956
ABprppapap:133	ABprppapap	133	1664	-23335	369	424	1664	25.8	463	366	32	233141
ABprppapp:97	ABprppapp	97	1524	-23475	174	189	1524	31.2	535	320	37	350837
ABprppappa:137	ABprppappa	137	1814	-23185	529	583	1814	25.9	491	351	33	260749
ABprppappp:137	ABprppappp	137	1668	-23331	384	424	1668	25.4	518	328	32	230477
ABprppp:44	ABprppp	44	1304	-23695	-247	-248	1304	23.3	619	219	51	553457
ABprpppa:67	ABprpppa	67	1290	-23709	-157	-164	1290	29.5	639	260	44	553554
ABprpppaa:95	ABprpppaa	95	1529	-23470	170	173	1529	29.4	561	341	39	454349
ABprpppaaa:133	ABprpppaaa	133	1648	-23351	309	348	1648	19.8	535	322	34	251338
ABprpppaap:133	ABprpppaap	133	1741	-23258	348	363	1741	19.2	564	298	33	231513
ABprpppap:95	ABprpppap	95	1599	-23400	171	163	1599	24.0	590	296	39	422448
ABprpppapa:134	ABprpppapa	134	1637	-23362	250	305	1637	18.7	581	268	34	224755
ABprpppapp:134	ABprpppapp	134	2019	-22980	634	660	2019	17.5	599	240	30	214175
ABprpppp:67	ABprpppp	67	1324	-23675	-133	-133	1324	24.7	621	206	45	494160
ABprppppa:95	ABprppppa	95	1536	-23463	111	112	1536	20.6	532	316	40	371157
ABprppppaa:131	ABprppppaa	131	1515	-23484	128	123	1515	16.0	491	309	34	197145
ABprppppap:131	ABprppppap	131	1515	-23484	241	268	1515	18.2	522	285	32	162435
ABprppppp:95	ABprppppp	95	1506	-23493	-31	-38	1506	16.1	562	269	40	331998
ABprpppppa:134	ABprpppppa	134	1492	-23507	254	282	1492	18.0	537	244	34	182309
ABprpppppp:134	ABprpppppp	134	1693	-23306	398	435	1693	18.7	570	216	32	190919
EMS:1	EMS	1	1264	-23736	-299	-299	1264	35.0	422	143	66	0
MS:3	MS	3	1222	-23777	-161	-161	1222	25.0	342	171	66	222688
MSa:17	MSa	17	1193	-23806	-208	-208	1193	22.8	277	179	64	312259
MSaa:33	MSaa	33	1311	-23688	-205	-205	1311	18.7	242	181	57	457804
MSaaa:52	MSaaa	52	1206	-23793	-167	-168	1206	18.5	235	218	48	358403
MSaaaa:76	MSaaaa	76	1233	-23766	-158	-159	1233	24.5	193	250	44	431996
MSaaaaa:103	MSaaaaa	103	1171	-23828	-19	-17	1171	36.7	165	272	38	412028
MSaaaaaa:135	MSaaaaaa	135	1206	-23793	46	85	1206	38.3	132	266	31	267122
MSaaaaap:135	MSaaaaap	135	1079	-23920	-8	4	1079	45.5	176	267	33	187770
MSaaaap:103	MSaaaap	103	1169	-23830	-45	-46	1169	43.0	209	237	38	345005
MSaaaapa:136	MSaaaapa	136	1117	-23882	-13	-19	1117	45.8	178	224	31	179472
MSaaaapp:136	MSaaaapp	136	1203	-23796	81	81	1203	51.0	239	237	33	167445
MSaaap:76	MSaaap	76	1225	-23774	-54	-58	1225	26.3	272	237	41	294696
MSaaapa:107	MSaaapa	107	1111	-23888	-88	-90	1111	36.3	236	238	41	352757
MSaaapaa:138	MSaaapaa	138	1049	-23950	-49	-47	1049	41.5	210	235	34	201417
MSaaapap:138	MSaaapap	138	1120	-23879	-26	-19	1120	45.1	265	236	32	174011
MSaaapp:107	MSaaapp	107	1156	-23843	16	18	1156	38.3	295	237	34	251713
MSaap:52	MSaap	52	1229	-23770	-126	-127	1229	18.0	319	177	49	318032
MSaapa:76	MSaapa	76	1145	-23854	-147	-151	1145	18.8	317	201	43	262751
MSaapaa:103	MSaapaa	103	1113	-23886	-58	-60	1113	28.2	305	207	37	269409
MSaapaaa:136	MSaapaaa	136	1075	-23924	-45	-26	1075	30.5	288	196	34	219712
MSaapaap:136	MSaapaap	136	1109	-23890	3	13	1109	35.2	330	199	34	165656
MSaapap:103	MSaapap	103	1090	-23909	-76	-76	1090	23.9	369	201	37	227605
MSaapapa:139	MSaapapa	139	1127	-23872	25	39	1127	24.1	347	208	30	145555
MSaapapp:139	MSaapapp	139	1109	-23890	44	46	1109	28.8	375	191	34	166836
MSaapp:76	MSaapp	76	1241	-23758	-85	-87	1241	16.7	402	168	43	254567
MSaappa:109	MSaappa	109	1150	-23849	41	43	1150	20.2	398	205	33	160465
MSaappp:109	MSaappp	109	1080	-23919	-70	-70	1080	24.1	428	168	40	265296
MSap:33	MSap	33	1145	-23854	-292	-292	1145	27.4	328	126	55	518705
MSapa:54	MSapa	54	1163	-23836	-210	-209	1163	26.4	305	119	49	528704
MSapaa:79	MSapaa	79	1283	-23716	-39	-45	1283	29.1	278	181	41	311244
MSapaaa:110	MSapaaa	110	1354	-23645	128	142	1354	35.2	204	182	35	231381
MSapaaaa:147	MSapaaaa	147	1513	-23486	313	313	1513	36.1	176	178	29	137904
MSapaaap:147	MSapaaap	147	1484	-23515	321	324	1484	34.6	220	181	30	120516
MSapaap:110	MSapaap	110	1276	-23723	93	95	1276	35.2	266	176	34	212010
MSapap:79	MSapap	79	1226	-23773	-111	-115	1226	30.6	336	155	43	335914
MSapapa:110	MSapapa	110	1298	-23701	76	83	1298	37.0	285	152	35	228552
MSapapaa:147	MSapapaa	147	1422	-23577	185	198	1422	41.3	249	150	29	130866
MSapapap:147	MSapapap	147	1282	-23717	112	134	1282	43.4	279	166	30	122104
MSapapp:110	MSapapp	110	1256	-23743	69	92	1256	44.1	336	156	35	186802
MSapappa:154	MSapappa	154	1350	-23650	163	182	1350	48.1	293	171	29	96906
MSapappp:154	MSapappp	154	1211	-23788	77	82	1211	49.8	335	177	30	96001
MSapp:54	MSapp	54	1229	-23770	-124	-123	1229	22.5	398	114	48	437018
MSappa:80	MSappa	80	1198	-23801	-88	-91	1198	27.4	382	154	41	297310
MSappaa:115	MSappaa	115	1286	-23713	129	134	1286	33.6	328	158	36	216911
MSappap:115	MSappap	115	1237	-23762	111	120	1237	30.2	371	146	34	193321
MSappp:80	MSappp	80	1289	-23710	-40	-45	1289	33.0	432	137	41	305576
MSapppa:117	MSapppa	117	1328	-23671	205	212	1328	41.4	359	139	34	172915
MSapppp:117	MSapppp	117	1268	-23731	128	133	1268	46.0	417	143	36	186702
MSp:17	MSp	17	1187	-23812	-220	-220	1187	24.4	389	216	62	243927
MSpa:33	MSpa	33	1250	-23749	-172	-172	1250	21.3	331	229	56	350056
MSpaa:52	MSpaa	52	1250	-23749	-110	-111	1250	21.6	324	270	48	315072
MSpaaa:77	MSpaaa	77	1230	-23769	-89	-91	1230	29.0	274	301	44	412712
MSpaaaa:103	MSpaaaa	103	1191	-23808	-27	-31	1191	33.9	208	319	38	433414
MSpaaaaa:135	MSpaaaaa	135	1325	-23674	206	218	1325	34.1	167	307	31	266220
MSpaaaap:135	MSpaaaap	135	1197	-23802	80	86	1197	40.0	210	288	35	263248
MSpaaap:103	MSpaaap	103	1162	-23837	-75	-74	1162	42.0	254	292	39	342758
MSpaaapa:137	MSpaaapa	137	1232	-23767	124	137	1232	46.9	220	288	32	198582
MSpaaapp:137	MSpaaapp	137	1154	-23845	18	26	1154	49.3	270	280	33	159863
MSpaap:77	MSpaap	77	1211	-23789	-103	-107	1211	27.3	336	264	42	298816
MSpaapa:109	MSpaapa	109	1105	-23894	-45	-42	1105	34.8	276	301	39	342157
MSpaapaa:144	MSpaapaa	144	1163	-23836	60	64	1163	37.9	238	302	30	178054
MSpaapap:144	MSpaapap	144	1247	-23752	111	119	1247	38.3	286	292	34	199029
MSpaapp:109	MSpaapp	109	1308	-23691	120	127	1308	38.2	320	271	30	177865
MSpap:52	MSpap	52	1245	-23754	-166	-166	1245	16.6	403	235	50	278268
MSpapa:77	MSpapa	77	1282	-23717	-77	-82	1282	17.7	371	263	45	241691
MSpapaa:104	MSpapaa	104	1225	-23774	-40	-44	1225	25.6	340	254	38	255828
MSpapaaa:134	MSpapaaa	134	1157	-23842	22	22	1157	33.2	345	250	35	202768
MSpapaap:134	MSpapaap	134	1120	-23879	12	11	1120	25.2	321	242	35	204941
MSpapap:104	MSpapap	104	1205	-23794	8	6	1205	24.4	401	246	37	194104
MSpapapa:140	MSpapapa	140	1173	-23826	58	59	1173	22.0	367	242	30	124996
MSpapapp:140	MSpapapp	140	1125	-23874	28	31	1125	26.2	405	246	35	148015
MSpapp:77	MSpapp	77	1335	-23664	-118	-122	1335	16.0	462	240	43	214785
MSpappa:111	MSpappa	111	1149	-23850	0	2	1149	20.4	438	247	36	214052
MSpappp:111	MSpappp	111	1161	-23838	-16	-10	1161	23.2	468	240	39	232497
MSpapppa:159	MSpapppa	159	1313	-23687	107	103	1313	30.0	439	281	30	119105
MSpapppp:159	MSpapppp	159	1269	-23730	60	60	1269	29.5	483	262	30	144156
MSpp:33	MSpp	33	1241	-23759	-179	-180	1241	17.5	438	261	54	279284
MSppa:54	MSppa	54	1328	-23671	-120	-120	1328	17.9	474	315	48	346732
MSppaa:79	MSppaa	79	1297	-23702	-12	-14	1297	27.7	359	317	40	281713
MSppaaa:111	MSppaaa	111	1255	-23744	147	149	1255	31.7	243	340	35	284900
MSppaaaa:146	MSppaaaa	146	1373	-23626	179	182	1373	27.6	206	324	30	193278
MSppaaap:146	MSppaaap	146	1510	-23489	322	339	1510	30.7	251	320	29	144839
MSppaap:111	MSppaap	111	1268	-23731	99	107	1268	30.8	299	324	35	252131
MSppap:79	MSppap	79	1240	-23759	-125	-125	1240	28.4	421	306	41	270279
MSppapa:110	MSppapa	110	1305	-23694	131	126	1305	38.2	317	336	36	244476
MSppapaa:147	MSppapaa	147	1580	-23419	354	358	1580	33.6	273	344	28	145487
MSppapap:147	MSppapap	147	1384	-23615	184	185	1384	36.8	318	332	30	129293
MSppapp:110	MSppapp	110	1269	-23730	62	62	1269	42.6	364	336	35	222617
MSppappa:152	MSppappa	152	1628	-23371	525	542	1628	44.1	277	336	28	105827
MSppappp:152	MSppappp	152	1545	-23454	384	384	1545	46.8	328	320	30	107564
MSppp:54	MSppp	54	1324	-23675	-148	-148	1324	16.1	509	231	49	285768
MSpppa:79	MSpppa	79	1344	-23655	-39	-48	1344	23.6	444	281	41	248435
MSpppaa:114	MSpppaa	114	1234	-23765	90	97	1234	29.9	350	307	36	218283
MSpppap:114	MSpppap	114	1255	-23744	108	114	1255	29.1	403	309	37	245110
MSpppp:79	MSpppp	79	1266	-23733	-75	-74	1266	26.4	501	274	40	278053
MSppppa:114	MSppppa	114	1245	-23754	87	88	1245	39.1	395	337	35	226415
MSppppp:114	MSppppp	114	1295	-23704	121	124	1295	40.9	442	320	34	205947
E:3	E	3	1146	-23853	-404	-404	1146	34.7	512	141	66	314777
Ea:17	Ea	17	1246	-23753	-296	-296	1246	28.0	436	154	63	485407
Eal:51	Eal	51	1167	-23832	-232	-232	1167	33.4	392	191	54	493907
Eala:86	Eala	86	1311	-23688	7	4	1311	42.6	333	213	47	406014
Ealaa:143	Ealaa	143	1347	-23653	184	188	1347	46.8	300	214	36	177561
Ealap:143	Ealap	143	1303	-23697	135	137	1303	49.1	380	218	38	172075
Ealp:86	Ealp	86	1198	-23801	-77	-77	1198	39.4	402	195	45	330117
Ealpa:142	Ealpa	142	1314	-23685	142	142	1314	39.7	362	188	36	161103
Ealpp:142	Ealpp	142	1227	-23772	104	106	1227	42.8	422	183	36	151035
Ear:51	Ear	51	1219	-23780	-264	-264	1219	34.3	427	280	55	556683
Eara:88	Eara	88	1206	-23794	-110	-111	1206	42.5	341	283	48	401542
Earaa:146	Earaa	146	1197	-23803	17	26	1197	46.3	309	278	36	168664
Earap:146	Earap	146	1308	-23691	99	104	1308	46.6	378	273	37	160362
Earp:88	Earp	88	1226	-23773	-118	-120	1226	39.5	417	271	46	345733
Earpa:145	Earpa	145	1307	-23692	138	134	1307	37.2	370	254	37	158216
Earpp:145	Earpp	145	1174	-23825	31	29	1174	40.5	430	250	38	153611
Ep:17	Ep	17	1161	-23838	-425	-428	1161	37.2	541	168	64	675994
Epl:51	Epl	51	1183	-23816	-264	-267	1183	37.6	483	176	54	540241
Epla:89	Epla	89	1265	-23734	-41	-33	1265	45.2	471	200	47	360737
Eplaa:146	Eplaa	146	1293	-23706	79	96	1293	51.7	443	208	38	162507
Eplap:146	Eplap	146	1250	-23749	110	118	1250	45.6	509	195	35	145450
Eplp:89	Eplp	89	1257	-23742	-39	-36	1257	41.6	545	182	46	348376
Eplpa:151	Eplpa	151	1289	-23710	116	121	1289	48.4	550	193	36	148894
Eplpp:151	Eplpp	151	1342	-23657	115	123	1342	34.8	563	187	37	177146
Epr:51	Epr	51	1190	-23809	-274	-276	1190	34.0	544	243	55	590994
Epra:90	Epra	90	1384	-23615	77	80	1384	43.6	477	283	46	352369
Epraa:152	Epraa	152	1623	-23376	417	415	1623	48.4	428	280	34	122382
Eprap:152	Eprap	152	1490	-23509	352	358	1490	43.7	481	251	34	116579
Eprp:90	Eprp	90	1402	-23597	79	80	1402	42.3	555	240	46	345903
Eprpa:153	Eprpa	153	1422	-23577	268	263	1422	46.0	521	244	33	114679
Eprpp:153	Eprpp	153	1454	-23546	264	265	1454	39.3	562	233	37	148975
P2:1	P2	1	1212	-23787	-358	-358	1212	40.9	568	214	67	283036
C:6	C	6	1102	-23897	-522	-522	1102	47.7	520	252	63	294017
Ca:20	Ca	20	1199	-23800	-384	-385	1199	46.0	450	241	58	247128
Caa:38	Caa	38	1267	-23732	-450	-451	1267	50.8	418	241	53	379362
Caaa:62	Caaa	62	1259	-23740	-285	-289	1259	52.6	411	222	46	303493
Caaaa:92	Caaaa	92	1290	-23709	-216	-214	1290	55.9	521	177	40	244807
Caaaaa:131	Caaaaa	131	1193	-23806	-9	2	1193	57.8	508	176	33	112214
Caaaap:131	Caaaap	131	1103	-23897	-109	-103	1103	56.2	578	186	35	133505
Caaap:92	Caaap	92	1244	-23755	-172	-172	1244	47.8	578	146	40	288355
Caaapa:128	Caaapa	128	1257	-23742	74	73	1257	52.5	622	183	34	145634
Caaapp:128	Caaapp	128	1169	-23830	2	5	1169	41.4	614	160	35	166673
Caap:62	Caap	62	1227	-23772	-337	-341	1227	51.3	512	166	43	276038
Caapa:101	Caapa	101	1322	-23677	-1	3	1322	39.9	631	183	33	192097
Caapp:101	Caapp	101	1215	-23784	-110	-109	1215	33.4	629	158	38	260775
Caappd:146	Caappd	146	1239	-23760	25	31	1239	31.5	632	157	32	126700
Caappv:146	Caappv	146	1150	-23849	-189	-201	1150	19.5	610	170	31	141611
Cap:38	Cap	38	1232	-23767	-466	-466	1232	51.6	508	167	52	381985
Capa:66	Capa	66	1266	-23733	-269	-276	1266	42.4	498	114	45	418533
Capaa:108	Capaa	108	1398	-23601	150	159	1398	24.8	502	160	40	245992
Capaaa:150	Capaaa	150	1572	-23427	377	377	1572	35.1	467	146	32	115214
Capaap:150	Capaap	150	1671	-23328	453	457	1671	28.0	505	190	34	142144
Capap:108	Capap	108	1425	-23574	152	161	1425	24.5	551	156	39	266249
Capapa:155	Capapa	155	1797	-23202	597	616	1797	37.8	508	146	30	114920
Capapp:155	Capapp	155	1464	-23535	267	267	1464	27.1	540	161	34	156519
Capp:66	Capp	66	1189	-23810	-305	-315	1189	44.9	558	120	45	404518
Cappa:104	Cappa	104	1286	-23713	63	62	1286	36.8	559	128	37	231676
Cappaa:147	Cappaa	147	1603	-23396	388	409	1603	42.8	506	145	31	99913
Cappap:147	Cappap	147	1458	-23542	251	277	1458	39.2	550	144	34	135241
Cappp:104	Cappp	104	1324	-23675	55	55	1324	29.1	593	156	37	259982
Capppa:150	Capppa	150	1489	-23510	243	257	1489	36.3	573	141	32	123888
Capppp:150	Capppp	150	1475	-23524	252	290	1475	25.9	576	178	32	140899
Cp:20	Cp	20	1180	-23820	-513	-513	1180	44.7	561	262	59	289996
Cpa:38	Cpa	38	1268	-23731	-564	-566	1268	50.5	557	255	53	477506
Cpaa:62	Cpaa	62	1305	-23694	-342	-344	1305	53.0	536	242	46	374351
Cpaaa:91	Cpaaa	91	1397	-23602	-130	-109	1397	56.5	533	252	41	311669
Cpaaaa:139	Cpaaaa	139	1285	-23714	-5	2	1285	57.2	497	272	34	146398
Cpaaap:139	Cpaaap	139	1306	-23693	78	77	1306	56.7	556	248	33	149688
Cpaap:91	Cpaap	91	1343	-23656	-120	-120	1343	51.7	595	221	40	335367
Cpaapa:131	Cpaapa	131	1261	-23738	43	42	1261	54.6	594	247	34	165393
Cpaapp:131	Cpaapp	131	1344	-23655	167	177	1344	46.2	625	233	33	185472
Cpap:62	Cpap	62	1239	-23760	-375	-379	1239	50.8	590	177	45	391501
Cpapa:92	Cpapa	92	1354	-23645	-37	-39	1354	41.8	645	225	39	408722
Cpapaa:144	Cpapaa	144	1317	-23682	80	85	1317	33.7	641	200	34	249882
Cpapap:144	Cpapap	144	1413	-23586	245	249	1413	42.5	654	230	32	217417
Cpapp:92	Cpapp	92	1304	-23695	-43	-38	1304	32.2	649	195	39	449291
Cpappd:144	Cpappd	144	1452	-23547	202	213	1452	29.6	640	230	34	244194
Cpappv:144	Cpappv	144	1450	-23549	147	159	1450	17.5	597	201	31	198984
Cpp:38	Cpp	38	1194	-23805	-461	-461	1194	40.0	614	173	53	629260
Cppa:66	Cppa	66	1282	-23717	-222	-224	1282	32.9	637	202	45	489339
Cppaa:111	Cppaa	111	1257	-23742	34	41	1257	24.4	522	253	41	243872
Cppaaa:154	Cppaaa	154	1681	-23318	520	529	1681	35.8	490	304	32	148144
Cppaap:154	Cppaap	154	1470	-23529	273	297	1470	27.7	516	248	34	160516
Cppap:111	Cppap	111	1307	-23692	73	80	1307	25.6	565	229	39	272020
Cppapa:155	Cppapa	155	1539	-23460	293	317	1539	36.3	537	295	31	143584
Cppapp:155	Cppapp	155	1604	-23395	394	401	1604	27.1	563	256	32	149796
Cppp:66	Cppp	66	1244	-23755	-300	-304	1244	37.5	604	138	45	512846
Cpppa:103	Cpppa	103	1349	-23650	73	72	1349	32.1	606	247	38	296474
Cpppaa:143	Cpppaa	143	1418	-23581	240	245	1418	39.7	539	300	33	139011
Cpppap:143	Cpppap	143	1620	-23379	339	350	1620	36.6	581	280	30	133460
Cpppp:103	Cpppp	103	1382	-23617	92	92	1382	29.5	608	200	37	280593
Cppppa:147	Cppppa	147	1825	-23174	499	507	1825	35.6	598	255	30	128968
Cppppp:147	Cppppp	147	1757	-23242	528	531	1757	26.0	587	216	32	144434
P3:6	P3	6	1163	-23837	-539	-541	1163	34.7	622	188	62	293947
D:24	D	24	1266	-23733	-476	-476	1266	31.2	620	174	55	235760
Da:53	Da	53	1170	-23829	-402	-404	1170	30.4	514	96	47	115909
Daa:86	Daa	86	1713	-23287	220	249	1713	27.0	506	107	38	31637
Dap:86	Dap	86	1435	-23564	-208	-176	1435	28.5	543	112	36	48774
Dp:53	Dp	53	1334	-23665	-243	-244	1334	22.7	573	143	44	91555
Dpa:90	Dpa	90	1380	-23619	-150	-153	1380	22.8	611	172	39	65678
Dpp:90	Dpp	90	1446	-23554	-141	-146	1446	21.5	576	130	40	57620
P4:24	P4	24	1270	-23729	-295	-298	1270	25.2	544	124	52	174210
