# Supplementary material for: Quantitative Differences in Nuclear β-catenin and TCF Pattern Embryonic Cells in C. elegans
Source: PLoS Genet. 2015 Oct 21;11(10):e1005585. doi: 10.1371/journal.pgen.1005585 (PMC4619327; doi:10.1371/journal.pgen.1005585)
Supplement: S1 Data — For each cell analyzed, birth time is given in column 3 and the average nuclear reporter intensity over the lifetime of the cell (corrected for background) is given in column 7 (“blot”). For information on each embryo’s strain information and experimental conditions, refer to S2 Table. (ZIP) [file pgen.1005585.s005.zip › CAs/CA20120102_elt-6_L4.csv]

cellTime	cell	time	none	global	local	blot	cross	z	x	y	size	gweight
ABa:1	ABa	1	1177	-23823	-700	-700	1177	44.0	282	172	62	111903
ABal:2	ABal	2	1149	-23850	-493	-491	1149	28.5	229	225	70	584248
ABala:13	ABala	13	1167	-23832	-459	-458	1167	34.7	210	166	62	498589
ABalaa:27	ABalaa	27	1165	-23835	-513	-504	1165	39.5	204	174	55	697053
ABalaaa:47	ABalaaa	47	1190	-23809	-491	-492	1190	35.6	191	171	48	1083079
ABalaaaa:75	ABalaaaa	75	1262	-23737	-254	-270	1262	34.0	187	161	42	819331
ABalaaaal:108	ABalaaaal	108	1349	-23650	45	49	1349	35.9	195	233	36	497073
ABalaaaala:149	ABalaaaala	149	1772	-23227	181	338	1772	41.8	195	243	30	264192
ABalaaaalp:149	ABalaaaalp	149	1718	-23281	32	180	1718	42.6	216	278	30	237721
ABalaaaar:108	ABalaaaar	108	1230	-23769	-28	-25	1230	39.0	181	177	36	528256
ABalaaaarl:150	ABalaaaarl	150	1442	-23558	141	158	1442	40.4	184	201	30	257695
ABalaaaarr:150	ABalaaaarr	150	1307	-23692	120	145	1307	40.2	190	151	30	255822
ABalaaap:75	ABalaaap	75	1162	-23837	-263	-286	1162	30.5	229	130	43	754385
ABalaaapa:105	ABalaaapa	105	1263	-23736	-38	-29	1263	30.1	182	186	37	662158
ABalaaapal:145	ABalaaapal	145	1550	-23449	21	241	1550	33.6	191	234	32	373334
ABalaaapar:145	ABalaaapar	145	1535	-23464	231	257	1535	32.6	172	193	30	332447
ABalaaapp:105	ABalaaapp	105	1220	-23779	-34	-41	1220	31.5	206	139	36	568506
ABalaaappl:145	ABalaaappl	145	1474	-23525	221	245	1474	32.4	184	151	32	386067
ABalaaappr:145	ABalaaappr	145	1314	-23685	89	97	1314	36.4	207	122	31	314227
ABalaap:47	ABalaap	47	1257	-23742	-352	-355	1257	43.2	236	215	47	770251
ABalaapa:74	ABalaapa	74	1304	-23695	-159	-172	1304	37.1	246	143	42	692746
ABalaapaa:111	ABalaapaa	111	1095	-23904	-101	-103	1095	41.5	217	114	36	452516
ABalaapaaa:154	ABalaapaaa	154	1183	-23816	-46	-30	1183	44.9	215	120	31	261262
ABalaapaap:154	ABalaapaap	154	1091	-23908	-100	-77	1091	49.7	254	103	30	206579
ABalaapap:111	ABalaapap	111	1191	-23808	-48	-51	1191	41.9	258	87	34	373903
ABalaapapa:156	ABalaapapa	156	1212	-23787	11	9	1212	47.2	265	84	29	216767
ABalaapapp:156	ABalaapapp	156	1161	-23838	-53	-47	1161	44.8	294	72	31	235083
ABalaapp:74	ABalaapp	74	1219	-23780	-234	-235	1219	37.0	305	157	42	591989
ABalaappa:107	ABalaappa	107	1136	-23863	-68	-70	1136	32.2	232	102	35	530737
ABalaappaa:152	ABalaappaa	152	1321	-23679	126	133	1321	43.1	227	104	29	255746
ABalaappap:152	ABalaappap	152	1110	-23889	-84	-90	1110	40.2	250	97	30	254410
ABalaappp:107	ABalaappp	107	1220	-23780	-27	-24	1220	29.1	266	104	38	594896
ABalaapppa:146	ABalaapppa	146	1349	-23650	124	127	1349	32.0	220	102	32	377314
ABalaapppp:146	ABalaapppp	146	1322	-23677	22	43	1322	27.1	247	95	33	373524
ABalap:27	ABalap	27	1214	-23785	-418	-419	1214	29.2	253	114	57	672583
ABalapa:47	ABalapa	47	1254	-23745	-404	-407	1254	29.1	230	114	49	1068468
ABalapaa:72	ABalapaa	72	1379	-23620	-183	-190	1379	22.4	216	139	43	804328
ABalapaaa:105	ABalapaaa	105	1367	-23633	113	117	1367	22.9	201	223	36	654585
ABalapaaaa:152	ABalapaaaa	152	1538	-23461	249	301	1538	29.0	182	218	30	389371
ABalapaaap:152	ABalapaaap	152	1369	-23630	87	109	1369	23.1	205	219	32	445644
ABalapaap:105	ABalapaap	105	1329	-23670	-55	-50	1329	23.2	231	239	38	655904
ABalapaapa:148	ABalapaapa	148	1475	-23524	170	172	1475	26.7	209	254	31	380702
ABalapaapp:148	ABalapaapp	148	1482	-23517	-222	-1	1482	29.0	245	270	33	402135
ABalapap:72	ABalapap	72	1375	-23624	-182	-184	1375	21.3	275	123	42	600677
ABalapapa:103	ABalapapa	103	1329	-23670	24	20	1329	25.1	252	240	36	583979
ABalapapaa:151	ABalapapaa	151	1598	-23401	222	263	1598	18.5	219	199	30	401292
ABalapapap:151	ABalapapap	151	1351	-23648	4	35	1351	20.2	240	229	32	388195
ABalapapp:103	ABalapapp	103	1313	-23686	-36	-22	1313	21.4	297	238	37	480241
ABalapappa:143	ABalapappa	143	1364	-23635	-13	42	1364	25.6	274	261	34	431254
ABalapappp:143	ABalapappp	143	1367	-23632	130	157	1367	23.8	322	256	31	291948
ABalapp:47	ABalapp	47	1208	-23792	-351	-350	1208	32.9	289	172	49	771059
ABalappa:73	ABalappa	73	1309	-23690	-126	-131	1309	27.8	275	145	41	599904
ABalappaa:109	ABalappaa	109	1565	-23434	318	326	1565	22.7	200	181	35	571938
ABalappaaa:158	ABalappaaa	158	1500	-23499	162	212	1500	29.4	180	176	30	330139
ABalappaap:158	ABalappaap	158	1410	-23589	143	181	1410	23.0	196	165	30	343023
ABalappap:109	ABalappap	109	1397	-23602	99	110	1397	24.5	229	147	36	573392
ABalappapa:149	ABalappapa	149	1377	-23622	75	112	1377	29.1	194	131	32	392524
ABalappapp:149	ABalappapp	149	1479	-23520	127	160	1479	25.9	224	117	32	369071
ABalappp:73	ABalappp	73	1265	-23735	-198	-205	1265	28.8	333	164	43	533814
ABalapppa:103	ABalapppa	103	1388	-23611	1	22	1388	23.5	276	147	37	549386
ABalapppaa:142	ABalapppaa	142	2093	-22906	676	709	2093	23.1	231	150	31	364138
ABalapppap:142	ABalapppap	142	2136	-22863	566	624	2136	22.7	269	135	31	322712
ABalapppp:103	ABalapppp	103	1334	-23665	-50	-31	1334	24.3	340	145	37	445472
ABalappppa:143	ABalappppa	143	2100	-22899	704	707	2100	26.8	294	114	30	289819
ABalappppp:143	ABalappppp	143	2075	-22924	580	607	2075	23.3	344	115	30	268481
ABalp:13	ABalp	13	1184	-23815	-501	-501	1184	33.0	263	274	62	456244
ABalpa:27	ABalpa	27	1219	-23780	-574	-574	1219	29.6	222	252	58	717521
ABalpaa:46	ABalpaa	46	1286	-23713	-373	-373	1286	22.8	206	226	50	915374
ABalpaaa:70	ABalpaaa	70	1372	-23627	-141	-151	1372	33.7	183	205	42	813668
ABalpaaaa:105	ABalpaaaa	105	1476	-23523	61	54	1476	51.5	225	191	35	416596
ABalpaaaaa:153	ABalpaaaaa	153	1515	-23485	253	262	1515	54.2	236	213	31	235253
ABalpaaaap:153	ABalpaaaap	153	1524	-23475	-104	-155	1524	57.6	264	228	31	205891
ABalpaaap:105	ABalpaaap	105	1533	-23466	160	159	1533	51.9	257	223	34	375381
ABalpaaapa:151	ABalpaaapa	151	1568	-23431	289	323	1568	49.2	281	246	29	244678
ABalpaaapp:151	ABalpaaapp	151	1543	-23456	222	266	1543	46.4	310	250	29	259188
ABalpaap:70	ABalpaap	70	1414	-23585	-178	-174	1414	25.0	229	227	45	777338
ABalpaapa:98	ABalpaapa	98	1545	-23454	51	48	1545	38.0	209	229	40	697300
ABalpaapaa:132	ABalpaapaa	132	1581	-23418	335	342	1581	45.7	208	210	32	357970
ABalpaapap:132	ABalpaapap	132	1353	-23646	102	126	1353	47.8	246	239	35	382429
ABalpaapp:98	ABalpaapp	98	1498	-23501	50	76	1498	43.0	257	261	37	556859
ABalpaappa:141	ABalpaappa	141	1837	-23162	449	479	1837	47.8	227	270	30	281114
ABalpaappp:141	ABalpaappp	141	1679	-23321	176	295	1679	46.5	266	276	30	280941
ABalpap:46	ABalpap	46	1257	-23742	-576	-577	1257	32.3	262	303	52	1049081
ABalpapa:69	ABalpapa	69	1383	-23616	-353	-355	1383	34.3	221	270	44	827985
ABalpapaa:99	ABalpapaa	99	1634	-23365	98	100	1634	49.4	243	262	36	431845
ABalpapaaa:142	ABalpapaaa	142	1622	-23377	115	133	1622	55.4	263	261	32	230336
ABalpapaap:142	ABalpapaap	142	1852	-23147	228	264	1852	55.9	297	264	30	195581
ABalpapap:99	ABalpapap	99	1494	-23505	-13	16	1494	50.9	286	260	36	397980
ABalpapapa:141	ABalpapapa	141	1541	-23459	-48	-1	1541	56.3	324	276	31	193297
ABalpapapp:141	ABalpapapp	141	1678	-23321	149	129	1678	56.7	368	287	32	220497
ABalpapp:69	ABalpapp	69	1327	-23672	-362	-359	1327	41.7	283	304	46	764371
ABalpappa:98	ABalpappa	98	1592	-23407	-13	-37	1592	54.5	294	230	37	370112
ABalpappaa:134	ABalpappaa	134	1627	-23372	232	242	1627	56.5	307	230	32	233486
ABalpappap:134	ABalpappap	134	1508	-23491	199	234	1508	54.6	337	232	33	246070
ABalpappp:98	ABalpappp	98	1483	-23517	-134	-145	1483	54.2	341	253	39	417912
ABalpapppa:132	ABalpapppa	132	1459	-23540	206	239	1459	50.3	345	251	33	299570
ABalpapppp:132	ABalpapppp	132	1335	-23664	85	104	1335	52.6	387	258	36	301411
ABalpp:27	ABalpp	27	1399	-23600	-335	-336	1399	18.5	315	286	57	459216
ABalppa:46	ABalppa	46	1470	-23529	-315	-318	1470	16.4	307	299	50	636998
ABalppaa:71	ABalppaa	71	2288	-22711	555	548	2288	23.4	236	276	43	772591
ABalppaaa:105	ABalppaaa	105	3825	-21175	2154	2210	3825	36.2	225	282	36	607258
ABalppaaaa:148	ABalppaaaa	148	4421	-20578	2674	2830	4421	36.3	192	258	31	373921
ABalppaaap:148	ABalppaaap	148	3812	-21187	1878	2136	3812	35.5	218	279	31	360081
ABalppaap:105	ABalppaap	105	3667	-21332	1867	1905	3667	41.2	258	314	35	534735
ABalppaapa:152	ABalppaapa	152	5293	-19706	3050	3350	5293	41.7	244	304	29	323642
ABalppaapp:152	ABalppaapp	152	4096	-20903	1915	2197	4096	41.1	273	324	30	284167
ABalppap:71	ABalppap	71	1925	-23074	205	212	1925	26.1	286	288	45	673175
ABalppapa:102	ABalppapa	102	3038	-21961	1473	1488	3038	49.1	288	300	37	461334
ABalppapaa:142	ABalppapaa	142	3544	-21455	1896	1951	3544	50.0	264	300	31	267463
ABalppapap:142	ABalppapap	142	2996	-22003	1278	1406	2996	53.0	300	298	30	228616
ABalppapp:102	ABalppapp	102	2888	-22111	1378	1371	2888	51.3	336	313	37	423815
ABalppappa:141	ABalppappa	141	2864	-22135	1251	1377	2864	53.1	327	312	32	260696
ABalppappp:141	ABalppappp	141	2973	-22026	1390	1380	2973	54.5	358	336	33	257588
ABalppp:46	ABalppp	46	1368	-23631	-325	-327	1368	29.1	360	328	50	790040
ABalpppa:70	ABalpppa	70	2148	-22851	469	470	2148	29.8	304	296	44	695642
ABalpppaa:102	ABalpppaa	102	4506	-20493	2745	2793	4506	31.0	258	302	37	709491
ABalpppaaa:146	ABalpppaaa	146	5421	-19578	3064	3374	5421	35.0	240	304	30	371257
ABalpppaap:146	ABalpppaap	146	6201	-18798	4169	4291	6201	27.4	259	303	31	442081
ABalpppap:102	ABalpppap	102	3482	-21517	1785	1800	3482	33.0	311	330	38	671414
ABalpppapa:140	ABalpppapa	140	4409	-20590	2016	2419	4409	34.4	268	323	33	423152
ABalpppapp:140	ABalpppapp	140	4191	-20808	2141	2444	4191	31.6	299	340	33	429830
ABalpppp:70	ABalpppp	70	1880	-23119	244	247	1880	34.1	361	272	44	575102
ABalppppa:100	ABalppppa	100	3396	-21603	1791	1813	3396	27.4	307	281	38	632174
ABalppppaa:141	ABalppppaa	141	4225	-20774	2249	2408	4225	31.5	290	293	31	352117
ABalppppap:141	ABalppppap	141	3989	-21010	2312	2391	3989	25.7	315	299	34	476690
ABalppppp:100	ABalppppp	100	2675	-22324	1047	1055	2675	27.5	365	296	40	568822
ABalpppppa:134	ABalpppppa	134	3991	-21008	2108	2278	3991	30.5	330	333	32	421085
ABalpppppp:134	ABalpppppp	134	3222	-21777	1646	1649	3222	26.3	365	321	33	379540
ABar:2	ABar	2	1148	-23851	-496	-496	1148	38.1	320	118	69	565675
ABara:13	ABara	13	1188	-23811	-548	-548	1188	46.5	344	143	63	367262
ABaraa:27	ABaraa	27	1248	-23751	-536	-536	1248	48.8	296	162	55	489817
ABaraaa:46	ABaraaa	46	1311	-23688	-407	-408	1311	46.1	253	131	48	827054
ABaraaaa:72	ABaraaaa	72	1356	-23643	-189	-197	1356	44.5	213	147	41	692320
ABaraaaaa:109	ABaraaaaa	109	1188	-23811	-29	-33	1188	44.1	200	157	35	510617
ABaraaaaaa:154	ABaraaaaaa	154	1224	-23775	10	44	1224	47.4	195	191	32	298603
ABaraaaaap:154	ABaraaaaap	154	1226	-23773	53	50	1226	48.1	218	144	30	239508
ABaraaaap:109	ABaraaaap	109	1179	-23820	-39	-34	1179	40.9	232	174	34	454609
ABaraaaapa:161	ABaraaaapa	161	1270	-23729	41	35	1270	41.7	206	173	28	257052
ABaraaaapp:161	ABaraaaapp	161	1254	-23745	24	26	1254	36.4	238	195	27	255004
ABaraaap:72	ABaraaap	72	1292	-23707	-260	-267	1292	45.3	271	122	43	666976
ABaraaapa:101	ABaraaapa	101	1256	-23743	-139	-143	1256	47.7	241	129	39	557497
ABaraaapaa:135	ABaraaapaa	135	1199	-23800	-22	-27	1199	50.1	218	173	33	345734
ABaraaapap:135	ABaraaapap	135	1138	-23861	-68	-62	1138	50.4	256	166	31	259008
ABaraaapp:101	ABaraaapp	101	1275	-23724	6	11	1275	51.1	287	112	35	417076
ABaraaappa:145	ABaraaappa	145	1308	-23691	142	164	1308	52.9	249	132	30	234353
ABaraaappp:145	ABaraaappp	145	1289	-23710	76	83	1289	54.0	287	152	29	200874
ABaraap:46	ABaraap	46	1289	-23710	-380	-386	1289	51.1	302	186	48	669479
ABaraapa:72	ABaraapa	72	1315	-23684	-302	-311	1315	51.4	247	182	42	556321
ABaraapaa:105	ABaraapaa	105	1295	-23704	22	24	1295	47.2	249	194	35	445796
ABaraapaaa:146	ABaraapaaa	146	1317	-23682	55	96	1317	44.6	236	206	30	312617
ABaraapaap:146	ABaraapaap	146	1210	-23789	29	43	1210	40.4	265	213	30	289086
ABaraapap:105	ABaraapap	105	1197	-23802	-100	-106	1197	47.9	297	209	37	455491
ABaraapapa:144	ABaraapapa	144	1313	-23686	86	97	1313	41.2	294	231	31	319764
ABaraapapp:144	ABaraapapp	144	1194	-23805	-21	-6	1194	41.3	334	224	30	296926
ABaraapp:72	ABaraapp	72	1269	-23730	-383	-399	1269	53.6	304	199	43	515319
ABaraappa:103	ABaraappa	103	1211	-23788	-50	-56	1211	49.6	300	176	35	393618
ABaraappaa:145	ABaraappaa	145	1282	-23717	97	95	1282	42.5	250	169	29	286353
ABaraappap:145	ABaraappap	145	1327	-23672	174	182	1327	42.1	288	176	31	290685
ABaraappp:103	ABaraappp	103	1189	-23810	-99	-101	1189	49.8	349	172	36	419913
ABaraapppa:143	ABaraapppa	143	1280	-23719	63	64	1280	45.1	317	168	32	297814
ABaraapppp:143	ABaraapppp	143	1248	-23751	65	77	1248	46.4	354	171	29	258868
ABarap:27	ABarap	27	1215	-23784	-417	-418	1215	45.8	375	114	55	495516
ABarapa:47	ABarapa	47	1338	-23661	-312	-312	1338	48.1	328	102	48	778586
ABarapaa:73	ABarapaa	73	1448	-23551	-278	-295	1448	53.1	307	116	42	505861
ABarapaaa:104	ABarapaaa	104	1394	-23605	-78	-117	1394	55.5	282	152	36	366082
ABarapaaaa:153	ABarapaaaa	153	1280	-23719	-5	4	1280	56.2	277	200	30	201257
ABarapaaap:153	ABarapaaap	153	1351	-23648	-156	-194	1351	58.7	308	181	29	167786
ABarapaap:104	ABarapaap	104	1257	-23742	-167	-185	1257	55.2	320	155	36	346388
ABarapaapa:143	ABarapaapa	143	1368	-23631	168	167	1368	51.0	287	186	30	230233
ABarapaapp:143	ABarapaapp	143	1293	-23706	78	102	1293	51.0	327	183	32	266151
ABarapap:73	ABarapap	73	1281	-23718	-341	-357	1281	53.2	380	126	43	493134
ABarapapa:102	ABarapapa	102	1430	-23569	-122	-156	1430	56.3	357	142	35	333159
ABarapapaa:143	ABarapapaa	143	1416	-23583	71	55	1416	57.0	335	185	32	234252
ABarapapap:143	ABarapapap	143	1275	-23725	-38	-43	1275	57.3	372	181	30	184591
ABarapapp:102	ABarapapp	102	1367	-23632	-57	-69	1367	54.9	405	163	39	413321
ABarapappa:140	ABarapappa	140	1366	-23633	147	173	1366	52.8	356	207	30	241452
ABarapappp:140	ABarapappp	140	1291	-23708	-32	-25	1291	55.8	402	204	36	278814
ABarapp:47	ABarapp	47	1270	-23729	-490	-491	1270	52.4	409	130	47	631916
ABarappa:72	ABarappa	72	1305	-23694	-223	-237	1305	50.6	384	85	41	531879
ABarappaa:107	ABarappaa	107	1328	-23671	-17	-42	1328	54.0	337	109	34	326578
ABarappaaa:152	ABarappaaa	152	1383	-23616	65	72	1383	57.6	335	154	28	160634
ABarappaap:152	ABarappaap	152	1454	-23546	207	225	1454	54.8	370	148	27	164813
ABarappap:107	ABarappap	107	1378	-23621	-42	-60	1378	55.1	387	105	36	378438
ABarappapa:148	ABarappapa	148	1508	-23491	-13	-34	1508	58.3	378	117	31	206914
ABarappapp:148	ABarappapp	148	1542	-23457	73	73	1542	58.0	420	133	29	182593
ABarappp:72	ABarappp	72	1211	-23788	-207	-222	1211	45.4	433	107	41	529012
ABarapppa:104	ABarapppa	104	1359	-23640	112	108	1359	49.2	357	90	35	402325
ABarapppaa:147	ABarapppaa	147	1563	-23436	134	123	1563	56.7	281	131	32	233707
ABarapppap:147	ABarapppap	147	1639	-23360	168	146	1639	57.5	313	124	30	189200
ABarapppp:104	ABarapppp	104	1180	-23819	-56	-43	1180	47.3	402	95	35	396663
ABarappppa:145	ABarappppa	145	1432	-23567	115	104	1432	56.3	339	106	31	229953
ABarappppp:145	ABarappppp	145	1331	-23668	-8	26	1331	51.7	371	103	30	227583
ABarp:13	ABarp	13	1244	-23755	-387	-387	1244	24.6	403	104	64	370041
ABarpa:26	ABarpa	26	1263	-23737	-386	-386	1263	25.3	367	81	58	572591
ABarpaa:47	ABarpaa	47	1330	-23669	-330	-331	1330	28.3	310	84	51	896266
ABarpaaa:69	ABarpaaa	69	1765	-23234	121	114	1765	29.5	276	91	43	743462
ABarpaaaa:107	ABarpaaaa	107	2672	-22327	995	1010	2672	15.2	241	169	38	706805
ABarpaaaaa:150	ABarpaaaaa	150	3062	-21937	1326	1344	3062	15.8	241	162	31	407485
ABarpaaaap:150	ABarpaaaap	150	3315	-21684	1661	1658	3315	15.0	257	201	31	403506
ABarpaaap:107	ABarpaaap	107	2493	-22506	904	923	2493	15.5	290	178	34	457158
ABarpaaapa:154	ABarpaaapa	154	3033	-21966	1303	1382	3033	16.7	288	168	30	316860
ABarpaaapp:154	ABarpaaapp	154	3166	-21833	1346	1453	3166	14.5	315	188	30	297961
ABarpaap:69	ABarpaap	69	1498	-23501	-150	-149	1498	24.4	340	87	48	699813
ABarpaapa:98	ABarpaapa	98	1840	-23159	319	322	1840	16.3	332	186	38	412217
ABarpaapaa:138	ABarpaapaa	138	2318	-22681	789	852	2318	16.4	334	183	31	303858
ABarpaapap:138	ABarpaapap	138	1911	-23088	540	565	1911	17.1	385	197	35	294074
ABarpaapp:98	ABarpaapp	98	1674	-23325	187	200	1674	17.2	410	179	40	359979
ABarpaappa:137	ABarpaappa	137	1819	-23180	454	480	1819	17.2	422	189	33	255812
ABarpaappp:137	ABarpaappp	137	1715	-23284	361	376	1715	18.1	464	207	33	226773
ABarpap:47	ABarpap	47	1223	-23776	-380	-381	1223	36.1	379	143	49	690658
ABarpapa:70	ABarpapa	70	1568	-23431	40	33	1568	35.1	329	107	43	622736
ABarpapaa:100	ABarpapaa	100	2284	-22715	642	652	2284	17.0	278	114	39	668965
ABarpapaaa:144	ABarpapaaa	144	3227	-21772	1314	1343	3227	15.3	268	126	32	428406
ABarpapaap:144	ABarpapaap	144	2636	-22363	842	920	2636	17.2	304	118	32	343932
ABarpapap:100	ABarpapap	100	2109	-22890	569	591	2109	17.5	324	129	37	471014
ABarpapapa:142	ABarpapapa	142	2831	-22168	1197	1266	2831	19.4	320	146	30	286044
ABarpapapp:142	ABarpapapp	142	2346	-22653	885	892	2346	16.8	365	146	30	222425
ABarpapp:70	ABarpapp	70	1513	-23486	-65	-77	1513	33.3	401	113	43	568331
ABarpappa:99	ABarpappa	99	2199	-22800	725	732	2199	22.4	359	119	35	437927
ABarpappaa:146	ABarpappaa	146	3229	-21770	1351	1379	3229	15.1	344	109	30	323916
ABarpappap:146	ABarpappap	146	2305	-22694	549	669	2305	18.5	375	102	33	325780
ABarpappp:99	ABarpappp	99	2099	-22900	495	530	2099	20.1	398	117	38	445351
ABarpapppa:139	ABarpapppa	139	2339	-22660	746	831	2339	18.8	400	92	32	316422
ABarpapppp:139	ABarpapppp	139	2308	-22691	773	818	2308	21.8	435	83	34	339787
ABarpp:26	ABarpp	26	1275	-23724	-433	-433	1275	24.1	478	101	56	461389
ABarppa:48	ABarppa	48	1434	-23565	-295	-295	1434	21.6	390	90	51	671617
ABarppaa:71	ABarppaa	71	1834	-23165	214	209	1834	17.6	372	138	43	420814
ABarppaaa:104	ABarppaaa	104	2794	-22205	1213	1201	2794	16.7	410	237	35	275401
ABarppaaaa:153	ABarppaaaa	153	3572	-21427	1938	1915	3572	15.1	436	262	30	191849
ABarppaaap:153	ABarppaaap	153	3377	-21622	1724	1778	3377	18.8	475	284	32	215087
ABarppaap:104	ABarppaap	104	2469	-22530	846	869	2469	17.5	463	250	37	278173
ABarppaapa:147	ABarppaapa	147	2778	-22221	1230	1252	2778	17.2	499	249	33	191820
ABarppaapp:147	ABarppaapp	147	3578	-21421	1820	1864	3578	18.4	546	278	30	224780
ABarppap:71	ABarppap	71	1956	-23043	299	295	1956	21.1	450	167	45	437153
ABarppapa:108	ABarppapa	108	2643	-22356	1002	1022	2643	18.2	508	276	37	373129
ABarppapaa:156	ABarppapaa	156	3426	-21573	1840	1852	3426	18.1	501	318	33	285830
ABarppapap:156	ABarppapap	156	3979	-21020	2216	2236	3979	23.2	555	319	32	303656
ABarppapp:108	ABarppapp	108	2993	-22006	1481	1469	2993	21.2	577	271	39	501527
ABarppappa:157	ABarppappa	157	3871	-21128	2284	2289	3871	19.9	592	298	34	353579
ABarppappp:157	ABarppappp	157	4108	-20891	2501	2501	4108	30.0	635	280	33	326475
ABarppp:48	ABarppp	48	1314	-23685	-342	-353	1314	30.6	471	104	49	789727
ABarpppa:73	ABarpppa	73	2023	-22976	382	381	2023	21.2	457	105	43	464900
ABarpppaa:105	ABarpppaa	105	3179	-21820	1552	1560	3179	17.6	436	128	36	315912
ABarpppaaa:154	ABarpppaaa	154	3873	-21126	2279	2293	3873	17.3	416	133	30	193440
ABarpppaap:154	ABarpppaap	154	3540	-21459	1682	1805	3540	18.1	462	104	34	259013
ABarpppap:105	ABarpppap	105	2916	-22083	1274	1303	2916	18.2	482	148	37	311806
ABarpppapa:147	ABarpppapa	147	2773	-22226	1285	1281	2773	17.5	471	165	34	201442
ABarpppapp:147	ABarpppapp	147	3736	-21263	2207	2212	3736	17.8	524	125	31	223822
ABarpppp:73	ABarpppp	73	2158	-22841	529	524	2158	23.8	527	127	44	525327
ABarppppa:107	ABarppppa	107	2932	-22067	1304	1316	2932	17.7	518	113	39	414442
ABarppppaa:152	ABarppppaa	152	3724	-21275	2107	2165	3724	19.8	491	81	33	287447
ABarppppap:152	ABarppppap	152	3804	-21195	2089	2157	3804	22.5	542	84	33	287695
ABarppppp:107	ABarppppp	107	3190	-21809	1626	1623	3190	20.9	579	128	39	463783
ABarpppppa:153	ABarpppppa	153	4034	-20965	2335	2375	4034	19.6	576	102	32	273771
ABarpppppp:153	ABarpppppp	153	4066	-20933	2450	2431	4066	26.8	624	116	32	306771
ABp:1	ABp	1	1122	-23878	-668	-668	1122	44.0	478	136	62	117180
ABpl:2	ABpl	2	1319	-23680	-241	-241	1319	21.4	420	198	74	422279
ABpla:13	ABpla	13	1306	-23693	-291	-291	1306	17.1	310	187	64	284804
ABplaa:26	ABplaa	26	1279	-23720	-294	-295	1279	17.2	282	166	59	475098
ABplaaa:46	ABplaaa	46	1423	-23576	-287	-287	1423	14.9	257	154	50	802917
ABplaaaa:70	ABplaaaa	70	1319	-23680	-198	-201	1319	17.0	236	180	45	763714
ABplaaaaa:101	ABplaaaaa	101	1354	-23645	-56	-63	1354	19.1	240	260	40	843702
ABplaaaaaa:144	ABplaaaaaa	144	1464	-23535	56	56	1464	17.4	237	258	32	489515
ABplaaaaap:144	ABplaaaaap	144	1364	-23635	-10	-8	1364	16.2	273	243	32	422474
ABplaaaap:101	ABplaaaap	101	1348	-23651	-198	-212	1348	14.8	279	251	39	662586
ABplaaaapa:145	ABplaaaapa	145	1279	-23720	-102	-67	1279	16.0	300	225	32	349955
ABplaaaapp:145	ABplaaaapp	145	1369	-23630	50	46	1369	16.0	343	225	31	268577
ABplaaap:70	ABplaaap	70	1340	-23659	-196	-199	1340	16.1	299	164	42	521468
ABplaaapa:102	ABplaaapa	102	1396	-23603	-94	-109	1396	14.4	324	263	37	525917
ABplaaapaa:153	ABplaaapaa	153	1487	-23512	79	74	1487	15.5	329	267	29	326536
ABplaaapap:153	ABplaaapap	153	1345	-23654	-68	-66	1345	15.8	367	274	32	314527
ABplaaapp:102	ABplaaapp	102	1285	-23714	-141	-103	1285	16.6	370	260	38	418882
ABplaaappa:147	ABplaaappa	147	1253	-23746	-52	-25	1253	17.2	395	263	30	228026
ABplaaappp:147	ABplaaappp	147	1276	-23723	-88	-24	1276	17.7	421	293	33	294858
ABplaap:46	ABplaap	46	1311	-23688	-210	-211	1311	22.3	306	231	51	688605
ABplaapa:69	ABplaapa	69	1318	-23681	-264	-268	1318	15.7	284	232	46	626204
ABplaapaa:100	ABplaapaa	100	1426	-23573	-142	-92	1426	21.0	282	309	41	849176
ABplaapaaa:141	ABplaapaaa	141	1757	-23242	288	317	1757	19.0	267	286	33	516184
ABplaapaap:141	ABplaapaap	141	1649	-23350	114	125	1649	17.2	303	292	34	503080
ABplaapap:100	ABplaapap	100	1494	-23505	-81	-84	1494	17.1	341	315	40	698167
ABplaapapa:141	ABplaapapa	141	1648	-23351	90	140	1648	18.7	322	320	34	489657
ABplaapapp:141	ABplaapapp	141	1426	-23573	-68	-67	1426	16.7	363	310	34	442101
ABplaapp:69	ABplaapp	69	1336	-23663	-181	-183	1336	22.1	356	253	47	583458
ABplaappa:98	ABplaappa	98	1434	-23565	-2	6	1434	23.8	375	349	41	747040
ABplaappaa:142	ABplaappaa	142	1743	-23256	178	313	1743	26.2	346	357	31	412462
ABplaappap:142	ABplaappap	142	1553	-23446	150	215	1553	24.0	390	351	34	454559
ABplaappp:98	ABplaappp	98	1352	-23647	-80	-88	1352	24.1	431	344	42	698312
ABplaapppa:136	ABplaapppa	136	1429	-23570	148	150	1429	29.4	424	366	36	504943
ABplaapppp:136	ABplaapppp	136	1515	-23484	252	251	1515	29.0	475	360	37	503695
ABplap:26	ABplap	26	1282	-23717	-248	-249	1282	19.3	388	183	57	334680
ABplapa:46	ABplapa	46	1292	-23707	-158	-158	1292	19.1	349	165	50	530627
ABplapaa:69	ABplapaa	69	1417	-23582	-73	-76	1417	15.4	348	192	43	398123
ABplapaaa:102	ABplapaaa	102	1357	-23642	-108	-112	1357	16.5	408	305	39	506912
ABplapaaaa:143	ABplapaaaa	143	1365	-23634	113	126	1365	23.6	415	320	31	337372
ABplapaaap:143	ABplapaaap	143	1400	-23599	118	142	1400	22.3	453	324	33	330157
ABplapaap:102	ABplapaap	102	1323	-23676	-94	-77	1323	16.6	468	310	38	484071
ABplapaapa:147	ABplapaapa	147	1487	-23512	177	196	1487	19.4	475	337	32	352939
ABplapaapp:147	ABplapaapp	147	1369	-23630	19	79	1369	23.8	519	345	33	364089
ABplapap:69	ABplapap	69	1268	-23731	-227	-227	1268	17.0	423	210	43	338640
ABplapapa:98	ABplapapa	98	1326	-23673	-121	-116	1326	16.9	516	308	40	497155
ABplapapaa:140	ABplapapaa	140	1448	-23551	107	134	1448	23.8	594	322	34	384397
ABplapapap:140	ABplapapap	140	1519	-23480	140	157	1519	32.8	620	310	32	355617
ABplapapp:98	ABplapapp	98	1323	-23676	-33	-35	1323	24.2	583	303	40	648205
ABplapappa:139	ABplapappa	139	1491	-23508	185	195	1491	34.8	641	290	33	354398
ABplapappp:139	ABplapappp	139	1476	-23523	219	226	1476	41.3	652	263	32	289833
ABplapp:46	ABplapp	46	1299	-23700	-157	-159	1299	19.4	397	239	49	444509
ABplappa:69	ABplappa	69	1399	-23600	-157	-159	1399	17.3	415	291	45	572297
ABplappaa:101	ABplappaa	101	1250	-23749	-94	-98	1250	26.8	492	356	40	723695
ABplappaaa:147	ABplappaaa	147	1303	-23696	58	68	1303	33.8	515	364	33	362729
ABplappaap:147	ABplappaap	147	1321	-23678	113	124	1321	39.3	554	341	33	360785
ABplappap:101	ABplappap	101	1267	-23732	-69	-73	1267	26.6	543	340	41	736967
ABplappapa:144	ABplappapa	144	1405	-23594	84	101	1405	28.4	562	337	33	385019
ABplappapp:144	ABplappapp	144	1322	-23677	89	101	1322	36.9	589	321	33	355070
ABplappp:69	ABplappp	69	1297	-23702	-202	-212	1297	20.5	491	292	43	544576
ABplapppa:105	ABplapppa	105	1269	-23730	19	20	1269	35.0	578	330	38	646782
ABplapppaa:150	ABplapppaa	150	1303	-23696	72	94	1303	46.4	569	324	30	246862
ABplapppap:150	ABplapppap	150	1323	-23676	99	112	1323	49.0	597	299	30	230523
ABplapppp:105	ABplapppp	105	1316	-23683	32	36	1316	39.9	615	311	38	593561
ABplappppa:151	ABplappppa	151	1340	-23660	75	69	1340	47.5	634	287	31	264734
ABplappppp:151	ABplappppp	151	1443	-23556	133	147	1443	54.4	623	256	30	214117
ABplp:13	ABplp	13	1291	-23708	-318	-320	1291	19.3	414	303	66	340821
ABplpa:26	ABplpa	26	1350	-23649	-253	-253	1350	20.7	396	327	56	447074
ABplpaa:46	ABplpaa	46	1366	-23633	-287	-287	1366	18.0	406	345	51	736667
ABplpaaa:70	ABplpaaa	70	1358	-23641	-280	-283	1358	22.2	325	333	44	751272
ABplpaaaa:101	ABplpaaaa	101	1463	-23536	-59	-30	1463	41.8	308	331	37	583129
ABplpaaaaa:140	ABplpaaaaa	140	1489	-23510	91	144	1489	45.1	301	314	31	322673
ABplpaaaap:140	ABplpaaaap	140	1439	-23560	67	148	1439	47.1	334	327	33	359605
ABplpaaap:101	ABplpaaap	101	1371	-23628	0	13	1371	43.9	346	356	38	597003
ABplpaaapa:143	ABplpaaapa	143	1566	-23433	210	254	1566	47.2	337	355	31	338116
ABplpaaapp:143	ABplpaaapp	143	1485	-23514	136	183	1485	43.6	366	357	33	393145
ABplpaap:70	ABplpaap	70	1290	-23709	-243	-247	1290	29.0	372	321	43	669897
ABplpaapa:102	ABplpaapa	102	1429	-23570	-83	-39	1429	35.8	353	354	38	695076
ABplpaapaa:144	ABplpaapaa	144	1838	-23161	292	329	1838	40.0	312	346	32	398129
ABplpaapap:144	ABplpaapap	144	1632	-23367	181	214	1632	36.7	351	357	33	431428
ABplpaapp:102	ABplpaapp	102	1378	-23621	-28	-26	1378	35.5	405	357	38	644766
ABplpaappa:142	ABplpaappa	142	1546	-23453	186	226	1546	36.3	381	362	32	419519
ABplpaappp:142	ABplpaappp	142	1557	-23442	221	271	1557	40.5	408	369	32	379974
ABplpap:46	ABplpap	46	1268	-23731	-378	-380	1268	29.8	480	360	50	926518
ABplpapa:70	ABplpapa	70	1337	-23662	-212	-217	1337	36.7	380	355	44	782698
ABplpapaa:100	ABplpapaa	100	1299	-23700	-185	-118	1299	52.5	372	318	36	420260
ABplpapaaa:146	ABplpapaaa	146	1304	-23695	32	86	1304	52.4	379	313	30	220991
ABplpapaap:146	ABplpapaap	146	1222	-23777	-10	3	1222	51.8	414	327	31	256230
ABplpapap:100	ABplpapap	100	1250	-23749	-107	-125	1250	52.6	406	330	36	411107
ABplpapapa:142	ABplpapapa	142	1285	-23714	-39	-55	1285	55.4	434	315	32	229860
ABplpapapp:142	ABplpapapp	142	1265	-23734	-108	-100	1265	56.0	474	308	30	206964
ABplpapp:70	ABplpapp	70	1343	-23656	-289	-295	1343	36.5	452	359	45	784756
ABplpappa:99	ABplpappa	99	1291	-23708	-210	-228	1291	53.3	439	320	38	414763
ABplpappaa:136	ABplpappaa	136	1311	-23689	-107	-112	1311	56.5	421	269	38	299162
ABplpappap:136	ABplpappap	136	1517	-23482	272	285	1517	54.3	459	267	30	244201
ABplpappp:99	ABplpappp	99	1416	-23583	-164	-188	1416	52.6	484	322	38	450206
ABplpapppa:142	ABplpapppa	142	1368	-23631	-122	-154	1368	57.2	482	266	32	238317
ABplpapppp:142	ABplpapppp	142	1372	-23628	-125	-128	1372	56.8	520	244	31	209737
ABplpp:26	ABplpp	26	1295	-23704	-331	-332	1295	18.4	493	323	57	414788
ABplppa:47	ABplppa	47	1406	-23593	-234	-234	1406	14.5	474	309	48	486836
ABplppaa:73	ABplppaa	73	1550	-23449	-120	-127	1550	24.5	395	349	42	644146
ABplppaaa:107	ABplppaaa	107	1572	-23427	251	257	1572	45.5	394	353	34	412691
ABplppaaaa:152	ABplppaaaa	152	1571	-23428	253	293	1571	48.2	386	338	30	233166
ABplppaaap:152	ABplppaaap	152	1956	-23043	515	623	1956	46.2	411	349	28	258475
ABplppaap:107	ABplppaap	107	1450	-23549	136	148	1450	45.4	442	356	38	485124
ABplppaapa:150	ABplppaapa	150	1625	-23374	352	347	1625	53.2	453	338	30	191824
ABplppaapp:150	ABplppaapp	150	1728	-23271	399	435	1728	52.7	494	340	30	217490
ABplppap:73	ABplppap	73	1386	-23613	-131	-142	1386	28.8	450	332	43	641502
ABplppapa:104	ABplppapa	104	1565	-23434	194	204	1565	39.5	464	358	37	475797
ABplppapaa:145	ABplppapaa	145	1720	-23279	420	484	1720	45.2	434	363	32	278317
ABplppapap:145	ABplppapap	145	1732	-23267	406	439	1732	44.1	476	366	32	274303
ABplppapp:104	ABplppapp	104	1476	-23523	156	171	1476	37.6	506	349	38	552262
ABplppappa:147	ABplppappa	147	1722	-23277	392	451	1722	45.8	505	355	30	245748
ABplppappp:147	ABplppappp	147	1773	-23226	480	543	1773	47.6	536	338	31	269817
ABplppp:47	ABplppp	47	1328	-23671	-284	-285	1328	22.2	547	335	48	730737
ABplpppa:72	ABplpppa	72	1455	-23544	-111	-127	1455	26.1	492	355	43	716712
ABplpppaa:103	ABplpppaa	103	1567	-23432	194	205	1567	41.7	532	350	37	534489
ABplpppaaa:145	ABplpppaaa	145	1732	-23267	396	472	1732	51.3	538	329	32	267527
ABplpppaap:145	ABplpppaap	145	1627	-23372	290	324	1627	54.4	564	308	31	225094
ABplpppap:103	ABplpppap	103	1517	-23482	152	161	1517	44.9	570	333	37	485860
ABplpppapa:146	ABplpppapa	146	1611	-23388	212	226	1611	55.1	585	278	33	220422
ABplpppapp:146	ABplpppapp	146	2006	-22993	514	526	2006	56.6	601	247	28	190855
ABplpppp:72	ABplpppp	72	1387	-23612	-233	-239	1387	34.0	534	347	44	799761
ABplppppa:103	ABplppppa	103	1609	-23390	255	257	1609	49.5	505	335	38	471976
ABplppppaa:142	ABplppppaa	142	1764	-23235	396	412	1764	54.1	506	316	30	199560
ABplppppap:142	ABplppppap	142	1629	-23370	311	328	1629	54.7	522	285	32	205176
ABplppppp:103	ABplppppp	103	1616	-23383	-142	-180	1616	55.6	538	300	39	437664
ABplpppppa:144	ABplpppppa	144	1640	-23359	249	270	1640	55.3	551	246	30	187413
ABplpppppp:144	ABplpppppp	144	1925	-23074	536	589	1925	54.5	577	222	30	193689
ABpr:2	ABpr	2	1076	-23923	-567	-567	1076	45.0	509	136	70	543850
ABpra:12	ABpra	12	1127	-23872	-506	-507	1127	45.7	496	101	61	387121
ABpraa:26	ABpraa	26	1223	-23776	-530	-533	1223	46.1	461	82	57	565144
ABpraaa:46	ABpraaa	46	1255	-23744	-450	-450	1255	37.8	392	58	49	955052
ABpraaaa:72	ABpraaaa	72	1314	-23685	-215	-217	1314	40.0	343	61	42	708739
ABpraaaaa:106	ABpraaaaa	106	1263	-23736	-33	-41	1263	40.6	289	71	35	551781
ABpraaaaaa:152	ABpraaaaaa	152	1221	-23778	-32	-24	1221	37.2	262	73	31	372218
ABpraaaaap:152	ABpraaaaap	152	1433	-23566	192	205	1433	34.3	292	68	31	393281
ABpraaaap:106	ABpraaaap	106	1197	-23802	-99	-96	1197	35.3	312	63	37	638414
ABpraaaapa:145	ABpraaaapa	145	1174	-23825	-46	-46	1174	40.5	302	61	32	394048
ABpraaaapp:145	ABpraaaapp	145	1222	-23777	-26	-17	1222	36.0	329	54	32	430256
ABpraaap:72	ABpraaap	72	1268	-23731	-301	-306	1268	30.6	401	55	45	830445
ABpraaapa:103	ABpraaapa	103	1328	-23671	-17	-24	1328	27.6	311	80	37	667047
ABpraaapaa:145	ABpraaapaa	145	1422	-23577	127	125	1422	34.2	277	105	30	346403
ABpraaapap:145	ABpraaapap	145	1325	-23674	10	26	1325	30.1	312	86	32	424583
ABpraaapp:103	ABpraaapp	103	1261	-23738	-126	-119	1261	29.7	364	73	39	686749
ABpraaappa:139	ABpraaappa	139	1359	-23640	119	112	1359	33.4	339	85	31	366907
ABpraaappp:139	ABpraaappp	139	1260	-23739	0	1	1260	32.8	376	75	33	391010
ABpraap:46	ABpraap	46	1268	-23731	-423	-429	1268	46.9	469	84	49	829509
ABpraapa:71	ABpraapa	71	1348	-23651	-227	-232	1348	40.5	442	52	43	714746
ABpraapaa:102	ABpraapaa	102	1403	-23596	2	3	1403	21.2	352	69	39	730796
ABpraapaaa:146	ABpraapaaa	146	1559	-23440	203	242	1559	22.9	276	83	33	498075
ABpraapaap:146	ABpraapaap	146	1495	-23504	126	166	1495	21.8	323	78	34	494987
ABpraapap:102	ABpraapap	102	1339	-23660	-51	-43	1339	22.4	402	69	39	696180
ABpraapapa:145	ABpraapapa	145	1462	-23537	198	207	1462	26.8	341	54	32	431079
ABpraapapp:145	ABpraapapp	145	1459	-23540	2	48	1459	24.3	374	74	34	465924
ABpraapp:71	ABpraapp	71	1279	-23720	-321	-325	1279	34.9	498	69	46	807961
ABpraappa:101	ABpraappa	101	1413	-23586	65	55	1413	28.6	431	52	38	691520
ABpraappaa:148	ABpraappaa	148	1517	-23483	260	270	1517	33.6	374	39	30	344823
ABpraappap:148	ABpraappap	148	1462	-23537	142	144	1462	32.0	411	49	33	396059
ABpraappp:101	ABpraappp	101	1316	-23683	-105	-107	1316	29.6	486	60	41	682983
ABpraapppa:141	ABpraapppa	141	1312	-23688	70	65	1312	36.2	443	47	33	380348
ABpraapppp:141	ABpraapppp	141	1356	-23643	85	91	1356	39.9	483	48	33	323996
ABprap:26	ABprap	26	1195	-23804	-419	-420	1195	40.8	559	98	57	625553
ABprapa:46	ABprapa	46	1211	-23789	-372	-379	1211	34.6	526	70	50	1062153
ABprapaa:71	ABprapaa	71	1316	-23683	-226	-224	1316	23.0	499	60	44	720825
ABprapaaa:104	ABprapaaa	104	1361	-23638	-46	-39	1361	18.6	462	77	38	575037
ABprapaaaa:148	ABprapaaaa	148	1416	-23583	86	131	1416	26.5	448	55	33	382617
ABprapaaap:148	ABprapaaap	148	1254	-23745	-76	-31	1254	28.0	478	67	34	342932
ABprapaap:104	ABprapaap	104	1411	-23588	18	27	1411	21.3	520	74	38	592952
ABprapaapa:150	ABprapaapa	150	1439	-23561	125	139	1439	28.3	505	55	32	332992
ABprapaapp:150	ABprapaapp	150	1485	-23514	220	231	1485	32.9	533	56	33	361137
ABprapap:71	ABprapap	71	1258	-23741	-255	-258	1258	26.6	577	83	45	832444
ABprapapa:102	ABprapapa	102	1386	-23613	23	25	1386	24.1	580	81	40	668438
ABprapapaa:146	ABprapapaa	146	1519	-23480	64	135	1519	26.9	588	84	33	353770
ABprapapap:146	ABprapapap	146	1496	-23504	91	115	1496	33.4	628	96	33	357564
ABprapapp:102	ABprapapp	102	1295	-23704	-48	-49	1295	29.1	631	111	39	637437
ABprapappa:145	ABprapappa	145	1558	-23441	231	265	1558	34.7	647	117	32	325724
ABprapappp:145	ABprapappp	145	1430	-23569	204	216	1430	42.8	644	123	30	281930
ABprapp:46	ABprapp	46	1214	-23785	-342	-350	1214	34.8	597	115	49	990712
ABprappa:72	ABprappa	72	1274	-23725	-241	-242	1274	34.9	612	89	47	990943
ABprappaa:105	ABprappaa	105	1287	-23712	-21	-12	1287	34.1	546	57	40	728120
ABprappaaa:149	ABprappaaa	149	1417	-23582	137	143	1417	41.9	520	50	32	309461
ABprappaap:149	ABprappaap	149	1412	-23587	143	147	1412	41.5	565	67	32	339860
ABprappap:105	ABprappap	105	1332	-23667	20	16	1332	37.3	598	82	38	653215
ABprappapa:149	ABprappapa	149	1427	-23572	151	158	1427	33.2	571	66	32	362806
ABprappapp:149	ABprappapp	149	1386	-23613	145	163	1386	39.5	610	87	30	312528
ABprappp:72	ABprappp	72	1298	-23701	-182	-183	1298	32.7	647	145	42	767885
ABprapppa:110	ABprapppa	110	1294	-23705	50	56	1294	43.7	623	106	36	498267
ABprapppaa:156	ABprapppaa	156	1645	-23354	348	385	1645	46.8	588	91	30	253812
ABprapppap:156	ABprapppap	156	1499	-23500	173	236	1499	49.3	607	118	31	254452
ABprapppp:110	ABprapppp	110	1309	-23690	28	45	1309	50.2	632	139	35	390782
ABprappppa:156	ABprappppa	156	1501	-23498	259	251	1501	50.2	643	117	29	229340
ABprappppp:156	ABprappppp	156	1584	-23415	326	360	1584	53.2	635	152	29	188655
ABprp:12	ABprp	12	1158	-23841	-483	-484	1158	45.2	562	207	60	384015
ABprpa:26	ABprpa	26	1219	-23780	-419	-425	1219	48.6	541	198	55	484714
ABprpaa:46	ABprpaa	46	1300	-23699	-437	-443	1300	50.8	536	92	48	633772
ABprpaaa:70	ABprpaaa	70	1350	-23649	-279	-290	1350	49.8	472	63	42	556025
ABprpaaaa:101	ABprpaaaa	101	1331	-23668	32	32	1331	42.4	351	69	37	534876
ABprpaaaaa:141	ABprpaaaaa	141	1302	-23698	140	152	1302	49.7	294	100	31	256140
ABprpaaaap:141	ABprpaaaap	141	1392	-23607	152	197	1392	50.2	330	87	32	292657
ABprpaaap:101	ABprpaaap	101	1367	-23632	15	26	1367	44.8	398	52	36	478247
ABprpaaapa:143	ABprpaaapa	143	1388	-23611	119	150	1388	49.4	353	71	30	262135
ABprpaaapp:143	ABprpaaapp	143	1300	-23699	-52	2	1300	50.3	389	61	31	248044
ABprpaap:70	ABprpaap	70	1345	-23654	-207	-211	1345	42.7	530	74	43	622505
ABprpaapa:100	ABprpaapa	100	1356	-23643	-14	-20	1356	37.4	403	53	38	615708
ABprpaapaa:144	ABprpaapaa	144	1611	-23388	350	360	1611	43.5	337	63	31	331398
ABprpaapap:144	ABprpaapap	144	1454	-23545	149	182	1454	42.8	374	53	32	327851
ABprpaapp:100	ABprpaapp	100	1328	-23671	-82	-62	1328	39.2	449	52	37	543877
ABprpaappa:141	ABprpaappa	141	1487	-23512	258	267	1487	42.8	405	52	32	331226
ABprpaappp:141	ABprpaappp	141	1335	-23664	15	72	1335	46.3	435	48	34	339825
ABprpap:46	ABprpap	46	1225	-23774	-380	-381	1225	50.4	587	157	48	648378
ABprpapa:69	ABprpapa	69	1298	-23701	-495	-511	1298	53.6	531	92	43	506129
ABprpapaa:99	ABprpapaa	99	1402	-23597	8	3	1402	53.1	423	98	36	380091
ABprpapaaa:143	ABprpapaaa	143	1678	-23321	375	410	1678	51.1	396	119	30	221073
ABprpapaap:143	ABprpapaap	143	1561	-23438	169	248	1561	55.0	427	107	30	213597
ABprpapap:99	ABprpapap	99	1359	-23640	-116	-126	1359	55.2	455	91	36	365354
ABprpapapa:141	ABprpapapa	141	1485	-23514	110	122	1485	57.0	448	130	30	188011
ABprpapapp:141	ABprpapapp	141	1552	-23447	117	179	1552	57.3	485	135	30	185448
ABprpapp:69	ABprpapp	69	1294	-23705	-310	-315	1294	52.5	568	145	44	510665
ABprpappa:98	ABprpappa	98	1338	-23661	-54	-72	1338	55.2	477	123	36	352872
ABprpappaa:137	ABprpappaa	137	1474	-23525	90	67	1474	57.4	412	165	33	212727
ABprpappap:137	ABprpappap	137	1454	-23545	79	74	1454	57.4	456	175	32	204040
ABprpappp:98	ABprpappp	98	1445	-23554	-164	-165	1445	55.7	524	114	37	369433
ABprpapppa:137	ABprpapppa	137	1534	-23465	98	83	1534	57.9	504	169	33	225957
ABprpapppp:137	ABprpapppp	137	1419	-23580	7	36	1419	56.5	542	193	31	202686
ABprpp:26	ABprpp	26	1224	-23775	-561	-562	1224	43.5	635	191	57	619878
ABprppa:46	ABprppa	46	1272	-23727	-453	-471	1272	41.1	648	127	47	879381
ABprppaa:72	ABprppaa	72	1856	-23143	278	276	1856	48.2	570	76	42	597575
ABprppaaa:105	ABprppaaa	105	2394	-22605	984	1003	2394	47.4	442	62	34	412195
ABprppaaaa:152	ABprppaaaa	152	2304	-22695	907	919	2304	50.0	405	91	29	216366
ABprppaaap:152	ABprppaaap	152	2883	-22116	1357	1488	2883	53.0	425	61	29	244807
ABprppaap:105	ABprppaap	105	2325	-22674	824	875	2325	49.7	487	65	36	450757
ABprppaapa:147	ABprppaapa	147	2478	-22521	861	894	2478	57.2	462	95	30	198851
ABprppaapp:147	ABprppaapp	147	2191	-22808	606	671	2191	56.3	500	91	30	205644
ABprppap:72	ABprppap	72	1659	-23340	67	62	1659	43.5	599	130	42	591180
ABprppapa:103	ABprppapa	103	2207	-22792	728	761	2207	43.2	510	60	37	506707
ABprppapaa:145	ABprppapaa	145	2194	-22805	691	797	2194	52.9	453	63	31	231096
ABprppapap:145	ABprppapap	145	2318	-22681	868	949	2318	51.6	489	61	30	247911
ABprppapp:103	ABprppapp	103	2283	-22716	792	815	2283	44.0	550	84	36	460889
ABprppappa:149	ABprppappa	149	2391	-22608	892	1012	2391	51.4	517	72	30	237246
ABprppappp:149	ABprppappp	149	2524	-22475	1076	1139	2524	50.1	554	77	30	251186
ABprppp:46	ABprppp	46	1345	-23654	-396	-403	1345	46.6	646	203	48	753322
ABprpppa:70	ABprpppa	70	1670	-23329	20	17	1670	48.7	643	142	42	581499
ABprpppaa:101	ABprpppaa	101	2256	-22743	720	772	2256	47.9	575	76	36	462752
ABprpppaaa:142	ABprpppaaa	142	2732	-22267	980	1043	2732	56.6	544	86	31	221858
ABprpppaap:142	ABprpppaap	142	2409	-22590	970	1018	2409	54.4	582	95	30	221662
ABprpppap:101	ABprpppap	101	2374	-22625	857	872	2374	49.9	610	104	37	441890
ABprpppapa:145	ABprpppapa	145	2260	-22739	685	766	2260	56.1	603	129	32	212942
ABprpppapp:145	ABprpppapp	145	3117	-21882	1290	1326	3117	57.6	610	158	28	189439
ABprpppp:70	ABprpppp	70	1614	-23385	-82	-83	1614	50.7	624	194	44	544769
ABprppppa:100	ABprppppa	100	2204	-22795	653	661	2204	53.1	549	99	38	431364
ABprppppaa:139	ABprppppaa	139	2512	-22487	1016	1024	2512	56.8	515	120	30	191404
ABprppppap:139	ABprppppap	139	2371	-22628	817	862	2371	54.9	555	126	30	193829
ABprppppp:100	ABprppppp	100	2228	-22771	456	460	2228	55.7	597	135	38	423571
ABprpppppa:144	ABprpppppa	144	2654	-22345	1078	1117	2654	55.9	563	161	31	211690
ABprpppppp:144	ABprpppppp	144	2444	-22556	881	937	2444	55.7	598	188	31	221850
EMS:1	EMS	1	1202	-23798	-403	-403	1202	33.0	453	329	74	494310
MS:3	MS	3	1091	-23908	-473	-477	1091	43.6	391	294	67	498856
MSa:17	MSa	17	1193	-23806	-452	-453	1193	41.8	347	299	63	586612
MSaa:33	MSaa	33	1232	-23767	-491	-491	1232	45.2	295	283	56	818680
MSaaa:54	MSaaa	54	1270	-23729	-350	-354	1270	46.9	265	267	50	867946
MSaaaa:78	MSaaaa	78	1306	-23694	-147	-148	1306	39.3	233	207	43	721782
MSaaaaa:106	MSaaaaa	106	1256	-23743	10	10	1256	33.8	223	189	38	665195
MSaaaaaa:140	MSaaaaaa	140	1492	-23508	223	260	1492	34.9	203	199	30	398187
MSaaaaap:140	MSaaaaap	140	1293	-23706	51	56	1293	27.8	233	196	35	543585
MSaaaap:106	MSaaaap	106	1244	-23755	-27	-24	1244	27.1	281	194	39	664439
MSaaaapa:144	MSaaaapa	144	1391	-23608	100	103	1391	23.7	269	194	33	443981
MSaaaapp:144	MSaaaapp	144	1325	-23674	99	105	1325	24.7	316	209	32	370541
MSaaap:78	MSaaap	78	1379	-23620	-123	-131	1379	45.7	306	230	43	605037
MSaaapa:108	MSaaapa	108	1219	-23780	-82	-83	1219	37.3	287	213	41	647150
MSaaapaa:142	MSaaapaa	142	1229	-23770	32	25	1229	32.6	270	210	37	526875
MSaaapap:142	MSaaapap	142	1200	-23799	-26	-29	1200	32.8	318	220	34	389129
MSaaapp:108	MSaaapp	108	1290	-23709	57	66	1290	38.4	351	210	33	402710
MSaaappa:167	MSaaappa	167	1660	-23339	394	385	1660	39.0	331	202	27	224393
MSaaappp:167	MSaaappp	167	1428	-23571	85	90	1428	36.0	365	202	29	249156
MSaap:54	MSaap	54	1330	-23669	-479	-480	1330	51.2	359	287	50	802815
MSaapa:79	MSaapa	79	1364	-23635	-267	-278	1364	51.7	346	257	45	579523
MSaapaa:106	MSaapaa	106	1295	-23704	-9	-8	1295	45.9	362	243	40	529747
MSaapaaa:140	MSaapaaa	140	1359	-23640	146	171	1359	44.1	355	252	34	326770
MSaapaap:140	MSaapaap	140	1280	-23719	47	54	1280	41.1	402	254	33	315247
MSaapap:106	MSaapap	106	1390	-23609	112	114	1390	48.3	422	248	37	425910
MSaapapa:147	MSaapapa	147	1469	-23530	273	287	1469	48.5	401	248	30	250801
MSaapapp:147	MSaapapp	147	1387	-23612	149	157	1387	45.5	443	237	33	268565
MSaapp:79	MSaapp	79	1458	-23541	-202	-208	1458	53.4	432	267	43	547003
MSaappa:113	MSaappa	113	1392	-23607	90	97	1392	54.3	445	246	34	339296
MSaappp:113	MSaappp	113	1215	-23784	-23	-20	1215	51.0	480	266	39	460800
MSap:33	MSap	33	1278	-23721	-446	-450	1278	40.1	379	338	55	870052
MSapa:56	MSapa	56	1300	-23699	-327	-329	1300	42.6	377	351	49	924977
MSapaa:82	MSapaa	82	1479	-23520	-67	-64	1479	41.0	333	283	42	593199
MSapaaa:113	MSapaaa	113	1625	-23374	205	258	1625	37.0	269	270	35	461469
MSapaaaa:153	MSapaaaa	153	1842	-23157	450	535	1842	37.5	233	247	29	257945
MSapaaap:153	MSapaaap	153	1683	-23316	328	361	1683	37.0	276	264	30	260220
MSapaap:113	MSapaap	113	1603	-23396	298	315	1603	40.5	320	276	34	386300
MSapaapa:165	MSapaapa	165	1891	-23108	476	551	1891	45.0	308	288	29	218709
MSapaapp:165	MSapaapp	165	1790	-23209	436	446	1790	41.3	345	285	30	208193
MSapap:82	MSapap	82	1420	-23579	-95	-101	1420	42.7	396	293	42	559177
MSapapa:114	MSapapa	114	1503	-23496	192	194	1503	39.5	357	307	35	405725
MSapapaa:153	MSapapaa	153	1853	-23146	370	402	1853	39.2	318	315	29	256681
MSapapap:153	MSapapap	153	1529	-23470	212	217	1529	36.2	356	302	30	239024
MSapapp:114	MSapapp	114	1460	-23539	102	122	1460	32.0	391	296	36	454765
MSapappa:166	MSapappa	166	1952	-23047	485	552	1952	27.2	335	287	30	270262
MSapappp:166	MSapappp	166	1505	-23494	259	253	1505	25.2	383	272	31	251191
MSapp:56	MSapp	56	1337	-23662	-383	-386	1337	47.8	468	343	48	788200
MSappa:83	MSappa	83	1452	-23547	-51	-57	1452	45.7	436	305	42	557839
MSappaa:124	MSappaa	124	1445	-23554	188	202	1445	45.1	399	292	35	322155
MSappap:124	MSappap	124	1423	-23576	188	209	1423	44.8	438	304	34	329528
MSappp:83	MSappp	83	1372	-23627	-90	-93	1372	37.9	483	311	41	556674
MSapppa:127	MSapppa	127	1376	-23623	131	136	1376	34.5	415	319	36	421772
MSapppp:127	MSapppp	127	1385	-23614	110	115	1385	29.5	480	300	37	423217
MSp:17	MSp	17	1162	-23837	-388	-388	1162	44.4	448	230	59	448812
MSpa:34	MSpa	34	1245	-23754	-340	-342	1245	46.1	373	219	54	759251
MSpaa:55	MSpaa	55	1243	-23756	-295	-299	1243	48.1	365	195	48	705512
MSpaaa:81	MSpaaa	81	1357	-23642	-117	-120	1357	46.7	324	161	43	567863
MSpaaaa:109	MSpaaaa	109	1296	-23703	23	17	1296	38.4	264	146	38	562169
MSpaaaaa:144	MSpaaaaa	144	1423	-23576	200	207	1423	35.0	216	154	30	366243
MSpaaaap:144	MSpaaaap	144	1497	-23502	272	290	1497	34.1	265	153	36	498647
MSpaaap:109	MSpaaap	109	1372	-23628	90	90	1372	33.3	314	144	39	577237
MSpaaapa:147	MSpaaapa	147	1440	-23559	128	163	1440	29.7	290	154	33	431432
MSpaaapp:147	MSpaaapp	147	1398	-23601	99	98	1398	29.2	329	167	33	375056
MSpaap:81	MSpaap	81	1399	-23600	-83	-87	1399	46.8	388	189	41	536302
MSpaapa:118	MSpaapa	118	1309	-23690	124	131	1309	38.3	337	163	38	550475
MSpaapaa:154	MSpaapaa	154	1420	-23579	190	201	1420	37.5	306	148	30	303581
MSpaapap:154	MSpaapap	154	1289	-23710	55	61	1289	38.8	358	152	33	343836
MSpaapp:118	MSpaapp	118	1892	-23107	596	592	1892	36.2	385	181	28	249036
MSpap:55	MSpap	55	1276	-23723	-463	-465	1276	51.5	446	228	50	734409
MSpapa:80	MSpapa	80	1370	-23629	-311	-326	1370	53.6	435	178	43	498707
MSpapaa:109	MSpapaa	109	1288	-23711	18	23	1288	48.6	396	189	39	457093
MSpapaaa:145	MSpapaaa	145	1361	-23638	177	192	1361	49.1	371	210	35	331972
MSpapaap:145	MSpapaap	145	1281	-23718	59	63	1281	43.3	400	194	32	263569
MSpapap:109	MSpapap	109	1383	-23616	116	116	1383	51.3	450	207	35	362412
MSpapapa:153	MSpapapa	153	1435	-23564	191	218	1435	52.5	427	213	29	223067
MSpapapp:153	MSpapapp	153	1482	-23517	275	289	1482	50.1	457	187	31	223993
MSpapp:80	MSpapp	80	1398	-23601	-276	-286	1398	53.5	502	207	42	518587
MSpappa:114	MSpappa	114	1448	-23551	146	153	1448	54.2	478	189	34	352989
MSpappp:114	MSpappp	114	1362	-23637	82	98	1362	51.1	505	182	39	474400
MSpp:34	MSpp	34	1203	-23796	-435	-441	1203	48.8	479	200	54	727801
MSppa:55	MSppa	55	1276	-23723	-337	-339	1276	51.5	493	153	47	660422
MSppaa:82	MSppaa	82	1350	-23649	-68	-81	1350	45.3	418	131	40	473278
MSppaaa:115	MSppaaa	115	1340	-23659	151	153	1340	43.4	290	118	34	335498
MSppaaaa:154	MSppaaaa	154	1320	-23680	96	88	1320	45.4	258	124	28	185941
MSppaaap:154	MSppaaap	154	1352	-23647	103	111	1352	44.4	296	134	29	194818
MSppaap:115	MSppaap	115	1400	-23599	204	213	1400	44.2	340	120	33	318174
MSppap:82	MSppap	82	1331	-23668	-165	-176	1331	42.9	466	149	41	507069
MSppapa:115	MSppapa	115	1355	-23644	115	125	1355	36.2	358	113	37	458231
MSppapaa:158	MSppapaa	158	1547	-23452	258	265	1547	40.9	308	106	30	232420
MSppapap:158	MSppapap	158	1647	-23352	343	339	1647	40.0	353	114	29	204993
MSppapp:115	MSppapp	115	1376	-23623	92	92	1376	32.5	397	113	35	416264
MSppappa:168	MSppappa	168	1529	-23471	205	212	1529	32.0	330	124	26	191348
MSppappp:168	MSppappp	168	1518	-23481	150	142	1518	31.3	376	133	30	222747
MSppp:55	MSppp	55	1258	-23741	-436	-439	1258	51.7	530	235	47	701713
MSpppa:82	MSpppa	82	1345	-23654	-80	-90	1345	48.1	492	165	39	453812
MSpppaa:117	MSpppaa	117	1370	-23629	159	168	1370	46.0	392	143	35	304365
MSpppaaa:170	MSpppaaa	170	1551	-23449	295	268	1551	50.0	388	152	30	165558
MSpppaap:170	MSpppaap	170	1796	-23204	453	457	1796	46.0	414	146	30	184187
MSpppap:117	MSpppap	117	1285	-23714	59	71	1285	47.1	442	137	36	323908
MSpppp:82	MSpppp	82	1342	-23657	-95	-99	1342	45.5	523	165	41	540590
MSppppa:122	MSppppa	122	1304	-23695	112	120	1304	40.5	415	98	34	366225
MSppppp:122	MSppppp	122	1341	-23658	124	134	1341	35.6	457	106	37	415377
E:3	E	3	1163	-23836	-537	-544	1163	34.8	534	311	66	480734
Ea:18	Ea	18	1237	-23762	-552	-556	1237	38.7	457	309	64	969117
Eal:51	Eal	51	1270	-23729	-469	-478	1270	38.5	454	279	54	1084767
Eala:89	Eala	89	1353	-23646	-79	-84	1353	34.6	393	236	47	711229
Ealaa:151	Ealaa	151	1404	-23595	85	79	1404	35.2	356	246	37	379465
Ealap:151	Ealap	151	1425	-23574	86	84	1425	31.6	430	227	36	301263
Ealp:89	Ealp	89	1366	-23633	-92	-101	1366	34.3	452	262	44	609914
Ealpa:152	Ealpa	152	1467	-23532	186	190	1467	34.6	420	272	37	331277
Ealpp:152	Ealpp	152	1480	-23519	195	197	1480	36.2	483	242	36	307066
Ear:51	Ear	51	1244	-23755	-346	-351	1244	32.7	422	207	54	913873
Eara:91	Eara	91	1314	-23685	-68	-68	1314	29.5	362	188	47	792192
Earaa:154	Earaa	154	1444	-23555	86	114	1444	27.2	354	196	37	430293
Earap:154	Earap	154	1346	-23653	43	62	1346	29.5	419	176	36	317322
Earp:91	Earp	91	1333	-23666	-68	-67	1333	35.5	450	175	45	613558
Earpa:157	Earpa	157	1515	-23484	157	158	1515	40.1	418	164	35	265438
Earpp:157	Earpp	157	1442	-23557	148	144	1442	38.8	480	170	36	290350
Ep:18	Ep	18	1228	-23771	-454	-462	1228	30.4	560	281	63	1012939
Epl:52	Epl	52	1373	-23626	-329	-329	1373	33.5	534	258	54	1010157
Epla:96	Epla	96	1543	-23456	138	138	1543	30.4	504	220	46	592722
Eplaa:157	Eplaa	157	1747	-23252	402	405	1747	27.3	481	214	38	325750
Eplap:157	Eplap	157	1625	-23374	288	301	1625	32.1	547	228	36	279988
Eplp:96	Eplp	96	1654	-23345	200	205	1654	31.4	582	227	46	623974
Eplpa:159	Eplpa	159	1812	-23188	436	435	1812	28.6	587	221	36	288393
Eplpp:159	Eplpp	159	1835	-23164	448	478	1835	43.0	601	212	37	319001
Epr:52	Epr	52	1349	-23650	-289	-290	1349	36.8	547	171	54	1137025
Epra:93	Epra	93	1751	-23248	286	295	1751	30.8	496	135	45	634045
Epraa:158	Epraa	158	2045	-22954	635	633	2045	29.2	453	150	34	238291
Eprap:158	Eprap	158	1975	-23024	595	612	1975	31.6	520	146	33	242819
Eprp:93	Eprp	93	1785	-23214	325	333	1785	32.1	579	162	46	662586
Eprpa:161	Eprpa	161	2220	-22779	845	860	2220	28.4	538	185	36	308185
Eprpp:161	Eprpp	161	1978	-23021	526	530	1978	38.4	592	170	35	266418
P2:1	P2	1	1207	-23792	-500	-500	1207	30.5	600	239	74	538486
C:7	C	7	1271	-23728	-352	-352	1271	22.9	573	167	64	312424
Ca:22	Ca	22	1292	-23707	-304	-305	1292	23.4	488	198	57	215743
Caa:40	Caa	40	1371	-23628	-191	-192	1371	20.4	462	183	51	330589
Caaa:65	Caaa	65	1313	-23686	-257	-256	1313	17.7	482	176	46	311094
Caaaa:96	Caaaa	96	1322	-23677	-188	-178	1322	16.3	582	235	43	433866
Caaaaa:149	Caaaaa	149	1367	-23632	-74	7	1367	17.7	563	247	34	234034
Caaaap:149	Caaaap	149	1475	-23524	110	111	1475	19.1	622	231	35	278822
Caaap:96	Caaap	96	1412	-23587	-189	-194	1412	24.8	634	244	41	566341
Caaapa:145	Caaapa	145	1463	-23536	80	83	1463	24.8	654	239	36	328495
Caaapp:145	Caaapp	145	1483	-23516	103	105	1483	35.1	661	224	36	322043
Caap:65	Caap	65	1395	-23604	-274	-274	1395	17.6	568	224	44	405616
Caapa:102	Caapa	102	1473	-23526	64	76	1473	37.9	660	218	35	437989
Caapp:102	Caapp	102	1349	-23650	-86	-87	1349	41.2	656	252	40	539748
Caappd:151	Caappd	151	1366	-23633	55	67	1366	49.4	664	232	35	248939
Caappv:151	Caappv	151	1386	-23613	-155	-147	1386	56.4	625	211	30	185051
Cap:40	Cap	40	1340	-23659	-290	-291	1340	20.0	547	228	51	394003
Capa:69	Capa	69	1458	-23541	-239	-250	1458	27.7	548	302	45	553805
Capaa:115	Capaa	115	1449	-23550	116	127	1449	49.0	541	287	40	440218
Capaaa:162	Capaaa	162	1646	-23353	296	345	1646	42.6	512	288	33	202721
Capaap:162	Capaap	162	1618	-23381	264	275	1618	47.6	547	233	30	169819
Capap:115	Capap	115	1408	-23591	43	51	1408	48.5	573	264	39	386944
Capapa:164	Capapa	164	1817	-23183	431	439	1817	42.0	545	276	31	187472
Capapp:164	Capapp	164	1787	-23212	416	423	1787	48.1	580	251	29	163756
Capp:69	Capp	69	1351	-23648	-291	-292	1351	24.2	609	288	45	659967
Cappa:109	Cappa	109	1359	-23640	22	21	1359	42.0	608	280	38	446614
Cappaa:156	Cappaa	156	1630	-23369	367	368	1630	32.5	560	276	33	220917
Cappap:156	Cappap	156	1564	-23435	191	231	1564	37.3	605	262	34	275517
Cappp:109	Cappp	109	1434	-23565	82	80	1434	48.7	615	243	37	384941
Capppa:158	Capppa	158	1605	-23394	239	270	1605	41.6	612	257	35	287969
Capppp:158	Capppp	158	1569	-23430	207	258	1569	51.0	598	227	31	178418
Cp:22	Cp	22	1218	-23781	-456	-456	1218	25.5	591	139	60	414044
Cpa:40	Cpa	40	1334	-23665	-405	-405	1334	18.1	572	126	55	669468
Cpaa:64	Cpaa	64	1326	-23673	-407	-409	1326	17.5	582	129	49	574165
Cpaaa:94	Cpaaa	94	1381	-23618	-144	-142	1381	16.2	545	175	43	381366
Cpaaaa:137	Cpaaaa	137	1326	-23673	-10	-1	1326	17.6	514	192	37	267414
Cpaaap:137	Cpaaap	137	1420	-23579	83	103	1420	19.1	572	154	36	296602
Cpaap:94	Cpaap	94	1355	-23644	-247	-252	1355	20.1	633	166	43	581443
Cpaapa:134	Cpaapa	134	1478	-23521	140	151	1478	19.0	624	142	37	363907
Cpaapp:134	Cpaapp	134	1474	-23525	127	129	1474	25.7	662	179	37	391789
Cpap:64	Cpap	64	1341	-23658	-312	-312	1341	17.0	641	208	47	679144
Cpapa:95	Cpapa	95	1367	-23632	-87	-92	1367	31.9	666	168	41	645038
Cpapaa:145	Cpapaa	145	1556	-23443	238	238	1556	42.3	669	204	35	313730
Cpapap:145	Cpapap	145	1487	-23512	192	192	1487	34.6	669	153	34	303194
Cpapp:95	Cpapp	95	1396	-23603	-61	-65	1396	41.4	666	206	39	600296
Cpappd:149	Cpappd	149	1554	-23445	266	270	1554	46.7	665	167	33	243256
Cpappv:149	Cpappv	149	1662	-23337	201	193	1662	55.6	647	190	31	220155
Cpp:40	Cpp	40	1337	-23662	-370	-371	1337	22.3	638	205	54	750268
Cppa:69	Cppa	69	1346	-23653	-340	-349	1346	39.6	658	191	46	794028
Cppaa:115	Cppaa	115	1522	-23477	198	225	1522	50.5	550	158	38	405000
Cppaaa:160	Cppaaa	160	1858	-23141	523	509	1858	43.0	516	106	34	272206
Cppaap:160	Cppaap	160	1867	-23132	470	549	1867	49.9	546	163	32	198143
Cppap:115	Cppap	115	1456	-23543	147	159	1456	49.3	582	195	37	374769
Cppapa:158	Cppapa	158	2004	-22995	679	684	2004	43.8	562	127	32	231718
Cppapp:158	Cppapp	158	1759	-23240	322	348	1759	49.4	587	170	31	192613
Cppp:69	Cppp	69	1305	-23694	-293	-295	1305	32.7	642	267	47	833833
Cpppa:106	Cpppa	106	1351	-23648	39	41	1351	40.6	613	171	38	485741
Cpppaa:153	Cpppaa	153	1591	-23408	302	304	1591	32.5	556	116	34	307334
Cpppap:153	Cpppap	153	1647	-23352	357	380	1647	38.7	593	124	32	267818
Cpppp:106	Cpppp	106	1526	-23473	200	202	1526	46.7	636	196	37	438478
Cppppa:157	Cppppa	157	1826	-23173	493	502	1826	41.5	618	138	30	250280
Cppppp:157	Cppppp	157	1796	-23203	445	481	1796	49.3	619	187	32	235731
P3:7	P3	7	1206	-23793	-532	-536	1206	29.5	641	248	61	401163
D:25	D	25	1361	-23638	-439	-440	1361	23.2	646	244	56	316788
Da:53	Da	53	1307	-23692	-501	-506	1307	32.6	588	316	47	174913
Daa:88	Daa	88	1282	-23717	-248	-253	1282	47.2	517	284	39	127003
Daaa:129	Daaa	129	1197	-23802	-17	-15	1197	37.6	468	313	33	124192
Daap:129	Daap	129	1311	-23688	39	51	1311	44.0	497	295	33	127134
Dap:88	Dap	88	1289	-23710	-330	-337	1289	42.9	579	271	40	132030
Dapa:124	Dapa	124	1364	-23635	90	86	1364	36.9	515	295	34	140964
Dapp:124	Dapp	124	1298	-23701	16	18	1298	34.8	550	270	35	146805
Dp:53	Dp	53	1332	-23667	-517	-526	1332	43.8	622	259	45	141711
Dpa:90	Dpa	90	1274	-23725	-214	-220	1274	49.7	538	159	36	101771
Dpaa:132	Dpaa	132	1218	-23781	45	50	1218	42.9	452	101	30	105999
Dpap:132	Dpap	132	1217	-23782	-39	-37	1217	46.0	491	125	33	134320
Dpp:90	Dpp	90	1267	-23732	-348	-355	1267	46.9	594	203	41	146263
Dppa:127	Dppa	127	1305	-23694	36	30	1305	39.2	495	106	33	132401
Dppp:127	Dppp	127	1240	-23760	-51	-37	1240	38.9	544	132	36	184897
P4:25	P4	25	1258	-23741	-438	-443	1258	41.3	593	299	48	198813
Z2:77	Z2	77	1169	-23830	-197	-198	1169	43.2	536	228	36	70529
Z3:77	Z3	77	1248	-23751	-138	-136	1248	45.6	468	241	38	19084
