# Supplementary material for: Quantitative Differences in Nuclear β-catenin and TCF Pattern Embryonic Cells in C. elegans
Source: PLoS Genet. 2015 Oct 21;11(10):e1005585. doi: 10.1371/journal.pgen.1005585 (PMC4619327; doi:10.1371/journal.pgen.1005585)
Supplement: S1 Data — For each cell analyzed, birth time is given in column 3 and the average nuclear reporter intensity over the lifetime of the cell (corrected for background) is given in column 7 (“blot”). For information on each embryo’s strain information and experimental conditions, refer to S2 Table. (ZIP) [file pgen.1005585.s005.zip › CAs/CA20120106_elt-6_L2.csv]

cellTime	cell	time	none	global	local	blot	cross	z	x	y	size	gweight
ABa:1	ABa	1	999	-24000	-326	-326	999	27.4	485	250	74	1079133
ABal:10	ABal	10	916	-24083	-373	-375	916	30.5	514	287	70	999156
ABala:22	ABala	22	932	-24067	-274	-274	932	24.4	543	206	64	687438
ABalaa:36	ABalaa	36	1024	-23975	-181	-183	1024	18.8	570	222	57	824338
ABalaaa:58	ABalaaa	58	1005	-23994	-186	-186	1005	26.8	578	215	50	1118943
ABalaaaa:86	ABalaaaa	86	1039	-23960	-89	-85	1039	30.2	578	214	42	932080
ABalaaaal:127	ABalaaaal	127	1270	-23730	291	319	1270	35.4	570	260	36	584643
ABalaaaala:174	ABalaaaala	174	1859	-23140	758	824	1859	31.7	583	263	30	344154
ABalaaaalp:174	ABalaaaalp	174	1945	-23054	400	737	1945	32.0	566	296	30	339872
ABalaaaar:127	ABalaaaar	127	1445	-23554	410	466	1445	26.8	581	230	37	776799
ABalaaaarl:176	ABalaaaarl	176	2016	-22983	703	813	2016	16.5	573	224	33	529047
ABalaaaarr:176	ABalaaaarr	176	1890	-23109	765	836	1890	25.7	580	203	32	484914
ABalaaap:86	ABalaaap	86	1079	-23920	1	0	1079	35.7	541	209	42	823218
ABalaaapa:122	ABalaaapa	122	1072	-23927	154	169	1072	37.7	569	213	35	539861
ABalaaapal:168	ABalaaapal	168	1547	-23452	385	502	1547	35.3	585	236	31	365370
ABalaaapar:168	ABalaaapar	168	1659	-23340	457	569	1659	34.4	586	198	29	330039
ABalaaapp:122	ABalaaapp	122	1098	-23901	177	198	1098	38.4	547	167	36	586530
ABalaaappl:167	ABalaaappl	167	1626	-23373	482	570	1626	34.0	562	176	30	355750
ABalaaappr:167	ABalaaappr	167	1524	-23475	406	514	1524	36.4	546	151	32	405356
ABalaap:58	ABalaap	58	1066	-23933	-91	-93	1066	15.3	545	267	49	741792
ABalaapa:86	ABalaapa	86	1098	-23901	-73	-75	1098	20.0	564	212	43	961080
ABalaapaa:124	ABalaapaa	124	1176	-23823	223	249	1176	27.8	564	180	37	705930
ABalaapaaa:175	ABalaapaaa	175	1382	-23618	382	409	1382	26.0	552	166	31	403468
ABalaapaap:175	ABalaapaap	175	1400	-23599	321	374	1400	21.6	521	152	32	412723
ABalaapap:124	ABalaapap	124	1106	-23893	151	177	1106	28.3	514	170	36	619043
ABalaapapa:174	ABalaapapa	174	1522	-23477	449	478	1522	21.9	491	138	30	369855
ABalaapapp:174	ABalaapapp	174	1244	-23755	135	194	1244	25.4	466	126	32	373297
ABalaapp:86	ABalaapp	86	1032	-23967	-91	-93	1032	24.0	503	235	43	721790
ABalaappa:120	ABalaappa	120	1049	-23950	132	151	1049	36.5	510	159	37	588365
ABalaappaa:176	ABalaappaa	176	1493	-23506	409	464	1493	30.5	532	135	30	382156
ABalaappap:176	ABalaappap	176	1412	-23587	262	368	1412	30.4	504	142	32	416400
ABalaappp:120	ABalaappp	120	1008	-23991	84	99	1008	41.1	474	157	35	424166
ABalaapppa:167	ABalaapppa	167	1390	-23609	383	422	1390	39.8	514	134	30	299163
ABalaapppp:167	ABalaapppp	167	1229	-23770	98	224	1229	43.1	484	133	32	296490
ABalap:36	ABalap	36	968	-24031	-310	-312	968	33.0	505	176	58	814817
ABalapa:59	ABalapa	59	1008	-23991	-271	-273	1008	35.7	526	164	49	917442
ABalapaa:86	ABalapaa	86	1183	-23816	-6	-4	1183	39.1	528	182	43	743475
ABalapaaa:121	ABalapaaa	121	1628	-23371	642	662	1628	42.2	540	267	35	433213
ABalapaaaa:171	ABalapaaaa	171	2241	-22758	1094	1163	2241	41.3	574	251	30	263980
ABalapaaap:171	ABalapaaap	171	1952	-23047	708	820	1952	42.3	554	281	30	237112
ABalapaap:121	ABalapaap	121	1496	-23503	465	510	1496	42.6	508	299	36	408904
ABalapaapa:167	ABalapaapa	167	1994	-23005	757	820	1994	43.5	540	307	30	251775
ABalapaapp:167	ABalapaapp	167	2061	-22938	450	701	2061	41.6	519	332	31	260622
ABalapap:86	ABalapap	86	1196	-23803	36	34	1196	43.7	475	194	42	555494
ABalapapa:118	ABalapapa	118	1516	-23483	480	514	1516	46.6	479	279	35	362702
ABalapapaa:167	ABalapapaa	167	2447	-22552	1180	1284	2447	47.3	540	236	29	207040
ABalapapap:167	ABalapapap	167	1839	-23160	702	774	1839	48.2	514	271	32	223326
ABalapapp:118	ABalapapp	118	1298	-23701	285	318	1298	46.3	426	284	37	344782
ABalapappa:164	ABalapappa	164	1703	-23296	504	584	1703	46.3	471	293	31	202146
ABalapappp:164	ABalapappp	164	1726	-23273	586	624	1726	49.3	426	301	30	176630
ABalapp:59	ABalapp	59	1039	-23960	-178	-180	1039	29.5	480	221	49	704256
ABalappa:86	ABalappa	86	1239	-23760	67	69	1239	34.5	495	190	41	681313
ABalappaa:124	ABalappaa	124	1539	-23460	523	555	1539	44.1	541	204	34	388626
ABalappaaa:177	ABalappaaa	177	2868	-22131	1583	1710	2868	39.5	579	208	29	299498
ABalappaap:177	ABalappaap	177	1972	-23027	712	839	1972	43.7	557	207	32	267916
ABalappap:124	ABalappap	124	1418	-23581	384	422	1418	44.8	507	197	36	397743
ABalappapa:170	ABalappapa	170	1973	-23026	852	924	1973	41.2	552	161	31	301218
ABalappapp:170	ABalappapp	170	1775	-23225	663	730	1775	44.5	518	159	30	232108
ABalappp:86	ABalappp	86	1085	-23914	-88	-88	1085	34.4	416	214	45	611905
ABalapppa:118	ABalapppa	118	1259	-23740	243	279	1259	45.8	456	195	37	413290
ABalapppaa:162	ABalapppaa	162	2239	-22760	1051	1132	2239	48.0	522	188	30	222230
ABalapppap:162	ABalapppap	162	1765	-23234	521	619	1765	48.6	480	190	30	207660
ABalapppp:118	ABalapppp	118	1277	-23722	268	282	1277	45.2	394	184	38	391261
ABalappppa:161	ABalappppa	161	2017	-22983	812	849	2017	46.7	451	165	31	233215
ABalappppp:161	ABalappppp	161	1915	-23084	720	761	1915	48.9	404	163	32	224982
ABalp:22	ABalp	22	1018	-23981	-366	-367	1018	29.5	494	321	64	655245
ABalpa:36	ABalpa	36	985	-24014	-379	-381	985	31.7	546	310	58	863789
ABalpaa:58	ABalpaa	58	1067	-23932	-280	-281	1067	36.0	546	282	50	922273
ABalpaaa:85	ABalpaaa	85	1851	-23148	567	576	1851	28.8	578	274	43	1001656
ABalpaaaa:127	ABalpaaaa	127	2744	-22255	1509	1570	2744	18.0	558	265	39	920290
ABalpaaaaa:179	ABalpaaaaa	179	3269	-21730	1688	1952	3269	17.5	548	275	34	622681
ABalpaaaap:179	ABalpaaaap	179	3663	-21336	2095	2229	3663	12.7	515	284	32	496303
ABalpaaap:127	ABalpaaap	127	2346	-22653	1057	1165	2346	20.3	526	296	38	796283
ABalpaaapa:176	ABalpaaapa	176	3258	-21741	1560	1766	3258	21.3	504	287	31	467137
ABalpaaapp:176	ABalpaaapp	176	2841	-22158	1242	1473	2841	24.6	477	291	32	432201
ABalpaap:85	ABalpaap	85	1543	-23456	226	241	1543	33.9	532	296	45	935256
ABalpaapa:118	ABalpaapa	118	1958	-23041	851	879	1958	30.5	551	294	42	936669
ABalpaapaa:162	ABalpaapaa	162	3090	-21909	1642	1819	3090	20.1	573	253	35	732045
ABalpaapap:162	ABalpaapap	162	2535	-22464	1125	1205	2535	26.8	546	274	36	694484
ABalpaapp:118	ABalpaapp	118	2081	-22918	892	959	2081	26.2	500	316	38	761183
ABalpaappa:168	ABalpaappa	168	3241	-21758	1772	1929	3241	22.2	543	313	34	586900
ABalpaappp:168	ABalpaappp	168	3108	-21891	1337	1638	3108	20.6	512	323	33	534170
ABalpap:58	ABalpap	58	1062	-23937	-289	-289	1062	31.8	492	351	50	898629
ABalpapa:85	ABalpapa	85	1650	-23349	289	289	1650	22.1	539	317	45	967552
ABalpapaa:120	ABalpapaa	120	2371	-22628	1168	1197	2371	13.0	524	283	41	931803
ABalpapaaa:169	ABalpapaaa	169	3227	-21772	1724	1832	3227	12.9	491	297	33	517263
ABalpapaap:169	ABalpapaap	169	3185	-21814	1682	1804	3185	12.2	459	274	33	492024
ABalpapap:120	ABalpapap	120	2128	-22871	913	959	2128	15.4	475	327	40	777311
ABalpapapa:169	ABalpapapa	169	2931	-22068	1366	1404	2931	12.4	443	323	34	520071
ABalpapapp:169	ABalpapapp	169	2571	-22428	1174	1222	2571	13.7	400	332	34	446872
ABalpapp:85	ABalpapp	85	1460	-23539	138	137	1460	23.1	476	350	46	920663
ABalpappa:117	ABalpappa	117	2057	-22942	872	926	2057	16.6	472	295	39	696079
ABalpappaa:159	ABalpappaa	159	3075	-21924	1371	1555	3075	20.0	463	289	32	460498
ABalpappap:159	ABalpappap	159	2507	-22492	1075	1192	2507	17.5	427	286	33	430424
ABalpappp:117	ABalpappp	117	1854	-23145	755	772	1854	13.9	426	294	41	653372
ABalpapppa:161	ABalpapppa	161	2714	-22285	1267	1394	2714	26.1	429	293	32	406301
ABalpapppp:161	ABalpapppp	161	2284	-22715	1041	1098	2284	22.4	380	297	36	452098
ABalpp:36	ABalpp	36	991	-24008	-382	-383	991	41.7	440	327	58	628762
ABalppa:58	ABalppa	58	1108	-23891	-288	-288	1108	47.5	463	296	50	621878
ABalppaa:85	ABalppaa	85	1846	-23153	514	520	1846	37.4	510	327	42	734412
ABalppaaa:126	ABalppaaa	126	3193	-21806	1952	2017	3193	33.4	527	341	36	555989
ABalppaaaa:175	ABalppaaaa	175	4260	-20740	2772	2921	4260	37.6	568	308	31	340660
ABalppaaap:175	ABalppaaap	175	3565	-21434	2042	2151	3565	34.0	551	333	31	330487
ABalppaap:126	ABalppaap	126	2873	-22126	1551	1624	2873	30.2	485	354	37	587862
ABalppaapa:173	ABalppaapa	173	4658	-20341	2986	3153	4658	28.8	529	347	30	374951
ABalppaapp:173	ABalppaapp	173	3592	-21407	1715	2070	3592	31.5	501	358	34	451292
ABalppap:85	ABalppap	85	1666	-23333	296	298	1666	40.2	458	340	45	731821
ABalppapa:119	ABalppapa	119	2582	-22417	1345	1382	2582	21.6	455	349	38	640615
ABalppapaa:165	ABalppapaa	165	4133	-20866	2481	2616	4133	20.5	487	344	32	415948
ABalppapap:165	ABalppapap	165	3775	-21224	1978	2075	3775	23.3	445	324	30	319664
ABalppapp:119	ABalppapp	119	2172	-22827	1009	1042	2172	21.2	405	350	40	633969
ABalppappa:160	ABalppappa	160	3836	-21163	2238	2370	3836	18.9	448	360	33	434359
ABalppappp:160	ABalppappp	160	3320	-21679	1794	1931	3320	21.0	406	361	35	459055
ABalppp:58	ABalppp	58	1076	-23923	-241	-242	1076	37.5	406	341	50	659552
ABalpppa:84	ABalpppa	84	1715	-23284	400	402	1715	35.2	447	322	45	704569
ABalpppaa:118	ABalpppaa	118	2948	-22051	1709	1741	2948	41.5	483	342	35	451837
ABalpppaaa:168	ABalpppaaa	168	4354	-20645	2653	2827	4354	38.5	509	362	31	334139
ABalpppaap:168	ABalpppaap	168	4104	-20895	2358	2479	4104	46.1	479	362	29	241428
ABalpppap:118	ABalpppap	118	2313	-22686	1064	1136	2313	39.2	433	354	38	536833
ABalpppapa:161	ABalpppapa	161	3676	-21323	1945	2082	3676	37.9	470	360	31	333452
ABalpppapp:161	ABalpppapp	161	3180	-21819	1689	1781	3180	44.7	438	375	32	289387
ABalpppp:84	ABalpppp	84	1548	-23451	262	261	1548	32.4	378	333	45	658987
ABalppppa:115	ABalppppa	115	2402	-22597	1178	1227	2402	42.7	419	325	37	459573
ABalppppaa:162	ABalppppaa	162	3678	-21321	2042	2123	3678	43.4	484	324	30	264216
ABalppppap:162	ABalppppap	162	3781	-21218	2078	2208	3781	46.7	449	334	29	221286
ABalppppp:115	ABalppppp	115	2042	-22957	953	973	2042	39.8	361	338	39	508411
ABalpppppa:156	ABalpppppa	156	3494	-21505	1973	2068	3494	45.2	414	341	30	258005
ABalpppppp:156	ABalpppppp	156	2658	-22341	1296	1376	2658	44.8	376	354	34	300176
ABar:10	ABar	10	968	-24031	-302	-303	968	25.0	448	177	70	844250
ABara:22	ABara	22	1089	-23910	-147	-148	1089	18.8	410	184	62	355942
ABaraa:37	ABaraa	37	1115	-23884	-140	-140	1115	12.5	476	196	55	429211
ABaraaa:58	ABaraaa	58	1103	-23896	-169	-169	1103	16.1	514	174	49	718251
ABaraaaa:86	ABaraaaa	86	1170	-23829	-12	-13	1170	21.6	531	159	42	785045
ABaraaaaa:127	ABaraaaaa	127	1712	-23287	691	726	1712	22.3	542	175	37	710625
ABaraaaaaa:177	ABaraaaaaa	177	2189	-22810	903	972	2189	21.3	513	185	30	363278
ABaraaaaap:177	ABaraaaaap	177	2414	-22585	1119	1210	2414	16.7	546	199	31	458147
ABaraaaap:127	ABaraaaap	127	1665	-23334	548	610	1665	25.1	513	185	34	567643
ABaraaaapa:181	ABaraaaapa	181	2279	-22720	998	1046	2279	23.6	534	204	30	388848
ABaraaaapp:181	ABaraaaapp	181	1805	-23194	501	580	1805	30.9	513	215	28	255557
ABaraaap:86	ABaraaap	86	1107	-23892	-98	-99	1107	21.1	477	185	43	724122
ABaraaapa:118	ABaraaapa	118	1227	-23772	187	201	1227	16.7	525	191	40	822277
ABaraaapaa:159	ABaraaapaa	159	1909	-23090	636	719	1909	14.8	544	220	34	565912
ABaraaapap:159	ABaraaapap	159	1669	-23330	473	511	1669	18.9	501	230	34	478560
ABaraaapp:118	ABaraaapp	118	1334	-23665	336	357	1334	19.6	467	191	37	618389
ABaraaappa:171	ABaraaappa	171	1941	-23058	738	829	1941	16.3	489	184	32	431556
ABaraaappp:171	ABaraaappp	171	1737	-23262	616	631	1737	21.2	462	193	30	323185
ABaraap:58	ABaraap	58	1095	-23904	-107	-107	1095	12.9	446	237	48	410336
ABaraapa:86	ABaraapa	86	1208	-23791	-107	-112	1208	11.7	501	213	45	776760
ABaraapaa:119	ABaraapaa	119	1549	-23450	482	505	1549	22.6	542	233	37	732833
ABaraapaaa:165	ABaraapaaa	165	2614	-22385	1145	1251	2614	25.5	559	228	29	405050
ABaraapaap:165	ABaraapaap	165	2311	-22689	1038	1081	2311	27.9	521	246	30	358488
ABaraapap:119	ABaraapap	119	1204	-23795	173	196	1204	21.8	496	261	39	643079
ABaraapapa:163	ABaraapapa	163	1629	-23370	397	482	1629	30.5	489	269	34	406790
ABaraapapp:163	ABaraapapp	163	1653	-23346	535	566	1653	31.9	449	264	30	272097
ABaraapp:86	ABaraapp	86	1094	-23905	-116	-117	1094	12.2	433	237	43	509136
ABaraappa:120	ABaraappa	120	1125	-23874	158	177	1125	21.6	470	231	37	534874
ABaraappaa:167	ABaraappaa	167	1652	-23347	443	522	1652	31.4	499	212	30	318143
ABaraappap:167	ABaraappap	167	1447	-23552	351	413	1447	30.7	470	220	31	301367
ABaraappp:120	ABaraappp	120	1070	-23929	129	134	1070	22.1	416	223	38	455632
ABaraapppa:163	ABaraapppa	163	1393	-23606	267	316	1393	29.3	438	215	32	285463
ABaraapppp:163	ABaraapppp	163	1594	-23405	525	553	1594	31.2	400	205	30	220174
ABarap:37	ABarap	37	1098	-23901	-127	-127	1098	18.2	388	169	56	385770
ABarapa:58	ABarapa	58	1103	-23896	-138	-138	1103	18.2	432	140	49	568826
ABarapaa:85	ABarapaa	85	1174	-23825	-57	-59	1174	17.0	466	142	43	658218
ABarapaaa:121	ABarapaaa	121	1304	-23695	221	227	1304	13.1	482	181	38	694937
ABarapaaaa:171	ABarapaaaa	171	1932	-23067	681	716	1932	11.7	501	207	34	500420
ABarapaaap:171	ABarapaaap	171	1969	-23030	656	739	1969	11.4	464	234	30	362798
ABarapaap:121	ABarapaap	121	1175	-23824	194	203	1175	14.0	465	212	37	580523
ABarapaapa:163	ABarapaapa	163	1823	-23176	643	703	1823	19.6	470	246	30	344443
ABarapaapp:163	ABarapaapp	163	1415	-23584	312	363	1415	21.7	435	229	34	411201
ABarapap:85	ABarapap	85	1174	-23825	-72	-77	1174	14.3	407	155	44	522843
ABarapapa:117	ABarapapa	117	1149	-23850	118	116	1149	11.1	431	212	38	496204
ABarapapaa:159	ABarapapaa	159	1613	-23386	462	509	1613	14.2	435	241	31	348151
ABarapapap:159	ABarapapap	159	1341	-23659	209	255	1341	14.5	394	256	33	319626
ABarapapp:117	ABarapapp	117	1079	-23920	119	126	1079	13.5	383	217	40	436868
ABarapappa:158	ABarapappa	158	1430	-23569	332	361	1430	19.8	394	223	31	314088
ABarapappp:158	ABarapappp	158	1333	-23666	264	295	1333	18.7	357	251	34	313456
ABarapp:58	ABarapp	58	1139	-23860	-65	-65	1139	15.7	368	196	48	334442
ABarappa:85	ABarappa	85	1178	-23821	-25	-23	1178	15.7	372	165	42	457876
ABarappaa:120	ABarappaa	120	1482	-23517	419	436	1482	15.2	429	172	37	515516
ABarappaaa:169	ABarappaaa	169	2432	-22567	1205	1230	2432	12.0	450	195	32	394240
ABarappaap:169	ABarappaap	169	1973	-23026	735	746	1973	11.6	410	217	30	275102
ABarappap:120	ABarappap	120	1340	-23659	274	294	1340	13.1	385	164	38	482793
ABarappapa:167	ABarappapa	167	1850	-23150	600	621	1850	11.5	393	181	34	361797
ABarappapp:167	ABarappapp	167	2033	-22966	628	713	2033	11.3	350	176	33	296588
ABarappp:85	ABarappp	85	1223	-23776	25	24	1223	16.3	328	204	42	374567
ABarapppa:118	ABarapppa	118	1349	-23650	307	328	1349	22.0	401	164	37	500399
ABarapppaa:165	ABarapppaa	165	1804	-23195	663	703	1804	17.6	458	157	31	373670
ABarapppap:165	ABarapppap	165	1665	-23334	446	477	1665	18.3	422	177	31	313266
ABarapppp:118	ABarapppp	118	1198	-23801	165	195	1198	21.2	354	152	37	444864
ABarappppa:161	ABarappppa	161	1626	-23373	465	489	1626	14.8	399	138	33	337273
ABarappppp:161	ABarappppp	161	1449	-23550	215	328	1449	21.7	372	165	33	305842
ABarp:22	ABarp	22	956	-24043	-330	-330	956	38.0	351	162	63	543766
ABarpa:36	ABarpa	36	989	-24010	-291	-292	989	41.8	398	131	58	614765
ABarpaa:59	ABarpaa	59	1055	-23944	-201	-201	1055	41.2	443	124	50	698483
ABarpaaa:84	ABarpaaa	84	1945	-23054	711	714	1945	43.5	476	147	41	581246
ABarpaaaa:127	ABarpaaaa	127	2654	-22345	1482	1513	2654	52.0	498	237	35	302027
ABarpaaaaa:174	ABarpaaaaa	174	3107	-21892	1739	1833	3107	50.4	516	216	30	175760
ABarpaaaap:174	ABarpaaaap	174	2724	-22275	1102	1222	2724	55.2	487	245	29	139129
ABarpaaap:127	ABarpaaap	127	2942	-22057	1619	1658	2942	54.9	451	235	32	221743
ABarpaaapa:179	ABarpaaapa	179	3262	-21737	1813	1891	3262	53.5	470	222	30	155312
ABarpaaapp:179	ABarpaaapp	179	3307	-21692	1426	1626	3307	58.4	439	219	28	122827
ABarpaap:84	ABarpaap	84	1623	-23376	307	318	1623	50.3	427	157	45	549331
ABarpaapa:118	ABarpaapa	118	2129	-22870	983	1012	2129	54.6	413	217	37	332675
ABarpaapaa:161	ABarpaapaa	161	2973	-22026	1565	1617	2973	54.2	416	226	29	177968
ABarpaapap:161	ABarpaapap	161	2558	-22441	1269	1325	2558	56.2	374	226	33	177481
ABarpaapp:118	ABarpaapp	118	1959	-23040	734	815	1959	54.6	359	215	38	338432
ABarpaappa:161	ABarpaappa	161	2691	-22308	1391	1435	2691	56.8	334	209	31	165228
ABarpaappp:161	ABarpaappp	161	2550	-22449	1350	1370	2550	56.7	295	215	32	171248
ABarpap:59	ABarpap	59	1067	-23932	-125	-126	1067	37.3	391	178	50	584527
ABarpapa:85	ABarpapa	85	1831	-23168	589	593	1831	37.7	435	155	41	536886
ABarpapaa:119	ABarpapaa	119	2078	-22921	925	968	2078	52.4	471	176	37	343143
ABarpapaaa:167	ABarpapaaa	167	2836	-22163	1523	1637	2836	53.2	490	169	31	193103
ABarpapaap:167	ABarpapaap	167	2445	-22554	975	1131	2445	55.5	454	168	30	161771
ABarpapap:119	ABarpapap	119	2236	-22763	1007	1058	2236	53.3	427	168	34	244697
ABarpapapa:166	ABarpapapa	166	2819	-22180	1355	1486	2819	55.3	435	193	29	138489
ABarpapapp:166	ABarpapapp	166	2569	-22430	1126	1220	2569	57.1	398	194	29	127146
ABarpapp:85	ABarpapp	85	1629	-23370	377	386	1629	40.9	368	162	42	474379
ABarpappa:120	ABarpappa	120	2235	-22764	1027	1072	2235	54.5	391	159	34	257148
ABarpappaa:171	ABarpappaa	171	3401	-21598	1861	1944	3401	57.0	421	156	28	146586
ABarpappap:171	ABarpappap	171	2638	-22361	1119	1290	2638	55.7	387	155	31	145807
ABarpappp:120	ABarpappp	120	2018	-22981	814	913	2018	52.8	348	145	37	325126
ABarpapppa:166	ABarpapppa	166	2702	-22297	1195	1335	2702	56.2	364	133	30	164379
ABarpapppp:166	ABarpapppp	166	2904	-22095	1571	1608	2904	50.6	331	127	31	188487
ABarpp:36	ABarpp	36	988	-24011	-336	-338	988	41.8	296	157	59	621050
ABarppa:60	ABarppa	60	1179	-23820	-110	-111	1179	49.1	338	149	49	532960
ABarppaa:87	ABarppaa	87	2366	-22633	998	1008	2366	52.2	372	201	41	406935
ABarppaaa:125	ABarppaaa	125	3970	-21029	2544	2571	3970	55.9	331	263	34	230166
ABarppaaaa:179	ABarppaaaa	179	5154	-19845	3588	3584	5154	58.3	331	269	29	124226
ABarppaaap:179	ABarppaaap	179	4322	-20678	2731	2779	4322	56.0	289	281	30	128124
ABarppaap:125	ABarppaap	125	3371	-21628	1952	2038	3371	55.0	282	276	37	294235
ABarppaapa:172	ABarppaapa	172	3883	-21116	2369	2419	3883	56.4	258	272	32	149641
ABarppaapp:172	ABarppaapp	172	4165	-20834	2622	2734	4165	51.8	231	295	30	152655
ABarppap:87	ABarppap	87	2213	-22787	903	908	2213	49.9	310	209	43	458708
ABarppapa:127	ABarppapa	127	3676	-21323	2365	2435	3676	52.6	256	310	37	318285
ABarppapaa:182	ABarppapaa	182	4864	-20135	3455	3454	4864	55.0	269	323	30	150729
ABarppapap:182	ABarppapap	182	4728	-20271	3216	3279	4728	51.1	219	331	30	164251
ABarppapp:127	ABarppapp	127	3792	-21207	2596	2612	3792	50.4	185	308	38	365223
ABarppappa:185	ABarppappa	185	5485	-19514	4098	4173	5485	47.3	142	311	30	193655
ABarppappp:185	ABarppappp	185	4966	-20033	3511	3567	4966	54.1	175	314	30	175006
ABarppp:60	ABarppp	60	1090	-23909	-200	-200	1090	37.9	280	188	50	525262
ABarpppa:87	ABarpppa	87	2165	-22834	855	859	2165	42.7	321	187	43	459077
ABarpppaa:123	ABarpppaa	123	3621	-21378	2228	2285	3621	55.0	325	176	35	244732
ABarpppaaa:177	ABarpppaaa	177	4930	-20070	3339	3403	4930	57.0	352	169	28	123302
ABarpppaap:177	ABarpppaap	177	4612	-20387	2963	3052	4612	55.3	313	158	30	145101
ABarpppap:123	ABarpppap	123	3462	-21537	2084	2185	3462	53.6	277	172	37	289831
ABarpppapa:171	ABarpppapa	171	3879	-21120	2477	2522	3879	56.7	280	167	32	153602
ABarpppapp:171	ABarpppapp	171	4772	-20227	3172	3184	4772	52.6	240	150	29	156251
ABarpppp:87	ABarpppp	87	2048	-22951	731	734	2048	44.4	255	208	45	477242
ABarppppa:124	ABarppppa	124	3621	-21378	2326	2392	3621	50.9	244	163	37	310585
ABarppppaa:174	ABarppppaa	174	4911	-20089	3614	3632	4911	51.0	281	118	31	174988
ABarppppap:174	ABarppppap	174	5193	-19806	3584	3668	5193	47.2	230	114	31	181671
ABarppppp:124	ABarppppp	124	3624	-21376	2425	2432	3624	50.3	185	174	38	331821
ABarpppppa:176	ABarpppppa	176	4840	-20159	3336	3390	4840	49.1	196	129	30	182034
ABarpppppp:176	ABarpppppp	176	5261	-19739	3813	3827	5261	46.2	147	144	31	208587
ABp:1	ABp	1	947	-24052	-350	-350	947	29.6	318	170	76	1058659
ABpl:10	ABpl	10	970	-24029	-366	-367	970	42.7	340	251	69	718274
ABpla:23	ABpla	23	975	-24024	-341	-341	975	45.7	433	243	62	515912
ABplaa:36	ABplaa	36	987	-24012	-280	-283	987	44.1	456	225	56	542451
ABplaaa:58	ABplaaa	58	1068	-23931	-220	-221	1068	48.3	468	206	48	576198
ABplaaaa:85	ABplaaaa	85	1148	-23851	-66	-67	1148	48.1	486	247	41	567373
ABplaaaaa:121	ABplaaaaa	121	1383	-23616	246	268	1383	54.2	468	281	35	347338
ABplaaaaaa:173	ABplaaaaaa	173	2021	-22978	722	840	2021	53.4	492	279	30	206643
ABplaaaaap:173	ABplaaaaap	173	1773	-23226	512	593	1773	54.7	458	279	30	186058
ABplaaaap:121	ABplaaaap	121	1327	-23672	263	285	1327	55.3	421	272	34	292340
ABplaaaapa:171	ABplaaaapa	171	1827	-23173	536	625	1827	56.2	436	259	29	160141
ABplaaaapp:171	ABplaaaapp	171	1801	-23198	523	580	1801	56.8	402	263	29	161715
ABplaaap:85	ABplaaap	85	1087	-23912	-93	-75	1087	49.5	419	248	41	514401
ABplaaapa:124	ABplaaapa	124	1443	-23556	405	424	1443	55.4	389	295	34	278359
ABplaaapaa:179	ABplaaapaa	179	1987	-23012	716	756	1987	56.6	427	296	26	140481
ABplaaapap:179	ABplaaapap	179	1628	-23371	443	496	1628	55.5	390	295	29	150207
ABplaaapp:124	ABplaaapp	124	1354	-23645	226	329	1354	53.8	341	297	37	344191
ABplaaappa:176	ABplaaappa	176	1683	-23316	494	570	1683	54.8	357	294	29	167290
ABplaaappp:176	ABplaaappp	176	1747	-23252	310	485	1747	54.6	316	304	31	183964
ABplaap:58	ABplaap	58	1029	-23970	-192	-193	1029	34.7	422	259	50	599470
ABplaapa:84	ABplaapa	84	1171	-23828	-15	-15	1171	40.2	451	287	42	627623
ABplaapaa:123	ABplaapaa	123	1618	-23381	479	527	1618	52.0	444	346	38	426706
ABplaapaaa:171	ABplaapaaa	171	2469	-22531	964	1093	2469	50.6	486	327	30	219706
ABplaapaap:171	ABplaapaap	171	2334	-22665	910	998	2334	54.2	449	330	31	201257
ABplaapap:123	ABplaapap	123	1486	-23513	432	447	1486	53.1	393	347	37	384068
ABplaapapa:167	ABplaapapa	167	2383	-22616	1006	1070	2383	53.6	422	349	30	201974
ABplaapapp:167	ABplaapapp	167	1840	-23159	639	690	1840	54.4	386	339	32	198084
ABplaapp:84	ABplaapp	84	1140	-23859	-33	-31	1140	42.0	385	290	44	620571
ABplaappa:119	ABplaappa	119	1746	-23253	676	716	1746	47.1	364	376	37	471995
ABplaappaa:173	ABplaappaa	173	3332	-21667	1932	1997	3332	48.2	397	387	30	229346
ABplaappap:173	ABplaappap	173	2606	-22393	1290	1363	2606	49.8	351	380	32	238323
ABplaappp:119	ABplaappp	119	1422	-23577	436	448	1422	44.3	308	358	40	522670
ABplaapppa:165	ABplaapppa	165	2514	-22485	1210	1291	2514	44.8	330	382	33	302774
ABplaapppp:165	ABplaapppp	165	2378	-22621	1172	1221	2378	41.5	294	385	33	303764
ABplap:36	ABplap	36	983	-24016	-293	-294	983	46.3	360	254	56	494364
ABplapa:58	ABplapa	58	1045	-23954	-257	-258	1045	50.6	387	227	48	516329
ABplapaa:84	ABplapaa	84	1261	-23738	-79	-92	1261	53.6	407	289	41	460985
ABplapaaa:121	ABplapaaa	121	1300	-23699	315	330	1300	52.8	348	354	35	325550
ABplapaaaa:170	ABplapaaaa	170	1722	-23277	553	595	1722	48.5	351	316	30	183614
ABplapaaap:170	ABplapaaap	170	1549	-23450	375	443	1549	51.7	324	338	30	176121
ABplapaap:121	ABplapaap	121	1286	-23713	320	324	1286	52.9	303	345	36	326681
ABplapaapa:174	ABplapaapa	174	1901	-23098	794	823	1901	51.2	305	365	30	189604
ABplapaapp:174	ABplapaapp	174	1780	-23219	584	629	1780	50.2	269	360	30	177355
ABplapap:84	ABplapap	84	1157	-23842	-26	-23	1157	50.2	336	259	42	474127
ABplapapa:118	ABplapapa	118	1294	-23705	246	313	1294	51.6	239	339	37	380231
ABplapapaa:168	ABplapapaa	168	1511	-23488	322	419	1511	49.8	192	338	32	218036
ABplapapap:168	ABplapapap	168	1545	-23454	365	460	1545	44.3	163	331	33	267275
ABplapapp:118	ABplapapp	118	1286	-23713	287	310	1286	43.3	190	335	37	402783
ABplapappa:166	ABplapappa	166	1537	-23462	448	481	1537	42.6	134	328	32	262938
ABplapappp:166	ABplapappp	166	1646	-23353	510	547	1646	35.7	131	323	31	256790
ABplapp:58	ABplapp	58	1062	-23937	-160	-160	1062	44.3	340	283	48	554398
ABplappa:85	ABplappa	85	1183	-23816	-8	-9	1183	49.1	335	328	44	581225
ABplappaa:123	ABplappaa	123	1367	-23632	330	352	1367	41.9	270	380	38	454220
ABplappaaa:173	ABplappaaa	173	1879	-23120	753	808	1879	40.5	259	372	30	214485
ABplappaap:173	ABplappaap	173	1704	-23295	592	635	1704	39.2	227	357	31	221109
ABplappap:123	ABplappap	123	1286	-23713	292	305	1286	43.6	224	365	38	461556
ABplappapa:171	ABplappapa	171	1914	-23085	811	850	1914	47.3	226	355	30	191441
ABplappapp:171	ABplappapp	171	1735	-23264	646	668	1735	39.4	185	344	32	234569
ABplappp:85	ABplappp	85	1196	-23803	19	18	1196	45.3	267	306	41	476950
ABplapppa:124	ABplapppa	124	1329	-23670	335	350	1329	34.5	202	357	36	421629
ABplapppaa:177	ABplapppaa	177	1519	-23480	185	336	1519	31.6	205	359	31	273894
ABplapppap:177	ABplapppap	177	1580	-23419	380	442	1580	29.7	170	347	30	241587
ABplapppp:124	ABplapppp	124	1299	-23700	294	319	1299	30.7	160	350	36	424132
ABplappppa:177	ABplappppa	177	1539	-23460	443	469	1539	27.3	138	340	31	239803
ABplappppp:177	ABplappppp	177	1558	-23441	328	422	1558	21.3	134	317	30	239921
ABplp:23	ABplp	23	994	-24005	-348	-348	994	40.5	323	336	63	570597
ABplpa:36	ABplpa	36	992	-24007	-315	-317	992	36.6	363	371	56	631696
ABplpaa:57	ABplpaa	57	1043	-23956	-268	-269	1043	46.5	361	374	49	600287
ABplpaaa:85	ABplpaaa	85	1227	-23772	-42	-43	1227	46.0	434	364	42	609215
ABplpaaaa:123	ABplpaaaa	123	1864	-23135	660	725	1864	32.5	462	380	37	584186
ABplpaaaaa:173	ABplpaaaaa	173	2845	-22154	1134	1393	2845	28.6	474	373	32	386449
ABplpaaaap:173	ABplpaaaap	173	3089	-21910	1261	1469	3089	28.0	447	361	31	379571
ABplpaaap:123	ABplpaaap	123	1822	-23177	664	709	1822	28.9	410	384	37	567840
ABplpaaapa:170	ABplpaaapa	170	2871	-22129	1177	1379	2871	27.0	423	379	31	368048
ABplpaaapp:170	ABplpaaapp	170	2672	-22327	1061	1239	2672	31.1	401	377	32	373279
ABplpaap:85	ABplpaap	85	1189	-23810	-51	-55	1189	42.6	378	373	44	696668
ABplpaapa:119	ABplpaapa	119	1825	-23174	686	732	1825	36.2	399	381	38	582050
ABplpaapaa:167	ABplpaapaa	167	2911	-22089	1275	1427	2911	34.9	439	362	30	329054
ABplpaapap:167	ABplpaapap	167	2709	-22290	1206	1348	2709	38.1	412	387	32	354406
ABplpaapp:119	ABplpaapp	119	1677	-23322	636	646	1677	35.3	346	389	39	641661
ABplpaappa:164	ABplpaappa	164	2688	-22311	1249	1386	2688	36.5	379	390	32	336497
ABplpaappp:164	ABplpaappp	164	2635	-22364	1339	1411	2635	37.1	343	396	33	362573
ABplpap:57	ABplpap	57	1042	-23957	-245	-245	1042	31.9	303	380	50	673854
ABplpapa:84	ABplpapa	84	1198	-23801	-75	-78	1198	30.4	349	383	43	734191
ABplpapaa:119	ABplpapaa	119	1773	-23226	606	655	1773	16.8	369	344	38	561020
ABplpapaaa:171	ABplpapaaa	171	2774	-22225	1251	1422	2774	21.9	379	340	30	307584
ABplpapaap:171	ABplpapaap	171	2563	-22436	1095	1231	2563	22.4	348	349	32	354027
ABplpapap:119	ABplpapap	119	1558	-23441	462	485	1558	16.0	340	358	39	618755
ABplpapapa:168	ABplpapapa	168	2417	-22582	1041	1132	2417	15.5	340	348	33	358995
ABplpapapp:168	ABplpapapp	168	2140	-22859	761	828	2140	14.0	304	338	32	291939
ABplpapp:84	ABplpapp	84	1121	-23878	-93	-95	1121	28.9	286	377	45	736855
ABplpappa:118	ABplpappa	118	1296	-23703	212	221	1296	12.4	313	332	41	530745
ABplpappaa:161	ABplpappaa	161	1812	-23187	558	629	1812	13.5	346	298	38	401433
ABplpappap:161	ABplpappap	161	2612	-22387	1366	1422	2612	14.3	307	295	29	258891
ABplpappp:118	ABplpappp	118	1435	-23564	376	399	1435	14.2	269	311	38	433420
ABplpapppa:172	ABplpapppa	172	2261	-22738	992	1095	2261	13.2	271	288	32	265833
ABplpapppp:172	ABplpapppp	172	2295	-22704	977	1066	2295	14.3	234	291	30	229995
ABplpp:36	ABplpp	36	968	-24032	-349	-350	968	42.5	268	347	56	556856
ABplppa:59	ABplppa	59	1111	-23888	-241	-241	1111	50.0	285	344	48	511017
ABplppaa:87	ABplppaa	87	1253	-23746	28	29	1253	41.7	334	376	41	562582
ABplppaaa:125	ABplppaaa	125	1580	-23419	476	511	1580	26.0	354	381	37	525128
ABplppaaaa:175	ABplppaaaa	175	2128	-22871	710	871	2128	26.7	377	380	33	329597
ABplppaaap:175	ABplppaaap	175	2338	-22661	793	988	2338	28.8	347	382	31	323017
ABplppaap:125	ABplppaap	125	1417	-23582	366	392	1417	23.9	302	368	38	500042
ABplppaapa:173	ABplppaapa	173	2011	-22988	712	802	2011	20.6	311	363	31	286593
ABplppaapp:173	ABplppaapp	173	1875	-23124	530	635	1875	21.3	275	365	31	258592
ABplppap:87	ABplppap	87	1210	-23789	0	0	1210	40.4	283	345	42	538673
ABplppapa:123	ABplppapa	123	1411	-23588	362	387	1411	31.9	282	365	37	469894
ABplppapaa:168	ABplppapaa	168	1981	-23018	617	703	1981	28.8	323	381	32	318438
ABplppapap:168	ABplppapap	168	1978	-23022	706	791	1978	29.6	288	382	32	296074
ABplppapp:123	ABplppapp	123	1575	-23424	488	533	1575	32.2	240	373	36	500340
ABplppappa:175	ABplppappa	175	2225	-22774	943	1071	2225	30.5	256	383	31	270564
ABplppappp:175	ABplppappp	175	2419	-22580	1030	1155	2419	28.7	227	369	32	316013
ABplppp:59	ABplppp	59	1048	-23952	-221	-222	1048	36.2	229	365	49	626377
ABplpppa:86	ABplpppa	86	1301	-23698	23	19	1301	39.9	251	378	41	567036
ABplpppaa:120	ABplpppaa	120	1759	-23240	677	712	1759	24.2	249	369	39	562694
ABplpppaaa:169	ABplpppaaa	169	2683	-22316	1339	1406	2683	22.1	244	369	31	295061
ABplpppaap:169	ABplpppaap	169	2414	-22585	1030	1125	2414	23.6	202	363	31	280276
ABplpppap:120	ABplpppap	120	1754	-23245	709	712	1754	24.7	197	362	37	510147
ABplpppapa:170	ABplpppapa	170	2322	-22677	875	1073	2322	20.3	179	342	33	294713
ABplpppapp:170	ABplpppapp	170	3098	-21901	1422	1606	3098	21.9	172	312	31	321683
ABplpppp:86	ABplpppp	86	1275	-23724	15	16	1275	31.6	210	362	44	639231
ABplppppa:120	ABplppppa	120	1642	-23357	574	597	1642	16.3	243	347	39	522095
ABplppppaa:166	ABplppppaa	166	2272	-22727	960	1014	2272	14.8	262	334	31	256273
ABplppppap:166	ABplppppap	166	2437	-22562	1080	1128	2437	17.4	227	338	32	250832
ABplppppp:120	ABplppppp	120	1625	-23374	557	566	1625	13.9	190	327	40	522286
ABplpppppa:170	ABplpppppa	170	2717	-22283	1276	1356	2717	16.9	202	302	31	236687
ABplpppppp:170	ABplpppppp	170	2867	-22132	1469	1603	2867	16.6	160	296	32	299304
ABpr:10	ABpr	10	1016	-23983	-216	-218	1016	20.8	252	162	68	509525
ABpra:23	ABpra	23	1015	-23984	-192	-192	1015	19.2	271	133	65	516993
ABpraa:37	ABpraa	37	1027	-23972	-257	-257	1027	20.8	316	118	57	559574
ABpraaa:58	ABpraaa	58	1022	-23977	-222	-222	1022	32.9	368	100	48	723473
ABpraaaa:85	ABpraaaa	85	1151	-23848	-8	-6	1151	32.2	423	112	42	662562
ABpraaaaa:126	ABpraaaaa	126	1585	-23414	606	626	1585	31.7	466	126	35	494657
ABpraaaaaa:176	ABpraaaaaa	176	2243	-22756	1153	1181	2243	32.8	480	116	29	275856
ABpraaaaap:176	ABpraaaaap	176	2065	-22934	907	958	2065	39.8	454	107	29	228106
ABpraaaap:126	ABpraaaap	126	1502	-23497	481	511	1502	36.6	429	109	36	480002
ABpraaaapa:171	ABpraaaapa	171	2124	-22875	813	929	2124	32.9	436	113	30	293345
ABpraaaapp:171	ABpraaaapp	171	1825	-23174	747	765	1825	37.1	410	92	30	246873
ABpraaap:85	ABpraaap	85	1155	-23844	-32	-29	1155	40.5	372	105	41	582157
ABpraaapa:123	ABpraaapa	123	1460	-23539	478	496	1460	41.8	452	129	34	371176
ABpraaapaa:171	ABpraaapaa	171	2254	-22745	973	1047	2254	38.4	462	146	30	252393
ABpraaapap:171	ABpraaapap	171	1994	-23005	694	790	1994	41.9	433	132	29	216021
ABpraaapp:123	ABpraaapp	123	1403	-23596	378	411	1403	42.4	399	107	36	431424
ABpraaappa:166	ABpraaappa	166	1961	-23038	636	738	1961	40.6	405	128	30	222079
ABpraaappp:166	ABpraaappp	166	1663	-23336	450	500	1663	40.1	375	112	30	221408
ABpraap:58	ABpraap	58	1040	-23959	-205	-206	1040	20.5	319	131	49	562419
ABpraapa:85	ABpraapa	85	1236	-23763	24	25	1236	32.3	342	104	43	614521
ABpraapaa:122	ABpraapaa	122	1599	-23400	567	586	1599	47.7	399	123	35	318931
ABpraapaaa:172	ABpraapaaa	172	2312	-22687	1134	1205	2312	49.7	475	133	30	200566
ABpraapaap:172	ABpraapaap	172	2085	-22914	825	911	2085	51.2	429	125	31	182962
ABpraapap:122	ABpraapap	122	1651	-23348	594	643	1651	47.3	350	112	36	353707
ABpraapapa:173	ABpraapapa	173	2189	-22810	960	1037	2189	46.8	414	105	30	212527
ABpraapapp:173	ABpraapapp	173	1961	-23038	757	789	1961	48.5	379	118	30	183896
ABpraapp:85	ABpraapp	85	1191	-23808	9	9	1191	35.3	285	133	45	639530
ABpraappa:120	ABpraappa	120	1817	-23182	782	801	1817	43.3	314	99	35	387898
ABpraappaa:174	ABpraappaa	174	2350	-22649	1122	1206	2350	44.4	366	82	29	198770
ABpraappap:174	ABpraappap	174	2327	-22672	958	1008	2327	42.1	340	95	30	188436
ABpraappp:120	ABpraappp	120	1505	-23494	488	499	1505	40.3	257	104	39	491180
ABpraapppa:167	ABpraapppa	167	2307	-22692	1075	1091	2307	35.9	312	97	32	235332
ABpraapppp:167	ABpraapppp	167	2286	-22713	1053	1086	2286	31.9	271	91	32	250876
ABprap:37	ABprap	37	951	-24048	-303	-303	951	31.1	209	136	57	705248
ABprapa:58	ABprapa	58	973	-24026	-237	-238	973	41.2	272	107	48	665483
ABprapaa:85	ABprapaa	85	1169	-23830	16	17	1169	45.8	298	111	41	501554
ABprapaaa:121	ABprapaaa	121	1333	-23666	355	373	1333	51.8	295	113	36	312426
ABprapaaaa:171	ABprapaaaa	171	1827	-23172	648	725	1827	48.7	317	90	30	172920
ABprapaaap:171	ABprapaaap	171	1823	-23176	475	567	1823	44.5	292	106	31	192207
ABprapaap:121	ABprapaap	121	1407	-23592	414	436	1407	48.4	243	121	35	314683
ABprapaapa:172	ABprapaapa	172	1971	-23028	692	742	1971	42.0	267	102	29	164151
ABprapaapp:172	ABprapaapp	172	1894	-23105	623	684	1894	39.2	239	106	30	178564
ABprapap:85	ABprapap	85	1103	-23896	0	2	1103	45.7	236	131	43	581690
ABprapapa:119	ABprapapa	119	1309	-23690	355	363	1309	45.3	191	120	38	441375
ABprapapaa:166	ABprapapaa	166	1862	-23137	637	731	1862	44.2	190	117	32	223705
ABprapapap:166	ABprapapap	166	1929	-23070	676	782	1929	39.7	152	130	32	249655
ABprapapp:119	ABprapapp	119	1373	-23626	444	445	1373	42.0	133	154	37	416545
ABprapappa:166	ABprapappa	166	1859	-23140	771	809	1859	39.0	125	153	30	212436
ABprapappp:166	ABprapappp	166	1600	-23399	510	530	1600	31.4	116	173	32	223866
ABprapp:58	ABprapp	58	1023	-23977	-175	-178	1023	38.4	195	143	48	671020
ABprappa:85	ABprappa	85	1217	-23782	35	33	1217	38.9	188	120	44	712474
ABprappaa:120	ABprappaa	120	1510	-23490	481	504	1510	33.3	210	103	39	577512
ABprappaaa:172	ABprappaaa	172	2195	-22804	958	1022	2195	28.6	241	101	31	252028
ABprappaap:172	ABprappaap	172	2040	-22959	821	862	2040	27.6	204	121	32	264061
ABprappap:120	ABprappap	120	1500	-23499	487	509	1500	35.1	162	125	39	538772
ABprappapa:167	ABprappapa	167	1950	-23049	818	829	1950	36.2	203	105	31	249706
ABprappapp:167	ABprappapp	167	1815	-23184	709	767	1815	33.5	161	133	33	283970
ABprappp:85	ABprappp	85	1211	-23788	92	91	1211	39.6	127	169	41	552386
ABprapppa:127	ABprapppa	127	1726	-23273	686	717	1726	28.9	151	148	36	422755
ABprapppaa:178	ABprapppaa	178	2116	-22884	743	833	2116	24.2	184	147	30	218206
ABprapppap:178	ABprapppap	178	2055	-22944	793	816	2055	24.6	152	164	30	208644
ABprapppp:127	ABprapppp	127	1452	-23547	418	450	1452	25.8	121	178	37	418166
ABprappppa:177	ABprappppa	177	1793	-23206	607	654	1793	22.2	121	168	30	186267
ABprappppp:177	ABprappppp	177	1615	-23384	390	415	1615	22.4	115	205	31	201344
ABprp:23	ABprp	23	1083	-23916	-148	-148	1083	14.6	211	245	62	283918
ABprpa:37	ABprpa	37	1063	-23936	-167	-167	1063	15.3	256	204	56	322598
ABprpaa:58	ABprpaa	58	1052	-23947	-199	-201	1052	20.3	251	117	48	570307
ABprpaaa:85	ABprpaaa	85	1174	-23825	-30	-30	1174	19.5	320	106	43	545424
ABprpaaaa:119	ABprpaaaa	119	1316	-23683	300	318	1316	26.4	409	124	38	523240
ABprpaaaaa:164	ABprpaaaaa	164	2157	-22842	860	939	2157	24.0	434	148	31	341376
ABprpaaaap:164	ABprpaaaap	164	1982	-23017	698	780	1982	24.1	392	138	31	289036
ABprpaaap:119	ABprpaaap	119	1469	-23530	454	473	1469	25.9	352	98	37	507024
ABprpaaapa:166	ABprpaaapa	166	2124	-22875	886	931	2124	20.6	388	105	30	306658
ABprpaaapp:166	ABprpaaapp	166	1835	-23164	485	570	1835	25.8	362	113	33	340432
ABprpaap:85	ABprpaap	85	1220	-23779	3	2	1220	29.0	268	110	43	577943
ABprpaapa:117	ABprpaapa	117	1462	-23537	412	431	1462	33.8	379	99	37	539391
ABprpaapaa:166	ABprpaapaa	166	2446	-22553	1138	1253	2446	26.7	424	118	32	361812
ABprpaapap:166	ABprpaapap	166	2182	-22817	943	1000	2182	31.1	391	108	30	290588
ABprpaapp:117	ABprpaapp	117	1359	-23640	318	340	1359	33.4	319	91	39	540828
ABprpaappa:163	ABprpaappa	163	2069	-22930	855	881	2069	32.6	357	88	32	293548
ABprpaappp:163	ABprpaappp	163	1834	-23165	658	683	1834	26.9	321	95	34	338951
ABprpap:58	ABprpap	58	1120	-23880	-107	-107	1120	16.4	198	182	48	389433
ABprpapa:84	ABprpapa	84	1327	-23672	75	73	1327	14.5	260	129	43	506102
ABprpapaa:118	ABprpapaa	118	1618	-23381	561	587	1618	15.6	350	137	38	500430
ABprpapaaa:171	ABprpapaaa	171	2526	-22473	1134	1241	2526	16.5	361	153	32	315520
ABprpapaap:171	ABprpapaap	171	2299	-22700	851	938	2299	16.2	319	153	31	241682
ABprpapap:118	ABprpapap	118	1563	-23437	467	494	1563	15.5	307	142	38	444556
ABprpapapa:169	ABprpapapa	169	2114	-22885	792	841	2114	13.0	312	192	31	214190
ABprpapapp:169	ABprpapapp	169	1985	-23014	698	761	1985	13.3	274	202	30	190734
ABprpapp:84	ABprpapp	84	1196	-23803	-47	-46	1196	13.9	198	160	44	476371
ABprpappa:116	ABprpappa	116	1400	-23599	327	339	1400	12.0	295	166	39	406387
ABprpappaa:163	ABprpappaa	163	2236	-22763	1001	1044	2236	14.1	344	214	33	248607
ABprpappap:163	ABprpappap	163	2073	-22926	857	897	2073	12.7	309	239	33	226678
ABprpappp:116	ABprpappp	116	1384	-23615	347	357	1384	12.4	251	184	39	399299
ABprpapppa:163	ABprpapppa	163	1965	-23034	761	800	1965	13.2	254	240	35	272495
ABprpapppp:163	ABprpapppp	163	1993	-23006	808	854	1993	15.6	207	257	32	215333
ABprpp:37	ABprpp	37	1086	-23913	-218	-218	1086	18.2	152	209	57	504744
ABprppa:59	ABprppa	59	1020	-23979	-241	-244	1020	28.9	154	136	48	677184
ABprppaa:86	ABprppaa	86	1418	-23581	156	160	1418	25.9	223	105	41	595158
ABprppaaa:122	ABprppaaa	122	1862	-23137	738	767	1862	23.9	306	101	36	473640
ABprppaaaa:176	ABprppaaaa	176	2604	-22395	1136	1292	2604	18.0	347	118	32	327353
ABprppaaap:176	ABprppaaap	176	2796	-22203	1273	1480	2796	16.2	320	110	30	290134
ABprppaap:122	ABprppaap	122	1649	-23351	515	551	1649	17.5	270	124	38	483449
ABprppaapa:173	ABprppaapa	173	2027	-22972	734	803	2027	13.1	279	164	31	239877
ABprppaapp:173	ABprppaapp	173	2086	-22913	747	825	2086	14.5	243	155	30	218349
ABprppap:86	ABprppap	86	1356	-23643	117	117	1356	26.8	170	142	43	611005
ABprppapa:121	ABprppapa	121	1733	-23266	606	643	1733	22.9	249	115	37	459407
ABprppapaa:170	ABprppapaa	170	2531	-22468	1042	1183	2531	16.2	295	121	32	290473
ABprppapap:170	ABprppapap	170	2577	-22422	1249	1345	2577	16.4	258	115	32	265105
ABprppapp:121	ABprppapp	121	1767	-23232	690	727	1767	23.7	205	132	38	486947
ABprppappa:172	ABprppappa	172	2256	-22743	865	964	2256	21.1	234	119	33	323852
ABprppappp:172	ABprppappp	172	2717	-22282	1227	1393	2717	18.6	202	146	32	289911
ABprppp:59	ABprppp	59	1103	-23896	-186	-187	1103	19.5	120	203	48	572902
ABprpppa:85	ABprpppa	85	1319	-23680	115	115	1319	15.2	143	171	43	520536
ABprpppaa:120	ABprpppaa	120	1767	-23232	671	700	1767	14.7	210	138	38	440579
ABprpppaaa:169	ABprpppaaa	169	2464	-22535	1034	1187	2464	13.2	207	153	33	258805
ABprpppaap:169	ABprpppaap	169	2442	-22557	1124	1153	2442	17.4	175	171	31	225337
ABprpppap:120	ABprpppap	120	1658	-23341	640	650	1658	15.3	158	162	38	414741
ABprpppapa:166	ABprpppapa	166	2144	-22855	808	908	2144	15.1	145	201	33	246604
ABprpppapp:166	ABprpppapp	166	2874	-22125	1590	1641	2874	17.0	127	229	30	232292
ABprpppp:85	ABprpppp	85	1321	-23678	72	70	1321	24.4	108	200	44	610067
ABprppppa:118	ABprppppa	118	1612	-23387	565	588	1612	17.8	173	170	38	419685
ABprppppaa:163	ABprppppaa	163	2334	-22665	1062	1092	2334	14.6	232	194	31	207737
ABprppppap:163	ABprppppap	163	2223	-22776	922	981	2223	14.5	191	205	32	217798
ABprppppp:118	ABprppppp	118	1626	-23374	592	611	1626	15.4	143	214	40	458077
ABprpppppa:169	ABprpppppa	169	2488	-22511	1150	1190	2488	15.7	171	240	30	209910
ABprpppppp:169	ABprpppppp	169	2435	-22564	999	1085	2435	19.5	142	266	32	244803
EMS:2	EMS	2	975	-24024	-327	-327	975	29.9	288	341	69	880787
MS:13	MS	13	1102	-23897	-130	-131	1102	16.3	363	319	65	378768
MSa:28	MSa	28	1085	-23914	-216	-216	1085	14.1	448	325	63	492835
MSaa:43	MSaa	43	1095	-23904	-154	-157	1095	13.7	484	314	53	459175
MSaaa:67	MSaaa	67	1046	-23953	-187	-192	1046	16.8	500	315	47	563594
MSaaaa:95	MSaaaa	95	1239	-23760	69	69	1239	22.8	509	262	41	577493
MSaaaaa:125	MSaaaaa	125	1533	-23466	573	575	1533	34.7	530	241	34	374900
MSaaaaaa:165	MSaaaaaa	165	2336	-22663	1093	1117	2336	33.8	554	216	28	254440
MSaaaaap:165	MSaaaaap	165	1750	-23249	587	617	1750	38.2	530	243	32	242892
MSaaaap:125	MSaaaap	125	1423	-23576	398	427	1423	41.6	471	250	37	340027
MSaaaapa:170	MSaaaapa	170	1795	-23204	562	683	1795	44.0	510	247	33	246779
MSaaaapp:170	MSaaaapp	170	1858	-23141	741	762	1858	46.8	454	245	30	150427
MSaaap:95	MSaaap	95	1226	-23773	82	84	1226	23.3	448	284	41	470284
MSaaapa:127	MSaaapa	127	1286	-23713	321	339	1286	33.1	458	263	39	415307
MSaaapaa:168	MSaaapaa	168	1673	-23326	574	624	1673	38.8	488	259	34	266286
MSaaapap:168	MSaaapap	168	1407	-23592	351	393	1407	42.3	433	273	31	175134
MSaaapp:127	MSaaapp	127	1757	-23242	698	715	1757	38.2	405	257	33	249187
MSaaappa:190	MSaaappa	190	2454	-22546	1298	1320	2454	39.0	410	254	26	131363
MSaaappp:190	MSaaappp	190	2190	-22810	949	974	2190	42.0	390	238	26	126867
MSaap:67	MSaap	67	1119	-23880	-78	-82	1119	15.0	418	328	48	471725
MSaapa:96	MSaapa	96	1220	-23779	38	38	1220	12.5	408	303	43	429444
MSaapaa:128	MSaapaa	128	1234	-23765	272	285	1234	26.6	411	278	38	386813
MSaapaaa:168	MSaapaaa	168	1651	-23348	458	527	1651	31.6	415	281	30	215908
MSaapaap:168	MSaapaap	168	1440	-23559	283	308	1440	37.5	377	267	31	161362
MSaapap:128	MSaapap	128	1372	-23627	364	383	1372	25.8	362	269	35	290624
MSaapapa:177	MSaapapa	177	2003	-22996	739	788	2003	28.0	383	275	29	209088
MSaapapp:177	MSaapapp	177	1561	-23438	433	463	1561	30.3	346	282	29	165402
MSaapp:96	MSaapp	96	1218	-23781	70	70	1218	12.5	338	304	41	362052
MSaappa:136	MSaappa	136	1625	-23374	551	575	1625	20.1	346	285	33	257662
MSaappp:136	MSaappp	136	1416	-23583	267	319	1416	21.8	306	300	37	311365
MSap:43	MSap	43	1003	-23996	-259	-260	1003	23.3	412	365	54	569559
MSapa:69	MSapa	69	1065	-23934	-164	-165	1065	24.4	402	379	46	641652
MSapaa:99	MSapaa	99	1178	-23821	40	42	1178	26.4	425	322	40	482277
MSapaaa:135	MSapaaa	135	1582	-23417	531	554	1582	34.5	486	308	33	317848
MSapaaaa:181	MSapaaaa	181	2172	-22827	804	860	2172	33.5	523	307	26	176975
MSapaaap:181	MSapaaap	181	2019	-22980	846	876	2019	36.2	489	295	28	175866
MSapaap:135	MSapaap	135	1662	-23337	525	563	1662	33.0	441	312	35	331298
MSapap:99	MSapap	99	1112	-23887	8	10	1112	25.4	356	323	41	477918
MSapapa:136	MSapapa	136	1563	-23436	421	471	1563	35.1	404	326	36	352468
MSapapaa:184	MSapapaa	184	2225	-22774	879	1046	2225	36.5	449	322	29	208719
MSapapap:184	MSapapap	184	2194	-22805	1008	1016	2194	38.5	407	325	28	151381
MSapapp:136	MSapapp	136	1611	-23388	527	560	1611	40.6	358	319	34	279979
MSapappa:190	MSapappa	190	1745	-23255	463	637	1745	46.0	390	298	26	114967
MSapappp:190	MSapappp	190	2130	-22870	1014	1035	2130	47.0	388	312	32	201825
MSapp:69	MSapp	69	1076	-23923	-121	-121	1076	18.4	328	346	47	476873
MSappa:99	MSappa	99	1147	-23852	82	80	1147	24.3	328	293	40	402618
MSappaa:144	MSappaa	144	1682	-23317	527	573	1682	31.7	382	312	34	274102
MSappap:144	MSappap	144	1800	-23199	495	619	1800	30.5	331	309	35	276693
MSappp:99	MSappp	99	1180	-23819	117	120	1180	29.6	282	315	41	436110
MSapppa:144	MSapppa	144	1627	-23372	453	513	1627	34.6	347	341	35	323358
MSapppp:144	MSapppp	144	1637	-23362	322	438	1637	42.7	304	321	35	267813
MSp:28	MSp	28	1093	-23906	-121	-121	1093	17.1	338	288	61	336828
MSpa:45	MSpa	45	1123	-23876	-122	-122	1123	12.5	388	300	54	338189
MSpaa:66	MSpaa	66	1129	-23870	-42	-43	1129	13.1	382	275	44	268079
MSpaaa:95	MSpaaa	95	1089	-23911	-47	-44	1089	22.1	422	225	42	470519
MSpaaaa:126	MSpaaaa	126	1241	-23758	301	305	1241	32.3	489	202	36	425226
MSpaaaaa:166	MSpaaaaa	166	1989	-23010	820	855	1989	33.7	521	188	29	244633
MSpaaaap:166	MSpaaaap	166	1741	-23258	582	618	1741	39.8	494	204	31	216315
MSpaaap:126	MSpaaap	126	1213	-23786	260	265	1213	38.2	437	207	37	343324
MSpaaapa:169	MSpaaapa	169	1665	-23334	508	550	1665	42.3	460	207	30	199209
MSpaaapp:169	MSpaaapp	169	1588	-23411	454	496	1588	47.0	423	219	32	182344
MSpaap:95	MSpaap	95	1072	-23927	-38	-39	1072	20.9	359	240	40	343397
MSpaapa:132	MSpaapa	132	1043	-23956	68	98	1043	35.5	408	214	37	329619
MSpaapaa:173	MSpaapaa	173	1255	-23744	141	180	1255	37.9	448	221	31	218114
MSpaapap:173	MSpaapap	173	1223	-23776	134	162	1223	39.6	411	195	33	205947
MSpaapp:132	MSpaapp	132	1428	-23571	337	379	1428	36.7	364	222	30	172582
MSpap:66	MSpap	66	1222	-23777	-32	-31	1222	12.0	289	307	47	306937
MSpapa:94	MSpapa	94	1161	-23838	-23	-26	1161	11.6	311	257	44	330000
MSpapaa:126	MSpapaa	126	1063	-23936	129	146	1063	23.5	356	222	37	315917
MSpapaaa:164	MSpapaaa	164	1740	-23259	634	676	1740	26.5	388	236	32	259022
MSpapaap:164	MSpapaap	164	1483	-23516	392	428	1483	32.5	356	225	33	201935
MSpapap:126	MSpapap	126	1224	-23775	255	259	1224	21.8	307	233	36	271413
MSpapapa:173	MSpapapa	173	1799	-23200	628	643	1799	24.1	355	223	30	197611
MSpapapp:173	MSpapapp	173	1705	-23294	558	601	1705	25.0	315	234	31	175354
MSpapp:94	MSpapp	94	1113	-23886	15	16	1113	12.6	248	270	44	343246
MSpappa:141	MSpappa	141	1662	-23337	570	605	1662	17.4	300	250	35	287088
MSpappp:141	MSpappp	141	1439	-23560	304	375	1439	19.8	258	236	39	337470
MSpp:45	MSpp	45	1155	-23844	-35	-35	1155	12.1	299	228	52	274037
MSppa:68	MSppa	68	1083	-23916	-97	-98	1083	11.2	295	192	46	268998
MSppaa:96	MSppaa	96	1249	-23750	148	153	1249	25.6	346	162	39	370223
MSppaaa:132	MSppaaa	132	1773	-23226	745	750	1773	31.5	458	168	33	285862
MSppaaaa:179	MSppaaaa	179	2647	-22352	1391	1389	2647	28.0	484	174	29	216968
MSppaaap:179	MSppaaap	179	2266	-22733	1008	1011	2266	33.5	453	180	28	149114
MSppaap:132	MSppaap	132	1966	-23033	822	854	1966	30.4	408	173	32	236399
MSppap:96	MSppap	96	1210	-23790	56	61	1210	23.1	297	193	41	350120
MSppapa:132	MSppapa	132	1633	-23366	560	585	1633	34.7	388	154	34	260200
MSppapaa:178	MSppapaa	178	2669	-22330	1286	1307	2669	30.6	442	150	27	160249
MSppapap:178	MSppapap	178	2235	-22764	926	949	2235	34.0	403	161	29	170116
MSppapp:132	MSppapp	132	1624	-23375	514	538	1624	38.0	349	148	33	215163
MSppappa:187	MSppappa	187	2466	-22533	1148	1205	2466	40.7	414	157	26	117695
MSppappp:187	MSppappp	187	2125	-22875	887	945	2125	43.0	375	172	30	126163
MSppp:68	MSppp	68	1149	-23850	-67	-67	1149	10.2	209	245	47	311651
MSpppa:97	MSpppa	97	1165	-23834	74	75	1165	18.3	250	203	41	324637
MSpppaa:136	MSpppaa	136	1436	-23563	371	402	1436	27.3	344	179	35	215198
MSpppap:136	MSpppap	136	1671	-23328	428	509	1671	24.2	306	170	35	236269
MSpppp:97	MSpppp	97	1247	-23752	164	170	1247	25.3	223	183	40	395043
MSppppa:151	MSppppa	151	1835	-23164	588	661	1835	33.9	337	132	32	212841
MSppppp:151	MSppppp	151	1810	-23189	615	654	1810	41.3	301	145	33	191927
E:13	E	13	1034	-23965	-274	-274	1034	25.0	211	337	63	472208
Ea:28	Ea	28	1087	-23912	-203	-203	1087	21.5	286	336	61	550717
Eal:61	Eal	61	1182	-23817	-48	-49	1182	32.5	309	292	52	501624
Eala:105	Eala	105	1598	-23401	495	506	1598	41.0	372	257	45	312546
Ealaa:174	Ealaa	174	2200	-22799	989	1043	2200	47.3	393	260	33	128515
Ealap:174	Ealap	174	1980	-23019	778	818	1980	48.1	312	252	34	98086
Ealp:105	Ealp	105	1648	-23351	540	544	1648	39.2	304	266	41	235234
Ealpa:177	Ealpa	177	1941	-23058	769	784	1941	40.7	345	274	31	93910
Ealpp:177	Ealpp	177	1867	-23132	656	707	1867	40.5	280	261	34	101450
Ear:61	Ear	61	1201	-23798	-36	-37	1201	23.1	257	233	52	389269
Eara:104	Eara	104	1593	-23406	464	475	1593	40.4	335	193	44	294156
Earaa:179	Earaa	179	2097	-22902	803	836	2097	43.0	372	202	32	117518
Earap:179	Earap	179	1990	-23009	796	818	1990	46.3	300	209	33	105464
Earp:104	Earp	104	1640	-23359	515	526	1640	34.4	284	192	42	263089
Earpa:179	Earpa	179	1883	-23117	680	729	1883	36.5	336	208	35	134030
Earpp:179	Earpp	179	1988	-23011	819	840	1988	38.2	259	203	34	110091
Ep:28	Ep	28	1010	-23989	-362	-365	1010	33.5	190	302	61	742924
Epl:62	Epl	62	1184	-23815	-101	-104	1184	36.9	199	287	51	522590
Epla:104	Epla	104	1473	-23526	362	383	1473	43.0	245	255	44	269289
Eplaa:177	Eplaa	177	1785	-23214	610	649	1785	48.6	268	239	34	107893
Eplap:177	Eplap	177	2121	-22878	896	952	2121	48.2	206	254	33	108959
Eplp:104	Eplp	104	1670	-23329	552	574	1670	40.4	170	272	43	271125
Eplpa:180	Eplpa	180	2221	-22779	1031	1107	2221	50.0	167	252	36	123943
Eplpp:180	Eplpp	180	1808	-23191	615	647	1808	36.0	152	264	35	120544
Epr:62	Epr	62	1188	-23811	-66	-67	1188	33.4	192	207	51	483605
Epra:106	Epra	106	1687	-23312	542	562	1687	40.3	221	177	43	279875
Epraa:175	Epraa	175	2247	-22752	933	997	2247	47.0	264	167	34	111889
Eprap:175	Eprap	175	1972	-23027	719	759	1972	42.2	201	188	35	121331
Eprp:106	Eprp	106	1687	-23312	560	579	1687	40.4	163	218	42	253783
Eprpa:178	Eprpa	178	1970	-23029	771	792	1970	50.3	192	196	34	110745
Eprpp:178	Eprpp	178	2197	-22802	1003	1024	2197	39.6	150	216	34	115701
P2:2	P2	2	961	-24038	-429	-428	961	29.2	133	266	70	929278
C:16	C	16	965	-24034	-427	-427	965	42.0	194	222	61	505152
Ca:31	Ca	31	1007	-23992	-339	-339	1007	44.0	262	242	57	360875
Caa:51	Caa	51	1055	-23944	-312	-313	1055	49.8	275	241	50	312851
Caaa:77	Caaa	77	1163	-23836	-242	-242	1163	52.7	274	231	46	340356
Caaaa:110	Caaaa	110	1399	-23600	274	300	1399	54.2	203	270	39	249671
Caaaaa:162	Caaaaa	162	1917	-23082	720	739	1917	57.2	207	268	33	116090
Caaaap:162	Caaaap	162	1932	-23067	678	754	1932	55.5	161	269	32	122391
Caaap:110	Caaap	110	1320	-23679	291	293	1320	49.7	146	273	40	296660
Caaapa:155	Caaapa	155	1939	-23060	873	874	1939	53.0	119	238	33	139250
Caaapp:155	Caaapp	155	2004	-22995	960	962	2004	42.9	99	273	35	189543
Caap:77	Caap	77	1229	-23770	-96	-97	1229	51.6	193	281	42	312165
Caapa:119	Caapa	119	1963	-23036	739	814	1963	37.2	130	311	34	244791
Caapp:119	Caapp	119	1545	-23454	473	502	1545	34.5	105	305	37	303359
Caappd:176	Caappd	176	2096	-22903	931	949	2096	32.8	96	308	30	137289
Caappv:176	Caappv	176	2092	-22907	701	865	2092	22.4	111	294	31	185507
Cap:51	Cap	51	1070	-23929	-297	-299	1070	48.6	187	305	50	362899
Capa:83	Capa	83	1338	-23662	117	116	1338	39.9	189	334	42	410042
Capaa:136	Capaa	136	2227	-22772	943	1030	2227	23.6	230	300	37	227755
Capaaa:190	Capaaa	190	2974	-22026	1495	1707	2974	30.0	260	312	30	116193
Capaap:190	Capaap	190	3402	-21598	1878	2163	3402	25.0	228	282	30	120405
Capap:136	Capap	136	2426	-22573	1127	1188	2426	24.0	178	293	38	290687
Capp:83	Capp	83	1257	-23742	8	10	1257	42.7	146	319	43	410599
Cappa:127	Cappa	127	1902	-23097	740	787	1902	34.3	162	317	36	255566
Cappaa:180	Cappaa	180	2427	-22572	968	1136	2427	41.6	226	308	31	138106
Cappap:180	Cappap	180	2667	-22332	1305	1348	2667	37.3	193	284	31	131652
Cappp:127	Cappp	127	1988	-23012	756	813	1988	29.8	135	293	36	275454
Capppa:183	Capppa	183	2753	-22246	1355	1437	2753	35.1	171	306	30	139741
Capppp:183	Capppp	183	2535	-22464	997	1118	2535	26.3	159	289	32	190967
Cp:31	Cp	31	998	-24002	-452	-452	998	40.9	164	205	56	418303
Cpa:51	Cpa	51	1096	-23903	-395	-396	1096	49.4	163	199	51	342787
Cpaa:77	Cpaa	77	1145	-23854	-188	-189	1145	50.8	201	178	45	308272
Cpaaa:108	Cpaaa	108	1467	-23532	262	280	1467	55.5	208	211	41	244214
Cpaaaa:163	Cpaaaa	163	1957	-23042	785	798	1957	56.6	229	193	33	114360
Cpaaap:163	Cpaaap	163	2026	-22973	817	848	2026	57.3	165	197	35	124257
Cpaap:108	Cpaap	108	1400	-23599	315	323	1400	51.4	137	194	39	257703
Cpaapa:157	Cpaapa	157	2122	-22877	971	982	2122	53.9	137	178	32	122936
Cpaapp:157	Cpaapp	157	2348	-22652	1223	1253	2348	45.3	97	208	34	184255
Cpap:77	Cpap	77	1142	-23857	-170	-170	1142	49.6	136	234	44	314418
Cpapa:110	Cpapa	110	1544	-23455	472	477	1544	43.7	98	210	38	287736
Cpapaa:172	Cpapaa	172	2558	-22442	1299	1335	2558	34.7	89	264	31	179567
Cpapap:172	Cpapap	172	2320	-22679	1154	1201	2320	38.7	84	211	32	175871
Cpapp:110	Cpapp	110	1414	-23585	327	351	1414	36.3	93	261	37	301636
Cpappd:166	Cpappd	166	1912	-23087	645	715	1912	28.1	91	230	32	159719
Cpappv:166	Cpappv	166	2401	-22598	1022	1178	2401	24.8	94	269	35	290284
Cpp:51	Cpp	51	992	-24007	-359	-359	992	39.0	106	266	50	463595
Cppa:81	Cppa	81	1251	-23748	75	78	1251	36.2	87	219	43	419060
Cppaa:132	Cppaa	132	1790	-23209	651	694	1790	22.4	209	220	38	209529
Cppaaa:186	Cppaaa	186	2485	-22514	1024	1113	2485	30.4	245	176	31	122538
Cppaap:186	Cppaap	186	2191	-22808	912	912	2191	26.0	214	223	30	115756
Cppap:132	Cppap	132	1947	-23052	769	810	1947	23.1	160	229	39	273773
Cppapa:187	Cppapa	187	2470	-22529	1067	1134	2470	30.0	204	182	32	118168
Cppapp:187	Cppapp	187	2544	-22456	1164	1182	2544	26.0	165	219	30	125826
Cppp:81	Cppp	81	1267	-23732	-6	-8	1267	38.5	99	290	43	436649
Cpppa:124	Cpppa	124	1887	-23112	794	809	1887	33.3	126	206	37	231295
Cpppaa:172	Cpppaa	172	2625	-22374	1314	1368	2625	33.3	193	169	30	118118
Cpppap:172	Cpppap	172	2775	-22224	1411	1461	2775	32.4	158	189	30	119578
Cpppp:124	Cpppp	124	1962	-23037	786	833	1962	30.2	114	249	37	250806
Cppppa:180	Cppppa	180	2578	-22421	1147	1183	2578	31.8	136	208	29	105371
Cppppp:180	Cppppp	180	2567	-22432	1118	1175	2567	26.9	138	249	31	140619
P3:16	P3	16	1023	-23976	-408	-410	1023	26.8	116	276	60	504829
D:35	D	35	1080	-23919	-396	-399	1080	27.4	106	276	56	411493
Da:62	Da	62	1077	-23922	-337	-338	1077	26.8	150	343	47	171769
Daa:105	Daa	105	1374	-23625	256	255	1374	20.4	238	305	38	114151
Daaa:154	Daaa	154	3950	-21049	2280	2338	3950	35.7	307	334	31	138742
Daap:154	Daap	154	3600	-21399	2053	2134	3600	29.2	271	314	33	126088
Dap:105	Dap	105	1189	-23810	25	23	1189	26.9	168	302	41	140551
Dapa:149	Dapa	149	3485	-21514	1911	1982	3485	40.5	272	315	32	120732
Dapp:149	Dapp	149	2877	-22122	1443	1527	2877	36.4	230	299	37	156185
Dp:62	Dp	62	1151	-23848	-255	-259	1151	22.3	111	270	46	157666
Dpa:106	Dpa	106	1226	-23773	106	109	1226	19.6	201	207	39	119425
Dpaa:152	Dpaa	152	3470	-21529	1806	1944	3470	31.5	299	146	32	142689
Dpap:152	Dpap	152	2994	-22005	1577	1593	2994	25.8	268	186	33	112989
Dpp:106	Dpp	106	1167	-23832	33	34	1167	26.3	142	240	40	159752
Dppa:146	Dppa	146	3225	-21774	1691	1773	3225	34.8	265	153	33	127467
Dppp:146	Dppp	146	2635	-22364	1347	1371	2635	34.3	223	177	36	141953
P4:35	P4	35	1100	-23900	-228	-229	1100	17.3	173	326	51	212251
Z2:85	Z2	85	941	-24058	-120	-111	941	31.7	203	256	37	70477
Z3:85	Z3	85	940	-24059	-110	-106	940	26.5	263	260	35	48794
