# Supplementary material for: Quantitative Differences in Nuclear β-catenin and TCF Pattern Embryonic Cells in C. elegans
Source: PLoS Genet. 2015 Oct 21;11(10):e1005585. doi: 10.1371/journal.pgen.1005585 (PMC4619327; doi:10.1371/journal.pgen.1005585)
Supplement: S1 Data — For each cell analyzed, birth time is given in column 3 and the average nuclear reporter intensity over the lifetime of the cell (corrected for background) is given in column 7 (“blot”). For information on each embryo’s strain information and experimental conditions, refer to S2 Table. (ZIP) [file pgen.1005585.s005.zip › CAs/CA20120106_elt-6_L4.csv]

cellTime	cell	time	none	global	local	blot	cross	z	x	y	size	gweight
ABa:8	ABa	8	1058	-23941	-399	-399	1058	33.3	190	254	75	687489
ABal:18	ABal	18	1011	-23988	-383	-383	1011	30.1	155	215	71	641368
ABala:29	ABala	29	1037	-23962	-414	-414	1037	30.1	116	262	64	499399
ABalaa:43	ABalaa	43	1086	-23913	-340	-341	1086	30.3	89	238	57	638292
ABalaaa:65	ABalaaa	65	1133	-23866	-257	-258	1133	33.4	79	228	49	762308
ABalaaaa:92	ABalaaaa	92	1125	-23874	-86	-79	1125	32.7	85	239	43	672512
ABalaaaal:129	ABalaaaal	129	1183	-23816	195	216	1183	42.0	103	197	36	365792
ABalaaaala:173	ABalaaaala	173	1607	-23392	366	464	1607	37.2	110	178	30	242288
ABalaaaalp:173	ABalaaaalp	173	1647	-23352	163	321	1647	35.5	136	153	30	244973
ABalaaaar:129	ABalaaaar	129	1170	-23829	196	214	1170	33.7	80	238	38	540138
ABalaaaarl:174	ABalaaaarl	174	1706	-23293	543	636	1706	32.5	90	232	31	277246
ABalaaaarr:174	ABalaaaarr	174	1533	-23466	472	500	1533	29.0	104	276	30	275023
ABalaaap:92	ABalaaap	92	1075	-23924	-161	-168	1075	36.0	136	262	43	599164
ABalaaapa:124	ABalaaapa	124	1064	-23935	125	137	1064	42.2	92	252	36	375016
ABalaaapal:169	ABalaaapal	169	1496	-23503	386	447	1496	40.4	98	210	32	264207
ABalaaapar:169	ABalaaapar	169	1787	-23212	619	737	1787	40.1	86	251	30	246874
ABalaaapp:124	ABalaaapp	124	1034	-23965	104	107	1034	35.2	116	298	36	435783
ABalaaappl:170	ABalaaappl	170	1987	-23012	739	905	1987	38.6	94	279	30	284234
ABalaaappr:170	ABalaaappr	170	1837	-23162	647	692	1837	33.0	122	307	29	225573
ABalaap:65	ABalaap	65	1151	-23848	-231	-234	1151	27.2	149	198	50	617110
ABalaapa:91	ABalaapa	91	1104	-23895	-109	-115	1104	27.2	154	256	43	634141
ABalaapaa:130	ABalaapaa	130	1138	-23861	175	185	1138	24.0	125	296	36	465168
ABalaapaaa:175	ABalaapaaa	175	1337	-23662	243	288	1337	24.1	125	301	30	249648
ABalaapaap:175	ABalaapaap	175	1532	-23467	376	454	1532	23.8	156	321	31	272856
ABalaapap:130	ABalaapap	130	1125	-23874	135	148	1125	21.5	163	318	36	426166
ABalaapapa:176	ABalaapapa	176	1693	-23307	562	624	1693	21.0	174	343	30	292341
ABalaapapp:176	ABalaapapp	176	1439	-23560	229	304	1439	20.5	202	341	31	254560
ABalaapp:91	ABalaapp	91	1080	-23919	-178	-174	1080	32.7	222	240	43	489997
ABalaappa:123	ABalaappa	123	1117	-23882	148	157	1117	32.9	155	319	35	400421
ABalaappaa:171	ABalaappaa	171	1574	-23425	488	534	1574	30.3	145	332	31	272258
ABalaappap:171	ABalaappap	171	1420	-23579	243	313	1420	30.9	178	329	30	222805
ABalaappp:123	ABalaappp	123	1066	-23933	90	102	1066	38.8	182	326	38	430060
ABalaapppa:169	ABalaapppa	169	1433	-23566	312	353	1433	38.9	151	324	32	258551
ABalaapppp:169	ABalaapppp	169	1155	-23844	52	100	1155	41.1	172	350	33	233981
ABalap:43	ABalap	43	1056	-23943	-432	-436	1056	34.2	152	303	59	587366
ABalapa:64	ABalapa	64	1195	-23804	-321	-322	1195	37.6	113	299	51	771336
ABalapaa:89	ABalapaa	89	1418	-23581	59	59	1418	41.1	107	290	44	673801
ABalapaaa:122	ABalapaaa	122	1477	-23522	491	511	1477	47.7	125	226	36	378905
ABalapaaaa:173	ABalapaaaa	173	1767	-23232	653	711	1767	45.4	96	222	30	250272
ABalapaaap:173	ABalapaaap	173	1537	-23462	432	465	1537	49.1	128	222	31	200110
ABalapaap:122	ABalapaap	122	1306	-23693	208	302	1306	50.2	156	218	37	357107
ABalapaapa:167	ABalapaapa	167	1706	-23293	485	560	1706	48.8	134	191	30	206925
ABalapaapp:167	ABalapaapp	167	1552	-23447	36	169	1552	48.7	160	175	30	186015
ABalapap:89	ABalapap	89	1447	-23552	8	7	1447	43.2	161	309	42	518722
ABalapapa:119	ABalapapa	119	1370	-23629	334	355	1370	50.2	155	271	35	335824
ABalapapaa:167	ABalapapaa	167	1943	-23056	608	749	1943	52.8	127	268	29	190085
ABalapapap:167	ABalapapap	167	1541	-23458	289	386	1541	54.1	150	244	31	167784
ABalapapp:119	ABalapapp	119	1341	-23658	262	274	1341	49.7	215	265	37	340484
ABalapappa:158	ABalapappa	158	1497	-23502	453	470	1497	50.7	193	215	32	188707
ABalapappp:158	ABalapappp	158	1582	-23417	460	499	1582	51.7	252	222	31	191141
ABalapp:64	ABalapp	64	1165	-23834	-221	-222	1165	35.1	200	271	50	576900
ABalappa:90	ABalappa	90	1233	-23766	-38	-32	1233	39.7	197	280	42	539678
ABalappaa:127	ABalappaa	127	1384	-23615	397	423	1384	45.7	122	276	34	348938
ABalappaaa:176	ABalappaaa	176	2100	-22899	822	1024	2100	43.5	96	274	30	285568
ABalappaap:176	ABalappaap	176	1490	-23509	324	450	1490	47.8	110	268	35	313092
ABalappap:127	ABalappap	127	1213	-23786	206	229	1213	44.8	155	304	36	382647
ABalappapa:169	ABalappapa	169	1798	-23201	630	685	1798	40.5	109	310	30	258175
ABalappapp:169	ABalappapp	169	1534	-23465	387	450	1534	45.3	137	329	32	248273
ABalappp:90	ABalappp	90	1284	-23715	-62	-62	1284	38.9	266	285	44	520074
ABalapppa:122	ABalapppa	122	1467	-23532	392	425	1467	44.0	211	324	38	411963
ABalapppaa:162	ABalapppaa	162	2844	-22155	1431	1528	2844	50.1	149	309	31	212543
ABalapppap:162	ABalapppap	162	2788	-22211	1361	1458	2788	48.9	186	325	32	211107
ABalapppp:122	ABalapppp	122	1561	-23438	471	493	1561	42.9	265	329	37	382619
ABalappppa:164	ABalappppa	164	3104	-21895	1692	1751	3104	47.0	221	344	31	199916
ABalappppp:164	ABalappppp	164	3006	-21993	1632	1648	3006	45.0	267	352	30	168569
ABalp:29	ABalp	29	1092	-23907	-358	-358	1092	28.0	187	182	64	448198
ABalpa:43	ABalpa	43	1079	-23920	-412	-413	1079	34.7	155	162	58	603288
ABalpaa:64	ABalpaa	64	1225	-23774	-246	-246	1225	45.4	133	190	51	640441
ABalpaaa:88	ABalpaaa	88	1809	-23190	451	452	1809	36.7	94	193	43	732379
ABalpaaaa:126	ABalpaaaa	126	2451	-22548	1278	1288	2451	24.7	105	202	38	622219
ABalpaaaaa:174	ABalpaaaaa	174	3112	-21888	1840	1863	3112	19.7	125	212	33	371452
ABalpaaaap:174	ABalpaaaap	174	3273	-21726	1845	1853	3273	16.8	163	187	31	315735
ABalpaaap:126	ABalpaaap	126	2402	-22597	1108	1183	2402	26.4	147	173	37	540276
ABalpaaapa:173	ABalpaaapa	173	3077	-21922	1606	1653	3077	25.1	182	182	30	266726
ABalpaaapp:173	ABalpaaapp	173	2717	-22283	1325	1384	2717	29.0	218	185	29	212965
ABalpaap:88	ABalpaap	88	1624	-23375	149	158	1624	45.2	149	190	45	617028
ABalpaapa:119	ABalpaapa	119	1730	-23269	605	618	1730	38.3	120	177	41	621110
ABalpaapaa:156	ABalpaapaa	156	2443	-22556	1190	1224	2443	30.4	95	203	33	389438
ABalpaapap:156	ABalpaapap	156	2204	-22795	902	955	2204	29.3	134	176	36	442743
ABalpaapp:119	ABalpaapp	119	1887	-23112	663	701	1887	36.3	176	159	38	505462
ABalpaappa:163	ABalpaappa	163	2723	-22276	1334	1396	2723	29.5	141	143	31	305769
ABalpaappp:163	ABalpaappp	163	2503	-22496	889	1005	2503	32.4	180	154	32	298555
ABalpap:64	ABalpap	64	1141	-23858	-348	-348	1141	34.2	203	138	51	702406
ABalpapa:89	ABalpapa	89	1853	-23146	365	363	1853	32.6	142	152	44	725710
ABalpapaa:122	ABalpapaa	122	2483	-22516	1169	1266	2483	26.3	161	146	37	530395
ABalpapaaa:167	ABalpapaaa	167	2944	-22055	1405	1496	2944	21.2	182	150	34	350683
ABalpapaap:167	ABalpapaap	167	3131	-21868	1479	1628	3131	17.7	217	151	32	303431
ABalpapap:122	ABalpapap	122	2230	-22769	866	964	2230	26.1	206	143	39	527875
ABalpapapa:166	ABalpapapa	166	2939	-22060	1405	1550	2939	23.4	231	127	34	366888
ABalpapapp:166	ABalpapapp	166	2784	-22215	1313	1409	2784	21.6	278	132	32	279401
ABalpapp:89	ABalpapp	89	1714	-23285	256	258	1714	31.2	212	136	46	682947
ABalpappa:121	ABalpappa	121	2019	-22981	825	848	2019	18.9	221	156	39	484487
ABalpappaa:164	ABalpappaa	164	2850	-22149	1306	1425	2850	16.8	231	172	32	302772
ABalpappap:164	ABalpappap	164	2347	-22652	922	1021	2347	19.4	267	176	35	313173
ABalpappp:121	ABalpappp	121	1832	-23167	730	736	1832	20.7	269	164	40	452581
ABalpapppa:161	ABalpapppa	161	2596	-22403	1236	1269	2596	28.3	244	175	32	279526
ABalpapppp:161	ABalpapppp	161	2017	-22982	813	835	2017	23.7	303	178	36	295330
ABalpp:43	ABalpp	43	1111	-23888	-443	-446	1111	43.8	257	175	57	470169
ABalppa:66	ABalppa	66	1403	-23596	-208	-210	1403	49.0	223	175	49	550572
ABalppaa:91	ABalppaa	91	2817	-22182	1304	1317	2817	45.2	158	142	42	600633
ABalppaaa:130	ABalppaaa	130	4243	-20756	2722	2813	4243	43.8	161	146	35	384647
ABalppaaaa:177	ABalppaaaa	177	4941	-20058	3521	3566	4941	43.7	115	173	29	223707
ABalppaaap:177	ABalppaaap	177	4666	-20333	2747	2984	4666	40.2	151	142	32	274231
ABalppaap:130	ABalppaap	130	4232	-20767	2655	2753	4232	42.4	201	121	36	399207
ABalppaapa:176	ABalppaapa	176	4901	-20098	2953	3058	4901	36.2	170	116	31	253019
ABalppaapp:176	ABalppaapp	176	5157	-19843	3144	3280	5157	40.1	205	114	30	238677
ABalppap:91	ABalppap	91	2252	-22747	669	672	2252	45.5	220	155	45	578899
ABalppapa:123	ABalppapa	123	3241	-21758	1846	1917	3241	34.7	224	127	37	467010
ABalppapaa:165	ABalppapaa	165	3853	-21146	2023	2204	3853	30.5	182	119	31	264616
ABalppapap:165	ABalppapap	165	3774	-21225	1892	2056	3774	32.7	214	126	31	251921
ABalppapp:123	ABalppapp	123	2756	-22243	1473	1489	2756	29.9	271	129	38	445954
ABalppappa:163	ABalppappa	163	3647	-21352	1957	2106	3647	29.5	247	115	33	314255
ABalppappp:163	ABalppappp	163	3651	-21348	2149	2219	3651	29.1	291	118	34	329239
ABalppp:66	ABalppp	66	1205	-23794	-293	-298	1205	37.9	300	166	50	599580
ABalpppa:91	ABalpppa	91	2218	-22782	726	722	2218	40.0	234	190	44	556460
ABalpppaa:122	ABalpppaa	122	3910	-21089	2453	2502	3910	49.6	178	181	35	357880
ABalpppaaa:170	ABalpppaaa	170	5606	-19393	3489	3738	5606	46.5	156	129	31	260504
ABalpppaap:170	ABalpppaap	170	5286	-19713	3162	3250	5286	52.6	177	145	30	206837
ABalpppap:122	ABalpppap	122	3239	-21760	1749	1842	3239	48.9	225	172	37	369237
ABalpppapa:163	ABalpppapa	163	4714	-20285	2604	2766	4714	49.1	204	125	31	233002
ABalpppapp:163	ABalpppapp	163	4178	-20821	2227	2375	4178	53.2	235	133	31	215189
ABalpppp:91	ABalpppp	91	2147	-22852	686	685	2147	38.1	299	191	46	585544
ABalppppa:122	ABalppppa	122	3277	-21722	1990	2028	3277	45.7	241	201	36	356432
ABalppppaa:165	ABalppppaa	165	4483	-20516	2691	2743	4483	46.3	193	164	30	199306
ABalppppap:165	ABalppppap	165	4261	-20738	2587	2630	4261	50.9	226	174	31	192473
ABalppppp:122	ABalppppp	122	2651	-22348	1458	1469	2651	49.0	302	192	39	403408
ABalpppppa:160	ABalpppppa	160	4263	-20736	2741	2772	4263	48.8	260	155	30	196448
ABalpppppp:160	ABalpppppp	160	3456	-21544	2110	2130	3456	50.2	309	154	34	228828
ABar:18	ABar	18	1038	-23961	-384	-384	1038	25.0	245	351	74	628156
ABara:29	ABara	29	1102	-23897	-278	-279	1102	19.5	236	335	64	304623
ABaraa:43	ABaraa	43	1220	-23779	-244	-245	1220	14.0	172	257	58	376974
ABaraaa:64	ABaraaa	64	1165	-23834	-302	-302	1165	19.8	126	277	51	745307
ABaraaaa:91	ABaraaaa	91	1216	-23783	-79	-81	1216	21.5	114	266	44	816916
ABaraaaaa:126	ABaraaaaa	126	1115	-23884	98	112	1115	26.7	98	254	37	615439
ABaraaaaaa:173	ABaraaaaaa	173	1257	-23742	31	160	1257	23.1	113	241	33	412085
ABaraaaaap:173	ABaraaaaap	173	1276	-23723	154	201	1276	20.5	139	274	31	370531
ABaraaaap:126	ABaraaaap	126	1083	-23916	84	93	1083	25.3	138	248	35	486110
ABaraaaapa:176	ABaraaaapa	176	1359	-23641	216	233	1359	28.2	142	270	30	310835
ABaraaaapp:176	ABaraaaapp	176	1189	-23810	123	151	1189	35.3	168	249	30	261485
ABaraaap:91	ABaraaap	91	1185	-23814	-212	-217	1185	22.3	175	296	46	728198
ABaraaapa:121	ABaraaapa	121	1070	-23929	14	13	1070	16.8	147	257	41	701180
ABaraaapaa:159	ABaraaapaa	159	1406	-23593	251	280	1406	19.0	141	251	32	410132
ABaraaapap:159	ABaraaapap	159	1314	-23685	169	196	1314	22.6	173	234	36	479632
ABaraaapp:121	ABaraaapp	121	1069	-23930	40	40	1069	13.5	206	273	39	502703
ABaraaappa:167	ABaraaappa	167	1434	-23565	249	300	1434	15.6	175	273	32	367096
ABaraaappp:167	ABaraaappp	167	1435	-23564	287	318	1435	15.2	216	263	31	312429
ABaraap:64	ABaraap	64	1264	-23735	-138	-138	1264	13.0	212	246	50	374662
ABaraapa:90	ABaraapa	90	1281	-23718	-125	-126	1281	14.6	162	228	45	678771
ABaraapaa:125	ABaraapaa	125	1144	-23855	115	126	1144	26.7	137	211	36	519732
ABaraapaaa:167	ABaraapaaa	167	1745	-23254	527	594	1745	31.7	118	232	29	291031
ABaraapaap:167	ABaraapaap	167	1454	-23545	319	323	1454	31.0	154	218	30	257576
ABaraapap:125	ABaraapap	125	1114	-23885	126	139	1114	27.5	185	208	39	519631
ABaraapapa:165	ABaraapapa	165	1316	-23683	147	198	1316	34.4	185	205	33	296345
ABaraapapp:165	ABaraapapp	165	1371	-23628	304	329	1371	35.1	222	216	30	226750
ABaraapp:90	ABaraapp	90	1271	-23728	-134	-135	1271	13.9	242	224	45	463828
ABaraappa:122	ABaraappa	122	1128	-23871	129	141	1128	22.1	224	210	38	449631
ABaraappaa:166	ABaraappaa	166	1536	-23463	433	454	1536	28.6	184	257	31	267273
ABaraappap:166	ABaraappap	166	1291	-23708	208	240	1291	31.6	219	259	31	240600
ABaraappp:122	ABaraappp	122	978	-24021	29	32	978	20.9	275	232	39	391778
ABaraapppa:162	ABaraapppa	162	1304	-23695	278	289	1304	26.5	246	263	33	276084
ABaraapppp:162	ABaraapppp	162	1322	-23677	306	314	1322	32.0	280	267	30	192906
ABarap:43	ABarap	43	1187	-23812	-221	-222	1187	19.5	244	337	56	346234
ABarapa:64	ABarapa	64	1283	-23716	-223	-224	1283	19.4	189	344	51	609179
ABarapaa:89	ABarapaa	89	1316	-23683	-133	-137	1316	19.1	174	316	45	673551
ABarapaaa:121	ABarapaaa	121	1160	-23839	-19	-28	1160	12.2	175	225	39	570898
ABarapaaaa:165	ABarapaaaa	165	1429	-23570	142	143	1429	12.5	183	218	33	390486
ABarapaaap:165	ABarapaaap	165	1359	-23640	6	82	1359	14.7	211	192	31	298952
ABarapaap:121	ABarapaap	121	1044	-23955	-6	-1	1044	15.2	217	222	38	439886
ABarapaapa:159	ABarapaapa	159	1276	-23723	146	180	1276	18.5	198	242	34	389725
ABarapaapp:159	ABarapaapp	159	1269	-23730	175	186	1269	22.9	232	217	34	315320
ABarapap:89	ABarapap	89	1303	-23696	-147	-154	1303	14.5	239	305	45	431353
ABarapapa:120	ABarapapa	120	1155	-23844	51	53	1155	12.5	262	233	37	352771
ABarapapaa:161	ABarapapaa	161	1444	-23555	193	193	1444	13.9	239	224	31	279360
ABarapapap:161	ABarapapap	161	1221	-23778	15	19	1221	13.7	278	207	33	263279
ABarapapp:120	ABarapapp	120	1023	-23976	5	4	1023	13.3	321	244	40	332724
ABarapappa:158	ABarapappa	158	1235	-23764	154	179	1235	19.4	278	232	32	269820
ABarapappp:158	ABarapappp	158	1110	-23889	63	82	1110	17.6	324	218	35	251350
ABarapp:64	ABarapp	64	1253	-23746	-89	-91	1253	16.2	268	318	48	307913
ABarappa:89	ABarappa	89	1364	-23635	-62	-68	1364	13.6	273	330	45	441715
ABarappaa:121	ABarappaa	121	1239	-23760	199	205	1239	14.5	260	282	36	318348
ABarappaaa:166	ABarappaaa	166	1418	-23581	231	227	1418	13.8	256	264	29	200210
ABarappaap:166	ABarappaap	166	1424	-23575	260	284	1424	14.2	297	258	32	189751
ABarappap:121	ABarappap	121	1121	-23878	108	116	1121	13.8	313	303	38	296100
ABarappapa:167	ABarappapa	167	1483	-23516	303	322	1483	12.7	297	294	34	231959
ABarappapp:167	ABarappapp	167	1329	-23670	183	214	1329	14.1	345	280	32	153478
ABarappp:89	ABarappp	89	1213	-23786	-105	-108	1213	17.5	338	329	44	378096
ABarapppa:118	ABarapppa	118	1106	-23893	65	72	1106	18.2	257	324	38	406975
ABarapppaa:161	ABarapppaa	161	1517	-23482	318	317	1517	14.3	191	309	32	339706
ABarapppap:161	ABarapppap	161	1479	-23520	257	278	1479	13.4	233	299	32	272674
ABarapppp:118	ABarapppp	118	1057	-23942	15	28	1057	18.4	309	351	37	331313
ABarappppa:156	ABarappppa	156	1427	-23572	254	284	1427	14.7	259	322	32	266392
ABarappppp:156	ABarappppp	156	1238	-23761	102	136	1238	16.4	298	338	32	230159
ABarp:29	ABarp	29	1038	-23961	-496	-496	1038	39.9	316	355	66	454817
ABarpa:43	ABarpa	43	1101	-23898	-386	-386	1101	39.5	251	375	60	577714
ABarpaa:65	ABarpaa	65	1237	-23762	-229	-229	1237	40.5	183	362	51	687137
ABarpaaa:89	ABarpaaa	89	2166	-22833	839	846	2166	40.9	169	360	43	620467
ABarpaaaa:133	ABarpaaaa	133	2891	-22108	1464	1498	2891	54.3	153	299	35	277119
ABarpaaaaa:179	ABarpaaaaa	179	3215	-21785	1573	1632	3215	56.5	141	270	30	149846
ABarpaaaap:179	ABarpaaaap	179	3038	-21961	1372	1440	3038	57.8	178	261	28	115686
ABarpaaap:133	ABarpaaap	133	3043	-21956	1579	1622	3043	55.5	195	305	33	217346
ABarpaaapa:181	ABarpaaapa	181	2854	-22145	1263	1374	2854	56.0	188	286	29	127083
ABarpaaapp:181	ABarpaaapp	181	3123	-21876	1225	1404	3123	56.7	224	297	28	124826
ABarpaap:89	ABarpaap	89	1783	-23216	284	296	1783	48.2	231	342	46	556439
ABarpaapa:122	ABarpaapa	122	2139	-22860	898	932	2139	53.9	230	321	37	300726
ABarpaapaa:166	ABarpaapaa	166	2739	-22260	1286	1389	2739	54.6	248	300	29	149708
ABarpaapap:166	ABarpaapap	166	2469	-22530	1116	1139	2469	56.0	296	301	33	165168
ABarpaapp:122	ABarpaapp	122	2041	-22958	711	803	2041	53.3	284	338	40	363620
ABarpaappa:164	ABarpaappa	164	2541	-22458	958	1111	2541	56.0	310	345	32	163532
ABarpaappp:164	ABarpaappp	164	2495	-22504	945	1017	2495	57.3	343	307	32	161047
ABarpap:65	ABarpap	65	1264	-23735	-189	-193	1264	35.9	263	331	51	560277
ABarpapa:90	ABarpapa	90	2080	-22919	643	650	2080	34.0	229	342	44	580024
ABarpapaa:124	ABarpapaa	124	2637	-22362	1333	1398	2637	48.5	183	346	37	370191
ABarpapaaa:172	ABarpapaaa	172	3203	-21796	1539	1626	3203	55.8	167	321	31	168726
ABarpapaap:172	ABarpapaap	172	2860	-22139	1187	1321	2860	54.7	208	339	31	159656
ABarpapap:124	ABarpapap	124	2609	-22390	1272	1333	2609	49.8	227	361	36	310713
ABarpapapa:170	ABarpapapa	170	2797	-22202	1096	1249	2797	54.9	239	333	29	139955
ABarpapapp:170	ABarpapapp	170	3204	-21795	1527	1640	3204	55.0	276	348	30	139376
ABarpapp:90	ABarpapp	90	1892	-23107	473	481	1892	35.6	295	340	44	510201
ABarpappa:125	ABarpappa	125	2845	-22154	1609	1637	2845	46.8	262	379	36	344007
ABarpappaa:176	ABarpappaa	176	3614	-21385	2085	2113	3614	53.6	248	371	29	156134
ABarpappap:176	ABarpappap	176	3522	-21477	2114	2148	3522	50.2	297	377	32	179530
ABarpappp:125	ABarpappp	125	2366	-22633	1150	1190	2366	43.3	314	381	40	443376
ABarpapppa:174	ABarpapppa	174	3355	-21644	2029	2063	3355	44.2	315	400	31	214851
ABarpapppp:174	ABarpapppp	174	2968	-22031	1448	1597	2968	50.1	351	389	32	189595
ABarpp:43	ABarpp	43	1117	-23883	-470	-473	1117	40.2	365	374	60	530745
ABarppa:65	ABarppa	65	1277	-23722	-324	-327	1277	43.0	296	390	51	618530
ABarppaa:90	ABarppaa	90	2323	-22676	800	798	2323	45.9	279	380	45	544693
ABarppaaa:127	ABarppaaa	127	3269	-21730	1737	1765	3269	56.4	340	320	36	246331
ABarppaaaa:176	ABarppaaaa	176	4203	-20796	2359	2381	4203	58.4	342	266	28	112337
ABarppaaap:176	ABarppaaap	176	3358	-21641	1709	1732	3358	57.6	382	250	31	119324
ABarppaap:127	ABarppaap	127	2984	-22015	1595	1608	2984	55.5	389	320	38	275454
ABarppaapa:169	ABarppaapa	169	3352	-21647	1802	1839	3352	57.7	419	256	32	131137
ABarppaapp:169	ABarppaapp	169	3859	-21140	2251	2282	3859	57.9	463	238	30	125556
ABarppap:90	ABarppap	90	2223	-22776	626	642	2223	49.7	340	346	46	533446
ABarppapa:127	ABarppapa	127	2978	-22021	1633	1635	2978	55.4	412	246	38	285914
ABarppapaa:180	ABarppapaa	180	3490	-21509	1929	1915	3490	56.7	407	185	30	123119
ABarppapap:180	ABarppapap	180	3764	-21235	2261	2298	3764	55.7	467	181	31	137163
ABarppapp:127	ABarppapp	127	2905	-22094	1591	1588	2905	54.9	482	254	39	309481
ABarppappa:180	ABarppappa	180	3468	-21531	1999	2051	3468	57.0	504	203	31	131980
ABarppappp:180	ABarppappp	180	3836	-21163	2564	2569	3836	50.8	562	205	32	174262
ABarppp:65	ABarppp	65	1214	-23785	-280	-283	1214	35.8	359	334	51	439799
ABarpppa:90	ABarpppa	90	2282	-22717	778	790	2282	40.5	342	328	45	469762
ABarpppaa:124	ABarpppaa	124	3769	-21231	2279	2325	3769	50.9	321	357	37	320292
ABarpppaaa:170	ABarpppaaa	170	5294	-19705	3447	3493	5294	56.0	334	377	30	143434
ABarpppaap:170	ABarpppaap	170	4054	-20945	2375	2446	4054	53.3	377	366	33	158690
ABarpppap:124	ABarpppap	124	3220	-21779	1843	1889	3220	45.3	363	358	38	325008
ABarpppapa:165	ABarpppapa	165	3672	-21327	2171	2167	3672	56.9	384	321	34	153734
ABarpppapp:165	ABarpppapp	165	4692	-20307	3017	3055	4692	51.2	420	373	30	165922
ABarpppp:90	ABarpppp	90	2176	-22823	680	679	2176	42.2	419	314	46	460417
ABarppppa:124	ABarppppa	124	3369	-21630	2013	2025	3369	44.3	410	364	37	308785
ABarppppaa:172	ABarppppaa	172	4770	-20229	3249	3278	4770	45.6	393	404	31	197280
ABarppppap:172	ABarppppap	172	4877	-20122	3241	3375	4877	44.7	445	401	32	201172
ABarppppp:124	ABarppppp	124	3400	-21599	2150	2156	3400	45.4	486	352	39	354767
ABarpppppa:172	ABarpppppa	172	4920	-20079	3172	3289	4920	48.5	474	388	31	177692
ABarpppppp:172	ABarpppppp	172	4540	-20459	3074	3059	4540	44.5	537	374	31	203948
ABp:8	ABp	8	1022	-23977	-434	-434	1022	31.7	353	356	75	703338
ABpl:18	ABpl	18	1026	-23973	-485	-485	1026	44.1	335	265	70	568270
ABpla:29	ABpla	29	1067	-23932	-385	-386	1067	45.5	236	247	62	380918
ABplaa:43	ABplaa	43	1104	-23895	-364	-368	1104	47.4	200	272	59	485803
ABplaaa:63	ABplaaa	63	1150	-23849	-424	-426	1150	50.8	170	283	51	553385
ABplaaaa:89	ABplaaaa	89	1207	-23792	-225	-228	1207	51.5	142	256	44	576580
ABplaaaaa:122	ABplaaaaa	122	1194	-23805	9	31	1194	55.3	176	230	37	365106
ABplaaaaaa:172	ABplaaaaaa	172	1340	-23659	40	101	1340	57.2	174	232	30	171910
ABplaaaaap:172	ABplaaaaap	172	1359	-23640	178	227	1359	55.7	214	236	30	163585
ABplaaaap:122	ABplaaaap	122	1166	-23833	51	73	1166	55.3	219	260	35	289241
ABplaaaapa:168	ABplaaaapa	168	1520	-23479	369	393	1520	55.7	234	261	29	159970
ABplaaaapp:168	ABplaaaapp	168	1348	-23651	210	232	1348	56.1	272	262	30	157275
ABplaaap:89	ABplaaap	89	1153	-23846	-215	-217	1153	51.9	213	279	43	525080
ABplaaapa:125	ABplaaapa	125	1323	-23676	161	169	1323	56.2	254	255	34	279201
ABplaaapaa:176	ABplaaapaa	176	2082	-22917	621	607	2082	58.8	244	224	28	148021
ABplaaapap:176	ABplaaapap	176	1598	-23401	359	334	1598	57.8	286	219	29	133267
ABplaaapp:125	ABplaaapp	125	1179	-23820	98	98	1179	54.5	296	268	37	344585
ABplaaappa:170	ABplaaappa	170	1411	-23588	203	232	1411	57.3	310	205	30	156419
ABplaaappp:170	ABplaaappp	170	1420	-23580	178	229	1420	57.1	343	227	32	169585
ABplaap:63	ABplaap	63	1180	-23819	-223	-224	1180	44.4	254	239	50	545076
ABplaapa:88	ABplaapa	88	1282	-23717	-228	-227	1282	52.8	215	216	44	546406
ABplaapaa:123	ABplaapaa	123	1356	-23643	-29	21	1356	56.4	223	189	38	367751
ABplaapaaa:168	ABplaapaaa	168	1709	-23290	225	305	1709	56.6	189	177	31	188812
ABplaapaap:168	ABplaapaap	168	1467	-23532	-29	13	1467	58.0	230	191	31	169568
ABplaapap:123	ABplaapap	123	1226	-23773	-113	-100	1226	56.1	270	206	38	341461
ABplaapapa:166	ABplaapapa	166	1839	-23160	128	151	1839	57.6	249	158	30	178072
ABplaapapp:166	ABplaapapp	166	1389	-23610	175	197	1389	56.4	278	183	31	163956
ABplaapp:88	ABplaapp	88	1210	-23789	-162	-167	1210	47.9	292	225	44	550605
ABplaappa:118	ABplaappa	118	1334	-23665	16	52	1334	55.7	321	186	37	349916
ABplaappaa:168	ABplaappaa	168	2073	-22926	525	612	2073	57.0	299	140	30	179882
ABplaappap:168	ABplaappap	168	1472	-23527	299	366	1472	53.7	344	146	30	166466
ABplaappp:118	ABplaappp	118	1099	-23900	51	57	1099	52.2	370	172	40	431654
ABplaapppa:160	ABplaapppa	160	1379	-23620	337	339	1379	50.5	373	134	32	229596
ABplaapppp:160	ABplaapppp	160	1346	-23653	244	253	1346	48.1	416	120	34	252413
ABplap:43	ABplap	43	1027	-23972	-456	-456	1027	48.2	318	286	58	442346
ABplapa:63	ABplapa	63	1157	-23842	-344	-348	1157	49.7	277	306	50	531203
ABplapaa:88	ABplapaa	88	1349	-23650	-203	-219	1349	53.7	269	276	42	450062
ABplapaaa:122	ABplapaaa	122	1134	-23865	27	29	1134	55.6	327	248	36	288398
ABplapaaaa:168	ABplapaaaa	168	1230	-23769	102	125	1230	55.9	337	188	30	149988
ABplapaaap:168	ABplapaaap	168	1281	-23718	147	174	1281	55.3	376	190	30	151937
ABplapaap:122	ABplapaap	122	1151	-23848	18	27	1151	55.4	371	214	36	303542
ABplapaapa:173	ABplapaapa	173	1364	-23635	233	279	1364	55.5	388	153	29	155222
ABplapaapp:173	ABplapaapp	173	1333	-23666	97	188	1333	54.4	430	156	32	171954
ABplapap:88	ABplapap	88	1254	-23745	-262	-265	1254	52.0	337	286	45	504931
ABplapapa:119	ABplapapa	119	1136	-23863	2	4	1136	55.7	434	210	38	326979
ABplapapaa:167	ABplapapaa	167	1276	-23723	104	163	1276	55.0	510	176	32	174171
ABplapapap:167	ABplapapap	167	1406	-23593	315	337	1406	51.5	549	170	30	190030
ABplapapp:119	ABplapapp	119	1184	-23815	139	140	1184	53.0	499	218	38	356743
ABplapappa:162	ABplapappa	162	1381	-23618	359	382	1381	49.3	577	175	33	239691
ABplapappp:162	ABplapappp	162	1348	-23651	266	286	1348	44.3	584	196	31	206524
ABplapp:63	ABplapp	63	1162	-23837	-207	-210	1162	47.3	347	241	50	535222
ABplappa:89	ABplappa	89	1312	-23687	-67	-72	1312	50.9	359	217	44	565294
ABplappaa:124	ABplappaa	124	1238	-23761	191	193	1238	52.4	433	155	37	390778
ABplappaaa:171	ABplappaaa	171	1467	-23532	374	383	1467	48.1	450	129	30	198185
ABplappaap:171	ABplappaap	171	1567	-23432	448	490	1567	45.4	490	126	32	260119
ABplappap:124	ABplappap	124	1246	-23753	213	223	1246	52.7	482	161	37	410471
ABplappapa:170	ABplappapa	170	1525	-23475	407	426	1525	53.2	489	145	30	200725
ABplappapp:170	ABplappapp	170	1517	-23482	476	495	1517	48.6	527	138	32	248264
ABplappp:89	ABplappp	89	1273	-23726	-136	-140	1273	51.1	434	232	43	527639
ABplapppa:125	ABplapppa	125	1276	-23723	264	279	1276	48.5	518	159	36	424162
ABplapppaa:173	ABplapppaa	173	1480	-23519	285	386	1480	39.3	515	121	31	262226
ABplapppap:173	ABplapppap	173	1518	-23481	400	426	1518	37.3	550	142	32	256775
ABplapppp:125	ABplapppp	125	1309	-23690	328	348	1309	42.8	559	161	37	493171
ABplappppa:177	ABplappppa	177	1601	-23398	529	538	1601	39.2	589	152	31	276916
ABplappppp:177	ABplappppp	177	1420	-23579	194	292	1420	32.7	598	182	32	298133
ABplp:29	ABplp	29	1045	-23954	-425	-425	1045	40.9	365	179	63	410379
ABplpa:43	ABplpa	43	1101	-23898	-358	-359	1101	44.1	348	170	57	472705
ABplpaa:64	ABplpaa	64	1178	-23822	-263	-268	1178	47.9	346	152	48	515912
ABplpaaa:90	ABplpaaa	90	1298	-23701	-109	-100	1298	46.7	269	132	43	568381
ABplpaaaa:123	ABplpaaaa	123	1454	-23545	193	286	1454	43.3	244	125	38	507682
ABplpaaaaa:165	ABplpaaaaa	165	2061	-22938	383	563	2061	37.7	236	120	33	352575
ABplpaaaap:165	ABplpaaaap	165	1708	-23291	268	385	1708	36.7	269	129	34	353717
ABplpaaap:123	ABplpaaap	123	1474	-23525	410	422	1474	42.6	294	118	36	444535
ABplpaaapa:166	ABplpaaapa	166	1942	-23057	591	722	1942	39.4	290	119	33	343982
ABplpaaapp:166	ABplpaaapp	166	1914	-23085	592	735	1914	37.8	315	108	34	370122
ABplpaap:90	ABplpaap	90	1324	-23675	-96	-100	1324	49.6	324	159	42	491844
ABplpaapa:121	ABplpaapa	121	1270	-23729	189	210	1270	50.7	271	139	38	430079
ABplpaapaa:168	ABplpaapaa	168	1705	-23294	332	419	1705	44.7	245	114	31	281869
ABplpaapap:168	ABplpaapap	168	1699	-23300	485	530	1699	46.6	288	111	31	264487
ABplpaapp:121	ABplpaapp	121	1214	-23785	173	189	1214	47.5	332	135	38	461821
ABplpaappa:166	ABplpaappa	166	1509	-23490	349	401	1509	44.6	327	116	32	287079
ABplpaappp:166	ABplpaappp	166	1662	-23337	503	554	1662	42.6	363	106	32	310522
ABplpap:64	ABplpap	64	1090	-23909	-302	-304	1090	40.6	432	146	50	616003
ABplpapa:90	ABplpapa	90	1264	-23735	-65	-66	1264	40.5	338	121	44	665018
ABplpapaa:123	ABplpapaa	123	1372	-23627	280	332	1372	27.0	312	125	37	480577
ABplpapaaa:169	ABplpapaaa	169	1869	-23130	490	599	1869	22.1	309	130	32	289344
ABplpapaap:169	ABplpapaap	169	1737	-23262	586	611	1737	26.7	345	137	33	274670
ABplpapap:123	ABplpapap	123	1328	-23672	259	273	1328	31.0	355	119	38	525584
ABplpapapa:167	ABplpapapa	167	1520	-23479	386	414	1520	20.6	359	125	33	273854
ABplpapapp:167	ABplpapapp	167	1583	-23417	454	487	1583	17.9	401	143	33	250818
ABplpapp:90	ABplpapp	90	1259	-23740	-118	-120	1259	40.2	419	129	46	669720
ABplpappa:120	ABplpappa	120	1280	-23719	252	256	1280	25.1	380	133	39	474947
ABplpappaa:162	ABplpappaa	162	1462	-23537	310	316	1462	14.3	336	165	41	375322
ABplpappap:162	ABplpappap	162	1761	-23238	647	667	1761	15.3	403	169	31	218318
ABplpappp:120	ABplpappp	120	1241	-23758	217	224	1241	23.5	435	141	39	435349
ABplpapppa:167	ABplpapppa	167	1504	-23495	393	414	1504	14.9	446	178	34	210715
ABplpapppp:167	ABplpapppp	167	1488	-23511	293	344	1488	16.0	489	187	33	204263
ABplpp:43	ABplpp	43	1097	-23902	-441	-441	1097	46.7	447	197	57	445454
ABplppa:65	ABplppa	65	1210	-23789	-549	-556	1210	52.8	410	213	48	455560
ABplppaa:92	ABplppaa	92	1470	-23529	-22	-36	1470	50.6	368	159	42	481469
ABplppaaa:128	ABplppaaa	128	1725	-23274	627	645	1725	38.2	353	120	35	423927
ABplppaaaa:178	ABplppaaaa	178	2090	-22909	673	803	2090	32.0	330	115	31	288263
ABplppaaap:178	ABplppaaap	178	2580	-22419	1177	1304	2580	34.6	365	110	30	286100
ABplppaap:128	ABplppaap	128	1620	-23379	545	555	1620	35.2	402	118	36	421009
ABplppaapa:173	ABplppaapa	173	1911	-23088	659	717	1911	26.2	388	119	32	273793
ABplppaapp:173	ABplppaapp	173	1928	-23071	607	725	1928	25.4	430	123	32	253309
ABplppap:92	ABplppap	92	1426	-23573	65	69	1426	47.0	434	186	41	442336
ABplppapa:127	ABplppapa	127	1584	-23415	503	515	1584	41.5	428	133	36	378674
ABplppapaa:172	ABplppapaa	172	2051	-22948	731	812	2051	33.2	390	111	31	226210
ABplppapap:172	ABplppapap	172	2055	-22944	754	811	2055	33.9	431	106	31	231755
ABplppapp:127	ABplppapp	127	1613	-23386	516	548	1613	42.5	478	140	38	405220
ABplppappa:175	ABplppappa	175	2035	-22964	789	858	2035	37.4	454	118	32	252624
ABplppappp:175	ABplppappp	175	2146	-22853	838	946	2146	35.5	493	126	33	300283
ABplppp:65	ABplppp	65	1189	-23810	-392	-395	1189	50.5	494	187	50	552230
ABplpppa:91	ABplpppa	91	1576	-23423	148	148	1576	49.4	460	148	42	493049
ABplpppaa:123	ABplpppaa	123	1838	-23161	718	744	1838	39.3	464	120	37	436303
ABplpppaaa:169	ABplpppaaa	169	2435	-22564	1103	1181	2435	29.2	458	122	33	298863
ABplpppaap:169	ABplpppaap	169	2299	-22700	977	1064	2299	30.0	508	130	33	295731
ABplpppap:123	ABplpppap	123	1778	-23221	722	731	1778	39.2	524	131	37	449453
ABplpppapa:167	ABplpppapa	167	2150	-22849	830	949	2150	28.0	542	144	34	298512
ABplpppapp:167	ABplpppapp	167	2872	-22127	1561	1639	2872	29.6	567	166	31	283657
ABplpppp:91	ABplpppp	91	1471	-23528	93	92	1471	44.0	518	145	45	622937
ABplppppa:124	ABplppppa	124	1615	-23384	526	559	1615	30.8	476	125	40	525689
ABplppppaa:166	ABplppppaa	166	2238	-22761	1015	1060	2238	22.1	456	144	33	247300
ABplppppap:166	ABplppppap	166	1862	-23137	584	623	1862	22.8	494	153	34	252906
ABplppppp:124	ABplppppp	124	1664	-23335	612	617	1664	24.9	505	150	40	506111
ABplpppppa:167	ABplpppppa	167	2081	-22918	845	882	2081	19.7	525	180	33	229822
ABplpppppp:167	ABplpppppp	167	1999	-23000	745	820	1999	23.7	559	191	33	245429
ABpr:18	ABpr	18	1098	-23901	-323	-323	1098	19.5	439	364	70	402815
ABpra:27	ABpra	27	1115	-23884	-222	-225	1115	17.2	406	395	65	425924
ABpraa:43	ABpraa	43	1181	-23818	-243	-243	1181	16.0	332	396	60	427611
ABpraaa:64	ABpraaa	64	1220	-23780	-197	-197	1220	22.2	269	402	51	665099
ABpraaaa:90	ABpraaaa	90	1199	-23800	-130	-131	1199	20.0	231	372	44	671328
ABpraaaaa:126	ABpraaaaa	126	1219	-23780	229	240	1219	27.3	183	345	35	459734
ABpraaaaaa:173	ABpraaaaaa	173	1457	-23542	296	331	1457	29.3	180	361	31	303953
ABpraaaaap:173	ABpraaaaap	173	1567	-23432	443	455	1567	35.4	192	376	30	246699
ABpraaaap:126	ABpraaaap	126	1198	-23801	164	177	1198	22.9	216	371	39	568544
ABpraaaapa:168	ABpraaaapa	168	1357	-23642	221	234	1357	25.6	210	372	31	311134
ABpraaaapp:168	ABpraaaapp	168	1566	-23434	406	458	1566	29.9	235	394	32	293309
ABpraaap:90	ABpraaap	90	1196	-23803	-192	-195	1196	26.3	276	382	45	698556
ABpraaapa:121	ABpraaapa	121	1135	-23864	122	132	1135	31.0	205	361	38	508007
ABpraaapaa:165	ABpraaapaa	165	1614	-23385	468	492	1614	35.1	207	338	30	236257
ABpraaapap:165	ABpraaapap	165	1531	-23468	336	354	1531	37.3	231	366	32	274593
ABpraaapp:121	ABpraaapp	121	1104	-23895	48	53	1104	28.2	257	386	40	546800
ABpraaappa:159	ABpraaappa	159	1401	-23598	212	263	1401	31.4	253	368	32	307047
ABpraaappp:159	ABpraaappp	159	1388	-23611	156	221	1388	33.3	286	385	34	335016
ABpraap:64	ABpraap	64	1191	-23808	-208	-209	1191	16.0	345	364	52	395681
ABpraapa:88	ABpraapa	88	1282	-23717	-121	-121	1282	19.9	321	399	44	608470
ABpraapaa:123	ABpraapaa	123	1310	-23689	271	277	1310	37.4	252	398	39	541651
ABpraapaaa:168	ABpraapaaa	168	1595	-23404	443	513	1595	44.6	195	368	32	248531
ABpraapaap:168	ABpraapaap	168	1506	-23493	210	316	1506	45.3	234	379	30	209447
ABpraapap:123	ABpraapap	123	1267	-23732	177	219	1267	36.0	313	404	38	519543
ABpraapapa:164	ABpraapapa	164	1606	-23393	488	513	1606	42.3	262	400	31	236035
ABpraapapp:164	ABpraapapp	164	1463	-23536	212	315	1463	40.4	298	398	34	306182
ABpraapp:88	ABpraapp	88	1243	-23756	-179	-180	1243	28.3	380	381	47	644500
ABpraappa:120	ABpraappa	120	1385	-23614	335	338	1385	34.3	354	420	36	506217
ABpraappaa:168	ABpraappaa	168	2265	-22734	1107	1138	2265	31.6	288	417	30	285303
ABpraappap:168	ABpraappap	168	1710	-23289	508	529	1710	32.0	337	412	34	319303
ABpraappp:120	ABpraappp	120	1268	-23731	188	189	1268	31.1	402	411	41	637791
ABpraapppa:165	ABpraapppa	165	1704	-23295	527	534	1704	26.3	371	409	33	320401
ABpraapppp:165	ABpraapppp	165	1715	-23284	553	565	1715	25.0	420	406	33	310413
ABprap:43	ABprap	43	1095	-23904	-347	-347	1095	28.2	459	399	58	503446
ABprapa:64	ABprapa	64	1167	-23832	-323	-323	1167	33.7	379	419	50	733363
ABprapaa:90	ABprapaa	90	1221	-23778	-124	-124	1221	38.0	337	411	43	638063
ABprapaaa:126	ABprapaaa	126	1178	-23821	101	129	1178	45.7	362	404	36	368280
ABprapaaaa:171	ABprapaaaa	171	1435	-23564	164	245	1435	41.3	349	407	31	210440
ABprapaaap:171	ABprapaaap	171	1416	-23583	143	249	1416	39.0	386	405	33	245733
ABprapaap:126	ABprapaap	126	1161	-23838	94	102	1161	40.8	410	402	36	395709
ABprapaapa:177	ABprapaapa	177	1621	-23378	493	513	1621	36.2	408	408	30	236899
ABprapaapp:177	ABprapaapp	177	1500	-23499	323	342	1500	34.8	449	398	31	245159
ABprapap:90	ABprapap	90	1262	-23737	-155	-160	1262	41.8	403	399	44	609551
ABprapapa:120	ABprapapa	120	1077	-23923	24	29	1077	45.3	440	397	38	433552
ABprapapaa:163	ABprapapaa	163	1249	-23750	143	184	1249	41.3	491	403	33	267820
ABprapapap:163	ABprapapap	163	1408	-23591	264	288	1408	37.1	530	383	32	286449
ABprapapp:120	ABprapapp	120	1067	-23932	46	47	1067	43.1	506	387	38	467739
ABprapappa:164	ABprapappa	164	1130	-23869	75	115	1130	39.0	559	365	32	279005
ABprapappp:164	ABprapappp	164	1192	-23807	147	160	1192	32.0	578	342	33	282267
ABprapp:64	ABprapp	64	1190	-23809	-232	-232	1190	33.1	467	392	49	592589
ABprappa:89	ABprappa	89	1311	-23688	-101	-102	1311	38.3	462	398	44	684972
ABprappaa:124	ABprappaa	124	1233	-23766	169	179	1233	29.8	466	414	40	588298
ABprappaaa:169	ABprappaaa	169	1370	-23629	283	312	1370	24.0	455	406	32	250832
ABprappaap:169	ABprappaap	169	1420	-23579	315	342	1420	24.0	502	384	33	290974
ABprappap:124	ABprappap	124	1165	-23834	120	122	1165	32.7	522	394	39	554537
ABprappapa:169	ABprappapa	169	1390	-23609	306	314	1390	33.4	492	398	32	263971
ABprappapp:169	ABprappapp	169	1567	-23432	473	485	1567	29.4	533	373	32	280854
ABprappp:89	ABprappp	89	1247	-23752	-27	-25	1247	38.1	532	364	44	635020
ABprapppa:125	ABprapppa	125	1254	-23745	234	248	1254	27.5	544	367	37	415515
ABprapppaa:173	ABprapppaa	173	1325	-23675	169	204	1325	22.1	549	333	32	229176
ABprapppap:173	ABprapppap	173	1548	-23451	392	428	1548	19.1	521	355	31	213431
ABprapppp:125	ABprapppp	125	1220	-23779	222	244	1220	25.9	576	332	38	392716
ABprappppa:172	ABprappppa	172	1761	-23238	672	704	1761	24.5	581	329	32	256897
ABprappppp:172	ABprappppp	172	1585	-23414	439	466	1585	24.9	596	285	32	219809
ABprp:27	ABprp	27	1193	-23806	-176	-181	1193	16.5	503	302	61	264583
ABprpa:45	ABprpa	45	1224	-23775	-133	-133	1224	11.7	470	329	59	267378
ABprpaa:64	ABprpaa	64	1242	-23757	-176	-176	1242	16.7	426	413	49	560660
ABprpaaa:89	ABprpaaa	89	1497	-23502	65	64	1497	12.9	358	406	44	601901
ABprpaaaa:122	ABprpaaaa	122	1478	-23521	400	401	1478	14.6	244	365	39	579883
ABprpaaaaa:165	ABprpaaaaa	165	2164	-22835	903	942	2164	20.7	229	332	32	351922
ABprpaaaap:165	ABprpaaaap	165	2038	-22961	669	793	2038	16.4	245	358	33	377699
ABprpaaap:122	ABprpaaap	122	1573	-23426	463	473	1573	14.5	294	391	38	588518
ABprpaaapa:166	ABprpaaapa	166	2456	-22543	1119	1283	2456	17.2	258	381	33	447792
ABprpaaapp:166	ABprpaaapp	166	1887	-23112	516	611	1887	17.0	294	379	32	346614
ABprpaap:89	ABprpaap	89	1454	-23545	-7	-9	1454	20.8	410	406	43	620988
ABprpaapa:121	ABprpaapa	121	1645	-23354	540	558	1645	22.5	310	404	39	646035
ABprpaapaa:167	ABprpaapaa	167	2222	-22777	908	1052	2222	23.8	263	393	33	411081
ABprpaapap:167	ABprpaapap	167	2313	-22686	924	1017	2313	24.5	296	386	31	332054
ABprpaapp:121	ABprpaapp	121	1541	-23458	405	436	1541	22.1	358	403	39	593223
ABprpaappa:165	ABprpaappa	165	2122	-22877	817	891	2122	21.5	326	399	33	360042
ABprpaappp:165	ABprpaappp	165	1967	-23032	733	789	1967	17.4	355	399	33	334315
ABprpap:64	ABprpap	64	1207	-23792	-181	-183	1207	15.1	510	356	50	418054
ABprpapa:89	ABprpapa	89	1428	-23571	-71	-74	1428	14.2	443	382	44	500279
ABprpapaa:121	ABprpapaa	121	1365	-23634	300	308	1365	14.9	347	335	37	354482
ABprpapaaa:170	ABprpapaaa	170	1690	-23309	539	572	1690	19.2	316	306	32	232874
ABprpapaap:170	ABprpapaap	170	1661	-23338	472	520	1661	16.5	359	311	32	202781
ABprpapap:121	ABprpapap	121	1315	-23684	242	261	1315	14.4	390	328	36	280184
ABprpapapa:168	ABprpapapa	168	1568	-23431	388	416	1568	16.0	387	280	31	139895
ABprpapapp:168	ABprpapapp	168	1621	-23378	388	416	1621	14.1	423	283	30	145662
ABprpapp:89	ABprpapp	89	1391	-23608	-81	-83	1391	13.9	501	355	45	467445
ABprpappa:120	ABprpappa	120	1221	-23778	161	169	1221	13.6	421	316	38	262616
ABprpappaa:163	ABprpappaa	163	1546	-23453	383	397	1546	13.7	359	237	34	209738
ABprpappap:163	ABprpappap	163	1499	-23500	377	395	1499	15.1	404	240	34	191067
ABprpappp:120	ABprpappp	120	1204	-23795	150	163	1204	13.2	466	324	40	333959
ABprpapppa:164	ABprpapppa	164	1524	-23475	406	421	1524	13.1	456	245	35	210929
ABprpapppp:164	ABprpapppp	164	1683	-23316	446	507	1683	16.2	506	224	32	198535
ABprpp:45	ABprpp	45	1155	-23844	-318	-318	1155	22.5	564	336	59	500499
ABprppa:64	ABprppa	64	1242	-23758	-282	-287	1242	32.0	537	394	48	704627
ABprppaa:91	ABprppaa	91	1695	-23304	272	273	1695	24.4	464	416	43	662916
ABprppaaa:126	ABprppaaa	126	1814	-23185	689	714	1814	16.1	365	381	36	369552
ABprppaaaa:173	ABprppaaaa	173	2131	-22868	740	811	2131	16.9	331	361	30	193591
ABprppaaap:173	ABprppaaap	173	2419	-22580	1007	1139	2419	14.8	360	356	30	187154
ABprppaap:126	ABprppaap	126	1698	-23301	536	569	1698	16.6	414	374	37	344362
ABprppaapa:170	ABprppaapa	170	1882	-23117	639	659	1882	15.3	401	322	30	122924
ABprppaapp:170	ABprppaapp	170	1791	-23208	501	517	1791	14.3	441	328	30	125010
ABprppap:91	ABprppap	91	1594	-23405	115	121	1594	28.5	515	379	44	671422
ABprppapa:123	ABprppapa	123	1691	-23308	522	556	1691	21.0	444	387	38	420546
ABprppapaa:169	ABprppapaa	169	2258	-22741	893	967	2258	15.4	389	367	32	192454
ABprppapap:169	ABprppapap	169	2078	-22921	841	903	2078	15.2	422	387	33	238416
ABprppapp:123	ABprppapp	123	1825	-23174	667	696	1825	22.0	489	377	38	434365
ABprppappa:174	ABprppappa	174	2146	-22853	758	828	2146	16.0	454	372	31	187200
ABprppappp:174	ABprppappp	174	2157	-22842	857	933	2157	15.0	490	363	31	216060
ABprppp:64	ABprppp	64	1225	-23774	-249	-251	1225	24.6	580	325	50	564566
ABprpppa:90	ABprpppa	90	1727	-23273	299	300	1727	22.2	555	358	44	639818
ABprpppaa:122	ABprpppaa	122	1781	-23218	637	671	1781	17.0	518	364	38	420277
ABprpppaaa:169	ABprpppaaa	169	1937	-23062	639	675	1937	13.6	487	329	31	169242
ABprpppaap:169	ABprpppaap	169	2391	-22608	1057	1087	2391	14.2	528	317	32	232814
ABprpppap:122	ABprpppap	122	1817	-23182	693	705	1817	18.7	557	332	38	422035
ABprpppapa:166	ABprpppapa	166	2101	-22899	734	819	2101	16.1	557	299	34	256413
ABprpppapp:166	ABprpppapp	166	3139	-21860	1747	1802	3139	19.2	566	269	30	239355
ABprpppp:90	ABprpppp	90	1537	-23462	115	118	1537	20.5	575	299	46	580457
ABprppppa:121	ABprppppa	121	1510	-23489	387	406	1510	13.5	502	329	39	310150
ABprppppaa:163	ABprppppaa	163	1934	-23065	585	598	1934	13.3	457	294	30	127460
ABprppppap:163	ABprppppap	163	2067	-22932	696	765	2067	15.2	498	288	33	171359
ABprppppp:121	ABprppppp	121	1444	-23555	352	359	1444	12.6	540	285	40	319778
ABprpppppa:166	ABprpppppa	166	2395	-22604	997	1038	2395	14.5	530	258	33	205899
ABprpppppp:166	ABprpppppp	166	2487	-22512	1111	1177	2487	22.6	549	232	33	217919
EMS:9	EMS	9	1031	-23968	-347	-347	1031	31.5	416	183	72	627613
MS:21	MS	21	1147	-23852	-178	-178	1147	16.8	336	210	70	215144
MSa:34	MSa	34	1090	-23909	-296	-298	1090	20.9	291	189	65	364736
MSaa:52	MSaa	52	1142	-23857	-230	-230	1142	20.1	239	175	58	415024
MSaaa:72	MSaaa	72	1178	-23821	-182	-185	1178	20.1	212	178	49	526229
MSaaaa:98	MSaaaa	98	1155	-23844	-96	-98	1155	24.5	175	202	44	536398
MSaaaaa:127	MSaaaaa	127	1105	-23894	155	160	1105	35.7	130	239	37	424885
MSaaaaaa:163	MSaaaaaa	163	1428	-23571	280	360	1428	35.1	115	267	31	285548
MSaaaaap:163	MSaaaaap	163	1294	-23705	244	263	1294	40.5	144	252	34	269835
MSaaaap:127	MSaaaap	127	1119	-23880	166	184	1119	41.7	178	250	37	353688
MSaaaapa:169	MSaaaapa	169	1198	-23801	123	163	1198	46.0	158	260	32	199526
MSaaaapp:169	MSaaaapp	169	1497	-23502	431	448	1497	47.7	210	263	30	156385
MSaaap:98	MSaaap	98	1140	-23859	-59	-61	1140	25.8	243	189	42	458616
MSaaapa:131	MSaaapa	131	1060	-23939	112	118	1060	36.3	206	232	40	389606
MSaaapaa:165	MSaaapaa	165	1199	-23800	212	226	1199	42.0	186	232	33	214027
MSaaapap:165	MSaaapap	165	1236	-23763	197	236	1236	44.7	238	245	33	203677
MSaaapp:131	MSaaapp	131	1335	-23664	321	332	1335	36.9	267	245	34	262737
MSaap:72	MSaap	72	1231	-23768	-135	-137	1231	15.4	310	177	48	368570
MSaapa:99	MSaapa	99	1186	-23813	-96	-96	1186	17.0	301	157	43	428887
MSaapaa:129	MSaapaa	129	988	-24011	-8	1	988	29.3	286	197	39	360773
MSaapaaa:163	MSaapaaa	163	1352	-23647	222	279	1352	31.3	257	202	33	234481
MSaapaap:163	MSaapaap	163	1274	-23725	254	268	1274	36.3	293	219	34	202021
MSaapap:129	MSaapap	129	1061	-23938	94	99	1061	24.3	344	172	37	368641
MSaapapa:173	MSaapapa	173	1410	-23589	233	272	1410	29.6	305	192	31	200226
MSaapapp:173	MSaapapp	173	1208	-23791	179	193	1208	30.1	352	194	33	178827
MSaapp:99	MSaapp	99	1119	-23880	-37	-38	1119	16.1	388	154	42	418581
MSaappa:136	MSaappa	136	1225	-23774	198	210	1225	19.6	370	182	34	234296
MSaappp:136	MSaappp	136	1146	-23853	127	141	1146	23.3	414	175	36	247660
MSap:52	MSap	52	1116	-23883	-254	-256	1116	26.2	340	146	54	470478
MSapa:74	MSapa	74	1174	-23825	-194	-193	1174	26.8	322	135	48	565772
MSapaa:102	MSapaa	102	1132	-23867	-36	-37	1132	30.6	278	167	40	385635
MSapaaa:136	MSapaaa	136	1349	-23650	225	251	1349	39.8	198	181	34	235993
MSapaaaa:180	MSapaaaa	180	2005	-22994	698	730	2005	37.7	167	169	28	144187
MSapaaap:180	MSapaaap	180	1617	-23382	494	513	1617	40.6	200	190	28	124263
MSapaap:136	MSapaap	136	1279	-23720	193	223	1279	37.6	249	191	35	252394
MSapap:102	MSapap	102	1088	-23911	-69	-68	1088	32.9	339	165	41	382210
MSapapa:137	MSapapa	137	1310	-23689	181	236	1310	41.3	259	167	37	262899
MSapapaa:185	MSapapaa	185	1655	-23345	336	338	1655	38.8	223	156	26	114358
MSapapap:185	MSapapap	185	1492	-23507	308	309	1492	42.1	270	174	31	135879
MSapapp:137	MSapapp	137	1165	-23834	130	156	1165	44.6	307	190	35	209132
MSapappa:189	MSapappa	189	1622	-23378	432	438	1622	47.0	251	186	30	118821
MSapappp:189	MSapappp	189	1312	-23688	84	83	1312	49.5	299	202	28	88962
MSapp:74	MSapp	74	1135	-23864	-157	-160	1135	23.2	422	144	47	464005
MSappa:102	MSappa	102	1089	-23910	4	0	1089	27.6	377	160	40	410824
MSappaa:139	MSappaa	139	1076	-23923	72	80	1076	34.7	320	173	34	218010
MSappap:139	MSappap	139	1147	-23852	100	109	1147	32.9	365	167	33	219743
MSappp:102	MSappp	102	1074	-23925	-48	-44	1074	34.7	413	174	41	405456
MSapppa:145	MSapppa	145	1099	-23900	44	60	1099	41.7	339	170	35	247119
MSapppp:145	MSapppp	145	1089	-23910	41	54	1089	48.0	385	190	36	225253
MSp:34	MSp	34	1156	-23843	-148	-150	1156	19.7	369	272	65	218700
MSpa:52	MSpa	52	1196	-23803	-118	-119	1196	16.9	306	254	54	234053
MSpaa:74	MSpaa	74	1157	-23842	-125	-126	1157	17.5	306	253	46	310804
MSpaaa:100	MSpaaa	100	1202	-23797	17	15	1202	23.7	252	258	44	458792
MSpaaaa:129	MSpaaaa	129	1035	-23964	90	93	1035	29.4	179	283	38	395365
MSpaaaaa:166	MSpaaaaa	166	1371	-23628	279	303	1371	33.4	153	289	29	225002
MSpaaaap:166	MSpaaaap	166	1221	-23778	210	219	1221	37.8	199	285	33	233758
MSpaaap:129	MSpaaap	129	1058	-23941	63	72	1058	37.8	231	294	37	347045
MSpaaapa:169	MSpaaapa	169	1331	-23668	214	263	1331	44.6	190	292	31	202367
MSpaaapp:169	MSpaaapp	169	1143	-23856	118	135	1143	46.1	240	295	33	185489
MSpaap:100	MSpaap	100	1136	-23863	1	-1	1136	22.3	330	237	42	370469
MSpaapa:135	MSpaapa	135	1092	-23907	113	121	1092	32.0	256	287	37	340449
MSpaapaa:176	MSpaapaa	176	1332	-23667	270	300	1332	35.4	226	299	31	211562
MSpaapap:176	MSpaapap	176	1152	-23847	58	100	1152	36.6	267	303	33	192048
MSpaapp:135	MSpaapp	135	1477	-23522	402	430	1477	34.6	304	285	31	184153
MSpap:74	MSpap	74	1207	-23793	-130	-130	1207	14.2	396	225	49	310890
MSpapa:102	MSpapa	102	1245	-23754	-24	-29	1245	13.8	369	212	44	335972
MSpapaa:128	MSpapaa	128	1195	-23804	209	214	1195	22.7	374	223	37	268325
MSpapaaa:178	MSpapaaa	178	1697	-23302	633	645	1697	25.8	329	234	30	156114
MSpapaap:178	MSpapaap	178	1522	-23477	462	484	1522	25.8	369	238	31	142193
MSpapap:128	MSpapap	128	1131	-23868	141	142	1131	23.1	328	228	38	285318
MSpapapa:169	MSpapapa	169	1404	-23595	356	364	1404	25.8	286	241	33	223656
MSpapapp:169	MSpapapp	169	1256	-23743	200	213	1256	31.8	323	258	32	162057
MSpapp:102	MSpapp	102	1179	-23820	-3	-2	1179	13.3	443	202	45	320327
MSpappa:140	MSpappa	140	1421	-23578	368	389	1421	19.1	402	225	34	192668
MSpappp:140	MSpappp	140	1222	-23777	170	190	1222	20.8	439	234	39	246636
MSpp:52	MSpp	52	1151	-23848	-135	-135	1151	15.0	414	300	54	225043
MSppa:75	MSppa	75	1232	-23767	-77	-78	1232	13.3	418	332	47	285891
MSppaa:103	MSppaa	103	1139	-23860	-4	-4	1139	20.6	328	302	41	321904
MSppaaa:136	MSppaaa	136	1229	-23770	257	263	1229	25.5	209	306	35	305764
MSppaaaa:179	MSppaaaa	179	1378	-23621	246	270	1378	26.4	182	301	28	168716
MSppaaap:179	MSppaaap	179	1601	-23398	546	577	1601	29.0	220	307	29	172249
MSppaap:136	MSppaap	136	1297	-23702	234	245	1297	27.6	257	319	33	252693
MSppap:103	MSppap	103	1143	-23856	-31	-33	1143	21.5	398	325	42	309590
MSppapa:135	MSppapa	135	1206	-23793	149	157	1206	29.3	285	342	35	254576
MSppapaa:181	MSppapaa	181	1819	-23180	567	567	1819	28.1	241	341	27	172339
MSppapap:181	MSppapap	181	1485	-23514	366	390	1485	30.9	287	339	28	137556
MSppapp:135	MSppapp	135	1206	-23793	151	165	1206	33.2	322	351	35	250511
MSppappa:186	MSppappa	186	1806	-23194	542	535	1806	37.6	258	340	26	120272
MSppappp:186	MSppappp	186	1625	-23374	575	612	1625	42.2	301	332	27	106735
MSppp:75	MSppp	75	1178	-23821	-133	-133	1178	12.8	484	268	48	282401
MSpppa:105	MSpppa	105	1119	-23880	25	23	1119	18.2	403	272	42	287839
MSpppaa:144	MSpppaa	144	1204	-23795	164	180	1204	25.4	304	292	34	225784
MSpppap:144	MSpppap	144	1293	-23706	218	236	1293	24.9	360	297	37	228207
MSpppp:105	MSpppp	105	1091	-23908	-16	-15	1091	22.1	451	320	42	356144
MSppppa:148	MSppppa	148	1390	-23609	277	298	1390	29.7	344	353	35	255621
MSppppp:148	MSppppp	148	1317	-23682	210	225	1317	35.6	378	362	36	253055
E:21	E	21	1054	-23945	-445	-446	1054	30.8	498	186	66	372506
Ea:36	Ea	36	1156	-23843	-232	-233	1156	23.1	404	194	63	404191
Eal:67	Eal	67	1191	-23808	-187	-189	1191	30.3	400	199	54	523447
Eala:109	Eala	109	1388	-23611	279	285	1388	40.7	322	235	45	329241
Ealaa:173	Ealaa	173	1611	-23388	466	482	1611	44.1	299	232	34	134061
Ealap:173	Ealap	173	1504	-23495	366	379	1504	48.0	362	250	37	144952
Ealp:109	Ealp	109	1356	-23643	271	275	1356	40.6	390	232	44	294719
Ealpa:174	Ealpa	174	1604	-23395	473	475	1604	40.6	347	221	35	137286
Ealpp:174	Ealpp	174	1416	-23583	332	333	1416	43.2	413	226	36	122040
Ear:67	Ear	67	1226	-23773	-137	-139	1226	30.9	386	278	53	454656
Eara:110	Eara	110	1512	-23487	399	409	1512	38.6	308	295	46	364723
Earaa:181	Earaa	181	1830	-23169	612	689	1830	45.6	282	284	32	126978
Earap:181	Earap	181	1746	-23253	543	560	1746	44.8	352	299	36	133001
Earp:110	Earp	110	1525	-23474	403	407	1525	35.1	381	293	45	298899
Earpa:181	Earpa	181	1660	-23339	422	426	1660	36.5	348	289	32	102711
Earpp:181	Earpp	181	1729	-23271	634	638	1729	38.8	415	286	34	101742
Ep:36	Ep	36	1100	-23899	-369	-374	1100	30.2	512	212	64	524660
Epl:67	Epl	67	1273	-23726	-221	-222	1273	37.9	495	220	56	597533
Epla:108	Epla	108	1575	-23424	419	436	1575	45.1	454	240	46	333986
Eplaa:176	Eplaa	176	1909	-23090	679	725	1909	51.0	409	273	37	146124
Eplap:176	Eplap	176	1921	-23079	745	777	1921	48.0	472	243	35	133225
Eplp:108	Eplp	108	1663	-23336	465	475	1663	41.8	527	233	46	340516
Eplpa:179	Eplpa	179	2009	-22990	811	853	2009	46.8	509	256	34	117133
Eplpp:179	Eplpp	179	1994	-23005	765	785	1994	36.7	535	240	35	140543
Epr:67	Epr	67	1268	-23731	-143	-144	1268	29.8	496	307	53	455385
Epra:107	Epra	107	1542	-23457	371	378	1542	35.6	449	338	47	340164
Epraa:178	Epraa	178	2017	-22982	709	733	2017	44.6	386	349	35	143333
Eprap:178	Eprap	178	2003	-22996	750	760	2003	42.3	465	333	37	143587
Eprp:107	Eprp	107	1636	-23363	467	476	1636	41.6	515	293	45	291002
Eprpa:178	Eprpa	178	1764	-23235	586	620	1764	48.0	471	300	37	136222
Eprpp:178	Eprpp	178	1725	-23274	517	528	1725	40.9	528	291	37	144017
P2:9	P2	9	1067	-23932	-555	-555	1067	35.0	564	268	71	623380
C:25	C	25	1081	-23918	-576	-576	1081	44.2	485	303	64	412880
Ca:39	Ca	39	1157	-23843	-449	-452	1157	43.3	440	316	59	280631
Caa:58	Caa	58	1320	-23679	-627	-628	1320	50.4	405	342	52	279225
Caaa:85	Caaa	85	1399	-23600	-526	-520	1399	52.8	392	346	47	340192
Caaaa:117	Caaaa	117	1084	-23915	-186	-185	1084	55.5	458	315	40	226148
Caaaaa:164	Caaaaa	164	1304	-23696	52	55	1304	58.0	448	307	35	110013
Caaaap:164	Caaaap	164	1360	-23639	144	152	1360	56.8	513	273	34	110202
Caaap:117	Caaap	117	1114	-23885	-71	-71	1114	53.5	532	286	41	241574
Caaapa:159	Caaapa	159	1279	-23720	92	90	1279	56.0	549	286	34	111805
Caaapp:159	Caaapp	159	1237	-23762	154	155	1237	49.5	587	265	33	133852
Caap:85	Caap	85	1376	-23623	-306	-311	1376	52.6	488	298	42	264900
Caapa:123	Caapa	123	1375	-23624	236	249	1375	44.6	570	228	33	163424
Caapp:123	Caapp	123	1157	-23842	125	126	1157	40.7	598	189	38	270599
Caappd:173	Caappd	173	1371	-23628	240	247	1371	42.1	623	199	32	135955
Caappv:173	Caappv	173	1474	-23525	379	421	1474	31.6	617	209	30	131385
Cap:58	Cap	58	1145	-23854	-444	-445	1145	47.0	475	290	52	281769
Capa:86	Capa	86	1216	-23783	-266	-280	1216	49.3	496	214	44	360692
Capaa:133	Capaa	133	1149	-23850	97	107	1149	25.6	479	187	38	210565
Capaaa:186	Capaaa	186	1290	-23709	249	258	1290	35.0	437	178	33	108656
Capaap:186	Capaap	186	1555	-23444	435	431	1555	27.2	483	205	31	114725
Capap:133	Capap	133	1161	-23838	114	123	1161	26.1	532	205	37	232260
Capapa:182	Capapa	182	1501	-23498	306	340	1501	37.4	474	184	30	109172
Capapp:182	Capapp	182	1474	-23525	223	235	1474	31.7	516	195	31	151380
Capp:86	Capp	86	1234	-23765	-184	-190	1234	48.2	563	212	45	366900
Cappa:126	Cappa	126	1233	-23766	201	207	1233	37.4	530	178	37	298999
Cappaa:178	Cappaa	178	1563	-23436	396	428	1563	44.4	480	183	32	146226
Cappap:178	Cappap	178	1763	-23237	560	625	1763	39.6	514	173	31	148848
Cappp:126	Cappp	126	1178	-23821	126	133	1178	33.0	570	201	38	281575
Capppa:182	Capppa	182	1431	-23568	246	283	1431	42.5	533	186	32	143800
Capppp:182	Capppp	182	1571	-23429	331	352	1571	33.3	558	198	32	163558
Cp:39	Cp	39	1104	-23895	-566	-567	1104	42.1	547	306	60	356967
Cpa:57	Cpa	57	1237	-23762	-461	-466	1237	46.5	541	333	53	329769
Cpaa:84	Cpaa	84	1383	-23617	-279	-282	1383	50.1	528	349	48	395468
Cpaaa:114	Cpaaa	114	1260	-23739	33	61	1260	52.9	506	352	42	315330
Cpaaaa:164	Cpaaaa	164	1448	-23551	-51	69	1448	55.5	445	358	35	149226
Cpaaap:164	Cpaaap	164	1474	-23525	287	294	1474	54.8	520	338	33	134130
Cpaap:114	Cpaap	114	1201	-23798	53	53	1201	47.6	583	315	41	333982
Cpaapa:159	Cpaapa	159	1582	-23418	415	433	1582	49.3	556	354	33	162970
Cpaapp:159	Cpaapp	159	1385	-23614	285	305	1385	44.5	588	320	34	187361
Cpap:84	Cpap	84	1353	-23646	-291	-293	1353	47.9	592	282	47	404757
Cpapa:117	Cpapa	117	1390	-23609	267	266	1390	43.6	617	279	39	362210
Cpapaa:170	Cpapaa	170	1516	-23483	353	357	1516	38.5	617	246	32	164563
Cpapap:170	Cpapap	170	1928	-23071	778	793	1928	41.5	615	303	33	206431
Cpapp:117	Cpapp	117	1321	-23678	239	251	1321	36.6	620	226	39	374298
Cpappd:168	Cpappd	168	1644	-23355	522	544	1644	32.8	611	285	34	207093
Cpappv:168	Cpappv	168	1615	-23384	423	443	1615	26.3	601	242	31	163715
Cpp:57	Cpp	57	1150	-23850	-422	-425	1150	40.2	600	255	53	397208
Cppa:86	Cppa	86	1282	-23717	-76	-73	1282	31.1	602	306	47	580809
Cppaa:131	Cppaa	131	1371	-23628	298	309	1371	21.2	491	279	41	269346
Cppaaa:185	Cppaaa	185	1563	-23436	384	408	1563	26.5	440	318	32	135472
Cppaap:185	Cppaap	185	1760	-23239	534	537	1760	26.6	469	267	30	124149
Cppap:131	Cppap	131	1449	-23550	321	334	1449	25.1	539	263	39	292311
Cppapa:189	Cppapa	189	1525	-23475	235	261	1525	26.5	484	311	32	133049
Cppapp:189	Cppapp	189	1841	-23159	499	507	1841	26.5	519	266	32	146725
Cppp:86	Cppp	86	1315	-23684	-163	-166	1315	37.3	605	239	46	520424
Cpppa:126	Cpppa	126	1483	-23516	398	402	1483	33.6	561	304	40	343463
Cpppaa:174	Cpppaa	174	1744	-23255	572	579	1744	30.4	488	336	35	187363
Cpppap:174	Cpppap	174	1856	-23143	615	669	1856	31.0	526	302	34	176500
Cpppp:126	Cpppp	126	1524	-23475	412	424	1524	32.9	583	254	39	323702
Cppppa:179	Cppppa	179	2081	-22918	866	889	2081	33.2	559	300	33	158044
Cppppp:179	Cppppp	179	1929	-23070	561	594	1929	30.0	567	250	33	172173
P3:25	P3	25	1090	-23909	-547	-552	1090	39.3	586	210	62	377539
D:43	D	43	1163	-23836	-529	-530	1163	40.2	584	195	55	234828
Da:71	Da	71	1193	-23806	-451	-453	1193	39.7	541	149	48	124483
Daa:106	Daa	106	1058	-23941	-111	-111	1058	28.5	460	157	39	99829
Daaa:148	Daaa	148	1346	-23653	240	241	1346	40.6	382	162	32	118756
Daap:148	Daap	148	1328	-23671	193	209	1328	33.5	425	170	33	108792
Dap:106	Dap	106	1056	-23943	-174	-174	1056	29.7	522	188	41	97816
Dapa:146	Dapa	146	1344	-23655	218	239	1344	40.2	425	172	34	114245
Dapp:146	Dapp	146	1266	-23733	162	173	1266	41.6	464	193	36	115979
Dp:71	Dp	71	1186	-23813	-337	-340	1186	27.1	575	195	49	123529
Dpa:107	Dpa	107	1053	-23946	-84	-84	1053	19.5	497	268	41	48563
Dpaa:147	Dpaa	147	1321	-23678	186	194	1321	27.1	387	342	32	81373
Dpap:147	Dpap	147	1184	-23815	108	113	1184	26.8	416	299	32	62653
Dpp:107	Dpp	107	1019	-23980	-181	-185	1019	29.5	561	239	41	107156
Dppa:145	Dppa	145	1268	-23731	143	150	1268	27.2	436	342	34	96794
Dppp:145	Dppp	145	1226	-23773	113	123	1226	33.0	474	319	37	117157
P4:43	P4	43	1077	-23922	-313	-315	1077	27.0	524	155	51	165875
