# Supplementary material for: Quantitative Differences in Nuclear β-catenin and TCF Pattern Embryonic Cells in C. elegans
Source: PLoS Genet. 2015 Oct 21;11(10):e1005585. doi: 10.1371/journal.pgen.1005585 (PMC4619327; doi:10.1371/journal.pgen.1005585)
Supplement: S1 Data — For each cell analyzed, birth time is given in column 3 and the average nuclear reporter intensity over the lifetime of the cell (corrected for background) is given in column 7 (“blot”). For information on each embryo’s strain information and experimental conditions, refer to S2 Table. (ZIP) [file pgen.1005585.s005.zip › CAs/CA20120112_ceh-36_lit-1i_L3.csv]

cellTime	cell	time	none	global	local	blot	cross	z	x	y	size	gweight
ABa:1	ABa	1	1942	-23057	-483	-483	1942	32.7	577	276	78	1695003
ABal:10	ABal	10	1887	-23112	-396	-396	1887	33.4	622	283	69	1307962
ABala:22	ABala	22	1878	-23121	-347	-347	1878	28.8	648	246	63	975894
ABalaa:36	ABalaa	36	1911	-23088	-292	-293	1911	24.6	663	254	56	755983
ABalaaa:58	ABalaaa	58	1857	-23142	-296	-296	1857	28.1	665	242	50	755778
ABalaaaa:84	ABalaaaa	84	1914	-23085	-165	-167	1914	30.3	671	275	44	802135
ABalaaaal:125	ABalaaaal	125	1705	-23294	-112	-107	1705	45.4	576	310	37	419182
ABalaaaala:172	ABalaaaala	172	1691	-23308	-140	-128	1691	47.1	561	281	29	197068
ABalaaaalp:172	ABalaaaalp	172	1788	-23211	-114	-47	1788	48.6	538	317	29	187224
ABalaaaar:125	ABalaaaar	125	1705	-23294	-163	-174	1705	47.2	622	320	38	496805
ABalaaaarl:173	ABalaaaarl	173	1728	-23271	-56	-67	1728	51.0	607	344	31	221843
ABalaaaarr:173	ABalaaaarr	173	1703	-23296	-172	-175	1703	54.5	560	324	30	175459
ABalaaap:84	ABalaaap	84	1930	-23069	-172	-182	1930	33.5	617	263	43	577381
ABalaaapa:119	ABalaaapa	119	1712	-23287	-82	-88	1712	44.9	606	268	37	431952
ABalaaapal:166	ABalaaapal	166	1689	-23310	-69	-78	1689	49.7	620	266	30	192002
ABalaaapar:166	ABalaaapar	166	1759	-23240	-17	-10	1759	49.7	594	233	29	200568
ABalaaapp:119	ABalaaapp	119	1744	-23255	-67	-73	1744	42.8	564	254	37	448132
ABalaaappl:165	ABalaaappl	165	1776	-23223	-76	-94	1776	44.3	584	247	30	234157
ABalaaappr:165	ABalaaappr	165	1727	-23272	-63	-63	1727	45.6	570	213	29	198244
ABalaap:58	ABalaap	58	1963	-23036	-228	-228	1963	18.5	623	291	48	467849
ABalaapa:85	ABalaapa	85	1957	-23042	-188	-192	1957	20.5	619	275	42	503270
ABalaapaa:124	ABalaapaa	124	1710	-23289	-107	-112	1710	39.1	626	281	35	409690
ABalaapaaa:174	ABalaapaaa	174	1732	-23267	-77	-95	1732	46.1	631	295	30	245000
ABalaapaap:174	ABalaapaap	174	1715	-23284	-110	-118	1715	43.7	598	282	30	203067
ABalaapap:124	ABalaapap	124	1769	-23230	-127	-110	1769	36.8	607	256	35	410154
ABalaapapa:174	ABalaapapa	174	1697	-23302	-148	-153	1697	41.7	639	265	29	236108
ABalaapapp:174	ABalaapapp	174	1819	-23180	17	12	1819	45.5	625	239	30	213058
ABalaapp:85	ABalaapp	85	1943	-23056	-154	-156	1943	26.3	566	277	43	440036
ABalaappa:119	ABalaappa	119	1743	-23256	-107	-92	1743	34.9	570	230	35	388207
ABalaappaa:167	ABalaappaa	167	1693	-23306	-283	-156	1693	35.2	611	218	30	253738
ABalaappap:167	ABalaappap	167	1730	-23269	-76	-69	1730	36.7	574	219	29	252144
ABalaappp:119	ABalaappp	119	1766	-23233	-92	-91	1766	31.3	541	205	36	420764
ABalaapppa:163	ABalaapppa	163	1757	-23242	-70	-80	1757	31.4	579	202	30	270011
ABalaapppp:163	ABalaapppp	163	1718	-23281	-126	-118	1718	25.1	558	182	30	231071
ABalap:36	ABalap	36	1929	-23070	-424	-424	1929	36.0	602	191	58	781963
ABalapa:57	ABalapa	57	1900	-23099	-389	-389	1900	36.6	625	185	50	690405
ABalapaa:83	ABalapaa	83	1944	-23055	-261	-267	1944	35.8	654	219	44	682570
ABalapaaa:119	ABalapaaa	119	1726	-23273	-134	-139	1726	51.0	578	243	37	359681
ABalapaaaa:164	ABalapaaaa	164	1788	-23211	-13	-19	1788	53.3	555	226	30	167240
ABalapaaap:164	ABalapaaap	164	1776	-23223	-108	-88	1776	48.2	529	222	30	173868
ABalapaap:119	ABalapaap	119	1746	-23253	-158	-179	1746	50.4	615	278	37	393055
ABalapaapa:167	ABalapaapa	167	1757	-23242	-43	-48	1757	52.5	590	282	29	167749
ABalapaapp:167	ABalapaapp	167	1700	-23299	-126	-131	1700	53.0	556	273	30	174750
ABalapap:83	ABalapap	83	2007	-22992	-247	-251	2007	45.3	609	208	42	512403
ABalapapa:116	ABalapapa	116	1767	-23232	-101	-113	1767	48.7	587	229	35	317643
ABalapapaa:164	ABalapapaa	164	1790	-23209	-62	-72	1790	53.5	600	206	29	175388
ABalapapap:164	ABalapapap	164	1773	-23226	-216	-239	1773	55.6	598	245	32	185553
ABalapapp:116	ABalapapp	116	1795	-23204	-144	-148	1795	52.4	558	195	37	333205
ABalapappa:164	ABalapappa	164	1716	-23283	-169	-189	1716	54.6	571	184	30	165729
ABalapappp:164	ABalapappp	164	1764	-23235	-98	-109	1764	53.8	536	185	30	164082
ABalapp:57	ABalapp	57	1932	-23067	-296	-296	1932	30.3	561	241	50	446160
ABalappa:83	ABalappa	83	1938	-23061	-244	-259	1938	35.2	574	233	41	475859
ABalappaa:120	ABalappaa	120	1728	-23271	-142	-147	1728	37.7	609	199	37	489068
ABalappaaa:171	ABalappaaa	171	1621	-23379	-214	-222	1621	38.6	645	189	32	293050
ABalappaap:171	ABalappaap	171	1711	-23288	-123	-146	1711	46.8	635	194	30	218357
ABalappap:120	ABalappap	120	1793	-23206	-22	-29	1793	43.0	553	199	34	332833
ABalappapa:168	ABalappapa	168	1747	-23252	-103	-116	1747	44.2	600	187	28	200027
ABalappapp:168	ABalappapp	168	1704	-23295	-89	-93	1704	40.3	570	179	29	207336
ABalappp:83	ABalappp	83	1989	-23010	-202	-205	1989	36.9	518	257	42	424491
ABalapppa:116	ABalapppa	116	1781	-23218	-96	-106	1781	35.2	559	177	35	407152
ABalapppaa:168	ABalapppaa	168	1710	-23289	-134	-131	1710	29.5	589	165	31	277473
ABalapppap:168	ABalapppap	168	1790	-23209	-78	-94	1790	34.9	578	150	30	263816
ABalapppp:116	ABalapppp	116	1779	-23220	-91	-95	1779	28.3	528	161	37	414385
ABalappppa:164	ABalappppa	164	1762	-23237	-66	-76	1762	23.9	563	140	33	278036
ABalappppp:164	ABalappppp	164	1808	-23191	2	-14	1808	22.2	536	165	31	234976
ABalp:22	ABalp	22	1916	-23083	-355	-356	1916	31.0	582	342	64	879623
ABalpa:36	ABalpa	36	1934	-23065	-344	-344	1934	28.8	626	336	58	770041
ABalpaa:57	ABalpaa	57	1858	-23141	-358	-359	1858	38.1	649	305	49	721630
ABalpaaa:83	ABalpaaa	83	2018	-22981	-146	-156	2018	23.4	651	316	42	705281
ABalpaaaa:122	ABalpaaaa	122	1807	-23192	-32	-38	1807	39.6	636	338	37	611816
ABalpaaaaa:170	ABalpaaaaa	170	1775	-23224	-10	-10	1775	45.6	643	336	30	289235
ABalpaaaap:170	ABalpaaaap	170	1796	-23203	11	6	1796	43.9	612	359	30	291030
ABalpaaap:122	ABalpaaap	122	1864	-23135	6	2	1864	27.2	637	347	37	652483
ABalpaaapa:173	ABalpaaapa	173	1887	-23112	50	59	1887	26.5	614	371	31	348510
ABalpaaapp:173	ABalpaaapp	173	1826	-23173	-43	-43	1826	34.9	609	373	31	368280
ABalpaap:83	ABalpaap	83	2014	-22985	-157	-166	2014	35.0	618	322	44	685365
ABalpaapa:116	ABalpaapa	116	1794	-23205	-94	-103	1794	38.5	604	329	40	698111
ABalpaapaa:158	ABalpaapaa	158	1774	-23225	-42	-59	1774	46.0	583	328	33	373848
ABalpaapap:158	ABalpaapap	158	1794	-23205	-19	-30	1794	37.9	583	329	33	431229
ABalpaapp:116	ABalpaapp	116	1822	-23177	-79	-73	1822	33.7	550	318	38	565830
ABalpaappa:165	ABalpaappa	165	1864	-23135	6	22	1864	39.1	550	308	33	366220
ABalpaappp:165	ABalpaappp	165	1820	-23179	-110	-96	1820	32.7	512	316	33	334677
ABalpap:57	ABalpap	57	1937	-23062	-256	-258	1937	27.2	597	357	50	604225
ABalpapa:82	ABalpapa	82	2048	-22951	-163	-165	2048	22.2	602	353	44	647789
ABalpapaa:117	ABalpapaa	117	1811	-23188	-57	-59	1811	26.6	625	310	38	666446
ABalpapaaa:163	ABalpapaaa	163	1783	-23216	-26	-27	1783	40.1	624	330	32	425747
ABalpapaap:163	ABalpapaap	163	1756	-23243	-78	-86	1756	34.9	624	313	33	444341
ABalpapap:117	ABalpapap	117	1813	-23186	-65	-67	1813	21.6	597	330	39	586241
ABalpapapa:160	ABalpapapa	160	1821	-23178	1	-5	1821	29.3	607	335	33	428313
ABalpapapp:160	ABalpapapp	160	1859	-23140	28	25	1859	28.2	594	300	32	404240
ABalpapp:82	ABalpapp	82	2042	-22957	-152	-153	2042	22.1	534	372	45	534384
ABalpappa:114	ABalpappa	114	1868	-23131	-64	-69	1868	15.9	553	348	40	435218
ABalpappaa:155	ABalpappaa	155	1815	-23185	-21	-26	1815	26.3	571	338	33	359309
ABalpappap:155	ABalpappap	155	1839	-23160	9	10	1839	31.3	561	304	33	376102
ABalpappp:114	ABalpappp	114	1848	-23151	-87	-65	1848	18.9	504	339	38	356470
ABalpapppa:159	ABalpapppa	159	1796	-23203	-61	-38	1796	24.2	526	316	32	272883
ABalpapppp:159	ABalpapppp	159	1898	-23101	-264	-169	1898	22.5	497	333	30	219971
ABalpp:36	ABalpp	36	1976	-23023	-462	-463	1976	43.9	541	357	57	645478
ABalppa:57	ABalppa	57	1993	-23006	-377	-380	1993	46.1	573	354	48	544859
ABalppaa:83	ABalppaa	83	2006	-22993	-230	-241	2006	38.1	611	361	42	699087
ABalppaaa:122	ABalppaaa	122	1787	-23212	-105	-112	1787	36.9	606	361	36	615396
ABalppaaaa:177	ABalppaaaa	177	1794	-23205	-54	-70	1794	45.5	589	373	30	273888
ABalppaaap:177	ABalppaaap	177	1856	-23143	21	27	1856	46.0	553	387	30	263638
ABalppaap:122	ABalppaap	122	1824	-23175	-80	-87	1824	40.4	579	378	38	591584
ABalppaapa:171	ABalppaapa	171	1842	-23157	7	11	1842	49.0	561	353	30	246702
ABalppaapp:171	ABalppaapp	171	1850	-23149	-18	-16	1850	43.8	532	367	31	285678
ABalppap:83	ABalppap	83	2028	-22971	-329	-337	2028	46.4	548	359	44	602208
ABalppapa:115	ABalppapa	115	1793	-23206	-182	-190	1793	36.2	556	367	39	600475
ABalppapaa:159	ABalppapaa	159	1817	-23182	-88	-104	1817	39.1	552	355	32	345760
ABalppapap:159	ABalppapap	159	1866	-23133	-63	-76	1866	36.1	514	378	34	387329
ABalppapp:115	ABalppapp	115	1839	-23160	-123	-128	1839	30.3	536	355	38	501129
ABalppappa:160	ABalppappa	160	1830	-23169	-68	-71	1830	30.3	576	381	34	471405
ABalppappp:160	ABalppappp	160	1799	-23200	-93	-104	1799	28.7	533	365	35	403099
ABalppp:57	ABalppp	57	1972	-23027	-365	-368	1972	36.9	514	383	49	577308
ABalpppa:83	ABalpppa	83	2058	-22941	-263	-272	2058	35.6	561	380	43	651176
ABalpppaa:116	ABalpppaa	116	1819	-23180	-123	-128	1819	29.5	575	383	38	654220
ABalpppaaa:169	ABalpppaaa	169	1782	-23217	-142	-146	1782	38.5	562	395	32	388170
ABalpppaap:169	ABalpppaap	169	1921	-23078	60	63	1921	30.8	535	403	32	342212
ABalpppap:116	ABalpppap	116	1860	-23139	-78	-83	1860	19.5	529	382	38	459076
ABalpppapa:164	ABalpppapa	164	1818	-23181	-46	-50	1818	18.0	519	357	35	320148
ABalpppapp:164	ABalpppapp	164	1861	-23138	-47	-47	1861	20.6	529	390	33	324547
ABalpppp:83	ABalpppp	83	2018	-22981	-307	-309	2018	35.0	498	394	44	604862
ABalppppa:115	ABalppppa	115	1841	-23158	-105	-107	1841	28.5	502	395	37	493706
ABalppppaa:163	ABalppppaa	163	1839	-23160	-91	-106	1839	30.6	502	403	31	334412
ABalppppap:163	ABalppppap	163	1831	-23168	-36	-37	1831	24.1	483	400	33	320414
ABalppppp:115	ABalppppp	115	1890	-23109	-61	-63	1890	23.9	475	388	39	467632
ABalpppppa:158	ABalpppppa	158	1903	-23096	-83	-49	1903	21.9	485	369	30	248420
ABalpppppp:158	ABalpppppp	158	1923	-23076	-185	-87	1923	30.2	482	356	36	368419
ABar:10	ABar	10	1970	-23029	-330	-330	1970	25.0	520	180	72	1131082
ABara:22	ABara	22	2029	-22970	-202	-202	2029	20.4	515	189	64	564512
ABaraa:36	ABaraa	36	2032	-22967	-203	-203	2032	16.6	567	219	57	435418
ABaraaa:56	ABaraaa	56	1994	-23005	-188	-189	1994	17.6	597	193	49	473088
ABaraaaa:83	ABaraaaa	83	2074	-22926	-74	-76	2074	20.7	637	221	43	609596
ABaraaaaa:123	ABaraaaaa	123	1804	-23195	-26	-27	1804	36.1	666	315	34	481643
ABaraaaaaa:179	ABaraaaaaa	179	1777	-23222	-61	-71	1777	34.8	658	335	30	321633
ABaraaaaap:179	ABaraaaaap	179	1873	-23126	21	11	1873	30.5	639	353	31	344370
ABaraaaap:123	ABaraaaap	123	1741	-23258	-69	-78	1741	36.5	667	263	36	544737
ABaraaaapa:172	ABaraaaapa	172	1772	-23227	-18	-32	1772	38.3	674	308	32	368470
ABaraaaapp:172	ABaraaaapp	172	1788	-23212	2	2	1788	43.6	653	300	30	264225
ABaraaap:83	ABaraaap	83	1981	-23018	-149	-156	1981	22.8	573	217	43	438992
ABaraaapa:116	ABaraaapa	116	1793	-23206	-102	-109	1793	29.2	646	218	40	622822
ABaraaapaa:160	ABaraaapaa	160	1740	-23259	-76	-91	1740	37.6	680	272	34	450138
ABaraaapap:160	ABaraaapap	160	1780	-23219	-34	-41	1780	37.8	669	233	34	427878
ABaraaapp:116	ABaraaapp	116	1801	-23198	-65	-72	1801	26.9	597	220	37	493311
ABaraaappa:167	ABaraaappa	167	1783	-23216	-53	-64	1783	30.5	646	233	31	327600
ABaraaappp:167	ABaraaappp	167	1784	-23215	-142	-120	1784	27.8	610	244	31	327828
ABaraap:56	ABaraap	56	2052	-22947	-64	-65	2052	16.8	535	255	48	256033
ABaraapa:81	ABaraapa	81	2085	-22914	-98	-102	2085	14.0	548	250	42	323348
ABaraapaa:116	ABaraapaa	116	1804	-23195	-48	-52	1804	23.5	615	261	35	421099
ABaraapaaa:165	ABaraapaaa	165	1738	-23261	-86	-90	1738	32.1	647	274	31	358464
ABaraapaap:165	ABaraapaap	165	1836	-23163	-11	-24	1836	26.2	623	291	31	350348
ABaraapap:116	ABaraapap	116	1870	-23129	-13	-14	1870	15.1	594	311	38	455938
ABaraapapa:167	ABaraapapa	167	1783	-23216	-65	-66	1783	20.8	612	354	35	411837
ABaraapapp:167	ABaraapapp	167	1939	-23060	46	38	1939	15.3	586	345	32	300306
ABaraapp:81	ABaraapp	81	2035	-22964	-120	-122	2035	19.0	490	259	43	261254
ABaraappa:114	ABaraappa	114	1875	-23124	-48	-47	1875	14.7	544	281	39	332968
ABaraappaa:158	ABaraappaa	158	1766	-23233	-76	-79	1766	18.2	620	309	34	421626
ABaraappap:158	ABaraappap	158	1850	-23150	22	18	1850	17.3	565	313	35	317761
ABaraappp:114	ABaraappp	114	1876	-23123	-24	-26	1876	14.2	494	279	37	247409
ABaraapppa:165	ABaraapppa	165	1866	-23133	-44	-62	1866	13.5	533	328	34	253488
ABaraapppp:165	ABaraapppp	165	1793	-23206	-91	-97	1793	16.1	514	304	30	186725
ABarap:36	ABarap	36	2082	-22917	-156	-157	2082	19.4	480	170	56	423848
ABarapa:57	ABarapa	57	1970	-23029	-189	-189	1970	19.4	524	152	49	426397
ABarapaa:84	ABarapaa	84	2038	-22961	-121	-123	2038	15.3	602	208	42	502020
ABarapaaa:128	ABarapaaa	128	1753	-23246	-58	-61	1753	28.1	671	283	37	587015
ABarapaaaa:180	ABarapaaaa	180	1829	-23171	62	60	1829	25.0	674	299	31	302725
ABarapaaap:180	ABarapaaap	180	1737	-23262	-39	-53	1737	31.9	666	294	31	345011
ABarapaap:128	ABarapaap	128	1810	-23190	-12	-12	1810	18.9	652	298	36	491160
ABarapaapa:188	ABarapaapa	188	1679	-23320	-140	-129	1679	22.6	653	310	30	287036
ABarapaapp:188	ABarapaapp	188	2114	-22885	313	287	2114	22.3	629	338	30	278576
ABarapap:84	ABarapap	84	2057	-22942	-123	-123	2057	18.8	531	173	43	377704
ABarapapa:117	ABarapapa	117	1793	-23206	-87	-90	1793	20.3	624	213	41	593539
ABarapapaa:159	ABarapapaa	159	1822	-23177	-27	-31	1822	19.8	651	252	35	389850
ABarapapap:159	ABarapapap	159	1788	-23211	-33	-35	1788	28.1	675	253	35	465729
ABarapapp:117	ABarapapp	117	1840	-23159	-60	-67	1840	15.3	576	195	37	394561
ABarapappa:165	ABarapappa	165	1783	-23216	-75	-80	1783	16.6	619	235	33	311611
ABarapappp:165	ABarapappp	165	1798	-23201	-46	-48	1798	23.1	623	218	32	354210
ABarapp:57	ABarapp	57	1971	-23028	-171	-171	1971	17.6	447	195	48	241822
ABarappa:82	ABarappa	82	2094	-22905	-55	-58	2094	15.3	485	192	42	253307
ABarappaa:119	ABarappaa	119	1854	-23145	-11	-15	1854	13.7	591	237	37	366966
ABarappaaa:166	ABarappaaa	166	1872	-23127	51	45	1872	17.8	623	277	30	266288
ABarappaap:166	ABarappaap	166	1830	-23169	-36	-46	1830	16.2	580	265	32	224953
ABarappap:119	ABarappap	119	1887	-23112	-13	-10	1887	15.8	527	231	38	283416
ABarappapa:162	ABarappapa	162	1840	-23159	-21	-18	1840	23.4	583	263	33	286987
ABarappapp:162	ABarappapp	162	1859	-23140	19	41	1859	22.4	554	280	32	246148
ABarappp:82	ABarappp	82	2061	-22938	-83	-84	2061	20.0	426	222	42	209994
ABarapppa:115	ABarapppa	115	1933	-23066	-9	-5	1933	14.9	457	231	38	225609
ABarapppaa:152	ABarapppaa	152	1848	-23151	-22	-25	1848	15.7	536	258	32	207193
ABarapppap:152	ABarapppap	152	1814	-23185	-90	-91	1814	17.7	491	265	33	159693
ABarapppp:115	ABarapppp	115	1880	-23119	-67	-53	1880	15.6	408	239	37	196373
ABarappppa:160	ABarappppa	160	1887	-23112	-242	-113	1887	18.0	453	242	32	141985
ABarappppp:160	ABarappppp	160	2040	-22959	-344	-59	2040	17.1	414	244	31	145081
ABarp:22	ABarp	22	1905	-23094	-458	-458	1905	42.5	441	164	63	813561
ABarpa:35	ABarpa	35	1933	-23066	-383	-384	1933	39.9	507	147	57	716700
ABarpaa:57	ABarpaa	57	1932	-23067	-337	-337	1932	39.2	545	147	50	672495
ABarpaaa:83	ABarpaaa	83	1960	-23039	-287	-290	1960	31.8	605	169	45	730973
ABarpaaaa:119	ABarpaaaa	119	1735	-23264	-113	-115	1735	43.5	651	252	39	541832
ABarpaaaaa:166	ABarpaaaaa	166	1739	-23260	-57	-55	1739	47.4	663	267	32	264782
ABarpaaaap:166	ABarpaaaap	166	1734	-23265	-84	-93	1734	51.7	629	302	32	229885
ABarpaaap:119	ABarpaaap	119	1755	-23244	-91	-93	1755	45.2	635	203	37	489031
ABarpaaapa:165	ABarpaaapa	165	1761	-23238	-35	-36	1761	44.1	660	219	32	304758
ABarpaaapp:165	ABarpaaapp	165	1772	-23227	-40	-58	1772	50.7	636	222	31	233290
ABarpaap:83	ABarpaap	83	1985	-23014	-274	-285	1985	44.7	562	165	44	607601
ABarpaapa:116	ABarpaapa	116	1782	-23217	-109	-114	1782	43.8	602	168	38	527688
ABarpaapaa:162	ABarpaapaa	162	1790	-23209	-40	-56	1790	49.8	604	175	33	283366
ABarpaapap:162	ABarpaapap	162	1736	-23263	-112	-128	1736	40.6	614	159	31	338875
ABarpaapp:116	ABarpaapp	116	1808	-23191	-116	-122	1808	38.2	558	138	39	623575
ABarpaappa:160	ABarpaappa	160	1787	-23212	-63	-76	1787	43.0	580	141	31	319192
ABarpaappp:160	ABarpaappp	160	1772	-23227	-67	-74	1772	37.7	558	128	33	366111
ABarpap:57	ABarpap	57	1939	-23060	-282	-283	1939	34.3	483	210	50	457336
ABarpapa:83	ABarpapa	83	2027	-22972	-197	-199	2027	33.2	531	186	43	529430
ABarpapaa:120	ABarpapaa	120	1746	-23253	-116	-118	1746	29.6	614	175	39	605509
ABarpapaaa:169	ABarpapaaa	169	1794	-23206	-41	-40	1794	31.0	651	197	32	345541
ABarpapaap:169	ABarpapaap	169	1824	-23175	-13	-18	1824	32.5	616	177	32	343561
ABarpapap:120	ABarpapap	120	1794	-23205	-83	-91	1794	20.5	576	162	38	493693
ABarpapapa:167	ABarpapapa	167	1796	-23203	-54	-58	1796	22.7	628	184	33	331400
ABarpapapp:167	ABarpapapp	167	1815	-23184	-27	-26	1815	19.4	594	174	34	328257
ABarpapp:83	ABarpapp	83	2000	-22999	-174	-176	2000	33.2	461	216	44	429856
ABarpappa:115	ABarpappa	115	1837	-23162	-51	-60	1837	20.1	528	168	38	419769
ABarpappaa:161	ABarpappaa	161	1810	-23189	-90	-90	1810	16.0	579	208	32	251985
ABarpappap:161	ABarpappap	161	1784	-23215	-107	-106	1784	16.1	526	182	31	228819
ABarpappp:115	ABarpappp	115	1836	-23163	-55	-53	1836	23.3	484	169	38	360717
ABarpapppa:159	ABarpapppa	159	1865	-23134	-49	-64	1865	14.5	553	180	32	270097
ABarpapppp:159	ABarpapppp	159	1800	-23199	-96	-88	1800	18.2	514	144	34	262940
ABarpp:35	ABarpp	35	1983	-23016	-385	-385	1983	43.2	383	157	58	622393
ABarppa:56	ABarppa	56	1977	-23022	-317	-319	1977	47.9	466	155	49	509015
ABarppaa:81	ABarppaa	81	2021	-22978	-261	-271	2021	49.9	523	170	43	498097
ABarppaaa:116	ABarppaaa	116	1772	-23227	-131	-134	1772	48.5	540	153	38	445835
ABarppaaaa:165	ABarppaaaa	165	1813	-23186	-25	-40	1813	49.5	554	147	31	225445
ABarppaaap:165	ABarppaaap	165	1757	-23242	-109	-97	1757	49.3	508	147	32	213420
ABarppaap:116	ABarppaap	116	1823	-23176	-89	-94	1823	48.7	508	190	36	381207
ABarppaapa:163	ABarppaapa	163	1828	-23172	32	26	1828	46.8	549	183	30	218366
ABarppaapp:163	ABarppaapp	163	1797	-23202	-79	-65	1797	44.4	499	180	31	203840
ABarppap:81	ABarppap	81	2070	-22929	-246	-258	2070	48.2	457	196	43	452871
ABarppapa:112	ABarppapa	112	1889	-23110	-61	-62	1889	41.7	506	212	35	376370
ABarppapaa:160	ABarppapaa	160	1736	-23263	-230	-184	1736	38.2	552	230	30	245120
ABarppapap:160	ABarppapap	160	1788	-23211	-53	-65	1788	39.5	535	199	31	245696
ABarppapp:112	ABarppapp	112	1871	-23128	-111	-106	1871	35.7	467	206	38	394633
ABarppappa:156	ABarppappa	156	1809	-23190	-104	-117	1809	31.5	535	204	31	273687
ABarppappp:156	ABarppappp	156	1792	-23207	-140	-122	1792	29.9	502	191	32	251391
ABarppp:56	ABarppp	56	1946	-23053	-315	-323	1946	44.8	388	159	50	522660
ABarpppa:81	ABarpppa	81	2008	-22991	-246	-255	2008	46.9	445	171	44	512302
ABarpppaa:115	ABarpppaa	115	1820	-23179	-91	-101	1820	43.6	502	169	37	451038
ABarpppaaa:164	ABarpppaaa	164	1858	-23141	15	1	1858	34.7	542	157	30	285629
ABarpppaap:164	ABarpppaap	164	1775	-23224	-53	-59	1775	41.5	529	161	30	239117
ABarpppap:115	ABarpppap	115	1815	-23184	-96	-99	1815	41.7	448	172	38	417591
ABarpppapa:161	ABarpppapa	161	1806	-23193	-50	-61	1806	33.1	516	158	30	280412
ABarpppapp:161	ABarpppapp	161	1831	-23168	-52	-55	1831	37.9	480	157	33	256234
ABarpppp:81	ABarpppp	81	1991	-23008	-265	-271	1991	44.4	401	176	45	506970
ABarppppa:111	ABarppppa	111	1856	-23143	-89	-92	1856	34.2	484	147	38	479172
ABarppppaa:160	ABarppppaa	160	1791	-23208	-97	-102	1791	29.6	539	126	30	341371
ABarppppap:160	ABarppppap	160	1822	-23177	-59	-73	1822	35.4	518	120	32	319712
ABarppppp:111	ABarppppp	111	1863	-23136	-115	-112	1863	34.7	424	167	39	421554
ABarpppppa:152	ABarpppppa	152	1798	-23201	-97	-94	1798	26.7	493	147	34	333891
ABarpppppp:152	ABarpppppp	152	1809	-23190	-142	-113	1809	30.3	455	142	35	324112
ABp:1	ABp	1	1986	-23013	-426	-426	1986	33.2	411	181	78	1559202
ABpl:10	ABpl	10	1952	-23047	-442	-442	1952	45.0	421	243	72	1137668
ABpla:22	ABpla	22	1945	-23054	-399	-399	1945	47.8	528	261	63	747935
ABplaa:35	ABplaa	35	1924	-23075	-440	-440	1924	47.4	587	256	56	600358
ABplaaa:56	ABplaaa	56	1956	-23043	-340	-342	1956	49.0	605	235	48	557425
ABplaaaa:82	ABplaaaa	82	2111	-22888	-127	-128	2111	46.2	640	271	43	650818
ABplaaaaa:115	ABplaaaaa	115	1966	-23033	45	39	1966	50.9	567	314	37	413661
ABplaaaaaa:163	ABplaaaaaa	163	1995	-23004	78	71	1995	53.6	531	301	30	186138
ABplaaaaap:163	ABplaaaaap	163	2029	-22970	52	56	2029	54.4	498	286	30	162920
ABplaaaap:115	ABplaaaap	115	1988	-23011	41	44	1988	47.6	534	318	37	429102
ABplaaaapa:162	ABplaaaapa	162	2016	-22983	32	50	2016	48.4	522	265	30	204409
ABplaaaapp:162	ABplaaaapp	162	2067	-22932	117	127	2067	50.2	471	271	30	192556
ABplaaap:82	ABplaaap	82	2122	-22877	-217	-233	2122	51.5	577	264	43	538301
ABplaaapa:117	ABplaaapa	117	2018	-22981	92	92	2018	51.8	492	311	34	312963
ABplaaapaa:165	ABplaaapaa	165	2092	-22907	61	53	2092	56.0	458	285	30	183596
ABplaaapap:165	ABplaaapap	165	1969	-23030	46	62	1969	52.1	434	277	30	165894
ABplaaapp:117	ABplaaapp	117	1925	-23074	-44	-46	1925	52.2	454	286	37	372672
ABplaaappa:162	ABplaaappa	162	2021	-22978	69	76	2021	46.1	423	280	29	193169
ABplaaappp:162	ABplaaappp	162	1938	-23061	48	58	1938	52.1	397	253	31	175962
ABplaap:56	ABplaap	56	2014	-22985	-226	-227	2014	42.8	555	286	50	546708
ABplaapa:81	ABplaapa	81	2039	-22960	-171	-178	2039	45.0	575	288	45	656413
ABplaapaa:112	ABplaapaa	112	1995	-23004	15	7	1995	51.1	536	284	38	435955
ABplaapaaa:158	ABplaapaaa	158	2043	-22956	94	83	2043	54.4	517	246	31	214538
ABplaapaap:158	ABplaapaap	158	1932	-23067	-27	-32	1932	54.8	471	243	32	213188
ABplaapap:112	ABplaapap	112	2024	-22975	-26	3	2024	44.4	484	272	39	479979
ABplaapapa:157	ABplaapapa	157	2143	-22856	-2	55	2143	47.3	484	229	32	244801
ABplaapapp:157	ABplaapapp	157	2041	-22958	76	85	2041	48.1	438	231	33	241352
ABplaapp:81	ABplaapp	81	2181	-22818	-111	-123	2181	49.6	496	292	43	531926
ABplaappa:112	ABplaappa	112	1992	-23007	-13	0	1992	45.3	436	268	36	403169
ABplaappaa:161	ABplaappaa	161	2120	-22879	43	72	2120	44.7	413	241	30	219116
ABplaappap:161	ABplaappap	161	2002	-22997	89	88	2002	48.8	387	219	32	215003
ABplaappp:112	ABplaappp	112	2041	-22958	10	4	2041	52.1	401	262	39	448677
ABplaapppa:158	ABplaapppa	158	1988	-23011	-2	-5	1988	55.2	380	210	33	238579
ABplaapppp:158	ABplaapppp	158	1948	-23051	-20	-26	1948	54.0	348	237	34	231420
ABplap:35	ABplap	35	1976	-23023	-310	-311	1976	48.0	467	243	57	565749
ABplapa:56	ABplapa	56	1994	-23005	-201	-201	1994	49.5	513	223	48	484361
ABplapaa:81	ABplapaa	81	2066	-22933	-186	-192	2066	51.8	532	235	42	445047
ABplapaaa:113	ABplapaaa	113	1997	-23002	15	10	1997	52.5	498	245	37	333980
ABplapaaaa:160	ABplapaaaa	160	1964	-23035	24	20	1964	55.2	492	200	30	155338
ABplapaaap:160	ABplapaaap	160	1930	-23069	5	7	1930	54.1	450	207	33	176663
ABplapaap:113	ABplapaap	113	1936	-23063	-19	-21	1936	50.8	452	226	36	315093
ABplapaapa:160	ABplapaapa	160	1890	-23109	-6	-8	1890	48.0	469	179	30	177514
ABplapaapp:160	ABplapaapp	160	1950	-23049	48	63	1950	48.2	419	186	29	170005
ABplapap:81	ABplapap	81	2038	-22961	-129	-132	2038	49.2	449	252	43	477316
ABplapapa:112	ABplapapa	112	1972	-23027	7	7	1972	46.9	406	224	35	313537
ABplapapaa:158	ABplapapaa	158	2088	-22911	66	104	2088	42.6	400	200	29	187746
ABplapapap:158	ABplapapap	158	1891	-23108	10	6	1891	47.7	352	196	32	174281
ABplapapp:112	ABplapapp	112	1961	-23038	-5	-5	1961	47.4	366	265	39	380015
ABplapappa:157	ABplapappa	157	1904	-23095	5	5	1904	46.9	337	251	34	193951
ABplapappp:157	ABplapappp	157	1962	-23037	-62	5	1962	41.5	372	232	30	168178
ABplapp:56	ABplapp	56	1984	-23015	-222	-225	1984	46.0	449	291	49	488636
ABplappa:80	ABplappa	80	2120	-22879	-91	-97	2120	47.6	450	310	41	450018
ABplappaa:113	ABplappaa	113	2016	-22983	-34	-37	2016	52.1	448	348	37	370390
ABplappaaa:161	ABplappaaa	161	1977	-23022	-42	-32	1977	54.6	471	317	30	164705
ABplappaap:161	ABplappaap	161	1986	-23013	-68	-58	1986	54.3	435	342	33	199274
ABplappap:113	ABplappap	113	2037	-22962	-56	-56	2037	52.6	397	356	37	377786
ABplappapa:161	ABplappapa	161	2024	-22975	-10	-5	2024	53.9	428	389	31	182323
ABplappapp:161	ABplappapp	161	2007	-22992	-86	-69	2007	54.5	389	363	34	210376
ABplappp:80	ABplappp	80	2070	-22929	-180	-181	2070	46.5	392	312	44	526403
ABplapppa:111	ABplapppa	111	1959	-23040	-42	-38	1959	48.4	407	313	36	380542
ABplapppaa:162	ABplapppaa	162	2005	-22995	-12	-13	2005	54.6	407	294	30	189517
ABplapppap:162	ABplapppap	162	1945	-23054	-10	-1	1945	53.1	373	292	32	191657
ABplapppp:111	ABplapppp	111	1951	-23048	-39	-32	1951	48.3	354	313	41	467789
ABplappppa:155	ABplappppa	155	1981	-23018	-63	-25	1981	51.3	301	322	34	254148
ABplappppp:155	ABplappppp	155	1962	-23037	-27	-16	1962	46.3	361	300	33	231950
ABplp:22	ABplp	22	1964	-23035	-412	-413	1964	44.7	416	357	61	720037
ABplpa:36	ABplpa	36	1958	-23041	-435	-438	1958	45.0	451	380	57	627360
ABplpaa:57	ABplpaa	57	2040	-22959	-415	-415	2040	49.8	476	366	48	486479
ABplpaaa:84	ABplpaaa	84	2395	-22604	22	2	2395	49.8	499	363	41	476749
ABplpaaaa:121	ABplpaaaa	121	2434	-22565	450	486	2434	45.6	503	355	34	330294
ABplpaaaaa:172	ABplpaaaaa	172	2504	-22495	511	557	2504	51.3	509	370	30	181012
ABplpaaaap:172	ABplpaaaap	172	2396	-22603	253	276	2396	54.8	483	377	30	162427
ABplpaaap:121	ABplpaaap	121	2363	-22636	394	408	2363	49.8	509	370	37	378926
ABplpaaapa:167	ABplpaaapa	167	2353	-22646	400	408	2353	48.3	512	339	29	173499
ABplpaaapp:167	ABplpaaapp	167	2441	-22558	387	411	2441	54.0	497	337	30	163847
ABplpaap:84	ABplpaap	84	2359	-22640	9	3	2359	48.0	448	380	43	542226
ABplpaapa:117	ABplpaapa	117	2353	-22646	292	330	2353	42.5	483	376	36	408975
ABplpaapaa:167	ABplpaapaa	167	2385	-22614	299	329	2385	45.1	484	361	30	204698
ABplpaapap:167	ABplpaapap	167	2392	-22607	360	372	2392	51.0	461	347	29	168129
ABplpaapp:117	ABplpaapp	117	2209	-22790	196	217	2209	44.1	464	396	39	486783
ABplpaappa:157	ABplpaappa	157	2282	-22717	347	357	2282	47.3	491	399	31	228806
ABplpaappp:157	ABplpaappp	157	2272	-22727	213	260	2272	46.5	453	393	33	243094
ABplpap:57	ABplpap	57	1963	-23036	-374	-378	1963	40.0	401	393	50	631945
ABplpapa:83	ABplpapa	83	2328	-22671	-4	-6	2328	40.6	419	404	43	634689
ABplpapaa:116	ABplpapaa	116	2291	-22708	263	289	2291	34.9	430	393	37	467799
ABplpapaaa:164	ABplpapaaa	164	2385	-22614	269	299	2385	37.7	464	367	30	221910
ABplpapaap:164	ABplpapaap	164	2128	-22871	65	103	2128	43.8	435	351	30	192345
ABplpapap:116	ABplpapap	116	2218	-22781	202	217	2218	35.3	402	379	39	464315
ABplpapapa:158	ABplpapapa	158	2365	-22634	239	284	2365	39.7	419	333	32	220304
ABplpapapp:158	ABplpapapp	158	2352	-22647	347	355	2352	46.5	407	354	30	181361
ABplpapp:83	ABplpapp	83	2276	-22723	-96	-98	2276	41.9	354	393	44	591849
ABplpappa:114	ABplpappa	114	2293	-22706	286	302	2293	42.5	411	344	36	383429
ABplpappaa:161	ABplpappaa	161	2317	-22682	321	319	2317	47.4	444	312	29	184394
ABplpappap:161	ABplpappap	161	2232	-22767	212	221	2232	49.1	405	314	29	169042
ABplpappp:114	ABplpappp	114	2198	-22801	155	169	2198	44.0	370	361	37	420251
ABplpapppa:157	ABplpapppa	157	2352	-22647	344	359	2352	47.0	378	334	30	199106
ABplpapppp:157	ABplpapppp	157	2188	-22811	191	211	2188	51.2	343	333	32	214044
ABplpp:36	ABplpp	36	1985	-23014	-352	-356	1985	46.4	368	357	55	581704
ABplppa:57	ABplppa	57	2024	-22976	-217	-221	2024	50.0	391	336	46	439752
ABplppaa:84	ABplppaa	84	2394	-22605	15	10	2394	51.3	395	382	42	454016
ABplppaaa:126	ABplppaaa	126	2655	-22344	674	686	2655	38.8	471	410	35	368827
ABplppaaaa:180	ABplppaaaa	180	2461	-22538	442	482	2461	42.1	499	390	30	185935
ABplppaaap:180	ABplppaaap	180	2730	-22269	559	621	2730	40.6	468	396	30	207139
ABplppaap:126	ABplppaap	126	2424	-22575	428	448	2424	43.7	425	410	35	344633
ABplppaapa:171	ABplppaapa	171	2453	-22546	363	431	2453	38.2	451	419	32	232654
ABplppaapp:171	ABplppaapp	171	2426	-22573	355	387	2426	46.6	423	409	30	161624
ABplppap:84	ABplppap	84	2445	-22554	27	25	2445	50.9	331	352	43	457901
ABplppapa:118	ABplppapa	118	2400	-22599	321	330	2400	48.4	384	402	35	325489
ABplppapaa:168	ABplppapaa	168	2495	-22504	361	395	2495	43.9	391	418	31	193935
ABplppapap:168	ABplppapap	168	2367	-22632	272	288	2367	51.2	389	395	30	156672
ABplppapp:118	ABplppapp	118	2310	-22689	237	256	2310	47.8	320	385	39	400787
ABplppappa:158	ABplppappa	158	2494	-22505	337	378	2494	44.2	348	409	31	204687
ABplppappp:158	ABplppappp	158	2325	-22674	204	267	2325	49.1	331	392	36	234562
ABplppp:57	ABplppp	57	1970	-23029	-243	-249	1970	43.9	337	370	47	518594
ABplpppa:83	ABplpppa	83	2435	-22564	139	138	2435	41.0	298	394	43	568987
ABplpppaa:119	ABplpppaa	119	2570	-22429	581	591	2570	32.5	371	405	38	474118
ABplpppaaa:171	ABplpppaaa	171	2903	-22096	740	805	2903	32.9	456	391	31	252458
ABplpppaap:171	ABplpppaap	171	2517	-22482	342	413	2517	38.7	423	373	34	241660
ABplpppap:119	ABplpppap	119	2444	-22555	417	435	2444	41.5	356	396	38	438217
ABplpppapa:164	ABplpppapa	164	2764	-22235	589	616	2764	42.0	393	386	30	198529
ABplpppapp:164	ABplpppapp	164	2634	-22365	528	562	2634	47.5	366	369	30	165688
ABplpppp:83	ABplpppp	83	2347	-22652	89	90	2347	43.9	296	335	43	478657
ABplppppa:117	ABplppppa	117	2597	-22402	525	543	2597	49.6	328	350	36	339638
ABplppppaa:175	ABplppppaa	175	3039	-21960	855	870	3039	55.3	355	375	30	169411
ABplppppap:175	ABplppppap	175	2767	-22232	633	642	2767	54.8	314	372	32	169150
ABplppppp:117	ABplppppp	117	2494	-22505	390	432	2494	48.3	291	338	39	415764
ABplpppppa:165	ABplpppppa	165	2722	-22277	626	649	2722	48.8	292	375	33	222114
ABplpppppp:165	ABplpppppp	165	2733	-22266	645	648	2733	53.3	256	352	33	197540
ABpr:10	ABpr	10	2049	-22950	-253	-253	2049	21.8	328	192	71	658646
ABpra:22	ABpra	22	2031	-22968	-189	-188	2031	20.7	351	142	62	574665
ABpraa:36	ABpraa	36	2061	-22938	-193	-193	2061	20.1	393	129	57	500752
ABpraaa:57	ABpraaa	57	1952	-23047	-244	-244	1952	29.7	459	118	48	477556
ABpraaaa:83	ABpraaaa	83	2165	-22834	-80	-80	2165	38.4	517	136	43	533457
ABpraaaaa:116	ABpraaaaa	116	2155	-22844	222	226	2155	48.2	484	138	37	340121
ABpraaaaaa:165	ABpraaaaaa	165	2116	-22883	268	266	2116	48.9	479	134	30	168466
ABpraaaaap:165	ABpraaaaap	165	2160	-22839	207	219	2160	50.7	441	132	30	150202
ABpraaaap:116	ABpraaaap	116	2070	-22929	65	64	2070	52.8	460	158	36	285638
ABpraaaapa:166	ABpraaaapa	166	2126	-22873	188	187	2126	54.4	473	155	31	153901
ABpraaaapp:166	ABpraaaapp	166	2092	-22907	93	102	2092	54.8	418	158	31	138607
ABpraaap:83	ABpraaap	83	2218	-22781	-32	-48	2218	41.2	451	130	42	481155
ABpraaapa:115	ABpraaapa	115	2146	-22853	124	125	2146	51.9	424	151	35	276887
ABpraaapaa:164	ABpraaapaa	164	2245	-22754	258	322	2245	51.7	399	144	29	159988
ABpraaapap:164	ABpraaapap	164	2185	-22814	247	253	2185	53.5	368	160	30	128004
ABpraaapp:115	ABpraaapp	115	2108	-22891	123	129	2108	48.4	389	135	37	350080
ABpraaappa:162	ABpraaappa	162	2150	-22849	250	263	2150	51.7	334	160	30	150756
ABpraaappp:162	ABpraaappp	162	2068	-22931	176	180	2068	45.9	307	155	31	144807
ABpraap:57	ABpraap	57	2034	-22965	-154	-160	2034	20.3	383	139	48	326244
ABpraapa:82	ABpraapa	82	2220	-22779	-38	-40	2220	28.0	465	126	44	562678
ABpraapaa:117	ABpraapaa	117	2193	-22806	223	218	2193	38.1	475	117	37	476897
ABpraapaaa:167	ABpraapaaa	167	2159	-22840	202	205	2159	40.1	482	115	31	268223
ABpraapaap:167	ABpraapaap	167	2352	-22647	368	391	2352	44.3	438	121	31	246892
ABpraapap:117	ABpraapap	117	2070	-22929	84	87	2070	34.2	432	106	39	534659
ABpraapapa:162	ABpraapapa	162	2296	-22703	247	279	2296	37.5	435	102	33	309782
ABpraapapp:162	ABpraapapp	162	2135	-22864	155	177	2135	44.8	404	112	32	258208
ABpraapp:82	ABpraapp	82	2124	-22875	-104	-106	2124	29.6	400	126	42	481361
ABpraappa:115	ABpraappa	115	2120	-22879	112	113	2120	39.7	407	105	37	480829
ABpraappaa:163	ABpraappaa	163	2278	-22721	281	329	2278	52.5	405	124	31	229068
ABpraappap:163	ABpraappap	163	2224	-22775	257	275	2224	47.9	369	120	33	237066
ABpraappp:115	ABpraappp	115	2084	-22915	96	105	2084	40.1	366	122	40	495477
ABpraapppa:160	ABpraapppa	160	2216	-22783	288	297	2216	39.1	360	110	32	296886
ABpraapppp:160	ABpraapppp	160	2095	-22904	165	168	2095	43.2	324	125	33	254665
ABprap:36	ABprap	36	1997	-23002	-285	-285	1997	28.9	296	139	57	546984
ABprapa:56	ABprapa	56	1925	-23074	-320	-324	1925	36.0	368	112	48	559990
ABprapaa:82	ABprapaa	82	2079	-22920	-168	-172	2079	43.0	400	121	41	475458
ABprapaaa:118	ABprapaaa	118	1954	-23045	44	40	1954	43.5	411	155	34	265973
ABprapaaaa:168	ABprapaaaa	168	1979	-23020	91	79	1979	37.1	447	148	29	148503
ABprapaaap:168	ABprapaaap	168	2054	-22945	126	165	2054	38.5	408	136	29	160058
ABprapaap:118	ABprapaap	118	1890	-23109	-1	10	1890	43.7	372	155	36	285179
ABprapaapa:164	ABprapaapa	164	1991	-23008	108	121	1991	39.9	420	168	29	145851
ABprapaapp:164	ABprapaapp	164	1956	-23043	58	73	1956	41.5	386	148	30	149350
ABprapap:82	ABprapap	82	2151	-22848	-126	-128	2151	41.1	351	123	42	479790
ABprapapa:116	ABprapapa	116	1982	-23017	47	58	1982	39.3	372	170	35	262758
ABprapapaa:169	ABprapapaa	169	2066	-22933	24	72	2066	38.7	378	190	30	159361
ABprapapap:169	ABprapapap	169	1946	-23053	25	26	1946	42.9	352	160	29	130344
ABprapapp:116	ABprapapp	116	1910	-23089	-33	-25	1910	35.4	316	142	38	306259
ABprapappa:162	ABprapappa	162	1942	-23057	19	42	1942	38.0	323	172	31	145684
ABprapappp:162	ABprapappp	162	1915	-23084	-6	0	1915	36.2	284	175	33	137174
ABprapp:56	ABprapp	56	1976	-23023	-315	-316	1976	32.0	282	126	49	501228
ABprappa:81	ABprappa	81	2124	-22875	-100	-102	2124	24.9	355	106	43	486335
ABprappaa:117	ABprappaa	117	1962	-23037	43	49	1962	19.0	389	110	37	291687
ABprappaaa:168	ABprappaaa	168	1895	-23104	-159	-111	1895	16.2	425	125	32	181561
ABprappaap:168	ABprappaap	168	1904	-23095	5	6	1904	20.8	393	109	32	194683
ABprappap:117	ABprappap	117	1932	-23067	-21	-20	1932	24.6	332	106	37	330949
ABprappapa:160	ABprappapa	160	1933	-23067	-32	-30	1933	25.0	370	100	31	190977
ABprappapp:160	ABprappapp	160	1904	-23095	-31	-18	1904	25.1	337	118	31	161549
ABprappp:81	ABprappp	81	2048	-22951	-196	-197	2048	32.4	292	123	43	464938
ABprapppa:116	ABprapppa	116	1979	-23020	68	65	1979	28.9	290	109	36	346225
ABprapppaa:169	ABprapppaa	169	1978	-23021	61	77	1978	32.0	318	100	30	198525
ABprapppap:169	ABprapppap	169	1956	-23043	70	74	1956	29.6	293	120	32	164161
ABprapppp:116	ABprapppp	116	1911	-23089	-41	-40	1911	29.4	246	124	38	407541
ABprappppa:163	ABprappppa	163	1789	-23211	-75	-73	1789	28.0	254	122	33	200182
ABprappppp:163	ABprappppp	163	1915	-23084	36	37	1915	26.7	210	158	34	230515
ABprp:22	ABprp	22	2112	-22887	-146	-145	2112	20.7	272	254	62	436471
ABprpa:36	ABprpa	36	2093	-22906	-143	-145	2093	16.4	303	246	56	266241
ABprpaa:57	ABprpaa	57	2093	-22906	-59	-63	2093	17.2	329	169	47	225950
ABprpaaa:84	ABprpaaa	84	2386	-22614	154	157	2386	19.4	436	140	42	360541
ABprpaaaa:122	ABprpaaaa	122	2341	-22658	416	432	2341	21.5	473	115	35	290608
ABprpaaaaa:175	ABprpaaaaa	175	2485	-22514	484	491	2485	20.8	488	124	30	184899
ABprpaaaap:175	ABprpaaaap	175	2550	-22450	536	592	2550	26.0	464	107	30	202864
ABprpaaap:122	ABprpaaap	122	2244	-22755	263	290	2244	18.2	440	123	36	278425
ABprpaaapa:167	ABprpaaapa	167	2652	-22347	561	611	2652	18.3	459	119	30	177083
ABprpaaapp:167	ABprpaaapp	167	2492	-22507	474	514	2492	25.7	429	105	31	210472
ABprpaap:84	ABprpaap	84	2240	-22759	26	25	2240	15.8	380	152	42	270232
ABprpaapa:116	ABprpaapa	116	2126	-22873	173	188	2126	16.5	461	155	37	262546
ABprpaapaa:165	ABprpaapaa	165	2343	-22656	319	340	2343	16.1	480	153	31	188510
ABprpaapap:165	ABprpaapap	165	2483	-22516	434	497	2483	19.1	449	151	31	183775
ABprpaapp:116	ABprpaapp	116	2109	-22890	136	141	2109	16.4	404	159	36	203420
ABprpaappa:156	ABprpaappa	156	2502	-22497	425	468	2502	23.5	430	145	30	191939
ABprpaappp:156	ABprpaappp	156	2143	-22856	130	166	2143	21.7	403	170	32	146721
ABprpap:57	ABprpap	57	2065	-22934	-102	-102	2065	23.0	264	239	48	257104
ABprpapa:83	ABprpapa	83	2243	-22757	42	43	2243	21.9	346	183	41	244523
ABprpapaa:117	ABprpapaa	117	2390	-22609	414	416	2390	27.4	410	142	36	337686
ABprpapaaa:162	ABprpapaaa	162	2609	-22390	586	605	2609	31.3	431	121	32	268975
ABprpapaap:162	ABprpapaap	162	2666	-22333	643	651	2666	32.0	390	107	32	256026
ABprpapap:117	ABprpapap	117	2228	-22771	239	265	2228	26.0	372	155	37	295201
ABprpapapa:161	ABprpapapa	161	2422	-22577	401	433	2422	30.7	407	158	31	202901
ABprpapapp:161	ABprpapapp	161	2285	-22714	232	266	2285	29.1	370	142	31	186538
ABprpapp:83	ABprpapp	83	2173	-22826	-37	-40	2173	29.2	293	186	44	330504
ABprpappa:115	ABprpappa	115	2228	-22771	243	257	2228	31.4	350	174	37	303578
ABprpappaa:165	ABprpappaa	165	2662	-22337	584	615	2662	34.0	374	173	30	202319
ABprpappap:165	ABprpappap	165	2493	-22506	493	509	2493	32.9	340	143	32	203927
ABprpappp:115	ABprpappp	115	2149	-22850	195	204	2149	26.6	298	174	39	290562
ABprpapppa:159	ABprpapppa	159	2245	-22754	177	246	2245	29.7	341	190	31	168118
ABprpapppp:159	ABprpapppp	159	2208	-22791	259	272	2208	27.7	293	178	33	157010
ABprpp:36	ABprpp	36	2038	-22961	-242	-243	2038	20.5	222	220	56	417113
ABprppa:57	ABprppa	57	2085	-22914	-122	-123	2085	15.6	255	157	47	294439
ABprppaa:84	ABprppaa	84	2289	-22710	55	54	2289	14.5	336	131	41	297119
ABprppaaa:124	ABprppaaa	124	2165	-22834	238	245	2165	14.3	373	174	35	184378
ABprppaaaa:177	ABprppaaaa	177	2359	-22640	398	399	2359	17.0	428	198	29	119021
ABprppaaap:177	ABprppaaap	177	2299	-22700	240	264	2299	16.2	395	192	29	111537
ABprppaap:124	ABprppaap	124	2098	-22901	169	178	2098	16.1	343	128	36	234993
ABprppaapa:172	ABprppaapa	172	2229	-22771	265	282	2229	16.6	392	144	31	146981
ABprppaapp:172	ABprppaapp	172	2114	-22885	123	159	2114	17.9	364	179	30	120142
ABprppap:84	ABprppap	84	2195	-22804	-1	-1	2195	16.0	270	164	42	241033
ABprppapa:117	ABprppapa	117	2082	-22918	143	155	2082	18.4	333	168	35	193748
ABprppapaa:166	ABprppapaa	166	2223	-22776	198	232	2223	23.6	348	181	31	148997
ABprppapap:166	ABprppapap	166	2124	-22875	158	168	2124	23.8	311	150	31	158189
ABprppapp:117	ABprppapp	117	2147	-22852	187	207	2147	16.7	281	158	37	226450
ABprppappa:162	ABprppappa	162	2105	-22894	110	134	2105	14.4	289	165	32	128703
ABprppappp:162	ABprppappp	162	2074	-22925	142	152	2074	16.8	244	159	34	169194
ABprppp:57	ABprppp	57	1998	-23001	-218	-219	1998	27.2	213	168	47	424349
ABprpppa:84	ABprpppa	84	2317	-22682	100	99	2317	21.6	231	141	42	382731
ABprpppaa:121	ABprpppaa	121	2158	-22841	217	230	2158	13.9	288	141	37	223465
ABprpppaaa:171	ABprpppaaa	171	2316	-22684	315	330	2316	15.6	359	131	32	147795
ABprpppaap:171	ABprpppaap	171	2236	-22763	259	271	2236	16.4	326	164	30	106828
ABprpppap:121	ABprpppap	121	2214	-22785	295	299	2214	17.6	245	144	37	259557
ABprpppapa:167	ABprpppapa	167	2349	-22650	319	342	2349	16.7	317	123	30	132634
ABprpppapp:167	ABprpppapp	167	2394	-22605	384	407	2394	17.3	280	137	32	137600
ABprpppp:84	ABprpppp	84	2333	-22666	34	28	2333	35.0	252	160	43	429046
ABprppppa:116	ABprppppa	116	2270	-22729	290	300	2270	22.6	262	190	36	234635
ABprppppaa:169	ABprppppaa	169	2228	-22771	161	198	2228	21.0	275	193	32	131706
ABprppppap:169	ABprppppap	169	2257	-22742	287	304	2257	26.4	250	174	32	158474
ABprppppp:116	ABprppppp	116	2275	-22724	279	287	2275	31.4	253	205	38	282600
ABprpppppa:169	ABprpppppa	169	2396	-22603	296	351	2396	29.2	269	219	30	111571
ABprpppppp:169	ABprpppppp	169	2548	-22451	587	595	2548	33.6	238	185	33	189717
P1:-18	P1	-18	2147	-22853	-261	-261	2147	35.0	224	280	58	148492
EMS:2	EMS	2	1982	-23017	-377	-377	1982	33.1	368	355	75	1477359
MS:13	MS	13	2052	-22947	-160	-160	2052	23.5	445	334	66	654787
MSa:27	MSa	27	1981	-23018	-208	-208	1981	23.8	493	349	61	575860
MSaa:44	MSaa	44	2090	-22910	-127	-127	2090	17.1	538	355	57	502607
MSaaa:65	MSaaa	65	2142	-22857	19	16	2142	18.8	532	342	48	346609
MSaaaa:92	MSaaaa	92	2694	-22305	482	481	2694	20.0	531	314	42	287408
MSaaaaa:121	MSaaaaa	121	3112	-21887	1188	1182	3112	28.3	569	269	37	363129
MSaaaaaa:162	MSaaaaaa	162	4514	-20485	2477	2468	4514	35.2	608	252	30	278235
MSaaaaap:162	MSaaaaap	162	3699	-21300	1587	1638	3699	36.1	568	262	32	237947
MSaaaap:121	MSaaaap	121	3139	-21860	1160	1172	3139	34.6	515	275	38	344890
MSaaaapa:163	MSaaaapa	163	3972	-21027	1819	1831	3972	39.5	530	267	30	189637
MSaaaapp:163	MSaaaapp	163	3381	-21618	1068	1263	3381	43.0	501	232	32	191186
MSaaap:92	MSaaap	92	2894	-22105	635	650	2894	28.7	462	322	42	323835
MSaaapa:124	MSaaapa	124	2814	-22185	813	837	2814	28.2	478	272	40	311204
MSaaapaa:162	MSaaapaa	162	3313	-21686	1221	1246	3313	31.4	498	271	34	217132
MSaaapap:162	MSaaapap	162	3451	-21548	1158	1331	3451	34.1	457	235	34	231384
MSaaapp:124	MSaaapp	124	4216	-20783	2054	2122	4216	38.8	473	231	35	296762
MSaap:65	MSaap	65	2181	-22818	33	33	2181	16.9	448	338	47	246787
MSaapa:92	MSaapa	92	2784	-22215	524	525	2784	17.7	457	365	43	286991
MSaapaa:121	MSaapaa	121	3739	-21260	1660	1660	3739	20.7	466	320	38	229917
MSaapaaa:158	MSaapaaa	158	6972	-18027	4100	4115	6972	22.3	477	311	31	142433
MSaapaap:158	MSaapaap	158	8334	-16665	5688	5728	8334	28.9	447	288	34	203329
MSaapap:121	MSaapap	121	3628	-21371	1315	1368	3628	15.4	423	332	35	161697
MSaapapa:167	MSaapapa	167	8279	-16721	5111	5155	8279	18.6	454	337	30	132565
MSaapapp:167	MSaapapp	167	6177	-18822	2886	3093	6177	17.0	419	333	31	103063
MSaapp:92	MSaapp	92	2727	-22272	500	503	2727	16.4	387	379	41	267157
MSaappa:127	MSaappa	127	4632	-20367	2328	2349	4632	19.0	426	377	37	231958
MSaappaa:175	MSaappaa	175	8730	-16269	5833	5757	8730	29.1	456	343	30	151646
MSaappap:175	MSaappap	175	6072	-18927	3155	3271	6072	20.3	421	369	31	132720
MSaappp:127	MSaappp	127	4474	-20525	2096	2135	4474	15.0	374	375	38	220342
MSaapppa:189	MSaapppa	189	7544	-17456	3970	4309	7544	20.0	405	356	32	135513
MSaapppp:189	MSaapppp	189	5612	-19388	2399	2453	5612	17.5	363	354	30	101263
MSap:44	MSap	44	1978	-23021	-214	-217	1978	27.1	456	387	54	537538
MSapa:67	MSapa	67	2157	-22842	5	0	2157	27.1	457	386	47	401692
MSapaa:94	MSapaa	94	2830	-22169	575	586	2830	35.0	465	361	40	332703
MSapaaa:127	MSapaaa	127	2705	-22294	713	723	2705	34.0	494	317	34	213620
MSapaaaa:170	MSapaaaa	170	2988	-22011	923	900	2988	45.6	530	300	27	134221
MSapaaap:170	MSapaaap	170	2601	-22399	509	569	2601	39.9	496	313	32	144787
MSapaap:127	MSapaap	127	2933	-22066	889	908	2933	40.8	466	301	34	216693
MSapaapa:174	MSapaapa	174	3244	-21755	1085	1121	3244	46.2	503	287	29	129121
MSapaapp:174	MSapaapp	174	2637	-22362	427	473	2637	40.0	476	262	30	129762
MSapap:94	MSapap	94	2703	-22296	454	467	2703	32.4	405	333	40	262689
MSapapa:127	MSapapa	127	2669	-22330	619	650	2669	34.9	427	287	36	222672
MSapapaa:171	MSapapaa	171	2803	-22196	563	647	2803	39.9	444	250	30	137194
MSapapap:171	MSapapap	171	2672	-22327	421	534	2672	35.4	403	270	31	136417
MSapapp:127	MSapapp	127	3070	-21929	946	1018	3070	37.1	389	265	33	193361
MSapp:67	MSapp	67	2235	-22764	94	94	2235	21.2	391	392	46	341282
MSappa:95	MSappa	95	2766	-22233	564	568	2766	28.4	424	394	41	347223
MSappaa:127	MSappaa	127	2779	-22220	711	746	2779	34.3	451	331	35	215402
MSappaaa:176	MSappaaa	176	3006	-21993	834	865	3006	41.7	480	333	28	118922
MSappaap:176	MSappaap	176	2814	-22185	523	587	2814	40.0	453	296	32	137523
MSappap:127	MSappap	127	2799	-22200	396	584	2799	28.6	421	325	36	205829
MSappp:95	MSappp	95	2666	-22333	467	483	2666	31.2	359	326	40	270567
MSapppa:135	MSapppa	135	2848	-22151	644	750	2848	30.8	376	266	35	178496
MSapppp:135	MSapppp	135	2824	-22175	656	738	2824	30.3	339	243	33	128718
MSp:27	MSp	27	2066	-22933	-129	-129	2066	20.7	393	282	60	364459
MSpa:44	MSpa	44	2083	-22916	-65	-65	2083	20.7	454	275	53	300067
MSpaa:66	MSpaa	66	2163	-22836	63	61	2163	22.9	452	260	45	258524
MSpaaa:93	MSpaaa	93	2518	-22481	325	326	2518	20.5	461	277	42	265734
MSpaaaa:123	MSpaaaa	123	2575	-22424	659	663	2575	24.9	535	236	38	404060
MSpaaaaa:162	MSpaaaaa	162	3134	-21865	1145	1138	3134	24.2	571	222	31	299204
MSpaaaap:162	MSpaaaap	162	2684	-22315	708	715	2684	27.1	536	251	34	282349
MSpaaap:123	MSpaaap	123	2447	-22552	527	532	2447	21.0	477	220	38	294011
MSpaaapa:168	MSpaaapa	168	2739	-22260	763	769	2739	18.7	539	218	30	211023
MSpaaapp:168	MSpaaapp	168	2617	-22382	657	673	2617	21.2	492	220	32	195368
MSpaap:93	MSpaap	93	2606	-22393	434	440	2606	25.8	390	271	40	237206
MSpaapa:128	MSpaapa	128	2467	-22532	500	509	2467	23.3	429	256	37	232743
MSpaapaa:168	MSpaapaa	168	2753	-22246	681	708	2753	26.5	464	237	32	172582
MSpaapap:168	MSpaapap	168	2840	-22159	549	622	2840	28.0	411	248	32	176842
MSpaapp:128	MSpaapp	128	2964	-22035	736	846	2964	22.7	382	240	32	169731
MSpap:66	MSpap	66	2128	-22871	-28	-27	2128	20.8	370	308	46	225888
MSpapa:91	MSpapa	91	2491	-22508	215	221	2491	16.2	371	332	43	225157
MSpapaa:119	MSpapaa	119	2987	-22012	822	860	2987	18.1	344	282	37	170966
MSpapaaa:164	MSpapaaa	164	5445	-19554	2690	2779	5445	17.4	393	258	32	154768
MSpapaap:164	MSpapaap	164	4501	-20498	1788	1966	4501	17.2	343	267	33	108524
MSpapap:119	MSpapap	119	2830	-22169	705	729	2830	16.4	392	298	37	178097
MSpapapa:157	MSpapapa	157	5293	-19706	2656	2680	5293	18.7	439	282	32	152165
MSpapapp:157	MSpapapp	157	4977	-20022	2247	2374	4977	21.3	390	293	34	164124
MSpapp:91	MSpapp	91	2428	-22571	238	246	2428	19.4	320	267	40	192805
MSpappa:128	MSpappa	128	3371	-21628	761	912	3371	13.3	319	278	37	160420
MSpappp:128	MSpappp	128	3018	-21981	680	798	3018	15.6	291	236	39	180278
MSpp:44	MSpp	44	2073	-22926	-116	-118	2073	20.0	353	277	54	276078
MSppa:68	MSppa	68	2183	-22816	41	42	2183	20.8	368	232	45	200604
MSppaa:96	MSppaa	96	2505	-22494	361	367	2505	24.1	393	226	39	189362
MSppaaa:128	MSppaaa	128	2632	-22367	646	662	2632	25.9	446	207	34	165555
MSppaaaa:172	MSppaaaa	172	3320	-21679	1299	1298	3320	30.0	477	180	30	144000
MSppaaap:172	MSppaaap	172	2659	-22340	628	648	2659	23.3	456	201	30	108181
MSppaap:128	MSppaap	128	2977	-22022	868	903	2977	35.9	417	225	35	216873
MSppap:96	MSppap	96	2605	-22394	440	445	2605	25.7	340	232	39	187570
MSppapa:131	MSppapa	131	2683	-22316	618	642	2683	26.3	408	206	32	136630
MSppapaa:180	MSppapaa	180	3187	-21813	898	952	3187	33.0	447	180	28	109992
MSppapap:180	MSppapap	180	3132	-21867	925	933	3132	32.4	415	205	27	102846
MSppapp:131	MSppapp	131	2724	-22275	644	681	2724	25.3	367	204	32	127327
MSppp:68	MSppp	68	2147	-22852	4	5	2147	21.0	282	273	45	206084
MSpppa:95	MSpppa	95	2503	-22496	317	324	2503	20.7	290	252	39	156156
MSpppaa:128	MSpppaa	128	2844	-22155	663	726	2844	22.3	327	248	34	113997
MSpppaaa:173	MSpppaaa	173	4256	-20743	1758	1826	4256	25.6	368	239	28	86284
MSpppaap:173	MSpppaap	173	3304	-21695	894	930	3304	19.8	327	223	30	68419
MSpppap:128	MSpppap	128	3375	-21624	1124	1185	3375	24.1	288	237	33	111529
MSpppapa:183	MSpppapa	183	5909	-19090	3283	3351	5909	30.6	321	222	28	83360
MSpppapp:183	MSpppapp	183	4210	-20789	1525	1688	4210	24.2	285	241	30	68571
MSpppp:95	MSpppp	95	2677	-22322	485	494	2677	22.8	232	238	40	212033
MSppppa:137	MSppppa	137	3423	-21576	1009	1134	3423	14.8	260	230	33	106270
MSppppp:137	MSppppp	137	3214	-21785	1086	1143	3214	17.2	219	240	40	187120
E:13	E	13	2004	-22995	-379	-379	2004	33.2	295	347	66	834066
Ea:28	Ea	28	2013	-22986	-302	-303	2013	28.0	333	370	61	604783
Eal:45	Eal	45	2048	-22951	-181	-184	2048	23.1	384	366	51	327230
Eala:69	Eala	69	2346	-22653	116	116	2346	25.5	336	381	45	328196
Ealaa:98	Ealaa	98	2742	-22257	518	522	2742	24.2	340	369	40	232081
Ealaad:129	Ealaad	129	3238	-21761	1157	1161	3238	34.9	374	326	34	172909
Ealaada:171	Ealaada	171	3406	-21593	1141	1219	3406	38.0	396	323	30	114894
Ealaadp:171	Ealaadp	171	3019	-21981	893	911	3019	38.6	366	287	30	96854
Ealaav:129	Ealaav	129	2772	-22227	589	611	2772	25.0	386	357	34	145261
Ealaava:171	Ealaava	171	2819	-22180	188	401	2819	28.4	416	344	31	99780
Ealaavp:171	Ealaavp	171	3394	-21605	1270	1302	3394	28.1	427	393	30	141227
Ealap:98	Ealap	98	2910	-22089	652	662	2910	30.7	312	316	38	194168
Ealapa:131	Ealapa	131	2784	-22215	678	692	2784	27.6	343	319	35	131968
Ealapaa:171	Ealapaa	171	3246	-21753	925	1046	3246	32.1	387	311	30	95479
Ealapap:171	Ealapap	171	2767	-22232	392	479	2767	26.5	355	285	29	65149
Ealapp:131	Ealapp	131	3210	-21789	1055	1088	3210	35.9	322	306	32	129538
Ealp:69	Ealp	69	2360	-22639	136	138	2360	19.0	288	342	44	197321
Ealpa:97	Ealpa	97	2563	-22436	256	256	2563	13.5	302	349	42	161123
Ealpaa:129	Ealpaa	129	3577	-21422	1294	1310	3577	13.7	326	352	37	128265
Ealpaaa:170	Ealpaaa	170	5963	-19037	3041	3127	5963	16.5	380	310	31	75680
Ealpaap:170	Ealpaap	170	5076	-19923	2201	2266	5076	14.6	327	313	31	56695
Ealpap:129	Ealpap	129	4161	-20838	1760	1836	4161	15.7	268	334	37	137135
Ealpapa:179	Ealpapa	179	7260	-17739	4034	4092	7260	15.7	314	366	30	78350
Ealpapp:179	Ealpapp	179	6652	-18347	3110	3276	6652	16.0	292	336	29	65325
Ealpp:97	Ealpp	97	2634	-22365	460	466	2634	17.3	270	285	38	120143
Ealppa:138	Ealppa	138	4370	-20629	1446	1616	4370	11.5	284	298	34	90609
Ealppp:138	Ealppp	138	4003	-20996	1385	1514	4003	14.3	256	279	35	88732
Ear:45	Ear	45	2118	-22881	-172	-175	2118	24.6	298	357	50	355468
Eara:70	Eara	70	2365	-22634	97	97	2365	15.1	235	316	44	195130
Earaa:99	Earaa	99	2534	-22465	295	302	2534	20.2	266	324	38	130851
Earaad:135	Earaad	135	2710	-22289	343	471	2710	21.1	356	356	35	120803
Earaada:183	Earaada	183	3195	-21804	619	681	3195	29.1	402	307	28	71508
Earaadp:183	Earaadp	183	2860	-22139	193	336	2860	24.1	371	337	31	69588
Earaav:135	Earaav	135	2567	-22432	242	290	2567	22.2	304	315	33	79303
Earaava:190	Earaava	190	3063	-21937	850	838	3063	28.0	338	304	26	38739
Earaavp:190	Earaavp	190	2664	-22336	438	426	2664	24.0	308	292	26	31330
Earap:99	Earap	99	2681	-22318	448	455	2681	24.3	233	281	36	125250
Earapa:137	Earapa	137	2519	-22481	352	377	2519	27.6	300	293	34	82876
Earapaa:183	Earapaa	183	2781	-22218	429	487	2781	35.0	342	281	27	44399
Earapap:183	Earapap	183	2956	-22043	514	590	2956	27.5	307	253	28	35986
Earapp:137	Earapp	137	2812	-22187	674	702	2812	30.4	271	259	32	81537
Earp:70	Earp	70	2548	-22451	213	215	2548	33.7	199	344	45	408410
Earpa:99	Earpa	99	2854	-22145	596	607	2854	27.7	236	354	39	229621
Earpaa:137	Earpaa	137	2772	-22227	384	525	2772	21.3	261	362	34	116357
Earpap:137	Earpap	137	3171	-21828	517	819	3171	31.4	264	352	34	136628
Earpp:99	Earpp	99	2884	-22115	665	675	2884	25.2	206	310	39	210680
Earppa:146	Earppa	146	2910	-22089	576	704	2910	31.8	276	321	34	118664
Earppp:146	Earppp	146	3398	-21601	1242	1279	3398	31.2	224	353	35	167404
Ep:28	Ep	28	1974	-23025	-374	-377	1974	39.4	253	336	57	638656
Epl:46	Epl	46	1979	-23020	-353	-360	1979	38.4	285	373	51	564617
Epla:70	Epla	70	2374	-22625	117	117	2374	33.6	265	362	45	320588
Eplaa:99	Eplaa	99	2789	-22210	528	534	2789	30.4	292	357	39	186565
Eplaaa:132	Eplaaa	132	2904	-22095	791	851	2904	27.0	354	386	35	143470
Eplaaaa:174	Eplaaaa	174	2856	-22143	525	640	2856	25.1	380	388	32	78031
Eplaaap:174	Eplaaap	174	3011	-21988	693	766	3011	32.9	408	374	30	88268
Eplaap:132	Eplaap	132	2899	-22100	813	829	2899	39.0	338	352	34	131048
Eplaapa:177	Eplaapa	177	2856	-22143	578	610	2856	36.5	385	359	26	56751
Eplaapp:177	Eplaapp	177	2714	-22285	520	550	2714	40.7	346	328	28	58635
Eplap:99	Eplap	99	3013	-21986	739	756	3013	35.5	252	317	37	181706
Eplapa:137	Eplapa	137	2948	-22051	714	786	2948	30.1	320	360	36	129049
Eplapaa:184	Eplapaa	184	2845	-22154	503	628	2845	34.5	367	364	31	70970
Eplapap:184	Eplapap	184	2892	-22107	340	422	2892	29.2	325	342	30	50486
Eplapp:137	Eplapp	137	3502	-21497	1216	1325	3502	37.5	285	311	30	73445
Eplp:70	Eplp	70	2531	-22468	128	127	2531	48.0	245	344	45	339800
Eplpa:98	Eplpa	98	3355	-21644	1015	1025	3355	39.1	245	375	39	271430
Eplpaa:132	Eplpaa	132	3978	-21021	1722	1753	3978	24.0	294	378	38	145233
Eplpaaa:173	Eplpaaa	173	5505	-19494	2613	2698	5505	21.9	345	380	32	73311
Eplpaap:173	Eplpaap	173	5517	-19482	2141	2233	5517	23.7	304	352	31	64620
Eplpap:132	Eplpap	132	7234	-17765	4698	4764	7234	33.5	253	382	35	170504
Eplpapa:185	Eplpapa	185	8811	-16188	5777	5860	8811	26.8	322	392	30	74099
Eplpapp:185	Eplpapp	185	8791	-16208	5745	5736	8791	32.8	274	391	29	76086
Eplpp:98	Eplpp	98	3749	-21250	1394	1408	3749	48.6	233	310	38	242414
Eplppa:141	Eplppa	141	8021	-16978	5395	5445	8021	49.1	257	309	30	114622
Eplppp:141	Eplppp	141	6365	-18634	3850	3971	6365	49.9	217	305	35	145482
Epr:46	Epr	46	1999	-23001	-302	-315	1999	37.8	222	326	50	504062
Epra:71	Epra	71	2460	-22539	83	90	2460	45.2	204	306	45	383956
Epraa:100	Epraa	100	3009	-21990	671	709	3009	43.9	199	319	41	317337
Epraaa:137	Epraaa	137	3140	-21859	841	950	3140	40.3	304	392	35	188932
Epraaaa:185	Epraaaa	185	3048	-21952	707	780	3048	37.5	358	406	30	99385
Epraaap:185	Epraaap	185	3112	-21887	819	828	3112	35.8	312	402	28	74362
Epraap:137	Epraap	137	3340	-21660	936	1069	3340	42.5	274	372	34	154396
Eprap:100	Eprap	100	3389	-21610	1037	1069	3389	43.1	243	355	39	291064
Eprapa:140	Eprapa	140	3250	-21749	1103	1161	3250	33.2	363	411	35	178539
Eprapaa:184	Eprapaa	184	3110	-21889	902	972	3110	39.2	420	415	26	80382
Eprapap:184	Eprapap	184	2937	-22062	678	756	2937	33.7	386	394	30	87033
Eprapp:140	Eprapp	140	3478	-21521	1273	1362	3478	35.4	325	409	34	173521
Eprp:71	Eprp	71	2459	-22540	175	173	2459	33.2	158	294	45	430498
Eprpa:100	Eprpa	100	3162	-21837	870	890	3162	32.9	166	304	39	297656
Eprpaa:143	Eprpaa	143	3243	-21756	642	921	3243	40.3	252	369	35	171885
Eprpap:143	Eprpap	143	3154	-21845	1023	1069	3154	38.1	216	360	34	163242
Eprpp:100	Eprpp	100	3007	-21992	647	698	3007	36.6	196	331	40	316745
Eprppa:143	Eprppa	143	3134	-21865	821	949	3134	44.9	269	326	32	128460
Eprppp:143	Eprppp	143	2933	-22066	673	743	2933	39.2	295	342	32	123397
P2:2	P2	2	1999	-23001	-531	-531	1999	35.5	208	254	74	1552440
C:16	C	16	1935	-23064	-538	-538	1935	44.5	259	212	64	855655
Ca:30	Ca	30	2021	-22978	-403	-406	2021	44.8	349	242	58	525692
Caa:50	Caa	50	1995	-23004	-310	-312	1995	43.5	390	248	50	348641
Caaa:77	Caaa	77	2001	-22998	-254	-257	2001	39.8	400	259	45	295002
Caaaa:108	Caaaa	108	1895	-23104	-119	-111	1895	39.1	346	254	41	228998
Caaaaa:156	Caaaaa	156	1885	-23114	-106	-99	1885	38.4	319	265	35	112855
Caaaap:156	Caaaap	156	1835	-23164	-83	-86	1835	45.7	279	253	34	114974
Caaap:108	Caaap	108	1935	-23064	-212	-213	1935	50.7	314	240	41	251455
Caaapa:152	Caaapa	152	1907	-23092	-204	-224	1907	54.3	245	253	33	112418
Caaapp:152	Caaapp	152	1803	-23196	-105	-109	1803	52.3	299	244	34	122006
Caap:77	Caap	77	2068	-22931	-377	-380	2068	51.8	347	246	43	285183
Caapa:112	Caapa	112	1836	-23163	-90	-97	1836	50.1	312	191	34	164744
Caapp:112	Caapp	112	1851	-23148	-222	-228	1851	51.8	302	160	38	197816
Caappd:159	Caappd	159	1765	-23234	-177	-186	1765	51.5	271	160	34	97936
Caappv:159	Caappv	159	1806	-23193	-100	-103	1806	52.3	226	156	30	94570
Cap:50	Cap	50	2022	-22977	-298	-298	2022	44.4	301	287	51	402224
Capa:79	Capa	79	2031	-22968	-261	-264	2031	41.6	302	279	43	283849
Capaa:113	Capaa	113	1838	-23161	-173	-160	1838	42.4	266	258	40	225836
Capaaa:162	Capaaa	162	1839	-23160	-413	-259	1839	43.8	239	272	33	115957
Capaap:162	Capaap	162	1756	-23243	-191	-189	1756	46.5	197	249	33	128921
Capap:113	Capap	113	1885	-23114	-192	-199	1885	51.0	230	238	40	246589
Capapa:159	Capapa	159	1766	-23233	-217	-227	1766	53.2	200	250	33	120045
Capapp:159	Capapp	159	1791	-23208	-127	-130	1791	46.2	159	214	33	144865
Capp:79	Capp	79	2003	-22996	-321	-321	2003	48.6	240	242	42	318993
Cappa:118	Cappa	118	1809	-23190	-101	-108	1809	44.4	181	203	35	225911
Cappp:118	Cappp	118	1780	-23219	-159	-165	1780	46.3	194	173	39	261791
Capppa:170	Capppa	170	1841	-23158	-84	-97	1841	43.8	197	142	31	131476
Capppp:170	Capppp	170	1739	-23260	-96	-99	1739	34.3	224	129	34	150194
Cp:30	Cp	30	1952	-23047	-458	-460	1952	41.6	252	197	59	627385
Cpa:50	Cpa	50	2002	-22997	-309	-313	2002	44.4	316	196	50	360824
Cpaa:77	Cpaa	77	1969	-23030	-274	-280	1969	41.2	347	192	46	285727
Cpaaa:106	Cpaaa	106	1905	-23094	-125	-129	1905	41.3	334	205	41	200207
Cpaaaa:151	Cpaaaa	151	1808	-23191	-65	-64	1808	40.1	328	219	34	98040
Cpaaap:151	Cpaaap	151	1790	-23209	-90	-102	1790	47.6	278	201	35	121269
Cpaap:106	Cpaap	106	1896	-23103	-173	-180	1896	44.7	270	181	40	228623
Cpaapa:147	Cpaapa	147	1822	-23178	-122	-133	1822	50.3	239	211	34	114717
Cpaapp:147	Cpaapp	147	1766	-23233	-148	-149	1766	48.4	196	179	34	132467
Cpap:77	Cpap	77	2049	-22950	-353	-363	2049	51.1	297	209	43	260666
Cpapa:108	Cpapa	108	1813	-23186	-135	-139	1813	43.2	268	151	37	208032
Cpapp:108	Cpapp	108	1893	-23106	-166	-174	1893	49.2	247	153	39	213714
Cpappd:153	Cpappd	153	1750	-23249	-86	-92	1750	38.6	239	127	31	131283
Cpappv:153	Cpappv	153	1754	-23245	-148	-152	1754	46.4	257	131	35	122681
Cpp:50	Cpp	50	1975	-23024	-401	-403	1975	45.7	237	203	52	398957
Cppa:79	Cppa	79	1961	-23038	-316	-321	1961	42.4	247	156	46	384676
Cppaa:124	Cppaa	124	1732	-23267	-143	-143	1732	25.6	175	221	42	255705
Cppaaa:186	Cppaaa	186	1813	-23187	-177	-165	1813	26.6	215	268	32	79484
Cppaap:186	Cppaap	186	1836	-23163	-30	-26	1836	29.0	154	246	30	90802
Cppap:124	Cppap	124	1732	-23267	-149	-159	1732	37.0	167	217	42	296091
Cppapa:185	Cppapa	185	1827	-23173	-27	-30	1827	34.5	144	216	32	126144
Cppapp:185	Cppapp	185	1773	-23226	-151	-173	1773	39.3	162	275	34	135388
Cppp:79	Cppp	79	2013	-22986	-350	-368	2013	46.4	214	185	44	308793
Cpppa:119	Cpppa	119	1772	-23227	-109	-121	1772	37.7	191	172	40	292424
Cpppaa:180	Cpppaa	180	1804	-23195	-93	-93	1804	32.5	195	210	34	116484
Cpppap:180	Cpppap	180	1824	-23175	-37	-37	1824	36.7	160	180	35	177042
Cpppp:119	Cpppp	119	1798	-23201	-136	-138	1798	30.9	213	192	39	214345
Cppppa:175	Cppppa	175	1806	-23193	-22	-31	1806	26.8	177	206	35	150973
Cppppp:175	Cppppp	175	1793	-23206	-111	-102	1793	25.7	226	223	32	83422
P3:16	P3	16	1950	-23050	-478	-479	1950	37.5	184	288	62	865599
D:36	D	36	1940	-23059	-497	-500	1940	37.1	174	233	55	581221
Da:65	Da	65	1984	-23015	-503	-509	1984	42.6	176	229	48	256525
Daa:104	Daa	104	1848	-23151	-291	-301	1848	42.1	179	232	41	154120
Daaa:147	Daaa	147	1892	-23107	-250	-165	1892	40.8	241	327	32	80234
Daap:147	Daap	147	1798	-23201	-163	-173	1798	39.3	199	308	39	137829
Dap:104	Dap	104	1891	-23108	-246	-249	1891	43.2	154	281	41	166963
Dapa:156	Dapa	156	1791	-23208	-271	-198	1791	45.6	191	325	36	99260
Dapp:156	Dapp	156	1821	-23178	-158	-176	1821	41.8	164	280	35	94608
Dp:65	Dp	65	1977	-23022	-306	-312	1977	28.1	183	206	47	208021
Dpa:103	Dpa	103	1925	-23074	-100	-95	1925	17.3	188	223	39	96208
Dpaa:148	Dpaa	148	1807	-23192	-42	-49	1807	20.6	190	280	36	93722
Dpap:148	Dpap	148	1973	-23026	-114	-57	1973	21.3	237	289	35	74079
Dpp:103	Dpp	103	1909	-23090	-232	-235	1909	31.4	181	219	43	156722
Dppa:144	Dppa	144	1837	-23162	-97	-98	1837	31.7	218	262	34	77492
Dppp:144	Dppp	144	1824	-23175	-138	-114	1824	27.6	230	306	34	76536
P4:36	P4	36	1938	-23061	-320	-327	1938	31.0	178	293	50	385766
Z2:91	Z2	91	2022	-22977	-168	-83	2022	19.4	213	293	36	87749
Z3:91	Z3	91	1809	-23190	-211	-201	1809	34.5	178	288	40	155737
