# Supplementary material for: Quantitative Differences in Nuclear β-catenin and TCF Pattern Embryonic Cells in C. elegans
Source: PLoS Genet. 2015 Oct 21;11(10):e1005585. doi: 10.1371/journal.pgen.1005585 (PMC4619327; doi:10.1371/journal.pgen.1005585)
Supplement: S1 Data — For each cell analyzed, birth time is given in column 3 and the average nuclear reporter intensity over the lifetime of the cell (corrected for background) is given in column 7 (“blot”). For information on each embryo’s strain information and experimental conditions, refer to S2 Table. (ZIP) [file pgen.1005585.s005.zip › CAs/CA20120116_poptop_L2.csv]

cellTime	cell	time	none	global	local	blot	cross	z	x	y	size	gweight
ABa:1	ABa	1	1731	-23268	-494	-494	1731	30.0	599	244	83	1024509
ABal:6	ABal	6	1761	-23238	-307	-307	1761	24.4	621	211	69	612299
ABala:18	ABala	18	1758	-23241	-328	-329	1758	26.0	663	260	61	395768
ABalaa:33	ABalaa	33	1802	-23197	-244	-243	1802	24.8	672	269	55	530547
ABalaaa:56	ABalaaa	56	1803	-23196	-182	-185	1803	24.7	677	270	47	842320
ABalaaaa:90	ABalaaaa	90	1774	-23225	-73	-72	1774	26.3	673	272	43	943368
ABalaaaal:138	ABalaaaal	138	1643	-23356	-50	-37	1643	31.1	660	191	36	575318
ABalaaaala:197	ABalaaaala	197	1680	-23320	-64	-38	1680	38.3	662	190	29	222034
ABalaaaalp:197	ABalaaaalp	197	1851	-23148	-254	-59	1851	40.2	637	170	30	240228
ABalaaaar:138	ABalaaaar	138	1577	-23422	-105	-110	1577	32.3	686	239	36	539825
ABalaaaarl:200	ABalaaaarl	200	1641	-23358	-62	-79	1641	38.6	669	228	29	227624
ABalaaaarr:200	ABalaaaarr	200	1687	-23312	-53	-61	1687	35.2	676	255	29	245652
ABalaaap:90	ABalaaap	90	1844	-23155	-106	-111	1844	21.5	642	268	44	866793
ABalaaapa:128	ABalaaapa	128	1639	-23360	-69	-65	1639	20.8	688	239	38	669843
ABalaaapal:182	ABalaaapal	182	1646	-23353	-38	-28	1646	31.8	682	199	32	344745
ABalaaapar:182	ABalaaapar	182	1776	-23223	22	37	1776	30.2	698	232	30	246066
ABalaaapp:128	ABalaaapp	128	1676	-23323	-79	-76	1676	22.4	665	282	38	698462
ABalaaappl:184	ABalaaappl	184	1853	-23146	-211	-243	1853	28.2	682	261	30	337319
ABalaaappr:184	ABalaaappr	184	1964	-23035	44	50	1964	32.4	660	288	32	334460
ABalaap:56	ABalaap	56	1778	-23221	-238	-239	1778	36.0	624	285	48	868677
ABalaapa:90	ABalaapa	90	1777	-23222	-138	-143	1777	28.7	603	309	43	866164
ABalaapaa:138	ABalaapaa	138	1678	-23321	-18	-17	1678	35.3	653	309	36	453972
ABalaapaaa:198	ABalaapaaa	198	1710	-23289	-27	-33	1710	43.4	637	305	28	178897
ABalaapaap:198	ABalaapaap	198	1757	-23242	-84	-68	1757	46.9	608	315	29	170180
ABalaapap:138	ABalaapap	138	1649	-23350	-64	-53	1649	33.4	628	332	35	469098
ABalaapapa:191	ABalaapapa	191	1708	-23291	-39	-22	1708	40.2	644	327	31	244727
ABalaapapp:191	ABalaapapp	191	1737	-23263	-104	-108	1737	39.9	612	337	30	203006
ABalaapp:90	ABalaapp	90	1824	-23175	-95	-102	1824	27.2	560	305	43	742100
ABalaappa:132	ABalaappa	132	1799	-23200	41	38	1799	25.1	642	313	36	565488
ABalaappaa:193	ABalaappaa	193	2029	-22970	256	290	2029	37.2	661	305	29	240441
ABalaappap:193	ABalaappap	193	2162	-22837	87	100	2162	33.7	629	312	30	253796
ABalaappp:132	ABalaappp	132	1798	-23201	-277	-79	1798	19.3	615	321	38	594041
ABalaapppa:185	ABalaapppa	185	2438	-22561	-268	-241	2438	25.8	647	300	30	325693
ABalaapppp:185	ABalaapppp	185	2118	-22881	-1013	-409	2118	21.9	630	325	34	427578
ABalap:33	ABalap	33	1892	-23107	-152	-154	1892	13.9	599	235	55	347897
ABalapa:56	ABalapa	56	1839	-23160	-154	-155	1839	14.2	633	247	47	594627
ABalapaa:86	ABalapaa	86	1887	-23112	-33	-33	1887	16.6	665	230	43	755995
ABalapaaa:127	ABalapaaa	127	1755	-23244	26	36	1755	19.8	656	201	36	615505
ABalapaaaa:192	ABalapaaaa	192	1875	-23124	42	51	1875	29.0	657	201	30	329950
ABalapaaap:192	ABalapaaap	192	1895	-23104	-240	-157	1895	23.3	641	189	32	393435
ABalapaap:127	ABalapaap	127	1799	-23201	-22	33	1799	22.7	633	175	38	637628
ABalapaapa:186	ABalapaapa	186	1983	-23016	-150	-22	1983	22.7	633	162	32	401477
ABalapaapp:186	ABalapaapp	186	2323	-22676	-3358	-952	2323	24.8	596	165	33	382863
ABalapap:86	ABalapap	86	1970	-23029	-42	-38	1970	15.2	602	239	42	623765
ABalapapa:122	ABalapapa	122	3385	-21614	1454	1448	3385	17.7	613	202	36	588095
ABalapapaa:184	ABalapapaa	184	11245	-13754	8655	8733	11245	16.9	648	216	29	363492
ABalapapap:184	ABalapapap	184	7000	-17999	3690	4318	7000	16.0	616	194	33	403746
ABalapapp:122	ABalapapp	122	3350	-21649	671	1016	3350	19.7	552	190	39	553546
ABalapappa:173	ABalapappa	173	21636	-3363	16726	16987	21636	16.9	579	170	33	382730
ABalapappp:173	ABalapappp	173	18868	-6131	12803	13196	18868	12.1	536	178	31	300470
ABalapp:56	ABalapp	56	1812	-23187	-242	-243	1812	27.0	577	270	49	679007
ABalappa:87	ABalappa	87	1882	-23117	-71	-76	1882	16.3	604	282	43	762748
ABalappaa:132	ABalappaa	132	1911	-23088	146	150	1911	16.0	662	238	36	639179
ABalappaaa:195	ABalappaaa	195	2078	-22921	140	130	2078	28.3	674	237	28	314075
ABalappaap:195	ABalappaap	195	2151	-22848	-99	74	2151	22.5	668	223	32	390556
ABalappap:132	ABalappap	132	1841	-23158	-150	1	1841	14.1	642	269	38	630635
ABalappapa:183	ABalappapa	183	1924	-23076	-77	-7	1924	25.1	680	280	31	333496
ABalappapp:183	ABalappapp	183	2039	-22960	-383	-84	2039	18.3	666	293	33	357687
ABalappp:87	ABalappp	87	1964	-23035	-51	-59	1964	22.0	534	273	43	629593
ABalapppa:125	ABalapppa	125	8832	-16167	6345	6311	8832	15.9	583	285	38	570443
ABalapppaa:174	ABalapppaa	174	38465	13465	31834	32158	38465	19.5	639	268	32	389380
ABalapppap:174	ABalapppap	174	33161	8161	24093	25589	33161	14.0	610	282	33	407459
ABalapppp:125	ABalapppp	125	8476	-16523	5962	5925	8476	16.0	526	307	38	490601
ABalappppa:175	ABalappppa	175	57533	32533	47435	47380	57533	17.2	584	312	32	387880
ABalappppp:175	ABalappppp	175	51267	26267	39928	40832	51267	12.0	547	324	32	377705
ABalp:18	ABalp	18	1709	-23291	-450	-452	1709	42.8	586	215	62	433526
ABalpa:33	ABalpa	33	1721	-23278	-423	-423	1721	40.0	635	199	57	623416
ABalpaa:55	ABalpaa	55	1759	-23240	-246	-245	1759	32.8	661	206	50	893706
ABalpaaa:84	ABalpaaa	84	1808	-23191	-108	-118	1808	34.8	684	263	43	893194
ABalpaaaa:129	ABalpaaaa	129	1637	-23362	-19	-17	1637	39.2	680	238	35	478764
ABalpaaaaa:190	ABalpaaaaa	190	1698	-23301	19	20	1698	46.0	653	223	30	204692
ABalpaaaap:190	ABalpaaaap	190	1677	-23322	-23	-31	1677	48.4	638	247	30	201028
ABalpaaap:129	ABalpaaap	129	1693	-23306	11	12	1693	38.0	669	200	36	530840
ABalpaaapa:185	ABalpaaapa	185	1734	-23265	-17	12	1734	46.3	637	194	31	233619
ABalpaaapp:185	ABalpaaapp	185	1704	-23295	-73	-80	1704	41.6	632	199	29	235608
ABalpaap:84	ABalpaap	84	1833	-23166	-156	-147	1833	38.2	646	237	44	878835
ABalpaapa:126	ABalpaapa	126	1619	-23380	-78	-72	1619	42.7	639	210	38	575687
ABalpaapaa:172	ABalpaapaa	172	1725	-23274	-19	-24	1725	46.4	630	208	31	262763
ABalpaapap:172	ABalpaapap	172	1689	-23310	-101	-88	1689	44.6	596	215	33	286350
ABalpaapp:126	ABalpaapp	126	1821	-23178	-42	20	1821	42.1	589	197	37	538684
ABalpaappa:190	ABalpaappa	190	2970	-22029	1014	1006	2970	44.9	614	174	29	236216
ABalpaappp:190	ABalpaappp	190	3212	-21787	896	1037	3212	46.4	576	179	29	221656
ABalpap:55	ABalpap	55	1791	-23208	-346	-347	1791	48.7	600	221	49	682998
ABalpapa:83	ABalpapa	83	1834	-23165	-144	-148	1834	48.5	627	272	43	700115
ABalpapaa:124	ABalpapaa	124	1681	-23318	-45	-48	1681	50.5	614	222	36	403405
ABalpapaaa:180	ABalpapaaa	180	1843	-23156	-65	-47	1843	52.9	580	201	30	186434
ABalpapaap:180	ABalpapaap	180	1853	-23146	-67	-76	1853	54.1	553	224	30	177793
ABalpapap:124	ABalpapap	124	1730	-23269	-144	-132	1730	52.5	578	225	37	377901
ABalpapapa:176	ABalpapapa	176	1940	-23059	-281	-244	1940	54.3	528	190	32	183222
ABalpapapp:176	ABalpapapp	176	2006	-22993	-238	-214	2006	54.1	490	194	31	191966
ABalpapp:83	ABalpapp	83	1895	-23104	-206	-205	1895	48.8	585	236	45	698783
ABalpappa:120	ABalpappa	120	1782	-23217	25	17	1782	51.6	556	229	37	373587
ABalpappaa:169	ABalpappaa	169	2169	-22830	328	332	2169	47.1	555	222	29	214821
ABalpappap:169	ABalpappap	169	2192	-22807	128	186	2192	48.6	520	215	33	262413
ABalpappp:120	ABalpappp	120	1835	-23164	53	55	1835	50.0	509	207	38	401510
ABalpapppa:170	ABalpapppa	170	2957	-22042	551	594	2957	44.7	502	216	30	240386
ABalpapppp:170	ABalpapppp	170	2755	-22244	-202	-5	2755	47.2	466	220	33	227667
ABalpp:33	ABalpp	33	1754	-23245	-360	-360	1754	40.9	529	168	58	611149
ABalppa:55	ABalppa	55	1916	-23083	-134	-136	1916	36.3	600	167	50	942438
ABalppaa:85	ABalppaa	85	2985	-22014	952	961	2985	36.4	650	191	43	909643
ABalppaaa:134	ABalppaaa	134	3486	-21513	1514	1581	3486	34.7	623	160	36	594245
ABalppaaaa:189	ABalppaaaa	189	3482	-21517	1349	1510	3482	36.3	646	151	30	307458
ABalppaaap:189	ABalppaaap	189	3227	-21772	1054	1175	3227	31.3	631	160	34	430255
ABalppaap:134	ABalppaap	134	3310	-21689	1140	1236	3310	39.9	595	144	37	561079
ABalppaapa:191	ABalppaapa	191	3543	-21456	1123	1343	3543	38.4	619	146	30	287140
ABalppaapp:191	ABalppaapp	191	3677	-21322	433	751	3677	38.7	588	139	33	309557
ABalppap:85	ABalppap	85	2987	-22012	836	834	2987	40.2	603	193	42	807952
ABalppapa:122	ABalppapa	122	3396	-21603	1480	1503	3396	47.3	587	178	37	457323
ABalppapaa:177	ABalppapaa	177	3925	-21074	1615	1707	3925	45.2	583	150	31	237477
ABalppapap:177	ABalppapap	177	3551	-21448	1294	1362	3551	49.6	551	178	30	190074
ABalppapp:122	ABalppapp	122	2988	-22011	1090	1113	2988	47.0	541	168	37	434399
ABalppappa:172	ABalppappa	172	3758	-21241	1463	1586	3758	48.4	538	152	32	241040
ABalppappp:172	ABalppappp	172	3781	-21218	1475	1497	3781	50.2	499	162	31	192155
ABalppp:55	ABalppp	55	1881	-23118	-215	-219	1881	42.7	516	200	50	790486
ABalpppa:83	ABalpppa	83	3158	-21841	971	976	3158	32.1	596	205	45	943642
ABalpppaa:121	ABalpppaa	121	4632	-20367	1980	2418	4632	27.0	610	156	38	751160
ABalpppaaa:179	ABalpppaaa	179	5061	-19938	2470	2632	5061	27.5	614	132	31	386648
ABalpppaap:179	ABalpppaap	179	5791	-19208	-2588	960	5791	24.4	583	120	32	389124
ABalpppap:121	ABalpppap	121	4292	-20707	1552	1883	4292	31.0	572	150	39	723685
ABalpppapa:172	ABalpppapa	172	5896	-19103	227	1137	5896	33.6	567	124	33	372571
ABalpppapp:172	ABalpppapp	172	5603	-19396	-4381	-796	5603	27.2	538	118	33	404876
ABalpppp:83	ABalpppp	83	3041	-21958	840	844	3041	34.8	533	204	45	793047
ABalppppa:118	ABalppppa	118	16282	-8717	13265	13319	16282	24.5	540	193	39	651790
ABalppppaa:168	ABalppppaa	168	58704	33704	47191	47877	58704	27.0	569	152	32	411715
ABalppppap:168	ABalppppap	168	58019	33019	44417	47629	58019	22.0	542	150	34	523260
ABalppppp:118	ABalppppp	118	12196	-12803	8952	9107	12196	26.1	503	163	40	641705
ABalpppppa:162	ABalpppppa	162	83190	58190	64833	67765	83190	26.1	511	148	33	417648
ABalpppppp:162	ABalpppppp	162	64852	39852	43306	49222	64852	23.3	475	150	37	528556
ABar:6	ABar	6	1724	-23275	-353	-353	1724	34.0	571	327	71	697790
ABara:18	ABara	18	1799	-23200	-250	-250	1799	27.3	554	354	62	363376
ABaraa:33	ABaraa	33	1759	-23240	-266	-266	1759	31.3	613	339	56	556616
ABaraaa:55	ABaraaa	55	1786	-23214	-182	-182	1786	20.7	629	329	48	702256
ABaraaaa:86	ABaraaaa	86	1792	-23207	-100	-105	1792	28.6	647	324	42	858193
ABaraaaaa:134	ABaraaaaa	134	1604	-23395	-60	-66	1604	34.6	672	270	35	504793
ABaraaaaaa:193	ABaraaaaaa	193	1676	-23323	-9	-11	1676	41.2	659	259	30	230012
ABaraaaaap:193	ABaraaaaap	193	1655	-23344	-54	-56	1655	43.3	639	276	30	239482
ABaraaaap:134	ABaraaaap	134	1594	-23405	-120	-127	1594	34.5	648	250	34	481464
ABaraaaapa:195	ABaraaaapa	195	1738	-23261	-13	-18	1738	35.8	640	237	27	218167
ABaraaaapp:195	ABaraaaapp	195	1721	-23278	-151	-153	1721	30.3	619	224	30	308362
ABaraaap:86	ABaraaap	86	1796	-23203	-179	-184	1796	27.7	588	343	43	818761
ABaraaapa:128	ABaraaapa	128	1578	-23421	-95	-97	1578	40.5	644	290	37	503042
ABaraaapaa:178	ABaraaapaa	178	1632	-23367	-76	-89	1632	40.4	634	265	32	306726
ABaraaapap:178	ABaraaapap	178	1693	-23306	-78	-93	1693	43.8	609	255	31	232804
ABaraaapp:128	ABaraaapp	128	1641	-23358	-53	-41	1641	43.5	614	313	37	468341
ABaraaappa:195	ABaraaappa	195	1683	-23316	-63	-49	1683	49.0	616	280	29	174720
ABaraaappp:195	ABaraaappp	195	1748	-23251	-233	-108	1748	49.8	580	280	29	163561
ABaraap:55	ABaraap	55	1733	-23266	-317	-318	1733	35.7	569	355	49	791805
ABaraapa:84	ABaraapa	84	1804	-23195	-141	-146	1804	39.9	605	340	45	939239
ABaraapaa:132	ABaraapaa	132	1666	-23333	-40	-50	1666	39.6	632	240	36	516708
ABaraapaaa:183	ABaraapaaa	183	1874	-23125	93	101	1874	38.1	610	215	30	295280
ABaraapaap:183	ABaraapaap	183	1849	-23150	-40	-36	1849	34.5	585	226	29	290026
ABaraapap:132	ABaraapap	132	1671	-23328	-77	-74	1671	39.1	583	253	38	553182
ABaraapapa:180	ABaraapapa	180	1975	-23024	-25	-10	1975	34.6	553	226	32	322527
ABaraapapp:180	ABaraapapp	180	2213	-22786	-207	-201	2213	31.9	525	245	30	342632
ABaraapp:84	ABaraapp	84	1790	-23209	-189	-193	1790	45.0	547	345	44	756376
ABaraappa:125	ABaraappa	125	1679	-23320	-45	-38	1679	42.7	593	277	36	467218
ABaraappaa:191	ABaraappaa	191	1922	-23077	60	67	1922	35.1	611	263	30	328233
ABaraappap:191	ABaraappap	191	2026	-22973	10	37	2026	34.3	574	266	31	303316
ABaraappp:125	ABaraappp	125	1747	-23252	-251	-173	1747	43.0	536	283	36	438211
ABaraapppa:184	ABaraapppa	184	2967	-22032	544	607	2967	36.2	540	276	32	290858
ABaraapppp:184	ABaraapppp	184	4207	-20792	-979	-634	4207	32.2	504	287	30	302100
ABarap:33	ABarap	33	1829	-23170	-192	-192	1829	21.0	536	361	56	405339
ABarapa:55	ABarapa	55	1842	-23157	-144	-143	1842	14.8	559	353	49	549791
ABarapaa:85	ABarapaa	85	1824	-23175	-104	-111	1824	32.0	555	371	43	830480
ABarapaaa:128	ABarapaaa	128	1623	-23376	-109	-121	1623	49.1	605	297	37	409433
ABarapaaaa:188	ABarapaaaa	188	1763	-23236	-34	-44	1763	52.4	586	245	30	163637
ABarapaaap:188	ABarapaaap	188	1855	-23144	-78	-109	1855	54.3	554	260	30	158496
ABarapaap:128	ABarapaap	128	1632	-23367	-64	-74	1632	49.2	572	304	36	358035
ABarapaapa:174	ABarapaapa	174	1701	-23298	-31	-28	1701	46.2	572	257	29	192673
ABarapaapp:174	ABarapaapp	174	1790	-23209	-182	-161	1790	43.9	553	277	32	219304
ABarapap:85	ABarapap	85	1850	-23149	-137	-135	1850	37.3	516	346	43	730319
ABarapapa:122	ABarapapa	122	1659	-23340	-176	-209	1659	52.5	531	312	36	340268
ABarapapaa:170	ABarapapaa	170	1820	-23179	-57	-72	1820	50.5	541	254	30	184018
ABarapapap:170	ABarapapap	170	2054	-22945	-89	-78	2054	52.7	514	263	32	190774
ABarapapp:122	ABarapapp	122	1731	-23268	-470	-280	1731	49.6	495	301	37	366970
ABarapappa:167	ABarapappa	167	2100	-22899	-471	-405	2100	44.7	524	254	29	209738
ABarapappp:167	ABarapappp	167	3795	-21204	-1164	-499	3795	47.5	488	265	33	218738
ABarapp:55	ABarapp	55	1826	-23173	-204	-206	1826	29.6	494	387	50	744250
ABarappa:84	ABarappa	84	1857	-23142	-120	-121	1857	30.8	494	381	43	734651
ABarappaa:124	ABarappaa	124	1760	-23239	-162	-157	1760	47.6	538	335	35	339301
ABarappaaa:183	ABarappaaa	183	2077	-22922	-191	-149	2077	52.2	535	292	27	110462
ABarappaap:183	ABarappaap	183	2679	-22320	-368	-183	2679	52.3	498	292	29	119794
ABarappap:124	ABarappap	124	1845	-23154	-332	-311	1845	49.9	491	353	38	372265
ABarappapa:180	ABarappapa	180	2361	-22639	-321	-226	2361	54.0	494	327	33	162170
ABarappapp:180	ABarappapp	180	2308	-22691	-344	-254	2308	53.6	450	329	30	147888
ABarappp:84	ABarappp	84	1873	-23126	-183	-182	1873	34.1	436	395	44	780974
ABarapppa:119	ABarapppa	119	2017	-22982	266	263	2017	41.7	528	356	37	436415
ABarapppaa:173	ABarapppaa	173	2633	-22366	662	694	2633	50.6	591	307	32	178952
ABarapppap:173	ABarapppap	173	2815	-22184	552	642	2815	50.5	563	318	30	154089
ABarapppp:119	ABarapppp	119	1996	-23003	-116	24	1996	40.1	477	368	38	466355
ABarappppa:168	ABarappppa	168	3188	-21811	531	602	3188	49.5	536	332	30	161722
ABarappppp:168	ABarappppp	168	4015	-20984	39	62	4015	48.1	505	347	31	171967
ABarp:18	ABarp	18	1961	-23038	-111	-111	1961	11.3	461	304	60	116240
ABarpa:33	ABarpa	33	1897	-23102	-91	-91	1897	10.0	503	274	56	243057
ABarpaa:55	ABarpaa	55	1934	-23065	-59	-59	1934	6.3	551	271	50	326156
ABarpaaa:81	ABarpaaa	81	2007	-22992	28	27	2007	6.0	580	281	44	649372
ABarpaaaa:128	ABarpaaaa	128	1877	-23122	61	64	1877	7.5	612	231	36	580068
ABarpaaaaa:178	ABarpaaaaa	178	2440	-22559	-1524	-731	2440	12.3	629	241	33	488191
ABarpaaaap:178	ABarpaaaap	178	2158	-22841	-8	5	2158	5.6	609	233	32	429412
ABarpaaap:128	ABarpaaap	128	1878	-23121	15	26	1878	5.0	569	229	36	462159
ABarpaaapa:185	ABarpaaapa	185	2261	-22738	17	58	2261	5.4	578	247	30	326209
ABarpaaapp:185	ABarpaaapp	185	2492	-22507	-1354	-625	2492	2.7	546	255	29	260476
ABarpaap:81	ABarpaap	81	2048	-22951	-5	-2	2048	7.3	509	251	45	435514
ABarpaapa:117	ABarpaapa	117	1801	-23198	25	30	1801	4.5	519	231	38	354865
ABarpaapaa:163	ABarpaapaa	163	2138	-22861	-754	-467	2138	5.0	515	250	29	254436
ABarpaapap:163	ABarpaapap	163	2078	-22921	-255	-162	2078	3.6	474	248	34	224275
ABarpaapp:117	ABarpaapp	117	1866	-23133	64	71	1866	6.1	448	255	40	310338
ABarpaappa:168	ABarpaappa	168	6744	-18255	3708	3797	6744	3.0	437	270	32	168759
ABarpaappp:168	ABarpaappp	168	6326	-18673	3443	3641	6326	3.5	399	280	34	171370
ABarpap:55	ABarpap	55	1849	-23150	-130	-130	1849	23.1	494	288	51	433616
ABarpapa:82	ABarpapa	82	2014	-22985	-22	-25	2014	16.0	514	302	44	573164
ABarpapaa:118	ABarpapaa	118	2105	-22894	73	90	2105	5.2	577	282	38	554701
ABarpapaaa:169	ABarpapaaa	169	4411	-20588	829	927	4411	5.5	601	273	30	354974
ABarpapaap:169	ABarpapaap	169	3827	-21172	-3389	-1739	3827	8.1	572	297	32	377016
ABarpapap:118	ABarpapap	118	2216	-22783	256	298	2216	4.3	533	277	36	354804
ABarpapapa:168	ABarpapapa	168	17452	-7547	10563	11243	17452	3.8	541	288	31	275980
ABarpapapp:168	ABarpapapp	168	15325	-9674	8236	9620	15325	4.7	506	291	30	240860
ABarpapp:82	ABarpapp	82	2048	-22951	17	18	2048	15.0	449	295	43	440624
ABarpappa:121	ABarpappa	121	4569	-20430	2174	2211	4569	4.7	514	318	37	432467
ABarpappaa:177	ABarpappaa	177	21023	-3976	11307	12786	21023	3.7	536	329	30	356318
ABarpappap:177	ABarpappap	177	13131	-11868	6172	7334	13131	6.5	507	336	33	345235
ABarpappp:121	ABarpappp	121	3926	-21073	1554	1651	3926	5.3	463	313	37	338882
ABarpapppa:173	ABarpapppa	173	21662	-3337	13887	15326	21662	2.7	478	311	32	237568
ABarpapppp:173	ABarpapppp	173	19757	-5242	12105	13097	19757	6.1	458	342	34	303547
ABarpp:33	ABarpp	33	1930	-23069	-109	-109	1930	11.2	381	301	56	229734
ABarppa:56	ABarppa	56	1985	-23014	-52	-51	1985	5.9	452	280	50	256516
ABarppaa:83	ABarppaa	83	2385	-22614	280	282	2385	5.4	448	227	44	297350
ABarppaaa:125	ABarppaaa	125	2591	-22408	565	578	2591	4.7	421	208	36	230079
ABarppaaaa:182	ABarppaaaa	182	4456	-20543	465	722	4456	1.9	415	193	31	167994
ABarppaaap:182	ABarppaaap	182	4592	-20407	695	834	4592	5.5	392	203	33	185030
ABarppaap:125	ABarppaap	125	2443	-22556	246	338	2443	3.9	369	219	39	253291
ABarppaapa:176	ABarppaapa	176	3169	-21830	485	530	3169	3.2	355	235	37	154922
ABarppaapp:176	ABarppaapp	176	4312	-20687	585	822	4312	6.6	311	213	33	230964
ABarppap:83	ABarppap	83	2427	-22572	258	265	2427	11.5	400	219	44	332629
ABarppapa:124	ABarppapa	124	11033	-13966	7648	7702	11033	9.5	329	200	39	359146
ABarppapaa:188	ABarppapaa	188	28387	3387	20764	21499	28387	10.5	334	182	32	218538
ABarppapap:188	ABarppapap	188	31746	6746	25091	25402	31746	17.2	288	188	33	259759
ABarppapp:124	ABarppapp	124	10067	-14932	6868	6994	10067	13.7	274	218	40	431740
ABarppappa:183	ABarppappa	183	29948	4948	23618	24166	29948	14.3	258	221	34	265501
ABarppappp:183	ABarppappp	183	37008	12008	28426	29654	37008	22.6	215	244	33	291605
ABarppp:56	ABarppp	56	1951	-23048	-83	-83	1951	12.8	356	293	50	285783
ABarpppa:82	ABarpppa	82	2781	-22218	595	594	2781	14.1	376	303	44	359010
ABarpppaa:119	ABarpppaa	119	5153	-19846	2589	2682	5153	5.2	427	339	36	300009
ABarpppaaa:176	ABarpppaaa	176	12265	-12734	7400	7933	12265	7.4	455	379	30	250058
ABarpppaap:176	ABarpppaap	176	8634	-16365	3168	4029	8634	6.1	422	366	32	226624
ABarpppap:119	ABarpppap	119	4342	-20658	1180	1561	4342	4.4	384	335	39	282655
ABarpppapa:167	ABarpppapa	167	7432	-17567	2448	3252	7432	5.0	378	366	38	282187
ABarpppapp:167	ABarpppapp	167	12971	-12028	5742	6999	12971	10.2	344	380	33	287944
ABarpppp:82	ABarpppp	82	2898	-22101	680	682	2898	19.0	316	279	46	429323
ABarppppa:120	ABarppppa	120	18610	-6389	13965	14197	18610	10.7	351	355	39	406372
ABarppppaa:175	ABarppppaa	175	59144	34144	48741	49836	59144	13.6	392	393	33	285114
ABarppppap:175	ABarppppap	175	59208	34208	49180	49391	59208	19.8	352	402	34	351770
ABarppppp:120	ABarppppp	120	19590	-5409	14256	14652	19590	11.8	297	345	40	441161
ABarpppppa:175	ABarpppppa	175	63363	38363	49433	51975	63363	14.4	304	385	35	371507
ABarpppppp:175	ABarpppppp	175	68309	43309	52190	55162	68309	19.7	250	373	34	375501
ABp:1	ABp	1	1782	-23217	-397	-397	1782	30.1	435	359	81	1011201
ABpl:7	ABpl	7	1935	-23065	-124	-124	1935	13.3	445	279	71	366341
ABpla:18	ABpla	18	1899	-23100	-181	-183	1899	16.7	535	182	61	270571
ABplaa:33	ABplaa	33	1896	-23103	-157	-157	1896	16.1	548	162	58	450503
ABplaaa:55	ABplaaa	55	1843	-23156	-155	-155	1843	10.8	595	176	50	661392
ABplaaaa:83	ABplaaaa	83	1936	-23063	-99	-100	1936	11.2	619	196	43	671264
ABplaaaaa:118	ABplaaaaa	118	1717	-23282	-24	-21	1717	9.2	604	187	37	499276
ABplaaaaaa:171	ABplaaaaaa	171	2040	-22959	-66	-49	2040	5.6	610	197	31	359934
ABplaaaaap:171	ABplaaaaap	171	2043	-22956	-747	-412	2043	5.4	567	197	33	337981
ABplaaaap:118	ABplaaaap	118	1705	-23294	-96	-86	1705	5.6	555	194	36	393124
ABplaaaapa:171	ABplaaaapa	171	2131	-22868	-87	-97	2131	3.1	539	211	31	269535
ABplaaaapp:171	ABplaaaapp	171	2165	-22834	-179	-95	2165	4.1	507	215	30	234473
ABplaaap:83	ABplaaap	83	1972	-23027	-86	-91	1972	7.9	556	192	42	544283
ABplaaapa:120	ABplaaapa	120	2453	-22546	498	490	2453	4.7	515	175	36	418543
ABplaaapaa:177	ABplaaapaa	177	6324	-18675	2084	2431	6324	3.5	521	164	30	327145
ABplaaapap:177	ABplaaapap	177	5142	-19857	824	1451	5142	5.8	492	168	35	408360
ABplaaapp:120	ABplaaapp	120	2275	-22724	329	344	2275	6.2	472	191	36	338735
ABplaaappa:172	ABplaaappa	172	8972	-16027	5161	5444	8972	3.4	469	192	31	250549
ABplaaappp:172	ABplaaappp	172	8629	-16370	3997	4292	8629	8.3	437	183	35	334205
ABplaap:55	ABplaap	55	1832	-23167	-198	-198	1832	24.2	540	163	52	766882
ABplaapa:83	ABplaapa	83	1951	-23048	-114	-114	1951	18.8	576	149	45	816626
ABplaapaa:118	ABplaapaa	118	1831	-23168	-47	-32	1831	14.7	560	151	41	677173
ABplaapaaa:168	ABplaapaaa	168	2543	-22456	-309	-16	2543	9.1	591	158	33	458208
ABplaapaap:168	ABplaapaap	168	2815	-22184	-1241	-548	2815	10.4	553	144	34	451507
ABplaapap:118	ABplaapap	118	1889	-23110	-189	-167	1889	14.1	494	147	39	547571
ABplaapapa:164	ABplaapapa	164	4929	-20070	-2624	-93	4929	16.3	516	138	33	433307
ABplaapapp:164	ABplaapapp	164	4262	-20737	-1901	-1248	4262	12.1	486	149	36	496200
ABplaapp:83	ABplaapp	83	2069	-22930	-19	-18	2069	24.4	516	171	46	832525
ABplaappa:119	ABplaappa	119	24568	-431	20064	20238	24568	21.7	450	145	38	628743
ABplaappaa:177	ABplaappaa	177	93997	68997	71157	75964	93997	18.9	473	117	30	324437
ABplaappap:177	ABplaappap	177	78215	53215	56359	61418	78215	18.0	443	135	34	391555
ABplaappp:119	ABplaappp	119	16924	-8075	12468	12790	16924	25.4	396	153	41	619310
ABplaapppa:171	ABplaapppa	171	105770	80770	84836	89003	105770	24.1	396	138	35	418492
ABplaapppp:171	ABplaapppp	171	99696	74696	78823	82330	99696	25.5	358	148	35	410872
ABplap:33	ABplap	33	1876	-23123	-140	-140	1876	16.4	440	179	56	325593
ABplapa:56	ABplapa	56	1956	-23043	-74	-74	1956	5.6	502	193	50	394270
ABplapaa:83	ABplapaa	83	1962	-23037	-49	-49	1962	9.1	510	164	43	537929
ABplapaaa:120	ABplapaaa	120	2171	-22828	-493	-353	2171	14.4	434	155	38	441114
ABplapaaaa:169	ABplapaaaa	169	6501	-18498	-4431	-2767	6501	15.5	425	172	33	306560
ABplapaaap:169	ABplapaaap	169	5567	-19432	-5846	-3723	5567	16.2	391	173	33	277076
ABplapaap:120	ABplapaap	120	2199	-22800	-49	-4	2199	13.1	384	165	37	375547
ABplapaapa:172	ABplapaapa	172	9769	-15230	4918	5582	9769	8.5	368	168	31	236953
ABplapaapp:172	ABplapaapp	172	9908	-15091	3246	3949	9908	16.0	344	170	33	263232
ABplapap:83	ABplapap	83	2048	-22951	-17	-17	2048	16.1	449	166	44	581751
ABplapapa:118	ABplapapa	118	7584	-17415	5040	5084	7584	19.5	334	174	40	527917
ABplapapaa:168	ABplapapaa	168	33919	8919	25868	26782	33919	21.6	249	204	34	346706
ABplapapap:168	ABplapapap	168	37207	12207	26117	28532	37207	28.8	225	215	33	332715
ABplapapp:118	ABplapapp	118	7904	-17095	5542	5562	7904	25.2	272	200	40	590895
ABplapappa:166	ABplapappa	166	41938	16938	31618	33744	41938	26.9	198	233	33	336269
ABplapappp:166	ABplapappp	166	44478	19478	35429	35970	44478	36.6	212	239	32	292365
ABplapp:56	ABplapp	56	1825	-23174	-176	-177	1825	24.5	451	184	51	621205
ABplappa:83	ABplappa	83	2223	-22776	129	135	2223	30.1	431	169	46	780849
ABplappaa:122	ABplappaa	122	3370	-21629	793	1038	3370	30.9	346	158	40	648586
ABplappaaa:174	ABplappaaa	174	4953	-20046	136	705	4953	30.2	322	156	34	341161
ABplappaap:174	ABplappaap	174	4884	-20115	1394	1734	4884	35.1	283	173	33	311813
ABplappap:122	ABplappap	122	3374	-21625	887	1095	3374	32.3	291	180	40	662078
ABplappapa:170	ABplappapa	170	4822	-20177	349	1102	4822	26.0	274	182	33	344600
ABplappapp:170	ABplappapp	170	5074	-19925	-625	856	5074	33.1	247	192	33	330767
ABplappp:83	ABplappp	83	2321	-22678	254	263	2321	34.9	366	175	44	765319
ABplapppa:123	ABplapppa	123	8330	-16669	5339	5701	8330	38.0	265	191	38	555686
ABplapppaa:176	ABplapppaa	176	17761	-7238	12327	12955	17761	41.8	271	190	30	223811
ABplapppap:176	ABplapppap	176	16879	-8120	8655	10226	16879	43.9	251	216	31	195344
ABplapppp:123	ABplapppp	123	9186	-15813	5123	5785	9186	43.4	242	221	37	463668
ABplappppa:178	ABplappppa	178	26542	1542	17240	18289	26542	44.3	227	241	30	195179
ABplappppp:178	ABplappppp	178	23746	-1253	12953	14973	23746	49.7	242	270	31	153919
ABplp:18	ABplp	18	1775	-23224	-344	-345	1775	36.0	433	173	62	376015
ABplpa:33	ABplpa	33	1756	-23243	-411	-412	1756	45.0	439	166	58	579116
ABplpaa:55	ABplpaa	55	1780	-23219	-325	-326	1780	37.8	501	137	50	822864
ABplpaaa:83	ABplpaaa	83	1868	-23131	-279	-265	1868	39.1	586	146	44	803725
ABplpaaaa:122	ABplpaaaa	122	1718	-23281	-228	-156	1718	38.5	568	138	39	533222
ABplpaaaaa:169	ABplpaaaaa	169	2336	-22663	-151	-30	2336	42.4	542	146	31	225130
ABplpaaaap:169	ABplpaaaap	169	2139	-22860	-231	-207	2139	43.2	504	148	34	232924
ABplpaaap:122	ABplpaaap	122	1736	-23263	-140	-124	1736	39.9	511	133	37	484279
ABplpaaapa:171	ABplpaaapa	171	2003	-22996	-151	-113	2003	43.1	499	126	31	218009
ABplpaaapp:171	ABplpaaapp	171	2046	-22953	-247	-206	2046	40.2	472	119	32	239914
ABplpaap:83	ABplpaap	83	1889	-23110	-233	-205	1889	35.9	527	142	45	788637
ABplpaapa:120	ABplpaapa	120	1947	-23052	-503	-338	1947	31.0	532	130	38	555760
ABplpaapaa:173	ABplpaapaa	173	3637	-21362	-1034	-1106	3637	35.5	531	130	32	274902
ABplpaapap:173	ABplpaapap	173	3659	-21340	-1846	-2021	3659	34.3	498	133	32	285935
ABplpaapp:120	ABplpaapp	120	2096	-22903	-606	-289	2096	32.5	475	131	40	572308
ABplpaappa:166	ABplpaappa	166	4897	-20102	-4388	-3178	4897	31.1	469	130	33	313344
ABplpaappp:166	ABplpaappp	166	3137	-21862	-1679	-1404	3137	31.1	436	124	34	332732
ABplpap:55	ABplpap	55	1828	-23171	-270	-270	1828	46.7	437	188	51	718348
ABplpapa:83	ABplpapa	83	1865	-23134	-245	-240	1865	49.1	538	178	43	639951
ABplpapaa:122	ABplpapaa	122	1893	-23106	-97	-76	1893	48.1	499	161	35	339336
ABplpapaaa:176	ABplpapaaa	176	2689	-22310	-254	-231	2689	48.6	467	177	29	156747
ABplpapaap:176	ABplpapaap	176	3739	-21260	-62	41	3739	47.7	439	158	31	190178
ABplpapap:122	ABplpapap	122	1817	-23182	-79	-62	1817	48.2	460	158	38	391310
ABplpapapa:174	ABplpapapa	174	3035	-21964	23	105	3035	51.2	423	184	32	162693
ABplpapapp:174	ABplpapapp	174	5224	-19775	-440	794	5224	50.5	388	206	30	154862
ABplpapp:83	ABplpapp	83	1946	-23053	-202	-193	1946	48.4	473	170	45	685929
ABplpappa:119	ABplpappa	119	2411	-22588	375	430	2411	51.6	455	189	39	385370
ABplpappaa:164	ABplpappaa	164	3926	-21073	-191	141	3926	53.2	445	236	40	267658
ABplpappap:164	ABplpappap	164	6462	-18538	306	870	6462	51.0	406	230	28	165424
ABplpappp:119	ABplpappp	119	3029	-21970	595	779	3029	52.0	392	209	38	379135
ABplpapppa:174	ABplpapppa	174	8547	-16452	2055	2699	8547	51.7	367	246	32	173311
ABplpapppp:174	ABplpapppp	174	9265	-15734	1745	4062	9265	50.5	334	261	30	163912
ABplpp:33	ABplpp	33	1746	-23253	-364	-364	1746	42.3	343	186	58	608811
ABplppa:55	ABplppa	55	1913	-23086	-137	-138	1913	34.7	411	146	50	779600
ABplppaa:83	ABplppaa	83	2906	-22093	824	813	2906	36.5	480	130	43	823803
ABplppaaa:122	ABplppaaa	122	3184	-21815	856	916	3184	38.5	443	139	36	495904
ABplppaaaa:180	ABplppaaaa	180	3693	-21306	-1617	-257	3693	41.0	441	133	32	264097
ABplppaaap:180	ABplppaaap	180	9143	-15856	-1075	2663	9143	35.5	422	126	29	292496
ABplppaap:122	ABplppaap	122	2882	-22117	558	704	2882	43.7	414	162	38	459539
ABplppaapa:176	ABplppaapa	176	4582	-20418	-371	500	4582	46.1	395	168	30	199647
ABplppaapp:176	ABplppaapp	176	4016	-20983	-930	-201	4016	46.8	361	178	30	195419
ABplppap:83	ABplppap	83	2838	-22161	656	681	2838	39.7	428	158	44	753319
ABplppapa:121	ABplppapa	121	5219	-19780	2491	2631	5219	38.6	391	162	39	517557
ABplppapaa:176	ABplppapaa	176	10988	-14011	4850	5060	10988	37.8	394	138	33	292912
ABplppapap:176	ABplppapap	176	10676	-14323	5216	6093	10676	40.1	367	152	32	278435
ABplppapp:121	ABplppapp	121	5223	-19776	2803	2972	5223	38.9	337	175	40	599744
ABplppappa:178	ABplppappa	178	10105	-14894	5069	5866	10105	38.6	339	157	33	286274
ABplppappp:178	ABplppappp	178	10377	-14622	6115	6766	10377	41.0	310	169	32	275011
ABplppp:55	ABplppp	55	1856	-23143	-212	-213	1856	45.0	352	197	51	765855
ABplpppa:81	ABplpppa	81	3205	-21794	1002	1024	3205	47.3	401	168	43	694869
ABplpppaa:116	ABplpppaa	116	4664	-20335	2076	2417	4664	46.0	347	167	39	543111
ABplpppaaa:169	ABplpppaaa	169	6094	-18905	1961	2516	6094	47.5	326	178	31	221572
ABplpppaap:169	ABplpppaap	169	6092	-18907	1295	2051	6092	47.7	288	196	31	216342
ABplpppap:116	ABplpppap	116	4502	-20497	1870	2104	4502	47.4	305	185	37	438576
ABplpppapa:166	ABplpppapa	166	6029	-18970	-598	647	6029	50.8	268	228	33	189041
ABplpppapp:166	ABplpppapp	166	9357	-15642	1541	2432	9357	52.6	266	262	28	159004
ABplpppp:81	ABplpppp	81	3029	-21970	830	830	3029	49.6	343	192	45	682390
ABplppppa:115	ABplppppa	115	7379	-17620	4855	4919	7379	51.1	351	198	38	427019
ABplppppaa:162	ABplppppaa	162	19647	-5352	13929	14613	19647	51.2	355	204	31	198776
ABplppppap:162	ABplppppap	162	16722	-8278	9895	11170	16722	51.2	322	213	32	191496
ABplppppp:115	ABplppppp	115	8224	-16775	5616	5647	8224	51.2	306	219	39	435671
ABplpppppa:166	ABplpppppa	166	32725	7725	22936	24273	32725	49.8	303	250	31	186985
ABplpppppp:166	ABplpppppp	166	34839	9839	16710	21546	34839	49.3	284	277	32	207953
ABpr:7	ABpr	7	1699	-23300	-482	-482	1699	41.5	355	359	71	693647
ABpra:19	ABpra	19	1862	-23137	-205	-205	1862	21.2	395	402	63	352690
ABpraa:33	ABpraa	33	1859	-23140	-198	-198	1859	18.2	444	389	55	368253
ABpraaa:54	ABpraaa	54	1864	-23135	-128	-129	1864	9.1	487	372	49	464880
ABpraaaa:84	ABpraaaa	84	1857	-23142	-87	-88	1857	18.0	527	365	43	698618
ABpraaaaa:128	ABpraaaaa	128	1603	-23396	-118	-101	1603	27.4	606	357	35	522096
ABpraaaaaa:184	ABpraaaaaa	184	1654	-23345	-90	-75	1654	30.9	634	344	31	314285
ABpraaaaap:184	ABpraaaaap	184	1739	-23260	-167	-75	1739	28.1	611	355	31	352015
ABpraaaap:128	ABpraaaap	128	1618	-23381	-123	-103	1618	28.5	561	370	36	539406
ABpraaaapa:178	ABpraaaapa	178	1672	-23327	-174	-131	1672	34.1	596	362	31	305715
ABpraaaapp:178	ABpraaaapp	178	1873	-23126	-668	-292	1873	29.0	572	373	30	306168
ABpraaap:84	ABpraaap	84	1971	-23028	-88	-87	1971	6.9	483	340	42	427990
ABpraaapa:120	ABpraaapa	120	2338	-22661	443	462	2338	21.2	569	356	37	619113
ABpraaapaa:177	ABpraaapaa	177	4280	-20719	1472	1569	4280	28.2	601	320	31	375271
ABpraaapap:177	ABpraaapap	177	4392	-20607	456	912	4392	23.6	583	336	33	475961
ABpraaapp:120	ABpraaapp	120	2008	-22991	90	138	2008	18.4	525	353	40	614228
ABpraaappa:164	ABpraaappa	164	5587	-19412	1097	1718	5587	27.0	545	352	33	433343
ABpraaappp:164	ABpraaappp	164	5809	-19190	-4694	-1709	5809	23.7	514	360	35	456984
ABpraap:54	ABpraap	54	1857	-23142	-180	-180	1857	20.7	417	398	50	573957
ABpraapa:83	ABpraapa	83	1971	-23028	-74	-74	1971	13.2	444	384	43	554986
ABpraapaa:122	ABpraapaa	122	1752	-23247	-165	-83	1752	11.2	539	357	39	583083
ABpraapaaa:171	ABpraapaaa	171	2175	-22824	-2860	-1101	2175	13.3	612	328	34	438526
ABpraapaap:171	ABpraapaap	171	2308	-22691	-2165	-921	2308	16.2	569	352	34	438506
ABpraapap:122	ABpraapap	122	1819	-23180	-159	-153	1819	9.9	484	368	39	551696
ABpraapapa:169	ABpraapapa	169	2892	-22107	189	201	2892	16.4	541	374	32	387672
ABpraapapp:169	ABpraapapp	169	3676	-21323	-866	-797	3676	15.3	509	363	36	487978
ABpraapp:83	ABpraapp	83	1986	-23013	-83	-83	1986	16.3	380	361	43	481705
ABpraappa:119	ABpraappa	119	19958	-5041	15892	16043	19958	21.3	462	385	37	529695
ABpraappaa:181	ABpraappaa	181	70001	45001	59790	59739	70001	26.2	530	393	29	301231
ABpraappap:181	ABpraappap	181	52468	27468	37863	41279	52468	24.4	490	390	33	349490
ABpraappp:119	ABpraappp	119	15264	-9735	10897	11516	15264	22.5	407	393	40	599487
ABpraapppa:176	ABpraapppa	176	66353	41353	53644	55127	66353	26.5	459	401	34	378409
ABpraapppp:176	ABpraapppp	176	59534	34534	49526	49644	59534	31.9	416	406	34	325103
ABprap:33	ABprap	33	1899	-23100	-93	-93	1899	14.6	326	389	56	398886
ABprapa:54	ABprapa	54	1925	-23074	-80	-80	1925	6.0	386	365	49	376591
ABprapaa:83	ABprapaa	83	2033	-22966	-34	-33	2033	4.0	394	344	42	320531
ABprapaaa:123	ABprapaaa	123	2461	-22538	-474	-422	2461	11.5	427	374	39	499669
ABprapaaaa:177	ABprapaaaa	177	8361	-16638	-6764	-4820	8361	16.0	459	362	33	330686
ABprapaaap:177	ABprapaaap	177	3247	-21752	-2860	-1518	3247	17.1	428	380	34	332322
ABprapaap:123	ABprapaap	123	2716	-22283	-487	-22	2716	16.2	376	394	37	494273
ABprapaapa:184	ABprapaapa	184	9229	-15770	4169	4421	9229	21.0	425	412	31	310764
ABprapaapp:184	ABprapaapp	184	8780	-16219	1226	3033	8780	23.9	391	411	33	331755
ABprapap:83	ABprapap	83	2059	-22940	-22	-16	2059	6.5	335	319	42	324856
ABprapapa:119	ABprapapa	119	26270	1270	21340	21627	26270	17.5	289	379	39	592196
ABprapapaa:179	ABprapapaa	179	89956	64956	68825	73918	89956	20.9	285	399	34	401602
ABprapapap:179	ABprapapap	179	100377	75377	75967	83341	100377	26.8	260	398	33	411623
ABprapapp:119	ABprapapp	119	22098	-2901	17963	18175	22098	20.5	249	361	39	583208
ABprapappa:170	ABprapappa	170	101429	76429	78246	84865	101429	30.9	238	377	34	409157
ABprapappp:170	ABprapappp	170	100116	75116	77797	82693	100116	34.8	214	357	32	340002
ABprapp:54	ABprapp	54	1853	-23146	-115	-114	1853	12.6	290	347	48	463727
ABprappa:84	ABprappa	84	2282	-22717	183	190	2282	9.3	289	361	44	566653
ABprappaa:125	ABprappaa	125	3721	-21278	1281	1456	3721	24.3	343	415	39	628264
ABprappaaa:182	ABprappaaa	182	5091	-19909	303	967	5091	31.8	368	413	32	308559
ABprappaap:182	ABprappaap	182	5347	-19652	999	1318	5347	33.5	332	405	33	323125
ABprappap:125	ABprappap	125	4493	-20506	632	1408	4493	23.5	288	402	38	607902
ABprappapa:178	ABprappapa	178	7911	-17088	-2831	1290	7911	24.0	325	412	33	361075
ABprappapp:178	ABprappapp	178	8601	-16398	-2369	1076	8601	30.6	292	403	33	357930
ABprappp:84	ABprappp	84	2312	-22687	243	252	2312	15.9	243	308	43	598449
ABprapppa:123	ABprapppa	123	16174	-8825	10984	11883	16174	32.3	282	374	36	515585
ABprapppaa:181	ABprapppaa	181	35099	10099	26447	28221	35099	39.2	303	394	31	285405
ABprapppap:181	ABprapppap	181	35135	10135	19105	23011	35135	39.5	277	376	31	258247
ABprapppp:123	ABprapppp	123	17984	-7015	11406	12706	17984	35.7	241	357	37	529536
ABprappppa:182	ABprappppa	182	56501	31501	33136	36808	56501	39.7	245	367	30	243928
ABprappppp:182	ABprappppp	182	52564	27564	32706	35862	52564	42.6	231	340	30	217824
ABprp:19	ABprp	19	1743	-23256	-394	-394	1743	39.4	301	354	63	433251
ABprpa:33	ABprpa	33	1740	-23259	-358	-361	1740	40.9	355	384	58	614265
ABprpaa:54	ABprpaa	54	1851	-23148	-178	-179	1851	22.0	342	413	48	591797
ABprpaaa:82	ABprpaaa	82	1942	-23057	-74	-73	1942	20.9	423	413	43	688804
ABprpaaaa:121	ABprpaaaa	121	1723	-23277	-40	-31	1723	34.2	537	377	38	546960
ABprpaaaaa:171	ABprpaaaaa	171	1988	-23011	-168	-111	1988	43.2	580	339	31	229512
ABprpaaaap:171	ABprpaaaap	171	2928	-22071	-361	-410	2928	43.2	551	353	32	266459
ABprpaaap:121	ABprpaaap	121	1972	-23027	-393	-348	1972	34.5	484	395	37	489655
ABprpaaapa:171	ABprpaaapa	171	5016	-19983	-1083	-2105	5016	43.3	526	360	31	242647
ABprpaaapp:171	ABprpaaapp	171	3265	-21734	-1358	-1408	3265	42.3	506	379	31	213318
ABprpaap:82	ABprpaap	82	2000	-22999	-90	-92	2000	10.5	352	402	43	586162
ABprpaapa:118	ABprpaapa	118	1842	-23157	-106	-38	1842	24.5	489	394	39	613009
ABprpaapaa:171	ABprpaapaa	171	2341	-22658	-327	-148	2341	37.2	563	363	32	323169
ABprpaapap:171	ABprpaapap	171	3114	-21885	-1554	-1059	3114	34.7	530	380	30	284924
ABprpaapp:118	ABprpaapp	118	2065	-22934	-355	-173	2065	28.4	434	409	40	647838
ABprpaappa:168	ABprpaappa	168	4907	-20092	-2297	-1453	4907	34.0	494	391	32	346809
ABprpaappp:168	ABprpaappp	168	4264	-20735	218	346	4264	36.6	465	401	33	338805
ABprpap:54	ABprpap	54	1769	-23230	-231	-232	1769	36.9	298	375	50	719408
ABprpapa:81	ABprpapa	81	2075	-22924	33	30	2075	29.3	357	415	44	804240
ABprpapaa:119	ABprpapaa	119	2856	-22143	81	205	2856	46.2	446	367	36	403509
ABprpapaaa:173	ABprpapaaa	173	7810	-17189	100	446	7810	47.1	482	320	31	206071
ABprpapaap:173	ABprpapaap	173	4296	-20703	-179	-140	4296	47.1	445	325	31	205098
ABprpapap:119	ABprpapap	119	2518	-22481	404	524	2518	48.7	405	375	37	405267
ABprpapapa:173	ABprpapapa	173	5297	-19702	-315	1011	5297	50.2	418	332	30	172848
ABprpapapp:173	ABprpapapp	173	7112	-17887	-3041	353	7112	51.0	386	331	31	174216
ABprpapp:81	ABprpapp	81	2112	-22887	22	41	2112	31.3	295	388	44	789114
ABprpappa:117	ABprpappa	117	6171	-18828	3229	3543	6171	50.1	397	345	38	409733
ABprpappaa:169	ABprpappaa	169	14937	-10062	10761	10775	14937	53.7	465	285	32	165088
ABprpappap:169	ABprpappap	169	18429	-6570	7837	9904	18429	52.1	420	291	31	172651
ABprpappp:117	ABprpappp	117	6744	-18255	3521	3910	6744	47.2	348	361	39	467660
ABprpapppa:169	ABprpapppa	169	38792	13792	23173	25426	38792	51.7	372	299	30	168853
ABprpapppp:169	ABprpapppp	169	32053	7053	20634	21844	32053	51.9	327	297	31	163909
ABprpp:33	ABprpp	33	1777	-23222	-324	-325	1777	35.2	264	365	57	584028
ABprppa:55	ABprppa	55	1903	-23096	-132	-136	1903	18.2	262	396	47	595185
ABprppaa:85	ABprppaa	85	2361	-22638	281	289	2361	20.0	324	409	42	615798
ABprppaaa:128	ABprppaaa	128	2836	-22163	100	127	2836	39.6	448	392	35	369324
ABprppaaaa:189	ABprppaaaa	189	6314	-18685	-1141	-1321	6314	45.0	471	362	29	148087
ABprppaaap:189	ABprppaaap	189	3793	-21206	-322	438	3793	44.2	461	390	28	174809
ABprppaap:128	ABprppaap	128	2631	-22368	249	375	2631	42.0	396	391	37	417379
ABprppaapa:182	ABprppaapa	182	2990	-22009	-332	-30	2990	47.8	411	365	29	141739
ABprppaapp:182	ABprppaapp	182	2945	-22054	-1133	-501	2945	48.0	381	364	30	146771
ABprppap:85	ABprppap	85	2372	-22627	226	246	2372	18.8	268	390	43	618252
ABprppapa:124	ABprppapa	124	6311	-18688	3685	3814	6311	32.5	385	408	38	469356
ABprppapaa:180	ABprppapaa	180	11418	-13581	6662	6979	11418	44.3	439	385	31	167897
ABprppapap:180	ABprppapap	180	15770	-9229	7922	8579	15770	41.3	411	400	31	194444
ABprppapp:124	ABprppapp	124	7344	-17655	4302	4681	7344	33.5	349	390	39	526658
ABprppappa:185	ABprppappa	185	14414	-10585	8985	9767	14414	41.8	377	391	32	193311
ABprppappp:185	ABprppappp	185	15018	-9981	9401	10393	15018	41.7	339	392	32	215465
ABprppp:55	ABprppp	55	1822	-23177	-181	-182	1822	31.0	234	342	50	711644
ABprpppa:82	ABprpppa	82	3228	-21771	998	999	3228	19.8	218	360	42	598987
ABprpppaa:116	ABprpppaa	116	7964	-17035	4814	5222	7964	31.5	312	403	37	473893
ABprpppaaa:168	ABprpppaaa	168	11296	-13703	5387	6353	11296	47.1	348	377	30	177444
ABprpppaap:168	ABprpppaap	168	12899	-12100	5779	6620	12899	45.9	310	373	30	187891
ABprpppap:116	ABprpppap	116	8647	-16352	4808	5399	8647	31.8	264	381	37	460238
ABprpppapa:172	ABprpppapa	172	14009	-10990	4924	6613	14009	46.7	276	352	33	199096
ABprpppapp:172	ABprpppapp	172	19212	-5787	1943	6082	19212	46.7	262	330	30	184066
ABprpppp:82	ABprpppp	82	3614	-21385	1408	1415	3614	32.3	225	348	44	760798
ABprppppa:117	ABprppppa	117	12044	-12955	8640	8947	12044	40.5	323	384	40	490592
ABprppppaa:169	ABprppppaa	169	30184	5184	22786	23259	30184	52.5	360	349	31	155636
ABprppppap:169	ABprppppap	169	27463	2463	17983	19648	27463	48.4	330	343	32	169155
ABprppppp:117	ABprppppp	117	17831	-7168	13619	13816	17831	42.0	279	355	37	409802
ABprpppppa:175	ABprpppppa	175	60110	35110	43521	45161	60110	46.7	307	314	29	137897
ABprpppppp:175	ABprpppppp	175	71421	46421	44709	49460	71421	47.3	274	301	30	152870
EMS:1	EMS	1	1746	-23253	-438	-438	1746	33.3	369	188	80	959855
MS:9	MS	9	1726	-23273	-454	-454	1726	45.5	453	239	65	501780
MSa:23	MSa	23	1705	-23294	-452	-452	1705	48.2	529	290	58	384261
MSaa:40	MSaa	40	1733	-23266	-368	-368	1733	47.0	600	286	54	615713
MSaaa:62	MSaaa	62	1798	-23201	-251	-253	1798	45.4	620	300	49	794464
MSaaaa:92	MSaaaa	92	1826	-23173	-122	-128	1826	35.2	626	298	43	787163
MSaaaaa:127	MSaaaaa	127	1716	-23283	7	9	1716	27.7	629	247	39	617277
MSaaaaaa:173	MSaaaaaa	173	2151	-22849	-110	-185	2151	27.5	648	243	30	362376
MSaaaaap:173	MSaaaaap	173	2076	-22923	-1785	-700	2076	22.3	621	231	34	417465
MSaaaap:127	MSaaaap	127	1801	-23198	-47	-14	1801	20.3	574	236	40	593033
MSaaaapa:181	MSaaaapa	181	2834	-22165	638	692	2834	15.4	572	221	34	432600
MSaaaapp:181	MSaaaapp	181	3288	-21711	3	495	3288	14.5	527	220	32	370254
MSaaap:92	MSaaap	92	1902	-23097	-29	-34	1902	42.8	558	277	42	587528
MSaaapa:132	MSaaapa	132	2430	-22569	600	612	2430	30.3	572	229	40	552949
MSaaapaa:175	MSaaapaa	175	4084	-20915	1856	1892	4084	25.2	581	215	35	410990
MSaaapap:175	MSaaapap	175	4713	-20286	1792	2170	4713	24.1	541	225	33	347540
MSaaapp:132	MSaaapp	132	5612	-19387	1415	2231	5612	28.4	514	229	34	415554
MSaap:62	MSaap	62	1855	-23144	-251	-254	1855	49.5	523	313	47	585342
MSaapa:93	MSaapa	93	1878	-23121	-117	-123	1878	50.5	515	277	43	515378
MSaapaa:128	MSaapaa	128	1846	-23153	1	32	1846	42.6	509	239	37	401010
MSaapaaa:175	MSaapaaa	175	2341	-22658	-553	-265	2341	34.8	507	218	32	319012
MSaapaap:175	MSaapaap	175	2456	-22543	-2076	-1390	2456	29.8	475	218	34	371828
MSaapap:128	MSaapap	128	2321	-22678	-638	-186	2321	45.6	468	242	35	322006
MSaapapa:188	MSaapapa	188	6372	-18627	2941	3273	6372	39.2	488	208	30	239203
MSaapapp:188	MSaapapp	188	5752	-19247	776	1768	5752	38.0	455	222	31	232689
MSaapp:93	MSaapp	93	2015	-22984	-3	25	2015	51.0	451	259	41	485289
MSaappa:143	MSaappa	143	15101	-9898	9899	10500	15101	44.8	435	233	32	254686
MSaappp:143	MSaappp	143	16319	-8680	10980	11708	16319	44.7	393	223	39	363648
MSap:40	MSap	40	1763	-23236	-337	-340	1763	50.2	496	254	54	536678
MSapa:63	MSapa	63	1786	-23213	-263	-266	1786	49.4	511	250	46	526045
MSapaa:94	MSapaa	94	1819	-23180	-108	-108	1819	40.0	532	230	41	527936
MSapaaa:133	MSapaaa	133	1788	-23211	-309	-229	1788	33.3	583	189	34	359362
MSapaaaa:188	MSapaaaa	188	1726	-23273	-276	-248	1726	34.7	606	183	27	161140
MSapaaap:188	MSapaaap	188	2078	-22921	-1289	-580	2078	34.4	570	185	28	171839
MSapaap:133	MSapaap	133	2345	-22654	-181	-59	2345	38.4	528	190	34	289140
MSapap:94	MSapap	94	1854	-23145	-103	-100	1854	40.1	472	215	41	465030
MSapapa:134	MSapapa	134	6990	-18009	3524	3782	6990	32.0	498	188	36	333199
MSapapaa:190	MSapapaa	190	18938	-6061	11246	11488	18938	32.9	546	174	29	191575
MSapapap:190	MSapapap	190	21262	-3737	11323	12389	21262	31.0	514	185	28	178295
MSapapp:134	MSapapp	134	19179	-5820	11945	12797	19179	22.1	478	190	34	307493
MSapp:63	MSapp	63	1855	-23144	-200	-201	1855	50.9	423	262	46	541866
MSappa:96	MSappa	96	4444	-20555	2299	2319	4444	44.5	436	245	41	475710
MSappaa:147	MSappaa	147	20212	-4787	13222	14088	20212	38.8	463	188	34	231840
MSappap:147	MSappap	147	24017	-982	16320	17274	24017	39.3	431	183	32	214483
MSappp:96	MSappp	96	7610	-17389	5084	5084	7610	37.7	391	217	41	472372
MSapppa:156	MSapppa	156	96936	71936	76997	78587	96936	27.8	443	176	36	330534
MSapppp:156	MSapppp	156	89031	64031	69967	72023	89031	24.6	402	188	36	287598
MSp:23	MSp	23	1775	-23224	-402	-403	1775	42.4	437	344	60	425933
MSpa:40	MSpa	40	1725	-23274	-411	-412	1725	44.9	521	340	54	611813
MSpaa:62	MSpaa	62	1855	-23144	-229	-234	1855	43.4	489	369	48	683517
MSpaaa:93	MSpaaa	93	1993	-23006	-18	-23	1993	38.4	512	326	44	661951
MSpaaaa:125	MSpaaaa	125	1827	-23172	19	30	1827	32.1	587	288	38	542911
MSpaaaaa:172	MSpaaaaa	172	2283	-22716	-146	-159	2283	28.6	619	271	31	366864
MSpaaaap:172	MSpaaaap	172	2261	-22738	-889	-679	2261	24.7	588	272	34	427103
MSpaaap:125	MSpaaap	125	1903	-23096	-56	1	1903	25.5	540	288	40	567163
MSpaaapa:176	MSpaaapa	176	2229	-22770	-613	-288	2229	16.5	566	263	33	393036
MSpaaapp:176	MSpaaapp	176	2288	-22711	-103	-42	2288	17.1	523	264	35	386623
MSpaap:93	MSpaap	93	2011	-22988	23	40	2011	41.4	450	304	42	539176
MSpaapa:136	MSpaapa	136	2594	-22405	249	425	2594	31.9	534	285	38	542081
MSpaapaa:188	MSpaapaa	188	5255	-19744	1362	1855	5255	27.1	562	287	30	330187
MSpaapap:188	MSpaapap	188	4260	-20739	447	1218	4260	24.6	522	276	35	416101
MSpaapp:136	MSpaapp	136	3905	-21094	921	957	3905	29.8	488	296	30	244093
MSpap:62	MSpap	62	1915	-23084	-313	-315	1915	50.4	404	349	48	558551
MSpapa:93	MSpapa	93	3802	-21197	1491	1490	3802	50.9	411	328	44	501578
MSpapaa:126	MSpapaa	126	12592	-12407	8869	9092	12592	44.9	472	287	36	308139
MSpapaaa:169	MSpapaaa	169	25424	424	17648	19350	25424	39.0	494	267	31	259363
MSpapaap:169	MSpapaap	169	22046	-2953	16199	16748	22046	33.5	465	270	35	333809
MSpapap:126	MSpapap	126	15766	-9233	10736	11435	15766	46.1	430	285	34	275481
MSpapapa:182	MSpapapa	182	33068	8068	18993	22928	33068	40.7	471	276	30	224935
MSpapapp:182	MSpapapp	182	25417	417	14585	18003	25417	42.6	440	271	32	205477
MSpapp:93	MSpapp	93	6646	-18353	4059	4139	6646	50.6	355	321	43	505878
MSpappa:142	MSpappa	142	59317	34317	45897	48393	59317	48.9	407	276	33	246659
MSpappp:142	MSpappp	142	48823	23823	39151	41462	48823	46.1	375	294	40	357358
MSpp:40	MSpp	40	1780	-23219	-319	-322	1780	46.5	407	369	53	621090
MSppa:64	MSppa	64	1958	-23041	-94	-95	1958	37.9	370	405	47	732703
MSppaa:94	MSppaa	94	2331	-22668	372	366	2331	41.2	465	361	40	523491
MSppaaa:134	MSppaaa	134	2546	-22454	663	655	2546	35.4	591	318	32	283503
MSppaaaa:190	MSppaaaa	190	2712	-22287	663	685	2712	41.4	596	299	28	134870
MSppaaap:190	MSppaaap	190	2711	-22288	-21	125	2711	38.9	567	298	28	133008
MSppaap:134	MSppaap	134	3343	-21656	-449	-348	3343	40.0	542	320	32	255354
MSppaapa:204	MSppaapa	204	4759	-20240	1027	1038	4759	43.1	534	311	26	113544
MSppaapp:204	MSppaapp	204	12426	-12573	-14754	-10287	12426	37.1	514	319	30	165473
MSppap:94	MSppap	94	2425	-22574	329	367	2425	36.9	414	347	41	506736
MSppapa:135	MSppapa	135	7476	-17523	4721	4741	7476	31.4	540	329	34	343268
MSppapaa:190	MSppapaa	190	17151	-7848	11815	12426	17151	34.1	568	328	28	195412
MSppapap:190	MSppapap	190	16296	-8703	7124	9336	16296	33.2	539	322	30	214843
MSppapp:135	MSppapp	135	13191	-11808	6249	7853	13191	26.8	506	328	35	362010
MSppappa:209	MSppappa	209	38861	13861	32319	32138	38861	26.0	563	314	30	251061
MSppappp:209	MSppappp	209	36091	11091	24191	24193	36091	25.5	519	307	30	219916
MSppp:64	MSppp	64	1943	-23056	-78	-82	1943	46.7	319	351	47	636076
MSpppa:93	MSpppa	93	6305	-18694	3938	3970	6305	39.6	370	355	41	498112
MSpppaa:134	MSpppaa	134	34338	9338	21275	23317	34338	40.8	483	318	34	246655
MSpppaaa:210	MSpppaaa	210	53233	28233	35448	35271	53233	42.0	490	306	26	110719
MSpppaap:210	MSpppaap	210	45962	20962	32945	32714	45962	40.0	446	320	30	160363
MSpppap:134	MSpppap	134	40561	15561	24765	27535	40561	38.7	451	334	34	271953
MSpppp:93	MSpppp	93	12223	-12776	9212	9213	12223	35.7	356	357	42	541533
MSppppa:151	MSppppa	151	125183	100183	98779	98696	125183	33.5	492	345	34	290226
MSppppp:151	MSppppp	151	121769	96769	99644	99398	121769	24.9	457	349	36	349528
E:9	E	9	1771	-23228	-462	-462	1771	36.8	303	217	64	463098
Ea:24	Ea	24	1761	-23239	-402	-403	1761	43.2	409	271	62	565650
Eal:58	Eal	58	1817	-23182	-235	-234	1817	36.6	449	276	54	540636
Eala:101	Eala	101	1766	-23233	-155	-120	1766	25.5	482	243	46	335499
Ealaa:169	Ealaa	169	1981	-23018	-430	-332	1981	19.5	476	238	36	203282
Ealap:169	Ealap	169	2032	-22967	-240	-244	2032	17.7	423	250	38	170256
Ealp:101	Ealp	101	1798	-23201	-385	-218	1798	28.6	419	236	43	260172
Ealpa:176	Ealpa	176	2199	-22800	-876	-600	2199	28.2	430	230	35	165432
Ealpp:176	Ealpp	176	2194	-22805	-204	-107	2194	25.6	383	257	33	121185
Ear:58	Ear	58	1931	-23068	-165	-167	1931	29.2	407	340	53	466142
Eara:104	Eara	104	1852	-23147	-160	-144	1852	22.2	469	303	45	306376
Earaa:177	Earaa	177	2330	-22669	-659	-723	2330	18.4	436	298	36	153369
Earap:177	Earap	177	2686	-22313	-1831	-1430	2686	21.7	480	286	36	197086
Earp:104	Earp	104	1946	-23053	-1055	-449	1946	26.7	411	304	44	261743
Earpa:178	Earpa	178	2523	-22476	-1876	-1219	2523	30.4	439	298	36	155255
Earpp:178	Earpp	178	2331	-22668	-147	-172	2331	27.2	396	306	38	167684
Ep:24	Ep	24	1842	-23157	-339	-342	1842	36.1	285	260	62	613970
Epl:60	Epl	60	2443	-22557	259	257	2443	29.5	374	251	51	456990
Epla:107	Epla	107	2454	-22545	443	447	2454	20.1	371	247	43	245911
Eplaa:180	Eplaa	180	2581	-22418	273	307	2581	15.7	387	265	36	141260
Eplap:180	Eplap	180	3075	-21924	540	588	3075	20.1	335	261	36	170084
Eplp:107	Eplp	107	2874	-22125	326	473	2874	26.1	299	251	45	342047
Eplpa:190	Eplpa	190	2939	-22060	376	440	2939	24.3	309	265	37	195758
Eplpp:190	Eplpp	190	3923	-21076	-264	-138	3923	30.9	261	273	36	197640
Epr:60	Epr	60	2430	-22569	259	258	2430	35.1	311	283	54	607098
Epra:107	Epra	107	2615	-22384	304	387	2615	22.7	351	316	46	329797
Epraa:183	Epraa	183	2841	-22158	493	488	2841	17.5	393	312	37	169999
Eprap:183	Eprap	183	2916	-22083	404	425	2916	22.6	348	303	35	160659
Eprp:107	Eprp	107	3033	-21966	74	343	3033	27.6	290	298	44	357747
Eprpa:186	Eprpa	186	3231	-21768	-765	-413	3231	24.0	313	315	36	185508
Eprpp:186	Eprpp	186	6172	-18827	-4505	-564	6172	30.0	276	309	37	224065
P2:1	P2	1	1856	-23143	-377	-377	1856	23.2	239	318	75	697747
C:13	C	13	1967	-23032	-188	-188	1967	13.2	301	269	65	275917
Ca:28	Ca	28	1901	-23098	-193	-192	1901	18.4	335	209	60	238073
Caa:48	Caa	48	1989	-23010	-73	-73	1989	11.6	374	191	52	206218
Caaa:74	Caaa	74	1983	-23016	-156	-156	1983	14.5	385	175	47	238054
Caaaa:108	Caaaa	108	1844	-23155	-136	-118	1844	9.6	305	217	42	219875
Caaaaa:154	Caaaaa	154	1944	-23055	-157	-156	1944	6.5	259	282	36	124975
Caaaap:154	Caaaap	154	1994	-23005	-111	-111	1994	4.1	300	259	34	80937
Caaap:108	Caaap	108	1786	-23213	-178	-136	1786	23.5	248	228	42	289153
Caaapa:152	Caaapa	152	1945	-23054	-133	-133	1945	12.8	219	284	36	156066
Caaapp:152	Caaapp	152	2245	-22754	-987	-358	2245	24.0	201	278	35	196487
Caap:74	Caap	74	2039	-22960	-36	-36	2039	21.6	299	191	44	297912
Caapa:118	Caapa	118	13049	-11950	6636	7640	13049	32.4	204	280	32	185121
Caapp:118	Caapp	118	5371	-19628	2260	2606	5371	36.1	202	266	41	317608
Caappd:172	Caappd	172	14217	-10782	7143	8784	14217	39.3	199	276	35	130614
Caappv:172	Caappv	172	21456	-3543	12833	14012	21456	47.9	223	299	31	105384
Cap:48	Cap	48	1795	-23204	-214	-214	1795	26.7	290	197	51	293462
Capa:78	Capa	78	1870	-23129	-208	-192	1870	40.9	309	185	45	433349
Capaa:128	Capaa	128	2193	-22806	-649	-356	2193	45.8	329	233	39	247593
Capaaa:194	Capaaa	194	3023	-21976	-1357	-1279	3023	33.9	349	196	32	165553
Capaap:194	Capaap	194	3043	-21956	-422	-139	3043	41.4	320	226	34	152759
Capap:128	Capap	128	2086	-22913	-961	-590	2086	42.9	298	273	38	243869
Capapa:194	Capapa	194	2773	-22226	-576	-501	2773	33.2	322	226	31	143368
Capapp:194	Capapp	194	4666	-20333	-2972	-103	4666	40.7	303	268	34	166163
Capp:78	Capp	78	2198	-22801	67	80	2198	37.0	256	202	45	484250
Cappa:121	Cappa	121	17353	-7646	12260	12749	17353	37.2	280	235	38	293244
Cappaa:187	Cappaa	187	35032	10032	25371	26929	35032	25.6	313	210	33	184930
Cappap:187	Cappap	187	35146	10146	25124	27000	35146	28.9	283	224	35	209159
Cappp:121	Cappp	121	18494	-6505	11783	13212	18494	40.0	255	260	38	306400
Capppa:191	Capppa	191	43254	18254	31697	32646	43254	34.7	261	231	34	192706
Capppp:191	Capppp	191	42861	17861	29806	30759	42861	42.0	269	256	31	138432
Cp:28	Cp	28	1956	-23043	-157	-160	1956	13.5	264	297	57	199828
Cpa:47	Cpa	47	1958	-23041	-136	-137	1958	7.8	260	282	51	196525
Cpaa:72	Cpaa	72	2015	-22984	-83	-83	2015	5.3	292	247	47	181201
Cpaaa:106	Cpaaa	106	1916	-23083	-33	-32	1916	3.0	340	271	41	109231
Cpaaaa:165	Cpaaaa	165	2144	-22855	62	68	2144	3.1	356	309	34	76742
Cpaaap:165	Cpaaap	165	2398	-22601	-26	-31	2398	4.0	308	329	34	89163
Cpaap:106	Cpaap	106	1865	-23134	-153	-103	1865	9.3	263	280	40	171481
Cpaapa:154	Cpaapa	154	2670	-22329	-310	-296	2670	7.4	271	343	35	130443
Cpaapp:154	Cpaapp	154	2812	-22187	-445	-294	2812	13.6	234	336	36	170658
Cpap:72	Cpap	72	2004	-22995	-119	-120	2004	20.1	244	237	45	259732
Cpapa:107	Cpapa	107	7145	-17855	4539	4612	7145	19.4	212	310	41	279720
Cpapaa:166	Cpapaa	166	24215	-784	18875	19757	24215	31.3	183	294	34	195880
Cpapap:166	Cpapap	166	21935	-3064	16844	17278	21935	21.9	209	342	37	227455
Cpapp:107	Cpapp	107	8778	-16221	5866	5993	8778	29.8	192	301	38	299466
Cpappd:163	Cpappd	163	26320	1320	16730	19650	26320	34.5	192	328	33	157749
Cpappv:163	Cpappv	163	26437	1437	17571	18734	26437	42.7	207	317	30	109720
Cpp:47	Cpp	47	1798	-23201	-279	-279	1798	26.2	204	271	51	351110
Cppa:76	Cppa	76	3852	-21147	1548	1574	3852	26.0	194	306	44	395263
Cppaa:125	Cppaa	125	7740	-17259	3808	4448	7740	41.0	342	339	39	254204
Cppaaa:203	Cppaaa	203	10682	-14318	6338	6408	10682	34.1	389	362	31	156273
Cppaap:203	Cppaap	203	10762	-14237	5533	5970	10762	38.7	338	342	31	134897
Cppap:125	Cppap	125	9876	-15123	3989	4747	9876	39.2	289	336	38	266907
Cppapa:198	Cppapa	198	17954	-7045	6254	7739	17954	32.5	330	363	30	170416
Cppapp:198	Cppapp	198	12644	-12355	2269	2996	12644	40.2	296	336	31	135331
Cppp:76	Cppp	76	4351	-20648	2018	2023	4351	34.6	210	242	44	397549
Cpppa:120	Cpppa	120	41521	16521	34237	34424	41521	30.7	259	335	39	285389
Cpppaa:176	Cpppaa	176	97352	72352	78371	78773	97352	25.8	331	364	31	148195
Cpppap:176	Cpppap	176	106632	81632	86605	88217	106632	30.3	286	352	32	168963
Cpppp:120	Cpppp	120	51235	26235	40285	41083	51235	38.8	239	310	37	246438
Cppppa:189	Cppppa	189	118436	93436	88580	91040	118436	34.9	263	332	32	151521
Cppppp:189	Cppppp	189	106480	81480	80932	82722	106480	41.1	263	302	32	125176
P3:13	P3	13	1852	-23147	-371	-371	1852	31.0	207	289	60	347745
D:34	D	34	1786	-23213	-475	-475	1786	37.0	209	286	54	252941
Da:65	Da	65	1827	-23172	-370	-374	1827	49.0	288	224	46	100623
Daa:102	Daa	102	1779	-23220	-254	-213	1779	45.8	351	246	39	93551
Daaa:157	Daaa	157	9070	-15929	-5072	-1626	9070	32.9	411	179	32	142885
Daap:157	Daap	157	3673	-21326	-1424	-929	3673	35.2	376	205	34	146001
Dap:102	Dap	102	2146	-22853	131	133	2146	44.9	275	262	39	87310
Dapa:149	Dapa	149	24602	-397	14697	16178	24602	27.0	357	199	33	115221
Dapp:149	Dapp	149	21544	-3455	14210	15400	21544	29.0	336	228	36	143708
Dp:65	Dp	65	1837	-23162	-388	-386	1837	41.3	234	309	48	140815
Dpa:111	Dpa	111	1798	-23201	-620	-315	1798	37.3	346	344	35	79935
Dpaa:162	Dpaa	162	8633	-16366	-9242	-5447	8633	32.6	451	355	30	105384
Dpap:162	Dpap	162	2440	-22559	-2959	-1167	2440	39.3	420	330	32	90375
Dpp:111	Dpp	111	1944	-23055	-151	-114	1944	37.6	288	321	38	102895
Dppa:160	Dppa	160	6858	-18141	1383	2169	6858	30.3	416	357	33	134355
Dppp:160	Dppp	160	5580	-19419	1380	1956	5580	27.6	367	353	36	162550
P4:34	P4	34	1790	-23209	-416	-419	1790	49.7	287	280	50	165600
Z2:89	Z2	89	1798	-23201	-210	-204	1798	39.0	325	299	36	47675
Z3:89	Z3	89	2099	-22900	-220	-162	2099	41.0	391	271	35	52698
