# Supplementary material for: Quantitative Differences in Nuclear β-catenin and TCF Pattern Embryonic Cells in C. elegans
Source: PLoS Genet. 2015 Oct 21;11(10):e1005585. doi: 10.1371/journal.pgen.1005585 (PMC4619327; doi:10.1371/journal.pgen.1005585)
Supplement: S1 Data — For each cell analyzed, birth time is given in column 3 and the average nuclear reporter intensity over the lifetime of the cell (corrected for background) is given in column 7 (“blot”). For information on each embryo’s strain information and experimental conditions, refer to S2 Table. (ZIP) [file pgen.1005585.s005.zip › CAs/CA20120117_ceh-43_lit-1i_L1.csv]

cellTime	cell	time	none	global	local	blot	cross	z	x	y	size	gweight
AB:1	AB	1	1582	-23417	-368	-368	1582	32.6	458	221	101	2596776
ABa:6	ABa	6	1616	-23384	-387	-390	1616	33.6	531	187	78	1610802
ABal:17	ABal	17	1664	-23335	-331	-331	1664	30.1	566	172	70	1261017
ABala:29	ABala	29	1670	-23329	-346	-346	1670	35.2	611	210	65	988948
ABalaa:43	ABalaa	43	1685	-23314	-291	-291	1685	41.2	656	174	56	726320
ABalaaa:66	ABalaaa	66	1797	-23202	-135	-135	1797	41.9	668	176	49	754882
ABalaaaa:97	ABalaaaa	97	1936	-23063	206	215	1936	40.1	676	164	44	796055
ABalaaaal:137	ABalaaaal	137	2511	-22488	681	723	2511	21.8	606	159	37	480466
ABalaaaala:186	ABalaaaala	186	3104	-21895	936	988	3104	19.3	576	154	30	235123
ABalaaaalp:186	ABalaaaalp	186	3148	-21851	1015	1152	3148	19.4	550	134	30	233629
ABalaaaar:137	ABalaaaar	137	2705	-22294	991	1006	2705	30.8	660	179	38	575315
ABalaaaarl:183	ABalaaaarl	183	3273	-21726	1176	1268	3273	25.1	630	161	31	300044
ABalaaaarr:183	ABalaaaarr	183	3496	-21503	1479	1599	3496	29.1	652	152	32	325626
ABalaaap:97	ABalaaap	97	2022	-22977	179	186	2022	36.9	627	171	43	687352
ABalaaapa:133	ABalaaapa	133	2632	-22367	814	846	2632	25.0	618	191	37	482072
ABalaaapal:180	ABalaaapal	180	3081	-21918	852	884	3081	16.0	576	188	30	219999
ABalaaapar:180	ABalaaapar	180	3026	-21973	982	1038	3026	20.9	609	186	32	254454
ABalaaapp:133	ABalaaapp	133	2404	-22595	556	592	2404	23.5	569	182	36	402656
ABalaaappl:179	ABalaaappl	179	3183	-21816	842	966	3183	23.3	523	159	31	225278
ABalaaappr:179	ABalaaappr	179	3173	-21826	941	983	3173	17.8	542	180	29	198162
ABalaap:66	ABalaap	66	1816	-23183	-168	-170	1816	49.0	600	162	49	616486
ABalaapa:97	ABalaapa	97	2089	-22910	300	309	2089	46.5	608	167	43	630948
ABalaapaa:141	ABalaapaa	141	3399	-21600	1449	1503	3399	39.1	625	190	34	410947
ABalaapaaa:191	ABalaapaaa	191	4447	-20552	2232	2299	4447	35.1	647	172	28	235582
ABalaapaap:191	ABalaapaap	191	4196	-20803	1834	1992	4196	34.1	619	187	29	240172
ABalaapap:141	ABalaapap	141	3366	-21633	1248	1396	3366	33.8	593	176	34	399603
ABalaapapa:190	ABalaapapa	190	3688	-21311	1334	1465	3688	28.0	580	152	27	205389
ABalaapapp:190	ABalaapapp	190	4088	-20911	1667	1872	4088	29.5	593	178	29	232349
ABalaapp:97	ABalaapp	97	1974	-23025	123	131	1974	40.1	569	193	44	671342
ABalaappa:133	ABalaappa	133	3371	-21628	1359	1462	3371	31.0	588	209	36	476388
ABalaappaa:186	ABalaappaa	186	4755	-20244	2495	2573	4755	32.2	581	205	30	246482
ABalaappap:186	ABalaappap	186	4582	-20417	2179	2242	4582	23.6	574	191	29	242292
ABalaappp:133	ABalaappp	133	2907	-22092	872	958	2907	28.3	539	207	37	427501
ABalaapppa:182	ABalaapppa	182	4226	-20773	1408	1770	4226	34.1	530	200	32	251934
ABalaapppp:182	ABalaapppp	182	4130	-20869	1544	1718	4130	25.4	535	200	30	228985
ABalap:43	ABalap	43	1797	-23202	-286	-287	1797	30.2	600	233	58	690450
ABalapa:65	ABalapa	65	1845	-23154	-175	-175	1845	30.9	629	220	50	691509
ABalapaa:95	ABalapaa	95	2221	-22778	349	346	2221	37.8	646	225	44	679404
ABalapaaa:133	ABalapaaa	133	3150	-21849	1338	1359	3150	34.0	641	225	37	493207
ABalapaaaa:182	ABalapaaaa	182	3845	-21154	1893	1947	3845	28.8	647	200	32	287999
ABalapaaap:182	ABalapaaap	182	3393	-21606	1455	1512	3393	28.7	618	230	32	274820
ABalapaap:133	ABalapaap	133	2880	-22119	1039	1097	2880	25.0	608	236	39	497498
ABalapaapa:180	ABalapaapa	180	3684	-21315	1526	1629	3684	28.0	578	239	31	267604
ABalapaapp:180	ABalapaapp	180	3222	-21777	1170	1233	3222	21.0	590	228	32	237031
ABalapap:95	ABalapap	95	2106	-22893	178	184	2106	27.7	603	209	45	617535
ABalapapa:129	ABalapapa	129	2296	-22703	485	492	2296	17.4	566	216	37	366230
ABalapapaa:174	ABalapapaa	174	2655	-22344	555	615	2655	15.7	551	229	34	240140
ABalapapap:174	ABalapapap	174	3396	-21603	1018	1167	3396	22.2	549	218	30	233191
ABalapapp:129	ABalapapp	129	2514	-22485	598	649	2514	27.3	507	172	37	365650
ABalapappa:174	ABalapappa	174	3476	-21523	1070	1198	3476	29.8	499	183	30	209469
ABalapappp:174	ABalapappp	174	3693	-21306	1468	1534	3693	29.5	489	146	31	239043
ABalapp:65	ABalapp	65	1814	-23186	-213	-213	1814	36.4	547	201	51	589238
ABalappa:93	ABalappa	93	2393	-22606	476	482	2393	34.6	542	197	43	576309
ABalappaa:130	ABalappaa	130	4844	-20155	2759	2827	4844	35.4	532	178	37	429113
ABalappaaa:181	ABalappaaa	181	6758	-18241	4073	4277	6758	31.3	536	171	30	233095
ABalappaap:181	ABalappaap	181	6774	-18225	3841	4346	6774	35.7	528	142	32	275176
ABalappap:130	ABalappap	130	4854	-20145	2585	2788	4854	35.8	490	143	35	402196
ABalappapa:179	ABalappapa	179	7362	-17637	3823	4618	7362	38.5	503	142	32	282168
ABalappapp:179	ABalappapp	179	6999	-18000	3983	4438	6999	40.3	476	126	30	241523
ABalappp:93	ABalappp	93	2286	-22713	381	386	2286	31.3	475	185	44	540293
ABalapppa:126	ABalapppa	126	5456	-19543	3177	3371	5456	36.0	473	179	35	392040
ABalapppaa:177	ABalapppaa	177	7665	-17334	4208	4798	7665	38.8	482	167	30	225953
ABalapppap:177	ABalapppap	177	9956	-15043	6702	7059	9956	36.2	486	195	29	247909
ABalapppp:126	ABalapppp	126	4012	-20987	2138	2153	4012	32.4	421	171	37	385822
ABalappppa:169	ABalappppa	169	7467	-17532	4752	4885	7467	34.9	433	174	30	238520
ABalappppp:169	ABalappppp	169	5696	-19303	3162	3318	5696	31.1	410	152	32	235705
ABalp:29	ABalp	29	1700	-23299	-388	-388	1700	36.9	528	126	65	1039189
ABalpa:43	ABalpa	43	1724	-23275	-332	-333	1724	38.5	584	117	57	795911
ABalpaa:65	ABalpaa	65	1787	-23212	-160	-160	1787	34.4	617	124	51	776592
ABalpaaa:93	ABalpaaa	93	1892	-23107	110	113	1892	43.3	631	122	43	712090
ABalpaaaa:133	ABalpaaaa	133	2036	-22963	356	385	2036	40.7	672	195	35	481263
ABalpaaaaa:188	ABalpaaaaa	188	2217	-22782	419	510	2217	34.0	680	166	31	328462
ABalpaaaap:188	ABalpaaaap	188	2205	-22794	427	492	2205	37.9	673	195	32	327541
ABalpaaap:133	ABalpaaap	133	1919	-23080	236	264	1919	43.4	660	160	36	477163
ABalpaaapa:181	ABalpaaapa	181	2072	-22927	368	437	2072	41.8	677	152	33	334507
ABalpaaapp:181	ABalpaaapp	181	2118	-22881	320	428	2118	44.4	672	177	32	302603
ABalpaap:93	ABalpaap	93	1939	-23060	6	8	1939	36.9	574	140	44	666974
ABalpaapa:126	ABalpaapa	126	1796	-23203	120	132	1796	46.8	622	138	40	569933
ABalpaapaa:171	ABalpaapaa	171	1933	-23066	172	209	1933	48.9	652	159	33	327630
ABalpaapap:171	ABalpaapap	171	1807	-23192	95	105	1807	48.7	640	122	35	378069
ABalpaapp:126	ABalpaapp	126	1941	-23058	152	196	1941	41.4	570	150	38	560173
ABalpaappa:178	ABalpaappa	178	2140	-22859	216	267	2140	40.0	603	150	31	324984
ABalpaappp:178	ABalpaappp	178	2079	-22920	217	244	2079	42.0	565	138	31	306201
ABalpap:65	ABalpap	65	1809	-23190	-255	-255	1809	43.8	533	115	51	707034
ABalpapa:91	ABalpapa	91	1930	-23069	22	25	1930	39.7	564	94	44	735351
ABalpapaa:126	ABalpapaa	126	1841	-23158	194	224	1841	37.1	644	133	37	538570
ABalpapaaa:171	ABalpapaaa	171	1953	-23046	246	276	1953	35.5	667	143	33	373588
ABalpapaap:171	ABalpapaap	171	2030	-22969	247	277	2030	39.0	648	137	31	300448
ABalpapap:126	ABalpapap	126	1796	-23203	119	151	1796	37.4	600	101	39	568068
ABalpapapa:169	ABalpapapa	169	1862	-23137	120	174	1862	38.5	622	100	34	344958
ABalpapapp:169	ABalpapapp	169	2008	-22991	274	286	2008	43.2	589	100	32	307585
ABalpapp:91	ABalpapp	91	1937	-23062	-1	0	1937	47.1	504	124	45	634349
ABalpappa:124	ABalpappa	124	1750	-23249	75	85	1750	50.1	568	133	39	455866
ABalpappaa:165	ABalpappaa	165	1748	-23251	58	83	1748	47.5	605	110	32	268449
ABalpappap:165	ABalpappap	165	1855	-23144	140	150	1855	50.7	591	145	34	235399
ABalpappp:124	ABalpappp	124	1743	-23256	83	86	1743	53.2	521	157	38	367215
ABalpapppa:168	ABalpapppa	168	1858	-23141	146	164	1858	54.8	563	170	30	173003
ABalpapppp:168	ABalpapppp	168	1802	-23197	4	24	1802	53.1	542	141	33	211072
ABalpp:43	ABalpp	43	1765	-23234	-286	-286	1765	25.4	497	105	57	649662
ABalppa:65	ABalppa	65	1937	-23062	-65	-65	1937	24.6	552	101	50	690555
ABalppaa:93	ABalppaa	93	2325	-22674	442	444	2325	26.2	574	110	44	712020
ABalppaaa:129	ABalppaaa	129	2962	-22037	1099	1131	2962	34.5	606	140	34	453690
ABalppaaaa:182	ABalppaaaa	182	3282	-21717	1064	1234	3282	32.1	626	138	31	342136
ABalppaaap:182	ABalppaaap	182	3307	-21692	1191	1297	3307	35.1	601	123	30	314367
ABalppaap:129	ABalppaap	129	2689	-22310	943	962	2689	24.7	581	112	39	607707
ABalppaapa:180	ABalppaapa	180	3313	-21686	1350	1418	3313	29.5	596	91	30	323865
ABalppaapp:180	ABalppaapp	180	3391	-21608	1433	1515	3391	23.4	573	93	33	400727
ABalppap:93	ABalppap	93	2308	-22691	330	338	2308	28.1	512	96	46	772111
ABalppapa:125	ABalppapa	125	2718	-22281	863	916	2718	32.4	555	126	37	536752
ABalppapaa:170	ABalppapaa	170	3150	-21849	1081	1164	3150	25.3	595	132	33	369554
ABalppapap:170	ABalppapap	170	3118	-21881	897	1031	3118	31.4	568	122	31	333559
ABalppapp:125	ABalppapp	125	2393	-22606	625	669	2393	31.1	531	87	40	664274
ABalppappa:165	ABalppappa	165	2783	-22216	835	909	2783	34.8	556	89	36	470682
ABalppappp:165	ABalppappp	165	2936	-22063	949	1065	2936	27.8	547	82	33	398303
ABalppp:65	ABalppp	65	1867	-23132	-176	-177	1867	35.0	460	94	50	725400
ABalpppa:92	ABalpppa	92	2307	-22692	336	344	2307	38.6	479	89	45	800015
ABalpppaa:126	ABalpppaa	126	3094	-21905	1311	1352	3094	38.5	520	84	38	578946
ABalpppaaa:179	ABalpppaaa	179	4129	-20870	1759	2017	4129	33.5	523	76	31	328157
ABalpppaap:179	ABalpppaap	179	3972	-21027	1881	1991	3972	36.3	495	72	30	293014
ABalpppap:126	ABalpppap	126	2732	-22267	882	949	2732	45.8	525	102	39	523698
ABalpppapa:174	ABalpppapa	174	3120	-21879	1088	1205	3120	47.4	547	102	33	287991
ABalpppapp:174	ABalpppapp	174	3417	-21582	1268	1430	3417	42.5	527	89	33	343287
ABalpppp:92	ABalpppp	92	2242	-22758	261	263	2242	34.3	440	124	45	714220
ABalppppa:125	ABalppppa	125	3284	-21715	1299	1389	3284	38.1	523	133	37	485601
ABalppppaa:171	ABalppppaa	171	5592	-19407	2977	3209	5592	33.5	521	110	31	306618
ABalppppap:171	ABalppppap	171	4767	-20232	2404	2526	4767	27.3	534	126	32	312002
ABalppppp:125	ABalppppp	125	2961	-22038	1092	1158	2961	44.3	489	130	38	495568
ABalpppppa:167	ABalpppppa	167	4906	-20093	2364	2647	4906	43.2	522	125	33	290421
ABalpppppp:167	ABalpppppp	167	4926	-20073	2671	2793	4926	47.0	498	108	32	274200
ABar:17	ABar	17	1637	-23362	-351	-351	1637	33.3	479	292	73	1350968
ABara:29	ABara	29	1668	-23331	-421	-421	1668	45.5	489	275	65	872918
ABaraa:43	ABaraa	43	1781	-23218	-390	-390	1781	49.8	557	243	57	626192
ABaraaa:65	ABaraaa	65	1916	-23083	-119	-119	1916	45.0	601	256	49	610690
ABaraaaa:93	ABaraaaa	93	2134	-22865	252	258	2134	52.6	615	209	42	480061
ABaraaaaa:134	ABaraaaaa	134	2271	-22728	557	584	2271	48.1	641	213	36	360847
ABaraaaaaa:184	ABaraaaaaa	184	2428	-22571	647	685	2428	45.5	657	206	30	209930
ABaraaaaap:184	ABaraaaaap	184	2287	-22712	533	559	2287	50.0	634	220	30	172238
ABaraaaap:134	ABaraaaap	134	2252	-22747	537	548	2252	52.3	623	176	35	296118
ABaraaaapa:188	ABaraaaapa	188	2273	-22726	446	503	2273	50.7	629	183	29	153974
ABaraaaapp:188	ABaraaaapp	188	2364	-22635	531	549	2364	51.7	592	189	28	148397
ABaraaap:93	ABaraaap	93	2129	-22870	188	192	2129	44.0	575	256	46	661608
ABaraaapa:126	ABaraaapa	126	2058	-22941	323	364	2058	35.0	588	270	40	558574
ABaraaapaa:173	ABaraaapaa	173	2407	-22592	384	465	2407	35.6	580	247	31	282965
ABaraaapap:173	ABaraaapap	173	2058	-22941	279	309	2058	31.9	568	281	35	345509
ABaraaapp:126	ABaraaapp	126	2127	-22872	336	391	2127	41.7	562	260	39	487865
ABaraaappa:172	ABaraaappa	172	2054	-22945	221	247	2054	48.2	569	211	33	216951
ABaraaappp:172	ABaraaappp	172	2253	-22746	252	368	2253	43.0	565	245	31	235304
ABaraap:65	ABaraap	65	1887	-23112	-290	-296	1887	53.1	529	240	50	508444
ABaraapa:93	ABaraapa	93	2064	-22935	59	60	2064	54.6	562	238	44	474110
ABaraapaa:132	ABaraapaa	132	2147	-22852	415	455	2147	43.2	617	243	38	491332
ABaraapaaa:185	ABaraapaaa	185	2345	-22654	468	519	2345	38.0	634	218	31	253010
ABaraapaap:185	ABaraapaap	185	2239	-22760	343	382	2239	36.7	602	239	30	259705
ABaraapap:132	ABaraapap	132	2189	-22810	482	513	2189	45.8	588	281	38	462139
ABaraapapa:184	ABaraapapa	184	2383	-22616	613	659	2383	39.8	595	272	32	287241
ABaraapapp:184	ABaraapapp	184	2384	-22615	556	623	2384	46.8	593	280	30	236775
ABaraapp:93	ABaraapp	93	1974	-23025	39	43	1974	53.1	501	220	44	452889
ABaraappa:127	ABaraappa	127	1930	-23069	201	211	1930	54.5	566	245	39	369342
ABaraappaa:167	ABaraappaa	167	2190	-22809	436	460	2190	46.2	627	243	32	298073
ABaraappap:167	ABaraappap	167	1959	-23040	190	229	1959	51.1	596	236	35	269955
ABaraappp:127	ABaraappp	127	1916	-23083	111	115	1916	57.1	538	206	38	313290
ABaraapppa:174	ABaraapppa	174	2168	-22831	308	321	2168	57.5	595	198	31	169306
ABaraapppp:174	ABaraapppp	174	2003	-22996	105	143	2003	57.3	564	210	32	164850
ABarap:43	ABarap	43	1755	-23244	-427	-428	1755	49.4	454	290	57	613139
ABarapa:65	ABarapa	65	1882	-23117	-148	-149	1882	45.0	513	307	49	595414
ABarapaa:93	ABarapaa	93	2480	-22519	585	594	2480	48.0	534	300	44	564835
ABarapaaa:135	ABarapaaa	135	2818	-22181	908	992	2818	41.0	522	293	38	412625
ABarapaaaa:186	ABarapaaaa	186	3140	-21859	1121	1258	3140	40.0	544	294	32	249822
ABarapaaap:186	ABarapaaap	186	2845	-22154	844	957	2845	43.4	521	314	31	214039
ABarapaap:135	ABarapaap	135	3001	-21998	969	1094	3001	37.5	511	263	35	336880
ABarapaapa:192	ABarapaapa	192	3271	-21728	1090	1239	3271	37.6	531	273	30	212530
ABarapaapp:192	ABarapaapp	192	3491	-21508	994	1229	3491	36.4	527	236	27	176649
ABarapap:93	ABarapap	93	2350	-22649	364	377	2350	46.4	506	273	44	520377
ABarapapa:126	ABarapapa	126	2366	-22633	631	667	2366	48.8	528	310	40	408425
ABarapapaa:169	ABarapapaa	169	3042	-21957	1020	1113	3042	45.0	553	277	32	259373
ABarapapap:169	ABarapapap	169	2550	-22449	617	696	2550	50.1	538	294	34	230871
ABarapapp:126	ABarapapp	126	2504	-22495	737	773	2504	50.7	539	269	36	306611
ABarapappa:174	ABarapappa	174	2686	-22313	810	883	2686	52.1	579	273	32	196842
ABarapappp:174	ABarapappp	174	2726	-22273	631	689	2726	57.0	561	258	33	159554
ABarapp:65	ABarapp	65	1898	-23101	-221	-227	1898	52.3	442	278	50	482949
ABarappa:92	ABarappa	92	2335	-22664	179	179	2335	55.1	471	287	43	402679
ABarappaa:129	ABarappaa	129	2680	-22319	843	890	2680	47.0	491	280	36	321477
ABarappaaa:182	ABarappaaa	182	3010	-21989	959	1029	3010	45.3	518	260	30	195772
ABarappaap:182	ABarappaap	182	3263	-21736	1194	1259	3263	47.7	498	288	29	171108
ABarappap:129	ABarappap	129	2480	-22519	533	558	2480	57.4	496	236	37	267280
ABarappapa:184	ABarappapa	184	2891	-22108	986	1026	2891	54.8	523	202	30	144183
ABarappapp:184	ABarappapp	184	2858	-22141	925	961	2858	55.5	497	229	30	137212
ABarappp:92	ABarappp	92	2183	-22816	276	282	2183	47.2	441	243	44	490597
ABarapppa:126	ABarapppa	126	2368	-22631	495	517	2368	54.3	499	281	37	295318
ABarapppaa:169	ABarapppaa	169	2664	-22335	665	747	2664	55.8	509	263	32	151653
ABarapppap:169	ABarapppap	169	2917	-22082	997	1060	2917	54.8	501	294	32	175848
ABarapppp:126	ABarapppp	126	2469	-22530	711	744	2469	50.6	505	241	37	320829
ABarappppa:174	ABarappppa	174	2650	-22349	657	726	2650	54.2	539	238	31	151614
ABarappppp:174	ABarappppp	174	2819	-22180	698	774	2819	45.9	527	217	30	199573
ABarp:29	ABarp	29	1771	-23228	-270	-270	1771	21.9	405	302	67	749558
ABarpa:43	ABarpa	43	1782	-23217	-264	-264	1782	28.8	489	302	58	597143
ABarpaa:64	ABarpaa	64	1943	-23056	-72	-72	1943	28.7	541	287	52	553244
ABarpaaa:91	ABarpaaa	91	2228	-22771	332	336	2228	32.6	581	272	45	650421
ABarpaaaa:129	ABarpaaaa	129	2164	-22835	443	463	2164	26.8	559	271	40	519041
ABarpaaaaa:177	ABarpaaaaa	177	2429	-22570	418	496	2429	28.1	515	279	32	241592
ABarpaaaap:177	ABarpaaaap	177	2422	-22577	535	566	2422	23.0	544	264	33	253884
ABarpaaap:129	ABarpaaap	129	2032	-22967	261	282	2032	17.6	528	239	38	347743
ABarpaaapa:174	ABarpaaapa	174	2361	-22638	359	397	2361	18.4	513	242	31	196165
ABarpaaapp:174	ABarpaaapp	174	2440	-22559	360	441	2440	19.2	470	251	31	180186
ABarpaap:91	ABarpaap	91	2176	-22823	191	201	2176	24.7	524	276	46	545101
ABarpaapa:125	ABarpaapa	125	2060	-22939	248	295	2060	24.2	500	236	38	363109
ABarpaapaa:171	ABarpaapaa	171	2489	-22510	298	435	2489	24.5	516	221	31	226994
ABarpaapap:171	ABarpaapap	171	2340	-22659	222	348	2340	27.6	483	232	32	209463
ABarpaapp:125	ABarpaapp	125	2101	-22898	305	340	2101	27.4	460	212	37	348155
ABarpaappa:170	ABarpaappa	170	2610	-22389	65	415	2610	35.5	469	224	30	215335
ABarpaappp:170	ABarpaappp	170	2717	-22282	478	620	2717	29.8	455	192	32	246894
ABarpap:64	ABarpap	64	1875	-23124	-132	-132	1875	35.8	452	243	51	509176
ABarpapa:91	ABarpapa	91	2374	-22625	391	403	2374	36.1	504	240	45	541786
ABarpapaa:126	ABarpapaa	126	3551	-21448	1615	1658	3551	34.7	542	244	37	409004
ABarpapaaa:173	ABarpapaaa	173	5056	-19943	2779	2814	5056	38.7	558	215	31	206385
ABarpapaap:173	ABarpapaap	173	5167	-19832	2821	2863	5167	31.4	537	238	30	207144
ABarpapap:126	ABarpapap	126	3480	-21519	1550	1597	3480	38.6	498	218	36	327600
ABarpapapa:174	ABarpapapa	174	5357	-19642	2799	3024	5357	41.8	517	182	31	196983
ABarpapapp:174	ABarpapapp	174	5702	-19298	3082	3311	5702	42.0	495	213	29	188014
ABarpapp:91	ABarpapp	91	2278	-22721	333	342	2278	35.1	432	239	44	477784
ABarpappa:124	ABarpappa	124	3522	-21477	1599	1686	3522	39.6	445	218	37	353432
ABarpappaa:170	ABarpappaa	170	5778	-19221	2754	3091	5778	40.4	456	192	30	185657
ABarpappap:170	ABarpappap	170	5661	-19338	2965	3226	5661	45.1	459	217	30	202511
ABarpappp:124	ABarpappp	124	3382	-21617	1462	1521	3382	41.0	419	267	38	359195
ABarpapppa:169	ABarpapppa	169	5760	-19239	3044	3258	5760	40.3	449	247	30	202414
ABarpapppp:169	ABarpapppp	169	4654	-20345	2088	2323	4654	38.9	437	281	32	210806
ABarpp:43	ABarpp	43	1886	-23113	-192	-193	1886	21.8	349	312	58	525139
ABarppa:64	ABarppa	64	1956	-23043	-75	-75	1956	20.8	439	300	51	425604
ABarppaa:92	ABarppaa	92	2496	-22503	527	532	2496	23.2	471	304	45	479422
ABarppaaa:127	ABarppaaa	127	3327	-21672	1483	1497	3327	29.7	473	263	36	337348
ABarppaaaa:172	ABarppaaaa	172	4745	-20254	2344	2500	4745	38.0	485	282	31	226068
ABarppaaap:172	ABarppaaap	172	5056	-19943	2573	2719	5056	34.5	488	254	30	219141
ABarppaap:127	ABarppaap	127	2911	-22088	979	1030	2911	20.9	441	275	38	341734
ABarppaapa:171	ABarppaapa	171	4286	-20713	1980	2065	4286	26.3	461	257	31	212056
ABarppaapp:171	ABarppaapp	171	3791	-21208	1392	1529	3791	22.1	424	249	31	188725
ABarppap:92	ABarppap	92	2444	-22555	414	423	2444	22.1	417	273	43	380531
ABarppapa:125	ABarppapa	125	3739	-21260	1657	1792	3739	35.1	413	234	36	359586
ABarppapaa:171	ABarppapaa	171	5989	-19010	2727	3236	5989	39.0	430	214	29	217498
ABarppapap:171	ABarppapap	171	4921	-20078	2193	2528	4921	36.1	401	202	32	246447
ABarppapp:125	ABarppapp	125	3288	-21711	1339	1395	3288	28.4	392	236	39	386264
ABarppappa:172	ABarppappa	172	4532	-20467	2054	2228	4532	27.8	401	194	31	219158
ABarppappp:172	ABarppappp	172	4772	-20227	2203	2320	4772	30.1	420	220	30	212200
ABarppp:64	ABarppp	64	1916	-23083	-100	-101	1916	27.5	358	311	50	490801
ABarpppa:91	ABarpppa	91	2453	-22546	474	482	2453	30.4	408	308	44	520678
ABarpppaa:126	ABarpppaa	126	3355	-21644	1344	1434	3355	28.2	423	292	37	365215
ABarpppaaa:175	ABarpppaaa	175	3930	-21069	1566	1662	3930	24.4	429	285	32	190916
ABarpppaap:175	ABarpppaap	175	5339	-19660	2551	2738	5339	32.7	439	254	30	213474
ABarpppap:126	ABarpppap	126	3253	-21746	1303	1392	3253	28.4	389	319	39	432014
ABarpppapa:172	ABarpppapa	172	5073	-19926	2424	2565	5073	28.0	407	263	30	199553
ABarpppapp:172	ABarpppapp	172	4467	-20532	2107	2244	4467	29.2	403	305	33	219203
ABarpppp:91	ABarpppp	91	2414	-22585	406	417	2414	25.6	361	296	45	450685
ABarppppa:122	ABarppppa	122	3633	-21366	1579	1677	3633	35.8	385	270	37	384627
ABarppppaa:171	ABarppppaa	171	7516	-17483	4503	4909	7516	38.3	410	237	29	234185
ABarppppap:171	ABarppppap	171	4903	-20096	2243	2605	4903	34.9	383	258	34	255052
ABarppppp:122	ABarppppp	122	3201	-21798	1262	1348	3201	35.1	360	303	39	438731
ABarpppppa:167	ABarpppppa	167	5070	-19929	2369	2661	5070	39.8	399	279	31	236099
ABarpppppp:167	ABarpppppp	167	4760	-20239	2363	2546	4760	36.9	376	308	35	300202
ABp:6	ABp	6	1611	-23388	-342	-344	1611	33.0	382	293	79	1652416
ABpl:17	ABpl	17	1732	-23267	-228	-228	1732	17.9	377	192	73	871942
ABpla:29	ABpla	29	1859	-23140	-218	-218	1859	15.5	497	191	64	591444
ABplaa:43	ABplaa	43	1876	-23123	-245	-246	1876	17.2	542	191	60	560811
ABplaaa:63	ABplaaa	63	1965	-23034	-108	-108	1965	17.2	575	189	51	447170
ABplaaaa:90	ABplaaaa	90	2341	-22658	461	462	2341	26.7	640	161	46	707213
ABplaaaaa:126	ABplaaaaa	126	2335	-22664	533	541	2335	17.7	539	165	36	320408
ABplaaaaaa:178	ABplaaaaaa	178	2886	-22113	539	570	2886	13.1	507	215	30	169563
ABplaaaaap:178	ABplaaaaap	178	2553	-22446	371	396	2553	13.7	501	178	31	169012
ABplaaaap:126	ABplaaaap	126	2444	-22555	624	655	2444	22.3	504	134	37	355575
ABplaaaapa:174	ABplaaaapa	174	2728	-22271	704	716	2728	21.7	478	198	30	173610
ABplaaaapp:174	ABplaaaapp	174	2907	-22092	881	917	2907	21.0	482	159	32	201189
ABplaaap:90	ABplaaap	90	2231	-22768	215	214	2231	18.1	579	171	45	502085
ABplaaapa:124	ABplaaapa	124	2259	-22740	376	388	2259	14.4	506	141	39	335558
ABplaaapaa:175	ABplaaapaa	175	2883	-22116	893	923	2883	19.3	523	97	32	259187
ABplaaapap:175	ABplaaapap	175	2566	-22433	505	537	2566	16.8	500	121	34	239688
ABplaaapp:124	ABplaaapp	124	2348	-22651	593	626	2348	21.7	483	107	37	382795
ABplaaappa:176	ABplaaappa	176	3466	-21533	1379	1461	3466	26.3	485	97	31	290104
ABplaaappp:176	ABplaaappp	176	2736	-22263	664	756	2736	22.0	466	108	34	272956
ABplaap:63	ABplaap	63	1867	-23132	-123	-123	1867	25.8	497	166	50	470542
ABplaapa:89	ABplaapa	89	2291	-22708	285	286	2291	17.0	521	162	43	399099
ABplaapaa:123	ABplaapaa	123	2339	-22660	543	556	2339	18.8	464	137	38	340917
ABplaapaaa:173	ABplaapaaa	173	2724	-22275	626	671	2724	15.9	448	135	33	212548
ABplaapaap:173	ABplaapaap	173	3066	-21933	963	998	3066	16.5	424	108	31	222442
ABplaapap:123	ABplaapap	123	2267	-22732	485	496	2267	16.2	439	181	36	260161
ABplaapapa:170	ABplaapapa	170	3336	-21663	1262	1298	3336	22.2	437	183	31	204384
ABplaapapp:170	ABplaapapp	170	2865	-22134	736	769	2865	14.7	418	190	31	159431
ABplaapp:89	ABplaapp	89	2094	-22905	132	139	2094	19.0	459	179	44	396045
ABplaappa:121	ABplaappa	121	2304	-22695	465	485	2304	17.9	419	217	35	243257
ABplaappaa:173	ABplaappaa	173	3391	-21608	1039	1199	3391	21.2	398	168	30	204967
ABplaappap:173	ABplaappap	173	2634	-22365	549	626	2634	15.8	379	183	32	162810
ABplaappp:121	ABplaappp	121	2115	-22884	324	352	2115	15.2	382	211	39	284315
ABplaapppa:167	ABplaapppa	167	2591	-22408	607	646	2591	15.3	352	171	32	181302
ABplaapppp:167	ABplaapppp	167	2575	-22424	700	748	2575	21.0	329	200	34	190436
ABplap:43	ABplap	43	1814	-23185	-212	-213	1814	15.6	432	229	58	403748
ABplapa:64	ABplapa	64	1943	-23056	-119	-119	1943	15.0	493	238	50	361168
ABplapaa:90	ABplapaa	90	2225	-22774	226	225	2225	16.1	536	233	44	403612
ABplapaaa:123	ABplapaaa	123	2361	-22638	510	511	2361	13.7	501	202	36	256420
ABplapaaaa:172	ABplapaaaa	172	2877	-22122	580	648	2877	12.2	473	220	30	152172
ABplapaaap:172	ABplapaaap	172	2684	-22315	596	608	2684	13.3	461	176	31	166241
ABplapaap:123	ABplapaap	123	2200	-22799	336	353	2200	13.5	456	237	38	266823
ABplapaapa:169	ABplapaapa	169	2667	-22332	562	600	2667	14.9	438	228	30	133080
ABplapaapp:169	ABplapaapp	169	2884	-22115	788	836	2884	17.9	399	233	30	152713
ABplapap:90	ABplapap	90	2227	-22772	201	202	2227	14.9	455	241	44	341732
ABplapapa:124	ABplapapa	124	2261	-22738	400	416	2261	14.1	403	264	37	234674
ABplapapaa:174	ABplapapaa	174	2712	-22287	684	729	2712	14.2	376	252	30	138290
ABplapapap:174	ABplapapap	174	2578	-22421	535	586	2578	15.2	363	221	31	119331
ABplapapp:124	ABplapapp	124	2178	-22821	446	454	2178	16.6	332	227	37	228145
ABplapappa:172	ABplapappa	172	2650	-22349	729	742	2650	15.6	302	176	31	155248
ABplapappp:172	ABplapappp	172	2585	-22414	685	735	2585	20.5	270	187	33	154722
ABplapp:64	ABplapp	64	1836	-23163	-107	-108	1836	18.8	410	187	51	401040
ABplappa:89	ABplappa	89	2118	-22881	185	186	2118	14.9	408	190	43	325043
ABplappaa:127	ABplappaa	127	2352	-22647	594	603	2352	18.7	403	146	36	293269
ABplappaaa:171	ABplappaaa	171	3065	-21934	913	974	3065	23.3	427	141	30	182016
ABplappaap:171	ABplappaap	171	2758	-22241	647	744	2758	18.0	393	130	31	168779
ABplappap:127	ABplappap	127	2317	-22682	548	558	2317	15.7	347	153	38	302768
ABplappapa:171	ABplappapa	171	2789	-22210	751	838	2789	16.3	366	111	33	232677
ABplappapp:171	ABplappapp	171	2566	-22433	647	680	2566	16.3	320	125	35	215546
ABplappp:89	ABplappp	89	2122	-22877	209	211	2122	19.4	365	203	45	380517
ABplapppa:120	ABplapppa	120	2494	-22505	722	751	2494	24.8	374	185	38	333205
ABplapppaa:173	ABplapppaa	173	4151	-20848	1837	1989	4151	24.8	378	156	30	213436
ABplapppap:173	ABplapppap	173	3361	-21638	1270	1389	3361	23.8	339	161	32	181394
ABplapppp:120	ABplapppp	120	2093	-22906	417	425	2093	23.5	309	187	40	320857
ABplappppa:164	ABplappppa	164	2977	-22022	1087	1109	2977	23.6	288	152	34	232004
ABplappppp:164	ABplappppp	164	2780	-22219	927	959	2780	24.0	241	166	34	193192
ABplp:29	ABplp	29	1754	-23246	-249	-249	1754	23.0	362	112	63	712142
ABplpa:43	ABplpa	43	1826	-23173	-203	-203	1826	23.0	406	110	56	548173
ABplpaa:65	ABplpaa	65	1982	-23017	-91	-92	1982	17.6	449	112	49	450928
ABplpaaa:93	ABplpaaa	93	2327	-22672	429	435	2327	23.5	458	114	41	464719
ABplpaaaa:135	ABplpaaaa	135	3170	-21829	1116	1266	3170	38.4	446	128	34	344929
ABplpaaaaa:187	ABplpaaaaa	187	4021	-20978	966	1448	4021	37.2	455	149	29	225948
ABplpaaaap:187	ABplpaaaap	187	3880	-21119	1499	1707	3880	37.3	429	127	30	236758
ABplpaaap:135	ABplpaaap	135	3125	-21874	1112	1241	3125	35.2	432	101	35	399107
ABplpaaapa:183	ABplpaaapa	183	3870	-21129	1644	1819	3870	32.1	470	101	30	257158
ABplpaaapp:183	ABplpaaapp	183	3970	-21029	1558	1760	3970	38.7	447	101	30	247780
ABplpaap:93	ABplpaap	93	2146	-22853	219	229	2146	18.4	417	123	42	409972
ABplpaapa:128	ABplpaapa	128	2643	-22357	762	835	2643	28.9	446	116	35	391173
ABplpaapaa:175	ABplpaapaa	175	3676	-21323	1362	1540	3676	31.3	455	125	31	272052
ABplpaapap:175	ABplpaapap	175	3281	-21718	1078	1217	3281	26.5	432	109	31	261635
ABplpaapp:128	ABplpaapp	128	2497	-22502	644	702	2497	25.5	407	113	36	362645
ABplpaappa:170	ABplpaappa	170	3066	-21933	965	1067	3066	34.8	405	109	30	245657
ABplpaappp:170	ABplpaappp	170	3010	-21989	898	991	3010	26.0	393	118	30	222485
ABplpap:65	ABplpap	65	1845	-23154	-153	-153	1845	28.1	372	98	51	617161
ABplpapa:91	ABplpapa	91	2127	-22872	212	221	2127	30.0	388	83	44	679034
ABplpapaa:127	ABplpapaa	127	2634	-22365	849	913	2634	41.3	431	87	38	536483
ABplpapaaa:178	ABplpapaaa	178	3059	-21940	809	1036	3059	45.3	456	100	32	280562
ABplpapaap:178	ABplpapaap	178	3071	-21928	1027	1151	3071	42.1	434	78	30	277464
ABplpapap:127	ABplpapap	127	2475	-22524	717	767	2475	36.8	378	83	38	558830
ABplpapapa:171	ABplpapapa	171	2886	-22113	936	1035	2886	39.1	397	75	33	334664
ABplpapapp:171	ABplpapapp	171	2870	-22129	803	969	2870	33.4	377	73	32	342593
ABplpapp:91	ABplpapp	91	2058	-22941	147	155	2058	27.7	349	140	46	573650
ABplpappa:123	ABplpappa	123	2168	-22831	387	432	2168	28.7	373	144	38	417116
ABplpappaa:170	ABplpappaa	170	3180	-21819	1082	1197	3180	31.0	371	137	30	246531
ABplpappap:170	ABplpappap	170	2650	-22349	589	724	2650	27.0	338	128	32	246043
ABplpappp:123	ABplpappp	123	2010	-22989	299	324	2010	25.7	323	136	41	433498
ABplpapppa:165	ABplpapppa	165	2997	-22002	1083	1132	2997	32.0	301	125	32	277318
ABplpapppp:165	ABplpapppp	165	2698	-22301	739	834	2698	30.6	261	127	34	276891
ABplpp:43	ABplpp	43	1864	-23135	-160	-160	1864	19.5	303	125	57	468420
ABplppa:64	ABplppa	64	1982	-23017	-60	-62	1982	14.8	343	141	48	355117
ABplppaa:93	ABplppaa	93	2412	-22587	508	517	2412	20.3	369	96	42	496363
ABplppaaa:133	ABplppaaa	133	3467	-21532	1554	1607	3467	29.8	430	76	34	397151
ABplppaaaa:196	ABplppaaaa	196	4520	-20479	2433	2530	4520	34.8	472	75	28	233863
ABplppaaap:196	ABplppaaap	196	4229	-20771	2167	2243	4229	35.4	428	70	29	256319
ABplppaap:133	ABplppaap	133	2950	-22049	1072	1153	2950	26.2	385	81	36	421431
ABplppaapa:179	ABplppaapa	179	3254	-21746	1187	1334	3254	26.3	408	76	32	286228
ABplppaapp:179	ABplppaapp	179	3226	-21773	1144	1275	3226	24.5	377	77	31	258004
ABplppap:93	ABplppap	93	2149	-22850	206	211	2149	15.0	318	140	45	409874
ABplppapa:127	ABplppapa	127	2846	-22153	981	1047	2846	22.3	354	104	37	410697
ABplppapaa:176	ABplppapaa	176	3828	-21171	1642	1773	3828	30.5	358	94	30	248158
ABplppapap:176	ABplppapap	176	3305	-21694	1116	1295	3305	21.9	347	94	32	275700
ABplppapp:127	ABplppapp	127	2475	-22524	670	713	2475	18.8	311	112	39	422133
ABplppappa:169	ABplppappa	169	3432	-21567	1373	1515	3432	25.5	328	75	32	292254
ABplppappp:169	ABplppappp	169	2847	-22152	841	970	2847	21.7	301	97	36	324525
ABplppp:64	ABplppp	64	1856	-23143	-104	-105	1856	23.9	285	111	50	465803
ABplpppa:92	ABplpppa	92	2433	-22566	565	570	2433	26.8	302	90	44	561867
ABplpppaa:129	ABplpppaa	129	3446	-21553	1637	1670	3446	32.5	320	74	38	517819
ABplpppaaa:183	ABplpppaaa	183	4614	-20385	2483	2582	4614	37.6	351	69	31	308076
ABplpppaap:183	ABplpppaap	183	4018	-20981	1749	1979	4018	34.5	317	77	32	308664
ABplpppap:129	ABplpppap	129	3015	-21984	1227	1272	3015	27.1	274	95	39	487649
ABplpppapa:175	ABplpppapa	175	4470	-20529	2245	2402	4470	36.9	292	88	31	283002
ABplpppapp:175	ABplpppapp	175	3444	-21555	1236	1508	3444	30.9	277	80	34	347311
ABplpppp:92	ABplpppp	92	2318	-22681	396	400	2318	22.6	268	137	44	407412
ABplppppa:125	ABplppppa	125	2648	-22351	877	907	2648	23.0	258	128	38	398139
ABplppppaa:178	ABplppppaa	178	4049	-20950	1961	2145	4049	27.6	255	76	31	315203
ABplppppap:178	ABplppppap	178	3123	-21876	1141	1225	3123	22.8	244	94	34	307475
ABplppppp:125	ABplppppp	125	2562	-22437	853	864	2562	27.5	226	145	40	417742
ABplpppppa:169	ABplpppppa	169	3710	-21289	1777	1825	3710	33.3	224	110	33	305062
ABplpppppp:169	ABplpppppp	169	2930	-22069	1026	1068	2930	24.9	209	135	34	251347
ABpr:17	ABpr	17	1632	-23367	-365	-365	1632	40.4	290	318	72	1336963
ABpra:29	ABpra	29	1683	-23316	-346	-346	1683	40.1	314	342	65	917995
ABpraa:43	ABpraa	43	1774	-23225	-330	-330	1774	43.8	363	337	59	732670
ABpraaa:64	ABpraaa	64	1864	-23135	-125	-125	1864	36.6	442	338	50	620592
ABpraaaa:90	ABpraaaa	90	2431	-22568	521	534	2431	35.6	493	328	45	650489
ABpraaaaa:128	ABpraaaaa	128	2580	-22419	795	832	2580	23.8	505	294	38	418896
ABpraaaaaa:178	ABpraaaaaa	178	2865	-22134	974	1003	2865	22.9	495	295	32	241632
ABpraaaaap:178	ABpraaaaap	178	2896	-22103	827	928	2896	29.1	477	314	32	239247
ABpraaaap:128	ABpraaaap	128	2832	-22167	1019	1067	2832	31.5	501	317	37	424118
ABpraaaapa:178	ABpraaaapa	178	3473	-21526	1467	1559	3473	32.0	517	313	30	241029
ABpraaaapp:178	ABpraaaapp	178	3178	-21821	1103	1203	3178	36.3	493	326	32	259991
ABpraaap:90	ABpraaap	90	2348	-22651	346	372	2348	37.5	444	332	44	607600
ABpraaapa:126	ABpraaapa	126	2587	-22412	720	798	2587	30.0	471	319	38	420779
ABpraaapaa:178	ABpraaapaa	178	3142	-21857	1106	1165	3142	37.2	456	336	33	251401
ABpraaapap:178	ABpraaapap	178	3455	-21544	1356	1434	3455	29.5	440	320	29	219713
ABpraaapp:126	ABpraaapp	126	2655	-22344	794	866	2655	36.9	465	339	39	458438
ABpraaappa:176	ABpraaappa	176	3358	-21641	1363	1407	3358	47.0	495	320	30	194598
ABpraaappp:176	ABpraaappp	176	3241	-21758	1164	1289	3241	45.1	463	343	33	222106
ABpraap:64	ABpraap	64	1861	-23138	-212	-218	1861	48.5	363	316	51	591239
ABpraapa:90	ABpraapa	90	2482	-22517	519	549	2482	51.5	388	296	44	580875
ABpraapaa:128	ABpraapaa	128	3331	-21668	1308	1425	3331	50.1	423	293	37	423531
ABpraapaaa:178	ABpraapaaa	178	4482	-20517	2245	2325	4482	51.3	422	269	30	184401
ABpraapaap:178	ABpraapaap	178	4729	-20270	2154	2373	4729	48.7	407	304	30	223741
ABpraapap:128	ABpraapap	128	3362	-21637	1413	1502	3362	54.0	391	293	36	356449
ABpraapapa:172	ABpraapapa	172	4324	-20675	2104	2226	4324	54.8	387	268	31	188461
ABpraapapp:172	ABpraapapp	172	4734	-20265	2243	2463	4734	50.9	372	296	31	235785
ABpraapp:90	ABpraapp	90	2285	-22714	317	326	2285	41.9	341	301	46	692776
ABpraappa:124	ABpraappa	124	3257	-21742	1314	1401	3257	44.8	356	320	38	543088
ABpraappaa:179	ABpraappaa	179	4532	-20467	1988	2225	4532	44.5	363	313	32	311200
ABpraappap:179	ABpraappap	179	4027	-20972	1769	1917	4027	41.7	329	314	32	295485
ABpraappp:124	ABpraappp	124	2590	-22409	835	853	2590	42.1	289	307	41	563179
ABpraapppa:168	ABpraapppa	168	3638	-21361	1598	1676	3638	45.9	295	292	32	265674
ABpraapppp:168	ABpraapppp	168	3294	-21705	1121	1265	3294	45.5	259	281	33	272355
ABprap:43	ABprap	43	1760	-23239	-215	-215	1760	31.4	257	322	58	646623
ABprapa:64	ABprapa	64	1823	-23176	-131	-131	1823	35.9	343	363	50	649635
ABprapaa:91	ABprapaa	91	2745	-22254	813	837	2745	44.8	408	348	43	612662
ABprapaaa:131	ABprapaaa	131	3627	-21372	1654	1724	3627	43.3	451	301	35	332640
ABprapaaaa:185	ABprapaaaa	185	5246	-19753	2967	3045	5246	46.8	461	271	29	185453
ABprapaaap:185	ABprapaaap	185	4488	-20511	2125	2248	4488	43.7	460	311	30	182589
ABprapaap:131	ABprapaap	131	3599	-21400	1675	1768	3599	45.8	436	341	37	417251
ABprapaapa:180	ABprapaapa	180	4451	-20548	2259	2371	4451	51.7	462	300	30	164802
ABprapaapp:180	ABprapaapp	180	4675	-20324	2270	2477	4675	45.7	430	324	30	196356
ABprapap:91	ABprapap	91	2599	-22400	633	654	2599	36.2	366	361	45	702891
ABprapapa:127	ABprapapa	127	3280	-21719	1358	1460	3280	37.8	430	356	37	466685
ABprapapaa:182	ABprapapaa	182	4357	-20642	2049	2327	4357	48.0	415	354	30	213947
ABprapapap:182	ABprapapap	182	3749	-21250	1572	1774	3749	41.4	411	356	34	277016
ABprapapp:127	ABprapapp	127	3202	-21797	1318	1399	3202	41.0	386	360	40	516410
ABprapappa:178	ABprapappa	178	3594	-21405	1413	1534	3594	36.0	410	334	33	250672
ABprapappp:178	ABprapappp	178	3809	-21190	1785	1920	3809	39.0	377	360	33	280236
ABprapp:64	ABprapp	64	1861	-23138	-114	-115	1861	31.5	263	337	50	630293
ABprappa:91	ABprappa	91	2806	-22193	871	885	2806	32.5	316	360	44	703705
ABprappaa:128	ABprappaa	128	3449	-21550	1589	1652	3449	34.4	344	350	38	472150
ABprappaaa:175	ABprappaaa	175	4219	-20780	2068	2182	4219	35.7	347	338	31	256532
ABprappaap:175	ABprappaap	175	4113	-20886	1998	2125	4113	39.7	332	365	32	266244
ABprappap:128	ABprappap	128	3443	-21556	1586	1658	3443	37.0	296	365	39	527887
ABprappapa:171	ABprappapa	171	3797	-21202	1629	1798	3797	36.1	308	346	32	283536
ABprappapp:171	ABprappapp	171	3773	-21226	1606	1694	3773	40.3	279	322	32	256865
ABprappp:91	ABprappp	91	2747	-22252	771	800	2747	35.0	257	344	46	748198
ABprapppa:124	ABprapppa	124	3677	-21322	1780	1854	3677	39.9	257	364	38	513820
ABprapppaa:175	ABprapppaa	175	4075	-20924	1909	2070	4075	32.9	279	337	31	269597
ABprapppap:175	ABprapppap	175	3953	-21046	1821	1959	3953	35.2	243	340	33	282499
ABprapppp:124	ABprapppp	124	3284	-21715	1444	1496	3284	40.0	207	343	40	561232
ABprappppa:166	ABprappppa	166	4128	-20871	2078	2179	4128	35.2	211	341	33	297355
ABprappppp:166	ABprappppp	166	3832	-21167	1868	1941	3832	34.7	171	319	35	320384
ABprp:29	ABprp	29	1690	-23309	-459	-459	1690	46.2	215	253	65	906538
ABprpa:43	ABprpa	43	1777	-23222	-484	-485	1777	50.1	262	283	57	611048
ABprpaa:64	ABprpaa	64	2007	-22992	-86	-95	2007	50.2	299	318	48	517435
ABprpaaa:93	ABprpaaa	93	2560	-22440	506	539	2560	53.3	376	328	44	544912
ABprpaaaa:134	ABprpaaaa	134	3807	-21192	1737	1805	3807	54.6	431	311	35	300734
ABprpaaaaa:186	ABprpaaaaa	186	4137	-20862	1544	1755	4137	57.4	427	300	32	187138
ABprpaaaap:186	ABprpaaaap	186	4688	-20311	1850	2015	4688	57.8	398	302	29	147694
ABprpaaap:134	ABprpaaap	134	3583	-21416	1608	1697	3583	52.8	392	338	36	341114
ABprpaaapa:180	ABprpaaapa	180	4476	-20523	2038	2213	4476	54.0	397	333	30	182989
ABprpaaapp:180	ABprpaaapp	180	4700	-20299	2264	2507	4700	48.2	382	345	31	245791
ABprpaap:93	ABprpaap	93	2481	-22518	487	512	2481	46.7	315	350	43	630135
ABprpaapa:128	ABprpaapa	128	3099	-21900	1059	1194	3099	52.3	345	337	36	356404
ABprpaapaa:180	ABprpaapaa	180	3824	-21175	1198	1505	3824	54.1	361	330	30	184390
ABprpaapap:180	ABprpaapap	180	3603	-21396	1271	1481	3603	53.1	332	338	30	193033
ABprpaapp:128	ABprpaapp	128	2872	-22127	990	1057	2872	46.6	313	358	38	474434
ABprpaappa:171	ABprpaappa	171	3534	-21465	1338	1462	3534	47.3	345	356	31	268060
ABprpaappp:171	ABprpaappp	171	3330	-21669	1083	1238	3330	46.0	307	344	33	276818
ABprpap:64	ABprpap	64	1927	-23072	-94	-93	1927	47.0	235	260	49	544310
ABprpapa:93	ABprpapa	93	2557	-22442	606	609	2557	51.2	298	303	42	491218
ABprpapaa:131	ABprpapaa	131	3013	-21986	853	934	3013	57.0	351	299	36	274542
ABprpapaaa:183	ABprpapaaa	183	3583	-21416	881	1076	3583	58.1	366	298	30	141704
ABprpapaap:183	ABprpapaap	183	3574	-21425	1294	1455	3574	56.8	336	300	30	142837
ABprpapap:131	ABprpapap	131	3059	-21940	1204	1238	3059	53.7	301	312	36	301570
ABprpapapa:176	ABprpapapa	176	3275	-21724	1145	1242	3275	55.0	306	317	30	154335
ABprpapapp:176	ABprpapapp	176	3277	-21722	1112	1278	3277	51.4	280	328	31	178151
ABprpapp:93	ABprpapp	93	2501	-22498	574	582	2501	43.0	254	277	43	552125
ABprpappa:128	ABprpappa	128	3086	-21913	1251	1304	3086	51.6	255	286	36	317158
ABprpappaa:181	ABprpappaa	181	4207	-20792	2100	2208	4207	53.8	265	297	29	153550
ABprpappap:181	ABprpappap	181	3789	-21210	1630	1756	3789	53.8	237	277	31	155076
ABprpappp:128	ABprpappp	128	2673	-22326	852	912	2673	43.9	230	286	40	432993
ABprpapppa:172	ABprpapppa	172	3288	-21711	1341	1395	3288	54.4	211	256	31	164508
ABprpapppp:172	ABprpapppp	172	3236	-21763	1221	1289	3236	46.6	205	269	33	213152
ABprpp:43	ABprpp	43	1742	-23257	-437	-437	1742	44.0	177	269	56	683591
ABprppa:64	ABprppa	64	2064	-22935	18	16	2064	45.8	231	328	49	674079
ABprppaa:95	ABprppaa	95	3099	-21900	1140	1172	3099	48.3	255	347	42	621771
ABprppaaa:137	ABprppaaa	137	3833	-21166	1843	1927	3833	48.6	278	358	34	346944
ABprppaaaa:191	ABprppaaaa	191	3989	-21011	1787	2018	3989	41.9	309	379	30	259612
ABprppaaap:191	ABprppaaap	191	4448	-20551	2086	2347	4448	41.9	284	366	27	203768
ABprppaap:137	ABprppaap	137	3489	-21510	1474	1615	3489	49.1	240	342	35	376296
ABprppaapa:184	ABprppaapa	184	3868	-21131	1636	1787	3868	44.7	254	346	30	248051
ABprppaapp:184	ABprppaapp	184	3374	-21625	1056	1379	3374	44.5	219	351	30	246680
ABprppap:95	ABprppap	95	2942	-22057	940	963	2942	48.9	212	306	45	704041
ABprppapa:130	ABprppapa	130	3410	-21589	1417	1529	3410	51.2	215	310	37	438941
ABprppapaa:184	ABprppapaa	184	3835	-21164	1644	1815	3835	52.5	251	337	31	228794
ABprppapap:184	ABprppapap	184	3464	-21536	1279	1408	3464	52.2	219	318	30	212928
ABprppapp:130	ABprppapp	130	3042	-21957	1163	1254	3042	46.9	177	306	39	538973
ABprppappa:175	ABprppappa	175	3233	-21766	1223	1297	3233	53.4	182	291	31	231128
ABprppappp:175	ABprppappp	175	3127	-21872	1071	1172	3127	47.9	163	286	32	251944
ABprppp:64	ABprppp	64	1950	-23049	-88	-90	1950	32.9	194	300	49	527182
ABprpppa:92	ABprpppa	92	2878	-22121	934	958	2878	35.9	195	329	45	755620
ABprpppaa:129	ABprpppaa	129	4141	-20858	2171	2271	4141	42.7	154	320	38	584035
ABprpppaaa:183	ABprpppaaa	183	4569	-20430	2404	2480	4569	48.2	187	334	30	248099
ABprpppaap:183	ABprpppaap	183	4313	-20686	2178	2280	4313	44.5	154	322	33	318379
ABprpppap:129	ABprpppap	129	3818	-21181	1948	1995	3818	36.5	154	317	38	585708
ABprpppapa:178	ABprpppapa	178	4821	-20178	2723	2903	4821	45.9	123	297	32	301466
ABprpppapp:178	ABprpppapp	178	4190	-20809	2145	2260	4190	39.7	131	291	35	382136
ABprpppp:92	ABprpppp	92	2589	-22410	588	601	2589	28.6	215	294	44	533580
ABprppppa:128	ABprppppa	128	4233	-20766	2194	2264	4233	36.8	241	330	37	520169
ABprppppaa:189	ABprppppaa	189	5810	-19189	3305	3554	5810	44.3	223	322	31	287603
ABprppppap:189	ABprppppap	189	4766	-20233	2304	2499	4766	40.6	198	309	33	309258
ABprppppp:128	ABprppppp	128	3513	-21486	1597	1655	3513	34.8	227	297	39	497994
ABprpppppa:180	ABprpppppa	180	4343	-20656	2184	2250	4343	39.1	247	278	32	273589
ABprpppppp:180	ABprpppppp	180	4412	-20587	2272	2321	4412	33.9	218	288	33	303043
P1:1	P1	1	1573	-23426	-430	-430	1573	33.2	195	199	96	2572217
EMS:8	EMS	8	1619	-23380	-344	-344	1619	33.1	311	136	74	1638206
MS:19	MS	19	1657	-23342	-432	-436	1657	46.6	387	170	68	1021151
MSa:33	MSa	33	1674	-23326	-393	-393	1674	44.5	441	158	62	837208
MSaa:51	MSaa	51	1742	-23258	-315	-316	1742	48.3	506	159	56	599963
MSaaa:73	MSaaa	73	2035	-22964	-12	-18	2035	52.7	500	181	48	462064
MSaaaa:101	MSaaaa	101	2116	-22883	273	273	2116	51.1	545	184	43	401150
MSaaaaa:133	MSaaaaa	133	2078	-22921	414	427	2078	50.2	583	190	36	262923
MSaaaaaa:172	MSaaaaaa	172	2336	-22663	453	511	2336	43.3	620	195	30	209379
MSaaaaap:172	MSaaaaap	172	2041	-22958	245	274	2041	44.0	583	179	32	192980
MSaaaap:133	MSaaaap	133	2131	-22868	364	385	2131	45.2	543	193	36	295305
MSaaaapa:176	MSaaaapa	176	2442	-22557	339	523	2442	40.4	551	180	29	180343
MSaaaapp:176	MSaaaapp	176	2077	-22922	279	283	2077	51.0	531	173	30	122746
MSaaap:101	MSaaap	101	2257	-22742	424	438	2257	51.3	447	184	42	389412
MSaaapa:132	MSaaapa	132	2059	-22940	344	363	2059	55.0	480	192	37	229149
MSaaapaa:173	MSaaapaa	173	2165	-22834	190	229	2165	58.2	499	186	31	117716
MSaaapap:173	MSaaapap	173	2108	-22891	285	305	2108	56.0	456	174	32	118899
MSaaapp:132	MSaaapp	132	2149	-22850	318	321	2149	57.4	424	195	34	175484
MSaaappa:194	MSaaappa	194	2186	-22813	267	349	2186	55.5	442	204	30	117372
MSaaappp:194	MSaaappp	194	2208	-22791	433	467	2208	58.0	397	206	30	105770
MSaap:73	MSaap	73	2008	-22991	-128	-132	2008	53.5	414	163	49	447901
MSaapa:100	MSaapa	100	2136	-22864	282	290	2136	51.3	441	132	43	404023
MSaapaa:129	MSaapaa	129	2041	-22958	373	380	2041	54.2	465	147	38	250837
MSaapaaa:168	MSaapaaa	168	2319	-22680	396	472	2319	53.8	493	120	31	142358
MSaapaap:168	MSaapaap	168	2153	-22846	384	404	2153	52.3	447	125	34	153690
MSaapap:129	MSaapap	129	2082	-22917	334	338	2082	55.0	407	157	36	218312
MSaapapa:173	MSaapapa	173	2268	-22731	409	410	2268	57.6	426	148	30	106312
MSaapapp:173	MSaapapp	173	2151	-22848	364	384	2151	56.9	382	164	31	103339
MSaapp:100	MSaapp	100	2101	-22898	285	287	2101	52.7	381	177	41	339651
MSaappa:136	MSaappa	136	2143	-22856	382	397	2143	56.4	370	198	37	205591
MSaappaa:180	MSaappaa	180	2223	-22776	445	466	2223	55.1	376	210	31	108806
MSaappap:180	MSaappap	180	2409	-22590	606	635	2409	55.3	335	217	30	103900
MSaappp:136	MSaappp	136	2373	-22626	598	628	2373	51.0	333	184	32	192681
MSap:51	MSap	51	1758	-23241	-251	-258	1758	42.7	425	127	55	634695
MSapa:74	MSapa	74	1974	-23025	17	15	1974	38.7	436	163	48	537225
MSapaa:101	MSapaa	101	2250	-22749	440	447	2250	41.2	471	172	43	462786
MSapaaa:132	MSapaaa	132	2306	-22693	500	536	2306	46.1	491	183	36	266069
MSapaaaa:173	MSapaaaa	173	2096	-22903	247	287	2096	52.8	495	151	30	94233
MSapaaap:173	MSapaaap	173	2591	-22408	581	620	2591	49.1	490	187	29	124754
MSapaap:132	MSapaap	132	2241	-22758	464	497	2241	45.7	440	167	35	242441
MSapaapa:178	MSapaapa	178	2478	-22521	493	517	2478	47.2	465	157	31	136509
MSapaapp:178	MSapaapp	178	2336	-22663	543	556	2336	51.0	426	171	29	113695
MSapap:101	MSapap	101	2183	-22816	378	383	2183	39.3	400	176	42	418289
MSapapa:134	MSapapa	134	2157	-22842	424	455	2157	47.1	402	192	36	227942
MSapapaa:174	MSapapaa	174	2476	-22523	475	508	2476	45.6	416	199	30	138116
MSapapap:174	MSapapap	174	2129	-22870	369	392	2129	49.1	386	178	34	145362
MSapapp:134	MSapapp	134	2494	-22505	715	739	2494	36.1	342	198	33	233116
MSapp:74	MSapp	74	1945	-23054	1	-1	1945	46.2	375	117	47	540400
MSappa:101	MSappa	101	2171	-22828	328	336	2171	46.2	395	103	43	508154
MSappaa:130	MSappaa	130	1949	-23050	298	314	1949	52.7	375	125	38	279908
MSappaaa:169	MSappaaa	169	1978	-23021	299	306	1978	53.5	398	120	33	153409
MSappaap:169	MSappaap	169	1963	-23036	185	189	1963	56.0	350	121	33	138246
MSappap:130	MSappap	130	2103	-22896	354	366	2103	55.8	336	156	35	204095
MSappapa:176	MSappapa	176	2159	-22840	330	351	2159	58.2	346	173	29	96917
MSappapp:176	MSappapp	176	2194	-22805	348	373	2194	57.6	315	152	30	111657
MSappp:101	MSappp	101	2210	-22789	386	394	2210	40.1	330	170	41	419156
MSapppa:139	MSapppa	139	2394	-22605	573	611	2394	44.5	328	189	34	243274
MSapppp:139	MSapppp	139	2264	-22735	468	523	2264	37.5	290	203	34	239161
MSp:33	MSp	33	1697	-23302	-367	-368	1697	46.2	326	215	61	727118
MSpa:50	MSpa	50	1775	-23224	-298	-299	1775	49.1	389	217	56	565074
MSpaa:73	MSpaa	73	2012	-22987	32	29	2012	50.0	394	234	48	480705
MSpaaa:101	MSpaaa	101	2107	-22892	217	224	2107	53.0	408	238	42	373798
MSpaaaa:131	MSpaaaa	131	1951	-23048	260	272	1951	50.7	449	238	37	284786
MSpaaaaa:171	MSpaaaaa	171	2328	-22671	122	368	2328	49.0	479	232	31	185591
MSpaaaap:171	MSpaaaap	171	2007	-22992	143	225	2007	54.4	458	241	34	168116
MSpaaap:131	MSpaaap	131	2110	-22889	414	436	2110	51.4	396	236	36	256507
MSpaaapa:172	MSpaaapa	172	2461	-22538	384	538	2461	51.0	446	212	30	158760
MSpaaapp:172	MSpaaapp	172	2044	-22955	247	278	2044	53.5	399	227	31	130446
MSpaap:101	MSpaap	101	2092	-22907	248	270	2092	46.9	340	205	42	412749
MSpaapa:134	MSpaapa	134	2035	-22964	235	275	2035	42.7	362	231	37	300744
MSpaapaa:174	MSpaapaa	174	2298	-22701	45	321	2298	41.1	385	215	31	180890
MSpaapap:174	MSpaapap	174	2017	-22982	209	264	2017	45.4	349	213	32	147522
MSpaapp:134	MSpaapp	134	2246	-22753	535	557	2246	45.5	313	233	33	231942
MSpaappa:198	MSpaappa	198	1951	-23049	296	347	1951	46.6	326	241	28	137026
MSpaappp:198	MSpaappp	198	2575	-22424	789	817	2575	43.3	302	219	30	157291
MSpap:73	MSpap	73	1958	-23041	-39	-40	1958	50.2	319	179	47	447023
MSpapa:101	MSpapa	101	2167	-22832	117	115	2167	56.0	333	153	43	360200
MSpapaa:131	MSpapaa	131	1870	-23129	195	205	1870	54.8	317	206	39	270413
MSpapaaa:169	MSpapaaa	169	1977	-23022	170	212	1977	56.5	303	216	33	151641
MSpapaap:169	MSpapaap	169	1872	-23127	140	163	1872	53.0	267	208	34	174635
MSpapap:131	MSpapap	131	2021	-22978	198	202	2021	57.3	287	154	35	208033
MSpapapa:178	MSpapapa	178	2180	-22819	17	-11	2180	60.0	283	158	31	115163
MSpapapp:178	MSpapapp	178	2018	-22981	123	123	2018	58.9	250	178	32	121438
MSpapp:101	MSpapp	101	2119	-22880	313	328	2119	52.4	276	198	42	381754
MSpappa:137	MSpappa	137	2180	-22819	333	338	2180	57.9	253	203	34	179382
MSpappp:137	MSpappp	137	1930	-23069	115	138	1930	56.2	218	194	42	290399
MSpp:50	MSpp	50	1770	-23229	-276	-277	1770	49.7	277	199	54	531352
MSppa:74	MSppa	74	1985	-23014	26	26	1985	49.4	307	241	47	468703
MSppaa:102	MSppaa	102	2221	-22778	425	444	2221	49.2	338	250	40	351222
MSppaaa:136	MSppaaa	136	2229	-22770	413	474	2229	49.5	377	259	34	219101
MSppaaaa:180	MSppaaaa	180	2450	-22550	156	302	2450	45.1	430	241	29	147698
MSppaaap:180	MSppaaap	180	2554	-22445	508	549	2554	45.5	390	251	29	140270
MSppaap:136	MSppaap	136	2257	-22742	474	513	2257	47.4	342	265	33	208102
MSppaapa:200	MSppaapa	200	2862	-22138	559	636	2862	42.0	376	280	26	133578
MSppaapp:200	MSppaapp	200	2219	-22781	430	491	2219	47.0	342	252	30	145928
MSppap:102	MSppap	102	2089	-22910	309	313	2089	44.4	280	230	41	392749
MSppapa:136	MSppapa	136	2079	-22920	369	403	2079	51.8	304	262	34	203824
MSppapaa:180	MSppapaa	180	2364	-22636	334	408	2364	47.1	333	289	28	123392
MSppapap:180	MSppapap	180	2075	-22924	298	326	2075	54.1	327	262	29	100214
MSppapp:136	MSppapp	136	2162	-22837	394	444	2162	49.2	275	255	34	199138
MSppp:74	MSppp	74	1961	-23038	-9	-8	1961	45.8	235	193	47	476946
MSpppa:101	MSpppa	101	2124	-22875	310	323	2124	49.6	241	199	41	380378
MSpppaa:135	MSpppaa	135	2119	-22880	371	393	2119	50.3	259	153	36	212004
MSpppaaa:191	MSpppaaa	191	2340	-22659	492	511	2340	48.9	275	144	29	114131
MSpppaap:191	MSpppaap	191	2119	-22880	350	355	2119	51.9	243	172	30	101115
MSpppap:135	MSpppap	135	2192	-22807	452	463	2192	47.3	252	218	35	219121
MSpppp:101	MSpppp	101	2072	-22927	271	275	2072	38.2	212	209	43	423291
MSppppa:142	MSppppa	142	2120	-22879	315	349	2120	38.8	228	170	37	257181
MSppppp:142	MSppppp	142	2143	-22856	277	388	2143	41.2	256	166	37	279060
E:19	E	19	1663	-23337	-490	-493	1663	40.2	237	132	68	1091729
Ea:35	Ea	35	1680	-23319	-469	-469	1680	42.3	308	111	61	826341
Eal:54	Eal	54	1810	-23189	-281	-291	1810	42.3	348	120	51	485694
Eala:78	Eala	78	1953	-23046	-15	-16	1953	40.4	331	90	46	457242
Ealaa:105	Ealaa	105	2094	-22905	281	293	2094	39.7	381	113	40	337214
Ealaad:135	Ealaad	135	1966	-23033	214	241	1966	39.2	361	166	34	183174
Ealaada:179	Ealaada	179	1835	-23164	-155	-42	1835	36.0	382	174	29	106601
Ealaadp:179	Ealaadp	179	1998	-23001	179	209	1998	42.0	352	164	29	96180
Ealaav:135	Ealaav	135	1907	-23092	243	267	1907	45.7	415	137	36	203886
Ealaava:176	Ealaava	176	2195	-22804	133	189	2195	41.8	421	167	29	128554
Ealaavp:176	Ealaavp	176	1835	-23164	48	69	1835	46.2	410	135	33	121156
Ealap:105	Ealap	105	1963	-23036	129	136	1963	43.9	297	136	41	292448
Ealapa:137	Ealapa	137	1854	-23145	135	167	1854	46.6	346	127	38	225315
Ealapaa:176	Ealapaa	176	1803	-23196	37	45	1803	48.4	370	131	32	102100
Ealapap:176	Ealapap	176	1888	-23111	91	124	1888	51.0	325	152	29	82223
Ealapp:137	Ealapp	137	1991	-23008	240	268	1991	46.7	293	171	31	144888
Ealp:78	Ealp	78	2016	-22983	-44	-46	2016	50.6	260	125	46	359714
Ealpa:105	Ealpa	105	2046	-22953	190	195	2046	52.1	303	101	42	279510
Ealpaa:134	Ealpaa	134	1918	-23081	213	218	1918	53.1	316	105	37	168045
Ealpaaa:175	Ealpaaa	175	1865	-23134	128	138	1865	54.1	323	107	30	83428
Ealpaap:175	Ealpaap	175	1982	-23017	139	141	1982	57.3	266	126	32	83259
Ealpap:134	Ealpap	134	2019	-22980	250	274	2019	55.7	242	112	35	143841
Ealpapa:183	Ealpapa	183	2111	-22888	165	154	2111	58.8	220	145	30	66105
Ealpapp:183	Ealpapp	183	2110	-22889	257	314	2110	55.1	218	112	29	79401
Ealpp:105	Ealpp	105	1985	-23014	167	174	1985	53.6	236	153	40	243917
Ealppa:144	Ealppa	144	2146	-22853	156	152	2146	58.7	215	151	31	106588
Ealppp:144	Ealppp	144	1956	-23043	167	198	1956	55.2	162	155	37	152448
Ear:54	Ear	54	1809	-23190	-276	-276	1809	45.8	268	95	53	529079
Eara:78	Eara	78	2077	-22922	66	59	2077	46.5	232	82	46	402128
Earaa:108	Earaa	108	1967	-23032	213	227	1967	41.2	281	80	41	289769
Earaad:142	Earaad	142	1863	-23136	171	178	1863	45.0	348	81	35	151522
Earaada:187	Earaada	187	1832	-23167	153	154	1832	49.5	415	95	28	65500
Earaadp:187	Earaadp	187	2010	-22989	298	332	2010	49.3	372	93	29	67002
Earaav:142	Earaav	142	1899	-23100	174	224	1899	48.0	275	69	34	131127
Earap:108	Earap	108	2011	-22988	221	241	2011	41.5	244	121	40	241523
Earapa:146	Earapa	146	1901	-23098	142	188	1901	40.5	269	69	36	176643
Earapp:146	Earapp	146	2044	-22955	227	274	2044	40.9	248	110	32	128919
Earp:78	Earp	78	2057	-22942	65	65	2057	42.4	165	100	45	421899
Earpa:107	Earpa	107	1960	-23039	233	235	1960	36.6	224	78	40	291944
Earpaa:144	Earpaa	144	2008	-22991	271	306	2008	38.4	224	68	35	166499
Earpap:144	Earpap	144	2045	-22954	293	354	2045	32.4	182	101	35	168526
Earpp:107	Earpp	107	2034	-22965	236	273	2034	45.0	183	90	41	283112
Earppa:155	Earppa	155	2101	-22898	272	366	2101	40.5	195	84	37	193040
Earppp:155	Earppp	155	2138	-22861	287	379	2138	45.5	159	92	36	171259
Ep:35	Ep	35	1725	-23275	-428	-431	1725	37.2	202	133	60	773213
Epl:53	Epl	53	1862	-23137	-271	-277	1862	35.1	229	116	54	535385
Epla:76	Epla	76	2286	-22713	224	224	2286	34.3	236	111	46	393644
Eplaa:105	Eplaa	105	2621	-22378	739	743	2621	34.9	281	117	42	279459
Eplaaa:135	Eplaaa	135	2572	-22427	800	824	2572	38.3	354	117	34	165345
Eplaaaa:177	Eplaaaa	177	2827	-22172	871	908	2827	40.5	390	128	28	101481
Eplaaap:177	Eplaaap	177	2598	-22401	625	683	2598	39.0	348	125	32	103542
Eplaap:135	Eplaap	135	2485	-22514	726	749	2485	36.0	289	127	35	164683
Eplaapa:176	Eplaapa	176	2878	-22121	950	1010	2878	43.7	335	103	29	96334
Eplaapp:176	Eplaapp	176	2432	-22567	569	588	2432	46.4	292	124	31	84305
Eplap:105	Eplap	105	2527	-22472	711	717	2527	34.6	239	163	40	255353
Eplapa:141	Eplapa	141	2598	-22401	735	757	2598	37.1	317	164	33	129961
Eplapaa:187	Eplapaa	187	2559	-22440	581	671	2559	43.2	330	134	30	89950
Eplapap:187	Eplapap	187	2683	-22316	742	768	2683	39.7	301	176	28	86340
Eplapp:141	Eplapp	141	3854	-21145	1948	1994	3854	36.0	275	163	28	134460
Eplp:76	Eplp	76	2347	-22652	222	222	2347	31.9	152	145	47	407759
Eplpa:104	Eplpa	104	2563	-22436	659	662	2563	35.4	163	109	43	352752
Eplpaa:134	Eplpaa	134	2459	-22540	667	681	2459	35.6	152	120	38	242457
Eplpaaa:176	Eplpaaa	176	2791	-22208	959	981	2791	37.7	158	92	33	170736
Eplpaap:176	Eplpaap	176	2474	-22525	564	605	2474	33.8	139	139	34	166159
Eplpap:134	Eplpap	134	2630	-22369	825	882	2630	33.0	115	159	38	260032
Eplpapa:186	Eplpapa	186	2670	-22329	714	801	2670	28.4	128	170	33	138051
Eplpapp:186	Eplpapp	186	2926	-22073	1106	1131	2926	36.1	105	150	31	156491
Eplpp:104	Eplpp	104	2493	-22506	668	673	2493	31.0	127	159	42	296869
Eplppa:144	Eplppa	144	2823	-22176	982	1057	2823	27.8	114	190	35	187166
Eplppp:144	Eplppp	144	2527	-22472	747	771	2527	32.3	111	228	39	223276
Epr:53	Epr	53	1863	-23136	-251	-257	1863	45.7	175	146	51	497537
Epra:78	Epra	78	2364	-22635	315	308	2364	49.8	187	159	46	349788
Epraa:106	Epraa	106	2590	-22409	739	744	2590	51.9	232	108	41	248991
Epraaa:141	Epraaa	141	2629	-22370	865	898	2629	45.7	299	99	35	170048
Epraaaa:186	Epraaaa	186	2616	-22383	659	706	2616	45.5	351	70	29	98291
Epraaap:186	Epraaap	186	2546	-22453	740	773	2546	48.8	314	79	30	86012
Epraap:141	Epraap	141	2767	-22232	962	1022	2767	48.3	231	82	34	152555
Eprap:106	Eprap	106	2556	-22443	714	720	2556	47.2	199	151	39	239847
Eprapa:141	Eprapa	141	2555	-22444	686	758	2555	47.5	232	111	34	144651
Eprapaa:190	Eprapaa	190	2488	-22512	646	673	2488	51.8	263	85	29	73134
Eprapap:190	Eprapap	190	2441	-22558	579	612	2441	53.0	215	88	30	75108
Eprapp:141	Eprapp	141	2607	-22392	763	782	2607	42.6	211	130	34	144212
Eprp:78	Eprp	78	2430	-22569	357	355	2430	46.4	109	167	47	437944
Eprpa:107	Eprpa	107	2599	-22400	764	782	2599	50.1	168	120	39	237676
Eprpaa:146	Eprpaa	146	2555	-22444	809	837	2555	53.4	186	109	34	115341
Eprpap:146	Eprpap	146	2741	-22258	907	946	2741	50.3	142	127	34	142248
Eprpp:107	Eprpp	107	2474	-22525	628	627	2474	50.8	133	158	42	265301
Eprppa:147	Eprppa	147	2505	-22494	710	735	2505	42.4	104	149	37	204318
Eprppp:147	Eprppp	147	2646	-22353	726	777	2646	44.8	154	121	36	167549
P2:8	P2	8	1631	-23368	-430	-430	1631	33.4	156	213	72	1385452
C:23	C	23	1809	-23190	-215	-215	1809	21.1	229	223	66	675572
Ca:38	Ca	38	1850	-23149	-154	-154	1850	21.3	310	220	59	419371
Caa:56	Caa	56	1816	-23183	-172	-174	1816	22.8	354	229	51	272707
Caaa:83	Caaa	83	1815	-23184	-171	-171	1815	32.7	363	227	45	321332
Caaaa:115	Caaaa	115	1674	-23325	-5	3	1674	29.9	337	250	40	245797
Caaaaa:163	Caaaaa	163	1839	-23160	-16	26	1839	29.6	360	228	35	166617
Caaaap:163	Caaaap	163	1752	-23247	39	41	1752	23.2	317	258	34	126153
Caaap:115	Caaap	115	1698	-23301	-3	-3	1698	20.2	287	269	41	199305
Caaapa:158	Caaapa	158	1798	-23201	68	67	1798	16.8	328	294	36	123890
Caaapp:158	Caaapp	158	1764	-23235	14	16	1764	17.6	274	305	37	140050
Caap:83	Caap	83	1970	-23029	-28	-29	1970	15.2	316	245	43	193223
Caapa:118	Caapa	118	1730	-23269	22	24	1730	13.2	266	228	37	119670
Caapaa:170	Caapaa	170	1807	-23192	9	12	1807	14.7	291	249	33	79632
Caapap:170	Caapap	170	1943	-23057	47	44	1943	13.8	238	278	32	80914
Caapp:118	Caapp	118	1706	-23293	39	43	1706	17.8	349	292	39	178057
Caappd:168	Caappd	168	1884	-23115	115	119	1884	26.9	342	304	33	124548
Caappv:168	Caappv	168	1884	-23115	7	45	1884	21.7	376	269	31	98248
Cap:56	Cap	56	1786	-23213	-211	-215	1786	27.1	284	189	51	306748
Capa:83	Capa	83	1857	-23142	-113	-115	1857	30.2	295	191	46	286582
Capaa:114	Capaa	114	1684	-23315	1	6	1684	31.6	288	218	39	215983
Capaaa:160	Capaaa	160	1765	-23234	16	36	1765	31.7	309	232	33	121001
Capaap:160	Capaap	160	1734	-23265	21	26	1734	25.4	268	239	34	110995
Capap:114	Capap	114	1696	-23303	15	14	1696	21.7	218	219	40	176823
Capapa:155	Capapa	155	1800	-23199	64	70	1800	19.3	244	242	35	107760
Capapp:155	Capapp	155	1818	-23181	108	111	1818	20.1	186	259	35	117605
Capp:83	Capp	83	1955	-23044	0	1	1955	21.3	205	169	43	208223
Cappa:119	Cappa	119	1834	-23165	169	178	1834	23.9	192	177	36	159835
Cappaa:189	Cappaa	189	2041	-22958	305	327	2041	21.2	191	165	31	83761
Cappap:189	Cappap	189	2138	-22861	341	354	2138	21.6	150	180	30	98212
Cappp:119	Cappp	119	1656	-23343	30	35	1656	21.5	141	218	40	189525
Capppa:166	Capppa	166	1693	-23306	-11	17	1693	25.9	123	248	35	126068
Capppp:166	Capppp	166	1843	-23156	133	144	1843	25.1	155	289	35	139459
Cp:38	Cp	38	1835	-23164	-269	-269	1835	23.8	195	235	61	548803
Cpa:57	Cpa	57	1876	-23123	-166	-168	1876	21.5	249	243	52	286396
Cpaa:84	Cpaa	84	1933	-23066	-50	-49	1933	25.3	289	277	46	249074
Cpaaa:115	Cpaaa	115	1767	-23232	69	69	1767	23.1	299	310	44	240137
Cpaaaa:157	Cpaaaa	157	1895	-23104	98	121	1895	35.5	338	271	34	125592
Cpaaap:157	Cpaaap	157	1951	-23048	153	158	1951	30.7	295	294	35	134070
Cpaap:115	Cpaap	115	1809	-23190	70	69	1809	16.4	234	266	41	148081
Cpaapa:156	Cpaapa	156	1967	-23032	176	181	1967	27.5	252	290	35	135038
Cpaapp:156	Cpaapp	156	1841	-23158	123	127	1841	22.0	210	295	36	132737
Cpap:84	Cpap	84	2078	-22921	-16	-18	2078	13.5	230	224	44	155011
Cpapa:118	Cpapa	118	1917	-23082	154	155	1917	14.7	227	200	36	119724
Cpapp:118	Cpapp	118	1727	-23272	41	40	1727	16.1	180	193	42	160633
Cpappd:162	Cpappd	162	1836	-23163	104	103	1836	19.0	143	225	36	120868
Cpappv:162	Cpappv	162	1851	-23148	67	74	1851	15.3	205	181	35	90266
Cpp:57	Cpp	57	1855	-23144	-197	-197	1855	26.0	171	199	52	324430
Cppa:86	Cppa	86	1909	-23090	-80	-80	1909	21.7	153	225	46	261842
Cppaa:124	Cppaa	124	1882	-23117	171	185	1882	35.6	167	279	38	201497
Cppaaa:172	Cppaaa	172	2251	-22748	378	388	2251	37.6	179	267	33	124950
Cppaap:172	Cppaap	172	2095	-22904	320	348	2095	31.7	154	265	35	149408
Cppap:124	Cppap	124	1903	-23096	243	246	1903	28.8	139	229	41	215217
Cppapa:176	Cppapa	176	2103	-22896	305	318	2103	27.9	197	200	33	110298
Cppapp:176	Cppapp	176	2154	-22845	317	327	2154	27.3	152	216	33	126226
Cppp:86	Cppp	86	1958	-23041	-25	-25	1958	29.5	222	231	44	232376
Cpppa:120	Cpppa	120	1916	-23083	227	239	1916	34.8	250	230	38	186519
Cpppaa:180	Cpppaa	180	2111	-22888	315	342	2111	37.9	270	223	32	129272
Cpppap:180	Cpppap	180	2102	-22897	278	286	2102	36.1	228	231	33	133061
Cpppp:120	Cpppp	120	1822	-23177	130	132	1822	29.9	198	246	40	194228
Cppppa:175	Cppppa	175	2094	-22905	290	302	2094	29.1	197	247	36	163270
Cppppp:175	Cppppp	175	2098	-22901	300	316	2098	30.3	233	210	33	138034
P3:23	P3	23	1726	-23273	-476	-478	1726	36.7	125	184	62	858371
D:44	D	44	1804	-23195	-447	-450	1804	35.0	111	228	55	548346
Da:71	Da	71	1787	-23212	-357	-362	1787	31.0	112	211	50	283957
Daa:110	Daa	110	1608	-23391	-157	-154	1608	43.7	98	172	42	191217
Daaa:152	Daaa	152	1662	-23337	-96	-97	1662	40.1	138	251	37	149596
Daap:152	Daap	152	1655	-23344	-44	-27	1655	42.4	89	195	36	160753
Dap:110	Dap	110	1656	-23343	-165	-163	1656	34.6	113	216	46	227066
Dapa:146	Dapa	146	1666	-23333	-91	-88	1666	43.8	170	179	37	185356
Dapp:146	Dapp	146	1681	-23318	-93	-91	1681	35.3	177	180	40	222631
Dp:71	Dp	71	1784	-23215	-339	-346	1784	36.0	137	278	48	275164
Dpa:108	Dpa	108	1623	-23376	-168	-168	1623	46.4	196	238	39	146298
Dpaa:152	Dpaa	152	1764	-23235	16	16	1764	48.9	212	200	36	145760
Dpap:152	Dpap	152	1722	-23277	-60	-41	1722	53.5	178	172	35	131816
Dpp:108	Dpp	108	1644	-23355	-144	-147	1644	41.6	143	257	44	203906
Dppa:147	Dppa	147	1706	-23293	-39	-42	1706	41.5	185	232	39	209000
Dppp:147	Dppp	147	1701	-23298	-19	-25	1701	50.6	170	217	35	142503
P4:44	P4	44	1768	-23231	-396	-405	1768	43.5	128	187	52	448763
Z2:96	Z2	96	1599	-23400	-236	-237	1599	46.4	117	232	44	190663
Z3:96	Z3	96	1538	-23461	-233	-210	1538	47.0	140	179	41	156000
