# Supplementary material for: Quantitative Differences in Nuclear β-catenin and TCF Pattern Embryonic Cells in C. elegans
Source: PLoS Genet. 2015 Oct 21;11(10):e1005585. doi: 10.1371/journal.pgen.1005585 (PMC4619327; doi:10.1371/journal.pgen.1005585)
Supplement: S1 Data — For each cell analyzed, birth time is given in column 3 and the average nuclear reporter intensity over the lifetime of the cell (corrected for background) is given in column 7 (“blot”). For information on each embryo’s strain information and experimental conditions, refer to S2 Table. (ZIP) [file pgen.1005585.s005.zip › CAs/CA20120117_ceh-43_lit-1i_L4.csv]

cellTime	cell	time	none	global	local	blot	cross	z	x	y	size	gweight
ABa:1	ABa	1	1563	-23436	-382	-382	1563	36.0	524	302	84	1412428
ABal:5	ABal	5	1600	-23399	-344	-345	1600	39.3	536	346	74	1143428
ABala:17	ABala	17	1626	-23373	-315	-311	1626	33.3	590	312	66	823909
ABalaa:31	ABalaa	31	1790	-23209	-204	-205	1790	25.7	612	333	58	680012
ABalaaa:52	ABalaaa	52	1869	-23130	-82	-83	1869	27.0	620	332	51	724692
ABalaaaa:80	ABalaaaa	80	2547	-22452	566	585	2547	40.9	621	346	45	706794
ABalaaaal:116	ABalaaaal	116	3528	-21471	1561	1647	3528	52.8	518	328	37	334960
ABalaaaala:159	ABalaaaala	159	5094	-19905	2468	2638	5094	53.3	511	297	30	151051
ABalaaaalp:159	ABalaaaalp	159	4727	-20272	2485	2589	4727	54.6	461	292	31	151418
ABalaaaar:116	ABalaaaar	116	3591	-21408	1552	1589	3591	56.4	544	342	36	294315
ABalaaaarl:163	ABalaaaarl	163	4718	-20281	2278	2291	4718	61.2	525	308	30	105468
ABalaaaarr:163	ABalaaaarr	163	3940	-21059	1611	1666	3940	61.6	482	303	29	97562
ABalaaap:80	ABalaaap	80	2427	-22572	422	448	2427	33.8	595	311	44	660642
ABalaaapa:115	ABalaaapa	115	3367	-21632	1361	1448	3367	54.5	574	312	37	333230
ABalaaapal:160	ABalaaapal	160	5096	-19903	2276	2591	5096	50.8	556	269	31	205299
ABalaaapar:160	ABalaaapar	160	3953	-21046	1561	1669	3953	59.3	553	278	31	131694
ABalaaapp:115	ABalaaapp	115	3524	-21475	1495	1625	3524	46.4	560	326	38	425846
ABalaaappl:160	ABalaaappl	160	4665	-20334	2177	2482	4665	48.6	553	325	33	236715
ABalaaappr:160	ABalaaappr	160	4922	-20077	1971	2414	4922	51.8	555	296	30	174080
ABalaap:52	ABalaap	52	1927	-23072	-125	-128	1927	18.4	550	352	50	506943
ABalaapa:80	ABalaapa	80	2454	-22545	485	498	2454	23.3	607	340	45	648000
ABalaapaa:117	ABalaapaa	117	3910	-21089	1987	2028	3910	41.5	594	380	37	451476
ABalaapaaa:163	ABalaapaaa	163	4838	-20161	2631	2795	4838	52.6	573	384	31	197759
ABalaapaap:163	ABalaapaap	163	5002	-19997	2625	2887	5002	50.5	585	354	32	216293
ABalaapap:117	ABalaapap	117	3834	-21165	1875	1963	3834	49.1	584	360	37	410625
ABalaapapa:164	ABalaapapa	164	4420	-20579	2032	2219	4420	57.4	561	358	30	158114
ABalaapapp:164	ABalaapapp	164	4628	-20371	1965	2278	4628	56.0	562	326	30	159476
ABalaapp:80	ABalaapp	80	2290	-22709	254	264	2290	18.2	554	333	44	514690
ABalaappa:113	ABalaappa	113	3580	-21419	1671	1718	3580	32.7	584	373	37	456598
ABalaappaa:159	ABalaappaa	159	4806	-20193	2541	2787	4806	43.2	587	403	32	258986
ABalaappap:159	ABalaappap	159	5112	-19887	2801	3109	5112	44.4	563	418	31	263253
ABalaappp:113	ABalaappp	113	3199	-21801	1325	1355	3199	28.8	566	399	38	475624
ABalaapppa:158	ABalaapppa	158	4716	-20283	2438	2678	4716	48.8	541	420	32	242985
ABalaapppp:158	ABalaapppp	158	4362	-20637	2344	2420	4362	47.5	504	431	32	224655
ABalap:31	ABalap	31	1692	-23307	-380	-382	1692	41.8	575	270	59	746919
ABalapa:51	ABalapa	51	1838	-23161	-274	-275	1838	41.1	601	284	52	743937
ABalapaa:77	ABalapaa	77	2685	-22314	651	659	2685	47.2	602	289	44	597348
ABalapaaa:113	ABalapaaa	113	3407	-21592	1502	1566	3407	50.1	603	290	37	385578
ABalapaaaa:158	ABalapaaaa	158	4318	-20681	2191	2244	4318	46.8	599	270	31	192955
ABalapaaap:158	ABalapaaap	158	3549	-21450	1423	1539	3549	53.6	590	295	30	148419
ABalapaap:113	ABalapaap	113	3054	-21945	1053	1090	3054	58.3	543	287	37	255111
ABalapaapa:155	ABalapaapa	155	3675	-21324	1390	1520	3675	58.5	531	246	30	118849
ABalapaapp:155	ABalapaapp	155	3308	-21692	809	964	3308	59.6	506	269	29	106199
ABalapap:77	ABalapap	77	2468	-22531	382	382	2468	43.8	542	297	44	524400
ABalapapa:110	ABalapapa	110	3429	-21570	1476	1500	3429	49.9	554	272	37	336027
ABalapapaa:155	ABalapapaa	155	4384	-20615	1767	2017	4384	41.0	562	267	32	218048
ABalapapap:155	ABalapapap	155	4868	-20131	2557	2693	4868	44.0	577	239	30	211184
ABalapapp:110	ABalapapp	110	3232	-21767	1153	1258	3232	52.0	495	287	37	312921
ABalapappa:154	ABalapappa	154	3983	-21016	1468	1623	3983	52.0	514	259	31	162681
ABalapappp:154	ABalapappp	154	4768	-20231	1723	2173	4768	46.8	489	276	30	184714
ABalapp:51	ABalapp	51	1863	-23136	-141	-145	1863	34.7	522	308	51	547717
ABalappa:77	ABalappa	77	2660	-22339	678	683	2660	30.8	537	306	44	480820
ABalappaa:114	ABalappaa	114	4456	-20543	2419	2524	4456	40.3	549	302	40	483737
ABalappaaa:160	ABalappaaa	160	6242	-18757	3891	3901	6242	33.0	552	290	30	203877
ABalappaap:160	ABalappaap	160	7035	-17964	4375	4493	7035	43.4	568	303	30	217971
ABalappap:114	ABalappap	114	4308	-20691	2204	2308	4308	40.8	489	317	37	358221
ABalappapa:157	ABalappapa	157	6281	-18718	3808	3934	6281	40.7	530	316	32	223160
ABalappapp:157	ABalappapp	157	5694	-19305	3190	3446	5694	47.1	496	306	32	204184
ABalappp:77	ABalappp	77	2477	-22522	475	477	2477	39.5	479	294	45	472566
ABalapppa:110	ABalapppa	110	4770	-20229	2446	2618	4770	43.0	486	284	36	337631
ABalapppaa:163	ABalapppaa	163	7522	-17477	4603	4779	7522	45.2	529	276	30	210897
ABalapppap:163	ABalapppap	163	6240	-18759	3584	3696	6240	38.2	506	284	31	216861
ABalapppp:110	ABalapppp	110	4141	-20858	2143	2177	4141	46.9	505	242	38	383474
ABalappppa:153	ABalappppa	153	6349	-18650	3816	3917	6349	40.7	529	231	32	248708
ABalappppp:153	ABalappppp	153	5334	-19665	2832	2964	5334	33.6	517	247	32	226674
ABalp:17	ABalp	17	1687	-23312	-257	-257	1687	33.1	502	387	64	665528
ABalpa:31	ABalpa	31	1742	-23257	-268	-268	1742	32.9	549	394	57	595527
ABalpaa:52	ABalpaa	52	1880	-23119	-71	-71	1880	38.3	581	386	51	614472
ABalpaaa:78	ABalpaaa	78	2475	-22524	534	545	2475	36.7	596	387	42	484543
ABalpaaaa:117	ABalpaaaa	117	2510	-22489	603	655	2510	53.0	529	370	35	245328
ABalpaaaaa:164	ABalpaaaaa	164	2437	-22562	390	422	2437	61.0	490	347	31	108881
ABalpaaaap:164	ABalpaaaap	164	2353	-22646	304	337	2353	62.1	443	336	29	91946
ABalpaaap:117	ABalpaaap	117	2568	-22431	824	848	2568	46.7	552	400	37	324187
ABalpaaapa:166	ABalpaaapa	166	2604	-22395	703	742	2604	55.5	535	397	29	130970
ABalpaaapp:166	ABalpaaapp	166	2527	-22472	596	633	2527	59.1	518	369	30	110559
ABalpaap:78	ABalpaap	78	2249	-22750	235	257	2249	34.9	539	376	45	484861
ABalpaapa:110	ABalpaapa	110	2295	-22704	372	441	2295	44.8	522	367	40	404819
ABalpaapaa:151	ABalpaapaa	151	2117	-22882	220	283	2117	54.8	517	342	32	160165
ABalpaapap:151	ABalpaapap	151	2349	-22650	530	565	2349	46.8	504	354	34	240023
ABalpaapp:110	ABalpaapp	110	2368	-22631	493	548	2368	39.9	476	360	37	342015
ABalpaappa:157	ABalpaappa	157	2412	-22587	517	581	2412	46.8	461	340	32	191398
ABalpaappp:157	ABalpaappp	157	2434	-22565	518	636	2434	46.5	422	356	30	163406
ABalpap:52	ABalpap	52	1913	-23086	-90	-91	1913	28.1	490	416	51	511862
ABalpapa:77	ABalpapa	77	2332	-22667	382	385	2332	28.2	533	420	46	556062
ABalpapaa:113	ABalpapaa	113	2495	-22504	679	701	2495	46.5	515	409	37	355271
ABalpapaaa:157	ABalpapaaa	157	2469	-22530	633	661	2469	56.6	483	378	30	144878
ABalpapaap:157	ABalpapaap	157	2509	-22490	554	641	2509	57.6	446	362	32	151773
ABalpapap:113	ABalpapap	113	2249	-22750	491	508	2249	35.1	509	417	41	467308
ABalpapapa:153	ABalpapapa	153	2334	-22665	261	436	2334	49.2	508	396	33	224413
ABalpapapp:153	ABalpapapp	153	2543	-22456	616	680	2543	43.6	486	397	32	257372
ABalpapp:77	ABalpapp	77	2107	-22892	147	146	2107	24.7	461	415	45	422818
ABalpappa:108	ABalpappa	108	2146	-22853	374	383	2146	25.1	492	412	41	401704
ABalpappaa:146	ABalpappaa	146	2271	-22728	411	470	2271	37.0	461	383	35	264065
ABalpappap:146	ABalpappap	146	2243	-22756	502	522	2243	35.2	480	424	34	261739
ABalpappp:108	ABalpappp	108	2114	-22885	332	340	2114	19.2	467	371	39	301198
ABalpapppa:153	ABalpapppa	153	2460	-22539	684	694	2460	28.2	486	405	33	251210
ABalpapppp:153	ABalpapppp	153	2347	-22652	476	537	2347	26.7	452	367	31	184880
ABalpp:31	ABalpp	31	1718	-23281	-403	-404	1718	46.4	459	393	58	588661
ABalppa:51	ABalppa	51	1915	-23084	-175	-177	1915	45.7	491	413	50	556674
ABalppaa:78	ABalppaa	78	2995	-22004	946	953	2995	44.4	536	413	44	522717
ABalppaaa:112	ABalppaaa	112	3443	-21556	1457	1513	3443	50.1	494	376	36	308752
ABalppaaaa:158	ABalppaaaa	158	3636	-21363	1571	1619	3636	54.1	473	329	30	136448
ABalppaaap:158	ABalppaaap	158	3256	-21743	1244	1375	3256	52.2	429	350	32	162074
ABalppaap:112	ABalppaap	112	3508	-21491	1525	1591	3508	48.0	455	396	37	332143
ABalppaapa:160	ABalppaapa	160	3795	-21204	1704	1775	3795	50.4	458	380	30	163945
ABalppaapp:160	ABalppaapp	160	3751	-21248	1659	1773	3751	49.9	454	418	31	179247
ABalppap:78	ABalppap	78	2564	-22435	490	501	2564	42.1	475	415	44	475378
ABalppapa:108	ABalppapa	108	3034	-21965	1091	1129	3034	43.5	469	419	39	401554
ABalppapaa:150	ABalppapaa	150	2952	-22047	902	1004	2952	53.1	423	401	33	186499
ABalppapap:150	ABalppapap	150	3209	-21790	991	1180	3209	47.0	400	411	33	209742
ABalppapp:108	ABalppapp	108	3045	-21954	1051	1105	3045	39.0	431	404	38	344989
ABalppappa:149	ABalppappa	149	3495	-21504	1242	1397	3495	43.6	437	399	32	219671
ABalppappp:149	ABalppappp	149	3359	-21641	1109	1275	3359	37.9	415	406	32	211364
ABalppp:51	ABalppp	51	1895	-23104	-165	-166	1895	39.8	406	416	51	535184
ABalpppa:76	ABalpppa	76	2602	-22397	578	589	2602	38.6	422	427	43	435093
ABalpppaa:107	ABalpppaa	107	3485	-21514	1562	1593	3485	36.5	431	434	37	310424
ABalpppaaa:157	ABalpppaaa	157	3901	-21098	1878	1972	3901	39.2	405	444	31	187566
ABalpppaap:157	ABalpppaap	157	3724	-21275	1662	1776	3724	46.4	418	437	32	185618
ABalpppap:107	ABalpppap	107	2759	-22240	887	903	2759	25.7	433	429	38	287635
ABalpppapa:150	ABalpppapa	150	3283	-21716	1320	1353	3283	33.1	438	437	33	187329
ABalpppapp:150	ABalpppapp	150	3111	-21888	1147	1210	3111	25.3	410	433	32	169019
ABalpppp:76	ABalpppp	76	2399	-22600	349	355	2399	37.0	370	385	45	408204
ABalppppa:106	ABalppppa	106	2864	-22135	939	969	2864	30.1	401	425	37	268150
ABalppppaa:147	ABalppppaa	147	2766	-22233	842	912	2766	24.9	377	415	33	164466
ABalppppap:147	ABalppppap	147	3234	-21765	1181	1232	3234	32.9	385	419	32	183534
ABalppppp:106	ABalppppp	106	2639	-22360	737	744	2639	22.1	399	410	38	248553
ABalpppppa:145	ABalpppppa	145	2846	-22153	878	906	2846	27.6	429	394	34	181386
ABalpppppp:145	ABalpppppp	145	3041	-21958	1051	1063	3041	18.6	421	397	32	161003
ABar:5	ABar	5	1628	-23371	-287	-287	1628	35.0	470	217	72	962963
ABara:17	ABara	17	1793	-23206	-160	-160	1793	22.1	469	243	65	472191
ABaraa:30	ABaraa	30	1844	-23155	-164	-165	1844	20.0	520	271	58	461728
ABaraaa:52	ABaraaa	52	1833	-23166	-137	-137	1833	26.1	556	250	52	593116
ABaraaaa:78	ABaraaaa	78	2176	-22823	193	209	2176	36.2	603	264	44	680305
ABaraaaaa:118	ABaraaaaa	118	2273	-22726	506	561	2273	41.1	620	348	38	520853
ABaraaaaaa:169	ABaraaaaaa	169	2335	-22664	477	571	2335	43.4	611	363	32	298531
ABaraaaaap:169	ABaraaaaap	169	2631	-22368	634	665	2631	40.4	580	364	31	309846
ABaraaaap:118	ABaraaaap	118	2227	-22772	427	479	2227	42.9	614	309	38	532443
ABaraaaapa:165	ABaraaaapa	165	2471	-22528	612	682	2471	45.6	614	333	31	272924
ABaraaaapp:165	ABaraaaapp	165	2261	-22738	168	375	2261	45.9	612	299	32	276828
ABaraaap:78	ABaraaap	78	1951	-23048	-23	-20	1951	27.7	542	248	45	553899
ABaraaapa:110	ABaraaapa	110	1956	-23043	194	211	1956	31.3	601	312	41	563743
ABaraaapaa:150	ABaraaapaa	150	2119	-22880	363	378	2119	37.3	633	333	32	311292
ABaraaapap:150	ABaraaapap	150	2006	-22993	248	273	2006	33.1	609	361	36	384117
ABaraaapp:110	ABaraaapp	110	2085	-22914	241	293	2085	32.0	548	305	39	505531
ABaraaappa:153	ABaraaappa	153	2213	-22786	341	407	2213	31.9	585	315	31	294737
ABaraaappp:153	ABaraaappp	153	2253	-22746	209	357	2253	38.0	572	332	34	355689
ABaraap:52	ABaraap	52	1911	-23088	-136	-136	1911	18.2	470	277	52	363328
ABaraapa:76	ABaraapa	76	2036	-22963	0	-1	2036	17.9	509	254	44	441479
ABaraapaa:111	ABaraapaa	111	1953	-23046	227	231	1953	21.5	579	294	39	538974
ABaraapaaa:157	ABaraapaaa	157	2134	-22865	436	454	2134	24.8	600	368	33	364861
ABaraapaap:157	ABaraapaap	157	1993	-23006	230	261	1993	22.1	602	330	33	358193
ABaraapap:111	ABaraapap	111	1978	-23022	229	231	1978	21.4	557	341	38	449762
ABaraapapa:160	ABaraapapa	160	1969	-23030	273	297	1969	32.1	580	400	33	358487
ABaraapapp:160	ABaraapapp	160	2176	-22823	423	442	2176	32.8	543	408	32	342451
ABaraapp:76	ABaraapp	76	1900	-23099	-55	-55	1900	18.4	458	293	45	326806
ABaraappa:106	ABaraappa	106	1785	-23214	-22	-19	1785	17.4	506	318	41	389307
ABaraappaa:145	ABaraappaa	145	1925	-23074	154	166	1925	26.8	558	352	33	328829
ABaraappap:145	ABaraappap	145	1831	-23168	70	86	1831	22.7	534	389	38	441807
ABaraappp:106	ABaraappp	106	1756	-23243	-1	4	1756	16.5	451	325	39	298814
ABaraapppa:149	ABaraapppa	149	1917	-23082	142	148	1917	19.5	491	398	32	248148
ABaraapppp:149	ABaraapppp	149	1879	-23120	15	60	1879	18.8	451	404	35	287088
ABarap:30	ABarap	30	1815	-23184	-192	-193	1815	22.9	433	208	57	412847
ABarapa:52	ABarapa	52	1818	-23181	-164	-165	1818	28.2	485	204	51	526294
ABarapaa:78	ABarapaa	78	2184	-22815	254	260	2184	32.0	520	208	43	524659
ABarapaaa:118	ABarapaaa	118	2293	-22706	580	609	2293	32.1	610	287	37	542190
ABarapaaaa:177	ABarapaaaa	177	2293	-22706	537	578	2293	28.6	629	320	30	295921
ABarapaaap:177	ABarapaaap	177	2398	-22601	610	657	2398	26.1	606	300	30	285591
ABarapaap:118	ABarapaap	118	2053	-22946	313	331	2053	27.0	579	263	37	495022
ABarapaapa:168	ABarapaapa	168	2287	-22712	395	410	2287	25.8	579	274	31	291461
ABarapaapp:168	ABarapaapp	168	2213	-22787	353	391	2213	21.3	576	301	31	271860
ABarapap:78	ABarapap	78	1963	-23036	5	5	1963	26.1	454	199	46	482264
ABarapapa:109	ABarapapa	109	1915	-23084	147	164	1915	25.5	519	229	40	499956
ABarapapaa:151	ABarapapaa	151	2101	-22898	187	195	2101	17.4	561	313	35	375020
ABarapapap:151	ABarapapap	151	1919	-23080	95	117	1919	17.8	513	304	34	279361
ABarapapp:109	ABarapapp	109	1990	-23009	193	195	1990	18.5	504	258	39	421857
ABarapappa:157	ABarapappa	157	2168	-22831	365	375	2168	18.5	565	365	34	321188
ABarapappp:157	ABarapappp	157	2219	-22780	306	306	2219	15.8	524	380	33	276672
ABarapp:52	ABarapp	52	1881	-23118	-110	-111	1881	19.8	402	212	51	364648
ABarappa:78	ABarappa	78	1995	-23005	7	2	1995	18.3	445	229	42	314234
ABarappaa:110	ABarappaa	110	2087	-22912	283	296	2087	24.1	527	283	38	450202
ABarappaaa:161	ABarappaaa	161	2123	-22876	273	292	2123	24.6	555	325	32	302162
ABarappaap:161	ABarappaap	161	2319	-22680	410	454	2319	32.2	538	328	31	298482
ABarappap:110	ABarappap	110	1997	-23002	209	214	1997	19.4	483	301	36	292067
ABarappapa:165	ABarappapa	165	2309	-22690	489	505	2309	30.1	515	359	31	263387
ABarappapp:165	ABarappapp	165	2105	-22894	286	323	2105	25.7	492	352	32	290029
ABarappp:78	ABarappp	78	1957	-23042	-30	-32	1957	18.5	380	226	44	292458
ABarapppa:110	ABarapppa	110	1869	-23130	67	72	1869	16.8	454	255	38	288652
ABarapppaa:151	ABarapppaa	151	2030	-22969	216	242	2030	18.8	519	337	31	250580
ABarapppap:151	ABarapppap	151	2010	-22989	161	179	2010	17.7	480	357	35	291434
ABarapppp:110	ABarapppp	110	1817	-23182	100	104	1817	17.5	414	275	39	295078
ABarappppa:160	ABarappppa	160	2009	-22991	224	236	2009	19.8	470	321	32	232179
ABarappppp:160	ABarappppp	160	2058	-22941	181	174	2058	14.9	455	338	34	250307
ABarp:17	ABarp	17	1625	-23374	-434	-434	1625	46.0	401	194	65	711584
ABarpa:30	ABarpa	30	1721	-23278	-350	-350	1721	44.4	467	196	60	706257
ABarpaa:52	ABarpaa	52	1841	-23159	-228	-228	1841	47.5	525	224	52	653274
ABarpaaa:78	ABarpaaa	78	2061	-22938	96	98	2061	43.9	558	230	46	624629
ABarpaaaa:112	ABarpaaaa	112	2199	-22800	386	436	2199	41.6	600	265	39	502008
ABarpaaaaa:158	ABarpaaaaa	158	2149	-22850	362	389	2149	34.3	600	262	33	285802
ABarpaaaap:158	ABarpaaaap	158	2334	-22665	533	549	2334	38.7	616	292	33	291401
ABarpaaap:112	ABarpaaap	112	2174	-22825	431	450	2174	41.6	559	222	40	521298
ABarpaaapa:155	ABarpaaapa	155	2318	-22681	139	350	2318	35.4	564	230	33	289339
ABarpaaapp:155	ABarpaaapp	155	2205	-22794	213	293	2205	27.2	546	252	33	272407
ABarpaap:78	ABarpaap	78	2033	-22966	1	11	2033	51.1	504	233	45	523595
ABarpaapa:110	ABarpaapa	110	2148	-22851	230	327	2148	53.3	538	227	39	384178
ABarpaapaa:154	ABarpaapaa	154	2242	-22757	60	321	2242	52.6	563	237	34	230374
ABarpaapap:154	ABarpaapap	154	2549	-22450	261	519	2549	46.0	549	214	32	271423
ABarpaapp:110	ABarpaapp	110	2113	-22886	155	288	2113	47.8	507	194	39	446925
ABarpaappa:154	ABarpaappa	154	2457	-22542	376	512	2457	44.8	517	196	31	256133
ABarpaappp:154	ABarpaappp	154	2221	-22778	157	294	2221	36.4	504	190	34	293476
ABarpap:52	ABarpap	52	1831	-23168	-208	-208	1831	40.1	439	245	53	544278
ABarpapa:77	ABarpapa	77	2106	-22893	139	154	2106	36.6	481	246	45	501145
ABarpapaa:112	ABarpapaa	112	2436	-22563	622	655	2436	31.4	528	226	39	473232
ABarpapaaa:162	ABarpapaaa	162	2856	-22143	908	927	2856	18.8	541	279	32	224894
ABarpapaap:162	ABarpapaap	162	2577	-22422	495	548	2577	16.2	507	267	33	213495
ABarpapap:112	ABarpapap	112	2263	-22736	448	471	2263	31.9	497	264	38	371111
ABarpapapa:159	ABarpapapa	159	2905	-22094	818	850	2905	28.1	514	282	30	201885
ABarpapapp:159	ABarpapapp	159	2398	-22601	455	507	2398	21.5	479	274	32	186915
ABarpapp:77	ABarpapp	77	1953	-23046	10	12	1953	37.7	397	262	46	442902
ABarpappa:107	ABarpappa	107	2226	-22774	310	368	2226	38.2	461	256	38	380103
ABarpappaa:152	ABarpappaa	152	3078	-21921	657	983	3078	37.8	473	263	32	232316
ABarpappap:152	ABarpappap	152	2549	-22450	581	614	2549	29.1	472	254	33	208710
ABarpappp:107	ABarpappp	107	2265	-22734	376	435	2265	40.2	429	217	39	356746
ABarpapppa:150	ABarpapppa	150	3155	-21844	1030	1092	3155	41.3	475	213	31	212105
ABarpapppp:150	ABarpapppp	150	2672	-22327	599	692	2672	34.5	448	211	34	234385
ABarpp:30	ABarpp	30	1736	-23263	-482	-483	1736	48.8	337	181	59	614547
ABarppa:51	ABarppa	51	1988	-23011	-284	-286	1988	54.9	416	220	52	528665
ABarppaa:76	ABarppaa	76	2532	-22467	386	382	2532	56.5	472	240	46	479969
ABarppaaa:112	ABarppaaa	112	3259	-21740	1278	1304	3259	57.5	501	244	38	311008
ABarppaaaa:157	ABarppaaaa	157	4136	-20863	1988	2094	4136	52.3	515	215	32	201510
ABarppaaap:157	ABarppaaap	157	3654	-21345	1453	1536	3654	57.4	483	239	31	140900
ABarppaap:112	ABarppaap	112	3118	-21881	1090	1191	3118	54.6	446	249	39	343433
ABarppaapa:157	ABarppaapa	157	3966	-21033	1567	1720	3966	50.3	470	228	32	197537
ABarppaapp:157	ABarppaapp	157	3663	-21336	1427	1538	3663	52.9	427	230	33	173219
ABarppap:76	ABarppap	76	2514	-22485	379	388	2514	49.6	372	263	46	483801
ABarppapa:109	ABarppapa	109	3620	-21379	1511	1644	3620	47.4	446	259	38	376366
ABarppapaa:156	ABarppapaa	156	5391	-19608	2642	2832	5391	44.1	493	246	30	219210
ABarppapap:156	ABarppapap	156	4132	-20867	1700	1927	4132	48.5	456	266	33	217103
ABarppapp:109	ABarppapp	109	3075	-21924	1145	1175	3075	44.0	394	246	39	349892
ABarppappa:152	ABarppappa	152	4119	-20880	1849	1982	4119	40.7	444	251	32	207863
ABarppappp:152	ABarppappp	152	3665	-21334	1367	1529	3665	45.7	415	239	34	213099
ABarppp:51	ABarppp	51	1865	-23134	-237	-248	1865	47.5	337	201	51	529058
ABarpppa:77	ABarpppa	77	2626	-22373	571	572	2626	42.7	419	207	46	519245
ABarpppaa:112	ABarpppaa	112	3640	-21359	1722	1742	3640	37.4	495	199	38	441831
ABarpppaaa:161	ABarpppaaa	161	5233	-19766	2787	2973	5233	31.8	534	215	31	279548
ABarpppaap:161	ABarpppaap	161	3972	-21027	1757	1840	3972	22.5	508	226	35	287971
ABarpppap:112	ABarpppap	112	2928	-22071	1058	1083	2928	28.7	456	209	40	380249
ABarpppapa:155	ABarpppapa	155	2895	-22104	926	969	2895	18.1	442	268	34	177289
ABarpppapp:155	ABarpppapp	155	3659	-21340	1403	1465	3659	18.2	476	235	32	200459
ABarpppp:77	ABarpppp	77	2525	-22474	483	483	2525	41.8	339	218	45	460534
ABarppppa:109	ABarppppa	109	3378	-21621	1370	1421	3378	34.3	421	193	38	373829
ABarppppaa:155	ABarppppaa	155	5755	-19244	3376	3479	5755	30.1	488	201	31	260188
ABarppppap:155	ABarppppap	155	3790	-21209	1552	1669	3790	24.6	464	204	34	234824
ABarppppp:109	ABarppppp	109	3061	-21938	1171	1180	3061	34.1	365	195	40	352173
ABarpppppa:152	ABarpppppa	152	4514	-20485	2252	2385	4514	37.9	409	227	33	217114
ABarpppppp:152	ABarpppppp	152	3623	-21377	1424	1581	3623	33.2	389	209	35	238193
ABp:1	ABp	1	1577	-23422	-377	-377	1577	39.4	328	182	81	1117330
ABpl:6	ABpl	6	1604	-23395	-396	-396	1604	48.3	330	302	71	922121
ABpla:17	ABpla	17	1668	-23331	-419	-419	1668	51.5	459	307	64	634632
ABplaa:30	ABplaa	30	1774	-23225	-404	-408	1774	52.2	512	300	58	590961
ABplaaa:51	ABplaaa	51	1944	-23056	-240	-241	1944	52.8	550	318	52	614877
ABplaaaa:76	ABplaaaa	76	2959	-22040	909	911	2959	50.6	575	344	45	552756
ABplaaaaa:108	ABplaaaaa	108	3494	-21505	1343	1392	3494	59.6	502	307	36	229651
ABplaaaaaa:160	ABplaaaaaa	160	3566	-21433	920	1114	3566	62.0	470	275	30	105084
ABplaaaaap:160	ABplaaaaap	160	3147	-21852	830	922	3147	60.9	436	257	29	93409
ABplaaaap:108	ABplaaaap	108	3451	-21548	1385	1433	3451	57.3	483	351	36	246221
ABplaaaapa:155	ABplaaaapa	155	3436	-21563	1206	1241	3436	61.4	439	302	29	102214
ABplaaaapp:155	ABplaaaapp	155	3155	-21844	1016	1041	3155	61.0	410	329	31	111503
ABplaaap:76	ABplaaap	76	2781	-22218	427	445	2781	56.9	521	329	46	483387
ABplaaapa:109	ABplaaapa	109	3259	-21740	1176	1249	3259	57.7	442	372	37	282338
ABplaaapaa:155	ABplaaapaa	155	4097	-20902	1752	1838	4097	62.3	367	377	30	130377
ABplaaapap:155	ABplaaapap	155	3055	-21944	774	928	3055	60.5	368	341	34	137494
ABplaaapp:109	ABplaaapp	109	3279	-21720	1306	1369	3279	51.8	421	361	39	344884
ABplaaappa:151	ABplaaappa	151	3702	-21297	1545	1687	3702	52.7	393	348	30	150686
ABplaaappp:151	ABplaaappp	151	3097	-21902	971	1112	3097	53.8	392	311	33	165723
ABplaap:51	ABplaap	51	1849	-23150	-201	-205	1849	46.9	476	344	53	612984
ABplaapa:75	ABplaapa	75	2678	-22321	590	609	2678	49.6	495	348	45	572242
ABplaapaa:107	ABplaapaa	107	3203	-21796	1060	1135	3203	58.3	453	323	37	274316
ABplaapaaa:153	ABplaapaaa	153	3384	-21615	995	1086	3384	62.9	408	256	32	130129
ABplaapaap:153	ABplaapaap	153	3014	-21986	763	933	3014	58.3	408	278	32	139893
ABplaapap:107	ABplaapap	107	3260	-21739	1226	1245	3260	59.0	404	328	38	280368
ABplaapapa:151	ABplaapapa	151	3414	-21585	1205	1234	3414	62.1	377	304	31	124325
ABplaapapp:151	ABplaapapp	151	3314	-21685	1163	1219	3314	61.1	341	273	33	134582
ABplaapp:75	ABplaapp	75	2578	-22421	525	534	2578	45.8	429	326	46	533365
ABplaappa:105	ABplaappa	105	3407	-21592	1430	1472	3407	48.1	409	309	37	332106
ABplaappaa:151	ABplaappaa	151	5115	-19884	2932	3022	5115	51.1	408	273	30	178256
ABplaappap:151	ABplaappap	151	3653	-21346	1458	1599	3653	49.8	377	255	33	170659
ABplaappp:105	ABplaappp	105	3254	-21745	1232	1303	3254	51.1	372	294	39	359772
ABplaapppa:147	ABplaapppa	147	3745	-21254	1749	1792	3745	44.0	356	255	32	187506
ABplaapppp:147	ABplaapppp	147	3362	-21637	1313	1409	3362	46.9	356	222	34	207390
ABplap:30	ABplap	30	1719	-23280	-428	-431	1719	53.9	410	279	57	524753
ABplapa:51	ABplapa	51	1878	-23121	-281	-283	1878	56.4	468	285	50	462293
ABplapaa:76	ABplapaa	76	2707	-22292	371	376	2707	58.9	458	333	44	373418
ABplapaaa:110	ABplapaaa	110	3343	-21656	1387	1457	3343	51.5	373	345	36	267034
ABplapaaaa:157	ABplapaaaa	157	3934	-21065	1744	1846	3934	54.5	352	323	29	125442
ABplapaaap:157	ABplapaaap	157	3817	-21182	1482	1629	3817	53.5	340	289	30	113403
ABplapaap:110	ABplapaap	110	3257	-21742	1253	1275	3257	59.4	349	344	37	226529
ABplapaapa:153	ABplapaapa	153	3821	-21178	1773	1800	3821	60.9	328	320	30	102905
ABplapaapp:153	ABplapaapp	153	3453	-21546	1444	1495	3453	57.3	306	290	31	107203
ABplapap:76	ABplapap	76	2548	-22451	390	394	2548	57.5	416	290	44	375010
ABplapapa:109	ABplapapa	109	3215	-21784	1128	1170	3215	60.1	367	287	35	199806
ABplapapaa:156	ABplapapaa	156	3781	-21218	1660	1749	3781	61.0	310	249	28	101402
ABplapapap:156	ABplapapap	156	2962	-22037	936	989	2962	53.7	325	249	32	128041
ABplapapp:109	ABplapapp	109	2979	-22020	1046	1080	2979	58.7	330	265	38	229627
ABplapappa:154	ABplapappa	154	3459	-21540	1452	1522	3459	45.7	311	234	30	136789
ABplapappp:154	ABplapappp	154	2902	-22097	989	1049	2902	47.9	287	215	33	141328
ABplapp:51	ABplapp	51	1845	-23154	-206	-215	1845	50.5	394	317	51	513918
ABplappa:75	ABplappa	75	2647	-22352	585	590	2647	53.0	383	337	44	427790
ABplappaa:109	ABplappaa	109	3147	-21852	1164	1229	3147	42.8	304	373	38	337559
ABplappaaa:153	ABplappaaa	153	3808	-21191	1650	1772	3808	40.4	315	395	31	210705
ABplappaap:153	ABplappaap	153	3399	-21600	1234	1314	3399	45.6	305	364	33	202065
ABplappap:109	ABplappap	109	3096	-21903	1096	1161	3096	50.2	304	343	36	273162
ABplappapa:150	ABplappapa	150	3328	-21671	1155	1289	3328	49.4	316	339	30	148290
ABplappapp:150	ABplappapp	150	3126	-21873	1163	1227	3126	51.5	285	316	31	130477
ABplappp:75	ABplappp	75	2521	-22478	454	455	2521	54.7	338	288	45	428709
ABplapppa:107	ABplapppa	107	3177	-21822	1251	1304	3177	48.9	318	304	36	261225
ABplapppaa:156	ABplapppaa	156	3991	-21008	1812	1963	3991	48.1	322	300	30	162990
ABplapppap:156	ABplapppap	156	3347	-21652	1279	1414	3347	45.3	307	273	32	149742
ABplapppp:107	ABplapppp	107	2959	-22040	1105	1119	2959	46.8	335	240	41	342737
ABplappppa:152	ABplappppa	152	3353	-21646	1448	1471	3353	36.7	335	222	32	163067
ABplappppp:152	ABplappppp	152	3096	-21903	1148	1201	3096	40.4	317	184	35	203136
ABplp:17	ABplp	17	1686	-23313	-317	-317	1686	48.0	313	369	62	592523
ABplpa:31	ABplpa	31	1732	-23268	-358	-359	1732	49.4	363	389	57	572202
ABplpaa:51	ABplpaa	51	1926	-23073	-280	-285	1926	54.7	409	385	49	528171
ABplpaaa:78	ABplpaaa	78	3003	-21996	932	949	3003	50.4	426	386	43	537043
ABplpaaaa:119	ABplpaaaa	119	3311	-21688	1243	1388	3311	48.1	342	367	36	332394
ABplpaaaaa:162	ABplpaaaaa	162	3649	-21350	1195	1432	3649	54.0	338	372	30	167651
ABplpaaaap:162	ABplpaaaap	162	3673	-21326	1328	1551	3673	56.8	318	354	30	155117
ABplpaaap:119	ABplpaaap	119	3658	-21341	1416	1621	3658	44.8	350	397	34	350340
ABplpaaapa:169	ABplpaaapa	169	4093	-20906	1327	1775	4093	50.0	358	393	31	205799
ABplpaaapp:169	ABplpaaapp	169	4612	-20387	2002	2296	4612	49.2	333	414	29	210963
ABplpaap:78	ABplpaap	78	2680	-22319	562	568	2680	54.8	376	395	44	519957
ABplpaapa:113	ABplpaapa	113	3336	-21663	1329	1425	3336	49.3	379	403	37	399671
ABplpaapaa:159	ABplpaapaa	159	3744	-21255	1446	1689	3744	52.5	378	379	30	182637
ABplpaapap:159	ABplpaapap	159	3888	-21111	1666	1802	3888	58.7	369	387	31	171468
ABplpaapp:113	ABplpaapp	113	3290	-21709	1389	1420	3290	55.3	343	401	39	390316
ABplpaappa:154	ABplpaappa	154	4019	-20980	1875	1928	4019	57.3	331	410	31	175900
ABplpaappp:154	ABplpaappp	154	3443	-21556	1072	1197	3443	61.5	324	377	33	160440
ABplpap:51	ABplpap	51	1888	-23111	-164	-164	1888	43.8	320	410	52	630490
ABplpapa:76	ABplpapa	76	2939	-22060	920	934	2939	44.8	347	422	44	616672
ABplpapaa:114	ABplpapaa	114	3309	-21690	1347	1454	3309	39.7	357	422	38	470085
ABplpapaaa:164	ABplpapaaa	164	3680	-21319	1274	1579	3680	47.6	375	409	31	218607
ABplpapaap:164	ABplpapaap	164	4048	-20951	1853	2088	4048	42.7	347	424	33	290719
ABplpapap:114	ABplpapap	114	3519	-21480	1541	1662	3519	44.0	327	434	38	470012
ABplpapapa:161	ABplpapapa	161	3592	-21407	1522	1639	3592	52.1	360	431	32	222478
ABplpapapp:161	ABplpapapp	161	4010	-20989	1872	2082	4010	47.1	326	439	32	264247
ABplpapp:76	ABplpapp	76	2524	-22475	442	451	2524	48.8	311	370	45	529825
ABplpappa:107	ABplpappa	107	3218	-21781	1242	1314	3218	42.9	286	413	38	467769
ABplpappaa:150	ABplpappaa	150	3442	-21557	1058	1265	3442	48.2	296	404	32	229894
ABplpappap:150	ABplpappap	150	3837	-21162	1809	1901	3837	41.1	293	427	33	288111
ABplpappp:107	ABplpappp	107	2908	-22092	937	974	2908	55.5	291	377	40	393861
ABplpapppa:144	ABplpapppa	144	3158	-21841	1027	1082	3158	57.9	292	394	32	181996
ABplpapppp:144	ABplpapppp	144	2763	-22236	714	821	2763	59.0	277	355	36	200423
ABplpp:31	ABplpp	31	1751	-23248	-432	-432	1751	50.9	264	368	56	544358
ABplppa:51	ABplppa	51	1980	-23019	-347	-349	1980	56.5	310	371	49	479948
ABplppaa:80	ABplppaa	80	2750	-22249	615	618	2750	50.6	292	409	42	509575
ABplppaaa:119	ABplppaaa	119	3146	-21853	1246	1310	3146	52.7	270	419	36	334187
ABplppaaaa:171	ABplppaaaa	171	3415	-21584	1371	1489	3415	51.8	289	432	31	186497
ABplppaaap:171	ABplppaaap	171	3435	-21564	1223	1411	3435	52.2	259	417	29	166822
ABplppaap:119	ABplppaap	119	2853	-22146	940	994	2853	55.5	227	395	36	289608
ABplppaapa:165	ABplppaapa	165	3167	-21832	1196	1304	3167	54.7	233	413	30	161801
ABplppaapp:165	ABplppaapp	165	2955	-22044	982	1077	2955	56.5	200	386	30	157407
ABplppap:80	ABplppap	80	2540	-22459	291	296	2540	58.1	271	358	44	452519
ABplppapa:114	ABplppapa	114	2838	-22161	870	903	2838	58.8	232	352	37	292256
ABplppapaa:163	ABplppapaa	163	3152	-21847	968	1108	3152	60.2	214	354	31	153813
ABplppapap:163	ABplppapap	163	3390	-21609	1358	1459	3390	57.0	183	339	31	155697
ABplppapp:114	ABplppapp	114	2885	-22114	996	1037	2885	53.9	196	362	37	348785
ABplppappa:156	ABplppappa	156	3132	-21867	1169	1294	3132	52.5	183	374	32	231759
ABplppappp:156	ABplppappp	156	2905	-22094	825	979	2905	51.1	162	350	33	224117
ABplppp:51	ABplppp	51	1895	-23104	-201	-205	1895	48.4	239	389	50	598582
ABplpppa:77	ABplpppa	77	2695	-22304	637	654	2695	49.7	255	371	43	509208
ABplpppaa:117	ABplpppaa	117	3309	-21690	1209	1335	3309	50.0	261	386	36	338437
ABplpppaaa:167	ABplpppaaa	167	3663	-21336	1324	1485	3663	50.0	280	383	29	175542
ABplpppaap:167	ABplpppaap	167	3746	-21253	1439	1628	3746	54.0	248	383	29	155785
ABplpppap:117	ABplpppap	117	3074	-21925	1026	1134	3074	50.4	251	348	36	301897
ABplpppapa:163	ABplpppapa	163	3370	-21629	1132	1311	3370	50.6	257	351	30	177741
ABplpppapp:163	ABplpppapp	163	3340	-21659	1157	1291	3340	54.4	222	350	31	166188
ABplpppp:77	ABplpppp	77	2606	-22393	527	541	2606	53.8	221	331	44	503984
ABplppppa:113	ABplppppa	113	2949	-22050	1021	1090	2949	47.7	229	319	37	332297
ABplppppaa:168	ABplppppaa	168	3413	-21586	1331	1448	3413	47.3	243	332	30	180109
ABplppppap:168	ABplppppap	168	3218	-21781	1171	1272	3218	48.6	205	324	32	191466
ABplppppp:113	ABplppppp	113	3021	-21978	1139	1163	3021	50.3	186	314	38	379952
ABplpppppa:163	ABplpppppa	163	3623	-21376	1515	1606	3623	44.2	170	322	33	247768
ABplpppppp:163	ABplpppppp	163	3413	-21586	1348	1451	3413	48.9	141	317	32	211480
ABpr:6	ABpr	6	1657	-23343	-232	-232	1657	25.0	277	164	72	732392
ABpra:17	ABpra	17	1707	-23292	-173	-173	1707	25.0	311	150	64	545546
ABpraa:31	ABpraa	31	1775	-23224	-240	-240	1775	26.8	346	147	59	538319
ABpraaa:51	ABpraaa	51	1927	-23072	-142	-141	1927	39.8	417	160	50	573776
ABpraaaa:77	ABpraaaa	77	2408	-22591	279	285	2408	52.0	460	205	44	462673
ABpraaaaa:109	ABpraaaaa	109	2452	-22547	433	487	2452	60.1	437	233	36	239396
ABpraaaaaa:161	ABpraaaaaa	161	2896	-22103	811	851	2896	61.0	456	219	29	113503
ABpraaaaap:161	ABpraaaaap	161	2663	-22336	543	621	2663	60.7	417	216	30	105448
ABpraaaap:109	ABpraaaap	109	2429	-22570	466	486	2429	60.2	394	250	34	194038
ABpraaaapa:156	ABpraaaapa	156	2722	-22277	678	735	2722	58.2	388	233	30	125015
ABpraaaapp:156	ABpraaaapp	156	2368	-22631	369	438	2368	60.8	351	232	31	120064
ABpraaap:77	ABpraaap	77	2301	-22698	184	192	2301	55.0	396	199	44	441769
ABpraaapa:110	ABpraaapa	110	2398	-22601	558	583	2398	56.3	396	209	35	241280
ABpraaapaa:162	ABpraaapaa	162	2727	-22272	673	764	2727	59.5	394	192	27	113741
ABpraaapap:162	ABpraaapap	162	2370	-22629	438	470	2370	58.0	356	192	30	119513
ABpraaapp:110	ABpraaapp	110	2310	-22689	375	413	2310	59.4	354	219	37	250400
ABpraaappa:157	ABpraaappa	157	2556	-22443	572	584	2556	62.7	330	189	32	133313
ABpraaappp:157	ABpraaappp	157	2318	-22681	446	484	2318	55.6	316	206	33	152807
ABpraap:51	ABpraap	51	1873	-23126	-154	-154	1873	28.9	339	154	52	514803
ABpraapa:75	ABpraapa	75	2241	-22758	187	189	2241	43.4	414	161	45	526609
ABpraapaa:109	ABpraapaa	109	2492	-22507	651	675	2492	51.5	434	177	37	344463
ABpraapaaa:155	ABpraapaaa	155	2833	-22166	745	824	2833	46.3	446	196	31	191282
ABpraapaap:155	ABpraapaap	155	2901	-22098	698	820	2901	46.9	411	197	31	187298
ABpraapap:109	ABpraapap	109	2495	-22504	605	633	2495	50.9	389	154	39	384342
ABpraapapa:152	ABpraapapa	152	2910	-22089	853	932	2910	47.7	424	159	32	221103
ABpraapapp:152	ABpraapapp	152	2849	-22150	745	855	2849	45.8	386	156	32	230864
ABpraapp:75	ABpraapp	75	2317	-22682	249	256	2317	44.0	343	147	46	598498
ABpraappa:109	ABpraappa	109	2698	-22301	773	821	2698	49.3	348	148	37	357657
ABpraappaa:156	ABpraappaa	156	3323	-21676	1264	1367	3323	50.5	358	140	30	192237
ABpraappap:156	ABpraappap	156	2707	-22292	782	854	2707	46.6	319	129	33	205859
ABpraappp:109	ABpraappp	109	2406	-22593	520	559	2406	46.7	299	131	40	392912
ABpraapppa:154	ABpraapppa	154	2612	-22387	713	779	2612	41.3	294	115	32	220218
ABpraapppp:154	ABpraapppp	154	2617	-22382	739	768	2617	38.8	254	115	33	214914
ABprap:31	ABprap	31	1714	-23285	-312	-312	1714	39.5	245	144	58	611992
ABprapa:51	ABprapa	51	1932	-23067	-82	-89	1932	46.7	323	140	49	636076
ABprapaa:79	ABprapaa	79	2806	-22193	610	609	2806	58.3	344	184	43	409375
ABprapaaa:114	ABprapaaa	114	3297	-21702	1383	1413	3297	58.2	366	166	36	267010
ABprapaaaa:163	ABprapaaaa	163	3712	-21287	1716	1756	3712	56.6	425	184	30	135092
ABprapaaap:163	ABprapaaap	163	3431	-21568	1319	1431	3431	55.0	386	164	31	143765
ABprapaap:114	ABprapaap	114	3028	-21971	1149	1171	3028	56.7	324	179	36	258464
ABprapaapa:159	ABprapaapa	159	3492	-21507	1488	1542	3492	57.2	347	154	30	146151
ABprapaapp:159	ABprapaapp	159	2999	-22000	1091	1125	2999	55.9	305	158	32	151974
ABprapap:79	ABprapap	79	2678	-22321	594	600	2678	50.3	307	196	43	451623
ABprapapa:112	ABprapapa	112	3364	-21635	1454	1477	3364	49.1	363	198	35	284359
ABprapapaa:162	ABprapapaa	162	3941	-21058	1844	1896	3941	50.2	381	189	28	156925
ABprapapap:162	ABprapapap	162	2909	-22090	915	972	2909	48.2	345	175	31	156238
ABprapapp:112	ABprapapp	112	2887	-22112	1055	1069	2887	46.2	306	174	37	296085
ABprapappa:157	ABprapappa	157	3120	-21879	1191	1240	3120	48.6	305	168	30	150281
ABprapappp:157	ABprapappp	157	2776	-22223	977	988	2776	47.8	263	141	33	173070
ABprapp:51	ABprapp	51	1897	-23102	-140	-142	1897	39.5	250	132	51	650192
ABprappa:76	ABprappa	76	2812	-22187	769	776	2812	48.7	294	133	44	572194
ABprappaa:112	ABprappaa	112	3361	-21638	1393	1477	3361	37.9	352	123	38	423581
ABprappaaa:160	ABprappaaa	160	3649	-21350	1586	1641	3649	38.6	410	144	31	224891
ABprappaap:160	ABprappaap	160	3574	-21425	1433	1543	3574	35.1	371	132	32	234268
ABprappap:112	ABprappap	112	3260	-21739	1354	1399	3260	39.0	305	121	38	436074
ABprappapa:157	ABprappapa	157	3792	-21207	1721	1826	3792	41.8	357	137	33	258709
ABprappapp:157	ABprappapp	157	3500	-21499	1504	1584	3500	35.6	323	119	33	255255
ABprappp:76	ABprappp	76	2495	-22504	470	470	2495	37.4	284	134	45	573873
ABprapppa:108	ABprapppa	108	2948	-22051	1030	1086	2948	33.9	354	147	39	408797
ABprapppaa:153	ABprapppaa	153	3602	-21397	1569	1627	3602	36.4	365	178	32	217611
ABprapppap:153	ABprapppap	153	3492	-21507	1368	1478	3492	31.5	340	147	32	226252
ABprapppp:108	ABprapppp	108	2671	-22328	835	848	2671	28.1	294	129	41	397138
ABprappppa:146	ABprappppa	146	2784	-22215	905	942	2784	28.4	270	123	36	236441
ABprappppp:146	ABprappppp	146	2954	-22045	973	1044	2954	27.7	314	131	33	219895
ABprp:17	ABprp	17	1738	-23262	-169	-169	1738	19.6	211	234	60	327724
ABprpa:31	ABprpa	31	1813	-23186	-128	-131	1813	18.6	257	220	55	292031
ABprpaa:52	ABprpaa	52	1889	-23110	-80	-80	1889	18.9	316	199	48	282163
ABprpaaa:79	ABprpaaa	79	2248	-22751	245	258	2248	34.8	404	157	44	507668
ABprpaaaa:115	ABprpaaaa	115	2614	-22385	789	829	2614	43.9	453	163	35	341270
ABprpaaaaa:163	ABprpaaaaa	163	2982	-22017	979	1068	2982	44.8	484	178	30	181915
ABprpaaaap:163	ABprpaaaap	163	2815	-22185	774	938	2815	48.6	454	164	30	177644
ABprpaaap:115	ABprpaaap	115	2399	-22600	539	580	2399	40.2	410	155	38	383986
ABprpaaapa:158	ABprpaaapa	158	2722	-22277	758	824	2722	38.3	453	169	32	214759
ABprpaaapp:158	ABprpaaapp	158	2883	-22116	752	837	2883	40.9	415	174	31	193290
ABprpaap:79	ABprpaap	79	2151	-22848	186	191	2151	27.0	341	182	42	330170
ABprpaapa:111	ABprpaapa	111	2108	-22891	293	317	2108	26.6	400	221	35	212697
ABprpaapaa:159	ABprpaapaa	159	2299	-22700	161	282	2299	17.0	437	235	32	150803
ABprpaapap:159	ABprpaapap	159	2330	-22669	403	448	2330	18.3	420	212	31	151047
ABprpaapp:111	ABprpaapp	111	2038	-22961	211	225	2038	20.8	396	191	39	266113
ABprpaappa:153	ABprpaappa	153	2377	-22622	448	529	2377	23.2	422	186	33	180256
ABprpaappp:153	ABprpaappp	153	2330	-22669	427	476	2330	20.0	386	183	30	132430
ABprpap:52	ABprpap	52	1863	-23136	-60	-62	1863	22.8	217	226	48	291422
ABprpapa:78	ABprpapa	78	2063	-22936	103	105	2063	18.5	299	199	42	245106
ABprpapaa:112	ABprpapaa	112	1960	-23039	208	220	1960	20.2	357	211	34	172346
ABprpapaaa:159	ABprpapaaa	159	2034	-22965	218	246	2034	22.0	391	226	30	115391
ABprpapaap:159	ABprpapaap	159	2162	-22837	284	299	2162	16.7	364	213	30	111594
ABprpapap:112	ABprpapap	112	1951	-23048	192	200	1951	22.5	319	201	36	193548
ABprpapapa:153	ABprpapapa	153	2154	-22846	274	315	2154	27.6	359	207	32	149871
ABprpapapp:153	ABprpapapp	153	2126	-22873	252	287	2126	26.9	325	181	30	131822
ABprpapp:78	ABprpapp	78	2006	-22993	83	85	2006	24.0	236	191	42	276426
ABprpappa:110	ABprpappa	110	2205	-22794	455	469	2205	33.2	296	196	35	251059
ABprpappaa:157	ABprpappaa	157	2572	-22427	678	725	2572	33.8	294	187	30	158018
ABprpappap:157	ABprpappap	157	2342	-22657	462	542	2342	40.8	278	165	33	185138
ABprpappp:110	ABprpappp	110	2134	-22865	382	394	2134	32.6	257	167	38	276573
ABprpapppa:150	ABprpapppa	150	2504	-22495	678	705	2504	34.9	261	160	32	176435
ABprpapppp:150	ABprpapppp	150	2179	-22820	417	443	2179	39.4	227	148	34	183841
ABprpp:31	ABprpp	31	1854	-23145	-146	-149	1854	21.2	182	201	55	356697
ABprppa:52	ABprppa	52	1992	-23007	-17	-17	1992	20.4	265	149	47	348984
ABprppaa:81	ABprppaa	81	2605	-22394	600	607	2605	29.0	378	140	43	460924
ABprppaaa:119	ABprppaaa	119	2893	-22106	951	1031	2893	28.4	423	168	35	295894
ABprppaaaa:167	ABprppaaaa	167	3578	-21421	1454	1556	3578	31.2	447	181	31	226517
ABprppaaap:167	ABprppaaap	167	3704	-21295	1604	1715	3704	31.6	427	156	30	203364
ABprppaap:119	ABprppaap	119	2798	-22201	875	935	2798	26.9	379	152	37	314095
ABprppaapa:163	ABprppaapa	163	3086	-21913	992	1059	3086	29.5	392	164	31	188074
ABprppaapp:163	ABprppaapp	163	3062	-21937	1027	1104	3062	25.2	368	145	31	202494
ABprppap:81	ABprppap	81	2328	-22671	302	305	2328	21.9	300	146	43	352440
ABprppapa:115	ABprppapa	115	2503	-22496	663	687	2503	19.9	347	161	36	252651
ABprppapaa:161	ABprppapaa	161	2647	-22352	659	707	2647	19.2	327	160	30	133529
ABprppapap:161	ABprppapap	161	2657	-22342	635	643	2657	20.4	359	178	30	130733
ABprppapp:115	ABprppapp	115	2271	-22728	455	473	2271	18.2	295	153	37	236644
ABprppappa:155	ABprppappa	155	2616	-22383	642	685	2616	18.0	292	155	30	131468
ABprppappp:155	ABprppappp	155	2296	-22703	436	493	2296	18.3	253	166	34	136654
ABprppp:52	ABprppp	52	1918	-23081	-76	-78	1918	24.4	193	162	48	397459
ABprpppa:79	ABprpppa	79	2294	-22705	300	298	2294	19.1	240	148	43	344053
ABprpppaa:117	ABprpppaa	117	2171	-22828	413	429	2171	17.0	276	191	37	211357
ABprpppaaa:162	ABprpppaaa	162	2270	-22729	429	460	2270	18.6	327	205	30	127164
ABprpppaap:162	ABprpppaap	162	2371	-22628	493	519	2371	17.0	297	190	31	129276
ABprpppap:117	ABprpppap	117	2330	-22669	578	592	2330	22.8	254	154	37	260382
ABprpppapa:159	ABprpppapa	159	2420	-22580	494	527	2420	26.0	295	177	30	128711
ABprpppapp:159	ABprpppapp	159	2601	-22398	723	769	2601	26.1	258	167	30	129838
ABprpppp:79	ABprpppp	79	2355	-22644	367	371	2355	29.6	228	131	44	453109
ABprppppa:113	ABprppppa	113	2524	-22475	758	781	2524	25.6	238	118	37	319116
ABprppppaa:167	ABprppppaa	167	2627	-22372	749	785	2627	19.6	235	130	32	154450
ABprppppap:167	ABprppppap	167	2590	-22409	716	766	2590	26.0	217	136	32	153904
ABprppppp:113	ABprppppp	113	2679	-22320	925	937	2679	34.0	230	121	39	370470
ABprpppppa:155	ABprpppppa	155	2927	-22072	1105	1152	2927	28.0	187	126	32	193367
ABprpppppp:155	ABprpppppp	155	2795	-22204	1013	1029	2795	36.6	188	124	35	229925
EMS:1	EMS	1	1588	-23411	-345	-345	1588	33.1	298	360	84	1427765
MS:8	MS	8	1718	-23281	-161	-161	1718	22.1	365	336	70	589296
MSa:21	MSa	21	1721	-23278	-222	-221	1721	25.5	409	381	62	538620
MSaa:39	MSaa	39	1843	-23156	-188	-188	1843	19.4	469	379	58	570433
MSaaa:61	MSaaa	61	1878	-23121	-101	-103	1878	18.2	473	357	49	371879
MSaaaa:88	MSaaaa	88	2224	-22776	253	259	2224	24.1	522	355	43	424288
MSaaaaa:116	MSaaaaa	116	2083	-22916	302	359	2083	26.2	539	384	37	358259
MSaaaaaa:154	MSaaaaaa	154	2510	-22489	748	774	2510	38.8	528	432	31	240501
MSaaaaap:154	MSaaaaap	154	2154	-22845	319	369	2154	37.2	517	398	34	262019
MSaaaap:116	MSaaaap	116	2219	-22780	413	455	2219	37.6	551	368	38	417138
MSaaaapa:156	MSaaaapa	156	2254	-22745	441	461	2254	42.4	543	369	34	249037
MSaaaapp:156	MSaaaapp	156	2446	-22553	343	545	2446	50.4	546	367	30	184482
MSaaap:88	MSaaap	88	2171	-22828	238	243	2171	25.6	444	365	42	317143
MSaaapa:118	MSaaapa	118	2093	-22906	360	379	2093	30.9	502	346	39	361156
MSaaapaa:160	MSaaapaa	160	2411	-22588	332	537	2411	37.8	500	327	33	233950
MSaaapap:160	MSaaapap	160	2228	-22771	467	482	2228	33.7	473	349	33	206908
MSaaapp:118	MSaaapp	118	2277	-22722	490	535	2277	37.9	452	322	36	311466
MSaaappa:182	MSaaappa	182	2473	-22527	457	481	2473	44.7	470	305	29	160203
MSaaappp:182	MSaaappp	182	2569	-22430	837	855	2569	41.7	422	322	30	166546
MSaap:61	MSaap	61	1937	-23062	-41	-42	1937	18.1	383	341	49	294401
MSaapa:87	MSaapa	87	2086	-22913	169	171	2086	26.8	400	340	44	317493
MSaapaa:115	MSaapaa	115	1899	-23100	212	224	1899	34.4	411	316	38	280189
MSaapaaa:152	MSaapaaa	152	2141	-22858	418	436	2141	33.7	403	307	31	174197
MSaapaap:152	MSaapaap	152	1990	-23009	170	208	1990	45.8	413	307	36	207853
MSaapap:115	MSaapap	115	2024	-22975	313	321	2024	39.8	361	306	38	272925
MSaapapa:155	MSaapapa	155	2047	-22952	276	291	2047	43.4	380	289	31	164123
MSaapapp:155	MSaapapp	155	1943	-23056	206	232	1943	38.4	337	296	33	166287
MSaapp:87	MSaapp	87	2032	-22967	130	128	2032	22.2	341	324	40	210123
MSaappa:117	MSaappa	117	1812	-23187	180	184	1812	23.0	393	309	39	235505
MSaappaa:153	MSaappaa	153	1817	-23182	144	149	1817	22.6	416	312	34	164028
MSaappap:153	MSaappap	153	1813	-23186	118	135	1813	28.3	358	304	34	165341
MSaappp:117	MSaappp	117	1948	-23051	252	251	1948	17.7	361	300	35	169911
MSaapppa:184	MSaapppa	184	2193	-22807	461	479	2193	18.5	399	294	30	109327
MSaapppp:184	MSaapppp	184	2020	-22980	182	172	2020	18.0	371	310	26	89183
MSap:39	MSap	39	1827	-23172	-167	-169	1827	24.6	379	392	54	488971
MSapa:61	MSapa	61	1922	-23077	-36	-37	1922	26.0	373	410	49	471114
MSapaa:89	MSapaa	89	2176	-22823	189	197	2176	23.7	404	400	43	358853
MSapaaa:119	MSapaaa	119	1821	-23178	184	185	1821	27.2	424	349	37	249623
MSapaaaa:157	MSapaaaa	157	1942	-23057	129	156	1942	35.3	421	366	30	174030
MSapaaap:157	MSapaaap	157	1874	-23126	171	185	1874	30.9	414	339	34	184285
MSapaap:119	MSapaap	119	1939	-23060	224	237	1939	41.7	385	353	36	280748
MSapaapa:161	MSapaapa	161	2069	-22931	221	274	2069	44.7	385	351	30	166335
MSapaapp:161	MSapaapp	161	1968	-23031	226	235	1968	45.7	356	325	32	157049
MSapap:89	MSapap	89	2084	-22915	136	142	2084	26.7	349	385	42	349823
MSapapa:120	MSapapa	120	1778	-23221	138	150	1778	31.7	364	347	36	243164
MSapapaa:159	MSapapaa	159	1949	-23050	237	255	1949	39.1	385	325	31	165458
MSapapap:159	MSapapap	159	1854	-23145	154	180	1854	32.8	350	340	35	192156
MSapapp:120	MSapapp	120	1891	-23108	195	207	1891	36.0	312	315	34	212546
MSapp:61	MSapp	61	1949	-23050	-14	-16	1949	18.8	305	367	46	271507
MSappa:89	MSappa	89	2055	-22944	68	66	2055	18.0	323	376	44	314387
MSappaa:119	MSappaa	119	1743	-23256	76	80	1743	18.9	387	365	37	208338
MSappaaa:156	MSappaaa	156	1896	-23103	6	95	1896	20.2	413	367	33	158153
MSappaap:156	MSappaap	156	1743	-23256	57	72	1743	23.7	376	359	31	122680
MSappap:119	MSappap	119	1759	-23240	33	31	1759	16.1	347	352	36	187014
MSappapa:162	MSappapa	162	1894	-23105	84	84	1894	15.3	382	332	32	121535
MSappapp:162	MSappapp	162	1913	-23087	29	39	1913	16.2	349	363	31	116180
MSappp:89	MSappp	89	1975	-23024	78	83	1975	20.1	264	379	42	271215
MSapppa:123	MSapppa	123	1748	-23251	99	102	1748	20.8	331	385	38	237596
MSapppaa:161	MSapppaa	161	1873	-23126	85	150	1873	27.6	353	393	32	154783
MSapppap:161	MSapppap	161	1891	-23108	155	163	1891	22.8	321	375	30	120963
MSapppp:123	MSapppp	123	1864	-23135	139	149	1864	17.1	311	371	34	186624
MSp:21	MSp	21	1744	-23255	-164	-165	1744	24.6	324	286	63	412345
MSpa:38	MSpa	38	1816	-23183	-144	-144	1816	22.6	379	290	55	376726
MSpaa:59	MSpaa	59	1878	-23122	-50	-51	1878	28.7	386	268	50	362623
MSpaaa:86	MSpaaa	86	2020	-22979	116	122	2020	24.6	406	280	43	296775
MSpaaaa:115	MSpaaaa	115	1892	-23107	210	212	1892	28.2	455	282	39	302480
MSpaaaaa:151	MSpaaaaa	151	2308	-22691	451	480	2308	30.4	493	309	31	201769
MSpaaaap:151	MSpaaaap	151	1841	-23158	113	132	1841	31.2	448	299	36	207691
MSpaaap:115	MSpaaap	115	1785	-23214	115	117	1785	30.1	396	269	37	224655
MSpaaapa:154	MSpaaapa	154	2052	-22947	246	274	2052	30.7	430	259	31	177027
MSpaaapp:154	MSpaaapp	154	1920	-23079	172	194	1920	35.7	387	273	34	172164
MSpaap:86	MSpaap	86	2000	-22999	89	92	2000	27.7	331	266	42	263874
MSpaapa:116	MSpaapa	116	1849	-23150	183	188	1849	30.5	346	275	38	226090
MSpaapaa:155	MSpaapaa	155	1894	-23105	205	221	1894	31.5	356	259	34	169752
MSpaapap:155	MSpaapap	155	1794	-23205	112	127	1794	30.4	305	281	32	149149
MSpaapp:116	MSpaapp	116	1965	-23034	273	286	1965	33.0	302	238	35	209712
MSpap:59	MSpap	59	1920	-23079	2	-1	1920	21.2	308	299	48	248523
MSpapa:86	MSpapa	86	2004	-22995	70	73	2004	22.0	293	323	42	237819
MSpapaa:114	MSpapaa	114	1798	-23201	141	144	1798	24.3	318	316	37	199387
MSpapaaa:151	MSpapaaa	151	1870	-23129	213	219	1870	24.7	340	336	30	154159
MSpapaap:151	MSpapaap	151	1772	-23227	55	57	1772	19.0	319	307	35	161323
MSpapap:114	MSpapap	114	1786	-23213	126	123	1786	20.6	261	318	36	177997
MSpapapa:153	MSpapapa	153	2020	-22979	167	170	2020	14.6	299	354	34	157942
MSpapapp:153	MSpapapp	153	1749	-23250	40	50	1749	18.6	269	326	34	140348
MSpapp:86	MSpapp	86	1951	-23048	64	66	1951	23.5	232	300	42	230349
MSpappa:117	MSpappa	117	1690	-23309	32	30	1690	18.0	251	274	39	180241
MSpappaa:152	MSpappaa	152	1769	-23230	79	77	1769	18.0	286	279	33	102433
MSpappap:152	MSpappap	152	1768	-23231	127	134	1768	19.1	255	248	33	114541
MSpappp:117	MSpappp	117	1910	-23089	266	273	1910	24.3	227	228	34	170445
MSpp:38	MSpp	38	1862	-23137	-91	-91	1862	20.4	262	300	54	327786
MSppa:60	MSppa	60	1870	-23129	-36	-39	1870	23.1	266	258	46	236734
MSppaa:87	MSppaa	87	2000	-22999	114	115	2000	22.8	288	261	41	204498
MSppaaa:120	MSppaaa	120	1791	-23208	154	157	1791	19.5	372	256	35	151859
MSppaaaa:159	MSppaaaa	159	2024	-22975	203	242	2024	27.0	428	250	31	161275
MSppaaap:159	MSppaaap	159	1820	-23179	118	128	1820	24.6	392	265	31	103944
MSppaap:120	MSppaap	120	1777	-23222	156	155	1777	20.6	304	252	35	140250
MSppaapa:163	MSppaapa	163	1900	-23099	200	207	1900	18.5	367	259	30	88889
MSppaapp:163	MSppaapp	163	1771	-23228	85	90	1771	20.0	322	250	31	90104
MSppap:87	MSppap	87	2033	-22966	150	151	2033	26.1	227	245	41	212695
MSppapa:119	MSppapa	119	1756	-23243	135	143	1756	26.1	271	228	37	168365
MSppapaa:159	MSppapaa	159	1731	-23268	6	15	1731	27.2	321	231	32	111604
MSppapap:159	MSppapap	159	1759	-23240	52	80	1759	24.3	269	214	32	109523
MSppapp:119	MSppapp	119	1884	-23115	185	204	1884	31.3	245	203	33	155868
MSppp:60	MSppp	60	1871	-23128	-75	-74	1871	24.9	183	288	48	293041
MSpppa:86	MSpppa	86	1997	-23002	101	109	1997	22.8	182	279	42	231549
MSpppaa:117	MSpppaa	117	1736	-23263	112	120	1736	20.5	188	247	39	187603
MSpppaaa:158	MSpppaaa	158	1617	-23382	-9	-3	1617	20.4	231	267	31	91824
MSpppaap:158	MSpppaap	158	1729	-23270	48	52	1729	23.5	189	284	32	107035
MSpppap:117	MSpppap	117	1839	-23160	193	195	1839	27.4	168	232	37	188372
MSpppapa:162	MSpppapa	162	1717	-23282	65	78	1717	27.7	196	234	32	109106
MSpppapp:162	MSpppapp	162	1853	-23146	157	176	1853	22.0	169	256	31	111622
MSpppp:86	MSpppp	86	2055	-22945	146	148	2055	21.7	156	223	42	261000
MSppppa:123	MSppppa	123	1857	-23142	203	209	1857	24.8	205	183	34	162430
MSppppp:123	MSppppp	123	1814	-23185	166	173	1814	26.6	155	157	42	310606
E:8	E	8	1683	-23316	-275	-276	1683	30.5	202	337	67	613596
Ea:22	Ea	22	1750	-23249	-259	-259	1750	29.5	261	378	61	541186
Eal:41	Eal	41	1822	-23177	-222	-223	1822	29.0	200	379	53	495868
Eala:64	Eala	64	1919	-23080	-22	-22	1919	30.0	211	396	46	335998
Ealaa:92	Ealaa	92	2082	-22917	192	200	2082	33.4	199	379	41	288410
Ealaad:125	Ealaad	125	1864	-23135	161	180	1864	24.2	215	339	36	163302
Ealaav:125	Ealaav	125	1800	-23199	115	121	1800	26.4	267	359	34	144991
Ealaava:173	Ealaava	173	2107	-22892	213	283	2107	29.4	299	387	28	116478
Ealaavp:173	Ealaavp	173	1798	-23201	86	103	1798	28.1	271	360	29	83985
Ealap:92	Ealap	92	2066	-22933	118	125	2066	30.4	164	320	41	261582
Ealapa:124	Ealapa	124	1660	-23339	18	23	1660	28.9	232	300	35	134334
Ealapaa:166	Ealapaa	166	1693	-23307	24	27	1693	29.3	261	310	30	72252
Ealapap:166	Ealapap	166	1848	-23151	89	107	1848	28.2	213	310	30	85308
Ealapp:124	Ealapp	124	1851	-23148	100	155	1851	34.2	191	279	34	144431
Ealp:64	Ealp	64	1934	-23065	-89	-89	1934	29.2	126	351	47	365807
Ealpa:91	Ealpa	91	2106	-22893	134	135	2106	30.3	111	335	41	305257
Ealpaa:123	Ealpaa	123	1763	-23236	93	100	1763	22.1	170	359	37	170541
Ealpaaa:182	Ealpaaa	182	1790	-23209	94	99	1790	24.5	201	384	30	104089
Ealpaap:182	Ealpaap	182	1819	-23180	128	138	1819	24.2	153	369	31	106014
Ealpap:123	Ealpap	123	1805	-23194	99	103	1805	19.6	140	314	35	145923
Ealpp:91	Ealpp	91	1954	-23045	85	89	1954	22.3	117	276	41	238445
Ealppa:142	Ealppa	142	1769	-23230	82	94	1769	20.1	149	286	34	111225
Ealppp:142	Ealppp	142	1809	-23190	96	109	1809	20.5	109	287	36	163944
Ear:41	Ear	41	1821	-23178	-217	-221	1821	27.3	302	386	54	436000
Eara:63	Eara	63	1916	-23083	-36	-37	1916	31.8	290	402	48	373264
Earaa:90	Earaa	90	2261	-22738	273	278	2261	34.1	315	393	42	332502
Earaad:120	Earaad	120	1956	-23043	177	207	1956	31.8	370	391	34	196516
Earaada:160	Earaada	160	2213	-22786	341	388	2213	41.6	399	371	29	133342
Earaadp:160	Earaadp	160	1890	-23109	74	115	1890	36.9	373	383	31	142950
Earaav:120	Earaav	120	1972	-23027	254	259	1972	33.2	318	377	36	224927
Earaava:161	Earaava	161	2154	-22845	337	352	2154	39.2	346	363	29	142765
Earaavp:161	Earaavp	161	2004	-22995	198	210	2004	34.3	312	354	30	112056
Earap:90	Earap	90	2118	-22881	163	169	2118	34.6	251	374	41	287754
Earapa:123	Earapa	123	1773	-23226	98	108	1773	28.3	301	406	38	263532
Earapaa:163	Earapaa	163	2042	-22957	223	274	2042	32.8	350	424	31	164792
Earapap:163	Earapap	163	1999	-23000	231	257	1999	30.4	312	412	33	173001
Earapp:123	Earapp	123	1815	-23184	160	165	1815	29.3	285	322	34	168744
Earp:63	Earp	63	1973	-23026	-26	-27	1973	18.1	221	340	47	222165
Earpa:89	Earpa	89	2051	-22948	77	77	2051	22.8	218	376	42	258024
Earpaa:119	Earpaa	119	1756	-23243	83	84	1756	20.2	260	386	39	232889
Earpaaa:157	Earpaaa	157	1896	-23103	211	223	1896	23.1	296	410	32	169233
Earpaap:157	Earpaap	157	1862	-23137	159	174	1862	25.6	249	405	33	174606
Earpap:119	Earpap	119	1791	-23208	99	108	1791	16.9	204	338	36	158611
Earpapa:161	Earpapa	161	1858	-23141	120	122	1858	18.2	243	379	34	144416
Earpapp:161	Earpapp	161	1902	-23097	159	161	1902	15.7	215	339	30	103116
Earpp:89	Earpp	89	2098	-22902	144	141	2098	19.0	155	322	41	230439
Earppa:122	Earppa	122	1699	-23300	57	68	1699	16.9	201	294	37	139349
Earppaa:161	Earppaa	161	1764	-23235	61	69	1764	15.8	242	305	30	70219
Earppap:161	Earppap	161	1844	-23155	138	138	1844	15.3	202	300	31	83684
Earppp:122	Earppp	122	1818	-23181	131	133	1818	15.6	162	263	35	150768
Ep:22	Ep	22	1760	-23239	-336	-338	1760	35.3	166	328	60	584613
Epl:41	Epl	41	1820	-23179	-385	-391	1820	42.2	180	349	54	614130
Epla:62	Epla	62	2133	-22866	31	32	2133	43.1	186	377	47	429536
Eplaa:90	Eplaa	90	2558	-22441	527	539	2558	41.4	212	353	42	321163
Eplaaa:120	Eplaaa	120	2370	-22629	651	661	2370	32.7	249	399	38	268621
Eplaaaa:161	Eplaaaa	161	2794	-22206	813	883	2794	36.5	290	388	30	157530
Eplaaap:161	Eplaaap	161	2301	-22698	516	531	2301	33.7	255	407	34	164437
Eplaap:120	Eplaap	120	2245	-22754	503	519	2245	37.0	250	339	36	198368
Eplaapa:161	Eplaapa	161	2595	-22404	690	709	2595	39.3	289	344	29	122362
Eplaapp:161	Eplaapp	161	2165	-22834	335	374	2165	37.4	257	327	32	105129
Eplap:90	Eplap	90	2704	-22295	604	619	2704	40.2	157	317	41	318869
Eplapa:125	Eplapa	125	2289	-22710	496	512	2289	32.6	210	348	35	185145
Eplapaa:175	Eplapaa	175	2589	-22411	718	770	2589	36.3	235	375	30	121749
Eplapap:175	Eplapap	175	2182	-22817	245	274	2182	36.3	211	334	30	92043
Eplapp:125	Eplapp	125	2717	-22282	926	938	2717	37.8	204	306	32	154989
Eplp:62	Eplp	62	2283	-22716	27	24	2283	45.5	125	332	47	487428
Eplpa:88	Eplpa	88	2719	-22280	581	586	2719	44.8	147	367	43	398246
Eplpaa:118	Eplpaa	118	2040	-22959	321	327	2040	28.9	193	385	40	228428
Eplpaaa:157	Eplpaaa	157	2065	-22934	326	342	2065	31.6	211	396	33	146848
Eplpaap:157	Eplpaap	157	2078	-22921	278	317	2078	33.1	172	381	34	165128
Eplpap:118	Eplpap	118	2367	-22632	541	602	2367	36.3	134	371	37	278985
Eplpapa:162	Eplpapa	162	2549	-22450	633	732	2549	41.0	132	361	31	143891
Eplpapp:162	Eplpapp	162	2460	-22540	655	708	2460	39.0	148	388	31	169727
Eplpp:88	Eplpp	88	2996	-22003	881	910	2996	44.2	99	317	41	404450
Eplppa:128	Eplppa	128	3015	-21984	1169	1250	3015	40.2	113	354	33	245561
Eplppp:128	Eplppp	128	2521	-22478	640	702	2521	38.1	107	319	37	244000
Epr:41	Epr	41	1857	-23142	-274	-286	1857	38.4	122	297	53	608905
Epra:64	Epra	64	2300	-22699	139	128	2300	51.7	145	280	47	433216
Epraa:92	Epraa	92	2653	-22346	559	571	2653	50.0	179	334	41	317922
Epraaa:126	Epraaa	126	2442	-22557	702	724	2442	40.8	231	410	38	247224
Epraaaa:169	Epraaaa	169	2648	-22351	685	831	2648	41.4	265	426	30	125731
Epraaap:169	Epraaap	169	2526	-22473	766	799	2526	41.5	215	414	31	117377
Epraap:126	Epraap	126	2474	-22525	574	636	2474	42.4	227	374	35	205520
Epraapa:185	Epraapa	185	2906	-22094	725	810	2906	44.0	240	398	38	266500
Epraapp:185	Epraapp	185	2318	-22682	441	473	2318	38.0	244	372	30	117898
Eprap:92	Eprap	92	2822	-22177	750	767	2822	47.8	136	279	41	341502
Eprapa:126	Eprapa	126	2452	-22547	543	623	2452	43.9	194	364	36	209371
Eprapaa:177	Eprapaa	177	2573	-22426	438	545	2573	50.0	225	400	29	111394
Eprapap:177	Eprapap	177	2592	-22407	622	760	2592	42.8	207	385	30	109505
Eprapp:126	Eprapp	126	2561	-22438	689	734	2561	42.4	171	341	35	187509
Eprp:64	Eprp	64	2326	-22673	233	229	2326	38.5	77	277	47	510628
Eprpa:92	Eprpa	92	2643	-22356	679	682	2643	38.4	116	255	41	314596
Eprpaa:134	Eprpaa	134	2407	-22592	591	615	2407	27.3	160	326	33	125381
Eprpaaa:178	Eprpaaa	178	2543	-22456	650	718	2543	26.6	178	335	34	124830
Eprpaap:178	Eprpaap	178	2488	-22511	525	651	2488	29.7	173	332	35	133805
Eprpap:134	Eprpap	134	2400	-22599	544	570	2400	35.0	155	310	34	139936
Eprpp:92	Eprpp	92	2861	-22138	810	839	2861	37.0	88	303	40	375003
Eprppa:129	Eprppa	129	2512	-22487	716	743	2512	27.4	107	326	35	177365
Eprppp:129	Eprppp	129	2417	-22582	592	643	2417	29.8	131	356	36	200694
P2:1	P2	1	1619	-23380	-418	-418	1619	32.8	138	251	84	1346014
C:11	C	11	1654	-23345	-463	-463	1654	47.4	207	223	65	762365
Ca:25	Ca	25	1743	-23256	-433	-434	1743	48.5	286	265	61	541916
Caa:44	Caa	44	1794	-23205	-392	-399	1794	50.4	324	291	51	393609
Caaa:67	Caaa	67	1796	-23203	-292	-296	1796	45.4	319	292	46	292235
Caaaa:100	Caaaa	100	1715	-23284	-51	-52	1715	41.0	289	288	41	196014
Caaaaa:151	Caaaaa	151	1837	-23162	166	168	1837	39.0	268	275	34	95172
Caaaap:151	Caaaap	151	1772	-23227	66	64	1772	51.8	214	272	34	88615
Caaap:100	Caaap	100	1757	-23242	-110	-120	1757	55.9	258	251	41	186859
Caaapa:144	Caaapa	144	1774	-23226	22	48	1774	57.3	273	266	34	90182
Caaapp:144	Caaapp	144	1867	-23132	1	-10	1867	61.6	219	251	34	76954
Caap:67	Caap	67	1902	-23097	-226	-228	1902	55.4	255	264	45	289702
Caapa:100	Caapa	100	1708	-23291	-135	-124	1708	56.7	261	297	38	159795
Caapaa:149	Caapaa	149	1654	-23345	-101	-45	1654	47.2	264	288	32	78582
Caapap:149	Caapap	149	1621	-23378	-68	-60	1621	57.7	219	301	30	70302
Caapp:100	Caapp	100	1745	-23254	-191	-201	1745	60.0	210	256	38	150569
Caappd:151	Caappd	151	1590	-23409	-90	-94	1590	57.0	132	244	32	85201
Caappv:151	Caappv	151	1725	-23274	-98	-110	1725	62.0	186	279	32	70746
Cap:44	Cap	44	1799	-23200	-318	-322	1799	47.3	240	308	52	441755
Capa:71	Capa	71	1878	-23121	-210	-210	1878	41.5	240	300	48	311049
Capaa:101	Capaa	101	1692	-23307	-115	-116	1692	40.5	224	261	42	191600
Capaaa:145	Capaaa	145	1581	-23418	-78	-74	1581	34.8	234	254	34	83481
Capaap:145	Capaap	145	1622	-23377	-113	-113	1622	49.3	209	230	36	102664
Capap:101	Capap	101	1683	-23316	-186	-188	1683	50.6	195	225	40	200670
Capapa:139	Capapa	139	1608	-23391	-69	-71	1608	56.0	192	250	34	93767
Capapp:139	Capapp	139	1605	-23394	-112	-120	1605	52.6	168	207	35	106939
Capp:71	Capp	71	1830	-23169	-213	-213	1830	54.6	183	269	44	283420
Cappa:105	Cappa	105	1658	-23341	-11	-2	1658	55.2	138	288	36	161030
Cappp:105	Cappp	105	1675	-23324	-95	-98	1675	56.1	149	257	40	180636
Capppa:151	Capppa	151	1614	-23385	-101	-74	1614	54.7	159	292	35	88271
Capppp:151	Capppp	151	1645	-23354	16	21	1645	52.4	102	247	33	127126
Cp:25	Cp	25	1712	-23287	-501	-501	1712	45.6	176	220	62	651342
Cpa:44	Cpa	44	1759	-23240	-476	-482	1759	51.4	238	236	53	482691
Cpaa:69	Cpaa	69	1851	-23148	-224	-224	1851	43.3	264	220	48	389467
Cpaaa:98	Cpaaa	98	1764	-23235	-77	-71	1764	44.3	291	240	41	273019
Cpaaaa:142	Cpaaaa	142	1718	-23281	20	29	1718	46.2	267	229	36	168541
Cpaaap:142	Cpaaap	142	1664	-23335	-147	-137	1664	60.2	269	219	35	136306
Cpaap:98	Cpaap	98	1784	-23215	-129	-131	1784	47.0	240	186	42	314398
Cpaapa:139	Cpaapa	139	1689	-23310	-30	-21	1689	54.2	258	173	35	153868
Cpaapp:139	Cpaapp	139	1675	-23324	-25	-26	1675	51.8	208	168	37	197378
Cpap:69	Cpap	69	1876	-23123	-213	-220	1876	52.3	202	226	45	382386
Cpapa:99	Cpapa	99	1757	-23242	-122	-125	1757	59.2	239	195	41	235361
Cpapaa:160	Cpapaa	160	1708	-23291	-11	-11	1708	52.7	147	166	34	148922
Cpapap:160	Cpapap	160	1704	-23295	-114	-115	1704	61.8	227	191	35	107454
Cpapp:99	Cpapp	99	1829	-23170	-7	-7	1829	57.3	195	178	39	244893
Cpappd:152	Cpappd	152	1791	-23208	112	121	1791	47.0	111	170	33	173192
Cpappv:152	Cpappv	152	1743	-23256	81	81	1743	48.8	99	221	32	159337
Cpp:44	Cpp	44	1777	-23222	-495	-497	1777	46.0	157	209	54	560321
Cppa:68	Cppa	68	1971	-23028	-198	-201	1971	44.3	211	157	47	453389
Cppaa:104	Cppaa	104	1801	-23198	56	59	1801	35.0	181	167	40	263850
Cppaaa:163	Cppaaa	163	1837	-23162	85	72	1837	37.5	153	168	34	168102
Cppaap:163	Cppaap	163	1855	-23144	112	116	1855	35.8	194	186	34	127024
Cppap:104	Cppap	104	1852	-23147	68	70	1852	41.3	180	168	42	314986
Cppapa:162	Cppapa	162	1817	-23182	96	96	1817	45.3	175	203	36	149488
Cppapp:162	Cppapp	162	1800	-23199	84	82	1800	36.4	210	223	36	133692
Cppp:68	Cppp	68	1846	-23153	-278	-283	1846	47.6	137	203	47	481477
Cpppa:105	Cpppa	105	1860	-23139	43	47	1860	47.2	203	142	42	341566
Cpppaa:151	Cpppaa	151	1793	-23206	34	34	1793	44.7	179	161	35	171720
Cpppap:151	Cpppap	151	1861	-23138	130	126	1861	45.9	138	173	35	184421
Cpppp:105	Cpppp	105	1825	-23174	58	56	1825	49.3	146	235	42	321071
Cppppa:157	Cppppa	157	1808	-23191	108	113	1808	45.2	126	261	36	186117
Cppppp:157	Cppppp	157	1770	-23229	-60	-35	1770	41.0	144	280	34	156063
P3:11	P3	11	1704	-23295	-382	-382	1704	32.6	98	261	63	668775
D:30	D	30	1785	-23214	-383	-386	1785	32.6	105	192	57	541582
Da:55	Da	55	1836	-23163	-265	-278	1836	27.8	108	206	48	230001
Daa:96	Daa	96	1760	-23239	-82	-83	1760	24.4	110	193	40	112604
Daaa:143	Daaa	143	1644	-23355	-36	-42	1644	30.5	82	214	36	92711
Daap:143	Daap	143	1626	-23373	-48	-44	1626	32.8	104	164	35	86746
Dap:96	Dap	96	1727	-23272	-193	-196	1727	33.6	81	202	45	188052
Dapa:134	Dapa	134	1676	-23323	-55	-58	1676	38.9	89	234	40	159584
Dapp:134	Dapp	134	1685	-23314	18	15	1685	26.3	70	248	37	112498
Dp:55	Dp	55	1773	-23226	-370	-375	1773	35.8	139	160	49	273790
Dpa:96	Dpa	96	1668	-23331	-135	-134	1668	34.4	150	167	40	132310
Dpaa:147	Dpaa	147	1676	-23323	-8	-12	1676	38.0	132	198	37	117539
Dpap:147	Dpap	147	1620	-23379	-29	-32	1620	26.7	108	196	37	113777
Dpp:96	Dpp	96	1715	-23284	-205	-206	1715	43.1	127	180	45	197616
Dppa:138	Dppa	138	1580	-23419	-97	-102	1580	37.6	140	242	39	137945
Dppp:138	Dppp	138	1654	-23345	-29	-25	1654	28.2	112	266	37	111044
P4:30	P4	30	1781	-23218	-319	-327	1781	30.4	95	277	51	355743
Z2:80	Z2	80	1628	-23371	-227	-206	1628	32.2	87	284	40	143316
Z3:80	Z3	80	1632	-23367	-158	-150	1632	30.8	144	217	37	97754
