# Supplementary material for: Quantitative Differences in Nuclear β-catenin and TCF Pattern Embryonic Cells in C. elegans
Source: PLoS Genet. 2015 Oct 21;11(10):e1005585. doi: 10.1371/journal.pgen.1005585 (PMC4619327; doi:10.1371/journal.pgen.1005585)
Supplement: S1 Data — For each cell analyzed, birth time is given in column 3 and the average nuclear reporter intensity over the lifetime of the cell (corrected for background) is given in column 7 (“blot”). For information on each embryo’s strain information and experimental conditions, refer to S2 Table. (ZIP) [file pgen.1005585.s005.zip › CAs/CA20120118_elt-6_pop-1i_L1.csv]

cellTime	cell	time	none	global	local	blot	cross	z	x	y	size	gweight
ABa:1	ABa	1	1959	-23041	-63	-63	1959	36.0	568	250	94	1038216
ABal:2	ABal	2	1650	-23350	-464	-464	1650	33.0	554	216	70	580169
ABala:3	ABala	3	1686	-23313	-532	-532	1686	26.5	578	272	65	796652
ABalaa:18	ABalaa	18	1742	-23257	-585	-585	1742	24.4	591	282	58	877437
ABalaaa:40	ABalaaa	40	1844	-23155	-559	-562	1844	27.1	599	258	51	1215580
ABalaaaa:64	ABalaaaa	64	2290	-22709	-220	-228	2290	22.0	598	231	45	903015
ABalaaaal:100	ABalaaaal	100	2825	-22174	508	520	2825	14.8	532	167	39	543306
ABalaaaala:143	ABalaaaala	143	2843	-22156	762	819	2843	19.9	534	150	32	282460
ABalaaaalp:143	ABalaaaalp	143	2717	-22282	629	667	2717	18.8	486	174	30	230301
ABalaaaar:100	ABalaaaar	100	2745	-22254	423	430	2745	22.8	569	177	39	629614
ABalaaaarl:142	ABalaaaarl	142	2499	-22500	352	437	2499	23.7	554	164	34	340821
ABalaaaarr:142	ABalaaaarr	142	2912	-22087	820	856	2912	30.2	570	180	29	243949
ABalaaap:64	ABalaaap	64	2193	-22806	-139	-141	2193	13.2	559	268	45	655848
ABalaaapa:97	ABalaaapa	97	2680	-22319	140	143	2680	7.9	535	202	40	515798
ABalaaapal:141	ABalaaapal	141	2685	-22314	518	547	2685	9.4	510	184	32	236575
ABalaaapar:141	ABalaaapar	141	3403	-21596	1062	1073	3403	8.4	549	190	31	295062
ABalaaapp:97	ABalaaapp	97	2523	-22476	278	285	2523	8.0	492	247	39	380414
ABalaaappl:143	ABalaaappl	143	2883	-22116	782	804	2883	8.7	505	227	30	205408
ABalaaappr:143	ABalaaappr	143	2618	-22381	539	542	2618	8.0	454	202	33	196861
ABalaap:40	ABalaap	40	1819	-23180	-337	-339	1819	30.1	524	239	52	921895
ABalaapa:64	ABalaapa	64	2303	-22696	24	24	2303	25.1	542	231	43	707295
ABalaapaa:101	ABalaapaa	101	2670	-22329	494	518	2670	25.0	533	210	37	468245
ABalaapaaa:142	ABalaapaaa	142	2765	-22234	639	715	2765	30.7	548	210	29	213987
ABalaapaap:142	ABalaapaap	142	2455	-22544	462	485	2455	29.1	509	200	31	212497
ABalaapap:101	ABalaapap	101	2574	-22425	456	471	2574	17.5	504	207	36	426015
ABalaapapa:143	ABalaapapa	143	3020	-21979	813	887	3020	21.3	547	203	30	260533
ABalaapapp:143	ABalaapapp	143	2556	-22443	475	516	2556	17.9	509	204	32	252778
ABalaapp:64	ABalaapp	64	2168	-22831	-59	-59	2168	26.9	485	262	44	615349
ABalaappa:97	ABalaappa	97	2458	-22541	326	341	2458	24.3	502	252	37	438847
ABalaappaa:139	ABalaappaa	139	2657	-22342	547	619	2657	28.1	514	234	30	222494
ABalaappap:139	ABalaappap	139	2298	-22701	331	355	2298	18.9	498	244	31	230706
ABalaappp:97	ABalaappp	97	2488	-22511	348	365	2488	14.2	484	280	38	408586
ABalaapppa:142	ABalaapppa	142	2354	-22646	286	328	2354	9.0	513	263	33	249417
ABalaapppp:142	ABalaapppp	142	2358	-22641	399	418	2358	9.2	463	252	31	179854
ABalap:18	ABalap	18	1857	-23142	-324	-325	1857	11.6	510	286	58	493633
ABalapa:39	ABalapa	39	1987	-23012	-434	-434	1987	11.5	568	275	52	915273
ABalapaa:63	ABalapaa	63	2501	-22498	-21	-29	2501	10.5	554	209	44	663648
ABalapaaa:100	ABalapaaa	100	3038	-21961	674	683	3038	10.2	491	155	38	429154
ABalapaaaa:145	ABalapaaaa	145	2961	-22038	761	803	2961	18.3	507	129	30	252129
ABalapaaap:145	ABalapaaap	145	3021	-21978	919	964	3021	12.3	479	148	35	272837
ABalapaap:100	ABalapaap	100	2712	-22287	365	395	2712	8.9	452	170	37	329964
ABalapaapa:146	ABalapaapa	146	2928	-22071	785	880	2928	16.2	460	135	31	229619
ABalapaapp:146	ABalapaapp	146	2940	-22059	970	974	2940	17.7	419	165	32	210043
ABalapap:63	ABalapap	63	2267	-22732	-21	-28	2267	9.7	494	250	44	468618
ABalapapa:99	ABalapapa	99	2772	-22227	571	580	2772	10.9	416	175	37	330994
ABalapapaa:144	ABalapapaa	144	2894	-22106	841	866	2894	15.9	417	121	33	273363
ABalapapap:144	ABalapapap	144	2992	-22007	825	867	2992	14.6	382	145	31	234851
ABalapapp:99	ABalapapp	99	2451	-22548	316	316	2451	9.2	358	192	37	278520
ABalapappa:145	ABalapappa	145	2887	-22112	767	813	2887	12.9	347	148	32	256617
ABalapappp:145	ABalapappp	145	2647	-22352	633	648	2647	15.0	304	172	31	190061
ABalapp:39	ABalapp	39	1843	-23156	-230	-238	1843	18.0	487	243	50	717183
ABalappa:65	ABalappa	65	2131	-22868	-36	-37	2131	19.3	472	234	43	521896
ABalappaa:101	ABalappaa	101	2618	-22381	575	595	2618	17.1	463	224	36	326563
ABalappaaa:148	ABalappaaa	148	2947	-22052	833	895	2947	13.7	491	203	29	204636
ABalappaap:148	ABalappaap	148	2303	-22696	334	406	2303	15.7	456	197	32	188570
ABalappap:101	ABalappap	101	2485	-22514	395	416	2485	18.3	428	254	36	301929
ABalappapa:146	ABalappapa	146	2328	-22671	358	401	2328	11.7	427	197	31	155060
ABalappapp:146	ABalappapp	146	2360	-22639	486	539	2360	14.2	408	237	31	138707
ABalappp:65	ABalappp	65	2196	-22803	20	22	2196	19.5	401	268	44	493956
ABalapppa:102	ABalapppa	102	2378	-22621	336	371	2378	19.7	392	258	37	309894
ABalapppaa:149	ABalapppaa	149	2556	-22443	577	627	2556	8.3	392	222	30	147844
ABalapppap:149	ABalapppap	149	2318	-22681	418	454	2318	12.0	349	208	30	119647
ABalapppp:102	ABalapppp	102	2407	-22592	401	419	2407	18.7	344	255	38	323772
ABalappppa:151	ABalappppa	151	2393	-22606	452	507	2393	11.3	342	233	30	120427
ABalappppp:151	ABalappppp	151	2289	-22710	417	469	2289	14.4	296	251	32	139470
ABalp:3	ABalp	3	1719	-23280	-491	-491	1719	34.3	508	159	64	729113
ABalpa:18	ABalpa	18	1754	-23245	-549	-549	1754	39.6	538	191	58	685984
ABalpaa:39	ABalpaa	39	1860	-23139	-486	-487	1860	41.2	548	190	52	848776
ABalpaaa:63	ABalpaaa	63	2415	-22584	-25	-32	2415	37.4	582	210	42	619213
ABalpaaaa:93	ABalpaaaa	93	3224	-21775	763	769	3224	26.1	607	231	39	622710
ABalpaaaaa:131	ABalpaaaaa	131	2961	-22039	576	731	2961	26.8	614	261	34	425395
ABalpaaaap:131	ABalpaaaap	131	3012	-21987	746	841	3012	22.2	607	229	32	350579
ABalpaaap:93	ABalpaaap	93	3192	-21807	882	912	3192	26.6	566	258	37	496162
ABalpaaapa:133	ABalpaaapa	133	3193	-21806	775	995	3193	23.8	594	265	31	341771
ABalpaaapp:133	ABalpaaapp	133	2833	-22166	633	756	2833	23.8	562	265	31	250107
ABalpaap:63	ABalpaap	63	2178	-22821	-85	-94	2178	36.9	516	214	43	522753
ABalpaapa:92	ABalpaapa	92	2922	-22077	481	539	2922	35.6	560	247	38	449963
ABalpaapaa:128	ABalpaapaa	128	2867	-22132	594	677	2867	32.3	594	258	30	265795
ABalpaapap:128	ABalpaapap	128	2941	-22058	745	799	2941	30.2	579	219	32	282537
ABalpaapp:92	ABalpaapp	92	2754	-22245	506	506	2754	33.9	508	236	38	404115
ABalpaappa:129	ABalpaappa	129	2884	-22115	797	842	2884	31.7	547	241	29	223263
ABalpaappp:129	ABalpaappp	129	2621	-22378	588	615	2621	35.5	512	256	31	199203
ABalpap:39	ABalpap	39	1819	-23180	-539	-539	1819	45.5	464	160	51	707790
ABalpapa:63	ABalpapa	63	2241	-22758	-258	-258	2241	47.2	520	187	44	510405
ABalpapaa:91	ABalpapaa	91	3133	-21866	517	537	3133	43.5	575	246	39	463412
ABalpapaaa:127	ABalpapaaa	127	2960	-22039	755	790	2960	38.9	597	243	30	233995
ABalpapaap:127	ABalpapaap	127	2957	-22042	749	781	2957	43.9	574	229	32	222807
ABalpapap:91	ABalpapap	91	3027	-21972	677	706	3027	44.3	522	237	38	389884
ABalpapapa:128	ABalpapapa	128	3018	-21981	867	934	3018	38.2	557	248	30	227543
ABalpapapp:128	ABalpapapp	128	2821	-22178	690	775	2821	42.5	529	226	32	210176
ABalpapp:63	ABalpapp	63	2183	-22816	-311	-315	2183	48.4	446	164	45	475288
ABalpappa:90	ABalpappa	90	3015	-21984	-79	-112	3015	51.4	516	222	41	390153
ABalpappaa:124	ABalpappaa	124	2806	-22193	549	546	2806	50.1	539	274	33	200409
ABalpappap:124	ABalpappap	124	2678	-22321	467	522	2678	50.2	501	263	31	177967
ABalpappp:90	ABalpappp	90	2833	-22166	350	350	2833	49.2	464	214	39	334567
ABalpapppa:124	ABalpapppa	124	2799	-22200	810	847	2799	42.3	496	262	31	202995
ABalpapppp:124	ABalpapppp	124	2450	-22549	525	554	2450	47.4	465	268	34	200464
ABalpp:18	ABalpp	18	1741	-23258	-540	-541	1741	27.3	463	127	58	716627
ABalppa:39	ABalppa	39	1822	-23177	-529	-529	1822	30.5	484	119	52	1000043
ABalppaa:64	ABalppaa	64	2335	-22664	-61	-66	2335	35.0	553	163	42	620513
ABalppaaa:97	ABalppaaa	97	2949	-22050	626	630	2949	34.3	589	199	35	380645
ABalppaaaa:138	ABalppaaaa	138	3027	-21972	712	807	3027	34.6	605	224	31	235370
ABalppaaap:138	ABalppaaap	138	2707	-22292	542	601	2707	36.2	585	196	31	206662
ABalppaap:97	ABalppaap	97	2891	-22108	566	583	2891	42.4	556	185	35	294004
ABalppaapa:136	ABalppaapa	136	2550	-22449	426	482	2550	43.2	564	197	31	180726
ABalppaapp:136	ABalppaapp	136	2547	-22452	405	522	2547	47.3	532	197	31	147147
ABalppap:64	ABalppap	64	2179	-22820	-53	-57	2179	35.4	487	140	43	571550
ABalppapa:95	ABalppapa	95	2689	-22310	394	419	2689	44.3	520	209	35	264682
ABalppapaa:134	ABalppapaa	134	2626	-22373	313	332	2626	50.5	543	242	30	134738
ABalppapap:134	ABalppapap	134	2624	-22375	476	502	2624	50.0	505	229	29	128362
ABalppapp:95	ABalppapp	95	2576	-22423	190	176	2576	48.9	484	183	38	287344
ABalppappa:133	ABalppappa	133	2394	-22605	108	165	2394	50.6	484	219	31	137484
ABalppappp:133	ABalppappp	133	2484	-22515	333	342	2484	51.1	457	207	30	121457
ABalppp:39	ABalppp	39	1828	-23171	-528	-528	1828	42.1	374	130	51	753941
ABalpppa:63	ABalpppa	63	2163	-22836	-118	-121	2163	36.1	427	137	44	568479
ABalpppaa:93	ABalpppaa	93	2921	-22078	615	641	2921	41.5	515	170	36	337157
ABalpppaaa:133	ABalpppaaa	133	2822	-22177	381	412	2822	50.2	516	185	34	216960
ABalpppaap:133	ABalpppaap	133	2864	-22135	804	881	2864	46.8	492	185	30	163859
ABalpppap:93	ABalpppap	93	2720	-22279	420	441	2720	36.8	473	148	38	413367
ABalpppapa:130	ABalpppapa	130	2505	-22494	510	549	2505	44.5	503	150	32	197681
ABalpppapp:130	ABalpppapp	130	2645	-22354	697	734	2645	42.2	464	146	30	180829
ABalpppp:63	ABalpppp	63	2111	-22888	-194	-201	2111	45.8	362	155	45	480614
ABalppppa:91	ABalppppa	91	2642	-22357	427	445	2642	38.4	474	185	38	365949
ABalppppaa:130	ABalppppaa	130	2699	-22300	636	701	2699	39.4	518	201	31	200657
ABalppppap:130	ABalppppap	130	2466	-22533	495	525	2466	39.5	478	189	31	181501
ABalppppp:91	ABalppppp	91	2661	-22339	494	497	2661	41.0	415	160	37	343269
ABalpppppa:128	ABalpppppa	128	2384	-22615	395	452	2384	44.3	454	178	30	173879
ABalpppppp:128	ABalpppppp	128	2418	-22581	557	578	2418	44.5	409	160	32	178043
ABar:2	ABar	2	1690	-23310	-381	-381	1690	24.0	416	350	66	446207
ABara:3	ABara	3	1669	-23330	-507	-506	1669	42.8	482	322	65	611325
ABaraa:18	ABaraa	18	1755	-23244	-430	-430	1755	41.5	529	313	57	677440
ABaraaa:40	ABaraaa	40	1823	-23176	-454	-455	1823	42.8	558	292	51	879770
ABaraaaa:65	ABaraaaa	65	2195	-22804	-198	-200	2195	37.1	588	272	43	734947
ABaraaaaa:95	ABaraaaaa	95	2767	-22232	407	425	2767	22.1	597	294	39	753739
ABaraaaaaa:136	ABaraaaaaa	136	2663	-22336	528	615	2663	18.0	607	273	33	474714
ABaraaaaap:136	ABaraaaaap	136	2709	-22290	579	648	2709	14.2	585	300	33	425052
ABaraaaap:95	ABaraaaap	95	2649	-22350	363	399	2649	25.7	549	312	37	579197
ABaraaaapa:136	ABaraaaapa	136	2688	-22311	602	680	2688	23.2	566	297	31	338282
ABaraaaapp:136	ABaraaaapp	136	2614	-22385	471	528	2614	22.3	535	321	33	350827
ABaraaap:65	ABaraaap	65	1987	-23012	-129	-130	1987	37.3	520	290	43	632458
ABaraaapa:94	ABaraaapa	94	2429	-22570	291	297	2429	35.7	526	299	36	438577
ABaraaapaa:132	ABaraaapaa	132	2310	-22689	310	351	2310	33.6	565	280	30	263826
ABaraaapap:132	ABaraaapap	132	2220	-22779	256	302	2220	32.2	540	296	31	257248
ABaraaapp:94	ABaraaapp	94	2439	-22560	323	330	2439	36.0	485	326	37	445622
ABaraaappa:132	ABaraaappa	132	2295	-22705	398	417	2295	34.5	513	311	30	236911
ABaraaappp:132	ABaraaappp	132	2265	-22734	425	446	2265	32.2	493	346	31	261267
ABaraap:40	ABaraap	40	1819	-23180	-369	-370	1819	46.5	476	273	52	781136
ABaraapa:63	ABaraapa	63	2081	-22919	-409	-416	2081	47.1	542	264	44	586752
ABaraapaa:93	ABaraapaa	93	2656	-22343	260	291	2656	33.0	604	268	39	629939
ABaraapaaa:130	ABaraapaaa	130	2514	-22485	349	431	2514	36.1	605	276	32	295447
ABaraapaap:130	ABaraapaap	130	2698	-22301	552	607	2698	25.9	606	300	31	338324
ABaraapap:93	ABaraapap	93	2556	-22443	293	292	2556	37.9	572	304	37	504970
ABaraapapa:131	ABaraapapa	131	2541	-22458	453	510	2541	33.6	593	309	30	283138
ABaraapapp:131	ABaraapapp	131	2458	-22541	395	434	2458	28.1	573	334	32	316336
ABaraapp:63	ABaraapp	63	2182	-22817	-264	-267	2182	49.1	470	256	45	539082
ABaraappa:93	ABaraappa	93	2512	-22487	36	36	2512	48.0	540	291	39	420733
ABaraappaa:128	ABaraappaa	128	2344	-22655	314	341	2344	42.4	580	291	32	260141
ABaraappap:128	ABaraappap	128	2356	-22643	305	342	2356	47.8	549	309	32	215013
ABaraappp:93	ABaraappp	93	2359	-22640	47	38	2359	49.3	481	283	38	356140
ABaraapppa:128	ABaraapppa	128	2284	-22715	349	377	2284	41.9	533	288	30	219231
ABaraapppp:128	ABaraapppp	128	2195	-22804	374	394	2195	45.0	497	304	32	202348
ABarap:18	ABarap	18	1731	-23269	-480	-482	1731	43.2	449	362	56	611989
ABarapa:40	ABarapa	40	1876	-23123	-458	-458	1876	43.6	513	361	50	808195
ABarapaa:66	ABarapaa	66	2370	-22629	12	12	2370	40.2	564	333	41	579612
ABarapaaa:99	ABarapaaa	99	2845	-22154	474	487	2845	25.0	585	332	36	529763
ABarapaaaa:142	ABarapaaaa	142	2641	-22358	483	496	2641	20.8	584	340	31	300602
ABarapaaap:142	ABarapaaap	142	3151	-21848	506	735	3151	17.7	550	361	31	295556
ABarapaap:99	ABarapaap	99	2710	-22289	504	527	2710	30.2	557	358	37	502028
ABarapaapa:142	ABarapaapa	142	2665	-22334	543	557	2665	25.3	555	375	30	250486
ABarapaapp:142	ABarapaapp	142	2806	-22193	530	543	2806	19.0	515	386	32	299404
ABarapap:66	ABarapap	66	2225	-22774	-22	-24	2225	39.5	511	364	43	608308
ABarapapa:96	ABarapapa	96	2475	-22524	310	363	2475	32.9	527	372	39	556619
ABarapapaa:136	ABarapapaa	136	2428	-22571	410	452	2428	28.8	535	342	30	269469
ABarapapap:136	ABarapapap	136	2416	-22583	399	445	2416	25.7	507	374	31	288799
ABarapapp:96	ABarapapp	96	2403	-22596	212	237	2403	39.7	501	384	37	443997
ABarapappa:135	ABarapappa	135	2414	-22585	486	498	2414	29.7	532	395	30	272590
ABarapappp:135	ABarapappp	135	2345	-22654	303	333	2345	38.5	520	392	31	249158
ABarapp:40	ABarapp	40	1842	-23157	-545	-546	1842	47.7	427	352	50	732760
ABarappa:64	ABarappa	64	2136	-22863	-450	-455	2136	48.6	504	333	43	524967
ABarappaa:94	ABarappaa	94	2519	-22480	215	235	2519	42.9	553	329	37	426627
ABarappaaa:136	ABarappaaa	136	2691	-22308	505	620	2691	36.2	580	332	31	272586
ABarappaap:136	ABarappaap	136	2450	-22549	388	468	2450	37.2	546	339	31	240230
ABarappap:94	ABarappap	94	2579	-22420	247	253	2579	45.3	519	355	37	406951
ABarappapa:133	ABarappapa	133	2603	-22396	520	560	2603	34.9	571	359	30	241374
ABarappapp:133	ABarappapp	133	2441	-22558	436	478	2441	36.4	533	368	31	246485
ABarappp:64	ABarappp	64	2092	-22907	-240	-246	2092	48.3	435	333	44	512363
ABarapppa:93	ABarapppa	93	2486	-22513	104	95	2486	48.9	481	339	37	340216
ABarapppaa:131	ABarapppaa	131	2208	-22791	274	293	2208	45.2	534	345	31	207322
ABarapppap:131	ABarapppap	131	2311	-22688	138	133	2311	50.6	502	341	32	182070
ABarapppp:93	ABarapppp	93	2303	-22696	175	184	2303	46.5	444	343	36	345380
ABarappppa:131	ABarappppa	131	2262	-22737	385	428	2262	42.5	507	358	30	206393
ABarappppp:131	ABarappppp	131	2159	-22840	366	398	2159	39.8	472	357	31	202343
ABarp:3	ABarp	3	1741	-23258	-484	-484	1741	17.4	444	367	66	603532
ABarpa:18	ABarpa	18	1840	-23159	-427	-427	1840	18.5	492	381	61	748307
ABarpaa:39	ABarpaa	39	1789	-23210	-584	-585	1789	24.0	551	345	54	1138045
ABarpaaa:62	ABarpaaa	62	2263	-22736	-189	-193	2263	24.5	580	308	46	838666
ABarpaaaa:95	ABarpaaaa	95	3094	-21905	694	700	3094	16.2	578	227	41	652096
ABarpaaaaa:136	ABarpaaaaa	136	3388	-21611	1254	1301	3388	21.0	581	215	33	333574
ABarpaaaap:136	ABarpaaaap	136	2993	-22006	902	941	2993	14.5	560	184	34	359858
ABarpaaap:95	ABarpaaap	95	2903	-22096	328	324	2903	9.3	556	268	41	570697
ABarpaaapa:137	ABarpaaapa	137	3079	-21920	892	899	3079	13.8	578	249	33	329761
ABarpaaapp:137	ABarpaaapp	137	3127	-21872	907	903	3127	7.1	539	238	32	254149
ABarpaap:62	ABarpaap	62	2205	-22794	-375	-388	2205	14.2	524	324	47	608602
ABarpaapa:94	ABarpaapa	94	2855	-22144	140	129	2855	12.0	543	314	41	545882
ABarpaapaa:131	ABarpaapaa	131	3219	-21780	1006	1018	3219	9.7	561	291	32	318432
ABarpaapap:131	ABarpaapap	131	2585	-22414	397	395	2585	8.1	510	308	35	275010
ABarpaapp:94	ABarpaapp	94	2677	-22322	10	-4	2677	10.3	487	339	41	449686
ABarpaappa:132	ABarpaappa	132	2953	-22046	395	406	2953	9.6	492	346	33	278173
ABarpaappp:132	ABarpaappp	132	2727	-22272	766	771	2727	11.2	449	344	32	219524
ABarpap:39	ABarpap	39	1777	-23222	-373	-380	1777	27.9	472	321	51	780457
ABarpapa:63	ABarpapa	63	2295	-22704	-116	-116	2295	25.0	529	335	45	707100
ABarpapaa:97	ABarpapaa	97	2966	-22033	644	667	2966	18.9	546	285	39	567738
ABarpapaaa:137	ABarpapaaa	137	3185	-21814	1074	1149	3185	22.9	539	244	30	258344
ABarpapaap:137	ABarpapaap	137	3039	-21960	905	963	3039	16.6	534	256	33	285529
ABarpapap:97	ABarpapap	97	3105	-21894	332	319	3105	18.0	520	363	40	569468
ABarpapapa:138	ABarpapapa	138	3152	-21847	959	985	3152	14.9	547	320	32	331762
ABarpapapp:138	ABarpapapp	138	3267	-21732	856	875	3267	16.4	507	345	33	327405
ABarpapp:63	ABarpapp	63	2130	-22869	-111	-113	2130	23.9	443	316	45	585761
ABarpappa:95	ABarpappa	95	2780	-22219	531	537	2780	23.4	498	310	39	498339
ABarpappaa:137	ABarpappaa	137	2806	-22193	799	804	2806	26.8	511	279	31	231080
ABarpappap:137	ABarpappap	137	2632	-22367	628	649	2632	18.4	490	293	35	294665
ABarpappp:95	ABarpappp	95	2637	-22362	456	460	2637	16.2	446	314	38	361516
ABarpapppa:137	ABarpapppa	137	2735	-22264	728	762	2735	11.6	470	300	33	237888
ABarpapppp:137	ABarpapppp	137	2465	-22534	464	487	2465	10.3	430	278	31	160285
ABarpp:18	ABarpp	18	1867	-23132	-448	-447	1867	13.7	374	386	61	590868
ABarppa:40	ABarppa	40	1972	-23027	-486	-483	1972	12.5	472	379	54	835558
ABarppaa:63	ABarppaa	63	2399	-22600	-334	-350	2399	12.8	485	374	46	571448
ABarppaaa:96	ABarppaaa	96	2592	-22407	319	321	2592	12.3	467	384	39	412686
ABarppaaaa:140	ABarppaaaa	140	2859	-22140	855	867	2859	13.4	481	388	30	246364
ABarppaaap:140	ABarppaaap	140	2357	-22642	335	350	2357	10.0	437	382	34	241275
ABarppaap:96	ABarppaap	96	2406	-22593	103	95	2406	8.6	413	349	39	332972
ABarppaapa:137	ABarppaapa	137	2347	-22652	273	274	2347	7.6	404	334	34	193981
ABarppaapp:137	ABarppaapp	137	2159	-22840	248	248	2159	8.4	359	337	33	165572
ABarppap:63	ABarppap	63	2102	-22897	-191	-197	2102	10.5	440	313	45	385554
ABarppapa:95	ABarppapa	95	2224	-22775	56	60	2224	9.5	425	231	39	262074
ABarppapaa:143	ABarppapaa	143	2604	-22395	495	500	2604	8.8	427	157	34	228708
ABarppapap:143	ABarppapap	143	2311	-22688	314	323	2311	9.5	377	180	33	171054
ABarppapp:95	ABarppapp	95	2183	-22816	44	41	2183	10.4	370	248	37	197760
ABarppappa:139	ABarppappa	139	2422	-22577	277	288	2422	7.0	348	184	34	193004
ABarppappp:139	ABarppappp	139	1964	-23035	91	96	1964	9.0	314	225	32	131001
ABarppp:40	ABarppp	40	1907	-23092	-293	-294	1907	13.0	380	365	53	672717
ABarpppa:63	ABarpppa	63	2160	-22839	-115	-122	2160	12.0	390	338	45	426599
ABarpppaa:96	ABarpppaa	96	2536	-22463	361	370	2536	10.9	398	307	38	296686
ABarpppaaa:137	ABarpppaaa	137	2640	-22359	631	655	2640	6.9	428	244	30	147252
ABarpppaap:137	ABarpppaap	137	2281	-22718	343	362	2281	9.6	379	271	35	168757
ABarpppap:96	ABarpppap	96	2397	-22602	264	268	2397	10.6	339	295	39	264782
ABarpppapa:138	ABarpppapa	138	2414	-22585	366	368	2414	7.7	347	289	34	172068
ABarpppapp:138	ABarpppapp	138	2351	-22648	488	482	2351	12.0	305	298	33	150484
ABarpppp:63	ABarpppp	63	2077	-22922	-121	-121	2077	12.6	327	305	46	366228
ABarppppa:95	ABarppppa	95	2300	-22699	206	212	2300	11.3	324	236	37	210613
ABarppppaa:137	ABarppppaa	137	2391	-22608	439	470	2391	10.6	291	194	32	165947
ABarppppap:137	ABarppppap	137	2461	-22538	559	559	2461	9.6	259	225	33	149171
ABarppppp:95	ABarppppp	95	2338	-22661	244	243	2338	11.1	291	277	38	229819
ABarpppppa:135	ABarpppppa	135	2218	-22781	294	295	2218	8.8	255	279	32	123099
ABarpppppp:135	ABarpppppp	135	2237	-22762	310	334	2237	9.8	293	266	32	130125
ABp:1	ABp	1	2281	-22719	245	245	2281	40.0	397	378	94	716850
ABpl:2	ABpl	2	1508	-23492	-493	-493	1508	26.0	388	158	62	335452
ABpla:3	ABpla	3	1774	-23225	-393	-393	1774	13.3	468	203	66	518292
ABplaa:17	ABplaa	17	1928	-23071	-295	-295	1928	13.3	530	189	60	615331
ABplaaa:36	ABplaaa	36	1861	-23138	-408	-407	1861	16.5	564	184	52	994855
ABplaaaa:61	ABplaaaa	61	1986	-23013	-464	-469	1986	22.4	563	169	45	899001
ABplaaaaa:90	ABplaaaaa	90	2257	-22742	-143	-141	2257	31.4	556	168	39	628049
ABplaaaaaa:129	ABplaaaaaa	129	2182	-22817	166	234	2182	36.4	560	178	31	254852
ABplaaaaap:129	ABplaaaaap	129	2085	-22914	91	119	2085	39.4	529	152	34	305234
ABplaaaap:90	ABplaaaap	90	2294	-22705	-157	-163	2294	20.4	524	140	41	723320
ABplaaaapa:130	ABplaaaapa	130	2180	-22820	156	169	2180	29.7	538	138	33	336195
ABplaaaapp:130	ABplaaaapp	130	2151	-22848	131	149	2151	24.3	498	126	35	409549
ABplaaap:61	ABplaaap	61	1965	-23034	-315	-324	1965	11.2	499	178	45	555796
ABplaaapa:91	ABplaaapa	91	2210	-22789	-3	4	2210	26.5	476	152	37	479406
ABplaaapaa:133	ABplaaapaa	133	2084	-22915	87	101	2084	37.5	468	116	30	235199
ABplaaapap:133	ABplaaapap	133	2150	-22849	208	233	2150	33.4	446	140	31	245294
ABplaaapp:91	ABplaaapp	91	2045	-22954	-155	-157	2045	14.7	429	142	41	532975
ABplaaappa:132	ABplaaappa	132	1995	-23004	123	128	1995	26.2	420	155	34	266672
ABplaaappp:132	ABplaaappp	132	1927	-23072	46	78	1927	26.6	369	142	33	266477
ABplaap:36	ABplaap	36	1903	-23096	-305	-310	1903	15.4	487	154	53	819031
ABplaapa:61	ABplaapa	61	1948	-23051	-500	-505	1948	20.3	500	133	47	925341
ABplaapaa:91	ABplaapaa	91	2272	-22727	-141	-147	2272	29.6	515	145	40	677568
ABplaapaaa:129	ABplaapaaa	129	2090	-22909	129	156	2090	34.8	521	168	32	278334
ABplaapaap:129	ABplaapaap	129	2122	-22877	192	204	2122	31.2	485	159	32	264100
ABplaapap:91	ABplaapap	91	2275	-22724	-121	-147	2275	23.8	468	118	39	642236
ABplaapapa:127	ABplaapapa	127	2157	-22842	128	130	2157	33.8	500	128	33	321442
ABplaapapp:127	ABplaapapp	127	2087	-22912	132	140	2087	26.6	461	119	35	387735
ABplaapp:61	ABplaapp	61	2017	-22982	-236	-243	2017	13.4	427	142	46	661509
ABplaappa:91	ABplaappa	91	2208	-22791	-64	-82	2208	22.1	423	112	40	675500
ABplaappaa:134	ABplaappaa	134	2309	-22690	305	314	2309	22.2	433	112	33	361743
ABplaappap:134	ABplaappap	134	2345	-22654	349	368	2345	29.8	409	109	33	311234
ABplaappp:91	ABplaappp	91	2190	-22809	-76	-79	2190	18.1	369	123	41	630780
ABplaapppa:129	ABplaapppa	129	2183	-22816	217	228	2183	28.4	374	107	33	339433
ABplaapppp:129	ABplaapppp	129	2184	-22815	248	262	2184	28.7	323	125	35	365687
ABplap:17	ABplap	17	1849	-23150	-197	-197	1849	10.7	415	227	59	390118
ABplapa:39	ABplapa	39	1946	-23053	-222	-232	1946	7.7	465	266	54	592973
ABplapaa:63	ABplapaa	63	2064	-22935	-153	-159	2064	7.6	432	207	44	378588
ABplapaaa:98	ABplapaaa	98	2212	-22787	-93	-100	2212	10.0	382	147	40	469492
ABplapaaaa:137	ABplapaaaa	137	2124	-22875	127	156	2124	19.4	375	118	37	435126
ABplapaaap:137	ABplapaaap	137	2250	-22749	305	329	2250	22.0	326	116	32	341080
ABplapaap:98	ABplapaap	98	2099	-22900	-37	-43	2099	13.3	332	153	37	426256
ABplapaapa:137	ABplapaapa	137	2068	-22931	117	143	2068	17.1	320	131	35	390355
ABplapaapp:137	ABplapaapp	137	2173	-22826	172	199	2173	17.0	276	141	31	311641
ABplapap:63	ABplapap	63	2030	-22969	-181	-186	2030	8.3	358	220	47	370763
ABplapapa:94	ABplapapa	94	2071	-22928	-142	-149	2071	10.6	299	180	40	409429
ABplapapaa:132	ABplapapaa	132	2099	-22900	149	171	2099	12.3	260	171	36	381456
ABplapapap:132	ABplapapap	132	2247	-22752	321	348	2247	21.7	265	160	33	343912
ABplapapp:94	ABplapapp	94	2119	-22880	-28	-28	2119	12.8	240	201	41	420191
ABplapappa:135	ABplapappa	135	2058	-22941	197	213	2058	21.3	240	188	32	220121
ABplapappp:135	ABplapappp	135	2276	-22723	363	383	2276	24.7	193	204	32	266093
ABplapp:39	ABplapp	39	1816	-23183	-314	-314	1816	10.5	381	194	53	566101
ABplappa:63	ABplappa	63	2040	-22959	-258	-266	2040	12.1	358	145	46	597592
ABplappaa:95	ABplappaa	95	2197	-22802	-7	-11	2197	19.6	307	138	40	535647
ABplappaaa:131	ABplappaaa	131	2242	-22757	291	298	2242	27.4	287	128	34	324003
ABplappaap:131	ABplappaap	131	2168	-22831	170	184	2168	26.9	248	146	33	314524
ABplappap:95	ABplappap	95	2248	-22751	-51	-66	2248	16.1	261	157	40	500801
ABplappapa:131	ABplappapa	131	2161	-22838	161	162	2161	18.5	221	166	33	290195
ABplappapp:131	ABplappapp	131	2338	-22661	333	343	2338	20.3	174	188	34	353956
ABplappp:63	ABplappp	63	2041	-22958	-243	-243	2041	11.1	279	177	47	572995
ABplapppa:95	ABplapppa	95	2187	-22812	-39	-45	2187	23.1	229	165	40	532784
ABplapppaa:131	ABplapppaa	131	2040	-22959	38	41	2040	29.4	208	164	34	314190
ABplapppap:131	ABplapppap	131	2158	-22841	215	232	2158	31.4	176	197	33	280938
ABplapppp:95	ABplapppp	95	2244	-22755	51	49	2244	20.4	181	188	41	609791
ABplappppa:134	ABplappppa	134	2255	-22744	291	290	2255	26.6	144	208	35	341611
ABplappppp:134	ABplappppp	134	2379	-22620	425	430	2379	25.7	109	248	33	335339
ABplp:3	ABplp	3	1746	-23253	-355	-355	1746	18.5	326	161	65	539389
ABplpa:18	ABplpa	18	1722	-23277	-458	-459	1722	25.6	365	121	58	702497
ABplpaa:39	ABplpaa	39	1867	-23132	-349	-349	1867	19.7	391	115	53	961556
ABplpaaa:63	ABplpaaa	63	1944	-23055	-383	-386	1944	29.0	442	107	44	714977
ABplpaaaa:93	ABplpaaaa	93	2335	-22664	-31	-26	2335	46.1	476	139	37	393619
ABplpaaaaa:131	ABplpaaaaa	131	2344	-22655	23	25	2344	51.1	464	156	33	197271
ABplpaaaap:131	ABplpaaaap	131	2326	-22673	248	250	2326	49.0	429	136	32	193058
ABplpaaap:93	ABplpaaap	93	2236	-22763	-59	-61	2236	39.8	433	113	38	464547
ABplpaaapa:134	ABplpaaapa	134	2311	-22688	297	299	2311	40.5	427	114	30	208196
ABplpaaapp:134	ABplpaaapp	134	2184	-22816	270	274	2184	45.6	388	123	31	194700
ABplpaap:63	ABplpaap	63	1992	-23007	-327	-342	1992	25.7	369	117	45	756187
ABplpaapa:93	ABplpaapa	93	2281	-22718	-8	-22	2281	33.9	414	115	40	576159
ABplpaapaa:134	ABplpaapaa	134	2278	-22721	374	383	2278	36.5	424	161	31	237337
ABplpaapap:134	ABplpaapap	134	2277	-22722	343	365	2277	35.5	387	143	32	260157
ABplpaapp:93	ABplpaapp	93	2260	-22739	33	26	2260	30.8	369	114	38	507645
ABplpaappa:133	ABplpaappa	133	2219	-22780	198	210	2219	37.7	381	106	32	281177
ABplpaappp:133	ABplpaappp	133	2164	-22835	314	334	2164	36.3	342	136	33	263868
ABplpap:39	ABplpap	39	1798	-23201	-513	-513	1798	34.2	295	131	52	956855
ABplpapa:63	ABplpapa	63	1991	-23008	-366	-370	1991	38.8	337	118	45	700649
ABplpapaa:91	ABplpapaa	91	2309	-22690	-91	-109	2309	48.6	425	145	38	398705
ABplpapaaa:130	ABplpapaaa	130	2076	-22923	78	86	2076	50.9	425	178	31	193492
ABplpapaap:130	ABplpapaap	130	2096	-22903	-144	-192	2096	52.1	383	157	33	215824
ABplpapap:91	ABplpapap	91	2256	-22743	8	2	2256	44.3	372	124	38	451739
ABplpapapa:130	ABplpapapa	130	2129	-22870	132	131	2129	49.2	355	140	34	252933
ABplpapapp:130	ABplpapapp	130	2015	-22984	44	57	2015	46.7	303	140	31	232650
ABplpapp:63	ABplpapp	63	2002	-22997	-460	-465	2002	45.8	280	161	46	598436
ABplpappa:91	ABplpappa	91	2181	-22818	-370	-385	2181	50.7	392	172	40	404066
ABplpappaa:130	ABplpappaa	130	2080	-22919	-10	-11	2080	51.4	418	212	34	219891
ABplpappap:130	ABplpappap	130	1989	-23010	-23	-36	1989	51.0	354	181	33	211693
ABplpappp:91	ABplpappp	91	2241	-22758	-385	-442	2241	50.0	333	147	40	440178
ABplpapppa:132	ABplpapppa	132	2175	-22824	-142	-169	2175	52.3	315	166	33	213920
ABplpapppp:132	ABplpapppp	132	2263	-22736	18	-23	2263	49.7	273	164	34	253266
ABplpp:18	ABplpp	18	1859	-23140	-276	-276	1859	14.8	287	168	58	496289
ABplppa:40	ABplppa	40	1905	-23094	-360	-361	1905	11.8	298	154	51	639967
ABplppaa:64	ABplppaa	64	2051	-22948	-247	-259	2051	23.6	313	123	43	662766
ABplppaaa:95	ABplppaaa	95	2254	-22745	118	114	2254	34.1	340	129	37	416016
ABplppaaaa:136	ABplppaaaa	136	2066	-22933	211	237	2066	42.7	370	154	34	234754
ABplppaaap:136	ABplppaaap	136	2247	-22753	432	462	2247	42.0	324	157	30	209357
ABplppaap:95	ABplppaap	95	2297	-22702	100	97	2297	30.1	300	117	37	478279
ABplppaapa:140	ABplppaapa	140	2169	-22830	181	179	2169	43.2	332	119	30	189314
ABplppaapp:140	ABplppaapp	140	2366	-22633	396	425	2366	39.3	292	125	31	228642
ABplppap:64	ABplppap	64	2039	-22960	-318	-323	2039	21.5	245	161	45	648588
ABplppapa:93	ABplppapa	93	2127	-22872	3	9	2127	32.1	300	157	36	356862
ABplppapaa:133	ABplppapaa	133	1964	-23035	86	138	1964	36.7	310	155	32	232997
ABplppapap:133	ABplppapap	133	2175	-22824	290	314	2175	32.7	277	154	31	250426
ABplppapp:93	ABplppapp	93	2218	-22781	-15	-20	2218	32.5	245	149	38	497743
ABplppappa:138	ABplppappa	138	2216	-22783	157	177	2216	36.5	249	143	31	248496
ABplppappp:138	ABplppappp	138	2249	-22750	252	247	2249	40.7	221	160	30	224148
ABplppp:40	ABplppp	40	1837	-23162	-477	-478	1837	23.2	221	164	52	932740
ABplpppa:64	ABplpppa	64	2067	-22932	-309	-313	2067	33.0	266	134	44	686989
ABplpppaa:93	ABplpppaa	93	2260	-22739	27	27	2260	40.3	306	125	38	428480
ABplpppaaa:133	ABplpppaaa	133	2215	-22784	268	299	2215	41.6	271	146	34	251739
ABplpppaap:133	ABplpppaap	133	2261	-22739	317	353	2261	44.7	250	173	31	186153
ABplpppap:93	ABplpppap	93	2289	-22710	2	-10	2289	42.6	252	147	38	395172
ABplpppapa:133	ABplpppapa	133	2104	-22895	33	33	2104	47.0	219	192	35	208043
ABplpppapp:133	ABplpppapp	133	2474	-22525	491	500	2474	43.9	177	218	30	193523
ABplpppp:64	ABplpppp	64	1994	-23005	-431	-437	1994	35.7	202	176	45	642726
ABplppppa:92	ABplppppa	92	2276	-22723	-56	-68	2276	40.2	224	162	38	416058
ABplppppaa:129	ABplppppaa	129	2310	-22689	378	379	2310	38.1	192	185	32	235590
ABplppppap:129	ABplppppap	129	2362	-22637	319	338	2362	38.5	155	220	31	214230
ABplppppp:92	ABplppppp	92	2320	-22679	10	4	2320	30.3	172	188	39	501370
ABplpppppa:133	ABplpppppa	133	2433	-22566	385	398	2433	35.4	128	236	33	260802
ABplpppppp:133	ABplpppppp	133	2311	-22688	293	299	2311	32.6	104	274	31	258906
ABpr:2	ABpr	2	1691	-23309	-313	-313	1691	39.0	264	338	62	345860
ABpra:3	ABpra	3	1685	-23314	-508	-509	1685	39.0	336	402	65	694381
ABpraa:18	ABpraa	18	1774	-23225	-567	-568	1774	37.4	370	413	60	742329
ABpraaa:38	ABpraaa	38	1845	-23154	-587	-588	1845	33.1	454	412	52	955398
ABpraaaa:63	ABpraaaa	63	2040	-22959	-439	-443	2040	29.2	500	398	45	770780
ABpraaaaa:92	ABpraaaaa	92	2381	-22618	97	100	2381	37.0	486	400	38	467235
ABpraaaaaa:134	ABpraaaaaa	134	2251	-22748	107	106	2251	49.5	497	376	32	186201
ABpraaaaap:134	ABpraaaaap	134	2254	-22745	351	372	2254	46.6	461	390	29	165427
ABpraaaap:92	ABpraaaap	92	2277	-22722	-68	-61	2277	23.3	459	406	41	651194
ABpraaaapa:135	ABpraaaapa	135	2312	-22687	371	389	2312	31.8	497	404	32	296003
ABpraaaapp:135	ABpraaaapp	135	2194	-22805	238	281	2194	24.4	468	401	33	331141
ABpraaap:63	ABpraaap	63	2026	-22973	-196	-197	2026	28.1	426	380	44	635103
ABpraaapa:93	ABpraaapa	93	2236	-22763	124	129	2236	36.0	427	381	38	456674
ABpraaapaa:134	ABpraaapaa	134	2101	-22899	271	282	2101	32.5	444	374	32	244546
ABpraaapap:134	ABpraaapap	134	2188	-22811	285	307	2188	31.6	388	391	32	256456
ABpraaapp:93	ABpraaapp	93	2168	-22831	49	49	2168	26.0	378	385	38	492616
ABpraaappa:135	ABpraaappa	135	2200	-22799	307	315	2200	23.9	419	384	31	256874
ABpraaappp:135	ABpraaappp	135	2289	-22710	271	328	2289	22.6	371	393	33	305447
ABpraap:38	ABpraap	38	1769	-23230	-459	-461	1769	41.3	366	398	51	781077
ABpraapa:63	ABpraapa	63	1995	-23004	-421	-426	1995	40.5	453	407	45	653583
ABpraapaa:91	ABpraapaa	91	2310	-22689	-34	-42	2310	47.3	451	383	39	418086
ABpraapaaa:129	ABpraapaaa	129	2118	-22881	214	234	2118	49.5	468	342	32	207497
ABpraapaap:129	ABpraapaap	129	2206	-22793	318	354	2206	45.4	432	377	32	227554
ABpraapap:91	ABpraapap	91	2356	-22643	-4	-11	2356	32.6	446	422	40	592180
ABpraapapa:133	ABpraapapa	133	2281	-22718	262	269	2281	40.5	494	406	32	245480
ABpraapapp:133	ABpraapapp	133	2186	-22813	281	321	2186	36.4	455	403	32	257765
ABpraapp:63	ABpraapp	63	1952	-23047	-155	-168	1952	43.5	392	375	44	551887
ABpraappa:92	ABpraappa	92	2324	-22675	-119	-149	2324	49.9	401	383	38	365708
ABpraappaa:132	ABpraappaa	132	2177	-22822	-33	-47	2177	52.0	436	357	34	217163
ABpraappap:132	ABpraappap	132	2167	-22832	77	73	2167	51.4	395	373	32	198270
ABpraappp:92	ABpraappp	92	2138	-22861	-3	-9	2138	36.0	365	394	37	426553
ABpraapppa:133	ABpraapppa	133	2077	-22922	167	213	2077	43.4	382	394	32	221937
ABpraapppp:133	ABpraapppp	133	2131	-22868	168	219	2131	37.2	347	417	33	276997
ABprap:18	ABprap	18	1763	-23236	-523	-523	1763	26.8	268	411	60	761595
ABprapa:38	ABprapa	38	1937	-23062	-380	-385	1937	21.8	370	427	53	978817
ABprapaa:62	ABprapaa	62	2201	-22798	-255	-262	2201	15.6	424	415	45	655879
ABprapaaa:93	ABprapaaa	93	2352	-22647	47	55	2352	15.3	420	396	40	511717
ABprapaaaa:133	ABprapaaaa	133	2030	-22969	2	33	2030	17.2	448	407	38	416598
ABprapaaap:133	ABprapaaap	133	2351	-22648	416	434	2351	16.7	397	385	30	255966
ABprapaap:93	ABprapaap	93	2391	-22608	-78	-99	2391	9.8	383	402	40	509966
ABprapaapa:138	ABprapaapa	138	2351	-22648	296	303	2351	11.4	413	413	33	301348
ABprapaapp:138	ABprapaapp	138	2266	-22734	76	54	2266	7.7	374	389	33	292958
ABprapap:62	ABprapap	62	2083	-22916	-306	-314	2083	12.7	365	399	45	592981
ABprapapa:93	ABprapapa	93	2189	-22810	5	32	2189	13.1	344	378	40	460850
ABprapapaa:131	ABprapapaa	131	2082	-22917	92	129	2082	10.1	351	386	32	267288
ABprapapap:131	ABprapapap	131	2271	-22728	305	338	2271	18.8	332	400	34	340606
ABprapapp:93	ABprapapp	93	2334	-22665	-102	-110	2334	10.6	296	394	40	482375
ABprapappa:133	ABprapappa	133	2064	-22935	66	128	2064	13.1	309	393	32	249539
ABprapappp:133	ABprapappp	133	2252	-22747	157	191	2252	11.9	271	412	32	306936
ABprapp:38	ABprapp	38	1777	-23222	-564	-567	1777	27.2	275	415	52	1006049
ABprappa:62	ABprappa	62	2039	-22960	-362	-364	2039	27.7	377	431	44	757185
ABprappaa:92	ABprappaa	92	2570	-22429	221	208	2570	22.2	402	429	40	647581
ABprappaaa:131	ABprappaaa	131	2422	-22577	336	325	2422	25.5	453	430	33	322163
ABprappaap:131	ABprappaap	131	2312	-22687	266	277	2312	20.8	408	425	33	343535
ABprappap:92	ABprappap	92	2431	-22568	116	93	2431	16.7	344	419	39	607142
ABprappapa:131	ABprappapa	131	2448	-22551	358	371	2448	13.3	373	423	36	390117
ABprappapp:131	ABprappapp	131	2774	-22225	576	574	2774	12.2	325	421	31	318351
ABprappp:62	ABprappp	62	2068	-22931	-297	-311	2068	17.2	309	411	45	693136
ABprapppa:92	ABprapppa	92	2495	-22504	130	126	2495	14.9	254	407	41	557184
ABprapppaa:132	ABprapppaa	132	2720	-22279	722	753	2720	16.4	241	422	33	370410
ABprapppap:132	ABprapppap	132	2561	-22438	514	530	2561	20.6	197	419	36	400879
ABprapppp:92	ABprapppp	92	2402	-22597	243	243	2402	22.6	310	399	37	473756
ABprappppa:129	ABprappppa	129	2598	-22401	568	601	2598	24.5	368	420	31	292014
ABprappppp:129	ABprappppp	129	2520	-22479	571	581	2520	26.6	323	419	32	295806
ABprp:3	ABprp	3	1761	-23238	-465	-466	1761	42.5	230	322	64	601153
ABprpa:18	ABprpa	18	1748	-23251	-646	-646	1748	44.9	247	343	57	563729
ABprpaa:39	ABprpaa	39	1855	-23144	-547	-557	1855	45.8	293	395	49	636551
ABprpaaa:64	ABprpaaa	64	2096	-22903	-354	-384	2096	45.0	386	416	42	472848
ABprpaaaa:93	ABprpaaaa	93	2312	-22687	26	17	2312	43.2	416	421	37	357178
ABprpaaaaa:133	ABprpaaaaa	133	2301	-22698	263	300	2301	39.8	445	425	31	208576
ABprpaaaap:133	ABprpaaaap	133	2255	-22744	343	375	2255	36.9	414	408	30	185772
ABprpaaap:93	ABprpaaap	93	2298	-22701	9	-3	2298	33.3	388	435	36	393613
ABprpaaapa:132	ABprpaaapa	132	2372	-22627	364	394	2372	34.7	422	438	32	241582
ABprpaaapp:132	ABprpaaapp	132	2134	-22865	112	131	2134	33.0	394	438	34	318774
ABprpaap:64	ABprpaap	64	2007	-22992	-281	-305	2007	48.4	345	368	42	416807
ABprpaapa:94	ABprpaapa	94	2219	-22780	8	14	2219	46.6	382	355	36	288092
ABprpaapaa:135	ABprpaapaa	135	2301	-22698	493	501	2301	41.2	439	348	30	157263
ABprpaapap:135	ABprpaapap	135	2147	-22852	294	324	2147	40.4	394	369	32	192143
ABprpaapp:94	ABprpaapp	94	2086	-22913	97	101	2086	39.0	337	369	36	299225
ABprpaappa:141	ABprpaappa	141	2254	-22745	384	416	2254	33.6	370	367	30	161354
ABprpaappp:141	ABprpaappp	141	2259	-22740	409	427	2259	31.0	339	384	31	169533
ABprpap:39	ABprpap	39	1825	-23174	-388	-401	1825	43.3	225	361	50	709249
ABprpapa:63	ABprpapa	63	1996	-23003	-335	-340	1996	42.0	315	417	44	554973
ABprpapaa:91	ABprpapaa	91	2357	-22642	49	39	2357	45.0	358	421	37	344461
ABprpapaaa:131	ABprpapaaa	131	2398	-22601	292	288	2398	49.3	426	410	31	145945
ABprpapaap:131	ABprpapaap	131	2337	-22662	-58	-102	2337	50.9	376	408	33	166031
ABprpapap:91	ABprpapap	91	2318	-22681	129	127	2318	34.6	339	422	36	368726
ABprpapapa:132	ABprpapapa	132	2355	-22644	371	376	2355	44.2	395	426	30	162692
ABprpapapp:132	ABprpapapp	132	2395	-22604	397	418	2395	43.8	356	429	31	178612
ABprpapp:63	ABprpapp	63	1989	-23010	-343	-356	1989	47.2	282	371	43	447078
ABprpappa:92	ABprpappa	92	2203	-22796	-199	-205	2203	49.5	333	376	37	322104
ABprpappaa:130	ABprpappaa	130	2070	-22929	188	202	2070	49.1	359	371	31	158101
ABprpappap:130	ABprpappap	130	2198	-22801	327	337	2198	43.6	334	388	30	171704
ABprpappp:92	ABprpappp	92	2264	-22735	21	15	2264	44.9	305	412	38	364520
ABprpapppa:134	ABprpapppa	134	2491	-22508	241	230	2491	50.6	321	398	33	190360
ABprpapppp:134	ABprpapppp	134	2337	-22662	352	356	2337	43.7	301	426	35	232884
ABprpp:18	ABprpp	18	1762	-23237	-595	-595	1762	34.4	155	341	57	763144
ABprppa:40	ABprppa	40	1892	-23107	-509	-513	1892	28.2	204	411	50	946238
ABprppaa:66	ABprppaa	66	2183	-22816	-227	-234	2183	29.1	308	437	42	648301
ABprppaaa:97	ABprppaaa	97	2448	-22551	285	290	2448	24.9	348	444	37	464301
ABprppaaaa:142	ABprppaaaa	142	2117	-22882	67	74	2117	27.0	406	439	34	315363
ABprppaaap:142	ABprppaaap	142	2363	-22636	229	311	2363	24.8	364	450	30	252871
ABprppaap:97	ABprppaap	97	2525	-22474	249	250	2525	20.4	284	435	38	509288
ABprppaapa:140	ABprppaapa	140	2241	-22758	223	244	2241	19.6	333	441	32	263157
ABprppaapp:140	ABprppaapp	140	2492	-22507	406	438	2492	15.7	282	434	32	282722
ABprppap:66	ABprppap	66	2114	-22885	-243	-251	2114	23.4	254	409	44	649016
ABprppapa:98	ABprppapa	98	2163	-22836	72	96	2163	27.4	274	403	34	329194
ABprppapaa:140	ABprppapaa	140	2336	-22663	347	374	2336	24.9	289	427	31	236353
ABprppapap:140	ABprppapap	140	2300	-22699	139	255	2300	19.6	257	426	34	362673
ABprppapp:98	ABprppapp	98	2294	-22706	168	172	2294	26.3	230	402	38	407526
ABprppappa:141	ABprppappa	141	2248	-22751	212	270	2248	24.3	248	414	34	300224
ABprppappp:141	ABprppappp	141	2465	-22535	316	388	2465	25.5	210	405	30	204477
ABprppp:40	ABprppp	40	1847	-23152	-487	-490	1847	34.2	158	358	50	877232
ABprpppa:65	ABprpppa	65	2116	-22883	-237	-244	2116	35.0	253	417	43	599245
ABprpppaa:95	ABprpppaa	95	2419	-22580	120	115	2419	33.9	306	429	37	437074
ABprpppaaa:133	ABprpppaaa	133	2308	-22691	320	337	2308	36.7	356	445	33	245920
ABprpppaap:133	ABprpppaap	133	2322	-22677	317	339	2322	34.5	316	435	33	256759
ABprpppap:95	ABprpppap	95	2514	-22485	183	172	2514	30.6	257	433	37	462182
ABprpppapa:134	ABprpppapa	134	2438	-22561	417	431	2438	29.9	297	447	32	246792
ABprpppapp:134	ABprpppapp	134	2544	-22455	472	487	2544	26.8	247	440	31	257896
ABprpppp:65	ABprpppp	65	2113	-22886	-196	-204	2113	41.5	227	379	44	532600
ABprppppa:94	ABprppppa	94	2344	-22655	69	65	2344	40.8	258	413	37	387119
ABprppppaa:135	ABprppppaa	135	2441	-22558	398	409	2441	38.4	260	432	30	191549
ABprppppap:135	ABprppppap	135	2585	-22414	535	569	2585	36.4	221	425	34	269375
ABprppppp:94	ABprppppp	94	2508	-22491	183	184	2508	37.0	207	411	37	432599
ABprpppppa:138	ABprpppppa	138	2679	-22320	495	551	2679	31.0	202	425	32	283645
ABprpppppp:138	ABprpppppp	138	2826	-22173	705	717	2826	34.0	165	404	34	269606
EMS:1	EMS	1	1858	-23141	-328	-328	1858	44.5	393	192	76	759438
MS:3	MS	3	1646	-23353	-460	-460	1646	44.6	384	225	74	719286
MSa:8	MSa	8	1707	-23292	-395	-395	1707	38.6	428	205	63	704443
MSaa:34	MSaa	34	1742	-23257	-318	-318	1742	29.1	437	201	58	894416
MSaaa:62	MSaaa	62	2017	-22982	-125	-122	2017	36.3	453	233	48	558056
MSaaaa:113	MSaaaa	113	2002	-22997	127	149	2002	35.1	475	268	40	294306
MSaaap:113	MSaaap	113	1999	-23000	171	178	1999	30.8	433	259	41	297920
MSaap:62	MSaap	62	2113	-22886	-91	-94	2113	34.5	393	221	49	557375
MSaapa:116	MSaapa	116	2058	-22941	234	232	2058	40.1	424	225	41	272962
MSaapp:116	MSaapp	116	2098	-22901	271	275	2098	38.4	366	241	41	258932
MSap:34	MSap	34	1848	-23151	-319	-322	1848	42.7	397	226	58	861204
MSapa:61	MSapa	61	2070	-22929	-181	-186	2070	47.1	395	243	49	515794
MSapaa:111	MSapaa	111	2054	-22945	112	121	2054	48.2	432	289	41	265384
MSapap:111	MSapap	111	2197	-22802	132	122	2197	49.1	378	298	40	254707
MSapp:61	MSapp	61	2092	-22907	-84	-93	2092	42.8	333	249	48	518919
MSappa:110	MSappa	110	2151	-22848	61	64	2151	48.9	346	259	41	277947
MSappp:110	MSappp	110	2063	-22936	185	194	2063	43.2	289	244	41	289621
MSp:8	MSp	8	1725	-23274	-379	-378	1725	38.1	338	292	65	799084
MSpa:36	MSpa	36	1769	-23230	-315	-320	1769	32.1	398	307	57	943455
MSpaa:69	MSpaa	69	2232	-22767	50	53	2232	34.8	432	323	49	587053
MSpaaa:121	MSpaaa	121	2086	-22913	236	248	2086	26.6	472	327	42	370039
MSpaap:121	MSpaap	121	1981	-23018	189	194	1981	26.9	412	326	42	295677
MSpap:69	MSpap	69	2158	-22841	-29	-29	2158	33.9	363	294	49	550303
MSpapa:123	MSpapa	123	1956	-23043	187	193	1956	30.5	393	282	40	246508
MSpapp:123	MSpapp	123	2051	-22948	248	253	2051	38.0	342	309	42	254644
MSpp:36	MSpp	36	1800	-23199	-270	-272	1800	33.4	312	337	57	923207
MSppa:71	MSppa	71	2210	-22789	35	34	2210	27.2	336	347	51	603019
MSppaa:120	MSppaa	120	2160	-22839	362	369	2160	21.0	369	329	43	314263
MSppap:120	MSppap	120	2100	-22899	321	331	2100	29.7	312	334	42	258241
MSppp:71	MSppp	71	2303	-22696	122	120	2303	38.2	296	303	49	511456
MSpppa:121	MSpppa	121	2220	-22779	244	243	2220	49.2	326	332	41	240264
MSpppp:121	MSpppp	121	2107	-22893	340	342	2107	41.1	271	309	41	243566
E:3	E	3	1674	-23325	-500	-500	1674	34.8	204	200	71	832430
Ea:8	Ea	8	1748	-23252	-547	-549	1748	38.0	282	188	63	782553
Eal:37	Eal	37	1874	-23125	-344	-350	1874	38.7	290	225	55	751935
Eala:81	Eala	81	2204	-22795	98	102	2204	44.3	324	188	46	380629
Ealaa:144	Ealaa	144	2215	-22784	339	346	2215	45.0	372	200	35	152383
Ealap:144	Ealap	144	2032	-22967	224	227	2032	44.6	303	216	38	166648
Ealp:81	Ealp	81	2322	-22677	4	-3	2322	46.3	241	241	47	387732
Ealpa:145	Ealpa	145	2341	-22658	120	121	2341	51.7	276	254	38	169478
Ealpp:145	Ealpp	145	2093	-22907	248	246	2093	44.0	234	270	38	172001
Ear:37	Ear	37	1862	-23137	-288	-291	1862	24.3	335	200	56	695176
Eara:83	Eara	83	2259	-22740	187	190	2259	25.4	417	192	47	450768
Earaa:144	Earaa	144	2463	-22536	593	610	2463	29.6	466	204	34	178272
Earap:144	Earap	144	2152	-22847	303	309	2152	29.8	400	217	38	189889
Earp:83	Earp	83	2327	-22672	272	276	2327	31.1	315	212	44	339562
Earpa:151	Earpa	151	2747	-22252	689	681	2747	31.5	365	179	34	168735
Earpp:151	Earpp	151	2524	-22475	687	686	2524	34.0	326	224	35	155696
Ep:8	Ep	8	1743	-23256	-434	-441	1743	27.6	204	229	62	854435
Epl:40	Epl	40	1873	-23126	-362	-373	1873	30.8	221	216	54	782301
Epla:85	Epla	85	1974	-23025	-9	-10	1974	30.8	251	217	45	347585
Eplaa:145	Eplaa	145	1893	-23106	120	123	1893	26.4	302	227	38	175094
Eplap:145	Eplap	145	1924	-23075	148	147	1924	24.8	239	246	39	178646
Eplp:85	Eplp	85	2043	-22956	-20	-24	2043	31.2	203	271	47	387367
Eplpa:148	Eplpa	148	2067	-22932	242	248	2067	33.0	240	276	36	145186
Eplpp:148	Eplpp	148	2013	-22986	200	202	2013	31.0	176	307	35	141627
Epr:40	Epr	40	1790	-23209	-322	-327	1790	29.7	238	298	55	760305
Epra:85	Epra	85	2064	-22935	90	93	2064	25.4	286	273	47	355609
Epraa:139	Epraa	139	2038	-22961	300	305	2038	31.6	302	276	36	152862
Eprap:139	Eprap	139	2067	-22932	293	311	2067	25.3	352	239	38	175844
Eprp:85	Eprp	85	2105	-22894	88	86	2105	29.5	236	320	46	352246
Eprpa:145	Eprpa	145	2044	-22956	265	275	2044	26.6	281	302	37	157747
Eprpp:145	Eprpp	145	1964	-23035	201	207	1964	24.4	218	328	38	159041
P2:1	P2	1	1737	-23263	-424	-424	1737	36.3	131	244	67	670677
C:4	C	4	1774	-23225	-453	-453	1774	18.4	260	342	74	722770
Ca:11	Ca	11	1876	-23124	-217	-216	1876	14.3	313	299	59	322396
Caa:35	Caa	35	1890	-23109	-279	-280	1890	10.7	316	287	55	412802
Caaa:65	Caaa	65	1917	-23082	-303	-304	1917	9.5	248	247	48	338007
Caaaa:100	Caaaa	100	1932	-23067	-101	-102	1932	9.5	220	250	41	254846
Caaaaa:144	Caaaaa	144	2028	-22971	153	163	2028	13.7	214	212	34	185816
Caaaap:144	Caaaap	144	2081	-22918	68	63	2081	11.5	169	236	34	198556
Caaap:100	Caaap	100	1993	-23006	-169	-178	1993	14.7	162	252	41	375141
Caaapa:143	Caaapa	143	1967	-23032	26	28	1967	19.4	179	239	36	234347
Caaapp:143	Caaapp	143	1973	-23026	64	73	1973	21.4	138	275	35	243535
Caap:65	Caap	65	1942	-23057	-391	-393	1942	11.3	178	299	46	405486
Caapa:100	Caapa	100	1923	-23076	-142	-145	1923	9.6	193	296	39	250855
Caapaa:146	Caapaa	146	2002	-22997	132	134	2002	10.5	217	245	32	120382
Caapap:146	Caapap	146	1992	-23007	98	92	1992	10.7	182	284	33	136319
Caapp:100	Caapp	100	1968	-23031	-274	-281	1968	16.1	141	311	40	404756
Caappd:141	Caappd	141	1951	-23048	-1	-11	1951	18.4	124	310	35	226010
Caappv:141	Caappv	141	1939	-23060	-3	-7	1939	11.6	154	295	35	187228
Cap:35	Cap	35	1907	-23092	-345	-345	1907	12.4	204	238	54	502747
Capa:65	Capa	65	2015	-22984	-360	-366	2015	18.2	166	200	46	576495
Capaa:100	Capaa	100	2011	-22989	-217	-238	2011	32.1	120	272	40	437268
Capaaa:148	Capaaa	148	2048	-22951	193	188	2048	43.9	179	326	31	121536
Capaap:148	Capaap	148	1948	-23051	61	68	1948	38.5	132	319	34	188372
Capap:100	Capap	100	1973	-23026	-183	-190	1973	35.2	145	236	39	391760
Capapa:151	Capapa	151	2133	-22866	246	248	2133	37.7	203	239	30	125432
Capapp:151	Capapp	151	1957	-23043	123	127	1957	38.7	160	277	30	128391
Capp:65	Capp	65	1972	-23027	-553	-565	1972	18.9	121	273	47	692435
Cappa:99	Cappa	99	2032	-22967	-178	-201	2032	21.9	130	267	41	482553
Cappaa:144	Cappaa	144	2017	-22982	80	85	2017	27.3	168	248	33	188320
Cappap:144	Cappap	144	2062	-22937	121	134	2062	31.0	136	282	32	177554
Cappp:99	Cappp	99	2064	-22935	-150	-169	2064	29.4	117	309	39	465719
Capppa:145	Capppa	145	2067	-22932	124	130	2067	26.6	129	326	32	189788
Capppp:145	Capppp	145	2154	-22845	145	142	2154	32.5	105	328	34	240678
Cp:11	Cp	11	1818	-23181	-420	-423	1818	16.9	213	354	63	518990
Cpa:34	Cpa	34	1919	-23080	-394	-395	1919	12.9	250	372	55	583537
Cpaa:61	Cpaa	61	1923	-23076	-381	-384	1923	11.5	258	374	49	443808
Cpaaa:93	Cpaaa	93	1979	-23020	-152	-154	1979	8.9	263	321	42	244589
Cpaaaa:130	Cpaaaa	130	1775	-23224	-43	-35	1775	9.5	306	331	36	157218
Cpaaap:130	Cpaaap	130	1756	-23243	-66	-57	1756	9.0	244	314	34	131219
Cpaap:93	Cpaap	93	1936	-23063	-292	-306	1936	9.3	216	351	41	281364
Cpaapa:133	Cpaapa	133	1673	-23326	-105	-110	1673	10.6	260	352	35	158822
Cpaapp:133	Cpaapp	133	1746	-23253	-132	-130	1746	9.0	189	336	35	171562
Cpap:61	Cpap	61	1932	-23067	-539	-544	1932	15.0	165	355	49	590941
Cpapa:95	Cpapa	95	2139	-22860	-267	-278	2139	12.8	171	369	42	412476
Cpapaa:133	Cpapaa	133	1889	-23110	-38	-48	1889	14.0	174	369	35	228125
Cpapap:133	Cpapap	133	1926	-23073	-35	-44	1926	10.4	226	384	34	184559
Cpapp:95	Cpapp	95	2171	-22828	-269	-275	2171	22.5	121	353	41	555304
Cpappd:133	Cpappd	133	1957	-23042	-18	-23	1957	16.8	139	372	37	305470
Cpappv:133	Cpappv	133	2057	-22942	80	70	2057	22.8	108	347	34	299533
Cpp:34	Cpp	34	1924	-23075	-465	-466	1924	15.2	150	341	54	648117
Cppa:63	Cppa	63	2006	-22993	-558	-561	2006	28.1	177	400	46	598519
Cppaa:104	Cppaa	104	2010	-22989	-214	-216	2010	27.9	184	400	40	358402
Cppaaa:147	Cppaaa	147	1881	-23118	13	15	1881	33.5	251	386	30	100905
Cppaap:147	Cppaap	147	2163	-22836	300	317	2163	36.0	186	375	30	109620
Cppap:104	Cppap	104	1991	-23008	-194	-201	1991	39.3	175	376	40	304023
Cppapa:149	Cppapa	149	1889	-23110	154	144	1889	44.9	246	388	32	110066
Cppapp:149	Cppapp	149	2049	-22950	65	78	2049	42.5	184	380	32	132646
Cppp:63	Cppp	63	1942	-23057	-608	-620	1942	25.8	123	330	47	624711
Cpppa:99	Cpppa	99	2007	-22992	-116	-118	2007	25.4	182	347	41	319143
Cpppaa:139	Cpppaa	139	1889	-23110	36	46	1889	21.1	218	367	36	155798
Cpppap:139	Cpppap	139	2023	-22976	138	136	2023	26.5	153	353	32	140600
Cpppp:99	Cpppp	99	2063	-22936	-199	-215	2063	34.9	131	341	41	374410
Cppppa:140	Cppppa	140	2032	-22967	158	161	2032	36.2	160	355	30	104080
Cppppp:140	Cppppp	140	2024	-22975	47	42	2024	33.3	127	366	32	145315
P3:4	P3	4	1710	-23289	-536	-540	1710	22.5	128	300	64	727065
D:18	D	18	1822	-23177	-611	-613	1822	19.3	131	271	57	466811
Da:49	Da	49	1899	-23100	-780	-780	1899	28.9	131	256	50	285940
Daa:85	Daa	85	2031	-22968	-371	-374	2031	42.0	190	209	39	131129
Daaa:124	Daaa	124	1630	-23369	-114	-112	1630	32.8	253	195	30	62170
Daap:124	Daap	124	1737	-23262	-92	-104	1737	36.8	213	216	33	77346
Dap:85	Dap	85	2004	-22995	-527	-535	2004	36.1	153	273	41	155785
Dapa:121	Dapa	121	1766	-23233	-114	-122	1766	42.1	193	236	33	88614
Dapp:121	Dapp	121	1652	-23347	-185	-190	1652	37.2	191	329	36	112287
Dp:49	Dp	49	1882	-23117	-677	-682	1882	40.0	156	306	48	243081
Dpa:83	Dpa	83	2029	-22970	-465	-467	2029	47.5	249	352	39	110605
Dpaa:120	Dpaa	120	1637	-23362	-80	-79	1637	39.7	287	393	28	57362
Dpap:120	Dpap	120	1755	-23244	-111	-117	1755	43.0	253	389	33	74790
Dpp:83	Dpp	83	2014	-22985	-483	-492	2014	37.9	184	346	40	136945
Dppa:118	Dppa	118	1679	-23320	-110	-110	1679	35.0	293	377	31	72005
Dppp:118	Dppp	118	1753	-23246	-80	-79	1753	28.5	252	365	35	98361
P4:18	P4	18	1804	-23195	-593	-603	1804	39.7	175	250	51	339422
Z2:81	Z2	81	1793	-23206	-335	-333	1793	45.6	190	294	39	101265
Z3:81	Z3	81	1786	-23213	-395	-396	1786	48.9	253	318	38	88964
