# Supplementary material for: Quantitative Differences in Nuclear β-catenin and TCF Pattern Embryonic Cells in C. elegans
Source: PLoS Genet. 2015 Oct 21;11(10):e1005585. doi: 10.1371/journal.pgen.1005585 (PMC4619327; doi:10.1371/journal.pgen.1005585)
Supplement: S1 Data — For each cell analyzed, birth time is given in column 3 and the average nuclear reporter intensity over the lifetime of the cell (corrected for background) is given in column 7 (“blot”). For information on each embryo’s strain information and experimental conditions, refer to S2 Table. (ZIP) [file pgen.1005585.s005.zip › CAs/CA20120119_poptop_L1.csv]

cellTime	cell	time	none	global	local	blot	cross	z	x	y	size	gweight
ABa:1	ABa	1	1671	-23329	-298	-298	1671	24.0	152	284	66	296970
ABal:2	ABal	2	1627	-23372	-307	-307	1627	34.0	124	224	73	664219
ABala:10	ABala	10	1666	-23333	-325	-326	1666	31.2	90	287	62	452474
ABalaa:23	ABalaa	23	1691	-23309	-338	-338	1691	28.2	73	291	55	556193
ABalaaa:43	ABalaaa	43	1800	-23199	-304	-304	1800	33.5	69	290	48	891438
ABalaaaa:70	ABalaaaa	70	1806	-23193	-101	-105	1806	39.5	76	296	42	601710
ABalaaaal:107	ABalaaaal	107	1580	-23419	-70	-70	1580	38.2	85	262	35	439487
ABalaaaala:150	ABalaaaala	150	1507	-23492	-3	-1	1507	33.7	86	224	30	312466
ABalaaaalp:150	ABalaaaalp	150	1522	-23478	19	17	1522	37.4	101	198	30	270283
ABalaaaar:107	ABalaaaar	107	1559	-23441	-77	-83	1559	30.2	64	287	36	545593
ABalaaaarl:152	ABalaaaarl	152	1450	-23549	-67	-71	1450	30.9	70	258	30	340068
ABalaaaarr:152	ABalaaaarr	152	1476	-23523	-113	-97	1476	26.7	84	297	30	354315
ABalaaap:70	ABalaaap	70	1757	-23242	-185	-187	1757	31.9	112	325	43	595273
ABalaaapa:102	ABalaaapa	102	1672	-23327	-1	-7	1672	35.5	70	317	36	473637
ABalaaapal:143	ABalaaapal	143	1476	-23523	-36	-28	1476	39.0	79	262	31	310686
ABalaaapar:143	ABalaaapar	143	1549	-23450	-23	23	1549	35.4	62	298	32	363748
ABalaaapp:102	ABalaaapp	102	1612	-23387	-119	-113	1612	33.0	96	349	37	500662
ABalaaappl:143	ABalaaappl	143	1605	-23394	-299	-276	1605	32.5	71	326	31	342670
ABalaaappr:143	ABalaaappr	143	1729	-23270	-16	5	1729	26.4	103	338	33	411070
ABalaap:43	ABalaap	43	1904	-23095	-179	-181	1904	20.9	125	271	48	663460
ABalaapa:71	ABalaapa	71	1865	-23134	-111	-113	1865	20.8	129	304	43	596180
ABalaapaa:106	ABalaapaa	106	1620	-23379	-36	-39	1620	21.7	99	325	38	600217
ABalaapaaa:154	ABalaapaaa	154	1674	-23325	71	76	1674	18.8	93	300	31	378176
ABalaapaap:154	ABalaapaap	154	1614	-23385	-151	-135	1614	14.4	132	309	32	420903
ABalaapap:106	ABalaapap	106	1606	-23393	-110	-103	1606	19.4	144	336	37	509697
ABalaapapa:153	ABalaapapa	153	1685	-23315	-249	-234	1685	12.8	155	332	30	379583
ABalaapapp:153	ABalaapapp	153	1643	-23356	-189	-177	1643	14.9	189	348	33	294826
ABalaapp:71	ABalaapp	71	1853	-23146	-130	-134	1853	25.3	176	334	44	575171
ABalaappa:101	ABalaappa	101	1670	-23329	6	4	1670	25.7	130	374	37	514419
ABalaappaa:151	ABalaappaa	151	2170	-22829	438	471	2170	20.8	110	344	30	377100
ABalaappap:151	ABalaappap	151	1932	-23067	251	253	1932	20.8	144	352	34	405935
ABalaappp:101	ABalaappp	101	1651	-23348	-71	-74	1651	30.8	157	374	38	471649
ABalaapppa:145	ABalaapppa	145	1918	-23081	-26	30	1918	31.4	119	361	32	362510
ABalaapppp:145	ABalaapppp	145	2189	-22810	132	200	2189	31.3	151	378	33	353803
ABalap:23	ABalap	23	1709	-23290	-434	-438	1709	40.2	129	312	58	543023
ABalapa:41	ABalapa	41	1871	-23128	-329	-330	1871	38.2	110	346	50	930858
ABalapaa:66	ABalapaa	66	1816	-23183	-173	-178	1816	41.0	116	343	43	640387
ABalapaaa:99	ABalapaaa	99	1646	-23353	-58	-37	1646	46.3	95	304	36	387253
ABalapaaaa:144	ABalapaaaa	144	1586	-23413	52	68	1586	43.8	75	282	30	281621
ABalapaaap:144	ABalapaaap	144	1574	-23425	-223	-125	1574	48.2	88	290	32	272119
ABalapaap:99	ABalapaap	99	1635	-23364	-168	-139	1635	50.1	118	279	36	338226
ABalapaapa:141	ABalapaapa	141	1467	-23532	-47	-42	1467	46.5	90	252	30	247824
ABalapaapp:141	ABalapaapp	141	1590	-23409	-504	-292	1590	50.9	117	245	32	218431
ABalapap:66	ABalapap	66	1934	-23065	-181	-184	1934	47.4	165	369	42	528559
ABalapapa:97	ABalapapa	97	2242	-22757	397	383	2242	50.2	130	329	35	323810
ABalapapaa:144	ABalapapaa	144	4014	-20985	1781	1850	4014	49.1	98	326	29	205104
ABalapapap:144	ABalapapap	144	3025	-21974	1046	1125	3025	53.5	118	303	32	211379
ABalapapp:97	ABalapapp	97	2107	-22892	248	251	2107	51.1	186	339	37	336174
ABalapappa:135	ABalapappa	135	3980	-21019	1784	1884	3980	53.2	161	285	31	169486
ABalapappp:135	ABalapappp	135	3887	-21112	1796	1823	3887	57.1	210	306	31	158656
ABalapp:41	ABalapp	41	1859	-23140	-241	-240	1859	39.2	169	293	50	694391
ABalappa:66	ABalappa	66	1958	-23041	-12	-16	1958	36.6	166	332	42	544046
ABalappaa:101	ABalappaa	101	2042	-22957	312	321	2042	42.4	101	338	34	365372
ABalappaaa:151	ABalappaaa	151	2258	-22741	562	639	2258	39.8	61	310	30	288257
ABalappaap:151	ABalappaap	151	2483	-22516	22	297	2483	42.8	78	326	32	277888
ABalappap:101	ABalappap	101	2043	-22956	216	241	2043	40.4	138	357	36	378113
ABalappapa:144	ABalappapa	144	2237	-22762	342	348	2237	33.4	87	353	30	315324
ABalappapp:144	ABalappapp	144	2164	-22835	-175	169	2164	38.3	108	370	32	288502
ABalappp:66	ABalappp	66	1905	-23094	-147	-148	1905	47.4	215	322	43	456047
ABalapppa:96	ABalapppa	96	3516	-21483	1461	1468	3516	41.4	195	352	37	392009
ABalapppaa:138	ABalapppaa	138	8902	-16097	5451	5512	8902	40.7	120	344	30	237975
ABalapppap:138	ABalapppap	138	8737	-16262	5541	5773	8737	42.6	147	368	32	244111
ABalapppp:96	ABalapppp	96	3473	-21526	1374	1366	3473	43.2	242	370	37	365939
ABalappppa:138	ABalappppa	138	11041	-13958	7880	8065	11041	38.5	183	383	34	330894
ABalappppp:138	ABalappppp	138	12834	-12165	9353	9293	12834	39.2	227	392	30	234508
ABalp:10	ABalp	10	1669	-23330	-294	-294	1669	32.9	169	206	62	380701
ABalpa:23	ABalpa	23	1706	-23293	-368	-368	1706	31.9	117	199	55	473165
ABalpaa:41	ABalpaa	41	1803	-23196	-283	-287	1803	35.0	96	222	49	788746
ABalpaaa:65	ABalpaaa	65	1886	-23113	-157	-160	1886	28.3	71	261	43	631922
ABalpaaaa:101	ABalpaaaa	101	1733	-23266	-14	-17	1733	22.7	121	219	37	499326
ABalpaaaaa:146	ABalpaaaaa	146	1857	-23143	172	175	1857	22.1	139	202	32	357579
ABalpaaaap:146	ABalpaaaap	146	1622	-23377	-57	-36	1622	21.6	177	187	31	345825
ABalpaaap:101	ABalpaaap	101	1693	-23306	-38	-37	1693	31.2	146	205	36	442964
ABalpaaapa:146	ABalpaaapa	146	1620	-23379	-110	-77	1620	32.6	171	197	30	276275
ABalpaaapp:146	ABalpaaapp	146	1620	-23379	-81	-65	1620	31.3	205	210	30	255058
ABalpaap:65	ABalpaap	65	1802	-23197	-246	-250	1802	33.7	113	239	45	570746
ABalpaapa:94	ABalpaapa	94	1844	-23155	-37	-39	1844	35.8	105	242	40	519955
ABalpaapaa:132	ABalpaapaa	132	1804	-23195	161	155	1804	26.8	101	238	35	478728
ABalpaapap:132	ABalpaapap	132	1644	-23355	-49	-51	1644	28.3	144	225	34	402526
ABalpaapp:94	ABalpaapp	94	1774	-23225	-35	-38	1774	38.9	137	200	38	491325
ABalpaappa:140	ABalpaappa	140	1822	-23177	179	179	1822	30.2	111	191	32	376159
ABalpaappp:140	ABalpaappp	140	1819	-23180	74	108	1819	37.2	137	190	32	324965
ABalpap:41	ABalpap	41	1816	-23183	-319	-319	1816	30.6	172	179	51	740082
ABalpapa:64	ABalpapa	64	1891	-23108	-136	-140	1891	24.1	124	204	44	567701
ABalpapaa:94	ABalpapaa	94	1813	-23186	7	5	1813	25.9	146	188	37	478528
ABalpapaaa:139	ABalpapaaa	139	1703	-23296	47	54	1703	29.3	160	169	32	321630
ABalpapaap:139	ABalpapaap	139	1929	-23070	217	251	1929	26.1	199	175	30	303999
ABalpapap:94	ABalpapap	94	1817	-23182	-44	-43	1817	32.4	182	184	39	503029
ABalpapapa:137	ABalpapapa	137	1731	-23268	6	20	1731	30.4	233	161	34	332983
ABalpapapp:137	ABalpapapp	137	1776	-23223	-49	7	1776	31.0	270	165	32	281554
ABalpapp:64	ABalpapp	64	1892	-23107	-151	-151	1892	26.3	193	188	44	493508
ABalpappa:92	ABalpappa	92	1906	-23093	49	48	1906	25.4	203	183	39	455780
ABalpappaa:130	ABalpappaa	130	2224	-22775	479	493	2224	22.0	211	193	31	294280
ABalpappap:130	ABalpappap	130	2040	-22959	235	258	2040	25.3	246	196	33	296517
ABalpappp:92	ABalpappp	92	1952	-23047	-29	-29	1952	25.0	249	186	39	427042
ABalpapppa:129	ABalpapppa	129	2297	-22702	396	429	2297	31.7	236	221	31	270801
ABalpapppp:129	ABalpapppp	129	2238	-22761	182	218	2238	31.9	288	205	36	308032
ABalpp:23	ABalpp	23	1741	-23258	-362	-365	1741	47.7	212	206	55	384458
ABalppa:41	ABalppa	41	1878	-23121	-290	-292	1878	47.2	144	194	48	649056
ABalppaa:65	ABalppaa	65	1861	-23138	-118	-125	1861	40.1	106	197	42	540383
ABalppaaa:100	ABalppaaa	100	1642	-23357	-41	-32	1642	46.4	105	213	35	350368
ABalppaaaa:146	ABalppaaaa	146	1603	-23396	121	126	1603	41.6	81	228	29	256475
ABalppaaap:146	ABalppaaap	146	1470	-23529	-59	-48	1470	45.3	105	209	34	277666
ABalppaap:100	ABalppaap	100	1732	-23267	-26	-13	1732	47.9	146	191	34	312176
ABalppaapa:145	ABalppaapa	145	1603	-23396	-77	-8	1603	48.7	131	186	30	194622
ABalppaapp:145	ABalppaapp	145	1670	-23329	-262	-148	1670	47.5	171	183	30	198045
ABalppap:65	ABalppap	65	1851	-23148	-228	-235	1851	41.8	158	196	42	504561
ABalppapa:96	ABalppapa	96	2047	-22952	160	160	2047	45.1	178	182	36	354787
ABalppapaa:136	ABalppapaa	136	2904	-22095	1138	1169	2904	41.4	150	173	33	284249
ABalppapap:136	ABalppapap	136	3234	-21765	1275	1345	3234	37.1	188	180	31	275068
ABalppapp:96	ABalppapp	96	2036	-22963	104	122	2036	41.8	217	173	37	396473
ABalppappa:135	ABalppappa	135	3001	-21998	1003	1143	3001	39.7	201	158	32	269673
ABalppappp:135	ABalppappp	135	2951	-22048	1010	1046	2951	38.8	242	163	32	262409
ABalppp:41	ABalppp	41	1821	-23178	-382	-384	1821	43.1	233	184	50	704045
ABalpppa:63	ABalpppa	63	1959	-23040	-90	-93	1959	41.2	161	247	43	497705
ABalpppaa:94	ABalpppaa	94	2237	-22762	371	371	2237	52.0	131	236	35	325214
ABalpppaaa:140	ABalpppaaa	140	2192	-22807	-17	159	2192	52.3	128	215	31	207325
ABalpppaap:140	ABalpppaap	140	2815	-22184	-807	-226	2815	57.0	150	221	30	166541
ABalpppap:94	ABalpppap	94	2208	-22791	172	212	2208	55.9	177	224	37	311647
ABalpppapa:135	ABalpppapa	135	2286	-22713	146	243	2286	53.8	167	201	31	204646
ABalpppapp:135	ABalpppapp	135	3190	-21809	-1088	46	3190	57.6	200	203	32	178168
ABalpppp:63	ABalpppp	63	1918	-23081	-140	-142	1918	41.2	223	256	45	469253
ABalppppa:92	ABalppppa	92	4394	-20605	2168	2156	4394	49.3	169	280	36	281999
ABalppppaa:131	ABalppppaa	131	11986	-13013	7799	8091	11986	53.7	149	257	30	170682
ABalppppap:131	ABalppppap	131	11171	-13828	6595	7196	11171	56.0	180	250	31	158659
ABalppppp:92	ABalppppp	92	3742	-21257	1475	1487	3742	53.7	221	266	38	293935
ABalpppppa:127	ABalpppppa	127	13889	-11110	8888	9346	13889	56.4	208	237	31	159827
ABalpppppp:127	ABalpppppp	127	12851	-12148	7195	8086	12851	57.6	246	233	33	171810
ABar:2	ABar	2	1582	-23417	-310	-310	1582	28.1	189	356	74	664079
ABara:10	ABara	10	1672	-23327	-293	-293	1672	20.4	214	334	63	335648
ABaraa:23	ABaraa	23	1892	-23107	-232	-232	1892	15.0	151	306	59	446108
ABaraaa:41	ABaraaa	41	1888	-23111	-213	-216	1888	21.2	129	347	51	844766
ABaraaaa:67	ABaraaaa	67	1891	-23108	-84	-86	1891	22.6	104	330	43	629317
ABaraaaaa:104	ABaraaaaa	104	1636	-23363	-59	-66	1636	22.4	85	279	37	546729
ABaraaaaaa:148	ABaraaaaaa	148	1597	-23402	-6	-5	1597	22.6	88	263	32	379872
ABaraaaaap:148	ABaraaaaap	148	1523	-23476	-66	-73	1523	20.3	120	280	30	309830
ABaraaaap:104	ABaraaaap	104	1620	-23379	-59	-67	1620	28.5	113	282	34	394108
ABaraaaapa:153	ABaraaaapa	153	1528	-23471	-28	-41	1528	30.8	99	269	28	257094
ABaraaaapp:153	ABaraaaapp	153	1533	-23466	-140	-115	1533	34.5	134	285	29	257424
ABaraaap:67	ABaraaap	67	1866	-23133	-164	-166	1866	23.2	169	362	44	597636
ABaraaapa:97	ABaraaapa	97	1860	-23139	-130	-135	1860	15.3	143	292	41	534247
ABaraaapaa:133	ABaraaapaa	133	1546	-23453	-99	-91	1546	21.6	123	257	32	386810
ABaraaapap:133	ABaraaapap	133	1545	-23454	-96	-101	1545	19.6	160	268	36	417908
ABaraaapp:97	ABaraaapp	97	1695	-23304	-185	-165	1695	14.0	196	301	37	367659
ABaraaappa:143	ABaraaappa	143	1732	-23267	-208	-159	1732	12.6	154	275	33	392627
ABaraaappp:143	ABaraaappp	143	1655	-23344	-270	-126	1655	16.4	195	263	31	294442
ABaraap:41	ABaraap	41	1843	-23156	-274	-278	1843	14.2	196	304	50	505232
ABaraapa:66	ABaraapa	66	1978	-23021	-252	-261	1978	13.9	163	312	46	597426
ABaraapaa:98	ABaraapaa	98	1694	-23305	-125	-134	1694	27.0	139	249	35	421361
ABaraapaaa:139	ABaraapaaa	139	1576	-23423	-49	-55	1576	34.5	119	253	31	326097
ABaraapaap:139	ABaraapaap	139	1559	-23441	-94	-100	1559	36.3	156	260	31	288492
ABaraapap:98	ABaraapap	98	1684	-23315	-87	-90	1684	30.1	186	234	38	452222
ABaraapapa:138	ABaraapapa	138	1659	-23340	-45	-49	1659	37.2	188	239	33	286995
ABaraapapp:138	ABaraapapp	138	1651	-23348	-83	-72	1651	37.6	219	263	30	206167
ABaraapp:66	ABaraapp	66	1841	-23158	-157	-159	1841	15.2	226	286	46	435759
ABaraappa:96	ABaraappa	96	1818	-23181	-19	-26	1818	22.1	195	239	38	461579
ABaraappaa:141	ABaraappaa	141	2012	-22987	332	324	2012	28.6	150	271	30	330334
ABaraappap:141	ABaraappap	141	1808	-23191	77	102	1808	32.3	183	285	33	299330
ABaraappp:96	ABaraappp	96	1771	-23229	-80	-75	1771	23.1	248	246	38	380582
ABaraapppa:138	ABaraapppa	138	1904	-23095	202	220	1904	28.1	213	270	36	354071
ABaraapppp:138	ABaraapppp	138	2337	-22662	-136	6	2337	33.2	256	280	31	223955
ABarap:23	ABarap	23	1817	-23182	-219	-219	1817	20.2	237	347	56	344327
ABarapa:41	ABarapa	41	1847	-23152	-235	-234	1847	22.3	207	376	51	748952
ABarapaa:65	ABarapaa	65	1938	-23061	-118	-120	1938	17.1	219	368	45	532872
ABarapaaa:97	ABarapaaa	97	1882	-23117	-71	-85	1882	13.7	176	238	39	530027
ABarapaaaa:144	ABarapaaaa	144	1769	-23230	29	29	1769	15.0	179	219	34	428550
ABarapaaap:144	ABarapaaap	144	1852	-23147	-85	-93	1852	12.6	213	218	33	345433
ABarapaap:97	ABarapaap	97	1775	-23224	-106	-105	1775	14.9	223	252	38	380250
ABarapaapa:138	ABarapaapa	138	1675	-23324	40	43	1675	22.1	184	230	31	324838
ABarapaapp:138	ABarapaapp	138	1663	-23336	-43	-32	1663	22.5	224	242	32	271991
ABarapap:65	ABarapap	65	1848	-23151	-202	-204	1848	19.8	275	343	45	424232
ABarapapa:94	ABarapapa	94	1795	-23204	-116	-116	1795	13.8	270	238	38	357500
ABarapapaa:135	ABarapapaa	135	1769	-23230	9	34	1769	16.8	241	206	32	327542
ABarapapap:135	ABarapapap	135	1684	-23315	-104	-96	1684	17.8	279	195	34	307743
ABarapapp:94	ABarapapp	94	1881	-23118	-125	-119	1881	15.9	323	239	41	381925
ABarapappa:130	ABarapappa	130	1927	-23072	48	98	1927	23.3	265	234	34	320316
ABarapappp:130	ABarapappp	130	1824	-23175	-310	-189	1824	22.7	315	217	36	318730
ABarapp:41	ABarapp	41	1917	-23082	-142	-143	1917	17.7	283	341	50	462896
ABarappa:66	ABarappa	66	2060	-22939	-70	-77	2060	16.1	296	375	44	413583
ABarappaa:97	ABarappaa	97	2260	-22739	354	354	2260	15.0	249	282	36	284848
ABarappaaa:141	ABarappaaa	141	2592	-22407	535	596	2592	12.8	248	239	31	232018
ABarappaap:141	ABarappaap	141	2500	-22499	453	488	2500	18.2	282	243	34	275646
ABarappap:97	ABarappap	97	2193	-22806	137	153	2193	13.6	296	297	39	295043
ABarappapa:139	ABarappapa	139	2344	-22655	236	280	2344	11.4	295	248	38	322792
ABarappapp:139	ABarappapp	139	2384	-22615	30	191	2384	12.9	343	240	35	233748
ABarappp:66	ABarappp	66	1956	-23043	-47	-51	1956	17.0	358	356	43	327469
ABarapppa:96	ABarapppa	96	2444	-22555	435	436	2444	14.8	254	343	38	342850
ABarapppaa:138	ABarapppaa	138	3745	-21254	1773	1743	3745	13.9	191	305	34	328923
ABarapppap:138	ABarapppap	138	3650	-21349	1347	1468	3650	15.1	229	278	33	287730
ABarapppp:96	ABarapppp	96	2339	-22660	303	314	2339	16.6	303	339	38	304735
ABarappppa:135	ABarappppa	135	3500	-21499	1120	1221	3500	13.2	256	286	34	269968
ABarappppp:135	ABarappppp	135	3665	-21334	975	1072	3665	16.1	295	292	34	226255
ABarp:10	ABarp	10	1625	-23374	-416	-417	1625	43.5	274	361	65	398158
ABarpa:23	ABarpa	23	1728	-23271	-292	-292	1728	41.4	214	384	59	531067
ABarpaa:42	ABarpaa	42	1830	-23169	-299	-299	1830	41.6	187	386	50	699028
ABarpaaa:64	ABarpaaa	64	1855	-23144	-135	-135	1855	37.6	177	400	43	577560
ABarpaaaa:99	ABarpaaaa	99	1792	-23207	23	23	1792	47.8	132	371	37	319339
ABarpaaaaa:140	ABarpaaaaa	140	2230	-22769	22	126	2230	50.1	124	352	30	152541
ABarpaaaap:140	ABarpaaaap	140	1556	-23444	-33	-40	1556	56.4	154	351	30	127780
ABarpaaap:99	ABarpaaap	99	1844	-23155	0	20	1844	47.6	177	394	37	333564
ABarpaaapa:139	ABarpaaapa	139	1752	-23247	-136	-103	1752	51.8	168	372	33	175000
ABarpaaapp:139	ABarpaaapp	139	1717	-23282	-58	-8	1717	54.0	212	380	30	146784
ABarpaap:64	ABarpaap	64	1885	-23114	-171	-173	1885	44.5	233	394	45	486138
ABarpaapa:94	ABarpaapa	94	1850	-23149	-26	-21	1850	50.5	223	399	38	317356
ABarpaapaa:134	ABarpaapaa	134	1759	-23240	123	132	1759	58.0	231	381	31	154883
ABarpaapap:134	ABarpaapap	134	1725	-23274	-31	-17	1725	56.8	272	386	34	160049
ABarpaapp:94	ABarpaapp	94	1973	-23026	-104	-67	1973	51.2	284	405	40	327659
ABarpaappa:133	ABarpaappa	133	2438	-22561	-142	19	2438	57.3	311	394	31	133985
ABarpaappp:133	ABarpaappp	133	2520	-22479	42	55	2520	59.4	364	395	34	143135
ABarpap:42	ABarpap	42	1764	-23235	-312	-312	1764	35.9	254	315	51	518514
ABarpapa:65	ABarpapa	65	1900	-23099	-122	-126	1900	34.1	228	342	44	396216
ABarpapaa:98	ABarpapaa	98	2426	-22573	505	540	2426	40.8	193	390	36	328549
ABarpapaaa:140	ABarpapaaa	140	3002	-21997	508	694	3002	45.8	164	397	30	171775
ABarpapaap:140	ABarpapaap	140	2987	-22012	499	525	2987	47.1	202	383	30	154891
ABarpapap:98	ABarpapap	98	2277	-22722	321	338	2277	42.9	236	413	37	332854
ABarpapapa:140	ABarpapapa	140	2856	-22143	809	827	2856	49.0	235	400	30	139120
ABarpapapp:140	ABarpapapp	140	4346	-20653	218	1383	4346	46.6	275	411	31	154986
ABarpapp:65	ABarpapp	65	1923	-23076	-111	-114	1923	40.9	296	341	45	387191
ABarpappa:95	ABarpappa	95	5365	-19634	3113	3121	5365	42.4	287	400	38	307860
ABarpappaa:139	ABarpappaa	139	17615	-7384	13023	13498	17615	41.3	289	424	30	180296
ABarpappap:139	ABarpappap	139	13396	-11603	8045	8651	13396	46.8	313	420	32	160043
ABarpappp:95	ABarpappp	95	4338	-20661	1990	2041	4338	45.6	332	388	38	300449
ABarpapppa:135	ABarpapppa	135	13731	-11268	9377	9653	13731	51.5	337	406	33	147069
ABarpapppp:135	ABarpapppp	135	14259	-10740	10549	10605	14259	51.4	385	401	32	141577
ABarpp:23	ABarpp	23	1732	-23267	-433	-433	1732	43.7	337	387	60	481978
ABarppa:43	ABarppa	43	1908	-23091	-299	-299	1908	49.0	270	381	50	612052
ABarppaa:65	ABarppaa	65	2093	-22906	75	78	2093	51.9	285	399	44	453007
ABarppaaa:99	ABarppaaa	99	2500	-22499	338	334	2500	60.5	326	388	35	206738
ABarppaaaa:143	ABarppaaaa	143	2614	-22386	509	556	2614	63.0	322	369	29	107797
ABarppaaap:143	ABarppaaap	143	2080	-22919	197	227	2080	62.4	362	343	32	110127
ABarppaap:99	ABarppaap	99	2356	-22643	335	347	2356	57.1	364	362	38	254703
ABarppaapa:142	ABarppaapa	142	2002	-22997	176	175	2002	61.2	401	333	33	118077
ABarppaapp:142	ABarppaapp	142	2099	-22900	3	160	2099	61.0	431	309	29	104618
ABarppap:65	ABarppap	65	2147	-22852	-67	-72	2147	51.2	322	334	44	383687
ABarppapa:99	ABarppapa	99	5552	-19447	3089	3152	5552	57.0	369	308	39	254518
ABarppapaa:148	ABarppapaa	148	12046	-12953	8630	8611	12046	61.6	379	284	31	105657
ABarppapap:148	ABarppapap	148	14285	-10714	9298	9363	14285	61.2	443	269	30	98941
ABarppapp:99	ABarppapp	99	5133	-19866	2665	2791	5133	56.3	433	306	38	238442
ABarppappa:146	ABarppappa	146	13900	-11099	9824	9853	13900	60.9	470	297	30	98965
ABarppappp:146	ABarppappp	146	14682	-10317	10328	10622	14682	56.5	523	284	30	118726
ABarppp:43	ABarppp	43	1930	-23069	-277	-283	1930	45.2	356	379	50	603945
ABarpppa:65	ABarpppa	65	2358	-22641	203	202	2358	49.8	354	398	44	470794
ABarpppaa:96	ABarpppaa	96	4466	-20533	2224	2252	4466	50.5	348	426	37	307540
ABarpppaaa:138	ABarpppaaa	138	6264	-18736	3542	3775	6264	45.3	347	438	29	173021
ABarpppaap:138	ABarpppaap	138	5145	-19854	1961	2269	5145	45.7	385	428	33	183691
ABarpppap:96	ABarpppap	96	3936	-21063	1471	1560	3936	48.5	394	408	39	319044
ABarpppapa:136	ABarpppapa	136	4566	-20433	1881	1975	4566	48.5	425	421	35	179889
ABarpppapp:136	ABarpppapp	136	6226	-18773	3018	3313	6226	45.9	470	426	31	179904
ABarpppp:65	ABarpppp	65	2483	-22516	291	288	2483	48.1	416	367	45	420850
ABarppppa:100	ABarppppa	100	7157	-17842	4417	4447	7157	44.0	442	421	38	319065
ABarppppaa:142	ABarppppaa	142	16197	-8802	12525	12568	16197	39.2	419	432	33	201812
ABarppppap:142	ABarppppap	142	14399	-10600	10422	10526	14399	35.4	468	417	34	221242
ABarppppp:100	ABarppppp	100	7853	-17146	5023	5053	7853	47.9	498	403	38	323969
ABarpppppa:144	ABarpppppa	144	16674	-8325	12049	12224	16674	42.6	499	410	32	187592
ABarpppppp:144	ABarpppppp	144	18374	-6625	14275	14302	18374	41.8	558	370	33	217200
ABp:1	ABp	1	1624	-23376	-239	-239	1624	27.0	370	354	66	303710
ABpl:2	ABpl	2	1617	-23382	-432	-432	1617	49.0	325	270	72	556285
ABpla:10	ABpla	10	1630	-23369	-454	-455	1630	51.3	204	276	61	350273
ABplaa:23	ABplaa	23	1713	-23286	-531	-535	1713	53.9	170	290	56	376048
ABplaaa:41	ABplaaa	41	1811	-23188	-434	-434	1811	53.5	141	315	50	585980
ABplaaaa:64	ABplaaaa	64	1806	-23193	-255	-262	1806	49.8	120	325	43	491410
ABplaaaaa:94	ABplaaaaa	94	1805	-23194	-102	-101	1805	57.6	144	313	37	281153
ABplaaaaaa:137	ABplaaaaaa	137	1624	-23375	-35	0	1624	57.8	136	321	30	143356
ABplaaaaap:137	ABplaaaaap	137	1605	-23394	-128	-98	1605	58.2	172	319	30	120016
ABplaaaap:94	ABplaaaap	94	1737	-23262	-127	-125	1737	56.7	182	350	36	250207
ABplaaaapa:136	ABplaaaapa	136	1535	-23464	-74	-74	1535	58.1	193	356	30	126673
ABplaaaapp:136	ABplaaaapp	136	1704	-23295	-71	-44	1704	60.6	238	348	32	123488
ABplaaap:64	ABplaaap	64	1924	-23075	-306	-319	1924	56.6	178	332	42	379365
ABplaaapa:95	ABplaaapa	95	3167	-21832	1073	1056	3167	60.2	223	358	35	211018
ABplaaapaa:141	ABplaaapaa	141	6287	-18712	3627	3649	6287	64.1	231	317	29	106269
ABplaaapap:141	ABplaaapap	141	5406	-19593	2612	2809	5406	62.6	266	310	31	101584
ABplaaapp:95	ABplaaapp	95	3017	-21982	902	897	3017	58.4	274	361	37	236553
ABplaaappa:138	ABplaaappa	138	6320	-18679	3699	3702	6320	61.9	298	337	30	105926
ABplaaappp:138	ABplaaappp	138	5389	-19610	2880	2890	5389	61.6	335	315	32	115547
ABplaap:41	ABplaap	41	1812	-23187	-366	-366	1812	52.9	190	246	50	553219
ABplaapa:63	ABplaapa	63	1926	-23073	-229	-237	1926	52.8	138	268	44	451441
ABplaapaa:94	ABplaapaa	94	2037	-22962	-208	-219	2037	61.3	189	291	37	250366
ABplaapaaa:138	ABplaapaaa	138	1977	-23022	-309	-302	1977	61.5	155	279	32	142686
ABplaapaap:138	ABplaapaap	138	2068	-22931	-375	-199	2068	63.0	199	290	32	128739
ABplaapap:94	ABplaapap	94	1913	-23086	-268	-243	1913	61.6	232	317	37	234432
ABplaapapa:135	ABplaapapa	135	2627	-22373	-609	-385	2627	62.3	215	259	30	127772
ABplaapapp:135	ABplaapapp	135	2044	-22955	-428	-207	2044	62.0	252	276	31	117709
ABplaapp:63	ABplaapp	63	1928	-23071	-159	-164	1928	54.4	193	256	44	415041
ABplaappa:93	ABplaappa	93	5290	-19709	2833	2883	5290	59.4	263	276	38	264285
ABplaappaa:140	ABplaappaa	140	19408	-5591	12146	13387	19408	63.0	254	231	30	135397
ABplaappap:140	ABplaappap	140	15186	-9813	8984	9457	15186	62.0	289	242	32	129330
ABplaappp:93	ABplaappp	93	4515	-20484	2017	2027	4515	59.9	314	261	40	291402
ABplaapppa:134	ABplaapppa	134	19530	-5470	13820	14111	19530	61.7	319	220	32	143021
ABplaapppp:134	ABplaapppp	134	18931	-6068	14577	14546	18931	60.3	365	216	34	162218
ABplap:23	ABplap	23	1701	-23298	-436	-437	1701	54.2	276	314	56	348354
ABplapa:40	ABplapa	40	1905	-23094	-475	-476	1905	56.9	225	332	50	495687
ABplapaa:64	ABplapaa	64	2032	-22967	-479	-499	2032	60.5	233	333	43	320949
ABplapaaa:100	ABplapaaa	100	1769	-23230	-258	-192	1769	60.6	289	317	35	180948
ABplapaaaa:141	ABplapaaaa	141	1762	-23237	-698	-467	1762	58.6	292	292	30	97249
ABplapaaap:141	ABplapaaap	141	2909	-22090	-1159	-289	2909	61.2	327	272	30	100919
ABplapaap:100	ABplapaap	100	2068	-22931	-364	-128	2068	62.3	346	318	37	216594
ABplapaapa:146	ABplapaapa	146	2222	-22777	-511	-366	2222	62.3	358	246	29	104170
ABplapaapp:146	ABplapaapp	146	1820	-23179	-406	-346	1820	62.2	402	240	31	100286
ABplapap:64	ABplapap	64	2000	-22999	-426	-434	2000	58.7	292	341	44	351087
ABplapapa:94	ABplapapa	94	5817	-19182	2977	3118	5817	61.6	390	323	38	230689
ABplapapaa:140	ABplapapaa	140	17017	-7982	10877	11442	17017	62.2	485	267	32	113526
ABplapapap:140	ABplapapap	140	21050	-3949	12391	13658	21050	56.3	519	251	30	127831
ABplapapp:94	ABplapapp	94	4884	-20115	2334	2347	4884	60.0	440	289	38	226600
ABplapappa:135	ABplapappa	135	19369	-5630	13408	14085	19369	57.0	542	269	32	142711
ABplapappp:135	ABplapappp	135	20485	-4514	15519	15690	20485	49.9	550	232	32	173250
ABplapp:40	ABplapp	40	1823	-23176	-327	-331	1823	54.0	295	271	48	451858
ABplappa:64	ABplappa	64	1979	-23020	-253	-255	1979	57.6	287	273	44	361641
ABplappaa:96	ABplappaa	96	2316	-22683	104	128	2316	60.5	375	238	37	223510
ABplappaaa:140	ABplappaaa	140	2480	-22519	-85	341	2480	57.9	405	199	30	119166
ABplappaap:140	ABplappaap	140	2403	-22596	219	337	2403	56.7	445	201	31	133122
ABplappap:96	ABplappap	96	2379	-22620	-178	-49	2379	61.0	433	244	38	236603
ABplappapa:140	ABplappapa	140	2630	-22369	-992	-479	2630	59.5	454	239	31	120523
ABplappapp:140	ABplappapp	140	3406	-21593	-1349	-86	3406	55.7	500	223	32	148123
ABplappp:64	ABplappp	64	1987	-23012	-66	-68	1987	52.9	354	254	43	353627
ABplapppa:98	ABplapppa	98	3134	-21866	949	985	3134	55.8	462	227	35	233343
ABplapppaa:147	ABplapppaa	147	4595	-20404	1824	2087	4595	52.3	472	203	32	161393
ABplapppap:147	ABplapppap	147	4413	-20586	1403	1625	4413	48.0	506	194	32	175748
ABplapppp:98	ABplapppp	98	3089	-21910	730	837	3089	55.2	504	218	36	273574
ABplappppa:142	ABplappppa	142	5761	-19238	789	2157	5761	47.0	541	199	31	182201
ABplappppp:142	ABplappppp	142	5089	-19910	1903	2023	5089	39.2	552	210	33	252680
ABplp:10	ABplp	10	1647	-23352	-325	-326	1647	46.6	336	207	61	331485
ABplpa:23	ABplpa	23	1732	-23267	-274	-274	1732	49.4	299	195	56	391922
ABplpaa:42	ABplpaa	42	1926	-23073	-383	-384	1926	56.1	251	203	49	474064
ABplpaaa:66	ABplpaaa	66	1824	-23175	-127	-133	1824	49.3	190	191	42	433181
ABplpaaaa:97	ABplpaaaa	97	1701	-23298	-93	-90	1701	53.1	214	189	37	303428
ABplpaaaaa:136	ABplpaaaaa	136	1646	-23353	-99	-57	1646	45.7	206	177	32	238610
ABplpaaaap:136	ABplpaaaap	136	1718	-23281	-56	-12	1718	44.8	248	163	34	278610
ABplpaaap:97	ABplpaaap	97	1811	-23188	-87	-66	1811	52.7	270	184	36	285294
ABplpaaapa:137	ABplpaaapa	137	1633	-23366	-86	-88	1633	48.2	256	168	32	209996
ABplpaaapp:137	ABplpaaapp	137	1614	-23385	-399	-394	1614	49.7	289	167	32	176230
ABplpaap:66	ABplpaap	66	1846	-23153	-199	-204	1846	54.2	235	216	42	376552
ABplpaapa:97	ABplpaapa	97	1909	-23090	-194	-166	1909	58.9	243	219	36	237370
ABplpaapaa:137	ABplpaapaa	137	1718	-23281	-439	-338	1718	52.0	216	184	32	196869
ABplpaapap:137	ABplpaapap	137	1695	-23304	-394	-364	1695	54.7	253	183	30	150675
ABplpaapp:97	ABplpaapp	97	1900	-23099	-260	-228	1900	58.5	301	204	38	260817
ABplpaappa:138	ABplpaappa	138	2428	-22571	-810	-666	2428	57.4	285	190	33	163383
ABplpaappp:138	ABplpaappp	138	2148	-22852	-68	-40	2148	54.6	325	171	33	179686
ABplpap:42	ABplpap	42	1736	-23263	-270	-271	1736	47.0	340	176	50	569778
ABplpapa:65	ABplpapa	65	2018	-22981	52	46	2018	45.2	249	184	43	474124
ABplpapaa:96	ABplpapaa	96	2628	-22371	614	658	2628	42.4	263	169	36	366928
ABplpapaaa:139	ABplpapaaa	139	3034	-21965	910	924	3034	37.4	279	175	31	220361
ABplpapaap:139	ABplpapaap	139	3014	-21985	883	940	3014	36.2	323	167	31	216434
ABplpapap:96	ABplpapap	96	2639	-22360	594	626	2639	44.0	313	164	38	402926
ABplpapapa:137	ABplpapapa	137	3214	-21785	972	1079	3214	33.4	354	163	33	242513
ABplpapapp:137	ABplpapapp	137	3567	-21432	595	1053	3567	35.5	392	169	31	205891
ABplpapp:65	ABplpapp	65	1879	-23120	-61	-59	1879	46.1	308	172	44	483043
ABplpappa:94	ABplpappa	94	3090	-21909	1088	1107	3090	35.1	329	161	40	473692
ABplpappaa:138	ABplpappaa	138	3669	-21330	1452	1529	3669	24.0	322	171	38	368148
ABplpappap:138	ABplpappap	138	6454	-18545	3157	3468	6454	26.3	359	192	29	234543
ABplpappp:94	ABplpappp	94	3362	-21637	1232	1299	3362	37.2	384	170	38	402717
ABplpapppa:141	ABplpapppa	141	6269	-18730	2951	3337	6269	26.2	388	179	32	234110
ABplpapppp:141	ABplpapppp	141	6694	-18305	2633	3170	6694	25.2	431	190	33	257720
ABplpp:23	ABplpp	23	1775	-23224	-364	-365	1775	52.8	394	213	55	341283
ABplppa:42	ABplppa	42	1905	-23095	-594	-599	1905	58.8	342	225	48	407511
ABplppaa:67	ABplppaa	67	2114	-22885	-207	-231	2114	58.6	281	212	41	335221
ABplppaaa:100	ABplppaaa	100	2140	-22859	223	237	2140	51.3	324	173	34	250695
ABplppaaaa:146	ABplppaaaa	146	2072	-22927	-633	-249	2072	43.9	306	159	32	202405
ABplppaaap:146	ABplppaaap	146	2696	-22303	263	519	2696	43.5	338	156	29	192974
ABplppaap:100	ABplppaap	100	2159	-22840	71	150	2159	49.0	367	176	35	285572
ABplppaapa:143	ABplppaapa	143	2266	-22733	27	211	2266	41.9	375	155	31	200835
ABplppaapp:143	ABplppaapp	143	3112	-21887	-50	321	3112	41.7	414	160	30	190215
ABplppap:67	ABplppap	67	2132	-22867	4	10	2132	54.9	333	212	42	354471
ABplppapa:99	ABplppapa	99	3308	-21691	1246	1263	3308	55.4	361	199	37	259639
ABplppapaa:143	ABplppapaa	143	5796	-19203	3170	3316	5796	48.6	357	160	31	185111
ABplppapap:143	ABplppapap	143	6180	-18820	3368	3576	6180	50.6	391	163	31	154234
ABplppapp:99	ABplppapp	99	3313	-21687	1009	1134	3313	53.3	419	207	38	276319
ABplppappa:145	ABplppappa	145	6077	-18922	3118	3452	6077	49.1	426	167	31	166559
ABplppappp:145	ABplppappp	145	7154	-17845	3636	4129	7154	48.4	462	177	32	191289
ABplppp:42	ABplppp	42	1816	-23183	-288	-289	1816	49.0	415	188	49	543054
ABplpppa:66	ABplpppa	66	2373	-22626	340	340	2373	51.4	367	182	42	393539
ABplpppaa:96	ABplpppaa	96	5070	-19929	2485	2662	5070	51.6	416	177	38	345248
ABplpppaaa:138	ABplpppaaa	138	7656	-17343	3541	3917	7656	42.8	444	166	32	230162
ABplpppaap:138	ABplpppaap	138	7477	-17522	3692	4040	7477	43.4	481	176	31	217991
ABplpppap:96	ABplpppap	96	5548	-19451	3037	3060	5548	49.5	472	188	36	332384
ABplpppapa:143	ABplpppapa	143	7779	-17220	3865	4190	7779	38.1	509	188	35	283274
ABplpppapp:143	ABplpppapp	143	12334	-12665	5885	7082	12334	31.9	539	203	31	272722
ABplpppp:66	ABplpppp	66	2386	-22613	275	275	2386	50.1	428	184	44	442218
ABplppppa:97	ABplppppa	97	6591	-18408	4000	4114	6591	43.1	432	170	39	405458
ABplppppaa:135	ABplppppaa	135	14636	-10363	10087	10268	14636	35.4	425	177	31	215077
ABplppppap:135	ABplppppap	135	13441	-11558	8876	9264	13441	35.5	466	170	34	287012
ABplppppp:97	ABplppppp	97	7191	-17808	4678	4696	7191	39.1	476	174	40	455147
ABplpppppa:138	ABplpppppa	138	13614	-11385	8960	9393	13614	28.8	464	200	34	263966
ABplpppppp:138	ABplpppppp	138	17422	-7577	10438	11662	17422	29.0	507	202	34	291715
ABpr:2	ABpr	2	1640	-23359	-258	-258	1640	20.0	399	362	75	559670
ABpra:9	ABpra	9	1690	-23309	-187	-188	1690	21.3	377	381	67	442436
ABpraa:23	ABpraa	23	1863	-23137	-192	-192	1863	21.5	330	385	58	403149
ABpraaa:41	ABpraaa	41	1810	-23189	-312	-312	1810	31.3	283	403	50	678010
ABpraaaa:66	ABpraaaa	66	1873	-23126	-137	-136	1873	27.7	242	404	44	567142
ABpraaaaa:100	ABpraaaaa	100	1710	-23289	-89	-93	1710	18.2	190	370	37	399049
ABpraaaaaa:146	ABpraaaaaa	146	1638	-23361	11	33	1638	23.9	174	377	33	331886
ABpraaaaap:146	ABpraaaaap	146	1557	-23442	-52	-38	1557	22.4	199	398	32	288731
ABpraaaap:100	ABpraaaap	100	1725	-23274	-104	-109	1725	17.7	238	387	39	416852
ABpraaaapa:139	ABpraaaapa	139	1582	-23417	-81	-76	1582	21.8	219	385	33	322540
ABpraaaapp:139	ABpraaaapp	139	1676	-23323	-125	-130	1676	16.4	242	377	35	324929
ABpraaap:66	ABpraaap	66	1892	-23107	-235	-240	1892	34.5	306	401	43	497761
ABpraaapa:95	ABpraaapa	95	1755	-23244	-91	-89	1755	27.6	214	393	39	493639
ABpraaapaa:139	ABpraaapaa	139	1929	-23071	-308	-163	1929	30.6	189	372	32	309003
ABpraaapap:139	ABpraaapap	139	1969	-23030	-96	-33	1969	31.0	218	394	31	304428
ABpraaapp:95	ABpraaapp	95	1810	-23189	-169	-170	1810	26.9	270	402	39	434366
ABpraaappa:130	ABpraaappa	130	2184	-22815	-133	27	2184	26.3	256	378	31	258514
ABpraaappp:130	ABpraaappp	130	2561	-22438	-2480	-773	2561	25.2	298	393	35	288513
ABpraap:41	ABpraap	41	1908	-23091	-237	-237	1908	19.5	361	371	52	567274
ABpraapa:64	ABpraapa	64	1934	-23065	-134	-139	1934	24.8	355	415	44	522809
ABpraapaa:96	ABpraapaa	96	1789	-23210	-78	-53	1789	33.0	261	422	38	445349
ABpraapaaa:137	ABpraapaaa	137	2007	-22992	-464	-103	2007	41.8	206	418	32	244286
ABpraapaap:137	ABpraapaap	137	1789	-23210	-339	-65	1789	39.0	246	422	33	244784
ABpraapap:96	ABpraapap	96	1881	-23118	-104	-90	1881	34.0	314	423	38	414534
ABpraapapa:137	ABpraapapa	137	2121	-22878	-76	-60	2121	29.9	248	414	31	278651
ABpraapapp:137	ABpraapapp	137	2900	-22099	-172	154	2900	32.6	288	416	35	317077
ABpraapp:64	ABpraapp	64	1915	-23084	-180	-183	1915	32.5	411	392	46	541641
ABpraappa:95	ABpraappa	95	5968	-19031	3557	3581	5968	28.0	367	422	38	407320
ABpraappaa:139	ABpraappaa	139	29291	4291	24185	24113	29291	22.8	288	415	30	246120
ABpraappap:139	ABpraappap	139	19664	-5335	13400	13974	19664	27.2	334	411	32	213028
ABpraappp:95	ABpraappp	95	4828	-20171	2420	2427	4828	26.7	439	402	41	417976
ABpraapppa:135	ABpraapppa	135	19750	-5249	14389	14718	19750	23.3	377	408	33	225833
ABpraapppp:135	ABpraapppp	135	17888	-7112	13885	13866	17888	22.6	433	397	36	256150
ABprap:23	ABprap	23	1702	-23297	-269	-269	1702	34.3	434	394	56	410238
ABprapa:41	ABprapa	41	1856	-23143	-198	-201	1856	36.3	396	414	50	741969
ABprapaa:66	ABprapaa	66	1909	-23090	-75	-74	1909	40.5	371	432	44	625217
ABprapaaa:101	ABprapaaa	101	2018	-22981	-156	-64	2018	38.1	352	430	39	426881
ABprapaaaa:143	ABprapaaaa	143	2657	-22342	-1240	-948	2657	36.4	316	407	30	215672
ABprapaaap:143	ABprapaaap	143	2486	-22513	-993	-789	2486	38.8	349	417	34	270385
ABprapaap:101	ABprapaap	101	1978	-23021	-209	-151	1978	35.7	414	421	39	423671
ABprapaapa:146	ABprapaapa	146	3977	-21022	-62	322	3977	32.3	371	416	32	231782
ABprapaapp:146	ABprapaapp	146	3886	-21113	712	992	3886	32.1	406	418	33	232106
ABprapap:66	ABprapap	66	1878	-23121	-169	-167	1878	43.4	452	419	45	572319
ABprapapa:97	ABprapapa	97	3960	-21039	1782	1785	3960	36.2	492	417	39	443076
ABprapapaa:140	ABprapapaa	140	11885	-13114	7925	8140	11885	33.7	516	398	33	257119
ABprapapap:140	ABprapapap	140	13595	-11404	8647	9506	13595	31.0	546	370	33	274049
ABprapapp:97	ABprapapp	97	3782	-21217	1563	1578	3782	40.1	546	377	38	416591
ABprapappa:135	ABprapappa	135	14495	-10504	9829	10463	14495	33.3	571	355	33	294255
ABprapappp:135	ABprapappp	135	15354	-9645	10610	11144	15354	27.1	579	316	34	292180
ABprapp:41	ABprapp	41	1830	-23170	-230	-234	1830	40.6	477	391	50	658987
ABprappa:64	ABprappa	64	2091	-22908	55	55	2091	37.1	501	407	45	625147
ABprappaa:96	ABprappaa	96	3117	-21882	956	991	3117	23.3	487	386	41	435977
ABprappaaa:138	ABprappaaa	138	3557	-21442	202	922	3557	16.9	456	380	35	228729
ABprappaap:138	ABprappaap	138	3998	-21001	1200	1474	3998	18.0	499	362	33	223340
ABprappap:96	ABprappap	96	3578	-21421	1196	1353	3578	29.1	536	381	39	452726
ABprappapa:137	ABprappapa	137	4168	-20831	1264	1451	4168	25.6	489	393	34	253259
ABprappapp:137	ABprappapp	137	5075	-19924	1357	1886	5075	24.7	529	359	36	312001
ABprappp:64	ABprappp	64	2230	-22769	155	155	2230	42.2	513	347	43	449551
ABprapppa:100	ABprapppa	100	9727	-15272	6395	6656	9727	26.1	548	339	38	400050
ABprapppaa:145	ABprapppaa	145	23601	-1398	17471	17991	23601	16.0	527	341	33	260157
ABprapppap:145	ABprapppap	145	24098	-902	16349	17433	24098	22.3	522	315	33	247191
ABprapppp:100	ABprapppp	100	9594	-15405	5974	6282	9594	26.4	568	303	40	439989
ABprappppa:147	ABprappppa	147	31006	6006	23378	24353	31006	18.9	554	309	33	293308
ABprappppp:147	ABprappppp	147	27706	2706	20334	21196	27706	26.2	564	276	34	297260
ABprp:9	ABprp	9	1711	-23288	-214	-215	1711	21.9	472	295	65	379747
ABprpa:24	ABprpa	24	1760	-23239	-235	-237	1760	15.2	455	310	57	319700
ABprpaa:42	ABprpaa	42	1863	-23136	-163	-163	1863	20.6	454	385	50	598635
ABprpaaa:67	ABprpaaa	67	1866	-23133	-103	-101	1866	19.8	411	404	44	407836
ABprpaaaa:98	ABprpaaaa	98	1809	-23190	-41	-36	1809	16.9	298	384	37	269625
ABprpaaaaa:138	ABprpaaaaa	138	1720	-23279	-82	-64	1720	14.0	225	330	31	194007
ABprpaaaap:138	ABprpaaaap	138	2109	-22890	-166	-126	2109	15.6	268	321	30	142831
ABprpaaap:98	ABprpaaap	98	1968	-23031	-40	-38	1968	15.4	358	381	38	262882
ABprpaaapa:138	ABprpaaapa	138	1957	-23042	-116	-122	1957	11.6	287	336	32	182357
ABprpaaapp:138	ABprpaaapp	138	2095	-22904	-103	-80	2095	12.8	326	347	32	135610
ABprpaap:67	ABprpaap	67	1865	-23134	-135	-136	1865	25.5	442	361	43	343954
ABprpaapa:97	ABprpaapa	97	1879	-23120	-231	-192	1879	23.5	330	380	36	236606
ABprpaapaa:139	ABprpaapaa	139	2090	-22909	-137	-203	2090	18.4	259	351	31	179009
ABprpaapap:139	ABprpaapap	139	2155	-22844	-373	-413	2155	15.8	294	371	31	164378
ABprpaapp:97	ABprpaapp	97	1940	-23059	-262	-220	1940	20.5	396	381	38	245118
ABprpaappa:138	ABprpaappa	138	2606	-22393	-382	-390	2606	18.3	328	384	33	181726
ABprpaappp:138	ABprpaappp	138	2527	-22473	-486	-345	2527	15.7	357	374	33	159556
ABprpap:42	ABprpap	42	1869	-23130	-185	-185	1869	20.7	522	323	51	576137
ABprpapa:67	ABprpapa	67	2017	-22982	-103	-106	2017	15.7	464	362	46	430928
ABprpapaa:98	ABprpapaa	98	2348	-22651	106	153	2348	14.7	340	320	38	228231
ABprpapaaa:144	ABprpapaaa	144	2953	-22046	-126	167	2953	17.8	312	274	30	141647
ABprpapaap:144	ABprpapaap	144	2529	-22470	-400	-318	2529	18.9	351	270	32	148694
ABprpapap:98	ABprpapap	98	2139	-22860	89	97	2139	14.1	379	290	38	204232
ABprpapapa:144	ABprpapapa	144	2492	-22507	303	327	2492	14.4	375	264	30	121520
ABprpapapp:144	ABprpapapp	144	2798	-22201	-541	-133	2798	12.8	413	250	32	149478
ABprpapp:67	ABprpapp	67	1981	-23018	-106	-107	1981	18.3	510	318	45	397099
ABprpappa:97	ABprpappa	97	2935	-22064	786	791	2935	13.7	388	261	38	255830
ABprpappaa:140	ABprpappaa	140	6078	-18921	3525	3545	6078	14.8	330	199	34	236072
ABprpappap:140	ABprpappap	140	6041	-18958	2912	3146	6041	18.1	376	214	34	222413
ABprpappp:97	ABprpappp	97	3182	-21817	988	1011	3182	13.7	438	253	39	259763
ABprpapppa:142	ABprpapppa	142	9613	-15386	5893	6032	9613	16.8	418	216	35	234338
ABprpapppp:142	ABprpapppp	142	11313	-13686	4943	5824	11313	18.9	460	220	34	220852
ABprpp:24	ABprpp	24	1752	-23247	-283	-283	1752	29.8	530	330	57	386281
ABprppa:41	ABprppa	41	1843	-23156	-235	-238	1843	39.2	544	371	48	601826
ABprppaa:66	ABprppaa	66	2011	-22988	25	25	2011	27.1	513	385	44	483715
ABprppaaa:99	ABprppaaa	99	2129	-22870	-23	-7	2129	14.0	389	351	36	221707
ABprppaaaa:145	ABprppaaaa	145	2796	-22203	-84	-98	2796	15.1	323	317	31	144003
ABprppaaap:145	ABprppaaap	145	2496	-22503	-166	57	2496	13.3	354	328	31	158753
ABprppaap:99	ABprppaap	99	1976	-23023	-101	-57	1976	13.1	428	320	38	225368
ABprppaapa:145	ABprppaapa	145	2014	-22985	-183	-57	2014	12.9	402	301	30	126111
ABprppaapp:145	ABprppaapp	145	2986	-22013	-1062	-488	2986	12.3	438	286	32	156547
ABprppap:66	ABprppap	66	1968	-23031	-92	-90	1968	33.8	508	342	42	361983
ABprppapa:97	ABprppapa	97	2701	-22298	507	511	2701	18.7	442	349	37	217380
ABprppapaa:140	ABprppapaa	140	4691	-20308	1934	1968	4691	13.0	378	334	33	134428
ABprppapap:140	ABprppapap	140	4318	-20681	1511	1647	4318	11.8	413	348	35	157228
ABprppapp:97	ABprppapp	97	2897	-22102	405	528	2897	19.1	505	329	40	296882
ABprppappa:143	ABprppappa	143	5160	-19839	2211	2343	5160	12.5	447	338	34	159278
ABprppappp:143	ABprppappp	143	7941	-17058	2544	3380	7941	14.9	492	324	30	159779
ABprppp:41	ABprppp	41	1913	-23086	-190	-191	1913	33.2	567	302	49	562889
ABprpppa:64	ABprpppa	64	2453	-22547	408	409	2453	31.9	570	343	43	464136
ABprpppaa:95	ABprpppaa	95	4396	-20603	1903	1954	4396	14.1	490	332	39	269041
ABprpppaaa:136	ABprpppaaa	136	5629	-19370	1913	2112	5629	12.3	457	298	31	134131
ABprpppaap:136	ABprpppaap	136	7124	-17875	2576	3115	7124	14.0	495	283	32	176995
ABprpppap:95	ABprpppap	95	5210	-19789	2699	2715	5210	20.5	543	308	38	302568
ABprpppapa:137	ABprpppapa	137	7104	-17895	1552	2536	7104	19.6	527	264	33	178497
ABprpppapp:137	ABprpppapp	137	11566	-13433	6095	6639	11566	19.1	539	240	30	196844
ABprpppp:64	ABprpppp	64	2427	-22572	267	269	2427	27.9	561	282	45	459181
ABprppppa:96	ABprppppa	96	6341	-18658	3474	3520	6341	15.5	497	283	40	278354
ABprppppaa:136	ABprppppaa	136	16775	-8224	10746	11129	16775	16.4	449	257	32	148334
ABprppppap:136	ABprppppap	136	21191	-3808	13606	14088	21191	16.0	486	246	32	182215
ABprppppp:96	ABprppppp	96	8133	-16866	5293	5316	8133	23.3	533	252	41	349425
ABprpppppa:139	ABprpppppa	139	30815	5815	21725	22305	30815	22.1	502	229	33	210288
ABprpppppp:139	ABprpppppp	139	34636	9636	26990	27689	34636	26.5	538	231	33	250437
EMS:1	EMS	1	1946	-23054	10	10	1946	26.7	381	179	71	0
MS:3	MS	3	1703	-23296	-217	-217	1703	18.8	303	199	69	420628
MSa:13	MSa	13	1723	-23276	-246	-250	1723	24.9	259	209	63	427143
MSaa:30	MSaa	30	1819	-23180	-210	-210	1819	19.3	205	218	56	463239
MSaaa:48	MSaaa	48	1785	-23214	-239	-242	1785	18.7	187	242	47	403236
MSaaaa:72	MSaaaa	72	1826	-23173	-179	-180	1826	25.2	161	256	43	408736
MSaaaaa:100	MSaaaaa	100	1640	-23359	-128	-127	1640	36.5	127	295	37	350537
MSaaaaaa:137	MSaaaaaa	137	1601	-23398	-375	-327	1601	37.2	100	308	29	222728
MSaaaaap:137	MSaaaaap	137	1624	-23375	-89	-84	1624	44.5	131	296	33	188757
MSaaaap:100	MSaaaap	100	1743	-23256	-88	-73	1743	42.4	178	313	36	255058
MSaaaapa:142	MSaaaapa	142	1651	-23348	-37	-30	1651	48.8	156	324	30	143208
MSaaaapp:142	MSaaaapp	142	1661	-23338	-46	-44	1661	50.6	196	325	33	164286
MSaaap:72	MSaaap	72	1754	-23245	-188	-190	1754	27.1	245	246	43	353554
MSaaapa:104	MSaaapa	104	1687	-23312	-100	-105	1687	39.2	190	267	40	311989
MSaaapaa:138	MSaaapaa	138	1636	-23364	-36	-40	1636	43.7	171	280	32	169483
MSaaapap:138	MSaaapap	138	1646	-23353	-81	-73	1646	46.4	216	289	32	143475
MSaaapp:104	MSaaapp	104	1789	-23210	-46	-38	1789	41.9	249	284	34	215828
MSaaappa:163	MSaaappa	163	1883	-23116	-183	-200	1883	42.6	234	272	28	138086
MSaaappp:163	MSaaappp	163	1866	-23134	-156	-128	1866	46.0	256	300	28	116558
MSaap:48	MSaap	48	1785	-23214	-266	-266	1785	19.0	278	203	48	415514
MSaapa:73	MSaapa	73	1920	-23079	-72	-75	1920	20.8	277	198	44	380244
MSaapaa:100	MSaapaa	100	1888	-23111	-16	-16	1888	34.8	252	222	40	342761
MSaapaaa:135	MSaapaaa	135	2279	-22720	275	274	2279	39.4	245	238	31	169027
MSaapaap:135	MSaapaap	135	2126	-22873	222	215	2126	43.1	284	285	32	157834
MSaapap:100	MSaapap	100	2100	-22899	15	60	2100	34.5	312	226	38	302193
MSaapapa:148	MSaapapa	148	2948	-22051	411	499	2948	37.9	284	240	30	165530
MSaapapp:148	MSaapapp	148	2517	-22482	132	282	2517	39.0	325	254	33	182264
MSaapp:73	MSaapp	73	1819	-23180	-66	-66	1819	26.6	361	174	43	403777
MSaappa:109	MSaappa	109	2628	-22371	428	478	2628	30.8	338	201	35	263284
MSaappp:109	MSaappp	109	2461	-22538	398	437	2461	36.9	372	204	38	272402
MSap:30	MSap	30	1742	-23257	-296	-297	1742	33.1	290	179	56	558639
MSapa:50	MSapa	50	1780	-23219	-293	-293	1780	33.2	264	177	47	508723
MSapaa:75	MSapaa	75	1829	-23170	-175	-173	1829	37.8	221	235	42	337217
MSapaaa:106	MSapaaa	106	1677	-23322	-51	-52	1677	44.2	149	238	34	212712
MSapaaaa:143	MSapaaaa	143	1605	-23394	-44	-63	1605	42.5	123	237	29	174395
MSapaaap:143	MSapaaap	143	1795	-23204	-197	-175	1795	44.5	161	240	29	141194
MSapaap:106	MSapaap	106	1785	-23214	-162	-134	1785	44.0	211	224	33	204728
MSapap:75	MSapap	75	1852	-23147	-128	-133	1852	39.9	287	216	42	332351
MSapapa:108	MSapapa	108	2219	-22780	296	303	2219	47.0	224	229	35	205561
MSapapaa:147	MSapapaa	147	4085	-20914	1460	1518	4085	47.4	184	218	29	130926
MSapapap:147	MSapapap	147	4134	-20865	1226	1464	4134	47.8	223	234	30	130124
MSapapp:108	MSapapp	108	2616	-22383	426	565	2616	50.6	262	256	38	210733
MSapappa:159	MSapappa	159	6657	-18342	3779	3974	6657	52.0	202	262	30	105300
MSapappp:159	MSapappp	159	6123	-18877	3466	3444	6123	52.2	251	279	30	106538
MSapp:50	MSapp	50	1771	-23228	-182	-186	1771	31.7	349	174	47	491133
MSappa:76	MSappa	76	3085	-21914	942	947	3085	38.2	332	200	41	354252
MSappaa:116	MSappaa	116	7312	-17687	4006	4234	7312	43.2	290	213	35	189834
MSappap:116	MSappap	116	8375	-16624	4892	5175	8375	44.2	323	207	34	174067
MSappp:76	MSappp	76	2797	-22202	676	683	2797	44.2	384	218	42	316548
MSapppa:115	MSapppa	115	13472	-11527	9271	9491	13472	51.2	293	230	36	196612
MSapppp:115	MSapppp	115	11598	-13401	8267	8260	11598	53.8	339	265	38	205769
MSp:13	MSp	13	1685	-23314	-208	-211	1685	23.4	353	258	63	371506
MSpa:30	MSpa	30	1744	-23255	-227	-227	1744	17.7	296	256	55	368629
MSpaa:49	MSpaa	49	1801	-23198	-183	-187	1801	17.6	295	284	47	300573
MSpaaa:73	MSpaaa	73	1795	-23204	-137	-138	1795	24.1	255	302	44	317772
MSpaaaa:101	MSpaaaa	101	1712	-23287	-83	-84	1712	26.4	162	295	36	299121
MSpaaaaa:136	MSpaaaaa	136	1563	-23436	-77	-66	1563	27.9	127	309	30	240529
MSpaaaap:136	MSpaaaap	136	1570	-23429	-299	-204	1570	36.8	151	323	34	226318
MSpaaap:101	MSpaaap	101	1672	-23327	-160	-156	1672	33.4	218	315	39	287410
MSpaaapa:138	MSpaaapa	138	1622	-23377	-32	-40	1622	40.1	185	328	31	176641
MSpaaapp:138	MSpaaapp	138	1734	-23265	-136	-114	1734	43.6	223	335	34	161193
MSpaap:73	MSpaap	73	1810	-23189	-143	-145	1810	24.2	322	262	43	287175
MSpaapa:109	MSpaapa	109	1838	-23161	47	44	1838	31.3	242	301	39	283427
MSpaapaa:149	MSpaapaa	149	2242	-22757	469	475	2242	34.2	203	314	29	171844
MSpaapap:149	MSpaapap	149	2249	-22750	31	16	2249	37.8	248	314	32	150399
MSpaapp:109	MSpaapp	109	2337	-22662	55	129	2337	33.1	297	300	32	178907
MSpap:49	MSpap	49	1850	-23149	-199	-199	1850	16.0	377	217	50	391013
MSpapa:73	MSpapa	73	2015	-22984	-47	-54	2015	14.8	343	222	46	347750
MSpapaa:101	MSpapaa	101	2823	-22176	742	769	2823	22.3	301	228	40	320826
MSpapaaa:135	MSpapaaa	135	4074	-20925	1850	1851	4074	30.9	268	249	32	197876
MSpapaap:135	MSpapaap	135	4082	-20917	1199	1555	4082	33.0	314	272	36	241566
MSpapap:101	MSpapap	101	2741	-22258	564	621	2741	25.2	362	236	38	250977
MSpapapa:143	MSpapapa	143	4447	-20552	1938	2068	4447	26.8	317	250	31	184233
MSpapapp:143	MSpapapp	143	3801	-21198	1350	1437	3801	29.0	359	258	32	149939
MSpapp:73	MSpapp	73	2060	-22939	46	46	2060	16.2	424	211	43	263493
MSpappa:108	MSpappa	108	5433	-19566	2693	2800	5433	24.0	384	215	35	233217
MSpappp:108	MSpappp	108	4544	-20455	2139	2199	4544	25.1	415	243	39	268353
MSpp:30	MSpp	30	1761	-23238	-173	-173	1761	16.9	409	268	54	340939
MSppa:51	MSppa	51	1889	-23110	-235	-236	1889	12.9	428	326	49	357080
MSppaa:77	MSppaa	77	2016	-22984	28	30	2016	21.1	302	328	41	278411
MSppaaa:109	MSppaaa	109	1908	-23091	169	168	1908	23.6	172	338	35	260004
MSppaaaa:147	MSppaaaa	147	1846	-23153	185	191	1846	21.7	148	309	29	211039
MSppaaap:147	MSppaaap	147	1989	-23010	92	199	1989	27.2	181	321	31	193227
MSppaap:109	MSppaap	109	1989	-23010	80	110	1989	24.1	219	321	34	247714
MSppap:77	MSppap	77	1927	-23072	-72	-74	1927	24.5	364	303	43	267470
MSppapa:112	MSppapa	112	2429	-22570	526	525	2429	25.5	247	340	36	257003
MSppapaa:153	MSppapaa	153	4411	-20588	2295	2290	4411	22.5	202	334	30	200930
MSppapap:153	MSppapap	153	4053	-20946	534	923	4053	28.8	237	337	32	180700
MSppapp:112	MSppapp	112	3388	-21611	687	969	3388	33.1	273	358	37	273464
MSppp:51	MSppp	51	1818	-23181	-239	-240	1818	16.0	467	243	49	389662
MSpppa:77	MSpppa	77	3101	-21898	909	912	3101	18.7	421	276	44	273865
MSpppaa:113	MSpppaa	113	11491	-13508	7747	8027	11491	25.3	295	296	40	268905
MSpppap:113	MSpppap	113	10562	-14437	7132	7199	10562	25.1	354	299	38	202549
MSpppp:77	MSpppp	77	3829	-21170	1563	1560	3829	27.2	431	310	43	281235
MSppppa:117	MSppppa	117	23048	-1951	17764	17587	23048	27.5	318	355	37	209132
MSppppp:117	MSppppp	117	22555	-2444	16953	16930	22555	28.4	377	361	38	211546
E:3	E	3	1726	-23273	-311	-312	1726	32.5	478	207	62	336180
Ea:17	Ea	17	1756	-23243	-293	-294	1756	30.8	380	209	63	527951
Eal:47	Eal	47	1809	-23190	-251	-254	1809	36.5	352	242	52	425704
Eala:87	Eala	87	1743	-23256	-156	-156	1743	46.2	269	300	45	264187
Ealaa:145	Ealaa	145	1657	-23342	-104	-105	1657	52.4	240	329	35	115536
Ealap:145	Ealap	145	1733	-23266	-151	-142	1733	51.2	315	329	37	119595
Ealp:87	Ealp	87	1789	-23210	-214	-190	1789	42.7	339	285	44	233881
Ealpa:150	Ealpa	150	1811	-23188	-318	-272	1811	48.4	307	288	36	135001
Ealpp:150	Ealpp	150	1764	-23235	-11	-20	1764	47.1	362	301	35	105270
Ear:47	Ear	47	1804	-23195	-213	-215	1804	29.9	370	317	54	429260
Eara:89	Eara	89	1780	-23219	-226	-205	1780	39.5	292	342	44	261250
Earaa:151	Earaa	151	1756	-23243	-471	-436	1756	43.8	258	358	36	140514
Earap:151	Earap	151	2630	-22369	-59	-119	2630	43.5	334	342	36	130211
Earp:89	Earp	89	1916	-23083	-263	-245	1916	38.4	374	344	45	265789
Earpa:150	Earpa	150	2076	-22923	-1086	-884	2076	34.7	321	317	35	139156
Earpp:150	Earpp	150	1662	-23337	-186	-183	1662	40.5	393	322	36	119231
Ep:17	Ep	17	1747	-23252	-406	-412	1747	41.9	479	249	62	553741
Epl:49	Epl	49	1954	-23045	-193	-203	1954	35.5	450	247	53	410769
Epla:90	Epla	90	1919	-23080	-133	-82	1919	46.2	393	318	44	211033
Eplaa:150	Eplaa	150	1801	-23198	1	16	1801	52.8	365	345	36	110131
Eplap:150	Eplap	150	1877	-23122	115	108	1877	50.4	420	322	34	94672
Eplp:90	Eplp	90	1958	-23041	-62	-46	1958	43.9	467	295	44	208938
Eplpa:155	Eplpa	155	1855	-23144	-126	-70	1855	50.1	453	301	35	93901
Eplpp:155	Eplpp	155	2148	-22851	-547	-337	2148	40.0	501	274	35	107340
Epr:49	Epr	49	1881	-23118	-222	-227	1881	40.0	451	313	53	412760
Epra:88	Epra	88	1945	-23054	-123	-99	1945	39.2	440	362	45	220711
Epraa:152	Epraa	152	2428	-22571	-323	-319	2428	43.2	373	368	36	99718
Eprap:152	Eprap	152	1982	-23018	-153	-68	1982	40.2	445	343	36	107928
Eprp:88	Eprp	88	2015	-22984	-39	-43	2015	46.5	514	325	43	205976
Eprpa:157	Eprpa	157	1898	-23101	42	47	1898	48.4	466	347	35	90284
Eprpp:157	Eprpp	157	2301	-22698	-377	-324	2301	40.4	517	311	34	99095
P2:1	P2	1	1709	-23290	-361	-361	1709	37.0	529	260	77	702722
C:5	C	5	1727	-23272	-441	-441	1727	49.0	452	324	63	359892
Ca:18	Ca	18	1733	-23266	-486	-487	1733	50.7	388	312	57	252983
Caa:35	Caa	35	1925	-23074	-601	-602	1925	55.1	367	325	50	285877
Caaa:61	Caaa	61	1962	-23037	-440	-447	1962	56.7	356	306	46	235788
Caaaa:91	Caaaa	91	1830	-23169	-293	-293	1830	57.6	428	342	40	150624
Caaaaa:130	Caaaaa	130	1745	-23254	-96	-93	1745	62.3	445	371	35	80332
Caaaap:130	Caaaap	130	1749	-23250	-74	-77	1749	60.3	496	351	33	70988
Caaap:91	Caaap	91	1910	-23089	-261	-264	1910	56.7	508	308	41	167882
Caaapa:130	Caaapa	130	1699	-23300	-139	-142	1699	59.4	538	338	34	83850
Caaapp:130	Caaapp	130	1802	-23197	-349	-284	1802	50.6	557	291	33	90602
Caap:61	Caap	61	2044	-22955	-514	-520	2044	59.2	479	315	42	193780
Caapa:99	Caapa	99	2169	-22830	-584	-381	2169	47.7	569	296	34	137762
Caapp:99	Caapp	99	1838	-23161	-326	-262	1838	48.3	575	273	38	182575
Caappd:146	Caappd	146	1779	-23220	-447	-289	1779	44.5	584	248	33	90992
Caappv:146	Caappv	146	2476	-22523	-607	-477	2476	33.9	571	228	30	112883
Cap:35	Cap	35	1896	-23103	-518	-520	1896	55.5	446	261	50	281018
Capa:65	Capa	65	2018	-22981	-303	-302	2018	53.1	455	223	44	230699
Capaa:112	Capaa	112	1727	-23272	-278	-215	1727	38.1	440	214	36	154544
Capaaa:157	Capaaa	157	1664	-23335	-226	-228	1664	46.1	404	217	31	84164
Capaap:157	Capaap	157	1999	-23000	-227	-200	1999	36.7	438	228	31	92004
Capap:112	Capap	112	1911	-23088	-409	-301	1911	40.6	498	223	39	193773
Capapa:160	Capapa	160	2163	-22836	-127	56	2163	45.5	448	244	33	92789
Capapp:160	Capapp	160	2472	-22528	-951	-667	2472	36.3	485	222	30	97847
Capp:65	Capp	65	2010	-22989	-352	-368	2010	55.7	497	255	43	205744
Cappa:103	Cappa	103	3523	-21476	1195	1217	3523	49.9	503	250	37	136283
Cappaa:149	Cappaa	149	6619	-18380	3711	3751	6619	52.4	463	260	34	89256
Cappap:149	Cappap	149	7484	-17515	3550	3800	7484	47.2	502	241	31	83661
Cappp:103	Cappp	103	3934	-21065	1375	1464	3934	44.1	539	245	37	158176
Capppa:151	Capppa	151	8179	-16820	4360	4471	8179	42.9	523	246	32	89861
Capppp:151	Capppp	151	9668	-15331	4431	4546	9668	32.1	515	239	30	102527
Cp:18	Cp	18	1725	-23274	-517	-517	1725	48.3	491	353	58	301780
Cpa:35	Cpa	35	1890	-23109	-579	-579	1890	55.1	473	363	52	326196
Cpaa:59	Cpaa	59	2030	-22969	-627	-627	2030	58.1	443	382	46	255660
Cpaaa:86	Cpaaa	86	2144	-22855	-260	-250	2144	57.7	427	390	40	185638
Cpaaaa:128	Cpaaaa	128	1965	-23034	-291	-174	1965	56.9	406	401	33	90692
Cpaaap:128	Cpaaap	128	1863	-23136	-161	-143	1863	53.8	480	406	33	96142
Cpaap:86	Cpaap	86	2093	-22906	-261	-209	2093	56.7	510	375	39	176682
Cpaapa:123	Cpaapa	123	1978	-23021	-92	-47	1978	53.0	517	395	33	98361
Cpaapp:123	Cpaapp	123	2057	-22942	0	46	2057	50.8	568	355	34	117746
Cpap:59	Cpap	59	2048	-22951	-318	-320	2048	55.4	520	313	44	244549
Cpapa:86	Cpapa	86	2488	-22511	332	352	2488	47.1	564	363	39	208293
Cpapaa:134	Cpapaa	134	3997	-21002	1749	1746	3997	44.8	596	290	32	104576
Cpapap:134	Cpapap	134	4258	-20741	851	1417	4258	41.7	574	337	33	113838
Cpapp:86	Cpapp	86	2497	-22502	318	327	2497	46.5	591	307	39	218072
Cpappd:131	Cpappd	131	3597	-21402	1011	1072	3597	36.7	592	305	35	142474
Cpappv:131	Cpappv	131	4941	-20058	1402	2022	4941	30.0	580	253	32	131892
Cpp:35	Cpp	35	1887	-23112	-439	-439	1887	51.0	546	284	51	343698
Cppa:62	Cppa	62	2228	-22771	-17	-30	2228	51.0	545	260	43	250772
Cppaa:97	Cppaa	97	5027	-19972	2335	2368	5027	35.8	548	309	37	177825
Cppaaa:144	Cppaaa	144	9070	-15929	5512	5541	9070	32.5	471	362	32	94253
Cppaap:144	Cppaap	144	9876	-15123	5698	5921	9876	35.0	511	342	32	92102
Cppap:97	Cppap	97	5916	-19083	3108	3140	5916	41.8	559	274	38	188421
Cppapa:151	Cppapa	151	12932	-12068	7839	8295	12932	31.8	525	320	32	116941
Cppapp:151	Cppapp	151	13843	-11156	9479	9409	13843	35.1	539	273	31	105210
Cppp:62	Cppp	62	2211	-22788	33	42	2211	42.4	583	292	45	336262
Cpppa:104	Cpppa	104	2991	-22008	428	528	2991	31.9	524	263	39	201911
Cpppaa:155	Cpppaa	155	3001	-21998	-31	41	3001	29.4	472	322	33	109611
Cpppap:155	Cpppap	155	3874	-21125	56	322	3874	28.6	504	273	34	152824
Cpppp:104	Cpppp	104	2798	-22201	512	589	2798	27.3	485	261	38	169555
Cppppa:154	Cppppa	154	2810	-22189	594	583	2810	24.9	435	323	33	114254
Cppppp:154	Cppppp	154	3247	-21752	451	533	3247	28.7	461	264	32	107862
P3:5	P3	5	1721	-23278	-383	-386	1721	40.2	556	280	60	316055
D:23	D	23	1798	-23201	-501	-503	1798	43.0	556	260	54	251661
Da:48	Da	48	1906	-23093	-407	-409	1906	45.7	489	187	45	125034
Daa:87	Daa	87	1891	-23108	-208	-190	1891	40.0	423	209	38	99055
Daaa:129	Daaa	129	2296	-22703	-1190	-657	2296	51.1	341	228	32	91484
Daap:129	Daap	129	1862	-23137	-107	-40	1862	46.2	385	224	35	122791
Dap:87	Dap	87	1916	-23083	-235	-236	1916	41.7	490	235	38	90283
Dapa:124	Dapa	124	2451	-22548	425	482	2451	51.4	387	252	33	90209
Dapp:124	Dapp	124	2283	-22716	317	345	2283	47.9	437	257	37	112121
Dp:48	Dp	48	1922	-23077	-337	-339	1922	35.3	553	232	45	130034
Dpa:85	Dpa	85	2017	-22982	-92	-61	2017	27.8	458	276	38	0
Dpaa:122	Dpaa	122	2470	-22529	-563	-202	2470	24.1	373	323	33	44696
Dpap:122	Dpap	122	1655	-23344	-203	-143	1655	26.7	416	296	33	59486
Dpp:85	Dpp	85	2024	-22975	-172	-170	2024	30.6	522	258	39	45034
Dppa:119	Dppa	119	2573	-22426	143	265	2573	25.6	419	339	36	52629
Dppp:119	Dppp	119	2350	-22649	193	282	2350	34.4	454	324	38	89969
P4:23	P4	23	1815	-23184	-279	-283	1815	29.4	513	205	50	201760
Z2:67	Z2	67	1949	-23050	-144	-150	1949	26.1	470	231	40	49932
Z3:67	Z3	67	1851	-23148	-199	-195	1851	28.8	400	209	38	30121
