# Supplementary material for: Quantitative Differences in Nuclear β-catenin and TCF Pattern Embryonic Cells in C. elegans
Source: PLoS Genet. 2015 Oct 21;11(10):e1005585. doi: 10.1371/journal.pgen.1005585 (PMC4619327; doi:10.1371/journal.pgen.1005585)
Supplement: S1 Data — For each cell analyzed, birth time is given in column 3 and the average nuclear reporter intensity over the lifetime of the cell (corrected for background) is given in column 7 (“blot”). For information on each embryo’s strain information and experimental conditions, refer to S2 Table. (ZIP) [file pgen.1005585.s005.zip › CAs/CA20120119_poptop_L2.csv]

cellTime	cell	time	none	global	local	blot	cross	z	x	y	size	gweight
ABa:1	ABa	1	1525	-23474	-233	-233	1525	27.6	525	240	82	681639
ABal:6	ABal	6	1531	-23468	-187	-192	1531	26.3	545	170	67	379783
ABala:17	ABala	17	1537	-23462	-216	-217	1537	32.1	579	208	62	332978
ABalaa:31	ABalaa	31	1564	-23435	-227	-228	1564	41.5	587	177	55	387132
ABalaaa:51	ABalaaa	51	1619	-23380	-142	-142	1619	40.8	596	211	47	524642
ABalaaaa:78	ABalaaaa	78	1619	-23380	-60	-61	1619	41.8	583	168	41	515849
ABalaaaal:117	ABalaaaal	117	1463	-23537	-48	-40	1463	31.6	590	159	37	488199
ABalaaaala:165	ABalaaaala	165	1558	-23441	8	32	1558	40.7	580	153	32	249285
ABalaaaalp:165	ABalaaaalp	165	1663	-23336	-128	-28	1663	40.2	553	118	33	263889
ABalaaaar:117	ABalaaaar	117	1471	-23528	-10	-12	1471	40.3	599	163	34	337751
ABalaaaarl:167	ABalaaaarl	167	1477	-23522	-89	-42	1477	45.5	575	160	29	167274
ABalaaaarr:167	ABalaaaarr	167	1462	-23537	-41	-37	1462	45.7	591	196	30	175682
ABalaaap:78	ABalaaap	78	1654	-23345	-36	-37	1654	42.6	565	219	41	450798
ABalaaapa:114	ABalaaapa	114	1499	-23500	-28	-7	1499	37.8	599	199	35	379641
ABalaaapal:164	ABalaaapal	164	1523	-23476	-29	0	1523	35.6	586	173	32	294068
ABalaaapar:164	ABalaaapar	164	1512	-23487	-45	16	1512	40.2	601	206	32	240662
ABalaaapp:114	ABalaaapp	114	1525	-23474	7	17	1525	45.2	586	240	35	322184
ABalaaappl:162	ABalaaappl	162	1561	-23438	7	28	1561	43.7	596	239	29	179467
ABalaaappr:162	ABalaaappr	162	1657	-23342	17	65	1657	43.8	568	265	32	233885
ABalaap:51	ABalaap	51	1699	-23300	-81	-83	1699	45.5	545	149	45	408155
ABalaapa:79	ABalaapa	79	1692	-23307	-30	-33	1692	40.5	527	173	40	418658
ABalaapaa:120	ABalaapaa	120	1477	-23522	-28	-22	1477	49.0	562	219	33	212044
ABalaapaaa:171	ABalaapaaa	171	1548	-23451	-34	-33	1548	50.1	568	249	30	137525
ABalaapaap:171	ABalaapaap	171	1643	-23356	-240	-5	1643	54.0	529	264	28	99101
ABalaapap:120	ABalaapap	120	1497	-23502	-2	4	1497	49.4	545	253	33	211035
ABalaapapa:170	ABalaapapa	170	1591	-23408	44	61	1591	49.8	572	277	28	141581
ABalaapapp:170	ABalaapapp	170	1622	-23377	-87	-45	1622	53.7	539	293	32	125512
ABalaapp:79	ABalaapp	79	1683	-23316	-45	-43	1683	41.7	480	208	41	395064
ABalaappa:114	ABalaappa	114	1649	-23350	19	32	1649	42.5	568	267	33	271993
ABalaappaa:170	ABalaappaa	170	1973	-23026	221	230	1973	40.5	572	265	29	187577
ABalaappap:170	ABalaappap	170	2770	-22229	-302	-263	2770	33.9	558	274	30	204828
ABalaappp:114	ABalaappp	114	1774	-23225	-6	66	1774	39.2	550	290	36	356269
ABalaapppa:170	ABalaapppa	170	1795	-23204	5	106	1795	41.2	566	295	30	190260
ABalaapppp:170	ABalaapppp	170	2781	-22218	-320	-283	2781	36.7	539	307	33	252927
ABalap:31	ABalap	31	1598	-23401	-240	-241	1598	31.4	566	250	56	405456
ABalapa:51	ABalapa	51	1687	-23312	-163	-165	1687	32.6	578	267	49	592847
ABalapaa:76	ABalapaa	76	1729	-23271	-25	-29	1729	34.3	581	232	41	524752
ABalapaaa:110	ABalapaaa	110	1585	-23414	-171	-92	1585	18.2	568	194	38	535941
ABalapaaaa:159	ABalapaaaa	159	1652	-23347	-536	-231	1652	29.0	566	149	31	293537
ABalapaaap:159	ABalapaaap	159	1727	-23272	-1417	-644	1727	20.5	558	138	33	345810
ABalapaap:110	ABalapaap	110	1565	-23434	-56	-30	1565	24.3	597	195	36	506011
ABalapaapa:167	ABalapaapa	167	1546	-23453	-41	-23	1546	30.5	593	181	32	304421
ABalapaapp:167	ABalapaapp	167	1876	-23123	-356	-21	1876	24.4	577	170	33	361991
ABalapap:76	ABalapap	76	1733	-23266	-63	-63	1733	30.1	547	275	42	508582
ABalapapa:107	ABalapapa	107	2029	-22970	350	352	2029	24.3	560	228	36	486774
ABalapapaa:158	ABalapapaa	158	4150	-20849	2164	2284	4150	24.2	587	220	30	325104
ABalapapap:158	ABalapapap	158	3261	-21738	865	1244	3261	19.1	564	195	36	466030
ABalapapp:107	ABalapapp	107	1951	-23048	167	191	1951	21.2	506	240	40	483649
ABalapappa:152	ABalapappa	152	13926	-11073	9968	10249	13926	18.4	530	174	34	378407
ABalapappp:152	ABalapappp	152	15295	-9704	10771	11096	15295	16.0	489	181	33	338870
ABalapp:51	ABalapp	51	1673	-23326	-163	-164	1673	40.5	508	211	49	454542
ABalappa:76	ABalappa	76	1824	-23175	86	87	1824	35.6	518	228	41	446971
ABalappaa:119	ABalappaa	119	2076	-22923	484	506	2076	36.4	593	226	35	381918
ABalappaaa:178	ABalappaaa	178	2395	-22604	658	698	2395	36.0	601	228	30	245003
ABalappaap:178	ABalappaap	178	2491	-22508	448	628	2491	30.2	593	227	31	263858
ABalappap:119	ABalappap	119	2175	-22825	264	489	2175	31.2	578	254	37	473878
ABalappapa:169	ABalappapa	169	3340	-21659	350	739	3340	33.7	602	262	30	224043
ABalappapp:169	ABalappapp	169	2425	-22574	-86	-38	2425	33.9	585	299	31	226824
ABalappp:76	ABalappp	76	1752	-23247	-62	-64	1752	36.0	442	240	42	397196
ABalapppa:109	ABalapppa	109	4554	-20445	2705	2727	4554	33.6	538	281	38	496950
ABalapppaa:157	ABalapppaa	157	16656	-8343	12590	13370	16656	26.9	594	269	33	366847
ABalapppap:157	ABalapppap	157	15384	-9615	9791	11344	15384	24.4	565	291	35	449549
ABalapppp:109	ABalapppp	109	4581	-20418	2473	2545	4581	32.2	469	302	39	434559
ABalappppa:160	ABalappppa	160	34181	9181	26605	27024	34181	27.7	539	311	32	319265
ABalappppp:160	ABalappppp	160	32070	7070	24977	26010	32070	25.8	499	327	35	405995
ABalp:17	ABalp	17	1551	-23448	-258	-261	1551	30.8	506	136	61	315947
ABalpa:30	ABalpa	30	1594	-23405	-248	-248	1594	27.2	555	122	57	442610
ABalpaa:50	ABalpaa	50	1634	-23365	-190	-190	1634	30.5	588	155	50	548114
ABalpaaa:73	ABalpaaa	73	1637	-23362	-26	-26	1637	41.1	570	127	41	433458
ABalpaaaa:110	ABalpaaaa	110	1526	-23473	1	0	1526	45.6	548	123	35	302934
ABalpaaaaa:163	ABalpaaaaa	163	1544	-23455	-79	-64	1544	52.9	531	163	30	128694
ABalpaaaap:163	ABalpaaaap	163	1501	-23498	-202	-105	1501	49.9	497	151	28	144862
ABalpaaap:110	ABalpaaap	110	1501	-23498	-61	-43	1501	38.4	520	110	34	337438
ABalpaaapa:165	ABalpaaapa	165	1617	-23382	-207	-98	1617	44.6	502	141	30	172081
ABalpaaapp:165	ABalpaaapp	165	1898	-23101	-264	-126	1898	41.2	466	155	30	193793
ABalpaap:73	ABalpaap	73	1685	-23314	-111	-113	1685	30.4	566	154	45	579139
ABalpaapa:106	ABalpaapa	106	1584	-23415	-38	-39	1584	33.4	579	125	40	520638
ABalpaapaa:148	ABalpaapaa	148	1672	-23327	115	123	1672	47.1	557	176	32	215223
ABalpaapap:148	ABalpaapap	148	1677	-23322	22	21	1677	43.3	521	159	34	253313
ABalpaapp:106	ABalpaapp	106	1736	-23263	128	139	1736	32.5	535	116	36	435391
ABalpaappa:165	ABalpaappa	165	3119	-21880	1370	1374	3119	47.2	554	138	30	171526
ABalpaappp:165	ABalpaappp	165	3016	-21983	1124	1196	3016	43.6	525	118	32	225154
ABalpap:50	ABalpap	50	1642	-23357	-211	-213	1642	33.0	513	108	51	573242
ABalpapa:74	ABalpapa	74	1671	-23328	-72	-72	1671	33.6	536	94	43	521060
ABalpapaa:108	ABalpapaa	108	1559	-23440	-31	-15	1559	36.4	511	91	36	382350
ABalpapaaa:160	ABalpapaaa	160	1613	-23386	-322	-179	1613	51.8	483	125	30	132786
ABalpapaap:160	ABalpapaap	160	1903	-23096	-282	-143	1903	53.3	434	129	31	147435
ABalpapap:108	ABalpapap	108	1596	-23403	-130	-76	1596	37.8	464	80	37	364448
ABalpapapa:164	ABalpapapa	164	2211	-22788	-6	177	2211	48.8	416	104	34	199062
ABalpapapp:164	ABalpapapp	164	2309	-22690	170	330	2309	48.0	375	89	30	159423
ABalpapp:74	ABalpapp	74	1685	-23314	-90	-91	1685	29.4	473	104	45	511808
ABalpappa:106	ABalpappa	106	2442	-22557	720	710	2442	38.1	456	92	37	367323
ABalpappaa:152	ABalpappaa	152	5660	-19339	3442	3520	5660	46.6	466	141	30	194515
ABalpappap:152	ABalpappap	152	5233	-19766	2430	2571	5233	44.3	431	131	30	178238
ABalpappp:106	ABalpappp	106	2346	-22653	514	554	2346	38.6	407	95	39	402296
ABalpapppa:153	ABalpapppa	153	5679	-19320	3180	3195	5679	50.8	418	155	30	152354
ABalpapppp:153	ABalpapppp	153	5337	-19662	2094	2300	5337	46.9	386	140	34	201961
ABalpp:30	ABalpp	30	1701	-23298	-210	-214	1701	15.8	484	173	56	336635
ABalppa:50	ABalppa	50	1754	-23245	-197	-197	1754	15.3	539	168	51	557571
ABalppaa:74	ABalppaa	74	1719	-23280	-28	-30	1719	20.2	581	173	44	586472
ABalppaaa:113	ABalppaaa	113	1731	-23268	160	161	1731	27.1	566	141	37	516213
ABalppaaaa:163	ABalppaaaa	163	1701	-20666	300	336	1701	35.3	587	137	28	197537
ABalppaaap:163	ABalppaaap	163	1808	-23191	50	66	1808	34.0	566	128	34	307250
ABalppaap:113	ABalppaap	113	1724	-23275	98	115	1724	20.7	535	118	37	498006
ABalppaapa:164	ABalppaapa	164	2127	-22872	156	176	2127	36.4	540	99	32	257690
ABalppaapp:164	ABalppaapp	164	2204	-22795	0	121	2204	34.5	512	95	35	338891
ABalppap:74	ABalppap	74	1823	-23176	-42	-48	1823	19.3	528	141	44	561304
ABalppapa:107	ABalppapa	107	2167	-22832	481	481	2167	26.5	498	101	37	522674
ABalppapaa:152	ABalppapaa	152	3101	-21898	1210	1287	3101	40.6	505	96	32	252019
ABalppapap:152	ABalppapap	152	3228	-21771	1194	1329	3228	45.1	466	97	33	226911
ABalppapp:107	ABalppapp	107	2184	-22815	392	405	2184	25.4	447	98	39	529980
ABalppappa:151	ABalppappa	151	3570	-21429	1556	1672	3570	39.8	454	86	34	322222
ABalppappp:151	ABalppappp	151	3562	-21437	1556	1627	3562	38.7	404	77	35	319402
ABalppp:50	ABalppp	50	1761	-23238	-156	-156	1761	20.9	458	130	50	506850
ABalpppa:73	ABalpppa	73	1754	-23245	-69	-74	1754	19.8	500	165	43	479075
ABalpppaa:106	ABalpppaa	106	2202	-22797	351	466	2202	17.9	558	156	37	544225
ABalpppaaa:162	ABalpppaaa	162	2708	-22291	273	487	2708	28.4	558	110	32	295939
ABalpppaap:162	ABalpppaap	162	2795	-22204	-331	359	2795	22.8	531	98	31	293732
ABalpppap:106	ABalpppap	106	2068	-22931	135	249	2068	13.8	506	165	38	502595
ABalpppapa:153	ABalpppapa	153	2953	-22046	-614	-44	2953	27.0	506	100	34	403401
ABalpppapp:153	ABalpppapp	153	2675	-22324	-1628	170	2675	20.7	476	98	33	387969
ABalpppp:73	ABalpppp	73	1777	-23222	-74	-75	1777	26.1	434	172	44	475290
ABalppppa:103	ABalppppa	103	4605	-20394	2547	2537	4605	17.5	502	204	37	426168
ABalppppaa:150	ABalppppaa	150	23608	-1391	18309	18238	23608	24.8	528	137	31	329921
ABalppppap:150	ABalppppap	150	22897	-2102	18127	18438	22897	15.3	520	136	35	472592
ABalppppp:103	ABalppppp	103	3485	-21514	1458	1473	3485	16.0	442	193	39	392096
ABalpppppa:144	ABalpppppa	144	33746	8746	27675	28016	33746	19.9	482	138	34	429909
ABalpppppp:144	ABalpppppp	144	24970	-29	17339	18788	24970	16.6	430	135	39	525991
ABar:6	ABar	6	1506	-23493	-237	-239	1506	38.3	494	291	70	411254
ABara:17	ABara	17	1568	-23431	-251	-251	1568	47.1	471	266	62	267039
ABaraa:31	ABaraa	31	1649	-23350	-257	-257	1649	52.1	514	201	56	301141
ABaraaa:50	ABaraaa	50	1649	-23350	-203	-203	1649	50.7	543	253	49	447781
ABaraaaa:77	ABaraaaa	77	1641	-23358	-134	-134	1641	50.3	556	177	41	434385
ABaraaaaa:117	ABaraaaaa	117	1522	-23477	15	22	1522	46.1	575	176	37	400243
ABaraaaaaa:169	ABaraaaaaa	169	1584	-23415	4	24	1584	47.4	564	209	29	181475
ABaraaaaap:169	ABaraaaaap	169	1988	-23011	91	264	1988	48.4	532	231	30	207415
ABaraaaap:117	ABaraaaap	117	1511	-23488	0	0	1511	41.3	542	174	35	390540
ABaraaaapa:171	ABaraaaapa	171	1578	-23422	5	19	1578	39.3	560	202	30	257099
ABaraaaapp:171	ABaraaaapp	171	1692	-23307	-177	-137	1692	33.5	530	201	33	390101
ABaraaap:77	ABaraaap	77	1668	-23331	-83	-85	1668	50.3	505	196	42	409283
ABaraaapa:112	ABaraaapa	112	1628	-23371	57	60	1628	50.8	527	172	38	372326
ABaraaapaa:157	ABaraaapaa	157	2158	-22841	492	496	2158	51.1	530	198	31	199219
ABaraaapap:157	ABaraaapap	157	2137	-22862	333	365	2137	47.9	497	218	33	221779
ABaraaapp:112	ABaraaapp	112	1791	-23208	103	119	1791	54.8	485	204	36	280897
ABaraaappa:173	ABaraaappa	173	2807	-22192	1022	1014	2807	55.2	524	231	31	179749
ABaraaappp:173	ABaraaappp	173	3008	-21991	1011	1048	3008	56.9	482	232	30	136764
ABaraap:50	ABaraap	50	1688	-23311	-253	-255	1688	54.2	481	187	48	364730
ABaraapa:76	ABaraapa	76	1685	-23314	-54	-55	1685	50.7	495	134	42	438285
ABaraapaa:113	ABaraapaa	113	1449	-23550	-51	-48	1449	41.8	510	137	35	350599
ABaraapaaa:160	ABaraapaaa	160	1519	-23480	-135	-116	1519	36.9	536	180	31	313061
ABaraapaap:160	ABaraapaap	160	1703	-23296	-144	-102	1703	38.3	498	194	31	245676
ABaraapap:113	ABaraapap	113	1481	-23518	-113	-109	1481	39.6	464	145	37	400461
ABaraapapa:159	ABaraapapa	159	2022	-22978	-183	-60	2022	36.9	466	187	34	304995
ABaraapapp:159	ABaraapapp	159	2734	-22265	-646	-222	2734	35.0	425	170	31	268045
ABaraapp:76	ABaraapp	76	1682	-23317	-117	-118	1682	53.8	435	138	44	406529
ABaraappa:110	ABaraappa	110	1898	-23101	306	311	1898	48.1	486	166	37	332215
ABaraappaa:158	ABaraappaa	158	3179	-21820	1317	1405	3179	43.1	536	235	31	246060
ABaraappap:158	ABaraappap	158	3204	-21795	1177	1281	3204	40.1	506	234	33	286651
ABaraappp:110	ABaraappp	110	1910	-23089	148	206	1910	50.1	443	184	36	292810
ABaraapppa:160	ABaraapppa	160	3408	-21591	1067	1208	3408	43.9	466	240	33	235053
ABaraapppp:160	ABaraapppp	160	4958	-20041	1514	1988	4958	39.8	439	261	30	227552
ABarap:31	ABarap	31	1622	-23378	-231	-231	1622	49.4	468	289	58	358575
ABarapa:51	ABarapa	51	1663	-23336	-160	-160	1663	42.4	519	318	50	579960
ABarapaa:75	ABarapaa	75	1620	-23379	-140	-143	1620	52.5	544	252	43	436590
ABarapaaa:109	ABarapaaa	109	1527	-23472	-27	-18	1527	52.5	525	153	36	309127
ABarapaaaa:159	ABarapaaaa	159	1585	-23414	-133	-150	1585	55.7	485	158	30	165445
ABarapaaap:159	ABarapaaap	159	1966	-23033	-135	-126	1966	56.9	446	150	32	184450
ABarapaap:109	ABarapaap	109	1576	-23423	-136	-147	1576	55.8	513	187	37	308596
ABarapaapa:153	ABarapaapa	153	1525	-23474	-70	-58	1525	54.5	502	178	30	176670
ABarapaapp:153	ABarapaapp	153	1568	-23431	-164	-106	1568	50.6	469	196	33	219455
ABarapap:75	ABarapap	75	1654	-23345	-154	-162	1654	51.9	482	254	42	391941
ABarapapa:108	ABarapapa	108	1620	-23379	-140	-154	1620	58.1	467	194	35	240197
ABarapapaa:155	ABarapapaa	155	1740	-23259	-96	-114	1740	57.1	460	181	31	162383
ABarapapap:155	ABarapapap	155	1740	-23259	-209	-168	1740	57.5	436	205	32	159434
ABarapapp:108	ABarapapp	108	1597	-23402	-125	-96	1597	54.7	423	189	40	335547
ABarapappa:148	ABarapappa	148	2222	-22777	225	339	2222	48.8	450	173	31	216100
ABarapappp:148	ABarapappp	148	2539	-22460	-87	328	2539	52.2	419	203	38	271890
ABarapp:51	ABarapp	51	1706	-23293	-195	-200	1706	53.7	452	285	50	435540
ABarappa:76	ABarappa	76	1757	-23242	-92	-95	1757	54.8	459	278	43	412088
ABarappaa:110	ABarappaa	110	2111	-22888	112	160	2111	55.9	469	228	37	269835
ABarappaaa:166	ABarappaaa	166	2369	-22630	-53	87	2369	58.7	449	236	32	136431
ABarappaap:166	ABarappaap	166	2673	-22326	-285	-13	2673	58.0	401	219	33	150969
ABarappap:110	ABarappap	110	2398	-22601	89	250	2398	57.1	426	254	40	297928
ABarappapa:156	ABarappapa	156	3344	-21655	-109	223	3344	58.2	428	270	34	161819
ABarappapp:156	ABarappapp	156	3986	-21014	-921	-115	3986	57.7	380	282	34	169684
ABarappp:76	ABarappp	76	1675	-23324	-87	-91	1675	48.8	402	273	43	444070
ABarapppa:108	ABarapppa	108	2654	-22345	884	893	2654	52.3	474	268	36	286797
ABarapppaa:155	ABarapppaa	155	5409	-19590	3073	3097	5409	55.7	498	269	31	149854
ABarapppap:155	ABarapppap	155	5254	-19745	1542	2205	5254	54.7	458	264	32	175155
ABarapppp:108	ABarapppp	108	2641	-22358	752	783	2641	49.5	435	295	38	342034
ABarappppa:152	ABarappppa	152	5300	-19699	2401	2555	5300	53.7	466	294	34	204147
ABarappppp:152	ABarappppp	152	6457	-18542	2748	2823	6457	56.1	422	310	32	166275
ABarp:17	ABarp	17	1566	-23433	-216	-218	1566	28.4	408	310	64	309427
ABarpa:30	ABarpa	30	1626	-23373	-243	-243	1626	32.3	462	334	59	435058
ABarpaa:50	ABarpaa	50	1733	-23266	-132	-132	1733	26.3	513	334	51	589855
ABarpaaa:73	ABarpaaa	73	1820	-23179	94	96	1820	40.2	560	299	43	447942
ABarpaaaa:112	ABarpaaaa	112	1757	-23242	92	149	1757	29.5	595	267	36	425355
ABarpaaaaa:160	ABarpaaaaa	160	2147	-22852	-90	183	2147	18.2	589	257	34	325564
ABarpaaaap:160	ABarpaaaap	160	1977	-23022	122	178	1977	10.5	552	270	33	317687
ABarpaaap:112	ABarpaaap	112	1935	-23064	159	220	1935	24.2	558	288	38	498652
ABarpaaapa:167	ABarpaaapa	167	2050	-22950	-884	-217	2050	21.0	561	252	32	318461
ABarpaaapp:167	ABarpaaapp	167	2025	-22974	23	55	2025	14.1	521	267	30	273865
ABarpaap:73	ABarpaap	73	1834	-23165	-12	-14	1834	27.3	513	327	47	595342
ABarpaapa:104	ABarpaapa	104	2006	-22993	264	283	2006	20.1	533	313	40	527872
ABarpaapaa:152	ABarpaapaa	152	3523	-21476	1310	1366	3523	7.5	506	289	33	345598
ABarpaapap:152	ABarpaapap	152	2731	-22268	414	597	2731	9.5	463	276	35	292714
ABarpaapp:104	ABarpaapp	104	2150	-22849	260	322	2150	21.0	466	328	41	493666
ABarpaappa:155	ABarpaappa	155	6147	-18852	3449	3589	6147	12.7	427	276	34	277100
ABarpaappp:155	ABarpaappp	155	6118	-18881	3165	3284	6118	11.9	384	287	34	232771
ABarpap:50	ABarpap	50	1707	-23292	-175	-174	1707	37.3	440	274	48	405555
ABarpapa:76	ABarpapa	76	1894	-23105	106	107	1894	38.5	492	296	44	430537
ABarpapaa:109	ABarpapaa	109	2300	-22699	537	588	2300	31.2	548	321	38	448259
ABarpapaaa:159	ABarpapaaa	159	3529	-21470	1040	1211	3529	16.1	562	296	32	330249
ABarpapaap:159	ABarpapaap	159	3544	-21455	-157	522	3544	17.2	528	316	34	338016
ABarpapap:109	ABarpapap	109	2579	-22420	632	730	2579	24.4	503	332	39	485706
ABarpapapa:162	ABarpapapa	162	12002	-12997	8452	8619	12002	14.9	495	312	33	306294
ABarpapapp:162	ABarpapapp	162	10387	-14612	6712	6896	10387	16.0	444	314	32	259807
ABarpapp:76	ABarpapp	76	1906	-23093	49	54	1906	36.3	433	320	45	475805
ABarpappa:111	ABarpappa	111	7776	-17223	5313	5443	7776	30.4	493	347	38	441282
ABarpappaa:172	ABarpappaa	172	28646	3646	20943	23290	28646	19.0	503	350	31	292202
ABarpappap:172	ABarpappap	172	20395	-4604	13495	15309	20395	21.5	465	347	33	299548
ABarpappp:111	ABarpappp	111	6395	-18604	4034	4075	6395	28.9	437	355	40	468360
ABarpapppa:165	ABarpapppa	165	23629	-1370	17618	18445	23629	19.9	433	360	34	296309
ABarpapppp:165	ABarpapppp	165	20902	-4097	14378	15105	20902	17.4	397	336	34	297170
ABarpp:30	ABarpp	30	1705	-23294	-229	-229	1705	29.2	338	334	59	432756
ABarppa:51	ABarppa	51	1717	-23282	-248	-248	1717	22.6	417	341	51	544303
ABarppaa:74	ABarppaa	74	1922	-23077	33	31	1922	21.8	465	332	46	530810
ABarppaaa:108	ABarppaaa	108	1949	-23050	83	132	1949	11.6	433	291	38	363109
ABarppaaaa:168	ABarppaaaa	168	2608	-22391	-209	152	2608	5.8	424	235	30	209872
ABarppaaap:168	ABarppaaap	168	2400	-22599	-9	47	2400	7.7	365	217	37	287786
ABarppaap:108	ABarppaap	108	1948	-23051	81	117	1948	11.6	370	308	40	356011
ABarppaapa:157	ABarppaapa	157	2325	-22674	20	203	2325	8.6	344	274	36	237766
ABarppaapp:157	ABarppaapp	157	2844	-22155	-289	417	2844	7.6	294	233	31	185463
ABarppap:74	ABarppap	74	2000	-22999	56	57	2000	18.4	392	298	45	399676
ABarppapa:109	ABarppapa	109	5177	-19822	3001	3002	5177	11.3	330	274	39	303917
ABarppapaa:159	ABarppapaa	159	21409	-3590	16612	16533	21409	6.7	315	204	32	197050
ABarppapap:159	ABarppapap	159	22645	-2354	17116	17411	22645	10.6	278	167	34	249858
ABarppapp:109	ABarppapp	109	6802	-18197	4356	4366	6802	14.0	261	264	38	310450
ABarppappa:165	ABarppappa	165	26706	1706	21025	21602	26706	9.5	245	186	33	229420
ABarppappp:165	ABarppappp	165	30130	5130	24685	24966	30130	13.5	184	195	33	258511
ABarppp:51	ABarppp	51	1759	-23240	-212	-213	1759	30.9	344	314	50	492685
ABarpppa:75	ABarpppa	75	2426	-22573	486	483	2426	30.6	413	348	45	543583
ABarpppaa:111	ABarpppaa	111	5175	-19824	2897	2926	5175	18.2	416	350	38	404517
ABarpppaaa:162	ABarpppaaa	162	11542	-13457	7406	7725	11542	10.0	407	333	31	245721
ABarpppaap:162	ABarpppaap	162	7809	-17190	3365	3963	7809	12.8	356	341	36	276098
ABarpppap:111	ABarpppap	111	4722	-20277	2369	2462	4722	23.4	372	348	40	423862
ABarpppapa:157	ABarpppapa	157	7359	-17640	2931	3595	7359	14.5	297	344	35	262344
ABarpppapp:157	ABarpppapp	157	7972	-17027	4842	4809	7972	8.6	321	315	32	202645
ABarpppp:75	ABarpppp	75	2217	-22782	275	276	2217	30.6	362	290	46	439283
ABarppppa:108	ABarppppa	108	9521	-15478	6859	6855	9521	24.0	395	302	40	378867
ABarppppaa:160	ABarppppaa	160	40817	15817	31266	31627	40817	22.6	367	325	32	241740
ABarppppap:160	ABarppppap	160	26739	1739	19615	20726	26739	20.6	322	331	36	268331
ABarppppp:108	ABarppppp	108	10210	-14789	7380	7442	10210	28.5	333	315	40	386337
ABarpppppa:162	ABarpppppa	162	33687	8687	26882	27432	33687	19.5	277	329	35	262960
ABarpppppp:162	ABarpppppp	162	34015	9015	25882	26866	34015	24.5	226	313	34	248307
ABp:1	ABp	1	1564	-23435	-188	-188	1564	30.2	316	329	79	555836
ABpl:6	ABpl	6	1673	-23326	-136	-136	1673	13.1	371	265	70	285231
ABpla:16	ABpla	16	1701	-23298	-148	-153	1701	11.6	466	233	64	223213
ABplaa:30	ABplaa	30	1633	-23366	-311	-314	1633	17.4	521	281	60	434494
ABplaaa:51	ABplaaa	51	1705	-23294	-223	-223	1705	15.5	565	262	51	609324
ABplaaaa:76	ABplaaaa	76	1708	-23291	-117	-115	1708	28.4	606	268	42	597468
ABplaaaaa:108	ABplaaaaa	108	1609	-23390	-41	-28	1609	21.4	591	245	38	547596
ABplaaaaaa:165	ABplaaaaaa	165	1840	-23159	6	135	1840	15.5	572	214	33	367744
ABplaaaaap:165	ABplaaaaap	165	1891	-23108	-1010	-411	1891	12.0	537	212	35	410307
ABplaaaap:108	ABplaaaap	108	1682	-23317	-109	-49	1682	16.1	560	266	40	603138
ABplaaaapa:164	ABplaaaapa	164	1944	-23055	80	81	1944	7.7	524	241	32	339308
ABplaaaapp:164	ABplaaaapp	164	2087	-22912	-132	-21	2087	8.1	486	230	33	308817
ABplaaap:76	ABplaaap	76	1802	-23197	-79	-83	1802	17.5	551	282	45	616032
ABplaaapa:110	ABplaaapa	110	4052	-20947	2000	1984	4052	9.9	534	262	37	480031
ABplaaapaa:160	ABplaaapaa	160	20069	-4930	15649	15803	20069	6.6	507	190	30	312760
ABplaaapap:160	ABplaaapap	160	14423	-10576	9008	10013	14423	9.0	467	183	33	334846
ABplaaapp:110	ABplaaapp	110	3309	-21690	1288	1311	3309	11.0	487	286	39	419197
ABplaaappa:155	ABplaaappa	155	19922	-5077	14816	15285	19922	7.7	450	215	30	243270
ABplaaappp:155	ABplaaappp	155	14948	-10051	10481	10741	14948	7.3	409	189	35	299354
ABplaap:51	ABplaap	51	1726	-23273	-181	-181	1726	24.0	485	224	51	468468
ABplaapa:74	ABplaapa	74	1749	-23250	-154	-157	1749	18.5	519	233	44	492482
ABplaapaa:107	ABplaapaa	107	1692	-23307	-291	-146	1692	8.8	514	229	38	443844
ABplaapaaa:157	ABplaapaaa	157	2306	-22693	-530	-39	2306	10.5	545	160	35	410220
ABplaapaap:157	ABplaapaap	157	2403	-22596	-1647	-749	2403	9.0	502	156	33	381045
ABplaapap:107	ABplaapap	107	1738	-23261	-173	-92	1738	9.4	462	235	37	321122
ABplaapapa:150	ABplaapapa	150	3645	-21354	-1972	-7	3645	13.2	482	137	35	418556
ABplaapapp:150	ABplaapapp	150	3456	-21543	-1124	121	3456	10.3	456	158	36	428962
ABplaapp:74	ABplaapp	74	1743	-23256	-137	-139	1743	17.9	447	218	46	438283
ABplaappa:104	ABplaappa	104	7165	-17834	4545	4590	7165	9.6	421	213	37	338571
ABplaappaa:159	ABplaappaa	159	47985	22985	39205	40271	47985	11.7	422	107	32	348430
ABplaappap:159	ABplaappap	159	39571	14571	27919	30208	39571	11.6	396	136	33	317271
ABplaappp:104	ABplaappp	104	4785	-20214	2507	2551	4785	12.0	367	208	41	355173
ABplaapppa:149	ABplaapppa	149	52310	27310	40678	42315	52310	14.3	370	123	36	378590
ABplaapppp:149	ABplaapppp	149	44124	19124	34240	35639	44124	14.7	322	131	37	364055
ABplap:30	ABplap	30	1704	-23295	-186	-189	1704	14.7	414	276	58	306071
ABplapa:50	ABplapa	50	1785	-23214	-177	-177	1785	11.2	469	282	51	454855
ABplapaa:74	ABplapaa	74	1834	-23165	-153	-156	1834	8.8	500	276	45	468390
ABplapaaa:109	ABplapaaa	109	1670	-23329	-151	-136	1670	9.5	431	266	38	318116
ABplapaaaa:158	ABplapaaaa	158	2809	-22190	-1861	-820	2809	13.9	432	196	34	301686
ABplapaaap:158	ABplapaaap	158	2572	-22427	-1345	-1141	2572	14.1	389	199	34	279666
ABplapaap:109	ABplapaap	109	1699	-23300	-116	-91	1699	9.4	378	249	37	273259
ABplapaapa:163	ABplapaapa	163	4975	-20024	456	662	4975	10.5	366	172	30	230657
ABplapaapp:163	ABplapaapp	163	6001	-18998	-2161	-785	6001	11.1	325	159	34	263055
ABplapap:74	ABplapap	74	1869	-23130	-116	-118	1869	9.8	434	292	48	422578
ABplapapa:106	ABplapapa	106	2999	-22000	872	918	2999	7.4	309	260	40	327369
ABplapapaa:154	ABplapapaa	154	13458	-11541	9306	9743	13458	10.5	214	161	34	305603
ABplapapap:154	ABplapapap	154	15020	-9979	9370	10494	15020	16.6	181	159	33	305312
ABplapapp:106	ABplapapp	106	3241	-21758	1171	1205	3241	9.5	244	245	39	348634
ABplapappa:153	ABplapappa	153	18823	-6176	13403	14339	18823	14.7	157	184	35	340380
ABplapappp:153	ABplapappp	153	23135	-1864	14878	17530	23135	24.3	153	167	35	363631
ABplapp:50	ABplapp	50	1709	-23290	-175	-176	1709	17.1	399	230	49	352974
ABplappa:73	ABplappa	73	1979	-23020	34	32	1979	12.5	383	241	44	346439
ABplappaa:107	ABplappaa	107	3243	-21756	1097	1162	3243	10.8	312	210	40	331103
ABplappaaa:154	ABplappaaa	154	6729	-18270	272	2716	6729	15.4	284	118	33	283876
ABplappaap:154	ABplappaap	154	7209	-17790	2739	3410	7209	16.9	252	154	34	307284
ABplappap:107	ABplappap	107	3749	-21250	1247	1434	3749	8.9	279	163	39	400949
ABplappapa:157	ABplappapa	157	8269	-16730	4406	4837	8269	16.1	239	116	33	312788
ABplappapp:157	ABplappapp	157	9321	-15678	2737	4829	9321	21.0	204	130	34	330396
ABplappp:73	ABplappp	73	2170	-22829	226	226	2170	13.8	307	218	43	357388
ABplapppa:109	ABplapppa	109	14535	-10465	10741	11151	14535	12.6	238	175	38	430180
ABplapppaa:163	ABplapppaa	163	46793	21793	37145	38947	46793	25.8	205	114	33	313702
ABplapppap:163	ABplapppap	163	45793	20793	33420	36030	45793	32.3	186	132	32	261311
ABplapppp:109	ABplapppp	109	16477	-8522	11993	12597	16477	17.6	200	180	39	429445
ABplappppa:168	ABplappppa	168	63081	38081	48393	52189	63081	32.0	158	154	32	297419
ABplappppp:168	ABplappppp	168	57594	32594	43569	44933	57594	39.6	164	163	31	217336
ABplp:16	ABplp	16	1659	-23340	-180	-181	1659	16.9	363	144	63	215129
ABplpa:31	ABplpa	31	1673	-23326	-211	-213	1673	15.3	399	148	57	339758
ABplpaa:50	ABplpaa	50	1749	-23250	-226	-228	1749	9.5	438	167	50	406814
ABplpaaa:74	ABplpaaa	74	1796	-23203	-155	-156	1796	9.3	510	193	45	527290
ABplpaaaa:106	ABplpaaaa	106	1631	-23368	-81	-68	1631	16.6	507	127	41	660110
ABplpaaaaa:155	ABplpaaaaa	155	1998	-23001	-211	-41	1998	34.6	477	100	34	394558
ABplpaaaap:155	ABplpaaaap	155	1889	-23110	-208	-55	1889	35.6	425	91	36	443120
ABplpaaap:106	ABplpaaap	106	1649	-23350	-92	-80	1649	16.3	450	118	38	558841
ABplpaaapa:158	ABplpaaapa	158	1788	-23211	-68	-33	1788	31.0	436	81	33	383219
ABplpaaapp:158	ABplpaaapp	158	1944	-23055	-407	-326	1944	30.2	404	91	35	403294
ABplpaap:74	ABplpaap	74	1754	-23245	-135	-139	1754	11.6	440	164	44	435387
ABplpaapa:105	ABplpaapa	105	1697	-23302	-106	-75	1697	10.6	455	140	37	481652
ABplpaapaa:157	ABplpaapaa	157	2737	-22262	-769	-260	2737	29.2	471	99	33	400701
ABplpaapap:157	ABplpaapap	157	2073	-22926	-421	-158	2073	22.6	433	86	33	393584
ABplpaapp:105	ABplpaapp	105	1724	-23275	-112	-86	1724	11.5	405	134	39	499625
ABplpaappa:152	ABplpaappa	152	5163	-19836	-230	1093	5163	20.3	411	105	35	451119
ABplpaappp:152	ABplpaappp	152	3830	-21169	-259	277	3830	20.4	368	88	35	440239
ABplpap:50	ABplpap	50	1692	-23307	-186	-186	1692	19.0	355	113	51	496954
ABplpapa:73	ABplpapa	73	1781	-23218	-46	-48	1781	18.2	430	110	44	519287
ABplpapaa:107	ABplpapaa	107	2400	-22599	273	374	2400	27.7	408	90	37	465822
ABplpapaaa:160	ABplpapaaa	160	3570	-21429	325	619	3570	43.0	406	110	30	219405
ABplpapaap:160	ABplpapaap	160	4340	-20659	-343	-171	4340	41.1	359	112	32	234359
ABplpapap:107	ABplpapap	107	2393	-22606	443	497	2393	23.8	364	92	40	553954
ABplpapapa:157	ABplpapapa	157	3678	-21321	674	911	3678	41.9	337	87	34	271973
ABplpapapp:157	ABplpapapp	157	4646	-20353	-1190	-219	4646	44.3	303	106	31	210826
ABplpapp:73	ABplpapp	73	1815	-23184	-19	-16	1815	18.6	359	108	46	513386
ABplpappa:105	ABplpappa	105	4238	-20761	2110	2154	4238	31.8	360	84	41	517201
ABplpappaa:153	ABplpappaa	153	9066	-15934	5194	5531	9066	49.7	354	117	39	277497
ABplpappap:153	ABplpappap	153	18223	-6776	10221	11048	18223	47.1	324	132	28	158212
ABplpappp:105	ABplpappp	105	6369	-18630	3427	3664	6369	36.4	298	91	41	527163
ABplpapppa:164	ABplpapppa	164	20137	-4862	13183	13947	20137	51.2	294	144	34	196399
ABplpapppp:164	ABplpapppp	164	21950	-3049	12103	14294	21950	52.0	252	153	33	180797
ABplpp:31	ABplpp	31	1686	-23313	-230	-230	1686	15.1	299	136	58	356337
ABplppa:50	ABplppa	50	1811	-23188	-123	-122	1811	10.6	326	183	50	365228
ABplppaa:76	ABplppaa	76	2188	-22811	297	293	2188	12.9	376	168	42	380323
ABplppaaa:113	ABplppaaa	113	2854	-22145	755	868	2854	18.4	377	120	36	433528
ABplppaaaa:163	ABplppaaaa	163	3327	-21672	35	478	3327	31.4	366	88	33	298633
ABplppaaap:163	ABplppaaap	163	5764	-19235	-2318	-628	5764	26.0	346	97	32	341147
ABplppaap:113	ABplppaap	113	2855	-22144	547	748	2855	19.9	335	112	36	414159
ABplppaapa:166	ABplppaapa	166	5505	-19494	840	1322	5505	37.7	322	92	33	252869
ABplppaapp:166	ABplppaapp	166	5130	-19869	895	1398	5130	40.1	288	86	29	187155
ABplppap:76	ABplppap	76	2172	-22827	184	187	2172	14.7	311	163	44	401369
ABplppapa:109	ABplppapa	109	5704	-19295	3194	3293	5704	18.3	307	142	40	431945
ABplppapaa:154	ABplppapaa	154	18873	-6126	12411	13203	18873	26.3	318	93	35	313466
ABplppapap:154	ABplppapap	154	22758	-2241	15072	16825	22758	25.4	285	86	32	280684
ABplppapp:109	ABplppapp	109	8991	-16008	5497	5991	8991	21.1	245	127	40	515729
ABplppappa:172	ABplppappa	172	26979	1979	19689	20890	26979	29.9	250	88	34	310932
ABplppappp:172	ABplppappp	172	27787	2787	18250	20808	27787	34.5	214	98	33	291193
ABplppp:50	ABplppp	50	1742	-23257	-112	-115	1742	22.0	276	121	47	412720
ABplpppa:74	ABplpppa	74	2304	-22695	402	406	2304	15.8	298	115	43	406455
ABplpppaa:105	ABplpppaa	105	6135	-18865	3384	3538	6135	16.0	292	112	39	431042
ABplpppaaa:151	ABplpppaaa	151	11461	-13538	6534	6813	11461	36.7	260	85	31	236118
ABplpppaap:151	ABplpppaap	151	12122	-12877	6671	7247	12122	37.4	216	103	32	261501
ABplpppap:105	ABplpppap	105	6540	-18459	3760	3963	6540	20.6	220	124	40	450288
ABplpppapa:164	ABplpppapa	164	11311	-13688	2205	4651	11311	42.1	187	138	33	216457
ABplpppapp:164	ABplpppapp	164	15838	-9161	6953	8812	15838	46.6	183	166	30	186003
ABplpppp:74	ABplpppp	74	2390	-22609	440	448	2390	22.7	252	113	45	477935
ABplppppa:105	ABplppppa	105	8413	-16586	5685	5788	8413	23.8	287	92	40	468331
ABplppppaa:148	ABplppppaa	148	26203	1203	19734	19907	26203	45.7	275	98	32	203457
ABplppppap:148	ABplppppap	148	22136	-2863	14836	16057	22136	44.4	230	120	35	248647
ABplppppp:105	ABplppppp	105	11688	-13311	8634	8765	11688	34.2	232	96	40	472306
ABplpppppa:160	ABplpppppa	160	46004	21004	32861	36287	46004	50.7	222	172	34	195125
ABplpppppp:160	ABplpppppp	160	44837	19837	32909	35991	44837	46.7	210	186	33	198850
ABpr:6	ABpr	6	1574	-23425	-262	-264	1574	42.8	298	299	71	394973
ABpra:16	ABpra	16	1593	-23406	-235	-238	1593	47.1	306	325	63	338003
ABpraa:31	ABpraa	31	1712	-23287	-288	-288	1712	51.0	363	327	57	298755
ABpraaa:50	ABpraaa	50	1701	-23298	-211	-211	1701	41.8	445	356	48	434869
ABpraaaa:76	ABpraaaa	76	1666	-23333	-126	-128	1666	51.6	517	310	43	368597
ABpraaaaa:112	ABpraaaaa	112	1530	-23469	-98	-89	1530	51.2	522	320	37	268242
ABpraaaaaa:159	ABpraaaaaa	159	1724	-23275	-57	0	1724	52.4	510	336	32	149942
ABpraaaaap:159	ABpraaaaap	159	1917	-23082	-246	-81	1917	44.5	499	358	31	174769
ABpraaaap:112	ABpraaaap	112	1547	-23452	-65	-53	1547	53.1	530	285	34	223596
ABpraaaapa:165	ABpraaaapa	165	1827	-23172	64	138	1827	49.8	541	309	31	159352
ABpraaaapp:165	ABpraaaapp	165	1741	-23258	-308	-106	1741	45.4	532	339	32	178992
ABpraaap:76	ABpraaap	76	1682	-23317	-149	-149	1682	45.1	465	348	44	445653
ABpraaapa:108	ABpraaapa	108	1829	-23170	219	228	1829	46.3	553	299	37	345904
ABpraaapaa:156	ABpraaapaa	156	2994	-22005	1091	1149	2994	43.5	546	311	32	203552
ABpraaapap:156	ABpraaapap	156	3438	-21561	1279	1332	3438	37.3	533	342	31	223066
ABpraaapp:108	ABpraaapp	108	1828	-23171	152	156	1828	50.0	500	324	37	294000
ABpraaappa:148	ABpraaappa	148	4556	-20443	1801	2110	4556	42.0	508	315	30	207460
ABpraaappp:148	ABpraaappp	148	3811	-21188	345	1078	3811	38.7	483	345	37	350817
ABpraap:50	ABpraap	50	1717	-23283	-206	-208	1717	51.6	376	312	48	340272
ABpraapa:74	ABpraapa	74	1748	-23251	-201	-202	1748	51.9	410	336	43	378356
ABpraapaa:105	ABpraapaa	105	1767	-23232	-63	1	1767	42.8	488	342	39	418021
ABpraapaaa:155	ABpraapaaa	155	2259	-22740	-2554	-664	2259	29.1	562	328	32	270474
ABpraapaap:155	ABpraapaap	155	2544	-22455	-1692	-758	2544	29.7	520	352	34	319298
ABpraapap:105	ABpraapap	105	1786	-23213	-376	-107	1786	41.1	424	362	39	387476
ABpraapapa:154	ABpraapapa	154	2810	-22189	-847	-600	2810	33.5	491	353	34	335390
ABpraapapp:154	ABpraapapp	154	3077	-21922	-2318	-1245	3077	30.0	458	359	35	354572
ABpraapp:74	ABpraapp	74	1756	-23243	-85	-85	1756	42.9	351	322	45	441820
ABpraappa:105	ABpraappa	105	16633	-8366	13028	13247	16633	39.7	402	355	37	358952
ABpraappaa:171	ABpraappaa	171	57875	32875	46814	48390	57875	35.6	461	384	31	237709
ABpraappap:171	ABpraappap	171	51417	26417	32668	39805	51417	32.6	426	378	32	238655
ABpraappp:105	ABpraappp	105	10255	-14744	7577	7672	10255	41.1	337	349	41	411896
ABpraapppa:157	ABpraapppa	157	72823	47823	54932	58547	72823	35.6	391	379	34	257560
ABpraapppp:157	ABpraapppp	157	63600	38600	48337	50684	63600	38.3	351	374	34	226810
ABprap:31	ABprap	31	1614	-23385	-264	-264	1614	37.9	244	322	57	376974
ABprapa:51	ABprapa	51	1688	-23311	-230	-231	1688	40.5	357	369	48	468031
ABprapaa:76	ABprapaa	76	1666	-23333	-199	-179	1666	37.8	379	373	43	478538
ABprapaaa:119	ABprapaaa	119	1934	-23065	-424	-248	1934	31.5	378	375	38	363804
ABprapaaaa:166	ABprapaaaa	166	3999	-21000	-2449	-1607	3999	24.6	395	362	31	219569
ABprapaaap:166	ABprapaaap	166	3410	-21589	-2123	-1614	3410	26.2	361	362	32	217948
ABprapaap:119	ABprapaap	119	2025	-22974	-152	-66	2025	30.2	321	367	37	332694
ABprapaapa:170	ABprapaapa	170	7406	-17593	4301	4306	7406	26.0	332	382	30	185493
ABprapaapp:170	ABprapaapp	170	7159	-17840	3021	3254	7159	27.9	293	360	32	187149
ABprapap:76	ABprapap	76	1776	-23223	-106	-108	1776	30.6	323	352	44	469989
ABprapapa:112	ABprapapa	112	8602	-16397	5717	5903	8602	28.2	279	354	38	348540
ABprapapaa:164	ABprapapaa	164	32684	7684	25004	25474	32684	25.0	244	352	33	206412
ABprapapap:164	ABprapapap	164	34773	9773	23727	25427	34773	31.0	212	350	32	202998
ABprapapp:112	ABprapapp	112	7425	-17574	5007	5038	7425	27.2	242	313	39	344169
ABprapappa:159	ABprapappa	159	39713	14713	28468	30790	39713	24.4	204	330	32	216901
ABprapappp:159	ABprapappp	159	40495	15495	29773	31427	40495	33.9	187	321	32	190617
ABprapp:51	ABprapp	51	1693	-23306	-222	-229	1693	34.0	270	350	48	504238
ABprappa:76	ABprappa	76	1931	-23068	71	69	1931	31.9	274	358	45	538618
ABprappaa:113	ABprappaa	113	2667	-22332	184	538	2667	38.5	272	364	39	345516
ABprappaaa:170	ABprappaaa	170	3630	-21369	441	772	3630	35.6	308	379	33	183630
ABprappaap:170	ABprappaap	170	4104	-20895	306	758	4104	37.6	265	355	32	179994
ABprappap:113	ABprappap	113	3002	-21997	200	684	3002	32.5	232	347	38	369313
ABprappapa:163	ABprappapa	163	4753	-20246	1243	1708	4753	30.2	268	376	33	209460
ABprappapp:163	ABprappapp	163	6684	-18315	-1315	773	6684	34.8	234	345	33	202938
ABprappp:76	ABprappp	76	2248	-22751	312	311	2248	30.3	253	293	43	420167
ABprapppa:116	ABprapppa	116	16146	-8853	12375	12538	16146	35.6	220	313	35	267357
ABprapppaa:168	ABprapppaa	168	39390	14390	28961	31593	39390	43.0	232	362	32	160228
ABprapppap:168	ABprapppap	168	41510	16510	30489	32348	41510	42.0	218	330	30	150780
ABprapppp:116	ABprapppp	116	18023	-6976	13655	14146	18023	35.1	178	302	35	294466
ABprappppa:169	ABprappppa	169	57267	32267	44253	45995	57267	41.5	180	319	30	147206
ABprappppp:169	ABprappppp	169	48968	23968	37937	38853	48968	46.9	186	287	31	138797
ABprp:16	ABprp	16	1570	-23429	-280	-283	1570	44.6	233	231	62	334449
ABprpa:31	ABprpa	31	1674	-23325	-382	-388	1674	52.9	264	232	56	286516
ABprpaa:50	ABprpaa	50	1667	-23332	-265	-267	1667	51.6	297	329	48	356342
ABprpaaa:76	ABprpaaa	76	1710	-23289	-261	-268	1710	56.1	376	321	43	312907
ABprpaaaa:111	ABprpaaaa	111	1604	-23395	-167	-128	1604	55.7	453	310	36	227668
ABprpaaaaa:155	ABprpaaaaa	155	2032	-22967	-385	-23	2032	52.7	490	306	31	159445
ABprpaaaap:155	ABprpaaaap	155	2187	-22812	-748	-497	2187	53.3	450	329	32	148768
ABprpaaap:111	ABprpaaap	111	1675	-23324	-227	-192	1675	54.1	402	304	34	190665
ABprpaaapa:156	ABprpaaapa	156	2578	-22421	45	230	2578	50.2	454	347	30	152352
ABprpaaapp:156	ABprpaaapp	156	5520	-19479	-1283	-1330	5520	48.0	420	348	31	155837
ABprpaap:76	ABprpaap	76	1700	-23299	-187	-193	1700	50.0	321	337	42	355572
ABprpaapa:110	ABprpaapa	110	1809	-23190	60	76	1809	50.2	439	346	36	249704
ABprpaapaa:159	ABprpaapaa	159	3663	-21336	851	1065	3663	46.5	491	318	31	191017
ABprpaapap:159	ABprpaapap	159	4122	-20877	704	919	4122	45.1	459	365	32	191706
ABprpaapp:110	ABprpaapp	110	2005	-22994	-42	-34	2005	50.9	380	350	37	257056
ABprpaappa:153	ABprpaappa	153	8849	-16150	504	1570	8849	42.2	430	368	32	207011
ABprpaappp:153	ABprpaappp	153	7836	-17163	1462	1448	7836	45.8	392	368	32	159369
ABprpap:50	ABprpap	50	1678	-23321	-217	-218	1678	49.2	236	264	48	384721
ABprpapa:74	ABprpapa	74	1736	-23263	-169	-177	1736	54.9	297	307	42	317010
ABprpapaa:111	ABprpapaa	111	2421	-22578	-487	-231	2421	56.2	367	296	36	211274
ABprpapaaa:161	ABprpapaaa	161	9096	-15903	1064	3132	9096	52.8	416	279	32	156855
ABprpapaap:161	ABprpapaap	161	11093	-13906	1861	3692	11093	53.0	374	307	31	147235
ABprpapap:111	ABprpapap	111	2136	-22863	-114	-31	2136	55.6	321	304	36	217068
ABprpapapa:162	ABprpapapa	162	5046	-19953	1411	1698	5046	55.9	347	303	30	118415
ABprpapapp:162	ABprpapapp	162	5517	-19482	-1745	342	5517	55.6	308	290	30	109872
ABprpapp:74	ABprpapp	74	1707	-23292	-215	-219	1707	53.3	246	271	44	349137
ABprpappa:108	ABprpappa	108	4758	-20241	2104	2189	4758	57.0	325	264	38	221994
ABprpappaa:156	ABprpappaa	156	14077	-10922	8607	9447	14077	57.7	370	244	33	134675
ABprpappap:156	ABprpappap	156	14422	-10577	6490	8530	14422	57.1	323	251	36	168410
ABprpappp:108	ABprpappp	108	4226	-20773	1928	2001	4226	56.2	271	258	39	230854
ABprpapppa:155	ABprpapppa	155	30646	5646	21528	22041	30646	54.6	281	259	32	120517
ABprpapppp:155	ABprpapppp	155	30324	5324	18096	21704	30324	55.3	244	249	37	178359
ABprpp:31	ABprpp	31	1669	-23330	-322	-322	1669	38.5	193	243	56	388096
ABprppa:50	ABprppa	50	1692	-23307	-237	-245	1692	39.6	223	328	46	444676
ABprppaa:76	ABprppaa	76	2209	-22790	349	348	2209	43.7	272	366	43	422406
ABprppaaa:114	ABprppaaa	114	2792	-22207	560	565	2792	51.8	357	348	34	186617
ABprppaaaa:167	ABprppaaaa	167	3462	-21537	-844	-442	3462	54.1	403	345	32	125086
ABprppaaap:167	ABprppaaap	167	12601	-12398	1948	4155	12601	49.3	381	359	28	143322
ABprppaap:114	ABprppaap	114	3596	-21403	865	1301	3596	51.9	307	349	36	219946
ABprppaapa:162	ABprppaapa	162	5570	-19429	1251	1718	5570	56.2	344	338	32	107783
ABprppaapp:162	ABprppaapp	162	5340	-19659	1325	1871	5340	54.7	312	333	30	100202
ABprppap:76	ABprppap	76	2144	-22855	235	242	2144	41.3	265	300	43	380220
ABprppapa:111	ABprppapa	111	8025	-16974	5275	5466	8025	46.5	300	331	38	276060
ABprppapaa:162	ABprppapaa	162	24865	-135	17159	17835	24865	50.9	353	366	32	140036
ABprppapap:162	ABprppapap	162	29012	4012	18972	20186	29012	47.0	325	371	30	139568
ABprppapp:111	ABprppapp	111	11925	-13074	8349	8744	11925	42.9	251	321	38	308601
ABprppappa:173	ABprppappa	173	32020	7020	22217	24185	32020	46.5	298	373	31	133626
ABprppappp:173	ABprppappp	173	33772	8772	23801	25975	33772	47.1	260	365	32	160887
ABprppp:50	ABprppp	50	1723	-23276	-243	-247	1723	34.5	177	277	49	538663
ABprpppa:75	ABprpppa	75	2837	-22162	916	914	2837	43.8	221	326	42	428212
ABprpppaa:109	ABprpppaa	109	6471	-18528	3373	3861	6471	51.3	265	333	38	273141
ABprpppaaa:158	ABprpppaaa	158	9231	-15768	1692	3187	9231	52.0	284	342	32	150007
ABprpppaap:158	ABprpppaap	158	10773	-14226	1789	4433	10773	50.4	248	335	32	160459
ABprpppap:109	ABprpppap	109	7534	-17465	3695	4213	7534	45.0	214	323	38	343082
ABprpppapa:170	ABprpppapa	170	13640	-11359	4139	6298	13640	49.3	217	320	35	179802
ABprpppapp:170	ABprpppapp	170	18102	-6897	4018	7371	18102	52.2	207	275	29	131747
ABprpppp:75	ABprpppp	75	2510	-22489	566	565	2510	43.5	190	265	44	438508
ABprppppa:106	ABprppppa	106	9444	-15555	6784	6816	9444	50.7	234	292	38	271926
ABprppppaa:149	ABprppppaa	149	33632	8632	24649	25419	33632	56.0	273	304	31	122819
ABprppppap:149	ABprppppap	149	29218	4218	19030	20863	29218	52.7	240	292	34	165982
ABprppppp:106	ABprppppp	106	12004	-12995	9293	9368	12004	49.3	198	251	39	311700
ABprpppppa:157	ABprpppppa	157	47649	22649	34718	38220	47649	50.9	228	251	35	180820
ABprpppppp:157	ABprpppppp	157	52817	27817	39140	40957	52817	47.8	192	242	33	176471
EMS:1	EMS	1	1599	-23400	-168	-168	1599	27.4	323	130	78	573231
MS:8	MS	8	1582	-23417	-237	-236	1582	44.7	387	147	66	264635
MSa:21	MSa	21	1593	-23406	-244	-245	1593	41.2	439	134	62	317814
MSaa:37	MSaa	37	1678	-23321	-200	-200	1678	46.1	470	117	56	450614
MSaaa:58	MSaaa	58	1640	-23359	-168	-170	1640	43.4	480	109	47	434233
MSaaaa:87	MSaaaa	87	1696	-23303	-40	-39	1696	38.8	503	140	41	384137
MSaaaaa:118	MSaaaaa	118	1518	-23481	-36	-39	1518	33.6	546	178	36	352068
MSaaaaaa:161	MSaaaaaa	161	1608	-23391	-71	-68	1608	31.9	565	196	28	220395
MSaaaaap:161	MSaaaaap	161	1728	-23271	-841	-485	1728	26.4	533	192	35	363086
MSaaaap:118	MSaaaap	118	1565	-23434	-64	-38	1565	27.2	513	228	38	386590
MSaaaapa:164	MSaaaapa	164	3863	-21136	1774	1841	3863	21.5	523	222	34	342410
MSaaaapp:164	MSaaaapp	164	4001	-20998	1756	1883	4001	18.3	488	232	33	298152
MSaaap:87	MSaaap	87	1672	-23327	-112	-112	1672	39.9	421	129	42	359511
MSaaapa:123	MSaaapa	123	2500	-22499	850	843	2500	31.7	491	195	39	376518
MSaaapaa:166	MSaaapaa	166	6641	-18358	4325	4284	6641	28.2	498	197	34	298103
MSaaapap:166	MSaaapap	166	7141	-17858	4473	4536	7141	25.7	467	233	34	281277
MSaaapp:123	MSaaapp	123	6087	-18912	3857	3863	6087	35.6	437	209	33	238372
MSaaappa:199	MSaaappa	199	20134	-4866	16042	16156	20134	37.5	440	226	28	146950
MSaaappp:199	MSaaappp	199	18179	-6821	14087	14184	18179	30.5	422	235	30	184516
MSaap:58	MSaap	58	1653	-23346	-157	-158	1653	49.3	390	120	48	387453
MSaapa:86	MSaapa	86	1845	-23154	57	59	1845	44.2	396	88	44	388425
MSaapaa:117	MSaapaa	117	2409	-22590	545	588	2409	44.3	416	141	37	236140
MSaapaaa:161	MSaapaaa	161	3509	-21490	1138	1347	3509	43.0	424	185	34	203875
MSaapaap:161	MSaapaap	161	3862	-21137	294	570	3862	41.7	377	167	35	204521
MSaapap:117	MSaapap	117	3408	-21591	1085	1295	3408	48.5	353	133	35	191204
MSaapapa:172	MSaapapa	172	12577	-12422	7179	8080	12577	54.1	353	186	30	108563
MSaapapp:172	MSaapapp	172	11806	-13193	6205	7041	11806	48.0	334	178	31	116826
MSaapp:86	MSaapp	86	2470	-22529	652	675	2470	43.6	315	97	42	366576
MSaappa:140	MSaappa	140	23774	-1225	18537	18970	23774	52.2	314	183	34	157186
MSaappp:140	MSaappp	140	21200	-3799	13658	14671	21200	43.4	299	155	37	231282
MSap:37	MSap	37	1644	-23355	-245	-247	1644	32.6	419	100	55	540378
MSapa:60	MSapa	60	1675	-23324	-146	-149	1675	33.5	415	110	47	476962
MSapaa:91	MSapaa	91	1681	-23318	-88	-87	1681	29.1	462	162	42	405019
MSapaaa:130	MSapaaa	130	1772	-23227	-157	-120	1772	29.2	532	149	34	313669
MSapaaaa:184	MSapaaaa	184	1932	-23067	-169	-181	1932	36.8	538	152	26	129088
MSapaaap:184	MSapaaap	184	4614	-20385	-757	707	4614	34.9	499	152	31	194908
MSapaap:130	MSapaap	130	3299	-21700	357	853	3299	31.2	474	150	35	302460
MSapap:91	MSapap	91	1741	-23258	-78	-73	1741	25.0	398	158	43	424323
MSapapa:134	MSapapa	134	9906	-15093	6340	6704	9906	27.7	454	140	35	315476
MSapapaa:185	MSapapaa	185	23120	-1879	14838	16456	23120	31.5	483	148	31	202015
MSapapap:185	MSapapap	185	23320	-1679	16960	17101	23320	31.1	438	154	30	176525
MSapapp:134	MSapapp	134	17917	-7082	10771	12701	17917	23.6	412	157	37	321731
MSapp:60	MSapp	60	1678	-23321	-80	-81	1678	37.2	319	94	47	464845
MSappa:93	MSappa	93	5180	-19819	3085	3087	5180	34.3	375	114	41	364153
MSappaa:135	MSappaa	135	29044	4044	21719	22823	29044	34.0	386	131	36	271712
MSappap:135	MSappap	135	34422	9422	24114	25220	34422	33.6	351	131	33	237547
MSappp:93	MSappp	93	7564	-17435	5096	5146	7564	29.4	320	134	41	387498
MSapppa:146	MSapppa	146	69911	44911	55058	56801	69911	22.7	374	146	36	332632
MSapppp:146	MSapppp	146	64643	39643	50769	52334	64643	21.3	324	156	37	293381
MSp:21	MSp	21	1595	-23404	-242	-241	1595	45.6	350	200	61	293095
MSpa:38	MSpa	38	1659	-23340	-257	-259	1659	48.6	417	213	56	433089
MSpaa:58	MSpaa	58	1655	-23344	-147	-153	1655	50.8	421	216	46	352132
MSpaaa:87	MSpaaa	87	1669	-23330	-124	-125	1669	47.5	459	200	43	356304
MSpaaaa:117	MSpaaaa	117	1455	-23544	-96	-95	1455	41.7	521	213	37	292744
MSpaaaaa:157	MSpaaaaa	157	1518	-23481	-245	-204	1518	36.9	563	236	28	182207
MSpaaaap:157	MSpaaaap	157	1580	-23419	-626	-348	1580	30.3	522	250	39	423855
MSpaaap:117	MSpaaap	117	1470	-23529	-152	-130	1470	32.4	483	254	40	403159
MSpaaapa:164	MSpaaapa	164	3366	-21633	1206	1256	3366	23.0	511	269	33	320669
MSpaaapp:164	MSpaaapp	164	2923	-22076	458	676	2923	22.1	465	267	37	363227
MSpaap:87	MSpaap	87	1660	-23339	-74	-67	1660	49.5	394	181	41	310123
MSpaapa:128	MSpaapa	128	1937	-23062	105	211	1937	39.7	476	252	39	363437
MSpaapaa:180	MSpaapaa	180	3395	-21604	801	826	3395	34.3	505	266	32	252681
MSpaapap:180	MSpaapap	180	3127	-21872	187	584	3127	32.0	466	262	32	251705
MSpaapp:128	MSpaapp	128	2837	-22162	456	499	2837	40.1	417	257	28	115215
MSpap:58	MSpap	58	1733	-23266	-194	-195	1733	54.1	327	182	48	361043
MSpapa:88	MSpapa	88	2230	-22769	301	291	2230	55.0	356	136	45	332884
MSpapaa:120	MSpapaa	120	4584	-20415	2361	2509	4584	48.7	403	186	36	210383
MSpapaaa:161	MSpapaaa	161	8983	-16016	5786	6015	8983	45.0	425	223	32	159666
MSpapaap:161	MSpapaap	161	9731	-15268	4220	5446	9731	42.6	394	254	33	181825
MSpapap:120	MSpapap	120	5389	-19610	3004	3307	5389	49.7	354	183	37	226397
MSpapapa:168	MSpapapa	168	11579	-13420	7541	7940	11579	52.3	381	204	29	103576
MSpapapp:168	MSpapapp	168	10573	-14426	5324	6863	10573	47.4	359	226	35	171944
MSpapp:88	MSpapp	88	2669	-22330	775	784	2669	54.5	295	159	44	325454
MSpappa:134	MSpappa	134	15796	-9203	9702	11138	15796	55.1	347	211	38	230996
MSpappp:134	MSpappp	134	15807	-9192	10616	11451	15807	51.0	313	233	40	251844
MSpp:38	MSpp	38	1655	-23344	-216	-220	1655	48.1	320	226	54	398601
MSppa:60	MSppa	60	1695	-23304	-143	-144	1695	51.6	331	263	47	352283
MSppaa:90	MSppaa	90	1848	-23151	64	65	1848	50.2	427	241	40	277260
MSppaaa:130	MSppaaa	130	1827	-23172	198	216	1827	47.2	512	262	34	176489
MSppaaaa:176	MSppaaaa	176	1858	-23141	130	138	1858	46.4	528	275	25	82923
MSppaaap:176	MSppaaap	176	2397	-22602	180	242	2397	47.0	491	272	28	101485
MSppaap:130	MSppaap	130	2497	-22502	-78	183	2497	44.3	472	286	33	193296
MSppaapa:194	MSppaapa	194	4112	-20887	702	836	4112	47.0	466	298	28	120820
MSppaapp:194	MSppaapp	194	5306	-19693	-3243	-2439	5306	42.1	431	307	31	138799
MSppap:90	MSppap	90	1893	-23106	94	114	1893	51.3	357	237	42	287159
MSppapa:130	MSppapa	130	6829	-18170	4077	4140	6829	41.4	453	292	35	217416
MSppapaa:189	MSppapaa	189	16392	-8607	11677	11753	16392	40.4	489	299	28	127204
MSppapap:189	MSppapap	189	18580	-6419	9182	11034	18580	34.8	445	313	29	147813
MSppapp:130	MSppapp	130	8045	-16954	3693	4429	8045	36.1	411	323	37	264578
MSppappa:188	MSppappa	188	32047	7047	24175	24516	32047	27.6	486	308	30	191847
MSppappp:188	MSppappp	188	34167	9167	25956	26065	34167	24.8	438	318	30	190302
MSppp:60	MSppp	60	1750	-23249	-99	-101	1750	49.8	256	203	46	372035
MSpppa:92	MSpppa	92	7798	-17201	5435	5421	7798	53.1	338	226	41	265523
MSpppaa:144	MSpppaa	144	30582	5582	22723	23591	30582	47.7	413	264	36	209349
MSpppap:144	MSpppap	144	37500	12500	27276	28129	37500	47.6	373	284	34	166551
MSpppp:92	MSpppp	92	11172	-13827	8314	8276	11172	48.4	305	255	42	313875
MSppppa:153	MSppppa	153	67179	42179	52977	52851	67179	41.3	416	318	35	204504
MSppppp:153	MSppppp	153	65010	40010	51605	51780	65010	32.9	379	322	37	266283
E:8	E	8	1623	-23376	-248	-251	1623	30.2	240	129	65	303491
Ea:24	Ea	24	1599	-23400	-329	-332	1599	39.0	337	125	64	519784
Eal:54	Eal	54	1676	-23323	-188	-195	1676	39.3	346	154	54	462156
Eala:102	Eala	102	1625	-23374	-244	-190	1625	29.7	412	197	47	421874
Ealaa:178	Ealaa	178	1929	-23070	-1494	-785	1929	25.1	451	197	36	258273
Ealap:178	Ealap	178	1773	-23227	-455	-463	1773	24.8	385	214	38	234900
Ealp:102	Ealp	102	1730	-23269	-536	-352	1730	37.0	354	176	46	331474
Ealpa:182	Ealpa	182	1931	-23068	-434	-410	1931	35.2	386	203	36	183375
Ealpp:182	Ealpp	182	2103	-22896	-584	-559	2103	32.4	339	204	36	190867
Ear:54	Ear	54	1674	-23325	-164	-167	1674	35.7	356	220	54	450544
Eara:99	Eara	99	1677	-23322	-195	-149	1677	35.6	413	257	46	364807
Earaa:177	Earaa	177	2009	-22990	-1828	-1173	2009	29.3	425	281	38	250244
Earap:177	Earap	177	1844	-23155	-652	-639	1844	23.9	378	267	39	238511
Earp:99	Earp	99	1879	-23120	-317	-150	1879	39.3	351	248	44	305411
Earpa:185	Earpa	185	2195	-22804	-603	-477	2195	34.0	376	264	36	182492
Earpp:185	Earpp	185	2628	-22371	-453	-261	2628	36.2	317	271	36	160371
Ep:24	Ep	24	1663	-23336	-322	-326	1663	32.8	241	149	63	607055
Epl:59	Epl	59	1842	-23157	-105	-105	1842	25.4	292	213	54	503901
Epla:115	Epla	115	1941	-23058	-111	-7	1941	21.8	349	231	48	397791
Eplaa:192	Eplaa	192	1954	-23046	-263	-262	1954	16.2	356	222	36	206430
Eplap:192	Eplap	192	2128	-22871	-917	-780	2128	16.4	297	222	36	181504
Eplp:115	Eplp	115	2019	-22980	-155	-23	2019	21.6	258	233	48	389030
Eplpa:193	Eplpa	193	1951	-23048	-225	-254	1951	18.7	254	226	34	178084
Eplpp:193	Eplpp	193	2213	-22786	-449	-408	2213	26.8	227	235	36	202785
Epr:59	Epr	59	2084	-22915	96	97	2084	38.2	239	209	55	562514
Epra:116	Epra	116	4137	-20862	1921	1957	4137	32.2	321	227	45	321166
Epraa:190	Epraa	190	6983	-18016	4330	4333	6983	26.3	317	236	37	198747
Eprap:190	Eprap	190	6614	-18385	3141	3551	6614	26.8	278	280	36	176784
Eprp:116	Eprp	116	4444	-20555	1928	2121	4444	31.9	266	234	45	344257
Eprpa:196	Eprpa	196	7740	-17259	4758	4843	7740	31.4	262	269	35	172571
Eprpp:196	Eprpp	196	8591	-16408	3314	3498	8591	39.8	232	248	34	133013
P2:1	P2	1	1624	-23375	-227	-227	1624	21.3	160	209	80	675752
C:10	C	10	1676	-23323	-195	-196	1676	18.6	238	244	67	380354
Ca:23	Ca	23	1675	-23324	-236	-239	1675	16.1	315	261	58	165227
Caa:42	Caa	42	1766	-23233	-204	-204	1766	16.3	333	271	52	303506
Caaa:66	Caaa	66	1818	-23181	-221	-223	1818	12.8	347	304	48	340408
Caaaa:98	Caaaa	98	1709	-23291	-172	-153	1709	15.0	304	326	43	362960
Caaaaa:152	Caaaaa	152	1815	-23184	-128	-128	1815	10.2	245	285	36	231088
Caaaap:152	Caaaap	152	2079	-22920	-507	-219	2079	8.5	287	306	35	227606
Caaap:98	Caaap	98	1680	-23319	-214	-199	1680	18.1	227	284	42	368745
Caaapa:148	Caaapa	148	1709	-23290	-181	-153	1709	9.2	203	259	36	233111
Caaapp:148	Caaapp	148	1935	-23064	-1095	-580	1935	22.9	184	283	36	286831
Caap:66	Caap	66	1857	-23142	-96	-98	1857	12.3	263	271	44	327825
Caapa:109	Caapa	109	5869	-19130	1345	2646	5869	23.3	180	261	37	319638
Caapp:109	Caapp	109	2979	-22020	1077	1087	2979	20.4	155	268	40	430203
Caappd:161	Caappd	161	6299	-18700	2808	3537	6299	32.9	150	281	38	275296
Caappv:161	Caappv	161	9879	-15120	256	3964	9879	45.2	165	256	30	151279
Cap:42	Cap	42	1765	-23235	-237	-237	1765	16.6	246	296	53	381964
Capa:70	Capa	70	1771	-23228	-199	-189	1771	23.1	229	316	46	503811
Capaa:123	Capaa	123	2108	-22891	-689	-291	2108	46.0	256	272	39	287612
Capaaa:190	Capaaa	190	2954	-22045	-559	-489	2954	43.1	274	289	31	160523
Capaap:190	Capaap	190	3440	-21559	-874	-870	3440	42.9	318	330	31	158765
Capap:123	Capap	123	3145	-21854	-940	6	3145	42.4	213	263	40	348316
Capapa:189	Capapa	189	4718	-20281	595	923	4718	41.7	266	319	33	192383
Capapp:189	Capapp	189	5092	-19907	-972	-85	5092	45.4	227	288	30	139026
Capp:70	Capp	70	1945	-23054	-42	-39	1945	25.7	186	272	46	511923
Cappa:114	Cappa	114	7664	-17335	4828	5048	7664	33.9	195	230	39	350001
Cappaa:171	Cappaa	171	18839	-6160	13515	13655	18839	36.2	216	222	33	214337
Cappap:171	Cappap	171	18106	-6893	12471	13129	18106	35.6	241	297	35	286195
Cappp:114	Cappp	114	8997	-16002	4899	5617	8997	33.5	180	268	40	396044
Capppa:175	Capppa	175	22927	-2072	16906	17626	22927	32.7	203	277	36	309682
Capppp:175	Capppp	175	22787	-2212	14040	15451	22787	42.0	208	264	35	238135
Cp:23	Cp	23	1675	-23324	-262	-264	1675	16.0	223	218	57	218254
Cpa:43	Cpa	43	1746	-23253	-299	-299	1746	12.6	223	216	52	373391
Cpaa:66	Cpaa	66	1798	-23201	-207	-208	1798	9.0	222	246	47	360649
Cpaaa:97	Cpaaa	97	1694	-23305	-161	-130	1694	17.1	180	202	42	439518
Cpaaaa:154	Cpaaaa	154	1816	-23183	-198	-158	1816	16.0	180	236	36	306669
Cpaaap:154	Cpaaap	154	1838	-23161	-87	-63	1838	26.5	159	246	36	307495
Cpaap:97	Cpaap	97	1674	-23325	-164	-147	1674	21.4	146	215	41	498309
Cpaapa:150	Cpaapa	150	2121	-22878	-527	-169	2121	32.8	152	228	35	270881
Cpaapp:150	Cpaapp	150	1786	-23213	-340	-170	1786	20.9	135	211	36	332133
Cpap:66	Cpap	66	1800	-23199	-252	-252	1800	17.3	157	205	46	493397
Cpapa:100	Cpapa	100	5512	-19487	3254	3355	5512	33.5	147	188	40	421082
Cpapaa:160	Cpapaa	160	15361	-9638	7354	9475	15361	43.0	176	204	31	143482
Cpapap:160	Cpapap	160	18529	-6470	13518	14114	18529	41.9	152	236	30	163646
Cpapp:100	Cpapp	100	5179	-19820	2910	3005	5179	27.6	160	151	40	429636
Cpappd:156	Cpappd	156	15321	-9678	9511	10979	15321	29.1	142	186	34	258538
Cpappv:156	Cpappv	156	14641	-10358	8736	9813	14641	38.2	151	188	32	191992
Cpp:43	Cpp	43	1719	-23280	-238	-240	1719	23.3	199	122	51	480470
Cppa:69	Cppa	69	2384	-22615	370	378	2384	18.1	207	136	45	418557
Cppaa:118	Cppaa	118	4008	-20991	865	1146	4008	34.7	220	147	36	296702
Cppaaa:189	Cppaaa	189	5981	-19018	-82	1875	5981	30.5	242	152	31	231525
Cppaap:189	Cppaap	189	7943	-17056	-1453	1348	7943	41.7	225	181	32	195591
Cppap:118	Cppap	118	4287	-20712	-218	673	4287	38.2	247	134	37	315595
Cppapa:182	Cppapa	182	7045	-17954	-2012	572	7045	31.5	264	130	32	237712
Cppapp:182	Cppapp	182	5322	-19677	-2001	-721	5322	41.2	232	139	31	181692
Cppp:69	Cppp	69	2390	-22609	444	449	2390	36.2	226	106	45	431311
Cpppa:112	Cpppa	112	17944	-7055	12381	13055	17944	29.5	291	128	39	357009
Cpppaa:172	Cpppaa	172	44830	19830	32475	33904	44830	27.4	299	146	36	336151
Cpppap:172	Cpppap	172	44628	19628	30717	33415	44628	35.9	286	125	34	270880
Cpppp:112	Cpppp	112	19315	-5684	13210	13463	19315	38.4	268	107	36	286807
Cppppa:173	Cppppa	173	45169	20169	29525	32040	45169	41.1	278	129	32	199107
Cppppp:173	Cppppp	173	38958	13958	27335	28120	38958	44.7	253	160	31	162895
P3:10	P3	10	1636	-23363	-292	-294	1636	21.2	158	182	59	342559
D:31	D	31	1697	-23302	-368	-368	1697	24.5	146	218	55	296548
Da:55	Da	55	1687	-23313	-301	-307	1687	33.3	150	223	45	141806
Daa:93	Daa	93	1688	-23311	-221	-153	1688	47.9	235	242	39	124671
Daaa:144	Daaa	144	3850	-21149	-5053	-3117	3850	43.8	360	319	32	130249
Daap:144	Daap	144	2385	-22614	-2556	-1088	2385	47.0	327	291	34	134428
Dap:93	Dap	93	1741	-23258	-90	-82	1741	38.4	187	200	41	143706
Dapa:135	Dapa	135	13232	-11767	8096	8734	13232	39.0	318	315	35	155596
Dapp:135	Dapp	135	11560	-13439	7583	7912	11560	34.9	282	293	39	211101
Dp:55	Dp	55	1742	-23257	-319	-322	1742	29.7	150	157	47	166522
Dpa:93	Dpa	93	1755	-23244	-160	-133	1755	32.7	228	165	38	135594
Dpaa:143	Dpaa	143	11318	-13681	6668	7528	11318	28.7	263	193	37	225291
Dpap:143	Dpap	143	12647	-12352	7572	8470	12647	26.1	247	167	37	256662
Dpp:93	Dpp	93	1644	-23355	-147	-138	1644	37.5	190	154	40	164026
Dppa:150	Dppa	150	3230	-21769	-563	147	3230	36.3	260	187	34	186609
Dppp:150	Dppp	150	2356	-22643	-1517	-790	2356	36.5	202	188	34	208702
P4:31	P4	31	1611	-23388	-316	-319	1611	39.8	182	141	47	172911
Z2:76	Z2	76	1680	-22069	-132	-132	1680	44.8	188	169	38	63088
Z3:76	Z3	76	518	-7814	-91	-92	518	47.1	259	128	38	23829
