# Supplementary material for: Quantitative Differences in Nuclear β-catenin and TCF Pattern Embryonic Cells in C. elegans
Source: PLoS Genet. 2015 Oct 21;11(10):e1005585. doi: 10.1371/journal.pgen.1005585 (PMC4619327; doi:10.1371/journal.pgen.1005585)
Supplement: S1 Data — For each cell analyzed, birth time is given in column 3 and the average nuclear reporter intensity over the lifetime of the cell (corrected for background) is given in column 7 (“blot”). For information on each embryo’s strain information and experimental conditions, refer to S2 Table. (ZIP) [file pgen.1005585.s005.zip › CAs/CA20120125_poptop_L1.csv]

cellTime	cell	time	none	global	local	blot	cross	z	x	y	size	gweight
ABa:1	ABa	1	1951	-23049	-379	-379	1951	27.0	580	214	78	2626664
ABal:2	ABal	2	1883	-23116	-490	-487	1883	29.8	577	214	78	2363927
ABala:8	ABala	8	1979	-23020	-443	-429	1979	29.3	587	263	64	1307463
ABalaa:23	ABalaa	23	1953	-23046	-632	-543	1953	34.6	607	254	57	1127224
ABalaaa:43	ABalaaa	43	1983	-23016	-365	-367	1983	29.4	612	261	51	1264932
ABalaaaa:71	ABalaaaa	71	2023	-22976	-319	-324	2023	32.5	627	247	43	955482
ABalaaaal:111	ABalaaaal	111	1888	-23111	-129	-127	1888	31.9	601	204	37	617408
ABalaaaala:153	ABalaaaala	153	1833	-23167	-161	-144	1833	42.0	596	205	30	307065
ABalaaaalp:153	ABalaaaalp	153	1904	-23095	-134	-81	1904	44.2	572	173	30	287218
ABalaaaar:111	ABalaaaar	111	1837	-23162	-268	-289	1837	36.6	629	251	38	706082
ABalaaaarl:155	ABalaaaarl	155	1872	-23128	-179	-198	1872	38.0	619	225	32	374700
ABalaaaarr:155	ABalaaaarr	155	1792	-23207	-159	-170	1792	36.4	617	275	30	339368
ABalaaap:71	ABalaaap	71	2057	-22942	-191	-197	2057	29.1	582	287	44	832508
ABalaaapa:103	ABalaaapa	103	1881	-23118	-210	-216	1881	28.3	622	248	37	660779
ABalaaapal:150	ABalaaapal	150	1917	-23082	-79	-71	1917	34.8	600	185	32	359427
ABalaaapar:150	ABalaaapar	150	1827	-23172	-98	-97	1827	30.9	627	221	30	325422
ABalaaapp:103	ABalaaapp	103	1894	-23105	-202	-210	1894	27.8	601	297	38	676921
ABalaaappl:147	ABalaaappl	147	1817	-23182	-99	-105	1817	29.6	624	256	30	351339
ABalaaappr:147	ABalaaappr	147	1868	-23131	-108	-104	1868	28.6	597	292	33	418827
ABalaap:43	ABalaap	43	1953	-23046	-390	-394	1953	37.5	568	201	50	1169511
ABalaapa:70	ABalaapa	70	1983	-23016	-374	-383	1983	39.0	589	232	42	883731
ABalaapaa:107	ABalaapaa	107	1909	-23090	-151	-157	1909	36.4	591	312	36	631646
ABalaapaaa:154	ABalaapaaa	154	1939	-23060	-10	-21	1939	36.8	600	311	31	381339
ABalaapaap:154	ABalaapaap	154	1788	-23211	-238	-198	1788	40.8	557	331	30	303558
ABalaapap:107	ABalaapap	107	1942	-23058	-154	-154	1942	36.7	551	344	36	617481
ABalaapapa:153	ABalaapapa	153	1958	-23041	-433	-262	1958	40.6	550	361	30	321481
ABalaapapp:153	ABalaapapp	153	1876	-23123	-236	-241	1876	35.0	519	378	32	381160
ABalaapp:70	ABalaapp	70	2012	-22987	-270	-275	2012	36.0	539	262	43	784776
ABalaappa:103	ABalaappa	103	1967	-23032	-105	-112	1967	28.6	572	338	37	642713
ABalaappaa:148	ABalaappaa	148	2077	-22922	119	107	2077	31.0	594	329	29	325758
ABalaappap:148	ABalaappap	148	1853	-23146	-156	-156	1853	29.6	561	344	32	358135
ABalaappp:103	ABalaappp	103	1968	-23031	-143	-142	1968	25.3	541	336	38	624268
ABalaapppa:146	ABalaapppa	146	2125	-22874	136	125	2125	22.3	578	319	31	386603
ABalaapppp:146	ABalaapppp	146	2047	-22952	-256	-221	2047	19.8	545	332	34	421952
ABalap:23	ABalap	23	2085	-22914	-264	-267	2085	21.0	541	271	58	769360
ABalapa:44	ABalapa	44	2082	-22917	-195	-195	2082	16.2	565	249	51	837421
ABalapaa:68	ABalapaa	68	2015	-22984	-201	-201	2015	18.0	582	245	44	721945
ABalapaaa:102	ABalapaaa	102	1935	-23064	-124	-129	1935	22.1	587	220	38	646216
ABalapaaaa:149	ABalapaaaa	149	1831	-23168	-127	-113	1831	27.1	604	200	31	385133
ABalapaaap:149	ABalapaaap	149	1887	-23112	-144	-127	1887	22.4	574	192	33	382351
ABalapaap:102	ABalapaap	102	1977	-23022	-157	-144	1977	19.4	563	206	39	600672
ABalapaapa:147	ABalapaapa	147	1791	-23208	-263	-225	1791	28.7	575	166	31	379174
ABalapaapp:147	ABalapaapp	147	1963	-23036	-683	-440	1963	26.0	543	161	33	385878
ABalapap:68	ABalapap	68	2128	-22871	-107	-108	2128	15.7	534	288	44	519211
ABalapapa:99	ABalapapa	99	2330	-22669	193	194	2330	14.4	565	261	38	519610
ABalapapaa:148	ABalapapaa	148	4867	-20132	2487	2555	4867	15.0	583	227	30	334156
ABalapapap:148	ABalapapap	148	3496	-21503	1216	1251	3496	14.2	551	197	33	308819
ABalapapp:99	ABalapapp	99	2243	-22756	103	101	2243	16.0	514	235	39	405365
ABalapappa:142	ABalapappa	142	5268	-19731	2759	2773	5268	20.2	513	179	32	288332
ABalapappp:142	ABalapappp	142	5137	-19862	1646	1780	5137	15.6	462	164	31	218676
ABalapp:44	ABalapp	44	2048	-22951	-269	-269	2048	30.8	480	224	51	911477
ABalappa:70	ABalappa	70	2127	-22872	-124	-123	2127	26.2	520	251	42	609227
ABalappaa:103	ABalappaa	103	2227	-22772	140	144	2227	21.2	581	268	37	608785
ABalappaaa:155	ABalappaaa	155	2500	-22499	484	505	2500	24.3	618	229	30	367982
ABalappaap:155	ABalappaap	155	2451	-22548	7	129	2451	20.0	597	249	33	405694
ABalappap:103	ABalappap	103	2195	-22804	-40	4	2195	18.9	543	283	38	534490
ABalappapa:146	ABalappapa	146	2296	-22703	222	223	2296	21.2	603	282	33	432710
ABalappapp:146	ABalappapp	146	2283	-22716	-837	-273	2283	15.4	573	293	34	383636
ABalappp:70	ABalappp	70	2092	-22907	-141	-141	2092	26.2	447	242	44	499614
ABalapppa:101	ABalapppa	101	4074	-20925	1685	1679	4074	19.5	497	290	37	446102
ABalapppaa:142	ABalapppaa	142	15267	-9732	11246	11289	15267	11.9	554	275	32	299586
ABalapppap:142	ABalapppap	142	11727	-13272	7676	7928	11727	9.8	521	301	34	316855
ABalapppp:101	ABalapppp	101	4977	-20022	2463	2475	4977	17.9	443	289	38	381282
ABalappppa:148	ABalappppa	148	23794	-1205	18467	18494	23794	17.2	496	321	31	272980
ABalappppp:148	ABalappppp	148	20168	-4831	14908	14945	20168	14.9	453	330	32	241864
ABalp:8	ABalp	8	1971	-23028	-489	-490	1971	35.1	523	177	65	1288134
ABalpa:22	ABalpa	22	1977	-23022	-521	-521	1977	35.0	557	162	59	1125647
ABalpaa:43	ABalpaa	43	2066	-22933	-297	-297	2066	24.8	556	154	52	1063134
ABalpaaa:68	ABalpaaa	68	2086	-22913	-255	-261	2086	29.6	593	185	43	767471
ABalpaaaa:105	ABalpaaaa	105	2063	-22937	-253	-271	2063	47.2	591	229	37	553137
ABalpaaaaa:149	ABalpaaaaa	149	2066	-22933	-165	-199	2066	54.2	559	253	31	243361
ABalpaaaap:149	ABalpaaaap	149	2129	-22870	-525	-211	2129	55.5	519	244	29	199918
ABalpaaap:105	ABalpaaap	105	2120	-22879	-131	-135	2120	46.7	563	192	37	549645
ABalpaaapa:148	ABalpaaapa	148	2117	-22882	71	38	2117	49.7	540	222	29	249819
ABalpaaapp:148	ABalpaaapp	148	2000	-22999	-279	-170	2000	49.4	502	222	29	235759
ABalpaap:68	ABalpaap	68	2115	-22884	-182	-185	2115	26.3	525	178	45	672647
ABalpaapa:98	ABalpaapa	98	2139	-22860	-184	-188	2139	32.3	590	189	43	802335
ABalpaapaa:134	ABalpaapaa	134	1956	-23043	-73	-88	1956	44.6	602	224	34	423645
ABalpaapap:134	ABalpaapap	134	1896	-23103	-140	-151	1896	45.9	567	240	38	526303
ABalpaapp:98	ABalpaapp	98	2071	-22928	-145	-129	2071	37.7	540	169	39	682348
ABalpaappa:143	ABalpaappa	143	2214	-22785	188	187	2214	47.3	567	191	31	309684
ABalpaappp:143	ABalpaappp	143	2274	-22725	-135	69	2274	48.1	527	180	31	291580
ABalpap:43	ABalpap	43	1997	-23002	-408	-412	1997	33.3	469	117	52	1144515
ABalpapa:68	ABalpapa	68	2150	-22849	-231	-239	2150	35.5	543	138	44	885055
ABalpapaa:101	ABalpapaa	101	2211	-22788	-164	-172	2211	50.6	555	187	38	547677
ABalpapaaa:143	ABalpapaaa	143	2200	-22799	-188	-210	2200	55.2	542	199	33	264646
ABalpapaap:143	ABalpapaap	143	2209	-22790	-295	-250	2209	55.7	504	208	29	215295
ABalpapap:101	ABalpapap	101	2202	-22797	-209	-156	2202	50.6	507	174	39	563702
ABalpapapa:143	ABalpapapa	143	2495	-22504	-619	-361	2495	55.7	481	170	34	288632
ABalpapapp:143	ABalpapapp	143	2830	-22169	-369	116	2830	55.9	441	185	31	248968
ABalpapp:68	ABalpapp	68	2078	-22921	-310	-325	2078	39.3	470	122	45	836183
ABalpappa:98	ABalpappa	98	2847	-22152	328	309	2847	53.2	505	203	39	500252
ABalpappaa:136	ABalpappaa	136	4957	-20042	2350	2357	4957	55.1	502	248	31	243286
ABalpappap:136	ABalpappap	136	5012	-19987	2188	2412	5012	53.8	464	230	33	298525
ABalpappp:98	ABalpappp	98	2708	-22291	242	249	2708	52.2	456	198	40	529258
ABalpapppa:137	ABalpapppa	137	6076	-18923	3413	3625	6076	48.0	463	226	33	358532
ABalpapppp:137	ABalpapppp	137	4626	-20373	1885	2042	4626	49.3	413	208	36	350503
ABalpp:22	ABalpp	22	2129	-22870	-252	-253	2129	16.4	471	152	58	666889
ABalppa:43	ABalppa	43	2115	-22884	-180	-181	2115	12.8	473	137	51	691751
ABalppaa:68	ABalppaa	68	2325	-22674	1	-1	2325	21.1	551	151	44	708953
ABalppaaa:104	ABalppaaa	104	2710	-22289	425	443	2710	31.7	568	143	37	582204
ABalppaaaa:147	ABalppaaaa	147	2874	-22125	885	889	2874	41.3	603	175	29	295142
ABalppaaap:147	ABalppaaap	147	2761	-22238	163	375	2761	38.9	570	150	33	352433
ABalppaap:104	ABalppaap	104	2664	-22335	360	362	2664	37.1	534	124	36	580221
ABalppaapa:146	ABalppaapa	146	2744	-22255	470	508	2744	45.8	552	141	30	281178
ABalppaapp:146	ABalppaapp	146	2739	-22260	52	234	2739	42.2	523	128	32	324584
ABalppap:68	ABalppap	68	2290	-22709	-26	-24	2290	22.5	479	130	45	668190
ABalppapa:98	ABalppapa	98	3479	-21520	1086	1083	3479	44.8	504	146	37	549549
ABalppapaa:137	ABalppapaa	137	6490	-18509	3949	3967	6490	51.2	525	150	32	265843
ABalppapap:137	ABalppapap	137	6377	-18622	3512	3757	6377	48.6	488	183	31	255682
ABalppapp:98	ABalppapp	98	3273	-21726	669	769	3273	44.1	454	132	40	617351
ABalppappa:136	ABalppappa	136	8099	-16900	4963	5227	8099	49.6	477	150	32	288996
ABalppappp:136	ABalppappp	136	7902	-17097	4673	4911	7902	48.1	434	139	33	293056
ABalppp:43	ABalppp	43	2055	-22944	-313	-313	2055	24.0	376	123	52	861284
ABalpppa:66	ABalpppa	66	2625	-22375	246	239	2625	24.1	440	141	43	500279
ABalpppaa:99	ABalpppaa	99	5123	-19876	2557	2604	5123	23.9	526	173	37	487209
ABalpppaaa:142	ABalpppaaa	142	9576	-15423	6382	6600	9576	33.3	554	141	31	358363
ABalpppaap:142	ABalpppaap	142	9252	-15747	2741	5175	9252	28.6	525	138	32	339146
ABalpppap:99	ABalpppap	99	4803	-20196	1820	2069	4803	25.5	486	144	40	560116
ABalpppapa:137	ABalpppapa	137	8714	-16285	4146	4806	8714	33.6	515	121	35	451743
ABalpppapp:137	ABalpppapp	137	8708	-16291	705	3307	8708	29.8	478	123	32	338709
ABalpppp:66	ABalpppp	66	2447	-22552	115	116	2447	27.4	369	141	45	537624
ABalppppa:97	ABalppppa	97	11674	-13325	8373	8438	11674	23.4	459	137	39	494952
ABalppppaa:137	ABalppppaa	137	47305	22305	38379	39237	47305	24.8	509	123	32	350446
ABalppppap:137	ABalppppap	137	40099	15099	29373	31193	40099	21.6	472	130	33	306167
ABalppppp:97	ABalppppp	97	8001	-16998	5189	5195	8001	23.8	397	144	40	449990
ABalpppppa:132	ABalpppppa	132	51923	26923	42004	42805	51923	26.1	443	124	32	332793
ABalpppppp:132	ABalpppppp	132	36070	11070	27171	28602	36070	26.6	395	119	35	355371
ABar:2	ABar	2	1945	-23054	-417	-417	1945	25.1	467	367	75	2102365
ABara:9	ABara	9	1982	-23017	-467	-467	1982	40.0	475	329	64	1158927
ABaraa:23	ABaraa	23	1968	-23031	-560	-560	1968	47.9	531	282	57	922417
ABaraaa:44	ABaraaa	44	1955	-23044	-416	-419	1955	40.4	573	282	51	1261247
ABaraaaa:70	ABaraaaa	70	1981	-23018	-392	-403	1981	44.9	600	265	43	943720
ABaraaaaa:110	ABaraaaaa	110	1888	-23111	-210	-245	1888	41.0	608	266	38	753866
ABaraaaaaa:156	ABaraaaaaa	156	1849	-23151	-66	-65	1849	42.8	605	244	32	412891
ABaraaaaap:156	ABaraaaaap	156	1806	-23193	-221	-239	1806	42.9	589	298	31	375450
ABaraaaap:110	ABaraaaap	110	1859	-23140	-187	-213	1859	41.3	574	276	35	596254
ABaraaaapa:159	ABaraaaapa	159	1845	-23154	-162	-187	1845	38.2	583	268	32	408316
ABaraaaapp:159	ABaraaaapp	159	1909	-23090	-182	-176	1909	32.0	553	260	30	361151
ABaraaap:70	ABaraaap	70	1970	-23029	-394	-419	1970	45.5	539	290	44	872179
ABaraaapa:102	ABaraaapa	102	1962	-23037	-251	-260	1962	48.5	565	301	40	696545
ABaraaapaa:143	ABaraaapaa	143	1936	-23063	-80	-95	1936	47.1	592	288	33	388796
ABaraaapap:143	ABaraaapap	143	1845	-23154	-153	-166	1845	45.7	546	300	36	470501
ABaraaapp:102	ABaraaapp	102	1986	-23013	-193	-182	1986	46.9	514	337	37	602495
ABaraaappa:148	ABaraaappa	148	1864	-23135	-132	-123	1864	50.1	539	328	30	280889
ABaraaappp:148	ABaraaappp	148	1974	-23025	-391	-257	1974	46.8	500	324	30	307402
ABaraap:44	ABaraap	44	1986	-23013	-438	-444	1986	49.8	518	255	51	989998
ABaraapa:70	ABaraapa	70	2014	-22985	-466	-474	2014	51.3	560	235	44	764967
ABaraapaa:104	ABaraapaa	104	1974	-23025	-256	-291	1974	47.0	556	248	37	569986
ABaraapaaa:144	ABaraapaaa	144	1865	-23134	-160	-183	1865	38.4	566	241	31	379256
ABaraapaap:144	ABaraapaap	144	1896	-23103	-122	-138	1896	38.1	529	253	32	352771
ABaraapap:104	ABaraapap	104	1974	-23025	-200	-209	1974	45.8	511	236	39	631099
ABaraapapa:142	ABaraapapa	142	1808	-23191	-247	-251	1808	41.4	502	240	34	407490
ABaraapapp:142	ABaraapapp	142	1923	-23076	-185	-168	1923	37.9	470	245	30	329367
ABaraapp:70	ABaraapp	70	1983	-23016	-491	-502	1983	52.5	485	243	45	707049
ABaraappa:101	ABaraappa	101	2014	-22985	-225	-251	2014	49.7	504	272	37	534875
ABaraappaa:142	ABaraappaa	142	1879	-23120	-152	-152	1879	38.5	544	299	31	407100
ABaraappap:142	ABaraappap	142	1891	-23108	-153	-158	1891	37.5	506	286	31	344649
ABaraappp:101	ABaraappp	101	2010	-22989	-309	-283	2010	48.8	448	273	38	570508
ABaraapppa:140	ABaraapppa	140	2086	-22913	-119	-70	2086	40.2	471	292	34	388868
ABaraapppp:140	ABaraapppp	140	2386	-22613	-2838	-1174	2386	36.7	433	309	30	324596
ABarap:23	ABarap	23	1961	-23038	-514	-516	1961	43.4	453	362	57	950377
ABarapa:44	ABarapa	44	1937	-23062	-512	-514	1937	38.1	533	347	51	1272264
ABarapaa:69	ABarapaa	69	2042	-22958	-477	-501	2042	46.1	535	333	43	808109
ABarapaaa:105	ABarapaaa	105	2092	-22907	-329	-358	2092	53.9	516	299	36	482197
ABarapaaaa:149	ABarapaaaa	149	1843	-23156	-346	-392	1843	54.7	531	291	30	258640
ABarapaaap:149	ABarapaaap	149	2092	-22907	-227	-254	2092	55.0	503	312	30	249273
ABarapaap:105	ABarapaap	105	2091	-22908	-204	-218	2091	52.6	469	309	37	504938
ABarapaapa:144	ABarapaapa	144	1893	-23106	-130	-125	1893	50.0	512	280	30	286309
ABarapaapp:144	ABarapaapp	144	1944	-23055	-324	-215	1944	49.1	475	280	32	316294
ABarapap:69	ABarapap	69	2041	-22958	-375	-387	2041	49.3	475	333	44	755159
ABarapapa:101	ABarapapa	101	2158	-22841	-280	-297	2158	52.5	461	350	37	520650
ABarapapaa:143	ABarapapaa	143	2001	-22998	-198	-208	2001	54.3	470	304	29	235584
ABarapapap:143	ABarapapap	143	3030	-21969	-1558	-604	3030	54.3	437	316	30	249121
ABarapapp:101	ABarapapp	101	2110	-22889	-346	-311	2110	50.8	413	334	39	571205
ABarapappa:138	ABarapappa	138	2306	-22693	-33	15	2306	52.9	446	275	30	269192
ABarapappp:138	ABarapappp	138	2262	-22737	-843	-488	2262	53.9	407	286	38	382940
ABarapp:44	ABarapp	44	2048	-22951	-472	-474	2048	48.4	455	351	51	1051955
ABarappa:70	ABarappa	70	2192	-22807	-182	-187	2192	45.5	475	370	43	834868
ABarappaa:105	ABarappaa	105	2841	-22158	450	523	2841	47.4	485	366	37	584383
ABarappaaa:152	ABarappaaa	152	3259	-21740	200	519	3259	52.4	491	345	30	249068
ABarappaap:152	ABarappaap	152	3189	-21810	20	122	3189	55.1	454	347	29	210469
ABarappap:105	ABarappap	105	2687	-22312	-190	99	2687	46.0	432	373	38	581310
ABarappapa:147	ABarappapa	147	3087	-21912	-479	34	3087	52.5	437	374	33	295405
ABarappapp:147	ABarappapp	147	3334	-21665	-609	-170	3334	54.0	399	363	32	268877
ABarappp:70	ABarappp	70	2195	-22804	-206	-211	2195	44.7	409	357	43	772094
ABarapppa:102	ABarapppa	102	4672	-20327	2216	2305	4672	37.5	466	370	38	662746
ABarapppaa:145	ABarapppaa	145	11216	-13783	8450	8429	11216	45.0	513	362	31	350437
ABarapppap:145	ABarapppap	145	10066	-14933	6819	7079	10066	46.0	465	352	32	349748
ABarapppp:102	ABarapppp	102	4448	-20551	1721	1869	4448	38.0	418	388	38	642094
ABarappppa:143	ABarappppa	143	9910	-15089	6902	7034	9910	49.3	465	391	33	349481
ABarappppp:143	ABarappppp	143	9908	-15091	5831	6490	9908	44.1	426	383	35	419496
ABarp:9	ABarp	9	2082	-22918	-285	-285	2082	14.2	408	365	66	888620
ABarpa:23	ABarpa	23	2025	-22974	-322	-322	2025	21.8	486	376	60	1026397
ABarpaa:45	ABarpaa	45	2094	-22905	-186	-186	2094	18.4	533	340	54	888700
ABarpaaa:68	ABarpaaa	68	2191	-22808	-62	-65	2191	15.6	536	332	45	592403
ABarpaaaa:111	ABarpaaaa	111	2114	-22885	-84	-50	2114	7.2	537	264	38	405540
ABarpaaaaa:154	ABarpaaaaa	154	2268	-22731	-724	-372	2268	9.7	562	239	33	325262
ABarpaaaap:154	ABarpaaaap	154	2207	-22792	57	68	2207	7.1	522	216	28	163706
ABarpaaap:111	ABarpaaap	111	2159	-22840	-5	7	2159	5.0	491	268	36	257696
ABarpaaapa:155	ABarpaaapa	155	2244	-22755	-170	-98	2244	6.8	513	257	32	190248
ABarpaaapp:155	ABarpaaapp	155	2027	-22972	-133	-56	2027	8.8	468	250	32	178350
ABarpaap:68	ABarpaap	68	2159	-22840	-76	-74	2159	14.6	472	334	46	432246
ABarpaapa:103	ABarpaapa	103	2285	-22714	156	154	2285	6.4	451	250	37	203360
ABarpaapaa:143	ABarpaapaa	143	2764	-22235	561	558	2764	5.3	451	250	33	177466
ABarpaapap:143	ABarpaapap	143	2498	-22501	356	360	2498	6.8	398	223	35	126947
ABarpaapp:103	ABarpaapp	103	2250	-22749	121	123	2250	9.0	388	267	40	238748
ABarpaappa:142	ABarpaappa	142	2598	-22401	402	431	2598	7.2	373	267	35	124016
ABarpaappp:142	ABarpaappp	142	2564	-22435	390	421	2564	8.6	323	257	35	120184
ABarpap:45	ABarpap	45	2041	-22958	-276	-276	2041	30.0	452	313	52	799709
ABarpapa:69	ABarpapa	69	2355	-22644	55	53	2355	28.3	495	311	44	580209
ABarpapaa:99	ABarpapaa	99	3414	-21585	1016	1035	3414	13.1	492	319	37	344947
ABarpapaaa:144	ABarpapaaa	144	4671	-20328	1082	1460	4671	5.0	504	322	32	239768
ABarpapaap:144	ABarpapaap	144	4280	-20719	620	857	4280	5.1	477	305	31	177811
ABarpapap:99	ABarpapap	99	3062	-21937	557	621	3062	9.6	445	307	36	245137
ABarpapapa:147	ABarpapapa	147	4829	-20170	1454	1602	4829	8.2	450	296	31	143576
ABarpapapp:147	ABarpapapp	147	4278	-20721	1463	1516	4278	5.7	403	302	33	136372
ABarpapp:69	ABarpapp	69	2441	-22558	113	113	2441	30.0	404	319	45	523162
ABarpappa:101	ABarpappa	101	4749	-20250	2143	2151	4749	15.0	430	334	36	297062
ABarpappaa:147	ABarpappaa	147	11098	-13901	7187	7206	11098	4.7	460	342	30	182817
ABarpappap:147	ABarpappap	147	6925	-18074	2939	3293	6925	6.0	417	354	33	166668
ABarpappp:101	ABarpappp	101	4371	-20628	1730	1752	4371	16.4	378	355	39	359718
ABarpapppa:143	ABarpapppa	143	11009	-13991	7137	7255	11009	7.0	398	385	33	211582
ABarpapppp:143	ABarpapppp	143	7034	-17965	3222	3570	7034	10.2	350	377	34	208985
ABarpp:23	ABarpp	23	2143	-22856	-258	-259	2143	16.0	362	370	58	597350
ABarppa:46	ABarppa	46	2232	-22767	-111	-111	2232	9.2	439	365	54	522912
ABarppaa:70	ABarppaa	70	2404	-22595	84	82	2404	6.6	419	323	45	302069
ABarppaaa:106	ABarppaaa	106	2446	-22553	286	288	2446	5.2	379	190	37	175754
ABarppaaaa:151	ABarppaaaa	151	2735	-22264	156	219	2735	3.2	362	183	30	94408
ABarppaaap:151	ABarppaaap	151	5111	-19888	1019	1344	5111	10.0	339	177	32	111097
ABarppaap:106	ABarppaap	106	2364	-22635	183	198	2364	7.7	326	216	37	157116
ABarppaapa:148	ABarppaapa	148	2535	-22464	219	260	2535	4.4	300	198	34	94358
ABarppaapp:148	ABarppaapp	148	2809	-22190	215	236	2809	12.6	251	184	30	110295
ABarppap:70	ABarppap	70	2500	-22499	127	126	2500	8.6	338	329	45	271742
ABarppapa:107	ABarppapa	107	3583	-21416	1212	1235	3583	7.6	301	263	39	169261
ABarppapaa:152	ABarppapaa	152	5038	-19961	2236	2321	5038	5.4	273	282	33	81468
ABarppapap:152	ABarppapap	152	4851	-20149	1814	2083	4851	6.8	241	219	32	83711
ABarppapp:107	ABarppapp	107	3830	-21169	1229	1279	3830	8.4	235	224	39	183900
ABarppappa:155	ABarppappa	155	6263	-18736	2726	2883	6263	4.8	213	191	34	115412
ABarppappp:155	ABarppappp	155	14763	-10236	8351	9182	14763	17.0	163	178	34	240595
ABarppp:46	ABarppp	46	2165	-22834	-199	-199	2165	28.4	359	346	53	717515
ABarpppa:71	ABarpppa	71	3161	-21838	712	708	3161	18.0	382	359	44	391526
ABarpppaa:108	ABarpppaa	108	4496	-20503	1805	1865	4496	5.4	370	328	41	244234
ABarpppaaa:150	ABarpppaaa	150	5606	-19393	1930	2126	5606	5.1	342	340	35	142557
ABarpppaap:150	ABarpppaap	150	9059	-15940	5309	5344	9059	10.7	383	332	30	136170
ABarpppap:108	ABarpppap	108	4971	-20028	1867	2005	4971	10.2	317	332	39	227769
ABarpppapa:151	ABarpppapa	151	4825	-20174	1790	1959	4825	5.6	306	322	35	119598
ABarpppapp:151	ABarpppapp	151	6026	-18973	2879	2933	6026	9.1	255	324	31	93134
ABarpppp:71	ABarpppp	71	3416	-21583	905	904	3416	28.2	297	332	45	479971
ABarppppa:107	ABarppppa	107	8901	-16098	5390	5443	8901	17.2	287	349	39	283640
ABarppppaa:151	ABarppppaa	151	16081	-8918	11485	11530	16081	9.1	300	381	35	177368
ABarppppap:151	ABarppppap	151	21508	-3491	15365	16036	21508	17.7	252	386	34	213087
ABarppppp:107	ABarppppp	107	10844	-14155	7104	7231	10844	22.5	227	317	41	338386
ABarpppppa:156	ABarpppppa	156	24097	-902	15804	17650	24097	18.8	224	368	35	230999
ABarpppppp:156	ABarpppppp	156	38033	13033	28775	30750	38033	29.6	171	344	36	385480
ABp:1	ABp	1	1934	-23066	-634	-634	1934	46.0	300	378	78	2518466
ABpl:2	ABpl	2	2015	-22984	-257	-257	2015	17.5	363	174	74	1113226
ABpla:9	ABpla	9	2146	-22853	-179	-179	2146	8.6	474	228	66	654149
ABplaa:23	ABplaa	23	2105	-22894	-151	-152	2105	7.8	488	267	58	531864
ABplaaa:44	ABplaaa	44	2090	-22909	-133	-134	2090	6.6	496	262	51	508139
ABplaaaa:69	ABplaaaa	69	2224	-22775	-28	-31	2224	6.6	524	240	45	448625
ABplaaaaa:100	ABplaaaaa	100	2106	-22893	-23	-24	2106	6.5	539	209	39	417800
ABplaaaaaa:147	ABplaaaaaa	147	2139	-22860	-32	-20	2139	7.9	531	179	31	251773
ABplaaaaap:147	ABplaaaaap	147	2170	-22829	-87	-68	2170	7.3	490	181	32	194470
ABplaaaap:100	ABplaaaap	100	2045	-22954	-63	-58	2045	5.3	490	215	37	264727
ABplaaaapa:144	ABplaaaapa	144	2002	-22997	-60	-30	2002	5.8	471	212	30	138258
ABplaaaapp:144	ABplaaaapp	144	2107	-22892	4	12	2107	5.5	435	198	30	115138
ABplaaap:69	ABplaaap	69	2119	-22880	-46	-48	2119	8.5	460	256	42	315500
ABplaaapa:107	ABplaaapa	107	2631	-22368	457	453	2631	9.6	460	184	34	249913
ABplaaapaa:153	ABplaaapaa	153	5087	-19912	2358	2340	5087	5.1	461	160	29	173504
ABplaaapap:153	ABplaaapap	153	4030	-20969	1245	1297	4030	6.7	418	156	32	161389
ABplaaapp:107	ABplaaapp	107	2514	-22485	309	321	2514	8.7	413	183	38	278193
ABplaaappa:152	ABplaaappa	152	5999	-19000	2470	2497	5999	9.4	396	128	30	185183
ABplaaappp:152	ABplaaappp	152	4556	-20444	1358	1482	4556	6.6	364	153	30	134675
ABplaap:44	ABplaap	44	2059	-22940	-135	-134	2059	16.7	433	203	51	580826
ABplaapa:68	ABplaapa	68	2094	-22905	-103	-103	2094	12.0	484	194	44	426063
ABplaapaa:102	ABplaapaa	102	2283	-22716	-191	-151	2283	13.2	513	158	39	504745
ABplaapaaa:145	ABplaapaaa	145	2382	-22617	-637	-533	2382	17.1	529	140	33	368211
ABplaapaap:145	ABplaapaap	145	3196	-21803	-546	-405	3196	12.9	487	131	33	293810
ABplaapap:102	ABplaapap	102	2391	-22608	-118	-77	2391	9.2	449	137	38	366866
ABplaapapa:143	ABplaapapa	143	4061	-20938	-1292	-1071	4061	16.0	456	108	32	309866
ABplaapapp:143	ABplaapapp	143	2927	-22072	-500	-443	2927	13.7	425	126	33	268643
ABplaapp:68	ABplaapp	68	2078	-22921	-93	-94	2078	12.4	404	209	46	368192
ABplaappa:100	ABplaappa	100	5597	-19402	2809	2887	5597	12.6	417	107	39	501186
ABplaappaa:144	ABplaappaa	144	25602	602	17102	18423	25602	23.1	430	87	30	309169
ABplaappap:144	ABplaappap	144	16197	-8802	9355	9907	16197	19.4	389	95	34	315965
ABplaappp:100	ABplaappp	100	4957	-20042	2312	2350	4957	15.7	355	115	42	524398
ABplaapppa:143	ABplaapppa	143	23590	-1409	18170	18655	23590	23.5	353	88	34	364502
ABplaapppp:143	ABplaapppp	143	18912	-6087	14166	14594	18912	22.8	311	111	36	336459
ABplap:23	ABplap	23	2196	-22803	-68	-68	2196	11.4	375	233	56	363972
ABplapa:44	ABplapa	44	2130	-22869	-69	-69	2130	7.4	403	264	51	367297
ABplapaa:69	ABplapaa	69	2122	-22877	-61	-62	2122	6.9	377	252	42	207207
ABplapaaa:101	ABplapaaa	101	2193	-22806	-122	-102	2193	10.1	309	153	37	251601
ABplapaaaa:151	ABplapaaaa	151	3359	-21640	408	436	3359	13.8	300	132	32	202203
ABplapaaap:151	ABplapaaap	151	2960	-22039	-60	105	2960	17.9	260	134	33	220047
ABplapaap:101	ABplapaap	101	2271	-22728	-62	-45	2271	6.7	367	137	38	299991
ABplapaapa:147	ABplapaapa	147	2914	-22085	-96	-16	2914	9.8	366	106	31	207256
ABplapaapp:147	ABplapaapp	147	3028	-21971	-885	-675	3028	15.5	333	129	32	194191
ABplapap:69	ABplapap	69	2209	-22790	-6	-6	2209	9.5	291	267	44	225177
ABplapapa:100	ABplapapa	100	5027	-19972	2347	2355	5027	6.7	272	180	37	213722
ABplapapaa:149	ABplapapaa	149	17035	-7964	12170	12180	17035	12.7	214	153	34	191076
ABplapapap:149	ABplapapap	149	31472	6472	21765	23743	31472	21.5	176	150	31	247714
ABplapapp:100	ABplapapp	100	5565	-19434	2928	2936	5565	10.4	207	194	39	265632
ABplapappa:146	ABplapappa	146	29702	4702	22354	23449	29702	22.8	159	175	34	252612
ABplapappp:146	ABplapappp	146	46646	21646	39571	40077	46646	34.8	144	164	33	344526
ABplapp:44	ABplapp	44	2062	-22937	-110	-110	2062	12.1	310	208	50	431739
ABplappa:68	ABplappa	68	2460	-22539	203	204	2460	8.5	314	192	45	304861
ABplappaa:105	ABplappaa	105	5585	-19414	2823	2898	5585	16.5	284	113	40	474322
ABplappaaa:149	ABplappaaa	149	9435	-15564	5604	6112	9435	26.3	275	106	33	305789
ABplappaap:149	ABplappaap	149	11636	-13363	7120	7604	11636	31.2	229	106	33	376305
ABplappap:105	ABplappap	105	5035	-19964	2057	2152	5035	14.5	232	146	39	382556
ABplappapa:148	ABplappapa	148	8072	-16927	4757	4804	8072	21.6	234	118	33	275809
ABplappapp:148	ABplappapp	148	11862	-13137	5658	6411	11862	29.2	185	135	33	339857
ABplappp:68	ABplappp	68	2722	-22277	465	472	2722	15.6	237	184	43	388546
ABplapppa:106	ABplapppa	106	17209	-7790	13070	13335	17209	24.2	205	138	39	539795
ABplapppaa:156	ABplapppaa	156	50915	25915	41494	43184	50915	38.4	200	115	31	331000
ABplapppap:156	ABplapppap	156	52067	27067	37868	42098	52067	40.0	173	143	32	368771
ABplapppp:106	ABplapppp	106	20695	-4304	15844	16335	20695	33.8	180	144	38	608689
ABplappppa:154	ABplappppa	154	53354	28354	42927	44762	53354	45.8	163	152	32	334264
ABplappppp:154	ABplappppp	154	45119	20119	36457	37242	45119	53.1	170	181	32	252608
ABplp:9	ABplp	9	2074	-22925	-266	-266	2074	19.0	340	144	64	753364
ABplpa:23	ABplpa	23	2106	-22893	-252	-252	2106	17.0	375	126	58	620872
ABplpaa:43	ABplpaa	43	2148	-22851	-124	-124	2148	7.8	367	135	50	464991
ABplpaaa:69	ABplpaaa	69	2174	-22825	-100	-101	2174	10.4	449	133	45	482464
ABplpaaaa:99	ABplpaaaa	99	2103	-22896	-277	-245	2103	34.6	493	114	40	737944
ABplpaaaaa:140	ABplpaaaaa	140	2251	-22748	-297	-195	2251	41.6	497	149	31	388067
ABplpaaaap:140	ABplpaaaap	140	2259	-22740	-535	-399	2259	42.4	461	138	32	390292
ABplpaaap:99	ABplpaaap	99	2162	-22837	-193	-198	2162	34.8	447	97	38	657886
ABplpaaapa:140	ABplpaaapa	140	2232	-22767	-123	-123	2232	43.4	459	105	30	360416
ABplpaaapp:140	ABplpaaapp	140	2126	-22873	-287	-206	2126	41.9	423	96	33	407388
ABplpaap:69	ABplpaap	69	2139	-22860	-100	-102	2139	10.7	386	141	43	321062
ABplpaapa:99	ABplpaapa	99	2162	-22837	-346	-268	2162	24.4	465	95	38	598261
ABplpaapaa:142	ABplpaapaa	142	2675	-22324	-385	-127	2675	38.0	483	104	32	398344
ABplpaapap:142	ABplpaapap	142	4003	-20996	-1805	-734	4003	33.0	444	98	33	417131
ABplpaapp:99	ABplpaapp	99	2209	-22790	-364	-223	2209	26.6	410	100	40	614031
ABplpaappa:141	ABplpaappa	141	3500	-21499	-586	-393	3500	35.5	407	102	33	410782
ABplpaappp:141	ABplpaappp	141	2972	-22027	-1383	-694	2972	33.1	370	94	32	374093
ABplpap:43	ABplpap	43	2044	-22955	-251	-250	2044	27.3	290	118	51	790729
ABplpapa:67	ABplpapa	67	2597	-22402	223	228	2597	27.2	376	90	45	717497
ABplpapaa:99	ABplpapaa	99	6260	-18739	3525	3574	6260	49.0	422	139	39	610125
ABplpapaaa:143	ABplpapaaa	143	8638	-16361	5373	5554	8638	53.1	430	176	32	293234
ABplpapaap:143	ABplpapaap	143	8329	-16670	4332	4845	8329	50.6	399	160	31	293119
ABplpapap:99	ABplpapap	99	6081	-18918	3058	3262	6081	42.8	382	115	39	657698
ABplpapapa:140	ABplpapapa	140	8335	-16664	4611	5093	8335	51.4	375	144	32	321825
ABplpapapp:140	ABplpapapp	140	8208	-16791	4069	4637	8208	52.4	334	153	33	313533
ABplpapp:67	ABplpapp	67	2461	-22538	88	88	2461	28.7	298	108	44	640407
ABplpappa:98	ABplpappa	98	7655	-17344	4551	4667	7655	44.4	344	121	40	663231
ABplpappaa:138	ABplpappaa	138	11478	-13521	7464	7971	11478	54.9	376	196	37	378896
ABplpappap:138	ABplpappap	138	19746	-5253	15506	15980	19746	55.2	332	217	30	259954
ABplpappp:98	ABplpappp	98	8560	-16439	4381	4998	8560	44.6	292	124	40	655155
ABplpapppa:144	ABplpapppa	144	19791	-5208	14059	15061	19791	55.3	312	193	33	298870
ABplpapppp:144	ABplpapppp	144	19750	-5249	9814	12961	19750	55.1	267	208	36	342584
ABplpp:23	ABplpp	23	2106	-22893	-204	-204	2106	15.8	261	143	56	536084
ABplppa:44	ABplppa	44	2175	-22824	-108	-108	2175	6.7	268	144	50	386988
ABplppaa:69	ABplppaa	69	2466	-22533	187	188	2466	9.0	336	118	43	346164
ABplppaaa:103	ABplppaaa	103	3627	-21372	1124	1190	3627	36.0	385	100	37	565017
ABplppaaaa:150	ABplppaaaa	150	4067	-20932	-291	406	4067	42.6	413	130	31	298173
ABplppaaap:150	ABplppaaap	150	4548	-20451	883	1459	4548	41.2	373	107	30	312445
ABplppaap:103	ABplppaap	103	3365	-21634	721	851	3365	33.6	340	108	38	524438
ABplppaapa:147	ABplppaapa	147	3650	-21349	466	758	3650	47.2	351	120	30	272842
ABplppaapp:147	ABplppaapp	147	4320	-20679	-2360	-440	4320	47.9	310	125	30	257767
ABplppap:69	ABplppap	69	2474	-22525	126	135	2474	15.2	282	138	42	356974
ABplppapa:104	ABplppapa	104	6434	-18565	3539	3602	6434	27.6	308	103	39	513258
ABplppapaa:148	ABplppapaa	148	14794	-10205	10978	11200	14794	39.5	339	102	33	357126
ABplppapap:148	ABplppapap	148	16350	-8649	11537	12472	16350	40.3	295	106	33	358339
ABplppapp:104	ABplppapp	104	7493	-17506	3386	4180	7493	28.8	251	123	39	527235
ABplppappa:154	ABplppappa	154	16460	-8539	11189	12395	16460	38.6	265	99	35	382289
ABplppappp:154	ABplppappp	154	18123	-6876	10506	12884	18123	42.7	231	119	34	374924
ABplppp:44	ABplppp	44	2118	-22881	-173	-174	2118	23.4	203	137	52	779510
ABplpppa:68	ABplpppa	68	4444	-20555	1903	1902	4444	19.8	237	112	43	503356
ABplpppaa:102	ABplpppaa	102	19614	-5385	14739	15288	19614	31.4	236	105	39	617882
ABplpppaaa:146	ABplpppaaa	146	28403	3403	20083	21462	28403	46.9	261	126	33	300865
ABplpppaap:146	ABplpppaap	146	31611	6611	23710	24779	31611	46.3	209	141	32	303828
ABplpppap:102	ABplpppap	102	20483	-4516	15584	16238	20483	39.3	207	125	39	608836
ABplpppapa:145	ABplpppapa	145	23442	-1557	13440	15954	23442	52.3	210	167	35	279650
ABplpppapp:145	ABplpppapp	145	34160	9160	23797	25477	34160	54.8	190	207	29	201834
ABplpppp:68	ABplpppp	68	5165	-19834	2524	2524	5165	33.5	222	122	45	754715
ABplppppa:100	ABplppppa	100	29805	4805	24590	24914	29805	39.0	264	111	39	616958
ABplppppaa:140	ABplppppaa	140	63416	38416	51874	52590	63416	50.2	289	142	30	217722
ABplppppap:140	ABplppppap	140	56941	31941	44723	45972	56941	52.1	253	159	31	213423
ABplppppp:100	ABplppppp	100	28466	3466	23121	23490	28466	47.3	234	142	40	547883
ABplpppppa:143	ABplpppppa	143	68198	43198	52301	54677	68198	52.6	238	204	31	197117
ABplpppppp:143	ABplpppppp	143	66049	41049	52988	54946	66049	54.3	217	233	32	211321
ABpr:2	ABpr	2	1946	-23054	-454	-454	1946	39.4	283	381	73	1839747
ABpra:9	ABpra	9	1994	-23005	-437	-437	1994	37.2	315	416	64	1306567
ABpraa:23	ABpraa	23	2005	-22994	-548	-549	2005	37.8	372	412	60	1228773
ABpraaa:43	ABpraaa	43	2055	-22944	-381	-381	2055	28.9	452	408	52	1196311
ABpraaaa:69	ABpraaaa	69	2033	-22966	-339	-341	2033	32.7	516	376	43	854173
ABpraaaaa:105	ABpraaaaa	105	1923	-23076	-134	-136	1923	21.3	540	363	36	536992
ABpraaaaaa:150	ABpraaaaaa	150	1859	-23140	-98	-107	1859	27.5	546	368	31	360953
ABpraaaaap:150	ABpraaaaap	150	1916	-23083	-71	-86	1916	22.6	522	378	30	340931
ABpraaaap:105	ABpraaaap	105	1970	-23029	-197	-206	1970	26.1	501	388	38	626431
ABpraaaapa:142	ABpraaaapa	142	1934	-23065	-131	-147	1934	28.4	505	390	31	362844
ABpraaaapp:142	ABpraaaapp	142	1889	-23110	-248	-175	1889	23.8	471	411	31	303215
ABpraaap:69	ABpraaap	69	2116	-22883	-233	-235	2116	28.7	449	373	44	709089
ABpraaapa:101	ABpraaapa	101	1999	-23000	-116	-126	1999	20.2	494	357	38	565396
ABpraaapaa:147	ABpraaapaa	147	2187	-22812	-170	-168	2187	26.3	511	341	31	355845
ABpraaapap:147	ABpraaapap	147	2117	-22882	-121	-134	2117	20.0	483	367	34	413864
ABpraaapp:101	ABpraaapp	101	2077	-22922	-149	-151	2077	21.3	425	388	40	591020
ABpraaappa:138	ABpraaappa	138	2812	-22187	603	589	2812	23.2	451	391	33	385122
ABpraaappp:138	ABpraaappp	138	2730	-22269	-925	-330	2730	24.2	410	400	35	393110
ABpraap:43	ABpraap	43	1991	-23008	-529	-534	1991	43.0	380	390	52	1195410
ABpraapa:69	ABpraapa	69	2064	-22935	-396	-401	2064	34.4	439	413	45	919307
ABpraapaa:101	ABpraapaa	101	1995	-23004	-164	-170	1995	15.3	480	385	38	545896
ABpraapaaa:145	ABpraapaaa	145	1939	-23060	-699	-385	1939	13.5	528	347	33	361244
ABpraapaap:145	ABpraapaap	145	2078	-22921	-286	-243	2078	11.9	483	367	33	311482
ABpraapap:101	ABpraapap	101	1996	-23003	-208	-195	1996	13.1	427	405	39	515939
ABpraapapa:143	ABpraapapa	143	1985	-23014	-222	-191	1985	13.5	455	391	32	307512
ABpraapapp:143	ABpraapapp	143	2350	-22649	-477	-389	2350	14.9	421	396	32	263314
ABpraapp:69	ABpraapp	69	2100	-22899	-320	-325	2100	32.7	367	394	46	824214
ABpraappa:99	ABpraappa	99	5215	-19784	2686	2678	5215	16.4	383	424	38	553461
ABpraappaa:148	ABpraappaa	148	16883	-8117	12425	12629	16883	18.1	411	437	30	269031
ABpraappap:148	ABpraappap	148	15564	-9435	10381	10929	15564	20.1	380	417	34	376025
ABpraappp:99	ABpraappp	99	4594	-20405	1987	2000	4594	22.4	328	420	41	598169
ABpraapppa:143	ABpraapppa	143	22051	-2948	17693	17821	22051	26.1	361	448	35	442702
ABpraapppp:143	ABpraapppp	143	21237	-3762	15693	16264	21237	29.0	317	417	34	355109
ABprap:23	ABprap	23	2054	-22945	-305	-305	2054	25.9	257	402	59	1005706
ABprapa:43	ABprapa	43	2073	-22926	-256	-256	2073	23.4	350	433	52	1044547
ABprapaa:67	ABprapaa	67	2123	-22876	-133	-130	2123	17.4	386	429	42	547521
ABprapaaa:100	ABprapaaa	100	2119	-22880	-119	-104	2119	8.3	353	394	36	283656
ABprapaaaa:144	ABprapaaaa	144	3895	-21104	-470	196	3895	14.4	372	396	33	276233
ABprapaaap:144	ABprapaaap	144	3043	-21956	-1127	-716	3043	16.2	325	396	33	218272
ABprapaap:100	ABprapaap	100	2265	-22734	-174	-127	2265	11.9	299	390	38	318309
ABprapaapa:148	ABprapaapa	148	2667	-22332	41	47	2667	19.6	298	412	30	218652
ABprapaapp:148	ABprapaapp	148	2661	-22338	-530	-287	2661	26.6	271	399	32	260348
ABprapap:67	ABprapap	67	2098	-22901	-171	-170	2098	20.0	312	422	45	606072
ABprapapa:97	ABprapapa	97	7214	-17785	4222	4288	7214	14.8	256	385	40	405826
ABprapapaa:146	ABprapapaa	146	29107	4107	22221	23084	29107	21.0	212	387	35	321999
ABprapapap:146	ABprapapap	146	43541	18541	33587	35356	43541	29.4	180	383	33	362995
ABprapapp:97	ABprapapp	97	10657	-14342	7320	7441	10657	26.3	202	372	40	559841
ABprapappa:146	ABprapappa	146	56628	31628	45757	47563	56628	35.8	167	365	34	413481
ABprapappp:146	ABprapappp	146	57148	32148	46777	48549	57148	42.3	144	337	33	366821
ABprapp:43	ABprapp	43	2021	-22978	-244	-248	2021	29.2	251	402	52	1049874
ABprappa:67	ABprappa	67	3355	-21644	914	919	3355	27.9	275	433	46	865863
ABprappaa:105	ABprappaa	105	8020	-16979	4730	5084	8020	26.5	272	425	39	546597
ABprappaaa:149	ABprappaaa	149	12810	-12190	9017	9221	12810	35.1	284	422	34	368542
ABprappaap:149	ABprappaap	149	14100	-10899	7889	9333	14100	38.1	241	409	34	375354
ABprappap:105	ABprappap	105	9222	-15777	5080	5685	9222	27.7	225	411	39	620600
ABprappapa:151	ABprappapa	151	11692	-13307	7957	8114	11692	27.3	241	417	33	296224
ABprappapp:151	ABprappapp	151	15639	-9360	7940	10048	15639	35.4	198	406	33	345190
ABprappp:67	ABprappp	67	3690	-21309	1257	1263	3690	33.2	242	379	43	665847
ABprapppa:105	ABprapppa	105	30058	5058	24387	24999	30058	35.7	208	401	38	616267
ABprapppaa:156	ABprapppaa	156	65089	40089	54398	55584	65089	44.2	214	405	30	281626
ABprapppap:156	ABprapppap	156	59064	34064	44703	47507	59064	47.6	188	378	30	250508
ABprapppp:105	ABprapppp	105	29969	4969	24501	24906	29969	41.2	178	373	37	594932
ABprappppa:154	ABprappppa	154	65897	40897	51471	54409	65897	45.8	156	365	31	302249
ABprappppp:154	ABprappppp	154	59882	34882	47738	49622	59882	52.1	155	328	32	258133
ABprp:9	ABprp	9	1993	-23006	-510	-510	1993	42.8	221	312	61	1058195
ABprpa:23	ABprpa	23	1976	-23023	-548	-548	1976	46.0	271	371	58	1045423
ABprpaa:43	ABprpaa	43	2060	-22939	-465	-471	2060	40.5	312	422	51	1197641
ABprpaaa:69	ABprpaaa	69	2331	-22668	-128	-137	2331	41.4	400	424	44	889542
ABprpaaaa:102	ABprpaaaa	102	2408	-22591	64	127	2408	34.3	480	399	39	734234
ABprpaaaaa:145	ABprpaaaaa	145	2436	-22563	-233	90	2436	39.8	496	372	31	381364
ABprpaaaap:145	ABprpaaaap	145	2429	-22570	-358	-122	2429	41.0	461	385	31	342776
ABprpaaap:102	ABprpaaap	102	2375	-22624	-2	7	2375	34.0	405	431	37	628464
ABprpaaapa:144	ABprpaaapa	144	2330	-22669	56	141	2330	42.0	440	420	30	335000
ABprpaaapp:144	ABprpaaapp	144	2410	-22589	-282	-170	2410	39.4	402	411	33	374366
ABprpaap:69	ABprpaap	69	2294	-22705	-197	-199	2294	37.4	336	429	45	892246
ABprpaapa:100	ABprpaapa	100	2332	-22667	41	39	2332	27.9	404	429	38	641255
ABprpaapaa:142	ABprpaapaa	142	2283	-22716	70	106	2283	32.1	467	394	33	402345
ABprpaapap:142	ABprpaapap	142	2219	-22780	-46	-18	2219	33.9	432	411	32	387022
ABprpaapp:100	ABprpaapp	100	2388	-22611	-92	-39	2388	29.6	351	430	39	624285
ABprpaappa:141	ABprpaappa	141	2597	-22403	-19	26	2597	31.2	397	424	33	380530
ABprpaappp:141	ABprpaappp	141	2937	-22062	-938	-721	2937	34.5	358	413	32	362415
ABprpap:43	ABprpap	43	2066	-22933	-465	-468	2066	46.8	231	367	51	1106231
ABprpapa:68	ABprpapa	68	3281	-21718	661	660	3281	49.0	330	400	45	803304
ABprpapaa:101	ABprpapaa	101	9534	-15465	6276	6466	9534	44.3	402	404	38	656014
ABprpapaaa:144	ABprpapaaa	144	12893	-12106	7299	8134	12893	46.7	408	372	31	315403
ABprpapaap:144	ABprpapaap	144	13055	-11944	6157	7179	13055	49.0	380	353	31	282954
ABprpapap:101	ABprpapap	101	8407	-16592	4853	5118	8407	43.1	360	389	38	623080
ABprpapapa:143	ABprpapapa	143	11766	-13233	7083	7740	11766	49.3	365	379	31	279121
ABprpapapp:143	ABprpapapp	143	11360	-13639	3324	6074	11360	51.9	332	369	32	262940
ABprpapp:68	ABprpapp	68	3036	-21963	455	465	3036	50.2	266	362	45	751169
ABprpappa:98	ABprpappa	98	10992	-14007	7275	7516	10992	50.3	359	358	38	565736
ABprpappaa:139	ABprpappaa	139	24485	-514	19151	19159	24485	49.9	415	331	31	287352
ABprpappap:139	ABprpappap	139	24160	-839	16697	18335	24160	52.2	358	328	32	270788
ABprpappp:98	ABprpappp	98	10685	-14314	6786	7209	10685	51.7	311	370	40	602331
ABprpapppa:140	ABprpapppa	140	32580	7580	25224	26189	32580	54.3	322	334	33	280642
ABprpapppp:140	ABprpapppp	140	29534	4534	17922	22228	29534	54.9	268	316	36	309148
ABprpp:23	ABprpp	23	2035	-22964	-426	-426	2035	34.6	171	326	56	963458
ABprppa:44	ABprppa	44	2222	-22777	-216	-224	2222	32.4	188	386	50	1053109
ABprppaa:71	ABprppaa	71	3467	-21532	880	902	3467	41.6	281	424	43	808342
ABprppaaa:109	ABprppaaa	109	4350	-20650	1811	1876	4350	39.0	352	438	37	635995
ABprppaaaa:154	ABprppaaaa	154	4052	-20947	1223	1388	4052	40.7	382	434	31	322749
ABprppaaap:154	ABprppaaap	154	5034	-19965	1354	2107	5034	38.7	343	443	30	322302
ABprppaap:109	ABprppaap	109	4351	-20648	475	1292	4351	40.7	320	414	37	567381
ABprppaapa:153	ABprppaapa	153	5396	-19603	1491	1977	5396	47.7	358	401	29	248765
ABprppaapp:153	ABprppaapp	153	4839	-20160	-544	673	4839	52.3	321	394	30	229453
ABprppap:71	ABprppap	71	3548	-21451	732	844	3548	40.9	231	385	44	757761
ABprppapa:109	ABprppapa	109	10842	-14157	6898	7136	10842	37.1	295	398	38	566137
ABprppapaa:155	ABprppapaa	155	24221	-778	19374	19519	24221	42.1	344	414	33	325355
ABprppapap:155	ABprppapap	155	27778	2778	19994	21566	27778	46.3	303	397	31	269588
ABprppapp:109	ABprppapp	109	12590	-12409	6294	8177	12590	40.2	248	388	39	595570
ABprppappa:158	ABprppappa	158	29151	4151	22562	23601	29151	46.0	276	416	30	271291
ABprppappp:158	ABprppappp	158	27414	2414	17738	20044	27414	49.5	233	392	31	249880
ABprppp:44	ABprppp	44	2124	-22875	-391	-392	2124	44.1	154	312	51	1154382
ABprpppa:70	ABprpppa	70	6086	-18913	3203	3295	6086	47.7	194	364	43	740969
ABprpppaa:102	ABprpppaa	102	21833	-3166	16837	17542	21833	44.7	252	415	38	611311
ABprpppaaa:147	ABprpppaaa	147	28715	3715	20350	21830	28715	50.9	279	402	31	252824
ABprpppaap:147	ABprpppaap	147	29715	4715	20083	21797	29715	52.3	224	385	31	242254
ABprpppap:102	ABprpppap	102	21914	-3085	16333	16982	21914	46.6	212	388	37	516434
ABprpppapa:147	ABprpppapa	147	25872	872	16021	17939	25872	51.5	201	355	33	256699
ABprpppapp:147	ABprpppapp	147	37318	12318	26826	29546	37318	56.0	170	322	30	221573
ABprpppp:70	ABprpppp	70	6523	-18476	3602	3683	6523	48.6	165	316	44	773396
ABprppppa:103	ABprppppa	103	26533	1533	21353	21743	26533	48.8	272	377	39	540354
ABprppppaa:144	ABprppppaa	144	59460	34460	48279	48848	59460	53.7	299	374	30	218906
ABprppppap:144	ABprppppap	144	50755	25755	40257	41313	50755	54.4	257	364	32	227450
ABprppppp:103	ABprppppp	103	30857	5857	25325	25512	30857	53.1	234	343	38	489313
ABprpppppa:151	ABprpppppa	151	68127	43127	53133	56021	68127	54.9	241	319	31	230544
ABprpppppp:151	ABprpppppp	151	68819	43819	57063	58471	68819	54.5	205	297	32	245080
EMS:1	EMS	1	2021	-22978	-260	-260	2021	42.5	373	162	58	653258
MS:3	MS	3	1940	-23059	-481	-481	1940	45.4	390	244	71	1704446
MSa:15	MSa	15	1995	-23004	-445	-445	1995	40.3	442	173	63	1174716
MSaa:32	MSaa	32	2001	-22998	-443	-446	2001	44.4	486	186	55	1117349
MSaaa:54	MSaaa	54	1979	-23020	-460	-467	1979	43.3	515	170	51	1102326
MSaaaa:83	MSaaaa	83	2055	-22945	-309	-317	2055	37.4	549	211	44	875542
MSaaaaa:112	MSaaaaa	112	1977	-23022	-103	-104	1977	32.3	567	243	39	721941
MSaaaaaa:147	MSaaaaaa	147	2079	-22920	88	73	2079	32.2	588	235	30	393493
MSaaaaap:147	MSaaaaap	147	2020	-22979	-38	-36	2020	25.8	554	231	35	491249
MSaaaap:112	MSaaaap	112	1975	-23024	-76	-70	1975	24.2	515	238	38	526364
MSaaaapa:152	MSaaaapa	152	2010	-22989	-74	-42	2010	19.3	531	224	32	330914
MSaaaapp:152	MSaaaapp	152	2083	-22916	93	95	2083	17.8	484	222	31	239913
MSaaap:83	MSaaap	83	2143	-22856	-241	-255	2143	43.2	464	211	43	773457
MSaaapa:114	MSaaapa	114	2081	-22918	-29	-29	2081	33.9	493	232	40	628988
MSaaapaa:149	MSaaapaa	149	2782	-22217	675	672	2782	30.0	516	225	36	466707
MSaaapap:149	MSaaapap	149	2661	-22338	473	503	2661	28.8	467	216	35	378138
MSaaapp:114	MSaaapp	114	2695	-22304	548	551	2695	33.1	442	257	35	464058
MSaap:54	MSaap	54	1974	-23025	-536	-538	1974	50.5	423	186	49	852001
MSaapa:81	MSaapa	81	2137	-22862	-519	-537	2137	52.5	421	177	45	697907
MSaapaa:110	MSaapaa	110	2267	-22732	45	58	2267	43.3	428	219	40	598371
MSaapaaa:145	MSaapaaa	145	2935	-22064	408	615	2935	42.4	450	230	33	390292
MSaapaap:145	MSaapaap	145	2480	-22519	249	275	2480	36.0	419	224	35	386050
MSaapap:110	MSaapap	110	2595	-22404	318	398	2595	48.0	376	222	36	468631
MSaapapa:153	MSaapapa	153	3176	-21824	334	679	3176	46.6	412	249	29	261450
MSaapapp:153	MSaapapp	153	2861	-22139	559	584	2861	45.5	373	237	31	254509
MSaapp:81	MSaapp	81	2271	-22728	-250	-246	2271	51.3	341	165	43	704928
MSaappa:119	MSaappa	119	8501	-16498	5100	5536	8501	50.2	354	204	34	386034
MSaappp:119	MSaappp	119	7237	-17762	3979	4275	7237	46.4	319	185	40	561495
MSap:32	MSap	32	2025	-22974	-391	-396	2025	40.2	389	124	55	1231828
MSapa:56	MSapa	56	1963	-23036	-455	-462	1963	41.9	402	119	48	1003976
MSapaa:84	MSapaa	84	2099	-22900	-319	-328	2099	39.1	461	160	41	675084
MSapaaa:120	MSapaaa	120	1975	-23024	-128	-97	1975	35.5	526	185	37	535796
MSapaaaa:163	MSapaaaa	163	2155	-22845	55	80	2155	40.6	553	180	30	287215
MSapaaap:163	MSapaaap	163	2071	-22928	-176	-161	2071	36.8	508	198	30	262470
MSapaap:120	MSapaap	120	2022	-22977	-222	-184	2022	38.1	466	185	35	455347
MSapap:84	MSapap	84	2135	-22864	-307	-301	2135	40.5	391	153	42	661288
MSapapa:119	MSapapa	119	3674	-21325	1029	1074	3674	34.3	447	157	37	489659
MSapapaa:161	MSapapaa	161	9062	-15937	5520	5569	9062	33.1	498	163	30	279819
MSapapap:161	MSapapap	161	7859	-17140	4460	4575	7859	31.0	443	164	32	280563
MSapapp:119	MSapapp	119	3852	-21147	633	968	3852	27.6	408	164	36	370115
MSapp:56	MSapp	56	2022	-22977	-298	-307	2022	46.8	314	148	48	905939
MSappa:85	MSappa	85	4677	-20322	2161	2175	4677	40.7	343	146	41	674595
MSappaa:122	MSappaa	122	16519	-8480	12173	12707	16519	40.2	406	169	36	400937
MSappap:122	MSappap	122	18006	-6993	13307	13758	18006	39.1	361	160	34	358638
MSappp:85	MSappp	85	5648	-19351	2971	2968	5648	33.4	306	159	41	543885
MSapppa:136	MSapppa	136	38000	13000	29718	30420	38000	26.3	368	151	35	326579
MSapppp:136	MSapppp	136	24174	-825	18720	18912	24174	22.3	319	165	37	281746
MSp:15	MSp	15	1960	-23039	-385	-385	1960	40.4	350	268	63	1089341
MSpa:32	MSpa	32	1956	-23043	-406	-409	1956	44.0	424	276	56	1090579
MSpaa:53	MSpaa	53	1935	-23064	-405	-410	1935	45.5	455	281	49	848183
MSpaaa:81	MSpaaa	81	2025	-22974	-309	-315	2025	41.0	486	281	46	791420
MSpaaaa:110	MSpaaaa	110	1921	-23079	-187	-199	1921	34.4	539	295	38	627659
MSpaaaaa:147	MSpaaaaa	147	1939	-23060	-55	-65	1939	29.0	563	297	30	346629
MSpaaaap:147	MSpaaaap	147	1972	-23027	-291	-284	1972	26.2	525	285	35	407344
MSpaaap:110	MSpaaap	110	1985	-23014	-152	-147	1985	26.6	483	298	39	495058
MSpaaapa:148	MSpaaapa	148	1948	-23051	-305	-287	1948	17.7	521	265	30	260747
MSpaaapp:148	MSpaaapp	148	1936	-23064	-120	-113	1936	19.5	475	269	34	261193
MSpaap:81	MSpaap	81	2082	-22917	-311	-297	2082	44.2	414	274	41	649210
MSpaapa:115	MSpaapa	115	2003	-22996	-152	-124	2003	35.9	475	298	40	600444
MSpaapaa:150	MSpaapaa	150	2428	-22571	144	134	2428	29.4	491	299	33	370531
MSpaapap:150	MSpaapap	150	2369	-22630	-21	-24	2369	26.9	457	302	34	323421
MSpaapp:115	MSpaapp	115	2588	-22411	-38	51	2588	30.2	416	301	30	228691
MSpap:53	MSpap	53	2032	-22967	-397	-399	2032	49.5	354	279	50	803827
MSpapa:80	MSpapa	80	2585	-22414	-6	-20	2585	53.2	389	274	46	685451
MSpapaa:110	MSpapaa	110	4508	-20491	1955	2012	4508	45.6	406	287	39	527585
MSpapaaa:146	MSpapaaa	146	7541	-17458	4691	4819	7541	46.1	439	276	32	304967
MSpapaap:146	MSpapaap	146	5810	-19189	3091	3129	5810	36.8	399	275	35	350561
MSpapap:110	MSpapap	110	5770	-19229	2676	2871	5770	46.4	364	288	37	466494
MSpapapa:155	MSpapapa	155	9915	-15084	5775	5934	9915	46.5	410	288	30	253681
MSpapapp:155	MSpapapp	155	8103	-16896	2754	4022	8103	44.0	366	289	35	324062
MSpapp:80	MSpapp	80	3589	-21410	856	915	3589	52.4	309	275	44	663934
MSpappa:125	MSpappa	125	18825	-6174	12891	14182	18825	51.9	353	302	35	392018
MSpappp:125	MSpappp	125	15967	-9032	11341	12127	15967	52.1	306	286	39	484559
MSpp:32	MSpp	32	1995	-23004	-394	-395	1995	48.0	310	293	55	1009304
MSppa:55	MSppa	55	2246	-22753	-226	-228	2246	50.6	334	361	48	815920
MSppaa:84	MSppaa	84	3249	-21750	792	794	3249	44.3	413	335	41	591100
MSppaaa:118	MSppaaa	118	3599	-21400	1383	1396	3599	36.2	503	339	35	430366
MSppaaaa:163	MSppaaaa	163	4764	-20235	2452	2407	4764	39.5	529	333	30	263310
MSppaaap:163	MSppaaap	163	4076	-20923	1460	1613	4076	36.0	486	325	30	234934
MSppaap:118	MSppaap	118	4213	-20786	773	1352	4213	34.6	450	350	34	365579
MSppap:84	MSppap	84	3025	-21974	447	541	3025	42.0	359	308	41	580200
MSppapa:118	MSppapa	118	4557	-20442	1913	1976	4557	28.2	434	350	36	384806
MSppapaa:163	MSppapaa	163	9454	-15545	6385	6394	9454	32.5	478	360	29	254316
MSppapap:163	MSppapap	163	7443	-17556	-391	1475	7443	31.5	428	346	32	252464
MSppapp:118	MSppapp	118	5318	-19681	1373	1755	5318	23.7	400	336	35	286685
MSppp:55	MSppp	55	2267	-22732	-107	-109	2267	51.1	274	287	49	857372
MSpppa:87	MSpppa	87	11226	-13773	7646	7802	11226	40.7	329	340	40	563352
MSpppaa:124	MSpppaa	124	43345	18345	33572	35079	43345	38.6	404	337	35	374368
MSpppap:124	MSpppap	124	40982	15982	30672	32755	40982	35.4	361	336	34	326690
MSpppp:87	MSpppp	87	14104	-10895	10068	10317	14104	41.4	302	323	41	586015
MSppppa:137	MSppppa	137	66728	41728	53618	54100	66728	30.5	386	364	35	353001
MSppppp:137	MSppppp	137	48616	23616	39259	40335	48616	27.4	332	371	37	338208
E:3	E	3	1962	-23037	-552	-553	1962	38.0	224	192	72	1710464
Ea:15	Ea	15	2006	-22993	-427	-429	2006	39.5	331	172	64	1443510
Eal:49	Eal	49	1998	-23001	-402	-410	1998	39.6	361	197	57	1105298
Eala:90	Eala	90	1951	-23048	-251	-256	1951	27.5	436	218	47	564152
Ealaa:150	Ealaa	150	1922	-23077	-188	-176	1922	20.8	447	209	37	263096
Ealap:150	Ealap	150	1962	-23037	-75	-75	1962	19.3	383	223	38	201407
Ealp:90	Ealp	90	1983	-23016	-334	-284	1983	35.2	356	210	46	533873
Ealpa:153	Ealpa	153	2142	-22857	-218	-164	2142	31.5	403	208	37	293083
Ealpp:153	Ealpp	153	2204	-22795	-220	-215	2204	27.7	346	211	37	198353
Ear:49	Ear	49	2075	-22924	-213	-217	2075	27.6	360	252	56	775483
Eara:92	Eara	92	2019	-22980	-194	-184	2019	24.0	405	265	46	480013
Earaa:159	Earaa	159	2100	-22899	-133	-122	2100	17.3	435	284	35	220837
Earap:159	Earap	159	2214	-22785	-97	-126	2214	18.6	359	287	36	158139
Earp:92	Earp	92	2006	-22993	-158	-158	2006	25.3	331	246	46	396740
Earpa:155	Earpa	155	2443	-22556	-1446	-1264	2443	31.5	366	287	37	281585
Earpp:155	Earpp	155	2082	-22918	-95	-99	2082	27.0	302	254	38	223098
Ep:15	Ep	15	1994	-23005	-447	-450	1994	36.5	233	216	65	1509315
Epl:52	Epl	52	2230	-22769	-79	-81	2230	27.0	270	211	56	682999
Epla:92	Epla	92	2236	-22763	15	14	2236	21.6	284	213	46	361842
Eplaa:154	Eplaa	154	2150	-22849	12	13	2150	15.2	297	230	38	168402
Eplap:154	Eplap	154	2993	-22006	-729	-497	2993	25.2	237	208	37	247046
Eplp:92	Eplp	92	2305	-22694	-97	-42	2305	31.3	218	230	49	558094
Eplpa:162	Eplpa	162	2649	-22351	82	71	2649	23.5	197	220	35	164897
Eplpp:162	Eplpp	162	3266	-21733	-2697	-1009	3266	40.4	194	239	40	383100
Epr:52	Epr	52	2242	-22757	-151	-152	2242	35.1	238	298	57	1004578
Epra:94	Epra	94	2355	-22644	-128	-94	2355	27.8	292	305	49	527406
Epraa:163	Epraa	163	2916	-22083	68	132	2916	13.5	308	320	39	189844
Eprap:163	Eprap	163	2312	-22687	36	50	2312	23.5	267	313	38	205070
Eprp:94	Eprp	94	2452	-22547	46	68	2452	33.2	222	287	48	572695
Eprpa:166	Eprpa	166	2353	-22646	142	140	2353	25.0	242	293	35	188548
Eprpp:166	Eprpp	166	3165	-21835	46	130	3165	37.8	203	280	36	326499
P2:1	P2	1	2155	-22844	-261	-261	2155	37.0	176	252	70	532605
C:3	C	3	2117	-22882	-203	-203	2117	16.5	229	282	66	782393
Ca:19	Ca	19	2129	-22870	-172	-172	2129	14.0	283	300	61	445478
Caa:41	Caa	41	2162	-22838	-162	-162	2162	9.1	302	345	55	374936
Caaa:66	Caaa	66	2106	-22893	-198	-198	2106	10.6	283	362	48	322820
Caaaa:99	Caaaa	99	2126	-22873	-124	-123	2126	6.1	239	317	41	188804
Caaaaa:141	Caaaaa	141	2143	-22856	-187	-109	2143	7.2	233	295	35	104338
Caaaap:141	Caaaap	141	2014	-22985	-132	-137	2014	13.1	167	316	37	215115
Caaap:99	Caaap	99	2023	-22976	-240	-234	2023	20.0	171	325	43	431704
Caaapa:141	Caaapa	141	2128	-22871	-263	-257	2128	21.6	151	318	37	259275
Caaapp:141	Caaapp	141	2183	-22816	-1484	-525	2183	38.3	132	305	37	358168
Caap:66	Caap	66	2119	-22880	-187	-187	2119	17.5	197	304	45	379897
Caapa:105	Caapa	105	2153	-22846	-692	-398	2153	38.6	147	307	36	415323
Caapp:105	Caapp	105	2026	-22973	-494	-360	2026	38.0	118	266	42	652087
Caappd:149	Caappd	149	2699	-22300	-445	-54	2699	49.3	117	277	38	384741
Caappv:149	Caappv	149	3213	-21786	-399	32	3213	55.9	163	254	33	267009
Cap:41	Cap	41	2070	-22929	-222	-222	2070	18.2	202	331	55	565766
Capa:74	Capa	74	2124	-22875	-403	-388	2124	35.2	179	357	46	702897
Capaa:120	Capaa	120	2732	-22267	-1784	-599	2732	47.4	243	330	40	497162
Capap:120	Capap	120	2484	-22515	-1007	-483	2484	48.2	199	297	39	483588
Capp:74	Capp	74	2121	-22878	-302	-305	2121	33.7	140	304	47	755276
Cappa:112	Cappa	112	7310	-17689	2940	3777	7310	41.7	185	339	39	506801
Cappaa:166	Cappaa	166	14862	-10137	10937	10959	14862	35.2	230	361	35	301555
Cappap:166	Cappap	166	17493	-7506	10894	11478	17493	45.8	201	330	31	230472
Cappp:112	Cappp	112	8023	-16976	4537	4831	8023	46.5	159	279	41	563206
Capppa:170	Capppa	170	23191	-1809	13264	14362	23191	50.0	198	260	30	188287
Capppp:170	Capppp	170	24867	-133	17850	18868	24867	44.0	192	302	30	237801
Cp:19	Cp	19	2135	-22864	-234	-234	2135	16.6	187	227	62	633643
Cpa:41	Cpa	41	2145	-22855	-183	-183	2145	10.9	180	251	56	451518
Cpaa:67	Cpaa	67	2186	-22813	-82	-83	2186	8.2	198	222	48	245423
Cpaaa:99	Cpaaa	99	2067	-22932	-108	-101	2067	8.6	196	240	42	217652
Cpaaaa:142	Cpaaaa	142	2069	-22930	-26	-26	2069	4.4	191	253	36	110132
Cpaaap:142	Cpaaap	142	1961	-23038	-89	-85	1961	15.2	140	231	38	232004
Cpaap:99	Cpaap	99	2110	-22889	-78	-76	2110	19.5	156	243	42	324984
Cpaapa:141	Cpaapa	141	1959	-23040	-181	-172	1959	24.0	121	218	38	287011
Cpaapp:141	Cpaapp	141	1970	-23029	-128	-119	1970	36.8	111	253	37	314068
Cpap:67	Cpap	67	2153	-22846	-239	-229	2153	24.6	142	234	46	479222
Cpapa:105	Cpapa	105	5271	-19728	2706	2776	5271	28.1	133	195	43	526908
Cpapaa:158	Cpapaa	158	12752	-12248	8907	9253	12752	37.7	108	190	34	315879
Cpapap:158	Cpapap	158	11297	-13702	8182	8287	11297	48.1	118	237	34	243445
Cpapp:105	Cpapp	105	5955	-19044	2570	3055	5955	39.5	112	204	40	571853
Cpappd:153	Cpappd	153	12063	-12936	8441	8648	12063	47.2	118	190	34	281960
Cpappv:153	Cpappv	153	12910	-12089	8955	9017	12910	55.4	149	225	29	158780
Cpp:41	Cpp	41	1997	-23003	-468	-468	1997	33.8	124	201	55	1062186
Cppa:72	Cppa	72	5532	-19467	2673	2717	5532	34.6	159	200	47	681272
Cppaa:110	Cppaa	110	38699	13699	32050	32506	38699	45.0	154	212	40	519514
Cppaaa:168	Cppaaa	168	77604	52604	58308	60756	77604	49.0	198	221	30	170769
Cppaap:168	Cppaap	168	72505	47505	53736	56865	72505	42.0	175	196	31	205078
Cppap:110	Cppap	110	31500	6500	25788	25839	31500	37.9	183	176	39	453100
Cppapa:164	Cppapa	164	53607	28607	45942	45843	53607	29.8	244	170	34	233529
Cppapp:164	Cppapp	164	67297	42297	55002	56649	67297	35.4	189	182	35	313270
Cppp:72	Cppp	72	7240	-17759	4277	4309	7240	44.7	129	192	48	917844
Cpppa:117	Cpppa	117	16545	-8454	9102	11041	16545	47.4	197	218	39	454508
Cpppp:117	Cpppp	117	15959	-9040	11047	11878	15959	47.8	247	203	40	456511
P3:3	P3	3	1993	-23006	-477	-479	1993	32.2	139	216	63	1088434
D:24	D	24	1982	-23017	-588	-590	1982	38.9	139	217	57	832736
Da:53	Da	53	1996	-23003	-552	-551	1996	42.6	200	151	49	432783
Daa:94	Daa	94	2080	-22919	-337	-314	2080	42.9	279	168	40	320308
Daaa:136	Daaa	136	2683	-22316	-1095	-817	2683	32.3	325	153	35	258160
Daap:136	Daap	136	2495	-22504	-501	-349	2495	38.6	286	163	36	300850
Dap:94	Dap	94	2126	-22873	-540	-441	2126	46.5	219	188	41	330632
Dapa:131	Dapa	131	4103	-20896	1354	1399	4103	31.2	297	191	34	202889
Dapp:131	Dapp	131	4080	-20919	603	1060	4080	34.0	250	192	38	308473
Dp:53	Dp	53	1951	-23048	-585	-574	1951	48.3	169	247	48	361504
Dpa:93	Dpa	93	2092	-22907	-742	-547	2092	47.7	256	311	41	301156
Dpaa:137	Dpaa	137	4126	-20873	-2399	-691	4126	36.4	330	359	35	241682
Dpap:137	Dpap	137	2274	-22725	-533	-457	2274	42.8	296	347	37	275784
Dpp:93	Dpp	93	2092	-22907	-391	-366	2092	48.5	185	253	41	303640
Dppa:130	Dppa	130	3483	-21516	1072	1081	3483	43.6	278	299	34	218637
Dppp:130	Dppp	130	3121	-21878	643	687	3121	38.7	241	305	38	260874
P4:24	P4	24	1970	-23029	-550	-551	1970	48.6	231	187	51	490081
Z2:83	Z2	83	2107	-22892	-414	-306	2107	45.8	270	247	41	176840
Z3:83	Z3	83	2025	-22974	-368	-288	2025	46.5	325	225	35	125814
