# Supplementary material for: Quantitative Differences in Nuclear β-catenin and TCF Pattern Embryonic Cells in C. elegans
Source: PLoS Genet. 2015 Oct 21;11(10):e1005585. doi: 10.1371/journal.pgen.1005585 (PMC4619327; doi:10.1371/journal.pgen.1005585)
Supplement: S1 Data — For each cell analyzed, birth time is given in column 3 and the average nuclear reporter intensity over the lifetime of the cell (corrected for background) is given in column 7 (“blot”). For information on each embryo’s strain information and experimental conditions, refer to S2 Table. (ZIP) [file pgen.1005585.s005.zip › CAs/CA20120126_poptop_L1.csv]

cellTime	cell	time	none	global	local	blot	cross	z	x	y	size	gweight
ABa:1	ABa	1	1924	-23076	-345	-345	1924	38.0	262	258	66	333528
ABal:2	ABal	2	1945	-23054	-288	-288	1945	32.6	256	233	72	544972
ABala:12	ABala	12	1982	-23017	-223	-222	1982	25.5	234	303	62	282546
ABalaa:28	ABalaa	28	1976	-23023	-205	-204	1976	26.0	219	328	58	425268
ABalaaa:50	ABalaaa	50	1948	-23051	-211	-213	1948	31.3	211	338	49	776473
ABalaaaa:81	ABalaaaa	81	2061	-22938	-13	-15	2061	33.3	211	306	44	747451
ABalaaaal:122	ABalaaaal	122	1924	-23075	51	52	1924	38.1	216	252	36	398218
ABalaaaala:170	ABalaaaala	170	1943	-23056	13	16	1943	31.9	207	261	31	248573
ABalaaaalp:170	ABalaaaalp	170	1982	-23017	7	41	1982	33.2	220	218	32	253800
ABalaaaar:122	ABalaaaar	122	1899	-23100	36	33	1899	35.1	211	308	39	537702
ABalaaaarl:172	ABalaaaarl	172	2015	-22984	116	114	2015	29.9	213	301	32	274019
ABalaaaarr:172	ABalaaaarr	172	1908	-23091	-14	25	1908	34.4	232	336	32	242590
ABalaaap:81	ABalaaap	81	2050	-22949	-27	-30	2050	42.0	231	329	42	573708
ABalaaapa:118	ABalaaapa	118	1867	-23132	-13	-12	1867	43.2	210	296	35	347686
ABalaaapal:167	ABalaaapal	167	1917	-23082	8	3	1917	40.5	206	270	29	190815
ABalaaapar:167	ABalaaapar	167	2027	-22972	124	129	2027	36.5	204	302	30	216294
ABalaaapp:118	ABalaaapp	118	1937	-23062	58	73	1937	47.1	236	329	35	295967
ABalaaappl:166	ABalaaappl	166	1955	-23044	14	31	1955	42.2	214	321	29	178306
ABalaaappr:166	ABalaaappr	166	1993	-23006	-130	29	1993	40.4	242	347	31	197649
ABalaap:50	ABalaap	50	1968	-23031	-144	-148	1968	25.8	261	290	48	591372
ABalaapa:82	ABalaapa	82	1986	-23013	-77	-79	1986	37.8	267	336	42	585836
ABalaapaa:120	ABalaapaa	120	1936	-23063	46	49	1936	37.7	263	366	35	355814
ABalaapaaa:173	ABalaapaaa	173	1934	-23065	-24	1	1934	30.1	260	361	29	204345
ABalaapaap:173	ABalaapaap	173	2075	-22924	-178	-2	2075	28.2	297	373	32	235405
ABalaapap:120	ABalaapap	120	1852	-23147	-14	-12	1852	38.2	300	380	35	302204
ABalaapapa:170	ABalaapapa	170	1880	-23119	-36	-37	1880	32.4	282	397	29	177402
ABalaapapp:170	ABalaapapp	170	1880	-23119	-21	-7	1880	36.0	310	390	32	185982
ABalaapp:82	ABalaapp	82	2027	-22972	-46	-49	2027	40.8	315	321	42	458626
ABalaappa:116	ABalaappa	116	2219	-22780	292	302	2219	47.6	270	354	33	253150
ABalaappaa:168	ABalaappaa	168	3029	-21970	863	938	3029	38.0	251	368	28	181437
ABalaappap:168	ABalaappap	168	2831	-22168	687	722	2831	39.1	281	368	30	161871
ABalaappp:116	ABalaappp	116	2065	-22934	69	139	2065	51.1	303	348	34	204590
ABalaapppa:162	ABalaapppa	162	2749	-22250	626	695	2749	45.7	254	360	32	194154
ABalaapppp:162	ABalaapppp	162	2851	-22148	38	427	2851	48.8	285	354	31	141212
ABalap:28	ABalap	28	1956	-23043	-317	-319	1956	40.1	253	295	59	422511
ABalapa:49	ABalapa	49	1964	-23035	-265	-266	1964	41.4	267	333	49	606781
ABalapaa:78	ABalapaa	78	2101	-22898	-28	-32	2101	46.4	239	307	41	454024
ABalapaaa:114	ABalapaaa	114	1987	-23012	79	80	1987	49.0	225	260	34	227132
ABalapaaaa:166	ABalapaaaa	166	2017	-22982	67	91	2017	43.3	213	249	30	184041
ABalapaaap:166	ABalapaaap	166	1915	-23085	5	31	1915	48.9	224	241	30	131710
ABalapaap:114	ABalapaap	114	2007	-22992	89	102	2007	47.1	241	223	34	236646
ABalapaapa:164	ABalapaapa	164	2074	-22925	112	112	2074	47.5	217	216	30	145228
ABalapaapp:164	ABalapaapp	164	1968	-23031	-63	7	1968	46.5	237	203	30	130569
ABalapap:78	ABalapap	78	2055	-22944	-83	-81	2055	49.1	292	314	41	361103
ABalapapa:111	ABalapapa	111	1940	-23059	27	34	1940	51.3	272	240	35	205605
ABalapapaa:161	ABalapapaa	161	2056	-22943	139	160	2056	54.6	235	261	28	111065
ABalapapap:161	ABalapapap	161	1938	-23061	8	20	1938	54.9	260	233	31	104732
ABalapapp:111	ABalapapp	111	1978	-23021	-46	17	1978	50.7	324	220	36	214271
ABalapappa:158	ABalapappa	158	2455	-22544	191	334	2455	50.6	285	207	31	112508
ABalapappp:158	ABalapappp	158	2392	-22607	114	218	2392	55.3	337	205	29	87780
ABalapp:49	ABalapp	49	1994	-23005	-152	-153	1994	35.1	320	277	49	484740
ABalappa:79	ABalappa	79	2167	-22832	62	63	2167	47.3	301	297	41	385191
ABalappaa:118	ABalappaa	118	2137	-22862	128	191	2137	52.5	243	295	34	211264
ABalappaaa:175	ABalappaaa	175	2268	-22731	337	339	2268	45.6	207	292	29	149916
ABalappaap:175	ABalappaap	175	2138	-22861	47	121	2138	51.2	223	277	30	115384
ABalappap:118	ABalappap	118	2103	-22896	37	135	2103	52.6	270	314	35	206209
ABalappapa:167	ABalappapa	167	2187	-22812	-312	55	2187	48.5	228	331	29	130400
ABalappapp:167	ABalappapp	167	2241	-22758	-28	115	2241	50.8	253	354	31	132542
ABalappp:79	ABalappp	79	2094	-22905	-29	-30	2094	45.0	366	276	44	390313
ABalapppa:111	ABalapppa	111	3402	-21597	1348	1347	3402	54.3	316	309	37	208834
ABalapppaa:157	ABalapppaa	157	10556	-14443	7272	7273	10556	51.4	257	308	29	106841
ABalapppap:157	ABalapppap	157	7103	-17896	3970	3947	7103	57.3	288	324	32	103046
ABalapppp:111	ABalapppp	111	3478	-21521	1407	1408	3478	52.1	375	314	37	202487
ABalappppa:159	ABalappppa	159	12542	-12457	9195	9227	12542	52.6	320	342	31	114926
ABalappppp:159	ABalappppp	159	12153	-12846	8711	8770	12153	56.3	359	333	30	89754
ABalp:12	ABalp	12	1981	-23018	-234	-234	1981	29.4	298	201	63	285015
ABalpa:27	ABalpa	27	2006	-22994	-180	-183	2006	24.1	244	213	57	308022
ABalpaa:48	ABalpaa	48	1929	-23070	-190	-190	1929	36.0	214	245	49	567279
ABalpaaa:76	ABalpaaa	76	1950	-23049	-158	-158	1950	37.3	198	273	42	585790
ABalpaaaa:116	ABalpaaaa	116	1860	-23139	-31	-31	1860	25.1	234	293	37	471461
ABalpaaaaa:166	ABalpaaaaa	166	1860	-23139	-110	-121	1860	21.6	256	266	34	302899
ABalpaaaap:166	ABalpaaaap	166	1953	-23046	-66	-93	1953	17.1	276	242	33	270800
ABalpaaap:116	ABalpaaap	116	1879	-23121	-26	-27	1879	26.8	227	245	37	413642
ABalpaaapa:165	ABalpaaapa	165	2007	-22992	52	49	2007	27.4	242	236	31	237828
ABalpaaapp:165	ABalpaaapp	165	1833	-23166	-83	-96	1833	22.6	268	222	32	266006
ABalpaap:76	ABalpaap	76	2030	-22969	-119	-124	2030	30.6	234	257	45	625237
ABalpaapa:109	ABalpaapa	109	1860	-23139	-88	-94	1860	31.8	247	265	40	467491
ABalpaapaa:147	ABalpaapaa	147	1878	-23121	-67	-68	1878	29.7	249	271	32	271036
ABalpaapap:147	ABalpaapap	147	1888	-23111	-54	-51	1888	29.2	290	245	37	313977
ABalpaapp:109	ABalpaapp	109	1895	-23104	-71	-61	1895	27.4	270	223	38	419442
ABalpaappa:157	ABalpaappa	157	1879	-23120	-69	-60	1879	27.9	243	206	32	257619
ABalpaappp:157	ABalpaappp	157	1963	-23036	-94	-21	1963	27.4	280	197	33	259025
ABalpap:48	ABalpap	48	1984	-23015	-211	-212	1984	26.3	269	186	50	533848
ABalpapa:76	ABalpapa	76	2039	-22960	-129	-132	2039	24.1	237	215	45	615491
ABalpapaa:110	ABalpapaa	110	1925	-23074	-46	-47	1925	20.4	256	245	39	446922
ABalpapaaa:159	ABalpapaaa	159	1927	-23072	-61	-69	1927	18.8	296	226	33	231756
ABalpapaap:159	ABalpapaap	159	1915	-23084	-68	-70	1915	19.0	328	219	31	195565
ABalpapap:110	ABalpapap	110	1911	-23088	-100	-96	1911	18.7	297	216	38	376494
ABalpapapa:160	ABalpapapa	160	1911	-23088	-135	-129	1911	20.0	342	188	34	209438
ABalpapapp:160	ABalpapapp	160	1956	-23043	-95	-93	1956	18.5	386	193	33	202511
ABalpapp:76	ABalpapp	76	1995	-23004	-125	-129	1995	23.7	303	201	46	548757
ABalpappa:108	ABalpappa	108	1984	-23015	13	7	1984	17.6	320	244	38	349743
ABalpappaa:151	ABalpappaa	151	2198	-22801	226	217	2198	25.3	325	231	31	213876
ABalpappap:151	ABalpappap	151	2022	-22977	55	55	2022	20.9	360	236	35	213719
ABalpappp:108	ABalpappp	108	1941	-23058	-8	-7	1941	20.0	364	228	40	325906
ABalpapppa:154	ABalpapppa	154	2164	-22835	156	178	2164	29.8	355	220	36	263213
ABalpapppp:154	ABalpapppp	154	2120	-22879	95	102	2120	26.0	401	228	37	227322
ABalpp:27	ABalpp	27	1924	-23075	-306	-309	1924	39.0	321	167	56	352281
ABalppa:49	ABalppa	49	2069	-22930	-115	-118	2069	43.9	268	173	48	530566
ABalppaa:78	ABalppaa	78	2718	-22281	535	537	2718	38.8	216	209	41	515514
ABalppaaa:115	ABalppaaa	115	2611	-22388	585	622	2611	39.0	242	203	34	249935
ABalppaaaa:168	ABalppaaaa	168	3241	-21758	1165	1191	3241	39.3	208	226	26	144683
ABalppaaap:168	ABalppaaap	168	2595	-22404	452	535	2595	38.6	223	194	30	146374
ABalppaap:115	ABalppaap	115	2777	-22222	705	730	2777	35.5	260	169	36	305280
ABalppaapa:163	ABalppaapa	163	3042	-21957	800	913	3042	37.8	248	177	29	158048
ABalppaapp:163	ABalppaapp	163	2722	-22277	418	511	2722	40.1	277	159	33	167338
ABalppap:78	ABalppap	78	2543	-22456	329	327	2543	34.4	265	188	43	540834
ABalppapa:111	ABalppapa	111	2764	-22236	699	712	2764	25.4	284	182	36	350291
ABalppapaa:158	ABalppapaa	158	3073	-21926	997	1027	3073	31.6	272	173	33	237917
ABalppapap:158	ABalppapap	158	2742	-22257	636	676	2742	26.0	316	183	31	189173
ABalppapp:111	ABalppapp	111	2530	-22469	465	479	2530	23.2	328	182	38	312687
ABalppappa:153	ABalppappa	153	2826	-22173	668	706	2826	23.9	335	157	32	175698
ABalppappp:153	ABalppappp	153	2880	-22119	736	758	2880	26.8	368	170	32	178337
ABalppp:49	ABalppp	49	2023	-22976	-185	-187	2023	35.1	338	159	50	562135
ABalpppa:76	ABalpppa	76	2450	-22550	247	248	2450	38.2	295	214	44	491765
ABalpppaa:111	ABalpppaa	111	2876	-22123	769	825	2876	44.5	280	197	35	247441
ABalpppaaa:160	ABalpppaaa	160	3132	-21868	804	928	3132	45.4	254	175	30	150080
ABalpppaap:160	ABalpppaap	160	3212	-21787	287	662	3212	51.2	270	173	30	127449
ABalpppap:111	ABalpppap	111	2804	-22195	578	662	2804	41.3	314	166	37	308562
ABalpppapa:155	ABalpppapa	155	2982	-22017	387	645	2982	45.6	287	146	30	144810
ABalpppapp:155	ABalpppapp	155	3415	-21584	257	750	3415	47.4	324	138	31	131997
ABalpppp:76	ABalpppp	76	2446	-22553	291	290	2446	38.3	348	189	44	466755
ABalppppa:108	ABalppppa	108	4843	-20156	2507	2548	4843	44.0	336	167	35	250961
ABalppppaa:156	ABalppppaa	156	9962	-15037	6538	6640	9962	49.2	301	174	30	123490
ABalppppap:156	ABalppppap	156	10136	-14863	5819	6355	10136	53.0	328	165	31	123866
ABalppppp:108	ABalppppp	108	4049	-20950	1816	1858	4049	44.0	383	155	38	287429
ABalpppppa:149	ABalpppppa	149	13159	-11840	8607	8939	13159	49.1	353	149	30	129982
ABalpppppp:149	ABalpppppp	149	7627	-17372	3581	3865	7627	47.4	393	143	32	129860
ABar:2	ABar	2	1937	-23063	-312	-312	1937	29.0	345	365	75	553358
ABara:12	ABara	12	2021	-22978	-180	-182	2021	19.7	359	348	64	208929
ABaraa:28	ABaraa	28	2047	-22952	-132	-132	2047	18.0	310	340	58	248607
ABaraaa:49	ABaraaa	49	1970	-23029	-233	-233	1970	26.0	279	369	48	454044
ABaraaaa:78	ABaraaaa	78	2022	-22977	-162	-169	2022	24.0	242	336	42	589772
ABaraaaaa:116	ABaraaaaa	116	1862	-23137	-27	-35	1862	32.8	231	325	37	458372
ABaraaaaaa:166	ABaraaaaaa	166	1868	-23131	-108	-116	1868	26.3	228	288	32	276937
ABaraaaaap:166	ABaraaaaap	166	1972	-23028	25	13	1972	28.0	248	325	30	237847
ABaraaaap:116	ABaraaaap	116	1870	-23129	-49	-54	1870	30.0	258	316	34	353642
ABaraaaapa:169	ABaraaaapa	169	1887	-23112	-20	-31	1887	35.5	236	289	29	202497
ABaraaaapp:169	ABaraaaapp	169	1882	-23117	-78	-67	1882	41.3	265	280	29	160121
ABaraaap:78	ABaraaap	78	1971	-23028	-197	-204	1971	30.1	297	368	45	574059
ABaraaapa:111	ABaraaapa	111	1903	-23096	-40	-46	1903	29.4	264	355	40	507198
ABaraaapaa:152	ABaraaapaa	152	1905	-23094	-44	-56	1905	25.4	252	317	33	326240
ABaraaapap:152	ABaraaapap	152	1923	-23076	-36	-37	1923	25.4	286	307	35	296100
ABaraaapp:111	ABaraaapp	111	1878	-23121	-98	-58	1878	27.7	309	364	37	434044
ABaraaappa:162	ABaraaappa	162	1952	-23047	-8	10	1952	23.6	282	338	30	266490
ABaraaappp:162	ABaraaappp	162	1918	-23081	-271	-156	1918	22.2	316	325	31	247523
ABaraap:49	ABaraap	49	2084	-22915	-84	-84	2084	17.2	339	328	50	323310
ABaraapa:76	ABaraapa	76	2048	-22951	-137	-138	2048	18.6	302	327	45	495989
ABaraapaa:110	ABaraapaa	110	1875	-23124	-60	-66	1875	28.3	274	290	36	371265
ABaraapaaa:160	ABaraapaaa	160	1921	-23078	14	14	1921	36.1	260	255	31	219963
ABaraapaap:160	ABaraapaap	160	1896	-23103	9	14	1896	38.5	296	257	31	168151
ABaraapap:110	ABaraapap	110	1888	-23111	-62	-67	1888	27.3	308	264	37	330510
ABaraapapa:152	ABaraapapa	152	1882	-23117	-22	-28	1882	37.9	323	239	33	179393
ABaraapapp:152	ABaraapapp	152	1887	-23112	-25	-21	1887	41.7	353	235	32	173220
ABaraapp:76	ABaraapp	76	2022	-22977	-93	-95	2022	17.4	378	302	46	349612
ABaraappa:110	ABaraappa	110	1909	-23090	-20	-20	1909	26.2	332	297	37	316648
ABaraappaa:155	ABaraappaa	155	2090	-22909	141	135	2090	35.3	280	308	31	201202
ABaraappap:155	ABaraappap	155	1924	-23075	-14	-3	1924	35.7	317	293	31	165570
ABaraappp:110	ABaraappp	110	1862	-23137	-95	-70	1862	27.2	378	285	38	288636
ABaraapppa:156	ABaraapppa	156	2023	-22976	47	60	2023	37.2	354	285	34	170386
ABaraapppp:156	ABaraapppp	156	2101	-22898	-35	-8	2101	43.2	385	282	31	130795
ABarap:28	ABarap	28	1963	-23036	-258	-258	1963	30.8	371	373	57	280560
ABarapa:48	ABarapa	48	1976	-23023	-218	-218	1976	34.8	347	393	49	444352
ABarapaa:76	ABarapaa	76	2067	-22932	-109	-119	2067	25.0	333	383	43	428377
ABarapaaa:111	ABarapaaa	111	1967	-23032	-10	-5	1967	19.6	294	336	39	420563
ABarapaaaa:162	ABarapaaaa	162	2079	-22920	81	70	2079	19.4	305	271	32	228715
ABarapaaap:162	ABarapaaap	162	1985	-23014	-41	-33	1985	16.8	334	288	32	214239
ABarapaap:111	ABarapaap	111	1972	-23027	-25	-28	1972	19.3	312	313	39	353467
ABarapaapa:154	ABarapaapa	154	2008	-22992	18	15	2008	27.1	312	279	32	224805
ABarapaapp:154	ABarapaapp	154	2009	-22990	20	36	2009	28.7	346	272	33	176447
ABarapap:76	ABarapap	76	2074	-22925	-69	-72	2074	23.8	389	365	44	373282
ABarapapa:107	ABarapapa	107	1997	-23002	10	8	1997	18.9	343	332	38	318936
ABarapapaa:152	ABarapapaa	152	2000	-23000	15	34	2000	21.7	354	296	31	181455
ABarapapap:152	ABarapapap	152	2128	-22871	137	139	2128	19.2	388	269	33	170699
ABarapapp:107	ABarapapp	107	1975	-23024	-31	-31	1975	19.1	387	321	39	281240
ABarapappa:147	ABarapappa	147	2142	-22857	44	57	2142	27.3	376	296	31	176427
ABarapappp:147	ABarapappp	147	2245	-22754	-194	-56	2245	24.8	421	282	38	209929
ABarapp:48	ABarapp	48	1974	-23025	-195	-197	1974	23.4	417	357	49	322561
ABarappa:76	ABarappa	76	2074	-22925	-51	-64	2074	28.3	421	367	43	352811
ABarappaa:111	ABarappaa	111	2078	-22921	30	42	2078	23.1	358	362	37	275086
ABarappaaa:162	ABarappaaa	162	2367	-22632	139	144	2367	16.8	349	326	33	178571
ABarappaap:162	ABarappaap	162	2252	-22747	36	143	2252	18.7	392	305	30	117313
ABarappap:111	ABarappap	111	2044	-22955	-8	0	2044	21.5	402	360	38	267577
ABarappapa:157	ABarappapa	157	2165	-22834	-134	-74	2165	19.3	396	350	35	173715
ABarappapp:157	ABarappapp	157	2211	-22788	11	54	2211	20.1	440	354	34	169719
ABarappp:76	ABarappp	76	2017	-22982	-73	-78	2017	23.4	465	333	43	301510
ABarapppa:108	ABarapppa	108	2796	-22203	728	744	2796	28.9	378	359	38	296852
ABarapppaa:156	ABarapppaa	156	5627	-19373	3016	3101	5627	24.1	328	357	32	186034
ABarapppap:156	ABarapppap	156	4570	-20429	1953	2102	4570	25.4	368	339	32	153276
ABarapppp:108	ABarapppp	108	2533	-22466	472	497	2533	26.7	419	369	38	293978
ABarappppa:152	ABarappppa	152	4949	-20051	2361	2503	4949	23.2	363	375	32	166832
ABarappppp:152	ABarappppp	152	4642	-20357	2306	2328	4642	25.9	405	378	33	172047
ABarp:12	ABarp	12	1958	-23041	-331	-333	1958	45.3	412	341	66	305470
ABarpa:28	ABarpa	28	1958	-23041	-323	-323	1958	50.4	342	339	58	264207
ABarpaa:49	ABarpaa	49	2073	-22926	-152	-152	2073	52.4	327	360	50	310746
ABarpaaa:74	ABarpaaa	74	2261	-22738	100	100	2261	48.9	299	362	42	326227
ABarpaaaa:114	ABarpaaaa	114	2026	-22973	91	97	2026	59.4	278	259	35	132713
ABarpaaaaa:161	ABarpaaaaa	161	2348	-22651	-264	-60	2348	58.3	264	290	30	75362
ABarpaaaap:161	ABarpaaaap	161	2055	-22944	156	160	2055	61.7	278	252	28	57453
ABarpaaap:114	ABarpaaap	114	2102	-22897	175	181	2102	61.2	325	257	31	93803
ABarpaaapa:167	ABarpaaapa	167	1995	-23005	46	44	1995	62.1	298	276	29	58321
ABarpaaapp:167	ABarpaaapp	167	2135	-22864	8	98	2135	64.1	331	271	27	51336
ABarpaap:74	ABarpaap	74	2152	-22847	-26	-23	2152	54.4	353	353	45	302821
ABarpaapa:106	ABarpaapa	106	2120	-22879	150	154	2120	60.0	361	261	36	138769
ABarpaapaa:149	ABarpaapaa	149	2465	-22534	403	458	2465	62.8	366	261	29	65912
ABarpaapap:149	ABarpaapap	149	2264	-22735	206	281	2264	63.5	410	253	34	82012
ABarpaapp:106	ABarpaapp	106	2096	-22903	110	117	2096	60.3	416	268	38	153636
ABarpaappa:148	ABarpaappa	148	3417	-21582	1322	1345	3417	63.1	449	274	33	79711
ABarpaappp:148	ABarpaappp	148	3629	-21370	1534	1563	3629	63.6	484	234	33	73611
ABarpap:49	ABarpap	49	1970	-23029	-215	-215	1970	40.0	383	313	50	312439
ABarpapa:75	ABarpapa	75	2159	-22840	18	17	2159	45.1	357	344	43	277655
ABarpapaa:108	ABarpapaa	108	2242	-22757	165	205	2242	61.4	315	300	35	120743
ABarpapaaa:156	ABarpapaaa	156	2906	-22093	277	567	2906	62.1	290	322	30	68871
ABarpapaap:156	ABarpapaap	156	2838	-22161	-331	23	2838	60.7	325	327	30	58224
ABarpapap:108	ABarpapap	108	2215	-22784	119	152	2215	61.6	358	312	34	106714
ABarpapapa:157	ABarpapapa	157	4269	-20730	1677	1781	4269	61.6	345	303	28	51003
ABarpapapp:157	ABarpapapp	157	4307	-20692	1894	1932	4307	62.7	381	293	28	47275
ABarpapp:75	ABarpapp	75	2187	-22812	16	19	2187	46.9	423	313	43	245429
ABarpappa:108	ABarpappa	108	2732	-22267	619	640	2732	61.3	392	327	34	109658
ABarpappaa:161	ABarpappaa	161	5364	-19635	1875	2076	5364	63.3	358	333	27	56009
ABarpappap:161	ABarpappap	161	3636	-21363	868	1118	3636	62.2	394	324	29	49765
ABarpappp:108	ABarpappp	108	2468	-22531	379	416	2468	58.0	437	329	36	128765
ABarpapppa:155	ABarpapppa	155	5048	-19951	2006	2180	5048	60.7	422	324	30	61541
ABarpapppp:155	ABarpapppp	155	5895	-19104	1560	1887	5895	61.0	457	340	31	66002
ABarpp:28	ABarpp	28	1958	-23041	-285	-285	1958	50.2	455	316	57	254718
ABarppa:51	ABarppa	51	2142	-22857	-103	-103	2142	55.8	402	318	50	301855
ABarppaa:77	ABarppaa	77	2702	-22297	467	469	2702	58.6	393	287	42	226984
ABarppaaa:117	ABarppaaa	117	2674	-22325	481	548	2674	61.6	451	202	34	111481
ABarppaaaa:172	ABarppaaaa	172	3060	-21940	138	486	3060	64.8	478	194	26	43095
ABarppaaap:172	ABarppaaap	172	3206	-21793	-579	-109	3206	61.0	500	168	33	76496
ABarppaap:117	ABarppaap	117	2545	-22454	300	415	2545	60.9	492	212	37	138181
ABarppaapa:164	ABarppaapa	164	2491	-22508	390	486	2491	64.1	509	219	33	60249
ABarppaapp:164	ABarppaapp	164	3253	-21746	89	478	3253	58.0	535	180	29	67679
ABarppap:77	ABarppap	77	2644	-22355	444	447	2644	55.2	448	262	43	254886
ABarppapa:117	ABarppapa	117	7931	-17068	5121	5195	7931	55.4	512	180	36	141509
ABarppapaa:172	ABarppapaa	172	20599	-4400	15563	15838	20599	56.6	507	139	28	68821
ABarppapap:172	ABarppapap	172	18897	-6103	14422	14514	18897	52.2	543	156	30	78160
ABarppapp:117	ABarppapp	117	8445	-16554	5444	5548	8445	53.9	572	179	36	148261
ABarppappa:173	ABarppappa	173	22263	-2736	16418	17092	22263	56.4	581	174	30	70948
ABarppappp:173	ABarppappp	173	21862	-3138	15492	16012	21862	52.0	627	177	31	86975
ABarppp:51	ABarppp	51	2083	-22916	-77	-81	2083	48.8	480	304	49	336930
ABarpppa:78	ABarpppa	78	2777	-22222	557	558	2777	53.6	463	306	42	254733
ABarpppaa:113	ABarpppaa	113	3411	-21588	1204	1238	3411	61.9	468	306	35	128596
ABarpppaaa:162	ABarpppaaa	162	4622	-20377	1467	1624	4622	64.9	465	313	27	54473
ABarpppaap:162	ABarpppaap	162	3894	-21105	954	1040	3894	61.9	496	330	32	69884
ABarpppap:113	ABarpppap	113	3284	-21715	997	1121	3284	60.1	511	295	37	147702
ABarpppapa:161	ABarpppapa	161	3566	-21433	1394	1429	3566	63.0	504	281	33	70364
ABarpppapp:161	ABarpppapp	161	4397	-20602	1640	1854	4397	59.8	550	313	29	69144
ABarpppp:78	ABarpppp	78	2729	-22270	560	561	2729	54.2	517	277	43	271562
ABarppppa:117	ABarppppa	117	5738	-19261	3364	3394	5738	58.1	545	320	36	151475
ABarppppaa:171	ABarppppaa	171	9574	-15425	6550	6577	9574	58.6	526	357	30	73751
ABarppppap:171	ABarppppap	171	9837	-15162	6030	6208	9837	55.7	567	344	31	84953
ABarppppp:117	ABarppppp	117	5588	-19411	3037	3186	5588	56.0	598	299	38	184874
ABarpppppa:174	ABarpppppa	174	11233	-13766	6910	7094	11233	56.4	596	323	31	84019
ABarpppppp:174	ABarpppppp	174	12338	-12661	6087	6638	12338	51.2	650	306	31	97922
ABp:1	ABp	1	1885	-23115	-395	-395	1885	41.0	452	360	66	311772
ABpl:2	ABpl	2	1916	-23083	-388	-388	1916	46.0	422	233	73	532035
ABpla:12	ABpla	12	1933	-23066	-383	-383	1933	50.5	314	260	63	284083
ABplaa:27	ABplaa	27	1962	-23037	-340	-342	1962	51.6	279	238	58	316980
ABplaaa:48	ABplaaa	48	2013	-22986	-178	-179	2013	53.7	261	286	50	478373
ABplaaaa:77	ABplaaaa	77	2017	-22982	-82	-83	2017	52.2	244	272	43	472990
ABplaaaaa:110	ABplaaaaa	110	1946	-23053	38	44	1946	57.8	281	211	36	224372
ABplaaaaaa:160	ABplaaaaaa	160	1993	-23006	59	63	1993	60.4	270	219	29	104934
ABplaaaaap:160	ABplaaaaap	160	1967	-23032	34	40	1967	61.3	308	222	31	93686
ABplaaaap:110	ABplaaaap	110	1952	-23047	-98	-4	1952	60.7	325	205	35	180919
ABplaaaapa:160	ABplaaaapa	160	1904	-23095	-44	-17	1904	63.1	340	231	31	92592
ABplaaaapp:160	ABplaaaapp	160	2043	-22956	-286	-82	2043	64.1	375	215	30	79143
ABplaaap:77	ABplaaap	77	2119	-22880	4	5	2119	57.0	310	270	43	379186
ABplaaapa:112	ABplaaapa	112	5006	-19993	2706	2757	5006	60.6	362	198	34	167291
ABplaaapaa:168	ABplaaapaa	168	12735	-12264	8962	9275	12735	62.8	356	180	28	83986
ABplaaapap:168	ABplaaapap	168	10199	-14801	5418	6386	10199	62.7	391	176	30	82443
ABplaaapp:112	ABplaaapp	112	4098	-20901	1843	1884	4098	60.4	401	194	36	182842
ABplaaappa:161	ABplaaappa	161	11451	-13548	7083	7664	11451	62.6	421	173	30	90509
ABplaaappp:161	ABplaaappp	161	10615	-14384	6459	6780	10615	60.8	451	177	33	110606
ABplaap:48	ABplaap	48	1972	-23028	-192	-196	1972	51.5	290	221	49	447092
ABplaapa:76	ABplaapa	76	2086	-22913	-19	-20	2086	52.1	269	218	44	478059
ABplaapaa:111	ABplaapaa	111	2000	-22999	-38	-28	2000	55.0	307	179	36	256641
ABplaapaaa:161	ABplaapaaa	161	2391	-22608	-20	52	2391	57.4	284	181	31	130767
ABplaapaap:161	ABplaapaap	161	3035	-21964	127	546	3035	59.9	321	177	32	119812
ABplaapap:111	ABplaapap	111	2027	-22972	-54	-15	2027	56.8	356	158	38	251207
ABplaapapa:155	ABplaapapa	155	3555	-21444	-417	301	3555	56.1	351	163	31	128170
ABplaapapp:155	ABplaapapp	155	2751	-22248	-320	-38	2751	58.7	389	154	31	106547
ABplaapp:76	ABplaapp	76	2063	-22936	-61	-61	2063	51.6	337	215	45	462486
ABplaappa:110	ABplaappa	110	4782	-20217	2324	2405	4782	51.5	392	144	37	293679
ABplaappaa:165	ABplaappaa	165	12600	-12399	8496	9031	12600	51.9	374	120	29	132277
ABplaappap:165	ABplaappap	165	10241	-14758	5215	5847	10241	51.6	420	130	33	147411
ABplaappp:110	ABplaappp	110	4162	-20837	1875	1916	4162	48.6	443	144	39	340756
ABplaapppa:160	ABplaapppa	160	15004	-9995	10769	11044	15004	44.1	439	124	33	188014
ABplaapppp:160	ABplaapppp	160	14980	-10019	10866	11191	14980	43.2	481	121	34	208310
ABplap:27	ABplap	27	1979	-23020	-243	-243	1979	52.7	387	226	56	263849
ABplapa:49	ABplapa	49	2035	-22964	-116	-115	2035	56.4	343	272	48	356880
ABplapaa:76	ABplapaa	76	2028	-22971	-96	-98	2028	60.6	338	235	43	313210
ABplapaaa:112	ABplapaaa	112	2002	-22997	-104	-45	2002	58.3	420	155	36	192311
ABplapaaaa:158	ABplapaaaa	158	4435	-20564	-924	-337	4435	55.9	437	153	31	103198
ABplapaaap:158	ABplapaaap	158	3183	-21816	-1630	-757	3183	55.3	472	147	31	108916
ABplapaap:112	ABplapaap	112	2007	-22992	-339	-173	2007	56.7	471	151	35	195392
ABplapaapa:164	ABplapaapa	164	3238	-21761	-215	71	3238	52.0	491	125	30	124315
ABplapaapp:164	ABplapaapp	164	2668	-22331	-322	-19	2668	47.0	521	125	32	135575
ABplapap:76	ABplapap	76	2093	-22906	-72	-69	2093	58.4	398	234	43	310274
ABplapapa:110	ABplapapa	110	5759	-19240	3135	3284	5759	56.1	512	154	37	226302
ABplapapaa:158	ABplapapaa	158	19750	-5249	13423	14583	19750	52.7	583	145	31	128550
ABplapapap:158	ABplapapap	158	20666	-4333	12808	14703	20666	46.6	609	148	33	182476
ABplapapp:110	ABplapapp	110	5774	-19225	3352	3374	5774	50.3	574	153	36	246559
ABplapappa:156	ABplapappa	156	27505	2505	19348	20876	27505	43.6	634	156	31	151924
ABplapappp:156	ABplapappp	156	26231	1231	19888	20608	26231	36.5	637	159	32	194278
ABplapp:49	ABplapp	49	2001	-22998	-111	-113	2001	51.7	392	208	48	396399
ABplappa:77	ABplappa	77	2445	-22554	277	279	2445	53.3	396	174	43	385370
ABplappaa:114	ABplappaa	114	3229	-21770	1034	1081	3229	44.5	491	126	37	310065
ABplappaaa:165	ABplappaaa	165	4168	-20831	1355	1591	4168	38.1	512	118	31	163305
ABplappaap:165	ABplappaap	165	4048	-20951	1363	1531	4048	37.6	553	134	32	171781
ABplappap:114	ABplappap	114	3335	-21664	879	1041	3335	46.1	541	132	37	302479
ABplappapa:163	ABplappapa	163	4522	-20477	802	1298	4522	46.6	565	140	32	143353
ABplappapp:163	ABplappapp	163	6076	-18923	1318	2273	6076	39.7	602	142	31	173230
ABplappp:77	ABplappp	77	2409	-22590	274	276	2409	47.6	465	169	42	365408
ABplapppa:116	ABplapppa	116	5256	-19743	2746	2828	5256	36.5	560	138	37	323200
ABplapppaa:173	ABplapppaa	173	8594	-16405	5230	5422	8594	33.3	579	147	30	164453
ABplapppap:173	ABplapppap	173	8702	-16297	4272	4768	8702	28.6	608	165	31	169210
ABplapppp:116	ABplapppp	116	4870	-20129	2398	2453	4870	33.5	602	143	37	328933
ABplappppa:168	ABplappppa	168	12792	-12207	7556	8159	12792	29.0	641	170	31	179946
ABplappppp:168	ABplappppp	168	10181	-14818	5625	6069	10181	21.5	643	208	34	193570
ABplp:12	ABplp	12	1918	-23081	-359	-360	1918	46.8	430	180	62	279727
ABplpa:28	ABplpa	28	1917	-23082	-313	-315	1917	42.2	405	137	56	372327
ABplpaa:50	ABplpaa	50	2020	-22979	-143	-143	2020	52.3	337	154	48	377384
ABplpaaa:78	ABplpaaa	78	2106	-22893	-22	-22	2106	44.3	267	166	41	416606
ABplpaaaa:114	ABplpaaaa	114	1974	-23025	-28	0	1974	33.6	301	159	37	317660
ABplpaaaaa:158	ABplpaaaaa	158	2135	-22864	19	70	2135	36.0	301	174	31	162037
ABplpaaaap:158	ABplpaaaap	158	2128	-22871	41	75	2128	32.3	330	161	33	187015
ABplpaaap:114	ABplpaaap	114	2002	-22997	40	52	2002	30.0	356	141	38	324274
ABplpaaapa:160	ABplpaaapa	160	2106	-22893	22	38	2106	33.3	352	147	32	173529
ABplpaaapp:160	ABplpaaapp	160	2038	-22961	-113	-46	2038	31.6	382	142	32	158331
ABplpaap:78	ABplpaap	78	2110	-22889	-45	-30	2110	48.2	317	155	41	339168
ABplpaapa:112	ABplpaapa	112	2074	-22925	66	71	2074	38.9	348	137	35	250271
ABplpaapaa:160	ABplpaapaa	160	2236	-22763	9	53	2236	40.9	332	136	32	157106
ABplpaapap:160	ABplpaapap	160	2295	-22704	-290	-289	2295	39.9	365	141	30	131790
ABplpaapp:112	ABplpaapp	112	2052	-22947	-13	29	2052	37.4	395	128	37	268372
ABplpaappa:157	ABplpaappa	157	2358	-22641	-256	-125	2358	40.6	397	132	32	127561
ABplpaappp:157	ABplpaappp	157	2344	-22655	-61	23	2344	35.6	417	119	32	134209
ABplpap:50	ABplpap	50	2016	-22983	-167	-167	2016	38.4	407	134	48	509130
ABplpapa:77	ABplpapa	77	2159	-22840	-17	-13	2159	33.9	328	147	43	473955
ABplpapaa:112	ABplpapaa	112	2190	-22809	174	197	2190	22.7	376	173	36	279799
ABplpapaaa:168	ABplpapaaa	168	2305	-22694	164	180	2305	25.4	396	189	30	151326
ABplpapaap:168	ABplpapaap	168	2391	-22608	120	144	2391	25.8	432	181	31	148379
ABplpapap:112	ABplpapap	112	2096	-22903	102	112	2096	21.5	409	169	36	260618
ABplpapapa:159	ABplpapapa	159	2184	-22815	101	131	2184	18.5	432	181	34	168971
ABplpapapp:159	ABplpapapp	159	2196	-22803	-210	-22	2196	18.8	473	195	30	112492
ABplpapp:77	ABplpapp	77	2097	-22902	-61	-58	2097	34.4	390	140	45	458215
ABplpappa:109	ABplpappa	109	2190	-22809	176	178	2190	19.0	440	185	39	255935
ABplpappaa:156	ABplpappaa	156	2421	-22578	307	339	2421	19.0	431	231	39	190482
ABplpappap:156	ABplpappap	156	3414	-21585	886	972	3414	17.9	475	236	28	118090
ABplpappp:109	ABplpappp	109	2289	-22710	168	223	2289	18.6	494	189	39	244513
ABplpapppa:159	ABplpapppa	159	3119	-21880	591	713	3119	17.9	511	239	32	108182
ABplpapppp:159	ABplpapppp	159	3665	-21334	324	792	3665	18.2	552	243	33	123339
ABplpp:28	ABplpp	28	1959	-23040	-293	-293	1959	44.3	495	151	55	352764
ABplppa:50	ABplppa	50	2198	-22801	26	25	2198	55.4	424	155	47	332733
ABplppaa:79	ABplppaa	79	3154	-21845	932	936	3154	44.5	372	141	42	375018
ABplppaaa:118	ABplppaaa	118	3193	-21806	1011	1054	3193	30.3	422	144	35	259841
ABplppaaaa:172	ABplppaaaa	172	3116	-21883	665	741	3116	28.5	412	142	31	144087
ABplppaaap:172	ABplppaaap	172	3975	-21024	947	1185	3975	33.6	436	139	27	132064
ABplppaap:118	ABplppaap	118	3308	-21691	1048	1111	3308	25.4	464	147	37	278339
ABplppaapa:172	ABplppaapa	172	3364	-21635	952	999	3364	23.3	461	160	32	151843
ABplppaapp:172	ABplppaapp	172	3298	-21701	613	806	3298	20.8	500	157	31	134611
ABplppap:79	ABplppap	79	2958	-22041	676	721	2958	45.0	426	140	42	365507
ABplppapa:116	ABplppapa	116	3525	-21474	1248	1313	3525	35.7	460	129	36	271504
ABplppapaa:165	ABplppapaa	165	4027	-20972	1304	1472	4027	30.1	449	128	33	158637
ABplppapap:165	ABplppapap	165	4198	-20801	1440	1635	4198	29.6	482	129	31	137598
ABplppapp:116	ABplppapp	116	3504	-21495	1126	1237	3504	35.5	509	137	37	279887
ABplppappa:169	ABplppappa	169	4337	-20662	1583	1765	4337	28.9	514	137	32	142084
ABplppappp:169	ABplppappp	169	4445	-20554	1411	1657	4445	28.1	547	148	32	157431
ABplppp:50	ABplppp	50	2137	-22862	-60	-62	2137	41.3	483	133	48	482432
ABplpppa:79	ABplpppa	79	3399	-21600	1114	1123	3399	39.4	454	130	42	389234
ABplpppaa:113	ABplpppaa	113	4529	-20471	2115	2191	4529	27.9	504	133	36	269337
ABplpppaaa:162	ABplpppaaa	162	5111	-19888	2150	2308	5111	21.3	525	159	31	129871
ABplpppaap:162	ABplpppaap	162	4951	-20048	1883	2064	4951	22.5	564	159	31	129229
ABplpppap:113	ABplpppap	113	4332	-20667	1965	2008	4332	28.1	556	140	37	275421
ABplpppapa:162	ABplpppapa	162	4779	-20220	1594	1892	4779	21.5	597	177	34	163965
ABplpppapp:162	ABplpppapp	162	6574	-18425	2732	3260	6574	17.2	614	201	30	156655
ABplpppp:79	ABplpppp	79	3202	-21797	915	917	3202	36.9	511	134	42	378109
ABplppppa:114	ABplppppa	114	4208	-20791	1899	1941	4208	22.6	518	165	39	255042
ABplppppaa:162	ABplppppaa	162	5992	-19007	3218	3307	5992	18.0	508	195	31	105024
ABplppppap:162	ABplppppap	162	6153	-18846	2827	3107	6153	19.4	551	196	32	113628
ABplppppp:114	ABplppppp	114	4221	-20778	1971	1999	4221	17.0	557	189	40	238603
ABplpppppa:163	ABplpppppa	163	9318	-15681	5584	5682	9318	20.2	576	223	30	102359
ABplpppppp:163	ABplpppppp	163	9838	-15161	5153	5654	9838	20.0	617	232	29	113912
ABpr:2	ABpr	2	2013	-22986	-132	-132	2013	20.8	542	332	68	336631
ABpra:14	ABpra	14	1818	-21258	-191	-191	1818	26.4	496	370	65	266302
ABpraa:27	ABpraa	27	1953	-23046	-282	-282	1953	35.5	463	386	59	364060
ABpraaa:48	ABpraaa	48	1946	-23053	-265	-266	1946	43.7	424	393	50	497997
ABpraaaa:76	ABpraaaa	76	1990	-23009	-125	-125	1990	40.7	385	391	44	464507
ABpraaaaa:111	ABpraaaaa	111	1901	-23098	8	6	1901	46.8	312	390	35	242335
ABpraaaaaa:159	ABpraaaaaa	159	1918	-23082	7	14	1918	44.1	296	392	30	137363
ABpraaaaap:159	ABpraaaaap	159	1858	-23141	-46	-52	1858	48.4	327	406	30	119207
ABpraaaap:111	ABpraaaap	111	1909	-23090	-4	-9	1909	44.0	355	402	37	289881
ABpraaaapa:153	ABpraaaapa	153	1876	-23123	-8	-14	1876	41.0	331	406	32	170969
ABpraaaapp:153	ABpraaaapp	153	1861	-23138	-22	-23	1861	47.3	361	409	30	112736
ABpraaap:76	ABpraaap	76	1996	-23003	-141	-144	1996	51.5	432	379	43	357294
ABpraaapa:108	ABpraaapa	108	1905	-23094	11	12	1905	52.2	339	368	35	202207
ABpraaapaa:155	ABpraaapaa	155	2106	-22893	-257	-162	2106	45.3	315	360	31	125675
ABpraaapap:155	ABpraaapap	155	1917	-23082	-406	-168	1917	50.8	339	371	31	124029
ABpraaapp:108	ABpraaapp	108	1899	-23100	-23	-20	1899	50.5	387	375	38	247469
ABpraaappa:149	ABpraaappa	149	2354	-22645	228	243	2354	47.3	369	367	30	113015
ABpraaappp:149	ABpraaappp	149	3043	-21956	-991	-572	3043	52.2	403	368	34	124708
ABpraap:48	ABpraap	48	2021	-22978	-163	-164	2021	29.5	484	364	51	482644
ABpraapa:75	ABpraapa	75	2038	-22961	-129	-133	2038	40.8	473	387	46	516835
ABpraapaa:109	ABpraapaa	109	1946	-23053	13	17	1946	52.0	402	385	39	270408
ABpraapaaa:156	ABpraapaaa	156	2244	-22755	-556	-87	2244	56.5	294	361	32	118029
ABpraapaap:156	ABpraapaap	156	2028	-22971	-310	-185	2028	57.8	339	371	30	97644
ABpraapap:109	ABpraapap	109	1972	-23027	-8	11	1972	57.7	436	373	38	224447
ABpraapapa:156	ABpraapapa	156	2031	-22968	-252	-136	2031	59.7	375	369	30	93150
ABpraapapp:156	ABpraapapp	156	2365	-22635	-333	-292	2365	59.0	411	362	32	103881
ABpraapp:75	ABpraapp	75	2016	-22983	-84	-85	2016	45.0	523	350	45	462199
ABpraappa:110	ABpraappa	110	4715	-20284	2389	2421	4715	51.5	472	386	37	243166
ABpraappaa:162	ABpraappaa	162	13186	-11813	9866	9871	13186	54.1	407	399	28	100163
ABpraappap:162	ABpraappap	162	10589	-14410	5956	6334	10589	52.7	450	389	32	114347
ABpraappp:110	ABpraappp	110	4608	-20391	2346	2355	4608	48.6	521	373	39	289827
ABpraapppa:161	ABpraapppa	161	17165	-7834	13062	13231	17165	48.3	481	397	32	137140
ABpraapppp:161	ABpraapppp	161	15142	-9857	11434	11571	15142	44.8	531	385	32	139577
ABprap:27	ABprap	27	1904	-23095	-296	-296	1904	43.4	554	350	57	322007
ABprapa:48	ABprapa	48	1939	-23060	-205	-206	1939	50.8	506	369	50	392049
ABprapaa:75	ABprapaa	75	1999	-23000	-120	-122	1999	54.6	498	366	42	307107
ABprapaaa:110	ABprapaaa	110	2065	-22934	-134	-61	2065	57.5	488	356	37	178626
ABprapaaaa:157	ABprapaaaa	157	2940	-22059	-640	-439	2940	58.8	468	372	31	80674
ABprapaaap:157	ABprapaaap	157	2263	-22736	-521	-366	2263	57.1	503	368	31	84940
ABprapaap:110	ABprapaap	110	1947	-23052	-166	-67	1947	54.6	547	354	37	192892
ABprapaapa:161	ABprapaapa	161	3663	-21336	469	629	3663	53.2	526	380	29	99062
ABprapaapp:161	ABprapaapp	161	2433	-22566	-235	-82	2433	50.8	572	362	32	100740
ABprapap:75	ABprapap	75	2057	-22942	-14	-16	2057	54.8	567	329	44	326324
ABprapapa:110	ABprapapa	110	5102	-19897	2760	2811	5102	54.3	605	336	37	212213
ABprapapaa:158	ABprapapaa	158	16418	-8581	11529	11607	16418	51.2	623	338	30	98029
ABprapapap:158	ABprapapap	158	16915	-8084	11424	12140	16915	45.8	656	327	30	116836
ABprapapp:110	ABprapapp	110	4980	-20019	2695	2709	4980	49.2	650	299	36	224238
ABprapappa:155	ABprapappa	155	17629	-7370	11807	12616	17629	46.9	677	305	30	110604
ABprapappp:155	ABprapappp	155	18608	-6391	13217	13749	18608	38.5	680	298	32	146415
ABprapp:48	ABprapp	48	1925	-23074	-172	-172	1925	49.1	594	313	49	429507
ABprappa:77	ABprappa	77	2395	-22604	265	266	2395	46.2	609	343	45	432032
ABprappaa:116	ABprappaa	116	3282	-21717	1143	1167	3282	45.3	583	371	37	247306
ABprappaaa:166	ABprappaaa	166	3918	-21081	965	1380	3918	41.5	556	377	31	120988
ABprappaap:166	ABprappaap	166	3930	-21069	1314	1434	3930	38.7	604	363	32	136475
ABprappap:116	ABprappap	116	3435	-21564	1030	1208	3435	45.4	634	342	37	256734
ABprappapa:164	ABprappapa	164	4142	-20857	514	1041	4142	48.0	601	356	31	102181
ABprappapp:164	ABprappapp	164	4120	-20879	47	813	4120	40.3	638	339	33	137636
ABprappp:77	ABprappp	77	2440	-22559	388	392	2440	45.8	655	277	42	392361
ABprapppa:115	ABprapppa	115	5228	-19771	2664	2773	5228	38.4	650	327	36	263819
ABprapppaa:166	ABprapppaa	166	8534	-16465	4768	5107	8534	31.8	615	346	30	131239
ABprapppap:166	ABprapppap	166	8015	-16984	3810	4251	8015	30.6	639	323	33	152780
ABprapppp:115	ABprapppp	115	5050	-19949	2213	2433	5050	32.9	671	291	38	296971
ABprappppa:169	ABprappppa	169	12188	-12811	6976	7870	12188	31.7	677	305	32	165597
ABprappppp:169	ABprappppp	169	9736	-15263	4954	5405	9736	25.4	667	281	33	160048
ABprp:14	ABprp	14	2000	-22999	-144	-144	2000	19.7	602	274	64	221737
ABprpa:28	ABprpa	28	2018	-22981	-139	-140	2018	19.9	564	330	57	304401
ABprpaa:49	ABprpaa	49	1960	-23039	-225	-227	1960	34.0	566	364	48	529796
ABprpaaa:77	ABprpaaa	77	2058	-22941	-83	-89	2058	30.2	479	381	45	497435
ABprpaaaa:110	ABprpaaaa	110	1879	-23120	-74	-74	1879	36.7	376	398	37	349220
ABprpaaaaa:155	ABprpaaaaa	155	2002	-22997	-117	-94	2002	31.9	338	371	32	212446
ABprpaaaap:155	ABprpaaaap	155	2011	-22988	-211	-166	2011	31.8	375	381	33	210911
ABprpaaap:110	ABprpaaap	110	1873	-23126	-71	-73	1873	36.1	429	402	38	345741
ABprpaaapa:156	ABprpaaapa	156	2007	-22992	-14	-13	2007	35.5	390	386	35	229923
ABprpaaapp:156	ABprpaaapp	156	1958	-23041	-131	-123	1958	36.5	423	400	33	180823
ABprpaap:77	ABprpaap	77	1933	-23066	-206	-202	1933	35.0	539	369	44	492183
ABprpaapa:110	ABprpaapa	110	1853	-23146	-68	-71	1853	43.0	427	400	37	277537
ABprpaapaa:160	ABprpaapaa	160	1846	-23153	-66	-64	1846	40.8	368	399	31	159119
ABprpaapap:160	ABprpaapap	160	2082	-22917	-26	-2	2082	44.5	397	399	31	140984
ABprpaapp:110	ABprpaapp	110	1959	-23040	-137	-70	1959	41.2	485	392	37	307921
ABprpaappa:155	ABprpaappa	155	2156	-22843	-1252	-585	2156	45.7	428	397	31	136367
ABprpaappp:155	ABprpaappp	155	2095	-22904	-227	-198	2095	40.7	459	401	31	158744
ABprpap:49	ABprpap	49	1938	-23061	-172	-174	1938	22.3	613	308	49	518733
ABprpapa:77	ABprpapa	77	2144	-22855	18	17	2144	23.0	542	351	45	511024
ABprpapaa:109	ABprpapaa	109	2510	-22489	353	389	2510	27.6	455	371	37	319972
ABprpapaaa:160	ABprpapaaa	160	3000	-21999	427	488	3000	26.7	414	337	31	157060
ABprpapaap:160	ABprpapaap	160	3062	-21937	585	592	3062	26.3	455	338	32	171350
ABprpapap:109	ABprpapap	109	2395	-22604	281	316	2395	20.6	481	354	38	321728
ABprpapapa:160	ABprpapapa	160	2738	-22261	421	477	2738	20.9	472	331	33	161518
ABprpapapp:160	ABprpapapp	160	2736	-22263	64	233	2736	20.5	507	329	31	128617
ABprpapp:77	ABprpapp	77	2108	-22891	-14	-12	2108	19.5	594	307	46	479453
ABprpappa:109	ABprpappa	109	3036	-21963	844	859	3036	17.9	486	322	38	247882
ABprpappaa:157	ABprpappaa	157	5302	-19697	2778	2788	5302	17.9	430	301	34	150379
ABprpappap:157	ABprpappap	157	5165	-19834	2102	2262	5165	19.0	471	281	32	116681
ABprpappp:109	ABprpappp	109	3166	-21833	965	1005	3166	18.5	543	326	38	271030
ABprpapppa:159	ABprpapppa	159	6372	-18627	3279	3417	6372	18.4	512	292	33	126756
ABprpapppp:159	ABprpapppp	159	8793	-16206	4858	5355	8793	17.6	560	283	34	157335
ABprpp:28	ABprpp	28	1924	-23075	-274	-274	1924	29.4	643	308	58	434238
ABprppa:50	ABprppa	50	1986	-23013	-212	-215	1986	38.5	645	332	49	667700
ABprppaa:79	ABprppaa	79	2505	-22494	330	336	2505	31.6	584	360	42	479622
ABprppaaa:114	ABprppaaa	114	2534	-22465	423	455	2534	32.5	486	381	37	308361
ABprppaaaa:163	ABprppaaaa	163	2893	-22106	-179	7	2893	31.8	427	367	33	179336
ABprppaaap:163	ABprppaaap	163	2833	-22166	508	600	2833	31.0	460	387	30	164854
ABprppaap:114	ABprppaap	114	2574	-22425	497	533	2574	29.0	525	371	38	323352
ABprppaapa:165	ABprppaapa	165	2511	-22488	298	352	2511	24.5	484	364	31	163209
ABprppaapp:165	ABprppaapp	165	2744	-22255	23	291	2744	25.2	521	361	32	169800
ABprppap:79	ABprppap	79	2511	-22488	287	313	2511	33.5	622	325	44	531373
ABprppapa:113	ABprppapa	113	2943	-22056	844	860	2943	37.4	548	373	37	308666
ABprppapaa:161	ABprppapaa	161	3492	-21507	1106	1166	3492	35.0	492	393	33	158046
ABprppapap:161	ABprppapap	161	4086	-20913	1512	1666	4086	32.5	526	381	32	156024
ABprppapp:113	ABprppapp	113	2983	-22016	732	806	2983	36.8	597	354	37	304295
ABprppappa:164	ABprppappa	164	3892	-21107	1176	1367	3892	33.7	553	372	31	150486
ABprppappp:164	ABprppappp	164	4109	-20890	870	1364	4109	31.5	588	358	33	182219
ABprppp:50	ABprppp	50	1969	-23030	-121	-121	1969	30.4	668	261	49	636964
ABprpppa:78	ABprpppa	78	2959	-22040	763	770	2959	31.8	665	299	43	560318
ABprpppaa:111	ABprpppaa	111	4344	-20655	1960	2022	4344	30.5	622	344	39	334510
ABprpppaaa:165	ABprpppaaa	165	4857	-20142	1871	2221	4857	25.4	571	356	35	193462
ABprpppaap:165	ABprpppaap	165	5484	-19516	2147	2489	5484	24.0	608	330	33	172258
ABprpppap:111	ABprpppap	111	4476	-20523	2026	2082	4476	26.7	653	310	38	343539
ABprpppapa:163	ABprpppapa	163	5468	-19531	1572	2014	5468	21.5	626	301	33	153824
ABprpppapp:163	ABprpppapp	163	7224	-17775	2191	2825	7224	20.0	641	269	30	150050
ABprpppp:78	ABprpppp	78	2881	-22118	711	716	2881	24.2	653	261	45	558242
ABprppppa:112	ABprppppa	112	4446	-20553	2183	2210	4446	24.0	585	345	39	316499
ABprppppaa:157	ABprppppaa	157	7006	-17993	3975	4109	7006	22.8	543	343	31	140080
ABprppppap:157	ABprppppap	157	6392	-18607	2921	3330	6392	20.1	573	319	33	150885
ABprppppp:112	ABprppppp	112	4526	-20473	2259	2284	4526	19.4	614	303	41	336247
ABprpppppa:159	ABprpppppa	159	10639	-14360	6050	6794	10639	22.3	576	280	32	127125
ABprpppppp:159	ABprpppppp	159	12204	-12795	6815	7356	12204	21.6	608	261	31	128220
EMS:1	EMS	1	2041	-22959	-37	-37	2041	32.6	488	176	55	86911
MS:4	MS	4	2074	-22925	-102	-102	2074	16.0	424	211	68	86130
MSa:18	MSa	18	2016	-22983	-136	-136	2016	21.7	381	199	62	219849
MSaa:36	MSaa	36	2002	-22997	-104	-104	2002	18.7	326	243	55	270337
MSaaa:58	MSaaa	58	2010	-22989	-118	-118	2010	19.1	286	249	50	374962
MSaaaa:86	MSaaaa	86	1993	-23006	-128	-128	1993	29.8	271	296	42	408390
MSaaaaa:117	MSaaaaa	117	1817	-23182	-64	-60	1817	43.0	256	284	36	240376
MSaaaaaa:158	MSaaaaaa	158	2000	-22999	34	27	2000	42.3	234	290	26	118011
MSaaaaap:158	MSaaaaap	158	1875	-23124	-33	-20	1875	47.1	262	263	32	115398
MSaaaap:117	MSaaaap	117	1870	-23129	-25	-23	1870	48.5	310	274	37	196886
MSaaaapa:160	MSaaaapa	160	1915	-23084	-32	3	1915	53.7	287	269	31	93934
MSaaaapp:160	MSaaaapp	160	1829	-23170	-39	-41	1829	54.0	331	242	30	93123
MSaaap:86	MSaaap	86	1922	-23077	-117	-126	1922	28.2	337	265	42	326930
MSaaapa:122	MSaaapa	122	1820	-23179	-46	-51	1820	41.5	320	248	40	254229
MSaaapaa:161	MSaaapaa	161	1858	-23141	-23	-29	1858	45.3	295	248	33	129759
MSaaapap:161	MSaaapap	161	1880	-23119	-26	-25	1880	47.3	337	238	32	137962
MSaaapp:122	MSaaapp	122	1899	-23100	-8	-10	1899	44.4	373	237	34	173499
MSaap:58	MSaap	58	2020	-22979	-68	-67	2020	19.3	377	210	48	246851
MSaapa:85	MSaapa	85	1988	-23011	-90	-97	1988	19.3	374	227	44	285594
MSaapaa:116	MSaapaa	116	1888	-23111	-31	-23	1888	31.1	381	233	38	225757
MSaapaaa:157	MSaapaaa	157	2047	-22952	70	85	2047	35.6	367	231	32	141607
MSaapaap:157	MSaapaap	157	1956	-23043	-65	-69	1956	43.2	395	230	32	95254
MSaapap:116	MSaapap	116	1940	-23059	-23	-2	1940	25.5	423	224	36	188948
MSaapapa:166	MSaapapa	166	2179	-22820	-10	58	2179	33.5	397	223	30	128041
MSaapapp:166	MSaapapp	166	2148	-22851	47	61	2148	33.6	433	230	32	105873
MSaapp:85	MSaapp	85	1965	-23034	-60	-58	1965	18.4	450	215	43	249185
MSaappa:128	MSaappa	128	2233	-22766	0	108	2233	25.7	454	244	33	146327
MSaappp:128	MSaappp	128	2585	-22414	477	511	2585	26.0	485	216	40	211516
MSap:36	MSap	36	2017	-22982	-109	-109	2017	20.2	400	169	54	285385
MSapa:59	MSapa	59	1971	-23028	-141	-144	1971	26.6	357	152	47	336101
MSapaa:88	MSapaa	88	1933	-23066	-115	-110	1933	30.4	344	211	39	240176
MSapaaa:123	MSapaaa	123	1848	-23151	-65	-60	1848	37.8	287	211	33	131100
MSapaaaa:172	MSapaaaa	172	1791	-23208	-76	-60	1791	39.3	244	222	26	67788
MSapaaap:172	MSapaaap	172	1873	-23126	-91	-92	1873	39.8	283	205	27	66559
MSapaap:123	MSapaap	123	1868	-23131	-102	-84	1868	37.3	335	200	33	127962
MSapap:88	MSapap	88	1953	-23046	-90	-88	1953	32.5	403	207	41	217073
MSapapa:124	MSapapa	124	2306	-22693	280	285	2306	41.6	365	188	33	116173
MSapapaa:172	MSapapaa	172	3570	-21429	910	1050	3570	41.7	319	177	29	83095
MSapapap:172	MSapapap	172	3352	-21647	723	804	3352	42.3	361	183	29	67511
MSapapp:124	MSapapp	124	2789	-22210	353	450	2789	47.2	395	186	32	96155
MSapp:59	MSapp	59	1974	-23025	-138	-139	1974	27.1	444	144	46	296254
MSappa:88	MSappa	88	2232	-22767	212	213	2232	28.7	440	192	41	218224
MSappaa:128	MSappaa	128	4047	-20952	1415	1593	4047	36.7	406	194	34	125694
MSappap:128	MSappap	128	5187	-19812	2108	2356	5187	34.2	441	186	33	118450
MSappp:88	MSappp	88	2655	-22344	585	590	2655	35.6	475	177	41	236133
MSapppa:138	MSapppa	138	18689	-6310	12913	13685	18689	44.3	435	170	32	93354
MSapppp:138	MSapppp	138	19320	-5679	14582	14711	19320	46.2	481	177	34	97577
MSp:18	MSp	18	1989	-23010	-119	-119	1989	22.2	474	264	60	164390
MSpa:36	MSpa	36	2038	-22961	-73	-73	2038	18.5	410	291	55	223278
MSpaa:59	MSpaa	59	2035	-22964	-86	-88	2035	21.1	403	278	47	213790
MSpaaa:87	MSpaaa	87	2053	-22946	-43	-51	2053	29.2	363	302	43	287969
MSpaaaa:117	MSpaaaa	117	1876	-23123	-40	-39	1876	39.0	297	322	36	225948
MSpaaaaa:161	MSpaaaaa	161	2056	-22943	-34	-39	2056	41.7	263	316	28	121696
MSpaaaap:161	MSpaaaap	161	1866	-23133	-212	-192	1866	46.5	300	303	32	96134
MSpaaap:117	MSpaaap	117	1850	-23149	-80	-68	1850	44.9	349	303	37	176437
MSpaaapa:162	MSpaaapa	162	1887	-23112	11	2	1887	51.6	321	283	30	82333
MSpaaapp:162	MSpaaapp	162	1900	-23100	-101	-84	1900	55.4	363	277	32	76060
MSpaap:87	MSpaap	87	2000	-22999	-53	-55	2000	29.2	422	282	42	249189
MSpaapa:126	MSpaapa	126	1907	-23092	-33	-28	1907	40.5	365	309	37	190700
MSpaapaa:168	MSpaapaa	168	1930	-23069	-115	-118	1930	44.1	329	311	29	90039
MSpaapap:168	MSpaapap	168	1968	-23031	-200	-132	1968	48.5	363	300	33	101136
MSpaapp:126	MSpaapp	126	2099	-22900	58	75	2099	38.8	412	287	30	128556
MSpap:59	MSpap	59	2023	-22976	-101	-100	2023	17.3	475	222	49	211882
MSpapa:86	MSpapa	86	2303	-22696	181	179	2303	18.0	453	276	45	256696
MSpapaa:118	MSpapaa	118	3715	-21284	1517	1549	3715	28.5	425	286	38	208098
MSpapaaa:160	MSpapaaa	160	5758	-19241	3142	3251	5758	33.7	395	274	33	151456
MSpapaap:160	MSpapaap	160	4695	-20304	2153	2211	4695	39.9	426	267	35	126892
MSpapap:118	MSpapap	118	4347	-20652	1798	1909	4347	27.6	470	286	36	194573
MSpapapa:168	MSpapapa	168	7572	-17427	3805	4122	7572	33.4	423	301	30	115764
MSpapapp:168	MSpapapp	168	5926	-19073	2989	3188	5926	31.6	458	282	32	111111
MSpapp:86	MSpapp	86	2466	-22533	332	334	2466	17.7	520	234	44	243632
MSpappa:125	MSpappa	125	7572	-17427	4341	4680	7572	23.4	495	277	34	164070
MSpappp:125	MSpappp	125	6857	-18142	3943	4213	6857	25.9	529	269	39	207767
MSpp:36	MSpp	36	1971	-23028	-136	-136	1971	17.1	520	289	53	226058
MSppa:60	MSppa	60	2016	-22983	-82	-82	2016	19.3	527	304	47	221900
MSppaa:90	MSppaa	90	1965	-23034	-70	-72	1965	35.1	420	334	39	204123
MSppaaa:127	MSppaaa	127	1892	-23107	8	8	1892	36.4	319	350	33	136031
MSppaaaa:175	MSppaaaa	175	1888	-23111	-62	-56	1888	32.7	283	340	26	85867
MSppaaap:175	MSppaaap	175	1974	-23025	-112	-69	1974	37.5	317	333	26	61148
MSppaap:127	MSppaap	127	1976	-23023	-31	-4	1976	36.7	360	341	32	127185
MSppap:90	MSppap	90	2010	-22989	-58	-56	2010	32.7	484	308	41	217498
MSppapa:126	MSppapa	126	2573	-22426	437	506	2573	39.6	390	348	33	119182
MSppapaa:174	MSppapaa	174	4249	-20750	1892	1913	4249	40.1	338	353	27	72986
MSppapap:174	MSppapap	174	3699	-21300	979	1193	3699	41.5	372	340	30	74353
MSppapp:126	MSppapp	126	3311	-21688	214	548	3311	46.0	422	341	33	109334
MSppp:60	MSppp	60	1982	-23018	-108	-108	1982	18.2	563	223	48	247606
MSpppa:89	MSpppa	89	3231	-21768	1012	1027	3231	26.9	537	302	40	221297
MSpppaa:128	MSpppaa	128	11017	-13982	6577	7204	11017	37.1	428	332	35	135587
MSpppap:128	MSpppap	128	13314	-11685	9125	9301	13314	35.0	469	336	33	123035
MSpppp:89	MSpppp	89	3879	-21120	1626	1642	3879	32.0	520	275	40	212889
MSppppa:136	MSppppa	136	27245	2245	20702	20794	27245	45.3	449	350	33	102299
MSppppp:136	MSppppp	136	24507	-493	19191	19392	24507	47.7	491	332	33	91813
E:4	E	4	1985	-23014	-240	-240	1985	28.9	565	175	65	295852
Ea:19	Ea	19	2026	-22973	-172	-172	2026	26.7	483	191	61	277698
Eal:53	Eal	53	1974	-23025	-169	-172	1974	37.7	432	210	52	256752
Eala:97	Eala	97	1898	-23101	-100	-101	1898	47.5	391	241	43	142009
Ealaa:162	Ealaa	162	1527	-19900	-61	-65	1527	56.1	373	243	30	33195
Ealap:162	Ealap	162	1846	-23153	-180	-177	1846	56.8	453	227	33	46875
Ealp:97	Ealp	97	1891	-23108	-113	-104	1891	43.7	462	226	42	132872
Ealpa:164	Ealpa	164	1976	-23023	-82	-77	1976	47.3	427	226	33	57784
Ealpp:164	Ealpp	164	1875	-23124	-147	-145	1875	45.2	487	222	33	52232
Ear:53	Ear	53	1931	-23068	-202	-204	1931	37.2	493	278	51	252501
Eara:99	Eara	99	1915	-23084	-114	-113	1915	47.1	425	297	41	130928
Earaa:168	Earaa	168	2386	-22613	-10	142	2386	52.6	404	303	29	45199
Earap:168	Earap	168	1963	-23036	-141	-104	1963	51.6	468	278	33	52877
Earp:99	Earp	99	1924	-23075	-117	-95	1924	44.3	491	281	40	119138
Earpa:167	Earpa	167	1991	-23009	-155	-146	1991	42.2	455	284	30	44118
Earpp:167	Earpp	167	1843	-23156	-114	-113	1843	45.1	509	274	34	55630
Ep:19	Ep	19	1959	-23040	-240	-242	1959	33.2	584	209	61	342383
Epl:55	Epl	55	2037	-22962	-132	-135	2037	40.3	527	204	52	225394
Epla:101	Epla	101	1972	-23027	-28	-24	1972	46.7	519	224	40	97027
Eplaa:167	Eplaa	167	1925	-23074	-7	-8	1925	54.2	503	230	30	36546
Eplap:167	Eplap	167	2082	-22917	-78	-46	2082	46.8	556	214	32	43571
Eplp:101	Eplp	101	2017	-22982	-24	-20	2017	44.0	581	211	42	114614
Eplpa:170	Eplpa	170	2070	-22929	73	49	2070	48.9	582	226	32	37895
Eplpp:170	Eplpp	170	2771	-22228	-181	-114	2771	39.7	622	234	33	53414
Epr:55	Epr	55	1983	-23016	-131	-131	1983	35.7	580	264	52	268567
Epra:101	Epra	101	1984	-23015	-76	-42	1984	46.5	540	294	41	115483
Epraa:170	Epraa	170	1950	-23049	-134	-114	1950	55.3	512	295	30	41805
Eprap:170	Eprap	170	2193	-22806	110	103	2193	49.8	547	276	32	41556
Eprp:101	Eprp	101	2057	-22942	-208	-105	2057	44.7	598	265	42	122847
Eprpa:172	Eprpa	172	2278	-22721	-245	-234	2278	50.6	571	280	32	44981
Eprpp:172	Eprpp	172	2424	-22575	-347	-317	2424	47.1	601	272	32	49371
P2:1	P2	1	1820	-23179	-442	-442	1820	38.0	634	247	72	517037
C:6	C	6	1955	-23044	-407	-408	1955	46.6	571	270	62	291331
Ca:23	Ca	23	1930	-23069	-342	-344	1930	48.3	505	241	58	187491
Caa:44	Caa	44	1964	-23035	-268	-269	1964	55.7	478	236	49	116937
Caaa:72	Caaa	72	2035	-22965	-129	-130	2035	58.7	468	220	45	113851
Caaaa:105	Caaaa	105	2005	-22994	-39	-16	2005	61.1	544	206	40	90801
Caaaaa:152	Caaaaa	152	2009	-22990	-74	-67	2009	62.9	566	209	33	45432
Caaaap:152	Caaaap	152	1789	-21287	-81	-77	1789	59.5	615	213	33	43382
Caaap:105	Caaap	105	1941	-23058	-47	-39	1941	50.2	606	178	38	99053
Caaapa:148	Caaapa	148	2035	-22964	-88	-89	2035	54.6	643	201	33	53598
Caaapp:148	Caaapp	148	2297	-22702	-70	-9	2297	45.5	667	202	34	69905
Caap:72	Caap	72	2017	-22982	-165	-167	2017	57.5	566	194	42	104877
Caapa:113	Caapa	113	3407	-21592	569	736	3407	41.7	669	214	34	80185
Caapp:113	Caapp	113	2279	-22720	141	179	2279	38.1	671	194	38	106959
Caappd:162	Caappd	162	3521	-21478	479	752	3521	33.6	670	191	31	56321
Caappv:162	Caappv	162	4592	-20407	767	1423	4592	25.4	669	219	30	62878
Cap:44	Cap	44	1910	-23089	-247	-247	1910	49.8	544	162	48	138795
Capa:77	Capa	77	2031	-22968	-100	-93	2031	42.8	530	147	42	129756
Capaa:125	Capaa	125	1963	-23036	-129	-99	1963	26.5	553	192	35	79369
Capaaa:178	Capaaa	178	2738	-22261	74	326	2738	33.6	524	185	32	59407
Capaap:178	Capaap	178	2135	-22864	-410	-314	2135	28.6	552	231	32	63556
Capap:125	Capap	125	1978	-23021	-334	-238	1978	28.5	598	200	37	100225
Capapa:187	Capapa	187	2648	-22351	-276	-41	2648	37.5	563	188	32	57596
Capapp:187	Capapp	187	2421	-22579	-782	-439	2421	29.0	593	220	30	55377
Capp:77	Capp	77	1982	-23017	-112	-111	1982	46.1	590	158	43	131856
Cappa:120	Cappa	120	4036	-20963	1478	1557	4036	38.4	614	176	33	66551
Cappaa:173	Cappaa	173	6697	-18302	3077	3406	6697	42.0	565	183	28	38865
Cappap:173	Cappap	173	7677	-17322	3538	3762	7677	39.8	601	188	27	39504
Cappp:120	Cappp	120	4085	-20914	1146	1405	4085	31.3	637	202	35	80367
Capppa:176	Capppa	176	8824	-16175	4615	4900	8824	35.8	620	198	27	43477
Capppp:176	Capppp	176	8325	-16674	2464	3160	8325	28.6	624	237	30	60684
Cp:23	Cp	23	1931	-23068	-403	-403	1931	46.9	608	275	58	211971
Cpa:45	Cpa	45	1963	-23036	-287	-289	1963	54.7	587	246	51	148789
Cpaa:74	Cpaa	74	1997	-23002	-143	-146	1997	56.7	580	273	44	124526
Cpaaa:109	Cpaaa	109	1909	-23090	-99	-70	1909	61.6	579	262	39	85222
Cpaaaa:156	Cpaaaa	156	2138	-22861	144	160	2138	62.0	557	269	31	35466
Cpaaap:156	Cpaaap	156	1702	-21154	-100	-95	1702	61.5	608	274	31	36726
Cpaap:109	Cpaap	109	1856	-23143	-97	-91	1856	54.7	637	241	39	97170
Cpaapa:159	Cpaapa	159	2014	-22985	11	9	2014	59.0	639	262	31	44437
Cpaapp:159	Cpaapp	159	2618	-22381	-147	0	2618	50.5	675	253	34	65746
Cpap:74	Cpap	74	2004	-22995	-131	-132	2004	51.9	624	206	44	139304
Cpapa:112	Cpapa	112	5770	-19229	3104	3132	5770	45.6	679	247	37	91670
Cpapaa:165	Cpapaa	165	13937	-11062	10182	10286	13937	39.2	688	220	34	70335
Cpapap:165	Cpapap	165	15491	-9508	9765	10548	15491	43.1	687	266	30	52328
Cpapp:112	Cpapp	112	6593	-18406	3565	3735	6593	33.2	694	241	38	94726
Cpappd:167	Cpappd	167	15874	-9125	10479	11001	15874	35.6	695	261	32	49762
Cpappv:167	Cpappv	167	17017	-7982	10571	10587	17017	22.8	666	244	27	46447
Cpp:45	Cpp	45	1901	-23098	-299	-299	1901	44.4	623	181	49	193401
Cppa:78	Cppa	78	2868	-22131	688	704	2868	36.0	677	238	42	159505
Cppaa:125	Cppaa	125	4249	-20750	1692	1787	4249	29.5	566	304	36	94099
Cppaaa:181	Cppaaa	181	4953	-20047	1134	1650	4953	38.7	525	328	31	62194
Cppaap:181	Cppaap	181	4537	-20462	1183	1260	4537	31.2	553	292	30	53126
Cppap:125	Cppap	125	4375	-20624	625	1070	4375	29.5	608	280	37	105262
Cppapa:182	Cppapa	182	8937	-16062	2752	4864	8937	39.2	562	324	30	63075
Cppapp:182	Cppapp	182	5396	-19603	-543	370	5396	31.5	598	294	32	71047
Cppp:78	Cppp	78	2830	-22169	611	610	2830	39.6	630	180	44	170790
Cpppa:118	Cpppa	118	16913	-8086	12180	12291	16913	38.5	634	275	35	83764
Cpppaa:174	Cpppaa	174	32509	7509	24914	26571	32509	43.4	559	322	31	51177
Cpppap:174	Cpppap	174	41084	16084	28433	30392	41084	41.8	605	314	28	44718
Cpppp:118	Cpppp	118	18891	-6108	13334	13451	18891	30.9	652	246	36	100517
Cppppa:179	Cppppa	179	43519	18519	30619	32083	43519	40.3	632	298	28	43749
Cppppp:179	Cppppp	179	44329	19329	32553	32224	44329	31.4	632	271	30	60465
P3:6	P3	6	1943	-23056	-363	-363	1943	33.4	666	238	60	263458
D:30	D	30	1941	-23058	-318	-319	1941	28.2	653	219	55	184296
Da:64	Da	64	1970	-23029	-252	-258	1970	35.4	563	136	45	82894
Dp:64	Dp	64	2153	-22846	3	3	2153	31.7	635	187	42	69641
P4:30	P4	30	2012	-22987	-139	-141	2012	20.1	563	167	49	41548
