# Supplementary material for: Quantitative Differences in Nuclear β-catenin and TCF Pattern Embryonic Cells in C. elegans
Source: PLoS Genet. 2015 Oct 21;11(10):e1005585. doi: 10.1371/journal.pgen.1005585 (PMC4619327; doi:10.1371/journal.pgen.1005585)
Supplement: S1 Data — For each cell analyzed, birth time is given in column 3 and the average nuclear reporter intensity over the lifetime of the cell (corrected for background) is given in column 7 (“blot”). For information on each embryo’s strain information and experimental conditions, refer to S2 Table. (ZIP) [file pgen.1005585.s005.zip › CAs/CA20120213_poptop_pop-1i_L3.csv]

cellTime	cell	time	none	global	local	blot	cross	z	x	y	size	gweight
ABa:1	ABa	1	2535	-22465	312	312	2535	27.0	562	274	82	1225962
ABal:2	ABal	2	1641	-23358	-738	-738	1641	33.2	548	208	83	1113173
ABala:6	ABala	6	1671	-23328	-651	-651	1671	32.4	571	246	66	729878
ABalaa:22	ABalaa	22	1786	-23213	-545	-546	1786	41.0	576	226	59	946007
ABalaaa:44	ABalaaa	44	1860	-23139	-330	-333	1860	44.6	568	217	51	1257764
ABalaaaa:78	ABalaaaa	78	1925	-23074	-128	-133	1925	45.1	557	269	43	788777
ABalaaaal:114	ABalaaaal	114	1600	-23399	-31	-38	1600	43.1	570	276	36	488980
ABalaaaala:169	ABalaaaala	169	1512	-23487	-28	-52	1512	49.1	566	277	32	245906
ABalaaaalp:169	ABalaaaalp	169	1607	-23392	66	75	1607	47.9	582	260	31	335885
ABalaaaar:114	ABalaaaar	114	1613	-23386	-18	-20	1613	39.3	587	259	36	524126
ABalaaaarl:168	ABalaaaarl	168	1544	-23455	-28	-6	1544	41.6	580	235	33	334968
ABalaaaarr:168	ABalaaaarr	168	1726	-23273	136	144	1726	35.6	571	240	34	440294
ABalaaap:78	ABalaaap	78	1957	-23042	-225	-249	1957	39.7	517	270	46	1110118
ABalaaapa:115	ABalaaapa	115	1657	-23342	15	20	1657	36.7	563	286	40	781535
ABalaaapal:175	ABalaaapal	175	1532	-23467	10	15	1532	39.8	597	268	32	329005
ABalaaapar:175	ABalaaapar	175	1601	-23399	99	121	1601	38.5	570	283	31	322723
ABalaaapp:115	ABalaaapp	115	1677	-23322	-29	-31	1677	32.1	534	294	42	934225
ABalaaappl:171	ABalaaappl	171	1689	-23310	98	109	1689	32.8	557	289	34	494910
ABalaaappr:171	ABalaaappr	171	1759	-23240	64	64	1759	30.6	535	265	33	438079
ABalaap:44	ABalaap	44	1947	-23052	-498	-507	1947	49.8	497	195	50	931761
ABalaapa:76	ABalaapa	76	2086	-22913	-199	-217	2086	51.8	513	241	44	697700
ABalaapaa:114	ABalaapaa	114	1635	-23364	-29	-32	1635	47.6	559	268	40	552036
ABalaapaaa:161	ABalaapaaa	161	1446	-23553	-111	-110	1446	45.2	522	277	30	241741
ABalaapaap:161	ABalaapaap	161	1549	-23450	-21	-20	1549	42.9	545	255	30	256441
ABalaapap:114	ABalaapap	114	1596	-23403	-65	-77	1596	45.9	532	285	38	516201
ABalaapapa:167	ABalaapapa	167	1485	-23515	-32	-39	1485	49.0	547	310	30	212813
ABalaapapp:167	ABalaapapp	167	1512	-23487	-91	-105	1512	46.7	523	321	31	241639
ABalaapp:76	ABalaapp	76	1926	-23073	-276	-289	1926	51.8	468	224	44	660178
ABalaappa:115	ABalaappa	115	1572	-23427	-81	-98	1572	39.3	535	285	36	579602
ABalaappaa:171	ABalaappaa	171	1494	-23505	-38	-46	1494	42.2	566	307	30	268242
ABalaappap:171	ABalaappap	171	1539	-23460	-30	-44	1539	38.3	541	314	29	276426
ABalaappp:115	ABalaappp	115	1666	-23333	-35	-40	1666	36.1	500	266	40	680884
ABalaapppa:164	ABalaapppa	164	1476	-23523	-129	-139	1476	38.8	517	284	30	311968
ABalaapppp:164	ABalaapppp	164	1560	-23439	-145	-153	1560	32.6	504	286	32	363924
ABalap:22	ABalap	22	1864	-23135	-452	-456	1864	25.9	543	265	61	977545
ABalapa:44	ABalapa	44	1883	-23116	-394	-395	1883	30.6	564	264	53	1600783
ABalapaa:73	ABalapaa	73	1979	-23020	-276	-281	1979	30.0	558	260	46	1195702
ABalapaaa:115	ABalapaaa	115	1699	-23300	-111	-114	1699	21.4	515	234	37	600295
ABalapaaaa:166	ABalapaaaa	166	1794	-23205	-46	-32	1794	19.7	498	217	32	400408
ABalapaaap:166	ABalapaaap	166	1743	-23257	-186	-147	1743	15.0	474	213	36	470692
ABalapaap:115	ABalapaap	115	1792	-23207	-30	-32	1792	17.3	476	231	37	543066
ABalapaapa:166	ABalapaapa	166	2165	-22834	372	377	2165	15.7	459	243	31	314313
ABalapaapp:166	ABalapaapp	166	2204	-22795	377	385	2204	18.3	428	253	32	354802
ABalapap:73	ABalapap	73	2107	-22892	-228	-245	2107	24.0	522	261	44	978901
ABalapapa:113	ABalapapa	113	2121	-22878	264	251	2121	25.7	479	211	40	696388
ABalapapaa:164	ABalapapaa	164	3104	-21895	1148	1142	3104	31.7	489	210	31	313705
ABalapapap:164	ABalapapap	164	2883	-22116	901	904	2883	26.0	460	203	30	270435
ABalapapp:113	ABalapapp	113	2210	-22789	383	381	2210	27.7	412	189	39	542311
ABalapappa:166	ABalapappa	166	4822	-20177	2625	2657	4822	29.6	409	167	30	263086
ABalapappp:166	ABalapappp	166	4067	-20933	1945	2000	4067	26.0	379	176	32	279532
ABalapp:44	ABalapp	44	1960	-23039	-359	-365	1960	32.3	495	236	52	1206588
ABalappa:73	ABalappa	73	1999	-23000	-248	-262	1999	33.0	484	248	45	920817
ABalappaa:110	ABalappaa	110	1764	-23235	-94	-86	1764	28.5	478	250	38	607023
ABalappaaa:164	ABalappaaa	164	1803	-23196	-30	-31	1803	26.0	490	240	30	290972
ABalappaap:164	ABalappaap	164	1733	-23266	-19	-8	1733	26.0	455	246	31	290429
ABalappap:110	ABalappap	110	1780	-23219	-45	-53	1780	31.0	435	254	40	590637
ABalappapa:160	ABalappapa	160	1631	-23368	-140	-98	1631	30.6	434	269	33	287871
ABalappapp:160	ABalappapp	160	1752	-23247	-12	-3	1752	25.0	408	278	35	352005
ABalappp:73	ABalappp	73	1983	-23016	-198	-208	1983	30.7	435	239	45	808037
ABalapppa:109	ABalapppa	109	1708	-23291	-88	-95	1708	39.6	423	270	39	505006
ABalapppaa:159	ABalapppaa	159	1715	-23284	-35	-59	1715	39.5	446	287	31	250785
ABalapppap:159	ABalapppap	159	1611	-23388	-37	-40	1611	35.9	416	297	34	326432
ABalapppp:109	ABalapppp	109	1690	-23309	-101	-118	1690	39.9	379	249	38	427553
ABalappppa:158	ABalappppa	158	1835	-23164	148	138	1835	41.2	379	256	31	192406
ABalappppp:158	ABalappppp	158	1734	-23265	99	100	1734	41.6	341	250	32	201983
ABalp:6	ABalp	6	1776	-23223	-573	-574	1776	32.8	505	160	68	717392
ABalpa:22	ABalpa	22	1803	-23196	-500	-500	1803	32.9	536	143	61	1063179
ABalpaa:43	ABalpaa	43	1898	-23101	-381	-382	1898	33.3	545	147	53	1433873
ABalpaaa:71	ABalpaaa	71	1918	-23081	-224	-233	1918	40.8	583	204	45	995193
ABalpaaaa:108	ABalpaaaa	108	1696	-23303	-73	-83	1696	33.3	567	215	41	817849
ABalpaaaaa:168	ABalpaaaaa	168	1513	-23486	-132	-134	1513	38.0	552	193	30	297145
ABalpaaaap:168	ABalpaaaap	168	1613	-23386	-95	-93	1613	31.6	550	190	34	468170
ABalpaaap:108	ABalpaaap	108	1621	-23378	-151	-170	1621	39.4	582	199	38	629071
ABalpaaapa:161	ABalpaaapa	161	1525	-23474	-83	-78	1525	38.8	584	204	31	294785
ABalpaaapp:161	ABalpaaapp	161	1557	-23442	1	2	1557	39.8	585	166	34	357971
ABalpaap:71	ABalpaap	71	1917	-23082	-295	-318	1917	40.1	533	187	43	799452
ABalpaapa:105	ABalpaapa	105	1682	-23317	-88	-95	1682	43.9	543	216	37	492596
ABalpaapaa:150	ABalpaapaa	150	1566	-23433	-41	-41	1566	45.7	582	203	34	350058
ABalpaapap:150	ABalpaapap	150	1582	-23417	-5	-13	1582	46.9	549	190	31	249306
ABalpaapp:105	ABalpaapp	105	1718	-23281	-54	-58	1718	42.7	500	210	37	470267
ABalpaappa:162	ABalpaappa	162	1632	-23367	24	35	1632	43.2	538	216	32	312111
ABalpaappp:162	ABalpaappp	162	1619	-23380	-44	-66	1619	42.2	508	204	31	273046
ABalpap:43	ABalpap	43	1865	-23134	-450	-452	1865	40.2	456	121	52	1230868
ABalpapa:70	ABalpapa	70	1928	-23071	-317	-328	1928	45.0	516	145	45	880142
ABalpapaa:106	ABalpapaa	106	1694	-23305	-71	-75	1694	48.4	576	190	38	539833
ABalpapaaa:156	ABalpapaaa	156	1554	-23445	-65	-68	1554	51.2	563	164	32	256902
ABalpapaap:156	ABalpapaap	156	1518	-23481	-59	-61	1518	53.5	530	150	31	208533
ABalpapap:106	ABalpapap	106	1685	-23314	-95	-102	1685	51.5	541	173	39	514542
ABalpapapa:156	ABalpapapa	156	1574	-23425	-15	-24	1574	49.8	515	131	36	339968
ABalpapapp:156	ABalpapapp	156	1592	-23407	-6	-6	1592	51.9	474	129	33	276488
ABalpapp:70	ABalpapp	70	1950	-23049	-293	-300	1950	49.3	452	142	46	780262
ABalpappa:104	ABalpappa	104	1717	-23282	-184	-202	1717	53.5	505	192	37	429057
ABalpappaa:156	ABalpappaa	156	1520	-23479	-29	-46	1520	50.4	511	174	29	207236
ABalpappap:156	ABalpappap	156	1502	-23497	-67	-76	1502	50.8	479	185	31	214345
ABalpappp:104	ABalpappp	104	1773	-23226	-95	-107	1773	52.0	470	169	39	466160
ABalpapppa:149	ABalpapppa	149	1594	-23405	-54	-61	1594	43.5	473	195	35	307563
ABalpapppp:149	ABalpapppp	149	1589	-23410	-17	-20	1589	47.5	447	173	34	254162
ABalpp:22	ABalpp	22	1940	-23059	-342	-348	1940	18.5	457	147	59	709535
ABalppa:43	ABalppa	43	1971	-23028	-324	-325	1971	21.7	490	133	52	1261387
ABalppaa:73	ABalppaa	73	1975	-23024	-213	-222	1975	34.5	565	159	45	1180218
ABalppaaa:114	ABalppaaa	114	1569	-23430	-101	-107	1569	40.4	556	166	36	583539
ABalppaaaa:168	ABalppaaaa	168	1534	-23465	-38	-43	1534	36.9	566	146	31	331390
ABalppaaap:168	ABalppaaap	168	1503	-23496	-67	-76	1503	41.3	548	130	33	369857
ABalppaap:114	ABalppaap	114	1612	-23387	-72	-89	1612	42.0	536	139	37	602384
ABalppaapa:168	ABalppaapa	168	1582	-23417	-3	-17	1582	40.6	528	116	31	321130
ABalppaapp:168	ABalppaapp	168	1633	-23366	47	50	1633	40.0	494	122	31	321836
ABalppap:73	ABalppap	73	1982	-23017	-275	-296	1982	34.4	517	144	44	1019016
ABalppapa:111	ABalppapa	111	1678	-23321	-45	-56	1678	45.0	509	159	35	472141
ABalppapaa:163	ABalppapaa	163	1519	-23480	-104	-122	1519	41.8	521	164	29	257639
ABalppapap:163	ABalppapap	163	1602	-23397	15	-1	1602	42.9	486	157	31	250433
ABalppapp:111	ABalppapp	111	1702	-23297	-82	-92	1702	45.9	477	135	36	470715
ABalppappa:161	ABalppappa	161	1586	-23413	-35	-41	1586	45.8	472	119	36	421424
ABalppappp:161	ABalppappp	161	1604	-23395	-67	-83	1604	42.2	454	121	33	308719
ABalppp:43	ABalppp	43	1863	-23136	-436	-437	1863	26.7	407	119	53	1279114
ABalpppa:72	ABalpppa	72	1924	-23075	-350	-360	1924	34.5	470	143	46	1047687
ABalpppaa:110	ABalpppaa	110	1659	-23340	-118	-125	1659	31.6	526	174	39	788853
ABalpppaaa:165	ABalpppaaa	165	1611	-23388	-47	-49	1611	34.8	523	151	33	445907
ABalpppaap:165	ABalpppaap	165	1606	-23393	-151	-154	1606	29.6	505	164	31	362145
ABalpppap:110	ABalpppap	110	1695	-23304	-112	-129	1695	32.1	487	156	40	770580
ABalpppapa:159	ABalpppapa	159	1640	-23359	-7	-14	1640	33.3	479	146	30	326335
ABalpppapp:159	ABalpppapp	159	1657	-23342	-21	-12	1657	31.7	445	137	32	344812
ABalpppp:72	ABalpppp	72	1921	-23078	-299	-320	1921	39.6	412	136	45	880413
ABalppppa:108	ABalppppa	108	1738	-23261	-103	-102	1738	34.7	452	175	38	607635
ABalppppaa:159	ABalppppaa	159	1674	-23325	-106	-89	1674	30.7	469	177	29	289752
ABalppppap:159	ABalppppap	159	1744	-23255	-131	-56	1744	27.5	441	168	33	373611
ABalppppp:108	ABalppppp	108	1751	-23248	-68	-69	1751	39.6	418	149	38	573554
ABalpppppa:156	ABalpppppa	156	1782	-23217	67	59	1782	37.3	416	139	34	380288
ABalpppppp:156	ABalpppppp	156	1790	-23209	-44	4	1790	32.3	397	138	33	350917
ABar:2	ABar	2	1626	-23374	-597	-597	1626	24.5	434	332	81	905078
ABara:6	ABara	6	1801	-23199	-502	-505	1801	41.5	449	306	66	539413
ABaraa:22	ABaraa	22	1848	-23151	-707	-711	1848	49.7	495	255	57	599918
ABaraaa:43	ABaraaa	43	2005	-22994	-446	-447	2005	49.4	526	277	51	945918
ABaraaaa:73	ABaraaaa	73	2064	-22935	-198	-206	2064	50.8	511	307	43	700887
ABaraaaaa:113	ABaraaaaa	113	1668	-23331	-5	-6	1668	48.9	547	283	39	565114
ABaraaaaaa:166	ABaraaaaaa	166	1633	-23366	74	70	1633	50.2	576	215	31	254693
ABaraaaaap:166	ABaraaaaap	166	1566	-23433	-15	-24	1566	55.0	559	214	34	266106
ABaraaaap:113	ABaraaaap	113	1698	-23301	-73	-95	1698	51.1	516	294	34	353005
ABaraaaapa:166	ABaraaaapa	166	1656	-23344	9	-10	1656	57.8	527	234	30	162696
ABaraaaapp:166	ABaraaaapp	166	1635	-23365	-143	-182	1635	59.4	500	242	30	142216
ABaraaap:73	ABaraaap	73	2048	-22951	-226	-234	2048	47.3	463	285	42	647107
ABaraaapa:108	ABaraaapa	108	1753	-23246	-31	-36	1753	48.0	485	279	38	443095
ABaraaapaa:159	ABaraaapaa	159	1607	-23392	17	11	1607	50.2	520	217	33	316143
ABaraaapap:159	ABaraaapap	159	1623	-23376	17	25	1623	53.2	499	219	33	235296
ABaraaapp:108	ABaraaapp	108	1725	-23274	-59	-65	1725	47.3	452	267	37	437692
ABaraaappa:164	ABaraaappa	164	1592	-23408	8	0	1592	48.3	510	246	29	209716
ABaraaappp:164	ABaraaappp	164	1652	-23348	18	15	1652	46.7	483	253	30	211594
ABaraap:43	ABaraap	43	1895	-23104	-565	-582	1895	53.1	440	252	50	754380
ABaraapa:72	ABaraapa	72	2305	-22694	-595	-662	2305	55.7	447	296	43	577062
ABaraapaa:110	ABaraapaa	110	1778	-23221	-249	-282	1778	55.9	519	271	38	418678
ABaraapaaa:162	ABaraapaaa	162	1554	-23445	-83	-89	1554	57.3	529	183	32	197392
ABaraapaap:162	ABaraapaap	162	1801	-23198	-288	-376	1801	60.3	505	193	33	183702
ABaraapap:110	ABaraapap	110	1802	-23197	-207	-238	1802	57.2	485	238	37	360982
ABaraapapa:162	ABaraapapa	162	1652	-23347	-69	-75	1652	58.3	471	155	34	205348
ABaraapapp:162	ABaraapapp	162	1642	-23357	-11	-17	1642	55.5	445	156	36	272085
ABaraapp:72	ABaraapp	72	2042	-22957	-496	-527	2042	54.9	392	285	44	578780
ABaraappa:105	ABaraappa	105	1801	-23198	-351	-412	1801	57.7	453	274	38	378973
ABaraappaa:155	ABaraappaa	155	1645	-23354	-247	-288	1645	60.1	469	220	36	227360
ABaraappap:155	ABaraappap	155	1617	-23382	43	41	1617	55.5	449	217	32	184686
ABaraappp:105	ABaraappp	105	1745	-23254	-218	-253	1745	55.9	417	286	37	356039
ABaraapppa:153	ABaraapppa	153	1478	-23521	-128	-128	1478	55.5	450	260	31	197606
ABaraapppp:153	ABaraapppp	153	1617	-23382	-18	-34	1617	54.2	418	284	33	204899
ABarap:22	ABarap	22	1844	-23155	-447	-450	1844	43.0	444	324	58	732144
ABarapa:43	ABarapa	43	1969	-23030	-359	-362	1969	42.2	482	335	51	1135574
ABarapaa:73	ABarapaa	73	2061	-22938	-122	-123	2061	46.8	471	347	43	700612
ABarapaaa:112	ABarapaaa	112	1751	-23248	28	33	1751	49.1	504	325	36	392001
ABarapaaaa:165	ABarapaaaa	165	1696	-23303	165	159	1696	52.5	555	253	28	158806
ABarapaaap:165	ABarapaaap	165	1669	-23330	56	76	1669	55.1	532	268	30	168830
ABarapaap:112	ABarapaap	112	1691	-23308	-64	-60	1691	53.8	469	333	37	367996
ABarapaapa:168	ABarapaapa	168	1713	-23286	-63	-89	1713	58.4	514	285	32	172981
ABarapaapp:168	ABarapaapp	168	1762	-23237	47	61	1762	56.3	485	304	29	140203
ABarapap:73	ABarapap	73	2030	-22969	-207	-224	2030	44.7	422	345	44	722848
ABarapapa:109	ABarapapa	109	1809	-23190	-80	-114	1809	55.9	441	314	34	259308
ABarapapaa:161	ABarapapaa	161	1707	-23292	-264	-354	1707	60.4	484	264	31	136487
ABarapapap:161	ABarapapap	161	1695	-23304	-67	-97	1695	57.5	459	276	30	157850
ABarapapp:109	ABarapapp	109	1755	-23244	-124	-139	1755	55.2	402	331	38	353100
ABarapappa:159	ABarapappa	159	1823	-23176	-88	-128	1823	59.2	456	307	31	143648
ABarapappp:159	ABarapappp	159	1613	-23386	-141	-180	1613	57.0	427	313	30	150977
ABarapp:43	ABarapp	43	1916	-23084	-471	-489	1916	49.6	404	305	50	812837
ABarappa:72	ABarappa	72	2075	-22924	-95	-114	2075	45.1	400	335	44	713203
ABarappaa:109	ABarappaa	109	1851	-23148	109	106	1851	45.7	468	350	38	482253
ABarappaaa:161	ABarappaaa	161	1753	-23246	150	161	1753	51.9	509	302	33	220976
ABarappaap:161	ABarappaap	161	1921	-23078	264	276	1921	47.7	483	309	31	226522
ABarappap:109	ABarappap	109	1818	-23181	48	43	1818	46.7	426	360	37	439337
ABarappapa:158	ABarappapa	158	1666	-23333	56	63	1666	52.5	472	327	35	240464
ABarappapp:158	ABarappapp	158	1682	-23317	89	87	1682	48.3	438	324	34	266281
ABarappp:72	ABarappp	72	1998	-23001	-140	-162	1998	46.5	358	316	44	655098
ABarapppa:108	ABarapppa	108	1838	-23161	58	56	1838	41.4	431	326	37	486044
ABarapppaa:156	ABarapppaa	156	1738	-23261	90	89	1738	40.8	485	289	30	236766
ABarapppap:156	ABarapppap	156	1813	-23186	165	185	1813	41.4	461	309	31	239127
ABarapppp:108	ABarapppp	108	1795	-23204	51	41	1795	43.6	383	333	36	388379
ABarappppa:153	ABarappppa	153	1683	-23316	47	53	1683	41.3	424	326	31	237576
ABarappppp:153	ABarappppp	153	1742	-23257	118	108	1742	43.3	389	333	33	218591
ABarp:6	ABarp	6	1879	-23120	-396	-397	1879	21.7	385	317	67	474577
ABarpa:22	ABarpa	22	1981	-23018	-351	-352	1981	21.0	424	338	60	707177
ABarpaa:43	ABarpaa	43	2001	-22998	-292	-294	2001	23.6	491	334	53	1168979
ABarpaaa:71	ABarpaaa	71	1989	-23010	-258	-266	1989	32.9	538	321	44	1054934
ABarpaaaa:111	ABarpaaaa	111	1753	-23246	-108	-120	1753	26.1	544	288	41	905788
ABarpaaaaa:165	ABarpaaaaa	165	1716	-23283	-40	-10	1716	22.3	544	283	35	488962
ABarpaaaap:165	ABarpaaaap	165	1782	-23217	-91	-84	1782	18.7	512	280	35	521784
ABarpaaap:111	ABarpaaap	111	1857	-23142	-6	-12	1857	17.8	536	274	39	722757
ABarpaaapa:167	ABarpaaapa	167	2823	-22176	882	894	2823	17.5	533	243	31	363089
ABarpaaapp:167	ABarpaaapp	167	2690	-22309	593	599	2690	12.7	506	228	34	406874
ABarpaap:71	ABarpaap	71	1989	-23010	-323	-348	1989	23.9	507	318	47	1107847
ABarpaapa:106	ABarpaapa	106	1914	-23085	-64	-78	1914	15.3	494	293	40	701249
ABarpaapaa:154	ABarpaapaa	154	2182	-22817	198	205	2182	12.4	499	279	35	475965
ABarpaapap:154	ABarpaapap	154	1969	-23030	11	19	1969	15.9	469	289	34	385853
ABarpaapp:106	ABarpaapp	106	1878	-23121	-56	-76	1878	15.3	446	294	39	589563
ABarpaappa:155	ABarpaappa	155	2266	-22733	246	251	2266	13.6	428	295	33	353336
ABarpaappp:155	ABarpaappp	155	1957	-23042	124	128	1957	15.5	389	286	32	273404
ABarpap:43	ABarpap	43	1917	-23082	-349	-351	1917	27.2	422	297	53	970838
ABarpapa:71	ABarpapa	71	1948	-23051	-312	-327	1948	31.3	472	321	46	970698
ABarpapaa:107	ABarpapaa	107	1737	-23262	-115	-126	1737	25.6	513	328	39	711970
ABarpapaaa:155	ABarpapaaa	155	1560	-23439	-116	-117	1560	26.6	527	319	33	426134
ABarpapaap:155	ABarpapaap	155	1676	-23323	-120	-135	1676	22.5	494	311	34	408447
ABarpapap:107	ABarpapap	107	1834	-23165	-47	-62	1834	22.7	471	317	41	731352
ABarpapapa:157	ABarpapapa	157	3486	-21513	1516	1484	3486	29.2	464	296	31	314737
ABarpapapp:157	ABarpapapp	157	3446	-21553	1459	1429	3446	21.5	434	313	33	357291
ABarpapp:71	ABarpapp	71	1974	-23025	-263	-271	1974	29.3	411	293	44	749303
ABarpappa:107	ABarpappa	107	1729	-23270	-133	-152	1729	29.2	453	323	39	719366
ABarpappaa:160	ABarpappaa	160	1713	-23286	8	17	1713	27.1	491	334	30	348695
ABarpappap:160	ABarpappap	160	1716	-23283	-136	-98	1716	27.8	457	337	34	425340
ABarpappp:107	ABarpappp	107	1702	-23297	-180	-195	1702	28.0	412	315	39	623901
ABarpapppa:157	ABarpapppa	157	1769	-23230	60	41	1769	30.7	428	351	33	391898
ABarpapppp:157	ABarpapppp	157	1677	-23322	-66	-76	1677	28.4	400	333	35	424164
ABarpp:22	ABarpp	22	1960	-23039	-354	-355	1960	21.1	319	336	59	618359
ABarppa:42	ABarppa	42	2054	-22945	-291	-292	2054	16.5	390	349	54	1019029
ABarppaa:71	ABarppaa	71	2114	-22885	-223	-227	2114	13.6	459	297	47	793273
ABarppaaa:111	ABarppaaa	111	1758	-23241	-80	-95	1758	13.0	444	247	38	528648
ABarppaaaa:164	ABarppaaaa	164	1783	-23216	-204	-189	1783	10.0	433	267	33	373556
ABarppaaap:164	ABarppaaap	164	1784	-23215	-55	-50	1784	12.5	408	236	34	324003
ABarppaap:111	ABarppaap	111	1687	-23312	-168	-158	1687	13.0	400	241	38	408231
ABarppaapa:163	ABarppaapa	163	1676	-23323	-193	-126	1676	14.5	354	253	31	224761
ABarppaapp:163	ABarppaapp	163	1623	-23376	-111	-106	1623	13.6	372	233	33	266639
ABarppap:71	ABarppap	71	2092	-22907	-168	-171	2092	15.4	403	273	45	576471
ABarppapa:110	ABarppapa	110	2158	-22841	240	228	2158	14.2	360	247	37	327035
ABarppapaa:161	ABarppapaa	161	2908	-22091	830	902	2908	12.3	295	234	34	210195
ABarppapap:161	ABarppapap	161	2952	-22047	934	967	2952	13.7	327	243	33	216864
ABarppapp:110	ABarppapp	110	2231	-22768	322	323	2231	13.3	308	239	39	341809
ABarppappa:166	ABarppappa	166	3129	-21870	1072	1140	3129	11.7	254	234	34	206554
ABarppappp:166	ABarppappp	166	3066	-21934	1070	1121	3066	13.7	218	222	34	238294
ABarppp:42	ABarppp	42	1917	-23082	-338	-341	1917	25.1	316	318	52	892442
ABarpppa:70	ABarpppa	70	1948	-23051	-286	-297	1948	23.4	377	316	45	786956
ABarpppaa:107	ABarpppaa	107	1767	-23232	-112	-120	1767	17.0	406	316	40	590631
ABarpppaaa:158	ABarpppaaa	158	1606	-23393	-144	-73	1606	22.7	418	349	33	445694
ABarpppaap:158	ABarpppaap	158	1686	-23313	-51	-54	1686	19.0	385	328	35	391624
ABarpppap:107	ABarpppap	107	1690	-23309	-155	-162	1690	20.5	365	294	39	511030
ABarpppapa:159	ABarpppapa	159	1688	-23311	-77	-63	1688	16.4	345	301	34	288236
ABarpppapp:159	ABarpppapp	159	1670	-23329	-149	-120	1670	14.3	305	279	32	196597
ABarpppp:70	ABarpppp	70	2027	-22972	-180	-182	2027	22.5	319	293	46	684917
ABarppppa:110	ABarppppa	110	2358	-22641	483	490	2358	20.5	306	292	38	407961
ABarppppaa:167	ABarppppaa	167	3036	-21963	1174	1175	3036	20.6	307	299	35	290808
ABarppppap:167	ABarppppap	167	3354	-21645	1371	1412	3354	19.5	265	277	34	241104
ABarppppp:110	ABarppppp	110	2407	-22592	526	527	2407	21.6	258	291	39	438326
ABarpppppa:164	ABarpppppa	164	3248	-21751	1255	1300	3248	26.1	240	277	36	302900
ABarpppppp:164	ABarpppppp	164	3666	-21334	1713	1685	3666	23.0	198	291	34	291023
ABp:1	ABp	1	1730	-23270	-695	-695	1730	43.0	282	326	82	842543
ABpl:2	ABpl	2	1744	-23256	-503	-503	1744	22.5	394	152	84	751227
ABpla:6	ABpla	6	1963	-23036	-295	-296	1963	12.2	469	223	66	414346
ABplaa:22	ABplaa	22	2005	-22994	-309	-312	2005	12.5	494	258	60	621979
ABplaaa:43	ABplaaa	43	2112	-22887	-230	-230	2112	14.1	533	256	55	1222572
ABplaaaa:71	ABplaaaa	71	2038	-22961	-276	-279	2038	22.6	577	209	47	1168558
ABplaaaaa:108	ABplaaaaa	108	1872	-23127	-40	-49	1872	25.6	558	201	42	929066
ABplaaaaaa:158	ABplaaaaaa	158	1723	-23276	21	26	1723	27.1	551	239	36	565176
ABplaaaaap:158	ABplaaaaap	158	1739	-23260	-60	-63	1739	25.0	537	216	35	508525
ABplaaaap:108	ABplaaaap	108	1853	-23146	-66	-66	1853	18.1	554	202	41	799583
ABplaaaapa:156	ABplaaaapa	156	1821	-23178	99	99	1821	24.4	550	175	34	468173
ABplaaaapp:156	ABplaaaapp	156	1842	-23157	79	74	1842	17.9	536	196	34	418692
ABplaaap:71	ABplaaap	71	2129	-22870	-277	-296	2129	15.9	537	221	46	979373
ABplaaapa:108	ABplaaapa	108	1849	-23150	-125	-135	1849	15.7	515	183	38	649720
ABplaaapaa:168	ABplaaapaa	168	1865	-23134	89	103	1865	18.4	521	158	35	530947
ABplaaapap:168	ABplaaapap	168	1890	-23109	-9	-12	1890	15.3	496	169	35	451913
ABplaaapp:108	ABplaaapp	108	1910	-23089	-63	-73	1910	15.5	470	176	38	594998
ABplaaappa:155	ABplaaappa	155	1892	-23107	27	16	1892	15.6	465	152	33	419494
ABplaaappp:155	ABplaaappp	155	1889	-23110	-4	-13	1889	13.8	441	174	35	411414
ABplaap:43	ABplaap	43	1968	-23031	-248	-249	1968	19.2	463	207	52	961871
ABplaapa:71	ABplaapa	71	2062	-22937	-262	-278	2062	18.1	506	171	44	923653
ABplaapaa:109	ABplaapaa	109	1779	-23220	-112	-122	1779	23.0	506	146	38	711322
ABplaapaaa:159	ABplaapaaa	159	1675	-23324	16	21	1675	28.8	532	131	35	484964
ABplaapaap:159	ABplaapaap	159	1676	-23323	-55	-49	1676	24.3	502	131	37	553053
ABplaapap:109	ABplaapap	109	1804	-23195	-51	-54	1804	20.2	464	128	37	640989
ABplaapapa:158	ABplaapapa	158	1747	-23252	14	18	1747	22.2	463	120	32	422611
ABplaapapp:158	ABplaapapp	158	1750	-23249	-93	-72	1750	17.5	434	132	33	418001
ABplaapp:71	ABplaapp	71	2016	-22983	-205	-212	2016	18.7	451	177	45	852141
ABplaappa:106	ABplaappa	106	1951	-23048	91	85	1951	20.6	425	148	39	643131
ABplaappaa:157	ABplaappaa	157	2615	-22384	694	707	2615	21.2	411	147	32	365404
ABplaappap:157	ABplaappap	157	2236	-22763	344	360	2236	16.5	380	154	35	375038
ABplaappp:106	ABplaappp	106	1929	-23070	9	0	1929	21.8	386	139	41	668862
ABplaapppa:150	ABplaapppa	150	2170	-22829	281	304	2170	20.4	371	120	33	366507
ABplaapppp:150	ABplaapppp	150	2135	-22864	315	331	2135	18.2	339	132	34	333473
ABplap:22	ABplap	22	1968	-23031	-148	-148	1968	12.4	387	235	58	415643
ABplapa:43	ABplapa	43	2046	-22953	-217	-218	2046	8.1	438	262	53	672636
ABplapaa:71	ABplapaa	71	2302	-22697	-153	-159	2302	8.3	471	215	47	728236
ABplapaaa:108	ABplapaaa	108	1876	-23123	-83	-97	1876	11.0	423	182	39	459680
ABplapaaaa:154	ABplapaaaa	154	1633	-23366	-110	-102	1633	17.7	419	194	33	284287
ABplapaaap:154	ABplapaaap	154	1639	-23360	-54	-46	1639	15.0	371	193	33	225440
ABplapaap:108	ABplapaap	108	1749	-23250	-113	-112	1749	12.8	381	172	39	439204
ABplapaapa:158	ABplapaapa	158	1709	-23290	-7	-26	1709	12.5	332	184	34	241710
ABplapaapp:158	ABplapaapp	158	1691	-23308	-61	-63	1691	12.2	306	156	35	254839
ABplapap:71	ABplapap	71	2031	-22968	-175	-184	2031	9.8	397	228	44	441565
ABplapapa:108	ABplapapa	108	1932	-23067	79	74	1932	11.4	342	186	38	322654
ABplapapaa:154	ABplapapaa	154	2300	-22699	443	481	2300	12.4	274	195	31	138050
ABplapapap:154	ABplapapap	154	2497	-22502	581	623	2497	12.0	232	181	32	186199
ABplapapp:108	ABplapapp	108	1916	-23083	83	81	1916	11.2	286	185	39	324355
ABplapappa:155	ABplapappa	155	2608	-22391	664	738	2608	13.9	197	194	33	213321
ABplapappp:155	ABplapappp	155	2696	-22303	849	889	2696	18.7	174	176	36	298918
ABplapp:43	ABplapp	43	2012	-22987	-109	-112	2012	11.8	363	222	52	559938
ABplappa:72	ABplappa	72	2073	-22926	-144	-152	2073	10.4	358	179	48	596604
ABplappaa:111	ABplappaa	111	1775	-23224	-6	-7	1775	18.6	332	131	41	560500
ABplappaaa:159	ABplappaaa	159	1618	-23381	-90	-75	1618	17.5	300	116	33	275389
ABplappaap:159	ABplappaap	159	1579	-23420	-62	-58	1579	19.7	261	113	34	305487
ABplappap:111	ABplappap	111	1712	-23287	-114	-119	1712	13.6	288	140	41	482013
ABplappapa:160	ABplappapa	160	1675	-23325	-45	-41	1675	14.5	255	147	33	235116
ABplappapp:160	ABplappapp	160	1714	-23285	-61	-36	1714	17.2	210	145	34	273899
ABplappp:72	ABplappp	72	2077	-22922	-145	-145	2077	11.1	275	181	46	503758
ABplapppa:113	ABplapppa	113	1678	-23321	-52	-60	1678	17.9	245	133	38	478161
ABplapppaa:166	ABplapppaa	166	1637	-23362	-13	-16	1637	24.0	232	103	33	319123
ABplapppap:166	ABplapppap	166	1607	-23392	-66	-71	1607	24.7	199	124	32	251610
ABplapppp:113	ABplapppp	113	1663	-23336	-47	-47	1663	19.0	202	133	39	482409
ABplappppa:164	ABplappppa	164	1661	-23338	-90	-34	1661	22.7	171	144	35	303286
ABplappppp:164	ABplappppp	164	1581	-23418	-58	-49	1581	27.2	141	145	34	276744
ABplp:6	ABplp	6	1831	-23168	-390	-391	1831	20.3	359	141	67	492926
ABplpa:22	ABplpa	22	1930	-23069	-299	-303	1930	17.7	373	126	57	605246
ABplpaa:44	ABplpaa	44	2102	-22897	-237	-237	2102	10.3	409	139	51	806014
ABplpaaa:73	ABplpaaa	73	2044	-22955	-188	-198	2044	24.2	484	127	45	982758
ABplpaaaa:110	ABplpaaaa	110	1654	-23345	-96	-103	1654	35.7	510	121	38	597269
ABplpaaaaa:164	ABplpaaaaa	164	1628	-23371	2	2	1628	34.5	496	105	34	354706
ABplpaaaap:164	ABplpaaaap	164	1588	-23411	-83	-93	1588	29.3	468	105	30	289220
ABplpaaap:110	ABplpaaap	110	1685	-23314	-96	-102	1685	36.1	463	109	37	505714
ABplpaaapa:163	ABplpaaapa	163	1596	-23403	-62	-61	1596	35.5	439	92	32	238787
ABplpaaapp:163	ABplpaaapp	163	1638	-23361	-14	-24	1638	33.2	407	96	33	289710
ABplpaap:73	ABplpaap	73	1963	-23036	-279	-297	1963	22.4	427	128	43	791244
ABplpaapa:108	ABplpaapa	108	1717	-23282	-94	-104	1717	28.0	440	108	39	631364
ABplpaapaa:161	ABplpaapaa	161	1649	-23350	-66	-64	1649	24.5	430	104	31	313450
ABplpaapap:161	ABplpaapap	161	1638	-23361	-106	-79	1638	21.6	400	106	32	309258
ABplpaapp:108	ABplpaapp	108	1675	-23324	-151	-163	1675	30.5	402	123	38	558243
ABplpaappa:158	ABplpaappa	158	1633	-23366	-13	-17	1633	28.1	379	94	33	322514
ABplpaappp:158	ABplpaappp	158	1592	-23407	-76	-77	1592	28.1	354	99	34	324654
ABplpap:44	ABplpap	44	1932	-23067	-255	-256	1932	21.7	329	98	52	1011141
ABplpapa:72	ABplpapa	72	1975	-23024	-287	-297	1975	33.9	404	100	44	833174
ABplpapaa:106	ABplpapaa	106	1773	-23226	-67	-82	1773	46.7	438	126	36	387279
ABplpapaaa:160	ABplpapaaa	160	1612	-23387	10	8	1612	48.9	436	131	30	188876
ABplpapaap:160	ABplpapaap	160	1640	-23359	-24	-17	1640	50.5	407	124	32	179157
ABplpapap:106	ABplpapap	106	1759	-23240	-63	-75	1759	45.8	405	116	37	401402
ABplpapapa:158	ABplpapapa	158	1674	-23325	32	36	1674	46.0	398	98	33	217391
ABplpapapp:158	ABplpapapp	158	1625	-23374	-16	-12	1625	44.7	362	88	32	219421
ABplpapp:72	ABplpapp	72	1958	-23041	-265	-266	1958	34.7	348	94	44	804382
ABplpappa:106	ABplpappa	106	1762	-23237	-43	-46	1762	46.7	370	110	39	420202
ABplpappaa:153	ABplpappaa	153	1722	-23277	99	95	1722	53.0	374	113	35	207159
ABplpappap:153	ABplpappap	153	1788	-23211	128	130	1788	46.1	345	118	33	196600
ABplpappp:106	ABplpappp	106	1787	-23212	-38	-40	1787	42.0	335	96	40	521807
ABplpapppa:159	ABplpapppa	159	1765	-23234	109	114	1765	46.5	322	89	32	209045
ABplpapppp:159	ABplpapppp	159	1787	-23212	116	117	1787	44.8	282	92	34	218936
ABplpp:22	ABplpp	22	2019	-22980	-237	-238	2019	14.0	277	147	58	467101
ABplppa:44	ABplppa	44	2126	-22873	-123	-124	2126	8.3	297	148	52	590031
ABplppaa:75	ABplppaa	75	2061	-22938	-146	-162	2061	20.2	377	115	44	795434
ABplppaaa:113	ABplppaaa	113	1722	-23277	10	6	1722	35.0	392	96	38	575471
ABplppaaaa:166	ABplppaaaa	166	1748	-23251	101	90	1748	38.6	387	101	35	319456
ABplppaaap:166	ABplppaaap	166	1695	-23304	-1	-17	1695	37.8	358	103	30	240508
ABplppaap:113	ABplppaap	113	1733	-23266	-18	-23	1733	34.0	346	94	35	468055
ABplppaapa:166	ABplppaapa	166	1579	-23420	-33	-32	1579	38.8	336	87	32	256463
ABplppaapp:166	ABplppaapp	166	1662	-23337	-24	-19	1662	38.2	303	86	32	250417
ABplppap:75	ABplppap	75	2083	-22916	-160	-170	2083	16.7	333	136	44	608943
ABplppapa:111	ABplppapa	111	1737	-23262	-41	-53	1737	30.7	326	123	37	431838
ABplppapaa:161	ABplppapaa	161	1598	-23401	-46	-55	1598	30.8	318	87	35	350856
ABplppapap:161	ABplppapap	161	1658	-23341	26	11	1658	28.0	295	88	33	309470
ABplppapp:111	ABplppapp	111	1693	-23306	-45	-53	1693	29.5	283	130	35	367673
ABplppappa:164	ABplppappa	164	1586	-23413	-78	-82	1586	29.6	271	109	33	270344
ABplppappp:164	ABplppappp	164	1588	-23411	-97	-114	1588	31.4	244	108	33	269954
ABplppp:44	ABplppp	44	1950	-23049	-254	-257	1950	21.7	232	106	51	976029
ABplpppa:76	ABplpppa	76	1940	-23059	-232	-243	1940	21.2	285	103	47	916121
ABplpppaa:111	ABplpppaa	111	1689	-23310	-67	-84	1689	28.7	287	93	37	516039
ABplpppaaa:167	ABplpppaaa	167	1544	-23455	-121	-127	1544	35.4	270	83	30	242733
ABplpppaap:167	ABplpppaap	167	1684	-23315	24	23	1684	34.0	233	81	32	297675
ABplpppap:111	ABplpppap	111	1660	-23339	-81	-85	1660	24.8	247	102	40	677816
ABplpppapa:162	ABplpppapa	162	1612	-23387	-37	-22	1612	32.7	196	97	34	321682
ABplpppapp:162	ABplpppapp	162	1660	-23339	32	40	1660	29.4	174	115	35	359856
ABplpppp:76	ABplpppp	76	1955	-23044	-231	-248	1955	29.6	260	93	46	943212
ABplppppa:111	ABplppppa	111	1735	-23264	-43	-52	1735	36.1	250	95	37	538165
ABplppppaa:169	ABplppppaa	169	1993	-23006	323	346	1993	41.5	244	90	31	237565
ABplppppap:169	ABplppppap	169	1989	-23010	323	347	1989	41.9	213	96	31	233253
ABplppppp:111	ABplppppp	111	1786	-23213	41	38	1786	33.0	211	104	38	500793
ABplpppppa:164	ABplpppppa	164	1880	-23119	227	223	1880	40.8	174	107	32	246390
ABplpppppp:164	ABplpppppp	164	1715	-23284	56	56	1715	35.8	164	118	35	352781
ABpr:2	ABpr	2	1701	-23298	-630	-630	1701	38.2	263	320	83	903096
ABpra:6	ABpra	6	1761	-23238	-486	-487	1761	39.6	292	348	66	574176
ABpraa:22	ABpraa	22	1849	-23150	-497	-497	1849	40.9	347	358	60	769972
ABpraaa:43	ABpraaa	43	1897	-23102	-414	-415	1897	38.2	400	370	54	1316356
ABpraaaa:72	ABpraaaa	72	2009	-22990	-224	-242	2009	33.1	426	374	44	996009
ABpraaaaa:109	ABpraaaaa	109	1790	-23209	-17	-26	1790	35.5	482	349	40	700301
ABpraaaaaa:159	ABpraaaaaa	159	1668	-23331	86	87	1668	38.2	519	335	30	269050
ABpraaaaap:159	ABpraaaaap	159	1658	-23341	38	44	1658	35.2	491	327	33	359959
ABpraaaap:109	ABpraaaap	109	1738	-23261	-68	-75	1738	33.8	445	370	40	699420
ABpraaaapa:157	ABpraaaapa	157	1607	-23392	-23	-35	1607	45.3	483	348	31	225890
ABpraaaapp:157	ABpraaaapp	157	1597	-23402	-56	-57	1597	44.2	452	360	31	258620
ABpraaap:72	ABpraaap	72	1998	-23001	-258	-278	1998	30.0	377	372	45	973156
ABpraaapa:108	ABpraaapa	108	1713	-23286	-99	-123	1713	29.6	421	360	38	664180
ABpraaapaa:158	ABpraaapaa	158	1594	-23405	-19	-16	1594	36.8	477	356	32	319494
ABpraaapap:158	ABpraaapap	158	1616	-23383	-23	-27	1616	36.7	447	360	34	375023
ABpraaapp:108	ABpraaapp	108	1767	-23232	-66	-86	1767	29.8	376	352	38	572412
ABpraaappa:152	ABpraaappa	152	1590	-23409	-51	-59	1590	38.0	415	369	32	286536
ABpraaappp:152	ABpraaappp	152	1626	-23373	-25	-26	1626	36.4	376	353	33	300494
ABpraap:43	ABpraap	43	1901	-23098	-440	-443	1901	46.8	326	330	51	964707
ABpraapa:72	ABpraapa	72	1972	-23027	-289	-297	1972	41.8	336	377	45	917274
ABpraapaa:110	ABpraapaa	110	1758	-23241	-80	-95	1758	42.4	368	378	37	475912
ABpraapaaa:160	ABpraapaaa	160	1722	-23277	90	86	1722	48.8	426	369	30	203118
ABpraapaap:160	ABpraapaap	160	1688	-23311	14	6	1688	45.7	397	374	31	213994
ABpraapap:110	ABpraapap	110	1694	-23305	-111	-118	1694	39.7	326	375	38	514848
ABpraapapa:159	ABpraapapa	159	1515	-23485	-84	-81	1515	45.5	359	356	33	233852
ABpraapapp:159	ABpraapapp	159	1606	-23393	-66	-70	1606	37.8	337	356	32	227428
ABpraapp:72	ABpraapp	72	1961	-23038	-253	-269	1961	37.7	299	343	45	849398
ABpraappa:108	ABpraappa	108	1759	-23240	-62	-69	1759	31.1	323	349	37	511175
ABpraappaa:158	ABpraappaa	158	1949	-23050	244	249	1949	26.7	353	363	34	399942
ABpraappap:158	ABpraappap	158	1847	-23152	93	112	1847	27.6	323	340	35	354183
ABpraappp:108	ABpraappp	108	1764	-23235	-49	-53	1764	34.2	276	351	38	519744
ABpraapppa:157	ABpraapppa	157	2073	-22926	329	335	2073	32.7	300	357	33	296170
ABpraapppp:157	ABpraapppp	157	1941	-23058	198	212	1941	33.5	264	347	36	346535
ABprap:22	ABprap	22	1934	-23065	-476	-476	1934	35.0	234	338	59	706076
ABprapa:43	ABprapa	43	1912	-23087	-272	-274	1912	30.2	310	379	53	1215123
ABprapaa:73	ABprapaa	73	2030	-22969	-169	-174	2030	16.0	343	356	45	733346
ABprapaaa:111	ABprapaaa	111	1742	-23257	-47	-52	1742	14.3	344	318	38	368101
ABprapaaaa:161	ABprapaaaa	161	1660	-23339	-47	-55	1660	19.5	341	339	31	244104
ABprapaaap:161	ABprapaaap	161	1627	-23373	-113	-80	1627	15.3	307	326	33	234530
ABprapaap:111	ABprapaap	111	1776	-23223	-30	-36	1776	13.7	311	331	38	394997
ABprapaapa:164	ABprapaapa	164	1729	-23270	73	77	1729	19.2	310	359	32	270752
ABprapaapp:164	ABprapaapp	164	1720	-23279	53	62	1720	21.0	278	350	32	224547
ABprapap:73	ABprapap	73	2072	-22927	-116	-125	2072	17.7	291	339	44	678859
ABprapapa:109	ABprapapa	109	1761	-23238	-64	-66	1761	16.0	284	343	40	472070
ABprapapaa:157	ABprapapaa	157	1682	-23317	-39	-38	1682	16.2	251	322	33	232351
ABprapapap:157	ABprapapap	157	1744	-23255	-47	-51	1744	14.2	224	294	34	232520
ABprapapp:109	ABprapapp	109	1868	-23131	-21	-23	1868	12.2	243	317	40	440261
ABprapappa:157	ABprapappa	157	1667	-23332	-134	-128	1667	15.0	197	311	35	266762
ABprapappp:157	ABprapappp	157	1692	-23308	-148	-48	1692	22.5	177	314	33	261537
ABprapp:43	ABprapp	43	1960	-23039	-327	-330	1960	26.7	230	337	53	993719
ABprappa:74	ABprappa	74	2029	-22970	-156	-164	2029	20.8	237	341	45	689958
ABprappaa:113	ABprappaa	113	1672	-23327	-70	-69	1672	24.0	259	363	41	618272
ABprappaaa:164	ABprappaaa	164	1784	-23215	45	52	1784	26.9	273	322	34	244455
ABprappaap:164	ABprappaap	164	1702	-23297	-32	-9	1702	28.6	237	324	34	258623
ABprappap:113	ABprappap	113	1729	-23270	-51	-68	1729	19.7	226	347	38	503121
ABprappapa:163	ABprappapa	163	1708	-23291	12	11	1708	21.2	227	337	33	252813
ABprappapp:163	ABprappapp	163	1805	-23194	149	147	1805	25.8	203	345	33	267111
ABprappp:74	ABprappp	74	2037	-22962	-172	-184	2037	18.7	196	313	44	585416
ABprapppa:114	ABprapppa	114	1756	-23243	-22	-27	1756	24.2	197	340	41	594845
ABprapppaa:163	ABprapppaa	163	1666	-23333	-10	1	1666	33.6	219	341	34	270184
ABprapppap:163	ABprapppap	163	1869	-23130	107	105	1869	35.3	186	335	34	249194
ABprapppp:114	ABprapppp	114	1749	-23251	-20	-20	1749	26.4	158	320	41	597181
ABprappppa:169	ABprappppa	169	1757	-23242	71	68	1757	28.4	160	316	35	324982
ABprappppp:169	ABprappppp	169	1766	-23233	-39	-17	1766	33.8	144	307	32	253269
ABprp:6	ABprp	6	1965	-23034	-607	-611	1965	43.6	224	258	63	435537
ABprpa:22	ABprpa	22	1870	-23129	-593	-599	1870	49.5	261	278	57	559937
ABprpaa:44	ABprpaa	44	1929	-23070	-395	-401	1929	43.1	257	350	50	958310
ABprpaaa:73	ABprpaaa	73	1966	-23033	-189	-200	1966	30.1	311	391	43	836420
ABprpaaaa:110	ABprpaaaa	110	1652	-23347	-115	-118	1652	42.3	406	381	36	400156
ABprpaaaaa:161	ABprpaaaaa	161	1639	-23360	54	36	1639	55.2	448	346	31	151617
ABprpaaaap:161	ABprpaaaap	161	1534	-23465	-67	-55	1534	52.7	417	340	32	183283
ABprpaaap:110	ABprpaaap	110	1609	-23390	-136	-141	1609	34.3	366	394	38	514204
ABprpaaapa:168	ABprpaaapa	168	1522	-23477	-83	-73	1522	44.6	368	387	32	229889
ABprpaaapp:168	ABprpaaapp	168	1673	-23326	97	96	1673	39.3	354	391	33	269522
ABprpaap:73	ABprpaap	73	1946	-23053	-214	-234	1946	31.1	264	376	43	808071
ABprpaapa:109	ABprpaapa	109	1740	-23259	-25	-33	1740	26.5	336	384	40	567876
ABprpaapaa:162	ABprpaapaa	162	1641	-23358	89	88	1641	31.0	405	383	30	221374
ABprpaapap:162	ABprpaapap	162	1630	-23369	-55	-51	1630	30.8	372	383	32	268621
ABprpaapp:109	ABprpaapp	109	1626	-23373	-119	-127	1626	31.9	299	389	35	409898
ABprpaappa:161	ABprpaappa	161	1524	-23475	-99	-94	1524	31.7	328	392	31	262600
ABprpaappp:161	ABprpaappp	161	1538	-23462	-108	-69	1538	34.2	303	388	32	261906
ABprpap:44	ABprpap	44	1964	-23035	-469	-476	1964	49.3	246	290	50	791450
ABprpapa:72	ABprpapa	72	2008	-22991	-296	-310	2008	49.4	289	337	44	643185
ABprpapaa:109	ABprpapaa	109	1696	-23303	-113	-120	1696	52.7	357	346	37	364318
ABprpapaaa:162	ABprpapaaa	162	1628	-23371	-23	-25	1628	54.7	392	320	35	207002
ABprpapaap:162	ABprpapaap	162	1682	-23317	-229	-279	1682	58.0	366	328	33	159693
ABprpapap:109	ABprpapap	109	1714	-23285	-76	-83	1714	49.6	315	361	39	440890
ABprpapapa:165	ABprpapapa	165	1681	-23318	9	9	1681	52.8	339	358	34	194302
ABprpapapp:165	ABprpapapp	165	1693	-23306	11	0	1693	54.0	295	351	30	158867
ABprpapp:72	ABprpapp	72	2053	-22946	-457	-489	2053	50.5	241	321	44	630251
ABprpappa:108	ABprpappa	108	1774	-23225	-57	-84	1774	52.6	285	350	39	412600
ABprpappaa:157	ABprpappaa	157	1905	-23094	-14	-49	1905	58.9	330	325	31	129658
ABprpappap:157	ABprpappap	157	1824	-23175	-35	-60	1824	58.6	298	326	31	141021
ABprpappp:108	ABprpappp	108	1776	-23223	-43	-50	1776	49.9	248	354	39	438146
ABprpapppa:166	ABprpapppa	166	1680	-23319	-49	-51	1680	56.8	263	327	32	156052
ABprpapppp:166	ABprpapppp	166	1836	-23163	96	107	1836	55.6	224	329	34	196257
ABprpp:22	ABprpp	22	2185	-22814	-658	-665	2185	42.2	175	257	58	640769
ABprppa:44	ABprppa	44	2327	-22672	-442	-441	2327	38.8	179	331	50	930353
ABprppaa:76	ABprppaa	76	2028	-22971	-198	-211	2028	37.2	222	372	43	772345
ABprppaaa:112	ABprppaaa	112	1614	-23385	-94	-101	1614	39.2	272	384	38	457389
ABprppaaaa:166	ABprppaaaa	166	1637	-23362	26	34	1637	44.0	322	382	36	375290
ABprppaaap:166	ABprppaaap	166	1784	-23215	71	77	1784	40.4	302	368	28	217715
ABprppaap:112	ABprppaap	112	1659	-23340	-119	-130	1659	41.4	238	374	38	465303
ABprppaapa:166	ABprppaapa	166	1571	-23428	-76	-77	1571	48.8	289	372	34	231647
ABprppaapp:166	ABprppaapp	166	1585	-23415	-87	-95	1585	50.7	256	364	32	188098
ABprppap:76	ABprppap	76	2070	-22929	-271	-288	2070	32.2	198	333	43	689913
ABprppapa:113	ABprppapa	113	1712	-23287	-88	-96	1712	35.7	235	344	34	325852
ABprppapaa:165	ABprppapaa	165	1698	-23302	38	44	1698	41.8	266	377	30	190292
ABprppapap:165	ABprppapap	165	1683	-23316	6	31	1683	39.2	237	365	32	225826
ABprppapp:113	ABprppapp	113	1741	-23258	-89	-85	1741	36.3	199	317	34	298659
ABprppappa:167	ABprppappa	167	1677	-23322	-14	-24	1677	40.8	224	333	30	156181
ABprppappp:167	ABprppappp	167	1711	-23288	-62	-55	1711	42.5	195	325	30	161403
ABprppp:44	ABprppp	44	2478	-22521	-531	-522	2478	44.0	162	262	50	798284
ABprpppa:73	ABprpppa	73	2390	-22609	-123	-141	2390	37.6	161	320	45	708633
ABprpppaa:107	ABprpppaa	107	2116	-22883	240	232	2116	35.3	194	366	36	434590
ABprpppaaa:159	ABprpppaaa	159	2045	-22954	370	393	2045	45.1	221	370	36	276717
ABprpppaap:159	ABprpppaap	159	2037	-22962	242	274	2037	43.2	187	360	32	204521
ABprpppap:107	ABprpppap	107	2112	-22887	164	175	2112	34.3	158	336	40	534422
ABprpppapa:158	ABprpppapa	158	2008	-22991	203	207	2008	38.9	157	341	32	191343
ABprpppapp:158	ABprpppapp	158	2122	-22877	246	292	2122	38.6	139	307	34	247502
ABprpppp:73	ABprpppp	73	2399	-22600	-189	-208	2399	41.9	153	277	43	557191
ABprppppa:108	ABprppppa	108	2343	-22656	242	238	2343	43.9	175	339	39	383256
ABprppppaa:155	ABprppppaa	155	2077	-22922	211	219	2077	50.6	203	340	36	241213
ABprppppap:155	ABprppppap	155	2217	-22782	241	236	2217	47.5	170	323	34	177082
ABprppppp:108	ABprppppp	108	2165	-22834	221	222	2165	40.2	133	311	36	353400
ABprpppppa:160	ABprpppppa	160	2035	-22964	137	170	2035	44.4	137	303	36	228850
ABprpppppp:160	ABprpppppp	160	2273	-22726	449	463	2273	37.4	115	286	30	190281
EMS:1	EMS	1	1782	-23218	-558	-558	1782	46.5	397	190	76	666106
MS:3	MS	3	1704	-23295	-615	-615	1704	47.6	385	209	75	642406
MSa:11	MSa	11	1773	-23226	-455	-457	1773	41.0	422	171	64	717243
MSaa:34	MSaa	34	1832	-23167	-339	-340	1832	36.6	445	203	56	985105
MSaaa:60	MSaaa	60	1850	-23149	-255	-260	1850	43.9	445	200	47	583877
MSaaaa:108	MSaaaa	108	1610	-23389	-129	-133	1610	45.0	463	233	39	338662
MSaaaaa:163	MSaaaaa	163	1571	-23428	-190	-188	1571	36.8	514	235	31	182112
MSaaaap:163	MSaaaap	163	1564	-23435	-194	-194	1564	38.2	459	236	33	173958
MSaaap:108	MSaaap	108	1642	-23357	-101	-107	1642	53.8	426	192	38	243181
MSaaapa:166	MSaaapa	166	1553	-23446	-79	-79	1553	46.3	432	220	33	148957
MSaaapp:166	MSaaapp	166	1515	-23484	-75	-73	1515	53.8	420	195	30	97478
MSaap:60	MSaap	60	1938	-23061	-245	-259	1938	46.0	383	224	47	547464
MSaapa:109	MSaapa	109	1663	-23336	-114	-125	1663	55.3	411	244	38	222090
MSaapaa:163	MSaapaa	163	1659	-23340	-15	-30	1659	49.1	442	258	34	179156
MSaapap:163	MSaapap	163	1551	-23448	-115	-116	1551	48.1	397	250	34	141737
MSaapp:109	MSaapp	109	1641	-23358	-202	-215	1641	56.7	366	268	40	238871
MSaappa:172	MSaappa	172	1522	-23477	-158	-154	1522	57.5	412	252	31	95051
MSaappp:172	MSaappp	172	1616	-23383	-17	-12	1616	55.5	360	271	32	97870
MSap:34	MSap	34	1880	-23119	-406	-410	1880	39.5	388	157	56	1001637
MSapa:61	MSapa	61	1908	-23091	-292	-308	1908	45.8	377	167	46	531079
MSapaa:109	MSapaa	109	1666	-23333	-92	-102	1666	51.4	392	178	40	264810
MSapaaa:170	MSapaaa	170	1627	-23373	-56	-62	1627	39.0	442	188	31	145394
MSapaap:170	MSapaap	170	1527	-23473	-191	-197	1527	46.6	389	184	32	106569
MSapap:109	MSapap	109	1686	-23313	-243	-257	1686	57.3	360	191	40	223712
MSapapa:172	MSapapa	172	1649	-23350	8	-9	1649	57.5	397	188	33	99500
MSapapp:172	MSapapp	172	1550	-23449	-93	-87	1550	53.6	357	184	31	90772
MSapp:61	MSapp	61	1920	-23079	-266	-277	1920	45.1	317	166	47	548317
MSappa:113	MSappa	113	1729	-23270	10	8	1729	50.7	348	146	39	245105
MSappaa:170	MSappaa	170	1699	-23300	78	81	1699	43.7	396	146	30	108088
MSappap:170	MSappap	170	1836	-23163	151	137	1836	46.6	346	155	32	114246
MSappp:113	MSappp	113	1728	-23271	-59	-63	1728	53.6	312	160	41	259339
MSapppa:176	MSapppa	176	1785	-23214	131	136	1785	55.6	351	137	32	102818
MSapppp:176	MSapppp	176	1768	-23231	90	81	1768	56.0	308	179	34	103259
MSp:11	MSp	11	1810	-23189	-379	-380	1810	43.8	346	240	63	643547
MSpa:35	MSpa	35	1829	-23170	-351	-352	1829	40.4	387	269	56	983580
MSpaa:61	MSpaa	61	1877	-23122	-249	-263	1877	41.6	353	275	48	602338
MSpaaa:110	MSpaaa	110	1609	-23390	-88	-88	1609	42.9	370	298	37	258901
MSpaaaa:166	MSpaaaa	166	1493	-23506	-143	-152	1493	32.6	386	299	32	169401
MSpaaap:166	MSpaaap	166	1501	-23498	-120	-112	1501	41.6	367	290	30	114981
MSpaap:110	MSpaap	110	1603	-23396	-165	-166	1603	39.9	310	297	41	322981
MSpaapa:167	MSpaapa	167	1547	-23452	-127	-136	1547	38.0	330	297	34	148893
MSpaapp:167	MSpaapp	167	1647	-23352	-26	-45	1647	43.3	294	277	33	128928
MSpap:61	MSpap	61	1900	-23099	-285	-302	1900	43.0	309	247	47	534518
MSpapa:106	MSpapa	106	1645	-23354	-167	-175	1645	54.3	337	237	39	238587
MSpapaa:171	MSpapaa	171	1605	-23394	-30	-39	1605	53.4	372	229	32	105972
MSpapap:171	MSpapap	171	1642	-23357	-15	-22	1642	57.6	326	215	33	95790
MSpapp:106	MSpapp	106	1648	-23352	-92	-102	1648	48.7	296	253	39	254593
MSpappa:171	MSpappa	171	1617	-23382	-173	-193	1617	60.4	349	247	34	103292
MSpappp:171	MSpappp	171	1703	-23296	-97	-126	1703	59.4	291	255	33	94452
MSpp:35	MSpp	35	1867	-23132	-351	-354	1867	43.7	305	238	54	811855
MSppa:63	MSppa	63	1924	-23075	-310	-315	1924	42.6	251	288	46	519532
MSppaa:110	MSppaa	110	1575	-23424	-193	-199	1575	50.8	296	302	37	212052
MSppaaa:168	MSppaaa	168	1506	-23493	-149	-149	1506	51.2	354	305	32	104474
MSppaap:168	MSppaap	168	1555	-23444	-113	-105	1555	56.4	296	288	32	94661
MSppap:110	MSppap	110	1670	-23329	-92	-101	1670	48.1	248	277	39	232096
MSppapa:172	MSppapa	172	1547	-23452	-95	-109	1547	51.1	285	278	33	115608
MSppapp:172	MSppapp	172	1465	-23534	-223	-228	1465	55.2	234	267	30	83371
MSppp:63	MSppp	63	1880	-23119	-290	-310	1880	46.6	261	212	46	472970
MSpppa:111	MSpppa	111	1690	-23309	-140	-150	1690	56.2	281	225	39	209546
MSpppaa:169	MSpppaa	169	1689	-23310	-170	-182	1689	60.7	297	190	34	93795
MSpppap:169	MSpppap	169	1582	-23417	-92	-102	1582	54.5	280	224	33	104044
MSpppp:111	MSpppp	111	1636	-23363	-157	-160	1636	55.0	234	226	39	211425
MSppppa:175	MSppppa	175	1703	-23297	-167	-180	1703	60.6	260	242	34	89085
MSppppp:175	MSppppp	175	1693	-23306	23	29	1693	58.8	215	230	32	85924
E:3	E	3	1688	-23311	-694	-700	1688	40.6	232	156	71	648425
Ea:12	Ea	12	1848	-23151	-571	-571	1848	40.1	315	145	64	998144
Eal:46	Eal	46	1934	-23065	-329	-340	1934	28.4	304	145	54	860414
Eala:91	Eala	91	1733	-23266	-214	-218	1733	34.9	378	188	46	501962
Ealaa:157	Ealaa	157	1641	-23358	-107	-109	1641	37.4	411	214	38	253768
Ealap:157	Ealap	157	1659	-23340	-46	-51	1659	37.3	351	201	36	185181
Ealp:91	Ealp	91	1745	-23254	-168	-180	1745	40.2	297	176	46	432017
Ealpa:164	Ealpa	164	1559	-23441	-129	-125	1559	44.5	329	181	37	171799
Ealpp:164	Ealpp	164	1584	-23415	-70	-74	1584	48.0	274	189	35	142017
Ear:46	Ear	46	1906	-23093	-285	-290	1906	23.2	331	217	55	727700
Eara:92	Eara	92	1756	-23243	-189	-200	1756	29.6	374	246	46	489082
Earaa:157	Earaa	157	1664	-23335	-87	-93	1664	28.3	390	244	38	250426
Earap:157	Earap	157	1609	-23390	-96	-115	1609	31.5	349	265	37	232114
Earp:92	Earp	92	1713	-23286	-166	-172	1713	32.0	307	233	46	409224
Earpa:161	Earpa	161	1592	-23407	-127	-147	1592	33.9	324	246	39	239583
Earpp:161	Earpp	161	1569	-23430	-42	-52	1569	45.8	291	230	36	163448
Ep:12	Ep	12	1873	-23126	-491	-497	1873	32.4	221	161	64	968185
Epl:48	Epl	48	1939	-23060	-321	-328	1939	26.7	219	175	54	756899
Epla:92	Epla	92	1700	-23299	-227	-242	1700	38.1	240	195	46	398614
Eplaa:161	Eplaa	161	1568	-23431	-105	-115	1568	47.5	248	226	35	130916
Eplap:161	Eplap	161	1586	-23413	-79	-83	1586	43.7	198	182	36	160597
Eplp:92	Eplp	92	1706	-23293	-252	-265	1706	43.3	169	171	45	439197
Eplpa:167	Eplpa	167	1509	-23490	-185	-192	1509	45.4	144	169	36	176122
Eplpp:167	Eplpp	167	1541	-23458	-199	-199	1541	54.4	176	148	38	165313
Epr:48	Epr	48	1895	-23104	-335	-344	1895	34.4	232	239	56	920197
Epra:93	Epra	93	1683	-23316	-187	-193	1683	34.7	253	257	45	403600
Epraa:161	Epraa	161	1531	-23468	-192	-194	1531	39.1	264	261	39	203639
Eprap:161	Eprap	161	1571	-23428	-152	-158	1571	40.9	204	248	38	186452
Eprp:93	Eprp	93	1691	-23308	-223	-228	1691	44.1	189	233	46	383586
Eprpa:167	Eprpa	167	1567	-23432	-85	-83	1567	50.2	199	228	37	162546
Eprpp:167	Eprpp	167	1579	-23420	-125	-149	1579	46.2	145	213	36	155986
P2:1	P2	1	1908	-23091	-606	-616	1908	37.3	154	178	64	424643
C:4	C	4	1930	-23069	-335	-335	1930	16.1	245	240	70	373832
Ca:17	Ca	17	2024	-22975	-131	-133	2024	13.3	283	254	60	222456
Caa:37	Caa	37	2085	-22915	-203	-203	2085	8.3	286	288	54	287874
Caaa:64	Caaa	64	2111	-22888	-175	-175	2111	10.0	282	273	47	261519
Caaaa:103	Caaaa	103	1727	-23272	-108	-118	1727	16.5	260	224	39	189261
Caaaaa:157	Caaaaa	157	1637	-23362	-79	-83	1637	21.2	322	202	36	152400
Caaaap:157	Caaaap	157	1638	-23361	-68	-64	1638	20.4	275	193	35	146654
Caaap:103	Caaap	103	1705	-23294	-133	-142	1705	19.7	227	188	43	242950
Caaapa:162	Caaapa	162	1581	-23418	-140	-122	1581	27.1	330	166	34	138233
Caaapp:162	Caaapp	162	1610	-23389	-65	-63	1610	28.0	288	151	34	135025
Caap:64	Caap	64	2030	-22969	-273	-273	2030	11.6	214	223	48	267132
Caapa:99	Caapa	99	1746	-23253	-152	-160	1746	27.3	241	188	44	288053
Caapaa:162	Caapaa	162	1694	-23305	-5	-15	1694	30.6	290	196	35	138935
Caapap:162	Caapap	162	1617	-23382	-59	-57	1617	34.6	248	203	37	146950
Caapp:99	Caapp	99	1751	-23248	-92	-99	1751	20.7	267	229	39	200285
Caappd:165	Caappd	165	1729	-23270	30	37	1729	25.8	242	203	34	135250
Caappv:165	Caappv	165	1754	-23245	29	26	1754	24.4	278	225	33	126547
Cap:37	Cap	37	2045	-22954	-226	-226	2045	11.3	207	220	56	356485
Capa:67	Capa	67	2005	-22994	-186	-187	2005	15.1	219	133	48	361827
Capaa:108	Capaa	108	1623	-23377	-125	-134	1623	29.6	216	150	38	218470
Capaaa:166	Capaaa	166	1555	-23444	-97	-100	1555	28.2	253	153	30	89754
Capaap:166	Capaap	166	1571	-23428	-83	-84	1571	34.8	214	144	31	86132
Capap:108	Capap	108	1631	-23368	-211	-218	1631	28.5	164	153	42	280478
Capapa:163	Capapa	163	1716	-23283	0	-8	1716	28.1	217	181	31	86444
Capapp:163	Capapp	163	1537	-23462	-130	-132	1537	34.0	164	169	33	113312
Capp:67	Capp	67	1928	-23071	-269	-273	1928	26.7	150	149	49	505212
Cappa:107	Cappa	107	1721	-23278	-153	-162	1721	37.9	193	138	41	262987
Cappaa:159	Cappaa	159	1556	-23443	-138	-139	1556	42.7	255	135	34	129736
Cappap:159	Cappap	159	1536	-23463	-116	-106	1536	44.2	191	135	30	91500
Cappp:107	Cappp	107	1675	-23324	-138	-142	1675	36.2	135	148	41	302380
Capppa:161	Capppa	161	1542	-23457	-68	-61	1542	33.1	107	179	34	156324
Capppp:161	Capppp	161	1555	-23444	-87	-89	1555	40.6	137	134	32	135973
Cp:17	Cp	17	2034	-22965	-303	-303	2034	17.4	186	245	63	335421
Cpa:36	Cpa	36	2023	-22976	-363	-365	2023	18.4	175	296	55	444121
Cpaa:63	Cpaa	63	2039	-22960	-222	-228	2039	17.7	166	288	46	298721
Cpaaa:95	Cpaaa	95	1836	-23163	-136	-140	1836	15.5	194	265	42	212270
Cpaaaa:144	Cpaaaa	144	1595	-23404	-83	-83	1595	24.0	215	239	32	85808
Cpaaap:144	Cpaaap	144	1673	-23326	-64	-64	1673	15.5	184	258	38	155313
Cpaap:95	Cpaap	95	1794	-23206	-209	-222	1794	22.9	151	268	40	241148
Cpaapa:146	Cpaapa	146	1603	-23396	-101	-112	1603	21.2	165	270	33	113664
Cpaapp:146	Cpaapp	146	1690	-23309	-61	-42	1690	27.1	129	261	36	154025
Cpap:63	Cpap	63	1979	-23020	-480	-484	1979	26.6	144	227	48	355515
Cpapa:97	Cpapa	97	1869	-23130	-211	-227	1869	24.0	154	223	44	259550
Cpapaa:144	Cpapaa	144	1799	-23200	36	35	1799	34.6	148	208	35	118199
Cpapap:144	Cpapap	144	1741	-23258	-44	-45	1741	27.0	179	231	37	131002
Cpapp:97	Cpapp	97	1906	-23093	-160	-169	1906	29.9	121	192	43	326125
Cpappd:148	Cpappd	148	2193	-22807	459	472	2193	26.6	114	216	36	167248
Cpappv:148	Cpappv	148	2131	-22868	254	283	2131	24.3	150	209	35	130758
Cpp:36	Cpp	36	1956	-23043	-396	-397	1956	26.6	130	197	55	539533
Cppa:66	Cppa	66	1967	-23032	-425	-427	1967	38.1	114	225	46	445711
Cppaa:109	Cppaa	109	1770	-23229	-164	-159	1770	40.3	145	282	37	189661
Cppaaa:161	Cppaaa	161	1682	-23317	-175	-176	1682	50.8	210	297	30	84583
Cppaap:161	Cppaap	161	1803	-23196	-37	-31	1803	47.1	156	274	32	87201
Cppap:109	Cppap	109	1700	-23299	-183	-187	1700	38.5	124	237	41	301627
Cppapa:162	Cppapa	162	1600	-23399	-153	-169	1600	38.0	186	281	33	112028
Cppapp:162	Cppapp	162	1723	-23276	-72	-74	1723	41.4	125	259	29	83405
Cppp:66	Cppp	66	1954	-23045	-489	-494	1954	41.7	144	161	46	426714
Cpppa:104	Cpppa	104	1796	-23203	-143	-149	1796	48.1	141	230	40	234351
Cpppaa:155	Cpppaa	155	1914	-23085	-106	-138	1914	53.8	162	256	38	132846
Cpppap:155	Cpppap	155	1671	-23329	-41	-50	1671	47.3	114	232	34	136980
Cpppp:104	Cpppp	104	1785	-23214	-77	-88	1785	41.7	117	189	42	297289
Cppppa:159	Cppppa	159	1645	-23354	-7	-1	1645	37.2	97	233	37	199289
Cppppp:159	Cppppp	159	1630	-23369	-11	-15	1630	44.6	106	188	33	137427
P3:4	P3	4	1809	-23190	-566	-571	1809	29.6	145	190	63	461892
D:22	D	22	1911	-23089	-685	-686	1911	36.0	139	175	56	337108
Da:52	Da	52	2036	-22963	-624	-626	2036	41.7	199	117	49	187061
Daa:90	Daa	90	1999	-23000	-257	-263	1999	47.8	263	129	40	123208
Daaa:133	Daaa	133	1662	-23337	-115	-122	1662	35.1	332	147	33	105785
Daap:133	Daap	133	1682	-23317	-110	-116	1682	41.8	296	129	31	85801
Dap:90	Dap	90	2071	-22928	-346	-351	2071	49.3	189	153	42	140701
Dapa:128	Dapa	128	1639	-23360	-126	-139	1639	43.2	262	143	33	92071
Dapp:128	Dapp	128	1674	-23325	-93	-99	1674	51.0	215	154	39	134949
Dp:52	Dp	52	2076	-22923	-686	-696	2076	51.1	175	216	46	134023
Dpa:91	Dpa	91	2132	-22867	-854	-860	2132	54.3	217	289	41	120444
Dpaa:136	Dpaa	136	1699	-23300	-47	-54	1699	46.8	293	329	29	77570
Dpap:136	Dpap	136	1817	-23182	-131	-137	1817	53.1	211	308	35	61716
Dpp:91	Dpp	91	2183	-22816	-263	-266	2183	47.6	166	262	36	84318
Dppa:132	Dppa	132	1819	-23180	-7	-10	1819	47.0	245	311	32	85568
Dppp:132	Dppp	132	1935	-23064	90	80	1935	46.6	205	279	32	70344
P4:22	P4	22	1888	-23111	-654	-659	1888	48.4	217	145	52	244774
Z2:74	Z2	74	2085	-22914	-596	-634	2085	54.7	224	185	45	48445
Z3:74	Z3	74	2071	-22928	-314	-316	2071	55.1	297	164	38	75131
