# Supplementary material for: Quantitative Differences in Nuclear β-catenin and TCF Pattern Embryonic Cells in C. elegans
Source: PLoS Genet. 2015 Oct 21;11(10):e1005585. doi: 10.1371/journal.pgen.1005585 (PMC4619327; doi:10.1371/journal.pgen.1005585)
Supplement: S1 Data — For each cell analyzed, birth time is given in column 3 and the average nuclear reporter intensity over the lifetime of the cell (corrected for background) is given in column 7 (“blot”). For information on each embryo’s strain information and experimental conditions, refer to S2 Table. (ZIP) [file pgen.1005585.s005.zip › CAs/CA20120222_poptop_lit-1i_L1.csv]

cellTime	cell	time	none	global	local	blot	cross	z	x	y	size	gweight
ABa:1	ABa	1	1461	-23539	-331	-331	1461	42.0	144	198	66	394480
ABal:2	ABal	2	1403	-23596	-271	-271	1403	29.6	108	303	70	1003185
ABala:12	ABala	12	1353	-23646	-334	-334	1353	35.6	82	242	62	652186
ABalaa:26	ABalaa	26	1351	-23648	-295	-298	1351	48.7	73	209	55	503339
ABalaaa:47	ABalaaa	47	1384	-23615	-283	-285	1384	48.6	71	238	46	609590
ABalaaaa:74	ABalaaaa	74	1561	-23438	-158	-164	1561	48.1	64	286	41	584385
ABalaaaal:113	ABalaaaal	113	1427	-23572	-51	-59	1427	46.6	68	314	35	410463
ABalaaaala:160	ABalaaaala	160	1378	-23621	-20	-33	1378	48.3	85	304	30	221952
ABalaaaalp:160	ABalaaaalp	160	1425	-23574	-3	-13	1425	44.2	83	336	30	229148
ABalaaaar:113	ABalaaaar	113	1419	-23580	-56	-56	1419	36.8	78	305	36	487732
ABalaaaarl:160	ABalaaaarl	160	1422	-23577	-30	-30	1422	38.0	106	343	30	262231
ABalaaaarr:160	ABalaaaarr	160	1418	-23581	-25	-30	1418	40.5	98	302	28	205001
ABalaaap:74	ABalaaap	74	1521	-23478	-121	-126	1521	42.4	99	264	40	503069
ABalaaapa:109	ABalaaapa	109	1444	-23555	-77	-81	1444	40.0	66	255	36	405276
ABalaaapal:156	ABalaaapal	156	1374	-23625	-52	-57	1374	38.0	66	303	32	277527
ABalaaapar:156	ABalaaapar	156	1353	-23646	-97	-109	1353	41.9	58	276	32	265753
ABalaaapp:109	ABalaaapp	109	1467	-23532	-8	-11	1467	45.5	86	279	34	336757
ABalaaappl:156	ABalaaappl	156	1413	-23586	-15	-27	1413	45.4	63	293	31	261660
ABalaaappr:156	ABalaaappr	156	1437	-23562	21	16	1437	46.3	100	281	27	159996
ABalaap:47	ABalaap	47	1445	-23554	-160	-165	1445	56.8	108	272	45	444853
ABalaapa:74	ABalaapa	74	1587	-23412	-98	-99	1587	57.0	95	296	40	397868
ABalaapaa:112	ABalaapaa	112	1438	-23561	-38	-39	1438	57.6	85	289	33	232012
ABalaapaaa:158	ABalaapaaa	158	1399	-23600	15	2	1399	55.8	73	287	28	149845
ABalaapaap:158	ABalaapaap	158	1392	-23607	-18	-18	1392	59.3	93	319	28	117530
ABalaapap:112	ABalaapap	112	1532	-23467	45	40	1532	59.8	110	227	34	226400
ABalaapapa:158	ABalaapapa	158	1445	-23554	35	34	1445	59.1	93	245	27	105376
ABalaapapp:158	ABalaapapp	158	1375	-23624	-73	-74	1375	62.9	121	230	29	105320
ABalaapp:74	ABalaapp	74	1550	-23449	-127	-135	1550	54.8	117	259	40	386523
ABalaappa:108	ABalaappa	108	1430	-23569	-61	-64	1430	54.0	69	240	35	276144
ABalaappaa:157	ABalaappaa	157	1403	-23596	-7	-11	1403	57.8	62	254	29	136028
ABalaappap:157	ABalaappap	157	1417	-23582	-37	-47	1417	50.8	59	271	30	190132
ABalaappp:108	ABalaappp	108	1472	-23527	-29	-34	1472	52.5	108	254	33	256992
ABalaapppa:157	ABalaapppa	157	1430	-23569	-6	-19	1430	51.2	87	260	26	146638
ABalaapppp:157	ABalaapppp	157	1354	-23645	-67	-66	1354	54.7	115	265	27	112811
ABalap:26	ABalap	26	1425	-23574	-205	-209	1425	30.6	106	214	57	474285
ABalapa:47	ABalapa	47	1455	-23544	-204	-206	1455	34.2	76	231	49	790848
ABalapaa:75	ABalapaa	75	1580	-23419	-145	-149	1580	32.8	84	282	43	709331
ABalapaaa:111	ABalapaaa	111	1462	-23537	-55	-57	1462	30.1	93	279	38	576711
ABalapaaaa:161	ABalapaaaa	161	1408	-23591	-48	-48	1408	31.6	89	292	30	301921
ABalapaaap:161	ABalapaaap	161	1462	-23537	-32	-35	1462	31.3	129	284	30	258215
ABalapaap:111	ABalapaap	111	1490	-23509	-17	-18	1490	28.3	173	287	36	345148
ABalapaapa:157	ABalapaapa	157	1393	-23606	-75	-76	1393	28.3	169	270	29	210324
ABalapaapp:157	ABalapaapp	157	1504	-23495	21	22	1504	32.2	207	266	29	174480
ABalapap:75	ABalapap	75	1606	-23393	-113	-117	1606	28.6	146	272	41	391265
ABalapapa:109	ABalapapa	109	1440	-23559	-80	-85	1440	29.3	148	271	35	376183
ABalapapaa:156	ABalapapaa	156	1425	-23574	-58	-63	1425	32.4	148	255	30	248110
ABalapapap:156	ABalapapap	156	1487	-23512	-12	-19	1487	24.0	141	256	31	268973
ABalapapp:109	ABalapapp	109	1466	-23533	-60	-66	1466	26.7	181	247	36	323735
ABalapappa:154	ABalapappa	154	1524	-23475	-24	-48	1524	20.0	150	236	33	304372
ABalapappp:154	ABalapappp	154	1420	-23579	-92	-94	1420	21.7	158	204	31	252200
ABalapp:47	ABalapp	47	1426	-23573	-164	-165	1426	42.3	149	237	47	549136
ABalappa:74	ABalappa	74	1546	-23453	-122	-128	1546	42.9	153	268	40	457444
ABalappaa:112	ABalappaa	112	1427	-23573	-64	-66	1427	42.0	121	283	34	360811
ABalappaaa:162	ABalappaaa	162	1412	-23587	-69	-46	1412	45.5	124	283	27	180270
ABalappaap:162	ABalappaap	162	1396	-23603	-50	-48	1396	41.7	150	287	30	213742
ABalappap:112	ABalappap	112	1424	-23576	-89	-91	1424	40.7	173	278	36	356816
ABalappapa:157	ABalappapa	157	1408	-23591	-58	-67	1408	37.0	169	263	30	232355
ABalappapp:157	ABalappapp	157	1382	-23617	-140	-133	1382	42.4	187	272	30	184220
ABalappp:74	ABalappp	74	1535	-23464	-126	-130	1535	35.7	189	251	41	381721
ABalapppa:108	ABalapppa	108	1463	-23536	-43	-51	1463	35.9	116	247	35	422232
ABalapppaa:161	ABalapppaa	161	1390	-23609	-61	-75	1390	39.2	81	258	29	261090
ABalapppap:161	ABalapppap	161	1401	-23598	-95	-100	1401	38.1	118	251	30	241611
ABalapppp:108	ABalapppp	108	1516	-23483	-21	-26	1516	33.4	158	233	36	382223
ABalappppa:154	ABalappppa	154	1460	-23539	-38	-43	1460	35.9	135	222	32	274005
ABalappppp:154	ABalappppp	154	1384	-23616	-94	-97	1384	27.8	136	229	29	255360
ABalp:12	ABalp	12	1379	-23621	-309	-309	1379	35.7	153	336	63	636419
ABalpa:25	ABalpa	25	1389	-23610	-251	-251	1389	44.9	95	310	56	517337
ABalpaa:45	ABalpaa	45	1395	-23604	-194	-194	1395	41.7	91	311	49	699867
ABalpaaa:70	ABalpaaa	70	1482	-23517	-184	-188	1482	48.9	97	335	41	578272
ABalpaaaa:111	ABalpaaaa	111	1416	-23583	-49	-54	1416	52.1	89	327	36	448291
ABalpaaaaa:164	ABalpaaaaa	164	1387	-23612	-47	-61	1387	52.1	82	327	30	263331
ABalpaaaap:164	ABalpaaaap	164	1390	-23609	-24	-32	1390	50.5	107	350	30	249734
ABalpaaap:111	ABalpaaap	111	1419	-23580	-50	-59	1419	58.6	122	324	34	300911
ABalpaaapa:166	ABalpaaapa	166	1341	-23658	-34	-43	1341	58.7	116	337	28	170875
ABalpaaapp:166	ABalpaaapp	166	1326	-23673	-52	-58	1326	60.6	147	332	29	181504
ABalpaap:70	ABalpaap	70	1498	-23501	-180	-190	1498	42.4	145	328	42	526796
ABalpaapa:103	ABalpaapa	103	1517	-23482	-81	-85	1517	45.5	108	343	40	611793
ABalpaapaa:145	ABalpaapaa	145	1394	-23605	-38	-52	1394	46.8	121	363	32	323097
ABalpaapap:145	ABalpaapap	145	1413	-23586	-72	-81	1413	45.4	154	366	37	413079
ABalpaapp:103	ABalpaapp	103	1503	-23496	-56	-61	1503	41.0	145	324	36	487757
ABalpaappa:156	ABalpaappa	156	1467	-23533	18	17	1467	43.0	125	323	30	285959
ABalpaappp:156	ABalpaappp	156	1449	-23550	-55	-69	1449	37.9	155	331	31	314212
ABalpap:45	ABalpap	45	1440	-23559	-196	-196	1440	51.1	165	349	48	558664
ABalpapa:71	ABalpapa	71	1507	-23493	-179	-182	1507	52.3	149	355	41	463237
ABalpapaa:107	ABalpapaa	107	1460	-23539	-35	-41	1460	56.5	140	349	35	330900
ABalpapaaa:155	ABalpapaaa	155	1386	-23613	-30	-42	1386	52.6	137	356	29	203928
ABalpapaap:155	ABalpapaap	155	1441	-23558	32	28	1441	56.1	168	350	30	180570
ABalpapap:107	ABalpapap	107	1449	-23550	-81	-88	1449	51.4	160	338	34	315244
ABalpapapa:149	ABalpapapa	149	1434	-23565	-3	-7	1434	50.0	148	318	31	201938
ABalpapapp:149	ABalpapapp	149	1451	-23548	12	16	1451	53.8	188	324	29	172767
ABalpapp:71	ABalpapp	71	1577	-23422	-155	-160	1577	50.6	220	366	42	464849
ABalpappa:103	ABalpappa	103	1545	-23454	-77	-89	1545	50.5	187	368	38	434175
ABalpappaa:145	ABalpappaa	145	1425	-23574	-63	-74	1425	48.2	178	357	31	244168
ABalpappap:145	ABalpappap	145	1435	-23564	-15	-21	1435	51.7	211	360	32	230021
ABalpappp:103	ABalpappp	103	1520	-23479	-65	-73	1520	45.4	227	366	37	456774
ABalpapppa:150	ABalpapppa	150	1495	-23504	23	18	1495	43.8	200	328	34	277293
ABalpapppp:150	ABalpapppp	150	1458	-23541	-34	-45	1458	37.7	226	315	29	201753
ABalpp:25	ABalpp	25	1470	-23530	-196	-197	1470	31.2	198	345	56	420658
ABalppa:45	ABalppa	45	1483	-23516	-153	-154	1483	31.2	163	352	48	600841
ABalppaa:71	ABalppaa	71	1526	-23473	-195	-200	1526	36.1	164	364	42	627078
ABalppaaa:105	ABalppaaa	105	1445	-23554	-85	-89	1445	32.3	128	337	36	523721
ABalppaaaa:156	ABalppaaaa	156	1383	-23616	-101	-106	1383	29.7	133	342	34	437144
ABalppaaap:156	ABalppaaap	156	1406	-23593	-67	-78	1406	35.8	153	368	33	385303
ABalppaap:105	ABalppaap	105	1471	-23528	-131	-140	1471	28.3	174	330	38	505241
ABalppaapa:149	ABalppaapa	149	1450	-23549	-38	-51	1450	26.4	123	307	32	379952
ABalppaapp:149	ABalppaapp	149	1428	-23571	-69	-78	1428	27.4	159	320	32	347107
ABalppap:71	ABalppap	71	1556	-23443	-156	-168	1556	35.4	217	346	42	459470
ABalppapa:102	ABalppapa	102	1513	-23486	-51	-63	1513	35.0	179	330	36	447694
ABalppapaa:149	ABalppapaa	149	1505	-23494	12	0	1505	35.7	185	345	30	292401
ABalppapap:149	ABalppapap	149	1453	-23546	-22	-27	1453	33.6	185	315	31	317723
ABalppapp:102	ABalppapp	102	1512	-23487	-109	-125	1512	34.1	215	355	38	460671
ABalppappa:143	ABalppappa	143	1506	-23493	0	-9	1506	22.5	186	313	34	356157
ABalppappp:143	ABalppappp	143	1474	-23525	-14	-19	1474	29.1	213	319	35	321851
ABalppp:45	ABalppp	45	1467	-23532	-212	-217	1467	42.9	226	365	48	576984
ABalpppa:71	ABalpppa	71	1533	-23466	-212	-220	1533	38.7	217	375	41	522575
ABalpppaa:105	ABalpppaa	105	1486	-23513	-70	-77	1486	31.4	154	361	35	450479
ABalpppaaa:158	ABalpppaaa	158	1348	-23651	-120	-120	1348	30.1	180	369	30	236185
ABalpppaap:158	ABalpppaap	158	1436	-23563	-78	-74	1436	23.7	195	331	32	260733
ABalpppap:105	ABalpppap	105	1527	-23472	-116	-123	1527	39.0	184	379	38	501048
ABalpppapa:149	ABalpppapa	149	1487	-23513	6	5	1487	36.5	212	383	31	241755
ABalpppapp:149	ABalpppapp	149	1446	-23553	-56	-64	1446	27.6	224	355	32	251110
ABalpppp:71	ABalpppp	71	1583	-23416	-166	-168	1583	41.1	277	356	42	438504
ABalppppa:103	ABalppppa	103	1505	-23494	-129	-134	1505	32.9	234	366	37	428718
ABalppppaa:147	ABalppppaa	147	1440	-23560	-28	-29	1440	30.9	239	345	31	249234
ABalppppap:147	ABalppppap	147	1401	-23598	-78	-83	1401	39.1	228	358	31	253765
ABalppppp:103	ABalppppp	103	1492	-23507	-122	-128	1492	37.7	247	347	38	439633
ABalpppppa:144	ABalpppppa	144	1439	-23560	-28	-26	1439	30.8	246	308	31	218489
ABalpppppp:144	ABalpppppp	144	1465	-23534	13	16	1465	35.2	260	319	32	225454
ABar:2	ABar	2	1393	-23606	-319	-319	1393	35.6	168	156	70	919985
ABara:12	ABara	12	1375	-23624	-300	-300	1375	47.4	188	183	63	494374
ABaraa:25	ABaraa	25	1418	-23581	-209	-214	1418	54.0	147	195	54	365495
ABaraaa:45	ABaraaa	45	1410	-23589	-211	-215	1410	50.7	103	175	47	567073
ABaraaaa:71	ABaraaaa	71	1539	-23460	-126	-128	1539	51.4	64	202	41	542190
ABaraaaaa:111	ABaraaaaa	111	1460	-23539	1	1	1460	50.0	71	195	34	331035
ABaraaaaaa:166	ABaraaaaaa	166	1373	-23627	-50	-42	1373	56.4	66	217	28	153956
ABaraaaaap:166	ABaraaaaap	166	1360	-23640	-51	-60	1360	55.4	71	186	27	159051
ABaraaaap:111	ABaraaaap	111	1403	-23596	-67	-76	1403	40.2	86	154	36	473434
ABaraaaapa:160	ABaraaaapa	160	1304	-23695	-89	-91	1304	44.3	81	148	30	216268
ABaraaaapp:160	ABaraaaapp	160	1348	-23651	-52	-64	1348	40.9	76	179	31	276480
ABaraaap:71	ABaraaap	71	1537	-23462	-181	-187	1537	52.2	116	209	41	426919
ABaraaapa:103	ABaraaapa	103	1511	-23488	-90	-94	1511	51.9	98	162	39	457611
ABaraaapaa:146	ABaraaapaa	146	1365	-23634	-36	-49	1365	51.5	83	173	30	225768
ABaraaapap:146	ABaraaapap	146	1442	-23557	-18	-27	1442	55.7	115	147	35	262408
ABaraaapp:103	ABaraaapp	103	1490	-23509	-57	-57	1490	60.0	141	188	37	318987
ABaraaappa:155	ABaraaappa	155	1373	-23626	-67	-68	1373	61.4	127	197	30	162556
ABaraaappp:155	ABaraaappp	155	1415	-23584	-48	-51	1415	63.1	162	176	31	155262
ABaraap:45	ABaraap	45	1454	-23545	-165	-166	1454	58.6	182	205	47	412254
ABaraapa:69	ABaraapa	69	1547	-23452	-162	-169	1547	57.0	128	168	41	427692
ABaraapaa:104	ABaraapaa	104	1454	-23546	-108	-117	1454	39.1	145	119	36	462011
ABaraapaaa:153	ABaraapaaa	153	1431	-23568	-16	-23	1431	40.1	149	111	31	268106
ABaraapaap:153	ABaraapaap	153	1441	-23558	-40	-48	1441	44.4	199	104	30	231594
ABaraapap:104	ABaraapap	104	1520	-23479	-41	-46	1520	43.4	169	147	35	387090
ABaraapapa:158	ABaraapapa	158	1456	-23543	-2	-8	1456	42.0	147	167	30	231089
ABaraapapp:158	ABaraapapp	158	1465	-23534	-21	-39	1465	41.3	173	144	29	223499
ABaraapp:69	ABaraapp	69	1551	-23448	-124	-130	1551	60.4	187	218	43	358063
ABaraappa:100	ABaraappa	100	1560	-23439	-60	-63	1560	53.4	176	152	39	405931
ABaraappaa:141	ABaraappaa	141	1438	-23561	-48	-51	1438	47.2	190	137	34	275158
ABaraappap:141	ABaraappap	141	1447	-23552	-27	-29	1447	37.8	191	124	32	287243
ABaraappp:100	ABaraappp	100	1534	-23465	-10	-11	1534	56.4	207	172	36	319671
ABaraapppa:147	ABaraapppa	147	1485	-23514	21	17	1485	54.2	152	189	29	168825
ABaraapppp:147	ABaraapppp	147	1402	-23597	-32	-34	1402	57.8	179	161	30	163473
ABarap:25	ABarap	25	1395	-23604	-224	-225	1395	50.5	218	156	55	387776
ABarapa:45	ABarapa	45	1382	-23617	-262	-264	1382	47.7	164	133	48	609593
ABarapaa:70	ABarapaa	70	1517	-23482	-179	-182	1517	47.3	99	155	42	609986
ABarapaaa:106	ABarapaaa	106	1466	-23533	-57	-61	1466	36.2	124	134	37	548869
ABarapaaaa:154	ABarapaaaa	154	1362	-23637	-91	-100	1362	47.4	122	125	31	275497
ABarapaaap:154	ABarapaaap	154	1398	-23601	-63	-71	1398	42.0	127	128	31	318882
ABarapaap:106	ABarapaap	106	1460	-23539	-66	-79	1460	39.1	122	172	36	439738
ABarapaapa:156	ABarapaapa	156	1368	-23631	-37	-35	1368	44.2	111	174	30	240700
ABarapaapp:156	ABarapaapp	156	1337	-23662	-81	-81	1337	52.4	119	190	27	162796
ABarapap:70	ABarapap	70	1496	-23503	-209	-213	1496	50.4	167	169	43	487482
ABarapapa:101	ABarapapa	101	1500	-23499	-108	-115	1500	44.7	143	140	39	529488
ABarapapaa:141	ABarapapaa	141	1340	-23659	-82	-97	1340	47.9	102	152	32	310171
ABarapapap:141	ABarapapap	141	1446	-23553	-37	-46	1446	49.4	163	113	35	361526
ABarapapp:101	ABarapapp	101	1474	-23525	-77	-73	1474	52.7	178	143	36	375741
ABarapappa:152	ABarapappa	152	1495	-23504	69	70	1495	57.3	201	118	33	247473
ABarapappp:152	ABarapappp	152	1491	-23508	29	32	1491	51.8	220	113	30	229309
ABarapp:45	ABarapp	45	1432	-23567	-202	-203	1432	55.2	240	155	48	468641
ABarappa:69	ABarappa	69	1546	-23453	-145	-146	1546	58.2	201	146	42	386195
ABarappaa:102	ABarappaa	102	1434	-23565	-104	-103	1434	51.7	171	150	36	342175
ABarappaaa:152	ABarappaaa	152	1411	-23588	-19	-24	1411	51.4	148	153	30	175524
ABarappaap:152	ABarappaap	152	1339	-23660	-100	-100	1339	59.2	156	138	30	163671
ABarappap:102	ABarappap	102	1453	-23546	-85	-88	1453	56.5	205	163	37	309434
ABarappapa:148	ABarappapa	148	1399	-23600	-25	-27	1399	58.4	209	152	29	144634
ABarappapp:148	ABarappapp	148	1425	-23574	-148	-72	1425	57.6	228	177	31	160193
ABarappp:69	ABarappp	69	1494	-23505	-136	-138	1494	53.7	234	176	41	386535
ABarapppa:100	ABarapppa	100	1489	-23510	-39	-47	1489	60.1	208	186	37	284750
ABarapppaa:143	ABarapppaa	143	1428	-23571	-11	-10	1428	62.5	205	197	32	161247
ABarapppap:143	ABarapppap	143	1397	-23602	-49	-59	1397	52.7	199	179	30	177906
ABarapppp:100	ABarapppp	100	1484	-23515	-48	-54	1484	59.5	215	210	37	295187
ABarappppa:146	ABarappppa	146	1929	-23070	442	439	1929	63.9	155	232	30	139121
ABarappppp:146	ABarappppp	146	1848	-23151	340	339	1848	58.8	177	214	30	154832
ABarp:12	ABarp	12	1491	-23508	-209	-209	1491	24.6	253	147	64	461238
ABarpa:25	ABarpa	25	1487	-23512	-156	-156	1487	29.0	205	155	58	364083
ABarpaa:46	ABarpaa	46	1458	-23541	-193	-194	1458	33.2	134	149	50	643774
ABarpaaa:72	ABarpaaa	72	1504	-23495	-200	-203	1504	38.1	82	197	45	706351
ABarpaaaa:106	ABarpaaaa	106	1440	-23559	-107	-110	1440	38.0	61	214	38	558966
ABarpaaaaa:150	ABarpaaaaa	150	1354	-23645	-91	-90	1354	46.3	76	207	30	237973
ABarpaaaap:150	ABarpaaaap	150	1375	-23624	-113	-116	1375	40.0	59	230	32	296822
ABarpaaap:106	ABarpaaap	106	1416	-23583	-132	-137	1416	33.6	102	180	38	571771
ABarpaaapa:152	ABarpaaapa	152	1374	-23625	-56	-61	1374	35.6	92	190	32	320110
ABarpaaapp:152	ABarpaaapp	152	1407	-23592	-75	-78	1407	35.1	124	144	35	383316
ABarpaap:72	ABarpaap	72	1547	-23452	-153	-162	1547	29.8	127	203	44	506245
ABarpaapa:104	ABarpaapa	104	1490	-23509	-124	-127	1490	29.5	81	230	40	621242
ABarpaapaa:149	ABarpaapaa	149	1444	-23555	-18	-26	1444	34.1	72	214	33	350699
ABarpaapap:149	ABarpaapap	149	1413	-23586	-68	-74	1413	33.0	65	260	32	361762
ABarpaapp:104	ABarpaapp	104	1506	-23493	-82	-85	1506	23.2	130	235	39	484303
ABarpaappa:149	ABarpaappa	149	1431	-23568	-88	-95	1431	28.8	95	239	32	350019
ABarpaappp:149	ABarpaappp	149	1409	-23591	-71	-72	1409	25.3	109	207	33	360477
ABarpap:46	ABarpap	46	1483	-23516	-182	-183	1483	35.5	219	186	49	459050
ABarpapa:71	ABarpapa	71	1550	-23449	-172	-181	1550	42.4	167	215	42	431959
ABarpapaa:104	ABarpapaa	104	1480	-23519	-91	-95	1480	49.5	114	206	36	385403
ABarpapaaa:150	ABarpapaaa	150	1445	-23554	20	18	1445	52.5	102	218	29	190209
ABarpapaap:150	ABarpapaap	150	1466	-23533	-2	-1	1466	55.0	143	218	29	171633
ABarpapap:104	ABarpapap	104	1481	-23518	-55	-56	1481	51.7	171	224	36	310874
ABarpapapa:151	ABarpapapa	151	1432	-23567	-37	-22	1432	45.6	143	209	29	204367
ABarpapapp:151	ABarpapapp	151	1540	-23459	12	29	1540	51.4	181	218	29	169891
ABarpapp:71	ABarpapp	71	1562	-23437	-135	-137	1562	40.2	233	196	43	384823
ABarpappa:102	ABarpappa	102	1513	-23486	-77	-81	1513	43.9	136	223	37	428555
ABarpappaa:147	ABarpappaa	147	1454	-23545	-4	-20	1454	46.0	78	250	30	256660
ABarpappap:147	ABarpappap	147	1423	-23576	-100	-73	1423	46.2	110	237	30	226919
ABarpappp:102	ABarpappp	102	1565	-23434	-30	-35	1565	41.2	188	223	39	414929
ABarpapppa:145	ABarpapppa	145	2185	-22814	678	672	2185	45.8	143	251	30	234643
ABarpapppp:145	ABarpapppp	145	1903	-23096	365	354	1903	42.4	177	231	34	265775
ABarpp:25	ABarpp	25	1583	-23416	-97	-97	1583	27.0	319	152	57	315748
ABarppa:46	ABarppa	46	1539	-23460	-141	-141	1539	23.5	250	149	50	364032
ABarppaa:70	ABarppaa	70	1648	-23351	-59	-65	1648	23.5	174	182	44	332946
ABarppaaa:102	ABarppaaa	102	1541	-23458	-21	-23	1541	24.0	145	187	39	455237
ABarppaaaa:151	ABarppaaaa	151	1455	-23544	-9	-2	1455	28.5	124	177	32	304215
ABarppaaap:151	ABarppaaap	151	1534	-23465	38	34	1534	30.5	160	150	34	302420
ABarppaap:102	ABarppaap	102	1558	-23441	-78	-81	1558	19.3	186	204	40	314657
ABarppaapa:151	ABarppaapa	151	1538	-23461	31	23	1538	23.7	153	172	33	290586
ABarppaapp:151	ABarppaapp	151	1513	-23486	-32	-34	1513	25.3	195	164	33	220797
ABarppap:70	ABarppap	70	1616	-23383	-125	-126	1616	24.6	254	175	44	261401
ABarppapa:100	ABarppapa	100	1575	-23424	-48	-53	1575	26.5	217	218	37	244043
ABarppapaa:147	ABarppapaa	147	1470	-23529	-43	-34	1470	26.3	186	227	32	216717
ABarppapap:147	ABarppapap	147	1515	-23484	13	4	1515	23.7	212	214	31	165997
ABarppapp:100	ABarppapp	100	1575	-23424	-77	-81	1575	30.6	256	176	39	310352
ABarppappa:142	ABarppappa	142	1636	-23363	20	48	1636	32.5	216	157	34	257893
ABarppappp:142	ABarppappp	142	1654	-23345	65	58	1654	30.8	279	142	34	252083
ABarppp:46	ABarppp	46	1539	-23460	-148	-148	1539	34.9	323	162	48	382330
ABarpppa:70	ABarpppa	70	1571	-23428	-153	-162	1571	35.5	232	150	42	349645
ABarpppaa:103	ABarpppaa	103	1473	-23526	-98	-101	1473	32.4	168	184	36	337266
ABarpppaaa:152	ABarpppaaa	152	1432	-23567	-40	-46	1432	37.4	126	185	29	219747
ABarpppaap:152	ABarpppaap	152	1418	-23581	-96	-96	1418	33.7	163	197	32	206369
ABarpppap:103	ABarpppap	103	1566	-23433	-74	-76	1566	38.7	218	169	37	298606
ABarpppapa:148	ABarpppapa	148	1360	-23639	-133	-124	1360	39.7	187	191	30	177680
ABarpppapp:148	ABarpppapp	148	1736	-23263	-125	57	1736	42.3	225	178	33	194684
ABarpppp:70	ABarpppp	70	1546	-23453	-205	-204	1546	37.4	300	160	43	349582
ABarppppa:100	ABarppppa	100	1524	-23475	-91	-98	1524	40.0	235	209	37	302287
ABarppppaa:148	ABarppppaa	148	1667	-23333	151	144	1667	33.4	185	238	30	199480
ABarppppap:148	ABarppppap	148	1543	-23456	-27	-25	1543	34.5	212	205	33	215558
ABarppppp:100	ABarppppp	100	1579	-23420	-91	-100	1579	41.2	269	158	39	338422
ABarpppppa:142	ABarpppppa	142	3680	-21319	1863	1876	3680	38.0	246	183	34	224357
ABarpppppp:142	ABarpppppp	142	4216	-20783	2245	2238	4216	39.8	288	163	30	178421
ABp:1	ABp	1	1480	-23520	-266	-266	1480	42.0	372	142	66	382102
ABpl:2	ABpl	2	1594	-23405	-132	-132	1594	15.8	304	249	75	649763
ABpla:10	ABpla	10	1467	-23532	-205	-206	1467	16.8	202	265	64	387627
ABplaa:25	ABplaa	25	1491	-23508	-151	-156	1491	22.8	162	255	59	378650
ABplaaa:45	ABplaaa	45	1500	-23499	-149	-150	1500	21.9	135	227	50	511137
ABplaaaa:70	ABplaaaa	70	1617	-23382	-80	-83	1617	23.4	121	284	45	587570
ABplaaaaa:104	ABplaaaaa	104	1536	-23463	-43	-45	1536	19.8	190	297	38	365255
ABplaaaaaa:153	ABplaaaaaa	153	1442	-23557	-40	-44	1442	20.7	192	260	31	224758
ABplaaaaap:153	ABplaaaaap	153	1470	-23529	0	-8	1470	22.4	225	260	33	206945
ABplaaaap:104	ABplaaaap	104	1518	-23481	-67	-66	1518	25.5	228	286	36	302575
ABplaaaapa:155	ABplaaaapa	155	1442	-23557	-40	-36	1442	31.5	231	249	31	194003
ABplaaaapp:155	ABplaaaapp	155	1421	-23578	-50	-45	1421	26.1	255	264	30	162690
ABplaaap:70	ABplaaap	70	1653	-23346	-111	-114	1653	18.1	180	256	43	320897
ABplaaapa:105	ABplaaapa	105	1538	-23461	-18	-21	1538	19.0	235	301	36	270980
ABplaaapaa:156	ABplaaapaa	156	1469	-23530	0	-3	1469	21.2	244	298	29	180708
ABplaaapap:156	ABplaaapap	156	1497	-23502	25	29	1497	24.8	281	286	30	143443
ABplaaapp:105	ABplaaapp	105	1535	-23464	-37	-43	1535	19.6	251	265	37	245817
ABplaaappa:155	ABplaaappa	155	1793	-23206	226	238	1793	20.1	286	214	31	153733
ABplaaappp:155	ABplaaappp	155	1877	-23122	308	313	1877	22.9	292	251	31	139901
ABplaap:45	ABplaap	45	1462	-23537	-157	-159	1462	31.0	186	290	51	544629
ABplaapa:69	ABplaapa	69	1578	-23421	-124	-125	1578	25.2	186	289	44	391733
ABplaapaa:101	ABplaapaa	101	1555	-23444	-25	-24	1555	33.3	264	266	37	305131
ABplaapaaa:150	ABplaapaaa	150	1485	-23514	-24	-22	1485	34.6	254	222	30	181751
ABplaapaap:150	ABplaapaap	150	1479	-23520	-54	-52	1479	32.1	283	241	33	198463
ABplaapap:101	ABplaapap	101	1569	-23430	-34	-37	1569	26.7	282	240	37	263038
ABplaapapa:148	ABplaapapa	148	1460	-23540	-94	-97	1460	29.3	283	194	32	196675
ABplaapapp:148	ABplaapapp	148	1587	-23412	45	44	1587	24.7	316	214	31	154415
ABplaapp:69	ABplaapp	69	1594	-23405	-75	-77	1594	29.7	264	267	44	310562
ABplaappa:101	ABplaappa	101	1631	-23368	25	24	1631	36.9	300	238	37	314420
ABplaappaa:150	ABplaappaa	150	2065	-22934	422	447	2065	38.3	294	203	29	206327
ABplaappap:150	ABplaappap	150	1867	-23133	109	176	1867	35.9	320	223	31	174514
ABplaappp:101	ABplaappp	101	1634	-23365	8	13	1634	32.6	344	227	39	293010
ABplaapppa:148	ABplaapppa	148	2798	-22201	970	961	2798	37.2	347	240	30	159148
ABplaapppp:148	ABplaapppp	148	2536	-22463	616	624	2536	33.6	388	203	34	195252
ABplap:25	ABplap	25	1509	-23490	-114	-114	1509	22.2	274	272	59	316875
ABplapa:45	ABplapa	45	1516	-23483	-83	-83	1516	20.2	221	237	49	307702
ABplapaa:69	ABplapaa	69	1614	-23385	-68	-70	1614	18.8	229	248	43	225891
ABplapaaa:100	ABplapaaa	100	1563	-23436	-16	-17	1563	19.2	287	254	38	205188
ABplapaaaa:151	ABplapaaaa	151	1510	-23489	31	20	1510	21.3	292	320	32	187113
ABplapaaap:151	ABplapaaap	151	1495	-23504	-23	-24	1495	19.7	319	293	32	148894
ABplapaap:100	ABplapaap	100	1586	-23413	-2	-5	1586	18.7	328	271	37	191549
ABplapaapa:148	ABplapaapa	148	1561	-23438	22	18	1561	19.8	349	298	32	160487
ABplapaapp:148	ABplapaapp	148	1558	-23441	-99	-91	1558	20.8	388	293	31	144445
ABplapap:69	ABplapap	69	1594	-23405	-55	-55	1594	22.4	308	236	42	198892
ABplapapa:103	ABplapapa	103	1561	-23438	-4	-2	1561	20.2	337	223	36	171799
ABplapapaa:154	ABplapapaa	154	1567	-23432	-8	-4	1567	18.0	329	248	29	102349
ABplapapap:154	ABplapapap	154	1667	-23332	27	74	1667	21.7	362	245	33	134798
ABplapapp:103	ABplapapp	103	1558	-23441	-20	-18	1558	23.8	377	247	37	188173
ABplapappa:152	ABplapappa	152	2419	-22580	670	670	2419	26.7	372	260	31	140965
ABplapappp:152	ABplapappp	152	2317	-22682	562	567	2317	23.6	409	244	34	152444
ABplapp:45	ABplapp	45	1473	-23526	-124	-125	1473	26.7	288	293	49	390467
ABplappa:69	ABplappa	69	1631	-23368	-44	-49	1631	21.3	292	308	43	295387
ABplappaa:103	ABplappaa	103	1522	-23477	-51	-52	1522	23.8	319	324	37	301066
ABplappaaa:153	ABplappaaa	153	1406	-23593	-78	-73	1406	31.7	300	311	31	168991
ABplappaap:153	ABplappaap	153	1424	-23575	-72	-71	1424	27.0	342	317	32	193384
ABplappap:103	ABplappap	103	1522	-23477	-79	-79	1522	21.7	366	314	38	288318
ABplappapa:149	ABplappapa	149	1560	-23439	42	33	1560	24.3	375	333	35	260065
ABplappapp:149	ABplappapp	149	1762	-23237	84	111	1762	23.8	422	318	35	249985
ABplappp:69	ABplappp	69	1600	-23399	-77	-79	1600	22.9	363	283	44	285792
ABplapppa:102	ABplapppa	102	1783	-23216	148	143	1783	19.9	409	293	39	260544
ABplapppaa:149	ABplapppaa	149	2544	-22455	752	750	2544	18.3	428	290	33	174151
ABplapppap:149	ABplapppap	149	2894	-22105	730	777	2894	28.5	463	294	36	238655
ABplapppp:102	ABplapppp	102	1812	-23187	150	151	1812	22.1	464	286	41	309952
ABplappppa:149	ABplappppa	149	6836	-18163	4397	4523	6836	30.2	513	305	34	236600
ABplappppp:149	ABplappppp	149	6166	-18833	3601	3761	6166	27.0	507	268	33	191653
ABplp:10	ABplp	10	1451	-23548	-211	-214	1451	22.0	321	328	63	432357
ABplpa:25	ABplpa	25	1451	-23548	-207	-208	1451	38.6	282	355	56	470557
ABplpaa:45	ABplpaa	45	1451	-23548	-180	-181	1451	31.7	272	365	48	582856
ABplpaaa:72	ABplpaaa	72	1604	-23395	-115	-119	1604	27.0	268	351	41	407680
ABplpaaaa:111	ABplpaaaa	111	1416	-23583	-92	-94	1416	30.5	268	334	35	306493
ABplpaaaaa:166	ABplpaaaaa	166	1403	-23596	-47	-53	1403	33.0	271	371	30	241629
ABplpaaaap:166	ABplpaaaap	166	1402	-23597	-30	-41	1402	33.2	301	344	27	161309
ABplpaaap:111	ABplpaaap	111	1469	-23530	-59	-64	1469	25.4	288	351	37	378733
ABplpaaapa:158	ABplpaaapa	158	1358	-23641	-127	-126	1358	26.4	282	354	31	232196
ABplpaaapp:158	ABplpaaapp	158	1414	-23585	-70	-69	1414	27.8	324	355	32	232974
ABplpaap:72	ABplpaap	72	1598	-23401	-121	-124	1598	28.7	330	355	43	475022
ABplpaapa:105	ABplpaapa	105	1545	-23454	-60	-66	1545	33.6	291	367	36	403027
ABplpaapaa:153	ABplpaapaa	153	1406	-23593	-50	-54	1406	40.0	261	380	31	244184
ABplpaapap:153	ABplpaapap	153	1491	-23508	-22	-35	1491	34.7	306	379	31	272082
ABplpaapp:105	ABplpaapp	105	1499	-23500	-72	-74	1499	30.3	339	350	38	415105
ABplpaappa:148	ABplpaappa	148	1366	-23633	-116	-119	1366	37.0	325	353	31	239402
ABplpaappp:148	ABplpaappp	148	1440	-23559	-52	-56	1440	32.3	359	352	34	295847
ABplpap:45	ABplpap	45	1446	-23553	-203	-205	1446	41.2	341	349	48	568052
ABplpapa:71	ABplpapa	71	1513	-23486	-202	-202	1513	40.4	340	370	41	531801
ABplpapaa:105	ABplpapaa	105	1520	-23479	-49	-54	1520	41.7	310	359	38	469106
ABplpapaaa:157	ABplpapaaa	157	1412	-23587	-58	-62	1412	43.7	289	377	33	292776
ABplpapaap:157	ABplpapaap	157	1433	-23566	-14	-22	1433	42.2	321	379	31	263344
ABplpapap:105	ABplpapap	105	1522	-23477	-80	-85	1522	39.7	352	370	37	482651
ABplpapapa:151	ABplpapapa	151	1503	-23496	27	26	1503	45.0	350	372	32	268728
ABplpapapp:151	ABplpapapp	151	1427	-23572	-69	-79	1427	38.5	367	364	32	308376
ABplpapp:71	ABplpapp	71	1561	-23438	-139	-148	1561	35.6	362	313	42	388654
ABplpappa:104	ABplpappa	104	1532	-23467	-40	-40	1532	32.4	323	294	37	311029
ABplpappaa:160	ABplpappaa	160	1479	-23520	-48	-46	1479	32.7	308	275	29	161562
ABplpappap:160	ABplpappap	160	1563	-23436	-100	-72	1563	31.4	345	280	31	179799
ABplpappp:104	ABplpappp	104	1532	-23467	-87	-89	1532	33.2	375	291	39	326816
ABplpapppa:149	ABplpapppa	149	2080	-22919	33	71	2080	37.3	369	277	31	192378
ABplpapppp:149	ABplpapppp	149	2407	-22592	-215	-92	2407	37.2	401	242	33	196396
ABplpp:25	ABplpp	25	1491	-23508	-164	-164	1491	29.3	369	329	56	368279
ABplppa:45	ABplppa	45	1526	-23473	-97	-100	1526	25.5	347	327	47	373746
ABplppaa:71	ABplppaa	71	1623	-23376	-49	-50	1623	28.9	400	346	40	395557
ABplppaaa:113	ABplppaaa	113	1504	-23495	-18	-19	1504	31.5	387	345	36	367901
ABplppaaaa:161	ABplppaaaa	161	1566	-23433	-11	-33	1566	39.8	369	318	29	149845
ABplppaaap:161	ABplppaaap	161	1574	-23425	-67	-75	1574	33.2	381	313	30	168510
ABplppaap:113	ABplppaap	113	1554	-23445	-22	-19	1554	28.9	417	317	36	292254
ABplppaapa:161	ABplppaapa	161	1671	-23328	-48	-39	1671	32.3	409	334	32	217656
ABplppaapp:161	ABplppaapp	161	2363	-22636	3	22	2363	33.0	429	304	29	161569
ABplppap:71	ABplppap	71	1595	-23404	-106	-108	1595	29.1	403	270	42	273456
ABplppapa:106	ABplppapa	106	1602	-23397	-63	-42	1602	33.0	407	263	37	236931
ABplppapaa:154	ABplppapaa	154	2124	-22875	-82	-42	2124	29.9	423	270	32	167933
ABplppapap:154	ABplppapap	154	1804	-23195	-171	-52	1804	31.8	438	221	32	140377
ABplppapp:106	ABplppapp	106	1588	-23411	-15	-14	1588	27.2	435	234	37	206275
ABplppappa:150	ABplppappa	150	2097	-22902	247	280	2097	22.7	455	242	32	140903
ABplppappp:150	ABplppappp	150	2040	-22959	16	175	2040	26.9	490	229	32	142600
ABplppp:45	ABplppp	45	1508	-23491	-149	-150	1508	36.7	413	326	48	463717
ABplpppa:70	ABplpppa	70	1572	-23427	-114	-117	1572	40.6	394	295	42	339476
ABplpppaa:106	ABplpppaa	106	1522	-23477	-64	-70	1522	40.0	403	356	36	370916
ABplpppaaa:153	ABplpppaaa	153	1511	-23488	-151	-160	1511	44.2	394	365	30	201849
ABplpppaap:153	ABplpppaap	153	1540	-23459	-110	-122	1540	37.8	410	352	32	241677
ABplpppap:106	ABplpppap	106	1501	-23498	-143	-133	1501	36.4	432	334	36	323918
ABplpppapa:150	ABplpppapa	150	1581	-23418	-335	-314	1581	42.3	434	357	30	200064
ABplpppapp:150	ABplpppapp	150	1662	-23337	-203	-208	1662	34.4	448	340	33	230421
ABplpppp:70	ABplpppp	70	1561	-23438	-143	-144	1561	39.2	453	259	43	347365
ABplppppa:103	ABplppppa	103	2416	-22583	344	437	2416	35.6	450	273	35	211288
ABplppppaa:153	ABplppppaa	153	5733	-19266	1742	2111	5733	37.8	442	254	31	131937
ABplppppap:153	ABplppppap	153	7276	-17723	2653	2982	7276	37.3	421	277	29	138450
ABplppppp:103	ABplppppp	103	2295	-22704	402	433	2295	33.9	474	242	37	224705
ABplpppppa:151	ABplpppppa	151	7475	-17524	1638	2662	7475	40.6	464	264	32	143612
ABplpppppp:151	ABplpppppp	151	5895	-19104	3287	3425	5895	34.3	475	236	32	147432
ABpr:2	ABpr	2	1446	-23553	-292	-292	1446	43.9	362	145	69	731226
ABpra:12	ABpra	12	1423	-23576	-288	-288	1423	44.8	347	123	62	557814
ABpraa:25	ABpraa	25	1434	-23565	-295	-296	1434	45.9	286	110	56	485242
ABpraaa:45	ABpraaa	45	1463	-23536	-257	-258	1463	39.4	237	100	50	696897
ABpraaaa:70	ABpraaaa	70	1542	-23457	-152	-153	1542	33.2	149	134	42	518882
ABpraaaaa:103	ABpraaaaa	103	1519	-23480	-69	-73	1519	23.4	220	180	37	291770
ABpraaaaaa:159	ABpraaaaaa	159	1514	-23485	-29	-35	1514	24.4	234	186	29	151389
ABpraaaaap:159	ABpraaaaap	159	1442	-23557	-69	-51	1442	24.4	261	211	32	162374
ABpraaaap:103	ABpraaaap	103	1576	-23423	-65	-71	1576	20.0	243	155	37	247791
ABpraaaapa:155	ABpraaaapa	155	1539	-23460	-6	-7	1539	24.7	239	151	32	174749
ABpraaaapp:155	ABpraaaapp	155	1535	-23464	-29	-31	1535	22.1	273	156	32	167375
ABpraaap:70	ABpraaap	70	1634	-23365	-99	-103	1634	29.8	222	114	43	478813
ABpraaapa:103	ABpraaapa	103	1571	-23428	-41	-44	1571	22.4	275	154	36	229414
ABpraaapaa:154	ABpraaapaa	154	1529	-23470	-26	-22	1529	20.7	296	145	31	162191
ABpraaapap:154	ABpraaapap	154	1484	-23515	-60	-62	1484	24.1	315	168	31	146736
ABpraaapp:103	ABpraaapp	103	1545	-23454	-44	-45	1545	26.5	307	177	37	249110
ABpraaappa:151	ABpraaappa	151	1553	-23446	-49	-53	1553	33.0	314	176	30	172760
ABpraaappp:151	ABpraaappp	151	1532	-23467	-78	-67	1532	29.9	347	193	33	167000
ABpraap:45	ABpraap	45	1411	-23588	-269	-274	1411	50.5	305	121	47	548151
ABpraapa:70	ABpraapa	70	1536	-23463	-230	-231	1536	43.5	218	97	43	626490
ABpraapaa:103	ABpraapaa	103	1487	-23512	-88	-89	1487	36.3	219	119	37	392884
ABpraapaaa:155	ABpraapaaa	155	1475	-23524	-64	-61	1475	41.0	230	136	30	200078
ABpraapaap:155	ABpraapaap	155	1424	-23575	-16	-15	1424	44.4	246	103	32	219834
ABpraapap:103	ABpraapap	103	1466	-23533	-143	-149	1466	34.9	249	93	38	485001
ABpraapapa:148	ABpraapapa	148	1389	-23610	-68	-66	1389	37.3	242	89	31	243179
ABpraapapp:148	ABpraapapp	148	1423	-23576	-44	-50	1423	35.2	283	86	31	262863
ABpraapp:70	ABpraapp	70	1580	-23419	-186	-189	1580	46.4	280	105	43	557609
ABpraappa:102	ABpraappa	102	1522	-23477	-86	-89	1522	41.8	270	105	36	424487
ABpraappaa:151	ABpraappaa	151	1441	-23558	3	0	1441	41.9	282	77	29	240604
ABpraappap:151	ABpraappap	151	1504	-23495	-213	-120	1504	42.3	319	97	32	237446
ABpraappp:102	ABpraappp	102	1616	-23383	-63	-71	1616	44.0	304	86	39	514794
ABpraapppa:143	ABpraapppa	143	3993	-21006	2107	2207	3993	39.8	346	84	32	292377
ABpraapppp:143	ABpraapppp	143	3792	-21207	1742	1815	3792	41.1	381	85	34	306204
ABprap:25	ABprap	25	1417	-23582	-256	-256	1417	37.1	395	101	56	524908
ABprapa:45	ABprapa	45	1451	-23548	-208	-208	1451	34.1	335	89	48	643886
ABprapaa:70	ABprapaa	70	1578	-23421	-133	-134	1578	32.3	282	92	43	527127
ABprapaaa:105	ABprapaaa	105	1509	-23490	-78	-80	1509	34.0	272	120	36	323497
ABprapaaaa:154	ABprapaaaa	154	1465	-23534	-77	-59	1465	36.7	257	130	30	187407
ABprapaaap:154	ABprapaaap	154	1420	-23579	-108	-102	1420	39.6	287	114	30	184627
ABprapaap:105	ABprapaap	105	1504	-23495	-80	-79	1504	39.4	315	130	36	348333
ABprapaapa:150	ABprapaapa	150	1723	-23276	-99	-43	1723	43.3	307	190	30	180909
ABprapaapp:150	ABprapaapp	150	1515	-23484	-109	-74	1515	43.0	329	146	30	167840
ABprapap:70	ABprapap	70	1534	-23465	-172	-178	1534	40.5	340	92	42	569557
ABprapapa:102	ABprapapa	102	1531	-23468	-67	-62	1531	45.6	337	102	35	338573
ABprapapaa:153	ABprapapaa	153	1758	-23242	-77	7	1758	44.8	348	106	27	163810
ABprapapap:153	ABprapapap	153	1496	-23503	-143	-104	1496	41.6	379	125	31	167643
ABprapapp:102	ABprapapp	102	1573	-23426	-107	-57	1573	45.0	385	106	37	384809
ABprapappa:148	ABprapappa	148	2091	-22908	276	327	2091	46.6	428	120	32	186732
ABprapappp:148	ABprapappp	148	2193	-22806	302	400	2193	48.5	381	118	29	158614
ABprapp:45	ABprapp	45	1447	-23552	-214	-214	1447	36.2	430	93	49	766831
ABprappa:69	ABprappa	69	1538	-23462	-177	-180	1538	47.0	390	91	41	587766
ABprappaa:103	ABprappaa	103	1472	-23527	-67	-69	1472	59.1	300	123	37	342791
ABprappaaa:149	ABprappaaa	149	1451	-23548	-1	1	1451	60.4	260	139	31	179360
ABprappaap:149	ABprappaap	149	1407	-23592	-78	-78	1407	57.8	282	109	32	197403
ABprappap:103	ABprappap	103	1526	-23473	-84	-77	1526	54.7	358	99	37	376620
ABprappapa:145	ABprappapa	145	1686	-23313	186	185	1686	51.7	302	84	31	248747
ABprappapp:145	ABprappapp	145	1669	-23330	-187	-20	1669	52.8	344	91	32	225475
ABprappp:69	ABprappp	69	1519	-23480	-144	-144	1519	41.7	446	106	44	644578
ABprapppa:99	ABprapppa	99	3293	-21706	1532	1534	3293	43.4	448	84	39	536117
ABprapppaa:145	ABprapppaa	145	18898	-6101	14848	15297	18898	45.8	430	71	32	248196
ABprapppap:145	ABprapppap	145	18284	-6715	14855	15173	18284	44.0	470	76	32	257591
ABprapppp:99	ABprapppp	99	3632	-21367	1816	1811	3632	47.7	401	81	35	423839
ABprappppa:150	ABprappppa	150	9654	-15345	6459	6746	9654	49.7	397	78	31	219463
ABprappppp:150	ABprappppp	150	11116	-13883	8123	8240	11116	55.8	380	88	29	173972
ABprp:12	ABprp	12	1465	-23534	-232	-232	1465	45.3	439	214	62	495548
ABprpa:25	ABprpa	25	1433	-23566	-214	-217	1433	54.5	401	177	54	360806
ABprpaa:45	ABprpaa	45	1425	-23574	-212	-217	1425	50.0	368	113	46	545167
ABprpaaa:72	ABprpaaa	72	1599	-23400	-74	-77	1599	54.9	288	132	40	416372
ABprpaaaa:110	ABprpaaaa	110	1486	-23513	-12	-21	1486	52.3	259	161	34	237565
ABprpaaaaa:159	ABprpaaaaa	159	1540	-23459	5	14	1540	48.4	234	157	29	145931
ABprpaaaap:159	ABprpaaaap	159	1485	-23514	-83	-41	1485	55.7	255	145	29	152307
ABprpaaap:110	ABprpaaap	110	1491	-23508	-16	-16	1491	51.7	268	120	34	285805
ABprpaaapa:156	ABprpaaapa	156	1510	-23489	27	22	1510	49.5	255	125	28	144012
ABprpaaapp:156	ABprpaaapp	156	1484	-23515	7	24	1484	47.8	280	93	32	220418
ABprpaap:72	ABprpaap	72	1561	-23438	-126	-129	1561	50.2	339	125	41	437932
ABprpaapa:105	ABprpaapa	105	1441	-23558	-128	-132	1441	47.7	290	158	35	293270
ABprpaapaa:152	ABprpaapaa	152	1562	-23437	-180	-158	1562	46.6	261	177	29	144885
ABprpaapap:152	ABprpaapap	152	1839	-23160	-23	83	1839	46.4	288	150	30	182404
ABprpaapp:105	ABprpaapp	105	1488	-23511	-86	-91	1488	49.2	320	125	36	326767
ABprpaappa:146	ABprpaappa	146	1440	-23559	-62	-51	1440	53.4	285	151	29	165469
ABprpaappp:146	ABprpaappp	146	1492	-23507	-1	7	1492	50.3	315	127	33	204602
ABprpap:45	ABprpap	45	1439	-23560	-187	-188	1439	55.6	420	182	46	439184
ABprpapa:72	ABprpapa	72	1599	-23400	-90	-92	1599	58.9	336	164	41	351889
ABprpapaa:109	ABprpapaa	109	1560	-23439	-13	0	1560	56.4	331	180	35	249459
ABprpapaaa:159	ABprpapaaa	159	1676	-23323	-122	-79	1676	57.7	319	169	28	127296
ABprpapaap:159	ABprpapaap	159	1658	-23341	-188	-151	1658	55.2	348	148	29	126975
ABprpapap:109	ABprpapap	109	1550	-23449	-44	-35	1550	49.5	360	170	34	249247
ABprpapapa:158	ABprpapapa	158	1973	-23026	-312	-287	1973	50.8	340	172	30	140905
ABprpapapp:158	ABprpapapp	158	1952	-23047	30	36	1952	45.6	359	158	29	141079
ABprpapp:72	ABprpapp	72	1539	-23460	-165	-167	1539	47.8	381	163	42	407909
ABprpappa:106	ABprpappa	106	1541	-23458	-62	-54	1541	41.9	360	175	35	258254
ABprpappaa:156	ABprpappaa	156	1815	-23184	127	131	1815	39.9	337	196	27	120115
ABprpappap:156	ABprpappap	156	1727	-23272	-36	9	1727	39.6	354	168	30	144235
ABprpappp:106	ABprpappp	106	1622	-23377	-150	-119	1622	41.0	405	163	38	312310
ABprpapppa:154	ABprpapppa	154	3092	-21907	646	656	3092	41.8	384	175	30	135688
ABprpapppp:154	ABprpapppp	154	2889	-22110	834	894	2889	41.4	416	154	32	157167
ABprpp:25	ABprpp	25	1412	-23587	-300	-302	1412	47.0	480	168	54	485489
ABprppa:46	ABprppa	46	1484	-23515	-200	-201	1484	50.7	435	113	45	569914
ABprppaa:74	ABprppaa	74	1643	-23356	-82	-86	1643	61.1	386	150	42	401119
ABprppaaa:117	ABprppaaa	117	1445	-23554	-27	-28	1445	61.2	316	161	35	262887
ABprppaaaa:170	ABprppaaaa	170	1407	-23592	-103	-82	1407	64.0	303	152	28	123524
ABprppaaap:170	ABprppaaap	170	1869	-23130	-1839	-1977	1869	64.7	344	155	29	108314
ABprppaap:117	ABprppaap	117	1531	-23468	-85	-82	1531	62.3	373	153	36	256419
ABprppaapa:163	ABprppaapa	163	2675	-22324	181	67	2675	65.8	353	144	31	101854
ABprppaapp:163	ABprppaapp	163	2739	-22260	380	418	2739	62.7	385	142	29	142226
ABprppap:74	ABprppap	74	1581	-23418	-155	-159	1581	52.4	446	120	41	493336
ABprppapa:112	ABprppapa	112	1696	-23303	3	18	1696	57.8	419	150	34	257835
ABprppapaa:166	ABprppapaa	166	2605	-22394	-1474	-1215	2605	62.2	402	166	26	106292
ABprppapap:166	ABprppapap	166	2126	-22873	-651	-188	2126	58.9	430	152	29	135232
ABprppapp:112	ABprppapp	112	1773	-23226	115	135	1773	53.5	442	112	38	386974
ABprppappa:158	ABprppappa	158	4796	-20203	2606	2710	4796	57.4	431	111	32	186623
ABprppappp:158	ABprppappp	158	5002	-19997	2535	2752	5002	53.2	459	113	31	203925
ABprppp:46	ABprppp	46	1455	-23544	-257	-258	1455	46.0	490	176	48	650461
ABprpppa:71	ABprpppa	71	1574	-23425	-128	-130	1574	54.5	426	168	41	405653
ABprpppaa:108	ABprpppaa	108	1536	-23463	5	-6	1536	57.8	335	136	33	225029
ABprpppaaa:156	ABprpppaaa	156	1455	-23544	7	18	1455	61.1	307	114	30	149380
ABprpppaap:156	ABprpppaap	156	1543	-23456	-4	2	1543	58.0	338	114	32	191608
ABprpppap:108	ABprpppap	108	1574	-23425	-3	-4	1574	54.9	387	134	34	267882
ABprpppapa:152	ABprpppapa	152	1634	-23365	-4	25	1634	52.6	356	122	28	152658
ABprpppapp:152	ABprpppapp	152	1657	-23342	-260	-122	1657	55.6	391	127	30	156270
ABprpppp:71	ABprpppp	71	1548	-23452	-198	-199	1548	44.2	469	169	42	447229
ABprppppa:105	ABprppppa	105	2539	-22460	573	684	2539	49.0	432	157	34	288809
ABprppppaa:160	ABprppppaa	160	4897	-20102	1552	1898	4897	50.3	395	159	28	129891
ABprppppap:160	ABprppppap	160	4704	-20295	1633	2002	4704	49.2	434	162	30	148784
ABprppppp:105	ABprppppp	105	2492	-22507	693	734	2492	45.8	465	154	38	382126
ABprpppppa:155	ABprpppppa	155	8020	-16979	5129	5219	8020	55.7	447	173	30	147530
ABprpppppp:155	ABprpppppp	155	7362	-17637	4935	5082	7362	50.4	469	150	31	165299
EMS:1	EMS	1	1454	-23545	-389	-389	1454	41.0	353	326	86	0
MS:3	MS	3	1461	-23538	-276	-277	1461	47.8	284	301	67	576264
MSa:17	MSa	17	1427	-23572	-272	-272	1427	48.3	219	309	61	508702
MSaa:33	MSaa	33	1420	-23579	-235	-236	1420	56.3	179	289	53	481332
MSaaa:54	MSaaa	54	1462	-23537	-148	-151	1462	56.4	166	286	45	411379
MSaaaa:80	MSaaaa	80	1571	-23428	-136	-142	1571	57.1	141	295	41	337376
MSaaaaa:110	MSaaaaa	110	1389	-23610	-113	-115	1389	60.2	136	271	36	226057
MSaaaaaa:150	MSaaaaaa	150	1370	-23629	-41	-40	1370	61.5	92	289	30	140019
MSaaaaap:150	MSaaaaap	150	1340	-23659	-74	-70	1340	62.8	132	269	34	145156
MSaaaap:110	MSaaaap	110	1388	-23611	-93	-97	1388	50.6	134	289	34	245259
MSaaaapa:151	MSaaaapa	151	1316	-23683	-73	-79	1316	54.8	113	294	28	134636
MSaaaapp:151	MSaaaapp	151	1333	-23666	-90	-94	1333	56.6	153	289	30	127692
MSaaap:80	MSaaap	80	1554	-23445	-172	-184	1554	54.2	200	302	40	316647
MSaaapa:111	MSaaapa	111	1498	-23501	-42	-43	1498	50.0	191	301	36	262587
MSaaapaa:150	MSaaapaa	150	1385	-23615	-86	-88	1385	49.7	179	286	33	181171
MSaaapap:150	MSaaapap	150	1402	-23597	-51	-54	1402	53.6	218	300	30	134419
MSaaapp:111	MSaaapp	111	1466	-23533	-48	-50	1466	39.8	236	276	34	218470
MSaaappa:174	MSaaappa	174	1444	-23555	-44	-48	1444	41.5	212	272	26	123809
MSaaappp:174	MSaaappp	174	1356	-23644	-100	-102	1356	41.8	261	272	29	132476
MSaap:54	MSaap	54	1451	-23548	-223	-224	1451	58.8	253	291	45	367784
MSaapa:79	MSaapa	79	1640	-23359	-148	-156	1640	60.1	246	292	41	300495
MSaapaa:109	MSaapaa	109	1523	-23476	-31	-33	1523	59.5	199	310	37	228917
MSaapaaa:147	MSaapaaa	147	1405	-23594	-11	-15	1405	64.6	157	325	31	109310
MSaapaap:147	MSaapaap	147	1358	-23641	-65	-69	1358	61.8	200	302	34	142530
MSaapap:109	MSaapap	109	1524	-23475	-28	-31	1524	61.5	247	274	36	196258
MSaapapa:153	MSaapapa	153	1440	-23559	0	-8	1440	63.6	224	261	31	102154
MSaapapp:153	MSaapapp	153	1499	-23500	-5	-9	1499	65.4	272	255	29	71703
MSaapp:79	MSaapp	79	1637	-23362	-106	-110	1637	58.6	304	321	39	289589
MSaappa:115	MSaappa	115	1440	-23559	-63	-65	1440	61.6	248	327	37	211284
MSaappaa:155	MSaappaa	155	1419	-23580	-68	-68	1419	65.5	255	292	29	67582
MSaappap:155	MSaappap	155	1383	-23616	-19	-21	1383	65.2	233	335	32	94512
MSaappp:115	MSaappp	115	1514	-23485	-155	-70	1514	63.8	303	301	33	152861
MSap:33	MSap	33	1422	-23577	-231	-232	1422	51.9	262	330	52	492449
MSapa:55	MSapa	55	1477	-23522	-173	-179	1477	47.1	260	307	45	427241
MSapaa:82	MSapaa	82	1593	-23406	-122	-128	1593	49.2	237	319	40	334480
MSapaaa:115	MSapaaa	115	1407	-23592	-74	-75	1407	43.2	248	322	34	251974
MSapaaaa:159	MSapaaaa	159	1469	-23530	-6	-5	1469	44.4	237	350	32	198451
MSapaaap:159	MSapaaap	159	1414	-23585	-33	-30	1414	43.9	249	308	30	140510
MSapaap:115	MSapaap	115	1405	-23594	-72	-74	1405	55.6	215	346	35	241711
MSapaapa:158	MSapaapa	158	1467	-23532	56	53	1467	63.5	187	353	28	115086
MSapaapp:158	MSapaapp	158	1434	-23565	-29	-29	1434	59.4	217	356	31	141588
MSapap:82	MSapap	82	1589	-23410	-165	-171	1589	46.7	313	316	40	362237
MSapapa:118	MSapapa	118	1456	-23543	-35	-40	1456	49.0	280	328	36	254807
MSapapaa:159	MSapapaa	159	1431	-23568	-9	-8	1431	50.9	257	334	32	156954
MSapapap:159	MSapapap	159	1491	-23508	-22	1	1491	48.3	297	303	30	130733
MSapapp:118	MSapapp	118	1468	-23531	-105	-80	1468	41.7	317	281	33	223554
MSapp:55	MSapp	55	1481	-23518	-178	-186	1481	57.2	318	327	44	384323
MSappa:82	MSappa	82	1623	-23376	-127	-134	1623	54.7	292	364	41	375625
MSappaa:114	MSappaa	114	1454	-23545	-48	-54	1454	51.1	257	367	36	286039
MSappaaa:156	MSappaaa	156	1397	-23602	-60	-62	1397	51.3	234	377	33	205485
MSappaap:156	MSappaap	156	1429	-23571	-60	-56	1429	59.2	259	349	30	122790
MSappap:114	MSappap	114	1526	-23473	-78	-13	1526	59.7	298	347	35	210065
MSappapa:172	MSappapa	172	1727	-23272	271	282	1727	66.0	292	354	29	79981
MSappapp:172	MSappapp	172	1979	-23020	504	512	1979	61.5	279	312	28	94154
MSappp:82	MSappp	82	1649	-23350	-75	-77	1649	56.8	367	339	40	332664
MSapppa:121	MSapppa	121	5216	-19783	3479	3487	5216	63.6	328	329	31	148305
MSapppp:121	MSapppp	121	5661	-19338	3703	3782	5661	62.9	371	298	36	197310
MSp:17	MSp	17	1469	-23530	-209	-210	1469	48.8	331	254	61	466056
MSpa:33	MSpa	33	1432	-23567	-210	-211	1432	52.4	264	230	54	512369
MSpaa:54	MSpaa	54	1456	-23543	-180	-183	1456	52.5	250	221	47	451734
MSpaaa:80	MSpaaa	80	1568	-23431	-142	-145	1568	54.5	218	248	40	307597
MSpaaaa:109	MSpaaaa	109	1468	-23531	-33	-34	1468	56.7	185	260	36	228150
MSpaaaaa:147	MSpaaaaa	147	1468	-23531	17	23	1468	54.2	144	249	29	158375
MSpaaaap:147	MSpaaaap	147	1448	-23551	1	4	1448	59.1	196	256	33	148896
MSpaaap:109	MSpaaap	109	1532	-23467	4	1	1532	48.3	235	244	36	240681
MSpaaapa:149	MSpaaapa	149	1484	-23515	13	11	1484	49.9	209	239	32	167923
MSpaaapp:149	MSpaaapp	149	1468	-23531	-7	-19	1468	45.8	242	232	30	147982
MSpaap:80	MSpaap	80	1631	-23368	-116	-122	1631	49.1	290	264	39	293173
MSpaapa:116	MSpaapa	116	1439	-23560	-56	-61	1439	48.9	251	282	36	244228
MSpaapaa:157	MSpaapaa	157	1435	-23564	-19	-22	1435	53.0	225	272	30	116279
MSpaapap:157	MSpaapap	157	1478	-23521	0	5	1478	48.0	264	265	31	143096
MSpaapp:116	MSpaapp	116	1483	-23516	-18	-13	1483	43.7	286	279	33	197881
MSpap:54	MSpap	54	1488	-23511	-189	-193	1488	55.1	325	253	45	385168
MSpapa:80	MSpapa	80	1651	-23348	-160	-160	1651	61.5	311	257	42	301346
MSpapaa:109	MSpapaa	109	1519	-23480	-50	-55	1519	59.2	271	238	38	254935
MSpapaaa:146	MSpapaaa	146	1430	-23569	-39	-40	1430	58.9	252	233	33	159674
MSpapaap:146	MSpapaap	146	1508	-23491	-133	-91	1508	55.0	288	245	32	157114
MSpapap:109	MSpapap	109	1580	-23419	-54	-12	1580	57.6	330	252	36	227971
MSpapapa:151	MSpapapa	151	1625	-23374	-235	-180	1625	58.1	333	268	32	155593
MSpapapp:151	MSpapapp	151	1546	-23453	-52	-69	1546	61.9	299	242	30	130690
MSpapp:80	MSpapp	80	1617	-23382	-122	-121	1617	50.0	350	261	38	263194
MSpappa:115	MSpappa	115	2405	-22594	651	689	2405	51.1	313	273	31	192167
MSpappp:115	MSpappp	115	3163	-21836	1270	1305	3163	47.0	341	247	36	244601
MSpp:33	MSpp	33	1464	-23535	-145	-146	1464	54.2	357	220	52	485795
MSppa:54	MSppa	54	1457	-23542	-162	-162	1457	50.3	328	183	45	416886
MSppaa:81	MSppaa	81	1562	-23437	-137	-142	1562	50.0	280	214	38	265934
MSppaaa:115	MSppaaa	115	1403	-23596	-62	-59	1403	51.8	245	206	33	174679
MSppaaaa:160	MSppaaaa	160	1381	-23618	-36	-33	1381	47.6	202	190	29	132456
MSppaaap:160	MSppaaap	160	1415	-23584	-59	-39	1415	51.3	239	207	28	98449
MSppaap:115	MSppaap	115	1422	-23577	-96	-95	1422	44.6	285	232	35	198941
MSppap:81	MSppap	81	1603	-23396	-131	-126	1603	46.3	340	211	39	277139
MSppapa:120	MSppapa	120	2651	-22348	1004	1008	2651	54.4	291	197	32	165143
MSppapaa:167	MSppapaa	167	5272	-19727	3335	3278	5272	57.2	248	178	26	84104
MSppapap:167	MSppapap	167	4710	-20289	1966	2548	4710	54.2	282	201	28	86141
MSppapp:120	MSppapp	120	3767	-21232	1712	1811	3767	49.4	324	201	32	157162
MSppp:54	MSppp	54	1458	-23541	-185	-189	1458	54.9	395	244	45	388203
MSpppa:81	MSpppa	81	1982	-23017	190	185	1982	52.5	377	229	38	268090
MSpppaa:117	MSpppaa	117	4538	-20461	2014	2246	4538	55.8	356	230	35	185405
MSpppap:117	MSpppap	117	5689	-19310	1318	2468	5689	45.6	386	216	35	177873
MSpppp:81	MSpppp	81	2152	-22847	344	347	2152	47.2	428	213	40	304623
MSppppa:122	MSppppa	122	25212	212	19529	19539	25212	55.1	388	196	35	186455
MSppppp:122	MSppppp	122	22771	-2228	16718	16852	22771	48.3	427	204	34	155465
E:3	E	3	1487	-23512	-307	-310	1487	38.2	447	298	67	642325
Ea:17	Ea	17	1456	-23544	-298	-299	1456	46.1	410	315	60	498710
Eal:35	Eal	35	1479	-23520	-225	-227	1479	53.9	351	306	52	482776
Eala:56	Eala	56	1544	-23455	-142	-151	1544	56.8	369	311	43	323295
Ealaa:83	Ealaa	83	1695	-23304	-72	-78	1695	57.6	359	311	39	274549
Ealaad:114	Ealaad	114	1476	-23523	-89	-69	1476	56.3	336	320	34	201905
Ealaada:158	Ealaada	158	1512	-23487	50	44	1512	56.2	290	338	29	112320
Ealaadp:158	Ealaadp	158	2187	-22812	231	505	2187	59.9	327	309	31	113029
Ealaav:114	Ealaav	114	1489	-23510	-22	-28	1489	58.2	278	295	34	191490
Ealaava:156	Ealaava	156	1386	-23614	-46	-51	1386	57.5	235	316	28	112290
Ealaavp:156	Ealaavp	156	1428	-23571	-94	-87	1428	56.8	274	291	31	119389
Ealap:83	Ealap	83	1623	-23376	-151	-153	1623	51.8	403	293	38	256396
Ealapa:118	Ealapa	118	1511	-23488	-3	-5	1511	50.3	346	305	34	199756
Ealapaa:160	Ealapaa	160	1391	-23608	-99	-107	1391	50.2	314	342	30	121641
Ealapap:160	Ealapap	160	1563	-23436	4	27	1563	52.9	332	297	27	96947
Ealapp:118	Ealapp	118	1446	-23553	-257	-183	1446	46.9	374	286	32	163246
Ealappa:180	Ealappa	180	2037	-22963	-1505	-143	2037	54.0	330	270	26	101083
Ealappp:180	Ealappp	180	1496	-23504	-94	-95	1496	50.0	346	304	30	117366
Ealp:56	Ealp	56	1566	-23433	-183	-189	1566	57.2	447	297	44	356307
Ealpa:83	Ealpa	83	1725	-23274	-130	-131	1725	62.3	404	256	40	253692
Ealpaa:116	Ealpaa	116	1549	-23450	-216	-137	1549	61.6	376	263	36	196316
Ealpaaa:158	Ealpaaa	158	1884	-23115	-128	-103	1884	63.5	343	244	32	120403
Ealpaap:158	Ealpaap	158	2261	-22738	-665	-626	2261	60.3	385	238	31	111458
Ealpap:116	Ealpap	116	2244	-22755	-482	-208	2244	62.3	414	219	35	185973
Ealpapa:165	Ealpapa	165	4857	-20142	-1945	-1820	4857	66.0	352	205	27	67018
Ealpapp:165	Ealpapp	165	3532	-21467	-2010	-1830	3532	64.2	401	205	31	94810
Ealpp:83	Ealpp	83	1792	-23207	-91	-89	1792	60.3	477	267	40	294566
Ealppa:122	Ealppa	122	1743	-23256	-321	-152	1743	64.8	441	261	32	134931
Ealppp:122	Ealppp	122	1898	-23101	-35	51	1898	60.4	479	269	39	223734
Ear:35	Ear	35	1444	-23555	-244	-245	1444	55.4	437	271	50	459841
Eara:57	Eara	57	1566	-23433	-94	-100	1566	58.4	450	230	41	292294
Earaa:87	Earaa	87	1686	-23313	-70	-63	1686	58.1	416	206	37	221500
Earaad:125	Earaad	125	1531	-23468	-50	-29	1531	61.7	316	210	33	126326
Earaada:173	Earaada	173	1330	-23669	-130	-146	1330	61.2	225	210	25	52459
Earaadp:173	Earaadp	173	1870	-23129	113	124	1870	62.6	276	215	25	54577
Earaav:125	Earaav	125	2529	-22470	-259	-46	2529	61.9	362	194	32	123866
Earap:87	Earap	87	1723	-23276	-143	-141	1723	52.7	444	250	38	226687
Earapa:123	Earapa	123	1684	-23315	-268	-218	1684	54.3	391	290	32	131510
Earapp:123	Earapp	123	3073	-21926	-601	299	3073	49.9	407	253	34	139712
Earp:57	Earp	57	1506	-23493	-223	-226	1506	51.7	528	257	46	489657
Earpa:86	Earpa	86	1986	-23013	146	147	1986	55.0	487	257	38	280215
Earpaa:126	Earpaa	126	4357	-20642	1926	2135	4357	62.6	421	274	33	120509
Earpap:126	Earpap	126	6000	-18999	2395	2665	6000	54.3	450	274	32	130740
Earpp:86	Earpp	86	2116	-22883	270	277	2116	44.3	492	253	40	299007
Earppa:132	Earppa	132	19630	-5369	13593	14240	19630	45.7	414	264	34	134199
Earppp:132	Earppp	132	20947	-4052	13845	14694	20947	47.3	453	261	33	129151
Ep:17	Ep	17	1467	-23532	-281	-287	1467	33.1	486	281	59	555591
Epl:36	Epl	36	1485	-23515	-257	-260	1485	45.2	465	321	52	681902
Epla:58	Epla	58	1540	-23459	-232	-239	1540	48.5	473	320	46	492313
Eplaa:86	Eplaa	86	1715	-23284	-89	-93	1715	54.0	423	333	41	340425
Eplaaa:120	Eplaaa	120	1425	-23574	-63	-65	1425	51.0	316	366	36	256415
Eplaaaa:163	Eplaaaa	163	1522	-23477	56	44	1522	47.3	253	380	28	136782
Eplaaap:163	Eplaaap	163	1459	-23540	-13	-20	1459	53.5	300	374	31	129478
Eplaap:120	Eplaap	120	1458	-23541	-48	-46	1458	55.2	379	346	36	216203
Eplaapa:165	Eplaapa	165	1476	-23523	17	28	1476	61.2	303	364	28	96111
Eplaapp:165	Eplaapp	165	1475	-23524	-155	-125	1475	62.6	349	340	31	96746
Eplap:86	Eplap	86	1668	-23331	-168	-178	1668	52.8	482	314	38	344532
Eplapa:127	Eplapa	127	1698	-23301	-166	-99	1698	60.4	398	323	35	167657
Eplapaa:174	Eplapaa	174	1698	-23301	201	198	1698	56.0	363	347	29	104891
Eplapap:174	Eplapap	174	2139	-22860	-480	-250	2139	62.5	390	323	29	80986
Eplapp:127	Eplapp	127	2312	-22687	35	268	2312	57.3	459	321	36	218340
Eplappa:162	Eplappa	162	3189	-21810	93	86	3189	60.9	420	320	30	102053
Eplappp:162	Eplappp	162	2646	-22353	176	173	2646	60.8	465	298	31	101693
Eplp:58	Eplp	58	1600	-23399	-238	-241	1600	38.1	535	292	45	568332
Eplpa:87	Eplpa	87	1827	-23172	-142	-143	1827	47.0	521	303	40	423690
Eplpaa:121	Eplpaa	121	2459	-22540	-1084	-360	2459	54.0	426	319	30	160401
Eplpap:121	Eplpap	121	2422	-22577	-99	237	2422	50.1	503	315	34	239468
Eplpapa:170	Eplpapa	170	4660	-20339	811	1208	4660	60.3	450	337	27	91497
Eplpapp:170	Eplpapp	170	3465	-21535	-77	195	3465	56.5	481	318	29	108050
Eplpp:87	Eplpp	87	1800	-23200	-79	-58	1800	35.6	532	307	40	423546
Eplppa:129	Eplppa	129	4777	-20222	1305	2292	4777	39.9	517	317	38	320487
Eplppp:129	Eplppp	129	5116	-19883	2033	2670	5116	44.9	490	346	32	224055
Epr:36	Epr	36	1511	-23488	-197	-202	1511	33.6	511	289	51	714220
Epra:60	Epra	60	1560	-23439	-171	-172	1560	37.0	477	334	44	484088
Epraa:89	Epraa	89	1614	-23385	-104	-109	1614	44.2	397	324	38	274934
Epraaa:128	Epraaa	128	1486	-23513	0	-3	1486	41.9	316	320	31	142087
Epraaaa:172	Epraaaa	172	1476	-23523	12	2	1476	41.5	276	345	26	84232
Epraaap:172	Epraaap	172	1523	-23476	20	14	1523	42.5	305	310	26	66580
Epraap:128	Epraap	128	1437	-23562	-57	-60	1437	43.5	357	316	31	136387
Eprap:89	Eprap	89	1643	-23356	-316	-261	1643	44.1	465	321	39	340870
Eprapa:127	Eprapa	127	1446	-23553	-205	-104	1446	48.5	387	339	32	161159
Eprapaa:175	Eprapaa	175	1417	-23582	6	27	1417	46.5	328	348	24	61302
Eprapap:175	Eprapap	175	1540	-23459	-68	-52	1540	49.8	365	326	28	74069
Eprapp:127	Eprapp	127	1771	-23228	-1475	-759	1771	45.4	416	306	32	144314
Eprp:60	Eprp	60	1618	-23381	-108	-109	1618	25.1	502	287	45	373936
Eprpa:89	Eprpa	89	3635	-21364	1607	1608	3635	34.4	487	290	40	269827
Eprpaa:136	Eprpaa	136	23988	-1011	15855	17579	23988	42.8	450	315	32	137144
Eprpap:136	Eprpap	136	25703	703	18518	19150	25703	40.4	484	293	32	137419
Eprpp:89	Eprpp	89	3983	-21017	1981	1992	3983	40.0	467	331	39	342943
Eprppa:133	Eprppa	133	17731	-7268	10969	12311	17731	48.0	461	329	32	162194
Eprppp:133	Eprppp	133	15233	-9766	11500	11678	15233	52.4	425	342	32	147523
P2:1	P2	1	1506	-23494	-410	-410	1506	31.7	497	241	84	821232
C:5	C	5	1550	-23449	-222	-225	1550	20.9	439	184	63	362350
Ca:22	Ca	22	1553	-23446	-159	-160	1553	28.7	372	227	58	239435
Caa:41	Caa	41	1568	-23431	-87	-88	1568	27.7	347	235	50	224870
Caaa:64	Caaa	64	1607	-23392	-112	-113	1607	32.5	324	236	44	192510
Caaaa:93	Caaaa	93	1536	-23463	-135	-138	1536	32.7	358	190	38	177665
Caaaaa:141	Caaaaa	141	1477	-23522	-84	-86	1477	26.7	376	164	33	98340
Caaaap:141	Caaaap	141	1510	-23489	-101	-102	1510	30.2	437	162	34	102512
Caaap:93	Caaap	93	1670	-23329	-57	-57	1670	21.3	416	185	38	121785
Caaapa:138	Caaapa	138	1525	-23474	-71	-71	1525	22.1	412	189	35	87490
Caaapp:138	Caaapp	138	1461	-23538	-123	-114	1461	25.6	479	187	32	82468
Caap:64	Caap	64	1668	-23331	-82	-82	1668	24.9	361	182	42	171527
Caapa:99	Caapa	99	1577	-23422	-60	-65	1577	22.5	399	121	36	147407
Caapp:99	Caapp	99	1538	-23461	-83	-84	1538	27.9	332	131	36	178144
Caappd:153	Caappd	153	1559	-23440	7	-1	1559	22.0	404	122	32	77128
Caappv:153	Caappv	153	1473	-23526	-59	-61	1473	23.1	356	119	32	82744
Cap:41	Cap	41	1477	-23522	-213	-213	1477	35.3	441	251	50	312959
Capa:66	Capa	66	1553	-23446	-209	-211	1553	37.7	409	212	43	251865
Capaa:98	Capaa	98	1504	-23495	-158	-154	1504	39.6	458	194	37	172667
Capaaa:164	Capaaa	164	1690	-23309	-658	-581	1690	44.2	444	202	31	84009
Capaap:164	Capaap	164	1535	-23464	-62	-48	1535	41.7	490	196	32	105035
Capap:98	Capap	98	1582	-23417	-118	-124	1582	31.7	490	176	39	204182
Capapa:154	Capapa	154	1619	-23380	-172	-146	1619	41.6	464	164	31	101830
Capapp:154	Capapp	154	1541	-23458	-67	-60	1541	34.0	514	159	32	119516
Capp:66	Capp	66	1630	-23369	-102	-105	1630	24.2	478	213	42	170649
Cappa:105	Cappa	105	1539	-23460	-109	-101	1539	26.9	476	209	37	139766
Cappaa:159	Cappaa	159	1739	-23260	-363	-148	1739	37.4	497	224	31	90387
Cappap:159	Cappap	159	1487	-23512	-59	-54	1487	33.4	524	205	31	91889
Cappp:105	Cappp	105	1592	-23407	-25	-22	1592	25.7	520	161	39	227792
Capppa:163	Capppa	163	1411	-23588	-99	-106	1411	36.9	560	180	33	135096
Capppp:163	Capppp	163	1557	-23442	-29	3	1557	37.0	550	135	30	122036
Cp:22	Cp	22	1556	-23443	-189	-189	1556	26.5	462	168	59	337884
Cpa:39	Cpa	39	1604	-23396	-91	-92	1604	26.8	399	166	51	262992
Cpaa:66	Cpaa	66	1586	-23413	-195	-198	1586	30.9	382	122	45	312181
Cpaaa:96	Cpaaa	96	1569	-23430	-112	-115	1569	32.0	365	124	41	245626
Cpaaaa:145	Cpaaaa	145	1474	-23525	-79	-82	1474	30.5	331	134	34	130091
Cpaaap:145	Cpaaap	145	1537	-23462	-33	-33	1537	30.5	396	101	36	155148
Cpaap:96	Cpaap	96	1651	-23348	-82	-85	1651	29.2	431	105	41	251993
Cpaapa:141	Cpaapa	141	1513	-23486	-127	-123	1513	34.8	422	108	33	129844
Cpaapp:141	Cpaapp	141	1605	-23394	-53	-41	1605	31.7	478	118	35	126621
Cpap:66	Cpap	66	1686	-23313	-79	-79	1686	20.4	435	168	43	137135
Cpapa:98	Cpapa	98	1651	-23348	-46	-53	1651	18.5	410	138	37	119114
Cpapaa:155	Cpapaa	155	1483	-23516	-43	-49	1483	26.5	531	157	36	171362
Cpapap:155	Cpapap	155	1541	-23458	-10	-15	1541	23.4	501	135	31	88052
Cpapp:98	Cpapp	98	1595	-23404	-86	-86	1595	21.2	468	133	40	164274
Cpappd:149	Cpappd	149	1456	-23543	-62	-65	1456	27.2	554	167	33	115728
Cpappv:149	Cpappv	149	1505	-23494	-61	-67	1505	21.3	518	197	34	81813
Cpp:39	Cpp	39	1545	-23454	-183	-183	1545	24.1	488	170	51	288533
Cppa:69	Cppa	69	1594	-23405	-223	-225	1594	32.9	488	119	44	389720
Cppaa:115	Cppaa	115	1531	-23468	-59	-53	1531	47.3	520	153	40	275890
Cppaaa:174	Cppaaa	174	1526	-23474	-123	-49	1526	52.8	522	158	30	95947
Cppaap:174	Cppaap	174	1598	-23401	-62	-60	1598	57.4	497	213	31	80516
Cppap:115	Cppap	115	1475	-23524	-79	-65	1475	36.9	547	165	40	269864
Cppapa:174	Cppapa	174	1391	-23608	-102	-98	1391	48.8	524	196	30	83063
Cppapp:174	Cppapp	174	1489	-23510	27	44	1489	42.5	566	179	31	119253
Cppp:69	Cppp	69	1650	-23349	-158	-160	1650	25.4	508	163	42	240726
Cpppa:110	Cpppa	110	2062	-22937	336	371	2062	39.3	481	111	38	247203
Cpppaa:165	Cpppaa	165	3352	-21647	1152	1268	3352	44.6	464	124	31	106682
Cpppap:165	Cpppap	165	3357	-21642	1494	1574	3357	40.9	512	132	32	141029
Cpppp:110	Cpppp	110	2343	-22656	684	683	2343	32.8	529	129	39	286417
Cppppa:170	Cppppa	170	4470	-20529	2421	2588	4470	46.3	512	130	32	144233
Cppppp:170	Cppppp	170	3882	-21117	1929	2066	3882	42.2	536	117	31	147866
P3:5	P3	5	1474	-23525	-304	-306	1474	27.2	535	245	60	507174
D:25	D	25	1533	-23466	-277	-278	1533	32.2	546	165	52	372112
Da:49	Da	49	1533	-23466	-325	-327	1533	33.7	520	124	46	195074
Daa:86	Daa	86	1682	-23317	-225	-230	1682	34.8	532	160	41	157974
Daaa:125	Daaa	125	1943	-23056	-712	-291	1943	50.1	471	221	34	98538
Daap:125	Daap	125	1856	-23143	18	69	1856	45.5	510	207	35	118888
Dap:86	Dap	86	1586	-23413	-236	-238	1586	47.3	523	208	39	129965
Dapa:136	Dapa	136	2339	-22660	-937	-828	2339	56.4	450	235	33	92281
Dapp:136	Dapp	136	1725	-23274	-161	-130	1725	55.7	513	247	36	124594
Dp:49	Dp	49	1591	-23408	-232	-234	1591	33.1	557	186	45	178314
Dpa:90	Dpa	90	1692	-23307	-103	-113	1692	29.3	538	214	40	125489
Dpaa:133	Dpaa	133	4286	-20713	2185	2244	4286	37.6	534	240	36	106090
Dpap:133	Dpap	133	4612	-20387	1712	1989	4612	43.7	510	266	31	70533
Dpp:90	Dpp	90	1583	-23416	-188	-191	1583	36.3	569	234	40	168901
Dppa:146	Dppa	146	1508	-23491	-212	-139	1508	44.3	564	217	33	104662
Dppp:146	Dppp	146	1612	-23387	-214	-164	1612	49.2	546	264	33	92943
P4:25	P4	25	1475	-23524	-224	-229	1475	30.2	548	247	46	222161
Z2:72	Z2	72	1626	-23373	-240	-242	1626	40.2	539	250	36	85874
Z3:72	Z3	72	1523	-23476	-183	-140	1523	31.9	543	278	36	55378
