# Supplementary material for: Quantitative Differences in Nuclear β-catenin and TCF Pattern Embryonic Cells in C. elegans
Source: PLoS Genet. 2015 Oct 21;11(10):e1005585. doi: 10.1371/journal.pgen.1005585 (PMC4619327; doi:10.1371/journal.pgen.1005585)
Supplement: S1 Data — For each cell analyzed, birth time is given in column 3 and the average nuclear reporter intensity over the lifetime of the cell (corrected for background) is given in column 7 (“blot”). For information on each embryo’s strain information and experimental conditions, refer to S2 Table. (ZIP) [file pgen.1005585.s005.zip › CAs/CA20120222_poptop_lit-1i_L2.csv]

cellTime	cell	time	none	global	local	blot	cross	z	x	y	size	gweight
ABa:5	ABa	5	1517	-23482	-420	-420	1517	34.4	149	277	79	1047021
ABal:14	ABal	14	1461	-23538	-392	-393	1461	41.5	120	256	69	654462
ABala:26	ABala	26	1455	-23544	-329	-329	1455	42.1	84	292	65	543872
ABalaa:40	ABalaa	40	1513	-23486	-264	-265	1513	34.0	71	282	58	630387
ABalaaa:61	ABalaaa	61	1492	-23507	-233	-232	1492	42.4	52	282	49	863254
ABalaaaa:92	ABalaaaa	92	1512	-23487	-139	-145	1512	51.1	52	297	43	688297
ABalaaaal:132	ABalaaaal	132	1390	-23609	-56	-59	1390	52.5	49	292	36	402721
ABalaaaala:182	ABalaaaala	182	1328	-23671	-68	-71	1328	57.3	68	317	30	184938
ABalaaaalp:182	ABalaaaalp	182	1397	-23602	5	2	1397	56.1	42	280	30	183472
ABalaaaar:132	ABalaaaar	132	1395	-23604	-61	-66	1395	58.4	83	330	36	310000
ABalaaaarl:181	ABalaaaarl	181	1393	-23606	-29	-37	1393	65.7	84	316	31	112427
ABalaaaarr:181	ABalaaaarr	181	1366	-23633	-46	-67	1366	60.2	100	318	30	147839
ABalaaap:92	ABalaaap	92	1545	-23454	-99	-106	1545	47.1	92	287	41	573145
ABalaaapa:129	ABalaaapa	129	1384	-23615	-77	-85	1384	52.8	105	308	34	304905
ABalaaapal:178	ABalaaapal	178	1364	-23635	-39	-44	1364	58.0	117	293	29	143377
ABalaaapar:178	ABalaaapar	178	1393	-23606	-36	-30	1393	66.2	122	321	27	64471
ABalaaapp:129	ABalaaapp	129	1417	-23582	-79	-77	1417	57.4	154	321	35	247269
ABalaaappl:178	ABalaaappl	178	1369	-23630	-52	-58	1369	62.7	151	323	29	130443
ABalaaappr:178	ABalaaappr	178	1367	-23632	-28	-10	1367	66.9	152	298	26	36060
ABalaap:61	ABalaap	61	1521	-23478	-239	-245	1521	35.1	86	219	49	726735
ABalaapa:91	ABalaapa	91	1614	-23385	-165	-165	1614	41.4	63	230	44	812964
ABalaapaa:127	ABalaapaa	127	1421	-23578	-97	-106	1421	45.8	62	250	38	566609
ABalaapaaa:177	ABalaapaaa	177	1443	-23556	-22	-27	1443	46.4	43	256	32	300969
ABalaapaap:177	ABalaapaap	177	1375	-23624	-58	-61	1375	51.0	69	270	29	227932
ABalaapap:127	ABalaapap	127	1436	-23563	-62	-60	1436	39.1	78	202	39	573994
ABalaapapa:174	ABalaapapa	174	1452	-23547	-30	-29	1452	44.2	68	236	31	304246
ABalaapapp:174	ABalaapapp	174	1435	-23564	-36	-40	1435	38.1	66	209	33	348714
ABalaapp:91	ABalaapp	91	1594	-23405	-153	-159	1594	39.7	131	247	43	560125
ABalaappa:126	ABalaappa	126	1476	-23523	-23	-26	1476	47.5	143	275	36	311859
ABalaappaa:176	ABalaappaa	176	1391	-23608	-4	-21	1391	61.8	142	290	28	127259
ABalaappap:176	ABalaappap	176	1417	-23582	-41	-48	1417	57.8	170	265	31	162713
ABalaappp:126	ABalaappp	126	1415	-23584	-70	-76	1415	42.9	183	286	37	364780
ABalaapppa:179	ABalaapppa	179	1459	-23540	-7	-7	1459	46.7	175	301	30	223636
ABalaapppp:179	ABalaapppp	179	1435	-23564	-26	-17	1435	53.8	180	290	29	161621
ABalap:40	ABalap	40	1493	-23506	-333	-339	1493	47.1	116	331	58	544221
ABalapa:61	ABalapa	61	1526	-23473	-312	-313	1526	47.1	93	351	49	681633
ABalapaa:88	ABalapaa	88	1629	-23370	-192	-194	1629	44.4	77	350	43	690403
ABalapaaa:124	ABalapaaa	124	1488	-23511	-42	-45	1488	51.5	105	364	37	391033
ABalapaaaa:178	ABalapaaaa	178	1409	-23590	-62	-66	1409	57.0	117	375	30	170810
ABalapaaap:178	ABalapaaap	178	1411	-23588	-24	-26	1411	60.6	105	348	31	157308
ABalapaap:124	ABalapaap	124	1488	-23511	-39	-44	1488	60.3	139	355	37	312347
ABalapaapa:173	ABalapaapa	173	1332	-23667	-136	-139	1332	66.0	148	352	30	81998
ABalapaapp:173	ABalapaapp	173	1420	-23579	-66	-66	1420	66.0	194	336	29	85958
ABalapap:88	ABalapap	88	1650	-23349	-163	-169	1650	55.2	131	346	43	504906
ABalapapa:122	ABalapapa	122	1490	-23509	-48	-52	1490	57.1	161	376	37	332723
ABalapapaa:174	ABalapapaa	174	1448	-23551	-22	-24	1448	62.0	165	395	31	164954
ABalapapap:174	ABalapapap	174	1435	-23564	-30	-31	1435	66.4	188	376	30	81649
ABalapapp:122	ABalapapp	122	1439	-23560	-86	-88	1439	54.1	201	356	37	337178
ABalapappa:170	ABalapappa	170	1413	-23586	-36	-40	1413	58.3	163	357	30	166178
ABalapappp:170	ABalapappp	170	1432	-23567	-43	-48	1432	59.4	202	373	31	164203
ABalapp:61	ABalapp	61	1541	-23458	-186	-187	1541	43.1	143	281	50	533977
ABalappa:89	ABalappa	89	1601	-23398	-141	-147	1601	46.6	135	311	43	526743
ABalappaa:124	ABalappaa	124	1441	-23558	-65	-68	1441	45.7	136	326	36	379862
ABalappaaa:176	ABalappaaa	176	1393	-23606	-51	-50	1393	49.3	144	325	30	223830
ABalappaap:176	ABalappaap	176	1382	-23617	-39	-45	1382	54.8	139	312	30	209002
ABalappap:124	ABalappap	124	1450	-23550	-23	-22	1450	53.5	176	293	34	262667
ABalappapa:176	ABalappapa	176	1433	-23566	-10	-14	1433	63.0	176	285	30	153154
ABalappapp:176	ABalappapp	176	1517	-23482	90	94	1517	66.8	181	265	26	53512
ABalappp:89	ABalappp	89	1630	-23369	-133	-134	1630	47.0	204	275	43	426874
ABalapppa:122	ABalapppa	122	1453	-23546	-53	-61	1453	51.0	205	292	35	289636
ABalapppaa:175	ABalapppaa	175	1605	-23394	108	113	1605	59.4	192	318	29	154760
ABalapppap:175	ABalapppap	175	1470	-23529	-26	-23	1470	58.2	220	291	29	142416
ABalapppp:122	ABalapppp	122	1451	-23548	-77	-80	1451	46.3	235	311	37	336537
ABalappppa:171	ABalappppa	171	1601	-23399	106	110	1601	54.1	178	324	30	174307
ABalappppp:171	ABalappppp	171	1621	-23379	49	82	1621	51.5	218	329	31	205330
ABalp:26	ABalp	26	1479	-23520	-265	-266	1479	42.0	150	203	62	385690
ABalpa:40	ABalpa	40	1467	-23532	-343	-343	1467	48.5	99	208	57	502780
ABalpaa:60	ABalpaa	60	1463	-23536	-240	-241	1463	56.1	85	245	49	516443
ABalpaaa:88	ABalpaaa	88	1589	-23410	-145	-149	1589	57.0	71	247	42	508450
ABalpaaaa:124	ABalpaaaa	124	1394	-23605	-61	-71	1394	57.9	85	288	35	354484
ABalpaaaaa:175	ABalpaaaaa	175	1354	-23645	-53	-56	1354	63.4	67	263	33	225714
ABalpaaaap:175	ABalpaaaap	175	1340	-23659	-40	-40	1340	57.7	80	279	30	225380
ABalpaaap:124	ABalpaaap	124	1430	-23569	-60	-63	1430	53.0	55	237	37	505143
ABalpaaapa:178	ABalpaaapa	178	1399	-23600	-33	-42	1399	52.8	51	237	32	311474
ABalpaaapp:178	ABalpaaapp	178	1421	-23578	-28	-31	1421	47.5	62	210	31	301932
ABalpaap:88	ABalpaap	88	1651	-23348	-99	-104	1651	52.3	126	225	43	511767
ABalpaapa:119	ABalpaapa	119	1459	-23540	-72	-80	1459	53.6	101	242	38	416008
ABalpaapaa:164	ABalpaapaa	164	1411	-23588	-11	-18	1411	58.6	68	246	33	277163
ABalpaapap:164	ABalpaapap	164	1411	-23588	-49	-58	1411	53.7	90	208	35	355547
ABalpaapp:119	ABalpaapp	119	1461	-23538	-37	-38	1461	51.3	142	223	37	397623
ABalpaappa:169	ABalpaappa	169	1448	-23551	3	0	1448	55.0	105	247	30	204549
ABalpaappp:169	ABalpaappp	169	1436	-23563	-6	-9	1436	57.0	133	217	32	217012
ABalpap:60	ABalpap	60	1485	-23514	-278	-281	1485	48.2	134	177	51	588313
ABalpapa:87	ABalpapa	87	1583	-23416	-213	-218	1583	53.1	114	174	44	613607
ABalpapaa:120	ABalpapaa	120	1463	-23537	-78	-81	1463	50.1	92	187	38	517269
ABalpapaaa:165	ABalpapaaa	165	1455	-23544	-20	-25	1455	47.4	87	185	33	374757
ABalpapaap:165	ABalpapaap	165	1412	-23587	-44	-44	1412	47.5	108	166	34	366393
ABalpapap:120	ABalpapap	120	1451	-23548	-68	-75	1451	50.0	139	171	39	500049
ABalpapapa:168	ABalpapapa	168	1421	-23579	-40	-42	1421	43.6	143	157	35	365349
ABalpapapp:168	ABalpapapp	168	1429	-23570	-20	-24	1429	42.6	180	153	31	286876
ABalpapp:87	ABalpapp	87	1588	-23411	-200	-205	1588	41.5	150	165	46	720714
ABalpappa:119	ABalpappa	119	1484	-23515	-42	-50	1484	43.3	129	186	39	552983
ABalpappaa:167	ABalpappaa	167	1425	-23574	-29	-27	1425	46.9	132	245	31	251062
ABalpappap:167	ABalpappap	167	1405	-23594	-39	-43	1405	48.0	140	205	32	272724
ABalpappp:119	ABalpappp	119	1423	-23576	-96	-100	1423	45.8	175	168	39	441513
ABalpapppa:168	ABalpapppa	168	1413	-23586	-10	-14	1413	51.0	174	204	33	241896
ABalpapppp:168	ABalpapppp	168	1431	-23568	-21	-33	1431	50.6	190	171	31	220165
ABalpp:40	ABalpp	40	1511	-23488	-302	-308	1511	57.2	194	211	56	349661
ABalppa:61	ABalppa	61	1603	-23396	-206	-207	1603	62.3	174	217	48	365637
ABalppaa:88	ABalppaa	88	1667	-23332	-138	-141	1667	63.5	138	225	42	361752
ABalppaaa:122	ABalppaaa	122	1427	-23572	-93	-95	1427	62.6	91	235	37	333831
ABalppaaaa:176	ABalppaaaa	176	1423	-23576	-25	-27	1423	61.9	80	209	31	192014
ABalppaaap:176	ABalppaaap	176	1444	-23555	3	-2	1444	64.4	112	204	31	165172
ABalppaap:122	ABalppaap	122	1496	-23503	-64	-66	1496	60.1	125	197	40	367282
ABalppaapa:167	ABalppaapa	167	1408	-23591	-39	-45	1408	58.0	99	176	32	220293
ABalppaapp:167	ABalppaapp	167	1421	-23579	-37	-42	1421	55.7	137	163	37	292867
ABalppap:88	ABalppap	88	1634	-23365	-170	-172	1634	55.2	197	215	43	393545
ABalppapa:119	ABalppapa	119	1487	-23512	-65	-71	1487	63.7	140	255	37	248953
ABalppapaa:164	ABalppapaa	164	1550	-23449	92	57	1550	66.9	135	234	26	34121
ABalppapap:164	ABalppapap	164	1392	-23607	-77	-75	1392	66.1	131	186	30	107142
ABalppapp:119	ABalppapp	119	1524	-23475	-24	-25	1524	56.7	172	259	37	315310
ABalppappa:161	ABalppappa	161	1421	-23578	-16	-24	1421	65.0	108	282	31	141689
ABalppappp:161	ABalppappp	161	1469	-23530	-4	-10	1469	63.3	130	253	33	174369
ABalppp:61	ABalppp	61	1560	-23439	-218	-219	1560	53.3	231	165	51	493573
ABalpppa:88	ABalpppa	88	1655	-23344	-161	-163	1655	57.7	180	161	43	449166
ABalpppaa:122	ABalpppaa	122	1437	-23562	-136	-133	1437	64.2	174	214	36	218517
ABalpppaaa:171	ABalpppaaa	171	1437	-23562	-46	-30	1437	64.1	158	206	32	171188
ABalpppaap:171	ABalpppaap	171	1510	-23489	8	9	1510	66.3	180	183	30	83796
ABalpppap:122	ABalpppap	122	1506	-23493	-65	-67	1506	61.2	172	164	37	293222
ABalpppapa:178	ABalpppapa	178	1401	-23599	-39	-44	1401	59.0	163	186	31	182262
ABalpppapp:178	ABalpppapp	178	1431	-23568	-34	-34	1431	62.9	154	152	31	165953
ABalpppp:88	ABalpppp	88	1664	-23335	-183	-190	1664	47.1	224	163	45	516063
ABalppppa:120	ABalppppa	120	1561	-23438	33	29	1561	60.3	190	221	37	273685
ABalppppaa:169	ABalppppaa	169	1644	-23355	99	110	1644	66.8	173	228	30	49370
ABalppppap:169	ABalppppap	169	1413	-23586	-129	-142	1413	66.6	200	239	27	69050
ABalppppp:120	ABalppppp	120	1549	-23450	-12	-15	1549	54.5	205	187	39	351125
ABalpppppa:166	ABalpppppa	166	1802	-23197	283	278	1802	62.4	182	234	31	142430
ABalpppppp:166	ABalpppppp	166	1715	-23284	195	188	1715	63.7	205	189	30	116699
ABar:14	ABar	14	1506	-23493	-332	-333	1506	34.1	197	361	72	746501
ABara:26	ABara	26	1545	-23454	-212	-213	1545	32.3	209	348	64	364789
ABaraa:40	ABaraa	40	1596	-23403	-195	-196	1596	24.7	150	297	57	394215
ABaraaa:61	ABaraaa	61	1604	-23395	-157	-158	1604	28.0	98	311	51	732076
ABaraaaa:89	ABaraaaa	89	1640	-23359	-80	-79	1640	34.1	59	293	44	962695
ABaraaaaa:128	ABaraaaaa	128	1476	-23523	-7	-17	1476	44.2	53	285	36	597022
ABaraaaaaa:184	ABaraaaaaa	184	1430	-23569	10	8	1430	47.9	43	289	30	276822
ABaraaaaap:184	ABaraaaaap	184	1407	-23592	-14	-12	1407	51.4	68	306	29	231046
ABaraaaap:128	ABaraaaap	128	1469	-23530	-19	-27	1469	46.1	68	327	37	574323
ABaraaaapa:180	ABaraaaapa	180	1359	-23640	-70	-72	1359	52.0	78	347	32	300178
ABaraaaapp:180	ABaraaaapp	180	1403	-23597	-41	-41	1403	49.3	101	325	28	217031
ABaraaap:89	ABaraaap	89	1718	-23281	-87	-93	1718	30.3	118	302	44	725497
ABaraaapa:123	ABaraaapa	123	1499	-23500	-36	-48	1499	38.0	100	298	39	637329
ABaraaapaa:169	ABaraaapaa	169	1424	-23575	-28	-28	1424	45.8	69	330	33	453139
ABaraaapap:169	ABaraaapap	169	1448	-23551	-37	-46	1448	40.0	83	299	35	512752
ABaraaapp:123	ABaraaapp	123	1526	-23473	-14	-20	1526	37.1	134	278	38	564429
ABaraaappa:180	ABaraaappa	180	1474	-23525	28	26	1474	49.1	105	289	31	312202
ABaraaappp:180	ABaraaappp	180	1446	-23553	-11	-13	1446	44.6	128	296	31	329731
ABaraap:61	ABaraap	61	1631	-23368	-98	-99	1631	24.7	168	256	49	401350
ABaraapa:89	ABaraapa	89	1797	-23202	-81	-88	1797	22.9	116	266	46	751652
ABaraapaa:126	ABaraapaa	126	1508	-23491	-47	-55	1508	35.8	86	242	37	611476
ABaraapaaa:175	ABaraapaaa	175	1536	-23463	37	31	1536	40.6	75	262	32	380015
ABaraapaap:175	ABaraapaap	175	1526	-23473	19	13	1526	40.8	105	236	31	298108
ABaraapap:126	ABaraapap	126	1530	-23469	0	-1	1530	32.8	116	205	40	661013
ABaraapapa:177	ABaraapapa	177	1484	-23515	-7	-11	1484	40.1	106	196	36	460337
ABaraapapp:177	ABaraapapp	177	1511	-23488	11	12	1511	36.0	134	192	33	367014
ABaraapp:89	ABaraapp	89	1677	-23322	-100	-103	1677	23.4	185	239	45	459062
ABaraappa:124	ABaraappa	124	1494	-23505	-24	-28	1494	30.3	163	189	39	504369
ABaraappaa:171	ABaraappaa	171	1582	-23417	93	93	1582	32.8	162	197	33	348949
ABaraappap:171	ABaraappap	171	1497	-23502	24	15	1497	40.3	171	193	33	313225
ABaraappp:124	ABaraappp	124	1526	-23473	6	9	1526	25.9	197	187	39	438933
ABaraapppa:174	ABaraapppa	174	1519	-23480	31	42	1519	31.7	186	177	34	352568
ABaraapppp:174	ABaraapppp	174	1616	-23383	34	24	1616	25.4	200	189	34	347652
ABarap:40	ABarap	40	1565	-23434	-189	-192	1565	28.2	221	355	58	394053
ABarapa:61	ABarapa	61	1556	-23443	-233	-234	1556	32.3	160	374	50	657935
ABarapaa:88	ABarapaa	88	1724	-23275	-80	-86	1724	30.0	115	352	44	856803
ABarapaaa:126	ABarapaaa	126	1484	-23515	-26	-30	1484	35.2	72	318	40	836701
ABarapaaaa:186	ABarapaaaa	186	1455	-23544	-2	-6	1455	39.3	82	339	32	436553
ABarapaaap:186	ABarapaaap	186	1456	-23543	-23	-26	1456	36.4	109	325	32	432280
ABarapaap:126	ABarapaap	126	1541	-23458	-56	-62	1541	28.4	77	267	38	700955
ABarapaapa:187	ABarapaapa	187	1499	-23500	-44	-48	1499	30.2	79	273	33	460015
ABarapaapp:187	ABarapaapp	187	1493	-23506	9	7	1493	31.8	86	242	31	405838
ABarapap:88	ABarapap	88	1708	-23291	-123	-126	1708	27.5	172	345	45	606175
ABarapapa:121	ABarapapa	121	1525	-23474	-92	-99	1525	25.7	115	308	41	681711
ABarapapaa:165	ABarapapaa	165	1517	-23482	0	-6	1517	30.8	91	309	35	592996
ABarapapap:165	ABarapapap	165	1523	-23476	3	-6	1523	34.0	117	275	36	502877
ABarapapp:121	ABarapapp	121	1573	-23426	-73	-85	1573	21.6	158	302	39	532074
ABarapappa:174	ABarapappa	174	1508	-23491	-26	-22	1508	30.0	130	320	33	438662
ABarapappp:174	ABarapappp	174	1556	-23443	-8	-13	1556	28.3	153	296	34	447755
ABarapp:61	ABarapp	61	1571	-23428	-127	-131	1571	26.7	217	318	48	341276
ABarappa:88	ABarappa	88	1684	-23315	-152	-158	1684	21.0	194	314	44	430829
ABarappaa:123	ABarappaa	123	1519	-23480	-125	-133	1519	22.0	131	253	39	566678
ABarappaaa:176	ABarappaaa	176	1508	-23491	-100	-122	1508	26.1	120	251	36	542657
ABarappaap:176	ABarappaap	176	1545	-23454	-181	-221	1545	24.4	145	232	38	544345
ABarappap:123	ABarappap	123	1514	-23485	-55	-57	1514	24.9	149	223	41	581275
ABarappapa:172	ABarappapa	172	1444	-23555	-34	-34	1444	32.1	96	214	34	443615
ABarappapp:172	ABarappapp	172	1502	-23497	-4	-10	1502	30.1	128	211	35	488767
ABarappp:88	ABarappp	88	1646	-23353	-107	-111	1646	33.4	216	293	44	451882
ABarapppa:121	ABarapppa	121	1458	-23541	-61	-63	1458	29.5	169	273	37	436852
ABarapppaa:177	ABarapppaa	177	1434	-23565	-52	-50	1434	37.7	155	238	34	353742
ABarapppap:177	ABarapppap	177	1415	-23584	-66	-77	1415	36.6	159	269	31	329742
ABarapppp:121	ABarapppp	121	1526	-23473	-12	-12	1526	27.1	209	247	38	363142
ABarappppa:175	ABarappppa	175	1448	-23551	-53	-64	1448	29.9	181	251	36	433404
ABarappppp:175	ABarappppp	175	1519	-23480	-13	-28	1519	26.8	203	226	33	317412
ABarp:26	ABarp	26	1512	-23487	-337	-338	1512	50.2	290	367	65	404218
ABarpa:40	ABarpa	40	1526	-23473	-312	-312	1526	50.5	243	391	58	495132
ABarpaa:61	ABarpaa	61	1570	-23429	-215	-215	1570	48.8	178	396	50	636904
ABarpaaa:90	ABarpaaa	90	1613	-23386	-186	-193	1613	39.4	133	383	45	859280
ABarpaaaa:125	ABarpaaaa	125	1447	-23552	-59	-60	1447	40.1	86	357	39	630901
ABarpaaaaa:177	ABarpaaaaa	177	1483	-23516	21	19	1483	36.7	120	368	33	358676
ABarpaaaap:177	ABarpaaaap	177	1410	-23589	-44	-52	1410	46.3	93	368	30	269982
ABarpaaap:125	ABarpaaap	125	1492	-23507	-50	-55	1492	38.6	127	369	39	604796
ABarpaaapa:174	ABarpaaapa	174	1406	-23593	-43	-51	1406	47.9	126	357	29	230294
ABarpaaapp:174	ABarpaaapp	174	1445	-23554	-29	-40	1445	41.1	137	331	32	323550
ABarpaap:90	ABarpaap	90	1640	-23359	-178	-183	1640	49.9	164	381	45	676872
ABarpaapa:123	ABarpaapa	123	1497	-23502	-76	-79	1497	48.7	145	397	39	526485
ABarpaapaa:171	ABarpaapaa	171	1548	-23451	37	28	1548	47.6	128	391	34	311320
ABarpaapap:171	ABarpaapap	171	1504	-23495	1	-3	1504	55.5	158	398	33	280463
ABarpaapp:123	ABarpaapp	123	1439	-23560	-74	-79	1439	42.3	169	365	37	433149
ABarpaappa:171	ABarpaappa	171	1460	-23539	-1	-5	1460	51.8	154	367	31	240780
ABarpaappp:171	ABarpaappp	171	1421	-23578	-47	-46	1421	46.0	180	354	32	261964
ABarpap:61	ABarpap	61	1544	-23455	-230	-231	1544	46.8	252	360	50	515845
ABarpapa:89	ABarpapa	89	1668	-23331	-136	-143	1668	38.1	192	370	44	613025
ABarpapaa:124	ABarpapaa	124	1508	-23491	-55	-58	1508	29.2	142	372	40	654841
ABarpapaaa:174	ABarpapaaa	174	1491	-23508	-80	-88	1491	29.6	147	361	35	417492
ABarpapaap:174	ABarpapaap	174	1435	-23564	-46	-45	1435	37.9	150	355	31	283877
ABarpapap:124	ABarpapap	124	1576	-23423	-69	-78	1576	22.6	180	343	42	534436
ABarpapapa:178	ABarpapapa	178	1578	-23421	-116	-145	1578	25.0	169	334	36	422788
ABarpapapp:178	ABarpapapp	178	1478	-23521	-91	-104	1478	28.8	200	337	34	324799
ABarpapp:89	ABarpapp	89	1637	-23362	-160	-164	1637	43.8	223	325	43	490650
ABarpappa:122	ABarpappa	122	1508	-23491	-18	-23	1508	33.0	166	334	38	513595
ABarpappaa:174	ABarpappaa	174	1408	-23591	-54	-55	1408	38.8	171	316	30	309890
ABarpappap:174	ABarpappap	174	1466	-23533	-65	-82	1466	31.9	190	300	32	319913
ABarpappp:122	ABarpappp	122	1466	-23533	-80	-85	1466	36.8	206	324	40	419578
ABarpapppa:169	ABarpapppa	169	1492	-23507	15	10	1492	43.0	195	320	31	284375
ABarpapppp:169	ABarpapppp	169	1541	-23458	-18	-14	1541	38.5	219	347	33	277606
ABarpp:40	ABarpp	40	1578	-23421	-314	-314	1578	52.5	356	364	58	460693
ABarppa:61	ABarppa	61	1668	-23331	-211	-212	1668	59.1	302	376	50	449283
ABarppaa:88	ABarppaa	88	1665	-23334	-166	-168	1665	54.2	232	401	45	564436
ABarppaaa:122	ABarppaaa	122	1496	-23503	-43	-43	1496	38.8	187	407	40	625261
ABarppaaaa:180	ABarppaaaa	180	1435	-23564	-32	-30	1435	44.8	157	394	31	263240
ABarppaaap:180	ABarppaaap	180	1467	-23532	-20	-25	1467	37.7	167	395	35	359415
ABarppaap:122	ABarppaap	122	1513	-23486	-35	-37	1513	49.3	206	405	38	441359
ABarppaapa:177	ABarppaapa	177	1489	-23510	35	35	1489	50.9	185	412	31	207703
ABarppaapp:177	ABarppaapp	177	1456	-23543	-33	-37	1456	43.1	209	406	33	269589
ABarppap:88	ABarppap	88	1749	-23250	-138	-142	1749	54.5	298	373	45	518170
ABarppapa:120	ABarppapa	120	1518	-23481	-55	-59	1518	45.0	232	369	37	378189
ABarppapaa:171	ABarppapaa	171	1492	-23507	14	18	1492	52.3	199	374	30	185660
ABarppapap:171	ABarppapap	171	1476	-23523	-20	-17	1476	51.7	227	393	31	187336
ABarppapp:120	ABarppapp	120	1528	-23471	-67	-70	1528	51.7	260	326	38	338600
ABarppappa:169	ABarppappa	169	1558	-23441	-6	-9	1558	57.9	226	335	31	172067
ABarppappp:169	ABarppappp	169	1597	-23402	-30	-8	1597	53.2	262	320	30	177292
ABarppp:61	ABarppp	61	1565	-23434	-242	-241	1565	41.9	334	330	51	408281
ABarpppa:88	ABarpppa	88	1680	-23319	-146	-155	1680	42.6	267	342	45	506746
ABarpppaa:123	ABarpppaa	123	1513	-23486	-60	-60	1513	31.1	204	381	39	551999
ABarpppaaa:177	ABarpppaaa	177	1478	-23521	-2	0	1478	37.9	180	356	30	288199
ABarpppaap:177	ABarpppaap	177	1561	-23438	40	36	1561	31.7	195	379	35	349593
ABarpppap:123	ABarpppap	123	1536	-23463	-40	-41	1536	24.9	230	325	40	386511
ABarpppapa:175	ABarpppapa	175	1466	-23533	-152	-130	1466	32.0	222	322	32	287431
ABarpppapp:175	ABarpppapp	175	1539	-23460	-14	-15	1539	30.2	236	370	36	365006
ABarpppp:88	ABarpppp	88	1669	-23330	-186	-190	1669	44.8	322	319	45	489608
ABarppppa:120	ABarppppa	120	1661	-23338	81	76	1661	32.2	249	321	37	330137
ABarppppaa:174	ABarppppaa	174	2604	-22395	911	881	2604	47.7	242	343	31	226777
ABarppppap:174	ABarppppap	174	2606	-22393	788	839	2606	36.1	253	322	34	285901
ABarppppp:120	ABarppppp	120	1607	-23392	43	40	1607	35.4	281	303	38	334297
ABarpppppa:171	ABarpppppa	171	2628	-22371	767	826	2628	33.9	272	338	34	286914
ABarpppppp:171	ABarpppppp	171	2536	-22463	797	801	2536	28.6	294	349	34	289370
ABp:5	ABp	5	1508	-23491	-401	-401	1508	34.8	328	358	78	1076993
ABpl:14	ABpl	14	1549	-23450	-361	-362	1549	49.8	304	271	70	553360
ABpla:26	ABpla	26	1515	-23484	-315	-315	1515	59.2	203	274	60	291784
ABplaa:40	ABplaa	40	1504	-23495	-278	-281	1504	58.4	171	323	56	361396
ABplaaa:61	ABplaaa	61	1565	-23434	-180	-180	1565	61.3	138	335	50	409025
ABplaaaa:87	ABplaaaa	87	1661	-23338	-85	-85	1661	61.8	124	318	43	411211
ABplaaaaa:120	ABplaaaaa	120	1583	-23416	36	36	1583	63.6	204	355	37	277148
ABplaaaaaa:173	ABplaaaaaa	173	1484	-23515	-6	-20	1484	66.2	229	361	28	74961
ABplaaaaap:173	ABplaaaaap	173	1479	-23520	-6	-10	1479	63.3	259	369	29	115113
ABplaaaap:120	ABplaaaap	120	1492	-23507	-37	-35	1492	62.7	238	393	37	293490
ABplaaaapa:172	ABplaaaapa	172	1484	-23515	6	6	1484	63.0	233	402	31	137586
ABplaaaapp:172	ABplaaaapp	172	1482	-23517	38	37	1482	64.7	270	408	30	121502
ABplaaap:87	ABplaaap	87	1699	-23300	-76	-79	1699	63.5	197	349	42	357324
ABplaaapa:123	ABplaaapa	123	1526	-23473	-9	-14	1526	57.5	267	409	36	323720
ABplaaapaa:175	ABplaaapaa	175	1594	-23405	144	148	1594	62.1	308	425	30	159288
ABplaaapap:175	ABplaaapap	175	1510	-23489	10	20	1510	64.0	328	403	31	128521
ABplaaapp:123	ABplaaapp	123	1584	-23415	39	36	1584	64.0	291	383	37	231784
ABplaaappa:174	ABplaaappa	174	1385	-23614	-115	-84	1385	67.0	269	369	32	0
ABplaaappp:174	ABplaaappp	174	1570	-23429	56	51	1570	66.8	334	371	29	60120
ABplaap:61	ABplaap	61	1539	-23460	-203	-202	1539	54.2	202	277	50	439225
ABplaapa:86	ABplaapa	86	1650	-23349	-156	-158	1650	58.3	203	298	44	456480
ABplaapaa:119	ABplaapaa	119	1534	-23465	-56	-59	1534	64.2	247	337	36	255666
ABplaapaaa:167	ABplaapaaa	167	1465	-23534	-38	-41	1465	61.3	254	332	31	151511
ABplaapaap:167	ABplaapaap	167	1523	-23476	28	17	1523	66.0	281	339	29	82916
ABplaapap:119	ABplaapap	119	1574	-23425	-19	-23	1574	64.0	306	332	38	275082
ABplaapapa:166	ABplaapapa	166	1542	-23457	-8	-4	1542	66.0	316	329	27	68137
ABplaapapp:166	ABplaapapp	166	1561	-23438	0	-3	1561	66.7	359	337	29	53725
ABplaapp:86	ABplaapp	86	1680	-23319	-90	-96	1680	50.2	262	261	44	489301
ABplaappa:120	ABplaappa	120	1749	-23250	155	156	1749	50.0	295	272	36	300720
ABplaappaa:171	ABplaappaa	171	3111	-21888	1163	1213	3111	53.2	296	292	29	152023
ABplaappap:171	ABplaappap	171	2613	-22386	679	742	2613	56.6	328	301	33	159266
ABplaappp:120	ABplaappp	120	1724	-23275	91	92	1724	56.6	327	292	39	338945
ABplaapppa:165	ABplaapppa	165	3072	-21927	1136	1142	3072	62.6	347	302	31	132219
ABplaapppp:165	ABplaapppp	165	3079	-21920	830	916	3079	58.5	394	294	34	152860
ABplap:40	ABplap	40	1598	-23401	-231	-231	1598	59.8	275	300	58	339971
ABplapa:61	ABplapa	61	1601	-23398	-190	-190	1601	63.1	233	332	49	356957
ABplapaa:88	ABplapaa	88	1722	-23277	-98	-105	1722	63.3	254	366	42	336736
ABplapaaa:122	ABplapaaa	122	1514	-23485	-45	-44	1514	59.5	327	402	37	307784
ABplapaaaa:173	ABplapaaaa	173	1456	-23543	-42	-41	1456	56.9	287	348	30	135260
ABplapaaap:173	ABplapaaap	173	1484	-23515	-18	-18	1484	58.5	315	373	30	128944
ABplapaap:122	ABplapaap	122	1514	-23485	-47	-47	1514	61.9	355	372	36	262030
ABplapaapa:171	ABplapaapa	171	1512	-23487	-3	-4	1512	65.5	372	386	30	100592
ABplapaapp:171	ABplapaapp	171	1537	-23462	-22	-25	1537	66.0	405	363	30	89971
ABplapap:88	ABplapap	88	1692	-23307	-97	-97	1692	60.9	286	310	42	370484
ABplapapa:122	ABplapapa	122	1486	-23513	-74	-75	1486	56.6	328	343	35	278867
ABplapapaa:174	ABplapapaa	174	1609	-23390	30	85	1609	61.2	343	349	29	152715
ABplapapap:174	ABplapapap	174	1538	-23461	-46	-36	1538	61.6	379	346	31	131518
ABplapapp:122	ABplapapp	122	1531	-23468	-48	-42	1531	61.9	361	302	38	287344
ABplapappa:168	ABplapappa	168	2135	-22864	213	232	2135	66.8	387	299	28	48212
ABplapappp:168	ABplapappp	168	2564	-22435	317	353	2564	64.4	416	270	32	112969
ABplapp:61	ABplapp	61	1577	-23422	-157	-158	1577	55.6	289	266	49	396236
ABplappa:87	ABplappa	87	1651	-23348	-114	-118	1651	61.0	284	249	43	372412
ABplappaa:122	ABplappaa	122	1515	-23484	-33	-30	1515	65.2	293	250	36	195980
ABplappaaa:176	ABplappaaa	176	1565	-23434	71	83	1565	66.4	261	306	27	60774
ABplappaap:176	ABplappaap	176	1632	-23367	25	39	1632	67.0	317	272	27	39272
ABplappap:122	ABplappap	122	1552	-23447	-42	-46	1552	64.0	338	257	35	217152
ABplappapa:173	ABplappapa	173	1567	-23432	-331	-239	1567	66.3	342	253	27	56160
ABplappapp:173	ABplappapp	173	2514	-22485	-312	-52	2514	66.5	355	268	30	58571
ABplappp:87	ABplappp	87	1714	-23285	-77	-84	1714	58.3	333	267	44	426732
ABplapppa:120	ABplapppa	120	3755	-21244	1886	1880	3755	52.0	358	255	35	288040
ABplapppaa:180	ABplapppaa	180	12273	-12726	8100	8252	12273	55.3	334	247	29	143814
ABplapppap:180	ABplapppap	180	9057	-15942	4702	4926	9057	59.6	358	265	32	137735
ABplapppp:120	ABplapppp	120	3388	-21611	1375	1399	3388	59.7	393	242	38	300638
ABplappppa:173	ABplappppa	173	15809	-9190	10333	10479	15809	62.6	385	228	32	133994
ABplappppp:173	ABplappppp	173	11544	-13455	6993	7519	11544	65.0	431	221	32	106339
ABplp:26	ABplp	26	1493	-23506	-285	-285	1493	53.4	311	177	62	357099
ABplpa:40	ABplpa	40	1542	-23457	-207	-211	1542	56.1	271	180	57	361410
ABplpaa:62	ABplpaa	62	1590	-23409	-178	-178	1590	63.8	260	198	47	307626
ABplpaaa:90	ABplpaaa	90	1653	-23346	-52	-54	1653	62.6	233	221	41	354326
ABplpaaaa:130	ABplpaaaa	130	1518	-23481	20	24	1518	61.0	214	290	33	225434
ABplpaaaaa:185	ABplpaaaaa	185	1405	-23594	-51	-63	1405	66.5	201	292	26	57761
ABplpaaaap:185	ABplpaaaap	185	1559	-23440	75	78	1559	66.5	230	300	26	57351
ABplpaaap:130	ABplpaaap	130	1556	-23443	35	37	1556	63.2	243	279	35	211586
ABplpaaapa:179	ABplpaaapa	179	1502	-23497	97	106	1502	67.0	214	252	26	50938
ABplpaaapp:179	ABplpaaapp	179	1352	-23647	-160	-172	1352	67.0	250	265	23	28915
ABplpaap:90	ABplpaap	90	1746	-23253	3	-2	1746	63.3	268	176	41	343978
ABplpaapa:125	ABplpaapa	125	1509	-23490	-30	-25	1509	61.0	231	247	34	236705
ABplpaapaa:176	ABplpaapaa	176	1457	-23542	-20	-4	1457	63.0	212	252	30	128400
ABplpaapap:176	ABplpaapap	176	1433	-23566	-41	-37	1433	62.7	245	266	28	106472
ABplpaapp:125	ABplpaapp	125	1498	-23501	-54	-57	1498	62.2	251	196	36	245251
ABplpaappa:168	ABplpaappa	168	1722	-23277	207	209	1722	63.2	236	225	29	125289
ABplpaappp:168	ABplpaappp	168	1777	-23222	-61	26	1777	66.6	265	225	30	74693
ABplpap:62	ABplpap	62	1509	-23490	-244	-245	1509	52.6	321	162	51	492593
ABplpapa:88	ABplpapa	88	1634	-23365	-124	-130	1634	54.4	278	170	44	460933
ABplpapaa:123	ABplpapaa	123	1536	-23463	-17	-23	1536	57.4	269	257	35	240405
ABplpapaaa:174	ABplpapaaa	174	1565	-23434	74	73	1565	62.3	255	294	29	116958
ABplpapaap:174	ABplpapaap	174	1583	-23416	-42	-31	1583	62.2	293	301	32	130566
ABplpapap:123	ABplpapap	123	1491	-23508	-76	-65	1491	56.2	298	223	36	264450
ABplpapapa:174	ABplpapapa	174	1556	-23443	6	8	1556	57.8	276	262	29	115333
ABplpapapp:174	ABplpapapp	174	1646	-23353	-523	-297	1646	59.0	312	260	30	122012
ABplpapp:88	ABplpapp	88	1700	-23299	-69	-79	1700	53.4	338	173	44	456376
ABplpappa:121	ABplpappa	121	1973	-23026	377	380	1973	54.5	287	163	38	352810
ABplpappaa:175	ABplpappaa	175	3466	-21533	1438	1468	3466	62.6	276	214	28	116272
ABplpappap:175	ABplpappap	175	2126	-22873	262	396	2126	66.3	300	239	28	57379
ABplpappp:121	ABplpappp	121	1864	-23135	224	231	1864	57.7	328	173	39	326700
ABplpapppa:170	ABplpapppa	170	3951	-21048	1678	1730	3951	62.1	312	211	31	127583
ABplpapppp:170	ABplpapppp	170	3600	-21399	204	714	3600	64.2	349	222	32	107749
ABplpp:40	ABplpp	40	1550	-23449	-263	-265	1550	55.8	363	180	56	362568
ABplppa:61	ABplppa	61	1626	-23373	-164	-166	1626	63.5	353	199	48	324862
ABplppaa:90	ABplppaa	90	1637	-23362	-88	-90	1637	63.2	316	161	42	386439
ABplppaaa:131	ABplppaaa	131	1482	-23517	0	2	1482	61.1	238	164	36	278702
ABplppaaaa:184	ABplppaaaa	184	1508	-23491	-105	-58	1508	66.9	217	209	24	32999
ABplppaaap:184	ABplppaaap	184	1468	-23531	-52	-48	1468	66.2	245	190	27	64370
ABplppaap:131	ABplppaap	131	1518	-23481	-15	-15	1518	66.2	263	167	37	175554
ABplppaapa:178	ABplppaapa	178	1411	-23588	-50	-51	1411	66.3	230	157	29	62796
ABplppaapp:178	ABplppaapp	178	1486	-23513	2	12	1486	66.4	271	165	31	91483
ABplppap:90	ABplppap	90	1691	-23308	-72	-69	1691	62.5	385	206	42	366048
ABplppapa:127	ABplppapa	127	1807	-23192	11	29	1807	63.8	354	203	35	188154
ABplppapaa:179	ABplppapaa	179	2200	-22799	-121	70	2200	67.0	368	207	32	0
ABplppapap:179	ABplppapap	179	4283	-20716	-599	486	4283	66.9	392	200	28	40808
ABplppapp:127	ABplppapp	127	1984	-23015	-73	59	1984	64.0	401	198	36	233376
ABplppappa:179	ABplppappa	179	3164	-21835	886	1040	3164	66.2	391	160	30	76673
ABplppappp:179	ABplppappp	179	5142	-19857	522	1485	5142	63.4	426	158	32	145437
ABplppp:61	ABplppp	61	1501	-23498	-231	-231	1501	51.3	403	167	48	469550
ABplpppa:88	ABplpppa	88	1634	-23365	-110	-116	1634	56.2	393	152	42	462981
ABplpppaa:125	ABplpppaa	125	1607	-23392	-23	-7	1607	58.9	338	145	37	323230
ABplpppaaa:177	ABplpppaaa	177	1579	-23420	-51	-39	1579	64.5	274	171	30	110792
ABplpppaap:177	ABplpppaap	177	1665	-23334	-251	-184	1665	66.7	307	183	28	47158
ABplpppap:125	ABplpppap	125	1594	-23405	-55	-30	1594	64.3	364	169	37	212512
ABplpppapa:178	ABplpppapa	178	1823	-23176	218	244	1823	67.0	330	163	31	57277
ABplpppapp:178	ABplpppapp	178	1839	-23160	125	128	1839	66.8	352	176	27	27607
ABplpppp:88	ABplpppp	88	1715	-23284	-52	-57	1715	55.6	442	182	42	452830
ABplppppa:126	ABplppppa	126	7155	-17844	3978	4354	7155	62.4	444	217	36	248931
ABplppppaa:185	ABplppppaa	185	18573	-6426	10216	11424	18573	64.8	449	178	29	103659
ABplppppap:185	ABplppppap	185	18232	-6767	12608	13269	18232	64.5	466	217	31	113711
ABplppppp:126	ABplppppp	126	7697	-17302	5145	5287	7697	58.6	465	240	37	295937
ABplpppppa:183	ABplpppppa	183	26395	1395	17935	19137	26395	60.0	486	196	31	151230
ABplpppppp:183	ABplpppppp	183	27800	2800	21464	21938	27800	55.3	514	207	31	165695
ABpr:14	ABpr	14	1540	-23460	-283	-284	1540	27.6	371	354	72	623282
ABpra:26	ABpra	26	1547	-23452	-223	-223	1547	30.5	359	390	65	437438
ABpraa:40	ABpraa	40	1600	-23399	-186	-188	1600	30.2	300	383	56	353127
ABpraaa:61	ABpraaa	61	1537	-23462	-235	-236	1537	34.0	230	408	48	553773
ABpraaaa:89	ABpraaaa	89	1667	-23332	-144	-148	1667	37.3	235	414	42	625076
ABpraaaaa:125	ABpraaaaa	125	1522	-23478	-63	-67	1522	46.2	255	397	37	380651
ABpraaaaaa:175	ABpraaaaaa	175	1501	-23498	-109	-63	1501	51.3	259	364	31	190917
ABpraaaaap:175	ABpraaaaap	175	1495	-23505	-24	-22	1495	53.8	281	382	31	150020
ABpraaaap:125	ABpraaaap	125	1463	-23536	-70	-75	1463	47.2	287	426	37	422788
ABpraaaapa:175	ABpraaaapa	175	1473	-23526	5	6	1473	57.4	258	412	30	162378
ABpraaaapp:175	ABpraaaapp	175	1462	-23537	-15	-18	1462	57.0	298	418	30	165073
ABpraaap:89	ABpraaap	89	1690	-23309	-103	-116	1690	41.8	287	413	42	598196
ABpraaapa:128	ABpraaapa	128	1471	-23528	-56	-66	1471	52.9	320	414	36	358402
ABpraaapaa:184	ABpraaapaa	184	1445	-23554	-50	-49	1445	57.0	326	411	28	161191
ABpraaapap:184	ABpraaapap	184	1470	-23529	-15	-24	1470	57.1	359	415	31	163963
ABpraaapp:128	ABpraaapp	128	1515	-23484	-19	-22	1515	51.2	363	399	37	338381
ABpraaappa:180	ABpraaappa	180	1529	-23470	-1	0	1529	55.4	389	399	30	153770
ABpraaappp:180	ABpraaappp	180	1654	-23345	4	22	1654	56.0	417	376	34	169848
ABpraap:61	ABpraap	61	1584	-23415	-140	-143	1584	26.7	300	342	50	326763
ABpraapa:88	ABpraapa	88	1735	-23264	-146	-147	1735	25.7	272	395	44	534606
ABpraapaa:123	ABpraapaa	123	1522	-23477	-53	-59	1522	35.8	266	406	40	495726
ABpraapaaa:172	ABpraapaaa	172	1449	-23550	-94	-89	1449	43.2	249	375	32	218585
ABpraapaap:172	ABpraapaap	172	1486	-23514	-11	-14	1486	46.9	271	414	34	252970
ABpraapap:123	ABpraapap	123	1513	-23486	-72	-81	1513	39.9	307	398	38	440835
ABpraapapa:170	ABpraapapa	170	1470	-23529	-35	-37	1470	47.7	302	427	32	242011
ABpraapapp:170	ABpraapapp	170	1520	-23479	1	-4	1520	48.5	346	425	33	257820
ABpraapp:88	ABpraapp	88	1666	-23333	-95	-98	1666	31.8	318	348	43	394571
ABpraappa:123	ABpraappa	123	1524	-23475	-48	-53	1524	44.5	313	357	36	312348
ABpraappaa:179	ABpraappaa	179	1648	-23351	97	94	1648	48.9	320	388	29	179597
ABpraappap:179	ABpraappap	179	1601	-23398	39	44	1601	49.1	356	388	31	171465
ABpraappp:123	ABpraappp	123	1491	-23508	-68	-70	1491	38.9	355	355	38	381229
ABpraapppa:172	ABpraapppa	172	2065	-22934	435	444	2065	44.7	358	357	31	186412
ABpraapppp:172	ABpraapppp	172	1999	-23000	-12	66	1999	40.1	393	343	34	207081
ABprap:40	ABprap	40	1585	-23414	-212	-213	1585	35.5	414	397	57	487918
ABprapa:61	ABprapa	61	1535	-23464	-230	-230	1535	40.5	310	417	48	523283
ABprapaa:88	ABprapaa	88	1686	-23313	-142	-151	1686	34.2	319	423	43	673752
ABprapaaa:123	ABprapaaa	123	1530	-23469	-53	-59	1530	32.3	305	425	36	428737
ABprapaaaa:176	ABprapaaaa	176	1531	-23468	8	0	1531	36.0	286	426	31	232497
ABprapaaap:176	ABprapaaap	176	1460	-23539	-83	-93	1460	39.4	315	428	33	253263
ABprapaap:123	ABprapaap	123	1470	-23529	-70	-76	1470	36.2	350	416	37	414478
ABprapaapa:173	ABprapaapa	173	1450	-23549	-45	-45	1450	41.2	340	412	32	242576
ABprapaapp:173	ABprapaapp	173	1467	-23532	-132	-101	1467	40.1	368	420	32	226054
ABprapap:88	ABprapap	88	1678	-23321	-89	-94	1678	47.7	352	396	43	545905
ABprapapa:124	ABprapapa	124	1572	-23427	23	19	1572	51.3	361	355	34	267871
ABprapapaa:182	ABprapapaa	182	2052	-22947	429	438	2052	57.2	345	350	29	163838
ABprapapap:182	ABprapapap	182	1928	-23071	221	263	1928	53.6	376	352	31	151203
ABprapapp:124	ABprapapp	124	1563	-23436	-2	-11	1563	45.4	397	365	39	345952
ABprapappa:177	ABprapappa	177	2612	-22387	723	739	2612	49.4	404	357	30	151120
ABprapappp:177	ABprapappp	177	2813	-22186	752	789	2813	46.2	441	361	33	167187
ABprapp:61	ABprapp	61	1583	-23417	-211	-211	1583	40.7	396	411	49	600852
ABprappa:87	ABprappa	87	1710	-23289	-136	-144	1710	36.0	386	416	43	682283
ABprappaa:123	ABprappaa	123	1583	-23416	-9	-18	1583	27.2	373	404	38	410192
ABprappaaa:172	ABprappaaa	172	1546	-23453	6	7	1546	29.2	318	407	32	234366
ABprappaap:172	ABprappaap	172	1508	-23491	-71	-55	1508	30.6	359	402	33	238752
ABprappap:123	ABprappap	123	1608	-23391	-23	-19	1608	28.0	417	396	37	398071
ABprappapa:171	ABprappapa	171	1889	-23110	105	139	1889	28.8	377	374	31	188791
ABprappapp:171	ABprappapp	171	1991	-23008	-57	69	1991	28.4	407	390	35	262065
ABprappp:87	ABprappp	87	1650	-23349	-148	-151	1650	41.7	422	394	44	619821
ABprapppa:125	ABprapppa	125	2984	-22015	1232	1257	2984	34.7	402	380	36	332785
ABprapppaa:181	ABprapppaa	181	9532	-15467	6802	7329	9532	38.4	407	402	34	304179
ABprapppap:181	ABprapppap	181	8737	-16262	5026	5891	8737	36.4	418	383	31	207422
ABprapppp:125	ABprapppp	125	2739	-22260	845	898	2739	34.8	443	362	39	364903
ABprappppa:180	ABprappppa	180	10667	-14332	6767	7351	10667	35.7	440	350	34	202980
ABprappppp:180	ABprappppp	180	10230	-14769	5574	6348	10230	33.5	470	328	36	223875
ABprp:26	ABprp	26	1576	-23423	-185	-184	1576	30.4	430	277	62	288146
ABprpa:41	ABprpa	41	1521	-23478	-182	-182	1521	28.4	390	289	56	270815
ABprpaa:62	ABprpaa	62	1585	-23414	-145	-150	1585	25.5	358	371	48	367173
ABprpaaa:91	ABprpaaa	91	1691	-23308	-105	-106	1691	21.6	294	357	43	354904
ABprpaaaa:131	ABprpaaaa	131	1476	-23523	-46	-48	1476	30.0	252	389	36	348037
ABprpaaaaa:181	ABprpaaaaa	181	1419	-23580	-52	-60	1419	37.8	234	411	33	283504
ABprpaaaap:181	ABprpaaaap	181	1457	-23542	-14	-21	1457	41.1	256	414	32	241707
ABprpaaap:131	ABprpaaap	131	1503	-23496	-22	-24	1503	29.1	282	371	37	338881
ABprpaaapa:180	ABprpaaapa	180	1476	-23523	-55	-57	1476	33.7	254	396	33	284829
ABprpaaapp:180	ABprpaaapp	180	1506	-23493	-15	-19	1506	39.6	289	391	29	169987
ABprpaap:91	ABprpaap	91	1670	-23329	-131	-135	1670	26.4	359	382	43	466410
ABprpaapa:128	ABprpaapa	128	1542	-23457	-45	-51	1542	24.2	302	382	38	345014
ABprpaapaa:181	ABprpaapaa	181	1669	-23330	-12	44	1669	31.6	298	381	31	232180
ABprpaapap:181	ABprpaapap	181	1448	-23552	-67	-62	1448	36.0	327	377	31	187519
ABprpaapp:128	ABprpaapp	128	1484	-23515	-72	-66	1484	29.6	353	385	38	357720
ABprpaappa:179	ABprpaappa	179	1727	-23272	114	132	1727	38.7	361	372	30	185734
ABprpaappp:179	ABprpaappp	179	2154	-22845	-122	230	2154	44.7	406	396	33	211294
ABprpap:62	ABprpap	62	1595	-23404	-94	-95	1595	28.8	418	296	48	302312
ABprpapa:90	ABprpapa	90	1705	-23294	-39	-39	1705	25.2	344	313	44	274452
ABprpapaa:125	ABprpapaa	125	1472	-23527	-54	-54	1472	38.6	303	327	37	296988
ABprpapaaa:178	ABprpapaaa	178	1509	-23490	-138	-103	1509	42.0	283	351	31	201770
ABprpapaap:178	ABprpapaap	178	1487	-23512	-43	-37	1487	45.8	309	356	33	194887
ABprpapap:125	ABprpapap	125	1479	-23520	-58	-55	1479	31.3	337	320	38	312538
ABprpapapa:173	ABprpapapa	173	1545	-23454	-60	-54	1545	36.1	314	334	31	191996
ABprpapapp:173	ABprpapapp	173	1501	-23498	-212	-122	1501	40.3	341	323	33	192526
ABprpapp:90	ABprpapp	90	1692	-23307	-49	-49	1692	40.1	373	310	44	364016
ABprpappa:122	ABprpappa	122	1600	-23399	38	33	1600	45.3	325	307	35	280004
ABprpappaa:177	ABprpappaa	177	2155	-22844	419	480	2155	51.3	302	320	30	153892
ABprpappap:177	ABprpappap	177	1965	-23034	291	320	1965	50.6	331	334	31	159467
ABprpappp:122	ABprpappp	122	1569	-23430	-36	-21	1569	42.2	371	306	39	339128
ABprpapppa:171	ABprpapppa	171	2587	-22412	516	552	2587	50.8	347	287	31	161567
ABprpapppp:171	ABprpapppp	171	2640	-22359	157	424	2640	48.1	381	298	34	200925
ABprpp:41	ABprpp	41	1674	-23325	-144	-146	1674	28.0	474	305	56	349172
ABprppa:61	ABprppa	61	1616	-23383	-181	-184	1616	28.5	425	383	47	463519
ABprppaa:91	ABprppaa	91	1715	-23284	-94	-100	1715	20.8	399	353	44	381393
ABprppaaa:131	ABprppaaa	131	1525	-23474	-41	-45	1525	23.6	340	341	35	246524
ABprppaaaa:187	ABprppaaaa	187	1482	-23517	-139	-127	1482	26.9	326	361	30	194634
ABprppaaap:187	ABprppaaap	187	1468	-23531	-117	-90	1468	28.8	352	346	30	172847
ABprppaap:131	ABprppaap	131	1528	-23471	-74	-81	1528	21.8	381	331	36	237760
ABprppaapa:181	ABprppaapa	181	1713	-23286	-371	-420	1713	26.4	359	303	35	198318
ABprppaapp:181	ABprppaapp	181	1664	-23335	-184	-194	1664	24.6	395	317	33	182132
ABprppap:91	ABprppap	91	1728	-23271	-87	-94	1728	27.8	434	370	43	451622
ABprppapa:126	ABprppapa	126	1637	-23362	-67	-64	1637	23.0	419	356	36	272399
ABprppapaa:182	ABprppapaa	182	1864	-23135	-46	-26	1864	26.5	405	354	32	191915
ABprppapap:182	ABprppapap	182	2184	-22815	-140	-126	2184	26.6	428	330	33	168669
ABprppapp:126	ABprppapp	126	1600	-23399	-74	-70	1600	25.1	462	363	38	331811
ABprppappa:174	ABprppappa	174	2471	-22528	-66	67	2471	24.9	459	321	34	189168
ABprppappp:174	ABprppappp	174	2361	-22638	-625	-204	2361	26.1	487	322	34	204463
ABprppp:61	ABprppp	61	1631	-23368	-172	-175	1631	32.2	475	334	49	430790
ABprpppa:90	ABprpppa	90	1658	-23341	-76	-77	1658	30.6	414	323	43	361389
ABprpppaa:126	ABprpppaa	126	1524	-23475	-17	-20	1524	26.7	353	301	37	276069
ABprpppaaa:185	ABprpppaaa	185	1540	-23459	-180	-115	1540	27.3	290	315	33	217387
ABprpppaap:185	ABprpppaap	185	1518	-23481	-43	-45	1518	28.3	324	316	31	188045
ABprpppap:126	ABprpppap	126	1465	-23534	-123	-122	1465	28.7	401	312	39	296585
ABprpppapa:178	ABprpppapa	178	1700	-23299	-276	-204	1700	34.2	349	301	32	211927
ABprpppapp:178	ABprpppapp	178	1694	-23305	-206	-149	1694	32.0	385	322	34	229769
ABprpppp:90	ABprpppp	90	1662	-23337	-137	-139	1662	39.5	449	313	44	423269
ABprppppa:126	ABprppppa	126	2807	-22192	951	973	2807	42.7	442	312	38	311071
ABprppppaa:184	ABprppppaa	184	9389	-15610	5579	6147	9389	48.8	413	312	31	152187
ABprppppap:184	ABprppppap	184	9764	-15235	5954	6393	9764	53.0	433	306	33	155556
ABprppppp:126	ABprppppp	126	2608	-22391	844	871	2608	38.4	413	295	37	280931
ABprpppppa:181	ABprpppppa	181	8018	-16981	4794	4769	8018	41.1	368	294	30	173175
ABprpppppp:181	ABprpppppp	181	6668	-18331	3515	3721	6668	41.6	408	308	32	166747
EMS:6	EMS	6	1519	-23480	-368	-368	1519	35.7	361	181	74	904645
MS:16	MS	16	1541	-23459	-211	-214	1541	27.0	277	217	67	413585
MSa:31	MSa	31	1528	-23471	-214	-214	1528	33.2	218	190	63	432766
MSaa:48	MSaa	48	1529	-23470	-220	-220	1529	32.0	151	188	56	523340
MSaaa:70	MSaaa	70	1559	-23440	-150	-157	1559	30.5	144	196	48	496830
MSaaaa:97	MSaaaa	97	1683	-23316	-28	-31	1683	29.6	139	217	45	463000
MSaaaaa:128	MSaaaaa	128	1404	-23595	-81	-83	1404	42.6	163	231	37	315570
MSaaaaaa:172	MSaaaaaa	172	1387	-23612	-18	-25	1387	50.7	144	270	29	159286
MSaaaaap:172	MSaaaaap	172	1384	-23615	-17	-18	1384	48.9	174	249	32	179917
MSaaaap:128	MSaaaap	128	1419	-23580	-74	-79	1419	36.7	191	236	37	311510
MSaaaapa:176	MSaaaapa	176	1442	-23557	-13	-16	1442	43.8	192	268	31	201253
MSaaaapp:176	MSaaaapp	176	1415	-23584	-71	-73	1415	36.9	202	244	32	219945
MSaaap:97	MSaaap	97	1597	-23402	-80	-85	1597	37.5	205	194	42	376450
MSaaapa:131	MSaaapa	131	1410	-23590	-88	-89	1410	46.2	211	225	38	287320
MSaaapaa:174	MSaaapaa	174	1452	-23547	12	11	1452	50.1	216	218	33	178123
MSaaapap:174	MSaaapap	174	1419	-23580	-33	-33	1419	54.9	208	253	32	160006
MSaaapp:131	MSaaapp	131	1455	-23544	-35	-34	1455	50.0	250	240	32	196815
MSaaappa:206	MSaaappa	206	1479	-23520	68	66	1479	54.4	227	253	27	116144
MSaaappp:206	MSaaappp	206	1430	-23569	-77	-49	1430	49.8	254	231	29	132099
MSaap:70	MSaap	70	1555	-23444	-143	-143	1555	27.4	229	187	48	383103
MSaapa:97	MSaapa	97	1647	-23352	-58	-62	1647	30.5	240	186	42	340964
MSaapaa:128	MSaapaa	128	1456	-23543	-56	-59	1456	35.4	229	193	39	296117
MSaapaaa:171	MSaapaaa	171	1436	-23563	-17	-19	1436	42.8	212	193	34	206416
MSaapaap:171	MSaapaap	171	1444	-23555	-38	-39	1444	32.9	231	198	34	210138
MSaapap:128	MSaapap	128	1467	-23532	-66	-51	1467	36.7	268	163	36	263402
MSaapapa:182	MSaapapa	182	1453	-23546	-59	-39	1453	42.2	239	166	30	141732
MSaapapp:182	MSaapapp	182	1662	-23337	-408	-169	1662	35.3	267	159	33	181573
MSaapp:97	MSaapp	97	1592	-23407	-82	-88	1592	24.5	280	197	43	309910
MSaappa:138	MSaappa	138	1525	-23474	-46	-49	1525	23.8	241	220	34	200557
MSaappaa:212	MSaappaa	212	1580	-23419	-20	-35	1580	27.4	248	234	30	138753
MSaappap:212	MSaappap	212	1820	-23179	-43	79	1820	26.7	279	200	30	124828
MSaappp:138	MSaappp	138	2001	-22998	326	333	2001	27.0	270	171	42	366878
MSap:48	MSap	48	1558	-23441	-129	-132	1558	38.2	235	158	54	478539
MSapa:72	MSapa	72	1555	-23444	-148	-152	1555	39.5	207	155	48	517864
MSapaa:100	MSapaa	100	1559	-23440	-103	-105	1559	39.0	218	143	41	391526
MSapaaa:135	MSapaaa	135	1487	-23512	18	16	1487	47.8	207	147	35	187787
MSapaaaa:181	MSapaaaa	181	1382	-23617	-52	-56	1382	52.5	187	137	30	99375
MSapaaap:181	MSapaaap	181	1436	-23563	-14	-8	1436	62.0	205	155	31	88783
MSapaap:135	MSapaap	135	1488	-23511	-13	-3	1488	52.9	247	190	34	187386
MSapaapa:187	MSapaapa	187	1464	-23535	-21	-12	1464	59.5	216	198	30	87366
MSapaapp:187	MSapaapp	187	1461	-23538	-8	-3	1461	54.5	248	203	30	94718
MSapap:100	MSapap	100	1564	-23435	-87	-92	1564	43.8	271	198	41	328455
MSapapa:136	MSapapa	136	1449	-23550	-72	-75	1449	45.5	256	180	38	236283
MSapapaa:179	MSapapaa	179	1402	-23597	-57	-47	1402	50.9	224	161	30	90981
MSapapap:179	MSapapap	179	1535	-23464	-90	-47	1535	46.0	260	196	33	138621
MSapapp:136	MSapapp	136	1506	-23493	-35	-36	1506	50.6	293	218	32	162774
MSapappa:214	MSapappa	214	1467	-23532	-78	-92	1467	54.4	266	240	28	109516
MSapappp:214	MSapappp	214	1541	-23458	-226	-158	1541	57.8	288	209	29	91158
MSapp:72	MSapp	72	1587	-23412	-96	-100	1587	35.7	279	165	47	425790
MSappa:100	MSappa	100	1623	-23376	-67	-68	1623	31.7	286	138	42	376608
MSappaa:130	MSappaa	130	1453	-23546	-46	-48	1453	34.9	222	146	38	277669
MSappaaa:179	MSappaaa	179	1433	-23566	-40	-52	1433	38.9	210	149	33	182378
MSappaap:179	MSappaap	179	1553	-23446	27	39	1553	30.2	235	158	33	159238
MSappap:130	MSappap	130	1519	-23480	-28	-7	1519	35.4	277	131	35	257899
MSappapa:196	MSappapa	196	2494	-22505	851	830	2494	46.1	244	137	31	122500
MSappapp:196	MSappapp	196	2456	-22543	179	601	2456	40.5	275	126	32	139318
MSappp:100	MSappp	100	1569	-23430	-62	-65	1569	39.7	323	186	40	333197
MSapppa:143	MSapppa	143	4467	-20532	2576	2551	4467	37.1	290	187	32	165142
MSapppp:143	MSapppp	143	4719	-20280	2776	2755	4719	37.3	314	130	37	249829
MSp:31	MSp	31	1540	-23459	-159	-160	1540	32.2	317	237	61	314129
MSpa:48	MSpa	48	1528	-23471	-161	-162	1528	30.3	263	255	54	307331
MSpaa:70	MSpaa	70	1566	-23433	-105	-107	1566	31.1	253	267	46	274680
MSpaaa:98	MSpaaa	98	1649	-23350	-39	-41	1649	29.8	228	248	42	305080
MSpaaaa:130	MSpaaaa	130	1438	-23561	-79	-87	1438	34.1	217	263	37	286428
MSpaaaaa:173	MSpaaaaa	173	1497	-23502	-10	-16	1497	42.6	216	292	31	233572
MSpaaaap:173	MSpaaaap	173	1488	-23511	-17	-8	1488	34.4	225	274	32	216409
MSpaaap:130	MSpaaap	130	1525	-23474	-6	-8	1525	44.6	261	276	34	227601
MSpaaapa:178	MSpaaapa	178	1508	-23491	19	20	1508	50.8	233	292	30	167290
MSpaaapp:178	MSpaaapp	178	1522	-23477	-55	-42	1522	48.2	267	273	30	155682
MSpaap:98	MSpaap	98	1617	-23382	-44	-44	1617	37.3	292	245	42	326477
MSpaapa:132	MSpaapa	132	1447	-23552	-63	-66	1447	38.6	266	238	37	277569
MSpaapaa:175	MSpaapaa	175	1495	-23504	-15	-14	1495	43.5	234	252	33	229305
MSpaapap:175	MSpaapap	175	1489	-23510	-141	-65	1489	40.4	268	224	35	243913
MSpaapp:132	MSpaapp	132	1538	-23461	-169	-103	1538	46.6	318	235	34	248933
MSpaappa:203	MSpaappa	203	1560	-23439	-9	-19	1560	49.7	273	254	29	157328
MSpaappp:203	MSpaappp	203	1674	-23325	-301	-173	1674	51.7	303	229	29	131431
MSpap:70	MSpap	70	1627	-23372	-64	-68	1627	27.5	314	217	48	299052
MSpapa:97	MSpapa	97	1714	-23285	-77	-89	1714	22.6	318	218	43	260397
MSpapaa:125	MSpapaa	125	1574	-23425	-77	-57	1574	23.4	328	225	37	214164
MSpapaaa:180	MSpapaaa	180	1706	-23293	-319	-210	1706	29.9	320	212	33	161332
MSpapaap:180	MSpapaap	180	1619	-23380	14	11	1619	30.1	299	250	30	154780
MSpapap:125	MSpapap	125	1540	-23459	0	0	1540	25.3	282	243	38	209041
MSpapapa:171	MSpapapa	171	1508	-23491	-29	-33	1508	32.3	256	261	34	220387
MSpapapp:171	MSpapapp	171	1530	-23469	-72	-72	1530	29.8	275	221	33	177934
MSpapp:97	MSpapp	97	1657	-23342	-72	-71	1657	23.0	380	225	43	269958
MSpappa:137	MSpappa	137	3377	-21622	617	841	3377	24.2	357	216	35	189625
MSpappp:137	MSpappp	137	4362	-20637	1676	1855	4362	24.7	399	195	42	302628
MSpp:48	MSpp	48	1520	-23479	-163	-164	1520	30.6	361	229	53	300168
MSppa:72	MSppa	72	1638	-23361	-97	-97	1638	35.3	352	255	47	340282
MSppaa:101	MSppaa	101	1651	-23348	-3	-12	1651	33.8	328	229	41	301216
MSppaaa:137	MSppaaa	137	1516	-23483	-48	-45	1516	36.3	298	233	36	240218
MSppaaaa:186	MSppaaaa	186	1648	-23351	-56	-21	1648	43.5	271	310	29	131967
MSppaaap:186	MSppaaap	186	1550	-23449	-50	-38	1550	41.2	281	277	30	149713
MSppaap:137	MSppaap	137	1550	-23449	-63	-55	1550	31.4	321	264	36	221098
MSppaapa:204	MSppaapa	204	1571	-23428	-73	-43	1571	34.8	285	300	28	136689
MSppaapp:204	MSppaapp	204	1757	-23242	-114	-129	1757	34.6	321	265	31	133366
MSppap:101	MSppap	101	1619	-23380	-40	-40	1619	37.9	382	251	41	299107
MSppapa:139	MSppapa	139	1746	-23253	113	115	1746	39.2	332	265	36	226097
MSppapaa:186	MSppapaa	186	2297	-22702	518	551	2297	46.6	301	298	30	128612
MSppapap:186	MSppapap	186	2540	-22459	401	526	2540	45.9	318	268	30	125159
MSppapp:139	MSppapp	139	2588	-22411	-67	161	2588	43.2	370	245	34	195983
MSppappa:203	MSppappa	203	6022	-18977	2535	2832	6022	46.0	334	259	30	135216
MSppappp:203	MSppappp	203	7854	-17145	146	1699	7854	45.1	345	232	32	162869
MSppp:72	MSppp	72	1627	-23372	-80	-83	1627	38.1	419	230	46	379107
MSpppa:100	MSpppa	100	1877	-23122	171	170	1877	43.4	413	216	41	374119
MSpppaa:142	MSpppaa	142	4091	-20908	1203	1484	4091	51.3	372	201	36	234984
MSpppaaa:211	MSpppaaa	211	5785	-19214	2773	2827	5785	57.9	323	210	29	96557
MSpppaap:211	MSpppaap	211	5671	-19328	963	1358	5671	58.7	366	203	31	106925
MSpppap:142	MSpppap	142	5952	-19047	1482	2067	5952	55.4	419	212	36	215483
MSpppapa:217	MSpppapa	217	12331	-12668	5818	6494	12331	62.7	379	208	30	100684
MSpppapp:217	MSpppapp	217	11863	-13137	5375	6194	11863	61.0	415	238	31	100795
MSpppp:100	MSpppp	100	2019	-22980	271	270	2019	42.1	465	238	41	393685
MSppppa:144	MSppppa	144	21989	-3010	16036	16530	21989	49.7	401	240	36	223714
MSppppaa:219	MSppppaa	219	52384	27384	39241	39400	52384	54.0	351	246	28	101745
MSppppap:219	MSppppap	219	51257	26257	38653	39360	51257	55.5	399	245	28	92817
MSppppp:144	MSppppp	144	25964	964	18239	19040	25964	42.1	415	242	37	255522
E:16	E	16	1585	-23414	-330	-330	1585	33.0	424	183	63	434853
Ea:31	Ea	31	1552	-23447	-296	-297	1552	37.9	375	147	62	455682
Eal:49	Eal	49	1570	-23429	-182	-188	1570	35.2	308	160	53	401988
Eala:73	Eala	73	1596	-23403	-143	-146	1596	38.4	322	142	45	421356
Ealaa:102	Ealaa	102	1528	-23471	-147	-153	1528	44.3	317	161	42	353221
Ealaad:135	Ealaad	135	1539	-23460	6	5	1539	52.9	322	138	34	191948
Ealaada:182	Ealaada	182	1455	-23544	-8	-1	1455	57.7	270	144	31	97436
Ealaadp:182	Ealaadp	182	1500	-23499	-23	-24	1500	54.2	298	125	33	127903
Ealaav:135	Ealaav	135	1503	-23496	-10	-10	1503	46.7	290	149	37	237540
Ealaava:178	Ealaava	178	1414	-23585	-11	-12	1414	60.6	237	154	31	97472
Ealaavp:178	Ealaavp	178	1500	-23499	12	1	1500	53.1	250	150	33	119749
Ealap:102	Ealap	102	1626	-23373	-76	-77	1626	36.8	366	191	40	287462
Ealapa:137	Ealapa	137	1463	-23536	-125	-129	1463	40.9	335	164	37	248001
Ealapaa:180	Ealapaa	180	1535	-23464	-39	-44	1535	49.9	285	192	31	117026
Ealapap:180	Ealapap	180	1732	-23267	-225	-129	1732	46.6	297	141	32	129146
Ealapp:137	Ealapp	137	1637	-23362	-239	-155	1637	44.3	351	210	32	164715
Ealappa:211	Ealappa	211	1618	-23381	-270	-234	1618	53.6	300	191	28	90675
Ealappp:211	Ealappp	211	1708	-23291	-170	-119	1708	46.4	309	202	28	95263
Ealp:73	Ealp	73	1660	-23339	-129	-131	1660	26.8	385	163	46	312120
Ealpa:101	Ealpa	101	1633	-23366	-81	-82	1633	28.8	356	133	42	375927
Ealpaa:136	Ealpaa	136	1525	-23474	-105	-108	1525	24.1	315	173	38	228041
Ealpaaa:180	Ealpaaa	180	2066	-22933	-48	166	2066	32.7	312	145	33	166863
Ealpaap:180	Ealpaap	180	1665	-23334	-183	-105	1665	34.4	320	179	33	161505
Ealpap:136	Ealpap	136	1541	-23458	-31	-31	1541	28.6	368	144	36	241129
Ealpapa:187	Ealpapa	187	1600	-23399	-182	-170	1600	37.3	352	155	31	142413
Ealpapaa:219	Ealpapaa	219	2458	-22541	-794	-981	2458	41.5	365	144	30	140892
Ealpapap:219	Ealpapap	219	2194	-22805	60	78	2194	38.0	370	139	30	128312
Ealpapp:187	Ealpapp	187	1659	-23340	-98	-82	1659	32.1	367	140	32	151568
Ealpp:101	Ealpp	101	1683	-23316	-40	-42	1683	25.2	421	146	40	357236
Ealppa:144	Ealppa	144	1908	-23091	159	180	1908	30.1	396	122	34	239474
Ealppaa:218	Ealppaa	218	2547	-22452	-338	83	2547	31.3	415	134	38	303190
Ealppap:218	Ealppap	218	2180	-22820	83	189	2180	27.0	416	136	26	56629
Ealppp:144	Ealppp	144	2679	-22320	744	776	2679	33.0	434	132	39	324023
Ear:49	Ear	49	1588	-23411	-231	-234	1588	34.2	395	137	52	449443
Eara:75	Eara	75	1627	-23372	-187	-190	1627	39.0	388	128	46	480318
Earaa:105	Earaa	105	1571	-23428	-106	-106	1571	47.3	362	180	39	294056
Earaad:142	Earaad	142	1598	-23401	-137	-99	1598	57.1	358	178	35	154694
Earaada:204	Earaada	204	1511	-23488	-316	-317	1511	63.5	303	182	28	56517
Earaadp:204	Earaadp	204	1602	-23397	-98	-105	1602	61.6	341	162	29	71722
Earaav:142	Earaav	142	1481	-23518	-75	-70	1481	49.9	324	173	34	166857
Earaava:195	Earaava	195	1407	-23593	-51	-53	1407	60.0	247	180	26	65510
Earaavp:195	Earaavp	195	1607	-23392	-5	-10	1607	57.4	287	188	30	84431
Earap:105	Earap	105	1629	-23370	-102	-109	1629	40.5	418	160	39	318560
Earapa:144	Earapa	144	1477	-23522	-115	-115	1477	47.5	367	138	36	216316
Earapaa:188	Earapaa	188	1533	-23466	-26	-46	1533	55.0	316	149	31	89937
Earapap:188	Earapap	188	1590	-23409	-106	-112	1590	50.0	339	120	30	95283
Earapp:144	Earapp	144	1677	-23322	-232	-123	1677	49.7	396	123	33	171451
Earp:75	Earp	75	1673	-23326	-226	-226	1673	32.8	457	136	45	520268
Earpa:105	Earpa	105	1586	-23413	-134	-137	1586	36.5	408	121	41	431593
Earpaa:146	Earpaa	146	1522	-23477	-86	-57	1522	38.4	359	115	34	195082
Earpaaa:212	Earpaaa	212	1533	-23466	-140	-101	1533	44.6	376	110	31	109312
Earpaap:212	Earpaap	212	1785	-23214	-301	-162	1785	39.3	409	112	30	124270
Earpap:146	Earpap	146	2343	-22656	-201	81	2343	39.3	410	125	35	238736
Earpapa:218	Earpapa	218	2583	-22417	-2053	-2526	2583	46.6	380	132	28	100336
Earpapp:218	Earpapp	218	5229	-19770	-221	1145	5229	47.6	420	142	28	90322
Earpp:105	Earpp	105	1669	-23330	-63	-66	1669	36.8	470	153	40	427643
Earppa:150	Earppa	150	8873	-16126	5639	5806	8873	45.3	413	144	37	244112
Earppp:150	Earppp	150	11550	-13449	7751	8242	11550	47.5	444	148	35	194520
Ep:31	Ep	31	1562	-23437	-346	-353	1562	43.2	463	191	59	413712
Epl:50	Epl	50	1612	-23387	-287	-294	1612	41.9	447	166	50	470113
Epla:75	Epla	75	1671	-23328	-206	-211	1671	43.6	467	170	44	496428
Eplaa:105	Eplaa	105	1600	-23399	-164	-167	1600	47.9	435	159	41	357559
Eplaaa:139	Eplaaa	139	1484	-23515	-66	-70	1484	56.9	352	130	35	188173
Eplaaaa:186	Eplaaaa	186	1439	-23560	-27	-24	1439	64.0	278	131	30	92749
Eplaaap:186	Eplaaap	186	1467	-23532	-17	-32	1467	62.8	310	135	31	90837
Eplaap:139	Eplaap	139	1490	-23509	-144	-139	1490	59.0	401	153	35	177282
Eplaapa:184	Eplaapa	184	1604	-23395	-142	-132	1604	61.4	369	137	34	124696
Eplaapp:184	Eplaapp	184	1481	-23518	-47	-43	1481	63.7	344	129	31	96936
Eplap:105	Eplap	105	1630	-23369	-91	-91	1630	44.7	479	184	39	338748
Eplapa:151	Eplapa	151	1648	-23351	-169	-92	1648	52.2	410	144	36	216459
Eplapaa:198	Eplapaa	198	1563	-23437	-117	-125	1563	55.6	340	157	28	80076
Eplapap:198	Eplapap	198	2289	-22710	-1079	-485	2289	55.5	384	136	33	123909
Eplapp:151	Eplapp	151	1865	-23134	-278	-243	1865	56.9	416	165	28	112465
Eplp:75	Eplp	75	1747	-23252	-227	-230	1747	31.7	509	186	44	472287
Eplpa:104	Eplpa	104	1675	-23324	-134	-136	1675	23.8	476	171	41	320230
Eplpaa:141	Eplpaa	141	1595	-23404	-61	-60	1595	32.7	438	158	36	230343
Eplpaaa:187	Eplpaaa	187	2311	-22688	-824	-737	2311	36.2	382	176	31	112751
Eplpaap:187	Eplpaap	187	2043	-22956	-309	-213	2043	35.6	418	149	32	160286
Eplpap:141	Eplpap	141	1654	-23345	-123	-85	1654	25.9	444	195	35	157672
Eplpapa:196	Eplpapa	196	4758	-20241	-1253	-1494	4758	33.4	396	198	30	102684
Eplpapp:196	Eplpapp	196	1999	-23000	-592	-273	1999	32.6	432	192	30	81992
Eplpp:104	Eplpp	104	1648	-23351	-79	-78	1648	27.3	527	198	40	405478
Eplppa:150	Eplppa	150	3519	-21480	1540	1600	3519	29.3	487	166	38	268678
Eplppp:150	Eplppp	150	3141	-21858	924	1100	3141	27.1	445	156	32	179944
Epr:50	Epr	50	1646	-23353	-243	-254	1646	34.7	491	213	51	460240
Epra:76	Epra	76	1677	-23322	-120	-125	1677	32.2	446	219	46	331978
Epraa:106	Epraa	106	1658	-23341	-15	-18	1658	27.7	402	194	39	216384
Epraaa:145	Epraaa	145	1581	-23418	-76	-70	1581	35.4	339	207	34	149334
Epraaaa:194	Epraaaa	194	1670	-23329	50	48	1670	41.5	297	249	27	78143
Epraaap:194	Epraaap	194	1709	-23290	-14	14	1709	40.8	315	212	29	89802
Epraap:145	Epraap	145	1974	-23025	-2218	-1172	1974	35.0	370	197	33	143810
Eprap:106	Eprap	106	1635	-23364	-107	-88	1635	32.4	452	208	40	257421
Eprapa:147	Eprapa	147	1593	-23406	-43	-38	1593	40.8	371	166	35	163826
Eprapaa:198	Eprapaa	198	1748	-23251	24	16	1748	48.7	322	167	29	77238
Eprapap:198	Eprapap	198	1735	-23264	-466	-401	1735	43.5	352	165	30	85161
Eprapp:147	Eprapp	147	2022	-22977	-1007	-754	2022	43.0	396	198	33	132053
Eprappa:212	Eprappa	212	2244	-22755	-319	-216	2244	53.3	336	189	28	63117
Eprappp:212	Eprappp	212	4019	-20980	-3578	-2819	4019	46.8	363	207	27	64410
Eprp:76	Eprp	76	1713	-23286	-132	-132	1713	24.0	481	274	46	309258
Eprpa:107	Eprpa	107	2461	-22538	688	715	2461	27.7	423	248	38	188945
Eprpaa:149	Eprpaa	149	10296	-14703	5793	6234	10296	28.9	359	245	34	116480
Eprpap:149	Eprpap	149	10951	-14048	4976	5919	10951	26.3	397	244	33	106329
Eprpp:107	Eprpp	107	3173	-21826	1253	1282	3173	28.8	464	249	41	235280
Eprppa:158	Eprppa	158	30029	5029	20104	20955	30029	36.4	378	236	34	146422
Eprppp:158	Eprppp	158	29725	4725	22853	23159	29725	30.3	402	269	34	119725
P2:6	P2	6	1531	-23468	-486	-486	1531	33.5	517	264	72	904197
C:19	C	19	1589	-23410	-363	-363	1589	51.9	452	295	63	356956
Ca:34	Ca	34	1566	-23433	-305	-305	1566	58.7	393	276	56	237585
Caa:53	Caa	53	1624	-23375	-270	-272	1624	59.8	361	273	49	219104
Caaa:82	Caaa	82	1667	-23332	-188	-191	1667	53.0	372	272	44	263832
Caaaa:116	Caaaa	116	1582	-23417	-89	-88	1582	53.3	421	276	38	171956
Caaaaa:167	Caaaaa	167	1859	-23140	-168	-146	1859	59.3	444	282	33	87400
Caaaap:167	Caaaap	167	1543	-23456	-102	-101	1543	62.7	485	265	34	93007
Caaap:116	Caaap	116	1542	-23457	-139	-140	1542	52.5	471	308	38	205117
Caaapa:162	Caaapa	162	1833	-23166	-182	-129	1833	49.0	509	328	33	122427
Caaapp:162	Caaapp	162	1969	-23030	-301	-165	1969	52.5	475	309	33	102131
Caap:82	Caap	82	1766	-23233	-145	-146	1766	61.0	427	302	42	213281
Caapa:121	Caapa	121	1558	-23441	-89	-85	1558	61.6	465	300	32	108198
Caapp:121	Caapp	121	1604	-23395	-74	-74	1604	62.8	471	317	38	149085
Caappd:176	Caappd	176	1578	-23421	-219	-176	1578	59.0	519	252	34	97445
Caappv:176	Caappv	176	1632	-23367	-87	-35	1632	55.9	549	305	30	98348
Cap:53	Cap	53	1567	-23432	-311	-311	1567	51.6	443	241	50	278432
Capa:83	Capa	83	1728	-23271	-165	-172	1728	56.9	447	236	44	276839
Capaa:120	Capaa	120	1550	-23449	-153	-161	1550	51.1	505	229	39	240547
Capaaa:184	Capaaa	184	1935	-23064	-665	-507	1935	51.5	482	209	32	101750
Capaap:184	Capaap	184	1770	-23229	-202	-182	1770	43.6	508	218	36	146880
Capap:120	Capap	120	1501	-23498	-175	-186	1501	52.1	527	275	38	229055
Capapa:174	Capapa	174	1454	-23545	-200	-164	1454	41.5	545	230	34	150071
Capapp:174	Capapp	174	2951	-22048	-856	229	2951	42.5	547	293	36	180360
Capp:83	Capp	83	1675	-23324	-157	-160	1675	57.6	492	268	43	274951
Cappa:126	Cappa	126	1758	-23241	19	30	1758	55.1	509	267	36	164465
Cappaa:205	Cappaa	205	2839	-22160	-558	28	2839	44.0	519	266	30	79117
Cappap:205	Cappap	205	2139	-22860	-381	43	2139	33.4	519	250	33	101594
Cappp:126	Cappp	126	1721	-23278	-163	-100	1721	50.9	535	324	37	220556
Capppa:181	Capppa	181	2093	-22906	325	349	2093	48.3	563	283	31	105689
Capppp:181	Capppp	181	2449	-22550	-265	205	2449	44.5	549	321	35	161984
Cp:34	Cp	34	1588	-23411	-343	-344	1588	48.6	460	322	58	306733
Cpa:53	Cpa	53	1590	-23409	-289	-294	1590	52.9	406	343	50	271396
Cpaa:81	Cpaa	81	1631	-23368	-217	-220	1631	52.0	388	355	43	274578
Cpaaa:112	Cpaaa	112	1533	-23466	-108	-109	1533	52.9	397	339	39	193872
Cpaaaa:164	Cpaaaa	164	1563	-23436	-94	-101	1563	62.4	428	343	32	78153
Cpaaap:164	Cpaaap	164	1580	-23420	-39	-44	1580	64.7	467	322	32	72057
Cpaap:112	Cpaap	112	1599	-23400	-112	-115	1599	51.7	440	369	39	244608
Cpaapa:159	Cpaapa	159	1529	-23470	-62	-61	1529	56.0	462	369	33	101372
Cpaapp:159	Cpaapp	159	1512	-23487	-96	-89	1512	47.4	486	372	33	131473
Cpap:81	Cpap	81	1713	-23286	-154	-158	1713	58.7	447	365	43	275272
Cpapa:115	Cpapa	115	1663	-23336	28	32	1663	58.1	477	325	36	174763
Cpapp:115	Cpapp	115	1628	-23371	-72	-80	1628	55.4	486	363	39	220792
Cpappd:165	Cpappd	165	1968	-23031	290	293	1968	57.2	513	342	35	116098
Cpappv:165	Cpappv	165	2212	-22787	462	485	2212	49.9	545	332	33	142311
Cpp:53	Cpp	53	1621	-23378	-298	-303	1621	53.9	475	327	50	300168
Cppa:84	Cppa	84	1655	-23345	-166	-167	1655	46.9	494	367	45	415846
Cppaa:129	Cppaa	129	1608	-23391	-306	-256	1608	31.0	497	309	40	238777
Cppaaa:190	Cppaaa	190	2056	-22944	-909	-726	2056	35.4	448	277	34	113701
Cppaap:190	Cppaap	190	1563	-23436	-825	-530	1563	37.9	485	245	34	125196
Cppap:129	Cppap	129	1674	-23325	-610	-250	1674	34.7	543	304	42	364736
Cppapa:190	Cppapa	190	1797	-23202	-396	-316	1797	29.9	494	258	35	132470
Cppapp:190	Cppapp	190	3573	-21426	-1721	152	3573	30.6	519	280	36	175803
Cppp:84	Cppp	84	1718	-23281	-227	-232	1718	51.6	506	305	44	338660
Cpppa:125	Cpppa	125	10672	-14327	8015	8081	10672	41.3	537	340	40	333233
Cpppaa:183	Cpppaa	183	25915	915	19253	20804	25915	37.3	525	320	38	217832
Cpppap:183	Cpppap	183	23063	-1936	17262	18023	23063	29.5	511	317	36	166416
Cpppp:125	Cpppp	125	7323	-17676	4752	4839	7323	39.6	486	347	39	242631
Cppppa:181	Cppppa	181	22929	-2071	15312	17143	22929	39.1	506	296	34	140400
Cppppp:181	Cppppp	181	18528	-6471	13739	13812	18528	43.5	465	303	34	110955
P3:19	P3	19	1566	-23433	-379	-382	1566	37.0	525	230	60	393740
D:40	D	40	1591	-23408	-433	-436	1591	40.3	535	296	54	272134
Da:69	Da	69	1653	-23346	-405	-411	1653	47.9	526	268	46	135239
Daa:111	Daa	111	1580	-23419	-231	-236	1580	44.6	539	272	41	134390
Daaa:155	Daaa	155	2879	-22120	508	595	2879	49.7	460	230	34	86937
Daaaa:220	Daaaa	220	4047	-20953	-691	69	4047	54.0	446	246	34	95232
Daaap:220	Daaap	220	4697	-20303	895	1212	4697	58.0	448	250	30	68337
Daap:155	Daap	155	2759	-22240	786	792	2759	40.9	489	208	37	132495
Daapa:218	Daapa	218	5567	-19432	1657	1658	5567	51.0	436	202	30	61453
Daapp:218	Daapp	218	3941	-21059	1387	1344	3941	44.0	472	200	35	98946
Dap:111	Dap	111	1620	-23379	-176	-183	1620	44.5	511	211	37	90052
Dapa:161	Dapa	161	2751	-22248	-1630	-966	2751	51.6	432	193	30	68306
Dapp:161	Dapp	161	1775	-23224	-801	-321	1775	48.0	470	170	32	78069
Dappa:218	Dappa	218	2687	-22312	-1338	-117	2687	56.6	414	178	30	60692
Dappp:218	Dappp	218	2791	-22208	-1819	-558	2791	54.6	411	176	30	59600
Dp:69	Dp	69	1710	-23289	-291	-294	1710	36.3	533	324	47	143622
Dpa:111	Dpa	111	1586	-23413	-133	-114	1586	25.7	487	303	39	66554
Dpaa:165	Dpaa	165	2740	-22260	-2880	-1536	2740	35.3	424	249	33	82237
Dpap:165	Dpap	165	1822	-23177	-986	-474	1822	28.7	451	258	36	99296
Dpp:111	Dpp	111	1622	-23377	-177	-182	1622	36.9	528	297	40	107943
Dppa:153	Dppa	153	4441	-20558	-112	1136	4441	41.4	437	232	32	80032
Dppaa:212	Dppaa	212	9839	-15160	837	1650	9839	50.7	413	246	29	69575
Dppap:212	Dppap	212	6583	-18416	2675	3142	6583	47.4	436	264	30	74346
Dppp:153	Dppp	153	3410	-21589	1076	1230	3410	39.7	476	254	35	102121
Dpppa:211	Dpppa	211	6904	-18095	2798	3488	6904	43.9	454	265	32	89398
Dpppp:211	Dpppp	211	6119	-18881	3159	3136	6119	49.8	491	272	31	72577
P4:40	P4	40	1584	-23415	-288	-292	1584	37.0	533	236	47	169683
Z2:92	Z2	92	1749	-23250	-153	-152	1749	27.3	503	323	38	61780
Z3:92	Z3	92	1679	-23320	-79	-80	1679	34.5	520	237	37	61337
