# Supplementary material for: Quantitative Differences in Nuclear β-catenin and TCF Pattern Embryonic Cells in C. elegans
Source: PLoS Genet. 2015 Oct 21;11(10):e1005585. doi: 10.1371/journal.pgen.1005585 (PMC4619327; doi:10.1371/journal.pgen.1005585)
Supplement: S1 Data — For each cell analyzed, birth time is given in column 3 and the average nuclear reporter intensity over the lifetime of the cell (corrected for background) is given in column 7 (“blot”). For information on each embryo’s strain information and experimental conditions, refer to S2 Table. (ZIP) [file pgen.1005585.s005.zip › CAs/CA20120302_ceh-13_L1.csv]

cellTime	cell	time	none	global	local	blot	cross	z	x	y	size	gweight
ABa:1	ABa	1	11690	-13309	-96	-96	11690	32.0	214	210	82	2840889
ABal:4	ABal	4	10380	-14619	-158	-158	10380	30.5	190	262	72	2472955
ABala:14	ABala	14	9411	-15588	-198	-198	9411	39.5	172	221	66	2383865
ABalaa:25	ABalaa	25	8724	-16275	-102	-102	8724	45.0	157	236	58	1866091
ABalaaa:41	ABalaaa	41	8109	-16890	-157	-158	8109	38.6	157	202	51	1264691
ABalaaaa:61	ABalaaaa	61	7588	-17411	-55	-64	7588	47.3	162	217	44	770636
ABalaaaal:90	ABalaaaal	90	7373	-17626	-81	-72	7373	44.9	165	270	38	628237
ABalaaaala:122	ABalaaaala	122	7948	-17051	-82	-70	7948	51.2	161	274	32	502768
ABalaaaalp:122	ABalaaaalp	122	7929	-17070	-136	-111	7929	53.6	183	309	33	518884
ABalaaaar:90	ABalaaaar	90	7349	-17650	-63	-65	7349	45.9	153	210	39	716040
ABalaaaarl:121	ABalaaaarl	121	7982	-17017	8	4	7982	50.3	157	230	32	465933
ABalaaaarr:121	ABalaaaarr	121	7853	-17146	-49	-51	7853	47.9	180	187	33	514931
ABalaaap:61	ABalaaap	61	7564	-17435	-111	-100	7564	38.9	193	184	45	740447
ABalaaapa:85	ABalaaapa	85	7345	-17654	-35	-32	7345	36.6	148	218	40	665360
ABalaaapal:116	ABalaaapal	116	7764	-17235	-61	-43	7764	44.1	145	270	34	532077
ABalaaapar:116	ABalaaapar	116	7771	-17228	-39	-38	7771	42.4	142	226	32	469230
ABalaaapp:85	ABalaaapp	85	7319	-17681	-66	-70	7319	32.7	181	175	39	620812
ABalaaappl:116	ABalaaappl	116	7791	-17208	-18	-19	7791	39.5	161	200	32	443085
ABalaaappr:116	ABalaaappr	116	7761	-17238	-82	-95	7761	41.2	184	166	32	435693
ABalaap:41	ABalaap	41	8167	-16832	-178	-185	8167	48.1	187	251	50	1230937
ABalaapa:62	ABalaapa	62	7537	-17462	-74	-80	7537	43.7	228	187	43	704560
ABalaapaa:90	ABalaapaa	90	7332	-17667	-87	-92	7332	44.7	195	152	37	597998
ABalaapaaa:125	ABalaapaaa	125	7887	-17112	-94	-106	7887	52.5	195	163	30	390447
ABalaapaap:125	ABalaapaap	125	8002	-16998	-29	-44	8002	55.7	236	150	31	390609
ABalaapap:90	ABalaapap	90	7314	-17685	-64	-66	7314	39.3	226	142	37	543537
ABalaapapa:124	ABalaapapa	124	7944	-17055	-35	-26	7944	51.5	221	137	30	427639
ABalaapapp:124	ABalaapapp	124	7942	-17058	-25	-33	7942	50.8	256	129	33	442649
ABalaapp:62	ABalaapp	62	7545	-17454	-102	-105	7545	40.6	287	195	44	573386
ABalaappa:86	ABalaappa	86	7339	-17660	-10	-14	7339	30.0	217	156	37	511586
ABalaappaa:120	ABalaappaa	120	7803	-17196	-49	-43	7803	43.6	204	144	34	531994
ABalaappap:120	ABalaappap	120	7830	-17169	-54	-77	7830	42.1	228	144	31	343408
ABalaappp:86	ABalaappp	86	7308	-17691	-39	-40	7308	25.1	256	160	39	452405
ABalaapppa:117	ABalaapppa	117	7768	-17231	-69	-63	7768	34.5	211	153	35	487335
ABalaapppp:117	ABalaapppp	117	7751	-17248	-33	-39	7751	30.6	241	147	36	480949
ABalap:25	ABalap	25	8644	-16355	-100	-100	8644	28.9	211	190	58	1475226
ABalapa:41	ABalapa	41	8496	-16503	253	253	8496	28.7	210	163	51	1053683
ABalapaa:61	ABalapaa	61	7924	-17075	261	263	7924	30.9	193	189	44	609459
ABalapaaa:86	ABalapaaa	86	7486	-17513	78	80	7486	32.1	170	259	37	546932
ABalapaaaa:122	ABalapaaaa	122	7999	-17001	53	57	7999	40.8	164	268	35	652724
ABalapaaap:122	ABalapaaap	122	7931	-17068	46	45	7931	33.1	169	276	33	487631
ABalapaap:86	ABalapaap	86	7414	-17585	-35	-14	7414	34.1	193	298	37	536755
ABalapaapa:118	ABalapaapa	118	7850	-17149	18	34	7850	38.5	162	304	31	439289
ABalapaapp:118	ABalapaapp	118	7863	-17136	-31	-14	7863	35.9	185	325	32	418049
ABalapap:61	ABalapap	61	7713	-17286	111	111	7713	21.7	242	175	44	445497
ABalapapa:84	ABalapapa	84	7422	-17577	3	2	7422	28.7	211	282	38	553077
ABalapapaa:121	ABalapapaa	121	7952	-17047	83	89	7952	26.5	184	254	31	421230
ABalapapap:121	ABalapapap	121	7905	-17094	0	7	7905	26.3	198	285	34	478896
ABalapapp:84	ABalapapp	84	7442	-17557	37	42	7442	25.3	261	300	39	416126
ABalapappa:114	ABalapappa	114	7824	-17175	2	6	7824	29.9	222	311	34	435352
ABalapappp:114	ABalapappp	114	7759	-17240	-5	-11	7759	24.6	267	312	32	323458
ABalapp:41	ABalapp	41	8535	-16464	233	233	8535	38.6	258	220	50	916129
ABalappa:60	ABalappa	60	7815	-17184	154	157	7815	30.5	240	191	44	525862
ABalappaa:87	ABalappaa	87	7427	-17572	20	22	7427	27.6	173	216	37	508576
ABalappaaa:126	ABalappaaa	126	7992	-17007	34	32	7992	35.8	149	229	29	341403
ABalappaap:126	ABalappaap	126	8045	-16954	31	30	8045	30.1	180	234	32	375236
ABalappap:87	ABalappap	87	7382	-17617	-22	-22	7382	25.7	210	203	37	400824
ABalappapa:119	ABalappapa	119	7921	-17078	35	32	7921	33.6	169	191	32	372451
ABalappapp:119	ABalappapp	119	7933	-17066	23	6	7933	30.8	199	171	33	332925
ABalappp:60	ABalappp	60	7771	-17228	130	131	7771	30.6	312	216	45	404937
ABalapppa:84	ABalapppa	84	7378	-17621	31	33	7378	22.8	254	209	39	349319
ABalapppaa:114	ABalapppaa	114	7798	-17201	-40	-49	7798	29.2	203	211	31	273234
ABalapppap:114	ABalapppap	114	7801	-17198	-28	-35	7801	24.7	237	196	30	228658
ABalapppp:84	ABalapppp	84	7350	-17649	17	13	7350	23.9	320	193	39	295719
ABalappppa:114	ABalappppa	114	7732	-17267	-56	-69	7732	28.2	273	170	30	231132
ABalappppp:114	ABalappppp	114	7692	-17307	-64	-63	7692	24.1	317	173	30	212696
ABalp:14	ABalp	14	9452	-15547	-163	-163	9452	35.3	234	322	66	2170446
ABalpa:25	ABalpa	25	8644	-16355	-128	-128	8644	34.7	192	319	58	1721095
ABalpaa:42	ABalpaa	42	8118	-16882	-85	-85	8118	26.8	174	267	52	1107963
ABalpaaa:60	ABalpaaa	60	7597	-17402	-69	-77	7597	44.9	154	238	43	742557
ABalpaaaa:87	ABalpaaaa	87	7384	-17615	-111	-114	7384	59.2	191	210	38	577504
ABalpaaaaa:121	ABalpaaaaa	121	7927	-17072	-68	-100	7927	62.4	204	261	31	424391
ABalpaaaap:121	ABalpaaaap	121	7815	-17184	-160	-207	7815	65.1	243	261	30	352568
ABalpaaap:87	ABalpaaap	87	7404	-17595	-111	-126	7404	60.1	224	237	35	461506
ABalpaaapa:120	ABalpaaapa	120	7886	-17113	-125	-135	7886	59.9	250	278	30	420406
ABalpaaapp:120	ABalpaaapp	120	7961	-17038	12	6	7961	55.2	280	267	30	420828
ABalpaap:60	ABalpaap	60	7596	-17403	-184	-163	7596	36.7	183	278	45	653591
ABalpaapa:82	ABalpaapa	82	7426	-17573	-90	-94	7426	48.9	164	256	41	640218
ABalpaapaa:108	ABalpaapaa	108	7747	-17252	-113	-133	7747	54.9	180	244	33	496789
ABalpaapap:108	ABalpaapap	108	7722	-17277	-191	-213	7722	55.5	224	272	37	554004
ABalpaapapa:140	ABalpaapapa	140	8220	-16780	-179	-188	8220	54.0	214	258	30	318107
ABalpaapapp:140	ABalpaapapp	140	8383	-16617	-125	-184	8383	51.0	258	270	30	345355
ABalpaapp:82	ABalpaapp	82	7395	-17604	-201	-172	7395	52.8	214	287	38	611406
ABalpaappa:118	ABalpaappa	118	7872	-17127	-14	-14	7872	59.7	195	303	32	466737
ABalpaappp:118	ABalpaappp	118	8006	-16993	-64	-58	8006	58.2	227	318	31	427616
ABalpap:42	ABalpap	42	8146	-16853	-180	-181	8146	37.7	222	328	51	1196442
ABalpapa:60	ABalpapa	60	7593	-17406	-159	-162	7593	50.0	182	301	44	749515
ABalpapaa:85	ABalpapaa	85	7404	-17595	-95	-98	7404	61.4	205	270	37	510296
ABalpapaaa:118	ABalpapaaa	118	7868	-17131	-121	-120	7868	65.3	228	292	32	417835
ABalpapaap:118	ABalpapaap	118	7909	-17090	-103	-84	7909	66.7	278	284	28	200484
ABalpapap:85	ABalpapap	85	7400	-17599	-178	-182	7400	61.8	251	287	36	454825
ABalpapapa:118	ABalpapapa	118	7964	-17035	-99	-104	7964	66.3	291	328	32	336363
ABalpapapp:118	ABalpapapp	118	7856	-17143	-117	-122	7856	66.8	328	316	31	248091
ABalpapp:60	ABalpapp	60	7649	-17350	-184	-188	7649	48.3	248	325	46	729068
ABalpappa:83	ABalpappa	83	7379	-17620	-148	-157	7379	62.5	272	270	37	413441
ABalpappaa:112	ABalpappaa	112	7893	-17106	58	41	7893	65.3	286	260	29	299327
ABalpappap:112	ABalpappap	112	7825	-17174	-25	-41	7825	65.2	327	264	32	328192
ABalpappp:83	ABalpappp	83	7428	-17571	-138	-130	7428	59.5	314	300	39	486785
ABalpapppa:113	ABalpapppa	113	7832	-17167	-65	-71	7832	59.5	296	281	32	466564
ABalpapppp:113	ABalpapppp	113	7821	-17178	-105	-126	7821	60.2	350	290	38	577903
ABalpp:25	ABalpp	25	8631	-16368	-92	-93	8631	24.1	275	343	58	1343796
ABalppa:42	ABalppa	42	9114	-15885	820	820	9114	20.4	232	332	50	885596
ABalppaa:62	ABalppaa	62	9100	-15899	1287	1299	9100	35.5	168	324	43	673843
ABalppaaa:89	ABalppaaa	89	8170	-16829	560	571	8170	48.2	183	317	35	581299
ABalppaaaa:125	ABalppaaaa	125	8382	-16617	332	365	8382	47.7	153	297	31	488716
ABalppaaap:125	ABalppaaap	125	8342	-16657	201	248	8342	48.1	173	326	33	526804
ABalppaap:89	ABalppaap	89	8168	-16831	614	617	8168	49.2	215	350	38	697268
ABalppaapa:123	ABalppaapa	123	8372	-16627	311	335	8372	51.4	196	346	33	568334
ABalppaapp:123	ABalppaapp	123	8216	-16783	111	145	8216	48.5	220	357	35	637376
ABalppap:62	ABalppap	62	9152	-15847	1240	1241	9152	36.5	228	337	44	609819
ABalppapa:84	ABalppapa	84	8252	-16747	556	553	8252	55.3	233	312	36	521219
ABalppapaa:115	ABalppapaa	115	8169	-16830	188	165	8169	64.5	251	312	30	333963
ABalppapap:115	ABalppapap	115	8198	-16801	197	219	8198	61.5	253	344	32	447789
ABalppapp:84	ABalppapp	84	8313	-16686	611	592	8313	56.6	278	326	37	504790
ABalppappa:114	ABalppappa	114	8276	-16723	273	286	8276	58.2	267	345	34	570812
ABalppappp:114	ABalppappp	114	8173	-16826	138	156	8173	58.2	302	328	33	503935
ABalppp:42	ABalppp	42	9478	-15521	1065	1066	9478	33.0	304	348	51	1060789
ABalpppa:61	ABalpppa	61	8573	-16426	769	773	8573	33.0	245	286	44	537030
ABalpppaa:85	ABalpppaa	85	7984	-17015	460	480	7984	38.2	202	332	38	606668
ABalpppaaa:120	ABalpppaaa	120	8147	-16852	148	167	8147	42.3	189	348	33	540978
ABalpppaap:120	ABalpppaap	120	8148	-16851	233	250	8148	35.4	201	357	31	437521
ABalpppap:85	ABalpppap	85	7896	-17103	360	380	7896	36.7	245	346	39	553967
ABalpppapa:115	ABalpppapa	115	8135	-16864	219	240	8135	41.6	227	361	33	488854
ABalpppapp:115	ABalpppapp	115	8034	-16965	150	174	8034	37.0	255	373	33	442513
ABalpppp:61	ABalpppp	61	8719	-16280	854	857	8719	34.5	302	335	46	548869
ABalppppa:83	ABalppppa	83	7757	-17242	227	242	7757	33.0	275	332	38	495394
ABalppppaa:114	ABalppppaa	114	8003	-16996	126	140	8003	34.8	234	333	33	447446
ABalppppap:114	ABalppppap	114	7920	-17079	83	94	7920	29.7	261	349	34	489998
ABalppppp:83	ABalppppp	83	7788	-17211	258	251	7788	34.0	327	351	40	474065
ABalpppppa:111	ABalpppppa	111	8051	-16948	222	227	8051	34.6	281	368	33	447342
ABalpppppp:111	ABalpppppp	111	7907	-17092	80	75	7907	35.1	324	370	35	399191
ABar:4	ABar	4	10396	-14603	-157	-157	10396	34.8	290	156	72	2268025
ABara:14	ABara	14	9462	-15537	-203	-203	9462	47.4	296	172	65	1990516
ABaraa:25	ABaraa	25	8735	-16264	-182	-183	8735	53.0	234	190	58	1633784
ABaraaa:40	ABaraaa	40	8208	-16792	-137	-136	8208	48.1	219	153	52	1283977
ABaraaaa:60	ABaraaaa	60	7602	-17398	-115	-125	7602	54.2	199	185	43	742930
ABaraaaaa:88	ABaraaaaa	88	7347	-17652	-81	-95	7347	50.4	171	191	38	765728
ABaraaaaaa:122	ABaraaaaaa	122	7893	-17106	-87	-101	7893	60.2	183	242	33	499889
ABaraaaaap:122	ABaraaaaap	122	7945	-17054	-11	-13	7945	54.9	188	202	33	557849
ABaraaaap:88	ABaraaaap	88	7371	-17628	-137	-153	7371	49.5	214	198	36	658846
ABaraaaapa:124	ABaraaaapa	124	7951	-17048	-81	-104	7951	47.6	187	219	31	524219
ABaraaaapp:124	ABaraaaapp	124	7916	-17083	-131	-140	7916	40.9	219	247	32	502283
ABaraaap:60	ABaraaap	60	7627	-17372	-135	-138	7627	48.5	256	157	45	694471
ABaraaapa:82	ABaraaapa	82	7374	-17625	-136	-152	7374	51.6	224	150	40	665167
ABaraaapaa:109	ABaraaapaa	109	7661	-17338	-123	-142	7661	58.5	207	200	33	466438
ABaraaapap:109	ABaraaapap	109	7706	-17293	-143	-160	7706	54.6	242	205	34	560479
ABaraaapp:82	ABaraaapp	82	7445	-17554	-36	-45	7445	54.0	270	143	38	607014
ABaraaappa:118	ABaraaappa	118	7853	-17146	-54	-53	7853	56.7	225	179	30	434858
ABaraaappp:118	ABaraaappp	118	7977	-17022	-25	-29	7977	62.0	258	188	31	418729
ABaraap:40	ABaraap	40	8205	-16794	-214	-219	8205	57.2	267	202	51	1041109
ABaraapa:59	ABaraapa	59	7726	-17273	-124	-127	7726	60.2	239	205	46	664561
ABaraapaa:82	ABaraapaa	82	7396	-17603	-151	-165	7396	53.7	219	218	38	615787
ABaraapaaa:114	ABaraapaaa	114	7860	-17140	-71	-106	7860	49.2	199	243	33	624941
ABaraapaap:114	ABaraapaap	114	7734	-17265	-154	-175	7734	48.0	241	257	34	614637
ABaraapap:82	ABaraapap	82	7398	-17601	-110	-117	7398	54.5	265	244	37	518736
ABaraapapa:112	ABaraapapa	112	7732	-17267	-95	-110	7732	47.8	265	275	36	708830
ABaraapapp:112	ABaraapapp	112	7750	-17249	-48	-63	7750	42.7	299	265	35	626749
ABaraapp:59	ABaraapp	59	7675	-17324	-180	-186	7675	60.4	305	218	44	574450
ABaraappa:82	ABaraappa	82	7445	-17554	-62	-66	7445	54.3	270	206	36	496360
ABaraappaa:112	ABaraappaa	112	7754	-17245	-56	-75	7754	44.4	227	203	33	571956
ABaraappap:112	ABaraappap	112	7771	-17228	-75	-94	7771	45.2	261	214	34	560430
ABaraappp:82	ABaraappp	82	7382	-17618	-133	-136	7382	54.9	318	211	38	529058
ABaraapppa:113	ABaraapppa	113	7731	-17268	-162	-172	7731	48.5	291	214	35	577387
ABaraapppp:113	ABaraapppp	113	7760	-17239	-84	-91	7760	44.2	330	213	33	485406
ABarap:25	ABarap	25	8690	-16309	-151	-151	8690	46.6	315	146	57	1557403
ABarapa:41	ABarapa	41	8202	-16797	-117	-116	8202	45.5	297	120	52	1237465
ABarapaa:59	ABarapaa	59	7653	-17346	-126	-129	7653	56.7	288	149	44	674376
ABarapaaa:85	ABarapaaa	85	7409	-17590	-48	-52	7409	61.3	252	175	38	629728
ABarapaaaa:120	ABarapaaaa	120	7890	-17109	-92	-118	7890	64.9	248	234	34	598899
ABarapaaap:120	ABarapaaap	120	7932	-17067	-6	-56	7932	66.8	279	220	27	208677
ABarapaap:85	ABarapaap	85	7368	-17631	-137	-148	7368	60.6	296	178	38	596650
ABarapaapa:114	ABarapaapa	114	7821	-17178	-85	-112	7821	58.5	261	229	33	595920
ABarapaapp:114	ABarapaapp	114	7780	-17219	-103	-124	7780	58.7	293	210	34	651555
ABarapap:59	ABarapap	59	7672	-17327	-177	-182	7672	55.0	354	153	45	658035
ABarapapa:81	ABarapapa	81	7457	-17542	-74	-94	7457	62.6	330	166	38	524863
ABarapapaa:114	ABarapapaa	114	7841	-17158	-24	-34	7841	65.8	305	215	31	430554
ABarapapap:114	ABarapapap	114	7797	-17202	-99	-134	7797	66.8	347	229	31	269444
ABarapapp:81	ABarapapp	81	7431	-17568	-153	-161	7431	60.0	364	192	40	556477
ABarapappa:108	ABarapappa	108	7715	-17284	-84	-91	7715	58.3	315	231	32	510227
ABarapappaa:140	ABarapappaa	140	8244	-16756	1	-6	8244	55.0	296	210	34	673418
ABarapappap:140	ABarapappap	140	8141	-16859	-113	-128	8141	56.0	322	212	34	666594
ABarapappp:108	ABarapappp	108	7747	-17252	-129	-143	7747	61.0	362	227	38	682271
ABarapp:41	ABarapp	41	8179	-16820	-209	-208	8179	54.2	366	167	50	1053468
ABarappa:60	ABarappa	60	7663	-17336	-69	-76	7663	51.7	375	122	45	748638
ABarappaa:86	ABarappaa	86	7409	-17590	-97	-108	7409	55.8	321	157	36	556654
ABarappaaa:123	ABarappaaa	123	8053	-16946	35	7	8053	65.5	299	190	30	329660
ABarappaap:123	ABarappaap	123	8004	-16996	-106	-137	8004	66.5	339	202	24	144478
ABarappap:86	ABarappap	86	7401	-17598	-82	-98	7401	57.2	361	136	40	688976
ABarappapa:117	ABarappapa	117	7786	-17213	-145	-180	7786	65.7	341	161	34	403815
ABarappapp:117	ABarappapp	117	7900	-17099	-68	-83	7900	66.5	390	178	32	300987
ABarappp:60	ABarappp	60	7666	-17333	-110	-115	7666	49.8	423	152	44	672804
ABarapppa:83	ABarapppa	83	7318	-17681	-144	-149	7318	49.2	319	119	38	623868
ABarapppaa:115	ABarapppaa	115	7856	-17143	-27	-29	7856	57.9	262	152	34	581341
ABarapppap:115	ABarapppap	115	7857	-17142	-24	-46	7857	63.2	295	158	32	456435
ABarapppp:83	ABarapppp	83	7346	-17653	-155	-158	7346	48.7	372	125	40	697820
ABarappppa:113	ABarappppa	113	7809	-17190	-35	-48	7809	59.7	315	142	35	621151
ABarappppp:113	ABarappppp	113	7771	-17228	-160	-163	7771	60.3	355	140	34	531756
ABarp:14	ABarp	14	9385	-15614	-95	-95	9385	23.4	361	155	68	1612617
ABarpa:25	ABarpa	25	8636	-16363	-25	-25	8636	22.3	306	138	59	1183451
ABarpaa:42	ABarpaa	42	8105	-16894	-55	-55	8105	25.6	291	122	52	985395
ABarpaaa:60	ABarpaaa	60	7543	-17456	-3	-3	7543	26.2	244	154	42	541185
ABarpaaaa:91	ABarpaaaa	91	7368	-17631	-27	-31	7368	19.6	201	254	38	585328
ABarpaaaaa:125	ABarpaaaaa	125	7925	-17074	-40	-29	7925	22.8	203	222	33	443312
ABarpaaaap:125	ABarpaaaap	125	7956	-17043	-9	-4	7956	17.5	228	245	32	329490
ABarpaaap:91	ABarpaaap	91	7347	-17652	-30	-40	7347	16.0	242	261	35	378437
ABarpaaapa:126	ABarpaaapa	126	7929	-17070	-29	-29	7929	21.8	247	223	30	277952
ABarpaaapp:126	ABarpaaapp	126	7936	-17064	9	15	7936	15.2	267	223	30	246242
ABarpaap:60	ABarpaap	60	7547	-17452	-103	-74	7547	18.0	311	159	48	412901
ABarpaapa:84	ABarpaapa	84	7278	-17721	-39	-41	7278	13.5	284	253	37	239371
ABarpaapaa:115	ABarpaapaa	115	7671	-17328	-45	-48	7671	15.1	291	247	31	211139
ABarpaapap:115	ABarpaapap	115	7646	-17353	-103	-97	7646	17.2	341	276	34	177401
ABarpaapp:84	ABarpaapp	84	7334	-17665	-101	-91	7334	13.9	346	250	38	207805
ABarpaappa:114	ABarpaappa	114	7717	-17282	-10	-10	7717	17.6	375	248	33	164725
ABarpaappp:114	ABarpaappp	114	7792	-17207	-94	-66	7792	15.7	413	283	32	128958
ABarpap:42	ABarpap	42	8104	-16895	-113	-113	8104	37.3	344	192	51	887801
ABarpapa:61	ABarpapa	61	7559	-17440	-56	-55	7559	31.4	301	148	45	532339
ABarpapaa:85	ABarpapaa	85	7297	-17702	-34	-37	7297	14.2	242	208	38	384030
ABarpapaaa:117	ABarpapaaa	117	7711	-17288	-55	-62	7711	18.1	230	189	33	396503
ABarpapaap:117	ABarpapaap	117	7686	-17313	-103	-120	7686	17.9	271	187	31	285971
ABarpapap:85	ABarpapap	85	7279	-17720	-11	-15	7279	13.9	290	196	37	294158
ABarpapapa:118	ABarpapapa	118	7696	-17303	-68	-83	7696	17.7	295	211	30	211067
ABarpapapp:118	ABarpapapp	118	7674	-17325	-66	-70	7674	17.7	338	212	30	195046
ABarpapp:61	ABarpapp	61	7598	-17401	-52	-51	7598	27.5	367	183	44	393317
ABarpappa:85	ABarpappa	85	7316	-17683	-5	-11	7316	13.4	326	182	36	254206
ABarpappaa:121	ABarpappaa	121	7918	-17081	61	65	7918	17.0	313	169	29	261096
ABarpappap:121	ABarpappap	121	7841	-17158	6	-1	7841	20.9	346	174	32	241424
ABarpappp:85	ABarpappp	85	7311	-17688	-243	-138	7311	16.9	365	192	37	240958
ABarpapppa:117	ABarpapppa	117	7768	-17231	-68	-49	7768	20.6	371	169	32	228166
ABarpapppp:117	ABarpapppp	117	7858	-17141	-131	-103	7858	22.8	406	152	35	324536
ABarpp:25	ABarpp	25	8640	-16359	15	15	8640	23.2	420	162	58	1085200
ABarppa:44	ABarppa	44	9796	-15203	1391	1391	9796	20.6	386	148	50	663663
ABarppaa:63	ABarppaa	63	9443	-15556	1490	1488	9443	13.5	365	206	43	249153
ABarppaaa:91	ABarppaaa	91	9923	-15076	1867	1861	9923	13.2	358	313	37	219783
ABarppaaaa:128	ABarppaaaa	128	9197	-15802	979	976	9197	14.3	374	304	30	138318
ABarppaaap:128	ABarppaaap	128	9726	-15273	957	987	9726	18.4	416	331	33	153020
ABarppaap:91	ABarppaap	91	10515	-14484	2075	2118	10515	16.5	413	319	39	235692
ABarppaapa:125	ABarppaapa	125	9859	-15140	1170	1191	9859	16.3	447	315	35	130483
ABarppaapp:125	ABarppaapp	125	11136	-13863	1963	2047	11136	20.1	491	352	31	167520
ABarppap:63	ABarppap	63	9098	-15901	1112	1118	9098	15.3	417	245	44	218014
ABarppapa:91	ABarppapa	91	12381	-12618	3772	3863	12381	24.6	425	349	39	354084
ABarppapaa:128	ABarppapaa	128	11719	-13280	2826	2858	11719	23.2	421	371	35	309595
ABarppapap:128	ABarppapap	128	12354	-12645	3227	3316	12354	26.4	480	375	34	271452
ABarppapp:91	ABarppapp	91	13365	-11634	4852	4860	13365	25.6	494	363	40	396236
ABarppappa:130	ABarppappa	130	13584	-11415	4228	4237	13584	26.8	528	349	33	218874
ABarppappp:130	ABarppappp	130	18575	-6424	8984	8966	18575	35.4	579	362	34	360378
ABarppp:44	ABarppp	44	9847	-15152	1402	1403	9847	25.6	468	199	50	639308
ABarpppa:64	ABarpppa	64	9338	-15661	1355	1360	9338	19.6	447	211	43	266548
ABarpppaa:92	ABarpppaa	92	9857	-15142	1783	1785	9857	14.9	401	213	37	186014
ABarpppaaa:126	ABarpppaaa	126	9264	-15735	940	935	9264	16.8	398	185	30	128105
ABarpppaap:126	ABarpppaap	126	10237	-14762	1202	1292	10237	20.2	450	167	32	151665
ABarpppap:92	ABarpppap	92	9906	-15093	1558	1602	9906	15.1	447	215	36	152523
ABarpppapa:124	ABarpppapa	124	9478	-15522	1095	1091	9478	16.8	431	222	34	119128
ABarpppapp:124	ABarpppapp	124	10643	-14356	1616	1614	10643	19.8	491	191	31	123575
ABarpppp:64	ABarpppp	64	9778	-15221	1712	1711	9778	22.8	511	258	46	327869
ABarppppa:95	ABarppppa	95	11691	-13308	3197	3219	11691	18.3	485	186	41	293872
ABarppppaa:129	ABarppppaa	129	15074	-9925	5740	5756	15074	25.8	458	131	33	255746
ABarppppap:129	ABarppppap	129	15435	-9565	5713	5766	15435	28.0	507	155	35	247711
ABarppppp:95	ABarppppp	95	14662	-10337	6005	5993	14662	22.6	560	208	40	374831
ABarpppppa:132	ABarpppppa	132	16365	-8634	6501	6534	16365	28.6	547	178	33	238813
ABarpppppp:132	ABarpppppp	132	20559	-4440	10474	10455	20559	34.2	593	198	34	289044
ABp:1	ABp	1	11671	-13328	-114	-115	11671	34.0	428	160	76	2418190
ABpl:4	ABpl	4	10358	-14641	-72	-70	10358	18.7	364	275	70	1422502
ABpla:14	ABpla	14	9391	-15608	-35	-36	9391	14.0	264	244	67	1242903
ABplaa:25	ABplaa	25	8665	-16334	-8	-8	8665	13.6	234	242	60	1130302
ABplaaa:40	ABplaaa	40	8074	-16925	-97	-97	8074	14.5	228	197	50	807627
ABplaaaa:59	ABplaaaa	59	7602	-17397	-12	-10	7602	22.5	180	229	45	621168
ABplaaaaa:84	ABplaaaaa	84	7342	-17657	-1	-4	7342	21.8	193	307	38	531056
ABplaaaaaa:119	ABplaaaaaa	119	7824	-17175	25	30	7824	20.5	193	289	33	494703
ABplaaaaap:119	ABplaaaaap	119	7808	-17191	-17	-21	7808	19.5	234	294	32	396336
ABplaaaap:84	ABplaaaap	84	7329	-17671	-26	-33	7329	17.6	238	302	38	443638
ABplaaaapa:118	ABplaaaapa	118	7763	-17236	-41	-51	7763	17.0	263	277	31	346176
ABplaaaapp:118	ABplaaaapp	118	7712	-17287	-65	-64	7712	16.2	300	286	30	228338
ABplaaap:59	ABplaaap	59	7533	-17466	-85	-64	7533	13.5	253	222	45	349666
ABplaaapa:85	ABplaaapa	85	7333	-17666	-7	-8	7333	14.4	271	321	38	409193
ABplaaapaa:122	ABplaaapaa	122	7838	-17161	-29	-27	7838	16.1	280	322	30	303500
ABplaaapap:122	ABplaaapap	122	7842	-17157	-43	-54	7842	18.2	317	335	35	381687
ABplaaapp:85	ABplaaapp	85	7427	-17572	-118	-90	7427	18.0	320	320	38	329752
ABplaaappa:118	ABplaaappa	118	7845	-17154	-21	-22	7845	20.1	343	332	32	250275
ABplaaappp:118	ABplaaappp	118	7999	-17000	-177	-110	7999	21.9	383	356	36	340671
ABplaap:40	ABplaap	40	8127	-16872	-46	-43	8127	19.1	267	271	50	613587
ABplaapa:58	ABplaapa	58	7592	-17407	-34	-35	7592	18.1	210	276	45	481262
ABplaapaa:84	ABplaapaa	84	7303	-17696	-49	-44	7303	24.0	237	355	38	443988
ABplaapaaa:116	ABplaapaaa	116	7758	-17241	26	23	7758	23.9	211	333	33	484997
ABplaapaap:116	ABplaapaap	116	7672	-17327	-76	-72	7672	21.1	246	345	33	447881
ABplaapap:84	ABplaapap	84	7293	-17706	-75	-68	7293	20.0	302	362	38	424866
ABplaapapa:116	ABplaapapa	116	7726	-17273	-6	5	7726	23.7	278	364	34	472194
ABplaapapp:116	ABplaapapp	116	7750	-17249	-56	-56	7750	24.5	312	369	37	549669
ABplaapp:58	ABplaapp	58	7636	-17363	-51	-51	7636	20.2	287	282	46	379185
ABplaappa:80	ABplaappa	80	7365	-17634	-78	-62	7365	25.7	318	365	39	434737
ABplaappaa:114	ABplaappaa	114	7673	-17326	-31	-17	7673	30.7	286	395	30	299432
ABplaappap:114	ABplaappap	114	7744	-17255	-43	-36	7744	32.1	339	401	33	330678
ABplaappp:80	ABplaappp	80	7457	-17542	-210	-152	7457	30.8	373	371	42	463829
ABplaapppa:110	ABplaapppa	110	7799	-17200	-106	-91	7799	37.6	371	399	35	404322
ABplaapppp:110	ABplaapppp	110	7928	-17071	-415	-173	7928	41.5	410	410	37	496870
ABplap:25	ABplap	25	8599	-16400	-29	-29	8599	14.7	343	251	57	712576
ABplapa:41	ABplapa	41	8463	-16536	261	260	8463	16.0	315	198	52	568437
ABplapaa:58	ABplapaa	58	8362	-16637	619	616	8362	11.6	307	246	44	286237
ABplapaaa:88	ABplapaaa	88	9079	-15920	1261	1295	9079	21.4	367	368	37	379638
ABplapaaaa:119	ABplapaaaa	119	8930	-16069	780	837	8930	27.4	357	365	33	373334
ABplapaaap:119	ABplapaaap	119	9528	-15471	914	1090	9528	29.8	395	383	34	434882
ABplapaap:88	ABplapaap	88	9452	-15547	1385	1522	9452	25.8	419	383	38	452525
ABplapaapa:122	ABplapaapa	122	9555	-15445	1095	1166	9555	32.3	418	405	32	439620
ABplapaapp:122	ABplapaapp	122	9814	-15185	1078	1219	9814	36.0	466	403	35	532447
ABplapap:58	ABplapap	58	8306	-16693	460	463	8306	15.5	365	273	44	289383
ABplapapa:84	ABplapapa	84	8767	-16232	781	869	8767	27.8	449	388	41	461869
ABplapapaa:115	ABplapapaa	115	8677	-16322	174	259	8677	34.5	515	396	35	399176
ABplapapap:115	ABplapapap	115	8883	-16116	548	629	8883	39.6	555	393	33	405251
ABplapapp:84	ABplapapp	84	9116	-15883	1397	1419	9116	31.4	515	383	41	532434
ABplapappa:113	ABplapappa	113	8742	-16257	598	667	8742	37.6	582	383	35	432820
ABplapappp:113	ABplapappp	113	9006	-15993	934	967	9006	46.9	589	372	35	528953
ABplapp:41	ABplapp	41	8655	-16344	434	434	8655	21.7	358	282	51	613165
ABplappa:59	ABplappa	59	8630	-16369	718	726	8630	19.3	353	331	45	363246
ABplappaa:85	ABplappaa	85	11923	-13076	3629	3704	11923	39.5	427	396	40	567492
ABplappaaa:118	ABplappaaa	118	13535	-11464	4579	4742	13535	46.9	436	415	34	504073
ABplappaap:118	ABplappaap	118	14240	-10759	4772	5019	14240	49.5	476	407	34	503497
ABplappap:85	ABplappap	85	12344	-12655	4138	4249	12344	38.8	481	407	41	648101
ABplappapa:117	ABplappapa	117	10537	-14462	1960	2046	10537	41.1	493	410	34	436174
ABplappapp:117	ABplappapp	117	11251	-13748	2749	2795	11251	46.9	531	399	33	481012
ABplappp:59	ABplappp	59	8933	-16066	979	983	8933	27.4	417	352	45	476084
ABplapppa:86	ABplapppa	86	9405	-15594	948	1365	9405	46.1	511	400	38	625552
ABplapppaa:120	ABplapppaa	120	9104	-15895	-374	278	9104	52.7	519	386	32	471709
ABplapppap:120	ABplapppap	120	8704	-16296	411	476	8704	56.0	548	372	34	477684
ABplapppp:86	ABplapppp	86	9497	-15502	1692	1750	9497	49.9	553	385	38	616833
ABplappppa:121	ABplappppa	121	8755	-16244	551	602	8755	55.0	591	374	33	487440
ABplappppp:121	ABplappppp	121	8841	-16158	616	610	8841	61.3	590	342	32	400539
ABplp:14	ABplp	14	9440	-15560	-44	-44	9440	23.3	373	349	64	1452852
ABplpa:25	ABplpa	25	8605	-16394	-117	-118	8605	25.8	352	364	56	1146780
ABplpaa:41	ABplpaa	41	8102	-16897	-64	-64	8102	15.6	327	352	51	709041
ABplpaaa:60	ABplpaaa	60	7584	-17415	-74	-75	7584	21.5	227	338	45	526963
ABplpaaaa:84	ABplpaaaa	84	7363	-17636	-174	-160	7363	45.0	244	355	38	617385
ABplpaaaaa:115	ABplpaaaaa	115	7870	-17129	-117	-128	7870	50.9	257	342	34	659289
ABplpaaaap:115	ABplpaaaap	115	7827	-17172	-129	-135	7827	51.8	302	354	33	529920
ABplpaaap:84	ABplpaaap	84	7389	-17610	-121	-113	7389	48.0	291	376	39	650717
ABplpaaapa:116	ABplpaaapa	116	7856	-17143	-31	-31	7856	51.7	274	380	32	514344
ABplpaaapp:116	ABplpaaapp	116	7882	-17117	-82	-54	7882	51.9	315	386	33	556494
ABplpaap:60	ABplpaap	60	7633	-17366	-143	-90	7633	21.9	288	359	45	491921
ABplpaapa:84	ABplpaapa	84	7412	-17587	-70	-76	7412	39.3	275	377	38	618317
ABplpaapaa:117	ABplpaapaa	117	7840	-17159	-126	-123	7840	45.3	256	361	33	551616
ABplpaapap:117	ABplpaapap	117	7770	-17229	-142	-141	7770	42.4	290	381	33	517146
ABplpaapp:84	ABplpaapp	84	7416	-17583	-149	-114	7416	40.8	332	389	40	627093
ABplpaappa:115	ABplpaappa	115	7826	-17173	-64	-71	7826	43.5	325	388	34	510278
ABplpaappp:115	ABplpaappp	115	7866	-17133	-130	-114	7866	48.4	351	401	35	568728
ABplpap:41	ABplpap	41	8168	-16831	-144	-141	8168	35.3	384	390	49	990322
ABplpapa:59	ABplpapa	59	7675	-17324	-97	-88	7675	40.2	272	377	44	677990
ABplpapaa:84	ABplpapaa	84	7468	-17531	-162	-103	7468	57.0	309	347	37	491072
ABplpapaaa:119	ABplpapaaa	119	7943	-17056	-154	-158	7943	60.9	321	336	30	351459
ABplpapaap:119	ABplpapaap	119	7961	-17038	-281	-252	7961	60.9	356	345	31	372027
ABplpapap:84	ABplpapap	84	7504	-17495	-165	-153	7504	57.2	352	354	38	501262
ABplpapapa:118	ABplpapapa	118	7937	-17062	-250	-234	7937	65.8	373	335	31	283209
ABplpapapp:118	ABplpapapp	118	8088	-16911	-161	-97	8088	66.7	417	327	29	168361
ABplpapp:59	ABplpapp	59	7734	-17265	-284	-204	7734	43.1	345	385	44	671225
ABplpappa:82	ABplpappa	82	7478	-17521	-92	-101	7478	59.5	370	336	40	463326
ABplpappaa:110	ABplpappaa	110	7785	-17214	-66	-87	7785	66.1	372	288	35	227622
ABplpappap:110	ABplpappap	110	7854	-17145	-13	-17	7854	65.9	415	294	29	219408
ABplpappp:82	ABplpappp	82	7504	-17495	-316	-224	7504	62.1	426	333	37	385645
ABplpapppa:118	ABplpapppa	118	7887	-17112	-103	-101	7887	67.0	444	290	26	59932
ABplpapppp:118	ABplpapppp	118	7994	-17006	-182	-110	7994	66.9	488	288	26	125973
ABplpp:25	ABplpp	25	8637	-16362	-48	-49	8637	24.6	447	366	57	1125047
ABplppa:43	ABplppa	43	9596	-15403	1194	1194	9596	18.0	401	358	50	628853
ABplppaa:63	ABplppaa	63	10286	-14713	2280	2293	10286	32.1	333	382	43	584703
ABplppaaa:92	ABplppaaa	92	9185	-15814	1224	1301	9185	52.6	357	376	37	647647
ABplppaaaa:127	ABplppaaaa	127	8966	-16033	493	628	8966	56.0	336	372	33	522261
ABplppaaap:127	ABplppaaap	127	9192	-15807	3	813	9192	54.0	362	400	31	468264
ABplppaap:92	ABplppaap	92	9758	-15241	420	1190	9758	56.5	403	375	37	568604
ABplppaapa:125	ABplppaapa	125	9208	-15791	-404	-72	9208	62.1	395	362	32	435175
ABplppaapp:125	ABplppaapp	125	9078	-15921	-425	-438	9078	63.5	433	367	32	424601
ABplppap:63	ABplppap	63	11832	-13167	3308	3474	11832	37.0	394	383	45	659764
ABplppapa:91	ABplppapa	91	20440	-4559	11103	11174	20440	52.2	430	380	39	626604
ABplppapaa:123	ABplppapaa	123	17423	-7576	7269	7648	17423	57.5	382	388	33	504449
ABplppapap:123	ABplppapap	123	17032	-7967	6639	7208	17032	56.7	421	395	34	496989
ABplppapp:91	ABplppapp	91	22425	-2574	12604	12785	22425	54.1	494	373	38	648208
ABplppappa:129	ABplppappa	129	30440	5440	18071	18148	30440	56.5	458	403	31	425920
ABplppappp:129	ABplppappp	129	32059	7059	20606	20735	32059	56.3	500	392	32	468459
ABplppp:43	ABplppp	43	12488	-12511	3666	3665	12488	34.9	455	397	48	926539
ABplpppa:63	ABplpppa	63	13620	-11379	5060	5242	13620	43.8	408	405	44	691220
ABplpppaa:88	ABplpppaa	88	10857	-14142	1317	2143	10857	57.6	468	385	38	539425
ABplpppaaa:121	ABplpppaaa	121	9613	-15386	-825	-864	9613	62.5	457	367	31	412301
ABplpppaap:121	ABplpppaap	121	10083	-14916	-923	-468	10083	63.0	499	363	32	400008
ABplpppap:88	ABplpppap	88	10055	-14944	1584	1834	10055	57.5	522	381	38	538739
ABplpppapa:120	ABplpppapa	120	8866	-16133	447	512	8866	65.3	531	352	34	384846
ABplpppapp:120	ABplpppapp	120	8635	-16364	261	370	8635	64.8	561	337	29	346161
ABplpppp:63	ABplpppp	63	14223	-10776	5748	5790	14223	48.4	458	399	45	691305
ABplppppa:87	ABplppppa	87	9834	-15165	1578	1621	9834	61.7	453	347	37	420893
ABplppppaa:118	ABplppppaa	118	8591	-16408	350	377	8591	65.8	447	331	29	232874
ABplppppap:118	ABplppppap	118	8694	-16305	283	339	8694	65.7	487	329	30	236605
ABplppppp:87	ABplppppp	87	9442	-15557	1563	1559	9442	63.3	513	325	39	414865
ABplpppppa:118	ABplpppppa	118	8590	-16409	439	422	8590	65.5	513	297	31	284058
ABplpppppp:118	ABplpppppp	118	8725	-16274	451	521	8725	64.7	557	306	30	286337
ABpr:4	ABpr	4	10429	-14570	-242	-242	10429	43.5	474	171	72	2550741
ABpra:14	ABpra	14	9457	-15542	-168	-168	9457	43.0	456	140	64	1961235
ABpraa:25	ABpraa	25	8650	-16349	-187	-187	8650	41.2	404	120	58	1561595
ABpraaa:41	ABpraaa	41	8119	-16880	-142	-142	8119	37.6	377	101	50	1071613
ABpraaaa:60	ABpraaaa	60	7562	-17437	-85	-88	7562	41.9	318	105	43	650460
ABpraaaaa:88	ABpraaaaa	88	7307	-17692	-75	-76	7307	37.1	258	117	34	460297
ABpraaaaaa:124	ABpraaaaaa	124	7865	-17134	-88	-94	7865	43.3	246	121	30	433880
ABpraaaaap:124	ABpraaaaap	124	7879	-17120	-34	-22	7879	37.7	270	105	30	411293
ABpraaaap:88	ABpraaaap	88	7305	-17694	-49	-49	7305	35.0	298	102	37	535868
ABpraaaapa:119	ABpraaaapa	119	7822	-17177	-20	-33	7822	44.2	279	114	32	455316
ABpraaaapp:119	ABpraaaapp	119	7784	-17215	-63	-67	7784	38.7	312	106	31	423217
ABpraaap:60	ABpraaap	60	7581	-17418	-113	-114	7581	33.0	367	124	44	523415
ABpraaapa:83	ABpraaapa	83	7332	-17667	-27	-29	7332	29.2	277	130	37	479655
ABpraaapaa:117	ABpraaapaa	117	7876	-17123	6	0	7876	37.8	264	153	31	415814
ABpraaapap:117	ABpraaapap	117	7796	-17203	-49	-60	7796	33.0	294	135	33	456491
ABpraaapp:83	ABpraaapp	83	7331	-17668	-32	-30	7331	28.5	334	129	40	444562
ABpraaappa:110	ABpraaappa	110	7721	-17278	-43	-61	7721	37.3	320	143	32	400404
ABpraaappp:110	ABpraaappp	110	7638	-17361	-128	-133	7638	33.1	355	132	35	440400
ABpraap:41	ABpraap	41	8229	-16770	-165	-166	8229	47.7	431	148	51	1118257
ABpraapa:59	ABpraapa	59	7615	-17384	-62	-64	7615	32.5	414	113	45	590261
ABpraapaa:84	ABpraapaa	84	7294	-17705	-24	-24	7294	20.3	324	130	39	455134
ABpraapaaa:117	ABpraapaaa	117	7731	-17269	-38	-37	7731	22.8	239	155	35	564732
ABpraapaap:117	ABpraapaap	117	7738	-17261	-18	-23	7738	22.8	288	139	35	533919
ABpraapap:84	ABpraapap	84	7262	-17737	-106	-85	7262	18.7	382	137	39	397724
ABpraapapa:115	ABpraapapa	115	7646	-17353	-99	-99	7646	27.1	315	121	32	456060
ABpraapapp:115	ABpraapapp	115	7708	-17291	-47	-49	7708	24.8	355	130	36	519658
ABpraapp:59	ABpraapp	59	7640	-17359	-183	-183	7640	33.2	474	156	47	583984
ABpraappa:82	ABpraappa	82	7318	-17681	-97	-98	7318	26.5	409	121	38	411259
ABpraappaa:116	ABpraappaa	116	7698	-17301	-68	-71	7698	32.9	351	96	30	297006
ABpraappap:116	ABpraappap	116	7834	-17165	-80	-73	7834	34.8	396	110	35	404592
ABpraappp:82	ABpraappp	82	7456	-17543	-107	-99	7456	29.7	467	136	42	465923
ABpraapppa:113	ABpraapppa	113	7852	-17147	-52	-67	7852	38.5	426	110	35	395697
ABpraapppp:113	ABpraapppp	113	7942	-17057	-397	-228	7942	45.2	467	123	35	412930
ABprap:25	ABprap	25	8665	-16334	-155	-156	8665	36.5	506	155	59	1710797
ABprapa:41	ABprapa	41	9701	-15298	1272	1276	9701	32.3	482	130	50	1003374
ABprapaa:61	ABprapaa	61	8486	-16513	690	705	8486	18.6	446	152	43	363137
ABprapaaa:93	ABprapaaa	93	8271	-16728	670	665	8271	20.0	419	149	37	407862
ABprapaaaa:125	ABprapaaaa	125	8671	-16328	553	577	8671	30.7	396	131	33	494691
ABprapaaap:125	ABprapaaap	125	9000	-15999	101	494	9000	28.8	437	127	36	532409
ABprapaap:93	ABprapaap	93	8732	-16267	809	864	8732	25.1	479	153	38	494227
ABprapaapa:127	ABprapaapa	127	9285	-15714	640	686	9285	33.7	461	109	32	437836
ABprapaapp:127	ABprapaapp	127	9868	-15131	1107	1144	9868	37.5	505	129	35	577122
ABprapap:61	ABprapap	61	9242	-15757	1305	1307	9242	23.3	535	181	45	501267
ABprapapa:87	ABprapapa	87	8249	-16750	486	515	8249	26.5	522	161	40	477526
ABprapapaa:119	ABprapapaa	119	8609	-16390	-215	-3	8609	32.7	552	159	35	432830
ABprapapap:119	ABprapapap	119	8802	-16197	324	395	8802	38.7	591	180	34	456131
ABprapapp:87	ABprapapp	87	8615	-16385	921	923	8615	30.5	587	198	40	540600
ABprapappa:117	ABprapappa	117	8866	-16133	711	744	8866	39.8	611	198	34	462253
ABprapappp:117	ABprapappp	117	8879	-16121	761	770	8879	48.2	622	219	33	481938
ABprapp:41	ABprapp	41	10008	-14991	1377	1445	10008	34.2	550	193	51	1121455
ABprappa:61	ABprappa	61	9844	-15155	1735	1775	9844	35.6	556	167	45	668166
ABprappaa:89	ABprappaa	89	9509	-15490	1153	1484	9509	39.1	513	132	40	648539
ABprappaaa:123	ABprappaaa	123	12068	-12932	3124	3144	12068	47.8	494	131	33	508554
ABprappaap:123	ABprappaap	123	12475	-12524	3532	3620	12475	51.5	533	150	34	544602
ABprappap:89	ABprappap	89	9114	-15885	1290	1326	9114	38.4	563	160	40	681542
ABprappapa:123	ABprappapa	123	9135	-15864	653	686	9135	41.3	534	143	33	459950
ABprappapp:123	ABprappapp	123	9166	-15833	785	828	9166	45.9	568	160	33	493667
ABprappp:61	ABprappp	61	9548	-15451	1627	1619	9548	35.1	594	240	43	592103
ABprapppa:88	ABprapppa	88	8662	-16337	703	830	8662	46.0	574	173	37	631168
ABprapppaa:125	ABprapppaa	125	8890	-16110	-230	350	8890	58.2	543	172	30	399674
ABprapppap:125	ABprapppap	125	8793	-16206	477	514	8793	57.0	575	194	35	509061
ABprapppp:88	ABprapppp	88	8700	-16299	1014	1022	8700	47.1	609	208	38	645435
ABprappppa:124	ABprappppa	124	8827	-16172	547	594	8827	56.1	612	210	32	470035
ABprappppp:124	ABprappppp	124	8743	-16256	520	512	8743	61.0	602	245	30	374674
ABprp:14	ABprp	14	9449	-15551	-269	-270	9449	48.6	523	242	64	2076482
ABprpa:25	ABprpa	25	8709	-16290	-228	-230	8709	53.7	492	196	56	1435447
ABprpaa:42	ABprpaa	42	8199	-16800	-187	-187	8199	49.1	515	144	51	1222001
ABprpaaa:60	ABprpaaa	60	7627	-17372	-71	-69	7627	40.4	435	104	44	687461
ABprpaaaa:85	ABprpaaaa	85	7342	-17657	-61	-70	7342	40.6	323	103	39	656511
ABprpaaaaa:117	ABprpaaaaa	117	7803	-17196	-115	-125	7803	52.2	290	141	35	687125
ABprpaaaap:117	ABprpaaaap	117	7855	-17144	-74	-66	7855	54.7	328	135	35	664470
ABprpaaap:85	ABprpaaap	85	7308	-17691	-110	-107	7308	40.1	370	99	38	605936
ABprpaaapa:116	ABprpaaapa	116	7898	-17101	-43	-70	7898	50.8	343	132	34	603671
ABprpaaapp:116	ABprpaaapp	116	7810	-17189	-69	-52	7810	50.6	360	103	34	598000
ABprpaap:60	ABprpaap	60	7658	-17341	-330	-210	7658	40.8	494	128	44	690442
ABprpaapa:85	ABprpaapa	85	7354	-17645	-35	-40	7354	36.2	378	100	39	626769
ABprpaapaa:119	ABprpaapaa	119	7806	-17193	-108	-121	7806	47.0	307	122	32	526176
ABprpaapap:119	ABprpaapap	119	7891	-17108	-38	-35	7891	43.5	343	104	32	504047
ABprpaapp:85	ABprpaapp	85	7403	-17596	-164	-138	7403	39.0	424	118	38	561957
ABprpaappa:115	ABprpaappa	115	7801	-17198	-126	-135	7801	45.0	380	107	34	543066
ABprpaappp:115	ABprpaappp	115	7908	-17092	-175	-153	7908	49.5	418	103	34	496556
ABprpap:42	ABprpap	42	8246	-16753	-336	-314	8246	55.3	535	224	49	1016595
ABprpapa:60	ABprpapa	60	7641	-17358	-217	-221	7641	54.5	473	146	44	677709
ABprpapaa:84	ABprpapaa	84	7392	-17607	-171	-171	7392	55.1	398	130	37	554800
ABprpapaaa:119	ABprpapaaa	119	7966	-17033	-11	-37	7966	60.4	361	176	30	383318
ABprpapaap:119	ABprpapaap	119	7949	-17050	-168	-179	7949	61.6	402	177	32	407812
ABprpapap:84	ABprpapap	84	7420	-17579	-183	-196	7420	59.0	429	150	38	543157
ABprpapapa:116	ABprpapapa	116	8082	-16917	-25	-50	8082	65.9	420	194	30	217040
ABprpapapp:116	ABprpapapp	116	8159	-16840	-168	-98	8159	66.7	459	204	29	161821
ABprpapp:60	ABprpapp	60	7738	-17261	-335	-322	7738	56.9	532	199	46	692679
ABprpappa:82	ABprpappa	82	7440	-17559	-147	-164	7440	61.5	437	175	38	458812
ABprpappaa:113	ABprpappaa	113	7839	-17160	-52	-88	7839	65.5	381	216	28	159092
ABprpappap:113	ABprpappap	113	7914	-17085	-41	-74	7914	66.8	420	242	30	153339
ABprpappp:82	ABprpappp	82	7498	-17501	-307	-246	7498	61.8	489	190	39	495884
ABprpapppa:115	ABprpapppa	115	7894	-17105	-160	-191	7894	66.8	463	238	32	173222
ABprpapppp:115	ABprpapppp	115	8001	-16998	-96	-13	8001	66.6	508	258	29	160786
ABprpp:25	ABprpp	25	8796	-16203	-116	-116	8796	48.9	580	234	59	1921113
ABprppa:43	ABprppa	43	13598	-11401	4704	4737	13598	45.2	598	198	50	1262821
ABprppaa:63	ABprppaa	63	11678	-13321	3470	3506	11678	47.0	513	134	42	660254
ABprppaaa:90	ABprppaaa	90	8618	-16381	854	896	8618	49.2	418	117	36	602269
ABprppaaaa:125	ABprppaaaa	125	8722	-16277	448	502	8722	59.8	369	120	34	537036
ABprppaaap:125	ABprppaaap	125	8935	-16064	-105	328	8935	58.5	401	121	30	439162
ABprppaap:90	ABprppaap	90	9310	-15689	793	1203	9310	54.2	463	135	38	640593
ABprppaapa:124	ABprppaapa	124	8689	-16310	-491	-291	8689	64.4	438	161	31	402431
ABprppaapp:124	ABprppaapp	124	9013	-15986	-861	-507	9013	63.5	475	174	30	403257
ABprppap:63	ABprppap	63	11940	-13059	3234	3535	11940	44.8	549	185	44	690430
ABprppapa:88	ABprppapa	88	15337	-9662	6520	6808	15337	45.8	477	133	37	570387
ABprppapaa:120	ABprppapaa	120	14345	-10654	4788	4951	14345	59.2	424	134	32	393726
ABprppapap:120	ABprppapap	120	13811	-11188	2909	4072	13811	57.9	458	136	31	413694
ABprppapp:88	ABprppapp	88	17237	-7762	8276	8503	17237	48.6	520	156	39	684097
ABprppappa:127	ABprppappa	127	23745	-1254	11565	12364	23745	58.8	481	145	33	430312
ABprppappp:127	ABprppappp	127	21135	-3864	10038	10394	21135	60.2	514	160	35	515793
ABprppp:43	ABprppp	43	14402	-10597	5513	5506	14402	48.5	600	273	52	1329784
ABprpppa:62	ABprpppa	62	13154	-11845	4507	4700	13154	48.8	594	202	44	755137
ABprpppaa:86	ABprpppaa	86	10017	-14982	1337	1831	10017	52.0	527	147	38	628181
ABprpppaaa:118	ABprpppaaa	118	9618	-15381	-1060	255	9618	62.5	507	176	33	455927
ABprpppaap:118	ABprpppaap	118	8914	-16085	592	658	8914	62.5	549	187	32	437111
ABprpppap:86	ABprpppap	86	9836	-15163	1876	1909	9836	54.3	571	184	38	580837
ABprpppapa:120	ABprpppapa	120	8823	-16176	487	508	8823	62.9	571	221	32	403291
ABprpppapp:120	ABprpppapp	120	8531	-16469	139	241	8531	65.4	575	245	29	230429
ABprpppp:62	ABprpppp	62	13593	-11406	5201	5195	13593	52.9	600	257	45	734566
ABprppppa:86	ABprppppa	86	9615	-15385	1534	1597	9615	58.3	518	176	39	554200
ABprppppaa:118	ABprppppaa	118	8684	-16315	388	434	8684	64.5	487	207	30	300837
ABprppppap:118	ABprppppap	118	8558	-16441	299	324	8558	65.3	525	214	29	248912
ABprppppp:86	ABprppppp	86	9223	-15776	1430	1424	9223	61.7	549	225	40	540375
ABprpppppa:120	ABprpppppa	120	8620	-16379	388	404	8620	64.3	533	261	32	357800
ABprpppppp:120	ABprpppppp	120	8724	-16275	470	504	8724	63.9	577	279	31	351685
EMS:1	EMS	1	11394	-13606	-148	-148	11394	33.6	388	357	74	2530315
MS:6	MS	6	10148	-14851	-273	-273	10148	49.8	345	288	70	2315791
MSa:17	MSa	17	9178	-15821	-287	-286	9178	48.5	298	304	62	1912019
MSaa:30	MSaa	30	8518	-16481	-222	-221	8518	50.9	240	289	54	1397748
MSaaa:46	MSaaa	46	8077	-16922	-250	-255	8077	54.7	224	273	49	939250
MSaaaa:65	MSaaaa	65	7529	-17470	-156	-161	7529	48.7	218	234	42	510179
MSaaaaa:88	MSaaaaa	88	7323	-17676	-147	-149	7323	39.7	196	232	38	438721
MSaaaaaa:116	MSaaaaaa	116	7843	-17156	-35	-47	7843	41.8	177	240	30	393394
MSaaaaap:116	MSaaaaap	116	7720	-17279	-115	-126	7720	34.9	216	270	35	457375
MSaaaap:88	MSaaaap	88	7326	-17673	-58	-59	7326	31.8	247	254	38	378123
MSaaaapa:117	MSaaaapa	117	7809	-17191	-25	-25	7809	28.9	233	255	33	372548
MSaaaapp:117	MSaaaapp	117	7715	-17284	-69	-72	7715	24.4	280	264	33	341354
MSaaap:65	MSaaap	65	7514	-17485	-169	-178	7514	52.7	282	267	43	504653
MSaaapa:90	MSaaapa	90	7295	-17704	-144	-146	7295	40.4	265	252	40	402430
MSaaapaa:116	MSaaapaa	116	7748	-17251	-85	-98	7748	38.5	253	264	33	291062
MSaaapap:116	MSaaapap	116	7748	-17251	-70	-76	7748	32.6	290	273	32	232509
MSaaapp:90	MSaaapp	90	7564	-17435	-47	-55	7564	38.9	321	266	34	378734
MSaap:46	MSaap	46	8122	-16877	-224	-225	8122	57.1	313	297	49	824447
MSaapa:66	MSaapa	66	7558	-17441	-206	-220	7558	59.3	314	285	44	465908
MSaapaa:87	MSaapaa	87	7339	-17660	-200	-211	7339	53.4	311	259	37	328230
MSaapaaa:114	MSaapaaa	114	7785	-17214	-139	-150	7785	52.1	309	270	33	346098
MSaapaap:114	MSaapaap	114	7799	-17200	-59	-62	7799	43.4	342	280	34	310457
MSaapap:87	MSaapap	87	7412	-17587	-124	-137	7412	56.7	367	280	36	346839
MSaapapa:120	MSaapapa	120	7966	-17033	-57	-83	7966	53.2	349	283	31	344352
MSaapapp:120	MSaapapp	120	7829	-17170	-205	-224	7829	53.5	384	295	33	340850
MSaapp:66	MSaapp	66	7509	-17490	-194	-200	7509	60.6	394	304	41	448007
MSaappa:95	MSaappa	95	7656	-17343	-85	-107	7656	60.6	394	280	34	360245
MSaappp:95	MSaappp	95	7703	-17296	-138	-139	7703	58.7	431	306	38	431367
MSap:30	MSap	30	8505	-16494	-231	-231	8505	46.4	320	342	56	1524136
MSapa:47	MSapa	47	8052	-16947	-214	-219	8052	48.3	286	345	51	1054321
MSapaa:68	MSapaa	68	7534	-17465	-123	-129	7534	46.4	276	297	42	479586
MSapaaa:93	MSapaaa	93	7365	-17634	-135	-131	7365	43.9	222	294	36	421453
MSapaaaa:124	MSapaaaa	124	7978	-17021	-106	-93	7978	44.5	192	292	30	337175
MSapaaap:124	MSapaaap	124	7969	-17030	-96	-109	7969	42.8	231	301	30	328881
MSapaap:93	MSapaap	93	7535	-17464	-149	-155	7535	47.9	278	304	34	419843
MSapaapa:138	MSapaapa	138	8219	-16780	-108	-141	8219	52.6	270	310	28	325437
MSapaapp:138	MSapaapp	138	8185	-16814	-72	-63	8185	52.6	310	317	30	297160
MSapap:68	MSapap	68	7475	-17524	-199	-205	7475	46.8	340	310	44	505082
MSapapa:94	MSapapa	94	7413	-17586	-62	-70	7413	41.4	292	325	36	393989
MSapapaa:124	MSapapaa	124	7857	-17142	-197	-204	7857	41.6	257	321	30	327111
MSapapap:124	MSapapap	124	7983	-17016	-55	-68	7983	39.6	296	328	32	327596
MSapapp:94	MSapapp	94	7449	-17550	-116	-122	7449	38.2	329	327	36	374249
MSapappa:130	MSapappa	130	7966	-17033	-105	-108	7966	32.0	278	309	30	274298
MSapappp:130	MSapappp	130	7947	-17052	-138	-150	7947	30.9	318	311	31	270627
MSapp:47	MSapp	47	8072	-16927	-204	-206	8072	52.0	381	360	49	948672
MSappa:68	MSappa	68	7515	-17484	-144	-158	7515	51.8	372	321	42	488436
MSappaa:97	MSappaa	97	7674	-17325	-127	-133	7674	49.2	332	313	35	345381
MSappap:97	MSappap	97	7669	-17330	-194	-187	7669	51.5	372	329	34	315386
MSappp:68	MSappp	68	7529	-17470	-359	-276	7529	45.8	412	341	41	435978
MSapppa:101	MSapppa	101	7612	-17387	-152	-130	7612	43.4	356	351	36	341152
MSapppaa:137	MSapppaa	137	8174	-16826	-208	-186	8174	42.5	328	332	32	232928
MSapppap:137	MSapppap	137	8287	-16712	-254	-213	8287	34.7	356	332	30	170855
MSapppp:101	MSapppp	101	7732	-17267	-178	-163	7732	37.9	403	345	38	304642
MSp:17	MSp	17	9213	-15786	-217	-218	9213	50.1	401	259	62	1684919
MSpa:30	MSpa	30	8513	-16486	-273	-274	8513	54.6	328	250	56	1332659
MSpaa:46	MSpaa	46	8070	-16930	-181	-185	8070	54.3	334	219	48	814070
MSpaaa:66	MSpaaa	66	7502	-17497	-171	-176	7502	46.9	302	189	44	514336
MSpaaaa:89	MSpaaaa	89	7339	-17660	-134	-137	7339	40.6	239	192	38	416058
MSpaaaaa:116	MSpaaaaa	116	7813	-17186	-60	-85	7813	40.1	203	203	31	404195
MSpaaaap:116	MSpaaaap	116	7733	-17266	-114	-121	7733	34.7	252	218	35	415932
MSpaaap:89	MSpaaap	89	7359	-17640	-33	-35	7359	31.0	289	205	38	333254
MSpaaapa:117	MSpaaapa	117	7793	-17206	-5	-4	7793	29.5	275	222	33	334096
MSpaaapp:117	MSpaaapp	117	7762	-17237	-44	-48	7762	27.8	323	238	35	280442
MSpaap:66	MSpaap	66	7520	-17479	-157	-159	7520	51.1	361	226	43	514017
MSpaapa:92	MSpaapa	92	7343	-17656	-112	-117	7343	40.1	304	196	38	357470
MSpaapaa:120	MSpaapaa	120	7825	-17174	-76	-91	7825	39.0	282	203	31	284463
MSpaapap:120	MSpaapap	120	7841	-17158	-41	-49	7841	36.7	314	219	34	263677
MSpaapp:92	MSpaapp	92	7509	-17490	-100	-113	7509	39.2	359	230	30	251378
MSpap:46	MSpap	46	8177	-16822	-212	-212	8177	59.2	397	293	48	773957
MSpapa:65	MSpapa	65	7562	-17437	-247	-257	7562	61.5	390	244	45	473083
MSpapaa:87	MSpapaa	87	7429	-17570	-118	-128	7429	53.2	358	226	37	300149
MSpapaaa:113	MSpapaaa	113	7774	-17225	-106	-120	7774	51.3	335	226	32	302671
MSpapaap:113	MSpapaap	113	7728	-17271	-151	-157	7728	46.4	371	242	36	342163
MSpapap:87	MSpapap	87	7418	-17581	-132	-143	7418	56.3	413	227	36	334702
MSpapapa:120	MSpapapa	120	7912	-17087	-80	-98	7912	53.9	366	240	30	288608
MSpapapp:120	MSpapapp	120	7915	-17084	-152	-170	7915	57.9	404	237	33	287842
MSpapp:65	MSpapp	65	7541	-17458	-233	-236	7541	62.8	457	276	45	485233
MSpappa:93	MSpappa	93	7603	-17396	-167	-182	7603	62.1	440	238	35	364607
MSpappp:93	MSpappp	93	8300	-16699	415	417	8300	59.0	465	238	38	404967
MSpp:30	MSpp	30	8473	-16526	-278	-280	8473	55.5	429	236	54	1273363
MSppa:47	MSppa	47	8100	-16899	-175	-177	8100	57.9	454	206	49	824065
MSppaa:67	MSppaa	67	7491	-17508	-117	-128	7491	49.1	378	175	40	432176
MSppaaa:92	MSppaaa	92	7354	-17645	-83	-83	7354	40.7	264	159	33	319989
MSppaaaa:122	MSppaaaa	122	7901	-17098	-75	-93	7901	45.1	228	176	29	304412
MSppaaap:122	MSppaaap	122	7899	-17100	-95	-103	7899	47.9	268	177	30	323011
MSppaap:92	MSppaap	92	7508	-17491	-94	-99	7508	47.1	312	165	34	419641
MSppaapa:136	MSppaapa	136	8048	-16952	-120	-136	8048	54.4	307	177	26	266911
MSppaapp:136	MSppaapp	136	7999	-17000	-165	-166	7999	51.0	342	177	30	308357
MSppap:67	MSppap	67	7509	-17490	-154	-163	7509	48.4	433	207	42	445353
MSppapa:90	MSppapa	90	7327	-17672	-127	-139	7327	40.1	339	159	36	361864
MSppapaa:121	MSppapaa	121	7917	-17082	-73	-101	7917	44.1	285	158	30	321134
MSppapap:121	MSppapap	121	7816	-17183	-189	-196	7816	42.8	321	173	31	307027
MSppapp:90	MSppapp	90	7377	-17622	-100	-103	7377	32.5	371	175	35	284096
MSppappa:129	MSppappa	129	7990	-17009	-79	-90	7990	32.6	302	162	32	316510
MSppappp:129	MSppappp	129	8061	-16938	-46	-49	8061	32.9	349	174	31	249239
MSppp:47	MSppp	47	8076	-16923	-289	-291	8076	58.4	479	286	47	793673
MSpppa:67	MSpppa	67	7501	-17498	-161	-168	7501	54.5	449	217	42	456033
MSpppaa:95	MSpppaa	95	7541	-17458	-121	-118	7541	48.7	365	186	35	339235
MSpppaaa:137	MSpppaaa	137	8238	-16761	-2	-23	8238	54.0	364	194	30	228581
MSpppaap:137	MSpppaap	137	8085	-16914	-341	-258	8085	51.0	405	194	31	236014
MSpppap:95	MSpppap	95	7660	-17339	-204	-167	7660	51.9	404	175	36	385362
MSpppp:67	MSpppp	67	7525	-17474	-226	-220	7525	49.2	487	220	41	429104
MSppppa:98	MSppppa	98	7530	-17469	-163	-146	7530	41.5	382	159	35	341856
MSppppaa:134	MSppppaa	134	8366	-16633	-442	-64	8366	48.1	359	146	29	214857
MSppppap:134	MSppppap	134	8359	-16640	-318	-144	8359	41.0	366	165	31	230400
MSppppp:98	MSppppp	98	7583	-17416	-176	-178	7583	37.4	422	175	35	270855
MSpppppa:138	MSpppppa	138	8859	-16140	575	562	8859	34.0	376	155	28	145432
MSpppppp:138	MSpppppp	138	8220	-16780	-188	-166	8220	34.3	419	178	30	151521
E:6	E	6	10103	-14896	-277	-277	10103	42.4	477	347	66	2223103
Ea:18	Ea	18	8868	-16132	-275	-275	8868	44.9	416	326	62	2140593
Eal:43	Eal	43	8004	-16995	-149	-150	8004	41.1	371	290	54	1159522
Eala:73	Eala	73	7430	-17569	-65	-65	7430	33.0	333	273	47	618794
Ealaa:117	Ealaa	117	7816	-17184	-31	-40	7816	29.4	354	275	38	461084
Ealap:117	Ealap	117	7811	-17188	-158	-129	7811	32.9	408	297	38	422288
Ealp:73	Ealp	73	7490	-17509	-189	-161	7490	39.2	395	290	46	625554
Ealpa:119	Ealpa	119	7900	-17099	-107	-112	7900	42.4	378	293	38	545600
Ealpp:119	Ealpp	119	7981	-17018	-111	-106	7981	42.7	440	299	38	490470
Ear:43	Ear	43	7926	-17073	-148	-148	7926	39.6	420	222	54	1089534
Eara:76	Eara	76	7387	-17612	-87	-90	7387	31.6	361	214	47	601901
Earaa:122	Earaa	122	7874	-17125	-80	-87	7874	35.9	355	229	40	614301
Earap:122	Earap	122	7943	-17056	-127	-74	7943	31.9	407	241	36	359112
Earp:76	Earp	76	7474	-17525	-138	-113	7474	36.9	426	237	44	511998
Earpa:124	Earpa	124	8027	-16972	-98	-126	8027	43.4	396	239	37	509891
Earpp:124	Earpp	124	7966	-17033	-259	-259	7966	41.1	457	248	38	534187
Ep:18	Ep	18	9248	-15752	188	186	9248	40.2	512	327	61	1915783
Epl:46	Epl	46	12094	-12905	3535	3539	12094	35.3	454	324	53	924872
Epla:77	Epla	77	9318	-15681	1440	1449	9318	32.1	447	302	47	549520
Eplaa:125	Eplaa	125	9045	-15955	684	705	9045	31.6	452	289	39	432776
Eplap:125	Eplap	125	9565	-15434	1002	1089	9565	36.7	492	287	39	530280
Eplp:77	Eplp	77	9833	-15166	1847	1868	9833	35.9	516	319	46	607687
Eplpa:128	Eplpa	128	9784	-15216	1069	1157	9784	41.0	523	288	39	543830
Eplpp:128	Eplpp	128	11525	-13474	2535	2671	11525	50.9	552	294	39	732254
Epr:46	Epr	46	13762	-11237	5042	5045	13762	40.5	518	250	54	1121783
Epra:78	Epra	78	9415	-15584	1521	1520	9415	31.2	476	225	46	516711
Epraa:126	Epraa	126	9125	-15874	775	787	9125	31.7	444	226	38	377440
Eprap:126	Eprap	126	9587	-15412	1015	1047	9587	34.0	497	226	36	396681
Eprp:78	Eprp	78	9748	-15251	1744	1779	9748	34.2	540	262	45	571747
Eprpa:129	Eprpa	129	10017	-14982	1191	1301	10017	39.6	522	240	37	479640
Eprpp:129	Eprpp	129	11079	-13920	1947	2180	11079	48.1	551	253	38	607591
P2:1	P2	1	11097	-13902	-178	-178	11097	33.0	567	288	80	4248201
C:8	C	8	9823	-15176	-82	-82	9823	19.9	510	262	66	1298456
Ca:20	Ca	20	8895	-16104	-47	-47	8895	20.7	439	256	59	838132
Caa:35	Caa	35	8223	-16776	-40	-40	8223	13.8	439	247	53	497416
Caaa:54	Caaa	54	7733	-17266	-83	-82	7733	13.8	416	275	47	287056
Caaaa:77	Caaaa	77	7477	-17522	-115	-87	7477	17.0	481	326	42	232831
Caaaaa:108	Caaaaa	108	8226	-16774	105	143	8226	17.4	488	319	35	126524
Caaaap:108	Caaaap	108	8000	-16999	133	129	8000	19.9	547	317	39	203184
Caaap:77	Caaap	77	7381	-17618	-25	-28	7381	22.2	550	341	42	297156
Caaapa:105	Caaapa	105	7820	-17179	-2	19	7820	24.5	567	327	39	243460
Caaapp:105	Caaapp	105	7672	-17327	-135	-121	7672	34.6	608	318	37	282494
Caap:54	Caap	54	7693	-17306	-24	-24	7693	16.4	504	337	45	397614
Caapa:81	Caapa	81	7543	-17456	-113	-126	7543	40.0	608	312	35	425878
Caapp:81	Caapp	81	7392	-17607	-78	-76	7392	40.9	606	345	40	547749
Caappd:116	Caappd	116	7786	-17213	-206	-210	7786	51.0	626	330	38	428231
Caappv:116	Caappv	116	7872	-17127	-109	-86	7872	60.2	605	311	33	381071
Cap:35	Cap	35	8189	-16810	-61	-61	8189	18.8	522	333	53	822981
Capa:58	Capa	58	7613	-17386	-200	-178	7613	37.1	486	388	46	671484
Capaa:93	Capaa	93	7540	-17459	-409	-298	7540	57.5	507	316	40	520636
Capaaa:127	Capaaa	127	8159	-16840	-182	-201	8159	50.7	461	342	34	406331
Capaap:127	Capaap	127	8070	-16929	-218	-209	8070	58.3	496	311	37	476949
Capap:93	Capap	93	7477	-17522	-216	-223	7477	54.8	550	315	41	599149
Capapa:128	Capapa	128	8123	-16876	-246	-261	8123	51.4	498	339	33	387668
Capapp:128	Capapp	128	8219	-16780	-200	-187	8219	59.3	533	324	33	379548
Capp:58	Capp	58	7552	-17447	-113	-104	7552	33.1	541	385	47	685690
Cappa:88	Cappa	88	7488	-17511	-251	-181	7488	44.1	555	359	38	494458
Cappaa:125	Cappaa	125	8164	-16835	-219	-227	8164	38.9	504	355	36	404046
Cappap:125	Cappap	125	8056	-16943	-236	-229	8056	47.1	536	348	34	432804
Cappp:88	Cappp	88	7411	-17588	-150	-164	7411	47.7	583	322	39	567869
Capppa:124	Capppa	124	8212	-16787	-282	-197	8212	44.1	569	345	33	407993
Capppp:124	Capppp	124	8116	-16883	-201	-161	8116	55.7	573	322	32	349905
Cp:20	Cp	20	8916	-16083	-88	-88	8916	22.8	547	241	62	1275131
Cpa:35	Cpa	35	8254	-16745	-91	-91	8254	18.8	550	217	55	872893
Cpaa:53	Cpaa	53	7788	-17211	-73	-71	7788	15.8	550	227	50	470741
Cpaaa:75	Cpaaa	75	7487	-17512	-69	-65	7487	13.1	470	259	42	168832
Cpaaaa:112	Cpaaaa	112	8229	-16770	276	276	8229	17.0	458	273	35	116597
Cpaaap:112	Cpaaap	112	8268	-16731	294	290	8268	17.5	520	247	37	139510
Cpaap:75	Cpaap	75	7395	-17604	-78	-66	7395	19.0	578	265	43	284785
Cpaapa:111	Cpaapa	111	7926	-17073	-50	-38	7926	19.9	562	248	37	176860
Cpaapp:111	Cpaapp	111	7749	-17250	-2	-4	7749	28.5	610	257	37	272393
Cpap:53	Cpap	53	7785	-17214	-18	-17	7785	22.9	571	322	49	558001
Cpapa:75	Cpapa	75	7338	-17661	-86	-88	7338	26.3	613	270	42	418791
Cpapaa:112	Cpapaa	112	7767	-17232	-102	-106	7767	44.0	631	302	36	403178
Cpapap:112	Cpapap	112	7801	-17198	-80	-68	7801	37.7	621	241	37	384602
Cpapp:75	Cpapp	75	7412	-17587	-78	-81	7412	39.1	623	312	41	575380
Cpappd:112	Cpappd	112	7794	-17205	-158	-155	7794	48.0	627	258	36	400543
Cpappv:112	Cpappv	112	7771	-17228	-140	-140	7771	59.4	610	278	32	301617
Cpp:35	Cpp	35	8263	-16736	-97	-97	8263	29.4	601	304	54	1248071
Cppa:55	Cppa	55	7639	-17360	-142	-128	7639	38.4	628	281	47	814041
Cppaa:88	Cppaa	88	7461	-17538	-206	-179	7461	54.1	542	223	40	543747
Cppaaa:125	Cppaaa	125	8126	-16873	-235	-225	8126	48.7	478	178	35	442713
Cppaap:125	Cppaap	125	8080	-16920	-184	-183	8080	57.9	504	244	34	387360
Cppap:88	Cppap	88	7468	-17531	-157	-170	7468	52.4	566	257	41	581010
Cppapa:126	Cppapa	126	8131	-16868	-237	-242	8131	52.2	514	195	34	408750
Cppapp:126	Cppapp	126	8072	-16927	-306	-290	8072	57.8	547	237	36	451310
Cppp:55	Cppp	55	7674	-17325	-119	-113	7674	38.6	592	364	48	828581
Cpppa:83	Cpppa	83	7446	-17553	-163	-137	7446	38.8	589	243	40	484194
Cpppaa:120	Cpppaa	120	7960	-17039	-248	-236	7960	41.8	514	183	35	431729
Cpppap:120	Cpppap	120	7971	-17028	-233	-254	7971	46.4	546	212	36	476156
Cpppp:83	Cpppp	83	7431	-17568	-122	-135	7431	45.6	593	286	40	549070
Cppppa:121	Cppppa	121	8018	-16981	-226	-213	8018	47.3	582	222	34	415269
Cppppp:121	Cppppp	121	8338	-16661	-57	0	8338	56.4	570	271	37	557149
P3:8	P3	8	9718	-15281	-175	-176	9718	38.0	590	325	61	2281870
D:25	D	25	8567	-16432	-197	-197	8567	39.0	602	327	57	1871276
Da:46	Da	46	7939	-17060	-318	-249	7939	43.2	513	391	50	1098224
Daa:72	Daa	72	7519	-17480	-282	-237	7519	55.4	464	326	41	506576
Daaa:102	Daaa	102	8640	-16359	583	573	8640	47.3	393	348	35	435686
Daap:102	Daap	102	7768	-17231	-146	-143	7768	51.3	441	327	37	505769
Dap:72	Dap	72	7511	-17488	-172	-170	7511	50.1	532	335	43	544668
Dapa:100	Dapa	100	7796	-17203	-253	-258	7796	46.1	452	351	37	456257
Dapaa:139	Dapaa	139	8632	-16368	103	129	8632	38.0	414	358	32	286120
Dapap:139	Dapap	139	8449	-16550	-131	-137	8449	40.0	458	357	34	318513
Dapp:100	Dapp	100	7788	-17211	-136	-138	7788	41.9	492	333	40	489707
Dappa:140	Dappa	140	8134	-16866	-412	-416	8134	30.0	454	332	30	162119
Dappp:140	Dappp	140	8146	-16854	-440	-478	8146	35.0	486	340	30	227995
Dp:46	Dp	46	7957	-17042	-378	-289	7957	50.1	575	334	50	1156723
Dpa:72	Dpa	72	7495	-17504	-191	-188	7495	55.2	514	234	42	530491
Dpaa:103	Dpaa	103	9296	-15703	1322	1293	9296	46.6	421	170	36	424936
Dpap:103	Dpap	103	8074	-16925	149	162	8074	51.3	456	203	36	436823
Dpp:72	Dpp	72	7458	-17542	-214	-215	7458	50.1	565	279	42	530229
Dppa:99	Dppa	99	7683	-17316	-205	-178	7683	41.5	459	172	36	386055
Dppaa:140	Dppaa	140	8660	-16340	177	138	8660	40.0	422	140	30	222576
Dppap:140	Dppap	140	8040	-16960	-422	-333	8040	40.0	456	146	30	253048
Dppp:99	Dppp	99	7687	-17312	-124	-120	7687	40.8	504	211	38	350436
Dpppa:135	Dpppa	135	8393	-16606	55	28	8393	34.6	443	163	32	205121
Dpppp:135	Dpppp	135	8515	-16485	80	90	8515	36.3	491	184	31	206121
P4:25	P4	25	8380	-16619	-291	-292	8380	48.6	515	362	53	1699494
Z2:63	Z2	63	7644	-17355	-189	-184	7644	45.2	492	266	44	703804
Z3:63	Z3	63	7583	-17416	-177	-188	7583	53.0	433	278	43	754336
