# Supplementary material for: Quantitative Differences in Nuclear β-catenin and TCF Pattern Embryonic Cells in C. elegans
Source: PLoS Genet. 2015 Oct 21;11(10):e1005585. doi: 10.1371/journal.pgen.1005585 (PMC4619327; doi:10.1371/journal.pgen.1005585)
Supplement: S1 Data — For each cell analyzed, birth time is given in column 3 and the average nuclear reporter intensity over the lifetime of the cell (corrected for background) is given in column 7 (“blot”). For information on each embryo’s strain information and experimental conditions, refer to S2 Table. (ZIP) [file pgen.1005585.s005.zip › CAs/CA20120302_ceh-13_L2.csv]

cellTime	cell	time	none	global	local	blot	cross	z	x	y	size	gweight
AB:1	AB	1	11313	-13686	-96	-93	11313	36.6	444	251	78	1945695
ABa:4	ABa	4	10334	-14665	-136	-136	10334	31.1	525	251	73	1887095
ABal:12	ABal	12	9496	-15503	-168	-169	9496	31.0	560	238	71	2339937
ABala:22	ABala	22	8882	-16117	-240	-240	8882	39.0	594	260	66	2395115
ABalaa:33	ABalaa	33	8363	-16636	-179	-179	8363	43.9	616	243	60	2022626
ABalaaa:49	ABalaaa	49	7886	-17113	-145	-146	7886	44.8	624	256	51	1249944
ABalaaaa:69	ABalaaaa	69	7454	-17545	-75	-76	7454	48.6	610	258	44	733557
ABalaaaal:95	ABalaaaal	95	7351	-17648	-67	-64	7351	44.6	618	242	39	606470
ABalaaaala:125	ABalaaaala	125	7984	-17015	-59	-41	7984	52.6	616	226	32	389230
ABalaaaalp:125	ABalaaaalp	125	8019	-16980	-39	-16	8019	54.1	598	187	32	405143
ABalaaaar:95	ABalaaaar	95	7333	-17666	-83	-79	7333	45.8	620	305	39	671346
ABalaaaarl:127	ABalaaaarl	127	8034	-16965	33	42	8034	50.4	621	266	34	448753
ABalaaaarr:127	ABalaaaarr	127	8000	-16999	-23	-36	8000	49.4	600	309	32	413723
ABalaaap:69	ABalaaap	69	7449	-17550	-156	-160	7449	40.1	583	288	46	725826
ABalaaapa:92	ABalaaapa	92	7309	-17690	-75	-74	7309	38.2	619	285	39	579255
ABalaaapal:122	ABalaaapal	122	7935	-17064	-82	-77	7935	44.4	626	220	33	409471
ABalaaapar:122	ABalaaapar	122	7920	-17079	-9	-10	7920	42.5	631	262	33	445309
ABalaaapp:92	ABalaaapp	92	7347	-17652	-87	-90	7347	36.5	575	314	38	520666
ABalaaappl:122	ABalaaappl	122	7938	-17061	-10	-2	7938	40.1	617	300	31	356278
ABalaaappr:122	ABalaaappr	122	7929	-17070	-44	-36	7929	42.1	588	327	33	423835
ABalaap:49	ABalaap	49	7896	-17103	-198	-201	7896	48.9	557	226	51	1095412
ABalaapa:69	ABalaapa	69	7440	-17559	-80	-85	7440	44.8	548	298	44	726271
ABalaapaa:97	ABalaapaa	97	7445	-17554	-68	-72	7445	49.0	575	340	37	576776
ABalaapaaa:129	ABalaapaaa	129	7988	-17011	-65	-64	7988	53.5	580	333	31	376564
ABalaapaap:129	ABalaapaap	129	8043	-16957	-7	-8	8043	56.3	553	349	30	326846
ABalaapap:97	ABalaapap	97	7403	-17596	-134	-147	7403	46.2	535	365	37	540654
ABalaapapa:129	ABalaapapa	129	8050	-16949	-34	-48	8050	57.4	532	370	32	366766
ABalaapapp:129	ABalaapapp	129	7974	-17025	-197	-216	7974	55.4	505	378	35	445500
ABalaapp:69	ABalaapp	69	7423	-17576	-149	-141	7423	42.8	487	296	46	626859
ABalaappa:92	ABalaappa	92	7311	-17688	-73	-76	7311	38.9	562	356	38	527956
ABalaappaa:124	ABalaappaa	124	8037	-16962	-40	-62	8037	46.7	562	332	31	400706
ABalaappap:124	ABalaappap	124	8013	-16986	-96	-130	8013	46.9	542	352	33	388400
ABalaappp:92	ABalaappp	92	7294	-17705	-112	-116	7294	33.2	528	349	40	491786
ABalaapppa:121	ABalaapppa	121	7893	-17106	-52	-52	7893	38.9	578	349	33	415073
ABalaapppp:121	ABalaapppp	121	7893	-17106	-97	-113	7893	35.4	537	356	37	456056
ABalap:33	ABalap	33	8343	-16656	-149	-149	8343	32.5	566	298	60	1639767
ABalapa:49	ABalapa	49	8975	-16025	793	794	8975	34.0	591	317	53	1157965
ABalapaa:67	ABalapaa	67	8411	-16588	799	797	8411	31.2	613	284	45	595987
ABalapaaa:92	ABalapaaa	92	7583	-17416	132	138	7583	31.5	600	243	39	535342
ABalapaaaa:126	ABalapaaaa	126	8206	-16793	174	189	8206	38.2	629	231	33	439030
ABalapaaap:126	ABalapaaap	126	8052	-16947	-20	-7	8052	33.4	603	222	34	423569
ABalapaap:92	ABalapaap	92	7534	-17465	110	118	7534	33.5	584	202	39	457568
ABalapaapa:122	ABalapaapa	122	8057	-16942	50	65	8057	39.1	610	190	32	412782
ABalapaapp:122	ABalapaapp	122	8054	-16945	17	27	8054	34.4	580	184	34	407078
ABalapap:67	ABalapap	67	8049	-16950	429	437	8049	27.9	556	316	44	467784
ABalapapa:90	ABalapapa	90	7486	-17513	64	71	7486	28.7	558	223	38	452705
ABalapapaa:123	ABalapapaa	123	7988	-17011	31	34	7988	25.2	588	254	30	322818
ABalapapap:123	ABalapapap	123	8159	-16840	159	155	8159	27.1	568	217	34	397678
ABalapapp:90	ABalapapp	90	7382	-17617	14	16	7382	24.6	501	225	39	314579
ABalapappa:119	ABalapappa	119	7859	-17140	-70	-61	7859	28.7	535	193	34	371375
ABalapappp:119	ABalapappp	119	7870	-17129	5	4	7870	25.1	479	205	33	249445
ABalapp:49	ABalapp	49	8627	-16372	567	567	8627	36.7	517	271	52	920872
ABalappa:68	ABalappa	68	8124	-16875	526	524	8124	32.1	534	308	43	516364
ABalappaa:94	ABalappaa	94	7628	-17371	160	164	7628	29.3	596	291	38	500819
ABalappaaa:127	ABalappaaa	127	8190	-16810	200	216	8190	36.7	630	271	30	313811
ABalappaap:127	ABalappaap	127	8154	-16845	49	41	8154	31.8	606	273	33	344977
ABalappap:94	ABalappap	94	7585	-17414	156	156	7585	26.8	557	311	38	400843
ABalappapa:123	ABalappapa	123	8058	-16941	27	44	8058	31.3	605	316	32	297898
ABalappapp:123	ABalappapp	123	8067	-16932	23	20	8067	30.8	569	345	31	259004
ABalappp:68	ABalappp	68	7746	-17253	210	211	7746	27.7	465	297	47	401956
ABalapppa:91	ABalapppa	91	7460	-17539	72	71	7460	26.7	514	315	40	397293
ABalapppaa:120	ABalapppaa	120	8001	-16998	-4	-7	8001	29.8	576	301	32	299773
ABalapppap:120	ABalapppap	120	7984	-17015	18	16	7984	26.8	537	316	33	278505
ABalapppp:91	ABalapppp	91	7406	-17593	21	15	7406	27.1	452	319	39	307274
ABalappppa:119	ABalappppa	119	7988	-17011	56	45	7988	29.6	505	343	31	233194
ABalappppp:119	ABalappppp	119	7891	-17108	27	25	7891	26.4	463	341	31	216276
ABalp:22	ABalp	22	8874	-16125	-202	-202	8874	38.0	510	180	66	2022870
ABalpa:33	ABalpa	33	8301	-16698	-209	-209	8301	36.5	561	171	60	1802878
ABalpaa:49	ABalpaa	49	7865	-17134	-115	-118	7865	30.2	599	215	51	1042187
ABalpaaa:68	ABalpaaa	68	7435	-17564	-73	-77	7435	42.4	621	221	44	786848
ABalpaaaa:95	ABalpaaaa	95	7429	-17570	-144	-150	7429	59.6	580	260	36	492316
ABalpaaaaa:128	ABalpaaaaa	128	8090	-16910	-164	-160	8090	64.9	562	237	31	337490
ABalpaaaap:128	ABalpaaaap	128	8211	-16788	17	4	8211	66.8	529	249	26	110186
ABalpaaap:95	ABalpaaap	95	7414	-17585	-120	-120	7414	55.2	595	208	39	624415
ABalpaaapa:128	ABalpaaapa	128	8050	-16949	-91	-125	8050	60.1	571	208	32	482712
ABalpaaapp:128	ABalpaaapp	128	8107	-16892	-101	-75	8107	64.0	537	188	31	379354
ABalpaap:68	ABalpaap	68	7414	-17585	-184	-179	7414	36.6	568	199	47	677364
ABalpaapa:91	ABalpaapa	91	7340	-17659	-216	-232	7340	48.3	577	220	40	526771
ABalpaapaa:116	ABalpaapaa	116	7840	-17159	-133	-167	7840	57.6	584	243	33	480113
ABalpaapap:116	ABalpaapap	116	7858	-17141	-206	-221	7858	57.9	527	229	38	518143
ABalpaapp:91	ABalpaapp	91	7427	-17573	-201	-173	7427	52.6	535	194	39	577531
ABalpaappa:122	ABalpaappa	122	8011	-16988	-23	-18	8011	57.3	580	178	33	480536
ABalpaappp:122	ABalpaappp	122	7994	-17005	-225	-226	7994	57.0	542	177	32	404240
ABalpap:49	ABalpap	49	7963	-17036	-164	-164	7963	41.2	529	158	53	1208912
ABalpapa:67	ABalpapa	67	7465	-17534	-244	-203	7465	50.8	580	187	47	798471
ABalpapaa:91	ABalpapaa	91	7373	-17626	-122	-125	7373	60.8	568	213	38	448988
ABalpapaaa:122	ABalpapaaa	122	7933	-17066	-217	-214	7933	66.7	533	211	29	163955
ABalpapaap:122	ABalpapaap	122	7872	-17127	-89	-141	7872	67.0	501	230	27	134491
ABalpapap:91	ABalpapap	91	7415	-17584	-166	-150	7415	62.4	515	185	39	414649
ABalpapapa:122	ABalpapapa	122	8132	-16867	-46	-26	8132	67.0	465	177	30	143913
ABalpapapp:122	ABalpapapp	122	7973	-17026	-120	-130	7973	66.3	424	160	32	298352
ABalpapp:67	ABalpapp	67	7499	-17500	-270	-265	7499	53.2	502	165	47	678414
ABalpappa:88	ABalpappa	88	7379	-17620	-166	-171	7379	63.6	507	217	38	373579
ABalpappaa:114	ABalpappaa	114	7859	-17140	-104	-122	7859	63.7	494	229	30	324042
ABalpappap:114	ABalpappap	114	7858	-17141	-125	-141	7858	66.4	451	224	32	224020
ABalpappp:88	ABalpappp	88	7399	-17601	-162	-172	7399	63.1	451	212	42	405551
ABalpapppa:116	ABalpapppa	116	7859	-17140	-126	-137	7859	58.9	466	213	35	502429
ABalpapppp:116	ABalpapppp	116	7840	-17159	-197	-213	7840	62.2	412	217	38	447861
ABalpp:33	ABalpp	33	8265	-16734	-87	-88	8265	24.0	472	166	59	1187197
ABalppa:50	ABalppa	50	9282	-15717	1213	1213	9282	24.9	519	154	53	905076
ABalppaa:69	ABalppaa	69	10183	-14816	2351	2363	10183	44.2	559	149	44	710347
ABalppaaa:94	ABalppaaa	94	8214	-16785	651	668	8214	45.1	573	161	38	622112
ABalppaaaa:126	ABalppaaaa	126	8504	-16495	425	455	8504	48.6	620	187	30	420448
ABalppaaap:126	ABalppaaap	126	8517	-16482	349	384	8517	46.9	593	165	34	530100
ABalppaap:94	ABalppaap	94	8241	-16758	671	692	8241	46.8	534	132	38	589505
ABalppaapa:124	ABalppaapa	124	8383	-16616	243	281	8383	50.0	568	151	34	569748
ABalppaapp:124	ABalppaapp	124	8360	-16640	292	322	8360	47.5	552	128	33	448389
ABalppap:69	ABalppap	69	9390	-15609	1571	1578	9390	39.9	498	143	46	620677
ABalppapa:91	ABalppapa	91	8337	-16662	649	646	8337	55.8	511	166	38	530307
ABalppapaa:119	ABalppapaa	119	8342	-16657	311	307	8342	63.3	542	162	32	415528
ABalppapap:119	ABalppapap	119	8258	-16741	78	113	8258	64.0	501	179	31	299612
ABalppapp:91	ABalppapp	91	8404	-16595	727	724	8404	57.8	461	159	40	498478
ABalppappa:117	ABalppappa	117	8270	-16729	217	239	8270	63.8	488	151	34	412689
ABalppappp:117	ABalppappp	117	8309	-16690	266	254	8309	58.0	452	157	33	391790
ABalppp:50	ABalppp	50	9431	-15568	1276	1276	9431	35.7	432	163	52	866140
ABalpppa:68	ABalpppa	68	8918	-16081	1236	1234	8918	37.6	497	207	46	559175
ABalpppaa:91	ABalpppaa	91	7871	-17128	375	380	7871	35.3	542	166	39	511804
ABalpppaaa:123	ABalpppaaa	123	8425	-16574	336	361	8425	40.2	570	144	33	447886
ABalpppaap:123	ABalpppaap	123	8156	-16843	174	208	8156	32.6	553	134	33	413065
ABalpppap:91	ABalpppap	91	7830	-17169	347	348	7830	34.3	493	142	39	476587
ABalpppapa:119	ABalpppapa	119	8239	-16760	214	242	8239	40.5	530	128	33	433706
ABalpppapp:119	ABalpppapp	119	8094	-16905	196	208	8094	35.4	496	119	34	407619
ABalpppp:68	ABalpppp	68	8536	-16463	852	851	8536	37.0	423	210	45	391004
ABalppppa:89	ABalppppa	89	7679	-17320	230	226	7679	31.1	483	197	39	395311
ABalppppaa:118	ABalppppaa	118	8057	-16942	94	102	8057	33.8	528	165	33	419336
ABalppppap:118	ABalppppap	118	7961	-17038	51	51	7961	29.7	490	154	35	434683
ABalppppp:89	ABalppppp	89	7807	-17192	317	315	7807	32.6	426	172	40	377155
ABalpppppa:114	ABalpppppa	114	8003	-16996	133	135	8003	37.0	468	142	35	430286
ABalpppppp:114	ABalpppppp	114	8041	-16958	120	111	8041	36.9	419	136	38	417639
ABar:12	ABar	12	9486	-15513	-179	-180	9486	37.8	480	341	70	2052236
ABara:22	ABara	22	8886	-16113	-269	-269	8886	49.0	479	319	64	1826026
ABaraa:33	ABaraa	33	8345	-16654	-270	-270	8345	55.2	531	284	59	1710246
ABaraaa:49	ABaraaa	49	7936	-17063	-233	-233	7936	51.2	560	318	52	1253195
ABaraaaa:68	ABaraaaa	68	7434	-17565	-144	-148	7434	54.2	582	295	42	699902
ABaraaaaa:95	ABaraaaaa	95	7426	-17573	-71	-82	7426	52.5	603	295	38	694408
ABaraaaaaa:128	ABaraaaaaa	128	8017	-16982	-96	-113	8017	57.7	599	254	32	424294
ABaraaaaap:128	ABaraaaaap	128	8025	-16974	-63	-76	8025	56.1	596	297	34	495836
ABaraaaap:95	ABaraaaap	95	7437	-17562	-118	-143	7437	51.4	571	277	36	611158
ABaraaaapa:129	ABaraaaapa	129	8097	-16902	-55	-83	8097	51.0	589	266	32	471420
ABaraaaapp:129	ABaraaaapp	129	8088	-16911	-56	-77	8088	43.5	563	254	31	453523
ABaraaap:68	ABaraaap	68	7448	-17551	-205	-216	7448	51.1	535	337	46	733672
ABaraaapa:91	ABaraaapa	91	7379	-17620	-119	-130	7379	57.3	553	319	40	550112
ABaraaapaa:117	ABaraaapaa	117	7891	-17108	-43	-56	7891	60.0	579	288	32	406687
ABaraaapap:117	ABaraaapap	117	7869	-17130	-160	-184	7869	58.7	540	285	35	461548
ABaraaapp:91	ABaraaapp	91	7397	-17602	-99	-112	7397	58.6	509	340	38	514413
ABaraaappa:122	ABaraaappa	122	7964	-17035	-85	-94	7964	59.2	553	322	32	410970
ABaraaappp:122	ABaraaappp	122	8065	-16934	4	-8	8065	63.1	516	315	30	298335
ABaraap:49	ABaraap	49	7926	-17073	-259	-264	7926	58.6	490	280	52	1014058
ABaraapa:67	ABaraapa	67	7454	-17545	-248	-253	7454	61.2	531	286	44	577945
ABaraapaa:91	ABaraapaa	91	7328	-17671	-184	-200	7328	55.9	544	253	38	543883
ABaraapaaa:118	ABaraapaaa	118	7922	-17077	-102	-124	7922	49.8	566	238	34	590100
ABaraapaap:118	ABaraapaap	118	7891	-17108	-100	-125	7891	47.6	522	236	34	541764
ABaraapap:91	ABaraapap	91	7340	-17659	-129	-143	7340	56.3	493	247	40	529315
ABaraapapa:116	ABaraapapa	116	7794	-17205	-88	-105	7794	48.4	489	228	36	605066
ABaraapapp:116	ABaraapapp	116	7746	-17253	-135	-156	7746	43.2	457	226	33	477848
ABaraapp:67	ABaraapp	67	7424	-17576	-236	-244	7424	63.0	459	281	45	527990
ABaraappa:90	ABaraappa	90	7343	-17656	-104	-116	7343	58.5	481	280	38	489446
ABaraappaa:118	ABaraappaa	118	7857	-17142	-168	-182	7857	49.4	547	275	32	470864
ABaraappap:118	ABaraappap	118	7864	-17135	-69	-93	7864	49.3	508	275	32	440183
ABaraappp:90	ABaraappp	90	7359	-17640	-94	-112	7359	59.4	436	284	37	414860
ABaraapppa:119	ABaraapppa	119	7870	-17129	-178	-194	7870	51.3	470	277	36	575484
ABaraapppp:119	ABaraapppp	119	7919	-17080	-50	-66	7919	46.9	429	304	32	428993
ABarap:33	ABarap	33	8339	-16660	-261	-262	8339	53.3	458	340	59	1678989
ABarapa:49	ABarapa	49	7943	-17056	-197	-198	7943	52.7	488	367	52	1198060
ABarapaa:68	ABarapaa	68	7446	-17553	-187	-194	7446	58.0	497	347	44	602207
ABarapaaa:91	ABarapaaa	91	7358	-17641	-137	-145	7358	65.1	517	297	36	388990
ABarapaaaa:124	ABarapaaaa	124	7933	-17066	-137	-144	7933	65.6	515	271	32	426921
ABarapaaap:124	ABarapaaap	124	8176	-16823	110	70	8176	67.0	482	277	25	39568
ABarapaap:91	ABarapaap	91	7359	-17640	-118	-135	7359	64.3	475	306	36	398448
ABarapaapa:119	ABarapaapa	119	7887	-17112	-119	-138	7887	59.2	508	277	32	536167
ABarapaapp:119	ABarapaapp	119	7923	-17076	-149	-166	7923	60.8	471	271	34	541642
ABarapap:68	ABarapap	68	7491	-17508	-172	-182	7491	57.9	434	350	44	570632
ABarapapa:90	ABarapapa	90	7335	-17665	-126	-141	7335	65.6	437	317	34	254499
ABarapapaa:119	ABarapapaa	119	8005	-16994	-44	-136	8005	67.0	463	267	31	184678
ABarapapap:119	ABarapapap	119	8023	-16976	-51	-46	8023	67.0	419	262	25	82456
ABarapapp:90	ABarapapp	90	7358	-17641	-159	-168	7358	63.9	387	301	40	401314
ABarapappa:117	ABarapappa	117	7828	-17171	-173	-198	7828	62.9	439	274	34	481801
ABarapappp:117	ABarapappp	117	7923	-17076	-121	-119	7923	65.5	384	271	36	390322
ABarapp:49	ABarapp	49	7968	-17031	-226	-228	7968	58.8	402	335	50	911482
ABarappa:67	ABarappa	67	7456	-17543	-188	-202	7456	58.5	406	353	43	594330
ABarappaa:92	ABarappaa	92	7401	-17598	-122	-133	7401	63.0	460	344	35	343887
ABarappaaa:125	ABarappaaa	125	8333	-16666	145	153	8333	67.0	457	308	25	81898
ABarappaap:125	ABarappaap	125	8305	-16694	101	51	8305	67.0	417	296	24	59577
ABarappap:92	ABarappap	92	7422	-17577	-97	-111	7422	62.2	398	357	40	458026
ABarappapa:123	ABarappapa	123	7987	-17012	-177	-257	7987	66.9	410	337	30	122768
ABarappapp:123	ABarappapp	123	7915	-17084	-190	-249	7915	66.7	372	344	29	134722
ABarappp:67	ABarappp	67	7485	-17514	-166	-176	7485	54.9	358	337	43	563636
ABarapppa:89	ABarapppa	89	7356	-17643	-103	-110	7356	53.9	457	362	38	539249
ABarapppaa:121	ABarapppaa	121	7968	-17031	-64	-60	7968	63.7	506	345	32	371439
ABarapppap:121	ABarapppap	121	7968	-17031	-50	-52	7968	64.1	477	322	29	288700
ABarapppp:89	ABarapppp	89	7337	-17662	-109	-116	7337	52.8	407	374	38	532181
ABarappppa:118	ABarappppa	118	7883	-17116	-71	-89	7883	65.9	464	356	33	338652
ABarappppp:118	ABarappppp	118	7833	-17166	-156	-171	7833	62.5	424	338	33	465471
ABarp:22	ABarp	22	8827	-16172	-124	-124	8827	26.2	421	359	66	1412025
ABarpa:33	ABarpa	33	8319	-16680	-115	-115	8319	31.6	486	372	60	1651234
ABarpaa:50	ABarpaa	50	7928	-17071	-69	-69	7928	30.1	518	375	53	1003113
ABarpaaa:67	ABarpaaa	67	7415	-17584	-47	-45	7415	30.6	553	348	44	598303
ABarpaaaa:95	ABarpaaaa	95	7410	-17589	-1	-3	7410	18.8	572	255	39	479378
ABarpaaaaa:129	ABarpaaaaa	129	8058	-16941	2	7	8058	23.5	569	295	32	341429
ABarpaaaap:129	ABarpaaaap	129	7964	-17035	-53	-50	7964	18.2	546	251	29	234238
ABarpaaap:95	ABarpaaap	95	7390	-17609	-29	-31	7390	16.0	530	274	37	355829
ABarpaaapa:131	ABarpaaapa	131	7972	-17027	-85	-84	7972	21.1	530	281	30	259764
ABarpaaapp:131	ABarpaaapp	131	7991	-17008	-33	-34	7991	16.5	498	280	29	205489
ABarpaap:67	ABarpaap	67	7432	-17567	-68	-68	7432	22.9	494	355	47	442571
ABarpaapa:89	ABarpaapa	89	7244	-17755	-60	-59	7244	15.3	497	275	38	241621
ABarpaapaa:118	ABarpaapaa	118	7799	-17200	12	10	7799	20.5	466	275	30	173038
ABarpaapap:118	ABarpaapap	118	7740	-17259	-61	-66	7740	17.3	424	251	35	168621
ABarpaapp:89	ABarpaapp	89	7254	-17745	-189	-137	7254	15.9	434	269	39	191965
ABarpaappa:118	ABarpaappa	118	7766	-17233	-53	-55	7766	18.4	387	280	33	140365
ABarpaappp:118	ABarpaappp	118	7834	-17165	-101	-80	7834	16.9	346	258	35	131738
ABarpap:50	ABarpap	50	7926	-17073	-106	-106	7926	40.0	440	322	53	908909
ABarpapa:67	ABarpapa	67	7474	-17526	-98	-98	7474	37.1	475	352	44	545868
ABarpapaa:90	ABarpapaa	90	7267	-17732	-82	-84	7267	18.7	522	338	39	371808
ABarpapaaa:121	ABarpapaaa	121	7915	-17084	19	19	7915	20.7	537	328	31	299998
ABarpapaap:121	ABarpapaap	121	7904	-17095	-11	-14	7904	20.0	500	328	33	272003
ABarpapap:90	ABarpapap	90	7291	-17708	-13	-14	7291	17.2	471	325	37	264905
ABarpapapa:121	ABarpapapa	121	7870	-17129	-14	-25	7870	19.1	473	308	31	228086
ABarpapapp:121	ABarpapapp	121	7833	-17166	-57	-56	7833	18.8	429	313	31	177879
ABarpapp:67	ABarpapp	67	7447	-17552	-104	-105	7447	36.2	408	329	44	441705
ABarpappa:90	ABarpappa	90	7293	-17706	-9	-8	7293	20.2	458	361	37	318619
ABarpappaa:124	ABarpappaa	124	7993	-17006	70	79	7993	17.9	463	350	31	239885
ABarpappap:124	ABarpappap	124	7870	-17129	-78	-74	7870	21.9	432	360	32	215121
ABarpappp:90	ABarpappp	90	7337	-17662	-134	-117	7337	20.4	406	347	38	235355
ABarpapppa:121	ABarpapppa	121	7938	-17061	-66	-64	7938	23.0	399	361	32	164781
ABarpapppp:121	ABarpapppp	121	7947	-17052	-237	-205	7947	25.0	364	388	36	210451
ABarpp:33	ABarpp	33	8313	-16686	-54	-54	8313	26.6	369	381	59	1128675
ABarppa:51	ABarppa	51	9377	-15622	1274	1274	9377	21.8	440	382	52	662822
ABarppaa:70	ABarppaa	70	9489	-15510	1659	1662	9489	19.6	423	333	44	286173
ABarppaaa:99	ABarppaaa	99	10648	-14351	2399	2369	10648	16.8	397	212	36	175883
ABarppaaaa:134	ABarppaaaa	134	9984	-15015	1449	1445	9984	16.2	383	199	30	153452
ABarppaaap:134	ABarppaaap	134	10328	-14671	1341	1396	10328	19.1	346	193	31	111771
ABarppaap:99	ABarppaap	99	9780	-15219	1563	1591	9780	16.5	343	212	40	166947
ABarppaapa:129	ABarppaapa	129	9958	-15041	1201	1249	9958	19.2	323	218	32	94844
ABarppaapp:129	ABarppaapp	129	10258	-14741	1202	1197	10258	20.5	274	181	30	96978
ABarppap:70	ABarppap	70	8797	-16202	1018	1025	8797	17.8	388	282	44	209473
ABarppapa:98	ABarppapa	98	11438	-13561	2948	2967	11438	21.6	313	175	38	182481
ABarppapaa:131	ABarppapaa	131	10866	-14133	1778	1778	10866	22.7	318	159	30	112733
ABarppapap:131	ABarppapap	131	13034	-11965	3586	3589	13034	28.5	274	151	32	163649
ABarppapp:98	ABarppapp	98	14600	-10399	5943	5943	14600	24.8	235	177	40	302213
ABarppappa:134	ABarppappa	134	12954	-12045	3024	3139	12954	26.4	215	169	35	211318
ABarppappp:134	ABarppappp	134	16648	-8351	6094	6101	16648	34.0	184	166	35	323379
ABarppp:51	ABarppp	51	9982	-15017	1741	1773	9982	31.2	359	365	52	748873
ABarpppa:70	ABarpppa	70	9486	-15513	1618	1625	9486	22.6	365	327	45	291523
ABarpppaa:98	ABarpppaa	98	11203	-13796	2896	2907	11203	15.7	379	323	38	174375
ABarpppaaa:130	ABarpppaaa	130	10318	-14681	1766	1766	10318	18.0	372	348	31	102078
ABarpppaap:130	ABarpppaap	130	12938	-12061	3250	3428	12938	20.3	325	365	35	148311
ABarpppap:98	ABarpppap	98	10888	-14111	2229	2389	10888	16.2	325	312	39	167722
ABarpppapa:129	ABarpppapa	129	10370	-14629	1591	1629	10370	18.6	323	319	32	84030
ABarpppapp:129	ABarpppapp	129	12393	-12606	2643	2858	12393	22.7	264	327	33	129885
ABarpppp:70	ABarpppp	70	9185	-15814	1395	1396	9185	24.4	306	287	46	302084
ABarppppa:98	ABarppppa	98	13485	-11514	4543	4632	13485	20.5	295	328	39	237262
ABarppppaa:131	ABarppppaa	131	16398	-8601	6317	6480	16398	24.4	299	389	33	166996
ABarppppap:131	ABarppppap	131	22469	-2530	11534	11539	22469	30.5	256	376	35	241239
ABarppppp:98	ABarppppp	98	14118	-10881	5461	5465	14118	22.1	233	318	41	274675
ABarpppppa:132	ABarpppppa	132	15864	-9135	5464	5630	15864	26.5	223	340	34	209968
ABarpppppp:132	ABarpppppp	132	17971	-7028	7361	7378	17971	31.8	177	319	32	203308
ABp:4	ABp	4	10359	-14640	-119	-118	10359	33.5	365	338	76	2008849
ABpl:12	ABpl	12	9488	-15511	-39	-40	9488	21.5	379	261	71	1313752
ABpla:22	ABpla	22	8810	-16189	-60	-60	8810	15.3	488	255	67	1247558
ABplaa:33	ABplaa	33	8254	-16745	-90	-90	8254	15.1	534	266	59	1180725
ABplaaa:48	ABplaaa	48	7886	-17113	-56	-56	7886	16.7	565	296	53	848946
ABplaaaa:66	ABplaaaa	66	7406	-17593	-81	-78	7406	24.2	596	240	45	575125
ABplaaaaa:90	ABplaaaaa	90	7353	-17646	16	15	7353	24.9	567	182	38	475594
ABplaaaaaa:121	ABplaaaaaa	121	7916	-17083	21	29	7916	20.8	574	206	32	410069
ABplaaaaap:121	ABplaaaaap	121	7833	-17166	-68	-72	7833	19.3	534	209	33	372298
ABplaaaap:90	ABplaaaap	90	7308	-17691	0	-1	7308	18.6	542	208	39	394455
ABplaaaapa:121	ABplaaaapa	121	7851	-17148	-31	-36	7851	17.9	512	238	30	261852
ABplaaaapp:121	ABplaaaapp	121	7852	-17147	-13	-19	7852	18.7	468	243	32	244194
ABplaaap:66	ABplaaap	66	7408	-17591	-128	-104	7408	17.8	538	281	44	378869
ABplaaapa:89	ABplaaapa	89	7272	-17727	-61	-65	7272	14.3	511	210	38	336939
ABplaaapaa:125	ABplaaapaa	125	7927	-17072	5	2	7927	15.6	493	202	29	248940
ABplaaapap:125	ABplaaapap	125	7960	-17039	34	36	7960	17.2	464	179	34	270898
ABplaaapp:89	ABplaaapp	89	7338	-17661	-150	-76	7338	16.0	465	206	40	282349
ABplaaappa:121	ABplaaappa	121	7911	-17088	-43	-33	7911	21.2	437	173	32	234684
ABplaaappp:121	ABplaaappp	121	7970	-17029	-207	-122	7970	19.5	405	192	35	248414
ABplaap:48	ABplaap	48	7864	-17135	-76	-75	7864	18.5	499	230	52	602800
ABplaapa:66	ABplaapa	66	7405	-17594	-41	-43	7405	18.4	547	213	45	441957
ABplaapaa:90	ABplaapaa	90	7240	-17759	-83	-81	7240	22.9	529	153	39	450458
ABplaapaaa:122	ABplaapaaa	122	7865	-17134	-11	-8	7865	22.6	558	166	33	437016
ABplaapaap:122	ABplaapaap	122	7834	-17165	-55	-59	7834	21.4	514	162	33	378938
ABplaapap:90	ABplaapap	90	7304	-17695	-102	-86	7304	22.0	465	143	40	403296
ABplaapapa:122	ABplaapapa	122	7839	-17160	-64	-57	7839	23.7	479	139	33	387776
ABplaapapp:122	ABplaapapp	122	7902	-17097	-43	-37	7902	25.7	442	133	35	372117
ABplaapp:66	ABplaapp	66	7447	-17552	-41	-39	7447	21.4	473	205	46	350880
ABplaappa:88	ABplaappa	88	7295	-17704	-170	-128	7295	28.8	415	127	39	355273
ABplaappaa:123	ABplaappaa	123	7905	-17094	-37	-28	7905	33.6	433	105	31	262103
ABplaappap:123	ABplaappap	123	7945	-17054	-45	-37	7945	34.2	390	119	35	295451
ABplaappp:88	ABplaappp	88	7379	-17620	-161	-108	7379	34.4	359	125	41	347706
ABplaapppa:117	ABplaapppa	117	7868	-17131	-138	-138	7868	39.1	357	119	35	296247
ABplaapppp:117	ABplaapppp	117	8382	-16617	-265	-29	8382	42.6	306	115	37	395406
ABplap:33	ABplap	33	8256	-16743	-54	-54	8256	17.6	426	286	58	776643
ABplapa:48	ABplapa	48	8212	-16787	257	257	8212	14.8	475	317	52	584447
ABplapaa:66	ABplapaa	66	8500	-16499	884	880	8500	12.6	484	260	45	312564
ABplapaaa:92	ABplapaaa	92	9439	-15560	1647	1645	9439	19.5	419	166	38	296555
ABplapaaaa:121	ABplapaaaa	121	9599	-15400	1354	1381	9599	28.6	410	170	33	323999
ABplapaaap:121	ABplapaaap	121	9259	-15740	822	868	9259	26.9	369	164	33	259314
ABplapaap:92	ABplapaap	92	9429	-15570	1590	1610	9429	23.6	359	150	39	284919
ABplapaapa:124	ABplapaapa	124	8759	-16240	419	452	8759	28.0	345	132	31	213171
ABplapaapp:124	ABplapaapp	124	10059	-14940	1380	1426	10059	34.5	299	122	35	338385
ABplapap:66	ABplapap	66	8191	-16808	555	560	8191	15.5	414	250	43	211267
ABplapapa:91	ABplapapa	91	8428	-16571	686	709	8428	25.9	307	146	39	292260
ABplapapaa:120	ABplapapaa	120	8748	-16251	139	267	8748	31.8	238	134	34	290224
ABplapapap:120	ABplapapap	120	9402	-15597	483	755	9402	37.6	198	136	35	405565
ABplapapp:91	ABplapapp	91	8906	-16093	1063	1119	8906	27.1	244	153	41	389203
ABplapappa:120	ABplapappa	120	9350	-15649	867	988	9350	39.3	172	141	36	461089
ABplapappp:120	ABplapappp	120	9881	-15118	1542	1558	9881	47.5	165	159	34	445862
ABplapp:48	ABplapp	48	8168	-16831	233	234	8168	21.2	395	249	51	469713
ABplappa:67	ABplappa	67	8215	-16784	547	557	8215	20.8	395	193	46	304551
ABplappaa:91	ABplappaa	91	10995	-14004	2827	2924	10995	38.9	299	122	40	459335
ABplappaaa:123	ABplappaaa	123	16467	-8532	6663	7098	16467	51.6	296	109	34	436714
ABplappaap:123	ABplappaap	123	15957	-9042	6328	6620	15957	48.0	256	120	34	414283
ABplappap:91	ABplappap	91	10289	-14710	2261	2368	10289	35.4	246	126	41	483537
ABplappapa:122	ABplappapa	122	9838	-15162	1029	1123	9838	39.1	251	123	33	337130
ABplappapp:122	ABplappapp	122	10171	-14828	1588	1638	10171	45.8	212	132	34	410514
ABplappp:67	ABplappp	67	8278	-16721	583	597	8278	27.4	321	199	45	362300
ABplapppa:92	ABplapppa	92	8776	-16223	732	884	8776	42.7	216	140	40	572729
ABplapppaa:126	ABplapppaa	126	8908	-16091	-174	165	8908	54.4	232	143	33	429256
ABplapppap:126	ABplapppap	126	9043	-15956	667	705	9043	58.9	202	164	32	388873
ABplapppp:92	ABplapppp	92	8896	-16103	1189	1227	8896	43.9	167	157	40	558151
ABplappppa:125	ABplappppa	125	9004	-15995	692	731	9004	56.8	163	161	33	424271
ABplappppp:125	ABplappppp	125	8940	-16059	655	654	8940	61.4	161	198	32	352394
ABplp:22	ABplp	22	8799	-16200	-111	-111	8799	24.5	363	174	63	1103063
ABplpa:33	ABplpa	33	8238	-16761	-92	-92	8238	24.0	382	164	58	959572
ABplpaa:49	ABplpaa	49	7822	-17177	-47	-47	7822	18.5	429	170	50	502615
ABplpaaa:68	ABplpaaa	68	7433	-17566	-54	-50	7433	26.9	523	144	45	552249
ABplpaaaa:91	ABplpaaaa	91	7369	-17630	-131	-116	7369	44.0	499	134	40	564515
ABplpaaaaa:119	ABplpaaaaa	119	7958	-17041	-47	-42	7958	55.0	520	141	34	528082
ABplpaaaap:119	ABplpaaaap	119	7896	-17103	-147	-152	7896	55.1	486	144	34	543241
ABplpaaap:91	ABplpaaap	91	7353	-17646	-81	-81	7353	49.4	453	120	38	548597
ABplpaaapa:121	ABplpaaapa	121	7865	-17134	-128	-124	7865	51.7	482	120	32	494558
ABplpaaapp:121	ABplpaaapp	121	7908	-17091	-134	-108	7908	54.4	447	116	33	478638
ABplpaap:68	ABplpaap	68	7426	-17573	-161	-142	7426	29.9	456	150	44	465913
ABplpaapa:91	ABplpaapa	91	7315	-17684	-128	-127	7315	40.0	458	123	39	561103
ABplpaapaa:122	ABplpaapaa	122	7938	-17061	-127	-128	7938	46.0	507	133	33	497536
ABplpaapap:122	ABplpaapap	122	7902	-17097	-78	-79	7902	44.2	466	115	33	463487
ABplpaapp:91	ABplpaapp	91	7370	-17629	-129	-70	7370	43.4	399	117	41	539143
ABplpaappa:120	ABplpaappa	120	7939	-17060	-36	-45	7939	45.6	432	114	33	432868
ABplpaappp:120	ABplpaappp	120	8112	-16887	-253	-136	8112	47.0	390	110	34	435309
ABplpap:49	ABplpap	49	7911	-17088	-115	-117	7911	34.3	340	145	51	765947
ABplpapa:67	ABplpapa	67	7461	-17538	-105	-102	7461	41.2	432	123	44	530225
ABplpapaa:91	ABplpapaa	91	7416	-17584	-293	-252	7416	61.3	423	157	37	440745
ABplpapaaa:124	ABplpapaaa	124	8111	-16888	-68	-69	8111	60.5	434	177	30	310731
ABplpapaap:124	ABplpapaap	124	8013	-16986	-209	-185	8013	60.2	398	161	33	381608
ABplpapap:91	ABplpapap	91	7506	-17493	-200	-173	7506	59.4	384	140	39	497238
ABplpapapa:123	ABplpapapa	123	8192	-16807	-114	-79	8192	66.4	380	157	30	193934
ABplpapapp:123	ABplpapapp	123	8051	-16948	-358	-343	8051	66.7	334	174	29	151273
ABplpapp:67	ABplpapp	67	7524	-17475	-102	-101	7524	39.2	351	133	47	549915
ABplpappa:88	ABplpappa	88	7385	-17614	-241	-247	7385	61.5	358	156	41	406421
ABplpappaa:115	ABplpappaa	115	8016	-16983	-33	-58	8016	66.8	392	197	33	101043
ABplpappap:115	ABplpappap	115	7895	-17104	-156	-222	7895	65.9	346	199	30	201481
ABplpappp:88	ABplpappp	88	7513	-17486	-252	-162	7513	61.9	298	165	38	341202
ABplpapppa:121	ABplpapppa	121	7981	-17018	-44	-61	7981	67.0	318	210	26	35145
ABplpapppp:121	ABplpapppp	121	8144	-16855	-50	-20	8144	66.7	278	234	24	42975
ABplpp:33	ABplpp	33	8267	-16732	-52	-52	8267	20.7	278	182	58	855089
ABplppa:50	ABplppa	50	8630	-16369	646	644	8630	18.3	345	172	49	397284
ABplppaa:71	ABplppaa	71	9390	-15609	1576	1645	9390	31.5	404	139	44	467863
ABplppaaa:96	ABplppaaa	96	9074	-15925	1301	1338	9074	52.0	389	131	39	590960
ABplppaaaa:127	ABplppaaaa	127	8740	-16259	417	424	8740	53.0	422	140	35	474357
ABplppaaap:127	ABplppaaap	127	8793	-16206	-135	365	8793	53.0	397	113	30	398747
ABplppaap:96	ABplppaap	96	9474	-15525	691	1302	9474	56.2	343	135	39	609361
ABplppaapa:129	ABplppaapa	129	9138	-15861	430	435	9138	62.6	374	130	30	351135
ABplppaapp:129	ABplppaapp	129	9334	-15665	-277	56	9334	62.8	332	130	31	377849
ABplppap:71	ABplppap	71	9738	-15261	1670	1802	9738	30.9	349	144	43	411535
ABplppapa:95	ABplppapa	95	17202	-7798	8410	8485	17202	50.8	315	130	39	559257
ABplppapaa:126	ABplppapaa	126	14460	-10539	5310	5368	14460	54.6	370	116	33	397479
ABplppapap:126	ABplppapap	126	14773	-10226	4736	5255	14773	56.1	329	119	33	400486
ABplppapp:95	ABplppapp	95	18677	-6322	9310	9480	18677	53.2	266	146	39	616791
ABplppappa:135	ABplppappa	135	20242	-4757	8951	9401	20242	56.6	299	125	35	469954
ABplppappp:135	ABplppappp	135	21552	-3447	10204	9976	21552	56.0	255	144	31	354228
ABplppp:50	ABplppp	50	9812	-15187	1627	1636	9812	26.2	256	151	50	594693
ABplpppa:69	ABplpppa	69	9914	-15085	1892	1953	9914	31.3	308	135	43	385693
ABplpppaa:93	ABplpppaa	93	10201	-14799	1504	2056	10201	52.4	242	128	38	507513
ABplpppaaa:123	ABplpppaaa	123	9408	-15592	103	175	9408	65.2	248	150	31	316084
ABplpppaap:123	ABplpppaap	123	9227	-15773	257	438	9227	59.8	240	176	31	371406
ABplpppap:93	ABplpppap	93	9920	-15079	1895	1994	9920	53.2	197	149	39	536667
ABplpppapa:123	ABplpppapa	123	9076	-15924	550	575	9076	66.1	212	182	33	243936
ABplpppapp:123	ABplpppapp	123	8641	-16358	261	289	8641	65.4	189	206	27	192579
ABplpppp:69	ABplpppp	69	11072	-13927	3098	3097	11072	37.2	254	134	45	527869
ABplppppa:92	ABplppppa	92	10431	-14568	2173	2251	10431	59.1	257	150	41	512506
ABplppppaa:121	ABplppppaa	121	9570	-15429	-333	-119	9570	65.1	309	153	30	238959
ABplppppap:121	ABplppppap	121	9105	-15894	254	340	9105	65.8	276	178	30	201625
ABplppppp:92	ABplppppp	92	9883	-15116	2002	2018	9883	64.8	242	197	39	329994
ABplpppppa:123	ABplpppppa	123	8464	-16535	101	115	8464	66.5	257	215	31	167294
ABplpppppp:123	ABplpppppp	123	8453	-16546	121	129	8453	66.7	211	228	29	147813
ABpr:12	ABpr	12	9489	-15510	-283	-283	9489	45.4	283	339	72	2266031
ABpra:22	ABpra	22	8873	-16126	-223	-224	8873	46.6	325	373	67	2088872
ABpraa:33	ABpraa	33	8323	-16676	-261	-261	8323	47.2	371	388	59	1791569
ABpraaa:48	ABpraaa	48	7966	-17033	-156	-156	7966	43.3	417	409	53	1221815
ABpraaaa:67	ABpraaaa	67	7458	-17541	-90	-91	7458	43.9	480	394	44	707743
ABpraaaaa:94	ABpraaaaa	94	7369	-17630	-82	-89	7369	44.6	513	390	37	603157
ABpraaaaaa:127	ABpraaaaaa	127	7996	-17003	-76	-73	7996	45.5	527	384	33	498167
ABpraaaaap:127	ABpraaaaap	127	7967	-17032	-42	-24	7967	41.1	501	399	30	394547
ABpraaaap:94	ABpraaaap	94	7305	-17694	-96	-103	7305	42.8	475	397	37	569350
ABpraaaapa:123	ABpraaaapa	123	7949	-17050	-40	-55	7949	49.6	492	392	33	479747
ABpraaaapp:123	ABpraaaapp	123	7946	-17053	-11	-15	7946	43.8	460	403	33	474782
ABpraaap:67	ABpraaap	67	7519	-17480	-157	-160	7519	40.6	414	398	45	616017
ABpraaapa:90	ABpraaapa	90	7329	-17670	-59	-64	7329	35.7	489	373	39	578408
ABpraaapaa:121	ABpraaapaa	121	7932	-17067	-68	-94	7932	41.5	511	355	31	441647
ABpraaapap:121	ABpraaapap	121	7976	-17023	40	31	7976	37.3	480	376	32	434831
ABpraaapp:90	ABpraaapp	90	7298	-17701	-75	-83	7298	33.3	428	376	42	495472
ABpraaappa:114	ABpraaappa	114	7729	-17270	-134	-143	7729	38.7	446	378	33	419583
ABpraaappp:114	ABpraaappp	114	7798	-17201	-91	-104	7798	40.2	404	393	35	421030
ABpraap:48	ABpraap	48	7949	-17051	-281	-283	7949	51.4	342	369	52	1128841
ABpraapa:67	ABpraapa	67	7461	-17538	-153	-153	7461	44.2	373	409	44	603447
ABpraapaa:91	ABpraapaa	91	7265	-17734	-45	-44	7265	26.3	448	393	39	429213
ABpraapaaa:123	ABpraapaaa	123	7897	-17102	-41	-33	7897	28.0	523	372	33	429175
ABpraapaap:123	ABpraapaap	123	7860	-17139	-62	-59	7860	26.3	473	380	34	418933
ABpraapap:91	ABpraapap	91	7251	-17748	-91	-80	7251	24.4	389	392	40	332004
ABpraapapa:122	ABpraapapa	122	7821	-17178	-74	-76	7821	33.0	459	402	33	415192
ABpraapapp:122	ABpraapapp	122	7927	-17072	-48	-51	7927	30.6	417	397	35	386151
ABpraapp:67	ABpraapp	67	7469	-17530	-202	-206	7469	40.2	313	384	47	631056
ABpraappa:89	ABpraappa	89	7269	-17730	-92	-103	7269	31.2	356	406	37	313864
ABpraappaa:122	ABpraappaa	122	7904	-17095	-36	-39	7904	41.4	414	425	30	256120
ABpraappap:122	ABpraappap	122	7888	-17111	-127	-106	7888	38.8	368	419	33	257076
ABpraappp:89	ABpraappp	89	7389	-17610	-215	-175	7389	33.2	303	395	41	396920
ABpraapppa:118	ABpraapppa	118	7971	-17028	-174	-177	7971	44.1	333	409	35	371544
ABpraapppp:118	ABpraapppp	118	8126	-16873	-710	-295	8126	43.4	285	405	35	330760
ABprap:33	ABprap	33	8348	-16651	-116	-116	8348	35.6	270	378	61	1761672
ABprapa:48	ABprapa	48	9774	-15225	1500	1532	9774	35.2	307	406	51	979046
ABprapaa:67	ABprapaa	67	9420	-15579	1682	1691	9420	27.7	346	399	44	376907
ABprapaaa:95	ABprapaaa	95	8576	-16423	931	932	8576	22.4	351	371	39	321396
ABprapaaaa:125	ABprapaaaa	125	9523	-15476	1138	1184	9523	34.3	350	396	32	323317
ABprapaaap:125	ABprapaaap	125	9949	-15050	725	1039	9949	29.6	316	386	36	385656
ABprapaap:95	ABprapaap	95	9306	-15693	1347	1367	9306	25.0	290	366	38	406406
ABprapaapa:128	ABprapaapa	128	10122	-14877	1128	1210	10122	34.1	295	404	33	379383
ABprapaapp:128	ABprapaapp	128	11080	-13919	1560	1747	11080	39.1	247	387	35	523026
ABprapap:67	ABprapap	67	9745	-15254	1858	1889	9745	25.6	274	376	46	451311
ABprapapa:90	ABprapapa	90	8385	-16614	459	582	8385	22.0	239	357	40	372749
ABprapapaa:120	ABprapapaa	120	8993	-16006	102	261	8993	31.7	197	360	34	367849
ABprapapap:120	ABprapapap	120	9165	-15834	689	745	9165	35.6	162	347	34	399490
ABprapapp:90	ABprapapp	90	8861	-16138	1136	1142	8861	27.0	183	335	38	391011
ABprapappa:117	ABprapappa	117	9210	-15789	899	982	9210	41.6	146	338	33	422235
ABprapappp:117	ABprapappp	117	9457	-15542	1208	1254	9457	45.9	133	310	33	437175
ABprapp:48	ABprapp	48	9542	-15457	1194	1262	9542	33.3	230	358	51	958160
ABprappa:68	ABprappa	68	10933	-14066	2939	2963	10933	33.2	227	388	46	624180
ABprappaa:93	ABprappaa	93	11032	-13967	2739	2812	11032	34.5	255	393	39	476370
ABprappaaa:125	ABprappaaa	125	18252	-6747	8085	8471	18252	47.1	256	397	34	470127
ABprappaap:125	ABprappaap	125	19964	-5035	9892	10190	19964	48.5	218	378	34	489614
ABprappap:93	ABprappap	93	10385	-14614	2246	2403	10385	32.4	208	377	40	494274
ABprappapa:122	ABprappapa	122	10310	-14689	1300	1441	10310	37.0	217	377	33	414120
ABprappapp:122	ABprappapp	122	10504	-14495	1754	1858	10504	43.1	180	361	34	455513
ABprappp:68	ABprappp	68	10484	-14515	2489	2499	10484	33.1	186	325	45	566652
ABprapppa:93	ABprapppa	93	9425	-15574	1117	1359	9425	40.6	185	360	38	557840
ABprapppaa:126	ABprapppaa	126	9248	-15751	-320	161	9248	54.0	197	355	32	442500
ABprapppap:126	ABprapppap	126	9410	-15589	815	913	9410	51.9	171	336	33	490030
ABprapppp:93	ABprapppp	93	9753	-15246	1850	1887	9753	47.0	157	334	39	590878
ABprappppa:127	ABprappppa	127	9502	-15497	1029	1142	9502	54.6	143	318	34	512412
ABprappppp:127	ABprappppp	127	9233	-15766	827	837	9233	59.9	142	283	33	430836
ABprp:22	ABprp	22	8883	-16116	-311	-311	8883	47.9	218	283	64	1909849
ABprpa:33	ABprpa	33	8387	-16612	-273	-275	8387	55.8	250	322	59	1578766
ABprpaa:49	ABprpaa	49	7960	-17039	-222	-223	7960	50.3	258	384	52	1200589
ABprpaaa:68	ABprpaaa	68	7503	-17496	-174	-182	7503	54.2	344	393	45	656542
ABprpaaaa:91	ABprpaaaa	91	7372	-17627	-117	-131	7372	47.4	447	392	39	646534
ABprpaaaaa:119	ABprpaaaaa	119	7943	-17056	-87	-98	7943	58.0	477	345	33	498492
ABprpaaaap:119	ABprpaaaap	119	7996	-17003	-20	-36	7996	56.7	437	357	31	448375
ABprpaaap:91	ABprpaaap	91	7338	-17661	-119	-125	7338	47.1	388	414	38	595812
ABprpaaapa:120	ABprpaaapa	120	7915	-17084	-47	-46	7915	59.4	451	388	33	507926
ABprpaaapp:120	ABprpaaapp	120	8000	-16999	-129	-77	8000	57.2	410	389	33	489171
ABprpaap:68	ABprpaap	68	7451	-17548	-452	-314	7451	47.4	286	369	45	642387
ABprpaapa:90	ABprpaapa	90	7325	-17674	-89	-101	7325	40.6	410	390	39	587802
ABprpaapaa:121	ABprpaapaa	121	7899	-17100	-149	-180	7899	50.8	464	374	33	538168
ABprpaapap:121	ABprpaapap	121	7985	-17014	-70	-80	7985	49.7	428	400	35	584666
ABprpaapp:90	ABprpaapp	90	7374	-17625	-178	-159	7374	42.7	346	398	39	548297
ABprpaappa:119	ABprpaappa	119	7998	-17001	-71	-89	7998	50.2	394	405	34	527410
ABprpaappp:119	ABprpaappp	119	7974	-17025	-313	-244	7974	50.6	354	413	34	497973
ABprpap:49	ABprpap	49	7989	-17010	-391	-369	7989	53.3	197	310	53	1173762
ABprpapa:67	ABprpapa	67	7538	-17461	-254	-255	7538	58.9	266	351	46	642079
ABprpapaa:90	ABprpapaa	90	7418	-17581	-148	-154	7418	55.0	374	386	38	529330
ABprpapaaa:121	ABprpapaaa	121	8102	-16897	-44	-79	8102	61.6	397	334	32	361342
ABprpapaap:121	ABprpapaap	121	7998	-17001	-178	-187	7998	63.2	361	347	33	392134
ABprpapap:90	ABprpapap	90	7398	-17601	-275	-263	7398	59.2	338	364	38	470607
ABprpapapa:122	ABprpapapa	122	8057	-16942	-188	-227	8057	66.6	337	332	30	193071
ABprpapapp:122	ABprpapapp	122	8290	-16709	-43	-39	8290	67.0	298	321	28	108482
ABprpapp:67	ABprpapp	67	7533	-17466	-348	-348	7533	58.6	207	302	46	618396
ABprpappa:89	ABprpappa	89	7383	-17616	-162	-186	7383	62.2	320	342	39	380857
ABprpappaa:117	ABprpappaa	117	7933	-17066	14	14	7933	66.9	373	311	27	93519
ABprpappap:117	ABprpappap	117	8040	-16959	44	-14	8040	66.9	333	291	28	63888
ABprpappp:89	ABprpappp	89	7358	-17641	-282	-278	7358	62.7	276	336	38	337673
ABprpapppa:119	ABprpapppa	119	7925	-17074	-173	-228	7925	67.0	295	291	27	44675
ABprpapppp:119	ABprpapppp	119	8184	-16815	-24	18	8184	66.9	258	272	25	50665
ABprpp:33	ABprpp	33	8477	-16522	-143	-143	8477	43.5	170	305	59	1906328
ABprppa:50	ABprppa	50	13253	-11746	4650	4670	13253	35.2	162	349	51	1043644
ABprppaa:70	ABprppaa	70	13929	-11070	5622	5658	13929	48.1	250	387	44	655441
ABprppaaa:96	ABprppaaa	96	9647	-15352	1559	1716	9647	54.1	335	393	39	644858
ABprppaaaa:127	ABprppaaaa	127	9222	-15777	696	744	9222	59.3	383	377	33	434929
ABprppaaap:127	ABprppaaap	127	9591	-15408	-156	845	9591	60.2	355	398	31	431285
ABprppaap:96	ABprppaap	96	9752	-15247	955	1552	9752	53.0	300	393	39	599854
ABprppaapa:126	ABprppaapa	126	8972	-16027	-39	38	8972	65.2	319	364	30	286300
ABprppaapp:126	ABprppaapp	126	9166	-15833	-87	111	9166	65.3	283	354	32	351761
ABprppap:70	ABprppap	70	13356	-11643	4364	4775	13356	44.8	204	346	45	650983
ABprppapa:95	ABprppapa	95	16773	-8226	8022	8176	16773	46.8	282	379	39	585630
ABprppapaa:124	ABprppapaa	124	15769	-9230	6248	6359	15769	58.8	336	387	33	418489
ABprppapap:124	ABprppapap	124	16563	-8436	5523	6703	16563	58.9	292	390	33	430356
ABprppapp:95	ABprppapp	95	19499	-5500	10314	10511	19499	48.2	224	369	40	676647
ABprppappa:130	ABprppappa	130	27852	2852	16239	16722	27852	58.0	269	379	35	502829
ABprppappp:130	ABprppappp	130	28008	3008	17128	17030	28008	60.6	220	363	33	432864
ABprppp:50	ABprppp	50	14251	-10748	5431	5424	14251	40.1	132	274	51	1105898
ABprpppa:70	ABprpppa	70	16958	-8041	7866	8206	16958	49.2	164	325	44	696957
ABprpppaa:94	ABprpppaa	94	11335	-13664	2176	2963	11335	53.0	243	386	39	594017
ABprpppaaa:125	ABprpppaaa	125	9831	-15168	-315	239	9831	62.5	257	354	32	401010
ABprpppaap:125	ABprpppaap	125	9552	-15447	-183	235	9552	64.0	215	338	32	356018
ABprpppap:94	ABprpppap	94	10863	-14136	2572	2771	10863	52.8	191	356	39	563577
ABprpppapa:123	ABprpppapa	123	9374	-15625	795	847	9374	61.5	183	324	34	401053
ABprpppapp:123	ABprpppapp	123	9218	-15781	688	805	9218	62.8	175	286	30	372874
ABprpppp:70	ABprpppp	70	16753	-8246	8031	8088	16753	52.2	146	271	45	681624
ABprppppa:93	ABprppppa	93	10494	-14505	2351	2377	10494	59.4	237	353	40	496399
ABprppppaa:123	ABprppppaa	123	8851	-16148	394	453	8851	66.6	269	319	29	176368
ABprppppap:123	ABprppppap	123	9148	-15851	669	703	9148	64.8	230	307	31	263057
ABprppppp:93	ABprppppp	93	9745	-15254	1855	1850	9745	65.5	220	300	39	276391
ABprpppppa:124	ABprpppppa	124	8888	-16112	506	521	8888	65.9	229	269	31	226602
ABprpppppp:124	ABprpppppp	124	9106	-15893	682	736	9106	65.5	178	259	31	251953
P1:1	P1	1	11194	-13805	-125	-125	11194	32.5	207	252	87	3506512
EMS:5	EMS	5	10111	-14889	-154	-154	10111	35.0	327	175	67	1468623
MS:15	MS	15	9326	-15673	-230	-230	9326	50.9	383	215	67	1762524
MSa:26	MSa	26	8641	-16358	-310	-310	8641	50.2	433	196	65	1954805
MSaa:39	MSaa	39	8233	-16766	-273	-274	8233	50.7	488	169	58	1584123
MSaaa:55	MSaaa	55	7757	-17242	-302	-306	7757	57.3	514	209	50	837517
MSaaaa:74	MSaaaa	74	7426	-17573	-192	-197	7426	49.7	547	256	43	588626
MSaaaaa:95	MSaaaaa	95	7307	-17692	-162	-166	7307	42.2	571	270	39	467762
MSaaaaaa:120	MSaaaaaa	120	7843	-17156	-149	-148	7843	42.2	598	256	30	388443
MSaaaaap:120	MSaaaaap	120	7864	-17135	-96	-102	7864	34.2	567	250	37	486367
MSaaaap:95	MSaaaap	95	7296	-17703	-133	-134	7296	32.2	521	265	40	397492
MSaaaapa:123	MSaaaapa	123	7911	-17088	-69	-80	7911	27.5	546	261	33	364336
MSaaaapp:123	MSaaaapp	123	7916	-17083	-76	-79	7916	27.5	493	240	33	289938
MSaaap:74	MSaaap	74	7395	-17605	-237	-249	7395	51.7	473	240	44	506237
MSaaapa:97	MSaaapa	97	7364	-17635	-122	-126	7364	41.2	512	246	43	462649
MSaaapaa:122	MSaaapaa	122	7981	-17018	-81	-87	7981	38.6	536	226	36	374401
MSaaapap:122	MSaaapap	122	7909	-17090	-77	-91	7909	35.6	484	236	33	256599
MSaaapp:97	MSaaapp	97	7582	-17417	-93	-98	7582	39.3	451	250	34	363782
MSaap:55	MSaap	55	7711	-17288	-310	-310	7711	58.6	419	188	49	736831
MSaapa:75	MSaapa	75	7409	-17590	-256	-263	7409	60.6	435	199	45	473823
MSaapaa:96	MSaapaa	96	7347	-17652	-206	-216	7347	53.1	435	230	40	372050
MSaapaaa:120	MSaapaaa	120	7879	-17120	-185	-197	7879	54.1	460	229	34	362043
MSaapaap:120	MSaapaap	120	7920	-17079	-137	-138	7920	44.4	422	243	34	264878
MSaapap:96	MSaapap	96	7427	-17572	-176	-182	7427	58.9	379	209	37	317348
MSaapapa:125	MSaapapa	125	7972	-17027	-229	-241	7972	53.6	418	221	30	285504
MSaapapp:125	MSaapapp	125	8009	-16990	-200	-204	8009	55.8	369	221	33	292803
MSaapp:75	MSaapp	75	7365	-17634	-229	-232	7365	62.2	343	197	42	437138
MSaappa:102	MSaappa	102	7717	-17282	-115	-127	7717	64.2	355	227	34	324804
MSaappp:102	MSaappp	102	7723	-17276	-160	-176	7723	60.2	321	202	39	415290
MSap:39	MSap	39	8195	-16804	-229	-229	8195	46.8	394	149	58	1569417
MSapa:56	MSapa	56	7740	-17259	-210	-211	7740	48.7	423	134	50	897536
MSapaa:76	MSapaa	76	7411	-17588	-189	-197	7411	48.1	462	190	42	463178
MSapaaa:100	MSapaaa	100	7429	-17570	-204	-193	7429	42.4	545	193	37	449771
MSapaaaa:129	MSapaaaa	129	8024	-16975	-144	-141	8024	46.8	583	207	30	351219
MSapaaap:129	MSapaaap	129	8125	-16874	-37	-57	8125	44.2	538	190	33	363785
MSapaap:100	MSapaap	100	7641	-17358	-110	-120	7641	47.9	495	190	37	483199
MSapaapa:140	MSapaapa	140	8110	-16890	-190	-182	8110	54.0	502	168	34	411946
MSapaapp:140	MSapaapp	140	8453	-16547	69	70	8453	50.0	462	174	30	332329
MSapap:76	MSapap	76	7342	-17657	-213	-216	7342	46.5	402	188	43	436040
MSapapa:100	MSapapa	100	7436	-17563	-127	-140	7436	43.0	467	178	37	390505
MSapapaa:128	MSapapaa	128	7997	-17002	-129	-135	7997	43.0	517	170	32	335211
MSapapap:128	MSapapap	128	8109	-16890	-49	-60	8109	41.7	473	178	33	311843
MSapapp:100	MSapapp	100	7531	-17468	-121	-121	7531	37.5	434	191	37	389211
MSapappa:137	MSapappa	137	8247	-16752	76	71	8247	33.0	504	198	30	272949
MSapappp:137	MSapappp	137	8099	-16900	-184	-186	8099	32.0	449	210	30	234323
MSapp:56	MSapp	56	7696	-17303	-191	-191	7696	51.5	326	148	49	801609
MSappa:78	MSappa	78	7422	-17577	-116	-123	7422	52.0	359	198	42	456440
MSappaa:105	MSappaa	105	7724	-17275	-117	-123	7724	48.0	423	191	38	397034
MSappap:105	MSappap	105	7680	-17319	-202	-205	7680	50.5	377	182	36	356302
MSappp:78	MSappp	78	7359	-17640	-229	-210	7359	44.8	326	170	42	431329
MSapppa:110	MSapppa	110	7723	-17276	-128	-129	7723	41.3	407	171	38	380033
MSapppp:110	MSapppp	110	7876	-17123	-73	-51	7876	36.0	350	178	39	324631
MSp:26	MSp	26	8617	-16383	-237	-237	8617	49.3	341	267	61	1607692
MSpa:39	MSpa	39	8220	-16779	-261	-261	8220	55.3	412	247	56	1252530
MSpaa:55	MSpaa	55	7726	-17273	-264	-271	7726	57.8	418	272	49	720339
MSpaaa:75	MSpaaa	75	7416	-17583	-195	-203	7416	52.0	465	301	45	550793
MSpaaaa:95	MSpaaaa	95	7383	-17616	-147	-162	7383	47.0	526	304	40	482339
MSpaaaaa:121	MSpaaaaa	121	7966	-17033	-103	-110	7966	42.8	575	294	30	378222
MSpaaaap:121	MSpaaaap	121	7949	-17050	-88	-106	7949	39.2	527	288	38	503683
MSpaaap:95	MSpaaap	95	7306	-17693	-148	-152	7306	36.7	476	310	40	396062
MSpaaapa:122	MSpaaapa	122	7903	-17096	-140	-150	7903	32.7	514	293	34	379922
MSpaaapp:122	MSpaaapp	122	7833	-17166	-128	-138	7833	29.5	470	278	35	325767
MSpaap:75	MSpaap	75	7381	-17618	-163	-173	7381	53.5	404	277	42	484167
MSpaapa:100	MSpaapa	100	7417	-17582	-116	-124	7417	43.8	473	296	40	444239
MSpaapaa:127	MSpaapaa	127	7982	-17017	-108	-125	7982	43.5	499	300	30	276594
MSpaapap:127	MSpaapap	127	7956	-17043	-157	-160	7956	40.9	458	304	35	298668
MSpaapp:100	MSpaapp	100	7741	-17258	-13	-21	7741	39.0	399	293	33	302432
MSpap:55	MSpap	55	7751	-17248	-308	-308	7751	60.7	333	229	50	722159
MSpapa:75	MSpapa	75	7399	-17600	-267	-277	7399	62.1	373	252	44	424217
MSpapaa:96	MSpapaa	96	7345	-17654	-235	-253	7345	58.1	399	269	38	325029
MSpapaaa:121	MSpapaaa	121	7948	-17051	-127	-133	7948	56.6	427	269	34	310163
MSpapaap:121	MSpapaap	121	7990	-17009	-158	-166	7990	51.2	386	272	37	376441
MSpapap:96	MSpapap	96	7443	-17556	-228	-242	7443	59.1	344	271	36	325641
MSpapapa:127	MSpapapa	127	8105	-16894	-117	-138	8105	58.5	395	283	30	266195
MSpapapp:127	MSpapapp	127	8084	-16915	-120	-118	8084	57.0	350	273	32	246521
MSpapp:75	MSpapp	75	7401	-17598	-267	-280	7401	62.2	290	246	44	450946
MSpappa:100	MSpappa	100	7658	-17341	-159	-168	7658	64.4	329	281	34	293097
MSpappp:100	MSpappp	100	8027	-16972	122	101	8027	61.1	292	277	38	399488
MSpp:39	MSpp	39	8195	-16804	-310	-311	8195	58.7	303	271	55	1284146
MSppa:56	MSppa	56	7717	-17282	-257	-256	7717	60.4	287	319	48	712291
MSppaa:78	MSppaa	78	7355	-17644	-117	-126	7355	52.3	393	318	39	423003
MSppaaa:102	MSppaaa	102	7493	-17506	-178	-185	7493	48.6	507	335	36	463261
MSppaaaa:130	MSppaaaa	130	8089	-16910	-154	-161	8089	52.2	533	326	31	387752
MSppaaap:130	MSppaaap	130	8097	-16902	-165	-160	8097	53.1	486	318	31	333477
MSppaap:102	MSppaap	102	7648	-17351	-153	-160	7648	52.1	453	326	34	471726
MSppap:78	MSppap	78	7348	-17651	-177	-195	7348	51.6	337	302	43	477073
MSppapa:101	MSppapa	101	7407	-17592	-198	-213	7407	43.9	444	341	37	460095
MSppapaa:130	MSppapaa	130	8151	-16848	-30	-15	8151	48.4	494	347	31	349973
MSppapap:130	MSppapap	130	8044	-16956	-193	-202	8044	45.7	447	341	31	319846
MSppapp:101	MSppapp	101	7532	-17467	-121	-131	7532	40.2	409	344	35	361739
MSppappa:135	MSppappa	135	8064	-16935	-112	-121	8064	37.8	477	351	32	361153
MSppappp:135	MSppappp	135	8088	-16911	-120	-123	8088	32.6	436	339	31	266882
MSppp:56	MSppp	56	7748	-17251	-300	-305	7748	60.0	238	245	48	715248
MSpppa:77	MSpppa	77	7370	-17629	-198	-219	7370	55.6	307	291	42	451305
MSpppaa:105	MSpppaa	105	7672	-17327	-178	-184	7672	52.0	404	330	36	384347
MSpppap:105	MSpppap	105	7742	-17257	-182	-182	7742	53.7	358	331	35	365101
MSpppp:77	MSpppp	77	7409	-17590	-255	-220	7409	48.4	269	305	42	460203
MSppppa:109	MSppppa	109	7766	-17233	-138	-136	7766	41.1	383	360	35	308205
MSppppp:109	MSppppp	109	7925	-17074	-70	-57	7925	37.6	337	352	38	315521
E:15	E	15	9275	-15724	-244	-244	9275	42.0	241	181	70	2297092
Ea:26	Ea	26	8431	-16568	-226	-228	8431	45.2	311	197	66	2213422
Eal:53	Eal	53	7734	-17265	-136	-137	7734	43.2	332	212	57	1182424
Eala:83	Eala	83	7445	-17554	-81	-84	7445	34.6	393	235	47	598202
Ealaa:126	Ealaa	126	8061	-16938	-8	-9	8061	31.9	413	241	40	517638
Ealap:126	Ealap	126	8089	-16911	-59	-43	8089	32.1	352	245	38	386615
Ealp:83	Ealp	83	7483	-17516	-92	-73	7483	40.2	338	228	45	564948
Ealpa:127	Ealpa	127	8105	-16895	-90	-93	8105	43.8	386	230	39	564593
Ealpp:127	Ealpp	127	8050	-16949	-186	-180	8050	42.2	321	230	38	471242
Ear:53	Ear	53	7743	-17256	-148	-151	7743	44.6	339	307	56	1154650
Eara:82	Eara	82	7372	-17627	-88	-91	7372	33.3	414	296	47	612020
Earaa:125	Earaa	125	7933	-17066	-96	-111	7933	31.0	433	295	38	437415
Earap:125	Earap	125	7987	-17012	-186	-182	7987	34.9	371	303	38	430997
Earp:82	Earp	82	7495	-17504	-166	-119	7495	38.7	344	299	47	629138
Earpa:128	Earpa	128	8123	-16876	-159	-185	8123	44.0	396	299	38	579512
Earpp:128	Earpp	128	8166	-16833	-135	-139	8166	45.5	328	284	37	458250
Ep:26	Ep	26	8731	-16268	90	85	8731	38.5	219	206	64	2068126
Epl:54	Epl	54	10600	-14399	2402	2443	10600	31.3	261	224	57	884572
Epla:86	Epla	86	8801	-16198	1043	1045	8801	32.3	283	223	48	517038
Eplaa:129	Eplaa	129	8986	-16013	614	609	8986	31.0	307	228	40	391748
Eplap:129	Eplap	129	9347	-15652	822	894	9347	35.3	251	220	38	449165
Eplp:86	Eplp	86	9426	-15573	1551	1570	9426	36.4	211	225	47	650194
Eplpa:133	Eplpa	133	9495	-15504	720	829	9495	37.3	221	230	38	476320
Eplpp:133	Eplpp	133	10351	-14648	1568	1600	10351	49.7	193	228	40	657117
Epr:54	Epr	54	13552	-11447	5067	5089	13552	41.8	231	281	57	1242440
Epra:83	Epra	83	9344	-15655	1474	1474	9344	34.1	292	304	50	628859
Epraa:129	Epraa	129	9114	-15885	811	800	9114	32.2	330	296	38	317290
Eprap:129	Eprap	129	9210	-15789	676	722	9210	34.0	278	285	37	349641
Eprp:83	Eprp	83	9620	-15379	1622	1654	9620	35.0	220	285	47	616516
Eprpa:133	Eprpa	133	9368	-15631	692	753	9368	34.0	242	275	35	329822
Eprpp:133	Eprpp	133	10275	-14724	1339	1442	10275	45.3	212	263	39	536810
P2:5	P2	5	10031	-14968	-133	-134	10031	29.6	169	238	74	2599932
C:17	C	17	9104	-15896	-37	-37	9104	18.9	245	276	66	1106634
Ca:29	Ca	29	8397	-16602	-62	-63	8397	20.2	319	300	60	912617
Caa:44	Caa	44	7966	-17033	-53	-52	7966	17.8	345	333	54	591021
Caaa:63	Caaa	63	7496	-17503	-89	-81	7496	15.7	355	290	48	253070
Caaaa:86	Caaaa	86	7430	-17569	-167	-122	7430	15.3	256	211	43	216329
Caaaaa:121	Caaaaa	121	8947	-16052	636	656	8947	19.0	258	215	35	120816
Caaaap:121	Caaaap	121	9142	-15857	723	735	9142	20.6	206	220	34	126891
Caaap:86	Caaap	86	7333	-17666	-36	-39	7333	22.9	184	201	42	303852
Caaapa:116	Caaapa	116	7939	-17060	-31	-20	7939	23.7	164	208	37	203089
Caaapp:116	Caaapp	116	7854	-17145	-125	-114	7854	37.6	140	213	37	321595
Caap:63	Caap	63	7478	-17521	-29	-30	7478	15.6	243	245	43	282435
Caapa:92	Caapa	92	7583	-17416	-91	-93	7583	35.7	131	226	37	482912
Caapp:92	Caapp	92	7392	-17607	-136	-133	7392	43.5	122	207	40	583636
Caappd:128	Caappd	128	8069	-16931	-162	-161	8069	49.5	127	184	37	428784
Caappv:128	Caappv	128	8077	-16922	-116	-108	8077	59.0	129	214	33	415974
Cap:44	Cap	44	7946	-17053	-52	-48	7946	17.1	297	244	52	472831
Capa:66	Capa	66	7411	-17588	-153	-149	7411	32.6	243	179	46	579028
Capaa:103	Capaa	103	7670	-17329	-206	-184	7670	58.5	254	216	40	537524
Capaaa:137	Capaaa	137	8186	-16813	-148	-169	8186	49.2	298	183	35	423528
Capaap:137	Capaap	137	8248	-16751	-228	-261	8248	55.7	271	204	34	400208
Capap:103	Capap	103	7646	-17353	-233	-236	7646	59.4	200	230	42	621286
Capapa:137	Capapa	137	8278	-16721	-255	-301	8278	54.0	247	217	32	309041
Capapp:137	Capapp	137	8420	-16579	-44	-38	8420	62.2	207	227	33	324078
Capp:66	Capp	66	7409	-17590	-98	-87	7409	26.2	189	190	46	451456
Cappa:95	Cappa	95	7562	-17437	-232	-168	7562	45.1	183	188	40	477505
Cappaa:130	Cappaa	130	8116	-16883	-199	-225	8116	42.8	246	176	32	280313
Cappap:130	Cappap	130	8223	-16776	-203	-210	8223	48.0	217	189	35	368446
Cappp:95	Cappp	95	7560	-17439	-90	-95	7560	51.0	159	221	41	609837
Capppa:131	Capppa	131	8242	-16757	-225	-199	8242	51.9	192	187	33	376854
Capppp:131	Capppp	131	8271	-16728	-73	-67	8271	59.3	185	233	34	343632
Cp:29	Cp	29	8428	-16571	-70	-70	8428	21.0	214	295	61	1128952
Cpa:44	Cpa	44	7982	-17017	-69	-69	7982	17.2	221	319	55	798622
Cpaa:63	Cpaa	63	7480	-17519	-81	-81	7480	15.7	248	333	48	356738
Cpaaa:86	Cpaaa	86	7408	-17591	-136	-119	7408	15.3	263	270	41	188370
Cpaaaa:119	Cpaaaa	119	8242	-16757	204	205	8242	18.3	297	262	36	134666
Cpaaap:119	Cpaaap	119	8376	-16623	186	176	8376	17.8	226	285	36	129641
Cpaap:86	Cpaap	86	7261	-17738	-63	-63	7261	17.6	183	268	42	249199
Cpaapa:116	Cpaapa	116	7911	-17088	-66	-55	7911	18.6	186	277	36	143813
Cpaapp:116	Cpaapp	116	7845	-17154	-22	-23	7845	28.1	141	272	38	274774
Cpap:63	Cpap	63	7478	-17521	-97	-97	7478	21.4	177	275	49	521442
Cpapa:88	Cpapa	88	7342	-17657	-77	-63	7342	28.6	142	298	42	408085
Cpapaa:121	Cpapaa	121	7918	-17081	-98	-105	7918	43.2	107	237	36	388211
Cpapap:121	Cpapap	121	7940	-17059	-65	-49	7940	36.8	123	295	37	376484
Cpapp:88	Cpapp	88	7342	-17657	-148	-150	7342	38.1	111	255	41	550133
Cpappd:121	Cpappd	121	7999	-17000	-207	-210	7999	50.4	111	263	37	440816
Cpappv:121	Cpappv	121	8005	-16995	-205	-195	8005	61.4	150	241	33	312185
Cpp:44	Cpp	44	7940	-17059	-88	-88	7940	24.3	157	214	55	1109207
Cppa:65	Cppa	65	7470	-17529	-168	-148	7470	36.4	130	281	47	773206
Cppaa:97	Cppaa	97	7550	-17449	-226	-211	7550	57.9	234	304	41	538143
Cppaaa:133	Cppaaa	133	8138	-16861	-228	-234	8138	50.3	283	329	36	434829
Cppaap:133	Cppaap	133	8253	-16746	-139	-142	8253	56.2	254	275	36	428080
Cppap:97	Cppap	97	7570	-17429	-230	-223	7570	54.3	191	287	41	560814
Cppapa:135	Cppapa	135	8272	-16727	-104	-115	8272	49.0	239	322	34	408087
Cppapp:135	Cppapp	135	8288	-16711	-186	-198	8288	56.3	203	283	32	315993
Cppp:65	Cppp	65	7392	-17607	-87	-88	7392	29.6	140	209	48	670723
Cpppa:93	Cpppa	93	7523	-17476	-228	-159	7523	42.0	171	308	40	523058
Cpppaa:130	Cpppaa	130	8411	-16588	-101	-116	8411	41.9	244	340	34	343464
Cpppap:130	Cpppap	130	8199	-16800	-249	-273	8199	45.4	200	314	34	412309
Cpppp:93	Cpppp	93	7459	-17540	-145	-160	7459	47.5	144	268	40	540162
Cppppa:129	Cppppa	129	8151	-16848	-239	-195	8151	47.2	171	300	34	429358
Cppppp:129	Cppppp	129	8164	-16835	-258	-242	8164	55.0	166	263	36	467627
P3:17	P3	17	9015	-15984	-164	-165	9015	32.1	144	230	62	1903568
D:33	D	33	8241	-16758	-193	-194	8241	35.6	138	218	58	1758662
Da:55	Da	55	7660	-17339	-195	-182	7660	39.8	218	146	52	978784
Daa:80	Daa	80	7387	-17612	-307	-253	7387	54.1	267	184	43	543151
Daaa:114	Daaa	114	8046	-16953	58	37	8046	42.5	341	167	37	397665
Daap:114	Daap	114	7834	-17165	-180	-189	7834	51.9	320	184	38	487533
Dap:80	Dap	80	7360	-17639	-196	-193	7360	48.8	203	198	43	524803
Dapa:113	Dapa	113	7844	-17155	-159	-156	7844	43.5	299	172	36	354350
Dapp:113	Dapp	113	7805	-17194	-156	-163	7805	47.2	256	201	40	451475
Dp:55	Dp	55	7694	-17305	-455	-369	7694	47.1	156	208	50	1036201
Dpa:81	Dpa	81	7387	-17612	-273	-270	7387	56.6	232	284	43	549438
Dpaa:113	Dpaa	113	8488	-16511	366	349	8488	46.5	341	355	37	470842
Dpap:113	Dpap	113	7856	-17143	-211	-216	7856	54.0	308	317	38	476715
Dpp:81	Dpp	81	7378	-17621	-181	-189	7378	47.8	182	251	43	541701
Dppa:108	Dppa	108	7850	-17149	-174	-177	7850	45.9	295	342	38	441546
Dppp:108	Dppp	108	7850	-17149	-135	-142	7850	43.3	251	313	38	363989
P4:33	P4	33	8043	-16956	-327	-330	8043	50.3	201	183	55	1680162
Z2:71	Z2	71	7592	-17407	-180	-180	7592	46.8	251	245	43	660422
Z3:71	Z3	71	7533	-17466	-193	-201	7533	52.8	305	231	43	715144
