# Supplementary material for: Quantitative Differences in Nuclear β-catenin and TCF Pattern Embryonic Cells in C. elegans
Source: PLoS Genet. 2015 Oct 21;11(10):e1005585. doi: 10.1371/journal.pgen.1005585 (PMC4619327; doi:10.1371/journal.pgen.1005585)
Supplement: S1 Data — For each cell analyzed, birth time is given in column 3 and the average nuclear reporter intensity over the lifetime of the cell (corrected for background) is given in column 7 (“blot”). For information on each embryo’s strain information and experimental conditions, refer to S2 Table. (ZIP) [file pgen.1005585.s005.zip › CAs/CA20120302_ceh-13_L3.csv]

cellTime	cell	time	none	global	local	blot	cross	z	x	y	size	gweight
ABa:1	ABa	1	12077	-12923	63	63	12077	28.0	530	258	62	897852
ABal:2	ABal	2	10729	-14270	-180	-179	10729	30.3	559	209	74	2365212
ABala:10	ABala	10	9713	-15287	-197	-198	9713	38.1	584	250	67	2365578
ABalaa:21	ABalaa	21	8884	-16115	-188	-188	8884	46.0	597	263	60	1975040
ABalaaa:37	ABalaaa	37	8253	-16746	-160	-158	8253	45.3	601	273	52	1445136
ABalaaaa:56	ABalaaaa	56	7681	-17318	-115	-123	7681	51.4	583	252	45	769072
ABalaaaal:81	ABalaaaal	81	7366	-17633	-66	-62	7366	43.6	598	216	40	652645
ABalaaaala:110	ABalaaaala	110	7502	-17497	0	13	7502	53.2	602	187	32	388971
ABalaaaalp:110	ABalaaaalp	110	7461	-17538	-145	-134	7461	51.2	573	157	34	457523
ABalaaaar:81	ABalaaaar	81	7388	-17611	-28	-31	7388	48.7	611	266	40	696828
ABalaaaarl:111	ABalaaaarl	111	7511	-17488	-22	-15	7511	51.5	611	224	32	419303
ABalaaaarr:111	ABalaaaarr	111	7516	-17483	-3	1	7516	50.8	595	292	32	420710
ABalaaap:56	ABalaaap	56	7713	-17286	-133	-128	7713	43.5	565	287	46	788556
ABalaaapa:78	ABalaaapa	78	7405	-17594	-25	-26	7405	38.4	607	270	41	631192
ABalaaapal:107	ABalaaapal	107	7454	-17545	-47	-41	7454	43.8	607	202	35	483031
ABalaaapar:107	ABalaaapar	107	7478	-17521	15	28	7478	39.6	616	254	32	422849
ABalaaapp:78	ABalaaapp	78	7374	-17625	-44	-36	7374	34.8	585	313	40	571312
ABalaaappl:108	ABalaaappl	108	7486	-17513	-4	0	7486	41.7	609	289	33	443769
ABalaaappr:108	ABalaaappr	108	7482	-17518	-42	-50	7482	44.5	580	322	34	438145
ABalaap:37	ABalaap	37	8290	-16709	-204	-209	8290	54.2	548	229	52	1221567
ABalaapa:56	ABalaapa	56	7679	-17321	-124	-127	7679	47.6	523	276	45	725643
ABalaapaa:82	ABalaapaa	82	7351	-17648	-83	-85	7351	47.3	572	327	38	566116
ABalaapaaa:112	ABalaapaaa	112	7585	-17414	13	5	7585	56.3	565	321	30	344085
ABalaapaap:112	ABalaapaap	112	7523	-17476	-86	-86	7523	60.7	528	334	31	311601
ABalaapap:82	ABalaapap	82	7352	-17647	-69	-71	7352	46.4	531	358	38	542434
ABalaapapa:112	ABalaapapa	112	7497	-17502	-38	-37	7497	55.2	546	357	30	337136
ABalaapapp:112	ABalaapapp	112	7490	-17509	-68	-63	7490	55.5	506	360	33	354909
ABalaapp:56	ABalaapp	56	7672	-17327	-130	-129	7672	43.7	460	272	45	560959
ABalaappa:78	ABalaappa	78	7338	-17661	-64	-68	7338	37.7	549	346	38	547605
ABalaappaa:110	ABalaappaa	110	7509	-17490	-2	-9	7509	51.1	579	337	30	338797
ABalaappap:110	ABalaappap	110	7497	-17502	-72	-87	7497	47.6	535	341	34	394312
ABalaappp:78	ABalaappp	78	7342	-17657	-82	-85	7342	32.7	512	334	40	478351
ABalaapppa:106	ABalaapppa	106	7463	-17536	-50	-55	7463	40.3	559	343	34	437755
ABalaapppp:106	ABalaapppp	106	7491	-17508	-38	-44	7491	37.2	528	336	37	460599
ABalap:21	ABalap	21	8857	-16142	-104	-105	8857	26.8	547	271	60	1350190
ABalapa:37	ABalapa	37	9160	-15839	700	700	9160	32.4	564	308	52	1226300
ABalapaa:56	ABalapaa	56	8571	-16428	729	728	8571	33.5	579	295	45	643977
ABalapaaa:79	ABalapaaa	79	7546	-17453	104	114	7546	31.4	583	238	39	561202
ABalapaaaa:111	ABalapaaaa	111	7649	-17350	157	163	7649	38.1	611	216	32	433726
ABalapaaap:111	ABalapaaap	111	7618	-17381	92	102	7618	30.8	584	214	34	417944
ABalapaap:79	ABalapaap	79	7533	-17466	103	114	7533	29.3	574	201	40	495322
ABalapaapa:108	ABalapaapa	108	7602	-17397	79	82	7602	37.5	596	182	32	420364
ABalapaapp:108	ABalapaapp	108	7619	-17380	46	49	7619	32.0	567	178	34	420284
ABalapap:56	ABalapap	56	8276	-16723	365	369	8276	29.2	524	306	46	530970
ABalapapa:76	ABalapapa	76	7527	-17472	49	52	7527	29.2	547	212	39	445036
ABalapapaa:107	ABalapapaa	107	7572	-17427	77	79	7572	26.7	567	239	32	402319
ABalapapap:107	ABalapapap	107	7544	-17455	58	61	7544	22.1	559	217	37	513330
ABalapapp:76	ABalapapp	76	7484	-17515	31	30	7484	27.0	495	202	40	300104
ABalapappa:104	ABalapappa	104	7497	-17502	-20	-23	7497	28.1	530	189	33	304040
ABalapappp:104	ABalapappp	104	7385	-17614	-55	-57	7385	24.5	468	201	32	190434
ABalapp:37	ABalapp	37	8849	-16150	434	434	8849	39.9	497	261	53	1015683
ABalappa:56	ABalappa	56	8253	-16746	429	425	8253	36.3	510	295	45	582947
ABalappaa:80	ABalappaa	80	7540	-17459	89	90	7540	31.0	564	290	38	473958
ABalappaaa:114	ABalappaaa	114	7621	-17378	-13	-15	7621	39.7	592	276	31	374018
ABalappaap:114	ABalappaap	114	7680	-17319	47	54	7680	32.9	577	266	32	316082
ABalappap:80	ABalappap	80	7482	-17517	60	68	7482	27.5	535	289	39	397079
ABalappapa:109	ABalappapa	109	7577	-17422	8	12	7577	33.5	590	302	32	293666
ABalappapp:109	ABalappapp	109	7651	-17348	116	119	7651	32.8	566	334	33	289649
ABalappp:56	ABalappp	56	7968	-17031	167	167	7968	32.0	446	270	46	421471
ABalapppa:77	ABalapppa	77	7470	-17529	34	37	7470	27.9	497	295	40	358894
ABalapppaa:104	ABalapppaa	104	7576	-17423	9	11	7576	28.8	551	294	31	239344
ABalapppap:104	ABalapppap	104	7574	-17425	73	68	7574	29.0	513	314	32	240557
ABalapppp:77	ABalapppp	77	7514	-17485	48	47	7514	30.8	434	312	39	311768
ABalappppa:104	ABalappppa	104	7566	-17434	80	80	7566	32.2	486	336	31	217814
ABalappppp:104	ABalappppp	104	7482	-17517	-16	-20	7482	30.5	439	343	32	220756
ABalp:10	ABalp	10	9706	-15293	-269	-272	9706	37.8	514	170	66	1914796
ABalpa:21	ABalpa	21	8933	-16066	-235	-235	8933	43.1	563	162	60	1804917
ABalpaa:36	ABalpaa	36	8279	-16720	-160	-160	8279	32.1	591	200	52	1214908
ABalpaaa:54	ABalpaaa	54	7725	-17274	-170	-178	7725	48.6	605	220	45	823200
ABalpaaaa:79	ABalpaaaa	79	7350	-17649	-190	-201	7350	59.2	579	250	37	519135
ABalpaaaaa:110	ABalpaaaaa	110	7526	-17473	-165	-179	7526	66.1	564	214	33	258912
ABalpaaaap:110	ABalpaaaap	110	7655	-17344	-30	-61	7655	66.9	509	218	28	92735
ABalpaaap:79	ABalpaaap	79	7392	-17607	-180	-193	7392	60.0	539	221	37	488192
ABalpaaapa:110	ABalpaaapa	110	7501	-17498	-185	-201	7501	62.3	506	206	32	355010
ABalpaaapp:110	ABalpaaapp	110	7526	-17473	-119	-123	7526	58.3	475	206	34	443830
ABalpaap:54	ABalpaap	54	7764	-17235	-260	-244	7764	37.0	574	200	48	752637
ABalpaapa:75	ABalpaapa	75	7448	-17551	-169	-172	7448	47.2	588	205	44	626102
ABalpaapaa:100	ABalpaapaa	100	7489	-17510	-112	-127	7489	57.2	585	226	32	392078
ABalpaapap:100	ABalpaapap	100	7498	-17501	-201	-235	7498	59.3	544	199	38	457539
ABalpaapp:75	ABalpaapp	75	7412	-17587	-229	-217	7412	50.5	539	175	40	571967
ABalpaappa:107	ABalpaappa	107	7470	-17529	-80	-74	7470	59.0	570	159	33	405352
ABalpaappp:107	ABalpaappp	107	7597	-17402	-125	-114	7597	56.2	532	158	33	393298
ABalpap:36	ABalpap	36	8341	-16658	-226	-227	8341	43.6	534	138	54	1351055
ABalpapa:54	ABalpapa	54	7820	-17179	-248	-247	7820	51.4	576	169	45	778256
ABalpapaa:77	ABalpapaa	77	7478	-17521	-161	-175	7478	60.1	557	183	38	493802
ABalpapaaa:108	ABalpapaaa	108	7670	-17329	-25	-36	7670	65.9	514	169	32	264122
ABalpapaap:108	ABalpapaap	108	7547	-17452	-138	-164	7547	65.1	471	168	29	266235
ABalpapap:77	ABalpapap	77	7473	-17526	-238	-252	7473	61.9	508	179	39	464716
ABalpapapa:108	ABalpapapa	108	7556	-17443	-121	-97	7556	64.1	480	135	34	433206
ABalpapapp:108	ABalpapapp	108	7657	-17342	-15	-18	7657	66.5	430	142	32	253795
ABalpapp:54	ABalpapp	54	7855	-17144	-209	-216	7855	50.0	503	137	47	708246
ABalpappa:74	ABalpappa	74	7430	-17569	-179	-197	7430	63.2	491	197	38	358956
ABalpappaa:100	ABalpappaa	100	7475	-17524	-143	-141	7475	66.6	481	203	27	119560
ABalpappap:100	ABalpappap	100	7487	-17512	-137	-152	7487	66.4	440	206	35	231810
ABalpappp:74	ABalpappp	74	7467	-17532	-241	-253	7467	62.4	440	188	40	380329
ABalpapppa:101	ABalpapppa	101	7431	-17568	-152	-171	7431	60.0	445	196	33	371019
ABalpapppp:101	ABalpapppp	101	7539	-17460	-138	-162	7539	61.7	397	192	38	376469
ABalpp:21	ABalpp	21	8873	-16126	-166	-168	8873	34.3	467	129	59	1404474
ABalppa:37	ABalppa	37	9325	-15674	882	882	9325	24.8	517	135	52	963716
ABalppaa:56	ABalppaa	56	10183	-14816	2036	2032	10183	44.1	572	139	42	676856
ABalppaaa:82	ABalppaaa	82	8156	-16843	562	592	8156	45.7	559	145	39	636900
ABalppaaaa:112	ABalppaaaa	112	7778	-17221	222	250	7778	46.1	597	163	30	395295
ABalppaaap:112	ABalppaaap	112	8045	-16954	325	354	8045	43.8	571	142	34	549458
ABalppaap:82	ABalppaap	82	8262	-16737	640	666	8262	50.8	527	124	38	612995
ABalppaapa:113	ABalppaapa	113	7824	-17175	144	175	7824	48.3	547	125	31	417152
ABalppaapp:113	ABalppaapp	113	7776	-17223	81	81	7776	44.8	516	116	34	455140
ABalppap:56	ABalppap	56	9195	-15804	1096	1112	9195	35.4	527	139	47	646480
ABalppapa:77	ABalppapa	77	8267	-16732	520	525	8267	52.4	498	147	38	530328
ABalppapaa:105	ABalppapaa	105	7933	-17066	259	275	7933	57.2	526	133	34	506641
ABalppapap:105	ABalppapap	105	7891	-17108	261	300	7891	54.4	502	116	34	480189
ABalppapp:77	ABalppapp	77	8297	-16702	568	565	8297	55.6	454	141	40	532771
ABalppappa:105	ABalppappa	105	7900	-17099	272	295	7900	57.8	475	129	36	529318
ABalppappp:105	ABalppappp	105	7881	-17118	255	257	7881	59.1	431	124	34	407266
ABalppp:37	ABalppp	37	9747	-15252	1167	1166	9747	38.2	440	128	53	1035339
ABalpppa:54	ABalpppa	54	9102	-15897	1104	1107	9102	37.6	495	191	46	558106
ABalpppaa:77	ABalpppaa	77	8035	-16964	467	479	8035	34.9	536	162	38	508653
ABalpppaaa:109	ABalpppaaa	109	7825	-17174	148	170	7825	38.0	548	137	34	460541
ABalpppaap:109	ABalpppaap	109	7701	-17298	134	148	7701	28.3	543	141	34	411392
ABalpppap:77	ABalpppap	77	7940	-17059	340	354	7940	35.7	491	139	39	445062
ABalpppapa:104	ABalpppapa	104	7745	-17254	127	134	7745	36.6	526	121	32	379037
ABalpppapp:104	ABalpppapp	104	7635	-17364	63	67	7635	34.5	487	113	34	380927
ABalpppp:54	ABalpppp	54	8912	-16087	856	853	8912	38.1	427	161	46	481547
ABalppppa:75	ABalppppa	75	7907	-17092	344	354	7907	34.3	463	148	39	418096
ABalppppaa:105	ABalppppaa	105	7779	-17220	169	170	7779	33.1	513	153	33	348035
ABalppppap:105	ABalppppap	105	7491	-17508	-33	-37	7491	26.9	476	153	34	335081
ABalppppp:75	ABalppppp	75	7927	-17072	337	335	7927	35.6	404	128	43	426420
ABalpppppa:99	ABalpppppa	99	7594	-17405	103	102	7594	32.5	453	123	33	309701
ABalpppppp:99	ABalpppppp	99	7600	-17399	119	121	7600	32.6	411	120	39	433296
ABar:2	ABar	2	10673	-14327	-164	-164	10673	36.8	456	348	73	2183808
ABara:11	ABara	11	9696	-15303	-246	-246	9696	48.6	466	325	66	1757874
ABaraa:21	ABaraa	21	8877	-16122	-232	-233	8877	49.1	516	324	60	1822260
ABaraaa:38	ABaraaa	38	8268	-16731	-195	-196	8268	51.3	535	330	52	1383255
ABaraaaa:56	ABaraaaa	56	7669	-17330	-161	-167	7669	57.4	559	283	42	699310
ABaraaaaa:82	ABaraaaaa	82	7411	-17588	-48	-55	7411	52.9	589	292	40	737043
ABaraaaaaa:111	ABaraaaaaa	111	7524	-17475	-43	-52	7524	58.4	599	244	32	416762
ABaraaaaap:111	ABaraaaaap	111	7548	-17451	-51	-56	7548	58.4	576	291	32	411945
ABaraaaap:82	ABaraaaap	82	7391	-17608	-120	-128	7391	53.6	545	281	37	626169
ABaraaaapa:115	ABaraaaapa	115	7511	-17488	-174	-187	7511	53.1	577	265	30	423409
ABaraaaapp:115	ABaraaaapp	115	7588	-17412	-46	-44	7588	48.4	543	266	33	519709
ABaraaap:56	ABaraaap	56	7725	-17274	-199	-204	7725	51.9	514	324	46	772038
ABaraaapa:78	ABaraaapa	78	7387	-17612	-200	-211	7387	56.7	539	319	41	597144
ABaraaapaa:103	ABaraaapaa	103	7464	-17535	-114	-120	7464	62.3	575	265	32	385137
ABaraaapap:103	ABaraaapap	103	7532	-17467	-93	-111	7532	63.1	532	274	34	345089
ABaraaapp:78	ABaraaapp	78	7375	-17624	-152	-154	7375	61.0	492	342	39	532534
ABaraaappa:109	ABaraaappa	109	7598	-17401	-36	-41	7598	63.2	541	305	30	334691
ABaraaappp:109	ABaraaappp	109	7600	-17399	9	-2	7600	66.1	498	304	29	199923
ABaraap:38	ABaraap	38	8281	-16718	-256	-260	8281	58.5	463	289	52	1092722
ABaraapa:56	ABaraapa	56	7753	-17246	-191	-197	7753	62.1	508	272	45	605492
ABaraapaa:79	ABaraapaa	79	7449	-17550	-103	-120	7449	56.8	540	244	39	598646
ABaraapaaa:107	ABaraapaaa	107	7530	-17469	-84	-95	7530	50.9	569	224	32	507887
ABaraapaap:107	ABaraapaap	107	7478	-17521	-109	-112	7478	51.4	524	221	34	530328
ABaraapap:79	ABaraapap	79	7415	-17584	-150	-164	7415	57.7	482	233	39	550708
ABaraapapa:106	ABaraapapa	106	7508	-17491	-107	-123	7508	50.2	494	202	35	515630
ABaraapapp:106	ABaraapapp	106	7477	-17522	-95	-101	7477	46.2	456	223	34	501951
ABaraapp:56	ABaraapp	56	7730	-17269	-233	-247	7730	63.2	439	258	46	518422
ABaraappa:78	ABaraappa	78	7439	-17560	-144	-160	7439	58.5	477	274	38	510792
ABaraappaa:106	ABaraappaa	106	7490	-17509	-122	-143	7490	55.7	537	258	32	454954
ABaraappap:106	ABaraappap	106	7446	-17553	-153	-168	7446	53.5	499	263	34	453405
ABaraappp:78	ABaraappp	78	7441	-17558	-139	-148	7441	60.4	423	258	39	491692
ABaraapppa:106	ABaraapppa	106	7494	-17505	-147	-162	7494	54.3	462	264	36	519399
ABaraapppp:106	ABaraapppp	106	7434	-17565	-148	-161	7434	50.2	412	289	33	432971
ABarap:21	ABarap	21	8894	-16105	-221	-222	8894	45.6	433	361	59	1670503
ABarapa:37	ABarapa	37	8291	-16708	-176	-177	8291	48.4	457	373	52	1287981
ABarapaa:56	ABarapaa	56	7702	-17297	-197	-201	7702	61.2	475	336	45	640682
ABarapaaa:80	ABarapaaa	80	7410	-17589	-109	-125	7410	65.4	503	292	36	378083
ABarapaaaa:111	ABarapaaaa	111	7870	-17129	212	235	7870	67.0	503	250	26	75470
ABarapaaap:111	ABarapaaap	111	7483	-17516	-111	-173	7483	66.9	470	276	28	39909
ABarapaap:80	ABarapaap	80	7407	-17592	-152	-165	7407	65.3	458	304	37	407855
ABarapaapa:106	ABarapaapa	106	7476	-17523	-102	-104	7476	61.8	497	281	31	418824
ABarapaapp:106	ABarapaapp	106	7493	-17506	-103	-131	7493	63.1	459	260	34	476925
ABarapap:56	ABarapap	56	7785	-17214	-205	-215	7785	59.4	414	321	44	560648
ABarapapa:77	ABarapapa	77	7438	-17561	-126	-135	7438	65.0	430	291	36	309058
ABarapapaa:106	ABarapapaa	106	7571	-17428	-85	-145	7571	66.8	469	235	23	64141
ABarapapap:106	ABarapapap	106	7513	-17486	-62	-146	7513	67.0	418	247	28	35813
ABarapapp:77	ABarapapp	77	7449	-17550	-142	-160	7449	65.1	374	294	38	357224
ABarapappa:103	ABarapappa	103	7465	-17534	-152	-194	7465	64.3	424	261	33	379180
ABarapappp:103	ABarapappp	103	7662	-17337	-14	-40	7662	66.7	379	236	33	137592
ABarapp:37	ABarapp	37	8309	-16690	-211	-212	8309	57.2	382	335	52	1058318
ABarappa:55	ABarappa	55	7794	-17205	-117	-128	7794	61.1	373	343	44	641657
ABarappaa:81	ABarappaa	81	7414	-17585	-98	-117	7414	63.8	431	335	37	427407
ABarappaaa:112	ABarappaaa	112	7754	-17245	61	36	7754	67.0	445	291	26	55163
ABarappaap:112	ABarappaap	112	7784	-17215	50	39	7784	67.0	400	279	27	59309
ABarappap:81	ABarappap	81	7462	-17537	-94	-107	7462	63.5	377	340	38	397937
ABarappapa:112	ABarappapa	112	7434	-17565	-213	-235	7434	67.0	428	313	28	46805
ABarappapp:112	ABarappapp	112	7854	-17145	200	197	7854	67.0	366	310	27	113306
ABarappp:55	ABarappp	55	7721	-17278	-228	-238	7721	57.0	317	331	44	646288
ABarapppa:79	ABarapppa	79	7397	-17602	-133	-146	7397	57.2	422	364	39	576665
ABarapppaa:108	ABarapppaa	108	7442	-17557	-156	-147	7442	65.2	478	321	30	252586
ABarapppap:108	ABarapppap	108	7475	-17524	-165	-169	7475	63.8	431	310	33	343281
ABarapppp:79	ABarapppp	79	7399	-17600	-146	-152	7399	55.0	370	374	41	649861
ABarappppa:106	ABarappppa	106	7504	-17495	-114	-106	7504	66.3	445	345	30	192045
ABarappppp:106	ABarappppp	106	7595	-17404	-30	-48	7595	65.8	399	354	32	248750
ABarp:11	ABarp	11	9654	-15345	-121	-121	9654	26.2	380	346	68	1583777
ABarpa:21	ABarpa	21	8811	-16188	-58	-58	8811	22.4	449	333	60	1088158
ABarpaa:38	ABarpaa	38	8207	-16792	-93	-93	8207	28.4	481	357	53	1086406
ABarpaaa:55	ABarpaaa	55	7634	-17366	-97	-93	7634	29.2	514	331	45	633868
ABarpaaaa:84	ABarpaaaa	84	7336	-17663	-17	-18	7336	18.4	536	256	38	399335
ABarpaaaaa:117	ABarpaaaaa	117	7563	-17436	28	32	7563	24.4	554	285	31	303884
ABarpaaaap:117	ABarpaaaap	117	7561	-17439	16	16	7561	16.6	517	254	31	218730
ABarpaaap:84	ABarpaaap	84	7302	-17697	-41	-37	7302	15.5	494	261	36	298269
ABarpaaapa:120	ABarpaaapa	120	7558	-17441	-67	-56	7558	23.1	517	288	30	274238
ABarpaaapp:120	ABarpaaapp	120	7574	-17425	20	15	7574	19.3	483	288	30	239032
ABarpaap:55	ABarpaap	55	7707	-17292	-109	-91	7707	20.5	454	324	48	446452
ABarpaapa:79	ABarpaapa	79	7349	-17651	2	1	7349	15.0	459	263	37	216405
ABarpaapaa:106	ABarpaapaa	106	7397	-17602	-34	-37	7397	18.1	456	284	30	147283
ABarpaapap:106	ABarpaapap	106	7407	-17592	-14	-13	7407	16.6	402	276	37	170206
ABarpaapp:79	ABarpaapp	79	7405	-17594	-132	-90	7405	19.6	403	250	39	197163
ABarpaappa:107	ABarpaappa	107	7487	-17512	-56	-45	7487	20.5	373	310	35	169270
ABarpaappp:107	ABarpaappp	107	7788	-17211	15	70	7788	22.6	333	278	36	170906
ABarpap:38	ABarpap	38	8227	-16772	-99	-99	8227	37.4	405	299	52	895665
ABarpapa:55	ABarpapa	55	7724	-17275	-89	-89	7724	37.6	450	337	45	600737
ABarpapaa:79	ABarpapaa	79	7322	-17677	-47	-49	7322	17.7	503	312	38	366819
ABarpapaaa:110	ABarpapaaa	110	7481	-17518	10	6	7481	21.8	523	326	32	319322
ABarpapaap:110	ABarpapaap	110	7343	-17656	-136	-136	7343	23.3	485	337	33	301252
ABarpapap:79	ABarpapap	79	7328	-17671	-28	-27	7328	17.5	460	325	38	320890
ABarpapapa:111	ABarpapapa	111	7468	-17531	1	-21	7468	22.2	459	323	31	240487
ABarpapapp:111	ABarpapapp	111	7432	-17567	-31	-34	7432	19.8	418	324	32	194880
ABarpapp:55	ABarpapp	55	7720	-17279	-166	-147	7720	33.3	387	307	45	464203
ABarpappa:79	ABarpappa	79	7372	-17627	-52	-50	7372	19.5	429	347	37	328484
ABarpappaa:113	ABarpappaa	113	7476	-17523	-3	-8	7476	22.5	450	366	30	284539
ABarpappap:113	ABarpappap	113	7457	-17542	-29	-31	7457	25.0	415	365	34	306216
ABarpappp:79	ABarpappp	79	7446	-17553	-253	-191	7446	24.0	379	344	39	320279
ABarpapppa:109	ABarpapppa	109	7500	-17499	-81	-77	7500	28.0	387	376	32	266369
ABarpapppp:109	ABarpapppp	109	7621	-17378	-181	-159	7621	30.5	348	378	34	262923
ABarpp:21	ABarpp	21	8780	-16219	-78	-78	8780	20.5	333	321	59	937943
ABarppa:39	ABarppa	39	9681	-15318	1169	1168	9681	21.0	403	351	52	788721
ABarppaa:57	ABarppaa	57	12029	-12970	3716	3714	12029	23.9	407	344	46	441852
ABarppaaa:84	ABarppaaa	84	10738	-14261	2405	2411	10738	13.8	363	290	39	191688
ABarppaaaa:118	ABarppaaaa	118	9509	-15490	1422	1414	9509	15.5	346	314	30	115068
ABarppaaap:118	ABarppaaap	118	9970	-15029	1616	1616	9970	19.7	300	293	35	130039
ABarppaap:84	ABarppaap	84	9919	-15081	1752	1768	9919	17.4	319	244	39	169172
ABarppaapa:118	ABarppaapa	118	8920	-16079	875	872	8920	18.8	309	234	33	106425
ABarppaapp:118	ABarppaapp	118	9393	-15606	1142	1151	9393	18.7	256	234	31	102415
ABarppap:57	ABarppap	57	9868	-15131	1722	1721	9868	21.7	374	288	47	342991
ABarppapa:83	ABarppapa	83	11296	-13703	2981	2987	11296	19.0	320	184	40	206061
ABarppapaa:119	ABarppapaa	119	10177	-14823	1871	1850	10177	19.0	316	183	31	120787
ABarppapap:119	ABarppapap	119	11735	-13264	2915	2960	11735	22.7	256	169	35	160267
ABarppapp:83	ABarppapp	83	11819	-13180	3403	3406	11819	24.3	248	184	40	219132
ABarppappa:120	ABarppappa	120	10191	-14808	1430	1525	10191	21.3	214	177	34	145415
ABarppappp:120	ABarppappp	120	12854	-12145	3821	3785	12854	32.5	157	171	32	164629
ABarppp:39	ABarppp	39	10026	-14973	1469	1474	10026	28.2	321	322	51	762284
ABarpppa:57	ABarpppa	57	10947	-14052	2663	2677	10947	27.6	341	318	45	393235
ABarpppaa:84	ABarpppaa	84	11871	-13128	3414	3411	11871	20.5	363	313	38	224655
ABarpppaaa:115	ABarpppaaa	115	10780	-14219	2566	2628	10780	21.8	358	362	31	183027
ABarpppaap:115	ABarpppaap	115	11311	-13688	2515	2546	11311	24.4	320	351	34	178657
ABarpppap:84	ABarpppap	84	12438	-12561	3560	3657	12438	19.4	308	327	38	210250
ABarpppapa:115	ABarpppapa	115	11614	-13385	2552	2605	11614	19.0	282	346	36	175147
ABarpppapp:115	ABarpppapp	115	13183	-11817	3095	3559	13183	25.5	250	342	32	162487
ABarpppp:57	ABarpppp	57	9989	-15010	1823	1827	9989	28.1	290	276	46	351460
ABarppppa:84	ABarppppa	84	12780	-12219	3858	3999	12780	23.2	273	324	40	252600
ABarppppaa:115	ABarppppaa	115	14444	-10555	5315	5328	14444	26.2	291	393	31	161563
ABarppppap:115	ABarppppap	115	18194	-6805	7913	8147	18194	31.0	249	373	35	210111
ABarppppp:84	ABarppppp	84	13796	-11203	5195	5202	13796	24.8	217	311	40	267555
ABarpppppa:115	ABarpppppa	115	14772	-10227	5075	5249	14772	29.3	211	353	32	188335
ABarpppppp:115	ABarpppppp	115	18122	-6877	8872	8859	18122	34.4	157	325	34	238194
ABp:1	ABp	1	11999	-13001	37	37	11999	22.0	324	342	62	711276
ABpl:2	ABpl	2	10716	-14283	-48	-48	10716	18.2	366	233	73	1177168
ABpla:10	ABpla	10	9661	-15338	-39	-39	9661	15.5	456	240	66	1062370
ABplaa:21	ABplaa	21	8845	-16154	-57	-57	8845	17.6	499	209	58	924593
ABplaaa:36	ABplaaa	36	8229	-16770	-78	-78	8229	16.7	536	267	53	912251
ABplaaaa:54	ABplaaaa	54	7740	-17259	-69	-67	7740	27.2	594	250	45	653541
ABplaaaaa:75	ABplaaaaa	75	7376	-17623	-28	-27	7376	23.8	553	184	40	477843
ABplaaaaaa:107	ABplaaaaaa	107	7416	-17583	-51	-40	7416	18.2	541	199	34	403449
ABplaaaaap:107	ABplaaaaap	107	7414	-17585	-46	-50	7414	18.6	504	208	32	267371
ABplaaaap:75	ABplaaaap	75	7330	-17669	-38	-42	7330	17.7	521	190	40	354929
ABplaaaapa:105	ABplaaaapa	105	7436	-17563	23	18	7436	16.8	490	236	30	207934
ABplaaaapp:105	ABplaaaapp	105	7396	-17603	-6	-5	7396	16.0	445	243	31	166035
ABplaaap:54	ABplaaap	54	7741	-17258	-69	-40	7741	18.3	524	262	46	434721
ABplaaapa:78	ABplaaapa	78	7308	-17691	-15	-14	7308	14.1	477	191	38	265538
ABplaaapaa:110	ABplaaapaa	110	7425	-17574	-15	-9	7425	13.6	467	198	30	210967
ABplaaapap:110	ABplaaapap	110	7435	-17564	-15	-13	7435	17.0	427	202	32	166428
ABplaaapp:78	ABplaaapp	78	7314	-17685	-128	-78	7314	18.4	422	197	39	224088
ABplaaappa:107	ABplaaappa	107	7480	-17519	-23	-13	7480	18.2	395	203	33	195723
ABplaaappp:107	ABplaaappp	107	7457	-17542	-68	-67	7457	18.5	347	206	33	163556
ABplaap:36	ABplaap	36	8223	-16776	-69	-66	8223	24.2	483	202	51	645029
ABplaapa:54	ABplaapa	54	7721	-17278	-75	-75	7721	21.3	548	201	46	516912
ABplaapaa:75	ABplaapaa	75	7346	-17653	-46	-44	7346	23.6	516	145	40	397687
ABplaapaaa:107	ABplaapaaa	107	7463	-17536	-16	-13	7463	21.3	516	153	34	405503
ABplaapaap:107	ABplaapaap	107	7434	-17566	-5	-7	7434	19.4	475	165	33	292906
ABplaapap:75	ABplaapap	75	7437	-17562	18	39	7437	19.1	455	137	39	283267
ABplaapapa:105	ABplaapapa	105	7480	-17519	60	52	7480	21.9	455	130	34	320647
ABplaapapp:105	ABplaapapp	105	7430	-17569	-36	-38	7430	20.6	421	158	34	254180
ABplaapp:54	ABplaapp	54	7724	-17276	-78	-76	7724	19.7	460	198	46	327462
ABplaappa:75	ABplaappa	75	7383	-17616	-87	-57	7383	24.2	412	123	40	364570
ABplaappaa:108	ABplaappaa	108	7374	-17625	-61	-41	7374	24.2	424	111	31	260196
ABplaappap:108	ABplaappap	108	7458	-17541	-8	-5	7458	26.0	374	121	36	297175
ABplaappp:75	ABplaappp	75	7439	-17560	-207	-130	7439	31.5	358	113	41	377856
ABplaapppa:104	ABplaapppa	104	7482	-17517	-23	-27	7482	33.6	354	107	36	306246
ABplaapppp:104	ABplaapppp	104	7579	-17420	-292	-106	7579	35.2	311	107	36	278022
ABplap:21	ABplap	21	8819	-16181	-28	-28	8819	17.6	393	205	59	764331
ABplapa:36	ABplapa	36	8433	-16566	138	137	8433	14.1	446	262	52	501305
ABplapaa:54	ABplapaa	54	8580	-16419	703	694	8580	14.0	480	235	47	373619
ABplapaaa:80	ABplapaaa	80	8490	-16509	907	885	8490	17.0	407	160	39	281890
ABplapaaaa:108	ABplapaaaa	108	8217	-16782	573	586	8217	24.2	380	180	32	225989
ABplapaaap:108	ABplapaaap	108	8106	-16893	286	327	8106	21.8	342	165	31	192895
ABplapaap:80	ABplapaap	80	8970	-16029	1084	1141	8970	21.0	347	143	39	314117
ABplapaapa:110	ABplapaapa	110	8154	-16845	366	377	8154	23.0	321	137	31	241695
ABplapaapp:110	ABplapaapp	110	8978	-16021	796	841	8978	28.1	275	130	36	340100
ABplapap:54	ABplapap	54	8527	-16472	572	575	8527	16.1	403	249	44	260045
ABplapapa:76	ABplapapa	76	8409	-16590	421	516	8409	22.5	306	146	40	281493
ABplapapaa:105	ABplapapaa	105	8222	-16777	32	189	8222	27.1	221	140	35	256390
ABplapapap:105	ABplapapap	105	8269	-16730	373	416	8269	30.9	173	138	34	290961
ABplapapp:76	ABplapapp	76	8539	-16460	749	812	8539	24.1	237	137	41	334482
ABplapappa:103	ABplapappa	103	8153	-16846	461	483	8153	33.8	151	143	34	284816
ABplapappp:103	ABplapappp	103	8625	-16374	847	854	8625	43.7	129	142	33	351295
ABplapp:36	ABplapp	36	8526	-16473	213	213	8526	25.3	381	202	51	524933
ABplappa:54	ABplappa	54	8501	-16498	555	567	8501	19.6	383	181	45	312955
ABplappaa:78	ABplappaa	78	10814	-14185	2720	2741	10814	32.4	303	111	40	401744
ABplappaaa:106	ABplappaaa	106	11802	-13197	3250	3307	11802	36.2	275	110	34	308405
ABplappaap:106	ABplappaap	106	12745	-12254	3979	4112	12745	40.8	237	104	35	406212
ABplappap:78	ABplappap	78	10874	-14126	2656	2730	10874	32.5	241	114	40	434790
ABplappapa:107	ABplappapa	107	9768	-15231	1440	1513	9768	32.5	231	122	33	292234
ABplappapp:107	ABplappapp	107	10654	-14345	2585	2590	10654	40.0	183	118	34	375731
ABplappp:54	ABplappp	54	8442	-16557	522	522	8442	23.8	311	180	44	314867
ABplapppa:77	ABplapppa	77	8772	-16227	674	841	8772	41.2	225	125	38	447488
ABplapppaa:113	ABplapppaa	113	8653	-16346	-661	137	8653	47.2	211	109	33	396040
ABplapppap:113	ABplapppap	113	8524	-16475	634	652	8524	53.1	179	120	34	401327
ABplapppp:77	ABplapppp	77	8866	-16133	1155	1177	8866	41.2	176	118	39	466736
ABplappppa:108	ABplappppa	108	8411	-16588	631	671	8411	52.5	142	117	34	405988
ABplappppp:108	ABplappppp	108	8639	-16360	746	776	8639	57.8	131	149	34	391077
ABplp:10	ABplp	10	9694	-15306	-76	-76	9694	25.5	353	153	64	1174383
ABplpa:21	ABplpa	21	8859	-16140	-159	-161	8859	36.7	380	120	59	1417887
ABplpaa:37	ABplpaa	37	8236	-16763	-32	-32	8236	21.0	426	121	51	770656
ABplpaaa:55	ABplpaaa	55	7721	-17278	-102	-87	7721	28.4	506	115	45	532152
ABplpaaaa:77	ABplpaaaa	77	7436	-17563	-164	-150	7436	46.0	509	117	40	597606
ABplpaaaaa:105	ABplpaaaaa	105	7501	-17498	-108	-113	7501	48.8	488	131	33	479891
ABplpaaaap:105	ABplpaaaap	105	7455	-17544	-168	-163	7455	51.9	447	121	32	433152
ABplpaaap:77	ABplpaaap	77	7400	-17599	-70	-77	7400	45.5	460	95	41	615434
ABplpaaapa:105	ABplpaaapa	105	7380	-17619	-107	-100	7380	48.3	461	91	32	445086
ABplpaaapp:105	ABplpaaapp	105	7405	-17594	-141	-127	7405	49.3	421	92	33	450780
ABplpaap:55	ABplpaap	55	7752	-17247	-28	-16	7752	22.5	451	132	44	358516
ABplpaapa:76	ABplpaapa	76	7399	-17600	-56	-51	7399	37.4	461	93	41	547871
ABplpaapaa:106	ABplpaapaa	106	7458	-17541	-88	-94	7458	42.3	486	107	33	442640
ABplpaapap:106	ABplpaapap	106	7481	-17518	-43	-50	7481	40.1	447	103	34	421882
ABplpaapp:76	ABplpaapp	76	7428	-17571	-94	-75	7428	40.6	397	93	41	525172
ABplpaappa:105	ABplpaappa	105	7409	-17590	-56	-51	7409	38.3	420	95	34	424662
ABplpaappp:105	ABplpaappp	105	7508	-17491	-102	-91	7508	40.7	380	97	34	395657
ABplpap:37	ABplpap	37	8280	-16719	-120	-117	8280	38.2	346	112	52	1003294
ABplpapa:55	ABplpapa	55	7732	-17267	-120	-106	7732	38.7	439	96	46	617277
ABplpapaa:77	ABplpapaa	77	7406	-17593	-153	-135	7406	54.5	430	111	39	523618
ABplpapaaa:109	ABplpapaaa	109	7590	-17409	-144	-129	7590	59.7	407	128	32	349377
ABplpapaap:109	ABplpapaap	109	7601	-17398	-142	-133	7601	57.8	370	131	34	392837
ABplpapap:77	ABplpapap	77	7452	-17547	-155	-152	7452	60.5	401	126	40	485701
ABplpapapa:107	ABplpapapa	107	7621	-17378	-55	-36	7621	64.6	370	120	33	303924
ABplpapapp:107	ABplpapapp	107	7670	-17329	-154	-104	7670	64.7	327	133	32	286361
ABplpapp:55	ABplpapp	55	7732	-17267	-200	-171	7732	37.9	364	108	46	523206
ABplpappa:76	ABplpappa	76	7478	-17521	-210	-226	7478	63.7	368	144	41	377552
ABplpappaa:103	ABplpappaa	103	7576	-17423	-40	-42	7576	66.8	386	165	36	135029
ABplpappap:103	ABplpappap	103	7735	-17264	71	80	7735	66.6	342	172	29	115835
ABplpappp:76	ABplpappp	76	7532	-17467	-232	-183	7532	64.1	309	146	38	310083
ABplpapppa:108	ABplpapppa	108	7544	-17455	-99	-79	7544	67.0	310	172	25	49295
ABplpapppp:108	ABplpapppp	108	7840	-17159	23	67	7840	66.9	259	192	26	44067
ABplpp:21	ABplpp	21	8901	-16098	-88	-88	8901	33.8	285	125	58	1314028
ABplppa:37	ABplppa	37	8979	-16020	619	619	8979	19.0	332	139	50	603390
ABplppaa:57	ABplppaa	57	8752	-16247	878	875	8752	29.1	394	117	43	416963
ABplppaaa:83	ABplppaaa	83	8303	-16696	644	667	8303	50.5	379	106	38	535802
ABplppaaaa:113	ABplppaaaa	113	7928	-17072	-247	68	7928	50.3	378	94	31	410034
ABplppaaap:113	ABplppaaap	113	8043	-16957	244	272	8043	49.2	401	116	34	474996
ABplppaap:83	ABplppaap	83	8596	-16403	532	710	8596	54.8	329	113	38	527002
ABplppaapa:114	ABplppaapa	114	8221	-16778	103	250	8221	58.9	336	104	34	454552
ABplppaapp:114	ABplppaapp	114	8426	-16573	182	274	8426	60.0	290	112	33	421691
ABplppap:57	ABplppap	57	8827	-16172	786	816	8827	27.2	333	126	44	405877
ABplppapa:81	ABplppapa	81	13539	-11460	5268	5290	13539	47.1	312	101	39	509761
ABplppapaa:111	ABplppapaa	111	11929	-13070	3480	3593	11929	49.1	353	97	32	328382
ABplppapap:111	ABplppapap	111	12360	-12639	3370	3755	12360	51.6	312	94	32	369863
ABplppapp:81	ABplppapp	81	14391	-10608	5742	5815	14391	45.0	254	117	39	512858
ABplppappa:114	ABplppappa	114	20984	-4016	11179	11335	20984	49.0	279	97	33	376055
ABplppappp:114	ABplppappp	114	21016	-3983	11587	11704	21016	51.8	232	104	34	434051
ABplppp:37	ABplppp	37	10501	-14498	1825	1832	10501	35.5	267	112	49	831609
ABplpppa:55	ABplpppa	55	9842	-15158	1663	1673	9842	35.0	305	107	43	473571
ABplpppaa:79	ABplpppaa	79	9432	-15567	1124	1352	9432	53.2	266	106	39	528938
ABplpppaaa:108	ABplpppaaa	108	8864	-16135	313	426	8864	58.2	268	114	32	354243
ABplpppaap:108	ABplpppaap	108	8851	-16149	521	623	8851	59.3	227	118	32	365549
ABplpppap:79	ABplpppap	79	9265	-15734	1417	1449	9265	51.2	210	112	39	516534
ABplpppapa:108	ABplpppapa	108	8585	-16414	681	720	8585	63.1	196	136	34	358847
ABplpppapp:108	ABplpppapp	108	8276	-16723	389	436	8276	62.1	159	146	30	333230
ABplpppp:55	ABplpppp	55	10440	-14559	2200	2204	10440	38.3	252	106	44	514357
ABplppppa:77	ABplppppa	77	9529	-15470	1484	1518	9529	59.6	273	133	40	472846
ABplppppaa:106	ABplppppaa	106	8341	-16658	486	472	8341	65.5	296	138	31	238618
ABplppppap:106	ABplppppap	106	8138	-16861	244	263	8138	65.6	252	157	33	226862
ABplppppp:77	ABplppppp	77	9476	-15523	1570	1582	9476	63.7	223	147	40	385568
ABplpppppa:106	ABplpppppa	106	8245	-16754	417	415	8245	65.7	225	195	31	220716
ABplpppppp:106	ABplpppppp	106	8379	-16620	554	570	8379	63.4	182	189	33	305997
ABpr:2	ABpr	2	10767	-14232	-262	-262	10767	45.3	266	336	74	2485694
ABpra:10	ABpra	10	9734	-15265	-220	-221	9734	46.5	299	363	65	1990039
ABpraa:21	ABpraa	21	8850	-16149	-181	-181	8850	39.3	338	387	61	1744853
ABpraaa:37	ABpraaa	37	8218	-16781	-170	-170	8218	38.8	379	399	53	1284082
ABpraaaa:55	ABpraaaa	55	7783	-17216	-135	-135	7783	50.4	431	387	44	741377
ABpraaaaa:79	ABpraaaaa	79	7358	-17641	-52	-47	7358	45.7	496	379	37	586709
ABpraaaaaa:112	ABpraaaaaa	112	7482	-17517	-16	-29	7482	47.4	524	373	33	476585
ABpraaaaap:112	ABpraaaaap	112	7498	-17501	0	2	7498	45.5	496	391	31	427435
ABpraaaap:79	ABpraaaap	79	7352	-17647	-94	-102	7352	45.1	450	393	39	602788
ABpraaaapa:108	ABpraaaapa	108	7445	-17554	-98	-105	7445	50.8	478	379	33	435761
ABpraaaapp:108	ABpraaaapp	108	7422	-17577	-114	-119	7422	46.1	449	398	33	450246
ABpraaap:55	ABpraaap	55	7774	-17225	-227	-213	7774	43.7	384	365	45	680020
ABpraaapa:77	ABpraaapa	77	7368	-17631	-76	-81	7368	38.3	476	363	39	593502
ABpraaapaa:108	ABpraaapaa	108	7453	-17546	-178	-190	7453	44.8	498	339	30	356714
ABpraaapap:108	ABpraaapap	108	7492	-17507	-48	-55	7492	39.5	480	371	34	472344
ABpraaapp:77	ABpraaapp	77	7358	-17641	-139	-144	7358	36.6	411	375	42	584905
ABpraaappa:102	ABpraaappa	102	7461	-17538	-49	-66	7461	39.6	445	379	33	431117
ABpraaappp:102	ABpraaappp	102	7440	-17559	-107	-122	7440	41.3	401	389	36	452772
ABpraap:37	ABpraap	37	8289	-16710	-262	-264	8289	50.6	313	349	52	1173478
ABpraapa:55	ABpraapa	55	7795	-17204	-97	-105	7795	45.7	354	394	47	794719
ABpraapaa:78	ABpraapaa	78	7319	-17680	-57	-57	7319	27.4	469	374	41	567326
ABpraapaaa:109	ABpraapaaa	109	7525	-17474	19	24	7525	30.6	529	357	32	417275
ABpraapaap:109	ABpraapaap	109	7447	-17552	-80	-79	7447	31.5	478	379	34	460759
ABpraapap:78	ABpraapap	78	7321	-17678	-92	-94	7321	27.2	391	388	41	537203
ABpraapapa:106	ABpraapapa	106	7458	-17541	-22	-30	7458	33.1	439	392	34	455662
ABpraapapp:106	ABpraapapp	106	7428	-17571	-70	-76	7428	33.2	395	397	37	563022
ABpraapp:55	ABpraapp	55	7764	-17235	-215	-215	7764	40.0	289	360	47	675899
ABpraappa:77	ABpraappa	77	7404	-17595	-80	-81	7404	32.4	350	390	41	528948
ABpraappaa:108	ABpraappaa	108	7442	-17557	-75	-78	7442	41.5	394	419	31	336076
ABpraappap:108	ABpraappap	108	7561	-17438	-81	-77	7561	43.2	347	409	36	418863
ABpraappp:77	ABpraappp	77	7472	-17527	-121	-113	7472	34.6	287	386	44	496717
ABpraapppa:106	ABpraapppa	106	7548	-17451	-159	-170	7548	48.8	319	406	36	436583
ABpraapppp:106	ABpraapppp	106	7723	-17276	-531	-418	7723	52.5	268	389	34	345040
ABprap:21	ABprap	21	8867	-16133	-106	-106	8867	31.1	240	357	59	1472066
ABprapa:37	ABprapa	37	10090	-14909	1522	1531	10090	31.9	291	389	52	1100906
ABprapaa:55	ABprapaa	55	10884	-14115	2670	2703	10884	28.5	331	392	45	567969
ABprapaaa:79	ABprapaaa	79	8146	-16853	483	504	8146	19.1	353	363	40	385323
ABprapaaaa:109	ABprapaaaa	109	8376	-16623	589	611	8376	36.0	333	400	32	377023
ABprapaaap:109	ABprapaaap	109	8423	-16576	100	139	8423	32.2	303	375	35	414131
ABprapaap:79	ABprapaap	79	8488	-16511	812	824	8488	25.4	300	374	39	429350
ABprapaapa:111	ABprapaapa	111	8527	-16472	589	598	8527	40.6	298	401	32	432797
ABprapaapp:111	ABprapaapp	111	9190	-15809	639	806	9190	42.0	251	387	34	500599
ABprapap:55	ABprapap	55	9729	-15270	1592	1597	9729	24.4	262	361	46	448018
ABprapapa:77	ABprapapa	77	8253	-16746	457	510	8253	24.3	238	359	40	385105
ABprapapaa:108	ABprapapaa	108	8377	-16622	-19	90	8377	34.9	187	367	34	335938
ABprapapap:108	ABprapapap	108	8591	-16408	361	410	8591	38.9	149	345	33	348944
ABprapapp:77	ABprapapp	77	8367	-16632	702	709	8367	22.7	184	328	40	389533
ABprapappa:105	ABprapappa	105	8404	-16595	552	591	8404	38.5	122	328	33	371070
ABprapappp:105	ABprapappp	105	8941	-16058	1139	1153	8941	48.1	107	300	34	425246
ABprapp:37	ABprapp	37	10018	-14981	1348	1386	10018	33.5	207	338	52	1062113
ABprappa:56	ABprappa	56	10982	-14017	2664	2675	10982	33.2	208	359	46	602300
ABprappaa:80	ABprappaa	80	10012	-14987	1903	2006	10012	36.1	225	378	41	485220
ABprappaaa:110	ABprappaaa	110	13759	-11240	4813	5095	13759	48.1	230	379	34	446250
ABprappaap:110	ABprappaap	110	14214	-10786	5218	5403	14214	50.6	197	355	35	456387
ABprappap:80	ABprappap	80	9712	-15287	1661	1753	9712	34.4	172	350	41	517192
ABprappapa:110	ABprappapa	110	9639	-15360	1350	1414	9639	42.3	190	369	34	416133
ABprappapp:110	ABprappapp	110	10090	-14909	1877	1925	10090	49.1	152	336	33	407732
ABprappp:56	ABprappp	56	10273	-14726	2122	2123	10273	30.8	154	306	45	552648
ABprapppa:81	ABprapppa	81	9145	-15854	1129	1265	9145	41.7	149	327	38	526408
ABprapppaa:115	ABprapppaa	115	8992	-16007	-94	429	8992	57.8	175	328	31	367710
ABprapppap:115	ABprapppap	115	8624	-16375	548	588	8624	59.8	146	303	32	356414
ABprapppp:81	ABprapppp	81	9399	-15600	1567	1603	9399	46.9	117	299	38	559172
ABprappppa:117	ABprappppa	117	8641	-16358	650	685	8641	58.0	105	281	33	416170
ABprappppp:117	ABprappppp	117	8423	-16576	385	390	8423	62.1	115	243	31	325846
ABprp:10	ABprp	10	9754	-15245	-328	-331	9754	49.7	205	265	63	1750255
ABprpa:21	ABprpa	21	8923	-16076	-330	-334	8923	52.6	230	324	59	1717877
ABprpaa:37	ABprpaa	37	8340	-16659	-241	-233	8340	48.6	234	363	51	1232475
ABprpaaa:56	ABprpaaa	56	7802	-17197	-128	-136	7802	51.0	316	386	44	717398
ABprpaaaa:79	ABprpaaaa	79	7411	-17588	-92	-105	7411	48.5	427	389	40	665966
ABprpaaaaa:108	ABprpaaaaa	108	7593	-17406	-69	-70	7593	58.7	468	345	32	415872
ABprpaaaap:108	ABprpaaaap	108	7536	-17463	-103	-117	7536	59.6	428	355	32	399635
ABprpaaap:79	ABprpaaap	79	7388	-17611	-94	-107	7388	47.3	379	406	39	642304
ABprpaaapa:109	ABprpaaapa	109	7570	-17429	10	4	7570	60.6	432	384	31	396801
ABprpaaapp:109	ABprpaaapp	109	7552	-17447	-88	-91	7552	57.5	398	387	33	471873
ABprpaap:56	ABprpaap	56	7808	-17191	-364	-296	7808	47.8	252	360	46	757114
ABprpaapa:78	ABprpaapa	78	7404	-17595	-75	-84	7404	40.8	369	404	41	703400
ABprpaapaa:109	ABprpaapaa	109	7531	-17468	-69	-78	7531	52.7	435	382	34	493800
ABprpaapap:109	ABprpaapap	109	7501	-17498	-156	-171	7501	49.7	396	400	34	500383
ABprpaapp:78	ABprpaapp	78	7457	-17542	-206	-148	7457	45.7	322	398	40	630984
ABprpaappa:107	ABprpaappa	107	7543	-17456	-155	-179	7543	53.4	367	392	35	505106
ABprpaappp:107	ABprpaappp	107	7581	-17418	-381	-332	7581	57.5	336	398	33	422666
ABprpap:37	ABprpap	37	8427	-16572	-392	-327	8427	53.1	176	293	52	1253888
ABprpapa:55	ABprpapa	55	7857	-17142	-223	-234	7857	57.7	236	334	45	692053
ABprpapaa:78	ABprpapaa	78	7499	-17500	-122	-139	7499	60.5	339	366	38	498889
ABprpapaaa:111	ABprpapaaa	111	7770	-17229	54	44	7770	64.3	384	323	30	283700
ABprpapaap:111	ABprpapaap	111	7679	-17320	-142	-138	7679	66.3	338	314	32	234326
ABprpapap:78	ABprpapap	78	7492	-17508	-237	-256	7492	59.9	303	343	38	468659
ABprpapapa:109	ABprpapapa	109	7940	-17059	73	66	7940	66.8	317	294	26	73527
ABprpapapp:109	ABprpapapp	109	8090	-16909	155	212	8090	66.9	278	285	25	54427
ABprpapp:55	ABprpapp	55	7891	-17108	-554	-356	7891	57.5	177	289	46	714431
ABprpappa:77	ABprpappa	77	7508	-17491	-192	-208	7508	63.7	284	325	40	399335
ABprpappaa:107	ABprpappaa	107	7861	-17138	113	96	7861	66.8	353	281	28	91265
ABprpappap:107	ABprpappap	107	7795	-17204	-29	-23	7795	66.8	320	254	28	63277
ABprpappp:77	ABprpappp	77	7549	-17450	-287	-260	7549	60.8	231	322	40	428937
ABprpapppa:107	ABprpapppa	107	7990	-17009	78	144	7990	67.0	273	255	27	32471
ABprpapppp:107	ABprpapppp	107	7570	-17429	-310	-176	7570	67.0	227	231	26	49239
ABprpp:21	ABprpp	21	8979	-16020	-196	-197	8979	46.0	145	291	59	1821432
ABprppa:39	ABprppa	39	13206	-11793	4277	4297	13206	39.5	143	335	51	1281205
ABprppaa:59	ABprppaa	59	12811	-12188	4378	4391	12811	45.9	214	368	43	663335
ABprppaaa:84	ABprppaaa	84	9268	-15731	1415	1474	9268	54.6	313	380	38	584246
ABprppaaaa:115	ABprppaaaa	115	8533	-16466	621	647	8533	64.1	372	370	31	321433
ABprppaaap:115	ABprppaaap	115	8591	-16408	-529	374	8591	64.7	336	364	29	316468
ABprppaap:84	ABprppaap	84	9571	-15428	1015	1434	9571	56.8	260	366	39	542884
ABprppaapa:114	ABprppaapa	114	8210	-16789	257	303	8210	67.0	297	323	26	88253
ABprppaapp:114	ABprppaapp	114	8144	-16855	-42	42	8144	66.7	254	321	29	159124
ABprppap:59	ABprppap	59	12408	-12591	3775	3865	12408	43.8	167	327	45	675014
ABprppapa:83	ABprppapa	83	17345	-7655	8422	8623	17345	49.5	244	362	40	583955
ABprppapaa:112	ABprppapaa	112	14240	-10759	5263	5280	14240	64.1	316	360	32	277180
ABprppapap:112	ABprppapap	112	15152	-9847	5097	5655	15152	63.7	270	357	32	308206
ABprppapp:83	ABprppapp	83	18359	-6640	9443	9652	18359	48.2	198	345	40	641900
ABprppappa:117	ABprppappa	117	22116	-2883	11807	11940	22116	60.7	244	362	34	441039
ABprppappp:117	ABprppappp	117	22620	-2380	12524	12480	22620	61.8	196	341	33	386876
ABprppp:39	ABprppp	39	14247	-10752	5209	5206	14247	44.9	102	256	52	1300720
ABprpppa:57	ABprpppa	57	14300	-10699	5534	5600	14300	50.8	135	295	44	701789
ABprpppaa:81	ABprpppaa	81	9955	-15044	1202	1700	9955	51.4	186	354	38	544196
ABprpppaaa:111	ABprpppaaa	111	8369	-16630	-371	-190	8369	65.4	225	323	31	248062
ABprpppaap:111	ABprpppaap	111	8470	-16529	377	409	8470	65.0	186	300	31	251289
ABprpppap:81	ABprpppap	81	9691	-15308	1727	1765	9691	51.2	141	319	39	530177
ABprpppapa:111	ABprpppapa	111	8506	-16493	474	522	8506	65.1	156	276	33	277717
ABprpppapp:111	ABprpppapp	111	8412	-16587	517	566	8412	62.9	151	245	28	268014
ABprpppp:57	ABprpppp	57	14196	-10803	5650	5665	14196	48.6	102	248	46	759522
ABprppppa:80	ABprppppa	80	10100	-14899	1988	2007	10100	57.7	192	325	39	499395
ABprppppaa:109	ABprppppaa	109	8012	-16987	34	67	8012	66.9	247	291	27	82059
ABprppppap:109	ABprppppap	109	8137	-16862	267	273	8137	66.5	211	268	31	156581
ABprppppp:80	ABprppppp	80	9436	-15563	1645	1633	9436	63.0	174	256	40	386554
ABprpppppa:111	ABprpppppa	111	8169	-16830	296	285	8169	66.7	196	233	27	112616
ABprpppppp:111	ABprpppppp	111	8360	-16639	357	414	8360	65.7	163	206	31	253269
EMS:1	EMS	1	11734	-13266	-123	-123	11734	40.0	323	166	80	2773028
MS:3	MS	3	10460	-14539	-278	-278	10460	52.5	372	200	68	1831641
MSa:14	MSa	14	9357	-15642	-288	-289	9357	52.2	434	181	63	1610034
MSaa:28	MSaa	28	8610	-16389	-362	-363	8610	58.6	484	202	59	1373768
MSaaa:44	MSaaa	44	8158	-16841	-259	-264	8158	58.8	502	185	52	1038831
MSaaaa:63	MSaaaa	63	7557	-17442	-215	-220	7557	52.1	534	234	45	583571
MSaaaaa:84	MSaaaaa	84	7363	-17636	-178	-184	7363	44.3	564	259	40	496811
MSaaaaaa:109	MSaaaaaa	109	7491	-17508	-97	-104	7491	43.9	594	240	31	395991
MSaaaaap:109	MSaaaaap	109	7467	-17532	-137	-145	7467	38.2	548	233	38	427198
MSaaaap:84	MSaaaap	84	7346	-17653	-97	-99	7346	33.2	512	242	40	386011
MSaaaapa:112	MSaaaapa	112	7498	-17501	-69	-64	7498	31.0	536	242	33	324797
MSaaaapp:112	MSaaaapp	112	7511	-17488	-7	-14	7511	27.5	474	243	32	222547
MSaaap:63	MSaaap	63	7573	-17426	-183	-206	7573	55.7	458	207	43	473509
MSaaapa:86	MSaaapa	86	7311	-17688	-204	-204	7311	43.6	498	232	41	423686
MSaaapaa:110	MSaaapaa	110	7461	-17538	-123	-135	7461	41.0	516	215	34	310096
MSaaapap:110	MSaaapap	110	7417	-17582	-178	-183	7417	37.0	474	230	33	228721
MSaaapp:86	MSaaapp	86	7397	-17602	-105	-115	7397	42.0	436	233	36	364988
MSaap:44	MSaap	44	8135	-16864	-327	-327	8135	59.6	396	163	51	902878
MSaapa:63	MSaapa	63	7627	-17372	-237	-248	7627	62.0	405	173	46	497712
MSaapaa:84	MSaapaa	84	7364	-17635	-220	-231	7364	52.7	413	215	41	368066
MSaapaaa:108	MSaapaaa	108	7497	-17502	-151	-178	7497	54.4	442	207	34	318177
MSaapaap:108	MSaapaap	108	7500	-17499	-115	-123	7500	44.2	407	225	35	236444
MSaapap:84	MSaapap	84	7420	-17579	-184	-195	7420	59.1	352	197	38	332173
MSaapapa:113	MSaapapa	113	7586	-17413	-162	-187	7586	56.3	404	202	30	253970
MSaapapp:113	MSaapapp	113	7581	-17418	-140	-157	7581	56.2	357	191	33	262880
MSaapp:63	MSaapp	63	7599	-17400	-197	-197	7599	63.4	309	172	43	426630
MSaappa:90	MSaappa	90	7516	-17483	-127	-136	7516	64.7	331	204	34	266421
MSaappp:90	MSaappp	90	7492	-17507	-150	-159	7492	59.8	295	183	39	385233
MSap:28	MSap	28	8618	-16381	-254	-255	8618	54.8	390	159	58	1457945
MSapa:44	MSapa	44	8160	-16839	-182	-179	8160	49.0	434	115	51	1053917
MSapaa:64	MSapaa	64	7525	-17474	-234	-232	7525	49.7	453	171	43	521358
MSapaaa:88	MSapaaa	88	7343	-17656	-184	-174	7343	42.6	527	179	37	413683
MSapaaaa:116	MSapaaaa	116	7579	-17420	-42	-47	7579	45.0	565	189	30	345781
MSapaaap:116	MSapaaap	116	7598	-17401	-129	-128	7598	46.0	519	172	32	319800
MSapaap:88	MSapaap	88	7427	-17572	-109	-119	7427	46.9	464	176	36	409319
MSapap:64	MSapap	64	7533	-17466	-185	-191	7533	48.2	381	166	44	441819
MSapapa:88	MSapapa	88	7353	-17646	-120	-128	7353	41.2	446	170	39	388136
MSapapaa:117	MSapapaa	117	7757	-17242	112	98	7757	42.7	497	157	32	332539
MSapapap:117	MSapapap	117	7634	-17365	-86	-93	7634	41.7	449	172	31	271051
MSapapp:88	MSapapp	88	7330	-17669	-117	-120	7330	35.6	398	174	37	307700
MSapappa:121	MSapappa	121	7798	-17202	60	55	7798	34.0	462	190	30	240079
MSapappp:121	MSapappp	121	7574	-17425	-91	-105	7574	32.4	417	200	30	235350
MSapp:44	MSapp	44	8127	-16873	-185	-187	8127	52.7	322	120	50	986464
MSappa:65	MSappa	65	7573	-17426	-126	-133	7573	52.3	338	158	43	481767
MSappaa:91	MSappaa	91	7438	-17561	-110	-112	7438	48.6	408	170	38	356906
MSappap:91	MSappap	91	7415	-17584	-168	-171	7415	50.0	357	163	36	323579
MSappp:65	MSappp	65	7583	-17416	-176	-162	7583	45.8	296	148	43	464636
MSapppa:94	MSapppa	94	7439	-17560	-71	-68	7439	39.1	374	150	36	281108
MSapppp:94	MSapppp	94	7572	-17427	-71	-70	7572	34.6	319	170	39	281031
MSp:14	MSp	14	9350	-15649	-252	-254	9350	51.9	328	246	63	1539813
MSpa:28	MSpa	28	8604	-16395	-287	-288	8604	56.5	393	264	57	1236146
MSpaa:44	MSpaa	44	8167	-16832	-246	-257	8167	60.3	390	258	49	838288
MSpaaa:63	MSpaaa	63	7533	-17466	-239	-246	7533	53.7	444	272	46	544458
MSpaaaa:84	MSpaaaa	84	7445	-17555	-83	-89	7445	45.5	519	308	40	482762
MSpaaaaa:108	MSpaaaaa	108	7482	-17517	-98	-113	7482	44.7	562	289	32	367872
MSpaaaap:108	MSpaaaap	108	7511	-17488	-121	-131	7511	43.0	512	280	37	427348
MSpaaap:84	MSpaaap	84	7374	-17625	-70	-75	7374	37.1	467	299	40	386476
MSpaaapa:110	MSpaaapa	110	7489	-17510	-45	-44	7489	34.0	508	277	33	306393
MSpaaapp:110	MSpaaapp	110	7421	-17578	-94	-98	7421	30.5	453	284	35	249403
MSpaap:63	MSpaap	63	7573	-17426	-196	-208	7573	55.4	372	259	43	497983
MSpaapa:88	MSpaapa	88	7354	-17645	-162	-172	7354	44.8	459	291	40	417243
MSpaapaa:115	MSpaapaa	115	7528	-17472	-177	-183	7528	47.0	483	284	32	304568
MSpaapap:115	MSpaapap	115	7671	-17328	20	11	7671	44.8	444	294	34	237228
MSpaapp:88	MSpaapp	88	7483	-17516	-80	-91	7483	44.8	407	296	32	332267
MSpap:44	MSpap	44	8180	-16819	-306	-307	8180	60.9	315	199	51	867444
MSpapa:63	MSpapa	63	7615	-17384	-291	-306	7615	63.7	340	230	46	455968
MSpapaa:83	MSpapaa	83	7425	-17574	-184	-189	7425	58.3	378	260	39	331553
MSpapaaa:108	MSpapaaa	108	7545	-17454	-158	-188	7545	59.0	416	249	33	285693
MSpapaap:108	MSpapaap	108	7526	-17473	-126	-132	7526	52.6	380	257	36	294878
MSpapap:83	MSpapap	83	7465	-17534	-167	-186	7465	60.6	323	262	38	328462
MSpapapa:111	MSpapapa	111	7489	-17510	-190	-205	7489	62.5	383	247	30	225270
MSpapapp:111	MSpapapp	111	7649	-17350	-166	-178	7649	60.2	340	243	35	279152
MSpapp:63	MSpapp	63	7618	-17381	-218	-224	7618	62.8	251	231	45	505626
MSpappa:90	MSpappa	90	7460	-17539	-188	-214	7460	64.5	300	242	35	302103
MSpappp:90	MSpappp	90	7672	-17327	-48	-56	7672	62.3	257	241	41	413780
MSpp:28	MSpp	28	8575	-16424	-302	-305	8575	56.6	285	278	57	1367887
MSppa:44	MSppa	44	8174	-16825	-261	-262	8174	60.8	268	285	49	883059
MSppaa:64	MSppaa	64	7556	-17443	-186	-196	7556	54.9	360	306	41	458566
MSppaaa:86	MSppaaa	86	7329	-17670	-221	-230	7329	51.6	490	332	38	487090
MSppaaaa:114	MSppaaaa	114	7676	-17324	-9	-10	7676	54.0	526	310	31	335818
MSppaaap:114	MSppaaap	114	7528	-17471	-166	-177	7528	53.8	484	307	29	271051
MSppaap:86	MSppaap	86	7429	-17570	-180	-194	7429	52.1	442	325	35	456328
MSppap:64	MSppap	64	7557	-17442	-212	-219	7557	52.9	303	288	43	486197
MSppapa:86	MSppapa	86	7363	-17636	-144	-156	7363	45.3	416	342	38	446497
MSppapaa:115	MSppapaa	115	7530	-17469	-176	-174	7530	51.1	464	345	30	324146
MSppapap:115	MSppapap	115	7519	-17480	-171	-185	7519	50.2	419	333	31	295337
MSppapp:86	MSppapp	86	7396	-17603	-135	-141	7396	42.1	377	343	37	415398
MSppappa:121	MSppappa	121	7766	-17233	3	12	7766	44.2	456	345	30	336801
MSppappp:121	MSppappp	121	7821	-17178	42	35	7821	38.6	406	330	30	261427
MSppp:44	MSppp	44	8161	-16838	-307	-308	8161	61.0	224	205	50	915123
MSpppa:64	MSpppa	64	7587	-17412	-152	-164	7587	56.7	283	272	44	478313
MSpppaa:91	MSpppaa	91	7438	-17561	-177	-194	7438	55.0	388	311	39	414887
MSpppap:91	MSpppap	91	7559	-17440	-142	-137	7559	54.8	341	319	37	397565
MSpppp:64	MSpppp	64	7586	-17413	-217	-223	7586	51.4	239	273	44	546459
MSppppa:96	MSppppa	96	7569	-17430	-31	-34	7569	46.2	358	353	35	330783
MSppppp:96	MSppppp	96	7657	-17342	-126	-109	7657	43.8	311	337	39	401849
E:3	E	3	10400	-14599	-276	-278	10400	43.5	228	161	68	2004322
Ea:15	Ea	15	9088	-15911	-280	-281	9088	47.7	292	182	65	2182884
Eal:37	Eal	37	8192	-16807	-131	-127	8192	43.4	303	274	55	1150085
Eala:69	Eala	69	7499	-17500	-62	-62	7499	37.5	390	289	47	636889
Ealaa:117	Ealaa	117	7574	-17425	-93	-85	7574	36.1	422	292	36	440466
Ealap:117	Ealap	117	7618	-17381	-65	-72	7618	38.7	356	282	36	324574
Ealp:69	Ealp	69	7518	-17481	-160	-139	7518	40.0	322	276	46	550383
Ealpa:118	Ealpa	118	7612	-17387	-211	-231	7612	49.6	364	282	36	482058
Ealpp:118	Ealpp	118	7677	-17323	-91	-90	7677	42.6	292	267	37	395353
Ear:37	Ear	37	8169	-16830	-99	-100	8169	43.2	329	187	54	1096428
Eara:67	Eara	67	7444	-17555	-56	-56	7444	35.7	420	224	49	594603
Earaa:109	Earaa	109	7434	-17565	-51	-53	7434	29.5	428	239	38	387994
Earap:109	Earap	109	7502	-17497	-49	-42	7502	31.7	356	238	40	369058
Earp:67	Earp	67	7486	-17513	-124	-114	7486	42.0	338	213	47	578101
Earpa:111	Earpa	111	7588	-17411	-15	-26	7588	42.5	376	211	39	475892
Earpp:111	Earpp	111	7647	-17352	6	-1	7647	41.8	316	215	37	334049
Ep:15	Ep	15	9228	-15771	-8	-12	9228	41.4	192	187	64	1963163
Epl:42	Epl	42	10890	-14109	2356	2391	10890	37.0	246	189	55	977398
Epla:73	Epla	73	8965	-16034	1133	1146	8965	34.3	284	233	47	495352
Eplaa:116	Eplaa	116	8355	-16644	501	492	8355	31.3	298	240	39	366350
Eplap:116	Eplap	116	8626	-16374	562	574	8626	32.3	233	215	39	415203
Eplp:73	Eplp	73	9050	-15949	1232	1255	9050	35.3	198	203	47	553576
Eplpa:119	Eplpa	119	8538	-16461	363	389	8538	34.5	191	222	38	400585
Eplpp:119	Eplpp	119	9579	-15421	1353	1338	9579	47.7	178	209	41	714670
Epr:42	Epr	42	12650	-12349	3867	3879	12650	42.2	194	260	55	1204514
Epra:72	Epra	72	9543	-15457	1565	1567	9543	35.5	272	312	48	610330
Epraa:119	Epraa	119	8789	-16210	801	797	8789	36.8	318	312	38	401269
Eprap:119	Eprap	119	8885	-16114	718	746	8885	36.7	248	299	36	369121
Eprp:72	Eprp	72	9554	-15445	1668	1692	9554	35.3	188	266	48	615976
Eprpa:117	Eprpa	117	8658	-16341	590	649	8658	36.1	232	260	40	445858
Eprpp:117	Eprpp	117	9654	-15345	1434	1439	9654	44.8	189	260	40	559615
P2:1	P2	1	11251	-13748	-151	-151	11251	30.8	163	219	78	2919795
C:6	C	6	10027	-14972	-88	-88	10027	22.0	207	260	67	1062601
Ca:17	Ca	17	9067	-15932	-64	-65	9067	23.0	287	230	62	899128
Caa:32	Caa	32	8323	-16676	-30	-30	8323	16.5	320	247	55	578885
Caaa:51	Caaa	51	7863	-17136	-35	-32	7863	15.7	333	270	50	350524
Caaaa:75	Caaaa	75	7724	-17275	-10	21	7724	15.3	278	208	45	199862
Caaaaa:104	Caaaaa	104	8290	-16709	355	402	8290	17.4	234	236	36	113718
Caaaap:104	Caaaap	104	8237	-16762	514	521	8237	16.0	173	223	39	144222
Caaap:75	Caaap	75	7446	-17553	-5	-7	7446	20.5	189	193	43	236936
Caaapa:104	Caaapa	104	7551	-17448	0	29	7551	20.6	136	226	38	162446
Caaapp:104	Caaapp	104	7529	-17470	-62	-33	7529	34.8	119	202	39	266643
Caap:51	Caap	51	7767	-17232	-17	-17	7767	15.7	224	207	46	323486
Caapa:78	Caapa	78	7445	-17554	-71	-75	7445	34.3	122	191	38	410130
Caapp:78	Caapp	78	7380	-17619	-123	-123	7380	38.9	111	157	42	529870
Caappd:113	Caappd	113	7590	-17409	-145	-137	7590	49.1	82	168	39	411309
Caappv:113	Caappv	113	7647	-17352	-102	-20	7647	59.7	113	168	34	358101
Cap:32	Cap	32	8310	-16689	-53	-53	8310	19.7	217	174	55	765069
Capa:54	Capa	54	7693	-17306	-116	-108	7693	34.6	218	138	48	666907
Capaa:89	Capaa	89	7476	-17523	-250	-240	7476	57.1	231	171	44	580479
Capaaa:122	Capaaa	122	7793	-17206	-154	-166	7793	46.2	282	158	36	376942
Capaap:122	Capaap	122	7860	-17140	-148	-119	7860	57.5	240	192	35	380799
Capap:89	Capap	89	7465	-17534	-187	-191	7465	53.8	179	180	43	598837
Capapa:123	Capapa	123	7854	-17146	-215	-214	7854	51.0	226	164	32	344010
Capapp:123	Capapp	123	7931	-17069	-155	-164	7931	58.0	199	168	30	250058
Capp:54	Capp	54	7661	-17338	-103	-95	7661	27.3	162	158	47	542635
Cappa:82	Cappa	82	7425	-17574	-210	-147	7425	40.8	168	152	41	437642
Cappaa:116	Cappaa	116	7830	-17170	-86	-71	7830	35.6	217	169	35	230764
Cappap:116	Cappap	116	7593	-17406	-253	-254	7593	45.4	197	168	37	349267
Cappp:82	Cappp	82	7416	-17583	-121	-126	7416	47.0	136	172	40	520580
Capppa:119	Capppa	119	7766	-17233	-127	-118	7766	45.8	166	160	35	329714
Capppp:119	Capppp	119	7617	-17382	-235	-246	7617	57.4	156	186	31	282325
Cp:17	Cp	17	9119	-15880	-86	-86	9119	24.4	176	270	64	1307211
Cpa:32	Cpa	32	8317	-16682	-106	-104	8317	18.3	201	295	57	830707
Cpaa:51	Cpaa	51	7825	-17174	-102	-100	7825	18.4	234	301	50	451859
Cpaaa:75	Cpaaa	75	7679	-17320	-86	-38	7679	15.2	243	271	45	250518
Cpaaaa:108	Cpaaaa	108	8396	-16603	341	375	8396	17.9	245	305	36	145249
Cpaaap:108	Cpaaap	108	8664	-16335	819	821	8664	20.9	186	298	37	173644
Cpaap:75	Cpaap	75	7408	-17591	-72	-75	7408	19.5	162	265	45	346910
Cpaapa:104	Cpaapa	104	7620	-17379	-68	-61	7620	24.5	144	301	37	233820
Cpaapp:104	Cpaapp	104	7467	-17533	-95	-99	7467	33.1	115	265	37	286464
Cpap:51	Cpap	51	7797	-17202	-52	-53	7797	20.0	151	243	49	524900
Cpapa:77	Cpapa	77	7396	-17603	-86	-89	7396	28.6	112	260	45	490483
Cpapaa:110	Cpapaa	110	7480	-17519	-265	-278	7480	45.1	95	217	37	372060
Cpapap:110	Cpapap	110	7480	-17519	-220	-204	7480	42.0	97	280	35	349944
Cpapp:77	Cpapp	77	7411	-17588	-132	-138	7411	39.2	86	207	42	598089
Cpappd:111	Cpappd	111	7558	-17441	-193	-198	7558	52.4	80	240	37	420568
Cpappv:111	Cpappv	111	7660	-17339	-151	-156	7660	63.2	124	200	34	318510
Cpp:32	Cpp	32	8358	-16641	-105	-106	8358	25.7	116	222	58	1283891
Cppa:52	Cppa	52	7700	-17299	-170	-159	7700	36.0	95	269	48	864511
Cppaa:87	Cppaa	87	7487	-17512	-219	-207	7487	56.9	201	278	42	550782
Cppaaa:125	Cppaaa	125	8005	-16995	-211	-231	8005	56.0	266	316	30	300938
Cppaap:125	Cppaap	125	7594	-17406	-323	-341	7594	58.0	230	268	30	290145
Cppap:87	Cppap	87	7448	-17551	-189	-194	7448	56.8	155	241	42	558468
Cppapa:122	Cppapa	122	7758	-17242	-266	-265	7758	53.5	204	292	35	387852
Cppapp:122	Cppapp	122	7877	-17122	-180	-173	7877	59.7	189	243	36	389844
Cppp:52	Cppp	52	7699	-17300	-79	-80	7699	28.7	104	189	50	740744
Cpppa:81	Cpppa	81	7418	-17581	-238	-191	7418	41.0	132	269	41	533094
Cpppaa:114	Cpppaa	114	7757	-17242	-212	-213	7757	44.0	207	322	36	361348
Cpppap:114	Cpppap	114	7656	-17343	-193	-203	7656	50.7	168	285	34	332887
Cpppp:81	Cpppp	81	7434	-17565	-158	-169	7434	48.4	114	221	41	581251
Cppppa:116	Cppppa	116	7651	-17348	-214	-213	7651	51.3	145	265	36	407482
Cppppp:116	Cppppp	116	7575	-17425	-206	-223	7575	57.7	141	217	31	274749
P3:6	P3	6	9889	-15110	-267	-268	9889	38.0	109	198	65	2141810
D:21	D	21	8783	-16216	-254	-255	8783	36.6	96	195	59	1734404
Da:41	Da	41	8042	-16957	-199	-191	8042	37.1	178	123	51	1004960
Daa:68	Daa	68	7518	-17481	-243	-234	7518	56.5	256	173	43	544083
Daaa:100	Daaa	100	7546	-17453	-81	-78	7546	42.2	330	155	38	365367
Daap:100	Daap	100	7501	-17498	-155	-169	7501	51.5	289	168	37	391727
Dap:68	Dap	68	7530	-17469	-194	-198	7530	49.5	183	171	44	505591
Dapa:94	Dapa	94	7553	-17446	-100	-100	7553	42.7	275	172	37	321626
Dapp:94	Dapp	94	7507	-17492	-118	-119	7507	44.0	230	185	40	357073
Dp:41	Dp	41	8097	-16902	-329	-318	8097	46.5	116	173	53	1287436
Dpa:69	Dpa	69	7529	-17470	-270	-260	7529	56.9	187	265	43	590896
Dpaa:97	Dpaa	97	8085	-16914	343	322	8085	52.1	313	332	38	470291
Dpap:97	Dpap	97	7534	-17465	-149	-156	7534	55.6	282	287	38	431531
Dpp:69	Dpp	69	7533	-17466	-227	-231	7533	49.5	139	214	45	613550
Dppa:94	Dppa	94	7557	-17442	-196	-204	7557	50.3	258	316	39	434070
Dppp:94	Dppp	94	7601	-17398	-144	-155	7601	46.5	212	294	40	426584
P4:21	P4	21	8556	-16443	-316	-316	8556	50.6	161	151	55	1752608
Z2:57	Z2	57	7557	-17442	-204	-200	7557	45.7	230	238	45	698463
Z3:57	Z3	57	7557	-17442	-179	-189	7557	53.1	292	206	46	780876
