# Supplementary material for: Quantitative Differences in Nuclear β-catenin and TCF Pattern Embryonic Cells in C. elegans
Source: PLoS Genet. 2015 Oct 21;11(10):e1005585. doi: 10.1371/journal.pgen.1005585 (PMC4619327; doi:10.1371/journal.pgen.1005585)
Supplement: S1 Data — For each cell analyzed, birth time is given in column 3 and the average nuclear reporter intensity over the lifetime of the cell (corrected for background) is given in column 7 (“blot”). For information on each embryo’s strain information and experimental conditions, refer to S2 Table. (ZIP) [file pgen.1005585.s005.zip › CAs/CA20120302_poptop_pop-1i_L1.csv]

cellTime	cell	time	none	global	local	blot	cross	z	x	y	size	gweight
ABa:1	ABa	1	2394	-22606	349	349	2394	35.0	581	268	82	1147270
ABal:2	ABal	2	1673	-23326	-710	-710	1673	29.6	546	290	75	928391
ABala:5	ABala	5	1645	-23355	-686	-686	1645	30.5	580	266	63	623892
ABalaa:19	ABalaa	19	1775	-23224	-391	-392	1775	24.6	596	285	56	642275
ABalaaa:39	ABalaaa	39	1849	-23150	-217	-218	1849	23.0	596	290	47	720554
ABalaaaa:64	ABalaaaa	64	1682	-23317	-187	-182	1682	20.0	559	227	41	522624
ABalaaaal:99	ABalaaaal	99	1659	-23340	-75	-89	1659	25.7	506	164	35	372137
ABalaaaala:143	ABalaaaala	143	1577	-23422	-3	-20	1577	31.2	494	154	32	251452
ABalaaaalp:143	ABalaaaalp	143	1615	-23384	-15	-8	1615	32.1	455	128	30	197939
ABalaaaar:99	ABalaaaar	99	1545	-23454	-101	-113	1545	27.3	529	189	34	337858
ABalaaaarl:143	ABalaaaarl	143	1404	-23595	-109	-116	1404	31.2	512	181	30	243690
ABalaaaarr:143	ABalaaaarr	143	1606	-23393	40	36	1606	35.7	491	198	30	195721
ABalaaap:64	ABalaaap	64	1865	-23134	-114	-123	1865	16.4	511	211	42	436370
ABalaaapa:98	ABalaaapa	98	1664	-23335	-76	-84	1664	21.6	467	129	36	388342
ABalaaapal:141	ABalaaapal	141	1607	-23392	8	0	1607	30.2	393	108	32	260160
ABalaaapar:141	ABalaaapar	141	1525	-23474	3	-2	1525	24.7	367	99	30	237079
ABalaaapp:98	ABalaaapp	98	1647	-23352	-121	-128	1647	23.2	461	168	35	301895
ABalaaappl:141	ABalaaappl	141	1578	-23421	-91	-96	1578	31.2	424	140	33	241825
ABalaaappr:141	ABalaaappr	141	1609	-23390	-5	-4	1609	25.5	421	108	32	233571
ABalaap:39	ABalaap	39	1823	-23176	-230	-231	1823	14.8	528	315	47	513169
ABalaapa:66	ABalaapa	66	1839	-23160	-72	-76	1839	11.8	470	168	40	368542
ABalaapaa:104	ABalaapaa	104	1550	-23449	-86	-94	1550	15.2	394	129	37	337106
ABalaapaaa:150	ABalaapaaa	150	1480	-23519	-68	-69	1480	12.0	332	132	32	176568
ABalaapaap:150	ABalaapaap	150	1501	-23498	-114	-110	1501	6.2	321	149	29	121839
ABalaapap:104	ABalaapap	104	1504	-23495	-65	-70	1504	18.9	369	123	34	280819
ABalaapapa:151	ABalaapapa	151	1449	-23550	-97	-117	1449	16.0	305	147	29	130380
ABalaapapp:151	ABalaapapp	151	1563	-23436	-14	-22	1563	10.2	301	120	30	150969
ABalaapp:66	ABalaapp	66	1875	-23124	-54	-56	1875	8.3	470	220	43	330851
ABalaappa:98	ABalaappa	98	1613	-23386	-93	-103	1613	14.9	436	154	38	337109
ABalaappaa:140	ABalaappaa	140	1477	-23522	-44	-50	1477	19.2	381	117	32	217644
ABalaappap:140	ABalaappap	140	1467	-23532	-48	-63	1467	17.8	335	120	34	240946
ABalaappp:98	ABalaappp	98	1616	-23383	-90	-105	1616	16.7	399	141	36	329302
ABalaapppa:144	ABalaapppa	144	1421	-23579	-53	-70	1421	27.1	346	122	30	219406
ABalaapppp:144	ABalaapppp	144	1424	-23575	-58	-64	1424	23.2	319	101	30	218811
ABalap:19	ABalap	19	1738	-23261	-733	-748	1738	33.8	554	228	57	665921
ABalapa:40	ABalapa	40	1916	-23083	-530	-529	1916	27.8	586	214	49	1004505
ABalapaa:65	ABalapaa	65	1772	-23227	-257	-256	1772	26.0	548	178	42	701477
ABalapaaa:100	ABalapaaa	100	1585	-23414	-119	-125	1585	34.6	537	161	36	511005
ABalapaaaa:144	ABalapaaaa	144	1455	-23544	-42	-36	1455	39.5	517	178	28	215739
ABalapaaap:144	ABalapaaap	144	1496	-23503	-109	-122	1496	42.7	486	184	30	200011
ABalapaap:100	ABalapaap	100	1686	-23313	-184	-196	1686	40.3	499	154	37	526508
ABalapaapa:144	ABalapaapa	144	1490	-23509	-89	-99	1490	45.0	494	156	31	226272
ABalapaapp:144	ABalapaapp	144	1576	-23423	-23	-39	1576	43.4	456	152	29	213006
ABalapap:65	ABalapap	65	1821	-23178	-422	-448	1821	31.2	505	188	42	694851
ABalapapa:99	ABalapapa	99	1709	-23290	-178	-190	1709	32.0	470	133	37	557858
ABalapapaa:144	ABalapapaa	144	1681	-23318	72	83	1681	35.8	433	111	30	285015
ABalapapap:144	ABalapapap	144	1649	-23350	-35	-50	1649	41.0	422	137	31	247691
ABalapapp:99	ABalapapp	99	1621	-23378	-280	-287	1621	37.1	449	187	36	445318
ABalapappa:148	ABalapappa	148	1676	-23323	29	13	1676	42.5	437	172	30	225405
ABalapappp:148	ABalapappp	148	1662	-23338	-38	-45	1662	44.2	423	217	30	185208
ABalapp:40	ABalapp	40	1869	-23130	-416	-421	1869	30.8	521	262	50	827314
ABalappa:65	ABalappa	65	1851	-23148	-289	-303	1851	32.3	522	237	43	673177
ABalappaa:98	ABalappaa	98	1634	-23365	-149	-159	1634	34.1	498	183	35	433461
ABalappaaa:140	ABalappaaa	140	1428	-23571	-88	-89	1428	37.3	491	142	30	299815
ABalappaap:140	ABalappaap	140	1532	-23467	-63	-78	1532	37.1	457	175	33	277250
ABalappap:98	ABalappap	98	1735	-23264	-185	-217	1735	44.5	466	194	36	474499
ABalappapa:140	ABalappapa	140	1630	-23369	-222	-247	1630	50.0	446	183	30	196149
ABalappapp:140	ABalappapp	140	1595	-23404	-58	-61	1595	48.7	426	148	32	224582
ABalappp:65	ABalappp	65	1799	-23200	-379	-382	1799	41.2	456	252	44	703213
ABalapppa:96	ABalapppa	96	1909	-23090	-494	-563	1909	50.1	460	197	38	480150
ABalapppaa:140	ABalapppaa	140	1686	-23313	-188	-213	1686	50.7	483	198	30	204568
ABalapppap:140	ABalapppap	140	1686	-23313	-245	-282	1686	52.0	439	211	32	200582
ABalapppp:96	ABalapppp	96	1681	-23318	-168	-181	1681	45.8	449	236	36	405265
ABalappppa:137	ABalappppa	137	1571	-23428	-57	-62	1571	43.8	469	214	30	198864
ABalappppp:137	ABalappppp	137	1535	-23464	-81	-81	1535	45.2	438	250	30	186304
ABalp:5	ABalp	5	1649	-23350	-529	-529	1649	26.9	504	334	63	559870
ABalpa:19	ABalpa	19	1654	-23345	-461	-461	1654	33.5	544	354	57	739293
ABalpaa:39	ABalpaa	39	1730	-23269	-319	-318	1730	31.2	556	349	50	1030573
ABalpaaa:64	ABalpaaa	64	1739	-23260	-199	-206	1739	18.6	529	285	42	492353
ABalpaaaa:93	ABalpaaaa	93	1833	-23166	-27	-31	1833	8.7	519	222	38	326842
ABalpaaaaa:131	ABalpaaaaa	131	1479	-23520	-76	-84	1479	11.5	504	172	34	290200
ABalpaaaap:131	ABalpaaaap	131	1520	-23479	-37	-38	1520	8.3	493	212	33	219489
ABalpaaap:93	ABalpaaap	93	1654	-23345	-123	-135	1654	18.2	511	257	36	327571
ABalpaaapa:131	ABalpaaapa	131	1468	-23531	-58	-69	1468	16.2	498	176	32	293380
ABalpaaapp:131	ABalpaaapp	131	1478	-23521	-53	-61	1478	22.5	496	212	33	263698
ABalpaap:64	ABalpaap	64	1721	-23278	-97	-97	1721	21.7	577	271	42	609353
ABalpaapa:96	ABalpaapa	96	1580	-23419	-34	-40	1580	22.8	544	191	35	367215
ABalpaapaa:140	ABalpaapaa	140	1434	-23565	-23	-21	1434	21.3	524	156	31	265303
ABalpaapap:140	ABalpaapap	140	1479	-23520	-2	-17	1479	20.6	520	175	30	258601
ABalpaapp:96	ABalpaapp	96	1549	-23450	-141	-151	1549	23.1	513	216	35	340188
ABalpaappa:139	ABalpaappa	139	1458	-23541	-17	-27	1458	20.4	503	153	30	248033
ABalpaappp:139	ABalpaappp	139	1410	-23589	-81	-91	1410	21.7	478	147	33	246472
ABalpap:39	ABalpap	39	1759	-23240	-227	-227	1759	21.5	474	377	50	850147
ABalpapa:64	ABalpapa	64	1807	-23192	-154	-163	1807	12.7	534	329	45	595818
ABalpapaa:94	ABalpapaa	94	1567	-23432	-108	-111	1567	16.7	569	211	37	443543
ABalpapaaa:135	ABalpapaaa	135	1420	-23579	-62	-69	1420	25.6	568	178	33	369012
ABalpapaap:135	ABalpapaap	135	1445	-23554	-34	-42	1445	29.1	533	160	32	331092
ABalpapap:94	ABalpapap	94	1674	-23325	-107	-114	1674	14.9	568	256	38	488043
ABalpapapa:134	ABalpapapa	134	1423	-23576	-89	-88	1423	25.4	608	241	30	340976
ABalpapapp:134	ABalpapapp	134	1534	-23465	-21	-37	1534	21.1	590	222	35	418527
ABalpapp:64	ABalpapp	64	1957	-23042	-91	-92	1957	8.3	462	329	45	408304
ABalpappa:92	ABalpappa	92	1949	-23050	-119	-131	1949	6.6	531	272	40	375825
ABalpappaa:127	ABalpappaa	127	1506	-23493	-96	-105	1506	13.0	533	201	33	315381
ABalpappap:127	ABalpappap	127	1429	-23570	-135	-145	1429	16.1	518	240	33	273843
ABalpappp:92	ABalpappp	92	1735	-23264	-123	-123	1735	10.9	504	308	39	351975
ABalpapppa:128	ABalpapppa	128	1466	-23533	-70	-73	1466	12.0	543	251	33	296375
ABalpapppp:128	ABalpapppp	128	1496	-23503	-70	-80	1496	17.2	513	268	33	282517
ABalpp:19	ABalpp	19	1687	-23312	-814	-826	1687	44.9	459	334	56	603825
ABalppa:39	ABalppa	39	1760	-23239	-546	-547	1760	42.1	504	364	50	1027407
ABalppaa:64	ABalppaa	64	1698	-23301	-180	-175	1698	28.3	584	308	42	714425
ABalppaaa:97	ABalppaaa	97	1584	-23415	-151	-163	1584	28.1	587	204	37	546883
ABalppaaaa:141	ABalppaaaa	141	1379	-23620	-72	-78	1379	37.6	549	161	30	260642
ABalppaaap:141	ABalppaaap	141	1378	-23621	-81	-83	1378	35.1	573	191	30	299961
ABalppaap:97	ABalppaap	97	1657	-23342	-105	-127	1657	28.0	580	244	38	612712
ABalppaapa:140	ABalppaapa	140	1617	-23382	-100	-141	1617	30.3	593	203	30	328194
ABalppaapp:140	ABalppaapp	140	1471	-23528	-69	-74	1471	30.0	570	235	30	300691
ABalppap:64	ABalppap	64	1877	-23123	-197	-208	1877	28.9	527	325	44	759621
ABalppapa:94	ABalppapa	94	1691	-23308	-104	-121	1691	20.8	567	248	37	516946
ABalppapaa:134	ABalppapaa	134	1472	-23527	-58	-70	1472	20.4	548	188	32	353799
ABalppapap:134	ABalppapap	134	1449	-23550	-112	-134	1449	22.4	542	232	30	295998
ABalppapp:94	ABalppapp	94	1689	-23310	-136	-140	1689	23.9	546	287	38	529391
ABalppappa:133	ABalppappa	133	1428	-23571	-118	-134	1428	21.3	579	245	33	391229
ABalppappp:133	ABalppappp	133	1478	-23521	-74	-95	1478	23.8	555	269	34	395925
ABalppp:39	ABalppp	39	1824	-23175	-390	-391	1824	33.3	420	383	50	1082893
ABalpppa:65	ABalpppa	65	1767	-23232	-131	-130	1767	21.5	511	366	44	767610
ABalpppaa:95	ABalpppaa	95	1721	-23278	-85	-103	1721	27.5	598	276	38	688498
ABalpppaaa:139	ABalpppaaa	139	1451	-23548	-11	-14	1451	40.0	582	196	32	352460
ABalpppaap:139	ABalpppaap	139	1460	-23539	-83	-123	1460	37.2	589	223	31	355681
ABalpppap:95	ABalpppap	95	1689	-23310	-106	-112	1689	27.1	564	313	39	655445
ABalpppapa:134	ABalpppapa	134	1483	-23516	-69	-79	1483	33.2	602	250	33	429238
ABalpppapp:134	ABalpppapp	134	1504	-23495	-102	-122	1504	35.1	574	271	32	372508
ABalpppp:65	ABalpppp	65	1743	-23256	-224	-226	1743	21.4	445	346	44	599889
ABalppppa:93	ABalppppa	93	1632	-23367	-129	-136	1632	25.5	518	273	37	504141
ABalppppaa:134	ABalppppaa	134	1487	-23512	-16	-35	1487	29.4	542	200	31	361061
ABalppppap:134	ABalppppap	134	1432	-23567	-74	-83	1432	33.4	520	223	32	342899
ABalppppp:93	ABalppppp	93	1668	-23331	-93	-96	1668	23.9	485	308	39	470578
ABalpppppa:132	ABalpppppa	132	1460	-23539	-65	-71	1460	31.6	535	257	31	343864
ABalpppppp:132	ABalpppppp	132	1496	-23503	-85	-93	1496	31.1	499	277	34	380524
ABar:2	ABar	2	1684	-23316	-662	-662	1684	38.6	434	171	74	895146
ABara:5	ABara	5	1715	-23284	-410	-410	1715	21.8	464	199	62	414591
ABaraa:19	ABaraa	19	1879	-23120	-334	-334	1879	10.3	519	261	55	387227
ABaraaa:39	ABaraaa	39	1890	-23109	-163	-164	1890	11.0	538	228	48	546007
ABaraaaa:65	ABaraaaa	65	1662	-23337	-237	-245	1662	19.6	440	175	42	466190
ABaraaaaa:95	ABaraaaaa	95	1649	-23350	-34	-44	1649	18.3	359	133	36	366914
ABaraaaaaa:135	ABaraaaaaa	135	1421	-23578	-74	-68	1421	9.0	262	192	31	161910
ABaraaaaap:135	ABaraaaaap	135	1532	-23467	-15	-22	1532	5.3	295	182	31	143740
ABaraaaap:95	ABaraaaap	95	1589	-23410	-163	-169	1589	30.2	340	152	34	349855
ABaraaaapa:134	ABaraaaapa	134	1466	-23533	-45	-47	1466	21.6	294	140	30	226888
ABaraaaapp:134	ABaraaaapp	134	1503	-23496	-68	-72	1503	30.0	287	148	31	236973
ABaraaap:65	ABaraaap	65	1793	-23206	-103	-105	1793	9.1	434	156	41	416083
ABaraaapa:98	ABaraaapa	98	1577	-23422	-90	-92	1577	13.8	355	124	35	342738
ABaraaapaa:140	ABaraaapaa	140	1444	-23555	-71	-79	1444	15.1	284	117	30	217927
ABaraaapap:140	ABaraaapap	140	1558	-23441	-24	-42	1558	7.9	292	153	30	166963
ABaraaapp:98	ABaraaapp	98	1547	-23452	-102	-106	1547	14.0	314	135	34	320410
ABaraaappa:142	ABaraaappa	142	1620	-23379	-72	-106	1620	4.9	260	167	30	189474
ABaraaappp:142	ABaraaappp	142	1472	-23527	-79	-88	1472	10.8	230	159	28	174175
ABaraap:39	ABaraap	39	1904	-23095	-165	-165	1904	6.8	458	269	48	402109
ABaraapa:62	ABaraapa	62	1827	-23172	-98	-102	1827	6.5	390	173	43	361287
ABaraapaa:93	ABaraapaa	93	1638	-23361	-65	-69	1638	15.3	268	125	37	459184
ABaraapaaa:135	ABaraapaaa	135	1451	-23549	-33	-34	1451	12.1	207	161	32	303569
ABaraapaap:135	ABaraapaap	135	1407	-23592	-98	-100	1407	21.0	197	171	31	329581
ABaraapap:93	ABaraapap	93	1601	-23398	-146	-151	1601	25.7	272	155	35	378905
ABaraapapa:135	ABaraapapa	135	1489	-23510	-19	-14	1489	42.8	261	159	30	267913
ABaraapapp:135	ABaraapapp	135	1437	-23562	-148	-158	1437	39.3	236	187	30	260088
ABaraapp:62	ABaraapp	62	1848	-23151	-40	-41	1848	6.4	393	231	43	264460
ABaraappa:92	ABaraappa	92	1795	-23204	-17	-29	1795	10.7	305	147	36	355727
ABaraappaa:132	ABaraappaa	132	1524	-23475	12	5	1524	9.1	226	186	32	242770
ABaraappap:132	ABaraappap	132	1400	-23599	-71	-71	1400	17.6	228	184	31	240933
ABaraappp:92	ABaraappp	92	1709	-23290	-40	-46	1709	9.3	334	182	37	276017
ABaraapppa:131	ABaraapppa	131	1490	-23509	4	0	1490	14.7	283	160	30	224104
ABaraapppp:131	ABaraapppp	131	1436	-23563	-43	-48	1436	16.3	269	194	32	209483
ABarap:19	ABarap	19	1768	-23231	-238	-239	1768	14.9	450	194	53	324745
ABarapa:39	ABarapa	39	1790	-23209	-225	-225	1790	14.7	494	172	47	622801
ABarapaa:65	ABarapaa	65	1687	-23312	-155	-158	1687	15.9	394	122	41	546497
ABarapaaa:100	ABarapaaa	100	1574	-23425	-31	-34	1574	19.1	325	108	36	520159
ABarapaaaa:146	ABarapaaaa	146	1617	-23382	-40	-58	1617	7.7	261	139	32	268133
ABarapaaap:146	ABarapaaap	146	1416	-23583	-86	-99	1416	14.3	246	126	31	304094
ABarapaap:100	ABarapaap	100	1510	-23489	-147	-163	1510	25.6	299	110	36	542441
ABarapaapa:144	ABarapaapa	144	1537	-23462	24	17	1537	16.8	217	131	30	311402
ABarapaapp:144	ABarapaapp	144	1511	-23488	-1	-8	1511	23.5	214	121	32	367760
ABarapap:65	ABarapap	65	1739	-23260	-199	-207	1739	25.4	384	140	42	635243
ABarapapa:95	ABarapapa	95	1623	-23376	-129	-135	1623	33.5	336	111	36	594889
ABarapapaa:137	ABarapapaa	137	1470	-23529	-31	-40	1470	21.7	270	105	32	345844
ABarapapap:137	ABarapapap	137	1479	-23520	-72	-85	1479	27.8	250	113	31	343255
ABarapapp:95	ABarapapp	95	1663	-23336	-121	-135	1663	35.9	308	141	35	470950
ABarapappa:137	ABarapappa	137	1479	-23520	-53	-60	1479	31.5	280	109	30	310701
ABarapappp:137	ABarapappp	137	1474	-23525	-128	-152	1474	37.7	275	160	31	292044
ABarapp:39	ABarapp	39	1759	-23240	-232	-232	1759	9.1	418	196	48	423089
ABarappa:63	ABarappa	63	1731	-23268	-143	-146	1731	14.0	353	148	43	510298
ABarappaa:94	ABarappaa	94	1621	-23378	-111	-128	1621	30.5	294	108	37	626505
ABarappaaa:138	ABarappaaa	138	1423	-23576	-118	-128	1423	34.9	243	106	31	389006
ABarappaap:138	ABarappaap	138	1427	-23572	-123	-133	1427	38.1	254	131	31	349396
ABarappap:94	ABarappap	94	1644	-23355	-77	-89	1644	24.4	300	151	35	412708
ABarappapa:135	ABarappapa	135	1446	-23553	-64	-68	1446	21.1	253	146	30	286573
ABarappapp:135	ABarappapp	135	1397	-23602	-122	-138	1397	28.7	241	161	30	303851
ABarappp:63	ABarappp	63	1752	-23247	-92	-93	1752	9.9	330	207	43	308775
ABarapppa:93	ABarapppa	93	1561	-23438	-122	-129	1561	17.3	298	184	36	321218
ABarapppaa:135	ABarapppaa	135	1466	-23533	-43	-56	1466	23.5	276	173	31	263691
ABarapppap:135	ABarapppap	135	1398	-23601	-158	-172	1398	30.6	263	190	31	266215
ABarapppp:93	ABarapppp	93	1582	-23417	-103	-111	1582	22.0	262	207	36	378102
ABarappppa:140	ABarappppa	140	1469	-23530	-106	-129	1469	29.0	227	197	31	293015
ABarappppp:140	ABarappppp	140	1453	-23546	-134	-152	1453	34.2	221	227	31	294141
ABarp:5	ABarp	5	1691	-23309	-744	-744	1691	42.6	390	197	63	531206
ABarpa:19	ABarpa	19	1726	-23273	-629	-629	1726	34.0	440	145	58	795280
ABarpaa:40	ABarpaa	40	1753	-23246	-472	-474	1753	32.3	521	156	50	1171277
ABarpaaa:64	ABarpaaa	64	1691	-23308	-270	-270	1691	27.2	477	134	44	839845
ABarpaaaa:99	ABarpaaaa	99	1505	-23495	-170	-176	1505	29.3	403	107	38	644324
ABarpaaaaa:147	ABarpaaaaa	147	1390	-23609	-153	-177	1390	32.9	340	102	32	341615
ABarpaaaap:147	ABarpaaaap	147	1465	-23534	-31	-29	1465	28.9	305	125	30	269773
ABarpaaap:99	ABarpaaap	99	1593	-23406	-292	-298	1593	38.5	437	125	37	583426
ABarpaaapa:146	ABarpaaapa	146	1521	-23478	-65	-68	1521	40.6	391	117	30	251409
ABarpaaapp:146	ABarpaaapp	146	1443	-23556	-95	-97	1443	41.0	347	113	31	272494
ABarpaap:64	ABarpaap	64	1739	-23260	-502	-519	1739	37.0	460	171	45	887016
ABarpaapa:95	ABarpaapa	95	1687	-23312	-218	-240	1687	33.5	414	149	37	535510
ABarpaapaa:133	ABarpaapaa	133	1454	-23545	-171	-180	1454	40.7	377	151	33	262156
ABarpaapap:133	ABarpaapap	133	1429	-23570	-118	-134	1429	33.8	370	120	31	320899
ABarpaapp:95	ABarpaapp	95	1690	-23309	-271	-285	1690	42.6	406	197	37	473865
ABarpaappa:134	ABarpaappa	134	1523	-23476	-116	-128	1523	44.9	394	179	32	240120
ABarpaappp:134	ABarpaappp	134	1428	-23571	-192	-200	1428	45.3	368	215	32	219996
ABarpap:40	ABarpap	40	1776	-23223	-472	-479	1776	35.5	445	189	50	1037606
ABarpapa:64	ABarpapa	64	1939	-23060	-485	-515	1939	44.8	443	178	44	759746
ABarpapaa:96	ABarpapaa	96	1639	-23360	-212	-222	1639	38.9	384	123	38	626896
ABarpapaaa:139	ABarpapaaa	139	1535	-23464	-19	-34	1535	40.6	319	141	33	276090
ABarpapaap:139	ABarpapaap	139	1500	-23499	-31	-37	1500	36.5	306	118	31	290557
ABarpapap:96	ABarpapap	96	1714	-23285	-302	-319	1714	46.8	413	153	37	460972
ABarpapapa:138	ABarpapapa	138	1588	-23411	-339	-357	1588	50.7	378	160	30	189562
ABarpapapp:138	ABarpapapp	138	1544	-23455	-65	-74	1544	47.0	327	144	31	226818
ABarpapp:64	ABarpapp	64	1765	-23234	-450	-460	1765	44.1	394	218	42	647380
ABarpappa:97	ABarpappa	97	1753	-23246	-141	-156	1753	47.0	368	167	36	411697
ABarpappaa:142	ABarpappaa	142	1680	-23319	-297	-329	1680	52.7	377	203	33	195752
ABarpappap:142	ABarpappap	142	1547	-23452	-94	-94	1547	49.7	329	174	30	182219
ABarpappp:97	ABarpappp	97	1670	-23329	-299	-315	1670	49.7	405	225	37	400181
ABarpapppa:143	ABarpapppa	143	1637	-23362	-119	-140	1637	52.2	442	245	31	172740
ABarpapppp:143	ABarpapppp	143	1551	-23448	-90	-96	1551	48.8	401	248	31	167207
ABarpp:19	ABarpp	19	1753	-23246	-800	-800	1753	36.1	321	148	58	741566
ABarppa:41	ABarppa	41	1782	-23217	-649	-655	1782	43.3	400	147	50	1130410
ABarppaa:65	ABarppaa	65	1862	-23137	-391	-402	1862	46.6	359	177	44	699175
ABarppaaa:103	ABarppaaa	103	1598	-23401	-170	-182	1598	43.2	333	195	36	401331
ABarppaaaa:147	ABarppaaaa	147	1520	-23479	-81	-91	1520	44.0	322	197	29	186754
ABarppaaap:147	ABarppaaap	147	1482	-23517	-127	-136	1482	46.0	335	237	32	189907
ABarppaap:103	ABarppaap	103	1642	-23357	-302	-323	1642	49.4	333	236	35	354758
ABarppaapa:148	ABarppaapa	148	1624	-23375	-209	-241	1624	51.6	324	235	34	209673
ABarppaapp:148	ABarppaapp	148	1601	-23398	-141	-178	1601	48.2	346	287	30	180753
ABarppap:65	ABarppap	65	1869	-23130	-578	-591	1869	48.0	343	240	43	620324
ABarppapa:102	ABarppapa	102	1672	-23327	-286	-313	1672	49.0	368	265	36	366729
ABarppapaa:148	ABarppapaa	148	1580	-23419	-110	-112	1580	48.8	394	307	33	217279
ABarppapap:148	ABarppapap	148	1496	-23503	-218	-240	1496	50.2	367	265	31	177710
ABarppapp:102	ABarppapp	102	1716	-23283	-241	-268	1716	48.7	332	292	37	397522
ABarppappa:149	ABarppappa	149	1759	-23240	-187	-266	1759	51.5	367	309	32	209081
ABarppappp:149	ABarppappp	149	1568	-23431	-268	-268	1568	49.9	352	359	33	210428
ABarppp:41	ABarppp	41	1826	-23173	-530	-534	1826	39.2	315	169	50	1015272
ABarpppa:65	ABarpppa	65	1828	-23171	-408	-418	1828	44.9	290	201	43	704055
ABarpppaa:100	ABarpppaa	100	1663	-23336	-102	-120	1663	45.9	298	191	37	460577
ABarpppaaa:146	ABarpppaaa	146	1610	-23389	45	39	1610	44.1	289	172	27	187052
ABarpppaap:146	ABarpppaap	146	1530	-23469	-101	-117	1530	47.6	292	208	32	211817
ABarpppap:100	ABarpppap	100	1721	-23278	-173	-189	1721	45.6	267	225	37	437024
ABarpppapa:142	ABarpppapa	142	1507	-23493	-176	-188	1507	39.7	248	260	29	199808
ABarpppapp:142	ABarpppapp	142	1567	-23432	-77	-89	1567	41.6	261	202	31	215114
ABarpppp:65	ABarpppp	65	1860	-23139	-540	-543	1860	43.6	271	263	44	688631
ABarppppa:100	ABarppppa	100	1757	-23242	-140	-158	1757	45.5	289	254	37	441603
ABarppppaa:144	ABarppppaa	144	1614	-23385	-26	-31	1614	44.2	262	235	31	216544
ABarppppap:144	ABarppppap	144	1702	-23297	-5	-18	1702	49.4	270	259	33	234808
ABarppppp:100	ABarppppp	100	1742	-23257	-216	-225	1742	39.7	273	294	39	519075
ABarpppppa:147	ABarpppppa	147	1715	-23284	36	27	1715	45.5	261	283	31	209173
ABarpppppp:147	ABarpppppp	147	1679	-23320	-100	-113	1679	43.3	275	323	32	236793
ABp:1	ABp	1	1674	-23326	-594	-594	1674	22.0	304	156	82	916124
ABpl:2	ABpl	2	1638	-23361	-588	-588	1638	39.6	382	362	76	895481
ABpla:5	ABpla	5	1651	-23348	-793	-794	1651	46.2	474	296	60	488236
ABplaa:19	ABplaa	19	1741	-23258	-835	-849	1741	45.0	501	215	57	659212
ABplaaa:39	ABplaaa	39	1813	-23186	-836	-837	1813	44.6	548	225	51	1049863
ABplaaaa:63	ABplaaaa	63	1743	-23256	-410	-414	1743	34.3	585	254	46	998742
ABplaaaaa:94	ABplaaaaa	94	1787	-23212	-145	-149	1787	36.2	595	290	41	828074
ABplaaaaaa:132	ABplaaaaaa	132	1462	-23537	-97	-113	1462	44.1	573	224	34	376703
ABplaaaaap:132	ABplaaaaap	132	1513	-23486	-197	-213	1513	45.8	567	260	33	320511
ABplaaaap:94	ABplaaaap	94	1783	-23216	-305	-338	1783	45.8	566	261	38	569838
ABplaaaapa:132	ABplaaaapa	132	1659	-23340	-257	-302	1659	49.7	549	215	33	301371
ABplaaaapp:132	ABplaaaapp	132	1574	-23425	-212	-264	1574	50.0	513	229	34	298222
ABplaaap:63	ABplaaap	63	1825	-23174	-603	-613	1825	45.8	542	250	45	806732
ABplaaapa:93	ABplaaapa	93	1686	-23313	-251	-265	1686	41.3	577	226	39	721376
ABplaaapaa:133	ABplaaapaa	133	1420	-23579	-95	-104	1420	40.5	543	193	32	345643
ABplaaapap:133	ABplaaapap	133	1495	-23504	-66	-79	1495	44.7	517	213	32	318360
ABplaaapp:93	ABplaaapp	93	1755	-23244	-532	-577	1755	48.5	528	256	39	565770
ABplaaappa:130	ABplaaappa	130	1477	-23522	-99	-107	1477	43.2	493	245	33	320260
ABplaaappp:130	ABplaaappp	130	1494	-23505	-98	-112	1494	42.0	468	280	33	306960
ABplaap:39	ABplaap	39	1767	-23232	-604	-608	1767	43.4	482	285	51	948947
ABplaapa:63	ABplaapa	63	1737	-23262	-406	-405	1737	41.2	559	314	45	944962
ABplaapaa:95	ABplaapaa	95	1723	-23276	-166	-169	1723	44.5	570	314	38	610138
ABplaapaaa:138	ABplaapaaa	138	1535	-23464	-29	-42	1535	45.6	571	300	30	279218
ABplaapaap:138	ABplaapaap	138	1492	-23508	-180	-202	1492	48.1	547	328	31	258545
ABplaapap:95	ABplaapap	95	1828	-23171	-243	-287	1828	46.8	526	318	39	585597
ABplaapapa:134	ABplaapapa	134	1562	-23437	-207	-237	1562	49.8	531	293	32	282027
ABplaapapp:134	ABplaapapp	134	1632	-23367	-349	-386	1632	51.2	501	326	33	288065
ABplaapp:63	ABplaapp	63	1756	-23243	-443	-452	1756	41.6	487	304	45	826013
ABplaappa:94	ABplaappa	94	1680	-23319	-274	-290	1680	38.1	522	302	40	703754
ABplaappaa:136	ABplaappaa	136	1527	-23472	-64	-81	1527	37.2	549	295	32	374694
ABplaappap:136	ABplaappap	136	1470	-23529	-154	-165	1470	42.4	515	317	34	370404
ABplaappp:94	ABplaappp	94	1641	-23358	-264	-275	1641	41.9	464	331	40	617536
ABplaapppa:136	ABplaapppa	136	1563	-23436	-94	-109	1563	47.8	469	344	34	324601
ABplaapppp:136	ABplaapppp	136	1469	-23530	-143	-132	1469	40.1	475	384	34	431923
ABplap:19	ABplap	19	1703	-23296	-669	-669	1703	45.6	388	225	57	602906
ABplapa:40	ABplapa	40	1838	-23161	-1083	-1088	1838	48.8	460	213	50	852241
ABplapaa:64	ABplapaa	64	1874	-23125	-667	-690	1874	47.3	511	207	43	678102
ABplapaaa:100	ABplapaaa	100	1546	-23453	-182	-188	1546	37.5	544	238	39	576459
ABplapaaaa:143	ABplapaaaa	143	1410	-23589	-68	-83	1410	39.0	549	234	35	349538
ABplapaaap:143	ABplapaaap	143	1391	-23608	-104	-123	1391	46.3	517	269	31	229467
ABplapaap:100	ABplapaap	100	1546	-23453	-335	-362	1546	46.4	508	259	37	432171
ABplapaapa:146	ABplapaapa	146	1657	-23342	-174	-242	1657	52.6	496	276	34	222683
ABplapaapp:146	ABplapaapp	146	1585	-23414	-123	-152	1585	51.0	465	298	32	217819
ABplapap:64	ABplapap	64	1844	-23155	-606	-627	1844	49.3	449	274	45	634737
ABplapapa:96	ABplapapa	96	1706	-23293	-345	-365	1706	49.3	475	286	38	410548
ABplapapaa:136	ABplapapaa	136	1513	-23486	-98	-115	1513	48.7	440	291	33	220249
ABplapapap:136	ABplapapap	136	1488	-23511	-79	-98	1488	45.3	458	313	32	241325
ABplapapp:96	ABplapapp	96	1682	-23317	-235	-247	1682	47.5	429	317	38	441301
ABplapappa:139	ABplapappa	139	1530	-23469	-47	-64	1530	37.2	453	361	31	264202
ABplapappp:139	ABplapappp	139	1500	-23499	-68	-74	1500	37.2	471	330	32	287921
ABplapp:40	ABplapp	40	1770	-23229	-589	-591	1770	45.4	389	281	51	829674
ABplappa:64	ABplappa	64	1907	-23092	-671	-692	1907	48.0	465	344	44	640912
ABplappaa:96	ABplappaa	96	1802	-23197	-84	-89	1802	45.8	512	362	38	467399
ABplappaaa:137	ABplappaaa	137	1499	-23500	-38	-35	1499	42.8	565	350	33	293634
ABplappaap:137	ABplappaap	137	1500	-23499	-70	-75	1500	45.3	525	349	31	229991
ABplappap:96	ABplappap	96	1800	-23199	-426	-451	1800	48.8	463	367	40	475976
ABplappapa:139	ABplappapa	139	1585	-23414	62	63	1585	43.4	530	381	33	279951
ABplappapp:139	ABplappapp	139	1601	-23398	6	2	1601	46.7	489	378	33	247462
ABplappp:64	ABplappp	64	1732	-23267	-494	-498	1732	44.8	398	332	45	701849
ABplapppa:95	ABplapppa	95	1831	-23168	-65	-85	1831	44.0	409	349	38	464485
ABplapppaa:133	ABplapppaa	133	1845	-23154	251	251	1845	42.9	440	395	34	299670
ABplapppap:133	ABplapppap	133	1935	-23064	280	292	1935	36.4	413	377	32	289168
ABplapppp:95	ABplapppp	95	1761	-23238	-53	-52	1761	41.9	375	392	41	588004
ABplappppa:144	ABplappppa	144	1919	-23080	251	271	1919	38.2	407	409	33	323305
ABplappppp:144	ABplappppp	144	1901	-23098	279	292	1901	35.0	369	411	33	330636
ABplp:5	ABplp	5	1619	-23380	-675	-675	1619	39.1	357	360	61	517627
ABplpa:19	ABplpa	19	1720	-23279	-608	-612	1720	42.4	380	358	57	615815
ABplpaa:40	ABplpaa	40	1858	-23141	-821	-825	1858	46.8	412	363	49	779897
ABplpaaa:65	ABplpaaa	65	1725	-23274	-214	-213	1725	39.2	521	369	44	814979
ABplpaaaa:95	ABplpaaaa	95	1624	-23375	-127	-126	1624	36.0	570	345	38	629431
ABplpaaaaa:138	ABplpaaaaa	138	1478	-23521	0	4	1478	40.8	597	284	32	309101
ABplpaaaap:138	ABplpaaaap	138	1550	-23449	-22	-20	1550	36.9	581	322	32	353098
ABplpaaap:95	ABplpaaap	95	1635	-23364	-163	-183	1635	35.6	527	357	37	594607
ABplpaaapa:144	ABplpaaapa	144	1503	-23496	-15	-10	1503	31.5	576	341	31	363073
ABplpaaapp:144	ABplpaaapp	144	1478	-23521	-123	-131	1478	26.8	535	354	32	370282
ABplpaap:65	ABplpaap	65	1773	-23226	-302	-319	1773	35.3	457	356	43	714604
ABplpaapa:97	ABplpaapa	97	1658	-23341	-126	-134	1658	31.7	483	328	38	530506
ABplpaapaa:145	ABplpaapaa	145	1562	-23437	-20	-35	1562	37.2	507	280	33	344229
ABplpaapap:145	ABplpaapap	145	1520	-23479	-72	-83	1520	33.4	483	307	34	343616
ABplpaapp:97	ABplpaapp	97	1628	-23371	-145	-155	1628	34.3	444	346	36	485047
ABplpaappa:145	ABplpaappa	145	1498	-23501	-69	-71	1498	26.8	496	326	32	330877
ABplpaappp:145	ABplpaappp	145	1591	-23408	-8	-23	1591	26.3	474	353	32	323441
ABplpap:40	ABplpap	40	1680	-23319	-441	-446	1680	34.5	341	391	50	990105
ABplpapa:65	ABplpapa	65	1743	-23256	-162	-161	1743	30.0	460	398	45	832338
ABplpapaa:95	ABplpapaa	95	1594	-23405	-119	-125	1594	26.7	523	351	39	643129
ABplpapaaa:138	ABplpapaaa	138	1432	-23567	-130	-142	1432	26.1	562	295	33	433624
ABplpapaap:138	ABplpapaap	138	1437	-23562	-63	-65	1437	22.1	538	316	33	405476
ABplpapap:95	ABplpapap	95	1644	-23355	-97	-103	1644	22.3	498	364	39	622675
ABplpapapa:144	ABplpapapa	144	1524	-23475	-15	-21	1524	14.3	547	289	36	445784
ABplpapapp:144	ABplpapapp	144	1488	-23512	-32	-41	1488	13.0	508	317	32	317917
ABplpapp:65	ABplpapp	65	1754	-23245	-187	-191	1754	21.2	399	381	44	643564
ABplpappa:95	ABplpappa	95	1644	-23355	-95	-100	1644	15.8	469	348	39	474458
ABplpappaa:137	ABplpappaa	137	1449	-23550	-104	-118	1449	22.4	508	289	33	332518
ABplpappap:137	ABplpappap	137	1500	-23499	-28	-32	1500	19.6	486	322	34	371144
ABplpappp:95	ABplpappp	95	1602	-23397	-83	-87	1602	21.5	425	363	38	483804
ABplpapppa:140	ABplpapppa	140	1494	-23505	-35	-36	1494	11.4	472	338	34	299598
ABplpapppp:140	ABplpapppp	140	1426	-23573	-77	-75	1426	16.4	445	369	35	335985
ABplpp:19	ABplpp	19	1782	-23217	-709	-709	1782	43.4	288	346	56	611095
ABplppa:40	ABplppa	40	2110	-22889	-1027	-1051	2110	48.1	318	349	49	747479
ABplppaa:66	ABplppaa	66	1875	-23124	-230	-234	1875	43.5	441	390	42	655813
ABplppaaa:98	ABplppaaa	98	1573	-23426	-117	-117	1573	31.7	537	376	38	606619
ABplppaaaa:144	ABplppaaaa	144	1549	-23450	-6	-3	1549	30.4	600	311	33	380775
ABplppaaap:144	ABplppaaap	144	1565	-23434	53	56	1565	23.9	570	339	32	350617
ABplppaap:98	ABplppaap	98	1689	-23310	-127	-141	1689	39.0	483	375	36	488911
ABplppaapa:148	ABplppaapa	148	1532	-23467	-126	-130	1532	33.3	531	338	31	292114
ABplppaapp:148	ABplppaapp	148	1550	-23449	-87	-90	1550	32.0	498	362	31	279943
ABplppap:66	ABplppap	66	1864	-23135	-254	-253	1864	41.5	374	387	43	719216
ABplppapa:96	ABplppapa	96	1673	-23326	-116	-119	1673	33.3	464	402	38	562928
ABplppapaa:139	ABplppapaa	139	1568	-23431	67	81	1568	31.8	556	376	32	335686
ABplppapap:139	ABplppapap	139	1530	-23469	-31	-36	1530	25.4	518	380	33	358818
ABplppapp:96	ABplppapp	96	1744	-23255	-75	-78	1744	40.3	430	400	37	511811
ABplppappa:143	ABplppappa	143	1583	-23416	37	52	1583	33.7	516	394	32	325341
ABplppappp:143	ABplppappp	143	1557	-23442	-33	-41	1557	28.3	486	397	31	286682
ABplppp:40	ABplppp	40	1806	-23193	-397	-404	1806	35.5	261	383	49	983623
ABplpppa:66	ABplpppa	66	1782	-23217	-130	-133	1782	30.8	394	408	44	750879
ABplpppaa:97	ABplpppaa	97	1597	-23402	-82	-85	1597	18.9	458	387	37	449534
ABplpppaaa:144	ABplpppaaa	144	1464	-23535	-40	-38	1464	15.4	539	343	33	292982
ABplpppaap:144	ABplpppaap	144	1571	-23428	57	40	1571	13.7	497	354	30	227853
ABplpppap:97	ABplpppap	97	1670	-23329	-62	-70	1670	26.5	430	398	38	501076
ABplpppapa:143	ABplpppapa	143	1487	-23512	-5	-7	1487	17.9	482	383	32	254508
ABplpppapp:143	ABplpppapp	143	1575	-23424	104	109	1575	21.5	454	400	31	242256
ABplpppp:66	ABplpppp	66	1792	-23207	-112	-114	1792	23.8	334	403	44	574154
ABplppppa:95	ABplppppa	95	1659	-23340	-163	-183	1659	32.5	398	374	36	447403
ABplppppaa:135	ABplppppaa	135	1504	-23495	-75	-83	1504	29.2	447	374	32	299379
ABplppppap:135	ABplppppap	135	1533	-23466	-29	-36	1533	29.0	422	400	33	345827
ABplppppp:95	ABplppppp	95	1581	-23418	-148	-148	1581	31.6	378	412	38	529772
ABplpppppa:139	ABplpppppa	139	1534	-23465	39	38	1534	21.0	420	401	33	281555
ABplpppppp:139	ABplpppppp	139	1603	-23396	63	79	1603	28.5	391	417	33	311095
ABpr:2	ABpr	2	1638	-23361	-547	-547	1638	26.0	262	166	68	608311
ABpra:6	ABpra	6	1700	-23299	-381	-381	1700	19.8	321	140	64	562187
ABpraa:19	ABpraa	19	1857	-23142	-358	-359	1857	14.7	368	140	58	546153
ABpraaa:39	ABpraaa	39	1821	-23178	-342	-342	1821	22.1	429	125	49	875791
ABpraaaa:63	ABpraaaa	63	1812	-23187	-240	-251	1812	30.8	365	121	43	810614
ABpraaaaa:95	ABpraaaaa	95	1623	-23376	-219	-234	1623	32.9	260	165	37	559216
ABpraaaaaa:136	ABpraaaaaa	136	1474	-23525	-86	-110	1474	23.1	193	141	32	375004
ABpraaaaap:136	ABpraaaaap	136	1445	-23554	-134	-160	1445	29.2	182	167	34	430063
ABpraaaap:95	ABpraaaap	95	1737	-23262	-179	-195	1737	43.3	254	162	37	512206
ABpraaaapa:136	ABpraaaapa	136	1534	-23465	22	17	1534	45.4	230	176	32	295239
ABpraaaapp:136	ABpraaaapp	136	1475	-23524	-87	-94	1475	43.2	197	191	30	259293
ABpraaap:63	ABpraaap	63	1770	-23229	-288	-299	1770	32.3	323	153	42	666255
ABpraaapa:95	ABpraaapa	95	1658	-23341	-174	-192	1658	33.6	229	148	39	692169
ABpraaapaa:139	ABpraaapaa	139	1475	-23524	-85	-92	1475	32.5	189	128	33	431213
ABpraaapap:139	ABpraaapap	139	1478	-23521	-108	-112	1478	35.3	164	160	33	433401
ABpraaapp:95	ABpraaapp	95	1667	-23332	-244	-260	1667	40.4	205	171	37	593443
ABpraaappa:137	ABpraaappa	137	1523	-23476	-33	-47	1523	46.2	172	185	32	293707
ABpraaappp:137	ABpraaappp	137	1460	-23539	-111	-121	1460	42.2	178	145	34	371705
ABpraap:39	ABpraap	39	1867	-23132	-205	-211	1867	14.5	346	144	48	565348
ABpraapa:65	ABpraapa	65	1801	-23198	-210	-213	1801	18.5	289	119	45	742283
ABpraapaa:96	ABpraapaa	96	1570	-23429	-260	-278	1570	25.5	204	142	40	712231
ABpraapaaa:140	ABpraapaaa	140	1447	-23552	-89	-92	1447	23.9	149	176	34	448143
ABpraapaap:140	ABpraapaap	140	1520	-23479	-127	-139	1520	25.9	138	216	32	387199
ABpraapap:96	ABpraapap	96	1714	-23285	-258	-276	1714	31.3	173	167	40	758851
ABpraapapa:141	ABpraapapa	141	1610	-23389	-115	-135	1610	30.3	124	256	34	478396
ABpraapapp:141	ABpraapapp	141	1615	-23384	-61	-79	1615	33.4	131	229	35	506223
ABpraapp:65	ABpraapp	65	1715	-23284	-212	-215	1715	15.0	249	167	43	552177
ABpraappa:98	ABpraappa	98	1626	-23373	-183	-201	1626	16.5	203	158	40	633490
ABpraappaa:142	ABpraappaa	142	1467	-23532	-46	-58	1467	17.2	169	191	34	408760
ABpraappap:142	ABpraappap	142	1464	-23535	-193	-201	1464	17.0	141	224	33	368666
ABpraappp:98	ABpraappp	98	1630	-23369	-132	-145	1630	22.2	188	204	38	557832
ABpraapppa:145	ABpraapppa	145	1493	-23506	-64	-64	1493	24.8	181	217	32	336797
ABpraapppp:145	ABpraapppp	145	1534	-23465	-106	-117	1534	23.5	155	259	32	341671
ABprap:19	ABprap	19	1694	-23305	-551	-551	1694	22.8	254	145	58	730826
ABprapa:40	ABprapa	40	1640	-23359	-558	-559	1640	30.1	327	108	50	1196378
ABprapaa:65	ABprapaa	65	1735	-23264	-326	-336	1735	34.1	289	112	42	852439
ABprapaaa:97	ABprapaaa	97	1619	-23380	-169	-180	1619	33.1	248	123	38	621855
ABprapaaaa:141	ABprapaaaa	141	1475	-23524	-33	-44	1475	30.5	219	141	34	414376
ABprapaaap:141	ABprapaaap	141	1518	-23481	-73	-93	1518	37.5	209	155	32	332719
ABprapaap:97	ABprapaap	97	1678	-23322	-204	-218	1678	44.9	228	139	37	536716
ABprapaapa:143	ABprapaapa	143	1565	-23434	40	38	1565	46.7	235	143	32	272053
ABprapaapp:143	ABprapaapp	143	1575	-23424	-16	-30	1575	48.2	203	168	31	243543
ABprapap:65	ABprapap	65	1748	-23251	-381	-387	1748	37.1	267	167	43	778820
ABprapapa:96	ABprapapa	96	1705	-23294	-158	-170	1705	39.5	223	200	37	559644
ABprapapaa:143	ABprapapaa	143	1526	-23473	-109	-129	1526	32.2	175	197	33	400584
ABprapapap:143	ABprapapap	143	1440	-23559	-140	-164	1440	36.3	178	229	31	300841
ABprapapp:96	ABprapapp	96	1662	-23337	-169	-184	1662	39.0	186	206	37	622002
ABprapappa:139	ABprapappa	139	1539	-23460	-2	-6	1539	38.0	138	181	32	379583
ABprapappp:139	ABprapappp	139	1493	-23506	-68	-77	1493	40.8	155	206	33	354524
ABprapp:40	ABprapp	40	1779	-23220	-433	-438	1779	29.9	238	137	51	1217334
ABprappa:64	ABprappa	64	1823	-23176	-388	-402	1823	42.1	221	156	45	953558
ABprappaa:95	ABprappaa	95	1738	-23261	-259	-272	1738	45.9	208	217	38	555749
ABprappaaa:141	ABprappaaa	141	1561	-23438	16	11	1561	42.3	217	230	30	275359
ABprappaap:141	ABprappaap	141	1429	-23570	-97	-102	1429	42.4	195	270	32	328398
ABprappap:95	ABprappap	95	1646	-23353	-155	-168	1646	44.0	183	252	39	629183
ABprappapa:141	ABprappapa	141	1512	-23487	-39	-54	1512	42.4	219	277	32	281352
ABprappapp:141	ABprappapp	141	1412	-23587	-120	-126	1412	40.1	200	310	30	271545
ABprappp:64	ABprappp	64	1708	-23291	-396	-401	1708	38.5	199	209	45	925339
ABprapppa:95	ABprapppa	95	1710	-23289	-124	-140	1710	38.7	200	253	38	616547
ABprapppaa:135	ABprapppaa	135	1441	-23558	-112	-127	1441	33.3	201	254	34	374474
ABprapppap:135	ABprapppap	135	1426	-23573	-110	-129	1426	32.0	206	290	32	325479
ABprapppp:95	ABprapppp	95	1675	-23324	-201	-200	1675	35.9	168	299	39	681332
ABprappppa:138	ABprappppa	138	1445	-23554	-55	-69	1445	36.6	193	336	32	331449
ABprappppp:138	ABprappppp	138	1459	-23540	-94	-100	1459	34.7	200	378	33	372844
ABprp:6	ABprp	6	1702	-23297	-539	-539	1702	17.6	224	233	63	412035
ABprpa:19	ABprpa	19	1769	-23230	-271	-271	1769	10.9	284	226	56	358450
ABprpaa:40	ABprpaa	40	1792	-23207	-241	-247	1792	13.8	282	142	47	670161
ABprpaaa:65	ABprpaaa	65	1747	-23252	-240	-244	1747	28.6	228	121	43	871150
ABprpaaaa:97	ABprpaaaa	97	1615	-23384	-212	-221	1615	38.9	145	221	37	655142
ABprpaaaaa:148	ABprpaaaaa	148	1478	-23521	-148	-157	1478	37.3	132	300	31	377993
ABprpaaaap:148	ABprpaaaap	148	1471	-23528	-115	-126	1471	40.7	127	258	32	359285
ABprpaaap:97	ABprpaaap	97	1642	-23357	-268	-282	1642	44.5	180	186	38	602598
ABprpaaapa:144	ABprpaaapa	144	1556	-23443	-25	-33	1556	49.0	197	226	32	279619
ABprpaaapp:144	ABprpaaapp	144	1489	-23510	-49	-55	1489	45.4	168	249	31	299009
ABprpaap:65	ABprpaap	65	1741	-23258	-266	-272	1741	28.1	222	185	43	717079
ABprpaapa:97	ABprpaapa	97	1558	-23441	-185	-193	1558	24.9	208	237	38	509016
ABprpaapaa:148	ABprpaapaa	148	1429	-23570	-155	-159	1429	23.2	186	286	30	302291
ABprpaapap:148	ABprpaapap	148	1557	-23442	-16	-26	1557	24.9	203	246	31	264538
ABprpaapp:97	ABprpaapp	97	1630	-23369	-183	-198	1630	31.5	170	260	36	613824
ABprpaappa:147	ABprpaappa	147	1439	-23560	-95	-115	1439	28.7	194	321	32	364691
ABprpaappp:147	ABprpaappp	147	1457	-23542	-185	-198	1457	32.0	163	300	31	382576
ABprpap:40	ABprpap	40	1780	-23219	-242	-243	1780	10.8	239	205	49	568418
ABprpapa:64	ABprpapa	64	1758	-23241	-293	-297	1758	18.1	192	154	44	791109
ABprpapaa:95	ABprpapaa	95	1751	-23248	-180	-191	1751	25.5	142	179	39	694586
ABprpapaaa:136	ABprpapaaa	136	1575	-23424	-113	-137	1575	24.7	132	275	33	441109
ABprpapaap:136	ABprpapaap	136	1556	-23443	-55	-64	1556	23.1	111	226	34	462739
ABprpapap:95	ABprpapap	95	1633	-23366	-248	-265	1633	26.2	132	235	37	684422
ABprpapapa:143	ABprpapapa	143	1439	-23560	-152	-153	1439	24.9	135	326	33	428914
ABprpapapp:143	ABprpapapp	143	1535	-23465	-95	-96	1535	30.2	111	301	34	491835
ABprpapp:64	ABprpapp	64	1776	-23223	-173	-182	1776	13.2	208	209	43	463012
ABprpappa:94	ABprpappa	94	1668	-23331	-30	-33	1668	12.8	228	191	39	430761
ABprpappaa:141	ABprpappaa	141	1533	-23466	12	8	1533	18.2	213	213	32	258301
ABprpappap:141	ABprpappap	141	1497	-23502	-78	-86	1497	14.5	188	246	33	279709
ABprpappp:94	ABprpappp	94	1664	-23335	-157	-164	1664	11.5	175	210	39	497686
ABprpapppa:141	ABprpapppa	141	1553	-23446	-87	-93	1553	8.8	178	217	35	332310
ABprpapppp:141	ABprpapppp	141	1643	-23356	-3	-4	1643	8.9	154	262	33	295088
ABprpp:19	ABprpp	19	1840	-23159	-493	-493	1840	16.4	187	230	57	542169
ABprppa:40	ABprppa	40	1774	-23225	-438	-445	1774	21.2	190	156	50	1084500
ABprppaa:65	ABprppaa	65	1818	-23181	-360	-368	1818	33.5	156	176	44	1030993
ABprppaaa:98	ABprppaaa	98	1683	-23316	-181	-190	1683	36.7	133	250	39	832739
ABprppaaaa:140	ABprppaaaa	140	1502	-23497	-35	-43	1502	40.7	165	307	29	341721
ABprppaaap:140	ABprppaaap	140	1467	-23532	-82	-95	1467	39.0	162	266	32	377976
ABprppaap:98	ABprppaap	98	1757	-23242	-139	-154	1757	30.6	119	281	38	807419
ABprppaapa:144	ABprppaapa	144	1603	-23396	-4	-6	1603	30.9	170	352	31	412634
ABprppaapp:144	ABprppaapp	144	1536	-23463	-65	-70	1536	36.0	145	332	34	465637
ABprppap:65	ABprppap	65	1912	-23087	-339	-342	1912	29.0	157	226	44	829679
ABprppapa:98	ABprppapa	98	1703	-23296	-132	-147	1703	23.5	161	272	37	604958
ABprppapaa:142	ABprppapaa	142	1533	-23466	-71	-83	1533	21.9	202	334	32	319054
ABprppapap:142	ABprppapap	142	1496	-23503	-89	-107	1496	23.1	169	321	33	395670
ABprppapp:98	ABprppapp	98	1807	-23192	-92	-103	1807	24.4	140	319	38	699836
ABprppappa:148	ABprppappa	148	1551	-23448	-26	-25	1551	22.5	208	393	33	375508
ABprppappp:148	ABprppappp	148	1621	-23378	-2	-2	1621	23.6	177	370	33	393674
ABprppp:40	ABprppp	40	1822	-23177	-421	-422	1822	15.4	155	220	49	838241
ABprpppa:65	ABprpppa	65	1825	-23174	-142	-139	1825	18.9	134	201	44	761872
ABprpppaa:96	ABprpppaa	96	1688	-23311	-113	-118	1688	18.0	120	225	39	713099
ABprpppaaa:143	ABprpppaaa	143	1554	-23445	-59	-54	1554	15.6	115	262	36	524337
ABprpppaap:143	ABprpppaap	143	1504	-23495	-54	-54	1504	17.3	125	307	33	473123
ABprpppap:96	ABprpppap	96	1683	-23316	-86	-91	1683	16.2	122	277	38	605559
ABprpppapa:145	ABprpppapa	145	1638	-23361	44	50	1638	13.6	191	360	31	308082
ABprpppapp:145	ABprpppapp	145	1533	-23466	10	8	1533	17.3	144	349	36	456051
ABprpppp:65	ABprpppp	65	1850	-23149	-204	-211	1850	13.0	168	248	43	496547
ABprppppa:96	ABprppppa	96	1692	-23307	-124	-141	1692	9.7	179	248	38	415344
ABprppppaa:141	ABprppppaa	141	1461	-23538	-133	-134	1461	15.6	188	305	33	318285
ABprppppap:141	ABprppppap	141	1515	-23484	-138	-145	1515	11.8	154	302	35	405356
ABprppppp:96	ABprppppp	96	1750	-23249	-86	-104	1750	10.3	174	287	38	394264
ABprpppppa:144	ABprpppppa	144	1664	-23335	-6	-17	1664	5.7	191	286	35	257819
ABprpppppp:144	ABprpppppp	144	1573	-23427	-53	-59	1573	8.8	200	333	35	312299
EMS:1	EMS	1	1891	-23109	-260	-260	1891	19.5	359	333	70	400647
MS:3	MS	3	1577	-23422	-430	-430	1577	16.8	378	266	74	536879
MSa:10	MSa	10	1709	-23290	-363	-366	1709	24.3	443	318	65	740985
MSaa:41	MSaa	41	1691	-23308	-288	-293	1691	24.1	456	288	56	847116
MSaaa:84	MSaaa	84	1576	-23423	-139	-146	1576	16.1	460	217	47	447639
MSaaaa:145	MSaaaa	145	1401	-23598	-163	-167	1401	24.9	436	190	40	310929
MSaaap:145	MSaaap	145	1433	-23566	-132	-134	1433	18.2	444	143	40	362965
MSaap:84	MSaap	84	1614	-23385	-144	-151	1614	25.9	423	250	47	472480
MSaapa:145	MSaapa	145	1510	-23489	-63	-65	1510	17.8	474	224	37	259215
MSaapp:145	MSaapp	145	1427	-23572	-90	-94	1427	20.7	417	238	40	238693
MSap:41	MSap	41	1703	-23296	-241	-246	1703	18.1	386	314	56	723865
MSapa:87	MSapa	87	1605	-23394	-95	-102	1605	9.4	413	242	48	344515
MSapaa:149	MSapaa	149	1462	-23537	-194	-203	1462	8.4	463	181	41	336858
MSapap:149	MSapap	149	1410	-23589	-119	-120	1410	11.5	409	201	37	188360
MSapp:87	MSapp	87	1545	-23454	-110	-117	1545	14.0	365	264	45	324908
MSappa:153	MSappa	153	1464	-23535	-123	-128	1464	8.2	365	171	39	219389
MSappp:153	MSappp	153	1402	-23597	-80	-88	1402	15.1	372	230	38	181357
MSp:10	MSp	10	1736	-23263	-287	-289	1736	20.7	358	282	63	503402
MSpa:39	MSpa	39	1659	-23340	-341	-344	1659	25.3	384	220	58	854483
MSpaa:79	MSpaa	79	1551	-23448	-234	-239	1551	25.4	389	186	50	577338
MSpaaa:137	MSpaaa	137	1401	-23598	-114	-126	1401	27.2	382	195	39	269980
MSpaap:137	MSpaap	137	1390	-23609	-160	-175	1390	25.5	359	156	40	316901
MSpap:79	MSpap	79	1571	-23428	-249	-257	1571	30.9	357	248	50	604571
MSpapa:145	MSpapa	145	1445	-23554	-111	-121	1445	31.4	385	228	39	267993
MSpapp:145	MSpapp	145	1458	-23541	-205	-211	1458	36.5	356	276	41	291200
MSpp:39	MSpp	39	1701	-23298	-266	-268	1701	20.6	309	247	56	748426
MSppa:84	MSppa	84	1552	-23447	-171	-186	1552	26.4	301	219	46	501808
MSppaa:148	MSppaa	148	1470	-23529	-85	-88	1470	29.4	315	174	37	260838
MSppap:148	MSppap	148	1477	-23522	-108	-116	1477	32.3	324	225	38	248811
MSppp:84	MSppp	84	1526	-23473	-169	-178	1526	16.6	308	255	47	422967
MSpppa:153	MSpppa	153	1400	-23599	-74	-75	1400	15.4	313	188	39	234809
MSpppp:153	MSpppp	153	1428	-23571	-85	-94	1428	15.4	314	241	38	169364
E:3	E	3	1660	-23339	-639	-641	1660	23.1	238	332	66	560951
Ea:12	Ea	12	1776	-23223	-479	-480	1776	22.7	294	361	61	769299
Eal:46	Eal	46	1784	-23215	-334	-339	1784	26.2	318	350	52	691581
Eala:90	Eala	90	1614	-23385	-124	-125	1614	16.1	435	305	43	240744
Ealaa:155	Ealaa	155	1661	-23338	1	-3	1661	7.8	494	241	35	135600
Ealap:155	Ealap	155	1475	-23524	-102	-106	1475	10.0	429	269	37	98560
Ealp:90	Ealp	90	1604	-23395	-144	-150	1604	15.3	376	335	43	233859
Ealpa:157	Ealpa	157	1478	-23521	-32	-36	1478	13.0	391	312	35	89433
Ealpp:157	Ealpp	157	1583	-23416	25	16	1583	5.1	399	264	39	113376
Ear:46	Ear	46	1695	-23304	-497	-505	1695	38.8	334	300	52	740777
Eara:91	Eara	91	1546	-23453	-267	-277	1546	38.0	433	266	44	368404
Earaa:153	Earaa	153	1418	-23581	-181	-184	1418	32.8	470	221	36	182274
Earap:153	Earap	153	1520	-23479	-208	-213	1520	35.3	418	258	36	152629
Earp:91	Earp	91	1585	-23414	-253	-260	1585	32.0	378	313	44	328461
Earpa:154	Earpa	154	1446	-23553	-159	-166	1446	28.0	376	314	35	113578
Earpp:154	Earpp	154	1529	-23470	-135	-141	1529	25.7	418	274	36	129447
Ep:12	Ep	12	1805	-23194	-629	-636	1805	28.8	211	312	59	799816
Epl:47	Epl	47	1776	-23223	-478	-493	1776	29.8	254	335	50	669497
Epla:93	Epla	93	1585	-23414	-145	-152	1585	24.2	338	306	43	240154
Eplaa:154	Eplaa	154	1473	-23526	-169	-172	1473	30.1	324	292	36	110579
Eplap:154	Eplap	154	1450	-23549	-65	-65	1450	14.1	353	271	33	59919
Eplp:93	Eplp	93	1600	-23399	-164	-175	1600	21.1	303	342	42	224442
Eplpa:159	Eplpa	159	1491	-23508	-145	-149	1491	20.3	347	298	35	82390
Eplpp:159	Eplpp	159	1517	-23482	-112	-122	1517	23.8	313	346	36	127703
Epr:47	Epr	47	1746	-23253	-337	-344	1746	25.1	223	273	51	596811
Epra:93	Epra	93	1562	-23437	-158	-167	1562	24.8	268	262	42	244844
Epraa:155	Epraa	155	1442	-23557	-128	-131	1442	25.1	281	212	34	107196
Eprap:155	Eprap	155	1509	-23490	-179	-185	1509	32.3	279	270	36	124869
Eprp:93	Eprp	93	1580	-23419	-154	-160	1580	23.6	254	315	42	247873
Eprpa:158	Eprpa	158	1432	-23567	-135	-143	1432	21.5	295	264	34	92470
Eprpp:158	Eprpp	158	1377	-23622	-224	-236	1377	27.2	277	320	35	119988
P2:1	P2	1	1975	-23024	-662	-671	1975	26.3	159	308	58	282990
C:4	C	4	1734	-23265	-815	-815	1734	44.2	238	265	65	599802
Ca:14	Ca	14	1749	-23250	-804	-811	1749	42.7	289	242	55	400195
Caa:37	Caa	37	1805	-23194	-917	-925	1805	47.3	318	243	50	585397
Caaa:66	Caaa	66	1919	-23080	-765	-775	1919	47.5	314	339	45	528289
Caaaa:102	Caaaa	102	1651	-23348	-184	-200	1651	43.2	382	343	38	322842
Caaaaa:168	Caaaaa	168	1725	-23274	200	181	1725	33.6	447	308	31	164575
Caaaap:168	Caaaap	168	1487	-23513	-79	-49	1487	39.0	415	350	28	104043
Caaap:102	Caaap	102	1623	-23376	-258	-270	1623	41.7	344	360	39	356828
Caaapa:157	Caaapa	157	1512	-23487	-151	-157	1512	38.2	379	346	32	127110
Caaapp:157	Caaapp	157	1542	-23457	-42	-59	1542	38.1	415	304	31	138978
Caap:66	Caap	66	1801	-23198	-667	-670	1801	39.9	239	357	45	660192
Caapa:106	Caapa	106	1682	-23317	-269	-285	1682	43.5	311	354	38	308726
Caapaa:157	Caapaa	157	1592	-23407	-146	-154	1592	42.0	361	305	32	139405
Caapap:157	Caapap	157	1581	-23418	-152	-155	1581	40.5	340	360	32	153400
Caapp:106	Caapp	106	1617	-23382	-302	-309	1617	38.5	286	390	39	413547
Caappd:154	Caappd	154	1523	-23476	-72	-75	1523	36.7	304	418	33	206026
Caappv:154	Caappv	154	1581	-23418	-147	-156	1581	44.0	324	385	32	141877
Cap:37	Cap	37	1905	-23094	-1031	-1039	1905	45.2	225	304	50	657461
Capa:70	Capa	70	1786	-23213	-284	-283	1786	29.3	296	408	43	576576
Capaa:113	Capaa	113	1551	-23448	-149	-150	1551	32.4	359	384	36	310995
Capaaa:166	Capaaa	166	1643	-23356	-11	-5	1643	34.6	363	377	29	108322
Capaap:166	Capaap	166	1626	-23374	-13	-22	1626	27.2	400	347	31	119543
Capap:113	Capap	113	1552	-23447	-135	-131	1552	27.2	314	406	37	336940
Capapa:163	Capapa	163	1524	-23475	-75	-85	1524	23.6	329	401	34	168716
Capapp:163	Capapp	163	1529	-23470	-22	-24	1529	18.2	363	370	32	104124
Capp:70	Capp	70	1860	-23139	-316	-319	1860	24.8	211	386	43	571363
Cappa:108	Cappa	108	1571	-23428	-230	-241	1571	30.5	300	354	38	306536
Cappaa:161	Cappaa	161	1614	-23385	-41	-53	1614	35.2	333	327	34	160347
Cappap:161	Cappap	161	1483	-23516	-122	-127	1483	32.4	301	367	30	141948
Cappp:108	Cappp	108	1617	-23382	-102	-116	1617	27.3	273	396	39	394521
Capppa:163	Capppa	163	1464	-23536	-53	-52	1464	27.7	303	422	32	207205
Capppp:163	Capppp	163	1501	-23498	-161	-186	1501	33.3	328	384	33	168297
Cp:14	Cp	14	1707	-23292	-942	-947	1707	36.9	208	213	57	532821
Cpa:37	Cpa	37	1804	-23195	-873	-876	1804	41.4	226	203	51	746200
Cpaa:65	Cpaa	65	1849	-23150	-624	-642	1849	43.2	205	270	46	656797
Cpaaa:98	Cpaaa	98	1702	-23297	-341	-362	1702	46.8	262	298	39	384704
Cpaaaa:138	Cpaaaa	138	1542	-23457	-205	-215	1542	49.3	306	287	32	140006
Cpaaap:138	Cpaaap	138	1559	-23440	-517	-540	1559	50.1	304	337	33	155475
Cpaap:98	Cpaap	98	1742	-23258	-404	-433	1742	44.1	221	334	41	461629
Cpaapa:138	Cpaapa	138	1684	-23315	-334	-353	1684	50.3	250	316	34	164089
Cpaapp:138	Cpaapp	138	1523	-23476	-280	-307	1523	48.1	265	360	33	168367
Cpap:65	Cpap	65	1844	-23155	-585	-589	1844	32.8	167	330	45	782974
Cpapa:101	Cpapa	101	1567	-23432	-399	-437	1567	39.4	240	361	39	437707
Cpapaa:167	Cpapaa	167	1365	-23635	-237	-266	1365	38.0	287	382	31	147313
Cpapap:167	Cpapap	167	1481	-23518	-185	-196	1481	37.5	249	338	31	119504
Cpapp:101	Cpapp	101	1616	-23383	-264	-297	1616	31.2	232	384	40	492739
Cpappd:152	Cpappd	152	1588	-23412	-34	-40	1588	41.2	267	389	33	192558
Cpappv:152	Cpappv	152	1465	-23534	-60	-57	1465	34.2	269	419	34	253858
Cpp:37	Cpp	37	1770	-23229	-642	-642	1770	32.9	142	258	51	914126
Cppa:67	Cppa	67	1768	-23231	-314	-317	1768	20.4	128	294	43	509831
Cppaa:109	Cppaa	109	1582	-23417	-91	-96	1582	13.0	196	341	39	292057
Cppaaa:164	Cppaaa	164	1543	-23456	-25	-28	1543	11.7	246	299	28	71216
Cppaap:164	Cppaap	164	1535	-23464	-52	-54	1535	13.5	258	350	31	101817
Cppap:109	Cppap	109	1576	-23423	-86	-98	1576	18.3	211	373	41	403819
Cppapa:159	Cppapa	159	1508	-23491	-29	-32	1508	21.0	267	380	34	188951
Cppapp:159	Cppapp	159	1416	-23583	-94	-90	1416	13.0	267	370	34	147233
Cppp:67	Cppp	67	1821	-23178	-235	-239	1821	20.6	157	348	44	553044
Cpppa:107	Cpppa	107	1555	-23444	-218	-224	1555	30.0	189	341	38	362378
Cpppaa:154	Cpppaa	154	1517	-23482	-161	-165	1517	36.1	246	306	32	121620
Cpppap:154	Cpppap	154	1426	-23573	-135	-154	1426	29.9	228	346	29	114725
Cpppp:107	Cpppp	107	1510	-23489	-163	-172	1510	25.6	218	384	40	419158
Cppppa:163	Cppppa	163	1536	-23463	-67	-56	1536	25.1	257	359	33	133138
Cppppp:163	Cppppp	163	1524	-23475	-25	-41	1524	30.2	278	401	32	177031
P3:4	P3	4	1658	-23341	-814	-819	1658	31.4	148	278	58	554845
D:21	D	21	1803	-23197	-772	-773	1803	26.3	133	279	52	432261
Da:52	Da	52	1811	-23188	-317	-317	1811	14.3	216	365	46	153283
Daa:90	Daa	90	1788	-23211	-41	-42	1788	14.0	333	373	39	84872
Daaa:131	Daaa	131	1491	-23508	-70	-79	1491	22.8	395	366	32	92552
Daap:131	Daap	131	1520	-23479	-42	-43	1520	19.4	424	345	32	85692
Dap:90	Dap	90	1782	-23217	-174	-177	1782	12.2	266	369	40	111714
Dapa:128	Dapa	128	1483	-23516	-57	-60	1483	17.1	368	373	34	114872
Dapp:128	Dapp	128	1492	-23507	-82	-86	1492	16.3	297	375	40	181756
Dp:52	Dp	52	1948	-23051	-283	-283	1948	9.3	177	301	43	121957
Dpa:88	Dpa	88	1772	-23227	-81	-82	1772	10.2	237	270	37	57899
Dpaa:130	Dpaa	130	1425	-23574	-91	-97	1425	13.0	244	245	31	60840
Dpap:130	Dpap	130	1502	-23497	-73	-76	1502	7.9	242	304	34	78903
Dpp:88	Dpp	88	1810	-23189	-161	-165	1810	13.9	201	321	38	112007
Dppa:126	Dppa	126	1460	-23539	-67	-72	1460	15.4	226	279	31	90785
Dppp:126	Dppp	126	1467	-23532	-120	-133	1467	22.0	235	309	35	131972
P4:21	P4	21	1857	-23142	-198	-200	1857	13.7	231	334	47	185099
Z2:86	Z2	86	1730	-23269	-199	-202	1730	6.1	308	291	45	0
Z3:86	Z3	86	1715	-23285	-123	-131	1715	5.6	375	302	44	0
