# Supplementary material for: Quantitative Differences in Nuclear β-catenin and TCF Pattern Embryonic Cells in C. elegans
Source: PLoS Genet. 2015 Oct 21;11(10):e1005585. doi: 10.1371/journal.pgen.1005585 (PMC4619327; doi:10.1371/journal.pgen.1005585)
Supplement: S1 Data — For each cell analyzed, birth time is given in column 3 and the average nuclear reporter intensity over the lifetime of the cell (corrected for background) is given in column 7 (“blot”). For information on each embryo’s strain information and experimental conditions, refer to S2 Table. (ZIP) [file pgen.1005585.s005.zip › CAs/CA20120304_nhr-67_lit-1i_L3.csv]

cellTime	cell	time	none	global	local	blot	cross	z	x	y	size	gweight
ABa:1	ABa	1	1448	-23552	-417	-417	1448	31.3	189	262	84	1102516
ABal:4	ABal	4	1424	-23575	-365	-367	1424	39.2	140	219	68	622208
ABala:16	ABala	16	1384	-23615	-268	-264	1384	35.1	104	277	64	476009
ABalaa:29	ABalaa	29	1395	-23604	-224	-224	1395	31.5	80	261	57	469282
ABalaaa:49	ABalaaa	49	1366	-23633	-235	-235	1366	40.3	68	255	50	614400
ABalaaaa:73	ABalaaaa	73	1356	-23643	-142	-140	1356	39.3	61	232	44	585614
ABalaaaal:105	ABalaaaal	105	1287	-23712	-72	-73	1287	50.1	84	266	37	330507
ABalaaaala:144	ABalaaaala	144	1308	-23691	30	27	1308	64.3	137	267	29	87993
ABalaaaalp:144	ABalaaaalp	144	1222	-23777	-23	-15	1222	60.3	104	257	31	123013
ABalaaaar:105	ABalaaaar	105	1343	-23656	-51	-55	1343	39.0	73	270	36	372254
ABalaaaarl:145	ABalaaaarl	145	1255	-23744	-58	-57	1255	47.4	62	269	31	205730
ABalaaaarr:145	ABalaaaarr	145	1264	-23735	-38	-39	1264	54.7	84	269	30	151710
ABalaaap:73	ABalaaap	73	1378	-23621	-124	-127	1378	49.6	92	241	43	446326
ABalaaapa:102	ABalaaapa	102	1303	-23696	-83	-86	1303	54.7	122	264	35	243427
ABalaaapal:141	ABalaaapal	141	1263	-23736	-16	-19	1263	61.3	171	267	31	111390
ABalaaapar:141	ABalaaapar	141	1279	-23720	9	17	1279	66.2	170	268	28	46853
ABalaaapp:102	ABalaaapp	102	1286	-23713	-90	-96	1286	56.1	115	296	36	263381
ABalaaappl:144	ABalaaappl	144	1239	-23760	-31	-30	1239	59.0	109	301	31	121675
ABalaaappr:144	ABalaaappr	144	1168	-23831	-153	-152	1168	65.4	147	301	29	73080
ABalaap:49	ABalaap	49	1463	-23536	-95	-97	1463	27.7	107	199	50	449599
ABalaapa:73	ABalaapa	73	1382	-23617	-124	-125	1382	36.9	112	214	44	415701
ABalaapaa:105	ABalaapaa	105	1325	-23675	-55	-58	1325	42.3	93	236	37	320454
ABalaapaaa:145	ABalaapaaa	145	1256	-23743	-40	-37	1256	50.3	70	235	30	153466
ABalaapaap:145	ABalaapaap	145	1248	-23751	-49	-52	1248	52.5	116	247	30	133089
ABalaapap:105	ABalaapap	105	1300	-23699	-98	-103	1300	43.5	146	223	36	233483
ABalaapapa:145	ABalaapapa	145	1245	-23754	-80	-87	1245	50.2	148	243	30	124277
ABalaapapp:145	ABalaapapp	145	1296	-23703	3	-5	1296	52.0	181	208	31	130402
ABalaapp:73	ABalaapp	73	1455	-23544	-48	-52	1455	38.4	173	217	42	283098
ABalaappa:102	ABalaappa	102	1321	-23678	-66	-77	1321	48.6	171	240	36	224923
ABalaappaa:141	ABalaappaa	141	1230	-23769	-62	-80	1230	53.6	184	245	31	130063
ABalaappap:141	ABalaappap	141	1251	-23748	-55	-70	1251	48.5	195	209	33	148249
ABalaappp:102	ABalaappp	102	1356	-23643	-51	-56	1356	46.5	222	236	37	204572
ABalaapppa:141	ABalaapppa	141	1275	-23724	-39	-53	1275	43.2	227	259	31	128690
ABalaapppp:141	ABalaapppp	141	1257	-23742	-34	-46	1257	48.6	209	246	33	149181
ABalap:29	ABalap	29	1452	-23548	-284	-285	1452	40.0	155	319	58	428908
ABalapa:47	ABalapa	47	1458	-23541	-215	-216	1458	41.0	123	325	50	514015
ABalapaa:72	ABalapaa	72	1447	-23552	-160	-164	1447	38.5	80	297	44	495590
ABalapaaa:104	ABalapaaa	104	1359	-23640	-101	-106	1359	50.3	124	337	37	303054
ABalapaaaa:142	ABalapaaaa	142	1274	-23725	-81	-80	1274	49.8	144	351	33	163165
ABalapaaap:142	ABalapaaap	142	1310	-23689	0	-3	1310	54.4	132	326	30	133127
ABalapaap:104	ABalapaap	104	1339	-23660	-103	-104	1339	42.4	93	316	38	365522
ABalapaapa:144	ABalapaapa	144	1294	-23705	-22	-21	1294	49.8	97	301	30	152737
ABalapaapp:144	ABalapaapp	144	1272	-23727	-52	-54	1272	43.5	111	332	33	205633
ABalapap:72	ABalapap	72	1409	-23590	-218	-217	1409	49.7	127	317	44	382748
ABalapapa:101	ABalapapa	101	1374	-23625	-96	-104	1374	58.1	142	316	36	209557
ABalapapaa:140	ABalapapaa	140	1297	-23702	-57	-59	1297	60.6	172	338	33	112906
ABalapapap:140	ABalapapap	140	1280	-23719	-79	-88	1280	65.5	179	310	29	57789
ABalapapp:101	ABalapapp	101	1325	-23674	-114	-122	1325	53.0	175	298	37	216018
ABalapappa:141	ABalapappa	141	1280	-23719	-22	-35	1280	57.8	194	275	31	110431
ABalapappp:141	ABalapappp	141	1263	-23736	-66	-72	1263	59.0	214	306	31	96296
ABalapp:47	ABalapp	47	1481	-23518	-171	-175	1481	36.5	175	264	50	340133
ABalappa:73	ABalappa	73	1396	-23603	-184	-192	1396	44.6	140	252	43	338925
ABalappaa:103	ABalappaa	103	1346	-23653	-93	-99	1346	46.1	126	282	36	276724
ABalappaaa:145	ABalappaaa	145	1262	-23737	-64	-71	1262	49.9	128	283	32	162779
ABalappaap:145	ABalappaap	145	1272	-23727	-42	-39	1272	56.6	153	288	30	113108
ABalappap:103	ABalappap	103	1356	-23643	-70	-81	1356	41.5	170	258	36	230373
ABalappapa:143	ABalappapa	143	1226	-23773	-92	-105	1226	43.5	172	247	32	142595
ABalappapp:143	ABalappapp	143	1299	-23700	6	6	1299	43.1	179	194	31	150018
ABalappp:73	ABalappp	73	1419	-23580	-142	-146	1419	42.7	196	272	44	290450
ABalapppa:102	ABalapppa	102	1314	-23685	-98	-103	1314	51.7	206	264	35	160820
ABalapppaa:142	ABalapppaa	142	1264	-23735	-34	-30	1264	52.7	205	267	31	125445
ABalapppap:142	ABalapppap	142	1253	-23746	-42	-43	1253	58.7	236	261	29	66419
ABalapppp:102	ABalapppp	102	1363	-23636	-83	-85	1363	50.0	243	278	38	195654
ABalappppa:140	ABalappppa	140	1274	-23725	-45	-53	1274	44.1	254	263	31	99952
ABalappppp:140	ABalappppp	140	1296	-23703	-26	-34	1296	52.6	269	264	32	92063
ABalp:16	ABalp	16	1407	-23592	-297	-297	1407	35.0	156	169	63	411819
ABalpa:29	ABalpa	29	1407	-23592	-272	-272	1407	40.1	122	175	58	416402
ABalpaa:47	ABalpaa	47	1386	-23613	-226	-226	1386	48.5	107	198	49	406136
ABalpaaa:71	ABalpaaa	71	1361	-23638	-167	-169	1361	38.7	84	177	43	435913
ABalpaaaa:103	ABalpaaaa	103	1342	-23657	-34	-38	1342	31.2	88	204	38	384635
ABalpaaaaa:143	ABalpaaaaa	143	1329	-23670	28	27	1329	38.8	81	181	33	284789
ABalpaaaap:143	ABalpaaaap	143	1289	-23710	-62	-69	1289	41.0	119	186	31	228926
ABalpaaap:103	ABalpaaap	103	1349	-23650	-51	-55	1349	39.3	77	179	38	419025
ABalpaaapa:146	ABalpaaapa	146	1210	-23789	-71	-73	1210	44.7	59	203	30	218802
ABalpaaapp:146	ABalpaaapp	146	1274	-23725	-25	-41	1274	47.0	69	170	29	210403
ABalpaap:71	ABalpaap	71	1458	-23541	-143	-145	1458	51.0	125	176	46	404173
ABalpaapa:99	ABalpaapa	99	1332	-23667	-190	-196	1332	46.1	90	170	41	440063
ABalpaapaa:134	ABalpaapaa	134	1280	-23719	-30	-42	1280	51.5	90	190	32	214239
ABalpaapap:134	ABalpaapap	134	1323	-23676	-7	-10	1323	54.2	108	155	35	217019
ABalpaapp:99	ABalpaapp	99	1396	-23603	-80	-86	1396	48.1	141	132	39	369706
ABalpaappa:140	ABalpaappa	140	1283	-23716	-43	-43	1283	59.5	132	148	31	128280
ABalpaappp:140	ABalpaappp	140	1237	-23763	-89	-96	1237	57.3	175	131	34	167301
ABalpap:47	ABalpap	47	1447	-23553	-238	-240	1447	37.4	158	141	51	406913
ABalpapa:71	ABalpapa	71	1489	-23510	-103	-107	1489	36.4	129	135	45	435096
ABalpapaa:99	ABalpapaa	99	1420	-23579	-58	-59	1420	33.2	122	151	40	383370
ABalpapaaa:137	ABalpapaaa	137	1279	-23720	-37	-41	1279	44.5	104	154	32	224210
ABalpapaap:137	ABalpapaap	137	1323	-23676	-21	-31	1323	45.5	133	129	32	207909
ABalpapap:99	ABalpapap	99	1420	-23579	-53	-57	1420	37.1	172	122	38	322446
ABalpapapa:136	ABalpapapa	136	1280	-23719	-41	-44	1280	42.4	167	123	34	209509
ABalpapapp:136	ABalpapapp	136	1245	-23754	-81	-76	1245	44.4	207	108	33	193759
ABalpapp:71	ABalpapp	71	1420	-23579	-159	-160	1420	36.5	196	128	46	352661
ABalpappa:97	ABalpappa	97	1401	-23598	-92	-99	1401	43.7	180	132	38	321295
ABalpappaa:135	ABalpappaa	135	1264	-23735	-71	-75	1264	47.0	145	172	32	206646
ABalpappap:135	ABalpappap	135	1315	-23684	-57	-62	1315	49.0	184	143	35	223679
ABalpappp:97	ABalpappp	97	1381	-23618	-88	-91	1381	49.6	226	119	39	285706
ABalpapppa:133	ABalpapppa	133	1244	-23755	-101	-110	1244	52.3	222	134	35	193788
ABalpapppp:133	ABalpapppp	133	1251	-23748	-39	-34	1251	56.2	254	120	30	145370
ABalpp:29	ABalpp	29	1429	-23570	-298	-299	1429	53.9	199	177	57	277838
ABalppa:47	ABalppa	47	1389	-23610	-276	-276	1389	60.3	176	182	48	250815
ABalppaa:70	ABalppaa	70	1417	-23583	-158	-158	1417	60.9	152	194	43	232060
ABalppaaa:100	ABalppaaa	100	1360	-23639	-74	-79	1360	50.9	100	218	38	279151
ABalppaaaa:143	ABalppaaaa	143	1274	-23726	-8	-9	1274	58.1	103	209	32	139965
ABalppaaap:143	ABalppaaap	143	1343	-23656	40	45	1343	64.3	119	204	30	91478
ABalppaap:100	ABalppaap	100	1365	-23634	-86	-95	1365	48.0	136	176	37	253870
ABalppaapa:141	ABalppaapa	141	1248	-23752	-84	-87	1248	50.1	128	202	33	173376
ABalppaapp:141	ABalppaapp	141	1321	-23678	3	3	1321	55.1	156	179	33	149775
ABalppap:70	ABalppap	70	1459	-23540	-148	-157	1459	59.7	203	156	44	239589
ABalppapa:97	ABalppapa	97	1375	-23624	-130	-138	1375	56.6	126	208	38	225335
ABalppapaa:131	ABalppapaa	131	1265	-23734	-42	-48	1265	61.1	134	233	30	89625
ABalppapap:131	ABalppapap	131	1328	-23671	-13	-22	1328	66.4	165	216	30	42646
ABalppapp:97	ABalppapp	97	1380	-23619	-103	-110	1380	65.5	178	200	37	122976
ABalppappa:136	ABalppappa	136	1308	-23691	22	8	1308	65.7	200	257	30	59961
ABalppappp:136	ABalppappp	136	1350	-23649	57	60	1350	66.7	214	214	29	31756
ABalppp:47	ABalppp	47	1389	-23610	-302	-304	1389	48.4	222	127	51	378803
ABalpppa:70	ABalpppa	70	1421	-23578	-185	-186	1421	50.4	174	124	44	381151
ABalpppaa:99	ABalpppaa	99	1367	-23632	-82	-82	1367	60.6	138	168	36	206695
ABalpppaaa:142	ABalpppaaa	142	1188	-23811	-112	-120	1188	62.2	156	181	30	98479
ABalpppaap:142	ABalpppaap	142	1220	-23779	-46	-106	1220	67.0	160	183	27	41756
ABalpppap:99	ABalpppap	99	1364	-23635	-116	-119	1364	57.2	180	134	38	244320
ABalpppapa:136	ABalpppapa	136	1284	-23715	-40	-43	1284	63.4	180	147	31	102337
ABalpppapp:136	ABalpppapp	136	1276	-23723	-30	-37	1276	60.5	216	136	34	130311
ABalpppp:70	ABalpppp	70	1455	-23544	-156	-161	1455	48.6	234	137	44	311586
ABalppppa:98	ABalppppa	98	1370	-23629	-120	-127	1370	58.5	175	185	36	181657
ABalppppaa:134	ABalppppaa	134	1330	-23669	8	-10	1330	66.4	202	176	28	41042
ABalppppap:134	ABalppppap	134	1282	-23717	-32	-36	1282	66.0	233	172	31	53094
ABalppppp:98	ABalppppp	98	1348	-23651	-124	-130	1348	57.2	207	168	39	205198
ABalpppppa:133	ABalpppppa	133	1264	-23735	-39	-48	1264	58.6	187	231	31	111139
ABalpppppp:133	ABalpppppp	133	1257	-23742	-68	-75	1257	58.5	212	196	36	141536
ABar:4	ABar	4	1455	-23544	-259	-260	1455	30.5	224	322	69	607077
ABara:16	ABara	16	1494	-23506	-189	-189	1494	19.1	227	299	65	279087
ABaraa:28	ABaraa	28	1516	-23483	-142	-142	1516	16.1	174	258	58	238747
ABaraaa:48	ABaraaa	48	1491	-23508	-159	-160	1491	24.7	118	288	51	433546
ABaraaaa:72	ABaraaaa	72	1479	-23520	-74	-75	1479	24.4	98	224	44	412798
ABaraaaaa:106	ABaraaaaa	106	1330	-23669	-62	-66	1330	30.6	80	243	37	373655
ABaraaaaaa:146	ABaraaaaaa	146	1301	-23698	-25	-32	1301	36.8	60	214	30	250305
ABaraaaaap:146	ABaraaaaap	146	1192	-23808	-116	-127	1192	42.6	54	240	30	232466
ABaraaaap:106	ABaraaaap	106	1399	-23600	-23	-27	1399	20.9	125	205	39	348503
ABaraaaapa:148	ABaraaaapa	148	1371	-23628	59	53	1371	31.2	85	190	32	277109
ABaraaaapp:148	ABaraaaapp	148	1278	-23721	-49	-51	1278	26.1	116	182	30	209385
ABaraaap:72	ABaraaap	72	1441	-23558	-154	-160	1441	27.5	127	274	45	372728
ABaraaapa:99	ABaraaapa	99	1407	-23592	-60	-61	1407	30.5	141	246	38	312332
ABaraaapaa:138	ABaraaapaa	138	1287	-23712	-69	-70	1287	43.5	88	224	30	224323
ABaraaapap:138	ABaraaapap	138	1259	-23740	-79	-80	1259	41.0	129	240	33	212645
ABaraaapp:99	ABaraaapp	99	1416	-23583	-64	-72	1416	28.5	123	300	41	394649
ABaraaappa:136	ABaraaappa	136	1245	-23754	-108	-120	1245	42.0	100	270	35	280562
ABaraaappp:136	ABaraaappp	136	1323	-23676	-15	-15	1323	37.8	77	302	32	257447
ABaraap:48	ABaraap	48	1527	-23472	-114	-114	1527	15.9	197	258	50	209166
ABaraapa:72	ABaraapa	72	1517	-23482	-99	-101	1517	17.4	162	270	44	280401
ABaraapaa:102	ABaraapaa	102	1400	-23599	-77	-80	1400	21.9	135	276	38	303703
ABaraapaaa:141	ABaraapaaa	141	1272	-23727	-63	-72	1272	35.8	76	250	33	252228
ABaraapaap:141	ABaraapaap	141	1320	-23679	-21	-23	1320	27.0	92	235	33	230094
ABaraapap:102	ABaraapap	102	1488	-23511	-9	-11	1488	20.4	169	238	37	201565
ABaraapapa:139	ABaraapapa	139	1294	-23705	-54	-56	1294	34.1	112	203	34	245727
ABaraapapp:139	ABaraapapp	139	1278	-23721	-43	-56	1278	29.3	141	210	30	170843
ABaraapp:72	ABaraapp	72	1508	-23491	-81	-83	1508	16.6	224	248	45	163365
ABaraappa:98	ABaraappa	98	1507	-23492	-2	-3	1507	17.4	204	206	39	157713
ABaraappaa:131	ABaraappaa	131	1299	-23700	2	0	1299	27.1	160	181	35	221234
ABaraappap:131	ABaraappap	131	1259	-23740	-55	-59	1259	23.8	212	204	35	147689
ABaraappp:98	ABaraappp	98	1506	-23493	8	5	1506	14.7	255	181	40	148187
ABaraapppa:135	ABaraapppa	135	1339	-23660	14	15	1339	17.8	186	183	35	167591
ABaraapppp:135	ABaraapppp	135	1365	-23634	-6	-12	1365	13.8	224	210	33	110233
ABarap:28	ABarap	28	1522	-23477	-136	-137	1522	18.6	263	308	57	217369
ABarapa:48	ABarapa	48	1456	-23543	-157	-157	1456	28.6	204	343	50	377358
ABarapaa:73	ABarapaa	73	1461	-23538	-94	-98	1461	27.8	145	326	44	398031
ABarapaaa:105	ABarapaaa	105	1321	-23678	-81	-85	1321	29.4	145	328	38	369888
ABarapaaaa:145	ABarapaaaa	145	1269	-23730	-22	-23	1269	33.9	112	333	32	230602
ABarapaaap:145	ABarapaaap	145	1307	-23692	-22	-17	1307	35.6	113	295	31	214686
ABarapaap:105	ABarapaap	105	1373	-23626	-44	-47	1373	19.2	184	305	39	294451
ABarapaapa:146	ABarapaapa	146	1356	-23643	19	15	1356	22.4	120	273	32	220830
ABarapaapp:146	ABarapaapp	146	1273	-23726	-78	-91	1273	18.0	149	258	31	181886
ABarapap:73	ABarapap	73	1457	-23542	-157	-159	1457	28.7	206	323	46	356291
ABarapapa:100	ABarapapa	100	1421	-23578	-61	-68	1421	26.4	203	291	40	264467
ABarapapaa:134	ABarapapaa	134	1289	-23710	-70	-76	1289	30.6	95	289	33	311383
ABarapapap:134	ABarapapap	134	1294	-23705	-46	-46	1294	30.7	130	263	35	261280
ABarapapp:100	ABarapapp	100	1394	-23605	-35	-36	1394	25.6	239	263	38	199801
ABarapappa:139	ABarapappa	139	1295	-23704	0	-9	1295	28.6	146	291	32	218738
ABarapappp:139	ABarapappp	139	1296	-23703	8	0	1296	23.5	175	285	33	198240
ABarapp:48	ABarapp	48	1509	-23490	-110	-110	1509	18.9	272	308	49	204748
ABarappa:73	ABarappa	73	1525	-23475	-86	-90	1525	18.1	228	310	44	227518
ABarappaa:104	ABarappaa	104	1401	-23598	-65	-66	1401	17.5	194	275	37	191221
ABarappaaa:141	ABarappaaa	141	1310	-23689	-14	-14	1310	21.4	109	228	32	192176
ABarappaap:141	ABarappaap	141	1328	-23671	0	0	1328	19.7	145	201	32	147258
ABarappap:104	ABarappap	104	1435	-23564	-19	-17	1435	15.9	229	239	38	141242
ABarappapa:140	ABarappapa	140	1260	-23739	-49	-55	1260	26.5	165	236	32	121039
ABarappapp:140	ABarappapp	140	1316	-23684	-37	-40	1316	16.6	181	237	30	105625
ABarappp:73	ABarappp	73	1495	-23504	-88	-90	1495	17.8	292	279	45	151899
ABarapppa:100	ABarapppa	100	1442	-23557	0	-1	1442	17.6	273	238	35	101494
ABarapppaa:139	ABarapppaa	139	1300	-23699	-24	-27	1300	19.1	192	269	33	130753
ABarapppap:139	ABarapppap	139	1312	-23687	-23	-31	1312	18.8	222	245	32	88584
ABarapppp:100	ABarapppp	100	1418	-23581	-43	-46	1418	17.8	309	189	39	114893
ABarappppa:136	ABarappppa	136	1287	-23712	-37	-24	1287	17.5	256	213	31	62030
ABarappppp:136	ABarappppp	136	1291	-23708	-19	-26	1291	21.1	293	209	33	76627
ABarp:16	ABarp	16	1372	-23627	-329	-329	1372	45.4	303	329	64	403863
ABarpa:28	ABarpa	28	1438	-23561	-262	-263	1438	41.2	259	357	59	391689
ABarpaa:47	ABarpaa	47	1464	-23535	-196	-196	1464	48.3	212	351	50	408650
ABarpaaa:69	ABarpaaa	69	1404	-23595	-162	-163	1404	42.6	166	352	45	469490
ABarpaaaa:99	ABarpaaaa	99	1377	-23622	-66	-72	1377	34.5	152	347	38	367904
ABarpaaaaa:141	ABarpaaaaa	141	1264	-23735	-38	-51	1264	39.4	145	351	31	183234
ABarpaaaap:141	ABarpaaaap	141	1206	-23793	-86	-97	1206	30.1	155	331	33	215316
ABarpaaap:99	ABarpaaap	99	1317	-23682	-160	-165	1317	48.6	172	356	38	313414
ABarpaaapa:138	ABarpaaapa	138	1276	-23723	-44	-48	1276	44.2	178	367	31	162291
ABarpaaapp:138	ABarpaaapp	138	1264	-23735	-69	-71	1264	54.3	190	353	33	145641
ABarpaap:69	ABarpaap	69	1450	-23549	-137	-144	1450	51.7	211	341	45	373789
ABarpaapa:97	ABarpaapa	97	1406	-23593	-95	-99	1406	38.1	199	362	40	379042
ABarpaapaa:134	ABarpaapaa	134	1196	-23803	-125	-134	1196	37.7	182	334	33	227688
ABarpaapap:134	ABarpaapap	134	1255	-23744	-78	-83	1255	32.8	198	363	35	244162
ABarpaapp:97	ABarpaapp	97	1400	-23599	-94	-104	1400	40.8	194	310	39	305224
ABarpaappa:136	ABarpaappa	136	1260	-23739	-70	-82	1260	48.7	177	286	34	176356
ABarpaappp:136	ABarpaappp	136	1284	-23715	-62	-78	1284	44.3	171	320	31	177744
ABarpap:47	ABarpap	47	1445	-23554	-196	-196	1445	38.7	282	282	51	282960
ABarpapa:70	ABarpapa	70	1446	-23553	-137	-141	1446	37.5	227	270	45	272660
ABarpapaa:102	ABarpapaa	102	1375	-23624	-52	-59	1375	34.2	186	262	38	256892
ABarpapaaa:143	ABarpapaaa	143	1273	-23726	-73	-78	1273	43.0	145	293	31	178253
ABarpapaap:143	ABarpapaap	143	1234	-23765	-104	-110	1234	36.6	167	273	31	165769
ABarpapap:102	ABarpapap	102	1338	-23661	-60	-66	1338	36.2	226	239	38	213489
ABarpapapa:142	ABarpapapa	142	1361	-23638	73	72	1361	31.0	207	274	32	141484
ABarpapapp:142	ABarpapapp	142	1260	-23739	-43	-51	1260	39.0	197	264	30	138026
ABarpapp:70	ABarpapp	70	1430	-23569	-125	-130	1430	39.7	292	260	45	232465
ABarpappa:99	ABarpappa	99	1343	-23656	-101	-109	1343	37.7	232	284	37	224317
ABarpappaa:138	ABarpappaa	138	1322	-23677	17	2	1322	35.2	191	308	30	159423
ABarpappap:138	ABarpappap	138	1278	-23721	-15	-11	1278	28.5	219	317	33	157136
ABarpappp:99	ABarpappp	99	1386	-23613	-37	-41	1386	41.5	269	260	38	206975
ABarpapppa:137	ABarpapppa	137	1242	-23757	-33	-41	1242	37.8	225	287	30	127694
ABarpapppp:137	ABarpapppp	137	1263	-23736	-35	-35	1263	30.7	256	272	32	101951
ABarpp:28	ABarpp	28	1416	-23583	-324	-325	1416	46.3	378	345	59	389801
ABarppa:49	ABarppa	49	1436	-23563	-247	-248	1436	54.6	302	337	50	368793
ABarppaa:71	ABarppaa	71	1395	-23604	-171	-177	1395	55.7	256	341	44	319681
ABarppaaa:99	ABarppaaa	99	1357	-23642	-60	-66	1357	50.0	217	361	37	278368
ABarppaaaa:144	ABarppaaaa	144	1220	-23779	-109	-125	1220	39.0	204	351	30	171138
ABarppaaap:144	ABarppaaap	144	1267	-23732	-56	-56	1267	46.0	219	376	32	168586
ABarppaap:99	ABarppaap	99	1357	-23642	-95	-101	1357	56.5	251	352	38	240554
ABarppaapa:140	ABarppaapa	140	1338	-23661	-28	-29	1338	45.5	236	339	31	140477
ABarppaapp:140	ABarppaapp	140	1320	-23679	8	15	1320	52.8	257	356	33	151995
ABarppap:71	ABarppap	71	1438	-23561	-167	-170	1438	53.7	335	330	44	298451
ABarppapa:99	ABarppapa	99	1348	-23651	-137	-144	1348	53.4	278	316	37	218425
ABarppapaa:140	ABarppapaa	140	1273	-23726	-65	-67	1273	55.3	241	301	31	106354
ABarppapap:140	ABarppapap	140	1319	-23680	-25	-27	1319	56.8	275	309	33	114021
ABarppapp:99	ABarppapp	99	1384	-23615	-105	-108	1384	49.1	321	320	38	220228
ABarppappa:136	ABarppappa	136	1297	-23702	-55	-61	1297	49.1	299	322	33	126628
ABarppappp:136	ABarppappp	136	1335	-23664	-19	-25	1335	49.1	336	297	32	110237
ABarppp:49	ABarppp	49	1452	-23547	-233	-235	1452	44.5	374	319	50	360142
ABarpppa:70	ABarpppa	70	1435	-23564	-177	-184	1435	42.5	304	308	44	284239
ABarpppaa:102	ABarpppaa	102	1355	-23644	-110	-117	1355	44.2	226	325	35	241365
ABarpppaaa:146	ABarpppaaa	146	1307	-23692	1	-16	1307	42.4	198	324	28	166615
ABarpppaap:146	ABarpppaap	146	1274	-23725	-65	-64	1274	51.0	226	309	34	141500
ABarpppap:102	ABarpppap	102	1390	-23609	-90	-96	1390	41.4	279	316	38	242772
ABarpppapa:139	ABarpppapa	139	1219	-23780	-79	-88	1219	38.5	243	310	32	144840
ABarpppapp:139	ABarpppapp	139	1281	-23718	-49	-53	1281	41.4	277	303	33	123132
ABarpppp:70	ABarpppp	70	1428	-23571	-166	-167	1428	38.6	384	303	45	248168
ABarppppa:98	ABarppppa	98	1383	-23616	-77	-82	1383	39.3	301	270	38	195399
ABarppppaa:135	ABarppppaa	135	1328	-23671	0	-5	1328	34.4	286	259	31	105425
ABarppppap:135	ABarppppap	135	1268	-23731	-49	-57	1268	45.9	305	271	32	105369
ABarppppp:98	ABarppppp	98	1395	-23604	-62	-65	1395	34.9	342	274	39	195421
ABarpppppa:135	ABarpppppa	135	1287	-23712	-41	-39	1287	42.8	329	249	32	117841
ABarpppppp:135	ABarpppppp	135	1315	-23684	-23	-21	1315	33.9	333	245	34	123039
ABp:1	ABp	1	1419	-23580	-471	-471	1419	31.3	386	332	86	1309432
ABpl:4	ABpl	4	1456	-23544	-300	-301	1456	47.7	337	240	69	539767
ABpla:16	ABpla	16	1386	-23613	-304	-304	1386	55.5	218	237	64	307842
ABplaa:28	ABplaa	28	1421	-23578	-283	-283	1421	56.1	176	284	58	284067
ABplaaa:47	ABplaaa	47	1411	-23588	-196	-196	1411	58.2	142	283	51	294182
ABplaaaa:68	ABplaaaa	68	1411	-23588	-120	-119	1411	59.8	123	261	45	261791
ABplaaaaa:97	ABplaaaaa	97	1334	-23665	-67	-68	1334	60.1	207	262	37	154378
ABplaaaaaa:138	ABplaaaaaa	138	1299	-23700	-3	-3	1299	64.0	283	293	33	75864
ABplaaaaap:138	ABplaaaaap	138	1274	-23725	-43	-38	1274	62.1	280	257	30	78970
ABplaaaap:97	ABplaaaap	97	1375	-23625	-41	-44	1375	63.6	163	274	37	152279
ABplaaaapa:137	ABplaaaapa	137	1255	-23744	-36	-38	1255	61.5	227	334	32	84549
ABplaaaapp:137	ABplaaaapp	137	1321	-23678	56	57	1321	66.0	253	314	29	46984
ABplaaap:68	ABplaaap	68	1427	-23572	-137	-147	1427	62.4	183	286	43	189717
ABplaaapa:98	ABplaaapa	98	1356	-23643	-42	-40	1356	65.6	206	298	34	82433
ABplaaapaa:141	ABplaaapaa	141	1263	-23736	-19	-18	1263	63.0	266	354	28	80744
ABplaaapap:141	ABplaaapap	141	1248	-23751	-63	-68	1248	63.6	304	337	31	75789
ABplaaapp:98	ABplaaapp	98	1384	-23615	-55	-57	1384	65.2	252	315	37	113080
ABplaaappa:140	ABplaaappa	140	1304	-23695	-20	-26	1304	60.5	335	360	32	102209
ABplaaappp:140	ABplaaappp	140	1263	-23736	-37	-40	1263	63.4	346	317	33	81870
ABplaap:47	ABplaap	47	1375	-23624	-254	-253	1375	50.4	215	230	52	298665
ABplaapa:68	ABplaapa	68	1427	-23572	-158	-159	1427	53.2	200	244	46	270763
ABplaapaa:95	ABplaapaa	95	1395	-23604	-36	-42	1395	62.0	244	267	36	130261
ABplaapaaa:134	ABplaapaaa	134	1368	-23631	89	93	1368	67.0	272	260	29	11316
ABplaapaap:134	ABplaapaap	134	1388	-23611	59	56	1388	66.3	325	295	30	39609
ABplaapap:95	ABplaapap	95	1390	-23609	-101	-111	1390	58.7	297	278	38	175022
ABplaapapa:136	ABplaapapa	136	1264	-23735	-55	-56	1264	57.1	331	302	32	101312
ABplaapapp:136	ABplaapapp	136	1328	-23671	18	21	1328	58.3	378	286	31	74566
ABplaapp:68	ABplaapp	68	1392	-23607	-159	-160	1392	53.0	284	232	47	274863
ABplaappa:96	ABplaappa	96	1368	-23631	-88	-93	1368	54.3	333	261	37	173203
ABplaappaa:136	ABplaappaa	136	1268	-23731	-33	-31	1268	49.9	356	266	29	91159
ABplaappap:136	ABplaappap	136	1332	-23667	23	21	1332	55.5	391	253	32	80044
ABplaappp:96	ABplaappp	96	1360	-23639	-101	-105	1360	55.0	381	256	40	177087
ABplaapppa:131	ABplaapppa	131	1273	-23726	-67	-72	1273	50.6	414	234	33	93547
ABplaapppp:131	ABplaapppp	131	1300	-23699	-19	-17	1300	59.3	442	226	34	80866
ABplap:28	ABplap	28	1426	-23573	-254	-255	1426	58.0	296	270	57	225114
ABplapa:47	ABplapa	47	1463	-23536	-186	-186	1463	61.6	254	291	49	215423
ABplapaa:70	ABplapaa	70	1454	-23545	-116	-123	1454	64.9	241	276	41	138288
ABplapaaa:100	ABplapaaa	100	1350	-23649	-45	-52	1350	66.6	310	268	31	41801
ABplapaap:100	ABplapaap	100	1366	-23633	-71	-76	1366	63.1	336	322	38	138201
ABplapaapa:139	ABplapaapa	139	1214	-23785	-111	-119	1214	53.0	363	320	31	86853
ABplapaapp:139	ABplapaapp	139	1325	-23674	-5	-18	1325	57.6	372	349	32	85498
ABplapap:70	ABplapap	70	1438	-23561	-124	-126	1438	61.9	312	297	45	209828
ABplapapa:99	ABplapapa	99	1372	-23627	-85	-89	1372	54.2	345	331	36	151132
ABplapapaa:141	ABplapapaa	141	1244	-23755	-112	-111	1244	45.3	358	304	29	98818
ABplapapap:141	ABplapapap	141	1294	-23705	4	0	1294	45.8	398	294	32	78170
ABplapapp:99	ABplapapp	99	1375	-23624	-95	-97	1375	50.1	382	305	40	165823
ABplapappa:136	ABplapappa	136	1281	-23718	-40	-51	1281	45.4	387	256	31	79792
ABplapappp:136	ABplapappp	136	1295	-23704	-23	-25	1295	39.8	428	279	35	103283
ABplapp:47	ABplapp	47	1423	-23576	-149	-151	1423	55.9	303	216	49	237459
ABplappa:69	ABplappa	69	1388	-23611	-138	-141	1388	65.2	280	221	43	142171
ABplappaa:99	ABplappaa	99	1380	-23619	-31	-33	1380	66.1	314	225	33	63770
ABplappaaa:140	ABplappaaa	140	1355	-23644	55	44	1355	65.6	304	226	28	41768
ABplappaap:140	ABplappaap	140	1209	-23790	-153	-157	1209	66.4	340	219	26	26320
ABplappap:99	ABplappap	99	1340	-23659	-110	-116	1340	65.7	360	253	35	80955
ABplappapa:137	ABplappapa	137	1267	-23732	-45	-55	1267	62.7	362	244	30	68229
ABplappapp:137	ABplappapp	137	1317	-23682	-19	-34	1317	66.2	391	241	29	33084
ABplappp:69	ABplappp	69	1434	-23565	-125	-126	1434	61.0	348	210	45	194063
ABplapppa:96	ABplapppa	96	1371	-23628	-59	-63	1371	64.6	369	217	35	86489
ABplapppaa:141	ABplapppaa	141	1356	-23643	43	25	1356	66.2	371	199	27	35960
ABplapppap:141	ABplapppap	141	1308	-23691	-61	-65	1308	66.1	421	206	32	44900
ABplapppp:96	ABplapppp	96	1379	-23620	-82	-89	1379	65.3	408	195	38	96944
ABplappppa:136	ABplappppa	136	1287	-23712	-29	-36	1287	65.3	396	162	31	58359
ABplappppp:136	ABplappppp	136	1255	-23744	-55	-58	1255	65.6	442	168	32	62125
ABplp:16	ABplp	16	1375	-23624	-333	-333	1375	49.5	331	145	63	359302
ABplpa:29	ABplpa	29	1407	-23592	-265	-264	1407	55.0	290	148	57	282153
ABplpaa:48	ABplpaa	48	1447	-23553	-226	-227	1447	61.8	264	156	47	217821
ABplpaaa:72	ABplpaaa	72	1512	-23487	-69	-80	1512	64.2	239	177	41	164357
ABplpaaaa:105	ABplpaaaa	105	1345	-23654	-35	-37	1345	57.4	240	216	33	123103
ABplpaaaaa:146	ABplpaaaaa	146	1251	-23748	-38	-30	1251	52.1	243	236	29	80485
ABplpaaaap:146	ABplpaaaap	146	1319	-23680	16	-11	1319	55.7	275	227	26	62799
ABplpaaap:105	ABplpaaap	105	1359	-23640	-26	-30	1359	66.1	252	223	33	61056
ABplpaaapa:144	ABplpaaapa	144	1239	-23760	-50	-36	1239	62.1	256	227	29	58856
ABplpaaapp:144	ABplpaaapp	144	1463	-23536	121	107	1463	66.7	277	223	28	35261
ABplpaap:72	ABplpaap	72	1501	-23498	-65	-70	1501	63.2	287	156	42	186819
ABplpaapa:100	ABplpaapa	100	1334	-23665	-74	-77	1334	65.6	237	189	33	83256
ABplpaapaa:141	ABplpaapaa	141	1269	-23730	-38	-35	1269	55.4	234	210	29	80704
ABplpaapap:141	ABplpaapap	141	1344	-23655	10	2	1344	60.4	270	190	28	69475
ABplpaapp:100	ABplpaapp	100	1399	-23600	-13	-18	1399	65.2	277	180	35	91153
ABplpaappa:135	ABplpaappa	135	1300	-23699	-35	-41	1300	55.8	294	202	30	90540
ABplpaappp:135	ABplpaappp	135	1299	-23700	-19	-19	1299	64.0	304	187	31	68848
ABplpap:48	ABplpap	48	1401	-23598	-239	-239	1401	50.3	330	120	50	361481
ABplpapa:70	ABplpapa	70	1389	-23610	-179	-179	1389	54.0	296	136	44	288752
ABplpapaa:98	ABplpapaa	98	1333	-23666	-88	-94	1333	54.7	282	232	36	170061
ABplpapaaa:141	ABplpapaaa	141	1223	-23776	-71	-79	1223	56.0	296	253	30	91568
ABplpapaap:141	ABplpapaap	141	1217	-23782	-77	-78	1217	56.2	329	246	30	92334
ABplpapap:98	ABplpapap	98	1349	-23650	-75	-87	1349	54.8	317	210	36	170269
ABplpapapa:139	ABplpapapa	139	1274	-23725	-44	-50	1274	52.8	326	208	30	101402
ABplpapapp:139	ABplpapapp	139	1257	-23742	-55	-62	1257	54.3	356	231	29	79913
ABplpapp:70	ABplpapp	70	1418	-23581	-172	-183	1418	52.1	358	134	45	316989
ABplpappa:98	ABplpappa	98	1351	-23648	-78	-84	1351	53.6	353	211	36	171950
ABplpappaa:137	ABplpappaa	137	1254	-23745	-84	-86	1254	53.0	362	195	28	98267
ABplpappap:137	ABplpappap	137	1329	-23670	-11	-17	1329	57.8	389	207	32	92063
ABplpappp:98	ABplpappp	98	1387	-23612	-88	-94	1387	56.1	394	188	39	198625
ABplpapppa:133	ABplpapppa	133	1219	-23780	-118	-118	1219	56.9	440	183	33	109212
ABplpapppp:133	ABplpapppp	133	1310	-23690	-48	-52	1310	52.1	403	172	32	126466
ABplpp:29	ABplpp	29	1426	-23573	-280	-280	1426	55.3	386	157	57	269960
ABplppa:48	ABplppa	48	1441	-23558	-216	-216	1441	61.6	370	167	48	215997
ABplppaa:71	ABplppaa	71	1428	-23571	-118	-123	1428	60.9	335	133	41	213442
ABplppaaa:103	ABplppaaa	103	1333	-23666	-36	-38	1333	61.0	276	149	33	122303
ABplppaaaa:148	ABplppaaaa	148	1197	-23802	-114	-115	1197	61.7	252	156	29	65924
ABplppaaap:148	ABplppaaap	148	1295	-23704	-36	-40	1295	64.5	282	172	28	54166
ABplppaap:103	ABplppaap	103	1318	-23681	-87	-88	1318	62.1	321	135	35	128521
ABplppaapa:141	ABplppaapa	141	1342	-23657	42	50	1342	63.5	290	128	31	70091
ABplppaapp:141	ABplppaapp	141	1241	-23758	-74	-76	1241	65.5	326	129	29	55864
ABplppap:71	ABplppap	71	1462	-23537	-104	-108	1462	62.5	402	162	43	189679
ABplppapa:99	ABplppapa	99	1389	-23610	-52	-58	1389	64.5	325	171	33	90289
ABplppapaa:143	ABplppapaa	143	1330	-23669	25	18	1330	64.3	320	160	28	55761
ABplppapap:143	ABplppapap	143	1273	-23726	-65	-63	1273	65.0	349	183	29	49874
ABplppapp:99	ABplppapp	99	1372	-23627	-62	-65	1372	63.6	366	148	37	134321
ABplppappa:136	ABplppappa	136	1332	-23667	-1	-7	1332	58.1	340	128	30	96466
ABplppappp:136	ABplppappp	136	1267	-23732	-76	-80	1267	62.9	371	129	34	88749
ABplppp:48	ABplppp	48	1427	-23572	-230	-231	1427	49.0	413	119	50	365933
ABplpppa:71	ABplpppa	71	1424	-23575	-139	-146	1424	52.1	415	121	43	289125
ABplpppaa:103	ABplpppaa	103	1328	-23671	-77	-79	1328	56.2	393	124	36	190625
ABplpppaaa:145	ABplpppaaa	145	1193	-23806	-141	-139	1193	55.9	354	158	29	81463
ABplpppaap:145	ABplpppaap	145	1331	-23668	-3	-13	1331	56.2	395	146	30	92111
ABplpppap:103	ABplpppap	103	1329	-23670	-93	-100	1329	61.9	425	139	36	146074
ABplpppapa:144	ABplpppapa	144	1346	-23653	2	4	1346	58.8	408	117	30	91238
ABplpppapp:144	ABplpppapp	144	1350	-23649	30	28	1350	60.5	450	116	33	99628
ABplpppp:71	ABplpppp	71	1414	-23585	-137	-137	1414	55.2	467	138	44	276248
ABplppppa:101	ABplppppa	101	1346	-23653	-34	-38	1346	60.8	463	134	35	151561
ABplppppaa:145	ABplppppaa	145	1298	-23701	1	1	1298	62.9	479	154	31	82207
ABplppppap:145	ABplppppap	145	1306	-23693	-66	-68	1306	57.5	454	143	31	106439
ABplppppp:101	ABplppppp	101	1354	-23645	-67	-69	1354	62.6	490	181	38	147231
ABplpppppa:142	ABplpppppa	142	1229	-23770	-85	-78	1229	63.5	507	209	32	75411
ABplpppppp:142	ABplpppppp	142	1277	-23722	-48	-51	1277	59.7	487	178	32	86280
ABpr:4	ABpr	4	1524	-23475	-206	-207	1524	22.3	416	321	69	482273
ABpra:16	ABpra	16	1472	-23527	-159	-159	1472	23.4	399	345	64	344431
ABpraa:28	ABpraa	28	1529	-23470	-163	-163	1529	22.1	361	347	58	259103
ABpraaa:47	ABpraaa	47	1432	-23567	-232	-232	1432	35.0	293	371	50	372567
ABpraaaa:71	ABpraaaa	71	1443	-23556	-147	-149	1443	43.2	256	371	44	408923
ABpraaaaa:103	ABpraaaaa	103	1365	-23634	-109	-116	1365	48.8	267	380	36	282706
ABpraaaaaa:142	ABpraaaaaa	142	1318	-23681	7	-1	1318	55.8	294	371	30	125252
ABpraaaaap:142	ABpraaaaap	142	1298	-23701	-54	-65	1298	49.2	274	385	32	156992
ABpraaaap:103	ABpraaaap	103	1389	-23610	-69	-73	1389	49.4	308	379	38	290646
ABpraaaapa:141	ABpraaaapa	141	1279	-23720	-45	-42	1279	45.3	327	389	32	163038
ABpraaaapp:141	ABpraaaapp	141	1303	-23696	-27	-29	1303	53.4	328	368	34	153002
ABpraaap:71	ABpraaap	71	1454	-23545	-155	-165	1454	46.4	314	372	44	360988
ABpraaapa:101	ABpraaapa	101	1388	-23611	-71	-75	1388	43.3	334	375	36	256634
ABpraaapaa:144	ABpraaapaa	144	1284	-23715	-50	-49	1284	44.5	306	351	30	126391
ABpraaapap:144	ABpraaapap	144	1242	-23757	-87	-95	1242	47.7	353	345	32	127038
ABpraaapp:101	ABpraaapp	101	1357	-23642	-135	-138	1357	46.9	376	367	39	237193
ABpraaappa:135	ABpraaappa	135	1255	-23744	-98	-106	1255	42.2	425	340	36	148361
ABpraaappp:135	ABpraaappp	135	1311	-23688	9	4	1311	45.4	384	346	32	128106
ABpraap:47	ABpraap	47	1563	-23436	-95	-98	1563	22.0	356	325	51	220790
ABpraapa:70	ABpraapa	70	1510	-23489	-110	-110	1510	28.9	284	364	45	350660
ABpraapaa:100	ABpraapaa	100	1416	-23583	-71	-71	1416	37.9	262	368	39	309283
ABpraapaaa:143	ABpraapaaa	143	1264	-23735	-127	-134	1264	41.3	256	364	32	177697
ABpraapaap:143	ABpraapaap	143	1300	-23699	-74	-87	1300	40.1	284	387	33	195197
ABpraapap:100	ABpraapap	100	1415	-23584	-36	-39	1415	29.8	297	369	39	263104
ABpraapapa:138	ABpraapapa	138	1331	-23668	-5	-11	1331	33.3	275	378	33	171167
ABpraapapp:138	ABpraapapp	138	1313	-23686	-9	-16	1313	28.4	316	371	32	143203
ABpraapp:70	ABpraapp	70	1509	-23490	-102	-105	1509	28.5	351	331	46	259920
ABpraappa:99	ABpraappa	99	1438	-23561	-27	-30	1438	22.8	336	349	38	219648
ABpraappaa:142	ABpraappaa	142	1312	-23687	-37	-35	1312	18.5	317	343	30	115750
ABpraappap:142	ABpraappap	142	1308	-23691	-26	-34	1308	26.7	347	330	32	105210
ABpraappp:99	ABpraappp	99	1415	-23584	-63	-65	1415	26.2	382	323	40	177708
ABpraapppa:136	ABpraapppa	136	1319	-23680	6	5	1319	27.2	367	302	32	97943
ABpraapppp:136	ABpraapppp	136	1347	-23652	12	10	1347	28.3	425	317	34	109300
ABprap:28	ABprap	28	1440	-23559	-255	-256	1440	31.8	465	339	57	306017
ABprapa:48	ABprapa	48	1472	-23527	-161	-161	1472	37.5	399	377	49	397738
ABprapaa:72	ABprapaa	72	1423	-23576	-167	-172	1423	40.9	358	384	43	361217
ABprapaaa:102	ABprapaaa	102	1355	-23644	-83	-86	1355	33.3	334	380	37	280451
ABprapaaaa:145	ABprapaaaa	145	1207	-23793	-173	-181	1207	36.9	311	378	30	166667
ABprapaaap:145	ABprapaaap	145	1268	-23731	-57	-59	1268	34.1	336	362	29	132102
ABprapaap:102	ABprapaap	102	1381	-23618	-78	-79	1381	38.1	386	384	37	255546
ABprapaapa:140	ABprapaapa	140	1225	-23775	-93	-98	1225	34.8	352	387	31	135509
ABprapaapp:140	ABprapaapp	140	1251	-23748	-68	-74	1251	39.9	373	370	32	128462
ABprapap:72	ABprapap	72	1479	-23520	-117	-119	1479	40.7	405	360	44	291180
ABprapapa:100	ABprapapa	100	1355	-23644	-91	-94	1355	38.8	346	335	36	183676
ABprapapaa:142	ABprapapaa	142	1282	-23717	-56	-60	1282	38.5	298	328	31	115245
ABprapapap:142	ABprapapap	142	1296	-23703	-40	-45	1296	39.7	343	321	32	116298
ABprapapp:100	ABprapapp	100	1405	-23594	-71	-74	1405	38.5	399	335	38	195291
ABprapappa:134	ABprapappa	134	1287	-23712	-24	-32	1287	35.5	370	318	31	106233
ABprapappp:134	ABprapappp	134	1217	-23782	-124	-131	1217	36.5	403	343	34	116216
ABprapp:48	ABprapp	48	1430	-23569	-211	-211	1430	37.0	483	334	50	329679
ABprappa:70	ABprappa	70	1491	-23508	-69	-68	1491	31.8	458	359	45	299773
ABprappaa:101	ABprappaa	101	1407	-23592	-10	-14	1407	22.9	402	358	37	188429
ABprappaaa:143	ABprappaaa	143	1325	-23674	-30	-42	1325	17.4	355	330	32	91315
ABprappaap:143	ABprappaap	143	1259	-23740	-103	-101	1259	22.1	388	345	33	110580
ABprappap:101	ABprappap	101	1382	-23617	-35	-37	1382	28.7	447	361	37	213508
ABprappapa:141	ABprappapa	141	1325	-23674	15	11	1325	27.2	405	371	32	140361
ABprappapp:141	ABprappapp	141	1272	-23727	-50	-53	1272	32.1	441	371	33	138754
ABprappp:70	ABprappp	70	1435	-23564	-139	-142	1435	40.2	470	308	46	274692
ABprapppa:100	ABprapppa	100	1378	-23621	-63	-68	1378	34.7	460	330	37	217681
ABprapppaa:145	ABprapppaa	145	1244	-23755	-89	-82	1244	34.7	445	343	30	107955
ABprapppap:145	ABprapppap	145	1285	-23714	-52	-61	1285	35.2	484	337	34	133099
ABprapppp:100	ABprapppp	100	1387	-23612	-81	-83	1387	33.7	496	345	41	249646
ABprappppa:138	ABprappppa	138	1237	-23762	-41	-42	1237	29.0	514	349	33	133926
ABprappppp:138	ABprappppp	138	1239	-23760	-99	-100	1239	36.7	546	325	34	158644
ABprp:16	ABprp	16	1468	-23531	-205	-205	1468	20.1	483	240	62	225252
ABprpa:29	ABprpa	29	1527	-23472	-110	-111	1527	14.6	456	216	55	139079
ABprpaa:48	ABprpaa	48	1514	-23485	-83	-86	1514	19.5	420	316	48	167353
ABprpaaa:72	ABprpaaa	72	1518	-23481	-71	-72	1518	21.1	327	341	43	206168
ABprpaaaa:104	ABprpaaaa	104	1322	-23677	-93	-93	1322	31.0	256	340	35	200713
ABprpaaaaa:148	ABprpaaaaa	148	1269	-23730	-36	-52	1269	33.7	233	338	30	142616
ABprpaaaap:148	ABprpaaaap	148	1306	-23693	-41	-45	1306	32.0	264	354	30	140191
ABprpaaap:104	ABprpaaap	104	1397	-23602	-45	-48	1397	21.4	283	331	38	198451
ABprpaaapa:143	ABprpaaapa	143	1298	-23701	-21	-18	1298	24.3	242	337	33	147515
ABprpaaapp:143	ABprpaaapp	143	1285	-23715	-67	-75	1285	20.3	278	335	30	108031
ABprpaap:72	ABprpaap	72	1533	-23466	-52	-53	1533	21.8	404	336	44	180732
ABprpaapa:99	ABprpaapa	99	1353	-23646	-106	-107	1353	26.0	300	309	35	152281
ABprpaapaa:141	ABprpaapaa	141	1292	-23707	-16	-37	1292	30.9	266	311	30	118466
ABprpaapap:141	ABprpaapap	141	1261	-23739	-84	-83	1261	30.1	303	325	30	108848
ABprpaapp:99	ABprpaapp	99	1421	-23578	-59	-62	1421	17.2	330	296	37	123250
ABprpaappa:136	ABprpaappa	136	1284	-23715	-6	-13	1284	22.5	272	292	30	101948
ABprpaappp:136	ABprpaappp	136	1346	-23653	8	6	1346	18.3	308	303	32	94949
ABprpap:48	ABprpap	48	1506	-23494	-56	-56	1506	19.7	485	222	47	136966
ABprpapa:72	ABprpapa	72	1510	-23489	-56	-58	1510	15.9	378	275	44	119500
ABprpapaa:103	ABprpapaa	103	1359	-23640	-65	-67	1359	28.6	325	280	35	118042
ABprpapaaa:140	ABprpapaaa	140	1315	-23684	-25	-25	1315	32.5	332	288	30	74225
ABprpapaap:140	ABprpapaap	140	1330	-23669	16	14	1330	35.4	300	289	29	77269
ABprpapap:103	ABprpapap	103	1359	-23640	-76	-78	1359	24.6	365	247	36	107498
ABprpapapa:141	ABprpapapa	141	1359	-23640	34	36	1359	28.2	335	242	34	93989
ABprpapapp:141	ABprpapapp	141	1307	-23692	4	0	1307	20.6	364	251	31	54305
ABprpapp:72	ABprpapp	72	1448	-23551	-82	-85	1448	21.2	433	266	44	134868
ABprpappa:99	ABprpappa	99	1350	-23649	-83	-84	1350	32.1	384	269	36	117713
ABprpappaa:141	ABprpappaa	141	1274	-23725	-42	-38	1274	38.4	357	269	29	82082
ABprpappap:141	ABprpappap	141	1268	-23731	-39	-43	1268	33.0	383	270	32	82413
ABprpappp:99	ABprpappp	99	1307	-23692	-123	-125	1307	31.9	431	290	38	132162
ABprpapppa:138	ABprpapppa	138	1309	-23690	12	10	1309	28.5	423	262	33	88093
ABprpapppp:138	ABprpapppp	138	1280	-23719	-23	-24	1280	32.2	458	290	34	103507
ABprpp:29	ABprpp	29	1535	-23464	-157	-158	1535	20.6	523	260	57	229429
ABprppa:49	ABprppa	49	1534	-23465	-89	-89	1534	16.6	486	311	48	187370
ABprppaa:73	ABprppaa	73	1506	-23493	-75	-77	1506	16.0	445	315	43	156523
ABprppaaa:105	ABprppaaa	105	1386	-23613	-36	-30	1386	19.6	329	264	36	117334
ABprppaaaa:148	ABprppaaaa	148	1292	-23707	16	21	1292	22.1	269	260	32	91865
ABprppaaap:148	ABprppaaap	148	1297	-23702	-8	-12	1297	24.8	308	274	30	90112
ABprppaap:105	ABprppaap	105	1444	-23555	3	3	1444	15.7	379	279	38	109227
ABprppaapa:142	ABprppaapa	142	1331	-23668	4	2	1331	17.2	315	259	31	70576
ABprppaapp:142	ABprppaapp	142	1299	-23700	-56	-63	1299	18.2	340	286	31	67262
ABprppap:73	ABprppap	73	1504	-23496	-66	-66	1504	20.9	497	297	45	184939
ABprppapa:101	ABprppapa	101	1447	-23552	-16	-19	1447	14.3	427	287	37	114872
ABprppapaa:144	ABprppapaa	144	1401	-23598	46	50	1401	15.0	378	298	31	65626
ABprppapap:144	ABprppapap	144	1341	-23658	-4	-6	1341	15.8	416	316	32	81702
ABprppapp:101	ABprppapp	101	1454	-23545	-15	-16	1454	19.7	461	321	39	158516
ABprppappa:136	ABprppappa	136	1296	-23703	-64	-68	1296	17.9	444	331	32	91184
ABprppappp:136	ABprppappp	136	1247	-23752	-76	-77	1247	24.0	472	343	33	109358
ABprppp:49	ABprppp	49	1485	-23514	-116	-118	1485	23.5	535	270	49	244681
ABprpppa:72	ABprpppa	72	1476	-23523	-71	-74	1476	22.2	456	252	43	140503
ABprpppaa:107	ABprpppaa	107	1365	-23634	-20	-18	1365	18.0	409	241	36	93320
ABprpppaaa:149	ABprpppaaa	149	1413	-23586	71	63	1413	17.0	371	249	34	72492
ABprpppaap:149	ABprpppaap	149	1310	-23689	-21	-23	1310	21.2	412	269	32	67416
ABprpppap:107	ABprpppap	107	1356	-23643	-49	-48	1356	18.3	451	265	37	109452
ABprpppapa:149	ABprpppapa	149	1260	-23739	-117	-126	1260	15.7	431	280	32	70024
ABprpppapp:149	ABprpppapp	149	1257	-23742	-100	-110	1257	17.2	466	294	33	87629
ABprpppp:72	ABprpppp	72	1451	-23548	-123	-126	1451	33.3	507	267	45	207639
ABprppppa:102	ABprppppa	102	1371	-23628	-33	-35	1371	25.2	476	277	37	135139
ABprppppaa:145	ABprppppaa	145	1295	-23704	-49	-58	1295	16.3	494	307	33	94409
ABprppppap:145	ABprppppap	145	1252	-23747	-37	-44	1252	25.4	504	313	32	99729
ABprppppp:102	ABprppppp	102	1336	-23663	-121	-127	1336	35.6	492	297	39	186744
ABprpppppa:144	ABprpppppa	144	1263	-23736	-78	-85	1263	33.9	494	295	32	106096
ABprpppppp:144	ABprpppppp	144	1278	-23721	-48	-50	1278	39.7	519	295	34	131697
EMS:1	EMS	1	1429	-23570	-296	-296	1429	31.0	375	136	82	1258968
MS:7	MS	7	1531	-23468	-137	-138	1531	18.2	297	187	66	314144
MSa:20	MSa	20	1460	-23539	-197	-196	1460	27.3	254	153	64	324125
MSaa:36	MSaa	36	1460	-23539	-144	-145	1460	23.0	196	162	58	319660
MSaaa:55	MSaaa	55	1449	-23550	-109	-112	1449	20.7	178	183	51	261611
MSaaaa:80	MSaaaa	80	1489	-23510	-59	-57	1489	24.7	159	187	46	275583
MSaaaaa:106	MSaaaaa	106	1328	-23671	-71	-74	1328	27.0	146	181	39	227857
MSaaaaaa:141	MSaaaaaa	141	1271	-23728	-26	-34	1271	40.0	148	197	29	127753
MSaaaaap:141	MSaaaaap	141	1227	-23772	-64	-56	1227	34.8	147	146	37	218503
MSaaaap:106	MSaaaap	106	1324	-23675	-65	-68	1324	33.4	190	167	38	195454
MSaaaapa:141	MSaaaapa	141	1261	-23738	-23	-17	1261	30.2	198	155	34	146228
MSaaaapp:141	MSaaaapp	141	1326	-23673	34	27	1326	37.2	186	155	30	126717
MSaaap:80	MSaaap	80	1433	-23566	-89	-92	1433	26.8	227	171	44	205516
MSaaapa:107	MSaaapa	107	1374	-23625	-38	-40	1374	39.2	228	150	38	170919
MSaaapaa:140	MSaaapaa	140	1269	-23730	-37	-40	1269	36.6	214	105	34	134498
MSaaapap:140	MSaaapap	140	1269	-23730	-59	-62	1269	34.5	252	148	32	85243
MSaaapp:107	MSaaapp	107	1321	-23678	-42	-40	1321	34.2	262	109	36	192261
MSaaappa:154	MSaaappa	154	1371	-23628	72	70	1371	30.0	234	114	30	97273
MSaaappp:154	MSaaappp	154	1297	-23703	-118	-105	1297	36.0	262	92	30	135770
MSaap:55	MSaap	55	1447	-23552	-107	-109	1447	20.7	268	162	49	186297
MSaapa:80	MSaapa	80	1460	-23539	-83	-87	1460	20.1	258	146	45	185817
MSaapaa:105	MSaapaa	105	1380	-23619	-40	-42	1380	25.2	230	135	41	201366
MSaapaaa:137	MSaapaaa	137	1367	-23632	54	52	1367	18.8	240	163	36	114774
MSaapaap:137	MSaapaap	137	1266	-23733	-21	-16	1266	27.7	218	118	31	122510
MSaapap:105	MSaapap	105	1366	-23633	-54	-55	1366	26.3	299	119	38	204572
MSaapapa:142	MSaapapa	142	1307	-23692	-12	-13	1307	20.9	276	143	32	93765
MSaapapp:142	MSaapapp	142	1349	-23650	47	45	1349	26.3	302	109	32	127172
MSaapp:80	MSaapp	80	1416	-23583	-78	-78	1416	32.7	308	106	43	294293
MSaappa:111	MSaappa	111	1399	-23600	0	-2	1399	40.4	302	98	39	241126
MSaappaa:143	MSaappaa	143	1809	-23190	450	442	1809	36.6	288	101	32	125729
MSaappap:143	MSaappap	143	2016	-22983	587	603	2016	42.0	340	93	32	132002
MSaappp:111	MSaappp	111	1522	-23477	71	99	1522	35.4	357	101	34	195901
MSap:36	MSap	36	1415	-23584	-213	-215	1415	37.3	264	134	55	361090
MSapa:56	MSapa	56	1427	-23572	-128	-131	1427	36.4	248	147	49	283949
MSapaa:81	MSapaa	81	1435	-23564	-86	-86	1435	40.3	206	183	43	227336
MSapaaa:107	MSapaaa	107	1311	-23688	-73	-76	1311	44.6	199	196	35	131310
MSapaaaa:142	MSapaaaa	142	1217	-23782	-66	-75	1217	43.5	220	218	30	93727
MSapaaap:142	MSapaaap	142	1257	-23742	-52	-58	1257	43.5	221	174	33	93497
MSapaap:107	MSapaap	107	1291	-23708	-86	-90	1291	51.8	244	166	35	126835
MSapaapa:145	MSapaapa	145	1260	-23739	-27	-27	1260	49.8	245	181	30	71859
MSapaapp:145	MSapaapp	145	1278	-23721	-45	-50	1278	52.0	270	150	31	80472
MSapap:81	MSapap	81	1402	-23597	-106	-111	1402	39.2	279	142	41	202066
MSapapa:108	MSapapa	108	1302	-23697	-93	-98	1302	47.5	271	154	38	159242
MSapapaa:140	MSapapaa	140	1288	-23711	-53	-56	1288	44.3	252	130	34	102588
MSapapap:140	MSapapap	140	1257	-23742	-125	-135	1257	45.3	289	92	31	94826
MSapapp:108	MSapapp	108	1285	-23714	-90	-101	1285	50.4	309	132	33	137763
MSapp:56	MSapp	56	1440	-23560	-121	-123	1440	30.3	316	120	49	271519
MSappa:81	MSappa	81	1417	-23582	-117	-121	1417	46.3	296	104	43	292775
MSappaa:107	MSappaa	107	1284	-23715	-94	-104	1284	52.2	298	106	38	200569
MSappaaa:146	MSappaaa	146	1268	-23731	-54	-62	1268	55.6	289	128	32	103754
MSappaap:146	MSappaap	146	1209	-23790	-158	-169	1209	50.5	327	98	31	112738
MSappap:107	MSappap	107	1320	-23680	-99	-101	1320	48.9	367	102	37	203646
MSappapa:155	MSappapa	155	1420	-23580	80	56	1420	55.0	350	106	30	97109
MSappapp:155	MSappapp	155	1520	-23480	155	193	1520	49.0	376	92	30	128043
MSappp:81	MSappp	81	1399	-23600	-119	-121	1399	41.1	368	105	41	269957
MSapppa:114	MSapppa	114	2203	-22796	762	766	2203	40.0	384	94	34	193881
MSapppp:114	MSapppp	114	1966	-23033	505	502	1966	42.8	422	126	38	183547
MSp:20	MSp	20	1498	-23501	-112	-113	1498	22.8	367	219	63	202054
MSpa:36	MSpa	36	1505	-23494	-81	-81	1505	19.2	295	216	55	178932
MSpaa:56	MSpaa	56	1480	-23519	-56	-58	1480	17.6	293	244	48	120825
MSpaaa:80	MSpaaa	80	1446	-23554	-66	-70	1446	21.3	266	223	42	121064
MSpaaaa:106	MSpaaaa	106	1307	-23692	-81	-81	1307	30.5	222	203	39	148930
MSpaaaaa:140	MSpaaaaa	140	1191	-23808	-86	-90	1191	35.8	202	221	31	105106
MSpaaaap:140	MSpaaaap	140	1271	-23728	-25	-27	1271	32.6	234	197	35	108265
MSpaaap:106	MSpaaap	106	1344	-23655	-35	-35	1344	25.2	282	201	39	112182
MSpaaapa:141	MSpaaapa	141	1300	-23699	-8	0	1300	28.4	261	222	31	75520
MSpaaapp:141	MSpaaapp	141	1319	-23680	-6	-16	1319	16.0	283	200	33	85080
MSpaap:80	MSpaap	80	1475	-23524	-40	-41	1475	27.1	320	182	42	133553
MSpaapa:108	MSpaapa	108	1344	-23655	-61	-60	1344	35.2	280	168	37	125629
MSpaapaa:141	MSpaapaa	141	1246	-23753	-48	-48	1246	33.6	280	193	34	92089
MSpaapap:141	MSpaapap	141	1283	-23716	-42	-47	1283	33.1	296	141	31	83901
MSpaapp:108	MSpaapp	108	1348	-23651	-41	-36	1348	35.9	327	136	33	135177
MSpap:56	MSpap	56	1497	-23502	-71	-70	1497	19.5	357	173	49	141078
MSpapa:80	MSpapa	80	1462	-23537	-82	-83	1462	20.2	347	138	45	161443
MSpapaa:105	MSpapaa	105	1366	-23633	-71	-68	1366	22.7	337	153	39	117511
MSpapaaa:136	MSpapaaa	136	1356	-23643	4	7	1356	19.0	318	189	35	79967
MSpapaap:136	MSpapaap	136	1300	-23699	-68	-63	1300	23.6	348	143	33	88235
MSpapap:105	MSpapap	105	1366	-23633	-39	-40	1366	32.4	375	151	37	139305
MSpapapa:142	MSpapapa	142	1377	-23622	-28	2	1377	29.1	321	186	30	76048
MSpapapp:142	MSpapapp	142	1323	-23676	-84	-81	1323	34.5	362	173	33	87222
MSpapp:80	MSpapp	80	1512	-23487	-10	-15	1512	25.4	403	168	42	132999
MSpappa:110	MSpappa	110	2289	-22710	769	787	2289	23.3	364	193	35	93793
MSpappp:110	MSpappp	110	2121	-22878	564	609	2121	25.2	413	181	40	113602
MSpp:36	MSpp	36	1509	-23490	-91	-93	1509	21.1	392	219	55	172925
MSppa:57	MSppa	57	1457	-23542	-88	-89	1457	25.0	373	252	48	125558
MSppaa:82	MSppaa	82	1445	-23554	-59	-61	1445	32.9	320	235	41	136175
MSppaaa:112	MSppaaa	112	1287	-23712	-52	-53	1287	38.3	280	211	35	103698
MSppaaaa:147	MSppaaaa	147	1176	-23823	-116	-120	1176	38.0	235	245	30	83744
MSppaaap:147	MSppaaap	147	1350	-23649	44	37	1350	40.0	260	210	30	74287
MSppaap:112	MSppaap	112	1296	-23703	-42	-46	1296	43.8	315	231	35	120988
MSppap:82	MSppap	82	1437	-23562	-74	-73	1437	35.7	390	227	42	141328
MSppapa:112	MSppapa	112	1303	-23696	-52	-59	1303	40.6	350	200	36	118475
MSppapaa:150	MSppapaa	150	1370	-23629	34	33	1370	38.5	336	199	33	92322
MSppapap:150	MSppapap	150	1288	-23711	-22	-29	1288	42.3	311	214	29	71462
MSppapp:112	MSppapp	112	1297	-23702	-59	-61	1297	42.3	385	220	35	110952
MSppp:57	MSppp	57	1464	-23535	-101	-103	1464	27.4	430	199	47	130119
MSpppa:81	MSpppa	81	1427	-23572	-70	-72	1427	27.8	433	201	42	125349
MSpppaa:112	MSpppaa	112	1344	-23655	-62	-48	1344	33.4	398	202	36	98959
MSpppap:112	MSpppap	112	1296	-23703	-62	-59	1296	39.7	430	226	35	88360
MSpppp:81	MSpppp	81	1438	-23561	-119	-125	1438	36.3	475	218	43	163011
MSppppa:112	MSppppa	112	1430	-23569	50	42	1430	36.8	464	226	37	110108
MSppppp:112	MSppppp	112	1484	-23515	76	82	1484	43.1	494	228	37	117973
E:7	E	7	1455	-23544	-256	-258	1455	29.1	462	148	65	394501
Ea:21	Ea	21	1457	-23543	-247	-247	1457	33.2	398	127	62	366917
Eal:39	Eal	39	1473	-23526	-188	-190	1473	31.3	345	135	55	300864
Eala:59	Eala	59	1439	-23560	-135	-136	1439	39.3	340	168	47	179862
Ealaa:83	Ealaa	83	1411	-23588	-130	-132	1411	42.0	320	183	41	145437
Ealaad:109	Ealaad	109	1312	-23687	-78	-81	1312	52.0	347	155	35	108343
Ealaada:144	Ealaada	144	1240	-23759	-81	-86	1240	56.0	314	161	30	58061
Ealaadp:144	Ealaadp	144	1285	-23714	-57	-64	1285	48.1	342	149	32	73462
Ealaav:109	Ealaav	109	1317	-23682	-77	-77	1317	43.6	312	175	35	101873
Ealaava:141	Ealaava	141	1223	-23776	-71	-76	1223	43.1	265	176	30	71197
Ealaavp:141	Ealaavp	141	1339	-23660	22	17	1339	47.1	305	177	32	66916
Ealap:83	Ealap	83	1470	-23529	-72	-77	1470	41.3	386	172	41	139251
Ealapa:112	Ealapa	112	1336	-23663	-57	-60	1336	42.5	368	154	37	112473
Ealapaa:144	Ealapaa	144	1235	-23764	-89	-88	1235	40.1	318	168	31	63376
Ealapap:144	Ealapap	144	1311	-23688	-42	-43	1311	41.3	372	144	30	61960
Ealapp:112	Ealapp	112	1323	-23676	-87	-86	1323	50.3	432	129	34	118756
Ealappa:144	Ealappa	144	1273	-23727	-141	-139	1273	48.4	390	126	34	125510
Ealappp:144	Ealappp	144	1424	-23575	44	46	1424	48.5	418	106	30	82135
Ealp:59	Ealp	59	1512	-23487	-97	-98	1512	32.0	419	124	49	205634
Ealpa:83	Ealpa	83	1443	-23556	-109	-116	1443	36.0	403	99	42	195461
Ealpaa:110	Ealpaa	110	1383	-23616	-58	-58	1383	24.5	387	123	38	110513
Ealpaaa:140	Ealpaaa	140	1362	-23637	-48	-53	1362	31.3	395	138	32	69933
Ealpaap:140	Ealpaap	140	1328	-23671	-16	-20	1328	22.6	377	123	30	60896
Ealpap:110	Ealpap	110	1341	-23658	-103	-98	1341	37.3	433	94	35	148246
Ealpapa:146	Ealpapa	146	1337	-23662	-188	-83	1337	38.3	420	110	31	90626
Ealpapp:146	Ealpapp	146	1506	-23493	24	84	1506	32.5	397	93	30	92744
Ealpp:83	Ealpp	83	1440	-23559	-129	-131	1440	35.0	463	115	40	189642
Ealppa:115	Ealppa	115	1809	-23190	383	388	1809	23.3	434	117	33	96528
Ealppp:115	Ealppp	115	1896	-23103	447	443	1896	34.0	473	100	38	160555
Ear:39	Ear	39	1491	-23508	-172	-174	1491	26.7	440	130	53	292307
Eara:61	Eara	61	1544	-23455	-83	-83	1544	19.7	465	146	47	133133
Earaa:86	Earaa	86	1523	-23476	-54	-59	1523	19.8	440	149	42	110272
Earaad:116	Earaad	116	1411	-23588	-42	-25	1411	18.0	437	149	37	76027
Earaav:116	Earaav	116	1467	-23532	14	29	1467	16.3	368	199	35	56777
Earap:86	Earap	86	1506	-23493	-58	-60	1506	22.0	503	156	42	135632
Earapa:117	Earapa	117	1378	-23621	-29	-18	1378	22.7	478	132	35	82824
Earapp:117	Earapp	117	1335	-23664	-22	-27	1335	19.9	497	179	34	62751
Earp:61	Earp	61	1418	-23581	-179	-180	1418	32.6	497	146	46	188346
Earpa:86	Earpa	86	1499	-23500	-51	-53	1499	30.3	473	167	41	124960
Earpaa:118	Earpaa	118	1330	-23669	-98	-73	1330	30.5	441	141	35	88267
Earpap:118	Earpap	118	1303	-23696	-55	-53	1303	30.5	446	205	33	60839
Earpp:86	Earpp	86	1437	-23562	-139	-146	1437	44.4	477	183	40	139652
Earppa:121	Earppa	121	1359	-23640	-43	-24	1359	43.7	416	181	34	72956
Earppp:121	Earppp	121	1360	-23639	37	35	1360	47.8	464	198	33	70972
Ep:21	Ep	21	1387	-23612	-339	-342	1387	41.5	503	155	61	407515
Epl:39	Epl	39	1446	-23553	-243	-249	1446	40.4	477	126	52	391987
Epla:60	Epla	60	1422	-23577	-211	-212	1422	44.6	485	119	46	287603
Eplaa:85	Eplaa	85	1404	-23595	-186	-193	1404	41.9	488	114	42	231187
Eplaaa:112	Eplaaa	112	1304	-23695	-100	-102	1304	45.6	476	107	37	170122
Eplaaaa:145	Eplaaaa	145	1354	-23645	-62	-59	1354	39.9	463	118	30	70419
Eplaaap:145	Eplaaap	145	1230	-23769	-94	-104	1230	44.9	492	91	32	92332
Eplaap:112	Eplaap	112	1270	-23729	-109	-117	1270	53.6	472	131	35	108617
Eplap:85	Eplap	85	1420	-23579	-149	-156	1420	49.7	533	154	40	215148
Eplapa:117	Eplapa	117	1285	-23714	-80	-83	1285	49.5	514	124	36	129179
Eplapaa:155	Eplapaa	155	1250	-23750	-184	-258	1250	43.0	474	114	30	71008
Eplapap:155	Eplapap	155	1442	-23558	146	140	1442	49.0	512	122	30	72807
Eplapp:117	Eplapp	117	1271	-23728	-61	-63	1271	52.7	561	153	30	110307
Eplp:60	Eplp	60	1456	-23543	-163	-164	1456	33.0	564	136	47	345689
Eplpa:85	Eplpa	85	1464	-23535	-157	-157	1464	32.1	559	129	43	256226
Eplpaa:111	Eplpaa	111	1344	-23655	-96	-94	1344	33.8	529	116	39	174830
Eplpaaa:145	Eplpaaa	145	1319	-23680	-100	-72	1319	33.3	490	120	30	66737
Eplpaap:145	Eplpaap	145	1382	-23617	-125	-29	1382	38.6	541	118	36	128861
Eplpap:111	Eplpap	111	1332	-23667	-55	-56	1332	42.1	570	130	36	183149
Eplpapa:151	Eplpapa	151	1304	-23695	-79	-85	1304	49.8	550	133	30	88565
Eplpapp:151	Eplpapp	151	1292	-23707	-77	-86	1292	42.0	555	112	30	122367
Eplpp:85	Eplpp	85	1396	-23603	-141	-143	1396	28.6	590	178	40	225004
Eplppa:123	Eplppa	123	2208	-22791	775	779	2208	25.8	533	135	35	135446
Eplppp:123	Eplppp	123	2108	-22891	703	710	2108	28.0	577	166	38	166448
Epr:39	Epr	39	1413	-23586	-210	-217	1413	38.3	539	157	52	422666
Epra:60	Epra	60	1406	-23593	-204	-211	1406	42.5	538	171	47	296347
Epraa:86	Epraa	86	1486	-23513	-84	-87	1486	28.8	536	188	40	157028
Epraaa:117	Epraaa	117	1291	-23708	-69	-71	1291	31.1	483	173	35	89250
Epraap:117	Epraap	117	1341	-23658	-50	-41	1341	30.1	531	163	34	99868
Eprap:86	Eprap	86	1436	-23563	-160	-161	1436	40.9	536	172	42	219857
Eprapa:117	Eprapa	117	1337	-23662	-42	-34	1337	40.2	464	157	35	106862
Eprapp:117	Eprapp	117	1246	-23753	-116	-125	1246	41.0	506	160	35	111938
Eprp:60	Eprp	60	1457	-23542	-134	-135	1457	27.2	570	218	47	259796
Eprpa:87	Eprpa	87	1476	-23523	-84	-89	1476	27.6	532	244	42	149194
Eprpaa:124	Eprpaa	124	1292	-23707	-41	-45	1292	23.5	501	220	37	80324
Eprpap:124	Eprpap	124	1273	-23726	-43	-45	1273	19.5	526	257	37	89541
Eprpp:87	Eprpp	87	1440	-23559	-65	-68	1440	20.6	500	218	42	123912
Eprppa:122	Eprppa	122	1281	-23718	-36	-36	1281	17.2	481	226	35	62812
Eprppp:122	Eprppp	122	1385	-23614	0	16	1385	17.5	441	206	33	44110
P2:1	P2	1	1508	-23491	-419	-419	1508	32.8	553	233	79	1116863
C:10	C	10	1429	-23570	-369	-369	1429	50.0	475	252	65	397903
Ca:23	Ca	23	1398	-23602	-346	-346	1398	53.5	406	256	61	270043
Caa:41	Caa	41	1394	-23605	-254	-255	1394	55.4	373	252	52	251190
Caaa:66	Caaa	66	1414	-23585	-184	-186	1414	54.9	366	262	47	208641
Caaaa:94	Caaaa	94	1341	-23658	-115	-118	1341	48.8	416	270	41	160831
Caaaaa:139	Caaaaa	139	1314	-23685	33	34	1314	53.2	420	297	35	83193
Caaaap:139	Caaaap	139	1344	-23655	0	2	1344	61.8	467	309	34	67678
Caaap:94	Caaap	94	1424	-23575	-148	-151	1424	61.0	447	281	40	142482
Caaapa:131	Caaapa	131	1342	-23657	-16	-22	1342	66.6	472	276	30	13170
Caaapp:131	Caaapp	131	1280	-23719	-31	-37	1280	64.9	402	298	35	75485
Caap:66	Caap	66	1493	-23506	-155	-157	1493	64.9	421	260	43	131109
Caapa:98	Caapa	98	1396	-23603	-41	-39	1396	63.3	430	322	35	94967
Caapp:98	Caapp	98	1412	-23587	-48	-56	1412	65.1	476	320	38	98157
Caappd:141	Caappd	141	1280	-23719	-76	-69	1280	61.6	525	343	31	74375
Caappv:141	Caappv	141	1295	-23704	-44	-40	1295	61.5	463	355	37	86456
Cap:41	Cap	41	1424	-23575	-248	-249	1424	50.2	452	206	52	295341
Capa:64	Capa	64	1454	-23545	-220	-222	1454	48.8	424	218	46	224323
Capaa:93	Capaa	93	1404	-23595	-105	-107	1404	49.6	451	238	40	169581
Capaaa:132	Capaaa	132	1304	-23695	-19	-17	1304	49.7	469	253	34	99194
Capaap:132	Capaap	132	1281	-23718	-48	-55	1281	62.2	492	245	33	84992
Capap:93	Capap	93	1432	-23567	-165	-167	1432	52.5	501	269	40	201403
Capapa:128	Capapa	128	1297	-23702	-65	-65	1297	51.3	504	284	34	102848
Capapp:128	Capapp	128	1317	-23682	-15	-22	1317	63.6	525	262	32	70501
Capp:64	Capp	64	1397	-23602	-214	-218	1397	49.1	504	220	46	265593
Cappa:96	Cappa	96	1322	-23677	-133	-140	1322	47.2	538	302	38	237077
Cappp:96	Cappp	96	1377	-23622	-91	-95	1377	56.0	564	291	41	245052
Capppa:138	Capppa	138	1237	-23763	-47	-51	1237	54.1	597	266	33	127311
Capppp:138	Capppp	138	1289	-23710	-47	-54	1289	53.6	569	312	36	147351
Cp:23	Cp	23	1406	-23594	-374	-375	1406	49.3	508	282	60	341374
Cpa:41	Cpa	41	1437	-23562	-287	-288	1437	56.7	451	297	53	289813
Cpaa:63	Cpaa	63	1378	-23621	-265	-267	1378	54.8	419	324	48	254442
Cpaaa:89	Cpaaa	89	1416	-23583	-156	-157	1416	55.2	419	342	42	211297
Cpaaaa:127	Cpaaaa	127	1242	-23757	-120	-121	1242	58.1	403	329	33	87719
Cpaaap:127	Cpaaap	127	1280	-23719	-66	-67	1280	52.8	451	355	36	136870
Cpaap:89	Cpaap	89	1478	-23521	-156	-158	1478	54.3	483	335	41	220781
Cpaapa:124	Cpaapa	124	1306	-23693	-67	-71	1306	51.6	505	354	35	145712
Cpaapp:124	Cpaapp	124	1319	-23680	-49	-50	1319	45.3	473	320	37	134432
Cpap:63	Cpap	63	1516	-23483	-159	-160	1516	63.1	487	289	44	169711
Cpapa:92	Cpapa	92	1342	-23657	-88	-93	1342	52.7	537	340	38	219271
Cpapaa:151	Cpapaa	151	1258	-23742	-44	-38	1258	43.2	531	296	34	122660
Cpapap:151	Cpapap	151	1245	-23754	-113	-108	1245	48.2	554	334	31	118735
Cpapp:92	Cpapp	92	1408	-23591	-131	-135	1408	63.7	520	290	39	136020
Cpappd:133	Cpappd	133	1295	-23704	-23	-25	1295	63.2	553	294	32	74234
Cpappv:133	Cpappv	133	1296	-23703	-65	-71	1296	62.1	508	310	33	77901
Cpp:41	Cpp	41	1441	-23558	-294	-294	1441	55.2	528	255	52	317621
Cppa:66	Cppa	66	1410	-23589	-176	-180	1410	55.0	543	190	46	324169
Cppaa:102	Cppaa	102	1330	-23669	-102	-107	1330	58.3	564	247	40	244304
Cppaaa:150	Cppaaa	150	1227	-23773	-64	-72	1227	59.0	586	264	31	119195
Cppaap:150	Cppaap	150	1243	-23756	-68	-65	1243	60.5	549	239	34	125413
Cppap:102	Cppap	102	1329	-23671	-97	-102	1329	55.5	560	176	40	306554
Cppapa:148	Cppapa	148	1296	-23703	0	-1	1296	56.0	582	195	35	180607
Cppapp:148	Cppapp	148	1262	-23737	-21	-16	1262	54.1	525	161	32	140425
Cppp:66	Cppp	66	1485	-23514	-202	-207	1485	62.6	474	214	45	213071
Cpppa:104	Cpppa	104	1338	-23661	-133	-140	1338	56.7	532	220	39	202947
Cpppaa:154	Cpppaa	154	1199	-23801	-231	-237	1199	54.5	564	242	32	124726
Cpppap:154	Cpppap	154	1167	-23832	-187	-193	1167	51.5	538	197	30	109611
Cpppp:104	Cpppp	104	1312	-23687	-99	-104	1312	54.3	492	196	38	206190
Cppppa:155	Cppppa	155	1136	-23864	-134	-134	1136	51.0	510	236	30	100133
Cppppp:155	Cppppp	155	1214	-23786	-242	-232	1214	50.0	494	192	30	107778
P3:10	P3	10	1411	-23588	-376	-377	1411	35.2	573	204	61	446760
D:28	D	28	1427	-23572	-352	-353	1427	34.7	589	263	57	318707
Da:52	Da	52	1414	-23585	-319	-325	1414	50.7	577	279	50	127730
Daa:86	Daa	86	1451	-23548	-276	-278	1451	50.6	572	225	43	82763
Daaa:119	Daaa	119	1296	-23703	-72	-79	1296	43.5	535	175	34	65571
Daap:119	Daap	119	1311	-23688	-75	-80	1311	45.0	570	203	38	88926
Dap:86	Dap	86	1404	-23595	-210	-211	1404	38.7	613	250	44	106965
Dapa:124	Dapa	124	1297	-23702	-64	-71	1297	44.2	584	250	39	80360
Dapp:124	Dapp	124	1290	-23709	-77	-72	1290	34.3	598	238	37	71731
Dp:52	Dp	52	1442	-23557	-247	-253	1442	42.3	540	295	50	111778
Dpa:89	Dpa	89	1443	-23556	-94	-96	1443	32.4	542	318	41	59977
Dpaa:129	Dpaa	129	1239	-23760	-112	-116	1239	35.7	567	285	37	61694
Dpap:129	Dpap	129	1319	-23680	-2	-3	1319	24.3	555	290	37	33984
Dpp:89	Dpp	89	1419	-23580	-220	-223	1419	46.8	562	291	43	80645
Dppa:128	Dppa	128	1312	-23687	-43	-44	1312	28.9	531	267	36	35674
Dppp:128	Dppp	128	1290	-23710	-65	-65	1290	37.7	530	248	38	66755
P4:28	P4	28	1386	-23613	-312	-316	1386	39.4	585	202	50	217374
Z2:73	Z2	73	1469	-23530	-177	-178	1469	34.3	567	280	43	68594
Z3:73	Z3	73	1361	-23638	-147	-140	1361	35.4	584	189	38	57540
