# Supplementary material for: Quantitative Differences in Nuclear β-catenin and TCF Pattern Embryonic Cells in C. elegans
Source: PLoS Genet. 2015 Oct 21;11(10):e1005585. doi: 10.1371/journal.pgen.1005585 (PMC4619327; doi:10.1371/journal.pgen.1005585)
Supplement: S1 Data — For each cell analyzed, birth time is given in column 3 and the average nuclear reporter intensity over the lifetime of the cell (corrected for background) is given in column 7 (“blot”). For information on each embryo’s strain information and experimental conditions, refer to S2 Table. (ZIP) [file pgen.1005585.s005.zip › CAs/CA20120306_ceh-13_pop-1i_L2.csv]

cellTime	cell	time	none	global	local	blot	cross	z	x	y	size	gweight
ABa:1	ABa	1	12417	-12583	-180	-180	12417	34.0	166	206	78	3119336
ABal:5	ABal	5	11098	-13901	-198	-198	11098	36.5	138	180	69	2643498
ABala:14	ABala	14	10023	-14976	-225	-225	10023	28.9	113	145	63	2459834
ABalaa:26	ABalaa	26	9214	-15785	-184	-183	9214	38.4	92	159	57	1750997
ABalaaa:42	ABalaaa	42	8557	-16442	-111	-112	8557	40.7	113	136	48	1042177
ABalaaaa:62	ABalaaaa	62	7865	-17134	-66	-67	7865	32.4	137	113	41	721009
ABalaaaal:94	ABalaaaal	94	7703	-17296	-179	-175	7703	28.7	156	152	34	499948
ABalaaaala:131	ABalaaaala	131	8990	-16009	-129	-128	8990	30.9	161	168	30	315673
ABalaaaalp:131	ABalaaaalp	131	9420	-15579	-459	-373	9420	23.8	165	180	29	334429
ABalaaaar:94	ABalaaaar	94	8026	-16973	-320	-222	8026	30.3	181	196	34	456213
ABalaaaarl:137	ABalaaaarl	137	8979	-16020	-114	-115	8979	37.0	175	206	28	250459
ABalaaaarr:137	ABalaaaarr	137	9236	-15764	19	20	9236	30.6	196	214	30	288330
ABalaaap:62	ABalaaap	62	7968	-17031	-93	-96	7968	33.0	186	106	41	629424
ABalaaapa:88	ABalaaapa	88	7457	-17542	-251	-211	7457	25.3	189	108	36	497944
ABalaaapal:122	ABalaaapal	122	8840	-16159	-66	-67	8840	37.4	196	141	29	285884
ABalaaapar:122	ABalaaapar	122	9645	-15354	-172	-148	9645	25.0	200	151	32	369687
ABalaaapp:88	ABalaaapp	88	7661	-17338	-286	-259	7661	31.4	196	150	34	394051
ABalaaappl:122	ABalaaappl	122	8951	-16048	-113	-115	8951	32.0	190	158	31	318561
ABalaaappr:122	ABalaaappr	122	9587	-15412	-331	-274	9587	26.6	199	203	31	339017
ABalaap:42	ABalaap	42	8588	-16411	-144	-145	8588	49.1	183	160	48	814448
ABalaapa:62	ABalaapa	62	7917	-17082	-74	-76	7917	42.6	206	102	41	547368
ABalaapaa:89	ABalaapaa	89	7467	-17532	-43	-50	7467	36.5	175	116	35	455280
ABalaapaaa:124	ABalaapaaa	124	8901	-16098	-62	-71	8901	44.6	174	169	29	323191
ABalaapaap:124	ABalaapaap	124	8906	-16093	-57	-61	8906	37.9	178	179	31	339143
ABalaapap:89	ABalaapap	89	7429	-17570	-83	-88	7429	44.7	190	116	35	400652
ABalaapapa:123	ABalaapapa	123	8838	-16161	-67	-67	8838	54.7	178	165	29	267385
ABalaapapp:123	ABalaapapp	123	8908	-16091	2	0	8908	47.1	196	153	30	294757
ABalaapp:62	ABalaapp	62	7848	-17151	-164	-166	7848	49.8	243	134	42	490948
ABalaappa:91	ABalaappa	91	7601	-17398	-59	-68	7601	49.6	213	120	35	396057
ABalaappaa:129	ABalaappaa	129	8851	-16148	-91	-94	8851	55.0	206	127	29	279071
ABalaappap:129	ABalaappap	129	8978	-16021	-99	-102	8978	59.4	221	156	30	220719
ABalaappp:91	ABalaappp	91	7465	-17534	-94	-96	7465	54.0	237	131	38	414952
ABalaapppa:125	ABalaapppa	125	8811	-16188	-128	-138	8811	55.0	234	122	30	264687
ABalaapppp:125	ABalaapppp	125	8966	-16033	-54	-70	8966	57.7	250	151	30	227349
ABalap:26	ABalap	26	9181	-15818	-210	-210	9181	20.3	132	135	59	1921717
ABalapa:42	ABalapa	42	8585	-16414	-100	-101	8585	28.7	167	177	48	954147
ABalapaa:61	ABalapaa	61	8690	-16309	531	544	8690	25.7	179	175	42	548645
ABalapaaa:91	ABalapaaa	91	12200	-12799	3156	3302	12200	19.0	244	231	36	389753
ABalapaaaa:127	ABalapaaaa	127	14958	-10041	3824	3962	14958	16.6	239	261	30	252461
ABalapaaap:127	ABalapaaap	127	13702	-11297	3265	3335	13702	16.2	275	278	30	265937
ABalapaap:91	ABalapaap	91	13746	-11253	4243	4209	13746	26.3	215	194	35	428589
ABalapaapa:130	ABalapaapa	130	12192	-12807	1584	1701	12192	20.1	186	213	30	333609
ABalapaapp:130	ABalapaapp	130	12222	-12777	1202	1454	12222	21.2	237	225	33	294607
ABalapap:61	ABalapap	61	8332	-16667	271	270	8332	20.6	255	192	44	475490
ABalapapa:90	ABalapapa	90	13395	-11604	4412	4540	13395	21.8	263	187	37	384629
ABalapapaa:123	ABalapapaa	123	13101	-11898	2512	2660	13101	9.6	275	232	31	245656
ABalapapap:123	ABalapapap	123	14097	-10902	3253	3455	14097	19.0	262	205	29	272278
ABalapapp:90	ABalapapp	90	11655	-13344	3040	3054	11655	12.8	304	228	38	356471
ABalapappa:126	ABalapappa	126	12578	-12421	2478	2521	12578	4.1	311	242	33	242137
ABalapappp:126	ABalapappp	126	13688	-11311	3737	3731	13688	6.7	348	276	33	261241
ABalapp:42	ABalapp	42	8636	-16363	-77	-78	8636	23.6	118	125	50	1308510
ABalappa:61	ABalappa	61	9362	-15637	1159	1165	9362	18.9	156	115	43	724322
ABalappaa:94	ABalappaa	94	16542	-8457	6846	6946	16542	13.6	178	166	37	601697
ABalappaaa:135	ABalappaaa	135	13754	-11245	2774	3080	13754	16.8	169	194	30	312787
ABalappaap:135	ABalappaap	135	14181	-10818	3125	3289	14181	10.1	192	209	32	321733
ABalappap:94	ABalappap	94	15563	-9436	5775	5882	15563	11.8	197	214	38	578123
ABalappapa:132	ABalappapa	132	15765	-9234	5057	5117	15765	10.6	173	250	31	348425
ABalappapp:132	ABalappapp	132	15475	-9525	4149	4372	15475	14.4	212	244	30	321109
ABalappp:61	ABalappp	61	8974	-16025	744	747	8974	20.1	200	133	42	585255
ABalapppa:90	ABalapppa	90	16984	-8015	7676	7725	16984	21.7	231	141	36	483985
ABalapppaa:125	ABalapppaa	125	18144	-6855	6577	6900	18144	12.3	216	166	30	333901
ABalapppap:125	ABalapppap	125	16696	-8303	5582	5900	16696	9.9	260	194	34	363393
ABalapppp:90	ABalapppp	90	16644	-8355	6170	6414	16644	17.4	218	183	36	466578
ABalappppa:127	ABalappppa	127	23503	-1496	11256	11371	23503	17.0	192	167	32	386343
ABalappppp:127	ABalappppp	127	19562	-5437	7315	7728	19562	14.6	232	199	32	351522
ABalp:14	ABalp	14	10111	-14888	-197	-197	10111	32.9	163	246	62	2084405
ABalpa:25	ABalpa	25	9235	-15764	-157	-158	9235	24.7	200	285	59	1760898
ABalpaa:41	ABalpaa	41	8605	-16394	-139	-139	8605	35.9	167	291	50	1053965
ABalpaaa:61	ABalpaaa	61	7984	-17015	-96	-100	7984	43.5	107	186	42	581563
ABalpaaaa:87	ABalpaaaa	87	7407	-17592	-73	-85	7407	47.6	113	183	36	507596
ABalpaaaaa:120	ABalpaaaaa	120	8711	-16288	-68	-81	8711	45.4	99	165	30	404123
ABalpaaaap:120	ABalpaaaap	120	8775	-16224	-31	-40	8775	49.9	100	187	31	402240
ABalpaaap:87	ABalpaaap	87	7400	-17599	-44	-45	7400	43.9	106	135	36	539147
ABalpaaapa:122	ABalpaaapa	122	8845	-16154	11	21	8845	31.4	90	122	30	459208
ABalpaaapp:122	ABalpaaapp	122	8854	-16145	33	56	8854	31.3	115	91	34	676598
ABalpaap:61	ABalpaap	61	7968	-17031	-135	-137	7968	38.1	146	225	42	547604
ABalpaapa:85	ABalpaapa	85	7434	-17565	-97	-100	7434	39.8	91	225	36	508998
ABalpaapaa:115	ABalpaapaa	115	8523	-16476	-4	-10	8523	50.3	112	223	33	429433
ABalpaapap:115	ABalpaapap	115	8443	-16556	-30	-37	8443	44.8	74	202	32	448874
ABalpaapp:85	ABalpaapp	85	7419	-17580	-99	-109	7419	36.7	90	181	37	584592
ABalpaappa:116	ABalpaappa	116	8475	-16524	-44	-47	8475	41.9	66	169	32	480849
ABalpaappp:116	ABalpaappp	116	8504	-16495	-19	-17	8504	43.7	87	141	32	469952
ABalpap:41	ABalpap	41	8656	-16343	-145	-146	8656	46.4	253	293	50	866633
ABalpapa:59	ABalpapa	59	8026	-16973	-115	-118	8026	50.2	168	241	42	470600
ABalpapaa:84	ABalpapaa	84	7382	-17617	-131	-134	7382	46.1	118	213	36	479958
ABalpapaaa:119	ABalpapaaa	119	8636	-16363	-91	-87	8636	40.5	96	196	31	475135
ABalpapaap:119	ABalpapaap	119	8736	-16263	10	-10	8736	41.8	111	225	31	429208
ABalpapap:84	ABalpapap	84	7433	-17566	-112	-122	7433	39.5	135	239	36	485396
ABalpapapa:114	ABalpapapa	114	8423	-16576	-51	-52	8423	35.3	84	228	32	475963
ABalpapapp:114	ABalpapapp	114	8465	-16534	-45	-45	8465	36.4	124	254	31	400885
ABalpapp:59	ABalpapp	59	8049	-16950	-126	-128	8049	45.4	231	251	44	473731
ABalpappa:83	ABalpappa	83	7408	-17591	-187	-188	7408	30.7	141	193	38	594235
ABalpappaa:113	ABalpappaa	113	8394	-16605	-103	-98	8394	33.4	114	191	31	459770
ABalpappap:113	ABalpappap	113	8415	-16584	-91	-108	8415	28.5	116	221	34	550012
ABalpappp:83	ABalpappp	83	7478	-17521	-137	-140	7478	36.4	182	237	39	488511
ABalpapppa:111	ABalpapppa	111	8411	-16588	-63	-69	8411	35.2	148	222	30	367752
ABalpapppp:111	ABalpapppp	111	8464	-16535	-72	-76	8464	36.0	181	260	35	497992
ABalpp:25	ABalpp	25	9225	-15774	-231	-232	9225	37.1	118	249	57	1707592
ABalppa:42	ABalppa	42	8542	-16457	-193	-193	8542	40.0	108	218	50	1061948
ABalppaa:61	ABalppaa	61	7928	-17071	-111	-111	7928	41.9	118	135	42	614013
ABalppaaa:86	ABalppaaa	86	7444	-17555	-32	-43	7444	44.8	136	163	36	418154
ABalppaaaa:117	ABalppaaaa	117	8638	-16362	49	30	8638	41.0	95	135	31	387968
ABalppaaap:117	ABalppaaap	117	8514	-16485	-48	-40	8514	40.8	114	110	30	382931
ABalppaap:86	ABalppaap	86	7370	-17629	-67	-67	7370	40.0	142	121	35	459588
ABalppaapa:120	ABalppaapa	120	8689	-16310	-40	-35	8689	37.3	130	91	30	392206
ABalppaapp:120	ABalppaapp	120	8705	-16294	-95	-100	8705	30.9	164	113	29	359208
ABalppap:61	ABalppap	61	7972	-17027	-150	-152	7972	44.3	168	169	43	483973
ABalppapa:84	ABalppapa	84	7495	-17504	-28	-31	7495	51.2	163	148	38	396345
ABalppapaa:113	ABalppapaa	113	8422	-16577	-38	-52	8422	41.2	150	112	32	403836
ABalppapap:113	ABalppapap	113	8416	-16583	-25	-32	8416	48.0	135	129	32	367731
ABalppapp:84	ABalppapp	84	7488	-17511	-99	-104	7488	43.1	170	189	37	404228
ABalppappa:113	ABalppappa	113	8444	-16556	-40	-39	8444	38.4	141	147	30	340417
ABalppappp:113	ABalppappp	113	8424	-16575	-89	-98	8424	39.8	148	187	31	326537
ABalppp:42	ABalppp	42	8601	-16398	-177	-178	8601	50.7	188	240	50	805493
ABalpppa:60	ABalpppa	60	7992	-17007	-115	-119	7992	51.2	137	188	45	534012
ABalpppaa:84	ABalpppaa	84	7398	-17601	-90	-96	7398	36.3	99	146	37	571509
ABalpppaaa:116	ABalpppaaa	116	8584	-16415	-25	-31	8584	31.1	113	154	31	440323
ABalpppaap:116	ABalpppaap	116	8542	-16457	-24	-35	8542	30.3	134	125	31	449670
ABalpppap:84	ABalpppap	84	7428	-17571	-88	-96	7428	42.3	87	177	38	536524
ABalpppapa:114	ABalpppapa	114	8471	-16528	-37	-43	8471	27.0	104	148	33	551840
ABalpppapp:114	ABalpppapp	114	8501	-16498	30	29	8501	33.9	80	172	33	486184
ABalpppp:60	ABalpppp	60	8062	-16937	-165	-166	8062	55.1	235	218	44	416921
ABalppppa:82	ABalppppa	82	7457	-17542	-163	-165	7457	54.2	180	202	39	381064
ABalppppaa:110	ABalppppaa	110	8304	-16695	-62	-67	8304	51.3	159	148	31	310587
ABalppppap:110	ABalppppap	110	8387	-16612	-36	-47	8387	50.7	186	194	33	335640
ABalppppp:82	ABalppppp	82	7513	-17486	-107	-107	7513	49.9	198	237	37	356533
ABalpppppa:109	ABalpppppa	109	8277	-16722	-121	-134	8277	47.5	142	192	30	309710
ABalpppppp:109	ABalpppppp	109	8330	-16669	-90	-95	8330	44.4	173	228	35	409073
ABar:5	ABar	5	11023	-13976	-147	-147	11023	17.5	215	203	70	2120365
ABara:14	ABara	14	10106	-14893	-172	-172	10106	40.4	245	110	63	1874060
ABaraa:25	ABaraa	25	9253	-15746	-173	-173	9253	42.8	177	122	57	1519906
ABaraaa:41	ABaraaa	41	8629	-16370	-146	-146	8629	49.0	254	120	50	866825
ABaraaaa:59	ABaraaaa	59	8010	-16989	-107	-107	8010	43.1	282	86	42	537696
ABaraaaaa:83	ABaraaaaa	83	7419	-17580	-41	-40	7419	39.0	253	69	37	508930
ABaraaaaaa:117	ABaraaaaaa	117	8562	-16437	-5	-1	8562	45.9	213	78	31	402154
ABaraaaaap:117	ABaraaaaap	117	8594	-16405	6	-1	8594	43.9	245	70	31	417863
ABaraaaap:83	ABaraaaap	83	7407	-17592	-43	-48	7407	40.0	294	78	36	483330
ABaraaaapa:117	ABaraaaapa	117	8582	-16417	-4	1	8582	33.2	230	56	32	473276
ABaraaaapp:117	ABaraaaapp	117	8562	-16437	-5	-8	8562	36.3	267	59	32	462239
ABaraaap:59	ABaraaap	59	8104	-16895	-76	-72	8104	52.6	338	123	45	475757
ABaraaapa:81	ABaraaapa	81	7408	-17591	-109	-104	7408	45.5	321	79	38	458620
ABaraaapaa:111	ABaraaapaa	111	8312	-16687	-60	-54	8312	47.3	271	82	32	386427
ABaraaapap:111	ABaraaapap	111	8354	-16645	-16	-22	8354	47.7	313	83	35	461986
ABaraaapp:81	ABaraaapp	81	7504	-17495	-111	-113	7504	47.8	368	103	38	411091
ABaraaappa:109	ABaraaappa	109	8282	-16717	-99	-111	8282	38.8	299	83	32	403495
ABaraaappp:109	ABaraaappp	109	8364	-16635	-17	-37	8364	42.1	339	86	33	390052
ABaraap:41	ABaraap	41	8632	-16367	-75	-76	8632	36.3	181	92	51	1211499
ABaraapa:60	ABaraapa	60	7996	-17003	-97	-98	7996	30.7	263	121	42	547411
ABaraapaa:82	ABaraapaa	82	7460	-17539	-78	-82	7460	33.7	295	121	36	383123
ABaraapaaa:115	ABaraapaaa	115	8471	-16528	-59	-73	8471	40.3	206	84	31	398426
ABaraapaap:115	ABaraapaap	115	8437	-16562	-116	-120	8437	36.7	236	91	31	381605
ABaraapap:82	ABaraapap	82	7470	-17529	-118	-136	7470	38.4	256	98	37	442474
ABaraapapa:111	ABaraapapa	111	8343	-16656	-20	-22	8343	46.0	201	109	30	313735
ABaraapapp:111	ABaraapapp	111	8336	-16663	-60	-62	8336	44.0	234	116	32	313070
ABaraapp:60	ABaraapp	60	7968	-17031	-62	-65	7968	33.7	234	74	42	677513
ABaraappa:86	ABaraappa	86	7533	-17466	-217	-192	7533	30.4	244	110	34	439899
ABaraappaa:121	ABaraappaa	121	8833	-16166	-22	-29	8833	37.0	193	111	29	330029
ABaraappap:121	ABaraappap	121	8835	-16164	-59	-68	8835	35.0	232	119	31	343700
ABaraappp:86	ABaraappp	86	7444	-17555	-33	-29	7444	31.6	217	75	35	486359
ABaraapppa:122	ABaraapppa	122	8807	-16192	-79	-104	8807	41.7	168	98	31	422893
ABaraapppp:122	ABaraapppp	122	8842	-16157	51	44	8842	48.3	176	98	31	367655
ABarap:25	ABarap	25	9230	-15769	-184	-185	9230	43.1	269	104	57	1453927
ABarapa:42	ABarapa	42	8570	-16429	-82	-82	8570	29.0	252	73	51	1299712
ABarapaa:61	ABarapaa	61	7913	-17086	-62	-66	7913	27.7	277	65	42	700779
ABarapaaa:89	ABarapaaa	89	7399	-17600	-43	-44	7399	22.2	229	78	37	688203
ABarapaaaa:124	ABarapaaaa	124	8964	-16035	87	70	8964	27.3	125	98	34	649958
ABarapaaap:124	ABarapaaap	124	8779	-16220	-120	-120	8779	21.0	142	120	32	516805
ABarapaap:89	ABarapaap	89	7384	-17616	-38	-42	7384	21.8	260	70	38	705932
ABarapaapa:123	ABarapaapa	123	8805	-16194	9	14	8805	22.6	110	107	32	568450
ABarapaapp:123	ABarapaapp	123	8809	-16190	-27	-17	8809	23.8	150	79	32	500105
ABarapap:61	ABarapap	61	7911	-17088	-114	-119	7911	26.9	314	97	42	588567
ABarapapa:86	ABarapapa	86	7390	-17609	-27	-28	7390	29.8	272	69	36	582620
ABarapapaa:120	ABarapapaa	120	8705	-16294	-60	-64	8705	34.6	158	72	31	423826
ABarapapap:120	ABarapapap	120	8726	-16273	-66	-66	8726	31.4	193	77	32	511765
ABarapapp:86	ABarapapp	86	7387	-17612	-76	-81	7387	29.3	322	79	38	586986
ABarapappa:116	ABarapappa	116	8484	-16515	-20	-12	8484	26.2	196	61	33	509842
ABarapappp:116	ABarapappp	116	8490	-16509	-40	-37	8490	25.5	243	59	34	581163
ABarapp:42	ABarapp	42	8611	-16388	-159	-148	8611	45.8	331	98	50	970968
ABarappa:60	ABarappa	60	8038	-16961	-94	-100	8038	44.3	396	109	43	528225
ABarappaa:84	ABarappaa	84	7445	-17554	-54	-59	7445	35.5	358	74	38	573310
ABarappaaa:114	ABarappaaa	114	8418	-16581	-62	-77	8418	29.5	268	72	34	555685
ABarappaap:114	ABarappaap	114	8437	-16562	-66	-91	8437	32.8	303	63	33	508272
ABarappap:84	ABarappap	84	7429	-17570	-93	-97	7429	37.7	402	86	37	487936
ABarappapa:113	ABarappapa	113	8399	-16600	-41	-53	8399	32.2	329	56	34	541556
ABarappapp:113	ABarappapp	113	8412	-16587	-61	-60	8412	37.0	358	63	36	622581
ABarappp:60	ABarappp	60	8018	-16981	-59	-60	8018	37.3	347	73	43	631541
ABarapppa:85	ABarapppa	85	7393	-17606	-65	-69	7393	23.4	312	72	37	671334
ABarapppaa:119	ABarapppaa	119	8618	-16381	-38	-37	8618	17.7	161	97	33	567880
ABarapppap:119	ABarapppap	119	8692	-16307	-51	-60	8692	22.5	189	92	32	542858
ABarapppp:85	ABarapppp	85	7358	-17641	-99	-103	7358	24.7	362	70	39	694315
ABarappppa:117	ABarappppa	117	8519	-16480	-44	-38	8519	17.4	219	69	33	566003
ABarappppp:117	ABarappppp	117	8480	-16519	-82	-82	8480	18.5	267	66	35	632226
ABarp:14	ABarp	14	10051	-14948	-127	-127	10051	15.8	303	99	66	1996385
ABarpa:25	ABarpa	25	9188	-15811	-127	-127	9188	16.0	240	92	58	1675001
ABarpaa:42	ABarpaa	42	8593	-16406	-49	-49	8593	12.7	192	110	52	1182605
ABarpaaa:59	ABarpaaa	59	7969	-17030	-97	-94	7969	9.6	241	136	44	507706
ABarpaaaa:84	ABarpaaaa	84	7551	-17448	-227	-230	7551	16.4	261	129	38	460204
ABarpaaaaa:115	ABarpaaaaa	115	8611	-16388	-66	-76	8611	6.5	239	133	32	295350
ABarpaaaap:115	ABarpaaaap	115	8643	-16356	-319	-242	8643	19.4	229	128	31	341581
ABarpaaap:84	ABarpaaap	84	7616	-17383	-283	-214	7616	6.4	270	178	39	347270
ABarpaaapa:115	ABarpaaapa	115	8798	-16201	-290	-290	8798	2.6	243	167	32	232994
ABarpaaapp:115	ABarpaaapp	115	9034	-15965	-319	-192	9034	3.3	285	202	33	237286
ABarpaap:59	ABarpaap	59	7948	-17051	-96	-93	7948	15.5	220	86	45	726082
ABarpaapa:86	ABarpaapa	86	7587	-17412	-345	-197	7587	5.9	220	132	40	549431
ABarpaapaa:122	ABarpaapaa	122	9266	-15733	-441	-287	9266	4.5	198	160	31	341126
ABarpaapap:122	ABarpaapap	122	8863	-16136	-230	-164	8863	11.1	191	126	34	444332
ABarpaapp:86	ABarpaapp	86	7409	-17590	-145	-109	7409	13.8	222	95	40	621228
ABarpaappa:119	ABarpaappa	119	8800	-16199	-436	-295	8800	20.8	180	138	31	357313
ABarpaappp:119	ABarpaappp	119	8718	-16281	-54	-57	8718	26.5	212	108	30	330017
ABarpap:42	ABarpap	42	8537	-16462	-87	-87	8537	19.5	254	156	51	948283
ABarpapa:60	ABarpapa	60	7934	-17065	-36	-41	7934	11.2	275	142	42	474307
ABarpapaa:86	ABarpapaa	86	7353	-17646	-106	-110	7353	11.7	286	106	38	525717
ABarpapaaa:118	ABarpapaaa	118	8667	-16332	-39	-67	8667	23.2	252	99	32	413598
ABarpapaap:118	ABarpapaap	118	8598	-16401	-106	-115	8598	15.9	243	102	33	429145
ABarpapap:86	ABarpapap	86	7361	-17638	-108	-97	7361	4.1	300	128	38	424654
ABarpapapa:118	ABarpapapa	118	8544	-16455	-88	-86	8544	7.9	259	98	33	436298
ABarpapapp:118	ABarpapapp	118	8596	-16403	-199	-164	8596	4.4	276	130	32	336278
ABarpapp:60	ABarpapp	60	7988	-17012	-29	-29	7988	14.3	314	185	45	412188
ABarpappa:84	ABarpappa	84	7539	-17460	-200	-135	7539	9.9	337	161	39	363955
ABarpappaa:116	ABarpappaa	116	8513	-16486	-102	-118	8513	12.4	305	120	33	379945
ABarpappap:116	ABarpappap	116	8768	-16231	-182	-83	8768	8.0	315	150	36	364068
ABarpappp:84	ABarpappp	84	7413	-17586	-50	-54	7413	11.5	333	115	37	445638
ABarpapppa:119	ABarpapppa	119	8601	-16398	-91	-94	8601	14.5	282	85	30	411141
ABarpapppp:119	ABarpapppp	119	8688	-16311	-68	-65	8688	9.2	313	95	34	408160
ABarpp:25	ABarpp	25	9197	-15802	-84	-84	9197	13.5	364	117	59	1295111
ABarppa:42	ABarppa	42	8628	-16371	43	43	8628	4.7	270	158	52	698048
ABarppaa:60	ABarppaa	60	8657	-16342	585	584	8657	3.0	227	188	44	343695
ABarppaaa:89	ABarppaaa	89	11503	-13496	2755	2746	11503	3.2	209	175	37	398327
ABarppaaaa:125	ABarppaaaa	125	11505	-13495	1526	1513	11505	2.0	189	188	30	266381
ABarppaaap:125	ABarppaaap	125	11393	-13606	1018	1084	11393	3.8	235	219	33	276534
ABarppaap:89	ABarppaap	89	10842	-14157	2427	2511	10842	4.4	245	233	38	376967
ABarppaapa:121	ABarppaapa	121	13503	-11496	3013	3211	13503	7.0	207	263	37	408747
ABarppaapp:121	ABarppaapp	121	12973	-12026	2606	2736	12973	5.7	253	261	30	274503
ABarppap:60	ABarppap	60	8503	-16496	439	441	8503	5.6	295	227	46	340995
ABarppapa:86	ABarppapa	86	10392	-14607	2070	2147	10392	7.0	283	259	40	361231
ABarppapaa:118	ABarppapaa	118	11968	-13031	1938	2073	11968	9.2	284	270	32	256048
ABarppapap:118	ABarppapap	118	11772	-13227	2136	2257	11772	12.9	320	300	33	275007
ABarppapp:86	ABarppapp	86	11444	-13555	3310	3301	11444	12.1	329	296	40	446335
ABarppappa:119	ABarppappa	119	13474	-11525	3779	3878	13474	14.3	356	323	33	307857
ABarppappp:119	ABarppappp	119	15552	-9447	5798	5801	15552	23.8	412	349	33	309192
ABarppp:42	ABarppp	42	8678	-16321	73	73	8678	9.0	357	164	51	692380
ABarpppa:60	ABarpppa	60	8411	-16588	336	336	8411	9.1	372	235	45	339483
ABarpppaa:87	ABarpppaa	87	10788	-14211	2446	2493	10788	6.2	344	225	38	276063
ABarpppaaa:120	ABarpppaaa	120	11745	-13254	1781	1950	11745	2.0	343	212	30	125685
ABarpppaap:120	ABarpppaap	120	11745	-13254	2123	2193	11745	3.3	381	221	34	166732
ABarpppap:87	ABarpppap	87	10656	-14343	2564	2563	10656	6.1	404	238	40	312475
ABarpppapa:121	ABarpppapa	121	12882	-12117	3177	3188	12882	4.7	430	203	34	205833
ABarpppapp:121	ABarpppapp	121	13610	-11389	3891	3875	13610	6.8	479	220	34	239363
ABarpppp:60	ABarpppp	60	8411	-16588	345	346	8411	4.5	348	175	44	318362
ABarppppa:88	ABarppppa	88	10865	-14134	2593	2602	10865	1.8	314	183	37	210215
ABarppppaa:121	ABarppppaa	121	11886	-13113	2396	2420	11886	1.8	312	149	31	202515
ABarppppap:121	ABarppppap	121	11572	-13427	1742	1852	11572	3.6	341	177	32	189904
ABarppppp:88	ABarppppp	88	11462	-13537	3221	3217	11462	5.3	379	180	39	322192
ABarpppppa:122	ABarpppppa	122	13041	-11958	3104	3166	13041	2.7	388	173	30	159085
ABarpppppp:122	ABarpppppp	122	16060	-8939	5789	5806	16060	7.1	365	131	34	292895
ABp:1	ABp	1	12465	-12534	-140	-140	12465	38.2	364	277	79	2753664
ABpl:5	ABpl	5	11042	-13957	-231	-230	11042	43.0	329	262	69	2214692
ABpla:14	ABpla	14	10021	-14978	-93	-88	10021	9.9	221	204	66	1647484
ABplaa:25	ABplaa	25	9222	-15777	-93	-92	9222	8.4	166	202	63	1851797
ABplaaa:41	ABplaaa	41	8592	-16407	-127	-127	8592	21.1	174	250	54	1312264
ABplaaaa:58	ABplaaaa	58	8075	-16924	-80	-79	8075	26.5	91	223	46	778257
ABplaaaaa:84	ABplaaaaa	84	7428	-17571	-47	-40	7428	18.8	100	158	40	663397
ABplaaaaaa:115	ABplaaaaaa	115	8488	-16511	4	9	8488	19.3	106	159	35	645672
ABplaaaaap:115	ABplaaaaap	115	8465	-16534	-156	-100	8465	13.1	129	181	34	536247
ABplaaaap:84	ABplaaaap	84	7441	-17558	-90	-93	7441	19.1	93	227	41	658032
ABplaaaapa:113	ABplaaaapa	113	8374	-16625	-75	-80	8374	16.1	91	206	34	564513
ABplaaaapp:113	ABplaaaapp	113	8423	-16576	-21	-27	8423	19.8	100	249	34	528379
ABplaaap:58	ABplaaap	58	8046	-16953	-112	-113	8046	23.3	152	258	46	702649
ABplaaapa:81	ABplaaapa	81	7441	-17558	-115	-127	7441	23.0	143	230	40	594159
ABplaaapaa:113	ABplaaapaa	113	8385	-16615	-52	-52	8385	25.1	112	274	31	421786
ABplaaapap:113	ABplaaapap	113	8412	-16587	-66	-66	8412	26.9	147	296	36	521928
ABplaaapp:81	ABplaaapp	81	7439	-17560	-159	-135	7439	19.9	177	273	40	517566
ABplaaappa:109	ABplaaappa	109	8329	-16670	-91	-99	8329	29.2	192	304	34	456397
ABplaaappp:109	ABplaaappp	109	8385	-16614	-175	-150	8385	32.1	226	309	33	398323
ABplaap:41	ABplaap	41	8576	-16423	-111	-111	8576	13.7	112	191	52	1323155
ABplaapa:60	ABplaapa	60	7998	-17001	-102	-103	7998	24.2	102	157	45	751828
ABplaapaa:85	ABplaapaa	85	7408	-17591	-183	-196	7408	18.2	134	182	39	603578
ABplaapaaa:114	ABplaapaaa	114	8462	-16537	-104	-115	8462	22.8	123	196	31	409819
ABplaapaap:114	ABplaapaap	114	8436	-16563	-198	-217	8436	22.4	133	233	32	405078
ABplaapap:85	ABplaapap	85	7432	-17567	-52	-57	7432	26.6	109	168	38	602887
ABplaapapa:118	ABplaapapa	118	8618	-16381	26	37	8618	28.0	66	204	32	439751
ABplaapapp:118	ABplaapapp	118	8645	-16354	-29	-39	8645	23.7	92	198	32	495990
ABplaapp:60	ABplaapp	60	7963	-17036	-84	-87	7963	14.4	130	199	46	670977
ABplaappa:84	ABplaappa	84	7415	-17584	-144	-120	7415	11.2	126	191	41	633202
ABplaappaa:116	ABplaappaa	116	8535	-16464	-218	-164	8535	12.6	133	219	33	448367
ABplaappap:116	ABplaappap	116	8841	-16158	-526	-256	8841	18.1	166	239	33	451053
ABplaappp:84	ABplaappp	84	7393	-17607	-65	-63	7393	12.0	143	242	41	544879
ABplaapppa:112	ABplaapppa	112	8343	-16656	-106	-106	8343	16.6	138	260	33	425977
ABplaapppp:112	ABplaapppp	112	8408	-16591	-100	-105	8408	23.1	170	281	34	391966
ABplap:25	ABplap	25	9185	-15814	-74	-74	9185	8.0	272	200	61	1134567
ABplapa:41	ABplapa	41	8585	-16414	-58	-59	8585	15.8	258	271	52	1060136
ABplapaa:60	ABplapaa	60	8047	-16952	22	22	8047	17.2	194	297	46	703113
ABplapaaa:86	ABplapaaa	86	8607	-16392	914	932	8607	22.0	217	310	39	576082
ABplapaaaa:117	ABplapaaaa	117	9617	-15382	666	692	9617	32.7	260	326	32	424168
ABplapaaap:117	ABplapaaap	117	9588	-15411	476	563	9588	34.7	291	331	36	546421
ABplapaap:86	ABplapaap	86	8855	-16144	1080	1113	8855	25.1	265	323	39	635130
ABplapaapa:119	ABplapaapa	119	9325	-15674	294	353	9325	29.3	313	332	34	512988
ABplapaapp:119	ABplapaapp	119	9508	-15491	503	517	9508	31.9	349	346	33	463324
ABplapap:60	ABplapap	60	8009	-16990	-51	-48	8009	17.6	274	298	48	663351
ABplapapa:84	ABplapapa	84	7824	-17176	169	203	7824	26.3	297	330	40	595829
ABplapapaa:115	ABplapapaa	115	9356	-15643	518	553	9356	40.7	313	334	35	459175
ABplapapap:115	ABplapapap	115	9489	-15510	696	694	9489	39.6	371	349	34	478351
ABplapapp:84	ABplapapp	84	7660	-17339	102	104	7660	28.0	356	348	41	594842
ABplapappa:115	ABplapappa	115	8888	-16111	112	133	8888	36.4	404	359	34	475699
ABplapappp:115	ABplapappp	115	8716	-16283	65	60	8716	42.8	437	354	34	440699
ABplapp:41	ABplapp	41	8559	-16440	-33	-33	8559	4.3	193	214	53	971910
ABplappa:60	ABplappa	60	7973	-17026	4	6	7973	6.3	160	231	47	659558
ABplappaa:86	ABplappaa	86	7567	-17432	-291	-185	7567	10.7	189	225	39	556067
ABplappaaa:118	ABplappaaa	118	9148	-15851	-313	-220	9148	23.0	188	244	32	457941
ABplappaap:118	ABplappaap	118	9325	-15674	-240	-118	9325	21.4	219	277	33	466080
ABplappap:86	ABplappap	86	7455	-17544	0	6	7455	11.4	206	275	40	616997
ABplappapa:118	ABplappapa	118	8774	-16225	-55	-30	8774	19.8	212	301	34	563354
ABplappapp:118	ABplappapp	118	8825	-16174	-73	-76	8825	24.2	260	314	35	540303
ABplappp:60	ABplappp	60	7988	-17011	-39	-36	7988	11.8	223	249	46	527662
ABplapppa:84	ABplapppa	84	7565	-17434	-143	-143	7565	16.1	234	263	38	460562
ABplapppaa:113	ABplapppaa	113	8758	-16242	-365	-208	8758	15.0	244	295	34	457308
ABplapppap:113	ABplapppap	113	8751	-16248	-22	-1	8751	20.7	298	319	36	544035
ABplapppp:84	ABplapppp	84	7795	-17204	-38	64	7795	17.7	281	304	41	621071
ABplappppa:114	ABplappppa	114	9029	-15970	81	164	9029	21.6	340	338	35	513931
ABplappppp:114	ABplappppp	114	8794	-16205	-63	-16	8794	29.6	379	355	34	476878
ABplp:14	ABplp	14	10066	-14933	-117	-117	10066	20.7	326	294	63	1887181
ABplpa:25	ABplpa	25	9245	-15754	-111	-111	9245	28.0	289	313	57	1614234
ABplpaa:42	ABplpaa	42	8540	-16459	-138	-138	8540	30.2	253	324	51	1215836
ABplpaaa:60	ABplpaaa	60	8006	-16993	-87	-89	8006	37.0	132	285	43	598174
ABplpaaaa:84	ABplpaaaa	84	7472	-17527	-35	-37	7472	34.7	95	261	38	532654
ABplpaaaaa:118	ABplpaaaaa	118	8590	-16409	-70	-65	8590	43.6	90	245	31	385398
ABplpaaaap:118	ABplpaaaap	118	8623	-16376	-53	-71	8623	45.1	121	266	33	423444
ABplpaaap:84	ABplpaaap	84	7368	-17631	-104	-111	7368	35.8	135	291	38	524174
ABplpaaapa:117	ABplpaaapa	117	8579	-16420	-51	-65	8579	43.4	141	261	30	346102
ABplpaaapp:117	ABplpaaapp	117	8620	-16379	-65	-77	8620	42.4	174	283	32	406085
ABplpaap:60	ABplpaap	60	7955	-17044	-166	-162	7955	31.4	208	275	44	567407
ABplpaapa:84	ABplpaapa	84	7401	-17598	-104	-120	7401	29.6	144	271	40	598725
ABplpaapaa:117	ABplpaapaa	117	8577	-16422	-38	-44	8577	34.3	96	275	33	436672
ABplpaapap:117	ABplpaapap	117	8614	-16385	-59	-70	8614	36.8	141	297	32	385377
ABplpaapp:84	ABplpaapp	84	7435	-17564	-182	-170	7435	31.8	196	292	39	505412
ABplpaappa:116	ABplpaappa	116	8551	-16448	-15	-16	8551	37.0	176	310	31	352337
ABplpaappp:116	ABplpaappp	116	8622	-16377	-227	-171	8622	40.1	213	306	32	411617
ABplpap:42	ABplpap	42	8610	-16389	-182	-182	8610	46.7	329	306	50	863089
ABplpapa:60	ABplpapa	60	7968	-17031	-181	-183	7968	41.9	190	306	43	534559
ABplpapaa:83	ABplpapaa	83	7440	-17559	-71	-76	7440	45.5	127	266	38	440963
ABplpapaaa:117	ABplpapaaa	117	8562	-16437	-81	-86	8562	52.2	149	224	31	318822
ABplpapaap:117	ABplpapaap	117	8662	-16337	10	16	8662	53.2	185	251	31	305113
ABplpapap:83	ABplpapap	83	7475	-17524	-93	-103	7475	45.2	176	284	38	426786
ABplpapapa:117	ABplpapapa	117	8727	-16272	-58	-68	8727	56.5	214	256	32	291862
ABplpapapp:117	ABplpapapp	117	8900	-16099	-215	-211	8900	59.8	277	247	35	329487
ABplpapp:60	ABplpapp	60	8059	-16940	-126	-124	8059	46.3	268	306	44	483353
ABplpappa:82	ABplpappa	82	7487	-17512	-103	-114	7487	49.4	188	268	39	387172
ABplpappaa:111	ABplpappaa	111	8339	-16660	-88	-91	8339	56.1	188	218	34	340598
ABplpappap:111	ABplpappap	111	8440	-16559	-110	-119	8440	56.1	237	226	32	270115
ABplpappp:82	ABplpappp	82	7567	-17432	-151	-137	7567	49.7	238	290	39	392133
ABplpapppa:113	ABplpapppa	113	9318	-15681	-172	0	9318	54.8	257	264	29	241545
ABplpapppp:113	ABplpapppp	113	8746	-16254	-212	-211	8746	58.6	318	274	35	358763
ABplpp:25	ABplpp	25	9244	-15755	-117	-118	9244	24.2	391	329	57	1657247
ABplppa:42	ABplppa	42	8875	-16124	156	156	8875	29.8	352	347	51	1180396
ABplppaa:61	ABplppaa	61	8292	-16707	189	183	8292	31.5	227	323	42	600059
ABplppaaa:87	ABplppaaa	87	7537	-17462	36	32	7537	39.2	180	301	37	490738
ABplppaaaa:121	ABplppaaaa	121	8821	-16178	-29	-39	8821	49.5	166	274	34	414617
ABplppaaap:121	ABplppaaap	121	8903	-16096	-193	-25	8903	47.1	201	299	30	369363
ABplppaap:87	ABplppaap	87	7785	-17214	-104	4	7785	42.2	226	315	35	436414
ABplppaapa:124	ABplppaapa	124	9752	-15247	-214	-10	9752	52.2	228	287	31	367885
ABplppaapp:124	ABplppaapp	124	9309	-15690	-837	-522	9309	50.9	270	302	30	330340
ABplppap:61	ABplppap	61	8277	-16722	161	166	8277	27.4	290	317	43	583162
ABplppapa:85	ABplppapa	85	10132	-14867	2071	2067	10132	36.9	242	288	36	403288
ABplppapaa:120	ABplppapaa	120	10993	-14006	1086	1385	10993	45.8	227	288	32	352908
ABplppapap:120	ABplppapap	120	10798	-14202	1306	1360	10798	43.5	262	310	31	365261
ABplppapp:85	ABplppapp	85	11544	-13455	3094	3076	11544	45.1	282	282	36	408875
ABplppappa:130	ABplppappa	130	18296	-6703	7299	7326	18296	47.4	247	263	31	334742
ABplppappp:130	ABplppappp	130	18455	-6544	7597	7566	18455	52.3	295	272	30	294158
ABplppp:42	ABplppp	42	8950	-16049	95	96	8950	47.3	410	314	48	864196
ABplpppa:60	ABplpppa	60	8441	-16558	289	291	8441	37.8	305	338	43	573013
ABplpppaa:84	ABplpppaa	84	7588	-17411	-224	-168	7588	40.0	266	323	36	449465
ABplpppaaa:117	ABplpppaaa	117	8908	-16091	-267	-131	8908	47.8	300	316	33	411922
ABplpppaap:117	ABplpppaap	117	8755	-16244	0	-5	8755	48.9	361	330	33	385517
ABplpppap:84	ABplpppap	84	7608	-17391	44	54	7608	37.9	323	339	38	503787
ABplpppapa:117	ABplpppapa	117	8655	-16344	-73	-63	8655	48.3	404	336	34	390294
ABplpppapp:117	ABplpppapp	117	8658	-16341	-28	-27	8658	49.1	453	341	30	355131
ABplpppp:60	ABplpppp	60	8333	-16666	97	107	8333	45.6	353	327	44	513492
ABplppppa:83	ABplppppa	83	7765	-17234	-131	40	7765	46.7	296	319	39	473629
ABplppppaa:114	ABplppppaa	114	8748	-16251	-298	-102	8748	53.7	315	300	32	348820
ABplppppap:114	ABplppppap	114	8517	-16482	-45	-53	8517	54.8	379	310	35	390424
ABplppppp:83	ABplppppp	83	7575	-17424	40	42	7575	42.0	356	346	39	492256
ABplpppppa:114	ABplpppppa	114	8543	-16456	-12	-17	8543	54.8	429	312	31	313436
ABplpppppp:114	ABplpppppp	114	8488	-16511	-32	-26	8488	53.5	468	316	33	348402
ABpr:5	ABpr	5	11034	-13965	-121	-121	11034	17.8	416	208	70	2003543
ABpra:14	ABpra	14	10045	-14955	-226	-227	10045	45.6	461	173	61	1632042
ABpraa:26	ABpraa	26	9227	-15772	-247	-247	9227	51.4	423	149	56	1185646
ABpraaa:41	ABpraaa	41	8610	-16389	-217	-217	8610	48.6	452	133	50	920009
ABpraaaa:60	ABpraaaa	60	8021	-16978	-143	-143	8021	47.0	458	126	43	486500
ABpraaaaa:83	ABpraaaaa	83	7415	-17584	-93	-93	7415	48.2	428	93	39	469507
ABpraaaaaa:114	ABpraaaaaa	114	8382	-16617	-82	-91	8382	50.3	345	91	34	424878
ABpraaaaap:114	ABpraaaaap	114	8416	-16583	-62	-68	8416	52.5	395	99	36	451131
ABpraaaap:83	ABpraaaap	83	7459	-17540	-87	-85	7459	47.1	496	116	38	475547
ABpraaaapa:115	ABpraaaapa	115	8548	-16451	-27	-30	8548	48.5	495	98	35	454679
ABpraaaapp:115	ABpraaaapp	115	8543	-16456	-63	-62	8543	55.0	503	147	33	366557
ABpraaap:60	ABpraaap	60	8008	-16992	-122	-122	8008	38.9	445	78	43	633053
ABpraaapa:84	ABpraaapa	84	7417	-17583	-67	-70	7417	38.5	437	66	38	568238
ABpraaapaa:118	ABpraaapaa	118	8611	-16388	-62	-72	8611	44.8	356	70	31	385554
ABpraaapap:118	ABpraaapap	118	8627	-16372	-52	-66	8627	47.8	398	76	33	422194
ABpraaapp:84	ABpraaapp	84	7440	-17559	-108	-107	7440	39.3	491	83	36	481588
ABpraaappa:117	ABpraaappa	117	8569	-16430	-90	-94	8569	43.2	431	71	31	387529
ABpraaappp:117	ABpraaappp	117	8568	-16431	-46	-52	8568	45.3	469	80	32	399061
ABpraap:41	ABpraap	41	8609	-16390	-156	-155	8609	33.4	446	78	48	1138670
ABpraapa:60	ABpraapa	60	8007	-16992	-140	-139	8007	22.6	485	124	43	641607
ABpraapaa:83	ABpraapaa	83	7416	-17583	-73	-75	7416	15.4	499	122	39	592102
ABpraapaaa:115	ABpraapaaa	115	8462	-16537	-68	-67	8462	10.1	396	94	33	469087
ABpraapaap:115	ABpraapaap	115	8472	-16527	-36	-35	8472	8.0	428	110	33	426630
ABpraapap:83	ABpraapap	83	7455	-17544	-160	-121	7455	25.6	510	141	36	489829
ABpraapapa:115	ABpraapapa	115	8498	-16501	-53	-32	8498	11.5	453	99	33	430371
ABpraapapp:115	ABpraapapp	115	8547	-16452	-88	-68	8547	18.5	484	86	32	447837
ABpraapp:60	ABpraapp	60	7983	-17016	-65	-64	7983	24.2	459	72	43	744414
ABpraappa:85	ABpraappa	85	7341	-17658	-75	-81	7341	20.0	469	79	38	656796
ABpraappaa:118	ABpraappaa	118	8646	-16353	18	23	8646	23.8	369	49	34	543112
ABpraappap:118	ABpraappap	118	8603	-16396	-45	-44	8603	23.9	413	56	32	462797
ABpraappp:85	ABpraappp	85	7367	-17632	-77	-83	7367	24.0	504	90	38	661024
ABpraapppa:119	ABpraapppa	119	8624	-16375	-40	-45	8624	25.7	439	52	32	480782
ABpraapppp:119	ABpraapppp	119	8752	-16247	21	15	8752	18.1	432	69	33	519860
ABprap:26	ABprap	26	9253	-15746	-244	-244	9253	44.2	514	151	56	1479750
ABprapa:41	ABprapa	41	9377	-15622	445	444	9377	46.3	538	150	49	924210
ABprapaa:60	ABprapaa	60	8785	-16214	386	398	8785	47.0	530	160	43	485113
ABprapaaa:83	ABprapaaa	83	7816	-17184	127	139	7816	48.1	523	140	38	462305
ABprapaaaa:114	ABprapaaaa	114	8785	-16214	-133	-51	8785	39.6	524	101	33	445990
ABprapaaap:114	ABprapaaap	114	9135	-15864	-85	-4	9135	46.9	528	137	34	446958
ABprapaap:83	ABprapaap	83	7751	-17248	59	70	7751	53.5	533	184	38	402580
ABprapaapa:115	ABprapaapa	115	9257	-15742	219	232	9257	51.5	531	167	32	355573
ABprapaapp:115	ABprapaapp	115	8703	-16296	24	26	8703	53.5	538	206	31	326333
ABprapap:60	ABprapap	60	8867	-16132	603	607	8867	42.5	516	111	42	587024
ABprapapa:84	ABprapapa	84	7746	-17253	56	129	7746	36.7	557	132	37	546225
ABprapapaa:117	ABprapapaa	117	8764	-16235	-737	-358	8764	27.3	564	133	35	565309
ABprapapap:117	ABprapapap	117	9100	-15899	-198	-28	9100	38.7	564	125	32	437924
ABprapapp:84	ABprapapp	84	7772	-17227	109	131	7772	44.8	565	158	37	485233
ABprapappa:117	ABprapappa	117	8815	-16184	-43	-11	8815	49.6	568	179	28	317856
ABprapappp:117	ABprapappp	117	9020	-15979	-171	-37	9020	45.3	566	150	34	418810
ABprapp:41	ABprapp	41	9289	-15710	426	434	9289	32.6	520	103	50	1287194
ABprappa:61	ABprappa	61	8516	-16483	337	332	8516	30.1	547	148	43	660451
ABprappaa:87	ABprappaa	87	10902	-14097	2466	2447	10902	43.1	540	186	35	454362
ABprappaaa:130	ABprappaaa	130	17296	-7703	6495	6503	17296	43.8	538	169	30	365067
ABprappaap:130	ABprappaap	130	18843	-6156	7392	7323	18843	38.4	534	132	30	366002
ABprappap:87	ABprappap	87	9465	-15534	1511	1494	9465	34.6	530	156	36	477558
ABprappapa:122	ABprappapa	122	10432	-14567	1047	1090	10432	27.2	512	92	32	439502
ABprappapp:122	ABprappapp	122	10714	-14285	792	931	10714	32.5	535	107	32	480597
ABprappp:61	ABprappp	61	8811	-16188	648	648	8811	31.5	511	96	42	701993
ABprapppa:87	ABprapppa	87	7719	-17280	95	104	7719	22.9	551	134	37	645782
ABprapppaa:127	ABprapppaa	127	9261	-15738	1	42	9261	16.1	526	118	32	482720
ABprapppap:127	ABprapppap	127	9169	-15830	-1006	-200	9169	22.6	554	123	34	549824
ABprapppp:87	ABprapppp	87	7638	-17361	92	96	7638	30.7	518	101	38	655139
ABprappppa:123	ABprappppa	123	8968	-16031	11	12	8968	27.7	433	77	32	428767
ABprappppp:123	ABprappppp	123	8906	-16093	-84	-50	8906	27.7	482	66	30	397297
ABprp:14	ABprp	14	10026	-14973	-224	-224	10026	34.0	412	85	62	1831300
ABprpa:25	ABprpa	25	9247	-15752	-157	-158	9247	34.6	350	78	59	1757520
ABprpaa:42	ABprpaa	42	8645	-16354	-137	-130	8645	31.5	376	79	51	1236595
ABprpaaa:60	ABprpaaa	60	8021	-16978	-84	-86	8021	24.3	424	114	42	526242
ABprpaaaa:83	ABprpaaaa	83	7453	-17546	-109	-121	7453	30.7	425	97	39	540792
ABprpaaaaa:113	ABprpaaaaa	113	8376	-16623	-95	-107	8376	39.0	390	54	33	487072
ABprpaaaap:113	ABprpaaaap	113	8444	-16555	-87	-99	8444	42.1	405	104	34	398879
ABprpaaap:83	ABprpaaap	83	7426	-17573	-121	-122	7426	39.0	458	114	36	382541
ABprpaaapa:114	ABprpaaapa	114	8478	-16521	-29	-31	8478	49.7	435	100	33	396149
ABprpaaapp:114	ABprpaaapp	114	8461	-16538	-115	-123	8461	49.9	471	123	32	354031
ABprpaap:60	ABprpaap	60	7975	-17024	-70	-70	7975	25.2	384	65	44	709054
ABprpaapa:85	ABprpaapa	85	7412	-17587	-41	-44	7412	23.2	415	70	38	610721
ABprpaapaa:117	ABprpaapaa	117	8577	-16422	-34	-39	8577	30.6	362	69	34	522897
ABprpaapap:117	ABprpaapap	117	8631	-16368	6	-9	8631	34.7	392	72	34	491342
ABprpaapp:85	ABprpaapp	85	7385	-17614	-110	-115	7385	24.1	459	91	38	584486
ABprpaappa:117	ABprpaappa	117	8588	-16411	-102	-121	8588	35.6	419	83	32	404486
ABprpaappp:117	ABprpaappp	117	8562	-16437	-97	-92	8562	37.8	455	73	33	439054
ABprpap:42	ABprpap	42	8547	-16452	-74	-74	8547	15.0	302	82	53	1125756
ABprpapa:60	ABprpapa	60	7959	-17040	-78	-79	7959	13.5	362	111	45	554653
ABprpapaa:84	ABprpapaa	84	7380	-17619	-129	-137	7380	16.5	392	115	37	474391
ABprpapaaa:115	ABprpapaaa	115	8490	-16509	-91	-108	8490	20.3	313	80	32	464915
ABprpapaap:115	ABprpapaap	115	8575	-16424	-137	-149	8575	19.7	357	103	32	404573
ABprpapap:84	ABprpapap	84	7431	-17568	-43	-45	7431	17.3	446	132	37	411069
ABprpapapa:114	ABprpapapa	114	8482	-16517	-51	-51	8482	26.0	384	94	33	429144
ABprpapapp:114	ABprpapapp	114	8418	-16581	-138	-142	8418	20.3	412	115	34	438425
ABprpapp:60	ABprpapp	60	7922	-17077	-52	-54	7922	16.4	315	77	43	656756
ABprpappa:86	ABprpappa	86	7365	-17634	-65	-73	7365	18.0	370	76	38	623598
ABprpappaa:117	ABprpappaa	117	8543	-16456	-36	-42	8543	24.0	290	52	33	546915
ABprpappap:117	ABprpappap	117	8520	-16479	-126	-139	8520	23.2	342	63	33	522956
ABprpappp:86	ABprpappp	86	7369	-17630	-10	-11	7369	9.1	414	104	40	601049
ABprpapppa:118	ABprpapppa	118	8601	-16398	-46	-44	8601	15.2	343	70	33	529119
ABprpapppp:118	ABprpapppp	118	8631	-16368	-81	-91	8631	17.7	381	77	32	462525
ABprpp:25	ABprpp	25	9227	-15772	-130	-130	9227	29.2	455	92	58	1785215
ABprppa:42	ABprppa	42	8737	-16262	80	80	8737	16.1	490	136	52	1058362
ABprppaa:61	ABprppaa	61	8135	-16865	71	72	8135	18.1	536	196	45	592379
ABprppaaa:85	ABprppaaa	85	7525	-17474	-112	-68	7525	44.7	568	233	39	457738
ABprppaaaa:118	ABprppaaaa	118	8696	-16303	-58	-52	8696	50.5	560	226	33	363562
ABprppaaap:118	ABprppaaap	118	8784	-16215	-162	-102	8784	44.2	568	204	34	458156
ABprppaap:85	ABprppaap	85	7604	-17396	-140	-81	7604	33.7	569	205	40	604595
ABprppaapa:115	ABprppaapa	115	9034	-15965	-365	-284	9034	35.2	569	157	32	456534
ABprppaapp:115	ABprppaapp	115	9100	-15899	-376	-245	9100	37.2	565	190	34	439050
ABprppap:61	ABprppap	61	8040	-16959	50	51	8040	11.4	498	156	45	550712
ABprppapa:86	ABprppapa	86	7459	-17540	-124	-79	7459	18.6	545	168	39	598549
ABprppapaa:118	ABprppapaa	118	8982	-16017	-19	-8	8982	17.2	528	169	35	577144
ABprppapap:118	ABprppapap	118	8769	-16230	-107	-44	8769	20.3	557	190	35	593030
ABprppapp:86	ABprppapp	86	7475	-17525	-61	-7	7475	25.5	573	194	38	612148
ABprppappa:117	ABprppappa	117	8609	-16390	-53	-25	8609	29.3	576	217	32	438542
ABprppappp:117	ABprppappp	117	8630	-16369	-259	-151	8630	28.6	582	187	36	587105
ABprppp:42	ABprppp	42	8685	-16314	68	68	8685	11.8	411	100	50	953385
ABprpppa:61	ABprpppa	61	8012	-16987	43	44	8012	7.1	448	176	42	382989
ABprpppaa:86	ABprpppaa	86	10195	-14804	2111	2112	10195	26.6	529	205	37	515242
ABprpppaaa:123	ABprpppaaa	123	19027	-5972	8043	7976	19027	24.9	526	141	32	477131
ABprpppaap:123	ABprpppaap	123	19917	-5082	8652	8647	19917	30.0	550	166	32	456301
ABprpppap:86	ABprpppap	86	9025	-15974	1241	1242	9025	20.3	506	178	39	532749
ABprpppapa:118	ABprpppapa	118	10156	-14843	536	792	10156	21.5	492	135	35	515482
ABprpppapp:118	ABprpppapp	118	9831	-15168	884	886	9831	14.5	479	118	34	469615
ABprpppp:61	ABprpppp	61	8038	-16961	62	61	8038	9.4	434	114	45	555317
ABprppppa:86	ABprppppa	86	7439	-17560	29	29	7439	10.5	463	165	38	445910
ABprppppaa:119	ABprppppaa	119	8740	-16259	-35	-40	8740	13.3	429	129	35	514621
ABprppppap:119	ABprppppap	119	8910	-16089	-34	0	8910	9.0	432	156	30	369812
ABprppppp:86	ABprppppp	86	7427	-17572	-28	-20	7427	11.5	510	165	40	633498
ABprpppppa:120	ABprpppppa	120	8836	-16163	-62	-32	8836	10.5	478	151	33	440673
ABprpppppp:120	ABprpppppp	120	8861	-16138	-44	-29	8861	12.5	508	169	37	605336
EMS:1	EMS	1	12141	-12858	-149	-149	12141	27.6	361	90	80	3116060
MS:7	MS	7	10726	-14273	-169	-169	10726	37.4	305	144	66	1979253
MSa:18	MSa	18	9529	-15470	-215	-215	9529	40.8	235	219	67	2439609
MSaa:38	MSaa	38	8519	-16480	-97	-100	8519	36.2	234	193	59	1493111
MSaaa:73	MSaaa	73	7633	-17366	-90	-102	7633	42.5	227	163	48	661716
MSaaaa:117	MSaaaa	117	8675	-16324	-51	-56	8675	42.3	225	166	41	479296
MSaaap:117	MSaaap	117	8708	-16291	-82	-91	8708	37.3	264	184	43	519525
MSaap:73	MSaap	73	7588	-17411	-100	-103	7588	41.2	295	171	49	672901
MSaapa:120	MSaapa	120	8873	-16126	-55	-62	8873	46.4	275	127	37	369144
MSaapp:120	MSaapp	120	8792	-16207	-85	-83	8792	38.2	310	165	40	432292
MSap:38	MSap	38	8496	-16503	-109	-110	8496	48.7	304	205	57	1284961
MSapa:81	MSapa	81	7587	-17412	-132	-136	7587	55.5	275	175	51	679722
MSapaa:124	MSapaa	124	8926	-16073	-121	-124	8926	52.6	246	192	40	441586
MSapap:124	MSapap	124	8944	-16055	-124	-124	8944	53.0	300	190	41	447507
MSapp:81	MSapp	81	7611	-17388	-112	-115	7611	56.5	353	195	50	655371
MSappa:125	MSappa	125	8982	-16017	-76	-83	8982	52.4	342	153	40	447453
MSappp:125	MSappp	125	8955	-16044	-109	-117	8955	53.7	386	176	41	453301
MSp:18	MSp	18	9504	-15496	-178	-178	9504	43.2	338	214	65	2029408
MSpa:40	MSpa	40	9053	-15946	255	256	9053	31.7	318	238	58	1483015
MSpaa:62	MSpaa	62	8151	-16848	213	215	8151	37.6	274	247	49	665190
MSpaaa:111	MSpaaa	111	8741	-16258	1	0	8741	37.5	236	233	41	517816
MSpaap:111	MSpaap	111	8636	-16363	43	58	8636	41.9	296	229	41	485840
MSpap:62	MSpap	62	8221	-16778	247	261	8221	41.9	337	268	49	647735
MSpapa:107	MSpapa	107	8442	-16557	42	39	8442	48.0	330	226	42	434454
MSpapaa:142	MSpapaa	142	9099	-15900	-117	-121	9099	46.6	302	215	34	260322
MSpapap:142	MSpapap	142	9114	-15885	-136	-152	9114	53.6	353	224	32	209163
MSpapp:107	MSpapp	107	8501	-16498	113	113	8501	47.4	376	244	40	406432
MSpappa:143	MSpappa	143	9101	-15898	-151	-177	9101	48.5	371	228	30	191334
MSpappp:143	MSpappp	143	9488	-15511	148	172	9488	46.5	412	254	30	205913
MSpp:40	MSpp	40	9289	-15710	508	502	9289	37.7	365	151	58	1543297
MSppa:67	MSppa	67	8033	-16966	141	162	8033	40.5	381	182	51	715264
MSppaa:111	MSppaa	111	8598	-16401	90	90	8598	38.0	357	169	40	431168
MSppap:111	MSppap	111	8651	-16348	92	92	8651	41.9	416	166	42	469062
MSppp:67	MSppp	67	8100	-16899	299	297	8100	41.2	351	134	50	746696
MSpppa:115	MSpppa	115	8773	-16227	107	105	8773	31.7	379	136	42	529964
MSpppp:115	MSpppp	115	8834	-16165	179	178	8834	31.0	322	118	40	524699
E:7	E	7	10733	-14266	-209	-209	10733	36.9	450	192	64	1935934
Ea:18	Ea	18	9433	-15566	-203	-204	9433	40.0	409	276	63	2161440
Eal:44	Eal	44	8440	-16559	21	20	8440	20.5	409	188	59	1226035
Eala:78	Eala	78	7720	-17279	-61	-54	7720	22.6	374	212	50	739774
Ealaa:125	Ealaa	125	9203	-15796	-256	-206	9203	14.4	374	167	43	637249
Ealap:125	Ealap	125	9052	-15947	-118	-70	9052	21.9	351	218	40	494907
Ealp:78	Ealp	78	7569	-17430	-57	-62	7569	21.0	356	158	51	801780
Ealpa:122	Ealpa	122	8942	-16057	-152	-158	8942	24.9	272	148	40	521773
Ealpp:122	Ealpp	122	8946	-16053	-79	-78	8946	21.5	321	170	41	533004
Ear:44	Ear	44	8560	-16439	-84	-6	8560	31.9	402	264	54	1171618
Eara:79	Eara	79	7696	-17303	-45	-35	7696	31.4	375	285	46	650464
Earaa:126	Earaa	126	9021	-15978	-82	-82	9021	33.6	333	266	38	427787
Earap:126	Earap	126	9098	-15901	-76	-65	9098	36.4	394	270	40	498354
Earp:79	Earp	79	7664	-17335	-39	-37	7664	30.1	331	238	49	726204
Earpa:124	Earpa	124	9150	-15849	-149	-135	9150	26.0	289	236	40	491294
Earpp:124	Earpp	124	9032	-15967	10	7	9032	32.9	339	222	38	414422
Ep:18	Ep	18	9539	-15460	-101	-104	9539	33.1	498	268	62	2163702
Epl:42	Epl	42	11972	-13027	3042	3043	11972	35.0	483	191	57	1278156
Epla:82	Epla	82	9230	-15769	1261	1287	9230	28.7	426	184	48	696508
Eplaa:127	Eplaa	127	9888	-15111	627	628	9888	22.0	383	192	41	499394
Eplap:127	Eplap	127	9980	-15019	585	636	9980	24.3	431	210	39	480859
Eplp:82	Eplp	82	9321	-15678	1249	1274	9321	32.0	481	231	48	715273
Eplpa:129	Eplpa	129	10485	-14514	1100	1102	10485	31.1	491	236	38	479237
Eplpp:129	Eplpp	129	10152	-14847	725	763	10152	22.1	472	210	38	498735
Epr:42	Epr	42	12280	-12719	3254	3235	12280	33.4	469	275	55	1199373
Epra:78	Epra	78	9506	-15493	1498	1512	9506	37.4	410	238	47	615324
Epraa:123	Epraa	123	10078	-14921	810	829	10078	25.4	387	249	40	481070
Eprap:123	Eprap	123	10106	-14893	724	736	10106	36.0	442	246	40	451830
Eprp:78	Eprp	78	9797	-15202	1717	1740	9797	33.1	451	290	48	749819
Eprpa:127	Eprpa	127	10306	-14693	896	931	10306	25.1	434	264	40	498265
Eprpp:127	Eprpp	127	10644	-14355	1249	1258	10644	33.8	475	290	40	502544
P2:1	P2	1	11937	-13063	-185	-185	11937	34.7	542	202	82	4311201
C:9	C	9	10471	-14528	-116	-116	10471	18.5	458	237	67	1760785
Ca:20	Ca	20	9447	-15552	-73	-74	9447	11.6	373	214	62	1237765
Caa:36	Caa	36	8696	-16304	-71	-70	8696	9.4	350	268	57	1067914
Caaa:56	Caaa	56	8030	-16970	-77	-76	8030	11.6	333	299	49	660722
Caaaa:81	Caaaa	81	7452	-17547	-193	-126	7452	12.4	365	316	44	430423
Caaaaa:110	Caaaaa	110	8598	-16401	-193	-69	8598	9.0	377	289	37	236088
Caaaap:110	Caaaap	110	8506	-16493	-97	-49	8506	16.4	414	331	38	318427
Caaap:81	Caaap	81	7461	-17538	-82	-84	7461	18.1	419	336	43	466268
Caaapa:110	Caaapa	110	8381	-16618	-57	-57	8381	28.7	489	343	37	289236
Caaapp:110	Caaapp	110	8512	-16487	51	56	8512	21.2	456	341	37	308166
Caap:56	Caap	56	8034	-16965	-116	-116	8034	15.8	434	329	49	729122
Caapa:81	Caapa	81	7446	-17553	-94	-95	7446	29.1	509	341	42	532157
Caapaa:115	Caapaa	115	8503	-16496	-97	-105	8503	48.4	547	289	35	312793
Caapap:115	Caapap	115	8520	-16479	-75	-82	8520	38.9	559	307	35	349318
Caapp:81	Caapp	81	7394	-17605	-89	-92	7394	23.1	479	331	41	484628
Caappd:120	Caappd	120	8753	-16246	-146	-144	8753	44.6	519	312	33	288954
Caappv:120	Caappv	120	8734	-16265	-125	-119	8734	34.1	528	317	35	355279
Cap:36	Cap	36	8694	-16305	-161	-157	8694	22.5	436	321	54	1342215
Capa:58	Capa	58	7899	-17100	-98	-98	7899	29.3	389	359	47	787915
Capaa:92	Capaa	92	7647	-17352	-114	-121	7647	47.5	413	324	36	346352
Capaaa:130	Capaaa	130	9022	-15977	-63	-77	9022	55.3	382	266	31	210348
Capaap:130	Capaap	130	8956	-16043	-95	-107	8956	55.3	431	268	32	232724
Capap:92	Capap	92	7674	-17325	-99	-101	7674	45.7	462	312	40	422288
Capapa:129	Capapa	129	9013	-15986	-103	-109	9013	47.5	425	276	33	272089
Capapp:129	Capapp	129	9073	-15926	-37	-50	9073	51.1	471	256	34	265087
Capp:58	Capp	58	8025	-16974	-230	-129	8025	35.9	463	357	48	745273
Cappa:88	Cappa	88	7521	-17478	-130	-94	7521	35.4	420	337	41	500034
Cappaa:124	Cappaa	124	8951	-16048	-281	-244	8951	30.8	408	320	35	374190
Cappap:124	Cappap	124	8982	-16018	-127	-113	8982	39.2	434	312	36	398374
Cappp:88	Cappp	88	7607	-17393	-86	-95	7607	40.9	482	331	42	512721
Capppa:127	Capppa	127	9075	-15924	-101	-107	9075	46.2	489	282	33	303137
Capppp:127	Capppp	127	9045	-15954	-87	-93	9045	43.6	458	310	34	356094
Cp:20	Cp	20	9478	-15521	-108	-108	9478	18.5	482	183	64	1726827
Cpa:36	Cpa	36	8708	-16291	-84	-84	8708	7.6	458	208	58	926572
Cpaa:55	Cpaa	55	8100	-16899	-105	-105	8100	19.9	530	289	49	783791
Cpaaa:80	Cpaaa	80	7439	-17561	-164	-167	7439	35.0	549	312	43	549130
Cpaaaa:115	Cpaaaa	115	8498	-16501	-85	-91	8498	48.4	571	261	34	268352
Cpaaap:115	Cpaaap	115	8463	-16536	-99	-97	8463	35.4	589	252	36	346982
Cpaap:80	Cpaap	80	7440	-17559	-121	-121	7440	24.8	533	280	44	545679
Cpaapa:123	Cpaapa	123	8904	-16095	-57	-72	8904	36.8	553	271	35	325131
Cpaapp:123	Cpaapp	123	8835	-16164	-129	-128	8835	26.9	538	275	38	390191
Cpap:55	Cpap	55	8063	-16936	-58	-58	8063	5.8	459	244	50	492498
Cpapa:79	Cpapa	79	7450	-17549	-81	-81	7450	12.8	498	270	44	479321
Cpapaa:110	Cpapaa	110	8542	-16457	18	53	8542	9.0	488	261	38	259220
Cpapap:110	Cpapap	110	8394	-16605	0	-1	8394	18.3	519	297	39	348355
Cpapp:79	Cpapp	79	7460	-17539	-253	-140	7460	5.5	433	265	45	366294
Cpappd:112	Cpappd	112	8853	-16146	332	337	8853	10.0	453	302	37	285448
Cpappv:112	Cpappv	112	8864	-16135	154	215	8864	4.0	425	257	37	212298
Cpp:36	Cpp	36	8726	-16273	-107	-107	8726	21.6	558	204	58	1745567
Cppa:57	Cppa	57	8010	-16989	-161	-163	8010	34.4	568	261	48	783074
Cppaa:85	Cppaa	85	7409	-17590	-101	-108	7409	45.3	527	308	41	449568
Cppaaa:119	Cppaaa	119	8691	-16308	-102	-105	8691	51.4	519	254	34	315137
Cppaap:119	Cppaap	119	8767	-16232	-112	-116	8767	40.5	515	250	37	405549
Cppap:85	Cppap	85	7454	-17545	-202	-170	7454	40.5	522	260	41	429545
Cppapa:118	Cppapa	118	8632	-16367	-144	-142	8632	32.3	536	221	34	337645
Cppapp:118	Cppapp	118	8697	-16302	-379	-296	8697	25.1	518	194	35	390078
Cppp:57	Cppp	57	7948	-17051	-144	-139	7948	33.6	572	201	46	755009
Cpppa:89	Cpppa	89	7614	-17385	-101	-107	7614	50.9	510	259	41	410659
Cpppaa:129	Cpppaa	129	9027	-15972	-76	-79	9027	44.4	501	214	34	293367
Cpppap:129	Cpppap	129	9173	-15826	-154	-135	9173	37.0	502	181	34	303484
Cpppp:89	Cpppp	89	7488	-17511	-132	-134	7488	54.4	505	216	40	382625
Cppppa:124	Cppppa	124	8908	-16091	-86	-83	8908	49.8	489	190	34	302880
Cppppp:124	Cppppp	124	8999	-16000	-198	-175	8999	43.5	482	139	36	394429
P3:9	P3	9	10292	-14708	-227	-227	10292	33.5	559	212	61	2316182
D:25	D	25	9218	-15781	-258	-258	9218	34.1	576	206	57	2041918
Da:44	Da	44	8541	-16458	-277	-262	8541	50.1	531	215	49	861731
Daa:70	Daa	70	7710	-17289	-177	-181	7710	51.4	472	172	41	407921
Daaa:102	Daaa	102	8747	-16252	383	374	8747	31.4	466	130	34	397744
Daaaa:142	Daaaa	142	10884	-14115	1140	1174	10884	24.6	448	112	30	328274
Daaap:142	Daaap	142	10499	-14500	874	877	10499	21.0	472	152	31	281998
Daap:102	Daap	102	8152	-16847	-83	-93	8152	44.1	487	138	34	366881
Daapa:139	Daapa	139	9407	-15592	50	44	9407	36.8	478	96	31	272007
Daapp:139	Daapp	139	9718	-15281	240	272	9718	28.8	465	95	34	436635
Dap:70	Dap	70	7802	-17197	-194	-196	7802	51.2	496	238	44	434710
Dapa:97	Dapa	97	7914	-17085	-161	-164	7914	43.5	459	163	36	378454
Dapaa:137	Dapaa	137	9679	-15320	323	323	9679	33.0	442	118	31	290826
Dapap:137	Dapap	137	9292	-15707	53	58	9292	40.0	456	139	31	265837
Dapp:97	Dapp	97	7882	-17117	-202	-170	7882	34.4	466	187	38	432645
Dappa:135	Dappa	135	9284	-15716	-53	-44	9284	29.0	470	171	34	305659
Dappp:135	Dappp	135	9244	-15756	-121	-60	9244	25.9	429	141	33	314889
Dp:44	Dp	44	8475	-16525	-206	-207	8475	42.4	552	283	50	1069617
Dpa:71	Dpa	71	7785	-17214	-93	-97	7785	51.1	438	318	42	415356
Dpaa:101	Dpaa	101	8473	-16526	104	115	8473	52.1	331	284	35	317934
Dpaaa:140	Dpaaa	140	11870	-13129	1643	1657	11870	40.6	254	284	30	251628
Dpaap:140	Dpaap	140	11404	-13596	1660	1639	11404	43.0	301	305	32	264733
Dpap:101	Dpap	101	8119	-16880	-104	-99	8119	53.0	379	287	34	295095
Dpapa:141	Dpapa	141	9815	-15184	-495	-204	9815	46.2	300	288	31	251743
Dpapp:141	Dpapp	141	9141	-15859	-76	-72	9141	48.2	350	281	30	211915
Dpp:71	Dpp	71	7760	-17239	-136	-138	7760	44.7	501	298	42	445953
Dppa:99	Dppa	99	7925	-17074	-166	-169	7925	45.2	390	298	38	383947
Dppaa:136	Dppaa	136	9134	-15865	-91	-52	9134	42.5	335	300	30	202380
Dppap:136	Dppap	136	9200	-15799	-27	-19	9200	43.6	388	309	29	201131
Dppp:99	Dppp	99	8122	-16877	-125	-131	8122	42.6	472	201	36	328849
Dpppa:138	Dpppa	138	9919	-15080	317	295	9919	32.4	488	131	32	304239
Dpppp:138	Dpppp	138	9640	-15359	-13	-58	9640	33.8	499	158	30	225741
P4:25	P4	25	8925	-16074	-256	-257	8925	43.0	525	290	55	1705479
Z2:61	Z2	61	8018	-16981	-192	-196	8018	52.5	422	261	44	612675
Z3:61	Z3	61	7990	-17009	-170	-173	7990	54.6	415	202	44	623301
