# Supplementary material for: Quantitative Differences in Nuclear β-catenin and TCF Pattern Embryonic Cells in C. elegans
Source: PLoS Genet. 2015 Oct 21;11(10):e1005585. doi: 10.1371/journal.pgen.1005585 (PMC4619327; doi:10.1371/journal.pgen.1005585)
Supplement: S1 Data — For each cell analyzed, birth time is given in column 3 and the average nuclear reporter intensity over the lifetime of the cell (corrected for background) is given in column 7 (“blot”). For information on each embryo’s strain information and experimental conditions, refer to S2 Table. (ZIP) [file pgen.1005585.s005.zip › CAs/CA20120306_ceh-13_pop-1i_L3.csv]

cellTime	cell	time	none	global	local	blot	cross	z	x	y	size	gweight
AB:1	AB	1	12146	-12853	-117	-117	12146	29.8	277	277	92	3980114
ABa:6	ABa	6	10861	-14138	-179	-179	10861	27.6	194	275	74	2933668
ABal:15	ABal	15	9961	-15039	-196	-196	9961	20.2	166	289	71	2885155
ABala:25	ABala	25	9337	-15662	-217	-217	9337	26.5	128	248	64	2878089
ABalaa:37	ABalaa	37	8743	-16256	-194	-195	8743	33.3	110	276	56	2030544
ABalaaa:54	ABalaaa	54	8176	-16823	-167	-171	8176	37.0	114	294	49	1039603
ABalaaaa:74	ABalaaaa	74	7497	-17502	-154	-131	7497	25.4	122	259	42	787965
ABalaaaal:107	ABalaaaal	107	8196	-16803	-486	-371	8196	16.7	234	249	36	542826
ABalaaaala:149	ABalaaaala	149	9189	-15811	-84	-33	9189	28.0	193	221	30	303886
ABalaaaalp:149	ABalaaaalp	149	9356	-15643	-502	-138	9356	21.0	215	208	30	351423
ABalaaaar:107	ABalaaaar	107	8369	-16630	-601	-323	8369	23.0	208	231	35	562066
ABalaaaarl:148	ABalaaaarl	148	8710	-16289	-34	-48	8710	35.3	183	205	29	296827
ABalaaaarr:148	ABalaaaarr	148	8871	-16128	153	135	8871	28.3	195	185	29	310964
ABalaaap:74	ABalaaap	74	7553	-17446	-170	-163	7553	25.7	154	239	43	667099
ABalaaapa:102	ABalaaapa	102	8120	-16879	-495	-273	8120	7.1	206	265	38	558461
ABalaaapal:138	ABalaaapal	138	8790	-16209	-395	-342	8790	15.0	246	214	34	383805
ABalaaapar:138	ABalaaapar	138	8879	-16120	-739	-369	8879	12.8	198	199	31	383716
ABalaaapp:102	ABalaaapp	102	7899	-17100	-362	-328	7899	5.5	239	240	39	454379
ABalaaappl:136	ABalaaappl	136	8768	-16231	-533	-368	8768	4.1	255	208	34	329999
ABalaaappr:136	ABalaaappr	136	8951	-16048	-897	-431	8951	6.3	290	241	32	272766
ABalaap:54	ABalaap	54	8151	-16848	-168	-168	8151	37.7	186	320	47	864108
ABalaapa:75	ABalaapa	75	7556	-17443	-106	-107	7556	31.5	205	249	41	572917
ABalaapaa:102	ABalaapaa	102	7912	-17088	-202	-195	7912	19.0	199	204	36	617874
ABalaapaaa:141	ABalaapaaa	141	8625	-16374	-69	-77	8625	34.5	182	163	29	296864
ABalaapaap:141	ABalaapaap	141	8771	-16228	44	30	8771	30.0	206	163	33	403956
ABalaapap:102	ABalaapap	102	8106	-16893	-377	-232	8106	21.8	240	191	34	474075
ABalaapapa:140	ABalaapapa	140	8713	-16286	-52	-67	8713	24.9	231	176	30	345787
ABalaapapp:140	ABalaapapp	140	8793	-16206	-358	-159	8793	21.0	262	167	32	371468
ABalaapp:75	ABalaapp	75	7559	-17440	-73	-70	7559	24.7	255	245	41	538124
ABalaappa:103	ABalaappa	103	7985	-17014	-109	-112	7985	15.8	251	160	35	537340
ABalaappaa:144	ABalaappaa	144	8628	-16371	-4	-8	8628	30.2	248	130	31	325730
ABalaappap:144	ABalaappap	144	8690	-16309	-97	-123	8690	27.1	278	139	35	428353
ABalaappp:103	ABalaappp	103	7959	-17041	-224	-216	7959	17.6	293	180	36	476376
ABalaapppa:139	ABalaapppa	139	8707	-16292	-93	-98	8707	23.5	298	129	30	322589
ABalaapppp:139	ABalaapppp	139	8850	-16149	-402	-328	8850	23.5	335	142	31	283872
ABalap:37	ABalap	37	8756	-16243	-145	-146	8756	22.4	148	228	59	2159369
ABalapa:54	ABalapa	54	8522	-16477	105	105	8522	30.8	127	226	50	1180025
ABalapaa:74	ABalapaa	74	9326	-15673	1408	1401	9326	27.9	136	209	42	790286
ABalapaaa:108	ABalapaaa	108	21100	-3899	10401	10543	21100	24.0	184	256	38	748913
ABalapaaaa:149	ABalapaaaa	149	15349	-9650	4758	4941	15349	25.7	175	255	31	431541
ABalapaaap:149	ABalapaaap	149	15722	-9278	4383	4755	15722	19.8	197	237	35	546905
ABalapaap:108	ABalapaap	108	19957	-5042	8771	9269	19957	16.1	192	268	38	717860
ABalapaapa:148	ABalapaapa	148	18649	-6351	7268	7489	18649	13.6	179	225	33	422086
ABalapaapp:148	ABalapaapp	148	16278	-8721	5174	5308	16278	11.5	223	216	30	406259
ABalapap:74	ABalapap	74	8466	-16533	657	658	8466	16.8	170	197	43	733303
ABalapapa:105	ABalapapa	105	17166	-7833	6264	6961	17166	16.3	171	266	38	735382
ABalapapaa:149	ABalapapaa	149	15051	-9948	4544	4905	15051	21.2	188	278	31	417039
ABalapapap:149	ABalapapap	149	14104	-10895	2891	3272	14104	14.0	226	248	32	421955
ABalapapp:105	ABalapapp	105	14456	-10543	4774	4969	14456	9.0	200	260	39	683500
ABalapappa:144	ABalapappa	144	15399	-9600	4907	5015	15399	5.0	225	268	33	393178
ABalapappp:144	ABalapappp	144	14256	-10743	4010	4091	14256	8.0	256	236	30	313296
ABalapp:54	ABalapp	54	8312	-16687	35	35	8312	26.0	196	263	50	925392
ABalappa:75	ABalappa	75	8499	-16500	741	734	8499	18.9	210	253	42	608146
ABalappaa:108	ABalappaa	108	16150	-8849	6495	6499	16150	15.6	269	209	36	561412
ABalappaaa:148	ABalappaaa	148	13072	-11927	3343	3518	13072	17.3	296	167	30	339985
ABalappaap:148	ABalappaap	148	13805	-11194	3681	3728	13805	15.2	333	167	32	340048
ABalappap:108	ABalappap	108	14143	-10856	4145	4353	14143	8.9	296	232	37	487779
ABalappapa:145	ABalappapa	145	17052	-7947	6500	6414	17052	5.0	294	192	31	288578
ABalappapp:145	ABalappapp	145	14642	-10357	3775	4015	14642	5.2	342	196	31	299730
ABalappp:75	ABalappp	75	8017	-16982	287	299	8017	15.3	282	242	44	534116
ABalapppa:105	ABalapppa	105	13462	-11537	3738	4009	13462	6.3	324	236	38	397088
ABalapppaa:142	ABalapppaa	142	14227	-10772	4138	4227	14227	3.4	327	237	30	226271
ABalapppap:142	ABalapppap	142	15163	-9836	4247	4582	15163	3.9	378	229	34	243845
ABalapppp:105	ABalapppp	105	11757	-13242	2962	2950	11757	4.7	361	281	38	346107
ABalappppa:142	ABalappppa	142	14503	-10496	3995	4210	14503	5.5	399	256	32	238707
ABalappppp:142	ABalappppp	142	14101	-10898	3666	4112	14101	3.0	442	266	31	221915
ABalp:25	ABalp	25	9349	-15650	-236	-236	9349	30.0	193	339	64	2695971
ABalpa:36	ABalpa	36	8801	-16198	-206	-206	8801	30.8	166	349	58	2040510
ABalpaa:53	ABalpaa	53	8218	-16781	-134	-134	8218	25.2	155	352	52	1252679
ABalpaaa:73	ABalpaaa	73	7654	-17345	-41	-48	7654	36.7	107	292	43	724232
ABalpaaaa:101	ABalpaaaa	101	7929	-17070	-181	-135	7929	23.7	112	243	39	839318
ABalpaaaaa:142	ABalpaaaaa	142	8664	-16336	55	47	8664	24.2	109	263	34	522975
ABalpaaaap:142	ABalpaaaap	142	9167	-15832	-998	-155	9167	23.5	144	257	32	473225
ABalpaaap:101	ABalpaaap	101	8090	-16909	-543	-282	8090	27.1	138	272	38	755388
ABalpaaapa:139	ABalpaaapa	139	8677	-16322	-80	-79	8677	28.1	140	299	30	399988
ABalpaaapp:139	ABalpaaapp	139	9460	-15539	-421	-15	9460	28.2	184	282	32	438536
ABalpaap:73	ABalpaap	73	7640	-17359	-149	-158	7640	36.1	160	302	44	657034
ABalpaapa:98	ABalpaapa	98	7543	-17456	-88	-95	7543	35.3	112	285	40	674143
ABalpaapaa:128	ABalpaapaa	128	8618	-16381	-32	-41	8618	26.5	97	241	36	622713
ABalpaapap:128	ABalpaapap	128	8658	-16341	-109	-110	8658	32.6	93	284	35	482533
ABalpaapp:98	ABalpaapp	98	7644	-17355	-116	-124	7644	38.2	175	306	36	543476
ABalpaappa:132	ABalpaappa	132	8733	-16266	6	5	8733	31.6	119	321	31	413145
ABalpaappp:132	ABalpaappp	132	8648	-16351	-113	-115	8648	34.9	162	310	30	380549
ABalpap:53	ABalpap	53	8193	-16806	-188	-187	8193	34.8	255	374	50	994931
ABalpapa:73	ABalpapa	73	7679	-17320	-71	-71	7679	45.0	184	336	43	564423
ABalpapaa:97	ABalpapaa	97	7723	-17276	-31	-29	7723	44.7	126	301	37	556894
ABalpapaaa:134	ABalpapaaa	134	8722	-16277	36	38	8722	39.7	112	322	33	512445
ABalpapaap:134	ABalpapaap	134	8677	-16322	2	5	8677	46.5	165	336	32	456271
ABalpapap:97	ABalpapap	97	7670	-17329	-72	-80	7670	48.6	180	322	38	581636
ABalpapapa:134	ABalpapapa	134	8693	-16306	15	11	8693	44.7	207	361	34	507866
ABalpapapp:134	ABalpapapp	134	8646	-16353	-61	-70	8646	44.1	243	360	34	575880
ABalpapp:73	ABalpapp	73	7627	-17372	-173	-172	7627	45.0	262	353	44	545405
ABalpappa:95	ABalpappa	95	7367	-17632	-119	-128	7367	49.5	216	321	36	394813
ABalpappaa:125	ABalpappaa	125	8606	-16393	-83	-79	8606	48.2	184	314	31	420474
ABalpappap:125	ABalpappap	125	8669	-16330	0	-8	8669	48.9	231	313	35	493378
ABalpappp:95	ABalpappp	95	7432	-17567	-90	-94	7432	49.1	265	328	39	451484
ABalpapppa:126	ABalpapppa	126	8704	-16295	-13	-25	8704	44.2	243	300	31	371039
ABalpapppp:126	ABalpapppp	126	8702	-16297	-30	-41	8702	49.8	284	309	38	513634
ABalpp:36	ABalpp	36	8737	-16262	-103	-104	8737	16.1	249	348	57	1518814
ABalppa:53	ABalppa	53	8174	-16825	-64	-64	8174	14.9	212	357	51	1065996
ABalppaa:74	ABalppaa	74	7619	-17380	-44	-44	7619	30.4	132	344	42	735103
ABalppaaa:103	ABalppaaa	103	7996	-17003	-38	-41	7996	30.5	146	330	37	729297
ABalppaaaa:144	ABalppaaaa	144	8638	-16361	19	10	8638	29.9	156	343	30	437208
ABalppaaap:144	ABalppaaap	144	8723	-16276	-72	-78	8723	26.8	180	315	30	419956
ABalppaap:103	ABalppaap	103	7844	-17155	-40	-43	7844	36.2	175	361	38	686823
ABalppaapa:139	ABalppaapa	139	8668	-16331	15	26	8668	33.3	167	368	31	461274
ABalppaapp:139	ABalppaapp	139	8631	-16368	-48	-71	8631	29.2	186	364	32	540891
ABalppap:74	ABalppap	74	7612	-17387	-82	-90	7612	30.6	197	346	45	704455
ABalppapa:100	ABalppapa	100	7700	-17299	-54	-57	7700	41.6	165	339	37	607903
ABalppapaa:134	ABalppapaa	134	8684	-16315	4	6	8684	38.9	150	350	31	444852
ABalppapap:134	ABalppapap	134	8718	-16281	-31	-31	8718	38.6	191	324	29	368577
ABalppapp:100	ABalppapp	100	7589	-17410	-43	-47	7589	40.8	224	354	38	550753
ABalppappa:130	ABalppappa	130	8699	-16300	-51	-64	8699	36.8	202	341	33	494051
ABalppappp:130	ABalppappp	130	8679	-16320	-60	-72	8679	39.6	244	358	35	599105
ABalppp:53	ABalppp	53	8204	-16796	-83	-82	8204	19.2	298	364	51	964613
ABalpppa:72	ABalpppa	72	7647	-17352	-64	-67	7647	26.9	228	329	44	677440
ABalpppaa:98	ABalpppaa	98	7694	-17305	-125	-117	7694	28.2	171	326	38	706568
ABalpppaaa:134	ABalpppaaa	134	8654	-16346	10	11	8654	26.8	144	345	33	559428
ABalpppaap:134	ABalpppaap	134	8625	-16374	-67	-68	8625	22.7	159	362	33	535265
ABalpppap:98	ABalpppap	98	7525	-17474	-73	-85	7525	26.5	210	340	38	631461
ABalpppapa:129	ABalpppapa	129	8608	-16391	-44	-48	8608	25.7	186	379	33	519123
ABalpppapp:129	ABalpppapp	129	8659	-16340	-49	-59	8659	26.5	220	365	31	434650
ABalpppp:72	ABalpppp	72	7696	-17303	-61	-67	7696	32.0	300	351	43	554610
ABalppppa:96	ABalppppa	96	7608	-17391	-110	-109	7608	25.2	228	301	38	583782
ABalppppaa:129	ABalppppaa	129	8694	-16305	-49	-58	8694	28.2	204	329	30	419863
ABalppppap:129	ABalppppap	129	8960	-16039	-155	-89	8960	21.8	217	307	32	467991
ABalppppp:96	ABalppppp	96	7359	-17640	-86	-87	7359	26.1	278	341	40	569157
ABalpppppa:125	ABalpppppa	125	8640	-16359	-47	-49	8640	28.6	247	333	31	413759
ABalpppppp:125	ABalpppppp	125	8589	-16410	-97	-107	8589	22.1	311	349	36	518783
ABar:15	ABar	15	9997	-15002	-214	-214	9997	36.6	245	199	70	2761393
ABara:25	ABara	25	9336	-15664	-221	-221	9336	40.5	245	200	64	2284127
ABaraa:37	ABaraa	37	8783	-16216	-173	-173	8783	46.8	190	254	57	1561370
ABaraaa:53	ABaraaa	53	8249	-16750	-78	-79	8249	47.4	166	253	49	844276
ABaraaaa:73	ABaraaaa	73	7623	-17376	-74	-66	7623	39.5	161	198	42	656841
ABaraaaaa:101	ABaraaaaa	101	7969	-17030	-52	-59	7969	33.3	144	220	36	608646
ABaraaaaaa:139	ABaraaaaaa	139	8759	-16240	-31	-32	8759	34.1	134	276	30	374183
ABaraaaaap:139	ABaraaaaap	139	8899	-16100	-146	-177	8899	32.8	164	260	30	385836
ABaraaaap:101	ABaraaaap	101	8262	-16737	-268	-216	8262	33.4	185	249	36	592324
ABaraaaapa:139	ABaraaaapa	139	8702	-16297	-60	-78	8702	37.5	175	278	31	441884
ABaraaaapp:139	ABaraaaapp	139	8962	-16037	-11	-30	8962	34.1	193	251	30	335717
ABaraaap:73	ABaraaap	73	7641	-17358	-124	-130	7641	40.1	208	236	44	581884
ABaraaapa:98	ABaraaapa	98	7608	-17391	-113	-121	7608	39.9	160	259	36	506354
ABaraaapaa:130	ABaraaapaa	130	8669	-16330	-64	-74	8669	33.5	101	243	34	544550
ABaraaapap:130	ABaraaapap	130	8690	-16309	-116	-139	8690	36.7	132	290	31	427135
ABaraaapp:98	ABaraaapp	98	7583	-17416	-130	-137	7583	43.0	210	268	37	490215
ABaraaappa:130	ABaraaappa	130	8658	-16341	-109	-117	8658	41.5	158	297	31	426218
ABaraaappp:130	ABaraaappp	130	8788	-16211	-68	-80	8788	40.3	198	286	31	379584
ABaraap:53	ABaraap	53	8172	-16827	-200	-201	8172	50.3	239	307	50	762768
ABaraapa:73	ABaraapa	73	7583	-17416	-120	-120	7583	49.5	177	251	42	504953
ABaraapaa:100	ABaraapaa	100	7769	-17230	-59	-59	7769	34.6	110	230	37	692829
ABaraapaaa:137	ABaraapaaa	137	8673	-16326	-66	-68	8673	30.1	119	236	31	448309
ABaraapaap:137	ABaraapaap	137	8907	-16092	0	-17	8907	31.3	152	224	30	393906
ABaraapap:100	ABaraapap	100	7723	-17276	-49	-53	7723	44.2	128	252	37	594790
ABaraapapa:135	ABaraapapa	135	8672	-16328	-68	-85	8672	39.0	118	248	34	502617
ABaraapapp:135	ABaraapapp	135	8674	-16325	-78	-93	8674	41.3	153	241	32	427157
ABaraapp:73	ABaraapp	73	7603	-17396	-168	-166	7603	53.2	249	274	44	470987
ABaraappa:97	ABaraappa	97	7526	-17473	-108	-112	7526	50.5	173	250	38	481346
ABaraappaa:130	ABaraappaa	130	8729	-16270	-30	-34	8729	43.9	127	270	33	438500
ABaraappap:130	ABaraappap	130	8672	-16327	-68	-94	8672	48.6	151	293	32	411330
ABaraappp:97	ABaraappp	97	7573	-17426	-82	-90	7573	51.9	234	276	38	455874
ABaraapppa:130	ABaraapppa	130	8686	-16313	-56	-73	8686	50.4	180	291	31	357675
ABaraapppp:130	ABaraapppp	130	8715	-16284	-55	-73	8715	44.8	219	280	34	447189
ABarap:37	ABarap	37	8739	-16260	-203	-204	8739	46.5	268	210	56	1457442
ABarapa:53	ABarapa	53	8223	-16776	-102	-103	8223	47.9	237	212	48	789390
ABarapaa:74	ABarapaa	74	7565	-17434	-92	-93	7565	46.5	195	197	41	570759
ABarapaaa:103	ABarapaaa	103	7980	-17019	-51	-54	7980	41.4	169	210	36	707415
ABarapaaaa:144	ABarapaaaa	144	8537	-16463	-44	-64	8537	45.6	177	234	30	375168
ABarapaaap:144	ABarapaaap	144	8563	-16436	-99	-105	8563	47.0	204	256	30	359990
ABarapaap:103	ABarapaap	103	7876	-17123	-65	-70	7876	45.5	190	198	37	645823
ABarapaapa:141	ABarapaapa	141	8674	-16325	59	57	8674	54.3	184	256	31	405989
ABarapaapp:141	ABarapaapp	141	8662	-16337	11	12	8662	52.9	214	247	29	326412
ABarapap:74	ABarapap	74	7618	-17382	-140	-130	7618	44.5	255	199	41	511057
ABarapapa:100	ABarapapa	100	7689	-17310	-91	-94	7689	48.9	201	217	36	541226
ABarapapaa:135	ABarapapaa	135	8594	-16405	-83	-81	8594	49.6	156	250	33	511544
ABarapapap:135	ABarapapap	135	8695	-16304	9	-7	8695	51.9	201	280	31	403111
ABarapapp:100	ABarapapp	100	7662	-17337	-16	-25	7662	53.2	248	236	36	448924
ABarapappa:132	ABarapappa	132	8657	-16342	-44	-47	8657	54.0	223	266	31	366224
ABarapappp:132	ABarapappp	132	8741	-16258	-2	-14	8741	54.8	261	267	31	335785
ABarapp:53	ABarapp	53	8176	-16824	-157	-158	8176	51.8	327	279	49	718790
ABarappa:74	ABarappa	74	7615	-17385	-102	-103	7615	50.5	283	223	42	463361
ABarappaa:100	ABarappaa	100	7706	-17293	-75	-77	7706	49.5	244	194	37	561632
ABarappaaa:137	ABarappaaa	137	8616	-16383	-30	-34	8616	49.3	191	210	31	415995
ABarappaap:137	ABarappaap	137	8666	-16333	-24	-17	8666	52.3	222	197	31	410251
ABarappap:100	ABarappap	100	7605	-17394	-77	-88	7605	51.5	278	223	37	484836
ABarappapa:132	ABarappapa	132	8645	-16354	-30	-28	8645	54.5	230	226	32	377859
ABarappapp:132	ABarappapp	132	8627	-16372	-76	-80	8627	55.0	266	219	33	423729
ABarappp:74	ABarappp	74	7632	-17367	-136	-137	7632	48.2	340	217	43	475183
ABarapppa:98	ABarapppa	98	7708	-17291	-48	-58	7708	44.1	268	208	36	515651
ABarapppaa:134	ABarapppaa	134	8687	-16312	-42	-48	8687	46.0	226	224	31	410450
ABarapppap:134	ABarapppap	134	8663	-16336	-38	-31	8663	47.1	256	211	30	340042
ABarapppp:98	ABarapppp	98	7484	-17515	-125	-125	7484	47.1	322	194	37	481817
ABarappppa:129	ABarappppa	129	8665	-16334	-57	-67	8665	48.4	276	217	30	347394
ABarappppp:129	ABarappppp	129	8675	-16324	-72	-80	8675	48.4	308	195	33	376704
ABarp:25	ABarp	25	9333	-15666	-149	-149	9333	17.9	312	178	67	2254336
ABarpa:36	ABarpa	36	8774	-16225	-150	-152	8774	22.8	242	168	59	2038649
ABarpaa:54	ABarpaa	54	8195	-16804	-142	-142	8195	26.5	190	168	51	1231247
ABarpaaa:73	ABarpaaa	73	7630	-17369	-83	-85	7630	26.1	184	165	44	798748
ABarpaaaa:103	ABarpaaaa	103	7967	-17032	-233	-215	7967	27.4	181	201	37	620944
ABarpaaaaa:140	ABarpaaaaa	140	8662	-16337	-38	-47	8662	34.1	165	185	31	298129
ABarpaaaap:140	ABarpaaaap	140	8693	-16306	-84	-96	8693	39.0	175	221	30	300160
ABarpaaap:103	ABarpaaap	103	8008	-16991	-183	-172	8008	15.8	172	197	39	711030
ABarpaaapa:142	ABarpaaapa	142	8943	-16057	-282	-260	8943	27.0	159	212	31	334086
ABarpaaapp:142	ABarpaaapp	142	8810	-16189	-320	-311	8810	19.4	182	189	32	404644
ABarpaap:73	ABarpaap	73	7618	-17381	-103	-85	7618	12.0	242	182	46	669984
ABarpaapa:100	ABarpaapa	100	7693	-17306	-185	-178	7693	8.8	220	189	40	614894
ABarpaapaa:133	ABarpaapaa	133	8671	-16329	-58	-59	8671	11.8	202	183	33	394985
ABarpaapap:133	ABarpaapap	133	8712	-16287	-260	-178	8712	11.5	255	171	34	350973
ABarpaapp:100	ABarpaapp	100	7750	-17249	-450	-310	7750	9.8	296	171	40	564252
ABarpaappa:133	ABarpaappa	133	9426	-15573	-154	73	9426	8.6	290	168	34	379502
ABarpaappp:133	ABarpaappp	133	9184	-15816	-573	-431	9184	12.9	355	156	35	324360
ABarpap:54	ABarpap	54	8152	-16847	-157	-150	8152	24.7	258	212	50	971543
ABarpapa:73	ABarpapa	73	7642	-17357	-88	-91	7642	26.5	236	175	44	674792
ABarpapaa:100	ABarpapaa	100	7755	-17244	-86	-88	7755	30.6	216	167	37	578386
ABarpapaaa:136	ABarpapaaa	136	8743	-16256	-45	-60	8743	38.4	199	192	30	307591
ABarpapaap:136	ABarpapaap	136	8645	-16354	-122	-129	8645	34.3	226	163	31	336228
ABarpapap:100	ABarpapap	100	7701	-17298	-36	-39	7701	21.5	227	147	37	586822
ABarpapapa:134	ABarpapapa	134	8723	-16276	-5	1	8723	21.7	175	171	32	365414
ABarpapapp:134	ABarpapapp	134	8678	-16321	-47	-54	8678	22.0	229	150	31	329473
ABarpapp:73	ABarpapp	73	7632	-17367	-143	-118	7632	21.1	305	182	45	653318
ABarpappa:101	ABarpappa	101	7894	-17105	-75	-81	7894	25.5	266	152	37	580968
ABarpappaa:140	ABarpappaa	140	8672	-16327	-70	-70	8672	34.3	252	142	31	309151
ABarpappap:140	ABarpappap	140	8748	-16251	-35	-54	8748	33.1	292	135	32	332257
ABarpappp:101	ABarpappp	101	7846	-17153	-168	-158	7846	21.9	322	154	40	575114
ABarpapppa:135	ABarpapppa	135	8713	-16286	-57	-46	8713	31.4	320	123	32	300193
ABarpapppp:135	ABarpapppp	135	9024	-15975	-287	-218	9024	28.1	360	134	33	283080
ABarpp:36	ABarpp	36	8789	-16210	-119	-120	8789	18.4	356	166	59	1819068
ABarppa:53	ABarppa	53	9665	-15334	1170	1167	9665	23.0	285	145	52	1187474
ABarppaa:73	ABarppaa	73	9681	-15318	1716	1724	9681	6.9	291	179	44	546986
ABarppaaa:104	ABarppaaa	104	13786	-11214	3937	4277	13786	1.7	301	212	38	314936
ABarppaaaa:142	ABarppaaaa	142	13492	-11507	3077	3283	13492	5.4	322	171	30	302054
ABarppaaap:142	ABarppaaap	142	13636	-11363	2923	3260	13636	9.0	367	179	34	300467
ABarppaap:104	ABarppaap	104	12068	-12931	2669	2943	12068	1.5	367	222	38	236859
ABarppaapa:140	ABarppaapa	140	13806	-11193	2838	3296	13806	5.0	392	184	35	331728
ABarppaapp:140	ABarppaapp	140	14367	-10632	3766	3964	14367	8.5	424	184	33	284245
ABarppap:73	ABarppap	73	9152	-15847	1204	1211	9152	7.6	354	208	45	475943
ABarppapa:102	ABarppapa	102	11487	-13512	2486	2662	11487	1.9	406	227	40	251446
ABarppapaa:141	ABarppapaa	141	13255	-11744	2658	2816	13255	2.0	418	218	30	184990
ABarppapap:141	ABarppapap	141	14735	-10264	4702	4757	14735	5.6	465	206	36	357817
ABarppapp:102	ABarppapp	102	11495	-13504	2948	2985	11495	2.5	458	281	42	265132
ABarppappa:140	ABarppappa	140	15004	-9996	4841	5036	15004	3.8	472	256	35	303183
ABarppappp:140	ABarppappp	140	16133	-8866	6274	6239	16133	6.3	512	308	35	342667
ABarppp:53	ABarppp	53	9784	-15215	1238	1237	9784	27.4	378	150	52	1179583
ABarpppa:73	ABarpppa	73	10391	-14608	2283	2287	10391	16.2	363	159	45	699416
ABarpppaa:104	ABarpppaa	104	16806	-8193	6979	7156	16806	12.5	363	158	39	527632
ABarpppaaa:144	ABarpppaaa	144	16836	-8163	6052	6315	16836	24.2	373	124	30	285386
ABarpppaap:144	ABarpppaap	144	17430	-7569	5539	6465	17430	21.1	407	136	33	318782
ABarpppap:104	ABarpppap	104	16547	-8452	6058	6500	16547	11.1	415	169	39	503908
ABarpppapa:145	ABarpppapa	145	18797	-6202	7259	7842	18797	23.7	434	136	34	323823
ABarpppapp:145	ABarpppapp	145	20342	-4657	8824	8967	20342	25.7	479	154	30	276374
ABarpppp:73	ABarpppp	73	9514	-15485	1477	1476	9514	16.4	429	200	44	569110
ABarppppa:103	ABarppppa	103	16030	-8969	5877	6336	16030	13.5	447	174	40	541631
ABarppppaa:139	ABarppppaa	139	16398	-8601	5810	5809	16398	29.7	432	132	33	297269
ABarppppap:139	ABarppppap	139	17600	-7399	5799	6362	17600	29.7	484	150	33	297506
ABarppppp:103	ABarppppp	103	16734	-8265	7324	7388	16734	14.2	503	191	40	561302
ABarpppppa:139	ABarpppppa	139	20958	-4041	9696	9987	20958	27.0	516	158	33	313977
ABarpppppp:139	ABarpppppp	139	22406	-2593	11468	11724	22406	29.7	568	194	33	355997
ABp:6	ABp	6	10876	-14123	-151	-151	10876	31.2	341	198	72	2761547
ABpl:15	ABpl	15	10006	-14993	-53	-53	10006	12.8	345	247	71	1682405
ABpla:25	ABpla	25	9333	-15666	-59	-57	9333	8.2	242	276	63	1475875
ABplaa:36	ABplaa	36	8740	-16259	-95	-94	8740	8.5	194	252	58	1567322
ABplaaa:53	ABplaaa	53	8196	-16803	-91	-91	8196	12.5	142	222	52	1245185
ABplaaaa:73	ABplaaaa	73	7551	-17448	-117	-119	7551	17.2	134	288	45	860830
ABplaaaaa:100	ABplaaaaa	100	7762	-17237	-68	-73	7762	22.2	161	345	39	811383
ABplaaaaaa:136	ABplaaaaaa	136	8680	-16319	-24	-24	8680	15.5	164	349	34	548118
ABplaaaaap:136	ABplaaaaap	136	8686	-16313	2	4	8686	13.2	204	360	33	502627
ABplaaaap:100	ABplaaaap	100	7548	-17451	-150	-154	7548	11.7	183	338	40	776416
ABplaaaapa:132	ABplaaaapa	132	8679	-16320	-174	-149	8679	10.7	191	323	33	493070
ABplaaaapp:132	ABplaaaapp	132	8668	-16331	-103	-110	8668	12.1	237	331	34	507136
ABplaaap:73	ABplaaap	73	7586	-17413	-65	-62	7586	8.5	194	271	45	587615
ABplaaapa:98	ABplaaapa	98	7596	-17403	-171	-149	7596	14.4	202	312	37	650030
ABplaaapaa:132	ABplaaapaa	132	8713	-16286	-156	-132	8713	20.5	172	322	32	496241
ABplaaapap:132	ABplaaapap	132	8709	-16290	-38	-40	8709	17.5	210	337	31	451194
ABplaaapp:98	ABplaaapp	98	7398	-17601	-112	-122	7398	13.1	241	333	39	592595
ABplaaappa:128	ABplaaappa	128	8665	-16334	-49	-64	8665	21.2	239	354	32	457215
ABplaaappp:128	ABplaaappp	128	8648	-16351	-64	-82	8648	19.5	276	347	37	565723
ABplaap:53	ABplaap	53	8174	-16825	-76	-75	8174	11.9	215	280	54	1014721
ABplaapa:72	ABplaapa	72	7579	-17420	-88	-89	7579	14.2	167	335	47	819344
ABplaapaa:98	ABplaapaa	98	7601	-17398	-53	-58	7601	20.6	184	369	40	803308
ABplaapaaa:132	ABplaapaaa	132	8615	-16384	-55	-59	8615	13.3	234	361	35	555903
ABplaapaap:132	ABplaapaap	132	8640	-16359	-24	-36	8640	8.7	266	343	35	434682
ABplaapap:98	ABplaapap	98	7537	-17462	-115	-118	7537	16.6	242	374	40	729974
ABplaapapa:132	ABplaapapa	132	8638	-16362	-48	-56	8638	11.1	296	354	35	498811
ABplaapapp:132	ABplaapapp	132	8585	-16414	-114	-108	8585	13.3	336	371	37	559161
ABplaapp:72	ABplaapp	72	7626	-17373	-42	-43	7626	11.1	250	323	46	574204
ABplaappa:96	ABplaappa	96	7431	-17568	-48	-50	7431	10.9	271	347	41	642569
ABplaappaa:128	ABplaappaa	128	8656	-16343	-133	-108	8656	5.9	273	307	34	432704
ABplaappap:128	ABplaappap	128	8593	-16406	-76	-78	8593	7.9	322	328	35	390178
ABplaappp:96	ABplaappp	96	7387	-17612	-89	-88	7387	8.3	325	345	41	521118
ABplaapppa:128	ABplaapppa	128	8592	-16407	-75	-81	8592	9.4	360	347	35	425157
ABplaapppp:128	ABplaapppp	128	8634	-16365	-70	-78	8634	7.1	406	352	33	360143
ABplap:36	ABplap	36	8722	-16277	-64	-64	8722	6.7	306	257	58	1141532
ABplapa:53	ABplapa	53	8256	-16743	30	30	8256	7.0	231	199	53	1000842
ABplapaa:73	ABplapaa	73	7550	-17449	-45	-43	7550	1.4	242	269	44	289882
ABplapaaa:100	ABplapaaa	100	7745	-17254	-233	-99	7745	2.3	304	293	38	358538
ABplapaaaa:134	ABplapaaaa	134	8742	-16257	-243	-203	8742	5.5	353	293	36	353858
ABplapaaap:134	ABplapaaap	134	8730	-16269	-139	-152	8730	3.9	391	316	31	316796
ABplapaap:100	ABplapaap	100	7843	-17156	-6	30	7843	3.3	373	320	37	353839
ABplapaapa:136	ABplapaapa	136	8676	-16323	-209	-202	8676	4.7	439	320	32	328435
ABplapaapp:136	ABplapaapp	136	9031	-15968	-200	-144	9031	7.7	468	345	34	482215
ABplapap:73	ABplapap	73	7586	-17413	-46	-49	7586	4.9	311	264	44	367063
ABplapapa:99	ABplapapa	99	8030	-16969	281	282	8030	9.0	389	330	38	395415
ABplapapaa:132	ABplapapaa	132	9266	-15733	284	279	9266	17.8	400	376	33	411528
ABplapapap:132	ABplapapap	132	9154	-15845	57	186	9154	12.8	429	368	33	457426
ABplapapp:99	ABplapapp	99	8258	-16741	459	463	8258	8.4	448	344	40	510207
ABplapappa:133	ABplapappa	133	13018	-11981	3423	3496	13018	14.7	466	365	33	460779
ABplapappp:133	ABplapappp	133	13733	-11266	4276	4301	13733	14.7	510	371	34	514465
ABplapp:53	ABplapp	53	8213	-16786	2	1	8213	5.4	317	246	52	615498
ABplappa:72	ABplappa	72	7615	-17384	0	0	7615	4.1	309	322	44	359721
ABplappaa:98	ABplappaa	98	7659	-17340	-25	-18	7659	12.6	353	360	39	555886
ABplappaaa:132	ABplappaaa	132	8720	-16279	-54	-51	8720	20.0	356	376	34	490779
ABplappaap:132	ABplappaap	132	8904	-16095	-91	-55	8904	18.9	389	399	31	392800
ABplappap:98	ABplappap	98	7674	-17325	-61	-47	7674	14.2	405	381	38	517069
ABplappapa:133	ABplappapa	133	8834	-16165	-291	-179	8834	17.9	446	400	34	517215
ABplappapp:133	ABplappapp	133	8739	-16260	-286	-188	8739	19.0	494	405	33	523009
ABplappp:72	ABplappp	72	7628	-17371	-33	-32	7628	3.7	392	305	45	301001
ABplapppa:99	ABplapppa	99	7609	-17391	-24	-19	7609	14.8	448	373	39	592940
ABplapppaa:130	ABplapppaa	130	8849	-16150	-351	-222	8849	24.3	466	387	35	581843
ABplapppap:130	ABplapppap	130	8782	-16217	-41	-44	8782	28.8	503	391	35	584816
ABplapppp:99	ABplapppp	99	7681	-17318	-14	-10	7681	18.9	512	385	40	693473
ABplappppa:133	ABplappppa	133	8829	-16170	64	69	8829	25.0	540	400	34	545122
ABplappppp:133	ABplappppp	133	8729	-16270	-63	-58	8729	28.6	560	381	34	557985
ABplp:25	ABplp	25	9357	-15642	-69	-69	9357	17.5	354	356	66	2011946
ABplpa:36	ABplpa	36	8748	-16251	-78	-79	8748	17.6	338	366	59	1519225
ABplpaa:53	ABplpaa	53	8132	-16867	-53	-53	8132	5.1	286	327	52	710584
ABplpaaa:73	ABplpaaa	73	7577	-17422	-69	-71	7577	21.5	224	373	45	732122
ABplpaaaa:99	ABplpaaaa	99	7724	-17275	-27	-33	7724	32.1	214	379	37	621181
ABplpaaaaa:135	ABplpaaaaa	135	8620	-16379	-105	-118	8620	35.0	205	375	33	524096
ABplpaaaap:135	ABplpaaaap	135	8640	-16359	-80	-71	8640	32.5	238	387	33	510810
ABplpaaap:99	ABplpaaap	99	7723	-17276	-40	-41	7723	28.2	255	386	37	649838
ABplpaaapa:136	ABplpaaapa	136	8700	-16299	-13	-29	8700	25.5	253	387	32	495566
ABplpaaapp:136	ABplpaaapp	136	8627	-16372	-43	-39	8627	23.7	283	394	32	448715
ABplpaap:73	ABplpaap	73	7578	-17421	-97	-82	7578	15.5	299	358	45	585877
ABplpaapa:98	ABplpaapa	98	7654	-17345	-33	-40	7654	24.3	286	377	38	594394
ABplpaapaa:134	ABplpaapaa	134	8727	-16272	-17	-22	8727	33.8	270	374	32	468003
ABplpaapap:134	ABplpaapap	134	8694	-16305	-69	-78	8694	28.1	302	365	31	450735
ABplpaapp:98	ABplpaapp	98	7660	-17339	-241	-118	7660	23.4	331	384	37	550668
ABplpaappa:134	ABplpaappa	134	8675	-16325	-15	-10	8675	22.9	314	396	30	356174
ABplpaappp:134	ABplpaappp	134	8851	-16148	-123	-79	8851	27.0	334	377	31	424114
ABplpap:53	ABplpap	53	8180	-16819	-58	-57	8180	19.4	377	383	48	712795
ABplpapa:72	ABplpapa	72	7630	-17369	-54	-56	7630	26.3	290	390	44	615615
ABplpapaa:97	ABplpapaa	97	7617	-17382	-40	-43	7617	39.0	258	368	36	486919
ABplpapaaa:132	ABplpapaaa	132	8671	-16328	-85	-103	8671	45.2	269	352	30	323628
ABplpapaap:132	ABplpapaap	132	8649	-16350	-75	-92	8649	44.7	304	369	31	372807
ABplpapap:97	ABplpapap	97	7628	-17371	2	0	7628	40.6	305	378	38	542479
ABplpapapa:131	ABplpapapa	131	8683	-16316	-80	-89	8683	45.4	332	374	32	380697
ABplpapapp:131	ABplpapapp	131	8775	-16224	13	13	8775	46.5	376	378	31	345420
ABplpapp:72	ABplpapp	72	7741	-17258	-29	-26	7741	29.2	372	394	44	546610
ABplpappa:95	ABplpappa	95	7432	-17567	-109	-114	7432	44.4	313	356	40	485222
ABplpappaa:127	ABplpappaa	127	8692	-16307	-72	-88	8692	45.7	305	332	31	338223
ABplpappap:127	ABplpappap	127	8712	-16287	-15	-18	8712	48.8	355	343	32	348708
ABplpappp:95	ABplpappp	95	7558	-17441	-76	-73	7558	39.5	379	383	40	571793
ABplpapppa:130	ABplpapppa	130	8712	-16287	-86	-89	8712	47.2	412	370	33	385307
ABplpapppp:130	ABplpapppp	130	8749	-16250	-13	2	8749	48.0	461	370	35	438640
ABplpp:36	ABplpp	36	8714	-16285	-105	-106	8714	12.3	436	351	58	1253596
ABplppa:53	ABplppa	53	8339	-16660	124	123	8339	2.1	388	318	50	320462
ABplppaa:74	ABplppaa	74	7925	-17075	269	265	7925	15.7	342	377	42	493590
ABplppaaa:102	ABplppaaa	102	8122	-16877	140	156	8122	35.1	313	382	37	647616
ABplppaaaa:138	ABplppaaaa	138	8829	-16170	41	48	8829	36.1	301	382	34	514362
ABplppaaap:138	ABplppaaap	138	8836	-16163	-263	-135	8836	35.0	339	368	29	387783
ABplppaap:102	ABplppaap	102	8464	-16535	188	291	8464	35.8	361	388	37	619615
ABplppaapa:139	ABplppaapa	139	9168	-15831	72	116	9168	37.7	362	398	30	397065
ABplppaapp:139	ABplppaapp	139	9382	-15618	60	62	9382	37.5	406	396	30	406982
ABplppap:74	ABplppap	74	7875	-17124	150	156	7875	11.1	406	356	43	419668
ABplppapa:101	ABplppapa	101	10681	-14318	2243	2336	10681	28.3	367	380	36	545366
ABplppapaa:137	ABplppapaa	137	11612	-13387	2328	2366	11612	32.1	345	400	31	396328
ABplppapap:137	ABplppapap	137	11055	-13944	877	1564	11055	27.3	379	404	31	368563
ABplppapp:101	ABplppapp	101	12048	-12951	3361	3409	12048	26.7	414	381	36	551098
ABplppappa:145	ABplppappa	145	16946	-8053	6458	6563	16946	25.2	402	408	31	377807
ABplppappp:145	ABplppappp	145	17154	-7845	7012	7051	17154	25.6	443	392	32	462748
ABplppp:53	ABplppp	53	8700	-16299	261	330	8700	8.8	478	365	51	774327
ABplpppa:73	ABplpppa	73	8161	-16838	415	419	8161	17.4	428	395	44	498381
ABplpppaa:98	ABplpppaa	98	8039	-16960	74	207	8039	27.9	419	404	36	502716
ABplpppaaa:133	ABplpppaaa	133	9767	-15232	-59	280	9767	34.3	440	402	34	488589
ABplpppaap:133	ABplpppaap	133	8918	-16081	1	53	8918	34.0	478	407	31	398346
ABplpppap:98	ABplpppap	98	7909	-17090	151	149	7909	24.6	480	399	39	616122
ABplpppapa:134	ABplpppapa	134	8891	-16108	114	119	8891	35.9	527	404	32	382200
ABplpppapp:134	ABplpppapp	134	8833	-16166	-3	2	8833	37.4	542	374	29	361188
ABplpppp:73	ABplpppp	73	8352	-16647	563	571	8352	18.6	501	391	46	629897
ABplppppa:97	ABplppppa	97	7887	-17112	228	227	7887	31.0	456	402	39	551950
ABplppppaa:129	ABplppppaa	129	8909	-16090	-10	3	8909	41.0	444	391	32	405495
ABplppppap:129	ABplppppap	129	8881	-16118	67	68	8881	40.4	493	386	33	417322
ABplppppp:97	ABplppppp	97	7950	-17049	262	260	7950	39.9	499	387	40	562404
ABplpppppa:131	ABplpppppa	131	8822	-16177	25	22	8822	46.0	492	359	33	366404
ABplpppppp:131	ABplpppppp	131	8897	-16102	72	68	8897	43.1	532	368	32	407255
ABpr:15	ABpr	15	9993	-15006	-227	-227	9993	42.4	427	216	69	2350776
ABpra:25	ABpra	25	9368	-15631	-167	-167	9368	37.5	409	161	64	2457697
ABpraa:36	ABpraa	36	8832	-16167	-140	-141	8832	39.1	347	153	58	1832043
ABpraaa:52	ABpraaa	52	8213	-16786	-157	-156	8213	42.9	284	156	49	926995
ABpraaaa:73	ABpraaaa	73	7629	-17370	-75	-77	7629	38.1	246	150	41	589366
ABpraaaaa:100	ABpraaaaa	100	7738	-17261	-97	-112	7738	40.8	229	177	35	537181
ABpraaaaaa:136	ABpraaaaaa	136	8662	-16337	-74	-84	8662	42.8	206	211	31	407996
ABpraaaaap:136	ABpraaaaap	136	8671	-16328	-30	-43	8671	45.6	217	173	30	386826
ABpraaaap:100	ABpraaaap	100	7649	-17350	-87	-94	7649	43.0	262	155	36	521957
ABpraaaapa:134	ABpraaaapa	134	8640	-16359	-24	-15	8640	49.8	249	174	31	356749
ABpraaaapp:134	ABpraaaapp	134	8643	-16356	-64	-77	8643	48.6	283	177	28	275718
ABpraaap:73	ABpraaap	73	7604	-17395	-196	-185	7604	29.3	301	141	44	739178
ABpraaapa:97	ABpraaapa	97	7638	-17361	-77	-91	7638	36.3	263	153	38	601293
ABpraaapaa:132	ABpraaapaa	132	8753	-16246	1	-21	8753	41.5	243	185	30	348041
ABpraaapap:132	ABpraaapap	132	8730	-16269	-95	-105	8730	40.8	272	167	30	316499
ABpraaapp:97	ABpraaapp	97	7460	-17539	-99	-103	7460	32.5	338	130	40	620601
ABpraaappa:127	ABpraaappa	127	8674	-16325	-122	-135	8674	37.8	308	154	31	347424
ABpraaappp:127	ABpraaappp	127	8670	-16329	-103	-107	8670	40.0	359	146	34	373031
ABpraap:52	ABpraap	52	8255	-16744	-176	-180	8255	52.5	361	219	50	706108
ABpraapa:72	ABpraapa	72	7638	-17361	-84	-85	7638	43.9	308	147	42	542487
ABpraapaa:99	ABpraapaa	99	7696	-17303	-89	-94	7696	37.9	283	142	37	627156
ABpraapaaa:135	ABpraapaaa	135	8757	-16243	28	24	8757	41.1	233	157	32	442819
ABpraapaap:135	ABpraapaap	135	8711	-16288	-54	-48	8711	38.7	277	136	31	429027
ABpraapap:99	ABpraapap	99	7605	-17394	-82	-84	7605	40.4	328	133	37	554097
ABpraapapa:132	ABpraapapa	132	8668	-16331	-32	-33	8668	45.3	282	146	33	457630
ABpraapapp:132	ABpraapapp	132	8681	-16318	-41	-41	8681	40.2	320	132	33	441411
ABpraapp:72	ABpraapp	72	7649	-17350	-150	-149	7649	45.8	366	168	43	503434
ABpraappa:97	ABpraappa	97	7721	-17278	-84	-92	7721	39.9	326	167	37	521372
ABpraappaa:135	ABpraappaa	135	8602	-16397	-113	-115	8602	50.4	326	164	30	339007
ABpraappap:135	ABpraappap	135	8669	-16330	-118	-129	8669	48.9	362	163	33	372260
ABpraappp:97	ABpraappp	97	7603	-17396	-89	-79	7603	36.7	393	146	41	602335
ABpraapppa:129	ABpraapppa	129	8724	-16275	-64	-72	8724	48.3	388	164	33	338372
ABpraapppp:129	ABpraapppp	129	8739	-16260	-136	-119	8739	49.1	439	164	34	377014
ABprap:36	ABprap	36	8771	-16228	-166	-165	8771	33.0	456	168	58	1956404
ABprapa:53	ABprapa	53	8680	-16319	283	283	8680	42.0	387	143	49	935324
ABprapaa:74	ABprapaa	74	8053	-16946	306	310	8053	29.6	360	127	43	731162
ABprapaaa:104	ABprapaaa	104	9043	-15956	702	739	9043	26.4	398	131	38	646141
ABprapaaaa:139	ABprapaaaa	139	9504	-15495	326	336	9504	37.3	398	136	30	318722
ABprapaaap:139	ABprapaaap	139	9661	-15338	279	453	9661	41.1	436	143	31	404710
ABprapaap:104	ABprapaap	104	9221	-15778	658	716	9221	24.4	443	139	38	644230
ABprapaapa:139	ABprapaapa	139	10776	-14223	1167	1201	10776	39.9	464	142	32	396110
ABprapaapp:139	ABprapaapp	139	10726	-14273	1453	1491	10726	43.0	497	159	30	330525
ABprapap:74	ABprapap	74	8264	-16735	439	440	8264	28.4	415	147	44	755827
ABprapapa:101	ABprapapa	101	9897	-15102	1556	1590	9897	28.6	466	149	38	651510
ABprapapaa:136	ABprapapaa	136	10470	-14529	545	633	10470	34.7	530	163	32	382957
ABprapapap:136	ABprapapap	136	10807	-14192	780	1067	10807	37.4	557	187	33	393494
ABprapapp:101	ABprapapp	101	9888	-15111	1641	1650	9888	27.2	516	175	38	648250
ABprapappa:135	ABprapappa	135	11637	-13362	1472	2081	11637	34.5	580	198	34	436767
ABprapappp:135	ABprapappp	135	10444	-14555	1389	1408	10444	39.6	596	231	30	338349
ABprapp:53	ABprapp	53	8707	-16292	310	312	8707	36.2	471	166	51	1093435
ABprappa:73	ABprappa	73	8054	-16945	283	293	8054	27.3	468	144	43	730645
ABprappaa:102	ABprappaa	102	8473	-16526	330	360	8473	36.1	490	149	37	591046
ABprappaaa:136	ABprappaaa	136	9831	-15169	833	844	9831	48.8	493	180	30	317226
ABprappaap:136	ABprappaap	136	9638	-15361	693	703	9638	48.7	531	208	31	339448
ABprappap:102	ABprappap	102	8517	-16482	320	354	8517	34.7	539	175	38	663706
ABprappapa:140	ABprappapa	140	9219	-15780	190	215	9219	45.6	533	184	30	338774
ABprappapp:140	ABprappapp	140	9076	-15923	99	126	9076	46.1	559	224	31	342208
ABprappp:73	ABprappp	73	8045	-16954	274	275	8045	29.0	509	179	44	722433
ABprapppa:101	ABprapppa	101	8078	-16921	104	127	8078	42.6	537	188	38	600767
ABprapppaa:137	ABprapppaa	137	8835	-16164	-25	-5	8835	53.4	513	233	30	298552
ABprapppap:137	ABprapppap	137	8785	-16214	21	22	8785	49.5	553	254	32	349560
ABprapppp:101	ABprapppp	101	8073	-16926	125	129	8073	36.8	577	214	38	647622
ABprappppa:138	ABprappppa	138	8951	-16048	109	129	8951	46.7	586	252	30	354037
ABprappppp:138	ABprappppp	138	8810	-16189	84	97	8810	45.0	600	289	31	357074
ABprp:25	ABprp	25	9367	-15632	-219	-219	9367	41.3	494	233	64	2215271
ABprpa:37	ABprpa	37	8820	-16179	-144	-144	8820	50.0	459	231	57	1378521
ABprpaa:53	ABprpaa	53	8236	-16763	-161	-158	8236	52.4	443	214	48	694119
ABprpaaa:73	ABprpaaa	73	7638	-17361	-136	-133	7638	40.0	411	133	41	608589
ABprpaaaa:99	ABprpaaaa	99	7654	-17345	-76	-79	7654	51.4	343	174	37	479699
ABprpaaaaa:134	ABprpaaaaa	134	8714	-16285	-18	-22	8714	56.7	290	248	32	394227
ABprpaaaap:134	ABprpaaaap	134	8694	-16305	-63	-57	8694	54.2	319	237	31	350161
ABprpaaap:99	ABprpaaap	99	7731	-17268	-81	-75	7731	48.8	395	164	35	473169
ABprpaaapa:134	ABprpaaapa	134	8804	-16195	56	57	8804	57.8	335	252	32	362636
ABprpaaapp:134	ABprpaaapp	134	8744	-16255	-37	-31	8744	54.6	361	237	30	314051
ABprpaap:73	ABprpaap	73	7625	-17374	-231	-192	7625	41.2	437	183	41	537804
ABprpaapa:99	ABprpaapa	99	7767	-17232	-56	-51	7767	46.2	368	169	37	526995
ABprpaapaa:136	ABprpaapaa	136	8726	-16273	-7	-10	8726	55.4	324	198	30	319185
ABprpaapap:136	ABprpaapap	136	8682	-16317	-91	-97	8682	53.4	365	207	30	302642
ABprpaapp:99	ABprpaapp	99	7669	-17330	-359	-242	7669	44.3	425	169	36	478452
ABprpaappa:133	ABprpaappa	133	8683	-16316	-206	-160	8683	56.9	387	215	30	304882
ABprpaappp:133	ABprpaappp	133	8789	-16210	-145	-109	8789	54.9	416	196	32	335384
ABprpap:53	ABprpap	53	8256	-16743	-222	-222	8256	51.2	481	277	50	776168
ABprpapa:73	ABprpapa	73	7659	-17340	-120	-112	7659	52.9	415	199	43	481785
ABprpapaa:97	ABprpapaa	97	7582	-17417	-121	-123	7582	54.3	319	234	36	410682
ABprpapaaa:133	ABprpapaaa	133	8668	-16331	-44	-47	8668	54.5	259	297	32	365990
ABprpapaap:133	ABprpapaap	133	8660	-16339	-78	-85	8660	54.9	307	301	31	330141
ABprpapap:97	ABprpapap	97	7608	-17391	-82	-81	7608	55.3	372	222	36	395434
ABprpapapa:132	ABprpapapa	132	8727	-16272	-21	-26	8727	55.4	343	305	32	333046
ABprpapapp:132	ABprpapapp	132	8950	-16049	-341	-138	8950	55.1	394	309	31	324974
ABprpapp:73	ABprpapp	73	7659	-17341	-194	-186	7659	51.9	477	228	44	499394
ABprpappa:97	ABprpappa	97	7536	-17463	-85	-89	7536	56.3	385	261	38	400807
ABprpappaa:129	ABprpappaa	129	8685	-16314	1	-2	8685	53.3	310	338	35	412294
ABprpappap:129	ABprpappap	129	8684	-16315	-25	-27	8684	52.1	387	333	32	350205
ABprpappp:97	ABprpappp	97	7543	-17456	-147	-140	7543	55.0	438	242	38	403789
ABprpapppa:129	ABprpapppa	129	8729	-16270	-287	-154	8729	52.0	422	319	31	313616
ABprpapppp:129	ABprpapppp	129	8779	-16220	-213	-96	8779	51.9	472	320	31	331985
ABprpp:37	ABprpp	37	8768	-16231	-209	-209	8768	40.0	549	239	57	1765730
ABprppa:54	ABprppa	54	9673	-15326	1183	1186	9673	45.0	525	196	49	864013
ABprppaa:75	ABprppaa	75	8768	-16231	921	934	8768	43.8	468	153	41	572576
ABprppaaa:103	ABprppaaa	103	8297	-16702	127	133	8297	53.6	403	209	34	417178
ABprppaaaa:145	ABprppaaaa	145	8748	-16251	85	72	8748	55.0	347	299	31	307983
ABprppaaap:145	ABprppaaap	145	8631	-16368	-312	-242	8631	54.4	388	283	27	260306
ABprppaap:103	ABprppaap	103	8336	-16663	-33	58	8336	53.7	446	204	35	435856
ABprppaapa:141	ABprppaapa	141	9416	-15583	42	91	9416	57.2	405	295	31	342687
ABprppaapp:141	ABprppaapp	141	9125	-15874	-498	-312	9125	57.6	448	288	30	294297
ABprppap:75	ABprppap	75	8955	-16044	954	995	8955	40.1	504	189	42	562787
ABprppapa:102	ABprppapa	102	11724	-13275	3243	3227	11724	47.2	462	182	38	528189
ABprppapaa:139	ABprppapaa	139	11032	-13967	1820	1769	11032	57.4	419	250	32	305057
ABprppapap:139	ABprppapap	139	10998	-14001	1835	1820	10998	57.2	469	244	31	303796
ABprppapp:102	ABprppapp	102	12877	-12122	4109	4059	12877	51.2	491	240	36	480558
ABprppappa:145	ABprppappa	145	16475	-8524	6204	6122	16475	49.6	419	317	29	314862
ABprppappp:145	ABprppappp	145	16012	-8988	5949	5778	16012	52.1	459	325	29	302755
ABprppp:54	ABprppp	54	9928	-15072	1328	1341	9928	40.3	574	255	49	950856
ABprpppa:74	ABprpppa	74	9152	-15847	1105	1158	9152	44.6	545	203	43	572408
ABprpppaa:99	ABprpppaa	99	8224	-16775	78	224	8224	51.3	506	198	38	509584
ABprpppaaa:134	ABprpppaaa	134	8974	-16025	-6	57	8974	55.5	490	257	30	303923
ABprpppaap:134	ABprpppaap	134	8900	-16099	47	61	8900	53.2	529	275	31	348630
ABprpppap:99	ABprpppap	99	8274	-16725	353	393	8274	45.5	564	219	37	560045
ABprpppapa:135	ABprpppapa	135	8864	-16135	111	117	8864	50.2	570	293	35	470519
ABprpppapp:135	ABprpppapp	135	8906	-16093	120	140	8906	45.8	583	320	29	362946
ABprpppp:74	ABprpppp	74	9291	-15708	1255	1270	9291	40.9	569	251	43	553049
ABprppppa:98	ABprppppa	98	8204	-16795	337	362	8204	47.0	552	246	37	477725
ABprppppaa:132	ABprppppaa	132	8908	-16091	-167	-33	8908	55.4	495	299	32	344044
ABprppppap:132	ABprppppap	132	8963	-16036	154	168	8963	51.6	528	310	33	382441
ABprppppp:98	ABprppppp	98	8235	-16764	465	467	8235	46.1	576	291	39	542179
ABprpppppa:132	ABprpppppa	132	8835	-16164	25	38	8835	49.2	523	340	32	375020
ABprpppppp:132	ABprpppppp	132	8890	-16109	97	93	8890	46.3	564	341	33	424022
P1:1	P1	1	12005	-12994	-150	-150	12005	27.5	518	295	86	4771011
EMS:7	EMS	7	10709	-14290	-137	-138	10709	23.7	402	354	68	2339603
MS:17	MS	17	9855	-15144	-171	-171	9855	37.2	326	345	67	2339947
MSa:28	MSa	28	9077	-15922	-220	-221	9077	39.0	276	308	65	2589155
MSaa:47	MSaa	47	8427	-16573	-102	-106	8427	35.6	257	296	57	1552273
MSaaa:70	MSaaa	70	7649	-17350	-62	-69	7649	42.1	266	293	50	792663
MSaaaa:111	MSaaaa	111	8406	-16593	-113	-112	8406	35.7	228	259	41	709820
MSaaaaa:151	MSaaaaa	151	8592	-16407	-135	-139	8592	34.6	218	265	32	361673
MSaaaap:151	MSaaaap	151	8654	-16345	-27	-21	8654	32.6	264	242	34	412513
MSaaap:111	MSaaap	111	8290	-16709	-77	-85	8290	40.9	285	271	43	696587
MSaaapa:151	MSaaapa	151	8576	-16423	-20	-33	8576	37.2	260	286	32	365121
MSaaapp:151	MSaaapp	151	8632	-16367	61	61	8632	35.8	313	270	31	315751
MSaap:70	MSaap	70	7629	-17370	-78	-81	7629	45.8	342	290	50	760966
MSaapa:115	MSaapa	115	8414	-16585	-81	-87	8414	46.7	326	259	42	612329
MSaapaa:153	MSaapaa	153	8689	-16310	107	107	8689	48.3	294	279	31	274256
MSaapap:153	MSaapap	153	8462	-16537	-79	-75	8462	45.0	344	263	31	283247
MSaapp:115	MSaapp	115	8452	-16547	-68	-66	8452	43.8	376	293	42	589432
MSap:47	MSap	47	8366	-16633	-99	-97	8366	31.4	326	333	57	1483925
MSapa:73	MSapa	73	7528	-17471	-77	-78	7528	32.0	313	302	49	807869
MSapaa:118	MSapaa	118	8531	-16468	-88	-95	8531	31.6	267	286	43	825609
MSapap:118	MSapap	118	8503	-16496	-119	-124	8503	34.7	330	299	42	714081
MSapp:73	MSapp	73	7572	-17427	-88	-89	7572	37.7	396	299	46	656891
MSappa:117	MSappa	117	8492	-16507	-79	-82	8492	35.7	354	244	40	622294
MSappaa:155	MSappaa	155	8753	-16247	224	233	8753	36.0	344	260	30	289736
MSappap:155	MSappap	155	8497	-16503	-119	-109	8497	32.0	378	258	30	283495
MSappp:117	MSappp	117	8478	-16521	-97	-98	8478	35.7	418	264	40	593611
MSapppa:153	MSapppa	153	9025	-15975	331	299	9025	39.0	396	231	24	149748
MSapppp:153	MSapppp	153	8581	-16419	-80	-88	8581	37.0	424	272	42	710300
MSp:28	MSp	28	9062	-15937	-185	-186	9062	42.2	377	256	63	2041347
MSpa:47	MSpa	47	8987	-16012	360	360	8987	33.8	337	221	55	1369890
MSpaa:66	MSpaa	66	8254	-16745	414	410	8254	35.9	293	220	49	785845
MSpaaa:111	MSpaaa	111	8612	-16387	132	130	8612	30.8	244	213	41	754509
MSpaaaa:149	MSpaaaa	149	8925	-16074	119	127	8925	29.0	234	204	34	419325
MSpaaap:149	MSpaaap	149	8772	-16227	-42	-24	8772	27.8	291	191	34	403497
MSpaap:111	MSpaap	111	8606	-16393	124	129	8606	31.2	308	210	43	797652
MSpaapa:153	MSpaapa	153	8735	-16264	30	30	8735	31.0	332	216	34	424823
MSpaapp:153	MSpaapp	153	8595	-16405	-148	-161	8595	35.0	306	229	31	304972
MSpap:66	MSpap	66	8126	-16873	273	275	8126	31.9	377	229	49	754627
MSpapa:112	MSpapa	112	8715	-16284	90	88	8715	25.7	357	173	42	729445
MSpapaa:154	MSpapaa	154	8694	-16305	-85	-107	8694	28.5	335	159	30	295024
MSpapap:154	MSpapap	154	8839	-16161	29	14	8839	25.5	374	178	32	343396
MSpapp:112	MSpapp	112	8625	-16374	0	34	8625	26.1	395	206	42	690725
MSpappa:155	MSpappa	155	8572	-16428	-231	-260	8572	30.0	388	190	30	279691
MSpappp:155	MSpappp	155	8995	-16005	339	397	8995	29.0	424	222	30	294681
MSpp:47	MSpp	47	9080	-15919	465	465	9080	43.4	403	262	57	1338531
MSppa:70	MSppa	70	8335	-16664	513	520	8335	45.3	414	234	47	677813
MSppaa:113	MSppaa	113	8617	-16382	146	138	8617	40.6	333	201	42	746245
MSppaaa:150	MSppaaa	150	8686	-16313	-24	-22	8686	39.3	283	197	35	491212
MSppaap:150	MSppaap	150	8692	-16308	-45	-45	8692	38.5	349	202	34	402708
MSppap:113	MSppap	113	8642	-16357	140	142	8642	45.7	397	234	42	750257
MSppapa:153	MSppapa	153	8627	-16373	-59	-72	8627	43.0	392	236	38	649294
MSppapp:153	MSppapp	153	8603	-16396	-15	-42	8603	46.3	386	235	35	521575
MSppp:70	MSppp	70	8242	-16757	280	339	8242	40.1	451	267	48	698809
MSpppa:117	MSpppa	117	8820	-16179	164	166	8820	37.9	420	200	41	654644
MSpppaa:152	MSpppaa	152	8776	-16223	53	55	8776	36.7	432	204	33	307891
MSpppap:152	MSpppap	152	8510	-16489	-327	-319	8510	41.5	403	180	33	362574
MSpppp:117	MSpppp	117	8798	-16201	62	87	8798	32.8	466	230	41	650691
E:17	E	17	9778	-15221	-209	-209	9778	27.2	464	355	68	2824264
Ea:29	Ea	29	8917	-16082	-214	-215	8917	36.4	421	333	63	2430741
Eal:54	Eal	54	8416	-16583	260	275	8416	23.6	399	334	54	1104516
Eala:91	Eala	91	7987	-17012	61	58	7987	19.9	314	310	49	877952
Ealaa:141	Ealaa	141	8943	-16056	-24	-6	8943	18.4	264	278	39	619261
Ealap:141	Ealap	141	8850	-16149	79	93	8850	22.8	315	287	38	554197
Ealp:91	Ealp	91	8018	-16981	70	79	8018	28.1	399	326	47	770762
Ealpa:141	Ealpa	141	8787	-16212	-4	-5	8787	26.2	347	327	38	506995
Ealpp:141	Ealpp	141	8836	-16164	14	12	8836	28.4	410	299	39	522055
Ear:54	Ear	54	8274	-16725	174	184	8274	19.0	395	247	57	1120743
Eara:91	Eara	91	8110	-16889	21	31	8110	20.6	325	235	49	820618
Earaa:139	Earaa	139	8949	-16050	40	40	8949	22.8	288	236	40	548133
Earap:139	Earap	139	9093	-15906	63	68	9093	20.0	363	227	38	448475
Earp:91	Earp	91	8037	-16962	37	55	8037	19.3	388	271	48	719280
Earpa:140	Earpa	140	8841	-16158	14	23	8841	22.7	352	279	39	502765
Earpp:140	Earpp	140	8956	-16043	15	38	8956	21.6	407	260	40	519584
Ep:29	Ep	29	9066	-15933	-22	-24	9066	29.7	512	340	63	2554207
Epl:56	Epl	56	11013	-13986	2489	2506	11013	18.2	478	318	57	1140576
Epla:89	Epla	89	8832	-16167	728	778	8832	14.2	446	290	49	667439
Eplaa:136	Eplaa	136	9864	-15135	387	401	9864	14.1	422	233	42	573153
Eplap:136	Eplap	136	9852	-15147	564	604	9852	15.9	489	279	39	470415
Eplp:89	Eplp	89	9510	-15489	1335	1365	9510	18.8	516	283	48	830705
Eplpa:139	Eplpa	139	9933	-15066	728	788	9933	17.4	522	253	38	516285
Eplpp:139	Eplpp	139	10110	-14889	999	1007	10110	20.6	553	300	39	535270
Epr:56	Epr	56	13554	-11445	4760	4769	13554	34.5	506	285	55	1221881
Epra:91	Epra	91	9429	-15570	1214	1232	9429	24.6	449	249	48	783401
Epraa:138	Epraa	138	9900	-15099	689	701	9900	24.2	434	211	38	507081
Eprap:138	Eprap	138	10067	-14932	814	862	10067	25.2	488	226	39	544303
Eprp:91	Eprp	91	9809	-15190	1502	1521	9809	30.6	515	269	48	880101
Eprpa:142	Eprpa	142	9983	-15016	792	850	9983	28.9	517	249	38	507619
Eprpp:142	Eprpp	142	9942	-15057	831	844	9942	30.3	543	294	39	548702
P2:7	P2	7	10547	-14453	-194	-194	10547	25.3	549	300	71	3743031
C:20	C	20	9557	-15442	-82	-82	9557	12.0	488	249	67	1924567
Ca:32	Ca	32	8921	-16078	-43	-44	8921	10.6	412	249	61	1351536
Caa:48	Caa	48	8333	-16666	-40	-40	8333	8.4	394	178	54	1117665
Caaa:69	Caaa	69	7693	-17306	-73	-72	7693	4.0	418	225	48	422953
Caaaa:95	Caaaa	95	7615	-17384	-167	-143	7615	4.9	488	246	43	394850
Caaaaa:129	Caaaaa	129	9227	-15772	-135	-117	9227	12.2	483	184	38	312149
Caaaap:129	Caaaap	129	8761	-16238	-86	-80	8761	7.4	523	234	37	280149
Caaap:95	Caaap	95	7420	-17579	-71	-66	7420	7.3	541	304	43	494323
Caaapa:128	Caaapa	128	8733	-16266	-206	-106	8733	5.8	534	281	36	243531
Caaapp:128	Caaapp	128	8621	-16378	-83	-81	8621	12.2	573	314	38	332758
Caap:69	Caap	69	7643	-17356	-59	-59	7643	7.2	509	240	47	611379
Caapa:98	Caapa	98	7647	-17352	-69	-70	7647	15.2	584	289	42	587935
Caapaa:135	Caapaa	135	8656	-16343	-93	-119	8656	24.6	597	333	34	310582
Caapap:135	Caapap	135	8627	-16372	-47	-49	8627	17.1	610	322	37	357715
Caapp:98	Caapp	98	7665	-17334	-68	-66	7665	23.6	604	345	42	618558
Caappd:134	Caappd	134	8786	-16213	58	56	8786	32.9	592	388	34	283915
Caappv:134	Caappv	134	8602	-16397	-97	-100	8602	23.8	611	360	34	290786
Cap:48	Cap	48	8267	-16732	-80	-80	8267	7.0	470	243	55	956866
Capa:71	Capa	71	7609	-17390	-54	-53	7609	7.2	496	340	47	578961
Capaa:106	Capaa	106	8050	-16949	-84	-91	8050	34.3	484	360	37	452681
Capaaa:145	Capaaa	145	8782	-16217	-209	-136	8782	29.6	428	356	31	280508
Capaap:145	Capaap	145	8694	-16305	-29	-21	8694	38.3	465	350	30	243600
Capap:106	Capap	106	8115	-16884	-78	-82	8115	35.3	521	360	38	488646
Capapa:149	Capapa	149	8620	-16379	-22	-23	8620	27.4	468	342	31	275188
Capapp:149	Capapp	149	8480	-16519	-175	-173	8480	33.7	512	350	32	290525
Capp:71	Capp	71	7589	-17410	-70	-70	7589	11.2	563	314	48	805750
Cappa:102	Cappa	102	7846	-17153	-86	-81	7846	19.4	529	339	41	556405
Cappaa:139	Cappaa	139	8722	-16277	-194	-144	8722	14.7	470	317	34	334782
Cappap:139	Cappap	139	8810	-16189	-45	-51	8810	20.8	500	325	32	316803
Cappp:102	Cappp	102	7829	-17170	-121	-128	7829	30.1	568	363	39	543298
Capppa:138	Capppa	138	8830	-16169	-225	-232	8830	22.6	516	353	35	400155
Capppp:138	Capppp	138	8762	-16238	-83	-70	8762	30.4	553	343	35	403083
Cp:32	Cp	32	8926	-16073	-120	-120	8926	17.1	519	252	62	1978720
Cpa:48	Cpa	48	8324	-16675	-150	-150	8324	19.2	519	192	58	1634082
Cpaa:69	Cpaa	69	7676	-17323	-139	-132	7676	22.7	543	199	49	863299
Cpaaa:97	Cpaaa	97	7552	-17447	-226	-172	7552	17.8	545	207	42	516779
Cpaaaa:130	Cpaaaa	130	9390	-15609	27	144	9390	20.1	542	190	36	274827
Cpaaap:130	Cpaaap	130	9093	-15906	252	256	9093	17.8	585	226	37	300412
Cpaap:97	Cpaap	97	7573	-17426	-90	-92	7573	22.2	597	254	42	566889
Cpaapa:131	Cpaapa	131	8853	-16146	5	6	8853	26.0	602	236	34	239946
Cpaapp:131	Cpaapp	131	8691	-16308	-69	-72	8691	24.6	620	285	34	262705
Cpap:69	Cpap	69	7637	-17363	-140	-141	7637	18.8	584	267	48	856961
Cpapa:98	Cpapa	98	7694	-17306	-85	-87	7694	32.5	602	277	43	562070
Cpapaa:134	Cpapaa	134	8755	-16244	-22	-32	8755	32.2	610	327	35	304636
Cpapap:134	Cpapap	134	8689	-16310	-123	-125	8689	33.8	611	277	35	285398
Cpapp:98	Cpapp	98	7741	-17258	-60	-62	7741	36.7	609	332	41	522263
Cpappd:135	Cpappd	135	8685	-16314	-49	-41	8685	37.2	613	352	35	295850
Cpappv:135	Cpappv	135	8726	-16273	-120	-123	8726	41.4	575	369	31	216969
Cpp:48	Cpp	48	8318	-16681	-170	-170	8318	20.7	582	293	56	1660259
Cppa:69	Cppa	69	7606	-17393	-143	-142	7606	32.2	611	307	46	835394
Cppaa:103	Cppaa	103	8033	-16966	-189	-168	8033	46.9	514	271	40	507056
Cppaaa:145	Cppaaa	145	8718	-16281	-66	-58	8718	48.1	468	266	30	212810
Cppaap:145	Cppaap	145	8574	-16425	-227	-227	8574	43.7	483	315	30	229370
Cppap:103	Cppap	103	8025	-16974	-96	-101	8025	43.1	536	312	42	534279
Cppapa:145	Cppapa	145	8706	-16293	-32	-32	8706	45.1	508	260	33	258143
Cppapp:145	Cppapp	145	8636	-16363	-134	-143	8636	42.7	530	315	33	299557
Cppp:69	Cppp	69	7701	-17298	-111	-108	7701	28.0	567	363	48	848750
Cpppa:98	Cpppa	98	7753	-17246	-102	-85	7753	34.0	558	294	40	477969
Cpppaa:134	Cpppaa	134	8801	-16198	-153	-157	8801	37.8	521	224	33	279380
Cpppap:134	Cpppap	134	8767	-16232	-207	-215	8767	37.4	561	255	34	334322
Cpppp:98	Cpppp	98	7706	-17293	-86	-89	7706	38.0	563	348	39	462339
Cppppa:136	Cppppa	136	8707	-16292	-130	-140	8707	39.0	571	280	34	330744
Cppppp:136	Cppppp	136	8747	-16252	-59	-54	8747	37.9	556	330	35	370258
P3:20	P3	20	9467	-15532	-199	-198	9467	24.9	587	324	64	3153510
D:36	D	36	8711	-16288	-184	-185	8711	24.8	602	317	59	2313492
Da:56	Da	56	7983	-17016	-147	-146	7983	33.2	502	388	51	1056544
Daa:87	Daa	87	7342	-17657	-133	-130	7342	32.8	445	376	41	499797
Daaa:119	Daaa	119	9005	-15995	156	181	9005	36.2	387	358	32	317859
Daap:119	Daap	119	8456	-16543	-153	-166	8456	40.2	419	350	33	355923
Dap:87	Dap	87	7409	-17590	-113	-115	7409	37.5	513	368	43	513273
Dapa:113	Dapa	113	8388	-16612	-62	-53	8388	27.1	433	346	36	407539
Dapp:113	Dapp	113	8383	-16616	-66	-67	8383	22.5	462	317	38	423267
Dp:56	Dp	56	8124	-16875	-245	-191	8124	43.2	550	330	50	900227
Dpa:86	Dpa	86	7469	-17530	-163	-134	7469	47.9	505	260	41	446389
Dpaa:118	Dpaa	118	9148	-15851	331	370	9148	46.2	470	200	34	380573
Dpap:118	Dpap	118	8759	-16240	-127	-11	8759	48.2	452	244	35	375159
Dpp:86	Dpp	86	7425	-17574	-184	-167	7425	42.4	546	317	43	515554
Dppa:114	Dppa	114	8486	-16513	-105	-91	8486	41.7	461	198	36	411952
Dppp:114	Dppp	114	8663	-16336	-75	-49	8663	37.7	501	218	38	461180
P4:36	P4	36	8470	-16529	-189	-189	8470	38.5	517	370	54	1784112
Z2:74	Z2	74	7980	-17019	-167	-172	7980	44.3	468	292	43	649945
Z3:74	Z3	74	7973	-17026	-103	-109	7973	40.8	424	337	42	691035
