# Supplementary material for: Quantitative Differences in Nuclear β-catenin and TCF Pattern Embryonic Cells in C. elegans
Source: PLoS Genet. 2015 Oct 21;11(10):e1005585. doi: 10.1371/journal.pgen.1005585 (PMC4619327; doi:10.1371/journal.pgen.1005585)
Supplement: S1 Data — For each cell analyzed, birth time is given in column 3 and the average nuclear reporter intensity over the lifetime of the cell (corrected for background) is given in column 7 (“blot”). For information on each embryo’s strain information and experimental conditions, refer to S2 Table. (ZIP) [file pgen.1005585.s005.zip › CAs/CA20120306_ceh-13_pop-1i_L4.csv]

cellTime	cell	time	none	global	local	blot	cross	z	x	y	size	gweight
ABa:1	ABa	1	11901	-13098	-186	-185	11901	23.0	211	238	81	2873160
ABal:7	ABal	7	10682	-14317	-180	-179	10682	20.3	195	262	70	2728468
ABala:17	ABala	17	9771	-15228	-247	-250	9771	27.6	160	221	63	2427728
ABalaa:29	ABalaa	29	9071	-15928	-235	-235	9071	32.1	142	217	57	1951718
ABalaaa:45	ABalaaa	45	8495	-16504	-120	-119	8495	36.8	147	219	49	1032276
ABalaaaa:66	ABalaaaa	66	7768	-17231	-102	-101	7768	30.4	165	190	43	683664
ABalaaaal:96	ABalaaaal	96	7686	-17313	-407	-213	7686	20.5	183	209	37	577153
ABalaaaala:134	ABalaaaala	134	8800	-16199	-16	-22	8800	25.1	195	198	31	294661
ABalaaaalp:134	ABalaaaalp	134	8862	-16137	-60	-44	8862	17.5	202	214	30	314929
ABalaaaar:96	ABalaaaar	96	7558	-17441	-74	-90	7558	25.1	199	184	36	533058
ABalaaaarl:132	ABalaaaarl	132	8697	-16302	-78	-95	8697	30.4	199	169	29	266162
ABalaaaarr:132	ABalaaaarr	132	8717	-16282	-19	-30	8717	25.2	226	164	30	282827
ABalaaap:66	ABalaaap	66	7748	-17251	-134	-135	7748	25.7	218	178	41	570507
ABalaaapa:95	ABalaaapa	95	7567	-17432	-62	-66	7567	15.8	193	184	37	556255
ABalaaapal:131	ABalaaapal	131	8709	-16290	-86	-89	8709	10.2	193	216	30	271491
ABalaaapar:131	ABalaaapar	131	8665	-16335	-46	-31	8665	15.1	172	191	30	286493
ABalaaapp:95	ABalaaapp	95	7754	-17245	-353	-214	7754	13.0	209	228	39	581436
ABalaaappl:130	ABalaaappl	130	8964	-16035	-368	-283	8964	10.4	235	277	31	278159
ABalaaappr:130	ABalaaappr	130	9004	-15995	-397	-258	9004	13.2	191	285	33	360765
ABalaap:45	ABalaap	45	8418	-16581	-201	-201	8418	43.1	220	226	46	719800
ABalaapa:66	ABalaapa	66	7757	-17242	-97	-100	7757	30.5	244	216	40	495073
ABalaapaa:96	ABalaapaa	96	7566	-17433	-94	-103	7566	19.1	224	194	36	517469
ABalaapaaa:132	ABalaapaaa	132	8709	-16290	25	22	8709	22.2	192	164	31	337974
ABalaapaap:132	ABalaapaap	132	8675	-16324	-62	-61	8675	14.9	211	185	30	302419
ABalaapap:96	ABalaapap	96	7574	-17425	-119	-103	7574	10.6	252	207	36	437149
ABalaapapa:131	ABalaapapa	131	8688	-16311	-199	-113	8688	10.5	231	206	30	289497
ABalaapapp:131	ABalaapapp	131	8623	-16376	-177	-193	8623	5.2	254	209	30	267814
ABalaapp:66	ABalaapp	66	7776	-17223	-96	-97	7776	29.7	287	214	42	492594
ABalaappa:93	ABalaappa	93	7550	-17449	-8	-12	7550	18.0	270	182	36	442494
ABalaappaa:130	ABalaappaa	130	8703	-16296	-58	-82	8703	17.8	242	165	30	323508
ABalaappap:130	ABalaappap	130	8636	-16363	-47	-59	8636	9.0	263	164	32	306951
ABalaappp:93	ABalaappp	93	7399	-17600	-70	-69	7399	10.2	299	181	39	446262
ABalaapppa:126	ABalaapppa	126	8569	-16430	-40	-35	8569	7.6	292	148	31	284892
ABalaapppp:126	ABalaapppp	126	8576	-16423	-55	-54	8576	2.6	322	166	33	236963
ABalap:29	ABalap	29	9073	-15926	-139	-140	9073	14.1	184	235	59	1689640
ABalapa:45	ABalapa	45	8617	-16382	2	0	8617	21.2	169	194	51	1164391
ABalapaa:65	ABalapaa	65	8111	-16888	189	186	8111	19.9	177	162	42	663026
ABalapaaa:98	ABalapaaa	98	10571	-14428	2113	2241	10571	19.6	163	219	37	706074
ABalapaaaa:139	ABalapaaaa	139	10322	-14677	1086	1080	10322	21.4	179	235	30	374465
ABalapaaap:139	ABalapaaap	139	9893	-15106	670	680	9893	15.0	207	252	34	424468
ABalapaap:98	ABalapaap	98	11121	-13878	2718	2788	11121	17.1	156	254	37	625079
ABalapaapa:134	ABalapaapa	134	15323	-9676	5064	4995	15323	28.1	152	261	30	352193
ABalapaapp:134	ABalapaapp	134	14763	-10236	4838	4812	14763	18.8	167	277	32	412278
ABalapap:65	ABalapap	65	8079	-16920	189	185	8079	15.4	205	192	44	630707
ABalapapa:96	ABalapapa	96	14251	-10748	5203	5383	14251	21.8	202	275	38	634564
ABalapapaa:135	ABalapapaa	135	14036	-10963	3607	3872	14036	24.7	190	308	31	371421
ABalapapap:135	ABalapapap	135	14126	-10873	2637	3496	14126	16.8	219	305	36	527612
ABalapapp:96	ABalapapp	96	14388	-10611	5098	5352	14388	17.8	240	297	39	624649
ABalapappa:136	ABalapappa	136	20346	-4653	8634	8959	20346	22.0	228	321	32	394862
ABalapappp:136	ABalapappp	136	17880	-7119	4827	6064	17880	20.2	282	338	33	404733
ABalapp:45	ABalapp	45	8517	-16482	-79	-79	8517	25.0	230	235	50	936580
ABalappa:65	ABalappa	65	7923	-17076	49	46	7923	18.0	244	227	42	455101
ABalappaa:95	ABalappaa	95	10978	-14021	2758	2738	10978	7.8	237	238	37	463555
ABalappaaa:131	ABalappaaa	131	10986	-14013	1773	1738	10986	9.6	234	242	29	280601
ABalappaap:131	ABalappaap	131	10607	-14392	1450	1443	10607	1.8	264	265	33	183169
ABalappap:95	ABalappap	95	11806	-13193	2752	3117	11806	9.4	258	298	40	503404
ABalappapa:129	ABalappapa	129	19260	-5739	8188	8257	19260	11.0	243	325	34	322198
ABalappapp:129	ABalappapp	129	17286	-7714	5743	5982	17286	11.7	285	343	31	275493
ABalappp:65	ABalappp	65	7906	-17093	13	17	7906	15.2	305	229	42	374366
ABalapppa:94	ABalapppa	94	12412	-12587	3632	3774	12412	13.4	295	303	39	438867
ABalapppaa:129	ABalapppaa	129	21236	-3763	8456	9332	21236	22.2	296	356	31	328348
ABalapppap:129	ABalapppap	129	18529	-6470	6304	6579	18529	14.8	318	333	33	298577
ABalapppp:94	ABalapppp	94	10239	-14760	1922	1998	10239	7.4	357	279	40	367309
ABalappppa:129	ABalappppa	129	15314	-9685	4315	4484	15314	13.3	358	314	33	236620
ABalappppp:129	ABalappppp	129	15317	-9682	4287	4593	15317	12.7	407	320	34	248965
ABalp:17	ABalp	17	9816	-15183	-230	-229	9816	29.2	227	310	63	2234217
ABalpa:28	ABalpa	28	9132	-15867	-201	-201	9132	39.7	192	298	57	1599135
ABalpaa:45	ABalpaa	45	8455	-16544	-156	-157	8455	39.2	177	289	49	971500
ABalpaaa:66	ABalpaaa	66	7743	-17256	-91	-94	7743	42.2	158	216	41	579931
ABalpaaaa:97	ABalpaaaa	97	7660	-17339	-47	-48	7660	33.3	135	221	36	619382
ABalpaaaaa:133	ABalpaaaaa	133	9047	-15952	-4	1	9047	36.6	134	240	30	365879
ABalpaaaap:133	ABalpaaaap	133	8970	-16030	-171	-116	8970	35.7	169	255	30	375322
ABalpaaap:97	ABalpaaap	97	7643	-17356	-77	-83	7643	38.9	161	226	35	514132
ABalpaaapa:133	ABalpaaapa	133	8772	-16227	7	0	8772	45.9	161	229	29	307300
ABalpaaapp:133	ABalpaaapp	133	8755	-16244	-33	-44	8755	42.8	197	253	30	330450
ABalpaap:66	ABalpaap	66	7784	-17215	-153	-156	7784	36.8	200	220	42	535838
ABalpaapa:91	ABalpaapa	91	7360	-17639	-92	-96	7360	42.2	169	197	38	503885
ABalpaapaa:121	ABalpaapaa	121	8523	-16476	-46	-54	8523	31.3	123	215	34	525179
ABalpaapap:121	ABalpaapap	121	8505	-16494	-59	-70	8505	39.4	144	206	33	415671
ABalpaapp:91	ABalpaapp	91	7432	-17567	-98	-102	7432	40.5	229	226	37	456876
ABalpaappa:126	ABalpaappa	126	8654	-16345	-16	-36	8654	41.1	186	204	31	404475
ABalpaappp:126	ABalpaappp	126	8675	-16324	-11	-18	8675	42.4	220	234	32	382188
ABalpap:45	ABalpap	45	8483	-16516	-163	-164	8483	50.3	272	289	51	780933
ABalpapa:64	ABalpapa	64	7844	-17155	-139	-138	7844	49.6	222	259	43	480144
ABalpapaa:90	ABalpapaa	90	7347	-17652	-80	-84	7347	49.7	206	209	37	463540
ABalpapaaa:122	ABalpapaaa	122	8520	-16479	-22	-22	8520	48.1	189	197	34	490335
ABalpapaap:122	ABalpapaap	122	8504	-16495	-54	-59	8504	52.5	229	215	30	356833
ABalpapap:90	ABalpapap	90	7378	-17621	-75	-83	7378	49.4	260	239	36	413841
ABalpapapa:124	ABalpapapa	124	8543	-16456	-33	-44	8543	52.1	256	242	31	355688
ABalpapapp:124	ABalpapapp	124	8623	-16376	-33	-39	8623	50.4	289	251	31	373136
ABalpapp:64	ABalpapp	64	7862	-17137	-159	-159	7862	51.7	303	257	45	473788
ABalpappa:88	ABalpappa	88	7386	-17613	-85	-91	7386	52.0	300	220	37	395306
ABalpappaa:118	ABalpappaa	118	8350	-16649	-27	-39	8350	53.1	275	209	31	348896
ABalpappap:118	ABalpappap	118	8299	-16700	-95	-105	8299	51.5	316	215	31	340210
ABalpappp:88	ABalpappp	88	7350	-17649	-152	-156	7350	47.1	330	224	41	462619
ABalpapppa:119	ABalpapppa	119	8433	-16566	-10	-19	8433	39.1	268	210	33	403453
ABalpapppp:119	ABalpapppp	119	8410	-16589	-80	-82	8410	43.2	319	229	37	479930
ABalpp:28	ABalpp	28	9080	-15919	-190	-191	9080	29.2	271	345	58	1652222
ABalppa:45	ABalppa	45	8517	-16482	-95	-97	8517	34.5	218	342	48	952166
ABalppaa:66	ABalppaa	66	7826	-17173	-19	-18	7826	40.1	155	268	41	587982
ABalppaaa:96	ABalppaaa	96	7653	-17346	-21	-24	7653	42.8	148	259	35	564990
ABalppaaaa:134	ABalppaaaa	134	8818	-16181	-93	-89	8818	40.1	156	272	29	383802
ABalppaaap:134	ABalppaaap	134	8727	-16273	-22	-9	8727	46.1	184	277	32	435083
ABalppaap:96	ABalppaap	96	7555	-17444	-46	-46	7555	46.7	180	271	35	511127
ABalppaapa:131	ABalppaapa	131	8669	-16330	24	48	8669	50.8	191	291	32	459144
ABalppaapp:131	ABalppaapp	131	8714	-16285	22	10	8714	46.9	210	300	31	380962
ABalppap:66	ABalppap	66	7857	-17142	-99	-103	7857	37.9	208	292	43	524767
ABalppapa:90	ABalppapa	90	7396	-17603	-10	-12	7396	48.6	207	256	35	375811
ABalppapaa:123	ABalppapaa	123	8554	-16445	-32	-26	8554	50.0	194	237	30	360862
ABalppapap:123	ABalppapap	123	8556	-16443	-5	-3	8556	52.6	225	251	31	352129
ABalppapp:90	ABalppapp	90	7307	-17692	-131	-138	7307	47.8	240	285	35	375671
ABalppappa:121	ABalppappa	121	8434	-16565	-24	-25	8434	47.2	231	270	32	399820
ABalppappp:121	ABalppappp	121	8419	-16580	-32	-26	8419	53.0	255	284	33	406175
ABalppp:45	ABalppp	45	8505	-16494	-142	-143	8505	41.1	310	343	51	897975
ABalpppa:64	ABalpppa	64	7918	-17081	-38	-41	7918	39.3	237	285	43	515098
ABalpppaa:90	ABalpppaa	90	7448	-17551	-60	-64	7448	39.9	180	275	36	536545
ABalpppaaa:127	ABalpppaaa	127	8656	-16343	23	21	8656	42.4	164	302	30	404139
ABalpppaap:127	ABalpppaap	127	8627	-16373	-71	-75	8627	41.2	190	328	31	458597
ABalpppap:90	ABalpppap	90	7362	-17637	-70	-85	7362	39.0	196	300	37	468998
ABalpppapa:121	ABalpppapa	121	8446	-16553	-20	-27	8446	45.3	210	329	33	441074
ABalpppapp:121	ABalpppapp	121	8548	-16451	-60	-68	8548	37.6	232	317	31	393879
ABalpppp:64	ABalpppp	64	7912	-17087	-67	-70	7912	37.8	294	304	42	428384
ABalppppa:88	ABalppppa	88	7514	-17485	-103	-79	7514	32.8	215	255	37	504389
ABalppppaa:120	ABalppppaa	120	8475	-16524	-75	-75	8475	37.5	207	281	31	403592
ABalppppap:120	ABalppppap	120	8939	-16060	-269	-149	8939	30.5	218	294	33	495427
ABalppppp:88	ABalppppp	88	7409	-17590	-113	-114	7409	34.6	263	287	39	439864
ABalpppppa:116	ABalpppppa	116	8491	-16508	-129	-137	8491	31.6	250	299	31	380418
ABalpppppp:116	ABalpppppp	116	8419	-16580	-125	-135	8419	30.7	299	308	35	396445
ABar:7	ABar	7	10674	-14325	-188	-188	10674	30.5	280	154	70	2592904
ABara:17	ABara	17	9824	-15175	-218	-218	9824	36.2	280	159	64	2145017
ABaraa:28	ABaraa	28	9138	-15861	-183	-184	9138	37.1	222	169	58	1740910
ABaraaa:45	ABaraaa	45	8433	-16566	-169	-170	8433	36.0	210	148	51	1137845
ABaraaaa:66	ABaraaaa	66	7778	-17221	-89	-92	7778	40.9	219	146	41	562343
ABaraaaaa:94	ABaraaaaa	94	7649	-17350	-118	-108	7649	29.2	161	186	38	729297
ABaraaaaaa:132	ABaraaaaaa	132	8700	-16299	-78	-104	8700	37.3	207	242	31	379099
ABaraaaaap:132	ABaraaaaap	132	8800	-16199	10	-1	8800	36.2	173	209	30	359067
ABaraaaap:94	ABaraaaap	94	7593	-17406	-93	-91	7593	33.4	151	189	37	673926
ABaraaaapa:131	ABaraaaapa	131	8653	-16346	-69	-70	8653	29.6	140	201	33	501195
ABaraaaapp:131	ABaraaaapp	131	8932	-16067	-428	-160	8932	25.4	153	229	32	480542
ABaraaap:66	ABaraaap	66	7793	-17206	-129	-130	7793	34.3	264	169	44	580427
ABaraaapa:90	ABaraaapa	90	7370	-17629	-87	-94	7370	34.8	215	165	39	532168
ABaraaapaa:119	ABaraaapaa	119	8337	-16662	-89	-97	8337	27.3	159	189	32	487625
ABaraaapap:119	ABaraaapap	119	8346	-16653	-147	-154	8346	32.2	217	209	36	508242
ABaraaapp:90	ABaraaapp	90	7413	-17586	-71	-72	7413	39.4	261	183	36	461612
ABaraaappa:125	ABaraaappa	125	8653	-16347	-69	-85	8653	36.9	202	178	30	359793
ABaraaappp:125	ABaraaappp	125	8565	-16434	-98	-96	8565	38.6	239	189	31	358805
ABaraap:45	ABaraap	45	8484	-16515	-151	-151	8484	48.2	286	182	52	893005
ABaraapa:65	ABaraapa	65	7852	-17147	-102	-101	7852	48.3	276	168	43	478354
ABaraapaa:91	ABaraapaa	91	7436	-17563	-49	-51	7436	41.9	186	158	38	590081
ABaraapaaa:126	ABaraapaaa	126	8603	-16396	-70	-69	8603	35.1	154	174	32	494393
ABaraapaap:126	ABaraapaap	126	8612	-16387	-45	-42	8612	43.5	174	177	31	444286
ABaraapap:91	ABaraapap	91	7344	-17655	-99	-111	7344	47.5	240	183	38	484133
ABaraapapa:123	ABaraapapa	123	8559	-16440	-73	-77	8559	46.9	218	174	32	421389
ABaraapapp:123	ABaraapapp	123	8477	-16522	-142	-145	8477	45.2	256	184	31	394175
ABaraapp:65	ABaraapp	65	7879	-17120	-146	-147	7879	49.9	352	181	45	494408
ABaraappa:88	ABaraappa	88	7413	-17586	-46	-51	7413	51.3	292	177	38	401375
ABaraappaa:118	ABaraappaa	118	8328	-16671	-34	-44	8328	52.1	242	188	32	382585
ABaraappap:118	ABaraappap	118	8322	-16677	-104	-113	8322	48.1	282	190	32	370081
ABaraappp:88	ABaraappp	88	7390	-17609	-95	-93	7390	49.1	344	162	38	416995
ABaraapppa:117	ABaraapppa	117	8306	-16693	-40	-53	8306	46.2	291	157	30	347118
ABaraapppp:117	ABaraapppp	117	8261	-16738	-111	-114	8261	46.8	324	182	31	301677
ABarap:28	ABarap	28	9122	-15877	-183	-183	9122	31.1	301	129	58	1773062
ABarapa:45	ABarapa	45	8477	-16522	-129	-128	8477	32.6	281	117	51	1157442
ABarapaa:65	ABarapaa	65	7776	-17223	-74	-74	7776	36.9	269	116	42	619972
ABarapaaa:95	ABarapaaa	95	7624	-17375	-40	-41	7624	29.2	209	133	38	761583
ABarapaaaa:134	ABarapaaaa	134	8738	-16261	63	70	8738	30.8	203	135	32	517693
ABarapaaap:134	ABarapaaap	134	8703	-16296	-12	-14	8703	33.9	227	127	32	487559
ABarapaap:95	ABarapaap	95	7557	-17442	6	0	7557	34.1	244	119	37	691091
ABarapaapa:130	ABarapaapa	130	8643	-16356	-5	-17	8643	40.3	233	123	30	417076
ABarapaapp:130	ABarapaapp	130	8567	-16432	-101	-96	8567	38.2	263	119	31	449714
ABarapap:65	ABarapap	65	7815	-17184	-137	-144	7815	34.1	328	145	43	571313
ABarapapa:90	ABarapapa	90	7370	-17629	-65	-73	7370	42.0	248	139	36	498201
ABarapapaa:122	ABarapapaa	122	8607	-16392	59	66	8607	37.8	187	146	30	414090
ABarapapap:122	ABarapapap	122	8556	-16443	-31	-35	8556	42.7	218	150	32	441630
ABarapapp:90	ABarapapp	90	7420	-17579	-43	-41	7420	41.4	305	151	38	482607
ABarapappa:120	ABarapappa	120	8419	-16581	-21	-22	8419	41.9	257	146	30	340578
ABarapappp:120	ABarapappp	120	8414	-16585	-35	-45	8414	41.7	300	143	33	429241
ABarapp:45	ABarapp	45	8452	-16547	-220	-219	8452	45.0	362	155	51	925540
ABarappa:65	ABarappa	65	7825	-17174	-120	-124	7825	41.5	348	122	44	614712
ABarappaa:91	ABarappaa	91	7404	-17595	-87	-89	7404	34.8	280	109	36	623063
ABarappaaa:127	ABarappaaa	127	8634	-16365	26	34	8634	38.6	283	105	29	388773
ABarappaap:127	ABarappaap	127	8635	-16364	-14	-10	8635	32.1	276	100	32	494788
ABarappap:91	ABarappap	91	7364	-17635	-49	-59	7364	33.9	323	117	37	552659
ABarappapa:124	ABarappapa	124	8563	-16436	-33	-35	8563	35.0	283	144	33	452408
ABarappapp:124	ABarappapp	124	8561	-16438	-49	-46	8561	30.5	306	129	31	426815
ABarappp:65	ABarappp	65	7871	-17128	-118	-118	7871	37.8	396	159	44	533716
ABarapppa:89	ABarapppa	89	7344	-17655	-100	-102	7344	27.4	282	154	38	600859
ABarapppaa:122	ABarapppaa	122	8491	-16508	-57	-57	8491	29.8	247	155	31	418611
ABarapppap:122	ABarapppap	122	8483	-16516	-76	-80	8483	21.0	268	148	34	535065
ABarapppp:89	ABarapppp	89	7326	-17673	-89	-88	7326	24.5	339	146	39	566205
ABarappppa:120	ABarappppa	120	8381	-16618	-45	-55	8381	19.3	294	141	33	481653
ABarappppp:120	ABarappppp	120	8415	-16585	-56	-57	8415	23.4	337	132	33	474648
ABarp:17	ABarp	17	9817	-15182	-120	-120	9817	14.5	361	147	66	1873530
ABarpa:28	ABarpa	28	9059	-15940	-79	-79	9059	6.2	295	178	58	1040576
ABarpaa:45	ABarpaa	45	8406	-16593	-92	-94	8406	8.3	236	164	52	964131
ABarpaaa:65	ABarpaaa	65	7755	-17244	-63	-57	7755	5.1	187	204	46	608544
ABarpaaaa:94	ABarpaaaa	94	7601	-17398	-194	-130	7601	17.8	165	290	39	617901
ABarpaaaaa:130	ABarpaaaaa	130	8759	-16240	-178	-199	8759	30.5	193	248	33	367107
ABarpaaaap:130	ABarpaaaap	130	8899	-16100	-320	-322	8899	25.9	202	270	30	298684
ABarpaaap:94	ABarpaaap	94	7617	-17382	-222	-158	7617	9.8	184	282	38	551312
ABarpaaapa:132	ABarpaaapa	132	8944	-16055	-456	-297	8944	29.0	173	297	31	301659
ABarpaaapp:132	ABarpaaapp	132	9006	-15993	-480	-156	9006	17.3	174	310	31	333941
ABarpaap:65	ABarpaap	65	7803	-17196	-111	-97	7803	5.1	264	179	45	416988
ABarpaapa:90	ABarpaapa	90	7418	-17581	-124	-110	7418	6.6	185	212	40	589783
ABarpaapaa:124	ABarpaapaa	124	8699	-16300	-129	-93	8699	10.8	155	243	32	364658
ABarpaapap:124	ABarpaapap	124	8612	-16387	-115	-116	8612	5.3	189	262	34	331288
ABarpaapp:90	ABarpaapp	90	7749	-17250	-259	-32	7749	1.5	242	245	38	247620
ABarpaappa:122	ABarpaappa	122	8620	-16379	-327	-262	8620	3.0	222	284	35	309640
ABarpaappp:122	ABarpaappp	122	9253	-15746	-812	-516	9253	5.0	274	308	34	289948
ABarpap:45	ABarpap	45	8413	-16586	-130	-123	8413	16.8	299	188	51	850590
ABarpapa:65	ABarpapa	65	7847	-17152	-84	-85	7847	16.8	287	144	45	578550
ABarpapaa:90	ABarpapaa	90	7367	-17632	-44	-45	7367	15.0	217	141	38	531752
ABarpapaaa:124	ABarpapaaa	124	8536	-16463	7	1	8536	19.3	215	138	30	335128
ABarpapaap:124	ABarpapaap	124	8516	-16483	-75	-79	8516	10.7	223	159	33	376543
ABarpapap:90	ABarpapap	90	7352	-17647	-77	-86	7352	8.9	247	166	39	437212
ABarpapapa:123	ABarpapapa	123	8491	-16508	-92	-89	8491	4.1	206	190	34	354924
ABarpapapp:123	ABarpapapp	123	8755	-16244	-14	-17	8755	1.0	236	220	31	159804
ABarpapp:65	ABarpapp	65	7781	-17219	-82	-72	7781	11.2	340	174	43	426195
ABarpappa:93	ABarpappa	93	7585	-17414	-47	-50	7585	3.1	273	191	36	246000
ABarpappaa:132	ABarpappaa	132	8682	-16317	-51	-59	8682	1.0	248	172	30	176523
ABarpappap:132	ABarpappap	132	8650	-16350	-100	-115	8650	1.1	280	204	32	139784
ABarpappp:93	ABarpappp	93	7550	-17449	-232	-167	7550	3.1	313	237	38	198778
ABarpapppa:127	ABarpapppa	127	8842	-16157	-70	63	8842	1.0	289	250	30	80598
ABarpapppp:127	ABarpapppp	127	9019	-15980	-364	-252	9019	1.3	325	287	34	150456
ABarpp:28	ABarpp	28	9055	-15944	-41	-41	9055	5.6	414	190	58	919094
ABarppa:46	ABarppa	46	8891	-16108	370	368	8891	1.6	332	171	51	419662
ABarppaa:66	ABarppaa	66	8763	-16236	787	781	8763	1.0	318	177	42	159569
ABarppaaa:98	ABarppaaa	98	13402	-11597	4234	4258	13402	2.8	290	287	37	266511
ABarppaaaa:132	ABarppaaaa	132	13467	-11532	3041	2948	13467	3.3	295	325	31	213430
ABarppaaap:132	ABarppaaap	132	14996	-10003	3819	3977	14996	6.2	345	333	36	277392
ABarppaap:98	ABarppaap	98	17245	-7754	7084	7413	17245	8.4	341	328	37	362931
ABarppaapa:134	ABarppaapa	134	23035	-1964	10015	10481	23035	21.2	327	371	32	259464
ABarppaapp:134	ABarppaapp	134	22051	-2948	9575	10084	22051	20.6	368	366	32	300997
ABarppap:66	ABarppap	66	8854	-16145	848	848	8854	2.6	372	246	44	218045
ABarppapa:97	ABarppapa	97	17986	-7013	8295	8533	17986	10.7	377	340	40	425495
ABarppapaa:132	ABarppapaa	132	19701	-5298	7132	7620	19701	15.2	382	359	32	289302
ABarppapap:132	ABarppapap	132	20986	-4013	8239	8751	20986	22.2	435	366	33	253762
ABarppapp:97	ABarppapp	97	21694	-3305	11666	11814	21694	17.6	450	350	39	476193
ABarppappa:135	ABarppappa	135	23822	-1178	10112	10485	23822	23.5	469	368	30	209503
ABarppappp:135	ABarppappp	135	25915	915	13743	13769	25915	28.8	528	357	32	255949
ABarppp:46	ABarppp	46	9085	-15914	512	512	9085	8.4	416	175	51	682688
ABarpppa:65	ABarpppa	65	8619	-16380	635	651	8619	2.1	419	198	44	222396
ABarpppaa:97	ABarpppaa	97	9813	-15186	673	971	9813	1.5	367	283	35	137077
ABarpppaaa:135	ABarpppaaa	135	9752	-15247	-88	45	9752	1.0	349	300	31	56999
ABarpppaap:135	ABarpppaap	135	11920	-13079	1187	1423	11920	3.4	392	324	35	218123
ABarpppap:97	ABarpppap	97	10395	-14604	1911	1986	10395	2.1	430	300	40	192080
ABarpppapa:131	ABarpppapa	131	16093	-8906	5077	5325	16093	7.6	424	342	34	224744
ABarpppapp:131	ABarpppapp	131	14633	-10366	4527	4578	14633	5.8	478	322	33	210677
ABarpppp:65	ABarpppp	65	8544	-16455	590	587	8544	3.9	466	240	46	281644
ABarppppa:96	ABarppppa	96	10157	-14842	1751	1830	10157	1.3	469	274	40	144346
ABarppppaa:132	ABarppppaa	132	10476	-14524	816	868	10476	1.0	422	287	34	70138
ABarppppap:132	ABarppppap	132	12099	-12900	1917	2287	12099	2.4	475	286	34	134214
ABarppppp:96	ABarppppp	96	12098	-12901	3701	3685	12098	3.8	531	260	41	308263
ABarpppppa:133	ABarpppppa	133	11530	-13469	1987	2056	11530	1.4	503	255	33	104246
ABarpppppp:133	ABarpppppp	133	13762	-11237	4111	4111	13762	4.7	562	259	35	197979
ABp:1	ABp	1	11942	-13057	-91	-90	11942	20.3	413	163	83	2774991
ABpl:7	ABpl	7	10668	-14331	-65	-65	10668	9.8	389	240	69	1378697
ABpla:17	ABpla	17	9782	-15217	-69	-69	9782	6.0	276	244	66	1189536
ABplaa:28	ABplaa	28	9084	-15915	-81	-82	9084	7.6	243	284	61	1510729
ABplaaa:44	ABplaaa	44	8441	-16558	-117	-117	8441	18.5	249	305	54	1157797
ABplaaaa:64	ABplaaaa	64	7824	-17175	-145	-146	7824	24.2	174	304	46	769179
ABplaaaaa:89	ABplaaaaa	89	7431	-17568	-73	-77	7431	32.0	199	340	37	548620
ABplaaaaaa:124	ABplaaaaaa	124	8650	-16349	-71	-75	8650	38.3	300	378	31	349068
ABplaaaaap:124	ABplaaaaap	124	8712	-16287	-44	-45	8712	36.9	349	380	33	388533
ABplaaaap:89	ABplaaaap	89	7369	-17630	-88	-90	7369	27.8	240	359	38	546880
ABplaaaapa:122	ABplaaaapa	122	8526	-16473	-92	-99	8526	43.5	321	366	33	394598
ABplaaaapp:122	ABplaaaapp	122	8543	-16456	-84	-93	8543	46.6	358	359	32	342379
ABplaaap:64	ABplaaap	64	7842	-17157	-110	-101	7842	19.7	254	315	46	635068
ABplaaapa:88	ABplaaapa	88	7361	-17638	-112	-109	7361	24.1	285	367	40	573203
ABplaaapaa:120	ABplaaapaa	120	8483	-16516	-73	-58	8483	40.0	376	381	34	410546
ABplaaapap:120	ABplaaapap	120	8601	-16398	-140	-105	8601	45.1	401	360	33	371618
ABplaaapp:88	ABplaaapp	88	7496	-17503	-81	-65	7496	26.6	340	372	42	612892
ABplaaappa:119	ABplaaappa	119	8928	-16071	-105	-43	8928	43.2	437	368	33	372921
ABplaaappp:119	ABplaaappp	119	9220	-15779	107	159	9220	43.9	490	366	33	392062
ABplaap:44	ABplaap	44	8452	-16547	-92	-93	8452	7.0	190	254	54	1119761
ABplaapa:64	ABplaapa	64	7873	-17126	-95	-95	7873	21.4	148	241	46	834322
ABplaapaa:91	ABplaapaa	91	7426	-17573	-86	-91	7426	34.3	152	284	38	611454
ABplaapaaa:123	ABplaapaaa	123	8680	-16319	3	-7	8680	35.9	173	308	33	490912
ABplaapaap:123	ABplaapaap	123	8725	-16274	-99	-110	8725	32.4	195	336	34	550379
ABplaapap:91	ABplaapap	91	7383	-17616	-79	-82	7383	29.4	164	317	40	689888
ABplaapapa:122	ABplaapapa	122	8521	-16478	-102	-97	8521	37.5	212	356	32	429633
ABplaapapp:122	ABplaapapp	122	8675	-16324	24	16	8675	37.0	252	364	34	501559
ABplaapp:64	ABplaapp	64	7865	-17134	-58	-56	7865	13.0	205	262	47	640402
ABplaappa:88	ABplaappa	88	7453	-17546	-200	-188	7453	25.4	197	298	39	590952
ABplaappaa:122	ABplaappaa	122	8747	-16252	-184	-166	8747	28.3	216	354	35	550974
ABplaappap:122	ABplaappap	122	8907	-16093	-145	-117	8907	29.0	265	368	36	554267
ABplaappp:88	ABplaappp	88	7471	-17528	-23	-27	7471	25.9	246	314	37	467951
ABplaapppa:120	ABplaapppa	120	8552	-16447	-56	-68	8552	35.0	270	332	31	360917
ABplaapppp:120	ABplaapppp	120	8921	-16078	-163	-178	8921	30.4	317	347	33	390534
ABplap:28	ABplap	28	9042	-15957	-71	-71	9042	9.0	346	306	59	1190755
ABplapa:45	ABplapa	45	8559	-16440	100	101	8559	2.2	269	265	52	496863
ABplapaa:65	ABplapaa	65	8011	-16988	176	173	8011	4.4	237	293	46	510964
ABplapaaa:92	ABplapaaa	92	7628	-17371	20	16	7628	20.0	283	333	39	606617
ABplapaaaa:124	ABplapaaaa	124	9430	-15569	-326	-275	9430	27.7	342	367	39	622466
ABplapaaap:124	ABplapaaap	124	9288	-15711	-269	-283	9288	28.6	377	353	31	465804
ABplapaap:92	ABplapaap	92	7872	-17127	-121	-38	7872	17.1	336	358	41	696486
ABplapaapa:128	ABplapaapa	128	9695	-15304	-441	-289	9695	27.7	400	372	33	431729
ABplapaapp:128	ABplapaapp	128	9685	-15314	-946	-548	9685	32.5	437	366	34	472405
ABplapap:65	ABplapap	65	7936	-17063	84	85	7936	6.0	308	292	47	459039
ABplapapa:90	ABplapapa	90	9219	-15780	1420	1433	9219	18.3	355	347	41	580774
ABplapapaa:122	ABplapapaa	122	9855	-15144	855	871	9855	35.2	387	343	35	462157
ABplapapap:122	ABplapapap	122	10600	-14399	576	868	10600	40.4	426	339	33	425555
ABplapapp:90	ABplapapp	90	11151	-13848	2417	2791	11151	22.8	423	360	42	699044
ABplapappa:127	ABplapappa	127	18358	-6641	7392	7499	18358	36.2	457	346	33	416411
ABplapappp:127	ABplapappp	127	18623	-6376	7520	7635	18623	35.4	499	363	35	482779
ABplapp:45	ABplapp	45	8655	-16344	161	161	8655	11.8	334	314	53	852474
ABplappa:66	ABplappa	66	8285	-16714	410	408	8285	15.6	294	357	45	681567
ABplappaa:92	ABplappaa	92	7572	-17427	36	47	7572	39.2	357	369	39	513119
ABplappaaa:124	ABplappaaa	124	9040	-15959	-195	-126	9040	51.2	448	329	32	366469
ABplappaap:124	ABplappaap	124	8808	-16191	-203	-126	8808	52.5	497	320	33	373939
ABplappap:92	ABplappap	92	7715	-17284	85	106	7715	32.0	429	379	39	572247
ABplappapa:125	ABplappapa	125	8926	-16073	-62	-45	8926	40.0	543	354	36	470835
ABplappapp:125	ABplappapp	125	8694	-16305	11	13	8694	44.2	578	323	30	333494
ABplappp:66	ABplappp	66	8125	-16874	251	251	8125	14.0	368	347	48	631767
ABplapppa:91	ABplapppa	91	7724	-17275	45	103	7724	32.0	436	365	41	562961
ABplapppaa:122	ABplapppaa	122	9163	-15836	-188	-163	9163	43.7	472	336	32	344573
ABplapppap:122	ABplapppap	122	8784	-16215	-21	-18	8784	44.2	519	327	33	366008
ABplapppp:91	ABplapppp	91	7622	-17377	133	134	7622	37.2	489	362	41	556014
ABplappppa:123	ABplappppa	123	8686	-16313	19	15	8686	48.1	542	306	33	356510
ABplappppp:123	ABplappppp	123	8685	-16314	47	52	8685	47.7	567	271	32	336832
ABplp:17	ABplp	17	9756	-15243	-121	-121	9756	18.1	382	334	64	1860822
ABplpa:29	ABplpa	29	9075	-15924	-179	-180	9075	36.5	355	355	59	1670692
ABplpaa:45	ABplpaa	45	8439	-16560	-84	-84	8439	26.5	303	372	51	1237370
ABplpaaa:65	ABplpaaa	65	7868	-17131	-76	-81	7868	35.4	213	343	43	614537
ABplpaaaa:92	ABplpaaaa	92	7386	-17613	-94	-102	7386	43.4	214	322	37	498913
ABplpaaaaa:125	ABplpaaaaa	125	8579	-16420	-71	-66	8579	45.6	239	298	32	422663
ABplpaaaap:125	ABplpaaaap	125	8683	-16316	-16	-24	8683	42.3	271	302	31	372961
ABplpaaap:92	ABplpaaap	92	7448	-17551	-95	-105	7448	42.3	246	345	38	567646
ABplpaaapa:128	ABplpaaapa	128	8732	-16267	33	35	8732	45.9	255	350	31	398770
ABplpaaapp:128	ABplpaaapp	128	8669	-16330	-67	-61	8669	44.3	294	333	30	356981
ABplpaap:65	ABplpaap	65	7835	-17164	-170	-144	7835	30.7	266	360	44	670804
ABplpaapa:90	ABplpaapa	90	7411	-17588	-49	-54	7411	35.0	268	346	39	571216
ABplpaapaa:124	ABplpaapaa	124	8654	-16345	-65	-86	8654	40.0	302	351	30	339789
ABplpaapap:124	ABplpaapap	124	8720	-16279	-48	-47	8720	38.8	343	332	31	339354
ABplpaapp:90	ABplpaapp	90	7403	-17596	-131	-119	7403	37.4	307	333	38	485997
ABplpaappa:124	ABplpaappa	124	8619	-16380	-57	-63	8619	42.7	319	302	31	313993
ABplpaappp:124	ABplpaappp	124	8708	-16291	-166	-139	8708	43.5	362	319	31	328996
ABplpap:45	ABplpap	45	8462	-16537	-202	-202	8462	40.5	400	359	50	981614
ABplpapa:64	ABplpapa	64	7870	-17129	-119	-121	7870	42.6	293	353	43	533338
ABplpapaa:89	ABplpapaa	89	7357	-17642	-95	-98	7357	45.5	260	320	35	374502
ABplpapaaa:123	ABplpapaaa	123	8621	-16378	33	34	8621	48.9	283	281	30	316804
ABplpapaap:123	ABplpapaap	123	8533	-16466	-98	-108	8533	49.0	325	285	30	294518
ABplpapap:89	ABplpapap	89	7372	-17627	-109	-119	7372	50.3	294	294	37	395540
ABplpapapa:124	ABplpapapa	124	8623	-16377	-24	-23	8623	56.2	310	269	33	348725
ABplpapapp:124	ABplpapapp	124	8731	-16268	-75	-37	8731	54.3	358	283	30	292165
ABplpapp:64	ABplpapp	64	7897	-17102	-123	-120	7897	46.1	373	347	45	520147
ABplpappa:87	ABplpappa	87	7366	-17633	-135	-141	7366	49.3	319	288	38	375074
ABplpappaa:118	ABplpappaa	118	8373	-16626	-33	-34	8373	47.9	338	259	31	282431
ABplpappap:118	ABplpappap	118	8355	-16644	-77	-84	8355	48.8	378	245	33	339826
ABplpappp:87	ABplpappp	87	7388	-17611	-107	-105	7388	51.7	349	310	39	421124
ABplpapppa:121	ABplpapppa	121	8446	-16553	-132	-127	8446	55.2	383	253	34	353737
ABplpapppp:121	ABplpapppp	121	8448	-16552	-89	-89	8448	56.2	440	228	33	310725
ABplpp:29	ABplpp	29	9096	-15903	-108	-108	9096	27.4	443	361	59	1806282
ABplppa:45	ABplppa	45	8773	-16226	253	253	8773	17.1	389	369	50	979866
ABplppaa:66	ABplppaa	66	8357	-16642	422	420	8357	30.7	309	372	42	584054
ABplppaaa:94	ABplppaaa	94	7645	-17354	33	30	7645	46.7	301	343	37	487835
ABplppaaaa:129	ABplppaaaa	129	8729	-16270	52	57	8729	51.6	294	319	32	358998
ABplppaaap:129	ABplppaaap	129	8826	-16173	118	133	8826	51.8	339	325	28	344641
ABplppaap:94	ABplppaap	94	7693	-17306	14	39	7693	46.2	345	345	36	448723
ABplppaapa:128	ABplppaapa	128	8835	-16164	17	23	8835	53.6	373	322	31	371352
ABplppaapp:128	ABplppaapp	128	9248	-15751	-26	25	9248	53.1	421	323	31	334493
ABplppap:66	ABplppap	66	8232	-16767	271	272	8232	24.5	372	369	44	595863
ABplppapa:92	ABplppapa	92	9379	-15620	1571	1564	9379	40.4	378	322	37	437736
ABplppapaa:126	ABplppapaa	126	10099	-14900	1066	1096	10099	48.0	373	290	33	325167
ABplppapap:126	ABplppapap	126	10178	-14821	501	796	10178	47.3	416	302	31	310706
ABplppapp:92	ABplppapp	92	10334	-14666	2204	2217	10334	40.8	440	324	37	469235
ABplppappa:132	ABplppappa	132	16236	-8763	5711	5666	16236	45.2	443	307	30	302800
ABplppappp:132	ABplppappp	132	14581	-10419	4889	4911	14581	48.3	493	283	32	341023
ABplppp:45	ABplppp	45	9185	-15814	448	485	9185	30.1	471	369	50	1050666
ABplpppa:64	ABplpppa	64	8546	-16453	503	508	8546	34.9	388	378	43	559981
ABplpppaa:89	ABplpppaa	89	7757	-17242	57	112	7757	45.9	390	351	37	394117
ABplpppaaa:123	ABplpppaaa	123	8917	-16082	-318	-241	8917	50.7	436	287	32	354916
ABplpppaap:123	ABplpppaap	123	9615	-15384	223	356	9615	54.4	481	284	30	282155
ABplpppap:89	ABplpppap	89	7667	-17332	65	121	7667	44.9	448	354	38	417244
ABplpppapa:122	ABplpppapa	122	8710	-16289	-66	-1	8710	53.1	513	275	32	272830
ABplpppapp:122	ABplpppapp	122	8578	-16421	12	12	8578	54.5	549	276	30	312942
ABplpppp:64	ABplpppp	64	8657	-16342	536	542	8657	40.7	460	363	44	514265
ABplppppa:88	ABplppppa	88	7711	-17288	127	132	7711	50.0	388	322	38	363070
ABplppppaa:117	ABplppppaa	117	8533	-16466	60	60	8533	54.5	412	279	31	270074
ABplppppap:117	ABplppppap	117	8454	-16545	39	32	8454	53.7	452	257	31	243302
ABplppppp:88	ABplppppp	88	7674	-17325	151	146	7674	50.7	463	314	40	428263
ABplpppppa:125	ABplpppppa	125	8689	-16310	41	48	8689	55.1	486	228	30	241510
ABplpppppp:125	ABplpppppp	125	8747	-16252	75	79	8747	54.3	544	242	32	297779
ABpr:7	ABpr	7	10693	-14307	-174	-173	10693	37.2	465	174	69	2155789
ABpra:17	ABpra	17	9793	-15206	-186	-184	9793	35.7	447	130	64	2248805
ABpraa:28	ABpraa	28	9094	-15905	-98	-101	9094	18.6	381	105	60	1931305
ABpraaa:45	ABpraaa	45	8387	-16612	-98	-98	8387	15.3	330	101	51	1155803
ABpraaaa:66	ABpraaaa	66	7817	-17182	-82	-83	7817	24.1	313	96	44	798922
ABpraaaaa:92	ABpraaaaa	92	7430	-17569	-50	-54	7430	26.0	282	104	38	679760
ABpraaaaaa:126	ABpraaaaaa	126	8631	-16368	-33	-31	8631	27.6	259	127	32	496220
ABpraaaaap:126	ABpraaaaap	126	8640	-16359	0	-4	8640	23.4	284	102	33	540777
ABpraaaap:92	ABpraaaap	92	7347	-17652	-45	-47	7347	23.3	326	89	38	718405
ABpraaaapa:124	ABpraaaapa	124	8490	-16509	-110	-116	8490	21.9	315	88	31	466039
ABpraaaapp:124	ABpraaaapp	124	8554	-16445	-77	-84	8554	20.5	354	89	32	474530
ABpraaap:66	ABpraaap	66	7759	-17240	-108	-102	7759	14.8	360	115	45	686904
ABpraaapa:92	ABpraaapa	92	7344	-17655	-55	-58	7344	15.3	307	110	39	687219
ABpraaapaa:125	ABpraaapaa	125	8593	-16406	15	13	8593	14.7	281	114	33	525946
ABpraaapap:125	ABpraaapap	125	8564	-16435	-29	-8	8564	12.3	320	111	33	506654
ABpraaapp:92	ABpraaapp	92	7266	-17733	-92	-95	7266	10.5	351	114	40	655551
ABpraaappa:123	ABpraaappa	123	8569	-16430	13	16	8569	10.5	349	106	34	504679
ABpraaappp:123	ABpraaappp	123	8557	-16442	-21	-18	8557	12.2	388	101	34	529474
ABpraap:45	ABpraap	45	8448	-16551	-169	-170	8448	32.1	403	109	51	1149182
ABpraapa:65	ABpraapa	65	7854	-17145	-79	-81	7854	28.1	382	89	45	751859
ABpraapaa:91	ABpraapaa	91	7369	-17630	-99	-107	7369	24.1	360	110	37	582869
ABpraapaaa:124	ABpraapaaa	124	8638	-16361	-7	-17	8638	37.6	341	143	31	339670
ABpraapaap:124	ABpraapaap	124	8555	-16444	-98	-97	8555	31.2	376	129	33	410093
ABpraapap:91	ABpraapap	91	7299	-17700	-87	-93	7299	17.6	401	95	39	660399
ABpraapapa:123	ABpraapapa	123	8580	-16419	-49	-46	8580	25.5	409	94	33	446488
ABpraapapp:123	ABpraapapp	123	8653	-16346	-74	-65	8653	20.3	449	93	35	567045
ABpraapp:65	ABpraapp	65	7831	-17168	-102	-95	7831	25.5	442	127	46	671557
ABpraappa:90	ABpraappa	90	7349	-17650	-158	-134	7349	18.2	441	105	40	645280
ABpraappaa:120	ABpraappaa	120	8408	-16591	-126	-131	8408	26.6	395	133	34	416582
ABpraappap:120	ABpraappap	120	8497	-16502	-160	-111	8497	29.6	439	93	33	465384
ABpraappp:90	ABpraappp	90	7368	-17631	-187	-159	7368	22.8	481	115	40	658550
ABpraapppa:121	ABpraapppa	121	8531	-16468	-431	-259	8531	31.4	469	87	34	465825
ABpraapppp:121	ABpraapppp	121	8777	-16222	-421	-361	8777	30.4	526	103	34	490058
ABprap:28	ABprap	28	9073	-15926	-112	-112	9073	21.1	481	129	58	1675832
ABprapa:45	ABprapa	45	8755	-16244	224	229	8755	13.2	435	104	50	1045134
ABprapaa:65	ABprapaa	65	7994	-17005	174	174	7994	10.9	407	106	44	609766
ABprapaaa:94	ABprapaaa	94	7452	-17547	-35	-41	7452	7.8	390	118	40	624745
ABprapaaaa:128	ABprapaaaa	128	8692	-16307	-6	-12	8692	18.6	397	95	35	613712
ABprapaaap:128	ABprapaaap	128	8729	-16270	22	20	8729	11.3	430	114	30	442899
ABprapaap:94	ABprapaap	94	7506	-17493	-74	-19	7506	8.6	443	121	41	713709
ABprapaapa:127	ABprapaapa	127	8713	-16286	-9	-8	8713	14.0	467	114	34	582498
ABprapaapp:127	ABprapaapp	127	8939	-16061	-825	-213	8939	19.8	499	112	35	657465
ABprapap:65	ABprapap	65	8057	-16942	171	171	8057	11.4	480	141	45	594751
ABprapapa:92	ABprapapa	92	9231	-15768	1443	1444	9231	14.7	471	134	39	588822
ABprapapaa:127	ABprapapaa	127	10280	-14719	1070	1073	10280	27.4	454	119	32	385570
ABprapapap:127	ABprapapap	127	11072	-13927	960	983	11072	28.9	497	114	30	393061
ABprapapp:92	ABprapapp	92	10339	-14660	2295	2290	10339	18.4	533	142	41	680442
ABprapappa:131	ABprapappa	131	18080	-6919	6819	7070	18080	21.4	523	127	33	475817
ABprapappp:131	ABprapappp	131	18130	-6869	6891	7254	18130	24.6	555	140	33	439020
ABprapp:45	ABprapp	45	8847	-16152	220	222	8847	25.8	499	134	53	1193451
ABprappa:64	ABprappa	64	8235	-16764	288	285	8235	23.7	491	101	44	650614
ABprappaa:90	ABprappaa	90	7557	-17443	-77	-12	7557	31.8	481	100	38	545675
ABprappaaa:124	ABprappaaa	124	9751	-15248	252	486	9751	41.7	472	106	32	389598
ABprappaap:124	ABprappaap	124	9112	-15887	-461	-288	9112	41.6	523	117	33	426469
ABprappap:90	ABprappap	90	7595	-17404	-89	-28	7595	28.4	539	128	38	587033
ABprappapa:125	ABprappapa	125	8934	-16065	-364	-147	8934	28.1	581	148	35	479072
ABprappapp:125	ABprappapp	125	8630	-16369	39	53	8630	30.4	609	175	29	373261
ABprappp:64	ABprappp	64	8171	-16828	192	195	8171	20.4	541	147	47	678303
ABprapppa:89	ABprapppa	89	7493	-17506	-1	16	7493	29.1	562	138	40	557405
ABprapppaa:122	ABprapppaa	122	8829	-16170	-428	-303	8829	34.8	544	123	32	402607
ABprapppap:122	ABprapppap	122	8744	-16255	93	90	8744	37.8	575	147	32	380818
ABprapppp:89	ABprapppp	89	7620	-17379	134	135	7620	36.3	597	178	39	521587
ABprappppa:124	ABprappppa	124	8698	-16301	79	81	8698	38.0	608	174	33	426145
ABprappppp:124	ABprappppp	124	8660	-16339	26	26	8660	41.6	619	212	31	316241
ABprp:17	ABprp	17	9833	-15167	-235	-235	9833	40.7	531	214	64	2025369
ABprpa:28	ABprpa	28	9160	-15839	-172	-172	9160	44.7	495	161	54	1327905
ABprpaa:45	ABprpaa	45	8502	-16497	-152	-152	8502	41.9	481	125	50	977071
ABprpaaa:65	ABprpaaa	65	7826	-17173	-111	-111	7826	37.7	425	101	42	582761
ABprpaaaa:92	ABprpaaaa	92	7446	-17553	-46	-51	7446	30.2	367	89	37	595093
ABprpaaaaa:126	ABprpaaaaa	126	8624	-16376	-37	-39	8624	31.1	315	91	30	403899
ABprpaaaap:126	ABprpaaaap	126	8658	-16341	-81	-93	8658	32.6	344	108	31	424573
ABprpaaap:92	ABprpaaap	92	7482	-17517	-70	-69	7482	31.9	417	93	37	582163
ABprpaaapa:127	ABprpaaapa	127	8654	-16345	-39	-35	8654	29.8	364	80	30	395320
ABprpaaapp:127	ABprpaaapp	127	8735	-16264	-106	-46	8735	36.7	395	94	31	419477
ABprpaap:65	ABprpaap	65	7839	-17160	-195	-192	7839	37.8	479	138	42	528711
ABprpaapa:90	ABprpaapa	90	7449	-17550	-74	-73	7449	38.5	405	111	37	498243
ABprpaapaa:125	ABprpaapaa	125	8628	-16371	0	5	8628	39.2	350	104	32	407775
ABprpaapap:125	ABprpaapap	125	8655	-16344	-61	-71	8655	40.3	385	127	30	342620
ABprpaapp:90	ABprpaapp	90	7570	-17429	-116	-67	7570	39.9	441	133	36	462076
ABprpaappa:124	ABprpaappa	124	8601	-16398	-114	-108	8601	44.2	394	108	33	444239
ABprpaappp:124	ABprpaappp	124	8824	-16175	-144	-95	8824	46.1	431	127	30	335483
ABprpap:45	ABprpap	45	8567	-16432	-149	-149	8567	47.9	497	196	50	823467
ABprpapa:64	ABprpapa	64	7824	-17176	-164	-164	7824	47.4	453	139	44	539057
ABprpapaa:90	ABprpapaa	90	7431	-17568	-64	-74	7431	37.5	356	117	37	536409
ABprpapaaa:126	ABprpapaaa	126	8598	-16401	-77	-89	8598	45.5	327	144	30	352801
ABprpapaap:126	ABprpapaap	126	8664	-16335	-39	-44	8664	46.4	368	174	31	320183
ABprpapap:90	ABprpapap	90	7437	-17562	-105	-108	7437	45.9	376	130	37	528716
ABprpapapa:127	ABprpapapa	127	8653	-16346	-11	-9	8653	53.0	356	162	32	365296
ABprpapapp:127	ABprpapapp	127	8628	-16371	-60	-55	8628	53.2	403	181	30	304280
ABprpapp:64	ABprpapp	64	7927	-17072	-169	-168	7927	48.8	510	184	45	518641
ABprpappa:88	ABprpappa	88	7430	-17569	-53	-57	7430	48.8	405	157	41	500813
ABprpappaa:120	ABprpappaa	120	8433	-16566	-30	-37	8433	52.6	350	199	34	379237
ABprpappap:120	ABprpappap	120	8445	-16554	-61	-64	8445	53.9	411	202	33	331316
ABprpappp:88	ABprpappp	88	7398	-17602	-81	-84	7398	48.6	476	155	40	503811
ABprpapppa:122	ABprpapppa	122	8553	-16446	-34	-36	8553	53.8	462	187	36	422831
ABprpapppp:122	ABprpapppp	122	8549	-16450	-42	-34	8549	52.5	513	207	33	372243
ABprpp:28	ABprpp	28	9114	-15885	-197	-198	9114	37.1	586	194	56	1624177
ABprppa:45	ABprppa	45	9067	-15932	405	418	9067	34.4	570	146	48	1034681
ABprppaa:66	ABprppaa	66	8178	-16821	222	228	8178	36.4	528	115	41	526032
ABprppaaa:93	ABprppaaa	93	7723	-17276	67	73	7723	44.5	439	120	36	505720
ABprppaaaa:130	ABprppaaaa	130	8725	-16274	-39	-27	8725	48.7	388	141	33	399078
ABprppaaap:130	ABprppaaap	130	8864	-16135	61	62	8864	52.0	433	157	29	332826
ABprppaap:93	ABprppaap	93	7778	-17221	25	31	7778	42.1	495	124	38	548444
ABprppaapa:128	ABprppaapa	128	8832	-16168	-60	-46	8832	49.5	457	157	31	346136
ABprppaapp:128	ABprppaapp	128	9118	-15882	-35	-10	9118	47.5	495	143	30	333292
ABprppap:66	ABprppap	66	8426	-16573	334	334	8426	34.3	553	162	41	515211
ABprppapa:92	ABprppapa	92	9767	-15232	1848	1864	9767	33.1	463	143	38	478782
ABprppapaa:125	ABprppapaa	125	10767	-14232	1634	1621	10767	37.7	426	116	31	347306
ABprppapap:125	ABprppapap	125	10684	-14315	1235	1208	10684	42.8	461	134	30	309406
ABprppapp:92	ABprppapp	92	11487	-13512	3019	2975	11487	34.0	513	151	35	470384
ABprppappa:134	ABprppappa	134	18275	-6724	7212	7366	18275	36.8	487	117	30	354890
ABprppappp:134	ABprppappp	134	16587	-8412	5962	5961	16587	36.6	522	143	30	339866
ABprppp:45	ABprppp	45	9160	-15839	411	409	9160	44.2	587	211	49	930026
ABprpppa:65	ABprpppa	65	8490	-16509	442	449	8490	42.8	574	152	41	522087
ABprpppaa:90	ABprpppaa	90	7685	-17314	40	63	7685	40.0	543	134	37	503861
ABprpppaaa:124	ABprpppaaa	124	9304	-15695	31	95	9304	43.5	529	145	32	407261
ABprpppaap:124	ABprpppaap	124	8632	-16367	-39	-30	8632	44.4	570	157	31	377551
ABprpppap:90	ABprpppap	90	7564	-17435	87	91	7564	45.2	576	173	37	460763
ABprpppapa:124	ABprpppapa	124	8659	-16340	37	43	8659	45.6	595	187	35	455191
ABprpppapp:124	ABprpppapp	124	8670	-16329	74	68	8670	47.2	593	219	30	359302
ABprpppp:65	ABprpppp	65	8443	-16556	328	328	8443	43.6	596	211	43	522195
ABprppppa:89	ABprppppa	89	7675	-17324	107	108	7675	47.5	531	161	38	442501
ABprppppaa:121	ABprppppaa	121	8647	-16352	3	8	8647	49.6	503	169	31	324800
ABprppppap:121	ABprppppap	121	8598	-16401	62	60	8598	49.7	548	179	32	360277
ABprppppp:89	ABprppppp	89	7616	-17383	87	88	7616	51.3	541	211	39	468905
ABprpppppa:125	ABprpppppa	125	8717	-16282	57	61	8717	51.1	557	213	31	332789
ABprpppppp:125	ABprpppppp	125	8675	-16324	33	36	8675	48.1	584	240	32	371302
EMS:1	EMS	1	11774	-13226	-192	-192	11774	34.6	422	327	77	2807562
MS:9	MS	9	10454	-14545	-222	-222	10454	41.0	355	308	67	2066495
MSa:20	MSa	20	9415	-15584	-216	-217	9415	39.1	300	261	64	2099243
MSaa:41	MSaa	41	8666	-16334	-90	-90	8666	35.6	293	234	57	1428693
MSaaa:63	MSaaa	63	7778	-17221	-101	-104	7778	38.3	315	223	49	650399
MSaaaa:104	MSaaaa	104	8022	-16977	-114	-118	8022	27.1	249	216	43	670033
MSaaap:104	MSaaap	104	7986	-17013	-106	-108	7986	28.2	322	218	44	596146
MSaap:63	MSaap	63	7855	-17144	-79	-82	7855	40.6	392	216	47	577688
MSaapa:103	MSaapa	103	8023	-16976	-67	-77	8023	36.8	344	191	42	508884
MSaapp:103	MSaapp	103	8022	-16977	-64	-65	8022	32.7	393	193	39	420260
MSap:41	MSap	41	8680	-16319	-78	-83	8680	42.6	363	292	56	1302387
MSapa:65	MSapa	65	7781	-17218	-98	-103	7781	42.3	351	287	47	583652
MSapaa:104	MSapaa	104	8037	-16962	-86	-90	8037	35.2	281	255	41	501999
MSapap:104	MSapap	104	8017	-16982	-82	-88	8017	36.8	363	253	40	440365
MSapp:65	MSapp	65	7768	-17231	-151	-152	7768	41.8	431	279	45	545627
MSappa:106	MSappa	106	8083	-16916	-37	-46	8083	32.1	399	245	41	431864
MSappp:106	MSappp	106	8123	-16876	-50	-52	8123	31.3	457	268	40	422697
MSp:20	MSp	20	9365	-15634	-204	-206	9365	37.8	403	217	65	2187635
MSpa:42	MSpa	42	9023	-15976	445	442	9023	24.0	369	206	59	1347845
MSpaa:71	MSpaa	71	7913	-17086	205	211	7913	18.5	336	236	51	744065
MSpaaa:118	MSpaaa	118	8622	-16377	58	81	8622	14.3	272	234	43	756228
MSpaap:118	MSpaap	118	8536	-16463	100	109	8536	13.0	329	229	44	708527
MSpap:71	MSpap	71	7933	-17066	206	208	7933	23.3	405	252	49	627197
MSpapa:117	MSpapa	117	8523	-16476	120	123	8523	20.5	360	232	42	621218
MSpapp:117	MSpapp	117	8504	-16495	8	46	8504	17.7	421	240	44	614523
MSpp:42	MSpp	42	9373	-15626	704	708	9373	38.4	432	207	58	1314799
MSppa:77	MSppa	77	7997	-17002	282	280	7997	23.3	402	172	51	843522
MSppaa:130	MSppaa	130	8964	-16035	147	139	8964	13.7	342	150	41	623274
MSppap:130	MSppap	130	8866	-16134	58	56	8866	13.6	392	193	41	572224
MSppp:77	MSppp	77	8041	-16958	263	261	8041	30.0	465	219	49	724975
MSpppa:128	MSpppa	128	8994	-16005	207	200	8994	25.1	414	170	40	522914
MSpppp:128	MSpppp	128	8958	-16041	92	90	8958	23.3	477	216	42	570131
E:9	E	9	10412	-14587	-234	-234	10412	30.5	501	331	68	2628079
Ea:21	Ea	21	9256	-15743	-215	-216	9256	38.0	456	294	63	2064921
Eal:47	Eal	47	8528	-16471	176	181	8528	26.0	414	318	55	1102784
Eala:82	Eala	82	7822	-17177	45	51	7822	22.4	321	291	46	634043
Ealaa:130	Ealaa	130	8975	-16024	-46	-50	8975	22.6	274	272	39	573172
Ealap:130	Ealap	130	8906	-16093	-70	-72	8906	22.2	341	280	38	464255
Ealp:82	Ealp	82	7771	-17228	-56	-46	7771	25.8	418	306	46	652531
Ealpa:131	Ealpa	131	9068	-15932	12	9	9068	29.3	361	306	36	418391
Ealpp:131	Ealpp	131	8944	-16055	-35	-43	8944	26.3	433	285	38	444204
Ear:47	Ear	47	8421	-16578	48	53	8421	19.0	457	226	57	1002397
Eara:80	Eara	80	7621	-17378	16	18	7621	8.6	388	193	48	546607
Earaa:128	Earaa	128	8671	-16328	-63	-63	8671	2.8	358	230	40	360305
Earap:128	Earap	128	8700	-16299	-101	-75	8700	4.5	422	221	39	381528
Earp:80	Earp	80	7639	-17360	-56	-40	7639	10.8	455	206	47	559829
Earpa:127	Earpa	127	8745	-16254	13	16	8745	5.5	411	149	38	513673
Earpp:127	Earpp	127	8782	-16217	-27	-20	8782	12.0	452	171	39	480296
Ep:21	Ep	21	9433	-15566	11	9	9433	30.2	546	290	62	2139358
Epl:50	Epl	50	12989	-12010	4142	4135	12989	30.1	511	309	55	1061401
Epla:84	Epla	84	9070	-15929	1006	1027	9070	16.5	477	278	47	560773
Eplaa:131	Eplaa	131	9799	-15200	584	595	9799	14.6	442	274	40	444591
Eplap:131	Eplap	131	10110	-14889	718	755	10110	20.2	484	296	38	423771
Eplp:84	Eplp	84	10051	-14948	1865	1884	10051	26.6	540	285	46	630518
Eplpa:134	Eplpa	134	10068	-14931	871	898	10068	20.2	518	274	38	404935
Eplpp:134	Eplpp	134	10455	-14545	1201	1228	10455	30.9	565	273	40	526466
Epr:50	Epr	50	12747	-12252	3976	3971	12747	28.4	536	214	57	1179889
Epra:85	Epra	85	9258	-15741	1284	1292	9258	15.4	506	196	49	655807
Epraa:131	Epraa	131	9645	-15354	627	622	9645	7.0	468	214	40	395254
Eprap:131	Eprap	131	10047	-14952	865	905	10047	14.3	522	190	38	486064
Eprp:85	Eprp	85	9922	-15077	1767	1787	9922	22.0	566	231	48	692276
Eprpa:133	Eprpa	133	9926	-15073	589	626	9926	13.0	536	229	39	472270
Eprpp:133	Eprpp	133	10432	-14567	1078	1096	10432	24.2	570	239	39	519141
P2:1	P2	1	11562	-13437	-175	-175	11562	25.7	598	264	74	3355870
C:11	C	11	10219	-14780	-67	-67	10219	10.9	519	228	68	1439646
Ca:23	Ca	23	9286	-15713	-66	-66	9286	8.6	442	280	62	1213083
Caa:39	Caa	39	8524	-16475	-56	-56	8524	2.1	420	274	53	423024
Caaa:62	Caaa	62	7826	-17173	-72	-70	7826	3.3	393	300	49	343442
Caaaa:88	Caaaa	88	7438	-17561	-257	-193	7438	8.6	468	338	42	331695
Caaaaa:121	Caaaaa	121	9904	-15095	38	74	9904	12.6	459	351	37	252803
Caaaap:121	Caaaap	121	9214	-15785	107	146	9214	16.2	514	356	34	210110
Caaap:88	Caaap	88	7371	-17628	-66	-66	7371	18.4	541	342	43	440522
Caaapa:119	Caaapa	119	8523	-16477	-219	-159	8523	19.6	551	344	35	222008
Caaapp:119	Caaapp	119	8326	-16673	-151	-152	8326	25.8	591	331	33	192303
Caap:62	Caap	62	7785	-17214	-98	-98	7785	7.0	513	311	49	531364
Caapa:93	Caapa	93	7704	-17295	-72	-73	7704	21.1	614	319	39	492557
Caapaa:137	Caapaa	137	8783	-16216	51	49	8783	24.0	631	311	34	220560
Caapap:137	Caapap	137	8730	-16269	-100	-118	8730	34.7	627	288	31	221442
Caapp:93	Caapp	93	7455	-17544	-111	-112	7455	31.0	619	332	42	523830
Caappd:127	Caappd	127	8640	-16359	-57	-57	8640	34.8	621	332	36	260620
Caappv:127	Caappv	127	8734	-16265	-7	-1	8734	42.7	626	300	35	253854
Cap:39	Cap	39	8543	-16456	-77	-77	8543	12.3	514	319	55	1110072
Capa:64	Capa	64	7718	-17281	-110	-106	7718	26.1	468	371	47	635708
Capaa:98	Capaa	98	7784	-17215	-109	-114	7784	46.2	491	280	42	450736
Capaaa:138	Capaaa	138	8652	-16347	-198	-195	8652	43.3	439	217	31	211462
Capaap:138	Capaap	138	8701	-16298	-128	-95	8701	46.5	495	233	32	219670
Capap:98	Capap	98	7849	-17150	-60	-58	7849	43.2	540	298	40	420612
Capapa:138	Capapa	138	8956	-16043	-286	-258	8956	39.0	475	280	32	211120
Capapp:138	Capapp	138	8730	-16269	-113	-96	8730	42.1	540	263	30	217046
Capp:64	Capp	64	7762	-17237	-182	-157	7762	23.8	551	358	47	726842
Cappa:95	Cappa	95	7654	-17345	-107	-105	7654	31.6	532	334	40	409802
Cappaa:131	Cappaa	131	9281	-15718	-831	-664	9281	30.3	476	320	34	300879
Cappap:131	Cappap	131	8928	-16071	-240	-267	8928	34.5	521	315	31	233424
Cappp:95	Cappp	95	7722	-17277	-112	-117	7722	37.7	575	313	38	403760
Capppa:136	Capppa	136	8802	-16197	-234	-234	8802	35.5	540	307	32	252641
Capppp:136	Capppp	136	8941	-16058	-22	5	8941	40.1	575	278	35	290649
Cp:23	Cp	23	9291	-15708	-121	-121	9291	14.0	543	214	61	1500569
Cpa:39	Cpa	39	8611	-16388	-59	-59	8611	6.3	520	194	57	994676
Cpaa:60	Cpaa	60	7934	-17065	-85	-80	7934	5.1	523	208	48	418402
Cpaaa:87	Cpaaa	87	7384	-17615	-265	-187	7384	7.0	560	265	43	346511
Cpaaaa:119	Cpaaaa	119	8621	-16378	-173	-99	8621	6.3	514	317	37	208025
Cpaaap:119	Cpaaap	119	8487	-16512	0	0	8487	11.5	575	306	38	249632
Cpaap:87	Cpaap	87	7349	-17650	-143	-143	7349	16.5	612	262	42	475929
Cpaapa:119	Cpaapa	119	8438	-16561	-15	-16	8438	12.6	607	278	37	253314
Cpaapp:119	Cpaapp	119	8370	-16629	-96	-103	8370	21.6	632	270	36	286388
Cpap:60	Cpap	60	7919	-17080	-62	-62	7919	13.8	593	266	48	646163
Cpapa:90	Cpapa	90	7549	-17450	-133	-134	7549	27.9	633	252	42	525052
Cpapaa:131	Cpapaa	131	8730	-16269	-78	-78	8730	35.8	647	270	36	298278
Cpapap:131	Cpapap	131	8655	-16344	-94	-92	8655	26.3	634	243	35	292300
Cpapp:90	Cpapp	90	7453	-17546	-78	-78	7453	35.5	637	297	40	457131
Cpappd:124	Cpappd	124	8625	-16374	-91	-99	8625	40.2	641	252	33	234721
Cpappv:124	Cpappv	124	8611	-16388	-68	-69	8611	45.7	608	276	31	190582
Cpp:39	Cpp	39	8569	-16430	-146	-146	8569	18.8	609	239	55	1418330
Cppa:62	Cppa	62	7793	-17206	-156	-147	7793	29.2	618	207	47	705322
Cppaa:96	Cppaa	96	7748	-17251	-136	-138	7748	42.5	545	201	39	399524
Cppaaa:136	Cppaaa	136	8740	-16259	-142	-154	8740	38.8	477	175	35	322685
Cppaap:136	Cppaap	136	8795	-16204	-48	-54	8795	40.8	518	213	32	258862
Cppap:96	Cppap	96	7804	-17195	-133	-134	7804	42.9	561	243	37	409131
Cppapa:141	Cppapa	141	8863	-16137	-85	-96	8863	34.0	530	193	31	255887
Cppapp:141	Cppapp	141	8751	-16248	-64	-46	8751	38.1	571	215	32	338137
Cppp:62	Cppp	62	7835	-17164	-134	-128	7835	25.8	613	295	48	726766
Cpppa:92	Cpppa	92	7606	-17393	-98	-97	7606	34.8	597	231	41	469122
Cpppaa:130	Cpppaa	130	8814	-16185	-208	-182	8814	26.3	540	184	33	285468
Cpppap:130	Cpppap	130	8695	-16304	-134	-136	8695	29.4	591	203	32	301536
Cpppp:92	Cpppp	92	7672	-17327	-79	-87	7672	40.7	596	279	40	449984
Cppppa:134	Cppppa	134	8790	-16210	-114	-71	8790	31.2	597	228	34	377625
Cppppp:134	Cppppp	134	8774	-16225	-34	-31	8774	39.5	600	249	30	235595
P3:11	P3	11	10086	-14913	-194	-195	10086	26.5	619	284	61	2471851
D:27	D	27	9038	-15961	-231	-233	9038	27.6	639	269	56	1905226
Da:50	Da	50	8248	-16751	-192	-176	8248	32.3	581	342	50	986628
Daa:78	Daa	78	7547	-17452	-106	-104	7547	46.5	461	321	41	361440
Daaa:109	Daaa	109	8305	-16694	43	69	8305	42.3	396	271	35	270176
Daap:109	Daap	109	8078	-16921	-84	-83	8078	45.6	426	229	34	256705
Dap:78	Dap	78	7595	-17404	-172	-160	7595	39.4	548	319	41	387609
Dapa:108	Dapa	108	8103	-16896	-91	-92	8103	42.4	449	260	36	288645
Dapp:108	Dapp	108	8268	-16731	-296	-197	8268	33.5	477	306	37	302367
Dp:50	Dp	50	8250	-16749	-257	-253	8250	42.1	590	274	48	759028
Dpa:78	Dpa	78	7538	-17461	-143	-144	7538	46.1	501	199	40	354603
Dpaa:111	Dpaa	111	8331	-16668	89	86	8331	43.4	412	174	33	259078
Dpap:111	Dpap	111	8138	-16861	-90	-89	8138	41.7	447	184	34	276170
Dpp:78	Dpp	78	7638	-17361	-151	-150	7638	42.2	558	260	42	368294
Dppa:107	Dppa	107	8069	-16930	-292	-231	8069	35.1	479	174	34	268504
Dppp:107	Dppp	107	8150	-16849	-327	-222	8150	26.9	530	188	39	354251
P4:27	P4	27	8790	-16209	-255	-236	8790	38.6	565	331	52	1496517
Z2:68	Z2	68	7913	-17086	-192	-150	7913	34.3	500	273	42	529576
Z3:68	Z3	68	7851	-17148	-138	-143	7851	43.3	471	227	41	500791
