# Supplementary material for: Quantitative Differences in Nuclear β-catenin and TCF Pattern Embryonic Cells in C. elegans
Source: PLoS Genet. 2015 Oct 21;11(10):e1005585. doi: 10.1371/journal.pgen.1005585 (PMC4619327; doi:10.1371/journal.pgen.1005585)
Supplement: S1 Data — For each cell analyzed, birth time is given in column 3 and the average nuclear reporter intensity over the lifetime of the cell (corrected for background) is given in column 7 (“blot”). For information on each embryo’s strain information and experimental conditions, refer to S2 Table. (ZIP) [file pgen.1005585.s005.zip › CAs/CA20120307_tlp-1_lit-1i_L2.csv]

cellTime	cell	time	none	global	local	blot	cross	z	x	y	size	gweight
ABa:1	ABa	1	1768	-23232	-669	-669	1768	32.7	201	242	73	1208124
ABal:10	ABal	10	1796	-23203	-651	-651	1796	37.0	163	220	70	1072597
ABala:19	ABala	19	1770	-23230	-571	-573	1770	31.5	132	281	64	870587
ABalaa:31	ABalaa	31	1814	-23185	-530	-530	1814	33.8	98	264	57	779017
ABalaaa:48	ABalaaa	48	1929	-23070	-320	-322	1929	35.5	87	249	49	761831
ABalaaaa:70	ABalaaaa	70	2307	-22692	111	118	2307	39.1	89	267	42	569644
ABalaaaal:102	ABalaaaal	102	2222	-22777	185	209	2222	51.9	188	296	36	271653
ABalaaaala:140	ABalaaaala	140	2094	-22905	247	283	2094	52.4	210	286	30	142684
ABalaaaalp:140	ABalaaaalp	140	2179	-22820	279	291	2179	56.8	243	279	30	123623
ABalaaaar:102	ABalaaaar	102	2389	-22610	439	462	2389	47.9	137	313	37	328181
ABalaaaarl:142	ABalaaaarl	142	2151	-22848	335	384	2151	55.7	154	261	30	134037
ABalaaaarr:142	ABalaaaarr	142	2271	-22728	492	535	2271	52.7	167	292	29	147056
ABalaaap:70	ABalaaap	70	2237	-22762	-52	-51	2237	39.7	145	253	41	425950
ABalaaapa:98	ABalaaapa	98	2273	-22726	170	189	2273	43.0	166	305	35	296650
ABalaaapal:139	ABalaaapal	139	2007	-22992	149	195	2007	47.0	187	284	31	184337
ABalaaapar:139	ABalaaapar	139	2019	-22980	123	166	2019	45.7	160	315	30	202203
ABalaaapp:98	ABalaaapp	98	2346	-22653	229	236	2346	36.9	181	301	34	300316
ABalaaappl:138	ABalaaappl	138	2203	-22796	327	381	2203	34.9	157	302	29	193540
ABalaaappr:138	ABalaaappr	138	2078	-22921	236	283	2078	41.3	147	301	31	224011
ABalaap:48	ABalaap	48	1982	-23017	-348	-352	1982	22.5	132	217	50	731019
ABalaapa:70	ABalaapa	70	2273	-22726	27	26	2273	28.6	105	233	43	611798
ABalaapaa:100	ABalaapaa	100	2321	-22678	305	317	2321	46.1	132	266	35	278235
ABalaapaaa:143	ABalaapaaa	143	1937	-23062	152	178	1937	46.1	148	264	29	156398
ABalaapaap:143	ABalaapaap	143	2218	-22781	419	465	2218	51.0	177	239	29	141439
ABalaapap:100	ABalaapap	100	2232	-22767	177	191	2232	46.2	189	257	35	243571
ABalaapapa:138	ABalaapapa	138	1945	-23054	170	203	1945	49.0	207	256	29	137969
ABalaapapp:138	ABalaapapp	138	2091	-22908	273	293	2091	49.3	222	223	30	140438
ABalaapp:70	ABalaapp	70	2189	-22810	-121	-125	2189	30.3	193	218	42	426026
ABalaappa:98	ABalaappa	98	2330	-22669	211	221	2330	31.7	197	269	36	344613
ABalaappaa:136	ABalaappaa	136	2039	-22960	203	229	2039	30.8	183	285	31	220596
ABalaappap:136	ABalaappap	136	2275	-22724	269	342	2275	33.1	180	327	29	217206
ABalaappp:98	ABalaappp	98	2324	-22675	202	212	2324	26.4	236	275	37	349615
ABalaapppa:137	ABalaapppa	137	2350	-22649	304	369	2350	28.9	203	311	30	236747
ABalaapppp:137	ABalaapppp	137	2017	-22982	-8	22	2017	24.5	230	314	32	248559
ABalap:31	ABalap	31	1903	-23096	-490	-493	1903	41.7	174	308	56	615487
ABalapa:48	ABalapa	48	1978	-23022	-308	-309	1978	40.7	127	309	49	689608
ABalapaa:70	ABalapaa	70	2498	-22501	288	287	2498	43.0	126	307	42	524583
ABalapaaa:100	ABalapaaa	100	2745	-22254	749	758	2745	47.8	180	342	36	328539
ABalapaaaa:140	ABalapaaaa	140	2632	-22368	811	822	2632	52.1	186	327	30	161303
ABalapaaap:140	ABalapaaap	140	2355	-22644	254	262	2355	57.3	217	313	30	142329
ABalapaap:100	ABalapaap	100	2827	-22172	614	639	2827	48.8	224	327	37	329697
ABalapaapa:138	ABalapaapa	138	2549	-22450	572	626	2549	49.1	230	332	32	208618
ABalapaapp:138	ABalapaapp	138	2324	-22675	382	379	2324	50.2	250	299	29	146183
ABalapap:70	ABalapap	70	2514	-22485	186	189	2514	47.5	176	304	43	468379
ABalapapa:96	ABalapapa	96	2879	-22120	642	664	2879	41.1	212	325	34	282209
ABalapapaa:136	ABalapapaa	136	2623	-22376	670	713	2623	42.1	176	338	29	186135
ABalapapap:136	ABalapapap	136	2419	-22580	388	498	2419	44.8	210	335	31	181145
ABalapapp:96	ABalapapp	96	2666	-22333	394	428	2666	43.4	248	299	35	266122
ABalapappa:133	ABalapappa	133	2528	-22471	513	561	2528	39.7	228	318	30	182122
ABalapappp:133	ABalapappp	133	2310	-22689	211	325	2310	39.9	268	319	32	194011
ABalapp:48	ABalapp	48	1914	-23085	-430	-429	1914	31.9	195	264	51	629597
ABalappa:69	ABalappa	69	2375	-22624	60	56	2375	39.6	196	256	42	410154
ABalappaa:99	ABalappaa	99	2660	-22339	572	596	2660	39.6	215	272	34	227019
ABalappaaa:138	ABalappaaa	138	2778	-22221	797	811	2778	38.8	191	309	26	133965
ABalappaap:138	ABalappaap	138	2388	-22611	497	559	2388	43.0	216	273	31	177020
ABalappap:99	ABalappap	99	2441	-22558	341	348	2441	41.4	255	247	34	212907
ABalappapa:137	ABalappapa	137	2633	-22366	587	649	2633	39.2	237	281	30	183132
ABalappapp:137	ABalappapp	137	2359	-22640	390	454	2359	44.1	255	267	31	167923
ABalappp:69	ABalappp	69	2396	-22603	64	70	2396	39.3	249	256	42	395900
ABalapppa:96	ABalapppa	96	2773	-22226	533	563	2773	36.0	252	286	34	259629
ABalapppaa:136	ABalapppaa	136	2596	-22403	517	593	2596	33.9	221	290	28	169917
ABalapppap:136	ABalapppap	136	2314	-22685	430	461	2314	36.5	269	269	31	170260
ABalapppp:96	ABalapppp	96	2609	-22390	371	407	2609	29.6	281	274	37	298705
ABalappppa:132	ABalappppa	132	2423	-22576	446	477	2423	29.6	251	281	31	186311
ABalappppp:132	ABalappppp	132	2434	-22565	404	491	2434	28.7	279	305	31	186069
ABalp:19	ABalp	19	1752	-23248	-640	-645	1752	30.0	179	172	63	766252
ABalpa:31	ABalpa	31	1797	-23202	-526	-526	1797	27.8	130	169	56	682958
ABalpaa:48	ABalpaa	48	1982	-23018	-325	-325	1982	37.2	118	176	50	716479
ABalpaaa:69	ABalpaaa	69	2063	-22936	-38	-37	2063	35.5	89	190	41	598846
ABalpaaaa:100	ABalpaaaa	100	1983	-23016	85	99	1983	40.8	87	200	36	417486
ABalpaaaaa:140	ABalpaaaaa	140	1678	-23321	94	108	1678	43.5	91	179	31	264402
ABalpaaaap:140	ABalpaaaap	140	1755	-23244	151	152	1755	37.6	96	157	30	255591
ABalpaaap:100	ABalpaaap	100	1971	-23028	114	137	1971	38.0	111	155	36	415220
ABalpaaapa:145	ABalpaaapa	145	1832	-23167	160	170	1832	35.5	132	129	30	228117
ABalpaaapp:145	ABalpaaapp	145	1900	-23099	302	310	1900	31.9	163	117	28	176153
ABalpaap:69	ABalpaap	69	2185	-22814	-132	-142	2185	40.8	137	184	42	473425
ABalpaapa:96	ABalpaapa	96	2022	-22977	-119	-114	2022	49.1	116	235	40	414757
ABalpaapaa:129	ABalpaapaa	129	1785	-23214	47	60	1785	47.9	102	228	31	237763
ABalpaapap:129	ABalpaapap	129	1706	-23293	-83	-65	1706	45.5	132	193	33	239378
ABalpaapp:96	ABalpaapp	96	2005	-22994	-101	-93	2005	52.2	155	223	35	269252
ABalpaappa:137	ABalpaappa	137	1785	-23214	65	80	1785	53.0	144	220	30	171449
ABalpaappp:137	ABalpaappp	137	1920	-23079	68	130	1920	52.3	171	192	32	192940
ABalpap:48	ABalpap	48	1964	-23035	-386	-387	1964	26.2	181	135	51	762678
ABalpapa:69	ABalpapa	69	2129	-22870	-64	-66	2129	36.1	147	134	44	594458
ABalpapaa:96	ABalpapaa	96	2143	-22857	56	57	2143	41.8	112	196	36	411554
ABalpapaaa:135	ABalpapaaa	135	1780	-23219	-28	9	1780	38.4	96	203	30	267546
ABalpapaap:135	ABalpapaap	135	1905	-23094	118	139	1905	33.2	112	183	32	330762
ABalpapap:96	ABalpapap	96	2100	-22899	-15	-17	2100	39.8	147	183	37	360136
ABalpapapa:133	ABalpapapa	133	1870	-23129	59	69	1870	36.1	136	217	30	228468
ABalpapapp:133	ABalpapapp	133	1758	-23242	3	9	1758	35.7	174	201	30	212365
ABalpapp:69	ABalpapp	69	2157	-22842	-179	-184	2157	30.7	206	123	44	591064
ABalpappa:96	ABalpappa	96	2043	-22956	-7	-5	2043	38.0	166	141	37	408555
ABalpappaa:133	ABalpappaa	133	1928	-23071	157	159	1928	34.6	147	167	30	243478
ABalpappap:133	ABalpappap	133	1731	-23268	-38	-29	1731	36.3	177	150	32	245205
ABalpappp:96	ABalpappp	96	2057	-22942	29	24	2057	39.8	215	143	37	340613
ABalpapppa:132	ABalpapppa	132	1735	-23264	15	14	1735	42.1	185	200	36	300344
ABalpapppp:132	ABalpapppp	132	1768	-23231	53	50	1768	38.8	216	146	30	196205
ABalpp:31	ABalpp	31	1905	-23094	-566	-571	1905	40.0	226	134	56	587111
ABalppa:48	ABalppa	48	2065	-22935	-337	-338	2065	44.8	190	141	50	608005
ABalppaa:69	ABalppaa	69	2289	-22710	-38	-43	2289	46.4	175	165	42	421610
ABalppaaa:97	ABalppaaa	97	2384	-22615	291	291	2384	52.2	139	180	35	292252
ABalppaaaa:141	ABalppaaaa	141	2070	-22929	341	358	2070	48.5	123	161	30	186721
ABalppaaap:141	ABalppaaap	141	2093	-22907	286	340	2093	52.5	155	151	30	177372
ABalppaap:97	ABalppaap	97	2416	-22583	257	261	2416	48.3	181	141	37	342126
ABalppaapa:134	ABalppaapa	134	2176	-22823	433	439	2176	42.7	134	138	31	243858
ABalppaapp:134	ABalppaapp	134	2095	-22904	268	276	2095	45.5	180	134	32	215505
ABalppap:69	ABalppap	69	2201	-22798	-219	-230	2201	45.8	208	135	43	469511
ABalppapa:93	ABalppapa	93	2768	-22231	-104	-172	2768	56.5	180	185	38	325284
ABalppapaa:132	ABalppapaa	132	2208	-22791	333	359	2208	53.8	176	147	30	180335
ABalppapap:132	ABalppapap	132	2114	-22885	370	383	2114	50.1	211	128	32	201400
ABalppapp:93	ABalppapp	93	2359	-22640	-53	-45	2359	51.3	195	193	37	307372
ABalppappa:126	ABalppappa	126	2062	-22937	282	284	2062	46.8	162	172	30	197639
ABalppappp:126	ABalppappp	126	1978	-23021	136	159	1978	48.4	209	179	37	282767
ABalppp:48	ABalppp	48	2012	-22987	-466	-467	2012	35.8	263	116	50	666846
ABalpppa:69	ABalpppa	69	2504	-22495	90	80	2504	45.0	246	118	41	420778
ABalpppaa:99	ABalpppaa	99	3086	-21913	390	357	3086	57.7	210	203	35	232704
ABalpppaaa:139	ABalpppaaa	139	2690	-22309	712	752	2690	52.8	210	171	30	150534
ABalpppaap:139	ABalpppaap	139	2789	-22210	433	418	2789	58.6	184	176	32	150861
ABalpppap:99	ABalpppap	99	2744	-22255	461	466	2744	53.8	232	162	37	265805
ABalpppapa:137	ABalpppapa	137	2649	-22350	221	214	2649	59.0	235	164	33	149687
ABalpppapp:137	ABalpppapp	137	2455	-22544	608	645	2455	53.9	253	143	31	154194
ABalpppp:69	ABalpppp	69	2268	-22731	-122	-124	2268	37.5	283	155	43	423272
ABalppppa:95	ABalppppa	95	2782	-22217	497	508	2782	49.6	212	222	35	261154
ABalppppaa:133	ABalppppaa	133	2801	-22198	761	785	2801	57.1	178	246	30	148000
ABalppppap:133	ABalppppap	133	2937	-22062	870	897	2937	57.2	197	214	29	131033
ABalppppp:95	ABalppppp	95	2626	-22373	443	452	2626	46.1	253	203	37	278380
ABalpppppa:131	ABalpppppa	131	2892	-22107	879	903	2892	56.9	238	206	30	139169
ABalpppppp:131	ABalpppppp	131	2788	-22211	763	781	2788	56.5	228	243	30	144429
ABar:10	ABar	10	1781	-23218	-588	-588	1781	29.3	247	331	70	1120761
ABara:20	ABara	20	1842	-23157	-452	-452	1842	16.5	248	310	67	695060
ABaraa:31	ABaraa	31	1975	-23024	-320	-321	1975	15.6	180	290	57	566583
ABaraaa:47	ABaraaa	47	2060	-22939	-240	-242	2060	21.4	144	304	51	787002
ABaraaaa:69	ABaraaaa	69	2699	-22300	439	446	2699	25.3	103	277	44	665965
ABaraaaaa:103	ABaraaaaa	103	2643	-22356	753	794	2643	38.9	70	238	36	397823
ABaraaaaaa:151	ABaraaaaaa	151	2462	-22537	868	890	2462	40.6	69	200	29	185895
ABaraaaaap:151	ABaraaaaap	151	2469	-22530	692	725	2469	39.6	74	243	29	209481
ABaraaaap:103	ABaraaaap	103	2668	-22331	617	645	2668	41.3	100	277	35	318266
ABaraaaapa:143	ABaraaaapa	143	2257	-22742	504	543	2257	45.6	99	257	31	207959
ABaraaaapp:143	ABaraaaapp	143	2229	-22770	412	423	2229	48.3	136	239	29	152077
ABaraaap:69	ABaraaap	69	2439	-22560	43	39	2439	25.7	161	258	44	542006
ABaraaapa:98	ABaraaapa	98	2728	-22271	449	462	2728	26.8	124	282	39	523382
ABaraaapaa:133	ABaraaapaa	133	2254	-22745	418	457	2254	39.2	114	257	31	256129
ABaraaapap:133	ABaraaapap	133	2189	-22810	301	334	2189	31.5	104	292	35	357097
ABaraaapp:98	ABaraaapp	98	2697	-22302	554	558	2697	27.6	145	238	36	379914
ABaraaappa:138	ABaraaappa	138	2462	-22537	514	567	2462	27.2	131	275	31	279646
ABaraaappp:138	ABaraaappp	138	2302	-22697	483	499	2302	33.0	144	255	29	201465
ABaraap:47	ABaraap	47	2093	-22906	-184	-189	2093	11.0	204	264	51	502122
ABaraapa:69	ABaraapa	69	2573	-22426	225	228	2573	14.4	147	263	46	671498
ABaraapaa:101	ABaraapaa	101	2888	-22111	806	829	2888	30.2	93	221	37	542361
ABaraapaaa:141	ABaraapaaa	141	2491	-22508	618	662	2491	32.8	82	228	31	299914
ABaraapaap:141	ABaraapaap	141	2426	-22574	530	552	2426	27.4	103	199	32	327180
ABaraapap:101	ABaraapap	101	2636	-22363	454	473	2636	25.4	138	195	39	508125
ABaraapapa:138	ABaraapapa	138	2444	-22555	568	613	2444	27.2	151	220	34	320865
ABaraapapp:138	ABaraapapp	138	2324	-22675	506	557	2324	27.2	184	207	32	270627
ABaraapp:69	ABaraapp	69	2346	-22653	113	107	2346	14.9	182	211	46	520019
ABaraappa:95	ABaraappa	95	2505	-22494	320	333	2505	30.0	131	155	41	542309
ABaraappaa:129	ABaraappaa	129	2191	-22808	478	489	2191	27.5	113	155	34	372099
ABaraappap:129	ABaraappap	129	2068	-22931	275	279	2068	25.5	159	155	37	385285
ABaraappp:95	ABaraappp	95	2394	-22605	387	390	2394	28.0	192	146	39	434829
ABaraapppa:136	ABaraapppa	136	1984	-23015	219	219	1984	30.6	208	176	32	214127
ABaraapppp:136	ABaraapppp	136	2149	-22851	472	476	2149	25.1	211	138	30	206094
ABarap:31	ABarap	31	2009	-22990	-317	-319	2009	17.1	270	330	57	564651
ABarapa:48	ABarapa	48	2076	-22923	-257	-257	2076	24.0	219	349	51	733325
ABarapaa:70	ABarapaa	70	2658	-22341	345	343	2658	21.1	151	312	43	639578
ABarapaaa:101	ABarapaaa	101	2761	-22238	656	714	2761	31.6	89	264	37	489533
ABarapaaaa:144	ABarapaaaa	144	2357	-22642	481	547	2357	32.6	78	263	30	278190
ABarapaaap:144	ABarapaaap	144	2285	-22714	550	607	2285	40.4	85	269	30	232767
ABarapaap:101	ABarapaap	101	2787	-22213	632	655	2787	21.1	106	234	36	490776
ABarapaapa:145	ABarapaapa	145	2583	-22416	674	714	2583	26.6	92	238	31	313455
ABarapaapp:145	ABarapaapp	145	2420	-22579	507	535	2420	20.9	110	226	30	277154
ABarapap:70	ABarapap	70	2359	-22640	-28	-33	2359	18.3	219	315	46	505196
ABarapapa:96	ABarapapa	96	2407	-22592	103	109	2407	14.7	151	248	42	539630
ABarapapaa:131	ABarapapaa	131	2034	-22965	187	228	2034	21.4	114	278	35	431674
ABarapapap:131	ABarapapap	131	2034	-22965	131	153	2034	16.5	141	244	36	417488
ABarapapp:96	ABarapapp	96	2362	-22637	205	207	2362	10.4	195	215	38	361928
ABarapappa:137	ABarapappa	137	2240	-22759	296	333	2240	14.4	164	262	32	324271
ABarapappp:137	ABarapappp	137	2032	-22967	157	165	2032	10.3	188	227	32	254129
ABarapp:48	ABarapp	48	2095	-22904	-228	-229	2095	12.4	282	320	50	471318
ABarappa:69	ABarappa	69	2345	-22654	-60	-70	2345	9.8	219	280	45	440861
ABarappaa:98	ABarappaa	98	2623	-22376	457	473	2623	16.2	129	196	38	477864
ABarappaaa:139	ABarappaaa	139	2634	-22365	744	761	2634	20.5	117	195	32	294695
ABarappaap:139	ABarappaap	139	2393	-22606	565	580	2393	16.9	145	166	34	319613
ABarappap:98	ABarappap	98	2400	-22599	227	241	2400	18.1	173	168	39	422983
ABarappapa:135	ABarappapa	135	2122	-22877	254	290	2122	19.8	162	206	36	361391
ABarappapp:135	ABarappapp	135	2008	-22991	216	229	2008	21.5	200	181	33	240797
ABarappp:69	ABarappp	69	2155	-22844	-50	-54	2155	12.5	276	262	43	297331
ABarapppa:97	ABarapppa	97	2332	-22667	238	247	2332	12.0	194	166	39	386041
ABarapppaa:138	ABarapppaa	138	2257	-22742	330	342	2257	10.6	162	194	32	259570
ABarapppap:138	ABarapppap	138	2119	-22880	270	310	2119	13.3	189	179	32	216973
ABarapppp:97	ABarapppp	97	2233	-22766	241	249	2233	14.1	232	158	38	301933
ABarappppa:136	ABarappppa	136	2012	-22987	261	261	2012	15.8	217	203	30	192253
ABarappppp:136	ABarappppp	136	1846	-23153	116	127	1846	14.4	236	167	34	218568
ABarp:20	ABarp	20	1857	-23142	-679	-679	1857	41.0	321	338	65	736002
ABarpa:31	ABarpa	31	1926	-23073	-563	-566	1926	43.8	257	339	57	585478
ABarpaa:47	ABarpaa	47	1959	-23040	-383	-383	1959	42.9	211	342	50	627517
ABarpaaa:69	ABarpaaa	69	2278	-22721	-7	-7	2278	33.9	153	331	45	645260
ABarpaaaa:98	ABarpaaaa	98	2369	-22630	323	337	2369	36.5	114	313	37	439717
ABarpaaaaa:141	ABarpaaaaa	141	2101	-22898	325	350	2101	41.0	111	296	30	208017
ABarpaaaap:141	ABarpaaaap	141	1955	-23044	252	286	1955	48.2	127	293	31	200791
ABarpaaap:98	ABarpaaap	98	2417	-22582	349	359	2417	27.4	152	328	39	504928
ABarpaaapa:136	ABarpaaapa	136	2026	-22973	221	233	2026	30.4	134	323	32	258741
ABarpaaapp:136	ABarpaaapp	136	2166	-22833	309	355	2166	22.5	154	294	31	287484
ABarpaap:69	ABarpaap	69	2289	-22710	-117	-113	2289	40.1	210	338	43	517680
ABarpaapa:96	ABarpaapa	96	2368	-22631	216	228	2368	32.9	187	352	38	430107
ABarpaapaa:135	ABarpaapaa	135	2042	-22957	238	280	2042	47.0	156	344	34	224840
ABarpaapap:135	ABarpaapap	135	2023	-22976	185	224	2023	37.1	154	344	31	233877
ABarpaapp:96	ABarpaapp	96	2364	-22635	66	75	2364	30.1	230	332	39	424933
ABarpaappa:132	ABarpaappa	132	2304	-22695	379	462	2304	32.3	188	353	32	261030
ABarpaappp:132	ABarpaappp	132	1954	-23045	66	86	1954	27.1	215	359	34	289263
ABarpap:47	ABarpap	47	1958	-23041	-484	-485	1958	33.2	280	285	51	560690
ABarpapa:68	ABarpapa	68	2251	-22748	-200	-204	2251	28.0	228	277	44	479295
ABarpapaa:96	ABarpapaa	96	2407	-22592	221	228	2407	20.1	180	312	38	484832
ABarpapaaa:138	ABarpapaaa	138	2329	-22670	350	379	2329	13.8	170	296	33	300744
ABarpapaap:138	ABarpapaap	138	2200	-22799	278	348	2200	24.1	164	327	33	323965
ABarpapap:96	ABarpapap	96	2317	-22682	39	39	2317	12.7	216	275	40	401457
ABarpapapa:136	ABarpapapa	136	2335	-22664	422	430	2335	20.7	195	284	29	260250
ABarpapapp:136	ABarpapapp	136	2208	-22791	185	178	2208	9.4	213	290	38	354540
ABarpapp:68	ABarpapp	68	2191	-22808	-120	-119	2191	29.8	297	281	46	459852
ABarpappa:94	ABarpappa	94	2413	-22586	213	220	2413	19.2	225	326	38	469943
ABarpappaa:134	ABarpappaa	134	2663	-22336	786	821	2663	20.8	189	343	31	321238
ABarpappap:134	ABarpappap	134	2194	-22805	227	235	2194	14.9	207	323	35	371100
ABarpappp:94	ABarpappp	94	2351	-22649	146	163	2351	15.8	270	311	39	423883
ABarpapppa:134	ABarpapppa	134	2057	-22942	192	196	2057	23.0	245	355	33	330662
ABarpapppp:134	ABarpapppp	134	2056	-22943	192	215	2056	16.0	272	353	37	409974
ABarpp:31	ABarpp	31	1949	-23050	-629	-630	1949	46.0	363	320	58	578792
ABarppa:47	ABarppa	47	2222	-22777	-304	-306	2222	48.6	301	329	50	547765
ABarppaa:67	ABarppaa	67	2992	-22007	484	470	2992	47.2	254	338	43	438213
ABarppaaa:95	ABarppaaa	95	3863	-21136	1493	1528	3863	38.5	238	365	37	423827
ABarppaaaa:136	ABarppaaaa	136	3642	-21357	1614	1696	3642	38.4	199	366	30	229567
ABarppaaap:136	ABarppaaap	136	3114	-21885	944	1072	3114	41.6	231	367	31	213842
ABarppaap:95	ABarppaap	95	3708	-21291	1342	1381	3708	45.4	267	362	38	373503
ABarppaapa:135	ABarppaapa	135	3289	-21710	1235	1324	3289	42.3	253	378	30	206803
ABarppaapp:135	ABarppaapp	135	3207	-21793	1116	1170	3207	46.8	279	366	32	198218
ABarppap:67	ABarppap	67	2860	-22139	283	278	2860	46.4	323	313	44	431429
ABarppapa:93	ABarppapa	93	3395	-21605	1008	1021	3395	42.0	289	322	36	302666
ABarppapaa:135	ABarppapaa	135	3098	-21901	975	1073	3098	44.2	278	331	31	228899
ABarppapap:135	ABarppapap	135	2775	-22224	694	766	2775	49.4	302	330	33	204508
ABarppapp:93	ABarppapp	93	3229	-21770	855	873	3229	39.4	331	279	39	330194
ABarppappa:129	ABarppappa	129	2850	-22149	799	823	2850	45.4	294	291	30	156807
ABarppappp:129	ABarppappp	129	2657	-22342	742	744	2657	39.7	326	274	32	196234
ABarppp:47	ABarppp	47	2088	-22911	-269	-282	2088	38.6	380	312	48	531146
ABarpppa:68	ABarpppa	68	2653	-22346	301	301	2653	33.9	331	287	42	384736
ABarpppaa:100	ABarpppaa	100	3704	-21295	1461	1476	3704	28.8	265	317	35	323616
ABarpppaaa:145	ABarpppaaa	145	3880	-21119	1620	1689	3880	33.0	224	321	28	202434
ABarpppaap:145	ABarpppaap	145	3348	-21651	1152	1184	3348	36.0	236	351	30	179711
ABarpppap:100	ABarpppap	100	3127	-21872	930	946	3127	31.1	315	287	38	293676
ABarpppapa:137	ABarpppapa	137	3073	-21926	968	1011	3073	35.4	289	313	30	172006
ABarpppapp:137	ABarpppapp	137	2939	-22060	907	941	2939	32.7	317	322	31	187227
ABarpppp:68	ABarpppp	68	2520	-22479	164	160	2520	27.5	371	289	45	434897
ABarppppa:94	ABarppppa	94	2922	-22077	667	682	2922	17.1	312	295	37	298589
ABarppppaa:133	ABarppppaa	133	2908	-22091	909	937	2908	23.6	283	323	32	253334
ABarppppap:133	ABarppppap	133	2758	-22241	724	766	2758	14.3	303	314	34	261634
ABarppppp:94	ABarppppp	94	2741	-22258	546	550	2741	14.7	361	279	38	266974
ABarpppppa:131	ABarpppppa	131	2682	-22317	620	697	2682	14.0	329	304	33	222891
ABarpppppp:131	ABarpppppp	131	2543	-22456	590	612	2543	15.5	366	293	33	206911
ABp:1	ABp	1	1778	-23221	-610	-610	1778	30.7	359	313	75	1406174
ABpl:9	ABpl	9	1883	-23116	-751	-754	1883	46.5	357	246	71	914636
ABpla:19	ABpla	19	1925	-23074	-741	-742	1925	50.8	242	229	63	571414
ABplaa:30	ABplaa	30	1907	-23092	-620	-623	1907	50.4	190	225	58	529268
ABplaaa:47	ABplaaa	47	1999	-23000	-390	-390	1999	51.0	157	248	50	576023
ABplaaaa:68	ABplaaaa	68	2440	-22560	-27	-31	2440	51.8	141	244	44	469450
ABplaaaaa:95	ABplaaaaa	95	2694	-22305	252	242	2694	55.4	208	306	37	297246
ABplaaaaaa:137	ABplaaaaaa	137	2367	-22632	353	367	2367	56.4	246	336	30	147475
ABplaaaaap:137	ABplaaaaap	137	2317	-22682	140	163	2317	57.1	286	327	31	144743
ABplaaaap:95	ABplaaaap	95	2724	-22275	370	396	2724	54.7	240	296	35	253490
ABplaaaapa:134	ABplaaaapa	134	2478	-22521	304	302	2478	57.6	279	294	30	139421
ABplaaaapp:134	ABplaaaapp	134	2263	-22736	268	282	2263	56.5	315	278	30	134142
ABplaaap:68	ABplaaap	68	2299	-22700	-400	-428	2299	54.3	202	250	43	402671
ABplaaapa:94	ABplaaapa	94	2729	-22270	-91	-115	2729	56.8	273	295	36	286132
ABplaaapaa:134	ABplaaapaa	134	2213	-22787	150	230	2213	56.8	327	251	29	161646
ABplaaapap:134	ABplaaapap	134	2130	-22869	-83	-95	2130	58.3	359	271	32	153183
ABplaaapp:94	ABplaaapp	94	2630	-22369	-53	-62	2630	56.2	321	287	38	313820
ABplaaappa:132	ABplaaappa	132	2332	-22667	149	143	2332	57.5	392	296	30	159234
ABplaaappp:132	ABplaaappp	132	2196	-22803	230	236	2196	56.7	397	251	33	174218
ABplaap:47	ABplaap	47	1956	-23043	-363	-366	1956	45.2	223	207	51	586742
ABplaapa:67	ABplaapa	67	2423	-22576	19	8	2423	51.0	234	217	43	414784
ABplaapaa:93	ABplaapaa	93	2690	-22309	342	368	2690	51.0	287	288	37	319698
ABplaapaaa:134	ABplaapaaa	134	2520	-22479	471	507	2520	56.1	321	342	30	162199
ABplaapaap:134	ABplaapaap	134	2331	-22668	439	474	2331	52.7	343	303	32	181954
ABplaapap:93	ABplaapap	93	2783	-22216	503	526	2783	49.2	336	270	37	324026
ABplaapapa:133	ABplaapapa	133	2613	-22386	615	650	2613	45.4	340	287	30	174144
ABplaapapp:133	ABplaapapp	133	2306	-22693	371	387	2306	48.8	374	265	31	165042
ABplaapp:67	ABplaapp	67	2278	-22721	-52	-52	2278	45.0	305	225	44	448766
ABplaappa:93	ABplaappa	93	2621	-22378	277	288	2621	52.3	367	258	36	307557
ABplaappaa:132	ABplaappaa	132	2567	-22432	559	602	2567	56.6	402	213	29	151024
ABplaappap:132	ABplaappap	132	2325	-22674	452	464	2325	50.0	412	221	33	179876
ABplaappp:93	ABplaappp	93	2459	-22540	244	251	2459	43.7	389	228	37	294720
ABplaapppa:130	ABplaapppa	130	2263	-22736	424	432	2263	43.0	374	223	30	174594
ABplaapppp:130	ABplaapppp	130	2114	-22885	325	331	2114	42.7	423	197	32	159838
ABplap:30	ABplap	30	1972	-23027	-589	-589	1972	51.1	298	211	57	495578
ABplapa:47	ABplapa	47	2213	-22786	-442	-444	2213	53.3	247	275	49	498200
ABplapaa:68	ABplapaa	68	2871	-22128	71	57	2871	54.3	252	298	42	378769
ABplapaaa:99	ABplapaaa	99	3486	-21513	1244	1256	3486	53.4	337	340	36	309642
ABplapaaaa:141	ABplapaaaa	141	3131	-21868	1082	1118	3131	55.0	357	343	30	158848
ABplapaaap:141	ABplapaaap	141	2845	-22154	849	892	2845	52.1	384	326	30	161505
ABplapaap:99	ABplapaap	99	3502	-21497	1179	1220	3502	53.0	385	317	36	296829
ABplapaapa:138	ABplapaapa	138	2926	-22073	973	1044	2926	49.4	410	309	30	166503
ABplapaapp:138	ABplapaapp	138	2809	-22190	867	899	2809	50.8	431	283	31	165231
ABplapap:68	ABplapap	68	2789	-22210	152	145	2789	53.2	323	280	44	428424
ABplapapa:96	ABplapapa	96	3329	-21670	1050	1099	3329	48.6	406	311	36	335788
ABplapapaa:141	ABplapapaa	141	3035	-21964	985	1026	3035	43.4	377	289	28	168711
ABplapapap:141	ABplapapap	141	2625	-22374	636	673	2625	44.8	410	273	31	171193
ABplapapp:96	ABplapapp	96	2928	-22071	660	667	2928	42.9	389	269	38	325170
ABplapappa:134	ABplapappa	134	2562	-22438	670	671	2562	36.7	376	255	30	169648
ABplapappp:134	ABplapappp	134	2340	-22659	513	522	2340	38.3	414	235	32	168015
ABplapp:47	ABplapp	47	2090	-22909	-432	-435	2090	51.9	313	200	49	497458
ABplappa:67	ABplappa	67	2760	-22239	38	32	2760	54.4	308	206	42	385967
ABplappaa:97	ABplappaa	97	3705	-21294	1032	1047	3705	57.0	340	208	36	247100
ABplappaaa:137	ABplappaaa	137	3332	-21667	823	815	3332	59.8	311	216	30	122126
ABplappaap:137	ABplappaap	137	3255	-21744	794	814	3255	59.0	346	198	31	128470
ABplappap:97	ABplappap	97	3527	-21472	841	865	3527	56.5	374	182	37	262805
ABplappapa:133	ABplappapa	133	2946	-22053	751	852	2946	56.9	363	178	30	133011
ABplappapp:133	ABplappapp	133	2951	-22048	916	965	2951	53.7	373	150	32	149819
ABplappp:67	ABplappp	67	2641	-22358	143	138	2641	52.1	368	178	45	448490
ABplapppa:94	ABplapppa	94	3455	-21544	951	960	3455	55.7	415	166	37	311286
ABplapppaa:139	ABplapppaa	139	3662	-21337	1294	1340	3662	58.4	399	178	29	141800
ABplapppap:139	ABplapppap	139	2838	-22161	784	869	2838	54.7	410	153	34	191517
ABplapppp:94	ABplapppp	94	3239	-21760	916	916	3239	50.3	435	135	41	403478
ABplappppa:132	ABplappppa	132	2725	-22275	896	903	2725	51.7	411	106	34	223447
ABplappppp:132	ABplappppp	132	3110	-21889	1243	1245	3110	49.1	460	114	33	210288
ABplp:19	ABplp	19	1860	-23139	-547	-547	1860	43.5	346	137	63	648242
ABplpa:31	ABplpa	31	1866	-23133	-465	-468	1866	37.2	307	106	56	634638
ABplpaa:48	ABplpaa	48	2070	-22929	-373	-373	2070	50.2	280	128	48	487135
ABplpaaa:70	ABplpaaa	70	2638	-22362	63	61	2638	53.8	264	172	40	344903
ABplpaaaa:102	ABplpaaaa	102	2754	-22245	712	725	2754	45.3	287	231	33	231398
ABplpaaaaa:146	ABplpaaaaa	146	2579	-22420	571	642	2579	44.5	280	257	28	154543
ABplpaaaap:146	ABplpaaaap	146	2700	-22299	700	795	2700	48.7	295	235	29	155554
ABplpaaap:102	ABplpaaap	102	2886	-22113	515	543	2886	55.4	303	228	34	228521
ABplpaaapa:140	ABplpaaapa	140	2543	-22456	447	521	2543	55.9	292	239	29	135738
ABplpaaapp:140	ABplpaaapp	140	2630	-22369	629	701	2630	51.5	320	228	29	137410
ABplpaap:70	ABplpaap	70	2549	-22450	177	167	2549	50.1	303	134	43	406285
ABplpaapa:97	ABplpaapa	97	2752	-22247	452	493	2752	53.0	278	216	35	253171
ABplpaapaa:138	ABplpaapaa	138	2579	-22420	705	740	2579	50.6	252	258	28	134257
ABplpaapap:138	ABplpaapap	138	2440	-22559	340	425	2440	51.4	285	257	29	145103
ABplpaapp:97	ABplpaapp	97	2827	-22172	302	288	2827	56.1	300	173	35	237696
ABplpaappa:131	ABplpaappa	131	2471	-22528	234	252	2471	58.4	276	214	30	140232
ABplpaappp:131	ABplpaappp	131	2339	-22660	396	424	2339	55.9	312	179	31	145048
ABplpap:48	ABplpap	48	2016	-22983	-326	-327	2016	39.6	350	100	50	634584
ABplpapa:69	ABplpapa	69	2400	-22599	151	155	2400	39.5	318	86	43	542477
ABplpapaa:97	ABplpapaa	97	2642	-22357	578	600	2642	49.8	276	160	36	299273
ABplpapaaa:139	ABplpapaaa	139	2305	-22694	496	520	2305	50.2	256	220	28	141371
ABplpapaap:139	ABplpapaap	139	2288	-22711	485	522	2288	51.5	282	196	29	151337
ABplpapap:97	ABplpapap	97	2653	-22346	604	619	2653	51.8	301	128	36	303946
ABplpapapa:134	ABplpapapa	134	2191	-22808	250	271	2191	56.8	279	165	29	137316
ABplpapapp:134	ABplpapapp	134	2328	-22671	592	618	2328	52.2	288	126	30	169435
ABplpapp:69	ABplpapp	69	2363	-22636	36	34	2363	41.1	373	111	43	497281
ABplpappa:96	ABplpappa	96	2711	-22288	583	586	2711	47.9	338	217	35	256798
ABplpappaa:137	ABplpappaa	137	2486	-22513	579	646	2486	50.0	336	247	29	161564
ABplpappap:137	ABplpappap	137	2343	-22656	442	455	2343	53.0	365	218	29	139906
ABplpappp:96	ABplpappp	96	2562	-22437	339	343	2562	47.0	359	173	37	315060
ABplpapppa:131	ABplpapppa	131	2381	-22618	594	602	2381	46.6	349	191	31	184472
ABplpapppp:131	ABplpapppp	131	2216	-22783	398	411	2216	46.0	395	174	32	182535
ABplpp:31	ABplpp	31	1925	-23074	-500	-500	1925	44.9	398	120	57	563225
ABplppa:47	ABplppa	47	2132	-22867	-623	-627	2132	52.5	375	147	48	441702
ABplppaa:69	ABplppaa	69	2308	-22691	-155	-160	2308	52.1	352	119	41	377024
ABplppaaa:101	ABplppaaa	101	2319	-22680	-296	-318	2319	57.8	325	149	35	230207
ABplppaaaa:142	ABplppaaaa	142	2176	-22823	25	27	2176	58.9	298	146	29	120419
ABplppaaap:142	ABplppaaap	142	1826	-23173	62	67	1826	56.6	332	125	30	132341
ABplppaap:101	ABplppaap	101	2166	-22833	85	89	2166	53.2	344	114	37	287831
ABplppaapa:139	ABplppaapa	139	1847	-23152	130	155	1847	51.1	314	103	30	161047
ABplppaapp:139	ABplppaapp	139	1934	-23065	217	213	1934	51.7	359	105	29	142755
ABplppap:69	ABplppap	69	2206	-22793	-195	-206	2206	49.6	405	125	42	430989
ABplppapa:97	ABplppapa	97	2129	-22870	169	182	2129	47.5	374	98	37	342279
ABplppapaa:140	ABplppapaa	140	1870	-23129	162	176	1870	45.6	334	93	30	182082
ABplppapap:140	ABplppapap	140	1879	-23120	181	190	1879	42.8	370	86	30	184785
ABplppapp:97	ABplppapp	97	2216	-22783	45	49	2216	42.6	408	104	39	388319
ABplppappa:132	ABplppappa	132	1886	-23113	218	230	1886	38.6	391	87	33	237482
ABplppappp:132	ABplppappp	132	1889	-23110	111	120	1889	43.5	414	98	34	239308
ABplppp:47	ABplppp	47	2017	-22982	-248	-249	2017	41.4	429	118	48	556494
ABplpppa:69	ABplpppa	69	2164	-22835	-97	-97	2164	40.0	424	104	42	472387
ABplpppaa:99	ABplpppaa	99	2079	-22920	117	125	2079	47.6	341	134	35	274746
ABplpppaaa:140	ABplpppaaa	140	1785	-23214	45	80	1785	49.6	299	169	30	152280
ABplpppaap:140	ABplpppaap	140	1892	-23107	116	135	1892	49.5	333	141	29	149020
ABplpppap:99	ABplpppap	99	2177	-22822	56	66	2177	48.5	387	131	34	251516
ABplpppapa:139	ABplpppapa	139	1747	-23252	-21	-18	1747	44.8	347	133	30	159971
ABplpppapp:139	ABplpppapp	139	1835	-23164	14	12	1835	45.2	384	125	29	133395
ABplpppp:69	ABplpppp	69	2156	-22843	-162	-164	2156	45.2	444	162	41	371072
ABplppppa:96	ABplppppa	96	2067	-22932	-14	-5	2067	45.5	419	179	35	243296
ABplppppaa:142	ABplppppaa	142	1864	-23135	45	44	1864	44.7	414	145	29	143365
ABplppppap:142	ABplppppap	142	1794	-23205	-9	-3	1794	50.7	443	168	30	133982
ABplppppp:96	ABplppppp	96	2067	-22932	-100	-63	2067	47.5	469	169	37	287042
ABplpppppa:137	ABplpppppa	137	1893	-23106	41	61	1893	52.9	472	145	30	152536
ABplpppppp:137	ABplpppppp	137	1845	-23154	-123	-15	1845	52.5	510	154	31	169060
ABpr:9	ABpr	9	1875	-23124	-483	-486	1875	19.3	428	315	70	897698
ABpra:20	ABpra	20	1875	-23124	-386	-386	1875	19.0	413	348	65	766147
ABpraa:31	ABpraa	31	1913	-23087	-552	-552	1913	24.2	351	364	57	643533
ABpraaa:48	ABpraaa	48	2015	-22984	-373	-373	2015	31.2	296	373	49	683886
ABpraaaa:69	ABpraaaa	69	2299	-22700	-109	-114	2299	36.3	262	369	42	540050
ABpraaaaa:98	ABpraaaaa	98	2488	-22511	222	255	2488	40.3	293	375	34	294221
ABpraaaaaa:140	ABpraaaaaa	140	2209	-22790	213	319	2209	44.5	297	376	30	166170
ABpraaaaap:140	ABpraaaaap	140	2074	-22925	119	144	2074	43.2	323	350	31	168021
ABpraaaap:98	ABpraaaap	98	2323	-22676	115	125	2323	41.9	334	373	35	325282
ABpraaaapa:137	ABpraaaapa	137	2188	-22811	285	318	2188	50.0	323	365	30	145116
ABpraaaapp:137	ABpraaaapp	137	2110	-22889	206	240	2110	47.5	360	354	30	147891
ABpraaap:69	ABpraaap	69	2308	-22691	-146	-147	2308	42.3	320	361	42	469692
ABpraaapa:95	ABpraaapa	95	2346	-22653	156	187	2346	47.0	355	357	35	307831
ABpraaapaa:136	ABpraaapaa	136	2120	-22880	113	142	2120	46.2	355	319	28	159083
ABpraaapap:136	ABpraaapap	136	2079	-22920	163	197	2079	43.0	395	326	30	165351
ABpraaapp:95	ABpraaapp	95	2351	-22648	56	69	2351	42.0	376	330	37	332768
ABpraaappa:131	ABpraaappa	131	1972	-23027	81	110	1972	38.3	371	301	30	170207
ABpraaappp:131	ABpraaappp	131	1843	-23156	3	18	1843	36.4	425	289	32	175957
ABpraap:48	ABpraap	48	2055	-22944	-417	-422	2055	18.7	362	332	51	580229
ABpraapa:68	ABpraapa	68	2289	-22710	-203	-215	2289	26.3	295	372	44	628319
ABpraapaa:96	ABpraapaa	96	2414	-22585	151	158	2414	31.5	292	373	37	465613
ABpraapaaa:136	ABpraapaaa	136	1992	-23007	55	81	1992	35.0	279	355	29	194046
ABpraapaap:136	ABpraapaap	136	2126	-22873	160	168	2126	36.5	307	371	30	219507
ABpraapap:96	ABpraapap	96	2372	-22627	65	71	2372	30.4	340	380	39	487306
ABpraapapa:133	ABpraapapa	133	2067	-22932	187	224	2067	35.3	332	390	32	240245
ABpraapapp:133	ABpraapapp	133	1966	-23033	95	129	1966	31.7	372	386	32	262507
ABpraapp:68	ABpraapp	68	2209	-22790	-269	-272	2209	28.3	355	350	45	618651
ABpraappa:94	ABpraappa	94	2301	-22698	65	71	2301	32.6	335	329	36	328339
ABpraappaa:135	ABpraappaa	135	2138	-22861	172	186	2138	39.8	328	324	30	205545
ABpraappap:135	ABpraappap	135	1989	-23010	128	141	1989	34.9	359	328	32	196592
ABpraappp:94	ABpraappp	94	2218	-22781	-47	-51	2218	27.0	382	326	39	372939
ABpraapppa:129	ABpraapppa	129	1869	-23130	26	27	1869	29.2	394	324	31	211285
ABpraapppp:129	ABpraapppp	129	1913	-23086	86	83	1913	28.0	437	322	34	220208
ABprap:31	ABprap	31	1828	-23171	-503	-503	1828	31.5	450	349	57	716850
ABprapa:47	ABprapa	47	1942	-23057	-279	-281	1942	36.9	378	375	47	598660
ABprapaa:67	ABprapaa	67	2252	-22747	0	-7	2252	42.0	370	365	41	444099
ABprapaaa:97	ABprapaaa	97	2555	-22444	437	456	2555	41.1	402	361	36	305748
ABprapaaaa:138	ABprapaaaa	138	2421	-22578	553	564	2421	40.7	358	375	30	160152
ABprapaaap:138	ABprapaaap	138	2347	-22652	481	507	2347	40.6	400	363	29	151078
ABprapaap:97	ABprapaap	97	2390	-22609	271	285	2390	34.1	402	334	37	320686
ABprapaapa:135	ABprapaapa	135	2273	-22726	380	393	2273	33.2	396	367	30	179930
ABprapaapp:135	ABprapaapp	135	2002	-22997	216	232	2002	35.7	430	354	30	149570
ABprapap:67	ABprapap	67	2146	-22853	-116	-128	2146	40.7	391	319	42	360321
ABprapapa:94	ABprapapa	94	2303	-22696	264	268	2303	29.8	367	280	35	213598
ABprapapaa:138	ABprapapaa	138	2448	-22551	531	562	2448	25.2	315	309	28	147262
ABprapapap:138	ABprapapap	138	2217	-22783	310	319	2217	27.1	355	309	30	140526
ABprapapp:94	ABprapapp	94	2316	-22684	256	258	2316	24.8	403	271	37	225276
ABprapappa:130	ABprapappa	130	1989	-23010	227	237	1989	27.5	391	264	30	138813
ABprapappp:130	ABprapappp	130	1885	-23114	125	125	1885	26.8	429	260	33	133777
ABprapp:47	ABprapp	47	1992	-23007	-290	-290	1992	28.5	458	360	50	776229
ABprappa:67	ABprappa	67	2279	-22721	-78	-77	2279	32.6	420	371	43	587233
ABprappaa:94	ABprappaa	94	2475	-22524	312	320	2475	29.0	417	376	38	423890
ABprappaaa:133	ABprappaaa	133	2209	-22790	372	395	2209	25.4	410	384	31	241632
ABprappaap:133	ABprappaap	133	2131	-22868	324	336	2131	26.8	456	370	33	250620
ABprappap:94	ABprappap	94	2503	-22496	273	291	2503	29.7	457	352	37	378238
ABprappapa:132	ABprappapa	132	1999	-23000	181	198	1999	30.7	473	350	32	204659
ABprappapp:132	ABprappapp	132	2196	-22803	434	444	2196	25.8	507	344	33	229957
ABprappp:67	ABprappp	67	2284	-22715	28	26	2284	31.8	477	331	42	481260
ABprapppa:99	ABprapppa	99	2436	-22563	338	354	2436	24.8	489	322	37	354006
ABprapppaa:143	ABprapppaa	143	2355	-22644	399	446	2355	22.3	461	339	28	183602
ABprapppap:143	ABprapppap	143	1955	-23044	64	75	1955	22.0	486	303	30	141727
ABprapppp:99	ABprapppp	99	2432	-22567	363	390	2432	26.8	527	305	38	397765
ABprappppa:145	ABprappppa	145	2043	-22956	143	170	2043	24.9	520	293	31	184816
ABprappppp:145	ABprappppp	145	2405	-22594	218	236	2405	28.7	548	285	32	229192
ABprp:20	ABprp	20	1900	-23099	-437	-437	1900	17.6	483	239	64	573512
ABprpa:31	ABprpa	31	1917	-23082	-342	-346	1917	12.3	444	273	57	432845
ABprpaa:47	ABprpaa	47	2153	-22846	-205	-208	2153	12.3	426	336	50	547701
ABprpaaa:70	ABprpaaa	70	2303	-22696	28	30	2303	15.6	310	347	43	451143
ABprpaaaa:103	ABprpaaaa	103	2561	-22438	543	563	2561	25.0	269	372	34	358876
ABprpaaaaa:146	ABprpaaaaa	146	2241	-22758	449	474	2241	30.8	252	381	29	203845
ABprpaaaap:146	ABprpaaaap	146	2189	-22810	361	370	2189	33.5	287	391	30	213230
ABprpaaap:103	ABprpaaap	103	2414	-22585	266	287	2414	22.8	312	364	38	434201
ABprpaaapa:141	ABprpaaapa	141	2208	-22792	261	294	2208	27.2	301	369	32	261712
ABprpaaapp:141	ABprpaaapp	141	2227	-22772	332	351	2227	28.9	341	380	32	244188
ABprpaap:70	ABprpaap	70	2341	-22658	-8	-10	2341	16.1	381	362	43	492098
ABprpaapa:98	ABprpaapa	98	2504	-22495	329	344	2504	14.4	312	351	37	421821
ABprpaapaa:140	ABprpaapaa	140	2222	-22777	340	372	2222	20.9	293	375	32	300874
ABprpaapap:140	ABprpaapap	140	2139	-22860	241	256	2139	18.0	333	363	34	297030
ABprpaapp:98	ABprpaapp	98	2356	-22643	141	162	2356	18.5	354	361	39	409206
ABprpaappa:132	ABprpaappa	132	2174	-22825	283	300	2174	24.2	340	343	30	212597
ABprpaappp:132	ABprpaappp	132	1982	-23017	86	121	1982	21.9	375	363	35	309963
ABprpap:47	ABprpap	47	2054	-22945	-158	-159	2054	12.2	473	266	49	421671
ABprpapa:69	ABprpapa	69	2314	-22685	-24	-28	2314	10.7	403	320	43	374720
ABprpapaa:99	ABprpapaa	99	2361	-22638	199	201	2361	10.8	369	327	38	338162
ABprpapaaa:138	ABprpapaaa	138	2316	-22684	321	359	2316	10.4	340	334	33	257867
ABprpapaap:138	ABprpapaap	138	2263	-22736	368	403	2263	14.6	370	336	30	195970
ABprpapap:99	ABprpapap	99	2203	-22796	75	82	2203	9.5	412	303	38	293619
ABprpapapa:137	ABprpapapa	137	2132	-22867	227	256	2132	11.6	383	298	32	205622
ABprpapapp:137	ABprpapapp	137	1984	-23015	79	113	1984	13.2	407	316	31	184611
ABprpapp:69	ABprpapp	69	2137	-22862	-83	-87	2137	14.3	452	301	43	380710
ABprpappa:96	ABprpappa	96	2313	-22686	228	232	2313	20.0	410	310	37	327757
ABprpappaa:140	ABprpappaa	140	2225	-22774	324	362	2225	21.8	387	317	30	218786
ABprpappap:140	ABprpappap	140	2077	-22922	265	280	2077	22.5	419	300	31	178548
ABprpappp:96	ABprpappp	96	2193	-22807	133	137	2193	18.6	450	283	39	333380
ABprpapppa:136	ABprpapppa	136	1970	-23029	198	213	1970	21.6	447	278	31	171267
ABprpapppp:136	ABprpapppp	136	1986	-23013	166	168	1986	20.2	485	266	35	206062
ABprpp:31	ABprpp	31	1940	-23059	-431	-434	1940	18.0	525	282	56	572223
ABprppa:48	ABprppa	48	2026	-22973	-210	-212	2026	20.0	503	332	48	646395
ABprppaa:70	ABprppaa	70	2613	-22386	279	281	2613	18.5	432	368	41	495867
ABprppaaa:103	ABprppaaa	103	2679	-22320	649	653	2679	17.2	398	364	35	293629
ABprppaaaa:145	ABprppaaaa	145	2743	-22256	915	933	2743	18.0	386	371	30	186771
ABprppaaap:145	ABprppaaap	145	2453	-22546	469	502	2453	22.1	422	348	30	168102
ABprppaap:103	ABprppaap	103	2714	-22285	535	539	2714	13.0	447	352	37	323589
ABprppaapa:140	ABprppaapa	140	2525	-22474	552	568	2525	15.1	440	361	33	213896
ABprppaapp:140	ABprppaapp	140	2479	-22520	556	583	2479	18.3	476	357	32	232732
ABprppap:70	ABprppap	70	2605	-22394	259	256	2605	22.0	489	350	41	510503
ABprppapa:101	ABprppapa	101	2863	-22136	726	735	2863	19.0	487	356	35	345296
ABprppapaa:146	ABprppapaa	146	2640	-22359	758	771	2640	13.6	499	345	30	203635
ABprppapap:146	ABprppapap	146	2363	-22636	500	508	2363	14.5	526	307	30	161403
ABprppapp:101	ABprppapp	101	2855	-22144	738	748	2855	17.0	523	323	37	347359
ABprppappa:138	ABprppappa	138	2329	-22670	532	549	2329	16.3	551	293	31	177587
ABprppappp:138	ABprppappp	138	2566	-22433	554	569	2566	23.3	580	263	32	198871
ABprppp:48	ABprppp	48	2028	-22971	-289	-290	2028	19.7	546	261	50	606089
ABprpppa:70	ABprpppa	70	2532	-22467	226	230	2532	13.1	508	321	43	535356
ABprpppaa:104	ABprpppaa	104	2580	-22419	448	467	2580	11.0	465	313	35	271310
ABprpppaaa:146	ABprpppaaa	146	2291	-22708	321	320	2291	9.6	424	332	33	223617
ABprpppaap:146	ABprpppaap	146	2244	-22755	371	387	2244	13.3	458	314	31	172191
ABprpppap:104	ABprpppap	104	2490	-22509	345	374	2490	10.9	503	292	37	344872
ABprpppapa:143	ABprpppapa	143	2177	-22822	218	239	2177	9.3	476	298	32	192785
ABprpppapp:143	ABprpppapp	143	2194	-22805	239	246	2194	10.8	504	275	33	197911
ABprpppp:70	ABprpppp	70	2268	-22731	-22	-24	2268	15.0	505	270	43	375944
ABprppppa:98	ABprppppa	98	2451	-22548	372	382	2451	12.8	499	262	38	310366
ABprppppaa:143	ABprppppaa	143	2438	-22561	525	552	2438	13.5	534	247	33	209833
ABprppppap:143	ABprppppap	143	2588	-22411	549	586	2588	19.3	556	255	31	216652
ABprppppp:98	ABprppppp	98	2533	-22466	462	468	2533	17.5	541	260	38	387546
ABprpppppa:141	ABprpppppa	141	2514	-22485	536	604	2514	21.6	572	224	31	233808
ABprpppppp:141	ABprpppppp	141	2451	-22548	583	612	2451	28.8	593	220	32	251481
P1:-18	P1	-18	1733	-23267	-570	-570	1733	37.0	484	174	62	232360
EMS:2	EMS	2	1825	-23174	-484	-484	1825	30.9	385	140	72	1321524
MS:12	MS	12	1890	-23109	-342	-342	1890	17.2	304	177	71	815074
MSa:23	MSa	23	1850	-23149	-404	-406	1850	19.0	252	174	62	632826
MSaa:37	MSaa	37	1888	-23111	-304	-307	1888	15.3	206	182	57	687161
MSaaa:56	MSaaa	56	1963	-23036	-204	-205	1963	15.3	198	184	49	539525
MSaaaa:78	MSaaaa	78	1935	-23064	-215	-212	1935	29.0	160	174	43	519299
MSaaaaa:104	MSaaaaa	104	1750	-23249	-166	-159	1750	38.3	157	247	37	353316
MSaaaaaa:137	MSaaaaaa	137	1590	-23409	-5	-9	1590	39.0	181	244	32	210054
MSaaaaap:137	MSaaaaap	137	1663	-23336	-106	-67	1663	41.2	172	279	30	209932
MSaaaap:104	MSaaaap	104	1714	-23285	-139	-140	1714	35.8	203	212	36	312064
MSaaaapa:141	MSaaaapa	141	1581	-23418	-56	-46	1581	35.6	216	253	29	203843
MSaaaapp:141	MSaaaapp	141	1527	-23472	-71	-76	1527	37.0	224	222	30	191528
MSaaap:78	MSaaap	78	1962	-23037	-192	-202	1962	23.9	225	149	43	457204
MSaaapa:105	MSaaapa	105	1681	-23318	-198	-201	1681	30.4	238	211	39	362344
MSaaapaa:137	MSaaapaa	137	1591	-23408	-107	-88	1591	31.8	261	238	33	250389
MSaaapap:137	MSaaapap	137	1575	-23424	-101	-99	1575	28.3	250	192	32	224774
MSaaapp:105	MSaaapp	105	1626	-23373	-124	-133	1626	31.7	285	191	34	280929
MSaap:56	MSaap	56	1959	-23040	-261	-264	1959	10.9	275	151	49	478260
MSaapa:79	MSaapa	79	1936	-23063	-190	-195	1936	18.5	268	128	44	466836
MSaapaa:103	MSaapaa	103	1796	-23203	-142	-150	1796	32.2	263	146	38	316124
MSaapaaa:132	MSaapaaa	132	1622	-23377	-43	-42	1622	34.0	242	152	35	237834
MSaapaap:132	MSaapaap	132	1621	-23378	-9	-16	1621	35.0	283	139	32	206936
MSaapap:103	MSaapap	103	1685	-23314	-126	-129	1685	30.1	288	98	36	400900
MSaapapa:141	MSaapapa	141	1590	-23409	43	38	1590	34.6	264	90	32	269913
MSaapapp:141	MSaapapp	141	1647	-23352	29	25	1647	30.5	302	83	31	232840
MSaapp:79	MSaapp	79	1876	-23123	-146	-149	1876	27.0	318	91	40	476872
MSaappa:110	MSaappa	110	1669	-23330	-26	-21	1669	42.1	246	122	35	265916
MSaappaa:149	MSaappaa	149	1542	-23457	-145	-141	1542	43.8	244	138	30	155771
MSaappap:149	MSaappap	149	1507	-23492	-43	-41	1507	41.7	273	101	29	188236
MSaappp:110	MSaappp	110	1639	-23360	-15	-13	1639	39.6	288	99	35	325183
MSap:37	MSap	37	1937	-23062	-233	-237	1937	18.9	289	135	55	656089
MSapa:56	MSapa	56	1970	-23029	-231	-236	1970	22.6	278	113	47	582522
MSapaa:79	MSapaa	79	1949	-23050	-208	-207	1949	33.0	257	123	41	385213
MSapaaa:106	MSapaaa	106	1708	-23291	-157	-151	1708	41.0	244	195	34	181725
MSapaaaa:140	MSapaaaa	140	1558	-23441	-96	-102	1558	40.2	252	192	30	124649
MSapaaap:140	MSapaaap	140	1569	-23430	-118	-96	1569	43.4	236	231	29	143243
MSapaap:106	MSapaap	106	1753	-23246	-123	-122	1753	43.8	281	158	34	217210
MSapaapa:144	MSapaapa	144	1531	-23469	-190	-188	1531	46.5	258	178	29	117149
MSapaapp:144	MSapaapp	144	1555	-23444	-46	-53	1555	44.6	286	135	27	115778
MSapap:79	MSapap	79	1927	-23072	-263	-267	1927	33.0	328	133	40	388264
MSapapa:108	MSapapa	108	1664	-23335	-160	-164	1664	38.8	304	189	36	239438
MSapapaa:143	MSapapaa	143	1686	-23313	-27	-15	1686	42.2	288	212	30	130193
MSapapap:143	MSapapap	143	1629	-23370	-59	-73	1629	41.1	309	167	29	122143
MSapapp:108	MSapapp	108	1611	-23388	-167	-170	1611	41.4	320	131	34	238743
MSapp:56	MSapp	56	1907	-23092	-245	-247	1907	17.2	363	119	48	493082
MSappa:78	MSappa	78	1922	-23077	-149	-167	1922	24.4	360	103	41	405551
MSappaa:104	MSappaa	104	1775	-23224	-132	-151	1775	33.6	324	108	36	274313
MSappaaa:136	MSappaaa	136	1505	-23494	-116	-117	1505	34.2	317	123	29	155834
MSappaap:136	MSappaap	136	1565	-23434	-61	-64	1565	32.7	339	80	31	180259
MSappap:104	MSappap	104	1721	-23278	-96	-103	1721	33.5	365	98	35	279444
MSappapa:145	MSappapa	145	1650	-23350	-25	-37	1650	37.9	339	104	28	155067
MSappapp:145	MSappapp	145	1606	-23393	28	40	1606	32.5	365	94	29	160776
MSappp:78	MSappp	78	1921	-23078	-98	-99	1921	26.4	417	96	39	376359
MSapppa:112	MSapppa	112	1597	-23402	-63	-64	1597	26.8	372	91	33	260215
MSapppp:112	MSapppp	112	1740	-23259	16	6	1740	32.2	398	107	35	234665
MSp:23	MSp	23	1864	-23135	-305	-305	1864	17.8	357	221	61	480416
MSpa:38	MSpa	38	1894	-23105	-233	-233	1894	15.8	295	235	56	478284
MSpaa:56	MSpaa	56	1923	-23076	-195	-196	1923	14.5	276	245	48	362868
MSpaaa:79	MSpaaa	79	1961	-23038	-207	-202	1961	17.9	210	210	42	396432
MSpaaaa:104	MSpaaaa	104	1771	-23228	-198	-185	1771	23.8	193	242	37	352460
MSpaaaaa:137	MSpaaaaa	137	1580	-23419	-164	-135	1580	27.4	181	259	31	267126
MSpaaaap:137	MSpaaaap	137	1549	-23450	-116	-113	1549	23.5	214	232	34	254822
MSpaaap:104	MSpaaap	104	1696	-23303	-130	-134	1696	19.1	239	230	36	284922
MSpaaapa:138	MSpaaapa	138	1589	-23410	-105	-82	1589	14.3	238	225	35	249492
MSpaaapp:138	MSpaaapp	138	1610	-23389	-124	-115	1610	21.2	240	266	30	222748
MSpaap:79	MSpaap	79	1965	-23034	-120	-126	1965	17.7	281	188	41	286770
MSpaapa:108	MSpaapa	108	1645	-23354	-122	-135	1645	19.2	272	206	36	245370
MSpaapaa:142	MSpaapaa	142	1546	-23453	-121	-131	1546	21.0	267	236	32	204341
MSpaapap:142	MSpaapap	142	1506	-23494	-142	-156	1506	17.5	291	194	32	197431
MSpaapp:108	MSpaapp	108	1603	-23396	-99	-102	1603	20.0	301	176	33	239167
MSpap:56	MSpap	56	1959	-23040	-146	-146	1959	15.7	342	203	48	361140
MSpapa:78	MSpapa	78	2053	-22946	-147	-151	2053	11.8	311	149	43	357700
MSpapaa:101	MSpapaa	101	1830	-23169	-124	-121	1830	20.8	260	139	39	337860
MSpapaaa:137	MSpapaaa	137	1639	-23360	-55	-51	1639	21.7	249	164	34	230058
MSpapaap:137	MSpapaap	137	1583	-23416	-78	-90	1583	26.5	266	123	34	251973
MSpapap:101	MSpapap	101	1784	-23215	-103	-105	1784	18.3	296	110	37	354894
MSpapapa:141	MSpapapa	141	1643	-23356	32	29	1643	17.1	251	122	30	193957
MSpapapp:141	MSpapapp	141	1723	-23276	90	84	1723	21.4	284	100	32	222995
MSpapp:78	MSpapp	78	1908	-23091	-169	-173	1908	22.1	351	171	42	363449
MSpappa:110	MSpappa	110	1673	-23326	-30	-38	1673	24.7	305	139	32	241138
MSpappp:110	MSpappp	110	1612	-23387	-96	-100	1612	23.4	335	104	39	387489
MSpp:38	MSpp	38	1933	-23066	-220	-223	1933	12.0	394	215	55	453687
MSppa:56	MSppa	56	1959	-23040	-150	-151	1959	12.7	363	269	47	328807
MSppaa:80	MSppaa	80	1917	-23082	-146	-152	1917	16.1	304	238	41	254468
MSppaaa:108	MSppaaa	108	1716	-23283	-155	-157	1716	13.5	260	273	38	282197
MSppaaaa:142	MSppaaaa	142	1636	-23363	-199	-191	1636	17.5	233	318	31	228457
MSppaaap:142	MSppaaap	142	1656	-23343	-78	-79	1656	13.0	261	282	33	203307
MSppaap:108	MSppaap	108	1615	-23384	-156	-164	1615	17.8	294	253	35	209520
MSppap:80	MSppap	80	1884	-23115	-210	-208	1884	17.2	368	241	40	252024
MSppapa:109	MSppapa	109	1658	-23341	-92	-92	1658	24.9	321	251	33	165935
MSppapaa:146	MSppapaa	146	1629	-23370	-117	-107	1629	30.0	290	285	28	121454
MSppapap:146	MSppapap	146	1574	-23425	-146	-169	1574	32.3	322	264	29	116888
MSppapp:109	MSppapp	109	1711	-23288	-111	-93	1711	31.0	353	256	34	186251
MSppp:56	MSppp	56	1995	-23004	-168	-171	1995	10.1	423	204	48	336320
MSpppa:79	MSpppa	79	1943	-23056	-150	-154	1943	11.7	363	183	41	264833
MSpppaa:109	MSpppaa	109	1757	-23242	-86	-89	1757	12.2	289	153	39	321259
MSpppaaa:148	MSpppaaa	148	1592	-23407	-130	-141	1592	13.0	268	166	33	203674
MSpppaap:148	MSpppaap	148	1561	-23438	-68	-69	1561	14.5	308	123	31	197189
MSpppap:109	MSpppap	109	1741	-23258	-27	-29	1741	14.9	333	157	34	222034
MSpppp:79	MSpppp	79	1992	-23007	-176	-180	1992	13.8	414	153	42	328667
MSppppa:115	MSppppa	115	1647	-23352	-46	-49	1647	14.9	339	115	35	297479
MSppppp:115	MSppppp	115	1637	-23362	-73	-80	1637	19.4	390	113	40	343667
E:12	E	12	1882	-23117	-535	-536	1882	28.1	457	138	64	821557
Ea:24	Ea	24	1928	-23071	-485	-486	1928	23.8	405	129	62	764292
Eal:39	Eal	39	1916	-23083	-385	-388	1916	26.2	360	147	52	609023
Eala:58	Eala	58	1972	-23027	-272	-275	1972	29.6	341	158	46	406120
Ealaa:84	Ealaa	84	1945	-23054	-159	-157	1945	33.7	344	187	40	285454
Ealaad:111	Ealaad	111	1681	-23318	-133	-132	1681	38.7	344	218	33	154601
Ealaada:147	Ealaada	147	1607	-23392	-101	-90	1607	42.3	322	241	29	103698
Ealaadp:147	Ealaadp	147	1657	-23342	0	-8	1657	37.6	330	203	30	109229
Ealaav:111	Ealaav	111	1617	-23382	-83	-87	1617	26.9	317	212	33	152023
Ealaava:146	Ealaava	146	1585	-23414	-155	-96	1585	36.7	290	253	27	111646
Ealaavp:146	Ealaavp	146	1633	-23366	-57	-64	1633	29.5	306	221	29	104100
Ealap:84	Ealap	84	2004	-22995	-269	-282	2004	34.5	408	152	38	277290
Ealapa:115	Ealapa	115	1740	-23260	-78	-84	1740	36.5	349	162	35	191686
Ealapaa:147	Ealapaa	147	1585	-23414	-184	-197	1585	36.0	337	171	30	103350
Ealapap:147	Ealapap	147	1668	-23331	-29	-40	1668	34.8	364	128	26	91402
Ealapp:115	Ealapp	115	1717	-23282	-37	-44	1717	36.0	394	166	31	151675
Ealp:58	Ealp	58	2030	-22970	-291	-294	2030	31.4	415	188	46	386187
Ealpa:83	Ealpa	83	2009	-22990	-204	-207	2009	27.3	393	218	41	255255
Ealpaa:110	Ealpaa	110	1746	-23253	-109	-119	1746	29.0	369	209	34	148481
Ealpaaa:143	Ealpaaa	143	1638	-23361	-87	-90	1638	28.5	343	237	27	81369
Ealpaap:143	Ealpaap	143	1640	-23359	-83	-75	1640	32.3	367	202	29	88675
Ealpap:110	Ealpap	110	1714	-23285	-120	-124	1714	29.1	413	208	35	157948
Ealpapa:147	Ealpapa	147	1614	-23386	-108	-116	1614	26.8	382	224	30	102200
Ealpapp:147	Ealpapp	147	1615	-23385	-85	-91	1615	30.5	408	192	29	81760
Ealpp:83	Ealpp	83	2048	-22951	-218	-223	2048	26.0	471	229	40	257536
Ealppa:117	Ealppa	117	1632	-23367	-120	-127	1632	25.6	440	202	36	159377
Ealppaa:151	Ealppaa	151	1641	-23358	-155	-198	1641	27.4	434	204	30	84837
Ealppap:151	Ealppap	151	1547	-23453	-192	-200	1547	21.2	414	208	31	105872
Ealppp:117	Ealppp	117	1685	-23314	-99	-102	1685	26.5	471	226	31	120981
Ear:39	Ear	39	2022	-22977	-271	-280	2022	18.8	442	148	53	606564
Eara:60	Eara	60	2018	-22981	-226	-232	2018	19.6	429	156	46	343747
Earaa:88	Earaa	88	1913	-23086	-186	-195	1913	26.0	375	151	36	217969
Earaad:123	Earaad	123	1534	-23465	-92	-98	1534	28.0	323	182	30	115657
Earaav:123	Earaav	123	1541	-23458	-88	-101	1541	26.4	346	148	30	115202
Earap:88	Earap	88	1930	-23069	-246	-269	1930	25.2	435	164	38	236244
Earapa:121	Earapa	121	1565	-23434	-88	-90	1565	19.3	362	189	34	142216
Earapp:121	Earapp	121	1691	-23308	-34	-41	1691	16.6	399	172	34	136221
Earp:60	Earp	60	1976	-23023	-404	-408	1976	31.1	484	143	44	380098
Earpa:86	Earpa	86	1991	-23008	-205	-229	1991	34.7	448	167	37	221720
Earpaa:123	Earpaa	123	1610	-23389	-58	-71	1610	26.0	381	166	32	132822
Earpap:123	Earpap	123	1618	-23381	-33	-44	1618	27.9	414	149	31	122394
Earpp:86	Earpp	86	1911	-23088	-212	-227	1911	36.6	483	166	38	252734
Earppa:133	Earppa	133	1601	-23398	-88	-95	1601	33.1	422	155	31	115015
Earppp:133	Earppp	133	1631	-23368	-77	-82	1631	35.7	446	118	33	136090
Ep:24	Ep	24	1906	-23093	-547	-553	1906	31.7	495	148	57	712076
Epl:40	Epl	40	1974	-23025	-488	-491	1974	36.3	451	181	53	720297
Epla:60	Epla	60	1913	-23086	-255	-259	1913	21.8	425	236	46	323719
Eplaa:88	Eplaa	88	2007	-22992	-142	-137	2007	13.5	390	235	39	189734
Eplaaa:117	Eplaaa	117	1626	-23373	-78	-86	1626	14.7	318	233	34	137357
Eplaaaa:153	Eplaaaa	153	1644	-23356	10	10	1644	21.6	314	275	28	93500
Eplaaap:153	Eplaaap	153	1675	-23324	-49	-51	1675	19.0	320	228	30	94434
Eplaap:117	Eplaap	117	1631	-23368	-119	-117	1631	18.3	374	248	35	145487
Eplaapa:153	Eplaapa	153	1457	-23542	-243	-250	1457	24.3	342	266	28	88641
Eplaapp:153	Eplaapp	153	1564	-23435	-145	-140	1564	22.0	382	242	30	93840
Eplap:88	Eplap	88	2010	-22989	-208	-210	2010	14.9	454	218	39	210945
Eplapa:121	Eplapa	121	1675	-23324	-35	-37	1675	14.0	399	233	34	128933
Eplapp:121	Eplapp	121	1668	-23331	-26	-29	1668	12.2	445	242	33	115284
Eplp:60	Eplp	60	2012	-22987	-351	-360	2012	27.9	498	198	44	372358
Eplpa:85	Eplpa	85	2106	-22893	-201	-211	2106	16.4	498	197	42	248674
Eplpaa:114	Eplpaa	114	1756	-23243	-66	-72	1756	13.3	466	209	37	134122
Eplpaaa:147	Eplpaaa	147	1613	-23386	-186	-187	1613	9.4	416	226	31	79449
Eplpaap:147	Eplpaap	147	1642	-23357	-154	-150	1642	11.8	457	184	32	92666
Eplpap:114	Eplpap	114	1766	-23233	-72	-73	1766	13.4	511	185	37	166665
Eplpp:85	Eplpp	85	2099	-22900	-211	-216	2099	24.1	563	166	41	346503
Eplppa:121	Eplppa	121	1678	-23321	-29	-22	1678	26.7	581	154	36	205568
Eplppp:121	Eplppp	121	1667	-23332	-49	-54	1667	17.5	534	160	33	163494
Epr:40	Epr	40	1976	-23023	-372	-384	1976	22.8	513	171	52	706268
Epra:61	Epra	61	2011	-22988	-239	-243	2011	15.8	490	186	45	311161
Epraa:89	Epraa	89	2067	-22932	-93	-97	2067	14.0	427	168	38	180625
Epraaa:123	Epraaa	123	1643	-23356	-71	-78	1643	10.6	343	229	35	123369
Epraap:123	Epraap	123	1678	-23321	-94	-103	1678	9.7	344	177	34	131821
Eprap:89	Eprap	89	2074	-22925	-146	-153	2074	18.0	483	139	40	266438
Eprapa:124	Eprapa	124	1657	-23342	-87	-99	1657	9.8	382	185	35	125613
Eprapp:124	Eprapp	124	1718	-23281	-55	-61	1718	9.5	423	227	33	100981
Eprp:61	Eprp	61	1988	-23011	-392	-401	1988	26.4	528	153	45	472091
Eprpa:89	Eprpa	89	1935	-23064	-179	-202	1935	25.0	472	153	37	216061
Eprpaa:128	Eprpaa	128	1665	-23334	-78	-82	1665	13.2	417	144	35	143145
Eprpap:128	Eprpap	128	1620	-23379	-101	-106	1620	20.5	447	152	33	122621
Eprpp:89	Eprpp	89	1949	-23050	-277	-289	1949	27.2	517	132	39	293001
Eprppa:130	Eprppa	130	1622	-23377	-79	-82	1622	21.2	481	113	34	159946
Eprppp:130	Eprppp	130	1654	-23345	-94	-106	1654	15.4	472	154	35	139783
P2:2	P2	2	1797	-23202	-866	-866	1797	32.1	548	202	71	1373090
C:14	C	14	1980	-23019	-778	-778	1980	46.0	481	248	65	690257
Ca:26	Ca	26	1924	-23075	-559	-561	1924	46.8	396	232	58	468901
Caa:41	Caa	41	2017	-22982	-423	-427	2017	44.1	367	245	52	441411
Caaa:62	Caaa	62	2105	-22894	-417	-420	2105	48.0	364	255	45	331347
Caaaa:88	Caaaa	88	1950	-23049	-306	-317	1950	37.2	445	234	40	240392
Caaaaa:127	Caaaaa	127	1689	-23310	-38	-47	1689	38.0	465	218	34	122550
Caaaap:127	Caaaap	127	1632	-23367	-240	-224	1632	46.6	476	228	35	151614
Caaap:88	Caaap	88	2077	-22922	-382	-379	2077	52.9	451	241	40	283401
Caaapa:128	Caaapa	128	1866	-23133	-448	-359	1866	54.6	501	229	34	149529
Caaapp:128	Caaapp	128	1741	-23258	-145	-104	1741	51.2	459	267	33	132452
Caap:62	Caap	62	1982	-23017	-431	-439	1982	43.2	438	227	43	311975
Caapa:93	Caapa	93	3156	-21843	606	633	3156	53.2	501	283	38	242854
Caapaa:137	Caapaa	137	6042	-18958	3560	3657	6042	46.0	541	305	34	148716
Caapap:137	Caapap	137	7318	-17681	3417	4165	7318	51.8	547	260	31	129876
Caapp:93	Caapp	93	3114	-21885	751	778	3114	46.2	482	275	37	243427
Caappd:137	Caappd	137	5277	-19722	2731	2908	5277	50.0	513	274	31	113830
Caappv:137	Caappv	137	5143	-19856	2970	2972	5143	51.8	481	311	31	116512
Cap:41	Cap	41	1950	-23049	-577	-579	1950	49.2	447	201	52	445764
Capa:64	Capa	64	2150	-22849	-743	-758	2150	52.5	466	200	45	364784
Capaa:100	Capaa	100	1863	-23136	-287	-260	1863	46.6	524	171	39	281000
Capaaa:150	Capaaa	150	1642	-23357	-172	-179	1642	45.0	506	147	30	134424
Capaap:150	Capaap	150	1701	-23299	-174	-170	1701	42.5	549	173	32	148216
Capap:100	Capap	100	1911	-23088	-387	-272	1911	44.8	557	207	39	306707
Capapa:149	Capapa	149	1837	-23162	-433	-247	1837	43.7	510	202	34	139402
Capapp:149	Capapp	149	2300	-22699	-496	-99	2300	41.8	559	213	31	146536
Capp:64	Capp	64	2057	-22942	-326	-331	2057	47.1	521	216	43	344951
Cappa:101	Cappa	101	5886	-19113	3273	3318	5886	51.2	506	205	36	202597
Cappaa:148	Cappaa	148	10994	-14005	8185	8162	10994	49.1	486	184	30	96979
Cappap:148	Cappap	148	11370	-13629	8394	8397	11370	51.8	532	205	31	108434
Cappp:101	Cappp	101	6630	-18369	3828	4003	6630	49.7	543	246	37	247277
Capppa:150	Capppa	150	13001	-11998	9201	9316	13001	52.1	542	251	30	105737
Capppp:150	Capppp	150	12913	-12086	9750	9869	12913	48.6	573	219	31	134810
Cp:26	Cp	26	1972	-23027	-712	-714	1972	42.8	499	266	60	617274
Cpa:42	Cpa	42	2029	-22970	-616	-627	2029	44.0	456	295	53	557275
Cpaa:64	Cpaa	64	2135	-22864	-435	-447	2135	45.6	433	298	46	404482
Cpaaa:90	Cpaaa	90	1988	-23011	-204	-210	1988	36.7	443	281	40	253544
Cpaaaa:130	Cpaaaa	130	1641	-23358	-108	-110	1641	35.2	459	255	35	140061
Cpaaap:130	Cpaaap	130	1788	-23211	-246	-201	1788	41.3	499	279	35	164261
Cpaap:90	Cpaap	90	2138	-22861	-360	-341	2138	45.3	465	323	40	326373
Cpaapa:127	Cpaapa	127	1692	-23307	-139	-137	1692	40.5	453	319	34	164450
Cpaapp:127	Cpaapp	127	1801	-23198	-141	-125	1801	43.0	499	332	34	179546
Cpap:64	Cpap	64	2122	-22877	-438	-442	2122	46.7	505	278	44	373874
Cpapa:90	Cpapa	90	3593	-21406	1304	1321	3593	39.5	514	333	37	320937
Cpapaa:149	Cpapaa	149	4617	-20382	2435	2431	4617	32.2	490	299	32	126511
Cpapap:149	Cpapap	149	6457	-18543	3630	3821	6457	36.8	538	302	30	155004
Cpapp:90	Cpapp	90	2869	-22130	473	481	2869	43.7	541	302	41	369205
Cpappd:132	Cpappd	132	6516	-18483	4046	4090	6516	36.9	576	286	35	230441
Cpappv:132	Cpappv	132	7227	-17772	4204	4656	7227	45.8	573	260	33	162563
Cpp:42	Cpp	42	1981	-23018	-615	-616	1981	44.0	530	252	53	591135
Cppa:66	Cppa	66	2112	-22887	-449	-457	2112	30.2	522	284	46	504548
Cppaa:100	Cppaa	100	1867	-23133	-224	-206	1867	25.9	560	225	42	450585
Cppaaa:155	Cppaaa	155	1632	-23368	-339	-338	1632	35.0	536	190	30	143949
Cppaap:155	Cppaap	155	1779	-23221	-41	-39	1779	26.0	510	186	34	148606
Cppap:100	Cppap	100	1852	-23147	-265	-271	1852	35.0	579	203	42	468923
Cppapa:153	Cppapa	153	2156	-22843	346	345	2156	34.6	584	180	31	189742
Cppapp:153	Cppapp	153	1750	-23249	-83	-78	1750	30.0	553	138	31	161230
Cppp:66	Cppp	66	2065	-22934	-491	-500	2065	40.3	557	257	46	508958
Cpppa:100	Cpppa	100	3302	-21697	966	970	3302	31.5	540	265	41	396347
Cpppaa:148	Cpppaa	148	5174	-19826	2901	2898	5174	25.7	507	240	34	167916
Cpppap:148	Cpppap	148	6292	-18707	3369	3665	6292	32.0	553	229	33	207326
Cpppp:100	Cpppp	100	3710	-21289	1236	1338	3710	41.9	553	248	40	372966
Cppppa:148	Cppppa	148	7769	-17230	4459	4692	7769	35.6	541	258	35	217094
Cppppp:148	Cppppp	148	9081	-15918	5212	5732	9081	43.3	563	247	34	198169
P3:14	P3	14	1909	-23091	-792	-798	1909	32.7	564	179	62	811012
D:31	D	31	1915	-23085	-840	-841	1915	30.9	580	221	55	598021
Da:53	Da	53	2025	-22974	-611	-625	2025	34.9	577	177	47	273230
Daa:85	Daa	85	1972	-23027	-260	-267	1972	37.7	548	129	39	171054
Daaa:126	Daaa	126	1669	-23330	-86	-92	1669	30.7	529	117	35	121745
Daap:126	Daap	126	1652	-23347	-112	-111	1652	41.4	531	115	34	108238
Dap:85	Dap	85	2114	-22885	-442	-458	2114	37.9	568	185	41	173635
Dapa:118	Dapa	118	1727	-23272	-54	-72	1727	37.6	474	149	34	110215
Dapp:118	Dapp	118	1719	-23280	-150	-169	1719	38.5	508	165	35	125732
Dp:53	Dp	53	2049	-22950	-799	-810	2049	29.6	578	245	49	318891
Dpa:86	Dpa	86	2154	-22845	-370	-382	2154	20.5	550	229	39	144810
Dpaa:122	Dpaa	122	1733	-23266	-89	-100	1733	25.7	542	159	34	105525
Dpap:122	Dpap	122	1634	-23365	-163	-174	1634	20.7	534	188	34	120847
Dpp:86	Dpp	86	2165	-22834	-551	-568	2165	29.8	575	214	42	185790
Dppa:118	Dppa	118	1722	-23277	-135	-146	1722	23.5	506	205	33	86163
Dppp:118	Dppp	118	1697	-23302	-164	-175	1697	28.4	487	157	36	116395
P4:31	P4	31	1919	-23080	-562	-569	1919	30.8	552	125	51	502138
Z2:72	Z2	72	1804	-23195	-274	-284	1804	35.6	507	115	36	115003
Z3:72	Z3	72	1911	-23088	-241	-247	1911	26.4	459	104	34	84728
