# Supplementary material for: Quantitative Differences in Nuclear β-catenin and TCF Pattern Embryonic Cells in C. elegans
Source: PLoS Genet. 2015 Oct 21;11(10):e1005585. doi: 10.1371/journal.pgen.1005585 (PMC4619327; doi:10.1371/journal.pgen.1005585)
Supplement: S1 Data — For each cell analyzed, birth time is given in column 3 and the average nuclear reporter intensity over the lifetime of the cell (corrected for background) is given in column 7 (“blot”). For information on each embryo’s strain information and experimental conditions, refer to S2 Table. (ZIP) [file pgen.1005585.s005.zip › CAs/CA20120308_ceh-13_lit-1i_L4.csv]

cellTime	cell	time	none	global	local	blot	cross	z	x	y	size	gweight
ABa:1	ABa	1	13192	-11808	-197	-197	13192	31.2	186	241	86	2893413
ABal:6	ABal	6	12462	-12537	-211	-211	12462	28.2	166	275	71	2379842
ABala:15	ABala	15	12198	-12801	-217	-218	12198	32.1	137	237	67	2413454
ABalaa:26	ABalaa	26	11893	-13106	-192	-192	11893	35.4	116	243	58	1903580
ABalaaa:43	ABalaaa	43	11797	-13202	-142	-141	11797	34.0	131	202	52	1272746
ABalaaaa:63	ABalaaaa	63	11377	-13622	-81	-83	11377	28.7	113	210	44	695970
ABalaaaal:90	ABalaaaal	90	11181	-13818	-70	-74	11181	23.8	107	232	38	610308
ABalaaaala:123	ABalaaaala	123	11910	-13089	-63	-83	11910	26.6	104	235	32	424296
ABalaaaalp:123	ABalaaaalp	123	11769	-13230	-147	-155	11769	21.8	154	232	30	349698
ABalaaaar:90	ABalaaaar	90	11146	-13853	-79	-85	11146	26.4	119	190	38	603269
ABalaaaarl:123	ABalaaaarl	123	11763	-13236	-146	-143	11763	22.3	115	204	33	431766
ABalaaaarr:123	ABalaaaarr	123	11913	-13086	14	6	11913	20.1	154	189	31	394587
ABalaaap:63	ABalaaap	63	11385	-13614	-64	-68	11385	24.6	177	226	43	523334
ABalaaapa:88	ABalaaapa	88	11144	-13855	-89	-91	11144	19.9	166	203	39	578499
ABalaaapal:123	ABalaaapal	123	11884	-13115	-1	-7	11884	18.1	190	209	32	347020
ABalaaapar:123	ABalaaapar	123	11835	-13164	-94	-111	11835	22.7	190	163	32	402719
ABalaaapp:88	ABalaaapp	88	11124	-13875	-66	-73	11124	18.9	226	211	38	439031
ABalaaappl:121	ABalaaappl	121	11820	-13179	-25	-34	11820	19.5	218	173	31	321278
ABalaaappr:121	ABalaaappr	121	11674	-13325	-104	-113	11674	17.8	261	179	30	265478
ABalaap:43	ABalaap	43	11798	-13201	-207	-210	11798	39.1	130	268	50	1250497
ABalaapa:63	ABalaapa	63	11420	-13579	-123	-124	11420	39.2	126	232	45	780883
ABalaapaa:90	ABalaapaa	90	11259	-13740	-78	-91	11259	33.9	104	248	39	648247
ABalaapaaa:123	ABalaapaaa	123	11972	-13027	-133	-161	11972	34.6	102	259	31	429146
ABalaapaap:123	ABalaapaap	123	11875	-13124	-58	-56	11875	32.3	128	220	30	365121
ABalaapap:90	ABalaapap	90	11257	-13742	-150	-164	11257	40.8	127	221	38	648825
ABalaapapa:123	ABalaapapa	123	11935	-13064	-190	-212	11935	40.9	111	236	31	429292
ABalaapapp:123	ABalaapapp	123	11887	-13112	-150	-177	11887	39.6	128	198	30	388521
ABalaapp:63	ABalaapp	63	11465	-13534	-142	-153	11465	38.1	174	258	45	689466
ABalaappa:86	ABalaappa	86	11222	-13777	-53	-62	11222	30.7	153	223	36	516945
ABalaappaa:120	ABalaappaa	120	11713	-13286	-70	-71	11713	28.6	160	224	30	347799
ABalaappap:120	ABalaappap	120	11806	-13193	-6	-34	11806	26.6	172	174	30	359402
ABalaappp:86	ABalaappp	86	11174	-13825	-100	-108	11174	29.4	213	227	39	467603
ABalaapppa:117	ABalaapppa	117	11652	-13347	-81	-85	11652	26.2	202	207	31	344394
ABalaapppp:117	ABalaapppp	117	11643	-13356	-67	-75	11643	27.6	245	202	33	335086
ABalap:26	ABalap	26	11903	-13096	-207	-207	11903	32.8	189	169	58	1635725
ABalapa:43	ABalapa	43	11812	-13187	-215	-215	11812	36.3	189	142	51	1224497
ABalapaa:62	ABalapaa	62	11390	-13609	-101	-102	11390	30.4	155	155	45	672463
ABalapaaa:90	ABalapaaa	90	11145	-13854	-57	-58	11145	18.1	164	164	39	568565
ABalapaaaa:123	ABalapaaaa	123	11815	-13185	-46	-40	11815	14.0	185	158	34	395874
ABalapaaap:123	ABalapaaap	123	11790	-13209	-60	-62	11790	11.1	168	201	32	387585
ABalapaap:90	ABalapaap	90	11095	-13904	-72	-76	11095	12.1	222	184	39	438144
ABalapaapa:122	ABalapaapa	122	11776	-13223	-53	-49	11776	11.7	224	184	32	330191
ABalapaapp:122	ABalapaapp	122	11808	-13191	7	4	11808	13.5	245	222	30	252894
ABalapap:62	ABalapap	62	11394	-13605	-106	-109	11394	26.6	212	176	43	505671
ABalapapa:86	ABalapapa	86	11174	-13825	-44	-48	11174	17.3	201	135	38	476072
ABalapapaa:118	ABalapapaa	118	11593	-13406	-111	-105	11593	18.3	202	129	32	399705
ABalapapap:118	ABalapapap	118	11611	-13388	-105	-105	11611	11.7	234	138	33	320759
ABalapapp:86	ABalapapp	86	11154	-13845	-77	-83	11154	21.6	239	163	39	455331
ABalapappa:118	ABalapappa	118	11599	-13400	-86	-91	11599	19.9	239	138	30	299035
ABalapappp:118	ABalapappp	118	11642	-13357	-72	-84	11642	27.1	261	160	32	342072
ABalapp:43	ABalapp	43	11871	-13128	-170	-169	11871	36.9	220	232	51	1101124
ABalappa:62	ABalappa	62	11389	-13610	-178	-189	11389	34.1	186	213	43	602332
ABalappaa:91	ABalappaa	91	11242	-13757	-132	-139	11242	34.8	134	176	38	604552
ABalappaaa:127	ABalappaaa	127	11924	-13075	-161	-162	11924	30.2	110	190	30	333093
ABalappaap:127	ABalappaap	127	11988	-13011	-60	-60	11988	32.3	142	158	30	393060
ABalappap:91	ABalappap	91	11207	-13792	-108	-123	11207	32.2	184	192	37	505159
ABalappapa:124	ABalappapa	124	11881	-13118	-159	-160	11881	33.8	156	192	29	337047
ABalappapp:124	ABalappapp	124	11932	-13067	-73	-95	11932	31.8	197	184	29	322773
ABalappp:62	ABalappp	62	11436	-13563	-106	-107	11436	31.0	260	243	45	487456
ABalapppa:86	ABalapppa	86	11134	-13865	-68	-78	11134	23.8	255	226	36	328625
ABalapppaa:121	ABalapppaa	121	11784	-13215	-8	-22	11784	21.4	254	204	30	276985
ABalapppap:121	ABalapppap	121	11855	-13144	105	103	11855	16.0	279	237	29	184194
ABalapppp:86	ABalapppp	86	11165	-13834	-74	-77	11165	27.5	294	218	38	331258
ABalappppa:116	ABalappppa	116	11535	-13464	-152	-158	11535	31.3	278	186	31	284612
ABalappppp:116	ABalappppp	116	11588	-13411	-50	-61	11588	24.8	300	191	32	245045
ABalp:15	ABalp	15	12209	-12790	-237	-242	12209	32.6	192	330	68	2240750
ABalpa:26	ABalpa	26	11909	-13090	-147	-147	11909	25.2	153	314	59	1644079
ABalpaa:42	ABalpaa	42	11824	-13175	-61	-61	11824	19.7	136	247	52	1043373
ABalpaaa:59	ABalpaaa	59	11484	-13515	-57	-62	11484	29.9	106	270	43	662674
ABalpaaaa:90	ABalpaaaa	90	11221	-13778	-78	-86	11221	27.7	101	273	37	615629
ABalpaaaaa:124	ABalpaaaaa	124	11855	-13144	-101	-96	11855	26.5	91	266	31	373588
ABalpaaaap:124	ABalpaaaap	124	12000	-12999	-90	-115	12000	32.4	114	285	32	473896
ABalpaaap:90	ABalpaaap	90	11223	-13776	-152	-159	11223	29.5	130	324	37	570920
ABalpaaapa:126	ABalpaaapa	126	11997	-13002	-223	-259	11997	36.9	128	306	30	383641
ABalpaaapp:126	ABalpaaapp	126	12078	-12922	-97	-141	12078	38.4	160	327	32	464903
ABalpaap:59	ABalpaap	59	11449	-13550	-78	-81	11449	18.8	141	275	46	597064
ABalpaapa:85	ABalpaapa	85	11150	-13849	-137	-140	11150	18.0	126	251	41	561516
ABalpaapaa:114	ABalpaapaa	114	11635	-13364	-33	-34	11635	23.6	100	291	33	397579
ABalpaapap:114	ABalpaapap	114	11584	-13415	-83	-89	11584	15.8	137	297	37	499377
ABalpaapp:85	ABalpaapp	85	11161	-13838	-115	-116	11161	22.0	173	279	38	487182
ABalpaappa:120	ABalpaappa	120	11780	-13219	-93	-112	11780	23.1	138	261	32	435521
ABalpaappp:120	ABalpaappp	120	11778	-13221	-16	-20	11778	17.8	172	266	32	363938
ABalpap:42	ABalpap	42	11832	-13167	-136	-137	11832	27.4	160	338	54	1248241
ABalpapa:61	ABalpapa	61	11492	-13507	-63	-66	11492	26.5	129	322	44	597822
ABalpapaa:85	ABalpapaa	85	11196	-13803	-77	-81	11196	21.5	121	307	38	555967
ABalpapaaa:117	ABalpapaaa	117	11827	-13172	25	24	11827	27.6	121	324	31	455008
ABalpapaap:117	ABalpapaap	117	11683	-13316	-155	-172	11683	30.5	158	351	35	631363
ABalpapap:85	ABalpapap	85	11196	-13803	-57	-59	11196	19.2	163	328	41	589066
ABalpapapa:115	ABalpapapa	115	11619	-13380	-108	-116	11619	20.1	159	335	35	557795
ABalpapapp:115	ABalpapapp	115	11614	-13385	-98	-100	11614	23.6	185	365	35	611124
ABalpapp:61	ABalpapp	61	11514	-13486	-192	-195	11514	35.4	182	343	48	781381
ABalpappa:83	ABalpappa	83	11210	-13789	-106	-120	11210	24.1	192	328	40	513173
ABalpappaa:111	ABalpappaa	111	11493	-13506	-186	-192	11493	26.4	156	292	33	479536
ABalpappap:111	ABalpappap	111	11493	-13506	-153	-157	11493	21.9	206	322	36	556696
ABalpappp:83	ABalpappp	83	11202	-13797	-149	-151	11202	30.9	187	360	41	624371
ABalpapppa:113	ABalpapppa	113	11619	-13380	-137	-161	11619	29.9	185	331	36	627640
ABalpapppp:113	ABalpapppp	113	11551	-13448	-114	-127	11551	24.3	227	351	33	447271
ABalpp:26	ABalpp	26	11860	-13139	-87	-87	11860	16.5	232	317	59	1188478
ABalppa:42	ABalppa	42	11742	-13257	-97	-94	11742	12.2	201	296	54	881766
ABalppaa:61	ABalppaa	61	11409	-13590	-32	-35	11409	12.9	170	309	46	522997
ABalppaaa:87	ABalppaaa	87	11156	-13843	-73	-75	11156	13.1	171	255	38	608053
ABalppaaaa:124	ABalppaaaa	124	11905	-13094	-41	-46	11905	17.0	125	240	35	633682
ABalppaaap:124	ABalppaaap	124	11829	-13170	-99	-125	11829	11.0	148	263	32	484225
ABalppaap:87	ABalppaap	87	11148	-13851	-58	-58	11148	8.0	202	288	42	508426
ABalppaapa:118	ABalppaapa	118	11668	-13331	-37	-48	11668	11.1	169	303	35	548644
ABalppaapp:118	ABalppaapp	118	11563	-13436	-121	-127	11563	10.6	223	302	33	407269
ABalppap:61	ABalppap	61	11420	-13579	-106	-109	11420	19.3	227	323	45	478940
ABalppapa:83	ABalppapa	83	11146	-13853	-119	-121	11146	15.5	216	269	37	363521
ABalppapaa:113	ABalppapaa	113	11573	-13426	2	8	11573	10.0	182	225	32	398982
ABalppapap:113	ABalppapap	113	11540	-13460	-40	-47	11540	7.7	206	257	33	380091
ABalppapp:83	ABalppapp	83	11140	-13859	-120	-124	11140	18.4	245	318	40	391934
ABalppappa:112	ABalppappa	112	11539	-13460	-52	-55	11539	16.7	211	254	32	375292
ABalppappp:112	ABalppappp	112	11495	-13504	-112	-119	11495	18.7	244	304	36	453106
ABalppp:42	ABalppp	42	11800	-13199	-143	-144	11800	23.2	243	358	53	1024230
ABalpppa:59	ABalpppa	59	11457	-13542	-47	-50	11457	22.2	197	364	46	629128
ABalpppaa:87	ABalpppaa	87	11113	-13886	-64	-68	11113	8.9	254	273	39	361790
ABalpppaaa:122	ABalpppaaa	122	11769	-13230	-78	-74	11769	7.0	219	221	33	374511
ABalpppaap:122	ABalpppaap	122	11749	-13250	-57	-67	11749	5.8	243	266	33	358465
ABalpppap:87	ABalpppap	87	11128	-13871	-44	-46	11128	11.5	275	327	40	378624
ABalpppapa:119	ABalpppapa	119	11634	-13365	-68	-72	11634	14.8	242	256	31	318768
ABalpppapp:119	ABalpppapp	119	11717	-13282	-7	-14	11717	15.0	280	299	33	301557
ABalpppp:59	ABalpppp	59	11526	-13473	-113	-116	11526	29.9	250	373	46	656113
ABalppppa:85	ABalppppa	85	11234	-13765	-60	-63	11234	22.8	236	368	40	456603
ABalppppaa:115	ABalppppaa	115	11591	-13408	-27	-32	11591	12.8	224	342	34	353593
ABalppppap:115	ABalppppap	115	11557	-13442	-97	-102	11557	15.8	269	348	36	374525
ABalppppp:85	ABalppppp	85	11170	-13829	-56	-60	11170	18.2	281	353	39	387416
ABalpppppa:119	ABalpppppa	119	11703	-13296	-2	-10	11703	10.0	258	330	32	292557
ABalpppppp:119	ABalpppppp	119	11652	-13347	-5	-11	11652	7.5	276	291	30	210652
ABar:6	ABar	6	12484	-12516	-239	-239	12484	35.1	249	158	76	2587693
ABara:15	ABara	15	12202	-12797	-282	-282	12202	43.4	260	182	67	2067961
ABaraa:26	ABaraa	26	11966	-13033	-329	-330	11966	49.1	209	232	60	1852925
ABaraaa:42	ABaraaa	42	11916	-13083	-257	-257	11916	50.3	203	202	52	1235624
ABaraaaa:61	ABaraaaa	61	11465	-13534	-156	-162	11465	47.8	204	158	44	743273
ABaraaaaa:89	ABaraaaaa	89	11226	-13773	-232	-242	11226	53.6	195	204	37	519591
ABaraaaaaa:123	ABaraaaaaa	123	11940	-13059	-228	-260	11940	56.1	189	273	32	395118
ABaraaaaap:123	ABaraaaaap	123	12031	-12969	-116	-141	12031	53.3	170	236	33	435739
ABaraaaap:89	ABaraaaap	89	11245	-13754	-137	-152	11245	48.5	197	147	38	630585
ABaraaaapa:125	ABaraaaapa	125	12006	-12993	-157	-199	12006	44.0	155	174	32	489176
ABaraaaapp:125	ABaraaaapp	125	11992	-13007	-163	-174	11992	48.9	174	184	32	456580
ABaraaap:61	ABaraaap	61	11508	-13491	-260	-271	11508	47.3	210	213	46	717371
ABaraaapa:84	ABaraaapa	84	11249	-13750	-203	-222	11249	43.3	192	226	39	643906
ABaraaapaa:121	ABaraaapaa	121	11870	-13130	-146	-169	11870	40.8	147	236	31	449543
ABaraaapap:121	ABaraaapap	121	11933	-13066	-144	-151	11933	43.8	190	219	34	536652
ABaraaapp:84	ABaraaapp	84	11264	-13735	-294	-306	11264	46.2	171	182	40	605118
ABaraaappa:114	ABaraaappa	114	11695	-13304	-250	-292	11695	47.4	145	259	35	517198
ABaraaappp:114	ABaraaappp	114	11789	-13210	-76	-88	11789	48.6	151	207	34	486553
ABaraap:42	ABaraap	42	11897	-13102	-290	-292	11897	52.1	244	282	51	1103662
ABaraapa:61	ABaraapa	61	11522	-13477	-252	-268	11522	54.6	227	236	44	598311
ABaraapaa:86	ABaraapaa	86	11285	-13714	-212	-227	11285	46.2	149	258	39	649098
ABaraapaaa:119	ABaraapaaa	119	11879	-13120	-144	-161	11879	39.9	115	280	33	494464
ABaraapaap:119	ABaraapaap	119	11744	-13255	-195	-232	11744	40.2	160	276	33	549069
ABaraapap:86	ABaraapap	86	11235	-13764	-206	-218	11235	46.0	160	313	40	676868
ABaraapapa:120	ABaraapapa	120	11789	-13211	-298	-332	11789	44.8	162	312	34	569085
ABaraapapp:120	ABaraapapp	120	11966	-13033	-132	-153	11966	45.0	208	354	35	553072
ABaraapp:61	ABaraapp	61	11544	-13455	-236	-240	11544	54.2	281	291	44	590614
ABaraappa:84	ABaraappa	84	11311	-13688	-241	-242	11311	53.4	202	288	40	520985
ABaraappaa:114	ABaraappaa	114	11722	-13277	-142	-146	11722	51.5	165	303	34	448404
ABaraappap:114	ABaraappap	114	11746	-13253	-162	-176	11746	52.7	224	328	35	446684
ABaraappp:84	ABaraappp	84	11249	-13750	-222	-228	11249	54.7	256	311	38	506356
ABaraapppa:121	ABaraapppa	121	11906	-13093	-227	-223	11906	49.9	244	366	33	469316
ABaraapppp:121	ABaraapppp	121	11884	-13115	-223	-237	11884	55.4	276	340	32	393318
ABarap:26	ABarap	26	11948	-13051	-302	-304	11948	46.5	289	163	59	1695493
ABarapa:42	ABarapa	42	11835	-13164	-273	-273	11835	45.5	253	130	51	1272193
ABarapaa:62	ABarapaa	62	11444	-13555	-160	-164	11444	47.6	253	126	45	755382
ABarapaaa:90	ABarapaaa	90	11248	-13751	-145	-162	11248	51.3	234	152	38	615632
ABarapaaaa:124	ABarapaaaa	124	12043	-12956	-40	-64	12043	52.5	195	169	34	511411
ABarapaaap:124	ABarapaaap	124	11985	-13014	-187	-219	11985	55.0	240	182	33	437779
ABarapaap:90	ABarapaap	90	11320	-13679	-144	-155	11320	47.8	254	199	36	602988
ABarapaapa:130	ABarapaapa	130	12160	-12839	-204	-229	12160	49.5	217	200	32	455050
ABarapaapp:130	ABarapaapp	130	12262	-12737	-44	-100	12262	46.1	233	237	32	454905
ABarapap:62	ABarapap	62	11516	-13483	-161	-165	11516	44.8	283	160	46	707871
ABarapapa:85	ABarapapa	85	11285	-13714	-216	-240	11285	54.4	248	183	40	547102
ABarapapaa:116	ABarapapaa	116	11792	-13207	-97	-110	11792	54.3	196	206	32	416333
ABarapapap:116	ABarapapap	116	11692	-13307	-275	-287	11692	55.8	228	245	33	373193
ABarapapp:85	ABarapapp	85	11266	-13733	-170	-180	11266	52.5	279	224	38	515779
ABarapappa:120	ABarapappa	120	11881	-13118	-214	-259	11881	58.0	243	212	31	383936
ABarapappp:120	ABarapappp	120	11897	-13102	-201	-234	11897	57.6	278	233	34	437923
ABarapp:42	ABarapp	42	11899	-13100	-261	-265	11899	50.8	307	190	52	1116013
ABarappa:60	ABarappa	60	11546	-13453	-256	-270	11546	54.4	271	179	47	659560
ABarappaa:85	ABarappaa	85	11283	-13717	-228	-257	11283	51.3	190	234	39	619189
ABarappaaa:117	ABarappaaa	117	11804	-13195	-153	-175	11804	46.2	184	263	32	515488
ABarappaap:117	ABarappaap	117	11734	-13265	-254	-284	11734	46.2	217	300	33	549922
ABarappap:85	ABarappap	85	11318	-13681	-205	-228	11318	56.3	253	243	40	557048
ABarappapa:116	ABarappapa	116	11850	-13149	-112	-147	11850	54.6	209	284	36	589477
ABarappapp:116	ABarappapp	116	11817	-13182	-185	-200	11817	57.3	263	288	35	554467
ABarappp:60	ABarappp	60	11530	-13469	-227	-237	11530	51.6	335	201	46	612760
ABarapppa:83	ABarapppa	83	11279	-13720	-180	-201	11279	53.3	286	247	38	525876
ABarapppaa:114	ABarapppaa	114	11639	-13360	-179	-202	11639	45.5	223	258	31	461131
ABarapppap:114	ABarapppap	114	11640	-13359	-204	-226	11640	49.5	257	275	34	487538
ABarapppp:83	ABarapppp	83	11293	-13707	-268	-282	11293	55.6	320	284	41	508073
ABarappppa:113	ABarappppa	113	11651	-13348	-177	-199	11651	48.6	265	310	37	611930
ABarappppp:113	ABarappppp	113	11717	-13282	-229	-258	11717	52.6	306	330	33	496075
ABarp:15	ABarp	15	12137	-12862	-166	-166	12137	22.9	332	144	70	1854732
ABarpa:26	ABarpa	26	11909	-13090	-144	-144	11909	25.8	290	102	59	1579495
ABarpaa:42	ABarpaa	42	11833	-13166	-99	-98	11833	26.0	249	100	52	1127866
ABarpaaa:62	ABarpaaa	62	11413	-13586	-143	-142	11413	35.5	212	108	46	786526
ABarpaaaa:88	ABarpaaaa	88	11204	-13795	-108	-115	11204	40.3	182	125	40	683573
ABarpaaaaa:122	ABarpaaaaa	122	11965	-13034	-23	-29	11965	43.9	183	127	32	448824
ABarpaaaap:122	ABarpaaaap	122	11846	-13153	-94	-113	11846	39.1	142	160	32	480085
ABarpaaap:88	ABarpaaap	88	11124	-13875	-124	-130	11124	28.8	179	115	39	609354
ABarpaaapa:120	ABarpaaapa	120	11806	-13193	37	31	11806	25.0	141	158	33	432877
ABarpaaapp:120	ABarpaaapp	120	11691	-13308	-100	-93	11691	23.9	175	124	32	399758
ABarpaap:62	ABarpaap	62	11398	-13601	-93	-97	11398	20.7	239	123	46	563367
ABarpaapa:85	ABarpaapa	85	11182	-13817	-103	-107	11182	28.9	240	83	39	528138
ABarpaapaa:116	ABarpaapaa	116	11665	-13334	-73	-82	11665	33.7	207	95	32	400374
ABarpaapap:116	ABarpaapap	116	11640	-13359	-5	-14	11640	20.8	225	94	34	404402
ABarpaapp:85	ABarpaapp	85	11186	-13813	-99	-111	11186	28.3	215	140	38	483905
ABarpaappa:117	ABarpaappa	117	11645	-13354	-103	-115	11645	31.0	188	152	31	351612
ABarpaappp:117	ABarpaappp	117	11679	-13321	-39	-48	11679	25.8	215	121	32	406249
ABarpap:42	ABarpap	42	11812	-13187	-121	-121	11812	32.4	299	183	52	1051252
ABarpapa:61	ABarpapa	61	11436	-13563	-128	-131	11436	33.9	251	171	46	662595
ABarpapaa:87	ABarpapaa	87	11187	-13812	-164	-183	11187	39.5	203	161	38	577845
ABarpapaaa:121	ABarpapaaa	121	11786	-13213	-130	-154	11786	38.2	184	155	33	456469
ABarpapaap:121	ABarpapaap	121	11892	-13107	-104	-146	11892	46.0	204	156	32	423817
ABarpapap:87	ABarpapap	87	11185	-13814	-138	-145	11185	38.8	240	201	38	507360
ABarpapapa:118	ABarpapapa	118	11661	-13338	-177	-193	11661	40.5	216	180	33	415763
ABarpapapp:118	ABarpapapp	118	11761	-13238	-166	-186	11761	48.7	239	156	32	356243
ABarpapp:61	ABarpapp	61	11515	-13484	-25	-27	11515	32.2	317	201	46	512316
ABarpappa:83	ABarpappa	83	11185	-13814	-68	-81	11185	29.5	249	173	37	451103
ABarpappaa:118	ABarpappaa	118	11737	-13262	-70	-87	11737	31.7	230	141	30	342738
ABarpappap:118	ABarpappap	118	11646	-13353	-126	-132	11646	35.2	229	197	34	402651
ABarpappp:83	ABarpappp	83	11189	-13810	-112	-125	11189	35.1	289	178	41	475702
ABarpapppa:112	ABarpapppa	112	11641	-13358	-62	-77	11641	38.9	230	140	32	365543
ABarpapppp:112	ABarpapppp	112	11648	-13351	-56	-59	11648	38.6	267	169	33	315844
ABarpp:26	ABarpp	26	11898	-13101	-86	-86	11898	21.2	404	123	59	1323450
ABarppa:43	ABarppa	43	11760	-13239	-100	-98	11760	16.7	335	114	53	932737
ABarppaa:61	ABarppaa	61	11371	-13628	-45	-43	11371	13.8	282	121	46	464072
ABarppaaa:87	ABarppaaa	87	11167	-13832	-107	-121	11167	24.8	264	96	39	467226
ABarppaaaa:120	ABarppaaaa	120	11845	-13154	-4	-15	11845	29.3	239	78	34	428762
ABarppaaap:120	ABarppaaap	120	11706	-13293	-116	-121	11706	24.7	273	81	33	375579
ABarppaap:87	ABarppaap	87	11120	-13880	-84	-86	11120	17.8	282	128	40	447590
ABarppaapa:118	ABarppaapa	118	11679	-13320	-62	-73	11679	26.3	274	122	32	362578
ABarppaapp:118	ABarppaapp	118	11550	-13449	-124	-129	11550	17.0	289	152	30	226764
ABarppap:61	ABarppap	61	11390	-13609	-56	-55	11390	14.7	351	151	45	365065
ABarppapa:83	ABarppapa	83	11174	-13825	-78	-87	11174	24.5	291	148	37	373946
ABarppapaa:117	ABarppapaa	117	11621	-13378	-142	-156	11621	34.3	251	123	31	381417
ABarppapap:117	ABarppapap	117	11773	-13226	-43	-55	11773	34.4	280	93	33	402399
ABarppapp:83	ABarppapp	83	11154	-13845	-84	-87	11154	26.8	340	175	41	404999
ABarppappa:113	ABarppappa	113	11537	-13462	-127	-125	11537	35.2	290	140	33	368403
ABarppappp:113	ABarppappp	113	11521	-13478	-99	-106	11521	30.7	322	153	33	300037
ABarppp:43	ABarppp	43	11794	-13205	-117	-119	11794	25.1	400	141	53	1017156
ABarpppa:61	ABarpppa	61	11413	-13586	-119	-120	11413	30.8	318	139	44	498581
ABarpppaa:86	ABarpppaa	86	11236	-13763	-116	-123	11236	37.9	242	109	39	560197
ABarpppaaa:119	ABarpppaaa	119	11721	-13278	-108	-115	11721	33.3	181	113	33	452301
ABarpppaap:119	ABarpppaap	119	11739	-13260	-119	-118	11739	42.1	214	94	34	447394
ABarpppap:86	ABarpppap	86	11227	-13772	-191	-201	11227	44.2	283	117	39	499068
ABarpppapa:115	ABarpppapa	115	11671	-13328	-162	-201	11671	45.1	246	90	32	381968
ABarpppapp:115	ABarpppapp	115	11652	-13347	-219	-239	11652	51.3	272	117	36	451864
ABarpppp:61	ABarpppp	61	11457	-13542	-64	-65	11457	26.6	391	155	47	502180
ABarppppa:82	ABarppppa	82	11235	-13764	-124	-139	11235	40.9	309	153	40	485646
ABarppppaa:114	ABarppppaa	114	11636	-13363	-206	-238	11636	45.5	237	124	32	352641
ABarppppap:114	ABarppppap	114	11634	-13365	-195	-227	11634	42.9	277	106	34	378677
ABarppppp:82	ABarppppp	82	11200	-13799	-115	-124	11200	34.2	357	146	42	476934
ABarpppppa:111	ABarpppppa	111	11576	-13424	-176	-204	11576	41.7	309	116	34	376058
ABarpppppp:111	ABarpppppp	111	11595	-13404	-149	-155	11595	40.8	348	138	35	362230
ABp:1	ABp	1	13182	-11817	-187	-187	13182	33.0	365	136	83	2619347
ABpl:6	ABpl	6	12466	-12533	-83	-83	12466	19.1	348	253	71	1413343
ABpla:16	ABpla	16	12108	-12891	-60	-60	12108	12.8	262	246	67	1292060
ABplaa:26	ABplaa	26	11849	-13150	-76	-76	11849	16.2	226	190	59	1218459
ABplaaa:41	ABplaaa	41	11763	-13236	-69	-69	11763	17.6	194	160	52	1025741
ABplaaaa:59	ABplaaaa	59	11440	-13559	-59	-59	11440	17.9	158	189	46	620496
ABplaaaaa:83	ABplaaaaa	83	11133	-13866	-47	-50	11133	11.0	232	183	38	394101
ABplaaaaaa:118	ABplaaaaaa	118	11686	-13313	-2	-3	11686	11.4	279	131	31	355344
ABplaaaaap:118	ABplaaaaap	118	11602	-13397	-99	-105	11602	14.3	309	95	35	468783
ABplaaaap:83	ABplaaaap	83	11126	-13873	-46	-47	11126	8.7	278	195	37	317310
ABplaaaapa:118	ABplaaaapa	118	11592	-13407	-74	-71	11592	10.5	319	138	33	387310
ABplaaaapp:118	ABplaaaapp	118	11615	-13384	-59	-61	11615	10.3	353	104	31	342907
ABplaaap:59	ABplaaap	59	11428	-13571	-58	-61	11428	11.5	217	198	44	413331
ABplaaapa:83	ABplaaapa	83	11102	-13897	-65	-67	11102	10.1	277	144	37	347077
ABplaaapaa:117	ABplaaapaa	117	11609	-13390	-71	-72	11609	19.4	310	65	30	348761
ABplaaapap:117	ABplaaapap	117	11616	-13383	-67	-74	11616	17.5	356	74	34	438154
ABplaaapp:83	ABplaaapp	83	11089	-13910	-98	-100	11089	10.2	322	162	39	322859
ABplaaappa:114	ABplaaappa	114	11573	-13426	-10	-19	11573	14.0	385	81	33	409497
ABplaaappp:114	ABplaaappp	114	11585	-13414	-91	-103	11585	20.0	416	88	36	471619
ABplaap:41	ABplaap	41	11810	-13189	-24	-24	11810	19.8	245	236	53	784914
ABplaapa:59	ABplaapa	59	11414	-13585	-51	-52	11414	11.9	246	251	45	370476
ABplaapaa:82	ABplaapaa	82	11120	-13879	-52	-51	11120	12.4	307	210	37	316690
ABplaapaaa:116	ABplaapaaa	116	11589	-13410	-42	-50	11589	20.1	332	127	32	413388
ABplaapaap:116	ABplaapaap	116	11560	-13439	-117	-115	11560	17.9	374	128	34	393705
ABplaapap:82	ABplaapap	82	11107	-13892	-55	-56	11107	9.7	361	212	38	287348
ABplaapapa:114	ABplaapapa	114	11503	-13496	-69	-69	11503	9.0	371	153	32	314714
ABplaapapp:114	ABplaapapp	114	11488	-13511	-93	-90	11488	11.4	432	162	33	296750
ABplaapp:59	ABplaapp	59	11440	-13559	-84	-84	11440	23.2	310	276	46	425484
ABplaappa:81	ABplaappa	81	11142	-13857	-67	-69	11142	19.9	344	197	39	372783
ABplaappaa:114	ABplaappaa	114	11635	-13364	-47	-56	11635	27.0	370	122	30	368966
ABplaappap:114	ABplaappap	114	11644	-13355	-25	-35	11644	26.2	398	162	35	417818
ABplaappp:81	ABplaappp	81	11175	-13824	-54	-55	11175	19.9	396	229	42	352960
ABplaapppa:111	ABplaapppa	111	11495	-13504	-123	-110	11495	25.2	423	184	34	355154
ABplaapppp:111	ABplaapppp	111	11463	-13536	-102	-104	11463	17.4	459	214	36	337224
ABplap:26	ABplap	26	11814	-13185	-67	-66	11814	13.2	324	217	58	835753
ABplapa:41	ABplapa	41	11757	-13242	-43	-42	11757	10.6	284	163	51	676805
ABplapaa:60	ABplapaa	60	11421	-13578	-3	-2	11421	9.0	281	198	42	283042
ABplapaaa:84	ABplapaaa	84	11124	-13875	-42	-46	11124	8.7	370	143	37	349807
ABplapaaaa:117	ABplapaaaa	117	11636	-13363	22	11	11636	7.8	390	115	30	304431
ABplapaaap:117	ABplapaaap	117	11650	-13349	-18	-18	11650	11.9	424	113	33	349836
ABplapaap:84	ABplapaap	84	11152	-13847	-30	-32	11152	10.6	418	162	37	318651
ABplapaapa:117	ABplapaapa	117	11618	-13381	3	3	11618	10.1	460	125	32	281186
ABplapaapp:117	ABplapaapp	117	11796	-13203	70	79	11796	16.6	502	122	34	342149
ABplapap:60	ABplapap	60	11370	-13629	-28	-30	11370	10.3	361	207	44	271268
ABplapapa:87	ABplapapa	87	11244	-13755	-10	-15	11244	17.8	438	112	37	469114
ABplapapaa:125	ABplapapaa	125	11994	-13005	-26	-23	11994	21.8	459	75	30	327211
ABplapapap:125	ABplapapap	125	11975	-13024	-69	-71	11975	22.1	467	111	31	346598
ABplapapp:87	ABplapapp	87	11153	-13847	-2	0	11153	12.2	450	183	40	365517
ABplapappa:119	ABplapappa	119	11677	-13322	-55	-56	11677	18.6	438	147	33	368468
ABplapappp:119	ABplapappp	119	11743	-13257	-1	0	11743	16.8	479	162	34	297655
ABplapp:41	ABplapp	41	11756	-13243	-40	-39	11756	15.0	325	252	48	475328
ABplappa:59	ABplappa	59	11421	-13579	-16	-17	11421	9.7	314	264	44	305474
ABplappaa:84	ABplappaa	84	11114	-13885	-37	-38	11114	12.5	362	247	35	248676
ABplappaaa:117	ABplappaaa	117	11601	-13399	-66	-68	11601	19.9	345	161	31	361271
ABplappaap:117	ABplappaap	117	11595	-13404	-8	-21	11595	14.0	380	181	31	304899
ABplappap:84	ABplappap	84	11122	-13877	-28	-28	11122	12.2	410	254	38	274479
ABplappapa:115	ABplappapa	115	11470	-13529	-90	-95	11470	12.7	398	206	31	253743
ABplappapp:115	ABplappapp	115	11482	-13517	-65	-62	11482	9.1	436	220	34	278919
ABplappp:59	ABplappp	59	11409	-13590	-51	-52	11409	15.8	375	272	46	320087
ABplapppa:81	ABplapppa	81	11163	-13836	-36	-41	11163	20.8	384	293	38	292064
ABplapppaa:115	ABplapppaa	115	11572	-13427	-14	-20	11572	23.9	389	224	30	271239
ABplapppap:115	ABplapppap	115	11478	-13521	-98	-102	11478	18.1	417	247	34	261859
ABplapppp:81	ABplapppp	81	11159	-13840	-61	-63	11159	23.0	428	289	42	331162
ABplappppa:113	ABplappppa	113	11485	-13514	-64	-74	11485	19.6	482	300	36	292747
ABplappppp:113	ABplappppp	113	11552	-13447	-42	-52	11552	25.2	424	265	37	376461
ABplp:16	ABplp	16	12151	-12849	-87	-87	12151	19.0	373	339	69	1590944
ABplpa:26	ABplpa	26	11865	-13134	-118	-119	11865	20.3	315	343	57	1065293
ABplpaa:42	ABplpaa	42	11720	-13279	-89	-89	11720	11.0	288	330	51	659806
ABplpaaa:61	ABplpaaa	61	11375	-13624	-46	-48	11375	14.7	276	325	43	407529
ABplpaaaa:88	ABplpaaaa	88	11143	-13856	-76	-78	11143	19.2	302	238	34	324709
ABplpaaaaa:125	ABplpaaaaa	125	11889	-13110	10	13	11889	15.6	288	203	30	274465
ABplpaaaap:125	ABplpaaaap	125	11821	-13178	-72	-79	11821	17.0	320	177	30	316269
ABplpaaap:88	ABplpaaap	88	11135	-13864	-55	-58	11135	24.6	351	232	37	368282
ABplpaaapa:120	ABplpaaapa	120	11654	-13345	-115	-121	11654	24.3	335	185	31	336392
ABplpaaapp:120	ABplpaaapp	120	11737	-13262	-40	-57	11737	21.3	369	190	31	299931
ABplpaap:61	ABplpaap	61	11367	-13632	-63	-68	11367	12.5	329	342	45	378922
ABplpaapa:84	ABplpaapa	84	11096	-13903	-49	-49	11096	11.5	326	271	37	310483
ABplpaapaa:119	ABplpaapaa	119	11623	-13376	-67	-64	11623	9.7	310	231	33	295841
ABplpaapap:119	ABplpaapap	119	11651	-13348	-28	-30	11651	10.6	338	188	31	286999
ABplpaapp:84	ABplpaapp	84	11116	-13884	-62	-64	11116	9.9	364	321	40	304318
ABplpaappa:113	ABplpaappa	113	11463	-13536	-74	-72	11463	17.2	309	264	32	253186
ABplpaappp:113	ABplpaappp	113	11416	-13583	-85	-88	11416	8.0	337	265	32	211239
ABplpap:42	ABplpap	42	11822	-13177	-105	-104	11822	23.9	334	363	53	955430
ABplpapa:60	ABplpapa	60	11461	-13538	-74	-79	11461	23.3	316	360	45	528902
ABplpapaa:86	ABplpapaa	86	11162	-13837	-27	-31	11162	19.9	336	276	36	308202
ABplpapaaa:120	ABplpapaaa	120	11787	-13212	20	11	11787	21.4	317	224	31	282879
ABplpapaap:120	ABplpapaap	120	11747	-13252	-2	0	11747	17.8	358	221	30	269495
ABplpapap:86	ABplpapap	86	11175	-13824	-37	-40	11175	19.4	343	334	38	340427
ABplpapapa:116	ABplpapapa	116	11613	-13386	37	22	11613	18.4	340	254	30	225803
ABplpapapp:116	ABplpapapp	116	11531	-13468	-90	-96	11531	15.8	371	275	31	229409
ABplpapp:60	ABplpapp	60	11440	-13559	-119	-122	11440	25.1	387	360	45	453238
ABplpappa:83	ABplpappa	83	11214	-13785	-22	-25	11214	21.0	357	375	39	423732
ABplpappaa:115	ABplpappaa	115	11580	-13420	0	3	11580	18.9	327	299	30	233152
ABplpappap:115	ABplpappap	115	11621	-13378	5	5	11621	15.5	354	326	36	334384
ABplpappp:83	ABplpappp	83	11182	-13817	-88	-92	11182	25.0	411	382	41	453374
ABplpapppa:113	ABplpapppa	113	11542	-13457	-68	-74	11542	20.9	357	359	34	359980
ABplpapppp:113	ABplpapppp	113	11546	-13453	-32	-39	11546	19.2	406	318	36	331392
ABplpp:26	ABplpp	26	11890	-13109	-30	-30	11890	15.6	408	331	56	849872
ABplppa:41	ABplppa	41	11762	-13237	-19	-19	11762	8.9	385	310	51	543666
ABplppaa:60	ABplppaa	60	11357	-13642	-62	-66	11357	10.4	389	346	43	308508
ABplppaaa:87	ABplppaaa	87	11141	-13858	-13	-15	11141	10.1	427	297	36	249365
ABplppaaaa:121	ABplppaaaa	121	11737	-13262	5	-17	11737	12.2	378	251	30	219539
ABplppaaap:121	ABplppaaap	121	11640	-13359	-89	-88	11640	8.4	422	256	30	191265
ABplppaap:87	ABplppaap	87	11141	-13859	5	6	11141	7.0	389	267	35	249906
ABplppaapa:125	ABplppaapa	125	11916	-13083	31	39	11916	6.4	334	219	32	280834
ABplppaapp:125	ABplppaapp	125	11758	-13241	-106	-94	11758	7.9	380	216	31	253607
ABplppap:60	ABplppap	60	11415	-13584	-38	-40	11415	15.0	435	325	43	303394
ABplppapa:84	ABplppapa	84	11157	-13842	-28	-29	11157	13.9	404	339	38	320056
ABplppapaa:118	ABplppapaa	118	11528	-13471	-119	-116	11528	6.7	351	303	34	242065
ABplppapap:118	ABplppapap	118	11615	-13384	-24	-29	11615	7.6	403	292	31	188465
ABplppapp:84	ABplppapp	84	11147	-13852	-53	-53	11147	15.0	468	349	41	347732
ABplppappa:113	ABplppappa	113	11457	-13542	-61	-60	11457	7.3	441	284	32	187848
ABplppappp:113	ABplppappp	113	11414	-13585	-108	-107	11414	8.7	474	317	36	257436
ABplppp:41	ABplppp	41	11791	-13208	-80	-82	11791	21.4	411	371	50	799184
ABplpppa:60	ABplpppa	60	11432	-13567	-79	-78	11432	26.7	436	393	43	494911
ABplpppaa:87	ABplpppaa	87	11206	-13793	-24	-26	11206	26.0	425	391	39	482151
ABplpppaaa:122	ABplpppaaa	122	11786	-13213	-34	-27	11786	9.0	362	343	33	275921
ABplpppaap:122	ABplpppaap	122	11740	-13259	-81	-73	11740	13.0	400	365	32	252406
ABplpppap:87	ABplpppap	87	11220	-13779	-10	-17	11220	20.5	465	373	40	422969
ABplpppapa:117	ABplpppapa	117	11621	-13378	0	-3	11621	6.6	408	335	33	209501
ABplpppapp:117	ABplpppapp	117	11673	-13326	26	23	11673	13.4	440	356	32	218836
ABplpppp:60	ABplpppp	60	11443	-13556	-85	-87	11443	25.3	461	342	45	437695
ABplppppa:84	ABplppppa	84	11145	-13854	-99	-104	11145	22.9	442	339	36	336112
ABplppppaa:122	ABplppppaa	122	11794	-13205	6	0	11794	13.9	417	275	31	228139
ABplppppap:122	ABplppppap	122	11827	-13172	-9	-19	11827	14.0	442	307	30	185305
ABplppppp:84	ABplppppp	84	11127	-13873	-120	-120	11127	22.1	486	330	40	368040
ABplpppppa:119	ABplpppppa	119	11664	-13335	-89	-92	11664	16.0	469	352	33	240790
ABplpppppp:119	ABplpppppp	119	11739	-13260	-60	-66	11739	21.1	505	351	35	309385
ABpr:6	ABpr	6	12486	-12513	-297	-297	12486	41.8	442	171	71	2343375
ABpra:16	ABpra	16	12162	-12837	-296	-297	12162	42.8	406	130	71	2545243
ABpraa:26	ABpraa	26	11954	-13045	-255	-255	11954	43.6	385	117	61	1968239
ABpraaa:41	ABpraaa	41	11881	-13119	-138	-138	11881	37.7	335	89	53	1330567
ABpraaaa:59	ABpraaaa	59	11519	-13481	-75	-77	11519	29.0	272	85	45	619258
ABpraaaaa:83	ABpraaaaa	83	11198	-13801	-89	-90	11198	25.5	316	85	38	492364
ABpraaaaaa:119	ABpraaaaaa	119	11594	-13406	-136	-140	11594	19.8	296	121	30	365617
ABpraaaaap:119	ABpraaaaap	119	11805	-13194	-45	-57	11805	25.7	329	96	32	430787
ABpraaaap:83	ABpraaaap	83	11197	-13802	-61	-66	11197	19.6	346	91	39	478704
ABpraaaapa:117	ABpraaaapa	117	11620	-13379	-150	-159	11620	26.2	326	58	33	439551
ABpraaaapp:117	ABpraaaapp	117	11722	-13277	-89	-96	11722	26.6	377	72	34	473826
ABpraaap:59	ABpraaap	59	11488	-13511	-83	-84	11488	23.3	334	83	46	617277
ABpraaapa:82	ABpraaapa	82	11132	-13867	-104	-106	11132	17.0	380	98	39	475097
ABpraaapaa:119	ABpraaapaa	119	11809	-13190	-34	-44	11809	29.1	403	52	30	396739
ABpraaapap:119	ABpraaapap	119	11794	-13205	-134	-143	11794	29.6	440	80	34	459462
ABpraaapp:82	ABpraaapp	82	11165	-13834	-97	-101	11165	19.5	413	127	41	487365
ABpraaappa:116	ABpraaappa	116	11643	-13356	-112	-109	11643	26.9	408	113	30	338032
ABpraaappp:116	ABpraaappp	116	11671	-13328	-45	-42	11671	28.2	455	135	37	498973
ABpraap:41	ABpraap	41	11860	-13139	-270	-276	11860	47.7	383	158	52	1178577
ABpraapa:58	ABpraapa	58	11528	-13471	-171	-174	11528	41.0	320	89	46	751995
ABpraapaa:82	ABpraapaa	82	11255	-13744	-137	-144	11255	36.3	322	83	39	583299
ABpraapaaa:113	ABpraapaaa	113	11550	-13450	-152	-169	11550	34.8	322	110	33	465986
ABpraapaap:113	ABpraapaap	113	11619	-13380	-160	-180	11619	38.7	335	78	34	523221
ABpraapap:82	ABpraapap	82	11205	-13794	-138	-144	11205	31.6	364	81	40	579431
ABpraapapa:112	ABpraapapa	112	11573	-13426	-136	-150	11573	33.3	362	113	33	463745
ABpraapapp:112	ABpraapapp	112	11576	-13423	-188	-207	11576	37.3	397	112	35	531890
ABpraapp:58	ABpraapp	58	11537	-13462	-250	-253	11537	42.2	387	120	47	739974
ABpraappa:80	ABpraappa	80	11251	-13748	-179	-188	11251	42.5	365	104	40	603146
ABpraappaa:113	ABpraappaa	113	11682	-13317	-245	-253	11682	50.6	356	110	31	392932
ABpraappap:113	ABpraappap	113	11624	-13375	-223	-241	11624	44.4	396	148	36	533752
ABpraappp:80	ABpraappp	80	11329	-13670	-197	-187	11329	42.3	418	129	43	621485
ABpraapppa:110	ABpraapppa	110	11576	-13423	-253	-263	11576	47.7	414	183	34	460332
ABpraapppp:110	ABpraapppp	110	11562	-13437	-308	-293	11562	46.8	466	192	37	534237
ABprap:26	ABprap	26	11890	-13109	-224	-224	11890	32.8	491	144	60	1829425
ABprapa:41	ABprapa	41	11842	-13157	-137	-138	11842	33.0	441	96	52	1265343
ABprapaa:59	ABprapaa	59	11516	-13483	-68	-68	11516	31.0	374	68	45	693705
ABprapaaa:85	ABprapaaa	85	11239	-13760	-76	-83	11239	29.5	386	63	38	622841
ABprapaaaa:120	ABprapaaaa	120	11965	-13034	8	-8	11965	34.6	340	55	32	506066
ABprapaaap:120	ABprapaaap	120	11802	-13197	-172	-194	11802	37.6	374	63	34	547512
ABprapaap:85	ABprapaap	85	11243	-13756	-89	-88	11243	30.5	428	83	38	590628
ABprapaapa:119	ABprapaapa	119	11780	-13220	-77	-94	11780	37.2	408	64	32	498173
ABprapaapp:119	ABprapaapp	119	11825	-13174	-191	-205	11825	38.4	440	90	34	548270
ABprapap:59	ABprapap	59	11477	-13522	-88	-89	11477	24.3	421	98	45	601495
ABprapapa:82	ABprapapa	82	11162	-13837	-126	-132	11162	30.6	400	143	37	496731
ABprapapaa:118	ABprapapaa	118	11694	-13305	-125	-132	11694	33.2	386	155	30	387095
ABprapapap:118	ABprapapap	118	11778	-13221	-56	-90	11778	35.0	421	155	33	443896
ABprapapp:82	ABprapapp	82	11222	-13777	-142	-145	11222	29.0	462	116	41	555976
ABprapappa:112	ABprapappa	112	11632	-13367	-162	-176	11632	40.7	436	134	32	427591
ABprapappp:112	ABprapappp	112	11641	-13358	-169	-184	11641	39.4	483	139	35	495584
ABprapp:41	ABprapp	41	11865	-13134	-218	-219	11865	35.7	507	143	54	1394256
ABprappa:59	ABprappa	59	11552	-13447	-87	-92	11552	30.1	464	98	45	642859
ABprappaa:83	ABprappaa	83	11318	-13681	-90	-105	11318	40.3	418	81	39	606841
ABprappaaa:116	ABprappaaa	116	11846	-13153	-128	-145	11846	45.7	339	81	33	514169
ABprappaap:116	ABprappaap	116	11702	-13297	-231	-242	11702	45.7	389	85	36	630275
ABprappap:83	ABprappap	83	11334	-13665	-123	-130	11334	39.8	468	100	40	631950
ABprappapa:117	ABprappapa	117	11874	-13125	-150	-157	11874	50.1	413	104	34	518820
ABprappapp:117	ABprappapp	117	11854	-13145	-197	-206	11854	46.4	458	111	36	601890
ABprappp:59	ABprappp	59	11530	-13469	-149	-151	11530	33.7	504	146	47	756061
ABprapppa:84	ABprapppa	84	11252	-13747	-130	-131	11252	37.5	437	173	39	535403
ABprapppaa:117	ABprapppaa	117	11687	-13312	-146	-168	11687	39.0	414	186	30	359825
ABprapppap:117	ABprapppap	117	11745	-13254	-130	-146	11745	38.7	451	182	34	442544
ABprapppp:84	ABprapppp	84	11220	-13779	-264	-257	11220	38.2	513	139	42	645534
ABprappppa:116	ABprappppa	116	11750	-13249	-223	-237	11750	44.1	502	152	35	482828
ABprappppp:116	ABprappppp	116	11731	-13268	-258	-252	11731	46.2	555	167	36	542891
ABprp:16	ABprp	16	12203	-12796	-368	-368	12203	46.2	489	239	65	1909087
ABprpa:26	ABprpa	26	12026	-12973	-262	-266	12026	51.9	464	224	56	1474395
ABprpaa:41	ABprpaa	41	11900	-13099	-281	-287	11900	51.2	446	167	49	1090221
ABprpaaa:60	ABprpaaa	60	11521	-13478	-216	-226	11521	48.2	398	116	43	704051
ABprpaaaa:87	ABprpaaaa	87	11283	-13716	-214	-241	11283	53.6	307	141	38	612954
ABprpaaaaa:123	ABprpaaaaa	123	12066	-12933	-114	-122	12066	55.6	284	151	31	404632
ABprpaaaap:123	ABprpaaaap	123	12000	-12999	-133	-153	12000	57.2	323	133	30	381423
ABprpaaap:87	ABprpaaap	87	11226	-13773	-309	-301	11226	56.6	340	156	39	558480
ABprpaaapa:118	ABprpaaapa	118	11844	-13155	-167	-161	11844	57.7	311	172	32	384867
ABprpaaapp:118	ABprpaaapp	118	11818	-13181	-173	-189	11818	58.7	355	149	33	420525
ABprpaap:60	ABprpaap	60	11527	-13472	-186	-183	11527	42.7	427	162	46	721350
ABprpaapa:84	ABprpaapa	84	11261	-13738	-189	-209	11261	47.2	337	172	38	569844
ABprpaapaa:118	ABprpaapaa	118	11774	-13225	-194	-202	11774	47.5	305	139	34	506805
ABprpaapap:118	ABprpaapap	118	11789	-13211	-167	-230	11789	50.8	336	149	33	505932
ABprpaapp:84	ABprpaapp	84	11266	-13733	-207	-208	11266	46.3	388	165	40	578502
ABprpaappa:112	ABprpaappa	112	11588	-13411	-249	-278	11588	49.0	354	171	31	410698
ABprpaappp:112	ABprpaappp	112	11652	-13347	-269	-225	11652	53.3	380	151	34	457305
ABprpap:41	ABprpap	41	11902	-13097	-293	-294	11902	52.0	496	266	51	1162125
ABprpapa:59	ABprpapa	59	11576	-13423	-202	-203	11576	53.7	420	185	45	622513
ABprpapaa:84	ABprpapaa	84	11312	-13687	-236	-249	11312	56.4	378	187	37	484349
ABprpapaaa:117	ABprpapaaa	117	11897	-13102	-88	-95	11897	58.3	337	203	30	376722
ABprpapaap:117	ABprpapaap	117	11765	-13234	-240	-274	11765	57.4	380	192	30	342367
ABprpapap:84	ABprpapap	84	11241	-13758	-224	-245	11241	56.5	413	212	37	471118
ABprpapapa:116	ABprpapapa	116	11760	-13239	-203	-203	11760	57.1	364	234	30	351952
ABprpapapp:116	ABprpapapp	116	11710	-13289	-194	-225	11710	58.2	403	221	32	389792
ABprpapp:59	ABprpapp	59	11534	-13465	-296	-294	11534	51.7	483	207	46	661326
ABprpappa:82	ABprpappa	82	11246	-13753	-230	-251	11246	56.6	451	201	38	484694
ABprpappaa:118	ABprpappaa	118	11911	-13088	-220	-217	11911	58.7	410	171	30	345696
ABprpappap:118	ABprpappap	118	11798	-13201	-249	-263	11798	57.5	439	190	32	348427
ABprpappp:82	ABprpappp	82	11302	-13697	-293	-294	11302	49.8	483	183	40	551145
ABprpapppa:113	ABprpapppa	113	11739	-13261	-135	-163	11739	56.6	437	230	32	354336
ABprpapppp:113	ABprpapppp	113	11644	-13355	-315	-331	11644	56.1	480	239	35	419731
ABprpp:26	ABprpp	26	11966	-13033	-386	-387	11966	46.6	545	241	59	1826388
ABprppa:41	ABprppa	41	12191	-12809	-35	-41	12191	47.9	507	190	51	1201470
ABprppaa:60	ABprppaa	60	12195	-12804	391	380	12195	50.4	456	141	43	678509
ABprppaaa:90	ABprppaaa	90	13915	-11084	2147	2128	13915	55.5	397	138	38	577613
ABprppaaaa:122	ABprppaaaa	122	13551	-11448	1084	1075	13551	54.5	414	141	31	433548
ABprppaaap:122	ABprppaaap	122	13874	-11125	1349	1381	13874	51.2	455	150	33	480709
ABprppaap:90	ABprppaap	90	13939	-11060	2169	2162	13939	53.0	460	140	39	661322
ABprppaapa:125	ABprppaapa	125	13463	-11536	862	934	13463	53.8	487	152	31	425590
ABprppaapp:125	ABprppaapp	125	13695	-11304	1127	1113	13695	53.7	524	186	33	487254
ABprppap:60	ABprppap	60	11964	-13035	174	172	11964	45.1	535	167	44	731946
ABprppapa:86	ABprppapa	86	11537	-13462	-23	-25	11537	51.0	523	172	39	600315
ABprppapaa:120	ABprppapaa	120	12076	-12923	-122	-142	12076	58.0	480	200	32	359720
ABprppapap:120	ABprppapap	120	11927	-13072	-258	-277	11927	57.1	522	242	33	414004
ABprppapp:86	ABprppapp	86	11519	-13480	-34	-34	11519	45.2	559	182	40	631537
ABprppappa:118	ABprppappa	118	11985	-13014	-109	-126	11985	56.2	553	244	33	428391
ABprppappp:118	ABprppappp	118	11923	-13077	-189	-215	11923	48.8	586	251	34	496311
ABprppp:41	ABprppp	41	12159	-12840	-108	-108	12159	43.3	566	217	52	1346460
ABprpppa:59	ABprpppa	59	11806	-13193	76	74	11806	37.7	514	201	45	644511
ABprpppaa:86	ABprpppaa	86	12498	-12501	881	881	12498	42.3	502	195	40	645087
ABprpppaaa:119	ABprpppaaa	119	12819	-12180	695	694	12819	41.1	488	206	34	505819
ABprpppaap:119	ABprpppaap	119	13037	-11962	796	804	13037	47.0	530	213	33	497267
ABprpppap:86	ABprpppap	86	12233	-12766	691	681	12233	33.3	543	183	39	624040
ABprpppapa:119	ABprpppapa	119	12657	-12342	498	517	12657	38.5	536	196	33	508370
ABprpppapp:119	ABprpppapp	119	12375	-12624	219	213	12375	39.9	577	228	35	614011
ABprpppp:59	ABprpppp	59	11715	-13284	37	36	11715	29.7	570	172	46	623996
ABprppppa:83	ABprppppa	83	11422	-13577	-50	-32	11422	35.3	555	154	39	614111
ABprppppaa:122	ABprppppaa	122	12145	-12854	-144	-133	12145	53.3	557	205	32	405715
ABprppppap:122	ABprppppap	122	12050	-12950	-223	-251	12050	48.5	583	211	34	523022
ABprppppp:83	ABprppppp	83	11365	-13635	-50	-50	11365	33.0	590	193	40	582378
ABprpppppa:120	ABprpppppa	120	12014	-12985	-75	-81	12014	46.0	618	220	34	511760
ABprpppppp:120	ABprpppppp	120	12063	-12936	-127	-148	12063	46.3	618	265	34	511177
EMS:1	EMS	1	13042	-11957	-218	-218	13042	32.5	421	331	79	2391947
MS:8	MS	8	12429	-12570	-320	-320	12429	47.5	328	291	70	2178920
MSa:19	MSa	19	12099	-12900	-328	-328	12099	43.9	269	324	66	2136059
MSaa:33	MSaa	33	11905	-13094	-361	-364	11905	42.3	187	338	59	1820259
MSaaa:49	MSaaa	49	11785	-13214	-334	-348	11785	45.3	184	298	50	1034119
MSaaaa:69	MSaaaa	69	11441	-13558	-193	-197	11441	45.4	181	276	44	595997
MSaaaaa:90	MSaaaaa	90	11234	-13765	-170	-179	11234	34.1	154	257	38	464233
MSaaaaaa:118	MSaaaaaa	118	11689	-13310	-121	-126	11689	30.3	141	254	30	370157
MSaaaaap:118	MSaaaaap	118	11678	-13321	-175	-187	11678	29.1	186	265	35	432066
MSaaaap:90	MSaaaap	90	11197	-13802	-202	-212	11197	36.3	191	300	39	505923
MSaaaapa:120	MSaaaapa	120	11802	-13197	-162	-191	11802	36.2	184	285	34	482809
MSaaaapp:120	MSaaaapp	120	11797	-13202	-138	-159	11797	34.3	220	332	33	408802
MSaaap:69	MSaaap	69	11367	-13632	-308	-325	11367	47.3	240	316	42	543942
MSaaapa:92	MSaaapa	92	11277	-13722	-188	-202	11277	41.4	227	322	39	453526
MSaaapaa:119	MSaaapaa	119	11800	-13199	-148	-160	11800	38.2	229	288	32	340674
MSaaapap:119	MSaaapap	119	11678	-13321	-274	-299	11678	39.3	256	346	33	340963
MSaaapp:92	MSaaapp	92	11419	-13580	-182	-202	11419	40.5	247	380	37	545585
MSaaappa:135	MSaaappa	135	12332	-12668	-161	-179	12332	40.0	248	380	30	343240
MSaaappp:135	MSaaappp	135	12192	-12808	-232	-222	12192	33.0	278	388	30	277540
MSaap:49	MSaap	49	11764	-13235	-379	-395	11764	47.7	239	349	51	1089996
MSaapa:68	MSaapa	68	11430	-13569	-233	-241	11430	47.9	194	341	46	644668
MSaapaa:89	MSaapaa	89	11293	-13706	-154	-177	11293	40.0	171	340	41	489042
MSaapaaa:116	MSaapaaa	116	11657	-13342	-237	-274	11657	40.0	177	340	34	389574
MSaapaap:116	MSaapaap	116	11639	-13360	-258	-279	11639	37.3	213	370	33	326648
MSaapap:89	MSaapap	89	11205	-13794	-150	-165	11205	37.3	220	383	38	452303
MSaapapa:120	MSaapapa	120	11874	-13125	-37	-42	11874	30.1	203	384	32	339390
MSaapapp:120	MSaapapp	120	11869	-13130	-58	-68	11869	29.6	243	380	34	359951
MSaapp:68	MSaapp	68	11334	-13665	-255	-259	11334	43.4	265	381	43	641079
MSaappa:92	MSaappa	92	11412	-13587	-62	-71	11412	27.8	253	385	35	392250
MSaappp:92	MSaappp	92	11375	-13624	-117	-128	11375	24.9	294	371	40	442770
MSap:33	MSap	33	11895	-13104	-304	-311	11895	40.8	279	352	57	1588031
MSapa:49	MSapa	49	11733	-13266	-249	-271	11733	37.8	271	346	52	1136781
MSapaa:70	MSapaa	70	11353	-13646	-147	-146	11353	34.4	231	315	44	523456
MSapaaa:92	MSapaaa	92	11171	-13828	-102	-110	11171	27.2	226	267	38	350534
MSapaaaa:120	MSapaaaa	120	11714	-13285	-53	-44	11714	21.0	219	229	30	246989
MSapaaap:120	MSapaaap	120	11787	-13212	-86	-109	11787	26.9	228	276	35	326264
MSapaap:92	MSapaap	92	11180	-13819	-171	-174	11180	31.9	243	343	35	352763
MSapaapa:123	MSapaapa	123	11881	-13118	-107	-128	11881	29.0	244	303	31	302937
MSapaapp:123	MSapaapp	123	11839	-13160	-120	-132	11839	25.6	275	338	30	252944
MSapap:70	MSapap	70	11343	-13656	-245	-253	11343	40.0	296	315	44	568673
MSapapa:92	MSapapa	92	11202	-13797	-148	-163	11202	36.4	276	308	36	312569
MSapapaa:119	MSapapaa	119	11687	-13312	-207	-225	11687	35.0	272	305	32	292681
MSapapap:119	MSapapap	119	11711	-13288	-88	-93	11711	28.5	307	312	31	211097
MSapapp:92	MSapapp	92	11429	-13570	-136	-147	11429	35.2	309	338	35	421386
MSapp:49	MSapp	49	11784	-13215	-325	-332	11784	49.6	326	347	49	945130
MSappa:69	MSappa	69	11391	-13608	-282	-303	11391	48.2	298	353	42	541025
MSappaa:91	MSappaa	91	11263	-13736	-202	-218	11263	39.8	282	377	37	379229
MSappaaa:120	MSappaaa	120	11901	-13098	-184	-192	11901	42.2	291	385	33	324554
MSappaap:120	MSappaap	120	11810	-13190	-108	-126	11810	28.8	301	390	33	275139
MSappap:91	MSappap	91	11274	-13725	-187	-200	11274	38.1	331	383	37	445847
MSappapa:126	MSappapa	126	12009	-12990	-225	-224	12009	34.8	319	390	32	312861
MSappapp:126	MSappapp	126	12033	-12966	-35	-35	12033	27.1	359	397	31	249773
MSappp:69	MSappp	69	11363	-13636	-156	-162	11363	44.2	348	386	43	618940
MSapppa:97	MSapppa	97	11409	-13590	-91	-102	11409	27.1	328	354	35	357046
MSapppp:97	MSapppp	97	11449	-13550	-145	-161	11449	29.9	371	379	37	406704
MSp:19	MSp	19	12083	-12916	-337	-337	12083	46.7	368	265	65	1918275
MSpa:33	MSpa	33	11953	-13046	-294	-297	11953	48.0	321	268	58	1509495
MSpaa:49	MSpaa	49	11776	-13223	-298	-303	11776	48.6	312	243	49	873457
MSpaaa:69	MSpaaa	69	11409	-13591	-236	-240	11409	45.8	262	243	45	583972
MSpaaaa:90	MSpaaaa	90	11289	-13711	-121	-140	11289	40.9	223	247	40	475245
MSpaaaaa:117	MSpaaaaa	117	11746	-13253	-96	-102	11746	35.4	185	226	30	340154
MSpaaaap:117	MSpaaaap	117	11682	-13317	-207	-227	11682	37.9	221	251	35	394023
MSpaaap:90	MSpaaap	90	11184	-13815	-148	-159	11184	37.3	267	263	39	406382
MSpaaapa:120	MSpaaapa	120	11785	-13214	-120	-135	11785	33.8	257	230	31	316666
MSpaaapp:120	MSpaaapp	120	11817	-13182	-124	-145	11817	38.0	272	274	33	348816
MSpaap:69	MSpaap	69	11345	-13654	-272	-281	11345	44.2	335	256	44	511855
MSpaapa:91	MSpaapa	91	11224	-13775	-233	-254	11224	46.5	292	266	38	376765
MSpaapaa:117	MSpaapaa	117	11798	-13201	-89	-100	11798	44.5	270	236	32	271199
MSpaapap:117	MSpaapap	117	11703	-13296	-244	-251	11703	50.2	305	283	30	227588
MSpaapp:91	MSpaapp	91	11363	-13636	-216	-234	11363	48.7	348	268	35	378394
MSpaappa:133	MSpaappa	133	12139	-12861	-270	-304	12139	47.6	330	254	30	268805
MSpaappp:133	MSpaappp	133	12163	-12836	-178	-194	12163	49.0	352	290	31	282021
MSpap:49	MSpap	49	11807	-13192	-328	-336	11807	49.7	382	294	50	871289
MSpapa:69	MSpapa	69	11427	-13572	-354	-357	11427	53.5	339	309	45	513783
MSpapaa:89	MSpapaa	89	11288	-13712	-291	-300	11288	49.8	297	336	41	427352
MSpapaaa:116	MSpapaaa	116	11693	-13306	-218	-245	11693	43.3	285	340	34	377820
MSpapaap:116	MSpapaap	116	11617	-13382	-288	-293	11617	43.9	333	345	32	295053
MSpapap:89	MSpapap	89	11283	-13716	-260	-269	11283	52.3	349	367	39	435111
MSpapapa:120	MSpapapa	120	12042	-12957	-66	-81	12042	50.0	301	370	30	316124
MSpapapp:120	MSpapapp	120	11952	-13047	-232	-246	11952	46.4	344	383	34	384509
MSpapp:69	MSpapp	69	11425	-13574	-242	-255	11425	52.7	401	278	43	501204
MSpappa:93	MSpappa	93	11551	-13448	-208	-217	11551	56.6	350	336	35	399824
MSpappp:93	MSpappp	93	11652	-13347	-130	-148	11652	52.0	403	357	41	493014
MSpp:33	MSpp	33	11943	-13056	-305	-307	11943	50.0	410	279	55	1329860
MSppa:50	MSppa	50	11804	-13195	-232	-238	11804	48.8	397	224	50	913166
MSppaa:70	MSppaa	70	11383	-13616	-150	-162	11383	43.9	356	222	44	506579
MSppaaa:95	MSppaaa	95	11262	-13738	-146	-153	11262	42.5	290	212	37	395343
MSppaaaa:126	MSppaaaa	126	12005	-12995	-152	-155	12005	43.3	245	191	29	268548
MSppaaap:126	MSppaaap	126	12058	-12941	-86	-116	12058	41.8	298	203	30	275619
MSppaap:95	MSppaap	95	11430	-13569	-129	-148	11430	37.9	336	211	36	390250
MSppap:70	MSppap	70	11336	-13663	-139	-146	11336	39.9	410	238	44	491563
MSppapa:94	MSppapa	94	11239	-13760	-162	-172	11239	35.2	370	199	36	346721
MSppapaa:130	MSppapaa	130	12072	-12927	-68	-80	12072	30.6	343	179	31	255822
MSppapap:130	MSppapap	130	12099	-12900	-115	-127	12099	38.1	368	196	31	270976
MSppapp:94	MSppapp	94	11403	-13596	-65	-73	11403	33.6	406	222	36	353091
MSppp:50	MSppp	50	11814	-13185	-269	-275	11814	49.6	460	296	49	874786
MSpppa:70	MSpppa	70	11393	-13606	-192	-216	11393	48.2	422	271	43	511824
MSpppaa:95	MSpppaa	95	11486	-13513	-288	-314	11486	55.3	357	298	39	405609
MSpppap:95	MSpppap	95	11459	-13540	-240	-256	11459	49.4	406	283	37	404708
MSpppp:70	MSpppp	70	11329	-13670	-187	-202	11329	41.8	487	274	44	548390
MSppppa:100	MSppppa	100	11502	-13498	-75	-82	11502	36.1	432	250	37	354242
MSppppp:100	MSppppp	100	11420	-13579	-82	-90	11420	29.1	458	315	35	269769
E:8	E	8	12353	-12646	-369	-370	12353	39.1	470	339	70	2460772
Ea:20	Ea	20	12056	-12943	-384	-385	12056	40.1	407	358	65	2152412
Eal:35	Eal	35	11928	-13071	-351	-359	11928	41.3	360	368	56	1503357
Eala:52	Eala	52	11789	-13210	-225	-229	11789	38.1	342	376	49	933594
Ealaa:72	Ealaa	72	11361	-13639	-133	-142	11361	32.4	296	347	44	514985
Ealaad:94	Ealaad	94	11168	-13831	-92	-99	11168	30.6	321	250	36	318926
Ealaada:123	Ealaada	123	11894	-13105	-59	-58	11894	30.0	290	223	30	260443
Ealaadp:123	Ealaadp	123	11804	-13195	-175	-194	11804	30.4	313	263	32	273573
Ealaav:94	Ealaav	94	11117	-13882	-123	-128	11117	25.5	272	279	36	277622
Ealaava:122	Ealaava	122	11861	-13138	7	-5	11861	22.4	265	230	30	240986
Ealaavp:122	Ealaavp	122	11830	-13169	-124	-127	11830	24.2	275	276	32	235372
Ealap:72	Ealap	72	11338	-13661	-184	-192	11338	37.3	363	346	43	521359
Ealapa:96	Ealapa	96	11239	-13760	-120	-129	11239	38.6	312	270	36	323794
Ealapaa:122	Ealapaa	122	11969	-13031	-82	-96	11969	41.3	302	245	32	252664
Ealapap:122	Ealapap	122	11839	-13160	-156	-180	11839	37.6	341	259	32	250444
Ealapp:96	Ealapp	96	11403	-13596	-177	-191	11403	41.2	367	247	33	359898
Ealp:52	Ealp	52	11762	-13237	-309	-343	11762	45.2	403	357	47	847447
Ealpa:72	Ealpa	72	11410	-13589	-235	-248	11410	50.3	384	372	44	563330
Ealpaa:94	Ealpaa	94	11300	-13699	-200	-217	11300	42.3	364	393	40	479561
Ealpaaa:123	Ealpaaa	123	12092	-12907	-75	-99	12092	37.8	349	363	33	332437
Ealpaap:123	Ealpaap	123	12118	-12881	-168	-182	12118	42.7	386	393	36	430150
Ealpap:94	Ealpap	94	11341	-13658	-209	-230	11341	42.0	416	389	37	444784
Ealpapa:127	Ealpapa	127	12153	-12846	-52	-129	12153	33.4	398	353	32	396613
Ealpapp:127	Ealpapp	127	12087	-12912	-209	-218	12087	35.5	414	400	33	340526
Ealpp:72	Ealpp	72	11331	-13668	-187	-199	11331	42.8	401	314	41	487615
Ealppa:99	Ealppa	99	11500	-13499	-241	-275	11500	44.4	361	350	32	371793
Ealppp:99	Ealppp	99	11480	-13519	-280	-302	11480	51.4	365	327	36	411189
Ear:35	Ear	35	11953	-13046	-373	-379	11953	44.2	458	365	55	1555128
Eara:52	Eara	52	11752	-13247	-330	-365	11752	47.5	447	368	48	899931
Earaa:74	Earaa	74	11419	-13580	-244	-250	11419	48.7	411	338	42	484650
Earaad:98	Earaad	98	11323	-13676	-190	-197	11323	42.6	334	302	38	402046
Earaada:127	Earaada	127	12083	-12916	-85	-109	12083	38.8	290	294	30	259586
Earaadp:127	Earaadp	127	12094	-12905	-133	-145	12094	41.2	341	306	34	324131
Earaav:98	Earaav	98	11344	-13655	-219	-237	11344	36.7	376	337	37	420707
Earaava:131	Earaava	131	12129	-12870	-68	-99	12129	30.8	330	302	32	251830
Earaavp:131	Earaavp	131	12203	-12796	-69	-71	12203	30.6	367	343	30	248884
Earap:74	Earap	74	11356	-13643	-191	-212	11356	44.0	454	305	40	430440
Earapa:99	Earapa	99	11299	-13700	-174	-186	11299	38.7	390	275	36	331546
Earapaa:129	Earapaa	129	12110	-12889	-87	-105	12110	34.8	372	269	31	211356
Earapap:129	Earapap	129	12118	-12881	-302	-338	12118	45.0	396	273	31	266657
Earapp:99	Earapp	99	11450	-13549	-97	-103	11450	33.4	422	307	32	283725
Earp:52	Earp	52	11779	-13220	-239	-251	11779	44.9	512	369	48	924192
Earpa:73	Earpa	73	11402	-13597	-266	-273	11402	52.5	478	321	42	483819
Earpaa:98	Earpaa	98	11462	-13537	-215	-248	11462	43.2	402	331	37	421611
Earpaaa:135	Earpaaa	135	11955	-13045	-376	-402	11955	38.0	374	312	30	226841
Earpaap:135	Earpaap	135	12045	-12955	-407	-360	12045	46.0	396	338	30	260223
Earpap:98	Earpap	98	11465	-13534	-175	-193	11465	36.1	442	347	36	426096
Earpp:73	Earpp	73	11381	-13618	-288	-305	11381	53.3	512	295	41	490602
Earppa:103	Earppa	103	11550	-13449	-289	-311	11550	52.2	420	319	36	363855
Earppp:103	Earppp	103	11505	-13494	-275	-294	11505	46.3	446	309	35	373864
Ep:20	Ep	20	12035	-12964	-206	-206	12035	28.7	515	340	62	1689694
Epl:34	Epl	34	11841	-13158	-177	-180	11841	25.7	478	356	54	1119882
Epla:51	Epla	51	11679	-13320	-194	-200	11679	30.3	472	360	48	745953
Eplaa:72	Eplaa	72	11390	-13609	-120	-123	11390	38.5	429	354	44	492706
Eplaaa:95	Eplaaa	95	11276	-13723	-23	-24	11276	31.4	355	273	36	294565
Eplaaaa:125	Eplaaaa	125	11911	-13088	-80	-90	11911	28.7	332	229	30	259746
Eplaaap:125	Eplaaap	125	11800	-13199	-210	-219	11800	28.9	373	246	34	296547
Eplaap:95	Eplaap	95	11188	-13811	-89	-89	11188	28.0	384	322	37	317051
Eplaapa:124	Eplaapa	124	11877	-13122	-47	-57	11877	26.1	331	281	31	270145
Eplaapp:124	Eplaapp	124	11858	-13141	-98	-98	11858	28.0	375	295	32	237897
Eplap:72	Eplap	72	11295	-13704	-179	-181	11295	36.0	486	351	41	468489
Eplapa:100	Eplapa	100	11288	-13711	-143	-149	11288	29.8	409	356	37	379589
Eplapaa:130	Eplapaa	130	12158	-12842	119	109	12158	28.8	394	313	27	170549
Eplapap:130	Eplapap	130	12170	-12829	22	16	12170	25.1	432	362	34	255836
Eplapp:100	Eplapp	100	11497	-13502	-43	-45	11497	27.6	458	356	32	308697
Eplp:51	Eplp	51	11760	-13239	-199	-201	11760	35.9	554	356	49	896757
Eplpa:71	Eplpa	71	11430	-13569	-207	-210	11430	47.8	525	365	45	573912
Eplpaa:94	Eplpaa	94	11324	-13675	-167	-190	11324	44.1	454	382	39	432729
Eplpaaa:123	Eplpaaa	123	11992	-13007	-146	-219	11992	39.0	426	349	35	381456
Eplpaap:123	Eplpaap	123	12097	-12903	-157	-178	12097	44.1	438	390	34	352491
Eplpap:94	Eplpap	94	11376	-13623	-245	-249	11376	53.1	487	357	38	418695
Eplpapa:127	Eplpapa	127	12013	-12986	-278	-338	12013	43.1	444	358	33	382246
Eplpapp:127	Eplpapp	127	12193	-12807	-277	-289	12193	53.8	446	363	34	352225
Eplpp:71	Eplpp	71	11441	-13558	-236	-246	11441	52.4	568	299	43	538558
Eplppa:101	Eplppa	101	11564	-13435	-221	-244	11564	55.0	520	331	38	437962
Eplppp:101	Eplppp	101	11642	-13357	-196	-221	11642	58.1	471	321	34	363442
Epr:34	Epr	34	11907	-13092	-288	-295	11907	39.0	537	361	53	1448822
Epra:52	Epra	52	11702	-13298	-333	-342	11702	48.0	532	311	46	788414
Epraa:74	Epraa	74	11331	-13668	-223	-235	11331	51.8	446	231	41	457122
Epraaa:100	Epraaa	100	11409	-13590	-243	-258	11409	51.9	287	198	36	419334
Epraaaa:132	Epraaaa	132	12051	-12948	-341	-380	12051	52.0	250	178	29	277286
Epraaap:132	Epraaap	132	12489	-12510	144	96	12489	48.7	293	201	30	298555
Epraap:100	Epraap	100	11510	-13489	-243	-265	11510	53.1	322	226	34	385627
Eprap:74	Eprap	74	11372	-13627	-247	-263	11372	47.3	506	227	41	514559
Eprapa:100	Eprapa	100	11488	-13511	-196	-232	11488	48.0	352	212	36	430810
Eprapaa:135	Eprapaa	135	12345	-12655	-246	-276	12345	45.0	314	184	30	291764
Eprapap:135	Eprapap	135	12137	-12863	-343	-360	12137	47.0	336	200	30	296916
Eprapp:100	Eprapp	100	11548	-13451	-173	-197	11548	46.4	398	227	35	436247
Eprp:52	Eprp	52	11729	-13270	-346	-350	11729	48.3	593	265	49	953058
Eprpa:73	Eprpa	73	11297	-13702	-243	-252	11297	51.2	519	221	41	512355
Eprpaa:105	Eprpaa	105	11577	-13422	-202	-228	11577	56.9	416	278	35	329732
Eprpap:105	Eprpap	105	11554	-13445	-234	-257	11554	56.5	461	289	34	319253
Eprpp:73	Eprpp	73	11314	-13685	-292	-318	11314	43.0	550	222	41	550019
Eprppa:104	Eprppa	104	11506	-13493	-251	-271	11506	46.2	432	247	35	373722
Eprppp:104	Eprppp	104	11564	-13435	-275	-300	11564	51.5	482	263	35	356348
P2:1	P2	1	12906	-12094	-244	-244	12906	32.2	570	259	78	3358288
C:10	C	10	12232	-12767	-140	-140	12232	19.0	507	248	68	1381776
Ca:22	Ca	22	11937	-13062	-56	-56	11937	17.3	434	228	63	1149575
Caa:37	Caa	37	11803	-13196	-44	-43	11803	20.1	395	216	54	838266
Caaa:56	Caaa	56	11505	-13494	-85	-86	11505	25.7	377	236	47	510694
Caaaa:81	Caaaa	81	11233	-13766	-32	-35	11233	26.8	441	199	41	394131
Caaaaa:117	Caaaaa	117	12371	-12628	511	503	12371	26.1	469	190	34	259022
Caaaap:117	Caaaap	117	12315	-12684	433	436	12315	25.2	535	169	35	297751
Caaap:81	Caaap	81	11166	-13833	-61	-61	11166	17.5	484	223	41	292199
Caaapa:116	Caaapa	116	11672	-13327	-16	-10	11672	14.8	537	163	35	226905
Caaapp:116	Caaapp	116	11601	-13399	-6	-9	11601	13.1	544	236	36	198255
Caap:56	Caap	56	11436	-13563	-32	-33	11436	11.0	443	237	46	319020
Caapa:83	Caapa	83	11258	-13742	-95	-98	11258	11.8	504	272	38	270126
Caapp:83	Caapp	83	11128	-13871	-47	-50	11128	13.9	542	300	45	385436
Caappd:118	Caappd	118	11635	-13364	-32	-35	11635	21.7	612	306	33	283149
Caappv:118	Caappv	118	11617	-13382	-74	-77	11617	15.4	560	293	37	225391
Cap:37	Cap	37	11827	-13172	-129	-129	11827	28.1	444	276	54	1033403
Capa:58	Capa	58	11496	-13503	-133	-134	11496	32.8	448	269	48	630157
Capaa:82	Capaa	82	11167	-13832	-104	-112	11167	30.4	478	234	42	392536
Capaaa:119	Capaaa	119	11775	-13224	-35	-37	11775	20.9	497	218	36	234050
Capaap:119	Capaap	119	11765	-13234	-25	-26	11765	25.6	530	225	35	267624
Capap:82	Capap	82	11203	-13796	-100	-106	11203	26.6	527	234	41	371013
Capapa:117	Capapa	117	11712	-13287	-116	-120	11712	29.1	563	198	32	236760
Capapp:117	Capapp	117	11638	-13362	-130	-129	11638	27.9	567	245	34	256182
Capp:58	Capp	58	11447	-13552	-98	-99	11447	26.0	513	263	47	562913
Cappa:87	Cappa	87	11328	-13671	-100	-105	11328	23.6	541	291	40	418346
Cappp:87	Cappp	87	11202	-13797	-55	-56	11202	24.2	589	325	43	488968
Capppa:124	Capppa	124	11985	-13014	-55	-62	11985	28.7	596	332	36	307868
Capppp:124	Capppp	124	11994	-13005	-76	-94	11994	36.0	630	319	34	402315
Cp:22	Cp	22	11937	-13062	-200	-200	11937	23.3	546	225	64	1697057
Cpa:37	Cpa	37	11829	-13170	-88	-89	11829	20.5	496	211	56	1000147
Cpaa:57	Cpaa	57	11500	-13499	-100	-101	11500	17.0	467	173	48	478529
Cpaaa:81	Cpaaa	81	11179	-13821	-84	-84	11179	14.6	491	156	44	363864
Cpaaaa:115	Cpaaaa	115	12198	-12801	327	326	12198	24.9	508	116	37	317521
Cpaaap:115	Cpaaap	115	12577	-12422	621	615	12577	31.8	562	154	38	385723
Cpaap:81	Cpaap	81	11213	-13786	-30	-30	11213	14.2	545	215	43	338998
Cpaapa:112	Cpaapa	112	11733	-13266	33	42	11733	26.0	588	176	37	351258
Cpaapp:112	Cpaapp	112	11568	-13431	-92	-93	11568	18.6	596	238	37	282096
Cpap:57	Cpap	57	11461	-13538	-69	-70	11461	12.7	536	217	47	471356
Cpapa:83	Cpapa	83	11428	-13571	-96	-104	11428	28.8	616	220	38	548764
Cpapp:83	Cpapp	83	11160	-13839	-84	-85	11160	19.4	598	270	43	441163
Cpappd:119	Cpappd	119	11742	-13257	-86	-89	11742	25.0	628	265	39	404163
Cpappv:119	Cpappv	119	11755	-13244	-135	-152	11755	38.8	644	295	33	378356
Cpp:37	Cpp	37	11808	-13191	-118	-119	11808	21.1	569	286	55	1122136
Cppa:58	Cppa	58	11407	-13592	-56	-55	11407	20.3	572	323	47	585992
Cppaa:90	Cppaa	90	11278	-13721	-190	-200	11278	31.5	612	249	42	570329
Cppaaa:130	Cppaaa	130	12247	-12752	-20	-18	12247	35.0	589	265	34	320280
Cppaap:130	Cppaap	130	12189	-12810	-156	-194	12189	37.6	624	303	36	456375
Cppap:90	Cppap	90	11397	-13602	-175	-187	11397	37.7	600	281	41	581250
Cppapa:132	Cppapa	132	12200	-12800	-171	-176	12200	38.2	520	274	33	297721
Cppapp:132	Cppapp	132	12260	-12740	-119	-135	12260	39.0	578	291	33	262952
Cppp:58	Cppp	58	11453	-13546	-55	-55	11453	19.2	506	302	47	438471
Cpppa:86	Cpppa	86	11202	-13797	-170	-178	11202	32.8	519	334	41	478487
Cpppaa:125	Cpppaa	125	11925	-13074	-115	-128	11925	29.5	474	333	34	281892
Cpppap:125	Cpppap	125	11958	-13041	-133	-145	11958	32.1	518	339	35	331860
Cpppp:86	Cpppp	86	11226	-13773	-145	-149	11226	32.8	574	358	42	517322
Cppppa:121	Cppppa	121	11932	-13067	-101	-106	11932	34.9	557	342	35	315427
Cppppp:121	Cppppp	121	11935	-13064	-197	-209	11935	38.0	530	369	36	400208
P3:10	P3	10	12277	-12722	-319	-320	12277	35.2	594	291	65	2465240
D:26	D	26	11905	-13094	-356	-358	11905	35.6	622	264	57	1960880
Da:47	Da	47	11717	-13282	-241	-244	11717	30.8	618	273	52	1147371
Daa:76	Daa	76	11409	-13591	-338	-342	11409	47.0	579	322	43	631160
Daaa:112	Daaa	112	11717	-13282	-171	-187	11717	46.4	483	311	33	331842
Daap:112	Daap	112	11709	-13290	-259	-267	11709	44.5	533	340	38	464326
Dap:76	Dap	76	11336	-13663	-254	-265	11336	36.0	606	298	43	588023
Dapa:107	Dapa	107	11587	-13412	-132	-150	11587	37.6	519	300	36	386192
Dapp:107	Dapp	107	11618	-13381	-238	-253	11618	43.6	561	292	40	462376
Dp:47	Dp	47	11711	-13288	-123	-124	11711	22.1	579	213	49	848665
Dpa:75	Dpa	75	11297	-13702	-220	-225	11297	34.7	578	219	44	589201
Dpaa:110	Dpaa	110	11792	-13207	-21	-33	11792	41.7	468	268	36	405355
Dpap:110	Dpap	110	11761	-13238	-117	-134	11761	45.8	515	269	38	419705
Dpp:75	Dpp	75	11284	-13715	-204	-211	11284	30.9	575	261	44	505567
Dppa:105	Dppa	105	11527	-13472	-116	-133	11527	34.9	466	271	37	383340
Dppp:105	Dppp	105	11452	-13547	-166	-180	11452	31.5	509	275	38	339981
P4:26	P4	26	11849	-13150	-405	-415	11849	39.4	591	322	55	1872166
Z2:67	Z2	67	11482	-13517	-360	-387	11482	50.3	569	275	45	901928
Z3:67	Z3	67	11461	-13538	-320	-344	11461	43.9	507	317	44	835538
