# Supplementary material for: Quantitative Differences in Nuclear β-catenin and TCF Pattern Embryonic Cells in C. elegans
Source: PLoS Genet. 2015 Oct 21;11(10):e1005585. doi: 10.1371/journal.pgen.1005585 (PMC4619327; doi:10.1371/journal.pgen.1005585)
Supplement: S1 Data — For each cell analyzed, birth time is given in column 3 and the average nuclear reporter intensity over the lifetime of the cell (corrected for background) is given in column 7 (“blot”). For information on each embryo’s strain information and experimental conditions, refer to S2 Table. (ZIP) [file pgen.1005585.s005.zip › CAs/CA20120326_RW10048_L4.csv]

cellTime	cell	time	none	global	local	blot	cross	z	x	y	size	gweight
AB:1	AB	1	646	-24354	-181	-200	646	34.0	487	253	106	0
ABa:3	ABa	3	576	-24423	-192	-187	576	38.8	554	260	81	434654
ABal:13	ABal	13	504	-24495	-187	-181	504	34.4	595	245	73	402469
ABala:23	ABala	23	486	-24513	-195	-197	486	40.2	623	317	63	249740
ABalaa:35	ABalaa	35	490	-24509	-171	-158	490	45.3	645	293	55	220896
ABalaaa:53	ABalaaa	53	548	-24451	-104	-113	548	41.9	656	306	48	302031
ABalaaaa:76	ABalaaaa	76	556	-24443	-100	-98	556	46.2	626	315	41	263810
ABalaaaal:106	ABalaaaal	106	411	-24588	-32	-28	411	42.0	642	276	36	231398
ABalaaaala:141	ABalaaaala	141	348	-24651	-54	-44	348	49.5	625	237	30	113339
ABalaaaalal:198	ABalaaaalal	198	459	-24540	-40	-65	459	45.6	617	242	26	99496
ABalaaaalar:198	ABalaaaalar	198	520	-24479	49	27	520	44.1	621	227	28	114259
ABalaaaalp:141	ABalaaaalp	141	398	-24601	-27	-30	398	52.7	601	205	32	121418
ABalaaaar:106	ABalaaaar	106	421	-24578	-43	-41	421	46.3	642	327	36	216161
ABalaaaarl:143	ABalaaaarl	143	407	-24592	14	9	407	45.6	636	271	31	127905
ABalaaaarla:196	ABalaaaarla	196	397	-24602	-47	-39	397	48.6	628	256	26	84077
ABalaaaarlp:196	ABalaaaarlp	196	510	-24489	41	38	510	44.5	625	274	24	68383
ABalaaaarr:143	ABalaaaarr	143	365	-24634	-27	-24	365	46.7	619	322	30	121941
ABalaaaarra:199	ABalaaaarra	199	462	-24537	44	33	462	50.8	618	322	26	67507
ABalaaaarrp:199	ABalaaaarrp	199	450	-24549	14	31	450	46.2	623	305	26	78032
ABalaaap:76	ABalaaap	76	661	-24339	-58	-72	661	39.8	599	347	41	285937
ABalaaapa:103	ABalaaapa	103	551	-24448	14	16	551	37.2	635	329	36	246087
ABalaaapal:136	ABalaaapal	136	351	-24648	-60	-59	351	40.3	638	246	32	174185
ABalaaapall:185	ABalaaapall	185	481	-24518	36	20	481	42.0	626	229	29	105944
ABalaaapalr:185	ABalaaapalr	185	519	-24480	24	0	519	44.1	615	196	28	106084
ABalaaapar:136	ABalaaapar	136	411	-24588	6	14	411	38.9	645	294	31	152039
ABalaaaparl:198	ABalaaaparl	198	507	-24492	-23	-4	507	40.6	642	284	27	116743
ABalaaaparr:198	ABalaaaparr	198	558	-24441	72	47	558	40.6	641	246	27	99131
ABalaaapp:103	ABalaaapp	103	536	-24463	-53	-53	536	35.5	601	354	35	232574
ABalaaappl:136	ABalaaappl	136	388	-24611	-39	-43	388	37.3	627	335	30	150298
ABalaaappll:193	ABalaaappll	193	488	-24511	9	16	488	39.3	630	317	28	90713
ABalaaapplr:193	ABalaaapplr	193	449	-24550	-11	-12	449	44.9	617	344	28	87606
ABalaaappr:136	ABalaaappr	136	380	-24619	-71	-71	380	42.5	605	362	32	147992
ABalaaapprl:183	ABalaaapprl	183	459	-24540	-12	-34	459	45.4	588	355	29	80977
ABalaaapprr:183	ABalaaapprr	183	454	-24545	-34	-23	454	50.4	574	369	27	67758
ABalaap:53	ABalaap	53	553	-24446	-143	-143	553	51.0	606	261	47	201250
ABalaapa:76	ABalaapa	76	565	-24435	-139	-129	565	45.7	565	323	41	243483
ABalaapaa:107	ABalaapaa	107	446	-24553	-33	-40	446	45.7	596	369	35	196441
ABalaapaaa:145	ABalaapaaa	145	362	-24637	-58	-60	362	50.6	595	343	32	135437
ABalaapaap:145	ABalaapaap	145	404	-24595	-51	-66	404	54.3	568	358	32	115068
ABalaapap:107	ABalaapap	107	484	-24515	-59	-70	484	45.8	550	377	34	182160
ABalaapapa:142	ABalaapapa	142	399	-24600	-48	-60	399	54.4	541	374	28	101828
ABalaapapp:142	ABalaapapp	142	419	-24580	-62	-66	419	52.3	498	386	31	109641
ABalaapappa:188	ABalaapappa	188	514	-24485	-45	-66	514	59.0	507	364	29	44133
ABalaapappp:188	ABalaapappp	188	479	-24520	-68	-84	479	58.6	462	384	28	59281
ABalaapp:76	ABalaapp	76	688	-24311	-73	-119	688	42.3	505	304	41	202938
ABalaappa:102	ABalaappa	102	497	-24502	-116	-108	497	37.2	555	370	36	224803
ABalaappaa:140	ABalaappaa	140	465	-24534	29	16	465	45.6	590	375	29	142242
ABalaappap:140	ABalaappap	140	381	-24618	-67	-69	381	48.1	547	373	30	76344
ABalaappapa:189	ABalaappapa	189	438	-24561	-57	-72	438	52.6	545	380	29	83932
ABalaappapp:189	ABalaappapp	189	449	-24550	-49	-77	449	50.8	523	359	23	66372
ABalaappp:102	ABalaappp	102	540	-24459	-132	-129	540	32.4	518	372	37	221428
ABalaapppa:138	ABalaapppa	138	415	-24584	-53	-63	415	40.8	563	369	31	167037
ABalaapppaa:195	ABalaapppaa	195	448	-24551	-67	-79	448	48.4	554	354	28	106820
ABalaapppap:195	ABalaapppap	195	441	-24558	-86	-67	441	47.2	525	359	24	53662
ABalaapppp:138	ABalaapppp	138	443	-24556	-66	-72	443	34.8	557	376	33	197321
ABalaappppa:183	ABalaappppa	183	495	-24504	-18	-40	495	43.1	568	364	30	150983
ABalaappppp:183	ABalaappppp	183	516	-24483	-16	-37	516	39.4	553	379	29	142862
ABalap:35	ABalap	35	510	-24489	-205	-200	510	34.0	596	350	57	254241
ABalapa:53	ABalapa	53	603	-24396	-125	-126	603	33.0	612	354	48	301234
ABalapaa:75	ABalapaa	75	625	-24374	-128	-124	625	30.4	615	349	41	320318
ABalapaaa:103	ABalapaaa	103	490	-24509	-26	-38	490	32.0	624	276	36	301042
ABalapaaaa:140	ABalapaaaa	140	438	-24561	-30	-44	438	34.2	624	242	31	223095
ABalapaaap:140	ABalapaaap	140	413	-24586	-44	-41	413	29.4	615	221	33	226397
ABalapaaapa:191	ABalapaaapa	191	420	-24579	-8	-11	420	34.1	630	202	27	93322
ABalapaaapp:191	ABalapaaapp	191	535	-24464	-82	-80	535	27.5	599	177	30	65539
ABalapaap:103	ABalapaap	103	533	-24466	-30	-45	533	31.8	628	239	36	242464
ABalapaapa:136	ABalapaapa	136	395	-24604	-42	-49	395	38.8	610	213	31	192898
ABalapaapaa:199	ABalapaapaa	199	499	-24500	-41	-71	499	46.5	580	209	25	80211
ABalapaapap:199	ABalapaapap	199	570	-24429	37	22	570	47.1	573	176	26	93955
ABalapaapp:136	ABalapaapp	136	457	-24542	-32	-39	457	35.1	602	195	32	204066
ABalapaappa:185	ABalapaappa	185	391	-24608	-85	-76	391	39.8	611	196	31	165978
ABalapaappp:185	ABalapaappp	185	473	-24526	-33	-54	473	38.7	601	180	31	173646
ABalapap:75	ABalapap	75	704	-24295	-101	-127	704	29.3	556	366	42	270502
ABalapapa:101	ABalapapa	101	507	-24492	-115	-115	507	25.2	605	282	36	328582
ABalapapaa:139	ABalapapaa	139	566	-24433	121	110	566	27.2	617	287	27	200679
ABalapapap:139	ABalapapap	139	400	-24599	-96	-106	400	24.3	594	252	34	292347
ABalapapapa:184	ABalapapapa	184	523	-24476	-94	-103	523	24.4	594	264	30	214521
ABalapapapp:184	ABalapapapp	184	531	-24468	-72	-107	531	25.9	575	236	27	175625
ABalapapp:101	ABalapapp	101	565	-24434	-150	-147	565	27.7	557	252	36	251011
ABalapappa:133	ABalapappa	133	460	-24539	-74	-79	460	29.5	580	220	33	240388
ABalapappaa:174	ABalapappaa	174	457	-24542	-69	-88	457	34.6	613	240	34	248372
ABalapappap:174	ABalapappap	174	446	-24553	-118	-142	446	29.5	573	212	29	198359
ABalapappp:133	ABalapappp	133	458	-24541	-135	-143	458	23.7	537	205	32	212388
ABalapapppa:185	ABalapapppa	185	562	-24437	-54	-87	562	26.8	597	215	27	177099
ABalapapppp:185	ABalapapppp	185	579	-24420	-72	-84	579	24.1	567	195	25	123317
ABalapp:53	ABalapp	53	570	-24429	-163	-177	570	38.4	554	307	48	211265
ABalappa:75	ABalappa	75	615	-24384	-163	-147	615	34.5	558	308	41	247793
ABalappaa:103	ABalappaa	103	504	-24495	-54	-59	504	30.7	610	315	34	247799
ABalappaaa:143	ABalappaaa	143	449	-24550	29	38	449	34.1	641	296	28	190006
ABalappaap:143	ABalappaap	143	412	-24587	-48	-36	412	28.9	627	274	33	205720
ABalappaapa:198	ABalappaapa	198	543	-24456	-93	-101	543	31.9	626	295	26	102082
ABalappaapp:198	ABalappaapp	198	505	-24494	-39	-88	505	24.5	610	280	28	161517
ABalappap:103	ABalappap	103	495	-24504	-133	-135	495	30.9	571	324	36	258337
ABalappapa:137	ABalappapa	137	465	-24534	-34	-56	465	34.8	597	355	31	187729
ABalappapp:137	ABalappapp	137	488	-24511	-32	-35	488	29.9	585	366	31	119015
ABalappappa:182	ABalappappa	182	489	-24510	-36	-57	489	40.0	599	357	29	110792
ABalappappp:182	ABalappappp	182	514	-24485	-5	-3	514	36.1	586	374	27	105657
ABalappp:75	ABalappp	75	636	-24363	-151	-127	636	32.2	489	310	42	216976
ABalapppa:100	ABalapppa	100	589	-24410	-104	-115	589	27.3	538	329	38	285460
ABalapppaa:133	ABalapppaa	133	445	-24554	-38	-48	445	29.3	601	324	33	252554
ABalapppaaa:187	ABalapppaaa	187	511	-24488	-56	-76	511	38.1	621	297	29	185992
ABalapppaap:187	ABalapppaap	187	494	-24505	-83	-99	494	32.9	611	318	27	152339
ABalapppap:133	ABalapppap	133	439	-24560	-91	-98	439	25.2	563	326	33	245380
ABalapppapa:177	ABalapppapa	177	513	-24486	-93	-112	513	27.1	592	308	29	185057
ABalapppapp:177	ABalapppapp	177	573	-24426	-74	-119	573	24.9	566	314	29	208322
ABalapppp:100	ABalapppp	100	612	-24387	-84	-96	612	28.3	466	321	37	234592
ABalappppa:134	ABalappppa	134	465	-24534	-48	-54	465	27.5	528	353	32	189632
ABalappppaa:176	ABalappppaa	176	486	-24513	-95	-109	486	33.1	596	337	30	173162
ABalappppap:176	ABalappppap	176	456	-24543	-75	-92	456	29.7	569	355	29	196486
ABalappppp:134	ABalappppp	134	476	-24523	-81	-84	476	25.5	479	354	32	210940
ABalapppppa:182	ABalapppppa	182	511	-24488	-77	-95	511	25.0	556	357	26	145551
ABalapppppp:182	ABalapppppp	182	554	-24445	-115	-149	554	22.2	523	361	28	168053
ABalp:23	ABalp	23	576	-24423	-172	-189	576	40.5	578	213	64	231780
ABalpa:35	ABalpa	35	545	-24454	-198	-192	545	36.5	616	212	58	293857
ABalpaa:53	ABalpaa	53	542	-24457	-192	-197	542	29.6	638	249	50	354462
ABalpaaa:74	ABalpaaa	74	576	-24423	-158	-157	576	41.8	654	290	41	323565
ABalpaaaa:105	ABalpaaaa	105	455	-24544	-134	-147	455	56.2	604	298	35	189208
ABalpaaaaa:144	ABalpaaaaa	144	415	-24584	-49	-49	415	56.2	581	260	31	142004
ABalpaaaaaa:194	ABalpaaaaaa	194	440	-24559	-33	-70	440	55.4	560	259	26	108539
ABalpaaaaap:194	ABalpaaaaap	194	440	-24559	-89	-119	440	54.1	536	260	27	88297
ABalpaaaap:144	ABalpaaaap	144	494	-24505	-101	-137	494	60.4	549	253	30	119668
ABalpaaap:105	ABalpaaap	105	486	-24513	-131	-123	486	56.0	585	259	34	157520
ABalpaaapa:141	ABalpaaapa	141	435	-24564	-27	-41	435	53.7	546	249	31	156456
ABalpaaapaa:196	ABalpaaapaa	196	568	-24431	51	28	568	50.7	530	252	27	126977
ABalpaaapap:196	ABalpaaapap	196	400	-24599	-146	-124	400	47.0	536	231	25	113737
ABalpaaapp:141	ABalpaaapp	141	411	-24588	-56	-70	411	51.4	518	229	31	138904
ABalpaaappa:195	ABalpaaappa	195	547	-24452	12	-25	547	45.5	505	233	26	118319
ABalpaaappp:195	ABalpaaappp	195	497	-24502	-52	-68	497	45.0	482	220	27	87567
ABalpaap:74	ABalpaap	74	651	-24348	-129	-140	651	32.9	629	259	44	370443
ABalpaapa:100	ABalpaapa	100	541	-24458	-104	-102	541	45.6	629	277	40	307607
ABalpaapaa:129	ABalpaapaa	129	375	-24624	-18	-25	375	48.2	619	276	30	191440
ABalpaapaaa:175	ABalpaapaaa	175	383	-24616	-87	-89	383	40.0	595	277	28	215527
ABalpaapaap:175	ABalpaapaap	175	471	-24528	-57	-57	471	41.2	572	249	28	172143
ABalpaapap:129	ABalpaapap	129	423	-24576	-37	-39	423	49.7	594	252	33	187677
ABalpaapapa:163	ABalpaapapa	163	454	-24545	-81	-94	454	45.6	556	254	33	237516
ABalpaapapp:163	ABalpaapapp	163	482	-24517	-82	-99	482	43.5	532	230	31	192481
ABalpaapp:100	ABalpaapp	100	506	-24493	-104	-97	506	47.0	591	232	37	269982
ABalpaappa:136	ABalpaappa	136	413	-24586	-55	-67	413	56.5	592	236	31	143261
ABalpaappaa:193	ABalpaappaa	193	464	-24535	-10	-8	464	53.0	601	275	28	125451
ABalpaappap:193	ABalpaappap	193	394	-24605	-134	-145	394	58.0	565	259	27	104663
ABalpaappp:136	ABalpaappp	136	412	-24587	-46	-53	412	53.6	575	211	31	149040
ABalpaapppa:188	ABalpaapppa	188	499	-24500	55	65	499	53.1	613	260	29	107544
ABalpaapppp:188	ABalpaapppp	188	397	-24602	-152	-169	397	59.1	587	239	26	66212
ABalpap:53	ABalpap	53	627	-24372	-169	-168	627	38.7	592	188	50	293037
ABalpapa:73	ABalpapa	73	699	-24300	-87	-89	699	43.3	630	224	43	295878
ABalpapaa:100	ABalpapaa	100	554	-24445	-91	-97	554	54.9	597	234	36	202489
ABalpapaaa:137	ABalpapaaa	137	528	-24471	-101	-137	528	60.6	546	219	32	125177
ABalpapaaaa:181	ABalpapaaaa	181	644	-24355	-105	-170	644	62.3	546	243	28	81960
ABalpapaaap:181	ABalpapaaap	181	646	-24353	-50	-100	646	62.7	505	230	27	71107
ABalpapaap:137	ABalpapaap	137	583	-24416	-86	-130	583	62.2	498	224	31	122793
ABalpapaapa:198	ABalpapaapa	198	605	-24394	-97	-148	605	62.2	493	255	30	115721
ABalpapaapp:198	ABalpapaapp	198	684	-24316	-214	-218	684	63.4	463	246	24	51757
ABalpapap:100	ABalpapap	100	603	-24396	-149	-152	603	58.1	546	225	37	173073
ABalpapapa:136	ABalpapapa	136	545	-24454	-64	-83	545	61.0	476	183	34	122159
ABalpapapaa:183	ABalpapapaa	183	601	-24398	-109	-150	601	62.3	451	213	28	82277
ABalpapapap:183	ABalpapapap	183	591	-24408	-137	-155	591	62.2	431	194	30	84165
ABalpapapp:136	ABalpapapp	136	610	-24389	-65	-95	610	61.7	436	167	33	122863
ABalpapappa:191	ABalpapappa	191	559	-24440	-163	-204	559	59.6	397	160	28	92401
ABalpapappp:191	ABalpapappp	191	557	-24442	-91	-127	557	59.9	377	157	27	70868
ABalpapp:73	ABalpapp	73	633	-24366	-155	-157	633	45.6	561	186	44	255089
ABalpappa:98	ABalpappa	98	785	-24214	-174	-194	785	60.3	535	253	37	156508
ABalpappaa:131	ABalpappaa	131	418	-24581	-98	-124	418	58.8	520	240	31	132179
ABalpappaaa:189	ABalpappaaa	189	482	-24517	-53	-83	482	55.0	513	265	25	97954
ABalpappaap:189	ABalpappaap	189	494	-24506	36	-33	494	56.1	505	232	26	87021
ABalpappap:131	ABalpappap	131	418	-24582	-89	-109	418	58.8	485	238	32	120576
ABalpappapa:171	ABalpappapa	171	491	-24508	-61	-59	491	59.4	485	240	29	115546
ABalpappapp:171	ABalpappapp	171	541	-24458	-51	-53	541	55.6	427	245	29	115341
ABalpappp:98	ABalpappp	98	608	-24391	-223	-214	608	58.9	485	238	40	180168
ABalpapppa:129	ABalpapppa	129	392	-24607	-79	-80	392	52.0	489	223	33	193655
ABalpapppaa:197	ABalpapppaa	197	412	-24587	-92	-115	412	51.4	503	218	29	183266
ABalpapppap:197	ABalpapppap	197	514	-24485	-47	-83	514	48.8	439	213	29	175708
ABalpapppp:129	ABalpapppp	129	436	-24563	-62	-66	436	54.9	442	223	38	203631
ABalpappppa:167	ABalpappppa	167	469	-24530	-28	-26	469	53.9	463	229	31	150555
ABalpappppp:167	ABalpappppp	167	490	-24509	-62	-71	490	51.7	411	236	32	157280
ABalpp:35	ABalpp	35	597	-24402	-270	-253	597	26.3	527	189	56	216427
ABalppa:53	ABalppa	53	702	-24297	-249	-242	702	22.0	555	200	49	251336
ABalppaa:75	ABalppaa	75	714	-24285	-58	-68	714	33.8	631	209	40	285905
ABalppaaa:106	ABalppaaa	106	472	-24527	-47	-50	472	42.3	618	205	34	203817
ABalppaaaa:144	ABalppaaaa	144	424	-24575	40	50	424	44.5	633	221	27	139994
ABalppaaap:144	ABalppaaap	144	396	-24603	-75	-78	396	48.3	599	200	31	141046
ABalppaap:106	ABalppaap	106	462	-24537	-68	-68	462	44.1	591	174	34	216128
ABalppaapa:144	ABalppaapa	144	455	-24544	17	2	455	48.4	593	172	30	126717
ABalppaapp:144	ABalppaapp	144	395	-24604	-79	-78	395	50.5	554	159	31	120393
ABalppaappa:195	ABalppaappa	195	480	-24519	-82	-75	480	58.5	552	188	27	66110
ABalppaappp:195	ABalppaappp	195	526	-24473	3	-5	526	58.0	505	156	26	63159
ABalppap:75	ABalppap	75	761	-24238	-104	-126	761	34.6	574	200	42	249282
ABalppapa:102	ABalppapa	102	554	-24445	-82	-79	554	52.2	556	200	36	171485
ABalppapaa:135	ABalppapaa	135	465	-24534	-36	-52	465	55.1	556	185	31	125160
ABalppapaaa:189	ABalppapaaa	189	639	-24360	-113	-176	639	61.4	563	218	25	59451
ABalppapaap:189	ABalppapaap	189	723	-24276	-60	-108	723	62.3	537	210	26	50241
ABalppapap:135	ABalppapap	135	532	-24468	-55	-79	532	59.1	516	182	31	109502
ABalppapapa:187	ABalppapapa	187	636	-24363	-68	-114	636	62.1	497	204	26	64533
ABalppapapp:187	ABalppapapp	187	552	-24447	-103	-152	552	60.5	460	196	27	71647
ABalppapp:102	ABalppapp	102	544	-24455	-97	-83	544	54.2	503	190	36	162018
ABalppappa:133	ABalppappa	133	409	-24590	-66	-75	409	54.9	515	175	32	145414
ABalppappaa:187	ABalppappaa	187	508	-24491	-31	-45	508	57.3	560	208	26	74837
ABalppappap:187	ABalppappap	187	514	-24485	-48	-68	514	58.1	552	209	27	74939
ABalppappp:133	ABalppappp	133	440	-24559	-75	-75	440	56.5	471	162	32	124633
ABalppapppa:181	ABalppapppa	181	460	-24539	-55	-60	460	59.3	497	182	29	91382
ABalppapppp:181	ABalppapppp	181	609	-24390	-113	-139	609	61.6	468	162	29	78092
ABalppp:53	ABalppp	53	670	-24329	-167	-172	670	36.1	503	164	48	207933
ABalpppa:74	ABalpppa	74	701	-24298	-101	-103	701	35.7	546	227	40	206110
ABalpppaa:102	ABalpppaa	102	569	-24430	-64	-59	569	35.5	593	211	35	237269
ABalpppaaa:139	ABalpppaaa	139	441	-24558	-39	-46	441	43.6	595	171	31	160174
ABalpppaaaa:194	ABalpppaaaa	194	592	-24407	61	12	592	48.0	594	173	28	44064
ABalpppaaap:194	ABalpppaaap	194	409	-24591	-85	-82	409	52.8	565	177	26	29559
ABalpppaap:139	ABalpppaap	139	493	-24506	-24	-30	493	36.4	589	163	31	178516
ABalpppaapd:197	ABalpppaapd	197	582	-24417	0	-9	582	45.1	604	166	28	110450
ABalpppaapv:197	ABalpppaapv	197	563	-24436	-6	-14	563	40.8	588	153	27	106070
ABalpppap:102	ABalpppap	102	581	-24418	-81	-93	581	36.5	558	181	37	245722
ABalpppapa:134	ABalpppapa	134	486	-24513	-36	-52	486	42.5	562	148	30	153825
ABalpppapp:134	ABalpppapp	134	428	-24571	-83	-81	428	36.6	538	137	31	183093
ABalpppappa:180	ABalpppappa	180	506	-24493	-90	-96	506	37.6	568	149	29	149836
ABalpppappp:180	ABalpppappp	180	539	-24460	-29	-39	539	39.3	545	148	29	131324
ABalpppp:74	ABalpppp	74	702	-24297	-109	-79	702	39.0	484	198	42	201679
ABalppppa:99	ABalppppa	99	612	-24387	-121	-134	612	32.6	530	185	36	235391
ABalppppaa:132	ABalppppaa	132	472	-24527	-55	-70	472	36.3	560	183	31	164318
ABalppppaad:184	ABalppppaad	184	473	-24526	-49	-32	473	44.6	557	184	25	93710
ABalppppaav:184	ABalppppaav	184	509	-24490	-73	-70	509	38.2	551	182	28	122047
ABalppppap:132	ABalppppap	132	476	-24523	-58	-78	476	30.4	539	164	33	235652
ABalppppapa:181	ABalppppapa	181	486	-24513	-47	-46	486	33.0	593	167	31	188224
ABalppppapp:181	ABalppppapp	181	595	-24404	-2	-34	595	32.8	566	173	26	143657
ABalppppp:99	ABalppppp	99	693	-24306	-83	-92	693	35.2	477	171	38	207820
ABalpppppa:128	ABalpppppa	128	431	-24568	-91	-89	431	35.0	507	152	31	190465
ABalpppppaa:177	ABalpppppaa	177	502	-24497	-32	-34	502	41.1	530	178	27	118554
ABalpppppap:177	ABalpppppap	177	488	-24511	-56	-78	488	38.9	507	165	30	153060
ABalpppppp:128	ABalpppppp	128	471	-24528	-87	-96	471	31.5	468	150	33	176560
ABalppppppa:165	ABalppppppa	165	468	-24531	-98	-130	468	36.2	490	162	31	183162
ABalppppppp:165	ABalppppppp	165	503	-24496	-100	-127	503	33.1	472	144	33	195894
ABar:13	ABar	13	543	-24456	-154	-184	543	39.1	479	358	72	331445
ABara:23	ABara	23	575	-24424	-197	-194	575	52.2	470	337	63	152801
ABaraa:35	ABaraa	35	608	-24391	-217	-205	608	54.7	540	318	55	153656
ABaraaa:53	ABaraaa	53	590	-24409	-152	-147	590	49.8	579	352	48	232634
ABaraaaa:75	ABaraaaa	75	599	-24400	-133	-142	599	53.0	591	337	41	252388
ABaraaaaa:107	ABaraaaaa	107	424	-24575	-80	-79	424	50.6	611	330	34	221740
ABaraaaaaa:143	ABaraaaaaa	143	400	-24600	-16	-21	400	49.6	606	282	30	186696
ABaraaaaap:143	ABaraaaaap	143	378	-24621	-45	-51	378	52.3	579	312	31	187361
ABaraaaap:107	ABaraaaap	107	468	-24531	-24	-22	468	49.2	570	323	33	209792
ABaraaaapa:149	ABaraaaapa	149	441	-24558	-10	-24	441	43.4	597	300	30	223064
ABaraaaapp:149	ABaraaaapp	149	511	-24488	10	0	511	37.7	550	274	28	225828
ABaraaap:75	ABaraaap	75	622	-24377	-123	-129	622	48.0	533	356	43	277169
ABaraaapa:101	ABaraaapa	101	524	-24475	-111	-108	524	53.6	548	359	38	223634
ABaraaapaa:130	ABaraaapaa	130	383	-24616	-53	-70	383	52.3	590	307	32	192544
ABaraaapaaa:179	ABaraaapaaa	179	433	-24566	-29	-29	433	45.5	576	304	31	238063
ABaraaapaap:179	ABaraaapaap	179	449	-24550	-48	-56	449	41.9	558	305	29	203978
ABaraaapap:130	ABaraaapap	130	409	-24590	-46	-54	409	54.5	552	316	34	180934
ABaraaapapa:168	ABaraaapapa	168	484	-24515	-41	-71	484	45.8	536	310	31	200500
ABaraaapapp:168	ABaraaapapp	168	440	-24559	-91	-116	440	44.4	513	299	30	201789
ABaraaapp:101	ABaraaapp	101	561	-24438	-127	-123	561	56.8	501	361	34	156361
ABaraaappa:136	ABaraaappa	136	462	-24537	-85	-112	462	59.8	552	313	31	128129
ABaraaappaa:195	ABaraaappaa	195	515	-24484	4	-21	515	54.4	595	294	28	112696
ABaraaappap:195	ABaraaappap	195	639	-24360	3	-36	639	60.2	560	292	27	86463
ABaraaappp:136	ABaraaappp	136	466	-24533	-57	-80	466	59.1	516	324	30	114258
ABaraaapppa:190	ABaraaapppa	190	433	-24566	-55	-59	433	55.8	588	327	26	72424
ABaraaapppp:190	ABaraaapppp	190	651	-24348	-10	-57	651	61.0	536	308	26	64600
ABaraap:53	ABaraap	53	620	-24379	-139	-148	620	55.6	513	295	48	181043
ABaraapa:74	ABaraapa	74	698	-24301	-248	-237	698	57.4	542	306	42	205139
ABaraapaa:100	ABaraapaa	100	558	-24441	-63	-71	558	55.1	558	291	35	190072
ABaraapaaa:135	ABaraapaaa	135	406	-24593	-53	-65	406	44.1	571	280	31	222719
ABaraapaaaa:189	ABaraapaaaa	189	516	-24483	-73	-94	516	35.5	581	273	27	192415
ABaraapaaap:189	ABaraapaaap	189	550	-24449	-14	-27	550	35.3	557	267	28	240864
ABaraapaap:135	ABaraapaap	135	429	-24570	-8	-10	429	48.7	536	269	31	162275
ABaraapaapa:179	ABaraapaapa	179	474	-24525	-86	-102	474	38.0	534	252	30	246111
ABaraapaapp:179	ABaraapaapp	179	590	-24409	17	-15	590	39.0	514	241	31	241783
ABaraapap:100	ABaraapap	100	537	-24462	-113	-124	537	52.0	519	272	35	197190
ABaraapapa:134	ABaraapapa	134	453	-24546	-20	-38	453	44.7	533	240	35	250030
ABaraapapaa:172	ABaraapapaa	172	478	-24522	-76	-87	478	42.7	502	232	29	165557
ABaraapapap:172	ABaraapapap	172	468	-24531	-44	-62	468	43.1	474	233	30	169448
ABaraapapp:134	ABaraapapp	134	446	-24553	-29	-35	446	42.5	483	230	31	215570
ABaraapappa:196	ABaraapappa	196	495	-24504	-68	-39	495	44.1	450	205	26	133974
ABaraapappp:196	ABaraapappp	196	575	-24424	0	-17	575	42.3	438	232	26	124040
ABaraapp:74	ABaraapp	74	640	-24359	-182	-176	640	57.3	474	275	43	206409
ABaraappa:100	ABaraappa	100	518	-24481	-125	-125	518	53.5	492	302	35	193170
ABaraappaa:133	ABaraappaa	133	413	-24586	-40	-46	413	41.7	552	309	31	246535
ABaraappaaa:192	ABaraappaaa	192	505	-24494	-53	-64	505	37.0	563	307	28	251767
ABaraappaap:192	ABaraappaap	192	485	-24514	-67	-75	485	35.4	540	298	27	212256
ABaraappap:133	ABaraappap	133	364	-24635	-87	-89	364	45.5	514	298	32	196559
ABaraappapa:177	ABaraappapa	177	560	-24439	19	-4	560	37.8	519	301	28	221658
ABaraappapp:177	ABaraappapp	177	499	-24500	0	-1	499	38.4	485	281	28	184020
ABaraappp:100	ABaraappp	100	573	-24426	-78	-80	573	53.4	445	294	37	226468
ABaraapppa:134	ABaraapppa	134	424	-24575	-36	-51	424	46.2	478	296	35	248509
ABaraapppaa:172	ABaraapppaa	172	474	-24525	-52	-56	474	44.4	459	309	31	200626
ABaraapppap:172	ABaraapppap	172	541	-24458	-9	-28	541	37.9	423	314	30	221216
ABaraapppp:134	ABaraapppp	134	448	-24551	-47	-64	448	43.0	433	289	32	222894
ABaraappppa:196	ABaraappppa	196	470	-24529	-73	-87	470	44.2	419	317	28	227092
ABaraappppp:196	ABaraappppp	196	552	-24447	-19	-11	552	43.7	420	279	27	167421
ABarap:35	ABarap	35	558	-24441	-192	-183	558	52.2	444	354	55	158439
ABarapa:53	ABarapa	53	618	-24381	-123	-126	618	50.3	486	378	48	213515
ABarapaa:74	ABarapaa	74	634	-24365	-165	-163	634	55.2	501	365	43	211530
ABarapaaa:100	ABarapaaa	100	575	-24424	-203	-218	575	60.2	525	316	34	144007
ABarapaaaa:138	ABarapaaaa	138	448	-24551	-130	-152	448	59.9	540	283	30	111357
ABarapaaaaa:189	ABarapaaaaa	189	471	-24528	-34	-39	471	55.8	544	291	27	95242
ABarapaaaap:189	ABarapaaaap	189	418	-24581	-63	-63	418	53.8	516	293	25	87531
ABarapaaap:138	ABarapaaap	138	490	-24509	-88	-118	490	60.4	504	280	30	107753
ABarapaaapa:196	ABarapaaapa	196	519	-24480	-57	-85	519	59.5	536	286	25	66850
ABarapaaapp:196	ABarapaaapp	196	466	-24534	-93	-96	466	59.7	506	288	25	69993
ABarapaap:100	ABarapaap	100	577	-24422	-148	-163	577	58.8	474	326	35	139181
ABarapaapa:132	ABarapaapa	132	427	-24572	-44	-64	427	54.3	521	297	31	171692
ABarapaapp:132	ABarapaapp	132	346	-24653	-99	-99	346	54.0	483	287	33	160921
ABarapaappa:171	ABarapaappa	171	494	-24505	-62	-79	494	43.4	487	287	26	122010
ABarapaappp:171	ABarapaappp	171	463	-24536	-65	-75	463	47.2	452	278	27	116379
ABarapap:74	ABarapap	74	673	-24326	-246	-242	673	57.3	439	341	41	170930
ABarapapa:100	ABarapapa	100	665	-24334	-221	-239	665	60.6	432	319	35	132953
ABarapapaa:132	ABarapapaa	132	477	-24522	-86	-92	477	58.9	476	278	32	124454
ABarapapaaa:186	ABarapapaaa	186	512	-24487	7	-19	512	49.4	497	310	25	92466
ABarapapaap:186	ABarapapaap	186	445	-24554	-97	-99	445	51.9	496	276	26	101962
ABarapapap:132	ABarapapap	132	441	-24558	-152	-158	441	60.3	436	266	32	114671
ABarapapapa:176	ABarapapapa	176	485	-24514	-61	-86	485	59.4	476	279	27	88748
ABarapapapp:176	ABarapapapp	176	452	-24547	-126	-163	452	59.2	436	279	30	115008
ABarapapp:100	ABarapapp	100	669	-24330	-203	-208	669	60.1	380	300	37	154704
ABarapappa:130	ABarapappa	130	437	-24562	-27	-39	437	54.0	452	290	32	189718
ABarapappp:130	ABarapappp	130	444	-24555	-85	-110	444	58.4	393	265	35	145948
ABarapapppa:165	ABarapapppa	165	433	-24566	-75	-108	433	56.1	434	280	30	111985
ABarapapppp:165	ABarapapppp	165	492	-24507	-51	-66	492	52.9	418	277	31	136842
ABarapp:53	ABarapp	53	633	-24366	-222	-218	633	56.3	406	339	47	169002
ABarappa:74	ABarappa	74	737	-24262	-172	-161	737	56.8	400	365	41	178372
ABarappaa:102	ABarappaa	102	558	-24441	-97	-122	558	57.9	447	357	34	130576
ABarappaaa:139	ABarappaaa	139	468	-24531	-109	-118	468	61.2	464	309	31	88620
ABarappaaaa:192	ABarappaaaa	192	778	-24222	-43	-134	778	62.5	517	306	26	32835
ABarappaaap:192	ABarappaaap	192	462	-24537	-63	-114	462	59.0	485	311	23	35495
ABarappaap:139	ABarappaap	139	565	-24434	-58	-82	565	61.5	427	307	30	81787
ABarappaapa:197	ABarappaapa	197	718	-24282	-4	-106	718	62.2	472	296	25	36397
ABarappaapp:197	ABarappaapp	197	600	-24399	-147	-193	600	61.7	433	304	25	52079
ABarappap:102	ABarappap	102	596	-24403	-139	-159	596	58.3	396	361	36	152133
ABarappapa:136	ABarappapa	136	569	-24430	-91	-136	569	61.7	406	341	34	106522
ABarappapaa:182	ABarappapaa	182	648	-24351	-93	-187	648	61.6	427	341	29	78062
ABarappapap:182	ABarappapap	182	527	-24472	-133	-148	527	61.7	396	341	27	33482
ABarappapp:136	ABarappapp	136	569	-24430	-99	-129	569	61.5	367	341	32	97685
ABarappappa:186	ABarappappa	186	571	-24428	-133	-160	571	60.3	349	328	26	55899
ABarappappp:186	ABarappappp	186	527	-24472	-24	-24	527	56.6	338	366	28	67606
ABarappp:74	ABarappp	74	684	-24315	-64	-64	684	50.8	364	337	41	190296
ABarapppa:101	ABarapppa	101	607	-24392	-30	-40	607	53.9	441	379	35	163599
ABarapppaa:136	ABarapppaa	136	463	-24537	-71	-87	463	58.6	518	356	31	101456
ABarapppaaa:187	ABarapppaaa	187	489	-24510	-31	-48	489	57.7	554	337	25	54188
ABarapppaap:187	ABarapppaap	187	669	-24330	-42	-83	669	61.6	520	334	27	57338
ABarapppap:136	ABarapppap	136	474	-24525	-117	-147	474	60.0	477	339	32	100245
ABarapppapa:183	ABarapppapa	183	469	-24531	-47	-56	469	55.5	522	336	26	75117
ABarapppapp:183	ABarapppapp	183	449	-24550	-34	-38	449	56.8	486	338	27	57751
ABarapppp:101	ABarapppp	101	552	-24447	-76	-90	552	50.5	389	378	37	198548
ABarappppa:135	ABarappppa	135	492	-24507	-122	-151	492	61.0	457	354	32	107740
ABarappppaa:186	ABarappppaa	186	764	-24235	-1	-61	764	62.8	489	327	27	57081
ABarappppap:186	ABarappppap	186	612	-24387	-154	-216	612	62.3	456	339	28	59096
ABarappppp:135	ABarappppp	135	407	-24592	-99	-107	407	57.1	423	357	31	105554
ABarapppppa:181	ABarapppppa	181	429	-24570	-98	-101	429	57.6	458	348	26	61704
ABarapppppp:181	ABarapppppp	181	488	-24511	-62	-63	488	58.4	432	360	26	66365
ABarp:23	ABarp	23	519	-24480	-268	-236	519	30.3	392	349	65	201451
ABarpa:35	ABarpa	35	570	-24429	-196	-198	570	33.3	440	380	57	232344
ABarpaa:53	ABarpaa	53	602	-24397	-186	-176	602	32.6	500	391	50	305692
ABarpaaa:73	ABarpaaa	73	670	-24329	-163	-157	670	33.6	517	390	42	293894
ABarpaaaa:104	ABarpaaaa	104	644	-24355	-72	-95	644	20.0	586	309	37	352424
ABarpaaaaa:141	ABarpaaaaa	141	492	-24507	-75	-85	492	21.8	600	294	32	245015
ABarpaaaap:141	ABarpaaaap	141	591	-24408	-126	-144	591	18.8	561	265	31	236618
ABarpaaap:104	ABarpaaap	104	562	-24437	-228	-230	562	18.9	532	302	36	307031
ABarpaaapa:144	ABarpaaapa	144	576	-24423	-168	-172	576	18.4	548	294	32	240757
ABarpaaapaa:198	ABarpaaapaa	198	760	-24240	137	-42	760	21.4	583	304	27	135687
ABarpaaapap:198	ABarpaaapap	198	734	-24266	-96	-144	734	19.8	547	316	25	101502
ABarpaaapp:144	ABarpaaapp	144	656	-24343	-47	-74	656	17.8	511	294	28	188530
ABarpaap:73	ABarpaap	73	738	-24261	-181	-178	738	25.6	470	369	47	303036
ABarpaapa:100	ABarpaapa	100	686	-24313	-124	-134	686	20.4	480	283	39	270708
ABarpaapaa:135	ABarpaapaa	135	665	-24334	-113	-128	665	18.5	483	293	31	245560
ABarpaapap:135	ABarpaapap	135	524	-24475	-192	-216	524	18.9	435	247	38	287601
ABarpaapp:100	ABarpaapp	100	722	-24277	-82	-88	722	20.6	403	275	40	227954
ABarpaappa:134	ABarpaappa	134	638	-24361	-147	-176	638	18.4	420	254	37	316557
ABarpaappp:134	ABarpaappp	134	597	-24402	-101	-110	597	19.3	373	238	35	209437
ABarpap:53	ABarpap	53	654	-24345	-133	-114	654	41.8	427	338	47	197529
ABarpapa:75	ABarpapa	75	775	-24224	-41	-56	775	37.1	463	367	42	234320
ABarpapaa:102	ABarpapaa	102	683	-24316	-160	-170	683	20.3	537	358	39	328148
ABarpapaaa:138	ABarpapaaa	138	699	-24300	-127	-157	699	17.7	569	339	34	319748
ABarpapaap:138	ABarpapaap	138	519	-24480	-146	-171	519	20.4	528	346	33	234075
ABarpapaapa:182	ABarpapaapa	182	554	-24445	-43	-54	554	26.6	543	336	26	118014
ABarpapaapp:182	ABarpapaapp	182	551	-24448	-157	-153	551	23.0	529	336	28	123320
ABarpapap:102	ABarpapap	102	695	-24304	-189	-198	695	20.1	475	346	38	277352
ABarpapapa:137	ABarpapapa	137	641	-24358	-136	-169	641	18.6	511	309	31	229700
ABarpapapp:137	ABarpapapp	137	562	-24437	-212	-220	562	19.2	444	313	34	228377
ABarpapp:75	ABarpapp	75	750	-24249	-101	-100	750	31.7	396	341	42	229912
ABarpappa:102	ABarpappa	102	689	-24310	-136	-142	689	20.3	431	352	35	235064
ABarpappaa:143	ABarpappaa	143	698	-24301	-97	-118	698	19.7	489	363	30	237867
ABarpappap:143	ABarpappap	143	589	-24410	-118	-128	589	22.2	445	373	34	229387
ABarpappp:102	ABarpappp	102	626	-24373	-140	-145	626	22.4	388	345	36	210282
ABarpapppa:138	ABarpapppa	138	560	-24439	-68	-77	560	24.3	415	377	33	221698
ABarpapppp:138	ABarpapppp	138	608	-24391	-76	-99	608	23.2	396	366	34	212658
ABarpp:35	ABarpp	35	627	-24372	-232	-235	627	27.9	322	331	58	208118
ABarppa:55	ABarppa	55	688	-24311	-194	-182	688	24.7	382	348	50	232118
ABarppaa:75	ABarppaa	75	733	-24266	-182	-185	733	22.2	411	310	43	223814
ABarppaaa:108	ABarppaaa	108	599	-24400	-96	-105	599	20.5	396	199	36	204098
ABarppaaaa:150	ABarppaaaa	150	654	-24345	-90	-101	654	19.5	428	172	30	174213
ABarppaaap:150	ABarppaaap	150	531	-24468	-87	-96	531	24.4	387	133	33	138582
ABarppaap:108	ABarppaap	108	598	-24401	-114	-115	598	21.5	349	193	38	188908
ABarppaapa:144	ABarppaapa	144	685	-24314	-109	-123	685	18.9	354	199	37	209213
ABarppaapp:144	ABarppaapp	144	491	-24508	-111	-122	491	25.8	307	130	30	118014
ABarppap:75	ABarppap	75	736	-24263	-161	-155	736	25.4	351	271	43	204661
ABarppapa:107	ABarppapa	107	579	-24421	-44	-47	579	25.3	318	158	38	204873
ABarppapaa:150	ABarppapaa	150	552	-24447	-33	-37	552	29.2	366	109	31	144654
ABarppapap:150	ABarppapap	150	579	-24420	-11	-8	579	32.0	315	99	31	137001
ABarppapp:107	ABarppapp	107	533	-24466	-67	-78	533	29.0	245	151	38	190166
ABarppappa:149	ABarppappa	149	570	-24429	-15	-3	570	30.6	238	106	32	130816
ABarppappp:149	ABarppappp	149	719	-24280	-20	21	719	43.5	175	108	32	152306
ABarppp:55	ABarppp	55	648	-24351	-184	-173	648	31.6	300	312	47	197806
ABarpppa:75	ABarpppa	75	706	-24293	-168	-178	706	27.2	311	309	42	210750
ABarpppaa:105	ABarpppaa	105	570	-24430	-162	-174	570	20.5	354	322	36	205434
ABarpppaaa:143	ABarpppaaa	143	623	-24376	-114	-131	623	19.4	391	333	29	186313
ABarpppaap:143	ABarpppaap	143	594	-24405	-161	-172	594	20.1	361	290	37	247226
ABarpppap:105	ABarpppap	105	648	-24351	-110	-136	648	21.0	307	303	39	207537
ABarpppapa:141	ABarpppapa	141	558	-24441	-124	-131	558	21.8	344	347	35	178676
ABarpppapp:141	ABarpppapp	141	526	-24473	-115	-114	526	23.9	289	337	31	151696
ABarpppp:75	ABarpppp	75	710	-24289	-137	-142	710	28.9	233	279	43	214019
ABarppppa:107	ABarppppa	107	538	-24461	-99	-97	538	22.7	258	308	38	209055
ABarppppaa:147	ABarppppaa	147	522	-24477	-50	-49	522	26.7	316	374	32	149763
ABarppppap:147	ABarppppap	147	552	-24448	-20	-25	552	29.2	267	361	32	145329
ABarppppp:107	ABarppppp	107	540	-24459	-95	-92	540	25.3	193	280	38	205136
ABarpppppa:146	ABarpppppa	146	611	-24388	35	48	611	28.4	197	328	33	144371
ABarpppppp:146	ABarpppppp	146	727	-24272	81	130	727	41.1	137	309	32	160306
ABp:3	ABp	3	595	-24404	-164	-186	595	38.8	380	332	82	416995
ABpl:13	ABpl	13	570	-24429	-240	-235	570	24.8	394	237	76	280789
ABpla:23	ABpla	23	577	-24422	-284	-274	577	23.7	509	297	67	224457
ABplaa:35	ABplaa	35	574	-24426	-245	-235	574	23.7	533	323	57	219113
ABplaaa:52	ABplaaa	52	632	-24367	-351	-314	632	20.3	558	338	50	328146
ABplaaaa:73	ABplaaaa	73	730	-24269	-125	-136	730	22.8	606	310	44	423946
ABplaaaaa:100	ABplaaaaa	100	557	-24442	-145	-152	557	22.2	593	242	38	378431
ABplaaaaaa:138	ABplaaaaaa	138	540	-24459	-116	-126	540	18.5	578	230	31	281358
ABplaaaaap:138	ABplaaaaap	138	510	-24489	-82	-109	510	19.6	540	228	33	244977
ABplaaaaapa:184	ABplaaaaapa	184	526	-24473	-61	-66	526	26.0	557	213	27	178818
ABplaaaaapp:184	ABplaaaaapp	184	538	-24461	-116	-116	538	21.9	533	208	28	128973
ABplaaaap:100	ABplaaaap	100	636	-24363	-175	-180	636	20.7	550	244	37	303015
ABplaaaapa:135	ABplaaaapa	135	605	-24394	-177	-218	605	18.4	517	248	33	286918
ABplaaaapp:135	ABplaaaapp	135	626	-24373	-146	-174	626	18.9	500	247	33	292553
ABplaaap:73	ABplaaap	73	763	-24236	-144	-152	763	21.5	537	314	43	302468
ABplaaapa:101	ABplaaapa	101	577	-24422	-158	-172	577	20.1	508	237	35	252758
ABplaaapaa:142	ABplaaapaa	142	620	-24379	-67	-84	620	20.8	521	191	29	235363
ABplaaapap:142	ABplaaapap	142	551	-24448	-123	-141	551	22.1	496	172	34	267169
ABplaaapp:101	ABplaaapp	101	611	-24388	-100	-107	611	23.4	464	227	39	274431
ABplaaappa:136	ABplaaappa	136	528	-24471	-97	-113	528	23.1	457	160	32	232388
ABplaaappp:136	ABplaaappp	136	505	-24494	-135	-148	505	22.7	436	159	35	240073
ABplaap:52	ABplaap	52	577	-24422	-189	-175	577	31.3	504	260	50	253561
ABplaapa:72	ABplaapa	72	714	-24285	-160	-160	714	24.7	557	251	44	368880
ABplaapaa:99	ABplaapaa	99	676	-24323	-127	-120	676	24.9	558	184	39	407698
ABplaapaaa:133	ABplaapaaa	133	497	-24502	-50	-51	497	22.5	580	195	33	297677
ABplaapaaaa:185	ABplaapaaaa	185	470	-24529	-74	-83	470	30.7	633	253	28	159599
ABplaapaaap:185	ABplaapaaap	185	527	-24472	-40	-64	527	22.5	609	218	28	171740
ABplaapaap:133	ABplaapaap	133	533	-24466	-67	-82	533	21.8	538	177	35	338109
ABplaapaapa:178	ABplaapaapa	178	557	-24442	2	-7	557	25.0	594	180	30	160897
ABplaapaapp:178	ABplaapaapp	178	530	-24469	-75	-101	530	28.1	560	160	32	226115
ABplaapap:99	ABplaapap	99	707	-24292	-154	-152	707	21.7	505	180	38	342896
ABplaapapa:134	ABplaapapa	134	475	-24524	-71	-82	475	28.2	512	167	34	323925
ABplaapapaa:190	ABplaapapaa	190	610	-24389	49	-1	610	35.6	536	188	29	165339
ABplaapapap:190	ABplaapapap	190	553	-24446	-29	-74	553	32.7	498	166	30	218471
ABplaapapp:134	ABplaapapp	134	548	-24451	-42	-66	548	23.9	481	162	35	326706
ABplaapappa:177	ABplaapappa	177	545	-24454	-38	-59	545	30.0	526	173	29	197851
ABplaapappp:177	ABplaapappp	177	580	-24419	-46	-93	580	29.2	503	153	31	203488
ABplaapp:72	ABplaapp	72	676	-24323	-148	-144	676	27.0	479	228	45	277971
ABplaappa:98	ABplaappa	98	629	-24370	-100	-113	629	27.7	464	143	38	332671
ABplaappaa:135	ABplaappaa	135	489	-24510	-79	-84	489	37.4	488	120	29	193615
ABplaappap:135	ABplaappap	135	504	-24495	-45	-48	504	36.1	443	116	32	189658
ABplaappp:98	ABplaappp	98	672	-24327	-73	-74	672	34.7	417	124	41	309494
ABplaapppa:132	ABplaapppa	132	465	-24534	-86	-86	465	38.4	409	110	33	214633
ABplaapppp:132	ABplaapppp	132	521	-24478	-46	-51	521	43.1	362	101	34	198222
ABplap:35	ABplap	35	580	-24419	-220	-227	580	23.6	427	276	59	186843
ABplapa:52	ABplapa	52	629	-24370	-159	-163	629	21.9	458	308	51	230451
ABplapaa:72	ABplapaa	72	748	-24251	-210	-211	748	18.6	489	276	44	246645
ABplapaaa:101	ABplapaaa	101	685	-24314	-156	-158	685	22.0	436	173	38	253676
ABplapaaaa:136	ABplapaaaa	136	501	-24498	-53	-69	501	25.5	401	148	33	149104
ABplapaaaaa:187	ABplapaaaaa	187	492	-24507	-145	-155	492	26.4	432	167	27	139731
ABplapaaaap:187	ABplapaaaap	187	548	-24451	-59	-56	548	25.1	432	155	28	110723
ABplapaaap:136	ABplapaaap	136	486	-24514	-29	-37	486	28.7	377	128	34	184692
ABplapaaapa:189	ABplapaaapa	189	596	-24403	-2	-14	596	33.6	428	140	28	95394
ABplapaaapp:189	ABplapaaapp	189	592	-24407	-33	-37	592	35.5	399	120	28	102027
ABplapaap:101	ABplapaap	101	622	-24377	-87	-99	622	25.9	378	144	37	217445
ABplapaapa:139	ABplapaapa	139	489	-24510	-83	-85	489	42.1	377	114	30	138882
ABplapaapp:139	ABplapaapp	139	519	-24480	-26	-22	519	41.2	330	97	31	150041
ABplapap:72	ABplapap	72	718	-24281	-191	-183	718	20.6	417	268	45	224637
ABplapapa:98	ABplapapa	98	683	-24316	-61	-77	683	25.9	335	142	38	233185
ABplapapaa:135	ABplapapaa	135	647	-24352	77	76	647	35.6	211	100	35	202416
ABplapapap:135	ABplapapap	135	874	-24125	216	269	874	45.9	211	94	33	172650
ABplapapp:98	ABplapapp	98	605	-24394	-96	-94	605	31.2	285	125	38	235860
ABplapappa:132	ABplapappa	132	1457	-23542	767	801	1457	51.5	194	103	34	153123
ABplapappp:132	ABplapappp	132	551	-24448	89	92	551	51.6	159	127	33	144662
ABplapapppa:192	ABplapapppa	192	2262	-22737	1378	1426	2262	47.2	160	107	27	79876
ABplapapppp:192	ABplapapppp	192	1970	-23029	985	1140	1970	52.2	142	139	30	80349
ABplapp:52	ABplapp	52	599	-24400	-189	-185	599	27.0	422	228	49	208961
ABplappa:73	ABplappa	73	707	-24292	-173	-172	707	23.2	417	191	44	277029
ABplappaa:100	ABplappaa	100	607	-24392	-72	-70	607	36.5	352	110	38	264840
ABplappaaa:137	ABplappaaa	137	523	-24476	-27	-31	523	45.3	314	102	32	151942
ABplappaap:137	ABplappaap	137	469	-24530	-66	-64	469	46.0	276	93	31	146612
ABplappap:100	ABplappap	100	619	-24380	-44	-47	619	38.8	296	105	38	278893
ABplappapa:138	ABplappapa	138	636	-24363	39	42	636	33.7	275	96	32	161918
ABplappapp:138	ABplappapp	138	859	-24140	230	244	859	47.5	240	94	30	140813
ABplappp:73	ABplappp	73	697	-24302	-138	-124	697	29.3	346	172	43	235123
ABplapppa:103	ABplapppa	103	573	-24426	-26	-48	573	46.3	268	104	36	241819
ABplapppaa:143	ABplapppaa	143	467	-24532	-101	-57	467	53.1	215	118	31	124427
ABplapppaaa:208	ABplapppaaa	208	575	-24424	-224	-144	575	53.7	185	113	26	60406
ABplapppaap:208	ABplapppaap	208	1154	-23845	87	171	1154	51.2	159	106	27	77416
ABplapppap:143	ABplapppap	143	479	-24520	-42	-45	479	57.0	209	139	31	100082
ABplapppapa:191	ABplapppapa	191	799	-24200	-11	32	799	57.8	182	131	26	58440
ABplapppapp:191	ABplapppapp	191	606	-24393	-164	-153	606	58.0	180	157	25	36940
ABplapppp:103	ABplapppp	103	551	-24448	-11	-14	551	50.3	225	99	36	206584
ABplappppa:142	ABplappppa	142	837	-24162	168	195	837	58.6	182	116	31	111545
ABplappppp:142	ABplappppp	142	1286	-23713	328	384	1286	60.3	155	151	32	95264
ABplp:23	ABplp	23	569	-24430	-197	-200	569	28.8	413	167	63	196250
ABplpa:35	ABplpa	35	572	-24427	-185	-181	572	27.8	439	150	58	234358
ABplpaa:53	ABplpaa	53	676	-24323	-183	-185	676	23.5	454	154	50	262578
ABplpaaa:74	ABplpaaa	74	697	-24302	-144	-145	697	29.2	546	162	44	340283
ABplpaaaa:100	ABplpaaaa	100	523	-24476	-129	-116	523	46.3	550	156	36	264668
ABplpaaaaa:134	ABplpaaaaa	134	381	-24618	-86	-88	381	49.7	523	160	33	227022
ABplpaaaaaa:182	ABplpaaaaaa	182	411	-24588	-120	-113	411	51.0	541	191	29	141710
ABplpaaaaap:182	ABplpaaaaap	182	565	-24434	56	49	565	52.6	505	177	27	111938
ABplpaaaap:134	ABplpaaaap	134	425	-24574	-57	-62	425	52.8	475	130	34	206134
ABplpaaaapa:180	ABplpaaaapa	180	539	-24460	-43	-44	539	57.8	429	128	29	95080
ABplpaaaapp:180	ABplpaaaapp	180	597	-24402	-4	-13	597	57.8	383	124	29	95552
ABplpaaap:100	ABplpaaap	100	594	-24406	-70	-74	594	46.5	504	139	37	287665
ABplpaaapa:135	ABplpaaapa	135	442	-24557	-59	-57	442	48.3	493	140	33	226808
ABplpaaapaa:192	ABplpaaapaa	192	473	-24526	-41	-72	473	56.9	535	173	28	100464
ABplpaaapap:192	ABplpaaapap	192	506	-24494	-44	-88	506	51.3	512	135	28	122312
ABplpaaapp:135	ABplpaaapp	135	454	-24545	-63	-68	454	48.2	465	119	34	234192
ABplpaaappa:182	ABplpaaappa	182	475	-24524	-65	-69	475	55.0	511	165	29	115787
ABplpaaappp:182	ABplpaaappp	182	490	-24509	-52	-63	490	51.3	469	144	28	116786
ABplpaap:74	ABplpaap	74	716	-24283	-128	-119	716	27.8	489	158	42	295884
ABplpaapa:101	ABplpaapa	101	619	-24380	-95	-103	619	38.2	518	140	38	350543
ABplpaapaa:137	ABplpaapaa	137	436	-24563	-45	-54	436	44.3	525	145	32	215041
ABplpaapaaa:187	ABplpaapaaa	187	498	-24501	-32	-32	498	47.3	545	184	26	125480
ABplpaapaap:187	ABplpaapaap	187	469	-24530	-130	-94	469	46.0	520	156	27	122852
ABplpaapap:137	ABplpaapap	137	439	-24560	-102	-99	439	40.9	491	123	34	276040
ABplpaapapa:186	ABplpaapapa	186	570	-24429	-1	-17	570	42.3	538	131	29	131294
ABplpaapapp:186	ABplpaapapp	186	582	-24417	14	1	582	48.3	511	124	28	138828
ABplpaapp:101	ABplpaapp	101	620	-24379	-85	-92	620	40.3	465	128	38	305541
ABplpaappa:134	ABplpaappa	134	467	-24532	-86	-82	467	39.2	443	126	34	231200
ABplpaappaa:184	ABplpaappaa	184	505	-24494	-101	-119	505	41.3	480	152	30	178262
ABplpaappap:184	ABplpaappap	184	607	-24392	-10	-24	607	39.8	446	131	28	139603
ABplpaappp:134	ABplpaappp	134	464	-24535	-62	-68	464	45.9	428	111	33	220178
ABplpaapppa:181	ABplpaapppa	181	562	-24437	6	-12	562	49.0	485	127	27	119324
ABplpaapppp:181	ABplpaapppp	181	472	-24527	-106	-133	472	51.7	459	136	26	80885
ABplpap:53	ABplpap	53	599	-24400	-147	-152	599	37.2	371	111	49	241437
ABplpapa:73	ABplpapa	73	680	-24319	-71	-85	680	38.7	474	135	43	287938
ABplpapaa:100	ABplpapaa	100	504	-24495	-127	-129	504	56.2	481	158	36	188824
ABplpapaaa:138	ABplpapaaa	138	453	-24546	-72	-71	453	57.5	439	163	31	120837
ABplpapaaaa:190	ABplpapaaaa	190	478	-24521	-105	-148	478	59.6	461	185	26	65930
ABplpapaaap:190	ABplpapaaap	190	470	-24529	-62	-76	470	57.9	428	181	27	81183
ABplpapaap:138	ABplpapaap	138	480	-24519	-26	-46	480	55.6	415	158	31	136224
ABplpapaapa:190	ABplpapaapa	190	529	-24470	0	-5	529	55.6	466	183	27	78901
ABplpapaapp:190	ABplpapaapp	190	521	-24478	-16	-13	521	55.3	441	158	27	94654
ABplpapap:100	ABplpapap	100	607	-24392	-94	-92	607	57.4	442	155	36	176526
ABplpapapa:135	ABplpapapa	135	546	-24453	-122	-143	546	61.1	391	168	31	104016
ABplpapapaa:182	ABplpapapaa	182	509	-24490	-61	-76	509	55.7	403	193	28	96412
ABplpapapap:182	ABplpapapap	182	560	-24439	-14	-36	560	58.3	373	181	26	66906
ABplpapapp:135	ABplpapapp	135	640	-24359	-103	-113	640	61.9	352	184	31	94427
ABplpapappa:183	ABplpapappa	183	619	-24380	-37	-77	619	60.1	358	202	26	62061
ABplpapappp:183	ABplpapappp	183	626	-24373	-54	-80	626	58.5	320	222	27	70739
ABplpapp:73	ABplpapp	73	683	-24316	-84	-79	683	41.4	406	116	44	286945
ABplpappa:98	ABplpappa	98	697	-24302	-141	-150	697	58.9	419	168	38	173906
ABplpappaa:131	ABplpappaa	131	534	-24465	-97	-134	534	60.5	418	213	39	175059
ABplpappaaa:168	ABplpappaaa	168	627	-24372	-90	-126	627	62.2	426	237	30	111152
ABplpappaap:168	ABplpappaap	168	478	-24521	-214	-209	478	61.6	389	227	35	116735
ABplpappap:131	ABplpappap	131	598	-24401	-78	-103	598	61.8	373	217	28	100466
ABplpappp:98	ABplpappp	98	713	-24287	-89	-101	713	59.2	364	153	37	167459
ABplpapppa:136	ABplpapppa	136	656	-24344	-33	-48	656	62.1	322	222	32	109343
ABplpapppaa:187	ABplpapppaa	187	704	-24295	-147	-130	704	60.5	292	222	26	65672
ABplpapppap:187	ABplpapppap	187	585	-24414	-155	-144	585	60.7	287	259	26	66493
ABplpapppp:136	ABplpapppp	136	637	-24362	-105	-117	637	62.0	283	215	30	92118
ABplpappppa:187	ABplpappppa	187	650	-24349	-191	-144	650	58.9	266	236	26	66438
ABplpappppp:187	ABplpappppp	187	711	-24288	-261	-211	711	59.6	243	214	27	75758
ABplpp:35	ABplpp	35	540	-24459	-214	-191	540	29.5	341	134	55	192256
ABplppa:54	ABplppa	54	687	-24312	-176	-167	687	23.4	344	145	48	198844
ABplppaa:76	ABplppaa	76	788	-24211	-68	-83	788	31.6	445	140	41	248167
ABplppaaa:106	ABplppaaa	106	515	-24484	-48	-59	515	50.1	442	132	35	203850
ABplppaaaa:144	ABplppaaaa	144	530	-24469	29	13	530	51.4	422	127	31	126511
ABplppaaaaa:188	ABplppaaaaa	188	460	-24539	-91	-89	460	50.3	441	160	26	104947
ABplppaaaap:188	ABplppaaaap	188	543	-24456	-12	-31	543	52.0	425	141	26	69005
ABplppaaap:144	ABplppaaap	144	460	-24539	-53	-34	460	50.5	402	105	29	144045
ABplppaap:106	ABplppaap	106	505	-24494	-87	-85	505	52.8	403	127	35	163824
ABplppaapa:140	ABplppaapa	140	533	-24466	4	-8	533	57.0	377	146	30	96714
ABplppaapaa:198	ABplppaapaa	198	687	-24312	83	69	687	56.4	407	158	23	54146
ABplppaapap:198	ABplppaapap	198	429	-24570	-80	41	429	57.3	372	158	23	49857
ABplppaapp:140	ABplppaapp	140	584	-24415	-112	-132	584	61.0	342	148	31	85229
ABplppaappa:190	ABplppaappa	190	684	-24315	-149	-156	684	62.4	340	183	27	50103
ABplppaappp:190	ABplppaappp	190	680	-24319	-86	-80	680	61.7	312	169	26	45598
ABplppap:76	ABplppap	76	714	-24285	-113	-132	714	32.8	381	136	42	243821
ABplppapa:103	ABplppapa	103	584	-24415	-47	-53	584	47.7	376	121	35	167915
ABplppapaa:139	ABplppapaa	139	518	-24481	-4	-6	518	54.5	375	113	33	124440
ABplppapaaa:188	ABplppapaaa	188	503	-24496	-96	-48	503	55.3	363	123	27	66743
ABplppapaap:188	ABplppapaap	188	595	-24404	-17	-29	595	54.5	329	131	26	65696
ABplppapap:139	ABplppapap	139	526	-24473	17	14	526	54.5	326	110	32	128406
ABplppapp:103	ABplppapp	103	562	-24437	-52	-52	562	47.9	331	111	37	231459
ABplppappa:142	ABplppappa	142	517	-24483	-24	-29	517	57.2	323	126	31	104032
ABplppappaa:195	ABplppappaa	195	662	-24337	29	36	662	57.2	346	176	27	64942
ABplppappap:195	ABplppappap	195	639	-24360	-8	-35	639	58.9	318	158	28	67452
ABplppappp:142	ABplppappp	142	503	-24496	-23	-28	503	58.0	280	117	33	126068
ABplppp:54	ABplppp	54	611	-24388	-121	-128	611	37.1	283	103	47	186635
ABplpppa:75	ABplpppa	75	701	-24298	-85	-88	701	38.3	352	108	41	232126
ABplpppaa:101	ABplpppaa	101	518	-24481	-130	-144	518	52.0	320	102	35	197593
ABplpppaaa:137	ABplpppaaa	137	585	-24414	-75	-93	585	61.1	288	138	31	93243
ABplpppaaaa:194	ABplpppaaaa	194	694	-24305	-256	-216	694	61.0	277	171	27	63796
ABplpppaaap:194	ABplpppaaap	194	643	-24356	-165	-144	643	59.5	255	145	27	79960
ABplpppaap:137	ABplpppaap	137	539	-24460	-83	-86	539	60.5	245	135	31	92463
ABplpppaapa:189	ABplpppaapa	189	910	-24089	22	120	910	58.4	206	147	27	60433
ABplpppaapp:189	ABplpppaapp	189	1725	-23274	468	558	1725	61.5	205	138	30	91230
ABplpppap:101	ABplpppap	101	600	-24399	-76	-66	600	54.4	275	99	36	181691
ABplpppapa:136	ABplpppapa	136	581	-24418	-115	-150	581	61.0	220	159	35	104457
ABplpppapaa:173	ABplpppapaa	173	1564	-23435	462	515	1564	61.7	218	169	27	62511
ABplpppapap:173	ABplpppapap	173	1022	-23977	-7	28	1022	62.2	206	207	30	53507
ABplpppapp:136	ABplpppapp	136	686	-24313	20	-25	686	61.4	190	178	26	72854
ABplpppp:75	ABplpppp	75	646	-24353	-108	-114	646	42.3	297	97	42	232183
ABplppppa:101	ABplppppa	101	594	-24405	-104	-112	594	56.7	326	133	37	168242
ABplppppaa:133	ABplppppaa	133	841	-24158	171	179	841	60.2	313	171	30	90686
ABplppppaaa:183	ABplppppaaa	183	2034	-22965	834	901	2034	58.7	277	197	26	63617
ABplppppaap:183	ABplppppaap	183	2140	-22859	700	829	2140	58.3	252	196	27	70815
ABplppppap:133	ABplppppap	133	767	-24232	115	124	767	60.0	276	172	32	95325
ABplppppapa:182	ABplppppapa	182	1970	-23029	643	660	1970	61.9	252	171	27	60313
ABplppppapp:182	ABplppppapp	182	1752	-23247	450	422	1752	61.8	234	194	27	58443
ABplppppp:101	ABplppppp	101	662	-24337	-187	-198	662	59.9	275	133	37	156694
ABplpppppa:135	ABplpppppa	135	1230	-23769	540	557	1230	58.5	247	206	31	95890
ABplpppppaa:191	ABplpppppaa	191	3760	-21239	2279	2371	3760	50.0	235	173	29	129974
ABplpppppap:191	ABplpppppap	191	3595	-21404	2074	2209	3595	53.6	234	182	28	108788
ABplpppppp:135	ABplpppppp	135	1111	-23888	349	349	1111	60.5	202	208	31	87633
ABplppppppa:187	ABplppppppa	187	3915	-21084	2014	2257	3915	61.8	158	190	27	51453
ABplppppppp:187	ABplppppppp	187	2938	-22061	1174	1476	2938	59.3	136	180	30	71042
ABpr:13	ABpr	13	591	-24408	-163	-158	591	48.7	279	326	71	243122
ABpra:24	ABpra	24	640	-24359	-103	-125	640	47.4	288	356	62	189744
ABpraa:35	ABpraa	35	648	-24351	-180	-165	648	48.0	330	374	56	199952
ABpraaa:53	ABpraaa	53	679	-24320	-105	-123	679	40.3	394	402	47	252325
ABpraaaa:75	ABpraaaa	75	758	-24241	-80	-64	758	46.1	436	404	41	276706
ABpraaaaa:104	ABpraaaaa	104	534	-24465	-55	-54	534	42.4	517	406	34	244720
ABpraaaaaa:143	ABpraaaaaa	143	417	-24582	-57	-73	417	47.9	523	391	33	226388
ABpraaaaaaa:199	ABpraaaaaaa	199	476	-24523	-7	-16	476	53.2	515	389	28	102527
ABpraaaaaap:199	ABpraaaaaap	199	601	-24398	-72	-101	601	59.7	478	366	27	81773
ABpraaaaap:143	ABpraaaaap	143	434	-24565	-60	-65	434	41.4	525	405	30	207084
ABpraaaap:104	ABpraaaap	104	645	-24354	-53	-63	645	42.3	468	405	37	301583
ABpraaaapa:136	ABpraaaapa	136	431	-24568	-67	-76	431	44.8	497	399	31	220934
ABpraaaapad:191	ABpraaaapad	191	498	-24502	-91	-83	498	46.9	486	401	27	124730
ABpraaaapav:191	ABpraaaapav	191	521	-24478	20	-9	521	50.3	515	376	27	111128
ABpraaaapp:136	ABpraaaapp	136	464	-24535	-55	-78	464	42.5	471	408	33	238414
ABpraaaappa:185	ABpraaaappa	185	572	-24427	49	44	572	40.2	516	410	27	169340
ABpraaaappp:185	ABpraaaappp	185	572	-24427	1	-4	572	35.6	501	405	32	214076
ABpraaap:75	ABpraaap	75	715	-24284	-121	-104	715	36.0	386	391	42	289186
ABpraaapa:101	ABpraaapa	101	605	-24394	-101	-108	605	33.9	482	394	35	268273
ABpraaapaa:138	ABpraaapaa	138	452	-24547	-39	-54	452	39.8	521	371	31	232200
ABpraaapaad:197	ABpraaapaad	197	559	-24440	-7	-45	559	41.4	506	389	25	120883
ABpraaapaav:197	ABpraaapaav	197	509	-24490	-29	-40	509	42.5	512	356	24	123014
ABpraaapap:138	ABpraaapap	138	440	-24559	-75	-83	440	33.9	508	386	33	304552
ABpraaapapa:189	ABpraaapapa	189	428	-24571	-118	-130	428	37.6	551	381	30	198931
ABpraaapapp:189	ABpraaapapp	189	475	-24524	-64	-78	475	34.1	536	393	28	214865
ABpraaapp:101	ABpraaapp	101	674	-24325	-79	-93	674	34.2	429	393	38	316778
ABpraaappa:131	ABpraaappa	131	437	-24562	-85	-86	437	38.6	469	389	31	241909
ABpraaappaa:184	ABpraaappaa	184	486	-24513	-62	-50	486	40.0	486	367	28	126534
ABpraaappap:184	ABpraaappap	184	542	-24457	-56	-83	542	38.9	461	374	28	164575
ABpraaappp:131	ABpraaappp	131	471	-24528	-66	-75	471	36.2	427	390	34	262771
ABpraaapppa:170	ABpraaapppa	170	563	-24436	-22	-33	563	34.1	451	360	29	176237
ABpraaapppp:170	ABpraaapppp	170	488	-24511	-91	-95	488	38.6	394	403	31	188685
ABpraap:53	ABpraap	53	633	-24366	-163	-164	633	49.8	328	363	49	253353
ABpraapa:74	ABpraapa	74	723	-24276	-71	-78	723	45.2	349	394	42	321482
ABpraapaa:101	ABpraapaa	101	611	-24388	-75	-84	611	27.2	443	394	39	363682
ABpraapaaa:136	ABpraapaaa	136	538	-24461	-68	-79	538	24.3	552	375	33	319816
ABpraapaaaa:192	ABpraapaaaa	192	465	-24534	-37	-35	465	33.0	627	334	28	171230
ABpraapaaap:192	ABpraapaaap	192	514	-24485	-3	-32	514	27.1	599	356	28	186185
ABpraapaap:136	ABpraapaap	136	512	-24487	-29	-31	512	26.0	505	389	33	285863
ABpraapaapa:183	ABpraapaapa	183	555	-24445	3	-12	555	29.1	562	384	27	177086
ABpraapaapp:183	ABpraapaapp	183	545	-24454	-69	-75	545	28.0	527	383	32	272470
ABpraapap:101	ABpraapap	101	597	-24402	-90	-78	597	26.8	390	387	38	321434
ABpraapapa:138	ABpraapapa	138	512	-24487	-34	-40	512	30.1	474	391	34	340676
ABpraapapaa:193	ABpraapapaa	193	542	-24457	-19	-54	542	35.9	511	363	26	151023
ABpraapapap:193	ABpraapapap	193	610	-24389	-18	-44	610	35.0	478	377	29	211116
ABpraapapp:138	ABpraapapp	138	492	-24507	-68	-69	492	27.2	445	388	34	276987
ABpraapappa:182	ABpraapappa	182	632	-24367	-14	-49	632	27.4	497	372	29	225627
ABpraapappp:182	ABpraapappp	182	625	-24375	-34	-68	625	29.1	468	386	32	232785
ABpraapp:74	ABpraapp	74	678	-24321	-160	-140	678	39.0	302	359	43	298230
ABpraappa:101	ABpraappa	101	558	-24441	-84	-93	558	32.4	348	390	37	321992
ABpraappaa:140	ABpraappaa	140	547	-24452	-10	-15	547	37.6	425	414	29	194528
ABpraappap:140	ABpraappap	140	509	-24490	-49	-59	509	32.1	402	390	33	240617
ABpraappp:101	ABpraappp	101	579	-24420	-88	-82	579	35.2	283	367	40	316762
ABpraapppa:134	ABpraapppa	134	483	-24516	-63	-73	483	39.8	351	397	33	230530
ABpraapppp:134	ABpraapppp	134	553	-24446	-21	-25	553	44.3	307	388	33	199987
ABprap:35	ABprap	35	569	-24430	-169	-152	569	38.9	223	337	55	221187
ABprapa:54	ABprapa	54	629	-24370	-133	-123	629	34.5	286	374	48	297456
ABprapaa:75	ABprapaa	75	699	-24300	-101	-91	699	27.4	321	375	42	295414
ABprapaaa:104	ABprapaaa	104	625	-24374	-43	-44	625	25.2	333	365	37	259022
ABprapaaaa:139	ABprapaaaa	139	513	-24486	-35	-48	513	28.5	362	368	33	220470
ABprapaaaaa:195	ABprapaaaaa	195	616	-24383	-15	-24	616	27.0	408	365	26	128638
ABprapaaaap:195	ABprapaaaap	195	582	-24417	-101	-100	582	23.9	418	375	30	136962
ABprapaaap:139	ABprapaaap	139	495	-24504	-30	-34	495	30.3	331	371	34	217472
ABprapaaapa:189	ABprapaaapa	189	549	-24450	-52	-54	549	32.7	380	371	30	133757
ABprapaaapp:189	ABprapaaapp	189	545	-24455	-116	-109	545	35.7	342	370	27	101002
ABprapaap:104	ABprapaap	104	548	-24451	-60	-67	548	27.2	280	352	37	251652
ABprapaapa:145	ABprapaapa	145	517	-24482	-45	-52	517	34.7	325	387	29	166193
ABprapaapp:145	ABprapaapp	145	520	-24479	-26	-26	520	41.8	284	374	31	157281
ABprapap:75	ABprapap	75	759	-24240	-64	-80	759	30.8	248	350	42	262653
ABprapapa:102	ABprapapa	102	549	-24450	-119	-104	549	28.2	223	340	39	273185
ABprapapaa:138	ABprapapaa	138	759	-24241	157	160	759	34.2	165	331	34	198198
ABprapapap:138	ABprapapap	138	830	-24169	189	251	830	45.6	167	336	32	178756
ABprapapp:102	ABprapapp	102	571	-24428	-25	-25	571	33.6	164	309	39	294820
ABprapappa:138	ABprapappa	138	1160	-23839	480	499	1160	50.6	149	317	33	190233
ABprapappp:138	ABprapappp	138	590	-24409	71	85	590	49.2	113	273	32	168662
ABprapp:54	ABprapp	54	631	-24368	-101	-110	631	38.1	202	318	50	285685
ABprappa:75	ABprappa	75	616	-24383	-139	-130	616	38.1	192	342	45	404261
ABprappaa:105	ABprappaa	105	528	-24471	-58	-59	528	38.3	230	364	38	328424
ABprappaaa:143	ABprappaaa	143	523	-24476	-28	-27	523	44.4	264	370	31	166088
ABprappaap:143	ABprappaap	143	487	-24512	-55	-50	487	44.3	228	361	32	178937
ABprappap:105	ABprappap	105	528	-24471	-70	-83	528	40.3	182	341	38	327167
ABprappapa:143	ABprappapa	143	534	-24465	-16	-8	534	33.0	227	358	32	180086
ABprappapp:143	ABprappapp	143	689	-24310	102	122	689	45.7	198	352	30	161692
ABprappp:75	ABprappp	75	651	-24349	-119	-119	651	38.5	159	274	42	317147
ABprapppa:107	ABprapppa	107	449	-24550	-72	-81	449	45.6	162	318	36	292781
ABprapppaa:146	ABprapppaa	146	496	-24503	-83	-54	496	50.8	174	310	31	148604
ABprapppap:146	ABprapppap	146	428	-24571	-72	-82	428	54.0	169	292	30	111833
ABprapppapa:192	ABprapppapa	192	726	-24273	-176	-95	726	53.9	164	277	27	79704
ABprapppapp:192	ABprapppapp	192	662	-24337	-287	-209	662	57.0	146	262	26	56644
ABprapppp:107	ABprapppp	107	449	-24550	-50	-41	449	51.3	143	292	35	242101
ABprappppa:149	ABprappppa	149	918	-24081	67	83	918	57.2	150	295	31	129852
ABprappppp:149	ABprappppp	149	1166	-23833	293	363	1166	57.4	126	258	30	105475
ABprp:24	ABprp	24	641	-24358	-159	-150	641	53.5	230	250	60	143442
ABprpa:35	ABprpa	35	659	-24340	-139	-147	659	55.0	262	286	54	141812
ABprpaa:53	ABprpaa	53	627	-24372	-161	-163	627	53.1	248	357	47	190918
ABprpaaa:75	ABprpaaa	75	689	-24310	-122	-108	689	52.5	321	378	41	220987
ABprpaaaa:101	ABprpaaaa	101	596	-24403	-48	-48	596	47.3	438	401	37	271323
ABprpaaaaa:137	ABprpaaaaa	137	431	-24568	-29	-35	431	52.5	473	366	32	166604
ABprpaaaaaa:191	ABprpaaaaaa	191	455	-24544	-14	-38	455	52.9	502	349	27	119320
ABprpaaaaap:191	ABprpaaaaap	191	541	-24458	37	48	541	50.5	469	350	26	104886
ABprpaaaap:137	ABprpaaaap	137	421	-24579	-41	-45	421	55.1	433	377	33	175573
ABprpaaaapa:185	ABprpaaaapa	185	506	-24493	-136	-152	506	59.3	382	363	27	76724
ABprpaaaapp:185	ABprpaaaapp	185	517	-24482	-100	-127	517	57.5	356	367	29	90667
ABprpaaap:101	ABprpaaap	101	640	-24359	-21	-44	640	45.2	390	404	36	256133
ABprpaaapa:135	ABprpaaapa	135	438	-24561	-47	-62	438	53.3	437	391	31	167892
ABprpaaapaa:194	ABprpaaapaa	194	447	-24552	-110	-86	447	54.9	466	390	27	97054
ABprpaaapap:194	ABprpaaapap	194	487	-24512	-62	-71	487	53.8	447	356	27	102129
ABprpaaapp:135	ABprpaaapp	135	445	-24554	-64	-70	445	51.6	404	395	33	187283
ABprpaaappa:187	ABprpaaappa	187	599	-24400	60	26	599	51.4	441	400	30	139377
ABprpaaappp:187	ABprpaaappp	187	487	-24512	-34	-47	487	52.9	412	386	26	93790
ABprpaap:75	ABprpaap	75	691	-24308	-125	-134	691	47.4	262	372	41	245016
ABprpaapa:102	ABprpaapa	102	563	-24436	-96	-95	563	40.4	375	407	36	281380
ABprpaapaa:138	ABprpaapaa	138	483	-24516	-17	-31	483	47.5	457	388	34	269680
ABprpaapaaa:191	ABprpaapaaa	191	517	-24482	-9	-12	517	46.0	479	355	27	141866
ABprpaapaap:191	ABprpaapaap	191	515	-24484	-43	-71	515	45.4	461	385	28	149027
ABprpaapap:138	ABprpaapap	138	471	-24528	-69	-73	471	41.2	415	394	32	240271
ABprpaapapa:187	ABprpaapapa	187	584	-24415	-17	-23	584	41.2	430	386	28	168478
ABprpaapapp:187	ABprpaapapp	187	590	-24409	1	-45	590	32.4	427	391	33	226725
ABprpaapp:102	ABprpaapp	102	607	-24392	-78	-79	607	43.1	324	397	36	235105
ABprpaappa:136	ABprpaappa	136	455	-24544	-79	-84	455	44.8	418	406	32	205442
ABprpaappaa:191	ABprpaappaa	191	626	-24374	43	41	626	41.5	480	413	29	125996
ABprpaappap:191	ABprpaappap	191	534	-24465	-47	-67	534	47.3	448	410	26	126751
ABprpaappp:136	ABprpaappp	136	479	-24520	-24	-28	479	46.0	378	401	32	222454
ABprpaapppa:187	ABprpaapppa	187	577	-24422	16	-19	577	48.2	432	390	27	145101
ABprpaapppp:187	ABprpaapppp	187	582	-24417	17	-16	582	48.6	408	393	27	115350
ABprpap:53	ABprpap	53	574	-24425	-249	-241	574	55.8	213	279	47	165955
ABprpapa:74	ABprpapa	74	721	-24278	-212	-212	721	57.2	265	330	42	186844
ABprpapaa:101	ABprpapaa	101	547	-24452	-95	-92	547	55.4	360	365	35	166757
ABprpapaaa:138	ABprpapaaa	138	482	-24517	0	-16	482	55.9	398	326	30	103587
ABprpapaaaa:194	ABprpapaaaa	194	460	-24539	-47	-67	460	51.5	481	353	28	122740
ABprpapaaap:194	ABprpapaaap	194	561	-24438	39	40	561	58.1	426	324	27	76901
ABprpapaap:138	ABprpapaap	138	489	-24510	-11	-28	489	55.3	365	340	31	126294
ABprpapaapa:189	ABprpapaapa	189	440	-24559	-64	-74	440	54.8	419	349	26	75060
ABprpapaapp:189	ABprpapaapp	189	474	-24525	-54	-69	474	56.0	390	346	25	68383
ABprpapap:101	ABprpapap	101	583	-24416	-76	-86	583	56.4	321	353	36	158330
ABprpapapa:136	ABprpapapa	136	565	-24434	-79	-96	565	60.7	340	309	30	79205
ABprpapapaa:182	ABprpapapaa	182	535	-24464	-54	-75	535	58.3	370	316	25	53777
ABprpapapap:182	ABprpapapap	182	592	-24407	-71	-72	592	56.7	308	292	29	79455
ABprpapapp:136	ABprpapapp	136	502	-24497	-144	-143	502	60.9	299	303	29	73978
ABprpapappa:181	ABprpapappa	181	579	-24420	-50	-71	579	58.4	345	314	27	57872
ABprpapappp:181	ABprpapappp	181	715	-24284	-52	-86	715	61.5	300	282	24	37765
ABprpapp:74	ABprpapp	74	748	-24251	-223	-225	748	56.8	203	294	42	186812
ABprpappa:101	ABprpappa	101	587	-24412	-190	-199	587	59.3	300	329	37	150506
ABprpappaa:134	ABprpappaa	134	564	-24435	-92	-113	564	61.8	378	289	33	107156
ABprpappaaa:181	ABprpappaaa	181	736	-24263	-61	-97	736	62.8	426	277	30	95954
ABprpappaap:181	ABprpappaap	181	872	-24127	87	64	872	62.9	391	297	28	61419
ABprpappap:134	ABprpappap	134	565	-24434	-89	-107	565	61.4	346	261	32	91241
ABprpappapa:181	ABprpappapa	181	658	-24341	-91	-140	658	62.1	357	292	28	61619
ABprpappapp:181	ABprpappapp	181	637	-24362	-122	-169	637	62.0	345	239	28	64522
ABprpappp:101	ABprpappp	101	668	-24331	-195	-219	668	59.7	256	319	37	147388
ABprpapppa:135	ABprpapppa	135	559	-24440	-73	-97	559	60.3	308	268	33	108241
ABprpapppaa:185	ABprpapppaa	185	585	-24414	-43	-78	585	58.5	353	279	26	69323
ABprpapppap:185	ABprpapppap	185	645	-24354	-47	-75	645	59.2	324	266	27	62734
ABprpapppp:135	ABprpapppp	135	551	-24448	-154	-125	551	59.9	253	251	30	84655
ABprpappppa:184	ABprpappppa	184	742	-24257	-78	-3	742	55.7	254	244	28	74462
ABprpappppp:184	ABprpappppp	184	609	-24390	-306	-165	609	57.1	234	222	27	69716
ABprpp:35	ABprpp	35	622	-24377	-208	-201	622	53.0	169	259	55	166613
ABprppa:53	ABprppa	53	587	-24412	-104	-112	587	47.5	152	322	46	232139
ABprppaa:76	ABprppaa	76	614	-24385	-144	-139	614	50.2	220	357	40	222824
ABprppaaa:107	ABprppaaa	107	534	-24465	-16	-29	534	49.7	334	378	36	205807
ABprppaaaa:146	ABprppaaaa	146	431	-24568	-86	-78	431	50.3	381	374	31	129182
ABprppaaaaa:188	ABprppaaaaa	188	556	-24444	36	-4	556	48.7	408	358	26	105105
ABprppaaaap:188	ABprppaaaap	188	572	-24427	-7	-26	572	50.5	381	364	26	75744
ABprppaaap:146	ABprppaaap	146	461	-24538	-22	-25	461	51.8	359	381	27	112980
ABprppaap:107	ABprppaap	107	471	-24528	-97	-92	471	52.8	286	369	36	174823
ABprppaapa:144	ABprppaapa	144	527	-24472	-42	-45	527	57.5	331	345	30	98051
ABprppaapp:144	ABprppaapp	144	525	-24474	-115	-127	525	59.6	285	329	31	101953
ABprppaappa:198	ABprppaappa	198	820	-24179	17	-30	820	61.3	321	273	26	52390
ABprppaappp:198	ABprppaappp	198	649	-24350	-196	-146	649	61.6	280	305	24	44208
ABprppap:76	ABprppap	76	685	-24314	-98	-98	685	48.8	169	317	41	233324
ABprppapa:104	ABprppapa	104	628	-24371	-11	-23	628	48.3	252	354	36	181650
ABprppapaa:139	ABprppapaa	139	443	-24556	-70	-75	443	53.2	327	374	31	119796
ABprppapaaa:187	ABprppapaaa	187	529	-24470	-45	-43	529	54.3	323	339	29	80555
ABprppapaap:187	ABprppapaap	187	542	-24457	-56	-46	542	53.6	286	341	26	72846
ABprppapap:139	ABprppapap	139	528	-24471	-11	-8	528	53.3	273	364	32	128160
ABprppapapa:198	ABprppapapa	198	625	-24374	61	48	625	55.3	266	332	28	74616
ABprppapapp:198	ABprppapapp	198	570	-24429	-31	-47	570	49.0	248	334	24	61002
ABprppapp:104	ABprppapp	104	580	-24419	-33	-34	580	47.8	209	333	36	217106
ABprppappa:141	ABprppappa	141	511	-24488	-15	-24	511	55.5	266	353	32	115797
ABprppappaa:195	ABprppappaa	195	571	-24428	-18	-39	571	58.3	307	327	26	58542
ABprppappap:195	ABprppappap	195	592	-24407	6	-6	592	58.9	279	328	26	62621
ABprppappp:141	ABprppappp	141	518	-24481	-7	-3	518	56.1	224	341	32	123350
ABprppp:53	ABprppp	53	637	-24362	-145	-143	637	52.4	150	241	48	196918
ABprpppa:74	ABprpppa	74	611	-24388	-106	-103	611	50.2	130	285	41	256916
ABprpppaa:101	ABprpppaa	101	578	-24421	-63	-71	578	52.2	190	349	37	241331
ABprpppaaa:136	ABprpppaaa	136	513	-24486	-93	-99	513	58.8	234	326	31	114726
ABprpppaaaa:186	ABprpppaaaa	186	648	-24351	-238	-213	648	60.5	254	304	28	70040
ABprpppaaap:186	ABprpppaaap	186	770	-24229	-210	-197	770	59.0	219	304	29	86623
ABprpppaap:136	ABprpppaap	136	419	-24580	-99	-110	419	57.6	193	316	30	113566
ABprpppaapa:186	ABprpppaapa	186	601	-24398	-174	-175	601	59.3	180	283	27	67194
ABprpppaapp:186	ABprpppaapp	186	800	-24199	-61	-62	800	59.2	154	286	29	85744
ABprpppap:101	ABprpppap	101	543	-24456	-74	-73	543	53.6	150	312	35	198911
ABprpppapa:136	ABprpppapa	136	519	-24480	-150	-165	519	60.2	173	282	34	118876
ABprpppapaa:173	ABprpppapaa	173	1159	-23840	96	126	1159	61.5	183	268	28	61663
ABprpppapap:173	ABprpppapap	173	978	-24021	-244	-94	978	61.1	178	226	30	44167
ABprpppapp:136	ABprpppapp	136	684	-24315	30	-11	684	59.7	154	261	29	106435
ABprpppp:74	ABprpppp	74	661	-24338	-147	-136	661	54.1	152	230	43	233822
ABprppppa:100	ABprppppa	100	664	-24335	-114	-123	664	57.1	202	314	37	174406
ABprppppaa:132	ABprppppaa	132	825	-24174	201	186	825	59.6	265	302	30	99067
ABprppppaaa:182	ABprppppaaa	182	1720	-23279	659	740	1720	57.5	256	277	26	64615
ABprppppaap:182	ABprppppaap	182	1740	-23259	534	624	1740	59.2	244	257	27	71416
ABprppppap:132	ABprppppap	132	759	-24240	51	54	759	60.0	226	290	31	95515
ABprppppapa:179	ABprppppapa	179	1862	-23137	587	601	1862	61.3	227	283	27	57626
ABprppppapp:179	ABprppppapp	179	2101	-22898	684	764	2101	62.0	221	246	30	80449
ABprppppp:100	ABprppppp	100	807	-24192	-117	-142	807	60.1	181	274	38	172455
ABprpppppa:138	ABprpppppa	138	1389	-23610	623	648	1389	58.2	216	252	32	111675
ABprpppppaa:195	ABprpppppaa	195	4620	-20379	3025	3063	4620	50.6	216	283	27	102021
ABprpppppap:195	ABprpppppap	195	4914	-20085	3386	3245	4914	54.8	201	254	27	93802
ABprpppppp:138	ABprpppppp	138	1040	-23959	286	311	1040	60.2	168	226	32	106437
ABprppppppa:185	ABprppppppa	185	4728	-20271	2568	2767	4728	62.2	145	225	28	58837
ABprppppppp:185	ABprppppppp	185	3893	-21106	2179	2406	3893	59.2	125	220	29	70775
P1:1	P1	1	652	-24347	-135	-196	652	35.8	227	215	99	437041
EMS:5	EMS	5	584	-24415	-154	-154	584	41.6	343	149	76	356340
MS:15	MS	15	573	-24426	-158	-157	573	52.1	419	205	67	191208
MSa:29	MSa	29	554	-24445	-147	-146	554	49.9	487	196	63	214400
MSaa:42	MSaa	42	587	-24412	-172	-162	587	51.1	541	206	55	275850
MSaaa:60	MSaaa	60	626	-24373	-141	-141	626	53.2	554	212	48	289681
MSaaaa:83	MSaaaa	83	687	-24313	-28	-28	687	48.8	569	280	43	310453
MSaaaaa:108	MSaaaaa	108	508	-24491	-21	-28	508	41.0	588	295	37	329453
MSaaaaaa:139	MSaaaaaa	139	516	-24483	1	-17	516	36.3	605	290	34	393151
MSaaaaap:139	MSaaaaap	139	423	-24576	-42	-42	423	33.1	587	285	34	316151
MSaaaaapa:173	MSaaaaapa	173	472	-24527	-78	-100	472	29.1	565	291	33	337447
MSaaaaapp:173	MSaaaaapp	173	520	-24479	-69	-93	520	26.8	541	266	30	309392
MSaaaap:108	MSaaaap	108	495	-24504	-78	-78	495	36.0	544	271	37	316314
MSaaaapa:139	MSaaaapa	139	478	-24521	-53	-64	478	29.4	549	259	33	293924
MSaaaapaa:180	MSaaaapaa	180	548	-24451	-112	-136	548	24.9	515	250	29	268708
MSaaaapap:180	MSaaaapap	180	591	-24408	-101	-117	591	25.5	494	251	29	230543
MSaaaapp:139	MSaaaapp	139	475	-24524	-70	-81	475	27.7	502	252	32	283895
MSaaaappa:188	MSaaaappa	188	489	-24510	-125	-137	489	27.4	464	237	26	206733
MSaaaappp:188	MSaaaappp	188	495	-24504	-87	-104	495	29.7	436	234	29	199380
MSaaap:83	MSaaap	83	640	-24359	-115	-112	640	50.6	498	239	42	254766
MSaaapa:111	MSaaapa	111	457	-24542	-102	-95	457	38.7	504	252	38	276593
MSaaapaa:141	MSaaapaa	141	455	-24544	-61	-65	455	37.0	528	243	36	345265
MSaaapaaa:180	MSaaapaaa	180	561	-24438	-46	-68	561	32.7	525	238	32	307692
MSaaapaap:180	MSaaapaap	180	508	-24491	-75	-74	508	33.3	483	224	29	239200
MSaaapap:141	MSaaapap	141	443	-24556	-41	-49	443	34.3	482	249	35	319072
MSaaapapa:182	MSaaapapa	182	513	-24486	-59	-80	513	37.4	454	232	32	262704
MSaaapapp:182	MSaaapapp	182	512	-24487	-72	-90	512	35.6	417	229	31	237684
MSaaapp:111	MSaaapp	111	459	-24540	-73	-86	459	35.4	455	255	34	272912
MSaaappa:168	MSaaappa	168	739	-24260	43	28	739	22.4	451	261	25	156558
MSaaappp:168	MSaaappp	168	521	-24478	-92	-95	521	28.7	400	238	32	265762
MSaap:60	MSaap	60	643	-24357	-183	-189	643	56.0	460	186	48	231371
MSaapa:83	MSaapa	83	619	-24380	-318	-295	619	58.2	464	210	43	234230
MSaapaa:108	MSaapaa	108	491	-24508	-72	-86	491	49.7	458	238	39	250101
MSaapaaa:139	MSaapaaa	139	428	-24571	-53	-57	428	47.4	460	227	35	234519
MSaapaaaa:181	MSaapaaaa	181	484	-24515	-39	-86	484	49.3	447	227	29	161264
MSaapaaap:181	MSaapaaap	181	486	-24513	-58	-61	486	49.1	413	213	30	171797
MSaapaap:139	MSaapaap	139	506	-24493	-58	-74	506	40.4	423	226	34	238208
MSaapap:108	MSaapap	108	505	-24494	-82	-97	505	54.2	401	215	36	193055
MSaapapa:146	MSaapapa	146	569	-24430	-30	-44	569	45.5	394	221	30	193032
MSaapapp:146	MSaapapp	146	471	-24528	-92	-102	471	50.6	378	209	33	166735
MSaapappa:194	MSaapappa	194	514	-24485	1	-19	514	50.9	386	232	29	132427
MSaapappp:194	MSaapappp	194	561	-24438	-93	-116	561	47.0	360	219	28	155190
MSaapp:83	MSaapp	83	820	-24179	-188	-197	820	59.3	373	191	41	225689
MSaappa:115	MSaappa	115	525	-24474	-55	-67	525	57.4	364	224	34	186608
MSaappaa:180	MSaappaa	180	529	-24470	-57	-88	529	56.4	363	249	28	106480
MSaappap:180	MSaappap	180	503	-24496	-116	-166	503	52.4	340	230	30	142022
MSaappp:115	MSaappp	115	500	-24499	-74	-74	500	54.9	334	185	41	261797
MSaapppa:165	MSaapppa	165	512	-24487	-87	-88	512	51.9	358	163	35	171022
MSaapppp:165	MSaapppp	165	546	-24453	-55	-75	546	53.0	305	165	33	154516
MSap:42	MSap	42	565	-24434	-149	-146	565	47.2	454	149	54	280131
MSapa:62	MSapa	62	633	-24366	-118	-122	633	45.0	463	134	47	308564
MSapaa:85	MSapaa	85	680	-24319	-67	-70	680	47.3	522	210	41	256385
MSapaaa:113	MSapaaa	113	449	-24550	-69	-67	449	40.2	582	229	35	269529
MSapaaaa:149	MSapaaaa	149	416	-24583	-53	-64	416	45.4	585	228	30	152005
MSapaaap:149	MSapaaap	149	473	-24526	-53	-52	473	39.1	558	215	30	168643
MSapaap:113	MSapaap	113	529	-24470	-18	-25	529	44.0	520	201	35	221665
MSapaapa:160	MSapaapa	160	479	-24520	-13	-11	479	49.2	492	194	25	98072
MSapaapp:160	MSapaapp	160	569	-24430	7	-4	569	50.4	408	181	31	117089
MSapap:85	MSapap	85	659	-24340	-99	-96	659	48.1	442	181	42	260685
MSapapa:113	MSapapa	113	482	-24517	-57	-57	482	41.7	492	187	35	222593
MSapapaa:149	MSapapaa	149	460	-24539	-53	-54	460	43.2	522	188	29	150324
MSapapap:149	MSapapap	149	540	-24459	8	0	540	44.4	483	177	31	169712
MSapapp:113	MSapapp	113	465	-24534	-69	-63	465	37.1	447	195	35	228832
MSapappa:154	MSapappa	154	480	-24519	-87	-90	480	29.3	501	200	32	241419
MSapappp:154	MSapappp	154	572	-24427	-24	-42	572	27.2	466	204	32	224830
MSapp:62	MSapp	62	642	-24357	-141	-144	642	53.3	368	123	46	252230
MSappa:86	MSappa	86	654	-24345	-99	-95	654	51.7	391	170	40	232366
MSappaa:118	MSappaa	118	396	-24603	-104	-101	396	45.3	443	185	36	215621
MSappaaa:164	MSappaaa	164	512	-24488	-63	-70	512	43.5	407	184	30	122062
MSappaap:164	MSappaap	164	568	-24431	-41	-57	568	44.6	347	169	32	135794
MSappap:118	MSappap	118	490	-24509	-27	-30	490	49.0	395	167	34	178498
MSappp:86	MSappp	86	680	-24319	-90	-76	680	45.5	345	152	40	254523
MSapppa:120	MSapppa	120	438	-24561	-52	-62	438	38.5	418	168	35	221262
MSapppaa:159	MSapppaa	159	501	-24498	-43	-46	501	39.5	451	178	31	203623
MSapppap:159	MSapppap	159	506	-24493	-42	-45	506	32.5	441	188	32	223235
MSapppp:120	MSapppp	120	462	-24538	-37	-35	462	34.3	359	166	36	200565
MSappppa:161	MSappppa	161	522	-24477	-67	-79	522	26.9	414	193	31	185576
MSappppp:161	MSappppp	161	542	-24457	-88	-91	542	28.5	351	169	31	135238
MSp:29	MSp	29	617	-24382	-130	-124	617	51.6	366	231	63	209656
MSpa:42	MSpa	42	573	-24426	-173	-180	573	53.8	443	247	54	227311
MSpaa:60	MSpaa	60	611	-24388	-127	-131	611	53.2	441	274	46	203954
MSpaaa:83	MSpaaa	83	608	-24391	-142	-139	608	48.1	460	311	43	249187
MSpaaaa:106	MSpaaaa	106	561	-24438	-48	-55	561	41.7	529	328	36	220840
MSpaaaaa:135	MSpaaaaa	135	455	-24544	-81	-93	455	32.6	551	313	32	263344
MSpaaaaaa:198	MSpaaaaaa	198	507	-24492	-141	-108	507	26.7	519	305	26	161130
MSpaaaaap:198	MSpaaaaap	198	670	-24329	-41	-48	670	24.0	481	290	26	183895
MSpaaaap:135	MSpaaaap	135	416	-24583	-88	-89	416	34.7	533	308	36	280383
MSpaaaapa:172	MSpaaaapa	172	496	-24503	-68	-76	496	32.1	519	300	32	255102
MSpaaaapp:172	MSpaaaapp	172	494	-24505	-78	-86	494	32.8	485	291	29	211162
MSpaaap:106	MSpaaap	106	553	-24446	-81	-93	553	35.0	482	320	39	266694
MSpaaapa:135	MSpaaapa	135	448	-24551	-90	-94	448	27.0	509	292	31	235128
MSpaaapaa:192	MSpaaapaa	192	639	-24360	-1	-23	639	24.5	434	259	26	151304
MSpaaapap:192	MSpaaapap	192	530	-24469	-79	-90	530	26.9	405	258	27	160151
MSpaaapp:135	MSpaaapp	135	468	-24531	-80	-86	468	30.0	472	297	35	237887
MSpaaappa:172	MSpaaappa	172	543	-24456	-72	-81	543	31.4	456	277	28	165723
MSpaaappp:172	MSpaaappp	172	511	-24488	-58	-66	511	30.7	417	276	31	179756
MSpaap:83	MSpaap	83	689	-24310	-100	-96	689	49.2	402	260	41	223252
MSpaapa:110	MSpaapa	110	501	-24498	-71	-73	501	41.9	465	312	38	257670
MSpaapaa:142	MSpaapaa	142	457	-24542	-62	-59	457	37.6	493	322	32	235209
MSpaapaaa:199	MSpaapaaa	199	631	-24368	4	-17	631	34.1	479	311	28	242234
MSpaapaap:199	MSpaapaap	199	509	-24490	-102	-86	509	31.0	474	284	29	214345
MSpaapap:142	MSpaapap	142	454	-24545	-71	-96	454	37.1	462	309	35	268157
MSpaapapa:181	MSpaapapa	181	526	-24473	-30	-40	526	39.0	440	306	33	311845
MSpaapapp:181	MSpaapapp	181	499	-24500	-108	-118	499	34.5	403	284	32	240464
MSpaapp:110	MSpaapp	110	625	-24374	17	11	625	39.4	400	307	30	101263
MSpap:60	MSpap	60	652	-24347	-307	-297	652	57.5	369	212	48	204216
MSpapa:83	MSpapa	83	739	-24260	-203	-210	739	58.1	373	251	43	208093
MSpapaa:107	MSpapaa	107	552	-24447	-104	-110	552	53.4	401	269	38	188993
MSpapaaa:137	MSpapaaa	137	407	-24592	-73	-68	407	50.3	435	277	33	185512
MSpapaaaa:177	MSpapaaaa	177	477	-24522	-33	-45	477	50.9	421	295	28	147976
MSpapaaap:177	MSpapaaap	177	491	-24508	-29	-36	491	49.2	395	285	29	144901
MSpapaap:137	MSpapaap	137	434	-24565	-96	-96	434	43.2	400	272	34	176131
MSpapaapa:175	MSpapaapa	175	517	-24482	-35	-41	517	42.6	395	294	30	184609
MSpapaapp:175	MSpapaapp	175	578	-24421	-93	-107	578	39.9	363	295	31	141276
MSpapap:107	MSpapap	107	528	-24471	-76	-81	528	55.3	351	260	35	162097
MSpapapa:141	MSpapapa	141	522	-24477	-16	-28	522	48.5	376	269	32	167857
MSpapapp:141	MSpapapp	141	508	-24491	-26	-35	508	50.6	348	258	34	158733
MSpapappa:184	MSpapappa	184	575	-24424	-23	-58	575	50.3	361	275	32	169786
MSpapappp:184	MSpapappp	184	499	-24500	-124	-162	499	51.5	335	253	28	104384
MSpapp:83	MSpapp	83	789	-24210	-160	-170	789	58.7	286	238	42	196978
MSpappa:112	MSpappa	112	525	-24474	-59	-69	525	57.5	323	254	35	187384
MSpappaa:174	MSpappaa	174	583	-24416	-311	-171	583	52.3	256	289	30	185451
MSpappap:174	MSpappap	174	645	-24354	-227	-118	645	53.6	273	182	30	179163
MSpappp:112	MSpappp	112	460	-24539	-133	-122	460	57.0	290	257	39	198511
MSpapppa:157	MSpapppa	157	514	-24485	-94	-111	514	50.4	324	319	37	236726
MSpapppp:157	MSpapppp	157	538	-24461	-56	-62	538	51.9	279	302	35	196879
MSpp:42	MSpp	42	659	-24340	-199	-204	659	56.0	322	265	53	208730
MSppa:62	MSppa	62	673	-24326	-177	-175	673	56.2	312	299	46	211404
MSppaa:86	MSppaa	86	628	-24371	-120	-113	628	50.1	387	318	40	214475
MSppaaa:114	MSppaaa	114	420	-24579	-80	-68	420	46.1	523	357	34	177628
MSppaaaa:149	MSppaaaa	149	435	-24564	-29	-29	435	47.5	561	337	28	115792
MSppaaap:149	MSppaaap	149	486	-24513	-42	-48	486	40.1	527	341	29	135361
MSppaap:114	MSppaap	114	455	-24544	-42	-49	455	49.0	463	343	34	182359
MSppaapa:164	MSppaapa	164	457	-24542	-36	-36	457	51.6	460	325	25	88418
MSppaapp:164	MSppaapp	164	458	-24541	-70	-62	458	54.2	407	319	28	88412
MSppap:86	MSppap	86	647	-24352	-131	-112	647	46.9	321	302	41	208040
MSppapa:112	MSppapa	112	517	-24482	-40	-54	517	42.0	435	355	36	197004
MSppapaa:148	MSppapaa	148	458	-24541	-28	-36	458	43.9	489	348	28	128063
MSppapap:148	MSppapap	148	487	-24512	-28	-29	487	45.1	442	348	29	113602
MSppapp:112	MSppapp	112	521	-24478	-42	-46	521	38.4	395	349	35	194549
MSppappa:154	MSppappa	154	537	-24463	-49	-55	537	32.5	495	348	29	151676
MSppappp:154	MSppappp	154	571	-24428	-104	-117	571	27.4	468	334	32	207020
MSppp:62	MSppp	62	749	-24250	-208	-213	749	57.9	251	222	47	204176
MSpppa:86	MSpppa	86	629	-24370	-112	-114	629	51.5	290	293	38	183800
MSpppaa:116	MSpppaa	116	425	-24574	-84	-85	425	48.9	407	326	35	168454
MSpppaaa:159	MSpppaaa	159	463	-24536	-40	-40	463	47.0	395	315	28	95812
MSpppaap:159	MSpppaap	159	525	-24474	-91	-97	525	46.7	310	308	31	105950
MSpppap:116	MSpppap	116	499	-24500	-22	-27	499	49.8	349	324	35	166871
MSpppapa:164	MSpppapa	164	624	-24375	71	81	624	46.1	384	348	26	91814
MSpppapp:164	MSpppapp	164	519	-24480	-29	-38	519	47.3	372	334	29	99572
MSpppp:86	MSpppp	86	681	-24318	-100	-106	681	49.0	254	280	41	242812
MSppppa:120	MSppppa	120	451	-24548	-65	-73	451	40.7	367	357	33	181433
MSppppaa:161	MSppppaa	161	460	-24539	-91	-90	460	41.5	415	354	31	213593
MSppppap:161	MSppppap	161	514	-24485	-53	-55	514	31.7	415	338	30	215532
MSppppp:120	MSppppp	120	429	-24570	-102	-95	429	36.3	330	337	36	219553
MSpppppa:167	MSpppppa	167	581	-24418	-51	-65	581	26.3	417	314	31	205960
MSpppppp:167	MSpppppp	167	555	-24445	-111	-126	555	26.7	359	311	33	166819
E:15	E	15	619	-24381	-138	-145	619	44.6	274	134	68	195805
Ea:29	Ea	29	620	-24379	-163	-158	620	46.2	352	166	62	250724
Eal:58	Eal	58	668	-24331	-147	-156	668	42.4	388	188	52	182583
Eala:91	Eala	91	564	-24435	-129	-125	564	33.6	433	228	44	154519
Ealaa:144	Ealaa	144	460	-24539	-122	-131	460	35.8	404	234	32	138532
Ealap:144	Ealap	144	512	-24487	-123	-143	512	32.1	311	233	37	61004
Ealp:91	Ealp	91	648	-24351	-95	-108	648	41.0	363	218	43	113508
Ealpa:143	Ealpa	143	544	-24455	-101	-106	544	42.9	359	215	36	36300
Ealpp:143	Ealpp	143	459	-24540	-107	-105	459	40.5	319	208	37	80172
Ear:58	Ear	58	631	-24368	-176	-177	631	40.4	361	272	52	165081
Eara:93	Eara	93	560	-24439	-112	-119	560	33.2	408	297	43	141160
Earaa:147	Earaa	147	504	-24495	-114	-114	504	32.6	402	289	35	92266
Earap:147	Earap	147	477	-24522	-116	-121	477	33.6	349	276	34	68967
Earp:93	Earp	93	568	-24431	-109	-121	568	38.0	334	280	43	116765
Earpa:149	Earpa	149	498	-24501	-97	-108	498	41.3	345	269	34	80230
Earpp:149	Earpp	149	473	-24526	-79	-83	473	40.4	297	268	36	75378
Ep:29	Ep	29	620	-24379	-167	-159	620	45.4	236	165	62	240075
Epl:58	Epl	58	634	-24365	-182	-184	634	41.9	287	165	51	192385
Epla:94	Epla	94	544	-24455	-132	-131	544	36.6	302	215	45	132182
Eplaa:146	Eplaa	146	516	-24483	-72	-80	516	33.9	329	218	36	76740
Eplap:146	Eplap	146	518	-24481	-90	-99	518	34.9	237	204	37	88313
Eplp:94	Eplp	94	571	-24428	-107	-119	571	40.1	227	192	44	145087
Eplpa:154	Eplpa	154	470	-24529	-117	-133	470	39.5	225	204	39	107300
Eplpp:154	Eplpp	154	547	-24452	-115	-89	547	47.9	204	209	36	89769
Epr:58	Epr	58	636	-24363	-185	-178	636	42.6	262	242	52	200263
Epra:95	Epra	95	547	-24452	-123	-129	547	34.4	276	278	44	138638
Epraa:151	Epraa	151	497	-24502	-103	-113	497	35.1	290	265	38	67383
Eprap:151	Eprap	151	517	-24482	-106	-116	517	33.7	261	241	35	60942
Eprp:95	Eprp	95	527	-24472	-137	-146	527	35.3	203	248	44	143752
Eprpa:157	Eprpa	157	550	-24449	-107	-120	550	34.1	216	245	35	76956
Eprpp:157	Eprpp	157	537	-24462	-153	-158	537	42.6	201	246	41	71399
P2:5	P2	5	533	-24466	-255	-227	533	39.9	169	215	75	329092
C:18	C	18	619	-24380	-184	-190	619	27.6	225	231	68	184700
Ca:31	Ca	31	604	-24395	-186	-186	604	27.1	302	233	60	55954
Caa:48	Caa	48	682	-24317	-231	-207	682	20.8	329	238	53	88769
Caaa:70	Caaa	70	787	-24212	-144	-158	787	21.1	327	237	48	116779
Caaaa:96	Caaaa	96	654	-24345	-109	-117	654	23.7	254	166	42	109412
Caaaaa:133	Caaaaa	133	562	-24437	-139	-138	562	20.3	282	215	36	84897
Caaaap:133	Caaaap	133	557	-24442	-94	-93	557	20.4	224	208	35	61656
Caaap:96	Caaap	96	642	-24357	-123	-122	642	31.4	202	153	41	110447
Caaapa:130	Caaapa	130	754	-24245	127	128	754	25.6	185	187	37	52101
Caaapp:130	Caaapp	130	1295	-23704	567	591	1295	34.9	143	222	36	93244
Caap:70	Caap	70	774	-24225	-143	-149	774	23.3	229	181	45	104023
Caapa:104	Caapa	104	514	-24485	-109	-101	514	48.4	144	195	33	75470
Caapaa:188	Caapaa	188	657	-24342	-201	-189	657	55.3	163	219	27	10993
Caapap:188	Caapap	188	874	-24125	-380	-137	874	55.4	129	205	26	13854
Caapp:104	Caapp	104	604	-24395	-59	-63	604	49.9	142	166	39	111420
Caappd:145	Caappd	145	597	-24402	28	65	597	52.6	119	170	37	43590
Caappv:145	Caappv	145	761	-24238	20	27	761	59.7	131	187	31	47824
Cap:48	Cap	48	657	-24342	-152	-156	657	26.1	236	173	52	102909
Capa:73	Capa	73	773	-24226	-69	-71	773	36.7	260	115	45	165204
Capaa:112	Capaa	112	485	-24514	-87	-94	485	54.8	272	165	38	138441
Capaaa:150	Capaaa	150	572	-24427	-40	-42	572	43.2	304	138	32	132723
Capaap:150	Capaap	150	580	-24419	-26	-24	580	50.1	264	159	35	135074
Capap:112	Capap	112	481	-24518	-107	-117	481	55.6	218	176	38	132865
Capapa:153	Capapa	153	545	-24454	-74	-67	545	43.7	243	137	34	153779
Capapp:153	Capapp	153	574	-24425	-100	-52	574	53.7	228	163	33	113738
Capp:73	Capp	73	691	-24308	-132	-136	691	35.3	197	133	44	128888
Cappa:106	Cappa	106	542	-24457	-41	-53	542	48.3	213	136	37	124145
Cappaa:146	Cappaa	146	607	-24392	28	27	607	39.7	255	137	36	170312
Cappaaa:198	Cappaaa	198	817	-24182	107	89	817	32.2	284	133	28	107364
Cappaap:198	Cappaap	198	723	-24276	-21	-11	723	28.7	238	144	29	90012
Cappap:146	Cappap	146	569	-24430	-7	1	569	47.3	206	143	34	147786
Cappp:106	Cappp	106	502	-24497	-93	-82	502	51.7	172	168	37	127029
Capppa:143	Capppa	143	589	-24410	32	16	589	43.9	185	150	33	115884
Capppaa:193	Capppaa	193	823	-24176	119	126	823	30.8	181	154	30	102353
Capppap:193	Capppap	193	1001	-23998	-26	113	1001	40.7	141	169	30	115130
Capppp:143	Capppp	143	637	-24362	44	45	637	53.8	178	187	35	114383
Cp:31	Cp	31	571	-24428	-226	-218	571	33.2	182	243	61	151105
Cpa:49	Cpa	49	663	-24336	-169	-168	663	25.7	189	262	55	138017
Cpaa:71	Cpaa	71	742	-24257	-121	-126	742	22.6	207	282	48	140544
Cpaaa:96	Cpaaa	96	667	-24332	-125	-119	667	20.0	287	236	42	113356
Cpaaaa:137	Cpaaaa	137	680	-24319	-22	-26	680	19.7	317	234	37	106973
Cpaaap:137	Cpaaap	137	740	-24259	-25	-36	740	19.6	259	238	36	89347
Cpaap:96	Cpaap	96	688	-24311	-49	-39	688	24.6	171	231	40	113628
Cpaapa:134	Cpaapa	134	668	-24331	-3	-1	668	20.7	199	240	35	76347
Cpaapp:134	Cpaapp	134	660	-24339	43	51	660	27.8	152	220	35	82318
Cpap:71	Cpap	71	688	-24311	-201	-193	688	28.5	162	210	46	132297
Cpapa:97	Cpapa	97	647	-24352	-36	-33	647	36.8	129	241	41	142397
Cpapaa:137	Cpapaa	137	967	-24032	317	342	967	43.7	113	209	35	96501
Cpapap:137	Cpapap	137	705	-24294	61	69	705	37.8	127	210	36	104004
Cpapp:97	Cpapp	97	727	-24272	-56	-53	727	49.9	115	193	38	128484
Cpappd:139	Cpappd	139	1914	-23085	1078	1100	1914	47.5	109	199	34	70724
Cpappv:139	Cpappv	139	2155	-22844	1134	1179	2155	56.9	118	213	30	60730
Cpp:49	Cpp	49	646	-24353	-228	-219	646	40.4	142	188	51	141750
Cppa:73	Cppa	73	735	-24264	-68	-71	735	46.7	119	222	44	149792
Cppaa:113	Cppaa	113	558	-24441	-19	-9	558	54.5	228	268	38	117975
Cppaaa:151	Cppaaa	151	694	-24305	86	90	694	43.4	268	330	35	147621
Cppaap:151	Cppaap	151	714	-24285	103	101	714	48.9	231	300	33	109670
Cppap:113	Cppap	113	578	-24421	13	19	578	54.7	188	238	37	108402
Cppapa:151	Cppapa	151	759	-24240	126	133	759	40.4	210	307	35	151069
Cppapp:151	Cppapp	151	725	-24274	39	68	725	52.6	196	280	34	114533
Cppp:73	Cppp	73	706	-24293	-123	-122	706	42.8	158	175	44	132671
Cpppa:106	Cpppa	106	597	-24402	17	7	597	45.4	169	260	38	118691
Cpppaa:145	Cpppaa	145	645	-24354	70	80	645	37.3	227	316	36	147187
Cpppaaa:191	Cpppaaa	191	783	-24216	104	105	783	31.3	249	322	29	102963
Cpppaap:191	Cpppaap	191	822	-24177	126	129	822	25.2	234	301	32	103135
Cpppap:145	Cpppap	145	725	-24274	98	90	725	43.3	172	291	33	136741
Cpppp:106	Cpppp	106	655	-24344	44	42	655	51.2	149	212	36	101385
Cppppa:142	Cppppa	142	761	-24238	160	170	761	40.8	154	272	33	122506
Cppppaa:197	Cppppaa	197	922	-24077	97	123	922	27.0	173	280	30	111491
Cppppap:197	Cppppap	197	1291	-23708	402	529	1291	35.7	137	262	29	130345
Cppppp:142	Cppppp	142	815	-24184	154	161	815	50.6	150	234	33	116116
P3:18	P3	18	603	-24396	-220	-217	603	48.0	142	173	62	162724
D:36	D	36	669	-24330	-191	-178	669	49.4	149	161	54	112537
Da:62	Da	62	723	-24276	-113	-117	723	45.1	221	99	47	28019
Daa:92	Daa	92	653	-24346	-111	-113	653	53.7	304	162	37	28865
Daaa:127	Daaa	127	492	-24508	-9	-19	492	40.5	374	156	34	127892
Daaaa:169	Daaaa	169	527	-24472	-36	-48	527	35.9	419	177	29	133453
Daaap:169	Daaap	169	555	-24444	-88	-80	555	31.0	391	160	29	104981
Daap:127	Daap	127	441	-24558	-86	-95	441	45.8	340	158	36	132841
Daapa:177	Daapa	177	501	-24498	-57	-69	501	42.4	404	151	28	109468
Daapp:177	Daapp	177	509	-24490	-93	-94	509	44.4	372	134	29	103168
Dap:92	Dap	92	720	-24279	-85	-88	720	50.3	237	152	39	17462
Dapa:124	Dapa	124	478	-24521	-64	-70	478	39.9	322	150	35	110289
Dapaa:170	Dapaa	170	527	-24472	-58	-60	527	38.3	358	137	30	129909
Dapap:170	Dapap	170	561	-24438	-44	-61	561	36.4	310	130	30	127589
Dapp:124	Dapp	124	458	-24541	-108	-107	458	39.6	265	163	37	111215
Dappa:166	Dappa	166	580	-24419	-108	-122	580	28.1	314	159	33	128895
Dappp:166	Dappp	166	595	-24404	-84	-68	595	27.5	252	156	35	133866
Dp:62	Dp	62	705	-24294	-139	-155	705	54.3	176	166	49	10695
Dpa:95	Dpa	95	665	-24334	-85	-90	665	53.9	247	275	39	14064
Dpaa:132	Dpaa	132	437	-24562	-87	-85	437	41.6	338	345	32	79457
Dpaaa:177	Dpaaa	177	575	-24424	-19	-32	575	36.4	388	350	29	89028
Dpaap:177	Dpaap	177	565	-24434	-86	-92	565	28.5	386	324	30	168849
Dpap:132	Dpap	132	448	-24551	-70	-62	448	48.6	311	318	32	65083
Dpapa:175	Dpapa	175	558	-24441	-43	-52	558	41.9	357	354	28	75183
Dpapp:175	Dpapp	175	586	-24413	10	-1	586	48.0	337	349	27	72315
Dpp:95	Dpp	95	646	-24353	-131	-145	646	51.9	199	224	39	14693
Dppa:128	Dppa	128	506	-24493	-45	-39	506	42.9	288	333	34	87995
Dppaa:171	Dppaa	171	576	-24423	-35	-34	576	37.7	332	346	31	117142
Dppap:171	Dppap	171	593	-24406	-33	-41	593	34.6	294	347	30	100834
Dppp:128	Dppp	128	481	-24518	-91	-86	481	40.1	251	303	36	101790
Dpppa:171	Dpppa	171	616	-24383	-77	-87	616	29.1	317	322	35	130337
Dpppp:171	Dpppp	171	619	-24380	-96	-109	619	26.0	269	300	36	136120
P4:36	P4	36	653	-24346	-225	-218	653	54.9	246	122	49	72597
Z2:84	Z2	84	745	-24254	-94	-99	745	54.3	248	201	40	6624
Z3:84	Z3	84	734	-24265	-51	-66	734	53.8	324	199	40	0
