# Supplementary material for: Quantitative Differences in Nuclear β-catenin and TCF Pattern Embryonic Cells in C. elegans
Source: PLoS Genet. 2015 Oct 21;11(10):e1005585. doi: 10.1371/journal.pgen.1005585 (PMC4619327; doi:10.1371/journal.pgen.1005585)
Supplement: S1 Data — For each cell analyzed, birth time is given in column 3 and the average nuclear reporter intensity over the lifetime of the cell (corrected for background) is given in column 7 (“blot”). For information on each embryo’s strain information and experimental conditions, refer to S2 Table. (ZIP) [file pgen.1005585.s005.zip › CAs/CA20120411_poptop_L2.csv]

cellTime	cell	time	none	global	local	blot	cross	z	x	y	size	gweight
ABa:2	ABa	2	1847	-23152	-414	-414	1847	34.5	166	258	77	962706
ABal:10	ABal	10	1882	-23117	-285	-285	1882	36.1	135	210	69	709246
ABala:20	ABala	20	1905	-23094	-335	-334	1905	33.5	103	273	65	602383
ABalaa:32	ABalaa	32	1968	-23031	-259	-259	1968	25.8	87	242	58	784539
ABalaaa:51	ABalaaa	51	1937	-23062	-257	-258	1937	33.9	78	257	50	969981
ABalaaaa:73	ABalaaaa	73	2060	-22939	-99	-98	2060	29.7	90	264	44	785997
ABalaaaal:102	ABalaaaal	102	2189	-22810	65	80	2189	43.4	87	226	36	387181
ABalaaaala:137	ABalaaaala	137	2414	-22586	261	310	2414	39.2	77	216	29	238410
ABalaaaalp:137	ABalaaaalp	137	2411	-22588	181	221	2411	38.8	104	188	30	218632
ABalaaaar:102	ABalaaaar	102	2246	-22753	76	86	2246	37.9	71	261	37	497681
ABalaaaarl:136	ABalaaaarl	136	2328	-22671	229	274	2328	39.1	72	253	30	231611
ABalaaaarr:136	ABalaaaarr	136	2225	-22774	154	161	2225	40.6	89	294	30	233041
ABalaaap:73	ABalaaap	73	2087	-22912	-83	-91	2087	39.6	111	292	44	638161
ABalaaapa:100	ABalaaapa	100	2166	-22833	12	21	2166	45.6	78	275	37	424297
ABalaaapal:134	ABalaaapal	134	2310	-22689	132	219	2310	45.5	87	224	30	216956
ABalaaapar:134	ABalaaapar	134	2446	-22553	390	410	2446	46.8	70	261	30	213416
ABalaaapp:100	ABalaaapp	100	2258	-22741	128	133	2258	47.3	105	295	35	332162
ABalaaappl:136	ABalaaappl	136	2389	-22611	283	323	2389	48.4	83	293	29	197951
ABalaaappr:136	ABalaaappr	136	2481	-22518	342	362	2481	44.7	107	322	29	196862
ABalaap:51	ABalaap	51	1962	-23037	-180	-182	1962	25.3	122	216	50	859365
ABalaapa:74	ABalaapa	74	2125	-22874	-27	-30	2125	34.5	141	286	42	590100
ABalaapaa:103	ABalaapaa	103	2412	-22587	284	289	2412	38.4	101	333	35	412783
ABalaapaaa:141	ABalaapaaa	141	2282	-22718	180	195	2282	33.3	109	333	29	240730
ABalaapaap:141	ABalaapaap	141	2421	-22578	291	295	2421	29.8	139	357	30	263498
ABalaapap:103	ABalaapap	103	2382	-22617	243	254	2382	36.9	137	350	35	425848
ABalaapapa:140	ABalaapapa	140	2593	-22406	451	479	2593	36.6	137	369	29	228202
ABalaapapp:140	ABalaapapp	140	2401	-22599	255	297	2401	34.5	166	375	32	244469
ABalaapp:74	ABalaapp	74	2064	-22935	-80	-80	2064	35.0	204	275	43	540140
ABalaappa:100	ABalaappa	100	2200	-22799	94	109	2200	45.9	134	333	35	353483
ABalaappaa:137	ABalaappaa	137	2345	-22654	232	257	2345	41.9	109	353	30	214054
ABalaappap:137	ABalaappap	137	2485	-22514	310	357	2485	43.0	145	344	30	211891
ABalaappp:100	ABalaappp	100	2272	-22727	139	154	2272	48.7	171	329	36	313363
ABalaapppa:135	ABalaapppa	135	2392	-22607	166	210	2392	50.3	122	318	31	219445
ABalaapppp:135	ABalaapppp	135	2476	-22523	331	366	2476	50.2	161	340	32	206721
ABalap:32	ABalap	32	1959	-23040	-301	-303	1959	37.9	130	307	58	693129
ABalapa:51	ABalapa	51	1980	-23019	-224	-224	1980	43.1	114	323	51	834578
ABalapaa:72	ABalapaa	72	2027	-22972	-119	-121	2027	44.0	104	313	44	611158
ABalapaaa:99	ABalapaaa	99	2267	-22732	177	189	2267	52.8	106	229	35	283853
ABalapaaaa:136	ABalapaaaa	136	2463	-22536	383	426	2463	51.4	93	230	30	188219
ABalapaaap:136	ABalapaaap	136	2464	-22535	301	345	2464	53.8	110	201	30	155142
ABalapaap:99	ABalapaap	99	2281	-22718	110	126	2281	52.0	117	187	35	289290
ABalapaapa:134	ABalapaapa	134	2584	-22415	330	356	2584	51.9	121	173	30	172601
ABalapaapp:134	ABalapaapp	134	2392	-22607	90	149	2392	48.5	150	160	30	161755
ABalapap:72	ABalapap	72	2022	-22977	-132	-134	2022	47.1	161	326	42	466065
ABalapapa:96	ABalapapa	96	2248	-22751	104	120	2248	54.7	144	219	34	244163
ABalapapaa:132	ABalapapaa	132	2531	-22468	448	482	2531	56.4	120	236	28	140662
ABalapapap:132	ABalapapap	132	2322	-22678	249	274	2322	56.8	146	211	30	132438
ABalapapp:96	ABalapapp	96	2225	-22775	72	78	2225	55.0	202	210	37	279236
ABalapappa:130	ABalapappa	130	2449	-22550	319	342	2449	51.9	186	179	32	163280
ABalapappp:130	ABalapappp	130	2382	-22617	261	278	2382	55.1	233	173	31	139270
ABalapp:51	ABalapp	51	1973	-23026	-180	-182	1973	36.6	177	265	50	725605
ABalappa:73	ABalappa	73	2136	-22863	6	4	2136	43.8	172	269	42	487127
ABalappaa:102	ABalappaa	102	2431	-22568	330	348	2431	51.8	115	266	34	267843
ABalappaaa:143	ABalappaaa	143	2498	-22502	428	465	2498	51.3	87	277	29	181746
ABalappaap:143	ABalappaap	143	2477	-22522	441	478	2477	53.3	118	271	29	142541
ABalappap:102	ABalappap	102	2304	-22695	168	189	2304	52.7	146	281	35	260358
ABalappapa:135	ABalappapa	135	2545	-22454	467	517	2545	56.0	110	304	30	157870
ABalappapp:135	ABalappapp	135	2467	-22532	323	392	2467	55.4	134	331	32	162385
ABalappp:73	ABalappp	73	2134	-22865	9	6	2134	42.3	248	278	45	495867
ABalapppa:98	ABalapppa	98	2397	-22602	225	239	2397	51.0	197	294	37	299075
ABalapppaa:130	ABalapppaa	130	2894	-22105	742	772	2894	54.8	143	288	30	134385
ABalapppap:130	ABalapppap	130	2696	-22303	471	524	2696	55.9	179	300	31	145131
ABalapppp:98	ABalapppp	98	2417	-22582	247	259	2417	51.1	260	290	37	275857
ABalappppa:130	ABalappppa	130	2973	-22026	785	800	2973	51.8	204	326	30	143064
ABalappppp:130	ABalappppp	130	2884	-22115	735	753	2884	53.1	250	328	31	147531
ABalp:20	ABalp	20	1963	-23036	-304	-305	1963	33.6	156	177	66	544937
ABalpa:32	ABalpa	32	1974	-23025	-261	-261	1974	39.0	114	177	59	708021
ABalpaa:52	ABalpaa	52	1964	-23035	-172	-172	1964	47.1	100	206	51	696041
ABalpaaa:73	ABalpaaa	73	2589	-22410	366	371	2589	34.5	75	236	43	700532
ABalpaaaa:103	ABalpaaaa	103	3339	-21660	1063	1075	3339	26.3	88	250	38	621823
ABalpaaaaa:140	ABalpaaaaa	140	3478	-21522	1150	1188	3478	26.6	95	245	32	365960
ABalpaaaap:140	ABalpaaaap	140	3381	-21618	1098	1153	3381	20.3	124	233	33	384637
ABalpaaap:103	ABalpaaap	103	3430	-21569	1035	1099	3430	25.0	117	213	37	544384
ABalpaaapa:137	ABalpaaapa	137	3604	-21395	1197	1284	3604	23.9	151	225	31	306002
ABalpaaapp:137	ABalpaaapp	137	3491	-21509	1074	1167	3491	25.2	185	223	30	265742
ABalpaap:73	ABalpaap	73	2387	-22612	163	174	2387	44.2	106	210	45	573735
ABalpaapa:97	ABalpaapa	97	2961	-22038	615	627	2961	38.0	95	211	40	495553
ABalpaapaa:125	ABalpaapaa	125	3215	-21784	1001	1034	3215	33.2	85	229	33	389552
ABalpaapap:125	ABalpaapap	125	2933	-22066	552	607	2933	30.5	122	207	36	424471
ABalpaapp:97	ABalpaapp	97	2997	-22002	584	615	2997	34.3	138	178	37	439697
ABalpaappa:130	ABalpaappa	130	3257	-21742	916	961	3257	30.5	117	174	32	319120
ABalpaappp:130	ABalpaappp	130	3099	-21900	676	740	3099	29.6	161	180	32	283345
ABalpap:52	ABalpap	52	1967	-23032	-235	-234	1967	37.0	152	138	53	833279
ABalpapa:73	ABalpapa	73	2477	-22522	263	263	2477	29.0	110	187	46	764737
ABalpapaa:99	ABalpapaa	99	3352	-21647	896	956	3352	23.0	124	188	38	551694
ABalpapaaa:134	ABalpapaaa	134	3071	-21928	726	776	3071	21.7	135	184	34	379011
ABalpapaap:134	ABalpapaap	134	3531	-21468	1092	1157	3531	17.2	170	197	30	283308
ABalpapap:99	ABalpapap	99	3156	-21843	667	731	3156	19.5	164	189	38	498900
ABalpapapa:133	ABalpapapa	133	3005	-21994	587	703	3005	19.1	193	164	34	318007
ABalpapapp:133	ABalpapapp	133	3029	-21970	609	692	3029	20.7	231	167	31	248338
ABalpapp:73	ABalpapp	73	2297	-22702	88	88	2297	28.0	174	153	47	676592
ABalpappa:97	ABalpappa	97	3134	-21865	683	728	3134	19.0	186	205	39	471100
ABalpappaa:127	ABalpappaa	127	3586	-21413	1217	1300	3586	19.7	188	218	32	310298
ABalpappap:127	ABalpappap	127	3223	-21776	920	997	3223	20.2	223	209	33	286836
ABalpappp:97	ABalpappp	97	2908	-22091	521	538	2908	19.4	235	199	41	452938
ABalpapppa:129	ABalpapppa	129	3088	-21911	815	828	3088	29.3	219	199	34	307737
ABalpapppp:129	ABalpapppp	129	2739	-22261	536	562	2739	25.6	267	207	37	323460
ABalpp:32	ABalpp	32	2003	-22996	-318	-320	2003	47.7	211	157	58	503117
ABalppa:51	ABalppa	51	2089	-22910	-149	-149	2089	53.3	168	169	50	541829
ABalppaa:73	ABalppaa	73	2838	-22161	586	596	2838	44.0	106	159	43	573119
ABalppaaa:102	ABalppaaa	102	3959	-21040	1536	1590	3959	42.9	111	150	36	373055
ABalppaaaa:139	ABalppaaaa	139	3855	-21144	1572	1647	3855	47.1	90	191	29	199197
ABalppaaap:139	ABalppaaap	139	3714	-21285	1283	1348	3714	44.6	107	160	30	204940
ABalppaap:102	ABalppaap	102	3995	-21004	1468	1506	3995	36.6	144	133	35	385968
ABalppaapa:139	ABalppaapa	139	4412	-20587	1995	2023	4412	37.4	121	148	30	251394
ABalppaapp:139	ABalppaapp	139	3738	-21261	1209	1312	3738	37.5	163	132	33	251855
ABalppap:73	ABalppap	73	2680	-22319	359	364	2680	46.6	166	159	44	485238
ABalppapa:99	ABalppapa	99	3618	-21381	1158	1184	3618	26.0	166	146	39	481620
ABalppapaa:132	ABalppapaa	132	3871	-21128	1378	1418	3871	28.6	151	143	31	254607
ABalppapap:132	ABalppapap	132	3664	-21335	1091	1206	3664	25.7	191	150	32	268318
ABalppapp:99	ABalppapp	99	3364	-21635	907	933	3364	24.5	217	140	41	507433
ABalppappa:129	ABalppappa	129	3399	-21600	961	1016	3399	21.5	215	127	34	298859
ABalppappp:129	ABalppappp	129	3392	-21607	1047	1069	3392	23.0	254	134	33	261306
ABalppp:51	ABalppp	51	2022	-22977	-226	-228	2022	42.3	240	148	52	651871
ABalpppa:72	ABalpppa	72	2617	-22382	361	360	2617	45.0	183	185	44	498076
ABalpppaa:97	ABalpppaa	97	4030	-20969	1508	1557	4030	45.6	156	145	37	364729
ABalpppaaa:132	ABalpppaaa	132	4121	-20878	1594	1671	4121	44.9	132	129	30	209782
ABalpppaap:132	ABalpppaap	132	3790	-21209	1392	1449	3790	51.1	158	124	32	208020
ABalpppap:97	ABalpppap	97	3774	-21225	1265	1337	3774	47.9	195	135	37	342132
ABalpppapa:127	ABalpppapa	127	3707	-21292	1279	1338	3707	42.9	171	108	32	232033
ABalpppapp:127	ABalpppapp	127	3612	-21387	1230	1275	3612	48.5	205	101	32	207076
ABalpppp:72	ABalpppp	72	2515	-22484	285	286	2515	42.0	250	162	46	508039
ABalppppa:96	ABalppppa	96	3651	-21348	1166	1218	3651	44.4	225	141	37	334663
ABalppppaa:127	ABalppppaa	127	4053	-20946	1656	1704	4053	47.2	184	150	31	181227
ABalppppap:127	ABalppppap	127	3826	-21173	1404	1452	3826	52.7	216	136	31	164894
ABalppppp:96	ABalppppp	96	3433	-21566	1055	1062	3433	44.5	284	115	40	382718
ABalpppppa:125	ABalpppppa	125	3747	-21252	1365	1414	3747	49.2	241	110	31	191980
ABalpppppp:125	ABalpppppp	125	3141	-21858	868	917	3141	45.6	282	95	36	291296
ABar:10	ABar	10	1901	-23098	-276	-276	1901	27.2	208	335	71	739586
ABara:20	ABara	20	2031	-22968	-146	-147	2031	20.5	222	311	64	384717
ABaraa:32	ABaraa	32	2071	-22928	-156	-157	2071	15.8	163	277	58	564011
ABaraaa:50	ABaraaa	50	1969	-23030	-218	-218	1969	22.7	125	311	53	1008010
ABaraaaa:72	ABaraaaa	72	2087	-22912	-109	-110	2087	24.0	114	306	44	847805
ABaraaaaa:102	ABaraaaaa	102	2202	-22797	28	52	2202	32.0	88	289	37	608795
ABaraaaaaa:139	ABaraaaaaa	139	2328	-22671	253	267	2328	32.6	87	285	30	305169
ABaraaaaap:139	ABaraaaaap	139	2137	-22862	-32	22	2137	31.3	118	305	31	343215
ABaraaaap:102	ABaraaaap	102	2259	-22740	96	108	2259	32.2	123	283	36	512536
ABaraaaapa:143	ABaraaaapa	143	2350	-22649	192	215	2350	38.1	107	271	28	263830
ABaraaaapp:143	ABaraaaapp	143	2204	-22795	77	103	2204	43.1	135	256	29	217060
ABaraaap:72	ABaraaap	72	2042	-22957	-155	-158	2042	28.1	168	324	45	735683
ABaraaapa:97	ABaraaapa	97	2239	-22760	5	5	2239	27.3	133	321	40	702446
ABaraaapaa:128	ABaraaapaa	128	2368	-22631	184	208	2368	27.0	112	285	32	390184
ABaraaapap:128	ABaraaapap	128	2262	-22737	102	130	2262	27.1	148	279	32	367871
ABaraaapp:97	ABaraaapp	97	2305	-22694	129	135	2305	25.8	176	338	38	596561
ABaraaappa:134	ABaraaappa	134	2389	-22610	299	319	2389	25.8	132	322	32	378288
ABaraaappp:134	ABaraaappp	134	2355	-22644	189	229	2355	24.4	165	320	30	331349
ABaraap:50	ABaraap	50	2054	-22945	-80	-82	2054	16.0	186	257	52	626476
ABaraapa:71	ABaraapa	71	2126	-22873	-160	-163	2126	15.6	160	283	46	763674
ABaraapaa:97	ABaraapaa	97	2254	-22746	10	20	2254	27.9	129	251	37	532170
ABaraapaaa:130	ABaraapaaa	130	2355	-22644	74	148	2355	33.5	120	245	30	302727
ABaraapaap:130	ABaraapaap	130	2195	-22805	105	121	2195	36.6	155	237	32	280784
ABaraapap:97	ABaraapap	97	2186	-22813	-24	-21	2186	27.0	177	239	37	460137
ABaraapapa:129	ABaraapapa	129	2226	-22773	90	95	2226	33.6	185	229	32	264381
ABaraapapp:129	ABaraapapp	129	2250	-22749	173	184	2250	34.2	222	236	30	214746
ABaraapp:71	ABaraapp	71	2072	-22928	-117	-120	2072	16.2	219	254	45	549755
ABaraappa:97	ABaraappa	97	2270	-22729	72	68	2270	24.6	197	264	37	469859
ABaraappaa:129	ABaraappaa	129	2388	-22611	282	319	2388	36.1	149	288	30	268317
ABaraappap:129	ABaraappap	129	2340	-22659	241	255	2340	35.0	184	278	31	260236
ABaraappp:97	ABaraappp	97	2240	-22759	58	58	2240	24.8	243	257	38	448211
ABaraapppa:130	ABaraapppa	130	2232	-22767	158	159	2232	32.4	220	284	30	231500
ABaraapppp:130	ABaraapppp	130	2144	-22855	82	103	2144	35.1	255	270	32	234332
ABarap:32	ABarap	32	2115	-22884	-107	-106	2115	20.9	235	335	58	549357
ABarapa:50	ABarapa	50	1999	-23000	-209	-210	1999	27.1	195	357	51	956693
ABarapaa:72	ABarapaa	72	2165	-22834	-66	-74	2165	24.7	184	362	45	870076
ABarapaaa:98	ABarapaaa	98	2707	-22292	374	377	2707	17.0	153	290	40	784476
ABarapaaaa:135	ABarapaaaa	135	2814	-22185	613	660	2814	19.6	168	276	32	412391
ABarapaaap:135	ABarapaaap	135	2738	-22261	476	529	2738	16.6	198	267	32	391599
ABarapaap:98	ABarapaap	98	2375	-22624	72	88	2375	19.3	189	300	39	583913
ABarapaapa:129	ABarapaapa	129	2527	-22472	374	403	2527	26.0	182	294	31	326833
ABarapaapp:129	ABarapaapp	129	2390	-22609	258	290	2390	24.5	212	269	33	339634
ABarapap:72	ABarapap	72	2196	-22803	-62	-72	2196	18.7	239	341	46	654154
ABarapapa:97	ABarapapa	97	2406	-22593	120	123	2406	17.8	226	285	37	457172
ABarapapaa:128	ABarapapaa	128	2423	-22576	233	270	2423	17.5	228	259	32	345668
ABarapapap:128	ABarapapap	128	2433	-22566	302	317	2433	18.2	262	238	33	286192
ABarapapp:97	ABarapapp	97	2338	-22661	71	73	2338	19.5	268	298	40	470831
ABarapappa:129	ABarapappa	129	2330	-22669	229	236	2330	24.6	249	278	30	262526
ABarapappp:129	ABarapappp	129	2257	-22742	174	201	2257	21.9	289	272	37	336133
ABarapp:50	ABarapp	50	2060	-22939	-145	-146	2060	16.9	262	331	51	641131
ABarappa:73	ABarappa	73	2177	-22822	-89	-90	2177	17.6	284	356	46	694587
ABarappaa:99	ABarappaa	99	2462	-22538	203	203	2462	18.3	229	337	38	506203
ABarappaaa:135	ABarappaaa	135	2343	-22656	169	198	2343	18.4	225	305	29	261321
ABarappaap:135	ABarappaap	135	2501	-22498	361	394	2501	18.9	262	307	30	239347
ABarappap:99	ABarappap	99	2483	-22516	131	139	2483	18.5	279	356	40	583326
ABarappapa:133	ABarappapa	133	2294	-22705	56	90	2294	17.6	276	342	36	375930
ABarappapp:133	ABarappapp	133	2411	-22588	171	213	2411	18.0	320	337	36	362237
ABarappp:73	ABarappp	73	2129	-22870	-66	-59	2129	24.2	326	338	43	560194
ABarapppa:99	ABarapppa	99	2370	-22629	109	127	2370	25.8	232	359	39	546282
ABarapppaa:132	ABarapppaa	132	2541	-22458	369	382	2541	16.7	185	312	33	376210
ABarapppap:132	ABarapppap	132	2467	-22532	291	315	2467	21.0	202	338	32	315745
ABarapppp:99	ABarapppp	99	2385	-22614	83	110	2385	27.2	288	370	40	547207
ABarappppa:132	ABarappppa	132	2532	-22467	332	352	2532	18.7	229	356	32	319246
ABarappppp:132	ABarappppp	132	2325	-22674	127	188	2325	24.2	262	361	35	338886
ABarp:20	ABarp	20	1947	-23052	-345	-346	1947	39.5	304	339	65	533832
ABarpa:32	ABarpa	32	1978	-23021	-273	-273	1978	41.2	251	360	58	653726
ABarpaa:51	ABarpaa	51	1977	-23022	-164	-164	1977	46.8	201	360	52	706173
ABarpaaa:71	ABarpaaa	71	2333	-22666	119	118	2333	48.4	174	355	42	522237
ABarpaaaa:105	ABarpaaaa	105	2502	-22497	318	335	2502	59.7	151	251	35	237118
ABarpaaaaa:142	ABarpaaaaa	142	2619	-22380	528	554	2619	58.6	151	266	30	126389
ABarpaaaap:142	ABarpaaaap	142	2570	-22430	384	438	2570	61.8	164	231	29	119106
ABarpaaap:105	ABarpaaap	105	2659	-22340	480	500	2659	60.3	190	243	33	200644
ABarpaaapa:146	ABarpaaapa	146	2769	-22230	656	751	2769	58.0	172	237	32	130985
ABarpaaapp:146	ABarpaaapp	146	2698	-22301	498	540	2698	62.2	200	234	26	94668
ABarpaap:71	ABarpaap	71	2170	-22829	-27	-26	2170	52.7	226	346	46	514543
ABarpaapa:97	ABarpaapa	97	2424	-22575	186	198	2424	59.6	227	277	38	262330
ABarpaapaa:130	ABarpaapaa	130	2701	-22298	557	573	2701	61.4	232	246	30	123703
ABarpaapap:130	ABarpaapap	130	2446	-22553	323	342	2446	61.2	271	257	32	126329
ABarpaapp:97	ABarpaapp	97	2455	-22544	200	220	2455	58.7	277	251	38	260616
ABarpaappa:131	ABarpaappa	131	2442	-22557	287	307	2442	61.3	306	239	33	136481
ABarpaappp:131	ABarpaappp	131	2507	-22492	373	420	2507	61.7	348	208	32	123640
ABarpap:51	ABarpap	51	1958	-23042	-206	-206	1958	36.5	273	321	51	660238
ABarpapa:72	ABarpapa	72	2229	-22770	60	60	2229	39.9	226	345	45	614216
ABarpapaa:97	ABarpapaa	97	2474	-22525	242	246	2474	58.4	178	310	38	294025
ABarpapaaa:132	ABarpapaaa	132	2804	-22195	566	593	2804	61.3	175	317	31	144584
ABarpapaap:132	ABarpapaap	132	2379	-22620	187	213	2379	62.4	194	275	32	124393
ABarpapap:97	ABarpapap	97	2525	-22474	265	278	2525	58.9	219	330	37	267911
ABarpapapa:133	ABarpapapa	133	2640	-22359	460	497	2640	59.4	215	300	29	117203
ABarpapapp:133	ABarpapapp	133	2660	-22339	517	536	2660	61.1	251	295	30	117400
ABarpapp:72	ABarpapp	72	2234	-22765	78	81	2234	44.3	299	327	44	482336
ABarpappa:100	ABarpappa	100	2626	-22373	371	385	2626	58.8	254	332	35	244525
ABarpappaa:137	ABarpappaa	137	2924	-22075	611	637	2924	61.2	222	339	29	131684
ABarpappap:137	ABarpappap	137	2593	-22406	360	412	2593	59.7	262	336	31	131830
ABarpappp:100	ABarpappp	100	2506	-22493	254	291	2506	56.5	296	325	38	287689
ABarpapppa:134	ABarpapppa	134	2485	-22514	297	373	2485	58.8	292	339	31	141593
ABarpapppp:134	ABarpapppp	134	2503	-22496	406	430	2503	56.0	324	354	31	160025
ABarpp:32	ABarpp	32	2005	-22994	-337	-338	2005	39.8	367	349	60	702278
ABarppa:52	ABarppa	52	2085	-22915	-149	-150	2085	47.9	308	357	52	702700
ABarppaa:73	ABarppaa	73	2683	-22316	443	444	2683	54.4	275	309	45	440315
ABarppaaa:101	ABarppaaa	101	3646	-21353	1297	1304	3646	60.8	305	201	36	207382
ABarppaaaa:138	ABarppaaaa	138	3987	-21012	1724	1739	3987	63.5	330	166	29	107793
ABarppaaap:138	ABarppaaap	138	3638	-21361	1453	1472	3638	59.3	361	135	33	133707
ABarppaap:101	ABarppaap	101	3618	-21381	1274	1285	3618	59.1	351	172	38	237864
ABarppaapa:135	ABarppaapa	135	3109	-21890	873	899	3109	60.4	390	159	33	122722
ABarppaapp:135	ABarppaapp	135	3703	-21296	1398	1451	3703	59.8	433	151	31	133467
ABarppap:73	ABarppap	73	2708	-22291	405	409	2708	54.2	343	295	45	438082
ABarppapa:102	ABarppapa	102	3441	-21558	1101	1147	3441	57.7	409	161	38	267331
ABarppapaa:142	ABarppapaa	142	3889	-21110	1740	1786	3889	56.2	410	114	32	166740
ABarppapap:142	ABarppapap	142	4133	-20866	1843	1893	4133	52.4	465	140	31	161415
ABarppapp:102	ABarppapp	102	3602	-21397	1319	1325	3602	55.0	472	169	38	304060
ABarppappa:141	ABarppappa	141	3787	-21212	1480	1536	3787	55.5	495	159	33	178661
ABarppappp:141	ABarppappp	141	3687	-21312	1496	1510	3687	47.8	546	177	32	183868
ABarppp:52	ABarppp	52	2013	-22986	-189	-192	2013	38.5	375	317	52	626325
ABarpppa:74	ABarpppa	74	2775	-22224	498	495	2775	49.5	346	325	43	450090
ABarpppaa:102	ABarpppaa	102	3508	-21491	1152	1160	3508	60.2	313	288	36	227582
ABarpppaaa:139	ABarpppaaa	139	3750	-21249	1494	1507	3750	60.1	308	309	29	114354
ABarpppaap:139	ABarpppaap	139	3472	-21527	1229	1254	3472	60.3	349	326	33	124127
ABarpppap:102	ABarpppap	102	3436	-21563	978	1012	3436	59.2	352	306	37	240905
ABarpppapa:135	ABarpppapa	135	3041	-21958	855	871	3041	61.5	337	272	34	125922
ABarpppapp:135	ABarpppapp	135	3319	-21681	1026	1041	3319	61.0	396	312	31	119518
ABarpppp:74	ABarpppp	74	2741	-22258	480	481	2741	49.3	411	294	45	450826
ABarppppa:102	ABarppppa	102	3497	-21502	1148	1185	3497	56.9	393	326	38	274552
ABarppppaa:139	ABarppppaa	139	3472	-21527	1341	1360	3472	58.3	380	359	32	151335
ABarppppap:139	ABarppppap	139	3707	-21292	1461	1501	3707	56.0	431	350	31	145414
ABarppppp:102	ABarppppp	102	3474	-21525	1182	1193	3474	55.4	448	316	38	266920
ABarpppppa:137	ABarpppppa	137	3309	-21690	1012	1058	3309	58.2	458	328	32	135355
ABarpppppp:137	ABarpppppp	137	3667	-21332	1502	1501	3667	52.9	517	324	31	164563
ABp:2	ABp	2	1858	-23141	-370	-370	1858	31.5	350	323	76	873241
ABpl:10	ABpl	10	1925	-23074	-332	-332	1925	46.0	324	242	69	617599
ABpla:20	ABpla	20	1934	-23065	-326	-328	1934	48.4	220	243	64	436373
ABplaa:32	ABplaa	32	1952	-23047	-256	-257	1952	48.6	189	272	58	486799
ABplaaa:50	ABplaaa	50	1952	-23047	-252	-253	1952	54.0	161	286	50	517698
ABplaaaa:70	ABplaaaa	70	2027	-22972	-69	-68	2027	52.7	117	260	44	497333
ABplaaaaa:98	ABplaaaaa	98	2277	-22722	100	99	2277	56.7	156	181	36	258102
ABplaaaaaa:134	ABplaaaaaa	134	2361	-22638	240	251	2361	60.7	157	185	31	137793
ABplaaaaap:134	ABplaaaaap	134	2228	-22771	95	124	2228	60.7	193	181	30	117821
ABplaaaap:98	ABplaaaap	98	2234	-22765	1	-1	2234	60.3	196	182	37	246209
ABplaaaapa:134	ABplaaaapa	134	2314	-22685	209	235	2314	60.7	220	201	29	110594
ABplaaaapp:134	ABplaaaapp	134	2380	-22619	278	280	2380	62.0	264	202	31	112287
ABplaaap:70	ABplaaap	70	2028	-22971	-141	-144	2028	56.2	186	274	43	398697
ABplaaapa:101	ABplaaapa	101	2344	-22655	137	135	2344	60.8	235	189	35	204504
ABplaaapaa:139	ABplaaapaa	139	2495	-22504	333	330	2495	63.5	238	159	29	110774
ABplaaapap:139	ABplaaapap	139	2407	-22592	270	291	2407	62.2	279	162	32	118544
ABplaaapp:101	ABplaaapp	101	2206	-22793	36	51	2206	59.1	273	168	38	249216
ABplaaappa:135	ABplaaappa	135	2494	-22505	416	431	2494	56.3	275	148	32	146853
ABplaaappp:135	ABplaaappp	135	2309	-22691	212	248	2309	58.4	314	142	31	120337
ABplaap:50	ABplaap	50	1949	-23050	-166	-167	1949	45.3	225	229	51	578847
ABplaapa:70	ABplaapa	70	2073	-22926	-111	-110	2073	56.0	163	210	44	427712
ABplaapaa:97	ABplaapaa	97	2279	-22720	-8	25	2279	53.5	175	125	40	362752
ABplaapaaa:131	ABplaapaaa	131	2401	-22598	191	255	2401	57.3	165	141	32	168751
ABplaapaap:131	ABplaapaap	131	2352	-22647	93	175	2352	59.4	207	136	32	147215
ABplaapap:97	ABplaapap	97	2231	-22768	-2	6	2231	57.3	233	117	38	297798
ABplaapapa:130	ABplaapapa	130	2337	-22662	39	129	2337	57.7	232	115	31	140438
ABplaapapp:130	ABplaapapp	130	2249	-22750	90	126	2249	57.3	270	113	32	142139
ABplaapp:70	ABplaapp	70	2082	-22917	-86	-87	2082	52.1	242	203	46	458136
ABplaappa:95	ABplaappa	95	2384	-22615	164	179	2384	53.2	272	103	37	319710
ABplaappaa:130	ABplaappaa	130	2685	-22314	430	498	2685	52.3	272	83	30	175462
ABplaappap:130	ABplaappap	130	2414	-22585	250	299	2414	50.9	314	89	31	163695
ABplaappp:95	ABplaappp	95	2323	-22676	99	113	2323	49.6	333	108	41	395540
ABplaapppa:126	ABplaapppa	126	2383	-22616	295	310	2383	46.6	344	84	33	219717
ABplaapppp:126	ABplaapppp	126	2306	-22693	230	239	2306	45.3	389	87	34	231454
ABplap:32	ABplap	32	1953	-23046	-260	-262	1953	50.4	287	250	57	441779
ABplapa:51	ABplapa	51	2011	-22988	-144	-144	2011	53.6	255	284	50	516851
ABplapaa:72	ABplapaa	72	2086	-22913	-95	-100	2086	57.1	232	250	44	382514
ABplapaaa:98	ABplapaaa	98	2320	-22679	141	149	2320	57.9	299	127	38	266390
ABplapaaaa:130	ABplapaaaa	130	2317	-22682	213	236	2317	55.1	331	114	31	141434
ABplapaaap:130	ABplapaaap	130	2341	-22658	279	295	2341	53.0	371	114	31	143489
ABplapaap:98	ABplapaap	98	2322	-22677	181	190	2322	56.6	361	123	37	274321
ABplapaapa:133	ABplapaapa	133	2368	-22631	282	345	2368	52.6	403	108	30	160030
ABplapaapp:133	ABplapaapp	133	2365	-22634	308	327	2365	46.8	434	107	33	181442
ABplapap:72	ABplapap	72	2063	-22936	-99	-99	2063	56.5	303	248	45	410880
ABplapapa:96	ABplapapa	96	2299	-22700	166	176	2299	55.0	410	128	37	281669
ABplapapaa:130	ABplapapaa	130	2368	-22631	264	304	2368	51.0	505	130	32	176984
ABplapapap:130	ABplapapap	130	2380	-22619	212	273	2380	44.5	526	151	32	201677
ABplapapp:96	ABplapapp	96	2283	-22716	120	137	2283	52.2	468	138	38	321366
ABplapappa:128	ABplapappa	128	2402	-22597	320	348	2402	42.4	552	148	32	208757
ABplapappp:128	ABplapappp	128	2310	-22689	231	245	2310	38.6	547	183	32	182909
ABplapp:51	ABplapp	51	1955	-23044	-153	-152	1955	48.8	309	206	50	548138
ABplappa:72	ABplappa	72	2028	-22971	-131	-130	2028	54.8	306	167	46	464152
ABplappaa:98	ABplappaa	98	2340	-22659	171	181	2340	45.4	390	86	39	417747
ABplappaaa:134	ABplappaaa	134	2446	-22553	357	368	2446	37.8	420	91	33	251362
ABplappaap:134	ABplappaap	134	2270	-22729	198	212	2270	37.7	458	110	34	237035
ABplappap:98	ABplappap	98	2211	-22788	48	49	2211	47.0	441	100	38	380880
ABplappapa:133	ABplappapa	133	2436	-22563	380	385	2436	46.8	478	106	32	191591
ABplappapp:133	ABplappapp	133	2435	-22564	387	395	2435	39.6	504	129	32	227835
ABplappp:72	ABplappp	72	2072	-22927	-22	-24	2072	52.9	387	159	43	417083
ABplapppa:101	ABplapppa	101	2269	-22730	88	102	2269	37.4	470	114	36	375634
ABplapppaa:139	ABplapppaa	139	2447	-22552	267	315	2447	31.4	472	130	30	204095
ABplapppap:139	ABplapppap	139	2395	-22604	309	313	2395	29.1	501	155	30	179563
ABplapppp:101	ABplapppp	101	2295	-22704	176	187	2295	39.8	505	134	37	381070
ABplappppa:136	ABplappppa	136	2186	-22813	114	127	2186	30.8	536	160	31	211527
ABplappppp:136	ABplappppp	136	2387	-22612	261	287	2387	26.0	536	201	33	249484
ABplp:20	ABplp	20	1895	-23104	-352	-354	1895	44.5	321	144	63	440323
ABplpa:33	ABplpa	33	1965	-23034	-299	-301	1965	43.5	294	119	58	564311
ABplpaa:52	ABplpaa	52	2039	-22960	-123	-126	2039	50.1	265	102	49	552665
ABplpaaa:74	ABplpaaa	74	2169	-22830	-48	-47	2169	40.7	180	110	43	516840
ABplpaaaa:99	ABplpaaaa	99	2497	-22502	114	146	2497	34.1	188	114	38	402808
ABplpaaaaa:131	ABplpaaaaa	131	2937	-22062	540	596	2937	33.5	190	135	31	242217
ABplpaaaap:131	ABplpaaaap	131	2665	-22334	323	355	2665	30.5	227	128	32	224549
ABplpaaap:99	ABplpaaap	99	2524	-22475	262	275	2524	30.9	240	97	38	448788
ABplpaaapa:133	ABplpaaapa	133	2854	-22145	578	646	2854	29.4	239	95	31	241762
ABplpaaapp:133	ABplpaaapp	133	2812	-22188	548	626	2812	33.0	262	88	34	311966
ABplpaap:74	ABplpaap	74	2193	-22806	14	14	2193	51.3	231	113	44	448439
ABplpaapa:97	ABplpaapa	97	2419	-22580	157	177	2419	43.0	220	89	36	359007
ABplpaapaa:131	ABplpaapaa	131	2764	-22235	494	543	2764	38.7	205	102	30	219476
ABplpaapap:131	ABplpaapap	131	2596	-22403	343	374	2596	40.8	240	86	30	199931
ABplpaapp:97	ABplpaapp	97	2416	-22583	131	158	2416	37.8	284	84	40	454966
ABplpaappa:128	ABplpaappa	128	2573	-22426	302	377	2573	38.7	276	87	33	279174
ABplpaappp:128	ABplpaappp	128	2421	-22578	273	310	2421	37.1	316	82	33	252580
ABplpap:52	ABplpap	52	2021	-22978	-168	-169	2021	40.4	342	92	50	698387
ABplpapa:73	ABplpapa	73	2175	-22824	-29	-30	2175	34.6	242	96	44	629104
ABplpapaa:98	ABplpapaa	98	2655	-22344	280	307	2655	18.1	243	139	39	474497
ABplpapaaa:136	ABplpapaaa	136	2769	-22230	451	522	2769	18.4	259	169	32	267875
ABplpapaap:136	ABplpapaap	136	2556	-22443	344	370	2556	23.4	295	161	32	243589
ABplpapap:98	ABplpapap	98	2492	-22507	199	214	2492	20.5	278	125	38	435308
ABplpapapa:132	ABplpapapa	132	2459	-22540	233	293	2459	19.5	313	145	33	274084
ABplpapapp:132	ABplpapapp	132	2437	-22562	299	338	2437	19.4	353	161	32	227699
ABplpapp:73	ABplpapp	73	2159	-22840	-59	-62	2159	36.9	307	91	45	594871
ABplpappa:97	ABplpappa	97	2501	-22498	166	173	2501	18.5	312	141	40	439393
ABplpappaa:130	ABplpappaa	130	2461	-22538	328	340	2461	18.6	303	202	37	301657
ABplpappap:130	ABplpappap	130	2736	-22263	531	558	2736	18.7	350	195	31	233419
ABplpappp:97	ABplpappp	97	2472	-22527	178	183	2472	17.8	368	157	41	430764
ABplpapppa:134	ABplpapppa	134	2407	-22592	228	255	2407	16.4	382	211	34	224769
ABplpapppp:134	ABplpapppp	134	2527	-22472	367	407	2527	18.5	432	235	34	225172
ABplpp:33	ABplpp	33	1971	-23028	-235	-236	1971	47.2	383	135	58	528318
ABplppa:52	ABplppa	52	2073	-22926	-223	-226	2073	55.8	343	146	50	462430
ABplppaa:74	ABplppaa	74	2366	-22633	139	132	2366	48.6	285	105	42	457747
ABplppaaa:103	ABplppaaa	103	2950	-22049	675	696	2950	29.7	295	103	37	401558
ABplppaaaa:139	ABplppaaaa	139	3038	-21961	701	759	3038	28.8	280	113	33	237776
ABplppaaap:139	ABplppaaap	139	3253	-21746	891	933	3253	30.2	307	91	29	239947
ABplppaap:103	ABplppaap	103	2833	-22167	553	579	2833	27.5	343	103	37	402641
ABplppaapa:136	ABplppaapa	136	3106	-21893	871	924	3106	21.7	327	115	33	263640
ABplppaapp:136	ABplppaapp	136	3024	-21975	801	811	3024	21.0	370	127	31	209787
ABplppap:74	ABplppap	74	2225	-22774	45	47	2225	47.7	342	116	43	487565
ABplppapa:101	ABplppapa	101	2694	-22305	462	480	2694	35.5	369	99	38	426243
ABplppapaa:136	ABplppapaa	136	3086	-21913	810	874	3086	28.7	338	98	33	221607
ABplppapap:136	ABplppapap	136	2962	-22037	716	764	2962	27.8	381	100	31	211690
ABplppapp:101	ABplppapp	101	2685	-22314	464	481	2685	36.2	423	104	38	433155
ABplppappa:136	ABplppappa	136	3044	-21955	775	835	3044	28.6	413	107	31	229878
ABplppappp:136	ABplppappp	136	2851	-22148	626	675	2851	27.2	450	123	33	254122
ABplppp:52	ABplppp	52	1959	-23040	-168	-171	1959	45.7	416	111	50	641581
ABplpppa:73	ABplpppa	73	2275	-22724	87	83	2275	41.4	363	85	43	517221
ABplpppaa:98	ABplpppaa	98	2688	-22311	388	408	2688	27.3	399	101	38	416552
ABplpppaaa:133	ABplpppaaa	133	2690	-22309	517	537	2690	21.2	415	131	33	215775
ABplpppaap:133	ABplpppaap	133	2551	-22448	339	383	2551	22.6	458	150	34	220018
ABplpppap:98	ABplpppap	98	2678	-22321	426	438	2678	29.0	455	117	39	434058
ABplpppapa:132	ABplpppapa	132	2593	-22406	446	477	2593	20.7	488	178	35	235230
ABplpppapp:132	ABplpppapp	132	2804	-22195	558	619	2804	20.6	510	209	31	220790
ABplpppp:73	ABplpppp	73	2225	-22775	28	26	2225	40.0	429	96	44	547282
ABplppppa:98	ABplppppa	98	2498	-22501	209	217	2498	21.9	404	138	40	393993
ABplppppaa:129	ABplppppaa	129	2585	-22414	415	431	2585	18.3	393	163	32	193447
ABplppppap:129	ABplppppap	129	2557	-22442	399	426	2557	19.0	434	177	35	212600
ABplppppp:98	ABplppppp	98	2613	-22386	348	351	2613	21.7	462	152	41	462717
ABplpppppa:130	ABplpppppa	130	2642	-22357	451	470	2642	19.5	462	218	31	184403
ABplpppppp:130	ABplpppppp	130	2717	-22282	479	526	2717	19.8	500	237	31	198737
ABpr:10	ABpr	10	1986	-23013	-216	-217	1986	19.7	403	327	70	506026
ABpra:20	ABpra	20	2036	-22963	-138	-139	2036	18.5	388	360	63	397668
ABpraa:32	ABpraa	32	2108	-22891	-186	-189	2108	20.6	325	369	57	501140
ABpraaa:51	ABpraaa	51	2002	-22997	-262	-262	2002	31.7	273	397	50	886073
ABpraaaa:73	ABpraaaa	73	2166	-22833	-58	-58	2166	32.6	246	394	44	688281
ABpraaaaa:101	ABpraaaaa	101	2372	-22627	215	233	2372	40.3	173	367	35	311700
ABpraaaaaa:139	ABpraaaaaa	139	2605	-22394	455	507	2605	42.5	162	369	29	181098
ABpraaaaap:139	ABpraaaaap	139	2488	-22511	341	393	2488	47.0	194	385	30	176533
ABpraaaap:101	ABpraaaap	101	2414	-22585	166	180	2414	41.2	205	390	36	365610
ABpraaaapa:134	ABpraaaapa	134	2594	-22405	409	440	2594	39.6	184	389	30	196183
ABpraaaapp:134	ABpraaaapp	134	2488	-22511	337	371	2488	43.9	216	396	30	166987
ABpraaap:73	ABpraaap	73	2125	-22874	-107	-108	2125	41.6	291	388	42	526115
ABpraaapa:99	ABpraaapa	99	2230	-22769	55	64	2230	48.5	204	363	35	280133
ABpraaapaa:133	ABpraaapaa	133	2399	-22600	235	261	2399	45.3	184	339	30	179330
ABpraaapap:133	ABpraaapap	133	2232	-22767	89	137	2232	49.2	215	358	30	173019
ABpraaapp:99	ABpraaapp	99	2268	-22731	29	34	2268	45.8	252	364	36	322002
ABpraaappa:128	ABpraaappa	128	2235	-22764	82	110	2235	42.9	227	363	30	186486
ABpraaappp:128	ABpraaappp	128	2269	-22730	126	153	2269	45.6	262	377	31	173011
ABpraap:51	ABpraap	51	2017	-22982	-195	-195	2017	21.5	334	356	51	659937
ABpraapa:72	ABpraapa	72	2141	-22858	-119	-120	2141	31.7	330	396	45	706903
ABpraapaa:99	ABpraapaa	99	2406	-22593	226	230	2406	49.5	238	386	37	363801
ABpraapaaa:135	ABpraapaaa	135	2366	-22633	218	285	2366	56.6	177	351	31	156966
ABpraapaap:135	ABpraapaap	135	2223	-22777	38	86	2223	56.3	220	368	32	172570
ABpraapap:99	ABpraapap	99	2359	-22641	148	157	2359	50.9	287	380	35	309884
ABpraapapa:133	ABpraapapa	133	2389	-22610	311	323	2389	53.5	249	376	30	167354
ABpraapapp:133	ABpraapapp	133	2217	-22782	150	180	2217	53.6	286	373	30	152375
ABpraapp:72	ABpraapp	72	2124	-22875	-123	-124	2124	37.4	391	366	45	633700
ABpraappa:97	ABpraappa	97	2425	-22574	227	233	2425	48.0	311	372	36	352593
ABpraappaa:136	ABpraappaa	136	2537	-22462	463	466	2537	47.8	261	405	29	188650
ABpraappap:136	ABpraappap	136	2575	-22424	472	485	2575	47.2	307	399	31	184525
ABpraappp:97	ABpraappp	97	2376	-22623	161	167	2376	45.4	367	378	41	448678
ABpraapppa:133	ABpraapppa	133	2390	-22609	263	276	2390	43.1	335	398	32	217247
ABpraapppp:133	ABpraapppp	133	2437	-22562	328	333	2437	42.3	382	395	31	198095
ABprap:32	ABprap	32	1985	-23014	-218	-219	1985	26.7	445	364	57	610762
ABprapa:51	ABprapa	51	2029	-22970	-133	-135	2029	36.7	372	395	50	785976
ABprapaa:71	ABprapaa	71	2084	-22915	-114	-99	2084	46.0	367	386	43	508747
ABprapaaa:98	ABprapaaa	98	2198	-22801	45	60	2198	55.4	334	360	37	263485
ABprapaaaa:132	ABprapaaaa	132	2214	-22785	138	164	2214	50.4	328	367	31	151830
ABprapaaap:132	ABprapaaap	132	2093	-22906	69	104	2093	53.0	361	359	31	124309
ABprapaap:98	ABprapaap	98	2210	-22789	50	74	2210	53.2	384	365	36	262850
ABprapaapa:134	ABprapaapa	134	2153	-22846	130	144	2153	50.9	384	380	30	142324
ABprapaapp:134	ABprapaapp	134	2141	-22858	66	89	2141	48.9	416	380	30	135911
ABprapap:71	ABprapap	71	2064	-22935	-72	-75	2064	48.4	441	360	44	492269
ABprapapa:96	ABprapapa	96	2234	-22765	62	69	2234	51.3	442	363	38	320874
ABprapapaa:129	ABprapapaa	129	2134	-22865	38	52	2134	52.6	472	359	32	149041
ABprapapap:129	ABprapapap	129	2270	-22729	183	194	2270	47.5	508	356	32	172066
ABprapapp:96	ABprapapp	96	2162	-22838	25	25	2162	50.0	499	336	37	300314
ABprapappa:128	ABprapappa	128	2209	-22790	136	167	2209	46.3	537	334	30	162302
ABprapappp:128	ABprapappp	128	2283	-22716	235	262	2283	39.1	553	320	32	220554
ABprapp:51	ABprapp	51	1983	-23017	-186	-188	1983	38.1	459	352	50	717129
ABprappa:72	ABprappa	72	2064	-22935	-123	-128	2064	41.7	473	360	44	611997
ABprappaa:99	ABprappaa	99	2414	-22585	184	222	2414	40.8	428	391	38	421983
ABprappaaa:135	ABprappaaa	135	2513	-22486	317	360	2513	39.2	423	396	30	190988
ABprappaap:135	ABprappaap	135	2340	-22660	214	234	2340	38.0	461	385	31	199294
ABprappap:99	ABprappap	99	2228	-22771	43	56	2228	43.1	477	370	38	385155
ABprappapa:134	ABprappapa	134	2326	-22673	251	254	2326	47.1	451	379	31	165962
ABprappapp:134	ABprappapp	134	2286	-22713	194	219	2286	41.1	501	367	32	212640
ABprappp:72	ABprappp	72	2135	-22864	-8	-6	2135	44.4	531	312	41	475668
ABprapppa:101	ABprapppa	101	2429	-22570	251	260	2429	37.2	506	360	35	350809
ABprapppaa:139	ABprapppaa	139	2303	-22696	54	142	2303	32.4	485	376	31	211720
ABprapppap:139	ABprapppap	139	2380	-22619	222	248	2380	33.6	507	350	30	195594
ABprapppp:101	ABprapppp	101	2402	-22597	232	258	2402	33.3	528	329	36	373359
ABprappppa:139	ABprappppa	139	2433	-22566	309	324	2433	34.5	539	341	30	177246
ABprappppp:139	ABprappppp	139	2352	-22647	63	168	2352	27.0	539	303	30	183596
ABprp:20	ABprp	20	2037	-22962	-174	-174	2037	20.0	450	246	59	266415
ABprpa:33	ABprpa	33	2059	-22940	-126	-126	2059	15.3	425	283	56	323378
ABprpaa:51	ABprpaa	51	2076	-22923	-143	-142	2076	21.7	416	376	49	741051
ABprpaaa:73	ABprpaaa	73	2379	-22620	106	102	2379	22.8	353	392	44	657018
ABprpaaaa:98	ABprpaaaa	98	2792	-22208	515	524	2792	31.1	220	386	37	450334
ABprpaaaaa:131	ABprpaaaaa	131	2769	-22230	565	607	2769	29.4	194	360	32	269731
ABprpaaaap:131	ABprpaaaap	131	2759	-22240	416	534	2759	27.8	225	371	33	303045
ABprpaaap:98	ABprpaaap	98	2890	-22109	554	591	2890	31.3	272	403	37	464810
ABprpaaapa:131	ABprpaaapa	131	2952	-22047	669	785	2952	29.8	242	392	33	295071
ABprpaaapp:131	ABprpaaapp	131	2745	-22254	474	542	2745	30.7	279	398	32	225445
ABprpaap:73	ABprpaap	73	2250	-22749	1	8	2250	30.2	412	379	43	614484
ABprpaapa:98	ABprpaapa	98	2801	-22198	483	520	2801	38.3	277	400	37	417725
ABprpaapaa:133	ABprpaapaa	133	2663	-22336	386	455	2663	35.1	221	389	34	295488
ABprpaapap:133	ABprpaapap	133	2841	-22158	610	675	2841	37.3	255	400	30	206125
ABprpaapp:98	ABprpaapp	98	2752	-22247	458	480	2752	37.8	327	401	37	396592
ABprpaappa:132	ABprpaappa	132	2598	-22401	359	453	2598	36.8	290	404	32	217848
ABprpaappp:132	ABprpaappp	132	2658	-22341	372	424	2658	34.4	323	403	32	224330
ABprpap:51	ABprpap	51	2048	-22951	-130	-130	2048	18.2	473	303	49	543432
ABprpapa:72	ABprpapa	72	2303	-22696	16	17	2303	17.9	419	354	44	558464
ABprpapaa:97	ABprpapaa	97	2842	-22157	464	480	2842	22.2	317	358	37	408921
ABprpapaaa:134	ABprpapaaa	134	3019	-21980	802	798	3019	25.0	293	330	30	197365
ABprpapaap:134	ABprpapaap	134	2916	-22083	679	727	2916	24.0	334	334	32	216812
ABprpapap:97	ABprpapap	97	2989	-22010	556	599	2989	22.7	358	368	38	429723
ABprpapapa:132	ABprpapapa	132	2924	-22075	650	707	2924	19.0	363	338	32	205336
ABprpapapp:132	ABprpapapp	132	2863	-22136	526	610	2863	18.7	400	331	32	190610
ABprpapp:72	ABprpapp	72	2299	-22700	38	40	2299	19.5	476	317	46	555832
ABprpappa:97	ABprpappa	97	2742	-22257	318	341	2742	17.2	354	341	38	382774
ABprpappaa:131	ABprpappaa	131	2688	-22311	561	580	2688	19.2	329	289	33	189026
ABprpappap:131	ABprpappap	131	2747	-22252	602	637	2747	18.3	370	289	34	191715
ABprpappp:97	ABprpappp	97	2742	-22257	386	407	2742	17.6	395	332	39	367605
ABprpapppa:132	ABprpapppa	132	2790	-22209	566	609	2790	17.4	418	297	35	235040
ABprpapppp:132	ABprpapppp	132	2953	-22047	682	713	2953	18.1	459	277	32	204182
ABprpp:33	ABprpp	33	2079	-22920	-168	-168	2079	22.8	510	269	56	460265
ABprppa:52	ABprppa	52	2099	-22900	-122	-125	2099	29.0	495	357	50	877364
ABprppaa:75	ABprppaa	75	2602	-22397	343	345	2602	28.6	453	384	42	664619
ABprppaaa:101	ABprppaaa	101	3227	-21772	866	910	3227	31.1	346	398	36	397800
ABprppaaaa:138	ABprppaaaa	138	2807	-22192	472	530	2807	29.0	299	362	32	198755
ABprppaaap:138	ABprppaaap	138	3282	-21717	834	948	3282	26.2	321	384	30	241827
ABprppaap:101	ABprppaap	101	3270	-21729	843	906	3270	25.8	387	384	39	504510
ABprppaapa:137	ABprppaapa	137	3022	-21977	694	775	3022	23.7	373	364	31	217993
ABprppaapp:137	ABprppaapp	137	2954	-22045	612	688	2954	24.3	409	364	32	226969
ABprppap:75	ABprppap	75	2485	-22514	174	174	2485	32.2	489	335	42	568416
ABprppapa:100	ABprppapa	100	3405	-21594	1009	1046	3405	34.5	387	380	36	386093
ABprppapaa:136	ABprppapaa	136	3237	-21762	785	896	3237	27.8	350	389	32	222948
ABprppapap:136	ABprppapap	136	3534	-21465	1080	1189	3534	30.2	384	397	31	223028
ABprppapp:100	ABprppapp	100	3212	-21787	833	888	3212	32.7	439	372	37	419300
ABprppappa:139	ABprppappa	139	3598	-21401	1117	1325	3598	31.4	413	391	33	267415
ABprppappp:139	ABprppappp	139	3653	-21346	1212	1309	3653	30.0	445	380	31	240827
ABprppp:52	ABprppp	52	2070	-22929	-127	-128	2070	27.6	545	280	50	788223
ABprpppa:74	ABprpppa	74	2417	-22582	187	189	2417	30.7	539	318	45	728049
ABprpppaa:98	ABprpppaa	98	3215	-21784	808	862	3215	26.7	454	380	39	501481
ABprpppaaa:135	ABprpppaaa	135	3412	-21587	1042	1073	3412	21.9	447	376	31	214571
ABprpppaap:135	ABprpppaap	135	3374	-21625	1023	1080	3374	25.6	483	358	33	256586
ABprpppap:98	ABprpppap	98	3118	-21881	780	803	3118	28.1	494	349	39	471092
ABprpppapa:134	ABprpppapa	134	3034	-21965	706	766	3034	23.2	508	332	32	203843
ABprpppapp:134	ABprpppapp	134	3831	-21168	1379	1438	3831	25.7	506	298	28	187243
ABprpppp:74	ABprpppp	74	2386	-22613	140	141	2386	24.9	541	265	45	627054
ABprppppa:98	ABprppppa	98	3090	-21909	708	722	3090	20.4	435	342	38	396444
ABprppppaa:131	ABprppppaa	131	3213	-21786	834	872	3213	21.9	427	343	30	177250
ABprppppap:131	ABprppppap	131	2926	-22073	560	619	2926	19.6	465	334	32	204710
ABprppppp:98	ABprppppp	98	2871	-22129	504	519	2871	17.8	485	314	40	446770
ABprpppppa:132	ABprpppppa	132	3320	-21679	911	956	3320	19.5	485	299	30	194717
ABprpppppp:132	ABprpppppp	132	2980	-22019	654	686	2980	23.7	486	265	30	158550
EMS:3	EMS	3	1886	-23113	-285	-285	1886	34.8	361	145	74	954071
MS:12	MS	12	2005	-22994	-112	-112	2005	18.9	291	175	68	459237
MSa:24	MSa	24	2005	-22994	-159	-160	2005	22.1	225	156	63	501944
MSaa:39	MSaa	39	1995	-23004	-159	-159	1995	20.8	177	151	57	753567
MSaaa:56	MSaaa	56	1995	-23004	-132	-136	1995	21.1	162	168	50	715662
MSaaaa:78	MSaaaa	78	2039	-22960	-81	-80	2039	28.3	150	228	45	594123
MSaaaaa:101	MSaaaaa	101	2337	-22662	191	195	2337	40.0	125	253	38	406294
MSaaaaaa:129	MSaaaaaa	129	2351	-22649	236	269	2351	43.7	105	256	31	267302
MSaaaaap:129	MSaaaaap	129	2206	-22793	144	156	2206	47.7	143	225	34	211159
MSaaaap:101	MSaaaap	101	2265	-22734	153	163	2265	46.5	181	236	39	360454
MSaaaapa:131	MSaaaapa	131	2264	-22735	225	230	2264	50.6	184	223	32	185243
MSaaaapp:131	MSaaaapp	131	2217	-22782	143	173	2217	52.3	225	228	31	154874
MSaaap:78	MSaaap	78	2125	-22874	-32	-35	2125	25.6	218	206	42	439893
MSaaapa:103	MSaaapa	103	2239	-22760	92	97	2239	39.8	202	232	39	365645
MSaaapaa:130	MSaaapaa	130	2206	-22793	155	173	2206	43.1	179	232	33	227737
MSaaapap:130	MSaaapap	130	2275	-22724	206	225	2275	44.7	225	232	31	177256
MSaaapp:103	MSaaapp	103	2366	-22634	233	236	2366	40.0	257	238	34	238754
MSaaappa:147	MSaaappa	147	2411	-22588	273	308	2411	40.0	238	233	30	207690
MSaaappp:147	MSaaappp	147	2444	-22555	287	330	2444	43.7	265	253	30	136933
MSaap:56	MSaap	56	2041	-22959	-94	-95	2041	18.6	257	166	50	489038
MSaapa:79	MSaapa	79	2116	-22884	-59	-64	2116	19.4	265	188	46	469291
MSaapaa:101	MSaapaa	101	2228	-22771	21	35	2228	28.0	258	206	39	331286
MSaapaaa:129	MSaapaaa	129	2328	-22671	202	240	2328	34.8	246	201	30	157653
MSaapaap:129	MSaapaap	129	2163	-22836	96	105	2163	39.5	288	202	34	184986
MSaapap:101	MSaapap	101	2195	-22804	71	70	2195	24.5	309	201	36	290049
MSaapapa:137	MSaapapa	137	2168	-22831	34	77	2168	31.6	291	200	30	172751
MSaapapp:137	MSaapapp	137	2255	-22744	244	252	2255	30.5	328	214	32	165944
MSaapp:79	MSaapp	79	2156	-22843	-24	-23	2156	19.4	342	176	43	455897
MSaappa:107	MSaappa	107	2298	-22701	166	184	2298	20.9	343	213	35	273922
MSaappp:107	MSaappp	107	2234	-22765	122	139	2234	24.4	383	191	41	364731
MSap:39	MSap	39	1965	-23034	-209	-209	1965	25.9	274	119	56	735064
MSapa:57	MSapa	57	1954	-23045	-181	-181	1954	28.3	250	105	50	667174
MSapaa:80	MSapaa	80	2159	-22840	-7	-6	2159	31.2	226	177	43	436348
MSapaaa:105	MSapaaa	105	2397	-22602	187	205	2397	39.1	163	183	35	237063
MSapaaaa:137	MSapaaaa	137	3053	-21946	807	813	3053	42.2	135	193	28	130983
MSapaaap:137	MSapaaap	137	2603	-22396	406	411	2603	41.0	178	188	29	129880
MSapaap:105	MSapaap	105	2514	-22485	327	343	2514	37.2	215	179	34	214970
MSapap:80	MSapap	80	2129	-22870	-52	-54	2129	31.8	298	153	44	437049
MSapapa:105	MSapapa	105	2465	-22534	221	230	2465	37.0	242	146	35	231704
MSapapaa:136	MSapapaa	136	2727	-22272	510	517	2727	40.6	213	144	29	126383
MSapapap:136	MSapapap	136	2670	-22329	538	567	2670	39.4	252	142	30	126737
MSapapp:105	MSapapp	105	2306	-22693	134	149	2306	41.6	282	157	37	230250
MSapappa:147	MSapappa	147	2473	-22526	322	364	2473	46.5	239	153	30	116978
MSapappp:147	MSapappp	147	2544	-22455	488	488	2544	50.5	275	165	31	105911
MSapp:57	MSapp	57	2016	-22983	-109	-111	2016	21.0	351	117	50	556003
MSappa:80	MSappa	80	2183	-22816	15	14	2183	27.0	342	148	43	435857
MSappaa:111	MSappaa	111	2442	-22557	292	307	2442	32.6	290	162	36	234117
MSappap:111	MSappap	111	2377	-22622	239	249	2377	30.8	331	157	36	238758
MSappp:80	MSappp	80	2183	-22816	-3	-1	2183	37.1	379	142	41	356867
MSapppa:115	MSapppa	115	2453	-22546	312	327	2453	40.0	312	131	36	232417
MSapppp:115	MSapppp	115	2349	-22650	265	270	2349	44.3	355	146	37	204141
MSp:24	MSp	24	2019	-22980	-114	-113	2019	22.0	326	213	61	320319
MSpa:39	MSpa	39	2012	-22987	-120	-121	2012	20.5	271	229	55	439824
MSpaa:57	MSpaa	57	2005	-22994	-110	-114	2005	22.2	256	254	49	428025
MSpaaa:79	MSpaaa	79	2100	-22899	-55	-58	2100	28.5	238	285	45	471282
MSpaaaa:101	MSpaaaa	101	2256	-22743	105	105	2256	38.4	163	295	37	291691
MSpaaaaa:128	MSpaaaaa	128	2346	-22653	247	261	2346	43.2	129	294	31	211386
MSpaaaap:128	MSpaaaap	128	2146	-22853	74	89	2146	44.9	171	280	34	179760
MSpaaap:101	MSpaaap	101	2228	-22771	90	94	2228	43.1	222	291	38	292329
MSpaaapa:130	MSpaaapa	130	2239	-22760	216	224	2239	48.8	197	269	30	132735
MSpaaapp:130	MSpaaapp	130	2181	-22818	152	156	2181	52.1	240	269	33	125423
MSpaap:79	MSpaap	79	2116	-22883	-45	-44	2116	27.0	303	256	43	356027
MSpaapa:105	MSpaapa	105	2206	-22793	86	90	2206	37.8	239	289	38	295848
MSpaapaa:135	MSpaapaa	135	2282	-22717	229	228	2282	40.9	204	303	30	152495
MSpaapap:135	MSpaapap	135	2152	-22847	103	116	2152	41.8	251	296	35	200772
MSpaapp:105	MSpaapp	105	2293	-22706	154	180	2293	39.8	291	269	31	142551
MSpap:57	MSpap	57	2061	-22938	-115	-115	2061	17.4	333	215	50	358541
MSpapa:79	MSpapa	79	2182	-22817	-26	-31	2182	17.6	342	240	46	365442
MSpapaa:102	MSpapaa	102	2227	-22772	52	56	2227	24.8	297	262	39	311012
MSpapaaa:131	MSpapaaa	131	2349	-22650	280	287	2349	31.1	276	253	33	213374
MSpapaap:131	MSpapaap	131	2167	-22832	110	128	2167	36.0	318	250	34	173555
MSpapap:102	MSpapap	102	2242	-22757	85	92	2242	23.5	347	255	37	277225
MSpapapa:136	MSpapapa	136	2302	-22697	174	202	2302	28.0	306	262	30	167040
MSpapapp:136	MSpapapp	136	2258	-22741	158	157	2258	28.6	347	265	31	134340
MSpapp:79	MSpapp	79	2179	-22820	-73	-73	2179	17.9	414	205	46	384281
MSpappa:107	MSpappa	107	2342	-22657	208	214	2342	19.9	380	260	37	289065
MSpappp:107	MSpappp	107	2248	-22752	95	117	2248	24.2	414	262	41	325995
MSpp:39	MSpp	39	2090	-22909	-60	-60	2090	16.4	376	258	54	359559
MSppa:58	MSppa	58	2049	-22950	-105	-105	2049	17.5	382	299	49	381085
MSppaa:81	MSppaa	81	2254	-22745	59	63	2254	26.6	322	308	41	336260
MSppaaa:107	MSppaaa	107	2454	-22545	302	306	2454	37.0	178	328	33	214401
MSppaaaa:140	MSppaaaa	140	2496	-22503	360	373	2496	35.2	150	329	27	133580
MSppaaap:140	MSppaaap	140	2477	-22522	339	369	2477	34.8	189	327	29	133316
MSppaap:107	MSppaap	107	2436	-22563	287	294	2436	34.1	231	329	33	207476
MSppap:81	MSppap	81	2226	-22773	56	54	2226	28.5	383	298	42	341448
MSppapa:107	MSppapa	107	2437	-22562	312	322	2437	38.2	265	335	35	217108
MSppapaa:139	MSppapaa	139	2732	-22267	566	591	2732	38.3	207	347	29	135367
MSppapap:139	MSppapap	139	2751	-22249	531	563	2751	38.5	250	341	29	125993
MSppapp:107	MSppapp	107	2531	-22468	420	431	2531	42.6	306	342	37	242114
MSppappa:144	MSppappa	144	3109	-21890	876	928	3109	45.2	247	340	29	128653
MSppappp:144	MSppappp	144	2624	-22375	500	541	2624	47.7	286	328	30	112204
MSppp:58	MSppp	58	2051	-22948	-118	-118	2051	15.5	449	225	50	393704
MSpppa:82	MSpppa	82	2266	-22734	73	73	2266	23.5	407	276	42	332584
MSpppaa:110	MSpppaa	110	2321	-22678	207	214	2321	33.0	287	309	34	199207
MSpppap:110	MSpppap	110	2384	-22615	246	258	2384	30.7	330	310	36	215669
MSpppp:82	MSpppp	82	2244	-22755	16	18	2244	26.9	438	262	43	382404
MSppppa:114	MSppppa	114	2388	-22611	244	261	2388	36.1	307	347	35	239004
MSppppp:114	MSppppp	114	2316	-22683	221	229	2316	42.2	348	329	35	195453
E:12	E	12	1974	-23025	-265	-265	1974	31.0	454	153	64	479677
Ea:25	Ea	25	2030	-22969	-191	-191	2030	26.8	375	147	63	637798
Eal:55	Eal	55	2074	-22925	-65	-67	2074	37.1	324	185	54	549787
Eala:91	Eala	91	2425	-22574	253	254	2425	47.2	271	204	45	290978
Ealaa:137	Ealaa	137	2423	-22576	345	350	2423	49.7	258	212	34	105461
Ealap:137	Ealap	137	2357	-22642	270	279	2357	53.7	330	200	36	122890
Ealp:91	Ealp	91	2425	-22574	247	248	2425	44.0	340	196	43	236954
Ealpa:139	Ealpa	139	2429	-22570	307	314	2429	44.6	309	196	35	115666
Ealpp:139	Ealpp	139	2468	-22531	389	390	2468	45.8	378	194	34	101632
Ear:55	Ear	55	2096	-22903	-74	-75	2096	28.9	383	244	56	513005
Eara:90	Eara	90	2377	-22622	187	195	2377	45.4	304	275	47	308904
Earaa:138	Earaa	138	2390	-22609	288	295	2390	49.0	274	270	37	140504
Earap:138	Earap	138	2228	-22771	130	139	2228	51.0	337	256	37	121418
Earp:90	Earp	90	2345	-22654	177	182	2345	42.2	362	264	45	270992
Earpa:141	Earpa	141	2390	-22609	306	310	2390	41.9	331	260	34	116875
Earpp:141	Earpp	141	2422	-22577	364	367	2422	44.0	389	256	36	110538
Ep:25	Ep	25	1982	-23017	-333	-337	1982	36.8	467	174	63	767378
Epl:55	Epl	55	2103	-22896	-77	-80	2103	43.0	415	179	54	555701
Epla:94	Epla	94	2462	-22537	286	289	2462	48.8	408	210	46	268512
Eplaa:139	Eplaa	139	2507	-22493	450	457	2507	49.1	440	210	38	159502
Eplap:139	Eplap	139	2470	-22529	360	404	2470	56.1	392	201	33	94668
Eplp:94	Eplp	94	2464	-22535	279	292	2464	47.1	480	213	45	288090
Eplpa:145	Eplpa	145	2408	-22592	358	375	2408	53.8	471	228	36	131380
Eplpp:145	Eplpp	145	2591	-22408	471	491	2591	38.8	496	229	36	159192
Epr:55	Epr	55	2113	-22886	-97	-98	2113	35.1	458	254	57	619229
Epra:91	Epra	91	2429	-22570	222	229	2429	45.9	409	291	48	337909
Epraa:143	Epraa	143	2582	-22417	451	456	2582	50.2	361	294	35	112505
Eprap:143	Eprap	143	2349	-22651	273	280	2349	53.6	417	263	37	133421
Eprp:91	Eprp	91	2497	-22502	256	266	2497	43.8	481	269	46	323437
Eprpa:146	Eprpa	146	2712	-22287	542	567	2712	48.4	438	281	34	119746
Eprpp:146	Eprpp	146	2556	-22444	343	345	2556	40.0	479	274	36	148948
P2:3	P2	3	1864	-23135	-436	-436	1864	37.9	536	230	72	849342
C:15	C	15	1916	-23083	-405	-405	1916	44.5	455	269	65	501173
Ca:27	Ca	27	1962	-23037	-313	-314	1962	46.3	388	248	58	314451
Caa:43	Caa	43	1984	-23015	-299	-303	1984	50.8	370	263	51	326091
Caaa:65	Caaa	65	2076	-22923	-181	-183	2076	56.4	352	265	46	300720
Caaaa:90	Caaaa	90	2230	-22769	-39	-24	2230	58.8	432	216	40	219790
Caaaaa:124	Caaaaa	124	2263	-22736	131	168	2263	62.2	434	188	35	116180
Caaaap:124	Caaaap	124	2270	-22729	202	206	2270	60.2	497	205	34	123147
Caaap:90	Caaap	90	2260	-22739	23	22	2260	55.5	497	210	41	258780
Caaapa:123	Caaapa	123	2182	-22817	141	152	2182	57.7	529	226	33	129774
Caaapp:123	Caaapp	123	2241	-22758	216	224	2241	47.1	558	229	34	180143
Caap:65	Caap	65	2080	-22919	-176	-177	2080	56.8	447	217	44	278887
Caapa:93	Caapa	93	2292	-22707	128	149	2292	47.2	556	233	34	226089
Caapp:93	Caapp	93	2241	-22758	59	63	2241	45.0	561	205	40	338431
Caappd:131	Caappd	131	2014	-22985	4	18	2014	32.7	576	206	34	173415
Caappv:131	Caappv	131	2353	-22646	227	290	2353	27.8	557	248	32	237944
Cap:43	Cap	43	2006	-22993	-268	-270	2006	53.5	448	208	52	362736
Capa:67	Capa	67	2108	-22891	-88	-91	2108	49.7	436	128	45	450890
Capaa:105	Capaa	105	2298	-22701	134	155	2298	28.5	453	187	39	349569
Capaaa:145	Capaaa	145	2465	-22534	380	384	2465	37.5	404	170	32	146206
Capaap:145	Capaap	145	2485	-22514	348	357	2485	29.6	444	219	33	180471
Capap:105	Capap	105	2452	-22547	243	259	2452	30.2	501	196	39	374662
Capapa:145	Capapa	145	2516	-22483	391	423	2516	36.0	449	175	34	168594
Capapp:145	Capapp	145	2784	-22215	671	681	2784	28.5	484	216	31	170242
Capp:67	Capp	67	2031	-22968	-149	-149	2031	51.2	492	139	45	416802
Cappa:99	Cappa	99	2281	-22718	127	133	2281	42.1	509	169	38	289738
Cappaa:138	Cappaa	138	2393	-22607	311	332	2393	41.8	458	167	33	157055
Cappap:138	Cappap	138	2332	-22668	200	224	2332	39.3	494	186	33	169181
Cappp:99	Cappp	99	2383	-22616	182	197	2383	36.2	531	208	38	321782
Capppa:143	Capppa	143	2477	-22522	335	372	2477	37.0	516	197	30	135158
Capppp:143	Capppp	143	2397	-22602	107	166	2397	29.8	509	250	30	144451
Cp:27	Cp	27	1991	-23008	-355	-355	1991	44.2	487	284	58	378862
Cpa:44	Cpa	44	2037	-22962	-322	-322	2037	50.8	463	318	54	426277
Cpaa:64	Cpaa	64	2080	-22919	-260	-261	2080	55.5	448	308	47	333990
Cpaaa:89	Cpaaa	89	2312	-22687	-49	-45	2312	59.3	424	275	41	248791
Cpaaaa:119	Cpaaaa	119	2253	-22746	161	164	2253	61.9	381	244	34	132185
Cpaaap:119	Cpaaap	119	2288	-22711	168	169	2288	61.8	444	258	35	136629
Cpaap:89	Cpaap	89	2373	-22626	74	86	2373	57.0	489	280	41	268181
Cpaapa:123	Cpaapa	123	2368	-22631	258	265	2368	60.6	488	270	32	123002
Cpaapp:123	Cpaapp	123	2297	-22702	261	266	2297	54.2	538	278	34	167723
Cpap:64	Cpap	64	2087	-22912	-146	-147	2087	54.0	511	245	46	334889
Cpapa:90	Cpapa	90	2473	-22526	244	243	2473	48.3	548	296	40	351390
Cpapaa:128	Cpapaa	128	2589	-22410	496	533	2589	40.7	570	255	37	275056
Cpapap:128	Cpapap	128	2770	-22230	708	715	2770	47.9	560	302	34	195197
Cpapp:90	Cpapp	90	2504	-22495	289	290	2504	43.4	581	251	39	370291
Cpappd:130	Cpappd	130	2555	-22444	438	464	2555	35.1	580	280	33	204844
Cpappv:130	Cpappv	130	2769	-22230	603	619	2769	23.1	543	262	34	250657
Cpp:44	Cpp	44	1998	-23001	-270	-271	1998	46.7	548	262	53	469679
Cppa:66	Cppa	66	2143	-22856	-51	-52	2143	39.6	567	263	46	500121
Cppaa:103	Cppaa	103	2640	-22359	398	433	2640	26.0	464	292	40	332997
Cppaaa:146	Cppaaa	146	2783	-22216	601	612	2783	37.8	404	328	32	159834
Cppaap:146	Cppaap	146	3068	-21931	896	899	3068	32.0	442	302	30	134314
Cppap:103	Cppap	103	2576	-22423	311	341	2576	28.2	505	263	40	355799
Cppapa:142	Cppapa	142	3071	-21928	731	787	3071	37.8	451	338	30	154057
Cppapp:142	Cppapp	142	2892	-22107	543	573	2892	31.3	487	302	31	168646
Cppp:66	Cppp	66	2081	-22918	-123	-126	2081	47.4	544	167	45	419986
Cpppa:96	Cpppa	96	2579	-22420	282	285	2579	38.5	522	280	37	290300
Cpppaa:133	Cpppaa	133	2786	-22213	591	599	2786	42.9	451	334	32	166742
Cpppap:133	Cpppap	133	2822	-22177	585	600	2822	39.7	491	322	31	155302
Cpppp:96	Cpppp	96	2568	-22431	300	318	2568	35.7	546	247	38	318095
Cppppa:138	Cppppa	138	2850	-22149	621	645	2850	40.0	521	301	32	168990
Cppppp:138	Cppppp	138	2863	-22136	526	548	2863	29.6	525	273	31	189870
P3:15	P3	15	1920	-23079	-400	-402	1920	36.1	554	206	61	461536
D:31	D	31	1961	-23038	-372	-375	1961	36.6	568	216	56	330250
Da:57	Da	57	2017	-22983	-246	-246	2017	41.0	506	133	48	137111
Daa:86	Daa	86	2113	-22886	-136	-133	2113	28.8	435	163	37	74893
Daaa:120	Daaa	120	2086	-22913	32	37	2086	37.9	364	145	31	76957
Daap:120	Daap	120	2025	-22974	-17	-6	2025	33.5	388	175	32	83265
Dap:86	Dap	86	2095	-22904	-191	-191	2095	36.1	501	170	39	83826
Dapa:116	Dapa	116	2117	-22882	53	49	2117	40.2	405	155	34	80075
Dapp:116	Dapp	116	2081	-22918	16	23	2081	41.8	441	184	34	81131
Dp:57	Dp	57	2021	-22978	-243	-244	2021	32.1	555	199	47	135919
Dpa:87	Dpa	87	2188	-22811	-140	-143	2188	19.4	461	267	36	72811
Dpaa:120	Dpaa	120	2109	-22890	40	54	2109	35.8	346	342	30	69894
Dpap:120	Dpap	120	2124	-22875	37	41	2124	31.4	373	312	31	57907
Dpp:87	Dpp	87	2138	-22862	-207	-209	2138	28.6	515	231	41	108369
Dppa:116	Dppa	116	2136	-22863	28	35	2136	36.8	391	335	33	72796
Dppp:116	Dppp	116	2185	-22814	30	38	2185	41.2	432	312	33	62390
P4:31	P4	31	1959	-23040	-287	-290	1959	34.4	513	144	50	214640
Z2:73	Z2	73	1977	-23022	-181	-181	1977	27.9	494	186	39	60673
Z3:73	Z3	73	1847	-23153	-349	-349	1847	22.5	432	142	38	52868
