# Supplementary material for: Quantitative Differences in Nuclear β-catenin and TCF Pattern Embryonic Cells in C. elegans
Source: PLoS Genet. 2015 Oct 21;11(10):e1005585. doi: 10.1371/journal.pgen.1005585 (PMC4619327; doi:10.1371/journal.pgen.1005585)
Supplement: S1 Data — For each cell analyzed, birth time is given in column 3 and the average nuclear reporter intensity over the lifetime of the cell (corrected for background) is given in column 7 (“blot”). For information on each embryo’s strain information and experimental conditions, refer to S2 Table. (ZIP) [file pgen.1005585.s005.zip › CAs/CA20120412_ceh-27_lit-1i_L1.csv]

cellTime	cell	time	none	global	local	blot	cross	z	x	y	size	gweight
ABa:1	ABa	1	1817	-23183	-511	-511	1817	28.3	190	249	80	1670531
ABal:4	ABal	4	1879	-23120	-424	-424	1879	26.0	162	296	70	1703462
ABala:14	ABala	14	1867	-23133	-420	-420	1867	29.5	126	241	63	1260958
ABalaa:26	ABalaa	26	1948	-23051	-340	-341	1948	37.0	114	258	57	935246
ABalaaa:45	ABalaaa	45	1912	-23087	-242	-242	1912	31.8	98	265	50	1119485
ABalaaaa:68	ABalaaaa	68	1927	-23072	-204	-207	1927	27.8	103	240	42	691127
ABalaaaal:99	ABalaaaal	99	1881	-23118	-170	-169	1881	28.1	102	314	37	511379
ABalaaaala:137	ABalaaaala	137	1790	-23209	-87	-85	1790	24.2	107	323	31	278978
ABalaaaalp:137	ABalaaaalp	137	1959	-23040	-1453	-400	1959	26.5	127	360	30	239684
ABalaaaar:99	ABalaaaar	99	1926	-23073	-112	-114	1926	14.8	121	264	37	457262
ABalaaaarl:136	ABalaaaarl	136	1824	-23175	-58	-60	1824	12.6	126	311	32	277870
ABalaaaarr:136	ABalaaaarr	136	1858	-23141	-67	-75	1858	10.2	153	290	29	209549
ABalaaap:68	ABalaaap	68	1956	-23043	-261	-273	1956	19.0	149	254	46	709445
ABalaaapa:96	ABalaaapa	96	2057	-22942	-98	-104	2057	14.1	176	282	38	397705
ABalaaapal:132	ABalaaapal	132	1815	-23185	-111	-120	1815	13.1	186	282	30	193024
ABalaaapar:132	ABalaaapar	132	1851	-23148	-73	-83	1851	14.3	211	261	31	199422
ABalaaapp:96	ABalaaapp	96	1925	-23074	-178	-182	1925	12.8	194	237	38	354305
ABalaaappl:134	ABalaaappl	134	1798	-23202	-107	-116	1798	2.3	197	250	31	143008
ABalaaappr:134	ABalaaappr	134	1802	-23197	-63	-75	1802	9.5	212	223	30	183958
ABalaap:45	ABalaap	45	1918	-23081	-227	-234	1918	40.7	154	293	49	801254
ABalaapa:69	ABalaapa	69	1942	-23057	-243	-251	1942	28.6	149	270	41	603593
ABalaapaa:99	ABalaapaa	99	1940	-23059	-131	-136	1940	16.1	141	304	36	402615
ABalaapaaa:136	ABalaapaaa	136	1874	-23125	-76	-86	1874	11.9	174	321	31	248817
ABalaapaap:136	ABalaapaap	136	1848	-23151	-103	-108	1848	6.0	196	328	31	218865
ABalaapap:99	ABalaapap	99	2006	-22993	-259	-266	2006	24.0	172	269	37	388973
ABalaapapa:134	ABalaapapa	134	2004	-22995	-164	-175	2004	22.2	189	277	29	182203
ABalaapapp:134	ABalaapapp	134	1930	-23069	-154	-171	1930	26.9	172	248	30	188849
ABalaapp:69	ABalaapp	69	1966	-23033	-215	-222	1966	27.2	225	293	43	514923
ABalaappa:96	ABalaappa	96	2033	-22966	-74	-83	2033	20.1	218	258	35	280986
ABalaappaa:132	ABalaappaa	132	1881	-23118	-13	-22	1881	17.2	228	244	29	174747
ABalaappap:132	ABalaappap	132	1891	-23108	-23	-41	1891	23.9	227	217	31	180019
ABalaappp:96	ABalaappp	96	2010	-22989	-85	-89	2010	23.3	256	264	34	245344
ABalaapppa:132	ABalaapppa	132	1769	-23230	-165	-179	1769	19.6	256	225	29	148807
ABalaapppp:132	ABalaapppp	132	1810	-23189	-69	-77	1810	14.5	270	253	30	142635
ABalap:26	ABalap	26	2011	-22988	-349	-350	2011	22.1	161	210	57	902283
ABalapa:44	ABalapa	44	1958	-23041	-297	-297	1958	20.5	130	216	51	1093686
ABalapaa:66	ABalapaa	66	1999	-23000	-224	-228	1999	22.1	143	193	44	732508
ABalapaaa:95	ABalapaaa	95	1998	-23001	-83	-87	1998	8.1	148	254	39	499988
ABalapaaaa:133	ABalapaaaa	133	1828	-23171	-79	-84	1828	4.9	185	284	31	212980
ABalapaaap:133	ABalapaaap	133	1836	-23163	-58	-62	1836	1.2	207	299	29	98393
ABalapaap:95	ABalapaap	95	2046	-22953	-84	-90	2046	4.6	195	239	37	327131
ABalapaapa:131	ABalapaapa	131	1873	-23126	-28	-33	1873	8.4	232	267	30	182061
ABalapaapp:131	ABalapaapp	131	1984	-23015	-52	-39	1984	16.3	249	290	30	215161
ABalapap:66	ABalapap	66	2055	-22944	-168	-168	2055	12.8	189	200	44	515918
ABalapapa:92	ABalapapa	92	2090	-22909	-61	-67	2090	6.9	209	202	37	309528
ABalapapaa:131	ABalapapaa	131	1861	-23138	-32	-43	1861	2.4	199	209	31	174299
ABalapapap:131	ABalapapap	131	1871	-23128	-18	-23	1871	1.0	243	226	30	86783
ABalapapp:92	ABalapapp	92	2024	-22975	-113	-118	2024	8.6	250	216	36	270640
ABalapappa:130	ABalapappa	130	1837	-23162	-11	-22	1837	7.8	245	225	30	189075
ABalapappp:130	ABalapappp	130	1844	-23155	-15	-31	1844	5.7	283	225	30	139639
ABalapp:44	ABalapp	44	1903	-23096	-371	-372	1903	27.8	203	258	51	862752
ABalappa:67	ABalappa	67	2045	-22954	-208	-214	2045	22.3	201	229	44	600750
ABalappaa:96	ABalappaa	96	2002	-22997	-156	-165	2002	20.4	166	215	37	462724
ABalappaaa:135	ABalappaaa	135	1869	-23130	-94	-97	1869	18.6	174	239	32	247066
ABalappaap:135	ABalappaap	135	1964	-23035	27	14	1964	11.3	177	231	30	233445
ABalappap:96	ABalappap	96	2049	-22950	-124	-132	2049	24.0	214	214	37	400578
ABalappapa:131	ABalappapa	131	1920	-23079	-61	-73	1920	22.6	187	193	32	241542
ABalappapp:131	ABalappapp	131	1881	-23118	0	-4	1881	16.5	208	204	30	220863
ABalappp:67	ABalappp	67	1958	-23041	-213	-214	1958	21.4	264	258	45	516109
ABalapppa:94	ABalapppa	94	2034	-22966	-64	-74	2034	16.8	258	224	38	343808
ABalapppaa:133	ABalapppaa	133	1828	-23171	-52	-68	1828	14.2	235	200	30	196290
ABalapppap:133	ABalapppap	133	1800	-23199	-95	-99	1800	11.2	283	195	30	151292
ABalapppp:94	ABalapppp	94	1991	-23008	-135	-142	1991	22.6	293	228	37	306965
ABalappppa:129	ABalappppa	129	1776	-23223	-165	-170	1776	23.8	267	197	30	191179
ABalappppp:129	ABalappppp	129	1800	-23199	-101	-104	1800	20.1	306	199	33	198384
ABalp:14	ABalp	14	1967	-23032	-346	-346	1967	28.1	194	343	65	1244964
ABalpa:26	ABalpa	26	1964	-23035	-363	-364	1964	28.0	146	340	58	1084089
ABalpaa:43	ABalpaa	43	1895	-23104	-256	-256	1895	21.4	127	323	52	1156111
ABalpaaa:65	ABalpaaa	65	1932	-23067	-270	-245	1932	26.2	99	303	43	910416
ABalpaaaa:95	ABalpaaaa	95	2071	-22928	-338	-192	2071	22.5	112	330	38	717108
ABalpaaaaa:138	ABalpaaaaa	138	1900	-23099	-44	-33	1900	18.3	120	346	31	407438
ABalpaaaap:138	ABalpaaaap	138	2110	-22889	-211	-223	2110	17.7	156	340	30	347059
ABalpaaap:95	ABalpaaap	95	2082	-22917	-227	-207	2082	13.7	148	344	40	732791
ABalpaaapa:136	ABalpaaapa	136	1884	-23115	-76	-69	1884	11.0	184	370	34	470180
ABalpaaapp:136	ABalpaaapp	136	1880	-23119	-27	-30	1880	6.8	226	362	33	376630
ABalpaap:65	ABalpaap	65	1976	-23023	-288	-296	1976	20.5	168	317	45	737673
ABalpaapa:91	ABalpaapa	91	2160	-22839	-357	-348	2160	19.2	161	327	41	694485
ABalpaapaa:125	ABalpaapaa	125	2280	-22719	-108	-109	2280	17.5	161	373	34	519183
ABalpaapap:125	ABalpaapap	125	2370	-22629	-1079	-686	2370	27.5	179	327	37	501998
ABalpaapp:91	ABalpaapp	91	2268	-22731	-309	-302	2268	25.6	203	325	38	582296
ABalpaappa:132	ABalpaappa	132	2181	-22818	-4	-14	2181	21.0	193	313	32	389437
ABalpaappp:132	ABalpaappp	132	2205	-22794	-141	-64	2205	23.3	232	324	32	332469
ABalpap:43	ABalpap	43	1928	-23071	-321	-323	1928	32.2	196	361	52	1065025
ABalpapa:65	ABalpapa	65	3278	-21721	922	917	3278	30.0	137	352	44	854481
ABalpapaa:91	ABalpapaa	91	19333	-5666	15743	15706	19333	26.6	132	356	38	624686
ABalpapaaa:130	ABalpapaaa	130	31036	6036	26018	26418	31036	26.4	158	374	31	351015
ABalpapaap:130	ABalpapaap	130	25173	173	19407	20308	25173	33.8	166	367	32	293786
ABalpapap:91	ABalpapap	91	14935	-10064	10813	11206	14935	36.0	165	356	38	523271
ABalpapapa:125	ABalpapapa	125	19257	-5742	14212	14784	19257	37.1	195	351	32	247084
ABalpapapp:125	ABalpapapp	125	21597	-3402	15785	16059	21597	43.0	233	333	30	201215
ABalpapp:65	ABalpapp	65	2802	-22197	487	479	2802	35.7	203	358	45	732224
ABalpappa:89	ABalpappa	89	17648	-7351	13284	13614	17648	38.7	191	343	40	524497
ABalpappaa:121	ABalpappaa	121	38702	13702	32238	32401	38702	34.6	179	310	32	295594
ABalpappap:121	ABalpappap	121	29895	4895	23840	24326	29895	35.3	226	311	34	301416
ABalpappp:89	ABalpappp	89	17947	-7052	14111	14138	17947	44.2	242	327	38	411746
ABalpapppa:125	ABalpapppa	125	32935	7935	26730	27074	32935	40.9	262	299	33	233542
ABalpapppp:125	ABalpapppp	125	37517	12517	30526	30855	37517	46.2	261	265	30	192484
ABalpp:26	ABalpp	26	2094	-22905	-201	-204	2094	13.2	229	361	58	842016
ABalppa:43	ABalppa	43	2018	-22981	-189	-190	2018	13.5	196	372	51	1014835
ABalppaa:66	ABalppaa	66	1997	-23002	-249	-255	1997	16.5	140	353	45	919040
ABalppaaa:95	ABalppaaa	95	2117	-22882	-151	-143	2117	16.3	177	378	38	641527
ABalppaaaa:136	ABalppaaaa	136	1928	-23071	-125	-118	1928	18.8	197	390	31	375473
ABalppaaap:136	ABalppaaap	136	1888	-23111	-22	-34	1888	13.9	229	397	30	351677
ABalppaap:95	ABalppaap	95	2051	-22948	-326	-267	2051	26.1	183	388	39	674518
ABalppaapa:131	ABalppaapa	131	2127	-22872	-680	-385	2127	27.4	200	367	31	328344
ABalppaapp:131	ABalppaapp	131	1847	-23152	-230	-175	1847	32.0	223	388	32	320425
ABalppap:66	ABalppap	66	2032	-22967	-214	-221	2032	11.0	218	368	46	729504
ABalppapa:90	ABalppapa	90	2161	-22838	-129	-132	2161	17.2	206	356	39	585569
ABalppapaa:125	ABalppapaa	125	2002	-22997	1	1	2002	17.8	208	343	34	394392
ABalppapap:125	ABalppapap	125	1957	-23043	-145	-95	1957	23.2	240	364	31	319767
ABalppapp:90	ABalppapp	90	2107	-22892	-113	-113	2107	12.3	232	389	41	614544
ABalppappa:122	ABalppappa	122	1912	-23087	-3	-8	1912	19.6	245	408	32	396770
ABalppappp:122	ABalppappp	122	1870	-23129	-106	-110	1870	14.4	251	373	36	438544
ABalppp:43	ABalppp	43	1905	-23094	-304	-306	1905	24.1	276	392	51	1083537
ABalpppa:66	ABalpppa	66	2031	-22968	-262	-264	2031	23.5	188	387	45	878085
ABalpppaa:93	ABalpppaa	93	1982	-23017	-162	-163	1982	23.4	238	400	38	600021
ABalpppaaa:135	ABalpppaaa	135	1817	-23182	-89	-87	1817	28.2	255	407	31	315499
ABalpppaap:135	ABalpppaap	135	1863	-23136	-45	-29	1863	23.5	286	397	31	277759
ABalpppap:93	ABalpppap	93	2084	-22915	-229	-214	2084	31.0	242	391	39	591333
ABalpppapa:128	ABalpppapa	128	1816	-23183	-238	-154	1816	36.5	262	384	32	282096
ABalpppapp:128	ABalpppapp	128	1955	-23044	-216	-159	1955	30.3	285	367	32	258940
ABalpppp:66	ABalpppp	66	1951	-23048	-272	-277	1951	26.9	261	368	45	748062
ABalppppa:90	ABalppppa	90	3088	-21911	767	754	3088	25.4	246	350	38	503264
ABalppppaa:125	ABalppppaa	125	5512	-19487	2905	2976	5512	26.1	263	338	31	287229
ABalppppap:125	ABalppppap	125	4818	-20181	2444	2529	4818	22.3	288	351	33	290005
ABalppppp:90	ABalppppp	90	2924	-22075	391	498	2924	35.6	254	369	39	499309
ABalpppppa:122	ABalpppppa	122	5617	-19382	2639	2852	5617	33.8	239	353	31	268271
ABalpppppp:122	ABalpppppp	122	4548	-20451	1503	1832	4548	36.0	270	338	33	264270
ABar:4	ABar	4	1945	-23055	-478	-478	1945	31.6	258	177	70	1291998
ABara:14	ABara	14	2018	-22981	-265	-265	2018	41.2	264	197	63	758509
ABaraa:26	ABaraa	26	1995	-23004	-272	-272	1995	44.2	204	207	56	657787
ABaraaa:44	ABaraaa	44	1926	-23073	-262	-263	1926	37.7	168	194	49	839439
ABaraaaa:66	ABaraaaa	66	1986	-23013	-181	-181	1986	40.2	133	234	42	597341
ABaraaaaa:96	ABaraaaaa	96	2106	-22893	-729	-575	2106	37.5	135	334	35	398173
ABaraaaaaa:139	ABaraaaaaa	139	2316	-22683	-1592	-1066	2316	38.8	150	335	30	204728
ABaraaaaap:139	ABaraaaaap	139	3550	-21449	-694	-187	3550	41.4	184	356	30	207969
ABaraaaap:96	ABaraaaap	96	1959	-23040	-219	-169	1959	37.8	122	295	35	386838
ABaraaaapa:136	ABaraaaapa	136	1857	-23142	-361	-144	1857	37.7	126	307	30	217462
ABaraaaapp:136	ABaraaaapp	136	2095	-22904	-453	-270	2095	32.0	136	337	30	272445
ABaraaap:66	ABaraaap	66	1927	-23072	-329	-337	1927	35.3	201	216	44	581419
ABaraaapa:92	ABaraaapa	92	2084	-22915	-203	-218	2084	30.4	134	251	40	550720
ABaraaapaa:126	ABaraaapaa	126	2089	-22910	-683	-546	2089	30.5	138	286	30	261727
ABaraaapap:126	ABaraaapap	126	1924	-23075	-172	-176	1924	22.2	144	291	37	420520
ABaraaapp:92	ABaraaapp	92	2036	-22963	-171	-170	2036	34.9	196	223	37	400794
ABaraaappa:132	ABaraaappa	132	1946	-23053	-256	-292	1946	29.3	140	245	30	245904
ABaraaappp:132	ABaraaappp	132	2124	-22875	-280	-101	2124	31.8	165	211	31	213959
ABaraap:44	ABaraap	44	1951	-23048	-193	-195	1951	45.8	230	227	50	637765
ABaraapa:66	ABaraapa	66	2850	-22149	485	481	2850	46.8	185	224	41	437865
ABaraapaa:95	ABaraapaa	95	9901	-15098	6666	6745	9901	42.0	151	263	34	298788
ABaraapaaa:135	ABaraapaaa	135	14611	-10388	10755	10646	14611	37.4	131	271	30	212186
ABaraapaap:135	ABaraapaap	135	14451	-10548	6509	8638	14451	36.0	172	278	30	199744
ABaraapap:95	ABaraapap	95	9586	-15413	6066	6284	9586	47.1	198	289	36	312677
ABaraapapa:138	ABaraapapa	138	14393	-10606	7625	8670	14393	41.4	193	270	30	163208
ABaraapapp:138	ABaraapapp	138	14108	-10891	7537	9383	14108	44.6	227	274	29	154088
ABaraapp:66	ABaraapp	66	2551	-22448	203	191	2551	47.4	240	252	44	439725
ABaraappa:92	ABaraappa	92	11623	-13376	8103	8174	11623	47.9	198	246	38	324353
ABaraappaa:125	ABaraappaa	125	31074	6074	25404	25418	31074	45.1	158	266	31	201566
ABaraappap:125	ABaraappap	125	23635	-1364	17539	18090	23635	47.1	191	233	33	194302
ABaraappp:92	ABaraappp	92	13166	-11833	9441	9553	13166	49.2	248	269	38	321621
ABaraapppa:130	ABaraapppa	130	30110	5110	22306	23343	30110	49.0	222	226	31	159357
ABaraapppp:130	ABaraapppp	130	28283	3283	21661	22117	28283	46.5	242	197	31	167565
ABarap:26	ABarap	26	2041	-22958	-243	-243	2041	44.8	299	172	56	631512
ABarapa:44	ABarapa	44	1991	-23008	-336	-336	1991	36.6	238	146	50	894523
ABarapaa:66	ABarapaa	66	1977	-23022	-241	-238	1977	42.1	191	176	42	519739
ABarapaaa:97	ABarapaaa	97	1942	-23057	-189	-162	1942	33.0	110	259	35	461136
ABarapaaaa:142	ABarapaaaa	142	1840	-23159	-80	-86	1840	19.0	108	275	32	332780
ABarapaaap:142	ABarapaaap	142	1821	-23179	-115	-125	1821	28.1	108	292	32	316960
ABarapaap:97	ABarapaap	97	1936	-23063	-259	-252	1936	35.9	131	238	36	412947
ABarapaapa:138	ABarapaapa	138	1889	-23110	-600	-374	1889	33.0	101	272	29	228848
ABarapaapp:138	ABarapaapp	138	1836	-23163	3	17	1836	32.0	101	311	32	289647
ABarapap:66	ABarapap	66	2005	-22994	-189	-194	2005	41.1	253	169	45	550317
ABarapapa:92	ABarapapa	92	2021	-22978	-202	-226	2021	37.7	177	190	41	503867
ABarapapaa:125	ABarapapaa	125	1801	-23198	-180	-188	1801	28.8	105	240	36	453535
ABarapapap:125	ABarapapap	125	1876	-23123	-167	-129	1876	32.4	134	200	34	351425
ABarapapp:92	ABarapapp	92	2046	-22953	-238	-144	2046	41.6	212	174	35	347519
ABarapappa:134	ABarapappa	134	1899	-23100	-411	-331	1899	41.2	144	213	30	203204
ABarapappp:134	ABarapappp	134	2653	-22346	-1475	-833	2653	45.8	174	198	30	179195
ABarapp:44	ABarapp	44	1905	-23094	-249	-250	1905	44.6	302	170	47	611285
ABarappa:67	ABarappa	67	2103	-22896	-291	-316	2103	49.1	275	180	43	453004
ABarappaa:98	ABarappaa	98	2259	-22740	-304	-112	2259	43.4	163	210	36	343821
ABarappaaa:136	ABarappaaa	136	2314	-22686	-390	90	2314	35.7	108	244	31	237162
ABarappaap:136	ABarappaap	136	2561	-22438	-1055	-112	2561	44.3	133	242	30	179800
ABarappap:98	ABarappap	98	2389	-22610	-183	-116	2389	44.5	220	200	35	290511
ABarappapa:136	ABarappapa	136	3055	-21944	-1674	-1065	3055	39.4	167	244	30	177928
ABarappapp:136	ABarappapp	136	2955	-22044	126	167	2955	35.5	198	238	30	199195
ABarappp:67	ABarappp	67	2021	-22978	-207	-217	2021	46.3	341	185	42	435018
ABarapppa:93	ABarapppa	93	5462	-19537	2993	2974	5462	44.0	256	165	38	348774
ABarapppaa:127	ABarapppaa	127	16418	-8581	12443	12724	16418	36.5	172	186	31	234306
ABarapppap:127	ABarapppap	127	12585	-12414	7420	8041	12585	43.3	203	193	33	201718
ABarapppp:93	ABarapppp	93	6660	-18339	4030	4067	6660	46.7	293	179	37	329377
ABarappppa:133	ABarappppa	133	17770	-7230	12856	13515	17770	38.7	194	166	30	207238
ABarappppp:133	ABarappppp	133	14239	-10760	9959	10571	14239	44.2	229	159	32	195012
ABarp:14	ABarp	14	2059	-22941	-301	-301	2059	18.5	332	163	66	816205
ABarpa:25	ABarpa	25	2110	-22889	-418	-418	2110	22.8	267	154	58	645978
ABarpaa:43	ABarpaa	43	2057	-22942	-213	-215	2057	17.5	218	166	52	710517
ABarpaaa:64	ABarpaaa	64	1964	-23035	-290	-293	1964	27.2	196	157	45	705674
ABarpaaaa:94	ABarpaaaa	94	1953	-23046	-192	-194	1953	26.6	128	206	40	639279
ABarpaaaaa:132	ABarpaaaaa	132	1838	-23161	-64	-73	1838	20.1	122	236	37	478765
ABarpaaaap:132	ABarpaaaap	132	1799	-23200	-100	-109	1799	13.8	131	256	34	372003
ABarpaaap:94	ABarpaaap	94	1990	-23009	-138	-146	1990	12.2	147	205	39	539144
ABarpaaapa:130	ABarpaaapa	130	1803	-23196	-68	-77	1803	5.7	150	262	34	326565
ABarpaaapp:130	ABarpaaapp	130	1843	-23156	-20	-21	1843	7.0	150	221	33	270985
ABarpaap:64	ABarpaap	64	2066	-22933	-237	-240	2066	16.9	243	166	45	469169
ABarpaapa:92	ABarpaapa	92	2026	-22973	-167	-178	2026	18.0	181	168	40	520543
ABarpaapaa:127	ABarpaapaa	127	1811	-23188	-109	-113	1811	15.2	156	192	35	337011
ABarpaapap:127	ABarpaapap	127	1804	-23195	-101	-98	1804	8.1	189	188	33	272796
ABarpaapp:92	ABarpaapp	92	2130	-22869	-178	-185	2130	20.7	230	150	39	423538
ABarpaappa:128	ABarpaappa	128	1825	-23174	-113	-120	1825	15.2	201	166	32	277394
ABarpaappp:128	ABarpaappp	128	1856	-23143	-69	-78	1856	22.5	236	174	33	247065
ABarpap:43	ABarpap	43	1895	-23104	-281	-282	1895	26.6	289	219	51	765179
ABarpapa:64	ABarpapa	64	1993	-23006	-206	-211	1993	29.2	258	202	45	596535
ABarpapaa:94	ABarpapaa	94	2009	-22990	-184	-182	2009	28.7	195	169	39	475572
ABarpapaaa:133	ABarpapaaa	133	1831	-23168	-101	-106	1831	24.1	141	193	33	282370
ABarpapaap:133	ABarpapaap	133	2051	-22948	-155	-140	2051	28.0	169	168	31	233177
ABarpapap:94	ABarpapap	94	2050	-22949	-175	-171	2050	32.2	241	181	38	392272
ABarpapapa:131	ABarpapapa	131	2210	-22790	-900	-195	2210	34.6	204	147	33	239977
ABarpapapp:131	ABarpapapp	131	1926	-23073	-147	-163	1926	28.3	211	148	33	248265
ABarpapp:64	ABarpapp	64	1956	-23043	-241	-243	1956	27.4	322	238	45	494252
ABarpappa:90	ABarpappa	90	2012	-22987	-164	-171	2012	33.6	286	169	38	404522
ABarpappaa:129	ABarpappaa	129	1857	-23142	-234	-280	1857	25.6	244	131	31	249025
ABarpappap:129	ABarpappap	129	1857	-23142	-179	-201	1857	33.1	249	128	33	257012
ABarpappp:90	ABarpappp	90	1986	-23013	-174	-188	1986	25.2	317	198	38	333748
ABarpapppa:123	ABarpapppa	123	1849	-23150	-192	-210	1849	25.3	276	130	32	222229
ABarpapppp:123	ABarpapppp	123	1870	-23129	-45	-53	1870	25.0	297	167	34	220045
ABarpp:25	ABarpp	25	2082	-22917	-208	-208	2082	15.5	388	162	57	604664
ABarppa:43	ABarppa	43	2100	-22899	-122	-123	2100	9.0	310	174	52	468698
ABarppaa:66	ABarppaa	66	2189	-22810	-85	-90	2189	11.8	291	158	44	328373
ABarppaaa:93	ABarppaaa	93	2153	-22846	-156	-161	2153	9.6	240	162	37	255559
ABarppaaaa:133	ABarppaaaa	133	1856	-23143	-71	-73	1856	6.2	220	179	30	170486
ABarppaaap:133	ABarppaaap	133	1922	-23077	-3	-14	1922	2.2	262	184	31	103155
ABarppaap:93	ABarppaap	93	2237	-22762	-150	-169	2237	11.4	287	143	37	223529
ABarppaapa:131	ABarppaapa	131	1982	-23017	-72	-94	1982	6.5	271	151	32	149735
ABarppaapp:131	ABarppaapp	131	1837	-23162	-62	-66	1837	2.2	310	180	32	100648
ABarppap:66	ABarppap	66	1998	-23001	-135	-136	1998	12.3	350	203	45	361563
ABarppapa:91	ABarppapa	91	2055	-22944	-119	-129	2055	13.5	287	177	37	250203
ABarppapaa:131	ABarppapaa	131	1841	-23158	-87	-80	1841	14.5	252	165	31	184259
ABarppapap:131	ABarppapap	131	1872	-23127	-100	-115	1872	9.7	301	154	34	167530
ABarppapp:91	ABarppapp	91	2058	-22941	-86	-84	2058	14.7	340	191	39	288941
ABarppappa:127	ABarppappa	127	1830	-23170	-86	-97	1830	16.8	314	149	32	184567
ABarppappp:127	ABarppappp	127	1822	-23177	-97	-100	1822	10.3	345	149	35	180991
ABarppp:43	ABarppp	43	1966	-23033	-175	-178	1966	16.4	385	185	51	609987
ABarpppa:65	ABarpppa	65	1999	-23000	-195	-199	1999	26.7	331	175	44	460249
ABarpppaa:93	ABarpppaa	93	2067	-22932	-261	-279	2067	24.8	261	144	37	325773
ABarpppaaa:130	ABarpppaaa	130	1992	-23007	-34	-57	1992	20.2	221	140	31	209179
ABarpppaap:130	ABarpppaap	130	2071	-22928	-124	-166	2071	12.9	247	138	33	162836
ABarpppap:93	ABarpppap	93	2032	-22967	-158	-168	2032	27.4	319	138	37	319423
ABarpppapa:127	ABarpppapa	127	2077	-22922	-108	-139	2077	18.9	291	119	30	149146
ABarpppapp:127	ABarpppapp	127	1867	-23133	-146	-149	1867	27.1	325	108	33	190872
ABarpppp:65	ABarpppp	65	2018	-22981	-207	-212	2018	23.5	396	219	46	480331
ABarppppa:90	ABarppppa	90	1965	-23034	-200	-211	1965	27.1	350	175	36	299978
ABarppppaa:127	ABarppppaa	127	1899	-23100	-100	-111	1899	19.4	330	118	30	168713
ABarppppap:127	ABarppppap	127	1874	-23125	-99	-97	1874	23.8	352	144	32	197049
ABarppppp:90	ABarppppp	90	1964	-23035	-200	-206	1964	24.1	380	213	40	324132
ABarpppppa:123	ABarpppppa	123	1839	-23160	-50	-56	1839	23.6	349	180	33	182996
ABarpppppp:123	ABarpppppp	123	1795	-23204	-94	-99	1795	21.3	380	210	33	179865
ABp:1	ABp	1	1839	-23160	-384	-384	1839	31.6	388	164	83	1712567
ABpl:4	ABpl	4	1965	-23034	-256	-256	1965	12.4	345	277	69	938371
ABpla:14	ABpla	14	2077	-22922	-181	-181	2077	7.5	242	269	66	622484
ABplaa:25	ABplaa	25	2078	-22921	-194	-194	2078	7.6	198	253	60	637254
ABplaaa:44	ABplaaa	44	2029	-22970	-181	-181	2029	6.1	164	251	52	713772
ABplaaaa:65	ABplaaaa	65	2049	-22950	-139	-137	2049	6.3	159	247	44	533246
ABplaaaaa:91	ABplaaaaa	91	2064	-22935	-81	-88	2064	2.6	198	277	35	225230
ABplaaaaaa:131	ABplaaaaaa	131	1830	-23169	-52	-57	1830	1.0	229	266	27	64894
ABplaaaaap:131	ABplaaaaap	131	1762	-23237	-167	-173	1762	1.2	246	299	30	88461
ABplaaaap:91	ABplaaaap	91	2138	-22861	-35	-38	2138	5.1	229	303	37	321387
ABplaaaapa:129	ABplaaaapa	129	1913	-23086	-12	-7	1913	9.4	232	313	30	232707
ABplaaaapp:129	ABplaaaapp	129	1922	-23077	-2	-5	1922	8.5	264	335	32	234439
ABplaaap:65	ABplaaap	65	2040	-22959	-104	-108	2040	2.3	236	234	42	205361
ABplaaapa:90	ABplaaapa	90	2120	-22879	-34	-34	2120	2.0	211	297	39	296005
ABplaaapaa:130	ABplaaapaa	130	1871	-23128	-21	-20	1871	1.6	224	338	30	162726
ABplaaapap:130	ABplaaapap	130	1755	-23245	-159	-162	1755	1.0	271	337	28	66876
ABplaaapp:90	ABplaaapp	90	2148	-22851	-28	-18	2148	1.5	266	317	37	171417
ABplaaappa:128	ABplaaappa	128	1869	-23130	-40	-35	1869	3.6	252	376	33	252796
ABplaaappp:128	ABplaaappp	128	1857	-23142	-84	-63	1857	7.7	296	383	34	265804
ABplaap:44	ABplaap	44	1963	-23036	-181	-182	1963	11.3	237	306	53	698015
ABplaapa:64	ABplaapa	64	2066	-22933	-80	-85	2066	6.2	212	287	45	478314
ABplaapaa:89	ABplaapaa	89	2248	-22751	107	110	2248	4.2	255	279	38	267624
ABplaapaaa:131	ABplaapaaa	131	2301	-22698	324	323	2301	6.6	272	289	30	202579
ABplaapaap:131	ABplaapaap	131	2046	-22953	96	106	2046	2.0	311	318	33	166010
ABplaapap:89	ABplaapap	89	2349	-22650	188	182	2349	5.9	277	316	40	340942
ABplaapapa:126	ABplaapapa	126	2297	-22702	305	307	2297	14.2	283	304	32	276404
ABplaapapp:126	ABplaapapp	126	2226	-22773	272	271	2226	8.3	322	340	34	262435
ABplaapp:64	ABplaapp	64	2026	-22973	-112	-116	2026	7.0	288	283	45	351695
ABplaappa:89	ABplaappa	89	2359	-22640	198	199	2359	2.5	305	339	38	263223
ABplaappaa:128	ABplaappaa	128	2748	-22251	811	811	2748	14.7	315	387	32	339796
ABplaappap:128	ABplaappap	128	2478	-22521	518	517	2478	6.7	349	388	36	345881
ABplaappp:89	ABplaappp	89	2272	-22727	100	107	2272	1.3	338	285	40	156634
ABplaapppa:123	ABplaapppa	123	2115	-22884	192	198	2115	1.0	335	344	31	102195
ABplaapppp:123	ABplaapppp	123	2128	-22871	182	191	2128	3.2	380	360	37	270383
ABplap:25	ABplap	25	2121	-22878	-75	-75	2121	6.3	312	248	56	342947
ABplapa:44	ABplapa	44	2010	-22989	-121	-122	2010	3.3	250	232	50	333491
ABplapaa:64	ABplapaa	64	2107	-22892	-61	-60	2107	1.4	289	201	41	152456
ABplapaaa:93	ABplapaaa	93	2077	-22922	-14	-13	2077	2.0	269	225	35	143119
ABplapaaaa:134	ABplapaaaa	134	1855	-23144	-58	-59	1855	2.3	280	257	28	106150
ABplapaaap:134	ABplapaaap	134	1845	-23155	-10	-3	1845	2.3	314	270	30	109221
ABplapaap:93	ABplapaap	93	2037	-22962	-75	-75	2037	1.2	313	207	36	110845
ABplapaapa:131	ABplapaapa	131	1784	-23215	-68	-78	1784	1.6	312	231	29	92182
ABplapaapp:131	ABplapaapp	131	1829	-23170	-10	-7	1829	1.5	349	252	30	90542
ABplapap:64	ABplapap	64	2063	-22936	-56	-58	2063	3.5	346	233	43	235191
ABplapapa:91	ABplapapa	91	2061	-22938	9	7	2061	1.0	340	243	33	74607
ABplapapaa:135	ABplapapaa	135	1782	-23217	-94	-87	1782	1.0	339	280	27	0
ABplapapap:135	ABplapapap	135	1881	-23118	-13	-12	1881	1.1	362	309	31	83020
ABplapapp:91	ABplapapp	91	2018	-22981	-64	-66	2018	2.6	393	301	38	188365
ABplapappa:130	ABplapappa	130	1926	-23073	25	45	1926	7.6	407	392	33	257499
ABplapappp:130	ABplapappp	130	1830	-23169	-74	-72	1830	10.7	449	390	36	324064
ABplapp:44	ABplapp	44	2018	-22981	-74	-74	2018	5.0	328	302	50	397041
ABplappa:63	ABplappa	63	2070	-22929	-50	-56	2070	2.0	332	305	44	201787
ABplappaa:90	ABplappaa	90	2021	-22978	-95	-104	2021	10.5	348	314	38	274567
ABplappaaa:127	ABplappaaa	127	1772	-23227	-53	-55	1772	9.7	367	269	32	184260
ABplappaap:127	ABplappaap	127	1801	-23198	-60	-62	1801	14.5	376	314	32	196758
ABplappap:90	ABplappap	90	2048	-22951	-55	-59	2048	11.4	380	327	38	285710
ABplappapa:126	ABplappapa	126	1812	-23187	-79	-85	1812	19.5	377	355	33	235012
ABplappapp:126	ABplappapp	126	1831	-23168	-22	-28	1831	25.3	375	318	31	192743
ABplappp:63	ABplappp	63	2036	-22964	-144	-144	2036	9.0	377	318	46	383044
ABplapppa:89	ABplapppa	89	1978	-23021	-136	-141	1978	18.2	371	290	39	337776
ABplapppaa:127	ABplapppaa	127	1826	-23173	-14	-16	1826	20.7	412	316	32	186119
ABplapppap:127	ABplapppap	127	1841	-23158	11	15	1841	21.0	392	276	30	188364
ABplapppp:89	ABplapppp	89	2059	-22940	-100	-107	2059	14.2	373	358	41	414790
ABplappppa:119	ABplappppa	119	1818	-23181	-89	-88	1818	20.4	354	412	37	401483
ABplappppp:119	ABplappppp	119	1794	-23205	-152	-137	1794	24.9	324	387	33	285304
ABplp:14	ABplp	14	1987	-23012	-272	-272	1987	16.0	351	371	63	803229
ABplpa:26	ABplpa	26	2032	-22967	-220	-222	2032	14.5	315	382	58	769549
ABplpaa:44	ABplpaa	44	2005	-22994	-143	-143	2005	7.8	289	381	50	740752
ABplpaaa:67	ABplpaaa	67	2002	-22997	-135	-140	2002	12.1	264	343	42	465252
ABplpaaaa:99	ABplpaaaa	99	1925	-23074	-80	-84	1925	11.7	306	235	36	283225
ABplpaaaaa:142	ABplpaaaaa	142	1702	-23298	-160	-167	1702	10.0	318	194	30	163209
ABplpaaaap:142	ABplpaaaap	142	1831	-23168	9	11	1831	4.4	331	230	30	167310
ABplpaaap:99	ABplpaaap	99	1924	-23075	-98	-103	1924	15.8	346	244	36	272004
ABplpaaapa:135	ABplpaaapa	135	1859	-23140	32	34	1859	13.8	346	219	31	174370
ABplpaaapp:135	ABplpaaapp	135	1776	-23223	-52	-52	1776	14.8	378	239	31	172031
ABplpaap:67	ABplpaap	67	1995	-23004	-145	-151	1995	8.2	310	363	44	492980
ABplpaapa:95	ABplpaapa	95	1991	-23008	-76	-81	1991	15.2	307	287	35	291055
ABplpaapaa:134	ABplpaapaa	134	1816	-23183	-37	-46	1816	12.5	312	232	30	182209
ABplpaapap:134	ABplpaapap	134	1837	-23162	-5	-9	1837	12.4	342	256	30	181544
ABplpaapp:95	ABplpaapp	95	1999	-23000	-178	-185	1999	22.3	332	322	39	400390
ABplpaappa:127	ABplpaappa	127	1813	-23186	-45	-51	1813	25.5	359	252	30	186027
ABplpaappp:127	ABplpaappp	127	1814	-23185	-56	-55	1814	23.5	353	290	31	187505
ABplpap:44	ABplpap	44	1907	-23092	-282	-283	1907	22.5	365	391	51	945700
ABplpapa:66	ABplpapa	66	2020	-22979	-177	-185	2020	20.1	302	393	44	710617
ABplpapaa:91	ABplpapaa	91	2020	-22979	-84	-100	2020	24.3	298	289	38	455480
ABplpapaaa:133	ABplpapaaa	133	1825	-23174	-59	-68	1825	22.1	324	216	33	263925
ABplpapaap:133	ABplpapaap	133	1942	-23057	61	55	1942	23.5	324	260	30	217294
ABplpapap:91	ABplpapap	91	2025	-22974	-198	-194	2025	25.9	310	374	39	536708
ABplpapapa:127	ABplpapapa	127	1945	-23054	-60	-59	1945	25.5	307	297	31	255368
ABplpapapp:127	ABplpapapp	127	1868	-23131	-54	-56	1868	26.9	337	333	33	284858
ABplpapp:66	ABplpapp	66	1967	-23032	-220	-234	1967	22.6	367	399	46	825329
ABplpappa:91	ABplpappa	91	2059	-22940	-109	-113	2059	28.9	344	412	39	609401
ABplpappaa:129	ABplpappaa	129	1809	-23190	-123	-120	1809	34.3	324	373	31	251727
ABplpappap:129	ABplpappap	129	1848	-23151	-62	-61	1848	33.9	351	410	32	295874
ABplpappp:91	ABplpappp	91	2011	-22988	-167	-176	2011	23.3	394	413	43	702258
ABplpapppa:126	ABplpapppa	126	1839	-23160	-34	-37	1839	32.8	388	422	32	327281
ABplpapppp:126	ABplpapppp	126	1816	-23183	-93	-97	1816	27.6	443	425	37	458943
ABplpp:26	ABplpp	26	2107	-22892	-176	-177	2107	11.8	411	374	57	626311
ABplppa:44	ABplppa	44	2063	-22936	-102	-103	2063	5.5	387	363	50	538420
ABplppaa:66	ABplppaa	66	2033	-22966	-97	-101	2033	10.9	326	402	43	613208
ABplppaaa:99	ABplppaaa	99	1979	-23020	-92	-92	1979	19.3	284	299	35	341782
ABplppaaaa:140	ABplppaaaa	140	1790	-23209	-128	-134	1790	17.5	291	250	30	209874
ABplppaaap:140	ABplppaaap	140	1858	-23141	-32	-29	1858	13.6	306	281	30	217527
ABplppaap:99	ABplppaap	99	2012	-22987	-64	-66	2012	14.4	304	331	36	344524
ABplppaapa:134	ABplppaapa	134	1791	-23208	-71	-66	1791	17.5	328	295	31	219606
ABplppaapp:134	ABplppaapp	134	1827	-23172	-45	-36	1827	9.4	342	300	31	196674
ABplppap:66	ABplppap	66	2006	-22993	-143	-145	2006	8.5	400	385	45	538543
ABplppapa:94	ABplppapa	94	1980	-23019	-117	-122	1980	13.1	330	360	38	409421
ABplppapaa:136	ABplppapaa	136	1839	-23160	-97	-98	1839	19.2	332	330	31	235427
ABplppapap:136	ABplppapap	136	1801	-23198	-164	-146	1801	13.9	353	362	30	222426
ABplppapp:94	ABplppapp	94	2047	-22952	-64	-71	2047	7.1	387	369	40	386530
ABplppappa:129	ABplppappa	129	1891	-23108	-21	-11	1891	13.4	376	394	33	332451
ABplppappp:129	ABplppappp	129	1808	-23191	-81	-81	1808	17.5	409	410	35	342155
ABplppp:44	ABplppp	44	1910	-23089	-233	-233	1910	19.8	445	396	50	922858
ABplpppa:66	ABplpppa	66	1981	-23018	-191	-199	1981	24.6	414	418	43	753738
ABplpppaa:95	ABplpppaa	95	1952	-23047	-146	-162	1952	22.6	399	398	39	558869
ABplpppaaa:135	ABplpppaaa	135	1812	-23187	-94	-103	1812	27.6	369	376	32	273778
ABplpppaap:135	ABplpppaap	135	1807	-23192	-33	-40	1807	33.4	359	342	31	240914
ABplpppap:95	ABplpppap	95	2056	-22943	-90	-99	2056	14.5	413	387	39	504212
ABplpppapa:129	ABplpppapa	129	1833	-23166	-33	-45	1833	29.0	395	394	32	323801
ABplpppapp:129	ABplpppapp	129	1802	-23197	-63	-64	1802	22.7	409	376	33	313855
ABplpppp:66	ABplpppp	66	1996	-23003	-180	-182	1996	19.1	455	387	45	629369
ABplppppa:93	ABplppppa	93	2007	-22992	-58	-63	2007	16.5	426	341	38	366757
ABplppppaa:133	ABplppppaa	133	1844	-23155	-13	-12	1844	19.9	438	337	30	196239
ABplppppap:133	ABplppppap	133	1809	-23190	-76	-81	1809	19.8	453	376	33	247574
ABplppppp:93	ABplppppp	93	2027	-22972	-41	-50	2027	10.5	449	361	40	364086
ABplpppppa:131	ABplpppppa	131	1854	-23145	-42	-54	1854	20.4	459	417	33	347590
ABplpppppp:131	ABplpppppp	131	1831	-23168	-30	-35	1831	19.2	496	409	35	329924
ABpr:4	ABpr	4	1862	-23137	-369	-369	1862	37.2	445	179	68	1203766
ABpra:14	ABpra	14	1957	-23042	-316	-316	1957	37.7	429	156	61	860994
ABpraa:26	ABpraa	26	1958	-23041	-349	-349	1958	37.0	381	137	57	783553
ABpraaa:44	ABpraaa	44	2022	-22977	-439	-439	2022	25.4	306	129	50	743310
ABpraaaa:66	ABpraaaa	66	2160	-22839	-316	-322	2160	23.4	294	130	44	453962
ABpraaaaa:92	ABpraaaaa	92	2081	-22918	-81	-88	2081	6.7	348	180	35	163005
ABpraaaaaa:131	ABpraaaaaa	131	1835	-23164	-4	-6	1835	1.9	392	228	29	76824
ABpraaaaap:131	ABpraaaaap	131	1812	-23187	-56	-65	1812	4.3	408	254	32	135255
ABpraaaap:92	ABpraaaap	92	2071	-22928	-38	-55	2071	2.5	372	211	33	97539
ABpraaaapa:132	ABpraaaapa	132	1859	-23141	-4	6	1859	1.0	380	267	28	26542
ABpraaaapp:132	ABpraaaapp	132	1827	-23172	-13	-10	1827	1.7	405	291	31	87991
ABpraaap:66	ABpraaap	66	2037	-22962	-173	-185	2037	16.8	354	138	43	430742
ABpraaapa:93	ABpraaapa	93	2043	-22957	-51	-49	2043	6.6	392	226	36	200786
ABpraaapaa:133	ABpraaapaa	133	1788	-23211	-36	-50	1788	10.8	405	270	29	146007
ABpraaapap:133	ABpraaapap	133	1764	-23235	-109	-119	1764	10.2	422	298	32	143006
ABpraaapp:93	ABpraaapp	93	2049	-22950	-44	-42	2049	2.2	413	251	36	132543
ABpraaappa:131	ABpraaappa	131	1752	-23247	-85	-87	1752	1.3	418	320	29	58774
ABpraaappp:131	ABpraaappp	131	1777	-23222	-105	-104	1777	9.4	430	345	34	169845
ABpraap:44	ABpraap	44	1901	-23098	-298	-302	1901	38.7	369	154	51	828307
ABpraapa:64	ABpraapa	64	2079	-22920	-176	-184	2079	33.7	337	124	44	597754
ABpraapaa:92	ABpraapaa	92	2014	-22985	-135	-144	2014	15.0	332	140	37	300741
ABpraapaaa:132	ABpraapaaa	132	1836	-23163	8	11	1836	1.1	351	198	27	54289
ABpraapaap:132	ABpraapaap	132	1838	-23161	9	0	1838	4.4	356	159	33	154754
ABpraapap:92	ABpraapap	92	2044	-22955	-127	-141	2044	17.1	372	145	38	370002
ABpraapapa:126	ABpraapapa	126	1815	-23184	-32	-34	1815	6.0	372	197	32	163101
ABpraapapp:126	ABpraapapp	126	1831	-23168	-57	-64	1831	6.9	408	202	32	168452
ABpraapp:64	ABpraapp	64	1971	-23028	-281	-285	1971	31.4	405	162	45	594250
ABpraappa:91	ABpraappa	91	2057	-22942	-122	-133	2057	18.9	401	168	37	374768
ABpraappaa:128	ABpraappaa	128	1822	-23177	-47	-50	1822	16.7	402	220	29	184217
ABpraappap:128	ABpraappap	128	1939	-23060	57	52	1939	11.9	429	235	33	193952
ABpraappp:91	ABpraappp	91	2097	-22902	-124	-131	2097	20.5	440	190	39	414703
ABpraapppa:124	ABpraapppa	124	1908	-23091	7	1	1908	19.7	431	228	32	209320
ABpraapppp:124	ABpraapppp	124	1862	-23137	-40	-42	1862	23.2	468	243	34	223376
ABprap:26	ABprap	26	2033	-22966	-249	-249	2033	25.1	485	165	58	893147
ABprapa:43	ABprapa	43	1954	-23045	-182	-184	1954	21.9	397	126	50	823941
ABprapaa:64	ABprapaa	64	1967	-23032	-184	-191	1967	19.3	395	118	44	584089
ABprapaaa:95	ABprapaaa	95	2002	-22997	-38	-43	2002	7.4	398	146	37	295486
ABprapaaaa:135	ABprapaaaa	135	1820	-23179	-9	-13	1820	2.4	390	169	31	117354
ABprapaaap:135	ABprapaaap	135	1778	-23221	-52	-50	1778	2.0	427	185	31	125179
ABprapaap:95	ABprapaap	95	1993	-23006	-78	-79	1993	11.4	435	162	39	376224
ABprapaapa:131	ABprapaapa	131	1815	-23184	-26	-30	1815	5.7	441	192	33	171631
ABprapaapp:131	ABprapaapp	131	1870	-23129	-15	-14	1870	13.7	455	191	33	211114
ABprapap:64	ABprapap	64	1955	-23044	-193	-198	1955	15.9	421	174	45	487248
ABprapapa:90	ABprapapa	90	1990	-23009	-95	-97	1990	14.0	409	241	37	288294
ABprapapaa:134	ABprapapaa	134	1895	-23104	82	84	1895	19.2	404	250	27	152114
ABprapapap:134	ABprapapap	134	1862	-23137	-6	-5	1862	18.8	430	275	30	135584
ABprapapp:90	ABprapapp	90	2012	-22987	-137	-141	2012	20.5	450	243	40	337021
ABprapappa:129	ABprapappa	129	1842	-23157	-11	-17	1842	26.0	431	290	30	141501
ABprapappp:129	ABprapappp	129	1802	-23197	-88	-94	1802	23.4	478	283	33	178293
ABprapp:43	ABprapp	43	1899	-23100	-297	-304	1899	23.7	481	150	51	999635
ABprappa:64	ABprappa	64	1951	-23048	-255	-256	1951	25.1	465	126	45	802658
ABprappaa:93	ABprappaa	93	1973	-23026	-152	-153	1973	22.7	417	141	38	462377
ABprappaaa:131	ABprappaaa	131	1884	-23115	-9	-4	1884	14.8	380	169	33	220726
ABprappaap:131	ABprappaap	131	1873	-23126	-20	-25	1873	15.1	423	176	32	225266
ABprappap:93	ABprappap	93	2070	-22929	-110	-116	2070	24.3	454	156	38	476426
ABprappapa:129	ABprappapa	129	1912	-23087	29	30	1912	19.7	403	150	32	251107
ABprappapp:129	ABprappapp	129	1868	-23131	-38	-39	1868	18.6	452	163	33	275724
ABprappp:64	ABprappp	64	1950	-23049	-293	-293	1950	24.2	483	191	45	622080
ABprapppa:91	ABprapppa	91	2022	-22977	-78	-88	2022	27.0	445	193	36	374041
ABprapppaa:133	ABprapppaa	133	1930	-23069	44	52	1930	25.5	425	193	29	198246
ABprapppap:133	ABprapppap	133	1854	-23145	-62	-62	1854	23.9	468	199	33	223677
ABprapppp:91	ABprapppp	91	2011	-22988	-184	-196	2011	30.1	479	216	39	406526
ABprappppa:126	ABprappppa	126	1826	-23173	-168	-116	1826	32.0	444	197	30	174389
ABprappppp:126	ABprappppp	126	1904	-23095	-42	-20	1904	30.9	494	235	32	191270
ABprp:14	ABprp	14	1948	-23051	-388	-388	1948	40.5	503	264	63	877224
ABprpa:26	ABprpa	26	2000	-22999	-275	-274	2000	43.3	474	209	55	638687
ABprpaa:44	ABprpaa	44	1912	-23087	-257	-260	1912	39.2	441	142	48	763570
ABprpaaa:68	ABprpaaa	68	1964	-23035	-210	-211	1964	40.9	378	137	43	538287
ABprpaaaa:96	ABprpaaaa	96	1956	-23044	-195	-165	1956	34.8	372	133	36	401970
ABprpaaaaa:130	ABprpaaaaa	130	1932	-23067	-144	-39	1932	32.2	362	105	32	271631
ABprpaaaap:130	ABprpaaaap	130	1908	-23091	-66	-25	1908	26.3	394	108	32	277991
ABprpaaap:96	ABprpaaap	96	2010	-22989	-143	-134	2010	31.7	425	139	35	426003
ABprpaaapa:133	ABprpaaapa	133	1735	-23264	-130	-125	1735	21.9	429	109	30	284793
ABprpaaapp:133	ABprpaaapp	133	1905	-23094	-36	-39	1905	28.9	440	108	30	268779
ABprpaap:68	ABprpaap	68	1991	-23008	-200	-205	1991	38.1	451	134	43	636394
ABprpaapa:95	ABprpaapa	95	2031	-22968	-130	-112	2031	37.7	412	115	37	446624
ABprpaapaa:132	ABprpaapaa	132	1924	-23076	-116	-94	1924	39.5	381	115	31	239082
ABprpaapap:132	ABprpaapap	132	1945	-23054	-354	-209	1945	37.7	426	111	30	236503
ABprpaapp:95	ABprpaapp	95	1981	-23018	-186	-191	1981	34.7	467	130	36	457196
ABprpaappa:130	ABprpaappa	130	1833	-23166	-235	-189	1833	35.0	464	118	30	243989
ABprpaappp:130	ABprpaappp	130	1803	-23196	-96	-98	1803	27.8	482	119	32	295924
ABprpap:44	ABprpap	44	1938	-23061	-207	-207	1938	41.3	495	208	49	708373
ABprpapa:66	ABprpapa	66	2134	-22865	-119	-124	2134	46.7	432	186	43	460063
ABprpapaa:95	ABprpapaa	95	3593	-21406	1336	1343	3593	41.4	390	161	36	336037
ABprpapaaa:132	ABprpapaaa	132	4406	-20593	2216	2210	4406	31.3	367	136	30	191591
ABprpapaap:132	ABprpapaap	132	4163	-20836	1723	1854	4163	32.9	405	132	31	217352
ABprpapap:95	ABprpapap	95	3604	-21395	1145	1227	3604	45.0	435	156	38	374782
ABprpapapa:129	ABprpapapa	129	4512	-20487	2171	2234	4512	42.7	409	138	30	183181
ABprpapapp:129	ABprpapapp	129	4109	-20890	1571	1723	4109	41.4	449	143	32	204195
ABprpapp:66	ABprpapp	66	2126	-22873	-57	-65	2126	38.5	478	206	44	531029
ABprpappa:93	ABprpappa	93	3926	-21073	1544	1596	3926	38.2	436	180	34	303789
ABprpappaa:132	ABprpappaa	132	5168	-19831	2520	2737	5168	34.6	431	150	28	194731
ABprpappap:132	ABprpappap	132	5078	-19921	2582	2635	5078	33.2	465	163	30	195544
ABprpappp:93	ABprpappp	93	3822	-21177	1417	1431	3822	42.1	478	195	35	312179
ABprpapppa:129	ABprpapppa	129	4676	-20323	2292	2323	4676	40.2	468	179	31	194924
ABprpapppp:129	ABprpapppp	129	4881	-20118	2512	2488	4881	33.5	499	196	29	193945
ABprpp:26	ABprpp	26	1954	-23045	-377	-377	1954	35.6	559	246	55	817272
ABprppa:43	ABprppa	43	1902	-23097	-250	-257	1902	30.7	538	167	48	886042
ABprppaa:66	ABprppaa	66	2037	-22962	-166	-174	2037	35.3	505	144	42	634096
ABprppaaa:100	ABprppaaa	100	1978	-23021	-94	-90	1978	24.2	473	135	38	545419
ABprppaaaa:138	ABprppaaaa	138	1953	-23046	-107	-44	1953	27.7	405	146	30	250831
ABprppaaap:138	ABprppaaap	138	2024	-22975	53	40	2024	25.7	440	150	31	261828
ABprppaap:100	ABprppaap	100	2008	-22991	-106	-117	2008	29.4	498	158	37	477197
ABprppaapa:142	ABprppaapa	142	1928	-23071	-24	-11	1928	26.5	478	144	32	260687
ABprppaapp:142	ABprppaapp	142	1840	-23160	-149	-135	1840	26.8	510	171	33	272320
ABprppap:66	ABprppap	66	1983	-23016	-201	-210	1983	31.2	544	191	44	681021
ABprppapa:95	ABprppapa	95	1968	-23032	-141	-137	1968	34.0	533	179	36	435149
ABprppapaa:136	ABprppapaa	136	1854	-23145	-79	-79	1854	38.0	528	167	31	255008
ABprppapap:136	ABprppapap	136	1769	-23230	-153	-103	1769	31.4	541	171	33	286196
ABprppapp:95	ABprppapp	95	2038	-22961	-250	-162	2038	36.2	523	223	38	451432
ABprppappa:143	ABprppappa	143	1832	-23167	-324	-214	1832	42.6	498	223	32	206018
ABprppappp:143	ABprppappp	143	1879	-23121	-359	-266	1879	37.1	531	205	30	210612
ABprppp:43	ABprppp	43	1904	-23095	-296	-300	1904	31.7	569	235	50	909489
ABprpppa:65	ABprpppa	65	2010	-22989	-206	-212	2010	43.6	517	205	43	482686
ABprpppaa:94	ABprpppaa	94	1950	-23049	-199	-183	1950	39.2	500	152	35	338435
ABprpppaaa:137	ABprpppaaa	137	2073	-22926	-283	-68	2073	44.9	474	157	33	189336
ABprpppaap:137	ABprpppaap	137	1895	-23104	-51	-48	1895	39.6	506	150	30	173834
ABprpppap:94	ABprpppap	94	2010	-22989	-242	-184	2010	43.8	518	197	36	306277
ABprpppapa:136	ABprpppapa	136	1849	-23150	-191	-179	1849	47.2	492	201	33	175846
ABprpppapp:136	ABprpppapp	136	1835	-23164	-306	-241	1835	44.4	529	194	30	172773
ABprpppp:65	ABprpppp	65	1988	-23011	-220	-226	1988	37.4	560	239	44	596943
ABprppppa:92	ABprppppa	92	2788	-22211	512	505	2788	45.2	514	241	37	330133
ABprppppaa:129	ABprppppaa	129	7296	-17703	4626	4711	7296	47.0	521	240	30	170929
ABprppppap:129	ABprppppap	129	6323	-18676	3644	3800	6323	41.7	552	237	34	229736
ABprppppp:92	ABprppppp	92	3086	-21913	882	884	3086	41.3	562	246	38	368477
ABprpppppa:133	ABprpppppa	133	8285	-16715	5622	5703	8285	36.0	583	223	32	227246
ABprpppppp:133	ABprpppppp	133	8168	-16831	5772	5813	8168	28.7	607	229	35	300688
EMS:1	EMS	1	1857	-23142	-359	-359	1857	31.8	392	372	75	1984010
MS:7	MS	7	1909	-23090	-329	-329	1909	43.1	329	313	68	1053155
MSa:18	MSa	18	1942	-23057	-331	-332	1942	38.5	268	321	62	842879
MSaa:32	MSaa	32	1952	-23047	-258	-261	1952	41.4	225	312	55	781855
MSaaa:52	MSaaa	52	1894	-23105	-305	-312	1894	44.7	203	302	49	652575
MSaaaa:74	MSaaaa	74	1962	-23037	-224	-221	1962	38.5	159	288	44	586774
MSaaaaa:99	MSaaaaa	99	2334	-22665	-767	-512	2334	39.6	161	307	37	367755
MSaaaaaa:129	MSaaaaaa	129	3831	-21168	-626	-92	3831	43.4	174	308	30	199074
MSaaaaap:129	MSaaaaap	129	2831	-22168	-1401	-795	2831	45.1	206	315	35	238480
MSaaaap:99	MSaaaap	99	2013	-22986	-167	-176	2013	30.3	208	266	38	428948
MSaaaapa:130	MSaaaapa	130	1837	-23162	-111	-110	1837	25.0	201	232	30	236602
MSaaaapp:130	MSaaaapp	130	1964	-23035	-387	-384	1964	28.7	226	266	34	227231
MSaaap:74	MSaaap	74	1972	-23027	-241	-251	1972	41.4	232	300	41	462195
MSaaapa:99	MSaaapa	99	2196	-22803	-807	-522	2196	40.8	221	269	37	326895
MSaaapaa:134	MSaaapaa	134	2132	-22867	-170	-131	2132	33.8	221	224	31	220163
MSaaapap:134	MSaaapap	134	3079	-21920	-1367	-560	3079	38.1	251	260	32	198907
MSaaapp:99	MSaaapp	99	2003	-22996	-124	-137	2003	36.2	264	253	34	276502
MSaaappa:139	MSaaappa	139	1865	-23134	-130	-139	1865	28.5	247	227	30	205320
MSaaappp:139	MSaaappp	139	1969	-23030	-116	-103	1969	38.2	272	221	30	170572
MSaap:52	MSaap	52	1968	-23032	-246	-247	1968	46.3	297	319	49	597104
MSaapa:74	MSaapa	74	1962	-23037	-187	-193	1962	40.9	280	300	41	415232
MSaapaa:98	MSaapaa	98	1971	-23028	-121	-124	1971	34.1	293	232	36	298765
MSaapaaa:129	MSaapaaa	129	1835	-23164	-32	-39	1835	29.9	286	199	31	220318
MSaapaap:129	MSaapaap	129	1786	-23213	-68	-69	1786	36.3	307	196	33	187901
MSaapap:98	MSaapap	98	1959	-23040	-142	-150	1959	40.0	308	277	37	282138
MSaapapa:130	MSaapapa	130	1972	-23027	-2275	-837	1972	43.7	279	231	29	150450
MSaapapp:130	MSaapapp	130	1801	-23198	-60	-60	1801	43.1	325	236	34	174110
MSaapp:74	MSaapp	74	2019	-22980	-109	-122	2019	42.9	328	343	42	454366
MSaappa:99	MSaappa	99	1974	-23025	-242	-259	1974	46.2	314	308	40	313468
MSaappaa:129	MSaappaa	129	2127	-22872	-1461	-707	2127	48.6	295	265	32	150480
MSaappap:129	MSaappap	129	1852	-23147	-149	-160	1852	49.6	341	280	32	151290
MSaappp:99	MSaappp	99	1914	-23085	-135	-145	1914	46.9	335	342	33	232742
MSap:32	MSap	32	1962	-23037	-232	-237	1962	35.6	296	362	55	866305
MSapa:52	MSapa	52	1914	-23085	-221	-229	1914	34.8	275	348	48	696083
MSapaa:75	MSapaa	75	1947	-23053	-261	-262	1947	36.0	243	338	41	475675
MSapaaa:100	MSapaaa	100	2097	-22902	-241	-241	2097	30.6	240	300	35	289033
MSapaaaa:132	MSapaaaa	132	1936	-23063	-38	-30	1936	22.6	252	263	30	193483
MSapaaap:132	MSapaaap	132	2244	-22755	-65	-71	2244	26.9	269	288	30	170350
MSapaap:100	MSapaap	100	2023	-22976	-96	-110	2023	32.4	287	279	34	268473
MSapaapa:134	MSapaapa	134	1847	-23152	-118	-120	1847	26.1	277	248	29	171894
MSapaapp:134	MSapaapp	134	1742	-23257	-117	-123	1742	32.2	302	229	30	148581
MSapap:75	MSapap	75	2008	-22991	-206	-211	2008	30.6	317	350	42	521338
MSapapa:102	MSapapa	102	1921	-23078	-194	-205	1921	36.3	306	311	37	294974
MSapapaa:134	MSapapaa	134	2054	-22946	-1228	-852	2054	34.5	292	269	31	150346
MSapapap:134	MSapapap	134	1742	-23257	-354	-316	1742	40.2	318	284	30	133305
MSapapp:102	MSapapp	102	1868	-23131	-108	-111	1868	34.4	342	325	33	264804
MSapp:52	MSapp	52	1901	-23098	-199	-205	1901	41.5	350	370	47	614473
MSappa:75	MSappa	75	2038	-22961	-103	-104	2038	40.2	334	386	42	504582
MSappaa:99	MSappaa	99	1965	-23034	-241	-176	1965	40.1	296	362	38	353030
MSappaaa:129	MSappaaa	129	4206	-20793	-1239	58	4206	46.7	265	315	33	190886
MSappaap:129	MSappaap	129	1995	-23004	-552	-426	1995	45.3	306	318	32	166497
MSappap:99	MSappap	99	2005	-22994	-78	-92	2005	42.0	342	382	34	288530
MSappapa:136	MSappapa	136	1998	-23001	-5	-3	1998	47.0	294	344	30	152810
MSappapp:136	MSappapp	136	1830	-23169	-41	-42	1830	43.3	323	360	30	161394
MSappp:75	MSappp	75	1976	-23023	-132	-135	1976	38.1	405	404	40	519203
MSapppa:106	MSapppa	106	1909	-23091	-48	-50	1909	42.7	362	394	32	242092
MSapppp:106	MSapppp	106	1823	-23176	-144	-148	1823	38.1	405	399	37	337783
MSp:18	MSp	18	1954	-23045	-296	-296	1954	41.1	381	278	59	689236
MSpa:33	MSpa	33	1951	-23048	-264	-264	1951	42.5	327	257	55	696547
MSpaa:51	MSpaa	51	1946	-23053	-228	-233	1946	45.4	310	230	47	509489
MSpaaa:75	MSpaaa	75	1979	-23020	-232	-237	1979	44.0	278	229	42	395277
MSpaaaa:99	MSpaaaa	99	2049	-22950	-242	-210	2049	43.0	249	215	37	262707
MSpaaaaa:128	MSpaaaaa	128	1988	-23011	-161	-164	1988	31.8	211	200	31	187464
MSpaaaap:128	MSpaaaap	128	2004	-22995	-84	-103	2004	35.3	260	186	34	191165
MSpaaap:99	MSpaaap	99	1929	-23070	-176	-171	1929	42.2	298	206	36	253044
MSpaaapa:129	MSpaaapa	129	1851	-23148	-72	-79	1851	37.0	269	144	31	184225
MSpaaapp:129	MSpaaapp	129	1785	-23214	-74	-75	1785	43.7	298	156	34	161730
MSpaap:75	MSpaap	75	2051	-22948	-112	-119	2051	40.9	342	266	40	359608
MSpaapa:102	MSpaapa	102	1972	-23027	-62	-69	1972	41.6	348	199	36	242433
MSpaapaa:133	MSpaapaa	133	1780	-23219	-62	-69	1780	40.2	329	168	31	150131
MSpaapap:133	MSpaapap	133	1774	-23225	-44	-42	1774	42.8	363	167	30	130055
MSpaapp:102	MSpaapp	102	1926	-23073	-59	-60	1926	45.9	374	219	33	204217
MSpap:51	MSpap	51	1965	-23034	-196	-198	1965	44.5	378	287	48	535884
MSpapa:73	MSpapa	73	2093	-22906	-329	-341	2093	48.4	369	297	43	368526
MSpapaa:98	MSpapaa	98	2059	-22940	-279	-276	2059	48.7	316	250	38	247062
MSpapaaa:127	MSpapaaa	127	1993	-23006	-1861	-725	1993	47.4	276	194	30	128134
MSpapaap:127	MSpapaap	127	1855	-23144	-103	-111	1855	49.0	323	199	35	136020
MSpapap:98	MSpapap	98	2072	-22927	-207	-223	2072	48.9	384	280	37	226696
MSpapapa:131	MSpapapa	131	1899	-23100	-37	-49	1899	49.3	352	225	31	116929
MSpapapp:131	MSpapapp	131	1842	-23157	-43	-57	1842	47.7	390	250	31	120181
MSpapp:73	MSpapp	73	2002	-22997	-159	-160	2002	43.6	423	336	42	415915
MSpappa:101	MSpappa	101	1982	-23018	-132	-143	1982	46.0	369	329	37	246581
MSpappaa:132	MSpappaa	132	1753	-23247	-91	-87	1753	41.8	360	297	32	144565
MSpappap:132	MSpappap	132	1861	-23138	-92	-98	1861	48.6	386	290	31	120734
MSpappp:101	MSpappp	101	1988	-23011	-200	-225	1988	49.7	415	311	33	193680
MSpp:33	MSpp	33	1945	-23054	-245	-246	1945	45.1	428	270	54	690681
MSppa:53	MSppa	53	1965	-23034	-246	-249	1965	46.4	399	214	48	532300
MSppaa:76	MSppaa	76	1984	-23015	-187	-192	1984	41.9	361	222	41	362136
MSppaaa:101	MSppaaa	101	1970	-23029	-101	-103	1970	37.9	333	164	36	258912
MSppaaaa:132	MSppaaaa	132	1787	-23212	-72	-79	1787	32.0	295	139	31	160108
MSppaaap:132	MSppaaap	132	1848	-23151	-205	-127	1848	36.0	344	144	32	146164
MSppaap:101	MSppaap	101	1949	-23050	-112	-111	1949	33.2	394	195	35	244317
MSppaapa:141	MSppaapa	141	1848	-23151	-42	-54	1848	29.1	365	176	29	129563
MSppaapp:141	MSppaapp	141	1796	-23203	-69	-70	1796	34.3	406	192	29	114247
MSppap:76	MSppap	76	2011	-22988	-131	-135	2011	41.0	425	247	40	360127
MSppapa:104	MSppapa	104	1950	-23049	-124	-132	1950	43.4	401	199	34	197990
MSppapaa:141	MSppapaa	141	1747	-23252	-138	-139	1747	38.3	383	164	27	95182
MSppapap:141	MSppapap	141	1977	-23022	13	43	1977	43.7	419	186	28	102591
MSppapp:104	MSppapp	104	1922	-23077	-94	-81	1922	43.0	447	216	31	165144
MSppp:53	MSppp	53	1939	-23060	-220	-220	1939	44.3	465	288	49	617123
MSpppa:75	MSpppa	75	2059	-22940	-222	-228	2059	46.6	452	285	42	367860
MSpppaa:100	MSpppaa	100	2036	-22963	-136	-146	2036	47.7	438	285	36	214690
MSpppaaa:134	MSpppaaa	134	1844	-23155	-29	-29	1844	47.2	425	255	30	113880
MSpppaap:134	MSpppaap	134	1849	-23150	-15	-24	1849	47.1	465	276	31	122286
MSpppap:100	MSpppap	100	1940	-23059	-196	-183	1940	45.6	480	257	33	196186
MSpppapa:140	MSpppapa	140	1807	-23192	-37	-49	1807	46.9	459	231	27	95991
MSpppapp:140	MSpppapp	140	1815	-23184	-107	-80	1815	45.6	491	262	28	94710
MSpppp:75	MSpppp	75	2048	-22951	-122	-124	2048	43.6	517	298	42	416871
MSppppa:106	MSppppa	106	1999	-23000	-272	-245	1999	48.1	511	287	32	173775
MSppppp:106	MSppppp	106	1920	-23079	-129	-93	1920	44.4	554	290	40	269768
E:7	E	7	1960	-23039	-434	-435	1960	34.0	473	371	66	1183626
Ea:19	Ea	19	2021	-22978	-343	-343	2021	34.8	400	383	60	902905
Eal:37	Eal	37	1968	-23031	-267	-273	1968	35.1	451	367	52	773527
Eala:59	Eala	59	1929	-23070	-243	-252	1929	35.6	408	357	45	434163
Ealaa:85	Ealaa	85	2021	-22978	-180	-191	2021	30.8	385	369	38	284598
Ealaad:115	Ealaad	115	1834	-23165	-99	-99	1834	39.6	364	355	31	111401
Ealaav:115	Ealaav	115	1887	-23112	-123	-105	1887	35.6	310	339	31	115485
Ealap:85	Ealap	85	2021	-22978	-211	-218	2021	26.2	434	369	38	276214
Ealapa:116	Ealapa	116	1878	-23121	-42	-48	1878	36.4	405	350	31	108307
Ealapp:116	Ealapp	116	1809	-23190	-112	-121	1809	27.6	439	358	34	156606
Ealp:59	Ealp	59	1980	-23019	-242	-245	1980	33.1	476	359	45	423015
Ealpa:84	Ealpa	84	2091	-22908	-173	-194	2091	24.7	474	373	38	269821
Ealpaa:116	Ealpaa	116	1799	-23200	-150	-163	1799	33.0	441	383	33	144146
Ealpap:116	Ealpap	116	1844	-23155	-114	-127	1844	32.0	491	373	31	124762
Ealpp:84	Ealpp	84	2022	-22977	-242	-256	2022	20.0	514	359	40	290499
Ealppa:124	Ealppa	124	1847	-23152	-35	-37	1847	30.1	486	409	34	186650
Ealppp:124	Ealppp	124	1812	-23187	-88	-87	1812	23.8	517	386	33	171666
Ear:37	Ear	37	1906	-23093	-313	-320	1906	34.3	376	330	53	740026
Eara:59	Eara	59	1957	-23042	-267	-271	1957	31.8	344	311	47	447463
Earaa:83	Earaa	83	1952	-23047	-206	-207	1952	29.4	338	279	41	293016
Earaad:108	Earaad	108	1898	-23101	-89	-92	1898	33.7	351	229	35	167034
Earaada:139	Earaada	139	1792	-23207	-128	-129	1792	27.8	332	192	29	119514
Earaadp:139	Earaadp	139	1803	-23196	-33	-54	1803	35.9	343	209	32	114923
Earaav:108	Earaav	108	1902	-23097	-96	-98	1902	29.6	395	256	34	171934
Earaava:141	Earaava	141	1762	-23237	-80	-91	1762	29.9	373	223	30	118883
Earaavp:141	Earaavp	141	1831	-23168	-7	-10	1831	31.7	401	264	29	95457
Earap:83	Earap	83	2029	-22970	-182	-191	2029	33.7	380	325	40	291807
Earapa:109	Earapa	109	1940	-23059	-77	-83	1940	38.7	359	270	34	160886
Earapaa:143	Earapaa	143	1830	-23169	-91	-102	1830	31.6	318	261	28	103457
Earapap:143	Earapap	143	1828	-23171	-95	-96	1828	37.6	356	254	28	87895
Earapp:109	Earapp	109	1883	-23116	-81	-82	1883	33.5	394	308	34	168729
Earp:59	Earp	59	1989	-23010	-254	-257	1989	28.7	432	311	46	422127
Earpa:82	Earpa	82	2037	-22962	-184	-194	2037	29.4	405	288	41	282217
Earpaa:107	Earpaa	107	1928	-23071	-136	-142	1928	40.6	408	294	34	173353
Earpaaa:138	Earpaaa	138	1779	-23220	-21	-29	1779	41.3	385	259	30	106231
Earpaap:138	Earpaap	138	1749	-23250	-113	-111	1749	41.0	418	292	31	109515
Earpap:107	Earpap	107	1935	-23064	-131	-134	1935	34.2	448	323	36	177643
Earpapa:140	Earpapa	140	1812	-23187	-34	-38	1812	37.1	424	315	29	95491
Earpapp:140	Earpapp	140	1764	-23235	-97	-96	1764	35.6	467	315	29	81510
Earpp:82	Earpp	82	1993	-23007	-263	-265	1993	24.4	473	318	39	251594
Earppa:112	Earppa	112	1876	-23123	-116	-121	1876	27.4	474	325	35	171343
Earppaa:144	Earppaa	144	1784	-23215	-78	-88	1784	30.0	462	344	30	81419
Earppap:144	Earppap	144	1799	-23200	-36	-57	1799	29.8	507	314	30	113081
Earppp:112	Earppp	112	1884	-23115	-102	-107	1884	23.2	515	328	33	178922
Ep:19	Ep	19	2017	-22982	-379	-382	2017	28.7	499	370	60	936440
Epl:37	Epl	37	1954	-23045	-320	-334	1954	32.7	532	355	52	921138
Epla:60	Epla	60	2012	-22987	-252	-267	2012	37.0	514	367	46	526379
Eplaa:86	Eplaa	86	2037	-22962	-191	-203	2037	40.2	428	379	38	282946
Eplaaa:117	Eplaaa	117	1876	-23123	-147	-153	1876	48.1	389	343	34	124549
Eplaap:117	Eplaap	117	1842	-23157	-39	-49	1842	45.4	411	381	33	144786
Eplap:86	Eplap	86	2051	-22948	-197	-209	2051	37.4	481	395	38	298170
Eplapa:117	Eplapa	117	1838	-23161	-76	-90	1838	43.9	433	360	33	129606
Eplapp:117	Eplapp	117	1852	-23147	-78	-83	1852	41.7	462	385	32	128501
Eplp:60	Eplp	60	1949	-23050	-309	-312	1949	30.6	550	403	47	714159
Eplpa:87	Eplpa	87	2029	-22970	-155	-159	2029	31.5	466	428	39	387524
Eplpaa:123	Eplpaa	123	1795	-23205	-90	-97	1795	38.0	427	423	32	151688
Eplpap:123	Eplpap	123	1838	-23161	-42	-46	1838	36.3	477	423	32	172983
Eplpp:87	Eplpp	87	2030	-22969	-232	-256	2030	32.8	517	404	40	378447
Eplppa:126	Eplppa	126	1840	-23159	-63	-70	1840	39.9	502	404	33	153869
Eplppp:126	Eplppp	126	1823	-23177	-106	-111	1823	39.6	534	382	34	169028
Epr:37	Epr	37	1964	-23035	-316	-320	1964	32.0	476	286	53	806890
Epra:58	Epra	58	1969	-23030	-208	-215	1969	32.0	458	254	46	472275
Epraa:85	Epraa	85	2030	-22969	-170	-179	2030	33.2	430	255	40	299875
Epraaa:112	Epraaa	112	1911	-23088	-46	-51	1911	40.6	396	231	34	158775
Epraaaa:144	Epraaaa	144	1915	-23084	41	21	1915	43.8	396	212	28	105070
Epraaap:144	Epraaap	144	1723	-23276	-176	-195	1723	38.2	366	209	30	124621
Epraap:112	Epraap	112	1841	-23158	-88	-94	1841	33.6	432	242	34	173682
Epraapa:147	Epraapa	147	1630	-23369	-246	-293	1630	33.0	393	220	27	95560
Epraapp:147	Epraapp	147	1774	-23225	-69	-76	1774	35.7	431	240	30	106976
Eprap:85	Eprap	85	2033	-22966	-210	-212	2033	34.7	493	278	38	304503
Eprapa:116	Eprapa	116	1855	-23144	-92	-102	1855	37.6	454	269	32	141389
Eprapp:116	Eprapp	116	1889	-23110	-28	-29	1889	34.9	495	273	33	160370
Eprp:58	Eprp	58	1987	-23012	-356	-365	1987	31.8	527	313	45	521242
Eprpa:84	Eprpa	84	2187	-22812	-163	-171	2187	40.8	482	336	40	315406
Eprpaa:111	Eprpaa	111	1968	-23031	-128	-135	1968	45.5	466	337	36	188351
Eprpaaa:143	Eprpaaa	143	1871	-23128	-13	-34	1871	44.6	441	303	29	90804
Eprpaap:143	Eprpaap	143	1868	-23131	-3	-9	1868	43.7	489	351	30	107236
Eprpap:111	Eprpap	111	1942	-23057	-24	-31	1942	41.6	498	302	34	184913
Eprpapa:150	Eprpapa	150	1512	-23488	-381	-406	1512	48.0	472	298	26	74867
Eprpapp:150	Eprpapp	150	1878	-23122	5	-50	1878	42.0	504	300	30	102602
Eprpp:84	Eprpp	84	2083	-22916	-234	-243	2083	31.7	522	337	39	351027
Eprppa:119	Eprppa	119	1886	-23113	-14	-20	1886	37.1	487	340	30	146736
Eprppp:119	Eprppp	119	1827	-23172	-83	-91	1827	36.0	519	314	34	171848
P2:1	P2	1	1862	-23137	-572	-572	1862	25.0	559	290	77	2124474
C:9	C	9	2096	-22903	-267	-267	2096	12.9	482	271	66	759353
Ca:21	Ca	21	2135	-22864	-170	-170	2135	12.9	406	263	58	426498
Caa:38	Caa	38	2136	-22863	-87	-90	2136	13.8	391	258	54	425707
Caaa:59	Caaa	59	2057	-22942	-175	-179	2057	11.3	397	264	47	287985
Caaaa:87	Caaaa	87	2107	-22892	-116	-122	2107	10.3	469	304	41	191341
Caaaaa:126	Caaaaa	126	1814	-23185	-44	-45	1814	11.7	508	354	36	142375
Caaaap:126	Caaaap	126	1851	-23148	-69	-70	1851	4.1	534	319	35	105131
Caaap:87	Caaap	87	2264	-22735	-18	-25	2264	3.5	505	262	39	140257
Caaapa:124	Caaapa	124	1884	-23115	-58	-62	1884	1.0	509	285	29	7237
Caaapp:124	Caaapp	124	1818	-23181	-87	-94	1818	3.1	549	256	34	104929
Caap:59	Caap	59	2124	-22875	-121	-126	2124	4.4	486	273	43	167963
Caapa:97	Caapa	97	2034	-22965	-58	-56	2034	2.7	490	217	41	151404
Caapaa:140	Caapaa	140	1826	-23173	-56	-61	1826	11.0	466	273	34	127013
Caapap:140	Caapap	140	1798	-23202	-50	-50	1798	2.7	492	229	32	80433
Caapp:97	Caapp	97	1946	-23054	-127	-129	1946	7.3	545	210	38	266479
Caappd:142	Caappd	142	1825	-23174	-31	-38	1825	4.7	526	188	33	126364
Caappv:142	Caappv	142	1795	-23204	-64	-62	1795	8.6	483	214	33	118549
Cap:38	Cap	38	2031	-22968	-213	-213	2031	10.4	474	319	53	506350
Capa:64	Capa	64	2060	-22939	-190	-197	2060	11.1	479	355	46	341503
Capaa:93	Capaa	93	2090	-22909	-100	-101	2090	10.3	527	334	41	242855
Capaaa:134	Capaaa	134	1836	-23164	-89	-88	1836	14.0	554	339	34	154406
Capaap:134	Capaap	134	1730	-23269	-182	-187	1730	11.2	591	312	36	175278
Capap:93	Capap	93	2073	-22926	-168	-174	2073	10.0	569	287	40	279034
Capapa:130	Capapa	130	1812	-23187	-117	-128	1812	5.3	569	296	35	131374
Capapp:130	Capapp	130	1784	-23216	-111	-115	1784	8.1	575	253	34	163518
Capp:64	Capp	64	2135	-22864	-154	-158	2135	5.3	555	289	44	305570
Cappa:100	Cappa	100	1950	-23049	-111	-116	1950	12.4	607	276	37	292408
Cappp:100	Cappp	100	1873	-23126	-163	-164	1873	12.8	592	226	39	351168
Capppa:144	Capppa	144	1844	-23155	-85	-88	1844	16.2	591	192	32	174788
Capppp:144	Capppp	144	1788	-23211	-81	-88	1788	9.8	543	180	38	191624
Cp:21	Cp	21	2104	-22895	-317	-317	2104	14.7	525	265	60	691298
Cpa:38	Cpa	38	2065	-22934	-198	-200	2065	11.6	486	212	54	569466
Cpaa:61	Cpaa	61	2069	-22930	-144	-149	2069	9.4	463	203	47	348810
Cpaaa:88	Cpaaa	88	2076	-22923	-82	-84	2076	5.1	454	257	41	192476
Cpaaaa:128	Cpaaaa	128	1769	-23230	-102	-104	1769	13.8	465	324	37	199715
Cpaaap:128	Cpaaap	128	1822	-23177	-67	-72	1822	3.0	468	318	36	106792
Cpaap:88	Cpaap	88	2019	-22980	-231	-235	2019	13.8	514	228	41	322712
Cpaapa:128	Cpaapa	128	1849	-23150	-79	-81	1849	15.3	509	292	36	174504
Cpaapp:128	Cpaapp	128	1827	-23172	-106	-113	1827	10.7	534	253	35	163540
Cpap:61	Cpap	61	2095	-22904	-167	-170	2095	7.3	536	231	44	316565
Cpapa:88	Cpapa	88	1965	-23034	-159	-175	1965	20.7	523	206	37	316842
Cpapp:88	Cpapp	88	2073	-22926	-178	-187	2073	17.6	563	200	41	386116
Cpappd:126	Cpappd	126	1865	-23134	18	17	1865	17.0	551	169	33	206153
Cpappv:126	Cpappv	126	1791	-23208	-140	-150	1791	18.4	504	182	34	196627
Cpp:38	Cpp	38	2061	-22938	-260	-262	2061	12.1	564	274	54	660197
Cppa:63	Cppa	63	1986	-23013	-317	-327	1986	26.0	561	244	47	584102
Cppaa:99	Cppaa	99	1991	-23008	-161	-131	1991	36.6	563	275	40	344596
Cppaaa:146	Cppaaa	146	1854	-23145	-304	-188	1854	30.8	596	256	31	186270
Cppaap:146	Cppaap	146	1869	-23130	-12	-15	1869	32.8	558	292	30	136543
Cppap:99	Cppap	99	1970	-23029	-171	-175	1970	24.9	596	283	41	418656
Cppapa:146	Cppapa	146	2002	-22997	104	102	2002	17.6	608	250	33	193771
Cppapp:146	Cppapp	146	2046	-22953	138	136	2046	23.4	577	300	34	208716
Cppp:63	Cppp	63	2065	-22934	-248	-251	2065	13.8	576	274	46	470235
Cpppa:97	Cpppa	97	2044	-22955	-114	-113	2044	28.4	538	238	39	333305
Cpppaa:148	Cpppaa	148	2065	-22934	164	157	2065	28.1	537	244	32	150900
Cpppap:148	Cpppap	148	2097	-22902	-367	-158	2097	32.3	564	202	28	133170
Cpppp:97	Cpppp	97	2035	-22964	-142	-131	2035	20.3	581	242	42	404942
Cppppa:143	Cppppa	143	1951	-23048	-143	-93	1951	21.8	583	218	31	175635
Cppppp:143	Cppppp	143	1888	-23111	-46	-40	1888	23.0	546	248	35	193010
P3:9	P3	9	1982	-23017	-500	-503	1982	25.5	579	343	61	1153925
D:26	D	26	2036	-22963	-440	-441	2036	23.4	603	327	55	874459
Da:49	Da	49	2037	-22962	-383	-394	2037	15.5	576	342	48	359686
Daa:86	Daa	86	2076	-22923	-335	-341	2076	19.1	601	321	43	235615
Daaa:118	Daaa	118	1943	-23056	-23	-33	1943	21.6	558	390	35	131112
Daap:118	Daap	118	1912	-23087	-121	-127	1912	19.4	592	343	39	170377
Dap:86	Dap	86	2095	-22904	-416	-419	2095	21.1	591	372	42	217924
Dapa:122	Dapa	122	1984	-23015	-58	-61	1984	28.1	600	390	36	177300
Dapp:122	Dapp	122	1926	-23073	-30	-30	1926	24.5	631	321	37	190235
Dp:49	Dp	49	1914	-23085	-511	-516	1914	28.3	607	297	48	437689
Dpa:85	Dpa	85	2101	-22898	-266	-279	2101	39.8	563	331	40	167244
Dpaa:121	Dpaa	121	1858	-23142	-102	-109	1858	36.9	559	340	33	86301
Dpap:121	Dpap	121	1955	-23044	18	15	1955	38.1	597	310	35	107275
Dpp:85	Dpp	85	2081	-22918	-432	-441	2081	28.0	587	327	43	226903
Dppa:117	Dppa	117	1920	-23079	-124	-134	1920	30.0	583	321	38	147903
Dppp:117	Dppp	117	1913	-23086	-78	-81	1913	28.1	547	365	34	105011
P4:26	P4	26	1960	-23039	-408	-419	1960	28.8	575	388	52	724322
Z2:73	Z2	73	1967	-23032	-197	-203	1967	41.7	536	366	40	173574
Z3:73	Z3	73	1962	-23037	-238	-246	1962	27.5	548	392	41	206572
