# Supplementary material for: Quantitative Differences in Nuclear β-catenin and TCF Pattern Embryonic Cells in C. elegans
Source: PLoS Genet. 2015 Oct 21;11(10):e1005585. doi: 10.1371/journal.pgen.1005585 (PMC4619327; doi:10.1371/journal.pgen.1005585)
Supplement: S1 Data — For each cell analyzed, birth time is given in column 3 and the average nuclear reporter intensity over the lifetime of the cell (corrected for background) is given in column 7 (“blot”). For information on each embryo’s strain information and experimental conditions, refer to S2 Table. (ZIP) [file pgen.1005585.s005.zip › CAs/CA20120412_poptop_L3.csv]

cellTime	cell	time	none	global	local	blot	cross	z	x	y	size	gweight
ABa:1	ABa	1	1867	-23132	-225	-225	1867	38.2	181	252	82	688006
ABal:5	ABal	5	1900	-23099	-233	-233	1900	36.8	152	222	73	939907
ABala:14	ABala	14	1955	-23044	-242	-242	1955	33.2	121	271	66	597991
ABalaa:27	ABalaa	27	1980	-23019	-256	-256	1980	29.2	101	247	58	695410
ABalaaa:45	ABalaaa	45	1944	-23055	-198	-199	1944	40.2	93	230	48	735915
ABalaaaa:68	ABalaaaa	68	2022	-22977	-63	-61	2022	33.1	96	249	42	622360
ABalaaaal:99	ABalaaaal	99	2216	-22783	101	122	2216	39.8	116	211	36	381586
ABalaaaala:135	ABalaaaala	135	2276	-22723	35	224	2276	34.6	115	203	30	227908
ABalaaaalp:135	ABalaaaalp	135	2325	-22675	-32	87	2325	31.6	142	174	31	247523
ABalaaaar:99	ABalaaaar	99	2233	-22766	128	151	2233	36.7	94	266	36	456655
ABalaaaarl:136	ABalaaaarl	136	2110	-22889	60	102	2110	35.8	98	245	30	228879
ABalaaaarr:136	ABalaaaarr	136	2151	-22848	182	211	2151	35.6	101	296	30	242777
ABalaaap:68	ABalaaap	68	1988	-23011	-18	-20	1988	43.3	114	273	44	547859
ABalaaapa:94	ABalaaapa	94	2143	-22856	71	75	2143	44.8	92	267	37	440612
ABalaaapal:128	ABalaaapal	128	2105	-22894	-47	52	2105	41.2	108	213	32	259222
ABalaaapar:128	ABalaaapar	128	2096	-22903	89	129	2096	42.5	89	256	31	255770
ABalaaapp:94	ABalaaapp	94	2127	-22872	51	55	2127	47.0	120	296	36	344483
ABalaaappl:127	ABalaaappl	127	2187	-22812	210	224	2187	42.4	96	298	30	221146
ABalaaappr:127	ABalaaappr	127	2152	-22848	106	164	2152	41.1	124	328	31	232597
ABalaap:45	ABalaap	45	1962	-23037	-157	-159	1962	30.6	145	201	47	722291
ABalaapa:68	ABalaapa	68	1993	-23006	-40	-40	1993	36.0	145	277	41	464736
ABalaapaa:96	ABalaapaa	96	2260	-22739	180	194	2260	36.6	121	326	36	389688
ABalaapaaa:134	ABalaapaaa	134	2269	-22731	263	313	2269	30.4	121	322	30	233948
ABalaapaap:134	ABalaapaap	134	2201	-22798	132	166	2201	28.6	156	348	31	237917
ABalaapap:96	ABalaapap	96	2170	-22829	78	97	2170	36.9	151	356	35	334255
ABalaapapa:134	ABalaapapa	134	2235	-22764	204	242	2235	31.7	153	374	29	195257
ABalaapapp:134	ABalaapapp	134	2285	-22714	151	241	2285	31.8	184	376	33	228816
ABalaapp:68	ABalaapp	68	1981	-23018	-80	-82	1981	38.6	200	287	41	370483
ABalaappa:94	ABalaappa	94	2206	-22793	145	158	2206	44.6	137	345	35	367609
ABalaappaa:132	ABalaappaa	132	2480	-22519	392	463	2480	36.0	130	353	30	241155
ABalaappap:132	ABalaappap	132	2393	-22606	324	358	2393	36.9	161	348	30	191799
ABalaappp:94	ABalaappp	94	2190	-22809	57	73	2190	48.1	166	335	36	275727
ABalaapppa:127	ABalaapppa	127	2222	-22777	193	203	2222	45.4	137	353	32	217878
ABalaapppp:127	ABalaapppp	127	2090	-22909	-102	-9	2090	47.5	169	367	33	184993
ABalap:27	ABalap	27	2012	-22987	-213	-214	2012	43.0	138	311	58	546707
ABalapa:45	ABalapa	45	2018	-22981	-161	-161	2018	43.6	108	303	48	690512
ABalapaa:66	ABalapaa	66	2079	-22920	5	3	2079	49.1	116	289	42	450158
ABalapaaa:93	ABalapaaa	93	2254	-22745	160	171	2254	50.2	121	227	35	296357
ABalapaaaa:130	ABalapaaaa	130	2358	-22641	343	363	2358	47.3	101	230	30	203436
ABalapaaap:130	ABalapaaap	130	2105	-22894	-38	60	2105	50.4	124	212	31	183269
ABalapaap:93	ABalapaap	93	2291	-22708	-14	54	2291	49.1	156	193	35	280630
ABalapaapa:128	ABalapaapa	128	2529	-22470	268	321	2529	47.7	127	183	30	188507
ABalapaapp:128	ABalapaapp	128	2354	-22645	-427	-98	2354	46.7	162	177	31	171637
ABalapap:66	ABalapap	66	2100	-22899	-1	15	2100	50.5	167	333	41	377353
ABalapapa:91	ABalapapa	91	2291	-22708	181	184	2291	54.6	165	229	35	245114
ABalapapaa:126	ABalapapaa	126	2672	-22328	541	621	2672	55.6	137	255	30	154023
ABalapapap:126	ABalapapap	126	2541	-22458	447	479	2541	54.9	157	231	32	152640
ABalapapp:91	ABalapapp	91	2369	-22630	152	171	2369	52.0	214	211	37	259140
ABalapappa:122	ABalapappa	122	4413	-20586	2103	2140	4413	50.1	190	196	32	168073
ABalapappp:122	ABalapappp	122	4690	-20309	2186	2219	4690	52.4	241	200	30	129523
ABalapp:45	ABalapp	45	1989	-23010	-115	-116	1989	41.1	192	270	49	543232
ABalappa:66	ABalappa	66	1987	-23012	-58	-60	1987	45.2	176	273	41	352827
ABalappaa:94	ABalappaa	94	2232	-22767	165	168	2232	50.4	133	261	34	248060
ABalappaaa:136	ABalappaaa	136	2187	-22812	191	227	2187	47.2	91	268	29	192948
ABalappaap:136	ABalappaap	136	2152	-22847	80	141	2152	50.1	117	265	31	165197
ABalappap:94	ABalappap	94	2100	-22899	-43	-15	2100	51.3	169	277	36	247782
ABalappapa:128	ABalappapa	128	2085	-22914	-35	30	2085	48.0	114	320	30	175806
ABalappapp:128	ABalappapp	128	2086	-22913	-136	4	2086	51.4	142	341	32	163483
ABalappp:66	ABalappp	66	2056	-22943	-12	-14	2056	45.5	247	284	43	367608
ABalapppa:90	ABalapppa	90	2620	-22379	396	437	2620	50.5	203	305	37	260640
ABalapppaa:122	ABalapppaa	122	4115	-20884	1794	1834	4115	51.4	145	301	31	165249
ABalapppap:122	ABalapppap	122	3824	-21175	1339	1471	3824	53.8	180	318	33	164566
ABalapppp:90	ABalapppp	90	2598	-22401	332	356	2598	49.6	257	326	37	237802
ABalappppa:123	ABalappppa	123	5293	-19706	2767	2789	5293	50.1	206	348	32	153077
ABalappppp:123	ABalappppp	123	5594	-19405	2917	2995	5594	50.4	259	357	33	163954
ABalp:14	ABalp	14	1989	-23010	-182	-183	1989	36.3	200	178	63	433550
ABalpa:27	ABalpa	27	2010	-22989	-184	-184	2010	40.1	145	178	57	553642
ABalpaa:45	ABalpaa	45	2030	-22969	-91	-91	2030	46.9	145	181	49	587485
ABalpaaa:65	ABalpaaa	65	2301	-22698	132	127	2301	36.5	101	206	42	579360
ABalpaaaa:93	ABalpaaaa	93	2977	-22022	713	722	2977	25.0	120	248	38	539061
ABalpaaaaa:131	ABalpaaaaa	131	2810	-22189	624	650	2810	21.5	147	235	34	327299
ABalpaaaap:131	ABalpaaaap	131	3067	-21932	643	711	3067	19.5	188	241	32	281204
ABalpaaap:93	ABalpaaap	93	2909	-22090	588	622	2909	24.8	153	217	37	421707
ABalpaaapa:128	ABalpaaapa	128	2646	-22353	396	422	2646	28.3	192	224	31	242838
ABalpaaapp:128	ABalpaaapp	128	2606	-22393	433	466	2606	30.8	225	224	32	209913
ABalpaap:65	ABalpaap	65	2160	-22839	58	66	2160	44.7	149	194	44	465608
ABalpaapa:89	ABalpaapa	89	2607	-22392	353	358	2607	36.4	117	206	39	432005
ABalpaapaa:118	ABalpaapaa	118	2767	-22232	658	686	2767	30.6	114	248	33	354317
ABalpaapap:118	ABalpaapap	118	2503	-22496	333	363	2503	30.4	152	222	36	353887
ABalpaapapa:150	ABalpaapapa	150	2612	-22388	579	553	2612	31.0	144	236	30	203451
ABalpaapapp:150	ABalpaapapp	150	2405	-22595	372	391	2405	35.0	188	224	30	169168
ABalpaapp:89	ABalpaapp	89	2806	-22193	354	449	2806	35.3	166	180	38	410340
ABalpaappa:125	ABalpaappa	125	2842	-22157	666	691	2842	27.2	145	186	32	308787
ABalpaappp:125	ABalpaappp	125	2951	-22048	566	674	2951	30.5	184	178	30	230593
ABalpap:45	ABalpap	45	2020	-22979	-153	-153	2020	38.0	218	132	50	667990
ABalpapa:65	ABalpapa	65	2212	-22787	26	27	2212	30.7	149	160	45	586351
ABalpapaa:90	ABalpapaa	90	2944	-22055	472	520	2944	24.8	168	181	37	400949
ABalpapaaa:125	ABalpapaaa	125	2750	-22249	452	488	2750	21.0	178	197	33	276710
ABalpapaap:125	ABalpapaap	125	2675	-22324	361	400	2675	26.4	219	182	30	168803
ABalpapap:90	ABalpapap	90	2721	-22278	257	277	2721	21.8	211	182	40	388777
ABalpapapa:125	ABalpapapa	125	2726	-22273	298	333	2726	20.6	238	159	35	244507
ABalpapapp:125	ABalpapapp	125	2651	-22348	267	312	2651	20.1	282	156	34	210210
ABalpapp:65	ABalpapp	65	2202	-22797	52	55	2202	29.8	226	146	46	474090
ABalpappa:88	ABalpappa	88	2659	-22340	391	397	2659	22.8	227	216	40	310279
ABalpappaa:117	ABalpappaa	117	3448	-21551	1114	1141	3448	20.9	216	219	31	221642
ABalpappap:117	ABalpappap	117	2936	-22064	570	665	2936	23.7	253	209	34	214892
ABalpappp:88	ABalpappp	88	2669	-22330	306	311	2669	22.0	282	186	41	300765
ABalpapppa:119	ABalpapppa	119	3368	-21631	1090	1127	3368	22.6	278	218	33	193023
ABalpapppp:119	ABalpapppp	119	2976	-22023	594	642	2976	28.7	306	203	35	180964
ABalpp:27	ABalpp	27	2005	-22994	-200	-204	2005	51.6	252	171	58	409093
ABalppa:45	ABalppa	45	2033	-22966	-146	-146	2033	53.8	230	152	48	462296
ABalppaa:67	ABalppaa	67	2911	-22088	694	697	2911	45.8	152	152	41	454988
ABalppaaa:95	ABalppaaa	95	4572	-20427	1997	2070	4572	41.8	144	161	34	299726
ABalppaaaa:132	ABalppaaaa	132	5500	-19499	3017	3077	5500	38.6	120	182	28	197298
ABalppaaap:132	ABalppaaap	132	4059	-20940	1317	1556	4059	38.1	148	165	32	213238
ABalppaap:95	ABalppaap	95	4701	-20298	1968	2061	4701	38.0	185	135	35	309204
ABalppaapa:131	ABalppaapa	131	5584	-19415	2690	2928	5584	35.8	161	135	30	227947
ABalppaapp:131	ABalppaapp	131	4597	-20402	1730	2033	4597	36.0	190	126	33	260914
ABalppap:67	ABalppap	67	2468	-22531	274	287	2468	43.6	209	159	44	396431
ABalppapa:91	ABalppapa	91	3981	-21018	1409	1437	3981	29.8	202	155	37	362784
ABalppapaa:124	ABalppapaa	124	4403	-20596	1783	1885	4403	28.8	178	146	31	245663
ABalppapap:124	ABalppapap	124	3894	-21105	1313	1429	3894	26.8	211	138	32	231037
ABalppapp:91	ABalppapp	91	3324	-21675	901	930	3324	28.9	254	156	40	322676
ABalppappa:122	ABalppappa	122	3540	-21459	1006	1126	3540	29.0	238	145	33	230458
ABalppappp:122	ABalppappp	122	3307	-21692	866	937	3307	25.8	279	140	35	232329
ABalppp:45	ABalppp	45	2030	-22969	-126	-127	2030	44.3	306	134	48	488451
ABalpppa:66	ABalpppa	66	2735	-22264	576	574	2735	41.0	243	175	42	339652
ABalpppaa:91	ABalpppaa	91	5193	-19806	2444	2537	5193	46.0	186	167	35	274492
ABalpppaaa:128	ABalpppaaa	128	6059	-18941	3008	3204	6059	43.5	165	142	30	204184
ABalpppaap:128	ABalpppaap	128	6127	-18872	2093	2825	6127	50.2	178	146	30	164922
ABalpppap:91	ABalpppap	91	4865	-20134	1966	2180	4865	45.9	225	148	36	289200
ABalpppapa:125	ABalpppapa	125	5375	-19624	2348	2584	5375	43.2	202	125	32	233972
ABalpppapp:125	ABalpppapp	125	5074	-19925	519	1628	5074	49.3	219	120	32	188521
ABalpppp:66	ABalpppp	66	2495	-22504	347	348	2495	43.4	300	148	44	373981
ABalppppa:89	ABalppppa	89	6617	-18382	3712	3763	6617	47.3	260	149	36	234202
ABalppppaa:121	ABalppppaa	121	15765	-9234	10541	11040	15765	49.9	223	157	30	151392
ABalppppap:121	ABalppppap	121	15092	-9908	9005	9819	15092	52.7	249	140	32	168222
ABalppppp:89	ABalppppp	89	5720	-19279	2977	3003	5720	44.7	314	136	38	268914
ABalpppppa:118	ABalpppppa	118	19243	-5756	13698	14143	19243	48.1	271	118	32	183169
ABalpppppp:118	ABalpppppp	118	17022	-7977	10510	11357	17022	48.9	312	134	36	201747
ABar:5	ABar	5	1868	-23131	-272	-272	1868	32.7	235	369	77	922232
ABara:14	ABara	14	1989	-23010	-139	-140	1989	25.0	232	336	64	333384
ABaraa:26	ABaraa	26	2024	-22975	-150	-151	2024	22.7	183	296	57	383263
ABaraaa:45	ABaraaa	45	2009	-22990	-134	-134	2009	26.6	117	292	50	770319
ABaraaaa:67	ABaraaaa	67	2087	-22912	-19	-19	2087	29.1	108	291	41	565647
ABaraaaaa:100	ABaraaaaa	100	2305	-22694	184	208	2305	32.1	111	291	35	409172
ABaraaaaaa:136	ABaraaaaaa	136	2196	-22803	231	272	2196	28.4	108	280	30	235275
ABaraaaaap:136	ABaraaaaap	136	2213	-22786	140	192	2213	28.8	140	306	30	223983
ABaraaaap:100	ABaraaaap	100	2294	-22705	184	199	2294	34.8	151	284	33	273939
ABaraaaapa:138	ABaraaaapa	138	2282	-22717	224	251	2282	35.5	130	286	29	182102
ABaraaaapp:138	ABaraaaapp	138	2283	-22716	189	202	2283	42.2	160	274	28	138512
ABaraaap:67	ABaraaap	67	2043	-22956	-10	-12	2043	31.6	150	332	44	494619
ABaraaapa:92	ABaraaapa	92	2249	-22750	70	80	2249	28.5	141	322	39	438168
ABaraaapaa:122	ABaraaapaa	122	2260	-22739	241	261	2260	25.7	135	285	33	294234
ABaraaapap:122	ABaraaapap	122	2204	-22795	169	174	2204	28.2	173	284	34	249670
ABaraaapp:92	ABaraaapp	92	2243	-22756	122	131	2243	26.5	180	348	38	382777
ABaraaappa:130	ABaraaappa	130	2259	-22740	214	233	2259	24.1	158	323	31	234588
ABaraaappp:130	ABaraaappp	130	2337	-22662	132	206	2337	23.4	198	331	31	219464
ABaraap:45	ABaraap	45	2043	-22956	-67	-68	2043	23.1	197	278	49	462327
ABaraapa:66	ABaraapa	66	2037	-22962	-134	-136	2037	21.7	153	282	45	552068
ABaraapaa:92	ABaraapaa	92	2361	-22638	130	139	2361	27.2	154	257	36	362598
ABaraapaaa:124	ABaraapaaa	124	2423	-22576	332	373	2423	35.4	135	250	31	249011
ABaraapaap:124	ABaraapaap	124	2297	-22702	269	273	2297	36.8	175	256	30	179076
ABaraapap:92	ABaraapap	92	2234	-22765	100	104	2234	29.2	203	246	37	280497
ABaraapapa:126	ABaraapapa	126	2234	-22765	172	207	2234	37.3	212	232	32	202708
ABaraapapp:126	ABaraapapp	126	2243	-22757	176	204	2243	38.5	246	240	30	161601
ABaraapp:66	ABaraapp	66	2071	-22929	-93	-97	2071	20.3	216	275	45	392043
ABaraappa:92	ABaraappa	92	2354	-22645	254	253	2354	29.9	213	285	36	229065
ABaraappaa:126	ABaraappaa	126	2481	-22518	407	445	2481	38.2	170	304	30	175683
ABaraappap:126	ABaraappap	126	2443	-22556	399	430	2443	38.1	202	289	32	174757
ABaraappp:92	ABaraappp	92	2274	-22725	156	164	2274	26.0	262	273	38	257385
ABaraapppa:127	ABaraapppa	127	2371	-22629	298	332	2371	33.6	228	285	33	193118
ABaraapppp:127	ABaraapppp	127	2737	-22262	331	399	2737	34.6	267	289	30	140802
ABarap:26	ABarap	26	2033	-22966	-114	-115	2033	27.2	245	360	56	363040
ABarapa:44	ABarapa	44	2013	-22986	-146	-146	2013	28.3	182	362	50	643287
ABarapaa:65	ABarapaa	65	2054	-22945	-84	-92	2054	25.7	173	356	43	443020
ABarapaaa:91	ABarapaaa	91	2489	-22510	205	209	2489	20.3	171	312	38	429729
ABarapaaaa:128	ABarapaaaa	128	2470	-22529	278	321	2470	19.8	182	280	33	286949
ABarapaaap:128	ABarapaaap	128	2418	-22581	204	254	2418	20.3	202	304	31	222923
ABarapaap:91	ABarapaap	91	2441	-22558	206	210	2441	21.0	211	302	37	296088
ABarapaapa:122	ABarapaapa	122	2388	-22611	203	231	2388	23.5	201	258	30	209263
ABarapaapp:122	ABarapaapp	122	2267	-22732	204	238	2267	26.3	230	277	35	245224
ABarapap:65	ABarapap	65	2042	-22957	-122	-129	2042	23.9	233	362	44	348507
ABarapapa:89	ABarapapa	89	2424	-22575	53	40	2424	20.3	222	342	38	299979
ABarapapaa:121	ABarapapaa	121	2412	-22587	241	264	2412	21.0	222	320	33	232851
ABarapapap:121	ABarapapap	121	2386	-22613	268	290	2386	22.6	259	309	31	168417
ABarapapp:89	ABarapapp	89	2290	-22709	50	50	2290	21.5	268	318	38	234815
ABarapappa:120	ABarapappa	120	2346	-22653	219	227	2346	20.3	254	267	33	226837
ABarapappp:120	ABarapappp	120	2238	-22761	62	113	2238	22.8	293	277	35	187575
ABarapp:44	ABarapp	44	2021	-22978	-132	-133	2021	22.1	264	348	50	377377
ABarappa:65	ABarappa	65	2087	-22912	-76	-80	2087	22.2	283	358	44	305341
ABarappaa:93	ABarappaa	93	2402	-22597	137	146	2402	22.6	265	355	36	227188
ABarappaaa:129	ABarappaaa	129	2386	-22613	99	105	2386	19.6	256	334	30	148020
ABarappaap:129	ABarappaap	129	2495	-22504	157	186	2495	20.1	295	323	30	128406
ABarappap:93	ABarappap	93	2359	-22640	17	33	2359	22.8	302	367	37	224247
ABarappapa:127	ABarappapa	127	2439	-22560	113	150	2439	19.9	281	375	37	229609
ABarappapp:127	ABarappapp	127	2596	-22403	191	243	2596	20.0	323	350	34	164024
ABarappp:65	ABarappp	65	2039	-22960	-37	-38	2039	29.2	325	359	42	260700
ABarapppa:90	ABarapppa	90	2466	-22534	292	308	2466	30.5	231	376	39	290418
ABarapppaa:124	ABarapppaa	124	2844	-22155	662	701	2844	26.2	193	366	32	204981
ABarapppap:124	ABarapppap	124	2846	-22153	558	605	2846	22.9	230	357	32	198438
ABarapppp:90	ABarapppp	90	2405	-22594	175	195	2405	31.5	283	386	36	218159
ABarappppa:122	ABarappppa	122	2649	-22350	412	476	2649	23.8	246	376	32	173010
ABarappppp:122	ABarappppp	122	2761	-22239	478	542	2761	26.5	288	378	33	156792
ABarp:14	ABarp	14	1980	-23019	-249	-249	1980	43.6	315	371	66	446343
ABarpa:26	ABarpa	26	2031	-22968	-196	-197	2031	46.3	237	392	58	442244
ABarpaa:44	ABarpaa	44	2083	-22917	-93	-94	2083	46.5	170	372	50	559347
ABarpaaa:64	ABarpaaa	64	2687	-22312	536	534	2687	47.0	171	370	42	393292
ABarpaaaa:95	ABarpaaaa	95	3560	-21439	1113	1176	3560	57.7	177	277	34	186634
ABarpaaaaa:130	ABarpaaaaa	130	3438	-21561	989	1073	3438	57.6	156	285	29	100002
ABarpaaaap:130	ABarpaaaap	130	3238	-21761	885	929	3238	59.6	193	264	29	93638
ABarpaaap:95	ABarpaaap	95	3627	-21372	1192	1272	3627	58.2	223	272	34	166364
ABarpaaapa:134	ABarpaaapa	134	3094	-21905	747	859	3094	57.4	206	290	30	105621
ABarpaaapp:134	ABarpaaapp	134	3803	-21196	1301	1410	3803	59.5	233	276	27	84680
ABarpaap:64	ABarpaap	64	2359	-22640	194	199	2359	51.0	218	367	44	346907
ABarpaapa:88	ABarpaapa	88	3301	-21698	975	991	3301	57.2	252	278	37	205542
ABarpaapaa:121	ABarpaapaa	121	3366	-21633	1117	1162	3366	58.2	265	281	30	102102
ABarpaapap:121	ABarpaapap	121	3072	-21927	918	944	3072	58.4	308	282	34	115069
ABarpaapp:88	ABarpaapp	88	3102	-21897	685	742	3102	56.4	312	308	39	225087
ABarpaappa:120	ABarpaappa	120	3689	-21310	1363	1362	3689	58.5	332	320	33	115426
ABarpaappp:120	ABarpaappp	120	3700	-21299	1469	1474	3700	59.0	375	285	34	114214
ABarpap:44	ABarpap	44	2028	-22971	-105	-107	2028	43.0	250	332	49	444503
ABarpapa:65	ABarpapa	65	2359	-22640	241	242	2359	40.2	229	348	42	314883
ABarpapaa:90	ABarpapaa	90	3501	-21498	1116	1147	3501	56.6	184	329	37	233412
ABarpapaaa:125	ABarpapaaa	125	3590	-21409	1016	1140	3590	59.5	183	317	31	115889
ABarpapaap:125	ABarpapaap	125	3484	-21515	861	963	3484	58.8	222	345	30	92422
ABarpapap:90	ABarpapap	90	3388	-21611	962	1014	3388	57.3	242	330	35	182260
ABarpapapa:127	ABarpapapa	127	3899	-21100	1315	1409	3899	58.4	245	325	30	91468
ABarpapapp:127	ABarpapapp	127	3918	-21081	1501	1538	3918	59.0	282	328	30	92009
ABarpapp:65	ABarpapp	65	2302	-22697	156	171	2302	46.2	292	348	43	313629
ABarpappa:90	ABarpappa	90	4103	-20896	1522	1588	4103	58.0	267	364	35	202254
ABarpappaa:128	ABarpappaa	128	5774	-19225	2750	2874	5774	60.1	248	381	31	126760
ABarpappap:128	ABarpappap	128	4617	-20382	1203	1648	4617	56.8	279	371	32	114946
ABarpappp:90	ABarpappp	90	3653	-21346	868	1107	3653	53.5	304	360	37	217523
ABarpapppa:124	ABarpapppa	124	7054	-17945	3239	3479	7054	55.4	304	371	31	113373
ABarpapppp:124	ABarpapppp	124	6170	-18829	2499	2689	6170	56.3	328	397	33	128446
ABarpp:26	ABarpp	26	2013	-22986	-211	-213	2013	44.9	352	387	58	422537
ABarppa:46	ABarppa	46	2148	-22851	-43	-43	2148	52.3	281	399	50	478276
ABarppaa:66	ABarppaa	66	3055	-21944	724	733	3055	56.7	286	360	44	303602
ABarppaaa:93	ABarppaaa	93	5177	-19822	2644	2645	5177	58.5	348	264	35	155095
ABarppaaaa:130	ABarppaaaa	130	4943	-20056	2436	2467	4943	60.2	348	237	30	80604
ABarppaaap:130	ABarppaaap	130	4483	-20516	1889	2014	4483	58.5	386	208	31	75709
ABarppaap:93	ABarppaap	93	4814	-20185	2133	2260	4814	57.8	387	232	37	180342
ABarppaapa:129	ABarppaapa	129	4009	-20990	1572	1654	4009	59.5	419	228	34	99382
ABarppaapp:129	ABarppaapp	129	5421	-19578	2809	2888	5421	59.2	466	215	30	83259
ABarppap:66	ABarppap	66	3208	-21791	903	916	3208	54.5	347	327	43	297450
ABarppapa:95	ABarppapa	95	6472	-18527	3751	3787	6472	57.6	434	211	37	180908
ABarppapaa:138	ABarppapaa	138	8701	-16298	5781	5822	8701	60.0	424	166	32	92297
ABarppapap:138	ABarppapap	138	9214	-15786	6235	6329	9214	55.9	479	166	33	122594
ABarppapp:95	ABarppapp	95	6624	-18375	3899	3936	6624	56.2	498	214	38	202052
ABarppappa:134	ABarppappa	134	9698	-15301	6309	6351	9698	57.2	506	201	31	94745
ABarppappp:134	ABarppappp	134	11165	-13834	6167	6768	11165	48.7	560	213	31	118267
ABarppp:46	ABarppp	46	2096	-22903	-52	-52	2096	43.0	351	356	50	425148
ABarpppa:66	ABarpppa	66	3115	-21884	852	861	3115	47.0	346	354	42	267359
ABarpppaa:91	ABarpppaa	91	6503	-18496	3543	3647	6503	55.4	346	357	36	185642
ABarpppaaa:128	ABarpppaaa	128	10347	-14652	3647	4674	10347	50.8	359	388	29	108646
ABarpppaap:128	ABarpppaap	128	7024	-17975	2839	3103	7024	58.3	368	383	33	112856
ABarpppap:91	ABarpppap	91	6440	-18559	3250	3455	6440	56.0	393	362	39	223592
ABarpppapa:125	ABarpppapa	125	6255	-18744	3180	3306	6255	58.6	399	364	33	103582
ABarpppapp:125	ABarpppapp	125	7363	-17636	3913	4023	7363	58.1	447	372	31	102754
ABarpppp:66	ABarpppp	66	3160	-21839	938	936	3160	46.0	423	345	44	311635
ABarppppa:94	ABarppppa	94	7653	-17346	4465	4688	7653	50.1	418	373	38	239702
ABarppppaa:131	ABarppppaa	131	10878	-14121	7154	7194	10878	53.3	399	403	31	106038
ABarppppap:131	ABarppppap	131	10051	-14948	6390	6605	10051	52.6	447	397	32	117429
ABarppppp:94	ABarppppp	94	7838	-17161	4910	4925	7838	50.2	483	361	38	238230
ABarpppppa:133	ABarpppppa	133	12570	-12429	8024	8316	12570	53.8	479	376	31	114899
ABarpppppp:133	ABarpppppp	133	12557	-12442	8618	8654	12557	49.1	545	357	33	150945
ABp:1	ABp	1	1874	-23125	-300	-300	1874	41.0	360	354	84	731927
ABpl:5	ABpl	5	1918	-23081	-300	-300	1918	48.6	321	263	74	790149
ABpla:14	ABpla	14	1946	-23053	-248	-249	1946	50.3	233	268	64	408860
ABplaa:26	ABplaa	26	2006	-22993	-201	-204	2006	52.7	192	277	57	396136
ABplaaa:44	ABplaaa	44	1972	-23027	-217	-217	1972	54.9	164	286	50	513039
ABplaaaa:65	ABplaaaa	65	2018	-22981	-82	-80	2018	55.4	155	248	44	421430
ABplaaaaa:91	ABplaaaaa	91	2346	-22653	149	161	2346	55.7	198	190	36	270985
ABplaaaaaa:130	ABplaaaaaa	130	2161	-22838	-11	67	2161	59.0	176	232	30	137841
ABplaaaaap:130	ABplaaaaap	130	2201	-22798	-65	22	2201	58.8	215	223	30	119849
ABplaaaap:91	ABplaaaap	91	2273	-22726	59	77	2273	57.8	240	203	36	240452
ABplaaaapa:128	ABplaaaapa	128	2286	-22713	228	266	2286	59.1	246	241	30	130658
ABplaaaapp:128	ABplaaaapp	128	2363	-22636	239	251	2363	59.3	289	231	30	123701
ABplaaap:65	ABplaaap	65	2040	-22959	-48	-56	2040	55.9	223	279	43	383191
ABplaaapa:92	ABplaaapa	92	2545	-22454	304	306	2545	58.5	271	210	34	203251
ABplaaapaa:132	ABplaaapaa	132	3708	-21291	1127	1175	3708	60.3	254	198	27	113705
ABplaaapap:132	ABplaaapap	132	3188	-21811	576	622	3188	59.3	288	189	31	118172
ABplaaapp:92	ABplaaapp	92	2536	-22463	314	320	2536	57.2	319	212	38	260684
ABplaaappa:130	ABplaaappa	130	5196	-19803	1454	1523	5196	58.9	322	164	30	131419
ABplaaappp:130	ABplaaappp	130	5728	-19271	1375	1962	5728	58.2	350	191	32	138322
ABplaap:44	ABplaap	44	2001	-22998	-108	-109	2001	50.6	240	229	51	517065
ABplaapa:64	ABplaapa	64	2119	-22880	11	12	2119	54.8	207	208	44	409560
ABplaapaa:90	ABplaapaa	90	2670	-22329	86	176	2670	54.0	224	146	39	346455
ABplaapaaa:125	ABplaapaaa	125	2709	-22290	274	378	2709	57.8	180	186	30	155478
ABplaapaap:125	ABplaapaap	125	2914	-22085	-564	-325	2914	58.3	218	177	34	172562
ABplaapap:90	ABplaapap	90	2561	-22438	50	100	2561	57.3	287	156	37	280896
ABplaapapa:125	ABplaapapa	125	3657	-21342	-465	114	3657	58.3	253	157	31	146619
ABplaapapp:125	ABplaapapp	125	3578	-21421	-620	-163	3578	56.3	295	159	33	168210
ABplaapp:64	ABplaapp	64	2097	-22902	9	8	2097	53.0	286	205	45	409594
ABplaappa:89	ABplaappa	89	4851	-20148	2047	2123	4851	54.9	329	131	37	304278
ABplaappaa:128	ABplaappaa	128	13663	-11337	7823	8513	13663	55.3	282	110	29	160116
ABplaappap:128	ABplaappap	128	10212	-14787	5714	6318	10212	54.1	326	111	32	162969
ABplaappp:89	ABplaappp	89	4189	-20810	1704	1724	4189	50.5	374	127	40	363405
ABplaapppa:124	ABplaapppa	124	12258	-12741	8630	8733	12258	52.2	370	111	34	203045
ABplaapppp:124	ABplaapppp	124	12782	-12217	9527	9530	12782	46.9	408	112	33	214358
ABplap:26	ABplap	26	2020	-22979	-159	-160	2020	51.9	295	294	56	349555
ABplapa:44	ABplapa	44	2040	-22959	-95	-95	2040	54.5	257	309	49	469979
ABplapaa:65	ABplapaa	65	2011	-22988	-117	-124	2011	57.5	275	258	42	319180
ABplapaaa:93	ABplapaaa	93	2363	-22636	21	32	2363	58.4	348	169	36	219551
ABplapaaaa:128	ABplapaaaa	128	3529	-21470	-237	-94	3529	56.3	355	151	30	123892
ABplapaaap:128	ABplapaaap	128	2259	-22740	-232	-132	2259	54.8	389	163	31	122087
ABplapaap:93	ABplapaap	93	2204	-22795	-79	-15	2204	55.9	409	161	36	228766
ABplapaapa:136	ABplapaapa	136	3183	-21816	440	743	3183	55.7	409	143	30	127386
ABplapaapp:136	ABplapaapp	136	2604	-22395	399	430	2604	52.0	449	133	31	147140
ABplapap:65	ABplapap	65	2021	-22978	-114	-112	2021	56.2	348	262	45	361075
ABplapapa:90	ABplapapa	90	4810	-20189	2304	2327	4810	55.2	446	163	39	286354
ABplapapaa:124	ABplapapaa	124	14339	-10660	9730	10146	14339	52.4	524	174	32	156200
ABplapapap:124	ABplapapap	124	15522	-9477	9314	10730	15522	47.5	554	175	32	178145
ABplapapp:90	ABplapapp	90	4841	-20158	2336	2353	4841	51.3	504	180	39	296903
ABplapappa:122	ABplapappa	122	17187	-7812	11586	12903	17187	44.2	567	196	34	203198
ABplapappp:122	ABplapappp	122	16461	-8538	11791	12447	16461	36.8	571	194	34	210042
ABplapp:44	ABplapp	44	1986	-23013	-149	-152	1986	53.5	328	243	51	496154
ABplappa:64	ABplappa	64	2106	-22893	6	6	2106	54.7	357	190	44	378055
ABplappaa:91	ABplappaa	91	2874	-22125	518	547	2874	47.4	427	117	37	331278
ABplappaaa:126	ABplappaaa	126	2941	-22058	659	751	2941	45.1	447	115	33	181742
ABplappaap:126	ABplappaap	126	3378	-21621	799	863	3378	40.9	490	130	33	192840
ABplappap:91	ABplappap	91	2942	-22057	404	488	2942	45.9	482	138	39	349585
ABplappapa:126	ABplappapa	126	2920	-22079	389	591	2920	49.3	494	145	33	179582
ABplappapp:126	ABplappapp	126	3181	-21818	-88	260	3181	41.2	530	154	33	181417
ABplappp:64	ABplappp	64	2139	-22860	29	29	2139	54.9	440	183	44	394743
ABplapppa:94	ABplapppa	94	5105	-19894	2244	2343	5105	37.7	510	139	37	339171
ABplapppaa:134	ABplapppaa	134	8440	-16559	4981	5232	8440	33.0	499	145	32	171626
ABplapppap:134	ABplapppap	134	7673	-17326	3843	4046	7673	28.9	522	173	30	135753
ABplapppp:94	ABplapppp	94	4621	-20378	1997	2037	4621	38.5	545	166	37	320877
ABplappppa:132	ABplappppa	132	11059	-13940	6263	6509	11059	28.8	555	191	30	158463
ABplappppp:132	ABplappppp	132	9256	-15743	5581	5586	9256	22.4	535	217	31	146544
ABplp:14	ABplp	14	1938	-23061	-229	-229	1938	47.8	364	170	62	363085
ABplpa:27	ABplpa	27	2052	-22947	-110	-111	2052	50.7	335	151	56	367633
ABplpaa:45	ABplpaa	45	2065	-22934	-177	-178	2065	56.4	333	142	49	441141
ABplpaaa:66	ABplpaaa	66	2261	-22739	128	129	2261	50.0	239	121	43	414060
ABplpaaaa:92	ABplpaaaa	92	2720	-22279	315	352	2720	36.1	235	124	37	332693
ABplpaaaaa:126	ABplpaaaaa	126	2927	-22073	390	512	2927	34.9	231	142	32	228276
ABplpaaaap:126	ABplpaaaap	126	2729	-22270	198	298	2729	32.3	263	118	34	256130
ABplpaaap:92	ABplpaaap	92	2644	-22355	349	378	2644	36.2	276	101	37	355218
ABplpaaapa:126	ABplpaaapa	126	2731	-22268	271	318	2731	31.0	281	104	32	214246
ABplpaaapp:126	ABplpaaapp	126	2643	-22356	275	393	2643	35.3	306	93	33	202936
ABplpaap:66	ABplpaap	66	2205	-22794	45	50	2205	53.8	299	130	43	384393
ABplpaapa:91	ABplpaapa	91	2749	-22250	295	373	2749	44.3	273	104	37	333684
ABplpaapaa:126	ABplpaapaa	126	3426	-21573	418	595	3426	41.2	238	123	32	221159
ABplpaapap:126	ABplpaapap	126	3045	-21954	496	633	3045	40.1	271	100	33	217993
ABplpaapp:91	ABplpaapp	91	2664	-22335	226	316	2664	41.5	335	97	38	326854
ABplpaappa:125	ABplpaappa	125	3136	-21863	-436	223	3136	43.1	300	97	35	240623
ABplpaappp:125	ABplpaappp	125	2745	-22254	428	474	2745	41.4	343	97	35	245108
ABplpap:45	ABplpap	45	1988	-23011	-120	-120	1988	43.5	407	127	50	518151
ABplpapa:65	ABplpapa	65	2142	-22857	-10	-7	2142	40.3	310	96	42	431502
ABplpapaa:91	ABplpapaa	91	2508	-22491	173	215	2508	25.2	285	132	38	298155
ABplpapaaa:129	ABplpapaaa	129	2669	-22330	305	347	2669	25.3	300	155	30	133130
ABplpapaap:129	ABplpapaap	129	2874	-22125	99	346	2874	30.0	334	160	30	134597
ABplpapap:91	ABplpapap	91	2561	-22438	231	265	2561	25.5	326	124	37	290157
ABplpapapa:127	ABplpapapa	127	2403	-22596	95	131	2403	23.0	342	145	31	151184
ABplpapapp:127	ABplpapapp	127	2548	-22451	-301	-48	2548	23.0	381	152	31	133447
ABplpapp:65	ABplpapp	65	2090	-22909	-37	-28	2090	39.6	383	109	44	408526
ABplpappa:89	ABplpappa	89	2588	-22411	168	174	2588	23.0	350	146	39	272720
ABplpappaa:121	ABplpappaa	121	2643	-22356	216	300	2643	22.1	335	185	37	192016
ABplpappap:121	ABplpappap	121	3628	-21371	845	990	3628	23.6	372	195	29	126131
ABplpappp:89	ABplpappp	89	2761	-22238	186	307	2761	23.3	402	140	38	275677
ABplpapppa:123	ABplpapppa	123	3355	-21644	650	810	3355	21.0	397	196	35	160903
ABplpapppp:123	ABplpapppp	123	3317	-21682	410	782	3317	21.6	431	217	33	126216
ABplpp:27	ABplpp	27	1982	-23017	-218	-218	1982	53.0	428	177	56	345760
ABplppa:45	ABplppa	45	2005	-22994	-208	-210	2005	57.0	409	159	47	363462
ABplppaa:68	ABplppaa	68	2649	-22350	453	452	2649	49.4	349	117	41	336794
ABplppaaa:97	ABplppaaa	97	3250	-21749	692	765	3250	32.9	334	118	36	272810
ABplppaaaa:137	ABplppaaaa	137	3464	-21535	538	616	3464	32.8	312	133	29	114022
ABplppaaap:137	ABplppaaap	137	3480	-21519	912	1088	3480	34.5	341	109	30	160809
ABplppaap:97	ABplppaap	97	3147	-21852	602	703	3147	31.5	381	115	36	249980
ABplppaapa:133	ABplppaapa	133	2880	-22119	590	652	2880	26.8	354	126	31	146620
ABplppaapp:133	ABplppaapp	133	2693	-22306	54	200	2693	27.0	398	127	32	143036
ABplppap:68	ABplppap	68	2477	-22522	316	334	2477	48.3	401	130	40	309770
ABplppapa:97	ABplppapa	97	3478	-21521	853	947	3478	37.3	407	119	36	258946
ABplppapaa:133	ABplppapaa	133	3245	-21754	666	769	3245	33.8	368	115	32	142934
ABplppapap:133	ABplppapap	133	3346	-21653	603	774	3346	33.0	405	114	31	150049
ABplppapp:97	ABplppapp	97	3739	-21260	941	1073	3739	36.8	452	128	35	250475
ABplppappa:134	ABplppappa	134	3879	-21120	1040	1253	3879	34.5	433	120	31	148364
ABplppappp:134	ABplppappp	134	3786	-21213	689	1153	3786	32.2	465	128	31	145884
ABplppp:45	ABplppp	45	2066	-22933	-79	-81	2066	45.7	480	142	47	455313
ABplpppa:67	ABplpppa	67	2951	-22048	709	713	2951	43.0	437	111	41	353550
ABplpppaa:94	ABplpppaa	94	5917	-19082	2904	3024	5917	30.9	460	118	36	267734
ABplpppaaa:130	ABplpppaaa	130	5794	-19205	2679	2770	5794	28.4	439	129	32	168340
ABplpppaap:130	ABplpppaap	130	6268	-18731	2803	3135	6268	26.9	479	149	32	155062
ABplpppap:94	ABplpppap	94	6014	-18985	2995	3087	6014	29.2	496	149	36	265826
ABplpppapa:131	ABplpppapa	131	5682	-19317	2016	2534	5682	21.5	495	189	34	156647
ABplpppapp:131	ABplpppapp	131	8941	-16058	4442	4992	8941	23.3	498	220	28	124406
ABplpppp:67	ABplpppp	67	2896	-22103	662	658	2896	38.0	484	136	44	399993
ABplppppa:93	ABplppppa	93	5690	-19309	2794	2835	5690	25.9	429	141	38	254984
ABplppppaa:125	ABplppppaa	125	7544	-17455	3953	4067	7544	24.3	416	155	31	119880
ABplppppap:125	ABplppppap	125	6749	-18250	3199	3427	6749	23.3	448	172	32	115251
ABplppppp:93	ABplppppp	93	5413	-19586	2595	2595	5413	21.5	482	181	40	251917
ABplpppppa:126	ABplpppppa	126	8130	-16869	4386	4552	8130	22.9	461	213	31	107371
ABplpppppp:126	ABplpppppp	126	8758	-16241	4606	4796	8758	22.7	490	245	30	103591
ABpr:5	ABpr	5	1930	-23069	-218	-218	1930	24.7	421	359	72	537843
ABpra:15	ABpra	15	2024	-22975	-168	-168	2024	25.7	390	406	67	471221
ABpraa:26	ABpraa	26	2081	-22918	-168	-170	2081	26.3	328	413	60	503724
ABpraaa:44	ABpraaa	44	1996	-23003	-195	-195	1996	35.1	260	426	50	668074
ABpraaaa:66	ABpraaaa	66	2099	-22900	-2	-3	2099	35.2	223	408	43	480228
ABpraaaaa:96	ABpraaaaa	96	2415	-22584	294	308	2415	39.7	179	384	34	287978
ABpraaaaaa:132	ABpraaaaaa	132	2328	-22671	331	355	2328	38.9	170	392	31	206513
ABpraaaaap:132	ABpraaaaap	132	2493	-22506	386	420	2493	44.7	189	409	30	167848
ABpraaaap:96	ABpraaaap	96	2369	-22630	193	209	2369	41.1	214	408	37	334856
ABpraaaapa:130	ABpraaaapa	130	2350	-22649	204	237	2350	40.3	209	412	32	205879
ABpraaaapp:130	ABpraaaapp	130	2365	-22634	87	159	2365	42.3	244	429	31	177997
ABpraaap:66	ABpraaap	66	2108	-22891	-22	-20	2108	43.4	269	417	42	428715
ABpraaapa:93	ABpraaapa	93	2460	-22539	310	324	2460	47.4	189	378	35	293811
ABpraaapaa:129	ABpraaapaa	129	3009	-21990	718	758	3009	43.5	201	362	30	159398
ABpraaapap:129	ABpraaapap	129	2871	-22128	457	577	2871	47.4	222	386	30	168882
ABpraaapp:93	ABpraaapp	93	2403	-22596	231	242	2403	47.6	247	392	38	306640
ABpraaappa:123	ABpraaappa	123	3480	-21519	1135	1199	3480	46.1	252	396	30	156516
ABpraaappp:123	ABpraaappp	123	3248	-21751	211	583	3248	45.1	284	414	32	165105
ABpraap:44	ABpraap	44	2048	-22952	-194	-195	2048	25.2	330	401	51	575779
ABpraapa:65	ABpraapa	65	2079	-22921	-93	-95	2079	33.5	299	427	44	503835
ABpraapaa:94	ABpraapaa	94	2302	-22697	106	128	2302	52.3	232	400	38	327601
ABpraapaaa:129	ABpraapaaa	129	2733	-22266	247	429	2733	55.7	184	369	33	184278
ABpraapaap:129	ABpraapaap	129	2466	-22533	-296	67	2466	55.4	228	384	34	192152
ABpraapap:94	ABpraapap	94	2348	-22651	78	113	2348	53.2	289	415	39	344402
ABpraapapa:130	ABpraapapa	130	2432	-22567	232	270	2432	52.3	242	416	30	177108
ABpraapapp:130	ABpraapapp	130	2497	-22502	-102	-40	2497	52.5	281	407	32	170410
ABpraapp:65	ABpraapp	65	2045	-22954	-109	-108	2045	39.7	349	408	43	407642
ABpraappa:92	ABpraappa	92	4413	-20586	1997	2013	4413	46.6	315	423	36	320692
ABpraappaa:132	ABpraappaa	132	10835	-14164	7632	7786	10835	45.9	282	447	29	175346
ABpraappap:132	ABpraappap	132	8243	-16756	4688	4843	8243	46.0	321	436	33	188350
ABpraappp:92	ABpraappp	92	3834	-21165	1427	1452	3834	44.1	370	425	40	372414
ABpraapppa:127	ABpraapppa	127	10298	-14701	6724	6918	10298	40.7	356	438	33	201225
ABpraapppp:127	ABpraapppp	127	9692	-15307	6305	6455	9692	37.8	397	427	32	187511
ABprap:26	ABprap	26	2020	-22979	-188	-188	2020	35.0	455	397	58	513707
ABprapa:45	ABprapa	45	2030	-22969	-129	-129	2030	41.8	370	428	49	665453
ABprapaa:66	ABprapaa	66	2074	-22925	-132	-124	2074	52.4	353	413	43	392951
ABprapaaa:95	ABprapaaa	95	2435	-22564	20	84	2435	53.5	350	413	37	252840
ABprapaaaa:129	ABprapaaaa	129	2746	-22253	-370	-229	2746	51.7	339	424	30	130405
ABprapaaap:129	ABprapaaap	129	2674	-22325	-503	-133	2674	50.0	381	421	31	133083
ABprapaap:95	ABprapaap	95	2387	-22612	-74	36	2387	49.3	414	417	36	258041
ABprapaapa:132	ABprapaapa	132	2996	-22003	335	431	2996	47.7	403	433	30	133157
ABprapaapp:132	ABprapaapp	132	2884	-22115	64	298	2884	44.4	442	422	32	158959
ABprapap:66	ABprapap	66	2086	-22914	-36	-34	2086	48.4	420	410	43	414723
ABprapapa:92	ABprapapa	92	3688	-21311	1102	1150	3688	46.4	442	414	37	301492
ABprapapaa:127	ABprapapaa	127	7637	-17362	4300	4510	7637	48.7	495	401	32	161981
ABprapapap:127	ABprapapap	127	8040	-16959	4108	4563	8040	42.6	533	390	32	186010
ABprapapp:92	ABprapapp	92	3534	-21465	915	936	3534	45.4	491	388	36	268730
ABprapappa:125	ABprapappa	125	9172	-15827	5014	5397	9172	39.8	556	369	32	179798
ABprapappp:125	ABprapappp	125	9605	-15394	5678	6100	9605	33.3	565	351	33	193377
ABprapp:45	ABprapp	45	1979	-23020	-144	-146	1979	42.5	451	382	48	571036
ABprappa:67	ABprappa	67	2545	-22454	327	336	2545	40.1	461	402	45	475379
ABprappaa:96	ABprappaa	96	5033	-19966	2356	2439	5033	35.5	444	425	39	356487
ABprappaaa:135	ABprappaaa	135	5534	-19465	2739	2864	5534	36.5	435	423	31	150268
ABprappaap:135	ABprappaap	135	7328	-17671	3562	3868	7328	35.3	477	408	30	166108
ABprappap:96	ABprappap	96	5236	-19763	2164	2362	5236	34.7	490	405	38	320671
ABprappapa:130	ABprappapa	130	6578	-18422	3523	3591	6578	42.0	479	415	30	160595
ABprappapp:130	ABprappapp	130	6380	-18619	2615	3012	6380	35.7	514	390	33	184543
ABprappp:67	ABprappp	67	2526	-22473	373	374	2526	41.7	520	350	42	347481
ABprapppa:97	ABprapppa	97	6537	-18462	3112	3329	6537	32.6	516	379	36	253966
ABprapppaa:134	ABprapppaa	134	9795	-15204	5317	5835	9795	29.8	493	390	32	152156
ABprapppap:134	ABprapppap	134	9706	-15293	4821	5500	9706	28.2	520	363	33	144399
ABprapppp:97	ABprapppp	97	6277	-18722	3056	3236	6277	27.4	541	352	37	268565
ABprappppa:134	ABprappppa	134	12032	-12967	7361	7928	12032	27.5	550	346	33	173489
ABprappppp:134	ABprappppp	134	9398	-15601	5432	5661	9398	22.7	550	306	33	140809
ABprp:15	ABprp	15	2040	-22959	-184	-184	2040	26.4	476	289	64	299923
ABprpa:27	ABprpa	27	2091	-22908	-95	-96	2091	23.6	432	323	56	303066
ABprpaa:45	ABprpaa	45	2023	-22976	-184	-185	2023	25.9	408	416	48	636409
ABprpaaa:67	ABprpaaa	67	2165	-22834	-35	-34	2165	24.0	329	421	43	413699
ABprpaaaa:93	ABprpaaaa	93	2448	-22551	255	271	2448	34.0	226	410	38	338331
ABprpaaaaa:126	ABprpaaaaa	126	2730	-22269	511	558	2730	31.0	219	374	31	185965
ABprpaaaap:126	ABprpaaaap	126	2495	-22504	291	375	2495	28.6	241	402	34	244128
ABprpaaap:93	ABprpaaap	93	2459	-22540	228	249	2459	32.2	277	431	37	306425
ABprpaaapa:126	ABprpaaapa	126	2388	-22611	202	293	2388	29.4	258	417	33	227511
ABprpaaapp:126	ABprpaaapp	126	2495	-22504	275	315	2495	28.3	297	424	31	155230
ABprpaap:67	ABprpaap	67	2141	-22858	-8	-4	2141	31.1	382	421	44	413729
ABprpaapa:93	ABprpaapa	93	2348	-22651	111	130	2348	39.6	280	434	39	337526
ABprpaapaa:128	ABprpaapaa	128	2508	-22491	355	420	2508	35.0	239	419	34	254710
ABprpaapap:128	ABprpaapap	128	2484	-22515	249	293	2484	35.1	276	428	34	232827
ABprpaapp:93	ABprpaapp	93	2452	-22547	116	156	2452	36.7	330	429	37	296777
ABprpaappa:127	ABprpaappa	127	2774	-22225	154	330	2774	36.3	312	429	33	206434
ABprpaappp:127	ABprpaappp	127	2737	-22262	182	291	2737	32.7	346	431	33	208408
ABprpap:45	ABprpap	45	2036	-22963	-147	-147	2036	24.9	462	340	49	437177
ABprpapa:66	ABprpapa	66	2186	-22813	-40	-40	2186	21.7	389	374	43	324468
ABprpapaa:93	ABprpapaa	93	2928	-22071	490	554	2928	25.9	311	400	36	271681
ABprpapaaa:131	ABprpapaaa	131	3330	-21669	109	280	3330	27.2	303	355	31	149290
ABprpapaap:131	ABprpapaap	131	3572	-21427	411	583	3572	26.0	339	367	31	144022
ABprpapap:93	ABprpapap	93	2690	-22309	281	302	2690	22.1	344	393	38	278538
ABprpapapa:129	ABprpapapa	129	2895	-22104	408	454	2895	21.2	357	347	32	139400
ABprpapapp:129	ABprpapapp	129	2956	-22043	-215	237	2956	21.5	390	341	30	112832
ABprpapp:66	ABprpapp	66	2136	-22863	-41	-41	2136	22.6	460	345	44	323995
ABprpappa:92	ABprpappa	92	2895	-22104	445	457	2895	21.1	353	347	37	217280
ABprpappaa:127	ABprpappaa	127	3078	-21921	718	759	3078	21.3	331	302	32	123698
ABprpappap:127	ABprpappap	127	2882	-22117	517	594	2882	20.4	370	297	34	126915
ABprpappp:92	ABprpappp	92	2726	-22273	198	272	2726	22.3	395	339	38	210016
ABprpapppa:127	ABprpapppa	127	3303	-21696	727	793	3303	20.4	410	292	34	138944
ABprpapppp:127	ABprpapppp	127	3422	-21577	269	542	3422	20.8	449	275	33	126396
ABprpp:27	ABprpp	27	2028	-22971	-223	-223	2028	31.4	534	304	58	459591
ABprppa:45	ABprppa	45	2066	-22933	-175	-179	2066	32.3	491	397	48	666457
ABprppaa:68	ABprppaa	68	2412	-22587	166	166	2412	29.0	421	423	42	419544
ABprppaaa:98	ABprppaaa	98	2840	-22159	544	556	2840	28.9	345	434	35	268833
ABprppaaaa:136	ABprppaaaa	136	3122	-21877	-104	135	3122	29.8	316	396	31	160635
ABprppaaap:136	ABprppaaap	136	3082	-21917	739	780	3082	24.5	334	418	31	178717
ABprppaap:98	ABprppaap	98	2819	-22180	340	397	2819	27.5	376	394	36	251035
ABprppaapa:133	ABprppaapa	133	2762	-22237	375	406	2762	23.5	378	379	30	127113
ABprppaapp:133	ABprppaapp	133	2689	-22311	9	178	2689	22.0	409	383	31	145584
ABprppap:68	ABprppap	68	2445	-22554	161	178	2445	30.5	468	392	41	397967
ABprppapa:96	ABprppapa	96	2859	-22140	401	447	2859	31.2	396	405	36	245229
ABprppapaa:133	ABprppapaa	133	2669	-22330	263	336	2669	27.0	363	415	30	126501
ABprppapap:133	ABprppapap	133	3182	-21817	376	560	3182	29.8	398	417	33	174005
ABprppapp:96	ABprppapp	96	3284	-21715	423	636	3284	29.3	443	395	38	306511
ABprppappa:136	ABprppappa	136	2978	-22021	253	448	2978	27.1	423	403	33	181783
ABprppappp:136	ABprppappp	136	3849	-21150	94	630	3849	28.0	455	390	34	217187
ABprppp:45	ABprppp	45	2074	-22925	-95	-97	2074	32.1	538	328	48	550617
ABprpppa:67	ABprpppa	67	2822	-22177	513	526	2822	31.7	517	371	41	388274
ABprpppaa:95	ABprpppaa	95	5267	-19732	2381	2464	5267	24.3	450	398	38	283359
ABprpppaaa:133	ABprpppaaa	133	5775	-19224	2521	2778	5775	22.6	448	378	33	167089
ABprpppaap:133	ABprpppaap	133	6217	-18782	2449	2755	6217	23.7	484	364	33	161987
ABprpppap:95	ABprpppap	95	5399	-19600	2324	2425	5399	23.4	494	370	37	274437
ABprpppapa:132	ABprpppapa	132	6061	-18938	2156	2543	6061	21.2	512	329	34	160587
ABprpppapp:132	ABprpppapp	132	8251	-16748	3500	4159	8251	19.0	519	296	31	158868
ABprpppp:67	ABprpppp	67	2599	-22400	365	377	2599	27.9	534	326	43	376003
ABprppppa:94	ABprppppa	94	5165	-19834	2297	2323	5165	22.7	428	363	37	205660
ABprppppaa:128	ABprppppaa	128	9012	-15987	5115	5226	9012	22.4	421	340	30	112329
ABprppppap:128	ABprppppap	128	7846	-17153	4000	4224	7846	22.8	452	324	32	130868
ABprppppp:94	ABprppppp	94	5336	-19663	2300	2382	5336	19.9	477	323	40	243801
ABprpppppa:133	ABprpppppa	133	9903	-15096	5365	5499	9903	22.6	480	293	31	105945
ABprpppppp:133	ABprpppppp	133	12101	-12898	6515	6949	12101	22.9	515	272	31	122577
EMS:1	EMS	1	1845	-23155	-279	-279	1845	34.3	396	150	82	1112035
MS:7	MS	7	1976	-23023	-119	-119	1976	25.0	317	193	69	416490
MSa:19	MSa	19	2015	-22984	-143	-143	2015	28.0	267	168	62	410760
MSaa:33	MSaa	33	2042	-22958	-176	-176	2042	24.6	216	167	56	543808
MSaaa:51	MSaaa	51	2024	-22975	-137	-140	2024	24.1	191	195	49	570191
MSaaaa:73	MSaaaa	73	2062	-22937	-52	-54	2062	30.6	163	234	42	421458
MSaaaaa:96	MSaaaaa	96	2162	-22837	34	35	2162	40.8	150	257	37	303357
MSaaaaaa:123	MSaaaaaa	123	2161	-22838	124	141	2161	42.6	124	257	31	227929
MSaaaaap:123	MSaaaaap	123	2085	-22914	97	122	2085	46.9	160	249	34	214833
MSaaaap:96	MSaaaap	96	2142	-22858	20	27	2142	45.4	208	246	39	276866
MSaaaapa:126	MSaaaapa	126	2177	-22822	181	188	2177	51.5	195	255	32	167905
MSaaaapp:126	MSaaaapp	126	2054	-22945	47	56	2054	52.2	244	250	31	149934
MSaaap:73	MSaaap	73	2009	-22990	-42	-41	2009	30.7	251	228	42	308058
MSaaapa:98	MSaaapa	98	2161	-22838	52	55	2161	40.1	236	246	39	271833
MSaaapaa:126	MSaaapaa	126	1984	-23015	19	27	1984	44.8	208	245	36	221276
MSaaapap:126	MSaaapap	126	2068	-22931	85	82	2068	45.4	256	255	33	154937
MSaaapp:98	MSaaapp	98	2159	-22840	26	37	2159	39.6	292	259	33	172292
MSaaappa:143	MSaaappa	143	2143	-22856	-13	-3	2143	40.1	271	258	27	102416
MSaaappp:143	MSaaappp	143	2353	-22646	271	280	2353	45.0	286	280	29	109260
MSaap:51	MSaap	51	1978	-23021	-128	-129	1978	23.0	291	178	48	394803
MSaapa:73	MSaapa	73	2131	-22868	-22	-22	2131	22.0	290	190	44	325517
MSaapaa:98	MSaapaa	98	2480	-22519	298	310	2480	30.5	284	229	37	210268
MSaapaaa:126	MSaapaaa	126	2777	-22222	541	586	2777	33.2	269	226	33	152654
MSaapaap:126	MSaapaap	126	2636	-22363	397	445	2636	39.5	302	225	34	140848
MSaapap:98	MSaapap	98	2569	-22430	285	332	2569	28.0	352	233	37	177700
MSaapapa:132	MSaapapa	132	3392	-21607	958	1018	3392	33.2	306	235	29	106017
MSaapapp:132	MSaapapp	132	3572	-21427	713	949	3572	35.0	346	224	30	86644
MSaapp:73	MSaapp	73	2304	-22695	126	127	2304	21.3	372	198	43	283315
MSaappa:107	MSaappa	107	5689	-19310	2851	3001	5689	24.0	360	224	35	169075
MSaappp:107	MSaappp	107	5000	-19999	2280	2365	5000	27.7	397	199	39	205858
MSap:33	MSap	33	2005	-22994	-155	-156	2005	30.1	312	126	54	525711
MSapa:53	MSapa	53	2000	-22999	-114	-114	2000	30.0	299	115	48	479738
MSapaa:75	MSapaa	75	2124	-22875	-23	-20	2124	33.7	265	177	40	277701
MSapaaa:104	MSapaaa	104	2313	-22686	173	183	2313	41.0	192	199	35	181929
MSapaaaa:140	MSapaaaa	140	2482	-22517	364	380	2482	38.0	145	203	26	89873
MSapaaap:140	MSapaaap	140	2266	-22733	140	163	2266	41.8	190	205	28	96166
MSapaap:104	MSapaap	104	2375	-22624	162	200	2375	38.1	243	192	34	167273
MSapaapa:148	MSapaapa	148	2740	-22259	118	206	2740	34.3	239	174	31	128128
MSapaapp:148	MSapaapp	148	2505	-22494	-138	-33	2505	37.3	246	173	30	109790
MSapap:75	MSapap	75	2110	-22889	-13	-13	2110	34.7	334	171	41	264086
MSapapa:103	MSapapa	103	2777	-22222	303	370	2777	41.3	271	175	36	184629
MSapapaa:137	MSapapaa	137	4155	-20844	1468	1468	4155	40.9	206	172	28	98306
MSapapap:137	MSapapap	137	3725	-21274	-718	443	3725	42.8	255	172	29	93479
MSapapp:103	MSapapp	103	2933	-22066	403	460	2933	45.7	309	186	35	162422
MSapappa:142	MSapappa	142	5353	-19646	2789	2876	5353	47.8	234	193	29	97538
MSapappp:142	MSapappp	142	5307	-19692	1991	1998	5307	49.6	278	194	30	86264
MSapp:53	MSapp	53	1989	-23010	-118	-118	1989	26.1	404	137	47	442114
MSappa:76	MSappa	76	2732	-22267	503	506	2732	30.1	370	169	40	261376
MSappaa:109	MSappaa	109	6160	-18839	2519	3031	6160	37.0	303	179	35	156190
MSappap:109	MSappap	109	5992	-19007	2929	3068	5992	33.9	356	172	34	137311
MSappp:76	MSappp	76	3300	-21699	960	976	3300	36.9	411	159	40	272697
MSapppa:113	MSapppa	113	19959	-5040	14272	14640	19959	40.7	313	145	36	184468
MSapppp:113	MSapppp	113	20169	-4830	15628	15629	20169	46.9	362	166	35	159040
MSp:19	MSp	19	2017	-22982	-115	-115	2017	29.4	357	235	64	331700
MSpa:33	MSpa	33	2032	-22968	-127	-127	2032	26.5	277	257	56	376799
MSpaa:51	MSpaa	51	2034	-22965	-67	-69	2034	26.9	263	264	47	373039
MSpaaa:72	MSpaaa	72	2047	-22952	-23	-24	2047	29.7	234	294	44	351366
MSpaaaa:96	MSpaaaa	96	2159	-22840	43	49	2159	39.0	179	309	38	302031
MSpaaaaa:124	MSpaaaaa	124	2179	-22820	87	115	2179	42.9	149	305	30	198414
MSpaaaap:124	MSpaaaap	124	1995	-23004	-31	-10	1995	46.1	192	302	34	204210
MSpaaap:96	MSpaaap	96	2100	-22899	-23	-8	2100	44.0	236	310	39	279231
MSpaaapa:128	MSpaaapa	128	2055	-22944	38	70	2055	50.7	223	292	30	141808
MSpaaapp:128	MSpaaapp	128	2038	-22961	15	27	2038	50.8	272	294	34	168259
MSpaap:72	MSpaap	72	2074	-22925	-18	-18	2074	30.3	301	269	41	266962
MSpaapa:102	MSpaapa	102	2153	-22846	-7	19	2153	37.5	256	305	38	253429
MSpaapaa:133	MSpaapaa	133	2221	-22778	128	159	2221	42.4	225	317	31	134243
MSpaapap:133	MSpaapap	133	2391	-22608	62	80	2391	41.8	269	312	34	154697
MSpaapp:102	MSpaapp	102	2566	-22433	-43	22	2566	39.8	308	318	30	127127
MSpap:51	MSpap	51	2028	-22972	-127	-128	2028	22.2	368	237	49	296349
MSpapa:72	MSpapa	72	2189	-22810	-29	-33	2189	21.0	337	268	46	267051
MSpapaa:97	MSpapaa	97	2767	-22232	531	542	2767	28.5	310	290	39	219995
MSpapaaa:127	MSpapaaa	127	3337	-21662	1033	1118	3337	30.0	285	271	34	180368
MSpapaap:127	MSpapaap	127	3181	-21818	807	857	3181	36.4	315	283	33	134432
MSpapap:97	MSpapap	97	2863	-22136	531	575	2863	28.3	368	287	37	178303
MSpapapa:133	MSpapapa	133	3928	-21071	1599	1612	3928	26.0	323	261	30	114262
MSpapapp:133	MSpapapp	133	3108	-21891	624	736	3108	28.9	356	281	32	103206
MSpapp:72	MSpapp	72	2265	-22734	60	61	2265	22.1	413	257	46	273451
MSpappa:104	MSpappa	104	4463	-20536	1826	1930	4463	23.8	387	265	36	171552
MSpappp:104	MSpappp	104	3660	-21339	1223	1259	3660	27.1	430	268	40	195586
MSpapppa:148	MSpapppa	148	5704	-19295	2918	2923	5704	31.6	390	319	35	116519
MSpapppp:148	MSpapppp	148	8682	-16317	5231	5239	8682	28.3	439	281	30	92321
MSpp:33	MSpp	33	2033	-22966	-125	-126	2033	24.7	381	290	54	309946
MSppa:52	MSppa	52	2050	-22949	-94	-94	2050	24.5	374	330	47	301392
MSppaa:74	MSppaa	74	2043	-22956	-63	-65	2043	30.9	312	325	40	217796
MSppaaa:101	MSppaaa	101	2205	-22794	136	139	2205	35.5	214	348	35	178515
MSppaaaa:133	MSppaaaa	133	2178	-22821	121	133	2178	33.8	178	328	27	102900
MSppaaap:133	MSppaaap	133	2215	-22784	149	179	2215	34.6	220	338	29	103432
MSppaap:101	MSppaap	101	2213	-22786	-181	-62	2213	35.0	265	351	33	157965
MSppaapa:148	MSppaapa	148	2404	-22596	-244	-139	2404	32.0	261	354	27	90408
MSppaapp:148	MSppaapp	148	3669	-21331	-2302	-628	3669	38.0	296	352	28	73356
MSppap:74	MSppap	74	2116	-22883	-63	-46	2116	34.4	372	332	42	232956
MSppapa:101	MSppapa	101	2389	-22610	175	181	2389	40.4	280	370	35	169994
MSppapaa:135	MSppapaa	135	2792	-22207	533	570	2792	37.0	223	373	30	128793
MSppapap:135	MSppapap	135	2940	-22060	243	330	2940	38.3	273	377	30	101691
MSppapp:101	MSppapp	101	2665	-22334	-152	98	2665	41.2	315	365	35	149569
MSppappa:142	MSppappa	142	3990	-21009	1404	1445	3990	43.5	234	355	27	89964
MSppappp:142	MSppappp	142	3840	-21159	784	808	3840	45.7	274	356	29	81318
MSppp:52	MSppp	52	2031	-22968	-75	-74	2031	22.8	446	264	47	302444
MSpppa:75	MSpppa	75	2964	-22035	658	678	2964	29.5	395	322	40	219160
MSpppaa:105	MSpppaa	105	8598	-16401	5305	5300	8598	32.6	305	333	34	129902
MSpppaaa:148	MSpppaaa	148	11138	-13862	6823	6847	11138	30.6	290	328	28	80844
MSpppaap:148	MSpppaap	148	9882	-15117	6164	6198	9882	33.0	338	320	28	53279
MSpppap:105	MSpppap	105	9191	-15808	5163	5381	9191	32.3	353	347	35	140685
MSpppp:75	MSpppp	75	3077	-21922	732	745	3077	30.0	438	299	41	229673
MSppppa:105	MSppppa	105	19013	-5986	13415	14037	19013	39.6	347	366	36	157505
MSppppp:105	MSppppp	105	18222	-6777	12640	13090	18222	43.5	385	370	37	168065
E:7	E	7	1951	-23048	-248	-250	1951	32.0	476	180	66	457076
Ea:19	Ea	19	2029	-22970	-201	-202	2029	31.3	392	177	63	445767
Eal:47	Eal	47	1990	-23009	-134	-136	1990	36.1	350	193	51	347887
Eala:80	Eala	80	2246	-22753	108	107	2246	44.8	306	228	43	195241
Ealaa:133	Ealaa	133	2359	-22640	267	276	2359	49.6	288	241	33	80788
Ealap:133	Ealap	133	2290	-22709	227	230	2290	50.5	359	250	36	85946
Ealp:80	Ealp	80	2292	-22707	72	112	2292	41.6	372	214	42	161430
Ealpa:135	Ealpa	135	2407	-22592	45	112	2407	44.0	326	219	32	70775
Ealpp:135	Ealpp	135	2353	-22646	236	258	2353	45.3	393	221	35	79329
Ear:47	Ear	47	2012	-22987	-130	-133	2012	42.3	338	270	50	333168
Eara:82	Eara	82	2425	-22574	239	245	2425	46.2	308	298	43	194332
Earaa:139	Earaa	139	1824	-16925	128	123	1824	46.9	297	309	32	46780
Earap:139	Earap	139	2497	-22502	239	266	2497	47.5	362	316	35	72594
Earp:82	Earp	82	2349	-22650	130	141	2349	42.6	374	282	42	163977
Earpa:139	Earpa	139	2499	-22500	290	286	2499	39.5	339	287	32	59989
Earpp:139	Earpp	139	2403	-22596	253	281	2403	43.3	399	287	34	71202
Ep:19	Ep	19	2019	-22980	-205	-209	2019	38.8	480	208	61	484079
Epl:51	Epl	51	2271	-22728	140	139	2271	46.0	426	203	50	342540
Epla:90	Epla	90	2822	-22177	551	588	2822	48.1	424	219	42	167050
Eplaa:138	Eplaa	138	2726	-22273	545	613	2726	51.6	407	237	35	84171
Eplap:138	Eplap	138	2699	-22300	470	532	2699	44.6	459	227	33	61977
Eplp:90	Eplp	90	2823	-22176	506	536	2823	46.1	501	239	43	174722
Eplpa:141	Eplpa	141	2813	-22187	647	671	2813	48.0	487	247	35	78549
Eplpp:141	Eplpp	141	2998	-22001	549	588	2998	38.3	526	249	34	73898
Epr:51	Epr	51	2144	-22855	1	2	2144	37.8	458	277	54	335231
Epra:87	Epra	87	2738	-22261	513	521	2738	46.7	424	300	43	176193
Epraa:140	Epraa	140	2693	-22306	470	482	2693	51.0	398	305	35	81168
Eprap:140	Eprap	140	2729	-22270	629	645	2729	46.1	449	279	34	69839
Eprp:87	Eprp	87	2943	-22056	404	459	2943	43.7	502	293	43	175356
Eprpa:144	Eprpa	144	2810	-22189	366	462	2810	45.4	468	313	34	74118
Eprpp:144	Eprpp	144	3472	-21527	148	285	3472	37.1	511	285	36	84760
P2:1	P2	1	1863	-23136	-348	-348	1863	38.2	537	272	79	909476
C:9	C	9	1947	-23052	-279	-279	1947	46.9	473	314	65	476947
Ca:22	Ca	22	2014	-22985	-195	-195	2014	50.8	393	304	58	268641
Caa:38	Caa	38	2053	-22946	-137	-137	2053	53.3	379	308	50	302078
Caaa:60	Caaa	60	2012	-22987	-160	-160	2012	55.7	390	301	45	239366
Caaaa:84	Caaaa	84	2109	-22890	-148	-139	2109	57.3	468	270	41	180010
Caaaaa:120	Caaaaa	120	2048	-22951	-8	9	2048	59.0	471	262	35	92327
Caaaap:120	Caaaap	120	2067	-22932	-2	-4	2067	58.4	525	263	34	93158
Caaap:84	Caaap	84	2145	-22854	-53	-52	2145	54.2	535	268	40	194560
Caaapa:116	Caaapa	116	2055	-22944	12	15	2055	56.8	561	275	34	102341
Caaapp:116	Caaapp	116	2206	-22793	29	48	2206	48.1	584	270	35	120267
Caap:60	Caap	60	2069	-22930	-157	-158	2069	57.0	486	247	42	206953
Caapa:90	Caapa	90	2235	-22354	-10	19	2235	41.8	577	261	35	146004
Caapp:90	Caapp	90	2041	-22958	-95	-93	2041	42.2	584	232	38	181647
Caappd:126	Caappd	126	2082	-22917	-247	-100	2082	37.3	596	232	33	92619
Caappv:126	Caappv	126	2282	-22717	-122	-27	2282	25.5	573	227	30	81377
Cap:38	Cap	38	2010	-22989	-185	-185	2010	55.4	468	229	50	288524
Capa:64	Capa	64	2105	-22894	-69	-70	2105	46.1	499	163	44	273947
Capaa:104	Capaa	104	2505	-22494	33	116	2505	29.4	464	195	37	129874
Capaaa:143	Capaaa	143	2632	-22367	315	335	2632	40.1	434	170	33	76226
Capaap:143	Capaap	143	3334	-21665	168	360	3334	30.8	453	209	34	95119
Capap:104	Capap	104	2356	-22643	26	63	2356	29.4	509	221	38	151938
Capapa:142	Capapa	142	2709	-22290	352	416	2709	40.5	478	187	30	83291
Capapp:142	Capapp	142	3537	-21462	33	388	3537	29.1	496	210	32	104649
Capp:64	Capp	64	2073	-22926	-61	-61	2073	50.6	544	206	44	246636
Cappa:96	Cappa	96	2480	-22519	134	199	2480	39.2	543	198	35	129383
Cappaa:134	Cappaa	134	2652	-22348	377	415	2652	45.0	480	186	32	83333
Cappap:134	Cappap	134	2901	-22098	319	385	2901	40.6	517	201	31	80534
Cappp:96	Cappp	96	2459	-22540	37	106	2459	32.6	549	229	37	145546
Capppa:139	Capppa	139	3229	-21770	113	153	3229	37.0	526	204	31	89366
Capppp:139	Capppp	139	3571	-21428	-473	-136	3571	29.3	506	245	33	98517
Cp:22	Cp	22	1974	-23025	-245	-246	1974	48.1	495	324	59	326921
Cpa:38	Cpa	38	2065	-22934	-208	-209	2065	53.2	484	342	52	364903
Cpaa:58	Cpaa	58	2031	-22968	-83	-81	2031	53.5	453	360	45	277224
Cpaaa:82	Cpaaa	82	2406	-22593	-80	-9	2406	57.0	442	337	41	213045
Cpaaaa:128	Cpaaaa	128	2438	-22561	278	294	2438	59.0	420	316	35	101916
Cpaaap:128	Cpaaap	128	2509	-22490	232	268	2509	57.1	486	330	34	99972
Cpaap:82	Cpaap	82	2267	-22732	4	35	2267	52.8	518	331	40	219469
Cpaapa:118	Cpaapa	118	2546	-22453	195	216	2546	57.0	523	341	34	101913
Cpaapp:118	Cpaapp	118	2678	-22321	224	307	2678	49.7	565	332	33	121220
Cpap:58	Cpap	58	2031	-22968	-101	-102	2031	52.6	526	298	44	257282
Cpapa:83	Cpapa	83	3161	-21838	750	751	3161	46.2	565	323	39	227410
Cpapaa:126	Cpapaa	126	5138	-19861	2702	2724	5138	38.9	598	272	33	123810
Cpapap:126	Cpapap	126	5415	-19584	2762	2814	5415	41.5	587	324	34	135806
Cpapp:83	Cpapp	83	2932	-22067	588	619	2932	39.4	590	277	39	219717
Cpappd:127	Cpappd	127	4309	-20690	1789	1846	4309	31.8	585	299	34	103105
Cpappv:127	Cpappv	127	4008	-20991	1390	1427	4008	23.5	560	253	33	120562
Cpp:38	Cpp	38	2039	-22960	-161	-162	2039	50.8	549	258	52	407174
Cppa:61	Cppa	61	2309	-22690	156	156	2309	41.0	572	294	45	275958
Cppaa:99	Cppaa	99	3314	-21685	650	794	3314	27.2	469	313	39	142135
Cppaaa:139	Cppaaa	139	3744	-21255	676	818	3744	36.0	428	359	30	74897
Cppaap:139	Cppaap	139	4382	-20617	769	1065	4382	29.9	454	322	33	102402
Cppap:99	Cppap	99	3570	-21429	562	746	3570	27.3	509	288	38	134350
Cppapa:140	Cppapa	140	5222	-19777	1365	1748	5222	37.6	463	350	32	92614
Cppapp:140	Cppapp	140	4336	-20663	295	452	4336	29.1	491	321	31	86223
Cppp:61	Cppp	61	2458	-22541	289	289	2458	43.3	568	227	45	294715
Cpppa:95	Cpppa	95	7584	-17415	4095	4155	7584	35.2	540	329	36	140523
Cpppaa:131	Cpppaa	131	12853	-12146	8596	8721	12853	43.0	474	360	33	97218
Cpppap:131	Cpppap	131	13603	-11396	8832	8966	13603	39.4	514	339	32	87301
Cpppp:95	Cpppp	95	7093	-17906	3782	3874	7093	32.0	548	277	37	138740
Cppppa:138	Cppppa	138	16072	-8928	9959	10312	16072	36.0	532	331	31	90159
Cppppp:138	Cppppp	138	11416	-13583	6020	6161	11416	29.4	525	284	32	82686
P3:9	P3	9	1955	-23044	-300	-300	1955	42.5	559	228	59	368015
D:27	D	27	2053	-22946	-218	-218	2053	43.3	560	229	55	262145
Da:50	Da	50	1833	-20249	-101	-94	1833	35.5	518	188	41	78154
Dp:50	Dp	50	1997	-23002	-185	-184	1997	33.6	563	257	43	97620
P4:27	P4	27	2076	-22923	-197	-200	2076	27.0	517	194	51	186384
