# Supplementary material for: Quantitative Differences in Nuclear β-catenin and TCF Pattern Embryonic Cells in C. elegans
Source: PLoS Genet. 2015 Oct 21;11(10):e1005585. doi: 10.1371/journal.pgen.1005585 (PMC4619327; doi:10.1371/journal.pgen.1005585)
Supplement: S1 Data — For each cell analyzed, birth time is given in column 3 and the average nuclear reporter intensity over the lifetime of the cell (corrected for background) is given in column 7 (“blot”). For information on each embryo’s strain information and experimental conditions, refer to S2 Table. (ZIP) [file pgen.1005585.s005.zip › CAs/CA20120412_tbx-11_lit-1i_L1.csv]

cellTime	cell	time	none	global	local	blot	cross	z	x	y	size	gweight
ABa:1	ABa	1	1799	-23201	-461	-461	1799	35.0	150	246	72	336911
ABal:3	ABal	3	1770	-23229	-391	-391	1770	26.0	102	274	70	810374
ABala:13	ABala	13	1832	-23167	-482	-482	1832	34.5	90	223	62	564560
ABalaa:25	ABalaa	25	1956	-23043	-315	-315	1956	44.2	86	225	55	451626
ABalaaa:43	ABalaaa	43	3546	-21453	1197	1200	3546	43.1	75	221	47	636440
ABalaaaa:66	ABalaaaa	66	10832	-14167	7603	7649	10832	37.9	49	261	42	573555
ABalaaaal:99	ABalaaaal	99	16048	-8951	10153	10711	16048	27.9	88	265	36	399312
ABalaaaala:138	ABalaaaala	138	13366	-11633	7373	7637	13366	29.6	114	238	29	171177
ABalaaaalp:138	ABalaaaalp	138	12770	-12230	7642	8052	12770	24.0	141	251	29	197218
ABalaaaar:99	ABalaaaar	99	15586	-9413	10227	10746	15586	28.6	59	245	37	442043
ABalaaaarl:136	ABalaaaarl	136	13105	-11894	8507	8797	13105	21.4	77	228	32	271902
ABalaaaarr:136	ABalaaaarr	136	13461	-11538	8512	8826	13461	18.5	107	206	32	275914
ABalaaap:66	ABalaaap	66	8505	-16494	4940	5160	8505	36.8	101	247	41	461610
ABalaaapa:94	ABalaaapa	94	14787	-10212	8597	9097	14787	33.0	94	225	34	275879
ABalaaapal:133	ABalaaapal	133	12426	-12573	5818	6389	12426	34.0	126	222	27	139546
ABalaaapar:133	ABalaaapar	133	12118	-12881	5814	6346	12118	32.2	98	199	29	159191
ABalaaapp:94	ABalaaapp	94	13820	-11179	7974	8413	13820	32.0	136	230	33	241752
ABalaaappl:132	ABalaaappl	132	10282	-14717	4617	5137	10282	27.4	167	228	30	168921
ABalaaappr:132	ABalaaappr	132	13358	-11641	7012	7501	13358	26.2	129	203	30	204239
ABalaap:43	ABalaap	43	3289	-21710	963	964	3289	48.9	106	280	47	514271
ABalaapa:66	ABalaapa	66	9275	-15724	5961	6021	9275	49.0	82	288	41	414479
ABalaapaa:97	ABalaapaa	97	15192	-9807	11046	11241	15192	38.2	60	327	35	350068
ABalaapaaa:135	ABalaapaaa	135	12219	-12780	8460	8606	12219	33.6	51	310	31	210906
ABalaapaap:135	ABalaapaap	135	12336	-12663	8447	8570	12336	41.6	52	308	30	184505
ABalaapap:97	ABalaapap	97	15524	-9475	9651	10091	15524	40.4	85	289	33	271014
ABalaapapa:134	ABalaapapa	134	12019	-12980	7377	7549	12019	41.1	88	274	28	142926
ABalaapapp:134	ABalaapapp	134	12591	-12408	6717	7057	12591	39.0	96	243	26	132384
ABalaapp:66	ABalaapp	66	7935	-17064	4810	4841	7935	45.2	132	295	40	374603
ABalaappa:93	ABalaappa	93	14030	-10969	8727	9206	14030	36.8	115	275	34	286998
ABalaappaa:134	ABalaappaa	134	10218	-14781	5851	5939	10218	35.7	126	270	29	149898
ABalaappap:134	ABalaappap	134	11341	-13658	4818	5555	11341	34.1	147	242	29	164503
ABalaappp:93	ABalaappp	93	12355	-12644	7217	7442	12355	38.3	160	266	33	232723
ABalaapppa:129	ABalaapppa	129	10850	-14149	5712	6271	10850	29.4	157	270	30	192046
ABalaapppp:129	ABalaapppp	129	9618	-15381	4336	4840	9618	34.5	185	255	30	153840
ABalap:25	ABalap	25	2009	-22990	-454	-458	2009	35.7	158	181	55	455946
ABalapa:43	ABalapa	43	3556	-21443	931	932	3556	40.3	130	163	47	678001
ABalapaa:66	ABalapaa	66	9401	-15598	5905	6029	9401	40.2	74	198	41	509828
ABalapaaa:97	ABalapaaa	97	15113	-9886	9800	10159	15113	36.8	59	223	36	403491
ABalapaaaa:135	ABalapaaaa	135	11209	-13790	6698	7002	11209	34.8	51	225	30	206028
ABalapaaap:135	ABalapaaap	135	13081	-11918	6766	7191	13081	32.8	84	230	28	169174
ABalapaap:97	ABalapaap	97	15154	-9845	10469	10584	15154	20.4	121	212	38	455494
ABalapaapa:135	ABalapaapa	135	12753	-12246	7276	7819	12753	19.0	152	201	31	232508
ABalapaapp:135	ABalapaapp	135	12954	-12045	8169	8590	12954	16.5	177	219	30	208697
ABalapap:66	ABalapap	66	8786	-16213	5249	5335	8786	31.5	116	182	42	514375
ABalapapa:94	ABalapapa	94	14393	-10606	9237	9433	14393	25.8	123	181	37	414400
ABalapapaa:133	ABalapapaa	133	11110	-13889	5802	6534	11110	24.5	174	151	33	238197
ABalapapap:133	ABalapapap	133	14541	-10458	7960	8806	14541	23.0	140	172	29	210888
ABalapapp:94	ABalapapp	94	13628	-11371	8133	8415	13628	30.3	169	211	34	261076
ABalapappa:134	ABalapappa	134	14097	-10902	7824	8530	14097	34.1	164	205	29	174046
ABalapappp:134	ABalapappp	134	10650	-14349	5436	5778	10650	29.1	199	215	30	155703
ABalapp:43	ABalapp	43	3267	-21732	814	815	3267	39.6	174	238	48	552317
ABalappa:66	ABalappa	66	8397	-16602	4987	5101	8397	32.8	161	279	42	440676
ABalappaa:99	ABalappaa	99	13602	-11397	8546	8751	13602	27.0	171	257	35	304266
ABalappaaa:139	ABalappaaa	139	12552	-12447	6812	7554	12552	24.8	176	257	29	185094
ABalappaap:139	ABalappaap	139	11297	-13702	6570	6913	11297	18.5	199	258	31	192961
ABalappap:99	ABalappap	99	11829	-13170	7307	7392	11829	29.1	202	296	33	245370
ABalappapa:140	ABalappapa	140	11201	-13798	7022	7168	11201	25.0	193	298	30	182028
ABalappapp:140	ABalappapp	140	10648	-14351	5956	6265	10648	17.9	216	304	29	176060
ABalappp:66	ABalappp	66	7453	-17546	4154	4279	7453	39.2	195	271	41	373687
ABalapppa:95	ABalapppa	95	12736	-12263	7775	8170	12736	44.0	183	252	34	249323
ABalapppaa:139	ABalapppaa	139	12141	-12858	6154	6817	12141	41.5	153	211	29	154015
ABalapppap:139	ABalapppap	139	12665	-12334	7717	8045	12665	44.6	170	246	27	126828
ABalapppp:95	ABalapppp	95	11386	-13613	6195	6637	11386	36.7	208	246	36	279179
ABalappppa:131	ABalappppa	131	10477	-14522	4260	5198	10477	39.7	195	240	30	166315
ABalappppp:131	ABalappppp	131	9246	-15753	4006	4375	9246	33.2	221	249	29	130534
ABalp:13	ABalp	13	1836	-23163	-424	-424	1836	30.5	126	330	64	589511
ABalpa:25	ABalpa	25	1912	-23087	-351	-351	1912	32.0	76	292	56	546391
ABalpaa:42	ABalpaa	42	2708	-22291	421	418	2708	27.5	69	260	49	658060
ABalpaaa:63	ABalpaaa	63	5257	-19743	2536	2620	5257	41.4	66	320	40	394671
ABalpaaaa:96	ABalpaaaa	96	7559	-17440	3714	4045	7559	30.0	59	295	35	350139
ABalpaaaaa:139	ABalpaaaaa	139	5248	-19751	2084	2297	5248	29.9	50	272	30	168393
ABalpaaaap:139	ABalpaaaap	139	5977	-19022	1533	2070	5977	26.4	67	240	30	207664
ABalpaaap:96	ABalpaaap	96	6815	-18184	4019	4039	6815	34.5	95	368	34	282603
ABalpaaapa:137	ABalpaaapa	137	5336	-19663	2321	2546	5336	36.5	70	337	29	144892
ABalpaaapp:137	ABalpaaapp	137	5278	-19721	2796	2820	5278	35.2	94	373	29	145514
ABalpaap:63	ABalpaap	63	4555	-20444	1822	1875	4555	29.0	82	304	44	552073
ABalpaapa:88	ABalpaapa	88	6595	-18404	2856	3068	6595	21.4	96	274	39	481477
ABalpaapaa:121	ABalpaapaa	121	5505	-19494	1327	1854	5505	23.8	102	256	31	253210
ABalpaapap:121	ABalpaapap	121	4182	-20817	1449	1601	4182	19.0	89	286	36	364935
ABalpaapp:88	ABalpaapp	88	5547	-19452	2189	2349	5547	25.5	146	301	38	364621
ABalpaappa:126	ABalpaappa	126	4931	-20068	2005	2092	4931	21.5	127	290	30	210234
ABalpaappp:126	ABalpaappp	126	4329	-20670	1286	1460	4329	19.9	167	304	32	215699
ABalpap:42	ABalpap	42	2748	-22251	405	405	2748	31.5	96	330	49	673206
ABalpapa:63	ABalpapa	63	4694	-20305	2110	2119	4694	33.4	96	357	41	456378
ABalpapaa:90	ABalpapaa	90	7040	-17959	3788	3903	7040	24.8	84	319	37	425177
ABalpapaaa:128	ABalpapaaa	128	4855	-20144	1255	1480	4855	30.6	85	278	30	186530
ABalpapaap:128	ABalpapaap	128	4841	-20158	1882	2044	4841	28.4	91	312	31	211835
ABalpapap:90	ABalpapap	90	6227	-18772	3207	3255	6227	25.1	126	354	38	403603
ABalpapapa:125	ABalpapapa	125	4350	-20649	1535	1714	4350	27.4	105	341	32	227352
ABalpapapp:125	ABalpapapp	125	4140	-20859	1530	1608	4140	28.0	145	325	31	185799
ABalpapp:63	ABalpapp	63	4246	-20753	1688	1699	4246	40.1	144	377	43	427898
ABalpappa:88	ABalpappa	88	5919	-19080	2797	2871	5919	33.3	144	381	37	362102
ABalpappaa:121	ABalpappaa	121	4030	-20969	1424	1496	4030	33.6	164	334	30	161491
ABalpappap:121	ABalpappap	121	3962	-21037	1313	1483	3962	34.3	140	362	34	229877
ABalpappp:88	ABalpappp	88	6025	-18974	3150	3176	6025	42.4	143	393	36	310124
ABalpapppa:123	ABalpapppa	123	4312	-20687	1788	1845	4312	46.2	145	381	30	157812
ABalpapppp:123	ABalpapppp	123	4423	-20576	1868	1965	4423	38.3	143	382	32	198140
ABalpp:25	ABalpp	25	2090	-22909	-272	-274	2090	15.7	151	319	57	387305
ABalppa:43	ABalppa	43	2809	-22190	406	406	2809	16.0	122	323	51	662475
ABalppaa:64	ABalppaa	64	5266	-19733	2547	2581	5266	19.4	106	330	43	622309
ABalppaaa:92	ABalppaaa	92	6797	-18202	3751	3815	6797	13.4	119	316	40	562830
ABalppaaaa:128	ABalppaaaa	128	5633	-19366	2697	2908	5633	14.1	106	289	34	368724
ABalppaaap:128	ABalppaaap	128	4942	-20058	2317	2421	4942	15.1	123	332	34	324409
ABalppaap:92	ABalppaap	92	6769	-18230	3501	3579	6769	11.5	129	248	38	491085
ABalppaapa:135	ABalppaapa	135	6400	-18599	2509	3110	6400	16.8	95	247	33	333653
ABalppaapp:135	ABalppaapp	135	6461	-18538	3252	3467	6461	11.3	131	233	32	291413
ABalppap:64	ABalppap	64	4421	-20578	1647	1702	4421	15.8	158	326	43	457369
ABalppapa:91	ABalppapa	91	5817	-19182	2460	2578	5817	15.6	160	276	39	401205
ABalppapaa:126	ABalppapaa	126	5357	-19642	1815	2094	5357	17.4	144	255	33	282761
ABalppapap:126	ABalppapap	126	5233	-19766	2382	2562	5233	10.4	148	286	35	345792
ABalppapp:91	ABalppapp	91	6560	-18439	3125	3248	6560	16.8	171	327	37	363830
ABalppappa:126	ABalppappa	126	5439	-19560	2750	2861	5439	21.9	120	360	32	268110
ABalppappp:126	ABalppappp	126	4610	-20389	1730	1900	4610	14.6	164	340	32	247584
ABalppp:43	ABalppp	43	2762	-22237	302	301	2762	28.5	180	374	50	668193
ABalpppa:64	ABalpppa	64	4866	-20133	2221	2233	4866	24.2	154	383	44	583589
ABalpppaa:90	ABalpppaa	90	5827	-19172	2744	2827	5827	12.2	187	312	38	373860
ABalpppaaa:132	ABalpppaaa	132	5272	-19727	2151	2374	5272	11.0	176	298	31	229455
ABalpppaap:132	ABalpppaap	132	5430	-19569	2181	2268	5430	11.3	191	261	32	232582
ABalpppap:90	ABalpppap	90	5707	-19292	2853	2944	5707	19.8	179	384	41	467928
ABalpppapa:128	ABalpppapa	128	4430	-20569	1695	1879	4430	22.7	148	379	32	247254
ABalpppapp:128	ABalpppapp	128	4570	-20429	1768	1909	4570	23.3	185	388	33	235521
ABalpppp:64	ABalpppp	64	4450	-20549	1761	1764	4450	33.1	202	368	43	456177
ABalppppa:91	ABalppppa	91	6159	-18840	2917	2999	6159	23.1	190	343	36	319876
ABalppppaa:129	ABalppppaa	129	6264	-18735	2884	3088	6264	12.5	199	334	31	201784
ABalppppap:129	ABalppppap	129	5628	-19372	2581	2747	5628	16.5	200	368	33	225860
ABalppppp:91	ABalppppp	91	6238	-18761	3240	3295	6238	30.5	198	390	38	383848
ABalpppppa:123	ABalpppppa	123	6443	-18556	3317	3370	6443	24.4	186	339	30	184447
ABalpppppp:123	ABalpppppp	123	5335	-19664	2583	2714	5335	31.9	187	390	34	220637
ABar:3	ABar	3	1773	-23226	-433	-433	1773	35.8	183	178	69	670640
ABara:13	ABara	13	1857	-23142	-389	-389	1857	45.6	204	206	61	391742
ABaraa:25	ABaraa	25	2005	-22994	-278	-279	2005	51.3	170	252	54	329702
ABaraaa:42	ABaraaa	42	2809	-22190	459	457	2809	53.6	142	209	46	441558
ABaraaaa:65	ABaraaaa	65	5845	-19154	2958	3009	5845	51.9	82	232	40	410153
ABaraaaaa:99	ABaraaaaa	99	7765	-17234	3614	4105	7765	40.2	49	277	34	399231
ABaraaaaaa:143	ABaraaaaaa	143	6607	-18392	2861	3247	6607	36.6	54	265	29	258114
ABaraaaaap:143	ABaraaaaap	143	6124	-18875	2330	2679	6124	41.7	50	246	30	275832
ABaraaaap:99	ABaraaaap	99	8036	-16963	3945	4181	8036	44.9	59	241	35	390485
ABaraaaapa:141	ABaraaaapa	141	6392	-18607	2772	3083	6392	47.3	59	239	29	227410
ABaraaaapp:141	ABaraaaapp	141	6390	-18609	1913	2509	6390	41.6	64	210	31	252990
ABaraaap:65	ABaraaap	65	5109	-19890	2064	2157	5109	47.6	132	232	41	412471
ABaraaapa:93	ABaraaapa	93	6140	-18859	2213	2566	6140	50.2	106	239	35	296853
ABaraaapaa:130	ABaraaapaa	130	5302	-19697	1566	1925	5302	47.9	87	219	30	203152
ABaraaapap:130	ABaraaapap	130	4554	-20445	1265	1447	4554	49.8	98	261	32	210060
ABaraaapp:93	ABaraaapp	93	6511	-18488	2731	2877	6511	49.0	133	251	35	298079
ABaraaappa:138	ABaraaappa	138	5589	-19410	2095	2209	5589	53.6	124	220	27	139860
ABaraaappp:138	ABaraaappp	138	4453	-20546	1293	1365	4453	57.5	143	239	28	131762
ABaraap:42	ABaraap	42	2692	-22307	341	337	2692	54.2	179	281	46	403449
ABaraapa:63	ABaraapa	63	4782	-20217	1900	1939	4782	57.3	133	252	41	353589
ABaraapaa:95	ABaraapaa	95	6821	-18178	3159	3338	6821	50.1	72	281	36	356146
ABaraapaaa:134	ABaraapaaa	134	5680	-19319	2254	2447	5680	46.7	57	278	30	239284
ABaraapaap:134	ABaraapaap	134	5153	-19846	1818	2138	5153	48.4	74	313	30	213367
ABaraapap:95	ABaraapap	95	6332	-18667	3049	3150	6332	50.0	104	315	35	303156
ABaraapapa:139	ABaraapapa	139	5033	-19966	1788	2004	5033	43.9	102	297	30	181560
ABaraapapp:139	ABaraapapp	139	5086	-19913	2105	2280	5086	46.2	130	324	30	195865
ABaraapp:63	ABaraapp	63	4414	-20586	1824	1830	4414	55.5	172	311	43	393051
ABaraappa:92	ABaraappa	92	5944	-19055	2857	2891	5944	46.8	100	348	37	374439
ABaraappaa:129	ABaraappaa	129	4639	-20360	1838	1998	4639	43.7	78	344	31	231232
ABaraappap:129	ABaraappap	129	4163	-20836	1589	1717	4163	44.5	108	375	34	283907
ABaraappp:92	ABaraappp	92	6334	-18665	3624	3654	6334	53.0	147	370	36	323812
ABaraapppa:134	ABaraapppa	134	4874	-20125	2148	2343	4874	56.4	142	360	31	179791
ABaraapppp:134	ABaraapppp	134	4984	-20015	2418	2559	4984	53.5	162	379	30	174513
ABarap:25	ABarap	25	2007	-22992	-286	-286	2007	50.2	253	221	54	321637
ABarapa:42	ABarapa	42	2801	-22198	481	482	2801	49.1	207	172	46	452434
ABarapaa:64	ABarapaa	64	5473	-19526	2507	2576	5473	54.6	129	192	40	368279
ABarapaaa:98	ABarapaaa	98	7039	-17960	3693	3898	7039	53.2	66	244	35	294598
ABarapaaaa:145	ABarapaaaa	145	5472	-19527	2307	2623	5472	53.3	61	246	30	168704
ABarapaaap:145	ABarapaaap	145	5418	-19581	2517	2562	5418	58.5	76	275	28	114260
ABarapaap:98	ABarapaap	98	7230	-17769	3332	3580	7230	53.4	103	196	34	258029
ABarapaapa:139	ABarapaapa	139	5359	-19640	1964	2113	5359	56.0	92	208	29	142586
ABarapaapp:139	ABarapaapp	139	5949	-19050	1677	2211	5949	53.8	112	179	30	152688
ABarapap:64	ABarapap	64	4812	-20187	1993	2063	4812	53.0	183	201	40	319523
ABarapapa:91	ABarapapa	91	5958	-19041	2367	2559	5958	56.9	135	216	37	256491
ABarapapaa:128	ABarapapaa	128	4792	-20207	1768	1987	4792	56.8	90	225	31	157744
ABarapapap:128	ABarapapap	128	4391	-20608	1526	1663	4391	58.2	106	257	33	161557
ABarapapp:91	ABarapapp	91	6325	-18674	2844	2972	6325	58.0	154	259	34	206174
ABarapappa:133	ABarapappa	133	4546	-20453	1598	1743	4546	61.6	124	270	31	123513
ABarapappp:133	ABarapappp	133	4721	-20278	1721	1841	4721	60.8	140	305	33	145800
ABarapp:42	ABarapp	42	2906	-22093	578	574	2906	52.6	261	233	44	359503
ABarappa:64	ABarappa	64	4696	-20303	1966	2011	4696	56.4	192	250	41	319842
ABarappaa:92	ABarappaa	92	6364	-18635	3072	3157	6364	56.9	119	276	34	210586
ABarappaaa:131	ABarappaaa	131	5273	-19726	2324	2515	5273	53.6	74	293	31	175701
ABarappaap:131	ABarappaap	131	5126	-19873	2077	2250	5126	53.1	109	312	30	145103
ABarappap:92	ABarappap	92	6025	-18974	2792	2907	6025	57.1	135	325	35	230950
ABarappapa:129	ABarappapa	129	4569	-20430	1822	1958	4569	51.5	114	353	33	187500
ABarappapp:129	ABarappapp	129	5406	-19593	2305	2488	5406	55.2	138	328	28	125812
ABarappp:64	ABarappp	64	4494	-20506	1912	1925	4494	56.0	250	272	41	323343
ABarapppa:92	ABarapppa	92	6674	-18325	3136	3269	6674	57.3	161	291	32	184781
ABarapppaa:131	ABarapppaa	131	5147	-19852	1895	2099	5147	47.6	135	264	30	155390
ABarapppap:131	ABarapppap	131	4484	-20515	1498	1674	4484	52.7	146	290	30	136378
ABarapppp:92	ABarapppp	92	5865	-19134	2837	2915	5865	59.2	202	307	36	229243
ABarappppa:130	ABarappppa	130	4803	-20196	1962	2148	4803	55.2	167	321	30	123462
ABarappppp:130	ABarappppp	130	4740	-20259	2103	2150	4740	59.8	193	302	30	119742
ABarp:13	ABarp	13	1884	-23115	-396	-396	1884	23.0	258	160	64	448952
ABarpa:25	ABarpa	25	2034	-22965	-273	-276	2034	29.2	223	141	54	436833
ABarpaa:43	ABarpaa	43	3056	-21943	618	617	3056	28.0	186	142	47	590605
ABarpaaa:64	ABarpaaa	64	7886	-17113	4768	4799	7886	43.3	130	160	42	418724
ABarpaaaa:95	ABarpaaaa	95	14988	-10011	9908	10249	14988	32.0	85	177	36	366699
ABarpaaaaa:133	ABarpaaaaa	133	11235	-13764	6218	6587	11235	28.7	70	196	32	213904
ABarpaaaap:133	ABarpaaaap	133	12326	-12673	7285	7696	12326	23.8	104	172	31	214204
ABarpaaap:95	ABarpaaap	95	14038	-10961	9656	9820	14038	45.7	79	191	36	298011
ABarpaaapa:130	ABarpaaapa	130	10474	-14525	6553	6780	10474	47.2	81	184	30	146845
ABarpaaapp:130	ABarpaaapp	130	11329	-13670	6901	7183	11329	38.0	73	186	31	180420
ABarpaap:64	ABarpaap	64	7649	-17350	4159	4293	7649	30.1	161	151	42	448574
ABarpaapa:93	ABarpaapa	93	13656	-11343	8050	8484	13656	36.6	112	159	36	314808
ABarpaapaa:130	ABarpaapaa	130	10182	-14817	5614	5973	10182	36.8	101	158	31	176113
ABarpaapap:130	ABarpaapap	130	12277	-12722	6250	6745	12277	32.7	131	181	29	183445
ABarpaapp:93	ABarpaapp	93	14386	-10613	8461	9209	14386	31.0	142	138	36	364601
ABarpaappa:128	ABarpaappa	128	9680	-15319	4906	5496	9680	37.2	140	133	32	191810
ABarpaappp:128	ABarpaappp	128	12631	-12368	7773	8067	12631	28.0	132	143	30	210448
ABarpap:43	ABarpap	43	3081	-21918	671	675	3081	33.1	238	226	49	460011
ABarpapa:65	ABarpapa	65	8045	-16954	4876	4902	8045	38.5	177	215	41	338527
ABarpapaa:96	ABarpapaa	96	12847	-12152	7884	8175	12847	48.2	129	191	34	196503
ABarpapaaa:135	ABarpapaaa	135	10962	-14037	6007	6317	10962	51.1	127	163	30	118171
ABarpapaap:135	ABarpapaap	135	10184	-14815	5824	6059	10184	57.4	149	195	28	87193
ABarpapap:96	ABarpapap	96	12186	-12813	7356	7539	12186	41.2	147	222	33	187070
ABarpapapa:135	ABarpapapa	135	10261	-14738	5065	5324	10261	48.0	132	199	29	124200
ABarpapapp:135	ABarpapapp	135	11475	-13524	6041	6356	11475	40.4	119	210	29	137600
ABarpapp:65	ABarpapp	65	5944	-19055	2992	3023	5944	36.7	246	234	41	265534
ABarpappa:92	ABarpappa	92	12325	-12674	6445	6896	12325	43.6	165	185	32	178436
ABarpappaa:134	ABarpappaa	134	11095	-13904	4680	5747	11095	42.0	135	169	30	140718
ABarpappap:134	ABarpappap	134	12788	-12211	5909	6647	12788	43.9	164	190	28	135202
ABarpappp:92	ABarpappp	92	10554	-14445	5457	5790	10554	47.0	207	215	35	187530
ABarpapppa:128	ABarpapppa	128	9912	-15087	4291	4689	9912	50.1	170	210	28	105966
ABarpapppp:128	ABarpapppp	128	7975	-17024	3288	3838	7975	48.8	193	248	30	113566
ABarpp:25	ABarpp	25	2058	-22941	-334	-334	2058	23.6	322	160	56	368998
ABarppa:43	ABarppa	43	3149	-21850	720	720	3149	15.0	249	176	49	443936
ABarppaa:64	ABarppaa	64	9359	-15640	6037	6060	9359	19.1	196	153	43	442978
ABarppaaa:92	ABarppaaa	92	16754	-8245	10018	10705	16754	31.6	168	164	35	261234
ABarppaaaa:137	ABarppaaaa	137	17039	-7960	9919	10721	17039	28.3	162	173	29	181090
ABarppaaap:137	ABarppaaap	137	14116	-10883	7471	7898	14116	35.7	162	156	29	144150
ABarppaap:92	ABarppaap	92	16491	-8508	10443	11014	16491	29.4	201	144	35	278934
ABarppaapa:133	ABarppaapa	133	14937	-10062	9636	10058	14937	34.3	177	121	30	164086
ABarppaapp:133	ABarppaapp	133	13510	-11489	6605	7274	13510	34.6	202	144	29	141852
ABarppap:64	ABarppap	64	7810	-17189	4452	4483	7810	21.7	252	181	41	322103
ABarppapa:90	ABarppapa	90	16561	-8438	10375	10615	16561	39.1	198	158	34	216826
ABarppapaa:133	ABarppapaa	133	16423	-8576	10229	10540	16423	42.6	182	142	30	150306
ABarppapap:133	ABarppapap	133	14448	-10551	8290	9019	14448	48.3	199	147	30	122597
ABarppapp:90	ABarppapp	90	13948	-11051	8366	8632	13948	34.2	235	182	35	214639
ABarppappa:128	ABarppappa	128	13721	-11278	6711	7609	13721	39.1	184	193	30	136246
ABarppappp:128	ABarppappp	128	11887	-13112	5433	6043	11887	38.0	213	178	30	127882
ABarppp:43	ABarppp	43	3258	-21741	773	770	3258	26.5	314	182	48	480917
ABarpppa:63	ABarpppa	63	8785	-16214	5381	5396	8785	36.3	232	183	40	312363
ABarpppaa:91	ABarpppaa	91	18752	-6247	12934	13144	18752	42.4	154	142	34	230939
ABarpppaaa:132	ABarpppaaa	132	16868	-8131	11574	12071	16868	44.0	115	150	30	158767
ABarpppaap:132	ABarpppaap	132	14204	-10796	8634	9160	14204	49.2	156	150	30	116902
ABarpppap:91	ABarpppap	91	15584	-9415	9721	10006	15584	49.3	191	170	35	203032
ABarpppapa:127	ABarpppapa	127	15139	-9860	8286	8878	15139	49.9	183	180	29	112572
ABarpppapp:127	ABarpppapp	127	11521	-13478	6246	6547	11521	58.2	179	207	30	92629
ABarpppp:63	ABarpppp	63	7318	-17681	4324	4348	7318	29.9	298	191	43	345825
ABarppppa:89	ABarppppa	89	15188	-9811	9302	9739	15188	40.1	241	210	36	225953
ABarppppaa:125	ABarppppaa	125	17664	-7335	10680	11416	17664	45.1	204	215	30	143916
ABarppppap:125	ABarppppap	125	16181	-8818	9006	10064	16181	41.1	231	220	31	143818
ABarppppp:89	ABarppppp	89	13398	-11601	8384	8745	13398	38.3	290	200	37	217597
ABarpppppa:122	ABarpppppa	122	14726	-10274	8134	8987	14726	36.4	246	215	30	127127
ABarpppppp:122	ABarpppppp	122	14744	-10255	7917	8876	14744	34.1	282	227	30	119272
ABp:1	ABp	1	1896	-23103	-351	-351	1896	34.0	330	187	78	387498
ABpl:3	ABpl	3	1932	-23067	-213	-213	1932	17.0	280	277	70	481953
ABpla:13	ABpla	13	2008	-22991	-210	-210	2008	10.4	170	247	63	329559
ABplaa:25	ABplaa	25	2023	-22976	-286	-286	2023	14.6	133	205	58	436041
ABplaaa:41	ABplaaa	41	2850	-22149	559	556	2850	22.2	108	187	50	750451
ABplaaaa:63	ABplaaaa	63	7193	-17806	4273	4300	7193	24.6	76	221	43	626909
ABplaaaaa:90	ABplaaaaa	90	11501	-13498	6775	7040	11501	20.2	163	204	36	369339
ABplaaaaaa:132	ABplaaaaaa	132	9738	-15261	4643	5057	9738	26.4	208	178	30	174236
ABplaaaaap:132	ABplaaaaap	132	9328	-15671	3983	4399	9328	20.1	224	182	31	196401
ABplaaaap:90	ABplaaaap	90	11445	-13554	6919	7195	11445	15.8	166	179	36	347428
ABplaaaapa:129	ABplaaaapa	129	10602	-14397	6233	6501	10602	18.3	187	168	30	194731
ABplaaaapp:129	ABplaaaapp	129	8543	-16456	4173	4539	8543	17.1	218	147	32	190292
ABplaaap:63	ABplaaap	63	6138	-18861	3107	3202	6138	17.4	129	202	43	508188
ABplaaapa:89	ABplaaapa	89	10368	-14631	6097	6244	10368	16.5	205	152	36	332393
ABplaaapaa:130	ABplaaapaa	130	10104	-14895	5729	6159	10104	23.2	223	124	30	214076
ABplaaapap:130	ABplaaapap	130	7846	-17153	3710	3886	7846	18.7	260	144	33	200614
ABplaaapp:89	ABplaaapp	89	8685	-16314	4352	4575	8685	12.1	246	170	38	304778
ABplaaappa:128	ABplaaappa	128	8121	-16878	3717	4168	8121	12.2	279	158	31	176835
ABplaaappp:128	ABplaaappp	128	6956	-18043	3045	3198	6956	13.6	301	193	31	140905
ABplaap:41	ABplaap	41	2480	-22519	153	155	2480	18.8	155	253	49	536739
ABplaapa:61	ABplaapa	61	6316	-18683	3336	3422	6316	17.9	121	254	43	530075
ABplaapaa:88	ABplaapaa	88	13355	-11644	8286	8550	13355	24.8	214	195	37	304378
ABplaapaaa:127	ABplaapaaa	127	13277	-11722	7138	7434	13277	29.8	227	151	29	146621
ABplaapaap:127	ABplaapaap	127	11863	-13136	6201	6741	11863	26.7	263	171	31	156997
ABplaapap:88	ABplaapap	88	12945	-12054	8236	8410	12945	11.9	201	207	37	309344
ABplaapapa:123	ABplaapapa	123	13245	-11754	9059	9161	13245	11.7	208	193	32	199428
ABplaapapp:123	ABplaapapp	123	11957	-13042	7223	7454	11957	13.5	247	186	32	182114
ABplaapp:61	ABplaapp	61	4736	-20263	1948	1985	4736	21.1	192	262	45	417473
ABplaappa:87	ABplaappa	87	11641	-13358	6618	7055	11641	22.7	249	189	38	317904
ABplaappaa:126	ABplaappaa	126	14056	-10943	7873	8560	14056	22.1	277	188	31	182557
ABplaappap:126	ABplaappap	126	10860	-14139	5371	5986	10860	23.9	309	195	31	140301
ABplaappp:87	ABplaappp	87	9362	-15637	5003	5142	9362	16.0	284	208	38	247161
ABplaapppa:122	ABplaapppa	122	10248	-14751	5317	5789	10248	11.8	286	233	32	145390
ABplaapppp:122	ABplaapppp	122	7111	-17888	4015	4027	7111	13.0	344	216	35	150046
ABplap:25	ABplap	25	2080	-22919	-206	-206	2080	11.8	238	225	55	252996
ABplapa:42	ABplapa	42	2761	-22238	368	368	2761	10.8	177	190	48	469673
ABplapaa:63	ABplapaa	63	5492	-19507	2552	2611	5492	9.5	162	223	44	401306
ABplapaaa:90	ABplapaaa	90	10736	-14263	6361	6485	10736	21.1	217	240	35	232486
ABplapaaaa:130	ABplapaaaa	130	9276	-15723	3543	4005	9276	31.3	236	190	28	127805
ABplapaaap:130	ABplapaaap	130	8984	-16015	3356	3992	8984	25.1	246	211	29	128838
ABplapaap:90	ABplapaap	90	9022	-15977	4449	4728	9022	11.4	232	240	35	219851
ABplapaapa:125	ABplapaapa	125	8446	-16553	4224	4512	8446	13.6	243	229	31	159612
ABplapaapp:125	ABplapaapp	125	9743	-15256	5053	5494	9743	19.0	214	228	31	168678
ABplapap:63	ABplapap	63	5545	-19454	2589	2599	5545	13.8	231	198	42	321506
ABplapapa:92	ABplapapa	92	10236	-14763	6011	6116	10236	14.7	300	152	34	219533
ABplapapaa:135	ABplapapaa	135	10308	-14691	5838	6211	10308	13.2	311	154	29	139430
ABplapapap:135	ABplapapap	135	7612	-17387	3405	3710	7612	16.2	336	167	30	109631
ABplapapp:92	ABplapapp	92	7947	-17052	4220	4368	7947	14.9	339	174	36	190900
ABplapappa:130	ABplapappa	130	7403	-17596	3944	4063	7403	19.6	357	146	31	131369
ABplapappp:130	ABplapappp	130	6225	-18774	3263	3324	6225	15.9	381	181	33	115688
ABplapp:42	ABplapp	42	2476	-22523	164	163	2476	14.3	233	282	49	348244
ABplappa:62	ABplappa	62	4669	-20330	1824	1856	4669	11.1	225	263	43	304816
ABplappaa:89	ABplappaa	89	12302	-12697	7619	7747	12302	15.7	251	271	37	263528
ABplappaaa:127	ABplappaaa	127	16128	-8871	10464	10718	16128	24.4	237	247	30	176799
ABplappaap:127	ABplappaap	127	12406	-12594	7501	7669	12406	16.9	247	269	32	173307
ABplappap:89	ABplappap	89	10296	-14703	5751	5981	10296	10.6	281	261	38	250565
ABplappapa:128	ABplappapa	128	12429	-12570	8307	8530	12429	11.3	245	312	33	198668
ABplappapp:128	ABplappapp	128	9434	-15565	4413	4989	9434	11.9	284	296	33	166158
ABplappp:62	ABplappp	62	4558	-20441	1935	1940	4558	16.5	279	276	44	279278
ABplapppa:88	ABplapppa	88	18546	-6453	13349	13417	18546	24.4	281	243	35	228834
ABplapppaa:131	ABplapppaa	131	33590	8590	24273	24708	33590	27.3	280	222	29	146554
ABplapppap:131	ABplapppap	131	26090	1090	19412	19581	26090	18.9	287	245	32	157899
ABplapppp:88	ABplapppp	88	11972	-13027	7494	7611	11972	19.1	316	249	39	226844
ABplappppa:123	ABplappppa	123	21967	-3032	15474	15913	21967	14.7	313	271	33	139401
ABplappppp:123	ABplappppp	123	17906	-7094	12380	12864	17906	13.3	349	291	35	147666
ABplp:13	ABplp	13	1933	-23066	-301	-301	1933	16.4	265	346	63	366317
ABplpa:25	ABplpa	25	2064	-22935	-223	-226	2064	16.8	221	365	56	372788
ABplpaa:42	ABplpaa	42	2645	-22354	259	259	2645	12.2	201	356	49	506304
ABplpaaa:65	ABplpaaa	65	4541	-20458	1807	1840	4541	14.2	203	320	41	350161
ABplpaaaa:95	ABplpaaaa	95	7810	-17189	3140	3467	7810	28.6	218	271	33	224745
ABplpaaaaa:139	ABplpaaaaa	139	6986	-18013	3026	3139	6986	32.4	205	280	26	121923
ABplpaaaap:139	ABplpaaaap	139	6408	-18591	1910	2308	6408	25.6	230	276	28	148194
ABplpaaap:95	ABplpaaap	95	7025	-17974	3052	3194	7025	32.4	252	255	33	206490
ABplpaaapa:134	ABplpaaapa	134	5787	-19212	2101	2372	5787	34.8	250	266	29	136708
ABplpaaapp:134	ABplpaaapp	134	6601	-18398	1135	1798	6601	29.2	258	253	29	139025
ABplpaap:65	ABplpaap	65	3694	-21305	1000	1042	3694	11.2	247	347	42	348179
ABplpaapa:93	ABplpaapa	93	6392	-18607	2775	2992	6392	25.3	229	321	35	271245
ABplpaapaa:132	ABplpaapaa	132	5725	-19274	2146	2396	5725	28.9	213	320	30	165123
ABplpaapap:132	ABplpaapap	132	5919	-19080	1791	2185	5919	22.1	244	310	30	172908
ABplpaapp:93	ABplpaapp	93	5583	-19416	2106	2273	5583	16.6	250	342	38	320403
ABplpaappa:129	ABplpaappa	129	5768	-19231	2182	2403	5768	21.1	228	347	30	200391
ABplpaappp:129	ABplpaappp	129	5331	-19668	1594	1835	5331	17.3	263	337	32	193583
ABplpap:42	ABplpap	42	2592	-22407	204	200	2592	23.9	259	384	49	636844
ABplpapa:64	ABplpapa	64	4843	-20156	2171	2191	4843	21.4	231	393	42	513902
ABplpapaa:93	ABplpapaa	93	6600	-18399	3098	3256	6600	33.2	246	314	36	283547
ABplpapaaa:134	ABplpapaaa	134	5816	-19183	2442	2530	5816	34.9	233	303	29	128175
ABplpapaap:134	ABplpapaap	134	6559	-18440	2879	3157	6559	29.8	260	308	29	150151
ABplpapap:93	ABplpapap	93	6861	-18138	3299	3487	6861	25.2	263	365	38	369426
ABplpapapa:129	ABplpapapa	129	6378	-18621	2704	2960	6378	29.0	249	356	32	205194
ABplpapapp:129	ABplpapapp	129	5792	-19207	1794	2171	5792	24.8	276	352	30	166855
ABplpapp:64	ABplpapp	64	4052	-20947	1382	1418	4052	23.0	282	348	43	425232
ABplpappa:91	ABplpappa	91	7236	-17763	3573	3660	7236	25.2	264	297	36	278444
ABplpappaa:130	ABplpappaa	130	9021	-15978	4451	4800	9021	26.0	267	285	31	186439
ABplpappap:130	ABplpappap	130	8164	-16835	3655	4042	8164	19.9	287	295	31	172627
ABplpappp:91	ABplpappp	91	6516	-18483	3052	3161	6516	22.0	302	329	38	294984
ABplpapppa:123	ABplpapppa	123	7646	-17353	3856	4045	7646	27.2	304	347	31	178606
ABplpapppp:123	ABplpapppp	123	6579	-18420	2781	3070	6579	20.0	316	325	34	189147
ABplpp:25	ABplpp	25	2130	-22869	-197	-198	2130	11.4	304	340	56	305240
ABplppa:42	ABplppa	42	2581	-22418	167	167	2581	10.0	286	351	48	396747
ABplppaa:66	ABplppaa	66	5377	-19622	2593	2626	5377	14.7	284	381	40	403356
ABplppaaa:99	ABplppaaa	99	8593	-16406	5047	5227	8593	25.6	278	396	34	282731
ABplppaaaa:143	ABplppaaaa	143	7071	-17928	3389	3698	7071	29.3	238	394	28	139130
ABplppaaap:143	ABplppaaap	143	6687	-18312	2910	3463	6687	29.7	272	402	28	139743
ABplppaap:99	ABplppaap	99	7655	-17344	3932	4197	7655	17.4	272	382	37	355843
ABplppaapa:137	ABplppaapa	137	6879	-18120	3272	3559	6879	22.5	228	380	30	177815
ABplppaapp:137	ABplppaapp	137	6071	-18928	2537	2677	6071	18.5	262	385	31	171713
ABplppap:66	ABplppap	66	4192	-20807	1432	1438	4192	10.8	326	341	42	316256
ABplppapa:93	ABplppapa	93	6420	-18579	2742	2930	6420	11.0	282	345	37	275900
ABplppapaa:132	ABplppapaa	132	7044	-17955	3857	3967	7044	13.4	238	365	32	209715
ABplppapap:132	ABplppapap	132	6357	-18642	2789	3063	6357	12.0	286	365	31	172957
ABplppapp:93	ABplppapp	93	5569	-19430	2077	2209	5569	11.0	327	328	38	251990
ABplppappa:128	ABplppappa	128	6141	-18858	2651	2922	6141	13.0	316	360	32	177159
ABplppappp:128	ABplppappp	128	5094	-19905	1407	1746	5094	16.0	357	345	35	174751
ABplppp:42	ABplppp	42	2635	-22364	202	202	2635	21.3	342	377	49	564152
ABplpppa:65	ABplpppa	65	4894	-20105	2092	2134	4894	21.3	336	356	42	367337
ABplpppaa:97	ABplpppaa	97	8425	-16574	4807	4924	8425	19.3	319	377	34	232510
ABplpppaaa:139	ABplpppaaa	139	7757	-17242	3792	4138	7757	27.0	290	405	29	141996
ABplpppaap:139	ABplpppaap	139	7219	-17780	3038	3365	7219	22.0	305	379	29	129682
ABplpppap:97	ABplpppap	97	6759	-18240	3273	3448	6759	19.4	349	345	36	209995
ABplpppapa:138	ABplpppapa	138	7222	-17777	3558	3941	7222	25.0	330	389	30	131944
ABplpppapp:138	ABplpppapp	138	7073	-17926	3215	3475	7073	22.3	339	356	30	126489
ABplpppp:65	ABplpppp	65	4497	-20502	1654	1695	4497	21.9	365	321	41	308262
ABplppppa:94	ABplppppa	94	8510	-16489	4413	4638	8510	27.4	324	255	34	181395
ABplppppaa:138	ABplppppaa	138	13853	-11146	6063	7592	13853	31.6	309	222	27	109512
ABplppppap:138	ABplppppap	138	8858	-16141	4126	4617	8858	24.3	325	236	32	131075
ABplppppp:94	ABplppppp	94	6918	-18081	2843	3192	6918	22.9	360	273	37	201273
ABplpppppa:133	ABplpppppa	133	8978	-16021	5064	5323	8978	25.0	352	251	30	118653
ABplpppppp:133	ABplpppppp	133	8344	-16655	2750	3639	8344	22.7	372	287	32	128349
ABpr:3	ABpr	3	1785	-23214	-354	-354	1785	39.7	358	170	66	588494
ABpra:13	ABpra	13	1857	-23142	-409	-409	1857	41.8	341	154	60	430768
ABpraa:25	ABpraa	25	1961	-23038	-450	-451	1961	46.1	311	158	55	397325
ABpraaa:42	ABpraaa	42	2760	-22239	339	343	2760	33.8	250	129	47	628846
ABpraaaa:65	ABpraaaa	65	5893	-19106	2800	2862	5893	36.7	199	136	40	466067
ABpraaaaa:94	ABpraaaaa	94	9047	-15952	4777	5115	9047	35.2	238	120	34	315401
ABpraaaaaa:140	ABpraaaaaa	140	8021	-16978	3681	3878	8021	41.8	226	135	28	167286
ABpraaaaap:140	ABpraaaaap	140	7029	-17970	2493	2747	7029	35.8	257	129	28	152769
ABpraaaap:94	ABpraaaap	94	8857	-16142	4536	5022	8857	28.9	255	119	36	408505
ABpraaaapa:136	ABpraaaapa	136	7976	-17023	3281	3975	7976	29.5	228	120	29	190627
ABpraaaapp:136	ABpraaaapp	136	6902	-18098	3022	3231	6902	26.6	264	118	30	206118
ABpraaap:65	ABpraaap	65	5772	-19227	2650	2759	5772	28.9	242	129	41	519238
ABpraaapa:94	ABpraaapa	94	8220	-16779	3962	4281	8220	23.2	283	131	36	365543
ABpraaapaa:137	ABpraaapaa	137	7370	-17629	3454	3735	7370	24.0	293	116	28	181005
ABpraaapap:137	ABpraaapap	137	6694	-18305	2639	2785	6694	21.6	306	144	30	177253
ABpraaapp:94	ABpraaapp	94	7216	-17783	3407	3534	7216	25.8	325	157	36	298362
ABpraaappa:136	ABpraaappa	136	6922	-18077	2269	2834	6922	28.9	325	177	29	158269
ABpraaappp:136	ABpraaappp	136	5219	-19780	1802	1997	5219	27.6	366	159	33	177217
ABpraap:42	ABpraap	42	2578	-22422	114	109	2578	46.5	297	154	48	570438
ABpraapa:63	ABpraapa	63	5432	-19567	2363	2442	5432	46.1	234	142	41	428015
ABpraapaa:93	ABpraapaa	93	10125	-14874	5307	5683	10125	43.3	236	143	34	292141
ABpraapaaa:136	ABpraapaaa	136	10725	-14275	4230	5014	10725	39.4	233	170	28	169065
ABpraapaap:136	ABpraapaap	136	9171	-15828	3589	4391	9171	42.4	259	163	31	197613
ABpraapap:93	ABpraapap	93	9918	-15082	5033	5569	9918	42.8	273	153	34	287255
ABpraapapa:133	ABpraapapa	133	9263	-15737	3564	4220	9263	36.0	270	193	28	154309
ABpraapapp:133	ABpraapapp	133	8229	-16770	3638	4033	8229	39.2	300	196	31	183555
ABpraapp:63	ABpraapp	63	5290	-19709	2393	2461	5290	44.1	288	139	42	469956
ABpraappa:91	ABpraappa	91	11560	-13439	6710	7035	11560	38.5	289	127	35	343043
ABpraappaa:131	ABpraappaa	131	13059	-11940	7229	7787	13059	38.4	280	146	29	175046
ABpraappap:131	ABpraappap	131	12467	-12532	6545	7252	12467	38.5	312	144	30	178131
ABpraappp:91	ABpraappp	91	10454	-14545	5600	5998	10454	44.9	320	136	37	355038
ABpraapppa:126	ABpraapppa	126	13853	-11146	8130	8851	13853	44.6	310	123	31	232659
ABpraapppp:126	ABpraapppp	126	11043	-13956	6340	6575	11043	45.3	349	147	33	212367
ABprap:25	ABprap	25	1961	-23038	-331	-331	1961	38.0	398	162	55	451760
ABprapa:43	ABprapa	43	2801	-22198	409	415	2801	31.7	336	130	47	675234
ABprapaa:65	ABprapaa	65	5657	-19343	2827	2894	5657	24.1	286	128	41	483502
ABprapaaa:93	ABprapaaa	93	8787	-16212	4802	4983	8787	25.0	332	125	34	296785
ABprapaaaa:135	ABprapaaaa	135	8343	-16656	4100	4595	8343	39.3	278	109	28	156585
ABprapaaap:135	ABprapaaap	135	7125	-17874	2368	2585	7125	32.4	294	124	28	149133
ABprapaap:93	ABprapaap	93	8554	-16445	4213	4646	8554	31.6	354	130	35	297084
ABprapaapa:134	ABprapaapa	134	7706	-17293	2799	3049	7706	31.8	294	160	27	126814
ABprapaapp:134	ABprapaapp	134	6782	-18217	3055	3253	6782	29.4	336	122	32	183161
ABprapap:65	ABprapap	65	5979	-19020	3114	3150	5979	32.6	324	123	42	520371
ABprapapa:92	ABprapapa	92	11283	-13716	6921	7208	11283	35.9	332	113	34	299867
ABprapapaa:137	ABprapapaa	137	13160	-11839	8381	8648	13160	37.1	314	105	26	147453
ABprapapap:137	ABprapapap	137	9058	-15942	4517	4903	9058	36.2	347	119	30	145523
ABprapapp:92	ABprapapp	92	8820	-16179	4849	5029	8820	38.7	354	156	37	305071
ABprapappa:134	ABprapappa	134	9307	-15692	5261	5564	9307	34.8	372	142	30	165242
ABprapappp:134	ABprapappp	134	8373	-16626	4150	4496	8373	41.1	394	145	32	164648
ABprapp:43	ABprapp	43	2643	-22356	291	291	2643	33.8	411	152	49	675838
ABprappa:65	ABprappa	65	6369	-18630	3352	3499	6369	43.9	350	132	40	438994
ABprappaa:92	ABprappaa	92	14038	-10961	9223	9631	14038	52.0	386	136	34	244070
ABprappaaa:136	ABprappaaa	136	14560	-10439	8288	9104	14560	50.2	321	121	30	165881
ABprappaap:136	ABprappaap	136	13635	-11364	7365	8169	13635	52.5	361	131	28	126140
ABprappap:92	ABprappap	92	14828	-10171	10099	10445	14828	48.5	346	125	34	284727
ABprappapa:135	ABprappapa	135	13656	-11343	8934	9160	13656	49.1	262	144	30	162749
ABprappapp:135	ABprappapp	135	13622	-11377	7534	8127	13622	48.1	301	150	31	161668
ABprappp:65	ABprappp	65	6012	-18987	2988	3138	6012	38.1	372	157	41	438293
ABprapppa:93	ABprapppa	93	16386	-8613	11294	11417	16386	54.0	339	156	34	224872
ABprapppaa:138	ABprapppaa	138	27347	2347	19818	20336	27347	57.0	312	152	28	124009
ABprapppap:138	ABprapppap	138	21013	-3986	13353	14429	21013	54.7	341	159	29	120312
ABprapppp:93	ABprapppp	93	14967	-10032	9681	10075	14967	48.6	381	168	35	260791
ABprappppa:133	ABprappppa	133	22420	-2579	16024	16516	22420	50.9	389	156	30	145904
ABprappppp:133	ABprappppp	133	22093	-2906	16067	16728	22093	49.5	429	164	32	152077
ABprp:13	ABprp	13	1876	-23123	-379	-379	1876	47.2	386	257	60	375524
ABprpa:25	ABprpa	25	2014	-22985	-195	-205	2014	51.0	352	278	51	292314
ABprpaa:44	ABprpaa	44	2812	-22187	465	471	2812	53.8	313	209	45	354508
ABprpaaa:68	ABprpaaa	68	5153	-19846	2254	2281	5153	53.6	238	183	40	332572
ABprpaaaa:100	ABprpaaaa	100	6856	-18143	2758	2998	6856	58.7	205	192	33	185306
ABprpaaaaa:144	ABprpaaaaa	144	7047	-17952	1329	2316	7047	59.4	199	195	27	95598
ABprpaaaap:144	ABprpaaaap	144	5371	-19628	1723	1972	5371	60.0	235	183	28	104148
ABprpaaap:100	ABprpaaap	100	6658	-18341	2528	2896	6658	55.0	224	165	34	230594
ABprpaaapa:138	ABprpaaapa	138	6121	-18878	1328	1777	6121	53.0	216	164	28	119356
ABprpaaapp:138	ABprpaaapp	138	5591	-19408	1443	1708	5591	55.6	244	169	28	120661
ABprpaap:68	ABprpaap	68	4687	-20312	2034	2057	4687	55.5	284	218	40	306520
ABprpaapa:96	ABprpaapa	96	5931	-19068	2409	2601	5931	58.6	218	226	33	181805
ABprpaapaa:137	ABprpaapaa	137	5139	-19860	1417	1661	5139	59.5	210	226	28	109276
ABprpaapap:137	ABprpaapap	137	5144	-19855	1964	1993	5144	57.4	246	214	26	94861
ABprpaapp:96	ABprpaapp	96	5442	-19557	2363	2388	5442	58.2	269	223	34	181063
ABprpaappa:131	ABprpaappa	131	4511	-20488	1465	1641	4511	57.4	271	218	28	102770
ABprpaappp:131	ABprpaappp	131	4398	-20601	1591	1727	4398	56.8	307	224	30	122762
ABprpap:44	ABprpap	44	2697	-22302	430	427	2697	47.2	381	239	46	414552
ABprpapa:66	ABprpapa	66	4752	-20247	1953	1979	4752	44.9	299	197	40	361076
ABprpapaa:96	ABprpapaa	96	7969	-17030	3005	3408	7969	49.3	237	191	34	258098
ABprpapaaa:141	ABprpapaaa	141	10300	-14699	3330	4319	10300	51.8	203	208	29	146174
ABprpapaap:141	ABprpapaap	141	8296	-16703	3049	3341	8296	48.1	233	191	28	148791
ABprpapap:96	ABprpapap	96	7868	-17131	3482	3818	7868	48.8	279	178	35	279437
ABprpapapa:137	ABprpapapa	137	8231	-16768	3557	4113	8231	49.1	259	183	28	141997
ABprpapapp:137	ABprpapapp	137	7501	-17498	3404	3706	7501	49.9	290	189	29	145400
ABprpapp:66	ABprpapp	66	4506	-20493	1884	1905	4506	43.0	360	211	40	334110
ABprpappa:95	ABprpappa	95	7062	-17937	3417	3584	7062	44.3	310	211	33	203784
ABprpappaa:133	ABprpappaa	133	7000	-17999	2793	3319	7000	38.7	334	183	31	155261
ABprpappap:133	ABprpappap	133	9555	-15444	4474	5060	9555	34.0	318	193	30	169120
ABprpappp:95	ABprpappp	95	6955	-18044	3441	3585	6955	44.9	355	207	35	233754
ABprpapppa:138	ABprpapppa	138	7338	-17661	3623	3829	7338	42.3	353	196	30	149668
ABprpapppp:138	ABprpapppp	138	6416	-18583	2926	3191	6416	42.7	396	180	33	153809
ABprpp:25	ABprpp	25	1994	-23005	-324	-334	1994	50.3	418	255	53	306737
ABprppa:43	ABprppa	43	2873	-22126	582	584	2873	49.9	362	161	45	436307
ABprppaa:67	ABprppaa	67	5298	-19701	2434	2496	5298	54.6	300	162	40	365141
ABprppaaa:100	ABprppaaa	100	6674	-18325	2892	3233	6674	57.4	259	168	33	214523
ABprppaaaa:143	ABprppaaaa	143	5447	-19552	1513	1980	5447	60.0	261	177	29	126077
ABprppaaap:143	ABprppaaap	143	6375	-18624	1362	2174	6375	56.3	283	161	29	135966
ABprppaap:100	ABprppaap	100	6502	-18497	2727	3022	6502	57.1	293	178	34	211195
ABprppaapa:141	ABprppaapa	141	5934	-19065	2056	2433	5934	58.7	298	187	28	108538
ABprppaapp:141	ABprppaapp	141	4516	-20483	1360	1508	4516	60.9	328	208	29	106982
ABprppap:67	ABprppap	67	4940	-20059	2126	2182	4940	54.4	347	195	41	357297
ABprppapa:97	ABprppapa	97	6277	-18722	2920	3003	6277	54.2	314	212	33	207333
ABprppapaa:137	ABprppapaa	137	5615	-19384	1887	2052	5615	46.7	318	197	27	131499
ABprppapap:137	ABprppapap	137	5631	-19368	1745	1967	5631	49.7	348	191	28	137090
ABprppapp:97	ABprppapp	97	5949	-19050	2677	2767	5949	56.8	354	206	34	206619
ABprppappa:136	ABprppappa	136	4865	-20134	1686	1767	4865	53.8	342	223	29	135639
ABprppappp:136	ABprppappp	136	5360	-19639	1974	2160	5360	51.4	377	208	29	137834
ABprppp:43	ABprppp	43	2877	-22122	544	542	2877	47.6	427	182	45	483994
ABprpppa:66	ABprpppa	66	5294	-19705	2380	2499	5294	50.7	390	171	41	400212
ABprpppaa:97	ABprpppaa	97	8438	-16561	4286	4565	8438	58.8	392	194	35	225975
ABprpppaaa:138	ABprpppaaa	138	7250	-17750	3797	3955	7250	60.6	359	200	29	103596
ABprpppaap:138	ABprpppaap	138	7559	-17440	3593	3786	7559	60.0	394	197	30	112503
ABprpppap:97	ABprpppap	97	8111	-16888	3691	4216	8111	53.2	414	176	36	273672
ABprpppapa:134	ABprpppapa	134	10308	-14691	4509	5704	10308	56.7	392	152	29	135582
ABprpppapp:134	ABprpppapp	134	8161	-16838	2532	3507	8161	56.4	427	172	32	149653
ABprpppp:66	ABprpppp	66	4965	-20034	2132	2249	4965	39.3	411	171	41	403928
ABprppppa:95	ABprppppa	95	7653	-17346	3831	4231	7653	45.6	417	180	35	278793
ABprppppaa:140	ABprppppaa	140	8105	-16894	4409	4641	8105	54.7	467	180	30	140717
ABprppppap:140	ABprppppap	140	7999	-17000	3998	4517	7999	46.0	475	168	33	211811
ABprppppp:95	ABprppppp	95	6980	-18019	3483	3696	6980	40.3	428	178	36	273179
ABprpppppa:132	ABprpppppa	132	7772	-17227	4527	4832	7772	39.9	468	160	31	170409
ABprpppppp:132	ABprpppppp	132	7115	-17884	3636	4105	7115	40.8	482	187	31	165902
EMS:1	EMS	1	1766	-23234	-384	-384	1766	34.2	297	373	81	1112567
MS:5	MS	5	1838	-23161	-326	-326	1838	45.6	241	314	66	515939
MSa:17	MSa	17	1867	-23132	-399	-401	1867	42.6	186	340	59	404469
MSaa:31	MSaa	31	1957	-23042	-394	-395	1957	38.5	124	353	52	526652
MSaaa:50	MSaaa	50	2134	-22865	-182	-176	2134	46.6	142	348	45	455075
MSaaaa:72	MSaaaa	72	2454	-22545	-6	33	2454	45.0	129	343	40	377275
MSaaaaa:97	MSaaaaa	97	2786	-22213	-451	-139	2786	35.3	106	323	35	318203
MSaaaaaa:133	MSaaaaaa	133	2781	-22218	-1039	-578	2781	37.5	86	303	29	221242
MSaaaaap:133	MSaaaaap	133	2469	-22530	46	116	2469	37.6	131	318	32	201493
MSaaaap:97	MSaaaap	97	2674	-22325	104	139	2674	38.1	161	314	34	255996
MSaaaapa:135	MSaaaapa	135	2996	-22003	46	133	2996	36.6	162	285	29	174593
MSaaaapp:135	MSaaaapp	135	2478	-22521	44	46	2478	42.0	191	292	31	200869
MSaaap:72	MSaaap	72	2703	-22296	304	323	2703	46.4	184	354	38	341465
MSaaapa:101	MSaaapa	101	2624	-22375	91	174	2624	43.1	161	349	37	290351
MSaaapaa:137	MSaaapaa	137	2140	-22859	-20	8	2140	44.6	172	331	30	147039
MSaaapap:137	MSaaapap	137	2522	-22477	-47	105	2522	42.8	172	374	29	169977
MSaaapp:101	MSaaapp	101	2644	-22355	412	430	2644	48.0	206	352	32	207738
MSaap:50	MSaap	50	2132	-22867	-118	-124	2132	51.0	206	363	46	421239
MSaapa:72	MSaapa	72	2445	-22554	141	146	2445	53.9	216	362	41	333471
MSaapaa:97	MSaapaa	97	2632	-22367	282	291	2632	46.2	190	394	34	234564
MSaapaaa:129	MSaapaaa	129	2215	-22784	62	136	2215	41.3	168	406	29	161111
MSaapaap:129	MSaapaap	129	2454	-22545	226	263	2454	42.5	207	395	33	171004
MSaapap:97	MSaapap	97	2452	-22547	233	244	2452	54.7	214	369	36	232604
MSaapapa:130	MSaapapa	130	2214	-22785	179	218	2214	55.5	209	377	32	141536
MSaapapp:130	MSaapapp	130	2239	-22760	139	172	2239	55.7	238	354	28	102148
MSaapp:72	MSaapp	72	2548	-22451	290	292	2548	47.9	260	391	39	379826
MSaappa:103	MSaappa	103	2461	-22538	279	298	2461	46.0	234	401	34	230640
MSaappaa:140	MSaappaa	140	2343	-22656	314	325	2343	47.0	223	400	31	146051
MSaappap:140	MSaappap	140	2339	-22661	310	356	2339	49.1	265	399	31	138098
MSaappp:103	MSaappp	103	2786	-22213	651	669	2786	53.5	261	388	31	172069
MSap:31	MSap	31	1943	-23056	-296	-296	1943	38.0	203	385	51	512155
MSapa:50	MSapa	50	2111	-22888	-167	-161	2111	42.0	227	384	46	495643
MSapaa:74	MSapaa	74	2471	-22528	25	67	2471	41.5	214	367	39	317578
MSapaaa:101	MSapaaa	101	2547	-22452	0	47	2547	36.1	200	345	33	171287
MSapaaaa:138	MSapaaaa	138	2655	-22344	-161	-23	2655	33.6	186	306	25	85058
MSapaaap:138	MSapaaap	138	2214	-22786	-119	-64	2214	38.3	212	354	28	84099
MSapaap:101	MSapaap	101	2645	-22354	22	76	2645	42.0	227	322	34	178719
MSapaapa:140	MSapaapa	140	2438	-22561	47	66	2438	42.4	210	300	28	119557
MSapaapp:140	MSapaapp	140	2156	-22843	-54	-36	2156	42.9	238	328	28	73305
MSapap:74	MSapap	74	2421	-22578	38	34	2421	36.6	262	363	39	286607
MSapapa:103	MSapapa	103	2465	-22534	75	88	2465	45.5	253	341	35	162396
MSapapaa:137	MSapapaa	137	2593	-22406	128	234	2593	42.4	252	358	31	106721
MSapapap:137	MSapapap	137	2284	-22715	87	90	2284	50.2	270	339	28	83961
MSapapp:103	MSapapp	103	2676	-22323	70	173	2676	50.5	287	323	30	133978
MSapp:50	MSapp	50	2062	-22937	-145	-148	2062	46.4	289	385	45	423883
MSappa:72	MSappa	72	2357	-22642	90	102	2357	39.8	282	401	41	417634
MSappaa:98	MSappaa	98	2511	-22488	67	106	2511	39.2	266	388	36	228467
MSappaaa:130	MSappaaa	130	2396	-22603	-51	45	2396	38.5	252	397	32	143686
MSappaap:130	MSappaap	130	2654	-22345	91	233	2654	40.4	297	393	32	154139
MSappap:98	MSappap	98	2493	-22506	227	234	2493	46.2	303	400	34	203499
MSappapa:139	MSappapa	139	2391	-22608	193	242	2391	49.2	293	388	28	99074
MSappapp:139	MSappapp	139	2584	-22415	186	273	2584	46.5	328	397	29	118550
MSappp:72	MSappp	72	2463	-22536	140	168	2463	34.4	329	405	39	411457
MSapppa:107	MSapppa	107	2645	-22354	334	415	2645	38.3	312	407	31	187838
MSapppp:107	MSapppp	107	2516	-22483	-139	59	2516	37.2	353	391	36	218298
MSp:17	MSp	17	1847	-23152	-398	-401	1847	44.2	279	312	61	424095
MSpa:31	MSpa	31	1958	-23041	-320	-324	1958	47.4	236	324	54	460209
MSpaa:50	MSpaa	50	2231	-22768	-55	-48	2231	48.5	241	292	45	395324
MSpaaa:72	MSpaaa	72	3041	-21958	374	434	3041	49.1	198	294	40	319578
MSpaaaa:96	MSpaaaa	96	3674	-21325	400	545	3674	47.2	139	291	36	270004
MSpaaaaa:129	MSpaaaaa	129	4127	-20872	-166	239	4127	42.3	131	250	29	169594
MSpaaaap:129	MSpaaaap	129	2673	-22327	73	193	2673	45.6	157	294	31	156059
MSpaaap:96	MSpaaap	96	3410	-21589	764	821	3410	50.8	184	314	34	212690
MSpaaapa:132	MSpaaapa	132	2997	-22002	617	714	2997	49.7	187	304	30	154544
MSpaaapp:132	MSpaaapp	132	2644	-22355	455	508	2644	56.5	204	339	30	134559
MSpaap:72	MSpaap	72	2966	-22033	586	593	2966	43.5	258	313	39	321909
MSpaapa:100	MSpaapa	100	3382	-21617	736	774	3382	48.5	220	296	36	223553
MSpaapaa:133	MSpaapaa	133	2767	-22233	440	514	2767	48.9	217	292	31	134152
MSpaapap:133	MSpaapap	133	2732	-22267	476	521	2732	50.7	253	297	33	164393
MSpaapp:100	MSpaapp	100	3429	-21570	856	948	3429	53.8	262	279	30	152596
MSpap:50	MSpap	50	2351	-22648	65	62	2351	50.3	315	326	45	416466
MSpapa:72	MSpapa	72	2748	-22251	383	391	2748	53.6	281	322	41	327551
MSpapaa:97	MSpapaa	97	3004	-21995	462	527	3004	57.4	238	324	36	199806
MSpapaaa:129	MSpapaaa	129	2639	-22360	241	385	2639	58.7	227	293	31	115942
MSpapaap:129	MSpapaap	129	2558	-22441	324	349	2558	57.7	273	307	32	127837
MSpapap:97	MSpapap	97	3277	-21722	651	690	3277	57.8	305	319	34	186463
MSpapapa:138	MSpapapa	138	2967	-22033	494	515	2967	58.0	302	309	28	106942
MSpapapp:138	MSpapapp	138	3205	-21794	490	592	3205	58.4	336	323	30	101916
MSpapp:72	MSpapp	72	3156	-21843	640	661	3156	56.3	341	315	40	312936
MSpappa:104	MSpappa	104	3847	-21152	876	968	3847	60.4	342	305	32	152519
MSpappp:104	MSpappp	104	3529	-21470	538	682	3529	56.8	364	256	35	197130
MSpp:31	MSpp	31	1991	-23008	-262	-268	1991	47.6	320	323	51	403023
MSppa:50	MSppa	50	2321	-22678	31	38	2321	46.5	314	260	45	377516
MSppaa:73	MSppaa	73	3020	-21979	481	516	3020	46.5	262	262	38	241291
MSppaaa:99	MSppaaa	99	4573	-20426	1088	1252	4573	53.5	191	261	34	163776
MSppaaaa:133	MSppaaaa	133	3973	-21026	826	966	3973	54.2	167	253	26	79289
MSppaaap:133	MSppaaap	133	3397	-21602	689	786	3397	57.8	192	270	29	84304
MSppaap:99	MSppaap	99	4077	-20922	1023	1064	4077	53.2	241	249	31	126885
MSppaapa:135	MSppaapa	135	4147	-20852	826	1033	4147	52.3	220	249	26	84846
MSppaapp:135	MSppaapp	135	3238	-21761	559	648	3238	52.4	251	246	29	84308
MSppap:73	MSppap	73	3231	-21768	758	780	3231	47.2	332	275	39	258725
MSppapa:100	MSppapa	100	3815	-21184	922	1003	3815	51.2	284	254	31	117962
MSppapaa:134	MSppapaa	134	4460	-20539	477	723	4460	42.9	265	234	29	98933
MSppapap:134	MSppapap	134	3325	-21674	603	684	3325	48.9	301	237	28	79844
MSppapp:100	MSppapp	100	3800	-21199	843	999	3800	48.6	331	248	31	123581
MSppp:50	MSppp	50	2287	-22713	-13	-13	2287	46.9	388	310	44	404822
MSpppa:72	MSpppa	72	3129	-21870	569	628	3129	50.0	376	318	39	293604
MSpppaa:97	MSpppaa	97	4223	-20776	1175	1277	4223	55.6	369	330	35	165729
MSpppaaa:131	MSpppaaa	131	3486	-21513	535	708	3486	50.2	343	336	30	105676
MSpppaap:131	MSpppaap	131	3590	-21409	608	875	3590	56.1	377	325	32	109295
MSpppap:97	MSpppap	97	4239	-20760	1116	1213	4239	56.6	390	278	31	133175
MSpppapa:140	MSpppapa	140	4095	-20904	1076	1162	4095	60.1	386	311	28	71116
MSpppapp:140	MSpppapp	140	3312	-21687	596	682	3312	59.4	406	278	29	74136
MSpppp:72	MSpppp	72	3642	-21357	804	904	3642	47.1	413	257	39	280370
MSppppa:109	MSppppa	109	4681	-20318	1105	1376	4681	59.5	418	243	31	123927
MSppppp:109	MSppppp	109	4689	-20310	913	1270	4689	52.2	428	257	38	205935
E:5	E	5	1857	-23142	-440	-438	1857	39.3	372	331	65	562054
Ea:17	Ea	17	1958	-23041	-411	-412	1958	31.2	339	367	61	538088
Eal:34	Eal	34	2052	-22948	-330	-336	2052	33.0	285	369	53	588685
Eala:52	Eala	52	2198	-22801	-109	-109	2198	35.7	295	334	45	395620
Ealaa:75	Ealaa	75	2658	-22341	222	239	2658	37.2	287	322	39	267369
Ealaad:100	Ealaad	100	3078	-21921	284	361	3078	36.6	298	273	33	152683
Ealaada:138	Ealaada	138	3149	-21850	210	380	3149	37.3	274	268	26	84090
Ealaadp:138	Ealaadp	138	2675	-22324	41	44	2675	33.5	308	268	30	97673
Ealaav:100	Ealaav	100	2915	-22084	99	160	2915	43.0	255	274	34	171046
Ealaava:133	Ealaava	133	3035	-21964	-152	-56	3035	44.5	222	260	27	85040
Ealaavp:133	Ealaavp	133	2588	-22411	147	170	2588	43.7	262	285	32	112669
Ealap:75	Ealap	75	2649	-22350	91	111	2649	39.5	348	314	39	247674
Ealapa:103	Ealapa	103	3247	-21752	380	581	3247	43.7	303	285	34	120764
Ealapaa:139	Ealapaa	139	2987	-22012	144	303	2987	40.5	277	310	29	106641
Ealapap:139	Ealapap	139	2609	-22390	80	127	2609	43.3	305	261	28	76494
Ealapp:103	Ealapp	103	3124	-21875	-74	82	3124	37.3	347	272	31	122448
Ealp:52	Ealp	52	2228	-22772	-137	-146	2228	43.0	361	370	44	436059
Ealpa:75	Ealpa	75	2717	-22282	263	268	2717	47.6	330	380	41	315141
Ealpaa:99	Ealpaa	99	2655	-22344	306	340	2655	55.0	286	369	36	159416
Ealpaaa:133	Ealpaaa	133	2278	-22721	183	209	2278	58.0	267	339	31	83784
Ealpaap:133	Ealpaap	133	2550	-22449	350	365	2550	56.7	306	362	31	86669
Ealpap:99	Ealpap	99	2876	-22123	410	434	2876	55.0	341	366	33	141706
Ealpapa:139	Ealpapa	139	2448	-22551	194	225	2448	53.7	320	379	29	90079
Ealpapp:139	Ealpapp	139	2723	-22276	375	420	2723	51.7	358	377	30	91969
Ealpp:75	Ealpp	75	2927	-22072	328	387	2927	44.8	391	381	38	317749
Ealppa:105	Ealppa	105	3340	-21659	800	896	3340	47.4	366	392	30	146889
Ealppp:105	Ealppp	105	3077	-21922	363	493	3077	40.2	400	387	34	184561
Ear:34	Ear	34	1983	-23016	-362	-365	1983	36.9	374	382	51	631078
Eara:54	Eara	54	2431	-22568	-37	-47	2431	34.7	389	387	44	526729
Earaa:78	Earaa	78	3961	-21038	1234	1251	3961	30.2	318	361	39	255242
Earaad:108	Earaad	108	5830	-19169	2779	2868	5830	33.9	230	377	32	156868
Earaada:148	Earaada	148	5613	-19386	2313	2334	5613	30.3	186	358	26	79887
Earaadp:148	Earaadp	148	6235	-18764	2979	2957	6235	34.3	221	384	26	81254
Earaav:108	Earaav	108	5230	-19769	2172	2190	5230	36.3	278	356	32	128701
Earap:78	Earap	78	4613	-20386	1658	1702	4613	37.4	359	372	37	262182
Earapa:109	Earapa	109	5543	-19456	2564	2615	5543	44.8	303	341	31	106347
Earapp:109	Earapp	109	6045	-18954	2728	2798	6045	36.8	316	373	31	135044
Earp:54	Earp	54	2576	-22423	175	178	2576	36.9	453	368	43	482871
Earpa:78	Earpa	78	4845	-20154	1998	2059	4845	36.8	404	371	38	312653
Earpaa:110	Earpaa	110	6035	-18964	2960	3011	6035	43.7	345	367	31	121416
Earpap:110	Earpap	110	6009	-18990	2672	2780	6009	38.4	387	356	32	144602
Earpp:78	Earpp	78	4732	-20267	1502	1633	4732	36.1	444	323	40	295116
Earppa:114	Earppa	114	5668	-19331	2005	2242	5668	40.0	390	331	34	137870
Earppp:114	Earppp	114	7516	-17483	2869	3582	7516	41.6	435	338	34	154638
Ep:17	Ep	17	1931	-23069	-466	-471	1931	27.7	435	330	58	470415
Epl:33	Epl	33	2057	-22942	-342	-347	2057	25.2	413	341	51	543366
Epla:52	Epla	52	2880	-22119	378	378	2880	22.9	419	356	45	524974
Eplaa:75	Eplaa	75	3928	-21071	1110	1134	3928	30.1	382	337	40	285650
Eplaaa:101	Eplaaa	101	4262	-20737	1192	1268	4262	35.5	320	322	32	128718
Eplaaaa:136	Eplaaaa	136	4018	-20981	1073	1253	4018	35.8	273	311	30	110566
Eplaaap:136	Eplaaap	136	3748	-21251	540	716	3748	36.2	315	313	28	69962
Eplaap:101	Eplaap	101	4537	-20462	1008	1167	4537	32.6	363	309	34	139225
Eplaapa:135	Eplaapa	135	3788	-21211	837	881	3788	27.4	319	290	30	94778
Eplaapp:135	Eplaapp	135	3707	-21292	416	464	3707	31.0	358	304	32	90650
Eplap:75	Eplap	75	4587	-20412	1633	1693	4587	30.1	438	317	40	329599
Eplapa:106	Eplapa	106	4421	-20578	1493	1525	4421	31.1	354	364	33	170938
Eplapaa:144	Eplapaa	144	3803	-21196	877	901	3803	34.7	322	329	26	62983
Eplapap:144	Eplapap	144	3868	-21131	587	618	3868	32.2	364	339	28	70671
Eplapp:106	Eplapp	106	6459	-18540	3178	3242	6459	29.2	394	361	30	167934
Eplp:52	Eplp	52	2878	-22121	314	315	2878	31.9	485	320	46	541491
Eplpa:74	Eplpa	74	4228	-20771	1535	1595	4228	40.9	484	338	42	401920
Eplpaa:99	Eplpaa	99	4478	-20521	1592	1646	4478	47.8	403	362	35	188712
Eplpaaa:133	Eplpaaa	133	3773	-21226	849	977	3773	48.5	371	349	31	106421
Eplpaap:133	Eplpaap	133	3566	-21433	717	1019	3566	49.8	414	359	33	116136
Eplpap:99	Eplpap	99	5056	-19943	1899	2033	5056	41.4	447	362	35	221592
Eplpapa:141	Eplpapa	141	4461	-20538	1820	1915	4461	45.5	426	379	29	109564
Eplpapp:141	Eplpapp	141	4678	-20321	1124	1211	4678	39.9	447	357	28	94339
Eplpp:74	Eplpp	74	5280	-19719	2632	2633	5280	48.7	489	313	38	296500
Eplppa:113	Eplppa	113	5533	-19466	2051	2221	5533	44.9	485	334	34	166079
Eplppp:113	Eplppp	113	6174	-18825	3038	3245	6174	46.2	454	360	31	158920
Epr:33	Epr	33	1994	-23005	-371	-381	1994	37.5	457	338	50	599489
Epra:52	Epra	52	2963	-22036	537	539	2963	43.2	440	315	43	374831
Epraa:76	Epraa	76	7531	-17468	4420	4449	7531	47.0	394	339	39	252705
Epraaa:107	Epraaa	107	9131	-15868	5570	5649	9131	51.8	307	281	31	97417
Epraaaa:145	Epraaaa	145	10231	-14769	6324	6346	10231	55.1	293	261	24	41847
Epraaap:145	Epraaap	145	9014	-15985	5406	5437	9014	57.8	340	260	28	49486
Epraap:107	Epraap	107	11535	-13464	7427	7665	11535	50.0	337	308	31	108173
Eprap:76	Eprap	76	7438	-17561	4190	4230	7438	48.6	420	305	37	205229
Eprapa:106	Eprapa	106	9456	-15543	5283	5618	9456	43.2	339	307	32	114652
Eprapaa:147	Eprapaa	147	11407	-13592	7307	7324	11407	45.5	290	313	23	44336
Eprapap:147	Eprapap	147	9738	-15261	5895	5968	9738	44.5	331	320	25	48885
Eprapp:106	Eprapp	106	10216	-14783	5885	6084	10216	41.6	369	287	31	103101
Eprp:52	Eprp	52	2941	-22059	541	540	2941	54.5	408	256	44	308545
Eprpa:76	Eprpa	76	7969	-17030	4782	4786	7969	54.2	364	262	36	177860
Eprpaa:111	Eprpaa	111	9730	-15269	5953	5954	9730	47.7	370	242	31	91886
Eprpap:111	Eprpap	111	11644	-13355	6945	7129	11644	57.1	405	222	28	75445
Eprpp:76	Eprpp	76	8240	-16759	4894	4906	8240	53.7	418	279	37	199139
Eprppa:115	Eprppa	115	10204	-14795	6304	6452	10204	50.2	383	302	33	109688
Eprppp:115	Eprppp	115	9873	-15126	6612	6694	9873	56.1	428	313	34	109763
P2:1	P2	1	1836	-23163	-474	-474	1836	32.6	460	291	80	969479
C:7	C	7	2024	-22975	-324	-324	2024	18.0	400	253	62	321754
Ca:22	Ca	22	2083	-22916	-286	-286	2083	18.0	330	253	60	261546
Caa:37	Caa	37	2144	-22855	-224	-227	2144	17.9	303	256	50	277494
Caaa:60	Caaa	60	2226	-22773	-260	-247	2226	26.6	310	262	45	230850
Caaaa:86	Caaaa	86	3532	-21467	551	579	3532	35.7	344	239	37	154012
Caaaaa:124	Caaaaa	124	3901	-21098	927	1039	3901	36.7	347	230	31	72060
Caaaap:124	Caaaap	124	4589	-20410	783	1342	4589	29.2	396	232	32	78509
Caaap:86	Caaap	86	3257	-21742	279	294	3257	21.7	400	220	38	141757
Caaapa:123	Caaapa	123	3398	-21601	422	623	3398	21.5	471	230	35	93649
Caaapp:123	Caaapp	123	3198	-21801	710	737	3198	23.0	429	183	34	88290
Caap:60	Caap	60	2383	-22616	-147	-147	2383	10.5	382	270	44	170147
Caapa:88	Caapa	88	3611	-21388	776	798	3611	11.4	390	235	36	105162
Caapaa:150	Caapaa	150	4855	-20145	2159	2186	4855	18.0	406	208	30	60729
Caapap:150	Caapap	150	5726	-19274	2993	2993	5726	12.0	438	238	30	52468
Caapp:88	Caapp	88	3674	-21325	532	548	3674	12.0	401	282	38	122054
Caappd:132	Caappd	132	5403	-19596	205	875	5403	17.2	428	277	30	67086
Caappv:132	Caappv	132	4077	-20922	1050	1158	4077	15.9	383	253	33	72591
Cap:37	Cap	37	2089	-22910	-247	-251	2089	22.3	364	292	48	296151
Capa:61	Capa	61	3367	-21632	801	801	3367	31.1	382	276	43	222377
Capaa:89	Capaa	89	11483	-13516	7272	7339	11483	34.1	407	246	37	142831
Capaaa:132	Capaaa	132	12596	-12403	8254	8596	12596	34.8	396	232	32	71351
Capaap:132	Capaap	132	15701	-9298	11000	11047	15701	33.2	453	238	32	78356
Capap:89	Capap	89	11223	-13776	6698	6860	11223	25.5	434	275	38	158733
Capapa:128	Capapa	128	13081	-11918	7004	7450	13081	24.2	451	277	32	85498
Capapp:128	Capapp	128	12940	-12059	8080	8222	12940	25.2	427	240	31	72308
Capp:61	Capp	61	4219	-20780	1515	1517	4219	18.6	438	285	43	245637
Cappa:94	Cappa	94	19079	-5920	13213	13528	19079	24.8	397	302	34	119173
Cappp:94	Cappp	94	13332	-11667	8975	9009	13332	19.8	429	337	39	181887
Capppa:135	Capppa	135	25971	971	17419	18535	25971	22.7	439	350	30	85578
Capppp:135	Capppp	135	18905	-6094	12995	13037	18905	21.3	390	338	33	84489
Cp:22	Cp	22	2005	-22994	-536	-536	2005	23.8	434	231	59	351231
Cpa:37	Cpa	37	2182	-22817	-261	-261	2182	15.1	386	219	52	310563
Cpaa:59	Cpaa	59	2384	-22615	-183	-158	2384	20.9	355	209	45	236586
Cpaaa:84	Cpaaa	84	3544	-21455	673	687	3544	23.2	373	181	39	166214
Cpaaaa:122	Cpaaaa	122	3783	-21216	1080	1143	3783	26.2	381	191	33	90803
Cpaaap:122	Cpaaap	122	4135	-20864	1454	1473	4135	35.3	431	184	33	92393
Cpaap:84	Cpaap	84	3618	-21381	658	716	3618	19.4	440	209	41	183206
Cpaapa:121	Cpaapa	121	3861	-21138	1144	1281	3861	33.0	486	203	34	92099
Cpaapp:121	Cpaapp	121	4357	-20642	909	1231	4357	28.7	500	256	35	105483
Cpap:59	Cpap	59	2480	-22519	0	5	2480	14.8	433	223	45	241104
Cpapa:87	Cpapa	87	7597	-17402	3345	3539	7597	12.8	431	253	37	144686
Cpapp:87	Cpapp	87	5631	-19368	1838	2005	5631	16.3	457	288	40	191339
Cpappd:132	Cpappd	132	10045	-14954	4887	5351	10045	13.7	408	298	36	104048
Cpappv:132	Cpappv	132	15849	-9150	8073	9217	15849	17.8	450	335	31	103672
Cpp:37	Cpp	37	2075	-22924	-534	-534	2075	23.6	462	232	51	434448
Cppa:61	Cppa	61	4539	-20460	1750	1760	4539	25.5	489	256	44	315668
Cppaa:95	Cppaa	95	18148	-6851	12525	12829	18148	25.2	487	278	39	198676
Cppaaa:145	Cppaaa	145	28122	3122	19898	20390	28122	25.3	496	299	32	83432
Cppaap:145	Cppaap	145	33117	8117	20619	22119	33117	29.1	469	343	31	99561
Cppap:95	Cppap	95	18513	-6486	13131	13312	18513	29.8	456	326	39	203622
Cppapa:141	Cppapa	141	30213	5213	18922	20554	30213	29.7	446	326	33	110168
Cppapp:141	Cppapp	141	27472	2472	19746	20657	27472	32.9	400	323	31	71234
Cppp:61	Cppp	61	4904	-20095	2003	2009	4904	29.8	445	192	44	312247
Cpppa:100	Cpppa	100	13217	-11782	8258	8507	13217	34.2	482	255	40	190747
Cpppaa:146	Cpppaa	146	23363	-1637	15815	16935	23363	40.0	452	274	31	90926
Cpppap:146	Cpppap	146	15263	-9736	7766	8529	15263	32.8	482	304	31	75249
Cpppp:100	Cpppp	100	14580	-10419	9758	9916	14580	44.1	431	228	36	145495
Cppppa:146	Cppppa	146	22262	-2737	16408	16857	22262	49.2	419	214	30	66543
Cppppp:146	Cppppp	146	21343	-3656	15176	15694	21343	41.6	424	255	31	74132
P3:7	P3	7	1916	-23083	-564	-567	1916	35.8	479	282	60	463637
D:25	D	25	2024	-22975	-651	-651	2024	40.2	483	221	53	271214
Da:47	Da	47	2386	-22613	-222	-227	2386	35.4	490	264	44	131412
Daa:79	Daa	79	3114	-21885	24	105	3114	43.5	452	300	33	11772
Dap:79	Dap	79	4396	-20603	993	1041	4396	38.6	499	272	35	41968
Dp:47	Dp	47	2402	-22597	-137	-143	2402	40.9	470	205	42	99026
Dpa:79	Dpa	79	4256	-20743	1202	1202	4256	50.8	466	203	34	15970
Dpp:79	Dpp	79	4467	-20532	1340	1379	4467	42.7	497	230	35	38254
P4:25	P4	25	1997	-23002	-438	-446	1997	43.0	483	284	49	218127
Z2:68	Z2	68	2259	-22740	-340	-260	2259	50.6	472	256	37	22927
Z3:68	Z3	68	2258	-22741	-226	-198	2258	50.0	441	218	34	32156
