# Supplementary material for: Quantitative Differences in Nuclear β-catenin and TCF Pattern Embryonic Cells in C. elegans
Source: PLoS Genet. 2015 Oct 21;11(10):e1005585. doi: 10.1371/journal.pgen.1005585 (PMC4619327; doi:10.1371/journal.pgen.1005585)
Supplement: S1 Data — For each cell analyzed, birth time is given in column 3 and the average nuclear reporter intensity over the lifetime of the cell (corrected for background) is given in column 7 (“blot”). For information on each embryo’s strain information and experimental conditions, refer to S2 Table. (ZIP) [file pgen.1005585.s005.zip › CAs/CA20120412_tbx-11_lit-1i_L2.csv]

cellTime	cell	time	none	global	local	blot	cross	z	x	y	size	gweight
AB:1	AB	1	1822	-23177	-395	-395	1822	31.0	467	255	87	0
ABa:4	ABa	4	1841	-23159	-426	-433	1841	30.7	538	259	77	1177176
ABal:13	ABal	13	1851	-23148	-350	-350	1851	26.2	571	248	70	938731
ABala:23	ABala	23	1868	-23131	-398	-398	1868	33.8	598	297	65	645249
ABalaa:36	ABalaa	36	1916	-23083	-225	-225	1916	40.1	623	302	56	594184
ABalaaa:53	ABalaaa	53	3239	-21760	977	979	3239	38.8	633	305	47	712103
ABalaaaa:77	ABalaaaa	77	8985	-16014	5792	5838	8985	34.2	625	326	41	649803
ABalaaaal:108	ABalaaaal	108	11812	-13187	8135	8271	11812	24.2	553	373	37	528404
ABalaaaala:147	ABalaaaala	147	11347	-13652	7164	7528	11347	27.1	558	383	32	294166
ABalaaaalp:147	ABalaaaalp	147	10982	-14017	6695	6996	10982	23.8	521	379	30	256355
ABalaaaar:108	ABalaaaar	108	12462	-12537	8547	8759	12462	26.9	600	346	37	536564
ABalaaaarl:149	ABalaaaarl	149	11764	-13235	7976	8073	11764	28.2	613	336	30	269476
ABalaaaarr:149	ABalaaaarr	149	11728	-13271	6565	7433	11728	32.4	591	363	30	255013
ABalaaap:77	ABalaaap	77	8041	-16958	4931	4948	8041	24.5	587	297	42	650867
ABalaaapa:105	ABalaaapa	105	12032	-12967	7936	8072	12032	19.5	523	339	35	435710
ABalaaapal:144	ABalaaapal	144	11021	-13978	5791	6276	11021	27.8	502	357	29	208084
ABalaaapar:144	ABalaaapar	144	9859	-15141	5521	5730	9859	23.8	476	375	30	231649
ABalaaapp:105	ABalaaapp	105	11003	-13997	6558	6832	11003	27.4	494	357	34	361789
ABalaaappl:143	ABalaaappl	143	9694	-15305	3643	4793	9694	32.4	477	359	30	237420
ABalaaappr:143	ABalaaappr	143	9791	-15208	4341	4901	9791	31.4	447	364	29	184798
ABalaap:53	ABalaap	53	3147	-21852	903	900	3147	47.2	601	256	47	534812
ABalaapa:78	ABalaapa	78	9109	-15890	5829	5889	9109	37.6	633	271	41	598291
ABalaapaa:108	ABalaapaa	108	12224	-12775	8627	8722	12224	19.2	606	254	36	496162
ABalaapaaa:146	ABalaapaaa	146	10883	-14116	7744	7848	10883	17.2	615	253	32	306068
ABalaapaap:146	ABalaapaap	146	11421	-13578	7800	7937	11421	13.0	582	225	31	276065
ABalaapap:108	ABalaapap	108	12259	-12740	7876	8180	12259	24.4	568	316	35	447512
ABalaapapa:148	ABalaapapa	148	12098	-12901	7309	7564	12098	27.9	568	340	29	239458
ABalaapapp:148	ABalaapapp	148	10517	-14482	5604	6020	10517	30.6	537	333	28	182466
ABalaapp:78	ABalaapp	78	7940	-17059	4661	4781	7940	36.9	586	268	41	539443
ABalaappa:105	ABalaappa	105	11076	-13923	6432	6672	11076	29.4	535	340	35	388865
ABalaappaa:146	ABalaappaa	146	11828	-13171	5750	6490	11828	33.4	538	362	30	219125
ABalaappap:146	ABalaappap	146	9788	-15211	4072	4956	9788	35.6	493	354	31	251143
ABalaappp:105	ABalaappp	105	10597	-14402	6479	6672	10597	35.7	560	320	34	320600
ABalaapppa:145	ABalaapppa	145	10079	-14920	5395	5674	10079	38.9	557	335	29	179568
ABalaapppp:145	ABalaapppp	145	10979	-14020	5203	6082	10979	41.3	522	346	30	212589
ABalap:36	ABalap	36	2000	-22999	-377	-378	2000	28.2	543	349	58	632582
ABalapa:53	ABalapa	53	3305	-21694	802	802	3305	29.5	585	347	48	779541
ABalapaa:76	ABalapaa	76	9001	-15999	5761	5823	9001	29.0	585	361	43	717714
ABalapaaa:105	ABalapaaa	105	13431	-11568	9403	9495	13431	36.0	573	373	37	459650
ABalapaaaa:147	ABalapaaaa	147	12128	-12871	6991	7739	12128	42.0	553	381	33	248250
ABalapaaap:147	ABalapaaap	147	13252	-11747	7916	8922	13252	34.8	568	382	32	291690
ABalapaap:105	ABalapaap	105	12786	-12213	8958	9119	12786	33.9	514	396	37	466223
ABalapaapa:143	ABalapaapa	143	12385	-12614	8238	8368	12385	34.4	509	393	31	234520
ABalapaapp:143	ABalapaapp	143	11898	-13101	7422	7631	11898	38.5	475	405	30	200875
ABalapap:76	ABalapap	76	8016	-16983	4759	4809	8016	22.7	537	340	44	637422
ABalapapa:103	ABalapapa	103	12773	-12226	7827	8241	12773	37.0	526	361	36	405853
ABalapapaa:141	ABalapapaa	141	12705	-12294	6427	7512	12705	44.9	536	363	30	207805
ABalapapap:141	ABalapapap	141	10983	-14016	5644	6027	10983	43.4	487	365	31	192124
ABalapapp:103	ABalapapp	103	12087	-12912	7088	7483	12087	33.6	483	352	35	350799
ABalapappa:140	ABalapappa	140	10097	-14902	3889	4735	10097	47.2	468	342	33	211842
ABalapappp:140	ABalapappp	140	12665	-12334	6611	7241	12665	38.3	462	356	29	204425
ABalapp:53	ABalapp	53	2935	-22064	480	480	2935	36.9	521	293	48	521301
ABalappa:76	ABalappa	76	7478	-17521	4325	4364	7478	32.4	531	289	42	487331
ABalappaa:105	ABalappaa	105	10060	-14939	6273	6443	10060	37.6	536	289	36	332754
ABalappaaa:147	ABalappaaa	147	9961	-15038	6016	6172	9961	43.5	548	294	30	164910
ABalappaap:147	ABalappaap	147	9836	-15163	4919	5465	9836	37.4	520	318	32	237294
ABalappap:105	ABalappap	105	11296	-13704	7205	7506	11296	27.8	480	302	36	387767
ABalappapa:147	ABalappapa	147	10810	-14189	5787	6274	10810	29.2	466	318	30	222143
ABalappapp:147	ABalappapp	147	10802	-14197	6511	6560	10802	23.3	445	293	29	202602
ABalappp:76	ABalappp	76	6425	-18574	3525	3539	6425	32.1	475	266	43	452426
ABalapppa:102	ABalapppa	102	11371	-13628	6666	7086	11371	34.1	473	305	35	331266
ABalapppaa:144	ABalapppaa	144	12390	-12609	7300	7548	12390	40.6	479	322	28	167519
ABalapppap:144	ABalapppap	144	11285	-13714	6182	6483	11285	34.0	453	303	29	190165
ABalapppp:102	ABalapppp	102	10243	-14756	6299	6342	10243	44.4	487	300	36	317178
ABalappppa:141	ABalappppa	141	10536	-14463	5402	6006	10536	50.1	520	295	31	187648
ABalappppp:141	ABalappppp	141	9846	-15153	4804	5460	9846	44.0	507	303	31	192064
ABalp:23	ABalp	23	1889	-23110	-346	-346	1889	33.8	542	196	64	624449
ABalpa:35	ABalpa	35	1999	-23000	-192	-192	1999	30.7	600	219	57	693463
ABalpaa:53	ABalpaa	53	2789	-22210	554	555	2789	24.3	624	252	51	905964
ABalpaaa:76	ABalpaaa	76	5732	-19267	3052	3073	5732	24.0	623	246	42	744283
ABalpaaaa:108	ABalpaaaa	108	6834	-18165	3693	3803	6834	15.6	574	334	38	674000
ABalpaaaaa:151	ABalpaaaaa	151	6392	-18607	3076	3292	6392	20.5	556	351	30	342563
ABalpaaaap:151	ABalpaaaap	151	6854	-18145	3676	3809	6854	20.9	588	348	30	348436
ABalpaaap:108	ABalpaaap	108	5980	-19019	2968	3093	5980	10.6	528	324	38	599350
ABalpaaapa:148	ABalpaaapa	148	5382	-19617	2249	2449	5382	14.8	493	372	30	306859
ABalpaaapp:148	ABalpaaapp	148	5529	-19471	2339	2534	5529	16.6	513	350	30	320114
ABalpaap:76	ABalpaap	76	4289	-20710	1621	1650	4289	26.6	566	233	43	626693
ABalpaapa:103	ABalpaapa	103	4699	-20300	1782	1877	4699	19.3	537	276	41	602046
ABalpaapaa:141	ABalpaapaa	141	4970	-20029	1868	1984	4970	18.5	520	323	30	322931
ABalpaapap:141	ABalpaapap	141	4259	-20740	1522	1610	4259	23.1	539	292	36	437067
ABalpaapp:103	ABalpaapp	103	4672	-20327	1920	2049	4672	26.5	499	254	37	430849
ABalpaappa:145	ABalpaappa	145	4843	-20156	1409	1702	4843	28.9	502	317	30	256187
ABalpaappp:145	ABalpaappp	145	4385	-20614	1260	1474	4385	23.8	488	294	31	260875
ABalpap:53	ABalpap	53	2691	-22308	396	396	2691	34.9	580	187	51	816168
ABalpapa:75	ABalpapa	75	4688	-20311	2127	2139	4688	29.5	589	175	43	749429
ABalpapaa:101	ABalpapaa	101	5877	-19122	3021	3086	5877	12.6	578	254	39	697716
ABalpapaaa:140	ABalpapaaa	140	4944	-20055	2024	2173	4944	14.7	564	272	32	386273
ABalpapaap:140	ABalpapaap	140	5735	-19264	2950	3044	5735	13.4	553	320	32	416588
ABalpapap:101	ABalpapap	101	5332	-19667	2424	2620	5332	20.4	588	211	40	683819
ABalpapapa:138	ABalpapapa	138	4461	-20538	1780	1828	4461	24.5	568	258	33	347196
ABalpapapp:138	ABalpapapp	138	5191	-19808	1987	2349	5191	16.4	551	226	32	377677
ABalpapp:75	ABalpapp	75	4155	-20844	1667	1668	4155	37.2	538	166	45	700855
ABalpappa:100	ABalpappa	100	4844	-20155	2109	2201	4844	23.1	546	207	39	595349
ABalpappaa:138	ABalpappaa	138	5043	-19956	2298	2406	5043	15.5	522	268	32	405356
ABalpappap:138	ABalpappap	138	4123	-20876	1693	1730	4123	21.2	511	226	34	354807
ABalpappp:100	ABalpappp	100	4520	-20479	2028	2067	4520	25.5	512	152	40	643166
ABalpapppa:137	ABalpapppa	137	4342	-20657	1879	2017	4342	16.7	524	182	34	410830
ABalpapppp:137	ABalpapppp	137	4679	-20320	2104	2282	4679	17.2	488	170	32	399888
ABalpp:35	ABalpp	35	2039	-22960	-243	-247	2039	20.2	527	172	58	617601
ABalppa:53	ABalppa	53	2798	-22201	376	377	2798	16.4	571	196	51	865759
ABalppaa:75	ABalppaa	75	4878	-20122	2210	2216	4878	17.0	583	207	44	836861
ABalppaaa:104	ABalppaaa	104	5125	-19874	2202	2366	5125	7.2	538	258	39	628901
ABalppaaaa:144	ABalppaaaa	144	5295	-19704	2666	2714	5295	7.6	535	289	33	392798
ABalppaaap:144	ABalppaaap	144	5014	-19985	2209	2320	5014	7.7	552	244	35	470766
ABalppaap:104	ABalppaap	104	5141	-19858	2208	2301	5141	12.6	492	290	38	499100
ABalppaapa:144	ABalppaapa	144	4955	-20044	1763	1900	4955	18.5	484	328	30	289656
ABalppaapp:144	ABalppaapp	144	4841	-20158	1310	1525	4841	16.9	453	336	31	290028
ABalppap:75	ABalppap	75	4075	-20924	1402	1433	4075	17.0	516	183	44	689909
ABalppapa:102	ABalppapa	102	4083	-20916	1229	1342	4083	13.2	499	239	38	462405
ABalppapaa:136	ABalppapaa	136	3864	-21135	1143	1302	3864	10.4	500	316	35	466162
ABalppapap:136	ABalppapap	136	3660	-21339	1034	1149	3660	7.6	481	261	35	419800
ABalppapp:102	ABalppapp	102	4449	-20550	1757	1845	4449	19.3	466	220	38	465258
ABalppappa:141	ABalppappa	141	4426	-20573	1623	1797	4426	20.1	482	264	32	280529
ABalppappp:141	ABalppappp	141	4469	-20530	1533	1724	4469	17.4	464	241	32	300451
ABalppp:53	ABalppp	53	2768	-22231	464	464	2768	26.8	498	151	50	807518
ABalpppa:75	ABalpppa	75	4444	-20555	1834	1867	4444	24.6	515	147	44	769583
ABalpppaa:102	ABalpppaa	102	4545	-20454	1848	1926	4545	7.2	480	239	41	586185
ABalpppaaa:141	ABalpppaaa	141	4754	-20245	1792	1985	4754	12.7	452	292	32	302833
ABalpppaap:141	ABalpppaap	141	4699	-20300	2015	2165	4699	8.7	465	311	34	403308
ABalpppap:102	ABalpppap	102	4472	-20527	1884	1907	4472	12.5	524	182	40	643085
ABalpppapa:140	ABalpppapa	140	4421	-20578	1788	1851	4421	8.6	505	230	33	385419
ABalpppapp:140	ABalpppapp	140	4220	-20779	1658	1769	4220	9.8	482	188	34	428327
ABalpppp:75	ABalpppp	75	3982	-21017	1473	1505	3982	29.0	466	172	44	651603
ABalppppa:101	ABalppppa	101	4285	-20714	1589	1664	4285	11.7	472	190	39	503640
ABalppppaa:138	ABalppppaa	138	4254	-20745	1423	1612	4254	11.2	443	254	31	275730
ABalppppap:138	ABalppppap	138	3925	-21074	1223	1401	3925	8.6	434	209	34	335424
ABalppppp:101	ABalppppp	101	4497	-20502	1918	1986	4497	18.9	470	155	40	582568
ABalpppppa:136	ABalpppppa	136	4582	-20417	1747	1867	4582	10.6	462	219	30	297073
ABalpppppp:136	ABalpppppp	136	3689	-21310	1005	1158	3689	15.0	447	193	35	365308
ABar:13	ABar	13	1839	-23160	-339	-339	1839	31.0	488	347	68	752121
ABara:23	ABara	23	1907	-23092	-311	-311	1907	42.5	469	341	63	462069
ABaraa:35	ABaraa	35	1999	-23000	-270	-271	1999	49.0	524	313	55	426021
ABaraaa:53	ABaraaa	53	2431	-22568	175	174	2431	47.7	564	337	47	522865
ABaraaaa:77	ABaraaaa	77	4337	-20662	1580	1617	4337	45.3	616	306	42	581407
ABaraaaaa:110	ABaraaaaa	110	4892	-20107	2032	2245	4892	18.4	607	297	35	512890
ABaraaaaaa:157	ABaraaaaaa	157	4655	-20344	1780	1919	4655	22.2	603	307	33	321743
ABaraaaaap:157	ABaraaaaap	157	4811	-20188	2273	2398	4811	14.2	591	297	32	342517
ABaraaaap:110	ABaraaaap	110	4703	-20296	1562	1795	4703	28.0	615	308	37	542674
ABaraaaapa:153	ABaraaaapa	153	4584	-20415	1021	1576	4584	29.7	611	304	31	280448
ABaraaaapp:153	ABaraaaapp	153	4025	-20974	1491	1562	4025	30.0	565	290	29	208171
ABaraaap:77	ABaraaap	77	3756	-21243	1071	1126	3756	41.8	564	313	43	552925
ABaraaapa:105	ABaraaapa	105	3912	-21088	1134	1263	3912	37.6	599	273	37	436008
ABaraaapaa:141	ABaraaapaa	141	3851	-21149	866	1073	3851	27.8	605	284	30	300290
ABaraaapap:141	ABaraaapap	141	3268	-21731	779	832	3268	34.6	595	252	34	315721
ABaraaapp:105	ABaraaapp	105	3931	-21068	1272	1394	3931	44.6	564	262	35	311995
ABaraaappa:148	ABaraaappa	148	3949	-21051	897	1135	3949	46.2	588	306	29	197828
ABaraaappp:148	ABaraaappp	148	3658	-21341	1093	1220	3658	44.1	573	268	29	174604
ABaraap:53	ABaraap	53	2368	-22631	103	100	2368	52.1	508	283	47	453526
ABaraapa:76	ABaraapa	76	3672	-21327	1088	1118	3672	50.6	578	280	41	448526
ABaraapaa:106	ABaraapaa	106	4514	-20485	1831	1885	4514	29.1	631	254	37	548412
ABaraapaaa:148	ABaraapaaa	148	3664	-21335	1215	1282	3664	30.0	638	262	29	234971
ABaraapaap:148	ABaraapaap	148	4832	-20167	1557	1947	4832	23.4	607	243	30	294629
ABaraapap:106	ABaraapap	106	4058	-20941	1702	1724	4058	27.9	597	186	37	505942
ABaraapapa:147	ABaraapapa	147	3815	-21184	1391	1422	3815	23.9	599	202	32	298640
ABaraapapp:147	ABaraapapp	147	4037	-20962	1511	1609	4037	16.3	565	185	30	279080
ABaraapp:76	ABaraapp	76	3238	-21761	846	852	3238	50.8	526	249	43	460031
ABaraappa:102	ABaraappa	102	3539	-21460	1151	1167	3539	41.5	594	199	41	536906
ABaraappaa:135	ABaraappaa	135	3477	-21522	1191	1246	3477	29.2	627	220	33	343941
ABaraappap:135	ABaraappap	135	3121	-21878	831	872	3121	35.2	594	196	35	334612
ABaraappp:102	ABaraappp	102	3678	-21321	1449	1457	3678	45.8	568	173	36	393997
ABaraapppa:144	ABaraapppa	144	3381	-21618	1052	1167	3381	46.5	593	191	32	235516
ABaraapppp:144	ABaraapppp	144	3286	-21713	1139	1193	3286	40.2	590	165	31	240328
ABarap:35	ABarap	35	1994	-23005	-225	-229	1994	44.5	444	352	56	477816
ABarapa:53	ABarapa	53	2490	-22509	226	225	2490	42.4	495	378	47	566964
ABarapaa:76	ABarapaa	76	3924	-21075	1368	1405	3924	48.6	563	345	41	484300
ABarapaaa:108	ABarapaaa	108	4731	-20268	1938	2138	4731	36.3	633	298	36	488538
ABarapaaaa:152	ABarapaaaa	152	4287	-20712	1875	1927	4287	40.3	637	319	29	201263
ABarapaaap:152	ABarapaaap	152	4241	-20758	1452	1639	4241	32.4	629	296	31	275848
ABarapaap:108	ABarapaap	108	4607	-20392	2063	2134	4607	45.3	635	295	35	360016
ABarapaapa:155	ABarapaapa	155	4448	-20551	1823	1953	4448	44.3	629	290	28	186103
ABarapaapp:155	ABarapaapp	155	4023	-20976	1527	1587	4023	47.1	637	260	28	184980
ABarapap:76	ABarapap	76	3677	-21322	1055	1068	3677	46.0	497	339	43	480909
ABarapapa:103	ABarapapa	103	3679	-21320	1055	1151	3679	50.0	593	293	38	372893
ABarapapaa:140	ABarapapaa	140	3593	-21406	774	1021	3593	41.2	612	299	33	289622
ABarapapap:140	ABarapapap	140	3263	-21736	688	852	3263	51.0	606	282	31	196749
ABarapapp:103	ABarapapp	103	3947	-21052	1368	1432	3947	54.1	570	252	37	336955
ABarapappa:146	ABarapappa	146	3672	-21328	1233	1328	3672	51.8	602	249	30	176664
ABarapappp:146	ABarapappp	146	3671	-21328	1280	1398	3671	50.0	600	213	30	198184
ABarapp:53	ABarapp	53	2438	-22561	168	166	2438	50.4	434	329	47	436731
ABarappa:75	ABarappa	75	3528	-21471	909	914	3528	53.9	511	311	41	391194
ABarappaa:103	ABarappaa	103	4245	-20754	1807	1842	4245	43.7	629	250	35	386242
ABarappaaa:144	ABarappaaa	144	3874	-21125	1376	1464	3874	37.7	637	263	31	264072
ABarappaap:144	ABarappaap	144	3851	-21148	1382	1465	3851	39.5	628	226	30	234143
ABarappap:103	ABarappap	103	4060	-20939	1539	1587	4060	48.9	586	230	36	355473
ABarappapa:140	ABarappapa	140	3560	-21439	1001	1091	3560	42.5	599	241	31	252259
ABarappapp:140	ABarappapp	140	3427	-21572	1110	1145	3427	40.8	567	220	30	230735
ABarappp:75	ABarappp	75	3409	-21590	961	962	3409	51.3	447	300	42	393816
ABarapppa:101	ABarapppa	101	3550	-21449	1094	1140	3550	54.0	536	224	37	324712
ABarapppaa:135	ABarapppaa	135	3149	-21850	900	938	3149	50.1	562	212	32	203234
ABarapppap:135	ABarapppap	135	3257	-21742	854	890	3257	46.0	546	245	30	186409
ABarapppp:101	ABarapppp	101	3751	-21248	1485	1495	3751	51.9	510	181	36	327607
ABarappppa:138	ABarappppa	138	3408	-21591	1241	1252	3408	42.7	556	175	30	212119
ABarappppp:138	ABarappppp	138	3545	-21454	1386	1400	3545	47.7	529	161	30	212172
ABarp:23	ABarp	23	1937	-23062	-326	-326	1937	15.9	403	358	64	501407
ABarpa:35	ABarpa	35	2007	-22992	-235	-236	2007	20.0	451	375	58	657543
ABarpaa:53	ABarpaa	53	2979	-22021	624	624	2979	24.0	502	384	50	875143
ABarpaaa:76	ABarpaaa	76	6163	-18836	3207	3222	6163	36.8	535	380	43	629245
ABarpaaaa:104	ABarpaaaa	104	9617	-15382	6290	6354	9617	39.2	611	338	37	499766
ABarpaaaaa:142	ABarpaaaaa	142	7978	-17021	4632	4758	7978	40.9	604	352	32	258480
ABarpaaaap:142	ABarpaaaap	142	9306	-15693	5276	5411	9306	36.0	589	324	30	261544
ABarpaaap:104	ABarpaaap	104	9071	-15928	5360	5444	9071	45.5	583	354	37	442098
ABarpaaapa:142	ABarpaaapa	142	7485	-17514	4402	4500	7485	49.2	600	335	31	197332
ABarpaaapp:142	ABarpaaapp	142	8290	-16709	4048	4484	8290	47.4	569	360	30	197560
ABarpaap:76	ABarpaap	76	6251	-18748	3123	3226	6251	25.9	497	376	42	646841
ABarpaapa:103	ABarpaapa	103	8542	-16457	4496	4873	8542	44.5	533	379	39	537061
ABarpaapaa:140	ABarpaapaa	140	7322	-17677	3451	3790	7322	46.6	511	393	32	245785
ABarpaapap:140	ABarpaapap	140	8763	-16236	3382	4464	8763	48.0	525	344	32	256650
ABarpaapp:103	ABarpaapp	103	8344	-16655	4236	4722	8344	51.4	516	358	37	367193
ABarpaappa:142	ABarpaappa	142	8083	-16916	4243	4587	8083	53.5	527	364	32	218488
ABarpaappp:142	ABarpaappp	142	6699	-18300	2880	3047	6699	57.4	533	324	31	163947
ABarpap:53	ABarpap	53	2667	-22332	307	307	2667	31.0	437	308	49	607112
ABarpapa:75	ABarpapa	75	5680	-19319	2728	2749	5680	34.0	489	323	41	478930
ABarpapaa:104	ABarpapaa	104	7967	-17032	4827	4894	7967	52.5	561	324	36	313424
ABarpapaaa:144	ABarpapaaa	144	6975	-18024	3978	4091	6975	55.1	585	299	32	174028
ABarpapaap:144	ABarpapaap	144	7237	-17762	3482	3651	7237	53.7	563	338	30	158337
ABarpapap:104	ABarpapap	104	7378	-17621	4120	4298	7378	51.5	534	276	35	271427
ABarpapapa:143	ABarpapapa	143	7142	-17857	3987	4099	7142	56.2	575	258	30	140190
ABarpapapp:143	ABarpapapp	143	7373	-17626	3589	3949	7373	52.9	551	279	29	152105
ABarpapp:75	ABarpapp	75	4991	-20008	2198	2251	4991	34.2	428	295	42	427665
ABarpappa:101	ABarpappa	101	7306	-17693	3477	3756	7306	54.7	502	296	36	301697
ABarpappaa:141	ABarpappaa	141	6499	-18500	2669	3045	6499	59.2	537	276	34	178061
ABarpappap:141	ABarpappap	141	7995	-17004	3671	4367	7995	54.2	513	269	30	176989
ABarpappp:101	ABarpappp	101	6771	-18228	3442	3615	6771	51.1	455	270	37	307405
ABarpapppa:137	ABarpapppa	137	6785	-18214	2796	3408	6785	58.5	501	260	32	170051
ABarpapppp:137	ABarpapppp	137	6075	-18924	2302	2816	6075	56.4	472	247	33	182105
ABarpp:35	ABarpp	35	2073	-22926	-252	-253	2073	16.0	331	347	59	576150
ABarppa:52	ABarppa	52	2916	-22083	549	551	2916	13.6	405	362	52	649042
ABarppaa:75	ABarppaa	75	8036	-16963	4863	4924	8036	21.3	451	381	44	684798
ABarppaaa:102	ABarppaaa	102	12804	-12195	8532	8721	12804	42.8	472	384	37	427594
ABarppaaaa:142	ABarppaaaa	142	11555	-13444	6994	7150	11555	45.8	451	390	32	250384
ABarppaaap:142	ABarppaaap	142	11400	-13599	6970	7173	11400	53.5	475	370	31	194049
ABarppaap:102	ABarppaap	102	12747	-12252	8188	8436	12747	31.9	435	352	36	441329
ABarppaapa:141	ABarppaapa	141	12855	-12145	6346	7096	12855	42.7	444	335	30	212728
ABarppaapp:141	ABarppaapp	141	12549	-12450	6623	6912	12549	31.9	428	331	29	214187
ABarppap:75	ABarppap	75	6649	-18350	3636	3687	6649	21.1	388	332	44	508504
ABarppapa:101	ABarppapa	101	13367	-11632	8170	8522	13367	40.9	448	348	35	369002
ABarppapaa:140	ABarppapaa	140	10927	-14072	5549	6026	10927	57.0	451	346	31	173043
ABarppapap:140	ABarppapap	140	13392	-11607	6552	7582	13392	52.0	454	322	30	196836
ABarppapp:101	ABarppapp	101	10423	-14576	6147	6421	10423	37.9	400	330	37	364633
ABarppappa:135	ABarppappa	135	11105	-13894	5481	6049	11105	53.6	438	300	30	177058
ABarppappp:135	ABarppappp	135	10485	-14514	5470	5902	10485	43.5	426	308	32	241943
ABarppp:52	ABarppp	52	2941	-22058	563	561	2941	23.6	345	341	50	614860
ABarpppa:76	ABarpppa	76	7559	-17440	4204	4292	7559	33.9	401	346	42	464947
ABarpppaa:104	ABarpppaa	104	12366	-12633	7698	7953	12366	52.1	483	336	35	277757
ABarpppaaa:145	ABarpppaaa	145	11787	-13212	5912	6635	11787	52.9	494	313	30	142230
ABarpppaap:145	ABarpppaap	145	10793	-14206	6246	6502	10793	58.6	492	335	31	132899
ABarpppap:104	ABarpppap	104	11474	-13525	7156	7282	11474	52.6	443	309	35	251683
ABarpppapa:143	ABarpppapa	143	11341	-13658	6241	6503	11341	57.8	467	291	30	128092
ABarpppapp:143	ABarpppapp	143	10462	-14537	6457	6512	10462	59.0	437	254	30	124612
ABarpppp:76	ABarpppp	76	6165	-18834	3349	3378	6165	34.3	366	296	43	444799
ABarppppa:102	ABarppppa	102	11353	-13646	6999	7309	11353	38.5	441	292	35	286838
ABarppppaa:140	ABarppppaa	140	13443	-11556	7402	8136	13443	48.5	467	300	29	171636
ABarppppap:140	ABarppppap	140	11088	-13911	7014	7191	11088	46.5	475	261	30	156463
ABarppppp:102	ABarppppp	102	9627	-15372	5890	6103	9627	42.7	388	285	37	326003
ABarpppppa:136	ABarpppppa	136	11231	-13768	6219	6642	11231	48.6	444	270	30	163765
ABarpppppp:136	ABarpppppp	136	9892	-15107	5886	6172	9892	49.9	406	259	32	179212
ABp:4	ABp	4	1812	-23187	-374	-375	1812	28.5	377	337	75	1054518
ABpl:13	ABpl	13	1934	-23065	-253	-253	1934	15.0	388	258	72	617490
ABpla:23	ABpla	23	2041	-22959	-230	-230	2041	10.2	503	266	65	420070
ABplaa:35	ABplaa	35	2084	-22915	-275	-275	2084	10.8	537	290	60	601271
ABplaaa:53	ABplaaa	53	2475	-22524	89	88	2475	12.3	568	310	50	839074
ABplaaaa:76	ABplaaaa	76	4510	-20489	1826	1836	4510	12.8	578	302	46	907506
ABplaaaaa:102	ABplaaaaa	102	6768	-18231	3588	3762	6768	12.1	479	362	39	657049
ABplaaaaaa:143	ABplaaaaaa	143	6505	-18495	2990	3106	6505	15.7	460	373	30	279719
ABplaaaaap:143	ABplaaaaap	143	6451	-18548	3357	3491	6451	16.0	426	392	30	294961
ABplaaaap:102	ABplaaaap	102	6678	-18321	2892	3302	6678	17.6	496	361	38	602484
ABplaaaapa:144	ABplaaaapa	144	7153	-17846	3516	3814	7153	29.4	462	402	30	300094
ABplaaaapp:144	ABplaaaapp	144	5774	-19225	2186	2550	5774	25.5	433	402	33	336461
ABplaaap:76	ABplaaap	76	4280	-20719	1481	1514	4280	10.5	514	311	45	686367
ABplaaapa:104	ABplaaapa	104	6953	-18046	3559	3749	6953	20.2	455	395	38	613952
ABplaaapaa:146	ABplaaapaa	146	7375	-17624	3848	4141	7375	25.8	402	421	29	293965
ABplaaapap:146	ABplaaapap	146	5593	-19406	2630	2715	5593	18.2	387	401	34	370950
ABplaaapp:104	ABplaaapp	104	5721	-19278	2653	2756	5721	13.2	423	375	40	616728
ABplaaappa:143	ABplaaappa	143	5785	-19214	2847	2911	5785	11.8	385	378	32	322105
ABplaaappp:143	ABplaaappp	143	5461	-19538	2376	2424	5461	15.7	347	368	34	320502
ABplaap:53	ABplaap	53	2262	-22737	-30	-31	2262	17.4	506	246	51	605960
ABplaapa:74	ABplaapa	74	3850	-21149	1232	1252	3850	18.4	513	254	43	547436
ABplaapaa:101	ABplaapaa	101	8427	-16573	4850	4921	8427	22.9	443	338	37	493954
ABplaapaaa:144	ABplaapaaa	144	11931	-13068	6870	7134	11931	34.4	407	358	30	225941
ABplaapaap:144	ABplaapaap	144	9658	-15341	5066	5246	9658	26.3	382	373	32	279981
ABplaapap:101	ABplaapap	101	7436	-17563	4194	4283	7436	11.4	440	314	39	467869
ABplaapapa:139	ABplaapapa	139	13382	-11617	8604	8692	13382	24.1	436	356	30	291416
ABplaapapp:139	ABplaapapp	139	10539	-14460	6052	6232	10539	16.1	415	348	32	305776
ABplaapp:74	ABplaapp	74	3637	-21362	981	1034	3637	15.1	459	275	45	515625
ABplaappa:100	ABplaappa	100	7364	-17635	4001	4144	7364	8.3	405	330	39	469816
ABplaappaa:143	ABplaappaa	143	15477	-9522	8184	9245	15477	18.3	413	312	30	286100
ABplaappap:143	ABplaappap	143	10131	-14868	5684	5892	10131	12.1	381	319	34	301248
ABplaappp:100	ABplaappp	100	6428	-18571	3141	3272	6428	12.1	362	360	42	539667
ABplaapppa:137	ABplaapppa	137	9251	-15748	5616	5742	9251	9.2	344	332	34	301305
ABplaapppp:137	ABplaapppp	137	8229	-16770	4665	4788	8229	15.2	304	357	37	386964
ABplap:35	ABplap	35	2064	-22935	-158	-158	2064	9.5	427	286	58	374382
ABplapa:53	ABplapa	53	2415	-22584	113	113	2415	8.9	482	327	51	573405
ABplapaa:75	ABplapaa	75	5688	-19311	2849	2875	5688	11.1	474	347	43	587995
ABplapaaa:104	ABplapaaa	104	9928	-15071	6431	6535	9928	30.0	445	409	36	421275
ABplapaaaa:146	ABplapaaaa	146	10398	-14601	5926	6371	10398	36.2	446	409	29	208204
ABplapaaap:146	ABplapaaap	146	10061	-14938	5481	6011	10061	32.7	411	415	30	243875
ABplapaap:104	ABplapaap	104	9576	-15423	5814	6095	9576	25.0	398	411	36	463350
ABplapaapa:142	ABplapaapa	142	9435	-15564	5312	5737	9435	33.8	382	419	30	230159
ABplapaapp:142	ABplapaapp	142	9544	-15455	5759	5919	9544	26.0	353	414	29	215919
ABplapap:75	ABplapap	75	4649	-20350	1887	1904	4649	10.9	403	348	44	517678
ABplapapa:102	ABplapapa	102	10308	-14691	6302	6681	10308	24.1	357	407	36	487022
ABplapapaa:145	ABplapapaa	145	13209	-11790	8641	8965	13209	28.6	321	419	28	248927
ABplapapap:145	ABplapapap	145	8587	-16412	4872	5073	8587	21.8	314	397	33	278727
ABplapapp:102	ABplapapp	102	7649	-17350	4488	4566	7649	17.3	309	383	40	516655
ABplapappa:140	ABplapappa	140	8029	-16970	4002	4259	8029	24.4	282	381	31	242225
ABplapappp:140	ABplapappp	140	7181	-17818	3732	4008	7181	21.3	253	373	34	252121
ABplapp:53	ABplapp	53	2261	-22738	60	61	2261	11.6	425	251	51	400260
ABplappa:74	ABplappa	74	4239	-20760	1543	1566	4239	7.5	418	286	45	444873
ABplappaa:101	ABplappaa	101	9906	-15093	6238	6330	9906	10.3	323	310	40	389351
ABplappaaa:141	ABplappaaa	141	13924	-11075	9340	9536	13924	9.5	331	279	31	198667
ABplappaap:141	ABplappaap	141	13471	-11528	8327	8654	13471	15.6	320	305	35	271367
ABplappap:101	ABplappap	101	11476	-13523	6672	7012	11476	19.4	335	329	37	381358
ABplappapa:140	ABplappapa	140	17051	-7948	7943	10103	17051	27.5	336	330	32	225323
ABplappapp:140	ABplappapp	140	15046	-9953	8807	9691	15046	22.5	320	334	34	257288
ABplappp:74	ABplappp	74	4281	-20718	1731	1738	4281	16.0	374	264	45	436780
ABplapppa:100	ABplapppa	100	17010	-7989	12259	12347	17010	20.8	382	314	37	369038
ABplapppaa:146	ABplapppaa	146	47939	22939	37097	37256	47939	22.6	398	335	29	233470
ABplapppap:146	ABplapppap	146	31992	6992	21992	22520	31992	28.7	365	329	30	186946
ABplapppp:100	ABplapppp	100	11971	-13028	7912	7995	11971	27.2	330	300	40	397093
ABplappppa:135	ABplappppa	135	29272	4272	21695	21672	29272	36.3	337	308	32	194038
ABplappppp:135	ABplappppp	135	25119	119	19261	19264	25119	32.9	289	287	34	202920
ABplp:23	ABplp	23	1934	-23065	-267	-268	1934	18.1	403	172	61	437373
ABplpa:36	ABplpa	36	2007	-22992	-231	-233	2007	17.8	441	166	58	544872
ABplpaa:53	ABplpaa	53	2413	-22586	107	106	2413	11.0	478	176	49	589679
ABplpaaa:77	ABplpaaa	77	3833	-21166	1201	1240	3833	13.3	469	211	41	499201
ABplpaaaa:107	ABplpaaaa	107	5612	-19387	2222	2404	5612	30.5	429	284	33	293697
ABplpaaaaa:151	ABplpaaaaa	151	6710	-18290	1800	2215	6710	37.0	425	298	28	181527
ABplpaaaap:151	ABplpaaaap	151	7200	-17799	2650	3245	7200	37.4	397	287	28	176808
ABplpaaap:107	ABplpaaap	107	5710	-19289	1829	1991	5710	30.0	395	297	34	290379
ABplpaaapa:145	ABplpaaapa	145	5680	-19319	1478	1609	5680	38.5	392	322	29	166431
ABplpaaapp:145	ABplpaaapp	145	6484	-18515	551	1348	6484	35.8	368	302	28	151800
ABplpaap:77	ABplpaap	77	3354	-21645	807	829	3354	10.1	415	209	42	412607
ABplpaapa:105	ABplpaapa	105	5308	-19691	2120	2334	5308	19.9	424	266	36	375342
ABplpaapaa:146	ABplpaapaa	146	5771	-19228	2222	2371	5771	30.0	429	268	30	184914
ABplpaapap:146	ABplpaapap	146	6703	-18296	805	1348	6703	26.0	408	301	29	194875
ABplpaapp:105	ABplpaapp	105	4634	-20365	1564	1655	4634	14.3	376	267	37	316831
ABplpaappa:140	ABplpaappa	140	5575	-19424	1614	1860	5575	19.0	354	275	30	200321
ABplpaappp:140	ABplpaappp	140	5773	-19226	1197	1547	5773	24.4	328	292	30	158517
ABplpap:53	ABplpap	53	2206	-22793	-35	-37	2206	24.2	415	149	49	651697
ABplpapa:75	ABplpapa	75	3591	-21408	1149	1157	3591	19.0	429	146	43	616339
ABplpapaa:104	ABplpapaa	104	6102	-18897	2849	3074	6102	25.0	399	240	37	377506
ABplpapaaa:146	ABplpapaaa	146	7698	-17301	3370	3694	7698	32.2	395	273	30	213548
ABplpapaap:146	ABplpapaap	146	7767	-17232	3582	3783	7767	26.7	372	280	29	195727
ABplpapap:104	ABplpapap	104	5220	-19779	2365	2440	5220	14.8	393	189	39	414221
ABplpapapa:139	ABplpapapa	139	6809	-18190	3103	3271	6809	22.6	395	245	31	226583
ABplpapapp:139	ABplpapapp	139	6804	-18195	2704	2987	6804	18.6	362	238	31	226319
ABplpapp:75	ABplpapp	75	3569	-21430	1094	1104	3569	23.6	385	181	42	485912
ABplpappa:102	ABplpappa	102	7360	-17639	4034	4197	7360	28.0	368	254	36	305797
ABplpappaa:143	ABplpappaa	143	11859	-13140	7608	7679	11859	38.3	375	255	30	166658
ABplpappap:143	ABplpappap	143	10358	-14641	5486	5653	10358	33.3	342	268	30	166123
ABplpappp:102	ABplpappp	102	5618	-19381	2606	2672	5618	17.9	344	205	39	346543
ABplpapppa:136	ABplpapppa	136	10817	-14182	6553	6734	10817	26.3	347	226	30	188877
ABplpapppp:136	ABplpapppp	136	8267	-16732	4213	4471	8267	18.1	339	197	37	283385
ABplpp:36	ABplpp	36	2050	-22949	-166	-166	2050	16.7	344	163	56	450235
ABplppa:53	ABplppa	53	2362	-22637	80	80	2362	9.2	376	186	49	438697
ABplppaa:77	ABplppaa	77	3780	-21219	1188	1212	3780	9.8	384	176	42	491441
ABplppaaa:111	ABplppaaa	111	5734	-19265	2350	2611	5734	15.0	406	255	35	363782
ABplppaaaa:155	ABplppaaaa	155	7493	-17506	850	2023	7493	18.8	391	303	28	212204
ABplppaaap:155	ABplppaaap	155	5899	-19100	2394	2469	5899	19.5	407	264	28	199926
ABplppaap:111	ABplppaap	111	4433	-20566	1443	1601	4433	8.1	373	214	37	349071
ABplppaapa:150	ABplppaapa	150	5446	-19553	1768	2087	5446	11.5	396	246	29	206271
ABplppaapp:150	ABplppaapp	150	5020	-19979	1490	1616	5020	8.2	369	216	30	196908
ABplppap:77	ABplppap	77	3177	-21822	685	699	3177	9.7	338	209	44	398311
ABplppapa:105	ABplppapa	105	4971	-20028	1914	2065	4971	9.1	364	268	36	328077
ABplppapaa:146	ABplppapaa	146	7204	-17795	3719	3814	7204	10.8	409	275	30	244743
ABplppapap:146	ABplppapap	146	7120	-17879	3376	3645	7120	9.8	371	280	31	259200
ABplppapp:105	ABplppapp	105	4018	-20981	1302	1335	4018	9.8	321	235	39	329171
ABplppappa:140	ABplppappa	140	5599	-19400	1608	2088	5599	10.6	341	250	31	216834
ABplppappp:140	ABplppappp	140	4760	-20239	1653	1788	4760	10.7	312	220	34	216341
ABplppp:53	ABplppp	53	2289	-22710	71	71	2289	23.6	338	146	49	621740
ABplpppa:76	ABplpppa	76	4307	-20692	1769	1790	4307	24.2	346	139	42	565919
ABplpppaa:107	ABplpppaa	107	7530	-17469	4386	4506	7530	15.0	361	166	38	400009
ABplpppaaa:148	ABplpppaaa	148	11266	-13733	6995	7091	11266	16.7	393	218	29	197044
ABplpppaap:148	ABplpppaap	148	9218	-15781	5012	5391	9218	12.3	386	181	31	221285
ABplpppap:107	ABplpppap	107	6600	-18399	3465	3629	6600	14.6	316	171	38	361159
ABplpppapa:144	ABplpppapa	144	8162	-16837	3979	4367	8162	12.1	348	172	31	198256
ABplpppapp:144	ABplpppapp	144	9084	-15915	5088	5566	9084	15.5	374	157	33	266333
ABplpppp:76	ABplpppp	76	3809	-21190	1308	1317	3809	21.9	320	192	42	470726
ABplppppa:105	ABplppppa	105	8578	-16421	5196	5291	8578	27.6	314	256	36	320671
ABplppppaa:141	ABplppppaa	141	13497	-11502	8073	8907	13497	24.6	295	256	33	218519
ABplppppap:141	ABplppppap	141	16483	-8516	10432	10890	16483	27.3	315	254	29	190511
ABplppppp:105	ABplppppp	105	7380	-17619	4199	4324	7380	20.8	296	225	40	367784
ABplpppppa:143	ABplpppppa	143	13649	-11350	8501	8776	13649	23.4	313	219	30	168368
ABplpppppp:143	ABplpppppp	143	11506	-13493	7656	7713	11506	17.0	273	190	33	189655
ABpr:13	ABpr	13	1853	-23146	-356	-356	1853	38.2	304	342	67	686668
ABpra:23	ABpra	23	1910	-23089	-309	-310	1910	36.6	313	368	62	548429
ABpraa:35	ABpraa	35	1994	-23005	-310	-310	1994	37.5	352	378	57	576804
ABpraaa:53	ABpraaa	53	2500	-22499	146	145	2500	34.7	419	397	48	680098
ABpraaaa:75	ABpraaaa	75	4744	-20255	1923	1949	4744	33.1	447	397	42	623147
ABpraaaaa:101	ABpraaaaa	101	7221	-17778	3568	3730	7221	36.3	424	401	36	382146
ABpraaaaaa:141	ABpraaaaaa	141	7795	-17204	2678	3213	7795	39.4	430	377	30	206326
ABpraaaaap:141	ABpraaaaap	141	6887	-18112	2535	2964	6887	40.9	401	394	30	178397
ABpraaaap:101	ABpraaaap	101	7310	-17689	3629	3757	7310	34.8	378	409	35	360095
ABpraaaapa:139	ABpraaaapa	139	7633	-17367	3780	3995	7633	42.7	375	408	29	185234
ABpraaaapp:139	ABpraaaapp	139	7387	-17612	3119	3496	7387	36.7	341	412	30	198643
ABpraaap:75	ABpraaap	75	4819	-20181	2063	2101	4819	27.5	381	405	43	635623
ABpraaapa:101	ABpraaapa	101	7516	-17483	3973	4102	7516	34.5	333	408	34	356165
ABpraaapaa:142	ABpraaapaa	142	8685	-16314	4170	4630	8685	36.5	311	416	30	233243
ABpraaapap:142	ABpraaapap	142	7645	-17354	3760	3955	7645	32.1	278	402	30	207799
ABpraaapp:101	ABpraaapp	101	7154	-17845	4020	4073	7154	29.2	283	393	38	457313
ABpraaappa:140	ABpraaappa	140	7829	-17170	3755	4095	7829	31.4	252	390	30	223976
ABpraaappp:140	ABpraaappp	140	6345	-18654	2559	2737	6345	30.1	244	354	32	193522
ABpraap:53	ABpraap	53	2292	-22707	21	15	2292	45.4	362	347	49	568743
ABpraapa:74	ABpraapa	74	4693	-20306	2048	2075	4693	44.1	418	383	43	562666
ABpraapaa:101	ABpraapaa	101	8724	-16275	5077	5276	8724	48.8	419	379	36	368427
ABpraapaaa:140	ABpraapaaa	140	10348	-14651	5629	5983	10348	50.5	428	360	29	166610
ABpraapaap:140	ABpraapaap	140	10897	-14102	6799	7090	10897	50.6	391	374	30	171066
ABpraapap:101	ABpraapap	101	8214	-16785	4632	4852	8214	44.7	380	367	38	389750
ABpraapapa:135	ABpraapapa	135	9336	-15663	4843	5184	9336	46.2	401	338	30	188811
ABpraapapp:135	ABpraapapp	135	9296	-15703	4528	4862	9296	43.8	369	349	30	178515
ABpraapp:74	ABpraapp	74	4292	-20707	1671	1682	4292	45.1	351	350	43	494334
ABpraappa:99	ABpraappa	99	8944	-16055	5297	5414	8944	52.2	372	359	38	366944
ABpraappaa:139	ABpraappaa	139	14666	-10333	8716	9440	14666	51.6	355	363	29	178790
ABpraappap:139	ABpraappap	139	12316	-12683	7362	7645	12316	45.0	342	384	30	185799
ABpraappp:99	ABpraappp	99	7942	-17057	4177	4445	7942	46.2	330	355	38	387766
ABpraapppa:135	ABpraapppa	135	12751	-12248	6724	7250	12751	42.5	333	351	31	224858
ABpraapppp:135	ABpraapppp	135	10301	-14698	5786	5964	10301	38.6	280	337	34	255377
ABprap:35	ABprap	35	1933	-23066	-303	-302	1933	30.5	250	355	57	611491
ABprapa:53	ABprapa	53	2407	-22592	82	85	2407	29.3	344	398	48	727369
ABprapaa:75	ABprapaa	75	5187	-19812	2483	2513	5187	19.1	338	385	44	688493
ABprapaaa:103	ABprapaaa	103	8328	-16671	4342	4568	8328	28.3	349	370	35	346718
ABprapaaaa:147	ABprapaaaa	147	9985	-15014	5138	5437	9985	35.2	374	381	27	165598
ABprapaaap:147	ABprapaaap	147	7962	-17037	3659	3875	7962	29.2	336	380	30	186127
ABprapaap:103	ABprapaap	103	7883	-17116	4225	4370	7883	24.7	293	340	35	335765
ABprapaapa:144	ABprapaapa	144	7172	-17827	2709	3047	7172	19.2	283	315	30	156777
ABprapaapp:144	ABprapaapp	144	7161	-17838	3888	3935	7161	24.8	247	320	31	169035
ABprapap:75	ABprapap	75	4978	-20021	2148	2209	4978	29.4	321	378	43	614204
ABprapapa:101	ABprapapa	101	8289	-16710	4382	4608	8289	35.8	339	358	35	350104
ABprapapaa:144	ABprapapaa	144	12094	-12905	4266	5072	12094	34.2	354	353	28	180871
ABprapapap:144	ABprapapap	144	7543	-17456	3267	3412	7543	33.7	307	365	31	177477
ABprapapp:101	ABprapapp	101	7394	-17605	3802	3986	7394	33.8	290	344	38	402953
ABprapappa:140	ABprapappa	140	7885	-17114	3834	4007	7885	30.0	286	335	30	177691
ABprapappp:140	ABprapappp	140	6964	-18035	3429	3561	6964	34.9	236	314	33	179659
ABprapp:53	ABprapp	53	2420	-22579	135	134	2420	32.0	250	365	50	789089
ABprappa:74	ABprappa	74	5899	-19100	3137	3175	5899	35.9	295	391	44	691092
ABprappaa:101	ABprappaa	101	15153	-9846	11039	11156	15153	44.2	298	391	37	424903
ABprappaaa:142	ABprappaaa	142	20712	-4287	14802	15436	20712	44.5	305	405	30	221354
ABprappaap:142	ABprappaap	142	18614	-6385	12252	13137	18614	43.4	277	388	31	219559
ABprappap:101	ABprappap	101	15516	-9483	11288	11545	15516	42.3	249	379	37	438017
ABprappapa:137	ABprappapa	137	18577	-6422	13604	13951	18577	40.6	241	391	31	248282
ABprappapp:137	ABprappapp	137	17224	-7775	11149	11851	17224	41.5	234	354	32	215175
ABprappp:74	ABprappp	74	5333	-19666	2617	2664	5333	36.4	243	360	44	615834
ABprapppa:100	ABprapppa	100	16833	-8166	11958	12302	16833	52.1	295	351	37	348849
ABprapppaa:141	ABprapppaa	141	34317	9317	26058	26555	34317	54.7	325	357	29	173084
ABprapppap:141	ABprapppap	141	27775	2775	18984	19764	27775	50.6	292	359	31	169476
ABprapppp:100	ABprapppp	100	14389	-10610	9467	10023	14389	50.0	250	338	39	402725
ABprappppa:136	ABprappppa	136	29671	4671	21235	22173	29671	54.2	260	349	33	211505
ABprappppp:136	ABprappppp	136	28003	3003	20316	20997	28003	53.8	222	327	33	196620
ABprp:23	ABprp	23	1910	-23090	-355	-355	1910	45.0	240	268	61	406715
ABprpa:36	ABprpa	36	2025	-22974	-250	-252	2025	49.8	283	289	55	384937
ABprpaa:53	ABprpaa	53	2360	-22639	141	142	2360	48.0	299	344	46	459875
ABprpaaa:77	ABprpaaa	77	3730	-21270	970	1007	3730	51.0	385	346	41	445278
ABprpaaaa:108	ABprpaaaa	108	4578	-20421	773	1173	4578	55.3	429	347	35	254790
ABprpaaaaa:149	ABprpaaaaa	149	5089	-19910	818	1115	5089	54.4	399	341	29	144123
ABprpaaaap:149	ABprpaaaap	149	4545	-20454	511	927	4545	58.0	417	324	29	127164
ABprpaaap:108	ABprpaaap	108	4005	-20994	830	927	4005	57.0	403	313	36	246731
ABprpaaapa:145	ABprpaaapa	145	4628	-20371	1306	1551	4628	57.6	385	309	29	124130
ABprpaaapp:145	ABprpaaapp	145	4270	-20729	581	772	4270	55.8	370	343	29	122235
ABprpaap:77	ABprpaap	77	3222	-21777	729	739	3222	51.9	310	319	42	427493
ABprpaapa:104	ABprpaapa	104	3970	-21029	959	1102	3970	56.7	387	281	36	264241
ABprpaapaa:146	ABprpaapaa	146	4456	-20544	518	838	4456	56.6	405	278	29	126712
ABprpaapap:146	ABprpaapap	146	3920	-21079	1071	1190	3920	58.2	373	260	30	124750
ABprpaapp:104	ABprpaapp	104	3688	-21311	912	992	3688	55.6	342	283	37	269366
ABprpaappa:137	ABprpaappa	137	3918	-21081	731	979	3918	51.2	361	258	30	157226
ABprpaappp:137	ABprpaappp	137	3668	-21331	536	674	3668	56.7	342	306	34	174091
ABprpap:53	ABprpap	53	2240	-22760	29	31	2240	46.1	247	268	48	482955
ABprpapa:75	ABprpapa	75	3395	-21604	946	957	3395	42.1	302	313	41	458902
ABprpapaa:104	ABprpapaa	104	5801	-19198	2100	2399	5801	48.3	380	304	34	278715
ABprpapaaa:146	ABprpapaaa	146	7266	-17733	2589	3098	7266	48.3	408	297	28	158781
ABprpapaap:146	ABprpapaap	146	7454	-17546	3414	3731	7454	51.2	377	305	29	160156
ABprpapap:104	ABprpapap	104	5265	-19734	1954	2160	5265	46.0	338	300	35	290103
ABprpapapa:141	ABprpapapa	141	6179	-18820	2027	2247	6179	44.5	368	284	31	188264
ABprpapapp:141	ABprpapapp	141	7669	-17330	2109	2634	7669	46.2	346	315	28	150255
ABprpapp:75	ABprpapp	75	3012	-21987	640	655	3012	39.6	248	272	44	444380
ABprpappa:101	ABprpappa	101	7781	-17218	4339	4407	7781	43.5	299	296	35	286102
ABprpappaa:143	ABprpappaa	143	18179	-6820	10720	11280	18179	46.9	319	328	29	158489
ABprpappap:143	ABprpappap	143	14640	-10359	7317	8182	14640	45.3	291	314	29	143325
ABprpappp:101	ABprpappp	101	5869	-19130	2843	2987	5869	46.0	260	275	39	302127
ABprpapppa:137	ABprpapppa	137	14046	-10954	8972	9365	14046	46.7	285	280	31	158612
ABprpapppp:137	ABprpapppp	137	12231	-12768	7142	7477	12231	52.7	255	288	32	150293
ABprpp:36	ABprpp	36	2033	-22966	-250	-251	2033	45.8	201	287	55	437875
ABprppa:53	ABprppa	53	2527	-22472	263	258	2527	45.9	235	343	46	497145
ABprppaa:77	ABprppaa	77	4355	-20644	1684	1690	4355	53.3	259	307	41	399111
ABprppaaa:108	ABprppaaa	108	5195	-19804	2320	2401	5195	58.0	329	244	35	241502
ABprppaaaa:151	ABprppaaaa	151	5171	-19828	2139	2280	5171	59.7	345	230	30	125928
ABprppaaap:151	ABprppaaap	151	5348	-19651	2098	2352	5348	57.3	330	250	29	123793
ABprppaap:108	ABprppaap	108	5238	-19761	2116	2323	5238	52.2	306	261	35	252282
ABprppaapa:147	ABprppaapa	147	5692	-19307	1979	2221	5692	52.0	350	282	29	147606
ABprppaapp:147	ABprppaapp	147	5158	-19841	1174	1323	5158	52.7	314	294	29	132401
ABprppap:77	ABprppap	77	4056	-20943	1443	1449	4056	47.1	204	327	42	467606
ABprppapa:104	ABprppapa	104	5522	-19477	2268	2391	5522	56.8	279	287	38	290898
ABprppapaa:144	ABprppapaa	144	7028	-17971	3432	3601	7028	59.2	307	286	31	134400
ABprppapap:144	ABprppapap	144	7525	-17474	2782	3169	7525	57.0	286	310	30	127887
ABprppapp:104	ABprppapp	104	5728	-19271	2267	2476	5728	55.7	215	291	39	325426
ABprppappa:139	ABprppappa	139	6975	-18024	3328	3442	6975	58.7	240	261	30	125303
ABprppappp:139	ABprppappp	139	7355	-17644	2649	3030	7355	56.5	203	280	34	171041
ABprppp:53	ABprppp	53	2413	-22586	87	86	2413	38.5	182	316	48	567894
ABprpppa:76	ABprpppa	76	5648	-19351	2906	2926	5648	35.7	190	356	41	574107
ABprpppaa:108	ABprpppaa	108	11892	-13107	8248	8400	11892	44.7	205	361	35	339342
ABprpppaaa:147	ABprpppaaa	147	14447	-10552	9235	9817	14447	44.0	199	369	30	176868
ABprpppaap:147	ABprpppaap	147	13565	-11434	8479	9055	13565	43.4	193	324	30	166897
ABprpppap:108	ABprpppap	108	10791	-14208	6736	7037	10791	50.9	187	324	37	317508
ABprpppapa:144	ABprpppapa	144	14877	-10122	9672	10156	14877	49.0	171	338	31	184402
ABprpppapp:144	ABprpppapp	144	13660	-11339	8103	8266	13660	50.9	170	293	31	153675
ABprpppp:76	ABprpppp	76	4193	-20806	1565	1576	4193	32.5	196	305	42	438855
ABprppppa:105	ABprppppa	105	13321	-11678	8665	9025	13321	43.2	247	327	34	289749
ABprppppaa:149	ABprppppaa	149	33069	8069	23059	24660	33069	47.4	264	351	27	163645
ABprppppap:149	ABprppppap	149	20595	-4405	13764	14411	20595	44.1	243	323	30	172013
ABprppppp:105	ABprppppp	105	12473	-12526	7949	8301	12473	45.6	213	296	37	332478
ABprpppppa:148	ABprpppppa	148	24580	-419	15544	17240	24580	50.8	226	312	31	179383
ABprpppppp:148	ABprpppppp	148	21839	-3160	15226	15475	21839	45.6	203	284	33	176465
P1:1	P1	1	1808	-23191	-445	-445	1808	32.2	225	234	87	1184409
EMS:5	EMS	5	1809	-23190	-309	-309	1809	30.3	337	171	68	976105
MS:15	MS	15	1873	-23126	-295	-297	1873	44.9	406	211	65	549598
MSa:27	MSa	27	1940	-23059	-246	-246	1940	43.1	467	205	61	471498
MSaa:43	MSaa	43	1976	-23023	-198	-199	1976	45.5	549	196	54	546524
MSaaa:62	MSaaa	62	2125	-22874	-117	-79	2125	49.5	549	221	46	379051
MSaaaa:84	MSaaaa	84	2624	-22375	140	185	2624	39.2	587	223	42	408330
MSaaaaa:109	MSaaaaa	109	2688	-22311	274	324	2688	29.6	584	219	35	275120
MSaaaaaa:142	MSaaaaaa	142	2587	-22412	39	134	2587	26.3	582	218	27	154524
MSaaaaap:142	MSaaaaap	142	2297	-22702	121	133	2297	26.3	545	204	32	157787
MSaaaap:109	MSaaaap	109	2542	-22457	-3	148	2542	32.4	547	262	36	248717
MSaaaapa:144	MSaaaapa	144	2824	-22175	307	352	2824	33.6	556	287	30	165100
MSaaaapp:144	MSaaaapp	144	2277	-22722	110	125	2277	34.8	524	263	30	118679
MSaaap:84	MSaaap	84	2712	-22287	314	318	2712	43.1	531	186	40	350291
MSaaapa:109	MSaaapa	109	2546	-22453	340	340	2546	33.1	538	198	36	255821
MSaaapaa:142	MSaaapaa	142	2225	-22775	153	208	2225	34.4	519	226	31	133023
MSaaapap:142	MSaaapap	142	2351	-22649	309	324	2351	31.5	525	172	32	155160
MSaaapp:109	MSaaapp	109	2537	-22462	428	453	2537	34.0	494	170	33	218181
MSaaappa:152	MSaaappa	152	2520	-22479	484	514	2520	28.3	512	152	30	174638
MSaaappp:152	MSaaappp	152	2627	-22372	647	660	2627	26.4	481	129	26	117231
MSaap:62	MSaap	62	2141	-22858	-36	-39	2141	49.8	473	189	46	354796
MSaapa:83	MSaapa	83	2501	-22499	242	253	2501	48.6	495	179	41	324120
MSaapaa:107	MSaapaa	107	2542	-22457	445	464	2542	36.5	540	153	37	293357
MSaapaaa:139	MSaapaaa	139	2484	-22516	440	455	2484	28.3	577	167	31	178354
MSaapaap:139	MSaapaap	139	2258	-22741	143	168	2258	24.2	535	151	34	208317
MSaapap:107	MSaapap	107	2424	-22575	329	344	2424	41.0	488	151	34	215124
MSaapapa:142	MSaapapa	142	2222	-22778	187	219	2222	39.7	540	142	30	137389
MSaapapp:142	MSaapapp	142	2520	-22479	505	524	2520	37.1	495	140	31	165961
MSaapp:83	MSaapp	83	2518	-22481	258	271	2518	40.7	441	152	40	363864
MSaappa:111	MSaappa	111	2385	-22614	252	260	2385	27.1	450	148	38	302606
MSaappaa:145	MSaappaa	145	2220	-22779	101	152	2220	22.6	461	157	32	164885
MSaappap:145	MSaappap	145	2291	-22708	174	226	2291	26.9	425	140	31	128220
MSaappp:111	MSaappp	111	2691	-22308	623	640	2691	33.6	464	123	32	226934
MSap:43	MSap	43	1942	-23057	-195	-199	1942	41.4	465	165	52	540894
MSapa:62	MSapa	62	2137	-22862	-77	-74	2137	40.3	462	154	46	441566
MSapaa:85	MSapaa	85	2621	-22378	227	261	2621	36.0	484	177	41	320613
MSapaaa:110	MSapaaa	110	2501	-22499	216	259	2501	27.3	493	190	32	175360
MSapaaaa:146	MSapaaaa	146	2554	-22445	325	335	2554	30.6	506	229	29	121180
MSapaaap:146	MSapaaap	146	2390	-22609	199	209	2390	25.0	478	195	30	104694
MSapaap:110	MSapaap	110	2460	-22539	354	382	2460	35.8	458	197	35	163593
MSapaapa:147	MSapaapa	147	2442	-22557	324	379	2442	33.0	476	213	29	82801
MSapaapp:147	MSapaapp	147	2463	-22536	407	410	2463	33.3	460	163	28	73848
MSapap:85	MSapap	85	2567	-22432	209	234	2567	34.1	414	176	39	261453
MSapapa:111	MSapapa	111	2628	-22371	254	287	2628	29.5	443	226	35	168602
MSapapaa:144	MSapapaa	144	2782	-22217	179	260	2782	27.2	464	249	28	91043
MSapapap:144	MSapapap	144	2555	-22444	219	249	2555	31.1	435	198	29	70907
MSapapp:111	MSapapp	111	2829	-22170	427	480	2829	31.9	409	173	32	133173
MSapp:62	MSapp	62	2175	-22824	-7	-6	2175	48.2	396	176	45	331685
MSappa:85	MSappa	85	2502	-22497	233	244	2502	47.3	416	163	41	320137
MSappaa:109	MSappaa	109	2587	-22412	436	453	2587	41.7	445	139	35	212438
MSappaaa:141	MSappaaa	141	2551	-22448	521	550	2551	43.8	486	135	31	125898
MSappaap:141	MSappaap	141	2411	-22588	317	350	2411	37.0	450	128	32	139366
MSappap:109	MSappap	109	2604	-22395	359	393	2604	36.1	398	146	35	204396
MSappapa:145	MSappapa	145	2429	-22570	306	346	2429	37.6	415	126	30	107611
MSappapp:145	MSappapp	145	2337	-22662	197	252	2337	31.8	378	118	30	104252
MSappp:85	MSappp	85	2844	-22155	489	498	2844	42.7	358	144	38	298561
MSapppa:116	MSapppa	116	2624	-22375	327	391	2624	25.7	395	137	36	229389
MSapppp:116	MSapppp	116	2962	-22037	804	840	2962	35.0	357	114	30	165812
MSp:27	MSp	27	1953	-23046	-202	-203	1953	44.3	362	258	59	417625
MSpa:42	MSpa	42	1937	-23062	-227	-229	1937	46.9	426	253	52	447959
MSpaa:62	MSpaa	62	2066	-22933	-79	-70	2066	49.6	439	263	45	353159
MSpaaa:85	MSpaaa	85	2198	-22801	-84	-74	2198	48.7	497	245	40	312376
MSpaaaa:109	MSpaaaa	109	2119	-22880	20	50	2119	43.6	535	211	35	223643
MSpaaaaa:142	MSpaaaaa	142	2223	-22776	24	70	2223	37.8	544	240	28	152685
MSpaaaap:142	MSpaaaap	142	1914	-23085	-151	-77	1914	43.7	522	190	31	125825
MSpaaap:109	MSpaaap	109	2332	-22667	-368	-131	2332	44.1	505	259	33	189001
MSpaaapa:143	MSpaaapa	143	2160	-22839	-373	-225	2160	44.3	517	263	28	107956
MSpaaapp:143	MSpaaapp	143	2050	-22949	23	32	2050	43.3	502	230	30	112140
MSpaap:85	MSpaap	85	2205	-22794	16	24	2205	47.1	435	222	40	319056
MSpaapa:112	MSpaapa	112	1982	-23017	-56	-53	1982	43.4	486	217	36	215576
MSpaapaa:144	MSpaapaa	144	1956	-23043	-5	-2	1956	38.8	492	195	33	139705
MSpaapap:144	MSpaapap	144	1934	-23065	-124	-72	1934	49.0	460	202	30	99711
MSpaapp:112	MSpaapp	112	2107	-22892	69	110	2107	47.0	465	169	34	225758
MSpaappa:158	MSpaappa	158	1958	-23041	-54	-21	1958	41.0	483	161	31	137922
MSpaappp:158	MSpaappp	158	1748	-23252	-179	-178	1748	49.6	458	160	27	93333
MSpap:62	MSpap	62	2043	-22956	-102	-105	2043	49.8	367	252	45	353490
MSpapa:84	MSpapa	84	2219	-22780	-111	-104	2219	52.9	419	262	41	312521
MSpapaa:109	MSpapaa	109	2057	-22942	-72	-48	2057	54.0	492	219	36	206271
MSpapaaa:141	MSpapaaa	141	2068	-22931	-280	-155	2068	55.5	529	236	28	94102
MSpapaap:141	MSpapaap	141	1868	-23131	-101	-85	1868	52.5	514	198	32	119274
MSpapap:109	MSpapap	109	2067	-22932	0	11	2067	52.9	444	191	37	238337
MSpapapa:143	MSpapapa	143	1920	-23079	30	27	1920	55.1	487	183	32	122014
MSpapapp:143	MSpapapp	143	1951	-23048	-48	-27	1951	52.4	437	170	32	119793
MSpapp:84	MSpapp	84	2269	-22730	-62	-35	2269	47.6	343	231	39	284794
MSpappa:113	MSpappa	113	2100	-22899	-14	-5	2100	54.1	401	195	34	169261
MSpappaa:151	MSpappaa	151	2214	-22785	136	132	2214	51.5	380	176	30	98452
MSpappap:151	MSpappap	151	2179	-22820	49	141	2179	51.6	422	200	27	84862
MSpappp:113	MSpappp	113	2129	-22870	-82	-37	2129	51.0	353	171	35	192434
MSpp:42	MSpp	42	1962	-23037	-209	-210	1962	48.8	331	232	52	452411
MSppa:62	MSppa	62	2103	-22896	-21	-23	2103	48.9	313	277	45	358819
MSppaa:84	MSppaa	84	2473	-22526	124	135	2473	48.2	330	264	39	254149
MSppaaa:109	MSppaaa	109	2830	-22169	384	417	2830	51.8	416	241	34	146640
MSppaaaa:145	MSppaaaa	145	3591	-21409	110	558	3591	51.3	463	239	27	74977
MSppaaap:145	MSppaaap	145	2688	-22311	434	494	2688	56.2	429	215	33	84476
MSppaap:109	MSppaap	109	2822	-22177	386	440	2822	50.5	359	237	34	145420
MSppaapa:149	MSppaapa	149	3013	-21986	492	570	3013	53.0	390	222	29	69970
MSppaapp:149	MSppaapp	149	2794	-22205	511	554	2794	53.2	349	192	28	72792
MSppap:84	MSppap	84	2555	-22444	196	214	2555	47.2	275	221	38	248140
MSppapa:114	MSppapa	114	2903	-22096	249	280	2903	41.1	330	246	34	138635
MSppapaa:149	MSppapaa	149	3409	-21590	175	341	3409	39.5	346	239	27	62984
MSppapap:149	MSppapap	149	3162	-21837	132	194	3162	41.6	295	248	30	72288
MSppapp:114	MSppapp	114	3715	-21284	-353	304	3715	37.4	274	262	32	127160
MSppp:62	MSppp	62	2110	-22889	-91	-82	2110	47.1	265	205	45	355270
MSpppa:85	MSpppa	85	2706	-22294	177	219	2706	45.2	290	151	40	341708
MSpppaa:109	MSpppaa	109	3055	-21944	441	500	3055	38.9	337	149	35	193280
MSpppaaa:143	MSpppaaa	143	3511	-21488	880	946	3511	31.8	354	148	30	105119
MSpppaap:143	MSpppaap	143	3308	-21691	555	683	3308	40.3	312	161	30	99869
MSpppap:109	MSpppap	109	3406	-21593	701	827	3406	39.8	294	123	34	213695
MSpppapa:150	MSpppapa	150	3469	-21530	936	1044	3469	32.7	321	124	29	117961
MSpppapp:150	MSpppapp	150	3374	-21625	883	982	3374	38.8	293	121	29	106788
MSpppp:85	MSpppp	85	3030	-21970	500	548	3030	51.9	235	177	40	309142
MSppppa:121	MSppppa	121	3625	-21374	994	1171	3625	48.2	293	134	30	158634
MSppppp:121	MSppppp	121	3046	-21953	524	590	3046	49.5	253	148	36	191140
E:15	E	15	1870	-23129	-384	-386	1870	34.3	272	174	63	539636
Ea:28	Ea	28	1934	-23065	-348	-350	1934	38.6	334	154	60	494381
Eal:44	Eal	44	1998	-23002	-226	-233	1998	38.4	395	170	52	448413
Eala:63	Eala	63	2444	-22555	221	221	2444	36.2	401	209	45	287527
Ealaa:85	Ealaa	85	3319	-21680	840	855	3319	33.8	437	229	38	209044
Ealaad:111	Ealaad	111	3433	-21566	904	951	3433	39.3	426	244	31	111897
Ealaada:147	Ealaada	147	4295	-20704	876	1133	4295	41.5	456	267	27	78533
Ealaadp:147	Ealaadp	147	3029	-21970	755	808	3029	41.7	450	226	28	70362
Ealaav:111	Ealaav	111	3701	-21298	1052	1136	3701	36.0	470	259	32	127375
Ealaava:146	Ealaava	146	3117	-21882	744	812	3117	33.0	474	253	31	97959
Ealaavp:146	Ealaavp	146	5397	-19602	893	1353	5397	40.2	462	294	25	78442
Ealap:85	Ealap	85	3372	-21627	935	940	3372	40.3	380	216	38	188961
Ealapa:113	Ealapa	113	3481	-21518	1189	1207	3481	43.0	424	205	33	122734
Ealapaa:147	Ealapaa	147	3109	-21890	855	919	3109	43.5	441	200	29	79828
Ealapap:147	Ealapap	147	3022	-21977	769	791	3022	41.2	417	168	29	72543
Ealapp:113	Ealapp	113	3811	-21188	1343	1385	3811	41.5	374	178	30	102747
Ealp:63	Ealp	63	2595	-22404	298	291	2595	48.0	326	197	42	245713
Ealpa:86	Ealpa	86	3520	-21479	1025	1020	3520	53.0	375	202	39	199752
Ealpaa:110	Ealpaa	110	3513	-21486	1313	1314	3513	48.3	413	153	35	139796
Ealpaaa:142	Ealpaaa	142	3128	-21871	1022	1030	3128	46.3	444	140	29	75141
Ealpaap:142	Ealpaap	142	3115	-21884	753	838	3115	45.7	385	143	29	69839
Ealpap:110	Ealpap	110	3904	-21095	1437	1524	3904	46.2	354	141	33	136981
Ealpapa:149	Ealpapa	149	3897	-21102	1419	1479	3897	38.6	382	140	26	64582
Ealpapp:149	Ealpapp	149	3367	-21632	968	1043	3367	42.4	340	127	32	105869
Ealpp:86	Ealpp	86	3953	-21046	1448	1463	3953	52.5	308	180	37	186207
Ealppa:114	Ealppa	114	4296	-20703	1698	1820	4296	47.5	323	135	32	121320
Ealppp:114	Ealppp	114	3670	-21329	1135	1168	3670	52.7	302	181	35	121183
Ear:44	Ear	44	2085	-22914	-180	-188	2085	41.5	321	144	50	444463
Eara:65	Eara	65	2940	-22059	637	632	2940	43.5	334	141	44	313689
Earaa:89	Earaa	89	5090	-19909	2376	2395	5090	32.0	390	152	38	233079
Earaad:117	Earaad	117	5696	-19303	2802	2826	5696	23.4	428	209	31	117442
Earaada:153	Earaada	153	7055	-17944	3856	3978	7055	24.7	438	253	28	87542
Earaadp:153	Earaadp	153	5208	-19791	2102	2206	5208	19.6	425	201	27	61446
Earaav:117	Earaav	117	5479	-19520	2474	2526	5479	25.6	389	185	33	124579
Earaava:157	Earaava	157	5777	-19222	2676	2764	5777	29.0	408	216	26	55000
Earaavp:157	Earaavp	157	6795	-18204	3495	3489	6795	24.2	389	176	26	61783
Earap:89	Earap	89	5700	-19299	2663	2714	5700	33.8	329	147	37	224969
Earapa:119	Earapa	119	5460	-19539	2270	2360	5460	29.4	362	169	31	107296
Earapaa:154	Earapaa	154	5383	-19616	2156	2217	5383	32.4	375	187	26	50507
Earapap:154	Earapap	154	5330	-19670	2369	2448	5330	23.4	355	142	31	97616
Earapp:119	Earapp	119	6708	-18291	3342	3539	6708	25.5	324	159	32	120887
Earp:65	Earp	65	2850	-22149	455	455	2850	40.7	256	135	44	331382
Earpa:89	Earpa	89	4935	-20064	1968	2034	4935	29.4	295	143	39	243363
Earpaa:117	Earpaa	117	5509	-19490	2297	2456	5509	32.7	307	155	33	110900
Earpap:117	Earpap	117	5245	-19754	1850	1974	5245	26.2	270	185	31	89283
Earpp:89	Earpp	89	6408	-18591	3562	3596	6408	34.4	253	121	37	245207
Earppa:128	Earppa	128	7445	-17554	4033	4314	7445	26.0	302	136	31	118000
Earppp:128	Earppp	128	6128	-18871	2945	3084	6128	31.6	270	140	31	101108
Ep:28	Ep	28	1957	-23042	-353	-359	1957	34.4	235	175	57	453223
Epl:44	Epl	44	2023	-22976	-319	-335	2023	32.7	269	154	51	495171
Epla:64	Epla	64	2552	-22447	169	168	2552	31.7	288	147	44	350297
Eplaa:87	Eplaa	87	3195	-21804	681	699	3195	35.4	351	195	38	193556
Eplaaa:112	Eplaaa	112	3296	-21703	748	787	3296	35.0	396	229	33	113822
Eplaaaa:148	Eplaaaa	148	3550	-21449	825	866	3550	32.4	434	236	26	62430
Eplaaap:148	Eplaaap	148	2956	-22043	373	418	2956	37.5	401	210	30	63544
Eplaap:112	Eplaap	112	3290	-21709	601	650	3290	32.5	345	211	32	102160
Eplaapa:148	Eplaapa	148	3393	-21606	355	372	3393	33.2	376	224	26	54927
Eplaapp:148	Eplaapp	148	3327	-21672	566	581	3327	36.5	338	198	28	53819
Eplap:87	Eplap	87	3478	-21521	600	716	3478	31.0	281	192	37	213990
Eplapa:117	Eplapa	117	3482	-21517	686	734	3482	34.3	309	206	33	105386
Eplapaa:153	Eplapaa	153	4192	-20807	317	363	4192	33.2	328	230	27	60105
Eplapap:153	Eplapap	153	3396	-21603	377	399	3396	32.8	279	229	27	47219
Eplapp:117	Eplapp	117	3659	-21340	607	783	3659	31.4	268	230	30	79484
Eplp:64	Eplp	64	2496	-22503	129	128	2496	29.4	199	159	46	395037
Eplpa:86	Eplpa	86	3409	-21590	661	746	3409	29.5	224	147	41	287134
Eplpaa:112	Eplpaa	112	3242	-21757	563	754	3242	30.7	232	144	36	152476
Eplpaaa:146	Eplpaaa	146	3424	-21575	171	257	3424	31.7	265	181	28	56893
Eplpaap:146	Eplpaap	146	3024	-21975	234	409	3024	27.0	231	147	34	92502
Eplpap:112	Eplpap	112	3472	-21527	851	1025	3472	36.7	186	141	36	177720
Eplpapa:151	Eplpapa	151	3294	-21705	856	988	3294	32.6	224	122	30	88466
Eplpapp:151	Eplpapp	151	3489	-21510	920	1091	3489	38.6	185	141	32	116975
Eplpp:86	Eplpp	86	3818	-21181	1190	1235	3818	34.7	157	172	39	285671
Eplppa:120	Eplppa	120	4054	-20945	1297	1558	4054	44.0	182	137	33	152188
Eplppp:120	Eplppp	120	4149	-20850	855	1014	4149	46.6	154	173	34	131420
Epr:44	Epr	44	2090	-22909	-202	-219	2090	38.6	211	180	50	448778
Epra:65	Epra	65	2542	-22457	216	218	2542	35.6	229	201	44	298914
Epraa:88	Epraa	88	4817	-20182	2000	2039	4817	38.5	293	187	37	215373
Epraaa:120	Epraaa	120	5128	-19871	2316	2411	5128	43.6	392	230	32	108316
Epraaaa:159	Epraaaa	159	5846	-19154	2687	2757	5846	38.5	429	259	26	63838
Epraaap:159	Epraaap	159	5551	-19448	2263	2342	5551	44.5	404	240	28	59284
Epraap:120	Epraap	120	5511	-19488	2689	2754	5511	42.8	349	203	30	93257
Eprap:88	Eprap	88	4400	-20599	1649	1662	4400	39.1	235	201	38	204519
Eprapa:118	Eprapa	118	4842	-20157	1934	2034	4842	47.7	323	224	32	89839
Eprapaa:157	Eprapaa	157	7221	-17778	2681	2855	7221	43.7	351	274	22	38733
Eprapap:157	Eprapap	157	4787	-20212	1713	1956	4787	45.0	312	250	32	75894
Eprapp:118	Eprapp	118	4619	-20380	1638	1759	4619	45.8	288	235	31	82888
Eprp:65	Eprp	65	2741	-22258	412	406	2741	47.1	186	168	45	349188
Eprpa:88	Eprpa	88	5419	-19580	2563	2624	5419	44.0	232	145	38	259058
Eprpaa:120	Eprpaa	120	5092	-19907	2312	2352	5092	44.5	308	190	32	96803
Eprpap:120	Eprpap	120	5938	-19061	3201	3246	5938	40.1	255	124	32	127148
Eprpp:88	Eprpp	88	5457	-19542	2560	2606	5457	40.9	189	171	38	248352
Eprppa:122	Eprppa	122	5692	-19307	2852	2876	5692	38.9	272	183	32	100454
Eprppp:122	Eprppp	122	5371	-19628	2139	2380	5371	38.5	221	158	34	115573
P2:5	P2	5	1855	-23144	-481	-481	1855	31.7	182	238	69	848736
C:18	C	18	1996	-23003	-307	-307	1996	16.7	247	254	64	369751
Ca:32	Ca	32	2084	-22915	-205	-206	2084	14.1	307	252	59	257760
Caa:47	Caa	47	2093	-22906	-152	-152	2093	14.4	347	269	49	208536
Caaa:71	Caaa	71	2161	-22838	-254	-237	2161	26.3	337	262	44	277361
Caaaa:97	Caaaa	97	2624	-22375	78	109	2624	31.2	265	271	39	197019
Caaaaa:136	Caaaaa	136	3031	-21968	258	294	3031	24.3	238	256	34	96447
Caaaap:136	Caaaap	136	3959	-21040	231	563	3959	29.2	196	280	33	111325
Caaap:97	Caaap	97	2575	-22424	51	71	2575	20.9	212	294	40	231270
Caaapa:136	Caaapa	136	2945	-22054	545	587	2945	20.8	179	324	34	144210
Caaapp:136	Caaapp	136	3513	-21486	251	398	3513	31.1	141	290	34	143963
Caap:71	Caap	71	2240	-22759	-101	-102	2240	9.9	309	289	44	215511
Caapa:101	Caapa	101	2787	-22212	265	337	2787	14.2	245	282	36	157169
Caapaa:157	Caapaa	157	3165	-21834	653	737	3165	15.2	206	273	30	77611
Caapap:157	Caapap	157	3054	-21945	450	450	3054	20.5	162	253	30	83971
Caapp:101	Caapp	101	2602	-22397	186	215	2602	10.6	252	307	40	210279
Caappd:144	Caappd	144	2983	-22016	593	628	2983	9.8	231	260	34	105048
Caappv:144	Caappv	144	3284	-21715	635	673	3284	14.9	268	241	31	75982
Cap:47	Cap	47	2076	-22923	-169	-170	2076	20.8	288	214	49	263052
Capa:72	Capa	72	2945	-22054	533	538	2945	23.2	281	211	44	279421
Capaa:101	Capaa	101	8237	-16762	4752	4837	8237	28.2	240	220	40	196404
Capaaa:143	Capaaa	143	13838	-11161	8891	9210	13838	29.3	158	188	34	122826
Capaap:143	Capaap	143	13302	-11697	7541	7871	13302	30.1	208	215	32	92917
Capap:101	Capap	101	8501	-16498	4971	5128	8501	18.5	197	224	40	229483
Capapa:139	Capapa	139	13510	-11489	8734	8985	13510	21.3	179	218	33	117274
Capapp:139	Capapp	139	14805	-10194	10171	10350	14805	29.3	123	237	34	139507
Capp:72	Capp	72	3600	-21399	1011	1027	3600	18.0	218	193	44	318319
Cappa:106	Cappa	106	12230	-12769	8005	8176	12230	20.8	238	198	35	153468
Cappp:106	Cappp	106	11835	-13164	7051	7554	11835	28.4	150	221	40	258668
Capppa:152	Capppa	152	19818	-5181	12032	12574	19818	47.6	139	269	33	103420
Capppp:152	Capppp	152	22873	-2126	17138	17399	22873	51.4	128	221	34	111938
Cp:32	Cp	32	2027	-22972	-381	-381	2027	23.2	204	277	60	384197
Cpa:47	Cpa	47	2110	-22889	-203	-205	2110	17.4	262	286	52	264418
Cpaa:69	Cpaa	69	2179	-22820	-197	-197	2179	20.2	286	323	46	300273
Cpaaa:93	Cpaaa	93	3768	-21231	1016	1070	3768	22.2	253	336	40	255052
Cpaaaa:131	Cpaaaa	131	4894	-20105	1926	1989	4894	16.2	281	291	34	125362
Cpaaap:131	Cpaaap	131	5322	-19677	2715	2719	5322	17.4	223	333	36	158709
Cpaap:93	Cpaap	93	4129	-20870	1274	1360	4129	24.2	184	320	40	281702
Cpaapa:130	Cpaapa	130	5393	-19606	2787	2788	5393	28.9	201	354	34	148713
Cpaapp:130	Cpaapp	130	5566	-19433	2558	2710	5566	35.3	164	323	35	141193
Cpap:69	Cpap	69	2289	-22710	-69	-68	2289	9.9	254	271	44	195104
Cpapa:95	Cpapa	95	4021	-20978	1342	1361	4021	10.4	252	242	40	179720
Cpapaa:139	Cpapaa	139	7269	-17730	3682	3908	7269	15.0	218	225	33	96246
Cpapap:139	Cpapap	139	7761	-17238	4388	4450	7761	22.0	152	256	33	111175
Cpapp:95	Cpapp	95	5445	-19554	2399	2502	5445	19.9	168	269	38	232514
Cpappd:140	Cpappd	140	11556	-13443	6811	7287	11556	41.6	145	318	31	106841
Cpappv:140	Cpappv	140	14035	-10964	9288	9903	14035	40.3	113	287	30	114646
Cpp:47	Cpp	47	2091	-22908	-336	-338	2091	19.9	188	253	51	336631
Cppa:72	Cppa	72	3780	-21219	1143	1150	3780	18.3	199	262	45	279293
Cppaa:102	Cppaa	102	17407	-7592	12217	12587	17407	35.5	169	195	39	239934
Cppap:102	Cppap	102	15369	-9630	10590	10933	15369	35.3	130	242	40	272459
Cppapa:147	Cppapa	147	22210	-2789	14415	15165	22210	36.0	153	214	33	110778
Cppapp:147	Cppapp	147	24701	-298	17007	17863	24701	41.5	125	222	34	137599
Cppp:72	Cppp	72	4921	-20078	2221	2232	4921	24.7	161	259	43	302842
Cpppa:106	Cpppa	106	25104	104	18280	18427	25104	34.8	160	274	34	150195
Cpppp:106	Cpppp	106	18561	-6438	13495	13662	18561	38.8	181	302	37	188217
Cppppa:152	Cppppa	152	28346	3346	21541	21737	28346	34.8	211	259	30	71337
Cppppp:152	Cppppp	152	32896	7896	24641	24998	32896	41.8	166	286	30	77063
P3:18	P3	18	1944	-23055	-487	-489	1944	35.0	155	209	59	474491
D:36	D	36	1981	-23018	-569	-572	1981	36.1	139	241	54	303087
Da:60	Da	60	2169	-22830	-407	-409	2169	32.6	147	245	47	144438
Daa:93	Daa	93	4980	-20019	1435	1543	4980	45.6	152	213	36	51321
Dap:93	Dap	93	5099	-19900	1736	1862	5099	45.7	175	251	35	61816
Dp:60	Dp	60	2296	-22703	-209	-217	2296	46.3	155	256	46	124819
Dpa:96	Dpa	96	4372	-20627	1448	1584	4372	51.8	199	223	35	31174
Dpp:96	Dpp	96	2947	-22052	234	287	2947	41.7	209	222	36	9252
P4:36	P4	36	2015	-22984	-244	-249	2015	47.5	180	198	46	172439
Z2:88	Z2	88	2247	-22752	-178	-128	2247	50.1	169	186	38	69192
Z3:88	Z3	88	2020	-22979	-377	-380	2020	52.5	191	255	32	40947
