# Supplementary material for: Quantitative Differences in Nuclear β-catenin and TCF Pattern Embryonic Cells in C. elegans
Source: PLoS Genet. 2015 Oct 21;11(10):e1005585. doi: 10.1371/journal.pgen.1005585 (PMC4619327; doi:10.1371/journal.pgen.1005585)
Supplement: S1 Data — For each cell analyzed, birth time is given in column 3 and the average nuclear reporter intensity over the lifetime of the cell (corrected for background) is given in column 7 (“blot”). For information on each embryo’s strain information and experimental conditions, refer to S2 Table. (ZIP) [file pgen.1005585.s005.zip › CAs/CA20120413_ceh-27_lit-1i_L1.csv]

cellTime	cell	time	none	global	local	blot	cross	z	x	y	size	gweight
ABa:1	ABa	1	2034	-22966	-622	-622	2034	29.0	174	290	66	622802
ABal:2	ABal	2	1971	-23028	-681	-681	1971	25.8	145	299	78	1808525
ABala:10	ABala	10	1896	-23103	-596	-596	1896	34.8	120	263	63	1020572
ABalaa:23	ABalaa	23	1933	-23066	-543	-544	1933	38.1	105	265	59	959496
ABalaaa:42	ABalaaa	42	1959	-23040	-407	-408	1959	40.1	103	254	51	909242
ABalaaaa:64	ABalaaaa	64	1971	-23028	-279	-282	1971	37.5	88	272	44	591373
ABalaaaal:94	ABalaaaal	94	2026	-22973	-156	-163	2026	16.3	158	235	38	341051
ABalaaaala:128	ABalaaaala	128	1821	-23178	-42	-45	1821	17.6	228	214	31	153162
ABalaaaalp:128	ABalaaaalp	128	1727	-23273	-125	-128	1727	21.2	194	232	30	168105
ABalaaaar:94	ABalaaaar	94	2090	-22909	-174	-187	2090	24.1	115	216	38	387780
ABalaaaarl:129	ABalaaaarl	129	1760	-23239	-108	-116	1760	22.7	181	190	32	187840
ABalaaaarr:129	ABalaaaarr	129	1801	-23198	-76	-86	1801	19.4	208	165	31	161484
ABalaaap:64	ABalaaap	64	2021	-22978	-263	-265	2021	28.7	127	285	45	593252
ABalaaapa:91	ABalaaapa	91	1921	-23078	-253	-259	1921	26.5	142	251	37	327425
ABalaaapal:125	ABalaaapal	125	1751	-23249	-83	-83	1751	30.4	178	242	28	130232
ABalaaapar:125	ABalaaapar	125	1784	-23215	-86	-102	1784	27.0	169	207	30	146972
ABalaaapp:91	ABalaaapp	91	1949	-23050	-192	-194	1949	20.8	182	250	38	325930
ABalaaappl:126	ABalaaappl	126	1824	-23175	-59	-57	1824	27.8	210	252	29	131430
ABalaaappr:126	ABalaaappr	126	1799	-23200	-50	-65	1799	25.4	245	232	32	143850
ABalaap:42	ABalaap	42	1990	-23009	-434	-442	1990	46.6	156	306	50	678018
ABalaapa:64	ABalaapa	64	2024	-22975	-267	-270	2024	42.7	129	321	43	486306
ABalaapaa:93	ABalaapaa	93	1989	-23010	-200	-213	1989	24.2	104	268	38	385819
ABalaapaaa:129	ABalaapaaa	129	1819	-23180	-120	-126	1819	17.5	149	223	29	159285
ABalaapaap:129	ABalaapaap	129	2099	-22900	40	33	2099	17.4	146	185	32	176959
ABalaapap:93	ABalaapap	93	2102	-22897	-347	-365	2102	31.2	139	287	37	333300
ABalaapapa:126	ABalaapapa	126	1852	-23147	-124	-129	1852	25.7	145	238	29	161048
ABalaapapp:126	ABalaapapp	126	1960	-23039	-242	-212	1960	24.2	168	271	32	180160
ABalaapp:64	ABalaapp	64	2027	-22972	-268	-273	2027	40.4	201	316	44	431758
ABalaappa:91	ABalaappa	91	2008	-22991	-226	-252	2008	32.8	176	280	37	291108
ABalaappaa:124	ABalaappaa	124	1896	-23103	-215	-218	1896	31.4	182	280	29	125938
ABalaappap:124	ABalaappap	124	1806	-23193	-110	-123	1806	31.8	220	278	29	144361
ABalaappp:91	ABalaappp	91	2053	-22946	-160	-181	2053	35.6	225	288	37	256489
ABalaapppa:125	ABalaapppa	125	1979	-23020	-20	-33	1979	37.8	208	293	30	128945
ABalaapppp:125	ABalaapppp	125	1794	-23205	-126	-153	1794	42.9	241	287	31	122144
ABalap:23	ABalap	23	2021	-22978	-573	-574	2021	31.7	155	195	60	856255
ABalapa:41	ABalapa	41	2130	-22869	-512	-518	2130	30.0	120	203	52	942568
ABalapaa:63	ABalapaa	63	2068	-22931	-410	-422	2068	35.3	107	212	45	649319
ABalapaaa:91	ABalapaaa	91	2178	-22821	-278	-292	2178	28.3	136	179	39	390980
ABalapaaaa:126	ABalapaaaa	126	1850	-23149	-63	-69	1850	26.6	178	149	31	194898
ABalapaaap:126	ABalapaaap	126	1847	-23152	-43	-49	1847	37.4	173	158	31	176435
ABalapaap:91	ABalapaap	91	2112	-22887	-169	-176	2112	24.8	193	159	38	341398
ABalapaapa:125	ABalapaapa	125	1805	-23194	-39	-38	1805	32.0	208	155	32	194060
ABalapaapp:125	ABalapaapp	125	1827	-23172	2	-21	1827	29.6	247	151	31	175464
ABalapap:63	ABalapap	63	2155	-22844	-274	-285	2155	25.7	131	225	46	619057
ABalapapa:88	ABalapapa	88	2148	-22851	-162	-174	2148	22.0	155	199	36	313214
ABalapapaa:125	ABalapapaa	125	1790	-23209	-79	-107	1790	38.6	177	188	30	141322
ABalapapap:125	ABalapapap	125	1774	-23225	-76	-79	1774	31.8	206	215	28	140083
ABalapapp:88	ABalapapp	88	1987	-23012	-250	-267	1987	23.8	195	216	39	332173
ABalapappa:121	ABalapappa	121	1810	-23189	-28	-36	1810	38.2	213	189	30	156988
ABalapappp:121	ABalapappp	121	1748	-23251	-138	-148	1748	29.0	234	191	32	189785
ABalapp:41	ABalapp	41	1994	-23005	-504	-504	1994	36.3	197	242	52	799427
ABalappa:63	ABalappa	63	2114	-22885	-209	-226	2114	35.3	161	230	42	500796
ABalappaa:91	ABalappaa	91	1998	-23001	-176	-193	1998	35.3	141	223	36	348890
ABalappaaa:128	ABalappaaa	128	1875	-23124	-2	-4	1875	43.3	154	242	31	153415
ABalappaap:128	ABalappaap	128	1794	-23205	-105	-112	1794	37.2	162	211	30	160952
ABalappap:91	ABalappap	91	1973	-23026	-249	-265	1973	37.8	176	228	34	242571
ABalappapa:126	ABalappapa	126	1894	-23106	7	-9	1894	51.4	174	242	31	120280
ABalappapp:126	ABalappapp	126	1771	-23228	-106	-113	1771	47.4	182	216	30	128037
ABalappp:63	ABalappp	63	1952	-23047	-335	-336	1952	32.3	216	273	47	501590
ABalapppa:88	ABalapppa	88	1985	-23014	-175	-198	1985	31.8	205	251	36	291540
ABalapppaa:125	ABalapppaa	125	1783	-23216	-68	-75	1783	36.5	201	258	29	145616
ABalapppap:125	ABalapppap	125	1806	-23193	-61	-73	1806	41.0	200	230	31	133068
ABalapppp:88	ABalapppp	88	2017	-22982	-231	-244	2017	35.1	255	255	38	297043
ABalappppa:120	ABalappppa	120	1803	-23196	-119	-124	1803	36.2	256	280	32	164088
ABalappppp:120	ABalappppp	120	1831	-23168	-67	-72	1831	44.9	249	237	32	126395
ABalp:10	ABalp	10	1996	-23003	-601	-603	1996	28.7	194	352	65	924842
ABalpa:23	ABalpa	23	1981	-23018	-551	-552	1981	27.9	140	343	61	1008257
ABalpaa:40	ABalpaa	40	1996	-23003	-444	-444	1996	26.0	114	310	54	1142569
ABalpaaa:62	ABalpaaa	62	2030	-22969	-245	-248	2030	33.6	105	342	44	754958
ABalpaaaa:93	ABalpaaaa	93	2226	-22773	-458	-361	2226	12.0	163	284	39	444235
ABalpaaaaa:132	ABalpaaaaa	132	1905	-23094	-83	-97	1905	14.4	162	252	30	219083
ABalpaaaap:132	ABalpaaaap	132	2365	-22634	-2150	-1357	2365	9.2	186	287	30	201348
ABalpaaap:93	ABalpaaap	93	2008	-22991	-230	-247	2008	17.2	130	268	40	539382
ABalpaaapa:129	ABalpaaapa	129	2086	-22914	-15	-27	2086	9.5	165	231	33	255449
ABalpaaapp:129	ABalpaaapp	129	1937	-23062	-10	-11	1937	12.2	185	197	33	249921
ABalpaap:62	ABalpaap	62	2055	-22944	-483	-420	2055	27.3	158	341	46	670313
ABalpaapa:89	ABalpaapa	89	2352	-22647	-996	-577	2352	23.0	128	328	41	556483
ABalpaapaa:122	ABalpaapaa	122	1865	-23134	-123	-132	1865	12.7	130	252	34	287036
ABalpaapap:122	ABalpaapap	122	2676	-22323	-1572	-590	2676	14.9	145	303	39	417844
ABalpaapp:89	ABalpaapp	89	2300	-22699	-1413	-806	2300	26.9	187	324	38	445068
ABalpaappa:124	ABalpaappa	124	2118	-22881	-293	-270	2118	19.8	192	279	33	269091
ABalpaappp:124	ABalpaappp	124	2396	-22603	-555	-347	2396	22.5	210	314	33	250177
ABalpap:40	ABalpap	40	2053	-22946	-492	-492	2053	34.6	177	374	54	1023662
ABalpapa:61	ABalpapa	61	3748	-21251	1214	1203	3748	30.6	160	389	45	681074
ABalpapaa:90	ABalpapaa	90	18468	-6531	13763	13916	18468	16.9	158	351	39	478499
ABalpapaaa:124	ABalpapaaa	124	23241	-1758	18024	18148	23241	8.5	169	309	32	253099
ABalpapaap:124	ABalpapaap	124	22700	-2299	15123	16203	22700	15.5	175	336	34	269101
ABalpapap:90	ABalpapap	90	15093	-9906	10619	10703	15093	14.1	206	359	39	387731
ABalpapapa:122	ABalpapapa	122	17720	-7279	12709	12949	17720	12.0	210	305	32	209262
ABalpapapp:122	ABalpapapp	122	21966	-3033	14764	15759	21966	12.6	204	356	33	256027
ABalpapp:61	ABalpapp	61	2985	-22014	454	442	2985	41.1	226	398	46	556021
ABalpappa:86	ABalpappa	86	18003	-6996	13039	12990	18003	30.8	182	381	40	446026
ABalpappaa:116	ABalpappaa	116	34487	9487	27462	27469	34487	24.2	163	322	33	249454
ABalpappap:116	ABalpappap	116	31368	6368	22219	23339	31368	22.2	197	365	35	272463
ABalpappp:86	ABalpappp	86	20772	-4227	16195	16184	20772	38.3	210	399	39	400769
ABalpapppa:119	ABalpapppa	119	34916	9916	27240	27624	34916	19.7	203	402	32	237056
ABalpapppp:119	ABalpapppp	119	29796	4796	22962	23605	29796	28.7	203	396	37	314852
ABalpp:23	ABalpp	23	2114	-22885	-442	-442	2114	13.7	232	335	59	534273
ABalppa:40	ABalppa	40	2171	-22828	-353	-355	2171	15.7	184	344	53	757300
ABalppaa:63	ABalppaa	63	2151	-22848	-262	-257	2151	16.1	172	358	45	562900
ABalppaaa:94	ABalppaaa	94	2078	-22921	-496	-374	2078	14.4	202	286	36	322618
ABalppaaaa:131	ABalppaaaa	131	1839	-23160	-71	-73	1839	12.3	200	248	30	180971
ABalppaaap:131	ABalppaaap	131	1784	-23215	-194	-205	1784	10.8	246	247	32	174175
ABalppaap:94	ABalppaap	94	2189	-22810	-369	-298	2189	9.9	246	310	38	288224
ABalppaapa:130	ABalppaapa	130	2163	-22836	-322	-317	2163	7.6	241	295	34	216572
ABalppaapp:130	ABalppaapp	130	1856	-23143	-68	-76	1856	10.4	282	273	32	166684
ABalppap:63	ABalppap	63	2097	-22902	-290	-307	2097	22.1	237	359	46	530610
ABalppapa:90	ABalppapa	90	2222	-22777	-355	-319	2222	22.7	232	329	40	392729
ABalppapaa:120	ABalppapaa	120	1878	-23121	-253	-231	1878	18.9	239	283	32	208388
ABalppapap:120	ABalppapap	120	1959	-23040	-173	-163	1959	17.6	277	319	33	191687
ABalppapp:90	ABalppapp	90	2290	-22709	-777	-610	2290	26.8	243	376	41	444785
ABalppappa:121	ABalppappa	121	2173	-22826	-612	-438	2173	12.1	239	332	32	196369
ABalppappp:121	ABalppappp	121	2019	-22980	-1372	-642	2019	18.0	247	383	36	265784
ABalppp:40	ABalppp	40	2046	-22953	-411	-420	2046	26.6	255	392	52	838488
ABalpppa:62	ABalpppa	62	2146	-22853	-272	-279	2146	25.4	224	405	45	582565
ABalpppaa:89	ABalpppaa	89	2386	-22613	-30	20	2386	10.7	267	342	37	249494
ABalpppaaa:127	ABalpppaaa	127	2179	-22820	84	92	2179	7.3	298	316	33	156644
ABalpppaap:127	ABalpppaap	127	2094	-22905	93	91	2094	14.0	307	306	31	155012
ABalpppap:89	ABalpppap	89	2391	-22608	-205	-173	2391	17.4	251	393	41	390155
ABalpppapa:124	ABalpppapa	124	2321	-22678	-68	-60	2321	9.1	261	354	34	187747
ABalpppapp:124	ABalpppapp	124	2284	-22715	-264	-41	2284	15.2	302	356	34	192471
ABalpppp:62	ABalpppp	62	2094	-22905	-246	-254	2094	31.0	292	420	45	578066
ABalppppa:89	ABalppppa	89	4653	-20347	2062	2071	4653	25.4	265	420	38	367922
ABalppppaa:123	ABalppppaa	123	6967	-18032	4113	4256	6967	14.1	293	398	33	176365
ABalppppap:123	ABalppppap	123	7781	-17218	4915	5042	7781	18.5	318	386	33	182915
ABalppppp:89	ABalppppp	89	4752	-20247	2115	2126	4752	32.7	282	406	40	401689
ABalpppppa:122	ABalpppppa	122	10330	-14669	7506	7503	10330	22.8	248	335	32	215128
ABalpppppp:122	ABalpppppp	122	7392	-17607	4702	4684	7392	23.7	287	377	37	253841
ABar:2	ABar	2	2077	-22922	-603	-606	2077	43.5	271	203	73	1187327
ABara:11	ABara	11	2031	-22969	-736	-736	2031	49.0	259	244	65	702465
ABaraa:23	ABaraa	23	2042	-22957	-665	-665	2042	51.0	212	263	59	602256
ABaraaa:42	ABaraaa	42	2070	-22929	-460	-461	2070	51.2	188	218	52	628744
ABaraaaa:62	ABaraaaa	62	2019	-22980	-250	-255	2019	48.0	130	250	44	489487
ABaraaaaa:91	ABaraaaaa	91	2063	-22936	-118	-127	2063	32.7	96	238	39	525101
ABaraaaaaa:129	ABaraaaaaa	129	1792	-23207	-222	-235	1792	25.5	114	210	32	279636
ABaraaaaap:129	ABaraaaaap	129	1906	-23093	-154	-168	1906	25.1	138	170	32	253797
ABaraaaap:91	ABaraaaap	91	1904	-23096	-252	-264	1904	40.7	109	255	38	460926
ABaraaaapa:126	ABaraaaapa	126	1809	-23190	-28	-34	1809	33.0	86	234	32	287177
ABaraaaapp:126	ABaraaaapp	126	1810	-23189	-63	-64	1810	33.6	127	227	31	251540
ABaraaap:62	ABaraaap	62	2091	-22908	-373	-385	2091	51.9	183	277	46	424198
ABaraaapa:88	ABaraaapa	88	2168	-22831	-537	-410	2168	42.0	121	309	42	499259
ABaraaapaa:120	ABaraaapaa	120	1869	-23130	-86	-94	1869	24.1	96	250	36	448855
ABaraaapap:120	ABaraaapap	120	2095	-22904	-907	-488	2095	24.8	110	308	37	491848
ABaraaapp:88	ABaraaapp	88	2439	-22560	-699	-468	2439	36.0	151	369	39	502390
ABaraaappa:121	ABaraaappa	121	2273	-22726	-601	-494	2273	20.6	123	340	34	361484
ABaraaappp:121	ABaraaappp	121	2168	-22831	-1841	-1022	2168	20.3	157	379	34	338253
ABaraap:42	ABaraap	42	2044	-22956	-543	-545	2044	54.0	260	274	51	516667
ABaraapa:63	ABaraapa	63	2708	-22291	-210	-248	2708	57.0	230	280	44	323209
ABaraapaa:89	ABaraapaa	89	11731	-13268	7987	8099	11731	44.2	150	341	36	351532
ABaraapaaa:124	ABaraapaaa	124	18733	-6266	13560	13624	18733	29.6	109	338	31	266467
ABaraapaap:124	ABaraapaap	124	15963	-9036	11752	11908	15963	28.6	140	371	34	313654
ABaraapap:89	ABaraapap	89	9950	-15049	5881	5989	9950	47.3	193	362	39	341032
ABaraapapa:121	ABaraapapa	121	13586	-11413	7899	8359	13586	35.9	146	354	34	256829
ABaraapapp:121	ABaraapapp	121	14408	-10591	8549	9223	14408	34.1	179	386	33	259994
ABaraapp:63	ABaraapp	63	2438	-22561	118	111	2438	49.7	282	288	45	385006
ABaraappa:87	ABaraappa	87	9192	-15807	5896	5870	9192	54.0	217	306	40	280083
ABaraappaa:116	ABaraappaa	116	26129	1129	20240	20292	26129	39.9	116	350	33	266113
ABaraappap:116	ABaraappap	116	19606	-5393	14482	14711	19606	45.6	154	365	36	275019
ABaraappp:87	ABaraappp	87	12462	-12537	8994	8986	12462	47.8	270	303	37	278838
ABaraapppa:121	ABaraapppa	121	22459	-2540	16268	16593	22459	47.1	187	351	31	165104
ABaraapppp:121	ABaraapppp	121	20755	-4244	14884	14970	20755	53.4	220	350	31	142317
ABarap:23	ABarap	23	2011	-22988	-599	-599	2011	50.8	308	217	57	505042
ABarapa:42	ABarapa	42	2103	-22896	-461	-462	2103	52.7	276	182	51	559908
ABarapaa:63	ABarapaa	63	2113	-22886	-292	-300	2113	53.5	201	223	42	344716
ABarapaaa:91	ABarapaaa	91	2148	-22851	3	-7	2148	46.5	126	248	38	377367
ABarapaaaa:128	ABarapaaaa	128	1843	-23156	-33	-39	1843	41.0	86	250	30	209405
ABarapaaap:128	ABarapaaap	128	1966	-23033	108	125	1966	33.9	80	276	31	263393
ABarapaap:91	ABarapaap	91	2708	-22291	-853	-364	2708	47.9	140	311	37	349352
ABarapaapa:127	ABarapaapa	127	1987	-23012	-630	-239	1987	30.0	86	302	32	301618
ABarapaapp:127	ABarapaapp	127	2414	-22585	-2229	-1126	2414	38.4	88	324	30	213464
ABarapap:63	ABarapap	63	2202	-22798	-233	-249	2202	51.7	265	206	45	387669
ABarapapa:88	ABarapapa	88	2194	-22805	-279	-268	2194	52.2	179	244	40	313373
ABarapapaa:118	ABarapapaa	118	1976	-23023	-100	-120	1976	35.8	110	273	31	226329
ABarapapap:118	ABarapapap	118	2254	-22745	-193	-16	2254	43.1	118	289	33	232368
ABarapapp:88	ABarapapp	88	2243	-22756	-340	-234	2243	49.6	226	262	38	281135
ABarapappa:122	ABarapappa	122	2225	-22774	-305	-234	2225	44.2	153	305	30	169394
ABarapappp:122	ABarapappp	122	2132	-22867	-742	-230	2132	53.6	175	291	31	138754
ABarapp:42	ABarapp	42	2095	-22904	-480	-486	2095	54.0	352	222	50	490386
ABarappa:63	ABarappa	63	2402	-22597	-397	-440	2402	57.1	303	226	44	312597
ABarappaa:88	ABarappaa	88	4096	-20903	1264	1249	4096	55.5	212	244	38	247770
ABarappaaa:123	ABarappaaa	123	5993	-19006	2507	2492	5993	44.0	116	316	31	185408
ABarappaap:123	ABarappaap	123	5041	-19958	2329	2397	5041	51.6	130	304	32	164382
ABarappap:88	ABarappap	88	4117	-20882	427	688	4117	56.8	256	276	38	228616
ABarappapa:120	ABarappapa	120	5434	-19565	334	1039	5434	50.8	157	333	31	143833
ABarappapp:120	ABarappapp	120	5165	-19834	471	1026	5165	57.0	195	326	31	119597
ABarappp:63	ABarappp	63	2165	-22834	-167	-176	2165	53.7	365	241	43	311495
ABarapppa:87	ABarapppa	87	6734	-18266	3479	3600	6734	51.5	273	246	36	227626
ABarapppaa:120	ABarapppaa	120	12338	-12661	8423	8603	12338	56.9	198	280	31	128394
ABarapppap:120	ABarapppap	120	11480	-13519	6024	6617	11480	57.6	230	304	32	119844
ABarapppp:87	ABarapppp	87	5609	-19390	2424	2547	5609	52.7	311	274	38	225752
ABarappppa:117	ABarappppa	117	11723	-13276	6055	6503	11723	59.0	248	332	32	120913
ABarappppp:117	ABarappppp	117	10349	-14650	6490	6825	10349	52.6	262	322	33	143624
ABarp:11	ABarp	11	1923	-23076	-573	-573	1923	27.6	324	162	68	892849
ABarpa:23	ABarpa	23	1970	-23029	-546	-546	1970	34.1	270	146	62	888256
ABarpaa:42	ABarpaa	42	2023	-22976	-402	-402	2023	26.3	206	152	55	825599
ABarpaaa:63	ABarpaaa	63	2041	-22958	-320	-325	2041	38.1	169	172	46	593375
ABarpaaaa:91	ABarpaaaa	91	2034	-22965	-289	-317	2034	37.0	106	205	38	422803
ABarpaaaaa:127	ABarpaaaaa	127	1796	-23203	-127	-144	1796	39.6	105	208	32	221742
ABarpaaaap:127	ABarpaaaap	127	1812	-23187	-117	-119	1812	34.2	138	178	32	215252
ABarpaaap:91	ABarpaaap	91	2003	-22996	-249	-252	2003	44.5	148	206	38	342456
ABarpaaapa:125	ABarpaaapa	125	1806	-23193	-66	-67	1806	45.4	110	235	32	185757
ABarpaaapp:125	ABarpaaapp	125	1823	-23176	-117	-101	1823	51.0	142	262	31	139623
ABarpaap:63	ABarpaap	63	2065	-22934	-324	-332	2065	24.2	203	175	48	560131
ABarpaapa:89	ABarpaapa	89	2125	-22874	-157	-173	2125	38.3	169	169	40	411777
ABarpaapaa:123	ABarpaapaa	123	1811	-23188	-73	-78	1811	47.8	141	207	33	163301
ABarpaapap:123	ABarpaapap	123	1751	-23248	-105	-125	1751	47.3	178	182	30	146865
ABarpaapp:89	ABarpaapp	89	2022	-22977	-254	-268	2022	32.0	212	190	40	383731
ABarpaappa:122	ABarpaappa	122	1774	-23225	-87	-114	1774	44.2	208	173	31	168060
ABarpaappp:122	ABarpaappp	122	1766	-23233	-93	-97	1766	41.4	248	153	33	178428
ABarpap:42	ABarpap	42	1995	-23004	-547	-550	1995	37.0	271	168	54	842780
ABarpapa:61	ABarpapa	61	2005	-22994	-340	-348	2005	35.6	270	206	45	440959
ABarpapaa:89	ABarpapaa	89	2051	-22948	-313	-298	2051	49.8	223	198	40	297945
ABarpapaaa:124	ABarpapaaa	124	1901	-23098	-29	-48	1901	56.2	192	225	32	128511
ABarpapaap:124	ABarpapaap	124	1988	-23011	-339	-377	1988	59.5	242	237	34	133845
ABarpapap:89	ABarpapap	89	1993	-23006	-228	-243	1993	41.2	237	210	39	300708
ABarpapapa:122	ABarpapapa	122	1747	-23252	-66	-70	1747	54.2	207	194	31	133632
ABarpapapp:122	ABarpapapp	122	1741	-23258	-120	-134	1741	51.2	233	217	31	114141
ABarpapp:61	ABarpapp	61	1998	-23001	-384	-397	1998	40.5	215	228	46	488401
ABarpappa:90	ABarpappa	90	2072	-22927	-181	-189	2072	41.5	161	263	39	345648
ABarpappaa:127	ABarpappaa	127	1946	-23053	-6	-9	1946	35.7	150	261	30	170272
ABarpappap:127	ABarpappap	127	1933	-23066	-73	-80	1933	45.5	167	273	30	155567
ABarpappp:90	ABarpappp	90	2079	-22920	-211	-222	2079	43.8	222	261	39	312409
ABarpapppa:123	ABarpapppa	123	1945	-23054	-65	-65	1945	45.8	205	275	31	145314
ABarpapppp:123	ABarpapppp	123	2393	-22606	-1010	-572	2393	48.5	231	311	35	180323
ABarpp:23	ABarpp	23	2045	-22954	-498	-498	2045	26.4	401	154	61	734743
ABarppa:42	ABarppa	42	2061	-22938	-372	-372	2061	19.9	313	150	53	589317
ABarppaa:63	ABarppaa	63	2086	-22913	-260	-270	2086	25.0	251	147	46	509121
ABarppaaa:90	ABarppaaa	90	2000	-22999	-180	-190	2000	37.4	236	153	37	309624
ABarppaaaa:129	ABarppaaaa	129	1768	-23231	-79	-80	1768	47.2	233	177	31	146344
ABarppaaap:129	ABarppaaap	129	1847	-23152	-69	-81	1847	45.8	273	185	30	114808
ABarppaap:90	ABarppaap	90	1947	-23052	-245	-251	1947	30.1	268	174	38	317591
ABarppaapa:129	ABarppaapa	129	1819	-23180	-55	-68	1819	37.5	245	182	29	137785
ABarppaapp:129	ABarppaapp	129	1765	-23234	-143	-158	1765	35.9	284	169	33	180287
ABarppap:63	ABarppap	63	2097	-22902	-253	-258	2097	21.7	329	186	47	433021
ABarppapa:87	ABarppapa	87	2063	-22936	-243	-267	2063	32.4	277	216	39	312643
ABarppapaa:123	ABarppapaa	123	1796	-23203	-45	-54	1796	36.0	237	224	30	139453
ABarppapap:123	ABarppapap	123	1784	-23216	-136	-146	1784	34.1	274	223	32	153811
ABarppapp:87	ABarppapp	87	2055	-22944	-225	-240	2055	32.2	321	208	39	302491
ABarppappa:120	ABarppappa	120	1831	-23168	-99	-101	1831	40.9	295	226	32	141230
ABarppappp:120	ABarppappp	120	1796	-23203	-114	-120	1796	32.1	311	220	34	190857
ABarppp:42	ABarppp	42	1981	-23018	-377	-384	1981	25.3	393	180	51	609409
ABarpppa:63	ABarpppa	63	2059	-22940	-291	-303	2059	37.2	324	188	44	430281
ABarpppaa:92	ABarpppaa	92	2020	-22979	-279	-256	2020	48.0	261	227	37	238444
ABarpppaaa:129	ABarpppaaa	129	1799	-23201	-242	-195	1799	54.5	219	250	28	98641
ABarpppaap:129	ABarpppaap	129	1920	-23079	-494	-279	1920	52.9	244	280	31	114318
ABarpppap:92	ABarpppap	92	2027	-22972	-244	-239	2027	43.7	305	243	37	265459
ABarpppapa:124	ABarpppapa	124	1837	-23162	-82	-104	1837	45.8	263	265	30	124633
ABarpppapp:124	ABarpppapp	124	1788	-23211	-82	-90	1788	43.3	290	286	31	143931
ABarpppp:63	ABarpppp	63	2010	-22989	-296	-296	2010	29.0	389	196	46	462781
ABarppppa:89	ABarppppa	89	1993	-23006	-161	-175	1993	43.5	330	220	36	260571
ABarppppaa:127	ABarppppaa	127	1802	-23197	-53	-45	1802	53.4	255	231	28	110504
ABarppppap:127	ABarppppap	127	1845	-23154	-103	-108	1845	50.5	289	231	30	117605
ABarppppp:89	ABarppppp	89	2010	-22989	-167	-175	2010	37.0	375	220	39	299596
ABarpppppa:122	ABarpppppa	122	1755	-23244	-65	-87	1755	51.9	320	253	30	116058
ABarpppppp:122	ABarpppppp	122	1815	-23184	-45	-54	1815	46.6	354	230	33	154941
ABp:1	ABp	1	2462	-22538	-66	-66	2462	30.0	375	194	66	418326
ABpl:2	ABpl	2	2163	-22836	-416	-416	2163	14.1	350	248	80	1003684
ABpla:10	ABpla	10	2223	-22776	-195	-196	2223	11.2	240	244	65	570765
ABplaa:23	ABplaa	23	2033	-22966	-456	-456	2033	14.8	200	216	61	623896
ABplaaa:41	ABplaaa	41	2180	-22819	-307	-307	2180	14.6	159	222	54	674871
ABplaaaa:60	ABplaaaa	60	2268	-22731	-318	-330	2268	16.2	134	215	47	576438
ABplaaaaa:88	ABplaaaaa	88	2053	-22946	-170	-176	2053	17.0	228	164	40	385817
ABplaaaaaa:127	ABplaaaaaa	127	1770	-23229	-65	-64	1770	25.2	265	132	30	195670
ABplaaaaap:127	ABplaaaaap	127	1802	-23197	-59	-67	1802	16.7	291	153	33	189754
ABplaaaap:88	ABplaaaap	88	2092	-22907	-217	-225	2092	11.1	219	218	40	360718
ABplaaaapa:124	ABplaaaapa	124	1786	-23213	-101	-104	1786	19.7	238	165	33	228403
ABplaaaapp:124	ABplaaaapp	124	1874	-23125	-87	-90	1874	10.8	259	190	33	188572
ABplaaap:60	ABplaaap	60	2147	-22852	-188	-201	2147	12.0	170	264	47	489046
ABplaaapa:88	ABplaaapa	88	2000	-22999	-154	-161	2000	19.9	238	233	39	384547
ABplaaapaa:127	ABplaaapaa	127	1855	-23144	-21	-21	1855	28.0	267	186	30	190517
ABplaaapap:127	ABplaaapap	127	1792	-23207	-110	-119	1792	20.3	284	203	32	176820
ABplaaapp:88	ABplaaapp	88	2058	-22941	-182	-187	2058	10.8	254	263	40	300477
ABplaaappa:123	ABplaaappa	123	1821	-23178	-49	-61	1821	18.6	271	249	32	210040
ABplaaappp:123	ABplaaappp	123	1821	-23178	-43	-57	1821	11.6	297	238	34	168977
ABplaap:41	ABplaap	41	2035	-22964	-306	-306	2035	20.1	227	278	54	642753
ABplaapa:61	ABplaapa	61	2023	-22976	-254	-260	2023	13.6	219	289	46	410350
ABplaapaa:87	ABplaapaa	87	2060	-22939	-154	-170	2060	20.6	282	217	39	360057
ABplaapaaa:124	ABplaapaaa	124	1818	-23181	-46	-56	1818	20.7	312	187	30	186086
ABplaapaap:124	ABplaapaap	124	1859	-23140	-56	-67	1859	22.8	348	194	34	233244
ABplaapap:87	ABplaapap	87	2096	-22903	-86	-94	2096	16.7	309	258	40	322554
ABplaapapa:123	ABplaapapa	123	1843	-23156	-56	-68	1843	25.1	304	244	34	240034
ABplaapapp:123	ABplaapapp	123	1960	-23039	49	46	1960	20.2	355	243	35	248557
ABplaapp:61	ABplaapp	61	2037	-22962	-236	-238	2037	23.6	283	283	47	452129
ABplaappa:88	ABplaappa	88	2037	-22962	-149	-152	2037	24.8	333	212	39	355963
ABplaappaa:127	ABplaappaa	127	2012	-22987	119	132	2012	29.2	370	194	30	213774
ABplaappap:127	ABplaappap	127	1843	-23156	-48	-50	1843	18.9	395	208	36	242222
ABplaappp:88	ABplaappp	88	2022	-22977	-190	-204	2022	22.3	375	235	42	359828
ABplaapppa:125	ABplaapppa	125	1802	-23197	-108	-110	1802	27.5	406	207	34	229226
ABplaapppp:125	ABplaapppp	125	1803	-23196	-115	-125	1803	19.6	444	227	36	226675
ABplap:23	ABplap	23	2064	-22935	-301	-302	2064	13.1	315	211	60	453361
ABplapa:41	ABplapa	41	2136	-22863	-218	-218	2136	11.8	251	200	51	450281
ABplapaa:61	ABplapaa	61	2135	-22864	-224	-227	2135	10.8	222	214	45	346358
ABplapaaa:89	ABplapaaa	89	2111	-22888	-141	-149	2111	11.2	269	186	38	268016
ABplapaaaa:126	ABplapaaaa	126	1878	-23121	-92	-104	1878	9.8	298	181	31	135437
ABplapaaap:126	ABplapaaap	126	1937	-23062	-28	-31	1937	11.0	338	199	33	142795
ABplapaap:89	ABplapaap	89	2101	-22898	-142	-143	2101	9.4	315	230	39	230460
ABplapaapa:125	ABplapaapa	125	1873	-23126	-47	-58	1873	9.2	326	258	33	139729
ABplapaapp:125	ABplapaapp	125	1861	-23138	-32	-38	1861	10.3	372	230	32	140263
ABplapap:61	ABplapap	61	2175	-22825	-134	-136	2175	13.9	289	192	45	347711
ABplapapa:88	ABplapapa	88	2212	-22787	-65	-78	2212	11.4	331	181	37	234718
ABplapapaa:128	ABplapapaa	128	1989	-23010	-146	-157	1989	7.9	385	189	31	120557
ABplapapap:128	ABplapapap	128	1913	-23086	-47	-48	1913	9.0	419	217	31	116057
ABplapapp:88	ABplapapp	88	2181	-22818	-156	-169	2181	11.5	367	210	40	257346
ABplapappa:123	ABplapappa	123	1860	-23139	-112	-116	1860	9.0	452	237	34	137300
ABplapappp:123	ABplapappp	123	1739	-23260	-99	-106	1739	14.1	396	253	32	148880
ABplapp:41	ABplapp	41	2080	-22919	-197	-197	2080	15.0	321	267	53	432454
ABplappa:61	ABplappa	61	2053	-22946	-168	-172	2053	11.2	296	254	47	291551
ABplappaa:87	ABplappaa	87	2010	-22989	-134	-139	2010	20.1	355	289	38	262842
ABplappaaa:123	ABplappaaa	123	1777	-23222	-41	-56	1777	45.7	375	274	31	126438
ABplappaap:123	ABplappaap	123	1771	-23228	-43	-54	1771	37.8	397	263	32	151648
ABplappap:87	ABplappap	87	2092	-22908	-91	-96	2092	15.1	388	268	40	263390
ABplappapa:120	ABplappapa	120	1769	-23230	-109	-113	1769	30.0	407	262	34	193091
ABplappapp:120	ABplappapp	120	1829	-23170	-62	-76	1829	20.4	423	282	35	202302
ABplappp:61	ABplappp	61	2035	-22964	-211	-211	2035	15.8	359	270	48	342182
ABplapppa:88	ABplapppa	88	1936	-23063	-153	-161	1936	23.8	399	300	39	286197
ABplapppaa:125	ABplapppaa	125	1737	-23262	-87	-77	1737	22.0	433	324	33	153518
ABplapppap:125	ABplapppap	125	1721	-23278	-51	-62	1721	30.8	430	309	29	144431
ABplapppp:88	ABplapppp	88	2066	-22933	-138	-144	2066	12.4	416	314	42	254723
ABplappppa:120	ABplappppa	120	1787	-23212	-131	-138	1787	9.4	439	340	37	177321
ABplappppp:120	ABplappppp	120	1786	-23213	-80	-82	1786	11.8	426	291	34	152814
ABplp:10	ABplp	10	2093	-22906	-433	-435	2093	14.9	354	357	63	576731
ABplpa:23	ABplpa	23	2098	-22901	-331	-331	2098	14.3	324	373	59	509323
ABplpaa:41	ABplpaa	41	2239	-22760	-182	-182	2239	12.3	280	352	52	493117
ABplpaaa:62	ABplpaaa	62	2082	-22918	-224	-239	2082	15.0	266	354	44	392810
ABplpaaaa:92	ABplpaaaa	92	1918	-23081	-191	-197	1918	40.8	319	290	34	224251
ABplpaaaaa:129	ABplpaaaaa	129	1800	-23199	10	11	1800	44.4	317	280	30	118736
ABplpaaaap:129	ABplpaaaap	129	1725	-23274	-109	-121	1725	47.6	348	292	30	114920
ABplpaaap:92	ABplpaaap	92	1927	-23072	-148	-150	1927	35.2	349	311	38	274602
ABplpaaapa:124	ABplpaaapa	124	1825	-23174	0	1	1825	42.8	344	308	31	126171
ABplpaaapp:124	ABplpaaapp	124	1772	-23227	-4	-3	1772	41.0	378	296	30	116345
ABplpaap:62	ABplpaap	62	2169	-22830	-139	-160	2169	11.8	310	340	44	299253
ABplpaapa:88	ABplpaapa	88	1982	-23017	-243	-248	1982	26.7	309	296	37	294355
ABplpaapaa:122	ABplpaapaa	122	1810	-23189	-6	-16	1810	40.9	331	251	31	135257
ABplpaapap:122	ABplpaapap	122	1742	-23257	-89	-87	1742	35.8	352	230	31	154138
ABplpaapp:88	ABplpaapp	88	2082	-22917	-159	-173	2082	16.5	314	329	40	310022
ABplpaappa:120	ABplpaappa	120	1730	-23269	-145	-157	1730	29.2	328	273	32	190726
ABplpaappp:120	ABplpaappp	120	1780	-23219	-103	-108	1780	29.0	369	250	33	183968
ABplpap:41	ABplpap	41	2019	-22980	-324	-325	2019	21.4	352	393	53	714166
ABplpapa:62	ABplpapa	62	2121	-22878	-194	-196	2121	17.4	313	402	45	447959
ABplpapaa:89	ABplpapaa	89	1996	-23003	-109	-128	1996	28.9	319	332	37	311589
ABplpapaaa:126	ABplpapaaa	126	1690	-23309	-142	-154	1690	36.4	309	282	30	154635
ABplpapaap:126	ABplpapaap	126	1756	-23243	-53	-58	1756	35.8	352	273	30	150173
ABplpapap:89	ABplpapap	89	2040	-22959	-126	-129	2040	24.6	330	386	39	389047
ABplpapapa:123	ABplpapapa	123	1830	-23170	0	-5	1830	34.0	337	310	31	175554
ABplpapapp:123	ABplpapapp	123	1765	-23234	-27	-36	1765	30.1	372	329	32	195693
ABplpapp:62	ABplpapp	62	2074	-22925	-191	-194	2074	17.4	384	392	46	436818
ABplpappa:87	ABplpappa	87	1957	-23042	-158	-164	1957	25.3	366	343	38	294793
ABplpappaa:122	ABplpappaa	122	1837	-23162	-46	-49	1837	37.8	375	336	30	142350
ABplpappap:122	ABplpappap	122	1718	-23282	-61	-56	1718	33.8	405	310	30	148998
ABplpappp:87	ABplpappp	87	1937	-23062	-226	-239	1937	21.4	386	386	40	350483
ABplpapppa:120	ABplpapppa	120	1828	-23171	-6	-20	1828	16.0	393	347	33	160727
ABplpapppp:120	ABplpapppp	120	1822	-23177	3	-9	1822	27.4	401	347	32	185443
ABplpp:23	ABplpp	23	2140	-22859	-324	-324	2140	12.7	426	371	59	496643
ABplppa:41	ABplppa	41	2156	-22843	-302	-303	2156	8.9	384	350	52	452457
ABplppaa:62	ABplppaa	62	2083	-22916	-217	-228	2083	8.7	361	344	43	275135
ABplppaaa:93	ABplppaaa	93	2046	-22953	-68	-80	2046	19.1	317	356	37	320471
ABplppaaaa:133	ABplppaaaa	133	1981	-23018	-144	-130	1981	26.3	308	316	32	197211
ABplppaaap:133	ABplppaaap	133	1753	-23246	-83	-104	1753	26.7	347	331	30	168736
ABplppaap:93	ABplppaap	93	2085	-22915	-78	-87	2085	14.3	349	337	38	290002
ABplppaapa:129	ABplppaapa	129	1762	-23237	-45	-62	1762	26.0	347	293	30	182049
ABplppaapp:129	ABplppaapp	129	1768	-23231	-104	-105	1768	23.0	385	284	33	200967
ABplppap:62	ABplppap	62	2142	-22857	-177	-186	2142	10.1	418	346	45	301312
ABplppapa:89	ABplppapa	89	2053	-22946	-133	-143	2053	15.0	376	341	37	274580
ABplppapaa:125	ABplppapaa	125	1819	-23180	-134	-107	1819	18.6	340	299	33	212052
ABplppapap:125	ABplppapap	125	1805	-23194	-61	-67	1805	12.3	371	292	33	170900
ABplppapp:89	ABplppapp	89	2161	-22838	-112	-124	2161	12.4	380	385	40	316812
ABplppappa:122	ABplppappa	122	1881	-23118	-80	-85	1881	10.1	360	346	36	198440
ABplppappp:122	ABplppappp	122	1816	-23184	-36	-50	1816	19.8	353	331	31	184348
ABplppp:41	ABplppp	41	2210	-22789	-190	-190	2210	15.4	457	382	52	578559
ABplpppa:62	ABplpppa	62	2045	-22954	-203	-206	2045	18.6	438	417	45	494078
ABplpppaa:93	ABplpppaa	93	1978	-23021	-121	-133	1978	25.2	376	401	37	363713
ABplpppaaa:131	ABplpppaaa	131	1857	-23142	-140	-149	1857	28.3	328	365	31	158147
ABplpppaap:131	ABplpppaap	131	1759	-23240	-40	-37	1759	24.2	374	370	32	187608
ABplpppap:93	ABplpppap	93	2016	-22983	-127	-120	2016	16.0	400	410	40	350927
ABplpppapa:127	ABplpppapa	127	1832	-23167	-130	-125	1832	20.2	347	380	32	192153
ABplpppapp:127	ABplpppapp	127	1809	-23190	-39	-33	1809	14.9	378	391	34	188605
ABplpppp:62	ABplpppp	62	2075	-22924	-231	-237	2075	14.1	478	358	45	365045
ABplppppa:90	ABplppppa	90	2067	-22932	-146	-161	2067	13.0	432	389	39	298504
ABplppppaa:123	ABplppppaa	123	1798	-23201	-32	-48	1798	15.1	424	380	34	215223
ABplppppap:123	ABplppppap	123	1789	-23210	-81	-91	1789	21.8	407	386	34	248565
ABplppppp:90	ABplppppp	90	2126	-22873	-215	-223	2126	8.7	465	364	41	280383
ABplpppppa:124	ABplpppppa	124	1748	-23251	-71	-71	1748	15.0	431	417	31	164148
ABplpppppp:124	ABplpppppp	124	1873	-23126	-98	-101	1873	10.1	457	386	34	175585
ABpr:2	ABpr	2	2031	-22968	-809	-809	2031	48.7	466	258	74	1093508
ABpra:10	ABpra	10	2088	-22911	-509	-513	2088	46.8	443	189	62	671014
ABpraa:23	ABpraa	23	2075	-22924	-598	-598	2075	49.3	404	169	60	652555
ABpraaa:40	ABpraaa	40	2046	-22953	-452	-454	2046	40.1	343	128	52	817664
ABpraaaa:61	ABpraaaa	61	2070	-22929	-320	-322	2070	41.0	257	140	44	530357
ABpraaaaa:89	ABpraaaaa	89	2065	-22934	-149	-153	2065	33.2	272	133	38	398173
ABpraaaaaa:127	ABpraaaaaa	127	1829	-23170	-50	-59	1829	28.2	289	150	30	209974
ABpraaaaap:127	ABpraaaaap	127	1833	-23166	-129	-136	1833	26.3	327	146	31	213182
ABpraaaap:89	ABpraaaap	89	2097	-22902	-165	-175	2097	23.7	296	133	39	390044
ABpraaaapa:125	ABpraaaapa	125	1827	-23172	-95	-102	1827	15.8	328	146	31	155064
ABpraaaapp:125	ABpraaaapp	125	1748	-23252	-200	-201	1748	14.2	373	160	34	182495
ABpraaap:61	ABpraaap	61	2021	-22978	-375	-392	2021	35.6	321	129	45	565335
ABpraaapa:85	ABpraaapa	85	2055	-22944	-210	-221	2055	32.0	324	122	38	398795
ABpraaapaa:123	ABpraaapaa	123	1895	-23104	-29	-39	1895	31.6	338	117	30	206868
ABpraaapap:123	ABpraaapap	123	1793	-23206	-146	-161	1793	23.1	363	137	32	211533
ABpraaapp:85	ABpraaapp	85	2067	-22932	-230	-234	2067	20.1	351	143	41	369385
ABpraaappa:123	ABpraaappa	123	1806	-23193	-74	-82	1806	20.1	399	139	32	212970
ABpraaappp:123	ABpraaappp	123	1835	-23164	-78	-78	1835	14.0	430	174	37	228541
ABpraap:40	ABpraap	40	2080	-22919	-450	-463	2080	49.3	408	172	51	634369
ABpraapa:61	ABpraapa	61	2091	-22909	-286	-286	2091	50.5	329	152	45	443291
ABpraapaa:88	ABpraapaa	88	2221	-22778	5	4	2221	46.3	287	156	36	291213
ABpraapaaa:123	ABpraapaaa	123	1950	-23049	95	82	1950	46.6	288	151	30	156349
ABpraapaap:123	ABpraapaap	123	2020	-22979	128	121	2020	40.5	319	164	30	162403
ABpraapap:88	ABpraapap	88	2138	-22861	-106	-117	2138	46.4	332	134	39	346097
ABpraapapa:120	ABpraapapa	120	1942	-23058	72	74	1942	42.9	320	126	32	190883
ABpraapapp:120	ABpraapapp	120	2003	-22996	104	111	2003	41.5	359	137	31	185901
ABpraapp:61	ABpraapp	61	2079	-22920	-364	-369	2079	44.9	402	158	47	531150
ABpraappa:85	ABpraappa	85	2217	-22782	-87	-100	2217	43.3	351	156	39	350261
ABpraappaa:120	ABpraappaa	120	1938	-23061	28	23	1938	49.0	310	193	31	154154
ABpraappap:120	ABpraappap	120	1860	-23139	-19	-16	1860	42.5	344	191	33	179372
ABpraappp:85	ABpraappp	85	2043	-22956	-231	-234	2043	34.3	399	157	42	414056
ABpraapppa:115	ABpraapppa	115	1913	-23086	-51	-53	1913	40.0	374	176	32	182806
ABpraapppp:115	ABpraapppp	115	1926	-23073	-60	-66	1926	33.2	417	175	37	274468
ABprap:23	ABprap	23	1947	-23052	-663	-663	1947	35.0	496	170	60	853190
ABprapa:40	ABprapa	40	1984	-23016	-406	-417	1984	30.7	427	127	51	823868
ABprapaa:62	ABprapaa	62	2004	-22995	-304	-318	2004	28.6	366	129	44	539918
ABprapaaa:88	ABprapaaa	88	2055	-22944	-142	-147	2055	31.5	374	125	38	364568
ABprapaaaa:126	ABprapaaaa	126	1864	-23135	-75	-77	1864	34.0	327	144	32	222381
ABprapaaap:126	ABprapaaap	126	1858	-23141	-77	-82	1858	31.3	375	141	33	206394
ABprapaap:88	ABprapaap	88	2036	-22963	-125	-130	2036	21.6	407	145	39	347375
ABprapaapa:125	ABprapaapa	125	1892	-23107	21	12	1892	29.9	411	129	31	186578
ABprapaapp:125	ABprapaapp	125	1787	-23212	-84	-95	1787	23.7	435	153	34	211189
ABprapap:62	ABprapap	62	2038	-22961	-278	-289	2038	25.1	420	136	46	558434
ABprapapa:85	ABprapapa	85	2048	-22951	-172	-175	2048	19.8	427	212	39	299626
ABprapapaa:124	ABprapapaa	124	1790	-23209	-156	-165	1790	27.0	457	211	31	164231
ABprapapap:124	ABprapapap	124	1782	-23217	-128	-136	1782	19.9	491	231	35	176278
ABprapapp:85	ABprapapp	85	2066	-22933	-59	-62	2066	17.4	443	167	38	289698
ABprapappa:125	ABprapappa	125	1807	-23192	-18	-21	1807	29.3	458	135	32	201501
ABprapappp:125	ABprapappp	125	1792	-23207	-77	-67	1792	25.6	470	177	32	156383
ABprapp:40	ABprapp	40	1992	-23007	-470	-476	1992	29.1	506	160	53	935652
ABprappa:60	ABprappa	60	1998	-23001	-351	-358	1998	37.7	461	136	45	574428
ABprappaa:86	ABprappaa	86	1976	-23023	-147	-152	1976	38.1	457	134	38	384824
ABprappaaa:126	ABprappaaa	126	1875	-23124	27	38	1875	41.2	389	127	31	187601
ABprappaap:126	ABprappaap	126	1768	-23231	-45	-42	1768	39.4	433	127	31	196333
ABprappap:86	ABprappap	86	2044	-22955	-208	-214	2044	31.7	487	167	39	357137
ABprappapa:120	ABprappapa	120	1793	-23206	-78	-86	1793	36.8	455	142	33	202825
ABprappapp:120	ABprappapp	120	1857	-23142	-45	-56	1857	35.4	466	192	34	175214
ABprappp:60	ABprappp	60	2056	-22943	-286	-293	2056	25.3	472	168	47	544687
ABprapppa:85	ABprapppa	85	2036	-22963	-171	-179	2036	28.8	434	180	39	387454
ABprapppaa:122	ABprapppaa	122	1770	-23229	-68	-69	1770	38.8	383	210	30	143744
ABprapppap:122	ABprapppap	122	1727	-23272	-126	-130	1727	36.1	425	228	30	139475
ABprapppp:85	ABprapppp	85	2016	-22983	-240	-247	2016	32.9	453	193	42	386010
ABprappppa:116	ABprappppa	116	1882	-23117	-43	-50	1882	40.3	433	186	32	181055
ABprappppp:116	ABprappppp	116	1848	-23151	-78	-87	1848	40.8	468	241	38	219121
ABprp:10	ABprp	10	2059	-22940	-613	-616	2059	44.7	517	291	61	690667
ABprpa:23	ABprpa	23	2114	-22885	-831	-835	2114	53.2	501	268	57	538846
ABprpaa:40	ABprpaa	40	2095	-22904	-439	-475	2095	53.0	472	180	50	569329
ABprpaaa:62	ABprpaaa	62	2191	-22808	-514	-520	2191	56.4	387	182	43	373584
ABprpaaaa:92	ABprpaaaa	92	2131	-22868	-98	-100	2131	54.8	296	179	36	257887
ABprpaaaaa:129	ABprpaaaaa	129	1814	-23185	-38	-42	1814	55.3	259	187	29	119437
ABprpaaaap:129	ABprpaaaap	129	1898	-23101	45	35	1898	54.2	282	163	30	145866
ABprpaaap:92	ABprpaaap	92	2170	-22829	-239	-276	2170	56.3	339	173	36	245790
ABprpaaapa:126	ABprpaaapa	126	1877	-23122	-96	-109	1877	57.2	301	182	30	129593
ABprpaaapp:126	ABprpaaapp	126	1829	-23170	-55	-62	1829	54.2	326	149	31	151485
ABprpaap:62	ABprpaap	62	2069	-22930	-307	-311	2069	50.4	468	167	44	452490
ABprpaapa:88	ABprpaapa	88	2108	-22891	-127	-131	2108	52.1	380	148	36	284724
ABprpaapaa:124	ABprpaapaa	124	1828	-23171	-35	-44	1828	48.5	342	136	31	192030
ABprpaapap:124	ABprpaapap	124	1801	-23198	-72	-82	1801	50.4	367	160	29	152148
ABprpaapp:88	ABprpaapp	88	2086	-22913	-158	-162	2086	48.5	434	144	39	363164
ABprpaappa:120	ABprpaappa	120	1876	-23123	-33	-36	1876	50.1	391	135	31	172360
ABprpaappp:120	ABprpaappp	120	1764	-23235	-64	-62	1764	49.3	440	142	34	207747
ABprpap:40	ABprpap	40	2082	-22917	-433	-434	2082	51.3	527	256	51	621788
ABprpapa:62	ABprpapa	62	2262	-22737	-618	-639	2262	57.4	467	219	45	394836
ABprpapaa:90	ABprpapaa	90	2287	-22712	-356	-413	2287	58.6	374	196	37	245749
ABprpapaaa:128	ABprpapaaa	128	1966	-23033	-328	-407	1966	59.9	311	207	30	115338
ABprpapaap:128	ABprpapaap	128	2131	-22869	16	8	2131	58.8	343	181	29	108087
ABprpapap:90	ABprpapap	90	2178	-22821	-355	-377	2178	56.6	433	187	39	284106
ABprpapapa:123	ABprpapapa	123	1976	-23023	-58	-81	1976	57.7	377	171	32	141450
ABprpapapp:123	ABprpapapp	123	1877	-23122	-39	-51	1877	56.2	417	172	31	140945
ABprpapp:62	ABprpapp	62	2018	-22981	-291	-299	2018	48.3	467	237	45	455026
ABprpappa:88	ABprpappa	88	2000	-22999	-164	-171	2000	49.5	371	199	37	295568
ABprpappaa:124	ABprpappaa	124	1814	-23185	14	8	1814	53.7	334	221	30	130663
ABprpappap:124	ABprpappap	124	1769	-23230	-72	-78	1769	51.5	370	198	30	136754
ABprpappp:88	ABprpappp	88	2038	-22961	-201	-206	2038	47.6	422	205	38	301053
ABprpapppa:121	ABprpapppa	121	1788	-23211	-78	-94	1788	55.2	402	216	31	142741
ABprpapppp:121	ABprpapppp	121	1781	-23218	-109	-107	1781	47.1	417	194	36	232496
ABprpp:23	ABprpp	23	2028	-22971	-811	-812	2028	41.8	566	249	58	782354
ABprppa:41	ABprppa	41	2069	-22930	-461	-488	2069	45.5	520	176	49	719600
ABprppaa:63	ABprppaa	63	2208	-22791	-173	-178	2208	51.1	522	187	43	432928
ABprppaaa:93	ABprppaaa	93	2171	-22828	-188	-212	2171	55.2	485	177	37	294217
ABprppaaaa:131	ABprppaaaa	131	2195	-22804	-260	-290	2195	59.8	453	192	32	128454
ABprppaaap:131	ABprppaaap	131	1931	-23068	-4	-6	1931	55.0	477	170	30	130797
ABprppaap:93	ABprppaap	93	2161	-22838	-67	-83	2161	49.2	479	181	38	316167
ABprppaapa:128	ABprppaapa	128	1964	-23035	98	103	1964	53.2	435	179	30	131374
ABprppaapp:128	ABprppaapp	128	1827	-23172	-104	-109	1827	48.9	471	188	32	163633
ABprppap:63	ABprppap	63	2159	-22840	-268	-274	2159	40.2	508	186	44	528367
ABprppapa:91	ABprppapa	91	2098	-22901	-99	-105	2098	43.0	467	152	36	311903
ABprppapaa:129	ABprppapaa	129	1936	-23064	91	97	1936	43.5	476	134	30	151942
ABprppapap:129	ABprppapap	129	1857	-23142	-95	-107	1857	44.1	466	171	30	146553
ABprppapp:91	ABprppapp	91	2114	-22885	-136	-143	2114	43.2	466	219	37	264507
ABprppappa:124	ABprppappa	124	1807	-23192	-103	-108	1807	45.8	457	217	32	153515
ABprppappp:124	ABprppappp	124	1834	-23165	-60	-79	1834	51.1	440	247	30	112383
ABprppp:41	ABprppp	41	2108	-22891	-563	-581	2108	39.6	566	211	52	875710
ABprpppa:62	ABprpppa	62	2045	-22954	-331	-337	2045	37.9	449	214	44	489888
ABprpppaa:92	ABprpppaa	92	2097	-22902	-23	-24	2097	44.5	395	243	35	233217
ABprpppaaa:128	ABprpppaaa	128	1884	-23115	-16	-30	1884	49.5	374	240	29	116532
ABprpppaap:128	ABprpppaap	128	1894	-23105	30	20	1894	46.5	411	244	31	120912
ABprpppap:92	ABprpppap	92	1984	-23015	-195	-201	1984	37.8	432	254	37	270223
ABprpppapa:126	ABprpppapa	126	1813	-23186	-43	-38	1813	45.2	418	279	28	101384
ABprpppapp:126	ABprpppapp	126	1768	-23231	-62	-56	1768	38.0	438	290	32	148602
ABprpppp:62	ABprpppp	62	2093	-22906	-317	-322	2093	30.8	505	229	45	479558
ABprppppa:89	ABprppppa	89	1986	-23013	-108	-122	1986	35.1	456	281	36	280165
ABprppppaa:131	ABprppppaa	131	1777	-23222	-58	-68	1777	36.4	454	330	30	153630
ABprppppap:131	ABprppppap	131	1778	-23221	-102	-113	1778	29.4	472	307	30	127708
ABprppppp:89	ABprppppp	89	2036	-22963	-169	-178	2036	29.6	485	246	40	336126
ABprpppppa:127	ABprpppppa	127	1817	-23182	-82	-92	1817	35.2	462	254	31	144237
ABprpppppp:127	ABprpppppp	127	1841	-23158	-74	-81	1841	28.0	482	265	34	175185
EMS:1	EMS	1	2240	-22759	-298	-298	2240	35.0	366	403	60	401417
MS:3	MS	3	1982	-23017	-644	-644	1982	42.0	331	389	70	1117536
MSa:15	MSa	15	1953	-23046	-678	-678	1953	37.2	285	367	65	912443
MSaa:30	MSaa	30	2004	-22995	-599	-600	2004	42.1	220	353	56	762671
MSaaa:49	MSaaa	49	2116	-22883	-285	-295	2116	48.5	229	342	50	601201
MSaaaa:71	MSaaaa	71	2031	-22968	-299	-287	2031	47.2	228	351	44	437023
MSaaaaa:95	MSaaaaa	95	2349	-22650	-524	-462	2349	39.6	182	323	39	366213
MSaaaaaa:124	MSaaaaaa	124	2270	-22729	-900	-606	2270	36.2	157	308	30	193410
MSaaaaap:124	MSaaaaap	124	2353	-22646	-892	-649	2353	33.7	197	342	34	238675
MSaaaap:95	MSaaaap	95	2146	-22853	-408	-379	2146	35.9	233	341	39	388652
MSaaaapa:125	MSaaaapa	125	2035	-22964	9	-16	2035	32.3	236	304	30	195061
MSaaaapp:125	MSaaaapp	125	2072	-22927	-285	-211	2072	30.6	250	348	35	263912
MSaaap:71	MSaaap	71	2018	-22981	-279	-289	2018	45.5	293	345	44	413096
MSaaapa:95	MSaaapa	95	2166	-22833	-331	-339	2166	44.8	237	348	40	344839
MSaaapaa:126	MSaaapaa	126	2199	-22800	-751	-469	2199	41.8	217	341	33	200937
MSaaapap:126	MSaaapap	126	2217	-22782	-853	-632	2217	36.2	221	382	32	203144
MSaaapp:95	MSaaapp	95	1951	-23048	-138	-142	1951	48.1	288	365	36	250844
MSaaappa:137	MSaaappa	137	2018	-22982	17	21	2018	41.2	250	372	30	160737
MSaaappp:137	MSaaappp	137	1888	-23112	-41	-34	1888	47.7	276	351	30	122276
MSaap:49	MSaap	49	2080	-22919	-521	-528	2080	52.9	317	359	49	498305
MSaapa:71	MSaapa	71	2097	-22902	-216	-229	2097	52.0	311	383	44	408405
MSaapaa:94	MSaapaa	94	2095	-22904	-125	-126	2095	49.6	267	396	36	271577
MSaapaaa:124	MSaapaaa	124	2234	-22765	-75	-48	2234	39.7	200	417	30	205181
MSaapaap:124	MSaapaap	124	1866	-23133	-94	-99	1866	43.9	254	413	32	186568
MSaapap:94	MSaapap	94	2046	-22953	-198	-202	2046	42.2	309	413	38	352292
MSaapapa:126	MSaapapa	126	1849	-23150	-96	-103	1849	35.6	268	423	32	230166
MSaapapp:126	MSaapapp	126	1816	-23183	-71	-71	1816	39.5	301	426	32	194950
MSaapp:71	MSaapp	71	2087	-22912	-265	-273	2087	53.7	374	365	42	331095
MSaappa:95	MSaappa	95	2154	-22845	-66	-75	2154	51.7	326	398	38	272828
MSaappaa:125	MSaappaa	125	1840	-23159	-46	-49	1840	50.6	287	407	33	162877
MSaappap:125	MSaappap	125	1807	-23192	-39	-48	1807	45.8	332	427	34	204351
MSaappp:95	MSaappp	95	1960	-23039	-83	-85	1960	50.3	373	416	34	230524
MSaapppa:138	MSaapppa	138	1865	-23134	-95	-100	1865	43.6	344	398	28	133489
MSaapppp:138	MSaapppp	138	1764	-23235	-92	-104	1764	44.6	372	436	30	147890
MSap:30	MSap	30	1986	-23013	-512	-519	1986	34.0	296	391	56	840006
MSapa:48	MSapa	48	2038	-22961	-387	-398	2038	37.5	296	367	51	720568
MSapaa:71	MSapaa	71	1970	-23029	-350	-339	1970	39.7	287	399	43	483536
MSapaaa:95	MSapaaa	95	2343	-22656	-619	-406	2343	39.0	237	407	37	310506
MSapaaaa:126	MSapaaaa	126	2569	-22430	-713	-97	2569	33.6	216	425	31	201028
MSapaaap:126	MSapaaap	126	2019	-22980	-192	-148	2019	26.8	250	410	34	209511
MSapaap:95	MSapaap	95	2064	-22935	-153	-164	2064	39.8	284	355	37	258964
MSapaapa:127	MSapaapa	127	1910	-23090	-81	-78	1910	39.4	252	332	30	133319
MSapaapp:127	MSapaapp	127	1834	-23165	-123	-132	1834	36.2	276	363	32	149383
MSapap:71	MSapap	71	1972	-23027	-354	-358	1972	38.9	372	357	42	380434
MSapapa:96	MSapapa	96	2043	-22956	-132	-136	2043	45.4	325	335	37	221816
MSapapaa:125	MSapapaa	125	1831	-23168	-11	-23	1831	42.9	289	324	30	111249
MSapapap:125	MSapapap	125	1851	-23148	-48	-55	1851	47.7	325	366	33	127805
MSapapp:96	MSapapp	96	1940	-23059	-115	-122	1940	45.1	384	350	34	182155
MSapp:48	MSapp	48	2042	-22957	-368	-377	2042	46.3	361	401	50	606866
MSappa:71	MSappa	71	2012	-22987	-262	-262	2012	46.0	355	421	44	447791
MSappaa:95	MSappaa	95	1972	-23027	-195	-198	1972	34.3	329	420	38	341822
MSappaaa:125	MSappaaa	125	1985	-23014	-142	-83	1985	29.5	291	407	31	178178
MSappaap:125	MSappaap	125	1833	-23166	-58	-68	1833	29.5	332	420	34	186097
MSappap:95	MSappap	95	2070	-22929	-142	-149	2070	42.3	371	423	37	298467
MSappapa:128	MSappapa	128	1837	-23162	-75	-83	1837	38.3	333	440	30	148389
MSappapp:128	MSappapp	128	1874	-23125	-32	-40	1874	34.2	377	438	32	170143
MSappp:71	MSappp	71	2049	-22950	-298	-306	2049	43.9	427	397	42	368467
MSapppa:97	MSapppa	97	1998	-23001	-148	-157	1998	43.5	413	430	38	280455
MSapppaa:129	MSapppaa	129	1755	-23244	-123	-136	1755	40.0	397	425	34	168692
MSapppap:129	MSapppap	129	1803	-23196	-140	-152	1803	40.3	442	438	32	162340
MSapppp:97	MSapppp	97	1971	-23028	-109	-111	1971	39.6	417	357	32	180988
MSp:15	MSp	15	2000	-22999	-542	-542	2000	45.6	406	315	63	702109
MSpa:30	MSpa	30	1949	-23050	-570	-571	1949	49.4	334	311	57	623293
MSpaa:50	MSpaa	50	2053	-22946	-349	-355	2053	52.9	343	284	48	450263
MSpaaa:73	MSpaaa	73	2018	-22981	-384	-384	2018	55.0	318	312	44	330706
MSpaaaa:96	MSpaaaa	96	2133	-22866	-361	-270	2133	52.9	240	358	38	256429
MSpaaaaa:124	MSpaaaaa	124	2197	-22802	-561	-254	2197	43.1	171	398	30	177697
MSpaaaap:124	MSpaaaap	124	1989	-23010	-138	-57	1989	48.4	217	389	34	182338
MSpaaap:96	MSpaaap	96	2120	-22879	-449	-479	2120	57.1	318	339	39	227731
MSpaaapa:125	MSpaaapa	125	1869	-23130	-60	-47	1869	55.3	256	381	31	122666
MSpaaapp:125	MSpaaapp	125	1847	-23152	-97	-114	1847	55.6	304	358	34	144991
MSpaap:73	MSpaap	73	1997	-23002	-228	-238	1997	46.4	389	304	42	352427
MSpaapa:98	MSpaapa	98	1999	-23000	-212	-223	1999	54.9	348	305	38	226514
MSpaapaa:128	MSpaapaa	128	1801	-23198	-23	-17	1801	52.9	309	311	30	116923
MSpaapap:128	MSpaapap	128	1772	-23228	-99	-103	1772	53.8	354	341	31	122769
MSpaapp:98	MSpaapp	98	1944	-23055	-38	-38	1944	45.7	406	313	33	186527
MSpaappa:140	MSpaappa	140	2293	-22707	400	395	2293	47.0	376	316	30	124097
MSpaappp:140	MSpaappp	140	2201	-22799	439	426	2201	45.0	414	338	26	107536
MSpap:50	MSpap	50	2119	-22880	-422	-434	2119	51.6	426	348	50	506423
MSpapa:72	MSpapa	72	2197	-22802	-375	-396	2197	55.1	423	356	43	332865
MSpapaa:96	MSpapaa	96	2148	-22851	-296	-312	2148	56.2	373	371	38	220410
MSpapaaa:124	MSpapaaa	124	1885	-23114	-91	-109	1885	57.4	322	383	31	119662
MSpapaap:124	MSpapaap	124	1775	-23224	-112	-123	1775	54.6	366	389	35	158639
MSpapap:96	MSpapap	96	2056	-22943	-144	-152	2056	52.9	422	349	36	217210
MSpapapa:127	MSpapapa	127	1768	-23231	-78	-92	1768	55.3	384	362	29	106947
MSpapapp:127	MSpapapp	127	1877	-23123	2	-3	1877	52.1	420	368	30	112618
MSpapp:72	MSpapp	72	2031	-22968	-309	-331	2031	46.9	471	366	42	377540
MSpappa:98	MSpappa	98	2071	-22928	-142	-143	2071	51.2	439	403	40	317682
MSpappaa:128	MSpappaa	128	1743	-23256	-166	-173	1743	49.1	445	417	34	183489
MSpappap:128	MSpappap	128	1777	-23222	-123	-135	1777	50.2	393	407	32	147526
MSpappp:98	MSpappp	98	2022	-22977	-67	-70	2022	47.3	463	350	34	220199
MSpp:30	MSpp	30	1995	-23004	-556	-557	1995	49.4	451	302	56	620132
MSppa:50	MSppa	50	2071	-22928	-420	-424	2071	53.3	433	263	48	460896
MSppaa:73	MSppaa	73	2081	-22918	-307	-316	2081	55.2	389	272	43	331517
MSppaaa:97	MSppaaa	97	2136	-22863	-343	-283	2136	56.1	316	246	38	224445
MSppaaaa:125	MSppaaaa	125	1850	-23149	-76	-82	1850	57.5	290	236	30	114766
MSppaaap:125	MSppaaap	125	1946	-23053	-387	-315	1946	57.9	282	288	34	124477
MSppaap:97	MSppaap	97	2025	-22974	-239	-256	2025	56.4	375	262	37	208582
MSppaapa:127	MSppaapa	127	1806	-23193	-175	-201	1806	58.6	319	258	30	111405
MSppaapp:127	MSppaapp	127	1720	-23279	-187	-195	1720	57.2	353	292	32	121168
MSppap:73	MSppap	73	2016	-22983	-219	-226	2016	48.9	441	288	41	314746
MSppapa:100	MSppapa	100	2019	-22980	-371	-383	2019	57.3	404	305	37	204495
MSppapaa:130	MSppapaa	130	1866	-23133	-145	-164	1866	58.6	380	318	32	111384
MSppapap:130	MSppapap	130	1805	-23194	-111	-121	1805	52.3	422	314	33	137282
MSppapp:100	MSppapp	100	1901	-23098	-45	-54	1901	44.8	450	306	31	161753
MSppp:50	MSppp	50	2027	-22973	-353	-371	2027	46.3	493	335	49	580565
MSpppa:72	MSpppa	72	2048	-22951	-371	-381	2048	53.9	484	324	42	341318
MSpppaa:97	MSpppaa	97	2090	-22909	-416	-455	2090	57.5	456	342	39	241191
MSpppaaa:127	MSpppaaa	127	1817	-23182	-171	-181	1817	58.6	436	339	32	125467
MSpppaap:127	MSpppaap	127	1793	-23206	-56	-62	1793	54.0	454	376	33	158140
MSpppap:97	MSpppap	97	2105	-22894	-190	-212	2105	55.1	503	333	36	223023
MSpppapa:133	MSpppapa	133	1986	-23013	-281	-328	1986	59.0	467	363	30	103429
MSpppapp:133	MSpppapp	133	1832	-23168	-90	-89	1832	50.6	498	335	31	123288
MSpppp:72	MSpppp	72	2029	-22970	-283	-286	2029	42.1	516	289	43	372582
MSppppa:101	MSppppa	101	1925	-23074	-137	-140	1925	36.1	523	291	41	284091
MSppppp:101	MSppppp	101	1894	-23105	-124	-140	1894	46.8	490	310	33	178034
E:3	E	3	2089	-22910	-747	-752	2089	26.5	478	389	70	1129671
Ea:16	Ea	16	2051	-22948	-689	-690	2051	33.7	412	405	64	928919
Eal:32	Eal	32	2034	-22966	-647	-663	2034	39.5	376	389	54	687071
Eala:53	Eala	53	2058	-22941	-517	-529	2058	35.0	372	408	50	632992
Ealaa:75	Ealaa	75	2022	-22977	-332	-331	2022	33.2	340	409	43	377072
Ealaad:99	Ealaad	99	1932	-23067	-266	-282	1932	35.0	322	374	35	187250
Ealaada:132	Ealaada	132	1896	-23103	-55	-64	1896	32.7	296	342	27	90481
Ealaadp:132	Ealaadp	132	1820	-23179	-131	-136	1820	35.1	307	387	30	91050
Ealaav:99	Ealaav	99	1995	-23004	-152	-153	1995	31.4	279	311	37	197907
Ealaava:128	Ealaava	128	1754	-23245	-163	-172	1754	26.6	264	264	30	116519
Ealaavp:128	Ealaavp	128	1782	-23218	-411	-291	1782	28.9	283	308	30	99905
Ealap:75	Ealap	75	2154	-22845	-309	-316	2154	32.1	414	393	42	348011
Ealapa:101	Ealapa	101	2032	-22967	-229	-241	2032	39.5	361	375	36	170943
Ealapaa:132	Ealapaa	132	1946	-23053	-72	-73	1946	41.4	332	367	31	89379
Ealapap:132	Ealapap	132	1923	-23076	-67	-70	1923	36.3	369	398	29	93536
Ealapp:101	Ealapp	101	1951	-23048	-131	-141	1951	32.2	417	378	33	168196
Ealp:53	Ealp	53	2158	-22841	-452	-461	2158	41.1	461	411	48	531756
Ealpa:75	Ealpa	75	2093	-22907	-302	-307	2093	37.6	446	439	41	361075
Ealpaa:99	Ealpaa	99	2034	-22965	-170	-178	2034	32.1	376	433	37	272130
Ealpaaa:130	Ealpaaa	130	1892	-23107	39	28	1892	25.7	356	411	30	124166
Ealpaap:130	Ealpaap	130	1878	-23121	-54	-61	1878	26.8	392	434	33	147961
Ealpap:99	Ealpap	99	2098	-22901	-189	-192	2098	31.5	442	421	37	265269
Ealpapa:133	Ealpapa	133	1953	-23046	-14	-11	1953	29.2	424	426	31	121591
Ealpapp:133	Ealpapp	133	1731	-23269	-205	-212	1731	34.0	463	432	31	147088
Ealpp:75	Ealpp	75	2068	-22931	-232	-244	2068	41.8	520	410	41	346918
Ealppa:101	Ealppa	101	2076	-22923	-76	-78	2076	42.8	476	426	37	211499
Ealppaa:132	Ealppaa	132	1847	-23152	-68	-86	1847	41.2	473	427	32	124224
Ealppap:132	Ealppap	132	1891	-23109	-6	-14	1891	44.3	518	405	30	104765
Ealppp:101	Ealppp	101	1938	-23061	-83	-87	1938	40.9	525	411	33	183880
Ear:32	Ear	32	2119	-22880	-589	-598	2119	43.5	453	399	54	682791
Eara:52	Eara	52	2079	-22920	-476	-482	2079	31.4	489	415	48	640888
Earaa:76	Earaa	76	2069	-22930	-377	-393	2069	35.5	496	391	41	337655
Earaad:103	Earaad	103	2041	-22958	-110	-120	2041	40.8	436	390	32	142012
Earaada:139	Earaada	139	1584	-23415	-353	-322	1584	39.0	406	386	30	113539
Earaadp:139	Earaadp	139	2155	-22844	186	179	2155	41.5	456	372	28	79381
Earaav:103	Earaav	103	1985	-23014	-174	-187	1985	41.0	496	382	34	157738
Earaava:138	Earaava	138	2039	-22960	115	117	2039	41.0	480	388	27	89525
Earaavp:138	Earaavp	138	1740	-23259	-192	-194	1740	42.6	496	344	28	77175
Earap:76	Earap	76	2137	-22862	-325	-325	2137	35.0	566	349	42	330636
Earapa:104	Earapa	104	2057	-22942	-102	-113	2057	48.2	557	360	36	158300
Earapaa:136	Earapaa	136	1790	-23209	-137	-127	1790	54.8	541	343	30	63596
Earapap:136	Earapap	136	1891	-23108	-76	-69	1891	45.4	563	326	27	67114
Earapp:104	Earapp	104	1942	-23057	-88	-91	1942	45.1	598	325	32	149797
Earp:52	Earp	52	2217	-22782	-462	-470	2217	39.2	547	384	46	538760
Earpa:76	Earpa	76	2120	-22879	-254	-273	2120	48.9	519	369	39	229720
Earpaa:103	Earpaa	103	2022	-22977	-114	-119	2022	53.6	486	394	35	123162
Earpap:103	Earpap	103	1982	-23017	-127	-131	1982	48.1	527	384	34	134013
Earpp:76	Earpp	76	2167	-22832	-264	-276	2167	51.1	544	334	39	223139
Earppa:111	Earppa	111	1869	-23130	-186	-209	1869	45.6	513	332	31	94368
Earppp:111	Earppp	111	1952	-23047	-138	-159	1952	41.4	552	314	34	130409
Ep:16	Ep	16	2052	-22947	-660	-671	2052	25.3	516	374	61	785875
Epl:33	Epl	33	2083	-22916	-725	-732	2083	31.4	496	368	56	823254
Epla:52	Epla	52	2137	-22862	-529	-532	2137	26.5	541	375	48	643931
Eplaa:76	Eplaa	76	2164	-22835	-369	-393	2164	45.2	559	315	43	338454
Eplaaa:100	Eplaaa	100	2093	-22906	-387	-403	2093	55.5	541	307	35	145001
Eplaaaa:131	Eplaaaa	131	2251	-22748	-352	-389	2251	60.7	496	329	31	87280
Eplaaap:131	Eplaaap	131	1887	-23112	-142	-143	1887	56.4	530	306	32	96522
Eplaap:100	Eplaap	100	2072	-22927	-235	-243	2072	46.4	531	276	37	167701
Eplaapa:131	Eplaapa	131	1779	-23220	-143	-156	1779	53.3	457	268	28	70288
Eplaapp:131	Eplaapp	131	1811	-23189	-161	-161	1811	45.8	504	274	32	82943
Eplap:76	Eplap	76	2072	-22927	-286	-295	2072	42.3	611	295	41	371474
Eplapa:104	Eplapa	104	2032	-22967	-115	-122	2032	51.0	573	293	38	189927
Eplapaa:138	Eplapaa	138	2169	-22831	211	212	2169	54.3	535	288	30	82454
Eplapap:138	Eplapap	138	1823	-23176	-149	-153	1823	51.6	580	271	30	94419
Eplapp:104	Eplapp	104	2007	-22992	-33	-43	2007	46.8	610	277	31	194030
Eplp:52	Eplp	52	2216	-22783	-625	-634	2216	35.2	601	326	48	666956
Eplpa:75	Eplpa	75	2241	-22758	-499	-510	2241	54.3	545	268	43	278986
Eplpaa:100	Eplpaa	100	2034	-22965	-348	-362	2034	56.9	475	287	38	159521
Eplpaaa:132	Eplpaaa	132	1889	-23111	-250	-276	1889	59.2	425	294	33	92222
Eplpaap:132	Eplpaap	132	1791	-23208	-201	-213	1791	55.2	476	307	32	86039
Eplpap:100	Eplpap	100	2326	-22673	-298	-353	2326	57.0	520	247	38	165396
Eplpapa:136	Eplpapa	136	2079	-22920	-171	-218	2079	60.0	473	248	30	71040
Eplpapp:136	Eplpapp	136	1781	-23218	-225	-240	1781	56.0	518	253	29	67063
Eplpp:75	Eplpp	75	2072	-22927	-222	-229	2072	44.0	606	227	41	369462
Eplppa:107	Eplppa	107	1896	-23103	-151	-169	1896	37.9	552	173	36	214220
Eplppp:107	Eplppp	107	1970	-23029	-84	-92	1970	45.3	559	178	32	166100
Epr:33	Epr	33	2009	-22990	-672	-683	2009	37.4	569	347	54	873520
Epra:54	Epra	54	2141	-22858	-361	-385	2141	46.7	543	307	46	468553
Epraa:79	Epraa	79	2092	-22907	-120	-130	2092	51.7	468	261	38	216092
Epraaa:108	Epraaa	108	1968	-23031	-277	-293	1968	58.3	388	256	34	119176
Epraap:108	Epraap	108	1868	-23131	-149	-149	1868	52.1	428	279	32	113723
Eprap:79	Eprap	79	2154	-22845	-177	-187	2154	44.5	523	232	39	230707
Eprapa:106	Eprapa	106	2081	-22918	-291	-307	2081	58.6	437	234	34	117604
Eprapp:106	Eprapp	106	1897	-23102	-204	-214	1897	53.1	483	234	33	115371
Eprp:54	Eprp	54	2151	-22848	-394	-398	2151	43.6	581	255	46	512273
Eprpa:78	Eprpa	78	2049	-22950	-331	-348	2049	37.8	560	214	41	349273
Eprpaa:113	Eprpaa	113	1983	-23016	-47	-57	1983	49.0	507	217	34	143230
Eprpap:113	Eprpap	113	1911	-23088	-123	-137	1911	34.4	509	200	33	146796
Eprpp:78	Eprpp	78	2125	-22874	-195	-206	2125	47.9	553	206	39	299568
Eprppa:111	Eprppa	111	1907	-23092	-132	-139	1907	45.3	527	177	32	150609
Eprppp:111	Eprppp	111	1940	-23059	-221	-233	1940	55.7	522	214	35	152387
P2:1	P2	1	2044	-22955	-767	-767	2044	24.7	554	317	74	1221955
C:5	C	5	2237	-22763	-488	-488	2237	17.8	502	236	65	639100
Ca:18	Ca	18	2062	-22937	-396	-396	2062	18.8	407	247	62	462148
Caa:35	Caa	35	2058	-22941	-544	-547	2058	31.2	348	255	55	562210
Caaa:58	Caaa	58	2041	-22958	-477	-481	2041	31.1	348	270	48	407275
Caaaa:85	Caaaa	85	2033	-22966	-301	-307	2033	32.6	429	327	42	300017
Caaaaa:120	Caaaaa	120	1837	-23162	-102	-103	1837	26.7	530	410	35	206175
Caaaap:120	Caaaap	120	1810	-23189	-201	-210	1810	33.1	488	403	35	174939
Caaap:85	Caaap	85	2058	-22941	-378	-396	2058	26.2	500	347	40	287604
Caaapa:121	Caaapa	121	1874	-23125	-148	-155	1874	25.2	579	316	35	181682
Caaapp:121	Caaapp	121	1870	-23129	-101	-110	1870	24.1	561	383	35	213564
Caap:58	Caap	58	2112	-22887	-422	-430	2112	36.2	426	311	45	370885
Caapa:89	Caapa	89	1981	-23018	-275	-282	1981	35.8	517	342	36	216468
Caapp:89	Caapp	89	2048	-22951	-318	-324	2048	31.2	554	361	39	289615
Caappd:125	Caappd	125	1832	-23167	-86	-90	1832	34.6	621	343	34	173857
Caappv:125	Caappv	125	1883	-23116	-67	-68	1883	42.0	591	357	34	141780
Cap:35	Cap	35	2085	-22914	-363	-366	2085	21.7	426	308	54	439775
Capa:60	Capa	60	2118	-22881	-302	-308	2118	25.5	437	348	47	412902
Capaa:90	Capaa	90	2031	-22968	-254	-259	2031	31.7	512	404	40	370550
Capaaa:130	Capaaa	130	1892	-23107	-83	-88	1892	38.2	549	405	32	138435
Capaap:130	Capaap	130	1819	-23180	-205	-205	1819	32.4	593	387	33	185006
Capap:90	Capap	90	2067	-22932	-186	-191	2067	22.7	562	390	41	410310
Capapa:127	Capapa	127	1852	-23147	-185	-181	1852	22.7	607	372	33	216574
Capapp:127	Capapp	127	1810	-23189	-179	-179	1810	25.4	628	324	33	201489
Capp:60	Capp	60	2074	-22925	-481	-482	2074	24.0	512	314	47	387066
Cappa:91	Cappa	91	2003	-22996	-137	-146	2003	34.8	599	340	38	347803
Cappaa:139	Cappaa	139	2051	-22949	167	147	2051	35.0	597	276	34	149316
Cappap:139	Cappap	139	1795	-23204	-174	-178	1795	41.0	605	290	32	155236
Cappp:91	Cappp	91	2129	-22871	-275	-287	2129	21.8	586	327	41	325243
Capppa:128	Capppa	128	1843	-23156	-106	-107	1843	31.3	592	278	34	169205
Capppp:128	Capppp	128	1987	-23012	54	55	1987	38.7	639	298	32	172048
Cp:18	Cp	18	2136	-22863	-500	-501	2136	19.9	523	242	60	522460
Cpa:36	Cpa	36	2090	-22909	-339	-341	2090	17.6	464	237	55	421825
Cpaa:59	Cpaa	59	2075	-22924	-426	-428	2075	27.4	425	255	49	367241
Cpaaa:85	Cpaaa	85	1968	-23031	-296	-308	1968	23.6	474	307	41	252918
Cpaaaa:122	Cpaaaa	122	1761	-23238	-154	-157	1761	18.7	510	382	36	184912
Cpaaap:122	Cpaaap	122	1765	-23234	-196	-195	1765	21.6	539	332	36	169144
Cpaap:85	Cpaap	85	2197	-22802	-240	-245	2197	11.0	515	287	41	197072
Cpaapa:121	Cpaapa	121	1847	-23152	-158	-167	1847	9.1	528	341	37	151566
Cpaapp:121	Cpaapp	121	1817	-23182	-242	-245	1817	13.2	598	330	36	222489
Cpap:59	Cpap	59	2199	-22800	-221	-231	2199	9.4	449	238	47	240836
Cpapa:85	Cpapa	85	2077	-22922	-153	-158	2077	11.5	480	257	40	192673
Cpapaa:128	Cpapaa	128	1852	-23147	-49	-54	1852	23.9	470	340	30	89434
Cpapap:128	Cpapap	128	1794	-23205	-56	-59	1794	8.6	493	330	35	105911
Cpapp:85	Cpapp	85	1952	-23047	-192	-200	1952	18.2	454	316	41	244624
Cpappd:135	Cpappd	135	1961	-23039	20	11	1961	24.5	495	388	34	150127
Cpappv:135	Cpappv	135	1852	-23147	-138	-143	1852	29.1	444	385	32	129068
Cpp:36	Cpp	36	2149	-22850	-398	-401	2149	15.1	532	281	55	469044
Cppa:60	Cppa	60	2178	-22821	-312	-312	2178	12.6	559	336	47	330344
Cppaa:89	Cppaa	89	2198	-22801	-276	-295	2198	16.1	608	303	40	327421
Cppaaa:125	Cppaaa	125	1887	-23112	-150	-154	1887	24.3	614	242	33	181713
Cppaap:125	Cppaap	125	1800	-23199	-153	-163	1800	26.3	643	285	32	191059
Cppap:89	Cppap	89	1974	-23025	-261	-268	1974	29.6	626	306	39	344045
Cppapa:137	Cppapa	137	1714	-23285	-301	-295	1714	36.5	613	217	32	134976
Cppapp:137	Cppapp	137	1846	-23153	-172	-194	1846	32.0	640	261	32	179230
Cppp:60	Cppp	60	2249	-22750	-210	-222	2249	10.5	508	260	49	278487
Cpppa:89	Cpppa	89	2032	-22967	-253	-262	2032	13.6	513	235	42	221941
Cpppaa:129	Cpppaa	129	1764	-23236	-132	-137	1764	15.8	488	285	36	134471
Cpppap:129	Cpppap	129	1789	-23210	-175	-186	1789	10.5	532	285	34	118176
Cpppp:89	Cpppp	89	2061	-22938	-280	-292	2061	11.0	572	278	41	254227
Cppppa:126	Cppppa	126	1914	-23085	-167	-179	1914	8.8	568	273	34	126833
Cppppp:126	Cppppp	126	1808	-23191	-163	-165	1808	17.0	614	284	36	236424
P3:5	P3	5	2150	-22849	-662	-668	2150	22.9	589	339	61	838803
D:23	D	23	2083	-22916	-767	-769	2083	23.4	613	272	56	636834
Da:46	Da	46	2188	-22811	-530	-535	2188	18.7	614	282	52	337827
Daa:83	Daa	83	2153	-22846	-497	-514	2153	29.7	603	295	43	174946
Daaa:117	Daaa	117	1945	-23054	-130	-151	1945	47.0	537	210	30	33910
Daap:117	Daap	117	1878	-23121	-225	-235	1878	43.0	575	257	33	67501
Dap:83	Dap	83	2070	-22929	-407	-423	2070	37.6	620	283	41	165193
Dapa:121	Dapa	121	1763	-23236	-210	-209	1763	46.4	575	202	32	61470
Dapp:121	Dapp	121	1870	-23129	-130	-132	1870	39.2	605	216	33	74248
Dp:46	Dp	46	2093	-22906	-610	-624	2093	27.3	590	240	48	281142
Dpa:83	Dpa	83	2057	-22942	-354	-362	2057	29.2	536	255	42	143535
Dpaa:122	Dpaa	122	1848	-23151	-76	-79	1848	25.1	534	248	34	77820
Dpap:122	Dpap	122	1821	-23178	-131	-142	1821	37.7	553	232	35	83818
Dpp:83	Dpp	83	2132	-22867	-423	-431	2132	23.9	600	252	43	203262
Dppa:119	Dppa	119	1906	-23093	-113	-122	1906	35.9	550	226	32	60874
Dppp:119	Dppp	119	1848	-23151	-251	-261	1848	24.8	573	219	38	125980
P4:23	P4	23	2048	-22951	-610	-618	2048	28.4	608	319	53	578590
Z2:70	Z2	70	2012	-22987	-328	-343	2012	32.7	587	217	40	158574
Z3:70	Z3	70	1997	-23002	-349	-359	1997	22.5	558	208	41	151655
