# Supplementary material for: Quantitative Differences in Nuclear β-catenin and TCF Pattern Embryonic Cells in C. elegans
Source: PLoS Genet. 2015 Oct 21;11(10):e1005585. doi: 10.1371/journal.pgen.1005585 (PMC4619327; doi:10.1371/journal.pgen.1005585)
Supplement: S1 Data — For each cell analyzed, birth time is given in column 3 and the average nuclear reporter intensity over the lifetime of the cell (corrected for background) is given in column 7 (“blot”). For information on each embryo’s strain information and experimental conditions, refer to S2 Table. (ZIP) [file pgen.1005585.s005.zip › CAs/CA20120413_poptop_pop-1i_L1.csv]

cellTime	cell	time	none	global	local	blot	cross	z	x	y	size	gweight
ABa:1	ABa	1	1726	-23274	-257	-257	1726	39.0	168	258	66	761857
ABal:2	ABal	2	1693	-23306	-240	-239	1693	33.0	172	217	72	1051332
ABala:9	ABala	9	1714	-23285	-295	-282	1714	23.3	139	233	63	795270
ABalaa:22	ABalaa	22	1778	-23221	-220	-217	1778	16.2	133	245	57	975257
ABalaaa:41	ABalaaa	41	1800	-23199	-129	-130	1800	14.6	133	254	51	1293310
ABalaaaa:62	ABalaaaa	62	1912	-23087	-22	-23	1912	24.5	145	287	44	804910
ABalaaaal:94	ABalaaaal	94	2268	-22731	295	312	2268	30.3	177	313	37	455419
ABalaaaala:132	ABalaaaala	132	2134	-22865	286	312	2134	29.9	204	319	30	229868
ABalaaaalp:132	ABalaaaalp	132	1963	-23036	74	84	1963	24.8	204	294	30	205246
ABalaaaar:94	ABalaaaar	94	2187	-22812	213	234	2187	29.5	193	314	37	452239
ABalaaaarl:131	ABalaaaarl	131	2114	-22885	215	240	2114	29.0	166	301	30	250162
ABalaaaarr:131	ABalaaaarr	131	2113	-22887	283	320	2113	32.5	170	335	32	265295
ABalaaap:62	ABalaaap	62	1884	-23115	-48	-43	1884	34.3	179	297	42	583640
ABalaaapa:94	ABalaaapa	94	2235	-22764	225	240	2235	38.4	174	286	36	396889
ABalaaapal:133	ABalaaapal	133	2256	-22743	396	411	2256	41.6	189	292	30	186647
ABalaaapar:133	ABalaaapar	133	2040	-22959	139	209	2040	34.8	168	294	30	253580
ABalaaapp:94	ABalaaapp	94	2154	-22845	163	186	2154	45.8	176	270	36	347035
ABalaaappl:132	ABalaaappl	132	2122	-22877	260	272	2122	41.0	149	260	30	204483
ABalaaappr:132	ABalaaappr	132	2125	-22874	273	296	2125	45.1	183	251	29	153671
ABalaap:41	ABalaap	41	1791	-23208	-125	-125	1791	9.0	215	251	50	796603
ABalaapa:63	ABalaapa	63	1968	-23031	40	38	1968	23.3	191	279	42	609737
ABalaapaa:94	ABalaapaa	94	2217	-22782	227	243	2217	29.9	218	218	34	278836
ABalaapaaa:131	ABalaapaaa	131	2135	-22864	292	312	2135	27.8	208	207	29	141518
ABalaapaap:131	ABalaapaap	131	2148	-22851	292	304	2148	35.0	216	202	30	173380
ABalaapap:94	ABalaapap	94	2208	-22791	227	249	2208	36.9	219	281	35	305116
ABalaapapa:131	ABalaapapa	131	2189	-22810	358	381	2189	45.2	196	342	30	187265
ABalaapapp:131	ABalaapapp	131	2245	-22754	419	460	2245	46.1	215	305	29	153399
ABalaapp:63	ABalaapp	63	1903	-23096	-17	-18	1903	29.0	242	264	42	443279
ABalaappa:94	ABalaappa	94	2072	-22927	112	132	2072	37.1	228	311	35	310437
ABalaappaa:133	ABalaappaa	133	2182	-22818	345	396	2182	35.1	202	337	30	242266
ABalaappap:133	ABalaappap	133	1902	-23097	75	91	1902	41.8	233	333	30	152264
ABalaappp:94	ABalaappp	94	2135	-22864	177	192	2135	43.4	257	285	36	285947
ABalaapppa:129	ABalaapppa	129	2142	-22857	353	366	2142	44.0	226	275	29	140987
ABalaapppp:129	ABalaapppp	129	1815	-23184	8	22	1815	48.7	262	290	31	138541
ABalap:22	ABalap	22	1787	-23212	-265	-265	1787	34.8	170	252	58	822428
ABalapa:41	ABalapa	41	1874	-23125	-142	-141	1874	31.7	138	256	50	1212313
ABalapaa:62	ABalapaa	62	2158	-22841	190	190	2158	35.0	141	249	43	679899
ABalapaaa:96	ABalapaaa	96	2591	-22408	558	567	2591	32.4	192	248	34	328117
ABalapaaaa:133	ABalapaaaa	133	2594	-22405	685	725	2594	29.3	199	252	30	219621
ABalapaaap:133	ABalapaaap	133	2379	-22620	546	568	2379	36.0	205	255	33	241422
ABalapaap:96	ABalapaap	96	2463	-22536	392	422	2463	43.6	188	218	36	356480
ABalapaapa:131	ABalapaapa	131	2184	-22815	236	251	2184	37.8	179	206	32	227728
ABalapaapp:131	ABalapaapp	131	2488	-22511	576	631	2488	46.1	199	189	31	218402
ABalapap:62	ABalapap	62	2123	-22876	142	142	2123	46.5	189	247	43	514504
ABalapapa:93	ABalapapa	93	2523	-22476	501	511	2523	45.3	218	189	35	302625
ABalapapaa:133	ABalapapaa	133	2362	-22637	340	395	2362	42.0	212	173	29	194171
ABalapapap:133	ABalapapap	133	2193	-22806	284	326	2193	44.9	257	178	29	159122
ABalapapp:93	ABalapapp	93	2388	-22611	371	401	2388	48.0	267	191	35	284232
ABalapappa:132	ABalapappa	132	2216	-22783	351	387	2216	45.4	296	190	29	143905
ABalapappp:132	ABalapappp	132	2260	-22739	463	473	2260	47.2	331	199	30	145486
ABalapp:41	ABalapp	41	1794	-23206	-178	-179	1794	28.0	215	254	50	899456
ABalappa:62	ABalappa	62	2056	-22943	64	63	2056	35.7	206	236	42	491512
ABalappaa:92	ABalappaa	92	2492	-22507	446	465	2492	39.7	216	234	35	280487
ABalappaaa:128	ABalappaaa	128	2277	-22722	356	391	2277	41.5	212	233	30	167516
ABalappaap:128	ABalappaap	128	2155	-22844	360	369	2155	46.8	246	245	31	137979
ABalappap:92	ABalappap	92	2470	-22529	417	438	2470	42.3	257	214	36	279151
ABalappapa:126	ABalappapa	126	2348	-22651	459	485	2348	44.5	229	208	30	139196
ABalappapp:126	ABalappapp	126	2232	-22767	368	397	2232	47.9	269	208	30	138013
ABalappp:62	ABalappp	62	2009	-22990	52	53	2009	43.8	264	240	41	401053
ABalapppa:93	ABalapppa	93	2615	-22384	537	560	2615	50.8	267	223	35	265465
ABalapppaa:130	ABalapppaa	130	2558	-22441	626	629	2558	55.7	246	216	29	125442
ABalapppap:130	ABalapppap	130	2277	-22722	330	369	2277	53.3	300	219	33	152095
ABalapppp:93	ABalapppp	93	2439	-22560	403	426	2439	46.7	308	224	36	274428
ABalappppa:127	ABalappppa	127	2300	-22699	436	473	2300	48.5	300	247	31	140321
ABalappppp:127	ABalappppp	127	2297	-22702	371	440	2297	49.8	337	242	30	132778
ABalp:9	ABalp	9	1734	-23265	-213	-213	1734	24.7	233	156	62	606456
ABalpa:22	ABalpa	22	1798	-23201	-162	-162	1798	14.2	190	152	58	817954
ABalpaa:40	ABalpaa	40	1817	-23182	-110	-110	1817	16.3	162	170	51	1138674
ABalpaaa:61	ABalpaaa	61	2124	-22875	126	128	2124	19.6	120	219	42	764029
ABalpaaaa:90	ABalpaaaa	90	2781	-22218	707	736	2781	37.5	140	200	35	409790
ABalpaaaaa:126	ABalpaaaaa	126	2229	-22770	288	310	2229	31.6	162	198	28	168403
ABalpaaaap:126	ABalpaaaap	126	2311	-22688	334	382	2311	30.4	177	224	28	165071
ABalpaaap:90	ABalpaaap	90	3072	-21927	944	1001	3072	30.8	133	178	37	525903
ABalpaaapa:127	ABalpaaapa	127	2846	-22153	864	966	2846	26.3	130	167	32	370977
ABalpaaapp:127	ABalpaaapp	127	2556	-22443	429	497	2556	22.1	145	182	31	293623
ABalpaap:61	ABalpaap	61	2050	-22949	102	102	2050	18.2	186	228	44	627095
ABalpaapa:86	ABalpaapa	86	2782	-22217	584	610	2782	27.4	127	227	37	533656
ABalpaapaa:118	ABalpaapaa	118	2547	-22452	584	632	2547	35.0	112	200	34	354105
ABalpaapap:118	ABalpaapap	118	2521	-22478	504	600	2521	33.3	137	174	33	345596
ABalpaapp:86	ABalpaapp	86	2761	-22238	596	606	2761	20.9	184	219	37	425306
ABalpaappa:121	ABalpaappa	121	2531	-22468	490	547	2531	25.2	134	217	33	338225
ABalpaappp:121	ABalpaappp	121	2309	-22690	321	355	2309	22.2	168	217	31	245369
ABalpap:40	ABalpap	40	1838	-23161	-148	-148	1838	8.0	253	169	52	794483
ABalpapa:61	ABalpapa	61	2033	-22966	6	6	2033	7.5	175	186	47	796992
ABalpapaa:87	ABalpapaa	87	2789	-22210	590	608	2789	18.2	120	204	40	729873
ABalpapaaa:124	ABalpapaaa	124	2521	-22478	519	601	2521	21.9	109	208	34	445214
ABalpapaap:124	ABalpapaap	124	2564	-22435	604	627	2564	14.2	121	216	34	449471
ABalpapap:87	ABalpapap	87	2817	-22182	606	619	2817	10.9	155	196	39	603047
ABalpapapa:121	ABalpapapa	121	2722	-22277	736	768	2722	9.5	156	210	33	365190
ABalpapapp:121	ABalpapapp	121	2505	-22494	447	500	2505	7.2	193	195	34	376984
ABalpapp:61	ABalpapp	61	1988	-23011	16	15	1988	5.9	251	201	47	549202
ABalpappa:86	ABalpappa	86	2553	-22446	384	399	2553	7.3	191	232	40	524895
ABalpappaa:118	ABalpappaa	118	2647	-22352	623	646	2647	21.2	148	250	31	304037
ABalpappap:118	ABalpappap	118	2434	-22565	466	507	2434	11.1	185	240	33	331325
ABalpappp:86	ABalpappp	86	2454	-22545	296	311	2454	6.6	226	193	41	479087
ABalpapppa:119	ABalpapppa	119	2289	-22710	363	397	2289	6.3	212	226	34	295473
ABalpapppp:119	ABalpapppp	119	2151	-22848	294	317	2151	14.1	244	214	33	229657
ABalpp:22	ABalpp	22	1774	-23225	-199	-200	1774	30.3	269	129	56	761845
ABalppa:40	ABalppa	40	1782	-23217	-196	-196	1782	26.7	214	125	50	1137932
ABalppaa:62	ABalppaa	62	2222	-22777	263	264	2222	21.9	145	165	44	762099
ABalppaaa:90	ABalppaaa	90	3128	-21871	890	948	3128	23.8	154	157	36	496078
ABalppaaaa:128	ABalppaaaa	128	3193	-21806	1063	1143	3193	12.4	152	175	30	309931
ABalppaaap:128	ABalppaaap	128	3042	-21957	913	1025	3042	15.1	160	153	32	339744
ABalppaap:90	ABalppaap	90	3185	-21814	949	984	3185	16.9	180	140	38	552225
ABalppaapa:126	ABalppaapa	126	2972	-22027	833	898	2972	6.3	180	168	33	325590
ABalppaapp:126	ABalppaapp	126	2763	-22236	712	751	2763	11.0	202	142	34	331204
ABalppap:62	ABalppap	62	2179	-22820	167	165	2179	20.8	209	161	43	583839
ABalppapa:89	ABalppapa	89	3121	-21878	835	850	3121	15.8	200	184	35	371822
ABalppapaa:124	ABalppapaa	124	2788	-22211	661	706	2788	17.5	189	198	30	228081
ABalppapap:124	ABalppapap	124	2796	-22203	711	739	2796	15.0	219	189	30	226994
ABalppapp:89	ABalppapp	89	3147	-21852	896	905	3147	15.5	229	150	36	390544
ABalppappa:122	ABalppappa	122	2788	-22211	805	817	2788	6.1	231	163	34	280707
ABalppappp:122	ABalppappp	122	2856	-22143	828	860	2856	14.6	246	152	32	246297
ABalppp:40	ABalppp	40	1811	-23189	-161	-162	1811	14.5	324	140	50	804739
ABalpppa:61	ABalpppa	61	2122	-22877	98	101	2122	18.4	237	164	44	562867
ABalpppaa:89	ABalpppaa	89	3060	-21939	840	877	3060	27.4	185	157	35	421203
ABalpppaaa:128	ABalpppaaa	128	2839	-22160	682	800	2839	18.8	177	127	33	386548
ABalpppaap:128	ABalpppaap	128	2803	-22196	729	826	2803	24.6	190	117	31	300080
ABalpppap:89	ABalpppap	89	2644	-22355	424	444	2644	27.2	230	152	37	425921
ABalpppapa:122	ABalpppapa	122	2466	-22533	448	497	2466	17.5	220	127	32	304099
ABalpppapp:122	ABalpppapp	122	2414	-22585	454	481	2414	27.3	228	112	33	290066
ABalpppp:61	ABalpppp	61	2021	-22978	45	46	2021	14.7	307	165	45	484863
ABalppppa:87	ABalppppa	87	2649	-22350	505	516	2649	22.1	237	189	38	359673
ABalppppaa:122	ABalppppaa	122	2620	-22379	565	596	2620	22.7	199	171	33	283370
ABalppppap:122	ABalppppap	122	2347	-22652	382	418	2347	29.2	217	166	32	222036
ABalppppp:87	ABalppppp	87	2444	-22555	369	376	2444	17.0	287	177	39	368719
ABalpppppa:120	ABalpppppa	120	2273	-22726	323	352	2273	26.1	250	159	32	225390
ABalpppppp:120	ABalpppppp	120	2197	-22802	276	287	2197	25.0	288	159	33	232272
ABar:2	ABar	2	1746	-23253	-228	-228	1746	22.1	229	312	71	892588
ABara:9	ABara	9	1795	-23204	-135	-135	1795	15.8	243	317	62	495162
ABaraa:22	ABaraa	22	1842	-23157	-94	-94	1842	10.2	207	298	57	600276
ABaraaa:40	ABaraaa	40	1808	-23191	-105	-105	1808	15.6	193	331	50	941410
ABaraaaa:62	ABaraaaa	62	1952	-23047	45	48	1952	22.0	235	309	43	532227
ABaraaaaa:88	ABaraaaaa	88	2399	-22600	288	310	2399	22.8	167	262	38	484366
ABaraaaaaa:120	ABaraaaaaa	120	2314	-22685	369	416	2314	31.4	134	229	30	273227
ABaraaaaap:120	ABaraaaaap	120	2242	-22757	325	357	2242	31.2	158	259	31	269569
ABaraaaap:88	ABaraaaap	88	2476	-22523	437	445	2476	19.2	213	270	38	468255
ABaraaaapa:123	ABaraaaapa	123	2284	-22715	332	361	2284	22.8	175	270	30	275017
ABaraaaapp:123	ABaraaaapp	123	2215	-22784	357	361	2215	20.4	209	254	32	255306
ABaraaap:62	ABaraaap	62	2060	-22939	131	133	2060	21.0	177	339	42	708972
ABaraaapa:90	ABaraaapa	90	2567	-22432	527	544	2567	37.0	127	245	35	447766
ABaraaapaa:129	ABaraaapaa	129	2450	-22549	487	536	2450	39.5	140	196	30	234187
ABaraaapap:129	ABaraaapap	129	2503	-22496	604	647	2503	39.7	132	226	29	236222
ABaraaapp:90	ABaraaapp	90	2644	-22355	540	574	2644	28.9	124	276	36	500830
ABaraaappa:127	ABaraaappa	127	2486	-22513	586	628	2486	31.0	103	247	31	311376
ABaraaappp:127	ABaraaappp	127	2219	-22780	347	377	2219	35.4	119	272	30	257828
ABaraap:40	ABaraap	40	1877	-23122	-36	-37	1877	6.5	282	300	51	583292
ABaraapa:61	ABaraapa	61	2021	-22978	39	38	2021	9.8	234	333	45	619365
ABaraapaa:87	ABaraapaa	87	2587	-22412	456	478	2587	12.9	130	253	39	685773
ABaraapaaa:124	ABaraapaaa	124	2325	-22674	463	484	2325	8.3	138	262	35	479269
ABaraapaap:124	ABaraapaap	124	2279	-22720	392	418	2279	17.4	116	269	32	381206
ABaraapap:87	ABaraapap	87	2546	-22453	383	395	2546	10.6	164	287	38	539263
ABaraapapa:121	ABaraapapa	121	2297	-22702	341	367	2297	16.3	145	298	31	347831
ABaraapapp:121	ABaraapapp	121	2218	-22781	296	319	2218	10.0	164	310	34	385884
ABaraapp:61	ABaraapp	61	1936	-23063	-6	-5	1936	7.1	294	306	46	466702
ABaraappa:86	ABaraappa	86	2333	-22666	254	260	2333	5.8	218	282	39	466719
ABaraappaa:117	ABaraappaa	117	2392	-22608	409	465	2392	11.3	165	268	32	342831
ABaraappap:117	ABaraappap	117	2193	-22806	337	351	2193	6.2	205	274	33	299118
ABaraappp:86	ABaraappp	86	2192	-22807	168	182	2192	7.6	268	295	40	404647
ABaraapppa:117	ABaraapppa	117	2170	-22829	320	329	2170	10.3	236	256	32	258943
ABaraapppp:117	ABaraapppp	117	2082	-22917	242	252	2082	14.7	242	289	35	291073
ABarap:22	ABarap	22	1855	-23144	-192	-192	1855	17.6	273	358	57	552414
ABarapa:40	ABarapa	40	1907	-23092	-127	-127	1907	21.7	257	378	49	823401
ABarapaa:62	ABarapaa	62	2294	-22705	281	281	2294	22.1	226	374	41	573145
ABarapaaa:91	ABarapaaa	91	3031	-21968	939	957	3031	22.9	136	303	36	480380
ABarapaaaa:129	ABarapaaaa	129	2817	-22182	844	886	2817	25.1	106	275	29	272167
ABarapaaap:129	ABarapaaap	129	2799	-22200	848	902	2799	25.6	129	301	29	246734
ABarapaap:91	ABarapaap	91	2994	-22005	857	880	2994	18.2	173	334	37	482396
ABarapaapa:128	ABarapaapa	128	2746	-22253	782	815	2746	21.7	148	324	30	258898
ABarapaapp:128	ABarapaapp	128	2561	-22438	558	587	2561	20.8	177	350	30	225523
ABarapap:62	ABarapap	62	2094	-22905	129	128	2094	24.6	285	346	42	443595
ABarapapa:88	ABarapapa	88	2829	-22170	629	656	2829	11.4	200	319	37	460111
ABarapapaa:125	ABarapapaa	125	2971	-22028	949	964	2971	16.6	183	307	30	261464
ABarapapap:125	ABarapapap	125	2772	-22227	673	738	2772	10.2	212	315	30	240740
ABarapapp:88	ABarapapp	88	2732	-22267	555	594	2732	11.9	242	332	38	409952
ABarapappa:122	ABarapappa	122	2810	-22189	775	819	2810	12.0	200	346	31	289438
ABarapappp:122	ABarapappp	122	2630	-22369	632	693	2630	10.0	241	334	32	270468
ABarapp:40	ABarapp	40	1848	-23151	-132	-133	1848	11.2	344	340	51	580540
ABarappa:61	ABarappa	61	2225	-22774	24	18	2225	15.9	302	379	44	471264
ABarappaa:88	ABarappaa	88	2943	-22056	756	823	2943	19.7	219	362	37	449550
ABarappaaa:126	ABarappaaa	126	2786	-22213	749	837	2786	18.3	218	375	31	291147
ABarappaap:126	ABarappaap	126	2984	-22015	887	965	2984	13.5	243	367	32	296590
ABarappap:88	ABarappap	88	2853	-22146	612	664	2853	18.9	253	376	39	450662
ABarappapa:122	ABarappapa	122	2578	-22421	640	696	2578	11.0	275	360	34	294135
ABarappapp:122	ABarappapp	122	2685	-22314	651	694	2685	17.4	280	383	34	298757
ABarappp:61	ABarappp	61	2064	-22935	94	94	2064	14.6	357	344	45	433092
ABarapppa:87	ABarapppa	87	2858	-22141	650	675	2858	19.0	261	351	38	413828
ABarapppaa:123	ABarapppaa	123	2829	-22170	722	788	2829	20.0	213	337	31	264915
ABarapppap:123	ABarapppap	123	2799	-22200	752	829	2799	22.0	244	342	31	231915
ABarapppp:87	ABarapppp	87	2601	-22398	469	484	2601	20.3	307	358	39	375343
ABarappppa:120	ABarappppa	120	2811	-22188	738	810	2811	23.7	262	368	32	284770
ABarappppp:120	ABarappppp	120	2512	-22488	527	558	2512	26.0	304	377	33	246778
ABarp:9	ABarp	9	1798	-23201	-242	-244	1798	40.9	306	336	62	524321
ABarpa:22	ABarpa	22	1813	-23186	-178	-178	1813	42.3	241	330	57	601118
ABarpaa:41	ABarpaa	41	1834	-23165	-150	-150	1834	42.7	191	321	50	845351
ABarpaaa:61	ABarpaaa	61	2005	-22994	96	96	2005	40.4	187	344	43	590409
ABarpaaaa:91	ABarpaaaa	91	2613	-22386	610	627	2613	40.2	171	337	36	388165
ABarpaaaaa:126	ABarpaaaaa	126	2516	-22483	635	688	2516	37.6	142	307	29	207999
ABarpaaaap:126	ABarpaaaap	126	2478	-22522	597	623	2478	41.5	165	326	31	217716
ABarpaaap:91	ABarpaaap	91	2595	-22404	524	532	2595	50.1	198	308	37	335095
ABarpaaapa:128	ABarpaaapa	128	2556	-22443	716	729	2556	48.2	157	274	30	174615
ABarpaaapp:128	ABarpaaapp	128	2540	-22459	668	689	2540	52.1	191	275	29	142501
ABarpaap:61	ABarpaap	61	1975	-23024	-13	-14	1975	48.6	235	303	44	462048
ABarpaapa:87	ABarpaapa	87	2547	-22452	379	382	2547	51.6	204	257	39	341405
ABarpaapaa:121	ABarpaapaa	121	2686	-22313	859	869	2686	46.7	158	218	30	197511
ABarpaapap:121	ABarpaapap	121	2382	-22617	513	537	2382	51.8	204	215	33	192664
ABarpaapp:87	ABarpaapp	87	2534	-22465	335	349	2534	53.1	260	265	38	295477
ABarpaappa:121	ABarpaappa	121	2413	-22587	502	506	2413	53.8	220	249	30	151663
ABarpaappp:121	ABarpaappp	121	2377	-22622	422	468	2377	55.1	277	266	32	157575
ABarpap:41	ABarpap	41	1825	-23174	-108	-109	1825	36.0	268	309	49	684819
ABarpapa:61	ABarpapa	61	1951	-23048	21	20	1951	36.3	244	336	44	478994
ABarpapaa:87	ABarpapaa	87	2464	-22535	441	454	2464	36.5	212	341	36	351191
ABarpapaaa:124	ABarpapaaa	124	2334	-22665	528	548	2334	37.6	187	363	30	229407
ABarpapaap:124	ABarpapaap	124	2116	-22883	322	333	2116	44.2	230	359	32	193108
ABarpapap:87	ABarpapap	87	2475	-22524	425	441	2475	44.8	243	333	37	328627
ABarpapapa:124	ABarpapapa	124	2282	-22717	439	457	2282	49.5	180	312	30	169582
ABarpapapp:124	ABarpapapp	124	2248	-22751	376	409	2248	51.0	217	325	30	171034
ABarpapp:61	ABarpapp	61	1981	-23018	30	32	1981	42.1	300	318	43	423261
ABarpappa:88	ABarpappa	88	2548	-22451	456	477	2548	50.5	255	322	36	289285
ABarpappaa:126	ABarpappaa	126	2319	-22680	350	379	2319	53.4	240	307	30	154017
ABarpappap:126	ABarpappap	126	2318	-22681	437	458	2318	51.0	259	328	29	131840
ABarpappp:88	ABarpappp	88	2488	-22511	403	423	2488	50.2	304	324	36	274480
ABarpapppa:123	ABarpapppa	123	2469	-22530	544	568	2469	52.2	289	341	31	159937
ABarpapppp:123	ABarpapppp	123	2242	-22757	309	361	2242	52.5	314	318	32	150149
ABarpp:22	ABarpp	22	1792	-23207	-253	-253	1792	48.3	369	329	57	522074
ABarppa:41	ABarppa	41	1900	-23099	-173	-173	1900	51.4	286	315	50	661390
ABarppaa:61	ABarppaa	61	2281	-22718	193	197	2281	51.7	304	285	44	436293
ABarppaaa:93	ABarppaaa	93	3151	-21848	920	963	3151	54.1	330	226	36	267328
ABarppaaaa:134	ABarppaaaa	134	3257	-21742	1211	1250	3257	55.5	342	228	31	150744
ABarppaaap:134	ABarppaaap	134	3102	-21897	1223	1253	3102	52.0	377	218	30	130447
ABarppaap:93	ABarppaap	93	3065	-21935	801	847	3065	53.4	363	202	36	260707
ABarppaapa:130	ABarppaapa	130	2938	-22061	1060	1071	2938	51.3	346	163	31	161795
ABarppaapp:130	ABarppaapp	130	2867	-22132	921	967	2867	48.6	389	167	30	159922
ABarppap:61	ABarppap	61	2309	-22690	269	270	2309	49.0	359	253	44	438277
ABarppapa:92	ABarppapa	92	3050	-21949	816	860	3050	52.4	394	231	35	236814
ABarppapaa:129	ABarppapaa	129	3058	-21941	1003	1029	3058	55.0	389	186	31	142262
ABarppapap:129	ABarppapap	129	2875	-22124	952	989	2875	51.3	433	186	31	143522
ABarppapp:92	ABarppapp	92	3178	-21821	1098	1105	3178	50.7	441	202	37	304104
ABarppappa:132	ABarppappa	132	2847	-22152	957	998	2847	46.9	438	152	33	191925
ABarppappp:132	ABarppappp	132	2876	-22123	1005	1028	2876	48.6	483	186	30	159377
ABarppp:41	ABarppp	41	1888	-23111	-93	-93	1888	48.5	390	327	50	681046
ABarpppa:61	ABarpppa	61	2313	-22686	311	311	2313	47.4	359	318	42	401517
ABarpppaa:91	ABarpppaa	91	3231	-21768	1085	1102	3231	50.4	312	279	36	246956
ABarpppaaa:130	ABarpppaaa	130	3330	-21669	1259	1279	3330	55.8	301	284	29	118656
ABarpppaap:130	ABarpppaap	130	2878	-22121	830	873	2878	53.9	340	284	31	122506
ABarpppap:91	ABarpppap	91	3261	-21738	1130	1139	3261	51.1	366	280	36	251169
ABarpppapa:129	ABarpppapa	129	3078	-21921	1117	1130	3078	54.7	376	287	33	133558
ABarpppapp:129	ABarpppapp	129	3317	-21682	1282	1360	3317	54.1	398	248	30	126588
ABarpppp:61	ABarpppp	61	2242	-22757	241	240	2242	44.9	428	282	44	429379
ABarppppa:91	ABarppppa	91	3150	-21849	1005	1032	3150	50.0	417	274	38	275452
ABarppppaa:128	ABarppppaa	128	3032	-21967	1005	1082	3032	54.0	425	241	32	139748
ABarppppap:128	ABarppppap	128	2898	-22101	901	944	2898	51.1	468	220	32	148684
ABarppppp:91	ABarppppp	91	2982	-22017	859	860	2982	49.4	477	262	38	299637
ABarpppppa:128	ABarpppppa	128	3001	-21999	1077	1082	3001	52.9	482	256	30	137721
ABarpppppp:128	ABarpppppp	128	3060	-21939	1185	1190	3060	51.9	528	285	32	160525
ABp:1	ABp	1	1830	-23170	-582	-582	1830	29.0	346	392	66	815723
ABpl:2	ABpl	2	1719	-23280	-266	-266	1719	41.1	350	257	73	915207
ABpla:9	ABpla	9	1802	-23197	-196	-196	1802	46.0	242	226	62	466710
ABplaa:22	ABplaa	22	1790	-23209	-220	-220	1790	47.4	211	197	57	560541
ABplaaa:41	ABplaaa	41	1796	-23203	-169	-170	1796	44.7	158	213	51	937428
ABplaaaa:61	ABplaaaa	61	1994	-23005	63	67	1994	37.9	140	192	44	697977
ABplaaaaa:90	ABplaaaaa	90	2561	-22438	451	484	2561	37.2	178	152	38	511535
ABplaaaaaa:124	ABplaaaaaa	124	2422	-22577	403	483	2422	26.6	166	144	31	331579
ABplaaaaap:124	ABplaaaaap	124	2477	-22522	481	557	2477	32.2	179	146	33	347425
ABplaaaap:90	ABplaaaap	90	2432	-22567	313	355	2432	43.2	215	148	37	418799
ABplaaaapa:122	ABplaaaapa	122	2481	-22518	512	551	2481	38.2	196	155	30	249016
ABplaaaapp:122	ABplaaaapp	122	2339	-22660	398	457	2339	40.5	226	134	34	318962
ABplaaap:61	ABplaaap	61	1951	-23048	-11	-14	1951	47.0	199	184	43	510819
ABplaaapa:89	ABplaaapa	89	2561	-22438	453	476	2561	47.2	249	141	37	390520
ABplaaapaa:124	ABplaaapaa	124	2490	-22509	570	637	2490	47.5	228	136	33	283972
ABplaaapap:124	ABplaaapap	124	2539	-22460	545	623	2539	44.5	259	138	31	228921
ABplaaapp:89	ABplaaapp	89	2422	-22577	317	334	2422	46.1	295	134	37	381597
ABplaaappa:122	ABplaaappa	122	2401	-22598	468	529	2401	46.1	284	121	32	258410
ABplaaappp:122	ABplaaappp	122	2360	-22639	427	465	2360	43.3	321	119	32	248293
ABplaap:41	ABplaap	41	1819	-23180	-130	-130	1819	38.9	229	177	50	873007
ABplaapa:61	ABplaapa	61	2010	-22989	32	33	2010	36.0	181	151	44	632350
ABplaapaa:88	ABplaapaa	88	2676	-22323	541	556	2676	33.2	211	122	37	442686
ABplaapaaa:122	ABplaapaaa	122	2337	-22662	382	404	2337	34.3	199	112	31	268538
ABplaapaap:122	ABplaapaap	122	2518	-22481	587	624	2518	36.5	241	98	33	296308
ABplaapap:88	ABplaapap	88	2610	-22389	479	491	2610	35.9	257	116	37	416919
ABplaapapa:121	ABplaapapa	121	2313	-22686	360	379	2313	32.0	261	118	30	215549
ABplaapapp:121	ABplaapapp	121	2192	-22807	256	273	2192	37.0	291	112	32	251038
ABplaapp:61	ABplaapp	61	1961	-23038	0	0	1961	43.6	249	156	44	500909
ABplaappa:87	ABplaappa	87	2410	-22589	338	355	2410	37.5	279	151	37	341185
ABplaappaa:120	ABplaappaa	120	2330	-22669	436	436	2330	35.4	252	166	31	200728
ABplaappap:120	ABplaappap	120	2271	-22728	410	419	2271	37.7	293	159	30	184614
ABplaappp:87	ABplaappp	87	2375	-22624	310	324	2375	39.8	327	128	38	390025
ABplaapppa:120	ABplaapppa	120	2263	-22736	307	329	2263	36.6	326	138	32	247576
ABplaapppp:120	ABplaapppp	120	2222	-22777	276	304	2222	36.3	362	132	32	234022
ABplap:22	ABplap	22	1788	-23211	-176	-176	1788	48.5	321	221	57	494483
ABplapa:40	ABplapa	40	1843	-23156	-188	-188	1843	52.0	239	233	50	655089
ABplapaa:61	ABplapaa	61	2036	-22963	-35	-37	2036	52.9	253	204	42	390741
ABplapaaa:93	ABplapaaa	93	2475	-22524	416	423	2475	51.0	326	166	36	277909
ABplapaaaa:126	ABplapaaaa	126	2385	-22614	483	509	2385	46.4	298	157	29	160411
ABplapaaap:126	ABplapaaap	126	2429	-22570	540	551	2429	44.8	339	160	30	159271
ABplapaap:93	ABplapaap	93	2480	-22519	424	447	2480	48.2	367	138	36	328035
ABplapaapa:128	ABplapaapa	128	2487	-22512	597	639	2487	46.8	349	124	30	188546
ABplapaapp:128	ABplapaapp	128	2425	-22574	542	576	2425	42.7	385	124	30	190202
ABplapap:61	ABplapap	61	1900	-23099	-35	-31	1900	50.1	311	207	43	429177
ABplapapa:90	ABplapapa	90	2314	-22685	330	341	2314	46.9	382	172	36	293643
ABplapapaa:125	ABplapapaa	125	2354	-22645	493	533	2354	42.2	390	161	30	156616
ABplapapap:125	ABplapapap	125	2243	-22756	351	402	2243	42.6	427	138	32	214972
ABplapapp:90	ABplapapp	90	2301	-22698	286	302	2301	44.0	433	147	38	387247
ABplapappa:126	ABplapappa	126	2412	-22588	518	554	2412	35.7	448	121	31	236119
ABplapappp:126	ABplapappp	126	2198	-22801	364	391	2198	32.2	497	145	34	265212
ABplapp:40	ABplapp	40	1765	-23234	-132	-134	1765	46.4	316	200	50	700001
ABplappa:61	ABplappa	61	2001	-22998	69	71	2001	46.6	309	150	42	457930
ABplappaa:90	ABplappaa	90	2545	-22454	492	518	2545	40.0	381	128	37	382308
ABplappaaa:126	ABplappaaa	126	2418	-22581	482	508	2418	33.5	384	108	30	211275
ABplappaap:126	ABplappaap	126	2407	-22592	449	509	2407	34.2	416	130	32	236613
ABplappap:90	ABplappap	90	2566	-22433	468	503	2566	34.9	420	126	38	439154
ABplappapa:125	ABplappapa	125	2360	-22639	406	443	2360	27.7	415	120	32	248651
ABplappapp:125	ABplappapp	125	2395	-22604	484	534	2395	28.3	454	133	33	255479
ABplappp:61	ABplappp	61	1960	-23039	21	22	1960	47.5	378	175	45	503251
ABplapppa:89	ABplapppa	89	2508	-22491	442	453	2508	37.0	463	141	39	433635
ABplapppaa:125	ABplapppaa	125	2329	-22670	426	475	2329	25.9	486	144	33	249170
ABplapppap:125	ABplapppap	125	2366	-22633	428	465	2366	24.0	531	157	33	272296
ABplapppp:89	ABplapppp	89	2459	-22540	430	438	2459	34.3	514	159	38	418165
ABplappppa:126	ABplappppa	126	2407	-22593	528	568	2407	30.0	541	162	33	261765
ABplappppp:126	ABplappppp	126	2452	-22547	576	605	2452	25.1	575	175	32	259202
ABplp:9	ABplp	9	1764	-23236	-196	-197	1764	40.0	377	168	62	486428
ABplpa:22	ABplpa	22	1792	-23207	-199	-199	1792	34.3	355	129	56	669956
ABplpaa:40	ABplpaa	40	1802	-23197	-151	-152	1802	38.3	282	117	49	927333
ABplpaaa:61	ABplpaaa	61	1974	-23025	0	0	1974	27.0	213	111	43	701254
ABplpaaaa:88	ABplpaaaa	88	2456	-22543	347	371	2456	20.5	244	115	38	515691
ABplpaaaaa:124	ABplpaaaaa	124	2442	-22557	507	585	2442	19.5	250	107	33	329826
ABplpaaaap:124	ABplpaaaap	124	2369	-22630	416	487	2369	23.6	273	107	34	344798
ABplpaaap:88	ABplpaaap	88	2442	-22557	354	370	2442	26.3	283	103	37	462200
ABplpaaapa:124	ABplpaaapa	124	2543	-22456	583	640	2543	28.0	298	95	32	264609
ABplpaaapp:124	ABplpaaapp	124	2425	-22575	497	531	2425	32.1	324	100	32	251426
ABplpaap:61	ABplpaap	61	1963	-23037	-15	-15	1963	35.4	276	129	43	597077
ABplpaapa:88	ABplpaapa	88	2447	-22552	368	375	2447	27.1	306	143	36	352170
ABplpaapaa:124	ABplpaapaa	124	2408	-22591	409	458	2408	28.7	306	136	30	216862
ABplpaapap:124	ABplpaapap	124	2378	-22621	413	460	2378	27.6	339	149	30	199195
ABplpaapp:88	ABplpaapp	88	2390	-22609	317	329	2390	24.1	354	148	36	360116
ABplpaappa:128	ABplpaappa	128	2311	-22688	366	407	2311	21.9	342	150	30	220863
ABplpaappp:128	ABplpaappp	128	2193	-22806	220	266	2193	23.2	380	149	30	197296
ABplpap:40	ABplpap	40	1830	-23169	-146	-147	1830	28.4	364	121	50	1055413
ABplpapa:62	ABplpapa	62	2043	-22956	34	33	2043	22.2	276	110	44	712659
ABplpapaa:87	ABplpapaa	87	2580	-22419	461	472	2580	14.0	280	133	38	455518
ABplpapaaa:123	ABplpapaaa	123	2488	-22511	530	575	2488	17.7	270	171	31	230680
ABplpapaap:123	ABplpapaap	123	2445	-22554	443	488	2445	15.7	306	167	31	207280
ABplpapap:87	ABplpapap	87	2575	-22424	456	468	2575	14.5	331	126	39	467135
ABplpapapa:126	ABplpapapa	126	2552	-22447	579	646	2552	13.2	310	132	34	316861
ABplpapapp:126	ABplpapapp	126	2600	-22399	636	688	2600	9.7	343	148	34	291982
ABplpapp:62	ABplpapp	62	2022	-22977	27	26	2022	22.2	342	124	45	694011
ABplpappa:88	ABplpappa	88	2393	-22606	294	313	2393	10.8	337	161	40	441984
ABplpappaa:123	ABplpappaa	123	2205	-22794	365	385	2205	11.1	287	194	35	273623
ABplpappap:123	ABplpappap	123	2147	-22852	283	327	2147	11.4	338	182	33	228644
ABplpappp:88	ABplpappp	88	2423	-22576	374	376	2423	11.9	395	157	40	423810
ABplpapppa:123	ABplpapppa	123	2201	-22798	409	417	2201	7.6	376	175	33	225941
ABplpapppp:123	ABplpapppp	123	2123	-22876	293	299	2123	11.6	414	162	35	286534
ABplpp:22	ABplpp	22	1765	-23235	-222	-222	1765	37.8	453	158	55	623823
ABplppa:40	ABplppa	40	1821	-23178	-115	-117	1821	45.5	376	139	48	718218
ABplppaa:63	ABplppaa	63	2048	-22951	103	104	2048	39.7	329	109	42	562465
ABplppaaa:90	ABplppaaa	90	2478	-22521	446	461	2478	29.9	346	103	36	398167
ABplppaaaa:128	ABplppaaaa	128	2163	-22836	187	258	2163	23.7	341	107	32	255781
ABplppaaap:128	ABplppaaap	128	2367	-22632	377	442	2367	24.4	372	115	31	277549
ABplppaap:90	ABplppaap	90	2614	-22385	530	559	2614	24.8	379	115	35	382121
ABplppaapa:131	ABplppaapa	131	2530	-22469	567	631	2530	15.7	359	124	33	289831
ABplppaapp:131	ABplppaapp	131	2629	-22370	613	673	2629	17.7	393	128	31	252264
ABplppap:63	ABplppap	63	2057	-22942	105	107	2057	40.2	412	137	43	558838
ABplppapa:90	ABplppapa	90	2336	-22663	242	302	2336	26.8	436	149	37	409879
ABplppapaa:129	ABplppapaa	129	2177	-22822	204	262	2177	21.4	410	154	30	184536
ABplppapap:129	ABplppapap	129	2427	-22572	467	527	2427	21.2	450	155	30	219588
ABplppapp:90	ABplppapp	90	2415	-22584	333	371	2415	22.2	471	167	36	349942
ABplppappa:129	ABplppappa	129	2195	-22804	326	361	2195	15.7	458	174	31	194699
ABplppappp:129	ABplppappp	129	2445	-22554	432	523	2445	16.4	498	171	30	206132
ABplppp:40	ABplppp	40	1789	-23210	-154	-156	1789	30.2	449	131	48	931068
ABplpppa:62	ABplpppa	62	2113	-22886	141	140	2113	31.0	377	118	42	576100
ABplpppaa:90	ABplpppaa	90	2794	-22205	658	686	2794	22.6	418	123	38	438239
ABplpppaaa:125	ABplpppaaa	125	2762	-22237	785	817	2762	18.6	430	126	32	217899
ABplpppaap:125	ABplpppaap	125	2980	-22019	993	1026	2980	16.5	486	138	30	215591
ABplpppap:90	ABplpppap	90	3007	-21992	849	868	3007	22.0	471	136	38	469462
ABplpppapa:126	ABplpppapa	126	2605	-22394	618	640	2605	14.8	531	164	33	268580
ABplpppapp:126	ABplpppapp	126	3179	-21820	1230	1244	3179	17.0	579	184	31	273004
ABplpppp:62	ABplpppp	62	2117	-22882	165	164	2117	25.3	427	127	43	567805
ABplppppa:88	ABplppppa	88	2724	-22275	594	620	2724	14.2	469	151	39	451467
ABplppppaa:120	ABplppppaa	120	2546	-22453	600	633	2546	9.6	478	166	36	294243
ABplppppap:120	ABplppppap	120	2625	-22374	651	694	2625	9.3	518	187	33	235475
ABplppppp:88	ABplppppp	88	2743	-22256	645	644	2743	17.7	523	155	38	409243
ABplpppppa:123	ABplpppppa	123	2586	-22413	591	658	2586	10.6	559	198	34	248433
ABplpppppp:123	ABplpppppp	123	2806	-22193	954	981	2806	11.3	586	224	30	221482
ABpr:2	ABpr	2	1781	-23218	-184	-184	1781	16.1	428	323	74	772538
ABpra:9	ABpra	9	1830	-23170	-320	-321	1830	23.6	395	383	63	531508
ABpraa:22	ABpraa	22	1846	-23153	-473	-473	1846	30.7	346	395	58	698427
ABpraaa:40	ABpraaa	40	1823	-23176	-229	-229	1823	39.8	292	388	50	850916
ABpraaaa:61	ABpraaaa	61	1906	-23093	-101	-101	1906	36.1	271	391	44	641611
ABpraaaaa:90	ABpraaaaa	90	2087	-22912	76	90	2087	31.9	236	368	36	421063
ABpraaaaaa:126	ABpraaaaaa	126	2116	-22883	246	275	2116	26.8	210	368	32	337098
ABpraaaaap:126	ABpraaaaap	126	2216	-22783	355	370	2216	32.7	230	366	30	272373
ABpraaaap:90	ABpraaaap	90	2128	-22871	92	92	2128	43.1	274	377	38	426471
ABpraaaapa:122	ABpraaaapa	122	1992	-23007	193	201	1992	37.2	238	392	31	265784
ABpraaaapp:122	ABpraaaapp	122	2022	-22977	185	210	2022	42.6	265	384	33	272020
ABpraaap:61	ABpraaap	61	1913	-23086	-36	-35	1913	42.2	328	361	43	508347
ABpraaapa:90	ABpraaapa	90	2109	-22890	74	80	2109	33.5	288	356	35	333760
ABpraaapaa:125	ABpraaapaa	125	2107	-22892	175	218	2107	30.7	266	365	30	239676
ABpraaapap:125	ABpraaapap	125	1933	-23066	117	123	1933	37.1	283	361	30	204450
ABpraaapp:90	ABpraaapp	90	2126	-22873	98	105	2126	43.5	330	367	38	389615
ABpraaappa:122	ABpraaappa	122	2040	-22959	191	216	2040	45.2	283	355	32	224801
ABpraaappp:122	ABpraaappp	122	1980	-23019	170	176	1980	45.9	320	368	32	204905
ABpraap:40	ABpraap	40	1914	-23085	-188	-190	1914	25.8	364	386	52	868136
ABpraapa:60	ABpraapa	60	2006	-22993	-387	-395	2006	32.0	338	410	45	645378
ABpraapaa:88	ABpraapaa	88	2221	-22778	54	56	2221	32.2	273	401	37	428775
ABpraapaaa:121	ABpraapaaa	121	2060	-22939	164	190	2060	27.0	248	399	33	287889
ABpraapaap:121	ABpraapaap	121	2130	-22869	268	263	2130	33.6	277	407	32	251273
ABpraapap:88	ABpraapap	88	2111	-22888	-26	-29	2111	37.7	320	404	38	428470
ABpraapapa:120	ABpraapapa	120	1995	-23004	117	125	1995	40.1	299	401	32	234475
ABpraapapp:120	ABpraapapp	120	1937	-23062	69	82	1937	42.5	336	405	32	225655
ABpraapp:60	ABpraapp	60	1838	-23161	-118	-118	1838	26.6	395	374	45	596617
ABpraappa:87	ABpraappa	87	2097	-22902	24	25	2097	29.9	336	379	37	400654
ABpraappaa:123	ABpraappaa	123	2163	-22836	326	331	2163	34.1	319	376	30	218527
ABpraappap:123	ABpraappap	123	2096	-22903	227	241	2096	38.3	354	371	33	232770
ABpraappp:87	ABpraappp	87	2049	-22950	56	67	2049	39.4	384	373	39	435852
ABpraapppa:122	ABpraapppa	122	2000	-22999	219	231	2000	43.4	385	357	32	207506
ABpraapppp:122	ABpraapppp	122	2029	-22970	217	238	2029	43.4	429	349	32	202314
ABprap:22	ABprap	22	1785	-23214	-182	-182	1785	36.5	457	382	57	662726
ABprapa:40	ABprapa	40	1799	-23200	-166	-166	1799	43.0	392	396	49	764291
ABprapaa:62	ABprapaa	62	1860	-23139	-55	-55	1860	46.0	370	388	44	505935
ABprapaaa:91	ABprapaaa	91	2193	-22806	178	188	2193	50.8	350	362	37	298227
ABprapaaaa:125	ABprapaaaa	125	2083	-22916	185	231	2083	51.6	339	356	33	172032
ABprapaaap:125	ABprapaaap	125	2129	-22870	286	323	2129	51.8	367	377	33	177305
ABprapaap:91	ABprapaap	91	2160	-22839	144	152	2160	49.7	393	366	36	277810
ABprapaapa:123	ABprapaapa	123	2218	-22781	371	408	2218	47.9	365	399	30	168679
ABprapaapp:123	ABprapaapp	123	2037	-22962	206	215	2037	48.2	408	390	32	164443
ABprapap:62	ABprapap	62	1868	-23131	-102	-102	1868	49.0	416	341	43	425548
ABprapapa:90	ABprapapa	90	2143	-22856	27	39	2143	53.3	389	321	35	237596
ABprapapaa:125	ABprapapaa	125	2045	-22954	270	275	2045	51.9	372	331	29	127114
ABprapapap:125	ABprapapap	125	2133	-22866	313	334	2133	50.8	413	333	31	142178
ABprapapp:90	ABprapapp	90	2022	-22977	-48	-51	2022	52.6	432	343	37	276902
ABprapappa:124	ABprapappa	124	1997	-23002	162	183	1997	53.1	425	363	31	153214
ABprapappp:124	ABprapappp	124	1916	-23083	103	121	1916	50.1	456	364	32	165485
ABprapp:40	ABprapp	40	1784	-23215	-156	-157	1784	42.0	478	365	50	772645
ABprappa:61	ABprappa	61	1873	-23126	-49	-51	1873	44.4	454	392	43	505289
ABprappaa:91	ABprappaa	91	2236	-22763	233	240	2236	42.4	433	381	35	291613
ABprappaaa:125	ABprappaaa	125	2290	-22709	342	371	2290	40.8	440	380	30	183740
ABprappaap:125	ABprappaap	125	2061	-22938	255	261	2061	40.8	483	362	30	169322
ABprappap:91	ABprappap	91	2234	-22765	211	216	2234	45.1	472	391	37	327912
ABprappapa:123	ABprappapa	123	2006	-22993	165	189	2006	43.9	460	407	34	215735
ABprappapp:123	ABprappapp	123	2118	-22881	342	359	2118	45.1	493	391	30	171625
ABprappp:61	ABprappp	61	1870	-23129	-61	-65	1870	45.6	483	341	43	459009
ABprapppa:89	ABprapppa	89	2154	-22845	153	158	2154	48.8	467	351	36	276817
ABprapppaa:122	ABprapppaa	122	2041	-22958	259	275	2041	49.6	488	358	30	148506
ABprapppap:122	ABprapppap	122	2233	-22766	421	430	2233	45.2	522	369	31	172284
ABprapppp:89	ABprapppp	89	2287	-22712	246	250	2287	45.5	519	355	37	328396
ABprappppa:120	ABprappppa	120	2019	-22980	204	225	2019	41.8	548	357	33	201281
ABprappppp:120	ABprappppp	120	2169	-22830	313	329	2169	36.9	588	338	31	205245
ABprp:9	ABprp	9	1824	-23175	-164	-166	1824	14.6	497	309	62	430803
ABprpa:22	ABprpa	22	1828	-23171	-148	-149	1828	13.0	455	356	56	493184
ABprpaa:40	ABprpaa	40	1822	-23177	-171	-172	1822	25.2	443	406	50	898453
ABprpaaa:62	ABprpaaa	62	1989	-23010	4	2	1989	34.4	414	419	42	583194
ABprpaaaa:89	ABprpaaaa	89	2397	-22602	-85	-114	2397	30.4	352	419	36	369712
ABprpaaaaa:124	ABprpaaaaa	124	2201	-22798	102	115	2201	27.7	305	416	31	226149
ABprpaaaap:124	ABprpaaaap	124	2045	-22954	93	105	2045	31.0	339	415	32	275034
ABprpaaap:89	ABprpaaap	89	2386	-22613	188	200	2386	31.5	400	418	36	418882
ABprpaaapa:124	ABprpaaapa	124	2162	-22837	230	226	2162	38.4	364	424	31	265514
ABprpaaapp:124	ABprpaaapp	124	2108	-22891	163	162	2108	33.2	388	427	31	260119
ABprpaap:62	ABprpaap	62	1900	-23099	-40	-39	1900	33.1	453	367	41	484431
ABprpaapa:89	ABprpaapa	89	2288	-22711	248	264	2288	34.4	405	376	35	347984
ABprpaapaa:126	ABprpaapaa	126	2240	-22759	341	350	2240	31.8	373	394	30	215394
ABprpaapap:126	ABprpaapap	126	2192	-22807	255	319	2192	35.3	404	383	31	242489
ABprpaapp:89	ABprpaapp	89	2396	-22603	329	348	2396	37.1	438	403	37	422402
ABprpaappa:125	ABprpaappa	125	2439	-22560	523	548	2439	42.0	401	419	31	243566
ABprpaappp:125	ABprpaappp	125	2465	-22534	553	594	2465	37.1	425	417	31	234043
ABprpap:40	ABprpap	40	1810	-23189	-123	-124	1810	14.9	501	360	50	855331
ABprpapa:61	ABprpapa	61	1930	-23069	-77	-80	1930	20.1	448	399	44	613731
ABprpapaa:87	ABprpapaa	87	2392	-22607	176	198	2392	18.6	349	381	38	352873
ABprpapaaa:123	ABprpapaaa	123	2253	-22746	375	385	2253	19.6	326	365	30	192933
ABprpapaap:123	ABprpapaap	123	2052	-22947	160	190	2052	20.6	362	374	31	211681
ABprpapap:87	ABprpapap	87	2435	-22564	201	204	2435	21.9	386	395	38	395628
ABprpapapa:122	ABprpapapa	122	2269	-22730	243	259	2269	23.5	346	406	31	214094
ABprpapapp:122	ABprpapapp	122	2355	-22644	361	374	2355	24.2	384	408	31	220023
ABprpapp:61	ABprpapp	61	1881	-23118	-53	-55	1881	16.8	504	368	45	573649
ABprpappa:86	ABprpappa	86	2241	-22758	94	109	2241	16.8	421	385	39	429986
ABprpappaa:120	ABprpappaa	120	2158	-22841	193	206	2158	17.2	386	390	34	284627
ABprpappap:120	ABprpappap	120	2092	-22907	157	197	2092	22.2	423	403	35	325467
ABprpappp:86	ABprpappp	86	2199	-22800	162	171	2199	17.5	463	387	40	472593
ABprpapppa:122	ABprpapppa	122	2029	-22970	197	217	2029	16.2	439	396	35	324990
ABprpapppp:122	ABprpapppp	122	2040	-22959	211	238	2040	19.4	480	400	34	314706
ABprpp:22	ABprpp	22	1783	-23216	-194	-194	1783	19.2	552	342	57	687581
ABprppa:40	ABprppa	40	1811	-23188	-155	-156	1811	32.4	536	384	49	986662
ABprppaa:62	ABprppaa	62	2027	-22972	67	64	2027	31.7	497	407	43	624447
ABprppaaa:90	ABprppaaa	90	2489	-22510	351	381	2489	27.4	435	392	37	414005
ABprppaaaa:125	ABprppaaaa	125	2258	-22741	292	364	2258	27.8	411	389	35	345099
ABprppaaap:125	ABprppaaap	125	2556	-22443	525	629	2556	33.6	436	387	30	237411
ABprppaap:90	ABprppaap	90	2829	-22170	720	749	2829	31.4	466	417	36	417133
ABprppaapa:130	ABprppaapa	130	2783	-22216	836	865	2783	29.0	446	421	30	236113
ABprppaapp:130	ABprppaapp	130	2672	-22327	672	712	2672	33.7	475	421	30	247563
ABprppap:62	ABprppap	62	2077	-22922	100	103	2077	37.2	537	363	42	557595
ABprppapa:89	ABprppapa	89	2553	-22446	403	432	2553	25.9	477	385	38	446748
ABprppapaa:124	ABprppapaa	124	2574	-22425	505	606	2574	29.9	462	385	32	258397
ABprppapap:124	ABprppapap	124	2562	-22437	583	628	2562	26.5	490	405	31	260910
ABprppapp:89	ABprppapp	89	2737	-22262	585	622	2737	33.8	510	359	36	365740
ABprppappa:127	ABprppappa	127	2627	-22372	608	637	2627	32.6	499	378	30	206982
ABprppappp:127	ABprppappp	127	2717	-22282	671	741	2717	33.1	536	368	29	224424
ABprppp:40	ABprppp	40	1857	-23142	-82	-83	1857	22.1	582	333	50	1007103
ABprpppa:63	ABprpppa	63	2157	-22842	170	172	2157	28.3	556	381	43	638078
ABprpppaa:89	ABprpppaa	89	2936	-22063	745	774	2936	35.5	510	404	36	365650
ABprpppaaa:124	ABprpppaaa	124	2529	-22470	566	590	2529	34.6	520	405	30	201831
ABprpppaap:124	ABprpppaap	124	2823	-22176	815	858	2823	32.4	558	393	30	236001
ABprpppap:89	ABprpppap	89	2868	-22131	724	739	2868	35.3	559	381	36	401208
ABprpppapa:123	ABprpppapa	123	2679	-22320	647	703	2679	30.9	585	363	33	269082
ABprpppapp:123	ABprpppapp	123	3203	-21796	1204	1292	3203	25.2	609	341	29	253557
ABprpppp:63	ABprpppp	63	2066	-22933	96	95	2066	20.0	575	343	44	650664
ABprppppa:89	ABprppppa	89	2818	-22181	615	640	2818	26.6	532	391	37	437916
ABprppppaa:123	ABprppppaa	123	2844	-22155	858	895	2844	23.7	524	395	31	238255
ABprppppap:123	ABprppppap	123	2822	-22177	733	834	2822	24.5	557	378	34	345578
ABprppppp:89	ABprppppp	89	2888	-22111	784	807	2888	26.3	572	369	37	429118
ABprpppppa:123	ABprpppppa	123	2824	-22175	778	908	2824	20.1	576	360	34	344963
ABprpppppp:123	ABprpppppp	123	2959	-22040	974	1094	2959	19.3	599	338	34	345972
EMS:1	EMS	1	1671	-23329	-154	-154	1671	42.0	364	183	58	211669
MS:3	MS	3	1801	-23198	-130	-130	1801	14.9	330	221	70	550734
MSa:15	MSa	15	1799	-23200	-124	-124	1799	14.3	292	204	65	623757
MSaa:38	MSaa	38	1759	-23240	-131	-133	1759	22.3	283	226	56	760088
MSaaa:63	MSaaa	63	1982	-23017	46	47	1982	16.1	275	247	50	505599
MSaaaa:109	MSaaaa	109	2104	-22895	252	261	2104	23.7	250	249	41	318271
MSaaap:109	MSaaap	109	2071	-22928	223	232	2071	17.2	299	253	40	270150
MSaap:63	MSaap	63	2019	-22980	71	71	2019	20.0	354	222	49	470418
MSaapa:107	MSaapa	107	2112	-22887	249	260	2112	20.2	330	218	40	274674
MSaapp:107	MSaapp	107	2053	-22946	179	190	2053	19.7	380	223	39	249653
MSap:38	MSap	38	1832	-23167	-86	-86	1832	13.9	363	251	55	567760
MSapa:63	MSapa	63	2115	-22884	139	141	2115	10.0	360	273	48	413002
MSapaa:113	MSapaa	113	2115	-22884	267	281	2115	14.4	290	312	41	317206
MSapap:113	MSapap	113	2105	-22894	252	263	2105	12.7	340	289	39	240487
MSapp:63	MSapp	63	2055	-22944	76	76	2055	11.2	417	236	48	387779
MSappa:112	MSappa	112	2070	-22929	217	226	2070	6.1	362	259	43	273178
MSappp:112	MSappp	112	2018	-22981	168	176	2018	9.0	416	247	42	262878
MSp:15	MSp	15	1814	-23185	-123	-123	1814	16.0	385	278	65	583015
MSpa:38	MSpa	38	1806	-23193	-120	-120	1806	32.3	361	302	57	828655
MSpaa:59	MSpaa	59	2067	-22932	118	119	2067	27.7	338	308	49	463411
MSpaaa:93	MSpaaa	93	2453	-22546	440	444	2453	27.4	262	302	40	286990
MSpaaaa:126	MSpaaaa	126	2124	-22875	337	344	2124	29.7	241	293	35	159672
MSpaaap:126	MSpaaap	126	2245	-22754	432	443	2245	37.1	272	307	33	141184
MSpaap:93	MSpaap	93	2392	-22607	425	435	2392	32.5	323	281	40	254159
MSpaapa:130	MSpaapa	130	2406	-22593	574	584	2406	41.7	301	286	34	142388
MSpaapp:130	MSpaapp	130	2216	-22783	439	442	2216	32.5	335	278	34	122746
MSpap:59	MSpap	59	2254	-22745	268	271	2254	31.1	402	290	49	500827
MSpapa:116	MSpapa	116	2461	-22538	588	599	2461	38.1	343	321	41	292513
MSpapp:116	MSpapp	116	2276	-22723	449	449	2276	26.9	391	318	42	308904
MSpp:38	MSpp	38	1770	-23229	-164	-165	1770	17.5	443	311	55	671757
MSppa:62	MSppa	62	2202	-22797	180	183	2202	16.1	414	324	48	478307
MSppaa:109	MSppaa	109	2425	-22574	523	528	2425	22.4	322	329	41	338930
MSppap:109	MSppap	109	2353	-22646	435	456	2353	12.0	377	331	41	324817
MSppp:62	MSppp	62	2235	-22764	241	243	2235	16.4	463	278	48	466918
MSpppa:119	MSpppa	119	2340	-22659	498	510	2340	12.0	408	315	39	286843
MSpppp:119	MSpppp	119	2276	-22723	479	484	2276	17.7	454	303	40	298753
E:3	E	3	1797	-23202	-189	-189	1797	23.1	485	202	68	680797
Ea:15	Ea	15	1815	-23184	-174	-175	1815	18.4	430	184	64	723214
Eal:41	Eal	41	1843	-23156	-95	-98	1843	36.0	342	205	54	693521
Eala:80	Eala	80	2243	-22757	254	258	2243	34.5	294	220	45	370045
Ealaa:128	Ealaa	128	2127	-22872	365	367	2127	36.6	262	237	36	173159
Ealap:128	Ealap	128	2057	-22942	302	313	2057	36.0	324	226	35	146059
Ealp:80	Ealp	80	2286	-22713	302	308	2286	34.5	374	252	44	311284
Ealpa:130	Ealpa	130	2059	-22940	301	306	2059	30.8	357	237	36	145685
Ealpp:130	Ealpp	130	1986	-23013	211	215	1986	31.4	411	263	37	148135
Ear:41	Ear	41	1864	-23135	-84	-86	1864	23.4	420	195	56	671969
Eara:81	Eara	81	2152	-22847	161	167	2152	32.9	386	198	47	372404
Earaa:130	Earaa	130	1988	-23011	215	217	1988	34.8	358	181	35	127323
Earap:130	Earap	130	1976	-23023	185	191	1976	32.6	423	201	37	147463
Earp:81	Earp	81	2144	-22855	161	167	2144	24.3	447	218	46	350874
Earpa:130	Earpa	130	2051	-22949	282	287	2051	20.5	414	218	37	151762
Earpp:130	Earpp	130	2189	-22810	418	422	2189	24.6	460	266	37	180268
Ep:15	Ep	15	1782	-23217	-222	-224	1782	26.1	524	220	60	771122
Epl:42	Epl	42	1921	-23078	-54	-60	1921	31.7	496	197	52	751999
Epla:82	Epla	82	2343	-22656	335	343	2343	36.3	459	245	44	344542
Eplaa:134	Eplaa	134	2449	-22550	614	615	2449	41.9	405	216	35	152141
Eplap:134	Eplap	134	2336	-22663	469	473	2336	40.5	463	235	35	151429
Eplp:82	Eplp	82	2327	-22672	329	337	2327	28.8	521	223	47	454448
Eplpa:138	Eplpa	138	2356	-22643	550	551	2356	31.8	472	214	36	169191
Eplpp:138	Eplpp	138	2380	-22619	578	582	2380	32.1	550	236	35	185610
Epr:42	Epr	42	1896	-23103	-73	-74	1896	26.7	524	286	55	803611
Epra:82	Epra	82	2307	-22692	350	354	2307	34.9	452	308	46	392092
Epraa:135	Epraa	135	2097	-22902	288	296	2097	42.6	386	290	35	149453
Eprap:135	Eprap	135	2204	-22795	384	393	2204	40.7	446	283	36	155626
Eprp:82	Eprp	82	2269	-22730	294	302	2269	31.1	528	285	47	431988
Eprpa:137	Eprpa	137	2281	-22718	469	479	2281	36.5	483	273	35	159006
Eprpp:137	Eprpp	137	2249	-22750	446	459	2249	32.6	546	282	35	181434
P2:1	P2	1	1716	-23283	-341	-341	1716	32.6	539	293	74	916119
C:4	C	4	1837	-23162	-209	-209	1837	41.1	489	285	62	475312
Ca:18	Ca	18	1862	-23137	-193	-193	1862	45.2	430	263	57	318499
Caa:36	Caa	36	1862	-23137	-274	-274	1862	51.7	408	230	52	394132
Caaa:60	Caaa	60	1892	-23107	-126	-128	1892	50.0	422	222	44	303301
Caaaa:90	Caaaa	90	2039	-22960	28	46	2039	47.3	478	196	40	247223
Caaaaa:128	Caaaaa	128	1978	-23021	176	177	1978	40.8	471	160	31	125263
Caaaap:128	Caaaap	128	2020	-22979	247	254	2020	41.6	518	170	33	148878
Caaap:90	Caaap	90	2166	-22833	174	172	2166	44.3	530	200	38	271915
Caaapa:131	Caaapa	131	1959	-23040	147	143	1959	43.8	529	205	31	123747
Caaapp:131	Caaapp	131	2029	-22970	227	242	2029	35.6	562	191	32	160187
Caap:60	Caap	60	1900	-23099	-142	-142	1900	46.4	504	204	44	329107
Caapa:91	Caapa	91	2103	-22896	107	110	2103	44.7	562	240	39	252287
Caapaa:131	Caapaa	131	2109	-22890	264	274	2109	50.4	526	249	31	98257
Caapap:131	Caapap	131	2103	-22896	326	323	2103	44.4	571	251	30	115540
Caapp:91	Caapp	91	2088	-22911	133	135	2088	35.3	599	220	38	315853
Caappd:136	Caappd	136	2171	-22828	338	372	2171	32.4	604	214	32	184565
Caappv:136	Caappv	136	2164	-22835	353	344	2164	42.1	577	220	30	125131
Cap:36	Cap	36	1802	-23197	-175	-179	1802	40.8	511	184	51	560396
Capa:62	Capa	62	1903	-23096	-92	-92	1903	29.6	500	143	44	462479
Capaa:100	Capaa	100	2083	-22916	121	123	2083	11.3	554	233	41	359227
Capaaa:139	Capaaa	139	2200	-22799	286	298	2200	7.4	507	241	31	125962
Capaap:139	Capaap	139	2289	-22710	471	473	2289	13.4	550	280	32	161999
Capap:100	Capap	100	2208	-22791	229	246	2208	17.5	586	230	40	383253
Capapa:141	Capapa	141	2161	-22838	237	241	2161	18.2	529	226	33	145497
Capapp:141	Capapp	141	2236	-22764	362	387	2236	18.8	584	251	34	213833
Capp:62	Capp	62	1897	-23102	-94	-92	1897	31.6	576	186	44	513116
Cappa:98	Cappa	98	2221	-22778	269	273	2221	26.5	564	194	37	290995
Cappaa:137	Cappaa	137	2123	-22876	216	217	2123	22.5	512	205	30	113360
Cappap:137	Cappap	137	2218	-22781	260	283	2218	24.4	561	209	30	146573
Cappp:98	Cappp	98	2248	-22752	293	305	2248	24.5	609	234	39	370292
Capppa:137	Capppa	137	2398	-22601	541	576	2398	27.0	597	220	31	182713
Capppp:137	Capppp	137	2311	-22688	481	496	2311	22.6	607	263	33	187384
Cp:18	Cp	18	1795	-23204	-297	-297	1795	39.4	533	310	58	432151
Cpa:37	Cpa	37	1859	-23140	-212	-212	1859	48.0	516	294	54	500076
Cpaa:60	Cpaa	60	1951	-23048	-88	-93	1951	47.7	517	297	45	331598
Cpaaa:87	Cpaaa	87	2162	-22837	-8	-1	2162	52.1	494	300	41	227191
Cpaaaa:122	Cpaaaa	122	1907	-23092	47	54	1907	54.4	432	290	34	103706
Cpaaap:122	Cpaaap	122	1904	-23095	117	125	1904	51.7	488	315	33	108506
Cpaap:87	Cpaap	87	2160	-22839	151	152	2160	44.3	561	315	40	272895
Cpaapa:119	Cpaapa	119	1959	-23040	152	163	1959	48.1	531	317	34	123894
Cpaapp:119	Cpaapp	119	1945	-23054	159	157	1945	43.4	580	303	33	143889
Cpap:60	Cpap	60	1904	-23095	-109	-108	1904	41.9	565	240	45	385061
Cpapa:88	Cpapa	88	2036	-22963	46	52	2036	39.7	601	293	40	312626
Cpapaa:125	Cpapaa	125	1958	-23041	267	278	1958	31.5	626	293	33	168026
Cpapap:125	Cpapap	125	1880	-23119	121	132	1880	39.3	606	262	33	158571
Cpapp:88	Cpapp	88	2143	-22856	159	162	2143	31.9	633	264	39	353268
Cpappd:127	Cpappd	127	1990	-23010	248	252	1990	33.0	627	250	32	168260
Cpappv:127	Cpappv	127	1934	-23065	207	215	1934	24.6	638	273	33	189074
Cpp:37	Cpp	37	1765	-23234	-215	-215	1765	33.8	602	252	52	725467
Cppa:62	Cppa	62	1923	-23076	-24	-25	1923	30.7	614	315	45	499304
Cppaa:101	Cppaa	101	2060	-22939	132	148	2060	21.7	548	336	37	256865
Cppaaa:141	Cppaaa	141	2086	-22914	278	294	2086	29.8	491	334	33	130515
Cppaap:141	Cppaap	141	2282	-22717	447	473	2282	29.2	530	325	30	121989
Cppap:101	Cppap	101	2006	-22993	85	98	2006	20.4	579	302	40	295986
Cppapa:141	Cppapa	141	2036	-22963	294	310	2036	20.6	532	327	34	154105
Cppapp:141	Cppapp	141	2387	-22612	558	571	2387	21.0	577	306	30	147104
Cppp:62	Cppp	62	1878	-23122	-134	-136	1878	27.9	617	237	45	503867
Cpppa:95	Cpppa	95	2000	-22999	56	60	2000	29.3	577	303	38	255387
Cpppaa:132	Cpppaa	132	2023	-22976	275	277	2023	37.1	519	327	31	122450
Cpppap:132	Cpppap	132	1922	-23077	62	83	1922	32.6	573	311	31	133724
Cpppp:95	Cpppp	95	2031	-22968	94	103	2031	20.4	623	281	39	318771
Cppppa:133	Cppppa	133	2138	-22861	309	320	2138	27.6	598	304	32	159567
Cppppp:133	Cppppp	133	1919	-23080	169	190	1919	16.6	601	290	34	193697
P3:4	P3	4	1771	-23228	-273	-274	1771	26.1	594	260	58	549111
D:23	D	23	1827	-23172	-283	-283	1827	23.3	612	258	55	396763
Da:49	Da	49	1923	-23076	-252	-252	1923	17.9	565	184	48	191114
Daa:82	Daa	82	1957	-23042	-121	-126	1957	10.3	527	205	38	74570
Daaa:118	Daaa	118	1704	-23295	-94	-97	1704	12.2	471	212	32	48328
Daap:118	Daap	118	1772	-23227	-57	-54	1772	7.0	507	243	33	36705
Dap:82	Dap	82	1899	-23100	-210	-211	1899	16.1	570	240	42	110387
Dapa:115	Dapa	115	1786	-23213	-94	-81	1786	19.7	488	207	34	9749
Dapp:115	Dapp	115	1744	-23255	-69	-63	1744	19.7	507	245	35	74332
Dp:49	Dp	49	1850	-23149	-179	-180	1850	12.0	580	272	47	158143
Dpa:82	Dpa	82	1882	-23117	-138	-138	1882	13.1	505	346	39	88506
Dpaa:118	Dpaa	118	1757	-23242	2	5	1757	12.8	470	352	34	95284
Dpap:118	Dpap	118	1811	-23188	27	35	1811	17.5	506	358	32	85247
Dpp:82	Dpp	82	1896	-23103	-179	-180	1896	17.4	555	310	40	96258
Dppa:114	Dppa	114	1760	-23239	-46	-46	1760	21.4	457	346	33	78099
Dppp:114	Dppp	114	1824	-23175	-1	6	1824	31.7	477	330	33	75830
P4:23	P4	23	1893	-23106	-123	-124	1893	11.6	540	204	51	241587
Z2:66	Z2	66	1876	-23123	-121	-121	1876	10.9	515	268	40	56177
Z3:66	Z3	66	1854	-23145	-120	-122	1854	12.5	487	204	39	76360
