# Supplementary material for: Quantitative Differences in Nuclear β-catenin and TCF Pattern Embryonic Cells in C. elegans
Source: PLoS Genet. 2015 Oct 21;11(10):e1005585. doi: 10.1371/journal.pgen.1005585 (PMC4619327; doi:10.1371/journal.pgen.1005585)
Supplement: S1 Data — For each cell analyzed, birth time is given in column 3 and the average nuclear reporter intensity over the lifetime of the cell (corrected for background) is given in column 7 (“blot”). For information on each embryo’s strain information and experimental conditions, refer to S2 Table. (ZIP) [file pgen.1005585.s005.zip › CAs/CA20120413_poptop_pop-1i_L4.csv]

cellTime	cell	time	none	global	local	blot	cross	z	x	y	size	gweight
ABa:5	ABa	5	1734	-23265	-294	-294	1734	32.7	514	230	71	764765
ABal:14	ABal	14	1749	-23250	-257	-257	1749	29.4	536	209	70	675354
ABala:25	ABala	25	1716	-23283	-293	-293	1716	37.0	577	237	63	519854
ABalaa:38	ABalaa	38	1769	-23230	-243	-242	1769	43.4	587	237	55	590788
ABalaaa:57	ABalaaa	57	1785	-23214	-158	-159	1785	44.1	592	227	48	646374
ABalaaaa:80	ABalaaaa	80	2055	-22944	109	114	2055	37.9	603	230	41	603854
ABalaaaal:115	ABalaaaal	115	2314	-22685	442	472	2314	33.3	594	193	34	350956
ABalaaaala:158	ABalaaaala	158	2443	-22556	471	492	2443	42.8	567	194	27	150989
ABalaaaalp:158	ABalaaaalp	158	2488	-22511	557	625	2488	39.2	571	163	29	166416
ABalaaaar:115	ABalaaaar	115	2230	-22769	329	365	2230	36.2	551	182	35	391042
ABalaaaarl:156	ABalaaaarl	156	2266	-22733	342	405	2266	39.7	530	182	32	217002
ABalaaaarr:156	ABalaaaarr	156	2360	-22639	371	408	2360	45.4	526	197	29	166549
ABalaaap:80	ABalaaap	80	1954	-23045	-36	-40	1954	32.1	559	248	41	569456
ABalaaapa:111	ABalaaapa	111	2206	-22793	333	348	2206	23.7	583	200	36	436503
ABalaaapal:151	ABalaaapal	151	2306	-22693	406	430	2306	31.7	584	165	31	198663
ABalaaapar:151	ABalaaapar	151	2388	-22611	563	583	2388	36.4	603	194	30	184112
ABalaaapp:111	ABalaaapp	111	2178	-22821	261	277	2178	16.9	549	207	37	430126
ABalaaappl:148	ABalaaappl	148	2272	-22727	386	403	2272	24.0	585	172	31	212305
ABalaaappr:148	ABalaaappr	148	2225	-22774	352	364	2225	19.8	544	165	31	212412
ABalaap:57	ABalaap	57	1856	-23143	-103	-104	1856	53.5	519	225	46	447050
ABalaapa:81	ABalaapa	81	2037	-22962	35	40	2037	39.1	546	225	41	533885
ABalaapaa:117	ABalaapaa	117	2106	-22893	239	281	2106	32.4	570	157	37	427020
ABalaapaaa:154	ABalaapaaa	154	2213	-22786	249	319	2213	41.0	544	148	32	226153
ABalaapaap:154	ABalaapaap	154	2431	-22568	461	495	2431	46.5	545	159	30	202108
ABalaapap:117	ABalaapap	117	2093	-22906	212	237	2093	24.7	557	153	36	417140
ABalaapapa:153	ABalaapapa	153	2215	-22784	342	408	2215	40.3	538	116	29	161058
ABalaapapp:153	ABalaapapp	153	2179	-22820	233	286	2179	33.6	548	132	31	224971
ABalaapp:81	ABalaapp	81	1997	-23002	31	31	1997	40.2	486	246	41	494743
ABalaappa:113	ABalaappa	113	2125	-22874	255	269	2125	27.8	530	187	34	332207
ABalaappaa:152	ABalaappaa	152	2122	-22877	166	228	2122	35.7	535	167	30	226879
ABalaappap:152	ABalaappap	152	2048	-22951	67	114	2048	30.1	537	150	32	247893
ABalaappp:113	ABalaappp	113	2039	-22960	186	197	2039	22.0	491	226	37	391065
ABalaapppa:152	ABalaapppa	152	2102	-22897	198	206	2102	28.4	525	181	30	203762
ABalaapppp:152	ABalaapppp	152	2226	-22773	315	327	2226	21.5	499	185	30	198899
ABalap:38	ABalap	38	1776	-23223	-233	-232	1776	31.5	543	290	58	729001
ABalapa:58	ABalapa	58	1843	-23156	-108	-108	1843	35.3	578	294	49	834231
ABalapaa:81	ABalapaa	81	2191	-22808	195	198	2191	32.8	587	291	42	721307
ABalapaaa:119	ABalapaaa	119	2242	-22757	303	341	2242	34.3	566	219	35	423641
ABalapaaaa:161	ABalapaaaa	161	2493	-22507	402	465	2493	37.2	566	227	29	232948
ABalapaaap:161	ABalapaaap	161	2347	-22652	278	299	2347	30.6	572	204	30	227340
ABalapaap:119	ABalapaap	119	2407	-22592	490	528	2407	26.0	563	271	37	521953
ABalapaapa:157	ABalapaapa	157	2695	-22304	654	673	2695	31.8	547	292	30	255312
ABalapaapp:157	ABalapaapp	157	2563	-22436	521	583	2563	23.8	551	268	30	264772
ABalapap:81	ABalapap	81	2134	-22865	67	78	2134	27.6	559	284	42	690887
ABalapapa:117	ABalapapa	117	2257	-22742	331	363	2257	32.2	541	229	36	454707
ABalapapaa:159	ABalapapaa	159	2230	-22769	344	365	2230	28.2	594	221	31	254080
ABalapapap:159	ABalapapap	159	2478	-22521	493	500	2478	23.0	551	187	30	229007
ABalapapp:117	ABalapapp	117	2375	-22624	398	439	2375	28.1	548	249	36	476173
ABalapappa:158	ABalapappa	158	2719	-22280	622	645	2719	30.3	571	261	30	276448
ABalapappp:158	ABalapappp	158	2405	-22594	352	383	2405	24.5	561	227	30	241462
ABalapp:58	ABalapp	58	1846	-23153	-103	-104	1846	36.5	509	244	48	640780
ABalappa:81	ABalappa	81	2133	-22866	92	86	2133	25.3	523	233	41	527484
ABalappaa:115	ABalappaa	115	2264	-22735	382	394	2264	19.0	516	159	37	412412
ABalappaaa:153	ABalappaaa	153	2444	-22555	510	591	2444	29.1	526	116	30	204889
ABalappaap:153	ABalappaap	153	2390	-22609	425	458	2390	25.1	509	133	32	231750
ABalappap:115	ABalappap	115	2140	-22859	236	259	2140	13.3	481	180	37	368612
ABalappapa:152	ABalappapa	152	2405	-22594	463	502	2405	16.1	509	144	32	229470
ABalappapp:152	ABalappapp	152	2379	-22620	350	437	2379	19.0	476	138	31	237443
ABalappp:81	ABalappp	81	2041	-22958	15	15	2041	24.9	468	211	42	499036
ABalapppa:116	ABalapppa	116	2181	-22818	301	321	2181	20.9	475	137	36	379963
ABalapppaa:156	ABalapppaa	156	2678	-22321	744	793	2678	33.8	493	114	30	216021
ABalapppap:156	ABalapppap	156	2379	-22620	442	469	2379	26.6	468	106	31	209397
ABalapppp:116	ABalapppp	116	2185	-22814	275	309	2185	18.7	430	141	36	345007
ABalappppa:156	ABalappppa	156	2520	-22479	593	634	2520	29.9	444	85	29	190159
ABalappppp:156	ABalappppp	156	2316	-22683	363	382	2316	22.1	425	91	30	200332
ABalp:25	ABalp	25	1769	-23230	-256	-256	1769	32.8	498	145	63	465964
ABalpa:38	ABalpa	38	1772	-23227	-218	-218	1772	40.5	537	154	56	582436
ABalpaa:56	ABalpaa	56	1863	-23136	-72	-73	1863	42.7	551	157	48	576790
ABalpaaa:79	ABalpaaa	79	2191	-22808	277	281	2191	42.5	589	183	42	609282
ABalpaaaa:109	ABalpaaaa	109	2809	-22190	908	934	2809	35.3	605	252	37	542574
ABalpaaaaa:147	ABalpaaaaa	147	3195	-21804	1117	1201	3195	34.7	617	284	30	291199
ABalpaaaap:147	ABalpaaaap	147	3277	-21722	1076	1164	3277	34.5	594	259	30	294043
ABalpaaap:109	ABalpaaap	109	2864	-22135	910	945	2864	42.1	597	225	36	468031
ABalpaaapa:148	ABalpaaapa	148	3409	-21590	1154	1277	3409	39.7	617	255	30	279484
ABalpaaapp:148	ABalpaaapp	148	3093	-21906	953	1052	3093	40.5	595	228	30	258807
ABalpaap:79	ABalpaap	79	2205	-22794	212	210	2205	42.7	522	197	40	464289
ABalpaapa:106	ABalpaapa	106	2556	-22443	609	629	2556	42.0	547	242	36	426289
ABalpaapaa:142	ABalpaapaa	142	2636	-22363	570	643	2636	39.5	549	276	31	287438
ABalpaapap:142	ABalpaapap	142	2494	-22505	526	585	2494	38.7	519	268	31	264164
ABalpaapp:106	ABalpaapp	106	2487	-22512	531	545	2487	42.7	520	208	35	379020
ABalpaappa:143	ABalpaappa	143	2540	-22459	492	541	2540	45.2	538	258	31	272506
ABalpaappp:143	ABalpaappp	143	2556	-22443	636	661	2556	43.0	524	221	30	212066
ABalpap:56	ABalpap	56	1792	-23207	-172	-173	1792	52.9	461	140	49	486617
ABalpapa:79	ABalpapa	79	2096	-22903	119	117	2096	53.7	516	179	43	460004
ABalpapaa:106	ABalpapaa	106	2416	-22583	437	461	2416	53.9	562	254	36	331933
ABalpapaaa:145	ABalpapaaa	145	2569	-22430	482	567	2569	44.2	606	291	30	270404
ABalpapaap:145	ABalpapaap	145	2628	-22371	573	659	2628	49.3	596	268	31	246935
ABalpapap:106	ABalpapap	106	2434	-22565	496	505	2434	53.1	526	225	35	302198
ABalpapapa:142	ABalpapapa	142	2598	-22401	565	658	2598	54.0	585	262	31	211799
ABalpapapp:142	ABalpapapp	142	2400	-22599	369	401	2400	55.3	561	241	30	176866
ABalpapp:79	ABalpapp	79	2049	-22950	12	8	2049	55.8	448	158	43	423816
ABalpappa:106	ABalpappa	106	2270	-22729	346	352	2270	56.4	483	205	37	301804
ABalpappaa:140	ABalpappaa	140	2563	-22436	549	605	2563	52.1	517	251	30	190534
ABalpappap:140	ABalpappap	140	2404	-22595	438	496	2404	52.2	486	238	30	169759
ABalpappp:106	ABalpappp	106	2329	-22670	440	442	2329	55.1	429	217	37	296565
ABalpapppa:141	ABalpapppa	141	2310	-22689	365	397	2310	54.8	458	249	30	155994
ABalpapppp:141	ABalpapppp	141	2397	-22602	493	527	2397	54.8	424	264	30	156017
ABalpp:38	ABalpp	38	1835	-23164	-237	-238	1835	22.7	478	141	58	578212
ABalppa:56	ABalppa	56	1858	-23141	-120	-120	1858	33.8	501	118	49	580129
ABalppaa:80	ABalppaa	80	2092	-22907	120	127	2092	45.3	552	158	41	471202
ABalppaaa:112	ABalppaaa	112	2379	-22620	447	490	2379	49.9	596	226	34	322350
ABalppaaaa:152	ABalppaaaa	152	2788	-22211	575	743	2788	44.6	622	241	30	227408
ABalppaaap:152	ABalppaaap	152	2524	-22475	454	589	2524	47.3	606	217	30	225306
ABalppaap:112	ABalppaap	112	2285	-22714	339	371	2285	53.0	557	198	33	269553
ABalppaapa:149	ABalppaapa	149	2470	-22529	410	525	2470	52.4	596	210	31	204366
ABalppaapp:149	ABalppaapp	149	2332	-22667	296	336	2332	54.8	566	202	29	148989
ABalppap:80	ABalppap	80	2033	-22966	42	50	2033	44.3	507	151	41	449347
ABalppapa:110	ABalppapa	110	2310	-22689	369	420	2310	46.3	573	192	36	385162
ABalppapaa:145	ABalppapaa	145	2537	-22462	456	532	2537	46.5	570	242	29	198508
ABalppapap:145	ABalppapap	145	2585	-22414	599	639	2585	50.6	539	223	29	180383
ABalppapp:110	ABalppapp	110	2203	-22796	276	301	2203	53.2	521	175	35	289206
ABalppappa:145	ABalppappa	145	2354	-22645	226	245	2354	58.2	534	221	30	158253
ABalppappp:145	ABalppappp	145	2171	-22828	185	196	2171	57.1	502	208	29	133551
ABalppp:56	ABalppp	56	1819	-23180	-175	-176	1819	40.3	413	105	50	637103
ABalpppa:79	ABalpppa	79	2051	-22948	42	43	2051	43.0	472	129	41	441164
ABalpppaa:110	ABalpppaa	110	2507	-22492	557	602	2507	43.7	557	165	35	388356
ABalpppaaa:149	ABalpppaaa	149	2535	-22465	406	499	2535	47.8	572	209	30	222206
ABalpppaap:149	ABalpppaap	149	2634	-22365	666	705	2634	51.1	553	175	29	191666
ABalpppap:110	ABalpppap	110	2410	-22589	470	505	2410	46.3	517	152	36	341643
ABalpppapa:146	ABalpppapa	146	2515	-22484	448	499	2515	54.7	534	187	30	178635
ABalpppapp:146	ABalpppapp	146	2533	-22466	649	682	2533	50.7	501	176	31	204768
ABalpppp:79	ABalpppp	79	2052	-22947	80	82	2052	46.7	413	128	41	409640
ABalppppa:109	ABalppppa	109	2193	-22806	289	307	2193	49.0	478	155	34	269742
ABalppppaa:146	ABalppppaa	146	2309	-22690	215	287	2309	57.7	505	170	31	176380
ABalppppap:146	ABalppppap	146	2491	-22508	424	513	2491	55.0	484	151	30	171114
ABalppppp:109	ABalppppp	109	2132	-22867	267	279	2132	49.5	431	147	37	308584
ABalpppppa:144	ABalpppppa	144	2250	-22749	369	411	2250	54.0	452	171	30	157545
ABalpppppp:144	ABalpppppp	144	2278	-22721	432	451	2278	54.6	415	171	32	180598
ABar:14	ABar	14	1734	-23265	-242	-242	1734	33.6	464	326	69	668973
ABara:25	ABara	25	1763	-23236	-209	-209	1763	47.1	464	291	64	382389
ABaraa:38	ABaraa	38	1813	-23186	-187	-188	1813	52.5	502	267	56	439149
ABaraaa:56	ABaraaa	56	1868	-23131	-64	-65	1868	49.4	541	307	49	575700
ABaraaaa:80	ABaraaaa	80	2127	-22872	205	210	2127	47.5	565	303	42	567622
ABaraaaaa:111	ABaraaaaa	111	2469	-22530	576	611	2469	31.4	590	307	36	567373
ABaraaaaaa:152	ABaraaaaaa	152	2826	-22173	775	843	2826	32.7	591	313	31	355413
ABaraaaaap:152	ABaraaaaap	152	2663	-22336	614	712	2663	27.9	571	319	33	400626
ABaraaaap:111	ABaraaaap	111	2515	-22484	625	663	2515	35.5	559	319	36	537992
ABaraaaapa:152	ABaraaaapa	152	2692	-22308	711	772	2692	35.5	553	337	29	279428
ABaraaaapp:152	ABaraaaapp	152	2364	-22635	401	460	2364	33.2	524	325	30	285528
ABaraaap:80	ABaraaap	80	2037	-22962	69	72	2037	40.9	517	300	42	596436
ABaraaapa:108	ABaraaapa	108	2284	-22715	332	363	2284	40.4	549	293	35	427428
ABaraaapaa:143	ABaraaapaa	143	2561	-22438	385	486	2561	38.9	584	291	29	262644
ABaraaapap:143	ABaraaapap	143	2396	-22603	268	367	2396	40.6	553	312	30	259694
ABaraaapp:108	ABaraaapp	108	2188	-22811	346	350	2188	41.8	505	291	36	400602
ABaraaappa:143	ABaraaappa	143	2452	-22547	436	499	2452	41.9	525	322	29	251879
ABaraaappp:143	ABaraaappp	143	2254	-22745	342	379	2254	40.9	494	310	30	238675
ABaraap:56	ABaraap	56	1797	-23202	-168	-170	1797	54.6	460	274	48	454333
ABaraapa:79	ABaraapa	79	2038	-22961	41	42	2038	53.6	511	288	41	434394
ABaraapaa:107	ABaraapaa	107	2545	-22454	600	624	2545	41.6	605	285	36	453657
ABaraapaaa:145	ABaraapaaa	145	2878	-22121	804	903	2878	40.2	602	318	29	250490
ABaraapaap:145	ABaraapaap	145	2802	-22197	766	843	2802	40.1	576	338	30	271184
ABaraapap:107	ABaraapap	107	2480	-22519	552	575	2480	49.1	570	292	35	350354
ABaraapapa:144	ABaraapapa	144	2674	-22325	687	732	2674	48.6	582	309	30	221686
ABaraapapp:144	ABaraapapp	144	2569	-22430	523	573	2569	52.7	549	316	30	184773
ABaraapp:79	ABaraapp	79	1946	-23053	-18	-17	1946	55.5	435	271	43	417386
ABaraappa:106	ABaraappa	106	2184	-22815	219	227	2184	56.2	494	264	36	303983
ABaraappaa:139	ABaraappaa	139	2233	-22766	245	281	2233	56.5	523	282	31	190949
ABaraappap:139	ABaraappap	139	2303	-22696	362	379	2303	57.6	487	273	31	171124
ABaraappp:106	ABaraappp	106	2164	-22835	285	299	2164	55.3	448	270	37	303716
ABaraapppa:139	ABaraapppa	139	2291	-22708	397	419	2291	49.5	489	280	30	198176
ABaraapppp:139	ABaraapppp	139	2345	-22654	474	503	2345	52.5	451	289	31	192904
ABarap:38	ABarap	38	1782	-23217	-143	-143	1782	49.0	435	320	56	466332
ABarapa:57	ABarapa	57	1807	-23192	-114	-114	1807	44.0	481	353	48	662465
ABarapaa:80	ABarapaa	80	2048	-22951	147	152	2048	45.7	527	343	41	550289
ABarapaaa:110	ABarapaaa	110	2419	-22580	555	574	2419	44.2	560	335	34	377890
ABarapaaaa:151	ABarapaaaa	151	2598	-22402	597	656	2598	46.7	557	341	29	205134
ABarapaaap:151	ABarapaaap	151	2334	-22666	419	492	2334	46.4	522	353	30	205338
ABarapaap:110	ABarapaap	110	2286	-22713	409	439	2286	46.3	522	332	34	336378
ABarapaapa:149	ABarapaapa	149	2342	-22657	399	445	2342	53.4	517	335	28	163108
ABarapaapp:149	ABarapaapp	149	2354	-22645	413	440	2354	53.2	483	321	27	135035
ABarapap:80	ABarapap	80	2027	-22972	101	102	2027	44.4	476	306	42	526756
ABarapapa:109	ABarapapa	109	2203	-22796	283	316	2203	49.3	532	282	34	325586
ABarapapaa:148	ABarapapaa	148	2347	-22652	310	384	2347	49.5	556	281	29	190883
ABarapapap:148	ABarapapap	148	2276	-22724	296	313	2276	49.7	517	301	28	162356
ABarapapp:109	ABarapapp	109	2141	-22858	254	260	2141	53.3	469	305	35	307773
ABarapappa:145	ABarapappa	145	2257	-22742	248	260	2257	57.4	464	311	30	170036
ABarapappp:145	ABarapappp	145	2118	-22881	280	310	2118	54.6	425	326	31	193634
ABarapp:57	ABarapp	57	1822	-23177	-95	-98	1822	52.0	405	316	48	499315
ABarappa:80	ABarappa	80	1981	-23018	-1	-3	1981	52.6	469	335	43	495361
ABarappaa:109	ABarappaa	109	2183	-22816	281	307	2183	52.1	511	333	35	348269
ABarappaaa:149	ABarappaaa	149	2261	-22738	374	421	2261	52.1	487	355	29	193245
ABarappaap:149	ABarappaap	149	2326	-22673	411	454	2326	53.5	450	357	30	201418
ABarappap:109	ABarappap	109	2172	-22827	265	303	2172	49.1	487	343	36	380831
ABarappapa:147	ABarappapa	147	2330	-22669	430	469	2330	46.3	492	350	29	234867
ABarappapp:147	ABarappapp	147	2251	-22748	211	276	2251	48.1	452	358	31	257546
ABarappp:80	ABarappp	80	1935	-23064	39	40	1935	50.0	410	322	42	489742
ABarapppa:107	ABarapppa	107	2184	-22815	333	350	2184	45.9	466	320	36	401544
ABarapppaa:146	ABarapppaa	146	2330	-22669	369	433	2330	49.0	461	324	29	188258
ABarapppap:146	ABarapppap	146	2289	-22710	333	395	2289	47.7	427	326	30	209471
ABarapppp:107	ABarapppp	107	2127	-22872	270	286	2127	47.7	419	317	37	359170
ABarappppa:142	ABarappppa	142	2336	-22663	444	479	2336	47.2	410	345	31	227624
ABarappppp:142	ABarappppp	142	2150	-22849	279	307	2150	43.7	377	361	34	311306
ABarp:25	ABarp	25	1817	-23182	-211	-211	1817	24.0	404	335	65	466292
ABarpa:38	ABarpa	38	1781	-23218	-228	-228	1781	26.0	466	352	59	718298
ABarpaa:57	ABarpaa	57	1807	-23192	-172	-173	1807	25.1	520	332	51	810505
ABarpaaa:79	ABarpaaa	79	2269	-22730	262	269	2269	27.6	532	338	44	679620
ABarpaaaa:111	ABarpaaaa	111	2808	-22191	819	846	2808	25.8	537	303	37	552906
ABarpaaaaa:147	ABarpaaaaa	147	3103	-21896	1065	1158	3103	24.7	543	320	34	386160
ABarpaaaap:147	ABarpaaaap	147	2669	-22330	639	660	2669	19.5	546	286	30	276380
ABarpaaap:111	ABarpaaap	111	2847	-22152	860	881	2847	19.3	555	283	38	578326
ABarpaaapa:148	ABarpaaapa	148	3349	-21650	1281	1304	3349	23.1	589	276	32	324549
ABarpaaapp:148	ABarpaaapp	148	2894	-22105	844	896	2894	19.6	589	239	30	262394
ABarpaap:79	ABarpaap	79	2164	-22835	109	108	2164	17.2	497	287	45	604738
ABarpaapa:110	ABarpaapa	110	2692	-22307	683	695	2692	14.9	528	252	38	491336
ABarpaapaa:147	ABarpaapaa	147	3159	-21840	1068	1117	3159	17.0	566	209	30	266524
ABarpaapap:147	ABarpaapap	147	2678	-22321	656	685	2678	16.0	528	203	32	251898
ABarpaapp:110	ABarpaapp	110	2481	-22518	534	536	2481	13.0	472	253	39	439635
ABarpaappa:147	ABarpaappa	147	2708	-22291	716	731	2708	12.7	490	191	32	257151
ABarpaappp:147	ABarpaappp	147	2599	-22400	672	680	2599	13.4	454	171	31	196544
ABarpap:57	ABarpap	57	1778	-23221	-216	-217	1778	31.5	452	295	50	659057
ABarpapa:80	ABarpapa	80	2133	-22866	105	114	2133	27.6	486	316	42	551491
ABarpapaa:112	ABarpapaa	112	2473	-22526	549	574	2473	24.9	515	329	36	490812
ABarpapaaa:149	ABarpapaaa	149	2857	-22142	833	933	2857	20.4	521	329	32	315200
ABarpapaap:149	ABarpapaap	149	2577	-22423	564	582	2577	14.8	511	297	32	265261
ABarpapap:112	ABarpapap	112	2363	-22636	375	407	2363	17.0	507	307	38	513771
ABarpapapa:148	ABarpapapa	148	2590	-22409	497	519	2590	13.6	555	261	32	286122
ABarpapapp:148	ABarpapapp	148	2409	-22590	373	401	2409	12.4	520	237	30	229116
ABarpapp:80	ABarpapp	80	2164	-22835	108	110	2164	26.7	430	288	42	527159
ABarpappa:111	ABarpappa	111	2483	-22516	516	534	2483	19.6	472	292	36	428406
ABarpappaa:150	ABarpappaa	150	2518	-22481	493	531	2518	18.5	521	263	31	267406
ABarpappap:150	ABarpappap	150	2451	-22548	420	485	2451	14.0	486	256	32	248584
ABarpappp:111	ABarpappp	111	2319	-22680	413	426	2319	14.5	434	296	39	448618
ABarpapppa:149	ABarpapppa	149	2705	-22294	682	725	2705	12.2	457	256	33	267338
ABarpapppp:149	ABarpapppp	149	2392	-22607	525	535	2392	13.6	416	255	32	217632
ABarpp:38	ABarpp	38	1845	-23154	-221	-221	1845	21.0	340	336	59	569185
ABarppa:58	ABarppa	58	1872	-23127	-156	-156	1872	16.0	426	319	53	637036
ABarppaa:80	ABarppaa	80	2118	-22881	48	51	2118	13.9	443	265	44	515513
ABarppaaa:113	ABarppaaa	113	2327	-22672	384	400	2327	15.9	418	120	38	407523
ABarppaaaa:153	ABarppaaaa	153	2582	-22417	546	612	2582	30.2	412	76	30	206553
ABarppaaap:153	ABarppaaap	153	2411	-22588	466	488	2411	25.1	388	91	33	239239
ABarppaap:113	ABarppaap	113	2293	-22706	376	389	2293	15.4	365	130	38	363446
ABarppaapa:152	ABarppaapa	152	2578	-22421	639	686	2578	18.3	367	102	32	207392
ABarppaapp:152	ABarppaapp	152	2542	-22457	526	606	2542	18.2	333	113	31	197949
ABarppap:80	ABarppap	80	2117	-22882	56	55	2117	16.0	383	243	45	461397
ABarppapa:111	ABarppapa	111	2352	-22647	438	441	2352	16.4	319	132	39	402570
ABarppapaa:152	ABarppapaa	152	3003	-21996	1082	1095	3003	21.3	305	99	32	226930
ABarppapap:152	ABarppapap	152	2657	-22342	665	717	2657	22.6	263	116	33	248793
ABarppapp:111	ABarppapp	111	2323	-22676	438	441	2323	19.1	254	141	40	412484
ABarppappa:154	ABarppappa	154	2935	-22064	941	969	2935	28.9	253	100	32	273043
ABarppappp:154	ABarppappp	154	2799	-22200	819	841	2799	35.5	211	115	32	249142
ABarppp:58	ABarppp	58	1827	-23172	-135	-137	1827	23.2	343	318	51	628195
ABarpppa:80	ABarpppa	80	2158	-22841	115	116	2158	21.3	393	290	43	513986
ABarpppaa:114	ABarpppaa	114	2492	-22507	578	583	2492	12.2	436	197	37	344791
ABarpppaaa:151	ABarpppaaa	151	2954	-22045	865	944	2954	13.7	468	130	30	215107
ABarpppaap:151	ABarpppaap	151	2660	-22339	667	705	2660	17.2	438	125	31	184048
ABarpppap:114	ABarpppap	114	2325	-22674	433	447	2325	12.8	381	197	39	317143
ABarpppapa:152	ABarpppapa	152	2709	-22290	721	757	2709	14.1	404	148	32	169879
ABarpppapp:152	ABarpppapp	152	2656	-22344	617	705	2656	13.8	368	154	31	173957
ABarpppp:80	ABarpppp	80	2103	-22896	78	79	2103	23.4	321	267	45	487581
ABarppppa:110	ABarppppa	110	2312	-22687	416	419	2312	12.9	336	214	40	311140
ABarppppaa:150	ABarppppaa	150	2580	-22419	669	715	2580	13.3	345	172	33	200678
ABarppppap:150	ABarppppap	150	2574	-22425	658	669	2574	14.7	299	149	34	207910
ABarppppp:110	ABarppppp	110	2321	-22678	426	424	2321	13.1	277	228	40	322361
ABarpppppa:150	ABarpppppa	150	2405	-22594	541	545	2405	13.1	276	201	34	203859
ABarpppppp:150	ABarpppppp	150	2624	-22375	702	705	2624	13.8	254	162	32	207326
ABp:5	ABp	5	1720	-23279	-319	-319	1720	31.3	354	324	73	871356
ABpl:14	ABpl	14	1865	-23134	-159	-159	1865	18.2	360	226	69	444922
ABpla:25	ABpla	25	1871	-23128	-154	-154	1871	14.4	484	240	65	360727
ABplaa:38	ABplaa	38	1867	-23132	-234	-235	1867	15.6	526	241	60	658289
ABplaaa:56	ABplaaa	56	1833	-23166	-197	-198	1833	21.5	572	235	51	800058
ABplaaaa:78	ABplaaaa	78	1908	-23091	-103	-103	1908	29.0	584	199	44	706464
ABplaaaaa:108	ABplaaaaa	108	2120	-22879	255	273	2120	36.7	545	143	36	377953
ABplaaaaaa:145	ABplaaaaaa	145	2240	-22759	321	384	2240	50.3	539	147	30	169768
ABplaaaaap:145	ABplaaaaap	145	2383	-22616	420	485	2383	41.1	518	128	31	211921
ABplaaaap:108	ABplaaaap	108	2058	-22941	169	176	2058	29.1	511	119	38	417085
ABplaaaapa:142	ABplaaaapa	142	2314	-22685	370	434	2314	36.5	501	114	32	228967
ABplaaaapp:142	ABplaaaapp	142	2237	-22762	301	350	2237	39.9	476	90	34	257806
ABplaaap:78	ABplaaap	78	1941	-23058	-145	-150	1941	18.1	538	200	46	650883
ABplaaapa:106	ABplaaapa	106	2043	-22956	119	123	2043	24.1	477	121	37	408991
ABplaaapaa:141	ABplaaapaa	141	2246	-22753	342	392	2246	33.3	476	85	32	238816
ABplaaapap:141	ABplaaapap	141	2260	-22739	318	349	2260	34.8	435	85	32	224505
ABplaaapp:106	ABplaaapp	106	2059	-22940	143	150	2059	28.6	434	108	38	408657
ABplaaappa:139	ABplaaappa	139	2319	-22680	408	472	2319	36.2	408	95	34	287557
ABplaaappp:139	ABplaaappp	139	2036	-22963	176	210	2036	41.8	379	103	35	239867
ABplaap:56	ABplaap	56	1805	-23194	-233	-234	1805	25.1	504	180	51	665858
ABplaapa:79	ABplaapa	79	1901	-23098	-118	-119	1901	28.6	553	153	45	648882
ABplaapaa:106	ABplaapaa	106	2158	-22841	268	276	2158	40.0	515	121	37	359154
ABplaapaaa:142	ABplaapaaa	142	2419	-22580	418	486	2419	48.6	511	135	31	198570
ABplaapaap:142	ABplaapaap	142	2313	-22686	308	381	2313	50.7	472	120	31	189330
ABplaapap:106	ABplaapap	106	2098	-22901	186	196	2098	34.0	480	95	38	424853
ABplaapapa:140	ABplaapapa	140	2352	-22647	435	476	2352	47.6	454	99	31	208556
ABplaapapp:140	ABplaapapp	140	2253	-22746	345	379	2253	43.4	418	93	33	250128
ABplaapp:79	ABplaapp	79	1953	-23046	-72	-70	1953	25.2	477	154	45	574710
ABplaappa:107	ABplaappa	107	2066	-22933	171	182	2066	36.3	461	129	37	374352
ABplaappaa:141	ABplaappaa	141	2280	-22719	339	390	2280	43.6	489	123	32	225020
ABplaappap:141	ABplaappap	141	2242	-22757	390	414	2242	41.0	444	121	31	190512
ABplaappp:107	ABplaappp	107	2078	-22921	192	211	2078	37.8	412	107	40	437510
ABplaapppa:139	ABplaapppa	139	2154	-22845	326	335	2154	47.1	430	144	32	194226
ABplaapppp:139	ABplaapppp	139	2077	-22922	196	226	2077	48.0	377	128	35	223979
ABplap:38	ABplap	38	1887	-23112	-105	-105	1887	15.4	413	251	58	414183
ABplapa:57	ABplapa	57	1893	-23106	-150	-150	1893	13.6	494	250	52	603679
ABplapaa:80	ABplapaa	80	1985	-23014	-87	-89	1985	12.5	478	180	46	599229
ABplapaaa:110	ABplapaaa	110	2089	-22910	238	247	2089	22.5	386	101	38	416590
ABplapaaaa:148	ABplapaaaa	148	2362	-22637	363	436	2362	32.6	394	93	31	235024
ABplapaaap:148	ABplapaaap	148	2347	-22652	462	525	2347	32.2	350	88	31	245685
ABplapaap:110	ABplapaap	110	2079	-22920	237	254	2079	27.3	347	89	37	430306
ABplapaapa:150	ABplapaapa	150	2428	-22571	513	597	2428	38.8	356	81	31	241655
ABplapaapp:150	ABplapaapp	150	2311	-22688	427	486	2311	38.8	324	89	32	248435
ABplapap:80	ABplapap	80	1956	-23043	-30	-31	1956	18.1	422	192	45	485413
ABplapapa:108	ABplapapa	108	2072	-22927	222	230	2072	27.0	340	115	37	380137
ABplapapaa:143	ABplapapaa	143	2234	-22765	355	382	2234	30.6	320	93	32	269137
ABplapapap:143	ABplapapap	143	2423	-22576	537	577	2423	35.3	278	92	32	263277
ABplapapp:108	ABplapapp	108	2105	-22894	233	245	2105	26.6	273	115	38	446327
ABplapappa:142	ABplapappa	142	2420	-22579	495	542	2420	37.2	247	99	33	296157
ABplapappp:142	ABplapappp	142	2445	-22554	582	605	2445	39.0	196	121	32	261266
ABplapp:57	ABplapp	57	1842	-23157	-107	-108	1842	19.0	416	205	50	475480
ABplappa:79	ABplappa	79	1969	-23031	-33	-34	1969	16.1	413	134	45	560475
ABplappaa:109	ABplappaa	109	2082	-22917	217	228	2082	33.4	323	89	38	425482
ABplappaaa:145	ABplappaaa	145	2345	-22654	470	506	2345	43.0	297	101	31	198150
ABplappaap:145	ABplappaap	145	2258	-22741	332	422	2258	45.2	262	101	32	237645
ABplappap:109	ABplappap	109	2187	-22812	291	308	2187	34.2	272	94	37	424631
ABplappapa:145	ABplappapa	145	2355	-22644	437	465	2355	47.0	235	112	32	210649
ABplappapp:145	ABplappapp	145	2405	-22594	480	513	2405	47.0	196	128	30	205379
ABplappp:79	ABplappp	79	1968	-23031	-48	-49	1968	16.3	342	164	46	482452
ABplapppa:106	ABplapppa	106	2125	-22874	221	237	2125	38.0	250	116	38	413910
ABplapppaa:144	ABplapppaa	144	2317	-22682	380	415	2317	52.8	223	145	30	168604
ABplapppap:144	ABplapppap	144	2292	-22707	386	430	2292	51.2	185	157	32	177464
ABplapppp:106	ABplapppp	106	2161	-22838	302	307	2161	39.0	203	131	37	382024
ABplappppa:142	ABplappppa	142	2374	-22625	504	538	2374	51.6	164	177	31	183478
ABplappppp:142	ABplappppp	142	2283	-22716	421	448	2283	52.8	160	211	32	184300
ABplp:25	ABplp	25	1853	-23147	-200	-200	1853	17.3	358	153	63	328567
ABplpa:38	ABplpa	38	1840	-23159	-208	-211	1840	19.5	397	119	58	524289
ABplpaa:56	ABplpaa	56	1850	-23149	-194	-195	1850	18.0	451	123	51	619198
ABplpaaa:78	ABplpaaa	78	2007	-22992	23	24	2007	32.1	504	111	43	477402
ABplpaaaa:106	ABplpaaaa	106	2317	-22682	397	414	2317	50.0	491	117	36	322541
ABplpaaaaa:142	ABplpaaaaa	142	2420	-22579	328	382	2420	56.5	480	136	33	199091
ABplpaaaap:142	ABplpaaaap	142	2401	-22598	384	402	2401	57.5	442	139	31	159298
ABplpaaap:106	ABplpaaap	106	2188	-22811	261	280	2188	47.4	451	102	35	295219
ABplpaaapa:145	ABplpaaapa	145	2475	-22524	458	525	2475	55.5	425	112	30	158607
ABplpaaapp:145	ABplpaaapp	145	2445	-22554	510	532	2445	52.7	394	99	31	177840
ABplpaap:78	ABplpaap	78	2034	-22965	23	23	2034	25.1	436	110	42	488466
ABplpaapa:106	ABplpaapa	106	2241	-22758	308	330	2241	47.2	409	97	36	306401
ABplpaapaa:143	ABplpaapaa	143	2513	-22486	502	528	2513	57.2	396	127	31	136442
ABplpaapap:143	ABplpaapap	143	2465	-22534	485	541	2465	55.8	358	121	31	151841
ABplpaapp:106	ABplpaapp	106	2267	-22732	360	381	2267	41.5	372	99	36	331069
ABplpaappa:143	ABplpaappa	143	2403	-22596	500	535	2403	48.7	351	86	31	191633
ABplpaappp:143	ABplpaappp	143	2388	-22611	445	478	2388	49.9	332	115	30	149685
ABplpap:56	ABplpap	56	1809	-23190	-227	-232	1809	28.7	369	100	50	644075
ABplpapa:78	ABplpapa	78	1963	-23036	-67	-66	1963	34.9	422	90	44	547288
ABplpapaa:104	ABplpapaa	104	2048	-22951	102	110	2048	54.8	448	153	38	297075
ABplpapaaa:144	ABplpapaaa	144	2065	-22934	213	235	2065	55.4	467	206	29	132522
ABplpapaap:144	ABplpapaap	144	2170	-22829	257	284	2170	57.2	425	209	30	135516
ABplpapap:104	ABplpapap	104	1948	-23051	22	25	1948	54.4	387	139	37	278159
ABplpapapa:143	ABplpapapa	143	2086	-22913	154	170	2086	58.9	389	207	30	123854
ABplpapapp:143	ABplpapapp	143	2093	-22906	103	139	2093	58.6	344	210	30	120783
ABplpapp:78	ABplpapp	78	1938	-23061	-76	-77	1938	40.5	353	93	43	504220
ABplpappa:104	ABplpappa	104	2071	-22928	126	123	2071	57.4	387	184	38	277846
ABplpappaa:146	ABplpappaa	146	2158	-22841	169	203	2158	58.0	414	248	31	133089
ABplpappap:146	ABplpappap	146	2338	-22661	440	461	2338	57.1	370	246	31	143425
ABplpappp:104	ABplpappp	104	2129	-22870	222	225	2129	55.7	337	162	39	296085
ABplpapppa:144	ABplpapppa	144	2190	-22809	267	272	2190	57.6	333	244	32	131610
ABplpapppp:144	ABplpapppp	144	2310	-22689	390	400	2310	58.4	279	242	34	151929
ABplpp:38	ABplpp	38	1845	-23154	-200	-200	1845	19.8	301	135	58	512818
ABplppa:56	ABplppa	56	1887	-23112	-167	-167	1887	13.5	350	137	50	463705
ABplppaa:79	ABplppaa	79	1987	-23012	2	3	1987	25.5	377	97	42	473750
ABplppaaa:109	ABplppaaa	109	2205	-22794	276	314	2205	51.6	362	112	35	276644
ABplppaaaa:150	ABplppaaaa	150	2119	-22880	205	232	2119	57.3	377	170	29	113059
ABplppaaap:150	ABplppaaap	150	2573	-22426	385	430	2573	59.3	344	149	29	132644
ABplppaap:109	ABplppaap	109	2264	-22735	298	321	2264	52.8	323	124	35	258720
ABplppaapa:150	ABplppaapa	150	2437	-22562	402	430	2437	58.9	337	184	28	107917
ABplppaapp:150	ABplppaapp	150	2353	-22646	243	279	2353	59.3	302	194	29	108801
ABplppap:79	ABplppap	79	2010	-22989	-32	-32	2010	22.5	329	133	43	436460
ABplppapa:107	ABplppapa	107	2129	-22870	259	278	2129	42.9	337	120	35	298827
ABplppapaa:144	ABplppapaa	144	2293	-22706	358	400	2293	53.5	329	150	32	161508
ABplppapap:144	ABplppapap	144	2320	-22679	208	234	2320	58.0	305	144	31	152904
ABplppapp:107	ABplppapp	107	2174	-22825	284	304	2174	43.2	293	114	36	340600
ABplppappa:146	ABplppappa	146	2250	-22749	323	366	2250	52.9	289	122	30	159635
ABplppappp:146	ABplppappp	146	2517	-22482	555	584	2517	53.2	255	133	30	148849
ABplppp:56	ABplppp	56	1796	-23203	-191	-191	1796	28.4	277	105	48	599239
ABplpppa:79	ABplpppa	79	2026	-22973	-11	-12	2026	31.5	317	93	42	485929
ABplpppaa:107	ABplpppaa	107	2369	-22630	428	450	2369	48.5	282	106	36	320667
ABplpppaaa:143	ABplpppaaa	143	2555	-22444	494	524	2555	58.3	270	159	30	117181
ABplpppaap:143	ABplpppaap	143	2484	-22515	387	410	2484	58.6	232	164	30	130611
ABplpppap:107	ABplpppap	107	2392	-22607	466	472	2392	48.5	233	124	37	331727
ABplpppapa:145	ABplpppapa	145	2447	-22552	429	457	2447	56.6	204	192	30	123888
ABplpppapp:145	ABplpppapp	145	3203	-21796	1115	1111	3203	57.6	190	223	26	122513
ABplpppp:79	ABplpppp	79	1948	-23051	-31	-29	1948	38.3	262	103	43	466987
ABplppppa:105	ABplppppa	105	2190	-22809	246	254	2190	53.9	273	135	39	294649
ABplppppaa:141	ABplppppaa	141	2625	-22374	595	630	2625	58.6	275	200	30	118014
ABplppppap:141	ABplppppap	141	2396	-22603	355	430	2396	57.2	241	205	30	117400
ABplppppp:105	ABplppppp	105	2234	-22765	319	327	2234	52.7	216	145	37	290788
ABplpppppa:142	ABplpppppa	142	2434	-22565	385	458	2434	56.9	217	232	30	126003
ABplpppppp:142	ABplpppppp	142	2329	-22670	373	416	2329	55.3	193	252	32	152840
ABpr:14	ABpr	14	1748	-23251	-247	-247	1748	42.3	284	313	69	580720
ABpra:25	ABpra	25	1798	-23201	-195	-195	1798	45.8	319	335	62	391362
ABpraa:38	ABpraa	38	1821	-23178	-188	-188	1821	43.7	353	358	58	552887
ABpraaa:56	ABpraaa	56	1823	-23176	-160	-160	1823	35.6	415	381	50	711025
ABpraaaa:78	ABpraaaa	78	2083	-22916	116	119	2083	37.6	466	373	43	661153
ABpraaaaa:107	ABpraaaaa	107	2389	-22610	464	483	2389	46.2	467	360	36	421346
ABpraaaaaa:144	ABpraaaaaa	144	2586	-22413	634	664	2586	45.0	467	383	30	240707
ABpraaaaap:144	ABpraaaaap	144	2565	-22434	615	671	2565	42.7	427	387	32	277671
ABpraaaap:107	ABpraaaap	107	2285	-22714	339	367	2285	42.3	439	379	37	479312
ABpraaaapa:144	ABpraaaapa	144	2667	-22332	683	701	2667	37.5	460	386	31	279716
ABpraaaapp:144	ABpraaaapp	144	2593	-22406	601	634	2593	31.5	431	389	33	364260
ABpraaap:78	ABpraaap	78	2048	-22951	79	77	2048	27.7	421	352	44	625917
ABpraaapa:105	ABpraaapa	105	2317	-22682	399	409	2317	32.5	441	345	36	438893
ABpraaapaa:142	ABpraaapaa	142	2344	-22655	354	443	2344	27.8	491	345	33	341586
ABpraaapap:142	ABpraaapap	142	2403	-22596	358	443	2403	24.7	469	351	33	362115
ABpraaapp:105	ABpraaapp	105	2260	-22739	300	318	2260	27.8	399	355	38	475867
ABpraaappa:140	ABpraaappa	140	2524	-22475	504	550	2524	22.6	438	340	31	347818
ABpraaappp:140	ABpraaappp	140	2386	-22613	400	441	2386	26.6	410	341	33	305292
ABpraap:56	ABpraap	56	1837	-23162	-99	-105	1837	48.0	342	334	50	535160
ABpraapa:78	ABpraapa	78	2012	-22987	45	45	2012	41.0	406	378	43	620031
ABpraapaa:106	ABpraapaa	106	2353	-22646	457	474	2353	35.4	468	378	38	554654
ABpraapaaa:143	ABpraapaaa	143	2687	-22312	675	737	2687	37.6	485	347	32	318903
ABpraapaap:143	ABpraapaap	143	2520	-22479	435	511	2520	31.1	469	360	34	388127
ABpraapap:106	ABpraapap	106	2344	-22655	378	390	2344	33.8	407	388	38	560878
ABpraapapa:141	ABpraapapa	141	2630	-22369	636	674	2630	25.2	441	382	32	340752
ABpraapapp:141	ABpraapapp	141	2313	-22686	377	379	2313	26.8	388	383	33	301363
ABpraapp:78	ABpraapp	78	2067	-22932	108	108	2067	40.7	352	345	43	523529
ABpraappa:105	ABpraappa	105	2446	-22553	499	509	2446	42.5	411	351	37	424326
ABpraappaa:140	ABpraappaa	140	2567	-22432	557	603	2567	40.3	455	347	31	286941
ABpraappap:140	ABpraappap	140	2524	-22475	531	582	2524	34.8	429	347	33	310475
ABpraappp:105	ABpraappp	105	2287	-22712	315	326	2287	36.8	363	365	39	495076
ABpraapppa:139	ABpraapppa	139	2593	-22406	651	694	2593	38.7	403	384	32	305129
ABpraapppp:139	ABpraapppp	139	2295	-22704	343	377	2295	34.8	383	355	35	352142
ABprap:38	ABprap	38	1758	-23241	-254	-254	1758	32.3	246	339	58	656410
ABprapa:57	ABprapa	57	1924	-23075	-140	-142	1924	28.9	331	378	49	639909
ABprapaa:80	ABprapaa	80	2065	-22934	30	30	2065	17.2	388	348	43	479038
ABprapaaa:108	ABprapaaa	108	2092	-22907	182	199	2092	16.1	367	336	38	366437
ABprapaaaa:145	ABprapaaaa	145	2230	-22769	324	343	2230	13.3	378	321	34	215977
ABprapaaap:145	ABprapaaap	145	2487	-22513	529	544	2487	11.2	344	309	30	178143
ABprapaap:108	ABprapaap	108	2231	-22768	298	298	2231	12.9	328	330	37	335242
ABprapaapa:148	ABprapaapa	148	2237	-22762	304	346	2237	12.0	311	290	34	189968
ABprapaapp:148	ABprapaapp	148	2282	-22717	355	398	2282	13.5	279	293	32	179204
ABprapap:80	ABprapap	80	2025	-22974	3	2	2025	17.7	320	331	44	458062
ABprapapa:106	ABprapapa	106	2030	-22969	109	133	2030	18.2	304	324	38	344018
ABprapapaa:143	ABprapapaa	143	2092	-22907	219	247	2092	18.3	319	318	34	204541
ABprapapap:143	ABprapapap	143	2170	-22829	211	246	2170	24.0	286	331	32	225070
ABprapapp:106	ABprapapp	106	2088	-22911	228	244	2088	22.8	262	308	37	340163
ABprapappa:145	ABprapappa	145	2457	-22543	479	529	2457	27.1	260	334	31	247477
ABprapappp:145	ABprapappp	145	2498	-22501	466	531	2498	31.1	236	321	31	237932
ABprapp:57	ABprapp	57	1829	-23170	-125	-127	1829	26.4	241	342	52	743606
ABprappa:78	ABprappa	78	2074	-22925	12	11	2074	20.6	267	350	44	528575
ABprappaa:106	ABprappaa	106	2255	-22744	298	310	2255	16.9	268	348	38	377423
ABprappaaa:143	ABprappaaa	143	2419	-22580	445	451	2419	18.6	323	366	31	183847
ABprappaap:143	ABprappaap	143	2232	-22767	291	313	2232	15.6	285	343	34	240379
ABprappap:106	ABprappap	106	2264	-22735	375	384	2264	18.1	223	325	39	444238
ABprappapa:142	ABprappapa	142	2438	-22561	536	576	2438	14.7	253	315	34	230837
ABprappapp:142	ABprappapp	142	2453	-22546	589	623	2453	18.6	227	295	33	235923
ABprappp:78	ABprappp	78	1981	-23018	23	23	1981	25.8	222	316	46	600574
ABprapppa:105	ABprapppa	105	2261	-22738	381	389	2261	28.8	213	326	39	457470
ABprapppaa:141	ABprapppaa	141	2574	-22425	643	690	2574	21.6	226	338	34	310300
ABprapppap:141	ABprapppap	141	2597	-22402	638	702	2597	26.3	200	322	35	352396
ABprapppp:105	ABprapppp	105	2324	-22675	450	453	2324	37.5	186	328	38	448863
ABprappppa:143	ABprappppa	143	2594	-22405	712	764	2594	32.7	175	322	36	349761
ABprappppp:143	ABprappppp	143	2502	-22497	626	656	2502	43.9	172	321	32	232196
ABprp:25	ABprp	25	1781	-23218	-231	-231	1781	46.8	219	247	62	394604
ABprpa:38	ABprpa	38	1778	-23221	-264	-264	1778	53.5	258	281	56	385329
ABprpaa:56	ABprpaa	56	1839	-23160	-116	-116	1839	47.5	276	354	48	482090
ABprpaaa:78	ABprpaaa	78	1986	-23013	-72	-75	1986	29.3	358	382	43	547046
ABprpaaaa:106	ABprpaaaa	106	1950	-23049	94	106	1950	21.1	429	369	39	469132
ABprpaaaaa:145	ABprpaaaaa	145	2344	-22655	386	432	2344	16.3	469	337	33	302517
ABprpaaaap:145	ABprpaaaap	145	2364	-22635	445	475	2364	15.3	428	343	34	313214
ABprpaaap:106	ABprpaaap	106	2029	-22970	71	69	2029	21.5	373	378	37	358289
ABprpaaapa:145	ABprpaaapa	145	2126	-22873	189	208	2126	17.0	390	365	31	209667
ABprpaaapp:145	ABprpaaapp	145	2133	-22866	193	222	2133	16.9	357	353	32	199510
ABprpaap:78	ABprpaap	78	2019	-22980	13	10	2019	32.9	300	358	42	487562
ABprpaapa:106	ABprpaapa	106	2017	-22982	52	67	2017	26.6	349	358	35	322588
ABprpaapaa:147	ABprpaapaa	147	2155	-22844	185	223	2155	26.1	382	341	30	194460
ABprpaapap:147	ABprpaapap	147	2088	-22911	157	177	2088	25.0	347	341	31	211263
ABprpaapp:106	ABprpaapp	106	1992	-23007	94	98	1992	28.5	314	347	36	328476
ABprpaappa:145	ABprpaappa	145	2168	-22831	289	305	2168	33.9	347	348	30	188319
ABprpaappp:145	ABprpaappp	145	2080	-22919	165	178	2080	27.9	321	346	30	169167
ABprpap:56	ABprpap	56	1862	-23137	-95	-98	1862	53.0	231	293	50	451460
ABprpapa:78	ABprpapa	78	2012	-22987	38	38	2012	45.7	301	362	43	494260
ABprpapaa:105	ABprpapaa	105	2084	-22915	200	203	2084	46.0	353	373	36	363157
ABprpapaaa:144	ABprpapaaa	144	2296	-22703	455	498	2296	51.8	384	362	32	197154
ABprpapaap:144	ABprpapaap	144	2237	-22762	344	381	2237	50.2	350	366	32	203169
ABprpapap:105	ABprpapap	105	2080	-22919	180	186	2080	39.2	312	374	38	404025
ABprpapapa:143	ABprpapapa	143	2261	-22738	376	404	2261	45.0	332	370	32	226207
ABprpapapp:143	ABprpapapp	143	2179	-22820	288	324	2179	43.8	292	372	32	225849
ABprpapp:78	ABprpapp	78	1889	-23110	-78	-76	1889	53.8	290	311	45	438071
ABprpappa:104	ABprpappa	104	1955	-23044	125	139	1955	52.1	367	327	38	329260
ABprpappaa:141	ABprpappaa	141	2106	-22893	303	330	2106	52.8	381	317	31	169376
ABprpappap:141	ABprpappap	141	2013	-22986	214	247	2013	51.5	346	329	31	173986
ABprpappp:104	ABprpappp	104	1983	-23016	135	137	1983	51.2	322	338	38	349898
ABprpapppa:144	ABprpapppa	144	2138	-22861	311	324	2138	53.3	309	349	33	202425
ABprpapppp:144	ABprpapppp	144	2147	-22852	259	302	2147	51.9	267	345	35	235091
ABprpp:38	ABprpp	38	1776	-23223	-233	-233	1776	44.4	178	273	56	531153
ABprppa:57	ABprppa	57	1793	-23206	-158	-158	1793	38.0	194	334	49	650629
ABprppaa:80	ABprppaa	80	1951	-23048	-41	-45	1951	34.4	251	364	42	545386
ABprppaaa:109	ABprppaaa	109	2099	-22900	183	190	2099	29.8	291	374	36	357789
ABprppaaaa:145	ABprppaaaa	145	2087	-22912	184	190	2087	29.8	346	389	31	160772
ABprppaaap:145	ABprppaaap	145	2117	-22882	168	179	2117	28.8	310	380	29	173594
ABprppaap:109	ABprppaap	109	2003	-22996	145	154	2003	28.8	249	364	34	330146
ABprppaapa:148	ABprppaapa	148	2148	-22851	225	233	2148	22.8	290	373	30	156273
ABprppaapp:148	ABprppaapp	148	2092	-22907	189	211	2092	23.1	252	362	30	178331
ABprppap:80	ABprppap	80	1996	-23003	34	31	1996	37.7	215	323	42	474416
ABprppapa:108	ABprppapa	108	1915	-23084	68	74	1915	38.8	291	337	35	276347
ABprppapaa:146	ABprppapaa	146	2134	-22865	240	264	2134	36.7	321	377	33	225910
ABprppapap:146	ABprppapap	146	2181	-22818	293	307	2181	33.7	286	369	31	200036
ABprppapp:108	ABprppapp	108	1934	-23065	75	88	1934	40.2	240	321	36	307624
ABprppappa:148	ABprppappa	148	2271	-22728	345	378	2271	35.5	261	344	30	186855
ABprppappp:148	ABprppappp	148	2289	-22711	261	376	2289	38.1	234	325	31	215101
ABprppp:57	ABprppp	57	1814	-23185	-150	-151	1814	46.0	151	271	48	508220
ABprpppa:80	ABprpppa	80	1906	-23093	-28	-30	1906	48.3	238	336	43	463555
ABprpppaa:108	ABprpppaa	108	2187	-22812	291	302	2187	38.4	262	367	37	391644
ABprpppaaa:143	ABprpppaaa	143	2266	-22733	386	404	2266	32.0	235	364	31	207216
ABprpppaap:143	ABprpppaap	143	2443	-22556	414	512	2443	33.6	206	336	30	210222
ABprpppap:108	ABprpppap	108	2174	-22825	285	296	2174	45.7	250	354	37	365128
ABprpppapa:146	ABprpppapa	146	2299	-22700	377	440	2299	41.7	215	347	34	255418
ABprpppapp:146	ABprpppapp	146	2433	-22566	430	553	2433	46.8	202	333	31	211680
ABprpppp:80	ABprpppp	80	1977	-23022	33	30	1977	48.7	189	293	44	445407
ABprppppa:107	ABprppppa	107	2047	-22952	168	183	2047	51.5	267	336	38	322631
ABprppppaa:141	ABprppppaa	141	2259	-22740	316	338	2259	44.5	262	354	32	207031
ABprppppap:141	ABprppppap	141	2301	-22698	304	362	2301	47.5	241	328	30	176599
ABprppppp:107	ABprppppp	107	2156	-22843	301	306	2156	49.4	211	331	37	326684
ABprpppppa:141	ABprpppppa	141	2357	-22642	426	476	2357	52.5	217	320	32	183975
ABprpppppp:141	ABprpppppp	141	2248	-22751	388	395	2248	53.4	191	291	31	146199
P1:-14	P1	-14	1789	-23210	-360	-360	1789	31.6	204	222	85	1131223
EMS:6	EMS	6	1740	-23259	-258	-258	1740	34.9	309	147	69	702530
MS:17	MS	17	1758	-23241	-232	-232	1758	49.6	384	193	66	402954
MSa:30	MSa	30	1754	-23245	-206	-206	1754	45.2	432	169	64	550548
MSaa:53	MSaa	53	1743	-23256	-132	-132	1743	46.0	455	209	53	529492
MSaaa:75	MSaaa	75	1984	-23015	94	101	1984	47.0	457	211	47	526378
MSaaaa:124	MSaaaa	124	2049	-22950	236	268	2049	42.0	488	235	39	349265
MSaaap:124	MSaaap	124	2066	-22933	294	305	2066	42.0	439	254	40	370132
MSaap:75	MSaap	75	1950	-23049	66	66	1950	44.2	395	205	48	547091
MSaapa:131	MSaapa	131	1964	-23035	194	200	1964	39.6	450	175	40	339496
MSaapp:131	MSaapp	131	1991	-23008	233	241	1991	37.8	399	235	40	294387
MSap:53	MSap	53	1804	-23195	-159	-159	1804	49.6	382	174	53	511199
MSapa:75	MSapa	75	1991	-23008	49	53	1991	50.5	364	158	46	497833
MSapaa:126	MSapaa	126	1976	-23023	210	222	1976	48.6	419	199	40	328193
MSapap:126	MSapap	126	1960	-23039	190	202	1960	48.7	359	202	41	337647
MSapp:75	MSapp	75	2021	-22978	52	50	2021	51.8	320	210	48	530289
MSappa:125	MSappa	125	2019	-22980	236	248	2019	48.5	387	278	38	310096
MSappp:125	MSappp	125	2027	-22972	272	275	2027	41.7	350	283	39	339768
MSp:30	MSp	30	1767	-23232	-170	-171	1767	44.9	340	233	63	539772
MSpa:53	MSpa	53	1771	-23228	-152	-153	1771	39.7	380	267	56	630898
MSpaa:74	MSpaa	74	1921	-23078	29	32	1921	43.1	413	273	48	586860
MSpaaa:115	MSpaaa	115	1959	-23040	154	165	1959	32.3	490	279	43	581715
MSpaaaa:163	MSpaaaa	163	2083	-22916	213	204	2083	28.3	517	288	30	259499
MSpaaap:163	MSpaaap	163	2072	-22927	287	285	2072	25.0	463	264	31	222323
MSpaap:115	MSpaap	115	1946	-23053	170	179	1946	32.1	433	268	42	430473
MSpaapa:164	MSpaapa	164	2388	-22612	627	628	2388	37.0	437	298	30	194428
MSpaapp:164	MSpaapp	164	2118	-22882	382	379	2118	30.0	407	261	30	158338
MSpap:74	MSpap	74	1907	-23092	-23	-20	1907	35.9	353	256	47	549964
MSpapa:125	MSpapa	125	1881	-23118	104	113	1881	17.9	432	238	42	418027
MSpapaa:165	MSpapaa	165	2048	-22952	304	304	2048	17.0	468	220	30	164875
MSpapap:165	MSpapap	165	1919	-23081	188	184	1919	20.0	422	212	34	186411
MSpapp:125	MSpapp	125	1854	-23145	85	91	1854	18.6	373	248	41	376412
MSpp:53	MSpp	53	1813	-23186	-118	-120	1813	45.8	286	265	52	537060
MSppa:80	MSppa	80	1918	-23081	3	4	1918	36.5	324	308	44	468539
MSppaa:127	MSppaa	127	2080	-22919	260	268	2080	23.0	442	299	39	403814
MSppap:127	MSppap	127	2029	-22970	237	250	2029	28.9	391	293	37	285638
MSppp:80	MSppp	80	1924	-23075	25	27	1924	37.8	277	272	45	468908
MSpppa:132	MSpppa	132	2086	-22913	299	314	2086	26.9	357	275	38	312763
MSpppp:132	MSpppp	132	2014	-22985	224	239	2014	28.3	309	268	39	288395
E:17	E	17	1770	-23229	-274	-274	1770	38.0	246	152	66	497831
Ea:31	Ea	31	1775	-23224	-250	-250	1775	42.6	316	129	62	592273
Eal:57	Eal	57	1873	-23126	-98	-101	1873	42.8	299	187	53	546632
Eala:103	Eala	103	1890	-23109	70	75	1890	33.2	364	214	45	333195
Ealaa:158	Ealaa	158	2002	-22997	202	202	2002	26.7	398	207	37	179863
Ealap:158	Ealap	158	2058	-22941	241	256	2058	25.8	343	183	37	170040
Ealp:103	Ealp	103	1953	-23046	129	131	1953	42.0	313	210	45	321322
Ealpa:157	Ealpa	157	1899	-23100	100	107	1899	39.0	355	213	37	176056
Ealpp:157	Ealpp	157	1915	-23084	57	63	1915	36.7	291	216	36	147962
Ear:57	Ear	57	1837	-23162	-144	-144	1837	32.1	377	177	55	581383
Eara:106	Eara	106	1827	-23172	23	28	1827	31.7	469	196	47	429615
Earaa:156	Earaa	156	1966	-23033	117	123	1966	33.9	505	195	34	152947
Earap:156	Earap	156	1942	-23058	69	70	1942	28.0	453	187	35	179103
Earp:106	Earp	106	1900	-23099	79	81	1900	29.6	383	171	45	315717
Earpa:158	Earpa	158	2042	-22957	200	201	2042	34.3	430	170	34	157573
Earpp:158	Earpp	158	1894	-23105	45	60	1894	30.1	374	151	36	146564
Ep:31	Ep	31	1810	-23189	-239	-241	1810	34.8	225	172	62	669836
Epl:59	Epl	59	1934	-23065	-84	-88	1934	29.2	263	174	56	580185
Epla:103	Epla	103	2122	-22877	240	244	2122	26.2	309	176	46	330354
Eplaa:156	Eplaa	156	2225	-22774	334	342	2225	24.5	352	130	35	170043
Eplap:156	Eplap	156	2264	-22735	356	379	2264	31.5	299	156	33	127767
Eplp:103	Eplp	103	2124	-22875	239	250	2124	31.9	240	179	46	355348
Eplpa:157	Eplpa	157	2371	-22628	490	497	2371	28.3	260	167	34	149944
Eplpp:157	Eplpp	157	2420	-22579	517	522	2420	35.8	212	195	34	162721
Epr:59	Epr	59	1960	-23039	-23	-28	1960	41.1	210	225	54	564660
Epra:103	Epra	103	2189	-22810	312	323	2189	33.6	278	230	44	296580
Epraa:156	Epraa	156	2252	-22747	415	419	2252	22.7	313	206	38	166003
Eprap:156	Eprap	156	2311	-22689	425	447	2311	30.7	255	227	37	158947
Eprp:103	Eprp	103	2304	-22695	401	408	2304	33.9	224	235	43	320319
Eprpa:157	Eprpa	157	2399	-22600	510	532	2399	21.6	251	236	36	170934
Eprpp:157	Eprpp	157	2560	-22439	628	637	2560	30.8	206	244	34	154779
P2:6	P2	6	1760	-23239	-384	-384	1760	32.0	159	230	72	766328
C:20	C	20	1866	-23133	-230	-230	1866	18.9	235	262	66	366591
Ca:35	Ca	35	1849	-23150	-177	-177	1849	18.2	306	253	62	276302
Caa:52	Caa	52	1869	-23130	-147	-148	1869	15.0	333	240	53	256467
Caaa:76	Caaa	76	1932	-23067	-94	-95	1932	14.5	314	222	46	287942
Caaaa:102	Caaaa	102	1837	-23162	-52	-50	1837	18.2	233	161	41	297544
Caaaaa:137	Caaaaa	137	1879	-23120	103	108	1879	23.7	211	133	34	173979
Caaaap:137	Caaaap	137	1828	-23171	36	36	1828	23.7	160	178	36	189529
Caaap:102	Caaap	102	1848	-23151	-95	-106	1848	20.7	187	175	41	332464
Caaapa:136	Caaapa	136	1784	-23215	16	19	1784	28.9	173	151	35	171407
Caaapp:136	Caaapp	136	1829	-23170	67	66	1829	31.7	134	185	34	177441
Caap:76	Caap	76	1886	-23113	-231	-233	1886	15.7	215	205	46	356081
Caapa:104	Caapa	104	1923	-23076	17	9	1923	29.4	150	194	40	353146
Caapaa:149	Caapaa	149	1980	-23019	156	164	1980	37.2	163	199	32	131460
Caapap:149	Caapap	149	1952	-23047	97	100	1952	43.0	154	220	32	145742
Caapp:104	Caapp	104	1889	-23110	28	32	1889	35.5	124	219	39	371882
Caappd:146	Caappd	146	1985	-23014	241	255	1985	42.9	120	251	33	162435
Caappv:146	Caappv	146	1977	-23022	159	178	1977	52.3	147	254	32	123586
Cap:52	Cap	52	1841	-23158	-215	-217	1841	16.6	224	169	53	343291
Capa:78	Capa	78	1910	-23089	-102	-101	1910	27.7	226	123	45	439470
Capaa:115	Capaa	115	1951	-23048	137	154	1951	51.3	229	210	36	208196
Capaaa:161	Capaaa	161	2168	-22832	379	383	2168	47.0	270	188	30	112543
Capaap:161	Capaap	161	1872	-23127	26	59	1872	49.0	226	222	32	134453
Capap:115	Capap	115	1930	-23069	110	124	1930	51.7	214	211	39	258606
Capapa:162	Capapa	162	2075	-22924	138	175	2075	49.2	311	202	30	107080
Capapp:162	Capapp	162	2278	-22721	420	431	2278	51.7	271	239	30	106632
Capp:78	Capp	78	1873	-23126	-148	-153	1873	27.4	164	170	45	485373
Cappa:112	Cappa	112	1865	-23134	59	61	1865	38.2	184	169	38	285423
Cappaa:150	Cappaa	150	2021	-22978	235	242	2021	41.1	241	158	33	153205
Cappap:150	Cappap	150	2158	-22841	313	338	2158	40.4	187	168	31	161843
Cappp:112	Cappp	112	1927	-23072	123	129	1927	44.4	157	201	38	311621
Capppa:152	Capppa	152	2129	-22870	283	289	2129	44.5	209	185	31	146824
Capppp:152	Capppp	152	2010	-22989	135	164	2010	46.3	195	225	32	149689
Cp:35	Cp	35	1855	-23144	-262	-262	1855	21.7	197	269	62	367176
Cpa:50	Cpa	50	1867	-23132	-206	-208	1867	16.1	214	281	54	325987
Cpaa:74	Cpaa	74	1895	-23104	-135	-136	1895	15.3	242	284	47	336406
Cpaaa:103	Cpaaa	103	1901	-23098	19	22	1901	14.2	229	239	41	239130
Cpaaaa:142	Cpaaaa	142	1908	-23091	68	91	1908	16.9	232	154	35	169037
Cpaaap:142	Cpaaap	142	2002	-22997	192	192	2002	15.4	193	204	35	152795
Cpaap:103	Cpaap	103	1926	-23073	33	34	1926	19.0	169	254	43	354495
Cpaapa:138	Cpaapa	138	1937	-23062	167	171	1937	17.1	189	253	37	175815
Cpaapp:138	Cpaapp	138	1942	-23057	166	170	1942	26.2	135	241	35	173902
Cpap:74	Cpap	74	1935	-23064	-154	-155	1935	21.2	168	248	46	376825
Cpapa:104	Cpapa	104	1979	-23020	64	69	1979	30.9	169	270	40	302545
Cpapaa:152	Cpapaa	152	2294	-22705	364	387	2294	38.6	155	256	34	174446
Cpapap:152	Cpapap	152	2246	-22753	374	393	2246	30.0	173	266	36	185342
Cpapp:104	Cpapp	104	2089	-22910	214	221	2089	36.3	134	273	40	339969
Cpappd:150	Cpappd	150	2234	-22765	420	433	2234	36.8	144	292	33	172959
Cpappv:150	Cpappv	150	2193	-22806	371	375	2193	48.0	149	282	33	144683
Cpp:50	Cpp	50	1841	-23158	-272	-273	1841	26.5	141	213	53	455978
Cppa:76	Cppa	76	1930	-23069	-74	-74	1930	39.9	143	282	44	419066
Cppaa:110	Cppaa	110	2015	-22984	158	177	2015	49.4	231	297	37	241256
Cppaaa:158	Cppaaa	158	2200	-22799	421	428	2200	44.2	305	314	30	116512
Cppaap:158	Cppaap	158	2120	-22879	338	335	2120	50.7	269	282	31	112139
Cppap:110	Cppap	110	2062	-22937	182	190	2062	47.2	179	277	38	271137
Cppapa:152	Cppapa	152	2083	-22916	261	265	2083	42.5	259	289	30	114369
Cppapp:152	Cppapp	152	2105	-22894	218	228	2105	48.0	223	270	31	122178
Cppp:76	Cppp	76	1895	-23104	-118	-120	1895	32.3	131	211	45	427715
Cpppa:108	Cpppa	108	2106	-22893	254	254	2106	43.7	188	238	38	241813
Cpppaa:147	Cpppaa	147	2168	-22831	293	316	2168	28.6	236	281	31	130846
Cpppap:147	Cpppap	147	2187	-22812	310	321	2187	38.2	214	259	32	139099
Cpppp:108	Cpppp	108	2053	-22946	185	191	2053	42.6	140	246	37	301659
Cppppa:147	Cppppa	147	2134	-22865	264	265	2134	40.5	201	294	31	142160
Cppppp:147	Cppppp	147	2283	-22716	390	399	2283	48.4	180	254	31	131056
P3:20	P3	20	1788	-23211	-343	-344	1788	33.3	141	217	61	424210
D:39	D	39	1785	-23214	-355	-355	1785	37.3	131	211	53	240048
Da:66	Da	66	1884	-23115	-174	-175	1884	41.3	184	132	46	103657
Daa:97	Daa	97	1858	-23142	-23	-14	1858	52.4	262	157	35	42554
Daaa:133	Daaa	133	1899	-23100	62	71	1899	49.1	295	174	31	61314
Daap:133	Daap	133	1873	-23126	86	96	1873	50.2	303	193	31	61911
Dap:97	Dap	97	1855	-23144	-93	-92	1855	45.0	206	170	38	64489
Dapa:128	Dapa	128	1937	-23062	134	143	1937	44.3	297	152	34	85719
Dapp:128	Dapp	128	1897	-23102	107	123	1897	41.0	263	165	37	98094
Dp:66	Dp	66	1836	-23163	-186	-189	1836	52.6	166	215	44	90165
Dpa:97	Dpa	97	1786	-23213	-86	-85	1786	52.1	238	282	36	64159
Dpaa:132	Dpaa	132	1855	-23144	40	56	1855	43.6	313	319	31	74810
Dpap:132	Dpap	132	1868	-23131	85	90	1868	49.3	300	294	30	46191
Dpp:97	Dpp	97	1823	-23176	-126	-125	1823	51.2	201	234	38	72984
Dppa:129	Dppa	129	1855	-23144	49	42	1855	38.8	300	307	30	60465
Dppp:129	Dppp	129	1765	-23234	-29	-27	1765	35.0	264	274	29	45564
P4:39	P4	39	1861	-23138	-181	-183	1861	48.9	199	153	49	118546
Z2:86	Z2	86	2088	-22912	-32	-64	2088	56.0	216	159	34	0
Z3:86	Z3	86	1898	-23101	-57	-59	1898	53.0	232	154	37	48886
