# Supplementary material for: Quantitative Differences in Nuclear β-catenin and TCF Pattern Embryonic Cells in C. elegans
Source: PLoS Genet. 2015 Oct 21;11(10):e1005585. doi: 10.1371/journal.pgen.1005585 (PMC4619327; doi:10.1371/journal.pgen.1005585)
Supplement: S1 Data — For each cell analyzed, birth time is given in column 3 and the average nuclear reporter intensity over the lifetime of the cell (corrected for background) is given in column 7 (“blot”). For information on each embryo’s strain information and experimental conditions, refer to S2 Table. (ZIP) [file pgen.1005585.s005.zip › CAs/CA20120417_elt-6_lit-1i_L3.csv]

cellTime	cell	time	none	global	local	blot	cross	z	x	y	size	gweight
ABa:3	ABa	3	1776	-23224	-307	-307	1776	31.2	188	202	80	1071596
ABal:10	ABal	10	1768	-23231	-286	-286	1768	35.6	153	172	71	845007
ABala:19	ABala	19	1795	-23204	-261	-262	1795	31.6	111	215	64	578612
ABalaa:30	ABalaa	30	1785	-23214	-248	-249	1785	26.1	90	199	58	760699
ABalaaa:47	ABalaaa	47	1772	-23227	-276	-278	1772	31.0	86	201	49	1162916
ABalaaaa:70	ABalaaaa	70	1842	-23157	-100	-103	1842	32.6	86	229	42	888553
ABalaaaal:99	ABalaaaal	99	2080	-22919	184	198	2080	41.6	89	229	37	557375
ABalaaaala:139	ABalaaaala	139	1999	-23000	143	161	1999	45.5	91	186	31	305507
ABalaaaalp:139	ABalaaaalp	139	2319	-22680	341	379	2319	38.2	84	193	30	329816
ABalaaaar:99	ABalaaaar	99	2207	-22792	255	277	2207	31.8	94	257	35	607290
ABalaaaarl:138	ABalaaaarl	138	2224	-22775	291	337	2224	24.1	80	206	31	415551
ABalaaaarr:138	ABalaaaarr	138	2086	-22913	140	194	2086	30.6	81	233	32	428275
ABalaaap:70	ABalaaap	70	1852	-23147	-85	-84	1852	39.0	134	208	41	618465
ABalaaapa:98	ABalaaapa	98	2040	-22959	87	109	2040	45.9	145	238	34	386397
ABalaaapal:132	ABalaaapal	132	2274	-22725	263	337	2274	44.0	130	223	31	325153
ABalaaapar:132	ABalaaapar	132	2049	-22950	174	216	2049	50.7	147	225	30	232332
ABalaaapp:98	ABalaaapp	98	2027	-22972	59	81	2027	44.4	189	252	35	397407
ABalaaappl:133	ABalaaappl	133	1976	-23023	37	85	1976	49.7	195	231	30	223198
ABalaaappr:133	ABalaaappr	133	2256	-22743	159	235	2256	45.7	170	257	30	260753
ABalaap:47	ABalaap	47	1847	-23152	-143	-144	1847	19.7	127	160	50	1077700
ABalaapa:69	ABalaapa	69	1885	-23114	-29	-30	1885	23.5	89	190	45	1043401
ABalaapaa:97	ABalaapaa	97	2276	-22723	312	322	2276	21.6	89	168	38	731339
ABalaapaaa:132	ABalaapaaa	132	2340	-22659	395	432	2340	17.5	105	170	33	500299
ABalaapaap:132	ABalaapaap	132	2311	-22688	410	433	2311	13.3	133	153	34	470863
ABalaapap:97	ABalaapap	97	2235	-22764	178	186	2235	34.3	83	195	36	673530
ABalaapapa:132	ABalaapapa	132	2269	-22730	336	370	2269	31.6	93	152	31	394662
ABalaapapp:132	ABalaapapp	132	2237	-22762	286	307	2237	36.3	117	182	29	293344
ABalaapp:69	ABalaapp	69	1912	-23087	-31	-39	1912	19.2	136	186	44	838188
ABalaappa:95	ABalaappa	95	2328	-22671	313	326	2328	25.3	92	209	38	800058
ABalaappaa:130	ABalaappaa	130	2480	-22519	538	576	2480	23.3	102	146	34	518802
ABalaappap:130	ABalaappap	130	2500	-22499	517	571	2500	26.4	80	179	32	434088
ABalaappp:95	ABalaappp	95	2302	-22697	280	305	2302	32.4	128	230	37	604356
ABalaapppa:128	ABalaapppa	128	2466	-22533	477	511	2466	33.0	83	197	31	401305
ABalaapppp:128	ABalaapppp	128	2444	-22555	462	479	2444	36.7	117	225	30	282169
ABalap:30	ABalap	30	1818	-23181	-268	-269	1818	28.5	150	280	58	717073
ABalapa:47	ABalapa	47	1845	-23154	-271	-272	1845	28.5	121	276	50	1208112
ABalapaa:68	ABalapaa	68	2000	-22999	-4	-11	2000	38.7	111	266	43	770833
ABalapaaa:96	ABalapaaa	96	2358	-22641	380	384	2358	44.2	126	273	37	471490
ABalapaaaa:133	ABalapaaaa	133	2583	-22416	691	702	2583	40.1	86	243	32	313114
ABalapaaap:133	ABalapaaap	133	2532	-22467	632	683	2532	48.5	118	239	31	257901
ABalapaap:96	ABalapaap	96	2311	-22688	308	314	2311	50.5	189	273	36	390809
ABalapaapa:133	ABalapaapa	133	2406	-22593	447	459	2406	51.4	203	269	29	191296
ABalapaapp:133	ABalapaapp	133	2478	-22521	515	542	2478	51.1	241	290	30	196207
ABalapap:68	ABalapap	68	1897	-23102	-106	-108	1897	41.2	164	274	43	652117
ABalapapa:93	ABalapapa	93	2333	-22666	286	292	2333	43.0	172	303	37	466594
ABalapapaa:130	ABalapapaa	130	2741	-22258	756	794	2741	47.9	141	274	30	229902
ABalapapap:130	ABalapapap	130	2706	-22294	639	697	2706	47.1	172	294	30	262189
ABalapapp:93	ABalapapp	93	2367	-22632	332	334	2367	43.5	220	285	37	409578
ABalapappa:127	ABalapappa	127	2545	-22454	437	487	2545	43.4	208	294	30	244299
ABalapappp:127	ABalapappp	127	2607	-22392	612	638	2607	43.4	245	289	30	219230
ABalapp:47	ABalapp	47	1857	-23142	-180	-181	1857	26.3	192	224	49	759598
ABalappa:68	ABalappa	68	1882	-23117	-106	-114	1882	30.0	177	227	43	633289
ABalappaa:96	ABalappaa	96	2247	-22752	226	243	2247	34.2	159	248	35	483764
ABalappaaa:132	ABalappaaa	132	2522	-22477	453	543	2522	38.8	144	232	33	399202
ABalappaap:132	ABalappaap	132	2362	-22637	360	421	2362	34.0	156	224	30	324078
ABalappap:96	ABalappap	96	2212	-22787	224	238	2212	37.6	196	231	35	405234
ABalappapa:132	ABalappapa	132	2538	-22461	587	611	2538	46.4	179	206	29	219005
ABalappapp:132	ABalappapp	132	2436	-22563	400	439	2436	41.5	178	228	30	260140
ABalappp:68	ABalappp	68	1863	-23136	-112	-113	1863	34.5	230	217	43	616793
ABalapppa:95	ABalapppa	95	2241	-22758	197	211	2241	36.1	210	265	35	412743
ABalapppaa:132	ABalapppaa	132	2380	-22619	370	405	2380	37.9	187	258	29	263644
ABalapppap:132	ABalapppap	132	2680	-22319	537	636	2680	41.1	172	285	30	292098
ABalapppp:95	ABalapppp	95	2173	-22826	188	186	2173	39.0	263	245	37	408864
ABalappppa:128	ABalappppa	128	2322	-22677	389	394	2322	39.3	229	257	29	246399
ABalappppp:128	ABalappppp	128	2254	-22745	289	324	2254	42.3	272	261	31	236781
ABalp:19	ABalp	19	1830	-23169	-251	-251	1830	28.1	189	135	63	491401
ABalpa:30	ABalpa	30	1785	-23215	-311	-312	1785	34.9	141	130	57	710450
ABalpaa:47	ABalpaa	47	1781	-23218	-234	-236	1781	39.6	114	156	50	1020209
ABalpaaa:68	ABalpaaa	68	1853	-23146	-99	-102	1853	32.1	101	152	42	862359
ABalpaaaa:97	ABalpaaaa	97	2157	-22842	266	274	2157	49.3	134	205	34	371434
ABalpaaaaa:138	ABalpaaaaa	138	2280	-22719	347	396	2280	45.6	133	188	29	256334
ABalpaaaap:138	ABalpaaaap	138	2334	-22665	394	451	2334	45.6	157	168	30	295501
ABalpaaap:97	ABalpaaap	97	2216	-22783	307	315	2216	43.6	95	191	36	520874
ABalpaaapa:132	ABalpaaapa	132	2273	-22726	430	461	2273	47.3	114	155	31	312089
ABalpaaapp:132	ABalpaaapp	132	2286	-22713	380	408	2286	41.1	110	157	31	361809
ABalpaap:68	ABalpaap	68	1830	-23169	-141	-146	1830	36.4	156	157	44	698909
ABalpaapa:94	ABalpaapa	94	1993	-23006	16	23	1993	40.5	136	176	38	539023
ABalpaapaa:128	ABalpaapaa	128	1998	-23001	39	85	1998	37.0	133	143	33	420205
ABalpaapap:128	ABalpaapap	128	1980	-23019	101	120	1980	43.4	163	142	33	339067
ABalpaapp:94	ABalpaapp	94	2040	-22959	87	94	2040	41.4	178	188	35	386552
ABalpaappa:129	ABalpaappa	129	2129	-22870	209	226	2129	39.2	152	181	29	286263
ABalpaappp:129	ABalpaappp	129	2020	-22979	122	134	2020	40.1	187	177	30	243026
ABalpap:47	ABalpap	47	1827	-23172	-275	-275	1827	32.2	184	109	51	1052343
ABalpapa:67	ABalpapa	67	1840	-23159	-152	-156	1840	29.3	142	109	45	964012
ABalpapaa:94	ABalpapaa	94	2335	-22664	301	305	2335	33.4	100	152	39	711417
ABalpapaaa:128	ABalpapaaa	128	2507	-22492	562	598	2507	31.5	120	140	32	429291
ABalpapaap:128	ABalpapaap	128	2365	-22634	423	452	2365	26.4	150	128	34	481779
ABalpapap:94	ABalpapap	94	2131	-22869	100	106	2131	25.4	129	129	41	792751
ABalpapapa:126	ABalpapapa	126	2225	-22774	281	314	2225	20.2	148	154	35	573223
ABalpapapp:126	ABalpapapp	126	2174	-22825	255	282	2174	23.5	182	146	33	447112
ABalpapp:67	ABalpapp	67	1854	-23145	-160	-168	1854	31.2	209	108	46	846185
ABalpappa:91	ABalpappa	91	2179	-22820	118	118	2179	30.3	163	111	41	730557
ABalpappaa:119	ABalpappaa	119	2137	-22862	219	225	2137	34.7	164	148	33	396065
ABalpappap:119	ABalpappap	119	2096	-22903	149	171	2096	30.2	190	123	35	465372
ABalpappp:91	ABalpappp	91	2118	-22881	129	131	2118	36.1	207	106	40	630168
ABalpapppa:125	ABalpapppa	125	2098	-22901	232	243	2098	38.5	205	129	34	355035
ABalpapppp:125	ABalpapppp	125	2173	-22826	268	280	2173	39.2	245	122	31	273647
ABalpp:30	ABalpp	30	1842	-23157	-233	-234	1842	46.4	223	152	57	486770
ABalppa:47	ABalppa	47	1882	-23117	-251	-251	1882	51.5	180	163	50	648591
ABalppaa:67	ABalppaa	67	1880	-23119	-71	-76	1880	45.2	147	136	44	631772
ABalppaaa:93	ABalppaaa	93	2088	-22911	143	144	2088	47.2	110	151	35	397476
ABalppaaaa:129	ABalppaaaa	129	2155	-22844	250	288	2155	41.8	116	122	31	292776
ABalppaaap:129	ABalppaaap	129	2147	-22852	249	255	2147	46.7	142	114	30	251293
ABalppaap:93	ABalppaap	93	2116	-22883	96	96	2116	43.3	147	113	38	471541
ABalppaapa:125	ABalppaapa	125	2127	-22872	241	242	2127	38.0	150	102	33	351140
ABalppaapp:125	ABalppaapp	125	2008	-22991	122	145	2008	42.8	188	98	36	362971
ABalppap:67	ABalppap	67	1899	-23100	-105	-108	1899	52.1	201	156	44	492318
ABalppapa:91	ABalppapa	91	2171	-22828	170	174	2171	51.1	153	158	36	367634
ABalppapaa:123	ABalppapaa	123	2114	-22885	244	246	2114	51.4	168	124	32	246995
ABalppapap:123	ABalppapap	123	2022	-22977	116	138	2022	53.2	143	160	32	239210
ABalppapp:91	ABalppapp	91	2080	-22919	63	75	2080	51.4	197	152	37	359476
ABalppappa:121	ABalppappa	121	2151	-22848	274	311	2151	50.6	169	173	31	248879
ABalppappp:121	ABalppappp	121	1991	-23008	125	133	1991	50.1	197	146	33	237588
ABalppp:47	ABalppp	47	1821	-23178	-228	-232	1821	43.9	254	122	51	808817
ABalpppa:67	ABalpppa	67	1930	-23069	-105	-106	1930	44.0	212	104	44	636598
ABalpppaa:94	ABalpppaa	94	2153	-22846	164	166	2153	45.8	196	102	37	434445
ABalpppaaa:130	ABalpppaaa	130	2248	-22751	356	364	2248	44.2	229	91	31	258857
ABalpppaap:130	ABalpppaap	130	2097	-22902	246	264	2097	49.9	231	109	33	240749
ABalpppap:94	ABalpppap	94	2044	-22955	38	37	2044	50.0	226	122	38	374703
ABalpppapa:128	ABalpppapa	128	2073	-22926	144	163	2073	54.3	246	131	34	212699
ABalpppapp:128	ABalpppapp	128	2009	-22990	46	37	2009	56.8	235	172	32	177863
ABalpppp:67	ABalpppp	67	1821	-23178	-149	-149	1821	40.1	259	127	44	587133
ABalppppa:91	ABalppppa	91	1982	-23017	52	55	1982	44.9	215	188	36	337744
ABalppppaa:126	ABalppppaa	126	2003	-22996	138	153	2003	54.0	180	208	30	193377
ABalppppap:126	ABalppppap	126	1914	-23085	-18	-6	1914	55.8	200	178	33	206082
ABalppppp:91	ABalppppp	91	1989	-23010	27	25	1989	47.0	239	156	37	356130
ABalpppppa:122	ABalpppppa	122	1946	-23053	83	88	1946	49.9	213	195	30	183179
ABalpppppp:122	ABalpppppp	122	2000	-22999	88	128	2000	49.6	241	164	31	193782
ABar:10	ABar	10	1805	-23194	-219	-219	1805	21.2	209	296	74	854239
ABara:19	ABara	19	1883	-23116	-137	-137	1883	16.3	211	292	65	384101
ABaraa:30	ABaraa	30	1916	-23083	-130	-130	1916	8.2	172	230	59	435426
ABaraaa:47	ABaraaa	47	1900	-23099	-147	-147	1900	13.1	143	251	52	906206
ABaraaaa:68	ABaraaaa	68	1845	-23154	-112	-120	1845	13.9	124	228	45	888710
ABaraaaaa:97	ABaraaaaa	97	2201	-22798	204	215	2201	17.6	139	203	39	787331
ABaraaaaaa:133	ABaraaaaaa	133	2592	-22407	617	629	2592	20.0	138	198	31	420423
ABaraaaaap:133	ABaraaaaap	133	2397	-22603	463	476	2397	25.2	166	214	30	363082
ABaraaaap:97	ABaraaaap	97	2217	-22782	210	204	2217	10.6	141	232	39	728208
ABaraaaapa:129	ABaraaaapa	129	2359	-22640	438	454	2359	9.5	132	199	32	434564
ABaraaaapp:129	ABaraaaapp	129	2375	-22624	417	432	2375	12.3	145	230	31	409699
ABaraaap:68	ABaraaap	68	1853	-23146	-148	-160	1853	21.9	158	261	45	843321
ABaraaapa:94	ABaraaapa	94	2100	-22899	0	-4	2100	19.8	125	260	41	888687
ABaraaapaa:125	ABaraaapaa	125	2178	-22821	259	295	2178	16.1	112	221	34	541961
ABaraaapap:125	ABaraaapap	125	2135	-22864	143	166	2135	23.7	125	239	36	631772
ABaraaapp:94	ABaraaapp	94	1998	-23001	11	17	1998	20.5	169	252	37	640989
ABaraaappa:129	ABaraaappa	129	2216	-22783	219	266	2216	21.7	152	281	32	478310
ABaraaappp:129	ABaraaappp	129	2106	-22893	194	206	2106	19.9	175	252	30	378879
ABaraap:47	ABaraap	47	1950	-23049	-27	-27	1950	6.7	217	216	50	463287
ABaraapa:68	ABaraapa	68	1900	-23099	-56	-59	1900	7.6	173	216	44	594388
ABaraapaa:96	ABaraapaa	96	2027	-22972	3	8	2027	9.5	157	193	40	687904
ABaraapaaa:127	ABaraapaaa	127	2105	-22895	218	237	2105	10.6	178	163	34	442424
ABaraapaap:127	ABaraapaap	127	2017	-22983	103	134	2017	14.8	165	188	34	473522
ABaraapap:96	ABaraapap	96	2022	-22978	35	45	2022	11.6	201	159	39	571085
ABaraapapa:132	ABaraapapa	132	2087	-22912	225	236	2087	13.5	209	177	30	307945
ABaraapapp:132	ABaraapapp	132	2018	-22981	120	126	2018	13.1	244	189	30	293277
ABaraapp:68	ABaraapp	68	1878	-23121	-56	-57	1878	6.6	228	218	43	386895
ABaraappa:94	ABaraappa	94	2020	-22979	-5	-2	2020	6.6	199	215	39	460837
ABaraappaa:124	ABaraappaa	124	1993	-23006	80	96	1993	5.9	165	200	36	558192
ABaraappap:124	ABaraappap	124	1956	-23043	74	90	1956	9.9	202	216	34	385923
ABaraappp:94	ABaraappp	94	2058	-22941	88	88	2058	4.6	242	183	38	408934
ABaraapppa:129	ABaraapppa	129	1977	-23022	112	120	1977	4.1	215	186	33	360321
ABaraapppp:129	ABaraapppp	129	1971	-23028	104	111	1971	3.9	254	203	33	335530
ABarap:30	ABarap	30	1920	-23079	-89	-90	1920	10.0	255	285	58	352653
ABarapa:47	ABarapa	47	1861	-23138	-163	-162	1861	10.7	213	307	51	768474
ABarapaa:68	ABarapaa	68	1903	-23096	-62	-62	1903	10.1	171	280	44	699013
ABarapaaa:99	ABarapaaa	99	2256	-22743	250	257	2256	15.4	154	290	39	748010
ABarapaaaa:135	ABarapaaaa	135	2313	-22686	387	404	2313	25.2	110	276	31	421309
ABarapaaap:135	ABarapaaap	135	2269	-22730	330	359	2269	17.6	124	260	34	562292
ABarapaap:99	ABarapaap	99	2124	-22875	122	122	2124	4.8	183	258	37	513970
ABarapaapa:138	ABarapaapa	138	2276	-22723	313	335	2276	6.3	165	248	31	382312
ABarapaapp:138	ABarapaapp	138	2252	-22748	361	387	2252	2.8	196	262	33	364151
ABarapap:68	ABarapap	68	1866	-23133	-106	-109	1866	15.7	224	304	46	636750
ABarapapa:93	ABarapapa	93	2067	-22932	33	43	2067	12.4	207	305	41	658976
ABarapapaa:124	ABarapapaa	124	2075	-22924	94	137	2075	10.7	149	266	35	582465
ABarapapap:124	ABarapapap	124	2145	-22854	179	197	2145	13.0	177	291	35	555339
ABarapapp:93	ABarapapp	93	2065	-22934	82	89	2065	14.5	243	271	38	513487
ABarapappa:128	ABarapappa	128	2314	-22685	292	320	2314	19.0	190	294	32	426521
ABarapappp:128	ABarapappp	128	2286	-22713	365	392	2286	17.9	225	273	32	421770
ABarapp:47	ABarapp	47	1895	-23104	-72	-72	1895	7.9	302	271	49	357776
ABarappa:67	ABarappa	67	1908	-23091	-37	-38	1908	5.1	243	288	45	446678
ABarappaa:94	ABarappaa	94	2070	-22929	63	75	2070	5.2	226	291	38	508185
ABarappaaa:128	ABarappaaa	128	2140	-22859	175	213	2140	9.4	206	299	34	496684
ABarappaap:128	ABarappaap	128	2153	-22846	204	253	2153	7.1	225	275	33	414534
ABarappap:94	ABarappap	94	2028	-22971	28	31	2028	4.9	255	248	39	431692
ABarappapa:126	ABarappapa	126	1980	-23019	59	82	1980	9.0	238	245	32	341937
ABarappapp:126	ABarappapp	126	1981	-23018	100	124	1981	9.6	272	234	32	306746
ABarappp:67	ABarappp	67	1865	-23134	-59	-58	1865	9.9	307	264	44	367233
ABarapppa:93	ABarapppa	93	2055	-22944	105	106	2055	13.1	263	236	39	463848
ABarapppaa:126	ABarapppaa	126	2149	-22850	258	270	2149	20.1	203	225	32	404765
ABarapppap:126	ABarapppap	126	2090	-22909	196	201	2090	17.4	242	228	35	466503
ABarapppp:93	ABarapppp	93	2018	-22981	27	28	2018	8.7	293	199	38	398354
ABarappppa:128	ABarappppa	128	2002	-22997	144	162	2002	11.4	279	202	35	385997
ABarappppp:128	ABarappppp	128	2001	-22998	92	124	2001	7.6	301	176	33	334726
ABarp:19	ABarp	19	1810	-23189	-319	-319	1810	39.7	284	322	66	552215
ABarpa:30	ABarpa	30	1837	-23162	-244	-244	1837	32.3	229	336	58	673095
ABarpaa:47	ABarpaa	47	1814	-23185	-275	-275	1814	32.8	188	324	51	1064311
ABarpaaa:67	ABarpaaa	67	1871	-23128	-130	-135	1871	29.1	158	310	46	953363
ABarpaaaa:93	ABarpaaaa	93	2300	-22699	288	298	2300	34.3	133	298	38	617942
ABarpaaaaa:127	ABarpaaaaa	127	2447	-22552	486	519	2447	32.9	102	264	33	403367
ABarpaaaap:127	ABarpaaaap	127	2395	-22604	459	464	2395	39.6	125	277	30	273040
ABarpaaap:93	ABarpaaap	93	2394	-22605	343	349	2394	23.7	165	313	40	801796
ABarpaaapa:127	ABarpaaapa	127	2577	-22422	584	594	2577	30.4	139	269	32	363404
ABarpaaapp:127	ABarpaaapp	127	2457	-22542	470	503	2457	26.0	144	309	33	456196
ABarpaap:67	ABarpaap	67	1928	-23071	-97	-104	1928	38.1	205	317	44	745669
ABarpaapa:94	ABarpaapa	94	2228	-22771	135	142	2228	32.4	178	329	40	734397
ABarpaapaa:126	ABarpaapaa	126	2215	-22784	265	285	2215	35.6	140	309	33	344889
ABarpaapap:126	ABarpaapap	126	2287	-22712	261	312	2287	41.5	167	320	32	314407
ABarpaapp:94	ABarpaapp	94	2244	-22755	195	213	2244	40.5	214	331	37	483466
ABarpaappa:126	ABarpaappa	126	2345	-22654	338	373	2345	47.2	207	324	32	261649
ABarpaappp:126	ABarpaappp	126	2261	-22738	301	319	2261	44.0	249	345	32	256364
ABarpap:47	ABarpap	47	1873	-23126	-165	-165	1873	28.5	266	269	50	656944
ABarpapa:68	ABarpapa	68	1924	-23075	-75	-76	1924	26.5	230	262	45	591049
ABarpapaa:95	ABarpapaa	95	2263	-22736	196	210	2263	20.7	204	311	39	641488
ABarpapaaa:130	ABarpapaaa	130	2542	-22457	506	535	2542	23.7	176	331	32	418669
ABarpapaap:130	ABarpapaap	130	2456	-22543	498	526	2456	15.6	203	334	33	413316
ABarpapap:95	ABarpapap	95	2127	-22872	126	131	2127	24.2	243	262	39	513160
ABarpapapa:128	ABarpapapa	128	2620	-22379	554	585	2620	27.1	208	302	32	366045
ABarpapapp:128	ABarpapapp	128	2307	-22692	236	305	2307	20.4	232	302	33	368850
ABarpapp:68	ABarpapp	68	1901	-23098	-98	-107	1901	29.0	287	282	44	546006
ABarpappa:93	ABarpappa	93	2269	-22730	178	188	2269	30.0	225	309	38	596927
ABarpappaa:127	ABarpappaa	127	2504	-22495	450	478	2504	31.1	179	337	34	413064
ABarpappap:127	ABarpappap	127	2628	-22371	504	578	2628	34.9	181	305	30	309862
ABarpappp:93	ABarpappp	93	2215	-22784	157	166	2215	31.1	275	270	38	454740
ABarpapppa:126	ABarpapppa	126	2648	-22351	534	588	2648	33.5	214	286	31	320818
ABarpapppp:126	ABarpapppp	126	2534	-22465	535	550	2534	31.3	255	269	31	290779
ABarpp:30	ABarpp	30	1801	-23198	-323	-323	1801	37.4	337	350	58	647963
ABarppa:47	ABarppa	47	1859	-23140	-292	-293	1859	39.5	275	348	51	945507
ABarppaa:67	ABarppaa	67	1971	-23028	-86	-94	1971	41.1	250	340	44	634385
ABarppaaa:92	ABarppaaa	92	2225	-22774	155	172	2225	38.3	239	344	38	518247
ABarppaaaa:129	ABarppaaaa	129	2365	-22634	317	374	2365	40.9	210	339	32	276284
ABarppaaap:129	ABarppaaap	129	2378	-22621	404	436	2378	37.0	241	367	34	325752
ABarppaap:92	ABarppaap	92	2237	-22762	137	156	2237	34.8	278	344	38	504642
ABarppaapa:127	ABarppaapa	127	2575	-22424	547	570	2575	31.2	236	342	30	285407
ABarppaapp:127	ABarppaapp	127	2297	-22702	318	358	2297	30.7	268	363	34	325423
ABarppap:67	ABarppap	67	1903	-23096	-85	-88	1903	43.1	327	343	44	614312
ABarppapa:91	ABarppapa	91	2389	-22610	279	284	2389	34.2	297	317	37	438220
ABarppapaa:124	ABarppapaa	124	2717	-22282	618	657	2717	36.5	212	316	31	272196
ABarppapap:124	ABarppapap	124	2459	-22541	433	469	2459	36.0	259	321	33	267356
ABarppapp:91	ABarppapp	91	2217	-22782	154	166	2217	32.8	345	324	38	463872
ABarppappa:124	ABarppappa	124	2555	-22444	504	548	2555	35.6	289	288	30	224493
ABarppappp:124	ABarppappp	124	2374	-22625	367	387	2374	33.4	330	298	32	233852
ABarppp:47	ABarppp	47	1842	-23157	-231	-234	1842	32.7	353	356	51	933525
ABarpppa:66	ABarpppa	66	1868	-23131	-142	-149	1868	30.9	316	334	45	639520
ABarpppaa:92	ABarpppaa	92	2251	-22748	174	186	2251	24.0	265	327	38	533890
ABarpppaaa:126	ABarpppaaa	126	2322	-22677	297	354	2322	20.4	234	345	34	423929
ABarpppaap:126	ABarpppaap	126	2425	-22574	432	477	2425	25.0	211	353	33	386891
ABarpppap:92	ABarpppap	92	2228	-22771	147	158	2228	25.0	319	291	37	420420
ABarpppapa:125	ABarpppapa	125	2387	-22612	334	367	2387	25.8	250	307	30	289955
ABarpppapp:125	ABarpppapp	125	2376	-22623	356	388	2376	13.6	255	327	34	390518
ABarpppp:66	ABarpppp	66	1862	-23137	-118	-122	1862	31.7	383	343	44	613687
ABarppppa:90	ABarppppa	90	2220	-22779	132	143	2220	23.6	341	308	39	489252
ABarppppaa:126	ABarppppaa	126	2469	-22530	358	428	2469	30.3	277	303	30	275687
ABarppppap:126	ABarppppap	126	2485	-22514	489	505	2485	25.1	282	334	33	330382
ABarppppp:90	ABarppppp	90	2173	-22827	121	130	2173	20.5	375	331	41	499902
ABarpppppa:124	ABarpppppa	124	2450	-22549	429	461	2450	26.8	315	308	34	320512
ABarpppppp:124	ABarpppppp	124	2388	-22611	366	399	2388	25.8	351	326	34	321280
ABp:3	ABp	3	1770	-23229	-271	-271	1770	26.5	329	321	76	960773
ABpl:10	ABpl	10	1796	-23203	-288	-288	1796	44.5	331	251	70	650993
ABpla:19	ABpla	19	1819	-23180	-242	-243	1819	49.1	240	208	63	389555
ABplaa:30	ABplaa	30	1783	-23216	-273	-273	1783	47.0	171	247	59	500876
ABplaaa:46	ABplaaa	46	1790	-23209	-212	-212	1790	46.2	140	252	50	743930
ABplaaaa:66	ABplaaaa	66	1807	-23192	-105	-108	1807	48.9	128	214	44	576628
ABplaaaaa:92	ABplaaaaa	92	2037	-22962	53	57	2037	53.2	211	246	35	306495
ABplaaaaaa:130	ABplaaaaaa	130	2217	-22782	183	209	2217	55.8	264	284	29	163071
ABplaaaaap:130	ABplaaaaap	130	2118	-22881	210	224	2118	53.8	303	289	30	157322
ABplaaaap:92	ABplaaaap	92	2000	-22999	-9	-2	2000	53.0	229	271	36	317420
ABplaaaapa:127	ABplaaaapa	127	2187	-22812	239	260	2187	51.9	267	322	32	195993
ABplaaaapp:127	ABplaaaapp	127	2244	-22756	333	366	2244	52.1	306	326	29	172103
ABplaaap:66	ABplaaap	66	1836	-23163	-150	-160	1836	52.3	184	240	43	486020
ABplaaapa:91	ABplaaapa	91	2033	-22966	45	46	2033	52.7	261	292	36	337309
ABplaaapaa:128	ABplaaapaa	128	2214	-22785	250	303	2214	52.0	331	347	30	191426
ABplaaapap:128	ABplaaapap	128	2022	-22977	132	134	2022	54.6	349	302	32	161755
ABplaaapp:91	ABplaaapp	91	1974	-23025	-50	-47	1974	53.2	293	295	38	343601
ABplaaappa:126	ABplaaappa	126	2034	-22965	82	80	2034	56.8	345	263	31	158554
ABplaaappp:126	ABplaaappp	126	1930	-23069	47	56	1930	54.0	382	272	30	155313
ABplaap:46	ABplaap	46	1827	-23172	-194	-195	1827	41.2	219	211	52	737949
ABplaapa:66	ABplaapa	66	1823	-23176	-108	-114	1823	44.6	220	233	45	577609
ABplaapaa:90	ABplaapaa	90	2154	-22845	176	178	2154	45.6	272	274	39	430555
ABplaapaaa:125	ABplaapaaa	125	2470	-22529	523	539	2470	45.2	306	283	30	204449
ABplaapaap:125	ABplaapaap	125	2224	-22775	283	315	2224	42.0	347	281	33	216238
ABplaapap:90	ABplaapap	90	2187	-22812	183	187	2187	43.3	333	299	38	422816
ABplaapapa:126	ABplaapapa	126	2286	-22713	368	394	2286	34.6	362	321	32	287230
ABplaapapp:126	ABplaapapp	126	2396	-22603	420	467	2396	41.7	389	315	30	236797
ABplaapp:66	ABplaapp	66	1817	-23182	-128	-128	1817	39.7	289	221	46	608201
ABplaappa:90	ABplaappa	90	2119	-22880	142	150	2119	41.8	325	256	37	399971
ABplaappaa:125	ABplaappaa	125	2375	-22624	436	463	2375	40.0	356	255	30	228559
ABplaappap:125	ABplaappap	125	2188	-22811	283	306	2188	47.1	372	249	34	221790
ABplaappp:90	ABplaappp	90	2107	-22892	122	123	2107	43.0	370	253	40	437006
ABplaapppa:122	ABplaapppa	122	2233	-22766	332	340	2233	44.2	385	223	30	209461
ABplaapppp:122	ABplaapppp	122	2103	-22896	234	247	2103	47.3	425	215	33	223023
ABplap:30	ABplap	30	1818	-23181	-269	-270	1818	50.2	285	263	57	409244
ABplapa:46	ABplapa	46	1839	-23160	-174	-174	1839	49.7	232	291	49	589669
ABplapaa:67	ABplapaa	67	1916	-23083	-106	-117	1916	52.3	230	284	43	443398
ABplapaaa:93	ABplapaaa	93	2155	-22844	168	176	2155	45.3	296	337	36	344953
ABplapaaaa:131	ABplapaaaa	131	2374	-22625	324	386	2374	41.9	302	305	30	201205
ABplapaaap:131	ABplapaaap	131	2278	-22721	363	384	2278	42.5	342	323	30	170897
ABplapaap:93	ABplapaap	93	2176	-22823	204	202	2176	51.0	344	327	36	313710
ABplapaapa:128	ABplapaapa	128	2376	-22623	423	462	2376	48.8	357	339	30	176204
ABplapaapp:128	ABplapaapp	128	2332	-22667	389	433	2332	49.6	395	321	32	200338
ABplapap:67	ABplapap	67	1896	-23103	-92	-92	1896	51.5	303	294	44	461271
ABplapapa:93	ABplapapa	93	2226	-22773	239	253	2226	44.8	376	344	34	313441
ABplapapaa:129	ABplapapaa	129	2362	-22637	328	438	2362	44.9	405	336	28	170464
ABplapapap:129	ABplapapap	129	2166	-22833	254	266	2166	46.4	443	341	31	163817
ABplapapp:93	ABplapapp	93	2106	-22893	123	123	2106	51.4	390	290	38	318576
ABplapappa:126	ABplapappa	126	2070	-22929	196	204	2070	51.9	420	252	33	172791
ABplapappp:126	ABplapappp	126	2261	-22738	364	378	2261	53.4	410	296	30	149872
ABplapp:46	ABplapp	46	1818	-23181	-170	-172	1818	49.9	297	237	50	547365
ABplappa:66	ABplappa	66	1843	-23156	-104	-107	1843	52.9	269	226	42	411774
ABplappaa:93	ABplappaa	93	2115	-22884	111	114	2115	53.0	291	248	34	243545
ABplappaaa:128	ABplappaaa	128	2147	-22852	246	276	2147	49.6	284	262	29	163461
ABplappaap:128	ABplappaap	128	2184	-22815	283	307	2184	49.8	325	255	29	137191
ABplappap:93	ABplappap	93	2141	-22858	136	143	2141	54.8	333	251	35	250510
ABplappapa:127	ABplappapa	127	2008	-22991	72	92	2008	48.9	339	223	29	149949
ABplappapp:127	ABplappapp	127	2061	-22938	133	154	2061	54.7	371	213	31	140645
ABplappp:66	ABplappp	66	1845	-23154	-106	-110	1845	51.2	334	231	45	465790
ABplapppa:90	ABplapppa	90	2100	-22899	91	97	2100	54.3	366	231	36	284312
ABplapppaa:128	ABplapppaa	128	2314	-22685	421	435	2314	54.4	383	181	30	163725
ABplapppap:128	ABplapppap	128	2122	-22877	241	250	2122	49.3	415	166	33	212625
ABplapppp:90	ABplapppp	90	2092	-22907	72	76	2092	51.8	397	217	40	358619
ABplappppa:121	ABplappppa	121	2083	-22916	204	217	2083	43.0	419	159	32	221458
ABplappppp:121	ABplappppp	121	2116	-22883	227	237	2116	42.5	460	160	34	267411
ABplp:19	ABplp	19	1837	-23162	-268	-268	1837	39.7	345	148	63	466377
ABplpa:30	ABplpa	30	1813	-23186	-268	-269	1813	43.4	307	139	56	455815
ABplpaa:46	ABplpaa	46	1876	-23123	-248	-249	1876	53.3	282	167	48	482683
ABplpaaa:67	ABplpaaa	67	1890	-23109	-112	-119	1890	52.7	244	173	41	384874
ABplpaaaa:96	ABplpaaaa	96	2034	-22965	107	117	2034	46.5	242	231	34	276776
ABplpaaaaa:133	ABplpaaaaa	133	2160	-22839	229	246	2160	47.1	227	241	28	162601
ABplpaaaap:133	ABplpaaaap	133	2225	-22774	294	299	2225	51.7	248	251	26	123246
ABplpaaap:96	ABplpaaap	96	2084	-22915	134	145	2084	53.3	255	214	34	253224
ABplpaaapa:129	ABplpaaapa	129	2125	-22874	229	251	2125	53.8	226	232	29	144805
ABplpaaapp:129	ABplpaaapp	129	2088	-22911	131	144	2088	57.0	256	230	31	141329
ABplpaap:67	ABplpaap	67	1903	-23096	-74	-84	1903	52.4	300	158	44	448769
ABplpaapa:91	ABplpaapa	91	1947	-23052	-25	-21	1947	48.2	281	172	36	300381
ABplpaapaa:125	ABplpaapaa	125	1943	-23056	53	74	1943	47.8	278	233	29	152335
ABplpaapap:125	ABplpaapap	125	2080	-22919	202	226	2080	46.5	313	213	30	160174
ABplpaapp:91	ABplpaapp	91	2034	-22965	7	8	2034	53.3	301	168	37	288918
ABplpaappa:120	ABplpaappa	120	2038	-22961	199	220	2038	46.3	250	206	30	161969
ABplpaappp:120	ABplpaappp	120	1895	-23104	15	36	1895	53.8	275	201	32	163881
ABplpap:46	ABplpap	46	1816	-23183	-255	-256	1816	42.6	347	146	48	635206
ABplpapa:66	ABplpapa	66	1870	-23129	-113	-118	1870	42.6	317	145	44	524879
ABplpapaa:91	ABplpapaa	91	2143	-22857	144	141	2143	49.6	294	205	34	246779
ABplpapaaa:127	ABplpapaaa	127	2289	-22710	228	219	2289	57.7	288	250	30	134963
ABplpapaap:127	ABplpapaap	127	2138	-22861	168	175	2138	57.0	320	220	31	146116
ABplpapap:91	ABplpapap	91	2111	-22888	53	48	2111	52.1	329	196	36	269351
ABplpapapa:123	ABplpapapa	123	2188	-22811	117	112	2188	57.3	296	177	33	178369
ABplpapapp:123	ABplpapapp	123	2070	-22929	119	161	2070	53.6	338	191	30	145864
ABplpapp:66	ABplpapp	66	1897	-23102	-76	-79	1897	42.4	379	158	44	536521
ABplpappa:91	ABplpappa	91	2107	-22892	89	81	2107	51.7	356	167	35	299495
ABplpappaa:129	ABplpappaa	129	2347	-22652	369	393	2347	55.0	336	153	30	164057
ABplpappap:129	ABplpappap	129	2314	-22685	394	417	2314	49.7	367	143	33	214902
ABplpappp:91	ABplpappp	91	2164	-22835	118	124	2164	45.6	368	170	38	367293
ABplpapppa:124	ABplpapppa	124	2107	-22892	177	186	2107	43.8	365	179	32	208620
ABplpapppp:124	ABplpapppp	124	2196	-22803	265	285	2196	42.3	389	138	31	220747
ABplpp:30	ABplpp	30	1831	-23168	-271	-272	1831	47.3	389	192	57	433286
ABplppa:46	ABplppa	46	1932	-23067	-239	-244	1932	53.1	370	221	47	485234
ABplppaa:68	ABplppaa	68	1830	-23169	-132	-135	1830	49.2	342	141	41	465258
ABplppaaa:96	ABplppaaa	96	2209	-22790	261	278	2209	47.8	294	142	35	294678
ABplppaaaa:132	ABplppaaaa	132	2467	-22532	499	539	2467	46.4	265	177	30	181722
ABplppaaap:132	ABplppaaap	132	2438	-22561	452	493	2438	50.7	309	179	28	145218
ABplppaap:96	ABplppaap	96	2186	-22813	177	188	2186	49.0	323	134	37	318583
ABplppaapa:128	ABplppaapa	128	2456	-22543	431	470	2456	50.2	281	154	30	155895
ABplppaapp:128	ABplppaapp	128	2352	-22647	411	444	2352	50.6	309	133	30	167994
ABplppap:68	ABplppap	68	1858	-23141	-160	-163	1858	51.1	411	205	44	474066
ABplppapa:94	ABplppapa	94	2178	-22821	121	131	2178	47.7	400	143	35	329485
ABplppapaa:131	ABplppapaa	131	2469	-22530	506	557	2469	36.5	375	104	31	259322
ABplppapap:131	ABplppapap	131	2448	-22551	422	444	2448	35.4	413	108	32	276344
ABplppapp:94	ABplppapp	94	2155	-22844	120	130	2155	45.9	442	171	37	351795
ABplppappa:124	ABplppappa	124	2319	-22680	328	353	2319	32.7	432	120	32	293167
ABplppappp:124	ABplppappp	124	2307	-22692	321	352	2307	35.3	474	126	33	325416
ABplppp:46	ABplppp	46	1790	-23210	-278	-279	1790	45.4	420	174	48	605437
ABplpppa:67	ABplpppa	67	1882	-23117	-119	-123	1882	42.2	430	140	43	600126
ABplpppaa:95	ABplpppaa	95	2272	-22727	264	276	2272	44.0	365	170	36	335373
ABplpppaaa:133	ABplpppaaa	133	2340	-22659	408	442	2340	43.9	308	175	32	205693
ABplpppaap:133	ABplpppaap	133	2239	-22760	273	304	2239	45.7	336	146	29	167710
ABplpppap:95	ABplpppap	95	2193	-22806	209	219	2193	42.5	393	125	37	406630
ABplpppapa:129	ABplpppapa	129	2188	-22811	245	291	2188	43.5	318	122	31	213849
ABplpppapp:129	ABplpppapp	129	2355	-22644	348	378	2355	41.4	357	117	32	241254
ABplpppp:67	ABplpppp	67	1882	-23117	-90	-91	1882	44.4	469	182	43	552613
ABplppppa:93	ABplppppa	93	2213	-22786	226	242	2213	39.2	478	153	36	422051
ABplppppaa:134	ABplppppaa	134	2617	-22382	624	651	2617	23.4	445	118	31	323646
ABplppppap:134	ABplppppap	134	2352	-22647	339	371	2352	28.2	478	141	34	364333
ABplppppp:93	ABplppppp	93	2205	-22794	218	220	2205	42.0	493	196	37	401896
ABplpppppa:132	ABplpppppa	132	2288	-22711	377	384	2288	35.1	500	158	31	259061
ABplpppppp:132	ABplpppppp	132	2436	-22563	515	528	2436	39.5	494	188	31	202228
ABpr:10	ABpr	10	1854	-23145	-186	-186	1854	16.5	393	345	68	530283
ABpra:20	ABpra	20	1810	-23189	-206	-206	1810	17.2	360	373	64	512142
ABpraa:30	ABpraa	30	1916	-23083	-131	-133	1916	13.3	321	356	58	431653
ABpraaa:46	ABpraaa	46	1826	-23173	-246	-246	1826	23.0	262	363	49	901740
ABpraaaa:68	ABpraaaa	68	1879	-23120	-167	-169	1879	29.4	234	357	44	824499
ABpraaaaa:94	ABpraaaaa	94	2171	-22828	103	116	2171	33.5	268	366	37	535990
ABpraaaaaa:131	ABpraaaaaa	131	2286	-22713	268	310	2286	45.8	285	317	29	197980
ABpraaaaap:131	ABpraaaaap	131	2189	-22810	203	260	2189	42.0	305	346	32	250924
ABpraaaap:94	ABpraaaap	94	2255	-22744	200	205	2255	35.8	297	380	36	490377
ABpraaaapa:131	ABpraaaapa	131	2277	-22722	360	369	2277	48.3	292	357	30	194720
ABpraaaapp:131	ABpraaaapp	131	2436	-22564	474	501	2436	45.5	328	367	31	220216
ABpraaap:68	ABpraaap	68	1861	-23138	-158	-167	1861	31.0	289	371	44	817327
ABpraaapa:93	ABpraaapa	93	2208	-22791	105	114	2208	35.6	332	383	37	521827
ABpraaapaa:129	ABpraaapaa	129	2464	-22535	484	522	2464	38.7	325	377	30	262264
ABpraaapap:129	ABpraaapap	129	2183	-22816	192	203	2183	40.8	362	378	31	219277
ABpraaapp:93	ABpraaapp	93	2169	-22830	119	121	2169	39.7	373	383	37	488728
ABpraaappa:129	ABpraaappa	129	2362	-22637	368	419	2362	44.3	377	348	29	191079
ABpraaappp:129	ABpraaappp	129	2339	-22660	379	393	2339	44.0	410	370	30	200838
ABpraap:46	ABpraap	46	1929	-23070	-102	-104	1929	11.3	331	347	51	604559
ABpraapa:66	ABpraapa	66	2012	-22987	1	1	2012	14.2	270	358	45	713936
ABpraapaa:94	ABpraapaa	94	2297	-22702	248	270	2297	22.4	290	363	38	618602
ABpraapaaa:129	ABpraapaaa	129	2294	-22705	286	353	2294	35.1	312	328	32	307681
ABpraapaap:129	ABpraapaap	129	2443	-22556	463	485	2443	32.5	314	358	31	278896
ABpraapap:94	ABpraapap	94	2362	-22637	268	277	2362	20.6	328	385	39	648640
ABpraapapa:129	ABpraapapa	129	2353	-22646	382	416	2353	29.3	306	391	30	307939
ABpraapapp:129	ABpraapapp	129	2233	-22766	218	250	2233	30.9	341	393	34	362392
ABpraapp:66	ABpraapp	66	1882	-23117	-159	-165	1882	20.0	332	375	46	794861
ABpraappa:91	ABpraappa	91	2317	-22682	194	202	2317	23.6	352	388	39	658618
ABpraappaa:126	ABpraappaa	126	2425	-22574	442	460	2425	34.7	363	409	30	306657
ABpraappap:126	ABpraappap	126	2403	-22596	415	434	2403	35.5	394	390	32	283260
ABpraappp:91	ABpraappp	91	2131	-22868	37	43	2131	30.3	396	389	40	635565
ABpraapppa:125	ABpraapppa	125	2368	-22631	423	429	2368	38.3	434	394	30	289305
ABpraapppp:125	ABpraapppp	125	2123	-22876	221	240	2123	37.5	464	365	34	316852
ABprap:30	ABprap	30	1818	-23181	-189	-189	1818	27.5	429	363	57	601523
ABprapa:46	ABprapa	46	1803	-23196	-239	-242	1803	24.0	392	385	50	1011842
ABprapaa:67	ABprapaa	67	1918	-23081	-77	-80	1918	25.4	377	402	44	954577
ABprapaaa:93	ABprapaaa	93	2176	-22824	132	138	2176	30.9	442	400	38	650270
ABprapaaaa:131	ABprapaaaa	131	2258	-22741	301	346	2258	22.2	430	410	32	368521
ABprapaaap:131	ABprapaaap	131	2232	-22767	295	314	2232	29.9	442	400	33	370240
ABprapaap:93	ABprapaap	93	2084	-22915	78	86	2084	21.4	415	392	40	705318
ABprapaapa:129	ABprapaapa	129	2198	-22801	163	223	2198	30.4	371	346	32	304659
ABprapaapp:129	ABprapaapp	129	2212	-22787	236	257	2212	27.7	399	399	33	381044
ABprapap:67	ABprapap	67	1955	-23044	-42	-48	1955	31.3	424	386	43	831441
ABprapapa:95	ABprapapa	95	2280	-22719	277	284	2280	29.0	419	363	35	461096
ABprapapaa:134	ABprapapaa	134	2409	-22590	425	450	2409	36.3	395	342	29	231264
ABprapapap:134	ABprapapap	134	2306	-22693	365	398	2306	31.9	416	353	32	269336
ABprapapp:95	ABprapapp	95	2178	-22821	181	189	2178	25.4	468	375	39	587929
ABprapappa:128	ABprapappa	128	2437	-22562	485	508	2437	24.6	431	374	30	289775
ABprapappp:128	ABprapappp	128	2116	-22883	196	214	2116	28.3	468	364	33	306814
ABprapp:46	ABprapp	46	1832	-23167	-231	-231	1832	31.5	460	361	50	995422
ABprappa:66	ABprappa	66	1894	-23105	-110	-113	1894	28.4	463	384	45	908212
ABprappaa:93	ABprappaa	93	2179	-22820	158	167	2179	13.9	432	377	39	556569
ABprappaaa:129	ABprappaaa	129	2437	-22562	473	498	2437	22.2	329	382	32	349982
ABprappaap:129	ABprappaap	129	2323	-22676	318	377	2323	22.4	367	386	36	424565
ABprappap:93	ABprappap	93	2239	-22760	204	215	2239	15.4	469	360	38	499499
ABprappapa:128	ABprappapa	128	2610	-22389	650	670	2610	17.2	395	398	32	348965
ABprappapp:128	ABprappapp	128	2249	-22750	313	341	2249	14.9	428	381	34	334716
ABprappp:66	ABprappp	66	1858	-23141	-80	-81	1858	35.2	458	329	43	624436
ABprapppa:93	ABprapppa	93	2312	-22687	338	341	2312	20.4	428	337	36	414269
ABprapppaa:132	ABprapppaa	132	2854	-22145	846	882	2854	25.7	388	340	30	282073
ABprapppap:132	ABprapppap	132	2360	-22639	416	448	2360	20.7	414	343	33	302440
ABprapppp:93	ABprapppp	93	2196	-22803	161	168	2196	21.7	492	336	40	527656
ABprappppa:127	ABprappppa	127	2303	-22696	432	442	2303	20.6	485	380	33	347725
ABprappppp:127	ABprappppp	127	2370	-22629	477	503	2370	21.9	528	353	34	331125
ABprp:20	ABprp	20	1944	-23055	-129	-129	1944	13.6	462	294	64	318563
ABprpa:31	ABprpa	31	1940	-23059	-73	-74	1940	8.0	409	295	56	279515
ABprpaa:47	ABprpaa	47	1949	-23050	-42	-43	1949	6.1	387	318	48	355180
ABprpaaa:68	ABprpaaa	68	1933	-23066	-34	-33	1933	8.6	309	322	41	379289
ABprpaaaa:97	ABprpaaaa	97	2107	-22892	112	129	2107	18.0	289	339	37	498586
ABprpaaaaa:133	ABprpaaaaa	133	2172	-22827	223	246	2172	17.9	266	370	30	302235
ABprpaaaap:133	ABprpaaaap	133	2171	-22828	230	247	2171	22.7	291	376	31	329404
ABprpaaap:97	ABprpaaap	97	2109	-22890	97	106	2109	9.8	304	328	38	419958
ABprpaaapa:130	ABprpaaapa	130	2168	-22832	172	210	2168	13.4	289	343	32	336402
ABprpaaapp:130	ABprpaaapp	130	2135	-22864	176	195	2135	12.4	310	375	31	297741
ABprpaap:68	ABprpaap	68	1915	-23084	-76	-82	1915	10.7	371	343	43	422852
ABprpaapa:94	ABprpaapa	94	2081	-22918	9	14	2081	9.2	336	324	37	361230
ABprpaapaa:127	ABprpaapaa	127	2086	-22913	106	120	2086	16.2	333	353	31	308341
ABprpaapap:127	ABprpaapap	127	2155	-22844	140	154	2155	18.0	308	324	32	307136
ABprpaapp:94	ABprpaapp	94	2051	-22948	8	14	2051	7.6	381	325	38	334655
ABprpaappa:125	ABprpaappa	125	2070	-22929	92	115	2070	15.7	362	337	31	281607
ABprpaappp:125	ABprpaappp	125	2013	-22986	67	83	2013	8.3	386	328	33	252275
ABprpap:47	ABprpap	47	1933	-23066	-46	-46	1933	9.7	453	262	49	346015
ABprpapa:67	ABprpapa	67	1943	-23056	-23	-23	1943	3.5	373	289	43	252374
ABprpapaa:94	ABprpapaa	94	2222	-22777	193	207	2222	5.1	318	289	37	294991
ABprpapaaa:131	ABprpapaaa	131	2616	-22383	652	686	2616	7.3	267	332	33	325035
ABprpapaap:131	ABprpapaap	131	2677	-22322	648	683	2677	5.9	306	345	31	287001
ABprpapap:94	ABprpapap	94	2133	-22866	86	94	2133	4.3	366	282	37	263982
ABprpapapa:126	ABprpapapa	126	2443	-22556	428	458	2443	9.0	328	311	31	232986
ABprpapapp:126	ABprpapapp	126	2455	-22544	461	474	2455	5.4	351	341	33	258114
ABprpapp:67	ABprpapp	67	1909	-23090	-25	-27	1909	12.6	423	296	44	358983
ABprpappa:92	ABprpappa	92	2254	-22745	268	266	2254	16.0	373	284	36	297116
ABprpappaa:132	ABprpappaa	132	2896	-22103	801	853	2896	19.0	344	309	30	257168
ABprpappap:132	ABprpappap	132	2612	-22387	532	594	2612	21.8	378	311	31	235560
ABprpappp:92	ABprpappp	92	2097	-22902	84	86	2097	10.6	416	278	39	306146
ABprpapppa:125	ABprpapppa	125	2253	-22746	316	332	2253	13.5	388	273	32	206802
ABprpapppp:125	ABprpapppp	125	2246	-22753	327	334	2246	10.1	422	301	34	203294
ABprpp:31	ABprpp	31	1929	-23070	-172	-171	1929	15.6	497	310	56	398775
ABprppa:47	ABprppa	47	1941	-23058	-78	-78	1941	13.0	451	342	48	528387
ABprppaa:68	ABprppaa	68	1936	-23063	-41	-43	1936	10.4	422	362	42	490418
ABprppaaa:98	ABprppaaa	98	2194	-22805	203	201	2194	6.6	398	356	37	381738
ABprppaaaa:136	ABprppaaaa	136	2560	-22439	551	549	2560	14.6	347	390	30	290832
ABprppaaap:136	ABprppaaap	136	2298	-22701	296	320	2298	10.0	380	378	31	263158
ABprppaap:98	ABprppaap	98	2122	-22877	123	130	2122	5.7	441	326	37	300759
ABprppaapa:131	ABprppaapa	131	2280	-22719	341	359	2280	6.5	407	361	32	268611
ABprppaapp:131	ABprppaapp	131	2218	-22781	318	332	2218	8.2	442	349	32	223339
ABprppap:68	ABprppap	68	1945	-23054	-57	-60	1945	14.7	466	327	44	440770
ABprppapa:94	ABprppapa	94	2042	-22957	37	37	2042	4.3	459	278	37	231943
ABprppapaa:130	ABprppapaa	130	1977	-23022	53	78	1977	4.4	459	317	34	226290
ABprppapap:130	ABprppapap	130	2082	-22917	159	177	2082	8.5	483	334	33	248189
ABprppapp:94	ABprppapp	94	2129	-22870	73	74	2129	10.7	481	307	38	312556
ABprppappa:124	ABprppappa	124	2088	-22912	145	166	2088	11.7	488	359	33	255285
ABprppappp:124	ABprppappp	124	2148	-22851	200	220	2148	12.4	523	345	33	268298
ABprppp:47	ABprppp	47	1956	-23043	-120	-121	1956	19.9	506	303	51	657908
ABprpppa:67	ABprpppa	67	1907	-23092	-52	-56	1907	22.6	442	287	44	455628
ABprpppaa:95	ABprpppaa	95	2159	-22840	146	156	2159	19.5	416	285	38	316186
ABprpppaaa:130	ABprpppaaa	130	2411	-22588	399	441	2411	21.0	405	291	30	155736
ABprpppaap:130	ABprpppaap	130	2298	-22701	342	349	2298	18.9	443	310	31	169694
ABprpppap:95	ABprpppap	95	2127	-22872	81	88	2127	21.0	458	295	38	323117
ABprpppapa:131	ABprpppapa	131	2451	-22548	450	471	2451	17.4	465	342	30	213914
ABprpppapp:131	ABprpppapp	131	2357	-22642	394	420	2357	21.4	499	334	33	227063
ABprpppp:67	ABprpppp	67	1874	-23125	-120	-120	1874	28.4	502	267	44	483137
ABprppppa:94	ABprppppa	94	2148	-22851	138	150	2148	27.2	473	268	39	383804
ABprppppaa:131	ABprppppaa	131	2264	-22735	312	335	2264	26.6	457	323	31	190840
ABprppppap:131	ABprppppap	131	2190	-22809	271	292	2190	28.8	501	323	32	178894
ABprppppp:94	ABprppppp	94	2187	-22812	149	159	2187	33.6	495	261	37	354726
ABprpppppa:132	ABprpppppa	132	2204	-22795	245	278	2204	31.8	457	300	32	179122
ABprpppppp:132	ABprpppppp	132	2192	-22807	260	267	2192	33.4	499	294	31	163294
EMS:4	EMS	4	1781	-23218	-278	-278	1781	30.1	412	169	75	986220
MS:12	MS	12	1939	-23060	-62	-62	1939	14.5	318	175	68	353691
MSa:24	MSa	24	1878	-23121	-142	-142	1878	17.0	251	169	64	412917
MSaa:36	MSaa	36	1883	-23116	-139	-140	1883	18.5	204	143	56	614346
MSaaa:54	MSaaa	54	1918	-23081	-58	-62	1918	14.2	190	149	50	690735
MSaaaa:75	MSaaaa	75	1963	-23036	-10	-16	1963	20.6	171	163	43	585943
MSaaaaa:100	MSaaaaa	100	2226	-22773	232	239	2226	27.0	129	196	36	515395
MSaaaaaa:129	MSaaaaaa	129	2454	-22545	493	514	2454	27.0	116	195	29	310752
MSaaaaap:129	MSaaaaap	129	2160	-22839	241	259	2160	29.8	149	182	33	312073
MSaaaap:100	MSaaaap	100	2231	-22768	257	261	2231	26.0	179	174	37	446263
MSaaaapa:131	MSaaaapa	131	2267	-22733	348	359	2267	32.6	181	197	30	225800
MSaaaapp:131	MSaaaapp	131	2107	-22892	201	214	2107	23.7	215	174	31	242115
MSaaap:75	MSaaap	75	1915	-23084	-52	-53	1915	22.4	233	169	42	448435
MSaaapa:100	MSaaapa	100	2094	-22905	88	87	2094	31.2	226	199	38	384157
MSaaapaa:128	MSaaapaa	128	2054	-22945	155	171	2054	35.4	228	222	32	249946
MSaaapap:128	MSaaapap	128	2028	-22971	143	147	2028	31.6	243	178	32	239758
MSaaapp:100	MSaaapp	100	2180	-22819	221	241	2180	26.8	235	139	34	337960
MSaaappa:148	MSaaappa	148	2220	-22779	355	377	2220	31.0	235	144	30	208059
MSaaappp:148	MSaaappp	148	2547	-22452	707	718	2547	25.6	262	132	30	227807
MSaap:54	MSaap	54	1840	-23159	-106	-105	1840	14.4	277	135	49	562978
MSaapa:75	MSaapa	75	1912	-23087	-74	-74	1912	12.7	232	136	45	525665
MSaapaa:98	MSaapaa	98	2243	-22756	224	226	2243	17.5	183	125	41	562089
MSaapaaa:127	MSaapaaa	127	2077	-22922	191	205	2077	15.4	198	136	34	389363
MSaapaap:127	MSaapaap	127	2251	-22748	312	320	2251	22.5	214	113	35	386273
MSaapap:98	MSaapap	98	2255	-22744	232	249	2255	28.4	219	103	39	517284
MSaapapa:133	MSaapapa	133	2339	-22660	417	424	2339	31.7	199	83	30	287980
MSaapapp:133	MSaapapp	133	2148	-22851	235	260	2148	29.9	239	97	32	287436
MSaapp:75	MSaapp	75	2003	-22996	52	53	2003	15.9	299	128	41	460107
MSaappa:104	MSaappa	104	2463	-22536	468	487	2463	26.3	255	97	35	409063
MSaappaa:146	MSaappaa	146	2362	-22637	453	476	2362	20.6	265	106	30	263956
MSaappap:146	MSaappap	146	2192	-22808	251	271	2192	23.6	304	100	31	267311
MSaappp:104	MSaappp	104	2287	-22712	282	319	2287	25.3	306	104	36	437167
MSap:36	MSap	36	1800	-23199	-240	-242	1800	31.3	274	123	55	762713
MSapa:55	MSapa	55	1801	-23198	-211	-213	1801	30.3	269	124	47	712177
MSapaa:77	MSapaa	77	1944	-23055	-34	-37	1944	27.7	245	121	41	493291
MSapaaa:101	MSapaaa	101	2051	-22948	75	73	2051	35.6	200	173	35	318023
MSapaaaa:132	MSapaaaa	132	1985	-23014	43	73	1985	42.1	210	220	28	166638
MSapaaap:132	MSapaaap	132	1941	-23058	90	110	1941	40.5	224	181	30	148432
MSapaap:101	MSapaap	101	2041	-22958	119	127	2041	38.6	250	153	35	282362
MSapaapa:134	MSapaapa	134	2132	-22867	233	259	2132	40.0	253	168	30	181141
MSapaapp:134	MSapaapp	134	1945	-23054	14	30	1945	37.8	279	154	30	163803
MSapap:77	MSapap	77	1942	-23057	13	8	1942	26.8	293	155	41	442161
MSapapa:102	MSapapa	102	2053	-22946	89	93	2053	30.6	270	162	37	337601
MSapapaa:130	MSapapaa	130	1962	-23037	87	100	1962	30.2	276	183	32	220302
MSapapap:130	MSapapap	130	1947	-23052	47	62	1947	28.7	296	144	30	202659
MSapapp:102	MSapapp	102	2201	-22798	257	259	2201	28.4	319	155	32	272331
MSapappa:149	MSapappa	149	1821	-23179	-141	-139	1821	26.0	333	155	26	147409
MSapappp:149	MSapappp	149	2183	-22816	183	209	2183	26.0	327	188	28	170044
MSapp:55	MSapp	55	1799	-23200	-147	-148	1799	23.0	338	118	46	621433
MSappa:76	MSappa	76	1931	-23068	-46	-46	1931	31.6	309	102	43	532655
MSappaa:99	MSappaa	99	2072	-22927	176	179	2072	39.6	271	114	37	302049
MSappaaa:130	MSappaaa	130	2193	-22806	289	318	2193	42.6	281	121	31	180630
MSappaap:130	MSappaap	130	1932	-23067	54	69	1932	35.7	291	105	33	236260
MSappap:99	MSappap	99	2150	-22849	184	197	2150	34.2	326	108	36	372586
MSappapa:138	MSappapa	138	2225	-22774	326	342	2225	34.6	322	131	30	186957
MSappapp:138	MSappapp	138	2089	-22910	146	157	2089	28.9	349	118	31	221602
MSappp:76	MSappp	76	2040	-22959	44	41	2040	19.0	351	121	40	437759
MSapppa:109	MSapppa	109	2570	-22429	564	595	2570	23.6	334	114	33	321988
MSapppp:109	MSapppp	109	2175	-22824	185	217	2175	21.6	362	117	37	395688
MSp:24	MSp	24	1911	-23089	-81	-81	1911	13.5	362	218	65	328786
MSpa:36	MSpa	36	1876	-23123	-124	-124	1876	12.7	304	178	56	419184
MSpaa:53	MSpaa	53	1857	-23142	-66	-66	1857	8.6	291	213	48	336025
MSpaaa:74	MSpaaa	74	1891	-23108	-28	-32	1891	11.8	261	215	44	390111
MSpaaaa:97	MSpaaaa	97	1999	-23000	45	46	1999	21.7	199	238	40	517146
MSpaaaaa:125	MSpaaaaa	125	1988	-23011	50	90	1988	29.4	177	268	31	356291
MSpaaaap:125	MSpaaaap	125	1997	-23002	121	126	1997	28.3	207	236	35	374227
MSpaaap:97	MSpaaap	97	2035	-22964	70	70	2035	18.4	242	191	39	407689
MSpaaapa:127	MSpaaapa	127	1983	-23016	100	107	1983	20.1	258	162	33	302565
MSpaaapp:127	MSpaaapp	127	2074	-22925	181	199	2074	24.1	235	201	32	302280
MSpaap:74	MSpaap	74	1871	-23128	-46	-48	1871	20.5	316	210	42	394570
MSpaapa:101	MSpaapa	101	2073	-22926	120	126	2073	26.1	278	216	39	425273
MSpaapaa:130	MSpaapaa	130	1981	-23018	75	101	1981	27.7	262	235	33	282014
MSpaapap:130	MSpaapap	130	1909	-23090	14	38	1909	21.6	293	210	33	276214
MSpaapp:101	MSpaapp	101	2118	-22881	183	200	2118	20.9	305	181	34	344599
MSpap:53	MSpap	53	1890	-23109	-95	-96	1890	13.5	373	161	48	444343
MSpapa:74	MSpapa	74	1914	-23085	-62	-63	1914	10.5	334	173	44	364614
MSpapaa:98	MSpapaa	98	2176	-22823	132	133	2176	13.8	259	139	41	454255
MSpapaaa:126	MSpapaaa	126	2193	-22806	280	292	2193	10.5	245	149	34	321316
MSpapaap:126	MSpapaap	126	2109	-22890	171	181	2109	18.0	269	118	36	419868
MSpapap:98	MSpapap	98	2195	-22804	167	169	2195	13.7	307	143	38	396506
MSpapapa:131	MSpapapa	131	2239	-22760	268	274	2239	8.8	288	148	30	264141
MSpapapp:131	MSpapapp	131	2077	-22922	155	169	2077	13.4	322	139	36	344140
MSpapp:74	MSpapp	74	1899	-23100	-50	-54	1899	12.5	393	160	42	393647
MSpappa:103	MSpappa	103	2094	-22905	128	136	2094	9.1	332	167	37	346943
MSpappaa:144	MSpappaa	144	2188	-22812	268	282	2188	10.0	360	173	31	222960
MSpappap:144	MSpappap	144	2253	-22746	363	361	2253	10.8	326	215	30	206018
MSpappp:103	MSpappp	103	2194	-22805	223	248	2194	14.7	375	158	38	395921
MSpapppa:149	MSpapppa	149	2573	-22427	551	546	2573	15.5	353	213	32	233642
MSpapppp:149	MSpapppp	149	2269	-22730	261	287	2269	17.0	408	193	30	206923
MSpp:36	MSpp	36	1913	-23086	-58	-58	1913	11.2	401	201	54	382683
MSppa:54	MSppa	54	1888	-23111	-61	-61	1888	13.0	368	243	46	318098
MSppaa:76	MSppaa	76	2012	-22988	88	83	2012	16.4	337	244	41	310515
MSppaaa:102	MSppaaa	102	2350	-22649	367	372	2350	18.7	292	250	37	338819
MSppaaaa:131	MSppaaaa	131	2583	-22416	615	630	2583	22.1	264	281	30	222860
MSppaaap:131	MSppaaap	131	2459	-22540	559	578	2459	18.7	289	252	30	196493
MSppaap:102	MSppaap	102	2398	-22601	413	424	2398	31.1	330	245	35	307125
MSppaapa:139	MSppaapa	139	2894	-22105	889	903	2894	29.8	284	271	28	177950
MSppaapp:139	MSppaapp	139	2393	-22606	419	451	2393	30.5	323	263	31	179042
MSppap:76	MSppap	76	2025	-22974	87	90	2025	21.8	392	240	41	339562
MSppapa:105	MSppapa	105	2246	-22753	228	254	2246	19.8	335	256	34	268883
MSppapaa:140	MSppapaa	140	2597	-22402	602	631	2597	19.4	291	299	29	192193
MSppapap:140	MSppapap	140	2342	-22658	304	377	2342	22.4	330	277	30	180348
MSppapp:105	MSppapp	105	2397	-22602	377	412	2397	18.1	365	255	34	265326
MSppp:54	MSppp	54	1882	-23118	-50	-53	1882	15.5	438	195	46	387454
MSpppa:76	MSpppa	76	2056	-22943	117	114	2056	20.3	409	187	41	385196
MSpppaa:102	MSpppaa	102	2286	-22713	317	324	2286	19.7	340	194	37	295078
MSpppaaa:135	MSpppaaa	135	2346	-22653	405	429	2346	17.8	323	239	30	181204
MSpppaap:135	MSpppaap	135	2279	-22721	318	333	2279	17.5	345	210	30	173096
MSpppap:102	MSpppap	102	2397	-22602	380	415	2397	24.6	380	204	36	325163
MSpppapa:149	MSpppapa	149	3296	-21703	1348	1336	3296	24.5	343	266	28	164707
MSpppapp:149	MSpppapp	149	2241	-22759	192	270	2241	25.5	376	241	28	159871
MSpppp:76	MSpppp	76	2070	-22929	104	103	2070	25.9	457	214	42	426242
MSppppa:104	MSppppa	104	2537	-22462	518	549	2537	27.4	398	193	34	281470
MSppppp:104	MSppppp	104	2306	-22693	293	323	2306	31.1	427	217	38	328364
E:12	E	12	1867	-23132	-242	-242	1867	24.4	478	180	64	485646
Ea:23	Ea	23	1876	-23123	-235	-236	1876	27.4	435	156	59	478334
Eal:38	Eal	38	1862	-23137	-202	-204	1862	28.8	375	145	54	689325
Eala:56	Eala	56	1876	-23123	-127	-130	1876	29.9	362	164	46	505244
Ealaa:77	Ealaa	77	1928	-23071	-49	-54	1928	33.2	319	170	40	368046
Ealaad:102	Ealaad	102	2053	-22946	78	86	2053	38.9	322	230	34	229614
Ealaada:133	Ealaada	133	2129	-22870	225	236	2129	40.0	306	252	29	136100
Ealaadp:133	Ealaadp	133	2077	-22922	181	192	2077	37.5	329	228	30	141264
Ealaav:102	Ealaav	102	2057	-22942	108	114	2057	36.5	271	203	34	221410
Ealaava:133	Ealaava	133	2183	-22816	269	283	2183	36.6	261	241	26	137282
Ealaavp:133	Ealaavp	133	1921	-23078	62	79	1921	38.2	282	206	31	149899
Ealap:77	Ealap	77	1973	-23026	-35	-35	1973	30.9	376	180	41	372815
Ealapa:104	Ealapa	104	2084	-22916	107	111	2084	31.9	320	192	35	244201
Ealapaa:133	Ealapaa	133	2083	-22916	143	162	2083	33.6	295	225	30	157609
Ealapap:133	Ealapap	133	2062	-22937	186	202	2062	28.3	324	213	32	161047
Ealapp:104	Ealapp	104	2181	-22818	225	249	2181	31.3	367	224	34	235956
Ealappa:147	Ealappa	147	2172	-22827	286	307	2172	32.2	332	244	29	139169
Ealappp:147	Ealappp	147	2161	-22838	122	139	2161	35.0	373	237	28	115517
Ealp:56	Ealp	56	1849	-23150	-206	-213	1849	25.8	441	133	46	590464
Ealpa:77	Ealpa	77	2054	-22945	5	6	2054	29.2	377	114	41	458598
Ealpaa:101	Ealpaa	101	2211	-22788	159	164	2211	30.5	354	135	35	267444
Ealpaaa:130	Ealpaaa	130	2099	-22900	180	185	2099	30.6	357	186	30	147466
Ealpaap:130	Ealpaap	130	2055	-22944	135	136	2055	20.8	361	156	31	176875
Ealpap:101	Ealpap	101	2171	-22828	133	153	2171	23.4	400	119	35	302245
Ealpapa:136	Ealpapa	136	2211	-22788	261	276	2211	13.0	386	149	32	177764
Ealpapp:136	Ealpapp	136	2307	-22693	326	360	2307	21.7	396	161	30	181708
Ealpp:77	Ealpp	77	2023	-22976	-10	-13	2023	30.0	448	129	40	485907
Ealppa:105	Ealppa	105	2372	-22627	362	377	2372	23.6	426	129	35	313143
Ealppp:105	Ealppp	105	2294	-22705	296	319	2294	24.7	476	148	35	281543
Ear:38	Ear	38	1830	-23169	-315	-319	1830	31.6	463	152	52	778266
Eara:57	Eara	57	1820	-23179	-297	-310	1820	32.2	482	150	44	580105
Earaa:80	Earaa	80	1962	-23037	-66	-71	1962	32.1	441	154	40	400955
Earaad:108	Earaad	108	2121	-22878	123	131	2121	35.8	346	159	33	197248
Earaada:141	Earaada	141	2244	-22755	333	336	2244	36.2	302	182	26	94172
Earaadp:141	Earaadp	141	2045	-22954	107	161	2045	34.5	333	180	29	105180
Earaav:108	Earaav	108	2120	-22879	144	151	2120	31.8	392	141	33	198704
Earaava:150	Earaava	150	2904	-22096	1046	1102	2904	36.0	338	168	26	75704
Earaavp:150	Earaavp	150	2058	-22942	153	140	2058	32.0	372	142	26	93701
Earap:80	Earap	80	2049	-22950	-58	-61	2049	34.0	482	192	38	337486
Earapa:110	Earapa	110	2274	-22725	230	237	2274	36.6	380	191	33	176913
Earapaa:145	Earapaa	145	2088	-22911	209	221	2088	38.5	344	203	26	84915
Earapap:145	Earapap	145	2192	-22808	162	176	2192	38.1	385	211	26	80540
Earapp:110	Earapp	110	2221	-22778	264	281	2221	38.3	419	194	32	153534
Earp:57	Earp	57	1925	-23074	-177	-180	1925	27.2	545	172	46	798831
Earpa:80	Earpa	80	2067	-22932	5	5	2067	27.0	501	165	40	485943
Earpaa:112	Earpaa	112	2257	-22742	233	245	2257	31.2	428	155	34	230175
Earpap:112	Earpap	112	2380	-22619	367	397	2380	25.7	453	188	31	180488
Earpp:80	Earpp	80	2101	-22898	3	7	2101	27.7	532	198	40	455924
Earppa:114	Earppa	114	2148	-22851	136	160	2148	26.4	444	228	32	176061
Earppp:114	Earppp	114	2259	-22740	211	240	2259	23.7	476	241	33	167301
Ep:23	Ep	23	1875	-23124	-250	-253	1875	22.3	521	194	60	546321
Epl:39	Epl	39	1954	-23045	-152	-153	1954	17.8	482	175	53	665571
Epla:55	Epla	55	1934	-23065	-68	-74	1934	14.8	484	168	46	469450
Eplaa:78	Eplaa	78	2079	-22920	78	79	2079	17.6	440	142	42	429863
Eplaaa:103	Eplaaa	103	2149	-22850	140	160	2149	12.6	393	170	36	250829
Eplaaaa:133	Eplaaaa	133	2240	-22760	320	372	2240	10.6	336	244	30	175874
Eplaaap:133	Eplaaap	133	1960	-23039	54	72	1960	6.7	358	233	35	201356
Eplaap:103	Eplaap	103	2189	-22811	185	198	2189	18.0	442	144	37	300315
Eplaapa:135	Eplaapa	135	2097	-22902	185	194	2097	4.3	383	191	32	162131
Eplaapp:135	Eplaapp	135	1987	-23012	70	73	1987	7.5	427	175	34	174549
Eplap:78	Eplap	78	2132	-22867	77	80	2132	12.8	487	168	40	355414
Eplapa:109	Eplapa	109	2181	-22818	185	188	2181	8.8	421	182	36	219901
Eplapaa:142	Eplapaa	142	2258	-22741	380	390	2258	3.2	385	264	30	109167
Eplapap:142	Eplapap	142	2019	-22980	73	82	2019	8.5	396	226	32	139395
Eplapp:109	Eplapp	109	2634	-22365	549	580	2634	23.0	434	197	27	156662
Eplp:55	Eplp	55	1975	-23024	-151	-151	1975	17.7	567	203	46	707691
Eplpa:77	Eplpa	77	2118	-22881	-25	-29	2118	11.2	544	191	42	422505
Eplpaa:101	Eplpaa	101	2282	-22717	197	200	2282	8.8	467	205	38	230845
Eplpaaa:130	Eplpaaa	130	2241	-22758	260	276	2241	5.0	442	224	33	159357
Eplpaap:130	Eplpaap	130	2026	-22973	53	86	2026	7.9	474	227	33	143553
Eplpap:101	Eplpap	101	2348	-22651	300	312	2348	16.0	489	165	36	310486
Eplpapa:136	Eplpapa	136	2346	-22653	327	335	2346	14.0	430	210	30	166976
Eplpapp:136	Eplpapp	136	2230	-22769	255	275	2230	14.1	459	183	30	172860
Eplpp:77	Eplpp	77	2302	-22697	257	259	2302	16.1	566	215	41	522529
Eplppa:112	Eplppa	112	2459	-22540	435	466	2459	17.8	517	164	36	338615
Eplppp:112	Eplppp	112	2485	-22514	438	478	2485	11.9	507	173	35	291869
Epr:39	Epr	39	1890	-23109	-229	-234	1890	15.5	562	204	53	880604
Epra:57	Epra	57	1951	-23048	-76	-76	1951	13.6	503	228	45	386503
Epraa:80	Epraa	80	2069	-22930	93	96	2069	12.2	410	223	41	289079
Epraaa:108	Epraaa	108	2286	-22713	335	338	2286	9.1	288	262	34	200912
Epraaaa:140	Epraaaa	140	2661	-22338	676	692	2661	12.2	239	304	29	184125
Epraaap:140	Epraaap	140	2513	-22486	503	537	2513	9.7	272	297	29	150461
Epraap:108	Epraap	108	2245	-22754	270	282	2245	6.8	318	223	34	184487
Epraapa:147	Epraapa	147	2043	-22956	82	94	2043	3.7	278	279	29	127893
Epraapp:147	Epraapp	147	2538	-22461	722	733	2538	5.5	304	241	28	121170
Eprap:80	Eprap	80	2099	-22900	26	36	2099	14.6	478	218	40	300464
Eprapa:106	Eprapa	106	2168	-22831	147	162	2168	6.2	351	232	35	177720
Eprapaa:139	Eprapaa	139	2412	-22587	364	385	2412	5.4	293	311	31	156957
Eprapap:139	Eprapap	139	2172	-22827	238	245	2172	3.9	329	285	30	103303
Eprapp:106	Eprapp	106	2128	-22871	159	167	2128	6.4	397	234	35	168511
Eprappa:145	Eprappa	145	2375	-22624	438	437	2375	3.1	340	319	30	131155
Eprappp:145	Eprappp	145	1946	-23053	55	85	1946	3.3	381	292	30	97765
Eprp:57	Eprp	57	1966	-23033	-64	-64	1966	11.7	532	285	46	500616
Eprpa:81	Eprpa	81	2213	-22786	161	158	2213	12.8	467	248	39	258469
Eprpaa:111	Eprpaa	111	2332	-22667	301	338	2332	18.4	394	219	35	224190
Eprpap:111	Eprpap	111	2423	-22576	375	404	2423	18.9	430	231	33	184745
Eprpp:81	Eprpp	81	2173	-22826	98	95	2173	16.4	518	262	41	339717
Eprppa:110	Eprppa	110	2236	-22763	218	234	2236	7.9	484	261	36	171321
Eprppp:110	Eprppp	110	2269	-22730	240	255	2269	11.3	446	248	34	160737
P2:4	P2	4	1810	-23189	-372	-372	1810	26.4	542	274	76	1102472
C:14	C	14	1838	-23161	-344	-344	1838	40.5	480	284	64	558844
Ca:25	Ca	25	1844	-23155	-255	-259	1844	43.8	394	276	60	366657
Caa:41	Caa	41	1835	-23164	-232	-233	1835	44.4	347	283	52	466033
Caaa:62	Caaa	62	1901	-23098	-159	-165	1901	48.5	350	287	45	360535
Caaaa:88	Caaaa	88	2235	-22764	159	163	2235	44.6	408	312	39	280494
Caaaaa:126	Caaaaa	126	2286	-22713	309	330	2286	41.5	423	300	31	127815
Caaaap:126	Caaaap	126	2344	-22655	409	414	2344	50.2	471	263	33	132643
Caaap:88	Caaap	88	2319	-22680	219	221	2319	48.3	460	318	40	316011
Caaapa:124	Caaapa	124	2487	-22512	570	574	2487	50.7	477	316	34	141822
Caaapp:124	Caaapp	124	2440	-22559	486	497	2440	47.1	532	304	33	165179
Caap:62	Caap	62	1852	-23147	-121	-123	1852	47.2	419	296	44	391678
Caapa:90	Caapa	90	2255	-22744	133	134	2255	48.0	503	309	38	288103
Caapaa:132	Caapaa	132	2438	-22561	548	552	2438	46.5	490	347	32	140589
Caapap:132	Caapap	132	2437	-22562	491	512	2437	42.9	550	332	33	169618
Caapp:90	Caapp	90	2259	-22740	188	200	2259	39.7	528	343	38	375302
Caappd:128	Caappd	128	2449	-22550	495	509	2449	39.1	575	302	31	165855
Caappv:128	Caappv	128	2388	-22611	457	485	2388	34.8	554	349	33	200852
Cap:41	Cap	41	1819	-23180	-243	-245	1819	35.1	409	278	51	439413
Capa:61	Capa	61	1826	-23173	-192	-192	1826	31.5	364	249	47	378306
Capaa:87	Capaa	87	2088	-22911	65	67	2088	33.8	393	268	41	314688
Capaaa:123	Capaaa	123	2385	-22614	477	485	2385	33.7	383	273	32	145734
Capaap:123	Capaap	123	2112	-22887	148	182	2112	35.3	438	284	34	158827
Capap:87	Capap	87	2222	-22777	115	117	2222	37.5	451	326	40	358453
Capapa:119	Capapa	119	2252	-22747	276	280	2252	39.4	462	316	33	155176
Capapp:119	Capapp	119	2286	-22713	317	336	2286	37.9	519	312	34	186627
Capp:61	Capp	61	1860	-23139	-103	-107	1860	34.9	407	303	43	378327
Cappa:89	Cappa	89	2371	-22628	363	365	2371	29.5	414	308	35	247429
Cappp:89	Cappp	89	2247	-22752	206	212	2247	35.3	504	353	42	449844
Capppa:125	Capppa	125	2539	-22460	439	500	2539	32.9	581	272	30	192423
Capppp:125	Capppp	125	2330	-22669	419	434	2330	28.8	569	331	37	267030
Cp:25	Cp	25	1817	-23182	-342	-344	1817	38.9	492	278	61	466723
Cpa:41	Cpa	41	1804	-23195	-318	-320	1804	43.6	459	247	53	519387
Cpaa:62	Cpaa	62	1838	-23162	-209	-213	1838	40.7	440	239	48	458353
Cpaaa:86	Cpaaa	86	2269	-22730	234	235	2269	41.6	441	242	41	324187
Cpaaaa:119	Cpaaaa	119	2294	-22705	395	405	2294	42.9	435	249	35	190572
Cpaaap:119	Cpaaap	119	2545	-22454	594	600	2545	43.4	488	231	35	204394
Cpaap:86	Cpaap	86	2274	-22725	139	143	2274	43.7	503	271	41	373485
Cpaapa:117	Cpaapa	117	2548	-22451	583	589	2548	50.3	506	252	35	199876
Cpaapp:117	Cpaapp	117	2643	-22356	606	635	2643	42.2	535	267	34	214655
Cpap:62	Cpap	62	1951	-23048	-110	-115	1951	46.3	509	229	45	442035
Cpapa:87	Cpapa	87	2379	-22620	251	251	2379	40.9	565	307	41	479636
Cpapaa:122	Cpapaa	122	2609	-22390	642	673	2609	36.5	588	238	33	251795
Cpapap:122	Cpapap	122	2592	-22407	650	680	2592	32.2	609	291	35	321486
Cpapp:87	Cpapp	87	2372	-22627	316	325	2372	46.5	549	255	40	397480
Cpappd:139	Cpappd	139	2729	-22270	643	709	2729	40.1	584	254	32	220281
Cpappv:139	Cpappv	139	2673	-22326	759	758	2673	43.1	545	208	33	205431
Cpp:41	Cpp	41	1843	-23156	-344	-344	1843	37.3	542	243	54	713264
Cppa:61	Cppa	61	1917	-23082	-194	-194	1917	29.1	593	281	47	777237
Cppaa:93	Cppaa	93	2338	-22661	228	247	2338	32.6	542	242	40	444309
Cppaaa:135	Cppaaa	135	2413	-22586	438	464	2413	25.5	539	304	37	310138
Cppaap:135	Cppaap	135	2469	-22530	356	449	2469	31.0	549	271	36	337794
Cppap:93	Cppap	93	2415	-22584	329	343	2415	36.1	565	252	41	487064
Cppapa:135	Cppapa	135	2548	-22451	491	548	2548	35.8	540	257	34	276177
Cppapp:135	Cppapp	135	2378	-22622	363	400	2378	35.7	515	224	34	226236
Cppp:61	Cppp	61	1906	-23093	-247	-252	1906	35.8	557	211	47	682294
Cpppa:92	Cpppa	92	2748	-22251	600	613	2748	29.0	523	175	39	459301
Cpppaa:135	Cpppaa	135	2866	-22133	795	811	2866	28.6	472	212	33	193885
Cpppap:135	Cpppap	135	3116	-21883	1068	1081	3116	30.2	514	193	33	223818
Cpppp:92	Cpppp	92	2671	-22328	465	480	2671	29.5	563	207	41	521578
Cppppa:133	Cppppa	133	2783	-22216	759	779	2783	28.1	508	250	36	218733
Cppppp:133	Cppppp	133	2747	-22252	692	713	2747	19.9	492	218	35	211068
P3:14	P3	14	1888	-23111	-315	-318	1888	24.1	572	250	61	533168
D:30	D	30	1830	-23169	-405	-406	1830	28.0	564	317	56	390442
Da:53	Da	53	1847	-23152	-341	-344	1847	42.5	526	292	46	143014
Daa:83	Daa	83	1973	-23026	-219	-219	1973	31.7	527	335	39	103177
Daaa:119	Daaa	119	2179	-22820	218	224	2179	11.4	547	296	34	64359
Daap:119	Daap	119	2346	-22653	332	347	2346	21.4	590	288	35	86823
Dap:83	Dap	83	1911	-23088	-231	-236	1911	33.0	557	309	40	107694
Dapa:113	Dapa	113	2308	-22691	300	314	2308	18.5	540	274	36	121130
Dapp:113	Dapp	113	2208	-22791	188	202	2208	11.7	513	278	35	82287
Dp:53	Dp	53	1835	-23164	-392	-395	1835	32.0	552	332	48	199531
Dpa:84	Dpa	84	2047	-22952	-61	-56	2047	20.7	531	276	37	80515
Dpaa:122	Dpaa	122	2238	-22761	232	244	2238	9.8	525	245	34	75973
Dpap:122	Dpap	122	2408	-22591	408	421	2408	12.8	551	208	34	90898
Dpp:84	Dpp	84	1973	-23026	-190	-191	1973	26.2	582	283	42	142339
Dppa:115	Dppa	115	2584	-22415	529	547	2584	21.8	576	248	35	114287
Dppp:115	Dppp	115	2285	-22714	242	266	2285	22.9	565	214	38	130980
P4:30	P4	30	1886	-23113	-269	-273	1886	20.7	580	267	50	266380
Z2:71	Z2	71	1964	-23035	-63	-64	1964	17.9	581	282	35	62904
Z3:71	Z3	71	1925	-23074	-199	-202	1925	17.7	543	332	40	70202
