# Supplementary material for: Quantitative Differences in Nuclear β-catenin and TCF Pattern Embryonic Cells in C. elegans
Source: PLoS Genet. 2015 Oct 21;11(10):e1005585. doi: 10.1371/journal.pgen.1005585 (PMC4619327; doi:10.1371/journal.pgen.1005585)
Supplement: S1 Data — For each cell analyzed, birth time is given in column 3 and the average nuclear reporter intensity over the lifetime of the cell (corrected for background) is given in column 7 (“blot”). For information on each embryo’s strain information and experimental conditions, refer to S2 Table. (ZIP) [file pgen.1005585.s005.zip › CAs/CA20120417_elt-6_lit-1i_L4.csv]

cellTime	cell	time	none	global	local	blot	cross	z	x	y	size	gweight
ABa:1	ABa	1	1842	-23158	-410	-410	1842	33.2	153	242	88	1274181
ABal:6	ABal	6	1835	-23164	-333	-333	1835	27.2	132	259	72	696946
ABala:15	ABala	15	1858	-23141	-466	-468	1858	34.7	108	203	65	504791
ABalaa:26	ABalaa	26	1873	-23126	-427	-429	1873	36.0	72	231	56	621642
ABalaaa:43	ABalaaa	43	1799	-23200	-333	-333	1799	33.9	58	237	48	1049850
ABalaaaa:63	ABalaaaa	63	1949	-23050	-90	-93	1949	34.8	56	237	42	752800
ABalaaaal:92	ABalaaaal	92	2261	-22738	99	102	2261	20.9	93	211	38	644856
ABalaaaala:126	ABalaaaala	126	2120	-22879	198	195	2120	22.8	107	185	32	335601
ABalaaaalp:126	ABalaaaalp	126	2053	-22946	98	125	2053	23.2	131	220	30	267930
ABalaaaar:92	ABalaaaar	92	2225	-22774	179	184	2225	38.9	86	189	37	486279
ABalaaaarl:127	ABalaaaarl	127	1967	-23032	94	96	1967	41.1	82	196	29	207738
ABalaaaarr:127	ABalaaaarr	127	1973	-23026	80	93	1973	43.1	110	178	29	187621
ABalaaap:63	ABalaaap	63	1872	-23127	-253	-261	1872	34.6	96	215	42	659149
ABalaaapa:89	ABalaaapa	89	2188	-22811	47	45	2188	36.2	112	162	37	501497
ABalaaapal:122	ABalaaapal	122	2183	-22816	238	276	2183	35.0	143	144	31	288007
ABalaaapar:122	ABalaaapar	122	2091	-22908	200	207	2091	42.2	140	153	30	204980
ABalaaapp:89	ABalaaapp	89	2238	-22761	2	6	2238	24.8	126	176	37	552286
ABalaaappl:121	ABalaaappl	121	2028	-22971	52	76	2028	21.8	137	182	32	328064
ABalaaappr:121	ABalaaappr	121	2113	-22886	193	237	2113	26.6	144	151	33	351427
ABalaap:43	ABalaap	43	1845	-23154	-296	-299	1845	43.1	111	268	47	779101
ABalaapa:64	ABalaapa	64	1923	-23076	-151	-152	1923	32.4	79	286	43	745500
ABalaapaa:91	ABalaapaa	91	2313	-22686	218	221	2313	28.4	64	227	37	613675
ABalaapaaa:126	ABalaapaaa	126	2247	-22753	327	358	2247	34.0	61	217	32	299435
ABalaapaap:126	ABalaapaap	126	2118	-22881	204	239	2118	30.7	87	198	30	278077
ABalaapap:91	ABalaapap	91	2328	-22671	249	257	2328	34.9	58	263	38	579268
ABalaapapa:124	ABalaapapa	124	2311	-22688	406	428	2311	33.8	54	281	30	267304
ABalaapapp:124	ABalaapapp	124	2227	-22772	305	372	2227	32.5	55	246	31	311056
ABalaapp:64	ABalaapp	64	1923	-23076	-174	-179	1923	37.0	123	276	43	657867
ABalaappa:89	ABalaappa	89	2257	-22742	103	102	2257	31.1	105	207	35	460336
ABalaappaa:124	ABalaappaa	124	2124	-22875	169	200	2124	34.3	108	190	33	290498
ABalaappap:124	ABalaappap	124	2334	-22665	389	416	2334	32.7	119	162	31	279487
ABalaappp:89	ABalaappp	89	2171	-22828	-12	-19	2171	28.2	150	199	35	408157
ABalaapppa:123	ABalaapppa	123	2288	-22711	303	345	2288	32.0	160	169	29	221906
ABalaapppp:123	ABalaapppp	123	2231	-22768	311	329	2231	30.6	158	202	30	229578
ABalap:26	ABalap	26	1914	-23085	-438	-440	1914	32.8	140	165	58	555599
ABalapa:43	ABalapa	43	1864	-23135	-363	-364	1864	31.7	106	170	49	986962
ABalapaa:63	ABalapaa	63	1932	-23067	-191	-195	1932	27.2	88	187	45	764309
ABalapaaa:88	ABalapaaa	88	2342	-22657	-3	-10	2342	16.8	129	208	39	596530
ABalapaaaa:122	ABalapaaaa	122	2244	-22755	226	234	2244	14.5	141	208	32	354678
ABalapaaap:122	ABalapaaap	122	2473	-22526	236	221	2473	9.5	173	237	33	321483
ABalapaap:88	ABalapaap	88	2315	-22684	118	115	2315	16.5	175	230	38	445351
ABalapaapa:121	ABalapaapa	121	2142	-22858	129	169	2142	17.2	180	234	32	313008
ABalapaapp:121	ABalapaapp	121	2016	-22983	86	92	2016	12.5	220	254	32	241094
ABalapap:63	ABalapap	63	1945	-23054	-222	-226	1945	28.7	147	172	44	648932
ABalapapa:87	ABalapapa	87	2502	-22497	286	283	2502	26.9	165	155	36	453098
ABalapapaa:123	ABalapapaa	123	2616	-22383	605	613	2616	29.6	177	137	30	289412
ABalapapap:123	ABalapapap	123	2282	-22717	321	328	2282	22.8	197	140	33	295256
ABalapapp:87	ABalapapp	87	2337	-22662	25	13	2337	21.7	192	197	39	423728
ABalapappa:117	ABalapappa	117	2612	-22387	509	524	2612	18.2	171	173	32	313383
ABalapappp:117	ABalapappp	117	2423	-22576	317	320	2423	16.1	193	206	32	268402
ABalapp:43	ABalapp	43	1904	-23095	-274	-275	1904	36.9	180	217	50	781274
ABalappa:63	ABalappa	63	1954	-23045	-144	-148	1954	28.8	164	251	43	569134
ABalappaa:90	ABalappaa	90	2302	-22697	87	83	2302	26.1	165	239	37	452406
ABalappaaa:124	ABalappaaa	124	2322	-22677	306	327	2322	25.0	164	224	30	262674
ABalappaap:124	ABalappaap	124	2289	-22710	357	373	2289	23.6	193	259	32	273532
ABalappap:90	ABalappap	90	2283	-22716	125	121	2283	26.0	220	272	36	364861
ABalappapa:123	ABalappapa	123	2125	-22874	242	258	2125	24.0	252	303	31	216376
ABalappapp:123	ABalappapp	123	2408	-22591	496	504	2408	23.2	233	267	30	219714
ABalappp:63	ABalappp	63	1920	-23079	-159	-171	1920	32.3	205	216	44	521641
ABalapppa:88	ABalapppa	88	2199	-22800	-25	-26	2199	28.6	212	222	35	338631
ABalapppaa:116	ABalapppaa	116	2159	-22840	112	121	2159	22.6	222	238	32	307355
ABalapppap:116	ABalapppap	116	2062	-22937	45	54	2062	20.9	241	205	33	254056
ABalapppp:88	ABalapppp	88	2134	-22865	-56	-47	2134	28.5	260	235	37	332328
ABalappppa:120	ABalappppa	120	1987	-23013	19	24	1987	32.0	244	247	30	213934
ABalappppp:120	ABalappppp	120	2104	-22895	138	148	2104	25.3	271	242	33	250125
ABalp:15	ABalp	15	1903	-23096	-434	-435	1903	35.0	173	297	65	469369
ABalpa:26	ABalpa	26	1859	-23140	-415	-415	1859	29.8	124	314	58	627988
ABalpaa:43	ABalpaa	43	1897	-23102	-190	-190	1897	23.8	103	285	51	970216
ABalpaaa:63	ABalpaaa	63	1935	-23064	-92	-93	1935	22.5	95	286	43	753017
ABalpaaaa:92	ABalpaaaa	92	2176	-22823	81	98	2176	25.0	76	264	40	767593
ABalpaaaaa:126	ABalpaaaaa	126	2202	-22797	334	330	2202	23.2	90	227	33	418284
ABalpaaaap:126	ABalpaaaap	126	2189	-22810	258	294	2189	26.3	71	263	33	446242
ABalpaaap:92	ABalpaaap	92	2335	-22664	154	159	2335	16.0	107	275	38	678390
ABalpaaapa:131	ABalpaaapa	131	2297	-22702	337	368	2297	17.4	102	243	34	442103
ABalpaaapp:131	ABalpaaapp	131	2413	-22586	295	311	2413	12.8	134	264	31	369701
ABalpaap:63	ABalpaap	63	1884	-23115	-199	-207	1884	26.7	142	311	45	747367
ABalpaapa:86	ABalpaapa	86	2220	-22779	-9	-8	2220	20.8	134	285	41	639448
ABalpaapaa:117	ABalpaapaa	117	2135	-22864	78	103	2135	21.6	119	259	34	445755
ABalpaapap:117	ABalpaapap	117	2178	-22821	146	158	2178	17.2	128	304	37	525979
ABalpaapp:86	ABalpaapp	86	2237	-22762	30	37	2237	31.9	166	282	37	486912
ABalpaappa:121	ABalpaappa	121	2131	-22868	160	185	2131	25.6	146	263	32	346389
ABalpaappp:121	ABalpaappp	121	2093	-22906	164	165	2093	29.6	169	291	32	325978
ABalpap:43	ABalpap	43	1915	-23084	-244	-244	1915	36.1	167	328	51	949973
ABalpapa:62	ABalpapa	62	1971	-23028	-128	-130	1971	33.0	148	347	44	769729
ABalpapaa:89	ABalpapaa	89	2371	-22628	151	156	2371	34.7	99	310	39	620130
ABalpapaaa:119	ABalpapaaa	119	2327	-22672	331	343	2327	36.6	97	300	32	316705
ABalpapaap:119	ABalpapaap	119	2278	-22721	318	334	2278	31.2	94	272	33	367861
ABalpapap:89	ABalpapap	89	2424	-22575	206	210	2424	25.8	110	326	39	652684
ABalpapapa:122	ABalpapapa	122	2543	-22456	580	591	2543	19.5	88	284	33	443262
ABalpapapp:122	ABalpapapp	122	2312	-22687	395	406	2312	27.7	95	313	33	396183
ABalpapp:62	ABalpapp	62	1936	-23063	-161	-165	1936	38.3	214	325	45	626600
ABalpappa:85	ABalpappa	85	2297	-22702	67	72	2297	34.6	154	337	39	580153
ABalpappaa:114	ABalpappaa	114	2443	-22556	388	399	2443	32.6	133	293	31	311130
ABalpappap:114	ABalpappap	114	2271	-22729	254	270	2271	34.1	125	334	36	440996
ABalpappp:85	ABalpappp	85	2184	-22815	44	39	2184	44.2	195	340	38	464327
ABalpapppa:118	ABalpapppa	118	2226	-22773	236	251	2226	39.9	154	351	33	313945
ABalpapppp:118	ABalpapppp	118	2301	-22698	349	385	2301	44.1	195	340	31	248154
ABalpp:26	ABalpp	26	2101	-22898	-192	-194	2101	18.6	213	309	57	321301
ABalppa:43	ABalppa	43	1977	-23022	-172	-173	1977	18.8	178	329	49	714357
ABalppaa:62	ABalppaa	62	2030	-22969	-60	-69	2030	20.1	164	336	44	655077
ABalppaaa:88	ABalppaaa	88	2301	-22698	108	118	2301	23.1	164	310	36	489401
ABalppaaaa:126	ABalppaaaa	126	2078	-22921	129	147	2078	20.6	164	310	33	354799
ABalppaaap:126	ABalppaaap	126	2171	-22828	195	232	2171	19.0	191	337	31	313952
ABalppaap:88	ABalppaap	88	2250	-22750	34	46	2250	21.8	146	344	39	588416
ABalppaapa:120	ABalppaapa	120	2251	-22748	302	313	2251	19.5	139	340	34	399190
ABalppaapp:120	ABalppaapp	120	2023	-22976	86	90	2023	26.8	160	364	35	402640
ABalppap:62	ABalppap	62	2032	-22967	-121	-124	2032	16.3	224	325	44	391709
ABalppapa:86	ABalppapa	86	2226	-22773	38	36	2226	15.0	195	323	38	450501
ABalppapaa:118	ABalppapaa	118	2216	-22783	193	199	2216	13.1	191	331	33	322429
ABalppapap:118	ABalppapap	118	2175	-22824	192	205	2175	20.2	196	364	34	345378
ABalppapp:86	ABalppapp	86	2195	-22804	7	2	2195	18.3	214	307	38	411415
ABalppappa:115	ABalppappa	115	2203	-22796	72	93	2203	13.5	161	267	32	356870
ABalppappp:115	ABalppappp	115	2120	-22879	41	46	2120	16.5	185	291	35	384106
ABalppp:43	ABalppp	43	1983	-23016	-297	-306	1983	29.0	255	341	50	712375
ABalpppa:62	ABalpppa	62	1995	-23004	-165	-167	1995	27.4	229	350	44	524883
ABalpppaa:86	ABalpppaa	86	2259	-22740	83	80	2259	22.3	211	340	37	419488
ABalpppaaa:126	ABalpppaaa	126	2077	-22922	148	152	2077	14.2	219	296	31	231361
ABalpppaap:126	ABalpppaap	126	2042	-22957	87	100	2042	20.7	234	340	30	220629
ABalpppap:86	ABalpppap	86	2194	-22805	-10	-5	2194	35.5	215	359	39	503201
ABalpppapa:117	ABalpppapa	117	2085	-22914	109	127	2085	35.3	211	355	34	289482
ABalpppapp:117	ABalpppapp	117	2090	-22909	88	102	2090	33.8	213	306	31	265644
ABalpppp:62	ABalpppp	62	1905	-23094	-191	-197	1905	32.3	271	297	44	499963
ABalppppa:85	ABalppppa	85	2186	-22813	3	0	2186	28.6	201	327	38	478617
ABalppppaa:119	ABalppppaa	119	2058	-22941	104	107	2058	28.7	200	376	32	284187
ABalppppap:119	ABalppppap	119	2075	-22924	107	104	2075	27.1	201	332	32	304073
ABalppppp:85	ABalppppp	85	2079	-22920	-109	-122	2079	36.8	220	293	38	397588
ABalpppppa:115	ABalpppppa	115	2225	-22774	151	146	2225	34.0	180	331	32	307350
ABalpppppp:115	ABalpppppp	115	2033	-22966	27	24	2033	34.7	181	260	32	276292
ABar:6	ABar	6	1822	-23177	-354	-354	1822	38.8	222	150	72	690732
ABara:15	ABara	15	1943	-23056	-407	-408	1943	47.2	233	176	63	344276
ABaraa:26	ABaraa	26	1950	-23049	-386	-389	1950	50.9	167	210	56	402211
ABaraaa:43	ABaraaa	43	1890	-23109	-232	-232	1890	47.9	120	186	48	671108
ABaraaaa:63	ABaraaaa	63	1918	-23081	-158	-158	1918	47.9	94	245	41	486459
ABaraaaaa:94	ABaraaaaa	94	2082	-22917	11	18	2082	44.0	69	227	35	318118
ABaraaaaaa:130	ABaraaaaaa	130	2080	-22919	189	204	2080	42.6	60	226	29	168300
ABaraaaaap:130	ABaraaaaap	130	1986	-23013	99	119	1986	46.1	95	231	28	139068
ABaraaaap:94	ABaraaaap	94	2070	-22929	8	14	2070	46.9	103	197	35	298495
ABaraaaapa:128	ABaraaaapa	128	1887	-23112	58	66	1887	51.3	117	204	31	135495
ABaraaaapp:128	ABaraaaapp	128	2090	-22909	156	153	2090	43.1	125	218	30	177337
ABaraaap:63	ABaraaap	63	1903	-23096	-194	-202	1903	43.6	141	218	44	558425
ABaraaapa:88	ABaraaapa	88	2127	-22872	22	16	2127	46.2	143	171	38	378175
ABaraaapaa:119	ABaraaapaa	119	1931	-23068	51	56	1931	50.5	152	175	34	181772
ABaraaapap:119	ABaraaapap	119	1982	-23017	90	90	1982	54.9	186	184	31	157351
ABaraaapp:88	ABaraaapp	88	2023	-22976	-135	-137	2023	43.6	145	228	36	345110
ABaraaappa:123	ABaraaappa	123	2001	-22998	97	108	2001	49.6	139	225	29	150582
ABaraaappp:123	ABaraaappp	123	1928	-23071	30	27	1928	42.0	161	235	29	167654
ABaraap:43	ABaraap	43	1906	-23093	-234	-234	1906	55.0	193	222	47	469484
ABaraapa:64	ABaraapa	64	1969	-23030	-202	-211	1969	55.3	142	228	41	360554
ABaraapaa:90	ABaraapaa	90	2154	-22845	40	33	2154	53.8	143	194	35	272361
ABaraapaaa:123	ABaraapaaa	123	1903	-23096	-28	-26	1903	56.7	144	239	30	144920
ABaraapaap:123	ABaraapaap	123	2060	-22939	-1	-31	2060	58.4	175	217	30	135118
ABaraapap:90	ABaraapap	90	2277	-22722	196	205	2277	50.7	108	256	36	323055
ABaraapapa:125	ABaraapapa	125	2225	-22774	304	301	2225	46.4	114	265	30	191086
ABaraapapp:125	ABaraapapp	125	2135	-22864	181	183	2135	43.8	131	300	30	212327
ABaraapp:64	ABaraapp	64	1920	-23079	-208	-221	1920	54.6	198	254	43	365887
ABaraappa:87	ABaraappa	87	2149	-22850	-90	-101	2149	55.4	148	244	38	280434
ABaraappaa:116	ABaraappaa	116	2022	-22977	150	152	2022	53.4	112	235	33	196829
ABaraappap:116	ABaraappap	116	1969	-23030	47	44	1969	53.1	149	263	32	159982
ABaraappp:87	ABaraappp	87	2166	-22833	-30	-37	2166	55.0	173	285	36	260319
ABaraapppa:123	ABaraapppa	123	2110	-22889	234	239	2110	53.9	158	305	30	164774
ABaraapppp:123	ABaraapppp	123	1932	-23067	38	46	1932	47.8	176	298	30	182185
ABarap:26	ABarap	26	1964	-23035	-361	-364	1964	52.1	258	173	55	333903
ABarapa:43	ABarapa	43	1898	-23101	-205	-205	1898	49.0	206	143	47	598733
ABarapaa:63	ABarapaa	63	1853	-23146	-167	-171	1853	51.0	140	180	41	425423
ABarapaaa:90	ABarapaaa	90	1929	-23071	-62	-53	1929	49.2	188	155	34	260369
ABarapaaaa:128	ABarapaaaa	128	1772	-23227	-52	-36	1772	51.8	204	186	30	136455
ABarapaaap:128	ABarapaaap	128	1772	-23227	-101	-73	1772	48.8	223	164	30	149073
ABarapaap:90	ABarapaap	90	2002	-22997	-54	-56	2002	55.5	190	189	35	240453
ABarapaapa:128	ABarapaapa	128	1927	-23072	39	43	1927	57.7	201	211	28	104366
ABarapaapp:128	ABarapaapp	128	1886	-23114	-75	-19	1886	53.5	234	221	30	129643
ABarapap:63	ABarapap	63	1960	-23039	-94	-99	1960	47.4	195	171	44	486025
ABarapapa:87	ABarapapa	87	2078	-22921	-84	-87	2078	47.8	192	188	37	319082
ABarapapaa:118	ABarapapaa	118	2009	-22990	3	0	2009	43.3	197	238	31	177554
ABarapapap:118	ABarapapap	118	1954	-23045	30	30	1954	46.6	189	193	30	178561
ABarapapp:87	ABarapapp	87	2071	-22928	-35	-41	2071	50.5	186	225	35	272795
ABarapappa:121	ABarapappa	121	1969	-23030	95	88	1969	47.8	181	262	29	163425
ABarapappp:121	ABarapappp	121	1941	-23058	43	36	1941	52.9	182	228	29	147502
ABarapp:43	ABarapp	43	1910	-23089	-308	-313	1910	55.3	264	187	47	464562
ABarappa:62	ABarappa	62	2046	-22953	-325	-339	2046	57.5	212	191	42	347892
ABarappaa:87	ABarappaa	87	2184	-22815	-317	-339	2184	58.5	198	222	36	228268
ABarappaaa:122	ABarappaaa	122	1907	-23092	7	3	1907	56.5	204	253	31	133817
ABarappaap:122	ABarappaap	122	2100	-22899	200	205	2100	53.5	202	291	29	135203
ABarappap:87	ABarappap	87	2109	-22890	-152	-152	2109	56.2	221	254	37	255687
ABarappapa:119	ABarappapa	119	1957	-23042	54	54	1957	51.0	228	253	30	133787
ABarappapp:119	ABarappapp	119	2022	-22977	109	109	2022	49.3	237	290	29	145481
ABarappp:62	ABarappp	62	1872	-23127	-176	-181	1872	50.0	249	230	42	384431
ABarapppa:85	ABarapppa	85	1979	-23020	-157	-171	1979	45.9	184	259	37	330389
ABarapppaa:114	ABarapppaa	114	2020	-22979	-34	-36	2020	40.6	163	307	31	237587
ABarapppap:114	ABarapppap	114	2025	-22974	5	0	2025	42.4	159	266	30	210587
ABarapppp:85	ABarapppp	85	2022	-22977	-114	-118	2022	47.2	219	279	34	278078
ABarappppa:118	ABarappppa	118	2163	-22836	211	216	2163	44.3	200	307	29	177072
ABarappppp:118	ABarappppp	118	1889	-23110	-64	-54	1889	41.3	212	273	30	174253
ABarp:15	ABarp	15	1949	-23050	-307	-309	1949	25.3	310	143	65	329058
ABarpa:26	ABarpa	26	1934	-23065	-289	-290	1934	32.6	241	127	58	462782
ABarpaa:42	ABarpaa	42	1885	-23114	-248	-248	1885	31.0	192	131	50	764389
ABarpaaa:61	ABarpaaa	61	1928	-23071	-73	-74	1928	38.7	141	146	44	634241
ABarpaaaa:88	ABarpaaaa	88	2117	-22882	74	75	2117	41.2	174	141	38	434763
ABarpaaaaa:120	ABarpaaaaa	120	2019	-22980	165	177	2019	44.6	179	150	30	173097
ABarpaaaap:120	ABarpaaaap	120	2053	-22946	201	213	2053	43.0	219	143	31	185714
ABarpaaap:88	ABarpaaap	88	2164	-22835	-5	0	2164	34.1	197	145	39	466083
ABarpaaapa:118	ABarpaaapa	118	2114	-22885	101	120	2114	35.2	179	139	32	261810
ABarpaaapp:118	ABarpaaapp	118	2115	-22884	145	166	2115	36.4	210	124	32	228662
ABarpaap:61	ABarpaap	61	1904	-23095	-185	-187	1904	30.9	207	139	44	552725
ABarpaapa:86	ABarpaapa	86	2145	-22854	-31	-20	2145	22.8	193	152	38	455034
ABarpaapaa:121	ABarpaapaa	121	2009	-22990	31	40	2009	16.3	205	166	31	241402
ABarpaapap:121	ABarpaapap	121	1912	-23087	-8	2	1912	14.7	244	176	32	207043
ABarpaapp:86	ABarpaapp	86	2184	-22815	48	52	2184	28.9	230	177	36	334830
ABarpaappa:126	ABarpaappa	126	2056	-22943	76	94	2056	26.7	201	172	32	273143
ABarpaappp:126	ABarpaappp	126	2093	-22906	139	155	2093	22.8	202	199	30	261473
ABarpap:42	ABarpap	42	1861	-23138	-280	-280	1861	37.7	264	189	50	619321
ABarpapa:61	ABarpapa	61	1903	-23096	-145	-154	1903	38.5	225	204	44	480917
ABarpapaa:87	ABarpapaa	87	2122	-22877	-77	-82	2122	37.1	174	215	38	405890
ABarpapaaa:121	ABarpapaaa	121	1832	-23167	-59	-52	1832	40.5	148	195	31	183027
ABarpapaap:121	ABarpapaap	121	1931	-23068	20	19	1931	37.0	183	204	30	177608
ABarpapap:87	ABarpapap	87	2047	-22952	-50	-53	2047	35.0	220	256	35	311701
ABarpapapa:121	ABarpapapa	121	1963	-23037	64	66	1963	33.2	210	244	30	188011
ABarpapapp:121	ABarpapapp	121	1887	-23112	-8	18	1887	28.4	217	283	30	203526
ABarpapp:61	ABarpapp	61	1855	-23144	-184	-188	1855	35.9	286	223	43	365235
ABarpappa:86	ABarpappa	86	2035	-22964	-106	-107	2035	36.9	231	212	36	307955
ABarpappaa:119	ABarpappaa	119	1895	-23105	-57	-44	1895	30.1	204	210	30	187820
ABarpappap:119	ABarpappap	119	1900	-23099	-67	-59	1900	38.1	211	172	29	176069
ABarpappp:86	ABarpappp	86	2023	-22976	-103	-98	2023	40.1	276	209	37	286354
ABarpapppa:117	ABarpapppa	117	1995	-23004	-5	-2	1995	36.4	233	208	30	182674
ABarpapppp:117	ABarpapppp	117	1989	-23010	-26	-29	1989	37.8	264	229	31	178054
ABarpp:26	ABarpp	26	1951	-23048	-389	-391	1951	29.3	361	123	57	408301
ABarppa:42	ABarppa	42	1975	-23024	-223	-224	1975	25.8	280	121	51	654971
ABarppaa:62	ABarppaa	62	2018	-22981	-119	-125	2018	28.8	257	114	44	520032
ABarppaaa:86	ABarppaaa	86	2409	-22590	178	179	2409	30.3	238	130	38	383598
ABarppaaaa:123	ABarppaaaa	123	2438	-22561	438	446	2438	30.3	222	136	30	230498
ABarppaaap:123	ABarppaaap	123	2174	-22825	243	247	2174	20.8	245	142	34	252342
ABarppaap:86	ABarppaap	86	2352	-22647	156	155	2352	30.6	283	121	37	343002
ABarppaapa:119	ABarppaapa	119	2357	-22643	353	350	2357	30.3	258	148	29	177158
ABarppaapp:119	ABarppaapp	119	2234	-22765	259	265	2234	27.5	293	137	32	187552
ABarppap:62	ABarppap	62	1997	-23002	-161	-166	1997	28.0	315	149	44	404642
ABarppapa:85	ABarppapa	85	2246	-22753	19	33	2246	31.3	274	164	34	260867
ABarppapaa:123	ABarppapaa	123	2341	-22658	315	319	2341	33.6	226	172	30	215358
ABarppapap:123	ABarppapap	123	2135	-22864	151	179	2135	25.3	262	186	33	230771
ABarppapp:85	ABarppapp	85	2239	-22760	19	15	2239	31.0	326	156	38	310705
ABarppappa:117	ABarppappa	117	2260	-22739	224	234	2260	29.5	297	179	31	186753
ABarppappp:117	ABarppappp	117	2106	-22893	90	108	2106	32.7	337	202	33	176901
ABarppp:42	ABarppp	42	1913	-23086	-268	-272	1913	32.2	360	140	49	606880
ABarpppa:62	ABarpppa	62	1940	-23059	-198	-205	1940	39.0	314	186	44	396902
ABarpppaa:87	ABarpppaa	87	2414	-22585	222	218	2414	33.2	294	198	35	284985
ABarpppaaa:122	ABarpppaaa	122	2404	-22595	384	409	2404	30.0	246	202	30	230752
ABarpppaap:122	ABarpppaap	122	2198	-22801	248	261	2198	33.0	285	202	31	191839
ABarpppap:87	ABarpppap	87	2193	-22806	-53	-55	2193	33.0	341	218	37	293394
ABarpppapa:118	ABarpppapa	118	2331	-22668	365	369	2331	35.0	290	246	30	187948
ABarpppapp:118	ABarpppapp	118	2124	-22875	125	125	2124	29.1	315	243	35	235794
ABarpppp:62	ABarpppp	62	1925	-23074	-193	-198	1925	35.7	371	160	44	449709
ABarppppa:86	ABarppppa	86	2298	-22701	108	113	2298	41.0	325	190	37	298802
ABarppppaa:121	ABarppppaa	121	2209	-22790	222	225	2209	41.3	286	221	30	164850
ABarppppap:121	ABarppppap	121	2214	-22785	221	251	2214	39.0	309	184	30	154655
ABarppppp:86	ABarppppp	86	2235	-22764	15	16	2235	39.8	375	170	39	336709
ABarpppppa:116	ABarpppppa	116	2292	-22707	193	205	2292	42.0	303	158	32	173331
ABarpppppp:116	ABarpppppp	116	2363	-22636	239	248	2363	39.6	353	161	34	208148
ABp:1	ABp	1	1770	-23229	-431	-431	1770	37.4	357	138	87	1269582
ABpl:6	ABpl	6	2010	-22989	-242	-242	2010	15.1	324	239	74	458407
ABpla:16	ABpla	16	2081	-22918	-196	-196	2081	13.2	210	235	64	247324
ABplaa:28	ABplaa	28	2039	-22960	-200	-200	2039	15.3	173	204	60	455633
ABplaaa:42	ABplaaa	42	1974	-23025	-148	-148	1974	16.3	136	201	52	790354
ABplaaaa:61	ABplaaaa	61	1926	-23073	-164	-164	1926	16.0	122	223	46	655522
ABplaaaaa:85	ABplaaaaa	85	2313	-22686	51	48	2313	11.2	201	244	39	414451
ABplaaaaaa:121	ABplaaaaaa	121	2155	-22844	63	60	2155	9.2	235	222	31	212651
ABplaaaaap:121	ABplaaaaap	121	1941	-23058	2	2	1941	10.4	269	246	33	198329
ABplaaaap:85	ABplaaaap	85	2324	-22675	62	62	2324	12.2	223	192	39	387184
ABplaaaapa:120	ABplaaaapa	120	2246	-22753	169	182	2246	10.1	264	190	33	259393
ABplaaaapp:120	ABplaaaapp	120	2047	-22953	65	64	2047	11.4	304	214	32	173181
ABplaaap:61	ABplaaap	61	1906	-23093	-189	-194	1906	19.2	183	179	45	544643
ABplaaapa:86	ABplaaapa	86	2235	-22764	40	38	2235	18.3	241	148	39	454767
ABplaaapaa:121	ABplaaapaa	121	2153	-22846	217	218	2153	17.4	268	204	30	220395
ABplaaapap:121	ABplaaapap	121	2092	-22907	186	183	2092	17.3	290	165	34	230155
ABplaaapp:86	ABplaaapp	86	2165	-22834	-29	-29	2165	14.9	285	160	39	365214
ABplaaappa:120	ABplaaappa	120	2007	-22992	27	22	2007	11.6	313	165	32	198254
ABplaaappp:120	ABplaaappp	120	1964	-23035	9	13	1964	11.8	347	205	32	151868
ABplaap:42	ABplaap	42	1905	-23094	-160	-161	1905	18.4	204	251	51	562650
ABplaapa:60	ABplaapa	60	1950	-23049	-141	-143	1950	12.3	188	249	46	446258
ABplaapaa:83	ABplaapaa	83	2272	-22727	84	82	2272	12.5	242	252	38	317323
ABplaapaaa:118	ABplaapaaa	118	2118	-22881	153	168	2118	18.1	278	254	34	263249
ABplaapaap:118	ABplaapaap	118	2109	-22890	111	112	2109	13.1	304	288	34	212664
ABplaapap:83	ABplaapap	83	2350	-22649	98	98	2350	9.7	279	206	38	270410
ABplaapapa:116	ABplaapapa	116	2210	-22789	150	150	2210	9.0	313	252	33	166315
ABplaapapp:116	ABplaapapp	116	2078	-22921	53	61	2078	10.9	364	234	31	136563
ABplaapp:60	ABplaapp	60	1920	-23079	-96	-97	1920	22.8	249	229	46	429072
ABplaappa:84	ABplaappa	84	2300	-22699	140	142	2300	19.5	273	209	38	362641
ABplaappaa:120	ABplaappaa	120	2422	-22577	464	471	2422	21.3	298	220	30	228109
ABplaappap:120	ABplaappap	120	2138	-22861	174	197	2138	20.3	331	242	33	206288
ABplaappp:84	ABplaappp	84	2151	-22848	70	67	2151	17.3	324	216	40	295182
ABplaapppa:114	ABplaapppa	114	2265	-22734	266	273	2265	16.4	345	274	32	191176
ABplaapppp:114	ABplaapppp	114	2081	-22918	69	71	2081	13.5	387	277	35	170247
ABplap:28	ABplap	28	1981	-23018	-213	-214	1981	14.3	290	187	59	292809
ABplapa:41	ABplapa	41	2003	-22996	-116	-116	2003	12.8	234	173	50	458383
ABplapaa:61	ABplapaa	61	2031	-22968	-79	-81	2031	12.9	228	168	44	387215
ABplapaaa:85	ABplapaaa	85	2154	-22845	23	22	2154	22.0	316	134	40	382771
ABplapaaaa:121	ABplapaaaa	121	2142	-22857	183	194	2142	22.8	320	192	31	182510
ABplapaaap:121	ABplapaaap	121	1953	-23046	32	43	1953	18.6	338	162	36	213287
ABplapaap:85	ABplapaap	85	2253	-22746	17	19	2253	12.5	342	165	39	252380
ABplapaapa:121	ABplapaapa	121	1952	-23047	70	85	1952	14.7	360	152	34	171287
ABplapaapp:121	ABplapaapp	121	1926	-23073	-15	-16	1926	12.0	391	196	31	107856
ABplapap:61	ABplapap	61	1962	-23037	-86	-89	1962	15.7	296	168	45	365207
ABplapapa:85	ABplapapa	85	2243	-22756	87	85	2243	19.0	357	184	37	274856
ABplapapaa:121	ABplapapaa	121	2168	-22832	260	285	2168	20.8	366	227	30	155077
ABplapapap:121	ABplapapap	121	2005	-22994	97	105	2005	13.9	408	232	33	123497
ABplapapp:85	ABplapapp	85	2134	-22865	10	9	2134	13.3	383	221	38	213947
ABplapappa:117	ABplapappa	117	1995	-23004	-24	-22	1995	8.6	419	268	34	126189
ABplapappp:117	ABplapappp	117	2063	-22936	94	92	2063	15.0	448	258	34	141141
ABplapp:41	ABplapp	41	1914	-23086	-155	-156	1914	21.0	293	238	51	465354
ABplappa:60	ABplappa	60	1925	-23074	-111	-114	1925	12.5	284	226	44	300986
ABplappaa:86	ABplappaa	86	2165	-22834	-30	-25	2165	16.1	273	284	38	308575
ABplappaaa:121	ABplappaaa	121	2013	-22986	131	136	2013	18.6	278	297	32	221105
ABplappaap:121	ABplappaap	121	2097	-22902	91	85	2097	13.7	293	331	34	170650
ABplappap:86	ABplappap	86	2198	-22801	-40	-50	2198	13.3	322	282	40	271520
ABplappapa:118	ABplappapa	118	2283	-22716	154	146	2283	13.5	329	334	33	151072
ABplappapp:118	ABplappapp	118	2115	-22884	26	24	2115	16.9	368	337	35	181994
ABplappp:60	ABplappp	60	1926	-23073	-123	-123	1926	22.0	339	246	45	348092
ABplapppa:84	ABplapppa	84	2197	-22802	48	48	2197	23.5	334	264	38	319715
ABplapppaa:120	ABplapppaa	120	2175	-22824	220	214	2175	26.0	343	275	30	194527
ABplapppap:120	ABplapppap	120	2106	-22893	161	168	2106	24.5	376	296	32	179639
ABplapppp:84	ABplapppp	84	2092	-22907	-16	-15	2092	19.8	380	267	39	276141
ABplappppa:115	ABplappppa	115	2121	-22878	89	91	2121	17.4	416	317	34	196553
ABplappppp:115	ABplappppp	115	2018	-22981	30	35	2018	15.4	464	302	35	189485
ABplp:16	ABplp	16	2146	-22853	-308	-319	2146	19.5	333	318	66	219123
ABplpa:28	ABplpa	28	2130	-22869	-247	-247	2130	17.4	303	311	55	254084
ABplpaa:43	ABplpaa	43	2115	-22884	-139	-139	2115	13.6	266	309	49	360932
ABplpaaa:63	ABplpaaa	63	1970	-23029	-108	-115	1970	16.8	263	287	43	358491
ABplpaaaa:89	ABplpaaaa	89	2236	-22763	122	131	2236	29.6	262	279	35	340712
ABplpaaaaa:125	ABplpaaaaa	125	2042	-22957	134	143	2042	29.3	269	270	29	210337
ABplpaaaap:125	ABplpaaaap	125	2155	-22844	238	255	2155	28.7	297	292	30	209370
ABplpaaap:89	ABplpaaap	89	2173	-22826	26	29	2173	32.0	291	304	36	362109
ABplpaaapa:121	ABplpaaapa	121	2059	-22940	163	161	2059	36.6	288	312	31	236134
ABplpaaapp:121	ABplpaaapp	121	2013	-22986	62	85	2013	36.2	298	350	30	215195
ABplpaap:63	ABplpaap	63	2053	-22946	-81	-88	2053	12.3	313	290	43	253343
ABplpaapa:88	ABplpaapa	88	2268	-22731	25	29	2268	20.8	280	310	37	347493
ABplpaapaa:121	ABplpaapaa	121	2029	-22970	94	133	2029	27.2	277	316	31	255900
ABplpaapap:121	ABplpaapap	121	2078	-22921	119	124	2078	23.6	301	323	31	241460
ABplpaapp:88	ABplpaapp	88	2189	-22810	-56	-63	2189	22.4	327	309	38	326865
ABplpaappa:116	ABplpaappa	116	2060	-22939	100	103	2060	32.9	321	319	31	218228
ABplpaappp:116	ABplpaappp	116	1999	-23000	-28	-26	1999	26.6	341	315	31	204857
ABplpap:43	ABplpap	43	2081	-22918	-254	-255	2081	24.5	349	328	50	516184
ABplpapa:62	ABplpapa	62	2265	-22735	-165	-168	2265	23.7	303	346	44	350917
ABplpapaa:87	ABplpapaa	87	2345	-22654	102	107	2345	30.6	258	336	36	377430
ABplpapaaa:123	ABplpapaaa	123	1955	-23044	52	78	1955	32.7	254	298	32	232270
ABplpapaap:123	ABplpapaap	123	2160	-22839	181	218	2160	34.5	265	344	30	206586
ABplpapap:87	ABplpapap	87	2318	-22681	-149	-156	2318	32.7	301	361	37	320667
ABplpapapa:117	ABplpapapa	117	2008	-22991	-8	-8	2008	38.1	261	371	32	228919
ABplpapapp:117	ABplpapapp	117	2255	-22744	-51	-69	2255	33.4	307	379	31	180795
ABplpapp:62	ABplpapp	62	2024	-22975	-128	-132	2024	26.8	372	329	44	402032
ABplpappa:86	ABplpappa	86	2227	-22772	-6	-10	2227	32.4	339	334	37	369053
ABplpappaa:118	ABplpappaa	118	2260	-22739	123	126	2260	39.0	326	371	31	218538
ABplpappap:118	ABplpappap	118	2158	-22841	122	133	2158	34.1	353	341	30	193449
ABplpappp:86	ABplpappp	86	2158	-22841	-33	-37	2158	25.7	390	318	40	333945
ABplpapppa:115	ABplpapppa	115	2197	-22802	176	182	2197	32.6	390	320	32	223154
ABplpapppp:115	ABplpapppp	115	2219	-22780	170	172	2219	25.5	426	311	35	251582
ABplpp:28	ABplpp	28	2047	-22952	-162	-163	2047	16.2	410	288	57	252538
ABplppa:43	ABplppa	43	2037	-22962	-88	-88	2037	10.8	371	277	49	296225
ABplppaa:64	ABplppaa	64	2173	-22826	-178	-189	2173	14.7	344	323	42	248350
ABplppaaa:91	ABplppaaa	91	2315	-22684	6	14	2315	24.9	259	351	36	357927
ABplppaaaa:128	ABplppaaaa	128	2360	-22639	448	448	2360	31.1	241	328	29	211018
ABplppaaap:128	ABplppaaap	128	2172	-22827	191	200	2172	26.5	255	360	31	243230
ABplppaap:91	ABplppaap	91	2653	-22346	-35	-71	2653	22.1	305	360	37	276733
ABplppaapa:123	ABplppaapa	123	2164	-22836	66	75	2164	30.8	267	377	31	231450
ABplppaapp:123	ABplppaapp	123	2208	-22791	37	35	2208	23.8	293	368	32	195195
ABplppap:64	ABplppap	64	1988	-23011	-79	-81	1988	13.7	405	308	45	293516
ABplppapa:88	ABplppapa	88	2259	-22740	-135	-140	2259	19.5	347	338	37	260678
ABplppapaa:122	ABplppapaa	122	2254	-22745	161	167	2254	23.0	322	358	30	160326
ABplppapap:122	ABplppapap	122	2135	-22864	45	39	2135	24.6	355	368	32	166995
ABplppapp:88	ABplppapp	88	2278	-22721	-49	-55	2278	18.6	397	324	39	287386
ABplppappa:117	ABplppappa	117	2031	-22968	27	38	2031	25.7	371	340	31	204402
ABplppappp:117	ABplppappp	117	2047	-22952	-10	-6	2047	23.5	401	362	33	204717
ABplppp:43	ABplppp	43	1911	-23088	-168	-169	1911	21.1	432	303	50	481226
ABplpppa:62	ABplpppa	62	1961	-23038	-88	-91	1961	23.5	432	336	44	428700
ABplpppaa:91	ABplpppaa	91	2265	-22734	44	37	2265	28.3	399	359	37	334777
ABplpppaaa:126	ABplpppaaa	126	2192	-22807	159	168	2192	37.0	354	379	30	209092
ABplpppaap:126	ABplpppaap	126	2178	-22821	177	184	2178	33.2	395	377	32	222959
ABplpppap:91	ABplpppap	91	2232	-22767	6	7	2232	25.0	438	341	38	355095
ABplpppapa:125	ABplpppapa	125	2040	-22959	122	129	2040	35.8	422	378	31	238547
ABplpppapp:125	ABplpppapp	125	2048	-22951	116	120	2048	30.5	449	369	34	253955
ABplpppp:62	ABplpppp	62	1979	-23020	-98	-99	1979	22.0	451	274	45	380684
ABplppppa:88	ABplppppa	88	2179	-22820	43	50	2179	23.9	430	299	38	350087
ABplppppaa:125	ABplppppaa	125	2061	-22938	149	153	2061	22.5	439	369	30	200996
ABplppppap:125	ABplppppap	125	2060	-22940	151	149	2060	20.6	472	347	34	219274
ABplppppp:88	ABplppppp	88	2141	-22858	-70	-71	2141	24.1	471	293	39	370022
ABplpppppa:121	ABplpppppa	121	2021	-22978	120	117	2021	27.0	492	358	33	228887
ABplpppppp:121	ABplpppppp	121	2009	-22990	120	129	2009	18.0	507	326	35	237996
ABpr:6	ABpr	6	1806	-23193	-414	-414	1806	42.7	418	157	70	583704
ABpra:15	ABpra	15	1916	-23083	-404	-406	1916	45.6	403	132	63	386423
ABpraa:26	ABpraa	26	1966	-23034	-450	-451	1966	50.4	357	133	56	399505
ABpraaa:43	ABpraaa	43	1943	-23056	-266	-267	1943	43.1	280	105	48	674691
ABpraaaa:63	ABpraaaa	63	1964	-23035	-177	-183	1964	44.1	233	121	41	456598
ABpraaaaa:89	ABpraaaaa	89	2172	-22827	-50	-43	2172	43.9	257	146	36	286145
ABpraaaaaa:124	ABpraaaaaa	124	1931	-23068	47	47	1931	45.0	236	119	30	176717
ABpraaaaap:124	ABpraaaaap	124	2088	-22911	156	169	2088	43.6	277	108	31	197285
ABpraaaap:89	ABpraaaap	89	2137	-22862	-37	-37	2137	43.8	237	116	35	308227
ABpraaaapa:124	ABpraaaapa	124	2089	-22910	145	144	2089	37.5	253	121	30	179356
ABpraaaapp:124	ABpraaaapp	124	2067	-22932	91	96	2067	36.3	292	106	32	208764
ABpraaap:63	ABpraaap	63	1974	-23025	-213	-216	1974	43.1	289	109	43	496332
ABpraaapa:88	ABpraaapa	88	2290	-22709	65	61	2290	46.0	280	108	34	288269
ABpraaapaa:125	ABpraaapaa	125	2173	-22826	201	261	2173	44.2	312	98	30	194002
ABpraaapap:125	ABpraaapap	125	2185	-22815	159	181	2185	37.8	338	100	32	223763
ABpraaapp:88	ABpraaapp	88	2196	-22803	6	5	2196	39.4	320	109	38	366240
ABpraaappa:123	ABpraaappa	123	2119	-22880	182	199	2119	30.3	331	136	33	214288
ABpraaappp:123	ABpraaappp	123	2074	-22925	137	148	2074	35.1	377	119	33	224182
ABpraap:43	ABpraap	43	1893	-23106	-307	-313	1893	52.5	345	147	49	552861
ABpraapa:62	ABpraapa	62	2066	-22933	-147	-155	2066	55.4	276	152	44	379402
ABpraapaa:88	ABpraapaa	88	2240	-22759	46	48	2240	51.0	271	159	38	340630
ABpraapaaa:123	ABpraapaaa	123	2085	-22914	119	119	2085	50.4	256	148	30	172666
ABpraapaap:123	ABpraapaap	123	2046	-22953	105	119	2046	50.1	285	114	32	196821
ABpraapap:88	ABpraapap	88	2419	-22580	-215	-241	2419	59.0	303	179	36	231424
ABpraapapa:120	ABpraapapa	120	2054	-22945	107	119	2054	54.3	302	197	32	157014
ABpraapapp:120	ABpraapapp	120	2085	-22914	-234	-261	2085	59.8	307	165	33	141336
ABpraapp:62	ABpraapp	62	1954	-23045	-142	-151	1954	51.2	351	162	44	400794
ABpraappa:86	ABpraappa	86	2403	-22596	94	86	2403	55.0	320	145	35	232394
ABpraappaa:122	ABpraappaa	122	2177	-22822	230	237	2177	49.6	325	153	34	183472
ABpraappap:122	ABpraappap	122	2238	-22761	173	187	2238	44.0	336	120	30	182478
ABpraappp:86	ABpraappp	86	2239	-22760	60	56	2239	50.2	355	123	40	349218
ABpraapppa:117	ABpraapppa	117	2269	-22730	230	234	2269	55.2	334	122	33	171297
ABpraapppp:117	ABpraapppp	117	2184	-22815	152	153	2184	47.7	368	127	34	201476
ABprap:26	ABprap	26	1931	-23068	-373	-375	1931	40.2	460	137	58	534271
ABprapa:43	ABprapa	43	1893	-23106	-235	-240	1893	39.1	388	94	48	762636
ABprapaa:63	ABprapaa	63	2011	-22988	-141	-145	2011	53.3	309	117	42	393790
ABprapaaa:90	ABprapaaa	90	2262	-22737	35	29	2262	57.0	251	171	34	204270
ABprapaaaa:127	ABprapaaaa	127	2159	-22840	273	277	2159	54.5	242	180	29	119732
ABprapaaap:127	ABprapaaap	127	2054	-22945	113	114	2054	57.5	276	183	29	111021
ABprapaap:90	ABprapaap	90	2226	-22773	-119	-123	2226	56.9	275	135	36	239426
ABprapaapa:122	ABprapaapa	122	2048	-22951	105	111	2048	57.4	242	150	30	129805
ABprapaapp:122	ABprapaapp	122	2039	-22960	16	13	2039	57.5	282	144	30	112756
ABprapap:63	ABprapap	63	1915	-23084	-129	-133	1915	36.8	356	97	43	573091
ABprapapa:87	ABprapapa	87	2227	-22772	59	56	2227	38.8	350	98	36	341690
ABprapapaa:121	ABprapapaa	121	2148	-22851	227	234	2148	43.1	357	92	29	153069
ABprapapap:121	ABprapapap	121	2216	-22783	238	247	2216	40.5	402	116	31	171987
ABprapapp:87	ABprapapp	87	2197	-22802	31	30	2197	40.4	389	119	38	363029
ABprapappa:117	ABprapappa	117	2075	-22925	12	28	2075	39.6	430	151	33	191501
ABprapappp:117	ABprapappp	117	2303	-22696	249	244	2303	40.9	389	146	30	154656
ABprapp:43	ABprapp	43	1848	-23151	-284	-284	1848	35.6	464	122	51	930424
ABprappa:62	ABprappa	62	2011	-22988	-59	-59	2011	36.2	419	110	43	589627
ABprappaa:90	ABprappaa	90	2294	-22705	194	198	2294	43.3	431	108	37	389774
ABprappaaa:126	ABprappaaa	126	2134	-22865	222	239	2134	48.3	399	105	31	181789
ABprappaap:126	ABprappaap	126	2126	-22873	230	241	2126	44.2	441	120	33	203099
ABprappap:90	ABprappap	90	2254	-22745	62	67	2254	45.4	474	142	36	336472
ABprappapa:122	ABprappapa	122	2154	-22845	272	283	2154	50.2	464	125	30	152013
ABprappapp:122	ABprappapp	122	2155	-22844	198	216	2155	46.0	473	155	31	162827
ABprappp:62	ABprappp	62	1911	-23088	-164	-167	1911	39.8	474	139	46	636876
ABprapppa:87	ABprapppa	87	2248	-22751	168	192	2248	48.5	502	135	36	339663
ABprapppaa:125	ABprapppaa	125	2053	-22946	129	131	2053	53.2	498	145	30	163290
ABprapppap:125	ABprapppap	125	2126	-22873	202	234	2126	45.8	506	154	32	209538
ABprapppp:87	ABprapppp	87	2304	-22695	87	95	2304	47.7	525	168	40	382508
ABprappppa:120	ABprappppa	120	2089	-22910	232	242	2089	45.2	547	148	34	233730
ABprappppp:120	ABprappppp	120	2210	-22789	248	249	2210	39.7	520	169	34	271707
ABprp:15	ABprp	15	1945	-23054	-421	-423	1945	45.9	487	227	62	352691
ABprpa:27	ABprpa	27	1928	-23072	-425	-431	1928	52.1	451	216	56	373974
ABprpaa:43	ABprpaa	43	1813	-23186	-278	-277	1813	51.2	417	140	47	527673
ABprpaaa:63	ABprpaaa	63	1974	-23025	-73	-80	1974	52.1	385	116	42	407330
ABprpaaaa:90	ABprpaaaa	90	2217	-22782	71	72	2217	52.6	396	135	34	241951
ABprpaaaaa:123	ABprpaaaaa	123	2025	-22975	-117	-139	2025	59.3	359	153	30	128960
ABprpaaaap:123	ABprpaaaap	123	2077	-22922	144	168	2077	52.3	388	160	30	159810
ABprpaaap:90	ABprpaaap	90	2182	-22817	123	126	2182	52.0	432	119	34	276512
ABprpaaapa:126	ABprpaaapa	126	2184	-22815	270	289	2184	56.9	385	134	30	150085
ABprpaaapp:126	ABprpaaapp	126	2072	-22927	185	210	2072	52.7	415	128	30	163579
ABprpaap:63	ABprpaap	63	1881	-23118	-180	-193	1881	48.8	424	142	42	438833
ABprpaapa:87	ABprpaapa	87	2153	-22846	-1	7	2153	51.8	378	170	35	239675
ABprpaapaa:121	ABprpaapaa	121	1935	-23064	21	15	1935	55.2	347	186	29	131741
ABprpaapap:121	ABprpaapap	121	2117	-22882	201	216	2117	49.8	369	186	31	168876
ABprpaapp:87	ABprpaapp	87	2209	-22790	57	54	2209	47.9	425	164	36	297433
ABprpaappa:117	ABprpaappa	117	2216	-22783	211	229	2216	46.1	398	179	30	166926
ABprpaappp:117	ABprpaappp	117	2163	-22836	191	197	2163	49.3	434	163	32	164130
ABprpap:43	ABprpap	43	1912	-23087	-152	-153	1912	51.8	476	208	46	500388
ABprpapa:63	ABprpapa	63	1984	-23015	-329	-335	1984	57.4	407	176	42	357953
ABprpapaa:90	ABprpapaa	90	2379	-22620	-168	-191	2379	60.1	352	198	38	237707
ABprpapaaa:127	ABprpapaaa	127	2067	-22932	-24	-50	2067	59.8	317	228	28	102597
ABprpapaap:127	ABprpapaap	127	2071	-22928	-136	-157	2071	59.7	346	209	32	130448
ABprpapap:90	ABprpapap	90	2235	-22764	-59	-54	2235	57.4	407	206	35	216276
ABprpapapa:122	ABprpapapa	122	2056	-22943	139	165	2056	56.7	381	213	29	112995
ABprpapapp:122	ABprpapapp	122	2012	-22987	79	90	2012	53.7	424	203	30	129081
ABprpapp:63	ABprpapp	63	1925	-23074	-147	-163	1925	52.9	466	194	42	400866
ABprpappa:88	ABprpappa	88	2203	-22796	69	73	2203	47.0	425	204	33	232798
ABprpappaa:124	ABprpappaa	124	2321	-22678	368	394	2321	46.2	426	202	27	139954
ABprpappap:124	ABprpappap	124	2110	-22890	166	166	2110	43.2	461	195	31	148830
ABprpappp:88	ABprpappp	88	2143	-22856	-44	-40	2143	49.3	471	209	39	333494
ABprpapppa:120	ABprpapppa	120	2091	-22908	150	164	2091	50.8	460	221	30	156022
ABprpapppp:120	ABprpapppp	120	1908	-23091	-53	-52	1908	43.5	499	210	33	181431
ABprpp:27	ABprpp	27	1966	-23033	-430	-430	1966	46.6	538	230	55	442046
ABprppa:43	ABprppa	43	1901	-23098	-238	-239	1901	47.4	501	144	48	689506
ABprppaa:64	ABprppaa	64	1925	-23074	-172	-173	1925	52.6	478	142	41	410835
ABprppaaa:93	ABprppaaa	93	2295	-22704	-156	-197	2295	58.8	407	166	35	221793
ABprppaaaa:130	ABprppaaaa	130	2145	-22854	-15	-17	2145	60.0	374	170	28	112953
ABprppaaap:130	ABprppaaap	130	2278	-22721	127	91	2278	60.0	407	195	29	116435
ABprppaap:93	ABprppaap	93	2277	-22722	97	97	2277	56.4	454	162	35	229062
ABprppaapa:125	ABprppaapa	125	2068	-22931	49	49	2068	58.3	420	160	30	134354
ABprppaapp:125	ABprppaapp	125	1987	-23012	6	5	1987	56.2	455	163	30	133076
ABprppap:64	ABprppap	64	1986	-23013	-142	-146	1986	47.3	523	180	42	487360
ABprppapa:90	ABprppapa	90	2309	-22690	-15	-20	2309	56.7	485	190	34	218391
ABprppapaa:124	ABprppapaa	124	2203	-22796	69	50	2203	59.4	468	191	30	133118
ABprppapap:124	ABprppapap	124	2165	-22834	204	198	2165	53.9	491	184	29	134237
ABprppapp:90	ABprppapp	90	2283	-22716	25	28	2283	54.8	531	197	36	267041
ABprppappa:121	ABprppappa	121	2071	-22928	109	116	2071	50.6	526	185	31	163747
ABprppappp:121	ABprppappp	121	2194	-22805	220	229	2194	56.0	531	210	30	140038
ABprppp:43	ABprppp	43	1902	-23097	-288	-290	1902	45.5	537	222	48	693398
ABprpppa:64	ABprpppa	64	1934	-23066	-182	-196	1934	48.1	476	221	41	429675
ABprpppaa:91	ABprpppaa	91	2325	-22674	-119	-126	2325	58.5	448	235	36	234116
ABprpppaaa:125	ABprpppaaa	125	2188	-22811	169	177	2188	59.2	409	236	30	125713
ABprpppaap:125	ABprpppaap	125	2229	-22770	160	145	2229	58.4	449	229	30	125371
ABprpppap:91	ABprpppap	91	2301	-22698	-13	-24	2301	54.7	497	235	37	271189
ABprpppapa:125	ABprpppapa	125	2114	-22885	116	135	2114	55.8	498	215	31	142059
ABprpppapp:125	ABprpppapp	125	2324	-22675	-15	-51	2324	59.9	490	241	31	123892
ABprpppp:64	ABprpppp	64	1944	-23055	-190	-192	1944	37.1	507	217	43	487795
ABprppppa:90	ABprppppa	90	2210	-22789	54	50	2210	41.3	463	224	36	309854
ABprppppaa:127	ABprppppaa	127	2306	-22693	385	413	2306	43.4	462	234	30	166250
ABprppppap:127	ABprppppap	127	2160	-22839	202	205	2160	36.1	466	234	30	177670
ABprppppp:90	ABprppppp	90	2245	-22754	19	24	2245	38.4	497	238	38	349639
ABprpppppa:122	ABprpppppa	122	2091	-22908	151	159	2091	41.8	503	263	32	197660
ABprpppppp:122	ABprpppppp	122	2056	-22943	54	72	2056	35.7	505	236	33	204624
EMS:1	EMS	1	1852	-23147	-442	-442	1852	33.4	390	318	78	678750
MS:8	MS	8	1869	-23130	-491	-491	1869	47.0	312	292	66	490265
MSa:19	MSa	19	1930	-23069	-398	-399	1930	42.2	256	300	61	442771
MSaa:33	MSaa	33	1904	-23095	-356	-356	1904	44.2	200	305	54	612704
MSaaa:50	MSaaa	50	1880	-23119	-188	-193	1880	50.3	171	286	47	505609
MSaaaa:70	MSaaaa	70	2027	-22972	-23	-24	2027	42.5	130	300	43	509828
MSaaaaa:92	MSaaaaa	92	2318	-22681	167	165	2318	42.8	89	270	37	343435
MSaaaaaa:121	MSaaaaaa	121	2317	-22683	430	429	2317	40.5	52	257	30	209910
MSaaaaap:121	MSaaaaap	121	2089	-22910	183	190	2089	43.9	82	275	32	173768
MSaaaap:92	MSaaaap	92	2319	-22680	133	134	2319	33.5	119	242	36	372942
MSaaaapa:122	MSaaaapa	122	1997	-23002	45	55	1997	38.7	104	245	32	202629
MSaaaapp:122	MSaaaapp	122	2058	-22941	116	122	2058	33.6	132	238	30	205376
MSaaap:70	MSaaap	70	2002	-22997	-105	-116	2002	49.0	195	310	40	367439
MSaaapa:94	MSaaapa	94	2266	-22733	134	139	2266	44.8	124	298	38	302607
MSaaapaa:121	MSaaapaa	121	2018	-22981	166	183	2018	49.2	109	302	31	152827
MSaaapap:121	MSaaapap	121	2045	-22954	122	140	2045	40.2	110	336	34	224438
MSaaapp:94	MSaaapp	94	2293	-22706	240	256	2293	49.7	168	329	34	242577
MSaap:50	MSaap	50	1869	-23130	-234	-235	1869	51.4	265	296	47	476057
MSaapa:70	MSaapa	70	2063	-22936	-64	-72	2063	52.7	244	308	42	332934
MSaapaa:93	MSaapaa	93	2215	-22784	52	49	2215	53.8	227	313	37	215179
MSaapaaa:118	MSaapaaa	118	2109	-22890	208	219	2109	50.9	208	332	32	157720
MSaapaap:118	MSaapaap	118	2070	-22929	161	169	2070	51.2	251	332	32	142258
MSaapap:93	MSaapap	93	2305	-22694	51	39	2305	56.0	263	278	34	169937
MSaapapa:126	MSaapapa	126	2193	-22806	153	155	2193	57.6	228	294	30	110116
MSaapapp:126	MSaapapp	126	2093	-22906	154	162	2093	58.7	240	260	30	101535
MSaapp:70	MSaapp	70	2065	-22934	-1	0	2065	50.8	311	324	41	341204
MSaappa:95	MSaappa	95	2319	-22680	134	137	2319	55.5	286	310	36	202528
MSaappaa:133	MSaappaa	133	2032	-22967	168	154	2032	54.0	260	296	28	105663
MSaappap:133	MSaappap	133	2122	-22877	153	144	2122	56.3	306	304	30	112784
MSaappp:95	MSaappp	95	2315	-22684	255	252	2315	52.5	343	331	36	226019
MSap:33	MSap	33	1888	-23111	-331	-335	1888	40.7	288	329	53	613581
MSapa:51	MSapa	51	1890	-23109	-174	-179	1890	40.3	282	325	47	612691
MSapaa:72	MSapaa	72	2055	-22944	-19	-21	2055	40.1	261	337	41	429121
MSapaaa:96	MSapaaa	96	2233	-22766	204	213	2233	43.3	233	326	34	239043
MSapaaaa:127	MSapaaaa	127	2144	-22855	168	182	2144	38.8	229	303	29	141780
MSapaaap:127	MSapaaap	127	2188	-22811	248	255	2188	44.1	237	338	29	118382
MSapaap:96	MSapaap	96	2182	-22817	104	106	2182	43.9	281	335	35	231849
MSapaapa:127	MSapaapa	127	2080	-22919	133	156	2080	42.5	265	326	28	121017
MSapaapp:127	MSapaapp	127	2181	-22818	283	298	2181	47.7	294	342	32	141026
MSapap:72	MSapap	72	1981	-23018	-99	-104	1981	39.2	315	309	40	358376
MSapapa:96	MSapapa	96	2204	-22795	74	81	2204	47.3	283	291	36	209628
MSapapaa:124	MSapapaa	124	1960	-23039	82	84	1960	47.2	265	296	30	105722
MSapapap:124	MSapapap	124	2023	-22976	108	128	2023	49.8	319	311	30	93526
MSapapp:96	MSapapp	96	2122	-22877	62	61	2122	42.3	338	306	32	167977
MSapp:51	MSapp	51	1938	-23061	-158	-158	1938	45.7	351	329	46	526777
MSappa:71	MSappa	71	2026	-22974	-50	-58	2026	42.9	345	345	41	390168
MSappaa:94	MSappaa	94	2040	-22959	-84	-74	2040	44.3	326	346	36	246550
MSappaaa:126	MSappaaa	126	1919	-23080	26	66	1919	47.8	317	348	29	111554
MSappaap:126	MSappaap	126	1828	-23171	-76	-73	1828	46.5	363	354	31	136043
MSappap:94	MSappap	94	2120	-22879	16	17	2120	43.7	380	356	35	231755
MSappapa:135	MSappapa	135	2286	-22714	438	467	2286	44.0	370	362	30	135904
MSappapp:135	MSappapp	135	1839	-23161	11	5	1839	39.0	396	322	26	91558
MSappp:71	MSappp	71	1949	-23050	-153	-156	1949	36.8	392	335	40	374445
MSapppa:99	MSapppa	99	2140	-22859	10	10	2140	42.0	387	312	33	174956
MSapppp:99	MSapppp	99	2074	-22925	-76	-46	2074	37.2	425	331	34	202365
MSp:19	MSp	19	1930	-23069	-441	-440	1930	48.3	369	254	61	356979
MSpa:33	MSpa	33	1930	-23069	-354	-355	1930	49.4	311	246	55	503933
MSpaa:50	MSpaa	50	1878	-23121	-217	-222	1878	53.5	308	230	46	424578
MSpaaa:71	MSpaaa	71	2052	-22947	-106	-109	2052	53.6	276	242	42	306739
MSpaaaa:93	MSpaaaa	93	2415	-22584	258	253	2415	48.2	241	205	36	215583
MSpaaaaa:120	MSpaaaaa	120	2291	-22708	298	305	2291	44.6	231	217	30	136411
MSpaaaap:120	MSpaaaap	120	2295	-22704	308	311	2295	42.5	259	177	32	131033
MSpaaap:93	MSpaaap	93	2504	-22495	317	318	2504	53.1	283	233	34	165482
MSpaaapa:122	MSpaaapa	122	2224	-22775	241	256	2224	49.5	253	219	30	117774
MSpaaapp:122	MSpaaapp	122	2334	-22666	402	434	2334	54.5	274	239	33	132470
MSpaap:71	MSpaap	71	2093	-22906	-37	-48	2093	48.2	343	257	40	307763
MSpaapa:96	MSpaapa	96	2456	-22543	292	298	2456	48.1	320	257	36	198934
MSpaapaa:126	MSpaapaa	126	2364	-22635	392	405	2364	47.6	289	247	31	118044
MSpaapap:126	MSpaapap	126	2156	-22843	175	191	2156	48.9	333	273	31	114436
MSpaapp:96	MSpaapp	96	2658	-22341	527	533	2658	54.0	358	239	30	142737
MSpap:50	MSpap	50	1916	-23083	-295	-297	1916	54.1	385	273	47	449367
MSpapa:70	MSpapa	70	2060	-22939	-219	-236	2060	54.5	360	291	43	336294
MSpapaa:92	MSpapaa	92	2357	-22642	-183	-192	2357	57.7	315	258	37	202467
MSpapaaa:120	MSpapaaa	120	2245	-22754	132	157	2245	59.5	288	234	31	108799
MSpapaap:120	MSpapaap	120	2098	-22901	55	53	2098	56.5	318	265	31	98119
MSpapap:92	MSpapap	92	2350	-22649	76	78	2350	54.3	372	286	36	194367
MSpapapa:122	MSpapapa	122	2054	-22945	60	60	2054	56.5	341	285	30	100154
MSpapapp:122	MSpapapp	122	2139	-22860	160	192	2139	52.0	372	286	30	104289
MSpapp:70	MSpapp	70	2120	-22879	-126	-143	2120	55.1	436	306	42	332727
MSpappa:98	MSpappa	98	2306	-22693	168	167	2306	53.7	415	288	35	182621
MSpappaa:130	MSpappaa	130	2134	-22865	199	238	2134	54.3	376	266	28	80836
MSpappap:130	MSpappap	130	2184	-22816	213	249	2184	55.6	422	274	30	84341
MSpappp:98	MSpappp	98	2379	-22620	274	281	2379	55.8	460	288	33	175542
MSpp:33	MSpp	33	1928	-23071	-322	-327	1928	51.8	408	261	54	473239
MSppa:50	MSppa	50	1901	-23098	-197	-198	1901	54.9	401	201	45	369483
MSppaa:72	MSppaa	72	1995	-23004	-84	-88	1995	49.0	349	212	41	311281
MSppaaa:97	MSppaaa	97	2128	-22871	27	31	2128	51.0	321	208	34	180345
MSppaaaa:126	MSppaaaa	126	2098	-22901	150	151	2098	47.6	280	188	29	123292
MSppaaap:126	MSppaaap	126	2076	-22923	144	142	2076	47.7	318	216	30	98220
MSppaap:97	MSppaap	97	2258	-22741	135	144	2258	45.6	370	203	34	182620
MSppaapa:130	MSppaapa	130	2181	-22818	240	253	2181	43.6	344	181	28	107115
MSppaapp:130	MSppaapp	130	2175	-22824	196	248	2175	43.0	377	212	33	153496
MSppap:72	MSppap	72	2029	-22970	-66	-69	2029	51.1	415	247	39	276076
MSppapa:98	MSppapa	98	2196	-22803	104	112	2196	53.1	395	241	32	147080
MSppapaa:133	MSppapaa	133	2106	-22894	42	33	2106	47.3	377	220	28	107246
MSppapap:133	MSppapap	133	2098	-22901	212	218	2098	51.6	409	245	30	108404
MSppapp:98	MSppapp	98	2167	-22832	73	85	2167	45.8	429	244	32	153926
MSppp:50	MSppp	50	1946	-23053	-141	-144	1946	51.6	463	265	45	440033
MSpppa:71	MSpppa	71	2018	-22981	-82	-93	2018	51.5	459	275	39	295013
MSpppaa:96	MSpppaa	96	2149	-22851	-10	-5	2149	49.9	462	280	33	171438
MSpppaaa:126	MSpppaaa	126	2033	-22966	18	64	2033	49.0	442	275	29	107354
MSpppaap:126	MSpppaap	126	2078	-22921	134	155	2078	48.9	477	263	30	101481
MSpppap:96	MSpppap	96	2116	-22883	-48	-39	2116	46.5	502	267	34	196068
MSpppapa:133	MSpppapa	133	2178	-22822	231	235	2178	51.6	504	235	26	81603
MSpppapp:133	MSpppapp	133	2255	-22744	237	230	2255	48.3	511	271	27	92259
MSpppp:71	MSpppp	71	2034	-22965	-94	-105	2034	46.9	517	258	39	325973
MSppppa:101	MSppppa	101	2352	-22647	219	230	2352	53.3	542	256	33	172628
MSppppp:101	MSppppp	101	2225	-22774	105	124	2225	47.7	590	247	40	295893
E:8	E	8	1918	-23081	-528	-528	1918	35.1	472	323	67	520876
Ea:19	Ea	19	1996	-23003	-488	-492	1996	35.9	412	327	61	420701
Eal:35	Eal	35	1961	-23038	-367	-374	1961	36.2	360	305	52	500551
Eala:53	Eala	53	1897	-23103	-263	-265	1897	36.6	344	266	45	347684
Ealaa:74	Ealaa	74	1972	-23027	-162	-168	1972	35.8	307	261	39	222192
Ealaad:98	Ealaad	98	2095	-22904	-29	-29	2095	34.8	317	268	33	130023
Ealaada:130	Ealaada	130	1807	-23192	-123	-83	1807	38.5	295	258	27	75949
Ealaadp:130	Ealaadp	130	1902	-23097	6	6	1902	39.3	330	283	30	75414
Ealaav:98	Ealaav	98	2107	-22892	-8	-8	2107	42.6	257	259	33	139207
Ealaava:127	Ealaava	127	2005	-22994	50	63	2005	39.1	230	248	25	74961
Ealaavp:127	Ealaavp	127	1978	-23021	63	70	1978	42.7	262	272	31	88564
Ealap:74	Ealap	74	2032	-22967	-116	-111	2032	36.1	371	271	40	224063
Ealapa:100	Ealapa	100	2146	-22853	-10	-14	2146	37.3	358	275	33	122156
Ealapaa:129	Ealapaa	129	1995	-23004	-38	-22	1995	36.1	353	261	27	71682
Ealapap:129	Ealapap	129	2004	-22995	95	92	2004	36.5	370	306	28	67955
Ealapp:100	Ealapp	100	2251	-22748	163	168	2251	32.1	403	265	34	148273
Ealp:53	Ealp	53	1910	-23089	-294	-305	1910	40.8	422	330	45	442902
Ealpa:74	Ealpa	74	2067	-22932	-165	-175	2067	45.5	405	349	41	290372
Ealpaa:97	Ealpaa	97	2147	-22852	-116	-119	2147	53.2	393	326	35	137888
Ealpaaa:126	Ealpaaa	126	1947	-23052	-82	-75	1947	57.9	384	307	32	77510
Ealpaap:126	Ealpaap	126	1938	-23061	-53	-41	1938	47.6	405	314	33	116998
Ealpap:97	Ealpap	97	2107	-22892	-39	-35	2107	42.8	427	360	35	184347
Ealpapa:130	Ealpapa	130	1960	-23040	39	41	1960	50.1	412	358	30	83143
Ealpapp:130	Ealpapp	130	1960	-23039	14	28	1960	41.0	441	342	32	106002
Ealpp:74	Ealpp	74	2060	-22939	-109	-114	2060	35.3	460	331	38	262208
Ealppa:102	Ealppa	102	2251	-22748	111	131	2251	35.7	462	338	32	145141
Ealppp:102	Ealppp	102	2199	-22800	59	71	2199	32.9	513	334	35	174909
Ear:35	Ear	35	1989	-23010	-371	-374	1989	43.5	438	332	52	552544
Eara:55	Eara	55	1972	-23027	-199	-208	1972	47.6	468	329	45	380688
Earaa:77	Earaa	77	2188	-22811	-60	-58	2188	45.8	449	324	37	194854
Earaad:105	Earaad	105	2331	-22668	102	124	2331	43.8	455	319	30	98075
Earaav:105	Earaav	105	2237	-22762	131	133	2237	54.3	441	328	33	100605
Earap:77	Earap	77	2095	-22904	-151	-157	2095	44.1	503	314	35	186756
Earapa:104	Earapa	104	2276	-22723	118	125	2276	53.7	483	313	32	87330
Earapp:104	Earapp	104	2292	-22707	123	135	2292	43.6	493	315	30	95435
Earp:55	Earp	55	1925	-23074	-305	-310	1925	40.0	517	295	45	407699
Earpa:76	Earpa	76	2126	-22873	-143	-151	2126	37.6	504	288	38	225472
Earpaa:104	Earpaa	104	2325	-22674	160	168	2325	51.9	520	280	33	104949
Earpap:104	Earpap	104	2316	-22683	110	130	2316	40.7	522	305	31	105557
Earpp:76	Earpp	76	2181	-22818	-98	-104	2181	37.2	552	258	41	254181
Earppa:108	Earppa	108	2274	-22725	31	39	2274	41.2	558	279	35	131784
Earppp:108	Earppp	108	2330	-22670	114	136	2330	45.7	571	298	33	130891
Ep:19	Ep	19	1982	-23017	-469	-477	1982	28.5	508	318	60	419531
Epl:35	Epl	35	1979	-23020	-366	-371	1979	32.2	478	311	52	546422
Epla:52	Epla	52	1976	-23023	-211	-213	1976	35.2	451	279	46	388426
Eplaa:74	Eplaa	74	2277	-22722	68	56	2277	39.1	408	280	40	212654
Eplaaa:98	Eplaaa	98	2668	-22331	415	416	2668	45.2	362	249	33	103226
Eplaaaa:126	Eplaaaa	126	2746	-22253	721	746	2746	39.0	315	222	26	55649
Eplaaap:126	Eplaaap	126	2341	-22658	290	338	2341	42.2	351	242	30	68393
Eplaap:98	Eplaap	98	2712	-22287	471	477	2712	39.1	404	276	33	117593
Eplaapa:127	Eplaapa	127	2638	-22361	546	599	2638	40.6	380	236	28	72540
Eplaapp:127	Eplaapp	127	2210	-22789	170	178	2210	43.0	401	268	26	53476
Eplap:74	Eplap	74	2408	-22591	202	202	2408	34.7	462	269	38	211341
Eplapa:104	Eplapa	104	2719	-22280	479	495	2719	39.4	441	284	34	120772
Eplapaa:135	Eplapaa	135	2187	-22813	93	75	2187	44.0	422	258	26	51247
Eplapap:135	Eplapap	135	2852	-22148	873	863	2852	39.0	444	264	30	79477
Eplapp:104	Eplapp	104	3402	-21597	1150	1153	3402	35.5	464	297	28	101897
Eplp:52	Eplp	52	1995	-23004	-163	-167	1995	23.3	516	313	47	382939
Eplpa:72	Eplpa	72	2260	-22739	-33	-39	2260	28.6	494	329	42	291391
Eplpaa:95	Eplpaa	95	2560	-22439	172	171	2560	34.4	532	368	37	232027
Eplpaaa:125	Eplpaaa	125	2352	-22648	358	372	2352	46.7	525	348	33	101986
Eplpaap:125	Eplpaap	125	2199	-22800	139	170	2199	39.6	553	363	32	115633
Eplpap:95	Eplpap	95	2673	-22326	266	261	2673	31.0	559	334	36	206248
Eplpapa:130	Eplpapa	130	2528	-22471	423	431	2528	34.6	571	335	32	120264
Eplpapp:130	Eplpapp	130	2482	-22517	610	633	2482	39.5	585	369	32	117674
Eplpp:72	Eplpp	72	2290	-22709	72	69	2290	20.2	554	319	41	290604
Eplppa:106	Eplppa	106	2499	-22500	321	335	2499	23.1	552	318	37	177775
Eplppp:106	Eplppp	106	2818	-22181	657	676	2818	26.1	556	356	33	176045
Epr:35	Epr	35	1933	-23066	-383	-396	1933	32.8	549	340	51	759579
Epra:54	Epra	54	1992	-23007	-223	-235	1992	27.6	535	355	44	476423
Epraa:76	Epraa	76	2346	-22653	98	93	2346	40.5	479	360	37	249379
Epraaa:105	Epraaa	105	2407	-22592	291	309	2407	47.3	463	363	34	132038
Epraap:105	Epraap	105	2683	-22316	568	576	2683	39.4	486	362	32	145355
Eprap:76	Eprap	76	2399	-22600	40	34	2399	35.0	534	352	39	320517
Eprapa:103	Eprapa	103	2585	-22414	355	369	2585	47.1	500	354	33	131045
Eprapp:103	Eprapp	103	2601	-22398	362	368	2601	48.0	542	335	34	133752
Eprp:54	Eprp	54	2059	-22940	-163	-176	2059	39.6	557	333	44	503823
Eprpa:77	Eprpa	77	2404	-22595	176	177	2404	45.2	540	334	38	263710
Eprpaa:107	Eprpaa	107	2370	-22629	234	254	2370	52.7	547	305	35	125113
Eprpap:107	Eprpap	107	2402	-22597	307	339	2402	48.5	592	289	33	124771
Eprpp:77	Eprpp	77	2397	-22602	47	42	2397	37.8	586	331	41	363521
Eprppa:109	Eprppa	109	2519	-22480	389	396	2519	34.0	618	311	35	193707
Eprppp:109	Eprppp	109	2331	-22668	123	134	2331	43.1	590	334	33	145119
P2:1	P2	1	1877	-23122	-584	-584	1877	34.8	559	243	77	732939
C:10	C	10	2073	-22926	-244	-245	2073	18.4	487	223	67	266365
Ca:21	Ca	21	2025	-22974	-235	-236	2025	17.7	418	188	65	179754
Caa:37	Caa	37	2039	-22960	-122	-123	2039	15.9	348	180	51	236983
Caaa:57	Caaa	57	1964	-23035	-176	-179	1964	18.8	356	172	46	239271
Caaaa:81	Caaaa	81	2312	-22687	0	-5	2312	26.6	380	153	41	240510
Caaaaa:119	Caaaaa	119	2373	-22626	332	330	2373	28.4	354	172	33	117905
Caaaap:119	Caaaap	119	2169	-22831	189	193	2169	24.2	409	136	35	131480
Caaap:81	Caaap	81	2313	-22686	24	25	2313	22.0	427	131	41	237574
Caaapa:114	Caaapa	114	2349	-22650	242	242	2349	26.2	470	129	34	129327
Caaapp:114	Caaapp	114	2424	-22575	337	344	2424	30.1	413	115	34	138165
Caap:57	Caap	57	1930	-23069	-201	-203	1930	28.2	403	231	43	207734
Caapa:82	Caapa	82	2298	-22701	-20	-25	2298	23.8	434	186	39	187360
Caapaa:118	Caapaa	118	2261	-22738	158	160	2261	26.6	427	172	30	93537
Caapap:118	Caapap	118	2307	-22692	210	208	2307	22.2	476	187	32	89391
Caapp:82	Caapp	82	2346	-22653	59	58	2346	34.1	404	217	37	185238
Caappd:119	Caappd	119	2179	-22820	185	190	2179	24.4	412	233	33	95065
Caappv:119	Caappv	119	2302	-22697	302	310	2302	31.6	365	228	30	87605
Cap:37	Cap	37	2012	-22987	-119	-125	2012	17.8	421	201	51	250576
Capa:58	Capa	58	1964	-23035	-102	-103	1964	13.7	412	217	46	181521
Capaa:85	Capaa	85	2186	-22813	15	13	2186	17.5	408	171	40	180265
Capaaa:124	Capaaa	124	2077	-22922	98	101	2077	15.7	396	170	32	82732
Capaap:124	Capaap	124	2081	-22918	94	100	2081	16.7	438	179	34	94869
Capap:85	Capap	85	2282	-22717	-58	-69	2282	13.7	470	195	39	158612
Capapa:119	Capapa	119	2086	-22913	47	47	2086	13.1	469	182	36	104380
Capapp:119	Capapp	119	2179	-22820	137	129	2179	14.1	506	205	34	93859
Capp:58	Capp	58	2047	-22952	-103	-105	2047	12.6	488	201	45	205890
Cappa:86	Cappa	86	2271	-22728	77	81	2271	12.9	507	249	36	145981
Cappp:86	Cappp	86	2199	-22800	-16	-14	2199	15.9	517	197	41	193797
Capppa:121	Capppa	121	2047	-22952	90	104	2047	16.0	567	285	33	114674
Capppp:121	Capppp	121	2004	-22995	40	47	2004	16.0	535	224	35	94742
Cp:21	Cp	21	2052	-22947	-337	-340	2052	24.2	520	215	61	246386
Cpa:38	Cpa	38	2000	-22999	-223	-231	2000	21.5	483	204	53	309654
Cpaa:57	Cpaa	57	1942	-23057	-255	-255	1942	25.3	457	174	48	320954
Cpaaa:80	Cpaaa	80	2197	-22802	-107	-115	2197	32.3	463	180	41	275889
Cpaaaa:113	Cpaaaa	113	2436	-22563	304	308	2436	35.3	405	196	35	144898
Cpaaap:113	Cpaaap	113	2385	-22614	268	270	2385	28.8	450	213	35	140771
Cpaap:80	Cpaap	80	2255	-22744	-75	-77	2255	25.1	491	152	42	280083
Cpaapa:113	Cpaapa	113	2502	-22497	302	306	2502	34.9	449	167	34	155247
Cpaapp:113	Cpaapp	113	2381	-22618	243	241	2381	26.3	508	159	35	159787
Cpap:57	Cpap	57	1941	-23058	-198	-199	1941	22.4	539	177	45	297012
Cpapa:83	Cpapa	83	2364	-22635	199	202	2364	33.0	535	170	38	259067
Cpapp:83	Cpapp	83	2233	-22766	-26	-27	2233	26.4	552	169	42	288026
Cpappd:117	Cpappd	117	2257	-22742	212	218	2257	27.9	561	173	36	152435
Cpappv:117	Cpappv	117	2252	-22747	233	236	2252	18.7	581	232	33	133819
Cpp:38	Cpp	38	1952	-23047	-346	-349	1952	22.7	559	234	53	435895
Cppa:58	Cppa	58	2041	-22958	-169	-176	2041	19.7	524	254	46	286358
Cppaa:93	Cppaa	93	2556	-22443	287	283	2556	31.0	522	286	40	266575
Cppaaa:133	Cppaaa	133	2412	-22587	333	387	2412	27.6	528	280	34	138952
Cppaap:133	Cppaap	133	2268	-22731	195	214	2268	38.6	544	281	32	125075
Cppap:93	Cppap	93	2395	-22604	122	122	2395	23.4	535	264	41	247702
Cppapa:131	Cppapa	131	2474	-22525	490	497	2474	30.2	460	268	32	114892
Cppapp:131	Cppapp	131	2237	-22762	170	183	2237	24.8	497	294	33	111221
Cppp:58	Cppp	58	1890	-23109	-280	-283	1890	23.3	589	259	47	433906
Cpppa:89	Cpppa	89	2233	-22766	15	28	2233	19.3	529	245	41	226669
Cpppaa:128	Cpppaa	128	2152	-22847	190	219	2152	19.3	490	261	34	107814
Cpppap:128	Cpppap	128	2273	-22726	318	349	2273	21.8	531	292	32	106831
Cpppp:89	Cpppp	89	2234	-22765	40	41	2234	25.6	486	242	39	228211
Cppppa:127	Cppppa	127	2152	-22847	173	185	2152	22.8	486	236	34	120899
Cppppp:127	Cppppp	127	2195	-22804	203	238	2195	27.8	439	263	33	118235
P3:10	P3	10	2029	-22970	-508	-511	2029	31.1	589	286	62	388976
D:27	D	27	1963	-23036	-572	-574	1963	35.1	609	226	55	311099
Da:48	Da	48	1877	-23122	-458	-462	1877	41.3	604	225	47	153973
Daa:78	Daa	78	2192	-22807	-133	-141	2192	44.9	591	228	38	65055
Daaa:114	Daaa	114	2595	-22404	420	428	2595	36.7	625	231	34	67256
Daap:114	Daap	114	1794	-23205	-248	-229	1794	36.5	632	275	36	59705
Dap:78	Dap	78	2190	-22809	-200	-207	2190	34.1	603	256	40	86090
Dapa:113	Dapa	113	2479	-22520	276	286	2479	32.5	589	272	37	91001
Dapp:113	Dapp	113	2563	-22436	292	305	2563	32.2	593	226	36	81928
Dp:48	Dp	48	1917	-23082	-446	-451	1917	32.1	571	182	45	127433
Dpa:77	Dpa	77	2121	-22878	-192	-196	2121	41.2	556	196	37	46442
Dpaa:110	Dpaa	110	2589	-22410	415	424	2589	44.0	588	207	30	37525
Dpap:110	Dpap	110	2353	-22646	152	157	2353	40.8	574	195	34	59199
Dpp:77	Dpp	77	2079	-22920	-328	-334	2079	32.5	587	214	40	89121
Dppa:105	Dppa	105	2299	-22701	0	0	2299	31.5	538	227	34	47818
Dppp:105	Dppp	105	2505	-22494	189	192	2505	43.3	543	227	32	54119
P4:27	P4	27	1892	-23107	-476	-484	1892	32.9	593	300	49	226371
Z2:67	Z2	67	1979	-23020	-329	-330	1979	29.5	578	310	37	64313
Z3:67	Z3	67	1991	-23008	-303	-305	1991	45.3	576	282	37	27180
