# Supplementary material for: Quantitative Differences in Nuclear β-catenin and TCF Pattern Embryonic Cells in C. elegans
Source: PLoS Genet. 2015 Oct 21;11(10):e1005585. doi: 10.1371/journal.pgen.1005585 (PMC4619327; doi:10.1371/journal.pgen.1005585)
Supplement: S1 Data — For each cell analyzed, birth time is given in column 3 and the average nuclear reporter intensity over the lifetime of the cell (corrected for background) is given in column 7 (“blot”). For information on each embryo’s strain information and experimental conditions, refer to S2 Table. (ZIP) [file pgen.1005585.s005.zip › CAs/CA20120418_elt-6_pop-1i_L1.csv]

cellTime	cell	time	none	global	local	blot	cross	z	x	y	size	gweight
ABa:1	ABa	1	1931	-23069	-552	-552	1931	30.0	146	246	62	470002
ABal:2	ABal	2	1945	-23054	-519	-519	1945	26.3	134	260	70	923798
ABala:10	ABala	10	1974	-23025	-490	-490	1974	34.3	105	231	63	613495
ABalaa:22	ABalaa	22	2020	-22979	-341	-341	2020	38.7	90	244	55	547018
ABalaaa:39	ABalaaa	39	2049	-22950	-154	-154	2049	37.4	80	246	48	853390
ABalaaaa:59	ABalaaaa	59	2254	-22745	-22	-27	2254	33.4	104	223	41	642422
ABalaaaal:89	ABalaaaal	89	2821	-22178	358	395	2821	13.2	153	262	36	533191
ABalaaaala:126	ABalaaaala	126	2481	-22518	501	552	2481	23.0	148	284	31	327291
ABalaaaalp:126	ABalaaaalp	126	2558	-22441	594	635	2558	16.7	165	290	30	336722
ABalaaaar:89	ABalaaaar	89	2894	-22105	418	450	2894	19.6	127	271	37	591449
ABalaaaarl:125	ABalaaaarl	125	2498	-22502	301	377	2498	24.8	154	248	31	333267
ABalaaaarr:125	ABalaaaarr	125	2456	-22544	376	403	2456	29.5	130	262	30	273426
ABalaaap:59	ABalaaap	59	2261	-22738	-99	-115	2261	28.8	143	210	41	643793
ABalaaapa:87	ABalaaapa	87	2766	-22233	217	242	2766	22.4	189	242	36	464555
ABalaaapal:123	ABalaaapal	123	2359	-22640	301	328	2359	17.4	196	256	30	292029
ABalaaapar:123	ABalaaapar	123	2394	-22605	240	296	2394	23.1	178	255	30	324468
ABalaaapp:87	ABalaaapp	87	2710	-22289	81	106	2710	14.6	198	235	38	502605
ABalaaappl:120	ABalaaappl	120	2448	-22551	460	473	2448	11.6	193	288	32	379353
ABalaaappr:120	ABalaaappr	120	2355	-22644	278	302	2355	7.7	199	260	33	349780
ABalaap:39	ABalaap	39	2105	-22894	-272	-272	2105	44.9	148	256	45	596973
ABalaapa:60	ABalaapa	60	2257	-22742	-86	-89	2257	35.4	158	230	41	554543
ABalaapaa:90	ABalaapaa	90	3093	-21906	540	564	3093	24.4	170	269	34	398432
ABalaapaaa:126	ABalaapaaa	126	3025	-21975	850	911	3025	32.9	157	284	28	211570
ABalaapaap:126	ABalaapaap	126	2434	-22565	319	385	2434	29.8	188	274	29	223641
ABalaapap:90	ABalaapap	90	2969	-22030	392	422	2969	17.7	197	280	33	384092
ABalaapapa:124	ABalaapapa	124	2816	-22183	623	639	2816	26.9	178	309	26	205484
ABalaapapp:124	ABalaapapp	124	2726	-22274	605	643	2726	20.7	197	296	30	294231
ABalaapp:60	ABalaapp	60	2234	-22765	-130	-133	2234	33.0	194	183	41	534411
ABalaappa:87	ABalaappa	87	2971	-22028	393	427	2971	30.8	199	170	34	372851
ABalaappaa:123	ABalaappaa	123	2873	-22126	706	791	2873	36.8	186	174	30	244639
ABalaappap:123	ABalaappap	123	2456	-22543	319	385	2456	32.4	212	158	30	225879
ABalaappp:87	ABalaappp	87	2896	-22103	276	295	2896	29.3	230	149	36	407015
ABalaapppa:121	ABalaapppa	121	2612	-22387	523	597	2612	37.0	233	178	32	242444
ABalaapppp:121	ABalaapppp	121	2635	-22364	442	476	2635	30.7	234	134	32	253392
ABalap:22	ABalap	22	2046	-22953	-467	-470	2046	29.2	142	187	56	599032
ABalapa:40	ABalapa	40	2124	-22875	-224	-226	2124	33.4	119	188	47	883498
ABalapaa:60	ABalapaa	60	2466	-22533	106	114	2466	33.3	120	173	42	699248
ABalapaaa:89	ABalapaaa	89	3192	-21807	609	629	3192	11.1	144	213	37	561632
ABalapaaaa:125	ABalapaaaa	125	2439	-22560	364	415	2439	10.9	147	176	32	336809
ABalapaaap:125	ABalapaaap	125	2670	-22329	524	565	2670	7.5	179	191	30	289359
ABalapaap:89	ABalapaap	89	3277	-21722	672	716	3277	21.2	134	242	36	550045
ABalapaapa:127	ABalapaapa	127	2840	-22159	780	843	2840	19.1	137	248	30	335895
ABalapaapp:127	ABalapaapp	127	2488	-22511	397	429	2488	12.3	161	254	34	407402
ABalapap:60	ABalapap	60	2374	-22625	-41	-49	2374	26.5	138	164	42	701330
ABalapapa:89	ABalapapa	89	3172	-21828	506	546	3172	26.6	150	190	37	588997
ABalapapaa:127	ABalapapaa	127	2643	-22356	447	497	2643	22.7	139	201	30	334131
ABalapapap:127	ABalapapap	127	2953	-22046	754	785	2953	15.6	162	196	31	351065
ABalapapp:89	ABalapapp	89	3199	-21800	560	608	3199	18.1	143	207	37	582676
ABalapappa:128	ABalapappa	128	2641	-22358	659	673	2641	13.8	119	223	32	371684
ABalapappp:128	ABalapappp	128	2720	-22279	536	581	2720	8.1	157	223	32	357917
ABalapp:40	ABalapp	40	2135	-22864	-277	-280	2135	33.2	190	223	49	765063
ABalappa:59	ABalappa	59	2501	-22498	37	26	2501	19.2	172	202	42	610561
ABalappaa:87	ABalappaa	87	3064	-21935	400	408	3064	8.9	184	212	34	363552
ABalappaaa:125	ABalappaaa	125	2834	-22165	635	672	2834	4.7	172	236	30	287748
ABalappaap:125	ABalappaap	125	2504	-22495	372	389	2504	5.2	206	222	30	208555
ABalappap:87	ABalappap	87	3147	-21852	410	426	3147	4.2	225	227	37	336195
ABalappapa:123	ABalappapa	123	2501	-22498	331	344	2501	1.8	238	234	31	133007
ABalappapp:123	ABalappapp	123	2405	-22594	228	248	2405	1.0	269	250	30	91243
ABalappp:59	ABalappp	59	2373	-22626	-69	-66	2373	21.7	230	209	44	538024
ABalapppa:86	ABalapppa	86	3047	-21952	353	369	3047	9.0	239	204	36	337972
ABalapppaa:122	ABalapppaa	122	2385	-22614	254	263	2385	3.9	224	179	31	225493
ABalapppap:122	ABalapppap	122	2313	-22686	194	212	2313	2.4	264	187	31	149019
ABalapppp:86	ABalapppp	86	2781	-22218	103	112	2781	5.1	282	206	37	276489
ABalappppa:120	ABalappppa	120	2222	-22777	120	135	2222	1.1	287	212	29	85372
ABalappppp:120	ABalappppp	120	2237	-22762	189	210	2237	1.9	319	189	31	109547
ABalp:10	ABalp	10	2034	-22965	-532	-532	2034	30.8	170	319	64	635403
ABalpa:22	ABalpa	22	2055	-22944	-387	-387	2055	36.2	144	326	55	528000
ABalpaa:39	ABalpaa	39	2088	-22911	-237	-238	2088	36.1	131	320	49	796370
ABalpaaa:59	ABalpaaa	59	2388	-22612	167	172	2388	39.3	91	252	41	584740
ABalpaaaa:87	ABalpaaaa	87	3016	-21983	500	558	3016	26.5	101	221	36	535666
ABalpaaaaa:123	ABalpaaaaa	123	2583	-22416	532	574	2583	27.6	96	242	29	270011
ABalpaaaap:123	ABalpaaaap	123	2710	-22289	671	702	2710	22.6	115	226	30	314983
ABalpaaap:87	ABalpaaap	87	3102	-21897	807	862	3102	30.9	71	236	36	501769
ABalpaaapa:124	ABalpaaapa	124	2555	-22444	586	634	2555	30.6	62	228	30	307843
ABalpaaapp:124	ABalpaaapp	124	2593	-22406	580	700	2593	32.8	76	255	30	279540
ABalpaap:59	ABalpaap	59	2340	-22659	-61	-60	2340	40.8	153	247	41	459559
ABalpaapa:84	ABalpaapa	84	2895	-22104	389	418	2895	36.3	97	197	38	547653
ABalpaapaa:115	ABalpaapaa	115	2758	-22241	708	762	2758	29.5	61	199	30	351637
ABalpaapap:115	ABalpaapap	115	2765	-22235	418	460	2765	27.8	96	200	32	349071
ABalpaapp:84	ABalpaapp	84	2713	-22286	154	167	2713	36.0	148	245	36	390398
ABalpaappa:118	ABalpaappa	118	2672	-22327	538	608	2672	35.6	83	226	30	326665
ABalpaappp:118	ABalpaappp	118	2546	-22453	384	398	2546	33.5	123	237	30	257498
ABalpap:39	ABalpap	39	2136	-22863	-267	-273	2136	43.7	214	341	49	663130
ABalpapa:58	ABalpapa	58	2309	-22690	-214	-223	2309	45.7	150	302	42	499501
ABalpapaa:83	ABalpapaa	83	2976	-22023	506	539	2976	42.6	91	236	36	427088
ABalpapaaa:117	ABalpapaaa	117	2769	-22230	647	725	2769	42.2	79	222	32	293194
ABalpapaap:117	ABalpapaap	117	2545	-22454	275	393	2545	45.5	101	242	32	261053
ABalpapap:83	ABalpapap	83	3068	-21931	413	434	3068	43.6	118	273	36	419124
ABalpapapa:114	ABalpapapa	114	2984	-22015	722	797	2984	41.9	90	264	31	266224
ABalpapapp:114	ABalpapapp	114	2781	-22218	408	480	2781	42.4	115	293	31	246988
ABalpapp:58	ABalpapp	58	2352	-22647	-351	-359	2352	48.0	226	291	44	470846
ABalpappa:81	ABalpappa	81	3088	-21911	120	116	3088	49.4	163	265	36	314755
ABalpappaa:111	ABalpappaa	111	3078	-21921	673	682	3078	48.5	132	246	31	230512
ABalpappap:111	ABalpappap	111	2893	-22106	389	446	2893	46.4	167	260	31	220373
ABalpappp:81	ABalpappp	81	2757	-22242	22	21	2757	47.4	220	278	38	347507
ABalpapppa:111	ABalpapppa	111	2957	-22042	564	613	2957	40.2	181	273	31	239850
ABalpapppp:111	ABalpapppp	111	2690	-22309	392	420	2690	41.2	219	260	34	253568
ABalpp:22	ABalpp	22	2102	-22897	-465	-470	2102	20.3	213	337	57	555025
ABalppa:38	ABalppa	38	2143	-22856	-324	-328	2143	25.8	181	352	50	874209
ABalppaa:59	ABalppaa	59	2473	-22526	81	82	2473	35.9	103	292	41	601856
ABalppaaa:87	ABalppaaa	87	3388	-21611	790	827	3388	34.3	106	271	35	468905
ABalppaaaa:124	ABalppaaaa	124	2946	-22053	848	943	2946	36.5	97	270	30	294756
ABalppaaap:124	ABalppaaap	124	2905	-22094	731	832	2905	35.8	122	292	30	281285
ABalppaap:87	ABalppaap	87	3213	-21786	596	680	3213	39.2	132	314	36	464298
ABalppaapa:123	ABalppaapa	123	2804	-22195	649	675	2804	43.8	144	320	29	213418
ABalppaapp:123	ABalppaapp	123	2763	-22236	625	661	2763	44.3	181	327	30	222739
ABalppap:59	ABalppap	59	2390	-22609	-128	-132	2390	34.3	163	311	43	582036
ABalppapa:85	ABalppapa	85	3256	-21743	537	569	3256	43.8	144	296	35	377278
ABalppapaa:120	ABalppapaa	120	2917	-22082	688	738	2917	41.7	128	267	28	196225
ABalppapap:120	ABalppapap	120	2768	-22231	481	537	2768	46.1	159	286	29	203185
ABalppapp:85	ABalppapp	85	3035	-21964	393	397	3035	45.5	187	314	36	349825
ABalppappa:116	ABalppappa	116	3003	-21996	723	780	3003	48.6	169	309	33	252412
ABalppappp:116	ABalppappp	116	2706	-22293	444	473	2706	47.4	208	299	30	195741
ABalppp:38	ABalppp	38	2170	-22829	-318	-323	2170	31.6	274	371	50	834636
ABalpppa:58	ABalpppa	58	2517	-22482	-9	-19	2517	36.6	193	318	41	511370
ABalpppaa:83	ABalpppaa	83	3641	-21358	967	983	3641	30.1	131	298	35	456947
ABalpppaaa:118	ABalpppaaa	118	3282	-21717	1025	1111	3282	34.2	126	318	30	273493
ABalpppaap:118	ABalpppaap	118	3453	-21546	1177	1303	3453	30.2	148	334	33	414225
ABalpppap:83	ABalpppap	83	3295	-21704	555	591	3295	33.7	173	318	36	425787
ABalpppapa:115	ABalpppapa	115	3116	-21883	809	877	3116	37.4	154	340	30	275954
ABalpppapp:115	ABalpppapp	115	3369	-21630	949	1005	3369	35.7	192	327	29	241062
ABalpppp:58	ABalpppp	58	2404	-22595	-18	-25	2404	38.0	247	321	42	475981
ABalppppa:82	ABalppppa	82	3362	-21637	741	769	3362	31.4	192	288	37	438312
ABalppppaa:114	ABalppppaa	114	3368	-21631	937	994	3368	34.9	165	295	30	247817
ABalppppap:114	ABalppppap	114	3385	-21614	967	1040	3385	31.0	207	294	31	274746
ABalppppp:82	ABalppppp	82	3125	-21874	519	521	3125	35.2	238	310	37	424102
ABalpppppa:113	ABalpppppa	113	3232	-21767	788	875	3232	34.3	224	313	31	272620
ABalpppppp:113	ABalpppppp	113	3014	-21985	695	731	3014	32.3	258	323	33	301752
ABar:2	ABar	2	1969	-23031	-540	-540	1969	39.0	243	148	73	893875
ABara:10	ABara	10	2009	-22990	-587	-587	2009	45.1	242	195	60	420751
ABaraa:22	ABaraa	22	2233	-22766	-533	-534	2233	47.8	179	222	55	412779
ABaraaa:39	ABaraaa	39	2261	-22738	-341	-345	2261	47.6	162	191	48	626161
ABaraaaa:59	ABaraaaa	59	2438	-22561	30	26	2438	46.2	165	171	41	521963
ABaraaaaa:87	ABaraaaaa	87	3076	-21923	714	777	3076	31.1	132	157	36	575879
ABaraaaaaa:126	ABaraaaaaa	126	2645	-22354	649	710	2645	27.8	89	169	32	375252
ABaraaaaap:126	ABaraaaaap	126	2472	-22527	451	521	2472	25.0	119	170	30	321482
ABaraaaap:87	ABaraaaap	87	3071	-21928	466	531	3071	34.4	166	188	37	529472
ABaraaaapa:124	ABaraaaapa	124	2604	-22396	402	502	2604	30.3	136	192	30	329247
ABaraaaapp:124	ABaraaaapp	124	2877	-22122	753	816	2877	29.1	153	216	31	352886
ABaraaap:59	ABaraaap	59	2300	-22699	-116	-125	2300	40.5	202	170	41	547947
ABaraaapa:84	ABaraaapa	84	2939	-22060	298	336	2939	39.9	141	184	36	460107
ABaraaapaa:117	ABaraaapaa	117	2578	-22421	416	449	2578	34.2	103	162	30	312236
ABaraaapap:117	ABaraaapap	117	2643	-22356	390	448	2643	34.3	140	161	30	302452
ABaraaapp:84	ABaraaapp	84	3004	-21995	400	426	3004	40.9	175	222	36	433183
ABaraaappa:117	ABaraaappa	117	2849	-22150	530	596	2849	36.3	127	199	31	316649
ABaraaappp:117	ABaraaappp	117	2591	-22408	332	392	2591	34.8	168	215	32	328019
ABaraap:39	ABaraap	39	2263	-22736	-748	-768	2263	51.2	232	246	50	569067
ABaraapa:58	ABaraapa	58	2537	-22462	-655	-688	2537	51.4	208	213	42	419413
ABaraapaa:83	ABaraapaa	83	3201	-21798	546	563	3201	43.6	113	186	37	466464
ABaraapaaa:121	ABaraapaaa	121	2607	-22392	536	636	2607	40.3	87	194	31	314658
ABaraapaap:121	ABaraapaap	121	2850	-22149	729	821	2850	42.5	114	179	31	309271
ABaraapap:83	ABaraapap	83	3116	-21883	104	99	3116	48.5	141	210	35	347950
ABaraapapa:119	ABaraapapa	119	2607	-22392	473	523	2607	47.3	114	208	31	243350
ABaraapapp:119	ABaraapapp	119	2575	-22424	313	401	2575	48.5	150	209	31	241437
ABaraapp:58	ABaraapp	58	2460	-22539	-607	-614	2460	52.1	285	228	44	422853
ABaraappa:82	ABaraappa	82	3197	-21802	-341	-388	3197	51.5	191	226	36	311585
ABaraappaa:113	ABaraappaa	113	3009	-21990	681	714	3009	41.5	135	223	30	241590
ABaraappap:113	ABaraappap	113	2965	-22034	605	648	2965	42.4	171	233	31	248382
ABaraappp:82	ABaraappp	82	3157	-21843	-228	-271	3157	52.2	245	241	37	315479
ABaraapppa:114	ABaraapppa	114	2904	-22095	287	286	2904	50.0	194	239	30	207528
ABaraapppp:114	ABaraapppp	114	2838	-22161	434	479	2838	49.6	229	246	32	222844
ABarap:22	ABarap	22	2131	-22868	-344	-344	2131	45.1	254	174	54	414760
ABarapa:39	ABarapa	39	2154	-22845	-178	-178	2154	44.0	219	146	47	632091
ABarapaa:59	ABarapaa	59	2366	-22633	84	86	2366	46.0	216	136	42	527963
ABarapaaa:86	ABarapaaa	86	3176	-21823	854	896	3176	43.0	161	146	35	435682
ABarapaaaa:124	ABarapaaaa	124	2939	-22061	830	890	2939	48.7	129	173	29	231509
ABarapaaap:124	ABarapaaap	124	2954	-22045	925	989	2954	45.0	154	158	29	236045
ABarapaap:86	ABarapaap	86	3063	-21936	331	362	3063	49.4	170	168	36	398151
ABarapaapa:123	ABarapaapa	123	2829	-22170	262	225	2829	52.8	165	196	31	234341
ABarapaapp:123	ABarapaapp	123	2645	-22354	436	491	2645	49.6	188	186	30	214882
ABarapap:59	ABarapap	59	2291	-22709	-42	-49	2291	39.6	261	149	41	489273
ABarapapa:84	ABarapapa	84	3167	-21832	544	585	3167	44.3	189	187	34	317098
ABarapapaa:120	ABarapapaa	120	3056	-21943	870	912	3056	41.0	154	189	30	251631
ABarapapap:120	ABarapapap	120	2969	-22030	770	817	2969	43.4	187	213	29	216617
ABarapapp:84	ABarapapp	84	3094	-21906	499	507	3094	47.0	232	201	35	319956
ABarapappa:118	ABarapappa	118	2886	-22113	476	471	2886	51.2	199	212	29	174772
ABarapappp:118	ABarapappp	118	2666	-22333	441	495	2666	48.6	230	209	29	176779
ABarapp:39	ABarapp	39	2265	-22734	-458	-464	2265	50.3	299	204	47	512041
ABarappa:59	ABarappa	59	2383	-22616	-206	-206	2383	49.1	276	154	41	443462
ABarappaa:85	ABarappaa	85	3108	-21891	85	105	3108	50.2	220	161	35	339693
ABarappaaa:122	ABarappaaa	122	2459	-22540	347	390	2459	50.0	180	157	30	203473
ABarappaap:122	ABarappaap	122	2772	-22227	335	325	2772	53.0	220	172	30	178513
ABarappap:85	ABarappap	85	2855	-22144	298	336	2855	45.1	237	154	36	379544
ABarappapa:117	ABarappapa	117	2582	-22417	412	471	2582	49.2	214	147	30	207246
ABarappapp:117	ABarappapp	117	2701	-22298	550	578	2701	49.6	249	143	30	194039
ABarappp:59	ABarappp	59	2417	-22582	-287	-297	2417	50.3	337	188	43	424297
ABarapppa:82	ABarapppa	82	3021	-21978	444	464	3021	43.9	251	194	35	345952
ABarapppaa:119	ABarapppaa	119	2838	-22161	662	705	2838	43.5	198	179	29	225980
ABarapppap:119	ABarapppap	119	2620	-22379	418	494	2620	41.6	234	185	32	266459
ABarapppp:82	ABarapppp	82	2712	-22287	226	240	2712	46.6	297	193	37	354036
ABarappppa:116	ABarappppa	116	2740	-22260	593	648	2740	46.9	250	183	30	211269
ABarappppp:116	ABarappppp	116	2419	-22580	317	364	2419	46.4	278	200	32	199794
ABarp:10	ABarp	10	2067	-22932	-457	-457	2067	24.0	303	145	65	540596
ABarpa:21	ABarpa	21	2096	-22903	-376	-378	2096	23.7	246	143	58	563111
ABarpaa:38	ABarpaa	38	2081	-22918	-301	-302	2081	23.4	184	152	50	832297
ABarpaaa:57	ABarpaaa	57	2401	-22598	72	72	2401	19.9	172	140	43	706587
ABarpaaaa:85	ABarpaaaa	85	3458	-21541	962	981	3458	19.1	135	156	38	623309
ABarpaaaaa:119	ABarpaaaaa	119	2958	-22041	682	744	2958	30.5	163	164	30	286186
ABarpaaaap:119	ABarpaaaap	119	3310	-21689	1104	1146	3310	26.0	156	136	31	340141
ABarpaaap:85	ABarpaaap	85	3259	-21740	572	598	3259	12.9	175	163	37	551316
ABarpaaapa:117	ABarpaaapa	117	3240	-21759	889	949	3240	17.1	167	158	32	367878
ABarpaaapp:117	ABarpaaapp	117	3476	-21523	1145	1191	3476	12.6	195	159	32	358400
ABarpaap:57	ABarpaap	57	2330	-22669	-142	-149	2330	13.4	233	158	45	619245
ABarpaapa:82	ABarpaapa	82	3150	-21849	414	433	3150	10.8	209	154	39	543553
ABarpaapaa:114	ABarpaapaa	114	3664	-21335	1266	1309	3664	17.7	186	126	32	388869
ABarpaapap:114	ABarpaapap	114	3198	-21801	820	856	3198	14.5	237	120	35	406842
ABarpaapp:82	ABarpaapp	82	3219	-21780	492	504	3219	7.6	258	154	38	422379
ABarpaappa:116	ABarpaappa	116	3088	-21911	682	746	3088	8.3	222	146	34	344277
ABarpaappp:116	ABarpaappp	116	2779	-22220	517	517	2779	6.2	271	144	33	261500
ABarpap:38	ABarpap	38	2091	-22908	-313	-324	2091	28.5	252	177	48	609496
ABarpapa:56	ABarpapa	56	2386	-22613	-7	-6	2386	25.0	230	126	44	672972
ABarpapaa:83	ABarpapaa	83	3224	-21775	548	567	3224	24.3	175	149	36	510561
ABarpapaaa:116	ABarpapaaa	116	3153	-21846	961	992	3153	34.4	173	131	31	298631
ABarpapaap:116	ABarpapaap	116	2856	-22143	484	530	2856	25.3	195	149	31	297666
ABarpapap:83	ABarpapap	83	3238	-21761	558	620	3238	20.1	205	121	38	591130
ABarpapapa:116	ABarpapapa	116	3151	-21848	836	882	3151	27.9	191	112	31	316004
ABarpapapp:116	ABarpapapp	116	3025	-21974	610	713	3025	23.1	218	109	34	402048
ABarpapp:56	ABarpapp	56	2384	-22615	-103	-107	2384	21.1	285	153	44	633625
ABarpappa:82	ABarpappa	82	3506	-21493	793	817	3506	20.6	245	117	38	572650
ABarpappaa:118	ABarpappaa	118	3452	-21547	1063	1156	3452	26.7	245	103	31	338675
ABarpappap:118	ABarpappap	118	3176	-21824	864	931	3176	21.2	262	97	32	366494
ABarpappp:82	ABarpappp	82	3200	-21799	564	581	3200	14.4	285	128	40	558970
ABarpapppa:116	ABarpapppa	116	3049	-21950	807	861	3049	14.3	283	103	35	414393
ABarpapppp:116	ABarpapppp	116	2906	-22093	666	696	2906	10.3	310	120	34	327441
ABarpp:21	ABarpp	21	2134	-22865	-405	-408	2134	18.2	352	142	57	514598
ABarppa:39	ABarppa	39	2175	-22824	-242	-242	2175	14.1	278	140	52	794364
ABarppaa:57	ABarppaa	57	2460	-22539	25	20	2460	8.2	263	174	43	464616
ABarppaaa:86	ABarppaaa	86	3621	-21378	937	960	3621	5.0	266	292	39	457067
ABarppaaaa:122	ABarppaaaa	122	3553	-21446	1444	1463	3553	10.5	309	353	30	320927
ABarppaaap:122	ABarppaaap	122	3323	-21676	1151	1184	3323	10.2	347	343	33	376959
ABarppaap:86	ABarppaap	86	3356	-21643	585	624	3356	2.6	308	287	37	283879
ABarppaapa:121	ABarppaapa	121	2520	-22479	381	405	2520	3.6	328	320	35	305810
ABarppaapp:121	ABarppaapp	121	2715	-22284	487	555	2715	1.9	378	300	34	172548
ABarppap:57	ABarppap	57	2364	-22635	-105	-104	2364	7.5	316	197	44	412393
ABarppapa:85	ABarppapa	85	3240	-21759	542	576	3240	4.1	352	294	38	358204
ABarppapaa:123	ABarppapaa	123	2911	-22088	696	734	2911	6.1	390	326	32	301403
ABarppapap:123	ABarppapap	123	3152	-21847	993	1025	3152	10.0	428	341	34	400022
ABarppapp:85	ABarppapp	85	3143	-21856	427	457	3143	4.5	399	300	40	363958
ABarppappa:121	ABarppappa	121	2822	-22177	597	659	2822	5.2	433	316	34	316427
ABarppappp:121	ABarppappp	121	3049	-21950	973	989	3049	10.0	489	306	34	368332
ABarppp:39	ABarppp	39	2155	-22844	-329	-329	2155	22.1	371	140	52	845771
ABarpppa:57	ABarpppa	57	2330	-22669	-126	-129	2330	12.4	352	142	45	548249
ABarpppaa:84	ABarpppaa	84	3169	-21830	498	516	3169	2.3	302	163	37	260546
ABarpppaaa:120	ABarpppaaa	120	2540	-22459	374	409	2540	1.3	293	158	30	125794
ABarpppaap:120	ABarpppaap	120	2518	-22481	423	437	2518	3.2	325	145	33	199321
ABarpppap:84	ABarpppap	84	3106	-21893	374	407	3106	4.4	344	159	38	312678
ABarpppapa:117	ABarpppapa	117	2481	-22518	214	273	2481	2.6	363	152	34	161413
ABarpppapp:117	ABarpppapp	117	2856	-22143	566	597	2856	6.7	392	170	32	210315
ABarpppp:57	ABarpppp	57	2416	-22583	-68	-77	2416	14.1	391	191	45	459282
ABarppppa:84	ABarppppa	84	3114	-21885	444	466	3114	4.9	390	163	39	348997
ABarppppaa:120	ABarppppaa	120	2384	-22615	222	270	2384	1.8	379	188	32	138432
ABarppppap:120	ABarppppap	120	2343	-22656	224	247	2343	1.3	422	201	32	100229
ABarppppp:84	ABarppppp	84	3136	-21863	441	449	3136	3.2	441	201	39	284640
ABarpppppa:119	ABarpppppa	119	2428	-22571	309	314	2428	1.1	456	211	31	85885
ABarpppppp:119	ABarpppppp	119	2932	-22067	698	700	2932	4.0	496	196	34	261000
ABp:1	ABp	1	2070	-22930	-440	-440	2070	18.0	362	166	66	348264
ABpl:2	ABpl	2	2081	-22919	-358	-358	2081	9.1	313	219	73	571024
ABpla:11	ABpla	11	2082	-22917	-372	-372	2082	12.5	203	205	67	509235
ABplaa:21	ABplaa	21	2137	-22862	-401	-403	2137	15.0	173	222	60	533462
ABplaaa:37	ABplaaa	37	2161	-22838	-308	-310	2161	17.5	126	242	54	965015
ABplaaaa:56	ABplaaaa	56	2161	-22838	-200	-201	2161	25.0	92	256	46	867569
ABplaaaaa:81	ABplaaaaa	81	2689	-22310	206	231	2689	22.8	124	302	39	693376
ABplaaaaaa:116	ABplaaaaaa	116	2624	-22375	500	578	2624	23.7	145	323	33	481048
ABplaaaaap:116	ABplaaaaap	116	2650	-22349	517	556	2650	18.2	185	334	34	511466
ABplaaaap:81	ABplaaaap	81	2665	-22334	22	23	2665	18.6	175	322	39	695494
ABplaaaapa:113	ABplaaaapa	113	2740	-22259	380	444	2740	26.0	206	323	31	396430
ABplaaaapp:113	ABplaaaapp	113	2497	-22503	211	285	2497	21.3	230	349	34	519505
ABplaaap:56	ABplaaap	56	2260	-22739	-272	-277	2260	18.7	155	241	45	691575
ABplaaapa:81	ABplaaapa	81	2848	-22151	252	260	2848	13.2	200	299	40	700732
ABplaaapaa:117	ABplaaapaa	117	3035	-21964	745	796	3035	16.8	216	316	32	448964
ABplaaapap:117	ABplaaapap	117	2860	-22139	635	671	2860	13.3	245	338	34	520986
ABplaaapp:81	ABplaaapp	81	2593	-22406	-95	-98	2593	16.8	233	324	41	677184
ABplaaappa:111	ABplaaappa	111	2964	-22035	651	692	2964	19.2	261	346	33	444799
ABplaaappp:111	ABplaaappp	111	2717	-22282	332	359	2717	20.4	302	352	36	557746
ABplaap:37	ABplaap	37	2117	-22882	-381	-382	2117	19.7	204	275	51	760785
ABplaapa:56	ABplaapa	56	2244	-22755	-177	-177	2244	20.2	136	303	45	777501
ABplaapaa:81	ABplaapaa	81	2743	-22256	177	197	2743	28.9	156	341	38	616943
ABplaapaaa:117	ABplaapaaa	117	2712	-22287	548	631	2712	28.1	170	352	31	367645
ABplaapaap:117	ABplaapaap	117	2475	-22524	311	332	2475	27.5	207	362	31	373748
ABplaapap:81	ABplaapap	81	2808	-22191	198	212	2808	27.0	204	356	38	629291
ABplaapapa:115	ABplaapapa	115	2831	-22168	609	642	2831	36.7	199	361	30	306784
ABplaapapp:115	ABplaapapp	115	2549	-22450	333	414	2549	33.6	234	367	34	393597
ABplaapp:56	ABplaapp	56	2170	-22829	-322	-329	2170	18.7	208	290	46	679363
ABplaappa:80	ABplaappa	80	2824	-22175	255	266	2824	26.5	240	350	38	571755
ABplaappaa:116	ABplaappaa	116	2968	-22031	775	899	2968	31.4	260	378	32	371674
ABplaappap:116	ABplaappap	116	2791	-22208	538	593	2791	27.5	283	370	35	440630
ABplaappp:80	ABplaappp	80	2645	-22354	-69	-80	2645	24.9	276	354	41	649523
ABplaapppa:111	ABplaapppa	111	2768	-22231	468	505	2768	35.7	287	366	34	370942
ABplaapppp:111	ABplaapppp	111	2716	-22283	416	425	2716	37.6	331	357	34	330723
ABplap:21	ABplap	21	2143	-22856	-251	-251	2143	7.8	284	234	59	360994
ABplapa:38	ABplapa	38	2218	-22781	-217	-217	2218	6.4	211	212	52	691837
ABplapaa:57	ABplapaa	57	2299	-22700	-120	-122	2299	7.3	194	245	45	565880
ABplapaaa:84	ABplapaaa	84	2578	-22421	82	84	2578	10.5	284	333	39	577000
ABplapaaaa:117	ABplapaaaa	117	2482	-22517	358	408	2482	17.2	345	368	33	423415
ABplapaaap:117	ABplapaaap	117	2410	-22589	173	210	2410	19.8	374	352	32	377359
ABplapaap:84	ABplapaap	84	2673	-22326	122	126	2673	9.0	329	338	38	531636
ABplapaapa:118	ABplapaapa	118	2614	-22385	527	577	2614	20.4	383	376	31	365429
ABplapaapp:118	ABplapaapp	118	2639	-22360	454	479	2639	19.0	413	366	32	382918
ABplapap:57	ABplapap	57	2235	-22764	-150	-153	2235	8.0	257	255	45	509338
ABplapapa:82	ABplapapa	82	2664	-22335	73	73	2664	12.7	359	343	40	638450
ABplapapaa:116	ABplapapaa	116	2474	-22525	295	304	2474	28.0	414	366	34	389519
ABplapapap:116	ABplapapap	116	2735	-22264	504	527	2735	22.0	453	362	33	434512
ABplapapp:82	ABplapapp	82	2572	-22427	40	44	2572	11.4	402	345	40	650324
ABplapappa:115	ABplapappa	115	2460	-22539	293	321	2460	14.1	456	349	35	491028
ABplapappp:115	ABplapappp	115	2497	-22502	293	308	2497	18.7	486	343	34	461640
ABplapp:38	ABplapp	38	2100	-22900	-238	-239	2100	7.5	288	257	52	585199
ABplappa:58	ABplappa	58	2191	-22808	-193	-195	2191	9.2	251	320	46	689003
ABplappaa:83	ABplappaa	83	2762	-22237	203	204	2762	20.1	311	364	38	597526
ABplappaaa:117	ABplappaaa	117	2581	-22418	430	460	2581	29.1	321	349	31	291673
ABplappaap:117	ABplappaap	117	2625	-22374	491	540	2625	25.8	341	377	33	362024
ABplappap:83	ABplappap	83	2763	-22236	169	178	2763	23.6	358	359	38	563776
ABplappapa:119	ABplappapa	119	2552	-22447	413	459	2552	29.8	365	362	32	327365
ABplappapp:119	ABplappapp	119	2518	-22481	449	473	2518	35.8	388	359	34	314633
ABplappp:58	ABplappp	58	2237	-22762	-177	-179	2237	6.6	324	305	47	621993
ABplapppa:82	ABplapppa	82	2900	-22099	287	292	2900	19.7	408	358	39	642850
ABplapppaa:114	ABplapppaa	114	2778	-22221	545	571	2778	30.0	455	356	33	357151
ABplapppap:114	ABplapppap	114	2893	-22106	609	646	2893	34.2	489	338	33	351162
ABplapppp:82	ABplapppp	82	2831	-22168	238	261	2831	20.1	462	354	40	658088
ABplappppa:115	ABplappppa	115	2897	-22102	692	739	2897	27.9	501	347	34	386014
ABplappppp:115	ABplappppp	115	3103	-21896	827	848	3103	24.9	532	329	32	357107
ABplp:11	ABplp	11	2131	-22868	-322	-322	2131	11.1	312	305	66	461927
ABplpa:21	ABplpa	21	2064	-22935	-323	-327	2064	15.7	296	353	58	554352
ABplpaa:38	ABplpaa	38	2125	-22874	-260	-259	2125	13.2	250	346	52	886883
ABplpaaa:57	ABplpaaa	57	2251	-22748	-55	-54	2251	24.1	194	348	45	667459
ABplpaaaa:81	ABplpaaaa	81	2691	-22308	180	190	2691	39.5	205	344	37	426159
ABplpaaaaa:115	ABplpaaaaa	115	2584	-22415	341	381	2584	42.6	207	326	31	245895
ABplpaaaap:115	ABplpaaaap	115	2389	-22610	217	260	2389	43.1	242	324	30	229760
ABplpaaap:81	ABplpaaap	81	2698	-22301	273	278	2698	37.4	248	362	36	403884
ABplpaaapa:116	ABplpaaapa	116	2628	-22371	509	526	2628	42.4	245	354	31	246414
ABplpaaapp:116	ABplpaaapp	116	2442	-22557	337	340	2442	43.1	280	345	30	218001
ABplpaap:57	ABplpaap	57	2130	-22869	-270	-276	2130	23.7	260	315	44	609170
ABplpaapa:81	ABplpaapa	81	2564	-22435	-11	-5	2564	34.6	272	323	37	421020
ABplpaapaa:116	ABplpaapaa	116	2354	-22645	202	250	2354	40.3	268	302	32	249008
ABplpaapap:116	ABplpaapap	116	2490	-22509	331	374	2490	40.7	300	307	31	232712
ABplpaapp:81	ABplpaapp	81	2723	-22276	150	158	2723	34.0	328	333	35	389680
ABplpaappa:117	ABplpaappa	117	2426	-22573	191	233	2426	42.7	327	326	30	206787
ABplpaappp:117	ABplpaappp	117	2457	-22542	275	316	2457	39.1	360	324	31	247672
ABplpap:38	ABplpap	38	2151	-22848	-277	-279	2151	20.2	343	376	51	1018187
ABplpapa:57	ABplpapa	57	2287	-22712	-22	-24	2287	30.7	246	365	44	656621
ABplpapaa:81	ABplpapaa	81	2893	-22106	364	375	2893	46.1	236	316	36	328007
ABplpapaaa:115	ABplpapaaa	115	3006	-21993	803	838	3006	47.9	239	282	29	165624
ABplpapaap:115	ABplpapaap	115	2696	-22303	494	547	2696	47.6	275	272	30	181584
ABplpapap:81	ABplpapap	81	2917	-22082	354	360	2917	44.4	283	324	36	356967
ABplpapapa:115	ABplpapapa	115	2923	-22076	157	130	2923	52.1	296	279	32	200820
ABplpapapp:115	ABplpapapp	115	3054	-21945	274	247	3054	52.6	337	271	30	161743
ABplpapp:57	ABplpapp	57	2188	-22811	-182	-190	2188	33.7	311	364	44	671664
ABplpappa:81	ABplpappa	81	2986	-22013	330	332	2986	48.0	276	281	38	337639
ABplpappaa:114	ABplpappaa	114	2934	-22065	728	744	2934	43.4	258	238	33	234178
ABplpappap:114	ABplpappap	114	3082	-21917	861	885	3082	46.1	313	255	33	208057
ABplpappp:81	ABplpappp	81	2906	-22093	256	247	2906	47.4	334	299	37	376132
ABplpapppa:115	ABplpapppa	115	3035	-21964	599	598	3035	51.7	380	263	32	191874
ABplpapppp:115	ABplpapppp	115	3119	-21880	875	891	3119	48.1	429	264	31	185035
ABplpp:21	ABplpp	21	2239	-22760	-201	-204	2239	9.5	383	333	56	427653
ABplppa:38	ABplppa	38	2391	-22608	-67	-69	2391	4.1	350	319	50	574240
ABplppaa:58	ABplppaa	58	2183	-22816	-169	-169	2183	20.5	271	363	43	686472
ABplppaaa:84	ABplppaaa	84	2657	-22342	194	205	2657	40.0	294	352	35	389367
ABplppaaaa:120	ABplppaaaa	120	2097	-22902	43	73	2097	49.3	268	309	31	205397
ABplppaaap:120	ABplppaaap	120	2464	-22536	411	422	2464	49.0	308	322	29	206702
ABplppaap:84	ABplppaap	84	2852	-22147	413	430	2852	35.6	350	366	35	409168
ABplppaapa:121	ABplppaapa	121	2422	-22577	403	431	2422	44.4	371	340	31	244414
ABplppaapp:121	ABplppaapp	121	2427	-22572	376	442	2427	42.8	413	342	29	219767
ABplppap:58	ABplppap	58	2255	-22744	-191	-194	2255	13.3	334	348	45	688485
ABplppapa:83	ABplppapa	83	2732	-22267	191	194	2732	34.9	377	344	36	462881
ABplppapaa:116	ABplppapaa	116	2684	-22315	466	492	2684	40.6	397	312	31	230511
ABplppapap:116	ABplppapap	116	2588	-22411	341	415	2588	42.6	438	320	31	275665
ABplppapp:83	ABplppapp	83	2736	-22263	135	143	2736	30.0	405	358	37	558843
ABplppappa:118	ABplppappa	118	2602	-22397	460	503	2602	37.2	429	345	32	278876
ABplppappp:118	ABplppappp	118	2647	-22352	449	535	2647	36.9	458	330	30	279012
ABplppp:38	ABplppp	38	2216	-22783	-203	-203	2216	16.4	421	365	50	917581
ABplpppa:57	ABplpppa	57	2204	-22795	-244	-250	2204	26.0	345	373	43	705054
ABplpppaa:82	ABplpppaa	82	2576	-22423	18	20	2576	43.9	336	334	37	415357
ABplpppaaa:118	ABplpppaaa	118	2445	-22554	273	290	2445	49.6	341	310	31	200331
ABplpppaap:118	ABplpppaap	118	2494	-22505	288	305	2494	49.0	384	303	31	203827
ABplpppap:82	ABplpppap	82	2639	-22360	81	78	2639	41.8	359	309	37	424819
ABplpppapa:118	ABplpppapa	118	2324	-22675	184	215	2324	44.9	357	279	35	270766
ABplpppapp:118	ABplpppapp	118	2670	-22329	444	486	2670	44.8	399	275	28	181507
ABplpppp:57	ABplpppp	57	2237	-22762	-168	-173	2237	19.7	394	368	43	617559
ABplppppa:82	ABplppppa	82	2569	-22430	111	130	2569	40.5	400	329	39	486128
ABplppppaa:115	ABplppppaa	115	2622	-22377	417	462	2622	47.3	425	301	31	235656
ABplppppap:115	ABplppppap	115	2655	-22344	442	477	2655	45.0	466	285	31	219587
ABplppppp:82	ABplppppp	82	2843	-22156	281	292	2843	33.7	447	352	39	555278
ABplpppppa:120	ABplpppppa	120	2661	-22338	500	535	2661	41.5	486	312	32	280121
ABplpppppp:120	ABplpppppp	120	2506	-22493	362	388	2506	39.1	519	293	33	285421
ABpr:2	ABpr	2	2000	-22999	-635	-635	2000	40.8	419	208	70	726245
ABpra:10	ABpra	10	2019	-22980	-558	-560	2019	44.5	402	159	64	485945
ABpraa:21	ABpraa	21	2080	-22919	-461	-463	2080	41.3	340	135	56	435578
ABpraaa:38	ABpraaa	38	2169	-22830	-249	-249	2169	35.1	280	111	49	616943
ABpraaaa:57	ABpraaaa	57	2236	-22763	-123	-123	2236	33.6	279	99	42	513750
ABpraaaaa:83	ABpraaaaa	83	2635	-22364	94	118	2635	36.9	218	140	36	358603
ABpraaaaaa:120	ABpraaaaaa	120	2293	-22707	225	265	2293	43.0	187	142	29	199374
ABpraaaaap:120	ABpraaaaap	120	2322	-22677	165	192	2322	39.9	218	144	30	208061
ABpraaaap:83	ABpraaaap	83	2636	-22363	33	39	2636	33.2	241	109	37	421529
ABpraaaapa:117	ABpraaaapa	117	2521	-22478	387	418	2521	35.4	221	110	31	260400
ABpraaaapp:117	ABpraaaapp	117	2495	-22504	198	221	2495	33.3	263	118	32	259707
ABpraaap:57	ABpraaap	57	2237	-22762	-324	-324	2237	25.5	344	111	44	520416
ABpraaapa:82	ABpraaapa	82	2663	-22336	-43	-37	2663	30.5	284	111	37	382663
ABpraaapaa:116	ABpraaapaa	116	2286	-22713	32	63	2286	41.6	266	148	30	182186
ABpraaapap:116	ABpraaapap	116	2357	-22642	121	147	2357	38.0	296	128	30	186242
ABpraaapp:82	ABpraaapp	82	2744	-22255	142	161	2744	31.0	329	104	38	417929
ABpraaappa:115	ABpraaappa	115	2391	-22608	282	311	2391	32.3	296	92	33	297042
ABpraaappp:115	ABpraaappp	115	2461	-22538	188	193	2461	36.2	331	104	33	228162
ABpraap:38	ABpraap	38	2216	-22783	-267	-271	2216	45.9	353	160	48	456200
ABpraapa:57	ABpraapa	57	2316	-22683	-143	-141	2316	42.2	331	114	43	424219
ABpraapaa:81	ABpraapaa	81	2873	-22126	304	306	2873	41.0	250	123	36	334350
ABpraapaaa:115	ABpraapaaa	115	2816	-22183	713	730	2816	43.9	213	113	30	192836
ABpraapaap:115	ABpraapaap	115	2703	-22296	401	452	2703	43.4	250	128	31	216375
ABpraapap:81	ABpraapap	81	2950	-22049	283	286	2950	39.0	295	104	36	357657
ABpraapapa:112	ABpraapapa	112	2862	-22137	656	683	2862	39.3	258	96	32	242353
ABpraapapp:112	ABpraapapp	112	2757	-22242	497	555	2757	39.9	297	96	33	256144
ABpraapp:57	ABpraapp	57	2281	-22718	-137	-146	2281	39.2	387	147	43	433752
ABpraappa:81	ABpraappa	81	2804	-22195	234	239	2804	40.5	312	138	37	319815
ABpraappaa:115	ABpraappaa	115	3072	-21927	819	855	3072	47.6	287	126	30	192702
ABpraappap:115	ABpraappap	115	2725	-22274	528	551	2725	44.1	324	121	33	207789
ABpraappp:81	ABpraappp	81	2927	-22072	387	372	2927	38.3	363	138	38	359335
ABpraapppa:114	ABpraapppa	114	2674	-22325	448	463	2674	41.0	360	124	32	217106
ABpraapppp:114	ABpraapppp	114	2684	-22315	481	486	2684	40.6	400	113	32	210800
ABprap:21	ABprap	21	2071	-22928	-421	-424	2071	35.0	446	140	57	501085
ABprapa:38	ABprapa	38	2147	-22852	-238	-238	2147	34.5	392	109	48	590852
ABprapaa:59	ABprapaa	59	2259	-22740	-109	-112	2259	30.6	403	95	42	518249
ABprapaaa:84	ABprapaaa	84	2692	-22307	263	281	2692	31.1	368	91	35	349497
ABprapaaaa:118	ABprapaaaa	118	2225	-22774	162	199	2225	37.5	365	84	31	208311
ABprapaaap:118	ABprapaaap	118	2449	-22550	406	437	2449	33.3	392	85	32	258006
ABprapaap:84	ABprapaap	84	2673	-22326	166	183	2673	33.2	414	98	36	344755
ABprapaapa:118	ABprapaapa	118	2425	-22574	386	432	2425	37.9	425	87	31	219614
ABprapaapp:118	ABprapaapp	118	2507	-22493	440	483	2507	37.6	466	96	30	217890
ABprapap:59	ABprapap	59	2237	-22762	-213	-222	2237	24.0	424	130	43	481277
ABprapapa:84	ABprapapa	84	2733	-22266	195	207	2733	24.9	398	103	39	449137
ABprapapaa:119	ABprapapaa	119	2372	-22627	302	340	2372	28.1	411	90	33	278328
ABprapapap:119	ABprapapap	119	2694	-22305	503	571	2694	29.8	445	96	32	269991
ABprapapp:84	ABprapapp	84	2692	-22307	146	140	2692	25.1	456	118	38	427723
ABprapappa:118	ABprapappa	118	2524	-22475	349	408	2524	28.7	474	108	33	296883
ABprapappp:118	ABprapappp	118	2413	-22586	345	388	2413	29.2	511	123	32	253747
ABprapp:38	ABprapp	38	2104	-22895	-269	-271	2104	33.7	478	138	50	709734
ABprappa:58	ABprappa	58	2126	-22873	-148	-153	2126	30.3	482	118	43	545699
ABprappaa:82	ABprappaa	82	2536	-22463	90	101	2536	33.8	445	109	36	344518
ABprappaaa:115	ABprappaaa	115	2415	-22584	289	311	2415	40.6	443	123	31	171851
ABprappaap:115	ABprappaap	115	2567	-22432	305	403	2567	35.2	489	115	31	258070
ABprappap:82	ABprappap	82	2489	-22510	71	78	2489	29.5	491	116	36	368742
ABprappapa:114	ABprappapa	114	2436	-22563	313	351	2436	41.9	491	117	33	222009
ABprappapp:114	ABprappapp	114	2560	-22439	494	518	2560	42.6	529	142	30	195375
ABprappp:58	ABprappp	58	2121	-22878	-240	-242	2121	23.6	527	159	45	623029
ABprapppa:82	ABprapppa	82	2535	-22464	149	154	2535	26.5	519	142	37	400639
ABprapppaa:116	ABprapppaa	116	2584	-22415	489	527	2584	35.1	533	134	33	278477
ABprapppap:116	ABprapppap	116	2442	-22558	261	328	2442	37.9	549	170	33	258224
ABprapppp:82	ABprapppp	82	2476	-22523	55	77	2476	28.0	549	171	38	444311
ABprappppa:115	ABprappppa	115	2455	-22544	371	420	2455	30.4	555	155	32	281963
ABprappppp:115	ABprappppp	115	2625	-22374	487	497	2625	32.5	576	190	30	232020
ABprp:10	ABprp	10	2098	-22901	-498	-499	2098	40.4	468	252	61	474731
ABprpa:22	ABprpa	22	2176	-22823	-586	-586	2176	48.8	438	222	55	360106
ABprpaa:38	ABprpaa	38	2245	-22754	-409	-412	2245	49.7	428	159	48	471559
ABprpaaa:58	ABprpaaa	58	2156	-22843	-162	-168	2156	46.5	396	123	42	473625
ABprpaaaa:83	ABprpaaaa	83	2482	-22517	-101	-111	2482	49.8	285	152	36	319518
ABprpaaaaa:117	ABprpaaaaa	117	2641	-22358	-222	-271	2641	53.6	261	184	32	199480
ABprpaaaap:117	ABprpaaaap	117	2263	-22736	113	147	2263	49.7	294	174	30	181817
ABprpaaap:83	ABprpaaap	83	2437	-22562	-56	-52	2437	47.5	331	141	36	332785
ABprpaaapa:118	ABprpaaapa	118	2252	-22747	-11	13	2252	52.2	297	149	31	185394
ABprpaaapp:118	ABprpaaapp	118	2157	-22842	108	147	2157	47.5	330	152	31	191404
ABprpaap:58	ABprpaap	58	2099	-22900	-228	-230	2099	39.0	452	132	42	498009
ABprpaapa:82	ABprpaapa	82	2372	-22627	-42	-20	2372	43.2	369	108	36	383271
ABprpaapaa:118	ABprpaapaa	118	2201	-22798	-110	-143	2201	52.6	341	149	32	188956
ABprpaapap:118	ABprpaapap	118	2101	-22898	35	68	2101	47.8	363	121	33	239805
ABprpaapp:82	ABprpaapp	82	2440	-22559	-36	-28	2440	40.2	402	126	35	346791
ABprpaappa:118	ABprpaappa	118	2234	-22765	38	10	2234	51.3	389	135	30	171741
ABprpaappp:118	ABprpaappp	118	2351	-22648	298	325	2351	48.7	416	123	31	195808
ABprpap:38	ABprpap	38	2213	-22786	-448	-448	2213	48.5	452	238	50	517856
ABprpapa:57	ABprpapa	57	2386	-22613	-488	-515	2386	51.0	431	167	43	405491
ABprpapaa:81	ABprpapaa	81	2634	-22365	-340	-399	2634	52.0	326	187	37	309547
ABprpapaaa:115	ABprpapaaa	115	2242	-22757	-78	-84	2242	52.7	269	237	30	170867
ABprpapaap:115	ABprpapaap	115	2233	-22767	-12	-22	2233	51.9	306	228	30	175528
ABprpapap:81	ABprpapap	81	2561	-22438	-375	-431	2561	51.3	368	177	37	321586
ABprpapapa:117	ABprpapapa	117	2357	-22643	5	-7	2357	53.0	344	226	30	179103
ABprpapapp:117	ABprpapapp	117	2152	-22847	-58	-78	2152	52.6	382	221	30	185561
ABprpapp:57	ABprpapp	57	2389	-22610	-397	-424	2389	49.6	462	214	43	405366
ABprpappa:81	ABprpappa	81	2560	-22439	-126	-134	2560	48.7	366	204	39	362479
ABprpappaa:114	ABprpappaa	114	2326	-22673	204	233	2326	45.7	318	212	33	234532
ABprpappap:114	ABprpappap	114	2305	-22694	218	220	2305	45.9	364	226	33	227488
ABprpappp:81	ABprpappp	81	2563	-22436	-127	-143	2563	50.0	414	194	37	311844
ABprpapppa:119	ABprpapppa	119	2347	-22652	88	81	2347	52.5	421	233	30	158239
ABprpapppp:119	ABprpapppp	119	2372	-22627	56	84	2372	51.1	465	244	30	181338
ABprpp:22	ABprpp	22	2120	-22879	-460	-460	2120	41.1	524	216	56	474884
ABprppa:39	ABprppa	39	2151	-22848	-210	-211	2151	44.2	513	166	47	547473
ABprppaa:59	ABprppaa	59	2237	-22762	-52	-51	2237	44.5	488	139	40	417027
ABprppaaa:86	ABprppaaa	86	3094	-21905	268	235	3094	49.2	383	141	35	258309
ABprppaaaa:122	ABprppaaaa	122	2349	-22650	230	236	2349	52.7	347	190	31	127619
ABprppaaap:122	ABprppaaap	122	2807	-22192	95	28	2807	54.5	380	176	28	129652
ABprppaap:86	ABprppaap	86	2968	-22031	244	250	2968	47.4	420	151	34	251747
ABprppaapa:121	ABprppaapa	121	2519	-22480	89	92	2519	53.4	401	184	29	122948
ABprppaapp:121	ABprppaapp	121	2720	-22279	76	1	2720	54.2	436	183	31	147585
ABprppap:59	ABprppap	59	2259	-22740	-94	-97	2259	35.5	530	158	43	540685
ABprppapa:84	ABprppapa	84	2894	-22105	349	369	2894	41.7	458	140	36	329632
ABprppapaa:118	ABprppapaa	118	2647	-22352	497	531	2647	48.8	444	147	32	180566
ABprppapap:118	ABprppapap	118	2753	-22246	383	389	2753	51.2	471	169	29	153905
ABprppapp:84	ABprppapp	84	3047	-21952	523	521	3047	36.1	496	153	36	367973
ABprppappa:123	ABprppappa	123	2436	-22563	387	423	2436	45.0	473	157	31	188035
ABprppappp:123	ABprppappp	123	2872	-22128	804	835	2872	41.5	503	173	30	204505
ABprppp:39	ABprppp	39	2190	-22809	-311	-314	2190	41.9	531	240	49	646069
ABprpppa:58	ABprpppa	58	2289	-22710	-177	-181	2289	45.4	516	201	41	414571
ABprpppaa:83	ABprpppaa	83	2803	-22196	-91	-106	2803	49.8	455	165	37	311970
ABprpppaaa:117	ABprpppaaa	117	2653	-22346	319	368	2653	51.2	448	198	31	170780
ABprpppaap:117	ABprpppaap	117	2776	-22223	163	153	2776	52.0	483	208	30	168565
ABprpppap:83	ABprpppap	83	2844	-22155	345	367	2844	45.2	505	147	37	383426
ABprpppapa:117	ABprpppapa	117	2513	-22486	311	362	2513	48.3	508	171	31	201636
ABprpppapp:117	ABprpppapp	117	2733	-22266	539	626	2733	42.4	542	190	30	235136
ABprpppp:58	ABprpppp	58	2433	-22566	-12	-15	2433	38.0	555	234	45	592127
ABprppppa:82	ABprppppa	82	2859	-22140	258	268	2859	43.4	509	180	36	352827
ABprppppaa:113	ABprppppaa	113	2877	-22122	504	554	2877	47.6	490	223	33	225439
ABprppppap:113	ABprppppap	113	2800	-22199	409	463	2800	46.8	520	208	32	218875
ABprppppp:82	ABprppppp	82	2877	-22122	310	325	2877	40.1	545	190	38	430150
ABprpppppa:117	ABprpppppa	117	2830	-22169	639	709	2830	44.0	538	235	33	248440
ABprpppppp:117	ABprpppppp	117	2879	-22120	569	597	2879	38.2	554	221	33	288598
EMS:1	EMS	1	1905	-23094	-660	-660	1905	33.0	373	340	64	297642
MS:3	MS	3	2004	-22995	-560	-560	2004	39.0	303	326	69	749676
MSa:14	MSa	14	2102	-22897	-428	-429	2102	37.8	253	312	65	714897
MSaa:35	MSaa	35	2114	-22885	-220	-226	2114	40.3	245	276	56	856945
MSaaa:61	MSaaa	61	2449	-22550	48	55	2449	38.0	236	243	48	574670
MSaaaa:104	MSaaaa	104	2810	-22189	515	539	2810	30.5	199	226	41	455639
MSaaap:104	MSaaap	104	2841	-22158	529	550	2841	34.6	267	254	41	413496
MSaap:61	MSaap	61	2470	-22529	28	28	2470	35.6	305	247	48	572159
MSaapa:102	MSaapa	102	2917	-22082	501	523	2917	23.9	273	225	41	422605
MSaapp:102	MSaapp	102	2816	-22183	516	535	2816	35.6	321	240	41	389748
MSap:35	MSap	35	2142	-22857	-292	-294	2142	36.9	316	319	53	851152
MSapa:58	MSapa	58	2569	-22430	98	96	2569	36.1	308	308	45	543986
MSapaa:103	MSapaa	103	3277	-21722	857	863	3277	23.1	257	287	41	450501
MSapap:103	MSapap	103	2839	-22160	499	508	2839	28.3	320	283	41	399366
MSapp:58	MSapp	58	2544	-22455	36	35	2544	36.3	368	279	47	558348
MSappa:105	MSappa	105	2663	-22336	313	325	2663	24.9	336	225	41	408393
MSappp:105	MSappp	105	2817	-22182	461	471	2817	31.3	377	254	40	367888
MSp:14	MSp	14	2063	-22936	-427	-429	2063	40.8	352	260	64	660924
MSpa:35	MSpa	35	2047	-22952	-316	-322	2047	27.5	304	224	55	769861
MSpaa:58	MSpaa	58	2479	-22520	-5	-13	2479	31.5	284	183	49	664022
MSpaaa:99	MSpaaa	99	3055	-21944	631	644	3055	22.0	219	201	42	523819
MSpaap:99	MSpaap	99	2973	-22026	539	550	2973	19.1	288	172	42	441590
MSpap:58	MSpap	58	2472	-22527	0	0	2472	30.4	364	196	47	576783
MSpapa:97	MSpapa	97	3229	-21770	719	743	3229	23.6	304	117	41	526494
MSpapp:97	MSpapp	97	3147	-21852	685	724	3147	22.5	350	141	42	498418
MSpp:35	MSpp	35	2061	-22938	-337	-340	2061	42.8	367	230	54	737828
MSppa:58	MSppa	58	2466	-22533	44	40	2466	43.1	372	209	47	508607
MSppaa:97	MSppaa	97	2927	-22073	557	564	2927	35.2	288	184	40	365271
MSppap:97	MSppap	97	2794	-22205	459	472	2794	35.6	348	188	41	375408
MSppp:58	MSppp	58	2358	-22641	-132	-141	2358	36.2	417	244	46	521098
MSpppa:93	MSpppa	93	2877	-22122	391	409	2877	28.5	377	157	41	411991
MSpppaa:133	MSpppaa	133	2833	-22166	674	680	2833	32.3	344	123	31	208646
MSpppap:133	MSpppap	133	2740	-22260	549	546	2740	27.6	376	145	30	174691
MSpppp:93	MSpppp	93	2843	-22156	452	460	2843	25.5	417	196	41	379936
E:3	E	3	2090	-22909	-659	-663	2090	25.0	434	332	68	841749
Ea:14	Ea	14	2109	-22890	-524	-528	2109	30.1	385	330	62	803506
Eal:43	Eal	43	2230	-22769	-279	-287	2230	26.0	384	310	53	762728
Eala:74	Eala	74	3146	-21853	457	475	3146	17.1	324	285	47	401447
Ealaa:122	Ealaa	122	2963	-22036	787	787	2963	13.5	293	297	38	246170
Ealap:122	Ealap	122	3005	-21994	871	894	3005	12.6	346	267	39	211048
Ealp:74	Ealp	74	3084	-21915	452	455	3084	22.2	390	284	46	379304
Ealpa:123	Ealpa	123	2963	-22036	799	805	2963	21.3	353	296	38	233664
Ealpp:123	Ealpp	123	2722	-22277	604	612	2722	17.6	406	264	38	213158
Ear:43	Ear	43	2245	-22754	-193	-196	2245	17.8	340	247	55	655929
Eara:76	Eara	76	3136	-21863	504	510	3136	15.4	270	246	48	420106
Earaa:122	Earaa	122	3074	-21925	957	953	3074	12.7	239	259	37	234453
Earap:122	Earap	122	2766	-22233	721	726	2766	10.8	301	227	38	200004
Earp:76	Earp	76	3065	-21934	475	478	3065	15.9	359	215	47	340617
Earpa:120	Earpa	120	2974	-22025	813	840	2974	15.8	313	186	37	198035
Earpp:120	Earpp	120	2864	-22135	700	732	2864	15.3	358	221	38	191612
Ep:14	Ep	14	2134	-22865	-546	-556	2134	23.5	479	300	62	905394
Epl:43	Epl	43	2335	-22664	-245	-255	2335	20.9	454	294	55	944096
Epla:76	Epla	76	3068	-21932	434	438	3068	14.1	420	241	48	455271
Eplaa:124	Eplaa	124	2796	-22203	715	727	2796	7.2	389	231	37	205683
Eplap:124	Eplap	124	2863	-22136	687	713	2863	8.6	441	252	38	236773
Eplp:76	Eplp	76	3358	-21641	571	590	3358	20.8	479	271	46	485265
Eplpa:123	Eplpa	123	3194	-21805	994	1028	3194	15.6	470	249	38	291959
Eplpp:123	Eplpp	123	3288	-21711	986	1011	3288	22.5	502	244	39	350164
Epr:43	Epr	43	2347	-22652	-177	-178	2347	31.1	465	221	54	861824
Epra:77	Epra	77	3306	-21693	645	646	3306	19.5	431	163	46	469640
Epraa:125	Epraa	125	2900	-22099	795	796	2900	13.8	366	158	39	246527
Eprap:125	Eprap	125	3292	-21707	1053	1085	3292	17.2	424	140	37	238577
Eprp:77	Eprp	77	3303	-21696	624	641	3303	23.0	483	214	45	418047
Eprpa:127	Eprpa	127	3182	-21817	889	938	3182	17.8	443	176	35	220106
Eprpp:127	Eprpp	127	3409	-21590	1184	1224	3409	23.2	490	199	36	252908
P2:1	P2	1	2077	-22922	-793	-793	2077	24.0	513	254	81	785018
C:5	C	5	2194	-22805	-464	-464	2194	12.3	462	193	68	525979
Ca:16	Ca	16	2189	-22810	-319	-322	2189	8.6	394	212	61	288116
Caa:34	Caa	34	2291	-22708	-211	-212	2291	4.0	376	202	55	325696
Caaa:57	Caaa	57	2173	-22826	-264	-267	2173	3.6	366	230	46	220386
Caaaa:81	Caaaa	81	2623	-22376	-61	-57	2623	2.9	435	288	41	191526
Caaaaa:115	Caaaaa	115	2358	-22641	56	92	2358	1.7	420	274	34	94978
Caaaap:115	Caaaap	115	2690	-22309	391	405	2690	3.8	486	280	34	159746
Caaap:81	Caaap	81	2731	-22268	62	67	2731	7.2	484	302	40	310170
Caaapa:115	Caaapa	115	2525	-22474	144	156	2525	5.3	509	245	35	163113
Caaapp:115	Caaapp	115	2903	-22096	556	575	2903	11.9	530	273	35	227178
Caap:57	Caap	57	2314	-22685	-319	-320	2314	3.9	456	248	45	248718
Caapa:83	Caapa	83	2884	-22115	74	66	2884	11.6	539	291	40	388150
Caapaa:125	Caapaa	125	2694	-22305	418	429	2694	26.0	565	272	32	197414
Caapap:125	Caapap	125	2638	-22361	460	470	2638	14.4	569	269	34	242073
Caapp:83	Caapp	83	2816	-22183	-95	-94	2816	19.2	563	299	40	473410
Caappd:121	Caappd	121	2409	-22590	256	292	2409	21.8	575	298	35	265999
Caappv:121	Caappv	121	2542	-22457	383	399	2542	33.3	553	304	31	160912
Cap:34	Cap	34	2343	-22656	-242	-243	2343	5.5	468	277	54	387492
Capa:58	Capa	58	2320	-22679	-196	-198	2320	13.0	431	336	44	419684
Capaa:92	Capaa	92	2871	-22128	266	273	2871	36.3	453	304	37	287586
Capaaa:132	Capaaa	132	2680	-22319	670	704	2680	36.2	392	284	32	157571
Capaap:132	Capaap	132	2959	-22040	737	769	2959	38.5	446	274	29	118961
Capap:92	Capap	92	2994	-22005	354	377	2994	34.1	502	300	38	316313
Capapa:133	Capapa	133	2854	-22146	771	805	2854	32.3	447	282	32	158960
Capapp:133	Capapp	133	3251	-21748	1047	1041	3251	31.6	497	282	28	137228
Capp:58	Capp	58	2311	-22688	-321	-325	2311	13.2	506	323	47	536059
Cappa:90	Cappa	90	3076	-21923	239	241	3076	23.2	494	315	39	362191
Cappaa:127	Cappaa	127	3020	-21979	759	784	3020	20.1	446	303	34	203050
Cappap:127	Cappap	127	2874	-22125	556	607	2874	23.5	488	290	34	219604
Cappp:90	Cappp	90	3043	-21956	284	303	3043	28.8	539	303	38	405999
Capppa:130	Capppa	130	3043	-21956	739	794	3043	25.5	511	292	30	186854
Capppp:130	Capppp	130	2938	-22061	560	662	2938	32.6	538	265	31	174719
Cp:16	Cp	16	2135	-22865	-557	-562	2135	18.1	488	197	63	472974
Cpa:33	Cpa	33	2189	-22810	-370	-370	2189	15.4	474	164	54	579133
Cpaa:56	Cpaa	56	2131	-22868	-346	-348	2131	13.3	449	150	48	488388
Cpaaa:80	Cpaaa	80	2536	-22463	-19	-16	2536	7.5	454	155	42	330625
Cpaaaa:114	Cpaaaa	114	2438	-22561	217	232	2438	3.9	444	157	36	176531
Cpaaap:114	Cpaaap	114	2399	-22600	211	214	2399	9.6	485	145	35	216928
Cpaap:80	Cpaap	80	2607	-22392	-55	-63	2607	7.2	511	207	42	363864
Cpaapa:113	Cpaapa	113	2534	-22465	228	229	2534	9.9	517	173	35	216603
Cpaapp:113	Cpaapp	113	2889	-22110	494	493	2889	13.6	558	219	36	289887
Cpap:56	Cpap	56	2305	-22694	-421	-422	2305	10.9	517	219	49	539251
Cpapa:82	Cpapa	82	2776	-22223	-55	-63	2776	15.7	552	207	43	475264
Cpapaa:118	Cpapaa	118	2824	-22175	333	348	2824	24.1	584	235	34	294755
Cpapap:118	Cpapap	118	2618	-22381	365	374	2618	20.6	552	170	36	328685
Cpapp:82	Cpapp	82	3019	-21980	161	161	3019	24.0	582	251	41	541250
Cpappd:118	Cpappd	118	2987	-22012	706	738	2987	31.4	589	231	33	238152
Cpappv:118	Cpappv	118	2853	-22146	583	618	2853	36.6	555	271	32	191521
Cpp:33	Cpp	33	2183	-22816	-440	-441	2183	20.2	556	222	53	721934
Cppa:58	Cppa	58	2338	-22661	-235	-238	2338	25.9	575	219	46	660583
Cppaa:94	Cppaa	94	3071	-21928	472	487	3071	43.0	498	226	38	299246
Cppaaa:130	Cppaaa	130	3136	-21863	1054	1048	3136	43.3	426	219	30	118179
Cppaap:130	Cppaap	130	2636	-22363	502	507	2636	38.8	470	242	31	158928
Cppap:94	Cppap	94	3285	-21714	604	648	3285	37.1	531	240	39	358968
Cppapa:131	Cppapa	131	2714	-22285	510	546	2714	36.4	465	190	33	157555
Cppapp:131	Cppapp	131	3336	-21663	1082	1093	3336	34.4	511	228	32	176459
Cppp:58	Cppp	58	2397	-22602	-311	-314	2397	20.4	556	282	46	594717
Cpppa:87	Cpppa	87	3274	-21725	536	531	3274	31.9	530	207	38	351616
Cpppaa:124	Cpppaa	124	2864	-22135	741	757	2864	30.5	464	159	34	216326
Cpppap:124	Cpppap	124	3174	-21825	885	966	3174	29.9	512	176	31	206861
Cpppp:87	Cpppp	87	3574	-21425	762	780	3574	32.5	546	265	39	431338
Cppppa:126	Cppppa	126	3771	-21228	1402	1480	3771	28.6	531	195	32	217294
Cppppp:126	Cppppp	126	3603	-21396	1237	1278	3603	30.7	549	237	31	219723
P3:5	P3	5	2130	-22869	-736	-740	2130	22.9	547	284	62	652301
D:21	D	21	2190	-22809	-664	-666	2190	25.0	568	270	55	421663
Da:44	Da	44	2256	-22743	-652	-655	2256	19.8	528	327	49	241867
Daa:73	Daa	73	2361	-22638	-224	-228	2361	29.9	428	337	35	93064
Daaa:104	Daaa	104	2600	-22399	147	149	2600	31.8	391	314	30	91234
Daap:104	Daap	104	2538	-22461	139	154	2538	35.5	405	288	31	84090
Dap:73	Dap	73	2357	-22642	-506	-514	2357	33.5	504	307	40	134708
Dapa:100	Dapa	100	2708	-22291	158	162	2708	39.2	454	221	33	101040
Dapp:100	Dapp	100	2627	-22372	-55	-44	2627	25.9	449	302	36	172090
Dp:44	Dp	44	2210	-22789	-466	-473	2210	36.3	525	301	46	183817
Dpa:72	Dpa	72	2313	-22686	-270	-274	2313	44.5	465	216	37	87580
Dpaa:101	Dpaa	101	2263	-22736	2	5	2263	43.4	385	178	31	74555
Dpap:101	Dpap	101	2265	-22734	-31	-30	2265	44.3	425	214	33	88083
Dpp:72	Dpp	72	2292	-22707	-389	-391	2292	39.3	494	261	41	121796
Dppa:100	Dppa	100	2444	-22555	142	138	2444	39.7	421	174	34	104547
Dppp:100	Dppp	100	2376	-22623	-94	-78	2376	32.5	458	180	36	136213
P4:21	P4	21	2146	-22853	-527	-534	2146	30.1	498	346	50	292379
Z2:67	Z2	67	2276	-22723	-367	-374	2276	44.0	434	265	39	47638
Z3:67	Z3	67	2309	-22690	-415	-418	2309	35.2	430	316	39	87001
