# Supplementary material for: Quantitative Differences in Nuclear β-catenin and TCF Pattern Embryonic Cells in C. elegans
Source: PLoS Genet. 2015 Oct 21;11(10):e1005585. doi: 10.1371/journal.pgen.1005585 (PMC4619327; doi:10.1371/journal.pgen.1005585)
Supplement: S1 Data — For each cell analyzed, birth time is given in column 3 and the average nuclear reporter intensity over the lifetime of the cell (corrected for background) is given in column 7 (“blot”). For information on each embryo’s strain information and experimental conditions, refer to S2 Table. (ZIP) [file pgen.1005585.s005.zip › CAs/CA20120418_poptop_lit-1i_L1.csv]

cellTime	cell	time	none	global	local	blot	cross	z	x	y	size	gweight
ABa:1	ABa	1	1736	-23264	-308	-308	1736	24.0	126	268	78	1029438
ABal:2	ABal	2	1760	-23239	-406	-406	1760	29.0	118	286	77	886650
ABala:6	ABala	6	1770	-23229	-392	-396	1770	36.5	116	221	64	497914
ABalaa:18	ABalaa	18	1806	-23193	-356	-356	1806	40.0	93	228	56	597836
ABalaaa:35	ABalaaa	35	1860	-23139	-334	-336	1860	35.1	90	202	48	1184593
ABalaaaa:57	ABalaaaa	57	1977	-23022	-158	-163	1977	32.4	87	189	42	981083
ABalaaaal:87	ABalaaaal	87	2180	-22819	98	95	2180	14.8	108	194	40	776150
ABalaaaala:122	ABalaaaala	122	2167	-22832	244	245	2167	5.1	183	182	34	406448
ABalaaaalp:122	ABalaaaalp	122	1999	-23000	199	228	1999	9.8	167	164	36	568577
ABalaaaar:87	ABalaaaar	87	2103	-22896	64	71	2103	18.4	154	153	39	760487
ABalaaaarl:124	ABalaaaarl	124	2060	-22939	245	265	2060	16.0	183	143	33	481776
ABalaaaarr:124	ABalaaaarr	124	2028	-22971	160	189	2028	19.0	221	167	34	467179
ABalaaap:57	ABalaaap	57	1959	-23040	-252	-253	1959	23.2	134	186	44	911046
ABalaaapa:84	ABalaaapa	84	2166	-22833	13	6	2166	23.7	191	176	38	645326
ABalaaapal:121	ABalaaapal	121	2269	-22730	324	368	2269	30.1	207	183	32	397925
ABalaaapar:121	ABalaaapar	121	2045	-22954	105	120	2045	29.8	176	151	32	413716
ABalaaapp:84	ABalaaapp	84	2094	-22905	-53	-46	2094	30.0	223	180	36	540374
ABalaaappl:121	ABalaaappl	121	2358	-22641	421	454	2358	33.5	214	154	30	350431
ABalaaappr:121	ABalaaappr	121	2070	-22929	116	164	2070	38.7	237	169	29	268803
ABalaap:35	ABalaap	35	1947	-23052	-293	-296	1947	42.3	106	268	47	936520
ABalaapa:58	ABalaapa	58	2004	-22995	-163	-169	2004	28.8	97	230	43	955828
ABalaapaa:89	ABalaapaa	89	2183	-22816	91	90	2183	21.9	149	194	35	561381
ABalaapaaa:127	ABalaapaaa	127	2160	-22839	238	241	2160	22.9	174	167	31	399123
ABalaapaap:127	ABalaapaap	127	2193	-22806	251	256	2193	28.9	171	194	30	337698
ABalaapap:89	ABalaapap	89	2117	-22882	27	36	2117	24.7	185	220	37	578329
ABalaapapa:127	ABalaapapa	127	1995	-23004	75	102	1995	28.4	210	210	30	341987
ABalaapapp:127	ABalaapapp	127	1930	-23069	97	102	1930	24.0	231	227	32	369718
ABalaapp:58	ABalaapp	58	2036	-22963	-209	-215	2036	29.1	164	257	44	773589
ABalaappa:85	ABalaappa	85	2138	-22861	53	50	2138	27.6	210	222	36	521479
ABalaappaa:122	ABalaappaa	122	2162	-22837	206	242	2162	37.3	190	214	30	302661
ABalaappap:122	ABalaappap	122	2245	-22755	244	328	2245	36.5	214	187	30	332175
ABalaappp:85	ABalaappp	85	2176	-22823	86	76	2176	33.1	224	244	36	477235
ABalaapppa:122	ABalaapppa	122	2143	-22856	270	273	2143	35.7	228	219	29	286019
ABalaapppp:122	ABalaapppp	122	2060	-22939	131	164	2060	41.2	240	233	31	295004
ABalap:18	ABalap	18	1836	-23163	-417	-419	1836	29.1	153	171	57	600286
ABalapa:35	ABalapa	35	1934	-23065	-390	-390	1934	30.7	142	146	50	1259210
ABalapaa:56	ABalapaa	56	1991	-23008	-253	-260	1991	37.6	128	157	43	905879
ABalapaaa:85	ABalapaaa	85	2099	-22900	-121	-128	2099	27.4	204	128	39	761094
ABalapaaaa:122	ABalapaaaa	122	2191	-22808	179	190	2191	27.9	218	136	33	463346
ABalapaaap:122	ABalapaaap	122	2035	-22964	100	110	2035	25.4	234	171	34	439203
ABalapaap:85	ABalapaap	85	2133	-22866	1	-12	2133	26.9	156	136	38	732010
ABalapaapa:122	ABalapaapa	122	2074	-22925	207	231	2074	22.7	167	127	33	483720
ABalapaapp:122	ABalapaapp	122	2040	-22959	159	188	2040	22.3	212	119	35	552179
ABalapap:56	ABalapap	56	1986	-23013	-307	-314	1986	27.5	174	150	45	913026
ABalapapa:82	ABalapapa	82	2068	-22931	-123	-129	2068	35.8	189	125	39	721933
ABalapapaa:117	ABalapapaa	117	1948	-23051	-4	7	1948	32.7	200	112	34	504153
ABalapapap:117	ABalapapap	117	2015	-22984	77	78	2015	37.0	157	130	33	448147
ABalapapp:82	ABalapapp	82	2045	-22954	-107	-101	2045	37.5	209	164	37	571667
ABalapappa:120	ABalapappa	120	1933	-23066	66	102	1933	47.3	198	186	33	324213
ABalapappp:120	ABalapappp	120	2031	-22968	83	118	2031	41.3	205	146	30	327944
ABalapp:35	ABalapp	35	1905	-23094	-368	-368	1905	33.6	176	224	50	963041
ABalappa:56	ABalappa	56	1994	-23005	-265	-276	1994	33.5	178	208	44	779632
ABalappaa:84	ABalappaa	84	2335	-22664	201	196	2335	33.8	167	182	37	620350
ABalappaaa:123	ABalappaaa	123	2239	-22760	300	331	2239	39.8	146	185	32	353610
ABalappaap:123	ABalappaap	123	2317	-22682	362	390	2317	37.0	176	169	30	316776
ABalappap:84	ABalappap	84	2173	-22826	52	47	2173	40.3	178	215	37	498509
ABalappapa:121	ABalappapa	121	2067	-22932	215	236	2067	48.7	144	229	31	259569
ABalappapp:121	ABalappapp	121	2293	-22706	394	413	2293	44.4	166	205	31	276832
ABalappp:56	ABalappp	56	2051	-22948	-164	-170	2051	28.3	230	252	44	647013
ABalapppa:82	ABalapppa	82	2212	-22787	138	135	2212	39.6	228	212	35	432305
ABalapppaa:124	ABalapppaa	124	2508	-22491	555	607	2508	42.5	211	196	30	299920
ABalapppap:124	ABalapppap	124	2348	-22651	448	487	2348	47.4	221	225	30	244530
ABalapppp:82	ABalapppp	82	2181	-22818	-28	-30	2181	37.2	274	213	37	468350
ABalappppa:119	ABalappppa	119	2325	-22674	340	378	2325	43.4	259	186	30	265621
ABalappppp:119	ABalappppp	119	2164	-22835	203	211	2164	43.3	274	223	31	244014
ABalp:6	ABalp	6	1786	-23213	-413	-413	1786	33.0	165	319	63	485550
ABalpa:18	ABalpa	18	1835	-23164	-390	-390	1835	24.1	104	294	58	685874
ABalpaa:34	ABalpaa	34	1997	-23002	-231	-233	1997	16.9	100	220	51	1081062
ABalpaaa:56	ABalpaaa	56	2049	-22950	-121	-123	2049	16.7	91	219	45	1008885
ABalpaaaa:86	ABalpaaaa	86	2115	-22884	43	38	2115	12.7	175	183	37	581294
ABalpaaaaa:126	ABalpaaaaa	126	2010	-22989	149	167	2010	17.1	199	184	31	374782
ABalpaaaap:126	ABalpaaaap	126	1991	-23008	165	171	1991	12.9	224	205	31	321704
ABalpaaap:86	ABalpaaap	86	2065	-22934	-16	-14	2065	6.7	187	217	37	489914
ABalpaaapa:130	ABalpaaapa	130	2159	-22840	215	231	2159	5.0	162	235	32	405817
ABalpaaapp:130	ABalpaaapp	130	1943	-23056	64	70	1943	8.0	189	212	30	304781
ABalpaap:56	ABalpaap	56	2112	-22887	-109	-117	2112	14.6	148	252	45	732769
ABalpaapa:81	ABalpaapa	81	2037	-22962	-84	-87	2037	14.9	188	220	42	640913
ABalpaapaa:113	ABalpaapaa	113	1899	-23100	-16	0	1899	17.3	195	214	33	427039
ABalpaapap:113	ABalpaapap	113	1872	-23128	-5	-3	1872	15.5	224	253	36	437861
ABalpaapp:81	ABalpaapp	81	1987	-23012	-56	-51	1987	16.6	240	258	37	448097
ABalpaappa:122	ABalpaappa	122	1812	-23187	-1	19	1812	11.1	220	291	31	305531
ABalpaappp:122	ABalpaappp	122	1883	-23116	62	62	1883	10.6	245	313	31	292330
ABalpap:34	ABalpap	34	1966	-23033	-328	-329	1966	20.6	112	296	52	1126926
ABalpapa:54	ABalpapa	54	2013	-22986	-204	-204	2013	18.2	90	279	45	979148
ABalpapaa:83	ABalpapaa	83	2093	-22906	-41	-49	2093	10.7	134	225	40	712906
ABalpapaaa:121	ABalpapaaa	121	2085	-22914	186	194	2085	8.5	155	224	33	456840
ABalpapaap:121	ABalpapaap	121	1954	-23045	138	142	1954	16.1	175	249	32	400781
ABalpapap:83	ABalpapap	83	2005	-22994	-111	-114	2005	14.7	121	256	39	707541
ABalpapapa:118	ABalpapapa	118	1932	-23067	47	61	1932	14.8	131	240	35	554660
ABalpapapp:118	ABalpapapp	118	1975	-23024	95	112	1975	23.1	168	239	33	488360
ABalpapp:54	ABalpapp	54	2005	-22994	-274	-280	2005	25.0	120	335	47	1149051
ABalpappa:79	ABalpappa	79	2065	-22934	-35	-39	2065	17.0	133	302	40	706896
ABalpappaa:113	ABalpappaa	113	2047	-22952	159	167	2047	21.8	136	269	33	514304
ABalpappap:113	ABalpappap	113	1928	-23071	-6	8	1928	19.1	164	294	35	531102
ABalpappp:79	ABalpappp	79	2078	-22921	-70	-76	2078	17.0	163	331	40	684064
ABalpapppa:113	ABalpapppa	113	1959	-23040	45	43	1959	23.0	143	336	37	670870
ABalpapppp:113	ABalpapppp	113	2028	-22971	104	112	2028	25.6	188	330	33	496548
ABalpp:18	ABalpp	18	1964	-23035	-295	-297	1964	17.7	193	330	58	461159
ABalppa:35	ABalppa	35	2109	-22890	-233	-232	2109	9.8	186	311	50	681870
ABalppaa:55	ABalppaa	55	2168	-22831	-177	-179	2168	9.8	142	307	44	674932
ABalppaaa:82	ABalppaaa	82	2317	-22682	70	62	2317	6.3	165	265	39	493266
ABalppaaaa:120	ABalppaaaa	120	2334	-22665	388	403	2334	7.6	141	283	37	552972
ABalppaaap:120	ABalppaaap	120	2303	-22696	416	428	2303	14.7	138	334	36	544032
ABalppaap:82	ABalppaap	82	2272	-22727	119	115	2272	6.2	224	243	37	340122
ABalppaapa:121	ABalppaapa	121	2208	-22791	316	323	2208	4.9	215	244	31	271079
ABalppaapp:121	ABalppaapp	121	2090	-22909	234	228	2090	5.9	243	266	31	243834
ABalppap:55	ABalppap	55	2151	-22848	-147	-157	2151	14.6	197	332	45	641870
ABalppapa:80	ABalppapa	80	2215	-22784	51	43	2215	8.2	211	275	38	400485
ABalppapaa:114	ABalppapaa	114	2317	-22682	326	324	2317	4.1	188	276	34	393003
ABalppapap:114	ABalppapap	114	2315	-22684	282	281	2315	6.7	180	327	36	502198
ABalppapp:80	ABalppapp	80	2194	-22805	55	52	2194	9.6	240	300	38	359651
ABalppappa:113	ABalppappa	113	2174	-22825	193	193	2174	17.6	202	320	35	468596
ABalppappp:113	ABalppappp	113	2147	-22852	167	183	2147	11.3	193	296	32	385794
ABalppp:35	ABalppp	35	2006	-22993	-438	-437	2006	25.6	223	359	51	996988
ABalpppa:55	ABalpppa	55	2138	-22861	-221	-227	2138	21.6	188	375	45	900060
ABalpppaa:81	ABalpppaa	81	2113	-22886	-42	-38	2113	4.9	229	300	38	367288
ABalpppaaa:124	ABalpppaaa	124	1917	-23082	5	18	1917	3.6	225	299	32	293516
ABalpppaap:124	ABalpppaap	124	1951	-23048	24	33	1951	5.3	230	340	36	433319
ABalpppap:81	ABalpppap	81	2108	-22891	-81	-88	2108	9.1	216	340	41	536845
ABalpppapa:118	ABalpppapa	118	1965	-23034	75	83	1965	17.5	187	366	37	577825
ABalpppapp:118	ABalpppapp	118	2148	-22851	228	238	2148	11.6	216	347	33	400468
ABalpppp:55	ABalpppp	55	2023	-22976	-351	-361	2023	31.1	242	376	45	870298
ABalppppa:80	ABalppppa	80	2089	-22910	-19	-19	2089	12.9	249	360	39	474683
ABalppppaa:116	ABalppppaa	116	1965	-23034	111	115	1965	15.3	241	375	34	392097
ABalppppap:116	ABalppppap	116	1857	-23142	-27	-15	1857	8.4	258	356	33	323905
ABalppppp:80	ABalppppp	80	2093	-22906	-85	-90	2093	22.2	251	359	39	578861
ABalpppppa:116	ABalpppppa	116	1984	-23015	71	86	1984	21.1	233	338	33	424649
ABalpppppp:116	ABalpppppp	116	2025	-22974	146	159	2025	23.5	253	373	36	505498
ABar:2	ABar	2	1749	-23250	-413	-413	1749	34.8	262	152	74	670081
ABara:7	ABara	7	1817	-23183	-365	-365	1817	45.5	248	189	63	375547
ABaraa:18	ABaraa	18	1883	-23116	-420	-420	1883	48.8	180	223	55	385236
ABaraaa:35	ABaraaa	35	2018	-22981	-392	-394	2018	49.1	157	196	48	694179
ABaraaaa:56	ABaraaaa	56	2006	-22993	-215	-218	2006	40.3	89	246	41	761443
ABaraaaaa:88	ABaraaaaa	88	2139	-22860	136	141	2139	16.7	107	287	37	614811
ABaraaaaaa:130	ABaraaaaaa	130	2142	-22857	250	262	2142	17.3	116	304	30	393825
ABaraaaaap:130	ABaraaaaap	130	2035	-22964	182	225	2035	11.6	110	277	32	457204
ABaraaaap:88	ABaraaaap	88	2053	-22946	15	20	2053	19.6	91	239	37	670699
ABaraaaapa:127	ABaraaaapa	127	1895	-23104	55	87	1895	16.7	81	227	34	530504
ABaraaaapp:127	ABaraaaapp	127	1916	-23083	82	89	1916	9.3	106	237	33	485882
ABaraaap:56	ABaraaap	56	1984	-23015	-301	-319	1984	44.0	139	226	43	666081
ABaraaapa:81	ABaraaapa	81	2088	-22911	-221	-230	2088	31.0	102	211	40	761446
ABaraaapaa:114	ABaraaapaa	114	1912	-23087	24	31	1912	12.0	119	192	36	609152
ABaraaapap:114	ABaraaapap	114	1950	-23049	-86	-92	1950	22.1	128	209	37	629943
ABaraaapp:81	ABaraaapp	81	2031	-22968	-158	-153	2031	36.5	143	236	37	536684
ABaraaappa:120	ABaraaappa	120	1914	-23085	7	32	1914	40.2	117	224	31	349245
ABaraaappp:120	ABaraaappp	120	1938	-23061	0	13	1938	34.6	129	195	31	410747
ABaraap:35	ABaraap	35	1987	-23012	-371	-372	1987	48.6	194	275	49	697069
ABaraapa:55	ABaraapa	55	2085	-22914	-255	-262	2085	46.9	132	278	43	656705
ABaraapaa:82	ABaraapaa	82	2245	-22754	93	100	2245	31.2	106	272	38	715419
ABaraapaaa:120	ABaraapaaa	120	2213	-22786	397	411	2213	18.7	93	264	33	462989
ABaraapaap:120	ABaraapaap	120	2152	-22847	221	225	2152	29.6	143	247	32	391459
ABaraapap:82	ABaraapap	82	2254	-22745	62	64	2254	27.9	124	323	39	750263
ABaraapapa:119	ABaraapapa	119	2174	-22825	243	245	2174	28.1	127	291	33	418274
ABaraapapp:119	ABaraapapp	119	2234	-22765	321	318	2234	30.8	161	313	33	401008
ABaraapp:55	ABaraapp	55	2070	-22930	-228	-234	2070	47.9	196	310	44	648655
ABaraappa:81	ABaraappa	81	2023	-22976	-150	-145	2023	38.5	136	333	41	690137
ABaraappaa:113	ABaraappaa	113	1954	-23045	119	148	1954	25.5	97	314	35	541057
ABaraappap:113	ABaraappap	113	1913	-23086	16	43	1913	34.6	114	318	35	503044
ABaraappp:81	ABaraappp	81	2141	-22858	38	41	2141	46.4	184	332	38	495244
ABaraapppa:119	ABaraapppa	119	1935	-23064	154	168	1935	40.8	131	327	33	382707
ABaraapppp:119	ABaraapppp	119	1986	-23013	172	177	1986	48.4	165	314	31	270059
ABarap:18	ABarap	18	1885	-23114	-308	-311	1885	46.7	264	187	54	366871
ABarapa:35	ABarapa	35	1969	-23030	-281	-281	1969	45.4	222	151	49	754084
ABarapaa:55	ABarapaa	55	2055	-22944	-204	-215	2055	49.0	154	184	41	585130
ABarapaaa:84	ABarapaaa	84	2053	-22946	-21	-22	2053	28.0	126	161	37	708683
ABarapaaaa:124	ABarapaaaa	124	1918	-23081	85	118	1918	18.3	142	152	33	530018
ABarapaaap:124	ABarapaaap	124	1876	-23123	21	20	1876	15.9	149	182	32	459430
ABarapaap:84	ABarapaap	84	2065	-22934	-35	-36	2065	35.4	104	180	37	661859
ABarapaapa:125	ABarapaapa	125	1875	-23124	0	26	1875	23.5	86	190	31	456506
ABarapaapp:125	ABarapaapp	125	1919	-23080	103	117	1919	20.7	110	168	31	456798
ABarapap:55	ABarapap	55	1995	-23004	-269	-272	1995	47.4	218	192	44	599567
ABarapapa:80	ABarapapa	80	2093	-22906	-129	-139	2093	44.7	131	213	39	569786
ABarapapaa:112	ABarapapaa	112	1978	-23021	-1	-6	1978	30.4	110	179	34	552169
ABarapapap:112	ABarapapap	112	1930	-23069	-115	-109	1930	32.2	103	221	36	525216
ABarapapapa:154	ABarapapapa	154	1825	-23175	-130	-130	1825	31.0	94	229	30	306801
ABarapapapp:154	ABarapapapp	154	2049	-22951	150	124	2049	30.5	126	254	28	262003
ABarapapp:80	ABarapapp	80	2186	-22813	-111	-114	2186	47.3	128	255	38	554046
ABarapappa:119	ABarapappa	119	2039	-22960	170	202	2039	38.8	80	209	31	408040
ABarapappp:119	ABarapappp	119	1930	-23069	35	63	1930	38.6	80	250	34	441738
ABarapp:35	ABarapp	35	1942	-23057	-412	-413	1942	50.1	268	211	48	619110
ABarappa:55	ABarappa	55	2088	-22911	-415	-429	2088	51.4	186	243	43	550721
ABarappaa:82	ABarappaa	82	2507	-22492	335	336	2507	37.2	87	236	39	718005
ABarappaaa:122	ABarappaaa	122	2449	-22550	588	618	2449	32.2	69	227	34	504919
ABarappaap:122	ABarappaap	122	2461	-22538	615	644	2461	24.3	70	221	33	485831
ABarappap:82	ABarappap	82	2504	-22495	252	247	2504	38.8	109	292	39	677055
ABarappapa:120	ABarappapa	120	2488	-22511	594	627	2488	27.0	86	270	34	526557
ABarappapp:120	ABarappapp	120	2466	-22533	523	544	2466	34.2	98	278	33	443756
ABarappp:55	ABarappp	55	2061	-22938	-289	-298	2061	51.0	278	241	43	550126
ABarapppa:80	ABarapppa	80	2267	-22732	-76	-86	2267	48.6	169	288	38	448621
ABarapppaa:112	ABarapppaa	112	2131	-22868	173	207	2131	41.7	117	284	36	423410
ABarapppap:112	ABarapppap	112	2373	-22626	399	434	2373	37.2	137	260	31	338709
ABarapppp:80	ABarapppp	80	2380	-22619	-84	-97	2380	51.5	199	287	38	441014
ABarappppa:116	ABarappppa	116	2260	-22739	334	360	2260	46.2	106	254	33	349684
ABarappppp:116	ABarappppp	116	2437	-22562	526	543	2437	46.3	101	223	32	336822
ABarp:7	ABarp	7	1823	-23176	-405	-405	1823	24.1	319	163	66	441801
ABarpa:18	ABarpa	18	1869	-23130	-326	-326	1869	25.5	272	143	59	530842
ABarpaa:35	ABarpaa	35	1920	-23079	-363	-363	1920	27.3	229	121	50	1067273
ABarpaaa:56	ABarpaaa	56	1930	-23069	-268	-270	1930	42.4	186	142	44	730596
ABarpaaaa:84	ABarpaaaa	84	2129	-22870	8	8	2129	38.0	142	147	38	625692
ABarpaaaaa:120	ABarpaaaaa	120	2037	-22962	171	183	2037	27.6	137	133	34	465291
ABarpaaaap:120	ABarpaaaap	120	1996	-23003	82	88	1996	32.4	127	158	33	432468
ABarpaaap:84	ABarpaaap	84	2107	-22892	-113	-120	2107	47.9	153	169	38	484395
ABarpaaapa:118	ABarpaaapa	118	1968	-23031	89	98	1968	41.1	111	173	32	339089
ABarpaaapp:118	ABarpaaapp	118	1981	-23018	127	140	1981	43.9	136	153	31	283780
ABarpaap:56	ABarpaap	56	2018	-22981	-248	-252	2018	31.0	233	132	45	771300
ABarpaapa:82	ABarpaapa	82	2071	-22928	-92	-91	2071	46.3	201	137	38	489535
ABarpaapaa:116	ABarpaapaa	116	1962	-23037	74	75	1962	50.2	176	155	34	265502
ABarpaapap:116	ABarpaapap	116	2032	-22967	101	107	2032	42.9	178	132	31	295543
ABarpaapp:82	ABarpaapp	82	2155	-22844	-189	-215	2155	51.1	233	167	38	396314
ABarpaappa:117	ABarpaappa	117	2022	-22977	-38	-19	2022	51.4	218	149	32	241009
ABarpaappp:117	ABarpaappp	117	2050	-22949	-130	-154	2050	53.9	248	180	33	232604
ABarpap:35	ABarpap	35	1946	-23053	-351	-351	1946	32.2	279	208	50	768676
ABarpapa:56	ABarpapa	56	2032	-22967	-262	-265	2032	36.1	238	202	44	633109
ABarpapaa:83	ABarpapaa	83	2090	-22909	-148	-158	2090	49.6	171	201	37	433604
ABarpapaaa:123	ABarpapaaa	123	1866	-23133	-38	-6	1866	48.2	117	205	32	288336
ABarpapaap:123	ABarpapaap	123	1881	-23118	-4	-2	1881	50.5	147	180	32	260947
ABarpapap:83	ABarpapap	83	2171	-22828	-208	-243	2171	52.2	211	242	38	423519
ABarpapapa:120	ABarpapapa	120	2137	-22862	-123	-183	2137	53.8	152	245	32	242520
ABarpapapp:120	ABarpapapp	120	1918	-23081	-193	-206	1918	54.1	177	217	33	233139
ABarpapp:56	ABarpapp	56	1977	-23022	-248	-251	1977	33.3	299	226	43	561723
ABarpappa:82	ABarpappa	82	2120	-22879	-103	-125	2120	51.5	235	207	35	366517
ABarpappaa:121	ABarpappaa	121	2205	-22794	40	-6	2205	55.1	213	188	28	177333
ABarpappap:121	ABarpappap	121	1899	-23100	-87	-81	1899	54.2	219	221	34	253383
ABarpappp:82	ABarpappp	82	1980	-23019	-224	-226	1980	48.7	283	220	38	434537
ABarpapppa:116	ABarpapppa	116	2089	-22910	117	148	2089	49.3	260	200	33	298482
ABarpapppp:116	ABarpapppp	116	2110	-22889	7	0	2110	53.0	290	197	34	272764
ABarpp:18	ABarpp	18	1962	-23037	-365	-365	1962	22.9	378	168	60	517237
ABarppa:34	ABarppa	34	2009	-22990	-344	-347	2009	18.5	316	142	52	816794
ABarppaa:54	ABarppaa	54	2092	-22907	-206	-208	2092	19.9	269	130	46	780399
ABarppaaa:81	ABarppaaa	81	2444	-22555	183	191	2444	42.3	251	118	37	549272
ABarppaaaa:121	ABarppaaaa	121	2458	-22541	529	558	2458	42.4	211	114	30	325632
ABarppaaap:121	ABarppaaap	121	2278	-22721	273	311	2278	41.2	250	106	33	381927
ABarppaap:81	ABarppaap	81	2422	-22577	148	152	2422	33.0	261	113	40	692445
ABarppaapa:118	ABarppaapa	118	2418	-22581	416	429	2418	32.6	242	102	33	454839
ABarppaapp:118	ABarppaapp	118	2327	-22672	324	355	2327	36.3	278	108	33	393672
ABarppap:54	ABarppap	54	2097	-22902	-199	-201	2097	18.3	334	159	46	618565
ABarppapa:79	ABarppapa	79	2334	-22665	18	5	2334	31.3	285	153	37	546615
ABarppapaa:116	ABarppapaa	116	2275	-22724	207	227	2275	38.9	258	145	31	325156
ABarppapap:116	ABarppapap	116	2165	-22834	59	68	2165	32.9	277	148	33	392951
ABarppapp:79	ABarppapp	79	2227	-22773	-110	-120	2227	30.1	316	179	39	524539
ABarppappa:115	ABarppappa	115	2159	-22840	90	103	2159	33.8	269	191	32	353046
ABarppappp:115	ABarppappp	115	2173	-22826	155	155	2173	27.1	291	178	35	417397
ABarppp:34	ABarppp	34	1970	-23029	-405	-411	1970	27.3	383	176	51	903958
ABarpppa:54	ABarpppa	54	2059	-22940	-205	-214	2059	31.5	305	166	44	684788
ABarpppaa:82	ABarpppaa	82	2463	-22536	302	305	2463	42.3	249	158	34	398847
ABarpppaaa:125	ABarpppaaa	125	3025	-21974	1021	1057	3025	47.0	236	164	26	217237
ABarpppaap:125	ABarpppaap	125	2202	-22797	220	273	2202	47.3	245	130	32	295997
ABarpppap:82	ABarpppap	82	2326	-22673	47	46	2326	42.8	293	174	36	437633
ABarpppapa:117	ABarpppapa	117	2267	-22732	262	303	2267	44.7	280	156	31	275527
ABarpppapp:117	ABarpppapp	117	2304	-22695	225	292	2304	43.3	304	175	32	290172
ABarpppp:54	ABarpppp	54	2114	-22885	-233	-236	2114	32.1	368	193	46	720800
ABarppppa:79	ABarppppa	79	2278	-22721	53	37	2278	43.2	311	241	38	455421
ABarppppaa:115	ABarppppaa	115	2657	-22342	442	496	2657	38.9	304	206	32	334601
ABarppppap:115	ABarppppap	115	2464	-22535	43	233	2464	44.2	314	249	33	282194
ABarppppp:79	ABarppppp	79	2189	-22810	-53	-56	2189	40.5	356	237	39	480543
ABarpppppa:112	ABarpppppa	112	4345	-20654	1935	1944	4345	44.0	332	225	34	310674
ABarpppppp:112	ABarpppppp	112	4872	-20127	2172	2305	4872	36.5	349	217	33	345947
ABp:1	ABp	1	1986	-23014	-168	-168	1986	16.0	308	200	82	555924
ABpl:2	ABpl	2	1945	-23054	-280	-280	1945	13.8	289	312	83	387778
ABpla:7	ABpla	7	1949	-23050	-219	-219	1949	14.2	202	227	66	336688
ABplaa:19	ABplaa	19	1929	-23070	-251	-253	1929	15.0	188	210	61	521204
ABplaaa:34	ABplaaa	34	1988	-23011	-258	-258	1988	12.6	177	165	52	924078
ABplaaaa:54	ABplaaaa	54	2078	-22922	-151	-153	2078	14.9	166	158	46	923373
ABplaaaaa:80	ABplaaaaa	80	2265	-22734	125	126	2265	18.6	216	124	39	709650
ABplaaaaaa:118	ABplaaaaaa	118	2103	-22896	208	243	2103	14.4	215	126	32	444016
ABplaaaaap:118	ABplaaaaap	118	2113	-22886	160	180	2113	14.3	252	127	35	472696
ABplaaaap:80	ABplaaaap	80	2376	-22623	188	186	2376	9.8	231	148	40	593182
ABplaaaapa:119	ABplaaaapa	119	2284	-22715	374	383	2284	9.1	226	156	32	386364
ABplaaaapp:119	ABplaaaapp	119	2072	-22927	135	156	2072	7.8	263	157	34	360542
ABplaaap:54	ABplaaap	54	2082	-22918	-149	-154	2082	10.6	226	170	45	613291
ABplaaapa:80	ABplaaapa	80	2218	-22781	98	98	2218	10.5	281	130	38	516541
ABplaaapaa:122	ABplaaapaa	122	2171	-22828	242	245	2171	4.8	301	151	30	254859
ABplaaapap:122	ABplaaapap	122	2057	-22942	187	195	2057	9.7	329	157	33	282021
ABplaaapp:80	ABplaaapp	80	2187	-22812	47	47	2187	10.6	328	152	40	474821
ABplaaappa:115	ABplaaappa	115	1960	-23039	77	75	1960	4.7	324	200	34	249797
ABplaaappp:115	ABplaaappp	115	2009	-22990	79	87	2009	7.9	382	175	36	342707
ABplaap:34	ABplaap	34	1967	-23032	-252	-252	1967	21.1	211	257	52	777186
ABplaapa:53	ABplaapa	53	2059	-22940	-146	-147	2059	16.0	197	239	46	657071
ABplaapaa:77	ABplaapaa	77	2198	-22801	-3	-4	2198	20.0	242	145	40	619736
ABplaapaaa:112	ABplaapaaa	112	2165	-22834	167	189	2165	22.0	261	113	34	429655
ABplaapaap:112	ABplaapaap	112	2122	-22877	118	127	2122	16.6	292	129	34	360872
ABplaapap:77	ABplaapap	77	2179	-22820	26	17	2179	11.6	266	173	39	419503
ABplaapapa:112	ABplaapapa	112	2215	-22784	260	263	2215	17.8	262	175	33	342123
ABplaapapp:112	ABplaapapp	112	2113	-22886	177	193	2113	8.6	292	186	32	242717
ABplaapp:53	ABplaapp	53	2072	-22927	-107	-110	2072	19.2	266	266	46	565044
ABplaappa:78	ABplaappa	78	2206	-22793	50	52	2206	21.3	299	167	39	531892
ABplaappaa:114	ABplaappaa	114	2287	-22712	340	354	2287	20.6	312	162	30	301834
ABplaappap:114	ABplaappap	114	2096	-22903	159	170	2096	18.6	343	178	34	327578
ABplaappp:78	ABplaappp	78	2086	-22913	-70	-71	2086	16.7	353	198	40	427116
ABplaapppa:111	ABplaapppa	111	2157	-22842	192	196	2157	17.1	377	200	34	315932
ABplaapppp:111	ABplaapppp	111	2082	-22917	9	11	2082	13.1	417	234	37	289298
ABplap:19	ABplap	19	1977	-23022	-173	-173	1977	12.6	290	241	60	334611
ABplapa:34	ABplapa	34	2078	-22921	-169	-169	2078	9.1	259	190	51	532852
ABplapaa:54	ABplapaa	54	2090	-22909	-105	-111	2090	7.9	264	204	44	418762
ABplapaaa:79	ABplapaaa	79	2115	-22884	23	22	2115	8.6	286	207	38	350904
ABplapaaaa:117	ABplapaaaa	117	2071	-22928	198	207	2071	18.1	251	216	30	277772
ABplapaaap:117	ABplapaaap	117	2043	-22956	178	190	2043	13.9	284	214	35	337785
ABplapaap:79	ABplapaap	79	2091	-22908	-34	-33	2091	6.1	345	203	38	302610
ABplapaapa:117	ABplapaapa	117	1908	-23091	59	68	1908	6.3	292	236	33	246017
ABplapaapp:117	ABplapaapp	117	1930	-23069	46	55	1930	4.8	373	220	32	171147
ABplapap:54	ABplapap	54	2176	-22823	-60	-61	2176	10.2	332	200	45	396513
ABplapapa:79	ABplapapa	79	2270	-22729	130	128	2270	8.0	395	167	38	375701
ABplapapaa:121	ABplapapaa	121	2183	-22816	289	291	2183	3.8	418	185	30	220840
ABplapapap:121	ABplapapap	121	1975	-23024	123	141	1975	5.5	436	212	34	195155
ABplapapp:79	ABplapapp	79	2179	-22820	51	47	2179	10.6	408	217	39	283975
ABplapappa:114	ABplapappa	114	2084	-22915	134	133	2084	5.2	392	247	32	168949
ABplapappp:114	ABplapappp	114	2033	-22966	33	41	2033	9.3	452	257	34	194925
ABplapp:34	ABplapp	34	2056	-22943	-149	-149	2056	16.6	301	276	52	513530
ABplappa:53	ABplappa	53	2064	-22935	-108	-111	2064	9.7	294	269	45	387313
ABplappaa:78	ABplappaa	78	2097	-22902	-1	4	2097	12.7	309	233	39	345532
ABplappaaa:114	ABplappaaa	114	1967	-23032	101	118	1967	16.5	273	243	32	300057
ABplappaap:114	ABplappaap	114	1945	-23054	44	58	1945	14.4	323	222	34	267139
ABplappap:78	ABplappap	78	2134	-22865	28	25	2134	7.0	366	252	38	256341
ABplappapa:115	ABplappapa	115	1907	-23092	99	103	1907	7.7	300	282	34	233044
ABplappapp:115	ABplappapp	115	1923	-23076	4	4	1923	6.7	344	265	35	223580
ABplappp:53	ABplappp	53	2067	-22932	-139	-142	2067	16.2	352	270	46	495786
ABplapppa:79	ABplapppa	79	2533	-22466	289	294	2533	26.4	376	230	38	462745
ABplapppaa:120	ABplapppaa	120	3998	-21001	1262	1597	3998	28.3	363	223	30	297180
ABplapppap:120	ABplapppap	120	2930	-22069	555	751	2930	24.6	399	228	35	315507
ABplapppp:79	ABplapppp	79	2250	-22749	41	60	2250	17.6	400	267	40	368432
ABplappppa:112	ABplappppa	112	3638	-21361	1113	1199	3638	20.7	389	274	33	228688
ABplappppp:112	ABplappppp	112	3602	-21397	1062	1133	3602	18.5	429	279	34	249497
ABplp:7	ABplp	7	1926	-23073	-271	-271	1926	16.4	308	339	63	347737
ABplpa:18	ABplpa	18	1914	-23085	-328	-328	1914	21.4	268	371	59	535909
ABplpaa:34	ABplpaa	34	2120	-22879	-182	-182	2120	10.5	263	351	51	718715
ABplpaaa:55	ABplpaaa	55	2069	-22930	-120	-122	2069	11.3	239	305	43	505358
ABplpaaaa:86	ABplpaaaa	86	2036	-22963	-26	-31	2036	30.6	262	246	37	530893
ABplpaaaaa:127	ABplpaaaaa	127	1845	-23154	-17	15	1845	30.7	247	228	32	425228
ABplpaaaap:127	ABplpaaaap	127	1899	-23100	35	61	1899	36.8	256	249	31	340520
ABplpaaap:86	ABplpaaap	86	2060	-22939	-48	-56	2060	24.6	284	229	38	557272
ABplpaaapa:126	ABplpaaapa	126	1968	-23031	77	93	1968	27.9	271	226	32	381802
ABplpaaapp:126	ABplpaaapp	126	1873	-23126	-23	-1	1873	24.7	293	253	31	294476
ABplpaap:55	ABplpaap	55	2047	-22952	-195	-198	2047	8.7	287	340	44	466462
ABplpaapa:82	ABplpaapa	82	2095	-22904	-5	-14	2095	19.9	281	278	38	438990
ABplpaapaa:120	ABplpaapaa	120	2059	-22940	202	215	2059	29.5	254	266	33	374740
ABplpaapap:120	ABplpaapap	120	1965	-23034	134	152	1965	21.6	267	263	32	345851
ABplpaapp:82	ABplpaapp	82	2027	-22972	-81	-75	2027	13.0	304	320	39	365657
ABplpaappa:114	ABplpaappa	114	2197	-22802	281	283	2197	22.1	270	310	32	330299
ABplpaappp:114	ABplpaappp	114	2007	-22992	97	112	2007	20.1	301	300	34	327421
ABplpap:34	ABplpap	34	1994	-23005	-388	-391	1994	24.6	304	381	51	993229
ABplpapa:54	ABplpapa	54	2121	-22878	-148	-148	2121	20.0	276	369	45	723041
ABplpapaa:81	ABplpapaa	81	2076	-22923	-131	-128	2076	29.2	318	232	37	440433
ABplpapaaa:118	ABplpapaaa	118	2107	-22892	-160	32	2107	32.7	313	224	32	332190
ABplpapaap:118	ABplpapaap	118	1959	-23040	-59	-8	1959	25.5	325	195	33	325286
ABplpapap:81	ABplpapap	81	2068	-22931	-92	-83	2068	20.9	329	289	38	373608
ABplpapapa:118	ABplpapapa	118	1932	-23067	-147	-26	1932	21.6	317	248	32	287210
ABplpapapp:118	ABplpapapp	118	1808	-23191	-68	-35	1808	14.2	320	266	33	250720
ABplpapp:54	ABplpapp	54	2096	-22903	-159	-166	2096	18.0	338	362	46	636777
ABplpappa:79	ABplpappa	79	2576	-22423	406	403	2576	17.9	346	257	37	374167
ABplpappaa:119	ABplpappaa	119	4869	-20130	2438	2584	4869	25.7	344	237	31	317924
ABplpappap:119	ABplpappap	119	3325	-21674	1221	1232	3325	17.5	358	241	32	265732
ABplpappp:79	ABplpappp	79	2245	-22754	88	90	2245	12.2	364	305	40	348701
ABplpapppa:113	ABplpapppa	113	3613	-21386	1276	1333	3613	15.6	361	294	33	240719
ABplpapppp:113	ABplpapppp	113	3499	-21500	749	903	3499	11.2	397	314	35	235759
ABplpp:18	ABplpp	18	1966	-23034	-269	-270	1966	14.9	364	358	58	418026
ABplppa:35	ABplppa	35	2096	-22903	-161	-160	2096	8.5	346	330	49	486184
ABplppaa:56	ABplppaa	56	2135	-22864	-83	-86	2135	5.4	369	335	44	372501
ABplppaaa:88	ABplppaaa	88	2168	-22831	62	62	2168	9.4	310	352	38	380605
ABplppaaaa:127	ABplppaaaa	127	2004	-22995	98	150	2004	18.4	263	334	30	275618
ABplppaaap:127	ABplppaaap	127	2007	-22992	123	160	2007	12.6	279	359	33	325479
ABplppaap:88	ABplppaap	88	2165	-22834	-12	-11	2165	5.4	359	337	39	356563
ABplppaapa:123	ABplppaapa	123	1928	-23071	55	67	1928	6.4	298	343	36	332123
ABplppaapp:123	ABplppaapp	123	1938	-23061	27	32	1938	4.5	327	320	31	178046
ABplppap:56	ABplppap	56	2115	-22884	-123	-125	2115	14.2	390	336	43	444823
ABplppapa:83	ABplppapa	83	2256	-22743	90	92	2256	13.6	374	370	37	370568
ABplppapaa:121	ABplppapaa	121	2158	-22841	192	206	2158	9.1	353	345	31	190946
ABplppapap:121	ABplppapap	121	1979	-23020	-5	-6	1979	4.7	363	315	33	177394
ABplppapp:83	ABplppapp	83	2205	-22794	23	25	2205	10.5	409	366	40	379543
ABplppappa:117	ABplppappa	117	2251	-22748	129	144	2251	7.8	375	374	31	203486
ABplppappp:117	ABplppappp	117	2434	-22565	-525	-207	2434	6.1	412	357	35	238029
ABplppp:35	ABplppp	35	2020	-22979	-279	-279	2020	20.1	395	378	51	871456
ABplpppa:55	ABplpppa	55	2135	-22864	-86	-89	2135	18.0	364	397	44	691909
ABplpppaa:83	ABplpppaa	83	2308	-22691	152	159	2308	17.2	319	342	38	394086
ABplpppaaa:122	ABplpppaaa	122	2399	-22600	460	472	2399	20.0	295	336	31	258724
ABplpppaap:122	ABplpppaap	122	2219	-22780	277	307	2219	14.2	323	330	32	229971
ABplpppap:83	ABplpppap	83	2369	-22630	204	209	2369	16.1	337	386	39	474747
ABplpppapa:120	ABplpppapa	120	2102	-22897	82	110	2102	10.5	337	373	35	276111
ABplpppapp:120	ABplpppapp	120	2308	-22691	384	401	2308	16.3	312	378	34	314480
ABplpppp:55	ABplpppp	55	2119	-22880	-135	-140	2119	13.5	437	361	46	587028
ABplppppa:83	ABplppppa	83	4877	-20122	2249	2298	4877	12.3	440	309	38	331384
ABplppppaa:127	ABplppppaa	127	9451	-15548	6163	6183	9451	6.5	422	304	30	149402
ABplppppap:127	ABplppppap	127	8727	-16272	5467	5503	8727	7.2	463	329	32	171786
ABplppppp:83	ABplppppp	83	5191	-19808	2588	2637	5191	14.2	464	346	40	445730
ABplpppppa:124	ABplpppppa	124	12526	-12473	8354	8811	12526	10.5	435	371	34	282845
ABplpppppp:124	ABplpppppp	124	13848	-11151	9994	10384	13848	10.7	475	370	34	277665
ABpr:2	ABpr	2	1785	-23214	-368	-368	1785	44.2	442	205	73	545330
ABpra:7	ABpra	7	1756	-23243	-407	-407	1756	44.0	414	172	64	438795
ABpraa:18	ABpraa	18	1884	-23115	-360	-364	1884	44.8	348	157	57	515256
ABpraaa:36	ABpraaa	36	1912	-23087	-316	-316	1912	38.0	295	116	49	1076882
ABpraaaa:57	ABpraaaa	57	2061	-22938	-169	-167	2061	36.8	284	115	44	900023
ABpraaaaa:83	ABpraaaaa	83	2447	-22552	229	243	2447	30.7	300	105	38	683139
ABpraaaaaa:122	ABpraaaaaa	122	2544	-22455	523	565	2544	24.7	288	134	32	409536
ABpraaaaap:122	ABpraaaaap	122	2399	-22600	367	471	2399	24.3	310	110	34	460563
ABpraaaap:83	ABpraaaap	83	2417	-22582	213	237	2417	28.1	341	113	39	711959
ABpraaaapa:121	ABpraaaapa	121	2619	-22380	621	693	2619	21.4	337	109	33	457609
ABpraaaapp:121	ABpraaaapp	121	2279	-22721	381	435	2279	20.6	370	119	34	424507
ABpraaap:57	ABpraaap	57	2121	-22878	-120	-128	2121	27.5	336	123	45	939220
ABpraaapa:83	ABpraaapa	83	2249	-22750	118	134	2249	18.8	337	115	39	662337
ABpraaapaa:122	ABpraaapaa	122	2139	-22860	270	290	2139	14.2	330	116	30	337868
ABpraaapap:122	ABpraaapap	122	2014	-22985	154	179	2014	13.5	362	135	33	328008
ABpraaapp:83	ABpraaapp	83	2272	-22727	102	99	2272	17.6	380	137	39	579271
ABpraaappa:122	ABpraaappa	122	2302	-22697	476	484	2302	14.5	401	138	32	355410
ABpraaappp:122	ABpraaappp	122	2112	-22887	173	208	2112	11.1	431	168	35	378260
ABpraap:36	ABpraap	36	1956	-23043	-347	-354	1956	46.5	344	173	50	854948
ABpraapa:55	ABpraapa	55	2140	-22859	-209	-214	2140	48.9	292	145	46	745487
ABpraapaa:81	ABpraapaa	81	2332	-22667	94	100	2332	41.0	322	123	40	672231
ABpraapaaa:119	ABpraapaaa	119	2298	-22701	318	364	2298	32.7	305	117	32	437122
ABpraapaap:119	ABpraapaap	119	2277	-22722	179	276	2277	32.2	338	132	34	474539
ABpraapap:81	ABpraapap	81	2282	-22717	36	43	2282	37.6	358	116	38	641887
ABpraapapa:116	ABpraapapa	116	2196	-22803	235	253	2196	31.9	366	108	33	440950
ABpraapapp:116	ABpraapapp	116	2202	-22797	177	233	2202	26.8	396	129	35	464718
ABpraapp:55	ABpraapp	55	2063	-22936	-244	-254	2063	40.3	339	156	44	750622
ABpraappa:81	ABpraappa	81	2690	-22309	421	420	2690	33.4	356	166	37	540334
ABpraappaa:120	ABpraappaa	120	4005	-20994	1826	1912	4005	28.3	343	160	30	362022
ABpraappap:120	ABpraappap	120	3106	-21893	921	1032	3106	26.0	377	170	34	389325
ABpraappp:81	ABpraappp	81	2316	-22683	102	101	2316	29.7	401	175	40	602245
ABpraapppa:115	ABpraapppa	115	3952	-21047	1799	1826	3952	19.9	426	182	34	402113
ABpraapppp:115	ABpraapppp	115	3602	-21397	1401	1449	3602	26.7	444	188	37	492180
ABprap:18	ABprap	18	1860	-23139	-387	-387	1860	37.5	459	167	58	665725
ABprapa:35	ABprapa	35	1948	-23051	-328	-329	1948	37.5	399	126	48	1037598
ABprapaa:56	ABprapaa	56	2020	-22979	-162	-166	2020	39.4	371	111	43	817678
ABprapaaa:85	ABprapaaa	85	2206	-22793	104	108	2206	25.7	408	120	37	567608
ABprapaaaa:123	ABprapaaaa	123	1857	-23142	43	64	1857	20.1	422	130	32	316646
ABprapaaap:123	ABprapaaap	123	1963	-23037	-20	44	1963	21.5	449	150	32	348885
ABprapaap:85	ABprapaap	85	2098	-22901	-58	-58	2098	34.7	412	136	37	560874
ABprapaapa:123	ABprapaapa	123	2089	-22910	129	165	2089	31.0	402	150	30	319778
ABprapaapp:123	ABprapaapp	123	2075	-22924	152	195	2075	30.1	442	137	33	387328
ABprapap:56	ABprapap	56	2073	-22926	-202	-206	2073	30.7	414	132	43	851416
ABprapapa:84	ABprapapa	84	2234	-22765	101	106	2234	28.2	447	139	37	589965
ABprapapaa:126	ABprapapaa	126	2269	-22730	443	486	2269	22.3	474	136	30	339419
ABprapapap:126	ABprapapap	126	2233	-22766	230	244	2233	23.4	481	170	33	321951
ABprapapp:84	ABprapapp	84	2286	-22713	62	75	2286	31.5	484	139	39	640795
ABprapappa:122	ABprapappa	122	2344	-22655	454	477	2344	30.6	486	134	30	339210
ABprapappp:122	ABprapappp	122	2187	-22812	142	203	2187	30.2	511	162	33	349266
ABprapp:35	ABprapp	35	1936	-23063	-373	-373	1936	33.6	484	169	51	1186480
ABprappa:55	ABprappa	55	2061	-22938	-156	-165	2061	38.5	451	144	45	900156
ABprappaa:82	ABprappaa	82	2359	-22640	197	203	2359	43.6	428	140	38	572772
ABprappaaa:118	ABprappaaa	118	2319	-22680	411	448	2319	42.2	417	122	33	385500
ABprappaap:118	ABprappaap	118	2325	-22674	388	431	2325	39.3	455	130	34	389836
ABprappap:82	ABprappap	82	2465	-22534	200	204	2465	42.9	475	156	40	625217
ABprappapa:120	ABprappapa	120	2326	-22673	315	336	2326	45.3	463	173	33	329869
ABprappapp:120	ABprappapp	120	2391	-22608	393	434	2391	46.4	500	184	32	305570
ABprappp:55	ABprappp	55	2100	-22899	-195	-199	2100	35.0	482	183	45	891574
ABprapppa:85	ABprapppa	85	2569	-22430	382	388	2569	32.3	460	183	38	549303
ABprapppaa:126	ABprapppaa	126	3346	-21653	1199	1298	3346	36.9	441	163	29	300995
ABprapppap:126	ABprapppap	126	2677	-22322	659	705	2677	35.2	478	170	33	335924
ABprapppp:85	ABprapppp	85	2625	-22374	399	420	2625	36.4	516	175	37	601498
ABprappppa:127	ABprappppa	127	3598	-21401	1456	1519	3598	35.2	524	169	33	373041
ABprappppp:127	ABprappppp	127	3393	-21606	1237	1290	3393	39.7	532	194	32	335786
ABprp:7	ABprp	7	1843	-23156	-403	-403	1843	42.1	475	282	64	453956
ABprpa:18	ABprpa	18	1869	-23130	-338	-344	1869	46.5	432	261	55	439226
ABprpaa:35	ABprpaa	35	2041	-22958	-228	-232	2041	48.2	413	182	48	777318
ABprpaaa:57	ABprpaaa	57	2079	-22920	-300	-304	2079	51.6	333	191	42	579342
ABprpaaaa:89	ABprpaaaa	89	2340	-22659	-49	-77	2340	53.8	295	174	36	401743
ABprpaaaaa:130	ABprpaaaaa	130	2087	-22912	190	203	2087	50.0	288	133	31	275472
ABprpaaaap:130	ABprpaaaap	130	2007	-22993	49	50	2007	52.7	314	140	31	255542
ABprpaaap:89	ABprpaaap	89	2163	-22836	-37	-38	2163	50.5	331	166	37	455057
ABprpaaapa:125	ABprpaaapa	125	1935	-23064	114	152	1935	45.7	314	121	33	377555
ABprpaaapp:125	ABprpaaapp	125	1941	-23058	107	137	1941	46.9	342	134	32	319006
ABprpaap:57	ABprpaap	57	2061	-22938	-229	-243	2061	47.2	395	172	43	666173
ABprpaapa:85	ABprpaapa	85	2205	-22794	27	28	2205	46.8	343	148	37	527819
ABprpaapaa:122	ABprpaapaa	122	2071	-22928	187	247	2071	39.5	312	121	32	397001
ABprpaapap:122	ABprpaapap	122	2148	-22851	261	298	2148	39.5	351	121	32	398465
ABprpaapp:85	ABprpaapp	85	2100	-22899	-95	-99	2100	43.7	380	170	38	551618
ABprpaappa:118	ABprpaappa	118	2281	-22718	312	320	2281	37.2	364	155	31	355388
ABprpaappp:118	ABprpaappp	118	2030	-22969	38	76	2030	38.8	399	147	33	394091
ABprpap:35	ABprpap	35	1952	-23047	-304	-310	1952	44.3	453	266	48	797609
ABprpapa:56	ABprpapa	56	2057	-22942	-305	-308	2057	50.1	390	237	43	619540
ABprpapaa:85	ABprpapaa	85	2147	-22853	-169	-173	2147	52.4	337	225	37	421218
ABprpapaaa:123	ABprpapaaa	123	1999	-23000	-105	4	1999	47.7	322	184	32	289245
ABprpapaap:123	ABprpapaap	123	1963	-23036	-130	-136	1963	53.3	341	174	31	237986
ABprpapap:85	ABprpapap	85	2150	-22849	-46	-52	2150	49.0	377	210	37	425539
ABprpapapa:120	ABprpapapa	120	1950	-23050	-34	0	1950	42.4	348	179	30	247831
ABprpapapp:120	ABprpapapp	120	1989	-23010	52	59	1989	44.2	381	168	32	281631
ABprpapp:56	ABprpapp	56	2000	-22999	-224	-223	2000	41.7	436	228	44	709533
ABprpappa:83	ABprpappa	83	2644	-22355	430	442	2644	36.3	395	220	37	478672
ABprpappaa:122	ABprpappaa	122	4139	-20860	1546	1808	4139	31.9	362	198	30	306984
ABprpappap:122	ABprpappap	122	3239	-21760	765	1068	3239	34.5	389	198	33	310629
ABprpappp:83	ABprpappp	83	2340	-22659	29	50	2340	40.9	435	210	39	534599
ABprpapppa:119	ABprpapppa	119	3603	-21396	1291	1432	3603	37.4	412	193	32	309200
ABprpapppp:119	ABprpapppp	119	3449	-21550	814	1059	3449	39.5	443	207	34	333147
ABprpp:18	ABprpp	18	1874	-23125	-450	-452	1874	41.6	518	260	56	543256
ABprppa:35	ABprppa	35	2102	-22897	-349	-352	2102	49.4	482	203	46	637694
ABprppaa:57	ABprppaa	57	2173	-22826	-467	-497	2173	52.4	437	179	42	542344
ABprppaaa:88	ABprppaaa	88	2214	-22785	33	36	2214	50.6	391	148	35	379813
ABprppaaaa:127	ABprppaaaa	127	2096	-22903	285	308	2096	46.2	378	123	29	246112
ABprppaaap:127	ABprppaaap	127	2018	-22981	161	197	2018	48.5	407	132	31	248424
ABprppaap:88	ABprppaap	88	2257	-22742	-112	-115	2257	51.5	444	166	37	413099
ABprppaapa:124	ABprppaapa	124	2046	-22953	142	183	2046	47.7	433	150	31	245499
ABprppaapp:124	ABprppaapp	124	2169	-22830	137	158	2169	52.3	455	168	32	246231
ABprppap:57	ABprppap	57	2106	-22893	-256	-260	2106	48.2	491	207	43	632361
ABprppapa:86	ABprppapa	86	2248	-22751	20	29	2248	49.0	491	214	37	433583
ABprppapaa:124	ABprppapaa	124	2123	-22876	74	73	2123	52.5	475	219	31	235450
ABprppapap:124	ABprppapap	124	2249	-22750	153	225	2249	47.2	494	222	31	244378
ABprppapp:86	ABprppapp	86	2219	-22780	-90	-80	2219	43.2	513	198	39	542770
ABprppappa:120	ABprppappa	120	2467	-22532	451	501	2467	49.3	519	231	35	314323
ABprppappp:120	ABprppappp	120	2634	-22365	667	737	2634	45.8	545	231	33	317088
ABprppp:35	ABprppp	35	1957	-23042	-435	-437	1957	42.2	529	255	48	907556
ABprpppa:56	ABprpppa	56	2181	-22818	-312	-315	2181	50.7	459	257	42	557851
ABprpppaa:85	ABprpppaa	85	2318	-22681	-121	-153	2318	53.2	405	209	37	382048
ABprpppaaa:124	ABprpppaaa	124	2118	-22881	125	119	2118	52.5	366	156	31	214896
ABprpppaap:124	ABprpppaap	124	2064	-22935	105	123	2064	51.1	394	171	30	202867
ABprpppap:85	ABprpppap	85	2213	-22786	-82	-85	2213	50.9	452	221	35	338122
ABprpppapa:121	ABprpppapa	121	2211	-22788	86	98	2211	53.0	412	195	31	207638
ABprpppapp:121	ABprpppapp	121	2197	-22802	4	114	2197	50.8	439	202	31	201796
ABprpppp:56	ABprpppp	56	2073	-22926	-272	-279	2073	39.6	500	247	44	674847
ABprppppa:83	ABprppppa	83	4077	-20922	1569	1618	4077	33.9	454	238	36	414856
ABprppppaa:124	ABprppppaa	124	8806	-16193	5719	5952	8806	29.2	427	243	31	242332
ABprppppap:124	ABprppppap	124	7822	-17177	4788	5025	7822	33.2	457	227	33	271732
ABprppppp:83	ABprppppp	83	4238	-20762	1734	1776	4238	29.6	494	231	38	489018
ABprpppppa:122	ABprpppppa	122	8326	-16673	5265	5481	8326	23.6	454	242	32	243158
ABprpppppp:122	ABprpppppp	122	8040	-16959	5206	5302	8040	22.9	496	256	33	243423
EMS:1	EMS	1	1751	-23249	-391	-391	1751	40.0	306	373	66	504473
MS:3	MS	3	1852	-23147	-402	-402	1852	45.6	319	321	72	543840
MSa:11	MSa	11	1841	-23158	-372	-372	1841	40.7	233	313	62	499871
MSaa:25	MSaa	25	1787	-23212	-479	-480	1787	35.2	147	317	54	883795
MSaaa:42	MSaaa	42	1889	-23110	-367	-373	1889	34.7	124	312	48	1156458
MSaaaa:64	MSaaaa	64	2005	-22994	-215	-224	2005	29.6	115	283	43	847516
MSaaaaa:89	MSaaaaa	89	2021	-22978	-88	-83	2021	25.8	146	258	39	646355
MSaaaaaa:121	MSaaaaaa	121	1936	-23063	67	97	1936	32.3	176	227	31	368440
MSaaaaap:121	MSaaaaap	121	1810	-23189	7	16	1810	29.6	182	270	35	439491
MSaaaap:89	MSaaaap	89	1991	-23008	-102	-106	1991	30.3	199	285	38	513846
MSaaaapa:122	MSaaaapa	122	1921	-23078	122	128	1921	36.5	209	257	31	299130
MSaaaapp:122	MSaaaapp	122	1830	-23169	4	14	1830	35.2	215	296	33	326224
MSaaap:64	MSaaap	64	1944	-23055	-275	-292	1944	32.9	160	327	41	710425
MSaaapa:90	MSaaapa	90	2021	-22978	-86	-90	2021	28.9	161	341	39	659888
MSaaapaa:121	MSaaapaa	121	1801	-23198	32	37	1801	41.5	155	346	35	434308
MSaaapap:121	MSaaapap	121	1852	-23147	-26	-7	1852	34.7	181	335	34	462429
MSaaapp:90	MSaaapp	90	1903	-23096	-34	-30	1903	33.8	188	374	35	592086
MSaaappa:138	MSaaappa	138	1851	-23148	97	101	1851	36.0	174	376	31	366634
MSaaappp:138	MSaaappp	138	1951	-23048	137	142	1951	34.6	209	385	30	381865
MSaap:42	MSaap	42	1984	-23015	-310	-321	1984	38.7	183	344	46	977725
MSaapa:63	MSaapa	63	2022	-22977	-181	-189	2022	35.0	184	369	44	885099
MSaapaa:88	MSaapaa	88	1983	-23016	-119	-124	1983	22.8	200	373	40	680564
MSaapaaa:118	MSaapaaa	118	1859	-23140	11	19	1859	28.5	209	372	35	535133
MSaapaap:118	MSaapaap	118	1851	-23148	53	58	1851	27.7	162	371	35	516183
MSaapap:88	MSaapap	88	2066	-22933	-5	-8	2066	34.0	239	383	36	521390
MSaapapa:123	MSaapapa	123	1850	-23149	70	79	1850	33.4	232	397	32	376639
MSaapapp:123	MSaapapp	123	1832	-23167	21	30	1832	39.6	261	389	32	353726
MSaapp:63	MSaapp	63	1969	-23030	-208	-216	1969	27.4	238	308	44	608438
MSaappa:91	MSaappa	91	2018	-22981	-87	-94	2018	24.2	225	299	37	461566
MSaappaa:123	MSaappaa	123	1819	-23180	-1	1	1819	23.7	214	277	34	380684
MSaappap:123	MSaappap	123	1853	-23146	-46	-31	1853	29.0	228	325	32	336718
MSaappp:91	MSaappp	91	1994	-23005	-27	-25	1994	32.5	228	343	35	483551
MSaapppa:139	MSaapppa	139	2066	-22933	239	248	2066	36.3	224	333	30	282750
MSaapppp:139	MSaapppp	139	2038	-22961	210	235	2038	35.2	238	364	29	261078
MSap:25	MSap	25	1919	-23080	-354	-356	1919	40.0	234	348	54	737280
MSapa:43	MSapa	43	1995	-23005	-322	-332	1995	42.8	239	339	46	789181
MSapaa:66	MSapaa	66	1983	-23016	-254	-261	1983	35.9	230	325	41	582601
MSapaaa:92	MSapaaa	92	1991	-23008	-36	-36	1991	41.5	203	358	37	493555
MSapaaaa:128	MSapaaaa	128	1889	-23110	112	122	1889	48.3	184	345	30	230397
MSapaaap:128	MSapaaap	128	1828	-23171	32	38	1828	42.8	210	365	34	334052
MSapaap:92	MSapaap	92	1961	-23038	-111	-119	1961	36.9	245	297	35	366885
MSapaapa:129	MSapaapa	129	1811	-23188	-51	-43	1811	43.0	246	275	28	182132
MSapaapp:129	MSapaapp	129	1808	-23191	-23	-5	1808	41.3	249	318	32	236567
MSapap:66	MSapap	66	2109	-22890	-140	-153	2109	41.2	293	346	42	600212
MSapapa:94	MSapapa	94	1985	-23014	-134	-142	1985	40.3	258	343	37	385404
MSapapaa:126	MSapapaa	126	1774	-23225	-64	-61	1774	50.1	233	343	33	227615
MSapapap:126	MSapapap	126	1853	-23146	55	59	1853	45.0	267	363	31	239570
MSapapp:94	MSapapp	94	1999	-23000	-29	-20	1999	45.7	299	344	34	331885
MSapappa:150	MSapappa	150	2162	-22837	221	262	2162	47.1	279	342	28	175235
MSapappp:150	MSapappp	150	2074	-22926	99	176	2074	48.5	317	361	28	184478
MSapp:43	MSapp	43	2030	-22969	-280	-288	2030	46.2	302	348	46	716178
MSappa:66	MSappa	66	2147	-22852	-202	-210	2147	46.0	296	365	42	599136
MSappaa:91	MSappaa	91	2201	-22798	100	103	2201	43.4	272	379	37	425970
MSappaaa:124	MSappaaa	124	2132	-22867	35	19	2132	52.5	291	348	34	255895
MSappaap:124	MSappaap	124	1995	-23004	111	134	1995	42.0	308	390	32	251199
MSappap:91	MSappap	91	2310	-22689	151	193	2310	42.7	327	386	34	362236
MSappapa:133	MSappapa	133	2646	-22353	741	754	2646	45.0	334	398	31	229142
MSappapp:133	MSappapp	133	2810	-22189	542	716	2810	43.9	377	397	30	233984
MSappp:66	MSappp	66	2226	-22773	-7	-11	2226	45.0	354	380	41	601384
MSapppa:100	MSapppa	100	5700	-19299	3321	3409	5700	47.4	378	383	34	335943
MSapppp:100	MSapppp	100	5843	-19156	3355	3363	5843	37.4	384	378	37	459766
MSappppa:153	MSappppa	153	16667	-8332	11535	13001	16667	29.3	374	374	34	332772
MSappppp:153	MSappppp	153	17711	-7288	13240	14207	17711	33.6	372	371	35	379864
MSp:11	MSp	11	1847	-23152	-382	-384	1847	43.1	348	296	63	505380
MSpa:24	MSpa	24	1932	-23067	-330	-334	1932	44.0	289	287	55	623087
MSpaa:41	MSpaa	41	1965	-23034	-272	-278	1965	43.0	270	270	48	776168
MSpaaa:63	MSpaaa	63	2074	-22925	-161	-168	2074	43.4	213	271	43	558186
MSpaaaa:87	MSpaaaa	87	2287	-22712	166	160	2287	38.5	162	276	38	439747
MSpaaaaa:117	MSpaaaaa	117	2325	-22674	371	405	2325	39.2	163	235	30	257452
MSpaaaap:117	MSpaaaap	117	2088	-22911	183	187	2088	40.2	170	290	36	313452
MSpaaaapa:153	MSpaaaapa	153	2454	-22545	544	572	2454	41.0	162	282	28	169496
MSpaaaapp:153	MSpaaaapp	153	2144	-22855	312	285	2144	43.3	192	316	27	158620
MSpaaap:87	MSpaaap	87	2300	-22699	89	83	2300	40.4	201	306	38	444347
MSpaaapa:119	MSpaaapa	119	2154	-22846	290	287	2154	44.5	203	269	31	205435
MSpaaapp:119	MSpaaapp	119	2086	-22913	220	218	2086	45.3	217	315	33	241117
MSpaap:63	MSpaap	63	2093	-22906	-107	-119	2093	42.8	290	291	41	488557
MSpaapa:90	MSpaapa	90	2250	-22749	-4	-5	2250	47.9	229	311	39	397720
MSpaapaa:123	MSpaapaa	123	1973	-23026	-15	-20	1973	51.9	197	310	31	192374
MSpaapap:123	MSpaapap	123	2006	-22993	127	145	2006	50.2	256	305	32	193242
MSpaapp:90	MSpaapp	90	2350	-22649	273	280	2350	50.5	274	286	32	255452
MSpaappa:151	MSpaappa	151	2158	-22841	121	219	2158	48.8	282	292	27	152028
MSpaappp:151	MSpaappp	151	2505	-22494	542	576	2505	48.2	303	326	26	148061
MSpap:41	MSpap	41	2012	-22987	-303	-315	2012	44.4	339	304	46	678002
MSpapa:62	MSpapa	62	2166	-22833	-179	-195	2166	43.9	327	315	43	514945
MSpapaa:86	MSpapaa	86	2243	-22756	-209	-225	2243	51.1	290	316	41	405633
MSpapaaa:116	MSpapaaa	116	2046	-22953	-15	-1	2046	52.1	309	291	34	273193
MSpapaap:116	MSpapaap	116	2054	-22945	-3	15	2054	50.9	342	316	35	303848
MSpapap:86	MSpapap	86	2403	-22596	-171	-183	2403	51.7	340	337	37	354468
MSpapapa:121	MSpapapa	121	2173	-22826	234	239	2173	51.7	335	360	31	232986
MSpapapp:121	MSpapapp	121	2092	-22907	36	116	2092	47.3	360	353	34	269470
MSpapp:62	MSpapp	62	2108	-22891	-171	-181	2108	37.4	373	331	41	503530
MSpappa:91	MSpappa	91	2630	-22369	508	519	2630	43.9	342	313	33	296908
MSpappaa:152	MSpappaa	152	3869	-21130	1578	1582	3869	43.5	356	332	28	163676
MSpappap:152	MSpappap	152	3468	-21532	1455	1478	3468	41.0	315	318	28	175098
MSpappp:91	MSpappp	91	3335	-21664	888	1014	3335	49.6	401	342	43	479827
MSpp:24	MSpp	24	1888	-23111	-348	-355	1888	46.5	376	291	54	646617
MSppa:42	MSppa	42	1959	-23040	-267	-269	1959	43.2	357	237	45	675870
MSppaa:64	MSppaa	64	2031	-22969	-127	-135	2031	41.2	274	248	42	502972
MSppaaa:89	MSppaaa	89	2237	-22762	132	133	2237	46.7	199	253	37	351082
MSppaaaa:123	MSppaaaa	123	2152	-22847	294	317	2152	47.4	180	235	30	192810
MSppaaap:123	MSppaaap	123	2152	-22847	107	100	2152	52.3	179	277	33	194899
MSppaap:89	MSppaap	89	2316	-22683	213	223	2316	44.7	257	264	35	317780
MSppaapa:133	MSppaapa	133	2406	-22593	502	517	2406	49.9	242	250	29	168670
MSppaapp:133	MSppaapp	133	2210	-22789	282	299	2210	49.5	273	268	29	156773
MSppap:64	MSppap	64	2030	-22969	-151	-152	2030	35.6	367	269	40	438928
MSppapa:92	MSppapa	92	2226	-22773	76	74	2226	32.6	327	269	36	311825
MSppapaa:127	MSppapaa	127	2145	-22854	239	249	2145	36.8	286	261	29	180331
MSppapap:127	MSppapap	127	2060	-22939	76	111	2060	32.5	316	274	31	182752
MSppapp:92	MSppapp	92	2339	-22660	176	248	2339	29.0	364	273	35	306205
MSppappa:135	MSppappa	135	2307	-22692	339	376	2307	25.3	320	288	30	178007
MSppappp:135	MSppappp	135	2245	-22754	-88	150	2245	25.9	348	295	31	195129
MSppp:42	MSppp	42	2011	-22988	-257	-263	2011	45.1	404	289	44	665133
MSpppa:65	MSpppa	65	2142	-22857	-121	-125	2142	41.0	404	297	42	517471
MSpppaa:93	MSpppaa	93	2569	-22430	321	359	2569	43.4	361	282	34	271925
MSpppaaa:141	MSpppaaa	141	3052	-21947	682	707	3052	45.4	334	280	30	172936
MSpppaap:141	MSpppaap	141	2943	-22056	599	651	2943	46.9	374	305	30	145982
MSpppap:93	MSpppap	93	2748	-22251	406	463	2748	43.6	404	275	34	280796
MSpppapa:140	MSpppapa	140	5110	-19889	2192	2309	5110	46.5	372	259	30	167694
MSpppapp:140	MSpppapp	140	4606	-20393	1661	1844	4606	46.8	406	254	31	176052
MSpppp:65	MSpppp	65	2154	-22845	-96	-96	2154	32.6	431	300	42	507292
MSppppa:100	MSppppa	100	5994	-19005	3491	3534	5994	35.6	374	273	36	341901
MSppppaa:146	MSppppaa	146	13396	-11603	9656	9834	13396	38.0	348	257	30	178793
MSppppap:146	MSppppap	146	12014	-12985	8438	8474	12014	37.9	368	294	31	181985
MSppppp:100	MSppppp	100	5749	-19250	3129	3197	5749	31.8	418	291	35	295026
MSpppppa:145	MSpppppa	145	14968	-10031	10381	11357	14968	31.4	398	285	32	232106
MSpppppp:145	MSpppppp	145	14596	-10403	10749	11198	14596	27.7	385	291	35	268360
E:3	E	3	1820	-23179	-552	-553	1820	28.6	455	364	72	700652
Ea:11	Ea	11	1862	-23137	-537	-538	1862	32.8	400	379	61	569569
Eal:26	Eal	26	1941	-23058	-443	-445	1941	38.2	337	360	54	678576
Eala:45	Eala	45	2009	-22990	-385	-387	2009	35.7	325	378	46	765481
Ealaa:67	Ealaa	67	2013	-22986	-217	-224	2013	30.9	285	332	42	429376
Ealaad:93	Ealaad	93	2118	-22881	16	17	2118	29.6	273	317	36	291494
Ealaada:125	Ealaada	125	2026	-22973	134	146	2026	29.5	245	296	28	157316
Ealaadp:125	Ealaadp	125	1892	-23107	28	31	1892	34.4	276	316	33	178229
Ealaav:93	Ealaav	93	2196	-22803	72	76	2196	38.8	304	288	34	221808
Ealaava:128	Ealaava	128	2092	-22907	184	195	2092	42.5	282	280	30	155490
Ealaavp:128	Ealaavp	128	2003	-22996	-8	81	2003	40.4	311	302	30	153546
Ealap:67	Ealap	67	2172	-22827	-111	-122	2172	28.7	343	361	41	469941
Ealapa:96	Ealapa	96	2247	-22753	79	86	2247	32.0	292	376	38	390327
Ealapaa:127	Ealapaa	127	1968	-23031	56	42	1968	33.8	272	367	31	196441
Ealapap:127	Ealapap	127	2060	-22939	161	174	2060	32.6	300	400	32	225429
Ealapp:96	Ealapp	96	2268	-22731	182	206	2268	35.0	337	307	31	225181
Ealp:45	Ealp	45	2091	-22908	-404	-413	2091	39.2	398	377	46	761820
Ealpa:67	Ealpa	67	2279	-22720	-91	-93	2279	34.8	365	405	44	692653
Ealpaa:92	Ealpaa	92	2238	-22761	-76	-74	2238	34.8	344	402	37	445882
Ealpaaa:124	Ealpaaa	124	1998	-23001	20	21	1998	37.0	333	402	31	256845
Ealpaap:124	Ealpaap	124	2220	-22779	-152	94	2220	37.6	382	403	33	298686
Ealpap:92	Ealpap	92	2395	-22604	73	101	2395	32.8	406	410	36	438988
Ealpapa:129	Ealpapa	129	2310	-22689	221	329	2310	29.0	358	409	34	313302
Ealpapp:129	Ealpapp	129	2153	-22846	-82	36	2153	27.9	403	407	34	292415
Ealpp:67	Ealpp	67	2259	-22740	4	10	2259	28.7	443	410	41	673289
Ealppa:98	Ealppa	98	3160	-21839	823	978	3160	30.0	432	411	34	397193
Ealppp:98	Ealppp	98	3241	-21758	921	1037	3241	30.4	469	398	42	585246
Ealpppa:155	Ealpppa	155	10464	-14536	7318	7912	10464	33.0	468	402	38	465646
Ealpppp:155	Ealpppp	155	8146	-16854	4501	5616	8146	29.0	474	400	34	274603
Ear:26	Ear	26	1957	-23042	-487	-491	1957	40.8	419	376	52	708771
Eara:46	Eara	46	2156	-22843	-383	-387	2156	47.4	441	339	45	613686
Earaa:70	Earaa	70	2161	-22838	-125	-138	2161	43.0	374	357	38	422810
Earaad:100	Earaad	100	2341	-22658	278	279	2341	38.6	312	337	33	233590
Earaada:141	Earaada	141	2319	-22680	431	436	2319	38.9	284	342	28	140641
Earaadp:141	Earaadp	141	2367	-22632	373	386	2367	41.4	322	356	27	133028
Earaav:100	Earaav	100	2163	-22836	-41	46	2163	37.0	351	355	33	253444
Earaava:148	Earaava	148	2577	-22422	664	653	2577	34.1	302	366	27	146609
Earaavp:148	Earaavp	148	2167	-22832	-750	16	2167	34.6	342	356	29	157836
Earap:70	Earap	70	2167	-22832	-209	-220	2167	35.6	422	358	41	503209
Earapa:98	Earapa	98	2216	-22783	45	46	2216	28.8	344	372	37	347818
Earapaa:135	Earapaa	135	2206	-22793	300	319	2206	19.6	282	395	29	166068
Earapap:135	Earapap	135	2177	-22822	218	265	2177	22.4	328	402	31	184503
Earapp:98	Earapp	98	2195	-22805	-77	13	2195	33.2	385	326	34	255307
Earappa:143	Earappa	143	2693	-22306	-288	-11	2693	31.8	348	279	29	142842
Earappp:143	Earappp	143	2499	-22500	-278	62	2499	34.2	363	317	29	139017
Earp:46	Earp	46	2144	-22855	-319	-319	2144	31.5	484	392	46	946885
Earpa:70	Earpa	70	2589	-22410	176	155	2589	31.1	458	378	41	586656
Earpaa:103	Earpaa	103	4756	-20243	2082	2172	4756	31.1	415	364	37	348303
Earpaaa:152	Earpaaa	152	7654	-17345	3148	4067	7654	31.7	430	375	28	184444
Earpaap:152	Earpaap	152	4893	-20106	1196	1680	4893	29.7	405	352	28	126142
Earpap:103	Earpap	103	5418	-19581	2745	2834	5418	22.8	439	388	34	325791
Earpp:70	Earpp	70	2609	-22390	202	197	2609	26.8	494	339	41	522664
Earppa:103	Earppa	103	6836	-18163	3832	3946	6836	23.1	413	347	35	250120
Earppaa:150	Earppaa	150	11755	-13244	8574	8577	11755	16.6	365	386	32	159527
Earppap:150	Earppap	150	14938	-10061	10637	10927	14938	20.6	397	359	30	147149
Earppp:103	Earppp	103	7148	-17851	3825	3969	7148	21.1	445	337	34	216072
Earpppa:155	Earpppa	155	16247	-8753	12056	12353	16247	19.0	392	320	30	131883
Earpppp:155	Earpppp	155	13793	-11207	10083	10001	13793	21.0	436	310	30	115406
Ep:11	Ep	11	1901	-23098	-469	-479	1901	24.0	488	346	60	560123
Epl:27	Epl	27	1992	-23007	-413	-418	1992	25.8	448	356	52	713185
Epla:45	Epla	45	2076	-22923	-306	-311	2076	31.0	420	330	46	588714
Eplaa:68	Eplaa	68	2195	-22804	-147	-159	2195	24.7	388	348	41	341009
Eplaaa:95	Eplaaa	95	2440	-22559	245	251	2440	25.9	320	364	37	278943
Eplaaaa:128	Eplaaaa	128	2321	-22678	402	399	2321	27.3	259	334	28	133350
Eplaaap:128	Eplaaap	128	2080	-22919	139	148	2080	28.1	301	351	32	157924
Eplaap:95	Eplaap	95	2275	-22724	15	54	2275	23.6	380	331	36	224844
Eplaapa:129	Eplaapa	129	2124	-22875	175	184	2124	27.0	326	326	30	125194
Eplaapp:129	Eplaapp	129	2271	-22728	-474	-247	2271	25.7	375	336	32	137381
Eplap:68	Eplap	68	2410	-22589	91	100	2410	21.9	450	355	39	369519
Eplapa:101	Eplapa	101	2419	-22580	219	226	2419	22.7	385	381	37	258198
Eplapaa:135	Eplapaa	135	2373	-22626	396	403	2373	24.3	328	367	29	132959
Eplapap:135	Eplapap	135	2376	-22623	-52	125	2376	22.8	366	392	34	183761
Eplapp:101	Eplapp	101	2890	-22109	529	568	2890	20.6	388	337	28	121271
Eplp:45	Eplp	45	2206	-22793	-266	-280	2206	25.7	485	334	47	652200
Eplpa:67	Eplpa	67	2393	-22606	-131	-142	2393	37.9	473	349	42	434481
Eplpaa:93	Eplpaa	93	2469	-22530	81	74	2469	45.0	416	350	35	228686
Eplpaaa:125	Eplpaaa	125	2287	-22712	50	102	2287	41.2	378	336	30	144442
Eplpaap:125	Eplpaap	125	2175	-22824	-158	-89	2175	36.2	410	325	34	168677
Eplpap:93	Eplpap	93	2653	-22346	304	326	2653	43.0	456	364	35	261060
Eplpapa:130	Eplpapa	130	3336	-21663	433	818	3336	43.2	394	367	29	169117
Eplpapp:130	Eplpapp	130	2435	-22564	124	258	2435	41.4	425	386	32	167293
Eplpp:67	Eplpp	67	2249	-22750	-90	-85	2249	25.9	516	293	41	393018
Eplppa:100	Eplppa	100	2759	-22240	395	504	2759	26.9	467	285	32	171445
Eplppp:100	Eplppp	100	3017	-21982	560	698	3017	33.8	461	304	37	229530
Epr:27	Epr	27	1995	-23004	-410	-416	1995	25.2	524	335	51	782866
Epra:47	Epra	47	2174	-22825	-272	-279	2174	38.6	487	299	45	583533
Epraa:72	Epraa	72	2635	-22364	256	255	2635	49.1	406	312	39	337724
Epraaa:104	Epraaa	104	2721	-22278	452	449	2721	53.3	315	244	34	177876
Epraaaa:141	Epraaaa	141	2501	-22498	452	456	2501	53.7	275	228	29	97513
Epraaap:141	Epraaap	141	2914	-22085	614	669	2914	53.8	318	235	28	91999
Epraap:104	Epraap	104	3018	-21981	642	684	3018	53.1	358	262	32	156821
Eprap:72	Eprap	72	2473	-22526	134	142	2473	46.1	456	290	39	343673
Eprapa:103	Eprapa	103	2812	-22187	462	487	2812	52.0	365	233	32	153262
Eprapaa:141	Eprapaa	141	3124	-21875	750	763	3124	54.6	344	207	28	84369
Eprapap:141	Eprapap	141	2636	-22363	390	401	2636	53.5	391	215	29	94525
Eprapp:103	Eprapp	103	2845	-22154	623	639	2845	47.2	404	227	32	159445
Eprappa:147	Eprappa	147	3130	-21869	889	911	3130	47.4	370	210	26	70416
Eprappp:147	Eprappp	147	3383	-21616	172	816	3383	48.0	406	221	25	73978
Eprp:47	Eprp	47	2149	-22850	-304	-317	2149	28.8	532	301	46	701778
Eprpa:71	Eprpa	71	2588	-22411	206	205	2588	36.3	492	278	40	382392
Eprpaa:110	Eprpaa	110	4863	-20136	2094	2227	4863	39.6	416	274	32	159321
Eprpaaa:155	Eprpaaa	155	9831	-15169	5456	6160	9831	40.0	378	244	30	113361
Eprpaap:155	Eprpaap	155	8701	-16299	4549	4680	8701	38.0	404	256	26	74499
Eprpap:110	Eprpap	110	5684	-19315	3104	3107	5684	46.9	445	242	30	139082
Eprpp:71	Eprpp	71	2650	-22349	255	251	2650	46.0	486	300	40	389758
Eprppa:106	Eprppa	106	3071	-21928	689	727	3071	52.9	400	278	37	212400
Eprppp:106	Eprppp	106	3119	-21880	776	827	3119	48.3	424	310	33	174696
P2:1	P2	1	1928	-23071	-379	-379	1928	26.3	535	308	66	206367
C:4	C	4	1943	-23056	-337	-337	1943	16.1	454	245	68	352187
Ca:15	Ca	15	1952	-23047	-257	-256	1952	19.6	394	267	62	254874
Caa:29	Caa	29	2057	-22942	-190	-191	2057	12.1	366	232	51	208786
Caaa:50	Caaa	50	2101	-22898	-202	-208	2101	18.4	382	239	44	244725
Caaaa:75	Caaaa	75	2257	-22742	-9	-11	2257	12.1	485	238	38	184217
Caaaaa:114	Caaaaa	114	2139	-22860	144	142	2139	5.7	527	264	35	110920
Caaaap:114	Caaaap	114	2408	-22591	344	346	2408	16.9	555	268	34	161626
Caaap:75	Caaap	75	2119	-22880	-98	-92	2119	21.0	456	259	40	228409
Caaapa:116	Caaapa	116	2108	-22891	28	104	2108	10.3	494	301	33	100202
Caaapp:116	Caaapp	116	2313	-22686	324	329	2313	11.5	545	309	34	155773
Caap:50	Caap	50	2225	-22775	-83	-83	2225	5.7	434	238	42	155308
Caapa:84	Caapa	84	2288	-22711	123	155	2288	11.1	509	227	34	133854
Caapp:84	Caapp	84	2212	-22787	-2	-4	2212	8.0	526	282	39	206117
Caappd:125	Caappd	125	2047	-22952	202	215	2047	13.5	584	311	34	170606
Caappv:125	Caappv	125	2501	-22498	510	555	2501	28.2	593	306	31	198066
Cap:29	Cap	29	2014	-22985	-253	-253	2014	16.8	426	291	50	259591
Capa:52	Capa	52	2122	-22877	-186	-189	2122	20.3	440	271	45	291372
Capaa:79	Capaa	79	2371	-22628	150	153	2371	17.5	497	290	40	261021
Capaaa:119	Capaaa	119	2372	-22627	301	341	2372	14.9	513	340	33	149384
Capaap:119	Capaap	119	2501	-22498	403	449	2501	20.3	544	340	34	221108
Capap:79	Capap	79	2444	-22555	140	143	2444	13.7	537	286	39	280485
Capapa:116	Capapa	116	2636	-22363	593	651	2636	21.3	569	336	34	237793
Capapp:116	Capapp	116	2593	-22406	444	495	2593	25.7	561	302	32	215192
Capp:52	Capp	52	2132	-22868	-168	-172	2132	10.2	501	262	44	295176
Cappa:85	Cappa	85	2666	-22333	493	525	2666	22.3	580	285	38	370484
Cappaa:146	Cappaa	146	2568	-22431	-118	219	2568	31.6	544	270	30	140790
Cappap:146	Cappap	146	3264	-21735	1041	1157	3264	32.2	579	289	30	199580
Cappp:85	Cappp	85	2573	-22426	174	259	2573	20.6	589	240	41	441492
Capppa:124	Capppa	124	2481	-22518	347	405	2481	29.1	590	235	36	281256
Capppp:124	Capppp	124	2527	-22472	529	598	2527	36.9	590	258	34	244566
Cp:15	Cp	15	1897	-23102	-453	-454	1897	20.1	496	225	61	371415
Cpa:29	Cpa	29	2033	-22966	-307	-309	2033	16.9	442	208	51	340855
Cpaa:50	Cpaa	50	2071	-22928	-333	-334	2071	20.5	442	181	48	501735
Cpaaa:75	Cpaaa	75	2258	-22741	-36	-36	2258	17.6	454	184	42	346880
Cpaaaa:118	Cpaaaa	118	2154	-22845	147	164	2154	10.9	488	244	34	135880
Cpaaap:118	Cpaaap	118	2278	-22721	232	248	2278	14.3	531	233	34	169549
Cpaap:75	Cpaap	75	2348	-22651	2	8	2348	20.1	527	179	41	408266
Cpaapa:112	Cpaapa	112	2365	-22634	304	308	2365	16.9	502	198	35	197960
Cpaapp:112	Cpaapp	112	2568	-22431	495	510	2568	21.4	550	195	34	228054
Cpap:50	Cpap	50	2215	-22784	-153	-155	2215	8.6	478	204	44	277688
Cpapa:78	Cpapa	78	2451	-22548	271	281	2451	11.9	517	202	36	253246
Cpapaa:149	Cpapaa	149	2750	-22249	699	731	2750	31.4	606	231	30	216900
Cpapap:149	Cpapap	149	2607	-22393	465	535	2607	26.4	576	216	32	188548
Cpapp:78	Cpapp	78	2266	-22733	4	9	2266	10.3	543	222	42	373221
Cpappd:119	Cpappd	119	2132	-22867	183	207	2132	19.5	605	269	37	326636
Cpappv:119	Cpappv	119	2550	-22449	570	658	2550	33.0	604	281	34	311527
Cpp:29	Cpp	29	2102	-22897	-290	-291	2102	15.6	517	228	53	430040
Cppa:52	Cppa	52	2157	-22842	-247	-249	2157	28.5	539	197	46	568707
Cppaa:88	Cppaa	88	2905	-22094	483	507	2905	42.7	515	255	38	286493
Cppaaa:130	Cppaaa	130	3051	-21948	936	942	3051	48.5	476	271	33	142526
Cppaap:130	Cppaap	130	3178	-21821	877	926	3178	41.6	505	276	33	156635
Cppap:88	Cppap	88	3069	-21930	654	736	3069	34.3	572	254	39	390045
Cppapa:134	Cppapa	134	3295	-21704	702	978	3295	36.7	537	239	37	234509
Cppapp:134	Cppapp	134	3110	-21889	758	824	3110	39.3	499	237	33	159439
Cppp:52	Cppp	52	2179	-22820	-194	-200	2179	15.1	534	240	45	386658
Cpppa:86	Cpppa	86	4759	-20240	2211	2260	4759	28.7	570	221	39	421318
Cpppaa:131	Cpppaa	131	7029	-17970	4103	4321	7029	27.0	530	203	34	207417
Cpppap:131	Cpppap	131	7901	-17098	5003	5067	7901	32.2	561	225	32	204450
Cpppp:86	Cpppp	86	4326	-20673	1664	1727	4326	33.3	531	210	37	327157
Cppppa:131	Cppppa	131	6462	-18537	3623	3791	6462	26.6	525	243	34	197828
Cppppp:131	Cppppp	131	6217	-18782	3151	3463	6217	30.9	490	216	34	185900
P3:4	P3	4	1828	-23171	-519	-521	1828	24.2	561	315	63	521363
D:17	D	17	1903	-23096	-551	-551	1903	26.9	580	259	57	394146
Da:39	Da	39	2023	-22976	-341	-342	2023	17.2	587	289	47	201161
Daa:70	Daa	70	2054	-22945	-190	-192	2054	25.0	539	374	39	128446
Daaa:106	Daaa	106	2643	-22356	112	214	2643	20.1	469	377	31	96429
Daaaa:153	Daaaa	153	3488	-21511	336	282	3488	18.3	471	364	30	82019
Daaap:153	Daaap	153	2895	-22104	-453	-374	2895	15.3	453	319	27	54832
Daap:106	Daap	106	2844	-22155	499	596	2844	22.6	506	374	36	160607
Dap:70	Dap	70	2105	-22894	-248	-252	2105	20.0	581	302	43	138827
Dapa:101	Dapa	101	3669	-21330	1356	1405	3669	34.1	526	348	36	184381
Dapp:101	Dapp	101	2973	-22026	580	629	2973	31.1	541	307	38	178463
Dappa:146	Dappa	146	6278	-18721	3374	3469	6278	33.6	496	309	30	120544
Dappp:146	Dappp	146	5560	-19440	3183	3264	5560	34.8	540	308	34	171150
Dp:39	Dp	39	1968	-23031	-664	-668	1968	32.0	577	244	47	203231
Dpa:70	Dpa	70	1990	-23009	-391	-395	1990	27.8	575	256	41	135111
Dpaa:102	Dpaa	102	3157	-21842	866	899	3157	41.4	499	336	36	125824
Dpap:102	Dpap	102	2864	-22135	574	601	2864	38.2	494	289	37	133408
Dpapa:149	Dpapa	149	5509	-19490	2165	2573	5509	38.1	422	273	32	101672
Dpapp:149	Dpapp	149	5394	-19605	2535	2665	5394	35.5	475	280	31	95086
Dpp:70	Dpp	70	2121	-22878	-250	-251	2121	41.2	548	289	40	120239
Dppa:108	Dppa	108	2368	-22631	148	172	2368	50.1	450	281	30	61531
Dppaa:154	Dppaa	154	2403	-22597	110	173	2403	49.0	422	271	26	42038
Dppap:154	Dppap	154	3309	-21690	846	848	3309	43.0	440	260	24	33447
Dppp:108	Dppp	108	2320	-22679	46	96	2320	47.5	475	316	37	104307
P4:17	P4	17	2037	-22963	-313	-317	2037	17.0	551	338	50	246909
Z2:57	Z2	57	2028	-22971	-398	-401	2028	32.9	548	330	38	91204
Z3:57	Z3	57	2159	-22840	-143	-147	2159	14.3	516	361	37	67485
