# Supplementary material for: Quantitative Differences in Nuclear β-catenin and TCF Pattern Embryonic Cells in C. elegans
Source: PLoS Genet. 2015 Oct 21;11(10):e1005585. doi: 10.1371/journal.pgen.1005585 (PMC4619327; doi:10.1371/journal.pgen.1005585)
Supplement: S1 Data — For each cell analyzed, birth time is given in column 3 and the average nuclear reporter intensity over the lifetime of the cell (corrected for background) is given in column 7 (“blot”). For information on each embryo’s strain information and experimental conditions, refer to S2 Table. (ZIP) [file pgen.1005585.s005.zip › CAs/CA20120510_poptop_lit-1i_L2.csv]

cellTime	cell	time	none	global	local	blot	cross	z	x	y	size	gweight
ABa:1	ABa	1	1712	-23287	-357	-357	1712	30.7	523	265	84	1274867
ABal:5	ABal	5	1765	-23235	-285	-288	1765	26.4	539	229	67	670180
ABala:16	ABala	16	1821	-23178	-326	-326	1821	31.4	580	265	64	643961
ABalaa:28	ABalaa	28	1857	-23142	-331	-331	1857	36.3	595	236	57	743237
ABalaaa:46	ABalaaa	46	1915	-23084	-225	-226	1915	33.1	608	228	50	1150799
ABalaaaa:69	ABalaaaa	69	1958	-23041	-49	-52	1958	22.5	609	261	45	948350
ABalaaaal:102	ABalaaaal	102	1998	-23001	100	120	1998	23.7	592	271	36	594104
ABalaaaala:143	ABalaaaala	143	1915	-23084	-27	63	1915	31.0	616	242	31	328994
ABalaaaalp:143	ABalaaaalp	143	1999	-23000	88	136	1999	22.3	602	244	33	397863
ABalaaaalpa:213	ABalaaaalpa	213	2165	-22834	-345	-71	2165	23.3	609	232	27	204154
ABalaaaalpp:213	ABalaaaalpp	213	2152	-22847	259	308	2152	29.3	594	209	27	199312
ABalaaaar:102	ABalaaaar	102	1994	-23005	94	107	1994	13.5	584	258	37	586536
ABalaaaarl:142	ABalaaaarl	142	3516	-21483	1051	1219	3516	12.5	558	220	32	360941
ABalaaaarr:142	ABalaaaarr	142	2094	-22905	-162	97	2094	15.0	592	230	33	428522
ABalaaap:69	ABalaaap	69	1990	-23009	-95	-101	1990	28.1	571	262	42	796680
ABalaaapa:98	ABalaaapa	98	1992	-23007	65	71	1992	31.5	605	296	36	566700
ABalaaapal:140	ABalaaapal	140	2762	-22237	723	809	2762	30.8	624	290	32	349701
ABalaaapall:217	ABalaaapall	217	3670	-21329	833	1134	3670	38.5	609	255	25	178210
ABalaaapalr:217	ABalaaapalr	217	3187	-21812	267	815	3187	33.2	633	269	31	243438
ABalaaapar:140	ABalaaapar	140	2936	-22063	850	937	2936	36.4	600	325	31	290042
ABalaaaparl:208	ABalaaaparl	208	7347	-17653	4179	4551	7347	37.7	616	306	28	172905
ABalaaaparr:208	ABalaaaparr	208	8546	-16453	3251	4939	8546	32.9	600	318	29	256873
ABalaaapp:98	ABalaaapp	98	2037	-22962	70	74	2037	17.1	584	310	38	642789
ABalaaappl:139	ABalaaappl	139	2376	-22623	372	458	2376	21.4	616	295	36	503104
ABalaaappll:203	ABalaaappll	203	6865	-18134	3984	4163	6865	27.3	628	261	29	229924
ABalaaapplr:203	ABalaaapplr	203	6713	-18286	3778	3919	6713	20.0	623	277	30	292709
ABalaaappr:139	ABalaaappr	139	2411	-22588	-82	232	2411	16.8	605	312	33	422938
ABalaap:46	ABalaap	46	1985	-23014	-189	-196	1985	39.5	554	195	47	867311
ABalaapa:69	ABalaapa	69	1986	-23013	-42	-41	1986	34.7	603	218	43	894440
ABalaapaa:101	ABalaapaa	101	2031	-22968	84	89	2031	43.8	590	237	36	438729
ABalaapaaa:141	ABalaapaaa	141	3527	-21472	938	1169	3527	37.9	600	260	30	250170
ABalaapaap:141	ABalaapaap	141	2290	-22710	271	378	2290	44.1	601	273	31	218787
ABalaapap:101	ABalaapap	101	2052	-22947	183	203	2052	33.8	609	257	37	562097
ABalaapapa:142	ABalaapapa	142	2307	-22692	340	422	2307	36.5	620	262	31	259251
ABalaapapp:142	ABalaapapp	142	2676	-22323	202	365	2676	30.0	579	250	29	261208
ABalaapp:69	ABalaapp	69	1990	-23009	-102	-119	1990	39.7	554	231	41	706790
ABalaappa:98	ABalaappa	98	2014	-22985	19	21	2014	37.8	578	274	35	484978
ABalaappaa:140	ABalaappaa	140	2563	-22436	126	349	2563	37.2	597	290	31	291091
ABalaappap:140	ABalaappap	140	3397	-21602	1142	1206	3397	32.5	565	281	32	325901
ABalaappapa:207	ABalaappapa	207	17595	-7404	10173	10924	17595	28.3	579	272	26	189698
ABalaappapp:207	ABalaappapp	207	14175	-10824	8877	9196	14175	32.8	561	264	26	144437
ABalaappp:98	ABalaappp	98	2041	-22958	119	122	2041	45.9	578	271	35	393012
ABalaapppa:141	ABalaapppa	141	2379	-22620	210	395	2379	42.4	600	317	31	249712
ABalaapppp:141	ABalaapppp	141	2363	-22636	376	440	2363	46.1	580	299	32	218009
ABalaappppa:207	ABalaappppa	207	5088	-19911	2193	2124	5088	44.5	596	295	26	125967
ABalaappppp:207	ABalaappppp	207	5301	-19698	2090	1953	5301	39.3	568	299	25	140069
ABalap:28	ABalap	28	1943	-23057	-326	-329	1943	24.8	549	296	59	648031
ABalapa:45	ABalapa	45	2004	-22995	-242	-244	2004	24.7	598	291	50	1248402
ABalapaa:68	ABalapaa	68	2047	-22952	-59	-61	2047	28.9	589	319	44	1047117
ABalapaaa:98	ABalapaaa	98	2336	-22663	355	357	2336	26.5	587	342	39	857440
ABalapaaaa:138	ABalapaaaa	138	2648	-22351	479	608	2648	27.6	611	325	33	505923
ABalapaaap:138	ABalapaaap	138	4165	-20834	1723	1856	4165	35.2	580	354	32	408968
ABalapaap:98	ABalapaap	98	2257	-22742	301	298	2257	37.1	582	331	37	660611
ABalapaapa:140	ABalapaapa	140	2316	-22683	330	372	2316	45.4	570	329	31	294531
ABalapaapaa:218	ABalapaapaa	218	2975	-22024	465	576	2975	44.3	565	321	27	183580
ABalapaapap:218	ABalapaapap	218	2531	-22468	173	-13	2531	47.0	560	283	26	146714
ABalapaapp:140	ABalapaapp	140	2509	-22490	237	327	2509	37.8	552	321	33	412700
ABalapap:68	ABalapap	68	2063	-22936	-69	-72	2063	20.7	547	285	45	939219
ABalapapa:95	ABalapapa	95	2193	-22806	193	193	2193	9.7	557	292	40	771667
ABalapapaa:137	ABalapapaa	137	2740	-22259	550	711	2740	12.8	584	335	32	457860
ABalapapap:137	ABalapapap	137	3526	-21473	1291	1439	3526	11.4	600	279	36	565107
ABalapapapa:209	ABalapapapa	209	12537	-12462	8334	8845	12537	13.3	608	285	30	333256
ABalapapapp:209	ABalapapapp	209	12666	-12334	7461	8188	12666	9.9	583	258	31	347872
ABalapapp:95	ABalapapp	95	2260	-22739	252	255	2260	18.0	537	279	38	674231
ABalapappa:136	ABalapappa	136	3413	-21586	681	891	3413	11.1	570	302	31	455329
ABalapappp:136	ABalapappp	136	4058	-20941	1651	1781	4058	16.1	567	268	34	563596
ABalapapppa:207	ABalapapppa	207	16150	-8849	9174	10365	16150	17.4	582	273	29	332640
ABalapapppp:207	ABalapapppp	207	15244	-9755	8691	9723	15244	17.4	572	245	28	286172
ABalapp:45	ABalapp	45	1981	-23018	-208	-209	1981	29.6	521	256	50	930351
ABalappa:68	ABalappa	68	2001	-22998	-78	-81	2001	32.0	521	270	44	869026
ABalappaa:98	ABalappaa	98	2220	-22779	256	262	2220	30.2	555	298	37	719797
ABalappaaa:143	ABalappaaa	143	2922	-22077	72	419	2922	26.2	596	275	33	509347
ABalappaap:143	ABalappaap	143	3763	-21236	1070	1279	3763	22.0	550	241	33	466330
ABalappap:98	ABalappap	98	2151	-22848	163	187	2151	27.8	529	254	37	649066
ABalappapa:143	ABalappapa	143	2882	-22117	530	666	2882	14.6	532	247	30	389173
ABalappapp:143	ABalappapp	143	2808	-22191	595	647	2808	7.9	519	229	34	445952
ABalappappa:217	ABalappappa	217	8195	-16804	3308	4479	8195	8.0	552	231	29	277787
ABalappappp:217	ABalappappp	217	7037	-17962	3992	4001	7037	6.2	525	196	29	263890
ABalappp:68	ABalappp	68	2008	-22991	-72	-73	2008	23.1	483	255	44	713213
ABalapppa:95	ABalapppa	95	2041	-22958	36	41	2041	22.5	490	256	39	609494
ABalapppaa:135	ABalapppaa	135	2431	-22568	12	187	2431	13.2	506	267	32	416015
ABalapppap:135	ABalapppap	135	2058	-22941	-62	50	2058	16.2	478	238	33	364206
ABalapppapa:201	ABalapppapa	201	2579	-22420	-111	184	2579	15.3	496	238	28	242502
ABalapppapp:201	ABalapppapp	201	2719	-22280	-598	-186	2719	17.8	474	212	27	221576
ABalapppp:95	ABalapppp	95	2137	-22862	198	201	2137	12.9	499	258	37	545481
ABalappppa:143	ABalappppa	143	2619	-22380	474	502	2619	4.5	559	271	29	367460
ABalappppp:143	ABalappppp	143	2983	-22016	651	797	2983	6.9	557	246	35	519311
ABalapppppa:212	ABalapppppa	212	10852	-14147	4324	5653	10852	11.4	558	248	28	264331
ABalapppppp:212	ABalapppppp	212	7934	-17065	3102	3909	7934	7.0	540	262	33	359455
ABalp:16	ABalp	16	1889	-23110	-290	-290	1889	25.0	501	184	63	455576
ABalpa:27	ABalpa	27	1954	-23045	-286	-289	1954	22.4	556	178	57	644395
ABalpaa:44	ABalpaa	44	1986	-23013	-200	-200	1986	17.9	579	201	50	966682
ABalpaaa:66	ABalpaaa	66	1976	-23023	-70	-70	1976	18.3	598	229	44	944598
ABalpaaaa:98	ABalpaaaa	98	1970	-23029	44	57	1970	23.1	585	239	38	769270
ABalpaaaaa:141	ABalpaaaaa	141	1996	-23003	66	100	1996	30.5	575	228	33	476904
ABalpaaaaaa:209	ABalpaaaaaa	209	1961	-23038	-35	32	1961	34.9	559	208	26	187091
ABalpaaaaap:209	ABalpaaaaap	209	2213	-22786	289	323	2213	37.1	527	200	25	156244
ABalpaaaap:141	ABalpaaaap	141	2090	-22909	208	236	2090	28.4	588	198	33	449369
ABalpaaaapa:211	ABalpaaaapa	211	1985	-23014	41	133	1985	39.5	559	178	27	195386
ABalpaaaapp:211	ABalpaaaapp	211	2063	-22937	145	152	2063	39.4	529	166	25	151772
ABalpaaap:98	ABalpaaap	98	2001	-22998	98	106	2001	28.8	612	224	37	706857
ABalpaaapa:143	ABalpaaapa	143	2041	-22958	68	110	2041	37.3	594	225	31	337867
ABalpaaapaa:219	ABalpaaapaa	219	2038	-22961	-109	-138	2038	37.0	577	225	26	162312
ABalpaaapap:219	ABalpaaapap	219	2245	-22755	220	203	2245	42.0	562	213	24	129185
ABalpaaapp:143	ABalpaaapp	143	2253	-22746	244	291	2253	40.6	570	250	28	247707
ABalpaap:66	ABalpaap	66	2040	-22959	-135	-143	2040	24.1	558	190	45	870532
ABalpaapa:92	ABalpaapa	92	2119	-22880	7	5	2119	30.3	587	198	41	832439
ABalpaapaa:126	ABalpaapaa	126	1971	-23028	107	133	1971	32.4	602	217	34	521945
ABalpaapaaa:189	ABalpaapaaa	189	1960	-23039	146	184	1960	39.8	579	205	29	247951
ABalpaapaap:189	ABalpaapaap	189	1953	-23046	34	85	1953	42.1	561	222	28	218799
ABalpaapap:126	ABalpaapap	126	1884	-23115	-11	5	1884	36.0	559	203	35	475406
ABalpaapapa:175	ABalpaapapa	175	1879	-23120	17	36	1879	43.5	553	198	30	242039
ABalpaapapp:175	ABalpaapapp	175	1922	-23077	58	75	1922	46.8	522	192	30	217793
ABalpaapp:92	ABalpaapp	92	2042	-22957	13	17	2042	29.5	546	216	38	678978
ABalpaappa:136	ABalpaappa	136	2135	-22864	61	120	2135	26.3	561	221	33	486785
ABalpaappaa:216	ABalpaappaa	216	2080	-22920	-73	-20	2080	31.8	575	207	30	273236
ABalpaappap:216	ABalpaappap	216	2444	-22555	126	169	2444	28.2	560	188	27	251568
ABalpaappp:136	ABalpaappp	136	2152	-22847	7	111	2152	21.1	543	203	34	473812
ABalpaapppa:201	ABalpaapppa	201	2756	-22243	145	507	2756	22.6	568	194	30	308321
ABalpaapppp:201	ABalpaapppp	201	2773	-22226	-42	215	2773	20.7	535	184	30	309443
ABalpap:44	ABalpap	44	1950	-23049	-297	-298	1950	28.2	506	157	50	954040
ABalpapa:65	ABalpapa	65	1979	-23020	-197	-198	1979	34.1	530	154	44	888359
ABalpapaa:93	ABalpapaa	93	2125	-22874	63	61	2125	41.1	546	193	38	622124
ABalpapaaa:131	ABalpapaaa	131	2055	-22944	202	229	2055	45.4	568	224	33	373091
ABalpapaaaa:202	ABalpapaaaa	202	1991	-23008	155	172	1991	47.3	559	242	27	173639
ABalpapaaap:202	ABalpapaaap	202	2135	-22864	241	252	2135	48.8	543	223	26	167252
ABalpapaap:131	ABalpapaap	131	2048	-22951	168	184	2048	44.3	534	223	32	320143
ABalpapaapa:185	ABalpapaapa	185	2163	-22836	241	248	2163	47.5	531	252	26	188668
ABalpapaapp:185	ABalpapaapp	185	1974	-23025	65	112	1974	48.5	514	228	28	198556
ABalpapap:93	ABalpapap	93	2057	-22942	42	42	2057	41.3	494	175	38	603795
ABalpapapa:129	ABalpapapa	129	2069	-22930	204	212	2069	43.9	497	200	34	365541
ABalpapapaa:178	ABalpapapaa	178	2291	-22708	389	413	2291	48.6	490	201	29	225568
ABalpapapap:178	ABalpapapap	178	2161	-22838	237	292	2161	44.7	466	209	31	258031
ABalpapapp:129	ABalpapapp	129	2335	-22664	395	433	2335	45.2	452	186	33	367216
ABalpapp:65	ABalpapp	65	2000	-22999	-128	-134	2000	30.1	472	174	44	735874
ABalpappa:92	ABalpappa	92	2136	-22863	45	36	2136	30.1	514	196	37	592969
ABalpappaa:130	ABalpappaa	130	2323	-22676	395	409	2323	36.8	535	238	31	311673
ABalpappaaa:204	ABalpappaaa	204	2148	-22851	182	222	2148	40.8	533	227	28	198400
ABalpappaap:204	ABalpappaap	204	2202	-22797	213	244	2202	43.8	511	214	25	144206
ABalpappap:130	ABalpappap	130	2154	-22845	238	250	2154	35.1	512	208	33	361056
ABalpappapa:185	ABalpappapa	185	2234	-22765	309	347	2234	36.4	515	216	27	212350
ABalpappapp:185	ABalpappapp	185	2129	-22870	221	261	2129	41.8	486	208	29	198791
ABalpappp:92	ABalpappp	92	2061	-22938	-1	0	2061	31.3	483	152	38	627263
ABalpapppa:129	ABalpapppa	129	2078	-22921	165	179	2078	35.8	475	177	34	359438
ABalpapppaa:178	ABalpapppaa	178	2178	-22821	86	141	2178	36.6	469	179	30	225607
ABalpapppap:178	ABalpapppap	178	2108	-22891	93	161	2108	38.3	450	192	29	209596
ABalpapppp:129	ABalpapppp	129	2461	-22538	337	412	2461	37.0	435	167	32	301781
ABalpp:27	ABalpp	27	1964	-23035	-208	-216	1964	11.7	465	196	56	306541
ABalppa:44	ABalppa	44	2116	-22883	-67	-70	2116	10.7	491	184	50	563422
ABalppaa:65	ABalppaa	65	2018	-22981	-149	-155	2018	16.7	546	166	44	854075
ABalppaaa:94	ABalppaaa	94	2066	-22933	40	42	2066	22.6	588	183	40	874091
ABalppaaaa:138	ABalppaaaa	138	2048	-22951	108	148	2048	29.2	569	179	34	519829
ABalppaaaaa:210	ABalppaaaaa	210	2162	-22837	26	128	2162	30.6	534	184	27	231026
ABalppaaaap:210	ABalppaaaap	210	1979	-23020	63	100	1979	33.0	523	149	29	264707
ABalppaaap:138	ABalppaaap	138	2048	-22951	78	138	2048	25.1	558	163	33	494711
ABalppaaapa:215	ABalppaaapa	215	2016	-22983	21	99	2016	28.1	534	149	29	264907
ABalppaaapp:215	ABalppaaapp	215	1977	-23022	-162	-50	1977	28.6	497	145	28	273277
ABalppaap:94	ABalppaap	94	2037	-22962	-69	-70	2037	30.3	543	158	39	752638
ABalppaapa:131	ABalppaapa	131	2027	-22972	109	129	2027	35.3	554	173	32	402847
ABalppaapaa:210	ABalppaapaa	210	1889	-23110	-127	-41	1889	37.4	510	154	28	233201
ABalppaapap:210	ABalppaapap	210	2026	-22973	-81	-30	2026	34.7	492	145	26	221343
ABalppaapp:131	ABalppaapp	131	1957	-23042	16	29	1957	36.3	519	165	34	408413
ABalppaappa:183	ABalppaappa	183	2055	-22944	64	113	2055	42.9	500	170	31	249150
ABalppaappp:183	ABalppaappp	183	2274	-22725	276	336	2274	41.4	478	161	28	216750
ABalppap:65	ABalppap	65	2082	-22917	-70	-73	2082	8.8	485	182	46	575917
ABalppapa:91	ABalppapa	91	2157	-22842	85	83	2157	13.4	570	206	40	798470
ABalppapaa:130	ABalppapaa	130	2542	-22457	614	629	2542	19.1	586	202	35	560642
ABalppapaaa:198	ABalppapaaa	198	2787	-22212	815	887	2787	31.8	584	190	27	224028
ABalppapaap:198	ABalppapaap	198	2603	-22397	597	664	2603	31.2	566	172	28	262383
ABalppapap:130	ABalppapap	130	2420	-22579	369	403	2420	18.8	547	172	35	552370
ABalppapapa:185	ABalppapapa	185	2665	-22334	468	505	2665	24.8	529	173	31	365235
ABalppapapp:185	ABalppapapp	185	2613	-22386	350	450	2613	28.0	485	160	31	296239
ABalppapp:91	ABalppapp	91	2138	-22861	24	22	2138	14.3	526	181	41	680435
ABalppappa:127	ABalppappa	127	2558	-22441	485	523	2558	30.5	521	168	33	474287
ABalppappp:127	ABalppappp	127	2158	-22841	148	176	2158	27.1	499	172	36	513658
ABalppapppa:181	ABalppapppa	181	2781	-22218	552	622	2781	30.5	491	181	32	364382
ABalppapppp:181	ABalppapppp	181	2514	-22485	471	522	2514	33.8	450	154	32	289974
ABalppp:44	ABalppp	44	2050	-22949	-154	-155	2050	22.9	433	147	48	748258
ABalpppa:66	ABalpppa	66	2007	-22992	-190	-193	2007	17.8	480	142	43	720596
ABalpppaa:94	ABalpppaa	94	2124	-22875	98	105	2124	13.8	510	153	38	661851
ABalpppaaa:140	ABalpppaaa	140	2270	-22729	154	208	2270	26.5	486	139	31	380832
ABalpppaap:140	ABalpppaap	140	2250	-22749	104	199	2250	19.4	516	151	34	498126
ABalpppaapd:211	ABalpppaapd	211	3474	-21525	-82	-49	3474	22.4	493	172	26	218913
ABalpppaapv:211	ABalpppaapv	211	2283	-22716	117	190	2283	23.2	524	148	29	275055
ABalpppap:94	ABalpppap	94	2072	-22927	6	6	2072	21.3	484	154	39	677670
ABalpppapa:135	ABalpppapa	135	2086	-22913	-21	98	2086	24.1	459	142	36	513527
ABalpppapad:199	ABalpppapad	199	2817	-22182	-1288	-344	2817	18.7	462	144	30	286625
ABalpppapav:199	ABalpppapav	199	2325	-22674	-256	-163	2325	23.4	434	149	33	317910
ABalpppapp:135	ABalpppapp	135	2115	-22884	120	189	2115	18.3	440	145	34	415114
ABalpppappa:204	ABalpppappa	204	2843	-22156	455	576	2843	17.4	421	143	29	237992
ABalpppappp:204	ABalpppappp	204	4093	-20906	18	81	4093	19.1	389	151	30	217861
ABalpppp:66	ABalpppp	66	1967	-23032	-113	-118	1967	24.9	423	161	45	744104
ABalppppa:92	ABalppppa	92	2153	-22846	148	149	2153	13.9	517	216	39	612814
ABalppppaa:132	ABalppppaa	132	3491	-21508	1220	1335	3491	11.5	536	194	34	476376
ABalppppaad:208	ABalppppaad	208	4709	-20290	1070	1529	4709	13.3	517	183	30	326295
ABalppppaav:208	ABalppppaav	208	4666	-20333	666	1393	4666	14.0	552	189	29	280479
ABalppppap:132	ABalppppap	132	3509	-21490	1212	1345	3509	12.8	508	172	33	435690
ABalppppapa:197	ABalppppapa	197	4573	-20426	1969	2307	4573	14.5	525	159	30	289530
ABalppppapp:197	ABalppppapp	197	5209	-19790	1006	2098	5209	16.9	498	163	30	318189
ABalppppp:92	ABalppppp	92	2179	-22820	174	178	2179	18.6	472	196	38	519023
ABalpppppa:128	ABalpppppa	128	4170	-20829	1819	1880	4170	17.7	508	209	33	431065
ABalpppppaa:204	ABalpppppaa	204	6515	-18484	2079	2747	6515	18.1	527	216	27	253403
ABalpppppap:204	ABalpppppap	204	6191	-18808	2539	2953	6191	17.4	501	204	28	271208
ABalpppppp:128	ABalpppppp	128	4382	-20617	2011	2110	4382	17.6	474	178	32	365918
ABalppppppa:194	ABalppppppa	194	13152	-11847	7676	8129	13152	16.5	482	185	29	237176
ABalppppppp:194	ABalppppppp	194	17434	-7565	11418	11648	17434	18.7	455	175	27	229111
ABar:5	ABar	5	1724	-23275	-337	-339	1724	37.0	465	334	70	742968
ABara:16	ABara	16	1835	-23164	-331	-331	1835	45.1	463	305	64	431710
ABaraa:28	ABaraa	28	1953	-23046	-285	-285	1953	45.9	524	271	57	534054
ABaraaa:45	ABaraaa	45	1974	-23025	-242	-242	1974	43.4	565	296	48	893745
ABaraaaa:67	ABaraaaa	67	1967	-23032	-101	-105	1967	44.7	583	273	42	786257
ABaraaaaa:100	ABaraaaaa	100	1901	-23098	-35	-25	1901	39.6	559	343	37	594574
ABaraaaaaa:143	ABaraaaaaa	143	1840	-23159	-74	-52	1840	40.5	540	349	31	334368
ABaraaaaaaa:214	ABaraaaaaaa	214	1938	-23062	-23	22	1938	43.7	537	321	22	108663
ABaraaaaaap:214	ABaraaaaaap	214	1972	-23027	-249	-113	1972	37.7	525	309	27	206300
ABaraaaaap:143	ABaraaaaap	143	1820	-23179	36	40	1820	45.2	521	373	31	294181
ABaraaaaapa:208	ABaraaaaapa	208	1765	-23234	10	14	1765	45.9	518	343	27	161625
ABaraaaaapp:208	ABaraaaaapp	208	1869	-23130	41	10	1869	45.4	504	318	28	240634
ABaraaaap:100	ABaraaaap	100	1898	-23101	20	34	1898	46.9	546	298	35	418485
ABaraaaapa:146	ABaraaaapa	146	1748	-23251	-56	-33	1748	49.2	537	327	31	260551
ABaraaaapp:146	ABaraaaapp	146	1808	-23191	-32	-5	1808	46.7	516	291	29	222091
ABaraaap:67	ABaraaap	67	2024	-22975	-88	-93	2024	42.8	534	304	45	813782
ABaraaapa:95	ABaraaapa	95	1878	-23121	-111	-119	1878	41.5	520	328	39	665266
ABaraaapaa:131	ABaraaapaa	131	1813	-23186	-30	-37	1813	43.0	519	343	31	350828
ABaraaapaaa:195	ABaraaapaaa	195	1790	-23209	-17	-47	1790	45.5	517	307	31	316811
ABaraaapaap:195	ABaraaapaap	195	1711	-21365	0	0	1711	42.9	498	302	29	235650
ABaraaapap:131	ABaraaapap	131	1746	-23253	-42	-35	1746	47.6	489	321	34	327418
ABaraaapapa:179	ABaraaapapa	179	1804	-23195	37	43	1804	49.7	479	304	28	158598
ABaraaapapp:179	ABaraaapapp	179	1769	-23230	-147	-165	1769	54.3	471	279	29	164130
ABaraaapp:95	ABaraaapp	95	1915	-23084	-9	-13	1915	46.1	529	354	38	585649
ABaraaappa:136	ABaraaappa	136	1825	-23174	12	36	1825	39.7	499	393	33	403137
ABaraaappaa:219	ABaraaappaa	219	2272	-22727	43	128	2272	39.2	507	375	30	321345
ABaraaappap:219	ABaraaappap	219	2318	-22681	423	469	2318	44.0	511	357	26	186204
ABaraaappp:136	ABaraaappp	136	1818	-23181	36	50	1818	46.3	484	390	33	341292
ABaraaapppa:201	ABaraaapppa	201	2195	-22804	112	116	2195	37.9	474	395	29	247961
ABaraaapppp:201	ABaraaapppp	201	1990	-23010	223	270	1990	43.2	496	392	29	216809
ABaraap:45	ABaraap	45	1963	-23036	-202	-201	1963	48.7	485	262	48	678801
ABaraapa:67	ABaraapa	67	2022	-22977	-139	-152	2022	51.4	523	283	43	601177
ABaraapaa:99	ABaraapaa	99	1902	-23097	-61	-66	1902	50.8	523	323	37	415279
ABaraapaaa:143	ABaraapaaa	143	1938	-23061	180	188	1938	50.3	505	349	31	243163
ABaraapaap:143	ABaraapaap	143	1931	-23068	50	59	1931	52.6	469	344	30	200564
ABaraapaapa:212	ABaraapaapa	212	2113	-22886	183	247	2113	52.6	475	338	27	136067
ABaraapaapp:212	ABaraapaapp	212	1869	-23131	86	103	1869	52.0	462	311	25	106690
ABaraapap:99	ABaraapap	99	1906	-23093	-43	-47	1906	52.3	501	263	37	384038
ABaraapapa:145	ABaraapapa	145	1895	-23104	65	79	1895	50.2	536	286	30	204406
ABaraapapp:145	ABaraapapp	145	1990	-23009	104	109	1990	52.8	503	255	30	199357
ABaraapp:67	ABaraapp	67	1994	-23005	-249	-257	1994	52.4	464	255	44	570240
ABaraappa:95	ABaraappa	95	1961	-23038	-223	-245	1961	53.7	469	280	38	400949
ABaraappaa:129	ABaraappaa	129	1847	-23152	-107	-128	1847	53.7	506	317	33	263258
ABaraappaaa:191	ABaraappaaa	191	1829	-23170	90	91	1829	51.5	520	293	28	177980
ABaraappaap:191	ABaraappaap	191	1859	-23140	-4	-30	1859	54.7	500	302	30	151201
ABaraappap:129	ABaraappap	129	1800	-23199	-34	-32	1800	53.1	456	295	35	254817
ABaraappapa:178	ABaraappapa	178	1807	-23192	5	16	1807	52.8	444	304	30	147655
ABaraappapp:178	ABaraappapp	178	1824	-23175	-51	-35	1824	54.2	426	290	30	157916
ABaraappp:95	ABaraappp	95	1919	-23080	-147	-160	1919	54.6	411	292	36	359111
ABaraapppa:141	ABaraapppa	141	2027	-22972	-75	-94	2027	55.1	435	352	33	234298
ABaraapppp:141	ABaraapppp	141	2101	-22898	31	46	2101	55.3	409	323	33	212170
ABaraappppa:204	ABaraappppa	204	2550	-22449	352	370	2550	54.4	447	358	29	138043
ABaraappppp:204	ABaraappppp	204	2606	-22393	200	224	2606	56.4	420	350	30	126999
ABarap:28	ABarap	28	1900	-23099	-294	-297	1900	47.4	437	301	55	415288
ABarapa:45	ABarapa	45	1893	-23106	-282	-282	1893	44.3	496	340	49	824520
ABarapaa:67	ABarapaa	67	1956	-23043	-68	-67	1956	44.7	499	357	42	688608
ABarapaaa:99	ABarapaaa	99	2004	-22995	132	142	2004	36.7	487	388	37	611923
ABarapaaaa:144	ABarapaaaa	144	2116	-22883	220	231	2116	40.3	472	371	31	285084
ABarapaaap:144	ABarapaaap	144	2057	-22942	122	141	2057	38.0	500	362	30	305095
ABarapaap:99	ABarapaap	99	1980	-23019	50	57	1980	39.1	468	340	36	496191
ABarapaapa:147	ABarapaapa	147	2166	-22833	126	151	2166	34.5	504	336	30	313593
ABarapaapp:147	ABarapaapp	147	2301	-22698	360	368	2301	38.5	498	294	28	246107
ABarapap:67	ABarapap	67	1955	-23044	-114	-117	1955	44.5	474	311	44	656268
ABarapapa:93	ABarapapa	93	1952	-23047	-9	-5	1952	47.1	479	362	39	501548
ABarapapaa:129	ABarapapaa	129	1930	-23069	24	44	1930	38.4	471	363	32	331677
ABarapapaaa:197	ABarapapaaa	197	2446	-22554	52	-22	2446	35.9	479	343	27	195791
ABarapapaap:197	ABarapapaap	197	2081	-22918	25	35	2081	39.8	462	323	26	157502
ABarapapap:129	ABarapapap	129	1938	-23061	96	106	1938	45.9	453	354	34	298769
ABarapapapa:183	ABarapapapa	183	1938	-23061	14	54	1938	44.7	450	332	30	183996
ABarapapapp:183	ABarapapapp	183	1865	-23134	-81	-77	1865	46.7	429	311	29	174275
ABarapapp:93	ABarapapp	93	1983	-23016	-55	-66	1983	51.0	462	330	37	397595
ABarapappa:141	ABarapappa	141	1955	-23044	108	121	1955	49.7	462	372	31	241403
ABarapappaa:214	ABarapappaa	214	1964	-23036	-78	42	1964	44.7	490	378	26	158025
ABarapappap:214	ABarapappap	214	1958	-23041	202	230	1958	50.5	499	359	28	150580
ABarapappp:141	ABarapappp	141	2030	-22969	80	100	2030	52.0	437	359	32	206241
ABarapapppa:207	ABarapapppa	207	2459	-22540	576	580	2459	46.0	474	393	27	130840
ABarapapppp:207	ABarapapppp	207	2598	-22401	444	508	2598	49.3	447	377	26	125765
ABarapp:45	ABarapp	45	1946	-23053	-270	-273	1946	50.5	426	311	49	628071
ABarappa:66	ABarappa	66	1979	-23020	-263	-269	1979	52.8	443	325	43	531724
ABarappaa:95	ABarappaa	95	1921	-23078	-24	-27	1921	46.5	449	339	36	416858
ABarappaaa:137	ABarappaaa	137	1957	-23042	0	37	1957	37.0	476	328	31	308481
ABarappaaaa:208	ABarappaaaa	208	2312	-22687	12	77	2312	33.2	489	312	28	240886
ABarappaaap:208	ABarappaaap	208	2270	-22729	105	207	2270	32.6	471	292	25	168034
ABarappaap:137	ABarappaap	137	2008	-22991	136	159	2008	41.6	456	307	32	270392
ABarappaapa:195	ABarappaapa	195	2155	-22844	229	271	2155	39.8	466	292	25	151424
ABarappaapp:195	ABarappaapp	195	1977	-23022	127	145	1977	42.9	457	269	28	164182
ABarappap:95	ABarappap	95	1914	-23085	-36	-40	1914	49.0	437	300	36	385607
ABarappapa:133	ABarappapa	133	1903	-23096	88	95	1903	43.6	472	278	33	259697
ABarappapaa:182	ABarappapaa	182	1890	-23109	95	107	1890	47.7	464	263	30	176236
ABarappapap:182	ABarappapap	182	1841	-23158	-25	33	1841	50.7	443	255	29	143249
ABarappapp:133	ABarappapp	133	2215	-22784	342	351	2215	49.5	449	244	30	207921
ABarappappa:213	ABarappappa	213	3143	-21857	1115	1054	3143	54.1	439	230	25	94012
ABarappappp:213	ABarappappp	213	3140	-21859	979	994	3140	52.3	405	226	25	88473
ABarappp:66	ABarappp	66	1970	-23029	-183	-183	1970	52.6	396	282	44	535984
ABarapppa:94	ABarapppa	94	1951	-23048	-15	-20	1951	50.3	408	279	37	420546
ABarapppaa:134	ABarapppaa	134	2084	-22915	109	131	2084	38.3	433	308	33	332507
ABarapppaaa:207	ABarapppaaa	207	2543	-22457	45	66	2543	32.7	453	312	26	188461
ABarapppaap:207	ABarapppaap	207	2343	-22656	315	367	2343	35.6	444	286	28	218797
ABarapppap:134	ABarapppap	134	1925	-23074	98	104	1925	45.7	428	285	34	303998
ABarapppapa:188	ABarapppapa	188	2066	-22933	123	122	2066	41.2	430	291	28	214980
ABarapppapp:188	ABarapppapp	188	1908	-23091	8	25	1908	45.9	416	276	30	196539
ABarapppp:94	ABarapppp	94	1993	-23006	-170	-197	1993	54.7	393	252	38	401504
ABarappppa:136	ABarappppa	136	1949	-23050	54	69	1949	52.0	427	255	34	265968
ABarappppaa:183	ABarappppaa	183	2169	-22830	211	230	2169	53.3	412	272	30	164777
ABarappppap:183	ABarappppap	183	2329	-22670	207	254	2329	53.7	388	260	31	167269
ABarappppp:136	ABarappppp	136	2291	-22708	212	221	2291	54.0	393	241	32	224152
ABarp:16	ABarp	16	1891	-23108	-266	-266	1891	22.0	401	345	65	382806
ABarpa:27	ABarpa	27	1900	-23099	-354	-355	1900	29.1	454	361	58	580437
ABarpaa:45	ABarpaa	45	1929	-23070	-332	-332	1929	29.5	524	358	51	1077520
ABarpaaa:67	ABarpaaa	67	1983	-23016	-156	-158	1983	32.3	539	357	44	864860
ABarpaaaa:97	ABarpaaaa	97	2170	-22829	182	192	2170	27.4	542	368	38	633233
ABarpaaaaa:136	ABarpaaaaa	136	2511	-22488	391	565	2511	35.4	554	380	34	367450
ABarpaaaap:136	ABarpaaaap	136	3366	-21633	1160	1240	3366	26.2	535	376	33	370881
ABarpaaaapa:216	ABarpaaaapa	216	9553	-15446	6045	6253	9553	32.4	562	380	26	159276
ABarpaaaapp:216	ABarpaaaapp	216	11573	-13427	5207	6654	11573	32.0	574	350	27	210189
ABarpaaap:97	ABarpaaap	97	2123	-22876	173	175	2123	31.3	486	380	38	617845
ABarpaaapa:137	ABarpaaapa	137	2317	-22682	289	325	2317	31.7	498	365	33	382487
ABarpaaapaa:215	ABarpaaapaa	215	2698	-22301	-638	-240	2698	33.0	530	374	26	175955
ABarpaaapap:215	ABarpaaapap	215	2499	-22500	263	256	2499	39.1	529	358	28	187104
ABarpaaapp:137	ABarpaaapp	137	2104	-22895	121	219	2104	26.2	488	386	33	346957
ABarpaaappa:212	ABarpaaappa	212	2633	-22366	-23	420	2633	27.6	520	375	29	228491
ABarpaaappp:212	ABarpaaappp	212	2185	-22814	-238	-129	2185	32.6	497	392	28	201010
ABarpaap:67	ABarpaap	67	1983	-23016	-129	-134	1983	24.4	498	340	45	718661
ABarpaapa:94	ABarpaapa	94	2164	-22835	162	163	2164	14.7	540	343	39	623781
ABarpaapaa:134	ABarpaapaa	134	2657	-22342	638	715	2657	13.1	549	359	33	383315
ABarpaapaaa:208	ABarpaapaaa	208	3607	-21392	682	1082	3607	24.8	568	370	29	257563
ABarpaapaap:208	ABarpaapaap	208	3290	-21709	622	883	3290	17.6	576	348	28	233901
ABarpaapap:134	ABarpaapap	134	2803	-22196	807	833	2803	22.9	572	365	34	438615
ABarpaapapa:199	ABarpaapapa	199	5750	-19249	2636	3098	5750	23.0	600	340	30	280356
ABarpaapapp:199	ABarpaapapp	199	6204	-18795	2821	3294	6204	30.0	591	355	27	207668
ABarpaapp:94	ABarpaapp	94	2167	-22832	154	158	2167	21.4	515	334	38	601627
ABarpaappa:134	ABarpaappa	134	3389	-21610	886	982	3389	16.5	554	327	32	410684
ABarpaappaa:214	ABarpaappaa	214	4921	-20078	1434	1683	4921	15.7	573	323	30	312858
ABarpaappap:214	ABarpaappap	214	5024	-19975	1202	1482	5024	19.8	544	317	28	251426
ABarpaappp:134	ABarpaappp	134	3510	-21489	1290	1352	3510	22.7	569	318	34	495046
ABarpaapppa:199	ABarpaapppa	199	12083	-12916	7014	7637	12083	21.6	584	310	28	281665
ABarpaapppp:199	ABarpaapppp	199	11368	-13631	5339	6441	11368	25.4	561	310	28	254695
ABarpap:45	ABarpap	45	1975	-23024	-234	-235	1975	29.5	442	319	50	735167
ABarpapa:67	ABarpapa	67	2010	-22989	-94	-99	2010	31.8	467	304	44	659447
ABarpapaa:98	ABarpapaa	98	2073	-22926	107	111	2073	33.2	510	341	38	588567
ABarpapaaa:142	ABarpapaaa	142	3462	-21538	592	930	3462	29.1	572	329	34	437393
ABarpapaap:142	ABarpapaap	142	2659	-22340	89	266	2659	33.1	539	354	30	305117
ABarpapap:98	ABarpapap	98	2075	-22924	104	106	2075	34.9	503	293	37	517888
ABarpapapa:138	ABarpapapa	138	5495	-19504	2159	2565	5495	23.4	556	283	33	413240
ABarpapapp:138	ABarpapapp	138	2417	-22582	-252	35	2417	31.9	544	303	32	350119
ABarpapp:67	ABarpapp	67	1991	-23008	-78	-80	1991	26.7	415	276	44	507513
ABarpappa:93	ABarpappa	93	2177	-22822	169	171	2177	26.5	472	275	36	448910
ABarpappaa:138	ABarpappaa	138	2647	-22352	536	596	2647	17.7	528	298	27	269122
ABarpappap:138	ABarpappap	138	2697	-22302	459	552	2697	24.7	523	276	33	366209
ABarpappapa:206	ABarpappapa	206	10247	-14752	4156	5920	10247	23.6	541	262	28	226189
ABarpappapp:206	ABarpappapp	206	9889	-15110	5881	6243	9889	19.5	521	244	28	248613
ABarpappp:93	ABarpappp	93	2015	-22984	15	21	2015	27.8	415	299	40	520026
ABarpapppa:133	ABarpapppa	133	3206	-21793	752	899	3206	15.3	474	279	32	350826
ABarpapppp:133	ABarpapppp	133	2739	-22260	116	458	2739	22.0	429	299	36	432018
ABarpappppa:201	ABarpappppa	201	4738	-20261	-12	720	4738	20.6	461	294	31	258954
ABarpappppp:201	ABarpappppp	201	6674	-18325	-2149	560	6674	19.5	433	309	30	253886
ABarpp:27	ABarpp	27	1970	-23029	-326	-328	1970	26.2	338	352	57	487383
ABarppa:45	ABarppa	45	2064	-22935	-126	-126	2064	13.7	399	359	51	575028
ABarppaa:65	ABarppaa	65	2055	-22945	-64	-70	2055	19.5	437	370	46	689487
ABarppaaa:93	ABarppaaa	93	2127	-22872	132	142	2127	19.0	480	338	38	541955
ABarppaaaa:139	ABarppaaaa	139	2271	-22728	222	281	2271	17.6	519	361	34	424964
ABarppaaaaa:211	ABarppaaaaa	211	2487	-22512	-116	138	2487	19.7	557	361	30	291705
ABarppaaaap:211	ABarppaaaap	211	2788	-22211	422	596	2788	22.8	522	374	30	258978
ABarppaaap:139	ABarppaaap	139	2640	-22359	540	600	2640	10.9	498	354	34	388663
ABarppaaapa:214	ABarppaaapa	214	7315	-17684	4115	4424	7315	18.2	522	357	30	264324
ABarppaaapp:214	ABarppaaapp	214	7808	-17191	3271	4099	7808	16.0	490	357	31	263330
ABarppaap:93	ABarppaap	93	2072	-22927	73	77	2072	20.0	428	340	39	492942
ABarppaapa:137	ABarppaapa	137	2390	-22609	-424	-20	2390	15.1	507	315	35	482280
ABarppaapp:137	ABarppaapp	137	5936	-19063	2735	3009	5936	17.9	475	330	34	414074
ABarppap:65	ABarppap	65	2068	-22931	-59	-64	2068	17.3	372	325	45	447004
ABarppapa:91	ABarppapa	91	2226	-22773	206	210	2226	15.8	456	305	37	441335
ABarppapaa:136	ABarppapaa	136	2588	-22411	433	501	2588	7.0	544	333	34	431831
ABarppapap:136	ABarppapap	136	2870	-22129	658	703	2870	10.0	527	295	33	397615
ABarppapapa:202	ABarppapapa	202	9643	-15356	5323	5454	9643	11.3	549	291	26	204537
ABarppapapp:202	ABarppapapp	202	8200	-16799	3911	4157	8200	10.6	521	291	27	207034
ABarppapp:91	ABarppapp	91	2083	-22916	49	52	2083	20.8	384	296	40	394503
ABarppappa:126	ABarppappa	126	2402	-22597	196	322	2402	4.7	502	298	35	444230
ABarppappaa:201	ABarppappaa	201	2993	-22006	-124	251	2993	8.9	544	320	31	306890
ABarppappap:201	ABarppappap	201	3313	-21686	-849	367	3313	7.8	510	336	30	250726
ABarppappp:126	ABarppappp	126	2875	-22124	814	823	2875	9.0	456	303	34	330710
ABarppapppa:193	ABarppapppa	193	12249	-12750	7859	8066	12249	5.0	496	319	32	321708
ABarppapppp:193	ABarppapppp	193	16733	-8266	10033	10763	16733	12.1	481	320	29	245403
ABarppp:45	ABarppp	45	2029	-22970	-225	-226	2029	30.9	344	327	49	647786
ABarpppa:65	ABarpppa	65	2052	-22947	-107	-110	2052	31.3	403	330	43	556642
ABarpppaa:95	ABarpppaa	95	2287	-22712	241	241	2287	28.7	465	331	37	518363
ABarpppaaa:136	ABarpppaaa	136	4179	-20820	1634	1793	4179	25.8	529	334	33	380252
ABarpppaaaa:216	ABarpppaaaa	216	14322	-10677	8273	9443	14322	27.0	552	316	25	164656
ABarpppaaap:216	ABarpppaaap	216	12462	-12537	7885	7983	12462	28.8	545	362	26	164582
ABarpppaap:136	ABarpppaap	136	2930	-22069	236	572	2930	22.2	511	314	32	374355
ABarpppap:95	ABarpppap	95	2307	-22692	230	242	2307	26.7	377	327	38	427350
ABarpppapa:135	ABarpppapa	135	2939	-22060	489	616	2939	16.3	435	320	29	254556
ABarpppapp:135	ABarpppapp	135	3383	-21616	827	988	3383	16.4	415	300	32	257027
ABarpppappa:207	ABarpppappa	207	13298	-11701	5928	7458	13298	14.0	477	292	27	181264
ABarpppappp:207	ABarpppappp	207	9759	-15240	5704	5778	9759	9.5	444	300	30	184474
ABarpppp:65	ABarpppp	65	2080	-22919	-66	-70	2080	31.7	332	309	44	516582
ABarppppa:91	ABarppppa	91	2274	-22725	238	245	2274	37.7	412	325	36	413458
ABarppppaa:130	ABarppppaa	130	2898	-22101	513	661	2898	25.5	484	341	31	341278
ABarppppaaa:215	ABarppppaaa	215	3955	-21044	251	829	3955	29.5	522	346	25	158105
ABarppppaap:215	ABarppppaap	215	4751	-20249	6	770	4751	24.5	496	364	26	176677
ABarppppap:130	ABarppppap	130	2881	-22118	756	790	2881	27.7	446	362	31	280317
ABarppppapa:192	ABarppppapa	192	11038	-13961	6838	6741	11038	27.4	479	364	26	161520
ABarppppapp:192	ABarppppapp	192	12211	-12788	6585	6864	12211	27.6	449	353	26	146038
ABarppppp:91	ABarppppp	91	2301	-22699	202	207	2301	35.7	361	319	38	434779
ABarpppppa:125	ABarpppppa	125	3104	-21895	327	639	3104	27.7	448	326	33	337288
ABarpppppaa:212	ABarpppppaa	212	4757	-20242	-141	399	4757	26.7	489	333	27	203181
ABarpppppap:212	ABarpppppap	212	6832	-18167	-3239	-306	6832	23.2	460	343	29	228420
ABarpppppp:125	ABarpppppp	125	3886	-21113	1535	1626	3886	27.3	402	339	34	314785
ABarppppppa:190	ABarppppppa	190	23569	-1430	16622	16797	23569	19.6	456	331	29	210415
ABarppppppp:190	ABarppppppp	190	25986	986	18441	18648	25986	24.7	425	332	27	176268
ABp:1	ABp	1	1712	-23288	-349	-349	1712	38.2	320	345	86	1400074
ABpl:5	ABpl	5	1897	-23102	-105	-108	1897	14.6	354	273	71	366412
ABpla:15	ABpla	15	1947	-23052	-155	-156	1947	9.1	476	261	62	249741
ABplaa:27	ABplaa	27	2020	-22979	-162	-165	2020	10.2	514	296	58	423960
ABplaaa:44	ABplaaa	44	2047	-22952	-163	-164	2047	10.6	550	303	50	918104
ABplaaaa:66	ABplaaaa	66	2078	-22921	-35	-34	2078	11.1	542	302	45	753086
ABplaaaaa:94	ABplaaaaa	94	2075	-22924	87	93	2075	8.9	483	338	38	536139
ABplaaaaaa:140	ABplaaaaaa	140	2282	-22717	346	407	2282	11.0	469	382	34	421011
ABplaaaaap:140	ABplaaaaap	140	2195	-22804	225	262	2195	6.9	443	365	34	357450
ABplaaaap:94	ABplaaaap	94	2101	-22898	110	108	2101	5.8	449	337	38	446548
ABplaaaapa:139	ABplaaaapa	139	2428	-22571	245	315	2428	11.9	412	343	32	339530
ABplaaaapp:139	ABplaaaapp	139	2247	-22752	276	306	2247	8.2	387	363	31	267052
ABplaaap:66	ABplaaap	66	2054	-22945	-64	-72	2054	7.0	479	321	43	509690
ABplaaapa:95	ABplaaapa	95	2069	-22930	127	130	2069	9.5	433	370	38	513609
ABplaaapaa:140	ABplaaapaa	140	2421	-22578	531	564	2421	9.3	373	394	30	286837
ABplaaapap:140	ABplaaapap	140	2151	-22848	192	224	2151	7.3	347	377	33	289670
ABplaaapp:95	ABplaaapp	95	1993	-23006	23	21	1993	7.0	383	345	38	395088
ABplaaappa:138	ABplaaappa	138	2158	-22841	168	182	2158	5.4	321	354	32	231095
ABplaaappp:138	ABplaaappp	138	2685	-22314	604	612	2685	5.1	290	322	35	212003
ABplaap:44	ABplaap	44	1982	-23017	-149	-150	1982	14.6	488	251	50	626681
ABplaapa:65	ABplaapa	65	2073	-22926	-53	-53	2073	7.8	504	253	44	532553
ABplaapaa:91	ABplaapaa	91	2049	-22950	60	61	2049	3.9	464	280	38	365431
ABplaapaaa:132	ABplaapaaa	132	2125	-22874	116	146	2125	3.1	446	342	33	278957
ABplaapaap:132	ABplaapaap	132	1966	-23033	60	70	1966	3.6	407	319	33	232746
ABplaapaapa:183	ABplaapaapa	183	3420	-21579	-121	404	3420	10.8	443	334	27	194276
ABplaapaapp:183	ABplaapaapp	183	2596	-22403	202	269	2596	5.1	415	331	29	149006
ABplaapap:91	ABplaapap	91	1989	-23010	-20	-20	1989	4.2	410	307	37	252697
ABplaapapa:131	ABplaapapa	131	2115	-22884	75	102	2115	6.9	372	328	32	213257
ABplaapapp:131	ABplaapapp	131	2495	-22504	307	362	2495	3.9	340	311	31	177847
ABplaapp:65	ABplaapp	65	2053	-22946	-21	-29	2053	5.3	425	283	43	319169
ABplaappa:93	ABplaappa	93	2224	-22775	228	218	2224	3.0	359	308	36	241269
ABplaappaa:137	ABplaappaa	137	4370	-20629	1861	1883	4370	4.0	370	293	28	140819
ABplaappap:137	ABplaappap	137	3223	-21776	848	881	3223	4.4	343	273	33	176478
ABplaappp:93	ABplaappp	93	2193	-22806	203	206	2193	8.8	330	314	38	316337
ABplaapppa:133	ABplaapppa	133	4630	-20369	1721	1905	4630	14.7	339	296	31	219141
ABplaapppp:133	ABplaapppp	133	3988	-21011	1626	1663	3988	12.8	295	285	35	227570
ABplap:27	ABplap	27	1975	-23024	-124	-124	1975	8.6	405	311	58	275375
ABplapa:44	ABplapa	44	2056	-22943	-87	-86	2056	6.6	471	323	50	524187
ABplapaa:66	ABplapaa	66	2027	-22972	-33	-34	2027	10.7	438	351	43	573563
ABplapaaa:94	ABplapaaa	94	1908	-23091	9	10	1908	13.0	370	390	38	533786
ABplapaaaa:140	ABplapaaaa	140	2058	-22941	161	235	2058	17.3	357	414	35	462845
ABplapaaap:140	ABplapaaap	140	2008	-22991	130	142	2008	13.1	318	395	34	345046
ABplapaap:94	ABplapaap	94	1911	-23088	-23	-27	1911	7.0	333	357	38	415788
ABplapaapa:138	ABplapaapa	138	2209	-22790	171	249	2209	9.9	277	374	34	321188
ABplapaapp:138	ABplapaapp	138	2506	-22493	333	348	2506	7.5	246	331	33	230247
ABplapap:66	ABplapap	66	2026	-22973	-34	-36	2026	7.2	369	327	44	424670
ABplapapa:96	ABplapapa	96	1942	-23057	12	11	1942	12.7	304	344	36	397849
ABplapapaa:146	ABplapapaa	146	2720	-22279	280	352	2720	21.2	275	379	30	294851
ABplapapap:146	ABplapapap	146	2233	-22766	40	84	2233	20.5	258	364	33	283244
ABplapapp:96	ABplapapp	96	1889	-23110	-13	-8	1889	14.3	292	293	39	364765
ABplapappa:144	ABplapappa	144	2275	-22724	-90	-9	2275	19.4	326	260	30	192267
ABplapappp:144	ABplapappp	144	2717	-22282	69	138	2717	11.7	265	213	35	163435
ABplapp:44	ABplapp	44	2011	-22988	-66	-67	2011	9.6	407	255	47	270419
ABplappa:65	ABplappa	65	2019	-22980	-38	-39	2019	6.0	379	262	41	216166
ABplappaa:93	ABplappaa	93	1916	-23083	19	20	1916	5.9	366	262	37	221427
ABplappaaa:137	ABplappaaa	137	2309	-22690	310	332	2309	5.3	401	247	30	180316
ABplappaap:137	ABplappaap	137	1936	-23063	-96	-14	1936	3.6	386	275	31	157006
ABplappap:93	ABplappap	93	1883	-23116	-78	-79	1883	7.4	323	271	38	231396
ABplappapa:133	ABplappapa	133	2023	-22976	-97	-1	2023	15.3	383	265	31	216904
ABplappapp:133	ABplappapp	133	2009	-22990	-18	32	2009	8.1	358	252	33	196384
ABplappp:65	ABplappp	65	2042	-22957	-14	-13	2042	13.9	327	287	44	363154
ABplapppa:93	ABplapppa	93	2930	-22069	865	871	2930	22.9	317	316	39	433981
ABplapppaa:138	ABplapppaa	138	10854	-14145	6799	7369	10854	19.2	379	316	32	286881
ABplapppap:138	ABplapppap	138	10934	-14065	6457	7142	10934	19.9	371	311	32	258215
ABplapppp:93	ABplapppp	93	2987	-22012	785	844	2987	30.1	232	334	41	597506
ABplappppa:135	ABplappppa	135	17035	-7964	12601	12832	17035	32.2	225	368	33	333017
ABplappppp:135	ABplappppp	135	22290	-2709	12778	15739	22290	33.6	178	353	36	429741
ABplp:15	ABplp	15	1887	-23112	-201	-202	1887	16.3	352	171	63	297298
ABplpa:27	ABplpa	27	1957	-23042	-139	-142	1957	13.0	389	187	54	229255
ABplpaa:44	ABplpaa	44	2038	-22961	-87	-87	2038	5.9	402	174	47	281331
ABplpaaa:67	ABplpaaa	67	1997	-23002	-50	-50	1997	10.6	434	214	41	324034
ABplpaaaa:98	ABplpaaaa	98	2055	-22944	110	115	2055	17.1	442	248	34	298228
ABplpaaaaa:145	ABplpaaaaa	145	2847	-22152	329	468	2847	9.1	471	272	31	267427
ABplpaaaap:145	ABplpaaaap	145	2554	-22445	285	389	2554	3.9	459	252	31	234681
ABplpaaap:98	ABplpaaap	98	1979	-23020	25	42	1979	17.6	411	227	35	274398
ABplpaaapa:139	ABplpaaapa	139	2565	-22434	384	445	2565	8.4	460	241	29	209469
ABplpaaapp:139	ABplpaaapp	139	2314	-22685	228	292	2314	11.0	422	230	30	184697
ABplpaap:67	ABplpaap	67	2011	-22988	-23	-27	2011	6.1	380	209	41	203378
ABplpaapa:94	ABplpaapa	94	1988	-23011	49	55	1988	10.6	394	254	37	256923
ABplpaapaa:131	ABplpaapaa	131	2451	-22548	360	427	2451	14.2	422	262	32	250566
ABplpaapap:131	ABplpaapap	131	2042	-22957	-33	4	2042	3.0	425	297	30	159234
ABplpaapp:94	ABplpaapp	94	2025	-22974	41	39	2025	6.8	377	195	37	241170
ABplpaappa:129	ABplpaappa	129	2430	-22569	358	419	2430	12.6	396	211	31	227869
ABplpaappp:129	ABplpaappp	129	2244	-22755	113	152	2244	12.6	360	180	33	214097
ABplpaapppa:176	ABplpaapppa	176	6969	-18030	3775	3996	6969	14.1	383	215	30	202427
ABplpaapppp:176	ABplpaapppp	176	6277	-18722	2477	2736	6277	9.9	366	199	29	152947
ABplpap:44	ABplpap	44	1987	-23012	-190	-191	1987	21.0	350	150	50	565454
ABplpapa:65	ABplpapa	65	2040	-22959	-68	-69	2040	10.6	405	154	43	409205
ABplpapaa:94	ABplpapaa	94	1974	-23025	22	27	1974	8.6	451	235	37	381706
ABplpapaaa:137	ABplpapaaa	137	2524	-22475	373	417	2524	3.8	490	262	33	315263
ABplpapaap:137	ABplpapaap	137	2957	-22042	387	488	2957	2.0	447	268	32	190302
ABplpapap:94	ABplpapap	94	1982	-23017	28	32	1982	4.1	421	205	37	263737
ABplpapapa:133	ABplpapapa	133	2255	-22744	223	265	2255	3.7	447	210	33	286824
ABplpapapp:133	ABplpapapp	133	2259	-22740	247	261	2259	4.1	407	205	32	193318
ABplpapp:65	ABplpapp	65	1979	-23020	-81	-82	1979	19.7	343	158	45	467551
ABplpappa:92	ABplpappa	92	2124	-22875	175	180	2124	16.9	367	224	37	304370
ABplpappaa:136	ABplpappaa	136	4314	-20685	1711	1826	4314	15.4	365	240	30	210592
ABplpappap:136	ABplpappap	136	4080	-20919	1194	1313	4080	11.5	339	229	31	180609
ABplpappp:92	ABplpappp	92	2175	-22824	101	115	2175	17.1	343	183	39	356164
ABplpapppa:130	ABplpapppa	130	17365	-7635	12730	12740	17365	17.9	326	193	34	271874
ABplpapppp:130	ABplpapppp	130	23726	-1273	14807	16945	23726	16.9	325	141	35	346783
ABplpp:27	ABplpp	27	1971	-23029	-137	-137	1971	9.5	291	179	55	217450
ABplppa:44	ABplppa	44	2069	-22930	-59	-59	2069	4.9	321	187	48	255322
ABplppaa:67	ABplppaa	67	2049	-22950	-3	-5	2049	6.9	366	151	42	373631
ABplppaaa:101	ABplppaaa	101	1994	-23005	87	91	1994	9.1	461	195	36	397233
ABplppaaaa:147	ABplppaaaa	147	2317	-22682	19	108	2317	7.1	489	205	33	401142
ABplppaaap:147	ABplppaaap	147	2916	-22083	491	632	2916	11.4	453	203	32	331792
ABplppaap:101	ABplppaap	101	1983	-23016	51	52	1983	6.1	411	165	37	350597
ABplppaapa:140	ABplppaapa	140	2242	-22757	109	187	2242	6.2	449	174	34	372892
ABplppaapp:140	ABplppaapp	140	2327	-22672	210	266	2327	5.3	391	175	33	260170
ABplppap:67	ABplppap	67	2007	-22992	-39	-40	2007	5.4	315	190	42	249874
ABplppapa:96	ABplppapa	96	1923	-23076	-1	-3	1923	3.9	343	195	36	213914
ABplppapaa:142	ABplppapaa	142	2225	-22774	-12	21	2225	2.1	365	219	32	153925
ABplppapap:142	ABplppapap	142	2370	-22629	60	107	2370	4.7	309	214	33	178115
ABplppapp:96	ABplppapp	96	1963	-23036	-7	0	1963	8.8	323	158	39	322384
ABplppappa:136	ABplppappa	136	3462	-21537	331	366	3462	7.9	304	186	34	236455
ABplppappp:136	ABplppappp	136	6268	-18731	-1510	723	6268	17.2	274	151	34	321574
ABplppp:44	ABplppp	44	1997	-23002	-102	-103	1997	16.3	272	145	48	415779
ABplpppa:66	ABplpppa	66	2043	-22956	4	5	2043	14.4	316	136	43	463951
ABplpppaa:99	ABplpppaa	99	2129	-22870	155	161	2129	16.8	419	168	38	429069
ABplpppaaa:143	ABplpppaaa	143	2629	-22370	63	301	2629	15.4	431	186	32	305935
ABplpppaap:143	ABplpppaap	143	2418	-22581	272	354	2418	13.7	409	167	34	321085
ABplpppap:99	ABplpppap	99	2168	-22831	215	219	2168	17.0	382	131	37	445294
ABplpppapa:141	ABplpppapa	141	2811	-22188	64	210	2811	13.6	380	154	33	281722
ABplpppapp:141	ABplpppapp	141	4535	-20464	1678	1809	4535	7.6	354	162	34	260468
ABplpppp:66	ABplpppp	66	2041	-22958	-23	-25	2041	21.3	266	136	44	523582
ABplppppa:97	ABplppppa	97	7698	-17301	4994	5081	7698	20.9	304	154	37	427252
ABplppppaa:147	ABplppppaa	147	43814	18814	30798	33564	43814	22.8	346	135	30	305089
ABplppppap:147	ABplppppap	147	25184	184	16451	17587	25184	19.5	294	147	33	272840
ABplppppp:97	ABplppppp	97	6152	-18847	3474	3651	6152	17.5	270	150	38	426975
ABplpppppa:143	ABplpppppa	143	34709	9709	23808	25011	34709	25.3	285	139	33	305776
ABplpppppp:143	ABplpppppp	143	29399	4399	21895	22320	29399	18.4	243	149	33	274477
ABpr:5	ABpr	5	1752	-23247	-297	-298	1752	42.5	285	316	68	601987
ABpra:15	ABpra	15	1804	-23195	-345	-346	1804	42.5	307	358	64	493548
ABpraa:27	ABpraa	27	1901	-23098	-386	-387	1901	45.5	361	352	58	486177
ABpraaa:45	ABpraaa	45	1898	-23101	-310	-310	1898	36.3	427	386	49	899362
ABpraaaa:67	ABpraaaa	67	1990	-23009	-129	-128	1990	30.5	470	383	44	812042
ABpraaaaa:93	ABpraaaaa	93	1984	-23015	2	2	1984	22.5	466	391	38	576548
ABpraaaaaa:139	ABpraaaaaa	139	2070	-22929	210	244	2070	17.8	468	401	33	353524
ABpraaaaap:139	ABpraaaaap	139	1969	-23030	41	74	1969	16.3	449	392	34	347430
ABpraaaap:93	ABpraaaap	93	1974	-23025	-3	3	1974	18.5	425	393	39	574587
ABpraaaapa:136	ABpraaaapa	136	2094	-22905	132	177	2094	14.2	406	384	33	320493
ABpraaaapp:136	ABpraaaapp	136	3512	-21487	1336	1344	3512	15.9	339	382	32	314213
ABpraaap:67	ABpraaap	67	2027	-22972	-125	-127	2027	35.1	412	389	44	785115
ABpraaapa:94	ABpraaapa	94	2015	-22984	20	21	2015	29.0	424	398	37	563498
ABpraaapaa:139	ABpraaapaa	139	2540	-22459	334	448	2540	22.6	422	389	29	306174
ABpraaapap:139	ABpraaapap	139	2281	-22718	93	171	2281	22.0	389	365	33	328729
ABpraaapp:94	ABpraaapp	94	2047	-22952	5	3	2047	24.2	373	388	39	572845
ABpraaappa:135	ABpraaappa	135	2268	-22731	196	213	2268	17.5	354	356	31	270702
ABpraaappp:135	ABpraaappp	135	4024	-20975	1712	1753	4024	13.3	323	337	34	258653
ABpraap:45	ABpraap	45	1977	-23022	-262	-264	1977	45.8	345	359	50	763530
ABpraapa:66	ABpraapa	66	1997	-23002	-117	-117	1997	45.8	392	377	44	690979
ABpraapaa:93	ABpraapaa	93	2076	-22923	84	88	2076	36.5	420	381	37	554529
ABpraapaaa:139	ABpraapaaa	139	2225	-22774	329	380	2225	30.9	456	403	31	289347
ABpraapaap:139	ABpraapaap	139	2296	-22703	336	367	2296	29.5	416	415	33	329584
ABpraapap:93	ABpraapap	93	2112	-22887	113	116	2112	42.7	392	390	38	554761
ABpraapapa:138	ABpraapapa	138	2272	-22727	225	294	2272	37.8	421	400	34	356215
ABpraapapp:138	ABpraapapp	138	2305	-22694	237	297	2305	35.6	387	405	33	323293
ABpraapp:66	ABpraapp	66	1948	-23051	-168	-172	1948	37.4	339	372	44	792332
ABpraappa:95	ABpraappa	95	2074	-22925	90	94	2074	33.0	376	407	37	551738
ABpraappaa:139	ABpraappaa	139	3067	-21932	997	1075	3067	23.0	378	411	30	313953
ABpraappap:139	ABpraappap	139	2642	-22357	524	615	2642	27.6	373	405	33	328376
ABpraappp:95	ABpraappp	95	1989	-23010	-4	-5	1989	27.4	313	378	41	611066
ABpraapppa:135	ABpraapppa	135	3024	-21975	810	874	3024	25.1	324	363	32	295985
ABpraapppp:135	ABpraapppp	135	5473	-19526	2288	2565	5473	27.1	281	359	35	315116
ABprap:27	ABprap	27	1927	-23072	-249	-249	1927	33.1	247	341	58	560198
ABprapa:44	ABprapa	44	2020	-22979	-168	-169	2020	25.6	309	383	48	785966
ABprapaa:66	ABprapaa	66	2015	-22984	-98	-100	2015	23.8	367	396	44	739268
ABprapaaa:94	ABprapaaa	94	1987	-23012	75	79	1987	19.2	327	400	39	531609
ABprapaaaa:137	ABprapaaaa	137	2129	-22870	215	258	2129	21.4	322	419	33	357571
ABprapaaap:137	ABprapaaap	137	2103	-22896	154	188	2103	19.1	292	400	34	313697
ABprapaap:94	ABprapaap	94	1981	-23018	47	48	1981	14.3	281	363	39	457676
ABprapaapa:135	ABprapaapa	135	2405	-22594	3	235	2405	13.5	251	364	33	277560
ABprapaapp:135	ABprapaapp	135	5686	-19313	2312	2750	5686	17.8	228	341	33	231392
ABprapap:66	ABprapap	66	2013	-22987	-54	-55	2013	21.2	298	368	44	696256
ABprapapa:96	ABprapapa	96	2038	-22961	133	142	2038	19.8	264	372	38	504217
ABprapapaa:141	ABprapapaa	141	2297	-22702	325	378	2297	20.0	269	402	31	314108
ABprapapap:141	ABprapapap	141	2315	-22684	60	142	2315	22.9	252	382	33	310557
ABprapapp:96	ABprapapp	96	2090	-22910	-6	31	2090	23.7	260	341	38	483947
ABprapappa:138	ABprapappa	138	2988	-22011	86	328	2988	22.4	303	308	33	228219
ABprapappp:138	ABprapappp	138	7687	-17312	2024	3212	7687	25.6	274	308	34	250524
ABprapp:44	ABprapp	44	1952	-23047	-197	-197	1952	24.0	231	345	50	809094
ABprappa:65	ABprappa	65	2030	-22969	-23	-29	2030	25.6	257	378	44	758936
ABprappaa:94	ABprappaa	94	2281	-22718	272	278	2281	36.8	312	406	38	521751
ABprappaaa:134	ABprappaaa	134	2509	-22490	561	623	2509	29.6	343	429	33	307703
ABprappaap:134	ABprappaap	134	2418	-22581	421	476	2418	29.7	318	419	35	346016
ABprappap:94	ABprappap	94	2214	-22785	176	209	2214	35.5	264	397	37	547951
ABprappapa:133	ABprappapa	133	2561	-22438	405	507	2561	32.9	279	414	32	266834
ABprappapp:133	ABprappapp	133	2340	-22659	269	363	2340	36.0	297	416	34	301979
ABprappappa:188	ABprappappa	188	3921	-21078	1367	1575	3921	40.6	365	409	29	189379
ABprappappp:188	ABprappappp	188	3522	-21477	880	1070	3522	43.6	330	408	28	111490
ABprappp:65	ABprappp	65	1997	-23002	-64	-66	1997	29.7	229	327	44	652197
ABprapppa:94	ABprapppa	94	3568	-21431	1434	1478	3568	35.6	235	372	37	541868
ABprapppaa:143	ABprapppaa	143	11444	-13555	7708	7894	11444	33.7	280	385	28	215306
ABprapppap:143	ABprapppap	143	7951	-17048	4510	4842	7951	34.3	249	401	31	232543
ABprapppp:94	ABprapppp	94	2969	-22030	848	871	2969	42.1	205	348	40	537126
ABprappppa:135	ABprappppa	135	16501	-8498	10903	11569	16501	42.2	193	363	34	261210
ABprappppp:135	ABprappppp	135	15232	-9767	9406	10419	15232	48.8	218	365	33	220392
ABprp:15	ABprp	15	1825	-23174	-327	-331	1825	43.5	224	262	62	406939
ABprpa:27	ABprpa	27	1968	-23031	-321	-324	1968	49.2	261	268	56	444605
ABprpaa:45	ABprpaa	45	1995	-23004	-181	-183	1995	42.5	278	376	48	903409
ABprpaaa:68	ABprpaaa	68	2037	-22962	-9	-15	2037	42.0	333	390	42	740769
ABprpaaaa:102	ABprpaaaa	102	2051	-22948	48	43	2051	52.7	389	361	36	399287
ABprpaaaaa:146	ABprpaaaaa	146	2280	-22719	279	360	2280	50.8	405	393	32	251966
ABprpaaaap:146	ABprpaaaap	146	2457	-22542	409	505	2457	47.6	403	403	31	275927
ABprpaaap:102	ABprpaaap	102	2097	-22902	178	187	2097	47.9	370	395	36	443823
ABprpaaapa:142	ABprpaaapa	142	2305	-22694	416	486	2305	43.9	423	411	33	318430
ABprpaaapp:142	ABprpaaapp	142	2605	-22394	607	694	2605	44.0	375	419	31	271275
ABprpaap:68	ABprpaap	68	2034	-22965	-82	-89	2034	43.0	287	368	42	698936
ABprpaapa:97	ABprpaapa	97	2112	-22887	42	50	2112	52.2	353	341	35	399401
ABprpaapaa:140	ABprpaapaa	140	2386	-22613	215	323	2386	48.1	390	365	32	275107
ABprpaapap:140	ABprpaapap	140	2597	-22402	123	334	2597	47.1	366	379	30	254469
ABprpaapp:97	ABprpaapp	97	2156	-22843	144	141	2156	47.4	325	365	36	437038
ABprpaappa:133	ABprpaappa	133	3240	-21759	1057	1123	3240	41.8	387	384	32	369192
ABprpaappp:133	ABprpaappp	133	2565	-22434	560	576	2565	44.2	331	386	34	346376
ABprpaapppa:181	ABprpaapppa	181	8345	-16654	5042	5169	8345	44.0	348	389	28	206042
ABprpaapppp:181	ABprpaapppp	181	5813	-19186	2515	2668	5813	45.9	323	373	28	186911
ABprpap:45	ABprpap	45	1921	-23078	-284	-286	1921	48.8	238	311	49	826036
ABprpapa:67	ABprpapa	67	1993	-23006	-128	-131	1993	51.0	325	336	43	621378
ABprpapaa:98	ABprpapaa	98	2083	-22916	109	116	2083	43.1	372	340	35	402122
ABprpapaaa:140	ABprpapaaa	140	2267	-22732	-92	56	2267	30.9	434	381	31	339996
ABprpapaap:140	ABprpapaap	140	2306	-22693	102	181	2306	33.0	397	367	32	319938
ABprpapap:98	ABprpapap	98	2070	-22929	40	77	2070	42.9	335	312	35	407126
ABprpapapa:139	ABprpapapa	139	2412	-22587	-1	133	2412	35.0	384	327	31	280504
ABprpapapp:139	ABprpapapp	139	2435	-22564	-89	175	2435	32.6	355	346	32	283782
ABprpapp:67	ABprpapp	67	1954	-23045	-128	-134	1954	48.4	259	320	43	695901
ABprpappa:94	ABprpappa	94	3269	-21730	1052	1144	3269	37.5	303	302	36	456702
ABprpappaa:140	ABprpappaa	140	13173	-11826	8988	9339	13173	27.8	358	319	30	294905
ABprpappap:140	ABprpappap	140	10322	-14677	5425	6042	10322	28.3	327	320	31	270260
ABprpappp:94	ABprpappp	94	3197	-21802	909	967	3197	42.4	266	315	40	556683
ABprpapppa:135	ABprpapppa	135	17405	-7594	11675	12079	17405	35.4	292	326	33	279838
ABprpapppp:135	ABprpapppp	135	19453	-5546	13768	14044	19453	37.5	248	340	35	336694
ABprpp:27	ABprpp	27	1923	-23076	-326	-328	1923	40.2	195	249	57	574282
ABprppa:45	ABprppa	45	1887	-23112	-264	-267	1887	36.7	264	308	47	785999
ABprppaa:68	ABprppaa	68	1953	-23046	-100	-96	1953	35.4	289	326	42	621726
ABprppaaa:100	ABprppaaa	100	2002	-22997	55	67	2002	36.2	340	365	34	439176
ABprppaaaa:146	ABprppaaaa	146	2339	-22660	106	225	2339	32.8	358	383	32	351231
ABprppaaap:146	ABprppaaap	146	3004	-21995	378	508	3004	34.2	336	376	32	345891
ABprppaap:100	ABprppaap	100	1959	-23040	20	36	1959	35.4	305	363	38	550938
ABprppaapa:139	ABprppaapa	139	2248	-22751	-481	-284	2248	37.1	314	359	31	298257
ABprppaapp:139	ABprppaapp	139	3775	-21224	1018	1177	3775	38.5	303	389	31	319254
ABprppap:68	ABprppap	68	1986	-23013	-119	-123	1986	43.7	223	345	42	708051
ABprppapa:97	ABprppapa	97	2116	-22883	125	126	2116	48.9	296	388	34	383416
ABprppapaa:140	ABprppapaa	140	2574	-22425	227	377	2574	50.8	340	394	32	244970
ABprppapap:140	ABprppapap	140	2165	-22834	80	145	2165	47.4	300	404	31	233907
ABprppapp:97	ABprppapp	97	2089	-22910	71	80	2089	45.5	248	378	36	490844
ABprppappa:135	ABprppappa	135	3046	-21953	789	827	3046	43.3	267	402	30	276804
ABprppappp:135	ABprppappp	135	2837	-22162	306	495	2837	47.5	253	376	34	283422
ABprppapppa:183	ABprppapppa	183	8199	-16800	2438	3833	8199	48.2	267	380	29	154883
ABprppapppp:183	ABprppapppp	183	19222	-5777	7793	10628	19222	45.9	252	362	32	199368
ABprppp:45	ABprppp	45	1931	-23068	-279	-279	1931	36.8	200	273	49	828554
ABprpppa:67	ABprpppa	67	1971	-23028	-115	-127	1971	45.5	248	285	43	634634
ABprpppaa:97	ABprpppaa	97	2309	-22690	242	254	2309	50.2	267	344	35	390985
ABprpppaaa:140	ABprpppaaa	140	3851	-21148	-2129	-821	3851	46.1	315	335	29	189172
ABprpppaap:140	ABprpppaap	140	3311	-21688	458	624	3311	45.8	289	365	32	218981
ABprpppap:97	ABprpppap	97	2283	-22716	241	255	2283	49.7	310	314	37	411289
ABprpppapa:141	ABprpppapa	141	2673	-22326	443	505	2673	44.7	372	336	31	234401
ABprpppapp:141	ABprpppapp	141	2685	-22314	379	465	2685	39.6	345	344	32	263725
ABprpppp:67	ABprpppp	67	1998	-23001	-106	-109	1998	34.1	214	257	43	565077
ABprppppa:95	ABprppppa	95	7925	-17074	5141	5223	7925	34.2	254	291	37	444695
ABprppppaa:139	ABprppppaa	139	40024	15024	30749	30907	40024	32.4	266	302	30	190873
ABprppppap:139	ABprppppap	139	45731	20731	37279	37619	45731	24.0	206	334	33	293764
ABprppppp:95	ABprppppp	95	8358	-16641	5433	5525	8358	27.4	214	274	38	417032
ABprpppppa:141	ABprpppppa	141	77239	52239	64984	66809	77239	28.5	176	335	34	358076
ABprpppppp:141	ABprpppppp	141	70377	45377	57264	57875	70377	26.0	162	297	32	269994
EMS:1	EMS	1	1742	-23257	-260	-260	1742	33.1	301	156	79	937911
MS:8	MS	8	1755	-23244	-290	-291	1755	43.7	381	190	67	584159
MSa:19	MSa	19	1848	-23151	-314	-313	1848	38.1	427	181	60	456328
MSaa:33	MSaa	33	1934	-23065	-294	-294	1934	39.7	485	192	55	680120
MSaaa:51	MSaaa	51	1929	-23070	-227	-234	1929	42.5	493	198	47	663100
MSaaaa:73	MSaaaa	73	1931	-23068	-110	-112	1931	42.7	517	220	43	517905
MSaaaaa:98	MSaaaaa	98	1946	-23053	51	51	1946	46.0	531	240	36	276347
MSaaaaaa:133	MSaaaaaa	133	2181	-22818	302	340	2181	46.2	553	290	29	160594
MSaaaaap:133	MSaaaaap	133	1945	-23054	121	140	1945	45.2	547	256	30	134069
MSaaaaapa:177	MSaaaaapa	177	1907	-23092	-48	19	1907	40.3	555	265	24	70774
MSaaaaapp:177	MSaaaaapp	177	2140	-22859	146	193	2140	39.3	535	284	29	153884
MSaaaap:98	MSaaaap	98	1928	-23071	-14	-19	1928	39.2	495	255	36	316255
MSaaaapa:136	MSaaaapa	136	2168	-22831	200	221	2168	33.3	515	266	30	197768
MSaaaapp:136	MSaaaapp	136	2021	-22978	140	155	2021	42.3	515	279	27	125612
MSaaap:73	MSaaap	73	1964	-23035	-75	-80	1964	42.3	454	187	42	465003
MSaaapa:100	MSaaapa	100	1984	-23015	44	52	1984	40.6	473	220	37	302257
MSaaapaa:134	MSaaapaa	134	1942	-23057	113	123	1942	41.4	499	245	31	168992
MSaaapaaa:187	MSaaapaaa	187	1907	-23092	24	48	1907	35.4	499	236	29	148486
MSaaapaap:187	MSaaapaap	187	1838	-23161	32	49	1838	40.5	469	248	26	102728
MSaaapap:134	MSaaapap	134	1953	-23046	128	130	1953	40.1	449	225	32	168353
MSaaapp:100	MSaaapp	100	2018	-22981	118	119	2018	39.8	418	198	33	245805
MSaaappa:157	MSaaappa	157	2080	-22919	-118	-27	2080	43.5	390	194	31	127985
MSaaappp:157	MSaaappp	157	2332	-22667	379	409	2332	39.9	410	218	28	140191
MSaap:51	MSaap	51	1986	-23013	-183	-184	1986	48.0	414	203	47	512177
MSaapa:73	MSaapa	73	2010	-22989	-161	-167	2010	50.9	431	193	44	434059
MSaapaa:97	MSaapaa	97	2009	-22990	6	9	2009	49.9	457	211	40	295258
MSaapaaa:129	MSaapaaa	129	1924	-23075	90	107	1924	49.7	490	236	33	167470
MSaapaaaa:188	MSaapaaaa	188	1987	-23012	207	217	1987	50.1	487	246	25	72392
MSaapaaap:188	MSaapaaap	188	2053	-22946	1	45	2053	53.8	451	209	30	111713
MSaapaap:129	MSaapaap	129	1922	-23077	75	95	1922	50.0	441	214	32	141368
MSaapaapa:184	MSaapaapa	184	2269	-22730	180	232	2269	52.2	426	194	29	112794
MSaapaapp:184	MSaapaapp	184	2229	-22770	71	99	2229	46.1	401	203	28	116703
MSaapap:97	MSaapap	97	2073	-22926	105	111	2073	49.2	414	186	36	266643
MSaapapa:140	MSaapapa	140	2456	-22543	287	356	2456	49.6	423	171	31	157542
MSaapapp:140	MSaapapp	140	2853	-22146	145	453	2853	43.9	413	154	32	170953
MSaapp:73	MSaapp	73	1978	-23021	-59	-63	1978	42.2	394	169	41	432675
MSaappa:101	MSaappa	101	2629	-22370	646	669	2629	42.0	432	150	34	288632
MSaappaa:156	MSaappaa	156	7293	-17706	2416	3622	7293	38.1	402	131	31	194926
MSaappap:156	MSaappap	156	5583	-19416	642	1551	5583	42.5	383	141	28	136326
MSaappp:101	MSaappp	101	10318	-14681	6824	6896	10318	43.4	371	146	39	356894
MSaapppa:184	MSaapppa	184	46619	21619	32730	34738	46619	37.6	342	135	35	227704
MSaapppp:184	MSaapppp	184	59200	34200	44126	44080	59200	38.1	293	136	31	178527
MSap:33	MSap	33	1878	-23121	-274	-278	1878	32.6	412	139	53	659373
MSapa:52	MSapa	52	1914	-23085	-222	-224	1914	37.6	432	139	47	696959
MSapaa:75	MSapaa	75	1933	-23066	-107	-108	1933	34.3	451	146	42	493622
MSapaaa:101	MSapaaa	101	1939	-23060	9	12	1939	33.4	463	189	34	261146
MSapaaaa:140	MSapaaaa	140	2249	-22751	156	189	2249	26.3	511	238	29	188867
MSapaaap:140	MSapaaap	140	2000	-22999	124	134	2000	29.4	478	219	32	176532
MSapaaapa:185	MSapaaapa	185	2217	-22782	232	250	2217	29.0	500	220	29	139173
MSapaaapp:185	MSapaaapp	185	2098	-22901	141	152	2098	32.5	462	221	27	108595
MSapaap:101	MSapaap	101	1966	-23034	59	64	1966	26.8	421	167	37	307385
MSapaapa:144	MSapaapa	144	2017	-22982	89	109	2017	26.0	453	207	31	166976
MSapaapp:144	MSapaapp	144	2111	-22888	113	164	2111	27.4	422	176	32	195207
MSapap:75	MSapap	75	1976	-23024	-23	-30	1976	30.1	387	157	42	451072
MSapapa:102	MSapapa	102	1936	-23063	16	15	1936	30.6	401	207	38	266174
MSapapaa:137	MSapapaa	137	1935	-23064	76	85	1935	32.1	419	228	32	153079
MSapapaaa:187	MSapapaaa	187	2126	-22873	115	129	2126	27.6	408	248	27	96161
MSapapaap:187	MSapapaap	187	2048	-22951	101	133	2048	35.2	410	216	26	97175
MSapapap:137	MSapapap	137	1957	-23042	90	103	1957	31.9	379	219	30	123982
MSapapp:102	MSapapp	102	2035	-22964	84	112	2035	25.7	340	216	34	205119
MSapappa:175	MSapappa	175	3112	-21887	-35	166	3112	30.3	332	246	26	100674
MSapappp:175	MSapappp	175	2446	-22553	-646	-157	2446	27.7	326	218	29	94779
MSapp:52	MSapp	52	1965	-23034	-174	-178	1965	45.2	361	150	46	545146
MSappa:74	MSappa	74	1916	-23083	-132	-139	1916	37.0	395	124	42	525442
MSappaa:100	MSappaa	100	2022	-22977	40	55	2022	32.3	383	157	38	315049
MSappaaa:138	MSappaaa	138	2104	-22895	-10	82	2104	32.7	403	179	32	196180
MSappaap:138	MSappaap	138	2027	-22972	47	97	2027	37.9	375	188	31	149421
MSappap:100	MSappap	100	2211	-22788	88	189	2211	37.2	380	132	37	358524
MSappapa:147	MSappapa	147	9924	-15075	5934	6424	9924	34.0	399	148	31	178921
MSappapp:147	MSappapp	147	12981	-12018	4921	7643	12981	33.5	375	139	31	200471
MSappp:74	MSappp	74	2384	-22615	306	310	2384	38.2	327	122	41	489072
MSapppa:120	MSapppa	120	28337	3337	21393	22066	28337	31.7	352	130	34	298128
MSapppp:120	MSapppp	120	33682	8682	25574	26253	33682	31.5	302	158	39	299407
MSp:19	MSp	19	1850	-23149	-336	-338	1850	44.2	332	233	60	381170
MSpa:33	MSpa	33	1899	-23100	-315	-318	1899	43.9	394	230	54	509220
MSpaa:51	MSpaa	51	1987	-23012	-188	-190	1987	41.7	404	271	47	510556
MSpaaa:74	MSpaaa	74	2066	-22933	13	13	2066	39.0	453	252	43	491957
MSpaaaa:99	MSpaaaa	99	2210	-22789	251	250	2210	40.2	434	274	36	330669
MSpaaaaa:137	MSpaaaaa	137	2286	-22713	341	377	2286	31.3	483	296	33	273916
MSpaaaaaa:188	MSpaaaaaa	188	2373	-22626	306	308	2373	31.9	514	307	26	157292
MSpaaaaap:188	MSpaaaaap	188	2246	-22753	180	243	2246	29.6	493	279	30	209234
MSpaaaap:137	MSpaaaap	137	2229	-22770	313	325	2229	34.5	454	257	33	263909
MSpaaap:99	MSpaaap	99	2053	-22946	112	113	2053	29.3	450	233	38	366795
MSpaaapa:134	MSpaaapa	134	2343	-22656	298	345	2343	25.2	488	269	33	312294
MSpaaapp:134	MSpaaapp	134	2057	-22942	209	222	2057	26.4	441	247	35	258634
MSpaaappa:174	MSpaaappa	174	2162	-22837	173	222	2162	27.5	470	255	31	206851
MSpaaappp:174	MSpaaappp	174	2223	-22776	204	304	2223	25.8	443	246	32	221363
MSpaap:74	MSpaap	74	2061	-22938	-42	-41	2061	43.6	377	238	42	397738
MSpaapa:100	MSpaapa	100	2104	-22895	86	89	2104	41.0	404	243	36	271563
MSpaapaa:136	MSpaapaa	136	2036	-22963	92	126	2036	36.9	422	275	33	233329
MSpaapaaa:187	MSpaapaaa	187	2277	-22722	5	55	2277	34.9	418	288	29	186293
MSpaapaap:187	MSpaapaap	187	2303	-22696	329	348	2303	36.9	413	251	27	160160
MSpaapap:136	MSpaapap	136	2124	-22875	244	260	2124	45.4	406	241	34	227720
MSpaapp:100	MSpaapp	100	2351	-22648	394	409	2351	49.6	360	242	34	232973
MSpaappa:162	MSpaappa	162	2653	-22346	490	518	2653	52.0	349	234	28	114483
MSpaappp:162	MSpaappp	162	3037	-21962	-379	197	3037	50.6	323	206	30	134085
MSpap:51	MSpap	51	1993	-23006	-159	-161	1993	47.3	335	216	46	478610
MSpapa:74	MSpapa	74	2143	-22856	-110	-113	2143	53.4	354	199	44	398410
MSpapaa:98	MSpapaa	98	2091	-22908	-18	-19	2091	53.2	373	208	37	256258
MSpapaaa:134	MSpapaaa	134	2068	-22932	108	115	2068	52.3	408	208	32	170508
MSpapaap:134	MSpapaap	134	2061	-22938	75	106	2061	51.3	371	200	36	219114
MSpapaapa:186	MSpapaapa	186	2318	-22681	167	238	2318	52.6	364	221	28	112833
MSpapaapp:186	MSpapaapp	186	2592	-22407	-71	108	2592	52.2	341	183	30	137191
MSpapap:98	MSpapap	98	2237	-22762	221	229	2237	48.0	334	160	36	300045
MSpapapa:141	MSpapapa	141	3316	-21683	-133	64	3316	46.2	357	172	30	181968
MSpapapp:141	MSpapapp	141	2626	-22373	-131	23	2626	44.8	333	179	33	205631
MSpapp:74	MSpapp	74	2062	-22937	3	2	2062	47.5	287	201	41	389357
MSpappa:108	MSpappa	108	3646	-21353	1236	1280	3646	53.3	320	185	34	219800
MSpappaa:182	MSpappaa	182	7343	-17656	2489	2577	7343	49.0	296	156	30	134779
MSpappap:182	MSpappap	182	6015	-18984	2784	2983	6015	53.7	320	168	29	116354
MSpappp:108	MSpappp	108	9183	-15816	5330	5697	9183	48.9	273	188	41	344434
MSpapppa:186	MSpapppa	186	46888	21888	34859	34614	46888	51.4	277	215	32	145173
MSpapppp:186	MSpapppp	186	40734	15734	29700	29509	40734	44.8	240	183	31	165405
MSpp:33	MSpp	33	1936	-23063	-262	-264	1936	45.7	305	231	53	516493
MSppa:53	MSppa	53	1964	-23035	-172	-172	1964	50.4	326	298	46	469218
MSppaa:76	MSppaa	76	1979	-23021	-64	-61	1979	41.0	386	286	41	357755
MSppaaa:105	MSppaaa	105	2109	-22890	171	179	2109	33.2	401	271	34	231963
MSppaaaa:144	MSppaaaa	144	2807	-22192	351	462	2807	29.8	451	304	32	226927
MSppaaap:144	MSppaaap	144	3187	-21812	906	998	3187	24.5	415	274	30	165723
MSppaap:105	MSppaap	105	2114	-22885	214	226	2114	25.6	375	251	38	274629
MSppaapa:163	MSppaapa	163	3749	-21250	1418	1546	3749	20.7	392	244	28	159352
MSppaapp:163	MSppaapp	163	2578	-22421	-68	65	2578	27.7	340	258	32	136608
MSppap:76	MSppap	76	2054	-22945	33	33	2054	42.4	320	245	41	335096
MSppapa:109	MSppapa	109	2251	-22748	295	309	2251	39.3	358	278	33	168402
MSppapaa:146	MSppapaa	146	4611	-20388	1596	1766	4611	30.5	404	304	29	133434
MSppapap:146	MSppapap	146	4278	-20721	1597	1674	4278	26.6	361	274	32	152737
MSppapp:109	MSppapp	109	2925	-22074	776	830	2925	38.3	319	271	34	184679
MSppappa:161	MSppappa	161	25718	718	18247	18962	25718	34.1	351	301	28	117732
MSppappp:161	MSppappp	161	13967	-11032	8223	9257	13967	36.1	319	284	31	115833
MSppp:53	MSppp	53	1990	-23009	-120	-125	1990	48.8	268	242	46	461484
MSpppa:76	MSpppa	76	1973	-23026	-69	-74	1973	44.6	277	233	41	375613
MSpppaa:102	MSpppaa	102	2152	-22847	99	127	2152	41.0	284	226	34	193351
MSpppaaa:140	MSpppaaa	140	2561	-22438	-377	-243	2561	44.9	325	267	30	112279
MSpppaap:140	MSpppaap	140	2522	-22477	-563	-133	2522	44.6	311	229	30	113622
MSpppap:102	MSpppap	102	2235	-22764	113	168	2235	35.0	273	188	35	255649
MSpppapa:151	MSpppapa	151	3909	-21090	244	401	3909	37.8	305	204	30	145952
MSpppapp:151	MSpppapp	151	6475	-18524	-1609	-455	6475	38.2	275	191	30	145676
MSpppp:76	MSpppp	76	2072	-22927	2	6	2072	40.1	224	220	41	389467
MSppppa:109	MSppppa	109	12067	-12932	8323	8501	12067	43.0	261	218	34	221983
MSppppaa:182	MSppppaa	182	29156	4156	17965	18871	29156	43.0	281	246	27	101219
MSppppap:182	MSppppap	182	27033	2033	15868	17181	27033	40.8	259	225	31	130384
MSppppp:109	MSppppp	109	13347	-11652	8855	9454	13347	33.4	242	178	40	352872
MSpppppa:183	MSpppppa	183	55370	30370	38081	41189	55370	30.4	260	199	34	169299
MSpppppp:183	MSpppppp	183	67364	42364	47653	49062	67364	30.4	224	214	31	125034
E:8	E	8	1809	-23190	-344	-344	1809	32.8	232	164	66	513725
Ea:20	Ea	20	1866	-23133	-395	-396	1866	34.8	305	139	60	475813
Eal:35	Eal	35	1961	-23038	-284	-289	1961	37.7	340	157	52	551765
Eala:54	Eala	54	1969	-23030	-202	-207	1969	35.6	334	162	46	472663
Ealaa:77	Ealaa	77	1929	-23070	-99	-102	1929	35.5	362	168	41	382296
Ealaad:103	Ealaad	103	1920	-23079	-3	-1	1920	33.3	342	217	34	213068
Ealaada:141	Ealaada	141	1856	-23143	-120	-67	1856	32.0	384	260	30	140919
Ealaadp:141	Ealaadp	141	1905	-23094	-88	-57	1905	34.4	343	235	32	152322
Ealaav:103	Ealaav	103	1917	-23082	-9	-5	1917	42.3	374	210	34	211480
Ealaava:140	Ealaava	140	1850	-23149	-116	-97	1850	40.2	382	284	28	120498
Ealaavp:140	Ealaavp	140	1804	-23195	-36	-22	1804	41.0	382	237	31	128818
Ealaavpa:184	Ealaavpa	184	1899	-23101	74	110	1899	40.0	391	261	26	78101
Ealaavpp:184	Ealaavpp	184	1995	-23004	20	25	1995	39.8	377	244	26	95368
Ealap:77	Ealap	77	1991	-23008	-131	-133	1991	38.3	297	163	41	377824
Ealapa:105	Ealapa	105	1895	-23104	-82	-81	1895	42.9	329	206	35	189727
Ealapaa:141	Ealapaa	141	1856	-23143	-202	-180	1856	42.1	352	267	31	113183
Ealapap:141	Ealapap	141	2008	-22991	19	27	2008	43.7	344	221	30	114728
Ealapp:105	Ealapp	105	1980	-23019	-24	7	1980	35.1	315	186	33	213975
Ealappa:173	Ealappa	173	3776	-21223	1091	1195	3776	37.9	333	214	27	119520
Ealappp:173	Ealappp	173	2988	-22011	-327	0	2988	30.7	319	218	30	138373
Ealp:54	Ealp	54	1971	-23028	-255	-254	1971	46.9	264	163	45	452713
Ealpa:76	Ealpa	76	2002	-22997	-120	-124	2002	48.8	279	150	40	359325
Ealpaa:103	Ealpaa	103	2046	-22953	-25	-11	2046	43.4	300	146	37	285820
Ealpaaa:138	Ealpaaa	138	2792	-22207	-1513	-657	2792	37.9	338	166	31	175843
Ealpaap:138	Ealpaap	138	2473	-22526	-912	-463	2473	44.0	295	168	32	167403
Ealpap:103	Ealpap	103	2151	-22848	0	29	2151	43.0	249	149	34	246859
Ealpapa:148	Ealpapa	148	3173	-21826	-2389	-1461	3173	43.7	268	150	30	152799
Ealpapp:148	Ealpapp	148	5222	-19777	-2045	-1010	5222	37.7	267	156	31	166134
Ealpp:76	Ealpp	76	1998	-23001	-115	-110	1998	46.9	218	160	40	389699
Ealppa:112	Ealppa	112	3637	-21362	-199	591	3637	53.3	255	177	34	196145
Ealppaa:185	Ealppaa	185	9343	-15656	1249	1346	9343	53.9	229	181	29	99990
Ealppap:185	Ealppap	185	9082	-15917	-659	703	9082	48.5	217	163	29	109273
Ealppp:112	Ealppp	112	23634	-1365	16317	16541	23634	45.0	221	155	35	230588
Ear:35	Ear	35	1923	-23076	-371	-372	1923	41.8	254	163	52	586305
Eara:55	Eara	55	1959	-23040	-248	-262	1959	51.7	222	225	43	345877
Earaa:78	Earaa	78	1976	-23023	-143	-149	1976	50.8	267	225	38	226821
Earaad:108	Earaad	108	1945	-23054	42	54	1945	46.7	371	299	30	104907
Earaada:148	Earaada	148	2133	-22866	142	147	2133	39.6	432	361	26	69884
Earaadp:148	Earaadp	148	2124	-22875	80	112	2124	40.2	403	328	26	53445
Earaav:108	Earaav	108	2032	-22967	122	150	2032	51.7	339	254	32	107502
Earaava:171	Earaava	171	2240	-22759	244	221	2240	55.7	421	307	24	39760
Earaavp:171	Earaavp	171	2227	-22772	-22	67	2227	53.9	364	274	28	55460
Earap:78	Earap	78	2054	-22945	-71	-65	2054	49.3	216	242	38	235958
Earapa:109	Earapa	109	2039	-22960	55	68	2039	51.4	334	285	32	104932
Earapaa:151	Earapaa	151	2273	-22726	259	288	2273	47.5	373	298	28	63912
Earapap:151	Earapap	151	4958	-20041	-2270	-1475	4958	43.3	330	295	27	58632
Earapp:109	Earapp	109	2216	-22783	34	113	2216	49.3	295	276	30	96627
Earappa:161	Earappa	161	21226	-3773	13292	13161	21226	45.5	338	311	24	46628
Earappp:161	Earappp	161	9820	-15179	3863	3872	9820	48.9	313	285	27	55266
Earp:55	Earp	55	2014	-22985	-225	-227	2014	44.5	194	163	44	451018
Earpa:79	Earpa	79	2468	-22531	314	318	2468	46.9	209	188	38	259371
Earpaa:110	Earpaa	110	5735	-19264	3006	3094	5735	51.8	294	233	32	101595
Earpaaa:167	Earpaaa	167	8324	-16675	4397	4576	8324	55.0	314	221	29	56191
Earpaap:167	Earpaap	167	10276	-14723	4284	4866	10276	53.6	283	178	29	68060
Earpap:110	Earpap	110	8124	-16875	3435	3893	8124	54.0	260	231	32	97781
Earpapa:179	Earpapa	179	19730	-5269	11224	11972	19730	56.8	286	238	29	69921
Earpapp:179	Earpapp	179	19655	-5344	8367	9411	19655	54.5	266	237	27	44463
Earpp:79	Earpp	79	4027	-20972	1615	1657	4027	43.2	182	216	39	279636
Earppa:126	Earppa	126	40660	15660	29620	30841	40660	54.7	239	305	36	126284
Earppaa:185	Earppaa	185	98280	73280	74079	73593	98280	53.0	251	353	30	72760
Earppap:185	Earppap	185	100887	75887	62410	65091	100887	53.3	230	321	27	48760
Earppp:126	Earppp	126	52711	27711	39293	39986	52711	51.6	224	267	34	109845
Earpppa:186	Earpppa	186	97596	72596	69307	73833	97596	52.0	213	278	32	82531
Earpppp:186	Earpppp	186	123589	98589	80363	86850	123589	55.7	229	288	31	65069
Ep:20	Ep	20	1950	-23049	-300	-301	1950	26.6	212	156	57	339063
Epl:35	Epl	35	2041	-22958	-190	-192	2041	24.2	236	142	52	510978
Epla:54	Epla	54	2095	-22904	-115	-116	2095	33.0	254	141	45	438204
Eplaa:78	Eplaa	78	2248	-22751	154	152	2248	33.1	277	144	42	397922
Eplaaa:104	Eplaaa	104	2385	-22614	328	340	2385	28.1	354	174	34	205583
Eplaaaa:143	Eplaaaa	143	2573	-22426	534	588	2573	22.8	422	219	31	188425
Eplaaap:143	Eplaaap	143	2317	-22682	277	337	2317	24.2	388	203	32	147734
Eplaap:104	Eplaap	104	2430	-22569	233	311	2430	26.8	325	143	37	277460
Eplaapa:144	Eplaapa	144	3767	-21232	-3324	-1103	3767	27.1	369	163	31	176717
Eplaapp:144	Eplaapp	144	2732	-22267	-409	21	2732	26.6	368	157	33	192780
Eplap:78	Eplap	78	2466	-22533	368	371	2466	32.7	219	152	39	361934
Eplapa:114	Eplapa	114	2607	-22392	338	409	2607	30.4	295	156	36	239084
Eplapaa:154	Eplapaa	154	2756	-22243	305	436	2756	23.4	370	197	31	181770
Eplapap:154	Eplapap	154	2585	-22414	-746	-218	2585	28.3	338	192	34	176427
Eplapp:114	Eplapp	114	3144	-21855	450	868	3144	25.7	245	141	29	180527
Eplp:54	Eplp	54	2119	-22880	-101	-104	2119	26.3	174	138	46	550839
Eplpa:77	Eplpa	77	2403	-22596	200	202	2403	43.1	148	172	41	427713
Eplpaa:105	Eplpaa	105	2723	-22276	-294	79	2723	52.6	195	216	36	190642
Eplpaaa:142	Eplpaaa	142	7179	-17820	-5666	-1679	7179	55.3	239	253	31	104531
Eplpaap:142	Eplpaap	142	3325	-21674	-728	-297	3325	53.1	236	220	33	117587
Eplpap:105	Eplpap	105	2868	-22131	543	612	2868	48.1	184	185	35	209443
Eplpapa:152	Eplpapa	152	3406	-21593	700	767	3406	54.4	198	223	31	94497
Eplpapp:152	Eplpapp	152	3471	-21528	-485	73	3471	50.4	216	194	32	113271
Eplpp:77	Eplpp	77	2683	-22316	506	504	2683	34.7	114	198	41	494450
Eplppa:113	Eplppa	113	11845	-13154	8392	8401	11845	36.0	136	182	39	302286
Eplppaa:183	Eplppaa	183	57240	32240	44704	45621	57240	29.4	143	181	32	144250
Eplppap:183	Eplppap	183	56494	31494	45463	45555	56494	36.5	153	228	34	145243
Eplppp:113	Eplppp	113	8535	-16464	5495	5572	8535	45.1	166	177	33	195270
Eplpppa:187	Eplpppa	187	47322	22322	36649	38276	47322	41.3	182	158	32	172481
Eplpppp:187	Eplpppp	187	21580	-3419	11117	13775	21580	36.2	157	175	34	256042
Epr:35	Epr	35	1955	-23044	-359	-368	1955	34.5	173	155	52	695668
Epra:56	Epra	56	2076	-22923	-193	-198	2076	37.4	145	166	46	595909
Epraa:79	Epraa	79	2291	-22708	32	23	2291	52.2	192	270	39	302355
Epraaa:112	Epraaa	112	2442	-22557	278	278	2442	54.3	330	326	33	157225
Epraaaa:153	Epraaaa	153	3031	-21969	888	878	3031	47.9	415	335	25	69971
Epraaap:153	Epraaap	153	2826	-22173	598	654	2826	51.9	382	328	28	77250
Epraap:112	Epraap	112	2538	-22461	333	346	2538	54.8	310	305	32	131667
Epraapa:166	Epraapa	166	3411	-21588	930	994	3411	55.5	359	310	27	71732
Epraapp:166	Epraapp	166	4076	-20923	-98	356	4076	52.4	337	296	30	84154
Eprap:79	Eprap	79	2393	-22606	172	180	2393	45.0	157	259	41	390402
Eprapa:111	Eprapa	111	2445	-22554	99	109	2445	54.9	271	320	34	149578
Eprapaa:152	Eprapaa	152	3242	-21757	520	607	3242	53.7	355	351	28	80798
Eprapap:152	Eprapap	152	3716	-21283	-148	335	3716	55.9	326	331	31	90341
Eprapp:111	Eprapp	111	2624	-22375	-204	141	2624	53.5	240	328	35	171609
Eprappa:162	Eprappa	162	4456	-20543	1579	1788	4456	54.7	316	365	30	93834
Eprappp:162	Eprappp	162	28771	3771	15709	18241	28771	55.2	287	341	32	103920
Eprp:56	Eprp	56	2100	-22899	-110	-111	2100	46.2	162	242	45	490350
Eprpa:80	Eprpa	80	2795	-22204	510	565	2795	45.0	209	273	40	324934
Eprpaa:114	Eprpaa	114	7988	-17011	4235	4477	7988	44.1	268	266	30	131293
Eprpaaa:176	Eprpaaa	176	40637	15637	24684	25288	40637	39.0	288	278	27	75416
Eprpaap:176	Eprpaap	176	23216	-1783	6308	8054	23216	45.6	282	270	27	58627
Eprpap:114	Eprpap	114	6884	-18115	1625	2799	6884	52.4	267	271	34	149614
Eprpapa:176	Eprpapa	176	11910	-13089	-2023	272	11910	53.2	292	255	29	76858
Eprpapp:176	Eprpapp	176	11233	-13766	-95	2446	11233	46.9	261	244	30	94884
Eprpp:80	Eprpp	80	3325	-21674	991	1012	3325	40.1	180	283	41	374252
Eprppa:120	Eprppa	120	30533	5533	21822	23182	30533	45.8	251	301	34	171804
Eprppaa:184	Eprppaa	184	89307	64307	67816	66958	89307	43.3	291	310	26	68294
Eprppap:184	Eprppap	184	90694	65694	56735	61813	90694	53.0	272	294	29	83844
Eprppp:120	Eprppp	120	25920	920	18111	19489	25920	52.0	263	311	35	175026
Eprpppa:182	Eprpppa	182	53221	28221	42754	42194	53221	55.9	295	332	31	88588
Eprpppp:182	Eprpppp	182	57562	32562	30933	37917	57562	55.7	269	303	32	94048
P2:1	P2	1	1777	-23222	-366	-366	1777	32.7	152	231	77	899275
C:10	C	10	1927	-23072	-226	-226	1927	15.0	222	283	64	316926
Ca:23	Ca	23	2005	-22994	-151	-152	2005	14.8	298	289	59	218436
Caa:39	Caa	39	2054	-22945	-101	-103	2054	13.6	343	282	51	336939
Caaa:61	Caaa	61	2034	-22965	-48	-48	2034	24.7	361	233	47	385789
Caaaa:86	Caaaa	86	2014	-22985	-27	-28	2014	28.5	319	247	40	287947
Caaaaa:126	Caaaaa	126	2644	-22355	-1761	-706	2644	31.2	276	249	35	166679
Caaaap:126	Caaaap	126	2312	-22687	-425	-315	2312	18.9	230	285	34	148392
Caaap:86	Caaap	86	1996	-23003	-141	-132	1996	18.5	268	260	39	221772
Caaapa:123	Caaapa	123	2712	-22287	-96	-102	2712	10.9	192	228	36	159048
Caaapp:123	Caaapp	123	2475	-22524	27	5	2475	13.9	221	303	33	141045
Caap:61	Caap	61	2010	-22989	-55	-55	2010	12.8	279	297	44	281618
Caapa:92	Caapa	92	2421	-22578	-1032	-746	2421	24.4	172	275	35	241256
Caapp:92	Caapp	92	1884	-23115	-38	-39	1884	10.7	192	311	41	249430
Caappd:133	Caappd	133	2976	-22023	-3521	-1339	2976	26.1	121	266	30	200820
Caappv:133	Caappv	133	2066	-22933	-343	-219	2066	17.1	134	269	37	226122
Cap:39	Cap	39	1993	-23006	-184	-185	1993	24.7	281	253	52	482634
Capa:61	Capa	61	1968	-23031	-188	-190	1968	28.2	284	244	47	426155
Capaa:88	Capaa	88	1956	-23043	-89	-85	1956	28.1	272	226	41	370986
Capaaa:130	Capaaa	130	2389	-22610	-79	-74	2389	24.5	251	245	35	184059
Capaap:130	Capaap	130	2489	-22510	-209	-120	2489	15.7	223	230	35	174915
Capap:88	Capap	88	2018	-22981	-40	-42	2018	12.1	212	254	42	269191
Capapa:126	Capapa	126	2192	-22807	42	60	2192	8.5	181	299	35	177892
Capapp:126	Capapp	126	2223	-22776	102	106	2223	9.0	157	246	37	214721
Capp:61	Capp	61	1983	-23016	-115	-115	1983	27.0	226	194	44	395008
Cappa:97	Cappa	97	2157	-22842	-162	-58	2157	18.0	200	186	36	303890
Cappaa:165	Cappaa	165	2311	-22688	-491	-267	2311	27.1	120	238	30	200557
Cappap:165	Cappap	165	2564	-22435	-1109	-699	2564	26.2	121	197	33	255732
Cappp:97	Cappp	97	1954	-23045	-41	-36	1954	9.7	208	163	39	308340
Capppa:141	Capppa	141	2981	-22018	-46	326	2981	19.7	156	165	37	273340
Capppp:141	Capppp	141	3407	-21592	1160	1233	3407	24.7	112	242	31	244393
Cp:23	Cp	23	2004	-22995	-218	-218	2004	15.9	201	274	61	305776
Cpa:38	Cpa	38	2037	-22963	-132	-132	2037	8.7	239	248	53	274568
Cpaa:60	Cpaa	60	2022	-22977	-100	-100	2022	10.8	260	239	47	227709
Cpaaa:85	Cpaaa	85	2009	-22990	10	11	2009	8.7	278	208	41	192160
Cpaaaa:132	Cpaaaa	132	2847	-22153	17	99	2847	23.7	285	228	35	194039
Cpaaap:132	Cpaaap	132	2090	-22909	-67	-2	2090	12.4	287	229	34	169582
Cpaap:85	Cpaap	85	2032	-22967	-6	-8	2032	5.1	222	260	42	199755
Cpaapa:125	Cpaapa	125	2283	-22716	174	192	2283	2.9	210	239	37	132345
Cpaapp:125	Cpaapp	125	2164	-22835	194	196	2164	4.6	241	289	35	128555
Cpap:60	Cpap	60	1999	-23000	-97	-97	1999	8.0	209	176	46	288430
Cpapa:90	Cpapa	90	2354	-22645	-219	-98	2354	11.6	212	176	35	225377
Cpapp:90	Cpapp	90	2002	-22997	-31	-31	2002	4.1	208	193	41	192656
Cpappd:133	Cpappd	133	2595	-22404	497	555	2595	14.2	133	217	33	242681
Cpappv:133	Cpappv	133	2611	-22388	-561	-137	2611	10.8	183	187	38	205776
Cpp:38	Cpp	38	2051	-22948	-211	-211	2051	15.3	156	218	53	448941
Cppa:65	Cppa	65	2066	-22933	-134	-136	2066	24.8	166	173	47	587164
Cppaa:105	Cppaa	105	2644	-22355	213	252	2644	37.0	191	180	41	412013
Cppaaa:155	Cppaaa	155	3690	-21309	-1107	-644	3690	42.9	220	217	34	170680
Cppaap:155	Cppaap	155	5722	-19277	-2338	-917	5722	36.7	225	172	34	244847
Cppap:105	Cppap	105	2897	-22102	201	490	2897	28.6	156	174	44	506383
Cppapa:153	Cppapa	153	5287	-19712	-1503	-328	5287	37.3	195	206	32	192940
Cppapp:153	Cppapp	153	6577	-18422	-1058	907	6577	29.9	183	189	36	295633
Cppp:65	Cppp	65	2038	-22961	-100	-102	2038	21.5	126	215	47	591920
Cpppa:99	Cpppa	99	7063	-17936	4278	4462	7063	24.6	207	165	40	364056
Cpppaa:146	Cpppaa	146	20312	-4687	11374	13785	20312	25.7	225	181	37	275488
Cpppap:146	Cpppap	146	19105	-5895	12607	13225	19105	29.7	202	231	35	205685
Cpppp:99	Cpppp	99	7477	-17522	4629	4901	7477	18.2	162	188	43	399998
Cppppa:153	Cppppa	153	20294	-4705	14563	14556	20294	20.3	169	223	34	185418
Cppppp:153	Cppppp	153	21719	-3280	14822	16208	21719	21.6	206	190	37	256917
P3:10	P3	10	1896	-23104	-347	-349	1896	28.0	138	199	59	393611
D:26	D	26	1978	-23021	-425	-425	1978	27.9	129	260	55	312322
Da:48	Da	48	2096	-22903	-108	-112	2096	11.9	176	277	46	63439
Daa:79	Daa	79	2020	-22979	-100	-100	2020	16.1	176	296	40	60934
Daaa:118	Daaa	118	2520	-22480	-76	10	2520	33.4	167	311	37	127987
Daaaa:176	Daaaa	176	3539	-21460	-84	3	3539	40.9	209	323	29	78944
Daaap:176	Daaap	176	4312	-20688	105	454	4312	38.7	181	306	30	90468
Daap:118	Daap	118	2468	-22531	-192	10	2468	41.0	190	320	34	92903
Daapa:171	Daapa	171	5880	-19119	-3489	-2696	5880	43.9	250	310	28	62296
Daapp:171	Daapp	171	3076	-21923	-857	-275	3076	45.2	199	327	31	86778
Dap:79	Dap	79	2036	-22963	-89	-90	2036	15.1	170	236	39	72173
Dapa:113	Dapa	113	3716	-21283	959	1133	3716	28.2	163	247	40	168599
Dapaa:168	Dapaa	168	12585	-12414	5907	6487	12585	32.5	187	297	32	163771
Dapap:168	Dapap	168	11130	-13869	5142	5804	11130	32.0	168	262	31	137044
Dapp:113	Dapp	113	3521	-21478	813	905	3521	35.0	192	278	34	93792
Dappa:169	Dappa	169	7325	-17674	1266	1978	7325	34.9	232	294	29	85507
Dappp:169	Dappp	169	6918	-18081	1875	2654	6918	28.4	213	299	31	111010
Dp:48	Dp	48	2025	-22974	-222	-227	2025	24.2	155	282	46	119849
Dpa:83	Dpa	83	2045	-22954	-90	-81	2045	30.5	176	316	39	99323
Dpaa:122	Dpaa	122	6483	-18516	322	2438	6483	48.9	206	314	33	79763
Dpaaa:176	Dpaaa	176	11779	-13220	-9793	-2691	11779	50.4	262	328	27	59129
Dpaap:176	Dpaap	176	8577	-16422	-3152	501	8577	50.7	210	324	31	76587
Dpap:122	Dpap	122	2592	-22407	-437	59	2592	46.0	166	297	37	106698
Dpapa:175	Dpapa	175	11078	-13921	-14315	-8243	11078	49.3	246	292	29	75544
Dpapp:175	Dpapp	175	7686	-17313	-617	1523	7686	49.9	208	282	31	85570
Dpp:83	Dpp	83	2076	-22923	-118	-122	2076	25.6	148	241	43	110540
Dppa:118	Dppa	118	5667	-19332	1217	1751	5667	40.7	234	268	33	107971
Dppaa:180	Dppaa	180	10803	-14196	2683	3005	10803	41.5	247	285	30	92785
Dppap:180	Dppap	180	12075	-12924	4650	5540	12075	38.0	227	255	29	89065
Dppp:118	Dppp	118	5067	-19932	1499	1829	5067	42.8	197	240	37	137358
Dpppa:175	Dpppa	175	14769	-10230	8479	8820	14769	45.8	210	266	33	124344
Dpppp:175	Dpppp	175	15814	-9186	9668	9812	15814	37.1	194	263	31	110623
P4:26	P4	26	1936	-23063	-426	-431	1936	34.3	130	198	50	262946
Z2:64	Z2	64	1875	-23124	-261	-259	1875	30.7	147	282	41	70820
Z3:64	Z3	64	1885	-23114	-306	-309	1885	39.1	135	248	38	67336
