# Supplementary material for: Quantitative Differences in Nuclear β-catenin and TCF Pattern Embryonic Cells in C. elegans
Source: PLoS Genet. 2015 Oct 21;11(10):e1005585. doi: 10.1371/journal.pgen.1005585 (PMC4619327; doi:10.1371/journal.pgen.1005585)
Supplement: S1 Data — For each cell analyzed, birth time is given in column 3 and the average nuclear reporter intensity over the lifetime of the cell (corrected for background) is given in column 7 (“blot”). For information on each embryo’s strain information and experimental conditions, refer to S2 Table. (ZIP) [file pgen.1005585.s005.zip › CAs/CA20120608_JIM133_L1.csv]

cellTime	cell	time	none	global	local	blot	cross	z	x	y	size	gweight
AB:1	AB	1	8626	-16373	-36	-36	8626	32.4	308	228	96	3163460
ABa:6	ABa	6	7808	-17191	-228	-229	7808	31.7	228	251	87	2934925
ABal:16	ABal	16	7591	-17408	-267	-267	7591	26.6	201	281	78	3358505
ABala:26	ABala	26	7426	-17573	-305	-305	7426	33.4	170	212	70	2864097
ABalaa:38	ABalaa	38	7092	-17907	-294	-294	7092	38.4	138	224	57	1776630
ABalaaa:55	ABalaaa	55	6558	-18442	-219	-217	6558	33.7	129	201	51	1192842
ABalaaaa:78	ABalaaaa	78	5992	-19007	-140	-138	5992	32.8	146	181	42	791265
ABalaaaal:114	ABalaaaal	114	6648	-18351	317	316	6648	26.0	140	257	39	806144
ABalaaaala:152	ABalaaaala	152	6739	-18260	-191	-69	6739	35.2	143	265	31	422689
ABalaaaalal:227	ABalaaaalal	227	7778	-17221	582	631	7778	38.6	150	290	26	227000
ABalaaaalar:227	ABalaaaalar	227	7230	-17769	18	193	7230	34.7	149	273	27	275381
ABalaaaalp:152	ABalaaaalp	152	7638	-17361	567	636	7638	38.4	158	291	31	413944
ABalaaaalpa:221	ABalaaaalpa	221	6699	-18300	-152	152	6699	41.4	144	264	29	265550
ABalaaaalpp:221	ABalaaaalpp	221	8351	-16648	1370	1428	8351	44.5	161	282	26	203282
ABalaaaar:114	ABalaaaar	114	6022	-18977	-194	-163	6022	31.0	142	190	39	852526
ABalaaaarl:152	ABalaaaarl	152	6704	-18295	-89	-58	6704	34.9	147	225	31	404633
ABalaaaarla:213	ABalaaaarla	213	8436	-16563	1088	953	8436	36.9	160	257	27	260650
ABalaaaarlp:213	ABalaaaarlp	213	6698	-18301	-437	-307	6698	35.0	152	233	27	250980
ABalaaaarr:152	ABalaaaarr	152	6876	-18123	41	81	6876	37.7	163	191	31	426502
ABalaaaarra:217	ABalaaaarra	217	8101	-16899	1185	1284	8101	41.5	156	203	26	213318
ABalaaaarrp:217	ABalaaaarrp	217	6969	-18030	-176	-121	6969	37.2	158	217	27	260633
ABalaaap:78	ABalaaap	78	6285	-18715	46	29	6285	25.1	177	178	45	866025
ABalaaapa:106	ABalaaapa	106	5884	-19115	-172	-141	5884	18.5	143	191	39	746396
ABalaaapal:142	ABalaaapal	142	7430	-17569	579	579	7430	28.0	138	252	34	559775
ABalaaapall:193	ABalaaapall	193	8180	-16819	761	747	8180	36.2	163	302	28	263814
ABalaaapalr:193	ABalaaapalr	193	6722	-18277	-373	-356	6722	30.8	158	283	31	364135
ABalaaapar:142	ABalaaapar	142	6609	-18390	-98	-51	6609	28.4	136	216	33	521506
ABalaaaparl:210	ABalaaaparl	210	7729	-17270	881	930	7729	28.9	135	267	31	440738
ABalaaaparr:210	ABalaaaparr	210	6950	-18049	-174	-106	6950	31.1	144	247	29	316838
ABalaaapp:106	ABalaaapp	106	6646	-18353	338	318	6646	20.7	173	175	39	775143
ABalaaappl:143	ABalaaappl	143	6685	-18314	-214	-238	6685	27.4	151	185	32	482973
ABalaaappll:212	ABalaaappll	212	6709	-18290	-102	-29	6709	31.4	139	211	28	260169
ABalaaapplr:212	ABalaaapplr	212	7559	-17440	680	733	7559	33.8	147	180	30	273444
ABalaaappr:143	ABalaaappr	143	7662	-17337	575	599	7662	28.7	177	154	35	576695
ABalaaapprl:195	ABalaaapprl	195	6744	-18255	-453	-509	6744	33.0	183	184	27	243490
ABalaaapprr:195	ABalaaapprr	195	8050	-16949	881	872	8050	37.6	186	155	29	249590
ABalaap:55	ABalaap	55	6849	-18150	-66	-78	6849	40.6	173	239	50	891712
ABalaapa:78	ABalaapa	78	6057	-18942	-260	-268	6057	32.5	203	169	42	759891
ABalaapaa:111	ABalaapaa	111	6038	-18961	-173	-153	6038	33.5	176	155	35	625451
ABalaapaaa:151	ABalaapaaa	151	6696	-18303	-208	-165	6696	41.6	182	178	31	418319
ABalaapaap:151	ABalaapaap	151	7309	-17690	347	374	7309	44.9	210	161	30	378354
ABalaapaapa:218	ABalaapaapa	218	6782	-18217	-172	34	6782	43.0	167	179	29	309164
ABalaapaapp:218	ABalaapaapp	218	7780	-17219	824	872	7780	47.4	189	192	28	265880
ABalaapap:111	ABalaapap	111	6616	-18383	422	401	6616	30.7	208	130	36	629920
ABalaapapa:147	ABalaapapa	147	6833	-18166	-14	121	6833	38.8	204	133	30	391708
ABalaapapp:147	ABalaapapp	147	7509	-17490	549	549	7509	42.7	254	131	32	399405
ABalaapappa:207	ABalaapappa	207	7109	-17890	16	178	7109	49.1	247	157	29	157347
ABalaapappp:207	ABalaapappp	207	7902	-17097	810	861	7902	49.5	289	141	28	268592
ABalaapp:78	ABalaapp	78	6381	-18618	54	45	6381	29.9	265	196	44	668322
ABalaappa:105	ABalaappa	105	6013	-18986	-230	-218	6013	21.0	198	144	36	651232
ABalaappaa:143	ABalaappaa	143	7132	-17867	35	130	7132	33.2	171	165	31	462591
ABalaappap:143	ABalaappap	143	7822	-17177	655	614	7822	36.5	196	154	33	425122
ABalaappapa:204	ABalaappapa	204	7402	-17597	275	395	7402	42.7	191	154	26	210390
ABalaappapp:204	ABalaappapp	204	7429	-17570	451	523	7429	47.3	216	161	28	250033
ABalaappp:105	ABalaappp	105	6340	-18659	198	186	6340	15.2	229	156	38	610180
ABalaapppa:139	ABalaapppa	139	6689	-18310	-541	-522	6689	26.1	202	154	32	468655
ABalaapppaa:214	ABalaapppaa	214	6766	-18233	-285	-352	6766	38.9	221	172	23	117519
ABalaapppap:214	ABalaapppap	214	8638	-16361	1035	940	8638	36.2	229	146	24	147497
ABalaapppp:139	ABalaapppp	139	7593	-17407	642	666	7593	22.2	201	135	36	581785
ABalaappppa:190	ABalaappppa	190	7059	-17940	-279	-217	7059	33.5	197	156	30	309136
ABalaappppp:190	ABalaappppp	190	7925	-17074	411	509	7925	30.5	206	139	31	382450
ABalap:38	ABalap	38	7176	-17823	-95	-96	7176	21.8	179	207	59	1711114
ABalapa:55	ABalapa	55	6579	-18421	-178	-178	6579	21.6	172	173	52	1141563
ABalapaa:77	ABalapaa	77	6014	-18985	-132	-127	6014	18.9	175	178	44	748664
ABalapaaa:107	ABalapaaa	107	5927	-19072	-138	-115	5927	16.8	143	253	38	719668
ABalapaaaa:148	ABalapaaaa	148	6701	-18298	-453	-445	6701	23.8	161	281	33	566262
ABalapaaap:148	ABalapaaap	148	7312	-17687	452	507	7312	18.2	157	292	34	577096
ABalapaaapa:204	ABalapaaapa	204	6787	-18212	-135	-83	6787	27.0	142	303	29	297663
ABalapaaapp:204	ABalapaaapp	204	8265	-16734	1202	1321	8265	19.7	153	321	30	390427
ABalapaap:107	ABalapaap	107	6297	-18702	180	164	6297	16.8	172	285	39	720267
ABalapaapa:143	ABalapaapa	143	6874	-18125	-361	-341	6874	28.3	175	305	34	589147
ABalapaapaa:225	ABalapaapaa	225	6834	-18165	-457	-466	6834	34.8	200	316	26	220644
ABalapaapap:225	ABalapaapap	225	9382	-15617	1689	1496	9382	33.0	201	346	24	209445
ABalapaapp:143	ABalapaapp	143	7376	-17623	318	353	7376	20.8	181	321	36	649824
ABalapaappa:199	ABalapaappa	199	6839	-18160	-425	-363	6839	32.2	159	311	26	26563
ABalapaappp:199	ABalapaappp	199	8058	-16941	1042	1139	8058	28.7	156	338	27	74642
ABalapap:77	ABalapap	77	6267	-18733	44	40	6267	16.4	232	165	42	526035
ABalapapa:103	ABalapapa	103	5917	-19083	-236	-242	5917	13.6	195	251	36	572122
ABalapapaa:142	ABalapapaa	142	6525	-18474	-275	-216	6525	11.6	164	245	31	467176
ABalapapap:142	ABalapapap	142	7233	-17766	245	228	7233	10.1	186	273	33	448836
ABalapapapa:194	ABalapapapa	194	6926	-18073	-521	-509	6926	14.1	173	249	27	236297
ABalapapapp:194	ABalapapapp	194	7948	-17051	497	361	7948	12.6	183	266	26	174158
ABalapapp:103	ABalapapp	103	6260	-18739	157	150	6260	14.9	247	276	38	536920
ABalapappa:137	ABalapappa	137	6620	-18379	-467	-461	6620	16.3	209	296	35	542823
ABalapappaa:183	ABalapappaa	183	6843	-18156	-655	-690	6843	22.3	167	279	28	289185
ABalapappap:183	ABalapappap	183	8019	-16980	376	219	8019	19.0	176	289	29	347741
ABalapappp:137	ABalapappp	137	7040	-17959	119	153	7040	10.0	251	304	31	362880
ABalapapppa:198	ABalapapppa	198	6803	-18196	-490	-401	6803	16.3	179	305	25	228240
ABalapapppp:198	ABalapapppp	198	7901	-17098	699	726	7901	11.3	203	314	27	210773
ABalapp:55	ABalapp	55	6891	-18108	46	46	6891	28.5	226	218	52	980984
ABalappa:77	ABalappa	77	6032	-18967	-234	-241	6032	22.2	242	173	43	629270
ABalappaa:107	ABalappaa	107	5940	-19059	-154	-148	5940	12.5	153	224	37	680930
ABalappaaa:151	ABalappaaa	151	6837	-18162	-1	78	6837	20.0	142	217	32	495539
ABalappaap:151	ABalappaap	151	7235	-17764	150	166	7235	17.6	151	240	33	535501
ABalappap:107	ABalappap	107	6244	-18755	13	1	6244	13.0	196	201	38	601796
ABalappapa:143	ABalappapa	143	6712	-18287	-403	-410	6712	24.0	172	169	33	502658
ABalappapp:143	ABalappapp	143	7329	-17670	468	458	7329	16.5	173	160	35	503663
ABalappappa:194	ABalappappa	194	6762	-18237	-184	-140	6762	29.9	163	163	30	295757
ABalappappp:194	ABalappappp	194	8299	-16700	1012	1103	8299	24.9	178	140	28	264406
ABalappp:77	ABalappp	77	6303	-18696	69	69	6303	22.9	299	210	45	535329
ABalapppa:102	ABalapppa	102	5857	-19142	-268	-261	5857	15.5	251	192	36	410245
ABalapppaa:136	ABalapppaa	136	6546	-18453	-377	-344	6546	14.2	178	199	32	420182
ABalapppaaa:192	ABalapppaaa	192	6828	-18171	-552	-598	6828	26.4	156	225	28	266947
ABalapppaap:192	ABalapppaap	192	7798	-17201	608	584	7798	21.5	153	200	28	266627
ABalapppap:136	ABalapppap	136	7017	-17982	163	133	7017	10.4	212	179	31	346700
ABalapppapa:183	ABalapppapa	183	6905	-18094	-490	-479	6905	16.2	177	205	26	189695
ABalapppapp:183	ABalapppapp	183	8037	-16962	499	422	8037	11.6	200	204	28	278789
ABalapppp:102	ABalapppp	102	6247	-18752	155	148	6247	16.1	309	179	39	504237
ABalappppa:139	ABalappppa	139	6579	-18420	-440	-442	6579	18.0	235	165	31	339970
ABalappppaa:185	ABalappppaa	185	6836	-18163	-539	-521	6836	24.1	172	186	29	248396
ABalappppap:185	ABalappppap	185	8252	-16747	652	554	8252	21.2	193	177	27	243355
ABalappppp:139	ABalappppp	139	7287	-17712	147	183	7287	13.9	273	154	30	338603
ABalapppppa:198	ABalapppppa	198	6881	-18118	-612	-543	6881	20.2	194	163	25	179835
ABalapppppp:198	ABalapppppp	198	8201	-16798	733	735	8201	16.3	211	156	27	235635
ABalp:26	ABalp	26	7490	-17509	-277	-278	7490	30.7	215	315	69	2702965
ABalpa:38	ABalpa	38	7165	-17834	-330	-330	7165	32.0	171	323	58	1815141
ABalpaa:55	ABalpaa	55	6589	-18410	-287	-287	6589	26.7	144	284	51	1110859
ABalpaaa:76	ABalpaaa	76	6139	-18860	-215	-217	6139	40.9	148	220	41	636733
ABalpaaaa:108	ABalpaaaa	108	6128	-18871	-104	-86	6128	42.2	144	235	37	713210
ABalpaaaaa:146	ABalpaaaaa	146	6836	-18163	-188	-208	6836	45.3	195	263	32	520825
ABalpaaaaaa:198	ABalpaaaaaa	198	7112	-17887	-254	-228	7112	41.1	223	260	30	487500
ABalpaaaaap:198	ABalpaaaaap	198	7708	-17291	568	546	7708	41.9	256	264	31	547014
ABalpaaaap:146	ABalpaaaap	146	7156	-17843	241	230	7156	47.4	213	279	32	552224
ABalpaaaapa:210	ABalpaaaapa	210	6905	-18094	-383	-330	6905	44.9	230	265	32	541843
ABalpaaaapp:210	ABalpaaaapp	210	7651	-17348	542	511	7651	46.1	259	257	27	401696
ABalpaaap:108	ABalpaaap	108	7024	-17975	373	345	7024	43.9	187	250	35	592784
ABalpaaapa:149	ABalpaaapa	149	6944	-18055	-387	-326	6944	37.1	237	283	33	599332
ABalpaaapaa:225	ABalpaaapaa	225	6920	-18079	-524	-291	6920	32.3	245	281	29	399692
ABalpaaapap:225	ABalpaaapap	225	7574	-17425	307	296	7574	29.4	267	279	31	434875
ABalpaaapp:149	ABalpaaapp	149	7730	-17269	466	369	7730	38.0	264	268	33	626195
ABalpaaappa:221	ABalpaaappa	221	7324	-17675	-251	-140	7324	31.2	283	276	29	259851
ABalpaaappp:221	ABalpaaappp	221	8621	-16378	1092	1062	8621	30.8	308	268	28	381138
ABalpaap:76	ABalpaap	76	6789	-18210	273	267	6789	31.4	156	258	47	848432
ABalpaapa:102	ABalpaapa	102	6041	-18958	-256	-273	6041	30.0	147	252	41	765376
ABalpaapaa:131	ABalpaapaa	131	6705	-18294	-218	-254	6705	36.1	155	241	32	497931
ABalpaapaaa:185	ABalpaapaaa	185	6883	-18116	-487	-513	6883	34.2	187	252	29	413504
ABalpaapaap:185	ABalpaapaap	185	7810	-17189	378	316	7810	30.5	211	263	31	531830
ABalpaapap:131	ABalpaapap	131	7897	-17102	647	607	7897	38.0	177	270	32	419899
ABalpaapapa:169	ABalpaapapa	169	6893	-18106	-489	-496	6893	30.6	229	267	30	424092
ABalpaapapp:169	ABalpaapapp	169	8209	-16790	818	733	8209	28.8	253	285	30	419399
ABalpaapp:102	ABalpaapp	102	7190	-17809	547	532	7190	35.4	189	290	38	727190
ABalpaappa:141	ABalpaappa	141	6684	-18315	-247	-156	6684	42.3	172	285	32	491040
ABalpaappaa:203	ABalpaappaa	203	6769	-18230	-341	-316	6769	44.8	190	247	28	312492
ABalpaappap:203	ABalpaappap	203	7395	-17604	181	171	7395	47.4	210	260	29	293648
ABalpaappp:141	ABalpaappp	141	8140	-16859	892	848	8140	41.6	197	315	31	443238
ABalpaapppa:197	ABalpaapppa	197	7091	-17908	-211	-195	7091	41.0	169	256	29	329612
ABalpaapppp:197	ABalpaapppp	197	7980	-17019	796	819	7980	47.1	186	276	29	316199
ABalpap:55	ABalpap	55	7176	-17823	151	150	7176	38.1	205	327	52	1012011
ABalpapa:76	ABalpapa	76	6199	-18800	-207	-204	6199	42.1	153	276	43	631325
ABalpapaa:106	ABalpapaa	106	6049	-18950	-222	-198	6049	40.9	149	271	38	769636
ABalpapaaa:145	ABalpapaaa	145	6638	-18361	-275	-237	6638	48.3	232	292	34	619353
ABalpapaaaa:198	ABalpapaaaa	198	6646	-18353	-272	-146	6646	50.5	233	267	33	651412
ABalpapaaap:198	ABalpapaaap	198	7359	-17640	455	471	7359	51.0	282	278	30	379934
ABalpapaap:145	ABalpapaap	145	6808	-18191	88	112	6808	52.3	262	262	36	758925
ABalpapaapa:220	ABalpapaapa	220	6726	-18273	-141	-109	6726	51.2	248	245	31	516154
ABalpapaapp:220	ABalpapaapp	220	6900	-18099	169	252	6900	53.8	287	251	31	478061
ABalpapap:106	ABalpapap	106	6977	-18022	452	423	6977	44.2	190	293	36	599765
ABalpapapa:143	ABalpapapa	143	6749	-18250	-254	-260	6749	47.7	284	301	33	563797
ABalpapapaa:196	ABalpapapaa	196	6725	-18274	-319	-269	6725	51.0	316	284	32	500805
ABalpapapap:196	ABalpapapap	196	7640	-17359	466	531	7640	49.7	347	307	33	534905
ABalpapapp:143	ABalpapapp	143	7184	-17815	305	341	7184	50.3	327	323	36	723042
ABalpapappa:211	ABalpapappa	211	6689	-18310	-75	35	6689	51.4	392	303	33	589561
ABalpapappp:211	ABalpapappp	211	7371	-17628	355	370	7371	46.7	406	304	32	580592
ABalpapp:76	ABalpapp	76	6847	-18152	327	325	6847	43.0	224	305	45	617253
ABalpappa:101	ABalpappa	101	5987	-19012	-270	-235	5987	47.6	199	267	38	527331
ABalpappaa:133	ABalpappaa	133	6653	-18346	-303	-291	6653	47.6	254	257	32	505586
ABalpappaaa:189	ABalpappaaa	189	7058	-17941	-341	-388	7058	31.4	264	249	27	371686
ABalpappaap:189	ABalpappaap	189	7081	-17918	-99	-43	7081	39.3	267	263	32	626083
ABalpappap:133	ABalpappap	133	7541	-17458	421	418	7541	48.7	296	263	33	444528
ABalpappapa:176	ABalpappapa	176	6776	-18223	-152	-161	6776	49.4	285	255	30	487673
ABalpappapp:176	ABalpappapp	176	7878	-17121	452	418	7878	43.2	354	254	32	490980
ABalpappp:101	ABalpappp	101	6886	-18113	457	446	6886	46.3	248	276	40	543162
ABalpapppa:134	ABalpapppa	134	6842	-18157	-316	-311	6842	40.7	280	276	32	552772
ABalpapppaa:219	ABalpapppaa	219	7044	-17955	-140	-75	7044	41.7	282	276	28	401696
ABalpapppap:219	ABalpapppap	219	8042	-16957	717	658	8042	37.0	298	283	30	508054
ABalpapppp:134	ABalpapppp	134	7412	-17587	245	212	7412	42.5	321	268	42	768091
ABalpappppa:173	ABalpappppa	173	6671	-18328	-380	-428	6671	44.1	298	263	31	449078
ABalpappppp:173	ABalpappppp	173	7569	-17430	241	280	7569	42.2	330	263	31	422888
ABalpp:38	ABalpp	38	7306	-17693	-1	-1	7306	22.3	261	337	60	1692297
ABalppa:55	ABalppa	55	6618	-18381	-167	-167	6618	21.0	200	336	52	1084378
ABalppaa:77	ABalppaa	77	6129	-18870	-122	-115	6129	27.4	141	293	43	797555
ABalppaaa:110	ABalppaaa	110	6127	-18872	-113	-90	6127	27.6	157	320	38	896626
ABalppaaaa:152	ABalppaaaa	152	7193	-17806	230	406	7193	33.9	155	319	31	625710
ABalppaaap:152	ABalppaaap	152	7595	-17404	453	512	7595	36.7	178	326	36	793693
ABalppaaapa:218	ABalppaaapa	218	6993	-18006	107	302	6993	42.6	162	316	34	557652
ABalppaaapp:218	ABalppaaapp	218	8193	-16806	1302	1438	8193	38.3	171	344	32	513220
ABalppaap:110	ABalppaap	110	6564	-18435	286	298	6564	33.1	182	341	38	893354
ABalppaapa:147	ABalppaapa	147	6683	-18316	-102	30	6683	39.5	216	355	33	576005
ABalppaapp:147	ABalppaapp	147	7510	-17489	554	566	7510	36.3	212	348	37	888336
ABalppaappa:197	ABalppaappa	197	6838	-18161	-186	-78	6838	46.2	211	321	33	525571
ABalppaappp:197	ABalppaappp	197	7381	-17618	536	592	7381	48.2	251	330	30	481377
ABalppap:77	ABalppap	77	6589	-18410	181	175	6589	31.1	193	316	44	720515
ABalppapa:104	ABalppapa	104	6015	-18984	-274	-249	6015	41.0	207	321	37	647529
ABalppapaa:138	ABalppapaa	138	6602	-18397	-203	-129	6602	43.0	218	335	34	637172
ABalppapaaa:200	ABalppapaaa	200	6813	-18186	-341	-242	6813	44.7	182	300	31	494472
ABalppapaap:200	ABalppapaap	200	7679	-17320	573	600	7679	49.3	216	288	30	420634
ABalppapap:138	ABalppapap	138	7030	-17969	275	283	7030	47.4	257	325	34	583658
ABalppapapa:197	ABalppapapa	197	6752	-18247	-115	-33	6752	50.0	253	291	30	439458
ABalppapapp:197	ABalppapapp	197	7297	-17702	412	508	7297	51.3	289	303	33	530437
ABalppapp:104	ABalppapp	104	6853	-18146	557	542	6853	44.5	256	327	40	632502
ABalppappa:136	ABalppappa	136	6629	-18370	-287	-292	6629	43.3	262	329	34	635849
ABalppappaa:198	ABalppappaa	198	6862	-18137	-472	-561	6862	39.5	193	299	30	466620
ABalppappap:198	ABalppappap	198	7828	-17171	562	466	7828	43.1	222	300	28	371827
ABalppappp:136	ABalppappp	136	7409	-17590	487	503	7409	46.8	309	341	34	523064
ABalppapppa:189	ABalppapppa	189	6786	-18213	-323	-314	6786	45.7	259	311	28	349352
ABalppapppp:189	ABalppapppp	189	7551	-17448	548	590	7551	48.1	285	317	30	432753
ABalppp:55	ABalppp	55	6984	-18015	-26	-30	6984	29.4	283	341	54	1089628
ABalpppa:75	ABalpppa	75	6120	-18879	-264	-261	6120	25.0	222	289	44	692737
ABalpppaa:105	ABalpppaa	105	5952	-19047	-225	-219	5952	21.6	195	312	37	759506
ABalpppaaa:143	ABalpppaaa	143	6783	-18216	-119	-1	6783	31.0	185	352	33	596298
ABalpppaaaa:212	ABalpppaaaa	212	7026	-17974	-326	-127	7026	38.0	195	343	28	322983
ABalpppaaap:212	ABalpppaaap	212	7835	-17164	904	926	7835	43.8	207	342	28	284108
ABalpppaap:143	ABalpppaap	143	7605	-17394	676	774	7605	23.7	191	354	35	690813
ABalpppaapd:213	ABalpppaapd	213	8447	-16552	1324	1413	8447	26.6	179	359	29	359919
ABalpppaapv:213	ABalpppaapv	213	7048	-17951	-306	-23	7048	33.2	179	353	30	396408
ABalpppap:105	ABalpppap	105	6347	-18652	120	97	6347	24.5	236	335	39	791424
ABalpppapa:137	ABalpppapa	137	6623	-18376	-184	-139	6623	28.2	222	365	34	641870
ABalpppapad:196	ABalpppapad	196	7626	-17373	633	696	7626	36.2	221	366	29	359963
ABalpppapav:196	ABalpppapav	196	6847	-18152	-450	-452	6847	37.2	222	349	27	306716
ABalpppapp:137	ABalpppapp	137	7409	-17590	662	688	7409	24.5	250	374	35	601983
ABalpppappa:186	ABalpppappa	186	7140	-17859	-362	-239	7140	23.8	211	336	29	460849
ABalpppappp:186	ABalpppappp	186	7755	-17245	372	479	7755	22.7	231	353	31	424829
ABalpppp:75	ABalpppp	75	6561	-18438	161	160	6561	26.3	284	309	45	620608
ABalppppa:101	ABalppppa	101	5944	-19055	-179	-178	5944	20.5	262	313	39	720797
ABalppppaa:136	ABalppppaa	136	6667	-18332	-461	-480	6667	25.4	218	329	34	631682
ABalppppaad:192	ABalppppaad	192	7955	-17044	591	515	7955	29.1	223	329	31	410656
ABalppppaav:192	ABalppppaav	192	7212	-17787	-53	-112	7212	31.9	224	312	28	476448
ABalppppap:136	ABalppppap	136	7296	-17703	293	262	7296	18.1	236	345	36	569101
ABalppppapa:193	ABalppppapa	193	7156	-17843	-240	-139	7156	24.3	177	330	32	510009
ABalppppapp:193	ABalppppapp	193	7726	-17273	604	761	7726	20.6	186	348	31	459994
ABalppppp:101	ABalppppp	101	6642	-18357	378	389	6642	22.5	311	344	42	767293
ABalpppppa:132	ABalpppppa	132	6569	-18430	-413	-397	6569	21.9	273	352	34	629138
ABalpppppaa:186	ABalpppppaa	186	6741	-18258	-537	-472	6741	29.9	252	328	29	408939
ABalpppppap:186	ABalpppppap	186	7923	-17076	658	600	7923	27.3	276	337	31	459621
ABalpppppp:132	ABalpppppp	132	7494	-17505	525	501	7494	21.7	311	354	39	805003
ABalppppppa:173	ABalppppppa	173	6657	-18342	-576	-540	6657	20.6	298	338	32	443691
ABalppppppp:173	ABalppppppp	173	7905	-17094	768	750	7905	20.1	300	365	33	421293
ABar:16	ABar	16	7561	-17439	-205	-206	7561	31.4	287	153	78	3050932
ABara:26	ABara	26	7405	-17594	-260	-261	7405	44.0	295	176	68	2049321
ABaraa:38	ABaraa	38	7086	-17913	-296	-296	7086	41.3	225	169	58	1684500
ABaraaa:57	ABaraaa	57	6562	-18437	-274	-275	6562	38.3	205	150	52	1100734
ABaraaaa:78	ABaraaaa	78	5993	-19006	-267	-278	5993	40.2	184	164	41	746322
ABaraaaaa:113	ABaraaaaa	113	6154	-18845	-97	-85	6154	38.9	150	196	38	871495
ABaraaaaaa:152	ABaraaaaaa	152	7035	-17964	55	12	7035	40.5	183	227	33	610020
ABaraaaaaaa:218	ABaraaaaaaa	218	7158	-17841	-91	-180	7158	40.4	209	256	26	312566
ABaraaaaaap:218	ABaraaaaaap	218	9935	-15064	2363	2232	9935	35.2	222	262	27	355598
ABaraaaaap:152	ABaraaaaap	152	7078	-17921	-33	-75	7078	41.7	215	229	31	510106
ABaraaaaapa:223	ABaraaaaapa	223	7053	-17946	-409	-388	7053	36.5	243	238	24	256961
ABaraaaaapp:223	ABaraaaaapp	223	8387	-16612	974	976	8387	33.8	260	229	27	403924
ABaraaaap:113	ABaraaaap	113	7176	-17823	503	436	7176	34.5	186	209	37	812814
ABaraaaapa:154	ABaraaaapa	154	6845	-18154	-402	-510	6845	31.7	176	218	31	545402
ABaraaaapaa:234	ABaraaaapaa	234	7036	-17963	94	46	7036	35.1	182	233	25	236622
ABaraaaapap:234	ABaraaaapap	234	7388	-17611	132	84	7388	32.4	210	239	34	697089
ABaraaaapp:154	ABaraaaapp	154	8509	-16490	873	810	8509	20.0	214	246	32	571152
ABaraaap:78	ABaraaap	78	6595	-18404	105	92	6595	37.8	260	149	46	781661
ABaraaapa:103	ABaraaapa	103	6150	-18850	-219	-203	6150	38.5	211	153	42	811545
ABaraaapaa:134	ABaraaapaa	134	6757	-18242	-380	-432	6757	41.3	193	219	33	570963
ABaraaapaaa:190	ABaraaapaaa	190	6760	-18239	-590	-656	6760	35.3	208	219	30	477411
ABaraaapaap:190	ABaraaapaap	190	8130	-16869	628	487	8130	31.2	223	209	32	578494
ABaraaapap:134	ABaraaapap	134	8271	-16728	707	627	8271	37.4	234	215	36	666612
ABaraaapapa:182	ABaraaapapa	182	6956	-18043	-686	-686	6956	30.7	245	197	31	501266
ABaraaapapp:182	ABaraaapapp	182	8974	-16025	1235	1103	8974	28.4	277	194	31	513083
ABaraaapp:103	ABaraaapp	103	7206	-17793	791	767	7206	43.5	244	146	36	615406
ABaraaappa:141	ABaraaappa	141	6704	-18295	-120	-101	6704	45.4	195	199	31	458045
ABaraaappaa:205	ABaraaappaa	205	6686	-18313	-371	-398	6686	41.0	187	225	29	417872
ABaraaappap:205	ABaraaappap	205	7436	-17563	307	274	7436	45.9	211	222	30	426782
ABaraaappp:141	ABaraaappp	141	7579	-17420	584	566	7579	47.9	226	186	32	476394
ABaraaapppa:202	ABaraaapppa	202	6763	-18236	-291	-213	6763	44.0	186	209	31	437947
ABaraaapppp:202	ABaraaapppp	202	7888	-17111	862	934	7888	49.5	221	209	30	349795
ABaraap:57	ABaraap	57	6875	-18124	4	0	6875	45.9	268	184	50	824648
ABaraapa:78	ABaraapa	78	6144	-18855	-200	-199	6144	46.8	244	174	44	602181
ABaraapaa:105	ABaraapaa	105	6043	-18956	-430	-399	6043	41.8	190	220	38	711174
ABaraapaaa:139	ABaraapaaa	139	6992	-18007	-463	-499	6992	31.5	192	242	34	776482
ABaraapaaaa:205	ABaraapaaaa	205	7337	-17663	-333	-346	7337	28.5	200	252	33	677997
ABaraapaaap:205	ABaraapaaap	205	8847	-16152	1162	1004	8847	25.6	225	249	31	646945
ABaraapaap:139	ABaraapaap	139	7755	-17244	236	232	7755	30.3	223	255	35	786954
ABaraapaapa:189	ABaraapaapa	189	7090	-17909	-501	-459	7090	23.4	225	263	31	594505
ABaraapaapp:189	ABaraapaapp	189	8213	-16786	734	721	8213	20.4	270	275	34	709139
ABaraapap:105	ABaraapap	105	6749	-18250	322	298	6749	41.1	235	241	38	640591
ABaraapapa:138	ABaraapapa	138	6835	-18164	-411	-350	6835	32.1	254	263	35	724771
ABaraapapaa:182	ABaraapapaa	182	6749	-18250	-602	-538	6749	28.3	290	288	33	634693
ABaraapapap:182	ABaraapapap	182	7915	-17084	671	622	7915	24.0	316	284	33	617951
ABaraapapp:138	ABaraapapp	138	7429	-17570	163	179	7429	30.7	302	278	35	762591
ABaraapappa:210	ABaraapappa	210	6733	-18266	-475	-463	6733	33.3	320	298	30	472078
ABaraapappp:210	ABaraapappp	210	7885	-17114	450	465	7885	29.9	332	263	32	573566
ABaraapp:78	ABaraapp	78	6707	-18292	280	275	6707	50.2	317	190	45	566609
ABaraappa:104	ABaraappa	104	6046	-18953	-413	-387	6046	40.2	251	207	36	607579
ABaraappaa:140	ABaraappaa	140	6893	-18106	-501	-543	6893	27.8	205	206	33	656794
ABaraappaaa:205	ABaraappaaa	205	7139	-17860	-535	-467	7139	28.2	205	224	31	548859
ABaraappaap:205	ABaraappaap	205	8508	-16491	781	657	8508	24.1	218	218	31	590994
ABaraappap:140	ABaraappap	140	8113	-16886	622	578	8113	27.7	244	213	35	724517
ABaraappapa:190	ABaraappapa	190	6986	-18013	-634	-649	6986	24.5	238	202	32	631608
ABaraappapp:190	ABaraappapp	190	8312	-16687	750	709	8312	22.3	282	193	33	635051
ABaraappp:104	ABaraappp	104	6796	-18203	307	302	6796	43.5	306	216	37	560019
ABaraapppa:138	ABaraapppa	138	6786	-18213	-561	-460	6786	33.4	274	217	35	667550
ABaraapppaa:179	ABaraapppaa	179	6869	-18130	-696	-524	6869	29.5	302	200	32	560775
ABaraapppap:179	ABaraapppap	179	7913	-17087	626	506	7913	27.8	327	201	34	615423
ABaraapppp:138	ABaraapppp	138	7566	-17433	139	137	7566	34.6	323	222	35	666472
ABaraappppa:214	ABaraappppa	214	7090	-17909	-355	-409	7090	34.4	343	197	31	516405
ABaraappppp:214	ABaraappppp	214	7937	-17062	518	537	7937	29.2	344	224	30	428966
ABarap:38	ABarap	38	7293	-17706	-62	-63	7293	41.0	315	142	58	1592313
ABarapa:56	ABarapa	56	6591	-18408	-219	-219	6591	37.0	296	113	52	1083529
ABarapaa:77	ABarapaa	77	6139	-18860	-196	-186	6139	43.5	291	126	42	620631
ABarapaaa:106	ABarapaaa	106	6127	-18872	-148	-112	6127	48.2	228	186	38	767615
ABarapaaaa:144	ABarapaaaa	144	6813	-18186	-202	-209	6813	47.3	231	224	34	697712
ABarapaaaaa:203	ABarapaaaaa	203	6951	-18048	-273	-319	6951	41.8	226	220	31	612327
ABarapaaaap:203	ABarapaaaap	203	7622	-17377	479	499	7622	41.1	264	220	34	766097
ABarapaaap:144	ABarapaaap	144	6934	-18065	132	126	6934	50.8	257	221	34	732574
ABarapaaapa:216	ABarapaaapa	216	6846	-18153	-293	-223	6846	45.0	247	226	30	582430
ABarapaaapp:216	ABarapaaapp	216	7612	-17388	442	439	7612	45.7	270	215	30	461853
ABarapaap:106	ABarapaap	106	6967	-18033	467	427	6967	47.1	273	190	36	610476
ABarapaapa:139	ABarapaapa	139	7084	-17915	-329	-358	7084	39.1	250	207	35	904764
ABarapaapaa:221	ABarapaapaa	221	6992	-18007	-399	-309	6992	35.0	263	205	30	624838
ABarapaapap:221	ABarapaapap	221	7596	-17403	169	37	7596	30.2	268	191	35	953880
ABarapaapp:139	ABarapaapp	139	7650	-17349	430	379	7650	41.2	286	218	39	1026479
ABarapaappa:182	ABarapaappa	182	6993	-18006	-358	-371	6993	34.2	292	221	31	581452
ABarapaappp:182	ABarapaappp	182	7677	-17322	424	354	7677	34.9	318	210	32	757564
ABarapap:77	ABarapap	77	6607	-18392	201	189	6607	44.4	350	133	44	607185
ABarapapa:102	ABarapapa	102	6020	-18979	-285	-227	6020	51.1	307	187	38	604416
ABarapapaa:136	ABarapapaa	136	6678	-18321	-239	-258	6678	48.0	279	221	33	602616
ABarapapaaa:198	ABarapapaaa	198	6974	-18025	-225	-218	6974	36.8	283	210	30	567634
ABarapapaap:198	ABarapapaap	198	7059	-17940	39	63	7059	41.4	288	216	31	640843
ABarapapap:136	ABarapapap	136	7394	-17605	268	293	7394	50.6	327	234	34	575150
ABarapapapa:189	ABarapapapa	189	6677	-18322	-189	-212	6677	50.0	302	227	30	479469
ABarapapapp:189	ABarapapapp	189	7726	-17273	444	431	7726	45.9	348	237	32	570206
ABarapapp:102	ABarapapp	102	6879	-18120	443	423	6879	46.1	345	184	38	552828
ABarapappa:136	ABarapappa	136	6910	-18089	-216	-212	6910	41.5	302	199	34	680352
ABarapappp:136	ABarapappp	136	7402	-17597	270	223	7402	44.3	343	213	36	588651
ABarapapppa:174	ABarapapppa	174	6726	-18273	-301	-327	6726	44.5	317	217	31	561824
ABarapapppp:174	ABarapapppp	174	7337	-17662	171	146	7337	43.9	338	215	35	605692
ABarapp:56	ABarapp	56	7019	-17980	146	145	7019	46.5	368	144	50	812567
ABarappa:77	ABarappa	77	6098	-18901	-194	-175	6098	43.0	364	127	44	667399
ABarappaa:106	ABarappaa	106	6026	-18973	-238	-185	6026	49.0	292	155	37	665295
ABarappaaa:146	ABarappaaa	146	6537	-18462	-189	-150	6537	52.1	280	197	32	576171
ABarappaaaa:208	ABarappaaaa	208	6719	-18280	-374	-277	6719	49.4	249	210	30	541289
ABarappaaap:208	ABarappaaap	208	7686	-17313	632	600	7686	49.4	290	202	29	458558
ABarappaap:146	ABarappaap	146	7023	-17976	133	166	7023	52.9	317	198	32	589635
ABarappaapa:221	ABarappaapa	221	6767	-18232	-120	-82	6767	53.0	274	226	29	435925
ABarappaapp:221	ABarappaapp	221	7157	-17842	341	445	7157	53.9	309	232	30	448599
ABarappap:106	ABarappap	106	6316	-18683	108	119	6316	48.3	346	141	39	662645
ABarappapa:140	ABarappapa	140	6670	-18329	-51	7	6670	52.1	339	157	40	925590
ABarappapaa:198	ABarappapaa	198	6604	-18395	-290	-200	6604	52.8	334	179	32	530597
ABarappapap:198	ABarappapap	198	7453	-17546	517	579	7453	51.2	367	162	33	533821
ABarappapp:140	ABarappapp	140	7091	-17908	408	420	7091	52.0	385	159	35	673375
ABarappappa:201	ABarappappa	201	6828	-18171	-164	-51	6828	46.9	421	179	31	537871
ABarappappp:201	ABarappappp	201	7443	-17556	497	533	7443	46.7	424	166	30	504507
ABarappp:77	ABarappp	77	6706	-18293	269	264	6706	42.7	386	173	41	548744
ABarapppa:103	ABarapppa	103	5982	-19017	-309	-276	5982	40.1	281	124	38	694920
ABarapppaa:139	ABarapppaa	139	6635	-18364	-317	-262	6635	47.0	242	160	32	547487
ABarapppaaa:209	ABarapppaaa	209	7021	-17978	-177	33	7021	48.8	218	191	29	417762
ABarapppaap:209	ABarapppaap	209	7414	-17585	452	459	7414	51.4	249	194	30	410730
ABarapppap:139	ABarapppap	139	6957	-18042	126	145	6957	50.5	277	166	34	591610
ABarapppapa:198	ABarapppapa	198	6763	-18236	-222	-124	6763	51.2	278	180	30	459825
ABarapppapp:198	ABarapppapp	198	7518	-17481	605	581	7518	52.8	310	183	28	375562
ABarapppp:103	ABarapppp	103	6859	-18140	522	484	6859	38.5	325	138	39	685146
ABarappppa:137	ABarappppa	137	6710	-18289	-256	-275	6710	45.3	279	161	34	633231
ABarappppaa:198	ABarappppaa	198	6846	-18153	-349	-361	6846	43.1	229	175	28	405986
ABarappppap:198	ABarappppap	198	7922	-17077	762	712	7922	45.2	257	174	28	390194
ABarappppp:137	ABarappppp	137	7386	-17613	431	411	7386	46.3	325	149	33	525863
ABarapppppa:187	ABarapppppa	187	6754	-18245	-370	-332	6754	47.2	295	164	28	358299
ABarapppppp:187	ABarapppppp	187	7620	-17379	530	568	7620	49.6	317	143	30	421691
ABarp:26	ABarp	26	7327	-17672	-176	-176	7327	22.7	359	140	72	2485449
ABarpa:38	ABarpa	38	7013	-17986	-174	-174	7013	20.1	292	144	61	1705021
ABarpaa:55	ABarpaa	55	6585	-18415	-183	-184	6585	20.2	260	133	53	1070334
ABarpaaa:75	ABarpaaa	75	6026	-18973	-101	-101	6026	17.5	250	144	44	690559
ABarpaaaa:109	ABarpaaaa	109	5965	-19034	-109	-108	5965	5.0	226	216	37	562652
ABarpaaaaa:146	ABarpaaaaa	146	6586	-18413	-237	-194	6586	7.2	185	225	34	523282
ABarpaaaaal:219	ABarpaaaaal	219	7165	-17834	316	439	7165	13.0	139	256	28	379328
ABarpaaaaar:219	ABarpaaaaar	219	6690	-18309	-80	10	6690	12.7	141	222	32	479536
ABarpaaaap:146	ABarpaaaap	146	6908	-18091	32	14	6908	3.3	226	246	33	483969
ABarpaaaapa:220	ABarpaaaapa	220	6762	-18237	-37	76	6762	8.5	156	250	32	389157
ABarpaaaapp:220	ABarpaaaapp	220	7731	-17268	492	511	7731	8.7	194	257	30	404607
ABarpaaap:109	ABarpaaap	109	6261	-18738	105	94	6261	5.6	270	228	34	418380
ABarpaaapa:151	ABarpaaapa	151	6829	-18170	-139	-126	6829	5.6	232	211	32	423808
ABarpaaapaa:214	ABarpaaapaa	214	6830	-18169	-221	-194	6830	11.1	163	218	30	371182
ABarpaaapap:214	ABarpaaapap	214	8022	-16977	638	705	8022	12.3	188	203	30	355569
ABarpaaapp:151	ABarpaaapp	151	7105	-17894	335	297	7105	3.0	248	222	26	250863
ABarpaap:75	ABarpaap	75	6187	-18812	2	0	6187	13.3	304	152	49	628290
ABarpaapa:101	ABarpaapa	101	5757	-19242	-107	-107	5757	6.4	311	229	38	348001
ABarpaapaa:134	ABarpaapaa	134	6404	-18595	-217	-230	6404	4.2	281	214	29	287119
ABarpaapap:134	ABarpaapap	134	6530	-18469	-84	-97	6530	4.1	325	248	36	341568
ABarpaapp:101	ABarpaapp	101	5956	-19043	78	77	5956	6.0	384	222	41	363213
ABarpaappa:133	ABarpaappa	133	6346	-18653	-217	-223	6346	3.7	353	211	36	358125
ABarpaappp:133	ABarpaappp	133	6550	-18449	0	-23	6550	4.5	384	235	37	391262
ABarpap:55	ABarpap	55	6748	-18251	-17	-17	6748	29.8	322	190	52	969774
ABarpapa:76	ABarpapa	76	6031	-18968	-191	-193	6031	22.3	312	148	44	638381
ABarpapaa:102	ABarpapaa	102	5805	-19194	-141	-135	5805	6.5	271	181	38	461965
ABarpapaaa:139	ABarpapaaa	139	6589	-18410	-206	-148	6589	6.0	233	174	33	507352
ABarpapaaaa:209	ABarpapaaaa	209	6764	-18235	-392	-286	6764	16.5	158	187	31	417609
ABarpapaaap:209	ABarpapaaap	209	8108	-16891	545	701	8108	13.1	191	178	33	478005
ABarpapaap:139	ABarpapaap	139	7295	-17704	504	462	7295	7.5	279	173	33	410904
ABarpapaapa:186	ABarpapaapa	186	7263	-17736	-206	-200	7263	13.1	226	190	29	348802
ABarpapaapp:186	ABarpapaapp	186	8347	-16652	913	949	8347	12.3	230	176	31	349051
ABarpapap:102	ABarpapap	102	6023	-18976	134	129	6023	5.7	325	182	37	378333
ABarpapapa:137	ABarpapapa	137	6506	-18493	-229	-192	6506	5.4	261	193	34	566416
ABarpapapp:137	ABarpapapp	137	6685	-18314	88	69	6685	4.0	306	195	33	430953
ABarpapp:76	ABarpapp	76	6221	-18778	-1	-1	6221	20.5	381	168	45	552435
ABarpappa:101	ABarpappa	101	5803	-19196	-138	-129	5803	7.8	354	158	37	440110
ABarpappaa:140	ABarpappaa	140	6619	-18380	-337	-223	6619	11.0	266	143	30	395573
ABarpappap:140	ABarpappap	140	6981	-18018	213	266	6981	12.5	295	125	37	553600
ABarpappp:101	ABarpappp	101	6124	-18875	150	140	6124	10.1	402	167	38	391314
ABarpapppa:135	ABarpapppa	135	6425	-18574	-284	-245	6425	12.7	325	128	35	490787
ABarpapppp:135	ABarpapppp	135	6622	-18377	43	52	6622	9.0	356	132	36	432437
ABarpp:38	ABarpp	38	7119	-17880	-26	-26	7119	15.6	421	154	60	1449727
ABarppa:56	ABarppa	56	6534	-18465	-146	-147	6534	14.9	350	144	51	758556
ABarppaa:75	ABarppaa	75	5994	-19005	-81	-80	5994	8.3	360	196	44	402087
ABarppaaa:105	ABarppaaa	105	5863	-19136	-97	-93	5863	4.9	382	281	36	326460
ABarppaaaa:143	ABarppaaaa	143	6465	-18534	-144	-134	6465	5.7	362	311	30	337660
ABarppaaap:143	ABarppaaap	143	6731	-18268	78	87	6731	7.8	392	349	34	387044
ABarppaap:105	ABarppaap	105	6067	-18932	110	102	6067	6.3	434	295	39	375335
ABarppaapa:137	ABarppaapa	137	6419	-18580	-148	-150	6419	4.4	417	263	37	325905
ABarppaapp:137	ABarppaapp	137	6667	-18332	123	118	6667	7.9	462	338	33	341249
ABarppap:75	ABarppap	75	6138	-18862	-1	-3	6138	13.3	416	228	44	420252
ABarppapa:106	ABarppapa	106	5934	-19065	-148	-141	5934	11.0	476	325	39	523379
ABarppapaa:145	ABarppapaa	145	6453	-18546	-154	-138	6453	10.6	433	364	33	325003
ABarppapap:145	ABarppapap	145	6693	-18306	47	47	6693	13.5	481	366	34	345986
ABarppapp:106	ABarppapp	106	6324	-18675	138	125	6324	13.1	534	304	41	587915
ABarppappa:146	ABarppappa	146	6427	-18572	-254	-250	6427	15.9	548	351	34	378892
ABarppappp:146	ABarppappp	146	7339	-17660	297	297	7339	26.2	602	337	34	400244
ABarppp:56	ABarppp	56	6697	-18302	-28	-28	6697	17.2	443	154	52	821234
ABarpppa:76	ABarpppa	76	6047	-18952	-109	-110	6047	10.6	447	167	45	471155
ABarpppaa:103	ABarpppaa	103	5901	-19098	-126	-119	5901	5.9	434	156	39	495115
ABarpppaaa:142	ABarpppaaa	142	6474	-18525	-196	-182	6474	8.0	375	141	33	478767
ABarpppaap:142	ABarpppaap	142	6749	-18250	118	116	6749	9.5	404	123	35	400887
ABarpppap:103	ABarpppap	103	6047	-18952	61	56	6047	5.0	477	187	41	461177
ABarpppapa:138	ABarpppapa	138	6452	-18547	-161	-166	6452	3.2	413	201	40	366686
ABarpppapp:138	ABarpppapp	138	6725	-18274	99	90	6725	8.5	472	144	33	351356
ABarpppp:76	ABarpppp	76	6369	-18630	123	121	6369	15.7	502	190	46	583493
ABarppppa:105	ABarppppa	105	5940	-19059	-206	-201	5940	10.4	504	148	41	627468
ABarppppaa:144	ABarppppaa	144	6489	-18510	-196	-179	6489	11.3	445	115	32	307194
ABarppppap:144	ABarppppap	144	6810	-18189	166	168	6810	12.9	490	120	32	308830
ABarppppp:105	ABarppppp	105	6431	-18568	225	220	6431	12.9	557	171	41	622933
ABarpppppa:146	ABarpppppa	146	6379	-18620	-279	-277	6379	14.4	554	142	33	356346
ABarpppppp:146	ABarpppppp	146	7141	-17858	258	262	7141	23.4	608	160	35	414484
ABp:6	ABp	6	7833	-17166	-60	-61	7833	31.2	378	162	86	3724015
ABpl:16	ABpl	16	7363	-17636	-141	-141	7363	16.5	398	266	78	2189423
ABpla:26	ABpla	26	7160	-17839	-109	-109	7160	12.5	273	236	68	1665133
ABplaa:38	ABplaa	38	6870	-18129	-153	-153	6870	10.6	242	242	62	1414079
ABplaaa:56	ABplaaa	56	6432	-18567	-168	-167	6432	10.7	209	204	52	872409
ABplaaaa:77	ABplaaaa	77	5941	-19058	-98	-97	5941	11.4	172	215	44	681875
ABplaaaaa:104	ABplaaaaa	104	5867	-19132	-89	-88	5867	4.8	209	270	39	661767
ABplaaaaaa:142	ABplaaaaaa	142	6617	-18382	-204	-146	6617	4.4	207	275	35	700271
ABplaaaaaaa:215	ABplaaaaaaa	215	7210	-17789	-171	98	7210	14.6	158	285	33	565137
ABplaaaaaap:215	ABplaaaaaap	215	7613	-17386	607	739	7613	7.9	181	283	32	475013
ABplaaaaap:142	ABplaaaaap	142	7110	-17889	146	136	7110	7.4	247	278	32	467543
ABplaaaaapa:193	ABplaaaaapa	193	7420	-17579	-294	-276	7420	16.3	198	281	29	432618
ABplaaaaapp:193	ABplaaaaapp	193	8100	-16899	703	711	8100	11.4	215	286	32	502743
ABplaaaap:104	ABplaaaap	104	5930	-19069	-12	-14	5930	5.9	259	283	35	417965
ABplaaaapa:139	ABplaaaapa	139	6534	-18465	-321	-290	6534	4.8	257	260	33	572517
ABplaaaapp:139	ABplaaaapp	139	6835	-18164	95	68	6835	5.2	282	263	31	472030
ABplaaap:77	ABplaaap	77	6098	-18901	-2	-2	6098	9.8	253	226	45	505463
ABplaaapa:105	ABplaaapa	105	5850	-19149	-110	-102	5850	6.5	297	286	36	453474
ABplaaapaa:145	ABplaaapaa	145	6665	-18334	-181	-92	6665	8.1	249	318	32	534469
ABplaaapap:145	ABplaaapap	145	7018	-17981	289	349	7018	10.4	272	341	36	631266
ABplaaapp:105	ABplaaapp	105	6105	-18894	113	106	6105	8.4	343	298	40	502752
ABplaaappa:140	ABplaaappa	140	6454	-18545	-259	-205	6454	9.0	300	332	35	610534
ABplaaappp:140	ABplaaappp	140	6911	-18088	232	212	6911	8.5	334	333	36	568238
ABplaap:56	ABplaap	56	6576	-18423	-86	-87	6576	16.8	243	276	53	861776
ABplaapa:77	ABplaapa	77	6012	-18987	-89	-94	6012	12.5	192	272	46	682126
ABplaapaa:105	ABplaapaa	105	5855	-19144	-120	-113	5855	9.3	229	320	41	674771
ABplaapaaa:141	ABplaapaaa	141	6830	-18169	-27	48	6830	9.2	193	302	35	715498
ABplaapaaaa:209	ABplaapaaaa	209	6898	-18101	-124	21	6898	22.1	131	266	31	452756
ABplaapaaap:209	ABplaapaaap	209	8563	-16436	1365	1506	8563	16.3	149	292	32	604611
ABplaapaap:141	ABplaapaap	141	7513	-17486	619	645	7513	10.2	232	329	37	787373
ABplaapaapa:197	ABplaapaapa	197	6837	-18163	-271	-18	6837	16.6	178	333	31	441406
ABplaapaapp:197	ABplaapaapp	197	9031	-15968	1691	1711	9031	19.0	210	343	33	535372
ABplaapap:105	ABplaapap	105	6102	-18897	62	48	6102	9.9	286	335	38	581753
ABplaapapa:141	ABplaapapa	141	6762	-18237	-339	-304	6762	17.4	254	338	37	961125
ABplaapapaa:211	ABplaapapaa	211	7045	-17954	-413	-343	7045	23.5	250	319	29	443020
ABplaapapap:211	ABplaapapap	211	8540	-16459	1107	1143	8540	21.6	272	338	30	450014
ABplaapapp:141	ABplaapapp	141	7189	-17810	335	349	7189	12.2	285	343	37	758282
ABplaapappa:190	ABplaapappa	190	6900	-18099	-372	-314	6900	16.2	242	319	30	471641
ABplaapappp:190	ABplaapappp	190	8021	-16978	798	804	8021	17.6	265	349	35	599960
ABplaapp:77	ABplaapp	77	6182	-18817	22	21	6182	12.3	262	290	50	660742
ABplaappa:102	ABplaappa	102	5913	-19086	-131	-124	5913	13.3	319	354	39	602714
ABplaappaa:139	ABplaappaa	139	6534	-18465	-281	-185	6534	27.2	303	370	31	416261
ABplaappap:139	ABplaappap	139	7274	-17725	373	365	7274	26.3	335	375	34	439738
ABplaappp:102	ABplaappp	102	6507	-18492	329	325	6507	19.2	370	365	44	743997
ABplaapppa:135	ABplaapppa	135	6513	-18486	-210	-166	6513	28.4	367	382	35	480917
ABplaapppp:135	ABplaapppp	135	7548	-17451	615	619	7548	25.2	414	386	33	374835
ABplap:38	ABplap	38	6943	-18056	-45	-45	6943	12.5	343	257	58	1035674
ABplapa:55	ABplapa	55	6454	-18545	-115	-115	6454	10.7	294	214	50	610285
ABplapaa:76	ABplapaa	76	5932	-19067	-84	-84	5932	6.4	313	247	43	424354
ABplapaaa:105	ABplapaaa	105	5981	-19018	-56	-43	5981	9.8	381	348	40	730236
ABplapaaaa:143	ABplapaaaa	143	6498	-18501	-288	-253	6498	12.2	375	348	37	865711
ABplapaaaaa:203	ABplapaaaaa	203	6811	-18188	-101	-153	6811	15.7	336	352	29	445186
ABplapaaaap:203	ABplapaaaap	203	6861	-18138	104	72	6861	9.8	340	333	35	695253
ABplapaaap:143	ABplapaaap	143	7246	-17753	435	406	7246	14.7	403	353	39	989132
ABplapaaapa:205	ABplapaaapa	205	6705	-18294	-364	-351	6705	18.8	360	354	35	662821
ABplapaaapp:205	ABplapaaapp	205	7819	-17180	872	832	7819	20.0	397	354	33	543453
ABplapaap:105	ABplapaap	105	6329	-18670	211	200	6329	11.1	428	349	39	709771
ABplapaapa:143	ABplapaapa	143	6636	-18363	-190	-136	6636	24.6	407	369	34	630879
ABplapaapp:143	ABplapaapp	143	7239	-17760	431	438	7239	21.9	456	383	35	696039
ABplapap:76	ABplapap	76	6089	-18910	-26	-27	6089	12.3	359	267	44	448731
ABplapapa:102	ABplapapa	102	5893	-19106	-219	-221	5893	14.6	472	358	41	745576
ABplapapaa:139	ABplapapaa	139	6594	-18405	-193	-185	6594	20.2	573	358	37	726362
ABplapapap:139	ABplapapap	139	7354	-17645	430	441	7354	29.0	571	363	35	645282
ABplapapp:102	ABplapapp	102	6703	-18296	461	465	6703	21.3	525	358	41	820676
ABplapappa:137	ABplapappa	137	6655	-18344	-265	-190	6655	35.5	581	352	35	609504
ABplapappp:137	ABplapappp	137	7952	-17047	753	708	7952	34.0	612	315	35	657784
ABplapapppa:204	ABplapapppa	204	6770	-18229	-195	-213	6770	31.1	610	336	29	319309
ABplapapppp:204	ABplapapppp	204	8120	-16879	790	779	8120	38.7	607	315	31	307893
ABplapp:55	ABplapp	55	6608	-18391	-5	-7	6608	15.6	337	283	52	719695
ABplappa:76	ABplappa	76	6006	-18993	-138	-132	6006	12.8	330	319	46	620398
ABplappaa:105	ABplappaa	105	6083	-18916	-194	-178	6083	24.4	434	382	41	874897
ABplappaaa:144	ABplappaaa	144	6731	-18268	-197	-178	6731	29.0	471	379	36	807065
ABplappaap:144	ABplappaap	144	7120	-17879	318	335	7120	28.7	505	379	35	734056
ABplappap:105	ABplappap	105	6718	-18281	387	385	6718	25.2	488	379	42	920998
ABplappapa:142	ABplappapa	142	6464	-18535	-153	-150	6464	15.8	515	368	37	813417
ABplappapp:142	ABplappapp	142	7395	-17604	419	461	7395	30.9	539	371	35	741858
ABplappp:76	ABplappp	76	6385	-18614	172	172	6385	21.0	406	332	44	648480
ABplapppa:107	ABplapppa	107	6086	-18913	-299	-254	6086	34.5	514	368	39	815109
ABplapppaa:147	ABplapppaa	147	6849	-18150	-272	-263	6849	37.8	559	341	34	609278
ABplapppaaa:220	ABplapppaaa	220	7176	-17823	22	47	7176	36.3	586	343	32	457607
ABplapppaap:220	ABplapppaap	220	8363	-16636	1231	1238	8363	41.7	579	342	28	318006
ABplapppap:147	ABplapppap	147	7134	-17865	193	188	7134	42.2	560	328	33	476425
ABplapppapa:200	ABplapppapa	200	6938	-18061	-196	-122	6938	45.0	592	312	29	368978
ABplapppapp:200	ABplapppapp	200	7776	-17223	591	555	7776	46.0	573	300	27	246506
ABplapppp:107	ABplapppp	107	7107	-17892	766	745	7107	36.3	560	355	39	759001
ABplappppa:149	ABplappppa	149	6566	-18433	-207	-164	6566	43.6	574	337	34	574827
ABplappppp:149	ABplappppp	149	7626	-17373	602	638	7626	44.7	605	293	33	486861
ABplp:26	ABplp	26	7232	-17767	-132	-133	7232	16.7	379	319	68	1919560
ABplpa:38	ABplpa	38	7056	-17943	-274	-275	7056	26.4	353	360	59	1775309
ABplpaa:56	ABplpaa	56	6562	-18437	-114	-112	6562	16.2	291	353	52	931018
ABplpaaa:77	ABplpaaa	77	6068	-18931	-164	-160	6068	22.0	191	331	45	774080
ABplpaaaa:106	ABplpaaaa	106	5929	-19070	-293	-279	5929	31.2	215	349	39	811008
ABplpaaaaa:138	ABplpaaaaa	138	6593	-18406	-318	-367	6593	37.9	255	345	35	802581
ABplpaaaaaa:199	ABplpaaaaaa	199	6711	-18288	-399	-470	6711	38.8	226	318	31	587991
ABplpaaaaap:199	ABplpaaaaap	199	7815	-17184	630	522	7815	37.2	257	339	31	572041
ABplpaaaap:138	ABplpaaaap	138	7418	-17581	457	483	7418	40.6	304	361	36	745431
ABplpaaaapa:192	ABplpaaaapa	192	6782	-18217	-229	-93	6782	47.0	363	335	32	518419
ABplpaaaapp:192	ABplpaaaapp	192	7719	-17280	729	814	7719	45.1	409	339	33	549791
ABplpaaap:106	ABplpaaap	106	6654	-18346	382	367	6654	36.9	259	361	40	796982
ABplpaaapa:140	ABplpaaapa	140	6874	-18125	-176	-123	6874	38.1	281	361	33	657341
ABplpaaapaa:218	ABplpaaapaa	218	6799	-18200	-215	-60	6799	45.1	236	340	30	453759
ABplpaaapap:218	ABplpaaapap	218	7593	-17406	646	713	7593	42.3	261	358	32	539810
ABplpaaapp:140	ABplpaaapp	140	7615	-17384	590	632	7615	38.0	314	376	35	738526
ABplpaaappa:196	ABplpaaappa	196	6779	-18220	-453	-396	6779	42.4	265	334	30	471151
ABplpaaappp:196	ABplpaaappp	196	7835	-17164	707	797	7835	43.5	291	344	30	467334
ABplpaap:77	ABplpaap	77	6387	-18612	97	96	6387	18.9	253	352	44	686720
ABplpaapa:105	ABplpaapa	105	6088	-18911	-197	-190	6088	26.7	257	366	40	841787
ABplpaapaa:141	ABplpaapaa	141	6623	-18376	-387	-443	6623	31.7	254	352	36	809542
ABplpaapaaa:202	ABplpaapaaa	202	6728	-18271	-432	-444	6728	34.5	234	318	31	433894
ABplpaapaap:202	ABplpaapaap	202	7400	-17599	-45	21	7400	31.6	258	357	31	566439
ABplpaapap:141	ABplpaapap	141	7330	-17669	333	371	7330	27.9	286	374	36	791294
ABplpaapapa:204	ABplpaapapa	204	8059	-16940	1050	1168	8059	29.3	227	375	35	575388
ABplpaapapp:204	ABplpaapapp	204	7032	-17967	-102	1	7032	35.9	262	370	31	588387
ABplpaapp:105	ABplpaapp	105	7028	-17971	644	658	7028	29.8	314	376	42	871686
ABplpaappa:139	ABplpaappa	139	6731	-18268	-368	-326	6731	25.8	325	362	36	750103
ABplpaappaa:198	ABplpaappaa	198	6813	-18186	-474	-421	6813	26.3	307	350	33	516491
ABplpaappap:198	ABplpaappap	198	7926	-17073	748	720	7926	24.7	332	365	31	446517
ABplpaappp:139	ABplpaappp	139	7904	-17095	875	873	7904	30.3	341	381	37	774394
ABplpaapppa:194	ABplpaapppa	194	6823	-18176	-498	-473	6823	38.0	288	350	28	338645
ABplpaapppp:194	ABplpaapppp	194	8025	-16974	840	821	8025	40.9	299	347	31	431137
ABplpap:56	ABplpap	56	6953	-18046	48	46	6953	29.0	370	366	52	1029127
ABplpapa:77	ABplpapa	77	6134	-18865	-235	-232	6134	33.4	250	360	45	742430
ABplpapaa:106	ABplpapaa	106	6005	-18994	-394	-343	6005	41.2	294	349	38	635361
ABplpapaaa:142	ABplpapaaa	142	6675	-18324	-543	-540	6675	42.9	325	317	31	442229
ABplpapaaaa:207	ABplpapaaaa	207	6778	-18221	-389	-435	6778	47.0	318	289	28	331915
ABplpapaaap:207	ABplpapaaap	207	8425	-16574	957	896	8425	46.4	351	300	28	342568
ABplpapaap:142	ABplpapaap	142	7029	-17970	-48	-86	7029	43.9	357	329	33	470754
ABplpapaapa:204	ABplpapaapa	204	6758	-18241	-314	-262	6758	45.3	308	308	27	291647
ABplpapaapp:204	ABplpapaapp	204	7419	-17580	260	249	7419	45.0	334	323	28	325903
ABplpapap:106	ABplpapap	106	6537	-18462	164	135	6537	45.0	329	335	39	612340
ABplpapapa:142	ABplpapapa	142	6545	-18454	-359	-345	6545	49.0	382	321	34	472221
ABplpapapaa:196	ABplpapapaa	196	6842	-18157	-518	-479	6842	43.5	361	305	29	347110
ABplpapapap:196	ABplpapapap	196	7315	-17684	132	143	7315	43.2	387	312	28	321739
ABplpapapp:142	ABplpapapp	142	7331	-17668	227	245	7331	50.0	427	297	31	368417
ABplpapappa:199	ABplpapappa	199	6851	-18148	-349	-356	6851	43.6	404	290	28	298571
ABplpapappp:199	ABplpapappp	199	7732	-17267	521	527	7732	45.2	442	270	27	274926
ABplpapp:77	ABplpapp	77	6802	-18197	338	329	6802	32.0	324	365	46	700887
ABplpappa:102	ABplpappa	102	6140	-18859	-223	-210	6140	47.2	343	325	42	590427
ABplpappaa:136	ABplpappaa	136	6926	-18073	-164	-140	6926	50.0	356	276	40	505750
ABplpappaaa:178	ABplpappaaa	178	6980	-18019	-265	-202	6980	51.4	344	265	32	384062
ABplpappaap:178	ABplpappaap	178	7631	-17368	358	363	7631	49.9	380	266	33	302748
ABplpappap:136	ABplpappap	136	7427	-17572	317	261	7427	48.4	396	281	29	317542
ABplpappp:102	ABplpappp	102	6920	-18079	529	528	6920	48.7	400	307	39	548923
ABplpapppa:141	ABplpapppa	141	6567	-18432	-350	-300	6567	50.6	446	257	32	385423
ABplpapppaa:198	ABplpapppaa	198	6578	-18421	-444	-363	6578	47.8	457	251	27	249479
ABplpapppap:198	ABplpapppap	198	6860	-18139	-87	-58	6860	47.8	471	224	28	269303
ABplpapppp:141	ABplpapppp	141	7475	-17524	532	474	7475	49.9	481	264	31	377668
ABplpappppa:206	ABplpappppa	206	6531	-18468	-323	-332	6531	46.2	482	247	27	265696
ABplpappppp:206	ABplpappppp	206	7821	-17178	576	563	7821	48.0	517	251	26	220499
ABplpp:38	ABplpp	38	7178	-17821	-19	-18	7178	19.4	442	354	58	1526352
ABplppa:56	ABplppa	56	6451	-18548	-115	-114	6451	10.3	384	333	50	677288
ABplppaa:77	ABplppaa	77	6017	-18983	-188	-185	6017	20.3	310	357	44	655836
ABplppaaa:107	ABplppaaa	107	6098	-18901	-322	-276	6098	36.9	338	365	39	743359
ABplppaaaa:146	ABplppaaaa	146	6799	-18200	-309	-232	6799	38.3	354	371	35	642762
ABplppaaaaa:189	ABplppaaaaa	189	6856	-18143	-467	-420	6856	38.8	323	336	30	424937
ABplppaaaap:189	ABplppaaaap	189	7517	-17482	366	332	7517	39.3	344	357	32	446341
ABplppaaap:146	ABplppaaap	146	7360	-17639	373	385	7360	34.0	406	383	30	399189
ABplppaap:107	ABplppaap	107	6584	-18415	268	255	6584	40.9	384	365	38	676976
ABplppaapa:146	ABplppaapa	146	6738	-18261	-211	-192	6738	45.1	399	343	34	623872
ABplppaapaa:212	ABplppaapaa	212	6807	-18192	-388	-281	6807	43.6	357	341	27	346691
ABplppaapap:212	ABplppaapap	212	7980	-17019	772	708	7980	41.3	377	336	28	369942
ABplppaapp:146	ABplppaapp	146	7322	-17677	416	398	7322	49.0	444	334	34	542168
ABplppaappa:203	ABplppaappa	203	6739	-18260	-324	-232	6739	47.0	420	288	27	318443
ABplppaappp:203	ABplppaappp	203	7722	-17277	697	716	7722	47.0	461	296	29	404351
ABplppap:77	ABplppap	77	6388	-18611	124	117	6388	21.5	378	359	47	764819
ABplppapa:106	ABplppapa	106	6124	-18875	-230	-217	6124	35.8	416	374	41	766619
ABplppapaa:142	ABplppapaa	142	6863	-18136	-163	-119	6863	40.1	411	371	36	637176
ABplppapaaa:201	ABplppapaaa	201	7019	-17980	-313	-188	7019	40.1	419	347	30	383409
ABplppapaap:201	ABplppapaap	201	8441	-16559	1035	968	8441	39.2	443	344	31	488308
ABplppapap:142	ABplppapap	142	7789	-17210	702	710	7789	39.4	456	372	35	628657
ABplppapapa:206	ABplppapapa	206	7175	-17824	-408	-219	7175	38.5	462	341	29	369441
ABplppapapp:206	ABplppapapp	206	8249	-16750	907	895	8249	37.3	492	349	30	397774
ABplppapp:106	ABplppapp	106	7117	-17882	640	632	7117	39.1	477	365	41	809801
ABplppappa:146	ABplppappa	146	6791	-18208	-343	-271	6791	42.2	457	357	35	583536
ABplppappaa:209	ABplppappaa	209	6869	-18130	-475	-445	6869	40.5	421	312	28	310184
ABplppappap:209	ABplppappap	209	7592	-17407	301	331	7592	42.9	443	307	30	393421
ABplppappp:146	ABplppappp	146	7965	-17034	908	935	7965	43.1	500	361	35	604862
ABplppapppa:218	ABplppapppa	218	6723	-18276	-445	-356	6723	42.2	465	312	27	270702
ABplppapppp:218	ABplppapppp	218	8136	-16863	878	954	8136	42.8	491	329	31	416361
ABplppp:56	ABplppp	56	6838	-18161	63	64	6838	24.0	451	365	51	956348
ABplpppa:77	ABplpppa	77	6114	-18885	-221	-197	6114	33.0	378	373	43	631468
ABplpppaa:106	ABplpppaa	106	6021	-18978	-269	-251	6021	44.9	426	361	38	618514
ABplpppaaa:143	ABplpppaaa	143	6618	-18381	-231	-157	6618	47.7	483	347	34	579022
ABplpppaaaa:206	ABplpppaaaa	206	6717	-18282	-136	29	6717	49.1	474	313	30	386609
ABplpppaaap:206	ABplpppaaap	206	7910	-17089	1009	1071	7910	47.3	505	332	30	425137
ABplpppaap:143	ABplpppaap	143	7371	-17628	452	497	7371	48.0	528	339	34	555815
ABplpppaapa:203	ABplpppaapa	203	6643	-18356	-270	-182	6643	47.3	547	323	30	391952
ABplpppaapp:203	ABplpppaapp	203	7543	-17456	848	878	7543	51.0	565	316	32	446448
ABplpppap:106	ABplpppap	106	6574	-18425	322	339	6574	46.8	492	345	37	563636
ABplpppapa:141	ABplpppapa	141	6675	-18324	-158	-101	6675	47.2	548	315	34	461446
ABplpppapaa:183	ABplpppapaa	183	6686	-18313	-342	-255	6686	48.3	542	295	29	322266
ABplpppapap:183	ABplpppapap	183	7381	-17618	321	378	7381	50.2	550	261	30	363380
ABplpppapp:141	ABplpppapp	141	7276	-17723	245	293	7276	48.1	548	274	29	341232
ABplpppp:77	ABplpppp	77	6548	-18451	222	232	6548	31.0	445	373	45	706055
ABplppppa:105	ABplppppa	105	6021	-18978	-211	-193	6021	48.4	449	320	38	522241
ABplppppaa:139	ABplppppaa	139	6547	-18452	-334	-285	6547	49.6	464	309	30	358233
ABplppppaaa:193	ABplppppaaa	193	6628	-18371	-355	-260	6628	46.6	478	287	28	306880
ABplppppaap:193	ABplppppaap	193	7287	-17712	441	424	7287	49.2	495	274	28	301282
ABplppppap:139	ABplppppap	139	7180	-17819	319	319	7180	49.2	503	306	34	438517
ABplppppapa:197	ABplppppapa	197	6567	-18432	-351	-258	6567	49.5	501	305	29	290196
ABplppppapp:197	ABplppppapp	197	7515	-17484	626	639	7515	50.8	520	281	29	319305
ABplppppp:105	ABplppppp	105	6771	-18228	484	476	6771	49.9	494	295	41	620185
ABplpppppa:143	ABplpppppa	143	6675	-18324	-376	-335	6675	46.0	511	271	34	493271
ABplpppppaa:221	ABplpppppaa	221	6709	-18290	-316	-311	6709	39.9	511	302	29	323424
ABplpppppap:221	ABplpppppap	221	7142	-17857	-30	-62	7142	42.9	536	284	28	283263
ABplpppppp:143	ABplpppppp	143	7694	-17305	575	567	7694	47.1	554	262	31	395568
ABplppppppa:197	ABplppppppa	197	6709	-18290	-283	-161	6709	50.7	587	259	29	292972
ABplppppppp:197	ABplppppppp	197	7576	-17423	518	546	7576	47.0	606	257	30	317257
ABpr:16	ABpr	16	7580	-17419	-185	-185	7580	39.4	472	157	78	2974674
ABpra:26	ABpra	26	7366	-17634	-186	-187	7366	42.2	468	145	68	2254259
ABpraa:38	ABpraa	38	7074	-17925	-154	-153	7074	36.1	410	116	60	1786532
ABpraaa:56	ABpraaa	56	6469	-18530	-189	-188	6469	27.5	373	102	52	1077835
ABpraaaa:78	ABpraaaa	78	5952	-19047	-130	-129	5952	27.4	322	101	44	826155
ABpraaaaa:110	ABpraaaaa	110	5995	-19004	-133	-109	5995	25.0	235	113	36	809221
ABpraaaaaa:149	ABpraaaaaa	149	6865	-18134	-124	-53	6865	36.6	220	125	34	703486
ABpraaaaaaa:216	ABpraaaaaaa	216	6826	-18173	-316	-165	6826	42.7	211	142	29	378576
ABpraaaaaap:216	ABpraaaaaap	216	7809	-17190	858	910	7809	45.3	238	139	30	438015
ABpraaaaap:149	ABpraaaaap	149	7918	-17081	891	1044	7918	30.4	228	110	34	720818
ABpraaaaapd:223	ABpraaaaapd	223	8826	-16173	1619	1813	8826	33.3	196	123	30	440088
ABpraaaaapv:223	ABpraaaaapv	223	7193	-17806	7	209	7193	38.7	198	130	29	396407
ABpraaaap:110	ABpraaaap	110	6300	-18699	262	268	6300	23.9	275	106	38	840707
ABpraaaapa:144	ABpraaaapa	144	6679	-18320	-206	-156	6679	36.3	258	112	33	613800
ABpraaaapad:207	ABpraaaapad	207	7615	-17384	604	745	7615	38.6	257	110	31	519778
ABpraaaapav:207	ABpraaaapav	207	6989	-18010	-192	-43	6989	40.7	249	121	30	383956
ABpraaaapp:144	ABpraaaapp	144	7594	-17405	721	779	7594	28.7	271	101	34	680169
ABpraaaappa:204	ABpraaaappa	204	7403	-17596	-455	-320	7403	27.7	239	128	29	545929
ABpraaaappp:204	ABpraaaappp	204	7825	-17174	422	585	7825	25.1	251	124	31	541957
ABpraaap:78	ABpraaap	78	6105	-18894	-3	-1	6105	18.1	384	111	44	681897
ABpraaapa:105	ABpraaapa	105	5948	-19051	-193	-190	5948	16.9	263	132	39	817324
ABpraaapaa:145	ABpraaapaa	145	6888	-18111	-369	-380	6888	29.8	236	144	32	577847
ABpraaapaad:217	ABpraaapaad	217	8654	-16345	1046	963	8654	31.5	248	148	30	467095
ABpraaapaav:217	ABpraaapaav	217	7410	-17589	-157	-46	7410	34.6	245	148	29	446956
ABpraaapap:145	ABpraaapap	145	7829	-17170	618	649	7829	22.5	243	127	36	859907
ABpraaapapa:204	ABpraaapapa	204	7126	-17873	-581	-548	7126	25.7	205	144	31	431572
ABpraaapapp:204	ABpraaapapp	204	8594	-16405	1159	1265	8594	26.9	205	124	29	411514
ABpraaapp:105	ABpraaapp	105	6354	-18645	281	270	6354	17.8	321	125	39	740409
ABpraaappa:137	ABpraaappa	137	6735	-18264	-288	-292	6735	27.1	280	135	34	678496
ABpraaappaa:198	ABpraaappaa	198	6961	-18038	-628	-588	6961	30.0	273	144	30	467205
ABpraaappap:198	ABpraaappap	198	8589	-16410	1356	1277	8589	27.9	301	136	31	481328
ABpraaappp:137	ABpraaappp	137	7595	-17404	658	619	7595	23.3	323	118	36	705700
ABpraaapppa:176	ABpraaapppa	176	6624	-18375	-451	-412	6624	23.5	325	130	32	462538
ABpraaapppp:176	ABpraaapppp	176	7827	-17172	765	788	7827	22.2	321	107	34	502800
ABpraap:56	ABpraap	56	6833	-18166	-3	-4	6833	36.7	436	131	53	1024972
ABpraapa:76	ABpraapa	76	6083	-18916	-139	-139	6083	29.1	417	103	44	772186
ABpraapaa:106	ABpraapaa	106	5973	-19026	-49	-33	5973	15.6	326	112	40	815898
ABpraapaaa:142	ABpraapaaa	142	6776	-18223	-33	48	6776	12.1	207	146	37	888936
ABpraapaaaa:214	ABpraapaaaa	214	6767	-18232	-111	28	6767	23.2	142	180	33	571248
ABpraapaaap:214	ABpraapaaap	214	8522	-16477	1562	1598	8522	18.8	163	152	30	469263
ABpraapaap:142	ABpraapaap	142	7766	-17233	713	748	7766	13.9	255	128	37	850587
ABpraapaapa:198	ABpraapaapa	198	7012	-17987	-248	-30	7012	20.3	201	131	32	609743
ABpraapaapp:198	ABpraapaapp	198	8929	-16070	1625	1630	8929	20.8	235	124	34	733842
ABpraapap:106	ABpraapap	106	6200	-18799	162	161	6200	14.4	380	111	41	827932
ABpraapapa:141	ABpraapapa	141	6790	-18209	-287	-206	6790	20.9	280	119	37	993119
ABpraapapaa:213	ABpraapapaa	213	6975	-18024	-494	-433	6975	24.0	274	145	31	656830
ABpraapapap:213	ABpraapapap	213	8373	-16626	1007	1029	8373	21.6	304	135	32	590784
ABpraapapp:141	ABpraapapp	141	7327	-17672	319	332	7327	16.1	309	123	38	904104
ABpraapappa:192	ABpraapappa	192	6932	-18067	-419	-286	6932	19.3	262	146	31	576699
ABpraapappp:192	ABpraapappp	192	7996	-17003	814	798	7996	18.4	298	124	36	775531
ABpraapp:76	ABpraapp	76	6533	-18466	158	156	6533	26.2	479	132	46	788900
ABpraappa:101	ABpraappa	101	5931	-19068	-179	-183	5931	21.9	411	106	40	760145
ABpraappaa:141	ABpraappaa	141	6584	-18415	-207	-97	6584	30.8	319	96	31	455388
ABpraappap:141	ABpraappap	141	7252	-17747	418	445	7252	30.4	355	98	33	491673
ABpraappp:101	ABpraappp	101	6796	-18203	517	514	6796	25.6	474	117	41	731197
ABpraapppa:137	ABpraapppa	137	6629	-18370	-121	-94	6629	28.6	389	96	35	555053
ABpraapppp:137	ABpraapppp	137	7260	-17739	388	390	7260	27.8	437	100	36	531738
ABprap:38	ABprap	38	7329	-17670	21	21	7329	29.5	510	135	59	1861257
ABprapa:56	ABprapa	56	6574	-18425	-170	-170	6574	24.1	487	116	52	1102002
ABprapaa:76	ABprapaa	76	5983	-19016	-124	-121	5983	15.1	455	116	44	680675
ABprapaaa:108	ABprapaaa	108	6012	-18987	-112	-108	6012	14.6	435	110	41	937901
ABprapaaaa:146	ABprapaaaa	146	6636	-18363	-186	-190	6636	13.8	379	134	36	885508
ABprapaaaaa:216	ABprapaaaaa	216	6711	-18288	-61	-39	6711	13.4	360	115	30	497643
ABprapaaaap:216	ABprapaaaap	216	7106	-17893	339	278	7106	10.9	343	138	34	674928
ABprapaaap:146	ABprapaaap	146	7368	-17631	502	468	7368	16.8	409	117	38	972059
ABprapaaapa:212	ABprapaaapa	212	6643	-18356	-223	-205	6643	20.1	377	124	30	501447
ABprapaaapp:212	ABprapaaapp	212	7975	-17024	1104	1067	7975	20.6	411	125	31	543876
ABprapaap:108	ABprapaap	108	6722	-18277	492	490	6722	17.3	499	113	39	939644
ABprapaapa:147	ABprapaapa	147	6629	-18370	-95	-44	6629	25.0	423	102	34	685001
ABprapaapp:147	ABprapaapp	147	7323	-17676	516	515	7323	23.0	470	104	34	683390
ABprapap:76	ABprapap	76	6404	-18595	216	218	6404	13.6	534	137	45	694893
ABprapapa:104	ABprapapa	104	5975	-19024	-160	-144	5975	17.8	550	134	42	941279
ABprapapaa:141	ABprapapaa	141	6497	-18502	-187	-172	6497	19.3	581	141	37	773245
ABprapapap:141	ABprapapap	141	7077	-17922	148	164	7077	28.3	578	136	34	651652
ABprapapp:104	ABprapapp	104	6919	-18080	627	647	6919	24.1	602	174	40	864158
ABprapappa:140	ABprapappa	140	6684	-18315	-174	-134	6684	32.6	593	151	35	664944
ABprapappp:140	ABprapappp	140	7675	-17324	642	618	7675	32.7	613	185	35	703567
ABprapapppa:212	ABprapapppa	212	6820	-18179	-262	-239	6820	31.2	614	175	30	392398
ABprapapppp:212	ABprapapppp	212	7862	-17137	742	758	7862	37.6	606	186	30	350366
ABprapp:56	ABprapp	56	6870	-18129	61	57	6870	25.2	553	175	52	1122003
ABprappa:78	ABprappa	78	6105	-18894	-199	-194	6105	25.5	550	147	47	936689
ABprappaa:110	ABprappaa	110	6112	-18887	-299	-265	6112	31.6	520	113	42	999453
ABprappaaa:149	ABprappaaa	149	6736	-18263	-176	-149	6736	29.8	486	111	35	731794
ABprappaap:149	ABprappaap	149	7260	-17739	383	393	7260	30.1	518	119	35	736567
ABprappap:110	ABprappap	110	7102	-17897	686	689	7102	29.3	573	141	41	1002867
ABprappapa:148	ABprappapa	148	6503	-18496	-171	-170	6503	16.5	523	125	36	742561
ABprappapp:148	ABprappapp	148	7329	-17670	363	393	7329	33.6	544	127	34	677484
ABprappp:78	ABprappp	78	6602	-18398	281	279	6602	24.0	596	211	44	827093
ABprapppa:110	ABprapppa	110	6070	-18929	-343	-279	6070	37.2	578	160	38	780850
ABprapppaa:150	ABprapppaa	150	6867	-18132	-160	-159	6867	37.7	565	156	32	556974
ABprapppaaa:228	ABprapppaaa	228	7466	-17533	136	172	7466	33.8	582	156	30	422639
ABprapppaap:228	ABprapppaap	228	8787	-16213	1410	1427	8787	39.1	591	160	28	367250
ABprapppap:150	ABprapppap	150	7351	-17648	299	308	7351	42.0	576	175	32	535649
ABprapppapa:208	ABprapppapa	208	6882	-18117	-198	-141	6882	42.7	584	181	28	380978
ABprapppapp:208	ABprapppapp	208	8109	-16890	933	940	8109	43.6	576	194	28	293086
ABprapppp:110	ABprapppp	110	7251	-17748	808	800	7251	39.5	601	189	38	737525
ABprappppa:150	ABprappppa	150	6703	-18296	-174	-99	6703	40.9	595	170	33	576395
ABprappppp:150	ABprappppp	150	7583	-17416	511	587	7583	43.3	609	201	32	480342
ABprp:26	ABprp	26	7495	-17505	-248	-249	7495	43.8	539	237	67	2128679
ABprpa:38	ABprpa	38	7144	-17855	-268	-268	7144	47.6	494	185	58	1434144
ABprpaa:55	ABprpaa	55	6642	-18357	-189	-189	6642	40.5	515	134	52	1031280
ABprpaaa:76	ABprpaaa	76	6058	-18941	-198	-197	6058	39.2	428	114	43	682834
ABprpaaaa:106	ABprpaaaa	106	5982	-19017	-185	-172	5982	32.6	300	110	39	821833
ABprpaaaaa:141	ABprpaaaaa	141	6573	-18426	-303	-331	6573	41.9	279	138	34	690925
ABprpaaaaaa:201	ABprpaaaaaa	201	6819	-18180	-372	-398	6819	40.9	251	155	30	487509
ABprpaaaaap:201	ABprpaaaaap	201	7674	-17325	448	410	7674	39.1	281	140	31	549751
ABprpaaaap:141	ABprpaaaap	141	7249	-17750	378	401	7249	45.3	330	124	35	686681
ABprpaaaapa:196	ABprpaaaapa	196	6668	-18331	-228	-81	6668	48.6	389	150	31	467393
ABprpaaaapp:196	ABprpaaaapp	196	7703	-17296	810	896	7703	45.7	431	144	31	492423
ABprpaaap:106	ABprpaaap	106	6570	-18429	429	423	6570	34.6	350	96	37	730477
ABprpaaapa:141	ABprpaaapa	141	6943	-18056	-101	-115	6943	39.1	307	125	34	825185
ABprpaaapaa:217	ABprpaaapaa	217	6816	-18183	-222	6	6816	47.9	258	140	32	580052
ABprpaaapap:217	ABprpaaapap	217	8114	-16885	1062	1133	8114	42.9	285	120	31	523791
ABprpaaapp:141	ABprpaaapp	141	7563	-17436	589	620	7563	41.1	333	103	34	687791
ABprpaaappa:194	ABprpaaappa	194	6908	-18091	-324	-188	6908	44.4	299	134	31	510219
ABprpaaappp:194	ABprpaaappp	194	7996	-17003	774	808	7996	43.0	329	133	29	411648
ABprpaap:76	ABprpaap	76	6510	-18489	99	90	6510	34.5	487	122	44	755426
ABprpaapa:106	ABprpaapa	106	6047	-18952	-208	-187	6047	28.6	364	99	40	885440
ABprpaapaa:145	ABprpaapaa	145	6682	-18317	-318	-372	6682	34.8	287	131	36	823757
ABprpaapaaa:211	ABprpaapaaa	211	6774	-18225	-482	-453	6774	36.4	261	155	31	560800
ABprpaapaap:211	ABprpaapaap	211	7709	-17290	295	438	7709	32.9	286	118	32	596157
ABprpaapap:145	ABprpaapap	145	7472	-17527	541	545	7472	30.9	313	97	34	665736
ABprpaapapa:207	ABprpaapapa	207	8014	-16985	948	1133	8014	31.8	255	101	34	624846
ABprpaapapp:207	ABprpaapapp	207	6896	-18103	-230	55	6896	38.1	287	104	31	571021
ABprpaapp:106	ABprpaapp	106	6981	-18018	641	630	6981	32.2	430	100	40	805243
ABprpaappa:139	ABprpaappa	139	6607	-18392	-370	-334	6607	29.8	353	105	34	636564
ABprpaappaa:195	ABprpaappaa	195	6761	-18238	-399	-297	6761	28.9	329	122	31	469346
ABprpaappap:195	ABprpaappap	195	7701	-17298	626	591	7701	26.3	361	111	30	423873
ABprpaappp:139	ABprpaappp	139	7850	-17149	830	841	7850	37.0	372	96	35	629016
ABprpaapppa:192	ABprpaapppa	192	7039	-17960	-179	-38	7039	39.6	313	117	30	566664
ABprpaapppp:192	ABprpaapppp	192	7956	-17043	806	865	7956	42.6	334	124	30	396296
ABprpap:55	ABprpap	55	7036	-17963	75	75	7036	45.1	549	204	51	888887
ABprpapa:75	ABprpapa	75	6146	-18853	-182	-184	6146	47.8	481	150	44	555966
ABprpapaa:103	ABprpapaa	103	5946	-19053	-321	-303	5946	41.5	360	119	37	634525
ABprpapaaa:143	ABprpapaaa	143	6700	-18299	-329	-324	6700	45.7	350	164	31	443953
ABprpapaaaa:204	ABprpapaaaa	204	6714	-18285	-290	-293	6714	47.6	332	190	26	248378
ABprpapaaap:204	ABprpapaaap	204	7922	-17077	754	694	7922	47.0	356	186	26	273435
ABprpapaap:143	ABprpapaap	143	7164	-17835	153	143	7164	46.0	377	149	31	439128
ABprpapaapa:205	ABprpapaapa	205	6704	-18295	-341	-334	6704	46.5	323	171	24	183848
ABprpapaapp:205	ABprpapaapp	205	7482	-17517	215	325	7482	46.8	352	158	27	156369
ABprpapap:103	ABprpapap	103	6382	-18617	126	120	6382	46.8	398	135	38	543074
ABprpapapa:140	ABprpapapa	140	6590	-18409	-295	-274	6590	48.4	404	179	30	339643
ABprpapapaa:192	ABprpapapaa	192	6751	-18248	-407	-334	6751	45.5	382	179	28	307984
ABprpapapap:192	ABprpapapap	192	7329	-17670	298	223	7329	44.1	402	174	27	305020
ABprpapapp:140	ABprpapapp	140	7320	-17679	378	368	7320	50.7	443	196	31	350723
ABprpapappa:193	ABprpapappa	193	6692	-18307	-332	-273	6692	44.6	422	191	27	281636
ABprpapappp:193	ABprpapappp	193	7509	-17490	373	355	7509	46.7	453	213	27	253863
ABprpapp:75	ABprpapp	75	6667	-18332	211	208	6667	46.7	541	192	44	561184
ABprpappa:101	ABprpappa	101	5966	-19033	-218	-203	5966	50.1	419	161	40	542874
ABprpappaa:136	ABprpappaa	136	6574	-18425	-265	-233	6574	51.5	373	216	35	456494
ABprpappaaa:188	ABprpappaaa	188	6703	-18296	-215	-174	6703	52.5	347	217	29	271006
ABprpappaap:188	ABprpappaap	188	7316	-17683	369	374	7316	51.2	378	204	31	330323
ABprpappap:136	ABprpappap	136	7343	-17656	441	426	7343	51.1	419	228	33	405237
ABprpappapa:187	ABprpappapa	187	6763	-18236	-294	-269	6763	49.1	395	218	31	355398
ABprpappapp:187	ABprpappapp	187	7797	-17202	592	577	7797	47.6	423	253	30	324721
ABprpappp:101	ABprpappp	101	6941	-18058	668	655	6941	49.8	471	179	40	545366
ABprpapppa:138	ABprpapppa	138	6684	-18315	-298	-281	6684	48.5	455	222	34	445295
ABprpapppaa:200	ABprpapppaa	200	6910	-18089	-223	-268	6910	44.1	381	204	29	341862
ABprpapppap:200	ABprpapppap	200	7751	-17248	563	518	7751	43.4	425	222	29	312010
ABprpapppp:138	ABprpapppp	138	7542	-17457	502	459	7542	47.8	506	231	31	358691
ABprpappppa:200	ABprpappppa	200	6793	-18206	-273	-261	6793	42.8	506	227	31	348398
ABprpappppp:200	ABprpappppp	200	7782	-17217	636	607	7782	44.0	537	233	29	300089
ABprpp:38	ABprpp	38	7429	-17570	-17	-18	7429	41.1	582	203	58	1697939
ABprppa:56	ABprppa	56	6653	-18346	-176	-173	6653	32.6	604	168	49	1107450
ABprppaa:79	ABprppaa	79	6067	-18932	-241	-231	6067	38.7	506	123	42	695121
ABprppaaa:114	ABprppaaa	114	6132	-18867	-309	-265	6132	40.8	382	108	37	753221
ABprppaaaa:155	ABprppaaaa	155	6730	-18269	-293	-257	6730	41.9	374	118	35	708542
ABprppaaaaa:204	ABprppaaaaa	204	6900	-18099	-322	-256	6900	41.5	353	156	28	402876
ABprppaaaap:204	ABprppaaaap	204	7651	-17348	592	571	7651	41.5	369	133	29	383175
ABprppaaap:155	ABprppaaap	155	7313	-17686	525	535	7313	35.1	398	90	29	410802
ABprppaap:114	ABprppaap	114	6699	-18300	229	192	6699	44.8	433	133	38	723848
ABprppaapa:151	ABprppaapa	151	6638	-18361	-283	-253	6638	46.6	428	151	31	517784
ABprppaapaa:221	ABprppaapaa	221	6652	-18347	-382	-349	6652	44.1	376	152	24	270475
ABprppaapap:221	ABprppaapap	221	7650	-17349	554	532	7650	41.6	404	160	28	385064
ABprppaapp:151	ABprppaapp	151	7296	-17703	424	418	7296	50.3	463	164	33	571591
ABprppaappa:211	ABprppaappa	211	6685	-18314	-219	-171	6685	48.4	428	215	31	415814
ABprppaappp:211	ABprppaappp	211	7519	-17480	572	565	7519	48.8	456	201	30	446227
ABprppap:79	ABprppap	79	6564	-18435	152	148	6564	36.1	563	160	42	712003
ABprppapa:109	ABprppapa	109	6204	-18795	-230	-191	6204	40.9	459	120	38	704769
ABprppapaa:150	ABprppapaa	150	6802	-18197	-79	-62	6802	43.7	420	118	33	513654
ABprppapaaa:202	ABprppapaaa	202	6763	-18236	-321	-215	6763	39.5	428	140	30	386153
ABprppapaap:202	ABprppapaap	202	7934	-17065	778	769	7934	37.7	456	141	31	451334
ABprppapap:150	ABprppapap	150	7504	-17495	512	540	7504	40.6	468	119	33	555825
ABprppapapa:221	ABprppapapa	221	7135	-17864	-86	65	7135	40.0	467	155	30	413462
ABprppapapp:221	ABprppapapp	221	8018	-16981	896	879	8018	39.2	494	158	29	379711
ABprppapp:109	ABprppapp	109	6974	-18025	501	489	6974	41.5	507	139	38	725634
ABprppappa:151	ABprppappa	151	6753	-18246	-315	-247	6753	43.1	470	136	34	526974
ABprppappaa:214	ABprppappaa	214	6837	-18162	-294	-284	6837	38.6	433	179	28	338391
ABprppappap:214	ABprppappap	214	7592	-17407	473	489	7592	42.4	458	184	27	311617
ABprppappp:151	ABprppappp	151	7422	-17577	490	509	7422	42.9	512	139	36	719309
ABprppapppa:225	ABprppapppa	225	6721	-18278	-388	-288	6721	43.9	473	184	29	337153
ABprppapppp:225	ABprppapppp	225	7592	-17407	528	623	7592	45.3	501	167	28	339601
ABprppp:56	ABprppp	56	7075	-17924	3	3	7075	38.1	609	241	49	945437
ABprpppa:77	ABprpppa	77	6175	-18824	-193	-187	6175	36.0	615	196	43	742502
ABprpppaa:105	ABprpppaa	105	6135	-18864	-142	-122	6135	45.0	542	155	39	663280
ABprpppaaa:145	ABprpppaaa	145	6712	-18287	-179	-116	6712	48.3	509	154	34	605221
ABprpppaaaa:209	ABprpppaaaa	209	6713	-18286	-114	0	6713	49.8	480	188	33	508570
ABprpppaaap:209	ABprpppaaap	209	7609	-17390	825	853	7609	48.3	521	166	33	544321
ABprpppaap:145	ABprpppaap	145	7560	-17439	599	612	7560	48.4	553	165	33	569061
ABprpppaapa:209	ABprpppaapa	209	6743	-18256	-359	-249	6743	44.9	551	175	32	531002
ABprpppaapp:209	ABprpppaapp	209	7651	-17348	914	943	7651	50.2	567	178	32	463586
ABprpppap:105	ABprpppap	105	6703	-18296	247	278	6703	45.9	580	197	38	627645
ABprpppapa:145	ABprpppapa	145	6839	-18160	-236	-177	6839	48.5	566	199	36	612931
ABprpppapaa:192	ABprpppapaa	192	6695	-18304	-415	-293	6695	49.1	553	200	30	403660
ABprpppapap:192	ABprpppapap	192	7597	-17402	501	592	7597	50.3	571	229	31	125041
ABprpppapp:145	ABprpppapp	145	7583	-17416	484	520	7583	49.3	579	224	30	468602
ABprpppp:77	ABprpppp	77	6732	-18267	277	281	6732	44.0	588	230	45	638654
ABprppppa:104	ABprppppa	104	6031	-18968	-246	-226	6031	48.9	502	165	38	565619
ABprppppaa:143	ABprppppaa	143	6598	-18401	-395	-344	6598	49.4	481	184	31	410321
ABprppppaaa:198	ABprppppaaa	198	6623	-18376	-388	-382	6623	46.2	493	195	27	303008
ABprppppaap:198	ABprppppaap	198	7238	-17761	320	320	7238	49.5	502	213	29	336109
ABprppppap:143	ABprppppap	143	7271	-17728	248	229	7271	50.3	514	193	32	437739
ABprppppapa:196	ABprppppapa	196	6647	-18352	-314	-223	6647	50.2	514	188	29	330407
ABprppppapp:196	ABprppppapp	196	7539	-17460	525	535	7539	51.4	525	216	32	426009
ABprppppp:104	ABprppppp	104	6804	-18195	447	465	6804	49.6	547	214	40	601053
ABprpppppa:144	ABprpppppa	144	6684	-18315	-365	-324	6684	45.0	532	216	33	503522
ABprpppppaa:216	ABprpppppaa	216	6737	-18262	-312	-323	6737	36.0	528	199	31	428389
ABprpppppap:216	ABprpppppap	216	7407	-17592	341	297	7407	40.7	535	205	28	331320
ABprpppppp:144	ABprpppppp	144	7592	-17407	415	443	7592	45.6	590	232	33	495268
ABprppppppa:209	ABprppppppa	209	6800	-18199	-339	-145	6800	48.4	598	224	28	309042
ABprppppppp:209	ABprppppppp	209	7706	-17293	724	738	7706	44.5	615	229	32	404668
P1:1	P1	1	8404	-16595	-277	-277	8404	31.2	550	256	101	5071781
EMS:8	EMS	8	7764	-17235	-144	-145	7764	31.5	445	343	86	3046479
MS:18	MS	18	7517	-17482	-241	-241	7517	44.9	362	292	74	2155369
MSa:30	MSa	30	7228	-17771	-367	-368	7228	40.8	288	289	64	1848326
MSaa:45	MSaa	45	6948	-18052	-439	-440	6948	43.7	250	272	57	1319480
MSaaa:62	MSaaa	62	6388	-18611	-391	-394	6388	45.2	229	249	50	714216
MSaaaa:84	MSaaaa	84	6105	-18895	-282	-291	6105	39.9	208	218	42	483034
MSaaaaa:107	MSaaaaa	107	6036	-18963	-304	-322	6036	27.5	183	233	37	560290
MSaaaaaa:136	MSaaaaaa	136	7175	-17824	-321	-376	7175	23.8	172	236	33	666311
MSaaaaap:136	MSaaaaap	136	7832	-17167	575	549	7832	19.6	194	253	37	632461
MSaaaaapa:171	MSaaaaapa	171	7240	-17759	-452	-430	7240	16.7	207	229	33	551932
MSaaaaapaa:233	MSaaaaapaa	233	7555	-17444	-187	-248	7555	17.6	217	237	24	212767
MSaaaaapap:233	MSaaaaapap	233	9780	-15219	1756	1524	9780	18.1	254	229	28	274746
MSaaaaapp:171	MSaaaaapp	171	8149	-16850	673	645	8149	12.6	247	252	32	472002
MSaaaap:107	MSaaaap	107	6488	-18511	190	185	6488	19.6	240	237	39	550755
MSaaaapa:138	MSaaaapa	138	6853	-18146	-251	-241	6853	12.2	223	236	34	506807
MSaaaapaa:180	MSaaaapaa	180	6966	-18033	-260	-188	6966	8.0	273	236	31	425413
MSaaaapap:180	MSaaaapap	180	8118	-16881	784	746	8118	12.8	292	240	29	337898
MSaaaapp:138	MSaaaapp	138	7870	-17129	710	722	7870	14.0	275	259	35	564282
MSaaaappa:190	MSaaaappa	190	7279	-17720	-92	-68	7279	11.8	284	257	28	341066
MSaaaappp:190	MSaaaappp	190	7926	-17073	641	626	7926	17.0	332	257	30	357765
MSaaap:84	MSaaap	84	6586	-18413	128	112	6586	41.9	276	247	42	467165
MSaaapa:110	MSaaapa	110	6191	-18808	-224	-223	6191	28.8	248	254	41	590765
MSaaapaa:137	MSaaapaa	137	6796	-18203	-427	-405	6796	22.3	239	259	35	476957
MSaaapaaa:178	MSaaapaaa	178	6967	-18032	-461	-392	6967	17.4	239	267	28	266149
MSaaapaap:178	MSaaapaap	178	8296	-16703	672	668	8296	20.2	286	271	27	270466
MSaaapap:137	MSaaapap	137	7591	-17408	335	316	7591	20.7	284	266	33	392285
MSaaapapa:180	MSaaapapa	180	6869	-18130	-516	-374	6869	21.7	314	266	30	335127
MSaaapapp:180	MSaaapapp	180	8114	-16885	748	733	8114	20.8	349	271	29	251758
MSaaapp:110	MSaaapp	110	6848	-18151	211	237	6848	25.3	307	256	34	484770
MSaaappa:160	MSaaappa	160	7088	-17911	-323	-262	7088	22.7	340	256	29	381275
MSaaappp:160	MSaaappp	160	7243	-17756	137	162	7243	15.7	358	255	33	427027
MSaap:62	MSaap	62	6782	-18217	-42	-44	6782	47.1	315	280	49	622152
MSaapa:83	MSaapa	83	6171	-18828	-278	-273	6171	47.8	293	287	46	471533
MSaapaa:106	MSaapaa	106	6138	-18861	-278	-270	6138	39.8	288	265	39	406886
MSaapaaa:136	MSaapaaa	136	6784	-18215	-376	-392	6784	34.8	309	271	34	416259
MSaapaaaa:178	MSaapaaaa	178	6921	-18078	-393	-376	6921	39.5	334	281	29	316296
MSaapaaap:178	MSaapaaap	178	7832	-17167	493	403	7832	36.5	352	284	30	325052
MSaapaap:136	MSaapaap	136	7482	-17517	399	380	7482	28.4	345	267	36	452769
MSaapaapa:175	MSaapaapa	175	6995	-18004	-353	-348	6995	29.1	345	291	31	334594
MSaapaapp:175	MSaapaapp	175	7942	-17057	702	649	7942	27.8	380	285	32	351663
MSaapap:106	MSaapap	106	6599	-18401	124	119	6599	42.3	338	270	36	379545
MSaapapa:141	MSaapapa	141	6872	-18127	-409	-388	6872	34.8	369	269	32	413721
MSaapapp:141	MSaapapp	141	7473	-17526	253	215	7473	37.1	381	268	33	350975
MSaapappa:190	MSaapappa	190	6826	-18173	-404	-390	6826	29.4	365	287	29	258828
MSaapappp:190	MSaapappp	190	7632	-17367	349	268	7632	36.0	404	266	27	250267
MSaapp:83	MSaapp	83	6644	-18355	267	265	6644	49.0	367	309	42	462863
MSaappa:112	MSaappa	112	6451	-18548	-328	-331	6451	45.2	378	274	34	403004
MSaappaa:171	MSaappaa	171	6967	-18032	-459	-404	6967	41.8	395	257	29	321306
MSaappap:171	MSaappap	171	7456	-17543	104	59	7456	40.0	422	263	31	327395
MSaappp:112	MSaappp	112	6846	-18153	102	97	6846	43.1	416	296	37	472221
MSaapppa:166	MSaapppa	166	6772	-18227	-428	-452	6772	37.6	412	325	33	313840
MSaapppaa:231	MSaapppaa	231	6834	-18165	-341	-382	6834	32.8	390	321	25	122549
MSaapppap:231	MSaapppap	231	7714	-17285	271	310	7714	30.6	428	318	28	195750
MSaapppp:166	MSaapppp	166	7483	-17516	230	177	7483	36.7	454	324	30	260941
MSap:45	MSap	45	7147	-17852	-90	-89	7147	41.5	330	339	56	1399114
MSapa:64	MSapa	64	6361	-18638	-298	-297	6361	42.1	298	344	49	754049
MSapaa:86	MSapaa	86	6024	-18975	-302	-295	6024	35.1	261	296	42	495178
MSapaaa:113	MSapaaa	113	6157	-18842	-375	-375	6157	27.6	211	292	34	449393
MSapaaaa:148	MSapaaaa	148	6739	-18260	-533	-518	6739	33.4	197	286	27	284275
MSapaaap:148	MSapaaap	148	7547	-17452	187	166	7547	24.6	216	295	29	322238
MSapaap:113	MSapaap	113	6831	-18168	185	171	6831	32.6	254	304	36	475468
MSapaapa:159	MSapaapa	159	6968	-18031	-71	-125	6968	31.8	263	314	27	291559
MSapaapp:159	MSapaapp	159	7865	-17134	630	645	7865	39.3	389	288	30	295030
MSapap:86	MSapap	86	6368	-18631	45	39	6368	34.8	326	305	41	441155
MSapapa:112	MSapapa	112	6114	-18885	-287	-270	6114	27.8	290	313	36	463460
MSapapaa:148	MSapapaa	148	6575	-18424	-405	-387	6575	26.7	282	315	29	318586
MSapapap:148	MSapapap	148	7686	-17313	524	496	7686	32.8	292	317	28	262518
MSapapp:112	MSapapp	112	6860	-18139	438	435	6860	22.8	327	312	36	446280
MSapappa:153	MSapappa	153	6649	-18350	-427	-401	6649	16.2	265	300	30	314079
MSapappp:153	MSapappp	153	7370	-17629	289	293	7370	12.9	283	285	30	286886
MSapp:64	MSapp	64	6734	-18265	38	39	6734	41.6	393	347	46	688195
MSappa:86	MSappa	86	6058	-18941	-300	-303	6058	39.0	369	303	40	438717
MSappaa:119	MSappaa	119	6406	-18593	-339	-346	6406	34.4	332	306	35	390640
MSappaaa:166	MSappaaa	166	6686	-18313	-450	-460	6686	24.0	328	287	29	228845
MSappaap:166	MSappaap	166	7254	-17745	269	246	7254	31.6	467	316	30	226992
MSappap:119	MSappap	119	7066	-17933	160	125	7066	36.3	358	319	33	332272
MSappapa:170	MSappapa	170	6873	-18126	-339	-294	6873	35.6	329	326	25	205216
MSappapp:170	MSappapp	170	7538	-17461	262	224	7538	36.7	353	325	28	191299
MSappp:86	MSappp	86	6475	-18524	160	166	6475	33.5	413	332	41	493165
MSapppa:121	MSapppa	121	6317	-18682	-425	-409	6317	27.3	349	330	36	392341
MSapppaa:167	MSapppaa	167	6561	-18438	-426	-411	6561	29.8	325	328	27	198323
MSapppap:167	MSapppap	167	6987	-18012	-21	-43	6987	17.8	326	302	29	193921
MSapppp:121	MSapppp	121	6684	-18315	134	129	6684	21.2	401	326	36	404364
MSappppa:167	MSappppa	167	6503	-18496	-287	-286	6503	10.6	333	288	30	196303
MSappppp:167	MSappppp	167	6746	-18253	35	25	6746	10.2	385	292	31	157723
MSp:30	MSp	30	7380	-17619	-202	-205	7380	43.9	398	265	66	1815867
MSpa:44	MSpa	44	7056	-17943	-266	-266	7056	46.7	345	242	57	1161260
MSpaa:62	MSpaa	62	6367	-18632	-405	-405	6367	46.6	336	204	49	642305
MSpaaa:83	MSpaaa	83	6075	-18924	-354	-357	6075	39.9	304	199	44	513383
MSpaaaa:107	MSpaaaa	107	5988	-19011	-430	-448	5988	28.7	214	192	38	559572
MSpaaaaa:134	MSpaaaaa	134	6679	-18320	-551	-563	6679	22.0	211	195	33	607970
MSpaaaaaa:203	MSpaaaaaa	203	6910	-18089	-297	-368	6910	12.8	263	211	31	508534
MSpaaaaap:203	MSpaaaaap	203	7167	-17832	121	67	7167	11.5	290	210	29	428022
MSpaaaap:134	MSpaaaap	134	7399	-17600	142	109	7399	20.2	226	203	38	661363
MSpaaaapa:172	MSpaaaapa	172	6943	-18056	-673	-728	6943	18.1	241	210	33	534128
MSpaaaapp:172	MSpaaaapp	172	8037	-16962	422	374	8037	19.0	279	222	31	441692
MSpaaap:107	MSpaaap	107	6686	-18313	261	254	6686	27.4	279	195	39	546628
MSpaaapa:135	MSpaaapa	135	6642	-18357	-303	-259	6642	13.5	280	216	35	602194
MSpaaapaa:192	MSpaaapaa	192	6678	-18321	-425	-370	6678	11.2	326	244	30	427375
MSpaaapap:192	MSpaaapap	192	7337	-17662	240	244	7337	12.8	358	235	31	463854
MSpaaapp:135	MSpaaapp	135	7642	-17357	622	613	7642	17.1	299	219	36	516943
MSpaaappa:176	MSpaaappa	176	6799	-18200	-428	-369	6799	16.1	304	215	31	445076
MSpaaappp:176	MSpaaappp	176	7827	-17173	596	569	7827	16.3	340	219	32	453348
MSpaap:83	MSpaap	83	6488	-18511	46	40	6488	42.3	361	247	42	485835
MSpaapa:112	MSpaapa	112	6325	-18674	-208	-203	6325	31.0	298	207	40	560127
MSpaapaa:140	MSpaapaa	140	6762	-18237	-446	-465	6762	22.9	281	194	31	400394
MSpaapaaa:205	MSpaapaaa	205	6818	-18181	-420	-389	6818	17.8	302	194	28	312747
MSpaapaap:205	MSpaapaap	205	7757	-17242	564	495	7757	17.3	331	201	25	215444
MSpaapap:140	MSpaapap	140	7923	-17076	590	553	7923	25.7	304	213	37	481723
MSpaapapa:184	MSpaapapa	184	6774	-18225	-586	-563	6774	22.9	326	211	31	333951
MSpaapapp:184	MSpaapapp	184	8380	-16619	1010	964	8380	22.1	362	207	31	258424
MSpaapp:112	MSpaapp	112	6618	-18381	239	234	6618	25.2	364	212	32	377649
MSpap:62	MSpap	62	6794	-18205	-1	-1	6794	48.5	408	266	50	642189
MSpapa:83	MSpapa	83	6135	-18864	-265	-256	6135	49.6	403	269	45	445870
MSpapaa:107	MSpapaa	107	5988	-19011	-390	-368	5988	44.8	364	220	37	330901
MSpapaaa:134	MSpapaaa	134	6734	-18265	-385	-387	6734	34.0	341	212	35	414190
MSpapaaaa:178	MSpapaaaa	178	6894	-18105	-414	-382	6894	40.6	345	205	29	329650
MSpapaaap:178	MSpapaaap	178	8045	-16954	589	516	8045	39.5	372	213	30	340219
MSpapaap:134	MSpapaap	134	7472	-17527	364	332	7472	36.1	377	220	34	386795
MSpapaapa:170	MSpapaapa	170	7031	-17968	-397	-439	7031	33.6	359	193	31	358449
MSpapaapp:170	MSpapaapp	170	8256	-16743	962	918	8256	28.8	383	192	33	401802
MSpapap:107	MSpapap	107	6655	-18344	187	187	6655	44.3	410	239	34	313689
MSpapapa:142	MSpapapa	142	6835	-18164	-452	-438	6835	38.5	391	215	32	433723
MSpapapaa:228	MSpapapaa	228	8064	-16935	503	504	8064	29.6	382	212	27	261037
MSpapapap:228	MSpapapap	228	6838	-18161	-611	-581	6838	33.9	402	197	26	251299
MSpapapp:142	MSpapapp	142	7570	-17429	350	303	7570	41.1	404	224	32	336012
MSpapappa:190	MSpapappa	190	6803	-18196	-526	-542	6803	32.8	379	198	30	310447
MSpapappp:190	MSpapappp	190	7645	-17354	244	214	7645	37.1	413	231	28	264136
MSpapp:83	MSpapp	83	6597	-18402	238	238	6597	49.5	475	262	43	458079
MSpappa:111	MSpappa	111	6353	-18646	-331	-338	6353	45.4	424	213	35	442759
MSpappaa:171	MSpappaa	171	6721	-18278	-243	-271	6721	40.5	484	297	30	344229
MSpappap:171	MSpappap	171	7028	-17971	-55	-61	7028	41.6	486	189	30	330633
MSpappp:111	MSpappp	111	6773	-18226	164	127	6773	43.9	453	212	39	496465
MSpapppa:165	MSpapppa	165	6722	-18277	-389	-410	6722	38.0	429	154	34	430204
MSpapppaa:223	MSpapppaa	223	6693	-18306	-452	-477	6693	34.6	403	165	27	199957
MSpapppap:223	MSpapppap	223	7409	-17590	180	184	7409	31.3	439	163	28	209179
MSpapppp:165	MSpapppp	165	7360	-17639	135	94	7360	37.4	471	167	33	367403
MSpp:44	MSpp	44	7230	-17769	-3	-6	7230	49.5	448	245	56	1189053
MSppa:63	MSppa	63	6471	-18528	-198	-197	6471	48.4	471	181	49	678865
MSppaa:85	MSppaa	85	6075	-18924	-159	-147	6075	34.8	390	165	39	446361
MSppaaa:112	MSppaaa	112	6039	-18960	-384	-398	6039	28.5	237	154	35	451193
MSppaaaa:144	MSppaaaa	144	6733	-18266	-494	-477	6733	37.2	226	183	28	289190
MSppaaaad:233	MSppaaaad	233	6978	-18022	-335	-283	6978	34.6	241	187	26	280050
MSppaaaav:233	MSppaaaav	233	7187	-17812	26	-73	7187	40.1	269	187	20	108882
MSppaaap:144	MSppaaap	144	7638	-17361	236	192	7638	27.9	235	170	30	369894
MSppaap:112	MSppaap	112	7126	-17873	498	484	7126	33.8	286	164	34	482531
MSppaapa:159	MSppaapa	159	6820	-18179	-335	-349	6820	39.2	303	166	27	299136
MSppaapp:159	MSppaapp	159	7816	-17183	581	568	7816	39.4	402	199	30	313878
MSppap:85	MSppap	85	6501	-18498	157	146	6501	36.7	433	188	43	501352
MSppapa:112	MSppapa	112	6006	-18993	-390	-369	6006	28.3	319	149	37	531991
MSppapaa:145	MSppapaa	145	6525	-18474	-502	-468	6525	29.5	299	160	30	331716
MSppapap:145	MSppapap	145	7407	-17592	277	265	7407	35.1	311	159	30	346179
MSppapp:112	MSppapp	112	6871	-18128	378	367	6871	24.6	362	154	36	483936
MSppappa:150	MSppappa	150	6587	-18413	-458	-464	6587	18.9	278	163	31	376754
MSppappp:150	MSppappp	150	7537	-17462	439	430	7537	15.5	281	177	33	454291
MSppp:63	MSppp	63	6778	-18221	55	52	6778	48.6	506	260	49	667133
MSpppa:85	MSpppa	85	6031	-18968	-283	-271	6031	41.9	468	194	41	462315
MSpppaa:113	MSpppaa	113	6228	-18771	-390	-375	6228	37.1	360	177	35	392623
MSpppaaa:163	MSpppaaa	163	6648	-18351	-464	-461	6648	26.5	343	171	31	293866
MSpppaap:163	MSpppaap	163	7373	-17626	303	272	7373	33.2	480	172	30	256077
MSpppap:113	MSpppap	113	6964	-18035	326	299	6964	39.8	394	166	33	349676
MSpppapa:165	MSpppapa	165	7002	-17997	-66	-78	7002	37.4	371	152	26	230328
MSpppapp:165	MSpppapp	165	7353	-17646	247	203	7353	38.1	371	156	30	229743
MSpppp:85	MSpppp	85	6522	-18477	150	140	6522	39.5	483	210	42	503034
MSppppa:119	MSppppa	119	6254	-18745	-355	-347	6254	31.6	369	143	35	422192
MSppppaa:159	MSppppaa	159	6619	-18380	-440	-413	6619	33.7	333	140	28	237833
MSppppap:159	MSppppap	159	6820	-18179	-115	-123	6820	20.5	336	159	29	228916
MSppppp:119	MSppppp	119	6739	-18260	146	127	6739	25.9	407	153	37	466179
MSpppppa:161	MSpppppa	161	6521	-18478	-307	-317	6521	11.9	315	176	30	236737
MSpppppp:161	MSpppppp	161	6776	-18223	-68	-85	6776	11.8	360	181	30	200628
E:18	E	18	7668	-17331	-189	-190	7668	34.7	508	327	73	2649050
Ea:31	Ea	31	7103	-17896	-355	-355	7103	37.6	450	307	66	2392827
Eal:61	Eal	61	6327	-18672	-237	-240	6327	32.0	394	279	55	1150818
Eala:96	Eala	96	5905	-19094	-208	-206	5905	21.5	360	270	48	853477
Ealaa:141	Ealaa	141	6516	-18483	-369	-372	6516	20.6	385	266	40	849716
Ealap:141	Ealap	141	6566	-18433	-105	-135	6566	18.9	436	259	37	616896
Ealp:96	Ealp	96	6225	-18774	39	45	6225	25.3	421	292	46	888837
Ealpa:145	Ealpa	145	6526	-18473	-362	-374	6526	28.7	416	270	38	736330
Ealpp:145	Ealpp	145	6822	-18177	52	22	6822	25.6	482	270	40	852987
Ear:61	Ear	61	6314	-18685	-231	-235	6314	33.5	411	206	56	1229415
Eara:100	Eara	100	5931	-19069	-273	-275	5931	22.7	346	207	46	827413
Earaa:146	Earaa	146	6475	-18524	-491	-470	6475	19.5	373	215	40	745985
Earap:146	Earap	146	6569	-18430	-113	-147	6569	20.7	418	218	39	749364
Earp:100	Earp	100	6324	-18675	-9	-22	6324	29.2	412	225	47	986066
Earpa:148	Earpa	148	6482	-18517	-416	-442	6482	29.3	416	223	38	707000
Earpp:148	Earpp	148	6864	-18135	24	-18	6864	24.3	481	213	39	740900
Ep:31	Ep	31	7204	-17795	-209	-213	7204	27.8	541	303	63	2241592
Epl:62	Epl	62	6281	-18718	-193	-197	6281	25.9	493	295	57	1323412
Epla:104	Epla	104	5964	-19036	-210	-209	5964	18.7	474	268	48	971178
Eplaa:150	Eplaa	150	6421	-18578	-276	-293	6421	16.3	480	260	37	557939
Eplap:150	Eplap	150	6624	-18375	-102	-153	6624	22.6	520	263	37	570769
Eplp:104	Eplp	104	6468	-18531	0	-11	6468	24.7	550	267	47	1049877
Eplpa:153	Eplpa	153	6557	-18442	-394	-446	6557	27.6	543	272	41	844734
Eplpp:153	Eplpp	153	7115	-17884	-68	-109	7115	36.4	545	259	43	899522
Epr:62	Epr	62	6274	-18726	-283	-285	6274	31.0	511	232	54	1187565
Epra:103	Epra	103	5942	-19057	-218	-218	5942	18.0	446	198	48	913921
Epraa:149	Epraa	149	6426	-18573	-235	-256	6426	17.1	453	213	36	549595
Eprap:149	Eprap	149	6615	-18384	-96	-126	6615	16.3	504	221	38	659545
Eprp:103	Eprp	103	6322	-18677	2	-5	6322	21.6	521	208	47	992108
Eprpa:153	Eprpa	153	6464	-18535	-366	-424	6464	23.2	523	224	38	721491
Eprpp:153	Eprpp	153	6928	-18071	-55	-118	6928	29.8	539	228	42	932350
P2:8	P2	8	7688	-17311	-259	-259	7688	29.3	593	256	87	4375533
C:20	C	20	7292	-17707	-159	-158	7292	14.8	544	218	74	2195789
Ca:33	Ca	33	7021	-17978	-103	-104	7021	18.7	451	245	63	1389420
Caa:50	Caa	50	6591	-18408	-88	-87	6591	12.9	411	229	55	796616
Caaa:71	Caaa	71	6012	-18987	-121	-121	6012	8.9	431	256	49	460022
Caaaa:98	Caaaa	98	5744	-19255	-127	-117	5744	7.4	528	314	45	544877
Caaaaa:131	Caaaaa	131	6282	-18717	-176	-179	6282	4.8	485	230	37	271813
Caaaap:131	Caaaap	131	6417	-18582	-53	-56	6417	4.9	544	244	37	290828
Caaap:98	Caaap	98	5953	-19046	-26	-31	5953	14.1	579	310	43	585709
Caaapa:128	Caaapa	128	6340	-18659	-183	-183	6340	9.0	586	237	36	319428
Caaapp:128	Caaapp	128	6698	-18301	65	64	6698	17.5	616	264	38	393284
Caap:71	Caap	71	6150	-18849	-17	-19	6150	10.6	507	300	46	584471
Caapa:101	Caapa	101	6496	-18503	-240	-201	6496	33.8	599	273	35	550050
Caapaa:194	Caapaa	194	6943	-18056	-330	-268	6943	43.3	570	240	26	153579
Caapap:194	Caapap	194	8260	-16740	945	941	8260	44.9	581	263	27	248922
Caapp:101	Caapp	101	6491	-18508	263	272	6491	29.7	617	315	41	726152
Caappd:136	Caappd	136	6587	-18412	-353	-325	6587	34.2	628	247	36	398351
Caappv:136	Caappv	136	7016	-17983	30	100	7016	43.8	617	259	31	363480
Cap:50	Cap	50	6631	-18368	-50	-49	6631	11.4	479	299	54	870642
Capa:74	Capa	74	6001	-18998	-146	-141	6001	22.5	471	356	46	709921
Capaa:112	Capaa	112	6059	-18940	-334	-318	6059	41.0	482	300	39	637012
Capaaa:153	Capaaa	153	6524	-18475	-348	-343	6524	29.7	457	337	35	550964
Capaaaa:214	Capaaaa	214	6486	-18513	-406	-418	6486	25.5	426	340	26	227200
Capaaap:214	Capaaap	214	6727	-18272	-77	-95	6727	24.2	466	347	29	309776
Capaap:153	Capaap	153	6696	-18303	-235	-244	6696	36.3	499	311	37	579632
Capaapa:222	Capaapa	222	6488	-18511	-266	-271	6488	21.7	500	341	29	293385
Capaapp:222	Capaapp	222	6857	-18142	-154	-191	6857	26.3	546	334	33	401557
Capap:112	Capap	112	6505	-18494	117	114	6505	41.9	531	303	42	717670
Capapa:152	Capapa	152	6548	-18451	-315	-321	6548	31.5	507	329	35	536536
Capapaa:216	Capapaa	216	6375	-18624	-146	-154	6375	11.3	504	324	30	221933
Capapap:216	Capapap	216	6629	-18370	20	11	6629	14.9	548	324	31	284232
Capapp:152	Capapp	152	7102	-17897	46	27	7102	40.2	530	319	34	447660
Capappa:219	Capappa	219	7045	-17954	74	20	7045	41.8	539	318	29	277361
Capappp:219	Capappp	219	6631	-18368	-406	-428	6631	33.1	547	331	30	327794
Capp:74	Capp	74	6259	-18740	17	18	6259	18.8	537	345	49	811562
Cappa:105	Cappa	105	6019	-18980	-350	-315	6019	29.7	542	331	40	688262
Cappaa:148	Cappaa	148	6475	-18524	-315	-326	6475	22.8	502	331	37	682015
Cappaaa:198	Cappaaa	198	6401	-18598	-242	-261	6401	14.7	474	332	31	359421
Cappaap:198	Cappaap	198	6549	-18450	23	10	6549	8.9	530	302	34	415260
Cappap:148	Cappap	148	7005	-17994	53	41	7005	30.3	539	320	36	597883
Cappapa:206	Cappapa	206	6561	-18438	-225	-233	6561	21.1	575	320	31	436678
Cappapp:206	Cappapp	206	7350	-17649	166	143	7350	31.2	586	311	32	465263
Cappp:105	Cappp	105	6693	-18306	274	277	6693	36.1	573	308	40	673640
Capppa:147	Capppa	147	6577	-18422	-350	-353	6577	24.3	568	307	36	635755
Capppaa:207	Capppaa	207	6462	-18537	-124	-139	6462	11.8	586	294	34	422995
Capppap:207	Capppap	207	6991	-18008	151	120	6991	21.6	612	278	33	460362
Capppp:147	Capppp	147	7417	-17582	202	212	7417	37.8	577	283	37	628977
Cappppd:211	Cappppd	211	6662	-18337	-437	-475	6662	32.5	618	277	31	422815
Cappppv:211	Cappppv	211	7377	-17622	187	212	7377	42.7	570	274	31	361302
Cp:33	Cp	33	7144	-17855	-145	-145	7144	17.8	552	208	63	1813916
Cpa:50	Cpa	50	6653	-18346	-126	-126	6653	11.0	531	196	57	1086947
Cpaa:72	Cpaa	72	6107	-18893	-161	-159	6107	9.1	551	192	50	758035
Cpaaa:96	Cpaaa	96	5763	-19236	-132	-131	5763	5.9	538	217	44	459047
Cpaaaa:133	Cpaaaa	133	6318	-18681	-171	-179	6318	4.4	445	254	37	227450
Cpaaap:133	Cpaaap	133	6411	-18588	-51	-60	6411	4.9	507	253	36	252347
Cpaap:96	Cpaap	96	5979	-19020	-39	-46	5979	11.9	592	229	44	601973
Cpaapa:131	Cpaapa	131	6327	-18672	-163	-162	6327	5.3	555	244	36	241548
Cpaapp:131	Cpaapp	131	6658	-18341	57	56	6658	11.2	598	256	37	341992
Cpap:72	Cpap	72	6319	-18680	24	24	6319	10.6	581	282	48	720894
Cpapa:98	Cpapa	98	5898	-19101	-234	-228	5898	22.1	634	238	43	721948
Cpapaa:139	Cpapaa	139	6794	-18205	23	32	6794	25.1	633	242	36	390861
Cpapap:139	Cpapap	139	6424	-18575	-250	-243	6424	19.7	630	245	35	340984
Cpapp:98	Cpapp	98	6825	-18174	527	544	6825	33.2	636	274	41	708393
Cpappd:137	Cpappd	137	6485	-18514	-321	-306	6485	31.1	628	250	35	414936
Cpappv:137	Cpappv	137	7204	-17795	214	228	7204	40.6	627	252	31	294256
Cpp:50	Cpp	50	6849	-18150	-17	-17	6849	15.3	605	276	56	1391497
Cppa:73	Cppa	73	6140	-18859	-227	-223	6140	28.2	629	245	46	797761
Cppaa:111	Cppaa	111	6078	-18921	-356	-352	6078	40.8	505	215	39	548740
Cppaaa:152	Cppaaa	152	6561	-18438	-321	-340	6561	29.1	479	149	33	451560
Cppaaaa:214	Cppaaaa	214	6632	-18368	-399	-396	6632	23.8	448	139	29	303737
Cppaaap:214	Cppaaap	214	6718	-18281	-125	-141	6718	22.0	491	142	30	335594
Cppaap:152	Cppaap	152	6750	-18249	-195	-218	6750	35.1	515	188	36	558279
Cppaapa:219	Cppaapa	219	6548	-18451	-336	-347	6548	23.5	520	152	31	365962
Cppaapp:219	Cppaapp	219	6840	-18159	-126	-122	6840	28.1	550	167	31	373850
Cppap:111	Cppap	111	6612	-18387	79	62	6612	41.6	546	231	39	588393
Cppapa:154	Cppapa	154	6603	-18396	-279	-297	6603	27.8	523	164	35	545864
Cppapaa:221	Cppapaa	221	6502	-18497	-184	-190	6502	13.8	507	152	30	287574
Cppapap:221	Cppapap	221	6641	-18358	-195	-218	6641	16.1	556	166	31	341933
Cppapp:154	Cppapp	154	7027	-17972	-27	-44	7027	39.0	542	178	31	390866
Cppappa:226	Cppappa	226	6530	-18469	-421	-410	6530	34.4	546	171	28	302399
Cppappp:226	Cppappp	226	7308	-17691	315	273	7308	42.4	536	181	25	217015
Cppp:73	Cppp	73	6445	-18554	23	21	6445	24.4	593	302	49	910998
Cpppa:105	Cpppa	105	6065	-18934	-314	-301	6065	31.4	567	212	41	666236
Cpppaa:148	Cpppaa	148	6506	-18493	-320	-332	6506	22.0	504	154	35	519730
Cpppaaa:206	Cpppaaa	206	6443	-18556	-211	-216	6443	14.6	474	149	30	281165
Cpppaap:206	Cpppaap	206	6662	-18337	23	-7	6662	8.1	531	185	31	261947
Cpppap:148	Cpppap	148	6939	-18060	-19	-28	6939	26.7	550	173	35	499839
Cpppapa:212	Cpppapa	212	6579	-18420	-322	-354	6579	20.7	577	177	32	372286
Cpppapp:212	Cpppapp	212	7410	-17589	330	303	7410	26.6	600	192	30	352879
Cpppp:105	Cpppp	105	6829	-18170	315	307	6829	35.5	593	254	41	641781
Cppppa:147	Cppppa	147	6617	-18382	-368	-370	6617	25.5	575	196	37	584912
Cppppaa:208	Cppppaa	208	6514	-18485	-252	-266	6514	10.8	586	208	34	373817
Cppppap:208	Cppppap	208	7125	-17874	144	124	7125	21.2	614	224	32	377563
Cppppp:147	Cppppp	147	7340	-17659	168	171	7340	37.8	570	216	36	536939
Cpppppd:215	Cpppppd	215	6919	-18080	-321	-361	6919	33.6	602	214	34	463850
Cpppppv:215	Cpppppv	215	7629	-17370	481	531	7629	41.0	571	223	29	284091
P3:20	P3	20	7418	-17581	-290	-294	7418	28.6	616	274	68	2957897
D:38	D	38	7016	-17983	-311	-314	7016	28.1	628	278	58	2143642
Da:63	Da	63	6408	-18591	-255	-256	6408	33.7	527	364	50	1042019
Daa:93	Daa	93	5918	-19081	-248	-250	5918	43.2	463	311	41	491316
Daaa:124	Daaa	124	6319	-18680	-304	-335	6319	29.0	396	335	37	541220
Daaaa:169	Daaaa	169	6661	-18338	-311	-303	6661	24.6	355	327	31	347314
Daaap:169	Daaap	169	6749	-18250	-44	-58	6749	17.1	392	319	31	284484
Daap:124	Daap	124	6604	-18395	-141	-170	6604	35.7	414	320	36	470746
Daapa:169	Daapa	169	6688	-18311	-376	-413	6688	30.1	364	343	31	345062
Daapp:169	Daapp	169	7016	-17983	-38	-58	7016	33.4	395	345	30	314603
Dap:93	Dap	93	6299	-18700	92	86	6299	37.7	520	316	43	531654
Dapa:122	Dapa	122	6275	-18724	-314	-328	6275	29.6	437	336	36	490371
Dapaa:167	Dapaa	167	6612	-18387	-302	-293	6612	26.2	407	347	31	352749
Dapap:167	Dapap	167	6634	-18365	-79	-99	6634	18.2	444	334	31	298856
Dapp:122	Dapp	122	6610	-18389	89	77	6610	26.5	480	314	39	538227
Dappa:163	Dappa	163	6412	-18587	-199	-212	6412	12.4	440	315	36	336059
Dappaa:233	Dappaa	233	6525	-18474	-121	-112	6525	5.2	388	270	32	178604
Dappap:233	Dappap	233	6511	-18488	92	89	6511	6.0	435	273	29	105913
Dappp:163	Dappp	163	6550	-18449	-48	-61	6550	10.2	489	304	37	346440
Dapppa:236	Dapppa	236	6423	-18576	-32	-21	6423	5.8	465	265	29	116778
Dapppp:236	Dapppp	236	6423	-18576	-41	-37	6423	4.2	502	272	26	98013
Dp:63	Dp	63	6395	-18604	-345	-344	6395	32.4	607	312	50	1118569
Dpa:94	Dpa	94	5866	-19133	-301	-296	5866	45.2	507	208	40	467918
Dpaa:126	Dpaa	126	6368	-18632	-290	-315	6368	31.6	407	149	36	523859
Dpaaa:171	Dpaaa	171	6519	-18480	-423	-437	6519	28.0	363	146	29	288865
Dpaap:171	Dpaap	171	6828	-18171	-58	-89	6828	18.9	382	156	30	273396
Dpap:126	Dpap	126	6466	-18533	-220	-224	6466	38.0	441	165	36	466866
Dpapa:170	Dpapa	170	6609	-18390	-379	-391	6609	34.0	379	135	31	321664
Dpapp:170	Dpapp	170	6910	-18089	-44	-52	6910	33.8	416	130	29	272551
Dpp:94	Dpp	94	6275	-18724	31	20	6275	38.8	557	236	44	554746
Dppa:121	Dppa	121	6212	-18787	-321	-346	6212	30.3	450	144	36	492169
Dppaa:165	Dppaa	165	6509	-18490	-364	-349	6509	26.0	404	131	30	325010
Dppap:165	Dppap	165	6596	-18403	-219	-225	6596	21.0	431	145	31	290419
Dppp:121	Dppp	121	6588	-18411	3	-9	6588	28.7	486	165	40	567316
Dpppa:161	Dpppa	161	6481	-18518	-273	-278	6481	16.8	427	153	35	339515
Dpppaa:223	Dpppaa	223	6493	-18506	-303	-316	6493	5.6	374	188	30	170073
Dpppap:223	Dpppap	223	6552	-18447	12	-8	6552	6.1	428	177	32	149336
Dpppp:161	Dpppp	161	6675	-18324	-24	-39	6675	13.3	473	164	35	325175
Dppppa:232	Dppppa	232	6382	-18617	-156	-168	6382	6.6	456	169	26	89324
Dppppp:232	Dppppp	232	6425	-18574	-130	-150	6425	6.1	496	164	30	148192
P4:38	P4	38	6815	-18184	-376	-382	6815	40.4	546	326	54	1626101
Z2:79	Z2	79	6259	-18740	-440	-439	6259	34.7	494	232	42	743486
Z3:79	Z3	79	6228	-18771	-455	-450	6228	37.5	454	281	42	701751
