# Supplementary material for: Quantitative Differences in Nuclear β-catenin and TCF Pattern Embryonic Cells in C. elegans
Source: PLoS Genet. 2015 Oct 21;11(10):e1005585. doi: 10.1371/journal.pgen.1005585 (PMC4619327; doi:10.1371/journal.pgen.1005585)
Supplement: S1 Data — For each cell analyzed, birth time is given in column 3 and the average nuclear reporter intensity over the lifetime of the cell (corrected for background) is given in column 7 (“blot”). For information on each embryo’s strain information and experimental conditions, refer to S2 Table. (ZIP) [file pgen.1005585.s005.zip › CAs/CA20120608_JIM133_L2.csv]

cellTime	cell	time	none	global	local	blot	cross	z	x	y	size	gweight
ABa:1	ABa	1	8284	-16715	-113	-112	8284	32.7	448	300	74	1968675
ABal:10	ABal	10	7722	-17277	-196	-196	7722	26.8	496	282	70	2321343
ABala:20	ABala	20	7591	-17408	-214	-214	7591	35.0	533	323	65	2150532
ABalaa:31	ABalaa	31	7282	-17717	-316	-316	7282	45.5	530	307	59	1546296
ABalaaa:47	ABalaaa	47	6923	-18076	-251	-250	6923	44.4	533	329	52	1072369
ABalaaaa:68	ABalaaaa	68	6353	-18646	-183	-184	6353	39.9	532	338	44	717087
ABalaaaal:98	ABalaaaal	98	6511	-18488	160	160	6511	31.2	548	260	39	714652
ABalaaaala:129	ABalaaaala	129	6826	-18173	-262	-255	6826	39.0	534	235	33	521845
ABalaaaalal:193	ABalaaaalal	193	8363	-16636	745	614	8363	38.8	493	241	27	273057
ABalaaaalar:193	ABalaaaalar	193	6887	-18112	-501	-474	6887	36.8	520	250	26	261051
ABalaaaalp:129	ABalaaaalp	129	7563	-17436	358	381	7563	43.0	513	212	34	500557
ABalaaaalpa:185	ABalaaaalpa	185	6881	-18118	-354	-236	6881	42.4	521	236	30	325530
ABalaaaalpp:185	ABalaaaalpp	185	7861	-17138	383	454	7861	46.8	500	234	29	351306
ABalaaaar:98	ABalaaaar	98	6038	-18961	-173	-161	6038	31.6	555	338	40	822642
ABalaaaarl:131	ABalaaaarl	131	6720	-18279	-135	-109	6720	34.9	553	280	34	525388
ABalaaaarla:181	ABalaaaarla	181	7971	-17028	1046	1082	7971	37.2	541	258	30	356472
ABalaaaarlp:181	ABalaaaarlp	181	6865	-18134	-268	-277	6865	35.6	526	286	31	414895
ABalaaaarr:131	ABalaaaarr	131	6776	-18223	-87	-36	6776	40.0	537	340	33	496384
ABalaaaarra:180	ABalaaaarra	180	7743	-17256	812	927	7743	43.2	534	324	32	399757
ABalaaaarrp:180	ABalaaaarrp	180	6940	-18059	-186	-77	6940	39.1	528	306	30	396326
ABalaaap:68	ABalaaap	68	6630	-18369	28	11	6630	30.2	512	365	45	803625
ABalaaapa:93	ABalaaapa	93	6065	-18934	-124	-124	6065	23.3	549	321	40	762696
ABalaaapal:125	ABalaaapal	125	7175	-17824	286	282	7175	29.8	546	233	33	490150
ABalaaapall:168	ABalaaapall	168	7679	-17320	438	461	7679	37.3	515	209	31	406640
ABalaaapalr:168	ABalaaapalr	168	7022	-17977	-378	-441	7022	31.5	509	243	31	400955
ABalaaapar:125	ABalaaapar	125	6776	-18223	-96	-91	6776	27.2	554	277	33	566915
ABalaaaparl:181	ABalaaaparl	181	7504	-17495	515	569	7504	31.1	546	244	29	349987
ABalaaaparr:181	ABalaaaparr	181	6814	-18185	-332	-285	6814	33.3	542	274	30	395307
ABalaaapp:93	ABalaaapp	93	6557	-18442	237	233	6557	20.0	516	362	40	707555
ABalaaappl:125	ABalaaappl	125	6844	-18155	-67	-58	6844	28.8	552	324	35	585211
ABalaaappll:180	ABalaaappll	180	6940	-18059	-119	-31	6940	34.3	548	306	29	305866
ABalaaapplr:180	ABalaaapplr	180	7565	-17434	493	583	7565	36.9	546	332	30	349504
ABalaaappr:125	ABalaaappr	125	7810	-17189	619	592	7810	32.8	526	366	35	587588
ABalaaapprl:170	ABalaaapprl	170	6892	-18107	-405	-436	6892	36.0	516	342	31	363794
ABalaaapprr:170	ABalaaapprr	170	8434	-16565	1035	1125	8434	40.3	522	378	30	305167
ABalaap:47	ABalaap	47	7173	-17826	-55	-57	7173	49.1	477	286	48	776323
ABalaapa:68	ABalaapa	68	6346	-18653	-277	-271	6346	36.6	481	350	43	700822
ABalaapaa:96	ABalaapaa	96	6024	-18975	-231	-228	6024	33.8	526	381	37	631109
ABalaapaaa:130	ABalaapaaa	130	6775	-18224	-191	-162	6775	44.6	516	358	31	396046
ABalaapaaal:188	ABalaapaaal	188	7207	-17792	57	35	7207	42.2	511	332	28	331183
ABalaapaaar:188	ABalaapaaar	188	7681	-17318	337	261	7681	46.4	503	344	27	272692
ABalaapaap:130	ABalaapaap	130	7306	-17693	292	328	7306	47.8	484	381	32	385887
ABalaapaapa:186	ABalaapaapa	186	6925	-18074	-292	-101	6925	47.2	522	341	30	316899
ABalaapaapp:186	ABalaapaapp	186	7677	-17323	423	483	7677	50.8	500	349	34	572208
ABalaapap:96	ABalaapap	96	6566	-18433	275	277	6566	33.4	483	411	38	660670
ABalaapapa:132	ABalaapapa	132	6778	-18221	-193	-59	6778	43.3	498	397	30	378877
ABalaapapp:132	ABalaapapp	132	7706	-17293	653	658	7706	42.4	458	412	31	381921
ABalaapappa:178	ABalaapappa	178	7020	-17979	-76	9	7020	52.6	458	381	34	489573
ABalaapappp:178	ABalaapappp	178	7655	-17344	522	553	7655	52.1	427	388	28	274011
ABalaapp:68	ABalaapp	68	6768	-18231	134	129	6768	35.1	421	335	45	644793
ABalaappa:92	ABalaappa	92	6141	-18859	-151	-130	6141	26.2	496	401	37	634718
ABalaappaa:128	ABalaappaa	128	6948	-18051	32	144	6948	36.7	520	388	31	420166
ABalaappap:128	ABalaappap	128	7785	-17214	609	613	7785	36.9	500	391	34	528895
ABalaappapa:174	ABalaappapa	174	7175	-17824	-327	-302	7175	43.3	503	385	29	200143
ABalaappapp:174	ABalaappapp	174	7795	-17205	508	513	7795	47.0	487	389	31	332491
ABalaappp:92	ABalaappp	92	6520	-18479	289	284	6520	20.1	465	390	39	590945
ABalaapppa:124	ABalaapppa	124	6842	-18157	-496	-443	6842	29.5	510	376	34	570880
ABalaapppaa:184	ABalaapppaa	184	7030	-17969	-505	-442	7030	39.3	490	368	26	241783
ABalaapppap:184	ABalaapppap	184	9038	-15961	1483	1403	9038	38.6	487	389	26	267324
ABalaapppp:124	ABalaapppp	124	7821	-17178	789	792	7821	21.9	502	385	36	644133
ABalaappppa:167	ABalaappppa	167	7060	-17939	-413	-393	7060	34.3	522	355	31	340701
ABalaappppp:167	ABalaappppp	167	8722	-16277	1249	1347	8722	34.4	521	381	32	366742
ABalap:31	ABalap	31	7492	-17507	-83	-86	7492	27.4	509	354	60	1822794
ABalapa:48	ABalapa	48	6995	-18004	-193	-193	6995	31.1	511	372	53	1301883
ABalapaa:67	ABalapaa	67	6387	-18612	-106	-105	6387	22.8	506	380	44	679148
ABalapaaa:91	ABalapaaa	91	5968	-19031	-183	-186	5968	17.7	528	283	39	663325
ABalapaaaa:125	ABalapaaaa	125	6814	-18185	-324	-329	6814	23.9	520	235	33	595674
ABalapaaaaa:208	ABalapaaaaa	208	7017	-17982	-471	-578	7017	24.3	458	208	30	456661
ABalapaaaap:208	ABalapaaaap	208	7617	-17382	284	208	7617	18.9	445	195	29	418112
ABalapaaap:125	ABalapaaap	125	7299	-17700	357	391	7299	17.7	518	221	36	695846
ABalapaaapa:174	ABalapaaapa	174	6918	-18081	-276	-241	6918	28.8	532	223	29	358626
ABalapaaapp:174	ABalapaaapp	174	8341	-16658	959	1016	8341	22.2	513	199	31	474378
ABalapaap:91	ABalapaap	91	6315	-18684	117	102	6315	18.1	503	246	39	612120
ABalapaapa:125	ABalapaapa	125	6729	-18270	-408	-391	6729	28.6	512	212	33	562296
ABalapaapaa:187	ABalapaapaa	187	6986	-18013	-287	-251	6986	38.4	481	208	28	238433
ABalapaapap:187	ABalapaapap	187	8637	-16362	1041	994	8637	33.6	475	188	26	303909
ABalapaapp:125	ABalapaapp	125	7419	-17580	428	418	7419	21.8	502	197	35	594369
ABalapaappa:168	ABalapaappa	168	7099	-17900	-231	-166	7099	33.2	513	220	32	467024
ABalapaappp:168	ABalapaappp	168	8076	-16923	828	932	8076	31.2	515	193	32	463797
ABalapap:67	ABalapap	67	6528	-18471	-1	-8	6528	19.3	447	384	44	571814
ABalapapa:89	ABalapapa	89	6015	-18984	-117	-123	6015	11.8	492	284	38	563813
ABalapapaa:126	ABalapapaa	126	7094	-17905	26	54	7094	15.4	532	270	31	524090
ABalapapap:126	ABalapapap	126	7266	-17733	241	229	7266	10.4	499	257	34	499157
ABalapapapa:165	ABalapapapa	165	7184	-17815	-204	-186	7184	12.3	504	277	31	456956
ABalapapapp:165	ABalapapapp	165	8346	-16653	716	660	8346	12.9	477	263	29	355229
ABalapapp:89	ABalapapp	89	6328	-18671	127	125	6328	14.9	435	279	39	434066
ABalapappa:119	ABalapappa	119	6515	-18484	-291	-284	6515	14.5	477	228	35	527552
ABalapappaa:156	ABalapappaa	156	7126	-17873	-369	-410	7126	25.1	516	243	29	352568
ABalapappap:156	ABalapappap	156	8262	-16737	598	495	8262	20.3	501	236	30	417604
ABalapappp:119	ABalapappp	119	7034	-17965	158	153	7034	11.3	440	223	31	371128
ABalapapppa:167	ABalapapppa	167	7117	-17882	-585	-573	7117	19.7	486	222	29	386453
ABalapapppp:167	ABalapapppp	167	8243	-16756	652	669	8243	13.6	468	219	29	404554
ABalapp:48	ABalapp	48	7219	-17780	29	29	7219	35.4	446	315	52	632816
ABalappa:67	ABalappa	67	6368	-18632	-193	-194	6368	24.5	463	369	45	707185
ABalappaa:94	ABalappaa	94	6058	-18941	-110	-107	6058	13.7	530	313	38	669610
ABalappaaa:131	ABalappaaa	131	6649	-18350	-14	7	6649	21.0	560	298	32	525310
ABalappaap:131	ABalappaap	131	7339	-17660	303	321	7339	15.5	537	282	37	527561
ABalappaapa:196	ABalappaapa	196	7767	-17232	119	94	7767	25.6	543	290	32	222692
ABalappaapp:196	ABalappaapp	196	8586	-16413	753	699	8586	19.1	521	280	29	435397
ABalappap:94	ABalappap	94	6288	-18711	87	81	6288	13.1	488	345	40	588902
ABalappapa:124	ABalappapa	124	6811	-18188	-334	-345	6811	24.5	539	346	35	640543
ABalappapaa:194	ABalappapaa	194	7066	-17933	-538	-588	7066	29.7	512	352	29	356657
ABalappapap:194	ABalappapap	194	7982	-17017	450	324	7982	25.5	485	385	29	372403
ABalappapp:124	ABalappapp	124	7372	-17627	411	488	7372	17.9	527	366	36	587036
ABalappappa:165	ABalappappa	165	7088	-17911	-209	-174	7088	31.0	541	348	30	319505
ABalappappp:165	ABalappappp	165	8707	-16292	1174	1268	8707	27.2	529	380	30	336614
ABalappp:67	ABalappp	67	6607	-18392	64	63	6607	26.3	392	336	48	627937
ABalapppa:89	ABalapppa	89	6029	-18970	-130	-131	6029	15.4	432	351	40	440255
ABalapppaa:120	ABalapppaa	120	6506	-18493	-348	-328	6506	14.1	524	325	34	474201
ABalapppaaa:167	ABalapppaaa	167	7070	-17929	-328	-383	7070	27.6	537	291	28	267869
ABalapppaap:167	ABalapppaap	167	7897	-17102	348	298	7897	23.1	532	308	28	273174
ABalapppap:120	ABalapppap	120	6832	-18167	68	40	6832	10.2	485	340	35	472650
ABalapppapa:163	ABalapppapa	163	6985	-18014	-429	-361	6985	15.7	515	318	29	268000
ABalapppapp:163	ABalapppapp	163	8029	-16970	507	507	8029	15.6	494	333	28	279492
ABalapppp:89	ABalapppp	89	6335	-18665	109	109	6335	18.3	362	359	41	430283
ABalappppa:120	ABalappppa	120	6674	-18325	-233	-225	6674	15.6	462	367	36	519804
ABalappppaa:157	ABalappppaa	157	7146	-17853	-390	-391	7146	24.7	527	332	30	308753
ABalappppap:157	ABalappppap	157	8637	-16362	810	763	8637	23.1	517	347	29	331431
ABalappppp:120	ABalappppp	120	7130	-17869	144	168	7130	13.5	419	379	34	417103
ABalapppppa:165	ABalapppppa	165	7079	-17920	-671	-586	7079	19.5	501	366	28	316236
ABalapppppp:165	ABalapppppp	165	8447	-16552	928	853	8447	15.4	481	381	28	270728
ABalp:20	ABalp	20	7637	-17362	-257	-258	7637	30.8	469	226	67	2199828
ABalpa:31	ABalpa	31	7366	-17634	-343	-343	7366	31.4	513	219	60	1823564
ABalpaa:47	ABalpaa	47	6957	-18042	-379	-380	6957	32.6	543	268	53	1291116
ABalpaaa:66	ABalpaaa	66	6470	-18529	-192	-198	6470	45.7	536	296	44	592340
ABalpaaaa:94	ABalpaaaa	94	6234	-18765	-182	-176	6234	45.7	534	314	38	547667
ABalpaaaaa:128	ABalpaaaaa	128	6954	-18045	-172	-183	6954	48.4	500	263	35	565892
ABalpaaaaaa:175	ABalpaaaaaa	175	7459	-17540	-172	-190	7459	40.8	456	268	33	640965
ABalpaaaaap:175	ABalpaaaaap	175	8233	-16766	723	669	8233	47.0	435	271	28	377077
ABalpaaaap:128	ABalpaaaap	128	7361	-17638	246	236	7361	52.4	470	271	31	463410
ABalpaaaapa:181	ABalpaaaapa	181	7079	-17920	-307	-193	7079	46.6	458	274	28	406312
ABalpaaaapp:181	ABalpaaaapp	181	8251	-16748	815	827	8251	46.6	434	269	31	520807
ABalpaaap:94	ABalpaaap	94	7134	-17865	551	526	7134	47.2	498	283	35	449817
ABalpaaapa:127	ABalpaaapa	127	7049	-17950	-419	-375	7049	42.3	466	256	32	507324
ABalpaaapaa:182	ABalpaaapaa	182	7109	-17890	-565	-589	7109	31.8	441	246	29	474947
ABalpaaapap:182	ABalpaaapap	182	7730	-17269	268	259	7730	34.2	420	263	29	467048
ABalpaaapp:127	ABalpaaapp	127	7827	-17172	442	378	7827	41.5	437	253	34	603665
ABalpaaappa:175	ABalpaaappa	175	7462	-17537	-160	-108	7462	35.5	401	263	31	511728
ABalpaaappp:175	ABalpaaappp	175	8226	-16773	601	658	8226	35.6	382	277	31	519594
ABalpaap:66	ABalpaap	66	7045	-17954	159	147	7045	31.3	533	280	48	809769
ABalpaapa:89	ABalpaapa	89	6402	-18597	-237	-243	6402	36.3	548	275	41	582796
ABalpaapaa:117	ABalpaapaa	117	6747	-18252	-242	-276	6747	38.3	541	278	34	555216
ABalpaapaaa:161	ABalpaapaaa	161	7012	-17987	-443	-533	7012	34.1	490	279	30	491272
ABalpaapaap:161	ABalpaapaap	161	7762	-17237	134	30	7762	30.0	472	273	32	568565
ABalpaapap:117	ABalpaapap	117	7788	-17211	567	515	7788	41.4	504	262	35	482500
ABalpaapapa:151	ABalpaapapa	151	7031	-17968	-526	-528	7031	34.1	464	273	33	530345
ABalpaapapp:151	ABalpaapapp	151	8687	-16312	1003	912	8687	32.3	436	256	33	539490
ABalpaapp:89	ABalpaapp	89	7266	-17733	542	530	7266	39.4	502	243	39	546296
ABalpaappa:122	ABalpaappa	122	6829	-18170	-182	-148	6829	47.3	511	240	32	439118
ABalpaappaa:178	ABalpaappaa	178	7057	-17942	-222	-368	7057	41.7	493	276	31	436688
ABalpaappap:178	ABalpaappap	178	7866	-17133	458	508	7866	48.7	483	267	27	231715
ABalpaappp:122	ABalpaappp	122	7904	-17095	614	555	7904	46.3	481	215	32	396771
ABalpaapppa:168	ABalpaapppa	168	6964	-18035	-209	-163	6964	43.5	521	264	31	402703
ABalpaapppp:168	ABalpaapppp	168	8058	-16941	446	435	8058	47.7	491	251	29	286814
ABalpap:47	ABalpap	47	7443	-17556	8	6	7443	38.0	478	196	54	1199533
ABalpapa:66	ABalpapa	66	6579	-18420	-198	-205	6579	44.6	520	239	45	597474
ABalpapaa:89	ABalpapaa	89	6155	-18844	-332	-304	6155	48.1	517	248	38	447184
ABalpapaaa:122	ABalpapaaa	122	6694	-18305	-337	-322	6694	52.3	470	235	34	476504
ABalpapaaaa:165	ABalpapaaaa	165	6999	-18000	-215	-115	6999	52.0	444	253	31	478408
ABalpapaaap:165	ABalpapaaap	165	7631	-17368	490	495	7631	53.3	395	250	30	381976
ABalpapaap:122	ABalpapaap	122	7104	-17895	145	152	7104	54.5	423	255	34	576325
ABalpapaapa:177	ABalpapaapa	177	6934	-18065	-80	-27	6934	53.7	433	296	32	518099
ABalpapaapp:177	ABalpapaapp	177	7453	-17546	460	501	7453	54.3	399	282	32	515723
ABalpapap:89	ABalpapap	89	7033	-17966	445	419	7033	50.9	466	243	37	377528
ABalpapapa:122	ABalpapapa	122	6845	-18154	-238	-232	6845	52.0	405	217	37	637834
ABalpapapaa:166	ABalpapapaa	166	6880	-18119	-265	-199	6880	53.8	370	258	32	487360
ABalpapapap:166	ABalpapapap	166	7687	-17312	471	508	7687	52.8	339	236	35	586524
ABalpapapp:122	ABalpapapp	122	7654	-17345	618	616	7654	52.9	367	219	34	539668
ABalpapappa:172	ABalpapappa	172	7031	-17968	-78	37	7031	51.3	305	214	31	465229
ABalpapappp:172	ABalpapappp	172	7872	-17127	710	707	7872	47.7	288	218	32	536401
ABalpapp:66	ABalpapp	66	7128	-17871	211	205	7128	44.8	445	212	46	588941
ABalpappa:88	ABalpappa	88	6359	-18640	-179	-168	6359	51.0	466	283	36	310798
ABalpappaa:115	ABalpappaa	115	6698	-18301	-299	-291	6698	50.3	446	269	31	407601
ABalpappaaa:160	ABalpappaaa	160	7229	-17770	-236	-266	7229	38.5	438	288	28	423403
ABalpappaap:160	ABalpappaap	160	7514	-17485	10	63	7514	41.1	422	259	32	598642
ABalpappap:115	ABalpappap	115	7404	-17595	456	463	7404	50.8	403	281	35	429340
ABalpappapa:150	ABalpappapa	150	6906	-18093	-352	-319	6906	49.0	412	271	29	408401
ABalpappapp:150	ABalpappapp	150	7758	-17241	214	194	7758	43.3	330	295	33	482239
ABalpappp:88	ABalpappp	88	7046	-17954	420	409	7046	51.0	419	266	39	383598
ABalpapppa:115	ABalpapppa	115	6745	-18254	-410	-405	6745	43.0	412	265	33	516315
ABalpapppaa:178	ABalpapppaa	178	7107	-17892	-324	-255	7107	38.4	404	245	31	539839
ABalpapppap:178	ABalpapppap	178	7829	-17170	356	317	7829	39.3	383	255	32	583766
ABalpapppp:115	ABalpapppp	115	7258	-17741	317	293	7258	44.8	377	261	36	455904
ABalpappppa:146	ABalpappppa	146	6901	-18098	-329	-380	6901	44.0	383	278	32	509731
ABalpappppp:146	ABalpappppp	146	7540	-17459	40	35	7540	43.2	355	271	33	438599
ABalpp:31	ABalpp	31	7408	-17591	-28	-30	7408	17.6	437	214	61	1539680
ABalppa:47	ABalppa	47	7015	-17984	-121	-122	7015	19.2	501	216	53	1170976
ABalppaa:67	ABalppaa	67	6373	-18626	-239	-227	6373	30.3	541	227	43	747175
ABalppaaa:95	ABalppaaa	95	6047	-18952	-214	-188	6047	30.5	534	218	38	719943
ABalppaaaa:129	ABalppaaaa	129	6660	-18339	-80	23	6660	33.8	545	211	33	579089
ABalppaaap:129	ABalppaaap	129	7539	-17460	370	363	7539	36.6	507	196	35	606516
ABalppaaapa:177	ABalppaaapa	177	7271	-17728	20	143	7271	41.5	514	203	29	197503
ABalppaaapp:177	ABalppaaapp	177	7882	-17117	663	817	7882	47.5	485	199	32	409416
ABalppaap:95	ABalppaap	95	6581	-18418	267	250	6581	35.1	514	189	39	762290
ABalppaapa:128	ABalppaapa	128	7048	-17951	37	123	7048	42.7	479	176	33	539406
ABalppaapp:128	ABalppaapp	128	7402	-17597	407	406	7402	39.7	456	170	35	628903
ABalppaappa:178	ABalppaappa	178	6957	-18042	-297	-174	6957	50.4	455	201	29	216098
ABalppaappp:178	ABalppaappp	178	7860	-17139	608	660	7860	51.4	417	198	30	327494
ABalppap:67	ABalppap	67	6902	-18098	59	49	6902	33.3	491	208	46	697134
ABalppapa:90	ABalppapa	90	6148	-18851	-357	-334	6148	43.3	484	206	38	504612
ABalppapaa:120	ABalppapaa	120	6683	-18316	-248	-184	6683	47.1	468	190	34	555991
ABalppapaaa:177	ABalppapaaa	177	7080	-17919	-157	17	7080	51.9	494	227	31	386306
ABalppapaap:177	ABalppapaap	177	7725	-17274	563	603	7725	53.4	463	238	32	415488
ABalppapap:120	ABalppapap	120	6964	-18035	58	66	6964	51.5	436	196	35	514504
ABalppapapa:167	ABalppapapa	167	6917	-18082	-228	-174	6917	52.9	423	235	30	387332
ABalppapapp:167	ABalppapapp	167	7803	-17196	583	664	7803	54.0	393	220	31	407944
ABalppapp:90	ABalppapp	90	6951	-18048	293	274	6951	44.4	436	212	38	462293
ABalppappa:120	ABalppappa	120	6688	-18311	-449	-498	6688	44.0	443	200	35	596681
ABalppappaa:170	ABalppappaa	170	7215	-17784	-265	-228	7215	42.3	476	227	29	380600
ABalppappap:170	ABalppappap	170	8133	-16866	733	688	8133	46.4	454	226	30	395796
ABalppappp:120	ABalppappp	120	7444	-17555	381	357	7444	45.1	399	191	36	572028
ABalppapppa:164	ABalppapppa	164	6963	-18036	-449	-430	6963	48.7	424	215	28	302707
ABalppapppp:164	ABalppapppp	164	7871	-17128	433	401	7871	49.8	406	215	29	303721
ABalppp:47	ABalppp	47	7236	-17764	-46	-50	7236	26.2	410	195	54	1132077
ABalpppa:66	ABalpppa	66	6467	-18532	-230	-228	6467	26.6	471	242	45	648801
ABalpppaa:91	ABalpppaa	91	6096	-18903	-155	-151	6096	25.5	506	231	39	701346
ABalpppaaa:125	ABalpppaaa	125	6930	-18069	-80	-5	6930	32.6	503	171	34	616151
ABalpppaaaa:183	ABalpppaaaa	183	7073	-17926	4	122	7073	40.7	488	177	31	472688
ABalpppaaap:183	ABalpppaaap	183	7763	-17236	636	766	7763	46.2	476	186	33	527265
ABalpppaap:125	ABalpppaap	125	7734	-17265	732	770	7734	25.9	485	163	34	641763
ABalpppaapd:183	ABalpppaapd	183	7929	-17070	454	580	7929	28.2	492	179	33	615281
ABalpppaapv:183	ABalpppaapv	183	7295	-17704	67	297	7295	36.1	501	176	32	515544
ABalpppap:91	ABalpppap	91	6480	-18519	151	138	6480	25.5	470	192	40	667577
ABalpppapa:122	ABalpppapa	122	6741	-18258	-223	-189	6741	31.4	462	167	35	712731
ABalpppapad:174	ABalpppapad	174	7896	-17103	729	808	7896	38.6	450	161	31	425234
ABalpppapav:174	ABalpppapav	174	7116	-17883	-209	-129	7116	40.9	458	174	28	354784
ABalpppapp:122	ABalpppapp	122	7402	-17597	555	556	7402	24.8	439	154	34	604413
ABalpppappa:164	ABalpppappa	164	7386	-17613	-201	-100	7386	28.1	455	169	28	381528
ABalpppappp:164	ABalpppappp	164	7992	-17007	440	530	7992	22.8	447	178	34	599741
ABalpppp:66	ABalpppp	66	6869	-18130	81	81	6869	28.4	404	237	46	597344
ABalppppa:88	ABalppppa	88	6139	-18860	-148	-149	6139	20.2	455	240	39	531694
ABalppppaa:119	ABalppppaa	119	6702	-18297	-352	-350	6702	23.1	470	197	34	568287
ABalppppaad:173	ABalppppaad	173	8018	-16981	505	442	8018	28.9	444	197	32	567872
ABalppppaav:173	ABalppppaav	173	7175	-17824	-240	-321	7175	33.7	457	208	29	416928
ABalppppap:119	ABalppppap	119	7084	-17915	237	239	7084	17.5	447	184	35	648005
ABalppppapa:165	ABalppppapa	165	7339	-17660	-193	-94	7339	25.2	496	195	34	548232
ABalppppapp:165	ABalppppapp	165	7965	-17034	534	606	7965	21.8	486	178	30	410250
ABalppppp:88	ABalppppp	88	6679	-18320	233	222	6679	23.6	403	209	43	572170
ABalpppppa:114	ABalpppppa	114	6505	-18494	-285	-305	6505	23.4	419	186	33	550493
ABalpppppaa:161	ABalpppppaa	161	7097	-17902	-348	-350	7097	33.1	427	198	31	484821
ABalpppppap:161	ABalpppppap	161	7960	-17039	617	613	7960	27.8	396	200	33	514637
ABalpppppp:114	ABalpppppp	114	7120	-17879	431	400	7120	20.1	369	184	37	547062
ABalppppppa:148	ABalppppppa	148	6828	-18171	-304	-262	6828	19.7	376	190	34	471967
ABalppppppaa:205	ABalppppppaa	205	7024	-17975	-477	-415	7024	28.9	375	167	27	248686
ABalppppppap:205	ABalppppppap	205	7275	-17724	139	157	7275	26.3	345	158	28	274484
ABalppppppp:148	ABalppppppp	148	7584	-17415	421	427	7584	19.4	372	173	33	389025
ABalpppppppa:199	ABalpppppppa	199	8914	-16085	1657	1661	8914	31.3	405	152	31	272987
ABalpppppppp:199	ABalpppppppp	199	7001	-17998	-222	-79	7001	38.3	382	160	29	269676
ABar:10	ABar	10	7716	-17283	-168	-168	7716	34.8	423	388	74	2386525
ABara:20	ABara	20	7543	-17456	-301	-302	7543	45.0	402	390	65	1553935
ABaraa:31	ABaraa	31	7290	-17709	-348	-349	7290	48.1	446	355	57	1295567
ABaraaa:47	ABaraaa	47	6928	-18071	-282	-282	6928	47.5	464	389	52	968172
ABaraaaa:67	ABaraaaa	67	6409	-18590	-195	-198	6409	46.8	498	376	42	572609
ABaraaaaa:94	ABaraaaaa	94	6137	-18862	-197	-203	6137	39.1	542	345	37	688061
ABaraaaaaa:131	ABaraaaaaa	131	7146	-17853	18	-13	7146	40.3	524	295	31	478210
ABaraaaaaaa:184	ABaraaaaaaa	184	7087	-17912	-325	-450	7087	40.3	477	271	30	465373
ABaraaaaaap:184	ABaraaaaaap	184	9526	-15473	1675	1575	9526	34.7	439	272	29	447535
ABaraaaaap:131	ABaraaaaap	131	7266	-17733	36	-33	7266	43.4	493	321	31	451244
ABaraaaaapa:192	ABaraaaaapa	192	6990	-18009	-255	-368	6990	42.2	477	306	28	363092
ABaraaaaapp:192	ABaraaaaapp	192	8511	-16488	909	858	8511	39.1	447	315	26	335438
ABaraaaap:94	ABaraaaap	94	6671	-18328	168	146	6671	41.6	504	335	36	543092
ABaraaaapa:129	ABaraaaapa	129	6964	-18035	-259	-309	6964	36.7	525	313	33	590118
ABaraaaapaa:190	ABaraaaapaa	190	6873	-18126	-103	-158	6873	40.6	507	295	30	393175
ABaraaaapap:190	ABaraaaapap	190	7384	-17615	164	66	7384	35.5	480	290	29	415828
ABaraaaapp:129	ABaraaaapp	129	8443	-16556	1066	943	8443	27.8	498	309	31	521018
ABaraaap:67	ABaraaap	67	6944	-18055	153	142	6944	39.5	445	405	46	706870
ABaraaapa:90	ABaraaapa	90	6365	-18634	-82	-76	6365	42.7	492	389	41	553611
ABaraaapaa:117	ABaraaapaa	117	6788	-18211	-278	-294	6788	43.0	517	320	33	473070
ABaraaapaaa:165	ABaraaapaaa	165	7119	-17880	-419	-439	7119	37.5	487	312	30	442020
ABaraaapaap:165	ABaraaapaap	165	8135	-16864	561	420	8135	32.0	474	327	32	526898
ABaraaapap:117	ABaraaapap	117	7782	-17217	506	455	7782	40.1	480	326	37	625579
ABaraaapapa:156	ABaraaapapa	156	7135	-17864	-572	-515	7135	32.6	453	328	33	576529
ABaraaapapp:156	ABaraaapapp	156	8488	-16511	786	687	8488	31.6	423	343	31	456785
ABaraaapp:90	ABaraaapp	90	6917	-18082	371	372	6917	42.2	446	393	39	558217
ABaraaappa:124	ABaraaappa	124	6857	-18142	-160	-147	6857	48.3	491	340	32	411147
ABaraaappaa:180	ABaraaappaa	180	6937	-18062	-241	-368	6937	43.7	500	302	30	294561
ABaraaappap:180	ABaraaappap	180	7446	-17553	217	273	7446	49.9	470	309	33	543728
ABaraaappp:124	ABaraaappp	124	7629	-17370	465	417	7629	48.9	461	363	31	393911
ABaraaapppa:175	ABaraaapppa	175	6889	-18110	-136	-99	6889	47.0	508	317	31	395654
ABaraaapppp:175	ABaraaapppp	175	7798	-17201	399	455	7798	49.1	487	326	28	295792
ABaraap:47	ABaraap	47	7237	-17762	-35	-40	7237	50.1	400	340	51	824335
ABaraapa:66	ABaraapa	66	6508	-18491	-223	-225	6508	51.4	440	368	45	511808
ABaraapaa:90	ABaraapaa	90	6210	-18789	-232	-211	6210	43.3	498	313	39	536401
ABaraapaaa:120	ABaraapaaa	120	6929	-18070	-348	-327	6929	32.0	520	286	34	737984
ABaraapaaaa:170	ABaraapaaaa	170	7212	-17787	-334	-378	7212	29.9	493	299	35	798822
ABaraapaaap:170	ABaraapaaap	170	8376	-16623	811	723	8376	25.1	468	292	30	553429
ABaraapaap:120	ABaraapaap	120	7563	-17436	389	348	7563	31.3	485	271	34	681323
ABaraapaapa:161	ABaraapaapa	161	7122	-17877	-485	-445	7122	23.7	464	264	31	622539
ABaraapaapp:161	ABaraapaapp	161	8043	-16956	559	557	8043	20.7	413	260	35	760293
ABaraapap:90	ABaraapap	90	6723	-18276	167	141	6723	43.8	443	301	39	520865
ABaraapapa:119	ABaraapapa	119	6724	-18275	-406	-387	6724	35.5	452	263	36	714869
ABaraapapaa:154	ABaraapapaa	154	7078	-17921	-619	-441	7078	29.0	395	254	35	787140
ABaraapapap:154	ABaraapapap	154	8267	-16732	749	702	8267	25.2	367	260	35	732678
ABaraapapp:119	ABaraapapp	119	7466	-17533	105	118	7466	32.6	399	261	35	759426
ABaraapappa:175	ABaraapappa	175	7046	-17953	-471	-448	7046	35.1	360	253	32	654863
ABaraapappp:175	ABaraapappp	175	7940	-17059	315	347	7940	32.9	350	285	33	621430
ABaraapp:66	ABaraapp	66	6923	-18076	126	117	6923	51.5	379	349	44	481898
ABaraappa:90	ABaraappa	90	6209	-18790	-288	-269	6209	45.6	422	332	36	422364
ABaraappaa:120	ABaraappaa	120	6860	-18139	-524	-467	6860	28.7	484	321	34	657571
ABaraappaaa:170	ABaraappaaa	170	7189	-17810	-525	-532	7189	26.3	484	311	31	449674
ABaraappaap:170	ABaraappaap	170	8072	-16927	484	346	8072	24.7	473	329	32	467812
ABaraappap:120	ABaraappap	120	7649	-17350	362	307	7649	32.3	445	311	36	699718
ABaraappapa:161	ABaraappapa	161	7099	-17900	-540	-495	7099	26.8	455	325	33	612234
ABaraappapp:161	ABaraappapp	161	8395	-16604	923	890	8395	24.5	408	346	35	696582
ABaraappp:90	ABaraappp	90	6827	-18172	236	228	6827	45.3	376	346	37	423518
ABaraapppa:121	ABaraapppa	121	6766	-18233	-373	-342	6766	35.5	415	328	38	739955
ABaraapppaa:156	ABaraapppaa	156	7072	-17927	-441	-347	7072	30.7	393	359	33	630576
ABaraapppap:156	ABaraapppap	156	8471	-16528	947	912	8471	28.3	365	332	35	658218
ABaraapppp:121	ABaraapppp	121	7452	-17547	145	149	7452	34.8	375	347	34	613394
ABaraappppa:177	ABaraappppa	177	6934	-18065	-374	-388	6934	33.8	360	374	31	517976
ABaraappppp:177	ABaraappppp	177	8181	-16818	666	614	8181	33.7	349	343	30	475399
ABarap:31	ABarap	31	7456	-17543	-209	-212	7456	48.3	362	389	58	1315456
ABarapa:47	ABarapa	47	7075	-17924	-227	-227	7075	45.9	378	421	52	997749
ABarapaa:66	ABarapaa	66	6489	-18510	-162	-155	6489	46.3	409	427	43	574095
ABarapaaa:91	ABarapaaa	91	6200	-18799	-181	-170	6200	50.9	474	357	37	501472
ABarapaaaa:125	ABarapaaaa	125	6809	-18190	-256	-253	6809	50.3	476	308	33	602299
ABarapaaaaa:174	ABarapaaaaa	174	7191	-17808	-263	-220	7191	46.1	464	313	33	658285
ABarapaaaap:174	ABarapaaaap	174	7992	-17007	489	432	7992	44.4	437	310	32	575949
ABarapaaap:125	ABarapaaap	125	7300	-17699	138	128	7300	52.2	439	296	32	541630
ABarapaaapa:177	ABarapaaapa	177	7077	-17922	-161	-92	7077	48.0	435	313	32	692631
ABarapaaapp:177	ABarapaaapp	177	7486	-17513	259	234	7486	43.4	405	301	30	526990
ABarapaap:91	ABarapaap	91	6667	-18332	144	130	6667	50.5	424	360	37	465206
ABarapaapa:120	ABarapaapa	120	6996	-18003	-295	-287	6996	42.5	459	330	35	756427
ABarapaapaa:183	ABarapaapaa	183	7036	-17963	-382	-414	7036	33.3	442	348	33	708653
ABarapaapap:183	ABarapaapap	183	7467	-17532	131	47	7467	35.4	429	348	31	385806
ABarapaapp:120	ABarapaapp	120	7549	-17450	394	356	7549	43.9	429	312	37	741996
ABarapaappa:157	ABarapaappa	157	7223	-17776	-215	-187	7223	38.3	411	325	32	573062
ABarapaappp:157	ABarapaappp	157	8007	-16992	367	429	8007	34.1	385	316	32	594058
ABarapap:66	ABarapap	66	6848	-18151	5	-6	6848	46.5	352	417	43	504837
ABarapapa:88	ABarapapa	88	6285	-18714	-126	-114	6285	48.4	437	408	37	444913
ABarapapaa:117	ABarapapaa	117	6678	-18321	-219	-234	6678	51.1	447	335	33	538546
ABarapapaaa:165	ABarapapaaa	165	7153	-17846	-158	-129	7153	43.9	430	341	28	450885
ABarapapaap:165	ABarapapaap	165	7433	-17566	130	124	7433	43.2	418	321	32	681784
ABarapapap:117	ABarapapap	117	7251	-17748	315	323	7251	52.9	406	322	32	466938
ABarapapapa:159	ABarapapapa	159	6847	-18152	-295	-293	6847	51.0	399	300	31	510193
ABarapapapp:159	ABarapapapp	159	7638	-17361	188	156	7638	47.0	353	314	32	545185
ABarapapp:88	ABarapapp	88	6907	-18092	247	225	6907	47.1	386	396	38	413314
ABarapappa:114	ABarapappa	114	6774	-18225	-288	-293	6774	44.4	412	351	34	657228
ABarapappaa:191	ABarapappaa	191	7120	-17879	-297	-216	7120	41.0	407	356	28	455813
ABarapappap:191	ABarapappap	191	7904	-17095	546	480	7904	37.5	386	352	32	644477
ABarapappp:114	ABarapappp	114	7266	-17733	420	403	7266	47.6	379	332	37	552218
ABarapapppa:147	ABarapapppa	147	6943	-18056	-325	-343	6943	45.0	380	321	32	532662
ABarapapppp:147	ABarapapppp	147	7581	-17418	140	144	7581	44.2	360	331	33	543742
ABarapp:47	ABarapp	47	7322	-17677	-12	-12	7322	49.4	304	367	50	809224
ABarappa:66	ABarappa	66	6503	-18496	-231	-230	6503	51.7	319	395	42	447008
ABarappaa:91	ABarappaa	91	6027	-18972	-294	-290	6027	48.0	401	420	36	484556
ABarappaaa:125	ABarappaaa	125	6692	-18307	-285	-261	6692	53.3	427	352	32	517818
ABarappaaaa:180	ABarappaaaa	180	6975	-18024	-248	-230	6975	51.2	442	329	30	479359
ABarappaaap:180	ABarappaaap	180	7654	-17345	391	412	7654	51.8	401	347	28	413912
ABarappaap:125	ABarappaap	125	7112	-17887	116	101	7112	52.5	387	346	32	490374
ABarappaapa:180	ABarappaapa	180	6875	-18124	-168	-83	6875	54.0	418	318	31	464432
ABarappaapp:180	ABarappaapp	180	7418	-17581	371	446	7418	53.5	387	323	31	510429
ABarappap:91	ABarappap	91	6484	-18516	52	79	6484	50.5	349	402	39	511900
ABarappapa:124	ABarappapa	124	6765	-18234	-186	-144	6765	53.7	367	394	37	707289
ABarappapaa:173	ABarappapaa	173	6898	-18102	-276	-53	6898	54.5	374	377	33	527369
ABarappapap:173	ABarappapap	173	7647	-17352	533	617	7647	53.6	341	361	37	705072
ABarappapp:124	ABarappapp	124	7394	-17605	400	377	7394	53.2	325	389	34	581955
ABarappappa:175	ABarappappa	175	7093	-17906	-26	71	7093	49.7	299	405	33	616065
ABarappappp:175	ABarappappp	175	7875	-17124	828	812	7875	51.0	289	398	31	459848
ABarappp:66	ABarappp	66	6869	-18130	98	87	6869	47.6	266	378	43	478480
ABarapppa:89	ABarapppa	89	6027	-18972	-273	-264	6027	44.6	366	431	37	488993
ABarapppaa:123	ABarapppaa	123	6803	-18197	-98	-49	6803	51.0	448	391	34	539842
ABarapppaaa:180	ABarapppaaa	180	7147	-17852	-198	-31	7147	52.5	482	353	31	452399
ABarapppaap:180	ABarapppaap	180	7680	-17319	559	605	7680	53.8	453	341	29	391991
ABarapppap:123	ABarapppap	123	7109	-17891	201	200	7109	53.0	409	390	32	478822
ABarapppapa:178	ABarapppapa	178	6809	-18190	-263	-177	6809	55.0	427	360	30	390708
ABarapppapp:178	ABarapppapp	178	7651	-17348	599	690	7651	55.3	395	360	32	487877
ABarapppp:89	ABarapppp	89	6869	-18130	359	343	6869	48.2	317	414	38	461411
ABarappppa:119	ABarappppa	119	6673	-18326	-271	-284	6673	46.3	412	390	34	611772
ABarappppaa:167	ABarappppaa	167	7101	-17898	-311	-284	7101	46.2	474	365	30	453960
ABarappppap:167	ABarappppap	167	8121	-16878	801	798	8121	47.6	441	369	27	334810
ABarappppp:119	ABarappppp	119	7377	-17623	473	457	7377	48.5	377	415	33	498894
ABarapppppa:164	ABarapppppa	164	6986	-18013	-296	-202	6986	50.6	417	381	31	433569
ABarapppppp:164	ABarapppppp	164	7665	-17334	424	412	7665	49.2	407	373	31	469853
ABarp:20	ABarp	20	7537	-17462	-72	-72	7537	22.7	342	422	70	2059572
ABarpa:31	ABarpa	31	7317	-17682	-145	-145	7317	26.3	404	430	63	1927779
ABarpaa:47	ABarpaa	47	6993	-18006	-187	-188	6993	29.6	443	430	52	1252290
ABarpaaa:65	ABarpaaa	65	6319	-18680	-134	-134	6319	23.4	431	428	44	660481
ABarpaaaa:93	ABarpaaaa	93	5993	-19006	-94	-95	5993	5.2	465	320	38	496966
ABarpaaaaa:128	ABarpaaaaa	128	6763	-18236	-137	-107	6763	7.5	511	300	34	538042
ABarpaaaaal:190	ABarpaaaaal	190	7614	-17385	383	434	7614	14.9	544	271	30	363312
ABarpaaaaar:190	ABarpaaaaar	190	7315	-17684	12	27	7315	20.4	535	297	28	350829
ABarpaaaap:128	ABarpaaaap	128	7010	-17989	64	42	7010	3.9	470	284	34	492552
ABarpaaaapa:188	ABarpaaaapa	188	6871	-18128	-335	-214	6871	10.8	527	270	30	406367
ABarpaaaapp:188	ABarpaaaapp	188	7764	-17235	550	659	7764	11.9	512	249	31	407848
ABarpaaap:93	ABarpaaap	93	6066	-18933	-2	-9	6066	6.1	414	313	34	284688
ABarpaaapa:129	ABarpaaapa	129	6828	-18171	-69	-64	6828	5.5	459	314	33	457642
ABarpaaapaa:187	ABarpaaapaa	187	7062	-17937	-91	14	7062	15.6	544	305	30	382955
ABarpaaapap:187	ABarpaaapap	187	8098	-16901	751	837	8098	14.3	516	335	32	417957
ABarpaaapp:129	ABarpaaapp	129	6726	-18273	170	167	6726	4.6	398	314	29	264045
ABarpaap:65	ABarpaap	65	6535	-18464	-41	-41	6535	18.0	382	413	48	572173
ABarpaapa:87	ABarpaapa	87	5981	-19018	-51	-47	5981	8.4	370	314	38	261698
ABarpaapaa:116	ABarpaapaa	116	6560	-18439	-183	-171	6560	7.1	425	325	31	343308
ABarpaapap:116	ABarpaapap	116	6645	-18354	-33	-43	6645	5.4	365	298	37	345033
ABarpaapp:87	ABarpaapp	87	6093	-18906	-15	-16	6093	7.9	291	320	43	293109
ABarpaappa:116	ABarpaappa	116	6516	-18483	-143	-144	6516	5.1	339	323	37	362888
ABarpaappp:116	ABarpaappp	116	6586	-18413	18	12	6586	6.2	285	320	37	349460
ABarpap:47	ABarpap	47	7106	-17893	-28	-28	7106	31.2	367	375	54	1081487
ABarpapa:65	ABarpapa	65	6427	-18572	-199	-200	6427	30.6	383	394	44	579755
ABarpapaa:89	ABarpapaa	89	5941	-19058	-97	-93	5941	7.9	422	374	38	376113
ABarpapaaa:123	ABarpapaaa	123	6679	-18320	-160	-109	6679	5.6	469	347	33	489699
ABarpapaaaa:183	ABarpapaaaa	183	7234	-17765	-420	-289	7234	19.8	528	335	30	380048
ABarpapaaap:183	ABarpapaaap	183	7720	-17279	192	325	7720	15.5	506	362	32	470151
ABarpapaap:123	ABarpapaap	123	7063	-17936	282	266	7063	7.4	425	354	32	350325
ABarpapaapa:165	ABarpapaapa	165	7165	-17834	-197	-201	7165	17.9	465	369	27	286296
ABarpapaapp:165	ABarpapaapp	165	8022	-16977	567	596	8022	12.2	467	356	32	330041
ABarpapap:89	ABarpapap	89	6067	-18932	45	41	6067	7.8	368	357	37	291132
ABarpapapa:123	ABarpapapa	123	6630	-18369	-185	-135	6630	8.0	451	324	33	476843
ABarpapapp:123	ABarpapapp	123	6784	-18215	57	55	6784	6.4	380	345	34	396199
ABarpapp:65	ABarpapp	65	6652	-18347	7	4	6652	29.2	313	382	45	520440
ABarpappa:87	ABarpappa	87	5970	-19029	-64	-54	5970	7.8	334	383	37	305081
ABarpappaa:122	ABarpappaa	122	6663	-18336	-211	-123	6663	10.1	431	397	31	427445
ABarpappap:122	ABarpappap	122	6997	-18002	203	245	6997	16.3	390	419	34	440273
ABarpappp:87	ABarpappp	87	6186	-18813	52	46	6186	12.1	287	387	39	314228
ABarpapppa:117	ABarpapppa	117	6525	-18474	-248	-189	6525	14.2	377	425	35	497536
ABarpapppp:117	ABarpapppp	117	6658	-18341	-10	10	6658	10.5	351	418	36	450805
ABarpp:31	ABarpp	31	7326	-17673	-35	-35	7326	18.4	278	420	62	1445649
ABarppa:48	ABarppa	48	6863	-18136	-124	-124	6863	13.1	352	422	53	904530
ABarppaa:66	ABarppaa	66	6314	-18685	-74	-73	6314	10.3	339	365	44	378996
ABarppaaa:93	ABarppaaa	93	5925	-19074	-91	-86	5925	7.2	300	258	38	303072
ABarppaaaa:127	ABarppaaaa	127	6552	-18447	-94	-82	6552	6.1	330	226	30	312957
ABarppaaap:127	ABarppaaap	127	6694	-18305	75	91	6694	8.2	290	197	34	353530
ABarppaap:93	ABarppaap	93	6067	-18932	63	59	6067	8.0	249	239	40	314067
ABarppaapa:125	ABarppaapa	125	6553	-18446	-95	-97	6553	6.1	268	282	37	344902
ABarppaapp:125	ABarppaapp	125	6761	-18238	87	89	6761	11.7	228	206	32	296404
ABarppap:66	ABarppap	66	6405	-18594	15	14	6405	13.4	278	351	46	405134
ABarppapa:92	ABarppapa	92	6003	-18996	-70	-67	6003	14.7	216	218	40	394514
ABarppapaa:129	ABarppapaa	129	6529	-18470	-102	-90	6529	12.7	258	183	33	285612
ABarppapap:129	ABarppapap	129	6636	-18363	-25	-16	6636	16.8	208	182	33	291671
ABarppapp:92	ABarppapp	92	6168	-18831	46	38	6168	14.4	165	259	41	435313
ABarppappa:129	ABarppappa	129	6523	-18476	-124	-123	6523	19.3	140	200	34	364539
ABarppappp:129	ABarppappp	129	7112	-17887	214	227	7112	32.5	84	216	34	448928
ABarppp:48	ABarppp	48	6957	-18042	-20	-20	6957	15.5	258	404	54	826636
ABarpppa:66	ABarpppa	66	6360	-18639	-98	-99	6360	19.3	266	390	44	428361
ABarpppaa:90	ABarpppaa	90	5933	-19066	-97	-90	5933	6.2	252	386	39	366831
ABarpppaaa:127	ABarpppaaa	127	6580	-18419	-165	-155	6580	7.9	350	390	30	360649
ABarpppaap:127	ABarpppaap	127	6845	-18154	107	119	6845	11.9	310	433	34	400038
ABarpppap:90	ABarpppap	90	6154	-18845	94	85	6154	9.0	205	368	39	344393
ABarpppapa:124	ABarpppapa	124	6581	-18418	-116	-122	6581	5.2	291	354	38	416975
ABarpppapp:124	ABarpppapp	124	6907	-18092	145	142	6907	12.3	245	422	33	370252
ABarpppp:66	ABarpppp	66	6513	-18486	-11	-16	6513	19.8	195	375	44	453899
ABarppppa:92	ABarppppa	92	6023	-18976	-136	-130	6023	16.6	194	402	39	463835
ABarppppaa:127	ABarppppaa	127	6519	-18480	-150	-131	6519	14.4	268	446	32	360089
ABarppppap:127	ABarppppap	127	6830	-18169	104	125	6830	18.0	225	447	34	410226
ABarppppp:92	ABarppppp	92	6444	-18555	200	200	6444	18.3	134	370	41	506889
ABarpppppa:126	ABarpppppa	126	6579	-18420	-119	-116	6579	20.5	159	428	34	421952
ABarpppppp:126	ABarpppppp	126	7200	-17799	284	295	7200	31.9	99	407	34	449695
ABp:1	ABp	1	8242	-16757	-113	-112	8242	33.4	326	385	74	1903660
ABpl:10	ABpl	10	7519	-17480	-128	-128	7519	19.9	305	319	72	1566470
ABpla:20	ABpla	20	7304	-17695	-125	-125	7304	12.9	426	318	68	1494671
ABplaa:31	ABplaa	31	7136	-17863	-153	-152	7136	12.7	471	331	62	1670458
ABplaaa:47	ABplaaa	47	6893	-18106	-126	-125	6893	16.4	509	353	56	1358519
ABplaaaa:66	ABplaaaa	66	6317	-18682	-125	-127	6317	15.9	513	333	44	611641
ABplaaaaa:90	ABplaaaaa	90	5901	-19098	-140	-137	5901	5.6	448	272	38	416113
ABplaaaaaa:123	ABplaaaaaa	123	6725	-18274	-177	-122	6725	4.1	473	250	35	660117
ABplaaaaaaa:181	ABplaaaaaaa	181	7114	-17885	-606	-561	7114	15.3	509	250	31	526520
ABplaaaaaap:181	ABplaaaaaap	181	7827	-17172	432	582	7827	10.5	484	236	33	582495
ABplaaaaap:123	ABplaaaaap	123	6942	-18057	143	138	6942	6.1	432	253	34	497404
ABplaaaaapa:163	ABplaaaaapa	163	7104	-17895	-417	-431	7104	16.0	458	242	29	414491
ABplaaaaapp:163	ABplaaaaapp	163	8145	-16854	606	618	8145	13.9	462	238	35	668305
ABplaaaap:90	ABplaaaap	90	6038	-18961	60	54	6038	7.1	397	264	36	269214
ABplaaaapa:122	ABplaaaapa	122	6629	-18370	-172	-140	6629	5.6	428	272	33	379465
ABplaaaapp:122	ABplaaaapp	122	6844	-18155	97	90	6844	6.0	397	267	34	610541
ABplaaap:66	ABplaaap	66	6352	-18647	-34	-39	6352	10.6	448	327	45	458440
ABplaaapa:91	ABplaaapa	91	5880	-19119	-129	-125	5880	12.2	370	255	36	348356
ABplaaapaa:126	ABplaaapaa	126	6751	-18248	-113	-51	6751	7.2	426	216	30	435997
ABplaaapap:126	ABplaaapap	126	6904	-18095	109	167	6904	9.6	394	192	35	558610
ABplaaapp:91	ABplaaapp	91	6169	-18830	75	68	6169	14.0	328	238	39	353551
ABplaaappa:123	ABplaaappa	123	6549	-18450	-156	-117	6549	10.8	379	189	35	548160
ABplaaappp:123	ABplaaappp	123	6737	-18262	80	83	6737	9.1	343	201	35	455943
ABplaap:47	ABplaap	47	6966	-18033	-33	-32	6966	15.8	455	283	54	879702
ABplaapa:65	ABplaapa	65	6347	-18652	-117	-120	6347	15.0	502	279	45	585609
ABplaapaa:90	ABplaapaa	90	5942	-19057	-63	-62	5942	8.8	443	217	40	431757
ABplaapaaa:121	ABplaapaaa	121	6630	-18369	-84	-50	6630	7.6	476	215	35	662789
ABplaapaaaa:177	ABplaapaaaa	177	7101	-17898	-171	-134	7101	26.2	547	263	30	478817
ABplaapaaap:177	ABplaapaaap	177	8528	-16471	1111	1182	8528	19.5	529	230	31	516944
ABplaapaap:121	ABplaapaap	121	7156	-17843	403	412	7156	7.6	426	197	36	613888
ABplaapaapa:166	ABplaapaapa	166	7089	-17910	-251	-16	7089	15.0	488	190	31	536115
ABplaapaapp:166	ABplaapaapp	166	9088	-15911	1631	1700	9088	18.0	458	181	35	666576
ABplaapap:90	ABplaapap	90	5983	-19017	-9	-14	5983	7.8	391	206	39	334524
ABplaapapa:121	ABplaapapa	121	6787	-18212	-176	-145	6787	17.1	416	191	37	847979
ABplaapapaa:179	ABplaapapaa	179	7066	-17933	-576	-546	7066	23.8	425	214	30	514833
ABplaapapap:179	ABplaapapap	179	8195	-16804	683	746	8195	21.9	405	191	34	729186
ABplaapapp:121	ABplaapapp	121	6796	-18203	155	185	6796	9.9	379	191	37	627306
ABplaapappa:161	ABplaapappa	161	7095	-17904	-306	-275	7095	17.9	418	206	32	577294
ABplaapappp:161	ABplaapappp	161	7818	-17181	622	682	7818	17.1	405	181	36	741862
ABplaapp:65	ABplaapp	65	6507	-18492	30	28	6507	13.6	434	264	47	438530
ABplaappa:87	ABplaappa	87	6044	-18955	-100	-95	6044	15.5	381	185	40	425918
ABplaappaa:120	ABplaappaa	120	6569	-18430	-277	-229	6569	25.7	384	154	30	382718
ABplaappap:120	ABplaappap	120	7087	-17912	154	172	7087	30.9	347	169	33	373417
ABplaappp:87	ABplaappp	87	6608	-18391	295	293	6608	23.2	337	181	42	445563
ABplaapppa:117	ABplaapppa	117	6758	-18241	-12	10	6758	27.2	316	159	34	407080
ABplaapppp:117	ABplaapppp	117	7049	-17950	227	226	7049	29.9	276	165	33	336492
ABplap:31	ABplap	31	7214	-17785	-5	-5	7214	14.3	359	329	60	1008338
ABplapa:47	ABplapa	47	6830	-18169	-117	-117	6830	12.7	422	368	52	820777
ABplapaa:66	ABplapaa	66	6250	-18749	-81	-81	6250	8.7	410	322	44	372346
ABplapaaa:91	ABplapaaa	91	5993	-19006	-33	-32	5993	10.5	329	198	39	383352
ABplapaaaa:124	ABplapaaaa	124	6627	-18372	-132	-106	6627	14.2	302	197	36	651987
ABplapaaaaa:172	ABplapaaaaa	172	6895	-18104	-4	15	6895	14.2	345	214	31	465193
ABplapaaaap:172	ABplapaaaap	172	7067	-17932	211	205	7067	11.4	351	209	35	644955
ABplapaaap:124	ABplapaaap	124	7042	-17957	286	264	7042	16.0	271	192	37	654537
ABplapaaapa:173	ABplapaaapa	173	6790	-18209	-205	-179	6790	20.8	317	189	35	626885
ABplapaaapp:173	ABplapaaapp	173	7580	-17419	650	618	7580	19.5	282	192	32	507947
ABplapaap:91	ABplapaap	91	6191	-18808	94	94	6191	14.6	279	189	39	428825
ABplapaapa:124	ABplapaapa	124	6688	-18311	-133	-102	6688	27.5	278	181	33	546189
ABplapaapp:124	ABplapaapp	124	7025	-17974	251	251	7025	26.0	233	170	36	661666
ABplapap:66	ABplapap	66	6431	-18568	50	50	6431	11.3	353	310	43	288027
ABplapapa:89	ABplapapa	89	6030	-18969	-139	-137	6030	21.3	268	201	40	434416
ABplapapaa:121	ABplapapaa	121	6673	-18326	-203	-203	6673	28.4	120	190	37	741450
ABplapapap:121	ABplapapap	121	7048	-17951	89	87	7048	37.4	133	187	34	616518
ABplapapp:89	ABplapapp	89	6476	-18523	271	266	6476	19.8	211	185	41	459036
ABplapappa:120	ABplapappa	120	6731	-18268	-210	-154	6731	39.0	113	201	34	580459
ABplapappp:120	ABplapappp	120	7715	-17284	684	675	7715	40.6	90	235	34	560540
ABplapapppa:173	ABplapapppa	173	6950	-18049	60	110	6950	35.3	70	234	29	355798
ABplapapppp:173	ABplapapppp	173	7803	-17196	598	624	7803	41.7	77	249	31	384957
ABplapp:47	ABplapp	47	6952	-18047	44	43	6952	18.3	363	282	51	595726
ABplappa:67	ABplappa	67	6346	-18653	-67	-63	6346	17.5	358	238	45	413248
ABplappaa:92	ABplappaa	92	6090	-18910	-161	-140	6090	31.3	277	169	40	514881
ABplappaaa:123	ABplappaaa	123	6653	-18346	-212	-200	6653	31.9	223	173	34	577683
ABplappaap:123	ABplappaap	123	7094	-17905	172	181	7094	33.4	185	179	36	679707
ABplappap:92	ABplappap	92	6566	-18433	238	221	6566	31.7	217	172	39	529755
ABplappapa:124	ABplappapa	124	6580	-18419	-96	-101	6580	21.0	174	183	35	557503
ABplappapp:124	ABplappapp	124	7232	-17767	224	224	7232	39.3	166	188	35	620845
ABplappp:67	ABplappp	67	6463	-18536	49	51	6463	21.3	284	218	44	416127
ABplapppa:94	ABplapppa	94	6067	-18932	-201	-156	6067	36.2	173	186	38	540508
ABplapppaa:128	ABplapppaa	128	6819	-18180	-212	-198	6819	43.9	148	224	33	519216
ABplapppaaa:191	ABplapppaaa	191	7244	-17755	-35	-56	7244	39.8	110	216	30	368956
ABplapppaap:191	ABplapppaap	191	8448	-16551	1245	1249	8448	45.4	113	213	28	327275
ABplapppap:128	ABplapppap	128	7127	-17872	133	129	7127	47.2	149	240	33	432546
ABplapppapa:171	ABplapppapa	171	6943	-18056	-116	-108	6943	49.5	129	236	28	320594
ABplapppapp:171	ABplapppapp	171	7794	-17205	498	490	7794	46.6	116	250	29	289399
ABplapppp:94	ABplapppp	94	6716	-18283	437	430	6716	34.5	131	199	39	603020
ABplappppa:129	ABplappppa	129	6701	-18298	-214	-161	6701	49.4	132	229	35	590565
ABplappppp:129	ABplappppp	129	7370	-17629	309	362	7370	49.2	100	260	33	501657
ABplp:20	ABplp	20	7418	-17581	-87	-87	7418	20.0	317	225	64	1243628
ABplpa:31	ABplpa	31	7165	-17834	-128	-128	7165	18.5	345	200	58	1066576
ABplpaa:47	ABplpaa	47	6868	-18132	-92	-91	6868	12.2	415	210	52	759914
ABplpaaa:66	ABplpaaa	66	6365	-18634	-188	-183	6365	20.8	489	192	46	722445
ABplpaaaa:92	ABplpaaaa	92	6073	-18926	-231	-222	6073	34.1	479	175	38	615943
ABplpaaaaa:123	ABplpaaaaa	123	6681	-18318	-401	-473	6681	38.1	439	187	35	753391
ABplpaaaaaa:174	ABplpaaaaaa	174	6902	-18097	-262	-281	6902	41.5	459	209	28	403103
ABplpaaaaap:174	ABplpaaaaap	174	7867	-17132	473	438	7867	38.9	420	188	32	588426
ABplpaaaap:123	ABplpaaaap	123	7449	-17550	515	562	7449	41.1	387	160	34	618460
ABplpaaaapa:168	ABplpaaaapa	168	6941	-18058	-274	-162	6941	46.9	324	191	30	419115
ABplpaaaapp:168	ABplpaaaapp	168	7988	-17011	659	729	7988	42.7	274	201	30	425745
ABplpaaap:92	ABplpaaap	92	6599	-18400	232	214	6599	37.0	429	168	38	596039
ABplpaaapa:123	ABplpaaapa	123	7008	-17991	-242	-279	7008	37.9	405	181	35	709604
ABplpaaapaa:184	ABplpaaapaa	184	6989	-18010	-165	-82	6989	49.6	450	194	31	418161
ABplpaaapap:184	ABplpaaapap	184	8214	-16785	941	878	8214	41.6	426	172	30	382624
ABplpaaapp:123	ABplpaaapp	123	7743	-17256	670	692	7743	37.1	368	156	34	629180
ABplpaaappa:164	ABplpaaappa	164	7281	-17718	-56	16	7281	45.9	427	191	31	425101
ABplpaaappp:164	ABplpaaappp	164	8157	-16842	794	807	8157	42.6	387	185	31	435475
ABplpaap:66	ABplpaap	66	6555	-18444	29	22	6555	14.8	432	206	44	472367
ABplpaapa:90	ABplpaapa	90	6121	-18878	-297	-288	6121	26.1	437	177	40	665922
ABplpaapaa:121	ABplpaapaa	121	6717	-18282	-307	-375	6717	31.7	428	189	35	750098
ABplpaapaaa:174	ABplpaapaaa	174	7052	-17947	-301	-289	7052	35.9	449	208	33	456923
ABplpaapaap:174	ABplpaapaap	174	7542	-17457	110	120	7542	34.7	399	175	33	587348
ABplpaapap:121	ABplpaapap	121	7246	-17753	296	287	7246	29.1	392	159	36	730611
ABplpaapapa:171	ABplpaapapa	171	8133	-16866	868	998	8133	30.6	449	155	34	614338
ABplpaapapp:171	ABplpaapapp	171	7226	-17773	-33	102	7226	42.7	419	176	34	666069
ABplpaapp:90	ABplpaapp	90	6956	-18043	504	491	6956	29.9	384	165	41	691362
ABplpaappa:120	ABplpaappa	120	6646	-18353	-297	-245	6646	26.9	379	168	36	682207
ABplpaappaa:168	ABplpaappaa	168	7142	-17857	-285	-209	7142	30.3	375	187	32	536529
ABplpaappap:168	ABplpaappap	168	7708	-17291	473	461	7708	28.3	355	181	32	521519
ABplpaappp:120	ABplpaappp	120	7576	-17423	576	559	7576	28.5	343	165	35	581982
ABplpaapppa:161	ABplpaapppa	161	7109	-17890	-356	-308	7109	38.4	394	179	30	346460
ABplpaapppp:161	ABplpaapppp	161	8366	-16633	1055	1093	8366	38.4	374	171	33	474662
ABplpap:47	ABplpap	47	7051	-17948	16	13	7051	21.1	329	183	52	791049
ABplpapa:66	ABplpapa	66	6421	-18578	-204	-203	6421	27.2	435	173	43	570203
ABplpapaa:91	ABplpapaa	91	6149	-18850	-297	-269	6149	48.5	426	200	39	504302
ABplpapaaa:127	ABplpapaaa	127	6863	-18136	-354	-373	6863	48.0	382	218	32	448846
ABplpapaaaa:184	ABplpapaaaa	184	7241	-17758	-175	-122	7241	48.2	373	255	27	299710
ABplpapaaap:184	ABplpapaaap	184	8184	-16815	582	529	8184	48.1	344	249	27	305227
ABplpapaap:127	ABplpapaap	127	7117	-17882	-48	-81	7117	46.0	357	214	32	440004
ABplpapaapa:179	ABplpapaapa	179	6945	-18054	-364	-364	6945	48.0	390	242	28	352613
ABplpapaapp:179	ABplpapaapp	179	7662	-17337	363	379	7662	48.8	367	229	27	285318
ABplpapap:91	ABplpapap	91	6627	-18372	165	146	6627	47.4	383	191	36	414305
ABplpapapa:124	ABplpapapa	124	6713	-18286	-333	-318	6713	51.4	335	215	31	356129
ABplpapapaa:169	ABplpapapaa	169	7196	-17803	-296	-310	7196	45.7	320	244	29	327556
ABplpapapap:169	ABplpapapap	169	7491	-17508	149	155	7491	44.8	296	234	28	294199
ABplpapapp:124	ABplpapapp	124	7442	-17557	208	193	7442	52.5	293	231	31	351862
ABplpapappa:172	ABplpapappa	172	7046	-17953	-344	-365	7046	47.6	283	267	29	358199
ABplpapappp:172	ABplpapappp	172	7860	-17139	373	368	7860	48.4	265	303	30	376770
ABplpapp:66	ABplpapp	66	6837	-18162	145	129	6837	28.6	365	177	45	539937
ABplpappa:89	ABplpappa	89	6317	-18682	-207	-198	6317	49.8	376	226	40	384943
ABplpappaa:119	ABplpappaa	119	6838	-18161	-189	-152	6838	50.8	342	264	40	500381
ABplpappaaa:156	ABplpappaaa	156	7056	-17943	-244	-272	7056	51.0	356	277	31	390218
ABplpappaap:156	ABplpappaap	156	7749	-17250	366	371	7749	52.7	306	286	36	325055
ABplpappap:119	ABplpappap	119	6898	-18101	228	177	6898	48.9	303	260	30	308541
ABplpappp:89	ABplpappp	89	7033	-17966	484	465	7033	51.2	312	222	39	482164
ABplpapppa:127	ABplpapppa	127	6786	-18213	-282	-261	6786	53.2	269	279	32	376344
ABplpapppaa:177	ABplpapppaa	177	6811	-18188	-294	-275	6811	51.4	226	309	29	288845
ABplpapppap:177	ABplpapppap	177	7075	-17924	-93	-126	7075	50.4	206	334	28	295123
ABplpapppp:127	ABplpapppp	127	7582	-17417	443	438	7582	52.5	228	280	32	360895
ABplpappppa:179	ABplpappppa	179	6923	-18076	-207	-215	6923	48.0	196	314	26	229337
ABplpappppp:179	ABplpappppp	179	7970	-17029	606	646	7970	48.6	163	293	27	257392
ABplpp:31	ABplpp	31	7250	-17749	1	0	7250	15.1	250	219	58	982114
ABplppa:47	ABplppa	47	6789	-18210	-47	-48	6789	9.2	314	236	51	551173
ABplppaa:67	ABplppaa	67	6277	-18722	-140	-141	6277	17.5	380	186	42	459080
ABplppaaa:94	ABplppaaa	94	6102	-18897	-330	-311	6102	38.8	383	178	38	587885
ABplppaaaa:128	ABplppaaaa	128	6759	-18240	-450	-446	6759	37.9	358	196	37	710016
ABplppaaaaa:165	ABplppaaaaa	165	6951	-18048	-494	-433	6951	38.7	363	199	32	551182
ABplppaaaap:165	ABplppaaaap	165	7708	-17291	416	415	7708	39.1	337	182	32	479203
ABplppaaap:128	ABplppaaap	128	7200	-17799	201	221	7200	32.6	316	162	30	435891
ABplppaap:94	ABplppaap	94	6580	-18419	191	176	6580	39.7	338	173	39	651757
ABplppaapa:130	ABplppaapa	130	6915	-18084	-321	-286	6915	44.4	311	202	33	546471
ABplppaapaa:186	ABplppaapaa	186	7166	-17833	-398	-349	7166	44.5	326	234	29	424780
ABplppaapap:186	ABplppaapap	186	8152	-16847	687	684	8152	43.0	320	226	27	330596
ABplppaapp:130	ABplppaapp	130	7517	-17482	259	290	7517	46.8	267	206	35	616515
ABplppaappa:178	ABplppaappa	178	7120	-17879	-191	-26	7120	50.3	265	248	30	387418
ABplppaappp:178	ABplppaappp	178	7810	-17189	347	493	7810	48.7	230	257	29	364865
ABplppap:67	ABplppap	67	6503	-18496	17	11	6503	20.0	315	185	44	471852
ABplppapa:92	ABplppapa	92	6255	-18744	-215	-214	6255	38.3	300	179	40	650839
ABplppapaa:128	ABplppapaa	128	7006	-17994	-54	-17	7006	40.5	298	167	35	578910
ABplppapaaa:174	ABplppapaaa	174	7266	-17733	-128	-64	7266	42.7	273	217	30	402602
ABplppapaap:174	ABplppapaap	174	8196	-16803	761	719	8196	40.6	247	220	29	383904
ABplppapap:128	ABplppapap	128	7607	-17392	435	456	7607	41.5	245	176	33	529423
ABplppapapa:185	ABplppapapa	185	7199	-17800	-305	-266	7199	38.4	222	225	30	416828
ABplppapapp:185	ABplppapapp	185	8016	-16983	692	735	8016	43.7	210	227	30	405820
ABplppapp:92	ABplppapp	92	6952	-18047	408	406	6952	41.9	231	191	40	623914
ABplppappa:133	ABplppappa	133	6942	-18057	-311	-255	6942	43.0	248	192	34	532793
ABplppappaa:184	ABplppappaa	184	7014	-17985	-359	-286	7014	41.7	270	250	28	332865
ABplppappap:184	ABplppappap	184	7611	-17388	123	145	7611	43.0	247	241	28	355257
ABplppappp:133	ABplppappp	133	7738	-17261	508	522	7738	46.1	215	209	33	527273
ABplppapppa:192	ABplppapppa	192	7062	-17937	-533	-422	7062	42.3	225	260	28	334122
ABplppapppp:192	ABplppapppp	192	7991	-17008	581	624	7991	46.5	201	255	30	416197
ABplppp:47	ABplppp	47	6941	-18059	0	0	6941	16.0	235	196	51	617696
ABplpppa:66	ABplpppa	66	6452	-18547	-165	-157	6452	28.8	319	174	43	499128
ABplpppaa:91	ABplpppaa	91	6133	-18866	-317	-308	6133	45.2	336	201	37	448926
ABplpppaaa:124	ABplpppaaa	124	6671	-18328	-252	-252	6671	44.6	344	181	32	458980
ABplpppaaaa:166	ABplpppaaaa	166	6998	-18001	-381	-404	6998	42.0	367	206	31	291183
ABplpppaaap:166	ABplpppaaap	166	7424	-17575	195	174	7424	45.5	332	203	31	382033
ABplpppaap:124	ABplpppaap	124	8163	-16836	869	853	8163	46.3	272	229	30	448007
ABplpppap:91	ABplpppap	91	6601	-18398	151	138	6601	47.6	284	188	37	496756
ABplpppapa:129	ABplpppapa	129	6936	-18063	-225	-162	6936	51.9	253	218	36	515223
ABplpppapaa:177	ABplpppapaa	177	7068	-17931	-219	-86	7068	51.3	259	286	28	291492
ABplpppapap:177	ABplpppapap	177	8112	-16887	797	875	8112	52.5	220	269	30	287738
ABplpppapp:129	ABplpppapp	129	7985	-17014	670	716	7985	52.2	225	250	31	453202
ABplpppp:66	ABplpppp	66	6713	-18286	77	76	6713	27.4	249	175	44	442123
ABplppppa:89	ABplppppa	89	6221	-18778	-290	-292	6221	47.6	268	208	38	426588
ABplppppaa:122	ABplppppaa	122	6730	-18269	-333	-339	6730	46.8	272	237	33	426993
ABplppppaaa:164	ABplppppaaa	164	6874	-18125	-299	-268	6874	49.5	222	283	30	336269
ABplppppaap:164	ABplppppaap	164	7547	-17452	178	202	7547	47.9	190	263	29	328718
ABplppppap:122	ABplppppap	122	7303	-17696	220	266	7303	49.0	220	237	34	422485
ABplppppapa:165	ABplppppapa	165	6900	-18099	-229	-160	6900	51.0	172	252	31	327540
ABplppppapp:165	ABplppppapp	165	7772	-17227	573	609	7772	52.2	157	276	31	329120
ABplppppp:89	ABplppppp	89	6944	-18055	472	456	6944	52.2	214	233	40	507305
ABplpppppa:129	ABplpppppa	129	6835	-18164	-398	-311	6835	49.1	187	268	33	448915
ABplpppppaa:191	ABplpppppaa	191	6847	-18152	-552	-510	6847	42.4	172	261	27	314368
ABplpppppap:191	ABplpppppap	191	7665	-17334	262	227	7665	41.3	147	272	29	339693
ABplpppppp:129	ABplpppppp	129	7986	-17013	699	673	7986	51.8	167	288	33	406613
ABplppppppa:174	ABplppppppa	174	6932	-18067	-323	-221	6932	52.8	111	291	29	303948
ABplppppppp:174	ABplppppppp	174	7742	-17257	513	543	7742	49.7	90	291	30	303866
ABpr:10	ABpr	10	7733	-17266	-276	-276	7733	43.5	243	399	74	2069236
ABpra:20	ABpra	20	7599	-17400	-201	-200	7599	44.1	239	428	66	1734239
ABpraa:31	ABpraa	31	7278	-17721	-295	-295	7278	40.3	299	441	61	1744799
ABpraaa:47	ABpraaa	47	6970	-18029	-157	-157	6970	31.6	343	456	53	1225167
ABpraaaa:67	ABpraaaa	67	6382	-18617	-151	-152	6382	32.9	368	448	43	644546
ABpraaaaa:94	ABpraaaaa	94	5968	-19031	-130	-115	5968	24.4	445	426	36	552994
ABpraaaaaa:129	ABpraaaaaa	129	6954	-18045	-148	14	6954	33.5	497	408	33	543092
ABpraaaaaaa:185	ABpraaaaaaa	185	7035	-17964	-141	54	7035	42.5	492	410	31	394169
ABpraaaaaap:185	ABpraaaaaap	185	7688	-17311	580	701	7688	48.6	480	399	29	271599
ABpraaaaap:129	ABpraaaaap	129	7839	-17160	765	856	7839	31.4	483	420	33	571347
ABpraaaaapd:189	ABpraaaaapd	189	8613	-16387	1397	1694	8613	31.5	497	425	31	417896
ABpraaaaapv:189	ABpraaaaapv	189	7061	-17938	-202	99	7061	40.1	515	400	30	341993
ABpraaaap:94	ABpraaaap	94	6298	-18701	120	122	6298	23.7	397	437	37	533615
ABpraaaapa:125	ABpraaaapa	125	6723	-18276	-201	-113	6723	32.0	447	429	33	525673
ABpraaaapad:176	ABpraaaapad	176	7803	-17196	694	847	7803	42.3	468	419	32	427249
ABpraaaapav:176	ABpraaaapav	176	7047	-17952	-201	-96	7047	41.3	451	416	30	360578
ABpraaaapp:125	ABpraaaapp	125	7511	-17488	619	675	7511	26.5	420	445	33	522737
ABpraaaappa:169	ABpraaaappa	169	7367	-17632	-359	-115	7367	25.3	466	407	31	516049
ABpraaaappp:169	ABpraaaappp	169	8080	-16919	585	822	8080	26.6	455	426	33	479328
ABpraaap:67	ABpraaap	67	6584	-18415	19	16	6584	24.2	316	449	46	626899
ABpraaapa:90	ABpraaapa	90	6023	-18976	-115	-121	6023	17.6	411	414	37	474355
ABpraaapaa:121	ABpraaapaa	121	6809	-18190	-307	-294	6809	26.1	467	394	33	566502
ABpraaapaad:178	ABpraaapaad	178	8055	-16944	455	486	8055	31.2	457	397	31	458898
ABpraaapaav:178	ABpraaapaav	178	7227	-17772	-224	-224	7227	35.1	458	383	28	382569
ABpraaapap:121	ABpraaapap	121	7460	-17539	427	419	7460	20.9	456	418	33	537127
ABpraaapapa:171	ABpraaapapa	171	7553	-17446	-326	-178	7553	30.0	501	384	30	369954
ABpraaapapp:171	ABpraaapapp	171	8224	-16775	717	984	8224	30.3	508	404	31	483380
ABpraaapp:90	ABpraaapp	90	6455	-18545	172	161	6455	19.3	345	426	40	511268
ABpraaappa:117	ABpraaappa	117	6650	-18349	-327	-323	6650	24.8	416	412	34	580217
ABpraaappaa:167	ABpraaappaa	167	7123	-17876	-273	-235	7123	34.0	436	398	29	376310
ABpraaappap:167	ABpraaappap	167	7998	-17001	528	530	7998	30.4	410	410	30	409389
ABpraaappp:117	ABpraaappp	117	7396	-17603	562	549	7396	22.6	368	426	36	530863
ABpraaapppa:150	ABpraaapppa	150	6872	-18127	-393	-366	6872	23.8	390	418	30	325458
ABpraaapppaa:209	ABpraaapppaa	209	7391	-17608	-174	-60	7391	30.0	405	441	23	118740
ABpraaapppap:209	ABpraaapppap	209	7232	-17767	140	159	7232	32.0	379	456	29	338730
ABpraaapppp:150	ABpraaapppp	150	7963	-17036	614	611	7963	21.9	383	436	33	403652
ABpraaappppa:200	ABpraaappppa	200	8895	-16104	1534	1579	8895	33.7	423	448	29	191513
ABpraaappppp:200	ABpraaappppp	200	7021	-17978	-44	48	7021	38.1	398	455	24	122856
ABpraap:47	ABpraap	47	7207	-17792	-86	-92	7207	39.3	268	430	54	1095211
ABpraapa:66	ABpraapa	66	6402	-18597	-228	-228	6402	36.8	295	454	45	668228
ABpraapaa:91	ABpraapaa	91	5972	-19027	-140	-129	5972	14.4	376	431	40	569968
ABpraapaaa:125	ABpraapaaa	125	6896	-18103	0	22	6896	8.8	482	377	36	720573
ABpraapaaaa:179	ABpraapaaaa	179	7162	-17837	-58	89	7162	20.6	553	328	32	496632
ABpraapaaap:179	ABpraapaaap	179	8400	-16599	1137	1235	8400	23.1	543	358	31	461555
ABpraapaap:125	ABpraapaap	125	7485	-17514	597	632	7485	10.9	438	408	36	681828
ABpraapaapa:172	ABpraapaapa	172	7172	-17827	-370	-100	7172	23.3	503	399	32	542826
ABpraapaapp:172	ABpraapaapp	172	8991	-16008	1587	1744	8991	25.2	476	416	34	621474
ABpraapap:91	ABpraapap	91	6203	-18796	119	118	6203	13.9	325	443	40	550019
ABpraapapa:123	ABpraapapa	123	6896	-18103	-240	-233	6896	19.1	429	415	36	845867
ABpraapapaa:179	ABpraapapaa	179	7257	-17742	-391	-253	7257	27.4	418	405	32	641845
ABpraapapap:179	ABpraapapap	179	8667	-16332	1081	1115	8667	22.9	415	418	32	633044
ABpraapapp:123	ABpraapapp	123	7164	-17835	298	313	7164	14.5	392	420	36	717651
ABpraapappa:164	ABpraapappa	164	7187	-17812	-402	-296	7187	19.6	436	400	33	639391
ABpraapappp:164	ABpraapappp	164	7970	-17029	660	689	7970	19.7	414	427	33	557011
ABpraapp:66	ABpraapp	66	6893	-18106	198	196	6893	30.1	229	432	48	668753
ABpraappa:88	ABpraappa	88	6037	-18962	-163	-161	6037	20.5	293	442	40	526883
ABpraappaa:122	ABpraappaa	122	6562	-18437	-263	-205	6562	31.3	388	443	30	392467
ABpraappap:122	ABpraappap	122	7228	-17771	307	304	7228	29.7	348	452	33	408511
ABpraappp:88	ABpraappp	88	6758	-18241	393	389	6758	23.9	233	429	43	551218
ABpraapppa:118	ABpraapppa	118	6698	-18301	-204	-164	6698	30.3	317	454	36	533809
ABpraapppp:118	ABpraapppp	118	7392	-17607	359	350	7392	32.4	283	452	34	415184
ABprap:31	ABprap	31	7554	-17445	-17	-17	7554	34.0	192	431	61	1831435
ABprapa:47	ABprapa	47	6963	-18036	-129	-127	6963	25.9	234	453	52	1090698
ABprapaa:66	ABprapaa	66	6301	-18698	-50	-47	6301	15.9	267	450	44	527580
ABprapaaa:92	ABprapaaa	92	5989	-19010	-23	-16	5989	10.2	282	441	40	530772
ABprapaaaa:124	ABprapaaaa	124	6698	-18301	-134	-116	6698	13.0	323	422	35	664121
ABprapaaaaa:176	ABprapaaaaa	176	6837	-18162	-110	-116	6837	14.4	352	395	34	595556
ABprapaaaap:176	ABprapaaaap	176	7350	-17649	360	347	7350	13.7	368	422	35	738256
ABprapaaap:124	ABprapaaap	124	7264	-17735	352	328	7264	14.6	290	432	37	744992
ABprapaaapa:174	ABprapaaapa	174	6935	-18064	-186	-181	6935	23.3	338	432	32	518628
ABprapaaapp:174	ABprapaaapp	174	8121	-16878	911	877	8121	23.5	293	436	31	504303
ABprapaap:92	ABprapaap	92	6313	-18686	167	167	6313	13.3	226	436	39	549441
ABprapaapa:127	ABprapaapa	127	6783	-18216	-173	-125	6783	29.6	292	441	33	593204
ABprapaapp:127	ABprapaapp	127	7374	-17625	437	442	7374	29.5	249	453	34	635894
ABprapap:66	ABprapap	66	6567	-18432	64	65	6567	15.2	200	430	45	542608
ABprapapa:90	ABprapapa	90	6054	-18945	-124	-108	6054	20.4	175	438	41	641638
ABprapapaa:123	ABprapapaa	123	6574	-18425	-182	-176	6574	24.4	128	427	36	612415
ABprapapap:123	ABprapapap	123	7040	-17959	107	118	7040	34.7	132	431	34	564405
ABprapapp:90	ABprapapp	90	6643	-18356	358	367	6643	21.1	130	405	41	580957
ABprapappa:121	ABprapappa	121	6766	-18233	-134	-88	6766	39.9	114	417	33	482800
ABprapappp:121	ABprapappp	121	7908	-17091	861	848	7908	38.5	83	381	34	532994
ABprapapppa:181	ABprapapppa	181	6915	-18084	-96	-17	6915	37.6	89	406	28	299786
ABprapapppp:181	ABprapapppp	181	7820	-17179	527	512	7820	44.2	85	380	30	284243
ABprapp:47	ABprapp	47	7303	-17696	70	67	7303	30.6	149	417	53	1247380
ABprappa:66	ABprappa	66	6475	-18524	-147	-146	6475	28.9	152	431	46	702592
ABprappaa:93	ABprappaa	93	6210	-18789	-116	-97	6210	32.2	194	450	41	616990
ABprappaaa:125	ABprappaaa	125	6761	-18238	-188	-157	6761	34.2	229	448	35	635464
ABprappaap:125	ABprappaap	125	7271	-17728	318	321	7271	31.9	192	447	34	602139
ABprappap:93	ABprappap	93	6796	-18203	363	364	6796	30.7	140	426	41	667528
ABprappapa:125	ABprappapa	125	6625	-18374	-71	-64	6625	20.0	193	442	36	684531
ABprappapp:125	ABprappapp	125	7330	-17669	270	286	7330	36.8	163	437	34	633196
ABprappp:66	ABprappp	66	6847	-18152	180	179	6847	28.0	104	364	44	630256
ABprapppa:93	ABprapppa	93	6147	-18852	-244	-202	6147	37.1	119	413	38	548642
ABprapppaa:129	ABprapppaa	129	6954	-18045	-175	-175	6954	42.8	130	408	32	475415
ABprapppaaa:198	ABprapppaaa	198	7420	-17579	81	150	7420	44.3	120	410	29	322601
ABprapppaap:198	ABprapppaap	198	8012	-16987	1029	1104	8012	44.4	92	417	31	366771
ABprapppap:129	ABprapppap	129	7400	-17599	289	276	7400	46.2	132	393	33	415403
ABprapppapa:173	ABprapppapa	173	6891	-18108	-208	-184	6891	50.5	144	391	30	378073
ABprapppapp:173	ABprapppapp	173	7975	-17024	614	643	7975	49.7	115	374	28	249200
ABprapppp:93	ABprapppp	93	6952	-18048	545	564	6952	41.5	92	383	39	545199
ABprappppa:129	ABprappppa	129	6667	-18332	-247	-180	6667	46.7	106	402	33	487792
ABprappppp:129	ABprappppp	129	7415	-17584	368	431	7415	49.7	93	369	31	371111
ABprp:20	ABprp	20	7682	-17317	-253	-253	7682	44.7	171	329	62	1540620
ABprpa:31	ABprpa	31	7389	-17610	-309	-309	7389	49.6	219	361	59	1305501
ABprpaa:47	ABprpaa	47	7013	-17986	-260	-262	7013	48.8	220	422	51	935207
ABprpaaa:66	ABprpaaa	66	6442	-18557	-209	-209	6442	47.6	276	436	46	588666
ABprpaaaa:90	ABprpaaaa	90	6097	-18902	-153	-149	6097	34.6	378	442	40	628574
ABprpaaaaa:120	ABprpaaaaa	120	6648	-18351	-280	-288	6648	40.8	418	406	34	650419
ABprpaaaaaa:169	ABprpaaaaaa	169	7021	-17978	-302	-278	7021	42.0	460	387	34	680752
ABprpaaaaap:169	ABprpaaaaap	169	7897	-17102	533	490	7897	40.2	425	401	32	554714
ABprpaaaap:120	ABprpaaaap	120	7379	-17620	468	486	7379	42.9	369	426	35	604590
ABprpaaaapa:166	ABprpaaaapa	166	6888	-18111	-196	-73	6888	50.6	322	393	33	546010
ABprpaaaapp:166	ABprpaaaapp	166	7866	-17133	752	834	7866	46.5	273	407	31	458351
ABprpaaap:90	ABprpaaap	90	6582	-18417	315	313	6582	36.6	329	462	39	624055
ABprpaaapa:120	ABprpaaapa	120	6875	-18124	0	67	6875	42.0	410	439	33	602402
ABprpaaapaa:184	ABprpaaapaa	184	6950	-18049	-190	-111	6950	49.3	447	407	30	426453
ABprpaaapap:184	ABprpaaapap	184	7658	-17341	603	605	7658	45.1	429	427	30	264580
ABprpaaapp:120	ABprpaaapp	120	7672	-17327	612	626	7672	40.7	369	441	33	569856
ABprpaaappa:164	ABprpaaappa	164	7053	-17946	-302	-229	7053	46.1	417	399	31	508093
ABprpaaappp:164	ABprpaaappp	164	8084	-16915	718	693	8084	44.5	394	404	31	495765
ABprpaap:66	ABprpaap	66	6907	-18092	157	146	6907	43.6	208	438	45	612031
ABprpaapa:90	ABprpaapa	90	6079	-18920	-189	-173	6079	28.7	327	458	41	709710
ABprpaapaa:122	ABprpaapaa	122	6696	-18303	-271	-280	6696	34.8	424	419	35	724397
ABprpaapaaa:171	ABprpaapaaa	171	6974	-18025	-379	-381	6974	37.2	452	385	31	529717
ABprpaapaap:171	ABprpaapaap	171	7546	-17453	163	259	7546	37.0	404	426	32	540277
ABprpaapap:122	ABprpaapap	122	7256	-17743	347	390	7256	31.3	393	452	36	714407
ABprpaapapa:172	ABprpaapapa	172	8236	-16763	1024	1198	8236	34.0	465	432	34	560585
ABprpaapapp:172	ABprpaapapp	172	6963	-18036	-112	-17	6963	44.2	424	422	33	529426
ABprpaapp:90	ABprpaapp	90	7103	-17896	676	669	7103	32.7	261	454	42	690414
ABprpaappa:119	ABprpaappa	119	6695	-18304	-357	-354	6695	29.0	357	439	36	689387
ABprpaappaa:166	ABprpaappaa	166	7006	-17993	-352	-299	7006	30.6	380	428	33	557470
ABprpaappap:166	ABprpaappap	166	8200	-16799	816	821	8200	31.6	355	441	32	495182
ABprpaappp:119	ABprpaappp	119	7943	-17056	1027	1047	7943	35.7	332	457	36	653572
ABprpaapppa:163	ABprpaapppa	163	7263	-17736	-161	-68	7263	40.4	397	425	29	375983
ABprpaapppp:163	ABprpaapppp	163	8175	-16824	906	924	8175	44.6	388	409	29	358676
ABprpap:47	ABprpap	47	7428	-17571	71	67	7428	50.3	150	359	51	868479
ABprpapa:66	ABprpapa	66	6526	-18473	-230	-237	6526	52.3	193	403	44	487878
ABprpapaa:90	ABprpapaa	90	6109	-18890	-289	-296	6109	42.7	300	437	38	517755
ABprpapaaa:124	ABprpapaaa	124	6744	-18255	-294	-292	6744	47.2	349	393	32	438320
ABprpapaaaa:172	ABprpapaaaa	172	7022	-17977	-283	-170	7022	49.6	370	368	26	243607
ABprpapaaap:172	ABprpapaaap	172	8156	-16843	653	614	8156	48.6	341	373	28	309593
ABprpapaap:124	ABprpapaap	124	7154	-17845	148	140	7154	46.8	321	408	31	390966
ABprpapaapa:172	ABprpapaapa	172	7000	-17999	-309	-144	7000	47.6	373	392	28	328920
ABprpapaapp:172	ABprpapaapp	172	7645	-17354	438	458	7645	48.8	353	402	31	410146
ABprpapap:90	ABprpapap	90	6617	-18382	198	197	6617	51.1	274	422	39	418836
ABprpapapa:122	ABprpapapa	122	6647	-18352	-356	-348	6647	50.5	303	390	32	366994
ABprpapapaa:167	ABprpapapaa	167	7012	-17987	-299	-235	7012	47.5	322	366	28	326578
ABprpapapap:167	ABprpapapap	167	7728	-17271	365	386	7728	46.8	317	382	29	345269
ABprpapapp:122	ABprpapapp	122	7372	-17627	363	357	7372	53.2	265	375	31	338094
ABprpapappa:166	ABprpapappa	166	7113	-17886	-253	-233	7113	47.3	292	363	30	354431
ABprpapappp:166	ABprpapappp	166	7903	-17096	442	460	7903	47.3	235	333	28	331825
ABprpapp:66	ABprpapp	66	7158	-17842	309	310	7158	49.8	126	368	46	548828
ABprpappa:89	ABprpappa	89	6137	-18862	-292	-277	6137	52.5	259	392	38	389637
ABprpappaa:121	ABprpappaa	121	6732	-18267	-251	-202	6732	52.0	346	344	34	412870
ABprpappaaa:164	ABprpappaaa	164	6922	-18077	-237	-196	6922	53.8	363	341	29	205607
ABprpappaap:164	ABprpappaap	164	7583	-17416	365	404	7583	53.5	341	312	33	422062
ABprpappap:121	ABprpappap	121	7251	-17748	267	266	7251	52.7	296	343	35	424200
ABprpappapa:163	ABprpappapa	163	6936	-18063	-258	-235	6936	50.9	323	342	30	343522
ABprpappapp:163	ABprpappapp	163	7741	-17258	402	458	7741	51.0	281	319	30	325905
ABprpappp:89	ABprpappp	89	6970	-18029	514	507	6970	52.7	204	400	40	410547
ABprpapppa:121	ABprpapppa	121	6711	-18288	-308	-284	6711	51.3	252	347	34	448166
ABprpapppaa:167	ABprpapppaa	167	7102	-17897	-278	-290	7102	47.9	327	347	31	381939
ABprpapppap:167	ABprpapppap	167	7966	-17033	407	383	7966	47.2	278	336	29	298016
ABprpapppp:121	ABprpapppp	121	7558	-17441	549	530	7558	51.4	207	332	33	381573
ABprpappppa:165	ABprpappppa	165	7042	-17957	-245	-209	7042	46.5	188	327	31	383947
ABprpappppp:165	ABprpappppp	165	7810	-17189	392	405	7810	45.8	178	299	30	339373
ABprpp:31	ABprpp	31	7708	-17291	-54	-55	7708	44.5	121	357	58	1509066
ABprppa:47	ABprppa	47	7048	-17951	-198	-194	7048	42.6	118	417	52	1104358
ABprppaa:67	ABprppaa	67	6386	-18613	-257	-239	6386	44.2	160	440	42	571205
ABprppaaa:94	ABprppaaa	94	6116	-18883	-252	-204	6116	40.0	272	454	37	614030
ABprppaaaa:128	ABprppaaaa	128	6786	-18213	-344	-298	6786	40.7	340	428	33	544379
ABprppaaaaa:167	ABprppaaaaa	167	7033	-17966	-494	-428	7033	42.1	365	403	30	431983
ABprppaaaap:167	ABprppaaaap	167	7762	-17237	522	555	7762	43.2	350	424	32	438556
ABprppaaap:128	ABprppaaap	128	7324	-17675	283	312	7324	38.4	313	448	28	361863
ABprppaap:94	ABprppaap	94	6567	-18432	213	224	6567	47.1	239	434	40	616300
ABprppaapa:127	ABprppaapa	127	6900	-18099	-180	-175	6900	47.5	289	410	33	502511
ABprppaapaa:179	ABprppaapaa	179	7204	-17795	-249	-121	7204	45.6	330	399	31	488694
ABprppaapap:179	ABprppaapap	179	8110	-16889	699	741	8110	43.3	312	403	31	480307
ABprppaapp:127	ABprppaapp	127	7568	-17431	455	431	7568	50.3	242	398	32	462561
ABprppaappa:174	ABprppaappa	174	6961	-18038	-276	-178	6961	50.4	270	352	30	352285
ABprppaappp:174	ABprppaappp	174	7764	-17235	490	557	7764	50.2	231	358	31	416589
ABprppap:67	ABprppap	67	6958	-18041	168	146	6958	40.0	116	408	46	734004
ABprppapa:92	ABprppapa	92	6226	-18774	-229	-220	6226	40.6	213	432	40	609061
ABprppapaa:126	ABprppapaa	126	6883	-18116	-91	-47	6883	43.9	285	442	33	513756
ABprppapaaa:172	ABprppapaaa	172	7172	-17827	-164	-72	7172	45.0	272	409	30	360306
ABprppapaap:172	ABprppapaap	172	8353	-16646	897	911	8353	42.8	246	400	30	395816
ABprppapap:126	ABprppapap	126	7443	-17556	426	460	7443	44.3	237	443	34	547763
ABprppapapa:183	ABprppapapa	183	7146	-17853	-159	7	7146	45.2	225	402	32	499689
ABprppapapp:183	ABprppapapp	183	7952	-17047	597	655	7952	43.0	199	402	31	444921
ABprppapp:92	ABprppapp	92	7257	-17742	624	603	7257	40.1	167	419	40	699399
ABprppappa:130	ABprppappa	130	6934	-18065	-256	-193	6934	47.4	237	426	33	487010
ABprppappaa:178	ABprppappaa	178	7252	-17747	-272	-156	7252	45.4	266	377	29	376576
ABprppappap:178	ABprppappap	178	7760	-17239	276	282	7760	46.5	259	370	29	355521
ABprppappp:130	ABprppappp	130	7916	-17083	806	816	7916	47.2	189	428	37	658435
ABprppapppa:187	ABprppapppa	187	6906	-18093	-382	-304	6906	47.6	214	376	27	307214
ABprppapppp:187	ABprppapppp	187	8253	-16747	902	976	8253	46.6	189	389	32	507289
ABprppp:47	ABprppp	47	7460	-17539	68	70	7460	40.2	74	344	52	1142275
ABprpppa:66	ABprpppa	66	6585	-18414	-191	-178	6585	39.5	70	383	43	665643
ABprpppaa:90	ABprpppaa	90	6105	-18894	-229	-193	6105	45.5	142	429	38	521333
ABprpppaaa:125	ABprpppaaa	125	6857	-18142	-193	-87	6857	51.7	191	416	36	615003
ABprpppaaaa:178	ABprpppaaaa	178	6990	-18009	-132	-51	6990	52.4	206	365	31	412521
ABprpppaaap:178	ABprpppaaap	178	7906	-17093	777	852	7906	51.8	180	387	31	433502
ABprpppaap:125	ABprpppaap	125	7430	-17569	473	500	7430	51.4	148	409	33	504148
ABprpppaapa:175	ABprpppaapa	175	7014	-17985	-231	-152	7014	48.0	136	393	32	454900
ABprpppaapp:175	ABprpppaapp	175	7685	-17314	637	691	7685	53.8	122	393	31	441144
ABprpppap:90	ABprpppap	90	6684	-18315	193	219	6684	47.3	109	384	37	484536
ABprpppapa:125	ABprpppapa	125	6774	-18225	-283	-220	6774	52.1	143	363	35	455659
ABprpppapaa:160	ABprpppapaa	160	6986	-18013	-227	-141	6986	53.8	147	349	30	349348
ABprpppapap:160	ABprpppapap	160	7597	-17402	315	331	7597	52.7	142	316	32	360516
ABprpppapp:125	ABprpppapp	125	7732	-17267	631	688	7732	51.9	104	341	30	411710
ABprpppp:66	ABprpppp	66	7321	-17678	416	409	7321	42.5	70	327	45	610274
ABprppppa:90	ABprppppa	90	6214	-18785	-205	-207	6214	50.5	158	399	38	393391
ABprppppaa:119	ABprppppaa	119	6638	-18361	-326	-275	6638	52.4	221	383	33	405792
ABprppppaaa:168	ABprppppaaa	168	6900	-18099	-370	-329	6900	48.2	195	346	29	339899
ABprppppaap:168	ABprppppaap	168	7625	-17374	360	296	7625	49.3	180	343	32	325215
ABprppppap:119	ABprppppap	119	7327	-17672	390	367	7327	52.3	186	378	34	406014
ABprppppapa:165	ABprppppapa	165	6977	-18022	-294	-207	6977	52.2	179	369	32	399832
ABprppppapp:165	ABprppppapp	165	7896	-17103	633	640	7896	53.0	166	333	31	357653
ABprppppp:90	ABprppppp	90	7138	-17861	669	663	7138	51.9	122	357	40	470570
ABprpppppa:122	ABprpppppa	122	6850	-18149	-255	-227	6850	48.2	174	330	33	470210
ABprpppppaa:182	ABprpppppaa	182	7052	-17947	-300	-287	7052	37.5	173	252	30	368277
ABprpppppap:182	ABprpppppap	182	8216	-16783	912	814	8216	37.9	157	274	29	389646
ABprpppppp:122	ABprpppppp	122	7818	-17181	659	670	7818	51.8	137	315	33	439532
ABprppppppa:165	ABprppppppa	165	6970	-18029	-204	-107	6970	53.3	107	328	31	353027
ABprppppppp:165	ABprppppppp	165	7857	-17142	653	645	7857	50.4	85	325	29	303058
P1:-18	P1	-18	8743	-16256	-81	-81	8743	36.0	155	299	62	1399810
EMS:3	EMS	3	8042	-16957	-165	-165	8042	34.1	262	225	71	1912277
MS:13	MS	13	7657	-17342	-326	-326	7657	44.9	341	251	68	1706863
MSa:24	MSa	24	7451	-17548	-367	-368	7451	42.4	395	235	64	1704024
MSaa:37	MSaa	37	7208	-17791	-401	-403	7208	45.6	431	239	57	1165608
MSaaa:54	MSaaa	54	6769	-18230	-356	-359	6769	49.5	441	249	49	666259
MSaaaa:74	MSaaaa	74	6364	-18635	-302	-308	6364	42.3	476	310	44	501926
MSaaaaa:96	MSaaaaa	96	6160	-18839	-266	-280	6160	28.9	507	309	39	517929
MSaaaaaa:123	MSaaaaaa	123	7160	-17839	-272	-357	7160	24.3	509	276	35	719271
MSaaaaaal:216	MSaaaaaal	216	7569	-17430	-202	-311	7569	23.2	466	272	27	333965
MSaaaaaar:216	MSaaaaaar	216	8372	-16627	662	574	8372	21.4	476	323	28	347003
MSaaaaap:123	MSaaaaap	123	7782	-17217	585	551	7782	18.6	499	292	37	558316
MSaaaaapa:153	MSaaaaapa	153	7196	-17803	-368	-368	7196	17.2	485	296	32	410380
MSaaaaapaa:201	MSaaaaapaa	201	7192	-17807	-329	-352	7192	15.6	456	294	32	481312
MSaaaaapap:201	MSaaaaapap	201	9274	-15725	1260	1226	9274	17.0	427	302	26	218895
MSaaaaapp:153	MSaaaaapp	153	8130	-16869	646	595	8130	14.4	432	290	30	393502
MSaaaap:96	MSaaaap	96	6669	-18330	246	240	6669	19.6	448	296	39	439379
MSaaaapa:126	MSaaaapa	126	6778	-18221	-379	-338	6778	15.0	458	284	34	462337
MSaaaapaa:163	MSaaaapaa	163	7011	-17988	-205	-117	7011	8.8	408	295	32	437751
MSaaaapap:163	MSaaaapap	163	7890	-17109	641	589	7890	12.9	394	293	28	294556
MSaaaapp:126	MSaaaapp	126	7533	-17466	444	441	7533	14.3	404	274	34	400988
MSaaaappa:169	MSaaaappa	169	7290	-17709	-301	-138	7290	16.1	391	268	31	425735
MSaaaappp:169	MSaaaappp	169	8507	-16493	980	974	8507	19.1	352	280	32	395542
MSaaap:74	MSaaap	74	6877	-18122	167	160	6877	44.6	402	290	42	446498
MSaaapa:99	MSaaapa	99	6322	-18677	-162	-159	6322	30.2	438	285	42	523973
MSaaapaa:125	MSaaapaa	125	6876	-18123	-317	-308	6876	23.8	461	260	38	513611
MSaaapaaa:162	MSaaapaaa	162	6982	-18017	-414	-395	6982	16.6	442	261	30	258858
MSaaapaap:162	MSaaapaap	162	8593	-16406	897	784	8593	18.8	406	257	28	264674
MSaaapap:125	MSaaapap	125	7817	-17182	436	429	7817	23.5	410	282	36	460669
MSaaapapa:168	MSaaapapa	168	7141	-17858	-476	-382	7141	20.7	382	269	30	323489
MSaaapapp:168	MSaaapapp	168	8274	-16725	608	627	8274	23.0	341	281	29	255958
MSaaapp:99	MSaaapp	99	7036	-17963	331	339	7036	29.4	382	292	35	469429
MSaaappa:142	MSaaappa	142	7051	-17948	-154	-111	7051	22.3	344	268	30	346496
MSaaappp:142	MSaaappp	142	7531	-17468	236	296	7531	18.9	328	288	32	359171
MSaap:54	MSaap	54	7108	-17891	-106	-108	7108	47.8	349	220	51	723933
MSaapa:74	MSaapa	74	6424	-18575	-305	-299	6424	50.2	379	255	44	412337
MSaapaa:96	MSaapaa	96	6186	-18814	-360	-355	6186	43.1	382	286	39	351397
MSaapaaa:123	MSaapaaa	123	6862	-18137	-387	-403	6862	36.4	379	264	35	463283
MSaapaaaa:160	MSaapaaaa	160	7146	-17853	-416	-438	7146	40.3	347	266	30	385720
MSaapaaap:160	MSaapaaap	160	7999	-17000	463	350	7999	38.8	320	266	32	431745
MSaapaap:123	MSaapaap	123	7587	-17412	469	450	7587	30.0	341	276	36	428836
MSaapaapa:158	MSaapaapa	158	7131	-17868	-390	-368	7131	30.9	333	259	32	447091
MSaapaapp:158	MSaapaapp	158	8031	-16968	659	614	8031	28.2	301	260	33	434478
MSaapap:96	MSaapap	96	6769	-18230	236	213	6769	48.6	334	287	36	311130
MSaapapa:128	MSaapapa	128	6963	-18036	-414	-359	6963	36.4	318	279	33	475312
MSaapapaa:211	MSaapapaa	211	7873	-17126	303	271	7873	30.2	306	279	26	258762
MSaapapap:211	MSaapapap	211	6965	-18034	-475	-478	6965	35.7	285	269	26	258920
MSaapapp:128	MSaapapp	128	7689	-17310	480	432	7689	38.8	309	279	33	352917
MSaapappa:169	MSaapappa	169	6997	-18002	-417	-397	6997	31.5	310	258	30	310119
MSaapappp:169	MSaapappp	169	7876	-17123	472	428	7876	33.7	285	290	29	322520
MSaapp:74	MSaapp	74	6932	-18067	284	280	6932	49.9	302	225	41	407438
MSaappa:102	MSaappa	102	6459	-18540	-344	-318	6459	48.0	301	281	33	341471
MSaappaa:159	MSaappaa	159	7155	-17844	-448	-397	7155	43.4	293	303	29	316041
MSaappap:159	MSaappap	159	7690	-17309	182	178	7690	41.4	270	299	30	338243
MSaappp:102	MSaappp	102	6844	-18155	119	103	6844	47.3	262	269	37	365916
MSaapppa:152	MSaapppa	152	6901	-18098	-367	-365	6901	37.4	274	225	34	324366
MSaapppp:152	MSaapppp	152	7478	-17521	120	84	7478	37.3	230	235	33	293473
MSap:37	MSap	37	7418	-17581	-136	-137	7418	38.2	347	184	57	1473566
MSapa:55	MSapa	55	6784	-18215	-312	-312	6784	37.4	366	174	51	936731
MSapaa:75	MSapaa	75	6383	-18616	-313	-313	6383	38.0	414	232	42	479061
MSapaaa:100	MSapaaa	100	6230	-18769	-279	-283	6230	30.9	470	234	37	440850
MSapaaaa:132	MSapaaaa	132	6892	-18107	-489	-549	6892	35.4	490	238	29	276162
MSapaaap:132	MSapaaap	132	7715	-17284	243	208	7715	29.7	468	230	30	341913
MSapaap:100	MSapaap	100	7094	-17905	317	306	7094	34.9	416	230	35	419116
MSapaapa:144	MSapaapa	144	7205	-17794	-272	-260	7205	41.1	393	229	25	231276
MSapaapp:144	MSapaapp	144	8007	-16992	474	459	8007	40.1	309	248	30	267912
MSapap:75	MSapap	75	6688	-18311	73	58	6688	36.8	347	230	42	444267
MSapapa:102	MSapapa	102	6103	-18896	-338	-334	6103	28.0	391	228	37	424499
MSapapaa:133	MSapapaa	133	6778	-18221	-412	-387	6778	31.0	419	226	28	267989
MSapapap:133	MSapapap	133	7648	-17351	353	328	7648	32.8	386	221	29	264406
MSapapp:102	MSapapp	102	6753	-18246	330	329	6753	20.8	351	231	37	394299
MSapappa:139	MSapappa	139	6804	-18195	-289	-240	6804	13.8	408	233	32	298858
MSapappp:139	MSapappp	139	7431	-17568	307	300	7431	12.5	396	249	33	337472
MSapp:55	MSapp	55	7073	-17926	12	12	7073	35.7	273	182	48	708306
MSappa:75	MSappa	75	6276	-18723	-323	-320	6276	37.8	310	241	40	434209
MSappaa:105	MSappaa	105	6282	-18717	-330	-332	6282	33.3	348	237	35	341705
MSappaaa:143	MSappaaa	143	6801	-18198	-331	-333	6801	26.5	323	236	30	254504
MSappaap:143	MSappaap	143	7500	-17499	294	273	7500	33.0	208	240	30	234828
MSappap:105	MSappap	105	7093	-17906	307	279	7093	37.3	315	231	36	392430
MSappapa:151	MSappapa	151	7072	-17927	-204	-244	7072	30.9	332	221	29	282484
MSappapp:151	MSappapp	151	7783	-17216	401	357	7783	36.3	326	218	30	246842
MSappp:75	MSappp	75	6707	-18292	97	91	6707	34.8	268	215	41	456900
MSapppa:113	MSapppa	113	6426	-18573	-310	-309	6426	26.1	332	214	38	438887
MSapppaa:154	MSapppaa	154	6868	-18131	-243	-224	6868	30.3	367	205	29	234277
MSapppap:154	MSapppap	154	7127	-17872	123	111	7127	18.0	347	232	29	214174
MSapppp:113	MSapppp	113	6779	-18220	128	124	6779	24.6	273	220	37	382818
MSappppa:156	MSappppa	156	6704	-18295	-236	-237	6704	10.2	339	257	32	229788
MSappppp:156	MSappppp	156	6903	-18096	96	96	6903	11.0	286	248	32	194527
MSp:24	MSp	24	7592	-17407	-230	-230	7592	44.9	297	280	61	1434552
MSpa:37	MSpa	37	7288	-17711	-362	-363	7288	49.0	338	271	57	1076504
MSpaa:54	MSpaa	54	6802	-18198	-349	-350	6802	47.6	346	298	49	655035
MSpaaa:74	MSpaaa	74	6379	-18620	-282	-275	6379	39.7	383	348	45	515604
MSpaaaa:97	MSpaaaa	97	6134	-18865	-278	-288	6134	29.8	461	351	40	503894
MSpaaaaa:123	MSpaaaaa	123	6809	-18190	-383	-372	6809	18.9	462	334	35	608562
MSpaaaaaa:185	MSpaaaaaa	185	7300	-17699	-70	-85	7300	9.7	422	304	32	484362
MSpaaaaap:185	MSpaaaaap	185	7347	-17652	302	256	7347	8.9	400	325	32	486242
MSpaaaap:123	MSpaaaap	123	7126	-17874	69	35	7126	22.2	456	327	36	564946
MSpaaaapa:156	MSpaaaapa	156	6901	-18098	-492	-512	6901	16.9	447	331	34	549422
MSpaaaapp:156	MSpaaaapp	156	8006	-16993	517	494	8006	21.1	409	309	31	445562
MSpaaap:97	MSpaaap	97	6550	-18449	182	175	6550	22.5	402	337	41	452876
MSpaaapa:125	MSpaaapa	125	6616	-18383	-335	-314	6616	14.5	411	315	34	507636
MSpaaapaa:176	MSpaaapaa	176	6766	-18233	-367	-331	6766	11.5	361	303	29	364704
MSpaaapap:176	MSpaaapap	176	7375	-17624	110	167	7375	13.9	326	310	31	429662
MSpaaapp:125	MSpaaapp	125	7342	-17657	339	331	7342	17.6	386	315	37	486962
MSpaaappa:159	MSpaaappa	159	6938	-18061	-175	-174	6938	15.8	384	332	34	587807
MSpaaappp:159	MSpaaappp	159	7712	-17287	470	465	7712	16.0	344	329	32	399405
MSpaap:74	MSpaap	74	6701	-18298	19	15	6701	41.2	336	309	42	458133
MSpaapa:101	MSpaapa	101	6298	-18701	-222	-212	6298	30.5	402	348	41	521714
MSpaapaa:129	MSpaapaa	129	6736	-18263	-460	-444	6736	25.5	422	347	33	424386
MSpaapaaa:183	MSpaapaaa	183	6912	-18087	-255	-249	6912	18.2	389	349	28	268003
MSpaapaap:183	MSpaapaap	183	7546	-17453	300	270	7546	17.6	357	351	27	210739
MSpaapap:129	MSpaapap	129	7644	-17355	331	327	7644	26.6	390	340	36	413027
MSpaapapa:168	MSpaapapa	168	6881	-18119	-555	-467	6881	24.4	368	337	31	303224
MSpaapapp:168	MSpaapapp	168	8007	-16992	586	605	8007	23.9	331	344	31	257785
MSpaapp:101	MSpaapp	101	7261	-17738	248	235	7261	24.0	400	365	31	416811
MSpap:54	MSpap	54	7277	-17722	-22	-23	7277	48.1	271	236	50	653735
MSpapa:74	MSpapa	74	6498	-18501	-287	-289	6498	50.7	305	275	45	425294
MSpapaa:97	MSpapaa	97	6238	-18761	-257	-247	6238	46.7	340	328	37	320669
MSpapaaa:125	MSpapaaa	125	6748	-18251	-458	-481	6748	39.6	375	309	33	354826
MSpapaaaa:164	MSpapaaaa	164	7069	-17930	-332	-279	7069	40.5	354	337	29	336508
MSpapaaap:164	MSpapaaap	164	7959	-17040	450	381	7959	39.3	327	340	31	343868
MSpapaap:125	MSpapaap	125	7691	-17308	434	403	7691	34.7	337	334	34	355494
MSpapaapa:159	MSpapaapa	159	7088	-17911	-410	-406	7088	31.9	337	360	32	405108
MSpapaapp:159	MSpapaapp	159	8218	-16781	792	765	8218	30.1	302	354	33	378917
MSpapap:97	MSpapap	97	6772	-18227	159	144	6772	48.5	293	331	36	313338
MSpapapa:130	MSpapapa	130	7043	-17956	-370	-341	7043	40.0	321	339	32	411988
MSpapapaa:200	MSpapapaa	200	8055	-16944	353	264	8055	31.5	307	337	27	279692
MSpapapap:200	MSpapapap	200	7036	-17963	-444	-392	7036	34.6	301	365	27	265226
MSpapapp:130	MSpapapp	130	7738	-17261	317	262	7738	43.2	296	330	33	337502
MSpapappa:173	MSpapappa	173	6930	-18069	-366	-337	6930	31.2	317	368	30	309949
MSpapappp:173	MSpapappp	173	7980	-17019	351	319	7980	37.1	274	335	28	273512
MSpapp:74	MSpapp	74	6872	-18127	143	133	6872	52.7	226	272	44	449118
MSpappa:104	MSpappa	104	6526	-18473	-309	-314	6526	48.3	262	334	34	394495
MSpappaa:162	MSpappaa	162	7032	-17967	-239	-270	7032	41.7	206	253	29	319557
MSpappap:162	MSpappap	162	7246	-17753	-153	-167	7246	43.2	199	367	30	326169
MSpappp:104	MSpappp	104	6900	-18099	160	133	6900	47.7	236	333	39	450953
MSpapppa:149	MSpapppa	149	6973	-18026	-393	-392	6973	40.5	274	389	35	397154
MSpapppp:149	MSpapppp	149	7545	-17455	200	133	7545	41.8	226	391	34	314332
MSpp:37	MSpp	37	7480	-17519	-103	-106	7480	51.0	233	289	55	1083309
MSppa:55	MSppa	55	6799	-18200	-293	-295	6799	52.8	241	340	50	665797
MSppaa:76	MSppaa	76	6311	-18688	-283	-282	6311	44.8	333	367	41	431337
MSppaaa:102	MSppaaa	102	6205	-18794	-278	-283	6205	30.5	454	385	37	507944
MSppaaaa:132	MSppaaaa	132	6822	-18177	-413	-448	6822	39.8	462	358	30	353372
MSppaaap:132	MSppaaap	132	7984	-17015	463	418	7984	27.3	471	363	31	434651
MSppaap:102	MSppaap	102	6955	-18044	206	194	6955	36.6	412	387	35	467332
MSppaapa:145	MSppaapa	145	7285	-17714	-74	-93	7285	40.9	390	375	28	343669
MSppaapp:145	MSppaapp	145	7781	-17218	440	420	7781	40.7	269	349	33	391584
MSppap:76	MSppap	76	6758	-18242	24	19	6758	47.1	269	334	43	418992
MSppapa:101	MSppapa	101	6202	-18797	-251	-271	6202	29.4	393	398	37	498379
MSppapaa:133	MSppapaa	133	6727	-18272	-445	-403	6727	29.5	413	385	31	356488
MSppapap:133	MSppapap	133	7715	-17284	368	334	7715	34.2	403	390	30	333459
MSppapp:101	MSppapp	101	7034	-17965	351	376	7034	32.0	349	373	35	399450
MSppappa:137	MSppappa	137	6997	-18002	-292	-316	6997	21.0	438	378	36	576355
MSppappp:137	MSppappp	137	7693	-17306	378	358	7693	17.2	422	368	32	406907
MSppp:55	MSppp	55	7166	-17833	35	35	7166	51.8	175	274	49	667398
MSpppa:76	MSpppa	76	6397	-18602	-240	-236	6397	44.0	235	386	40	419605
MSpppaa:106	MSpppaa	106	6395	-18604	-297	-269	6395	39.3	357	383	36	409035
MSpppaaa:146	MSpppaaa	146	6856	-18143	-350	-357	6856	27.3	391	353	32	287668
MSpppaap:146	MSpppaap	146	7372	-17627	151	120	7372	32.4	239	388	33	329849
MSpppap:106	MSpppap	106	7072	-17927	296	272	7072	32.8	327	399	35	436699
MSpppapa:149	MSpppapa	149	7262	-17737	-227	-146	7262	35.8	350	386	27	274178
MSpppapp:149	MSpppapp	149	7662	-17337	298	251	7662	37.5	338	397	32	225803
MSpppp:76	MSpppp	76	6792	-18207	146	130	6792	44.7	202	358	42	456069
MSppppa:109	MSppppa	109	6414	-18585	-303	-296	6414	33.7	316	392	38	484143
MSppppaa:146	MSppppaa	146	6826	-18173	-387	-403	6826	31.5	362	408	29	282794
MSppppap:146	MSppppap	146	7058	-17941	-48	-69	7058	19.2	358	394	31	325930
MSppppp:109	MSppppp	109	6940	-18059	217	200	6940	26.8	284	398	37	467822
MSpppppa:154	MSpppppa	154	6721	-18278	-273	-281	6721	12.7	389	368	31	268730
MSpppppp:154	MSpppppp	154	6909	-18090	-45	-52	6909	13.0	327	381	30	218711
E:13	E	13	7757	-17242	-203	-203	7757	36.2	197	227	72	2490268
Ea:24	Ea	24	7348	-17652	-404	-406	7348	36.0	247	220	66	2173051
Eal:48	Eal	48	6629	-18370	-251	-253	6629	28.5	278	267	57	1201094
Eala:90	Eala	90	6066	-18933	-182	-184	6066	20.8	326	287	48	772100
Ealaa:133	Ealaa	133	6652	-18347	-264	-250	6652	21.2	303	284	40	803151
Ealap:133	Ealap	133	6779	-18220	-23	-57	6779	20.6	243	286	38	659493
Ealp:90	Ealp	90	6426	-18573	10	0	6426	27.1	265	261	47	861066
Ealpa:134	Ealpa	134	6703	-18296	-334	-338	6703	28.7	266	274	39	766102
Ealpp:134	Ealpp	134	7088	-17911	133	124	7088	28.0	200	282	39	672442
Ear:48	Ear	48	6830	-18169	-256	-266	6830	40.6	247	314	57	1347941
Eara:91	Eara	91	6122	-18877	-307	-294	6122	25.1	327	353	49	954894
Earaa:136	Earaa	136	6668	-18331	-386	-368	6668	20.9	312	330	41	751574
Earap:136	Earap	136	6796	-18203	-69	-109	6796	23.0	271	331	38	648042
Earp:91	Earp	91	6523	-18476	19	6	6523	32.0	266	340	48	934578
Earpa:138	Earpa	138	6732	-18267	-444	-423	6732	32.8	278	326	40	758761
Earpp:138	Earpp	138	7087	-17912	115	78	7087	26.1	206	336	42	795185
Ep:24	Ep	24	7417	-17582	-241	-248	7417	31.5	155	253	63	2009667
Epl:50	Epl	50	6688	-18311	-182	-185	6688	25.5	196	260	56	1065059
Epla:87	Epla	87	6053	-18946	-218	-218	6053	23.8	219	278	47	744514
Eplaa:133	Eplaa	133	6551	-18449	-243	-259	6551	18.0	209	284	40	660815
Eplap:133	Eplap	133	6824	-18175	-85	-138	6824	25.8	165	291	39	683082
Eplp:87	Eplp	87	6405	-18594	-63	-76	6405	27.8	162	264	47	870782
Eplpa:139	Eplpa	139	6724	-18275	-359	-402	6724	30.5	144	295	41	794970
Eplpp:139	Eplpp	139	7226	-17773	-189	-246	7226	38.9	129	302	40	760079
Epr:50	Epr	50	6704	-18295	-279	-281	6704	33.0	177	330	55	1180588
Epra:87	Epra	87	6081	-18918	-184	-187	6081	20.4	217	348	49	751941
Epraa:135	Epraa	135	6594	-18405	-228	-235	6594	18.0	222	332	38	582498
Eprap:135	Eprap	135	6809	-18190	-49	-71	6809	20.3	177	329	39	690238
Eprp:87	Eprp	87	6455	-18544	-6	-12	6455	26.9	147	322	49	938512
Eprpa:137	Eprpa	137	6710	-18289	-322	-371	6710	27.8	154	340	41	746313
Eprpp:137	Eprpp	137	7194	-17805	-27	-63	7194	36.5	156	337	43	864690
P2:3	P2	3	7937	-17062	-227	-227	7937	32.0	116	313	70	2524854
C:14	C	14	7440	-17559	-133	-133	7440	19.4	163	339	69	1624981
Ca:26	Ca	26	7209	-17790	-114	-115	7209	19.0	248	321	63	1230235
Caa:42	Caa	42	6929	-18070	-105	-105	6929	20.7	302	336	54	882711
Caaa:63	Caaa	63	6344	-18655	-82	-81	6344	12.9	297	309	47	368817
Caaaa:86	Caaaa	86	5915	-19084	-109	-105	5915	11.2	193	216	42	352370
Caaaaa:122	Caaaaa	122	6485	-18514	-83	-85	6485	6.8	214	321	37	264275
Caaaap:122	Caaaap	122	6545	-18454	-17	-18	6545	8.2	151	316	37	287544
Caaap:86	Caaap	86	6186	-18813	-7	-11	6186	15.4	131	230	42	457344
Caaapa:116	Caaapa	116	6478	-18521	-113	-114	6478	13.6	109	315	39	368178
Caaapp:116	Caaapp	116	6913	-18086	160	166	6913	25.4	74	312	37	426731
Caap:63	Caap	63	6371	-18628	-50	-53	6371	11.8	211	266	45	414101
Caapa:91	Caapa	91	6585	-18414	-230	-208	6585	37.6	92	288	36	574498
Caapaa:179	Caapaa	179	6948	-18051	-274	-210	6948	49.4	134	321	27	228075
Caapap:179	Caapap	179	8223	-16776	770	847	8223	49.5	108	316	27	245897
Caapp:91	Caapp	91	6583	-18416	251	268	6583	35.0	81	242	42	678990
Caappd:128	Caappd	128	6671	-18328	-198	-171	6671	43.0	62	313	39	476859
Caappv:128	Caappv	128	7174	-17825	107	182	7174	50.2	86	300	32	379340
Cap:42	Cap	42	6927	-18072	-48	-49	6927	14.7	223	299	53	728722
Capa:66	Capa	66	6294	-18705	-171	-165	6294	27.1	215	201	46	575475
Capaa:102	Capaa	102	6207	-18792	-288	-283	6207	47.0	195	258	40	515885
Capaaa:136	Capaaa	136	6711	-18288	-321	-329	6711	32.3	219	215	35	467661
Capaaaa:191	Capaaaa	191	6656	-18343	-296	-308	6656	24.0	250	210	30	286095
Capaaap:191	Capaaap	191	6885	-18114	0	-21	6885	24.0	205	210	30	292074
Capaap:136	Capaap	136	7126	-17873	-69	-63	7126	38.9	192	243	35	507306
Capaapa:199	Capaapa	199	6693	-18306	-261	-271	6693	25.5	180	222	30	330354
Capaapp:199	Capaapp	199	7354	-17645	151	119	7354	29.1	133	226	31	385850
Capap:102	Capap	102	6689	-18310	158	166	6689	44.8	145	261	39	540419
Capapa:137	Capapa	137	6665	-18334	-341	-341	6665	32.6	169	226	36	574373
Capapaa:195	Capapaa	195	6606	-18394	-107	-110	6606	16.6	161	223	31	283919
Capapap:195	Capapap	195	6982	-18017	84	59	6982	21.3	112	235	33	404227
Capapp:137	Capapp	137	7287	-17712	12	4	7287	42.1	163	255	35	503767
Capappa:201	Capappa	201	7495	-17504	167	162	7495	44.5	147	247	29	306741
Capappp:201	Capappp	201	6903	-18096	-327	-309	6903	36.7	140	224	30	356607
Capp:66	Capp	66	6473	-18526	-6	-4	6473	20.8	152	205	47	623701
Cappa:97	Cappa	97	6140	-18859	-287	-280	6140	35.9	148	225	38	531140
Cappaa:132	Cappaa	132	6582	-18417	-322	-328	6582	27.2	180	222	36	568278
Cappaaa:177	Cappaaa	177	6615	-18384	-121	-125	6615	16.0	202	219	31	290068
Cappaap:177	Cappaap	177	6724	-18275	-14	-21	6724	11.5	138	248	34	343008
Cappap:132	Cappap	132	7105	-17894	100	74	7105	34.4	142	238	36	574801
Cappapa:188	Cappapa	188	6695	-18304	-233	-233	6695	27.1	92	238	33	473494
Cappapp:188	Cappapp	188	7536	-17463	247	180	7536	35.1	83	255	33	480135
Cappp:97	Cappp	97	6957	-18042	358	360	6957	40.2	110	253	38	544253
Capppa:134	Capppa	134	6706	-18293	-284	-283	6706	29.5	117	245	35	505271
Capppaa:186	Capppaa	186	6639	-18360	-198	-202	6639	17.2	85	263	34	385945
Capppap:186	Capppap	186	7236	-17763	254	241	7236	28.0	57	283	33	445030
Capppp:134	Capppp	134	7469	-17530	111	133	7469	43.7	119	281	35	487395
Cappppd:196	Cappppd	196	6987	-18012	-357	-372	6987	40.1	60	289	33	397356
Cappppv:196	Cappppv	196	7680	-17319	443	460	7680	46.8	122	286	29	318023
Cp:26	Cp	26	7361	-17638	-123	-123	7361	20.1	145	357	63	1627072
Cpa:42	Cpa	42	6963	-18036	-139	-140	6963	14.0	161	372	55	944235
Cpaa:62	Cpaa	62	6404	-18595	-99	-100	6404	10.1	163	370	49	506199
Cpaaa:86	Cpaaa	86	6005	-18994	-91	-91	6005	7.5	163	338	43	332479
Cpaaaa:116	Cpaaaa	116	6475	-18524	-131	-128	6475	7.1	244	308	36	236850
Cpaaap:116	Cpaaap	116	6502	-18497	-2	-3	6502	7.1	162	329	37	250924
Cpaap:86	Cpaap	86	6266	-18733	34	33	6266	15.1	102	307	44	463734
Cpaapa:114	Cpaapa	114	6457	-18542	-64	-62	6457	10.8	116	315	38	281813
Cpaapp:114	Cpaapp	114	6753	-18246	87	87	6753	19.1	72	293	38	364117
Cpap:62	Cpap	62	6539	-18461	-17	-17	6539	13.6	123	304	47	496884
Cpapa:86	Cpapa	86	6011	-18988	-194	-187	6011	26.1	74	346	42	615084
Cpapaa:128	Cpapaa	128	6824	-18175	14	15	6824	33.6	62	329	35	391532
Cpapap:128	Cpapap	128	6602	-18397	-211	-195	6602	27.7	79	376	36	393107
Cpapp:86	Cpapp	86	6615	-18384	261	269	6615	30.6	59	288	41	607072
Cpappd:128	Cpappd	128	6677	-18322	-229	-205	6677	36.4	61	309	37	454982
Cpappv:128	Cpappv	128	7229	-17770	183	238	7229	47.5	72	323	33	380200
Cpp:42	Cpp	42	7096	-17903	-40	-40	7096	18.6	91	301	55	1232194
Cppa:65	Cppa	65	6438	-18561	-211	-210	6438	32.4	64	305	49	861692
Cppaa:99	Cppaa	99	6161	-18838	-391	-361	6161	45.9	175	344	39	487593
Cppaaa:137	Cppaaa	137	6704	-18295	-366	-372	6704	32.2	233	407	35	461187
Cppaaaa:189	Cppaaaa	189	6726	-18273	-417	-428	6726	28.8	263	417	30	274035
Cppaaap:189	Cppaaap	189	6860	-18139	-146	-166	6860	25.4	220	422	30	284248
Cppaap:137	Cppaap	137	6997	-18002	-170	-197	6997	38.3	187	390	36	490188
Cppaapa:202	Cppaapa	202	6710	-18289	-251	-272	6710	26.7	197	421	30	321468
Cppaapp:202	Cppaapp	202	7128	-17871	15	-15	7128	31.3	148	411	31	325659
Cppap:99	Cppap	99	6823	-18176	231	221	6823	44.1	136	319	41	566427
Cppapa:136	Cppapa	136	6672	-18327	-388	-408	6672	31.0	179	400	35	445456
Cppapaa:189	Cppapaa	189	6613	-18386	-221	-232	6613	16.9	192	406	30	234440
Cppapap:189	Cppapap	189	6896	-18103	-11	-34	6896	19.0	138	401	32	293203
Cppapp:136	Cppapp	136	7370	-17629	104	99	7370	43.9	160	373	34	396332
Cppappa:195	Cppappa	195	6710	-18289	-482	-506	6710	37.5	142	401	30	278712
Cppappp:195	Cppappp	195	7620	-17379	348	307	7620	43.7	148	378	27	205462
Cppp:65	Cppp	65	6627	-18372	-15	-17	6627	23.8	101	243	47	720032
Cpppa:95	Cpppa	95	6171	-18828	-316	-295	6171	35.9	117	346	42	638744
Cpppaa:133	Cpppaa	133	6623	-18376	-237	-244	6623	25.2	200	398	38	607748
Cpppaaa:181	Cpppaaa	181	6657	-18342	-114	-120	6657	17.0	229	410	31	332591
Cpppaap:181	Cpppaap	181	6830	-18169	85	77	6830	10.0	177	385	34	342480
Cpppap:133	Cpppap	133	7128	-17871	-20	-46	7128	33.3	144	389	35	522877
Cpppapa:189	Cpppapa	189	6817	-18182	-184	-211	6817	26.5	122	397	31	421230
Cpppapp:189	Cpppapp	189	7329	-17670	126	73	7329	36.1	98	384	31	425119
Cpppp:95	Cpppp	95	6846	-18153	279	283	6846	38.4	92	298	39	569502
Cppppa:132	Cppppa	132	6699	-18300	-348	-359	6699	31.6	118	375	34	509208
Cppppaa:180	Cppppaa	180	6581	-18418	-219	-218	6581	15.7	110	372	33	390610
Cppppap:180	Cppppap	180	7050	-17949	18	-11	7050	27.5	81	357	32	423850
Cppppp:132	Cppppp	132	7611	-17388	258	268	7611	43.7	120	340	36	570174
Cpppppd:192	Cpppppd	192	6896	-18103	-347	-391	6896	39.0	70	347	34	470056
Cpppppv:192	Cpppppv	192	7586	-17413	282	280	7586	46.2	124	344	29	333783
P3:14	P3	14	7522	-17477	-327	-329	7522	31.1	89	292	62	2175150
D:31	D	31	7384	-17615	-306	-306	7384	33.9	66	296	57	1898487
Da:52	Da	52	6745	-18254	-263	-263	6745	30.7	98	223	51	1124814
Daa:84	Daa	84	6199	-18800	-328	-327	6199	46.4	203	245	41	453547
Daaa:118	Daaa	118	6475	-18524	-310	-320	6475	31.8	284	212	36	473581
Daaaa:158	Daaaa	158	6731	-18268	-300	-330	6731	26.9	325	205	31	339319
Daaap:158	Daaap	158	6847	-18152	-67	-71	6847	16.9	306	229	30	251902
Daap:118	Daap	118	6750	-18249	-148	-166	6750	36.6	256	229	36	446604
Daapa:160	Daapa	160	6835	-18164	-340	-353	6835	31.7	313	201	31	314790
Daapp:160	Daapp	160	7295	-17704	72	10	7295	34.6	285	202	31	303022
Dap:84	Dap	84	6672	-18328	56	54	6672	40.6	146	245	42	510074
Dapa:116	Dapa	116	6349	-18650	-324	-322	6349	29.3	238	215	35	402352
Dapaa:159	Dapaa	159	6702	-18297	-282	-283	6702	26.5	278	205	30	270468
Dapap:159	Dapap	159	6807	-18192	-43	-53	6807	18.3	244	214	30	217818
Dapp:116	Dapp	116	6910	-18089	211	193	6910	30.1	195	241	38	455993
Dappa:154	Dappa	154	6654	-18345	-133	-139	6654	13.4	244	242	36	264576
Dappp:154	Dappp	154	6789	-18210	24	23	6789	13.0	189	245	36	263658
Dp:52	Dp	52	6790	-18209	-433	-430	6790	41.9	90	269	50	974102
Dpa:84	Dpa	84	6202	-18797	-298	-298	6202	48.4	180	351	40	448026
Dpaa:117	Dpaa	117	6462	-18537	-313	-334	6462	33.4	283	404	36	532334
Dpaaa:158	Dpaaa	158	6819	-18180	-262	-280	6819	28.6	331	408	30	341643
Dpaap:158	Dpaap	158	7029	-17970	-6	-16	7029	20.7	311	402	30	321272
Dpap:117	Dpap	117	6808	-18191	-58	-70	6808	39.6	269	382	37	530453
Dpapa:158	Dpapa	158	6759	-18240	-379	-367	6759	35.3	325	407	31	353288
Dpapp:158	Dpapp	158	7390	-17609	112	71	7390	38.6	295	406	30	321133
Dpp:84	Dpp	84	6677	-18322	46	40	6677	44.0	144	309	42	494296
Dppa:114	Dppa	114	6404	-18595	-290	-293	6404	29.2	252	405	37	530588
Dppaa:155	Dppaa	155	6839	-18160	-288	-288	6839	29.1	284	420	30	323874
Dppap:155	Dppap	155	6975	-18024	-26	-39	6975	19.8	260	410	31	305110
Dppp:114	Dppp	114	6895	-18104	187	165	6895	28.9	213	378	38	496307
Dpppa:150	Dpppa	150	6692	-18307	-246	-251	6692	14.5	271	392	37	359414
Dpppp:150	Dpppp	150	6957	-18042	110	97	6957	14.3	214	384	37	363432
P4:31	P4	31	7081	-17918	-381	-384	7081	39.2	135	221	54	1643351
Z2:72	Z2	72	6400	-18599	-459	-450	6400	38.3	207	342	42	756977
Z3:72	Z3	72	6430	-18569	-448	-441	6430	40.1	243	278	42	779063
