# Supplementary material for: Quantitative Differences in Nuclear β-catenin and TCF Pattern Embryonic Cells in C. elegans
Source: PLoS Genet. 2015 Oct 21;11(10):e1005585. doi: 10.1371/journal.pgen.1005585 (PMC4619327; doi:10.1371/journal.pgen.1005585)
Supplement: S1 Data — For each cell analyzed, birth time is given in column 3 and the average nuclear reporter intensity over the lifetime of the cell (corrected for background) is given in column 7 (“blot”). For information on each embryo’s strain information and experimental conditions, refer to S2 Table. (ZIP) [file pgen.1005585.s005.zip › CAs/CA20120608_JIM133_L3.csv]

cellTime	cell	time	none	global	local	blot	cross	z	x	y	size	gweight
ABa:1	ABa	1	8727	-16272	-60	-60	8727	33.2	261	241	84	2865713
ABal:5	ABal	5	7845	-17154	-135	-135	7845	25.4	249	282	74	2583684
ABala:15	ABala	15	7458	-17542	-316	-316	7458	30.9	195	232	67	2617056
ABalaa:26	ABalaa	26	7105	-17894	-318	-320	7105	38.8	177	229	59	1887418
ABalaaa:44	ABalaaa	44	6792	-18207	-279	-280	6792	35.7	175	212	52	1291829
ABalaaaa:64	ABalaaaa	64	6228	-18771	-179	-178	6228	37.9	190	206	44	735714
ABalaaaal:91	ABalaaaal	91	6315	-18684	239	233	6315	25.1	191	272	39	685921
ABalaaaala:123	ABalaaaala	123	6482	-18517	-139	-63	6482	39.7	213	295	34	538244
ABalaaaalal:181	ABalaaaalal	181	7323	-17676	660	759	7323	44.1	211	284	30	378250
ABalaaaalar:181	ABalaaaalar	181	6874	-18125	-425	-441	6874	35.4	229	291	26	308107
ABalaaaalp:123	ABalaaaalp	123	7289	-17710	426	428	7289	37.5	243	311	33	527535
ABalaaaalpa:181	ABalaaaalpa	181	6631	-18368	-172	23	6631	47.3	232	279	30	331703
ABalaaaalpp:181	ABalaaaalpp	181	7900	-17099	1021	1088	7900	47.0	250	302	27	285655
ABalaaaar:91	ABalaaaar	91	5884	-19115	-93	-101	5884	27.4	167	218	38	744169
ABalaaaarl:124	ABalaaaarl	124	6366	-18633	-242	-210	6366	36.5	188	255	32	504016
ABalaaaarla:174	ABalaaaarla	174	7632	-17367	802	890	7632	38.6	205	283	29	380724
ABalaaaarlp:174	ABalaaaarlp	174	6642	-18357	-226	-246	6642	37.8	225	256	30	435285
ABalaaaarr:124	ABalaaaarr	124	6551	-18448	-60	-114	6551	30.8	187	217	33	546834
ABalaaaarra:176	ABalaaaarra	176	7773	-17226	820	754	7773	40.5	221	218	25	264492
ABalaaaarrp:176	ABalaaaarrp	176	6478	-18521	-262	-234	6478	36.8	205	241	28	373869
ABalaaap:64	ABalaaap	64	6635	-18364	63	51	6635	27.3	205	195	45	809788
ABalaaapa:87	ABalaaapa	87	5935	-19065	-97	-94	5935	19.0	180	217	39	670470
ABalaaapal:118	ABalaaapal	118	7193	-17806	571	579	7193	26.1	181	273	33	533421
ABalaaapall:164	ABalaaapall	164	8426	-16573	1223	1256	8426	41.3	227	310	29	359264
ABalaaapalr:164	ABalaaapalr	164	6679	-18320	-450	-492	6679	27.1	232	293	27	322746
ABalaaapar:118	ABalaaapar	118	6368	-18631	-167	-165	6368	23.3	174	238	32	523163
ABalaaaparl:174	ABalaaaparl	174	7655	-17344	503	513	7655	31.1	203	271	28	347558
ABalaaaparr:174	ABalaaaparr	174	6548	-18451	-130	-95	6548	27.8	190	240	30	418131
ABalaaapp:87	ABalaaapp	87	6419	-18581	298	289	6419	15.0	203	175	38	566856
ABalaaappl:119	ABalaaappl	119	6297	-18702	-173	-134	6297	23.8	172	202	32	510654
ABalaaappll:176	ABalaaappll	176	6533	-18466	-335	-273	6533	34.3	197	247	27	316848
ABalaaapplr:176	ABalaaapplr	176	7130	-17869	279	290	7130	35.3	192	223	27	313482
ABalaaappr:119	ABalaaappr	119	7243	-17756	491	436	7243	21.1	201	176	33	516595
ABalaaapprl:162	ABalaaapprl	162	6665	-18334	-428	-474	6665	30.2	215	198	28	342156
ABalaaapprr:162	ABalaaapprr	162	8391	-16608	1234	1234	8391	32.0	197	182	30	381864
ABalaap:44	ABalaap	44	7065	-17934	-6	-12	7065	44.1	244	237	50	952291
ABalaapa:64	ABalaapa	64	6304	-18695	-195	-195	6304	35.4	246	198	43	702707
ABalaapaa:91	ABalaapaa	91	5860	-19139	-161	-166	5860	26.3	194	176	38	705825
ABalaapaaa:126	ABalaapaaa	126	6314	-18685	-126	-74	6314	34.6	179	192	33	523211
ABalaapaaal:188	ABalaapaaal	188	6544	-18455	25	223	6544	42.3	189	227	30	377393
ABalaapaaar:188	ABalaapaaar	188	7163	-17836	289	531	7163	43.2	195	206	31	454564
ABalaapaap:126	ABalaapaap	126	7043	-17956	347	390	7043	38.2	212	171	32	477437
ABalaapaapa:182	ABalaapaapa	182	6767	-18232	-30	96	6767	45.4	217	215	27	280917
ABalaapaapp:182	ABalaapaapp	182	7671	-17328	709	842	7671	46.3	218	203	29	349580
ABalaapap:91	ABalaapap	91	6295	-18704	192	180	6295	26.6	241	143	37	628063
ABalaapapa:126	ABalaapapa	126	6847	-18152	110	199	6847	40.9	251	145	30	471973
ABalaapapp:126	ABalaapapp	126	7114	-17885	453	481	7114	38.1	265	129	33	479218
ABalaapappa:175	ABalaapappa	175	6892	-18107	-120	-15	6892	45.1	255	159	29	240165
ABalaapappp:175	ABalaapappp	175	7651	-17348	586	555	7651	47.3	299	154	25	223902
ABalaapp:64	ABalaapp	64	6817	-18182	204	201	6817	33.3	314	186	44	652381
ABalaappa:87	ABalaappa	87	5913	-19086	-146	-133	5913	19.9	230	146	37	570624
ABalaappaa:122	ABalaappaa	122	6937	-18062	17	51	6937	30.8	210	156	30	414039
ABalaappap:122	ABalaappap	122	7345	-17654	665	675	7345	30.6	223	142	33	554769
ABalaappapa:170	ABalaappapa	170	7150	-17849	133	331	7150	38.5	204	164	32	478239
ABalaappapp:170	ABalaappapp	170	8483	-16516	1432	1507	8483	41.7	230	150	29	340057
ABalaappp:87	ABalaappp	87	6447	-18552	302	289	6447	17.0	272	142	39	552891
ABalaapppa:118	ABalaapppa	118	6326	-18673	-253	-169	6326	22.6	193	164	32	500264
ABalaapppaa:173	ABalaapppaa	173	6760	-18239	-485	-380	6760	35.7	214	195	27	296346
ABalaapppap:173	ABalaapppap	173	7976	-17023	856	764	7976	36.9	230	178	26	254874
ABalaapppp:118	ABalaapppp	118	7168	-17831	532	520	7168	17.4	227	147	34	498821
ABalaappppa:161	ABalaappppa	161	6713	-18286	-523	-436	6713	33.0	217	168	29	333161
ABalaappppp:161	ABalaappppp	161	7960	-17039	684	679	7960	29.4	208	178	29	353063
ABalap:26	ABalap	26	7201	-17798	-159	-165	7201	23.2	218	199	60	1866056
ABalapa:44	ABalapa	44	6810	-18189	-219	-219	6810	23.4	217	179	53	1326342
ABalapaa:63	ABalapaa	63	6275	-18724	-228	-224	6275	19.3	204	204	45	706207
ABalapaaa:87	ABalapaaa	87	5809	-19190	-188	-192	5809	14.3	208	251	37	596610
ABalapaaaa:123	ABalapaaaa	123	6504	-18495	-335	-318	6504	22.7	218	294	33	614690
ABalapaaaaa:207	ABalapaaaaa	207	6742	-18257	-229	-248	6742	22.4	272	310	28	384784
ABalapaaaap:207	ABalapaaaap	207	7031	-17968	243	293	7031	22.9	270	355	30	360128
ABalapaaap:123	ABalapaaap	123	6831	-18168	280	308	6831	16.7	222	305	34	579024
ABalapaaapa:171	ABalapaaapa	171	6671	-18328	-297	-279	6671	25.8	208	305	29	358320
ABalapaaapp:171	ABalapaaapp	171	7574	-17425	715	759	7574	21.3	221	330	31	511986
ABalapaap:87	ABalapaap	87	6128	-18871	50	37	6128	16.0	246	280	38	529083
ABalapaapa:120	ABalapaapa	120	6484	-18515	-326	-298	6484	27.4	240	311	31	512069
ABalapaapaa:185	ABalapaapaa	185	6847	-18152	-354	-350	6847	35.9	258	307	26	305126
ABalapaapap:185	ABalapaapap	185	7523	-17476	459	493	7523	41.6	267	319	31	597626
ABalapaapp:120	ABalapaapp	120	6876	-18123	286	240	6876	23.5	250	332	34	554608
ABalapaappa:164	ABalapaappa	164	6773	-18226	-388	-393	6773	30.4	230	314	30	410108
ABalapaappp:164	ABalapaappp	164	8169	-16831	782	793	8169	31.4	255	334	28	388291
ABalapap:63	ABalapap	63	6561	-18438	83	80	6561	18.3	255	161	44	618153
ABalapapa:86	ABalapapa	86	5908	-19091	-119	-127	5908	12.4	248	234	36	452658
ABalapapaa:120	ABalapapaa	120	6391	-18608	-73	-41	6391	7.4	225	259	29	405499
ABalapapap:120	ABalapapap	120	6620	-18379	161	166	6620	10.6	247	277	33	454311
ABalapapapa:158	ABalapapapa	158	6810	-18189	-243	-242	6810	11.5	238	259	30	393180
ABalapapapp:158	ABalapapapp	158	7824	-17175	690	615	7824	9.9	259	272	31	487680
ABalapapp:86	ABalapapp	86	6335	-18664	190	205	6335	15.1	301	226	38	423359
ABalapappa:115	ABalapappa	115	6150	-18849	-114	-121	6150	14.4	278	300	33	401645
ABalapappaa:153	ABalapappaa	153	6809	-18190	-375	-414	6809	21.3	232	288	29	356669
ABalapappap:153	ABalapappap	153	8018	-16981	745	702	8018	18.0	251	297	28	359239
ABalapappp:115	ABalapappp	115	6555	-18444	201	187	6555	10.4	316	305	31	311083
ABalapapppa:164	ABalapapppa	164	6731	-18268	-373	-304	6731	15.5	256	313	29	378998
ABalapapppp:164	ABalapapppp	164	7371	-17628	496	451	7371	10.7	269	316	30	390727
ABalapp:44	ABalapp	44	7119	-17880	50	50	7119	29.5	280	221	52	1132846
ABalappa:63	ABalappa	63	6269	-18730	-224	-221	6269	24.2	259	167	43	666427
ABalappaa:90	ABalappaa	90	5827	-19172	-103	-94	5827	9.5	212	209	36	545933
ABalappaaa:128	ABalappaaa	128	6581	-18418	-27	-23	6581	14.4	201	247	30	407428
ABalappaap:128	ABalappaap	128	6870	-18129	176	198	6870	15.6	205	261	37	717241
ABalappap:90	ABalappap	90	6058	-18941	75	76	6058	8.9	252	176	36	442650
ABalappapa:122	ABalappapa	122	6600	-18399	-287	-309	6600	19.7	203	195	33	566483
ABalappapaa:209	ABalappapaa	209	6636	-18363	-406	-436	6636	25.2	232	171	27	307686
ABalappapap:209	ABalappapap	209	7969	-17030	824	763	7969	22.3	252	150	28	376335
ABalappapp:122	ABalappapp	122	6937	-18062	343	360	6937	11.6	212	168	34	546725
ABalappappa:168	ABalappappa	168	6816	-18183	-303	-226	6816	27.4	191	201	29	374879
ABalappappp:168	ABalappappp	168	8304	-16695	1126	1195	8304	26.7	193	176	28	327048
ABalappp:63	ABalappp	63	6655	-18344	146	149	6655	22.3	329	194	45	562174
ABalapppa:86	ABalapppa	86	5926	-19073	-152	-141	5926	14.0	304	166	37	411795
ABalapppaa:116	ABalapppaa	116	6165	-18834	-276	-283	6165	12.3	222	212	32	433891
ABalapppaaa:164	ABalapppaaa	164	6731	-18268	-378	-420	6731	21.8	214	249	29	384295
ABalapppaap:164	ABalapppaap	164	7368	-17631	398	313	7368	19.4	206	237	27	288298
ABalapppap:116	ABalapppap	116	6347	-18652	75	58	6347	8.3	255	193	31	339075
ABalapppapa:158	ABalapppapa	158	6714	-18285	-363	-339	6714	12.9	223	230	27	273090
ABalapppapp:158	ABalapppapp	158	7716	-17283	529	494	7716	10.5	235	210	27	288228
ABalapppp:86	ABalapppp	86	6348	-18651	178	178	6348	16.5	357	145	40	490340
ABalappppa:118	ABalappppa	118	6272	-18727	-241	-236	6272	12.0	265	162	33	424947
ABalappppaa:157	ABalappppaa	157	6756	-18243	-398	-423	6756	22.7	213	214	28	281590
ABalappppap:157	ABalappppap	157	8200	-16799	839	764	8200	15.9	214	189	29	383814
ABalappppp:118	ABalappppp	118	6928	-18071	266	287	6928	10.3	293	142	32	433521
ABalapppppa:167	ABalapppppa	167	6798	-18201	-668	-594	6798	15.1	221	175	26	279021
ABalapppppp:167	ABalapppppp	167	7867	-17132	715	761	7867	15.9	228	158	29	391467
ABalp:15	ABalp	15	7488	-17512	-213	-213	7488	30.7	271	307	66	2163386
ABalpa:26	ABalpa	26	7169	-17830	-273	-274	7169	29.2	233	316	58	1665337
ABalpaa:42	ABalpaa	42	6872	-18127	-298	-298	6872	29.0	196	283	51	1275180
ABalpaaa:61	ABalpaaa	61	6413	-18586	-275	-274	6413	36.9	171	257	43	742513
ABalpaaaa:89	ABalpaaaa	89	6026	-18973	-177	-170	6026	41.3	176	235	38	661690
ABalpaaaaa:123	ABalpaaaaa	123	6528	-18471	-148	-137	6528	43.7	238	254	34	716533
ABalpaaaaaa:172	ABalpaaaaaa	172	6922	-18077	-291	-218	6922	40.6	278	255	30	586504
ABalpaaaaap:172	ABalpaaaaap	172	7838	-17161	669	723	7838	42.0	304	256	31	583410
ABalpaaaap:123	ABalpaaaap	123	6783	-18216	65	60	6783	48.1	267	265	32	556566
ABalpaaaapa:176	ABalpaaaapa	176	6819	-18180	-271	-199	6819	44.7	294	250	31	648735
ABalpaaaapp:176	ABalpaaaapp	176	7848	-17151	719	748	7848	43.0	323	251	28	460926
ABalpaaap:89	ABalpaaap	89	6766	-18233	404	377	6766	44.4	207	264	37	553219
ABalpaaapa:122	ABalpaaapa	122	6519	-18480	-478	-460	6519	42.0	275	253	31	542972
ABalpaaapaa:169	ABalpaaapaa	169	6670	-18329	-449	-367	6670	36.1	301	272	30	487362
ABalpaaapap:169	ABalpaaapap	169	6992	-18007	60	6	6992	24.0	328	279	31	549989
ABalpaaapp:122	ABalpaaapp	122	7351	-17648	286	258	7351	37.7	309	266	32	593395
ABalpaaappa:175	ABalpaaappa	175	6772	-18227	-352	-346	6772	29.8	347	275	31	573671
ABalpaaappp:175	ABalpaaappp	175	7815	-17184	460	433	7815	27.2	370	249	29	473917
ABalpaap:61	ABalpaap	61	6980	-18019	127	113	6980	35.0	226	281	45	637964
ABalpaapa:83	ABalpaapa	83	6211	-18788	-281	-290	6211	34.0	210	244	41	645523
ABalpaapaa:111	ABalpaapaa	111	6319	-18680	-312	-341	6319	34.8	207	244	33	562760
ABalpaapaaa:160	ABalpaapaaa	160	6872	-18127	-351	-363	6872	32.8	247	263	31	500923
ABalpaapaap:160	ABalpaapaap	160	7612	-17387	429	298	7612	28.1	269	257	32	580639
ABalpaapap:111	ABalpaapap	111	7311	-17688	502	475	7311	37.7	235	260	34	507020
ABalpaapapa:144	ABalpaapapa	144	6661	-18338	-552	-581	6661	28.2	291	255	32	547344
ABalpaapapp:144	ABalpaapapp	144	7881	-17118	654	587	7881	28.0	320	277	31	483097
ABalpaapp:83	ABalpaapp	83	7109	-17890	574	575	7109	37.7	256	283	38	600995
ABalpaappa:117	ABalpaappa	117	6439	-18560	-115	-89	6439	43.9	231	289	33	520255
ABalpaappaa:170	ABalpaappaa	170	6532	-18467	-288	-369	6532	42.7	245	248	30	501269
ABalpaappap:170	ABalpaappap	170	7017	-17982	160	180	7017	48.0	268	248	28	358827
ABalpaappp:117	ABalpaappp	117	7723	-17276	887	847	7723	40.4	260	302	32	514196
ABalpaapppa:161	ABalpaapppa	161	6638	-18361	-322	-355	6638	44.5	247	269	28	293833
ABalpaapppp:161	ABalpaapppp	161	8056	-16943	895	839	8056	46.3	273	278	26	297590
ABalpap:42	ABalpap	42	7347	-17652	113	112	7347	37.7	267	326	51	1123665
ABalpapa:61	ABalpapa	61	6422	-18578	-247	-242	6422	38.0	239	328	43	631740
ABalpapaa:86	ABalpapaa	86	6074	-18925	-258	-236	6074	43.4	222	295	37	568722
ABalpapaaa:120	ABalpapaaa	120	6301	-18698	-269	-251	6301	47.4	281	291	33	561207
ABalpapaaaa:161	ABalpapaaaa	161	6602	-18397	-219	-142	6602	51.1	308	265	31	524892
ABalpapaaap:161	ABalpapaaap	161	7513	-17486	623	610	7513	48.6	337	268	30	478103
ABalpapaap:120	ABalpapaap	120	6758	-18241	166	180	6758	51.1	312	254	35	712637
ABalpapaapa:177	ABalpapaapa	177	6768	-18231	-54	-26	6768	50.5	309	228	30	552936
ABalpapaapp:177	ABalpapaapp	177	6873	-18126	222	255	6873	51.1	335	224	31	274613
ABalpapap:86	ABalpapap	86	6986	-18013	482	478	6986	43.7	282	290	38	543060
ABalpapapa:119	ABalpapapa	119	6437	-18562	-235	-255	6437	42.4	322	306	35	703566
ABalpapapaa:163	ABalpapapaa	163	6682	-18317	-227	-185	6682	49.1	367	274	30	448173
ABalpapapap:163	ABalpapapap	163	7563	-17436	626	662	7563	48.5	407	300	32	520845
ABalpapapp:119	ABalpapapp	119	7256	-17743	524	546	7256	46.6	377	301	33	589973
ABalpapappa:172	ABalpapappa	172	6649	-18350	-117	-41	6649	44.7	458	315	30	500018
ABalpapappp:172	ABalpapappp	172	7448	-17551	644	663	7448	46.1	465	283	31	529693
ABalpapp:61	ABalpapp	61	7044	-17955	213	208	7044	40.1	305	314	45	577618
ABalpappa:83	ABalpappa	83	6177	-18822	-248	-221	6177	48.4	286	260	38	426107
ABalpappaa:111	ABalpappaa	111	6191	-18808	-453	-433	6191	46.2	300	252	31	456631
ABalpappaaa:161	ABalpappaaa	161	7102	-17897	-44	-31	7102	34.1	314	215	28	446859
ABalpappaap:161	ABalpappaap	161	7067	-17932	-12	-16	7067	38.4	326	247	30	562621
ABalpappap:111	ABalpappap	111	7057	-17942	462	463	7057	47.9	337	252	33	429676
ABalpappapa:145	ABalpappapa	145	6677	-18322	-202	-172	6677	46.4	334	251	30	465939
ABalpappapp:145	ABalpappapp	145	7601	-17398	308	290	7601	41.3	408	227	31	514757
ABalpappp:83	ABalpappp	83	6985	-18014	443	431	6985	46.9	342	262	41	479464
ABalpapppa:111	ABalpapppa	111	6471	-18528	-389	-411	6471	38.1	340	257	33	616998
ABalpapppaa:185	ABalpapppaa	185	6688	-18311	-360	-348	6688	37.0	346	275	30	496998
ABalpapppap:185	ABalpapppap	185	7621	-17378	419	327	7621	30.5	368	255	29	470263
ABalpapppp:111	ABalpapppp	111	6979	-18020	311	312	6979	42.8	374	247	37	575046
ABalpappppa:145	ABalpappppa	145	6585	-18414	-372	-410	6585	42.3	361	249	31	484179
ABalpappppp:145	ABalpappppp	145	7397	-17602	140	127	7397	41.2	395	253	34	567490
ABalpp:26	ABalpp	26	7101	-17898	-34	-34	7101	15.4	308	317	58	1142050
ABalppa:43	ABalppa	43	6779	-18220	-92	-93	6779	16.4	241	315	53	1011904
ABalppaa:63	ABalppaa	63	6275	-18724	-188	-189	6275	26.7	185	289	44	808988
ABalppaaa:92	ABalppaaa	92	5895	-19104	-203	-188	5895	29.3	196	306	37	742712
ABalppaaaa:128	ABalppaaaa	128	7014	-17985	146	350	7014	34.3	216	326	33	697903
ABalppaaap:128	ABalppaaap	128	7587	-17412	697	683	7587	29.0	212	306	36	1029215
ABalppaaapa:178	ABalppaaapa	178	7082	-17917	57	261	7082	38.1	229	335	33	625735
ABalppaaapp:178	ABalppaaapp	178	8263	-16736	1204	1407	8263	33.3	243	353	34	699937
ABalppaap:92	ABalppaap	92	6463	-18536	323	324	6463	32.1	233	338	37	668221
ABalppaapa:123	ABalppaapa	123	6771	-18228	49	103	6771	35.0	260	340	32	652231
ABalppaapp:123	ABalppaapp	123	7156	-17843	588	606	7156	34.6	283	349	36	879798
ABalppaappa:169	ABalppaappa	169	6712	-18287	-83	64	6712	45.0	283	330	37	905305
ABalppaappp:169	ABalppaappp	169	7839	-17160	837	927	7839	44.1	335	337	30	476004
ABalppap:63	ABalppap	63	6746	-18253	140	138	6746	27.1	251	323	45	640119
ABalppapa:86	ABalppapa	86	6103	-18896	-186	-172	6103	39.8	258	324	37	562199
ABalppapaa:117	ABalppapaa	117	6469	-18530	-127	-37	6469	43.0	279	327	34	636461
ABalppapaaa:174	ABalppapaaa	174	6726	-18273	-211	-17	6726	48.8	269	298	31	501105
ABalppapaap:174	ABalppapaap	174	7539	-17460	475	448	7539	48.6	303	297	29	404087
ABalppapap:117	ABalppapap	117	6887	-18112	295	317	6887	47.8	321	312	34	582911
ABalppapapa:166	ABalppapapa	166	6589	-18410	-381	-305	6589	48.0	328	287	28	406982
ABalppapapp:166	ABalppapapp	166	7731	-17268	789	866	7731	50.0	359	303	33	541606
ABalppapp:86	ABalppapp	86	6941	-18058	462	470	6941	44.5	319	307	38	507544
ABalppappa:114	ABalppappa	114	6255	-18744	-244	-255	6255	41.4	328	331	33	572573
ABalppappaa:163	ABalppappaa	163	6698	-18301	-469	-392	6698	40.7	276	301	27	396437
ABalppappap:163	ABalppappap	163	7688	-17311	461	418	7688	41.5	306	303	27	375310
ABalppappp:114	ABalppappp	114	7045	-17954	454	482	7045	46.8	362	313	35	573709
ABalppapppa:158	ABalppapppa	158	6712	-18287	-451	-346	6712	44.1	328	314	30	432079
ABalppapppp:158	ABalppapppp	158	7690	-17309	666	720	7690	46.2	360	311	30	462616
ABalppp:43	ABalppp	43	7020	-17979	-4	-7	7020	26.2	323	330	53	1053262
ABalpppa:62	ABalpppa	62	6352	-18647	-191	-191	6352	24.0	272	289	45	622644
ABalpppaa:87	ABalpppaa	87	5880	-19119	-185	-184	5880	23.1	240	313	38	595118
ABalpppaaa:122	ABalpppaaa	122	6443	-18556	-20	64	6443	32.1	243	352	33	561449
ABalpppaaaa:180	ABalpppaaaa	180	6710	-18289	-205	33	6710	42.2	251	336	30	495378
ABalpppaaap:180	ABalpppaaap	180	7601	-17398	771	904	7601	39.1	277	351	29	416513
ABalpppaap:122	ABalpppaap	122	6765	-18234	300	365	6765	24.5	267	364	32	503260
ABalpppaapd:180	ABalpppaapd	180	7663	-17336	791	912	7663	27.4	253	362	30	424134
ABalpppaapv:180	ABalpppaapv	180	6898	-18101	-222	55	6898	31.7	270	356	30	406074
ABalpppap:87	ABalpppap	87	6220	-18779	114	101	6220	22.6	281	322	38	553573
ABalpppapa:116	ABalpppapa	116	6206	-18793	-187	-164	6206	24.6	290	343	32	502692
ABalpppapad:166	ABalpppapad	166	7349	-17650	595	676	7349	31.1	310	365	28	366540
ABalpppapav:166	ABalpppapav	166	6708	-18291	-313	-242	6708	33.8	292	350	29	421799
ABalpppapp:116	ABalpppapp	116	6426	-18573	187	172	6426	20.9	326	343	33	466136
ABalpppappa:158	ABalpppappa	158	6624	-18375	-218	-177	6624	21.7	306	341	30	472921
ABalpppappp:158	ABalpppappp	158	7016	-17983	315	330	7016	19.4	288	347	31	413332
ABalpppp:62	ABalpppp	62	6633	-18366	54	49	6633	24.8	341	300	45	522972
ABalppppa:84	ABalppppa	84	5865	-19134	-150	-150	5865	14.5	285	308	38	484839
ABalppppaa:117	ABalppppaa	117	6193	-18806	-220	-203	6193	17.2	262	333	34	587349
ABalppppaad:166	ABalppppaad	166	7456	-17543	528	481	7456	22.7	300	324	30	450902
ABalppppaav:166	ABalppppaav	166	6832	-18167	-272	-276	6832	26.6	290	307	28	421508
ABalppppap:117	ABalppppap	117	6321	-18678	90	96	6321	14.9	298	347	33	476603
ABalppppapa:162	ABalppppapa	162	6833	-18166	-262	-161	6833	22.9	249	343	32	513033
ABalppppapp:162	ABalppppapp	162	7440	-17559	688	738	7440	20.7	254	353	30	488382
ABalppppp:84	ABalppppp	84	6393	-18606	264	266	6393	19.0	343	320	40	453890
ABalpppppa:111	ABalpppppa	111	6003	-18996	-184	-187	6003	16.5	341	317	33	458667
ABalpppppaa:155	ABalpppppaa	155	6599	-18400	-283	-273	6599	25.8	320	323	30	480762
ABalpppppap:155	ABalpppppap	155	7072	-17927	281	268	7072	23.1	347	327	30	449935
ABalpppppp:111	ABalpppppp	111	6352	-18647	258	260	6352	18.3	383	330	35	405552
ABalppppppa:144	ABalppppppa	144	6392	-18607	-248	-260	6392	18.8	368	329	31	395117
ABalppppppaa:201	ABalppppppaa	201	6341	-18658	-215	-215	6341	20.3	377	343	26	188037
ABalppppppap:201	ABalppppppap	201	6538	-18461	128	129	6538	19.0	381	365	27	206048
ABalppppppp:144	ABalppppppp	144	6738	-18261	190	201	6738	17.1	379	347	32	323322
ABalpppppppa:198	ABalpppppppa	198	7381	-17618	640	643	7381	24.1	344	366	25	176794
ABalpppppppp:198	ABalpppppppp	198	6445	-18554	-94	-37	6445	32.3	373	359	26	175270
ABar:5	ABar	5	7878	-17121	-130	-130	7878	33.2	293	172	74	2604750
ABara:15	ABara	15	7463	-17536	-173	-173	7463	40.8	330	166	66	1852521
ABaraa:26	ABaraa	26	7122	-17877	-281	-282	7122	43.7	272	191	59	1561072
ABaraaa:42	ABaraaa	42	6908	-18091	-170	-170	6908	38.1	244	153	52	1200332
ABaraaaa:60	ABaraaaa	60	6338	-18661	-239	-243	6338	40.3	223	166	42	645554
ABaraaaaa:86	ABaraaaaa	86	5930	-19069	-199	-204	5930	34.4	181	190	38	682474
ABaraaaaaa:121	ABaraaaaaa	121	6591	-18408	-54	-62	6591	38.9	218	233	34	600981
ABaraaaaaaa:175	ABaraaaaaaa	175	6742	-18257	-326	-349	6742	37.4	259	251	28	389730
ABaraaaaaap:175	ABaraaaaaap	175	8801	-16198	1534	1445	8801	35.9	293	247	30	542805
ABaraaaaap:121	ABaraaaaap	121	6875	-18124	93	84	6875	34.4	213	203	32	556253
ABaraaaaapa:177	ABaraaaaapa	177	6622	-18377	-308	-372	6622	35.4	248	218	29	489492
ABaraaaaapp:177	ABaraaaaapp	177	8205	-16795	855	809	8205	31.7	274	221	28	395544
ABaraaaap:86	ABaraaaap	86	6415	-18584	89	60	6415	38.8	216	203	36	572470
ABaraaaapa:125	ABaraaaapa	125	6567	-18432	-333	-433	6567	33.1	211	236	32	573760
ABaraaaapaa:183	ABaraaaapaa	183	6605	-18394	-241	-363	6605	34.1	255	241	25	297463
ABaraaaapap:183	ABaraaaapap	183	7497	-17502	423	297	7497	28.5	249	254	27	342300
ABaraaaapp:125	ABaraaaapp	125	7432	-17567	343	335	7432	20.8	276	257	31	519883
ABaraaap:60	ABaraaap	60	6673	-18326	-38	-41	6673	35.9	297	147	46	716873
ABaraaapa:83	ABaraaapa	83	6139	-18860	-184	-182	6139	38.5	237	159	41	629584
ABaraaapaa:112	ABaraaapaa	112	6217	-18782	-341	-347	6217	35.2	221	187	32	478128
ABaraaapaaa:159	ABaraaapaaa	159	6630	-18369	-371	-465	6630	30.3	222	236	29	430466
ABaraaapaap:159	ABaraaapaap	159	7606	-17393	395	375	7606	27.7	255	207	30	467595
ABaraaapap:112	ABaraaapap	112	7193	-17806	528	520	7193	35.6	273	176	36	590286
ABaraaapapa:145	ABaraaapapa	145	6632	-18367	-483	-486	6632	25.2	294	185	32	499616
ABaraaapapp:145	ABaraaapapp	145	7684	-17315	514	447	7684	28.4	328	170	28	395138
ABaraaapp:83	ABaraaapp	83	6867	-18132	498	476	6867	42.1	287	144	37	498821
ABaraaappa:117	ABaraaappa	117	6340	-18659	-204	-184	6340	49.3	280	198	31	447265
ABaraaappaa:173	ABaraaappaa	173	6552	-18447	-349	-425	6552	38.7	255	228	28	368743
ABaraaappap:173	ABaraaappap	173	7174	-17825	245	154	7174	42.3	277	220	28	368593
ABaraaappp:117	ABaraaappp	117	7287	-17712	677	614	7287	45.6	301	164	30	389038
ABaraaapppa:162	ABaraaapppa	162	6523	-18476	-338	-346	6523	45.1	248	210	27	289793
ABaraaapppp:162	ABaraaapppp	162	7714	-17285	668	686	7714	49.2	286	193	27	307764
ABaraap:42	ABaraap	42	7095	-17904	-57	-59	7095	46.8	321	188	51	939278
ABaraapa:60	ABaraapa	60	6448	-18551	-239	-240	6448	46.2	293	177	44	545938
ABaraapaa:83	ABaraapaa	83	6168	-18831	-280	-280	6168	44.1	228	228	37	493094
ABaraapaaa:114	ABaraapaaa	114	6459	-18540	-337	-376	6459	30.4	233	228	34	698398
ABaraapaaaa:164	ABaraapaaaa	164	6912	-18087	-358	-406	6912	27.0	244	242	34	799900
ABaraapaaap:164	ABaraapaaap	164	7999	-17000	849	720	7999	19.5	260	250	31	607933
ABaraapaap:114	ABaraapaap	114	7143	-17856	276	278	7143	35.6	273	229	34	674996
ABaraapaapa:153	ABaraapaapa	153	6882	-18117	-408	-366	6882	23.4	278	256	34	841521
ABaraapaapp:153	ABaraapaapp	153	8014	-16985	711	710	8014	23.4	319	248	33	677701
ABaraapap:83	ABaraapap	83	6745	-18254	297	268	6745	40.6	274	233	38	504043
ABaraapapa:113	ABaraapapa	113	6386	-18613	-319	-314	6386	30.1	281	257	35	675710
ABaraapapaa:149	ABaraapapaa	149	6616	-18383	-478	-418	6616	25.0	356	274	32	620103
ABaraapapap:149	ABaraapapap	149	8237	-16762	1009	987	8237	24.4	372	253	33	624110
ABaraapapp:113	ABaraapapp	113	7275	-17724	334	318	7275	30.0	341	250	33	644155
ABaraapappa:173	ABaraapappa	173	6625	-18374	-249	-239	6625	27.7	395	279	30	518015
ABaraapappp:173	ABaraapappp	173	7986	-17013	718	743	7986	28.3	399	244	30	489006
ABaraapp:60	ABaraapp	60	6981	-18018	241	241	6981	48.0	356	211	45	513287
ABaraappa:83	ABaraappa	83	6064	-18935	-325	-299	6064	41.9	305	218	36	442916
ABaraappaa:112	ABaraappaa	112	6267	-18732	-371	-386	6267	26.3	246	191	33	614168
ABaraappaaa:165	ABaraappaaa	165	6888	-18111	-405	-400	6888	23.1	255	227	36	969037
ABaraappaap:165	ABaraappaap	165	7432	-17568	312	190	7432	19.5	261	210	33	718962
ABaraappap:112	ABaraappap	112	7142	-17857	427	403	7142	27.5	282	205	35	697682
ABaraappapa:154	ABaraappapa	154	6708	-18291	-436	-402	6708	21.3	284	204	31	558838
ABaraappapp:154	ABaraappapp	154	7935	-17064	804	754	7935	22.2	332	191	34	737839
ABaraappp:83	ABaraappp	83	6712	-18287	214	207	6712	41.8	359	215	39	524629
ABaraapppa:112	ABaraapppa	112	6236	-18763	-390	-374	6236	31.6	317	195	35	636716
ABaraapppaa:147	ABaraapppaa	147	6784	-18215	-512	-509	6784	27.4	357	175	32	588378
ABaraapppap:147	ABaraapppap	147	8142	-16857	894	841	8142	24.3	376	181	32	570586
ABaraapppp:112	ABaraapppp	112	7042	-17957	108	93	7042	31.4	370	188	34	665174
ABaraappppa:168	ABaraappppa	168	6675	-18324	-472	-473	6675	31.6	385	157	30	513244
ABaraappppp:168	ABaraappppp	168	7899	-17100	677	650	7899	32.2	399	197	30	464103
ABarap:26	ABarap	26	7303	-17696	-85	-86	7303	44.6	361	160	57	1374133
ABarapa:42	ABarapa	42	6941	-18058	-136	-135	6941	39.2	334	113	53	1201421
ABarapaa:60	ABarapaa	60	6436	-18563	-140	-137	6436	43.1	326	123	44	600886
ABarapaaa:84	ABarapaaa	84	6084	-18915	-173	-143	6084	45.8	251	175	37	561305
ABarapaaaa:116	ABarapaaaa	116	6276	-18723	-249	-247	6276	44.8	268	188	35	786671
ABarapaaaaa:160	ABarapaaaaa	160	6765	-18234	-245	-234	6765	39.8	269	212	33	739855
ABarapaaaap:160	ABarapaaaap	160	7465	-17534	425	397	7465	41.9	297	206	30	971810
ABarapaaap:116	ABarapaaap	116	6923	-18076	314	304	6923	49.8	283	222	32	579111
ABarapaaapa:166	ABarapaaapa	166	6832	-18167	-277	-200	6832	45.3	284	213	32	663668
ABarapaaapp:166	ABarapaaapp	166	7573	-17426	514	508	7573	44.3	317	218	28	338703
ABarapaap:84	ABarapaap	84	6669	-18330	307	277	6669	47.3	307	185	38	493505
ABarapaapa:112	ABarapaapa	112	6568	-18431	-391	-386	6568	38.8	285	201	33	655040
ABarapaapaa:178	ABarapaapaa	178	6969	-18030	-199	-139	6969	30.8	285	200	30	544437
ABarapaapap:178	ABarapaapap	178	7469	-17530	136	138	7469	28.3	319	210	31	551889
ABarapaapp:112	ABarapaapp	112	7094	-17905	530	487	7094	42.6	312	218	34	565789
ABarapaappa:148	ABarapaappa	148	6913	-18086	-260	-260	6913	34.1	324	204	31	581551
ABarapaappp:148	ABarapaappp	148	7514	-17485	212	240	7514	32.0	364	206	30	532305
ABarapap:60	ABarapap	60	6771	-18228	101	97	6771	45.8	383	144	44	534811
ABarapapa:83	ABarapapa	83	6074	-18925	-218	-198	6074	50.3	342	185	38	450225
ABarapapaa:112	ABarapapaa	112	6178	-18821	-344	-346	6178	47.8	331	203	31	512775
ABarapapaaa:161	ABarapapaaa	161	6730	-18269	-354	-240	6730	40.0	311	197	32	779542
ABarapapaap:161	ABarapapaap	161	7536	-17463	497	451	7536	41.7	338	200	30	621536
ABarapapap:112	ABarapapap	112	6908	-18091	327	329	6908	49.0	372	217	33	536145
ABarapapapa:155	ABarapapapa	155	6645	-18354	-254	-206	6645	48.0	340	208	30	529006
ABarapapapp:155	ABarapapapp	155	7528	-17471	379	364	7528	45.9	390	209	30	519798
ABarapapp:83	ABarapapp	83	6757	-18242	332	318	6757	47.8	398	181	37	426282
ABarapappa:109	ABarapappa	109	6423	-18576	-383	-411	6423	39.0	342	185	32	624608
ABarapappaa:188	ABarapappaa	188	6869	-18130	-188	-159	6869	34.1	333	165	30	535711
ABarapappap:188	ABarapappap	188	8100	-16899	778	778	8100	31.4	357	181	29	519576
ABarapappp:109	ABarapappp	109	6888	-18111	403	386	6888	44.6	378	184	36	610440
ABarapapppa:143	ABarapapppa	143	6656	-18343	-361	-381	6656	43.9	364	192	31	530608
ABarapapppp:143	ABarapapppp	143	7206	-17793	68	37	7206	40.9	384	185	33	603680
ABarapp:42	ABarapp	42	7198	-17801	114	112	7198	46.7	417	145	51	966554
ABarappa:61	ABarappa	61	6341	-18658	-203	-199	6341	45.9	400	111	44	593933
ABarappaa:86	ABarappaa	86	5913	-19086	-194	-192	5913	48.3	329	141	37	515990
ABarappaaa:121	ABarappaaa	121	6301	-18698	-259	-220	6301	50.0	329	174	32	531890
ABarappaaaa:174	ABarappaaaa	174	6894	-18105	-195	-152	6894	45.9	295	201	29	471999
ABarappaaap:174	ABarappaaap	174	7618	-17381	633	647	7618	47.6	325	174	29	465307
ABarappaap:121	ABarappaap	121	6727	-18272	155	157	6727	51.2	365	176	32	518752
ABarappaapa:176	ABarappaapa	176	6802	-18197	15	120	6802	51.7	335	194	29	168984
ABarappaapp:176	ABarappaapp	176	7155	-17845	264	299	7155	51.7	367	182	28	170376
ABarappap:86	ABarappap	86	6233	-18766	-17	-25	6233	48.9	385	131	38	500187
ABarappapa:118	ABarappapa	118	6227	-18772	-275	-239	6227	49.8	368	130	34	611120
ABarappapaa:164	ABarappapaa	164	6691	-18308	-197	-84	6691	50.4	359	179	30	472930
ABarappapap:164	ABarappapap	164	7345	-17654	547	574	7345	51.1	394	175	32	536229
ABarappapp:118	ABarappapp	118	6836	-18163	362	348	6836	50.3	408	133	33	557505
ABarappappa:166	ABarappappa	166	6575	-18424	-280	-181	6575	48.5	440	121	30	471929
ABarappappp:166	ABarappappp	166	7486	-17513	693	702	7486	46.9	451	127	30	508888
ABarappp:61	ABarappp	61	6837	-18162	158	143	6837	43.9	450	134	42	528405
ABarapppa:84	ABarapppa	84	6033	-18966	-178	-157	6033	42.1	325	117	38	578900
ABarapppaa:116	ABarapppaa	116	6266	-18733	-239	-203	6266	42.6	280	139	34	601699
ABarapppaaa:167	ABarapppaaa	167	6811	-18188	-230	-209	6811	42.6	240	185	29	426131
ABarapppaap:167	ABarapppaap	167	7486	-17513	532	579	7486	48.0	266	195	29	418958
ABarapppap:116	ABarapppap	116	6637	-18362	191	190	6637	48.4	326	131	33	539732
ABarapppapa:166	ABarapppapa	166	6651	-18348	-337	-188	6651	49.2	305	171	29	405864
ABarapppapp:166	ABarapppapp	166	7389	-17610	592	616	7389	51.3	332	167	30	349632
ABarapppp:84	ABarapppp	84	6772	-18227	388	368	6772	39.4	372	118	37	519793
ABarappppa:113	ABarappppa	113	6348	-18651	-276	-285	6348	41.3	327	139	32	549879
ABarappppaa:162	ABarappppaa	162	6768	-18231	-263	-280	6768	39.8	255	170	28	457564
ABarappppap:162	ABarappppap	162	8082	-16917	859	836	8082	42.6	289	169	27	370835
ABarappppp:113	ABarappppp	113	7113	-17886	511	477	7113	42.6	357	107	33	528298
ABarapppppa:158	ABarapppppa	158	6840	-18159	-232	-208	6840	44.7	320	159	30	456541
ABarapppppp:158	ABarapppppp	158	7508	-17491	603	598	7508	47.6	347	136	31	485059
ABarp:15	ABarp	15	7393	-17606	-104	-104	7393	19.7	387	131	69	1925663
ABarpa:26	ABarpa	26	7082	-17917	-169	-169	7082	25.1	332	116	60	1792045
ABarpaa:44	ABarpaa	44	6809	-18190	-141	-140	6809	21.0	297	122	54	1289785
ABarpaaa:61	ABarpaaa	61	6262	-18737	-114	-114	6262	18.5	291	120	44	681036
ABarpaaaa:90	ABarpaaaa	90	5801	-19198	-75	-80	5801	3.9	275	207	36	433734
ABarpaaaaa:127	ABarpaaaaa	127	6344	-18655	-221	-206	6344	5.5	236	232	33	535504
ABarpaaaaal:187	ABarpaaaaal	187	7141	-17858	484	447	7141	8.5	207	242	31	505265
ABarpaaaaar:187	ABarpaaaaar	187	6730	-18269	-203	-117	6730	20.3	178	245	30	467266
ABarpaaaap:127	ABarpaaaap	127	6677	-18322	102	121	6677	3.2	277	241	31	431653
ABarpaaaapa:186	ABarpaaaapa	186	6539	-18460	-266	-199	6539	9.2	210	254	31	499913
ABarpaaaapp:186	ABarpaaaapp	186	7291	-17708	451	545	7291	8.8	226	286	30	449785
ABarpaaap:90	ABarpaaap	90	6082	-18917	155	146	6082	6.4	325	204	36	370361
ABarpaaapa:123	ABarpaaapa	123	6587	-18412	-67	-67	6587	6.5	288	213	33	474235
ABarpaaapaa:181	ABarpaaapaa	181	6647	-18352	-215	-97	6647	7.0	207	218	29	388634
ABarpaaapap:181	ABarpaaapap	181	8191	-16808	1092	1174	8191	11.6	213	188	31	457221
ABarpaaapp:123	ABarpaaapp	123	6959	-18040	323	292	6959	5.4	300	240	29	390510
ABarpaap:61	ABarpaap	61	6485	-18514	47	45	6485	13.2	350	130	48	611598
ABarpaapa:85	ABarpaapa	85	5841	-19158	-78	-77	5841	5.6	363	191	39	342242
ABarpaapaa:116	ABarpaapaa	116	6244	-18755	-158	-154	6244	3.3	333	216	30	356735
ABarpaapap:116	ABarpaapap	116	6377	-18622	-19	-25	6377	4.1	375	222	34	349012
ABarpaapp:85	ABarpaapp	85	6057	-18943	95	93	6057	6.5	430	191	40	335963
ABarpaappa:117	ABarpaappa	117	6189	-18810	-204	-206	6189	4.3	399	193	33	347301
ABarpaappp:117	ABarpaappp	117	6450	-18549	30	13	6450	5.8	417	185	33	385936
ABarpap:44	ABarpap	44	7020	-17979	-3	-3	7020	28.6	374	175	53	1142704
ABarpapa:62	ABarpapa	62	6288	-18711	-222	-224	6288	26.0	357	147	44	619577
ABarpapaa:86	ABarpapaa	86	5830	-19169	-143	-139	5830	8.2	324	147	38	439069
ABarpapaaa:119	ABarpapaaa	119	6291	-18708	-214	-174	6291	2.9	265	183	33	483313
ABarpapaaaa:177	ABarpapaaaa	177	6783	-18216	-430	-352	6783	14.6	208	208	29	428335
ABarpapaaap:177	ABarpapaaap	177	7416	-17583	185	310	7416	11.4	232	181	31	501986
ABarpapaap:119	ABarpapaap	119	6664	-18335	250	232	6664	5.8	310	175	31	366986
ABarpapaapa:159	ABarpapaapa	159	6853	-18146	-350	-342	6853	16.0	264	174	26	320141
ABarpapaapp:159	ABarpapaapp	159	8020	-16979	757	769	8020	13.2	258	181	31	400614
ABarpapap:86	ABarpapap	86	6107	-18892	128	124	6107	7.0	381	145	36	347185
ABarpapapa:118	ABarpapapa	118	6350	-18649	-176	-135	6350	4.2	308	196	32	519114
ABarpapapp:118	ABarpapapp	118	6523	-18476	91	93	6523	4.2	325	177	33	523747
ABarpapp:62	ABarpapp	62	6607	-18392	58	54	6607	23.8	420	166	46	582616
ABarpappa:85	ABarpappa	85	5834	-19165	-110	-103	5834	6.9	416	127	37	404283
ABarpappaa:121	ABarpappaa	121	6376	-18623	-167	-113	6376	4.9	312	140	30	445346
ABarpappap:121	ABarpappap	121	6805	-18194	210	220	6805	11.4	305	130	35	646567
ABarpappp:85	ABarpappp	85	6156	-18843	104	101	6156	13.2	454	148	40	435993
ABarpapppa:119	ABarpapppa	119	6259	-18740	-312	-258	6259	13.1	337	110	32	485167
ABarpapppp:119	ABarpapppp	119	6740	-18259	219	220	6740	9.9	391	109	34	512749
ABarpp:26	ABarpp	26	7254	-17745	15	15	7254	20.8	453	106	61	1691141
ABarppa:44	ABarppa	44	6771	-18228	-119	-119	6771	13.5	396	119	54	955452
ABarppaa:62	ABarppaa	62	6220	-18779	-67	-66	6220	7.3	406	150	44	407092
ABarppaaa:88	ABarppaaa	88	5790	-19209	-64	-58	5790	5.4	440	250	37	313137
ABarppaaaa:125	ABarppaaaa	125	6256	-18743	-42	-43	6256	4.0	432	271	30	366967
ABarppaaap:125	ABarppaaap	125	6267	-18732	2	11	6267	6.8	462	311	33	295071
ABarppaap:88	ABarppaap	88	5910	-19089	13	6	5910	6.7	491	238	39	337779
ABarppaapa:120	ABarppaapa	120	6224	-18776	-179	-179	6224	5.6	447	184	35	435591
ABarppaapp:120	ABarppaapp	120	6326	-18673	49	47	6326	8.6	509	283	32	338326
ABarppap:62	ABarppap	62	6388	-18611	36	36	6388	12.0	459	188	46	444125
ABarppapa:89	ABarppapa	89	5802	-19197	-93	-95	5802	11.5	521	270	39	383529
ABarppapaa:124	ABarppapaa	124	6147	-18852	-38	-21	6147	9.3	495	319	33	262836
ABarppapap:124	ABarppapap	124	6303	-18696	9	15	6303	15.1	534	316	33	299650
ABarppapp:89	ABarppapp	89	6138	-18861	131	124	6138	13.5	579	247	40	467152
ABarppappa:127	ABarppappa	127	6216	-18783	-164	-168	6216	17.9	595	298	33	387691
ABarppappp:127	ABarppappp	127	6948	-18051	266	285	6948	26.2	658	270	34	518197
ABarppp:44	ABarppp	44	6878	-18121	-18	-20	6878	17.8	488	136	53	877069
ABarpppa:61	ABarpppa	61	6306	-18693	-98	-100	6306	15.0	477	139	45	448620
ABarpppaa:86	ABarpppaa	86	5840	-19159	-67	-51	5840	5.9	482	138	38	384570
ABarpppaaa:123	ABarpppaaa	123	6326	-18673	-142	-134	6326	5.9	379	138	31	423954
ABarpppaap:123	ABarpppaap	123	6661	-18338	208	206	6661	8.5	433	102	35	505070
ABarpppap:86	ABarpppap	86	6049	-18950	129	122	6049	6.2	522	162	40	351420
ABarpppapa:119	ABarpppapa	119	6238	-18761	-129	-131	6238	4.0	471	169	36	398923
ABarpppapp:119	ABarpppapp	119	6608	-18391	157	144	6608	9.2	518	108	33	440849
ABarpppp:61	ABarpppp	61	6492	-18507	51	50	6492	16.0	540	168	47	513374
ABarppppa:88	ABarppppa	88	5804	-19195	-149	-141	5804	10.6	556	134	40	485512
ABarppppaa:123	ABarppppaa	123	6241	-18758	-238	-204	6241	12.9	471	82	34	470572
ABarppppap:123	ABarppppap	123	6499	-18500	14	17	6499	16.4	515	73	34	476705
ABarppppp:88	ABarppppp	88	6256	-18743	198	196	6256	14.6	607	149	40	533503
ABarpppppa:124	ABarpppppa	124	6313	-18686	-160	-154	6313	16.9	595	82	34	470448
ABarpppppp:124	ABarpppppp	124	7177	-17822	422	451	7177	27.1	652	88	33	517177
ABp:1	ABp	1	8693	-16306	-99	-99	8693	31.7	453	130	82	2872442
ABpl:5	ABpl	5	7620	-17379	-118	-118	7620	17.9	424	218	70	1533793
ABpla:16	ABpla	16	7226	-17773	-100	-100	7226	10.6	302	228	68	1687286
ABplaa:26	ABplaa	26	6958	-18041	-136	-136	6958	11.1	269	201	59	1416863
ABplaaa:43	ABplaaa	43	6697	-18302	-113	-113	6697	8.5	244	181	54	1092731
ABplaaaa:63	ABplaaaa	63	6191	-18808	-121	-121	6191	7.9	217	205	46	626964
ABplaaaaa:86	ABplaaaaa	86	5740	-19259	-127	-130	5740	5.5	260	256	38	381826
ABplaaaaaa:122	ABplaaaaaa	122	6360	-18639	-130	-57	6360	3.0	257	274	34	517913
ABplaaaaaaa:183	ABplaaaaaaa	183	7202	-17797	40	82	7202	11.7	229	280	29	374940
ABplaaaaaap:183	ABplaaaaaap	183	7181	-17818	262	332	7181	6.7	253	293	33	515862
ABplaaaaap:122	ABplaaaaap	122	6447	-18552	100	99	6447	5.2	295	274	31	338581
ABplaaaaapa:165	ABplaaaaapa	165	6581	-18418	-167	-131	6581	8.3	298	292	27	286609
ABplaaaaapp:165	ABplaaaaapp	165	7205	-17794	333	327	7205	8.1	292	289	32	396732
ABplaaaap:86	ABplaaaap	86	5912	-19087	36	32	5912	4.4	305	244	36	299229
ABplaaaapa:121	ABplaaaapa	121	6261	-18738	-239	-188	6261	4.0	317	268	33	460392
ABplaaaapp:121	ABplaaaapp	121	6507	-18492	28	27	6507	4.3	345	251	32	404003
ABplaaap:63	ABplaaap	63	6321	-18678	2	0	6321	7.9	286	187	46	494326
ABplaaapa:87	ABplaaapa	87	5745	-19254	-60	-42	5745	5.4	345	256	35	280437
ABplaaapaa:124	ABplaaapaa	124	6288	-18711	-131	-57	6288	7.6	299	316	32	443832
ABplaaapap:124	ABplaaapap	124	6336	-18663	51	75	6336	6.7	336	329	34	360367
ABplaaapp:87	ABplaaapp	87	5933	-19066	47	43	5933	7.3	385	272	38	306189
ABplaaappa:120	ABplaaappa	120	6201	-18798	-35	-19	6201	7.5	390	321	31	256400
ABplaaappp:120	ABplaaappp	120	6303	-18696	77	96	6303	4.7	400	307	34	327150
ABplaap:43	ABplaap	43	6839	-18160	1	1	6839	12.7	289	255	51	792174
ABplaapa:61	ABplaapa	61	6293	-18706	-88	-87	6293	12.3	231	256	45	528960
ABplaapaa:87	ABplaapaa	87	5768	-19231	-37	-37	5768	5.9	281	307	41	384469
ABplaapaaa:122	ABplaapaaa	122	6319	-18680	-21	13	6319	7.5	249	309	36	564679
ABplaapaaaa:177	ABplaapaaaa	177	6626	-18373	-76	22	6626	19.1	199	291	33	505777
ABplaapaaap:177	ABplaapaaap	177	7776	-17223	883	917	7776	12.2	226	307	31	456691
ABplaapaap:122	ABplaapaap	122	6535	-18464	202	225	6535	7.6	289	332	35	460798
ABplaapaapa:175	ABplaapaapa	175	6544	-18455	-143	-7	6544	18.5	243	347	29	385786
ABplaapaapp:175	ABplaapaapp	175	7331	-17668	583	611	7331	14.2	278	344	32	390264
ABplaapap:87	ABplaapap	87	5918	-19081	54	52	5918	7.0	335	303	37	263394
ABplaapapa:120	ABplaapapa	120	6257	-18742	-128	-123	6257	11.5	324	331	36	575914
ABplaapapaa:179	ABplaapapaa	179	6949	-18050	-88	1	6949	19.3	299	307	29	413806
ABplaapapap:179	ABplaapapap	179	7386	-17613	543	556	7386	18.8	329	325	33	594450
ABplaapapp:120	ABplaapapp	120	6235	-18764	73	69	6235	8.4	364	325	35	400065
ABplaapappa:160	ABplaapappa	160	6651	-18348	-80	-59	6651	12.8	318	322	34	610126
ABplaapappp:160	ABplaapappp	160	6677	-18323	157	181	6677	11.8	349	335	33	400657
ABplaapp:61	ABplaapp	61	6435	-18564	48	45	6435	10.6	304	257	46	381554
ABplaappa:84	ABplaappa	84	5820	-19180	-64	-62	5820	9.5	361	324	39	265257
ABplaappaa:119	ABplaappaa	119	6125	-18874	-125	-93	6125	23.0	370	363	29	252760
ABplaappap:119	ABplaappap	119	6376	-18623	61	76	6376	23.6	406	350	31	223322
ABplaappp:84	ABplaappp	84	6118	-18881	134	126	6118	14.9	408	327	42	307249
ABplaapppa:114	ABplaapppa	114	6117	-18882	-128	-109	6117	23.9	429	352	33	276044
ABplaapppp:114	ABplaapppp	114	6408	-18591	122	122	6408	24.0	470	349	34	244075
ABplap:26	ABplap	26	7029	-17970	-39	-38	7029	12.0	370	186	57	998681
ABplapa:43	ABplapa	43	6706	-18293	-80	-80	6706	10.8	339	186	51	707927
ABplapaa:61	ABplapaa	61	6226	-18773	-64	-60	6226	6.3	334	198	43	337475
ABplapaaa:87	ABplapaaa	87	5825	-19174	-26	-16	5825	7.5	406	308	37	265374
ABplapaaaa:119	ABplapaaaa	119	6127	-18872	-81	-72	6127	7.2	431	308	34	521518
ABplapaaaaa:174	ABplapaaaaa	174	6345	-18654	-18	-3	6345	8.0	377	319	33	469117
ABplapaaaap:174	ABplapaaaap	174	6579	-18420	115	96	6579	8.2	410	298	36	536998
ABplapaaap:119	ABplapaaap	119	6459	-18540	193	167	6459	11.0	458	305	34	452997
ABplapaaapa:173	ABplapaaapa	173	6460	-18540	-84	-72	6460	15.9	404	317	36	587747
ABplapaaapp:173	ABplapaaapp	173	6882	-18117	342	333	6882	16.3	441	322	30	364700
ABplapaap:87	ABplapaap	87	5876	-19123	33	34	5876	9.7	458	298	37	307505
ABplapaapa:123	ABplapaapa	123	6179	-18820	-76	-59	6179	16.1	462	341	32	360462
ABplapaapp:123	ABplapaapp	123	6356	-18643	25	35	6356	22.8	505	333	37	563500
ABplapap:61	ABplapap	61	6393	-18606	17	14	6393	12.7	386	214	45	352084
ABplapapa:84	ABplapapa	84	5862	-19137	-77	-72	5862	15.0	471	310	41	325766
ABplapapaa:116	ABplapapaa	116	6269	-18730	-142	-140	6269	21.5	615	301	36	547424
ABplapapap:116	ABplapapap	116	6626	-18373	124	144	6626	27.4	620	298	36	583082
ABplapapp:84	ABplapapp	84	6108	-18891	129	130	6108	15.9	521	303	40	349665
ABplapappa:114	ABplapappa	114	6394	-18605	-82	-37	6394	34.4	623	298	37	567630
ABplapappp:114	ABplapappp	114	7352	-17647	725	707	7352	34.8	647	272	36	616303
ABplapapppa:173	ABplapapppa	173	7210	-17789	378	425	7210	32.5	665	282	28	308768
ABplapapppp:173	ABplapapppp	173	7652	-17347	664	693	7652	37.4	677	249	32	330571
ABplapp:43	ABplapp	43	6879	-18120	35	35	6879	16.3	384	259	51	688163
ABplappa:62	ABplappa	62	6243	-18756	-46	-46	6243	10.2	385	282	45	300837
ABplappaa:87	ABplappaa	87	5844	-19155	-94	-78	5844	23.9	438	352	41	340639
ABplappaaa:122	ABplappaaa	122	6473	-18526	-184	-144	6473	32.1	493	333	35	490012
ABplappaap:122	ABplappaap	122	6678	-18321	208	185	6678	27.7	523	332	36	438499
ABplappaapa:181	ABplappaapa	181	6367	-18632	-129	-126	6367	23.7	482	323	32	267568
ABplappaapp:181	ABplappaapp	181	7126	-17873	378	353	7126	26.8	527	311	28	221013
ABplappap:87	ABplappap	87	6118	-18881	91	87	6118	23.9	501	333	42	397379
ABplappapa:120	ABplappapa	120	6258	-18741	-89	-83	6258	21.3	559	322	36	458859
ABplappapp:120	ABplappapp	120	6794	-18205	219	231	6794	32.1	572	313	36	492992
ABplappp:62	ABplappp	62	6447	-18552	107	104	6447	17.8	455	288	44	403576
ABplapppa:89	ABplapppa	89	5956	-19043	-123	-94	5956	30.7	542	323	41	504420
ABplapppaa:125	ABplapppaa	125	6497	-18502	-257	-239	6497	38.3	611	287	32	418286
ABplapppaaa:192	ABplapppaaa	192	6682	-18317	-276	-244	6682	37.2	635	288	26	202759
ABplapppaap:192	ABplapppaap	192	7731	-17268	916	951	7731	39.3	662	282	28	255232
ABplapppap:125	ABplapppap	125	6850	-18149	154	151	6850	42.4	609	274	33	359564
ABplapppapa:173	ABplapppapa	173	6656	-18343	-167	-74	6656	45.3	649	261	29	275118
ABplapppapp:173	ABplapppapp	173	7596	-17404	371	344	7596	41.8	638	250	27	172652
ABplapppp:89	ABplapppp	89	6630	-18369	510	524	6630	36.5	580	313	38	479850
ABplappppa:127	ABplappppa	127	6383	-18616	-122	-35	6383	44.3	622	282	34	424797
ABplappppp:127	ABplappppp	127	7096	-17903	404	515	7096	44.9	655	250	34	433841
ABplp:16	ABplp	16	7226	-17773	-77	-77	7226	16.1	427	304	66	1309168
ABplpa:26	ABplpa	26	6927	-18072	-88	-88	6927	15.0	402	325	57	867680
ABplpaa:43	ABplpaa	43	6667	-18332	-47	-47	6667	10.1	330	329	50	542753
ABplpaaa:63	ABplpaaa	63	6241	-18758	-86	-81	6241	16.7	240	335	44	512058
ABplpaaaa:88	ABplpaaaa	88	5941	-19058	-134	-130	5941	26.4	244	339	39	551329
ABplpaaaaa:119	ABplpaaaaa	119	6315	-18684	-395	-432	6315	31.2	300	317	34	660243
ABplpaaaaaa:170	ABplpaaaaaa	170	6675	-18324	-347	-307	6675	35.3	293	314	31	577608
ABplpaaaaap:170	ABplpaaaaap	170	7605	-17394	534	451	7605	35.5	322	322	31	467416
ABplpaaaap:119	ABplpaaaap	119	6711	-18288	152	134	6711	35.8	358	333	36	628310
ABplpaaaapa:165	ABplpaaaapa	165	6581	-18418	-158	-35	6581	47.2	424	294	34	578509
ABplpaaaapp:165	ABplpaaaapp	165	7132	-17867	352	443	7132	43.4	476	288	31	425095
ABplpaaap:88	ABplpaaap	88	6168	-18831	104	101	6168	31.0	294	357	37	444768
ABplpaaapa:120	ABplpaaapa	120	6572	-18427	2	40	6572	34.0	332	357	34	613686
ABplpaaapaa:187	ABplpaaapaa	187	6935	-18064	60	141	6935	42.6	307	341	29	451708
ABplpaaapap:187	ABplpaaapap	187	7613	-17386	806	806	7613	38.8	339	353	27	277259
ABplpaaapp:120	ABplpaaapp	120	6636	-18363	145	175	6636	34.0	372	352	35	555245
ABplpaaappa:165	ABplpaaappa	165	6800	-18199	-277	-228	6800	38.9	343	327	29	381673
ABplpaaappp:165	ABplpaaappp	165	7331	-17668	468	541	7331	40.4	367	343	29	401946
ABplpaap:63	ABplpaap	63	6308	-18691	47	42	6308	10.7	295	332	43	315981
ABplpaapa:87	ABplpaapa	87	5791	-19208	-137	-128	5791	19.0	287	358	38	347394
ABplpaapaa:121	ABplpaapaa	121	6294	-18705	-238	-252	6294	27.2	313	331	36	712563
ABplpaapaaa:173	ABplpaapaaa	173	6653	-18346	-279	-307	6653	28.8	297	324	31	523199
ABplpaapaap:173	ABplpaapaap	173	7025	-17974	151	145	7025	29.8	335	341	31	465801
ABplpaapap:121	ABplpaapap	121	6537	-18462	145	155	6537	25.6	346	360	33	438186
ABplpaapapa:174	ABplpaapapa	174	7193	-17806	421	467	7193	27.7	299	367	33	459983
ABplpaapapp:174	ABplpaapapp	174	6539	-18460	-181	-69	6539	33.7	342	360	31	555011
ABplpaapp:87	ABplpaapp	87	6325	-18674	224	216	6325	25.2	329	348	41	488567
ABplpaappa:118	ABplpaappa	118	6216	-18783	-193	-182	6216	24.1	376	335	37	585723
ABplpaappaa:168	ABplpaappaa	168	6465	-18534	-191	-161	6465	24.0	369	330	31	400369
ABplpaappap:168	ABplpaappap	168	6786	-18213	256	244	6786	23.6	403	342	32	339041
ABplpaappp:118	ABplpaappp	118	6555	-18444	206	225	6555	28.7	394	351	36	453947
ABplpaapppa:164	ABplpaapppa	164	6663	-18336	-115	-74	6663	34.6	358	349	31	412848
ABplpaapppp:164	ABplpaapppp	164	7194	-17805	437	445	7194	37.3	386	339	30	296847
ABplpap:43	ABplpap	43	6846	-18153	1	0	6846	22.6	408	341	52	731868
ABplpapa:62	ABplpapa	62	6267	-18732	-147	-147	6267	25.6	324	354	42	413124
ABplpapaa:88	ABplpapaa	88	5930	-19069	-256	-251	5930	36.5	314	331	38	491424
ABplpapaaa:122	ABplpapaaa	122	6518	-18481	-369	-377	6518	40.6	363	301	32	438380
ABplpapaaaa:179	ABplpapaaaa	179	6842	-18157	-191	-171	6842	45.0	363	269	27	286067
ABplpapaaap:179	ABplpapaaap	179	7744	-17255	522	529	7744	44.6	402	277	28	310974
ABplpapaap:122	ABplpapaap	122	6801	-18198	17	-21	6801	41.8	399	306	32	403542
ABplpapaapa:178	ABplpapaapa	178	6708	-18291	-329	-254	6708	41.7	359	291	25	231121
ABplpapaapp:178	ABplpapaapp	178	7535	-17464	451	453	7535	42.5	391	300	29	346951
ABplpapap:88	ABplpapap	88	6368	-18631	211	202	6368	40.1	363	333	39	457819
ABplpapapa:122	ABplpapapa	122	6349	-18650	-303	-296	6349	45.9	429	299	33	403663
ABplpapapaa:174	ABplpapapaa	174	6802	-18197	-273	-229	6802	41.6	423	277	30	360823
ABplpapapap:174	ABplpapapap	174	7561	-17438	414	407	7561	42.5	456	275	27	300788
ABplpapapp:122	ABplpapapp	122	7097	-17902	293	304	7097	47.2	462	276	33	403150
ABplpapappa:169	ABplpapappa	169	6852	-18147	-184	-193	6852	45.2	454	251	28	277461
ABplpapappp:169	ABplpapappp	169	7236	-17763	269	233	7236	46.3	484	228	29	294001
ABplpapp:62	ABplpapp	62	6573	-18426	139	137	6573	24.3	392	344	43	333124
ABplpappa:85	ABplpappa	85	6148	-18851	-109	-83	6148	42.7	383	322	43	455298
ABplpappaa:117	ABplpappaa	117	6408	-18591	-120	-89	6408	49.3	407	270	38	404305
ABplpappaaa:153	ABplpappaaa	153	6714	-18285	-189	-122	6714	51.0	396	249	34	396881
ABplpappaap:153	ABplpappaap	153	7430	-17569	441	436	7430	49.3	434	251	32	261557
ABplpappap:117	ABplpappap	117	7021	-17978	253	258	7021	49.0	434	254	30	329582
ABplpappp:85	ABplpappp	85	6739	-18260	490	471	6739	46.2	439	310	40	434556
ABplpapppa:122	ABplpapppa	122	6409	-18590	-215	-188	6409	49.7	473	225	35	412926
ABplpapppaa:172	ABplpapppaa	172	6516	-18483	-379	-323	6516	47.7	501	209	30	296254
ABplpapppap:172	ABplpapppap	172	6910	-18089	6	27	6910	47.1	520	169	27	254760
ABplpapppp:122	ABplpapppp	122	7074	-17925	285	274	7074	49.3	518	213	34	417278
ABplpappppa:175	ABplpappppa	175	6932	-18067	-43	-83	6932	44.7	535	197	27	243652
ABplpappppp:175	ABplpappppp	175	7463	-17536	298	362	7463	45.6	575	205	29	300962
ABplpp:26	ABplpp	26	7014	-17985	-14	-13	7014	13.4	486	292	57	869271
ABplppa:43	ABplppa	43	6645	-18354	-34	-34	6645	7.9	435	310	50	475350
ABplppaa:63	ABplppaa	63	6126	-18873	-52	-48	6126	10.4	352	344	43	263094
ABplppaaa:91	ABplppaaa	91	5913	-19086	-165	-148	5913	33.0	363	345	37	462736
ABplppaaaa:128	ABplppaaaa	128	6347	-18652	-275	-216	6347	36.2	400	334	34	492952
ABplppaaaaa:170	ABplppaaaaa	170	6674	-18325	-346	-292	6674	37.5	391	316	31	460737
ABplppaaaap:170	ABplppaaaap	170	6947	-18052	146	187	6947	37.2	413	329	33	450545
ABplppaaap:128	ABplppaaap	128	6563	-18436	170	166	6563	31.2	426	355	29	307596
ABplppaap:91	ABplppaap	91	6157	-18842	117	144	6157	37.8	404	341	40	495797
ABplppaapa:125	ABplppaapa	125	6450	-18549	-130	-106	6450	44.2	458	321	34	529264
ABplppaapaa:175	ABplppaapaa	175	7152	-17847	74	101	7152	41.1	420	302	29	375430
ABplppaapap:175	ABplppaapap	175	7685	-17314	633	602	7685	39.3	454	309	29	341963
ABplppaapp:125	ABplppaapp	125	7156	-17843	492	492	7156	46.6	494	295	33	494406
ABplppaappa:178	ABplppaappa	178	6516	-18483	-399	-246	6516	47.2	477	248	30	383279
ABplppaappp:178	ABplppaappp	178	7328	-17671	420	490	7328	47.5	513	251	31	432968
ABplppap:63	ABplppap	63	6272	-18727	38	36	6272	10.8	417	325	45	303682
ABplppapa:88	ABplppapa	88	5894	-19105	-193	-188	5894	30.3	412	329	39	460046
ABplppapaa:123	ABplppapaa	123	6381	-18618	-110	-92	6381	40.1	450	334	36	472698
ABplppapaaa:171	ABplppapaaa	171	6768	-18231	-231	-148	6768	39.1	485	305	30	333717
ABplppapaap:171	ABplppapaap	171	7662	-17337	447	370	7662	37.2	504	272	32	456219
ABplppapap:123	ABplppapap	123	6880	-18119	265	304	6880	38.3	504	331	36	545269
ABplppapapa:181	ABplppapapa	181	6604	-18395	-153	1	6604	39.5	534	319	30	341410
ABplppapapp:181	ABplppapapp	181	7694	-17305	547	587	7694	37.2	542	285	30	419548
ABplppapp:88	ABplppapp	88	6371	-18628	176	155	6371	32.5	467	330	40	336713
ABplppappa:126	ABplppappa	126	6512	-18487	-225	-145	6512	41.7	505	319	34	484538
ABplppappaa:182	ABplppappaa	182	6911	-18088	-268	-242	6911	41.0	472	258	28	329884
ABplppappap:182	ABplppappap	182	7693	-17306	478	469	7693	42.8	508	262	29	372581
ABplppappp:126	ABplppappp	126	7332	-17667	571	606	7332	41.0	545	313	36	585722
ABplppapppa:186	ABplppapppa	186	6858	-18141	-296	-158	6858	41.9	527	266	30	419478
ABplppapppp:186	ABplppapppp	186	7311	-17688	321	419	7311	42.0	540	274	30	365914
ABplppp:43	ABplppp	43	6831	-18168	-8	-8	6831	21.8	494	327	51	664424
ABplpppa:62	ABplpppa	62	6222	-18777	-87	-80	6222	19.6	442	342	43	287684
ABplpppaa:87	ABplpppaa	87	5945	-19054	-180	-159	5945	39.1	469	333	39	485116
ABplpppaaa:123	ABplpppaaa	123	6483	-18516	-263	-190	6483	45.2	529	295	34	490720
ABplpppaaaa:176	ABplpppaaaa	176	6591	-18408	-244	-106	6591	47.4	538	260	31	386236
ABplpppaaap:176	ABplpppaaap	176	7443	-17556	640	689	7443	46.8	569	270	31	404973
ABplpppaap:123	ABplpppaap	123	7140	-17859	499	522	7140	45.5	570	291	34	474914
ABplpppaapa:175	ABplpppaapa	175	6854	-18145	-138	-89	6854	43.5	617	267	32	470978
ABplpppaapp:175	ABplpppaapp	175	7570	-17429	830	856	7570	49.1	626	260	31	391466
ABplpppap:87	ABplpppap	87	6400	-18599	214	228	6400	38.9	523	324	38	424782
ABplpppapa:121	ABplpppapa	121	6441	-18558	-172	-98	6441	46.8	568	265	35	464572
ABplpppapaa:158	ABplpppapaa	158	6706	-18293	-315	-175	6706	50.0	594	245	30	327789
ABplpppapap:158	ABplpppapap	158	7451	-17548	266	348	7451	51.0	588	203	31	313024
ABplpppapp:121	ABplpppapp	121	7098	-17901	372	436	7098	48.0	593	244	30	405744
ABplpppp:62	ABplpppp	62	6509	-18490	116	116	6509	24.8	497	339	46	381233
ABplppppa:86	ABplppppa	86	6096	-18903	-158	-143	6096	43.8	478	313	42	478617
ABplppppaa:116	ABplppppaa	116	6275	-18724	-294	-251	6275	47.9	491	271	32	348109
ABplppppaaa:164	ABplppppaaa	164	6799	-18200	-111	-10	6799	49.1	520	234	31	385007
ABplppppaap:164	ABplppppaap	164	7086	-17913	106	88	7086	45.1	546	228	30	385813
ABplppppap:116	ABplppppap	116	6809	-18190	182	176	6809	47.8	530	256	35	390878
ABplppppapa:165	ABplppppapa	165	6642	-18357	-249	-134	6642	48.5	563	247	30	312371
ABplppppapp:165	ABplppppapp	165	7406	-17593	381	383	7406	49.6	574	216	29	297877
ABplppppp:86	ABplppppp	86	6769	-18230	572	580	6769	47.0	533	287	44	556829
ABplpppppa:124	ABplpppppa	124	6646	-18353	-333	-294	6646	46.0	573	206	36	542229
ABplpppppaa:192	ABplpppppaa	192	6935	-18064	-125	-121	6935	37.0	583	228	32	383176
ABplpppppap:192	ABplpppppap	192	7480	-17519	321	272	7480	42.5	601	214	30	303756
ABplpppppp:124	ABplpppppp	124	7266	-17733	477	544	7266	49.6	599	206	36	463896
ABplppppppa:171	ABplppppppa	171	6733	-18266	-249	-120	6733	48.5	647	206	32	344173
ABplppppppp:171	ABplppppppp	171	7328	-17671	428	508	7328	44.4	672	217	31	305501
ABpr:5	ABpr	5	7902	-17097	-197	-197	7902	39.2	495	127	68	2029764
ABpra:15	ABpra	15	7458	-17541	-213	-213	7458	40.4	491	101	63	1947300
ABpraa:26	ABpraa	26	7123	-17876	-247	-247	7123	42.1	440	104	58	1553108
ABpraaa:43	ABpraaa	43	6794	-18205	-205	-203	6794	29.7	396	82	53	1330486
ABpraaaa:63	ABpraaaa	63	6257	-18742	-154	-148	6257	31.6	341	93	45	751917
ABpraaaaa:92	ABpraaaaa	92	5836	-19163	-173	-153	5836	24.7	272	111	36	578297
ABpraaaaaa:128	ABpraaaaaa	128	6679	-18320	-141	-48	6679	31.3	245	126	34	657465
ABpraaaaaaa:185	ABpraaaaaaa	185	6871	-18128	-85	110	6871	37.7	224	139	31	434112
ABpraaaaaap:185	ABpraaaaaap	185	7524	-17475	633	740	7524	37.7	239	130	30	400148
ABpraaaaap:128	ABpraaaaap	128	7397	-17602	525	635	7397	25.2	244	121	35	778372
ABpraaaaapd:191	ABpraaaaapd	191	8041	-16958	961	1156	8041	30.0	221	132	31	438147
ABpraaaaapv:191	ABpraaaaapv	191	6848	-18151	-59	171	6848	36.8	202	149	30	362913
ABpraaaap:92	ABpraaaap	92	6161	-18838	125	122	6161	23.4	318	91	40	743214
ABpraaaapa:124	ABpraaaapa	124	6503	-18496	-112	-52	6503	30.0	275	114	35	718491
ABpraaaapad:177	ABpraaaapad	177	7579	-17420	553	745	7579	35.6	276	110	30	452915
ABpraaaapav:177	ABpraaaapav	177	6690	-18309	-343	-190	6690	38.6	264	128	27	311155
ABpraaaapp:124	ABpraaaapp	124	7065	-17934	415	474	7065	22.7	296	98	36	713334
ABpraaaappa:170	ABpraaaappa	170	7102	-17897	-289	-15	7102	24.3	252	123	32	582335
ABpraaaappp:170	ABpraaaappp	170	7788	-17211	658	700	7788	22.8	276	126	30	345478
ABpraaap:63	ABpraaap	63	6480	-18519	-12	-14	6480	24.0	398	100	46	686864
ABpraaapa:87	ABpraaapa	87	5941	-19058	-118	-110	5941	17.6	308	109	40	647321
ABpraaapaa:121	ABpraaapaa	121	6551	-18448	-353	-313	6551	23.3	260	143	32	585841
ABpraaapaad:183	ABpraaapaad	183	8296	-16703	965	939	8296	28.7	263	139	30	416610
ABpraaapaav:183	ABpraaapaav	183	6670	-18329	-388	-421	6670	33.2	260	156	30	489821
ABpraaapap:121	ABpraaapap	121	7124	-17875	377	409	7124	16.1	274	124	36	721700
ABpraaapapa:171	ABpraaapapa	171	7120	-17879	-230	-27	7120	25.0	226	150	30	394912
ABpraaapapp:171	ABpraaapapp	171	8097	-16902	890	1049	8097	21.8	234	133	31	468252
ABpraaapp:87	ABpraaapp	87	6428	-18571	242	235	6428	20.7	376	98	42	663461
ABpraaappa:115	ABpraaappa	115	6439	-18560	-234	-223	6439	19.8	315	121	35	628997
ABpraaappaa:167	ABpraaappaa	167	6724	-18275	-437	-399	6724	28.2	285	146	29	394941
ABpraaappap:167	ABpraaappap	167	7846	-17153	723	719	7846	25.5	314	134	29	289959
ABpraaappp:115	ABpraaappp	115	6818	-18181	409	396	6818	18.2	367	100	39	692264
ABpraaapppa:150	ABpraaapppa	150	6534	-18465	-480	-449	6534	21.9	342	113	32	418066
ABpraaapppaa:218	ABpraaapppaa	218	6889	-18110	-183	-169	6889	32.1	308	106	24	101342
ABpraaapppap:218	ABpraaapppap	218	7369	-17630	254	312	7369	30.9	335	87	25	188866
ABpraaapppp:150	ABpraaapppp	150	7418	-17581	454	441	7418	22.5	342	94	34	421394
ABpraaappppa:209	ABpraaappppa	209	8121	-16878	1145	1180	8121	33.4	283	104	29	175661
ABpraaappppp:209	ABpraaappppp	209	6485	-18514	-184	-50	6485	40.5	305	107	26	148693
ABpraap:43	ABpraap	43	7081	-17918	-67	-69	7081	38.2	469	97	52	1124737
ABpraapa:62	ABpraapa	62	6336	-18663	-137	-133	6336	30.4	435	71	45	713626
ABpraapaa:89	ABpraapaa	89	5848	-19151	-73	-64	5848	9.0	368	104	43	646219
ABpraapaaa:123	ABpraapaaa	123	6438	-18561	12	69	6438	5.4	247	157	38	826856
ABpraapaaaa:174	ABpraapaaaa	174	6664	-18335	-118	31	6664	17.7	183	215	31	456869
ABpraapaaap:174	ABpraapaaap	174	7776	-17223	929	1046	7776	14.1	192	183	33	588873
ABpraapaap:123	ABpraapaap	123	7070	-17929	552	585	7070	6.7	306	130	39	837455
ABpraapaapa:171	ABpraapaapa	171	6920	-18079	-108	145	6920	16.0	220	144	34	634707
ABpraapaapp:171	ABpraapaapp	171	8615	-16384	1438	1569	8615	16.3	257	126	34	793812
ABpraapap:89	ABpraapap	89	6033	-18966	54	40	6033	14.4	428	87	41	674764
ABpraapapa:122	ABpraapapa	122	6569	-18430	-89	-27	6569	15.3	311	116	37	981242
ABpraapapaa:181	ABpraapapaa	181	6644	-18355	-487	-440	6644	24.3	289	147	30	498482
ABpraapapap:181	ABpraapapap	181	8109	-16890	929	910	8109	22.1	321	123	34	617161
ABpraapapp:122	ABpraapapp	122	6682	-18317	190	220	6682	10.8	349	106	38	872020
ABpraapappa:166	ABpraapappa	166	7020	-17979	-179	-74	7020	19.7	285	136	32	591148
ABpraapappp:166	ABpraapappp	166	7602	-17397	596	621	7602	17.1	313	117	37	772201
ABpraapp:62	ABpraapp	62	6754	-18245	95	92	6754	25.2	493	90	47	730336
ABpraappa:85	ABpraappa	85	5978	-19021	-157	-133	5978	20.8	458	70	41	655811
ABpraappaa:119	ABpraappaa	119	6429	-18570	-180	-101	6429	30.8	344	101	30	423451
ABpraappap:119	ABpraappap	119	6910	-18089	288	282	6910	26.4	388	78	34	493477
ABpraappp:85	ABpraappp	85	6719	-18280	390	383	6719	24.2	502	67	42	592201
ABpraapppa:116	ABpraapppa	116	6413	-18586	-210	-175	6413	27.6	417	71	35	534789
ABpraapppp:116	ABpraapppp	116	6931	-18068	301	290	6931	26.8	453	64	33	405951
ABprap:26	ABprap	26	7408	-17591	-42	-44	7408	34.4	540	85	58	1839737
ABprapa:43	ABprapa	43	6841	-18158	-158	-159	6841	23.5	505	70	54	1268877
ABprapaa:61	ABprapaa	61	6256	-18743	-88	-89	6256	14.2	449	87	45	560970
ABprapaaa:88	ABprapaaa	88	5797	-19202	-100	-94	5797	9.6	461	90	39	586933
ABprapaaaa:123	ABprapaaaa	123	6298	-18701	-188	-167	6298	9.8	425	107	37	763038
ABprapaaaaa:177	ABprapaaaaa	177	6506	-18493	-71	-71	6506	8.9	374	104	30	472894
ABprapaaaap:177	ABprapaaaap	177	6844	-18155	177	151	6844	9.4	365	128	35	664465
ABprapaaap:123	ABprapaaap	123	6887	-18112	294	281	6887	15.1	453	93	36	729425
ABprapaaapa:170	ABprapaaapa	170	6699	-18300	-237	-234	6699	17.2	389	109	32	528580
ABprapaaapp:170	ABprapaaapp	170	7389	-17610	493	424	7389	17.9	423	95	30	437216
ABprapaap:88	ABprapaap	88	6212	-18787	171	173	6212	14.8	516	93	40	664489
ABprapaapa:126	ABprapaapa	126	6438	-18561	-148	-116	6438	21.0	438	68	34	604048
ABprapaapp:126	ABprapaapp	126	6903	-18096	270	276	6903	26.9	484	69	35	670519
ABprapap:61	ABprapap	61	6511	-18488	22	21	6511	14.0	531	93	46	597082
ABprapapa:85	ABprapapa	85	5995	-19004	-132	-129	5995	17.2	561	80	42	667192
ABprapapaa:117	ABprapapaa	117	6508	-18491	-94	-76	6508	19.5	629	78	37	691740
ABprapapap:117	ABprapapap	117	6973	-18026	291	303	6973	26.6	625	66	37	728645
ABprapapp:85	ABprapapp	85	6517	-18482	372	385	6517	20.1	615	100	41	691376
ABprapappa:117	ABprapappa	117	6540	-18459	-107	-57	6540	33.8	632	78	37	756114
ABprapappp:117	ABprapappp	117	7246	-17753	593	605	7246	35.9	657	112	36	635783
ABprapapppa:180	ABprapapppa	180	6581	-18418	-158	-110	6581	31.2	665	94	28	349837
ABprapapppp:180	ABprapapppp	180	7611	-17388	549	590	7611	35.2	664	115	30	333290
ABprapp:43	ABprapp	43	7189	-17810	32	28	7189	26.6	589	106	53	1321439
ABprappa:62	ABprappa	62	6413	-18586	-246	-246	6413	24.4	576	92	46	748906
ABprappaa:88	ABprappaa	88	6080	-18919	-274	-267	6080	27.2	562	58	41	668855
ABprappaaa:120	ABprappaaa	120	6506	-18493	-252	-232	6506	30.6	504	64	35	640221
ABprappaap:120	ABprappaap	120	6925	-18074	253	253	6925	28.9	542	62	34	599475
ABprappap:88	ABprappap	88	6872	-18127	513	498	6872	28.9	617	78	40	695072
ABprappapa:122	ABprappapa	122	6409	-18590	-103	-98	6409	18.8	551	66	37	698076
ABprappapp:122	ABprappapp	122	7309	-17690	545	561	7309	31.4	598	62	33	563100
ABprappappa:169	ABprappappa	169	6747	-18252	-55	-57	6747	31.7	570	61	30	440926
ABprappappp:169	ABprappappp	169	6813	-18186	54	78	6813	26.7	576	59	32	507598
ABprappp:62	ABprappp	62	6814	-18185	188	183	6814	28.8	629	136	43	670366
ABprapppa:89	ABprapppa	89	5919	-19080	-260	-227	5919	33.6	633	101	39	636748
ABprapppaa:127	ABprapppaa	127	6594	-18405	-185	-190	6594	37.2	604	84	33	560451
ABprapppaaa:190	ABprapppaaa	190	6897	-18102	-345	-283	6897	34.9	624	96	29	342390
ABprapppaap:190	ABprapppaap	190	7937	-17062	1100	1120	7937	37.0	652	89	28	320226
ABprapppap:127	ABprapppap	127	6823	-18176	84	79	6823	41.2	613	104	33	441158
ABprapppapa:172	ABprapppapa	172	6777	-18222	-100	-20	6777	41.0	645	106	29	308952
ABprapppapp:172	ABprapppapp	172	7546	-17453	477	484	7546	42.2	644	135	27	234799
ABprapppp:89	ABprapppp	89	6590	-18409	426	459	6590	40.2	652	130	39	559454
ABprappppa:128	ABprappppa	128	6409	-18590	-188	-81	6409	43.0	634	108	34	532756
ABprappppp:128	ABprappppp	128	7180	-17819	493	528	7180	43.4	659	135	31	376330
ABprp:15	ABprp	15	7640	-17359	-197	-199	7640	42.1	576	174	64	1816885
ABprpa:26	ABprpa	26	7257	-17742	-212	-213	7257	47.6	547	175	57	1291128
ABprpaa:43	ABprpaa	43	6956	-18043	-216	-218	6956	38.8	544	77	52	1189256
ABprpaaa:63	ABprpaaa	63	6415	-18584	-203	-199	6415	41.5	462	79	43	556564
ABprpaaaa:87	ABprpaaaa	87	5995	-19004	-200	-191	5995	32.9	345	87	40	623111
ABprpaaaaa:120	ABprpaaaaa	120	6398	-18601	-272	-293	6398	35.8	298	126	37	909729
ABprpaaaaaa:172	ABprpaaaaaa	172	6605	-18395	-444	-475	6605	37.3	266	156	31	457120
ABprpaaaaap:172	ABprpaaaaap	172	7628	-17371	462	457	7628	37.3	297	135	31	519283
ABprpaaaap:120	ABprpaaaap	120	6894	-18105	267	309	6894	39.3	347	92	36	700227
ABprpaaaapa:166	ABprpaaaapa	166	6599	-18400	-116	-24	6599	47.7	403	107	32	461348
ABprpaaaapp:166	ABprpaaaapp	166	7425	-17574	681	755	7425	46.1	454	107	33	494541
ABprpaaap:87	ABprpaaap	87	6376	-18623	89	94	6376	35.4	400	75	40	679634
ABprpaaapa:121	ABprpaaapa	121	6742	-18257	-91	-5	6742	36.3	323	99	34	637896
ABprpaaapaa:184	ABprpaaapaa	184	6608	-18391	-391	-234	6608	44.2	278	135	29	331309
ABprpaaapap:184	ABprpaaapap	184	7811	-17188	953	957	7811	40.9	301	109	30	421180
ABprpaaapp:121	ABprpaaapp	121	7262	-17737	480	514	7262	34.0	362	83	35	641431
ABprpaaappa:163	ABprpaaappa	163	6788	-18211	-371	-284	6788	41.6	312	126	30	424354
ABprpaaappp:163	ABprpaaappp	163	7888	-17111	734	705	7888	38.8	344	119	31	644171
ABprpaap:63	ABprpaap	63	6911	-18088	164	155	6911	33.9	520	70	46	754203
ABprpaapa:86	ABprpaapa	86	6032	-18967	-224	-211	6032	28.1	391	77	42	747750
ABprpaapaa:121	ABprpaapaa	121	6534	-18465	-154	-187	6534	31.2	300	114	37	782604
ABprpaapaaa:179	ABprpaapaaa	179	6765	-18234	-259	-334	6765	33.8	281	156	27	517132
ABprpaapaap:179	ABprpaapaap	179	7257	-17742	2	35	7257	31.7	301	116	32	545930
ABprpaapap:121	ABprpaapap	121	6989	-18010	310	334	6989	27.0	327	85	36	736390
ABprpaapapa:175	ABprpaapapa	175	7739	-17260	819	968	7739	30.1	272	103	33	509566
ABprpaapapp:175	ABprpaapapp	175	6815	-18184	39	222	6815	34.6	308	91	30	556873
ABprpaapp:86	ABprpaapp	86	6864	-18135	473	455	6864	31.8	450	72	42	661524
ABprpaappa:119	ABprpaappa	119	6458	-18541	-333	-320	6458	25.2	357	97	40	830303
ABprpaappaa:170	ABprpaappaa	170	6714	-18285	-393	-325	6714	27.9	329	115	33	695229
ABprpaappap:170	ABprpaappap	170	7478	-17521	547	511	7478	26.1	372	100	31	426975
ABprpaappp:119	ABprpaappp	119	7472	-17527	777	798	7472	30.5	388	72	36	637007
ABprpaapppa:165	ABprpaapppa	165	6916	-18083	-180	-172	6916	37.2	330	104	29	381985
ABprpaapppp:165	ABprpaapppp	165	7681	-17318	611	660	7681	38.1	359	104	30	476487
ABprpap:43	ABprpap	43	7292	-17707	143	144	7292	46.1	595	136	53	1051837
ABprpapa:62	ABprpapa	62	6436	-18563	-162	-155	6436	45.8	515	97	44	532587
ABprpapaa:88	ABprpapaa	88	5963	-19036	-302	-280	5963	43.0	405	97	38	504891
ABprpapaaa:123	ABprpapaaa	123	6532	-18467	-299	-300	6532	43.6	369	145	33	456810
ABprpapaaaa:176	ABprpapaaaa	176	6820	-18179	-209	-227	6820	46.0	349	165	25	227970
ABprpapaaap:176	ABprpapaaap	176	7952	-17047	732	692	7952	47.3	382	163	25	226274
ABprpapaap:123	ABprpapaap	123	6946	-18053	98	87	6946	43.2	402	128	34	526929
ABprpapaapa:177	ABprpapaapa	177	6776	-18223	-249	-308	6776	44.6	351	165	26	246178
ABprpapaapp:177	ABprpapaapp	177	7374	-17625	342	359	7374	46.2	378	138	27	297729
ABprpapap:88	ABprpapap	88	6412	-18587	147	126	6412	46.7	440	110	39	443027
ABprpapapa:122	ABprpapapa	122	6458	-18541	-215	-214	6458	47.2	434	135	32	376594
ABprpapapaa:170	ABprpapapaa	170	6941	-18058	-33	17	6941	46.1	399	152	30	376917
ABprpapapap:170	ABprpapapap	170	7213	-17786	233	180	7213	44.5	432	147	29	337234
ABprpapapp:122	ABprpapapp	122	7112	-17887	315	303	7112	48.6	474	142	31	333843
ABprpapappa:167	ABprpapappa	167	6774	-18225	-196	-122	6774	44.1	432	163	30	385189
ABprpapappp:167	ABprpapappp	167	7457	-17542	402	398	7457	44.2	497	179	29	327566
ABprpapp:62	ABprpapp	62	7031	-17968	230	231	7031	45.1	577	122	43	501618
ABprpappa:85	ABprpappa	85	6155	-18844	-172	-162	6155	50.3	453	140	39	387644
ABprpappaa:118	ABprpappaa	118	6432	-18567	-155	-82	6432	50.3	403	184	34	386821
ABprpappaaa:165	ABprpappaaa	165	6622	-18377	-155	-103	6622	51.6	367	224	31	344884
ABprpappaap:165	ABprpappaap	165	7152	-17847	272	282	7152	50.7	407	196	31	303871
ABprpappap:118	ABprpappap	118	6999	-18000	403	399	6999	50.5	446	179	38	502382
ABprpappapa:165	ABprpappapa	165	6701	-18298	-110	-15	6701	50.0	432	176	31	275583
ABprpappapp:165	ABprpappapp	165	7467	-17532	693	748	7467	50.4	468	187	33	388200
ABprpappp:85	ABprpappp	85	6765	-18234	417	404	6765	49.7	505	125	40	405808
ABprpapppa:122	ABprpapppa	122	6428	-18571	-299	-263	6428	48.6	472	175	36	482462
ABprpapppaa:172	ABprpapppaa	172	6681	-18318	-313	-312	6681	45.0	415	178	27	268876
ABprpapppap:172	ABprpapppap	172	7482	-17517	316	325	7482	45.2	455	187	28	257695
ABprpapppp:122	ABprpapppp	122	7134	-17865	376	346	7134	48.7	530	167	36	462317
ABprpappppa:173	ABprpappppa	173	6738	-18261	-373	-334	6738	43.1	551	173	31	329163
ABprpappppp:173	ABprpappppp	173	7732	-17267	439	411	7732	44.6	577	177	28	256224
ABprpp:26	ABprpp	26	7497	-17502	-61	-62	7497	39.8	631	149	58	1674667
ABprppa:43	ABprppa	43	6949	-18050	-210	-208	6949	30.0	642	80	51	1343811
ABprppaa:62	ABprppaa	62	6461	-18538	-220	-214	6461	36.4	569	66	43	651743
ABprppaaa:90	ABprppaaa	90	6099	-18900	-194	-175	6099	39.9	449	76	38	594400
ABprppaaaa:126	ABprppaaaa	126	6458	-18541	-349	-286	6458	39.2	390	90	36	644184
ABprppaaaaa:168	ABprppaaaaa	168	6723	-18276	-504	-418	6723	41.3	368	127	30	437105
ABprppaaaap:168	ABprppaaaap	168	7233	-17766	343	347	7233	41.8	390	110	30	392453
ABprppaaap:126	ABprppaaap	126	6790	-18209	160	189	6790	37.2	409	72	29	400196
ABprppaap:90	ABprppaap	90	6439	-18560	149	131	6439	43.5	488	88	40	610140
ABprppaapa:127	ABprppaapa	127	6663	-18336	-168	-167	6663	45.8	448	109	35	545957
ABprppaapaa:180	ABprppaapaa	180	6742	-18257	-312	-200	6742	44.2	411	120	29	385654
ABprppaapap:180	ABprppaapap	180	7687	-17312	635	601	7687	42.1	426	121	28	317530
ABprppaapp:127	ABprppaapp	127	7016	-17983	169	166	7016	47.2	492	119	33	545266
ABprppaappa:184	ABprppaappa	184	6665	-18334	-260	-73	6665	46.9	473	168	28	351395
ABprppaappp:184	ABprppaappp	184	6985	-18014	171	250	6985	46.3	482	177	31	464488
ABprppap:62	ABprppap	62	6893	-18107	115	102	6893	30.4	623	79	45	734849
ABprppapa:87	ABprppapa	87	6206	-18793	-193	-197	6206	35.9	492	73	42	722808
ABprppapaa:128	ABprppapaa	128	6658	-18341	-86	-60	6658	43.0	439	81	36	544115
ABprppapaaa:177	ABprppapaaa	177	6934	-18065	-104	-7	6934	41.6	466	105	30	346269
ABprppapaap:177	ABprppapaap	177	8158	-16841	840	759	8158	38.4	494	102	32	432946
ABprppapap:128	ABprppapap	128	7458	-17541	498	519	7458	40.3	492	72	35	615932
ABprppapapa:190	ABprppapapa	190	7223	-17776	-77	48	7223	41.2	506	102	32	455662
ABprppapapp:190	ABprppapapp	190	7524	-17475	295	323	7524	39.2	515	129	31	424842
ABprppapp:87	ABprppapp	87	6816	-18183	414	396	6816	35.7	544	73	40	644940
ABprppappa:128	ABprppappa	128	6574	-18425	-417	-348	6574	41.8	492	90	34	502356
ABprppappaa:182	ABprppappaa	182	6774	-18225	-328	-244	6774	41.8	481	136	27	292206
ABprppappap:182	ABprppappap	182	7405	-17594	339	358	7405	42.2	512	137	30	350961
ABprppappp:128	ABprppappp	128	7364	-17635	544	565	7364	41.4	540	77	36	602568
ABprppapppa:195	ABprppapppa	195	6695	-18305	-368	-326	6695	43.0	522	138	28	304705
ABprppapppp:195	ABprppapppp	195	7410	-17589	402	458	7410	44.5	544	111	31	428019
ABprppp:43	ABprppp	43	7345	-17654	77	76	7345	36.6	674	148	52	1291205
ABprpppa:62	ABprpppa	62	6578	-18421	-115	-105	6578	36.2	653	99	45	686855
ABprpppaa:86	ABprpppaa	86	6067	-18932	-181	-157	6067	38.0	581	76	41	570824
ABprpppaaa:123	ABprpppaaa	123	6431	-18568	-228	-142	6431	44.4	553	86	36	663110
ABprpppaaaa:174	ABprpppaaaa	174	6576	-18424	-219	-128	6576	47.5	543	126	35	697545
ABprpppaaap:174	ABprpppaaap	174	7397	-17602	659	680	7397	46.3	580	103	31	382812
ABprpppaap:123	ABprpppaap	123	6876	-18123	306	327	6876	46.7	589	106	34	527996
ABprpppaapa:178	ABprpppaapa	178	6850	-18149	-33	87	6850	44.8	621	119	30	405543
ABprpppaapp:178	ABprpppaapp	178	7207	-17792	520	566	7207	46.0	633	120	30	417635
ABprpppap:86	ABprpppap	86	6537	-18462	287	308	6537	40.8	632	107	40	539601
ABprpppapa:122	ABprpppapa	122	6527	-18472	-119	-66	6527	48.5	595	138	35	478057
ABprpppapaa:163	ABprpppapaa	163	6728	-18271	-204	-111	6728	47.9	613	145	31	344096
ABprpppapap:163	ABprpppapap	163	7414	-17585	346	376	7414	50.0	616	183	31	331781
ABprpppapp:122	ABprpppapp	122	7329	-17670	444	453	7329	47.7	609	158	32	485464
ABprpppp:62	ABprpppp	62	7068	-17931	249	243	7068	45.2	623	160	45	532972
ABprppppa:85	ABprppppa	85	6134	-18865	-176	-175	6134	45.0	545	103	40	438751
ABprppppaa:119	ABprppppaa	119	6368	-18631	-300	-250	6368	47.3	512	114	32	360079
ABprppppaaa:170	ABprppppaaa	170	6621	-18378	-196	-116	6621	50.3	533	166	31	286656
ABprppppaap:170	ABprppppaap	170	7412	-17587	427	461	7412	49.8	562	159	34	479670
ABprppppap:119	ABprppppap	119	6912	-18087	367	344	6912	48.7	541	116	34	384140
ABprppppapa:170	ABprppppapa	170	6597	-18402	-159	-42	6597	49.9	555	130	34	441223
ABprppppapp:170	ABprppppapp	170	7650	-17349	638	713	7650	51.5	578	161	34	387033
ABprppppp:85	ABprppppp	85	6799	-18200	462	460	6799	45.9	594	120	40	440859
ABprpppppa:120	ABprpppppa	120	6467	-18532	-328	-301	6467	45.2	562	145	34	429868
ABprpppppaa:180	ABprpppppaa	180	6697	-18302	-306	-315	6697	39.7	574	139	31	315649
ABprpppppap:180	ABprpppppap	180	7796	-17203	671	638	7796	42.8	606	157	29	310907
ABprpppppp:120	ABprpppppp	120	7341	-17658	492	502	7341	47.0	591	174	32	357160
ABprppppppa:165	ABprppppppa	165	6890	-18109	-48	97	6890	49.0	637	168	30	511238
ABprppppppp:165	ABprppppppp	165	7560	-17439	617	714	7560	45.9	661	181	34	416846
EMS:1	EMS	1	8421	-16578	-120	-120	8421	32.3	493	313	78	2286232
MS:7	MS	7	7758	-17241	-178	-179	7758	42.7	421	286	69	1953644
MSa:18	MSa	18	7271	-17728	-320	-322	7271	38.3	367	299	63	1744352
MSaa:32	MSaa	32	7074	-17925	-319	-320	7074	43.1	313	288	59	1420207
MSaaa:48	MSaaa	48	6735	-18264	-324	-323	6735	45.8	313	262	50	769986
MSaaaa:68	MSaaaa	68	6313	-18686	-249	-253	6313	37.1	280	238	45	532446
MSaaaaa:90	MSaaaaa	90	6075	-18924	-197	-200	6075	24.6	233	226	39	475964
MSaaaaaa:119	MSaaaaaa	119	6727	-18272	-247	-289	6727	21.6	222	247	32	636013
MSaaaaaal:210	MSaaaaaal	210	6708	-18291	-388	-388	6708	17.0	272	270	27	329046
MSaaaaaar:210	MSaaaaaar	210	7832	-17167	551	449	7832	17.8	250	218	26	299104
MSaaaaap:119	MSaaaaap	119	7192	-17807	546	537	7192	19.6	247	257	35	475669
MSaaaaapa:150	MSaaaaapa	150	6835	-18164	-278	-243	6835	14.8	259	235	32	417124
MSaaaaapaa:198	MSaaaaapaa	198	6692	-18307	-252	-272	6692	12.5	283	228	27	337712
MSaaaaapap:198	MSaaaaapap	198	8992	-16007	1576	1546	8992	14.1	318	215	26	176153
MSaaaaapp:150	MSaaaaapp	150	7580	-17419	536	461	7580	12.4	315	245	31	402905
MSaaaap:90	MSaaaap	90	6483	-18516	263	261	6483	19.5	292	234	40	466120
MSaaaapa:122	MSaaaapa	122	6312	-18687	-240	-217	6312	12.9	289	248	34	426985
MSaaaapaa:159	MSaaaapaa	159	6607	-18392	-222	-143	6607	6.9	348	224	31	376530
MSaaaapap:159	MSaaaapap	159	7279	-17720	348	318	7279	11.0	365	232	27	261695
MSaaaapp:122	MSaaaapp	122	7263	-17736	618	600	7263	13.9	341	258	33	406476
MSaaaappa:165	MSaaaappa	165	6857	-18142	-51	-3	6857	11.4	386	238	28	322492
MSaaaappp:165	MSaaaappp	165	7651	-17348	561	545	7651	16.7	403	223	30	319580
MSaaap:68	MSaaap	68	6716	-18283	82	63	6716	37.6	350	262	43	507067
MSaaapa:95	MSaaapa	95	6131	-18868	-215	-196	6131	27.2	298	246	42	516339
MSaaapaa:121	MSaaapaa	121	6348	-18651	-282	-279	6348	21.9	292	260	34	385581
MSaaapaaa:155	MSaaapaaa	155	6889	-18110	-237	-212	6889	17.7	297	246	27	260690
MSaaapaap:155	MSaaapaap	155	7582	-17417	430	395	7582	18.9	347	265	28	229314
MSaaapap:121	MSaaapap	121	7225	-17774	333	354	7225	22.5	336	235	35	444353
MSaaapapa:158	MSaaapapa	158	6782	-18217	-357	-239	6782	19.0	364	247	30	304536
MSaaapapp:158	MSaaapapp	158	7659	-17340	484	500	7659	20.3	413	238	28	228605
MSaaapp:95	MSaaapp	95	6711	-18288	314	321	6711	25.2	360	238	35	442679
MSaaappa:136	MSaaappa	136	6719	-18280	-175	-153	6719	18.1	405	257	30	333505
MSaaappp:136	MSaaappp	136	7343	-17656	404	405	7343	16.5	414	231	31	354019
MSaap:48	MSaap	48	7108	-17891	-12	-14	7108	45.9	401	290	50	772519
MSaapa:68	MSaapa	68	6408	-18591	-253	-245	6408	45.3	384	295	46	481572
MSaapaa:90	MSaapaa	90	6039	-18960	-338	-339	6039	37.3	357	261	39	375902
MSaapaaa:118	MSaapaaa	118	6335	-18664	-373	-374	6335	33.8	365	252	33	366734
MSaapaaaa:157	MSaapaaaa	157	6682	-18317	-414	-377	6682	35.7	395	257	29	327253
MSaapaaap:157	MSaapaaap	157	7573	-17427	408	336	7573	35.5	422	249	31	371704
MSaapaap:118	MSaapaap	118	6879	-18120	256	218	6879	27.5	400	240	36	412256
MSaapaapa:153	MSaapaapa	153	6865	-18134	-182	-146	6865	26.0	417	271	30	299048
MSaapaapp:153	MSaapaapp	153	7559	-17440	536	483	7559	26.1	443	257	32	342311
MSaapap:90	MSaapap	90	6642	-18357	172	162	6642	42.4	409	262	36	357783
MSaapapa:131	MSaapapa	131	6704	-18295	-438	-406	6704	33.1	430	243	31	401511
MSaapapaa:208	MSaapapaa	208	7749	-17250	475	449	7749	28.5	434	246	28	263815
MSaapapap:208	MSaapapap	208	6782	-18217	-360	-355	6782	33.4	438	251	29	318208
MSaapapp:131	MSaapapp	131	7492	-17507	372	362	7492	37.4	439	260	33	329945
MSaapappa:174	MSaapappa	174	6596	-18403	-325	-329	6596	25.2	432	262	29	228043
MSaapappp:174	MSaapappp	174	7787	-17212	578	507	7787	33.1	464	230	26	221647
MSaapp:68	MSaapp	68	6880	-18119	316	316	6880	44.6	448	316	42	447586
MSaappa:95	MSaappa	95	6279	-18720	-209	-219	6279	46.0	445	244	33	356156
MSaappaa:154	MSaappaa	154	6873	-18126	-405	-373	6873	38.5	458	216	28	324077
MSaappap:154	MSaappap	154	7321	-17678	180	188	7321	37.2	482	215	29	296680
MSaappp:95	MSaappp	95	6671	-18328	158	149	6671	43.2	478	261	38	424818
MSaapppa:145	MSaapppa	145	6642	-18357	-460	-444	6642	37.3	478	282	32	271518
MSaapppaa:205	MSaapppaa	205	6519	-18480	-395	-378	6519	36.4	453	288	22	83933
MSaapppap:205	MSaapppap	205	7478	-17521	258	296	7478	33.8	479	267	24	90538
MSaapppp:145	MSaapppp	145	7320	-17679	64	55	7320	36.4	520	270	31	263176
MSaappppa:220	MSaappppa	220	6807	-18193	-154	-152	6807	32.0	498	262	26	130767
MSaappppp:220	MSaappppp	220	7326	-17673	329	181	7326	29.0	541	258	31	273676
MSap:32	MSap	32	7126	-17873	-60	-60	7126	33.4	382	333	56	1221264
MSapa:49	MSapa	49	6731	-18268	-204	-202	6731	37.5	366	333	50	830546
MSapaa:70	MSapaa	70	6209	-18790	-257	-254	6209	30.4	333	288	42	457059
MSapaaa:97	MSapaaa	97	5926	-19073	-234	-228	5926	26.2	259	288	35	377943
MSapaaaa:128	MSapaaaa	128	6431	-18568	-422	-418	6431	32.7	253	287	27	228251
MSapaaap:128	MSapaaap	128	7185	-17814	158	145	7185	24.8	275	292	28	266545
MSapaap:97	MSapaap	97	6577	-18422	214	201	6577	30.4	327	289	34	356964
MSapaapa:141	MSapaapa	141	6660	-18339	-228	-227	6660	32.7	327	298	24	226032
MSapaapp:141	MSapaapp	141	7635	-17364	498	474	7635	35.8	441	255	30	242305
MSapap:70	MSapap	70	6475	-18524	48	40	6475	30.3	399	292	42	436391
MSapapa:98	MSapapa	98	5836	-19163	-280	-264	5836	25.6	358	288	37	366836
MSapapaa:129	MSapapaa	129	6417	-18582	-255	-241	6417	25.2	336	296	27	214129
MSapapap:129	MSapapap	129	7113	-17886	309	289	7113	29.8	359	308	27	199951
MSapapp:98	MSapapp	98	6468	-18531	376	380	6468	19.2	417	295	35	303126
MSapappa:136	MSapappa	136	6352	-18647	-195	-168	6352	12.5	352	291	27	172318
MSapappp:136	MSapappp	136	6872	-18127	222	213	6872	11.9	375	279	30	230165
MSapp:49	MSapp	49	6931	-18068	9	11	6931	36.4	463	326	48	659053
MSappa:70	MSappa	70	6229	-18770	-205	-199	6229	34.9	439	296	40	418041
MSappaa:101	MSappaa	101	6089	-18910	-286	-289	6089	33.2	393	285	35	321287
MSappaaa:141	MSappaaa	141	6536	-18463	-310	-296	6536	19.2	376	269	30	240897
MSappaap:141	MSappaap	141	7273	-17726	261	228	7273	32.7	543	262	30	237071
MSappap:101	MSappap	101	6731	-18268	283	266	6731	35.0	431	294	34	311676
MSappapa:147	MSappapa	147	6837	-18162	-137	-111	6837	31.2	401	302	26	210618
MSappapp:147	MSappapp	147	7403	-17596	361	329	7403	34.4	424	301	30	253407
MSappp:70	MSappp	70	6572	-18427	133	136	6572	33.1	496	299	41	436185
MSapppa:105	MSapppa	105	6002	-18997	-232	-222	6002	25.0	429	303	35	324789
MSapppaa:145	MSapppaa	145	6409	-18590	-224	-222	6409	25.4	391	307	26	159729
MSapppap:145	MSapppap	145	6647	-18352	15	-3	6647	17.8	414	290	29	200394
MSapppp:105	MSapppp	105	6392	-18608	207	203	6392	21.1	481	289	35	302184
MSappppa:146	MSappppa	146	6378	-18621	-240	-232	6378	10.1	412	265	30	210721
MSappppp:146	MSappppp	146	6509	-18490	-31	-43	6509	10.4	464	266	30	148799
MSp:18	MSp	18	7454	-17545	-199	-200	7454	42.4	458	248	63	1620535
MSpa:32	MSpa	32	7114	-17885	-302	-302	7114	44.1	407	266	56	1170051
MSpaa:48	MSpaa	48	6814	-18185	-240	-237	6814	46.4	414	203	48	681772
MSpaaa:68	MSpaaa	68	6359	-18640	-251	-252	6359	38.5	370	195	44	497307
MSpaaaa:91	MSpaaaa	91	6014	-18985	-292	-296	6014	25.8	276	178	39	480558
MSpaaaaa:120	MSpaaaaa	120	6390	-18609	-363	-333	6390	16.5	271	207	34	582026
MSpaaaaaa:178	MSpaaaaaa	178	6715	-18284	-170	-179	6715	8.1	330	232	32	435885
MSpaaaaap:178	MSpaaaaap	178	7257	-17742	361	270	7257	10.3	352	202	30	448805
MSpaaaap:120	MSpaaaap	120	7007	-17992	342	312	7007	19.1	278	195	37	607348
MSpaaaapa:153	MSpaaaapa	153	6706	-18293	-384	-417	6706	15.2	291	199	35	606730
MSpaaaapp:153	MSpaaaapp	153	7430	-17569	251	191	7430	16.3	336	205	31	384840
MSpaaap:91	MSpaaap	91	6521	-18478	231	226	6521	20.8	337	182	39	462724
MSpaaapa:122	MSpaaapa	122	6374	-18625	-375	-335	6374	14.2	341	212	34	518085
MSpaaapaa:175	MSpaaapaa	175	6563	-18436	-251	-175	6563	9.0	400	211	30	372680
MSpaaapap:175	MSpaaapap	175	7160	-17839	164	213	7160	11.9	428	196	31	438945
MSpaaapp:122	MSpaaapp	122	7435	-17564	715	700	7435	15.3	361	204	37	526215
MSpaaappa:158	MSpaaappa	158	6592	-18407	-376	-317	6592	16.0	371	200	32	472969
MSpaaappp:158	MSpaaappp	158	7922	-17077	800	787	7922	16.5	407	191	33	466092
MSpaap:68	MSpaap	68	6665	-18334	30	21	6665	40.0	430	225	42	481780
MSpaapa:96	MSpaapa	96	6197	-18802	-193	-177	6197	27.8	349	181	39	490247
MSpaapaa:126	MSpaapaa	126	6484	-18515	-404	-369	6484	22.3	325	174	33	453302
MSpaapaaa:180	MSpaapaaa	180	6593	-18406	-418	-342	6593	16.8	342	182	28	267666
MSpaapaap:180	MSpaapaap	180	7489	-17510	569	498	7489	17.4	378	178	26	237417
MSpaapap:126	MSpaapap	126	7256	-17743	308	307	7256	22.9	364	176	37	501990
MSpaapapa:163	MSpaapapa	163	6673	-18326	-522	-459	6673	22.7	380	194	31	317519
MSpaapapp:163	MSpaapapp	163	7848	-17151	549	529	7848	22.0	416	185	31	291315
MSpaapp:96	MSpaapp	96	6629	-18370	254	241	6629	27.9	396	186	32	370571
MSpap:48	MSpap	48	7146	-17853	-23	-23	7146	46.8	493	271	50	751692
MSpapa:68	MSpapa	68	6403	-18596	-311	-310	6403	48.0	455	266	44	426023
MSpapaa:91	MSpapaa	91	6072	-18927	-374	-377	6072	45.1	412	215	37	293957
MSpapaaa:118	MSpapaaa	118	6344	-18655	-426	-430	6344	37.6	382	208	33	379283
MSpapaaaa:158	MSpapaaaa	158	6600	-18399	-462	-452	6600	37.4	392	183	28	327507
MSpapaaap:158	MSpapaaap	158	7786	-17213	582	499	7786	37.1	415	183	29	349545
MSpapaap:118	MSpapaap	118	7285	-17714	434	390	7285	35.5	432	210	34	389326
MSpapaapa:157	MSpapaapa	157	6962	-18037	-258	-283	6962	30.5	412	156	30	359500
MSpapaapp:157	MSpapaapp	157	7674	-17325	464	379	7674	28.1	442	163	32	401717
MSpapap:91	MSpapap	91	6623	-18376	175	163	6623	46.6	464	201	36	305831
MSpapapa:123	MSpapapa	123	6752	-18247	-369	-386	6752	37.7	436	174	32	429125
MSpapapaa:201	MSpapapaa	201	7895	-17104	553	517	7895	30.2	429	171	27	284718
MSpapapap:201	MSpapapap	201	6892	-18107	-313	-311	6892	32.2	440	160	27	303075
MSpapapp:123	MSpapapp	123	7358	-17641	373	349	7358	42.0	459	186	33	354012
MSpapappa:166	MSpapappa	166	6690	-18309	-448	-449	6690	28.9	425	159	29	296087
MSpapappp:166	MSpapappp	166	7563	-17436	377	337	7563	36.0	466	185	27	255067
MSpapp:68	MSpapp	68	6858	-18141	323	315	6858	48.2	525	268	45	504625
MSpappa:97	MSpappa	97	6213	-18786	-336	-327	6213	46.5	495	184	35	432312
MSpappaa:157	MSpappaa	157	6712	-18287	-314	-335	6712	39.5	546	245	31	393740
MSpappap:157	MSpappap	157	6965	-18034	-134	-180	6965	38.5	545	125	30	337080
MSpappp:97	MSpappp	97	6753	-18246	239	225	6753	43.9	511	181	41	546098
MSpapppa:149	MSpapppa	149	6637	-18362	-550	-546	6637	36.7	459	120	36	455069
MSpapppaa:212	MSpapppaa	212	6492	-18507	-377	-386	6492	40.8	427	144	27	177858
MSpapppap:212	MSpapppap	212	7099	-17900	-137	-137	7099	37.8	465	144	29	237078
MSpapppp:149	MSpapppp	149	7268	-17731	26	-42	7268	36.0	511	116	35	435385
MSpappppa:222	MSpappppa	222	6600	-18399	-515	-566	6600	36.8	487	126	26	161242
MSpappppp:222	MSpappppp	222	7371	-17628	220	116	7371	36.1	523	131	27	200005
MSpp:32	MSpp	32	7330	-17669	-36	-38	7330	47.9	511	239	56	1216816
MSppa:49	MSppa	49	6783	-18216	-258	-260	6783	48.1	516	154	46	682625
MSppaa:70	MSppaa	70	6255	-18744	-278	-273	6255	39.9	441	145	41	449912
MSppaaa:96	MSppaaa	96	5972	-19027	-313	-315	5972	27.9	297	143	36	427704
MSppaaaa:126	MSppaaaa	126	6510	-18489	-385	-388	6510	30.6	249	175	28	327219
MSppaaap:126	MSppaaap	126	7179	-17820	133	126	7179	25.5	274	169	31	469696
MSppaap:96	MSppaap	96	6781	-18218	340	314	6781	31.2	343	141	36	495211
MSppaapa:138	MSppaapa	138	6962	-18037	-165	-148	6962	37.5	320	154	26	305371
MSppaapp:138	MSppaapp	138	7579	-17420	401	342	7579	37.7	455	166	33	425492
MSppap:70	MSppap	70	6679	-18320	16	7	6679	40.7	487	159	41	471076
MSppapa:98	MSppapa	98	5990	-19009	-316	-307	5990	26.5	367	129	36	422986
MSppapaa:130	MSppapaa	130	6501	-18498	-414	-444	6501	26.7	329	143	29	300335
MSppapap:130	MSppapap	130	7425	-17574	311	295	7425	31.7	337	141	28	265404
MSppapp:98	MSppapp	98	6850	-18149	575	574	6850	19.3	404	131	36	430521
MSppappa:135	MSppappa	135	6551	-18448	-258	-260	6551	14.0	303	159	30	348497
MSppappp:135	MSppappp	135	7068	-17931	208	188	7068	10.5	301	177	30	306195
MSppp:49	MSppp	49	7108	-17891	0	-3	7108	47.9	572	223	47	689844
MSpppa:70	MSpppa	70	6305	-18694	-236	-237	6305	46.1	492	204	41	411024
MSpppaa:97	MSpppaa	97	6133	-18866	-322	-318	6133	36.7	389	158	35	402841
MSpppaaa:143	MSpppaaa	143	6550	-18449	-454	-473	6550	25.6	381	157	32	350875
MSpppaap:143	MSpppaap	143	7620	-17379	458	402	7620	30.5	481	122	31	319829
MSpppap:97	MSpppap	97	6850	-18149	312	295	6850	38.0	434	142	36	405990
MSpppapa:141	MSpppapa	141	6870	-18129	-322	-312	6870	36.8	428	130	28	270305
MSpppapp:141	MSpppapp	141	7597	-17402	459	426	7597	37.1	384	135	30	279928
MSpppp:70	MSpppp	70	6827	-18172	203	198	6827	40.2	537	177	42	469741
MSppppa:101	MSppppa	101	6033	-18966	-429	-428	6033	28.7	409	120	35	421359
MSppppaa:142	MSppppaa	142	6469	-18530	-490	-515	6469	29.5	361	128	30	291376
MSppppap:142	MSppppap	142	6867	-18132	-53	-82	6867	16.9	360	134	29	260647
MSppppp:101	MSppppp	101	6773	-18226	382	358	6773	25.4	457	124	37	456415
MSpppppa:143	MSpppppa	143	6462	-18537	-248	-260	6462	9.8	332	164	32	290081
MSpppppp:143	MSpppppp	143	6902	-18097	91	56	6902	11.2	417	147	31	246501
E:7	E	7	7873	-17126	-80	-79	7873	34.0	574	269	65	1951854
Ea:19	Ea	19	7208	-17791	-298	-297	7208	33.9	512	290	65	2173755
Eal:43	Eal	43	6704	-18295	-246	-247	6704	28.7	466	255	55	1229389
Eala:76	Eala	76	5976	-19023	-212	-207	5976	20.0	386	244	48	804701
Ealaa:123	Ealaa	123	6292	-18707	-401	-397	6292	19.2	437	236	42	961059
Ealap:123	Ealap	123	6467	-18532	-79	-110	6467	20.3	486	232	39	804306
Ealp:76	Ealp	76	6254	-18745	-43	-47	6254	27.1	458	252	47	875855
Ealpa:124	Ealpa	124	6379	-18620	-364	-383	6379	28.7	471	232	39	799319
Ealpp:124	Ealpp	124	6740	-18259	47	23	6740	25.1	534	222	39	774813
Ear:43	Ear	43	6790	-18209	-266	-267	6790	34.8	489	182	56	1383219
Eara:74	Eara	74	6031	-18968	-258	-256	6031	24.5	418	180	49	937816
Earaa:125	Earaa	125	6446	-18553	-412	-410	6446	22.7	437	187	43	1108447
Earap:125	Earap	125	6555	-18444	-37	-70	6555	18.1	478	187	38	709975
Earp:74	Earp	74	6314	-18685	-99	-98	6314	31.0	476	176	46	868977
Earpa:126	Earpa	126	6410	-18589	-428	-441	6410	29.6	468	180	39	800114
Earpp:126	Earpp	126	6701	-18298	49	25	6701	24.0	525	173	38	736600
Ep:19	Ep	19	7297	-17702	-160	-163	7297	25.9	603	243	64	2213470
Epl:45	Epl	45	6700	-18299	-179	-183	6700	26.7	553	255	56	1330470
Epla:80	Epla	80	5959	-19040	-191	-191	5959	21.8	522	227	46	739123
Eplaa:128	Eplaa	128	6323	-18676	-243	-266	6323	17.2	532	220	38	650446
Eplap:128	Eplap	128	6684	-18315	64	24	6684	23.6	572	207	38	744974
Eplp:80	Eplp	80	6340	-18659	56	51	6340	25.6	589	234	48	937967
Eplpa:131	Eplpa	131	6464	-18535	-351	-385	6464	29.2	596	198	42	906297
Eplpp:131	Eplpp	131	7021	-17978	4	-28	7021	37.1	604	190	42	940314
Epr:45	Epr	45	6650	-18349	-292	-293	6650	29.2	593	188	55	1408572
Epra:80	Epra	80	5889	-19110	-274	-271	5889	23.2	535	154	49	924986
Epraa:129	Epraa	129	6306	-18693	-272	-290	6306	15.9	515	180	39	713593
Eprap:129	Eprap	129	6595	-18404	-74	-92	6595	19.2	570	170	38	688635
Eprp:80	Eprp	80	6317	-18682	-36	-42	6317	25.4	619	184	48	1000127
Eprpa:130	Eprpa	130	6432	-18567	-341	-376	6432	23.7	592	162	39	788810
Eprpp:130	Eprpp	130	6915	-18084	-85	-164	6915	32.2	595	156	43	971606
P2:1	P2	1	8271	-16728	-228	-228	8271	29.1	642	191	78	3869109
C:9	C	9	7455	-17544	-110	-110	7455	18.0	577	176	67	1680064
Ca:21	Ca	21	7086	-17913	-101	-101	7086	16.6	486	200	59	1148490
Caa:37	Caa	37	6727	-18272	-86	-86	6727	10.9	450	199	54	808258
Caaa:58	Caaa	58	6321	-18678	-49	-49	6321	8.5	478	228	47	376942
Caaaa:83	Caaaa	83	5810	-19189	-72	-65	5810	11.6	577	275	42	365143
Caaaaa:120	Caaaaa	120	6185	-18814	-131	-132	6185	7.9	540	175	36	238615
Caaaap:120	Caaaap	120	6335	-18664	-16	-16	6335	10.1	597	163	35	267297
Caaap:83	Caaap	83	6201	-18798	67	64	6201	19.0	631	261	43	540857
Caaapa:115	Caaapa	115	6282	-18717	-153	-154	6282	13.4	633	156	36	292785
Caaapp:115	Caaapp	115	6686	-18313	148	152	6686	20.3	671	164	36	329037
Caap:58	Caap	58	6331	-18668	-5	-5	6331	9.5	574	245	44	485145
Caapa:90	Caapa	90	6342	-18657	-187	-147	6342	36.3	659	216	36	513543
Caapaa:172	Caapaa	172	6854	-18145	-338	-261	6854	44.7	624	186	26	191774
Caapap:172	Caapap	172	8237	-16762	1026	1061	8237	47.7	632	209	28	276567
Caapp:90	Caapp	90	6452	-18548	303	319	6452	35.0	665	252	39	552573
Caappd:128	Caappd	128	6478	-18521	-216	-198	6478	37.0	682	187	36	367748
Caappv:128	Caappv	128	6912	-18087	132	237	6912	44.8	669	205	31	321591
Cap:37	Cap	37	6771	-18228	-47	-47	6771	11.6	534	257	53	815124
Capa:60	Capa	60	6245	-18754	-83	-77	6245	21.4	533	309	47	534027
Capaa:97	Capaa	97	6024	-18975	-316	-287	6024	42.7	550	257	42	640296
Capaaa:134	Capaaa	134	6419	-18580	-385	-395	6419	31.0	529	288	36	598800
Capaaaa:189	Capaaaa	189	6448	-18551	-246	-260	6448	26.4	494	291	30	369754
Capaaap:189	Capaaap	189	6466	-18533	-199	-213	6466	23.3	544	292	30	351112
Capaap:134	Capaap	134	6759	-18240	-190	-175	6759	37.2	560	251	38	698457
Capaapa:194	Capaapa	194	6487	-18512	-209	-223	6487	24.2	577	279	32	427666
Capaapp:194	Capaapp	194	7063	-17936	132	108	7063	28.8	615	271	31	419230
Capap:97	Capap	97	6521	-18478	121	123	6521	40.9	590	250	38	518616
Capapa:137	Capapa	137	6412	-18587	-376	-401	6412	28.4	579	279	36	599944
Capapaa:196	Capapaa	196	6407	-18592	-66	-89	6407	14.3	590	272	31	313002
Capapap:196	Capapap	196	6674	-18325	-25	-46	6674	19.2	633	263	33	466103
Capapp:137	Capapp	137	7063	-17936	30	11	7063	40.7	585	256	37	662052
Capappa:202	Capappa	202	7204	-17795	168	125	7204	43.8	593	257	29	329365
Capappp:202	Capappp	202	6661	-18338	-236	-305	6661	36.1	601	272	30	407142
Capp:60	Capp	60	6479	-18520	38	42	6479	20.9	598	299	46	608107
Cappa:92	Cappa	92	5949	-19050	-332	-314	5949	32.2	602	283	39	537748
Cappaa:129	Cappaa	129	6306	-18693	-291	-303	6306	23.4	586	269	36	598217
Cappaaa:177	Cappaaa	177	6315	-18684	-103	-116	6315	13.6	554	281	32	337461
Cappaap:177	Cappaap	177	6495	-18504	9	-1	6495	11.6	608	255	32	354404
Cappap:129	Cappap	129	6845	-18154	26	6	6845	31.6	613	253	36	620681
Cappapa:181	Cappapa	181	6479	-18520	-340	-352	6479	23.8	653	259	31	453139
Cappapp:181	Cappapp	181	7401	-17598	308	259	7401	31.9	665	245	34	580488
Cappp:92	Cappp	92	6692	-18307	308	319	6692	39.2	630	253	39	524968
Capppa:131	Capppa	131	6451	-18548	-379	-371	6451	27.4	643	230	35	607167
Capppaa:188	Capppaa	188	6351	-18648	-148	-154	6351	12.6	664	222	35	489699
Capppap:188	Capppap	188	7006	-17993	60	48	7006	24.3	692	207	33	355006
Capppp:131	Capppp	131	7149	-17850	93	127	7149	41.2	620	219	37	672883
Cappppd:195	Cappppd	195	6601	-18398	-420	-409	6601	35.0	687	210	31	418253
Cappppv:195	Cappppv	195	7274	-17725	244	203	7274	43.6	632	215	31	400249
Cp:21	Cp	21	7193	-17806	-138	-139	7193	17.0	595	153	64	1776239
Cpa:37	Cpa	37	6815	-18184	-99	-98	6815	12.2	569	143	56	972391
Cpaa:56	Cpaa	56	6417	-18582	-110	-110	6417	10.2	582	135	49	579408
Cpaaa:80	Cpaaa	80	5837	-19162	-109	-105	5837	6.2	581	186	43	353861
Cpaaaa:117	Cpaaaa	117	6162	-18837	-149	-150	6162	4.2	496	228	35	247049
Cpaaap:117	Cpaaap	117	6203	-18796	-38	-35	6203	5.3	572	202	35	213141
Cpaap:80	Cpaap	80	6153	-18846	54	54	6153	13.2	647	165	43	522342
Cpaapa:112	Cpaapa	112	6174	-18825	-127	-128	6174	9.1	624	161	36	301416
Cpaapp:112	Cpaapp	112	6606	-18393	152	154	6606	17.1	665	177	36	380172
Cpap:56	Cpap	56	6561	-18438	-20	-18	6561	11.4	620	218	47	584146
Cpapa:80	Cpapa	80	5952	-19047	-225	-223	5952	24.6	680	174	42	622847
Cpapaa:121	Cpapaa	121	6701	-18298	4	26	6701	28.7	684	158	35	388773
Cpapap:121	Cpapap	121	6318	-18681	-194	-192	6318	23.7	685	184	36	393487
Cpapp:80	Cpapp	80	6642	-18357	283	283	6642	33.7	684	220	40	507366
Cpappd:122	Cpappd	122	6373	-18626	-312	-306	6373	35.3	683	185	37	420253
Cpappv:122	Cpappv	122	6991	-18008	234	256	6991	42.4	669	177	31	298876
Cpp:37	Cpp	37	6978	-18021	-22	-22	6978	17.5	657	204	56	1425145
Cppa:57	Cppa	57	6452	-18547	-211	-210	6452	25.7	678	148	48	825298
Cppaa:91	Cppaa	91	6050	-18949	-303	-292	6050	42.8	572	148	40	509410
Cppaaa:135	Cppaaa	135	6507	-18492	-423	-436	6507	28.1	498	98	36	499008
Cppaaaa:191	Cppaaaa	191	6543	-18456	-347	-364	6543	29.0	463	109	29	238915
Cppaaap:191	Cppaaap	191	6857	-18142	-45	-82	6857	26.1	503	96	29	273170
Cppaap:135	Cppaap	135	6902	-18097	-96	-123	6902	32.3	548	103	34	437861
Cppaapa:202	Cppaapa	202	6607	-18392	-207	-205	6607	26.0	529	102	29	258982
Cppaapp:202	Cppaapp	202	7094	-17905	12	-18	7094	28.9	585	99	30	273614
Cppap:91	Cppap	91	6486	-18513	97	86	6486	42.4	601	182	39	506797
Cppapa:135	Cppapa	135	6480	-18520	-346	-366	6480	25.8	562	101	38	550723
Cppapaa:190	Cppapaa	190	6471	-18528	-124	-135	6471	15.9	528	104	30	222286
Cppapap:190	Cppapap	190	6509	-18490	-140	-172	6509	16.4	582	107	33	286576
Cppapp:135	Cppapp	135	7092	-17907	82	65	7092	38.5	581	113	35	430456
Cppappa:196	Cppappa	196	6599	-18400	-502	-553	6599	34.2	599	106	31	300891
Cppappp:196	Cppappp	196	6661	-18338	-165	-169	6661	46.2	579	132	29	281212
Cppp:57	Cppp	57	6611	-18389	-45	-44	6611	21.7	672	237	48	753299
Cpppa:90	Cpppa	90	5960	-19039	-353	-337	5960	33.3	635	150	39	576069
Cpppaa:130	Cpppaa	130	6317	-18682	-306	-322	6317	21.1	549	104	37	585462
Cpppaaa:177	Cpppaaa	177	6395	-18604	-247	-259	6395	17.2	497	104	30	323480
Cpppaap:177	Cpppaap	177	6497	-18502	20	7	6497	8.5	557	120	35	361975
Cpppap:130	Cpppap	130	6850	-18149	-103	-122	6850	27.3	605	107	35	550035
Cpppapa:188	Cpppapa	188	6460	-18539	-335	-354	6460	20.8	619	99	32	387427
Cpppapp:188	Cpppapp	188	7239	-17760	222	159	7239	27.5	653	118	34	486044
Cpppp:90	Cpppp	90	6648	-18351	191	191	6648	39.0	642	201	38	523781
Cppppa:131	Cppppa	131	6451	-18548	-401	-390	6451	26.2	635	130	36	559254
Cppppaa:182	Cppppaa	182	6319	-18680	-216	-217	6319	11.7	633	122	34	338258
Cppppap:182	Cppppap	182	6847	-18152	-74	-87	6847	21.4	671	146	32	386286
Cppppp:131	Cppppp	131	7182	-17817	177	172	7182	37.7	640	158	34	450759
Cpppppd:194	Cpppppd	194	6585	-18414	-268	-303	6585	31.0	685	155	32	367253
Cpppppv:194	Cpppppv	194	7439	-17560	287	296	7439	43.2	633	170	27	239461
P3:9	P3	9	7530	-17469	-312	-313	7530	30.0	676	203	62	2474712
D:25	D	25	7174	-17825	-310	-310	7174	29.0	682	179	58	1965106
Da:47	Da	47	6697	-18302	-171	-173	6697	29.8	628	296	51	1220472
Daa:77	Daa	77	6099	-18900	-221	-222	6099	41.5	549	274	41	494412
Daaa:113	Daaa	113	6055	-18944	-228	-230	6055	28.0	479	296	36	429331
Daaaa:153	Daaaa	153	6378	-18621	-211	-213	6378	24.6	434	316	30	258409
Daaap:153	Daaap	153	6460	-18539	-79	-79	6460	13.1	449	280	30	214368
Daap:113	Daap	113	6610	-18389	116	105	6610	33.9	481	285	35	426317
Daapa:158	Daapa	158	6531	-18468	-186	-194	6531	29.0	419	310	31	290510
Daapp:158	Daapp	158	6925	-18074	109	87	6925	33.0	449	309	29	238359
Dap:77	Dap	77	6542	-18457	113	116	6542	34.8	611	250	43	558879
Dapa:109	Dapa	109	6026	-18973	-179	-175	6026	28.0	515	283	37	458146
Dapaa:150	Dapaa	150	6467	-18532	-72	-85	6467	22.2	476	306	30	279802
Dapap:150	Dapap	150	6534	-18465	-3	-2	6534	18.4	519	288	30	219986
Dapp:109	Dapp	109	6504	-18495	200	185	6504	27.0	551	261	38	465189
Dappa:146	Dappa	146	6343	-18656	-155	-162	6343	10.8	497	258	37	276406
Dappp:146	Dappp	146	6551	-18448	29	18	6551	11.4	554	253	38	324609
Dapppa:216	Dapppa	216	6454	-18545	-1	-18	6454	3.8	544	216	29	100811
Dapppp:216	Dapppp	216	6372	-18627	-16	-29	6372	4.6	513	216	28	107650
Dp:47	Dp	47	6782	-18217	-319	-321	6782	35.8	685	216	49	1003601
Dpa:78	Dpa	78	6090	-18909	-280	-289	6090	44.8	569	152	41	489156
Dpaa:112	Dpaa	112	6025	-18974	-392	-383	6025	28.4	450	112	35	523737
Dpaaa:153	Dpaaa	153	6491	-18508	-300	-299	6491	29.0	398	111	31	358185
Dpaap:153	Dpaap	153	6782	-18217	-59	-79	6782	17.7	409	120	30	338349
Dpap:112	Dpap	112	6511	-18488	-74	-81	6511	35.3	467	126	37	533349
Dpapa:156	Dpapa	156	6564	-18435	-340	-351	6564	33.4	394	123	30	337185
Dpapp:156	Dpapp	156	7015	-17984	97	75	7015	36.2	429	110	30	315745
Dpp:78	Dpp	78	6552	-18447	31	31	6552	36.6	623	172	44	573988
Dppa:109	Dppa	109	6068	-18931	-273	-275	6068	25.2	492	105	37	564151
Dppaa:152	Dppaa	152	6512	-18487	-279	-282	6512	27.9	436	101	30	333764
Dppap:152	Dppap	152	6672	-18327	-86	-98	6672	17.8	462	108	32	339802
Dppp:109	Dppp	109	6522	-18477	115	99	6522	25.2	533	126	40	576110
Dpppa:150	Dpppa	150	6365	-18634	-289	-293	6365	12.1	449	133	35	352829
Dpppaa:217	Dpppaa	217	6459	-18540	-219	-231	6459	7.4	381	124	28	173305
Dpppap:217	Dpppap	217	6533	-18466	2	-1	6533	8.5	429	120	29	198004
Dpppp:150	Dpppp	150	6624	-18375	59	44	6624	10.1	499	132	36	322951
Dppppa:219	Dppppa	219	6379	-18620	-109	-83	6379	7.6	455	122	30	162038
Dppppp:219	Dppppp	219	6461	-18538	-27	-29	6461	9.0	493	104	29	148729
P4:25	P4	25	6939	-18060	-362	-364	6939	36.7	632	259	53	1745828
Z2:68	Z2	68	6199	-18800	-464	-460	6199	35.2	552	172	41	762498
Z3:68	Z3	68	6186	-18813	-518	-519	6186	38.0	510	231	43	817858
