# Supplementary material for: Quantitative Differences in Nuclear β-catenin and TCF Pattern Embryonic Cells in C. elegans
Source: PLoS Genet. 2015 Oct 21;11(10):e1005585. doi: 10.1371/journal.pgen.1005585 (PMC4619327; doi:10.1371/journal.pgen.1005585)
Supplement: S1 Data — For each cell analyzed, birth time is given in column 3 and the average nuclear reporter intensity over the lifetime of the cell (corrected for background) is given in column 7 (“blot”). For information on each embryo’s strain information and experimental conditions, refer to S2 Table. (ZIP) [file pgen.1005585.s005.zip › CAs/CA20120608_JIM133_L4.csv]

cellTime	cell	time	none	global	local	blot	cross	z	x	y	size	gweight
ABa:1	ABa	1	8376	-16623	-60	-60	8376	33.5	520	260	78	2553960
ABal:9	ABal	9	7696	-17304	-169	-169	7696	34.3	551	276	71	2836388
ABala:19	ABala	19	7367	-17632	-189	-190	7367	27.8	571	250	63	2239300
ABalaa:31	ABalaa	31	6961	-18038	-155	-155	6961	18.8	583	255	59	1939879
ABalaaa:48	ABalaaa	48	6710	-18289	-131	-133	6710	27.4	581	210	52	1337791
ABalaaaa:70	ABalaaaa	70	6232	-18767	-148	-143	6232	28.2	572	200	44	791598
ABalaaaal:101	ABalaaaal	101	6457	-18542	202	220	6457	30.3	612	261	39	796190
ABalaaaala:134	ABalaaaala	134	6598	-18401	-159	-127	6598	17.6	604	277	34	572095
ABalaaaalp:134	ABalaaaalp	134	7268	-17731	358	419	7268	14.8	588	313	36	641878
ABalaaaar:101	ABalaaaar	101	6047	-18952	-86	-90	6047	34.4	587	208	39	881863
ABalaaaarl:137	ABalaaaarl	137	6746	-18253	-71	-49	6746	24.6	604	257	35	610326
ABalaaaarr:137	ABalaaaarr	137	6774	-18225	-52	-8	6774	30.9	589	209	35	607889
ABalaaap:70	ABalaaap	70	6483	-18516	29	17	6483	31.5	510	206	44	702432
ABalaaapa:97	ABalaaapa	97	6058	-18941	-72	-64	6058	39.8	558	196	37	644090
ABalaaapal:131	ABalaaapal	131	6738	-18261	-205	-216	6738	39.2	570	220	33	536488
ABalaaapar:131	ABalaaapar	131	7595	-17404	644	655	7595	36.9	557	182	31	419307
ABalaaapp:97	ABalaaapp	97	6662	-18337	237	224	6662	39.1	543	248	37	621891
ABalaaappl:132	ABalaaappl	132	7640	-17359	399	415	7640	34.7	582	323	33	508610
ABalaaappr:132	ABalaaappr	132	6722	-18277	-165	-145	6722	41.3	580	287	32	465386
ABalaap:48	ABalaap	48	6860	-18139	30	27	6860	20.5	563	271	51	1123435
ABalaapa:70	ABalaapa	70	6261	-18738	-148	-146	6261	31.6	523	255	44	710630
ABalaapaa:100	ABalaapaa	100	6047	-18952	-234	-211	6047	32.4	582	292	36	665360
ABalaapaaa:136	ABalaapaaa	136	6749	-18250	-160	-76	6749	24.2	608	289	34	615817
ABalaapaap:136	ABalaapaap	136	7228	-17771	354	450	7228	20.3	599	322	35	726608
ABalaapap:100	ABalaapap	100	6469	-18530	175	151	6469	30.7	554	331	38	799887
ABalaapapa:137	ABalaapapa	137	6880	-18119	-43	83	6880	21.1	596	334	32	568825
ABalaapapp:137	ABalaapapp	137	7451	-17548	302	273	7451	26.2	558	349	33	617382
ABalaapp:70	ABalaapp	70	6586	-18413	132	128	6586	31.1	462	265	44	595241
ABalaappa:95	ABalaappa	95	6068	-18931	-164	-137	6068	37.8	558	312	37	641208
ABalaappaa:132	ABalaappaa	132	6972	-18027	75	208	6972	36.3	607	312	30	426686
ABalaappap:132	ABalaappap	132	7726	-17273	725	770	7726	28.3	594	332	37	685232
ABalaappp:95	ABalaappp	95	6646	-18353	327	319	6646	37.6	516	278	39	562115
ABalaapppa:127	ABalaapppa	127	6674	-18325	-382	-369	6674	36.2	564	336	33	554841
ABalaapppp:127	ABalaapppp	127	7444	-17556	569	573	7444	43.1	554	356	35	530074
ABalap:31	ABalap	31	7318	-17681	-63	-67	7318	38.6	554	231	59	1931602
ABalapa:48	ABalapa	48	6765	-18234	-200	-202	6765	41.9	550	217	51	1109280
ABalapaa:70	ABalapaa	70	6272	-18727	-211	-214	6272	42.0	539	198	43	656685
ABalapaaa:97	ABalapaaa	97	6087	-18912	-100	-83	6087	44.0	579	231	36	571144
ABalapaaaa:136	ABalapaaaa	136	7312	-17687	592	619	7312	35.2	609	242	34	604393
ABalapaaap:136	ABalapaaap	136	6806	-18193	-283	-256	6806	35.3	589	236	33	586421
ABalapaap:97	ABalapaap	97	6488	-18511	275	272	6488	47.4	576	280	37	538749
ABalapaapa:133	ABalapaapa	133	6779	-18220	-266	-236	6779	33.7	593	270	32	555240
ABalapaapp:133	ABalapaapp	133	7396	-17603	508	538	7396	38.6	599	297	35	646601
ABalapap:70	ABalapap	70	6672	-18327	133	121	6672	44.9	499	226	42	542038
ABalapapa:95	ABalapapa	95	6086	-18913	-147	-140	6086	49.6	533	300	35	440934
ABalapapaa:134	ABalapapaa	134	6733	-18266	3	72	6733	48.9	576	268	31	467761
ABalapapap:134	ABalapapap	134	7183	-17816	199	168	7183	50.3	529	298	31	346978
ABalapapp:95	ABalapapp	95	6638	-18361	366	358	6638	45.7	477	331	38	524451
ABalapappa:126	ABalapappa	126	6629	-18370	-186	-147	6629	47.2	505	357	34	465623
ABalapappp:126	ABalapappp	126	7128	-17871	119	118	7128	48.1	480	340	30	325525
ABalapp:48	ABalapp	48	6945	-18054	51	50	6945	33.1	490	267	52	1005073
ABalappa:69	ABalappa	69	6316	-18683	-210	-206	6316	42.5	478	251	43	564784
ABalappaa:96	ABalappaa	96	6067	-18932	-181	-182	6067	49.0	543	254	33	421714
ABalappaaa:137	ABalappaaa	137	6982	-18017	66	142	6982	45.7	577	227	29	400851
ABalappaap:137	ABalappaap	137	7307	-17692	394	462	7307	47.0	583	238	33	516380
ABalappap:96	ABalappap	96	6333	-18666	46	51	6333	44.4	496	271	36	452090
ABalappapa:129	ABalappapa	129	6771	-18228	-291	-268	6771	40.8	569	313	33	528935
ABalappapp:129	ABalappapp	129	7192	-17807	394	427	7192	47.0	550	333	32	391773
ABalappp:69	ABalappp	69	6701	-18298	135	129	6701	41.7	419	258	46	568331
ABalapppa:93	ABalapppa	93	6086	-18913	-207	-221	6086	43.0	490	218	38	503584
ABalapppaa:128	ABalapppaa	128	6649	-18350	-236	-285	6649	44.9	551	272	32	428323
ABalapppap:128	ABalapppap	128	7022	-17977	122	90	7022	46.5	532	232	33	410098
ABalapppp:93	ABalapppp	93	6665	-18334	341	333	6665	46.4	437	214	38	446692
ABalappppa:126	ABalappppa	126	6654	-18345	-272	-262	6654	44.7	513	200	33	394760
ABalappppp:126	ABalappppp	126	7599	-17400	442	481	7599	48.8	481	193	31	341289
ABalp:19	ABalp	19	7473	-17526	-163	-163	7473	33.7	511	343	65	2149786
ABalpa:31	ABalpa	31	7130	-17869	-194	-194	7130	31.1	564	340	58	2014038
ABalpaa:48	ABalpaa	48	6834	-18165	-237	-237	6834	36.5	583	306	52	1324330
ABalpaaa:69	ABalpaaa	69	6350	-18649	-132	-129	6350	36.2	591	245	44	850007
ABalpaaaa:103	ABalpaaaa	103	6161	-18838	-101	-80	6161	23.4	601	294	38	800097
ABalpaaaaa:142	ABalpaaaaa	142	6778	-18221	-127	-121	6778	11.2	556	251	35	736839
ABalpaaaap:142	ABalpaaaap	142	7211	-17788	282	265	7211	6.7	541	269	34	653134
ABalpaaap:103	ABalpaaap	103	7160	-17839	716	706	7160	30.6	582	311	37	775331
ABalpaaapa:139	ABalpaaapa	139	6775	-18224	-288	-253	6775	18.6	540	293	32	559351
ABalpaaapp:139	ABalpaaapp	139	7824	-17175	669	660	7824	17.9	516	305	31	492881
ABalpaap:69	ABalpaap	69	6903	-18096	257	247	6903	28.1	587	263	46	909370
ABalpaapa:94	ABalpaapa	94	6276	-18723	-9	-6	6276	24.6	608	282	41	813129
ABalpaapaa:125	ABalpaapaa	125	6606	-18393	-194	-218	6606	19.4	583	272	33	573747
ABalpaapap:125	ABalpaapap	125	7229	-17770	405	377	7229	11.5	540	268	37	670257
ABalpaapp:94	ABalpaapp	94	6838	-18161	441	434	6838	21.1	565	321	39	776822
ABalpaappa:132	ABalpaappa	132	6681	-18318	-179	-158	6681	12.5	575	284	34	614907
ABalpaappp:132	ABalpaappp	132	7832	-17167	758	741	7832	15.6	545	332	32	545936
ABalpap:48	ABalpap	48	7108	-17891	136	136	7108	24.7	529	365	54	1228529
ABalpapa:68	ABalpapa	68	6365	-18634	-66	-61	6365	16.3	595	279	46	888599
ABalpapaa:96	ABalpapaa	96	6050	-18949	-148	-136	6050	13.8	584	307	39	774669
ABalpapaaa:134	ABalpapaaa	134	6526	-18473	-176	-156	6526	5.3	533	308	37	835050
ABalpapaap:134	ABalpapaap	134	6872	-18127	93	84	6872	9.9	490	315	33	678680
ABalpapap:96	ABalpapap	96	6493	-18506	274	249	6493	12.0	538	321	38	640304
ABalpapapa:133	ABalpapapa	133	6537	-18462	-148	-119	6537	6.7	484	349	37	819477
ABalpapapp:133	ABalpapapp	133	7042	-17957	319	316	7042	7.8	451	359	34	646051
ABalpapp:68	ABalpapp	68	6576	-18423	130	128	6576	14.4	536	316	48	709485
ABalpappa:93	ABalpappa	93	5947	-19052	-128	-103	5947	7.8	528	298	41	610711
ABalpappaa:123	ABalpappaa	123	6467	-18532	-240	-233	6467	8.3	513	287	33	567687
ABalpappap:123	ABalpappap	123	7010	-17989	373	364	7010	9.2	474	291	34	520079
ABalpappp:93	ABalpappp	93	6165	-18834	131	132	6165	9.6	476	309	42	501066
ABalpapppa:124	ABalpapppa	124	6459	-18541	-235	-224	6459	18.2	489	304	33	593795
ABalpapppp:124	ABalpapppp	124	6985	-18014	163	162	6985	15.3	434	298	35	521361
ABalpp:31	ABalpp	31	7449	-17550	52	49	7449	45.0	480	358	57	1522389
ABalppa:48	ABalppa	48	6820	-18179	-209	-208	6820	43.1	524	366	50	1102056
ABalppaa:69	ABalppaa	69	6322	-18677	-201	-192	6322	33.1	606	305	43	867943
ABalppaaa:100	ABalppaaa	100	6027	-18972	-179	-141	6027	29.9	576	361	37	813441
ABalppaaaa:138	ABalppaaaa	138	6700	-18299	-153	-117	6700	17.5	567	347	32	609219
ABalppaaap:138	ABalppaaap	138	7267	-17732	461	519	7267	17.9	564	365	37	808136
ABalppaap:100	ABalppaap	100	6457	-18542	243	249	6457	25.5	549	376	39	909720
ABalppaapa:137	ABalppaapa	137	7034	-17965	-3	37	7034	21.9	543	362	32	568406
ABalppaapp:137	ABalppaapp	137	7394	-17605	630	660	7394	23.1	524	391	35	701000
ABalppap:69	ABalppap	69	6630	-18369	82	78	6630	26.0	570	338	45	825009
ABalppapa:95	ABalppapa	95	5982	-19017	-107	-87	5982	14.8	541	353	40	711998
ABalppapaa:128	ABalppapaa	128	6514	-18485	-197	-159	6514	15.6	529	366	35	710129
ABalppapap:128	ABalppapap	128	6731	-18268	161	167	6731	8.7	527	360	36	685196
ABalppapp:95	ABalppapp	95	6265	-18734	195	195	6265	13.2	493	359	40	633032
ABalppappa:126	ABalppappa	126	6370	-18629	-152	-147	6370	14.3	500	382	35	683473
ABalppappp:126	ABalppappp	126	6757	-18242	162	166	6757	9.8	468	380	35	547189
ABalppp:48	ABalppp	48	7018	-17981	17	18	7018	31.2	442	401	52	1172668
ABalpppa:68	ABalpppa	68	6400	-18599	-159	-160	6400	32.1	535	327	44	707088
ABalpppaa:96	ABalpppaa	96	6088	-18911	-155	-155	6088	37.5	545	357	37	676630
ABalpppaaa:133	ABalpppaaa	133	6777	-18222	-127	-29	6777	25.9	567	378	34	659932
ABalpppaap:133	ABalpppaap	133	7778	-17221	803	889	7778	33.9	555	386	34	643187
ABalpppap:96	ABalpppap	96	6371	-18628	116	104	6371	31.0	515	377	38	659694
ABalpppapa:128	ABalpppapa	128	6673	-18326	-230	-200	6673	29.7	529	379	33	609291
ABalpppapp:128	ABalpppapp	128	7525	-17474	734	744	7525	35.3	503	408	34	559309
ABalpppp:68	ABalpppp	68	6705	-18294	88	86	6705	32.7	471	355	45	664726
ABalppppa:92	ABalppppa	92	6088	-18911	-172	-161	6088	39.3	497	345	39	634865
ABalppppaa:126	ABalppppaa	126	6588	-18411	-312	-276	6588	39.4	519	351	33	549497
ABalppppap:126	ABalppppap	126	7241	-17758	355	356	7241	42.4	509	380	34	574137
ABalppppp:92	ABalppppp	92	6743	-18256	375	377	6743	35.5	450	389	40	611265
ABalpppppa:122	ABalpppppa	122	6538	-18461	-329	-311	6538	37.1	478	380	33	557610
ABalpppppp:122	ABalpppppp	122	7420	-17579	603	600	7420	39.4	437	402	36	576458
ABalppppppa:159	ABalppppppa	159	6804	-18195	-371	-276	6804	37.0	465	392	32	488462
ABalppppppp:159	ABalppppppp	159	8090	-16909	976	977	8090	41.9	444	409	32	397266
ABar:9	ABar	9	7632	-17367	-84	-84	7632	26.8	465	182	72	2635749
ABara:19	ABara	19	7185	-17814	-152	-152	7185	16.7	457	201	66	1779819
ABaraa:31	ABaraa	31	6963	-18036	-115	-116	6963	17.6	511	195	58	1660288
ABaraaa:48	ABaraaa	48	6680	-18319	-216	-216	6680	30.0	522	158	50	1220623
ABaraaaa:69	ABaraaaa	69	6251	-18748	-129	-127	6251	26.9	534	162	42	855079
ABaraaaaa:102	ABaraaaaa	102	6055	-18944	-129	-123	6055	25.7	597	217	39	958682
ABaraaaaaa:139	ABaraaaaaa	139	6983	-18016	-7	-41	6983	20.6	579	248	33	590774
ABaraaaaap:139	ABaraaaaap	139	6823	-18176	92	118	6823	19.2	574	204	35	680931
ABaraaaap:102	ABaraaaap	102	6558	-18441	192	186	6558	19.5	564	224	36	751940
ABaraaaapa:140	ABaraaaapa	140	6902	-18097	-219	-309	6902	28.3	568	221	33	629952
ABaraaaapp:140	ABaraaaapp	140	8130	-16869	646	701	8130	31.8	536	266	31	526391
ABaraaap:69	ABaraaap	69	6600	-18399	102	96	6600	29.8	459	159	46	759748
ABaraaapa:94	ABaraaapa	94	6062	-18937	-98	-89	6062	23.0	545	173	40	713316
ABaraaapaa:124	ABaraaapaa	124	6605	-18394	-165	-183	6605	17.5	574	219	35	666107
ABaraaapap:124	ABaraaapap	124	7859	-17140	819	781	7859	21.3	532	217	37	672342
ABaraaapp:94	ABaraaapp	94	6636	-18363	393	389	6636	20.6	503	158	39	712287
ABaraaappa:134	ABaraaappa	134	6693	-18306	-89	-74	6693	11.0	533	201	33	591972
ABaraaappp:134	ABaraaappp	134	7326	-17673	483	467	7326	11.7	509	182	33	553271
ABaraap:48	ABaraap	48	6730	-18269	-36	-39	6730	14.5	491	194	53	998033
ABaraapa:69	ABaraapa	69	6282	-18717	-58	-59	6282	17.0	506	164	44	724308
ABaraapaa:96	ABaraapaa	96	6025	-18974	-183	-182	6025	18.3	584	250	39	789288
ABaraapaaa:130	ABaraapaaa	130	6629	-18370	-307	-361	6629	23.8	571	248	35	784803
ABaraapaap:130	ABaraapaap	130	7209	-17790	112	102	7209	24.0	540	271	34	702824
ABaraapap:96	ABaraapap	96	6428	-18571	234	228	6428	15.7	533	251	38	663423
ABaraapapa:129	ABaraapapa	129	6670	-18329	-293	-259	6670	24.6	510	285	37	830875
ABaraapapp:129	ABaraapapp	129	7288	-17711	395	359	7288	25.7	470	275	33	655285
ABaraapp:69	ABaraapp	69	6380	-18620	80	78	6380	10.0	459	185	45	567810
ABaraappa:94	ABaraappa	94	6017	-18982	-112	-107	6017	16.5	516	233	39	626155
ABaraappaa:128	ABaraappaa	128	6771	-18228	-351	-341	6771	30.8	542	217	34	697835
ABaraappap:128	ABaraappap	128	7675	-17324	698	697	7675	29.7	511	225	37	819694
ABaraappp:94	ABaraappp	94	6170	-18829	34	29	6170	15.8	465	237	40	587901
ABaraapppa:130	ABaraapppa	130	6545	-18454	-334	-286	6545	24.5	477	224	34	598833
ABaraapppp:130	ABaraapppp	130	7130	-17869	268	267	7130	26.9	439	231	34	621171
ABarap:31	ABarap	31	6989	-18010	-18	-18	6989	16.3	422	185	57	1230985
ABarapa:48	ABarapa	48	6720	-18279	-132	-133	6720	26.2	447	134	54	1298714
ABarapaa:68	ABarapaa	68	6275	-18724	-76	-74	6275	22.6	439	130	44	683344
ABarapaaa:96	ABarapaaa	96	5988	-19011	-78	-59	5988	9.6	535	195	40	838778
ABarapaaaa:134	ABarapaaaa	134	6554	-18445	-174	-171	6554	6.8	522	235	36	881495
ABarapaaap:134	ABarapaaap	134	6833	-18166	240	201	6833	5.6	493	232	37	852405
ABarapaap:96	ABarapaap	96	6306	-18693	251	230	6306	9.0	499	209	39	679039
ABarapaapa:127	ABarapaapa	127	6653	-18346	-349	-278	6653	17.2	507	218	36	843759
ABarapaapp:127	ABarapaapp	127	7017	-17982	270	251	7017	15.4	479	250	36	759950
ABarapap:68	ABarapap	68	6402	-18597	32	31	6402	18.0	388	160	45	549033
ABarapapa:92	ABarapapa	92	5941	-19058	-84	-58	5941	7.6	463	203	38	575367
ABarapapaa:128	ABarapapaa	128	6460	-18539	-130	-115	6460	7.0	474	243	35	680682
ABarapapap:128	ABarapapap	128	6770	-18229	182	205	6770	6.1	433	274	38	748344
ABarapapp:92	ABarapapp	92	6168	-18831	150	147	6168	9.9	417	199	39	483943
ABarapappa:122	ABarapappa	122	6543	-18456	-207	-198	6543	18.3	452	207	34	725651
ABarapappp:122	ABarapappp	122	6507	-18492	125	116	6507	11.1	425	228	37	563377
ABarapapppa:158	ABarapapppa	158	6619	-18380	-101	-108	6619	13.1	438	226	30	439829
ABarapapppp:158	ABarapapppp	158	7078	-17921	145	131	7078	16.8	416	231	35	620047
ABarapp:48	ABarapp	48	6731	-18268	-14	-14	6731	14.7	387	166	52	896397
ABarappa:68	ABarappa	68	6204	-18795	-90	-90	6204	15.1	349	144	45	604112
ABarappaa:95	ABarappaa	95	5908	-19091	-89	-75	5908	10.7	467	160	39	710591
ABarappaaa:132	ABarappaaa	132	6434	-18565	-169	-146	6434	6.0	468	202	32	580699
ABarappaap:132	ABarappaap	132	6739	-18260	111	90	6739	5.3	433	209	34	697290
ABarappap:95	ABarappap	95	6106	-18893	54	59	6106	12.2	406	169	41	758196
ABarappapa:132	ABarappapa	132	6488	-18511	-65	-22	6488	7.3	416	161	41	998213
ABarappapp:132	ABarappapp	132	6775	-18224	275	277	6775	8.1	375	163	36	711234
ABarappp:68	ABarappp	68	6440	-18559	35	30	6440	24.1	341	164	44	586010
ABarapppa:94	ABarapppa	94	5960	-19039	-179	-148	5960	20.1	473	143	39	747141
ABarapppaa:131	ABarapppaa	131	6501	-18498	-71	-36	6501	6.6	500	179	35	719442
ABarapppap:131	ABarapppap	131	6764	-18235	168	168	6764	7.5	462	163	35	684575
ABarapppp:94	ABarapppp	94	6409	-18590	323	310	6409	19.9	419	143	39	673287
ABarappppa:126	ABarappppa	126	6430	-18569	-210	-179	6430	16.0	473	173	34	688932
ABarappppp:126	ABarappppp	126	6976	-18023	376	364	6976	14.6	436	151	37	836634
ABarp:19	ABarp	19	7483	-17516	-82	-82	7483	38.9	387	165	65	2019888
ABarpa:31	ABarpa	31	7123	-17876	-155	-155	7123	37.4	448	145	59	1829778
ABarpaa:48	ABarpaa	48	6822	-18177	-181	-181	6822	46.3	471	158	51	1048826
ABarpaaa:67	ABarpaaa	67	6285	-18714	-211	-213	6285	46.4	489	171	42	622617
ABarpaaaa:99	ABarpaaaa	99	6059	-18941	-135	-142	6059	52.4	525	227	36	493232
ABarpaaaaa:134	ABarpaaaaa	134	6729	-18270	-182	-168	6729	51.6	552	263	31	391709
ABarpaaaap:134	ABarpaaaap	134	7144	-17855	169	161	7144	54.8	506	256	31	385782
ABarpaaap:99	ABarpaaap	99	6707	-18292	277	253	6707	52.7	491	270	33	388726
ABarpaaapa:140	ABarpaaapa	140	6958	-18041	-182	-194	6958	48.9	519	271	31	375939
ABarpaaapp:140	ABarpaaapp	140	7475	-17524	519	446	7475	53.0	473	270	26	263338
ABarpaap:67	ABarpaap	67	6783	-18216	152	146	6783	51.4	436	204	45	529813
ABarpaapa:92	ABarpaapa	92	6025	-18974	-246	-248	6025	54.2	450	278	38	390737
ABarpaapaa:123	ABarpaapaa	123	6542	-18457	-186	-179	6542	54.4	468	275	29	309205
ABarpaapap:123	ABarpaapap	123	6791	-18208	25	10	6791	54.7	426	289	35	352143
ABarpaapp:92	ABarpaapp	92	6688	-18311	364	359	6688	53.5	379	281	40	413524
ABarpaappa:123	ABarpaappa	123	6552	-18447	-167	-166	6552	54.2	383	280	36	403428
ABarpaappp:123	ABarpaappp	123	6937	-18062	161	161	6937	54.5	361	276	35	355991
ABarpap:48	ABarpap	48	6928	-18071	27	25	6928	35.2	416	203	51	963545
ABarpapa:67	ABarpapa	67	6335	-18664	-193	-194	6335	41.4	435	173	43	609756
ABarpapaa:92	ABarpapaa	92	5987	-19012	-237	-246	5987	51.2	489	205	36	432671
ABarpapaaa:127	ABarpapaaa	127	6602	-18397	-248	-208	6602	53.3	525	222	30	370733
ABarpapaap:127	ABarpapaap	127	7667	-17332	405	423	7667	49.1	499	221	29	307275
ABarpapap:92	ABarpapap	92	6559	-18440	259	252	6559	53.3	450	226	35	332142
ABarpapapa:126	ABarpapapa	126	6582	-18417	-300	-269	6582	51.4	469	247	31	375970
ABarpapapp:126	ABarpapapp	126	7079	-17920	231	201	7079	54.4	455	256	34	483616
ABarpapp:67	ABarpapp	67	6700	-18299	132	124	6700	44.0	359	206	44	526511
ABarpappa:92	ABarpappa	92	6106	-18893	-157	-142	6106	54.9	410	218	36	389072
ABarpappaa:129	ABarpappaa	129	6665	-18334	-216	-170	6665	54.8	441	200	29	302503
ABarpappap:129	ABarpappap	129	7097	-17902	350	369	7097	54.1	410	184	34	423005
ABarpappp:92	ABarpappp	92	6725	-18274	439	431	6725	52.9	362	228	39	394875
ABarpapppa:124	ABarpapppa	124	6439	-18560	-278	-253	6439	49.6	398	192	31	324958
ABarpapppp:124	ABarpapppp	124	7037	-17962	253	242	7037	53.0	373	188	36	467179
ABarpp:31	ABarpp	31	7326	-17673	-17	-17	7326	44.1	332	161	60	1653910
ABarppa:48	ABarppa	48	6824	-18175	-173	-174	6824	51.6	374	179	51	877438
ABarppaa:68	ABarppaa	68	6360	-18639	-198	-196	6360	53.8	389	254	44	529908
ABarppaaa:98	ABarppaaa	98	6132	-18867	-229	-187	6132	54.6	360	351	37	511748
ABarppaaaa:136	ABarppaaaa	136	7009	-17990	51	64	7009	51.7	398	396	32	504217
ABarppaaap:136	ABarppaaap	136	7293	-17706	393	382	7293	52.5	340	393	34	441068
ABarppaap:98	ABarppaap	98	6899	-18100	520	504	6899	53.0	314	355	39	516052
ABarppaapa:132	ABarppaapa	132	6762	-18237	-85	-72	6762	53.8	347	365	37	486565
ABarppaapp:132	ABarppaapp	132	7146	-17853	327	321	7146	49.2	313	400	31	409612
ABarppap:68	ABarppap	68	6798	-18201	189	185	6798	51.9	336	290	44	525325
ABarppapa:96	ABarppapa	96	6170	-18829	-164	-125	6170	50.6	276	353	39	552766
ABarppapaa:137	ABarppapaa	137	6620	-18379	-168	-105	6620	47.8	344	425	32	427581
ABarppapap:137	ABarppapap	137	6925	-18074	169	178	6925	44.8	291	423	34	438944
ABarppapp:96	ABarppapp	96	6735	-18264	360	353	6735	43.6	239	358	39	595868
ABarppappa:134	ABarppappa	134	6576	-18423	-117	-112	6576	43.2	225	407	33	453044
ABarppappp:134	ABarppappp	134	7165	-17834	409	418	7165	28.5	181	388	33	483387
ABarppp:48	ABarppp	48	7041	-17958	56	55	7041	44.2	296	217	50	863162
ABarpppa:68	ABarpppa	68	6375	-18624	-223	-218	6375	50.2	298	232	42	487346
ABarpppaa:95	ABarpppaa	95	6154	-18845	-168	-126	6154	54.4	325	201	37	465524
ABarpppaaa:134	ABarpppaaa	134	6686	-18313	-188	-128	6686	55.3	360	201	31	438678
ABarpppaap:134	ABarpppaap	134	7242	-17757	316	307	7242	54.5	337	186	34	426898
ABarpppap:95	ABarpppap	95	6735	-18264	431	413	6735	52.1	293	231	38	429147
ABarpppapa:128	ABarpppapa	128	6690	-18309	-145	-146	6690	54.7	347	261	38	481370
ABarpppapp:128	ABarpppapp	128	7177	-17822	296	285	7177	53.0	295	202	33	411638
ABarpppp:68	ABarpppp	68	6729	-18270	127	120	6729	44.8	252	276	44	556496
ABarppppa:97	ABarppppa	97	6151	-18848	-209	-187	6151	50.3	256	221	38	498948
ABarppppaa:134	ABarppppaa	134	6618	-18381	-228	-194	6618	52.7	320	166	32	371992
ABarppppap:134	ABarppppap	134	6919	-18080	98	102	6919	50.8	281	169	33	393426
ABarppppp:97	ABarppppp	97	6769	-18230	385	369	6769	43.7	220	244	39	561006
ABarpppppa:135	ABarpppppa	135	6603	-18396	-118	-115	6603	48.5	216	200	33	400372
ABarpppppp:135	ABarpppppp	135	7328	-17671	516	517	7328	37.8	156	218	34	472872
ABp:1	ABp	1	8345	-16654	-30	-30	8345	33.8	350	187	79	2287571
ABpl:9	ABpl	9	7706	-17293	-198	-199	7706	46.0	371	253	68	1864441
ABpla:19	ABpla	19	7444	-17556	-168	-168	7444	49.1	470	253	64	1753686
ABplaa:30	ABplaa	30	7057	-17942	-251	-252	7057	48.9	496	236	58	1472633
ABplaaa:48	ABplaaa	48	6771	-18228	-225	-225	6771	52.3	506	239	50	872405
ABplaaaa:68	ABplaaaa	68	6329	-18670	-187	-192	6329	47.7	555	251	43	641086
ABplaaaaa:94	ABplaaaaa	94	6073	-18926	-116	-116	6073	50.7	524	325	36	506946
ABplaaaaaa:133	ABplaaaaaa	133	6810	-18189	-192	-102	6810	53.6	521	308	33	529495
ABplaaaaap:133	ABplaaaaap	133	7367	-17632	382	361	7367	52.4	470	313	33	468810
ABplaaaap:94	ABplaaaap	94	6381	-18618	133	122	6381	53.5	479	323	36	422015
ABplaaaapa:128	ABplaaaapa	128	6628	-18371	-210	-165	6628	53.7	471	310	32	492714
ABplaaaapp:128	ABplaaaapp	128	7139	-17860	338	336	7139	54.0	444	338	31	465956
ABplaaap:68	ABplaaap	68	6715	-18284	120	116	6715	53.2	489	269	44	526981
ABplaaapa:95	ABplaaapa	95	6060	-18940	-274	-256	6060	54.3	438	343	35	439953
ABplaaapaa:133	ABplaaapaa	133	6821	-18178	-157	-36	6821	49.3	496	358	30	468137
ABplaaapap:133	ABplaaapap	133	7338	-17661	433	475	7338	49.4	456	387	34	538275
ABplaaapp:95	ABplaaapp	95	6988	-18011	596	572	6988	50.9	402	353	39	521837
ABplaaappa:131	ABplaaappa	131	6683	-18316	-231	-150	6683	47.5	453	388	34	570751
ABplaaappp:131	ABplaaappp	131	7251	-17748	401	426	7251	51.3	426	386	36	585684
ABplaap:48	ABplaap	48	6911	-18088	-87	-88	6911	44.6	476	312	51	981618
ABplaapa:68	ABplaapa	68	6357	-18642	-207	-212	6357	47.4	551	304	43	621319
ABplaapaa:94	ABplaapaa	94	6092	-18907	-124	-116	6092	50.3	496	365	37	515715
ABplaapaaa:130	ABplaapaaa	130	6796	-18203	-32	18	6796	52.0	530	337	33	550953
ABplaapaap:130	ABplaapaap	130	7813	-17186	858	860	7813	51.1	491	364	34	562102
ABplaapap:94	ABplaapap	94	6485	-18514	261	251	6485	50.9	448	388	38	502133
ABplaapapa:128	ABplaapapa	128	6733	-18266	-277	-234	6733	43.3	480	373	35	728278
ABplaapapp:128	ABplaapapp	128	7269	-17730	368	395	7269	48.7	445	388	35	639672
ABplaapp:68	ABplaapp	68	6897	-18102	197	196	6897	47.0	485	330	47	614474
ABplaappa:91	ABplaappa	91	6099	-18900	-227	-210	6099	45.0	440	389	39	566782
ABplaappaa:127	ABplaappaa	127	6537	-18462	-140	-78	6537	32.9	467	422	30	428186
ABplaappap:127	ABplaappap	127	7231	-17768	379	389	7231	33.9	430	424	35	551444
ABplaappp:91	ABplaappp	91	6952	-18047	553	544	6952	40.2	388	416	43	642155
ABplaapppa:124	ABplaapppa	124	6584	-18415	-213	-180	6584	36.5	391	437	34	503502
ABplaapppp:124	ABplaapppp	124	7648	-17351	788	789	7648	34.5	343	444	37	585964
ABplap:30	ABplap	30	7216	-17783	-57	-59	7216	51.5	404	250	58	1315908
ABplapa:48	ABplapa	48	6813	-18187	-152	-151	6813	52.0	422	249	52	897861
ABplapaa:67	ABplapaa	67	6364	-18635	-183	-179	6364	54.1	438	298	44	526763
ABplapaaa:95	ABplapaaa	95	6127	-18872	-146	-132	6127	49.5	388	403	39	580850
ABplapaaaa:128	ABplapaaaa	128	6726	-18273	-195	-118	6726	46.5	373	414	34	607983
ABplapaaap:128	ABplapaaap	128	7560	-17439	616	573	7560	44.8	345	417	36	726004
ABplapaap:95	ABplapaap	95	6629	-18370	286	273	6629	48.7	328	409	38	613082
ABplapaapa:131	ABplapaapa	131	6741	-18258	-131	-27	6741	41.9	346	439	34	610995
ABplapaapp:131	ABplapaapp	131	7493	-17506	680	689	7493	38.1	296	442	36	746404
ABplapap:67	ABplapap	67	6637	-18362	63	63	6637	50.7	389	338	45	557418
ABplapapa:92	ABplapapa	92	6052	-18947	-188	-168	6052	47.9	291	406	41	622140
ABplapapaa:127	ABplapapaa	127	6599	-18400	-95	-85	6599	36.6	202	409	37	724187
ABplapapap:127	ABplapapap	127	6854	-18145	181	206	6854	27.9	211	419	35	655229
ABplapapp:92	ABplapapp	92	6871	-18129	539	546	6871	41.2	240	404	41	623291
ABplapappa:122	ABplapappa	122	6522	-18477	-79	-57	6522	22.8	199	401	37	693425
ABplapappp:122	ABplapappp	122	7113	-17886	499	494	7113	21.5	174	370	36	689226
ABplapp:48	ABplapp	48	7055	-17944	39	38	7055	49.2	387	337	51	912773
ABplappa:68	ABplappa	68	6389	-18610	-184	-182	6389	47.7	424	388	46	665292
ABplappaa:97	ABplappaa	97	6155	-18845	-177	-152	6155	35.5	323	438	41	822997
ABplappaaa:132	ABplappaaa	132	6651	-18348	-111	-86	6651	27.6	307	440	35	703708
ABplappaap:132	ABplappaap	132	6996	-18003	271	284	6996	29.7	268	440	35	704338
ABplappap:97	ABplappap	97	6771	-18228	482	486	6771	35.8	263	434	42	830472
ABplappapa:132	ABplappapa	132	6680	-18319	-46	-31	6680	40.2	256	430	34	640143
ABplappapp:132	ABplappapp	132	7239	-17760	492	510	7239	26.9	234	429	34	639961
ABplappp:68	ABplappp	68	6728	-18271	204	205	6728	40.6	350	394	43	612437
ABplapppa:98	ABplapppa	98	6040	-18959	-181	-152	6040	25.8	250	420	39	721712
ABplapppaa:135	ABplapppaa	135	6512	-18487	-120	-110	6512	14.9	224	389	34	542747
ABplapppap:135	ABplapppap	135	6698	-18301	95	90	6698	13.6	216	368	33	436617
ABplapppp:98	ABplapppp	98	6542	-18457	399	401	6542	21.9	209	406	39	664204
ABplappppa:136	ABplappppa	136	6421	-18578	-104	-78	6421	10.3	201	382	35	564877
ABplappppp:136	ABplappppp	136	6885	-18114	242	267	6885	9.4	186	340	35	578248
ABplp:19	ABplp	19	7508	-17492	-171	-172	7508	47.5	368	357	61	1616620
ABplpa:31	ABplpa	31	7097	-17902	-287	-286	7097	49.3	401	381	57	1269346
ABplpaa:48	ABplpaa	48	6813	-18186	-227	-226	6813	48.4	446	390	50	940254
ABplpaaa:69	ABplpaaa	69	6339	-18660	-158	-156	6339	37.6	574	355	44	776615
ABplpaaaa:97	ABplpaaaa	97	5990	-19009	-158	-143	5990	30.2	539	388	38	743694
ABplpaaaaa:131	ABplpaaaaa	131	6598	-18401	-276	-291	6598	20.8	494	368	37	920858
ABplpaaaap:131	ABplpaaaap	131	7023	-17976	316	323	7023	17.3	452	404	37	804376
ABplpaaap:97	ABplpaaap	97	6279	-18720	169	171	6279	21.7	505	408	38	708237
ABplpaaapa:132	ABplpaaapa	132	6528	-18471	-68	-6	6528	18.9	468	416	34	585761
ABplpaaapp:132	ABplpaaapp	132	7082	-17917	378	393	7082	23.8	455	423	36	777172
ABplpaap:69	ABplpaap	69	6841	-18158	193	184	6841	40.3	517	383	44	706235
ABplpaapa:95	ABplpaapa	95	6112	-18887	-143	-132	6112	34.0	496	402	39	696247
ABplpaapaa:131	ABplpaapaa	131	6652	-18347	-227	-225	6652	27.4	490	389	35	734254
ABplpaapap:131	ABplpaapap	131	7506	-17493	546	598	7506	30.0	493	408	36	744917
ABplpaapp:95	ABplpaapp	95	6846	-18153	595	589	6846	28.1	458	424	40	710900
ABplpaappa:127	ABplpaappa	127	6597	-18402	-321	-283	6597	29.2	434	413	34	584227
ABplpaappp:127	ABplpaappp	127	7422	-17577	683	706	7422	27.7	415	440	37	703437
ABplpap:48	ABplpap	48	7070	-17930	67	72	7070	33.0	360	420	52	1149093
ABplpapa:68	ABplpapa	68	6323	-18677	-134	-134	6323	25.1	512	397	46	873267
ABplpapaa:95	ABplpapaa	95	6009	-18990	-124	-110	6009	18.5	481	386	38	642366
ABplpapaaa:133	ABplpapaaa	133	6557	-18442	-230	-228	6557	15.7	452	350	32	503246
ABplpapaap:133	ABplpapaap	133	6860	-18139	41	44	6860	16.8	424	375	33	514431
ABplpapap:95	ABplpapap	95	6204	-18795	144	137	6204	14.3	448	398	40	612613
ABplpapapa:131	ABplpapapa	131	6418	-18581	-119	-116	6418	8.9	410	377	33	415735
ABplpapapp:131	ABplpapapp	131	6651	-18348	151	156	6651	6.5	367	371	33	345201
ABplpapp:68	ABplpapp	68	6824	-18175	287	286	6824	25.2	434	415	46	779216
ABplpappa:93	ABplpappa	93	5944	-19055	-104	-90	5944	12.2	424	389	42	555102
ABplpappaa:126	ABplpappaa	126	6407	-18592	-30	-23	6407	7.1	414	339	40	535404
ABplpappap:126	ABplpappap	126	6572	-18427	161	153	6572	9.5	380	336	31	345409
ABplpappp:93	ABplpappp	93	6262	-18737	228	224	6262	8.5	375	380	40	489347
ABplpapppa:130	ABplpapppa	130	6345	-18654	-52	-41	6345	6.6	343	306	33	324731
ABplpapppp:130	ABplpapppp	130	6556	-18443	131	113	6556	7.1	307	303	32	279055
ABplpp:31	ABplpp	31	7320	-17679	-85	-85	7320	49.8	307	376	57	1428607
ABplppa:48	ABplppa	48	6831	-18168	-152	-153	6831	52.0	339	403	51	914440
ABplppaa:69	ABplppaa	69	6301	-18698	-182	-165	6301	37.4	468	415	43	722496
ABplppaaa:99	ABplppaaa	99	6050	-18949	-65	-32	6050	20.0	419	428	39	737396
ABplppaaaa:136	ABplppaaaa	136	6519	-18480	-175	-141	6519	19.7	411	422	36	684435
ABplppaaap:136	ABplppaaap	136	6944	-18055	209	229	6944	24.5	375	439	31	501197
ABplppaap:99	ABplppaap	99	6332	-18667	170	159	6332	20.5	385	414	38	673602
ABplppaapa:135	ABplppaapa	135	6558	-18441	-80	-65	6558	12.7	384	397	34	588952
ABplppaapp:135	ABplppaapp	135	6672	-18327	150	150	6672	7.2	331	381	35	490188
ABplppap:69	ABplppap	69	6742	-18257	187	177	6742	40.0	410	416	44	714251
ABplppapa:96	ABplppapa	96	6069	-18930	-156	-145	6069	25.1	361	438	40	722913
ABplppapaa:131	ABplppapaa	131	6535	-18464	-54	-20	6535	17.7	366	432	36	661140
ABplppapap:131	ABplppapap	131	7071	-17928	438	436	7071	16.6	322	430	37	720167
ABplppapp:96	ABplppapp	96	6750	-18249	505	504	6750	24.3	305	438	40	762450
ABplppappa:134	ABplppappa	134	6507	-18492	-99	-57	6507	14.2	312	415	36	617635
ABplppappp:134	ABplppappp	134	6941	-18058	330	334	6941	12.5	274	404	33	458372
ABplppp:48	ABplppp	48	7106	-17893	86	88	7106	35.3	289	424	51	1128136
ABplpppa:69	ABplpppa	69	6373	-18626	-170	-164	6373	32.3	385	435	44	716085
ABplpppaa:96	ABplpppaa	96	5977	-19022	-70	-63	5977	15.5	329	428	40	693819
ABplpppaaa:132	ABplpppaaa	132	6390	-18609	-113	-86	6390	7.8	296	388	33	435701
ABplpppaap:132	ABplpppaap	132	6737	-18263	254	255	6737	6.4	258	383	35	533545
ABplpppap:96	ABplpppap	96	6310	-18689	237	238	6310	16.0	269	423	39	629932
ABplpppapa:130	ABplpppapa	130	6424	-18575	-48	-35	6424	6.5	241	355	33	369952
ABplpppapp:130	ABplpppapp	130	6607	-18392	160	166	6607	5.7	234	324	31	358388
ABplpppp:69	ABplpppp	69	6716	-18283	260	261	6716	26.0	337	436	45	666676
ABplppppa:94	ABplppppa	94	5875	-19124	-132	-117	5875	11.2	349	398	40	539993
ABplppppaa:125	ABplppppaa	125	6278	-18721	-119	-97	6278	8.7	346	355	32	335869
ABplppppap:125	ABplppppap	125	6450	-18549	110	110	6450	9.2	311	355	32	295750
ABplppppp:94	ABplppppp	94	6193	-18806	191	188	6193	7.2	292	386	42	515501
ABplpppppa:131	ABplpppppa	131	6355	-18644	-94	-75	6355	9.8	274	322	33	358379
ABplpppppp:131	ABplpppppp	131	6694	-18305	194	189	6694	10.0	252	301	33	327010
ABpr:9	ABpr	9	7458	-17541	-143	-143	7458	20.4	271	198	69	1753179
ABpra:19	ABpra	19	7192	-17807	-103	-104	7192	16.9	292	174	64	1460278
ABpraa:31	ABpraa	31	6954	-18045	-124	-123	6954	22.7	340	145	61	1615966
ABpraaa:48	ABpraaa	48	6731	-18268	-167	-167	6731	40.4	385	127	52	1140165
ABpraaaa:69	ABpraaaa	69	6238	-18761	-196	-197	6238	39.4	408	129	44	715251
ABpraaaaa:96	ABpraaaaa	96	6030	-18969	-73	-61	6030	38.7	512	155	37	679036
ABpraaaaaa:134	ABpraaaaaa	134	6775	-18224	-9	30	6775	26.5	534	153	34	674532
ABpraaaaap:134	ABpraaaaap	134	7786	-17213	834	897	7786	35.3	530	145	33	626539
ABpraaaap:96	ABpraaaap	96	6388	-18611	191	185	6388	39.7	466	136	37	624150
ABpraaaapa:128	ABpraaaapa	128	6642	-18357	-156	-144	6642	31.5	501	142	35	717464
ABpraaaapp:128	ABpraaaapp	128	7628	-17371	838	862	7628	37.3	481	128	34	610322
ABpraaap:69	ABpraaap	69	6598	-18401	59	58	6598	49.4	352	157	44	543880
ABpraaapa:93	ABpraaapa	93	6051	-18948	-178	-190	6051	42.4	483	170	36	528800
ABpraaapaa:128	ABpraaapaa	128	6711	-18288	-431	-420	6711	34.9	518	177	33	572217
ABpraaapap:128	ABpraaapap	128	7722	-17277	639	663	7722	43.1	502	159	35	650321
ABpraaapp:93	ABpraaapp	93	6716	-18283	405	386	6716	44.9	420	160	39	531493
ABpraaappa:121	ABpraaappa	121	6567	-18432	-362	-341	6567	38.1	470	158	32	538822
ABpraaappp:121	ABpraaappp	121	7283	-17716	473	475	7283	43.6	423	156	37	590582
ABpraaapppa:158	ABpraaapppa	158	6804	-18195	-260	-206	6804	41.6	437	168	31	386834
ABpraaapppp:158	ABpraaapppp	158	7827	-17172	752	724	7827	44.2	426	145	33	446814
ABpraap:48	ABpraap	48	6816	-18183	-44	-45	6816	26.9	328	157	53	1056346
ABpraapa:68	ABpraapa	68	6315	-18684	-171	-173	6315	39.1	328	142	44	664568
ABpraapaa:95	ABpraapaa	95	6129	-18870	-155	-125	6129	51.0	420	171	38	511979
ABpraapaaa:131	ABpraapaaa	131	6836	-18163	-14	58	6836	49.8	530	192	33	583697
ABpraapaap:131	ABpraapaap	131	7952	-17047	880	936	7952	50.6	480	170	35	644700
ABpraapap:95	ABpraapap	95	6468	-18531	238	228	6468	52.7	369	164	37	474174
ABpraapapa:128	ABpraapapa	128	6743	-18256	-284	-209	6743	45.0	467	161	35	711215
ABpraapapp:128	ABpraapapp	128	7404	-17595	492	526	7404	50.0	426	165	34	575839
ABpraapp:68	ABpraapp	68	6719	-18280	126	126	6719	37.8	260	191	46	638478
ABpraappa:92	ABpraappa	92	6146	-18853	-172	-153	6146	44.8	362	146	38	553947
ABpraappaa:130	ABpraappaa	130	6620	-18379	-209	-128	6620	35.8	428	118	31	494848
ABpraappap:130	ABpraappap	130	7259	-17740	438	457	7259	42.0	394	129	34	501441
ABpraappp:92	ABpraappp	92	6845	-18154	468	455	6845	42.0	303	161	43	659118
ABpraapppa:126	ABpraapppa	126	6553	-18446	-251	-219	6553	40.8	365	132	34	488128
ABpraapppp:126	ABpraapppp	126	7381	-17618	565	573	7381	37.7	322	131	36	591981
ABprap:31	ABprap	31	7146	-17853	-74	-75	7146	29.1	241	161	59	1785035
ABprapa:48	ABprapa	48	6772	-18227	-216	-215	6772	45.6	285	150	51	1031575
ABprapaa:68	ABprapaa	68	6341	-18658	-196	-197	6341	51.0	284	168	43	559339
ABprapaaa:94	ABprapaaa	94	6110	-18889	-172	-161	6110	49.9	318	163	38	585297
ABprapaaaa:130	ABprapaaaa	130	6898	-18101	-107	-68	6898	47.7	370	190	34	628661
ABprapaaap:130	ABprapaaap	130	7774	-17225	738	711	7774	46.0	338	170	35	675379
ABprapaap:94	ABprapaap	94	6666	-18333	281	273	6666	49.0	273	184	36	543237
ABprapaapa:130	ABprapaapa	130	6677	-18322	-211	-132	6677	45.9	330	140	32	565089
ABprapaapp:130	ABprapaapp	130	7579	-17420	658	648	7579	42.9	291	145	35	718620
ABprapap:68	ABprapap	68	6726	-18273	89	88	6726	50.6	220	217	44	553643
ABprapapa:92	ABprapapa	92	6093	-18906	-204	-186	6093	46.9	228	184	39	602431
ABprapapaa:127	ABprapapaa	127	6613	-18386	-161	-164	6613	42.3	190	191	36	670808
ABprapapap:127	ABprapapap	127	6947	-18052	126	122	6947	33.3	189	173	34	640847
ABprapapp:92	ABprapapp	92	6813	-18186	491	487	6813	43.9	183	216	38	580690
ABprapappa:123	ABprapappa	123	6637	-18362	-180	-144	6637	33.1	168	191	35	672033
ABprapappp:123	ABprapappp	123	7285	-17714	483	472	7285	26.5	161	217	34	612751
ABprapp:48	ABprapp	48	7097	-17902	87	82	7097	36.1	217	200	52	1117740
ABprappa:68	ABprappa	68	6346	-18654	-198	-195	6346	38.2	199	222	46	731147
ABprappaa:97	ABprappaa	97	6126	-18873	-197	-181	6126	36.5	258	152	39	712634
ABprappaaa:132	ABprappaaa	132	6678	-18321	-193	-153	6678	37.3	285	142	33	626668
ABprappaap:132	ABprappaap	132	7116	-17883	310	305	7116	38.7	250	156	35	687628
ABprappap:97	ABprappap	97	6787	-18212	451	439	6787	35.0	209	174	41	765556
ABprappapa:130	ABprappapa	130	6623	-18376	-198	-178	6623	45.9	253	172	35	636071
ABprappapp:130	ABprappapp	130	7258	-17741	361	368	7258	34.2	216	164	35	712493
ABprappp:68	ABprappp	68	6527	-18472	70	70	6527	32.2	206	287	43	575781
ABprapppa:98	ABprapppa	98	6051	-18948	-191	-169	6051	27.0	198	193	39	704637
ABprapppaa:135	ABprapppaa	135	6690	-18309	-189	-180	6690	24.5	206	186	34	653482
ABprapppap:135	ABprapppap	135	6768	-18231	58	54	6768	19.8	203	198	35	554486
ABprapppp:98	ABprapppp	98	6542	-18457	422	423	6542	23.7	166	218	37	623727
ABprappppa:136	ABprappppa	136	6534	-18465	-138	-87	6534	18.9	175	185	33	536169
ABprappppp:136	ABprappppp	136	6952	-18047	262	294	6952	14.0	169	219	33	520766
ABprp:19	ABprp	19	7207	-17792	-94	-93	7207	18.4	225	284	63	1247991
ABprpa:31	ABprpa	31	6895	-18104	-81	-80	6895	12.5	268	238	59	1027988
ABprpaa:48	ABprpaa	48	6727	-18272	-116	-116	6727	25.6	258	143	51	1137745
ABprpaaa:69	ABprpaaa	69	6238	-18761	-176	-174	6238	29.8	308	128	44	679602
ABprpaaaa:96	ABprpaaaa	96	5971	-19028	-157	-149	5971	29.1	446	128	41	822741
ABprpaaaaa:129	ABprpaaaaa	129	6485	-18514	-140	-121	6485	21.1	484	147	37	858314
ABprpaaaap:129	ABprpaaaap	129	7043	-17956	334	342	7043	21.3	432	129	37	843171
ABprpaaap:96	ABprpaaap	96	6302	-18697	153	147	6302	28.0	395	120	39	740931
ABprpaaapa:130	ABprpaaapa	130	6541	-18458	-132	-50	6541	25.0	447	122	34	717768
ABprpaaapp:130	ABprpaaapp	130	7052	-17947	153	191	7052	23.7	420	131	36	790142
ABprpaap:69	ABprpaap	69	6652	-18347	136	134	6652	34.0	242	154	44	697701
ABprpaapa:95	ABprpaapa	95	5989	-19010	-260	-244	5989	37.7	412	125	38	706293
ABprpaapaa:130	ABprpaapaa	130	6853	-18146	-143	-139	6853	28.9	474	145	34	709767
ABprpaapap:130	ABprpaapap	130	7567	-17432	563	610	7567	33.5	465	124	34	647605
ABprpaapp:95	ABprpaapp	95	6692	-18307	375	365	6692	34.6	352	131	40	757287
ABprpaappa:129	ABprpaappa	129	6568	-18431	-313	-275	6568	36.4	409	132	36	733431
ABprpaappp:129	ABprpaappp	129	7462	-17537	642	658	7462	31.8	388	116	36	767116
ABprpap:48	ABprpap	48	6789	-18210	11	10	6789	15.2	231	205	51	792154
ABprpapa:68	ABprpapa	68	6319	-18680	-78	-79	6319	19.9	247	158	46	676301
ABprpapaa:93	ABprpapaa	93	5915	-19084	-180	-167	5915	19.4	374	143	38	617697
ABprpapaaa:128	ABprpapaaa	128	6358	-18641	-209	-197	6358	15.7	415	186	32	480560
ABprpapaap:128	ABprpapaap	128	6702	-18297	88	92	6702	15.5	383	176	34	551553
ABprpapap:93	ABprpapap	93	6265	-18734	234	229	6265	14.2	331	147	40	578940
ABprpapapa:127	ABprpapapa	127	6385	-18614	-85	-76	6385	10.1	357	190	32	372725
ABprpapapp:127	ABprpapapp	127	6556	-18443	119	113	6556	6.0	326	217	33	383724
ABprpapp:68	ABprpapp	68	6509	-18490	105	104	6509	16.0	212	212	46	547404
ABprpappa:92	ABprpappa	92	5934	-19065	-11	1	5934	9.4	331	179	40	425472
ABprpappaa:124	ABprpappaa	124	6273	-18726	-94	-82	6273	6.3	388	212	33	351261
ABprpappap:124	ABprpappap	124	6506	-18493	137	138	6506	7.4	353	247	34	313775
ABprpappp:92	ABprpappp	92	6195	-18804	181	175	6195	10.5	281	173	41	490697
ABprpapppa:126	ABprpapppa	126	6319	-18680	-102	-82	6319	8.9	324	238	35	387958
ABprpapppp:126	ABprpapppp	126	6571	-18428	-24	-15	6571	13.2	268	253	33	342614
ABprpp:31	ABprpp	31	7043	-17956	-35	-35	7043	17.2	175	261	57	1335469
ABprppa:48	ABprppa	48	6741	-18258	-174	-172	6741	26.9	178	183	50	1118692
ABprppaa:69	ABprppaa	69	6258	-18741	-163	-159	6258	29.9	200	166	42	678159
ABprppaaa:99	ABprppaaa	99	6012	-18987	-169	-154	6012	25.5	353	130	37	695757
ABprppaaaa:136	ABprppaaaa	136	6540	-18459	-146	-116	6540	21.6	387	135	35	673411
ABprppaaap:136	ABprppaaap	136	6995	-18004	215	230	6995	34.2	347	133	31	458153
ABprppaap:99	ABprppaap	99	6266	-18733	167	158	6266	21.6	303	133	39	704634
ABprppaapa:135	ABprppaapa	135	6479	-18520	-67	-62	6479	10.0	323	166	34	569021
ABprppaapp:135	ABprppaapp	135	6697	-18302	171	171	6697	7.7	284	171	34	553708
ABprppap:69	ABprppap	69	6672	-18327	141	136	6672	28.7	183	230	44	660613
ABprppapa:96	ABprppapa	96	6080	-18919	-246	-240	6080	31.0	302	148	39	707501
ABprppapaa:132	ABprppapaa	132	6598	-18401	-35	-19	6598	20.5	343	136	35	589535
ABprppapap:132	ABprppapap	132	7109	-17890	383	389	7109	25.6	290	134	34	629528
ABprppapp:96	ABprppapp	96	6546	-18453	300	293	6546	25.9	262	171	39	667591
ABprppappa:133	ABprppappa	133	6496	-18503	-200	-147	6496	21.0	290	153	33	532830
ABprppappp:133	ABprppappp	133	7147	-17852	521	519	7147	20.5	250	158	35	590122
ABprppp:48	ABprppp	48	6781	-18218	-17	-18	6781	15.5	172	249	49	784413
ABprpppa:68	ABprpppa	68	6358	-18642	-85	-87	6358	19.7	155	247	42	515691
ABprpppaa:94	ABprpppaa	94	5957	-19042	-173	-157	5957	22.2	274	154	40	646173
ABprpppaaa:131	ABprpppaaa	131	6431	-18568	-137	-139	6431	16.4	332	174	35	531166
ABprpppaap:131	ABprpppaap	131	6789	-18210	176	176	6789	15.4	266	178	33	520705
ABprpppap:94	ABprpppap	94	6240	-18759	166	170	6240	19.1	216	167	39	614715
ABprpppapa:133	ABprpppapa	133	6460	-18539	-32	-18	6460	8.8	237	199	39	575131
ABprpppapp:133	ABprpppapp	133	6811	-18188	222	234	6811	16.9	168	240	30	393212
ABprpppp:68	ABprpppp	68	6497	-18502	119	117	6497	14.4	188	276	43	439687
ABprppppa:93	ABprppppa	93	5924	-19075	-102	-92	5924	13.6	250	178	39	502929
ABprppppaa:126	ABprppppaa	126	6374	-18625	-80	-63	6374	11.7	309	203	32	372232
ABprppppap:126	ABprppppap	126	6636	-18363	166	159	6636	12.1	272	200	33	358679
ABprppppp:93	ABprppppp	93	6181	-18818	202	203	6181	7.9	222	219	41	497385
ABprpppppa:130	ABprpppppa	130	6445	-18554	-113	-106	6445	14.5	243	238	34	429407
ABprpppppp:130	ABprpppppp	130	6696	-18303	154	152	6696	9.8	224	260	34	384993
EMS:1	EMS	1	8230	-16769	-129	-129	8230	35.9	334	367	71	2077749
MS:11	MS	11	7415	-17585	-103	-103	7415	20.3	402	341	68	1738942
MSa:23	MSa	23	7148	-17852	-141	-142	7148	20.5	456	348	60	1622617
MSaa:38	MSaa	38	6827	-18172	-137	-137	6827	14.8	501	313	58	1386307
MSaaa:55	MSaaa	55	6537	-18462	-106	-104	6537	12.7	536	278	51	790257
MSaaaa:76	MSaaaa	76	6221	-18778	-170	-171	6221	20.5	540	230	46	664935
MSaaaaa:100	MSaaaaa	100	6076	-18924	-238	-253	6076	27.4	572	253	38	552091
MSaaaaaa:127	MSaaaaaa	127	6861	-18138	-288	-312	6861	33.4	575	282	32	533173
MSaaaaap:127	MSaaaaap	127	8090	-16909	910	903	8090	34.1	552	273	36	538756
MSaaaap:100	MSaaaap	100	6732	-18267	354	332	6732	25.7	515	290	38	482441
MSaaaapa:131	MSaaaapa	131	6828	-18171	-319	-304	6828	39.7	511	301	34	430585
MSaaaapp:131	MSaaaapp	131	8274	-16725	977	967	8274	44.2	467	303	32	394341
MSaaap:76	MSaaap	76	6263	-18736	27	25	6263	15.8	470	273	44	421344
MSaaapa:104	MSaaapa	104	6107	-18892	-215	-196	6107	29.8	476	283	39	459252
MSaaapaa:132	MSaaapaa	132	6779	-18220	-308	-251	6779	32.6	500	281	35	411306
MSaaapap:132	MSaaapap	132	7847	-17152	777	746	7847	34.8	468	300	33	344448
MSaaapp:104	MSaaapp	104	6635	-18364	157	177	6635	27.9	430	282	34	431969
MSaaappa:152	MSaaappa	152	6766	-18233	-258	-243	6766	34.8	399	322	32	452804
MSaaappp:152	MSaaappp	152	7777	-17222	572	580	7777	34.3	412	285	30	314618
MSaap:55	MSaap	55	6579	-18420	1	2	6579	10.9	448	314	50	522895
MSaapa:76	MSaapa	76	6112	-18887	-83	-83	6112	9.2	463	314	43	343920
MSaapaa:100	MSaapaa	100	5917	-19082	-125	-122	5917	16.8	435	304	40	333202
MSaapaaa:129	MSaapaaa	129	6517	-18482	-250	-233	6517	23.8	451	306	33	349716
MSaapaap:129	MSaapaap	129	6962	-18037	273	255	6962	26.8	407	317	36	378428
MSaapap:100	MSaapap	100	6026	-18973	17	22	6026	9.0	401	318	36	256321
MSaapapa:136	MSaapapa	136	6576	-18423	-263	-253	6576	21.4	398	288	30	316444
MSaapapp:136	MSaapapp	136	6872	-18127	162	137	6872	18.5	377	300	33	311026
MSaapp:76	MSaapp	76	6151	-18848	15	15	6151	8.7	382	334	42	309022
MSaappa:106	MSaappa	106	6172	-18827	-87	-93	6172	13.9	367	316	34	309676
MSaappp:106	MSaappp	106	6282	-18717	40	38	6282	15.1	341	348	39	372517
MSap:38	MSap	38	6955	-18044	-75	-75	6955	21.8	435	391	57	1522505
MSapa:57	MSapa	57	6509	-18490	-123	-121	6509	16.3	469	381	50	838798
MSapaa:78	MSapaa	78	6141	-18858	-153	-151	6141	24.0	492	328	42	499781
MSapaaa:107	MSapaaa	107	6065	-18934	-358	-341	6065	28.2	525	324	35	462498
MSapaaaa:141	MSapaaaa	141	6790	-18209	-335	-341	6790	21.7	555	301	30	352536
MSapaaap:141	MSapaaap	141	7600	-17399	320	297	7600	30.1	533	315	29	323634
MSapaap:107	MSapaap	107	6752	-18247	221	198	6752	27.0	478	343	35	496202
MSapaapa:154	MSapaapa	154	6741	-18258	-156	-147	6741	19.2	496	327	24	236584
MSapaapp:154	MSapaapp	154	7551	-17448	550	540	7551	21.3	421	347	33	327348
MSapap:78	MSapap	78	6343	-18656	49	44	6343	23.1	428	348	41	422995
MSapapa:108	MSapapa	108	6118	-18881	-198	-194	6118	34.5	451	354	35	434473
MSapapaa:141	MSapapaa	141	6609	-18390	-314	-291	6609	30.1	487	340	28	284941
MSapapap:141	MSapapap	141	7451	-17548	384	381	7451	26.9	471	351	30	335953
MSapapp:108	MSapapp	108	7116	-17883	558	571	7116	35.2	411	375	35	442651
MSapappa:148	MSapappa	148	6838	-18161	-282	-249	6838	42.2	476	347	29	277894
MSapappp:148	MSapappp	148	7558	-17441	430	456	7558	47.0	464	339	31	287820
MSapp:57	MSapp	57	6622	-18377	23	21	6622	14.6	374	386	48	580160
MSappa:78	MSappa	78	6116	-18883	-104	-100	6116	18.7	396	366	41	398520
MSappaa:107	MSappaa	107	6207	-18792	-192	-179	6207	24.5	426	355	36	390492
MSappaaa:154	MSappaaa	154	6679	-18320	-279	-221	6679	24.6	414	352	31	249621
MSappaap:154	MSappaap	154	6951	-18048	134	130	6951	25.1	325	365	31	197357
MSappap:107	MSappap	107	6863	-18136	338	325	6863	23.1	390	372	34	345207
MSappp:78	MSappp	78	6412	-18587	100	109	6412	27.4	358	386	41	451787
MSapppa:119	MSapppa	119	6347	-18652	-311	-290	6347	35.0	391	390	34	362241
MSapppp:119	MSapppp	119	6877	-18122	136	126	6877	40.3	346	380	37	385106
MSp:23	MSp	23	7131	-17868	-33	-34	7131	18.0	355	316	63	1189920
MSpa:38	MSpa	38	6804	-18195	-54	-54	6804	15.3	421	284	57	906797
MSpaa:56	MSpaa	56	6445	-18554	-131	-129	6445	14.7	425	223	50	590498
MSpaaa:77	MSpaaa	77	6162	-18837	-144	-146	6162	20.5	456	209	46	537791
MSpaaaa:101	MSpaaaa	101	6056	-18943	-284	-295	6056	31.5	532	219	39	552663
MSpaaaaa:131	MSpaaaaa	131	6587	-18412	-403	-410	6587	36.9	548	220	32	497219
MSpaaaap:131	MSpaaaap	131	7487	-17512	252	242	7487	39.4	510	247	35	474513
MSpaaap:101	MSpaaap	101	6864	-18135	451	433	6864	30.4	472	217	39	484241
MSpaaapa:132	MSpaaapa	132	6749	-18250	-345	-343	6749	42.1	468	247	33	486540
MSpaaapp:132	MSpaaapp	132	8047	-16952	835	814	8047	44.0	425	261	33	400573
MSpaap:77	MSpaap	77	6241	-18758	44	43	6241	16.1	396	256	42	350240
MSpaapa:106	MSpaapa	106	6240	-18759	-171	-140	6240	29.6	442	227	38	457168
MSpaapaa:137	MSpaapaa	137	6643	-18356	-362	-315	6643	37.6	449	217	31	311875
MSpaapap:137	MSpaapap	137	7689	-17310	527	534	7689	35.1	433	240	36	396432
MSpaapp:106	MSpaapp	106	6535	-18464	169	168	6535	29.3	387	251	32	329572
MSpap:56	MSpap	56	6528	-18471	-5	-6	6528	10.3	337	263	50	409482
MSpapa:77	MSpapa	77	6139	-18860	-26	-25	6139	9.9	343	211	44	327589
MSpapaa:101	MSpapaa	101	5930	-19069	-66	-64	5930	14.9	399	239	39	294630
MSpapaaa:131	MSpapaaa	131	6487	-18512	-249	-243	6487	19.1	434	251	33	365238
MSpapaap:131	MSpapaap	131	7074	-17925	272	274	7074	27.1	400	251	35	365964
MSpapap:101	MSpapap	101	6073	-18926	61	59	6073	15.2	346	250	36	257727
MSpapapa:136	MSpapapa	136	6652	-18347	-208	-195	6652	23.1	375	244	31	358981
MSpapapp:136	MSpapapp	136	6809	-18190	112	100	6809	20.2	357	251	34	306939
MSpapp:77	MSpapp	77	6069	-18930	-2	-2	6069	7.8	326	286	43	269884
MSpappa:108	MSpappa	108	6161	-18838	-63	-67	6161	11.5	338	278	36	341443
MSpappp:108	MSpappp	108	6276	-18723	22	18	6276	16.5	314	261	39	372551
MSpp:38	MSpp	38	6805	-18194	-11	-11	6805	13.5	313	279	54	734281
MSppa:57	MSppa	57	6421	-18578	-107	-106	6421	13.4	290	194	48	552938
MSppaa:79	MSppaa	79	6130	-18869	-158	-154	6130	25.3	352	182	41	468134
MSppaaa:105	MSppaaa	105	6140	-18859	-234	-228	6140	29.1	494	175	36	468756
MSppaaaa:137	MSppaaaa	137	6763	-18236	-267	-279	6763	23.8	510	183	31	432600
MSppaaap:137	MSppaaap	137	7715	-17284	402	363	7715	30.5	508	187	30	403309
MSppaap:105	MSppaap	105	6702	-18297	228	207	6702	27.6	448	181	35	519518
MSppaapa:152	MSppaapa	152	6841	-18158	-206	-177	6841	22.8	448	176	27	342127
MSppaapp:152	MSppaapp	152	7196	-17803	336	330	7196	21.8	345	223	33	399278
MSppap:79	MSppap	79	6336	-18663	42	33	6336	24.4	318	224	42	393658
MSppapa:105	MSppapa	105	6061	-18938	-333	-321	6061	32.7	422	178	36	472218
MSppapaa:138	MSppapaa	138	6533	-18466	-363	-358	6533	32.6	464	178	30	347427
MSppapap:138	MSppapap	138	7367	-17632	415	372	7367	32.1	430	178	31	356256
MSppapp:105	MSppapp	105	7013	-17987	517	522	7013	39.6	391	193	37	463086
MSppappa:144	MSppappa	144	6782	-18217	-346	-331	6782	46.4	465	205	31	336919
MSppappp:144	MSppappp	144	7443	-17556	339	339	7443	47.6	460	222	31	340756
MSppp:57	MSppp	57	6516	-18483	13	12	6516	11.5	260	290	47	381298
MSpppa:78	MSpppa	78	6083	-18916	-106	-98	6083	17.8	290	219	42	392755
MSpppaa:108	MSpppaa	108	6134	-18866	-172	-163	6134	24.2	402	198	35	393420
MSpppaaa:152	MSpppaaa	152	6629	-18370	-271	-247	6629	26.0	384	209	30	243085
MSpppaap:152	MSpppaap	152	7278	-17721	396	378	7278	32.1	317	206	32	264635
MSpppap:108	MSpppap	108	6624	-18375	248	242	6624	21.7	365	199	35	386148
MSpppapa:157	MSpppapa	157	6665	-18334	-176	-176	6665	27.8	386	164	29	295584
MSpppapp:157	MSpppapp	157	7418	-17581	509	484	7418	24.9	374	184	32	276833
MSpppp:78	MSpppp	78	6275	-18724	31	31	6275	22.6	292	255	40	348291
MSppppa:113	MSppppa	113	6268	-18731	-279	-252	6268	34.5	379	178	36	432133
MSppppaa:155	MSppppaa	155	6741	-18258	-335	-307	6741	34.6	421	159	32	441906
MSppppap:155	MSppppap	155	7042	-17957	30	7	7042	44.8	425	206	28	200146
MSppppp:113	MSppppp	113	6720	-18279	198	192	6720	35.8	353	208	36	369100
E:11	E	11	7537	-17462	-136	-136	7537	30.1	272	381	64	1950704
Ea:24	Ea	24	7034	-17965	-175	-175	7034	26.2	335	378	65	2164118
Eal:52	Eal	52	6483	-18516	-123	-125	6483	25.8	387	308	57	1206619
Eala:93	Eala	93	6082	-18917	-250	-257	6082	36.0	416	306	47	945008
Ealaa:140	Ealaa	140	6609	-18390	-363	-354	6609	39.5	406	315	41	762602
Ealap:140	Ealap	140	6789	-18210	16	-5	6789	37.3	360	315	40	732148
Ealp:93	Ealp	93	6406	-18593	145	141	6406	31.8	355	324	47	859321
Ealpa:139	Ealpa	139	6535	-18464	-221	-209	6535	28.2	358	323	38	696688
Ealpp:139	Ealpp	139	7004	-17995	296	294	7004	34.0	301	325	40	695887
Ear:52	Ear	52	6485	-18514	-201	-204	6485	34.5	368	242	57	1327164
Eara:93	Eara	93	6095	-18904	-242	-236	6095	39.5	416	240	47	891403
Earaa:139	Earaa	139	6541	-18458	-363	-334	6541	45.1	398	275	39	681094
Earap:139	Earap	139	6800	-18199	46	9	6800	40.9	354	267	38	646106
Earp:93	Earp	93	6472	-18527	135	137	6472	35.3	355	250	46	844240
Earpa:140	Earpa	140	6595	-18404	-124	-111	6595	31.5	364	250	36	536335
Earpp:140	Earpp	140	6988	-18011	269	267	6988	35.1	299	273	40	712029
Ep:24	Ep	24	7190	-17809	-118	-123	7190	34.9	247	352	63	2179701
Epl:54	Epl	54	6490	-18509	-198	-200	6490	37.9	338	331	57	1260505
Epla:93	Epla	93	6115	-18884	-280	-278	6115	45.8	344	320	47	866424
Eplaa:138	Eplaa	138	6554	-18445	-232	-242	6554	43.4	333	324	39	600511
Eplap:138	Eplap	138	6725	-18274	-13	-24	6725	41.1	273	319	40	631367
Eplp:93	Eplp	93	6368	-18631	61	64	6368	36.9	276	339	47	865527
Eplpa:141	Eplpa	141	6533	-18466	-190	-202	6533	33.0	233	318	39	672704
Eplpp:141	Eplpp	141	6717	-18282	38	29	6717	25.0	227	313	41	685836
Epr:54	Epr	54	6462	-18537	-153	-154	6462	30.8	282	284	56	1115572
Epra:91	Epra	91	6075	-18924	-282	-278	6075	42.2	301	253	47	865908
Epraa:141	Epraa	141	6536	-18463	-246	-253	6536	43.7	309	274	38	572315
Eprap:141	Eprap	141	6749	-18250	-30	-52	6749	41.2	249	280	38	600495
Eprp:91	Eprp	91	6312	-18687	38	36	6312	33.1	250	295	47	871861
Eprpa:142	Eprpa	142	6452	-18547	-238	-253	6452	34.3	239	273	40	669303
Eprpp:142	Eprpp	142	6754	-18245	85	75	6754	25.6	222	274	41	642994
P2:1	P2	1	8179	-16820	-107	-107	8179	36.2	180	311	73	2822192
C:13	C	13	7507	-17492	-183	-184	7507	46.3	234	256	63	1784449
Ca:26	Ca	26	7189	-17810	-198	-198	7189	46.7	312	254	58	1512489
Caa:43	Caa	43	6814	-18185	-312	-312	6814	51.6	314	282	53	1032297
Caaa:65	Caaa	65	6390	-18609	-269	-271	6390	51.3	309	347	48	653124
Caaaa:93	Caaaa	93	6031	-18968	-290	-287	6031	51.8	230	330	43	494588
Caaaaa:127	Caaaaa	127	6572	-18427	-235	-232	6572	53.0	285	330	36	300064
Caaaap:127	Caaaap	127	6804	-18195	0	-5	6804	52.0	226	318	37	326353
Caaap:93	Caaap	93	6340	-18659	17	7	6340	39.5	192	346	43	586958
Caaapa:126	Caaapa	126	6659	-18340	-150	-149	6659	46.7	183	311	36	343113
Caaapp:126	Caaapp	126	6880	-18119	79	76	6880	37.4	154	304	37	393453
Caap:65	Caap	65	6611	-18388	-5	-6	6611	46.4	247	389	45	709085
Caapa:97	Caapa	97	6247	-18752	-151	-140	6247	21.2	178	318	36	532827
Caapaa:183	Caapaa	183	6683	-18316	-94	-55	6683	10.6	207	249	31	319291
Caapap:183	Caapap	183	7064	-17935	271	274	7064	9.3	189	268	29	277314
Caapp:97	Caapp	97	6300	-18699	150	149	6300	21.2	168	350	41	635605
Caappd:139	Caappd	139	6539	-18460	-147	-127	6539	20.2	146	289	37	385238
Caappv:139	Caappv	139	6729	-18270	104	125	6729	9.2	164	301	33	338840
Cap:43	Cap	43	7063	-17936	-65	-65	7063	45.5	227	370	55	1328796
Capa:68	Capa	68	6261	-18738	-159	-156	6261	33.6	294	418	47	719205
Capaa:106	Capaa	106	5995	-19004	-96	-90	5995	15.0	277	353	39	467075
Capaaa:147	Capaaa	147	6544	-18455	-188	-197	6544	30.1	294	398	35	521357
Capaaaa:204	Capaaaa	204	6642	-18357	-166	-175	6642	35.3	337	402	30	316216
Capaaap:204	Capaaap	204	6894	-18105	65	55	6894	36.1	283	403	31	339632
Capaap:147	Capaap	147	6627	-18372	-89	-81	6627	21.1	275	367	37	486456
Capaapa:210	Capaapa	210	6691	-18308	-228	-220	6691	32.7	266	401	30	326450
Capaapp:210	Capaapp	210	6863	-18136	39	39	6863	26.1	232	383	31	302716
Capap:106	Capap	106	6179	-18820	34	32	6179	16.9	234	341	38	404390
Capapa:142	Capapa	142	6573	-18427	-199	-200	6573	29.0	245	387	35	489794
Capapaa:207	Capapaa	207	6595	-18404	-284	-305	6595	42.3	252	396	29	286844
Capapap:207	Capapap	207	7110	-17889	111	94	7110	36.5	196	387	30	324742
Capapp:142	Capapp	142	6723	-18276	57	59	6723	15.0	253	358	35	429490
Capappa:214	Capappa	214	6651	-18348	21	31	6651	11.7	251	336	32	327148
Capappp:214	Capappp	214	6634	-18365	-133	-139	6634	19.7	251	382	30	287477
Capp:68	Capp	68	6589	-18410	73	72	6589	32.5	235	410	46	797277
Cappa:102	Cappa	102	6027	-18972	-215	-209	6027	27.2	213	355	43	659573
Cappaa:141	Cappaa	141	6558	-18441	-245	-243	6558	35.8	257	383	37	607412
Cappaaa:192	Cappaaa	192	6723	-18276	-95	-89	6723	42.3	282	396	30	336315
Cappaap:192	Cappaap	192	7139	-17860	231	198	7139	46.4	229	371	32	370127
Cappap:141	Cappap	141	6878	-18121	121	104	6878	25.6	218	368	37	613410
Cappapa:201	Cappapa	201	6681	-18318	-246	-251	6681	28.4	194	380	33	430144
Cappapp:201	Cappapp	201	6946	-18053	191	191	6946	18.8	208	353	32	370097
Cappp:102	Cappp	102	6243	-18756	86	82	6243	17.3	194	332	41	567016
Capppa:143	Capppa	143	6556	-18443	-236	-235	6556	30.3	190	352	36	549300
Capppaa:198	Capppaa	198	6736	-18263	-175	-184	6736	40.6	177	361	31	366985
Capppap:198	Capppap	198	7037	-17962	115	111	7037	29.9	153	341	32	428595
Capppp:143	Capppp	143	6776	-18223	81	94	6776	14.9	205	306	37	464882
Cappppd:206	Cappppd	206	6630	-18369	-168	-177	6630	17.9	169	301	34	424254
Cappppv:206	Cappppv	206	6799	-18200	34	48	6799	12.2	215	295	29	253225
Cp:26	Cp	26	7342	-17657	-125	-125	7342	41.7	208	229	59	1746739
Cpa:43	Cpa	43	6891	-18108	-287	-287	6891	48.0	210	246	56	1244520
Cpaa:65	Cpaa	65	6437	-18562	-277	-277	6437	50.7	199	284	49	695354
Cpaaa:90	Cpaaa	90	6040	-18959	-346	-347	6040	52.0	213	265	42	486556
Cpaaaa:129	Cpaaaa	129	6592	-18407	-233	-239	6592	53.6	312	289	35	257026
Cpaaap:129	Cpaaap	129	6783	-18216	-52	-64	6783	52.2	254	304	36	295732
Cpaap:90	Cpaap	90	6427	-18572	92	89	6427	41.6	168	291	42	553363
Cpaapa:125	Cpaapa	125	6563	-18436	-158	-151	6563	49.8	203	312	36	328427
Cpaapp:125	Cpaapp	125	6932	-18067	108	107	6932	42.0	166	311	36	358320
Cpap:65	Cpap	65	6743	-18256	36	36	6743	43.1	195	371	48	832070
Cpapa:91	Cpapa	91	6038	-18961	-233	-231	6038	33.6	147	305	42	665262
Cpapaa:133	Cpapaa	133	6790	-18209	43	36	6790	27.5	144	285	36	445994
Cpapap:133	Cpapap	133	6549	-18450	-184	-180	6549	31.9	145	296	37	458545
Cpapp:91	Cpapp	91	6319	-18680	240	242	6319	18.1	158	320	41	554656
Cpappd:130	Cpappd	130	6473	-18526	-125	-112	6473	20.4	152	288	36	392697
Cpappv:130	Cpappv	130	6638	-18361	30	31	6638	11.5	166	269	33	320810
Cpp:43	Cpp	43	7085	-17914	-6	-6	7085	36.1	157	322	55	1599690
Cppa:66	Cppa	66	6266	-18733	-175	-175	6266	27.7	153	292	47	782498
Cppaa:103	Cppaa	103	5941	-19058	-132	-128	5941	17.7	253	219	40	470989
Cppaaa:146	Cppaaa	146	6567	-18432	-248	-244	6567	34.8	293	187	35	474610
Cppaaaa:201	Cppaaaa	201	6713	-18286	-181	-202	6713	41.7	320	186	29	235753
Cppaaap:201	Cppaaap	201	6742	-18257	-105	-115	6742	43.2	279	199	29	234651
Cppaap:146	Cppaap	146	6654	-18345	-127	-130	6654	29.0	261	206	33	408248
Cppaapa:206	Cppaapa	206	6666	-18333	-203	-218	6666	42.3	251	201	29	254476
Cppaapp:206	Cppaapp	206	7019	-17980	77	100	7019	38.7	207	209	31	310971
Cppap:103	Cppap	103	6140	-18859	5	-1	6140	19.0	228	253	39	437944
Cppapa:146	Cppapa	146	6577	-18422	-242	-257	6577	35.0	245	204	34	437778
Cppapaa:202	Cppapaa	202	6687	-18312	-166	-179	6687	47.4	256	221	31	255912
Cppapap:202	Cppapap	202	6955	-18044	68	45	6955	45.0	203	231	30	251954
Cppapp:146	Cppapp	146	6940	-18059	148	146	6940	22.4	234	213	33	381696
Cppappa:194	Cppappa	194	6806	-18193	-206	-222	6806	31.0	219	193	33	415734
Cppappp:194	Cppappp	194	6976	-18023	-62	-75	6976	24.3	216	198	30	331914
Cppp:66	Cppp	66	6680	-18319	114	117	6680	29.7	188	374	47	860300
Cpppa:97	Cpppa	97	5977	-19022	-212	-197	5977	29.6	195	254	40	563366
Cpppaa:135	Cpppaa	135	6511	-18488	-239	-235	6511	38.4	254	204	36	526338
Cpppaaa:186	Cpppaaa	186	6807	-18192	-81	-92	6807	48.4	283	217	30	301188
Cpppaap:186	Cpppaap	186	7157	-17842	214	205	7157	51.6	239	256	33	336391
Cpppap:135	Cpppap	135	6746	-18253	-48	-66	6746	31.5	215	218	36	593501
Cpppapa:194	Cpppapa	194	6717	-18282	-141	-152	6717	39.8	182	232	30	366997
Cpppapp:194	Cpppapp	194	7169	-17830	217	200	7169	30.4	173	233	31	409572
Cpppp:97	Cpppp	97	6247	-18752	91	86	6247	19.8	182	279	41	546954
Cppppa:139	Cppppa	139	6558	-18441	-258	-255	6558	35.6	190	239	35	457880
Cppppaa:195	Cppppaa	195	6717	-18282	-124	-129	6717	49.1	190	269	32	317771
Cppppap:195	Cppppap	195	7049	-17950	8	4	7049	39.5	156	276	30	324985
Cppppp:139	Cppppp	139	6874	-18125	103	115	6874	20.2	191	248	35	437640
Cpppppd:205	Cpppppd	205	6603	-18396	-292	-268	6603	20.1	175	245	32	345601
Cpppppv:205	Cpppppv	205	6894	-18106	60	64	6894	16.1	211	234	30	276310
P3:13	P3	13	7410	-17589	-225	-226	7410	35.3	173	329	60	2164430
D:31	D	31	7064	-17935	-158	-158	7064	29.8	159	329	57	1935705
Da:54	Da	54	6564	-18435	-85	-85	6564	22.6	245	412	50	996772
Daa:84	Daa	84	5996	-19003	-67	-67	5996	16.0	310	374	43	425344
Daaa:116	Daaa	116	6284	-18715	-210	-223	6284	29.8	348	395	37	556066
Daaaa:159	Daaaa	159	6675	-18324	-276	-255	6675	34.6	418	378	32	407017
Daaap:159	Daaap	159	7014	-17985	-21	-17	7014	42.0	381	382	30	313947
Daap:116	Daap	116	6438	-18561	21	15	6438	23.6	327	374	38	502434
Daapa:162	Daapa	162	6731	-18268	-227	-219	6731	30.1	400	397	31	376662
Daapp:162	Daapp	162	6887	-18112	85	70	6887	27.7	364	398	32	381731
Dap:84	Dap	84	6215	-18784	92	92	6215	16.7	249	368	44	474123
Dapa:114	Dapa	114	6270	-18729	-232	-236	6270	31.2	312	398	36	502895
Dapaa:159	Dapaa	159	6617	-18382	-270	-254	6617	35.0	353	404	32	366988
Dapap:159	Dapap	159	6851	-18148	50	41	6851	39.0	312	400	32	345097
Dapp:114	Dapp	114	6581	-18418	121	113	6581	33.2	275	368	40	514798
Dappa:158	Dappa	158	6729	-18270	-167	-167	6729	46.0	332	377	35	351803
Dappp:158	Dappp	158	7033	-17966	101	82	7033	46.0	278	375	37	418432
Dp:54	Dp	54	6406	-18593	-153	-155	6406	15.1	189	342	50	807639
Dpa:87	Dpa	87	5882	-19117	-123	-123	5882	15.0	259	242	41	415117
Dpaa:123	Dpaa	123	6333	-18666	-285	-297	6333	33.5	347	177	35	488539
Dpaaa:168	Dpaaa	168	6702	-18297	-207	-232	6702	37.4	390	178	30	328610
Dpaap:168	Dpaap	168	6969	-18030	1	-6	6969	43.1	375	205	30	237782
Dpap:123	Dpap	123	6551	-18448	8	4	6551	26.6	334	200	36	490846
Dpapa:167	Dpapa	167	6646	-18353	-210	-220	6646	33.8	375	168	30	302758
Dpapp:167	Dpapp	167	7036	-17963	133	96	7036	30.2	343	171	32	349533
Dpp:87	Dpp	87	6197	-18802	81	79	6197	19.0	222	288	43	456543
Dppa:119	Dppa	119	6306	-18693	-247	-257	6306	33.9	307	192	36	467030
Dppaa:165	Dppaa	165	6696	-18303	-202	-194	6696	39.4	343	178	30	292073
Dppap:165	Dppap	165	6918	-18081	23	-1	6918	45.5	318	195	31	281815
Dppp:119	Dppp	119	6699	-18301	135	115	6699	36.7	279	219	38	451782
Dpppa:162	Dpppa	162	6686	-18313	-255	-249	6686	48.6	345	224	35	292548
Dpppp:162	Dpppp	162	7107	-17892	160	145	7107	49.7	294	238	36	312193
P4:31	P4	31	6818	-18181	-152	-154	6818	22.4	234	379	53	1418524
Z2:69	Z2	69	6186	-18813	-171	-172	6186	22.4	270	284	42	645409
Z2a:192	Z2a	192	6512	-18487	-323	-345	6512	31.8	280	221	35	357388
Z2p:192	Z2p	192	6543	-18456	-295	-304	6543	29.5	277	219	38	546116
Z3:69	Z3	69	6251	-18748	-167	-168	6251	22.5	317	316	42	676809
