# Supplementary material for: Quantitative Differences in Nuclear β-catenin and TCF Pattern Embryonic Cells in C. elegans
Source: PLoS Genet. 2015 Oct 21;11(10):e1005585. doi: 10.1371/journal.pgen.1005585 (PMC4619327; doi:10.1371/journal.pgen.1005585)
Supplement: S1 Data — For each cell analyzed, birth time is given in column 3 and the average nuclear reporter intensity over the lifetime of the cell (corrected for background) is given in column 7 (“blot”). For information on each embryo’s strain information and experimental conditions, refer to S2 Table. (ZIP) [file pgen.1005585.s005.zip › CAs/CA20120616_end-3_L1.csv]

cellTime	cell	time	none	global	local	blot	cross	z	x	y	size	gweight
ABa:1	ABa	1	1515	-23485	-367	-373	1515	37.0	82	184	90	994158
ABal:2	ABal	2	1688	-23312	-249	-249	1688	34.0	102	170	78	464253
ABala:3	ABala	3	1600	-23399	-313	-311	1600	31.9	86	231	68	746648
ABalaa:14	ABalaa	14	1670	-23329	-321	-316	1670	29.6	60	215	59	693108
ABalaaa:33	ABalaaa	33	1698	-23301	-350	-353	1698	31.3	47	209	51	1076201
ABalaaaa:54	ABalaaaa	54	1765	-23234	-207	-211	1765	25.0	58	222	45	806410
ABalaaaal:82	ABalaaaal	82	1740	-23259	-148	-152	1740	31.3	51	169	38	632024
ABalaaaar:82	ABalaaaar	82	1756	-23243	-211	-225	1756	25.7	44	231	39	693853
ABalaaap:54	ABalaaap	54	1803	-23196	-220	-227	1803	32.7	81	245	45	869141
ABalaaapa:79	ABalaaapa	79	1823	-23177	-233	-256	1823	36.5	67	233	38	631006
ABalaaapp:79	ABalaaapp	79	1812	-23187	-152	-157	1812	34.3	104	235	38	577854
ABalaap:33	ABalaap	33	1721	-23278	-151	-151	1721	22.3	111	180	51	686078
ABalaapa:55	ABalaapa	55	1787	-23212	-146	-148	1787	27.9	133	241	44	624865
ABalaapaa:85	ABalaapaa	85	1756	-23243	-104	-104	1756	26.6	100	278	37	600981
ABalaapap:85	ABalaapap	85	1763	-23236	-107	-121	1763	28.2	145	285	36	539019
ABalaapp:55	ABalaapp	55	1823	-23176	-129	-132	1823	29.8	198	226	44	505227
ABalaappa:82	ABalaappa	82	1757	-23242	-148	-161	1757	37.0	128	267	38	637994
ABalaappp:82	ABalaappp	82	1785	-23214	-199	-213	1785	39.9	168	268	38	583654
ABalap:14	ABalap	14	1636	-23363	-397	-400	1636	41.5	133	244	59	647747
ABalapa:32	ABalapa	32	1696	-23303	-272	-273	1696	39.2	107	256	53	1070326
ABalapaa:52	ABalapaa	52	1772	-23227	-257	-260	1772	42.0	96	248	45	908465
ABalapaaa:79	ABalapaaa	79	1733	-23266	-189	-196	1733	38.7	85	172	37	619505
ABalapaap:79	ABalapaap	79	1787	-23212	-149	-152	1787	40.6	88	129	38	627098
ABalapap:52	ABalapap	52	1763	-23236	-288	-297	1763	44.1	157	261	44	798114
ABalapapa:77	ABalapapa	77	1816	-23183	-210	-225	1816	43.7	121	159	38	611560
ABalapapp:77	ABalapapp	77	1843	-23157	-286	-260	1843	44.3	175	143	39	591643
ABalapp:32	ABalapp	32	1794	-23205	-199	-199	1794	31.3	179	201	51	586023
ABalappa:53	ABalappa	53	1811	-23188	-224	-232	1811	37.0	167	240	44	707534
ABalappaa:81	ABalappaa	81	1807	-23192	-202	-219	1807	42.2	86	218	37	645266
ABalappap:81	ABalappap	81	1713	-23286	-196	-217	1713	43.3	101	236	36	535302
ABalappp:53	ABalappp	53	1860	-23139	-236	-233	1860	37.6	240	208	46	598145
ABalapppa:78	ABalapppa	78	1874	-23125	-179	-191	1874	44.1	163	222	38	523496
ABalapppp:78	ABalapppp	78	1990	-23009	-516	-475	1990	44.1	224	235	40	575875
ABalp:3	ABalp	3	1652	-23347	-233	-233	1652	26.2	140	114	67	535304
ABalpa:14	ABalpa	14	1701	-23298	-218	-219	1701	22.3	106	123	61	495020
ABalpaa:32	ABalpaa	32	1676	-23323	-282	-283	1676	35.8	79	130	52	991488
ABalpaaa:53	ABalpaaa	53	1764	-23235	-170	-173	1764	28.6	46	190	43	788372
ABalpaaaa:82	ABalpaaaa	82	1765	-23234	-121	-129	1765	12.8	77	212	39	611619
ABalpaaap:82	ABalpaaap	82	1809	-23190	-91	-96	1809	14.0	101	159	37	440378
ABalpaap:53	ABalpaap	53	1742	-23257	-282	-287	1742	37.4	79	147	46	878127
ABalpaapa:77	ABalpaapa	77	1811	-23188	-172	-177	1811	27.4	56	171	42	725116
ABalpaapp:77	ABalpaapp	77	1787	-23212	-109	-117	1787	22.9	99	123	39	593344
ABalpap:32	ABalpap	32	1748	-23251	-211	-212	1748	23.7	133	94	53	740281
ABalpapa:53	ABalpapa	53	1802	-23197	-150	-151	1802	21.4	72	142	45	698924
ABalpapaa:79	ABalpapaa	79	1798	-23201	-75	-86	1798	16.1	85	125	38	503136
ABalpapap:79	ABalpapap	79	1745	-23254	-84	-91	1745	7.3	172	112	35	290060
ABalpapp:53	ABalpapp	53	1813	-23187	-130	-131	1813	18.5	139	99	46	508481
ABalpappa:77	ABalpappa	77	1858	-23141	-87	-93	1858	6.4	158	140	39	301939
ABalpappp:77	ABalpappp	77	1911	-23088	-39	-38	1911	5.6	202	132	39	195790
ABalpp:14	ABalpp	14	1687	-23312	-344	-345	1687	37.2	188	74	58	587939
ABalppa:33	ABalppa	33	1665	-23334	-354	-361	1665	42.4	164	72	51	983990
ABalppaa:54	ABalppaa	54	1783	-23216	-193	-197	1783	32.6	93	94	42	698651
ABalppaaa:83	ABalppaaa	83	1807	-23192	-85	-90	1807	26.4	94	101	37	487754
ABalppaap:83	ABalppaap	83	1834	-23165	-122	-130	1834	22.2	129	83	37	423244
ABalppap:54	ABalppap	54	1800	-23199	-222	-226	1800	35.6	147	97	44	627774
ABalppapa:80	ABalppapa	80	1800	-23199	-117	-122	1800	14.0	161	83	39	364042
ABalppapp:80	ABalppapp	80	1723	-23276	-65	-66	1723	11.2	207	71	35	274912
ABalppp:33	ABalppp	33	1801	-23198	-187	-189	1801	27.2	217	67	52	701421
ABalpppa:53	ABalpppa	53	1843	-23156	-146	-150	1843	31.9	151	125	45	541487
ABalpppaa:78	ABalpppaa	78	1787	-23212	-192	-208	1787	33.7	119	112	38	550546
ABalpppap:78	ABalpppap	78	1829	-23170	-196	-202	1829	31.9	158	73	39	553754
ABalpppp:53	ABalpppp	53	1817	-23182	-205	-207	1817	35.0	214	117	45	525564
ABalppppa:77	ABalppppa	77	1932	-23067	-137	-147	1932	39.0	178	102	39	538820
ABalppppp:77	ABalppppp	77	1847	-23152	-205	-220	1847	37.3	219	71	40	585119
ABar:2	ABar	2	1641	-23359	-405	-405	1641	40.0	272	270	70	345040
ABara:3	ABara	3	1748	-23251	-149	-149	1748	18.7	224	264	64	300173
ABaraa:15	ABaraa	15	1847	-23152	-94	-94	1847	14.2	143	250	59	374126
ABaraaa:32	ABaraaa	32	1760	-23239	-125	-125	1760	19.6	108	271	51	715538
ABaraaaa:53	ABaraaaa	53	1807	-23192	-84	-85	1807	17.7	90	255	43	623114
ABaraaaaa:83	ABaraaaaa	83	1733	-23266	-125	-135	1733	20.9	75	248	38	624308
ABaraaaap:83	ABaraaaap	83	1779	-23220	-108	-120	1779	18.6	106	220	35	409029
ABaraaap:53	ABaraaap	53	1846	-23153	-75	-80	1846	20.2	148	279	45	539342
ABaraaapa:78	ABaraaapa	78	1878	-23121	-72	-76	1878	16.3	127	271	40	505396
ABaraaapp:78	ABaraaapp	78	1881	-23118	12	11	1881	15.7	171	286	38	445421
ABaraap:32	ABaraap	32	1855	-23144	-57	-57	1855	9.6	183	227	52	334864
ABaraapa:52	ABaraapa	52	1857	-23142	-102	-104	1857	8.8	134	229	44	401026
ABaraapaa:78	ABaraapaa	78	1833	-23166	-66	-71	1833	14.8	113	194	37	392521
ABaraapap:78	ABaraapap	78	1843	-23156	-83	-87	1843	12.2	158	176	37	271486
ABaraapp:52	ABaraapp	52	1805	-23194	-80	-81	1805	7.3	207	207	44	220656
ABaraappa:76	ABaraappa	76	1850	-23149	-48	-54	1850	10.2	180	200	36	235223
ABaraappp:76	ABaraappp	76	1901	-23098	-41	-42	1901	9.2	231	205	38	193166
ABarap:15	ABarap	15	1796	-23203	-142	-142	1796	17.6	238	294	58	347914
ABarapa:32	ABarapa	32	1782	-23217	-148	-148	1782	21.9	196	307	51	589745
ABarapaa:53	ABarapaa	53	1802	-23197	-132	-133	1802	11.3	181	277	44	434304
ABarapaaa:79	ABarapaaa	79	1890	-23109	-55	-61	1890	6.2	141	233	37	356623
ABarapaap:79	ABarapaap	79	1876	-23123	-53	-61	1876	6.5	181	238	38	297376
ABarapap:53	ABarapap	53	1941	-23058	-16	-19	1941	8.9	248	285	44	293832
ABarapapa:77	ABarapapa	77	1867	-23132	-102	-104	1867	4.9	213	254	37	223158
ABarapapp:77	ABarapapp	77	1899	-23100	-48	-49	1899	5.3	260	238	38	191683
ABarapp:32	ABarapp	32	1842	-23157	-93	-93	1842	10.5	271	289	50	364174
ABarappa:53	ABarappa	53	1911	-23088	-10	-11	1911	10.0	297	280	43	265586
ABarappaa:79	ABarappaa	79	1827	-23172	-84	-93	1827	10.6	235	274	36	262705
ABarappap:79	ABarappap	79	1916	-23083	-25	-33	1916	8.1	290	277	38	269631
ABarappp:53	ABarappp	53	1993	-23006	27	23	1993	13.9	345	254	41	215597
ABarapppa:77	ABarapppa	77	1897	-23102	-32	-39	1897	13.4	255	299	37	347598
ABarapppp:77	ABarapppp	77	1930	-23069	-38	-51	1930	15.3	303	297	39	386566
ABarp:3	ABarp	3	1668	-23331	-384	-385	1668	45.0	274	272	67	625130
ABarpa:14	ABarpa	14	1701	-23298	-401	-405	1701	44.4	220	284	60	610455
ABarpaa:32	ABarpaa	32	1713	-23286	-363	-364	1713	43.8	181	290	53	949904
ABarpaaa:52	ABarpaaa	52	1774	-23225	-300	-305	1774	37.7	170	296	45	803131
ABarpaaaa:80	ABarpaaaa	80	1901	-23098	-270	-292	1901	51.2	111	182	39	575792
ABarpaaap:80	ABarpaaap	80	1859	-23140	-267	-287	1859	52.0	159	180	35	421953
ABarpaap:52	ABarpaap	52	1795	-23204	-401	-407	1795	45.7	221	280	47	846416
ABarpaapa:76	ABarpaapa	76	1900	-23099	-425	-439	1900	52.4	208	187	40	552704
ABarpaapp:76	ABarpaapp	76	1992	-23007	-356	-374	1992	52.3	275	179	41	584443
ABarpap:32	ABarpap	32	1787	-23212	-229	-230	1787	34.1	250	225	51	473837
ABarpapa:52	ABarpapa	52	1862	-23137	-262	-264	1862	33.4	221	280	44	580227
ABarpapaa:79	ABarpapaa	79	1909	-23090	-388	-411	1909	51.2	169	257	38	491996
ABarpapap:79	ABarpapap	79	1982	-23017	-378	-441	1982	51.8	217	249	38	447391
ABarpapp:52	ABarpapp	52	1888	-23111	-197	-201	1888	38.0	299	256	46	600984
ABarpappa:78	ABarpappa	78	1985	-23014	-350	-372	1985	51.9	258	255	36	404997
ABarpappp:78	ABarpappp	78	1995	-23004	-301	-330	1995	50.2	309	253	38	450231
ABarpp:14	ABarpp	14	1712	-23287	-408	-408	1712	47.2	327	254	60	557755
ABarppa:34	ABarppa	34	1782	-23217	-454	-455	1782	50.3	263	264	52	834676
ABarppaa:54	ABarppaa	54	1832	-23167	-369	-375	1832	51.0	275	223	44	622207
ABarppaaa:84	ABarppaaa	84	1890	-23109	-279	-300	1890	52.0	296	101	36	400783
ABarppaap:84	ABarppaap	84	1906	-23093	-349	-361	1906	51.2	350	113	38	461187
ABarppap:54	ABarppap	54	1876	-23123	-384	-390	1876	47.9	334	199	46	641153
ABarppapa:83	ABarppapa	83	1895	-23104	-317	-325	1895	47.1	380	90	39	506234
ABarppapp:83	ABarppapp	83	1886	-23113	-313	-327	1886	44.6	452	85	40	586881
ABarppp:34	ABarppp	34	1784	-23215	-300	-309	1784	41.3	339	249	52	772596
ABarpppa:54	ABarpppa	54	1899	-23100	-250	-256	1899	42.8	339	249	43	571033
ABarpppaa:83	ABarpppaa	83	1949	-23050	-412	-440	1949	52.7	314	206	36	376708
ABarpppap:83	ABarpppap	83	2126	-22873	-464	-473	2126	51.7	362	197	38	425168
ABarpppp:54	ABarpppp	54	1904	-23095	-330	-335	1904	46.1	398	217	46	647821
ABarppppa:83	ABarppppa	83	2132	-22867	-407	-423	2132	50.9	407	222	39	478732
ABarppppp:83	ABarppppp	83	1965	-23034	-359	-368	1965	48.7	462	223	40	528597
ABp:1	ABp	1	1642	-23358	-274	-274	1642	25.0	436	282	86	848777
ABpl:2	ABpl	2	1538	-23462	-421	-421	1538	38.0	286	78	70	321391
ABpla:3	ABpla	3	1631	-23368	-433	-433	1631	50.6	188	153	64	486819
ABplaa:14	ABplaa	14	1687	-23312	-407	-406	1687	48.8	133	150	59	557515
ABplaaa:33	ABplaaa	33	1705	-23294	-460	-461	1705	50.3	104	198	52	870564
ABplaaaa:53	ABplaaaa	53	1748	-23251	-265	-265	1748	46.1	90	182	44	843375
ABplaaaaa:80	ABplaaaaa	80	1850	-23149	-217	-224	1850	47.1	118	112	39	636288
ABplaaaap:80	ABplaaaap	80	1828	-23171	-270	-293	1828	51.2	162	134	36	479541
ABplaaap:53	ABplaaap	53	1815	-23184	-318	-332	1815	50.0	163	195	44	691790
ABplaaapa:80	ABplaaapa	80	1989	-23010	-393	-438	1989	53.5	197	117	35	424978
ABplaaapp:80	ABplaaapp	80	1909	-23090	-355	-381	1909	51.6	240	118	38	483407
ABplaap:33	ABplaap	33	1694	-23305	-341	-349	1694	46.8	167	135	52	832860
ABplaapa:52	ABplaapa	52	1767	-23232	-289	-291	1767	48.9	131	132	45	802230
ABplaapaa:80	ABplaapaa	80	1823	-23176	-210	-213	1823	46.2	156	78	39	685044
ABplaapap:80	ABplaapap	80	1782	-23217	-294	-305	1782	48.1	211	66	40	676476
ABplaapp:52	ABplaapp	52	1783	-23216	-309	-316	1783	47.6	205	142	46	736620
ABplaappa:77	ABplaappa	77	1789	-23210	-267	-283	1789	43.6	252	52	39	707973
ABplaappp:77	ABplaappp	77	1870	-23129	-222	-241	1870	38.1	307	48	42	709735
ABplap:14	ABplap	14	1707	-23292	-404	-405	1707	50.6	254	147	58	478307
ABplapa:33	ABplapa	33	1745	-23254	-386	-390	1745	50.9	208	195	52	740217
ABplapaa:52	ABplapaa	52	1869	-23130	-387	-407	1869	52.8	211	186	45	620171
ABplapaaa:80	ABplapaaa	80	1859	-23140	-248	-270	1859	49.5	287	64	38	521555
ABplapaap:80	ABplapaap	80	1875	-23124	-236	-259	1875	46.7	335	59	38	522672
ABplapap:52	ABplapap	52	1849	-23150	-376	-378	1849	51.6	278	175	46	627609
ABplapapa:77	ABplapapa	77	1822	-23177	-303	-314	1822	45.0	396	56	40	635864
ABplapapp:77	ABplapapp	77	1834	-23165	-238	-240	1834	37.5	450	52	40	604221
ABplapp:33	ABplapp	33	1731	-23268	-314	-318	1731	45.3	270	126	52	778386
ABplappa:53	ABplappa	53	1860	-23139	-270	-282	1860	47.9	263	99	45	708710
ABplappaa:80	ABplappaa	80	1876	-23123	-168	-185	1876	31.8	356	27	40	573069
ABplappap:80	ABplappap	80	1851	-23148	-269	-289	1851	34.2	410	31	40	623510
ABplappp:53	ABplappp	53	1881	-23118	-208	-211	1881	42.4	338	96	44	629252
ABplapppa:82	ABplapppa	82	1861	-23138	-123	-124	1861	26.2	423	55	38	447831
ABplapppp:82	ABplapppp	82	1838	-23161	-108	-109	1838	21.2	475	57	39	436492
ABplp:3	ABplp	3	1628	-23371	-346	-346	1628	44.5	305	79	65	568957
ABplpa:15	ABplpa	15	1700	-23299	-284	-294	1700	37.1	286	47	59	605551
ABplpaa:32	ABplpaa	32	1708	-23291	-309	-312	1708	43.0	252	51	52	823736
ABplpaaa:53	ABplpaaa	53	1786	-23213	-221	-223	1786	36.4	164	55	44	712618
ABplpaaaa:78	ABplpaaaa	78	1840	-23159	-74	-83	1840	23.6	162	54	38	472899
ABplpaaap:78	ABplpaaap	78	1840	-23159	-111	-120	1840	22.3	209	38	37	441117
ABplpaap:53	ABplpaap	53	1786	-23213	-289	-300	1786	45.0	209	65	43	664715
ABplpaapa:78	ABplpaapa	78	1844	-23155	-177	-190	1844	32.1	201	31	39	580593
ABplpaapp:78	ABplpaapp	78	1848	-23151	-140	-149	1848	29.2	257	28	40	496019
ABplpap:32	ABplpap	32	1752	-23247	-241	-243	1752	32.8	340	42	51	690577
ABplpapa:52	ABplpapa	52	1835	-23164	-182	-185	1835	28.6	224	45	45	592207
ABplpapaa:78	ABplpapaa	78	1795	-23204	-81	-87	1795	11.7	225	65	38	306439
ABplpapap:78	ABplpapap	78	1880	-23119	-37	-42	1880	7.5	266	68	39	246306
ABplpapp:52	ABplpapp	52	1833	-23166	-155	-165	1833	30.6	297	33	46	652750
ABplpappa:76	ABplpappa	76	1907	-23092	-35	-37	1907	7.0	303	83	39	175625
ABplpappp:76	ABplpappp	76	1881	-23118	-49	-54	1881	4.9	360	89	39	161018
ABplpp:15	ABplpp	15	1668	-23332	-353	-353	1668	43.2	378	60	59	634325
ABplppa:33	ABplppa	33	1733	-23266	-432	-432	1733	51.1	327	74	50	737666
ABplppaa:54	ABplppaa	54	1811	-23188	-228	-239	1811	40.2	257	50	43	581404
ABplppaaa:83	ABplppaaa	83	1807	-23192	-79	-75	1807	19.5	265	46	36	333070
ABplppaap:83	ABplppaap	83	1832	-23167	-22	-27	1832	16.0	307	46	39	333130
ABplppap:54	ABplppap	54	1832	-23167	-219	-227	1832	40.3	315	67	44	555446
ABplppapa:81	ABplppapa	81	1922	-23077	-13	-20	1922	22.5	328	57	38	339491
ABplppapp:81	ABplppapp	81	1761	-23238	-72	-82	1761	19.2	381	47	37	329654
ABplppp:33	ABplppp	33	1773	-23226	-249	-251	1773	38.8	409	52	52	866614
ABplpppa:53	ABplpppa	53	1813	-23186	-200	-217	1813	36.8	346	33	44	696123
ABplpppaa:78	ABplpppaa	78	1865	-23134	-39	-50	1865	14.9	363	36	38	341680
ABplpppap:78	ABplpppap	78	1846	-23154	-99	-100	1846	14.9	418	42	38	308575
ABplpppp:53	ABplpppp	53	1780	-23219	-253	-259	1780	33.9	409	38	45	662614
ABplppppa:78	ABplppppa	78	1872	-23127	-60	-71	1872	10.7	382	72	38	220942
ABplppppp:78	ABplppppp	78	1870	-23129	-86	-88	1870	5.5	437	80	39	225660
ABpr:2	ABpr	2	1849	-23150	-96	-96	1849	27.0	432	244	70	246387
ABpra:4	ABpra	4	1713	-23286	-198	-198	1713	21.4	384	301	65	449680
ABpraa:15	ABpraa	15	1784	-23215	-231	-231	1784	26.5	334	314	60	486365
ABpraaa:32	ABpraaa	32	1815	-23185	-256	-256	1815	33.0	273	327	52	856409
ABpraaaa:52	ABpraaaa	52	1858	-23141	-120	-120	1858	23.5	241	327	44	598407
ABpraaaaa:79	ABpraaaaa	79	1819	-23180	-70	-73	1819	30.0	172	306	37	522662
ABpraaaap:79	ABpraaaap	79	1927	-23072	-125	-134	1927	30.5	214	320	38	546484
ABpraaap:52	ABpraaap	52	1933	-23067	-158	-161	1933	31.7	291	314	45	631010
ABpraaapa:77	ABpraaapa	77	1837	-23162	-243	-259	1837	37.6	201	303	38	586170
ABpraaapp:77	ABpraaapp	77	1921	-23078	-284	-295	1921	38.5	258	293	41	604091
ABpraap:32	ABpraap	32	1857	-23142	-142	-142	1857	19.6	353	297	54	594755
ABpraapa:51	ABpraapa	51	1887	-23112	-133	-135	1887	21.6	347	316	45	553025
ABpraapaa:77	ABpraapaa	77	1901	-23098	-263	-272	1901	41.3	253	313	40	697262
ABpraapap:77	ABpraapap	77	1863	-23136	-313	-335	1863	45.3	303	295	40	666637
ABpraapp:51	ABpraapp	51	1862	-23137	-246	-247	1862	28.6	402	281	47	598961
ABpraappa:76	ABpraappa	76	1870	-23129	-228	-238	1870	38.9	327	297	40	656073
ABpraappp:76	ABpraappp	76	1939	-23060	-426	-347	1939	36.9	392	294	43	695493
ABprap:15	ABprap	15	1711	-23288	-357	-357	1711	38.0	430	286	61	651378
ABprapa:32	ABprapa	32	1749	-23250	-329	-338	1749	43.2	378	304	51	894514
ABprapaa:52	ABprapaa	52	1845	-23155	-254	-256	1845	40.1	380	310	45	815302
ABprapaaa:79	ABprapaaa	79	1905	-23094	-355	-369	1905	49.5	353	276	39	503031
ABprapaap:79	ABprapaap	79	2005	-22994	-477	-431	2005	47.4	409	271	39	528396
ABprapap:52	ABprapap	52	1815	-23184	-392	-396	1815	43.5	439	283	46	831078
ABprapapa:76	ABprapapa	76	1898	-23101	-369	-375	1898	45.1	473	264	41	618268
ABprapapp:76	ABprapapp	76	1861	-23138	-309	-292	1861	39.9	528	235	41	618807
ABprapp:32	ABprapp	32	1778	-23221	-294	-296	1778	37.2	462	283	53	910515
ABprappa:52	ABprappa	52	1842	-23157	-265	-268	1842	33.5	490	284	47	857076
ABprappaa:80	ABprappaa	80	1870	-23129	-225	-225	1870	33.2	446	304	40	673957
ABprappap:80	ABprappap	80	1874	-23125	-233	-243	1874	33.2	499	284	40	692462
ABprappp:52	ABprappp	52	1832	-23167	-305	-305	1832	38.7	527	225	44	740384
ABprapppa:81	ABprapppa	81	1881	-23118	-100	-111	1881	25.3	520	261	39	533695
ABprapppp:81	ABprapppp	81	1841	-23158	-110	-111	1841	22.1	553	228	38	464876
ABprp:4	ABprp	4	1797	-23202	-100	-100	1797	16.7	475	196	66	297086
ABprpa:16	ABprpa	16	1878	-23121	-66	-67	1878	12.8	434	266	60	297701
ABprpaa:33	ABprpaa	33	1799	-23200	-125	-125	1799	17.2	434	306	51	574734
ABprpaaa:53	ABprpaaa	53	1888	-23111	-75	-76	1888	12.4	371	305	44	383997
ABprpaaaa:79	ABprpaaaa	79	1838	-23161	-118	-120	1838	22.8	243	320	39	490829
ABprpaaap:79	ABprpaaap	79	1837	-23162	-107	-117	1837	22.7	292	327	39	537743
ABprpaap:53	ABprpaap	53	1849	-23150	-182	-182	1849	19.6	438	300	43	435016
ABprpaapa:79	ABprpaapa	79	1872	-23127	-184	-192	1872	31.1	292	329	38	561355
ABprpaapp:79	ABprpaapp	79	1887	-23112	-130	-130	1887	28.1	351	317	38	503381
ABprpap:33	ABprpap	33	1871	-23128	-97	-95	1871	14.3	502	243	52	469400
ABprpapa:52	ABprpapa	52	1936	-23063	-93	-93	1936	7.8	451	261	45	318992
ABprpapaa:76	ABprpapaa	76	1929	-23071	-26	-31	1929	10.3	334	297	38	301784
ABprpapap:76	ABprpapap	76	1926	-23073	-40	-46	1926	7.4	355	268	38	223243
ABprpapp:52	ABprpapp	52	1887	-23112	-75	-75	1887	9.9	502	212	46	327126
ABprpappa:77	ABprpappa	77	1973	-23026	23	13	1973	7.2	391	255	37	178077
ABprpappp:77	ABprpappp	77	1926	-23073	-48	-48	1926	5.8	432	256	40	230261
ABprpp:16	ABprpp	16	1813	-23186	-170	-170	1813	19.9	527	242	59	421536
ABprppa:34	ABprppa	34	1776	-23223	-295	-295	1776	30.7	531	274	49	816685
ABprppaa:55	ABprppaa	55	1917	-23082	-61	-61	1917	17.4	484	291	42	433905
ABprppaaa:83	ABprppaaa	83	1877	-23122	-43	-43	1877	18.0	350	308	37	338148
ABprppaap:83	ABprppaap	83	1844	-23155	-128	-130	1844	14.4	400	306	38	308527
ABprppap:55	ABprppap	55	1841	-23158	-198	-204	1841	24.3	516	240	44	476305
ABprppapa:80	ABprppapa	80	1993	-23006	-83	-86	1993	23.6	408	292	38	337243
ABprppapp:80	ABprppapp	80	1985	-23014	-57	-66	1985	21.9	464	278	38	380441
ABprppp:34	ABprppp	34	1796	-23203	-171	-172	1796	22.7	578	210	51	737110
ABprpppa:55	ABprpppa	55	1858	-23142	-106	-105	1858	19.9	554	253	43	506570
ABprpppaa:80	ABprpppaa	80	1862	-23137	-97	-102	1862	17.2	461	302	38	348018
ABprpppap:80	ABprpppap	80	1875	-23124	-89	-91	1875	17.3	518	266	38	379279
ABprpppp:55	ABprpppp	55	1841	-23158	-117	-118	1841	19.3	572	194	45	481220
ABprppppa:79	ABprppppa	79	1873	-23126	-120	-126	1873	10.7	467	267	39	279021
ABprppppp:79	ABprppppp	79	1930	-23069	-41	-42	1930	6.5	505	236	39	233026
EMS:1	EMS	1	1756	-23243	-105	-105	1756	12.5	293	140	84	460124
MS:3	MS	3	1129	-15537	-100	-100	1129	14.0	284	147	78	279638
MSa:6	MSa	6	1556	-20318	-95	-95	1556	20.8	245	113	65	287376
MSaa:22	MSaa	22	1840	-23159	-59	-59	1840	12.4	198	140	56	237385
MSaaa:40	MSaaa	40	1829	-23170	-96	-96	1829	12.6	161	138	51	434664
MSaaaa:61	MSaaaa	61	1755	-23244	-151	-151	1755	21.2	118	192	43	394807
MSaaaaa:85	MSaaaaa	85	1795	-23204	-187	-190	1795	29.4	94	205	38	507964
MSaaaaaa:115	MSaaaaaa	115	1576	-23423	-107	-121	1576	29.4	65	186	31	359673
MSaaaaap:115	MSaaaaap	115	1590	-23409	-159	-175	1590	36.1	95	173	36	442377
MSaaaap:85	MSaaaap	85	1788	-23211	-192	-200	1788	33.3	140	171	39	475815
MSaaaapa:119	MSaaaapa	119	1643	-23356	-71	-89	1643	41.2	128	161	33	334896
MSaaaapp:119	MSaaaapp	119	1590	-23409	-137	-149	1590	44.1	165	154	35	361714
MSaaap:61	MSaaap	61	1842	-23157	-54	-57	1842	17.2	192	161	42	228900
MSaaapa:86	MSaaapa	86	1783	-23216	-215	-226	1783	28.2	175	167	40	372944
MSaaapaa:115	MSaaapaa	115	1617	-23382	-127	-141	1617	34.8	157	152	36	372357
MSaaapap:115	MSaaapap	115	1613	-23386	-261	-241	1613	40.9	197	140	33	291671
MSaaapp:86	MSaaapp	86	2037	-22962	-395	-272	2037	30.0	223	160	35	288211
MSaaappa:135	MSaaappa	135	1528	-23471	-161	-171	1528	32.0	205	137	30	235944
MSaaappp:135	MSaaappp	135	1727	-23272	-756	-495	1727	35.8	227	164	30	188209
MSaap:40	MSaap	40	1822	-23177	-75	-75	1822	10.6	254	119	49	289793
MSaapa:61	MSaapa	61	1873	-23126	-58	-60	1873	8.7	232	134	44	195947
MSaapaa:85	MSaapaa	85	1880	-23119	-106	-110	1880	17.2	229	144	38	215226
MSaapaaa:115	MSaapaaa	115	1620	-23379	-79	-90	1620	19.7	222	137	33	216659
MSaapaap:115	MSaapaap	115	1910	-23089	-279	-234	1910	29.7	253	149	35	269599
MSaapap:85	MSaapap	85	1913	-23086	-43	-43	1913	13.8	287	137	36	153533
MSaapapa:122	MSaapapa	122	1613	-23386	-77	-91	1613	20.6	261	148	30	153874
MSaapapp:122	MSaapapp	122	1791	-23208	0	4	1791	18.6	311	148	34	125222
MSaapp:61	MSaapp	61	1907	-23092	-21	-20	1907	9.1	306	114	41	180396
MSaappa:96	MSaappa	96	1780	-23219	-42	-44	1780	10.1	328	154	35	147715
MSaappp:96	MSaappp	96	1773	-23226	-49	-49	1773	14.1	356	123	39	216699
MSap:22	MSap	22	1758	-23241	-136	-136	1758	18.5	289	80	55	319418
MSapa:41	MSapa	41	1772	-23227	-145	-146	1772	21.2	262	67	49	562950
MSapaa:64	MSapaa	64	1829	-23170	-165	-162	1829	25.4	205	127	42	339146
MSapaaa:91	MSapaaa	91	1725	-23274	-167	-171	1725	28.9	130	130	36	391527
MSapaaaa:124	MSapaaaa	124	1469	-23530	-116	-124	1469	24.1	107	122	29	230803
MSapaaap:124	MSapaaap	124	1575	-23424	-61	-62	1575	28.0	146	116	30	201169
MSapaap:91	MSapaap	91	1722	-23277	-144	-154	1722	24.3	191	112	37	320649
MSapaapa:136	MSapaapa	136	1575	-23424	-40	-43	1575	16.9	178	103	29	171321
MSapaapp:136	MSapaapp	136	1549	-23451	-51	-51	1549	23.7	221	93	31	164607
MSapap:64	MSapap	64	1861	-23138	-154	-159	1861	26.4	265	99	42	324129
MSapapa:91	MSapapa	91	1785	-23214	-215	-230	1785	29.4	208	94	37	340681
MSapapaa:127	MSapapaa	127	1547	-23452	-96	-96	1547	27.5	171	91	29	198366
MSapapap:127	MSapapap	127	1669	-23330	-71	-72	1669	32.8	209	103	31	195693
MSapapp:91	MSapapp	91	1775	-23224	-296	-254	1775	36.4	267	87	37	356060
MSapappa:133	MSapappa	133	1575	-23424	-135	-120	1575	43.0	210	102	31	218833
MSapappp:133	MSapappp	133	1702	-23297	-151	-131	1702	43.8	260	96	32	220950
MSapp:41	MSapp	41	1831	-23168	-88	-91	1831	20.0	362	54	49	549287
MSappa:64	MSappa	64	1961	-23038	-126	-120	1961	19.8	310	110	41	248023
MSappaa:94	MSappaa	94	1772	-23227	-113	-119	1772	23.4	261	105	36	252386
MSappaaa:140	MSappaaa	140	1454	-23545	-232	-247	1454	24.5	260	104	29	129481
MSappaap:140	MSappaap	140	1802	-23197	19	28	1802	25.1	311	105	30	121602
MSappap:94	MSappap	94	1882	-23117	-119	-112	1882	21.0	307	103	36	211093
MSappp:64	MSappp	64	1880	-23119	-401	-263	1880	28.1	356	96	41	337304
MSapppa:97	MSapppa	97	1732	-23267	-133	-141	1732	28.9	273	76	38	377644
MSapppaa:138	MSapppaa	138	1451	-23548	-161	-165	1451	29.8	241	75	30	209614
MSapppap:138	MSapppap	138	1571	-23428	-137	-139	1571	37.8	265	86	33	275222
MSapppp:97	MSapppp	97	1729	-23270	-572	-329	1729	36.4	331	83	37	368232
MSappppa:139	MSappppa	139	1617	-23383	-49	-64	1617	40.8	300	80	32	239337
MSappppp:139	MSappppp	139	1702	-23298	-104	-81	1702	43.0	346	93	30	193518
MSp:6	MSp	6	1314	-17018	-60	-60	1314	19.7	344	171	68	223288
MSpa:21	MSpa	21	1627	-20740	-54	-54	1627	15.7	277	199	58	215906
MSpaa:40	MSpaa	40	1876	-23123	-22	-22	1876	13.5	269	206	49	243644
MSpaaa:61	MSpaaa	61	1820	-23179	-112	-112	1820	18.1	217	227	44	260999
MSpaaaa:85	MSpaaaa	85	1861	-23138	-124	-127	1861	24.6	146	229	39	374296
MSpaaaaa:114	MSpaaaaa	114	1650	-23349	-59	-70	1650	28.8	97	224	31	281024
MSpaaaap:114	MSpaaaap	114	1681	-23318	-86	-91	1681	34.7	141	204	37	385776
MSpaaap:85	MSpaaap	85	1894	-23105	-265	-225	1894	32.9	196	228	40	378411
MSpaaapa:114	MSpaaapa	114	1736	-23263	-100	-116	1736	40.9	167	209	33	287165
MSpaaapp:114	MSpaaapp	114	1686	-23313	-271	-240	1686	42.6	205	188	36	305565
MSpaap:61	MSpaap	61	2112	-22887	-32	-12	2112	17.3	283	197	41	156844
MSpaapa:89	MSpaapa	89	1918	-23081	-172	-185	1918	25.9	209	226	40	323146
MSpaapaa:119	MSpaapaa	119	1599	-23400	-68	-66	1599	30.6	170	222	33	291816
MSpaapap:119	MSpaapap	119	1676	-23323	-317	-224	1676	33.0	208	217	37	319361
MSpaapp:89	MSpaapp	89	2154	-22845	-620	-310	2154	33.0	273	180	32	220541
MSpap:40	MSpap	40	1962	-23037	-58	-63	1962	11.2	346	135	50	212721
MSpapa:61	MSpapa	61	1911	-23088	-49	-50	1911	8.3	314	163	44	143283
MSpapaa:85	MSpapaa	85	1944	-23055	-59	-60	1944	14.5	276	196	39	174641
MSpapaaa:114	MSpapaaa	114	1697	-23302	-19	-13	1697	17.2	243	191	34	203388
MSpapaap:114	MSpapaap	114	1927	-23072	-188	-144	1927	23.6	274	194	37	235044
MSpapap:85	MSpapap	85	2011	-22988	-65	-78	2011	13.9	337	195	37	150502
MSpapapa:118	MSpapapa	118	1810	-23189	-22	-32	1810	17.5	292	198	31	133781
MSpapapp:118	MSpapapp	118	1810	-23189	-51	-59	1810	17.6	336	195	33	114211
MSpapp:61	MSpapp	61	1945	-23054	-11	-12	1945	8.4	381	125	43	154189
MSpappa:91	MSpappa	91	1804	-23195	-27	-36	1804	10.3	376	178	37	157110
MSpappp:91	MSpappp	91	1892	-23107	22	13	1892	12.6	401	176	41	189467
MSpapppa:138	MSpapppa	138	1604	-23395	-96	-93	1604	16.5	360	244	36	180955
MSpapppp:138	MSpapppp	138	1649	-23350	-20	-23	1649	19.3	410	217	31	143145
MSpp:21	MSpp	21	1654	-20964	-44	-45	1654	13.5	384	208	56	203568
MSppa:42	MSppa	42	1959	-23040	-36	-37	1959	8.0	409	228	49	252405
MSppaa:65	MSppaa	65	1938	-23061	-142	-135	1938	21.1	312	243	40	245583
MSppaaa:93	MSppaaa	93	1767	-23232	-130	-130	1767	24.4	179	270	35	301383
MSppaaaa:126	MSppaaaa	126	1558	-23441	-79	-92	1558	21.9	134	255	29	189956
MSppaaap:126	MSppaaap	126	1625	-23374	-24	-27	1625	21.9	177	258	30	173714
MSppaap:93	MSppaap	93	1740	-23259	-61	-68	1740	21.2	231	263	33	214992
MSppaapa:140	MSppaapa	140	1524	-23475	-78	-73	1524	16.5	216	256	27	112895
MSppaapp:140	MSppaapp	140	1577	-23422	4	7	1577	20.0	249	264	29	121176
MSppap:65	MSppap	65	1934	-23065	-137	-139	1934	19.9	357	217	41	214308
MSppapa:93	MSppapa	93	1815	-23184	-140	-153	1815	28.6	254	272	37	329760
MSppapaa:127	MSppapaa	127	1642	-23357	-34	-35	1642	27.7	184	272	30	198080
MSppapap:127	MSppapap	127	1587	-23412	-107	-115	1587	29.6	226	264	31	185440
MSppapp:93	MSppapp	93	1846	-23153	-384	-273	1846	37.4	289	257	37	335343
MSppappa:135	MSppappa	135	1580	-23419	-169	-177	1580	39.8	192	250	30	215541
MSppappp:135	MSppappp	135	1679	-23320	-280	-237	1679	41.7	244	246	31	178822
MSppp:42	MSppp	42	1881	-23118	-103	-103	1881	9.0	459	141	51	292475
MSpppa:65	MSpppa	65	2006	-22993	-40	-46	2006	15.8	391	203	42	197936
MSpppaa:95	MSpppaa	95	1778	-23221	-85	-90	1778	20.4	273	247	34	187846
MSpppaaa:140	MSpppaaa	140	1575	-23424	-51	-49	1575	18.5	267	244	29	104279
MSpppaap:140	MSpppaap	140	1744	-23255	-244	-219	1744	23.3	316	240	30	88475
MSpppap:95	MSpppap	95	1823	-23176	-81	-84	1823	18.8	315	246	36	189245
MSpppp:65	MSpppp	65	2040	-22959	-94	-98	2040	21.1	432	211	42	279360
MSppppa:100	MSppppa	100	1814	-23185	-8	-14	1814	26.3	291	274	38	319677
MSppppaa:140	MSppppaa	140	1525	-23474	-111	-117	1525	25.6	253	291	34	275413
MSppppap:140	MSppppap	140	1574	-23425	-132	-128	1574	34.8	265	259	31	193428
MSppppp:100	MSppppp	100	2008	-22991	-425	-252	2008	35.2	330	254	38	321479
E:3	E	3	1661	-23338	-252	-253	1661	30.0	466	81	72	603147
Ea:8	Ea	8	2190	-22809	169	168	2190	24.5	375	102	64	421480
Eal:38	Eal	38	5787	-19212	3349	3350	5787	31.2	322	126	52	353554
Eala:70	Eala	70	13734	-11265	10459	10527	13734	37.1	238	149	46	276013
Ealaa:123	Ealaa	123	10601	-14398	7811	7759	10601	40.1	241	136	36	140854
Ealap:123	Ealap	123	10128	-14871	7069	7301	10128	42.0	313	129	37	133609
Ealp:70	Ealp	70	12958	-12041	9671	9696	12958	33.7	322	138	45	223364
Ealpa:125	Ealpa	125	9650	-15349	6768	6888	9650	32.8	300	137	37	115870
Ealpp:125	Ealpp	125	9191	-15808	6301	6505	9191	34.5	366	132	40	138389
Ear:38	Ear	38	5778	-19222	3388	3392	5778	27.4	358	200	53	333340
Eara:71	Eara	71	13168	-11831	9814	9801	13168	35.6	262	218	46	262376
Earaa:124	Earaa	124	9808	-15191	6934	6891	9808	37.6	245	204	36	115524
Earap:124	Earap	124	10684	-14315	7342	7609	10684	42.5	315	188	36	116934
Earp:71	Earp	71	12590	-12409	9163	9296	12590	33.4	342	201	46	242926
Earpa:124	Earpa	124	8688	-16311	5726	5951	8688	31.5	363	184	40	132414
Earpp:124	Earpp	124	8295	-16704	5598	5642	8295	30.5	299	210	37	105575
Ep:8	Ep	8	2574	-22425	476	472	2574	33.4	477	127	64	576108
Epl:39	Epl	39	9894	-15105	7171	7172	9894	33.4	432	126	54	481177
Epla:76	Epla	76	19809	-5190	16353	16404	19809	40.9	386	156	47	356346
Eplaa:131	Eplaa	131	15233	-9766	11401	11796	15233	44.0	361	152	36	150966
Eplap:131	Eplap	131	15187	-9812	11186	11657	15187	39.0	422	148	36	144623
Eplp:76	Eplp	76	18405	-6594	14284	14659	18405	35.5	466	139	46	307288
Eplpa:136	Eplpa	136	17154	-7845	12966	13661	17154	38.1	462	147	36	148835
Eplpp:136	Eplpp	136	11411	-13588	8287	8493	11411	24.2	499	152	38	143892
Epr:39	Epr	39	7709	-17290	5127	5136	7709	27.7	455	209	54	410125
Epra:73	Epra	73	19126	-5873	15607	15635	19126	38.5	395	228	47	323518
Epraa:128	Epraa	128	14506	-10493	10848	11289	14506	41.2	349	211	38	147878
Eprap:128	Eprap	128	15742	-9257	12018	12454	15742	38.1	410	204	36	136967
Eprp:73	Eprp	73	19082	-5917	14797	15227	19082	35.0	488	191	46	303858
Eprpa:136	Eprpa	136	17007	-7992	12602	13334	17007	39.0	443	199	36	141596
Eprpp:136	Eprpp	136	12143	-12856	9263	9448	12143	29.8	495	189	40	164168
P2:1	P2	1	1704	-23296	-253	-253	1704	26.3	576	142	67	579622
C:4	C	4	1657	-23343	-383	-383	1657	47.3	451	215	70	664769
Ca:10	Ca	10	1687	-23312	-366	-368	1687	46.6	374	168	60	390290
Caa:26	Caa	26	1675	-23324	-436	-437	1675	50.0	344	173	53	347410
Caaa:49	Caaa	49	1825	-23174	-427	-428	1825	52.1	353	163	48	375144
Caaaa:77	Caaaa	77	1923	-23076	-455	-461	1923	51.7	450	118	41	334759
Caaap:77	Caaap	77	1816	-23183	-382	-381	1816	42.0	509	98	42	423659
Caap:49	Caap	49	1882	-23117	-400	-406	1882	52.0	452	134	44	337485
Caapa:80	Caapa	80	1733	-23266	-170	-174	1733	29.7	566	139	36	277078
Caapp:80	Caapp	80	1821	-23178	-211	-214	1821	26.5	563	107	39	302475
Cap:26	Cap	26	1700	-23299	-384	-385	1700	49.2	433	107	52	389476
Capa:55	Capa	55	1834	-23165	-219	-225	1834	32.6	427	73	44	288321
Capp:55	Capp	55	1790	-23209	-360	-318	1790	40.9	481	80	46	361792
Cappa:88	Cappa	88	1848	-23151	-145	-146	1848	27.8	497	84	39	214812
Cappp:88	Cappp	88	1853	-23147	-63	-76	1853	18.8	519	117	40	204232
Cp:10	Cp	10	1679	-23320	-491	-492	1679	44.0	489	214	62	480434
Cpa:27	Cpa	27	1744	-23255	-556	-556	1744	50.8	465	212	55	403121
Cpaa:49	Cpaa	49	1841	-23158	-473	-480	1841	50.6	453	229	48	366432
Cpaaa:75	Cpaaa	75	1924	-23075	-506	-519	1924	53.1	463	178	42	283089
Cpaap:75	Cpaap	75	1954	-23045	-473	-473	1954	48.1	529	166	42	336541
Cpap:49	Cpap	49	1798	-23201	-449	-450	1798	50.3	517	164	47	365532
Cpapa:76	Cpapa	76	1798	-23201	-382	-385	1798	38.1	571	179	41	370849
Cpapp:76	Cpapp	76	1869	-23130	-136	-140	1869	25.3	582	145	40	297860
Cpp:27	Cpp	27	1706	-23293	-414	-414	1706	44.3	551	166	56	563353
Cppa:53	Cppa	53	1812	-23187	-263	-262	1812	29.7	574	188	47	454105
Cppp:53	Cppp	53	1767	-23232	-339	-342	1767	37.3	547	110	47	489831
Cpppa:86	Cpppa	86	2014	-22985	-239	-247	2014	24.6	530	200	39	244708
Cpppp:86	Cpppp	86	1807	-23192	-118	-126	1807	18.3	529	166	39	215229
P3:4	P3	4	1613	-23386	-387	-388	1613	33.5	574	167	66	605566
D:14	D	14	1703	-23296	-420	-420	1703	31.3	578	162	57	404960
Da:36	Da	36	1849	-23150	-360	-354	1849	31.2	487	86	46	170261
Dp:36	Dp	36	1973	-23027	-221	-215	1973	24.5	534	150	46	140036
P4:14	P4	14	1857	-23142	-145	-145	1857	20.5	503	93	51	201448
Z2:60	Z2	60	1348	-15839	-47	-47	1348	19.5	490	104	44	47196
Z3:60	Z3	60	1538	-18198	-28	-24	1538	17.7	429	75	40	59580
