# Supplementary material for: Quantitative Differences in Nuclear β-catenin and TCF Pattern Embryonic Cells in C. elegans
Source: PLoS Genet. 2015 Oct 21;11(10):e1005585. doi: 10.1371/journal.pgen.1005585 (PMC4619327; doi:10.1371/journal.pgen.1005585)
Supplement: S1 Data — For each cell analyzed, birth time is given in column 3 and the average nuclear reporter intensity over the lifetime of the cell (corrected for background) is given in column 7 (“blot”). For information on each embryo’s strain information and experimental conditions, refer to S2 Table. (ZIP) [file pgen.1005585.s005.zip › CAs/CA20120616_end-3_L2.csv]

cellTime	cell	time	none	global	local	blot	cross	z	x	y	size	gweight
ABa:1	ABa	1	1613	-23386	-375	-375	1613	32.3	504	254	81	997086
ABal:7	ABal	7	1628	-23371	-328	-328	1628	33.7	542	267	74	1053242
ABala:16	ABala	16	1694	-23305	-208	-208	1694	22.1	572	236	69	667701
ABalaa:27	ABalaa	27	1664	-23335	-210	-211	1664	18.3	584	257	57	468375
ABalaaa:45	ABalaaa	45	1728	-23271	-198	-198	1728	21.6	592	233	51	737953
ABalaap:45	ABalaap	45	1810	-23189	-130	-131	1810	11.1	539	284	50	454541
ABalap:27	ABalap	27	1708	-23291	-316	-317	1708	33.0	545	198	60	570674
ABalapa:45	ABalapa	45	1809	-23190	-259	-259	1809	36.1	561	189	52	854998
ABalapp:45	ABalapp	45	1863	-23136	-177	-178	1863	26.3	489	240	51	472738
ABalp:16	ABalp	16	1732	-23267	-259	-259	1732	24.7	504	342	68	623577
ABalpa:27	ABalpa	27	1760	-23239	-176	-177	1760	23.5	533	344	59	509114
ABalpaa:45	ABalpaa	45	1766	-23233	-252	-252	1766	29.9	569	304	52	753799
ABalpap:45	ABalpap	45	1837	-23162	-175	-175	1837	20.9	502	368	51	589918
ABalpp:27	ABalpp	27	1726	-23273	-468	-469	1726	43.0	467	336	58	504616
ABalppa:46	ABalppa	46	1786	-23213	-449	-455	1786	40.9	502	345	51	791404
ABalppp:46	ABalppp	46	1808	-23191	-341	-341	1808	35.3	419	356	53	625473
ABar:7	ABar	7	1747	-23252	-149	-149	1747	16.6	419	169	73	633092
ABara:17	ABara	17	1798	-23201	-157	-157	1798	10.3	434	196	66	271364
ABaraa:27	ABaraa	27	1721	-21889	-87	-87	1721	8.3	494	225	61	287048
ABaraaa:45	ABaraaa	45	1787	-23212	-154	-154	1787	15.4	527	177	53	547447
ABaraap:45	ABaraap	45	1890	-23109	-59	-59	1890	7.8	455	235	50	256967
ABarap:27	ABarap	27	1722	-21961	-126	-125	1722	10.3	411	181	59	237734
ABarapa:46	ABarapa	46	1848	-23151	-117	-117	1848	17.2	444	143	51	482000
ABarapp:46	ABarapp	46	1904	-23095	-57	-58	1904	8.1	364	185	49	218755
ABarp:17	ABarp	17	1707	-23292	-395	-395	1707	42.8	372	160	68	598199
ABarpa:27	ABarpa	27	1699	-23300	-314	-314	1699	37.1	433	142	61	543527
ABarpaa:45	ABarpaa	45	1769	-23230	-316	-317	1769	39.5	466	142	54	766498
ABarpap:45	ABarpap	45	1871	-23128	-207	-209	1871	29.0	398	193	52	358704
ABarpp:27	ABarpp	27	1699	-23300	-444	-445	1699	44.5	312	163	61	530939
ABarppa:47	ABarppa	47	1796	-23203	-435	-436	1796	50.0	374	178	53	703869
ABarppp:47	ABarppp	47	1827	-23172	-315	-323	1827	38.0	302	176	52	553135
ABp:1	ABp	1	1637	-23363	-355	-355	1637	36.6	310	171	83	1536204
ABpl:7	ABpl	7	1680	-23319	-381	-381	1680	48.4	346	205	73	836999
ABpla:16	ABpla	16	1685	-23314	-402	-402	1685	48.4	473	244	64	547837
ABplaa:27	ABplaa	27	1702	-23297	-424	-426	1702	49.0	505	230	59	492564
ABplaaa:46	ABplaaa	46	1752	-23247	-434	-436	1752	49.1	529	221	52	753539
ABplaap:46	ABplaap	46	1747	-23252	-384	-384	1747	45.3	472	287	51	687436
ABplap:27	ABplap	27	1706	-23293	-381	-382	1706	49.9	394	236	60	482645
ABplapa:46	ABplapa	46	1830	-23169	-333	-336	1830	50.8	444	220	52	700406
ABplapp:46	ABplapp	46	1774	-23225	-317	-317	1774	43.7	372	281	52	670091
ABplp:16	ABplp	16	1722	-23277	-409	-409	1722	47.3	347	328	64	499271
ABplpa:28	ABplpa	28	1742	-23257	-426	-426	1742	48.1	364	361	60	564040
ABplpaa:46	ABplpaa	46	1830	-23169	-446	-447	1830	50.8	404	352	51	624066
ABplpap:46	ABplpap	46	1796	-23204	-405	-398	1796	39.1	324	392	52	751795
ABplpp:28	ABplpp	28	1705	-23294	-389	-389	1705	48.2	262	361	58	520721
ABplppa:46	ABplppa	46	1869	-23131	-502	-502	1869	53.1	296	353	50	538924
ABplppp:46	ABplppp	46	1774	-23225	-383	-361	1774	41.3	229	381	51	695548
ABpr:7	ABpr	7	1755	-23244	-161	-161	1755	14.5	234	247	74	522509
ABpra:17	ABpra	17	1608	-21118	-125	-125	1608	16.6	275	146	67	355270
ABpraa:28	ABpraa	28	1811	-23188	-109	-110	1811	15.9	315	135	61	330842
ABpraaa:45	ABpraaa	45	1817	-23182	-202	-202	1817	28.9	367	114	52	566049
ABpraap:45	ABpraap	45	1933	-23066	-62	-63	1933	13.1	293	152	53	318570
ABprap:28	ABprap	28	1742	-23257	-228	-228	1742	30.1	220	150	62	462656
ABprapa:45	ABprapa	45	1791	-23208	-234	-238	1791	33.4	265	123	52	628964
ABprapp:45	ABprapp	45	1789	-23210	-264	-265	1789	33.2	180	155	52	592853
ABprp:17	ABprp	17	1775	-23224	-172	-172	1775	17.0	184	267	68	302970
ABprpa:28	ABprpa	28	1778	-23221	-146	-147	1778	9.4	205	232	60	221961
ABprpaa:45	ABprpaa	45	1862	-23137	-89	-89	1862	10.7	212	152	51	384355
ABprpap:45	ABprpap	45	1889	-23110	-138	-138	1889	10.2	148	227	53	353427
ABprpp:28	ABprpp	28	1790	-23209	-192	-192	1790	21.0	133	228	59	344896
ABprppa:46	ABprppa	46	1799	-23200	-246	-248	1799	27.6	112	159	50	653165
ABprppp:46	ABprppp	46	1792	-23207	-286	-287	1792	25.6	80	237	52	638066
EMS:1	EMS	1	1653	-23346	-295	-295	1653	34.5	289	373	79	1133892
MS:10	MS	10	1547	-20952	-183	-183	1547	18.4	367	368	74	651397
MSa:20	MSa	20	1557	-20317	-136	-136	1557	19.5	408	355	64	361537
MSaa:36	MSaa	36	1850	-23149	-92	-92	1850	11.7	449	339	58	340999
MSaaa:53	MSaaa	53	1832	-23167	-96	-95	1832	10.5	468	319	49	315061
MSaaaa:76	MSaaaa	76	1810	-23189	-121	-123	1810	15.7	510	270	44	392501
MSaaaaa:100	MSaaaaa	100	1719	-23280	-128	-129	1719	23.9	537	246	38	492871
MSaaaaaa:130	MSaaaaaa	130	1519	-23480	-117	-127	1519	27.3	565	254	32	383489
MSaaaaap:130	MSaaaaap	130	1565	-23434	-132	-150	1565	33.6	526	263	37	496419
MSaaaap:100	MSaaaap	100	1688	-23311	-215	-222	1688	35.7	487	251	40	548159
MSaaaapa:134	MSaaaapa	134	1597	-23402	-141	-159	1597	41.4	502	247	35	450573
MSaaaapp:134	MSaaaapp	134	1580	-23419	-130	-140	1580	44.7	462	253	33	342395
MSaaap:76	MSaaap	76	1868	-23131	-77	-81	1868	13.8	419	290	43	244184
MSaaapa:101	MSaaapa	101	1750	-23249	-156	-163	1750	27.8	461	268	40	415104
MSaaapaa:131	MSaaapaa	131	1589	-23410	-136	-147	1589	31.7	484	275	37	407138
MSaaapap:131	MSaaapap	131	1600	-23399	-189	-186	1600	39.5	439	275	33	281183
MSaaapp:101	MSaaapp	101	1856	-23143	-255	-210	1856	31.0	405	284	34	292358
MSaaappa:149	MSaaappa	149	1649	-23350	-45	-61	1649	32.8	417	290	29	221542
MSaaappp:149	MSaaappp	149	1770	-23229	-707	-527	1770	36.8	399	260	30	214391
MSaap:53	MSaap	53	1868	-23131	-80	-82	1868	9.9	381	348	50	262049
MSaapa:76	MSaapa	76	1946	-23053	-16	-17	1946	6.6	388	336	45	260304
MSaapaa:100	MSaapaa	100	1800	-23199	-75	-77	1800	19.1	400	302	39	265307
MSaapaaa:129	MSaapaaa	129	1630	-23369	-46	-56	1630	21.8	415	299	34	271399
MSaapaap:129	MSaapaap	129	1668	-23331	-282	-210	1668	30.8	381	294	35	300021
MSaapap:100	MSaapap	100	1772	-23228	-57	-58	1772	16.3	343	319	38	253882
MSaapapa:136	MSaapapa	136	1631	-23368	-45	-47	1631	21.8	376	307	30	201870
MSaapapp:136	MSaapapp	136	1718	-23281	-67	-48	1718	22.6	333	312	33	186571
MSaapp:76	MSaapp	76	1929	-23070	-15	-17	1929	8.7	311	352	43	255857
MSaappa:107	MSaappa	107	1713	-23286	-11	-13	1713	9.4	314	315	35	150243
MSaappp:107	MSaappp	107	1690	-23309	-51	-56	1690	16.8	291	338	39	256779
MSaapppa:159	MSaapppa	159	1588	-23411	-163	-165	1588	19.5	309	346	30	141538
MSaapppp:159	MSaapppp	159	1710	-23290	21	40	1710	19.5	255	341	32	149566
MSap:36	MSap	36	1773	-23226	-192	-191	1773	24.4	366	381	56	454273
MSapa:56	MSapa	56	1794	-23205	-189	-189	1794	24.9	396	388	49	473679
MSapaa:80	MSapaa	80	1836	-23163	-147	-152	1836	21.7	442	322	41	323620
MSapaaa:108	MSapaaa	108	1640	-23359	-149	-151	1640	25.3	509	313	37	396518
MSapaaaa:142	MSapaaaa	142	1577	-23422	-71	-83	1577	21.8	530	318	30	240476
MSapaaap:142	MSapaaap	142	1665	-23334	0	-10	1665	25.6	496	321	31	229465
MSapaap:108	MSapaap	108	1643	-23356	-126	-132	1643	23.5	448	332	36	321938
MSapaapa:156	MSapaapa	156	1510	-23490	-206	-220	1510	15.4	450	338	28	179911
MSapaapp:156	MSapaapp	156	1573	-23426	-104	-98	1573	19.2	405	343	32	165769
MSapap:80	MSapap	80	1859	-23140	-155	-165	1859	25.0	373	339	42	334637
MSapapa:108	MSapapa	108	1700	-23299	-159	-164	1700	31.8	434	335	37	361590
MSapapaa:146	MSapapaa	146	1622	-23377	-112	-115	1622	26.8	466	335	30	222391
MSapapap:146	MSapapap	146	1583	-23416	-89	-100	1583	31.6	423	333	32	229510
MSapapp:108	MSapapp	108	1686	-23313	-255	-233	1686	37.8	383	333	37	371047
MSapappa:150	MSapappa	150	1580	-23419	-153	-160	1580	38.0	452	314	30	231349
MSapappp:150	MSapappp	150	1721	-23278	-430	-242	1721	42.3	401	310	32	217946
MSapp:56	MSapp	56	1775	-23224	-193	-181	1775	22.6	296	396	47	384120
MSappa:80	MSappa	80	1866	-23133	-94	-99	1866	21.4	337	356	40	301515
MSappaa:113	MSappaa	113	1668	-23331	-63	-62	1668	24.6	394	343	36	273754
MSappap:113	MSappap	113	1667	-23332	-43	-45	1667	24.4	348	349	34	235005
MSappp:80	MSappp	80	1816	-23183	-324	-275	1816	29.1	289	358	41	339040
MSapppa:116	MSapppa	116	1660	-23339	-110	-118	1660	34.1	366	350	37	364282
MSapppaa:159	MSapppaa	159	1629	-23371	4	5	1629	35.0	391	350	30	211306
MSapppap:159	MSapppap	159	1495	-23505	-327	-341	1495	41.5	368	331	30	197039
MSapppp:116	MSapppp	116	1673	-23326	-384	-240	1673	42.7	311	332	37	340791
MSappppa:159	MSappppa	159	1731	-23268	-23	-54	1731	45.0	344	325	30	192647
MSappppp:159	MSappppp	159	1529	-23471	-358	-367	1529	46.5	300	319	28	157944
MSp:20	MSp	20	1220	-15967	-87	-87	1220	16.2	310	284	64	164775
MSpa:36	MSpa	36	1775	-21836	-44	-44	1775	12.5	371	277	56	192775
MSpaa:54	MSpaa	54	1870	-23129	-71	-72	1870	12.8	375	260	47	167789
MSpaaa:77	MSpaaa	77	1885	-23114	-96	-97	1885	17.0	424	220	45	284352
MSpaaaa:101	MSpaaaa	101	1711	-23288	-191	-200	1711	23.1	493	210	38	394625
MSpaaaaa:130	MSpaaaaa	130	1631	-23368	-56	-64	1631	26.4	536	214	31	343304
MSpaaaap:130	MSpaaaap	130	1586	-23413	-137	-144	1586	32.9	489	219	38	482610
MSpaaap:101	MSpaaap	101	1743	-23256	-225	-232	1743	33.3	432	212	39	417579
MSpaaapa:132	MSpaaapa	132	1591	-23408	-141	-150	1591	39.4	464	213	33	339518
MSpaaapp:132	MSpaaapp	132	1621	-23378	-424	-306	1621	41.3	420	227	35	346081
MSpaap:77	MSpaap	77	1993	-23006	-71	-74	1993	14.4	339	268	41	166377
MSpaapa:106	MSpaapa	106	1760	-23239	-175	-181	1760	28.0	411	227	39	321977
MSpaapaa:137	MSpaapaa	137	1618	-23381	-59	-63	1618	29.7	453	206	31	260330
MSpaapap:137	MSpaapap	137	1641	-23358	-282	-266	1641	31.5	412	220	35	290317
MSpaapp:106	MSpaapp	106	2067	-22932	-459	-261	2067	28.1	330	240	31	137174
MSpap:54	MSpap	54	1918	-23081	-89	-89	1918	5.9	284	316	51	168611
MSpapa:76	MSpapa	76	1942	-23057	-49	-50	1942	4.0	310	278	45	143607
MSpapaa:101	MSpapaa	101	1856	-23143	-1	-3	1856	14.3	355	258	37	175734
MSpapaaa:132	MSpapaaa	132	1675	-23324	15	12	1675	17.0	387	259	34	214055
MSpapaap:132	MSpapaap	132	1804	-23195	-352	-249	1804	25.3	356	249	34	221500
MSpapap:101	MSpapap	101	1808	-23191	-59	-59	1808	12.2	307	268	36	142109
MSpapapa:138	MSpapapa	138	1721	-23278	10	12	1721	16.3	343	273	29	136740
MSpapapp:138	MSpapapp	138	1735	-23264	-104	-106	1735	19.0	308	252	33	146661
MSpapp:76	MSpapp	76	1974	-23025	-41	-41	1974	5.4	232	302	44	138777
MSpappa:107	MSpappa	107	1673	-22863	-39	-39	1673	9.6	278	266	37	183753
MSpappp:107	MSpappp	107	1730	-23269	-39	-41	1730	12.6	250	260	37	167003
MSpapppa:156	MSpapppa	156	1811	-23189	27	22	1811	14.4	276	208	33	140921
MSpapppp:156	MSpapppp	156	1554	-23445	-133	-132	1554	16.0	231	235	30	105559
MSpp:36	MSpp	36	1670	-20829	-93	-93	1670	8.6	257	268	57	187254
MSppa:56	MSppa	56	1918	-23081	-74	-75	1918	9.3	236	223	48	164737
MSppaa:80	MSppaa	80	2021	-22978	-82	-66	2021	17.6	333	206	39	197224
MSppaaa:108	MSppaaa	108	1677	-23322	-91	-94	1677	21.1	458	181	35	270946
MSppaaaa:142	MSppaaaa	142	1689	-23311	22	18	1689	16.4	500	187	30	210149
MSppaaap:142	MSppaaap	142	1584	-23416	-65	-70	1584	20.3	461	187	30	180368
MSppaap:108	MSppaap	108	1734	-23265	-3	-3	1734	19.9	413	189	34	218620
MSppaapa:155	MSppaapa	155	1696	-23303	56	49	1696	16.3	425	190	29	153301
MSppaapp:155	MSppaapp	155	1524	-23475	-182	-183	1524	23.8	389	188	29	121478
MSppap:80	MSppap	80	1961	-23038	-173	-176	1961	18.0	272	208	42	228125
MSppapa:108	MSppapa	108	1721	-23278	-120	-121	1721	26.5	382	172	36	243459
MSppapaa:143	MSppapaa	143	1582	-23417	-73	-76	1582	24.8	438	172	30	185615
MSppapap:143	MSppapap	143	1610	-23389	-106	-109	1610	28.0	398	175	30	164391
MSppapp:108	MSppapp	108	1703	-23296	-177	-155	1703	31.0	335	165	38	303758
MSppappa:149	MSppappa	149	1682	-23317	-72	-61	1682	36.5	413	178	30	195105
MSppappp:149	MSppappp	149	1609	-23391	-184	-184	1609	37.5	369	174	30	166799
MSppp:56	MSppp	56	1915	-23084	-80	-80	1915	8.4	178	300	49	210655
MSpppa:80	MSpppa	80	1971	-23028	-72	-74	1971	10.7	252	231	41	171586
MSpppaa:113	MSpppaa	113	1702	-23297	-114	-117	1702	20.9	365	198	35	177120
MSpppap:113	MSpppap	113	1761	-23238	-32	-26	1761	14.6	323	200	34	130931
MSpppp:80	MSpppp	80	2152	-22847	-209	-151	2152	19.6	211	222	41	276098
MSppppa:117	MSppppa	117	1686	-23313	-29	-35	1686	22.3	337	163	36	233944
MSppppaa:158	MSppppaa	158	1609	-23391	-80	-87	1609	20.6	368	153	30	160585
MSppppap:158	MSppppap	158	1688	-23312	14	9	1688	30.3	349	167	31	204022
MSppppp:117	MSppppp	117	1794	-23205	-181	-166	1794	30.5	288	162	37	300391
E:10	E	10	1697	-23302	-375	-375	1697	41.1	213	360	70	767426
Ea:21	Ea	21	2105	-22894	65	66	2105	27.5	280	357	65	535590
Eal:50	Eal	50	5799	-19200	3366	3363	5799	29.5	318	328	54	416033
Eala:84	Eala	84	11937	-13062	9041	9046	11937	39.1	398	272	48	423912
Ealaa:136	Ealaa	136	9704	-15295	6917	6908	9704	43.4	385	270	37	196847
Ealap:136	Ealap	136	9751	-15248	6407	6734	9751	44.2	314	268	38	180182
Ealp:84	Ealp	84	11685	-13314	8510	8639	11685	34.4	320	299	44	279765
Ealpa:138	Ealpa	138	8925	-16074	6314	6298	8925	33.0	337	281	36	144564
Ealpp:138	Ealpp	138	10718	-14281	7339	7634	10718	38.0	271	280	36	161520
Ear:50	Ear	50	4479	-20520	2179	2183	4479	26.0	287	244	55	301930
Eara:82	Eara	82	10773	-14226	7932	7935	10773	36.7	356	209	47	354225
Earaa:140	Earaa	140	10380	-14619	7352	7301	10380	38.8	378	218	35	163753
Earap:140	Earap	140	8784	-16215	5454	5802	8784	39.7	308	224	39	174813
Earp:82	Earp	82	9049	-15950	5870	6057	9049	31.2	287	237	46	242739
Earpa:137	Earpa	137	7239	-17760	4423	4443	7239	29.2	330	218	35	114901
Earpp:137	Earpp	137	8188	-16811	5218	5469	8188	33.5	258	235	39	164835
Ep:21	Ep	21	2399	-22600	222	217	2399	37.3	175	323	65	678664
Epl:51	Epl	51	9052	-15947	6257	6251	9052	37.1	231	316	54	457847
Epla:86	Epla	86	14846	-10153	11574	11639	14846	38.8	259	283	46	287608
Eplaa:140	Eplaa	140	13390	-11609	10033	10267	13390	46.9	268	255	37	151130
Eplap:140	Eplap	140	14108	-10892	10347	10821	14108	44.3	206	262	37	151319
Eplp:86	Eplp	86	15826	-9173	12174	12384	15826	37.1	173	297	45	275953
Eplpa:145	Eplpa	145	14572	-10427	10608	11192	14572	41.8	173	278	36	144917
Eplpp:145	Eplpp	145	9264	-15735	6338	6390	9264	28.3	145	288	37	127015
Epr:51	Epr	51	7846	-17153	5160	5163	7846	30.1	179	256	54	396165
Epra:88	Epra	88	13200	-11799	9935	9993	13200	34.2	241	197	46	276798
Epraa:145	Epraa	145	12067	-12932	8717	8808	12067	39.6	278	191	35	129934
Eprap:145	Eprap	145	13783	-11216	10225	10609	13783	39.6	215	205	36	149546
Eprp:88	Eprp	88	14657	-10342	11276	11509	14657	35.7	167	239	47	332978
Eprpa:153	Eprpa	153	13438	-11561	9131	9801	13438	41.2	188	223	36	147696
Eprpp:153	Eprpp	153	12636	-12363	9352	9461	12636	31.7	141	245	36	138639
P2:1	P2	1	1625	-23374	-446	-446	1625	35.9	117	263	78	1034177
C:12	C	12	1671	-23329	-428	-428	1671	43.8	182	191	69	702855
Ca:23	Ca	23	1719	-23280	-418	-419	1719	46.9	260	243	60	372966
Caa:40	Caa	40	1821	-23178	-510	-510	1821	51.8	301	258	54	335241
Cap:40	Cap	40	1819	-23180	-485	-482	1819	50.6	206	285	55	387175
Cp:23	Cp	23	1705	-23294	-410	-412	1705	44.1	157	207	62	496934
Cpa:40	Cpa	40	1789	-23210	-525	-527	1789	48.8	189	185	56	524100
Cpp:40	Cpp	40	1744	-23255	-432	-432	1744	45.1	105	267	55	582370
P3:12	P3	12	1696	-23303	-468	-471	1696	37.4	95	296	64	552519
D:28	D	28	1716	-23283	-530	-530	1716	34.2	82	286	56	392846
Da:51	Da	51	1828	-23171	-473	-473	1828	37.2	166	378	49	207099
Dp:51	Dp	51	1925	-23074	-290	-292	1925	25.4	99	326	50	172478
P4:28	P4	28	1817	-23182	-260	-261	1817	24.3	146	354	52	217823
