# Supplementary material for: Quantitative Differences in Nuclear β-catenin and TCF Pattern Embryonic Cells in C. elegans
Source: PLoS Genet. 2015 Oct 21;11(10):e1005585. doi: 10.1371/journal.pgen.1005585 (PMC4619327; doi:10.1371/journal.pgen.1005585)
Supplement: S1 Data — For each cell analyzed, birth time is given in column 3 and the average nuclear reporter intensity over the lifetime of the cell (corrected for background) is given in column 7 (“blot”). For information on each embryo’s strain information and experimental conditions, refer to S2 Table. (ZIP) [file pgen.1005585.s005.zip › CAs/CA20120616_end-3_L4.csv]

cellTime	cell	time	none	global	local	blot	cross	z	x	y	size	gweight
AB:1	AB	1	1659	-23340	-362	-362	1659	33.0	420	287	96	1895484
ABa:6	ABa	6	1677	-23322	-378	-380	1677	33.8	522	299	79	1152846
ABal:17	ABal	17	1678	-23321	-361	-354	1678	37.7	566	329	73	937303
ABala:27	ABala	27	1647	-23352	-293	-294	1647	33.7	610	288	65	635818
ABalaa:39	ABalaa	39	1726	-23273	-167	-167	1726	24.7	627	292	58	513737
ABalaaa:57	ABalaaa	57	1698	-23301	-175	-176	1698	27.2	640	296	50	499952
ABalaaaa:80	ABalaaaa	80	1733	-23266	-150	-153	1733	23.3	621	282	44	538371
ABalaaaal:110	ABalaaaal	110	1596	-23403	-50	-50	1596	29.5	614	333	37	442684
ABalaaaala:147	ABalaaaala	147	1597	-23402	-19	-14	1597	26.3	610	348	31	250846
ABalaaaalp:147	ABalaaaalp	147	1614	-23385	-52	-50	1614	24.4	578	374	31	240003
ABalaaaar:110	ABalaaaar	110	1591	-23408	-82	-81	1591	25.4	637	284	37	470158
ABalaaaarl:146	ABalaaaarl	146	1601	-23398	-10	-6	1601	25.7	634	306	32	258542
ABalaaaarr:146	ABalaaaarr	146	1576	-23423	-43	-37	1576	27.2	623	250	32	281651
ABalaaap:80	ABalaaap	80	1761	-23238	-153	-157	1761	31.4	599	257	43	488350
ABalaaapa:107	ABalaaapa	107	1632	-23367	-31	-30	1632	34.0	623	284	37	481577
ABalaaapal:142	ABalaaapal	142	1604	-23395	-18	-21	1604	33.7	620	334	32	273448
ABalaaapar:142	ABalaaapar	142	1587	-23412	-1	-5	1587	33.7	641	297	30	261540
ABalaaapp:107	ABalaaapp	107	1679	-23320	-35	-37	1679	36.5	599	243	38	494797
ABalaaappl:141	ABalaaappl	141	1542	-23457	-59	-61	1542	35.5	634	264	31	308492
ABalaaappr:141	ABalaaappr	141	1625	-23374	-14	-15	1625	34.3	615	227	32	322107
ABalaap:57	ABalaap	57	1782	-23217	-149	-150	1782	21.7	571	324	50	328681
ABalaapa:81	ABalaapa	81	1800	-23199	-96	-101	1800	28.0	557	243	42	407914
ABalaapaa:113	ABalaapaa	113	1599	-23400	-77	-83	1599	25.3	605	222	36	381995
ABalaapaaa:152	ABalaapaaa	152	1591	-23408	-59	-56	1591	23.3	606	217	30	239614
ABalaapaap:152	ABalaapaap	152	1659	-23340	-29	-42	1659	19.5	569	195	31	217004
ABalaapap:113	ABalaapap	113	1644	-23355	-47	-47	1644	28.1	571	197	34	317623
ABalaapapa:152	ABalaapapa	152	1656	-23343	6	-1	1656	22.3	563	180	30	218751
ABalaapapp:152	ABalaapapp	152	1652	-23347	-69	-74	1652	26.7	540	172	30	204710
ABalaapp:81	ABalaapp	81	1771	-23228	-174	-181	1771	32.1	499	248	44	399311
ABalaappa:108	ABalaappa	108	1623	-23376	-125	-135	1623	37.0	571	208	37	452545
ABalaappaa:145	ABalaappaa	145	1734	-23265	105	102	1734	29.5	601	203	30	264599
ABalaappap:145	ABalaappap	145	1636	-23363	-59	-81	1636	33.2	568	198	32	232012
ABalaappp:108	ABalaappp	108	1618	-23381	-166	-183	1618	43.8	552	218	39	456437
ABalaapppa:143	ABalaapppa	143	1603	-23396	-68	-69	1603	40.4	600	215	31	291033
ABalaapppp:143	ABalaapppp	143	1630	-23369	-73	-81	1630	43.4	567	209	32	251328
ABalap:39	ABalap	39	1690	-23309	-407	-409	1690	41.2	594	253	58	542586
ABalapa:58	ABalapa	58	1767	-23232	-289	-289	1767	38.9	605	242	51	577393
ABalapaa:79	ABalapaa	79	1844	-23155	-179	-183	1844	37.2	611	239	44	571326
ABalapaaa:106	ABalapaaa	106	1676	-23323	-71	-76	1676	40.8	600	321	37	474625
ABalapaaaa:145	ABalapaaaa	145	1654	-23345	-12	-18	1654	39.7	610	332	31	291023
ABalapaaap:145	ABalapaaap	145	1623	-23376	-64	-64	1623	44.5	586	343	32	288443
ABalapaap:106	ABalapaap	106	1653	-23346	-166	-176	1653	40.0	573	345	37	464553
ABalapaapa:141	ABalapaapa	141	1634	-23365	-77	-77	1634	39.8	586	366	31	306886
ABalapaapp:141	ABalapaapp	141	1658	-23341	-115	-133	1658	42.0	557	375	31	275368
ABalapap:79	ABalapap	79	1787	-23212	-324	-334	1787	44.9	562	249	44	517200
ABalapapa:105	ABalapapa	105	1758	-23241	-173	-190	1758	44.8	548	324	37	452248
ABalapapaa:144	ABalapapaa	144	1680	-23319	-45	-49	1680	49.9	584	300	30	265278
ABalapapap:144	ABalapapap	144	1631	-23369	-168	-181	1631	48.9	562	334	32	261930
ABalapapp:105	ABalapapp	105	1771	-23228	-227	-229	1771	45.7	489	319	39	423770
ABalapappa:139	ABalapappa	139	1706	-23293	-163	-174	1706	45.8	522	348	32	280199
ABalapappp:139	ABalapappp	139	1677	-23322	-158	-163	1677	48.9	470	339	32	242196
ABalapp:58	ABalapp	58	1840	-23159	-199	-200	1840	34.1	524	274	51	350251
ABalappa:80	ABalappa	80	1826	-23173	-231	-246	1826	39.7	535	253	43	461844
ABalappaa:111	ABalappaa	111	1641	-23358	-90	-94	1641	41.5	601	288	34	371346
ABalappaaa:153	ABalappaaa	153	1586	-23413	-41	-32	1586	39.3	628	283	29	243751
ABalappaap:153	ABalappaap	153	1698	-23301	22	26	1698	44.3	604	300	32	230593
ABalappap:111	ABalappap	111	1660	-23339	-140	-155	1660	44.5	574	262	37	408135
ABalappapa:147	ABalappapa	147	1697	-23302	19	16	1697	40.8	623	241	30	269969
ABalappapp:147	ABalappapp	147	1614	-23385	-126	-135	1614	47.0	597	232	32	250410
ABalappp:80	ABalappp	80	1808	-23191	-316	-300	1808	43.3	465	247	45	426650
ABalapppa:106	ABalapppa	106	1729	-23270	-199	-225	1729	47.3	522	245	37	366971
ABalapppaa:141	ABalapppaa	141	1684	-23315	-86	-93	1684	44.4	583	264	30	222667
ABalapppap:141	ABalapppap	141	1684	-23315	-172	-183	1684	47.9	550	244	31	206075
ABalapppp:106	ABalapppp	106	1772	-23227	-452	-304	1772	46.3	466	214	38	365168
ABalappppa:143	ABalappppa	143	1645	-23354	-209	-228	1645	44.6	524	215	32	226635
ABalappppp:143	ABalappppp	143	1730	-23269	-221	-177	1730	50.3	475	200	30	169051
ABalp:27	ABalp	27	1697	-23302	-312	-312	1697	29.4	529	372	65	521120
ABalpa:39	ABalpa	39	1743	-23256	-265	-265	1743	30.4	568	373	58	465810
ABalpaa:57	ABalpaa	57	1758	-23241	-310	-273	1758	39.5	599	351	50	565886
ABalpaaa:79	ABalpaaa	79	1786	-23213	-98	-96	1786	25.6	632	321	43	556372
ABalpaaaa:109	ABalpaaaa	109	1722	-23277	-49	-54	1722	13.7	603	294	38	464160
ABalpaaaaa:147	ABalpaaaaa	147	1711	-23288	-41	-39	1711	11.6	594	315	33	306477
ABalpaaaap:147	ABalpaaaap	147	1778	-23221	-89	-99	1778	8.7	553	304	32	224452
ABalpaaap:109	ABalpaaap	109	1677	-23322	-83	-89	1677	12.9	568	322	36	320712
ABalpaaapa:146	ABalpaaapa	146	1611	-23388	-132	-139	1611	16.6	539	318	30	216861
ABalpaaapp:146	ABalpaaapp	146	1704	-23295	-26	-34	1704	15.5	512	305	30	192742
ABalpaap:79	ABalpaap	79	1822	-23177	-232	-232	1822	37.3	592	338	44	577831
ABalpaapa:104	ABalpaapa	104	1704	-23295	-141	-145	1704	24.9	600	332	41	571501
ABalpaapaa:134	ABalpaapaa	134	1585	-23414	-117	-125	1585	21.1	611	309	32	374505
ABalpaapap:134	ABalpaapap	134	1682	-23317	-87	-99	1682	19.9	571	335	36	405612
ABalpaapp:104	ABalpaapp	104	1723	-23276	-102	-106	1723	24.1	548	353	38	492681
ABalpaappa:142	ABalpaappa	142	1686	-23313	0	0	1686	17.5	574	366	33	360221
ABalpaappp:142	ABalpaappp	142	1696	-23304	-44	-57	1696	20.1	535	361	32	291785
ABalpap:57	ABalpap	57	1838	-23161	-203	-203	1838	28.9	531	394	51	418646
ABalpapa:78	ABalpapa	78	1904	-23095	-87	-88	1904	21.2	588	366	44	482118
ABalpapaa:105	ABalpapaa	105	1773	-23226	-49	-60	1773	10.9	551	346	37	321330
ABalpapaaa:142	ABalpapaaa	142	1730	-23269	-66	-71	1730	10.2	544	349	34	252984
ABalpapaap:142	ABalpapaap	142	2055	-22944	29	-9	2055	6.0	506	331	34	221736
ABalpapap:105	ABalpapap	105	1774	-23225	-109	-118	1774	12.1	497	350	38	301257
ABalpapapa:140	ABalpapapa	140	1935	-23065	48	34	1935	7.7	457	357	35	202038
ABalpapapp:140	ABalpapapp	140	1857	-23142	22	26	1857	8.6	414	357	33	154215
ABalpapp:78	ABalpapp	78	1903	-23096	-128	-128	1903	23.0	507	382	46	379608
ABalpappa:102	ABalpappa	102	1865	-23134	-78	-84	1865	9.6	494	324	39	255872
ABalpappaa:133	ABalpappaa	133	1706	-23293	-80	-71	1706	12.0	502	327	30	187777
ABalpappap:133	ABalpappap	133	1678	-23321	-63	-70	1678	12.8	465	310	33	167020
ABalpappp:102	ABalpappp	102	1901	-23099	-47	-50	1901	9.1	435	340	41	238960
ABalpapppa:133	ABalpapppa	133	1639	-23360	-51	-58	1639	13.3	439	311	32	165376
ABalpapppp:133	ABalpapppp	133	1670	-23329	-56	-60	1670	14.2	396	316	36	194948
ABalpp:39	ABalpp	39	1714	-23285	-458	-459	1714	44.2	479	385	57	454572
ABalppa:57	ABalppa	57	1770	-23229	-398	-401	1770	46.1	510	392	50	504884
ABalppaa:79	ABalppaa	79	1916	-23083	-111	-114	1916	33.4	583	389	43	529961
ABalppaaa:109	ABalppaaa	109	1670	-23329	-34	-34	1670	31.0	569	389	36	386993
ABalppaaaa:146	ABalppaaaa	146	1602	-23397	-29	-31	1602	32.3	603	361	30	267382
ABalppaaap:146	ABalppaaap	146	1648	-23351	-21	-19	1648	31.0	580	385	32	253717
ABalppaap:109	ABalppaap	109	1723	-23276	-57	-63	1723	27.7	534	403	37	371340
ABalppaapa:146	ABalppaapa	146	1699	-23301	0	6	1699	26.9	531	402	31	254356
ABalppaapp:146	ABalppaapp	146	1709	-23291	-59	-86	1709	28.1	529	400	35	344307
ABalppap:79	ABalppap	79	1892	-23107	-250	-266	1892	36.9	528	377	44	465322
ABalppapa:105	ABalppapa	105	1725	-23275	-134	-138	1725	20.2	506	370	37	342847
ABalppapaa:140	ABalppapaa	140	1651	-23348	-62	-60	1651	17.8	521	384	33	269305
ABalppapap:140	ABalppapap	140	1703	-23296	-111	-123	1703	10.8	489	370	32	180099
ABalppapp:105	ABalppapp	105	1772	-23227	-79	-87	1772	18.4	456	364	39	287676
ABalppappa:139	ABalppappa	139	1618	-23381	-82	-93	1618	14.8	466	389	33	233549
ABalppappp:139	ABalppappp	139	1668	-23332	-89	-109	1668	18.1	442	364	33	212595
ABalppp:57	ABalppp	57	1811	-23188	-330	-331	1811	35.0	436	390	51	375708
ABalpppa:78	ABalpppa	78	1853	-23146	-272	-279	1853	36.1	502	348	44	442358
ABalpppaa:105	ABalpppaa	105	1684	-23315	-183	-186	1684	40.7	543	378	37	494936
ABalpppaaa:145	ABalpppaaa	145	1656	-23343	-71	-82	1656	35.2	545	406	31	294170
ABalpppaap:145	ABalpppaap	145	1702	-23297	-106	-123	1702	44.2	532	400	31	302498
ABalpppap:105	ABalpppap	105	1793	-23206	-216	-243	1793	40.5	500	383	38	470259
ABalpppapa:139	ABalpppapa	139	1686	-23313	-125	-133	1686	36.2	510	414	33	325974
ABalpppapp:139	ABalpppapp	139	1751	-23248	-81	-86	1751	43.2	482	411	31	277531
ABalpppp:78	ABalpppp	78	1919	-23080	-221	-218	1919	36.5	422	356	45	406749
ABalppppa:103	ABalppppa	103	1790	-23209	-177	-193	1790	42.1	470	365	37	442388
ABalppppaa:138	ABalppppaa	138	1718	-23281	-148	-159	1718	38.4	518	370	31	302248
ABalppppap:138	ABalppppap	138	1713	-23286	-149	-170	1713	45.1	482	371	32	288729
ABalppppp:103	ABalppppp	103	1792	-23207	-246	-255	1792	40.7	407	364	40	444711
ABalpppppa:133	ABalpppppa	133	1644	-23355	-202	-221	1644	41.3	448	385	32	296589
ABalpppppp:133	ABalpppppp	133	1673	-23326	-176	-207	1673	42.8	400	386	36	397424
ABar:17	ABar	17	1733	-23266	-257	-257	1733	27.8	502	203	72	807462
ABara:27	ABara	27	1768	-23232	-212	-212	1768	20.2	492	205	64	336146
ABaraa:39	ABaraa	39	1804	-23195	-181	-182	1804	16.8	544	247	58	305966
ABaraaa:57	ABaraaa	57	1820	-23179	-150	-150	1820	20.1	586	232	52	425174
ABaraaaa:79	ABaraaaa	79	1812	-23187	-116	-120	1812	17.6	598	247	43	475240
ABaraaaaa:110	ABaraaaaa	110	1654	-23345	-59	-69	1654	20.9	615	258	38	518319
ABaraaaaaa:147	ABaraaaaaa	147	1648	-23351	-1	-6	1648	18.8	624	282	32	308473
ABaraaaaap:147	ABaraaaaap	147	1685	-23314	-9	-20	1685	19.2	594	243	31	304559
ABaraaaap:110	ABaraaaap	110	1661	-23338	-101	-112	1661	21.4	576	266	35	361261
ABaraaaapa:150	ABaraaaapa	150	1658	-23341	-45	-70	1658	25.7	606	274	31	316406
ABaraaaapp:150	ABaraaaapp	150	1687	-23312	-42	-59	1687	32.6	566	284	29	259441
ABaraaap:79	ABaraaap	79	1825	-23174	-134	-137	1825	22.0	553	211	44	387101
ABaraaapa:105	ABaraaapa	105	1794	-23205	-35	-43	1794	16.4	568	226	39	430924
ABaraaapaa:136	ABaraaapaa	136	1668	-23331	-67	-76	1668	16.0	591	272	33	351034
ABaraaapap:136	ABaraaapap	136	1646	-23353	-88	-97	1646	18.3	549	253	37	383605
ABaraaapp:105	ABaraaapp	105	1692	-23307	-74	-77	1692	15.9	535	196	38	413929
ABaraaappa:145	ABaraaappa	145	1668	-23331	-13	-12	1668	14.6	570	224	32	286784
ABaraaappp:145	ABaraaappp	145	1734	-23265	22	24	1734	14.8	533	211	31	236743
ABaraap:57	ABaraap	57	1846	-23153	-86	-86	1846	14.1	505	259	49	184908
ABaraapa:79	ABaraapa	79	1936	-23063	-85	-87	1936	10.5	541	263	44	310111
ABaraapaa:105	ABaraapaa	105	1722	-23277	-108	-114	1722	16.0	555	290	37	331599
ABaraapaaa:139	ABaraapaaa	139	1665	-23334	-75	-88	1665	27.9	578	310	31	321896
ABaraapaap:139	ABaraapaap	139	1610	-23389	-116	-136	1610	25.9	537	297	32	257897
ABaraapap:105	ABaraapap	105	1779	-23220	-56	-63	1779	17.3	503	291	37	259607
ABaraapapa:141	ABaraapapa	141	1636	-23363	-104	-112	1636	25.6	507	312	33	244308
ABaraapapp:141	ABaraapapp	141	1714	-23285	-68	-72	1714	29.6	474	292	33	249026
ABaraapp:79	ABaraapp	79	1921	-23078	-31	-32	1921	11.2	467	250	44	188942
ABaraappa:104	ABaraappa	104	1715	-23284	-90	-89	1715	15.2	492	259	36	248514
ABaraappaa:139	ABaraappaa	139	1611	-23388	-100	-114	1611	26.1	566	250	32	299644
ABaraappap:139	ABaraappap	139	1627	-23372	-79	-90	1627	27.0	527	258	31	210148
ABaraappp:104	ABaraappp	104	1742	-23257	-84	-85	1742	13.7	443	252	36	189234
ABaraapppa:138	ABaraapppa	138	1657	-23342	-99	-119	1657	23.4	492	250	34	245974
ABaraapppp:138	ABaraapppp	138	1664	-23335	-69	-73	1664	26.9	458	244	31	203346
ABarap:39	ABarap	39	1802	-23197	-172	-172	1802	17.3	459	201	57	244083
ABarapa:57	ABarapa	57	1823	-23176	-141	-141	1823	21.7	504	180	52	374199
ABarapaa:78	ABarapaa	78	1912	-23087	-29	-32	1912	14.7	515	189	44	358559
ABarapaaa:104	ABarapaaa	104	1834	-23165	-70	-76	1834	8.8	525	241	38	341217
ABarapaaaa:142	ABarapaaaa	142	1707	-23292	-111	-125	1707	9.0	538	264	33	255720
ABarapaaap:142	ABarapaaap	142	1704	-23295	-60	-59	1704	8.2	494	279	31	179202
ABarapaap:104	ABarapaap	104	1782	-23217	-92	-95	1782	9.8	483	228	38	299023
ABarapaapa:136	ABarapaapa	136	1713	-23286	-21	-24	1713	12.5	519	245	32	245126
ABarapaapp:136	ABarapaapp	136	1652	-23347	-54	-66	1652	16.0	476	256	37	269685
ABarapap:78	ABarapap	78	1873	-23126	-97	-101	1873	15.3	451	179	45	308041
ABarapapa:103	ABarapapa	103	1887	-23112	-72	-87	1887	6.6	444	216	38	264802
ABarapapaa:137	ABarapapaa	137	1749	-23250	1	0	1749	8.2	469	262	32	167942
ABarapapap:137	ABarapapap	137	1719	-23280	-67	-72	1719	7.9	420	274	32	141545
ABarapapp:103	ABarapapp	103	1838	-23161	-55	-58	1838	10.2	387	209	39	227262
ABarapappa:134	ABarapappa	134	1654	-23345	-54	-57	1654	14.6	443	245	33	217597
ABarapappp:134	ABarapappp	134	1671	-23329	-56	-58	1671	11.4	389	248	36	182115
ABarapp:57	ABarapp	57	1875	-23124	-91	-91	1875	13.2	416	192	50	201025
ABarappa:78	ABarappa	78	1889	-23110	-89	-93	1889	16.1	411	162	44	334360
ABarappaa:106	ABarappaa	106	1840	-23159	-7	-13	1840	10.9	469	190	38	309041
ABarappaaa:144	ABarappaaa	144	1816	-23183	-23	-34	1816	6.2	468	222	31	153117
ABarappaap:144	ABarappaap	144	1715	-23284	-30	-32	1715	8.1	430	228	29	110721
ABarappap:106	ABarappap	106	1729	-23270	-116	-120	1729	12.2	412	173	39	326339
ABarappapa:142	ABarappapa	142	1848	-23151	3	-4	1848	7.3	427	185	34	198620
ABarappapp:142	ABarappapp	142	1785	-23214	3	-2	1785	8.2	384	171	33	171497
ABarappp:78	ABarappp	78	1977	-23022	-101	-109	1977	20.0	359	176	42	284541
ABarapppa:104	ABarapppa	104	1781	-23218	-47	-49	1781	20.7	461	171	39	382291
ABarapppaa:138	ABarapppaa	138	1779	-23220	-20	-21	1779	8.8	505	215	33	217720
ABarapppap:138	ABarapppap	138	1779	-23220	16	15	1779	12.0	480	200	32	194362
ABarapppp:104	ABarapppp	104	1780	-23219	-71	-75	1780	21.4	413	156	38	411183
ABarappppa:137	ABarappppa	137	1744	-23255	-16	-16	1744	12.0	460	178	32	219874
ABarappppp:137	ABarappppp	137	1715	-23284	7	4	1715	14.8	422	160	34	244859
ABarp:27	ABarp	27	1699	-23300	-405	-405	1699	45.7	423	181	65	517828
ABarpa:39	ABarpa	39	1750	-23249	-310	-310	1750	41.5	495	183	60	530710
ABarpaa:58	ABarpaa	58	1749	-23250	-280	-280	1749	40.5	532	185	51	477560
ABarpaaa:77	ABarpaaa	77	1840	-23159	-213	-217	1840	40.1	556	198	44	497157
ABarpaaaa:108	ABarpaaaa	108	1737	-23262	-183	-197	1737	53.1	557	289	36	321322
ABarpaaaaa:146	ABarpaaaaa	146	1675	-23324	-125	-135	1675	53.1	567	284	31	205134
ABarpaaaap:146	ABarpaaaap	146	1815	-23184	-451	-531	1815	57.7	525	296	29	136875
ABarpaaap:108	ABarpaaap	108	1791	-23208	-108	-126	1791	54.5	513	270	33	243142
ABarpaaapa:147	ABarpaaapa	147	1667	-23332	-166	-178	1667	52.7	519	270	32	189315
ABarpaaapp:147	ABarpaaapp	147	1780	-23219	-171	-219	1780	57.4	486	272	28	143952
ABarpaap:77	ABarpaap	77	1817	-23182	-405	-409	1817	49.0	499	191	47	517876
ABarpaapa:103	ABarpaapa	103	1806	-23193	-320	-335	1806	55.5	474	260	38	319991
ABarpaapaa:138	ABarpaapaa	138	1679	-23320	-210	-238	1679	55.4	461	262	31	183801
ABarpaapap:138	ABarpaapap	138	1872	-23127	-324	-336	1872	57.3	409	277	34	177268
ABarpaapp:103	ABarpaapp	103	1900	-23099	-332	-338	1900	55.9	395	243	41	360306
ABarpaappa:139	ABarpaappa	139	1862	-23137	-393	-403	1862	57.1	370	251	34	195746
ABarpaappp:139	ABarpaappp	139	1957	-23042	-475	-401	1957	56.7	322	267	34	195002
ABarpap:58	ABarpap	58	1781	-23218	-237	-237	1781	37.2	444	214	51	320370
ABarpapa:78	ABarpapa	78	1851	-23148	-239	-242	1851	36.3	484	193	45	406215
ABarpapaa:104	ABarpapaa	104	1756	-23244	-283	-301	1756	53.8	511	220	37	286734
ABarpapaaa:141	ABarpapaaa	141	1747	-23252	-285	-317	1747	56.6	538	250	30	156582
ABarpapaap:141	ABarpapaap	141	1758	-23241	-151	-170	1758	55.4	491	227	30	130399
ABarpapap:104	ABarpapap	104	1893	-23107	-269	-242	1893	54.6	462	207	37	266237
ABarpapapa:141	ABarpapapa	141	1727	-23272	-280	-330	1727	56.4	457	232	30	134774
ABarpapapp:141	ABarpapapp	141	1827	-23172	-252	-268	1827	56.6	409	219	31	131869
ABarpapp:78	ABarpapp	78	1893	-23106	-221	-229	1893	44.4	407	188	45	400270
ABarpappa:104	ABarpappa	104	1793	-23206	-240	-257	1793	54.9	437	179	35	256136
ABarpappaa:145	ABarpappaa	145	1893	-23106	-317	-371	1893	58.1	462	199	29	136083
ABarpappap:145	ABarpappap	145	1747	-23252	-217	-234	1747	56.3	433	177	33	143480
ABarpappp:104	ABarpappp	104	1808	-23191	-195	-215	1808	52.8	393	173	38	318769
ABarpapppa:142	ABarpapppa	142	1749	-23251	-94	-126	1749	50.7	420	154	32	207533
ABarpapppp:142	ABarpapppp	142	1746	-23253	-138	-164	1746	52.6	388	162	33	186049
ABarpp:39	ABarpp	39	1765	-23234	-440	-441	1765	47.2	376	176	59	456638
ABarppa:58	ABarppa	58	1822	-23177	-355	-355	1822	52.0	439	186	51	389328
ABarppaa:79	ABarppaa	79	1924	-23075	-320	-324	1924	53.3	431	217	44	396491
ABarppaaa:109	ABarppaaa	109	1872	-23127	-280	-310	1872	56.1	381	301	36	230941
ABarppaaaa:152	ABarppaaaa	152	2039	-22960	-403	-451	2039	58.0	350	344	29	135196
ABarppaaap:152	ABarppaaap	152	1822	-23177	-123	-132	1822	54.9	314	351	32	143406
ABarppaap:109	ABarppaap	109	1834	-23165	-352	-365	1834	55.4	331	307	39	284951
ABarppaapa:148	ABarppaapa	148	1811	-23188	-563	-596	1811	57.3	287	327	34	152612
ABarppaapp:148	ABarppaapp	148	1738	-23261	-166	-171	1738	53.0	240	351	32	182963
ABarppap:79	ABarppap	79	1922	-23077	-349	-357	1922	50.6	366	240	44	395808
ABarppapa:109	ABarppapa	109	1818	-23181	-229	-247	1818	51.0	295	332	37	296930
ABarppapaa:150	ABarppapaa	150	1827	-23172	-45	-54	1827	51.6	282	371	32	161534
ABarppapap:150	ABarppapap	150	1810	-23189	-87	-93	1810	45.5	229	369	33	211978
ABarppapp:109	ABarppapp	109	1744	-23255	-282	-290	1744	48.2	228	329	37	329100
ABarppappa:151	ABarppappa	151	1693	-23306	-176	-178	1693	46.7	195	344	33	202399
ABarppappp:151	ABarppappp	151	1759	-23240	-75	-76	1759	39.2	142	325	31	201495
ABarppp:58	ABarppp	58	1819	-23180	-374	-384	1819	46.5	354	171	51	396392
ABarpppa:79	ABarpppa	79	1852	-23147	-397	-405	1852	49.0	347	192	44	391841
ABarpppaa:106	ABarpppaa	106	1826	-23173	-326	-353	1826	56.3	366	198	36	226045
ABarpppaaa:145	ABarpppaaa	145	1806	-23193	-347	-359	1806	58.6	374	196	30	112761
ABarpppaap:145	ABarpppaap	145	1758	-23241	-192	-204	1758	54.1	343	160	33	141372
ABarpppap:106	ABarpppap	106	1908	-23091	-341	-321	1908	53.1	320	208	38	270003
ABarpppapa:142	ABarpppapa	142	2011	-22988	-464	-385	2011	56.7	325	207	35	145537
ABarpppapp:142	ABarpppapp	142	1763	-23236	-163	-171	1763	52.5	262	176	30	143834
ABarpppp:79	ABarpppp	79	1950	-23049	-371	-376	1950	49.5	275	223	45	394512
ABarppppa:108	ABarppppa	108	1875	-23124	-374	-342	1875	50.2	266	189	39	327590
ABarppppaa:148	ABarppppaa	148	1685	-23314	-263	-281	1685	48.0	300	144	33	206310
ABarppppap:148	ABarppppap	148	1680	-23319	-215	-229	1680	45.6	245	148	33	208494
ABarppppp:108	ABarppppp	108	1789	-23210	-335	-333	1789	49.2	203	211	39	334706
ABarpppppa:149	ABarpppppa	149	1775	-23224	-103	-114	1775	48.4	214	164	32	198292
ABarpppppp:149	ABarpppppp	149	1667	-23332	-209	-211	1667	44.2	154	190	33	214693
ABp:6	ABp	6	1691	-23308	-337	-342	1691	36.3	386	201	77	1113371
ABpl:18	ABpl	18	1776	-23223	-354	-354	1776	48.5	378	260	72	781038
ABpla:27	ABpla	27	1708	-23292	-459	-460	1708	52.0	484	295	63	452964
ABplaa:39	ABplaa	39	1727	-23273	-449	-451	1727	50.8	528	293	58	479127
ABplaaa:57	ABplaaa	57	1742	-23257	-353	-354	1742	51.0	567	275	51	522129
ABplaaaa:79	ABplaaaa	79	1757	-23242	-245	-244	1757	47.3	599	295	45	677956
ABplaaaaa:105	ABplaaaaa	105	1706	-23293	-208	-226	1706	52.5	551	338	38	471862
ABplaaaaaa:144	ABplaaaaaa	144	1658	-23341	-224	-241	1658	55.3	553	330	31	238698
ABplaaaaap:144	ABplaaaaap	144	1769	-23230	-165	-193	1769	55.7	515	331	31	211050
ABplaaaap:105	ABplaaaap	105	1749	-23250	-279	-312	1749	55.1	514	314	35	330751
ABplaaaapa:143	ABplaaaapa	143	1722	-23277	-78	-114	1722	56.2	490	309	30	216723
ABplaaaapp:143	ABplaaaapp	143	1746	-23253	-115	-126	1746	55.8	456	302	30	206993
ABplaaap:79	ABplaaap	79	1854	-23145	-378	-396	1854	53.2	531	279	44	509308
ABplaaapa:106	ABplaaapa	106	1769	-23230	-457	-496	1769	56.9	475	322	34	315285
ABplaaapaa:147	ABplaaapaa	147	1922	-23077	-120	-169	1922	57.2	472	340	28	190165
ABplaaapap:147	ABplaaapap	147	1796	-23203	-169	-199	1796	56.1	437	346	32	218562
ABplaaapp:106	ABplaaapp	106	1838	-23161	-211	-237	1838	54.1	431	318	38	391777
ABplaaappa:141	ABplaaappa	141	1737	-23262	-255	-293	1737	55.7	410	330	31	239732
ABplaaappp:141	ABplaaappp	141	1814	-23185	-77	-102	1814	54.1	375	341	33	252075
ABplaap:57	ABplaap	57	1796	-23203	-306	-312	1796	47.2	500	321	52	496903
ABplaapa:77	ABplaapa	77	1801	-23198	-312	-317	1801	47.6	538	335	45	651688
ABplaapaa:105	ABplaapaa	105	1732	-23267	-217	-219	1732	51.1	505	378	40	585234
ABplaapaaa:142	ABplaapaaa	142	1660	-23339	-165	-170	1660	51.6	527	377	33	336168
ABplaapaap:142	ABplaapaap	142	1752	-23247	-104	-134	1752	54.0	486	372	33	287760
ABplaapap:105	ABplaapap	105	1813	-23186	-192	-207	1813	53.1	453	367	38	473688
ABplaapapa:143	ABplaapapa	143	1726	-23273	-132	-137	1726	51.8	466	395	33	321161
ABplaapapp:143	ABplaapapp	143	1743	-23256	-117	-140	1743	51.8	429	375	34	298735
ABplaapp:77	ABplaapp	77	1845	-23154	-305	-312	1845	49.1	464	322	47	597996
ABplaappa:102	ABplaappa	102	1759	-23240	-207	-213	1759	48.1	417	391	40	627487
ABplaappaa:139	ABplaappaa	139	1762	-23237	-55	-58	1762	45.4	443	416	30	349579
ABplaappap:139	ABplaappap	139	1665	-23334	-133	-149	1665	49.0	403	405	35	399097
ABplaappp:102	ABplaappp	102	1746	-23253	-241	-245	1746	44.0	360	394	41	620887
ABplaapppa:136	ABplaapppa	136	1686	-23313	-137	-144	1686	42.1	350	406	36	448441
ABplaapppp:136	ABplaapppp	136	1695	-23304	-145	-147	1695	37.1	312	407	37	458586
ABplap:39	ABplap	39	1726	-23274	-412	-412	1726	52.8	425	274	58	406465
ABplapa:56	ABplapa	56	1772	-23227	-355	-359	1772	53.1	484	250	51	417313
ABplapaa:77	ABplapaa	77	1902	-23097	-558	-585	1902	56.3	487	278	44	411264
ABplapaaa:106	ABplapaaa	106	1811	-23188	-298	-321	1811	54.4	400	359	37	341940
ABplapaaaa:142	ABplapaaaa	142	1678	-23321	-136	-147	1678	50.2	377	374	31	217825
ABplapaaap:142	ABplapaaap	142	1764	-23235	-73	-87	1764	51.5	339	371	32	211162
ABplapaap:106	ABplapaap	106	1796	-23203	-235	-249	1796	52.8	351	364	37	366615
ABplapaapa:145	ABplapaapa	145	1734	-23265	-74	-73	1734	49.8	310	393	30	232633
ABplapaapp:145	ABplapaapp	145	1770	-23229	-103	-106	1770	43.6	269	396	33	260606
ABplapap:77	ABplapap	77	1843	-23156	-360	-370	1843	54.0	416	271	45	423558
ABplapapa:105	ABplapapa	105	1737	-23262	-285	-297	1737	51.0	291	362	39	428791
ABplapapaa:142	ABplapapaa	142	1712	-23287	-185	-202	1712	43.0	189	359	33	276956
ABplapapap:142	ABplapapap	142	1646	-23353	-160	-177	1646	37.3	162	355	33	296086
ABplapapp:105	ABplapapp	105	1750	-23249	-201	-206	1750	47.8	234	365	39	457140
ABplapappa:141	ABplapappa	141	1651	-23348	-97	-106	1651	32.8	143	344	33	269011
ABplapappp:141	ABplapappp	141	1701	-23298	-5	-11	1701	28.2	120	323	33	229545
ABplapp:56	ABplapp	56	1799	-23200	-328	-331	1799	49.8	412	316	51	427025
ABplappa:78	ABplappa	78	1809	-23190	-360	-370	1809	50.3	394	335	45	511097
ABplappaa:106	ABplappaa	106	1724	-23275	-182	-195	1724	39.6	296	400	40	477893
ABplappaaa:147	ABplappaaa	147	1723	-23276	-68	-72	1723	31.4	273	406	33	237133
ABplappaap:147	ABplappaap	147	1762	-23237	-28	-31	1762	27.6	235	382	34	214990
ABplappap:106	ABplappap	106	1772	-23227	-186	-202	1772	40.7	248	386	38	453974
ABplappapa:144	ABplappapa	144	1724	-23275	-127	-138	1724	39.5	233	385	32	254533
ABplappapp:144	ABplappapp	144	1752	-23248	-50	-53	1752	32.9	193	373	33	236192
ABplappp:78	ABplappp	78	1911	-23088	-231	-235	1911	48.2	312	347	44	488152
ABplapppa:108	ABplapppa	108	1699	-23300	-167	-179	1699	36.7	210	377	37	412308
ABplapppaa:148	ABplapppaa	148	1665	-23334	-93	-101	1665	21.8	211	368	31	164986
ABplapppap:148	ABplapppap	148	1669	-23331	-57	-66	1669	20.5	180	342	31	149209
ABplapppp:108	ABplapppp	108	1673	-23326	-89	-95	1673	33.0	171	365	37	411313
ABplappppa:147	ABplappppa	147	1646	-23353	-40	-37	1646	21.1	145	341	32	176623
ABplappppp:147	ABplappppp	147	1626	-23373	-44	-42	1626	16.3	142	310	33	158836
ABplp:27	ABplp	27	1725	-23275	-389	-390	1725	46.2	363	367	65	534648
ABplpa:39	ABplpa	39	1744	-23255	-365	-365	1744	45.2	380	388	58	493026
ABplpaa:57	ABplpaa	57	1817	-23182	-326	-328	1817	49.4	419	393	51	482698
ABplpaaa:79	ABplpaaa	79	1845	-23155	-203	-209	1845	41.8	498	405	44	579588
ABplpaaaa:105	ABplpaaaa	105	1744	-23255	-95	-99	1744	29.0	503	406	37	408138
ABplpaaaaa:139	ABplpaaaaa	139	1641	-23358	-62	-70	1641	23.4	487	392	34	318972
ABplpaaaap:139	ABplpaaaap	139	1661	-23338	-69	-79	1661	21.8	449	402	35	350599
ABplpaaap:105	ABplpaaap	105	1743	-23256	-134	-136	1743	28.8	455	412	38	397697
ABplpaaapa:141	ABplpaaapa	141	1626	-23373	-87	-95	1626	27.1	453	413	32	293248
ABplpaaapp:141	ABplpaaapp	141	1650	-23350	-84	-104	1650	28.1	421	413	33	297390
ABplpaap:79	ABplpaap	79	1849	-23150	-312	-322	1849	48.3	448	386	44	534303
ABplpaapa:105	ABplpaapa	105	1722	-23277	-199	-202	1722	38.9	461	413	37	458124
ABplpaapaa:140	ABplpaapaa	140	1736	-23264	10	0	1736	31.2	480	404	33	292466
ABplpaapap:140	ABplpaapap	140	1676	-23323	-104	-106	1676	35.9	442	419	33	305346
ABplpaapp:105	ABplpaapp	105	1817	-23182	-118	-121	1817	35.9	404	409	40	485672
ABplpaappa:139	ABplpaappa	139	1701	-23298	-77	-95	1701	34.8	406	414	33	314549
ABplpaappp:139	ABplpaappp	139	1676	-23323	-124	-137	1676	35.0	371	417	33	303307
ABplpap:57	ABplpap	57	1813	-23186	-301	-300	1813	40.3	333	402	51	447329
ABplpapa:77	ABplpapa	77	1861	-23138	-192	-195	1861	35.5	426	410	44	455286
ABplpapaa:103	ABplpapaa	103	1794	-23205	-40	-44	1794	18.4	433	391	38	284771
ABplpapaaa:143	ABplpapaaa	143	1697	-23302	-33	-29	1697	15.4	415	371	31	158671
ABplpapaap:143	ABplpapaap	143	1759	-23240	20	17	1759	19.1	375	370	33	181832
ABplpapap:103	ABplpapap	103	1800	-23199	-41	-48	1800	17.0	394	391	38	264936
ABplpapapa:141	ABplpapapa	141	1748	-23251	-8	-15	1748	12.4	364	371	34	171910
ABplpapapp:141	ABplpapapp	141	1728	-23271	-82	-82	1728	10.7	330	358	32	133171
ABplpapp:77	ABplpapp	77	1852	-23147	-218	-227	1852	34.5	352	405	45	462289
ABplpappa:102	ABplpappa	102	1848	-23151	-38	-40	1848	14.2	361	375	40	260065
ABplpappaa:134	ABplpappaa	134	1786	-23213	-25	-25	1786	7.2	368	325	39	193353
ABplpappap:134	ABplpappap	134	1702	-23297	-12	-20	1702	9.4	335	311	31	125930
ABplpappp:102	ABplpappp	102	1805	-23194	-59	-63	1805	13.0	299	370	39	259787
ABplpapppa:139	ABplpapppa	139	1746	-23253	-32	-40	1746	6.4	300	313	34	118887
ABplpapppp:139	ABplpapppp	139	1703	-23296	0	-4	1703	9.1	257	288	31	108408
ABplpp:39	ABplpp	39	1742	-23257	-391	-391	1742	49.2	287	355	58	451461
ABplppa:58	ABplppa	58	1878	-23121	-445	-445	1878	54.6	337	355	50	404328
ABplppaa:80	ABplppaa	80	1885	-23114	-237	-244	1885	45.2	395	396	42	462941
ABplppaaa:109	ABplppaaa	109	1721	-23278	-63	-68	1721	26.9	393	407	35	304751
ABplppaaaa:149	ABplppaaaa	149	1769	-23230	24	18	1769	22.6	391	397	35	256461
ABplppaaap:149	ABplppaaap	149	1779	-23220	20	-2	1779	27.2	371	400	30	235186
ABplppaap:109	ABplppaap	109	1747	-23252	-51	-50	1747	24.0	345	400	39	362072
ABplppaapa:145	ABplppaapa	145	1701	-23298	-23	-38	1701	16.9	335	384	33	196462
ABplppaapp:145	ABplppaapp	145	1625	-23374	-102	-104	1625	13.8	299	374	30	130188
ABplppap:80	ABplppap	80	1898	-23101	-252	-266	1898	43.5	334	384	42	440605
ABplppapa:107	ABplppapa	107	1813	-23186	-69	-71	1813	28.9	328	403	38	371757
ABplppapaa:145	ABplppapaa	145	1702	-23297	-47	-49	1702	23.3	350	406	32	213861
ABplppapap:145	ABplppapap	145	1723	-23276	-38	-39	1723	22.0	310	402	32	196776
ABplppapp:107	ABplppapp	107	1744	-23255	-144	-159	1744	30.9	276	390	38	399227
ABplppappa:145	ABplppappa	145	1725	-23274	-58	-60	1725	21.3	277	394	31	182812
ABplppappp:145	ABplppappp	145	1712	-23287	-21	-28	1712	19.3	240	379	31	176162
ABplppp:58	ABplppp	58	1767	-23232	-337	-310	1767	44.7	259	375	51	491264
ABplpppa:78	ABplpppa	78	1808	-23191	-222	-233	1808	39.1	296	399	44	488240
ABplpppaa:104	ABplpppaa	104	1740	-23259	-86	-94	1740	26.8	258	395	38	384063
ABplpppaaa:142	ABplpppaaa	142	1715	-23284	12	5	1715	13.7	261	369	33	176791
ABplpppaap:142	ABplpppaap	142	1659	-23340	-39	-44	1659	14.5	222	354	32	167572
ABplpppap:104	ABplpppap	104	1742	-23257	-71	-70	1742	27.4	215	383	37	384186
ABplpppapa:142	ABplpppapa	142	1648	-23351	-53	-58	1648	13.6	193	331	34	172754
ABplpppapp:142	ABplpppapp	142	1685	-23314	14	26	1685	12.3	167	300	30	164091
ABplpppp:78	ABplpppp	78	1810	-23190	-197	-202	1810	36.0	238	386	45	489718
ABplppppa:104	ABplppppa	104	1765	-23234	-75	-77	1765	18.7	268	379	40	334683
ABplppppaa:139	ABplppppaa	139	1717	-23282	0	-2	1717	11.5	288	346	30	117106
ABplppppap:139	ABplppppap	139	1706	-23293	-15	-19	1706	11.1	253	334	32	129932
ABplppppp:104	ABplppppp	104	1796	-23203	-20	-23	1796	11.8	230	358	38	267327
ABplpppppa:141	ABplpppppa	141	1688	-23311	-21	-25	1688	12.4	226	288	33	140089
ABplpppppp:141	ABplpppppp	141	1659	-23340	-42	-42	1659	13.3	191	279	31	155347
ABpr:18	ABpr	18	1811	-23188	-164	-164	1811	21.5	295	180	72	493402
ABpra:28	ABpra	28	1731	-23268	-196	-196	1731	25.1	336	149	65	443029
ABpraa:39	ABpraa	39	1828	-23171	-147	-147	1828	24.2	378	150	59	344715
ABpraaa:57	ABpraaa	57	1782	-23217	-220	-220	1782	32.8	420	138	51	436759
ABpraaaa:79	ABpraaaa	79	1855	-23144	-101	-104	1855	30.7	460	145	43	468320
ABpraaaaa:109	ABpraaaaa	109	1678	-23321	-48	-50	1678	29.5	540	167	34	362025
ABpraaaaaa:148	ABpraaaaaa	148	1625	-23374	-30	-37	1625	33.9	554	168	30	251007
ABpraaaaap:148	ABpraaaaap	148	1613	-23386	-83	-93	1613	39.0	534	159	30	254719
ABpraaaap:109	ABpraaaap	109	1694	-23305	-138	-143	1694	31.5	499	150	37	439982
ABpraaaapa:144	ABpraaaapa	144	1595	-23404	-118	-122	1595	31.0	526	159	32	285081
ABpraaaapp:144	ABpraaaapp	144	1629	-23370	-140	-142	1629	36.0	493	136	32	280579
ABpraaap:79	ABpraaap	79	1866	-23133	-209	-215	1866	41.3	403	139	45	611908
ABpraaapa:106	ABpraaapa	106	1697	-23302	-186	-191	1697	39.0	514	168	38	489536
ABpraaapaa:143	ABpraaapaa	143	1649	-23350	-110	-128	1649	37.6	538	200	30	258394
ABpraaapap:143	ABpraaapap	143	1672	-23327	-144	-162	1672	42.2	512	183	32	288926
ABpraaapp:106	ABpraaapp	106	1724	-23275	-226	-244	1724	41.4	461	163	40	535841
ABpraaappa:137	ABpraaappa	137	1678	-23321	-119	-143	1678	37.2	498	174	31	284229
ABpraaappp:137	ABpraaappp	137	1666	-23333	-146	-160	1666	40.6	460	154	36	373538
ABpraap:57	ABpraap	57	1874	-23125	-131	-134	1874	22.6	349	155	50	287129
ABpraapa:78	ABpraapa	78	1857	-23142	-184	-187	1857	32.7	367	130	44	538493
ABpraapaa:106	ABpraapaa	106	1719	-23280	-196	-212	1719	46.2	462	157	39	555441
ABpraapaaa:144	ABpraapaaa	144	1719	-23280	-66	-71	1719	52.8	541	213	31	252440
ABpraapaap:144	ABpraapaap	144	1672	-23327	-126	-136	1672	51.0	514	187	31	260925
ABpraapap:106	ABpraapap	106	1694	-23305	-207	-217	1694	47.8	410	144	38	534087
ABpraapapa:144	ABpraapapa	144	1653	-23346	-129	-136	1653	48.0	498	157	32	319979
ABpraapapp:144	ABpraapapp	144	1730	-23269	-144	-164	1730	50.0	458	156	33	301136
ABpraapp:78	ABpraapp	78	1845	-23154	-293	-286	1845	37.2	302	148	47	591603
ABpraappa:103	ABpraappa	103	1707	-23292	-190	-197	1707	41.4	366	137	38	568763
ABpraappaa:144	ABpraappaa	144	1792	-23208	-17	-27	1792	44.3	448	130	30	317162
ABpraappap:144	ABpraappap	144	1679	-23320	-135	-132	1679	43.7	406	127	36	411509
ABpraappp:103	ABpraappp	103	1783	-23216	-200	-211	1783	39.6	306	137	41	600136
ABpraapppa:139	ABpraapppa	139	1653	-23346	-183	-196	1653	36.6	373	120	34	380684
ABpraapppp:139	ABpraapppp	139	1646	-23353	-143	-155	1646	31.0	321	123	34	311974
ABprap:39	ABprap	39	1737	-23262	-352	-352	1737	39.5	277	156	59	466416
ABprapa:57	ABprapa	57	1793	-23206	-296	-303	1793	40.3	308	139	50	523160
ABprapaa:79	ABprapaa	79	1855	-23144	-261	-267	1855	48.7	315	137	44	637557
ABprapaaa:107	ABprapaaa	107	1730	-23269	-202	-204	1730	49.6	341	153	37	457930
ABprapaaaa:144	ABprapaaaa	144	1708	-23291	-64	-68	1708	48.3	362	140	32	301760
ABprapaaap:144	ABprapaaap	144	1789	-23210	-37	-47	1789	44.0	326	137	33	319596
ABprapaap:107	ABprapaap	107	1788	-23211	-129	-130	1788	47.6	279	150	37	470786
ABprapaapa:147	ABprapaapa	147	1814	-23185	-25	-42	1814	39.2	310	118	30	285240
ABprapaapp:147	ABprapaapp	147	1733	-23266	-142	-159	1733	38.1	276	128	32	273275
ABprapap:79	ABprapap	79	1853	-23146	-326	-327	1853	47.8	241	165	45	640190
ABprapapa:105	ABprapapa	105	1823	-23176	-168	-174	1823	46.5	221	160	40	589762
ABprapapaa:141	ABprapapaa	141	1717	-23282	-169	-171	1717	43.2	195	150	33	359381
ABprapapap:141	ABprapapap	141	1729	-23270	-90	-110	1729	38.6	160	161	33	367161
ABprapapp:105	ABprapapp	105	1773	-23226	-253	-236	1773	40.8	161	185	39	529749
ABprapappa:139	ABprapappa	139	1728	-23271	-41	-51	1728	35.5	138	172	33	362875
ABprapappp:139	ABprapappp	139	1694	-23305	-11	-12	1694	26.7	133	182	33	285113
ABprapp:57	ABprapp	57	1791	-23208	-252	-248	1791	38.5	225	161	50	471759
ABprappa:79	ABprappa	79	1818	-23181	-235	-237	1818	38.0	203	148	46	708276
ABprappaa:107	ABprappaa	107	1723	-23276	-158	-158	1723	35.8	255	128	40	546001
ABprappaaa:144	ABprappaaa	144	1616	-23383	-125	-133	1616	28.7	290	121	33	269209
ABprappaap:144	ABprappaap	144	1710	-23289	-63	-66	1710	29.1	246	127	33	257788
ABprappap:107	ABprappap	107	1719	-23280	-185	-188	1719	37.0	195	145	39	567788
ABprappapa:143	ABprappapa	143	1650	-23349	-165	-172	1650	38.0	234	128	33	318105
ABprappapp:143	ABprappapp	143	1689	-23310	-104	-106	1689	32.7	190	136	34	311989
ABprappp:79	ABprappp	79	1849	-23150	-179	-174	1849	38.2	153	200	43	569730
ABprapppa:109	ABprapppa	109	1656	-23343	-92	-98	1656	28.8	172	160	37	429248
ABprapppaa:149	ABprapppaa	149	1598	-23401	-155	-162	1598	23.9	216	145	31	219672
ABprapppap:149	ABprapppap	149	1596	-23403	-128	-141	1596	22.3	185	158	32	202717
ABprapppp:109	ABprapppp	109	1663	-23336	-61	-64	1663	22.3	142	187	36	324339
ABprappppa:148	ABprappppa	148	1683	-23316	-31	-40	1683	19.2	158	174	31	202602
ABprappppp:148	ABprappppp	148	1774	-23225	64	67	1774	17.1	142	203	32	199202
ABprp:28	ABprp	28	1812	-23187	-132	-132	1812	19.6	224	223	65	285117
ABprpa:39	ABprpa	39	1876	-23123	-83	-84	1876	15.0	254	187	56	207899
ABprpaa:57	ABprpaa	57	1813	-23186	-122	-122	1813	19.8	275	145	49	296089
ABprpaaa:79	ABprpaaa	79	1828	-23171	-135	-138	1828	22.5	333	127	42	370188
ABprpaaaa:105	ABprpaaaa	105	1745	-23254	-104	-108	1745	26.8	452	140	38	436039
ABprpaaaaa:141	ABprpaaaaa	141	1710	-23289	16	12	1710	19.2	490	168	33	264755
ABprpaaaap:141	ABprpaaaap	141	1604	-23395	-112	-115	1604	19.7	455	151	34	291724
ABprpaaap:105	ABprpaaap	105	1733	-23266	-72	-81	1733	28.7	404	124	37	423851
ABprpaaapa:142	ABprpaaapa	142	1645	-23354	-64	-75	1645	25.0	461	139	32	275695
ABprpaaapp:142	ABprpaaapp	142	1636	-23363	-79	-83	1636	26.5	425	131	33	299429
ABprpaap:79	ABprpaap	79	1834	-23165	-176	-178	1834	29.5	271	142	43	417128
ABprpaapa:104	ABprpaapa	104	1757	-23242	-95	-109	1757	32.8	399	128	38	470469
ABprpaapaa:142	ABprpaapaa	142	1654	-23345	-66	-79	1654	26.2	496	151	32	273871
ABprpaapap:142	ABprpaapap	142	1722	-23277	-45	-49	1722	32.5	452	130	33	306417
ABprpaapp:104	ABprpaapp	104	1669	-23330	-179	-185	1669	31.6	338	125	38	447947
ABprpaappa:140	ABprpaappa	140	1674	-23325	-79	-84	1674	33.1	409	123	33	323981
ABprpaappp:140	ABprpaappp	140	1621	-23378	-165	-168	1621	28.1	373	117	33	286263
ABprpap:57	ABprpap	57	1842	-23157	-137	-137	1842	16.7	190	195	51	272453
ABprpapa:78	ABprpapa	78	1915	-23084	-74	-75	1915	16.0	274	150	44	330283
ABprpapaa:105	ABprpapaa	105	1745	-23254	-65	-66	1745	16.5	374	152	36	299364
ABprpapaaa:143	ABprpapaaa	143	1688	-23311	-14	-14	1688	15.7	408	197	30	140294
ABprpapaap:143	ABprpapaap	143	1702	-23297	-21	-22	1702	15.3	366	187	32	148606
ABprpapap:105	ABprpapap	105	1773	-23226	-76	-79	1773	13.7	329	148	39	305004
ABprpapapa:140	ABprpapapa	140	1727	-23272	-39	-46	1727	9.4	349	188	34	155856
ABprpapapp:140	ABprpapapp	140	1684	-23315	-57	-63	1684	8.4	309	192	30	100117
ABprpapp:78	ABprpapp	78	1889	-23110	-108	-107	1889	13.0	212	192	44	254290
ABprpappa:103	ABprpappa	103	1851	-23148	-36	-38	1851	9.9	321	179	38	204335
ABprpappaa:139	ABprpappaa	139	1728	-23271	-15	-21	1728	8.0	380	224	34	149108
ABprpappap:139	ABprpappap	139	1717	-23282	-13	-14	1717	9.0	334	240	34	123698
ABprpappp:103	ABprpappp	103	1791	-23208	-63	-65	1791	8.8	266	183	40	221884
ABprpapppa:139	ABprpapppa	139	1720	-23279	-3	-8	1720	8.4	288	234	34	127084
ABprpapppp:139	ABprpapppp	139	1698	-23301	-36	-40	1698	8.2	244	245	33	117316
ABprpp:39	ABprpp	39	1733	-23266	-298	-298	1733	29.8	173	184	57	407380
ABprppa:58	ABprppa	58	1811	-23188	-248	-252	1811	37.3	154	166	48	450207
ABprppaa:81	ABprppaa	81	1859	-23140	-136	-137	1859	23.9	223	142	42	325611
ABprppaaa:110	ABprppaaa	110	1718	-23281	-53	-58	1718	23.4	337	134	36	279414
ABprppaaaa:151	ABprppaaaa	151	1674	-23325	-66	-79	1674	21.4	411	151	32	168673
ABprppaaap:151	ABprppaaap	151	1703	-23296	-19	-31	1703	19.6	383	136	30	184143
ABprppaap:110	ABprppaap	110	1754	-23245	-14	-18	1754	16.9	286	141	37	214661
ABprppaapa:147	ABprppaapa	147	1806	-23193	14	11	1806	10.3	332	156	31	105772
ABprppaapp:147	ABprppaapp	147	1690	-23309	-23	-30	1690	11.3	293	160	32	111259
ABprppap:81	ABprppap	81	1858	-23141	-225	-235	1858	26.6	187	193	42	293822
ABprppapa:109	ABprppapa	109	1728	-23271	-117	-118	1728	26.7	277	148	37	275909
ABprppapaa:146	ABprppapaa	146	1708	-23291	-47	-59	1708	18.6	361	148	32	147714
ABprppapap:146	ABprppapap	146	1615	-23384	-151	-157	1615	19.4	317	135	32	160767
ABprppapp:109	ABprppapp	109	1733	-23266	-94	-104	1733	25.0	218	168	37	267932
ABprppappa:150	ABprppappa	150	1749	-23250	-15	-17	1749	18.8	281	139	34	168410
ABprppappp:150	ABprppappp	150	1704	-23295	-75	-88	1704	20.5	239	149	34	211789
ABprppp:58	ABprppp	58	1785	-23214	-214	-215	1785	26.8	119	218	49	325951
ABprpppa:79	ABprpppa	79	1840	-23159	-103	-106	1840	22.8	142	181	43	365252
ABprpppaa:104	ABprpppaa	104	1747	-23252	-57	-60	1747	20.8	228	140	39	291480
ABprpppaaa:141	ABprpppaaa	141	1720	-23279	6	13	1720	12.0	260	151	30	110513
ABprpppaap:141	ABprpppaap	141	1655	-23344	-64	-68	1655	13.8	219	158	31	144215
ABprpppap:104	ABprpppap	104	1722	-23277	-86	-93	1722	19.6	176	169	38	294543
ABprpppapa:142	ABprpppapa	142	1707	-23292	-20	-23	1707	13.0	192	182	34	161374
ABprpppapp:142	ABprpppapp	142	1739	-23260	29	26	1739	10.6	176	209	29	137151
ABprpppp:79	ABprpppp	79	1857	-23142	-127	-130	1857	16.8	144	236	44	266521
ABprppppa:104	ABprppppa	104	1771	-23228	-44	-49	1771	13.1	228	173	39	222790
ABprppppaa:139	ABprppppaa	139	1666	-23333	-88	-95	1666	9.3	273	187	30	80251
ABprppppap:139	ABprppppap	139	1716	-23283	-19	-20	1716	11.7	234	194	30	83183
ABprppppp:104	ABprppppp	104	1749	-23250	-71	-71	1749	12.3	184	202	39	218222
ABprpppppa:141	ABprpppppa	141	1666	-23333	-36	-33	1666	10.9	215	224	30	90666
ABprpppppp:141	ABprpppppp	141	1647	-23352	-60	-59	1647	14.2	173	242	32	129493
P1:1	P1	1	1625	-23374	-512	-512	1625	35.0	188	277	95	2113299
EMS:7	EMS	7	1736	-23263	-269	-273	1736	34.3	293	344	77	1400420
MS:20	MS	20	1814	-23185	-147	-147	1814	19.8	391	345	71	364514
MSa:31	MSa	31	1804	-23195	-147	-149	1804	23.0	432	352	62	306916
MSaa:46	MSaa	46	1861	-23138	-114	-113	1861	16.8	485	352	59	346273
MSaaa:64	MSaaa	64	1820	-23179	-118	-118	1820	15.5	505	345	51	336818
MSaaaa:87	MSaaaa	87	1811	-23188	-104	-104	1811	23.1	554	298	44	507843
MSaaaaa:111	MSaaaaa	111	1633	-23367	-94	-97	1633	30.3	575	293	40	654090
MSaaaaaa:142	MSaaaaaa	142	1600	-23399	-56	-68	1600	33.3	607	300	31	416691
MSaaaaap:142	MSaaaaap	142	1614	-23385	-113	-123	1614	40.7	567	299	35	482746
MSaaaap:111	MSaaaap	111	1667	-23332	-185	-190	1667	39.4	528	299	39	629718
MSaaaapa:145	MSaaaapa	145	1732	-23268	-89	-103	1732	46.7	533	308	35	436974
MSaaaapp:145	MSaaaapp	145	1667	-23332	-162	-164	1667	48.5	483	300	33	371504
MSaaap:87	MSaaap	87	1811	-23188	-114	-120	1811	20.2	473	305	44	315903
MSaaapa:114	MSaaapa	114	1677	-23322	-117	-124	1677	31.3	508	292	42	554677
MSaaapaa:143	MSaaapaa	143	1722	-23277	-61	-72	1722	35.8	536	314	36	499330
MSaaapap:143	MSaaapap	143	1732	-23267	-182	-145	1732	39.4	482	308	35	391994
MSaaapp:114	MSaaapp	114	1777	-23222	-253	-233	1777	32.2	452	286	35	351838
MSaap:64	MSaap	64	1872	-23127	-85	-86	1872	13.2	408	345	49	224652
MSaapa:87	MSaapa	87	1926	-23073	-64	-70	1926	11.1	413	334	45	289628
MSaapaa:113	MSaapaa	113	1702	-23297	-73	-74	1702	20.0	429	306	40	313081
MSaapaaa:144	MSaapaaa	144	1645	-23354	-63	-63	1645	23.0	448	296	34	253289
MSaapaap:144	MSaapaap	144	1880	-23120	-317	-244	1880	30.3	408	307	36	320060
MSaapap:113	MSaapap	113	1754	-23245	-27	-31	1754	17.5	356	311	37	248162
MSaapapa:150	MSaapapa	150	1713	-23286	-72	-78	1713	23.6	407	313	32	236362
MSaapapp:150	MSaapapp	150	1752	-23247	-17	-20	1752	22.0	359	306	33	186968
MSaapp:87	MSaapp	87	1962	-23037	-28	-28	1962	11.2	326	338	43	260004
MSaappa:119	MSaappa	119	1688	-23311	-6	-10	1688	12.4	337	298	34	174716
MSaappp:119	MSaappp	119	1633	-23366	-60	-62	1633	15.0	300	310	38	233830
MSap:46	MSap	46	1823	-23176	-124	-124	1823	26.2	374	390	56	394336
MSapa:66	MSapa	66	1808	-23191	-134	-135	1808	24.9	403	397	49	403601
MSapaa:90	MSapaa	90	1865	-23134	-111	-114	1865	26.3	467	345	41	317369
MSapaaa:120	MSapaaa	120	1600	-23399	-120	-121	1600	32.2	536	353	36	400116
MSapaaaa:155	MSapaaaa	155	1629	-23370	-100	-91	1629	30.9	564	351	30	250654
MSapaaap:155	MSapaaap	155	1707	-23292	-75	-72	1707	28.9	520	348	30	206430
MSapaap:120	MSapaap	120	1662	-23337	-62	-67	1662	28.4	477	344	36	301573
MSapap:90	MSapap	90	1944	-23055	-107	-118	1944	23.9	392	338	42	303413
MSapapa:119	MSapapa	119	1680	-23319	-97	-107	1680	33.2	456	361	36	315364
MSapapaa:156	MSapapaa	156	1619	-23380	-179	-184	1619	32.5	492	363	29	190679
MSapapap:156	MSapapap	156	1707	-23292	-103	-118	1707	34.3	443	357	30	183241
MSapapp:119	MSapapp	119	1683	-23316	-225	-165	1683	38.1	413	351	37	335301
MSapappa:162	MSapappa	162	1762	-23238	-183	-198	1762	39.2	467	349	31	221587
MSapappp:162	MSapappp	162	1892	-23107	-79	-21	1892	44.7	428	334	31	196146
MSapp:66	MSapp	66	1801	-23198	-146	-146	1801	21.2	309	384	48	328966
MSappa:90	MSappa	90	1856	-23143	-189	-189	1856	24.1	357	348	42	329048
MSappaa:124	MSappaa	124	1717	-23282	-47	-51	1717	28.3	418	346	36	267226
MSappap:124	MSappap	124	1700	-23299	-80	-89	1700	26.5	368	348	35	246414
MSappp:90	MSappp	90	1867	-23132	-228	-206	1867	29.3	307	355	42	385399
MSapppa:125	MSapppa	125	1650	-23349	-274	-215	1650	35.6	373	363	37	390835
MSapppaa:165	MSapppaa	165	1573	-23427	-275	-289	1573	36.0	402	360	30	224066
MSapppap:165	MSapppap	165	2041	-22959	92	43	2041	40.0	382	354	30	215366
MSapppp:125	MSapppp	125	1692	-23307	-232	-214	1692	42.5	321	349	38	388489
MSp:31	MSp	31	1801	-23198	-112	-113	1801	20.1	340	276	65	237266
MSpa:47	MSpa	47	1866	-23133	-76	-76	1866	16.0	400	297	58	230694
MSpaa:64	MSpaa	64	1863	-23136	-52	-53	1863	19.0	426	257	48	173341
MSpaaa:87	MSpaaa	87	1796	-23203	-161	-168	1796	25.2	473	235	44	359852
MSpaaaa:111	MSpaaaa	111	1686	-23313	-119	-127	1686	29.0	545	236	39	454653
MSpaaaaa:139	MSpaaaaa	139	1592	-23407	-106	-118	1592	33.2	591	254	31	322640
MSpaaaap:139	MSpaaaap	139	1645	-23354	-143	-154	1645	36.5	542	252	38	386957
MSpaaap:111	MSpaaap	111	1686	-23313	-198	-200	1686	38.6	496	232	41	464942
MSpaaapa:142	MSpaaapa	142	1688	-23311	-137	-160	1688	43.3	519	266	32	295670
MSpaaapp:142	MSpaaapp	142	1692	-23307	-362	-276	1692	45.4	475	259	34	308496
MSpaap:87	MSpaap	87	1912	-23087	-84	-89	1912	18.9	415	249	41	220334
MSpaapa:116	MSpaapa	116	1648	-23351	-132	-136	1648	30.5	480	238	40	398374
MSpaapaa:150	MSpaapaa	150	1694	-23305	-117	-124	1694	33.2	510	234	33	303390
MSpaapap:150	MSpaapap	150	1727	-23272	-413	-315	1727	36.1	469	234	36	318639
MSpaapp:116	MSpaapp	116	2277	-22722	-339	-11	2277	33.2	397	232	32	154200
MSpap:64	MSpap	64	1979	-23020	-67	-65	1979	13.4	335	292	50	164114
MSpapa:86	MSpapa	86	1948	-23051	-90	-93	1948	10.2	364	257	46	200668
MSpapaa:111	MSpapaa	111	1760	-23239	-60	-63	1760	18.2	399	256	39	217282
MSpapaaa:143	MSpapaaa	143	1679	-23320	-28	-35	1679	21.8	437	246	34	240062
MSpapaap:143	MSpapaap	143	1781	-23218	-447	-265	1781	30.5	398	258	35	231216
MSpapap:111	MSpapap	111	1736	-23263	-69	-70	1736	15.5	348	257	37	167551
MSpapapa:147	MSpapapa	147	1746	-23253	-11	-13	1746	21.6	403	264	29	147756
MSpapapp:147	MSpapapp	147	1894	-23105	72	66	1894	20.9	360	250	32	120797
MSpapp:86	MSpapp	86	1964	-23035	-51	-55	1964	10.2	282	270	44	180379
MSpappa:120	MSpappa	120	1680	-23319	-47	-50	1680	14.7	318	255	35	163211
MSpappp:120	MSpappp	120	1682	-23318	-34	-35	1682	16.2	282	246	41	249049
MSpp:47	MSpp	47	1888	-23111	-61	-61	1888	13.9	299	247	55	192862
MSppa:66	MSppa	66	1932	-23067	-75	-76	1932	13.0	290	202	49	215606
MSppaa:90	MSppaa	90	1978	-23021	-86	-90	1978	22.3	381	206	39	243244
MSppaaa:118	MSppaaa	118	1629	-23370	-102	-104	1629	25.9	511	199	36	343713
MSppaaaa:153	MSppaaaa	153	1598	-23401	-89	-104	1598	25.1	557	211	30	240319
MSppaaap:153	MSppaaap	153	1657	-23342	-85	-91	1657	24.7	509	206	30	207471
MSppaap:118	MSppaap	118	1714	-23285	-44	-50	1714	24.2	455	200	34	266116
MSppap:90	MSppap	90	1989	-23010	-254	-229	1989	26.5	327	198	41	322005
MSppapa:119	MSppapa	119	1709	-23290	-99	-110	1709	32.1	456	184	38	413167
MSppapaa:156	MSppapaa	156	1742	-23257	8	-7	1742	30.1	497	187	30	239687
MSppapap:156	MSppapap	156	1727	-23273	-155	-172	1727	32.4	461	187	30	213284
MSppapp:119	MSppapp	119	1692	-23307	-231	-193	1692	37.8	414	177	37	417236
MSppappa:164	MSppappa	164	1624	-23376	-255	-264	1624	40.0	484	198	30	250194
MSppappp:164	MSppappp	164	1580	-23419	-587	-389	1580	43.0	438	194	30	213222
MSppp:66	MSppp	66	1926	-23073	-73	-74	1926	11.8	233	276	48	176713
MSpppa:91	MSpppa	91	1970	-23029	-60	-62	1970	17.1	310	216	41	239396
MSpppaa:125	MSpppaa	125	1714	-23285	-80	-84	1714	24.8	414	202	35	238156
MSpppap:125	MSpppap	125	1722	-23277	-119	-123	1722	22.6	359	201	36	219546
MSpppp:91	MSpppp	91	2067	-22932	-267	-235	2067	24.4	265	215	42	309219
MSppppa:126	MSppppa	126	1644	-23355	-156	-166	1644	33.2	394	169	36	388782
MSppppp:126	MSppppp	126	1747	-23252	-458	-335	1747	39.9	342	176	37	376625
E:20	E	20	1789	-23210	-252	-252	1789	32.2	223	344	66	527484
Ea:32	Ea	32	2093	-22906	34	33	2093	29.6	287	341	65	481765
Eal:60	Eal	60	5184	-19815	2820	2819	5184	33.2	342	320	56	363928
Eala:91	Eala	91	11418	-13581	8416	8487	11418	38.7	420	293	48	384485
Ealaa:145	Ealaa	145	11362	-13637	8570	8524	11362	44.3	433	295	39	234608
Ealap:145	Ealap	145	11303	-13696	8379	8439	11303	47.0	364	273	39	204963
Ealp:91	Ealp	91	10705	-14294	7585	7682	10705	35.6	349	306	45	297480
Ealpa:147	Ealpa	147	10581	-14418	7839	7831	10581	37.7	379	312	39	181786
Ealpp:147	Ealpp	147	11590	-13409	8330	8548	11590	41.0	320	301	37	174946
Ear:60	Ear	60	5097	-19902	2779	2779	5097	30.8	326	227	55	332146
Eara:92	Eara	92	12064	-12935	9150	9255	12064	41.8	414	225	48	425620
Earaa:150	Earaa	150	13284	-11715	9892	9983	13284	44.3	438	234	35	199209
Earap:150	Earap	150	11814	-13185	8222	8554	11814	44.0	372	223	37	189559
Earp:92	Earp	92	10573	-14426	7451	7576	10573	36.0	340	232	46	312316
Earpa:151	Earpa	151	9462	-15537	6466	6490	9462	33.8	376	236	35	147417
Earpp:151	Earpp	151	10953	-14046	8020	8091	10953	38.7	307	240	39	201813
Ep:32	Ep	32	2289	-22710	223	221	2289	29.8	186	305	65	544795
Epl:62	Epl	62	8414	-16585	5649	5700	8414	37.4	261	306	54	359036
Epla:95	Epla	95	14106	-10893	10910	11040	14106	41.8	292	287	48	306685
Eplaa:152	Eplaa	152	13951	-11048	10141	10406	13951	40.3	253	283	37	133173
Eplap:152	Eplap	152	15004	-9995	11017	11352	15004	49.2	301	290	37	139455
Eplp:95	Eplp	95	15836	-9163	12306	12540	15836	39.6	213	292	46	313205
Eplpa:159	Eplpa	159	16706	-8293	13191	13436	16706	44.5	217	273	38	169879
Eplpp:159	Eplpp	159	12811	-12188	9100	9356	12811	29.2	187	271	35	116843
Epr:62	Epr	62	8430	-16569	5675	5738	8430	33.6	224	234	53	344456
Epra:95	Epra	95	14763	-10236	11416	11541	14763	40.8	289	215	46	317986
Epraa:153	Epraa	153	16750	-8249	12818	13118	16750	48.0	326	212	36	158140
Eprap:153	Eprap	153	16575	-8424	12727	13013	16575	46.4	266	229	37	166726
Eprp:95	Eprp	95	14799	-10200	11091	11461	14799	37.3	204	235	47	323983
Eprpa:161	Eprpa	161	17494	-7506	13720	14057	17494	41.4	241	215	37	172607
Eprpp:161	Eprpp	161	13577	-11422	10143	10465	13577	31.6	198	235	37	140536
P2:7	P2	7	1694	-23305	-418	-421	1694	35.9	157	262	76	1305741
C:22	C	22	1713	-23286	-478	-478	1713	47.0	225	232	64	522198
Ca:34	Ca	34	1750	-23250	-388	-391	1750	48.3	317	255	60	351817
Caa:51	Caa	51	1799	-23200	-368	-369	1799	51.7	362	255	53	291938
Caaa:76	Caaa	76	1846	-23153	-440	-445	1846	53.0	347	270	48	368974
Caaaa:103	Caaaa	103	1855	-23144	-434	-433	1855	55.3	269	296	42	329505
Caaaaa:144	Caaaaa	144	1904	-23095	-453	-458	1904	57.7	260	284	36	187713
Caaaap:144	Caaaap	144	1737	-23262	-271	-276	1737	54.6	199	299	36	232652
Caaap:103	Caaap	103	1776	-23223	-438	-425	1776	50.4	184	300	42	394729
Caaapa:140	Caaapa	140	1698	-23301	-218	-218	1698	50.6	160	284	36	264173
Caaapp:140	Caaapp	140	1716	-23283	-247	-249	1716	38.9	134	280	37	304924
Caap:76	Caap	76	1933	-23066	-519	-530	1933	54.1	249	304	44	354906
Caapa:109	Caapa	109	1699	-23300	-124	-127	1699	33.4	135	306	36	270676
Caapp:109	Caapp	109	1681	-23318	-129	-132	1681	27.8	121	316	39	305330
Caappd:151	Caappd	151	1770	-23229	4	-2	1770	20.6	102	279	34	136420
Caappv:151	Caappv	151	1707	-23292	9	7	1707	12.0	138	265	33	103214
Cap:51	Cap	51	1806	-23193	-399	-400	1806	51.5	267	273	53	303240
Capa:77	Capa	77	1842	-23157	-383	-360	1842	41.4	229	353	46	419763
Capaa:114	Capaa	114	1682	-23317	-72	-76	1682	18.4	240	330	38	177445
Capaaa:154	Capaaa	154	1599	-23401	-227	-223	1599	27.6	285	333	35	175975
Capaap:154	Capaap	154	1696	-23303	-91	-90	1696	22.2	259	295	32	109705
Capap:114	Capap	114	1719	-23280	-37	-42	1719	19.7	187	317	39	234654
Capapa:153	Capapa	153	1788	-23211	-64	-83	1788	28.6	239	326	34	201464
Capapp:153	Capapp	153	1859	-23140	7	30	1859	20.7	214	295	34	151500
Capp:77	Capp	77	1823	-23176	-509	-455	1823	44.8	175	322	46	464442
Cappa:110	Cappa	110	1658	-23341	-169	-175	1658	31.5	170	339	39	340593
Cappaa:148	Cappaa	148	1660	-23339	-278	-283	1660	37.3	220	331	34	259432
Cappap:148	Cappap	148	1729	-23270	-371	-306	1729	31.0	198	318	33	217364
Cappp:110	Cappp	110	1671	-23328	-102	-106	1671	23.8	146	306	38	287365
Capppa:153	Capppa	153	1717	-23282	-278	-247	1717	27.0	172	309	31	199288
Capppp:153	Capppp	153	2111	-22888	-74	-28	2111	20.2	178	271	36	203571
Cp:34	Cp	34	1706	-23294	-524	-527	1706	48.6	204	244	61	432021
Cpa:51	Cpa	51	1797	-23202	-489	-493	1797	52.3	209	219	54	326178
Cpaa:75	Cpaa	75	1842	-23157	-468	-472	1842	54.0	226	224	46	339595
Cpaaa:101	Cpaaa	101	1878	-23121	-498	-508	1878	57.0	253	227	43	339767
Cpaaaa:141	Cpaaaa	141	1906	-23093	-441	-405	1906	57.4	273	218	36	195450
Cpaaap:141	Cpaaap	141	1754	-23245	-234	-246	1754	56.1	215	214	34	189285
Cpaap:101	Cpaap	101	1866	-23133	-403	-413	1866	51.7	169	245	41	367606
Cpaapa:137	Cpaapa	137	1773	-23226	-193	-204	1773	54.0	178	226	35	220968
Cpaapp:137	Cpaapp	137	1709	-23290	-194	-195	1709	44.5	138	230	36	297873
Cpap:75	Cpap	75	1884	-23115	-470	-467	1884	48.2	145	250	47	469254
Cpapa:102	Cpapa	102	1706	-23293	-297	-283	1706	38.2	114	237	42	465452
Cpapaa:145	Cpapaa	145	1640	-23359	-161	-165	1640	28.9	104	257	35	247393
Cpapap:145	Cpapap	145	1657	-23342	-134	-136	1657	37.0	112	219	35	297238
Cpapp:102	Cpapp	102	1796	-23203	-137	-140	1796	31.0	97	267	40	413783
Cpappd:143	Cpappd	143	1642	-23357	-111	-119	1642	26.8	106	213	34	217328
Cpappv:143	Cpappv	143	1712	-23287	-35	-43	1712	14.5	128	236	33	136581
Cpp:51	Cpp	51	1736	-23264	-489	-489	1736	45.6	138	282	55	498728
Cppa:79	Cppa	79	1869	-23130	-188	-191	1869	27.4	105	243	47	497531
Cppaa:117	Cppaa	117	1723	-23276	-39	-45	1723	17.8	231	239	39	185513
Cppaaa:156	Cppaaa	156	1689	-23310	-193	-195	1689	26.9	285	187	36	205081
Cppaap:156	Cppaap	156	1720	-23279	-62	-67	1720	19.8	250	230	33	130669
Cppap:117	Cppap	117	1699	-23300	-85	-95	1699	20.0	183	252	39	239149
Cppapa:156	Cppapa	156	1785	-23214	-136	-167	1785	28.6	239	179	35	254898
Cppapp:156	Cppapp	156	1771	-23228	-123	-126	1771	20.7	203	219	34	186475
Cppp:79	Cppp	79	1836	-23163	-389	-379	1836	35.0	127	303	47	526925
Cpppa:110	Cpppa	110	1779	-23220	-261	-258	1779	28.5	160	216	39	330915
Cpppaa:149	Cpppaa	149	1742	-23257	-350	-282	1742	35.2	241	174	34	250765
Cpppap:149	Cpppap	149	1703	-23297	-164	-194	1703	29.7	196	185	35	258016
Cpppp:110	Cpppp	110	1704	-23295	-106	-116	1704	23.9	133	262	38	284429
Cppppa:150	Cppppa	150	1669	-23330	-207	-210	1669	31.6	167	202	34	235314
Cppppp:150	Cppppp	150	1782	-23217	-157	-130	1782	24.2	158	241	36	234488
P3:22	P3	22	1724	-23275	-372	-375	1724	32.1	121	268	64	523942
D:38	D	38	1764	-23235	-424	-426	1764	33.1	110	258	59	410827
Da:62	Da	62	1836	-23163	-312	-316	1836	32.7	184	358	49	153196
Daa:97	Daa	97	1863	-23136	-71	-72	1863	19.4	269	333	41	90914
Daaa:131	Daaa	131	1679	-23320	-117	-129	1679	33.3	332	356	33	134349
Daap:131	Daap	131	1723	-23276	-78	-88	1723	28.2	297	342	36	149867
Dap:97	Dap	97	1946	-23053	-206	-207	1946	22.2	197	321	41	96240
Dapa:128	Dapa	128	1733	-23266	-140	-152	1733	35.5	288	349	37	180003
Dapp:128	Dapp	128	1776	-23223	-440	-307	1776	37.0	239	319	39	221075
Dp:62	Dp	62	1874	-23125	-207	-210	1874	23.4	133	295	48	123282
Dpa:98	Dpa	98	1873	-23126	-73	-75	1873	17.3	243	215	38	64522
Dpaa:133	Dpaa	133	1677	-23322	-158	-169	1677	30.3	356	174	33	140205
Dpap:133	Dpap	133	1762	-23237	-30	-36	1762	24.2	310	191	36	124926
Dpp:98	Dpp	98	1932	-23067	-206	-212	1932	22.2	186	256	42	105535
Dppa:130	Dppa	130	1714	-23285	-162	-168	1714	32.6	307	175	37	168449
Dppp:130	Dppp	130	1894	-23105	-330	-216	1894	34.1	254	200	38	181609
P4:38	P4	38	1830	-23169	-156	-157	1830	19.0	177	320	51	158944
Z2:87	Z2	87	1926	-23073	-163	-167	1926	26.7	257	265	39	32449
Z3:87	Z3	87	2010	-22989	-161	-132	2010	24.9	319	294	40	23827
