# Supplementary material for: Quantitative Differences in Nuclear β-catenin and TCF Pattern Embryonic Cells in C. elegans
Source: PLoS Genet. 2015 Oct 21;11(10):e1005585. doi: 10.1371/journal.pgen.1005585 (PMC4619327; doi:10.1371/journal.pgen.1005585)
Supplement: S1 Data — For each cell analyzed, birth time is given in column 3 and the average nuclear reporter intensity over the lifetime of the cell (corrected for background) is given in column 7 (“blot”). For information on each embryo’s strain information and experimental conditions, refer to S2 Table. (ZIP) [file pgen.1005585.s005.zip › CAs/CA20120617_JIM133_lit-1i_L1.csv]

cellTime	cell	time	none	global	local	blot	cross	z	x	y	size	gweight
AB:1	AB	1	7407	-17593	120	120	7407	34.0	308	230	66	1350767
ABa:2	ABa	2	6182	-18817	-50	-50	6182	32.4	251	238	78	2090588
ABal:11	ABal	11	5494	-19505	-98	-98	5494	27.1	211	257	72	2173628
ABala:21	ABala	21	4950	-20049	-158	-158	4950	33.0	174	193	67	2383206
ABalaa:33	ABalaa	33	4568	-20431	-213	-213	4568	37.9	153	168	60	2027450
ABalaaa:50	ABalaaa	50	4288	-20711	-171	-171	4288	36.1	135	176	53	1365450
ABalaaaa:70	ABalaaaa	70	3545	-21454	-120	-120	3545	33.3	123	191	46	880214
ABalaaaal:98	ABalaaaal	98	3244	-21755	-11	-2	3244	13.3	151	212	40	469206
ABalaaaar:98	ABalaaaar	98	3217	-21783	-129	-139	3217	26.0	130	189	40	613437
ABalaaap:70	ABalaaap	70	3627	-21372	-77	-83	3627	27.1	173	213	43	621592
ABalaaapa:96	ABalaaapa	96	3433	-21566	58	40	3433	24.8	174	240	38	441136
ABalaaapp:96	ABalaaapp	96	3278	-21721	29	35	3278	15.0	190	252	36	332837
ABalaap:50	ABalaap	50	4342	-20657	-195	-196	4342	46.7	190	218	51	1076759
ABalaapa:70	ABalaapa	70	3592	-21407	-165	-167	3592	43.0	144	228	45	815211
ABalaapaa:97	ABalaapaa	97	3288	-21711	-119	-114	3288	35.2	118	246	36	468228
ABalaapap:97	ABalaapap	97	3344	-21655	-76	-100	3344	36.2	142	194	37	507355
ABalaapp:70	ABalaapp	70	3746	-21253	-103	-109	3746	44.1	201	247	44	716496
ABalaappa:94	ABalaappa	94	3292	-21707	-193	-206	3292	41.7	168	224	36	429332
ABalaappp:94	ABalaappp	94	3415	-21584	-108	-114	3415	40.1	208	253	36	452982
ABalap:33	ABalap	33	4527	-20472	-126	-127	4527	19.0	203	172	60	1583495
ABalapa:50	ABalapa	50	4230	-20770	-177	-177	4230	21.3	166	171	53	1166417
ABalapaa:70	ABalapaa	70	3551	-21448	-132	-132	3551	25.1	156	152	45	741086
ABalapaaa:95	ABalapaaa	95	3223	-21776	-121	-118	3223	19.0	186	158	38	406394
ABalapaap:95	ABalapaap	95	3285	-21714	43	38	3285	10.0	165	198	39	390271
ABalapap:70	ABalapap	70	3646	-21353	-27	-27	3646	15.2	200	171	44	531041
ABalapapa:93	ABalapapa	93	3257	-21742	-31	-30	3257	10.0	211	190	37	308731
ABalapapp:93	ABalapapp	93	3292	-21707	41	37	3292	8.3	246	237	35	225614
ABalapp:50	ABalapp	50	4294	-20705	-132	-131	4294	31.4	246	206	53	1077959
ABalappa:70	ABalappa	70	3606	-21393	-136	-137	3606	29.3	222	191	44	647148
ABalappaa:93	ABalappaa	93	3401	-21598	-15	-33	3401	34.6	226	202	41	538614
ABalappap:93	ABalappap	93	3193	-21806	-75	-78	3193	20.3	232	185	38	360401
ABalappp:70	ABalappp	70	3795	-21204	36	35	3795	29.9	273	236	45	596406
ABalapppa:92	ABalapppa	92	3254	-21745	-159	-161	3254	31.0	259	208	41	491576
ABalapppp:92	ABalapppp	92	3395	-21604	78	67	3395	20.1	288	228	38	305273
ABalp:21	ABalp	21	5004	-19995	-115	-116	5004	30.9	240	284	67	2194041
ABalpa:32	ABalpa	32	4631	-20368	-190	-190	4631	36.5	176	269	59	1917990
ABalpaa:49	ABalpaa	49	4272	-20727	-151	-152	4272	27.9	149	262	55	1341571
ABalpaaa:69	ABalpaaa	69	3534	-21465	-155	-156	3534	29.7	132	260	45	785529
ABalpaaaa:95	ABalpaaaa	95	3237	-21763	-82	-83	3237	26.0	127	243	38	484384
ABalpaaap:95	ABalpaaap	95	3333	-21666	8	6	3333	21.0	163	304	38	453071
ABalpaap:69	ABalpaap	69	3663	-21336	-100	-101	3663	24.8	194	271	47	672526
ABalpaapa:92	ABalpaapa	92	3318	-21681	-137	-143	3318	25.7	185	272	40	448920
ABalpaapp:92	ABalpaapp	92	3420	-21579	-47	-54	3420	33.0	236	294	39	510595
ABalpap:49	ABalpap	49	4431	-20568	-157	-161	4431	40.4	209	298	54	1340414
ABalpapa:69	ABalpapa	69	3653	-21347	-125	-125	3653	35.1	173	312	46	811026
ABalpapaa:95	ABalpapaa	95	3298	-21701	-118	-124	3298	32.1	150	285	37	476896
ABalpapap:95	ABalpapap	95	3336	-21664	-220	-219	3336	40.3	194	316	38	523417
ABalpapp:69	ABalpapp	69	3914	-21085	-71	-73	3914	39.9	241	316	48	808236
ABalpappa:90	ABalpappa	90	3406	-21593	-153	-149	3406	47.8	211	283	42	537213
ABalpappp:90	ABalpappp	90	3602	-21397	-22	-23	3602	47.5	286	299	41	521603
ABalpp:32	ABalpp	32	4630	-20369	-106	-107	4630	28.9	266	321	60	1703135
ABalppa:49	ABalppa	49	4316	-20683	-55	-55	4316	20.4	221	316	55	1135264
ABalppaa:68	ABalppaa	68	3596	-21403	-57	-56	3596	14.5	221	294	46	600076
ABalppaaa:93	ABalppaaa	93	3246	-21753	-69	-70	3246	22.2	239	240	37	335876
ABalppaap:93	ABalppaap	93	3359	-21640	27	25	3359	21.5	245	309	37	387158
ABalppap:68	ABalppap	68	3719	-21280	-85	-90	3719	24.1	262	307	46	631413
ABalppapa:91	ABalppapa	91	3322	-21677	-57	-51	3322	24.9	217	327	43	538781
ABalppapp:91	ABalppapp	91	3540	-21459	27	32	3540	39.0	249	329	40	557356
ABalppp:49	ABalppp	49	4393	-20606	-98	-100	4393	32.6	295	342	52	1203775
ABalpppa:68	ABalpppa	68	3775	-21224	20	21	3775	27.7	269	351	45	647851
ABalpppaa:92	ABalpppaa	92	3246	-21753	-72	-70	3246	23.4	271	353	38	431165
ABalpppap:92	ABalpppap	92	3529	-21471	12	9	3529	37.8	295	344	38	485349
ABalpppp:68	ABalpppp	68	3850	-21150	-24	-31	3850	33.3	325	347	45	668004
ABalppppa:91	ABalppppa	91	3393	-21606	-53	-63	3393	34.8	294	302	38	467805
ABalppppp:91	ABalppppp	91	3602	-21398	77	76	3602	41.3	335	325	39	488629
ABar:11	ABar	11	5508	-19491	-61	-61	5508	33.6	296	151	74	2031277
ABara:21	ABara	21	4977	-20022	-143	-143	4977	41.6	305	157	68	2079189
ABaraa:32	ABaraa	32	4565	-20434	-260	-261	4565	40.4	252	151	60	1909051
ABaraaa:49	ABaraaa	49	4323	-20676	-205	-206	4323	38.0	212	131	53	1360001
ABaraaaa:68	ABaraaaa	68	3645	-21354	-188	-190	3645	41.5	167	147	46	878140
ABaraaaaa:93	ABaraaaaa	93	3245	-21754	-135	-146	3245	31.0	139	167	41	650982
ABaraaaap:93	ABaraaaap	93	3497	-21502	69	62	3497	39.0	152	134	39	614479
ABaraaap:68	ABaraaap	68	3782	-21217	-178	-190	3782	43.6	219	187	46	740968
ABaraaapa:91	ABaraaapa	91	3380	-21619	-163	-186	3380	41.3	174	175	40	543461
ABaraaapp:91	ABaraaapp	91	3531	-21468	-101	-110	3531	45.4	224	202	38	509184
ABaraap:49	ABaraap	49	4396	-20603	-213	-214	4396	47.4	283	187	51	1099350
ABaraapa:68	ABaraapa	68	3720	-21279	-196	-199	3720	52.2	257	181	46	696286
ABaraapaa:93	ABaraapaa	93	3322	-21677	-149	-170	3322	46.7	249	145	37	479043
ABaraapap:93	ABaraapap	93	3473	-21526	-65	-73	3473	53.7	251	212	41	492355
ABaraapp:68	ABaraapp	68	3858	-21141	-130	-131	3858	48.0	311	226	46	666365
ABaraappa:90	ABaraappa	90	3420	-21580	-101	-109	3420	45.1	279	180	41	542671
ABaraappp:90	ABaraappp	90	3602	-21397	-27	-37	3602	52.6	335	208	39	454489
ABarap:32	ABarap	32	4591	-20408	-170	-167	4591	39.3	347	140	59	1613337
ABarapa:49	ABarapa	49	4272	-20727	-222	-222	4272	37.8	297	120	53	1193526
ABarapaa:69	ABarapaa	69	3647	-21352	-179	-179	3647	43.8	228	129	45	865287
ABarapaaa:96	ABarapaaa	96	3503	-21497	50	54	3503	46.8	192	142	37	522466
ABarapaap:96	ABarapaap	96	3315	-21685	-125	-151	3315	37.0	233	124	39	638993
ABarapap:69	ABarapap	69	3755	-21245	-168	-175	3755	38.7	285	156	47	814085
ABarapapa:91	ABarapapa	91	3375	-21624	-143	-146	3375	30.4	250	141	41	547596
ABarapapp:91	ABarapapp	91	3557	-21442	48	43	3557	38.8	311	162	40	535083
ABarapp:49	ABarapp	49	4411	-20588	-151	-152	4411	46.7	363	159	51	1114289
ABarappa:68	ABarappa	68	3641	-21358	-145	-142	3641	47.5	317	134	45	766340
ABarappaa:96	ABarappaa	96	3281	-21718	-121	-126	3281	40.0	268	117	40	600769
ABarappap:96	ABarappap	96	3247	-21752	-222	-221	3247	42.2	329	113	38	503887
ABarappp:68	ABarappp	68	3943	-21056	-11	-21	3943	44.4	355	189	44	633362
ABarapppa:90	ABarapppa	90	3376	-21623	-248	-247	3376	48.5	329	158	40	497601
ABarapppp:90	ABarapppp	90	3772	-21228	201	192	3772	50.4	386	164	39	476536
ABarp:21	ABarp	21	4875	-20125	-28	-28	4875	20.7	390	133	70	1345067
ABarpa:32	ABarpa	32	4524	-20475	-41	-41	4524	17.7	329	133	59	978125
ABarpaa:49	ABarpaa	49	4257	-20742	-110	-110	4257	19.5	266	129	53	912080
ABarpaaa:68	ABarpaaa	68	3575	-21424	-217	-217	3575	30.0	213	118	46	826776
ABarpaaaa:94	ABarpaaaa	94	3231	-21768	-228	-230	3231	31.8	192	131	40	571837
ABarpaaap:94	ABarpaaap	94	3365	-21634	43	39	3365	20.4	213	121	38	441115
ABarpaap:68	ABarpaap	68	3648	-21351	-56	-57	3648	17.4	260	138	46	553287
ABarpaapa:92	ABarpaapa	92	3222	-21777	-50	-47	3222	12.3	237	145	38	330936
ABarpaapp:92	ABarpaapp	92	3156	-21843	-108	-105	3156	9.5	282	188	37	233639
ABarpap:49	ABarpap	49	4317	-20682	-55	-55	4317	27.2	356	173	53	885491
ABarpapa:68	ABarpapa	68	3634	-21365	-117	-116	3634	27.8	305	184	45	573169
ABarpapaa:93	ABarpapaa	93	3356	-21643	44	30	3356	22.6	302	144	38	324844
ABarpapap:93	ABarpapap	93	3257	-21742	-148	-156	3257	28.5	318	209	36	323822
ABarpapp:68	ABarpapp	68	3660	-21339	-66	-66	3660	28.3	382	192	44	446764
ABarpappa:91	ABarpappa	91	3298	-21701	-68	-71	3298	29.8	345	166	38	363447
ABarpappp:91	ABarpappp	91	3366	-21633	39	37	3366	23.9	406	177	37	241601
ABarpp:32	ABarpp	32	4469	-20530	-40	-40	4469	11.5	464	136	62	888869
ABarppa:49	ABarppa	49	4206	-20793	-58	-58	4206	11.1	373	134	54	535598
ABarppaa:68	ABarppaa	68	3639	-21360	-69	-69	3639	23.6	307	112	44	456906
ABarppaaa:92	ABarppaaa	92	3240	-21759	-55	-58	3240	19.5	272	118	37	324478
ABarppaap:92	ABarppaap	92	3213	-21786	-35	-34	3213	20.7	339	102	38	241134
ABarppap:68	ABarppap	68	3575	-21424	-24	-25	3575	9.5	363	155	44	259890
ABarppapa:92	ABarppapa	92	3187	-21812	-54	-61	3187	15.7	328	163	37	228371
ABarppapp:92	ABarppapp	92	3192	-21807	-4	-5	3192	9.8	363	198	37	194654
ABarppp:49	ABarppp	49	4241	-20758	-5	-5	4241	10.5	465	119	53	534930
ABarpppa:68	ABarpppa	68	3604	-21395	-3	-3	3604	14.3	369	107	46	313670
ABarpppaa:92	ABarpppaa	92	3115	-21884	-78	-77	3115	10.1	328	123	40	238811
ABarpppap:92	ABarpppap	92	3245	-21755	50	51	3245	2.8	387	154	40	131207
ABarpppp:68	ABarpppp	68	3621	-21378	-9	-10	3621	11.9	441	131	46	291779
ABarppppa:90	ABarppppa	90	3161	-21838	-40	-42	3161	13.7	389	149	36	190103
ABarppppp:90	ABarppppp	90	3149	-21850	-23	-23	3149	8.0	444	150	40	181290
ABp:2	ABp	2	6114	-18885	-34	-34	6114	30.1	402	157	75	1534309
ABpl:11	ABpl	11	5368	-19631	-34	-34	5368	14.2	414	229	76	1390803
ABpla:21	ABpla	21	4808	-20191	-45	-45	4808	11.4	289	222	69	1338215
ABplaa:32	ABplaa	32	4470	-20529	-79	-80	4470	11.7	256	239	61	1260388
ABplaaa:49	ABplaaa	49	4220	-20779	-78	-78	4220	9.0	216	219	54	886333
ABplaaaa:67	ABplaaaa	67	3610	-21389	-66	-67	3610	11.0	182	231	46	620803
ABplaaaaa:92	ABplaaaaa	92	3167	-21832	-108	-111	3167	10.8	202	277	38	372634
ABplaaaap:92	ABplaaaap	92	3147	-21852	-54	-55	3147	5.2	253	296	39	320487
ABplaaap:67	ABplaaap	67	3611	-21388	-37	-38	3611	7.4	251	224	44	377600
ABplaaapa:92	ABplaaapa	92	3141	-21858	-119	-121	3141	12.4	270	266	37	284959
ABplaaapp:92	ABplaaapp	92	3312	-21687	98	97	3312	2.7	315	281	39	169437
ABplaap:49	ABplaap	49	4234	-20765	-127	-128	4234	19.3	294	259	55	967886
ABplaapa:67	ABplaapa	67	3609	-21390	-81	-83	3609	13.5	294	247	45	380120
ABplaapaa:91	ABplaapaa	91	3248	-21751	-19	-24	3248	15.6	321	230	38	291252
ABplaapap:91	ABplaapap	91	3130	-21869	-110	-114	3130	9.2	365	269	39	229290
ABplaapp:67	ABplaapp	67	3660	-21339	-64	-64	3660	21.7	368	261	47	431370
ABplaappa:91	ABplaappa	91	3246	-21753	-54	-52	3246	24.7	366	230	39	331608
ABplaappp:91	ABplaappp	91	3261	-21738	-9	-9	3261	15.8	424	247	42	263917
ABplap:32	ABplap	32	4457	-20542	-28	-28	4457	7.4	369	238	58	717022
ABplapa:49	ABplapa	49	4201	-20798	-45	-45	4201	5.1	306	195	53	505452
ABplapaa:67	ABplapaa	67	3578	-21421	-47	-48	3578	5.3	294	184	44	291867
ABplapaaa:91	ABplapaaa	91	3226	-21773	34	35	3226	3.3	290	227	36	186626
ABplapaap:91	ABplapaap	91	3118	-21881	-86	-84	3118	1.0	355	232	38	100819
ABplapap:67	ABplapap	67	3636	-21363	9	8	3636	5.7	357	199	42	205985
ABplapapa:91	ABplapapa	91	3182	-21817	-35	-50	3182	2.9	384	219	36	142704
ABplapapp:91	ABplapapp	91	3225	-21774	57	57	3225	3.8	436	195	35	106682
ABplapp:49	ABplapp	49	4184	-20815	-48	-47	4184	5.5	379	256	52	436983
ABplappa:67	ABplappa	67	3568	-21431	-45	-46	3568	3.1	355	262	44	197385
ABplappaa:93	ABplappaa	93	3106	-21893	-90	-84	3106	1.6	379	302	40	163260
ABplappap:93	ABplappap	93	3219	-21780	7	13	3219	1.2	444	292	38	110509
ABplappp:67	ABplappp	67	3644	-21355	-1	-1	3644	6.2	424	249	45	244440
ABplapppa:89	ABplapppa	89	3213	-21786	25	21	3213	3.6	445	237	36	120746
ABplapppp:89	ABplapppp	89	3267	-21732	29	28	3267	11.7	472	284	40	230137
ABplp:21	ABplp	21	4833	-20166	-48	-48	4833	14.7	411	304	68	1539571
ABplpa:32	ABplpa	32	4547	-20452	-106	-105	4547	23.6	354	336	60	1562821
ABplpaa:48	ABplpaa	48	4225	-20774	-62	-62	4225	11.1	316	323	52	792405
ABplpaaa:68	ABplpaaa	68	3551	-21448	-85	-87	3551	17.8	311	310	45	527203
ABplpaaaa:95	ABplpaaaa	95	3210	-21789	-73	-72	3210	26.1	287	269	36	350937
ABplpaaap:95	ABplpaaap	95	3282	-21717	-10	-10	3282	25.5	341	317	36	331379
ABplpaap:68	ABplpaap	68	3600	-21399	-34	-36	3600	9.9	357	331	45	393697
ABplpaapa:92	ABplpaapa	92	3166	-21833	-102	-101	3166	17.6	308	305	38	328742
ABplpaapp:92	ABplpaapp	92	3259	-21741	-4	-8	3259	11.2	346	346	40	301505
ABplpap:48	ABplpap	48	4353	-20646	-59	-61	4353	22.6	387	346	53	995379
ABplpapa:68	ABplpapa	68	3611	-21388	-78	-78	3611	22.6	364	359	44	526511
ABplpapaa:94	ABplpapaa	94	3246	-21754	-62	-59	3246	30.5	321	361	37	445474
ABplpapap:94	ABplpapap	94	3369	-21630	-87	-96	3369	29.4	375	354	38	411053
ABplpapp:68	ABplpapp	68	3666	-21333	-41	-41	3666	19.2	427	312	45	447360
ABplpappa:91	ABplpappa	91	3242	-21757	-39	-39	3242	21.7	376	300	39	331383
ABplpappp:91	ABplpappp	91	3357	-21642	-5	-1	3357	21.9	428	323	37	288118
ABplpp:32	ABplpp	32	4548	-20452	-28	-28	4548	15.7	456	330	61	1355057
ABplppa:49	ABplppa	49	4258	-20741	-20	-21	4258	7.3	423	323	52	605089
ABplppaa:68	ABplppaa	68	3530	-21469	-56	-59	3530	9.1	407	342	43	368736
ABplppaaa:96	ABplppaaa	96	3286	-21713	-2	-2	3286	19.0	346	368	33	271748
ABplppaap:96	ABplppaap	96	3387	-21612	66	81	3387	19.6	405	363	36	333257
ABplppap:68	ABplppap	68	3546	-21453	-28	-28	3546	4.6	471	301	44	248393
ABplppapa:94	ABplppapa	94	3203	-21796	-40	-40	3203	10.1	404	328	37	264535
ABplppapp:94	ABplppapp	94	3315	-21685	64	62	3315	7.7	472	340	41	319343
ABplppp:49	ABplppp	49	4305	-20695	-43	-43	4305	16.8	503	342	51	803228
ABplpppa:67	ABplpppa	67	3591	-21408	-44	-44	3591	16.1	470	350	43	425765
ABplpppaa:95	ABplpppaa	95	3311	-21688	-94	-92	3311	33.6	412	368	37	468632
ABplpppap:95	ABplpppap	95	3296	-21703	38	41	3296	22.1	459	369	36	313429
ABplpppp:67	ABplpppp	67	3695	-21304	-15	-16	3695	16.5	537	330	46	435531
ABplppppa:91	ABplppppa	91	3235	-21764	-23	-21	3235	17.6	495	352	38	333500
ABplppppp:91	ABplppppp	91	3302	-21697	31	28	3302	12.1	547	330	41	355356
ABpr:11	ABpr	11	5478	-19521	-92	-93	5478	38.2	506	143	72	1946688
ABpra:21	ABpra	21	4940	-20060	-114	-114	4940	42.0	493	127	65	1665868
ABpraa:32	ABpraa	32	4572	-20428	-70	-70	4572	33.6	436	108	59	1263983
ABpraaa:50	ABpraaa	50	4241	-20758	-128	-118	4241	30.3	375	98	52	780774
ABpraaaa:69	ABpraaaa	69	3560	-21440	-125	-121	3560	34.3	345	105	44	564967
ABpraaaaa:95	ABpraaaaa	95	3215	-21784	-88	-95	3215	30.6	329	112	38	421385
ABpraaaap:95	ABpraaaap	95	3123	-21876	-85	-87	3123	25.5	382	89	36	232296
ABpraaap:69	ABpraaap	69	3593	-21406	-57	-63	3593	29.0	399	125	44	466139
ABpraaapa:94	ABpraaapa	94	3199	-21800	-68	-72	3199	21.8	397	133	35	234606
ABpraaapp:94	ABpraaapp	94	3178	-21821	-41	-40	3178	16.0	453	116	39	250667
ABpraap:50	ABpraap	50	4349	-20650	-114	-117	4349	39.7	452	135	53	969542
ABpraapa:68	ABpraapa	68	3646	-21353	-202	-191	3646	43.2	396	121	45	620713
ABpraapaa:95	ABpraapaa	95	3225	-21774	-148	-153	3225	37.5	365	108	37	379737
ABpraapap:95	ABpraapap	95	3343	-21656	-3	-15	3343	35.8	425	114	40	393397
ABpraapp:68	ABpraapp	68	3742	-21257	-12	-12	3742	33.0	454	152	45	486676
ABpraappa:92	ABpraappa	92	3229	-21770	-104	-110	3229	28.3	437	140	37	299765
ABpraappp:92	ABpraappp	92	3289	-21710	-21	-20	3289	26.7	506	140	39	296278
ABprap:32	ABprap	32	4526	-20473	-74	-74	4526	27.6	545	109	60	1405550
ABprapa:49	ABprapa	49	4243	-20756	-69	-69	4243	26.1	452	84	49	684707
ABprapaa:69	ABprapaa	69	3578	-21421	-108	-106	3578	31.4	410	81	42	443545
ABprapaaa:94	ABprapaaa	94	3144	-21856	-123	-131	3144	28.2	414	80	36	270295
ABprapaap:94	ABprapaap	94	3252	-21747	36	36	3252	21.8	468	76	36	249477
ABprapap:69	ABprapap	69	3565	-21434	-22	-20	3565	21.2	461	89	45	425125
ABprapapa:94	ABprapapa	94	3125	-21874	-57	-58	3125	6.5	471	95	39	216711
ABprapapp:94	ABprapapp	94	3211	-21788	5	1	3211	15.7	518	96	39	289043
ABprapp:49	ABprapp	49	4263	-20736	-59	-59	4263	23.1	547	107	55	941986
ABprappa:68	ABprappa	68	3579	-21420	-84	-85	3579	32.3	489	84	45	560377
ABprappaa:95	ABprappaa	95	3299	-21700	26	22	3299	33.1	458	83	36	321574
ABprappap:95	ABprappap	95	3209	-21790	-70	-79	3209	31.8	520	88	40	398241
ABprappp:68	ABprappp	68	3662	-21337	10	8	3662	22.5	533	100	47	491014
ABprapppa:91	ABprapppa	91	3172	-21827	-113	-117	3172	24.6	538	92	41	387777
ABprapppp:91	ABprapppp	91	3308	-21691	40	37	3308	20.5	588	107	41	347976
ABprp:21	ABprp	21	4974	-20025	-210	-211	4974	43.2	585	212	66	1953044
ABprpa:32	ABprpa	32	4635	-20364	-213	-210	4635	47.5	556	170	58	1630198
ABprpaa:50	ABprpaa	50	4280	-20719	-243	-241	4280	44.6	516	118	50	904330
ABprpaaa:69	ABprpaaa	69	3581	-21418	-228	-226	3581	48.8	439	139	44	648285
ABprpaaaa:96	ABprpaaaa	96	3214	-21785	-265	-266	3214	45.6	402	132	36	379368
ABprpaaap:96	ABprpaaap	96	3201	-21798	-272	-274	3201	47.2	458	129	34	361390
ABprpaap:69	ABprpaap	69	3775	-21224	-68	-73	3775	45.9	503	130	45	582848
ABprpaapa:93	ABprpaapa	93	3344	-21655	-129	-130	3344	51.2	453	174	39	446521
ABprpaapp:93	ABprpaapp	93	3349	-21650	-198	-210	3349	48.3	500	143	38	410641
ABprpap:50	ABprpap	50	4408	-20591	-177	-178	4408	46.0	584	181	52	1116989
ABprpapa:69	ABprpapa	69	3652	-21348	-239	-243	3652	52.4	547	165	46	664238
ABprpapaa:95	ABprpapaa	95	3341	-21658	-199	-207	3341	50.8	502	196	36	374282
ABprpapap:95	ABprpapap	95	3458	-21542	-107	-107	3458	50.0	557	169	35	359955
ABprpapp:69	ABprpapp	69	3777	-21222	-29	-29	3777	39.2	560	156	44	587387
ABprpappa:93	ABprpappa	93	3251	-21748	-172	-183	3251	41.3	512	161	39	416206
ABprpappp:93	ABprpappp	93	3485	-21514	110	106	3485	34.7	566	150	39	384294
ABprpp:32	ABprpp	32	4666	-20333	-176	-176	4666	37.7	632	160	60	1901751
ABprppa:49	ABprppa	49	4264	-20735	-148	-149	4264	35.4	586	107	51	997209
ABprppaa:69	ABprppaa	69	3588	-21411	-117	-118	3588	41.6	551	101	43	594852
ABprppaaa:97	ABprppaaa	97	3365	-21634	-92	-65	3365	45.2	504	106	34	304119
ABprppaap:97	ABprppaap	97	3271	-21729	-148	-154	3271	44.5	561	114	37	398259
ABprppap:69	ABprppap	69	3585	-21414	-67	-66	3585	30.4	601	107	46	638694
ABprppapa:96	ABprppapa	96	3192	-21807	-114	-116	3192	36.6	583	99	37	388205
ABprppapp:96	ABprppapp	96	3452	-21547	98	102	3452	30.2	637	123	40	468759
ABprppp:49	ABprppp	49	4473	-20526	-119	-123	4473	37.5	644	148	52	1216485
ABprpppa:68	ABprpppa	68	3656	-21343	-180	-180	3656	46.8	613	140	46	748885
ABprpppaa:96	ABprpppaa	96	3323	-21676	-70	-67	3323	51.6	588	148	38	493375
ABprpppap:96	ABprpppap	96	3427	-21572	-22	-5	3427	44.6	627	131	38	497401
ABprpppp:68	ABprpppp	68	3758	-21242	-55	-58	3758	34.5	627	154	46	629282
ABprppppa:92	ABprppppa	92	3330	-21669	-84	-85	3330	38.0	600	167	36	374209
ABprppppp:92	ABprppppp	92	3590	-21409	106	99	3590	37.1	655	156	38	446009
P1:1	P1	1	7027	-17973	-34	-34	7027	31.0	589	226	84	2493177
EMS:3	EMS	3	6019	-18980	-62	-62	6019	30.2	490	305	74	2046540
MS:13	MS	13	5351	-19648	-162	-162	5351	41.4	412	289	69	1975386
MSa:25	MSa	25	4707	-20292	-285	-286	4707	40.8	334	274	65	2107365
MSaa:39	MSaa	39	4483	-20516	-308	-309	4483	43.8	280	261	58	1589514
MSaaa:56	MSaaa	56	4152	-20847	-286	-289	4152	45.1	275	264	50	863735
MSaaaa:76	MSaaaa	76	3452	-21547	-320	-320	3452	46.6	256	261	45	618758
MSaaaaa:99	MSaaaaa	99	3801	-21198	329	321	3801	45.5	229	244	34	312986
MSaaaap:99	MSaaaap	99	3455	-21545	-11	13	3455	39.5	272	244	34	300343
MSaaap:76	MSaaap	76	3622	-21377	-163	-193	3622	42.6	319	280	43	606666
MSaaapa:99	MSaaapa	99	3369	-21630	-244	-296	3369	43.5	300	224	32	281635
MSaaapp:99	MSaaapp	99	3437	-21563	-112	-111	3437	44.0	335	254	36	343999
MSaap:56	MSaap	56	4237	-20762	-229	-232	4237	47.6	365	268	50	855556
MSaapa:76	MSaapa	76	3567	-21432	-233	-247	3567	45.5	361	269	44	571222
MSaapaa:98	MSaapaa	98	3536	-21463	-30	-38	3536	50.3	363	232	36	327568
MSaapap:98	MSaapap	98	3427	-21572	-40	-43	3427	38.3	374	256	35	297940
MSaapp:76	MSaapp	76	3711	-21288	-103	-121	3711	45.6	422	275	42	547112
MSaappa:99	MSaappa	99	3460	-21539	-43	-47	3460	42.0	405	232	36	298200
MSaappp:99	MSaappp	99	3626	-21374	-1	-22	3626	43.0	427	276	36	332164
MSap:39	MSap	39	4466	-20533	-256	-258	4466	40.1	370	305	56	1589956
MSapa:57	MSapa	57	4110	-20889	-238	-245	4110	37.6	362	326	50	917191
MSapaa:77	MSapaa	77	3429	-21571	-196	-199	3429	34.6	343	295	43	553837
MSapap:77	MSapap	77	3466	-21533	-148	-161	3466	33.7	410	300	43	526611
MSapp:57	MSapp	57	4263	-20736	-198	-202	4263	45.4	434	311	50	924617
MSappa:77	MSappa	77	3562	-21437	-198	-201	3562	44.9	403	327	44	610260
MSappaa:99	MSappaa	99	3469	-21531	31	28	3469	44.5	346	299	32	257148
MSappap:99	MSappap	99	3225	-21775	-379	-398	3225	41.5	404	321	34	296175
MSappp:77	MSappp	77	3727	-21273	62	57	3727	41.0	468	344	43	620898
MSp:25	MSp	25	4794	-20205	-211	-212	4794	43.4	461	237	68	2146273
MSpa:39	MSpa	39	4468	-20531	-283	-286	4468	44.4	413	222	58	1516392
MSpaa:57	MSpaa	57	4142	-20857	-202	-204	4142	43.0	403	208	50	871512
MSpaaa:78	MSpaaa	78	3433	-21566	-261	-264	3433	43.5	390	205	44	573984
MSpaaaa:100	MSpaaaa	100	3600	-21400	25	20	3600	42.0	348	182	34	303927
MSpaaap:100	MSpaaap	100	3219	-21781	-113	-114	3219	35.0	402	182	34	247360
MSpaap:78	MSpaap	78	3526	-21473	-67	-70	3526	35.9	455	240	45	544471
MSpap:57	MSpap	57	4204	-20795	-166	-169	4204	41.5	473	245	48	752056
MSpapa:77	MSpapa	77	3523	-21476	-297	-304	3523	49.3	474	271	47	639716
MSpapaa:98	MSpapaa	98	3287	-21712	-257	-262	3287	50.6	449	240	36	311633
MSpapap:98	MSpapap	98	3256	-21744	-385	-387	3256	47.6	506	249	34	279337
MSpapp:77	MSpapp	77	3479	-21520	-37	-39	3479	30.2	513	258	44	435539
MSpp:39	MSpp	39	4557	-20442	-202	-203	4557	45.8	515	234	57	1487139
MSppa:56	MSppa	56	4124	-20875	-211	-213	4124	45.4	497	183	48	787343
MSppaa:78	MSppaa	78	3390	-21610	-207	-207	3390	42.5	464	189	44	528747
MSppap:78	MSppap	78	3421	-21578	-42	-41	3421	32.2	520	204	42	424690
MSppp:56	MSppp	56	4197	-20802	-171	-175	4197	39.7	557	233	49	812948
MSpppa:77	MSpppa	77	3482	-21517	-208	-212	3482	41.5	550	227	44	523562
MSpppaa:99	MSpppaa	99	3202	-21797	-286	-296	3202	41.5	536	226	34	261484
MSpppap:99	MSpppap	99	3295	-21705	15	13	3295	27.5	561	217	36	195378
MSpppp:77	MSpppp	77	3488	-21511	-22	-27	3488	28.5	612	250	42	448784
E:13	E	13	5338	-19661	-124	-123	5338	29.9	566	289	70	2296761
Ea:25	Ea	25	4743	-20256	-205	-205	4743	33.0	518	316	65	2045601
Eal:41	Eal	41	4573	-20426	-193	-194	4573	36.8	552	323	56	1623011
Eala:59	Eala	59	4104	-20895	-315	-319	4104	47.8	565	296	49	874728
Ealaa:80	Ealaa	80	3479	-21520	-246	-252	3479	47.6	536	277	43	512656
Ealap:80	Ealap	80	3540	-21459	-150	-162	3540	40.4	593	278	43	562912
Ealp:59	Ealp	59	4239	-20760	-133	-134	4239	40.7	640	290	50	1008551
Ealpa:80	Ealpa	80	3505	-21494	-229	-235	3505	48.2	604	292	45	639825
Ealpp:80	Ealpp	80	3851	-21148	77	65	3851	45.1	654	260	41	604740
Ear:41	Ear	41	4459	-20540	-244	-249	4459	36.3	450	318	60	1712242
Eara:58	Eara	58	4074	-20925	-194	-197	4074	32.4	450	333	50	825908
Earaa:79	Earaa	79	3422	-21577	-194	-203	3422	32.0	444	329	43	520518
Earap:79	Earap	79	3458	-21541	-60	-61	3458	26.5	513	328	44	472115
Earp:58	Earp	58	4217	-20782	-208	-219	4217	40.7	517	306	49	828044
Earpa:78	Earpa	78	3494	-21505	-231	-229	3494	42.7	514	329	46	648637
Earpaa:100	Earpaa	100	3255	-21745	-304	-322	3255	44.0	486	308	34	274107
Earpap:100	Earpap	100	3408	-21592	-144	-155	3408	42.0	536	328	38	354622
Earpp:78	Earpp	78	3496	-21503	-28	-28	3496	27.6	569	293	41	398746
Ep:25	Ep	25	4722	-20277	-132	-135	4722	22.4	611	281	64	1840373
Epl:39	Epl	39	4556	-20443	-175	-182	4556	31.0	634	282	55	1460830
Epla:59	Epla	59	4104	-20896	-239	-243	4104	44.0	622	225	48	836663
Eplaa:81	Eplaa	81	3462	-21537	-224	-227	3462	48.0	595	213	45	576507
Eplap:81	Eplap	81	3517	-21482	-51	-60	3517	37.0	627	222	41	506621
Eplp:59	Eplp	59	4275	-20725	-79	-80	4275	38.0	689	228	48	836587
Eplpa:80	Eplpa	80	3871	-21128	179	130	3871	35.6	704	198	44	321789
Eplpp:80	Eplpp	80	3503	-21496	-183	-175	3503	43.2	669	218	44	565986
Epr:39	Epr	39	4446	-20553	-129	-134	4446	22.1	582	302	56	1272750
Epra:59	Epra	59	4022	-20977	-151	-152	4022	28.0	584	322	50	810145
Epraa:80	Epraa	80	3426	-21573	-172	-171	3426	34.7	583	338	45	598603
Eprap:80	Eprap	80	3479	-21520	21	17	3479	21.2	611	322	44	509953
Eprp:59	Eprp	59	4134	-20865	-82	-83	4134	25.6	658	289	49	797063
Eprpa:79	Eprpa	79	3709	-21290	81	70	3709	33.4	703	258	42	331683
Eprpp:79	Eprpp	79	3476	-21523	-160	-161	3476	34.1	653	302	46	649789
P2:3	P2	3	5931	-19068	-67	-67	5931	26.9	643	219	75	2738737
C:15	C	15	5060	-19939	-41	-41	5060	11.7	577	187	68	1090109
Ca:28	Ca	28	4514	-20485	-34	-34	4514	11.8	487	234	61	921233
Caa:44	Caa	44	4269	-20730	-26	-26	4269	11.8	450	216	55	649766
Caaa:64	Caaa	64	3709	-21290	-60	-61	3709	16.8	439	224	47	376480
Caaaa:87	Caaaa	87	3204	-21796	-78	-78	3204	20.3	457	202	41	272126
Caaap:87	Caaap	87	3131	-21868	-115	-114	3131	5.0	516	218	40	133844
Caap:64	Caap	64	3631	-21368	3	2	3631	2.2	515	229	44	136169
Caapa:92	Caapa	92	3160	-21839	-24	-24	3160	2.8	534	292	40	195334
Caapp:92	Caapp	92	3172	-21827	17	14	3172	1.1	581	239	38	97030
Cap:44	Cap	44	4240	-20759	-72	-72	4240	10.4	530	262	53	662582
Capa:65	Capa	65	3670	-21329	-51	-52	3670	18.2	535	270	47	422586
Capaa:89	Capaa	89	3206	-21793	-66	-65	3206	17.7	534	246	41	265052
Capap:89	Capap	89	3186	-21813	-41	-40	3186	10.0	597	226	40	222458
Capp:65	Capp	65	3598	-21401	-16	-16	3598	3.6	584	242	42	178463
Cappa:92	Cappa	92	3137	-21862	-58	-55	3137	5.1	598	302	36	265819
Cappp:92	Cappp	92	3253	-21747	24	29	3253	1.1	636	244	38	114204
Cp:28	Cp	28	4529	-20470	-73	-73	4529	13.8	595	172	62	1142996
Cpa:44	Cpa	44	4272	-20727	-41	-41	4272	10.9	536	176	54	636457
Cpaa:64	Cpaa	64	3745	-21254	-39	-38	3745	16.9	496	166	48	366336
Cpaaa:87	Cpaaa	87	3252	-21747	-17	-16	3252	18.2	518	165	42	279167
Cpaap:87	Cpaap	87	3208	-21791	-45	-47	3208	7.8	577	141	42	249361
Cpap:64	Cpap	64	3655	-21344	-50	-50	3655	2.3	559	174	45	169084
Cpapa:88	Cpapa	88	3235	-21765	12	12	3235	1.3	530	146	38	92637
Cpapp:88	Cpapp	88	3196	-21803	-35	-36	3196	1.6	619	172	39	124076
Cpp:44	Cpp	44	4307	-20692	-35	-35	4307	8.5	622	192	55	788900
Cppa:66	Cppa	66	3579	-21420	-5	-6	3579	4.7	635	184	46	319445
Cppaa:95	Cppaa	95	3175	-21825	-39	-34	3175	6.5	666	169	38	257250
Cppap:95	Cppap	95	3238	-21761	4	0	3238	8.1	669	238	38	273148
Cppp:66	Cppp	66	3574	-21425	-53	-54	3574	17.2	598	136	51	585050
Cpppa:96	Cpppa	96	3226	-21774	-17	-15	3226	25.2	572	162	38	313288
Cpppp:96	Cpppp	96	3156	-21843	-77	-74	3156	12.2	625	156	41	274550
P3:15	P3	15	5123	-19876	-136	-137	5123	28.5	684	222	69	2261943
D:32	D	32	4520	-20479	-154	-154	4520	22.6	695	192	60	1420198
Da:55	Da	55	3941	-21058	-54	-54	3941	11.3	655	245	51	710053
Daa:84	Daa	84	3261	-21738	-82	-82	3261	14.3	615	306	44	477290
Dap:84	Dap	84	3316	-21683	-52	-54	3316	13.5	677	245	44	416156
Dp:55	Dp	55	3996	-21003	-121	-123	3996	21.8	665	171	52	930018
Dpa:83	Dpa	83	3363	-21636	-43	-42	3363	16.8	688	185	46	361915
Dpp:83	Dpp	83	3321	-21678	-110	-110	3321	26.0	640	222	41	438810
P4:32	P4	32	4403	-20596	-248	-253	4403	31.3	692	241	55	1542728
Z2:72	Z2	72	3452	-21547	-221	-217	3452	30.7	682	168	44	765854
Z3:72	Z3	72	3477	-21522	-157	-154	3477	23.8	701	235	48	604289
