# Supplementary material for: Quantitative Differences in Nuclear β-catenin and TCF Pattern Embryonic Cells in C. elegans
Source: PLoS Genet. 2015 Oct 21;11(10):e1005585. doi: 10.1371/journal.pgen.1005585 (PMC4619327; doi:10.1371/journal.pgen.1005585)
Supplement: S1 Data — For each cell analyzed, birth time is given in column 3 and the average nuclear reporter intensity over the lifetime of the cell (corrected for background) is given in column 7 (“blot”). For information on each embryo’s strain information and experimental conditions, refer to S2 Table. (ZIP) [file pgen.1005585.s005.zip › CAs/CA20120617_JIM133_lit-1i_L2.csv]

cellTime	cell	time	none	global	local	blot	cross	z	x	y	size	gweight
ABa:1	ABa	1	7020	-17980	-76	-76	7020	35.0	498	246	82	2833458
ABal:2	ABal	2	6294	-18705	-123	-123	6294	25.9	520	199	71	2291294
ABala:12	ABala	12	5474	-19525	-240	-240	5474	30.9	561	253	66	2446157
ABalaa:24	ABalaa	24	4918	-20081	-225	-226	4918	35.1	585	247	59	1990503
ABalaaa:41	ABalaaa	41	4531	-20468	-180	-179	4531	35.4	590	249	53	1477954
ABalaaaa:61	ABalaaaa	61	3938	-21061	-124	-117	3938	38.1	593	257	45	823608
ABalaaaal:88	ABalaaaal	88	3392	-21607	-190	-193	3392	38.9	581	228	37	567043
ABalaaaar:88	ABalaaaar	88	3707	-21292	165	169	3707	34.7	593	276	38	550208
ABalaaap:61	ABalaaap	61	4118	-20882	-117	-131	4118	34.5	543	239	45	746895
ABalaaapa:87	ABalaaapa	87	3900	-21099	208	201	3900	32.2	535	235	38	491991
ABalaaapp:87	ABalaaapp	87	3530	-21469	-172	-177	3530	36.1	545	286	38	540995
ABalaap:41	ABalaap	41	4759	-20240	-81	-85	4759	45.8	545	222	51	1211938
ABalaapa:61	ABalaapa	61	4037	-20962	-166	-162	4037	47.1	550	246	44	719390
ABalaapaa:87	ABalaapaa	87	3367	-21632	-219	-236	3367	45.8	566	253	37	519324
ABalaapap:87	ABalaapap	87	3801	-21198	120	136	3801	43.5	528	309	35	459303
ABalaapp:61	ABalaapp	61	4312	-20687	-6	-18	4312	45.6	498	229	44	663872
ABalaappa:86	ABalaappa	86	3530	-21469	-259	-275	3530	48.6	523	254	35	420982
ABalaappp:86	ABalaappp	86	4335	-20664	485	474	4335	50.5	487	285	36	435897
ABalap:24	ABalap	24	4907	-20092	-147	-147	4907	21.0	533	289	59	1654030
ABalapa:41	ABalapa	41	4533	-20466	-107	-108	4533	20.7	565	281	53	1289943
ABalapaa:60	ABalapaa	60	3993	-21006	-159	-160	3993	28.6	572	297	46	778784
ABalapaaa:85	ABalapaaa	85	3656	-21343	46	36	3656	25.3	579	285	38	523151
ABalapaap:85	ABalapaap	85	3384	-21615	-77	-76	3384	18.1	550	308	37	463901
ABalapap:60	ABalapap	60	4066	-20933	-64	-67	4066	20.3	545	260	45	652752
ABalapapa:84	ABalapapa	84	3491	-21508	-44	-45	3491	20.9	540	264	35	399554
ABalapapp:84	ABalapapp	84	3672	-21328	122	117	3672	25.0	509	219	38	444139
ABalapp:41	ABalapp	41	4600	-20399	-112	-112	4600	31.9	490	244	53	1112648
ABalappa:61	ABalappa	61	3982	-21017	-158	-161	3982	28.0	499	249	45	612053
ABalappaa:86	ABalappaa	86	3353	-21646	-225	-232	3353	27.3	516	273	36	429271
ABalappap:86	ABalappap	86	3786	-21213	39	34	3786	37.6	484	265	37	445545
ABalappp:61	ABalappp	61	4142	-20857	-27	-29	4142	30.3	446	216	45	558765
ABalapppa:83	ABalapppa	83	3525	-21474	-39	-27	3525	28.1	464	240	37	359003
ABalapppp:83	ABalapppp	83	3692	-21307	173	173	3692	21.5	419	212	37	301801
ABalp:12	ABalp	12	5546	-19453	-165	-165	5546	29.6	498	162	65	2018318
ABalpa:24	ABalpa	24	4969	-20030	-246	-247	4969	34.1	544	160	60	1905689
ABalpaa:40	ABalpaa	40	4541	-20458	-172	-174	4541	25.8	567	180	52	1262298
ABalpaaa:58	ABalpaaa	58	4124	-20875	-123	-121	4124	43.5	565	184	45	791454
ABalpaaaa:85	ABalpaaaa	85	3574	-21426	-113	-163	3574	45.5	549	226	36	508459
ABalpaaap:85	ABalpaaap	85	3924	-21075	88	88	3924	52.7	509	208	38	482725
ABalpaap:58	ABalpaap	58	4319	-20680	-85	-93	4319	32.2	524	171	48	735241
ABalpaapa:81	ABalpaapa	81	3688	-21311	-206	-211	3688	42.2	487	213	40	512129
ABalpaapp:81	ABalpaapp	81	4051	-20948	160	167	4051	40.1	468	154	38	499143
ABalpap:40	ABalpap	40	4762	-20237	-137	-137	4762	41.6	500	151	53	1282047
ABalpapa:59	ABalpapa	59	4119	-20880	-179	-179	4119	41.0	528	135	45	756527
ABalpapaa:84	ABalpapaa	84	3636	-21363	-112	-111	3636	44.5	549	182	38	562323
ABalpapap:84	ABalpapap	84	3987	-21012	89	93	3987	48.8	498	149	40	581057
ABalpapp:59	ABalpapp	59	4428	-20571	-58	-59	4428	46.5	445	157	48	737650
ABalpappa:80	ABalpappa	80	3719	-21280	-223	-224	3719	53.9	453	198	43	512574
ABalpappp:80	ABalpappp	80	4119	-20880	237	231	4119	48.6	419	150	41	567040
ABalpp:24	ABalpp	24	4957	-20042	-100	-101	4957	21.9	453	147	61	1523307
ABalppa:40	ABalppa	40	4533	-20466	-121	-120	4533	20.8	499	138	52	1099077
ABalppaa:59	ABalppaa	59	4054	-20945	-81	-80	4054	24.1	527	130	46	708411
ABalppaaa:84	ABalppaaa	84	3811	-21188	61	45	3811	29.5	508	128	40	555937
ABalppaap:84	ABalppaap	84	3596	-21404	-196	-199	3596	37.1	507	180	39	570632
ABalppap:59	ABalppap	59	4216	-20783	-73	-83	4216	30.2	471	130	46	644682
ABalppapa:81	ABalppapa	81	4034	-20965	253	257	4034	40.0	525	127	42	637983
ABalppapp:81	ABalppapp	81	3512	-21488	-84	-84	3512	27.0	480	116	41	578954
ABalppp:40	ABalppp	40	4645	-20354	-90	-95	4645	31.7	422	129	53	1225038
ABalpppa:59	ABalpppa	59	4069	-20930	-104	-108	4069	34.0	427	118	45	678062
ABalpppaa:83	ABalpppaa	83	3839	-21160	167	170	3839	39.7	447	116	38	506131
ABalpppap:83	ABalpppap	83	3447	-21552	-205	-202	3447	30.7	445	130	36	440959
ABalpppp:59	ABalpppp	59	4285	-20714	-13	-20	4285	37.2	373	137	44	579324
ABalppppa:81	ABalppppa	81	3511	-21488	-215	-201	3511	40.4	403	131	38	509922
ABalppppp:81	ABalppppp	81	4015	-20984	219	222	4015	41.6	363	147	40	501934
ABar:2	ABar	2	6355	-18644	-114	-114	6355	36.8	471	304	76	3009477
ABara:12	ABara	12	5585	-19414	-205	-204	5585	43.6	452	299	64	1832069
ABaraa:23	ABaraa	23	5009	-19990	-260	-262	5009	43.1	498	292	59	1773083
ABaraaa:40	ABaraaa	40	4521	-20478	-244	-244	4521	35.6	527	317	51	1303355
ABaraaaa:60	ABaraaaa	60	3975	-21024	-215	-212	3975	39.5	535	314	44	810562
ABaraaaaa:88	ABaraaaaa	88	3510	-21489	-86	-90	3510	28.3	528	329	39	577911
ABaraaaap:88	ABaraaaap	88	3989	-21011	277	295	3989	40.4	497	341	36	547763
ABaraaap:60	ABaraaap	60	4309	-20690	-52	-59	4309	38.7	488	284	45	686571
ABaraaapa:83	ABaraaapa	83	3717	-21282	-183	-177	3717	39.9	488	307	41	609572
ABaraaapp:83	ABaraaapp	83	4371	-20628	459	437	4371	47.6	437	300	36	440651
ABaraap:40	ABaraap	40	4704	-20295	-153	-156	4704	47.0	466	289	52	1177549
ABaraapa:59	ABaraapa	59	4109	-20890	-174	-174	4109	48.9	462	312	46	779077
ABaraapaa:85	ABaraapaa	85	3563	-21436	-178	-130	3563	46.5	453	343	39	583182
ABaraapap:85	ABaraapap	85	4058	-20941	176	182	4058	51.3	400	324	36	462457
ABaraapp:59	ABaraapp	59	4388	-20611	-25	-31	4388	44.8	418	266	46	638934
ABaraappa:81	ABaraappa	81	3705	-21294	-247	-244	3705	53.3	413	279	40	484259
ABaraappp:81	ABaraappp	81	4096	-20903	107	106	4096	53.1	354	260	39	460158
ABarap:23	ABarap	23	5050	-19949	-186	-188	5050	47.6	403	313	58	1495391
ABarapa:41	ABarapa	41	4550	-20449	-214	-214	4550	38.0	445	353	52	1280296
ABarapaa:60	ABarapaa	60	4032	-20967	-200	-198	4032	37.7	474	344	44	788089
ABarapaaa:87	ABarapaaa	87	3437	-21562	-141	-139	3437	29.7	464	362	38	544461
ABarapaap:87	ABarapaap	87	4028	-20971	233	215	4028	40.0	443	352	38	641969
ABarapap:60	ABarapap	60	4292	-20707	-92	-95	4292	42.6	415	344	46	749282
ABarapapa:82	ABarapapa	82	3702	-21297	-62	-51	3702	35.6	407	368	40	564883
ABarapapp:82	ABarapapp	82	4078	-20921	230	223	4078	41.5	365	324	37	458023
ABarapp:41	ABarapp	41	4675	-20324	-174	-181	4675	49.3	393	309	51	1054562
ABarappa:60	ABarappa	60	4149	-20850	-253	-254	4149	53.1	391	313	45	639364
ABarappaa:83	ABarappaa	83	3579	-21420	-212	-207	3579	46.7	371	364	38	532800
ABarappap:83	ABarappap	83	4066	-20933	116	107	4066	52.5	347	312	36	417178
ABarappp:60	ABarappp	60	4351	-20648	9	0	4351	43.6	363	290	44	605058
ABarapppa:82	ABarapppa	82	3581	-21418	-278	-286	3581	44.2	388	279	39	480864
ABarapppp:82	ABarapppp	82	3979	-21020	121	117	3979	44.4	332	286	36	427886
ABarp:12	ABarp	12	5532	-19467	-93	-92	5532	23.1	368	350	68	1956594
ABarpa:23	ABarpa	23	4920	-20079	-208	-209	4920	25.7	430	349	60	1581836
ABarpaa:40	ABarpaa	40	4508	-20491	-128	-128	4508	18.5	473	332	53	1107245
ABarpaaa:59	ABarpaaa	59	4039	-20961	-157	-158	4039	26.7	498	345	46	731506
ABarpaaaa:83	ABarpaaaa	83	3454	-21545	-109	-104	3454	20.5	485	346	38	465588
ABarpaaap:83	ABarpaaap	83	3680	-21319	117	110	3680	22.5	436	374	37	412616
ABarpaap:59	ABarpaap	59	4080	-20919	-113	-115	4080	17.9	487	297	46	549209
ABarpaapa:82	ABarpaapa	82	3482	-21517	-35	-42	3482	14.2	517	299	39	448653
ABarpaapp:82	ABarpaapp	82	3897	-21102	243	233	3897	24.6	474	301	37	378643
ABarpap:40	ABarpap	40	4578	-20421	-108	-108	4578	29.4	388	292	53	991243
ABarpapa:59	ABarpapa	59	4030	-20969	-176	-179	4030	29.7	436	299	47	628261
ABarpapaa:83	ABarpapaa	83	3449	-21550	-127	-132	3449	24.1	432	333	37	402717
ABarpapap:83	ABarpapap	83	3715	-21284	30	28	3715	35.5	397	299	40	474450
ABarpapp:59	ABarpapp	59	4178	-20821	-10	-14	4178	29.8	382	261	46	519468
ABarpappa:82	ABarpappa	82	3490	-21509	-97	-101	3490	28.9	431	285	38	395863
ABarpappp:82	ABarpappp	82	3673	-21326	70	64	3673	28.2	390	246	38	345676
ABarpp:23	ABarpp	23	4921	-20078	-87	-87	4921	17.7	310	364	62	1410112
ABarppa:40	ABarppa	40	4507	-20492	-40	-41	4507	11.2	376	342	53	763776
ABarppaa:59	ABarppaa	59	4000	-20999	-79	-80	4000	13.6	452	340	46	536029
ABarppaaa:83	ABarppaaa	83	3396	-21603	-66	-64	3396	10.6	451	342	40	429743
ABarppaap:83	ABarppaap	83	3538	-21462	53	44	3538	14.6	422	307	36	311400
ABarppap:59	ABarppap	59	4016	-20983	-13	-14	4016	8.4	400	288	45	326563
ABarppapa:82	ABarppapa	82	3441	-21558	-37	-41	3441	12.4	464	282	36	308536
ABarppapp:82	ABarppapp	82	3585	-21414	118	119	3585	8.4	427	241	37	259268
ABarppp:40	ABarppp	40	4541	-20458	-64	-65	4541	14.8	283	366	53	871484
ABarpppa:58	ABarpppa	58	3958	-21041	-97	-96	3958	9.5	380	329	45	365423
ABarpppaa:82	ABarpppaa	82	3427	-21572	19	19	3427	3.7	428	290	39	263030
ABarpppap:82	ABarpppap	82	3438	-21562	53	49	3438	8.5	380	274	36	229580
ABarpppp:58	ABarpppp	58	4130	-20869	14	14	4130	15.0	334	317	46	414883
ABarppppa:80	ABarppppa	80	3387	-21612	-139	-139	3387	20.5	385	292	37	297246
ABarppppp:80	ABarppppp	80	3592	-21407	90	90	3592	19.9	356	250	38	281719
ABp:1	ABp	1	7044	-17956	-22	-21	7044	34.0	296	332	86	2926577
ABpl:2	ABpl	2	6159	-18840	-82	-82	6159	16.6	318	267	72	1460471
ABpla:12	ABpla	12	5429	-19570	-34	-33	5429	9.8	433	245	67	1417840
ABplaa:23	ABplaa	23	4852	-20147	-71	-72	4852	9.9	484	238	60	1327727
ABplaaa:41	ABplaaa	41	4412	-20587	-123	-123	4412	9.2	524	237	52	1005013
ABplaaaa:60	ABplaaaa	60	3977	-21022	-133	-134	3977	26.7	591	212	45	798630
ABplaaaaa:84	ABplaaaaa	84	3754	-21245	88	86	3754	30.0	594	220	38	577955
ABplaaaap:84	ABplaaaap	84	3479	-21520	-75	-71	3479	23.8	561	202	38	519449
ABplaaap:60	ABplaaap	60	4125	-20874	26	18	4125	14.2	557	203	46	683386
ABplaaapa:83	ABplaaapa	83	3963	-21036	369	366	3963	22.8	595	215	39	524263
ABplaaapp:83	ABplaaapp	83	3481	-21518	-140	-142	3481	26.9	574	181	38	520394
ABplaap:41	ABplaap	41	4473	-20526	-77	-79	4473	16.0	450	201	52	836044
ABplaapa:59	ABplaapa	59	3976	-21023	-70	-69	3976	10.6	507	183	45	515062
ABplaapaa:84	ABplaapaa	84	3403	-21596	-102	-106	3403	19.1	555	159	39	504018
ABplaapap:84	ABplaapap	84	3453	-21546	-1	0	3453	9.2	523	170	39	426451
ABplaapp:59	ABplaapp	59	4040	-20959	-46	-51	4040	15.6	440	192	47	503168
ABplaappa:83	ABplaappa	83	3613	-21387	81	75	3613	13.2	483	158	40	421309
ABplaappp:83	ABplaappp	83	3382	-21618	-173	-173	3382	18.5	502	202	38	429753
ABplap:23	ABplap	23	4807	-20192	-80	-79	4807	10.1	381	251	60	889526
ABplapa:40	ABplapa	40	4464	-20535	-29	-30	4464	5.0	430	276	52	608407
ABplapaa:59	ABplapaa	59	3923	-21076	-79	-78	3923	7.8	525	258	45	520555
ABplapaaa:85	ABplapaaa	85	3496	-21503	26	29	3496	10.1	561	225	40	475887
ABplapaap:85	ABplapaap	85	3488	-21511	91	86	3488	4.7	507	253	37	299073
ABplapap:59	ABplapap	59	3958	-21041	-46	-51	3958	4.1	452	234	46	357087
ABplapapa:83	ABplapapa	83	3404	-21595	-61	-61	3404	10.0	496	226	37	334722
ABplapapp:83	ABplapapp	83	3423	-21576	-21	-23	3423	4.5	466	202	39	287041
ABplapp:40	ABplapp	40	4467	-20532	-17	-17	4467	10.1	356	219	51	566740
ABplappa:59	ABplappa	59	3979	-21020	-27	-30	3979	6.6	401	210	44	328687
ABplappaa:82	ABplappaa	82	3348	-21651	-97	-94	3348	13.5	428	180	38	361888
ABplappap:82	ABplappap	82	3389	-21610	-19	-18	3389	8.1	397	168	39	321166
ABplappp:59	ABplappp	59	3979	-21020	6	6	3979	7.0	328	211	44	278551
ABplapppa:82	ABplapppa	82	3349	-21650	-59	-58	3349	13.8	381	205	39	326246
ABplapppp:82	ABplapppp	82	3352	-21647	-12	-17	3352	5.3	335	215	40	244374
ABplp:12	ABplp	12	5419	-19580	-54	-54	5419	16.9	317	174	65	1408954
ABplpa:24	ABplpa	24	4901	-20098	-120	-119	4901	24.1	360	144	59	1394277
ABplpaa:40	ABplpaa	40	4492	-20507	-41	-40	4492	15.4	396	145	52	911872
ABplpaaa:61	ABplpaaa	61	3877	-21122	-70	-72	3877	19.8	434	142	43	545326
ABplpaaaa:89	ABplpaaaa	89	3305	-21694	-192	-195	3305	27.0	448	183	35	395393
ABplpaaap:89	ABplpaaap	89	3487	-21512	15	2	3487	25.5	387	157	37	416936
ABplpaap:61	ABplpaap	61	3946	-21053	-32	-31	3946	12.6	373	151	43	371506
ABplpaapa:85	ABplpaapa	85	3358	-21641	-102	-97	3358	20.0	424	131	37	408492
ABplpaapp:85	ABplpaapp	85	3571	-21428	119	116	3571	18.0	369	130	39	380637
ABplpap:40	ABplpap	40	4616	-20383	-66	-65	4616	27.8	330	138	52	1028956
ABplpapa:59	ABplpapa	59	3975	-21024	-97	-97	3975	23.8	353	123	44	525202
ABplpapaa:85	ABplpapaa	85	3418	-21581	-112	-114	3418	30.3	369	122	38	430055
ABplpapap:85	ABplpapap	85	3455	-21544	13	15	3455	21.8	320	124	38	348248
ABplpapp:59	ABplpapp	59	4114	-20885	-11	-13	4114	24.4	326	188	48	505589
ABplpappa:83	ABplpappa	83	3368	-21632	-166	-162	3368	26.8	360	184	38	371912
ABplpappp:83	ABplpappp	83	3584	-21415	123	120	3584	18.3	321	193	41	320112
ABplpp:24	ABplpp	24	4846	-20153	-71	-71	4846	13.5	264	168	59	1067389
ABplppa:40	ABplppa	40	4486	-20513	-11	-12	4486	9.0	298	169	51	643162
ABplppaa:61	ABplppaa	61	3846	-21153	4	4	3846	11.0	321	144	42	363035
ABplppaaa:89	ABplppaaa	89	3250	-21749	-80	-79	3250	10.1	351	137	35	292893
ABplppaap:89	ABplppaap	89	3260	-21740	-54	-52	3260	2.1	343	196	36	163342
ABplppap:61	ABplppap	61	3927	-21072	5	5	3927	7.0	265	189	44	290454
ABplppapa:85	ABplppapa	85	3329	-21670	-3	0	3329	13.5	316	254	36	208037
ABplppapp:85	ABplppapp	85	3336	-21663	-12	-11	3336	5.4	260	232	38	151589
ABplppp:40	ABplppp	40	4554	-20445	-85	-86	4554	23.3	245	136	51	913453
ABplpppa:59	ABplpppa	59	3942	-21057	-68	-69	3942	21.3	285	132	44	483900
ABplpppaa:87	ABplpppaa	87	3396	-21603	25	27	3396	13.5	298	138	36	265187
ABplpppap:87	ABplpppap	87	3367	-21632	34	26	3367	4.6	277	196	37	160428
ABplpppp:59	ABplpppp	59	4100	-20899	23	23	4100	16.4	223	154	46	412823
ABplppppa:83	ABplppppa	83	3388	-21611	-6	-5	3388	8.6	227	152	35	174493
ABplppppp:83	ABplppppp	83	3444	-21555	54	51	3444	2.7	197	210	38	130890
ABpr:2	ABpr	2	6438	-18561	-102	-104	6438	42.6	265	335	72	2410648
ABpra:12	ABpra	12	5633	-19366	-107	-109	5633	44.5	270	360	69	2110576
ABpraa:23	ABpraa	23	4984	-20015	-232	-232	4984	42.0	320	368	60	1765520
ABpraaa:40	ABpraaa	40	4523	-20476	-104	-104	4523	26.9	373	382	52	1158817
ABpraaaa:60	ABpraaaa	60	3913	-21086	-114	-113	3913	20.6	418	363	44	545857
ABpraaaaa:85	ABpraaaaa	85	3341	-21658	-45	-46	3341	8.0	383	347	37	279879
ABpraaaap:85	ABpraaaap	85	3316	-21683	-30	-34	3316	4.1	337	339	36	206800
ABpraaap:60	ABpraaap	60	4063	-20936	11	3	4063	21.0	360	369	47	558375
ABpraaapa:83	ABpraaapa	83	3321	-21678	-32	-33	3321	3.3	301	350	37	224158
ABpraaapp:83	ABpraaapp	83	3453	-21546	52	51	3453	12.1	266	333	38	242827
ABpraap:40	ABpraap	40	4666	-20333	-188	-195	4666	41.8	315	352	53	1179257
ABpraapa:58	ABpraapa	58	4108	-20891	-139	-138	4108	35.9	364	375	46	703811
ABpraapaa:83	ABpraapaa	83	3324	-21675	-94	-95	3324	18.5	361	330	37	321836
ABpraapap:83	ABpraapap	83	3488	-21511	52	45	3488	15.6	345	388	39	396811
ABpraapp:58	ABpraapp	58	4189	-20810	-25	-25	4189	29.9	305	342	46	556017
ABpraappa:81	ABpraappa	81	3353	-21646	-49	-50	3353	15.9	319	325	37	272898
ABpraappp:81	ABpraappp	81	3670	-21329	59	61	3670	26.7	275	347	41	429137
ABprap:23	ABprap	23	4972	-20027	-151	-152	4972	32.8	221	384	60	1771945
ABprapa:40	ABprapa	40	4537	-20462	-112	-113	4537	29.1	276	404	53	1251981
ABprapaa:60	ABprapaa	60	3857	-21142	-85	-79	3857	16.1	324	357	42	418627
ABprapaaa:87	ABprapaaa	87	3241	-21758	-55	-49	3241	4.5	343	290	33	154264
ABprapaap:87	ABprapaap	87	3271	-21728	-48	-48	3271	9.2	293	283	34	159643
ABprapap:60	ABprapap	60	4099	-20900	45	42	4099	20.7	284	395	45	600987
ABprapapa:84	ABprapapa	84	3301	-21698	-101	-91	3301	14.2	300	392	37	385651
ABprapapp:84	ABprapapp	84	3621	-21378	125	124	3621	19.4	255	384	40	435671
ABprapp:40	ABprapp	40	4610	-20389	-105	-105	4610	29.0	180	380	54	1213275
ABprappa:58	ABprappa	58	4052	-20947	-104	-103	4052	29.4	244	405	47	738618
ABprappaa:84	ABprappaa	84	3390	-21609	-107	-97	3390	28.8	274	416	39	522469
ABprappap:84	ABprappap	84	3652	-21347	26	27	3652	32.2	223	377	41	542807
ABprappp:58	ABprappp	58	4280	-20719	-49	-49	4280	34.0	183	377	48	757539
ABprapppa:81	ABprapppa	81	3445	-21554	-227	-209	3445	38.7	251	348	36	393771
ABprapppp:81	ABprapppp	81	3851	-21148	98	103	3851	41.0	206	335	42	517935
ABprp:12	ABprp	12	5614	-19385	-208	-208	5614	46.6	178	280	66	1994576
ABprpa:24	ABprpa	24	5040	-19959	-282	-282	5040	50.5	213	318	57	1415105
ABprpaa:40	ABprpaa	40	4593	-20406	-298	-304	4593	45.5	255	379	52	1283957
ABprpaaa:59	ABprpaaa	59	4051	-20948	-217	-220	4051	42.9	327	333	44	624791
ABprpaaaa:85	ABprpaaaa	85	3344	-21656	-73	-67	3344	25.4	328	282	36	306119
ABprpaaap:85	ABprpaaap	85	3503	-21496	-63	-63	3503	29.0	330	336	37	395064
ABprpaap:59	ABprpaap	59	4246	-20753	-81	-84	4246	37.9	294	390	45	713084
ABprpaapa:82	ABprpaapa	82	3435	-21564	-136	-134	3435	25.6	368	377	38	416683
ABprpaapp:82	ABprpaapp	82	3823	-21176	209	195	3823	29.0	316	397	40	535925
ABprpap:40	ABprpap	40	4764	-20235	-209	-223	4764	46.4	183	350	51	1175416
ABprpapa:58	ABprpapa	58	4193	-20806	-235	-252	4193	50.4	279	343	44	656701
ABprpapaa:83	ABprpapaa	83	3467	-21532	-232	-228	3467	36.6	351	376	37	505661
ABprpapap:83	ABprpapap	83	3756	-21243	44	27	3756	40.8	303	356	38	505175
ABprpapp:58	ABprpapp	58	4471	-20528	-12	-19	4471	42.6	226	373	47	789201
ABprpappa:81	ABprpappa	81	3579	-21420	-127	-130	3579	38.7	296	400	38	536087
ABprpappp:81	ABprpappp	81	4132	-20867	260	237	4132	41.5	236	390	41	578389
ABprpp:24	ABprpp	24	5072	-19927	-238	-239	5072	43.8	135	274	59	1756938
ABprppa:40	ABprppa	40	4675	-20324	-264	-275	4675	49.6	153	296	51	1137226
ABprppaa:59	ABprppaa	59	4127	-20872	-257	-274	4127	52.6	235	347	44	664780
ABprppaaa:86	ABprppaaa	86	3541	-21458	-169	-173	3541	47.8	324	371	37	522277
ABprppaap:86	ABprppaap	86	3868	-21131	65	65	3868	49.3	272	372	38	502217
ABprppap:59	ABprppap	59	4398	-20601	-41	-41	4398	46.7	166	347	46	739540
ABprppapa:85	ABprppapa	85	3633	-21366	-118	-110	3633	49.4	212	383	40	586667
ABprppapp:85	ABprppapp	85	4360	-20640	384	397	4360	52.3	201	331	40	518803
ABprppp:40	ABprppp	40	4743	-20256	-160	-163	4743	44.0	128	232	51	1210653
ABprpppa:59	ABprpppa	59	4086	-20913	-243	-249	4086	52.4	233	293	44	617809
ABprpppaa:86	ABprpppaa	86	3537	-21462	-206	-196	3537	50.8	299	321	38	471750
ABprpppap:86	ABprpppap	86	3831	-21168	3	-14	3831	54.4	251	315	36	399825
ABprpppp:59	ABprpppp	59	4420	-20579	-19	-21	4420	48.6	153	287	46	688174
ABprppppa:83	ABprppppa	83	3531	-21468	-298	-285	3531	53.8	231	275	38	445285
ABprppppp:83	ABprppppp	83	4269	-20730	356	361	4269	48.6	184	282	39	481133
EMS:1	EMS	1	6715	-18284	-115	-115	6715	32.3	262	141	76	2679079
MS:4	MS	4	6119	-18880	-162	-164	6119	43.6	334	185	71	2253902
MSa:16	MSa	16	5244	-19755	-275	-275	5244	42.9	415	189	66	2184263
MSaa:30	MSaa	30	4829	-20170	-291	-292	4829	47.4	459	202	58	1522584
MSaaa:47	MSaaa	47	4472	-20527	-313	-321	4472	48.5	470	220	50	968113
MSaaaa:66	MSaaaa	66	3920	-21079	-284	-284	3920	47.9	456	231	45	568402
MSaaaaa:88	MSaaaaa	88	3601	-21398	-272	-253	3601	50.0	464	253	37	374441
MSaaaap:88	MSaaaap	88	3958	-21041	222	217	3958	37.4	430	245	39	411368
MSaaap:66	MSaaap	66	4153	-20846	-59	-67	4153	47.6	384	215	44	534520
MSaaapa:89	MSaaapa	89	3688	-21312	-139	-139	3688	47.3	406	219	40	426309
MSaaapp:89	MSaaapp	89	4144	-20855	277	261	4144	44.0	342	208	38	387820
MSaap:47	MSaap	47	4626	-20373	-213	-218	4626	51.2	370	215	50	885455
MSaapa:66	MSaapa	66	4043	-20956	-227	-231	4043	52.6	345	207	46	581868
MSaapaa:88	MSaapaa	88	3538	-21461	-292	-279	3538	51.4	360	183	39	388507
MSaapap:88	MSaapap	88	4169	-20830	270	245	4169	52.6	304	227	37	332585
MSaapp:66	MSaapp	66	4292	-20707	46	41	4292	47.1	290	168	46	676772
MSaappa:89	MSaappa	89	3681	-21318	-173	-176	3681	49.0	301	172	40	402285
MSaappp:89	MSaappp	89	4266	-20733	358	360	4266	51.0	253	182	34	320053
MSap:30	MSap	30	4819	-20180	-211	-211	4819	40.9	379	159	58	1663749
MSapa:48	MSapa	48	4471	-20528	-196	-200	4471	40.0	396	178	51	1047909
MSapaa:68	MSapaa	68	3814	-21185	-190	-189	3814	38.1	417	186	44	537891
MSapaaa:90	MSapaaa	90	3525	-21474	-116	-115	3525	36.8	431	187	36	348297
MSapaap:90	MSapaap	90	3676	-21323	23	12	3676	34.4	369	186	37	350204
MSapap:68	MSapap	68	3948	-21051	-52	-63	3948	37.5	322	184	42	480318
MSapapa:94	MSapapa	94	3697	-21302	-102	-65	3697	39.0	328	185	38	380185
MSapapp:94	MSapapp	94	3973	-21026	285	282	3973	36.2	273	177	34	276039
MSapp:48	MSapp	48	4684	-20315	-69	-79	4684	46.6	322	168	50	1013119
MSappa:67	MSappa	67	3887	-21112	-136	-128	3887	36.1	295	146	44	552600
MSappaa:89	MSappaa	89	3577	-21422	-50	-47	3577	39.8	313	132	39	384811
MSappap:89	MSappap	89	3778	-21221	96	83	3778	34.5	261	144	34	289743
MSappp:67	MSappp	67	4005	-20994	13	7	4005	35.4	244	182	42	467982
MSapppa:93	MSapppa	93	3425	-21574	-256	-245	3425	36.6	237	158	34	319908
MSapppp:93	MSapppp	93	3946	-21053	220	221	3946	42.5	230	207	37	350540
MSp:16	MSp	16	5314	-19685	-215	-216	5314	45.9	297	230	64	1775761
MSpa:30	MSpa	30	4818	-20181	-267	-269	4818	46.9	336	244	58	1427095
MSpaa:47	MSpaa	47	4487	-20512	-209	-210	4487	44.8	329	275	49	884597
MSpaaa:67	MSpaaa	67	3908	-21092	-210	-210	3908	42.0	323	252	43	465024
MSpaaaa:88	MSpaaaa	88	3402	-21597	-166	-165	3402	33.2	357	249	40	354793
MSpaaap:88	MSpaaap	88	3947	-21052	236	226	3947	39.1	304	251	37	302432
MSpaap:67	MSpaap	67	3966	-21033	-25	-24	3966	38.0	260	230	42	442646
MSpaapa:92	MSpaapa	92	3536	-21463	35	29	3536	31.6	290	240	38	243023
MSpaapp:92	MSpaapp	92	3659	-21341	73	64	3659	31.4	233	238	32	209180
MSpap:47	MSpap	47	4622	-20377	-189	-191	4622	48.9	270	225	50	906335
MSpapa:67	MSpapa	67	4022	-20977	-285	-287	4022	53.7	252	206	47	593749
MSpapaa:88	MSpapaa	88	3590	-21409	-330	-310	3590	53.9	266	221	38	324952
MSpapap:88	MSpapap	88	4195	-20804	300	292	4195	49.8	204	230	36	331701
MSpapp:67	MSpapp	67	4001	-20999	12	9	4001	35.6	203	220	42	430658
MSpappa:92	MSpappa	92	3510	-21489	-68	-61	3510	34.0	218	202	34	260549
MSpappp:92	MSpappp	92	3625	-21374	46	39	3625	29.7	183	252	34	214812
MSpp:30	MSpp	30	4833	-20166	-229	-229	4833	47.3	238	245	56	1385286
MSppa:48	MSppa	48	4494	-20505	-194	-194	4494	44.5	251	302	50	927855
MSppaa:67	MSppaa	67	3783	-21217	-185	-184	3783	40.4	276	290	43	450952
MSppaaa:92	MSppaaa	92	3396	-21603	-179	-177	3396	35.5	330	299	36	271117
MSppaap:92	MSppaap	92	3714	-21285	135	133	3714	38.1	262	299	35	259585
MSppap:67	MSppap	67	3982	-21017	0	-2	3982	40.0	211	272	43	489313
MSppapa:94	MSppapa	94	3507	-21492	-119	-108	3507	41.7	256	252	39	341317
MSppapp:94	MSppapp	94	3816	-21184	161	154	3816	36.5	200	274	32	235666
MSppp:48	MSppp	48	4566	-20433	-174	-177	4566	44.5	194	235	50	924799
MSpppa:67	MSpppa	67	3957	-21042	-252	-249	3957	50.4	182	220	46	580816
MSpppaa:90	MSpppaa	90	3620	-21379	-222	-213	3620	52.5	163	201	39	380049
MSpppap:90	MSpppap	90	3862	-21137	58	55	3862	47.0	146	246	37	342645
MSpppp:67	MSpppp	67	4084	-20915	68	68	4084	40.6	122	220	43	585088
MSppppa:98	MSppppa	98	3627	-21373	-363	-352	3627	49.3	122	201	32	314884
MSppppp:98	MSppppp	98	4108	-20891	208	204	4108	43.3	86	221	34	339379
E:4	E	4	6206	-18793	-147	-148	6206	36.5	194	184	66	1844581
Ea:13	Ea	13	5334	-19665	-173	-180	5334	30.1	146	181	63	1796369
Eal:31	Eal	31	4762	-20237	-134	-136	4762	23.3	173	162	55	1193121
Eala:48	Eala	48	4407	-20592	-193	-194	4407	28.8	167	142	49	841909
Ealaa:69	Ealaa	69	3779	-21220	-162	-164	3779	32.7	162	141	44	521164
Ealaad:92	Ealaad	92	3678	-21321	149	148	3678	27.7	161	139	37	246633
Ealaav:92	Ealaav	92	3413	-21587	-142	-136	3413	31.0	232	112	37	302101
Ealap:69	Ealap	69	3790	-21209	-17	-18	3790	24.9	147	198	41	381701
Ealapa:96	Ealapa	96	3379	-21620	-46	-47	3379	22.2	197	204	33	176508
Ealapp:96	Ealapp	96	3327	-21672	-196	-202	3327	21.8	202	156	35	199768
Ealp:48	Ealp	48	4459	-20540	-53	-55	4459	17.6	110	182	50	704035
Ealpa:68	Ealpa	68	3775	-21224	-22	-21	3775	14.4	101	173	44	379342
Ealpaa:91	Ealpaa	91	3478	-21521	82	83	3478	14.9	158	148	38	181498
Ealpap:91	Ealpap	91	3554	-21445	122	130	3554	10.0	95	196	36	216417
Ealpp:68	Ealpp	68	3788	-21211	86	85	3788	15.3	64	247	41	401619
Ear:31	Ear	31	4695	-20304	-99	-100	4695	17.5	108	198	54	1066572
Eara:49	Eara	49	4297	-20702	-53	-54	4297	10.5	176	175	48	479186
Earaa:70	Earaa	70	3620	-21380	-69	-69	3620	17.2	199	166	43	330033
Earaad:96	Earaad	96	3383	-21616	57	60	3383	9.2	260	180	35	149910
Earaav:96	Earaav	96	3405	-21594	-24	-27	3405	22.4	288	164	35	208924
Earap:70	Earap	70	3633	-21366	9	6	3633	13.6	174	207	39	244522
Earapa:100	Earapa	100	3763	-21237	407	407	3763	12.0	232	176	30	118772
Earapp:100	Earapp	100	3659	-21341	340	325	3659	11.0	200	216	30	117831
Earp:49	Earp	49	4325	-20674	-29	-29	4325	6.3	127	229	48	498052
Earpa:70	Earpa	70	3569	-21431	-41	-42	3569	7.7	164	204	43	263589
Earpaa:97	Earpaa	97	3322	-21678	-2	-2	3322	11.5	180	186	32	118271
Earpap:97	Earpap	97	3216	-21783	-203	-191	3216	19.7	153	216	33	149275
Earpp:70	Earpp	70	3660	-21339	58	58	3660	11.1	120	240	40	273266
Ep:13	Ep	13	5362	-19637	-188	-190	5362	34.8	217	159	62	1928608
Epl:31	Epl	31	4865	-20134	-245	-246	4865	39.5	196	150	55	1520951
Epla:49	Epla	49	4555	-20444	-210	-217	4555	44.3	155	170	48	945009
Eplaa:70	Eplaa	70	3792	-21207	-313	-299	3792	44.8	153	183	42	539180
Eplaaa:95	Eplaaa	95	3504	-21495	-171	-180	3504	40.5	190	156	33	268202
Eplaap:95	Eplaap	95	3724	-21275	-46	-60	3724	40.5	157	212	32	240753
Eplap:70	Eplap	70	3963	-21036	-32	-38	3963	35.3	110	198	41	493169
Eplapa:96	Eplapa	96	3525	-21474	-116	-116	3525	31.4	158	175	32	180897
Eplapp:96	Eplapp	96	3563	-21436	17	14	3563	27.4	138	224	32	176895
Eplp:49	Eplp	49	4710	-20289	14	14	4710	34.6	97	183	48	967104
Eplpa:70	Eplpa	70	4028	-20971	213	201	4028	27.4	68	206	39	496905
Eplpp:70	Eplpp	70	3732	-21267	-120	-114	3732	27.6	100	163	42	465230
Eplppa:95	Eplppa	95	3518	-21481	4	6	3518	19.1	82	173	34	192713
Eplppp:95	Eplppp	95	3596	-21403	41	45	3596	29.5	120	152	33	215789
Epr:31	Epr	31	4760	-20239	-314	-316	4760	40.3	289	169	55	1362556
Epra:48	Epra	48	4437	-20563	-285	-292	4437	38.3	276	158	50	936905
Epraa:68	Epraa	68	3727	-21272	-132	-126	3727	27.2	259	145	42	419374
Epraaa:93	Epraaa	93	3378	-21622	-117	-118	3378	28.7	314	146	34	237494
Epraap:93	Epraap	93	3673	-21326	120	118	3673	27.2	243	183	35	225226
Eprap:68	Eprap	68	3779	-21220	-26	-29	3779	25.0	215	136	42	392309
Eprp:48	Eprp	48	4701	-20298	-105	-120	4701	46.5	212	164	49	919675
Eprpa:68	Eprpa	68	4036	-20963	-46	-47	4036	43.2	236	132	44	573002
Eprpaa:89	Eprpaa	89	3608	-21391	-81	-81	3608	44.4	241	129	39	394935
Eprpap:89	Eprpap	89	4207	-20792	280	264	4207	52.7	200	180	36	305422
Eprpp:68	Eprpp	68	4426	-20573	317	308	4426	45.8	163	155	43	581642
Eprppa:94	Eprppa	94	4387	-20612	480	476	4387	41.5	119	169	36	366022
Eprppp:94	Eprppp	94	3472	-21527	-170	-164	3472	45.8	176	137	33	294868
P2:1	P2	1	6658	-18342	-90	-90	6658	30.6	114	262	81	3936584
C:6	C	6	5713	-19286	-100	-101	5713	17.3	178	299	64	1237239
Ca:19	Ca	19	4996	-20003	-37	-37	4996	14.8	274	272	61	930462
Caa:35	Caa	35	4536	-20463	-44	-43	4536	15.1	302	273	54	734827
Caaa:56	Caaa	56	4058	-20941	-78	-78	4058	20.6	309	266	48	453748
Caaaa:79	Caaaa	79	3377	-21622	-19	-22	3377	7.5	203	265	41	200979
Caaap:79	Caaap	79	3371	-21628	-101	-103	3371	22.5	266	253	42	304340
Caap:56	Caap	56	3971	-21028	-49	-49	3971	3.9	255	271	44	220803
Caapa:82	Caapa	82	3407	-21592	59	59	3407	1.7	241	303	35	95820
Caapp:82	Caapp	82	3369	-21630	-12	-11	3369	4.4	175	314	40	190340
Cap:35	Cap	35	4539	-20460	-64	-64	4539	18.8	223	223	54	832953
Capa:58	Capa	58	3959	-21040	-124	-125	3959	23.1	214	235	47	461853
Capaa:83	Capaa	83	3353	-21647	-60	-60	3353	17.5	170	278	41	261047
Capap:83	Capap	83	3450	-21549	12	13	3450	16.8	119	330	40	331468
Capp:58	Capp	58	3959	-21040	2	3	3959	17.8	160	297	43	452843
Cappa:88	Cappa	88	3668	-21331	76	75	3668	30.6	169	396	38	450941
Cappp:88	Cappp	88	3363	-21637	-100	-100	3363	25.3	106	370	36	422818
Cp:19	Cp	19	5048	-19951	-106	-106	5048	18.4	173	314	63	1385740
Cpa:34	Cpa	34	4576	-20423	-52	-51	4576	13.5	214	308	54	722014
Cpaa:55	Cpaa	55	4113	-20886	-102	-103	4113	19.4	252	326	49	521106
Cpaaa:78	Cpaaa	78	3407	-21592	-99	-96	3407	24.1	230	300	43	337436
Cpaap:78	Cpaap	78	3524	-21475	-41	-41	3524	19.3	176	352	42	341760
Cpap:55	Cpap	55	4068	-20931	-62	-63	4068	4.3	204	313	46	303536
Cpapa:79	Cpapa	79	3394	-21605	-40	-40	3394	5.3	228	349	40	239220
Cpapp:79	Cpapp	79	3602	-21397	51	51	3602	20.4	190	392	39	362761
Cpp:34	Cpp	34	4593	-20406	-57	-57	4593	16.2	135	304	55	1046613
Cppa:57	Cppa	57	3948	-21051	-35	-36	3948	12.7	136	324	46	518929
Cppaa:88	Cppaa	88	3357	-21642	-154	-150	3357	33.3	191	329	39	429498
Cppap:88	Cppap	88	3950	-21049	244	241	3950	39.0	145	372	39	489755
Cppp:57	Cppp	57	4036	-20964	-139	-138	4036	23.6	167	362	48	695878
Cpppa:83	Cpppa	83	3448	-21551	-312	-310	3448	43.7	142	319	41	525230
Cpppp:83	Cpppp	83	3686	-21313	-30	-28	3686	38.2	98	350	40	551201
P3:6	P3	6	5727	-19272	-145	-146	5727	27.1	85	228	62	2084667
D:23	D	23	4904	-20095	-220	-221	4904	27.8	81	300	58	1839814
Da:45	Da	45	4451	-20548	-267	-272	4451	36.2	83	273	52	1321467
Daa:73	Daa	73	3565	-21434	-185	-182	3565	35.5	160	271	42	481633
Dap:73	Dap	73	3832	-21167	-56	-75	3832	37.3	105	265	42	557039
Dp:45	Dp	45	4348	-20651	-185	-184	4348	26.9	94	340	51	1161366
Dpa:74	Dpa	74	3696	-21303	3	4	3696	25.6	99	319	43	536701
Dpp:74	Dpp	74	3576	-21423	-301	-306	3576	39.8	81	297	44	706333
P4:23	P4	23	4685	-20314	-216	-219	4685	26.9	74	230	54	1837633
Z2:63	Z2	63	3705	-21294	-288	-286	3705	31.6	64	247	45	984238
Z3:63	Z3	63	3641	-21358	-143	-142	3641	19.4	113	251	43	555950
