# Supplementary material for: Quantitative Differences in Nuclear β-catenin and TCF Pattern Embryonic Cells in C. elegans
Source: PLoS Genet. 2015 Oct 21;11(10):e1005585. doi: 10.1371/journal.pgen.1005585 (PMC4619327; doi:10.1371/journal.pgen.1005585)
Supplement: S1 Data — For each cell analyzed, birth time is given in column 3 and the average nuclear reporter intensity over the lifetime of the cell (corrected for background) is given in column 7 (“blot”). For information on each embryo’s strain information and experimental conditions, refer to S2 Table. (ZIP) [file pgen.1005585.s005.zip › CAs/CA20120617_JIM133_lit-1i_L3.csv]

cellTime	cell	time	none	global	local	blot	cross	z	x	y	size	gweight
ABa:1	ABa	1	6814	-18185	-112	-112	6814	37.2	226	236	75	2112016
ABal:5	ABal	5	6066	-18933	-140	-140	6066	34.7	196	197	68	1961170
ABala:15	ABala	15	5200	-19799	-194	-195	5200	32.7	172	260	67	2174911
ABalaa:26	ABalaa	26	4618	-20381	-164	-164	4618	31.1	131	263	58	1748573
ABalaaa:44	ABalaaa	44	4367	-20632	-144	-144	4367	30.0	122	256	51	1238382
ABalaaaa:64	ABalaaaa	64	3733	-21266	-126	-129	3733	36.8	121	245	45	751096
ABalaaaal:92	ABalaaaal	92	3596	-21404	46	43	3596	49.8	168	205	37	438154
ABalaaaar:92	ABalaaaar	92	3365	-21634	-163	-191	3365	45.5	164	256	34	392865
ABalaaap:64	ABalaaap	64	3784	-21215	-157	-164	3784	30.2	166	244	44	623847
ABalaaapa:89	ABalaaapa	89	3393	-21606	-112	-128	3393	37.6	154	285	38	499879
ABalaaapp:89	ABalaaapp	89	3426	-21573	-122	-125	3426	32.5	190	234	37	395184
ABalaap:44	ABalaap	44	4332	-20667	-77	-79	4332	18.3	166	219	51	954012
ABalaapa:64	ABalaapa	64	3714	-21285	-58	-55	3714	24.0	123	231	46	712563
ABalaapaa:91	ABalaapaa	91	3404	-21595	25	26	3404	28.8	99	232	36	398518
ABalaapap:91	ABalaapap	91	3364	-21635	-146	-146	3364	39.0	125	255	37	484920
ABalaapp:64	ABalaapp	64	3806	-21193	-52	-55	3806	17.3	177	229	43	476753
ABalaappa:87	ABalaappa	87	3336	-21663	-79	-86	3336	22.2	144	261	38	436052
ABalaappp:87	ABalaappp	87	3458	-21541	70	67	3458	15.3	144	235	38	413162
ABalap:26	ABalap	26	4740	-20259	-204	-205	4740	40.0	215	288	61	1926159
ABalapa:43	ABalapa	43	4451	-20549	-284	-284	4451	42.0	172	281	54	1335993
ABalapaa:63	ABalapaa	63	3813	-21186	-182	-179	3813	41.0	154	285	45	715008
ABalapaaa:89	ABalapaaa	89	3352	-21647	-198	-203	3352	43.7	188	278	38	481472
ABalapaap:89	ABalapaap	89	3534	-21465	-59	-58	3534	51.8	223	270	41	502043
ABalapap:63	ABalapap	63	4002	-20997	-121	-137	4002	38.4	206	259	45	658412
ABalapapa:86	ABalapapa	86	3349	-21650	-228	-231	3349	38.4	227	274	36	424064
ABalapapp:86	ABalapapp	86	3590	-21409	-63	-82	3590	40.8	242	222	38	431166
ABalapp:43	ABalapp	43	4424	-20575	-103	-103	4424	30.8	237	241	53	967916
ABalappa:62	ABalappa	62	3850	-21149	-89	-90	3850	30.3	230	238	45	550014
ABalappaa:88	ABalappaa	88	3344	-21655	-73	-85	3344	29.0	229	272	39	422267
ABalappap:88	ABalappap	88	3361	-21638	-117	-123	3361	31.8	234	206	36	335389
ABalappp:62	ABalappp	62	3876	-21123	-23	-23	3876	27.2	277	203	44	428911
ABalapppa:87	ABalapppa	87	3287	-21712	-106	-117	3287	29.6	274	224	36	305932
ABalapppp:87	ABalapppp	87	3414	-21585	-48	-51	3414	36.2	318	206	37	358845
ABalp:15	ABalp	15	5179	-19820	-188	-189	5179	30.0	216	164	69	2084698
ABalpa:26	ABalpa	26	4636	-20363	-214	-214	4636	29.5	158	168	61	1775625
ABalpaa:42	ABalpaa	42	4393	-20606	-264	-265	4393	37.4	141	187	52	1271165
ABalpaaa:62	ABalpaaa	62	3851	-21148	-170	-169	3851	39.3	127	201	45	770781
ABalpaaaa:88	ABalpaaaa	88	3689	-21310	188	186	3689	37.7	110	202	37	544563
ABalpaaap:88	ABalpaaap	88	3411	-21588	-188	-186	3411	39.1	166	198	38	496821
ABalpaap:62	ABalpaap	62	4000	-20999	-121	-129	4000	33.1	173	179	45	619378
ABalpaapa:85	ABalpaapa	85	3373	-21626	-176	-192	3373	28.0	139	206	40	521796
ABalpaapp:85	ABalpaapp	85	3458	-21541	-1	-7	3458	17.5	177	194	37	341316
ABalpap:42	ABalpap	42	4435	-20565	-53	-54	4435	23.1	192	143	53	1085785
ABalpapa:61	ABalpapa	61	3881	-21118	-40	-39	3881	22.6	163	140	45	621571
ABalpapaa:86	ABalpapaa	86	3360	-21639	-146	-152	3360	30.4	141	160	37	498945
ABalpapap:86	ABalpapap	86	3351	-21648	-28	-30	3351	16.5	175	141	37	386592
ABalpapp:61	ABalpapp	61	4005	-20994	-56	-58	4005	23.7	231	134	45	503763
ABalpappa:83	ABalpappa	83	3419	-21580	-86	-89	3419	25.9	197	120	41	461025
ABalpappp:83	ABalpappp	83	3491	-21508	114	113	3491	13.2	245	124	38	292031
ABalpp:26	ABalpp	26	4759	-20240	-166	-166	4759	38.4	254	127	60	1749906
ABalppa:43	ABalppa	43	4437	-20562	-284	-285	4437	41.4	214	130	52	1268822
ABalppaa:62	ABalppaa	62	3844	-21155	-204	-206	3844	38.6	178	138	44	732120
ABalppaaa:89	ABalppaaa	89	3579	-21420	21	13	3579	42.7	145	166	37	565655
ABalppaap:89	ABalppaap	89	3347	-21652	-200	-212	3347	38.5	185	142	38	532545
ABalppap:62	ABalppap	62	3974	-21025	-193	-199	3974	39.9	241	153	46	599589
ABalppapa:85	ABalppapa	85	3405	-21594	-119	-127	3405	31.6	196	170	40	450238
ABalppapp:85	ABalppapp	85	3456	-21543	-14	-14	3456	24.4	239	146	37	336246
ABalppp:43	ABalppp	43	4469	-20530	-39	-40	4469	27.9	280	100	52	1093704
ABalpppa:62	ABalpppa	62	3954	-21045	-154	-158	3954	37.4	239	107	45	692100
ABalpppaa:86	ABalpppaa	86	3486	-21514	-135	-162	3486	39.6	214	130	36	458015
ABalpppap:86	ABalpppap	86	3470	-21530	-60	-67	3470	35.8	248	104	38	465521
ABalpppp:62	ABalpppp	62	3941	-21058	-57	-64	3941	27.4	288	109	45	557636
ABalppppa:85	ABalppppa	85	3398	-21601	-42	-46	3398	26.1	252	103	39	392286
ABalppppp:85	ABalppppp	85	3360	-21639	3	-3	3360	14.6	293	93	38	321046
ABar:5	ABar	5	6040	-18959	-33	-33	6040	26.1	287	293	73	2143093
ABara:15	ABara	15	5062	-19937	-113	-113	5062	16.2	295	275	67	1360719
ABaraa:26	ABaraa	26	4545	-20454	-85	-84	4545	14.7	226	273	61	1265870
ABaraaa:43	ABaraaa	43	4362	-20637	-105	-106	4362	23.5	203	305	52	1115322
ABaraaaa:62	ABaraaaa	62	3765	-21234	-44	-43	3765	21.1	165	293	45	644659
ABaraaaaa:91	ABaraaaaa	91	3366	-21633	-107	-115	3366	30.4	148	287	37	546441
ABaraaaap:91	ABaraaaap	91	3377	-21622	41	45	3377	27.1	178	317	38	512732
ABaraaap:62	ABaraaap	62	3835	-21164	-61	-65	3835	16.6	221	265	45	444288
ABaraaapa:86	ABaraaapa	86	3311	-21688	-100	-102	3311	17.1	194	284	40	415598
ABaraaapp:86	ABaraaapp	86	3414	-21585	-9	-8	3414	19.8	212	225	36	336557
ABaraap:43	ABaraap	43	4326	-20673	-35	-35	4326	10.6	263	258	52	689616
ABaraapa:62	ABaraapa	62	3739	-21260	-38	-38	3739	6.3	249	256	45	410539
ABaraapaa:88	ABaraapaa	88	3239	-21760	-86	-88	3239	7.0	197	227	37	302524
ABaraapap:88	ABaraapap	88	3280	-21719	-25	-25	3280	10.5	240	256	36	276003
ABaraapp:62	ABaraapp	62	3821	-21178	-6	-6	3821	8.7	294	213	44	273612
ABaraappa:85	ABaraappa	85	3323	-21676	6	3	3323	9.3	269	229	38	243616
ABaraappp:85	ABaraappp	85	3262	-21737	-17	-19	3262	2.3	300	181	38	156173
ABarap:26	ABarap	26	4619	-20380	-25	-25	4619	15.5	328	290	60	1109495
ABarapa:42	ABarapa	42	4364	-20636	-98	-100	4364	25.2	295	320	51	1016726
ABarapaa:62	ABarapaa	62	3667	-21332	-64	-64	3667	16.2	251	315	42	479923
ABarapaaa:93	ABarapaaa	93	3248	-21751	-133	-126	3248	22.2	211	307	37	468459
ABarapaap:93	ABarapaap	93	3275	-21724	-75	-77	3275	14.6	262	320	36	375939
ABarapap:62	ABarapap	62	3852	-21147	-48	-52	3852	16.5	310	289	46	440915
ABarapapa:85	ABarapapa	85	3346	-21653	-83	-87	3346	22.1	274	276	41	426046
ABarapapp:85	ABarapapp	85	3345	-21654	-23	-25	3345	13.5	326	302	37	276903
ABarapp:42	ABarapp	42	4337	-20662	-23	-25	4337	12.7	355	290	51	653438
ABarappa:62	ABarappa	62	3737	-21262	-37	-38	3737	7.0	337	281	45	333352
ABarappaa:88	ABarappaa	88	3210	-21790	-104	-104	3210	8.3	284	284	38	279748
ABarappap:88	ABarappap	88	3287	-21712	26	25	3287	1.1	327	224	35	96979
ABarappp:62	ABarappp	62	3816	-21183	-6	-7	3816	8.6	399	258	44	235214
ABarapppa:84	ABarapppa	84	3328	-21671	1	1	3328	5.8	351	277	41	235337
ABarapppp:84	ABarapppp	84	3321	-21678	5	6	3321	3.7	396	234	36	126332
ABarp:15	ABarp	15	5308	-19691	-117	-115	5308	40.3	370	299	68	2035028
ABarpa:26	ABarpa	26	4701	-20298	-176	-176	4701	38.7	326	312	62	1886462
ABarpaa:43	ABarpaa	43	4434	-20565	-193	-193	4434	43.5	274	306	54	1336663
ABarpaaa:62	ABarpaaa	62	3875	-21124	-94	-93	3875	33.2	215	320	46	712257
ABarpaaaa:88	ABarpaaaa	88	3347	-21652	-119	-127	3347	32.5	215	319	38	489893
ABarpaaap:88	ABarpaaap	88	3458	-21541	-78	-77	3458	44.9	239	314	39	542075
ABarpaap:62	ABarpaap	62	3886	-21113	-152	-156	3886	32.1	283	315	46	665333
ABarpaapa:87	ABarpaapa	87	3374	-21625	-98	-97	3374	36.2	263	321	38	471050
ABarpaapp:87	ABarpaapp	87	3531	-21468	104	106	3531	26.4	298	336	38	410652
ABarpap:43	ABarpap	43	4437	-20562	-96	-96	4437	34.3	348	259	52	957848
ABarpapa:62	ABarpapa	62	3813	-21187	-102	-103	3813	29.3	303	253	46	532371
ABarpapaa:87	ABarpapaa	87	3314	-21686	-125	-128	3314	34.4	289	276	38	400905
ABarpapap:87	ABarpapap	87	3324	-21675	-15	-16	3324	24.1	308	217	38	300805
ABarpapp:62	ABarpapp	62	3883	-21116	-32	-32	3883	27.2	381	248	47	456357
ABarpappa:85	ABarpappa	85	3356	-21643	-81	-81	3356	26.5	329	292	39	388128
ABarpappp:85	ABarpappp	85	3389	-21610	12	5	3389	24.0	379	265	39	313885
ABarpp:26	ABarpp	26	4855	-20144	-141	-147	4855	43.7	461	291	60	1640829
ABarppa:43	ABarppa	43	4475	-20524	-255	-256	4475	48.8	383	276	54	1165289
ABarppaa:62	ABarppaa	62	3917	-21082	-206	-210	3917	42.1	319	309	47	740869
ABarppaaa:87	ABarppaaa	87	3385	-21614	-96	-95	3385	38.8	305	327	40	494949
ABarppaap:87	ABarppaap	87	3496	-21504	-172	-191	3496	44.5	333	286	40	507800
ABarppap:62	ABarppap	62	3995	-21004	-178	-185	3995	45.3	388	253	46	643202
ABarppapa:85	ABarppapa	85	3339	-21660	-143	-153	3339	35.7	341	275	38	411377
ABarppapp:85	ABarppapp	85	3366	-21633	-73	-73	3366	33.2	366	203	38	323478
ABarppp:43	ABarppp	43	4567	-20432	-176	-176	4567	46.2	471	287	53	1223649
ABarpppa:62	ABarpppa	62	3973	-21026	-192	-201	3973	48.3	416	278	48	728590
ABarpppaa:86	ABarpppaa	86	3386	-21613	-136	-150	3386	40.1	372	252	40	455924
ABarpppap:86	ABarpppap	86	3517	-21482	-50	-51	3517	44.0	426	234	40	415984
ABarpppp:62	ABarpppp	62	4098	-20901	-31	-32	4098	39.8	463	277	48	661467
ABarppppa:85	ABarppppa	85	3312	-21687	-104	-109	3312	31.8	393	254	38	350308
ABarppppp:85	ABarppppp	85	3451	-21548	36	35	3451	31.9	443	263	40	343679
ABp:1	ABp	1	6802	-18197	-89	-89	6802	35.2	441	284	76	2277405
ABpl:5	ABpl	5	6122	-18877	-145	-145	6122	46.7	404	206	70	1891440
ABpla:15	ABpla	15	5280	-19719	-178	-179	5280	49.1	288	213	65	1654772
ABplaa:26	ABplaa	26	4649	-20350	-327	-329	4649	49.4	244	222	60	1549891
ABplaaa:42	ABplaaa	42	4428	-20571	-301	-300	4428	51.8	221	227	53	1181564
ABplaaaa:60	ABplaaaa	60	3910	-21089	-287	-294	3910	48.5	176	229	45	715374
ABplaaaaa:85	ABplaaaaa	85	3429	-21571	-216	-219	3429	46.8	189	194	39	564775
ABplaaaap:85	ABplaaaap	85	3519	-21480	-141	-149	3519	51.1	237	178	37	451497
ABplaaap:60	ABplaaap	60	3999	-21000	-241	-261	3999	51.0	226	252	45	656781
ABplaaapa:85	ABplaaapa	85	3491	-21508	-186	-195	3491	54.2	203	221	38	462160
ABplaaapp:85	ABplaaapp	85	3643	-21356	-112	-128	3643	54.2	258	224	40	464505
ABplaap:42	ABplaap	42	4418	-20581	-204	-203	4418	40.2	276	181	53	1115122
ABplaapa:59	ABplaapa	59	3992	-21007	-259	-270	3992	45.4	262	220	46	686789
ABplaapaa:83	ABplaapaa	83	3430	-21569	-167	-175	3430	45.1	280	224	40	507666
ABplaapap:83	ABplaapap	83	3595	-21404	-137	-151	3595	54.6	324	207	40	423283
ABplaapp:59	ABplaapp	59	3985	-21014	-133	-132	3985	37.2	325	182	47	639777
ABplaappa:83	ABplaappa	83	3428	-21571	-147	-160	3428	43.8	329	228	39	468605
ABplaappp:83	ABplaappp	83	3571	-21428	-13	-34	3571	43.5	380	189	40	457747
ABplap:26	ABplap	26	4727	-20272	-205	-205	4727	50.5	358	208	59	1491315
ABplapa:42	ABplapa	42	4452	-20547	-281	-282	4452	53.6	308	222	52	1056653
ABplapaa:61	ABplapaa	61	3971	-21029	-225	-231	3971	51.2	279	276	44	615401
ABplapaaa:85	ABplapaaa	85	3373	-21626	-269	-270	3373	49.5	283	282	38	475006
ABplapaap:85	ABplapaap	85	3502	-21497	-177	-192	3502	53.2	317	255	37	404963
ABplapap:61	ABplapap	61	4020	-20979	-149	-156	4020	50.8	332	242	45	629363
ABplapapa:86	ABplapapa	86	3508	-21491	-114	-127	3508	52.5	369	274	37	441228
ABplapapp:86	ABplapapp	86	3589	-21411	-61	-69	3589	54.6	384	210	40	436102
ABplapp:42	ABplapp	42	4458	-20541	-242	-245	4458	49.7	375	171	51	1047933
ABplappa:61	ABplappa	61	4003	-20996	-204	-213	4003	54.1	352	200	44	576837
ABplappaa:84	ABplappaa	84	3418	-21581	-223	-226	3418	53.9	329	159	39	458199
ABplappap:84	ABplappap	84	3517	-21482	-155	-170	3517	54.8	390	159	41	480541
ABplappp:61	ABplappp	61	4054	-20945	-162	-160	4054	48.2	402	168	46	611335
ABplapppa:84	ABplapppa	84	3380	-21619	-217	-225	3380	47.2	406	160	38	464285
ABplapppp:84	ABplapppp	84	3720	-21279	78	72	3720	45.0	438	112	39	434523
ABplp:15	ABplp	15	5351	-19648	-95	-95	5351	43.3	389	125	65	1865922
ABplpa:26	ABplpa	26	4695	-20304	-218	-218	4695	38.2	350	98	60	1747640
ABplpaa:42	ABplpaa	42	4462	-20537	-253	-253	4462	46.0	316	113	52	1170520
ABplpaaa:61	ABplpaaa	61	3866	-21133	-266	-276	3866	48.6	276	172	43	591537
ABplpaaaa:90	ABplpaaaa	90	3296	-21704	-186	-189	3296	38.4	261	178	35	405094
ABplpaaap:90	ABplpaaap	90	3427	-21572	-127	-142	3427	43.7	315	166	37	435485
ABplpaap:61	ABplpaap	61	4013	-20986	-168	-184	4013	48.6	312	130	45	644324
ABplpaapa:87	ABplpaapa	87	3409	-21590	-203	-201	3409	44.9	261	138	36	431483
ABplpaapp:87	ABplpaapp	87	3646	-21353	0	-4	3646	45.7	308	104	38	492919
ABplpap:42	ABplpap	42	4452	-20547	-146	-146	4452	32.4	381	79	53	1237920
ABplpapa:61	ABplpapa	61	3895	-21104	-218	-218	3895	38.3	311	95	46	752799
ABplpapaa:87	ABplpapaa	87	3329	-21670	-109	-111	3329	28.7	295	163	37	345292
ABplpapap:87	ABplpapap	87	3423	-21577	-130	-126	3423	34.6	316	108	36	379288
ABplpapp:61	ABplpapp	61	3980	-21019	-165	-166	3980	35.5	371	114	45	598917
ABplpappa:85	ABplpappa	85	3385	-21614	-90	-94	3385	35.6	348	153	38	378696
ABplpappp:85	ABplpappp	85	3556	-21443	-4	-5	3556	32.8	374	99	39	419416
ABplpp:26	ABplpp	26	4788	-20211	-152	-155	4788	42.3	453	101	60	1728656
ABplppa:42	ABplppa	42	4459	-20540	-230	-232	4459	47.0	418	104	52	1146858
ABplppaa:62	ABplppaa	62	3781	-21218	-236	-239	3781	47.3	356	100	43	671943
ABplppaaa:92	ABplppaaa	92	3368	-21631	-99	-98	3368	33.6	289	79	37	467361
ABplppaap:92	ABplppaap	92	3473	-21526	-87	-84	3473	39.1	346	75	38	514862
ABplppap:62	ABplppap	62	4060	-20939	-87	-93	4060	46.1	425	109	45	673646
ABplppapa:88	ABplppapa	88	3359	-21640	-238	-239	3359	47.5	358	120	38	477936
ABplppapp:88	ABplppapp	88	3615	-21385	7	0	3615	41.5	393	75	38	479829
ABplppp:42	ABplppp	42	4532	-20467	-81	-82	4532	32.6	475	62	52	1228608
ABplpppa:61	ABplpppa	61	3864	-21135	-105	-106	3864	33.2	389	64	44	699118
ABplpppaa:90	ABplpppaa	90	3260	-21740	-106	-106	3260	24.0	328	82	38	426430
ABplpppap:90	ABplpppap	90	3435	-21564	9	9	3435	27.8	382	59	38	471129
ABplpppp:61	ABplpppp	61	4029	-20970	-74	-78	4029	37.8	468	72	47	744174
ABplppppa:88	ABplppppa	88	3354	-21645	-41	-41	3354	24.3	427	51	38	428474
ABplppppp:88	ABplppppp	88	3730	-21269	145	148	3730	37.0	435	66	41	520935
ABpr:5	ABpr	5	5937	-19062	-71	-71	5937	19.8	491	272	71	1420899
ABpra:15	ABpra	15	5095	-19904	-66	-66	5095	18.1	476	305	65	1311477
ABpraa:26	ABpraa	26	4593	-20406	-64	-64	4593	18.7	426	315	60	1275738
ABpraaa:42	ABpraaa	42	4355	-20644	-121	-121	4355	31.7	383	332	51	1040041
ABpraaaa:62	ABpraaaa	62	3810	-21189	-164	-162	3810	31.8	353	326	44	591104
ABpraaaaa:87	ABpraaaaa	87	3352	-21647	-184	-182	3352	41.1	376	321	37	439112
ABpraaaap:87	ABpraaaap	87	3524	-21476	-25	-36	3524	49.0	415	304	38	474848
ABpraaap:62	ABpraaap	62	3920	-21079	-119	-123	3920	38.0	404	325	44	609940
ABpraaapa:86	ABpraaapa	86	3435	-21564	-223	-232	3435	51.5	422	272	37	429801
ABpraaapp:86	ABpraaapp	86	3739	-21260	79	69	3739	47.9	483	295	40	484044
ABpraap:42	ABpraap	42	4365	-20634	-48	-48	4365	17.4	441	300	51	793132
ABpraapa:61	ABpraapa	61	3869	-21130	-49	-49	3869	21.9	403	328	45	494766
ABpraapaa:86	ABpraapaa	86	3285	-21714	-85	-84	3285	28.0	372	339	36	323544
ABpraapap:86	ABpraapap	86	3431	-21568	-62	-62	3431	32.8	427	325	40	442975
ABpraapp:61	ABpraapp	61	3856	-21143	-84	-84	3856	21.6	464	283	45	353717
ABpraappa:84	ABpraappa	84	3301	-21698	-58	-59	3301	21.0	408	313	36	290154
ABpraappp:84	ABpraappp	84	3402	-21597	-10	-12	3402	23.4	468	295	38	297493
ABprap:26	ABprap	26	4657	-20342	-90	-90	4657	25.0	536	304	59	1419765
ABprapa:42	ABprapa	42	4394	-20605	-135	-135	4394	32.2	482	334	52	1139456
ABprapaa:62	ABprapaa	62	3817	-21182	-99	-97	3817	34.3	450	339	43	619204
ABprapaaa:90	ABprapaaa	90	3319	-21680	-166	-163	3319	42.1	437	329	36	434257
ABprapaap:90	ABprapaap	90	3546	-21453	-54	-59	3546	41.1	494	321	36	410226
ABprapap:62	ABprapap	62	3955	-21044	-59	-67	3955	36.2	500	324	44	615634
ABprapapa:88	ABprapapa	88	3303	-21696	-164	-165	3303	36.4	467	287	34	331678
ABprapapp:88	ABprapapp	88	3538	-21461	19	17	3538	36.9	531	288	39	429650
ABprapp:42	ABprapp	42	4458	-20541	-121	-121	4458	31.3	565	292	51	921228
ABprappa:61	ABprappa	61	3876	-21123	-91	-94	3876	32.3	545	327	43	543101
ABprappaa:88	ABprappaa	88	3300	-21699	-78	-77	3300	28.6	479	346	36	369583
ABprappap:88	ABprappap	88	3345	-21655	-55	-54	3345	25.7	545	330	37	324000
ABprappp:61	ABprappp	61	3920	-21079	-54	-55	3920	28.3	554	274	46	457945
ABprapppa:85	ABprapppa	85	3291	-21708	-77	-73	3291	24.6	502	280	34	238160
ABprapppp:85	ABprapppp	85	3409	-21590	-34	-34	3409	26.5	557	278	40	323902
ABprp:15	ABprp	15	5080	-19919	-64	-64	5080	14.5	559	205	64	1079245
ABprpa:26	ABprpa	26	4514	-20485	-60	-61	4514	8.4	525	220	57	745282
ABprpaa:42	ABprpaa	42	4334	-20665	-55	-56	4334	15.1	515	305	50	790079
ABprpaaa:62	ABprpaaa	62	3758	-21241	-3	-3	3758	15.3	472	328	43	406466
ABprpaaaa:90	ABprpaaaa	90	3216	-21783	-91	-91	3216	13.7	383	314	35	262292
ABprpaaap:90	ABprpaaap	90	3367	-21633	77	82	3367	14.8	440	324	36	268690
ABprpaap:62	ABprpaap	62	3867	-21132	21	21	3867	13.3	541	299	45	371269
ABprpaapa:87	ABprpaapa	87	3273	-21726	-49	-53	3273	17.0	482	329	36	299745
ABprpaapp:87	ABprpaapp	87	3320	-21679	-3	-7	3320	11.9	529	304	36	234448
ABprpap:42	ABprpap	42	4283	-20716	-27	-29	4283	8.7	540	223	49	487395
ABprpapa:62	ABprpapa	62	3739	-21260	-28	-28	3739	5.1	481	273	42	224453
ABprpapaa:88	ABprpapaa	88	3275	-21724	-13	-12	3275	7.1	412	289	36	216439
ABprpapap:88	ABprpapap	88	3242	-21757	-17	-17	3242	4.5	473	280	36	187872
ABprpapp:62	ABprpapp	62	3816	-21183	-6	-6	3816	14.0	532	237	44	307907
ABprpappa:86	ABprpappa	86	3172	-21828	-94	-99	3172	3.4	487	229	35	124027
ABprpappp:86	ABprpappp	86	3285	-21714	-71	-68	3285	15.3	525	257	39	283122
ABprpp:26	ABprpp	26	4571	-20428	-69	-70	4571	14.7	610	208	58	986244
ABprppa:42	ABprppa	42	4322	-20677	-37	-41	4322	9.2	600	245	51	683235
ABprppaa:62	ABprppaa	62	3676	-21323	-32	-33	3676	3.0	555	243	44	220378
ABprppaaa:92	ABprppaaa	92	3259	-21740	33	34	3259	1.0	520	250	34	102594
ABprppaap:92	ABprppaap	92	3166	-21834	-87	-84	3166	5.8	573	261	37	245483
ABprppap:62	ABprppap	62	3784	-21215	-30	-30	3784	14.3	596	265	45	370449
ABprppapa:88	ABprppapa	88	3290	-21709	-15	-16	3290	16.1	575	312	34	221111
ABprppapp:88	ABprppapp	88	3367	-21632	16	11	3367	15.4	598	272	38	276585
ABprppp:42	ABprppp	42	4368	-20631	-66	-66	4368	17.9	621	180	51	812410
ABprpppa:61	ABprpppa	61	3858	-21141	-33	-32	3858	26.2	579	201	44	409690
ABprpppaa:87	ABprpppaa	87	3276	-21723	-54	-62	3276	24.0	513	238	36	252977
ABprpppap:87	ABprpppap	87	3425	-21574	33	29	3425	29.5	559	211	39	312897
ABprpppp:61	ABprpppp	61	3715	-21284	-2	-3	3715	13.2	574	188	42	277385
ABprppppa:92	ABprppppa	92	3269	-21730	13	10	3269	9.1	531	226	37	226764
ABprppppp:92	ABprppppp	92	3207	-21792	-56	-58	3207	17.7	577	213	38	273804
EMS:1	EMS	1	6580	-18419	-103	-104	6580	29.0	446	99	81	2245489
MS:7	MS	7	5685	-19314	-59	-59	5685	18.2	382	135	69	1190396
MSa:19	MSa	19	4789	-20210	-127	-127	4789	19.0	304	144	68	1565705
MSaa:32	MSaa	32	4477	-20522	-78	-78	4477	16.5	245	172	57	984816
MSaaa:49	MSaaa	49	4187	-20812	-97	-96	4187	12.4	241	181	49	556325
MSaaaa:69	MSaaaa	69	3601	-21399	-39	-38	3601	12.6	218	181	44	341177
MSaaaaa:93	MSaaaaa	93	3228	-21771	-5	-6	3228	9.8	202	183	37	227523
MSaaaap:93	MSaaaap	93	3296	-21703	-85	-86	3296	24.6	245	201	37	290453
MSaaap:69	MSaaap	69	3565	-21434	-39	-42	3565	11.6	286	146	43	314927
MSaaapa:94	MSaaapa	94	3265	-21734	-29	-32	3265	13.5	260	170	35	196202
MSaaapp:94	MSaaapp	94	3283	-21716	-25	-24	3283	14.0	324	169	32	129395
MSaap:49	MSaap	49	4210	-20789	-42	-43	4210	8.0	330	160	51	437484
MSaapa:68	MSaapa	68	3608	-21391	-15	-19	3608	5.6	329	153	42	195742
MSaapaa:91	MSaapaa	91	3259	-21740	-3	0	3259	8.9	320	122	38	194195
MSaapap:91	MSaapap	91	3245	-21754	-63	-59	3245	19.0	351	154	35	178884
MSaapp:68	MSaapp	68	3604	-21395	-21	-24	3604	9.7	387	140	42	218207
MSaappa:92	MSaappa	92	3236	-21763	-42	-45	3236	14.3	386	148	36	155049
MSaappp:92	MSaappp	92	3217	-21782	-23	-22	3217	3.3	395	115	37	144323
MSap:32	MSap	32	4453	-20546	-101	-102	4453	17.3	334	119	56	1034804
MSapa:50	MSapa	50	4212	-20787	-127	-132	4212	19.4	334	99	49	741976
MSapaa:70	MSapaa	70	3527	-21472	-115	-115	3527	18.6	314	110	44	393182
MSapaaa:94	MSapaaa	94	3317	-21682	-24	-25	3317	21.5	282	136	36	225973
MSapaap:94	MSapaap	94	3279	-21720	-122	-121	3279	31.0	336	140	34	228840
MSapap:70	MSapap	70	3574	-21425	-102	-107	3574	21.3	377	101	43	404701
MSapapa:95	MSapapa	95	3273	-21726	-38	-45	3273	25.8	374	149	34	182320
MSapapp:95	MSapapp	95	3307	-21692	18	25	3307	27.8	429	155	35	189689
MSapp:50	MSapp	50	4178	-20821	-61	-62	4178	9.9	394	112	48	521938
MSappa:70	MSappa	70	3605	-21394	-7	-9	3605	12.5	414	91	44	342460
MSappaa:93	MSappaa	93	3270	-21729	1	2	3270	13.7	402	92	37	220591
MSappap:93	MSappap	93	3162	-21837	-101	-102	3162	14.0	453	130	34	125197
MSappp:70	MSappp	70	3536	-21463	-60	-61	3536	24.2	462	137	42	330765
MSapppa:98	MSapppa	98	3311	-21688	29	25	3311	21.6	451	158	40	223130
MSapppp:98	MSapppp	98	3306	-21693	27	31	3306	24.3	507	160	30	131623
MSp:19	MSp	19	4792	-20207	-59	-59	4792	14.8	430	174	66	1018060
MSpa:32	MSpa	32	4443	-20556	-57	-57	4443	11.9	370	201	56	626768
MSpaa:49	MSpaa	49	4208	-20791	-24	-23	4208	11.7	374	222	48	373777
MSpaaa:69	MSpaaa	69	3570	-21430	-40	-38	3570	9.7	351	217	42	221733
MSpaaaa:91	MSpaaaa	91	3239	-21760	-62	-62	3239	13.3	310	244	36	183960
MSpaaap:91	MSpaaap	91	3271	-21728	-22	-22	3271	18.8	367	211	35	159643
MSpaap:69	MSpaap	69	3562	-21437	0	-2	3562	12.5	422	189	41	209136
MSpaapa:94	MSpaapa	94	3174	-21825	-101	-97	3174	20.0	403	206	36	161656
MSpaapp:94	MSpaapp	94	3232	-21767	12	13	3232	13.0	443	174	34	126289
MSpap:49	MSpap	49	4188	-20811	-45	-44	4188	10.8	448	162	48	335304
MSpapa:69	MSpapa	69	3604	-21395	9	11	3604	5.5	448	141	44	218421
MSpapaa:91	MSpapaa	91	3165	-21834	-73	-74	3165	3.3	421	171	39	125596
MSpapap:91	MSpapap	91	3213	-21786	-35	-36	3213	7.9	489	169	36	136202
MSpapp:69	MSpapp	69	3589	-21410	-9	-11	3589	18.8	514	141	41	269276
MSpappa:96	MSpappa	96	3154	-21846	-85	-83	3154	18.2	540	166	34	165776
MSpappp:96	MSpappp	96	3266	-21733	-29	-22	3266	24.8	548	148	38	234560
MSpp:32	MSpp	32	4407	-20592	-61	-61	4407	9.2	464	186	55	600125
MSppa:50	MSppa	50	4179	-20820	-14	-15	4179	8.8	465	237	48	353403
MSppaa:70	MSppaa	70	3465	-21534	-86	-89	3465	8.6	453	221	41	176136
MSppaaa:93	MSppaaa	93	3183	-21816	-95	-89	3183	17.2	396	263	36	191500
MSppaap:93	MSppaap	93	3186	-21813	-56	-57	3186	8.5	453	234	35	127965
MSppap:70	MSppap	70	3543	-21456	-10	-10	3543	17.8	498	187	41	240172
MSppapa:95	MSppapa	95	3303	-21696	66	64	3303	20.5	453	224	34	154738
MSppapp:95	MSppapp	95	3195	-21805	-48	-46	3195	20.1	510	198	32	144411
MSppp:50	MSppp	50	4184	-20815	-45	-46	4184	11.6	523	167	47	365723
MSpppa:70	MSpppa	70	3506	-21493	-34	-36	3506	5.6	537	149	43	202037
MSpppaa:93	MSpppaa	93	3271	-21728	76	85	3271	2.1	527	188	35	89580
MSpppap:93	MSpppap	93	3258	-21741	-5	-5	3258	10.5	588	163	34	135329
MSpppp:70	MSpppp	70	3583	-21416	-23	-25	3583	29.6	565	150	41	372564
E:7	E	7	5724	-19275	-135	-136	5724	26.2	541	115	66	1534299
Ea:19	Ea	19	4844	-20155	-159	-158	4844	25.1	492	93	62	1363546
Eal:33	Eal	33	4466	-20534	-154	-153	4466	18.4	427	99	56	1031021
Eala:50	Eala	50	4187	-20812	-179	-180	4187	20.4	428	84	49	703284
Ealaa:71	Ealaa	71	3617	-21382	-120	-122	3617	26.6	422	88	43	424497
Ealaad:94	Ealaad	94	3455	-21544	-27	-16	3455	35.5	453	116	35	223790
Ealaav:94	Ealaav	94	3261	-21738	-64	-62	3261	24.2	409	104	35	205783
Ealap:71	Ealap	71	3677	-21322	-79	-80	3677	29.9	497	95	41	384557
Ealapa:95	Ealapa	95	3270	-21729	-86	-86	3270	22.5	476	98	36	155867
Ealapp:95	Ealapp	95	3341	-21658	-46	-51	3341	30.1	515	129	34	199725
Ealp:50	Ealp	50	4242	-20757	-68	-67	4242	11.8	510	96	47	421234
Ealpa:70	Ealpa	70	3626	-21374	-54	-55	3626	13.2	477	76	43	296350
Ealpaa:91	Ealpaa	91	3283	-21716	-53	-53	3283	14.4	452	60	37	212649
Ealpap:91	Ealpap	91	3262	-21738	-17	-13	3262	7.7	508	122	33	101461
Ealpp:70	Ealpp	70	3647	-21352	-57	-59	3647	21.7	553	98	39	273857
Ealppa:95	Ealppa	95	3302	-21697	14	11	3302	16.5	527	106	35	123376
Ealppp:95	Ealppp	95	3469	-21531	62	66	3469	25.1	583	109	30	135361
Ear:33	Ear	33	4440	-20559	-118	-118	4440	15.0	531	103	54	813434
Eara:51	Eara	51	4137	-20862	-97	-100	4137	7.5	570	121	46	376407
Earaa:71	Earaa	71	3536	-21463	3	3	3536	8.1	558	88	41	232002
Earaad:96	Earaad	96	3169	-21830	-34	-32	3169	9.0	499	73	33	102408
Earaav:96	Earaav	96	3128	-21872	-119	-123	3128	6.2	561	91	35	127522
Earap:71	Earap	71	3561	-21438	-18	-19	3561	15.0	600	118	40	277833
Earapa:97	Earapa	97	3194	-21805	-75	-79	3194	9.5	580	117	34	109401
Earapp:97	Earapp	97	3295	-21704	-81	-85	3295	17.5	614	124	30	119981
Earp:51	Earp	51	4286	-20713	-142	-142	4286	22.7	611	83	48	766426
Earpa:71	Earpa	71	3567	-21432	-130	-131	3567	21.6	592	55	43	417977
Earpaa:95	Earpaa	95	3207	-21792	-139	-135	3207	18.1	568	64	36	180595
Earpap:95	Earpap	95	3424	-21575	96	91	3424	18.0	636	77	33	199725
Earpp:71	Earpp	71	3635	-21364	53	53	3635	19.2	655	104	41	439796
Ep:19	Ep	19	4957	-20042	-161	-164	4957	33.3	587	113	60	1560046
Epl:33	Epl	33	4518	-20482	-254	-257	4518	30.0	553	84	55	1319565
Epla:50	Epla	50	4255	-20744	-145	-148	4255	24.8	535	61	49	747029
Eplaa:72	Eplaa	72	3573	-21426	-168	-171	3573	26.5	512	44	43	453498
Eplaaa:95	Eplaaa	95	3384	-21615	-30	-29	3384	30.1	490	44	38	314227
Eplaap:95	Eplaap	95	3383	-21616	-66	-71	3383	26.0	535	73	35	198317
Eplap:72	Eplap	72	3750	-21249	-60	-66	3750	35.7	559	79	40	475289
Eplapa:100	Eplapa	100	3507	-21493	-128	-140	3507	31.0	544	78	30	196441
Eplapp:100	Eplapp	100	3353	-21647	-321	-326	3353	36.0	564	104	34	259729
Eplp:50	Eplp	50	4432	-20567	-248	-257	4432	39.5	583	92	49	976833
Eplpa:71	Eplpa	71	3869	-21130	5	4	3869	40.8	650	130	41	571706
Eplpp:71	Eplpp	71	3696	-21303	-244	-243	3696	35.7	607	81	44	530425
Eplppa:95	Eplppa	95	3617	-21382	-57	-56	3617	39.3	620	124	33	233842
Eplppp:95	Eplppp	95	3385	-21614	-197	-199	3385	29.0	607	70	36	272930
Epr:33	Epr	33	4649	-20350	-209	-220	4649	34.4	632	102	54	1517225
Epra:51	Epra	51	4309	-20690	-240	-244	4309	37.0	644	99	48	986496
Epraa:72	Epraa	72	3749	-21250	-44	-54	3749	34.2	671	174	41	590359
Eprap:72	Eprap	72	3596	-21403	-178	-180	3596	29.8	659	114	43	517083
Eprapa:97	Eprapa	97	3297	-21702	-123	-123	3297	23.5	650	97	34	197804
Eprapp:97	Eprapp	97	3505	-21494	-17	-18	3505	28.2	676	152	37	302599
Eprp:51	Eprp	51	4342	-20657	-114	-117	4342	23.6	662	141	47	731458
Eprpa:72	Eprpa	72	3485	-21514	-74	-77	3485	20.3	620	151	41	320080
Eprpaa:98	Eprpaa	98	3215	-21784	-116	-106	3215	25.6	600	195	34	132712
Eprpap:98	Eprpap	98	3425	-21574	8	1	3425	24.6	614	135	34	182344
Eprpp:72	Eprpp	72	3624	-21375	-49	-66	3624	21.8	673	179	41	430737
Eprppa:100	Eprppa	100	3580	-21420	296	266	3580	21.0	674	218	30	195091
Eprppp:100	Eprppp	100	3244	-21756	-343	-343	3244	19.0	658	172	30	160663
P2:1	P2	1	6535	-18464	-141	-141	6535	32.0	622	189	81	3481781
C:9	C	9	5719	-19280	-147	-147	5719	44.3	571	230	64	1578994
Ca:21	Ca	21	4799	-20200	-218	-218	4799	44.3	466	201	62	1590577
Caa:37	Caa	37	4424	-20575	-272	-273	4424	41.6	436	198	55	1300457
Caaa:57	Caaa	57	4007	-20992	-158	-159	4007	35.4	421	194	48	561877
Caaaa:81	Caaaa	81	3355	-21644	-92	-93	3355	32.5	433	190	43	356954
Caaap:81	Caaap	81	3498	-21501	-211	-212	3498	45.2	473	160	42	468997
Caap:57	Caap	57	4100	-20899	-241	-241	4100	51.3	473	186	46	730486
Caapa:83	Caapa	83	3455	-21544	-234	-239	3455	54.7	449	184	41	482520
Caapp:83	Caapp	83	3676	-21323	-26	-38	3676	55.0	507	172	38	420539
Cap:37	Cap	37	4511	-20488	-224	-224	4511	41.5	507	130	54	1383538
Capa:60	Capa	60	3887	-21112	-254	-256	3887	39.9	505	128	47	745799
Capaa:86	Capaa	86	3375	-21624	-210	-210	3375	40.2	501	112	44	563758
Capap:86	Capap	86	3549	-21450	-133	-140	3549	48.8	530	129	40	484914
Capp:60	Capp	60	3991	-21008	-180	-189	3991	52.0	545	143	46	762711
Cappa:90	Cappa	90	3468	-21531	-152	-156	3468	54.7	566	123	37	444691
Cappp:90	Cappp	90	3580	-21419	0	-11	3580	53.9	553	188	36	384450
Cp:21	Cp	21	4885	-20114	-188	-188	4885	40.8	569	235	62	1782178
Cpa:37	Cpa	37	4506	-20493	-259	-261	4506	43.6	517	217	57	1430005
Cpaa:59	Cpaa	59	4002	-20997	-116	-116	4002	37.1	497	219	51	723706
Cpaaa:83	Cpaaa	83	3358	-21641	-153	-152	3358	38.9	491	221	43	417533
Cpaap:83	Cpaap	83	3464	-21535	-195	-201	3464	47.5	542	211	45	589828
Cpap:59	Cpap	59	4149	-20850	-209	-211	4149	51.0	540	249	46	751619
Cpapa:83	Cpapa	83	3437	-21562	-247	-245	3437	48.6	533	286	41	550241
Cpapp:83	Cpapp	83	3563	-21436	-188	-194	3563	54.7	569	234	41	492771
Cpp:37	Cpp	37	4583	-20416	-302	-304	4583	44.5	602	192	56	1585969
Cppa:59	Cppa	59	4039	-20960	-150	-150	4039	44.6	653	181	47	933983
Cppaa:88	Cppaa	88	3725	-21274	23	14	3725	42.0	680	198	40	549083
Cppap:88	Cppap	88	3401	-21598	-245	-252	3401	40.3	642	167	38	511459
Cppp:59	Cppp	59	4026	-20973	-265	-269	4026	47.7	575	185	49	849889
Cpppa:86	Cpppa	86	3625	-21374	-161	-170	3625	48.5	628	190	42	520413
Cpppp:86	Cpppp	86	3347	-21652	-323	-325	3347	44.2	584	131	41	522603
P3:9	P3	9	5481	-19518	-201	-202	5481	31.5	650	154	63	2191948
D:25	D	25	4672	-20327	-265	-266	4672	34.6	661	237	58	2041394
Da:47	Da	47	4317	-20682	-295	-296	4317	43.8	627	255	52	1334961
Daa:77	Daa	77	3454	-21545	-191	-191	3454	39.5	586	277	43	563520
Dap:77	Dap	77	3634	-21365	-149	-151	3634	37.9	651	247	45	737446
Dp:47	Dp	47	4212	-20787	-166	-166	4212	27.2	652	254	51	1129486
Dpa:78	Dpa	78	3471	-21529	-92	-94	3471	29.1	619	264	44	534711
Dpp:78	Dpp	78	3394	-21605	-117	-117	3394	29.9	611	203	42	443483
P4:25	P4	25	4517	-20482	-285	-289	4517	31.7	671	163	53	1760367
Z2:59	Z2	59	3607	-21392	-130	-128	3607	14.4	651	205	47	715992
Z3:59	Z3	59	3694	-21305	-209	-212	3694	26.9	680	210	46	927477
