# Supplementary material for: Quantitative Differences in Nuclear β-catenin and TCF Pattern Embryonic Cells in C. elegans
Source: PLoS Genet. 2015 Oct 21;11(10):e1005585. doi: 10.1371/journal.pgen.1005585 (PMC4619327; doi:10.1371/journal.pgen.1005585)
Supplement: S1 Data — For each cell analyzed, birth time is given in column 3 and the average nuclear reporter intensity over the lifetime of the cell (corrected for background) is given in column 7 (“blot”). For information on each embryo’s strain information and experimental conditions, refer to S2 Table. (ZIP) [file pgen.1005585.s005.zip › CAs/CA20120617_JIM133_lit-1i_L4.csv]

cellTime	cell	time	none	global	local	blot	cross	z	x	y	size	gweight
AB:1	AB	1	6740	-18260	24	24	6740	33.3	312	258	84	2180506
ABa:4	ABa	4	6125	-18874	-30	-30	6125	32.4	210	278	71	1824811
ABal:13	ABal	13	5519	-19480	-86	-86	5519	31.5	165	298	71	2050985
ABala:23	ABala	23	4955	-20044	-110	-110	4955	34.8	132	241	67	2475278
ABalaa:34	ABalaa	34	4508	-20491	-237	-238	4508	40.0	123	236	60	2030794
ABalaaa:51	ABalaaa	51	4250	-20749	-193	-193	4250	40.0	115	219	53	1310565
ABalaaaa:71	ABalaaaa	71	3555	-21444	-106	-104	3555	36.3	94	266	45	866960
ABalaaaal:98	ABalaaaal	98	3536	-21463	-59	-64	3536	20.6	107	253	39	690078
ABalaaaala:130	ABalaaaala	130	5530	-19469	-73	-75	5530	14.8	129	271	33	415151
ABalaaaalp:130	ABalaaaalp	130	5487	-19512	-45	-29	5487	20.5	92	257	31	439861
ABalaaaar:98	ABalaaaar	98	3948	-21051	198	204	3948	35.5	89	258	39	767873
ABalaaaarl:132	ABalaaaarl	132	6498	-18501	610	624	6498	42.1	96	238	33	540109
ABalaaaarr:132	ABalaaaarr	132	5678	-19321	-248	-255	5678	33.5	108	237	32	488108
ABalaaap:71	ABalaaap	71	3727	-21272	-54	-63	3727	31.3	140	258	43	667004
ABalaaapa:95	ABalaaapa	95	3463	-21536	-154	-163	3463	30.3	126	255	39	665955
ABalaaapal:127	ABalaaapal	127	5433	-19566	-117	-125	5433	24.9	125	251	30	399055
ABalaaapar:127	ABalaaapar	127	5827	-19172	259	268	5827	20.9	98	223	34	548887
ABalaaapp:95	ABalaaapp	95	3678	-21321	139	130	3678	19.2	166	249	37	531329
ABalaaappl:127	ABalaaappl	127	5367	-19632	-164	-165	5367	20.9	159	241	30	369767
ABalaaappr:127	ABalaaappr	127	5749	-19250	214	217	5749	15.0	187	232	32	356968
ABalaap:51	ABalaap	51	4396	-20603	-151	-153	4396	49.4	173	262	52	1082177
ABalaapa:71	ABalaapa	71	3687	-21312	-140	-139	3687	45.9	142	289	47	893730
ABalaapaa:98	ABalaapaa	98	3919	-21080	85	76	3919	39.1	113	298	38	719412
ABalaapaaa:131	ABalaapaaa	131	6280	-18719	429	435	6280	37.9	92	279	33	506122
ABalaapaap:131	ABalaapaap	131	5674	-19325	-126	-150	5674	32.8	126	265	31	460934
ABalaapap:98	ABalaapap	98	3708	-21291	-189	-173	3708	45.3	127	260	38	677638
ABalaapapa:132	ABalaapapa	132	5850	-19149	21	38	5850	46.5	118	269	33	535475
ABalaapapp:132	ABalaapapp	132	5737	-19262	-192	-239	5737	38.7	138	247	35	647961
ABalaapp:71	ABalaapp	71	3789	-21210	-26	-29	3789	37.4	220	264	46	685957
ABalaappa:95	ABalaappa	95	3594	-21405	-110	-118	3594	34.9	168	267	38	617992
ABalaappaa:128	ABalaappaa	128	5606	-19393	-111	-146	5606	29.9	129	226	32	471341
ABalaappap:128	ABalaappap	128	6040	-18959	295	270	6040	32.9	172	219	33	458814
ABalaappp:95	ABalaappp	95	3694	-21305	104	98	3694	27.0	189	218	38	559531
ABalaapppa:127	ABalaapppa	127	5467	-19532	-180	-169	5467	25.0	149	209	30	400505
ABalaapppp:127	ABalaapppp	127	5927	-19072	251	229	5927	22.3	178	187	33	409529
ABalap:34	ABalap	34	4551	-20448	-106	-107	4551	26.0	168	184	59	1768555
ABalapa:51	ABalapa	51	4214	-20785	-164	-162	4214	25.7	132	191	52	1131806
ABalapaa:71	ABalapaa	71	3582	-21417	-124	-124	3582	30.0	108	205	44	732844
ABalapaaa:95	ABalapaaa	95	3432	-21567	-96	-96	3432	13.0	135	243	38	579967
ABalapaaaa:130	ABalapaaaa	130	5389	-19610	-110	-118	5389	4.7	165	238	31	300575
ABalapaaap:130	ABalapaaap	130	5484	-19515	-12	-14	5484	6.5	150	275	34	389728
ABalapaap:95	ABalapaap	95	3413	-21586	15	13	3413	7.6	181	241	38	412035
ABalapaapa:127	ABalapaapa	127	5230	-19769	-173	-177	5230	7.6	207	250	32	295707
ABalapaapp:127	ABalapaapp	127	5436	-19563	31	29	5436	10.3	241	246	32	287059
ABalapap:71	ABalapap	71	3726	-21273	28	28	3726	19.7	145	186	46	675390
ABalapapa:92	ABalapapa	92	3424	-21575	51	51	3424	9.2	195	193	40	450480
ABalapapaa:126	ABalapapaa	126	5278	-19721	-72	-72	5278	5.5	212	207	31	273524
ABalapapap:126	ABalapapap	126	5494	-19505	31	29	5494	9.2	243	188	31	252465
ABalapapp:92	ABalapapp	92	3394	-21605	-73	-76	3394	11.7	148	198	38	544191
ABalapappa:129	ABalapappa	129	5614	-19385	129	125	5614	6.7	127	224	35	500116
ABalapappp:129	ABalapappp	129	5361	-19638	-62	-59	5361	5.7	179	204	30	311670
ABalapp:51	ABalapp	51	4352	-20647	-56	-56	4352	32.3	206	243	52	998080
ABalappa:70	ABalappa	70	3611	-21388	-170	-175	3611	31.7	171	221	43	620072
ABalappaa:95	ABalappaa	95	3540	-21459	-153	-141	3540	22.0	141	215	37	533507
ABalappaaa:132	ABalappaaa	132	5660	-19339	-14	-20	5660	14.2	126	237	32	420408
ABalappaap:132	ABalappaap	132	5587	-19412	-92	-91	5587	14.2	154	206	29	316221
ABalappap:95	ABalappap	95	3490	-21509	32	41	3490	18.6	205	215	38	449614
ABalappapa:126	ABalappapa	126	5353	-19646	-142	-139	5353	14.9	192	188	30	345925
ABalappapp:126	ABalappapp	126	5628	-19371	102	107	5628	18.4	219	209	31	303818
ABalappp:70	ABalappp	70	3652	-21347	-52	-53	3652	24.2	219	228	45	540035
ABalapppa:94	ABalapppa	94	3436	-21563	-57	-55	3436	17.7	176	164	38	525155
ABalapppaa:128	ABalapppaa	128	5405	-19594	-106	-100	5405	11.6	155	175	32	377270
ABalapppap:128	ABalapppap	128	5553	-19446	47	34	5553	9.1	200	171	31	309796
ABalapppp:94	ABalapppp	94	3402	-21597	42	42	3402	17.2	233	165	40	422073
ABalappppa:123	ABalappppa	123	5304	-19695	-69	-50	5304	13.9	218	150	33	363110
ABalappppp:123	ABalappppp	123	5499	-19500	171	172	5499	13.8	253	155	34	344294
ABalp:23	ABalp	23	4913	-20086	-125	-125	4913	29.1	189	329	68	2085837
ABalpa:34	ABalpa	34	4592	-20407	-119	-119	4592	32.4	137	323	60	1828553
ABalpaa:50	ABalpaa	50	4282	-20717	-155	-155	4282	29.8	110	290	53	1166015
ABalpaaa:69	ABalpaaa	69	3623	-21376	-132	-134	3623	33.9	114	320	44	740404
ABalpaaaa:95	ABalpaaaa	95	3576	-21423	-70	-63	3576	30.0	102	305	39	720808
ABalpaaaaa:130	ABalpaaaaa	130	5599	-19400	-88	-104	5599	27.6	95	273	31	459458
ABalpaaaap:130	ABalpaaaap	130	5825	-19174	61	58	5825	34.0	101	315	32	498158
ABalpaaap:95	ABalpaaap	95	3728	-21271	98	103	3728	20.6	133	348	38	530727
ABalpaaapa:131	ABalpaaapa	131	5706	-19293	-41	-40	5706	26.7	124	352	32	436345
ABalpaaapp:131	ABalpaaapp	131	6052	-18947	298	309	6052	32.9	148	381	31	431537
ABalpaap:69	ABalpaap	69	3852	-21147	-64	-68	3852	31.1	178	310	46	622120
ABalpaapa:91	ABalpaapa	91	3477	-21522	-82	-88	3477	34.4	145	332	42	622905
ABalpaapaa:118	ABalpaapaa	118	5181	-19818	-133	-100	5181	36.5	116	340	35	567847
ABalpaapap:118	ABalpaapap	118	5823	-19176	206	166	5823	37.9	157	350	37	629285
ABalpaapp:91	ABalpaapp	91	3696	-21303	119	119	3696	29.5	201	323	40	580066
ABalpaappa:123	ABalpaappa	123	5468	-19531	-287	-299	5468	36.0	153	299	33	533370
ABalpaappp:123	ABalpaappp	123	5973	-19026	293	260	5973	28.5	189	297	34	513956
ABalpap:50	ABalpap	50	4495	-20504	-102	-104	4495	39.7	169	348	53	1215698
ABalpapa:69	ABalpapa	69	3677	-21322	-79	-80	3677	28.8	151	363	45	584635
ABalpapaa:92	ABalpapaa	92	3222	-21777	-92	-93	3222	10.5	154	327	40	528770
ABalpapaaa:124	ABalpapaaa	124	5423	-19576	-72	-47	5423	25.0	156	380	34	566189
ABalpapaap:124	ABalpapaap	124	5553	-19446	-51	-51	5553	19.5	173	351	34	561335
ABalpapap:92	ABalpapap	92	3481	-21518	54	53	3481	20.5	187	365	39	508456
ABalpapapa:122	ABalpapapa	122	5525	-19474	-182	-194	5525	29.3	176	347	36	714248
ABalpapapp:122	ABalpapapp	122	6142	-18857	383	375	6142	30.2	223	360	33	521733
ABalpapp:69	ABalpapp	69	4054	-20945	62	61	4054	37.1	219	369	48	750963
ABalpappa:90	ABalpappa	90	3385	-21614	-74	-69	3385	34.4	176	376	41	573144
ABalpappaa:117	ABalpappaa	117	5148	-19851	-186	-169	5148	35.2	182	378	35	629131
ABalpappap:117	ABalpappap	117	5539	-19460	191	192	5539	24.4	214	379	37	615644
ABalpappp:90	ABalpappp	90	3552	-21447	68	62	3552	24.6	231	375	40	507711
ABalpapppa:120	ABalpapppa	120	5233	-19766	-180	-171	5233	24.6	241	346	34	464384
ABalpapppp:120	ABalpapppp	120	5572	-19427	124	112	5572	24.5	267	304	32	423141
ABalpp:34	ABalpp	34	4468	-20531	-64	-63	4468	16.7	216	329	60	1251654
ABalppa:50	ABalppa	50	4258	-20741	-46	-46	4258	17.5	160	337	54	946320
ABalppaa:69	ABalppaa	69	3592	-21407	-79	-79	3592	18.8	139	320	46	591779
ABalppaaa:92	ABalppaaa	92	3426	-21573	-89	-80	3426	20.4	113	304	39	680801
ABalppaaaa:128	ABalppaaaa	128	5462	-19537	-43	-32	5462	23.2	98	305	36	766593
ABalppaaap:128	ABalppaaap	128	5625	-19374	90	96	5625	14.6	115	323	37	718747
ABalppaap:92	ABalppaap	92	3479	-21521	80	72	3479	18.4	164	312	38	497043
ABalppaapa:121	ABalppaapa	121	5338	-19661	-144	-167	5338	28.6	127	316	34	668557
ABalppaapp:121	ABalppaapp	121	5665	-19334	182	189	5665	19.3	153	316	36	639582
ABalppap:69	ABalppap	69	3733	-21266	-3	-8	3733	18.6	206	339	46	481886
ABalppapa:91	ABalppapa	91	3267	-21732	-94	-92	3267	21.9	202	285	39	497297
ABalppapaa:121	ABalppapaa	121	5239	-19760	-198	-202	5239	27.0	153	278	32	537326
ABalppapap:121	ABalppapap	121	5557	-19442	103	115	5557	20.7	188	287	36	675702
ABalppapp:91	ABalppapp	91	3309	-21690	-4	-4	3309	12.5	223	305	40	427631
ABalppappa:119	ABalppappa	119	5111	-19888	-23	-10	5111	10.2	154	323	36	561229
ABalppappp:119	ABalppappp	119	5369	-19630	142	150	5369	12.4	192	296	39	709807
ABalppp:50	ABalppp	50	4385	-20614	-61	-60	4385	30.3	237	373	53	1111396
ABalpppa:69	ABalpppa	69	3701	-21298	-4	-3	3701	22.0	237	383	45	539584
ABalpppaa:92	ABalpppaa	92	3354	-21645	-34	-34	3354	6.0	217	310	40	404024
ABalpppaaa:127	ABalpppaaa	127	5352	-19647	-30	-20	5352	6.7	206	336	35	459559
ABalpppaap:127	ABalpppaap	127	5429	-19570	-22	-22	5429	8.2	222	300	33	434968
ABalpppap:92	ABalpppap	92	3351	-21648	8	13	3351	14.2	234	359	41	494309
ABalpppapa:123	ABalpppapa	123	5557	-19442	147	145	5557	14.3	205	343	37	545069
ABalpppapp:123	ABalpppapp	123	5303	-19696	-71	-60	5303	18.0	240	309	32	410025
ABalpppp:69	ABalpppp	69	3844	-21155	44	43	3844	28.0	274	320	47	593593
ABalppppa:92	ABalppppa	92	3269	-21730	-126	-125	3269	29.8	247	274	40	532244
ABalppppaa:121	ABalppppaa	121	5235	-19764	-308	-301	5235	31.6	200	256	34	536460
ABalppppap:121	ABalppppap	121	5643	-19356	113	102	5643	27.0	237	257	33	432099
ABalppppp:92	ABalppppp	92	3466	-21533	97	93	3466	19.5	258	306	38	392759
ABalpppppa:121	ABalpppppa	121	5157	-19842	-252	-236	5157	22.2	217	298	31	402650
ABalpppppp:121	ABalpppppp	121	5483	-19516	165	157	5483	16.9	238	272	33	390849
ABar:13	ABar	13	5485	-19514	-54	-54	5485	33.4	247	185	72	2154021
ABara:23	ABara	23	4962	-20037	-124	-124	4962	45.7	259	223	65	1761849
ABaraa:34	ABaraa	34	4501	-20498	-289	-289	4501	47.5	218	225	60	1766819
ABaraaa:51	ABaraaa	51	4267	-20732	-204	-204	4267	42.4	188	173	54	1297665
ABaraaaa:70	ABaraaaa	70	3601	-21398	-199	-203	3601	46.2	131	228	45	817986
ABaraaaaa:99	ABaraaaaa	99	3782	-21217	-124	-128	3782	40.9	118	217	38	752687
ABaraaaaaa:133	ABaraaaaaa	133	5768	-19231	-353	-345	5768	46.8	139	226	32	498991
ABaraaaaap:133	ABaraaaaap	133	6075	-18924	132	127	6075	40.6	123	202	34	552086
ABaraaaap:99	ABaraaaap	99	4354	-20645	221	185	4354	47.1	153	233	38	732956
ABaraaaapa:134	ABaraaaapa	134	5842	-19157	-194	-248	5842	41.6	159	235	31	453417
ABaraaaapp:134	ABaraaaapp	134	6986	-18013	827	859	6986	52.3	166	241	34	528309
ABaraaap:70	ABaraaap	70	4023	-20976	42	38	4023	48.3	197	212	47	767790
ABaraaapa:93	ABaraaapa	93	3602	-21397	-79	-72	3602	51.2	183	237	43	633735
ABaraaapaa:119	ABaraaapaa	119	5292	-19707	-371	-329	5292	48.6	182	211	36	612323
ABaraaapap:119	ABaraaapap	119	6367	-18632	521	504	6367	51.2	199	252	37	592971
ABaraaapp:93	ABaraaapp	93	4331	-20668	416	397	4331	47.4	197	284	39	618778
ABaraaappa:125	ABaraaappa	125	5640	-19359	-160	-149	5640	52.0	171	293	34	572271
ABaraaappp:125	ABaraaappp	125	7001	-17998	981	942	7001	52.9	216	299	37	636500
ABaraap:51	ABaraap	51	4400	-20599	-142	-143	4400	49.3	260	226	52	1007769
ABaraapa:69	ABaraapa	69	3729	-21270	-233	-231	3729	53.2	217	265	46	661105
ABaraapaa:93	ABaraapaa	93	3478	-21521	-242	-245	3478	46.2	153	317	41	728541
ABaraapaaa:127	ABaraapaaa	127	5943	-19056	103	100	5943	43.3	127	312	34	561988
ABaraapaap:127	ABaraapaap	127	5618	-19381	-191	-218	5618	45.8	153	277	32	463605
ABaraapap:93	ABaraapap	93	3959	-21040	90	87	3959	48.9	214	339	40	658875
ABaraapapa:129	ABaraapapa	129	5697	-19302	-166	-160	5697	45.8	186	359	35	576324
ABaraapapp:129	ABaraapapp	129	6451	-18548	369	300	6451	44.0	233	359	32	466513
ABaraapp:69	ABaraapp	69	4024	-20975	-34	-36	4024	45.4	279	271	46	647625
ABaraappa:91	ABaraappa	91	3472	-21527	-199	-179	3472	41.1	230	292	42	582312
ABaraappaa:119	ABaraappaa	119	5305	-19694	-272	-285	5305	47.1	168	322	34	538116
ABaraappap:119	ABaraappap	119	6047	-18952	252	242	6047	40.4	216	312	39	634239
ABaraappp:91	ABaraappp	91	3881	-21118	192	196	3881	40.0	289	293	40	553234
ABaraapppa:122	ABaraapppa	122	5346	-19653	-390	-369	5346	32.2	222	305	33	453362
ABaraapppp:122	ABaraapppp	122	6224	-18775	419	409	6224	32.5	258	286	33	424258
ABarap:34	ABarap	34	4629	-20370	-140	-140	4629	49.1	307	216	59	1568832
ABarapa:50	ABarapa	50	4303	-20696	-133	-134	4303	41.6	273	151	53	1246339
ABarapaa:70	ABarapaa	70	3635	-21364	-148	-149	3635	45.2	219	167	44	773564
ABarapaaa:97	ABarapaaa	97	3803	-21196	-150	-156	3803	44.6	199	192	38	664711
ABarapaaaa:132	ABarapaaaa	132	5730	-19269	-317	-320	5730	37.6	186	248	32	505449
ABarapaaap:132	ABarapaaap	132	6269	-18730	257	221	6269	40.9	188	203	31	468601
ABarapaap:97	ABarapaap	97	4698	-20301	479	461	4698	49.0	236	210	37	648627
ABarapaapa:134	ABarapaapa	134	6040	-18959	-169	-165	6040	41.5	218	227	30	427633
ABarapaapp:134	ABarapaapp	134	7237	-17762	628	584	7237	46.5	248	253	30	421027
ABarapap:70	ABarapap	70	3952	-21047	10	0	3952	48.4	262	201	46	691801
ABarapapa:92	ABarapapa	92	3558	-21441	-137	-127	3558	47.0	231	222	41	582575
ABarapapaa:120	ABarapapaa	120	5474	-19525	-237	-245	5474	42.9	188	266	35	592192
ABarapapap:120	ABarapapap	120	6088	-18911	293	293	6088	37.3	230	261	36	614899
ABarapapp:92	ABarapapp	92	4302	-20697	436	423	4302	46.4	269	250	38	572028
ABarapappa:125	ABarapappa	125	5673	-19326	-528	-527	5673	47.0	224	280	32	521800
ABarapappp:125	ABarapappp	125	6604	-18395	362	384	6604	40.6	263	272	32	466788
ABarapp:50	ABarapp	50	4427	-20573	-77	-82	4427	47.7	344	190	51	1040670
ABarappa:70	ABarappa	70	3687	-21312	-223	-215	3687	53.3	303	224	44	614422
ABarappaa:93	ABarappaa	93	3571	-21428	-285	-264	3571	54.3	238	254	39	610706
ABarappaaa:128	ABarappaaa	128	5566	-19433	-506	-474	5566	53.6	248	267	35	590444
ABarappaap:128	ABarappaap	128	6054	-18945	17	6	6054	54.9	258	311	35	584842
ABarappap:93	ABarappap	93	3930	-21069	133	114	3930	53.6	252	301	40	577164
ABarappapa:125	ABarappapa	125	5532	-19467	-478	-420	5532	48.9	237	324	35	603130
ABarappapp:125	ABarappapp	125	6660	-18339	518	525	6660	49.4	287	323	35	561672
ABarappp:70	ABarappp	70	4034	-20965	72	56	4034	50.3	354	236	44	595079
ABarapppa:92	ABarapppa	92	3405	-21594	-304	-284	3405	52.4	293	286	40	523969
ABarapppaa:119	ABarapppaa	119	6135	-18864	246	273	6135	44.7	277	293	35	576139
ABarapppap:119	ABarapppap	119	5370	-19629	-265	-274	5370	54.1	298	278	36	559283
ABarapppp:92	ABarapppp	92	4052	-20947	256	239	4052	48.6	332	298	38	530826
ABarappppa:124	ABarappppa	124	5441	-19558	-417	-420	5441	37.5	262	324	31	434182
ABarappppp:124	ABarappppp	124	6345	-18654	332	340	6345	40.3	300	292	34	521461
ABarp:23	ABarp	23	4930	-20070	-38	-36	4930	27.0	336	165	69	2001231
ABarpa:34	ABarpa	34	4539	-20460	-128	-128	4539	30.4	290	156	62	1758236
ABarpaa:51	ABarpaa	51	4249	-20750	-100	-101	4249	22.5	210	155	55	1103364
ABarpaaa:69	ABarpaaa	69	3651	-21348	-124	-125	3651	35.6	157	160	46	782252
ABarpaaaa:95	ABarpaaaa	95	3567	-21432	133	127	3567	26.5	104	201	40	645690
ABarpaaaaa:125	ABarpaaaaa	125	5334	-19665	-154	-146	5334	26.9	98	197	34	503009
ABarpaaaap:125	ABarpaaaap	125	6061	-18938	550	563	6061	32.2	80	235	35	556684
ABarpaaap:95	ABarpaaap	95	3510	-21490	-168	-170	3510	41.8	151	180	39	692783
ABarpaaapa:128	ABarpaaapa	128	5496	-19503	-199	-193	5496	44.7	153	179	34	527132
ABarpaaapp:128	ABarpaaapp	128	5677	-19322	-169	-167	5677	44.3	205	174	33	464686
ABarpaap:69	ABarpaap	69	3730	-21269	-31	-32	3730	24.8	217	156	46	620072
ABarpaapa:92	ABarpaapa	92	3310	-21689	-109	-105	3310	29.4	145	159	41	601653
ABarpaapaa:122	ABarpaapaa	122	5616	-19383	222	221	5616	16.1	119	187	35	512254
ABarpaapap:122	ABarpaapap	122	5217	-19782	-178	-185	5217	27.3	128	173	33	473298
ABarpaapp:92	ABarpaapp	92	3707	-21292	205	195	3707	36.0	202	147	41	602710
ABarpaappa:122	ABarpaappa	122	5305	-19695	-110	-100	5305	35.5	143	162	33	501286
ABarpaappp:122	ABarpaappp	122	5911	-19088	434	425	5911	36.5	181	143	34	465663
ABarpap:51	ABarpap	51	4308	-20691	-62	-61	4308	27.8	298	185	52	912558
ABarpapa:70	ABarpapa	70	3676	-21323	-171	-176	3676	37.5	224	196	45	718549
ABarpapaa:94	ABarpapaa	94	3518	-21481	-222	-232	3518	37.7	156	217	39	673038
ABarpapaaa:129	ABarpapaaa	129	5597	-19402	-40	-32	5597	35.4	116	182	33	483291
ABarpapaap:129	ABarpapaap	129	5517	-19482	-246	-229	5517	36.9	160	198	32	468377
ABarpapap:94	ABarpapap	94	3594	-21406	28	25	3594	35.4	219	226	40	581440
ABarpapapa:125	ABarpapapa	125	5375	-19624	-171	-155	5375	25.3	187	223	31	364259
ABarpapapp:125	ABarpapapp	125	5780	-19219	135	139	5780	28.5	221	219	30	306142
ABarpapp:70	ABarpapp	70	3719	-21280	-42	-44	3719	28.0	280	208	46	556151
ABarpappa:92	ABarpappa	92	3333	-21666	-171	-167	3333	33.4	220	192	38	532339
ABarpappaa:124	ABarpappaa	124	5293	-19706	-304	-312	5293	28.9	168	170	30	387773
ABarpappap:124	ABarpappap	124	5687	-19312	120	96	5687	25.3	214	168	33	399579
ABarpappp:92	ABarpappp	92	3402	-21597	-14	-18	3402	25.6	222	161	41	523169
ABarpapppa:122	ABarpapppa	122	5233	-19766	-103	-93	5233	25.1	155	145	33	445617
ABarpapppp:122	ABarpapppp	122	5598	-19401	197	203	5598	20.1	194	140	37	504140
ABarpp:34	ABarpp	34	4568	-20432	-15	-14	4568	22.4	419	155	61	1534623
ABarppa:50	ABarppa	50	4213	-20787	-40	-41	4213	13.8	341	177	52	713326
ABarppaa:69	ABarppaa	69	3613	-21386	-62	-61	3613	21.2	273	144	46	566765
ABarppaaa:93	ABarppaaa	93	3527	-21472	-125	-122	3527	36.2	242	140	39	588887
ABarppaaaa:129	ABarppaaaa	129	5504	-19495	-275	-256	5504	34.5	206	156	32	475480
ABarppaaap:129	ABarppaaap	129	6018	-18981	212	186	6018	35.2	224	191	32	410595
ABarppaap:93	ABarppaap	93	3467	-21532	81	74	3467	21.9	272	133	40	514915
ABarppaapa:125	ABarppaapa	125	5365	-19634	-135	-123	5365	31.8	217	128	31	424942
ABarppaapp:125	ABarppaapp	125	5847	-19152	296	299	5847	28.1	258	126	35	499289
ABarppap:69	ABarppap	69	3651	-21349	-46	-47	3651	15.2	339	183	46	419430
ABarppapa:90	ABarppapa	90	3386	-21613	-66	-66	3386	25.4	258	210	37	428279
ABarppapaa:127	ABarppapaa	127	5477	-19522	-144	-126	5477	23.2	247	167	31	401893
ABarppapap:127	ABarppapap	127	5725	-19274	124	122	5725	22.2	256	212	34	390957
ABarppapp:90	ABarppapp	90	3378	-21621	19	11	3378	27.2	306	185	40	433819
ABarppappa:120	ABarppappa	120	5273	-19726	-149	-155	5273	33.1	256	187	34	425874
ABarppappp:120	ABarppappp	120	5564	-19435	143	129	5564	28.9	294	193	34	446052
ABarppp:50	ABarppp	50	4244	-20755	-48	-49	4244	16.0	441	173	52	750954
ABarpppa:68	ABarpppa	68	3604	-21395	-112	-116	3604	22.4	357	141	46	624279
ABarpppaa:94	ABarpppaa	94	3553	-21446	-119	-113	3553	32.1	272	133	38	565602
ABarpppaaa:132	ABarpppaaa	132	5591	-19408	-239	-226	5591	29.2	236	163	30	385869
ABarpppaap:132	ABarpppaap	132	6083	-18916	202	190	6083	41.0	233	145	33	490527
ABarpppap:94	ABarpppap	94	3491	-21508	50	45	3491	30.0	323	134	39	513322
ABarpppapa:124	ABarpppapa	124	5426	-19573	-153	-154	5426	39.2	261	143	33	463736
ABarpppapp:124	ABarpppapp	124	5803	-19196	209	208	5803	31.2	296	127	37	552756
ABarpppp:68	ABarpppp	68	3683	-21316	-25	-26	3683	16.7	427	166	47	502331
ABarppppa:90	ABarppppa	90	3257	-21742	-76	-73	3257	23.8	334	174	39	417274
ABarppppaa:123	ABarppppaa	123	5169	-19830	-155	-149	5169	20.5	277	130	33	397503
ABarppppap:123	ABarppppap	123	5320	-19679	-94	-113	5320	19.7	287	174	32	304021
ABarppppp:90	ABarppppp	90	3356	-21643	36	34	3356	22.8	402	175	40	383629
ABarpppppa:117	ABarpppppa	117	5057	-19942	-165	-155	5057	25.7	318	151	35	444148
ABarpppppp:117	ABarpppppp	117	5297	-19702	104	105	5297	22.9	359	162	37	464786
ABp:4	ABp	4	6114	-18885	-12	-12	6114	31.8	366	204	73	600199
ABpl:13	ABpl	13	5312	-19687	-70	-70	5312	16.8	364	273	71	1291557
ABpla:23	ABpla	23	4783	-20216	-25	-25	4783	13.1	245	237	67	1400391
ABplaa:34	ABplaa	34	4448	-20551	-68	-69	4448	12.6	206	216	61	1405478
ABplaaa:50	ABplaaa	50	4188	-20811	-84	-85	4188	10.3	157	231	54	956264
ABplaaaa:69	ABplaaaa	69	3583	-21416	-85	-86	3583	16.4	124	255	46	662664
ABplaaaaa:93	ABplaaaaa	93	3386	-21613	-45	-47	3386	12.8	219	240	36	386679
ABplaaaaaa:128	ABplaaaaaa	128	5372	-19627	-60	-69	5372	11.5	265	226	31	323585
ABplaaaaap:128	ABplaaaaap	128	5563	-19436	35	46	5563	16.1	288	218	33	379385
ABplaaaap:93	ABplaaaap	93	3340	-21659	-16	-22	3340	10.7	260	273	37	307180
ABplaaaapa:126	ABplaaaapa	126	5226	-19773	-166	-163	5226	14.9	275	271	30	287266
ABplaaaapp:126	ABplaaaapp	126	5515	-19484	101	96	5515	14.7	314	247	31	301223
ABplaaap:69	ABplaaap	69	3625	-21374	-11	-10	3625	8.5	176	225	45	485614
ABplaaapa:93	ABplaaapa	93	3306	-21693	-64	-64	3306	3.9	241	230	37	319603
ABplaaapaa:128	ABplaaapaa	128	5312	-19687	-107	-98	5312	6.0	270	199	30	303991
ABplaaapap:128	ABplaaapap	128	5565	-19434	73	71	5565	10.6	302	167	33	347484
ABplaaapp:93	ABplaaapp	93	3386	-21613	41	39	3386	7.6	279	188	40	357296
ABplaaappa:125	ABplaaappa	125	5294	-19705	-105	-107	5294	14.4	331	143	33	369236
ABplaaappp:125	ABplaaappp	125	5464	-19535	97	96	5464	7.3	342	177	33	278313
ABplaap:50	ABplaap	50	4226	-20773	-34	-35	4226	14.3	228	283	52	653542
ABplaapa:69	ABplaapa	69	3569	-21430	-82	-82	3569	13.5	209	266	46	454046
ABplaapaa:92	ABplaapaa	92	3273	-21726	-80	-79	3273	8.8	278	239	37	302487
ABplaapaaa:127	ABplaapaaa	127	5507	-19492	131	127	5507	6.9	313	208	31	286880
ABplaapaap:127	ABplaapaap	127	5300	-19700	-72	-64	5300	6.6	314	251	29	248706
ABplaapap:92	ABplaapap	92	3325	-21674	11	9	3325	15.8	311	222	40	386349
ABplaapapa:124	ABplaapapa	124	5228	-19772	-74	-72	5228	12.1	343	220	32	314544
ABplaapapp:124	ABplaapapp	124	5531	-19468	165	163	5531	19.3	381	218	33	350533
ABplaapp:69	ABplaapp	69	3655	-21344	26	25	3655	10.7	281	256	45	289300
ABplaappa:91	ABplaappa	91	3241	-21758	-85	-84	3241	22.8	325	259	37	353022
ABplaappaa:124	ABplaappaa	124	5272	-19727	-144	-158	5272	19.5	337	296	31	317068
ABplaappap:124	ABplaappap	124	5400	-19599	32	35	5400	18.5	370	260	33	299980
ABplaappp:91	ABplaappp	91	3327	-21672	20	16	3327	18.1	376	226	40	333565
ABplaapppa:119	ABplaapppa	119	5074	-19925	-75	-61	5074	23.4	395	247	32	306778
ABplaapppp:119	ABplaapppp	119	5345	-19654	169	164	5345	23.7	437	232	35	327934
ABplap:34	ABplap	34	4406	-20593	-55	-55	4406	12.1	324	218	62	1069914
ABplapa:51	ABplapa	51	4181	-20818	-45	-45	4181	9.0	254	202	52	679107
ABplapaa:68	ABplapaa	68	3578	-21421	-35	-34	3578	7.0	228	215	45	394116
ABplapaaa:92	ABplapaaa	92	3295	-21704	-36	-34	3295	7.3	330	185	39	355309
ABplapaaaa:127	ABplapaaaa	127	5237	-19762	-95	-89	5237	3.1	341	232	31	238337
ABplapaaap:127	ABplapaaap	127	5576	-19423	156	154	5576	4.5	386	202	32	277949
ABplapaap:92	ABplapaap	92	3209	-21790	12	9	3209	6.6	345	233	40	299520
ABplapaapa:123	ABplapaapa	123	5154	-19845	-20	-22	5154	3.5	367	264	31	219479
ABplapaapp:123	ABplapaapp	123	5316	-19683	91	94	5316	5.8	408	236	32	217434
ABplapap:68	ABplapap	68	3617	-21382	-28	-27	3617	9.5	304	183	45	381504
ABplapapa:92	ABplapapa	92	3438	-21561	-41	-41	3438	13.3	347	159	39	434333
ABplapapaa:130	ABplapapaa	130	5573	-19426	39	41	5573	10.2	383	179	30	275047
ABplapapap:130	ABplapapap	130	5681	-19318	94	83	5681	15.8	404	165	37	513068
ABplapapp:92	ABplapapp	92	3325	-21674	61	60	3325	11.4	394	159	41	400361
ABplapappa:123	ABplapappa	123	5277	-19722	-82	-80	5277	18.6	414	151	34	409528
ABplapappp:123	ABplapappp	123	5622	-19377	210	206	5622	22.8	423	191	35	402769
ABplapp:51	ABplapp	51	4168	-20831	-28	-28	4168	11.1	318	280	50	435563
ABplappa:69	ABplappa	69	3532	-21468	-48	-47	3532	9.7	335	235	42	242817
ABplappaa:93	ABplappaa	93	3280	-21719	-24	-16	3280	7.7	409	198	39	327219
ABplappaaa:126	ABplappaaa	126	5264	-19735	-49	-43	5264	4.2	425	192	33	266466
ABplappaap:126	ABplappaap	126	5387	-19612	-4	0	5387	13.3	422	212	34	367004
ABplappap:93	ABplappap	93	3200	-21799	1	2	3200	5.0	433	253	40	232984
ABplappapa:124	ABplappapa	124	5228	-19771	-2	7	5228	3.2	406	283	33	237911
ABplappapp:124	ABplappapp	124	5211	-19788	-30	-27	5211	8.3	440	262	33	242356
ABplappp:69	ABplappp	69	3600	-21399	15	15	3600	10.7	390	269	45	266638
ABplapppa:92	ABplapppa	92	3289	-21710	-103	-105	3289	19.6	394	280	37	335992
ABplapppaa:127	ABplapppaa	127	5459	-19540	-32	-39	5459	20.1	365	310	29	284732
ABplapppap:127	ABplapppap	127	5462	-19537	46	40	5462	19.9	400	297	33	314167
ABplapppp:92	ABplapppp	92	3291	-21708	4	5	3291	15.8	445	260	40	306543
ABplappppa:124	ABplappppa	124	5374	-19625	-59	-69	5374	24.9	421	289	36	408652
ABplappppp:124	ABplappppp	124	5425	-19574	128	132	5425	18.7	464	275	34	298292
ABplp:23	ABplp	23	4766	-20233	-63	-63	4766	16.3	352	336	67	1418112
ABplpa:34	ABplpa	34	4445	-20554	-67	-68	4445	15.9	306	342	60	1137481
ABplpaa:50	ABplpaa	50	4170	-20829	-69	-68	4170	12.4	259	353	51	648163
ABplpaaa:70	ABplpaaa	70	3480	-21519	-58	-58	3480	10.0	262	321	44	354646
ABplpaaaa:96	ABplpaaaa	96	3505	-21494	-31	-30	3505	10.0	283	318	35	323471
ABplpaaaaa:132	ABplpaaaaa	132	5469	-19530	-125	-137	5469	11.7	255	333	33	429765
ABplpaaaap:132	ABplpaaaap	132	5731	-19268	143	137	5731	6.5	270	316	30	273801
ABplpaaap:96	ABplpaaap	96	3426	-21573	-9	-13	3426	5.5	313	293	38	328479
ABplpaaapa:130	ABplpaaapa	130	5344	-19655	-116	-116	5344	6.2	262	284	32	324712
ABplpaaapp:130	ABplpaaapp	130	5504	-19495	74	74	5504	3.7	300	284	34	348372
ABplpaap:70	ABplpaap	70	3575	-21424	-19	-20	3575	8.8	314	329	45	311216
ABplpaapa:92	ABplpaapa	92	3309	-21690	-14	-15	3309	12.0	307	354	38	378175
ABplpaapaa:125	ABplpaapaa	125	5311	-19688	-14	-5	5311	8.1	270	355	34	401453
ABplpaapap:125	ABplpaapap	125	5566	-19433	124	125	5566	10.7	308	338	31	272749
ABplpaapp:92	ABplpaapp	92	3180	-21819	-13	-13	3180	5.5	354	311	39	246406
ABplpaappa:120	ABplpaappa	120	5063	-19936	-70	-61	5063	4.9	315	337	35	374156
ABplpaappp:120	ABplpaappp	120	5137	-19862	36	40	5137	4.0	367	310	36	313800
ABplpap:50	ABplpap	50	4355	-20644	10	9	4355	23.8	326	379	55	986221
ABplpapa:69	ABplpapa	69	3592	-21407	-41	-40	3592	18.8	324	377	45	478448
ABplpapaa:94	ABplpapaa	94	3347	-21652	-61	-62	3347	15.3	336	312	36	305484
ABplpapaaa:128	ABplpapaaa	128	5331	-19668	-120	-122	5331	10.1	301	286	30	280184
ABplpapaap:128	ABplpapaap	128	5538	-19461	28	27	5538	12.6	337	309	32	303679
ABplpapap:94	ABplpapap	94	3455	-21544	-8	-14	3455	16.2	386	329	36	307136
ABplpapapa:128	ABplpapapa	128	5526	-19473	-100	-106	5526	16.8	344	347	32	369220
ABplpapapp:128	ABplpapapp	128	5600	-19399	144	144	5600	11.7	377	325	33	321998
ABplpapp:69	ABplpapp	69	3689	-21310	4	4	3689	17.6	373	327	46	351753
ABplpappa:91	ABplpappa	91	3270	-21729	-24	-23	3270	12.8	370	275	38	314856
ABplpappaa:126	ABplpappaa	126	5274	-19725	-53	-57	5274	9.2	350	268	30	225094
ABplpappap:126	ABplpappap	126	5448	-19551	95	93	5448	11.6	395	278	33	291338
ABplpappp:91	ABplpappp	91	3260	-21739	21	19	3260	11.0	421	305	39	238990
ABplpapppa:121	ABplpapppa	121	5133	-19866	-104	-100	5133	16.0	414	340	33	273535
ABplpapppp:121	ABplpapppp	121	5337	-19662	92	87	5337	16.1	447	313	35	278447
ABplpp:34	ABplpp	34	4443	-20556	-42	-42	4443	12.5	414	336	60	1043163
ABplppa:51	ABplppa	51	4143	-20856	-53	-54	4143	9.8	372	337	52	545735
ABplppaa:70	ABplppaa	70	3492	-21507	-21	-22	3492	12.5	384	375	44	423467
ABplppaaa:99	ABplppaaa	99	3600	-21399	-2	2	3600	10.5	363	372	38	437446
ABplppaaaa:133	ABplppaaaa	133	5548	-19451	-93	-65	5548	10.7	320	374	32	410535
ABplppaaap:133	ABplppaaap	133	5859	-19140	199	178	5859	10.9	360	374	34	410747
ABplppaap:99	ABplppaap	99	3560	-21439	72	73	3560	5.9	423	352	39	398119
ABplppaapa:131	ABplppaapa	131	5415	-19584	-73	-45	5415	8.3	389	370	32	373096
ABplppaapp:131	ABplppaapp	131	5497	-19502	1	0	5497	5.1	409	332	34	312052
ABplppap:70	ABplppap	70	3538	-21461	-13	-13	3538	9.6	444	310	44	254725
ABplppapa:95	ABplppapa	95	3394	-21605	-56	-55	3394	11.5	459	327	37	292372
ABplppapaa:129	ABplppapaa	129	5309	-19690	-84	-78	5309	2.7	440	322	31	193054
ABplppapap:129	ABplppapap	129	5364	-19635	-10	-4	5364	4.9	469	292	32	215977
ABplppapp:95	ABplppapp	95	3273	-21726	7	5	3273	10.6	496	326	38	263725
ABplppappa:124	ABplppappa	124	5211	-19788	-93	-79	5211	13.2	485	321	33	275260
ABplppappp:124	ABplppappp	124	5239	-19760	34	41	5239	5.7	545	298	35	271914
ABplppp:51	ABplppp	51	4288	-20711	-16	-17	4288	19.6	443	382	52	803985
ABplpppa:69	ABplpppa	69	3540	-21459	-58	-60	3540	16.7	436	379	44	408218
ABplpppaa:97	ABplpppaa	97	3572	-21427	-65	-66	3572	15.5	429	376	39	448290
ABplpppaaa:133	ABplpppaaa	133	5539	-19460	-35	-17	5539	14.4	395	393	34	419901
ABplpppaap:133	ABplpppaap	133	5689	-19310	64	47	5689	10.8	432	377	33	319692
ABplpppap:97	ABplpppap	97	3521	-21478	48	50	3521	11.1	479	372	37	312061
ABplpppapa:130	ABplpppapa	130	5307	-19692	-131	-123	5307	7.0	458	374	33	312619
ABplpppapp:130	ABplpppapp	130	5452	-19547	33	32	5452	5.7	481	344	34	263997
ABplpppp:69	ABplpppp	69	3610	-21389	-48	-50	3610	13.8	496	346	46	338266
ABplppppa:93	ABplppppa	93	3359	-21640	-21	-20	3359	11.6	526	370	38	299395
ABplppppaa:128	ABplppppaa	128	5339	-19660	-4	0	5339	8.7	525	364	34	264566
ABplppppap:128	ABplppppap	128	5410	-19589	36	41	5410	9.5	545	320	31	198576
ABplppppp:93	ABplppppp	93	3415	-21584	22	18	3415	14.8	536	325	39	324731
ABplpppppa:127	ABplpppppa	127	5372	-19627	-14	-10	5372	16.2	510	301	32	244523
ABplpppppp:127	ABplpppppp	127	5485	-19514	149	149	5485	11.7	537	273	34	241560
ABpr:13	ABpr	13	5527	-19472	-110	-110	5527	41.1	454	194	69	1918150
ABpra:23	ABpra	23	4974	-20025	-104	-104	4974	46.3	442	188	65	1877781
ABpraa:34	ABpraa	34	4537	-20463	-215	-216	4537	46.6	409	186	60	1725789
ABpraaa:51	ABpraaa	51	4211	-20789	-120	-121	4211	30.5	359	133	52	1024124
ABpraaaa:71	ABpraaaa	71	3582	-21418	-140	-141	3582	36.6	310	183	45	671372
ABpraaaaa:95	ABpraaaaa	95	3516	-21483	-133	-135	3516	32.7	301	247	37	499287
ABpraaaaaa:130	ABpraaaaaa	130	5557	-19442	-99	-93	5557	24.5	282	261	30	311093
ABpraaaaap:130	ABpraaaaap	130	5716	-19283	51	40	5716	24.3	329	265	31	308844
ABpraaaap:95	ABpraaaap	95	3595	-21404	-24	-28	3595	31.0	347	243	37	483989
ABpraaaapa:129	ABpraaaapa	129	5540	-19459	-265	-278	5540	31.8	334	264	31	386207
ABpraaaapp:129	ABpraaaapp	129	5836	-19163	178	162	5836	26.8	367	254	32	363164
ABpraaap:71	ABpraaap	71	3770	-21229	24	17	3770	33.0	318	140	46	693896
ABpraaapa:94	ABpraaapa	94	3484	-21515	-128	-132	3484	28.8	287	213	37	493880
ABpraaapaa:130	ABpraaapaa	130	5478	-19521	-159	-136	5478	21.2	311	215	31	385961
ABpraaapap:130	ABpraaapap	130	5692	-19308	86	94	5692	19.9	341	187	32	350816
ABpraaapp:94	ABpraaapp	94	3784	-21215	138	132	3784	38.1	286	181	41	609884
ABpraaappa:125	ABpraaappa	125	5374	-19625	-222	-216	5374	30.1	277	232	33	432720
ABpraaappp:125	ABpraaappp	125	5757	-19242	225	214	5757	25.9	328	220	35	442230
ABpraap:51	ABpraap	51	4395	-20604	-105	-106	4395	42.5	421	172	52	1132465
ABpraapa:70	ABpraapa	70	3666	-21333	-192	-194	3666	46.9	343	163	45	733065
ABpraapaa:95	ABpraapaa	95	3547	-21452	-261	-258	3547	45.6	296	205	37	623536
ABpraapaaa:131	ABpraapaaa	131	5671	-19328	-232	-225	5671	42.1	256	192	34	593047
ABpraapaap:131	ABpraapaap	131	6756	-18243	628	568	6756	44.0	295	204	33	535084
ABpraapap:95	ABpraapap	95	3865	-21134	186	169	3865	48.5	316	176	39	661552
ABpraapapa:127	ABpraapapa	127	5514	-19485	-239	-219	5514	50.8	244	191	35	610977
ABpraapapp:127	ABpraapapp	127	6629	-18370	858	823	6629	49.6	277	165	36	668327
ABpraapp:70	ABpraapp	70	3836	-21163	-40	-43	3836	38.8	412	172	46	658382
ABpraappa:92	ABpraappa	92	3373	-21626	-145	-141	3373	39.0	346	192	39	581155
ABpraappaa:124	ABpraappaa	124	5389	-19610	-279	-278	5389	38.0	290	156	33	519193
ABpraappap:124	ABpraappap	124	5985	-19014	232	223	5985	36.6	319	189	34	528325
ABpraappp:92	ABpraappp	92	3647	-21352	167	161	3647	36.3	396	185	41	538057
ABpraapppa:119	ABpraapppa	119	5163	-19836	-247	-221	5163	33.8	348	202	33	451642
ABpraapppp:119	ABpraapppp	119	5655	-19344	140	136	5655	34.1	387	175	37	555698
ABprap:34	ABprap	34	4585	-20414	-137	-138	4585	37.6	508	176	60	1787761
ABprapa:50	ABprapa	50	4284	-20715	-77	-77	4284	27.7	449	132	51	998574
ABprapaa:69	ABprapaa	69	3645	-21354	-145	-145	3645	36.3	370	128	43	666191
ABprapaaa:95	ABprapaaa	95	3603	-21396	-144	-134	3603	47.0	342	149	37	669200
ABprapaaaa:130	ABprapaaaa	130	5693	-19306	-216	-141	5693	46.7	293	145	33	594537
ABprapaaap:130	ABprapaaap	130	6880	-18119	827	813	6880	42.5	326	133	32	542344
ABprapaap:95	ABprapaap	95	3706	-21293	83	60	3706	39.1	363	146	38	675411
ABprapaapa:126	ABprapaapa	126	5585	-19414	-336	-338	5585	45.7	318	175	31	496664
ABprapaapp:126	ABprapaapp	126	6357	-18642	341	339	6357	40.4	352	180	33	561860
ABprapap:69	ABprapap	69	3718	-21281	-12	-11	3718	25.8	429	126	44	595907
ABprapapa:93	ABprapapa	93	3515	-21484	-86	-85	3515	25.5	370	127	38	600813
ABprapapaa:130	ABprapapaa	130	5690	-19309	-210	-202	5690	33.6	340	157	30	442134
ABprapapap:130	ABprapapap	130	6319	-18680	479	479	6319	28.5	377	134	33	521208
ABprapapp:93	ABprapapp	93	3521	-21478	143	140	3521	25.7	423	134	40	534196
ABprapappa:122	ABprapappa	122	5195	-19804	-229	-213	5195	25.0	389	161	33	472494
ABprapappp:122	ABprapappp	122	5838	-19161	320	317	5838	30.8	425	159	36	587091
ABprapp:50	ABprapp	50	4383	-20616	-40	-41	4383	25.1	533	156	54	1075543
ABprappa:68	ABprappa	68	3682	-21317	-98	-96	3682	27.0	479	141	45	599343
ABprappaa:93	ABprappaa	93	3456	-21543	-131	-122	3456	37.2	402	127	39	649214
ABprappaaa:127	ABprappaaa	127	5593	-19406	-94	-61	5593	35.2	346	120	35	617002
ABprappaap:127	ABprappaap	127	6449	-18550	633	635	6449	36.5	389	124	35	619573
ABprappap:93	ABprappap	93	3561	-21438	36	16	3561	35.6	451	138	41	630286
ABprappapa:123	ABprappapa	123	5451	-19548	-311	-268	5451	41.5	409	148	34	611275
ABprappapp:123	ABprappapp	123	6115	-18884	410	402	6115	37.2	437	138	36	705222
ABprappp:68	ABprappp	68	3821	-21178	53	49	3821	22.1	540	150	46	565796
ABprapppa:92	ABprapppa	92	3397	-21602	-150	-135	3397	31.5	490	132	39	586189
ABprapppaa:127	ABprapppaa	127	5477	-19522	-198	-168	5477	32.3	449	153	33	502532
ABprapppap:127	ABprapppap	127	5756	-19243	38	41	5756	37.6	495	145	37	605838
ABprapppp:92	ABprapppp	92	3731	-21268	233	230	3731	32.2	540	140	42	616874
ABprappppa:123	ABprappppa	123	5256	-19743	-194	-178	5256	34.9	529	134	35	534697
ABprappppp:123	ABprappppp	123	5977	-19022	352	383	5977	34.7	593	171	38	584614
ABprp:23	ABprp	23	5032	-19967	-144	-144	5032	46.6	530	272	66	1987341
ABprpa:34	ABprpa	34	4624	-20375	-233	-235	4624	49.9	511	297	58	1505935
ABprpaa:50	ABprpaa	50	4265	-20734	-245	-248	4265	50.5	467	202	48	907860
ABprpaaa:71	ABprpaaa	71	3655	-21344	-206	-210	3655	53.8	388	199	42	577199
ABprpaaaa:97	ABprpaaaa	97	3732	-21267	-308	-317	3732	51.8	299	228	36	590374
ABprpaaaaa:134	ABprpaaaaa	134	5833	-19166	-381	-312	5833	45.4	268	218	32	534775
ABprpaaaap:134	ABprpaaaap	134	6809	-18190	422	426	6809	49.2	293	243	31	461411
ABprpaaap:97	ABprpaaap	97	3814	-21185	-77	-104	3814	54.6	345	233	37	535060
ABprpaaapa:129	ABprpaaapa	129	5672	-19327	-296	-321	5672	53.4	271	226	33	515406
ABprpaaapp:129	ABprpaaapp	129	6718	-18281	542	524	6718	52.1	318	219	31	463049
ABprpaap:71	ABprpaap	71	3893	-21106	-34	-51	3893	46.8	452	192	43	633262
ABprpaapa:95	ABprpaapa	95	3625	-21374	-241	-237	3625	53.6	354	189	37	596061
ABprpaapaa:130	ABprpaapaa	130	5688	-19311	-271	-265	5688	55.1	284	202	34	536553
ABprpaapap:130	ABprpaapap	130	6568	-18431	557	572	6568	54.3	331	185	34	541149
ABprpaapp:95	ABprpaapp	95	4104	-20895	353	336	4104	49.3	401	204	38	535062
ABprpaappa:124	ABprpaappa	124	5614	-19385	-440	-411	5614	47.9	344	204	32	472818
ABprpaappp:124	ABprpaappp	124	6653	-18347	627	561	6653	48.8	378	196	33	462403
ABprpap:50	ABprpap	50	4496	-20503	-138	-142	4496	47.6	540	251	53	1118938
ABprpapa:69	ABprpapa	69	3715	-21284	-257	-256	3715	54.4	472	229	45	608595
ABprpapaa:94	ABprpapaa	94	3611	-21388	-255	-257	3611	55.2	400	240	38	569604
ABprpapaaa:129	ABprpapaaa	129	5731	-19268	-453	-389	5731	53.7	326	250	32	505655
ABprpapaap:129	ABprpapaap	129	6951	-18048	723	658	6951	54.4	368	235	34	550918
ABprpapap:94	ABprpapap	94	3921	-21078	71	70	3921	53.4	461	230	39	575368
ABprpapapa:126	ABprpapapa	126	5540	-19459	-458	-398	5540	55.3	400	217	34	549475
ABprpapapp:126	ABprpapapp	126	6893	-18106	826	787	6893	51.3	443	208	33	515738
ABprpapp:69	ABprpapp	69	4116	-20883	69	68	4116	47.3	531	207	45	665754
ABprpappa:92	ABprpappa	92	3549	-21450	-270	-266	3549	53.8	518	212	39	610244
ABprpappaa:127	ABprpappaa	127	5574	-19425	-316	-330	5574	55.5	492	248	33	493809
ABprpappap:127	ABprpappap	127	6864	-18135	806	815	6864	54.7	529	223	34	514983
ABprpappp:92	ABprpappp	92	4160	-20839	444	434	4160	48.3	508	208	41	581956
ABprpapppa:122	ABprpapppa	122	5368	-19631	-390	-394	5368	53.0	479	223	35	559085
ABprpapppp:122	ABprpapppp	122	6524	-18475	665	705	6524	49.3	534	195	38	640573
ABprpp:34	ABprpp	34	4699	-20300	-173	-177	4699	46.5	577	239	58	1741973
ABprppa:51	ABprppa	51	4269	-20730	-246	-246	4269	42.4	504	158	52	1185356
ABprppaa:71	ABprppaa	71	3605	-21394	-187	-189	3605	42.5	455	141	44	710636
ABprppaaa:98	ABprppaaa	98	3763	-21236	-220	-217	3763	47.6	384	154	37	647618
ABprppaaaa:133	ABprppaaaa	133	5901	-19098	-242	-194	5901	49.1	347	154	31	479301
ABprppaaap:133	ABprppaaap	133	6669	-18330	498	459	6669	48.6	384	154	33	547626
ABprppaap:98	ABprppaap	98	3943	-21056	6	-4	3943	48.1	430	157	38	651580
ABprppaapa:131	ABprppaapa	131	5688	-19311	-474	-410	5688	52.5	403	175	33	534202
ABprppaapp:131	ABprppaapp	131	6736	-18263	558	564	6736	48.2	441	159	34	566167
ABprppap:71	ABprppap	71	3857	-21142	-22	-26	3857	41.1	523	146	45	737784
ABprppapa:95	ABprppapa	95	3790	-21209	-279	-264	3790	50.5	480	168	38	639215
ABprppapaa:135	ABprppapaa	135	6009	-18990	-167	-103	6009	53.6	459	180	34	534815
ABprppapap:135	ABprppapap	135	7046	-17953	796	826	7046	51.6	506	179	33	544811
ABprppapp:95	ABprppapp	95	4047	-20952	238	253	4047	43.6	524	150	39	660806
ABprppappa:128	ABprppappa	128	5571	-19428	-257	-205	5571	46.5	514	148	34	594607
ABprppappp:128	ABprppappp	128	6478	-18521	706	720	6478	40.8	561	146	34	563540
ABprppp:51	ABprppp	51	4533	-20466	-45	-51	4533	39.6	572	175	52	1179754
ABprpppa:70	ABprpppa	70	3607	-21392	-187	-184	3607	35.6	503	185	44	637407
ABprpppaa:97	ABprpppaa	97	3746	-21253	-278	-265	3746	42.6	429	207	38	598218
ABprpppaaa:133	ABprpppaaa	133	5865	-19134	-506	-479	5865	45.8	392	226	31	478709
ABprpppaap:133	ABprpppaap	133	6822	-18177	528	477	6822	44.6	415	193	34	604228
ABprpppap:97	ABprpppap	97	4045	-20954	77	60	4045	41.0	469	170	39	686611
ABprpppapa:132	ABprpppapa	132	5738	-19261	-373	-329	5738	41.5	443	207	33	527031
ABprpppapp:132	ABprpppapp	132	6581	-18418	448	452	6581	42.4	466	156	36	694541
ABprpppp:70	ABprpppp	70	3894	-21105	8	6	3894	35.8	572	168	45	631072
ABprppppa:93	ABprppppa	93	3578	-21421	-190	-184	3578	37.6	503	194	39	605647
ABprppppaa:129	ABprppppaa	129	5673	-19326	-261	-278	5673	44.4	483	205	33	512923
ABprppppap:129	ABprppppap	129	6537	-18462	459	455	6537	41.9	527	178	32	499737
ABprppppp:93	ABprppppp	93	3866	-21133	200	220	3866	41.1	561	167	40	623936
ABprpppppa:125	ABprpppppa	125	5509	-19490	-267	-227	5509	44.2	566	185	34	504356
ABprpppppp:125	ABprpppppp	125	6189	-18810	489	540	6189	37.2	598	158	34	483032
P1:1	P1	1	6814	-18185	-81	-81	6814	34.5	584	273	102	4537991
EMS:3	EMS	3	6081	-18918	-53	-53	6081	34.5	473	336	70	1666139
MS:15	MS	15	5370	-19629	-145	-145	5370	45.2	350	336	68	1787917
MSa:27	MSa	27	4732	-20267	-209	-209	4732	37.8	290	352	67	2267948
MSaa:40	MSaa	40	4490	-20510	-257	-258	4490	45.2	219	325	61	1812436
MSaaa:56	MSaaa	56	4120	-20879	-346	-349	4120	47.2	235	306	50	903101
MSaaaa:75	MSaaaa	75	3606	-21393	-232	-234	3606	43.7	225	335	47	688122
MSaaaaa:96	MSaaaaa	96	3483	-21516	-184	-191	3483	39.0	192	343	40	565008
MSaaaaaa:123	MSaaaaaa	123	5406	-19593	-180	-153	5406	41.4	206	385	32	416469
MSaaaaap:123	MSaaaaap	123	6180	-18819	430	464	6180	31.2	235	394	37	487453
MSaaaaapa:154	MSaaaaapa	154	6317	-18683	-134	-117	6317	24.5	217	395	30	246085
MSaaaaapp:154	MSaaaaapp	154	7266	-17733	514	537	7266	31.5	247	397	30	289995
MSaaaap:96	MSaaaap	96	3948	-21051	210	204	3948	32.4	253	370	38	458760
MSaaaapa:125	MSaaaapa	125	5487	-19512	-127	-121	5487	18.2	253	378	32	351500
MSaaaapp:125	MSaaaapp	125	6618	-18381	679	692	6618	26.5	274	394	36	449210
MSaaap:75	MSaaap	75	3799	-21200	1	-6	3799	37.9	298	335	46	639057
MSaaapa:98	MSaaapa	98	3546	-21453	-155	-149	3546	31.1	282	328	39	420711
MSaaapaa:126	MSaaapaa	126	5655	-19344	-226	-222	5655	32.7	272	354	32	333056
MSaaapap:126	MSaaapap	126	6278	-18721	376	384	6278	30.1	305	310	35	383884
MSaaapp:98	MSaaapp	98	4387	-20612	201	185	4387	37.2	330	337	37	477370
MSaaappa:134	MSaaappa	134	6106	-18893	-203	-192	6106	38.4	302	341	33	403000
MSaaappp:134	MSaaappp	134	7085	-17914	662	639	7085	35.6	334	314	31	347865
MSaap:56	MSaap	56	4321	-20678	-203	-207	4321	50.0	322	322	51	857601
MSaapa:75	MSaapa	75	3609	-21390	-262	-264	3609	46.2	305	370	45	641788
MSaapaa:97	MSaapaa	97	3551	-21448	-51	-38	3551	36.6	286	391	39	441094
MSaapaaa:123	MSaapaaa	123	5396	-19603	-48	-34	5396	19.6	297	398	33	331891
MSaapaap:123	MSaapaap	123	6328	-18671	392	385	6328	33.1	312	382	37	434973
MSaapaapa:155	MSaapaapa	155	6452	-18548	-221	-179	6452	28.0	294	400	30	214861
MSaapaapp:155	MSaapaapp	155	7073	-17927	187	167	7073	36.0	324	378	30	258795
MSaapap:97	MSaapap	97	4111	-20888	322	321	4111	30.1	343	396	38	436017
MSaapapa:126	MSaapapa	126	5673	-19326	-163	-162	5673	30.2	342	358	31	324484
MSaapapp:126	MSaapapp	126	6871	-18128	932	938	6871	30.9	365	407	35	382121
MSaapp:75	MSaapp	75	3907	-21092	11	4	3907	43.0	369	351	45	620318
MSaappa:99	MSaappa	99	3627	-21372	-179	-173	3627	40.3	342	389	41	515881
MSaappaa:125	MSaappaa	125	5805	-19194	-48	-35	5805	41.8	329	399	35	402729
MSaappap:125	MSaappap	125	6764	-18235	616	586	6764	47.3	371	379	34	389551
MSaappp:99	MSaappp	99	5098	-19901	345	330	5098	50.2	366	359	36	543545
MSaapppa:145	MSaapppa	145	6566	-18433	-173	-183	6566	51.0	355	338	30	341610
MSaapppp:145	MSaapppp	145	7576	-17423	967	937	7576	55.0	380	314	31	340014
MSap:40	MSap	40	4511	-20488	-203	-204	4511	40.6	297	374	57	1546376
MSapa:57	MSapa	57	4156	-20843	-210	-212	4156	41.1	286	373	51	931216
MSapaa:77	MSapaa	77	3490	-21509	-92	-90	3490	28.3	279	390	44	529162
MSapaaa:100	MSapaaa	100	3561	-21438	-149	-148	3561	21.0	280	361	38	381044
MSapaaaa:130	MSapaaaa	130	5474	-19525	-253	-252	5474	20.5	269	334	29	239104
MSapaaap:130	MSapaaap	130	5905	-19094	81	59	5905	20.9	303	352	34	306369
MSapaap:100	MSapaap	100	3934	-21065	148	145	3934	21.0	330	380	38	378682
MSapaapa:131	MSapaapa	131	5908	-19091	-90	-50	5908	22.9	318	395	32	311422
MSapaapp:131	MSapaapp	131	6427	-18572	432	407	6427	23.0	350	382	33	317311
MSapap:77	MSapap	77	3583	-21416	-4	-12	3583	28.8	338	318	44	461907
MSapapa:101	MSapapa	101	3787	-21213	-107	-107	3787	29.1	342	316	39	410539
MSapapaa:133	MSapapaa	133	5636	-19363	-277	-275	5636	25.0	326	338	31	273397
MSapapap:133	MSapapap	133	6157	-18843	150	163	6157	29.1	361	311	35	320611
MSapapp:101	MSapapp	101	4436	-20563	24	22	4436	21.1	300	302	33	309737
MSapappa:149	MSapappa	149	5995	-19004	-49	-59	5995	20.2	270	298	31	360673
MSapappp:149	MSapappp	149	6584	-18415	281	281	6584	24.8	314	305	30	281088
MSapp:57	MSapp	57	4371	-20628	-49	-50	4371	45.5	374	383	51	994721
MSappa:77	MSappa	77	3515	-21484	-93	-96	3515	31.0	344	401	44	543456
MSappaa:99	MSappaa	99	3492	-21507	-141	-136	3492	21.7	369	376	39	368445
MSappaaa:128	MSappaaa	128	5566	-19433	-130	-41	5566	20.8	370	400	32	273370
MSappaap:128	MSappaap	128	5890	-19109	80	91	5890	25.6	392	378	34	278106
MSappap:99	MSappap	99	4057	-20942	137	136	4057	31.6	398	409	36	402273
MSappapa:132	MSappapa	132	5883	-19116	-375	-353	5883	41.4	383	402	31	318584
MSappapp:132	MSappapp	132	6668	-18331	640	641	6668	34.6	411	413	32	292684
MSappp:77	MSappp	77	3787	-21212	173	172	3787	34.1	412	407	43	583987
MSapppa:103	MSapppa	103	4398	-20602	-188	-161	4398	29.1	440	402	37	456818
MSapppaa:149	MSapppaa	149	6175	-18824	-103	-92	6175	30.4	423	408	30	255395
MSapppap:149	MSapppap	149	6659	-18341	197	207	6659	35.2	465	396	31	288519
MSapppp:103	MSapppp	103	5152	-19847	106	139	5152	41.4	458	390	38	551471
MSp:27	MSp	27	4824	-20175	-159	-159	4824	46.2	404	313	66	1963325
MSpa:40	MSpa	40	4519	-20481	-267	-271	4519	49.3	341	294	60	1528562
MSpaa:56	MSpaa	56	4172	-20827	-267	-272	4172	49.5	348	251	50	779158
MSpaaa:76	MSpaaa	76	3581	-21418	-321	-322	3581	50.9	323	307	47	600766
MSpaaaa:98	MSpaaaa	98	3527	-21472	-209	-205	3527	45.2	252	362	42	536673
MSpaaaaa:124	MSpaaaaa	124	5570	-19429	-215	-180	5570	45.6	254	367	34	453953
MSpaaaap:124	MSpaaaap	124	6379	-18620	463	461	6379	39.7	277	392	38	526176
MSpaaap:98	MSpaaap	98	4418	-20581	295	304	4418	47.3	320	354	40	532373
MSpaaapa:129	MSpaaapa	129	5841	-19158	-305	-271	5841	44.4	292	370	34	452734
MSpaaapp:129	MSpaaapp	129	7418	-17581	1031	989	7418	48.9	321	352	35	440498
MSpaap:76	MSpaap	76	3800	-21200	17	12	3800	42.1	396	288	44	550330
MSpaapa:101	MSpaapa	101	3706	-21293	-161	-167	3706	37.6	364	286	40	456472
MSpaapaa:129	MSpaapaa	129	5782	-19217	-416	-413	5782	44.8	330	286	33	361929
MSpaapap:129	MSpaapap	129	6501	-18498	429	420	6501	35.6	368	280	32	288190
MSpaapp:101	MSpaapp	101	4820	-20179	195	176	4820	43.7	401	308	37	540933
MSpaappa:142	MSpaappa	142	6231	-18768	-318	-297	6231	43.2	369	297	30	329353
MSpaappp:142	MSpaappp	142	7278	-17721	707	687	7278	43.5	415	303	30	332045
MSpap:56	MSpap	56	4371	-20628	-179	-183	4371	48.8	419	312	51	779590
MSpapa:76	MSpapa	76	3730	-21269	-210	-215	3730	51.0	402	351	48	662972
MSpapaa:98	MSpapaa	98	3610	-21389	-313	-305	3610	50.3	356	327	41	462017
MSpapaaa:125	MSpapaaa	125	5675	-19324	-534	-462	5675	52.6	330	317	36	434026
MSpapaap:125	MSpapaap	125	6606	-18393	399	421	6606	52.0	373	278	36	426352
MSpapap:98	MSpapap	98	4405	-20594	170	158	4405	51.6	419	332	38	471501
MSpapapa:131	MSpapapa	131	5846	-19153	-450	-433	5846	54.3	413	333	31	359990
MSpapapp:131	MSpapapp	131	6922	-18077	506	524	6922	53.0	418	288	34	353514
MSpapp:76	MSpapp	76	4005	-20994	76	61	4005	50.1	450	308	43	557819
MSpappa:103	MSpappa	103	4772	-20227	-299	-294	4772	48.8	405	274	36	478712
MSpappaa:153	MSpappaa	153	6390	-18609	-361	-231	6390	44.6	378	259	30	318510
MSpappap:153	MSpappap	153	6856	-18143	187	243	6856	41.6	429	264	34	394082
MSpappp:103	MSpappp	103	5187	-19812	331	313	5187	50.5	449	275	36	474811
MSpapppa:145	MSpapppa	145	6079	-18920	-367	-355	6079	51.5	419	245	29	292968
MSpapppp:145	MSpapppp	145	7002	-17997	532	519	7002	45.0	455	257	32	331407
MSpp:40	MSpp	40	4598	-20401	-165	-169	4598	48.4	445	301	55	1273674
MSppa:57	MSppa	57	4133	-20866	-278	-279	4133	47.6	438	245	50	837491
MSppaa:76	MSppaa	76	3574	-21425	-254	-254	3574	49.8	397	252	43	525134
MSppaaa:99	MSppaaa	99	3522	-21477	-229	-215	3522	42.4	318	253	38	436982
MSppaaaa:127	MSppaaaa	127	5560	-19440	-280	-262	5560	38.5	263	234	30	326623
MSppaaap:127	MSppaaap	127	6091	-18908	195	201	6091	37.8	308	256	33	325188
MSppaap:99	MSppaap	99	4287	-20712	262	250	4287	46.9	369	260	37	472508
MSppaapa:129	MSppaapa	129	5805	-19194	-232	-231	5805	41.2	332	236	31	343864
MSppaapp:129	MSppaapp	129	7181	-17818	780	722	7181	45.2	367	257	33	387045
MSppap:76	MSppap	76	3742	-21257	7	1	3742	41.3	454	252	42	501482
MSppapa:100	MSppapa	100	3746	-21253	-136	-135	3746	39.2	404	253	38	448194
MSppapaa:129	MSppapaa	129	5716	-19283	-258	-249	5716	36.9	366	241	30	300429
MSppapap:129	MSppapap	129	6433	-18566	291	296	6433	37.5	409	255	33	323955
MSppapp:100	MSppapp	100	4765	-20234	269	259	4765	42.2	460	247	36	516891
MSppappa:141	MSppappa	141	5980	-19019	-266	-235	5980	33.7	436	240	30	302291
MSppappp:141	MSppappp	141	7015	-17985	689	674	7015	38.6	459	250	31	343192
MSppp:57	MSppp	57	4413	-20586	-42	-45	4413	44.8	521	294	50	863076
MSpppa:76	MSpppa	76	3659	-21340	-208	-197	3659	46.0	492	289	42	481698
MSpppaa:97	MSpppaa	97	3608	-21391	-293	-267	3608	49.9	487	282	38	404756
MSpppaaa:125	MSpppaaa	125	5645	-19354	-521	-458	5645	52.7	480	283	34	390798
MSpppaap:125	MSpppaap	125	6335	-18664	287	258	6335	43.9	499	274	34	396740
MSpppap:97	MSpppap	97	4093	-20906	126	122	4093	43.4	516	251	37	457334
MSpppapa:130	MSpppapa	130	5741	-19258	-357	-349	5741	44.8	497	236	30	333968
MSpppapp:130	MSpppapp	130	6349	-18650	394	412	6349	39.3	519	252	34	346925
MSpppp:76	MSpppp	76	3806	-21193	83	58	3806	39.8	547	284	40	486508
MSppppa:103	MSppppa	103	4691	-20308	-400	-390	4691	51.4	530	274	34	445380
MSppppp:103	MSppppp	103	5221	-19778	155	137	5221	48.5	562	296	40	588236
E:15	E	15	5350	-19649	-127	-128	5350	35.0	503	348	71	2167229
Ea:27	Ea	27	4709	-20290	-140	-140	4709	29.4	444	376	65	1951461
Eal:42	Eal	42	4618	-20381	-145	-146	4618	40.9	484	384	58	1671666
Eala:59	Eala	59	4194	-20805	-284	-286	4194	49.4	510	363	51	922509
Ealaa:79	Ealaa	79	3593	-21406	-288	-292	3593	49.6	478	353	44	563759
Ealaad:104	Ealaad	104	5576	-19423	547	511	5576	51.2	469	318	36	443389
Ealaada:145	Ealaada	145	6759	-18240	19	3	6759	54.3	443	348	32	316665
Ealaadp:145	Ealaadp	145	8613	-16386	1750	1646	8613	49.3	446	304	30	290504
Ealaav:104	Ealaav	104	4194	-20805	-234	-205	4194	51.5	450	361	38	455654
Ealaava:135	Ealaava	135	5893	-19107	-294	-282	5893	52.9	411	371	32	337809
Ealaavp:135	Ealaavp	135	7141	-17858	812	811	7141	49.2	457	382	36	401133
Ealap:79	Ealap	79	3909	-21090	30	15	3909	47.1	538	323	41	516941
Ealapa:104	Ealapa	104	4269	-20730	-204	-193	4269	52.6	517	334	39	434133
Ealapaa:135	Ealapaa	135	6005	-18994	-205	-203	6005	54.0	493	346	34	317010
Ealapap:135	Ealapap	135	7127	-17872	682	646	7127	52.2	509	302	32	288957
Ealapp:104	Ealapp	104	5380	-19619	382	369	5380	45.3	544	328	34	426888
Ealappa:151	Ealappa	151	6752	-18247	239	257	6752	47.2	516	354	28	293924
Ealappp:151	Ealappp	151	7410	-17590	655	596	7410	49.4	521	310	31	243265
Ealp:59	Ealp	59	4326	-20673	-62	-62	4326	35.9	566	378	49	898174
Ealpa:79	Ealpa	79	3590	-21409	-186	-188	3590	39.9	531	370	45	567426
Ealpaa:103	Ealpaa	103	4258	-20741	-359	-349	4258	41.4	505	358	38	434451
Ealpaaa:144	Ealpaaa	144	6114	-18885	-276	-274	6114	44.8	493	330	30	266080
Ealpaap:144	Ealpaap	144	6600	-18400	357	342	6600	35.5	513	307	33	261642
Ealpap:103	Ealpap	103	4687	-20312	66	60	4687	34.0	535	348	38	395861
Ealpapa:146	Ealpapa	146	6066	-18933	-158	-155	6066	35.2	516	394	31	285078
Ealpapp:146	Ealpapp	146	6326	-18673	114	111	6326	32.5	531	344	34	229694
Ealpp:79	Ealpp	79	3657	-21342	-19	-26	3657	33.1	579	321	41	468180
Ealppa:109	Ealppa	109	4910	-20089	-169	-167	4910	37.7	575	344	36	404835
Ealppaa:153	Ealppaa	153	6689	-18310	-250	-168	6689	41.6	530	364	31	278659
Ealppap:153	Ealppap	153	6646	-18353	315	316	6646	35.6	567	343	30	203701
Ealppp:109	Ealppp	109	5171	-19828	154	148	5171	29.7	618	320	34	335260
Ear:42	Ear	42	4434	-20565	-253	-256	4434	37.8	382	370	58	1572099
Eara:58	Eara	58	4090	-20909	-206	-209	4090	33.8	386	353	52	844310
Earaa:77	Earaa	77	3491	-21508	-141	-138	3491	31.1	376	344	44	447462
Earaad:101	Earaad	101	3568	-21431	-291	-281	3568	35.3	370	339	38	388555
Earaada:128	Earaada	128	5652	-19347	-419	-416	5652	37.1	353	373	32	361314
Earaadp:128	Earaadp	128	6297	-18703	128	105	6297	40.9	367	332	36	448089
Earaav:101	Earaav	101	4072	-20927	158	144	4072	30.3	423	355	37	360774
Earaava:131	Earaava	131	5760	-19239	-231	-246	5760	33.4	382	356	32	312038
Earaavp:131	Earaavp	131	6500	-18499	411	392	6500	29.8	426	362	35	366720
Earap:77	Earap	77	3526	-21473	-25	-25	3526	28.0	452	313	44	376541
Earapa:101	Earapa	101	3721	-21278	-147	-136	3721	36.5	430	309	40	424407
Earapaa:129	Earapaa	129	5641	-19358	-347	-328	5641	36.4	400	322	33	300150
Earapap:129	Earapap	129	6363	-18636	326	318	6363	36.5	438	293	36	356850
Earapp:101	Earapp	101	4561	-20438	113	118	4561	30.0	474	292	34	332319
Earappa:146	Earappa	146	6149	-18850	-100	-83	6149	29.9	444	279	30	254848
Earappp:146	Earappp	146	6460	-18540	355	318	6460	26.9	478	289	30	262862
Earp:58	Earp	58	4303	-20696	-145	-150	4303	41.3	459	378	51	918002
Earpa:78	Earpa	78	3648	-21351	-188	-188	3648	40.7	434	380	45	545265
Earpaa:98	Earpaa	98	3622	-21377	-164	-161	3622	41.9	403	384	41	454782
Earpaaa:124	Earpaaa	124	5717	-19282	-399	-366	5717	48.6	396	350	34	373030
Earpaap:124	Earpaap	124	6607	-18392	485	473	6607	41.2	427	381	36	423184
Earpap:98	Earpap	98	4130	-20869	144	109	4130	41.5	470	373	38	436462
Earpapa:129	Earpapa	129	5864	-19135	-334	-326	5864	43.7	440	334	32	322552
Earpapp:129	Earpapp	129	6677	-18322	586	576	6677	36.0	472	367	33	323290
Earpp:78	Earpp	78	3697	-21302	-3	-5	3697	34.9	500	333	43	447863
Earppa:103	Earppa	103	4219	-20780	-338	-336	4219	40.8	481	318	36	403082
Earppaa:142	Earppaa	142	5955	-19044	-350	-366	5955	42.4	464	314	30	275788
Earppap:142	Earppap	142	6369	-18631	112	129	6369	34.0	482	294	33	276958
Earppp:103	Earppp	103	4883	-20116	113	128	4883	32.0	518	289	36	350838
Earpppa:155	Earpppa	155	5886	-19114	-479	-418	5886	25.0	492	298	30	204548
Earpppp:155	Earpppp	155	6028	-18972	-100	-136	6028	25.0	526	290	38	387403
Ep:27	Ep	27	4718	-20281	-69	-69	4718	24.1	556	339	65	1756668
Epl:41	Epl	41	4431	-20568	-172	-173	4431	26.7	522	360	57	1292238
Epla:58	Epla	58	4053	-20946	-147	-148	4053	25.7	508	379	51	740076
Eplaa:78	Eplaa	78	3515	-21484	-88	-86	3515	29.0	498	389	46	480824
Eplaaa:100	Eplaaa	100	3467	-21532	-135	-135	3467	28.5	464	374	38	333999
Eplaaaa:126	Eplaaaa	126	5411	-19588	-118	-106	5411	22.7	418	408	32	269629
Eplaaap:126	Eplaaap	126	5722	-19277	123	117	5722	21.9	456	381	36	338028
Eplaap:100	Eplaap	100	3638	-21361	5	4	3638	24.2	502	335	38	280070
Eplaapa:128	Eplaapa	128	5546	-19453	-126	-132	5546	27.6	478	394	32	290219
Eplaapp:128	Eplaapp	128	6071	-18928	218	219	6071	27.8	473	335	35	306498
Eplap:78	Eplap	78	3456	-21543	-57	-59	3456	21.1	552	350	41	372140
Eplapa:106	Eplapa	106	4018	-20981	-50	-53	4018	22.9	532	364	38	329873
Eplapaa:137	Eplapaa	137	5599	-19400	-171	-168	5599	19.2	484	380	31	224146
Eplapap:137	Eplapap	137	5938	-19061	54	55	5938	23.8	504	332	32	183501
Eplapp:106	Eplapp	106	4982	-20017	206	209	4982	26.0	542	309	32	282463
Eplp:58	Eplp	58	4163	-20836	-77	-76	4163	23.8	596	341	50	722771
Eplpa:78	Eplpa	78	3583	-21416	-70	-69	3583	26.1	602	362	46	531503
Eplpaa:100	Eplpaa	100	3568	-21431	-80	-81	3568	26.2	585	376	42	419845
Eplpaaa:128	Eplpaaa	128	5458	-19542	-112	-116	5458	24.8	522	393	35	276182
Eplpaap:128	Eplpaap	128	5667	-19332	71	65	5667	21.5	560	353	34	245830
Eplpap:100	Eplpap	100	3967	-21033	83	92	3967	22.9	634	325	40	422152
Eplpapa:132	Eplpapa	132	5616	-19383	-42	-36	5616	17.5	591	371	32	259035
Eplpapp:132	Eplpapp	132	5993	-19006	276	273	5993	19.4	607	325	33	251292
Eplpp:78	Eplpp	78	3746	-21254	183	186	3746	30.1	660	297	42	641224
Eplppa:111	Eplppa	111	4717	-20282	-68	-51	4717	13.7	617	312	34	335603
Eplppp:111	Eplppp	111	4965	-20034	158	153	4965	18.2	639	285	38	453361
Epr:41	Epr	41	4580	-20419	-85	-93	4580	32.7	598	352	54	1363051
Epra:59	Epra	59	4112	-20887	-281	-284	4112	43.1	603	337	49	917533
Epraa:80	Epraa	80	3565	-21434	-219	-213	3565	44.9	585	354	44	623023
Epraaa:104	Epraaa	104	4073	-20926	-171	-178	4073	47.1	535	379	39	551854
Epraaaa:136	Epraaaa	136	6410	-18589	258	261	6410	40.8	497	396	35	377842
Epraaap:136	Epraaap	136	5879	-19120	-171	-136	5879	50.9	503	381	33	385620
Epraap:104	Epraap	104	4740	-20259	363	363	4740	38.6	570	384	38	514413
Epraapa:139	Epraapa	139	6003	-18997	-163	-90	6003	48.2	535	384	32	361907
Epraapp:139	Epraapp	139	7009	-17990	716	708	7009	40.4	549	390	33	375395
Eprap:80	Eprap	80	3951	-21048	101	95	3951	48.8	618	312	41	604103
Eprapa:107	Eprapa	107	4580	-20419	-163	-150	4580	50.7	571	350	37	546437
Eprapaa:143	Eprapaa	143	6191	-18808	-46	-54	6191	53.8	530	353	31	338726
Eprapap:143	Eprapap	143	6985	-18014	497	511	6985	52.6	558	312	33	357337
Eprapp:107	Eprapp	107	5596	-19403	461	463	5596	44.7	594	367	35	528875
Eprp:59	Eprp	59	4299	-20700	75	69	4299	31.6	655	314	48	917572
Eprpa:80	Eprpa	80	3968	-21031	208	186	3968	42.3	652	279	43	678136
Eprpaa:110	Eprpaa	110	5305	-19694	357	349	5305	34.5	653	327	36	438105
Eprpaaa:154	Eprpaaa	154	6478	-18522	284	294	6478	28.0	645	332	30	178051
Eprpaap:154	Eprpaap	154	6289	-18710	105	125	6289	34.0	644	365	30	265329
Eprpap:110	Eprpap	110	4849	-20150	-170	-156	4849	37.0	628	362	36	463468
Eprpapa:154	Eprpapa	154	6505	-18495	-98	-60	6505	44.0	578	375	30	276558
Eprpapp:154	Eprpapp	154	6306	-18694	-98	-108	6306	36.5	611	356	30	244363
Eprpp:80	Eprpp	80	3510	-21489	-194	-187	3510	37.9	641	333	44	671932
Eprppa:107	Eprppa	107	5089	-19910	260	269	5089	27.1	630	360	36	436183
Eprppaa:155	Eprppaa	155	5892	-19108	-195	-170	5892	27.0	606	390	30	210432
Eprppap:155	Eprppap	155	6020	-18980	-336	-442	6020	26.0	608	364	26	173463
Eprppp:107	Eprppp	107	4634	-20365	-49	-42	4634	31.4	593	387	38	500977
Eprpppa:151	Eprpppa	151	5988	-19011	-293	-285	5988	36.0	551	401	34	341485
Eprpppp:151	Eprpppp	151	6044	-18955	-122	-101	6044	28.6	573	378	30	242638
P2:3	P2	3	6019	-18980	-49	-49	6019	30.8	595	271	72	2364032
C:17	C	17	5061	-19938	-48	-48	5061	16.5	534	237	69	1470208
Ca:29	Ca	29	4494	-20505	-56	-56	4494	14.9	448	222	64	1257049
Caa:45	Caa	45	4247	-20752	-68	-69	4247	18.6	393	246	56	821199
Caaa:64	Caaa	64	3751	-21248	-137	-136	3751	29.5	368	244	49	613676
Caaaa:87	Caaaa	87	3174	-21825	-169	-169	3174	30.5	425	248	44	456787
Caaaaa:120	Caaaaa	120	5065	-19934	-237	-226	5065	31.9	478	237	37	385689
Caaaap:120	Caaaap	120	5138	-19861	-58	-63	5138	30.1	534	211	37	370496
Caaap:87	Caaap	87	3245	-21754	-77	-77	3245	23.6	496	194	43	416043
Caaapa:119	Caaapa	119	5197	-19803	17	19	5197	23.3	591	156	36	358586
Caaapp:119	Caaapp	119	4964	-20035	-101	-104	4964	21.9	531	172	36	333100
Caap:64	Caap	64	3666	-21333	-34	-35	3666	11.5	418	221	46	364676
Caapa:90	Caapa	90	3222	-21777	-100	-100	3222	18.5	460	160	41	452786
Caapaa:124	Caapaa	124	5225	-19774	-142	-149	5225	28.7	465	184	34	349801
Caapap:124	Caapap	124	5389	-19610	-21	-31	5389	30.0	518	166	35	420810
Caapp:90	Caapp	90	3411	-21588	19	20	3411	17.8	507	133	40	465767
Caappd:127	Caappd	127	5489	-19510	77	79	5489	24.5	516	120	33	316414
Caappv:127	Caappv	127	5426	-19573	-48	-54	5426	25.8	464	147	33	364084
Cap:45	Cap	45	4297	-20702	-67	-67	4297	22.9	458	298	56	932213
Capa:66	Capa	66	3677	-21322	-98	-97	3677	28.1	468	264	50	605015
Capaa:92	Capaa	92	3225	-21774	-66	-65	3225	25.9	501	251	42	364674
Capaaa:123	Capaaa	123	5118	-19881	-109	-107	5118	21.1	504	249	35	230866
Capaap:123	Capaap	123	5183	-19816	17	18	5183	15.5	548	211	36	242547
Capap:92	Capap	92	3207	-21792	-25	-26	3207	17.4	557	215	43	346848
Capapa:122	Capapa	122	5094	-19905	-44	-41	5094	14.2	533	134	37	301330
Capapp:122	Capapp	122	5246	-19753	54	53	5246	15.8	612	171	36	254816
Capp:66	Capp	66	3666	-21333	-64	-65	3666	23.0	547	285	46	482913
Cappa:93	Cappa	93	4267	-20732	-10	-9	4267	14.3	522	298	35	270597
Cappp:93	Cappp	93	3305	-21694	-50	-51	3305	11.1	587	301	42	354497
Capppa:127	Capppa	127	5216	-19783	-61	-44	5216	4.0	583	273	34	166382
Capppp:127	Capppp	127	5358	-19641	72	73	5358	5.4	623	262	34	228152
Cp:29	Cp	29	4537	-20462	-108	-108	4537	19.5	558	215	66	1663829
Cpa:45	Cpa	45	4221	-20778	-87	-86	4221	11.1	506	248	58	786104
Cpaa:64	Cpaa	64	3717	-21282	-52	-54	3717	10.5	476	227	50	374123
Cpaaa:86	Cpaaa	86	3169	-21830	-28	-28	3169	9.0	490	190	44	318661
Cpaaaa:115	Cpaaaa	115	4745	-20254	-98	-98	4745	18.5	473	207	38	323074
Cpaaap:115	Cpaaap	115	4810	-20189	-54	-53	4810	14.4	470	145	38	335137
Cpaap:86	Cpaap	86	3190	-21809	-34	-36	3190	7.2	567	237	43	291190
Cpaapa:114	Cpaapa	114	4672	-20327	-66	-66	4672	6.3	486	181	38	244037
Cpaapp:114	Cpaapp	114	4765	-20234	28	28	4765	4.7	569	181	38	251571
Cpap:64	Cpap	64	3739	-21260	-22	-23	3739	8.0	554	287	46	344698
Cpapa:87	Cpapa	87	3339	-21660	-15	-14	3339	7.0	517	268	41	248853
Cpapaa:129	Cpapaa	129	5253	-19746	-78	-78	5253	9.2	474	226	35	186737
Cpapap:129	Cpapap	129	5276	-19723	-19	-21	5276	3.5	550	224	34	169353
Cpapp:87	Cpapp	87	3309	-21690	14	13	3309	6.7	610	279	42	383736
Cpappd:125	Cpappd	125	5130	-19869	-53	-51	5130	2.8	590	221	34	188565
Cpappv:125	Cpappv	125	5336	-19663	54	62	5336	9.9	636	227	34	246764
Cpp:45	Cpp	45	4350	-20650	-36	-35	4350	15.6	593	268	56	1012620
Cppa:65	Cppa	65	3664	-21335	-12	-12	3664	14.2	636	270	49	692344
Cppaa:97	Cppaa	97	3801	-21198	-99	-100	3801	19.3	595	291	40	408559
Cppaaa:139	Cppaaa	139	5613	-19386	-10	-8	5613	17.2	572	268	36	272242
Cppaap:139	Cppaap	139	5618	-19381	-147	-149	5618	24.4	559	313	34	270623
Cppap:97	Cppap	97	3703	-21296	42	39	3703	16.8	627	238	45	563346
Cppapa:133	Cppapa	133	5472	-19527	-84	-76	5472	19.3	591	213	36	290928
Cppapp:133	Cppapp	133	5766	-19233	179	178	5766	16.7	631	211	36	302819
Cppp:65	Cppp	65	3599	-21400	-45	-44	3599	13.2	579	212	51	540294
Cpppa:97	Cpppa	97	3794	-21205	-157	-159	3794	29.9	601	191	44	633501
Cpppaa:138	Cpppaa	138	5757	-19242	41	37	5757	25.1	631	239	38	369943
Cpppap:138	Cpppap	138	5673	-19326	-189	-181	5673	35.8	634	224	40	522171
Cpppp:97	Cpppp	97	3737	-21262	17	11	3737	22.0	622	215	45	589998
Cppppa:134	Cppppa	134	5652	-19347	43	39	5652	23.5	589	254	37	301428
Cppppp:134	Cppppp	134	5501	-19499	-172	-166	5501	30.9	557	282	37	343419
P3:17	P3	17	5074	-19925	-125	-126	5074	31.7	629	293	64	2219191
D:33	D	33	4572	-20427	-153	-153	4572	31.3	643	230	60	2098640
Da:54	Da	54	4011	-20988	-60	-60	4011	21.4	631	198	54	1109189
Daa:84	Daa	84	3343	-21656	-118	-116	3343	37.0	623	181	45	721002
Daaa:116	Daaa	116	4942	-20058	-255	-271	4942	50.8	604	231	39	649833
Daap:116	Daap	116	5220	-19779	-28	-39	5220	42.1	629	217	40	651976
Dap:84	Dap	84	3496	-21503	24	24	3496	28.8	638	240	47	714349
Dapa:113	Dapa	113	5126	-19873	46	40	5126	33.4	614	296	40	550752
Dapp:113	Dapp	113	4870	-20129	-186	-198	4870	43.4	626	272	38	618343
Dp:54	Dp	54	4054	-20945	-233	-237	4054	39.6	597	224	51	1106055
Dpa:85	Dpa	85	3292	-21708	-208	-195	3292	40.4	546	254	41	528550
Dpaa:117	Dpaa	117	5201	-19798	-91	-83	5201	37.8	563	300	38	497227
Dpap:117	Dpap	117	5047	-19952	-260	-268	5047	50.5	585	270	39	643957
Dpp:85	Dpp	85	3459	-21540	-58	-63	3459	37.3	586	210	44	618581
Dppa:115	Dppa	115	5242	-19757	101	75	5242	40.8	592	235	41	629354
Dppaa:153	Dppaa	153	5916	-19083	-122	-125	5916	34.3	582	256	34	279476
Dppap:153	Dppap	153	6201	-18798	-117	-130	6201	45.3	594	271	35	427596
Dppp:115	Dppp	115	4952	-20047	-285	-291	4952	46.4	560	236	38	594758
Dpppa:155	Dpppa	155	6304	-18696	285	278	6304	40.0	550	242	30	254165
Dpppp:155	Dpppp	155	6194	-18806	-108	-89	6194	49.0	570	224	30	317735
P4:33	P4	33	4362	-20637	-219	-221	4362	31.9	640	296	54	1827719
Z2:70	Z2	70	4039	-20960	-274	-258	4039	33.8	649	265	46	1056797
Z3:70	Z3	70	4049	-20950	-351	-343	4049	44.0	616	284	47	1151789
