# Supplementary material for: Quantitative Differences in Nuclear β-catenin and TCF Pattern Embryonic Cells in C. elegans
Source: PLoS Genet. 2015 Oct 21;11(10):e1005585. doi: 10.1371/journal.pgen.1005585 (PMC4619327; doi:10.1371/journal.pgen.1005585)
Supplement: S1 Data — For each cell analyzed, birth time is given in column 3 and the average nuclear reporter intensity over the lifetime of the cell (corrected for background) is given in column 7 (“blot”). For information on each embryo’s strain information and experimental conditions, refer to S2 Table. (ZIP) [file pgen.1005585.s005.zip › CAs/CA20120619_end-1_lit-1i_L2.csv]

cellTime	cell	time	none	global	local	blot	cross	z	x	y	size	gweight
ABa:7	ABa	7	1787	-23212	-139	-140	1787	37.8	480	222	72	1024400
ABal:16	ABal	16	1758	-23241	-168	-168	1758	42.3	521	235	71	919850
ABala:26	ABala	26	1791	-23208	-157	-157	1791	35.9	562	192	67	762695
ABalaa:38	ABalaa	38	1816	-23183	-121	-121	1816	28.2	576	191	57	722178
ABalaaa:55	ABalaaa	55	1773	-23226	-109	-109	1773	31.0	589	193	49	911450
ABalaaaa:79	ABalaaaa	79	1773	-23226	-101	-103	1773	35.0	606	227	44	926483
ABalaaaal:108	ABalaaaal	108	1671	-23328	-72	-75	1671	45.8	567	205	37	656627
ABalaaaala:145	ABalaaaala	145	1635	-23364	14	13	1635	46.4	537	201	30	334633
ABalaaaalp:145	ABalaaaalp	145	1749	-23250	102	84	1749	42.8	559	232	31	336467
ABalaaaar:108	ABalaaaar	108	1707	-23292	-69	-76	1707	42.4	576	176	38	665980
ABalaaaarl:144	ABalaaaarl	144	1662	-23338	-16	-33	1662	52.1	553	185	31	343699
ABalaaaarr:144	ABalaaaarr	144	1586	-23413	-42	-51	1586	47.1	552	163	32	359124
ABalaaap:79	ABalaaap	79	1788	-23211	-95	-97	1788	41.0	550	234	43	771416
ABalaaapa:105	ABalaaapa	105	1709	-23290	-81	-83	1709	45.0	515	212	37	611281
ABalaaapal:142	ABalaaapal	142	1696	-23303	-5	-16	1696	43.1	503	218	34	378427
ABalaaapar:142	ABalaaapar	142	1645	-23354	-72	-82	1645	48.8	468	196	30	298665
ABalaaapp:105	ABalaaapp	105	1742	-23257	-37	-41	1742	39.1	531	182	37	609790
ABalaaappl:140	ABalaaappl	140	1639	-23360	-30	-27	1639	46.7	527	145	33	356695
ABalaaappr:140	ABalaaappr	140	1569	-23430	-122	-119	1569	42.0	504	173	30	315802
ABalaap:55	ABalaap	55	1839	-23160	-43	-41	1839	21.0	559	243	50	739493
ABalaapa:78	ABalaapa	78	1786	-23213	-50	-48	1786	27.0	584	269	45	912151
ABalaapaa:106	ABalaapaa	106	1713	-23286	-62	-66	1713	43.6	566	253	38	698144
ABalaapaaa:144	ABalaapaaa	144	1576	-23423	-92	-90	1576	48.0	548	254	33	395301
ABalaapaap:144	ABalaapaap	144	1636	-23363	-15	-10	1636	40.0	555	272	31	355285
ABalaapap:106	ABalaapap	106	1702	-23297	-36	-37	1702	34.1	580	265	37	643960
ABalaapapa:143	ABalaapapa	143	1576	-23423	-58	-52	1576	33.2	577	281	30	301198
ABalaapapp:143	ABalaapapp	143	1594	-23405	-83	-105	1594	35.1	552	253	30	353627
ABalaapp:78	ABalaapp	78	1856	-23143	-5	-5	1856	21.5	538	268	44	708443
ABalaappa:104	ABalaappa	104	1749	-23250	-53	-57	1749	21.5	537	310	38	579059
ABalaappaa:138	ABalaappaa	138	1673	-23326	8	7	1673	26.3	567	302	30	301346
ABalaappap:138	ABalaappap	138	1627	-23372	-45	-50	1627	19.3	538	300	33	355998
ABalaappp:104	ABalaappp	104	1743	-23256	-38	-40	1743	31.6	558	302	39	624341
ABalaapppa:140	ABalaapppa	140	1608	-23391	-71	-76	1608	30.9	551	322	31	343335
ABalaapppp:140	ABalaapppp	140	1649	-23350	-18	-26	1649	37.0	558	313	34	387070
ABalap:38	ABalap	38	1879	-23120	-151	-152	1879	45.0	528	162	59	835076
ABalapa:55	ABalapa	55	1799	-23200	-205	-206	1799	45.9	552	161	52	1098817
ABalapaa:76	ABalapaa	76	1832	-23167	-129	-134	1832	45.0	577	179	45	991715
ABalapaaa:103	ABalapaaa	103	1798	-23201	-51	-60	1798	46.3	506	126	38	693200
ABalapaaaa:138	ABalapaaaa	138	1715	-23284	0	-3	1715	48.2	494	127	32	353262
ABalapaaap:138	ABalapaaap	138	1703	-23296	-36	-29	1703	47.0	463	108	32	358176
ABalapaap:103	ABalapaap	103	1844	-23155	-8	-15	1844	49.3	533	161	39	702784
ABalapaapa:137	ABalapaapa	137	1695	-23304	3	0	1695	50.0	496	176	33	402259
ABalapaapp:137	ABalapaapp	137	1708	-23291	-27	-32	1708	55.7	467	163	31	325603
ABalapap:76	ABalapap	76	1823	-23176	-122	-123	1823	46.6	514	189	45	878037
ABalapapa:102	ABalapapa	102	1760	-23239	-75	-86	1760	45.6	503	168	37	604053
ABalapapaa:136	ABalapapaa	136	1672	-23327	-45	-55	1672	47.5	463	150	32	327208
ABalapapap:136	ABalapapap	136	1728	-23271	37	24	1728	42.5	473	182	31	356960
ABalapapp:102	ABalapapp	102	1824	-23175	-43	-53	1824	47.6	445	206	38	553372
ABalapappa:136	ABalapappa	136	1666	-23333	-62	-55	1666	41.3	438	201	30	272580
ABalapappp:136	ABalapappp	136	1688	-23311	-57	-63	1688	43.6	403	197	31	277980
ABalapp:55	ABalapp	55	1824	-23175	-99	-99	1824	33.8	498	203	51	690867
ABalappa:77	ABalappa	77	1858	-23141	-34	-37	1858	33.2	514	226	44	732648
ABalappaa:103	ABalappaa	103	1773	-23226	-39	-40	1773	36.4	519	256	38	641581
ABalappaaa:139	ABalappaaa	139	1642	-23357	-27	-37	1642	33.4	523	288	31	347847
ABalappaap:139	ABalappaap	139	1627	-23372	-73	-74	1627	36.7	495	269	32	342641
ABalappap:103	ABalappap	103	1813	-23186	-17	-20	1813	36.9	473	239	37	516390
ABalappapa:141	ABalappapa	141	1624	-23375	-90	-75	1624	38.4	464	240	30	277175
ABalappapp:141	ABalappapp	141	1681	-23318	-48	-53	1681	44.6	470	244	33	398565
ABalappp:77	ABalappp	77	1861	-23138	-59	-60	1861	38.7	437	226	44	619044
ABalapppa:103	ABalapppa	103	1759	-23240	-53	-58	1759	38.8	440	221	37	509835
ABalapppaa:140	ABalapppaa	140	1694	-23305	17	0	1694	32.9	451	184	30	310036
ABalapppap:140	ABalapppap	140	1705	-23295	-28	-10	1705	32.1	446	230	33	317842
ABalapppp:103	ABalapppp	103	1788	-23211	-35	-44	1788	38.6	403	199	38	468878
ABalappppa:138	ABalappppa	138	1709	-23290	38	23	1709	33.6	440	154	29	261637
ABalappppp:138	ABalappppp	138	1668	-23332	-26	-24	1668	36.0	408	180	31	262729
ABalp:26	ABalp	26	1808	-23191	-177	-177	1808	31.6	503	287	65	592933
ABalpa:38	ABalpa	38	1797	-23202	-178	-178	1797	32.8	550	286	58	718529
ABalpaa:55	ABalpaa	55	1781	-23218	-148	-148	1781	42.0	573	261	52	985097
ABalpaaa:77	ABalpaaa	77	1810	-23189	-93	-96	1810	41.5	578	287	44	956519
ABalpaaaa:106	ABalpaaaa	106	1759	-23240	-48	-55	1759	52.8	548	213	38	700255
ABalpaaaaa:145	ABalpaaaaa	145	1727	-23272	84	65	1727	51.3	558	230	32	390215
ABalpaaaap:145	ABalpaaaap	145	1648	-23351	-74	-79	1648	53.6	521	215	31	352146
ABalpaaap:106	ABalpaaap	106	1741	-23258	-82	-85	1741	54.1	501	223	37	631526
ABalpaaapa:143	ABalpaaapa	143	1664	-23335	-70	-77	1664	57.0	514	176	32	389399
ABalpaaapp:143	ABalpaaapp	143	1729	-23270	20	9	1729	58.5	490	200	31	333477
ABalpaap:77	ABalpaap	77	1809	-23190	-100	-105	1809	37.3	523	285	45	850474
ABalpaapa:103	ABalpaapa	103	1736	-23263	-151	-160	1736	49.3	534	271	40	711084
ABalpaapaa:136	ABalpaapaa	136	1719	-23280	-64	-73	1719	58.1	497	236	36	478490
ABalpaapap:136	ABalpaapap	136	1714	-23285	-26	-32	1714	53.8	527	272	36	498817
ABalpaapp:103	ABalpaapp	103	1736	-23263	-100	-107	1736	41.7	531	306	40	743908
ABalpaappa:138	ABalpaappa	138	1619	-23380	-60	-66	1619	45.1	531	293	35	499132
ABalpaappp:138	ABalpaappp	138	1686	-23313	-15	-18	1686	39.2	514	322	32	401419
ABalpap:55	ABalpap	55	1835	-23165	-131	-131	1835	30.7	520	312	51	778701
ABalpapa:76	ABalpapa	76	1833	-23166	-112	-119	1833	42.7	521	326	45	955462
ABalpapaa:104	ABalpapaa	104	1848	-23151	-61	-69	1848	57.7	474	238	38	623724
ABalpapaaa:141	ABalpapaaa	141	1650	-23349	-68	-72	1650	58.4	459	209	31	320835
ABalpapaap:141	ABalpapaap	141	1758	-23241	29	22	1758	57.0	430	194	31	312676
ABalpapap:104	ABalpapap	104	1731	-23268	-111	-112	1731	53.6	435	246	38	614444
ABalpapapa:139	ABalpapapa	139	1667	-23332	-63	-60	1667	50.6	435	221	32	353174
ABalpapapp:139	ABalpapapp	139	1702	-23297	-29	-19	1702	42.3	421	251	30	291229
ABalpapp:76	ABalpapp	76	1865	-23134	-60	-61	1865	28.1	478	320	47	808986
ABalpappa:99	ABalpappa	99	1800	-23199	-100	-106	1800	40.7	492	331	41	764237
ABalpappaa:131	ABalpappaa	131	1712	-23287	-35	-46	1712	50.4	516	311	34	480749
ABalpappap:131	ABalpappap	131	1707	-23292	-41	-45	1707	43.7	477	336	38	543667
ABalpappp:99	ABalpappp	99	1823	-23176	-47	-46	1823	33.5	451	337	40	657499
ABalpapppa:132	ABalpapppa	132	1659	-23340	-46	-52	1659	35.6	486	314	32	409146
ABalpapppp:132	ABalpapppp	132	1698	-23301	-7	-11	1698	36.2	447	333	36	449666
ABalpp:38	ABalpp	38	1808	-23191	-250	-252	1808	45.4	461	306	59	716719
ABalppa:55	ABalppa	55	1804	-23195	-236	-236	1804	49.7	503	299	50	877286
ABalppaa:77	ABalppaa	77	1848	-23151	-105	-107	1848	48.1	514	293	44	886183
ABalppaaa:104	ABalppaaa	104	1784	-23215	-98	-103	1784	55.2	479	266	36	546719
ABalppaaaa:141	ABalppaaaa	141	1694	-23305	-98	-118	1694	59.4	449	250	31	304052
ABalppaaap:141	ABalppaaap	141	1707	-23292	-109	-122	1707	59.8	450	283	34	352237
ABalppaap:104	ABalppaap	104	1816	-23183	-48	-59	1816	46.7	483	289	38	594591
ABalppaapa:139	ABalppaapa	139	1620	-23379	-158	-161	1620	55.2	485	292	32	352759
ABalppaapp:139	ABalppaapp	139	1705	-23295	-48	-48	1705	52.2	461	322	32	358570
ABalppap:77	ABalppap	77	1808	-23191	-201	-208	1808	49.3	442	296	45	765079
ABalppapa:101	ABalppapa	101	1856	-23143	-34	-42	1856	46.6	454	270	40	636512
ABalppapaa:133	ABalppapaa	133	1684	-23315	-62	-65	1684	51.0	488	241	34	446832
ABalppapap:133	ABalppapap	133	1664	-23336	-74	-76	1664	48.8	461	270	34	435792
ABalppapp:101	ABalppapp	101	1791	-23208	-82	-81	1791	41.4	430	276	39	574655
ABalppappa:135	ABalppappa	135	1706	-23293	-3	-7	1706	41.9	465	283	32	377343
ABalppappp:135	ABalppappp	135	1731	-23268	4	0	1731	45.0	439	318	34	384251
ABalppp:55	ABalppp	55	1855	-23144	-153	-155	1855	40.6	434	327	52	824850
ABalpppa:76	ABalpppa	76	1856	-23143	-125	-132	1856	43.7	455	337	45	843398
ABalpppaa:102	ABalpppaa	102	1835	-23164	-55	-65	1835	57.3	427	275	40	683844
ABalpppaaa:140	ABalpppaaa	140	1652	-23347	-68	-74	1652	58.3	417	239	33	351600
ABalpppaap:140	ABalpppaap	140	1719	-23280	-17	-25	1719	57.0	397	222	32	340374
ABalpppap:102	ABalpppap	102	1796	-23203	-88	-95	1796	52.3	418	286	39	638221
ABalpppapa:138	ABalpppapa	138	1708	-23291	11	4	1708	53.1	426	254	32	366245
ABalpppapp:138	ABalpppapp	138	1687	-23312	-41	-52	1687	47.7	422	282	32	348664
ABalpppp:76	ABalpppp	76	1887	-23112	-75	-76	1887	36.9	410	329	46	730372
ABalppppa:100	ABalppppa	100	1825	-23174	-70	-71	1825	47.3	420	331	40	686946
ABalppppaa:132	ABalppppaa	132	1731	-23268	-34	-35	1731	56.0	427	312	35	415828
ABalppppap:132	ABalppppap	132	1689	-23310	-53	-58	1689	49.9	403	317	33	361127
ABalppppp:100	ABalppppp	100	1870	-23129	-42	-45	1870	38.4	394	345	40	600031
ABalpppppa:131	ABalpppppa	131	1699	-23300	-31	-30	1699	40.0	419	286	31	309662
ABalpppppp:131	ABalpppppp	131	1690	-23309	-56	-57	1690	39.7	410	340	36	425625
ABar:16	ABar	16	1746	-23253	-176	-176	1746	33.9	437	129	72	872420
ABara:26	ABara	26	1842	-23157	-94	-94	1842	25.9	438	121	63	427076
ABaraa:38	ABaraa	38	1875	-23124	-78	-77	1875	19.4	486	149	58	484637
ABaraaa:55	ABaraaa	55	1850	-23149	-62	-62	1850	27.3	526	132	50	758091
ABaraaaa:78	ABaraaaa	78	1782	-23217	-83	-85	1782	30.0	590	174	43	837157
ABaraaaaa:108	ABaraaaaa	108	1689	-23310	-63	-68	1689	35.6	583	164	36	584370
ABaraaaaaa:148	ABaraaaaaa	148	1638	-23361	2	8	1638	45.3	586	213	30	319697
ABaraaaaap:148	ABaraaaaap	148	1614	-23386	-32	-43	1614	43.0	568	185	30	322237
ABaraaaap:108	ABaraaaap	108	1699	-23300	-58	-63	1699	32.9	547	167	36	532568
ABaraaaapa:145	ABaraaaapa	145	1621	-23378	11	2	1621	37.1	561	174	30	321105
ABaraaaapp:145	ABaraaaapp	145	1514	-23485	-146	-146	1514	35.8	542	206	30	305054
ABaraaap:78	ABaraaap	78	1812	-23187	-53	-56	1812	23.4	548	197	45	713424
ABaraaapa:102	ABaraaapa	102	1755	-23244	-54	-56	1755	27.5	579	208	40	679746
ABaraaapaa:135	ABaraaapaa	135	1606	-23393	-63	-67	1606	34.0	601	197	33	415261
ABaraaapap:135	ABaraaapap	135	1634	-23365	-35	-45	1634	35.5	580	235	33	394874
ABaraaapp:102	ABaraaapp	102	1728	-23271	-66	-68	1728	24.7	550	255	39	651268
ABaraaappa:138	ABaraaappa	138	1596	-23403	-67	-73	1596	28.3	546	270	30	351415
ABaraaappp:138	ABaraaappp	138	1622	-23377	-39	-41	1622	28.7	533	227	33	384841
ABaraap:55	ABaraap	55	1881	-23118	-28	-29	1881	16.5	479	180	50	466975
ABaraapa:77	ABaraapa	77	1857	-23142	-56	-58	1857	13.8	522	170	44	646595
ABaraapaa:104	ABaraapaa	104	1720	-23279	-71	-76	1720	21.5	575	204	38	651165
ABaraapaaa:142	ABaraapaaa	142	1635	-23364	-19	-25	1635	27.7	602	228	31	333809
ABaraapaap:142	ABaraapaap	142	1578	-23421	-73	-73	1578	22.9	578	251	31	317331
ABaraapap:104	ABaraapap	104	1778	-23221	-26	-31	1778	13.0	533	182	38	543677
ABaraapapa:142	ABaraapapa	142	1621	-23378	-69	-67	1621	17.2	570	187	33	371853
ABaraapapp:142	ABaraapapp	142	1655	-23344	-65	-66	1655	10.4	542	204	34	381970
ABaraapp:77	ABaraapp	77	1870	-23129	-46	-50	1870	12.1	482	221	44	429096
ABaraappa:101	ABaraappa	101	1787	-23212	-38	-42	1787	13.6	529	231	41	591305
ABaraappaa:132	ABaraappaa	132	1668	-23331	-2	-16	1668	27.1	566	203	32	386500
ABaraappap:132	ABaraappap	132	1680	-23319	13	12	1680	19.1	551	229	35	409426
ABaraappp:101	ABaraappp	101	1813	-23186	-33	-35	1813	12.2	509	277	40	572109
ABaraapppa:136	ABaraapppa	136	1603	-23396	-41	-41	1603	13.9	539	258	35	414454
ABaraapppp:136	ABaraapppp	136	1676	-23323	34	35	1676	21.7	523	265	31	351258
ABarap:38	ABarap	38	1876	-23123	-95	-95	1876	24.1	398	104	57	459341
ABarapa:55	ABarapa	55	1844	-23155	-84	-83	1844	26.9	446	91	50	654859
ABarapaa:78	ABarapaa	78	1809	-23190	-79	-78	1809	22.6	536	135	43	658365
ABarapaaa:106	ABarapaaa	106	1717	-23282	-52	-52	1717	28.7	531	119	36	512259
ABarapaaaa:146	ABarapaaaa	146	1671	-23328	7	-6	1671	34.1	560	141	30	329664
ABarapaaap:146	ABarapaaap	146	1653	-23346	-3	-12	1653	32.5	536	111	30	303932
ABarapaap:106	ABarapaap	106	1715	-23284	-45	-45	1715	21.8	559	155	38	582181
ABarapaapa:143	ABarapaapa	143	1609	-23390	-18	-19	1609	24.3	596	181	31	312312
ABarapaapp:143	ABarapaapp	143	1591	-23408	-21	-26	1591	34.0	586	165	30	318376
ABarapap:78	ABarapap	78	1836	-23163	-88	-89	1836	22.7	463	120	45	560716
ABarapapa:103	ABarapapa	103	1796	-23203	-10	-11	1796	22.3	494	139	41	560248
ABarapapaa:134	ABarapapaa	134	1611	-23388	-39	-37	1611	25.1	557	152	33	385236
ABarapapap:134	ABarapapap	134	1678	-23321	19	18	1678	23.3	520	170	34	363454
ABarapapp:103	ABarapapp	103	1847	-23152	36	36	1847	14.6	458	153	36	359510
ABarapappa:140	ABarapappa	140	1624	-23375	-50	-51	1624	18.0	499	139	30	261573
ABarapappp:140	ABarapappp	140	1765	-23234	44	40	1765	9.3	487	160	34	302241
ABarapp:55	ABarapp	55	1869	-23130	-50	-50	1869	15.5	398	131	50	393025
ABarappa:77	ABarappa	77	1918	-23081	-12	-15	1918	12.2	459	140	44	442550
ABarappaa:107	ABarappaa	107	1776	-23223	-10	-13	1776	12.8	515	153	37	475866
ABarappaaa:147	ABarappaaa	147	1644	-23355	-8	-10	1644	17.2	554	162	30	311897
ABarappaap:147	ABarappaap	147	1695	-23304	-28	-28	1695	10.7	525	159	30	238384
ABarappap:107	ABarappap	107	1790	-23209	-3	-8	1790	11.5	482	187	37	381498
ABarappapa:140	ABarappapa	140	1599	-23400	-43	-49	1599	19.4	505	206	32	291307
ABarappapp:140	ABarappapp	140	1691	-23308	45	34	1691	16.0	488	239	32	277302
ABarappp:77	ABarappp	77	1831	-23168	-85	-85	1831	15.5	397	153	44	319709
ABarapppa:101	ABarapppa	101	1809	-23190	-14	-13	1809	11.5	429	178	37	270995
ABarapppaa:132	ABarapppaa	132	1660	-23339	-19	-20	1660	14.5	497	184	31	250510
ABarapppap:132	ABarapppap	132	1659	-23340	-29	-29	1659	11.3	457	202	33	196771
ABarapppp:101	ABarapppp	101	1805	-23194	-41	-40	1805	9.2	387	207	39	255093
ABarappppa:135	ABarappppa	135	1720	-23279	31	30	1720	9.5	421	208	35	203139
ABarappppp:135	ABarappppp	135	1698	-23301	16	12	1698	8.4	381	233	32	156431
ABarp:26	ABarp	26	1814	-23185	-212	-212	1814	50.5	370	133	62	536224
ABarpa:38	ABarpa	38	1798	-23201	-240	-240	1798	47.5	430	111	60	772408
ABarpaa:55	ABarpaa	55	1787	-23212	-216	-216	1787	47.1	471	108	52	952552
ABarpaaa:76	ABarpaaa	76	1807	-23192	-103	-103	1807	37.8	538	126	46	907609
ABarpaaaa:102	ABarpaaaa	102	1776	-23223	-32	-37	1776	37.1	547	128	39	710744
ABarpaaaaa:138	ABarpaaaaa	138	1654	-23346	-15	-21	1654	39.8	557	140	33	413172
ABarpaaaap:138	ABarpaaaap	138	1614	-23385	-75	-76	1614	40.0	522	110	33	370742
ABarpaaap:102	ABarpaaap	102	1748	-23251	-70	-69	1748	33.9	502	129	38	591349
ABarpaaapa:137	ABarpaaapa	137	1644	-23355	-29	-28	1644	25.7	509	113	34	378039
ABarpaaapp:137	ABarpaaapp	137	1639	-23360	-37	-32	1639	35.0	513	138	30	308133
ABarpaap:76	ABarpaap	76	1841	-23158	-126	-128	1841	43.0	465	152	47	819954
ABarpaapa:101	ABarpaapa	101	1784	-23215	-43	-45	1784	36.4	488	178	38	565341
ABarpaapaa:133	ABarpaapaa	133	1660	-23339	-9	-18	1660	34.1	493	167	31	291845
ABarpaapap:133	ABarpaapap	133	1699	-23300	1	9	1699	37.0	471	197	32	338489
ABarpaapp:101	ABarpaapp	101	1803	-23196	-57	-58	1803	35.9	448	150	38	490122
ABarpaappa:134	ABarpaappa	134	1675	-23324	10	11	1675	36.2	474	139	30	287762
ABarpaappp:134	ABarpaappp	134	1690	-23309	2	-3	1690	36.7	476	101	33	350012
ABarpap:55	ABarpap	55	1878	-23121	-76	-77	1878	36.8	412	160	52	583510
ABarpapa:76	ABarpapa	76	1831	-23168	-81	-83	1831	29.8	478	178	45	608801
ABarpapaa:103	ABarpapaa	103	1758	-23241	-51	-54	1758	29.4	527	210	39	613100
ABarpapaaa:137	ABarpapaaa	137	1625	-23374	-55	-70	1625	34.4	522	188	30	311287
ABarpapaap:137	ABarpapaap	137	1686	-23313	-18	-32	1686	36.0	519	242	33	376379
ABarpapap:103	ABarpapap	103	1817	-23182	15	12	1817	27.6	484	205	38	511800
ABarpapapa:138	ABarpapapa	138	1650	-23349	-40	-57	1650	30.0	497	243	32	351023
ABarpapapp:138	ABarpapapp	138	1665	-23334	-12	-14	1665	26.8	484	206	32	275061
ABarpapp:76	ABarpapp	76	1828	-23171	-81	-86	1828	36.2	397	194	45	545547
ABarpappa:100	ABarpappa	100	1796	-23203	-21	-22	1796	30.1	438	201	38	437446
ABarpappaa:135	ABarpappaa	135	1659	-23340	-39	-45	1659	25.7	452	200	33	278855
ABarpappap:135	ABarpappap	135	1673	-23326	3	0	1673	27.6	465	157	30	271716
ABarpappp:100	ABarpappp	100	1755	-23244	-78	-80	1755	32.2	386	189	39	412396
ABarpapppa:132	ABarpapppa	132	1675	-23324	-6	-8	1675	28.5	444	133	30	267240
ABarpapppp:132	ABarpapppp	132	1647	-23352	-55	-56	1647	27.2	404	148	34	281792
ABarpp:38	ABarpp	38	1810	-23189	-257	-258	1810	52.3	300	125	59	645695
ABarppa:56	ABarppa	56	1852	-23147	-210	-211	1852	56.1	370	119	51	768039
ABarppaa:77	ABarppaa	77	1839	-23160	-200	-203	1839	53.8	452	123	46	850810
ABarppaaa:104	ABarppaaa	104	1792	-23207	-67	-66	1792	46.0	443	158	39	545973
ABarppaaaa:138	ABarppaaaa	138	1671	-23328	-47	-58	1671	42.6	438	145	31	274374
ABarppaaap:138	ABarppaaap	138	1721	-23278	-26	-32	1721	48.3	409	161	34	349265
ABarppaap:104	ABarppaap	104	1828	-23171	-43	-48	1828	45.2	414	110	40	603436
ABarppaapa:136	ABarppaapa	136	1676	-23323	-75	-82	1676	38.6	431	97	33	327834
ABarppaapp:136	ABarppaapp	136	1643	-23356	-64	-58	1643	44.7	401	119	33	321056
ABarppap:77	ABarppap	77	1862	-23137	-157	-162	1862	54.2	374	126	46	776949
ABarppapa:102	ABarppapa	102	1827	-23172	-35	-39	1827	38.3	409	119	38	513190
ABarppapaa:136	ABarppapaa	136	1661	-23338	-23	-25	1661	30.6	467	85	31	273353
ABarppapap:136	ABarppapap	136	1684	-23315	-26	-31	1684	30.6	428	70	32	244473
ABarppapp:102	ABarppapp	102	1787	-23212	-93	-96	1787	42.3	354	123	40	503359
ABarppappa:133	ABarppappa	133	1649	-23350	-51	-50	1649	32.6	409	112	32	258729
ABarppappp:133	ABarppappp	133	1649	-23351	-69	-73	1649	36.7	370	118	33	285833
ABarppp:56	ABarppp	56	1808	-23191	-165	-168	1808	45.8	299	130	51	648503
ABarpppa:76	ABarpppa	76	1905	-23094	-55	-58	1905	40.6	377	148	44	538995
ABarpppaa:105	ABarpppaa	105	1770	-23229	-40	-45	1770	25.9	444	131	38	444754
ABarpppaaa:140	ABarpppaaa	140	1672	-23327	3	0	1672	29.0	482	117	29	256874
ABarpppaap:140	ABarpppaap	140	1645	-23354	-44	-32	1645	19.6	473	111	32	257147
ABarpppap:105	ABarpppap	105	1766	-23233	-35	-35	1766	27.4	398	129	37	378324
ABarpppapa:139	ABarpppapa	139	1718	-23281	24	27	1718	25.4	450	90	32	282766
ABarpppapp:139	ABarpppapp	139	1716	-23283	38	33	1716	19.2	434	101	34	286511
ABarpppp:76	ABarpppp	76	1854	-23145	-103	-105	1854	47.0	318	133	44	561532
ABarppppa:101	ABarppppa	101	1773	-23226	-79	-86	1773	39.1	362	168	36	358335
ABarppppaa:135	ABarppppaa	135	1720	-23279	34	28	1720	38.0	401	143	29	218849
ABarppppap:135	ABarppppap	135	1680	-23319	-41	-49	1680	39.2	371	177	31	219383
ABarppppp:101	ABarppppp	101	1824	-23175	-37	-38	1824	36.8	319	147	39	375948
ABarpppppa:132	ABarpppppa	132	1696	-23303	-17	-15	1696	30.4	369	157	32	211684
ABarpppppp:132	ABarpppppp	132	1756	-23243	38	37	1756	36.2	336	164	34	249983
ABp:7	ABp	7	1727	-23272	-210	-211	1727	37.5	325	131	75	1049107
ABpl:16	ABpl	16	1757	-23242	-214	-214	1757	51.2	330	205	71	776018
ABpla:26	ABpla	26	1824	-23175	-207	-207	1824	55.1	443	238	64	574724
ABplaa:37	ABplaa	37	1806	-23193	-239	-241	1806	55.2	481	218	58	632488
ABplaaa:55	ABplaaa	55	1814	-23185	-199	-200	1814	56.1	508	206	51	856669
ABplaaaa:77	ABplaaaa	77	1837	-23162	-142	-145	1837	55.2	533	212	45	936478
ABplaaaaa:102	ABplaaaaa	102	1770	-23229	-82	-85	1770	56.2	468	177	37	604386
ABplaaaaaa:140	ABplaaaaaa	140	1706	-23293	-28	-45	1706	54.8	408	178	29	293285
ABplaaaaap:140	ABplaaaaap	140	1684	-23315	-68	-74	1684	59.3	376	165	32	316612
ABplaaaap:102	ABplaaaap	102	1744	-23255	-135	-140	1744	57.5	437	137	38	617515
ABplaaaapa:140	ABplaaaapa	140	1690	-23309	-103	-111	1690	58.8	392	112	33	390084
ABplaaaapp:140	ABplaaaapp	140	1669	-23330	-55	-61	1669	59.3	355	120	32	321671
ABplaaap:77	ABplaaap	77	1853	-23146	-141	-150	1853	57.7	476	232	45	790181
ABplaaapa:101	ABplaaapa	101	1781	-23218	-86	-90	1781	56.6	429	200	38	610986
ABplaaapaa:139	ABplaaapaa	139	1726	-23273	-63	-73	1726	61.9	358	192	31	312292
ABplaaapap:139	ABplaaapap	139	1664	-23335	-87	-90	1664	59.9	333	156	32	300174
ABplaaapp:101	ABplaaapp	101	1795	-23204	-156	-167	1795	60.2	410	175	38	580894
ABplaaappa:135	ABplaaappa	135	1743	-23256	-81	-96	1743	61.6	324	118	31	317456
ABplaaappp:135	ABplaaappp	135	1651	-23348	-104	-113	1651	54.1	332	103	35	452798
ABplaap:55	ABplaap	55	1833	-23167	-145	-145	1833	47.7	443	239	52	774322
ABplaapa:75	ABplaapa	75	1853	-23146	-132	-139	1853	51.7	435	232	46	859279
ABplaapaa:100	ABplaapaa	100	1783	-23217	-101	-103	1783	52.1	386	171	41	707056
ABplaapaaa:137	ABplaapaaa	137	1748	-23251	32	33	1748	50.2	377	141	33	399369
ABplaapaap:137	ABplaapaap	137	1702	-23297	-29	-35	1702	48.0	339	144	35	409094
ABplaapap:100	ABplaapap	100	1782	-23217	-126	-134	1782	59.5	344	151	40	643319
ABplaapapa:136	ABplaapapa	136	1696	-23303	-34	-44	1696	52.3	304	122	33	407670
ABplaapapp:136	ABplaapapp	136	1621	-23378	-118	-131	1621	58.7	281	141	33	361698
ABplaapp:75	ABplaapp	75	1841	-23159	-112	-115	1841	48.9	375	233	47	755170
ABplaappa:99	ABplaappa	99	1783	-23216	-93	-97	1783	50.7	332	158	38	624901
ABplaappaa:138	ABplaappaa	138	1713	-23286	14	18	1713	44.6	309	153	30	317552
ABplaappap:138	ABplaappap	138	1676	-23323	-67	-74	1676	50.2	284	170	34	364158
ABplaappp:99	ABplaappp	99	1811	-23188	-52	-56	1811	48.9	285	178	41	615552
ABplaapppa:136	ABplaapppa	136	1657	-23342	-56	-59	1657	51.4	256	188	33	364602
ABplaapppp:136	ABplaapppp	136	1636	-23363	-75	-79	1636	47.5	225	210	36	377948
ABplap:37	ABplap	37	1829	-23170	-204	-205	1829	56.1	369	221	58	558892
ABplapa:55	ABplapa	55	1823	-23176	-196	-196	1823	59.3	418	176	51	673081
ABplapaa:75	ABplapaa	75	1843	-23156	-196	-199	1843	59.2	465	168	44	712933
ABplapaaa:101	ABplapaaa	101	1793	-23206	-119	-127	1793	54.6	391	117	39	616160
ABplapaaaa:139	ABplapaaaa	139	1659	-23340	-53	-57	1659	40.5	352	99	33	357532
ABplapaaap:139	ABplapaaap	139	1637	-23362	-29	-28	1637	46.0	318	86	34	329891
ABplapaap:101	ABplapaap	101	1804	-23195	-98	-108	1804	53.8	345	107	39	604470
ABplapaapa:137	ABplapaapa	137	1685	-23314	-1	-9	1685	47.5	287	83	31	302850
ABplapaapp:137	ABplapaapp	137	1666	-23333	-37	-35	1666	54.8	267	110	33	323809
ABplapap:75	ABplapap	75	1810	-23189	-187	-198	1810	59.0	389	176	44	651538
ABplapapa:98	ABplapapa	98	1846	-23153	-70	-70	1846	59.9	288	151	40	542485
ABplapapaa:135	ABplapapaa	135	1718	-23281	2	-4	1718	60.7	263	187	30	258296
ABplapapap:135	ABplapapap	135	1641	-23358	-65	-67	1641	56.9	222	202	34	307543
ABplapapp:98	ABplapapp	98	1829	-23170	-62	-68	1829	56.8	314	117	37	559019
ABplapappa:137	ABplapappa	137	1685	-23314	-86	-108	1685	61.3	252	128	30	269431
ABplapappp:137	ABplapappp	137	1712	-23287	-67	-77	1712	61.0	242	158	33	271444
ABplapp:55	ABplapp	55	1821	-23178	-159	-160	1821	51.7	361	238	52	698152
ABplappa:74	ABplappa	74	1847	-23153	-154	-166	1847	59.5	358	220	45	705106
ABplappaa:101	ABplappaa	101	1824	-23175	-96	-103	1824	60.2	336	192	38	505080
ABplappaaa:136	ABplappaaa	136	1697	-23302	-49	-45	1697	55.5	353	188	31	305220
ABplappaap:136	ABplappaap	136	1741	-23258	14	0	1741	56.5	314	179	31	262941
ABplappap:101	ABplappap	101	1861	-23138	-28	-28	1861	57.7	291	207	39	538189
ABplappapa:135	ABplappapa	135	1704	-23295	-48	-45	1704	57.4	298	211	30	264802
ABplappapp:135	ABplappapp	135	1733	-23266	-43	-46	1733	58.5	263	223	32	265221
ABplappp:74	ABplappp	74	1839	-23160	-132	-133	1839	54.0	310	238	45	694454
ABplapppa:99	ABplapppa	99	1834	-23165	-16	-14	1834	42.6	302	207	38	451955
ABplapppaa:137	ABplapppaa	137	1670	-23329	-33	-39	1670	41.7	312	183	29	255955
ABplapppap:137	ABplapppap	137	1690	-23309	-22	-24	1690	44.0	284	213	32	281550
ABplapppp:99	ABplapppp	99	1784	-23215	-93	-99	1784	48.3	260	227	40	534046
ABplappppa:132	ABplappppa	132	1683	-23316	-60	-64	1683	47.5	259	240	33	321619
ABplappppp:132	ABplappppp	132	1707	-23292	-26	-32	1707	54.6	201	256	36	400364
ABplp:26	ABplp	26	1830	-23169	-211	-211	1830	46.0	326	308	64	609797
ABplpa:38	ABplpa	38	1822	-23177	-238	-239	1822	46.4	372	322	58	655688
ABplpaa:54	ABplpaa	54	1831	-23169	-218	-220	1831	55.4	408	306	51	766977
ABplpaaa:77	ABplpaaa	77	1896	-23103	-116	-125	1896	53.4	403	292	44	744646
ABplpaaaa:105	ABplpaaaa	105	1768	-23231	-61	-65	1768	49.1	383	214	35	429658
ABplpaaaaa:143	ABplpaaaaa	143	1684	-23315	9	3	1684	45.4	377	193	30	266858
ABplpaaaap:143	ABplpaaaap	143	1645	-23354	-51	-75	1645	51.7	374	201	30	284744
ABplpaaap:105	ABplpaaap	105	1757	-23242	-108	-112	1757	50.2	345	203	37	476461
ABplpaaapa:139	ABplpaaapa	139	1668	-23331	-40	-51	1668	51.5	352	226	30	286027
ABplpaaapp:139	ABplpaaapp	139	1623	-23376	-114	-128	1623	52.2	325	206	31	282942
ABplpaap:77	ABplpaap	77	1830	-23169	-196	-201	1830	56.8	354	297	44	756641
ABplpaapa:103	ABplpaapa	103	1769	-23230	-111	-115	1769	53.6	374	254	36	490977
ABplpaapaa:139	ABplpaapaa	139	1754	-23246	24	13	1754	47.1	384	232	31	290338
ABplpaapap:139	ABplpaapap	139	1717	-23282	-1	-3	1717	44.4	355	243	31	278456
ABplpaapp:103	ABplpaapp	103	1754	-23245	-140	-149	1754	58.4	338	246	39	582767
ABplpaappa:135	ABplpaappa	135	1666	-23333	-58	-64	1666	55.4	361	252	32	344636
ABplpaappp:135	ABplpaappp	135	1702	-23297	-68	-83	1702	59.1	326	235	34	361741
ABplpap:54	ABplpap	54	1831	-23168	-204	-206	1831	44.0	341	333	51	743424
ABplpapa:75	ABplpapa	75	1859	-23140	-134	-137	1859	44.8	351	345	45	872079
ABplpapaa:102	ABplpapaa	102	1807	-23192	-65	-73	1807	45.7	355	251	36	506316
ABplpapaaa:139	ABplpapaaa	139	1685	-23314	-36	-38	1685	42.2	343	200	32	323398
ABplpapaap:139	ABplpapaap	139	1694	-23305	-35	-28	1694	41.5	324	238	31	286897
ABplpapap:102	ABplpapap	102	1808	-23191	-89	-97	1808	48.2	343	303	39	669473
ABplpapapa:136	ABplpapapa	136	1705	-23294	-21	-18	1705	40.8	348	281	33	349430
ABplpapapp:136	ABplpapapp	136	1674	-23325	-94	-107	1674	49.7	319	278	32	360739
ABplpapp:75	ABplpapp	75	1840	-23159	-114	-120	1840	44.4	302	302	45	748490
ABplpappa:100	ABplpappa	100	1780	-23219	-118	-118	1780	45.3	317	273	38	571175
ABplpappaa:138	ABplpappaa	138	1733	-23266	-34	-32	1733	42.3	309	267	30	306351
ABplpappap:138	ABplpappap	138	1640	-23359	-128	-134	1640	50.1	291	244	32	336429
ABplpappp:100	ABplpappp	100	1834	-23165	-62	-66	1834	51.0	279	269	40	641434
ABplpapppa:132	ABplpapppa	132	1704	-23295	-90	-105	1704	59.3	275	266	34	419244
ABplpapppp:132	ABplpapppp	132	1665	-23334	-126	-138	1665	57.6	237	274	37	487872
ABplpp:38	ABplpp	38	1869	-23130	-170	-170	1869	50.3	269	307	58	635147
ABplppa:54	ABplppa	54	1803	-23196	-231	-232	1803	58.0	304	283	51	683941
ABplppaa:76	ABplppaa	76	1857	-23142	-166	-175	1857	54.9	310	324	43	770899
ABplppaaa:106	ABplppaaa	106	1760	-23239	-85	-90	1760	52.8	360	304	37	551376
ABplppaaaa:148	ABplppaaaa	148	1665	-23334	-9	-26	1665	47.8	390	273	30	251598
ABplppaaap:148	ABplppaaap	148	1714	-23285	15	3	1714	46.5	355	282	29	255294
ABplppaap:106	ABplppaap	106	1802	-23197	-137	-149	1802	58.6	340	296	38	562512
ABplppaapa:142	ABplppaapa	142	1690	-23309	-21	-44	1690	53.2	382	290	32	314759
ABplppaapp:142	ABplppaapp	142	1680	-23319	-68	-86	1680	57.7	370	309	32	313788
ABplppap:76	ABplppap	76	1813	-23186	-224	-227	1813	58.0	254	276	46	813772
ABplppapa:103	ABplppapa	103	1754	-23245	-122	-130	1754	59.1	303	259	36	493140
ABplppapaa:141	ABplppapaa	141	1723	-23276	-19	-26	1723	57.8	354	274	30	288970
ABplppapap:141	ABplppapap	141	1664	-23335	-128	-145	1664	59.8	317	276	30	271018
ABplppapp:103	ABplppapp	103	1818	-23181	-117	-127	1818	56.2	268	291	40	613765
ABplppappa:135	ABplppappa	135	1731	-23268	-77	-87	1731	57.6	322	313	33	354751
ABplppappp:135	ABplppappp	135	1689	-23310	-64	-63	1689	53.6	279	297	33	329954
ABplppp:54	ABplppp	54	1807	-23192	-173	-175	1807	45.0	260	331	50	775467
ABplpppa:75	ABplpppa	75	1863	-23136	-95	-97	1863	45.3	258	344	44	836618
ABplpppaa:104	ABplpppaa	104	1782	-23217	-73	-72	1782	47.1	320	341	38	616203
ABplpppaaa:142	ABplpppaaa	142	1655	-23344	-81	-67	1655	44.7	371	316	31	299578
ABplpppaap:142	ABplpppaap	142	1690	-23310	-27	-29	1690	48.4	346	325	32	345482
ABplpppap:104	ABplpppap	104	1803	-23196	-98	-102	1803	50.1	275	328	39	674192
ABplpppapa:139	ABplpppapa	139	1704	-23295	-36	-47	1704	50.8	318	309	30	314750
ABplpppapp:139	ABplpppapp	139	1737	-23262	-40	-39	1737	51.5	295	340	33	346720
ABplpppp:75	ABplpppp	75	1827	-23172	-127	-129	1827	47.0	225	289	44	738556
ABplppppa:102	ABplppppa	102	1741	-23258	-125	-124	1741	50.3	239	290	36	524281
ABplppppaa:140	ABplppppaa	140	1743	-23256	-49	-48	1743	49.1	270	338	32	368259
ABplppppap:140	ABplppppap	140	1670	-23329	-70	-77	1670	53.3	243	322	32	325123
ABplppppp:102	ABplppppp	102	1790	-23209	-103	-104	1790	49.7	209	317	40	684662
ABplpppppa:134	ABplpppppa	134	1713	-23286	-105	-82	1713	47.9	224	341	33	404351
ABplpppppp:134	ABplpppppp	134	1629	-23370	-120	-128	1629	52.9	200	305	34	396478
ABpr:16	ABpr	16	1794	-23205	-110	-110	1794	26.5	255	129	68	521657
ABpra:26	ABpra	26	1820	-23179	-134	-134	1820	33.0	270	85	63	535888
ABpraa:38	ABpraa	38	1875	-23124	-142	-142	1875	33.2	310	77	59	568905
ABpraaa:55	ABpraaa	55	1797	-23202	-223	-224	1797	42.5	380	73	51	901687
ABpraaaa:77	ABpraaaa	77	1867	-23132	-109	-115	1867	41.4	475	94	44	842863
ABpraaaaa:104	ABpraaaaa	104	1855	-23144	-42	-57	1855	52.0	454	120	37	644324
ABpraaaaaa:142	ABpraaaaaa	142	1813	-23186	85	72	1813	61.0	430	166	31	327570
ABpraaaaap:142	ABpraaaaap	142	1779	-23220	51	40	1779	57.7	415	135	30	299810
ABpraaaap:104	ABpraaaap	104	1858	-23141	-21	-27	1858	45.8	469	95	38	706032
ABpraaaapa:140	ABpraaaapa	140	1681	-23318	-98	-97	1681	56.5	452	127	33	390126
ABpraaaapp:140	ABpraaaapp	140	1704	-23295	-51	-59	1704	52.7	421	99	34	424057
ABpraaap:77	ABpraaap	77	1893	-23106	-95	-103	1893	44.6	409	88	45	866615
ABpraaapa:103	ABpraaapa	103	1813	-23186	-57	-57	1813	38.6	446	84	39	708877
ABpraaapaa:141	ABpraaapaa	141	1745	-23254	28	28	1745	43.2	444	72	30	327405
ABpraaapap:141	ABpraaapap	141	1692	-23307	-66	-59	1692	46.1	407	71	34	403755
ABpraaapp:103	ABpraaapp	103	1831	-23168	-34	-40	1831	45.5	411	80	39	688426
ABpraaappa:141	ABpraaappa	141	1781	-23218	55	32	1781	43.7	367	86	33	397528
ABpraaappp:141	ABpraaappp	141	1694	-23305	-106	-110	1694	52.4	369	84	34	453713
ABpraap:55	ABpraap	55	1889	-23110	-58	-59	1889	25.5	332	101	51	539938
ABpraapa:76	ABpraapa	76	1911	-23088	-47	-46	1911	29.6	412	78	45	749758
ABpraapaa:103	ABpraapaa	103	1785	-23214	-20	-25	1785	24.1	392	106	38	483645
ABpraapaaa:140	ABpraapaaa	140	1671	-23328	-19	-23	1671	20.3	405	121	33	305165
ABpraapaap:140	ABpraapaap	140	1691	-23308	5	6	1691	24.4	365	121	32	293833
ABpraapap:103	ABpraapap	103	1801	-23198	-50	-53	1801	31.0	379	67	40	658444
ABpraapapa:135	ABpraapapa	135	1731	-23268	33	38	1731	24.5	386	78	33	328698
ABpraapapp:135	ABpraapapp	135	1678	-23321	-5	-12	1678	26.7	342	73	34	344902
ABpraapp:76	ABpraapp	76	1872	-23127	-65	-66	1872	29.6	341	117	46	582310
ABpraappa:101	ABpraappa	101	1826	-23173	-17	-19	1826	25.2	343	130	38	407481
ABpraappaa:135	ABpraappaa	135	1693	-23306	-3	-1	1693	29.4	337	139	32	291325
ABpraappap:135	ABpraappap	135	1692	-23307	-1	1	1692	33.8	305	153	32	282869
ABpraappp:101	ABpraappp	101	1802	-23197	-64	-65	1802	30.0	317	90	41	531186
ABpraapppa:133	ABpraapppa	133	1702	-23297	-8	-7	1702	31.6	307	113	31	283946
ABpraapppp:133	ABpraapppp	133	1710	-23289	27	28	1710	32.3	273	143	34	305326
ABprap:38	ABprap	38	1834	-23165	-161	-161	1834	41.5	211	103	57	661249
ABprapa:55	ABprapa	55	1823	-23176	-116	-119	1823	41.6	278	71	51	896259
ABprapaa:77	ABprapaa	77	1830	-23169	-121	-125	1830	42.6	361	65	44	831898
ABprapaaa:104	ABprapaaa	104	1771	-23228	-40	-41	1771	40.0	368	63	37	562226
ABprapaaaa:142	ABprapaaaa	142	1701	-23299	14	11	1701	33.2	387	61	30	234887
ABprapaaap:142	ABprapaaap	142	1632	-23367	-74	-77	1632	31.7	365	92	30	261393
ABprapaap:104	ABprapaap	104	1800	-23199	-18	-18	1800	41.0	321	65	37	523289
ABprapaapa:137	ABprapaapa	137	1721	-23278	31	29	1721	35.4	342	63	32	283842
ABprapaapp:137	ABprapaapp	137	1626	-23373	-64	-71	1626	33.1	304	58	30	244444
ABprapap:77	ABprapap	77	1897	-23102	-62	-67	1897	46.5	302	77	44	830996
ABprapapa:103	ABprapapa	103	1771	-23228	-56	-60	1771	42.0	305	98	39	570512
ABprapapaa:140	ABprapapaa	140	1674	-23325	-12	-9	1674	37.4	335	111	30	270264
ABprapapap:140	ABprapapap	140	1649	-23350	-29	-27	1649	39.5	299	101	30	237082
ABprapapp:103	ABprapapp	103	1784	-23215	-49	-54	1784	33.3	271	73	39	463515
ABprapappa:133	ABprapappa	133	1656	-23343	-63	-66	1656	36.6	278	64	31	277632
ABprapappp:133	ABprapappp	133	1689	-23310	-16	-19	1689	31.0	262	93	34	266082
ABprapp:55	ABprapp	55	1818	-23181	-94	-95	1818	34.0	195	102	51	775213
ABprappa:76	ABprappa	76	1847	-23152	-66	-67	1847	39.6	255	79	44	773005
ABprappaa:102	ABprappaa	102	1790	-23209	-35	-37	1790	29.9	229	71	39	496978
ABprappaaa:136	ABprappaaa	136	1671	-23328	-15	-19	1671	30.4	225	67	31	252787
ABprappaap:136	ABprappaap	136	1643	-23356	-44	-47	1643	28.7	217	105	34	247802
ABprappap:102	ABprappap	102	1769	-23230	-35	-35	1769	29.7	170	94	40	502573
ABprappapa:136	ABprappapa	136	1648	-23351	-42	-43	1648	28.8	180	77	31	234134
ABprappapp:136	ABprappapp	136	1661	-23338	9	9	1661	28.0	155	110	34	245904
ABprappp:76	ABprappp	76	1824	-23175	-71	-70	1824	30.0	206	100	45	638721
ABprapppa:101	ABprapppa	101	1804	-23195	5	3	1804	20.0	204	91	40	434362
ABprapppaa:138	ABprapppaa	138	1638	-23361	-14	-11	1638	21.1	202	76	30	220734
ABprapppap:138	ABprapppap	138	1656	-23343	19	15	1656	19.3	173	106	33	226696
ABprapppp:101	ABprapppp	101	1741	-23258	-52	-52	1741	20.2	147	122	40	429602
ABprappppa:135	ABprappppa	135	1672	-23327	-20	-18	1672	10.2	138	156	35	233412
ABprappppp:135	ABprappppp	135	1652	-23347	17	21	1652	17.7	124	147	35	270430
ABprp:26	ABprp	26	1888	-23111	-69	-69	1888	22.2	186	171	61	322548
ABprpa:38	ABprpa	38	1907	-23092	-42	-42	1907	19.6	230	145	55	320764
ABprpaa:56	ABprpaa	56	1859	-23140	-55	-56	1859	24.0	274	88	47	464669
ABprpaaa:79	ABprpaaa	79	1887	-23112	-25	-25	1887	22.2	369	79	43	534420
ABprpaaaa:108	ABprpaaaa	108	1753	-23246	-21	-21	1753	12.1	394	120	35	264238
ABprpaaaaa:147	ABprpaaaaa	147	1655	-23344	-60	-72	1655	13.6	423	108	33	243336
ABprpaaaap:147	ABprpaaaap	147	1651	-23348	-72	-94	1651	9.8	399	133	31	181131
ABprpaaap:108	ABprpaaap	108	1754	-23245	-45	-52	1754	19.0	360	80	36	321093
ABprpaaapa:142	ABprpaaapa	142	1610	-23389	-93	-97	1610	14.6	379	97	32	215315
ABprpaaapp:142	ABprpaaapp	142	1662	-23337	-18	-13	1662	19.9	346	86	31	226427
ABprpaap:79	ABprpaap	79	1845	-23155	-57	-60	1845	29.9	290	73	44	604453
ABprpaapa:104	ABprpaapa	104	1773	-23226	-30	-32	1773	21.0	313	73	36	343725
ABprpaapaa:141	ABprpaapaa	141	1592	-23407	-65	-68	1592	20.8	318	70	30	206406
ABprpaapap:141	ABprpaapap	141	1626	-23373	-11	-17	1626	24.8	279	66	30	199577
ABprpaapp:104	ABprpaapp	104	1752	-23247	-71	-69	1752	19.8	264	91	38	345189
ABprpaappa:136	ABprpaappa	136	1658	-23341	-17	-19	1658	18.3	277	96	32	206002
ABprpaappp:136	ABprpaappp	136	1622	-23377	-54	-64	1622	22.3	245	89	35	262546
ABprpap:56	ABprpap	56	1883	-23116	-41	-42	1883	17.5	232	157	47	264122
ABprpapa:78	ABprpapa	78	1828	-23171	-75	-74	1828	17.4	316	109	42	362318
ABprpapaa:105	ABprpapaa	105	1805	-23194	-8	-9	1805	11.9	350	136	37	247466
ABprpapaaa:142	ABprpapaaa	142	1655	-23344	-36	-38	1655	12.4	373	148	30	146464
ABprpapaap:142	ABprpapaap	142	1669	-23330	-43	-46	1669	12.0	346	125	30	155127
ABprpapap:105	ABprpapap	105	1803	-23196	-19	-18	1803	13.6	298	115	37	259561
ABprpapapa:137	ABprpapapa	137	1656	-23343	-23	-24	1656	20.8	301	110	31	189003
ABprpapapp:137	ABprpapapp	137	1693	-23306	11	9	1693	14.0	324	102	33	240189
ABprpapp:78	ABprpapp	78	1871	-23128	-19	-19	1871	27.0	257	133	43	371152
ABprpappa:102	ABprpappa	102	1754	-23245	-54	-55	1754	30.4	280	153	36	319414
ABprpappaa:140	ABprpappaa	140	1667	-23332	-47	-45	1667	34.6	302	192	30	233132
ABprpappap:140	ABprpappap	140	1655	-23344	-17	-19	1655	40.1	270	173	32	268645
ABprpappp:102	ABprpappp	102	1761	-23238	-33	-32	1761	27.6	235	136	38	308847
ABprpapppa:135	ABprpapppa	135	1625	-23374	-53	-52	1625	34.2	236	153	31	209426
ABprpapppp:135	ABprpapppp	135	1633	-23366	-38	-35	1633	31.1	198	148	36	260085
ABprpp:38	ABprpp	38	1905	-23094	-61	-61	1905	19.3	155	181	55	314463
ABprppa:55	ABprppa	55	1900	-23099	-21	-24	1900	15.4	170	152	48	352840
ABprppaa:78	ABprppaa	78	1887	-23112	-34	-34	1887	13.3	248	126	42	335125
ABprppaaa:108	ABprppaaa	108	1849	-23150	29	32	1849	9.6	282	153	35	190102
ABprppaaaa:147	ABprppaaaa	147	1666	-23333	-65	-74	1666	9.2	326	128	33	189759
ABprppaaap:147	ABprppaaap	147	1698	-23301	-9	0	1698	11.2	291	126	30	145638
ABprppaap:108	ABprppaap	108	1789	-23210	9	6	1789	13.2	235	119	37	298436
ABprppaapa:144	ABprppaapa	144	1626	-23373	-63	-58	1626	13.1	258	104	31	193730
ABprppaapp:144	ABprppaapp	144	1559	-23440	-84	-87	1559	15.0	221	109	30	174635
ABprppap:78	ABprppap	78	1848	-23151	-66	-66	1848	15.7	199	145	43	397927
ABprppapa:107	ABprppapa	107	1819	-23180	0	5	1819	11.7	236	170	35	199421
ABprppapaa:146	ABprppapaa	146	1749	-23250	-4	7	1749	16.9	282	149	30	136678
ABprppapap:146	ABprppapap	146	1753	-23246	43	36	1753	10.3	240	142	30	128430
ABprppapp:107	ABprppapp	107	1728	-23271	-70	-74	1728	12.9	188	144	38	295622
ABprppappa:139	ABprppappa	139	1693	-23306	8	7	1693	14.4	220	154	29	129433
ABprppappp:139	ABprppappp	139	1641	-23358	-1	2	1641	14.6	180	138	36	233176
ABprppp:55	ABprppp	55	1829	-23170	-76	-76	1829	25.1	126	148	49	572431
ABprpppa:77	ABprpppa	77	1795	-23204	-108	-108	1795	24.7	147	109	43	541001
ABprpppaa:105	ABprpppaa	105	1739	-23260	-23	-21	1739	15.5	148	162	37	322094
ABprpppaaa:142	ABprpppaaa	142	1733	-23266	10	10	1733	7.2	216	188	32	131286
ABprpppaap:142	ABprpppaap	142	1752	-23248	47	52	1752	8.2	177	161	33	158577
ABprpppap:105	ABprpppap	105	1774	-23225	-36	-35	1774	10.1	177	175	39	291989
ABprpppapa:144	ABprpppapa	144	1771	-23228	48	58	1771	8.7	290	171	32	139093
ABprpppapp:144	ABprpppapp	144	1686	-23314	-39	-29	1686	10.5	243	194	30	105053
ABprpppp:77	ABprpppp	77	1859	-23140	-69	-69	1859	29.0	163	162	44	468145
ABprppppa:104	ABprppppa	104	1726	-23273	-48	-49	1726	27.1	181	152	36	326411
ABprppppaa:147	ABprppppaa	147	1594	-23405	-44	-48	1594	23.3	190	142	30	170056
ABprppppap:147	ABprppppap	147	1568	-23431	-46	-52	1568	28.3	145	139	32	196758
ABprppppp:104	ABprppppp	104	1744	-23255	-60	-60	1744	31.8	140	152	41	475870
ABprpppppa:139	ABprpppppa	139	1634	-23365	28	29	1634	25.5	109	148	33	249233
ABprpppppp:139	ABprpppppp	139	1658	-23341	3	3	1658	30.5	129	182	33	240213
P1:-12	P1	-12	1672	-23328	-233	-233	1672	36.4	150	219	91	1928414
EMS:8	EMS	8	1729	-23270	-202	-202	1729	38.1	264	300	72	996960
MS:18	MS	18	1852	-23147	-65	-65	1852	21.0	370	268	70	457856
MSa:29	MSa	29	1913	-23086	-49	-47	1913	21.5	411	259	62	373750
MSaa:43	MSaa	43	1873	-23126	-62	-63	1873	20.1	487	273	57	606219
MSaaa:62	MSaaa	62	1885	-23114	-60	-62	1885	14.5	496	268	48	472445
MSaaaa:84	MSaaaa	84	1888	-23111	-18	-19	1888	19.2	491	277	44	487172
MSaaaaa:107	MSaaaaa	107	1777	-23222	-13	-19	1777	28.2	503	311	39	539360
MSaaaaaa:139	MSaaaaaa	139	1689	-23310	12	9	1689	26.1	531	312	31	346306
MSaaaaap:139	MSaaaaap	139	1688	-23311	4	1	1688	27.0	489	316	36	416548
MSaaaap:107	MSaaaap	107	1778	-23221	-1	2	1778	26.0	490	259	37	468191
MSaaaapa:139	MSaaaapa	139	1635	-23365	-40	-46	1635	26.4	474	252	32	313413
MSaaaapp:139	MSaaaapp	139	1642	-23357	-34	-28	1642	20.6	467	278	32	269978
MSaaap:84	MSaaap	84	1904	-23095	3	1	1904	20.2	431	267	42	345335
MSaaapa:109	MSaaapa	109	1843	-23156	57	56	1843	25.1	445	266	37	372242
MSaaapaa:139	MSaaapaa	139	1661	-23338	-5	-5	1661	26.7	425	246	33	226825
MSaaapap:139	MSaaapap	139	1711	-23288	29	31	1711	14.5	426	300	33	227958
MSaaapp:109	MSaaapp	109	1770	-23229	20	19	1770	27.1	399	280	34	272263
MSaaappa:155	MSaaappa	155	1880	-23120	294	312	1880	23.0	414	270	26	152485
MSaaappp:155	MSaaappp	155	1887	-23113	213	229	1887	22.0	386	294	30	168562
MSaap:62	MSaap	62	1905	-23094	-29	-31	1905	17.0	407	292	48	388558
MSaapa:84	MSaapa	84	1931	-23068	-15	-16	1931	12.6	397	276	45	353026
MSaapaa:107	MSaapaa	107	1791	-23208	-13	-12	1791	19.8	438	309	40	398613
MSaapaaa:135	MSaapaaa	135	1724	-23275	26	29	1724	22.6	463	332	32	287840
MSaapaap:135	MSaapaap	135	1715	-23284	-5	-5	1715	24.6	417	333	36	290649
MSaapap:107	MSaapap	107	1781	-23218	-18	-17	1781	16.7	385	308	37	289839
MSaapapa:140	MSaapapa	140	1681	-23318	11	13	1681	16.0	397	317	33	200745
MSaapapp:140	MSaapapp	140	1656	-23343	-41	-32	1656	16.3	356	321	31	135414
MSaapp:84	MSaapp	84	1916	-23083	-6	-8	1916	15.3	330	302	43	349844
MSaappa:111	MSaappa	111	1802	-23198	29	30	1802	24.8	367	341	38	340285
MSaappaa:141	MSaappaa	141	1620	-23379	-50	-47	1620	27.4	379	332	32	174355
MSaappap:141	MSaappap	141	1649	-23350	-43	-46	1649	21.3	324	340	32	178971
MSaappp:111	MSaappp	111	1808	-23191	38	40	1808	17.3	308	335	34	285975
MSap:43	MSap	43	1889	-23110	-62	-62	1889	23.3	396	308	55	492401
MSapa:63	MSapa	63	1908	-23091	-37	-38	1908	29.5	402	324	49	620679
MSapaa:85	MSapaa	85	1909	-23090	-11	-14	1909	26.4	416	308	40	367150
MSapaaa:110	MSapaaa	110	1801	-23198	13	12	1801	32.1	448	299	37	391178
MSapaaaa:141	MSapaaaa	141	1701	-23298	-7	-11	1701	34.8	460	274	30	237369
MSapaaap:141	MSapaaap	141	1637	-23362	-43	-47	1637	27.8	434	291	32	190728
MSapaap:110	MSapaap	110	1815	-23184	6	7	1815	37.5	382	307	37	355004
MSapaapa:143	MSapaapa	143	1743	-23256	74	74	1743	39.3	394	278	28	162572
MSapaapp:143	MSapaapp	143	1901	-23098	193	199	1901	35.1	375	312	30	178972
MSapap:85	MSapap	85	1865	-23134	-59	-59	1865	26.1	353	296	41	335345
MSapapa:111	MSapapa	111	1810	-23189	8	17	1810	30.0	365	281	35	228332
MSapapaa:142	MSapapaa	142	1760	-23239	32	52	1760	30.2	375	255	33	167764
MSapapap:142	MSapapap	142	1764	-23235	88	89	1764	23.4	351	294	30	119840
MSapapp:111	MSapapp	111	1796	-23204	22	33	1796	24.8	324	272	32	178707
MSapp:63	MSapp	63	1940	-23059	1	2	1940	22.7	325	326	48	425064
MSappa:85	MSappa	85	1933	-23066	-10	-14	1933	24.9	324	339	42	411718
MSappaa:109	MSappaa	109	1818	-23181	8	19	1818	33.6	340	329	38	373990
MSappaaa:142	MSappaaa	142	1737	-23262	-41	-13	1737	31.6	343	329	32	199732
MSappaap:142	MSappaap	142	1691	-23308	-8	5	1691	25.8	305	323	32	182224
MSappap:109	MSappap	109	1790	-23209	-5	2	1790	26.4	305	336	36	328145
MSappapa:148	MSappapa	148	1659	-23340	-91	-72	1659	33.5	293	362	30	183137
MSappapp:148	MSappapp	148	1840	-23159	134	158	1840	23.6	273	352	34	237538
MSappp:85	MSappp	85	1973	-23026	-16	10	1973	31.5	269	346	42	558011
MSapppa:120	MSapppa	120	1862	-23137	39	80	1862	32.6	282	333	37	410381
MSapppp:120	MSapppp	120	1798	-23201	-15	9	1798	30.6	239	349	35	348996
MSp:29	MSp	29	1947	-23052	-8	-10	1947	20.2	308	186	62	319305
MSpa:44	MSpa	44	1894	-23105	-21	-22	1894	16.9	386	206	55	327819
MSpaa:61	MSpaa	61	1851	-23148	-62	-63	1851	15.4	410	202	48	261783
MSpaaa:83	MSpaaa	83	1912	-23087	0	0	1912	14.9	438	208	44	331121
MSpaaaa:107	MSpaaaa	107	1804	-23195	-26	-27	1804	12.0	474	258	40	431907
MSpaaaaa:134	MSpaaaaa	134	1740	-23259	14	12	1740	8.5	490	260	33	262472
MSpaaaap:134	MSpaaaap	134	1686	-23313	14	11	1686	15.7	491	303	36	356578
MSpaaap:107	MSpaaap	107	1734	-23265	-47	-47	1734	18.2	447	226	37	347128
MSpaaapa:138	MSpaaapa	138	1704	-23295	23	24	1704	18.2	461	232	32	245590
MSpaaapp:138	MSpaaapp	138	1704	-23295	-10	-12	1704	10.5	443	271	35	236154
MSpaap:83	MSpaap	83	1898	-23101	4	7	1898	22.0	367	217	41	299923
MSpaapa:110	MSpaapa	110	1732	-23267	-35	-34	1732	18.3	402	241	38	279093
MSpaapaa:141	MSpaapaa	141	1623	-23376	-25	-22	1623	17.8	427	217	31	175058
MSpaapap:141	MSpaapap	141	1650	-23349	-31	-28	1650	15.2	391	254	34	187196
MSpaapp:110	MSpaapp	110	1808	-23191	43	39	1808	22.0	349	231	33	214373
MSpap:61	MSpap	61	1889	-23110	-32	-31	1889	16.4	324	242	48	234689
MSpapa:83	MSpapa	83	1925	-23074	30	31	1925	15.3	330	225	43	249924
MSpapaa:106	MSpapaa	106	1900	-23099	62	62	1900	12.0	359	266	38	228822
MSpapaaa:134	MSpapaaa	134	1714	-23285	-10	-14	1714	9.6	375	272	34	165897
MSpapaap:134	MSpapaap	134	1692	-23308	0	-1	1692	13.6	325	304	33	171471
MSpapap:106	MSpapap	106	1810	-23190	1	0	1810	17.4	314	243	36	214883
MSpapapa:139	MSpapapa	139	1630	-23369	-63	-69	1630	15.4	332	216	29	120277
MSpapapp:139	MSpapapp	139	1676	-23323	-41	-36	1676	13.1	312	263	32	142432
MSpapp:83	MSpapp	83	1963	-23036	28	32	1963	19.3	285	268	40	245785
MSpappa:110	MSpappa	110	1761	-23239	-24	-24	1761	13.9	305	291	35	220413
MSpappaa:142	MSpappaa	142	1753	-23246	60	50	1753	10.2	281	284	32	148351
MSpappap:142	MSpappap	142	1743	-23256	58	63	1743	19.8	296	266	32	155109
MSpappp:110	MSpappp	110	1763	-23236	-44	-34	1763	10.6	251	285	36	234564
MSpp:44	MSpp	44	1872	-23127	-46	-45	1872	17.0	282	220	54	313233
MSppa:63	MSppa	63	1856	-23143	-32	-32	1856	16.4	322	159	47	244268
MSppaa:85	MSppaa	85	1864	-23135	-17	-17	1864	19.0	363	165	41	271441
MSppaaa:109	MSppaaa	109	1770	-23229	-13	-13	1770	17.4	410	168	36	225469
MSppaaaa:140	MSppaaaa	140	1696	-23303	26	26	1696	20.5	457	152	29	191424
MSppaaap:140	MSppaaap	140	1663	-23336	-20	-17	1663	16.4	427	173	32	156532
MSppaap:109	MSppaap	109	1801	-23198	25	27	1801	23.2	362	196	35	211978
MSppaapa:143	MSppaapa	143	1694	-23305	-20	-23	1694	28.9	412	190	30	162198
MSppaapp:143	MSppaapp	143	1654	-23345	-42	-40	1654	22.4	380	224	32	164172
MSppap:85	MSppap	85	1859	-23140	-16	-15	1859	21.0	292	179	38	195292
MSppapa:113	MSppapa	113	1746	-23253	-34	-32	1746	13.1	353	201	35	168471
MSppapaa:145	MSppapaa	145	1741	-23258	65	64	1741	13.0	406	178	30	115825
MSppapap:145	MSppapap	145	1751	-23248	19	20	1751	9.2	352	198	32	120804
MSppapp:113	MSppapp	113	1747	-23253	-22	-6	1747	24.3	301	200	31	153425
MSppp:63	MSppp	63	1906	-23093	13	13	1906	20.2	253	211	47	272730
MSpppa:85	MSpppa	85	1841	-23158	-57	-61	1841	21.0	259	215	42	254073
MSpppaa:109	MSpppaa	109	1824	-23175	24	24	1824	11.3	282	239	37	160174
MSpppaaa:141	MSpppaaa	141	1732	-23267	19	25	1732	17.2	297	219	31	121000
MSpppaap:141	MSpppaap	141	1723	-23276	20	31	1723	13.0	262	239	30	97042
MSpppap:109	MSpppap	109	1751	-23248	-45	-33	1751	32.4	241	214	37	266437
MSpppapa:146	MSpppapa	146	1742	-23257	18	40	1742	32.5	274	204	29	156347
MSpppapp:146	MSpppapp	146	1670	-23329	-43	-21	1670	33.3	230	204	30	142570
MSpppp:85	MSpppp	85	1868	-23131	-61	-56	1868	28.1	200	228	41	359759
MSppppa:114	MSppppa	114	1716	-23283	-43	-27	1716	27.1	209	216	33	199615
MSppppp:114	MSppppp	114	1706	-23293	-48	-35	1706	24.4	176	227	39	261376
E:18	E	18	1808	-23191	-130	-130	1808	32.5	208	294	66	585061
Ea:30	Ea	30	1913	-23086	-103	-104	1913	23.6	274	305	61	400827
Eal:46	Eal	46	1910	-23089	-60	-62	1910	29.2	319	295	55	509344
Eala:64	Eala	64	2109	-22890	144	143	2109	36.0	337	256	47	419136
Ealaa:86	Ealaa	86	2220	-22779	267	265	2220	33.2	348	264	43	384692
Ealaad:110	Ealaad	110	2237	-22762	396	405	2237	33.9	328	218	36	266314
Ealaada:140	Ealaada	140	1888	-23111	117	137	1888	27.9	339	224	30	127257
Ealaadp:140	Ealaadp	140	1999	-23000	256	260	1999	31.0	369	206	29	140835
Ealaav:110	Ealaav	110	2132	-22867	287	284	2132	36.3	388	255	36	286609
Ealaava:140	Ealaava	140	2208	-22791	475	473	2208	37.1	424	226	30	211953
Ealaavp:140	Ealaavp	140	1960	-23039	210	216	1960	35.8	386	240	32	176521
Ealap:86	Ealap	86	2430	-22569	445	445	2430	34.6	272	262	42	398178
Ealapa:111	Ealapa	111	2242	-22757	377	383	2242	34.5	301	257	37	282373
Ealapaa:141	Ealapaa	141	2023	-22976	276	271	2023	32.5	333	269	31	168473
Ealapap:141	Ealapap	141	1993	-23006	191	197	1993	34.1	284	275	32	187624
Ealapp:111	Ealapp	111	2360	-22639	520	523	2360	37.9	247	245	35	279783
Ealappa:153	Ealappa	153	2410	-22589	578	595	2410	35.3	282	238	28	160491
Ealappp:153	Ealappp	153	2566	-22434	856	878	2566	37.3	250	255	27	149091
Ealp:64	Ealp	64	2152	-22847	174	176	2152	26.4	255	314	48	463796
Ealpa:85	Ealpa	85	2257	-22742	258	258	2257	23.3	262	324	43	434343
Ealpaa:108	Ealpaa	108	2105	-22894	244	240	2105	20.1	276	332	38	325625
Ealpaaa:138	Ealpaaa	138	1920	-23079	163	170	1920	26.1	271	306	33	208888
Ealpaap:138	Ealpaap	138	1891	-23108	140	135	1891	16.6	249	306	32	152933
Ealpap:108	Ealpap	108	2202	-22797	328	336	2202	26.8	214	346	36	312730
Ealpapa:141	Ealpapa	141	1936	-23063	150	162	1936	22.4	247	343	31	202117
Ealpapp:141	Ealpapp	141	1975	-23024	256	255	1975	23.2	202	339	32	165420
Ealpp:85	Ealpp	85	2355	-22644	357	365	2355	33.7	203	279	40	362230
Ealppa:113	Ealppa	113	2396	-22603	531	535	2396	31.9	226	301	33	249796
Ealppp:113	Ealppp	113	2173	-22826	353	359	2173	32.6	207	260	36	249437
Ear:46	Ear	46	1908	-23091	-66	-66	1908	20.6	224	301	52	389034
Eara:66	Eara	66	2057	-22942	70	70	2057	12.2	237	260	45	205915
Earaa:88	Earaa	88	2226	-22773	206	209	2226	15.8	253	276	40	207880
Earaad:116	Earaad	116	2052	-22947	256	259	2052	26.5	291	257	33	150298
Earaada:151	Earaada	151	2210	-22789	390	400	2210	35.2	342	225	29	152614
Earaadp:151	Earaadp	151	2220	-22779	457	481	2220	28.6	304	230	28	89699
Earaav:116	Earaav	116	2070	-22929	248	266	2070	27.4	249	259	33	157735
Earap:88	Earap	88	2277	-22722	294	297	2277	19.7	208	259	38	191804
Earapa:115	Earapa	115	1891	-23108	78	85	1891	16.5	250	221	33	100513
Earapaa:148	Earapaa	148	1806	-23193	8	18	1806	19.0	293	191	29	78523
Earapap:148	Earapap	148	1924	-23075	103	125	1924	20.7	247	195	31	109860
Earapp:115	Earapp	115	2171	-22828	354	355	2171	23.5	216	231	32	151331
Earp:66	Earp	66	2055	-22944	74	76	2055	20.5	186	301	45	291250
Earpa:88	Earpa	88	2342	-22657	327	335	2342	21.3	178	315	41	320166
Earpaa:114	Earpaa	114	1994	-23005	185	194	1994	15.7	223	291	35	161346
Earpaaa:151	Earpaaa	151	1967	-23032	188	229	1967	19.8	258	236	30	110288
Earpaap:151	Earpaap	151	1915	-23084	164	164	1915	18.8	222	258	29	73214
Earpap:114	Earpap	114	2081	-22918	259	274	2081	22.1	201	309	35	189776
Earpapa:153	Earpapa	153	1964	-23035	250	254	1964	15.5	208	278	30	92089
Earpapp:153	Earpapp	153	2245	-22754	477	473	2245	19.3	202	298	34	165147
Earpp:88	Earpp	88	2555	-22444	527	529	2555	28.6	149	275	40	373627
Earppa:121	Earppa	121	1994	-23005	240	248	1994	16.9	167	316	35	165531
Earppp:121	Earppp	121	2081	-22918	338	344	2081	18.8	128	320	35	229777
Ep:30	Ep	30	1876	-23123	-122	-124	1876	32.6	173	302	61	602012
Epl:46	Epl	46	1997	-23002	3	2	1997	37.1	208	318	54	770738
Epla:66	Epla	66	2428	-22571	427	426	2428	36.0	203	339	47	642192
Eplaa:88	Eplaa	88	2912	-22087	848	850	2912	36.4	235	336	41	523085
Eplaaa:112	Eplaaa	112	2709	-22290	802	807	2709	39.5	302	319	39	504269
Eplaaaa:143	Eplaaaa	143	2536	-22463	722	736	2536	40.7	360	340	30	237716
Eplaaap:143	Eplaaap	143	2304	-22695	431	455	2304	37.7	322	328	35	324994
Eplaap:112	Eplaap	112	2627	-22372	711	734	2627	42.1	246	294	38	439627
Eplaapa:144	Eplaapa	144	2589	-22410	727	740	2589	41.6	294	307	30	236005
Eplaapp:144	Eplaapp	144	2388	-22611	597	601	2388	41.0	257	289	33	248714
Eplap:88	Eplap	88	3081	-21918	1031	1036	3081	35.7	176	330	41	557776
Eplapa:115	Eplapa	115	2767	-22232	843	888	2767	40.0	255	347	38	463643
Eplapaa:147	Eplapaa	147	2503	-22496	644	669	2503	41.5	300	354	32	296170
Eplapap:147	Eplapap	147	2603	-22397	615	748	2603	38.7	265	341	31	262522
Eplapp:115	Eplapp	115	3200	-21799	1279	1297	3200	39.6	218	334	33	376089
Eplp:66	Eplp	66	2326	-22673	326	326	2326	22.5	123	298	46	523453
Eplpa:88	Eplpa	88	2315	-22684	236	235	2315	11.3	156	267	43	289169
Eplpaa:113	Eplpaa	113	2049	-22950	208	212	2049	9.8	184	272	39	202987
Eplpaaa:145	Eplpaaa	145	1974	-23025	187	190	1974	10.3	212	266	34	138654
Eplpaap:145	Eplpaap	145	1899	-23100	151	165	1899	14.3	177	254	34	133479
Eplpap:113	Eplpap	113	2110	-22889	236	259	2110	11.2	120	260	39	278624
Eplpapa:150	Eplpapa	150	1916	-23083	99	103	1916	5.3	134	236	33	133103
Eplpapp:150	Eplpapp	150	2039	-22960	283	288	2039	13.5	117	260	32	164555
Eplpp:88	Eplpp	88	2779	-22220	748	753	2779	18.5	93	281	41	497649
Eplppa:120	Eplppa	120	2421	-22578	669	673	2421	31.2	70	263	38	470664
Eplppp:120	Eplppp	120	2433	-22566	646	658	2433	17.3	76	270	33	292493
Epr:46	Epr	46	1946	-23053	3	0	1946	25.1	140	304	54	669763
Epra:66	Epra	66	2153	-22846	168	167	2153	14.5	165	236	47	291441
Epraa:88	Epraa	88	2229	-22770	249	249	2229	15.8	231	192	39	170564
Epraaa:114	Epraaa	114	2055	-22944	237	237	2055	17.8	334	175	35	154579
Epraaaa:147	Epraaaa	147	2105	-22894	368	360	2105	22.6	399	166	30	138500
Epraaap:147	Epraaap	147	2160	-22839	339	366	2160	20.6	362	190	27	83433
Epraap:114	Epraap	114	2035	-22964	195	206	2035	16.1	296	182	34	141833
Epraapa:153	Epraapa	153	2285	-22715	545	576	2285	16.6	344	156	28	98864
Epraapp:153	Epraapp	153	2152	-22847	454	436	2152	11.6	314	188	26	65944
Eprap:88	Eprap	88	2386	-22613	377	384	2386	20.6	185	201	40	234943
Eprapa:116	Eprapa	116	2192	-22807	381	392	2192	21.7	276	175	33	151151
Eprapaa:152	Eprapaa	152	2468	-22531	689	686	2468	24.5	353	154	26	96261
Eprapap:152	Eprapap	152	2314	-22685	512	496	2314	23.7	301	163	26	76101
Eprapp:116	Eprapp	116	2138	-22861	349	354	2138	22.3	227	168	35	161312
Eprp:66	Eprp	66	2175	-22825	233	232	2175	20.0	90	213	48	536413
Eprpa:88	Eprpa	88	2392	-22607	363	372	2392	15.9	162	182	40	245804
Eprpaa:116	Eprpaa	116	2059	-22940	257	269	2059	14.6	206	224	34	128943
Eprpap:116	Eprpap	116	2114	-22885	307	324	2114	13.4	163	211	34	136860
Eprpp:88	Eprpp	88	2522	-22477	506	513	2522	19.0	116	207	42	327590
Eprppa:121	Eprppa	121	2134	-22865	360	370	2134	17.2	94	241	37	205102
Eprppp:121	Eprppp	121	2014	-22986	278	288	2014	15.0	132	196	36	166098
P2:8	P2	8	1724	-23275	-206	-206	1724	33.6	118	223	71	1009350
C:20	C	20	1775	-23224	-246	-248	1775	50.4	178	202	64	588792
Ca:33	Ca	33	1849	-23150	-187	-187	1849	52.3	252	211	60	418191
Caa:49	Caa	49	1800	-23199	-240	-241	1800	56.0	289	196	53	415198
Caaa:70	Caaa	70	1830	-23169	-175	-180	1830	53.5	303	182	46	378620
Caaaa:94	Caaaa	94	1844	-23155	-33	-36	1844	40.6	240	145	42	272271
Caaaaa:133	Caaaaa	133	1674	-23325	-65	-65	1674	46.4	243	136	35	178143
Caaaap:133	Caaaap	133	1692	-23307	-66	-71	1692	47.5	178	115	36	215218
Caaap:94	Caaap	94	1782	-23217	-189	-195	1782	53.3	251	130	41	346719
Caaapa:130	Caaapa	130	1676	-23324	-141	-153	1676	55.9	173	151	36	231847
Caaapp:130	Caaapp	130	1675	-23324	-115	-123	1675	54.6	226	111	35	225962
Caap:70	Caap	70	1842	-23157	-234	-237	1842	59.4	225	174	45	419226
Caapa:99	Caapa	99	1767	-23232	-149	-153	1767	56.2	186	139	38	317823
Caapaa:144	Caapaa	144	1618	-23381	-125	-131	1618	50.0	139	127	31	152643
Caapap:144	Caapap	144	1659	-23340	-91	-93	1659	55.4	137	200	33	161039
Caapp:99	Caapp	99	1805	-23194	-85	-91	1805	46.7	245	78	39	320312
Caappd:143	Caappd	143	1656	-23343	-85	-93	1656	49.6	226	79	33	171274
Caappv:143	Caappv	143	1644	-23355	-46	-47	1644	40.4	258	108	31	111958
Cap:49	Cap	49	1807	-23192	-167	-167	1807	47.8	224	249	52	427744
Capa:73	Capa	73	1871	-23128	-149	-157	1871	46.4	246	212	47	399375
Capaa:98	Capaa	98	1783	-23216	-80	-81	1783	46.0	213	184	40	280132
Capaaa:140	Capaaa	140	1706	-23294	-31	-32	1706	45.0	200	164	35	161071
Capaap:140	Capaap	140	1641	-23358	-39	-40	1641	41.0	165	185	36	168849
Capap:98	Capap	98	1780	-23219	-167	-174	1780	52.1	184	223	41	370247
Capapa:132	Capapa	132	1609	-23390	-109	-116	1609	47.2	155	208	33	159759
Capapp:132	Capapp	132	1717	-23282	-45	-57	1717	56.2	180	185	34	186007
Capp:73	Capp	73	1847	-23152	-137	-140	1847	52.5	163	196	45	485477
Cappa:101	Cappa	101	1750	-23249	-127	-137	1750	56.1	165	203	36	292950
Cappp:101	Cappp	101	1777	-23222	-171	-182	1777	56.8	154	223	41	354040
Capppa:139	Capppa	139	1655	-23344	-73	-72	1655	50.4	139	299	34	182608
Capppp:139	Capppp	139	1645	-23354	-98	-115	1645	52.8	140	251	35	189366
Cp:33	Cp	33	1819	-23180	-237	-237	1819	46.3	153	191	62	560230
Cpa:49	Cpa	49	1809	-23190	-214	-214	1809	48.9	192	162	54	505698
Cpaa:70	Cpaa	70	1828	-23171	-172	-172	1828	47.4	218	136	49	560936
Cpaaa:95	Cpaaa	95	1820	-23179	-125	-127	1820	45.7	195	103	44	532036
Cpaaaa:129	Cpaaaa	129	1690	-23309	-24	-28	1690	39.2	211	79	36	285232
Cpaaap:129	Cpaaap	129	1651	-23348	-72	-78	1651	40.4	151	119	36	280889
Cpaap:95	Cpaap	95	1789	-23210	-210	-212	1789	49.6	157	151	43	511917
Cpaapa:127	Cpaapa	127	1653	-23346	-66	-72	1653	42.3	121	137	36	284856
Cpaapp:127	Cpaapp	127	1665	-23334	-91	-98	1665	48.9	108	193	35	303359
Cpap:70	Cpap	70	1827	-23172	-190	-193	1827	46.2	138	158	46	550539
Cpapa:96	Cpapa	96	1753	-23246	-74	-73	1753	39.1	108	152	40	390245
Cpapaa:146	Cpapaa	146	1630	-23370	-27	-28	1630	35.6	114	183	36	196383
Cpapap:146	Cpapap	146	1710	-23289	2	1	1710	43.1	73	213	32	193718
Cpapp:96	Cpapp	96	1792	-23207	-103	-109	1792	46.1	95	194	40	445641
Cpappd:136	Cpappd	136	1680	-23319	-32	-39	1680	44.2	74	246	33	221840
Cpappv:136	Cpappv	136	1694	-23305	-1	0	1694	46.9	106	290	30	199087
Cpp:49	Cpp	49	1815	-23184	-177	-180	1815	43.1	145	251	53	508149
Cppa:74	Cppa	74	1833	-23166	-106	-106	1833	36.2	211	221	47	346104
Cppaa:100	Cppaa	100	1771	-23228	-35	-34	1771	33.6	190	223	40	239268
Cppaaa:143	Cppaaa	143	1709	-23290	34	33	1709	32.9	181	275	33	121125
Cppaap:143	Cppaap	143	1724	-23275	39	37	1724	26.2	163	242	34	126905
Cppap:100	Cppap	100	1752	-23247	-88	-90	1752	40.4	161	230	41	336399
Cppapa:141	Cppapa	141	1584	-23415	-116	-119	1584	41.0	175	242	34	151401
Cppapp:141	Cppapp	141	1625	-23374	-44	-49	1625	33.0	139	231	34	143447
Cppp:74	Cppp	74	1816	-23183	-163	-171	1816	43.3	158	247	46	458267
Cpppa:103	Cpppa	103	1728	-23271	-92	-99	1728	45.7	130	235	41	406052
Cpppaa:153	Cpppaa	153	1682	-23318	-10	-16	1682	45.6	157	258	34	202120
Cpppap:153	Cpppap	153	1595	-23405	-75	-81	1595	35.0	138	266	34	145405
Cpppp:103	Cpppp	103	1745	-23254	-99	-107	1745	49.5	174	260	39	341954
Cppppa:143	Cppppa	143	1630	-23369	-69	-84	1630	49.2	168	249	34	198523
Cppppp:143	Cppppp	143	1705	-23295	-58	-55	1705	44.3	216	275	33	168917
P3:20	P3	20	1805	-23194	-163	-165	1805	33.0	97	257	62	541303
D:38	D	38	1841	-23158	-169	-170	1841	29.3	82	206	56	374974
Da:60	Da	60	1803	-23196	-282	-286	1803	46.6	119	257	48	205870
Daa:93	Daa	93	1836	-23163	-112	-106	1836	37.4	153	317	39	135119
Daaa:128	Daaa	128	1714	-23285	10	15	1714	31.8	182	327	32	74873
Daap:128	Daap	128	1674	-23326	-34	-37	1674	36.7	141	328	36	119654
Dap:93	Dap	93	1869	-23130	-156	-162	1869	41.6	113	275	44	195833
Dapa:121	Dapa	121	1687	-23312	-66	-63	1687	42.1	184	298	36	130064
Dapp:121	Dapp	121	1682	-23317	-20	-23	1682	34.1	132	294	36	112086
Dp:60	Dp	60	1859	-23140	-176	-179	1859	40.2	111	188	48	177244
Dpa:92	Dpa	92	1860	-23139	-57	-58	1860	31.6	111	195	40	115083
Dpaa:125	Dpaa	125	1643	-23356	-68	-65	1643	28.3	110	231	34	85326
Dpap:125	Dpap	125	1712	-23287	-9	8	1712	20.9	120	214	33	60459
Dpp:92	Dpp	92	1824	-23175	-165	-169	1824	34.6	90	247	43	156329
Dppa:120	Dppa	120	1673	-23326	-36	-24	1673	23.9	141	301	33	70727
Dppp:120	Dppp	120	1653	-23346	-53	-52	1653	27.3	111	278	36	100761
P4:38	P4	38	1802	-23197	-163	-163	1802	29.6	90	270	51	265414
Z2:83	Z2	83	1741	-23258	-65	-60	1741	25.3	70	224	37	74331
Z3:83	Z3	83	1775	-23224	-62	-62	1775	30.3	102	309	38	86821
