# Supplementary material for: Quantitative Differences in Nuclear β-catenin and TCF Pattern Embryonic Cells in C. elegans
Source: PLoS Genet. 2015 Oct 21;11(10):e1005585. doi: 10.1371/journal.pgen.1005585 (PMC4619327; doi:10.1371/journal.pgen.1005585)
Supplement: S1 Data — For each cell analyzed, birth time is given in column 3 and the average nuclear reporter intensity over the lifetime of the cell (corrected for background) is given in column 7 (“blot”). For information on each embryo’s strain information and experimental conditions, refer to S2 Table. (ZIP) [file pgen.1005585.s005.zip › CAs/CA20120619_end-1_pop-1i_L1.csv]

cellTime	cell	time	none	global	local	blot	cross	z	x	y	size	gweight
ABa:1	ABa	1	1513	-23487	-308	-308	1513	44.0	504	224	78	829522
ABal:2	ABal	2	1567	-23432	-277	-277	1567	40.7	501	250	76	701418
ABala:6	ABala	6	1656	-23343	-241	-242	1656	35.5	527	260	63	401491
ABalaa:18	ABalaa	18	1742	-23257	-258	-258	1742	35.3	548	279	56	428373
ABalaaa:36	ABalaaa	36	1818	-23181	-203	-202	1818	39.4	548	285	50	798995
ABalaaaa:57	ABalaaaa	57	1852	-23147	-55	-59	1852	28.9	482	293	40	382260
ABalaaaal:86	ABalaaaal	86	1933	-23066	-15	-6	1933	19.2	467	255	35	250774
ABalaaaar:86	ABalaaaar	86	1924	-23076	-56	-59	1924	9.7	437	238	36	188570
ABalaaap:57	ABalaaap	57	1778	-23221	-196	-198	1778	37.4	535	297	41	577670
ABalaaapa:88	ABalaaapa	88	1875	-23124	8	7	1875	17.3	510	227	36	318685
ABalaaapp:88	ABalaaapp	88	1929	-23070	-157	-140	1929	25.3	496	258	35	299628
ABalaap:36	ABalaap	36	1795	-23204	-241	-240	1795	47.0	469	306	50	743242
ABalaapa:57	ABalaapa	57	1834	-23165	-109	-108	1834	39.1	470	284	42	565350
ABalaapaa:90	ABalaapaa	90	2024	-22975	-88	-81	2024	24.3	450	235	35	271348
ABalaapap:90	ABalaapap	90	1830	-23169	-105	-107	1830	28.1	429	208	35	262848
ABalaapp:57	ABalaapp	57	1891	-23108	-127	-84	1891	36.2	420	262	42	411198
ABalaappa:86	ABalaappa	86	2013	-22986	-20	-25	2013	18.0	418	257	35	208331
ABalaappp:86	ABalaappp	86	1983	-23016	-147	-120	1983	23.9	391	224	35	207055
ABalap:18	ABalap	18	1850	-23149	-115	-115	1850	23.8	493	226	56	261165
ABalapa:36	ABalapa	36	1872	-23127	-74	-76	1872	24.0	524	270	50	571665
ABalapaa:57	ABalapaa	57	1837	-23162	-61	-61	1837	25.1	536	278	44	555450
ABalapaaa:87	ABalapaaa	87	1847	-23152	-101	-99	1847	13.8	483	205	38	343849
ABalapaap:87	ABalapaap	87	1822	-23177	-40	-41	1822	23.6	506	200	37	426430
ABalapap:57	ABalapap	57	1876	-23123	-32	-31	1876	18.5	483	251	42	338195
ABalapapa:86	ABalapapa	86	1895	-23104	-32	-38	1895	12.4	441	174	38	281718
ABalapapp:86	ABalapapp	86	1992	-23007	14	15	1992	9.0	404	180	36	193027
ABalapp:36	ABalapp	36	1860	-23139	-91	-90	1860	29.7	452	256	49	464770
ABalappa:57	ABalappa	57	1858	-23141	-54	-57	1858	31.2	478	244	42	451155
ABalappaa:85	ABalappaa	85	1827	-23172	-99	-104	1827	23.1	470	190	36	346769
ABalappap:85	ABalappap	85	1937	-23062	-28	-31	1937	19.3	411	186	36	263313
ABalappp:57	ABalappp	57	1849	-23150	-68	-69	1849	24.5	405	218	43	309085
ABalapppa:85	ABalapppa	85	1884	-23115	-2	-4	1884	19.2	366	185	34	188473
ABalapppp:85	ABalapppp	85	1969	-23030	-12	-10	1969	14.3	339	192	36	156449
ABalp:6	ABalp	6	1682	-23317	-358	-359	1682	49.5	426	264	65	384316
ABalpa:18	ABalpa	18	1764	-23235	-362	-362	1764	50.3	473	258	58	435336
ABalpaa:35	ABalpaa	35	1766	-23233	-306	-307	1766	48.5	507	224	50	790508
ABalpaaa:56	ABalpaaa	56	1780	-23219	-171	-173	1780	41.0	548	235	43	714360
ABalpaaaa:83	ABalpaaaa	83	1832	-23167	-76	-79	1832	28.3	554	240	37	531462
ABalpaaap:83	ABalpaaap	83	1810	-23189	-107	-113	1810	31.0	516	221	36	482056
ABalpaap:56	ABalpaap	56	1856	-23143	-128	-131	1856	45.0	486	257	45	706225
ABalpaapa:80	ABalpaapa	80	1892	-23107	-73	-82	1892	39.2	539	261	40	636539
ABalpaapp:80	ABalpaapp	80	1956	-23043	-166	-141	1956	39.8	478	245	39	555577
ABalpap:35	ABalpap	35	1770	-23229	-476	-478	1770	54.5	411	259	51	737933
ABalpapa:55	ABalpapa	55	1864	-23135	-434	-450	1864	53.9	453	248	45	778033
ABalpapaa:81	ABalpapaa	81	1818	-23181	-135	-146	1818	41.7	540	276	36	500014
ABalpapap:81	ABalpapap	81	1898	-23101	-258	-285	1898	51.1	470	254	38	589658
ABalpapp:55	ABalpapp	55	1880	-23119	-502	-449	1880	53.8	384	268	47	794467
ABalpappa:79	ABalpappa	79	1882	-23117	-252	-283	1882	51.9	451	286	39	603395
ABalpappp:79	ABalpappp	79	1930	-23069	-345	-302	1930	52.2	401	257	39	590619
ABalpp:18	ABalpp	18	1745	-23254	-402	-409	1745	50.9	392	185	58	393885
ABalppa:35	ABalppa	35	1828	-23171	-291	-293	1828	49.0	450	172	50	722046
ABalppaa:57	ABalppaa	57	1846	-23153	-171	-177	1846	46.6	517	205	43	657359
ABalppaaa:85	ABalppaaa	85	1837	-23162	-101	-107	1837	40.7	531	213	35	429357
ABalppaap:85	ABalppaap	85	1893	-23106	-182	-206	1893	48.8	504	203	37	522862
ABalppap:57	ABalppap	57	1821	-23178	-227	-240	1821	47.1	460	186	42	569446
ABalppapa:83	ABalppapa	83	1874	-23125	-110	-143	1874	49.9	501	246	35	417684
ABalppapp:83	ABalppapp	83	1899	-23100	-229	-253	1899	52.3	437	197	38	531588
ABalppp:35	ABalppp	35	1829	-23170	-346	-352	1829	53.0	350	196	51	669458
ABalpppa:55	ABalpppa	55	1892	-23107	-148	-155	1892	47.5	411	199	43	533685
ABalpppaa:81	ABalpppaa	81	1847	-23152	-166	-186	1847	42.9	492	179	36	490510
ABalpppap:81	ABalpppap	81	1880	-23119	-159	-175	1880	43.0	437	179	38	462788
ABalpppp:55	ABalpppp	55	1809	-23190	-301	-301	1809	49.9	341	210	45	592966
ABalppppa:80	ABalppppa	80	1880	-23119	-124	-117	1880	37.3	432	209	37	373157
ABalppppp:80	ABalppppp	80	1974	-23025	-234	-183	1974	44.0	380	194	40	472211
ABar:2	ABar	2	1749	-23250	-92	-92	1749	13.8	378	264	80	0
ABara:6	ABara	6	1787	-23212	-113	-114	1787	17.5	346	197	67	108208
ABaraa:18	ABaraa	18	1898	-23101	-60	-60	1898	11.1	402	213	57	123483
ABaraaa:36	ABaraaa	36	1949	-23050	-23	-23	1949	9.3	455	250	51	306822
ABaraaaa:55	ABaraaaa	55	1855	-23144	-46	-48	1855	14.8	525	266	44	414873
ABaraaaaa:84	ABaraaaaa	84	1924	-23075	3	1	1924	17.2	520	293	38	379837
ABaraaaap:84	ABaraaaap	84	1935	-23064	-36	-39	1935	7.8	488	266	38	267841
ABaraaap:55	ABaraaap	55	1852	-23147	-90	-93	1852	9.0	445	272	45	281131
ABaraaapa:81	ABaraaapa	81	1927	-23072	24	26	1927	15.6	467	319	39	390809
ABaraaapp:81	ABaraaapp	81	1935	-23064	-31	-31	1935	4.6	422	265	36	171608
ABaraap:36	ABaraap	36	1852	-23147	-71	-72	1852	20.0	387	249	50	322488
ABaraapa:55	ABaraapa	55	1843	-23156	-49	-52	1843	18.2	421	264	42	250135
ABaraapaa:83	ABaraapaa	83	1884	-23115	-53	-56	1884	18.6	425	310	36	241990
ABaraapap:83	ABaraapap	83	1968	-23031	-1	0	1968	8.2	391	304	39	234300
ABaraapp:55	ABaraapp	55	1911	-23088	-21	-16	1911	18.0	366	241	43	226918
ABaraappa:81	ABaraappa	81	1996	-23003	4	3	1996	15.0	376	307	35	199272
ABaraappp:81	ABaraappp	81	2029	-22970	-57	-39	2029	11.3	356	263	38	172005
ABarap:18	ABarap	18	1886	-23113	-79	-79	1886	11.2	280	189	58	135409
ABarapa:36	ABarapa	36	1952	-23048	-48	-48	1952	6.6	360	194	52	270652
ABarapaa:56	ABarapaa	56	1908	-23091	-29	-32	1908	6.2	399	207	45	212637
ABarapaaa:84	ABarapaaa	84	2021	-22978	1	0	2021	4.4	383	208	38	160597
ABarapaap:84	ABarapaap	84	1995	-23004	-3	-11	1995	5.0	331	189	37	152228
ABarapap:56	ABarapap	56	1946	-23053	20	20	1946	11.6	325	190	44	199793
ABarapapa:84	ABarapapa	84	1949	-23051	-74	-77	1949	8.1	295	187	37	136029
ABarapapp:84	ABarapapp	84	2069	-22930	19	18	2069	10.0	232	178	38	171658
ABarapp:36	ABarapp	36	1897	-23102	-52	-53	1897	10.5	261	234	50	199385
ABarappa:56	ABarappa	56	1920	-23079	-76	-74	1920	6.4	287	258	44	158627
ABarappaa:83	ABarappaa	83	2137	-22862	33	42	2137	6.5	319	268	36	129159
ABarappap:83	ABarappap	83	2007	-22992	-77	-75	2007	6.2	271	275	36	105765
ABarappp:56	ABarappp	56	1902	-23097	-52	-51	1902	10.2	228	219	46	180967
ABarapppa:84	ABarapppa	84	2021	-22978	-54	-57	2021	7.6	231	246	37	113396
ABarapppp:84	ABarapppp	84	2001	-22998	-95	-99	2001	6.1	178	239	39	139525
ABarp:6	ABarp	6	1759	-23240	-112	-114	1759	22.3	414	323	64	235553
ABarpa:18	ABarpa	18	1786	-23213	-165	-166	1786	32.1	466	346	57	386216
ABarpaa:35	ABarpaa	35	1806	-23193	-161	-160	1806	30.0	484	350	49	668327
ABarpaaa:56	ABarpaaa	56	1764	-23235	-115	-118	1764	25.5	486	353	41	470937
ABarpaaaa:83	ABarpaaaa	83	1803	-23196	-111	-112	1803	24.7	519	320	37	523349
ABarpaaap:83	ABarpaaap	83	1857	-23142	-74	-78	1857	26.5	477	314	35	416108
ABarpaap:56	ABarpaap	56	1872	-23127	-81	-83	1872	28.9	429	318	41	400336
ABarpaapa:81	ABarpaapa	81	1805	-23194	-206	-202	1805	36.6	491	294	37	510882
ABarpaapp:81	ABarpaapp	81	1869	-23130	-185	-160	1869	36.2	440	306	36	425071
ABarpap:35	ABarpap	35	1820	-23179	-186	-188	1820	43.9	395	357	50	832062
ABarpapa:56	ABarpapa	56	1866	-23133	-113	-115	1866	42.3	428	356	44	721908
ABarpapaa:82	ABarpapaa	82	1864	-23135	-172	-183	1864	40.8	532	305	38	561605
ABarpapap:82	ABarpapap	82	1948	-23051	-119	-139	1948	46.0	483	317	39	573209
ABarpapp:56	ABarpapp	56	1773	-23226	-274	-270	1773	50.2	341	337	46	815804
ABarpappa:80	ABarpappa	80	1919	-23080	-271	-303	1919	52.9	404	311	38	580292
ABarpappp:80	ABarpappp	80	1854	-23145	-301	-263	1854	51.2	359	301	40	599295
ABarpp:18	ABarpp	18	1844	-23155	-86	-85	1844	22.6	393	350	56	258047
ABarppa:35	ABarppa	35	1865	-23135	-72	-72	1865	22.0	420	355	49	575422
ABarppaa:57	ABarppaa	57	1815	-23184	-79	-81	1815	27.4	438	371	42	580371
ABarppaaa:84	ABarppaaa	84	1802	-23197	-173	-185	1802	30.7	512	338	36	509419
ABarppaap:84	ABarppaap	84	1799	-23200	-117	-124	1799	31.0	480	356	35	489312
ABarppap:57	ABarppap	57	1844	-23155	-93	-93	1844	29.1	381	348	43	535726
ABarppapa:82	ABarppapa	82	1892	-23107	-90	-90	1892	40.8	472	351	37	560608
ABarppapp:82	ABarppapp	82	1866	-23133	-101	-118	1866	36.3	428	356	38	558233
ABarppp:35	ABarppp	35	1819	-23180	-158	-159	1819	39.9	324	371	50	829753
ABarpppa:56	ABarpppa	56	1805	-23194	-142	-149	1805	41.7	360	372	45	801563
ABarpppaa:83	ABarpppaa	83	1846	-23153	-113	-127	1846	39.6	434	355	36	553452
ABarpppap:83	ABarpppap	83	1833	-23166	-149	-164	1833	42.5	396	354	38	592157
ABarpppp:56	ABarpppp	56	1814	-23185	-153	-137	1814	38.5	316	346	44	641553
ABarppppa:81	ABarppppa	81	1817	-23182	-165	-152	1817	29.9	404	332	36	438270
ABarppppp:81	ABarppppp	81	1892	-23107	-114	-90	1892	34.7	363	348	37	523685
ABp:1	ABp	1	1543	-23457	-341	-341	1543	53.0	304	180	82	897032
ABpl:2	ABpl	2	1576	-23423	-281	-281	1576	48.0	326	165	76	652334
ABpla:6	ABpla	6	1694	-23305	-204	-204	1694	38.0	409	148	62	340791
ABplaa:18	ABplaa	18	1820	-23179	-149	-149	1820	32.0	447	151	58	343543
ABplaaa:35	ABplaaa	35	1816	-23183	-136	-136	1816	27.3	505	180	51	624461
ABplaaaa:55	ABplaaaa	55	1768	-23231	-132	-132	1768	32.8	530	207	45	698414
ABplaaaaa:80	ABplaaaaa	80	1799	-23200	-133	-143	1799	34.6	509	171	38	572372
ABplaaaap:80	ABplaaaap	80	1889	-23110	-103	-123	1889	35.9	465	151	38	539932
ABplaaap:55	ABplaaap	55	1855	-23144	-59	-59	1855	24.2	476	185	45	515151
ABplaaapa:80	ABplaaapa	80	1865	-23134	-120	-130	1865	34.4	433	148	37	482005
ABplaaapp:80	ABplaaapp	80	1834	-23165	-130	-134	1834	26.0	398	150	38	417293
ABplaap:35	ABplaap	35	1800	-23199	-178	-180	1800	36.5	413	180	51	533700
ABplaapa:54	ABplaapa	54	1837	-23163	-117	-117	1837	34.5	467	146	45	666718
ABplaapaa:79	ABplaapaa	79	1778	-23221	-63	-68	1778	32.3	470	150	36	449674
ABplaapap:79	ABplaapap	79	1836	-23163	-110	-115	1836	28.3	388	111	38	465413
ABplaapp:54	ABplaapp	54	1865	-23134	-82	-82	1865	32.5	401	173	45	493514
ABplaappa:79	ABplaappa	79	1875	-23124	-99	-93	1875	35.2	379	150	38	504199
ABplaappp:79	ABplaappp	79	1852	-23147	-133	-127	1852	27.8	336	140	39	435710
ABplap:18	ABplap	18	1821	-23178	-139	-139	1821	31.5	328	130	58	317523
ABplapa:35	ABplapa	35	1866	-23133	-69	-69	1866	20.2	420	143	50	474391
ABplapaa:56	ABplapaa	56	1857	-23142	-60	-62	1857	14.8	432	161	44	395957
ABplapaaa:83	ABplapaaa	83	1883	-23116	-60	-57	1883	15.9	356	130	37	330833
ABplapaap:83	ABplapaap	83	1888	-23111	-49	-54	1888	13.0	308	123	37	288767
ABplapap:56	ABplapap	56	1817	-23182	-97	-98	1817	17.4	365	143	45	417521
ABplapapa:82	ABplapapa	82	1881	-23118	-78	-78	1881	18.3	285	129	39	372361
ABplapapp:82	ABplapapp	82	1845	-23154	-98	-96	1845	19.4	238	135	38	325644
ABplapp:35	ABplapp	35	1795	-23204	-122	-123	1795	25.1	323	136	51	561962
ABplappa:55	ABplappa	55	1834	-23165	-94	-93	1834	28.8	355	112	44	605991
ABplappaa:83	ABplappaa	83	1874	-23125	-29	-37	1874	27.3	299	106	37	445387
ABplappap:83	ABplappap	83	1844	-23155	-79	-82	1844	27.7	253	105	37	427453
ABplappp:55	ABplappp	55	1868	-23131	-48	-47	1868	23.9	286	121	45	500308
ABplapppa:81	ABplapppa	81	1848	-23151	-81	-94	1848	29.3	222	119	38	427711
ABplapppp:81	ABplapppp	81	1846	-23153	-61	-62	1846	25.5	172	121	38	439708
ABplp:6	ABplp	6	1649	-23350	-331	-331	1649	51.0	277	193	63	367938
ABplpa:18	ABplpa	18	1760	-23239	-287	-289	1760	52.2	308	176	57	415889
ABplpaa:35	ABplpaa	35	1784	-23215	-212	-213	1784	42.9	371	124	50	770818
ABplpaaa:56	ABplpaaa	56	1817	-23182	-206	-213	1817	45.9	428	142	43	741198
ABplpaaaa:82	ABplpaaaa	82	1859	-23140	-203	-223	1859	48.6	427	151	38	585604
ABplpaaap:82	ABplpaaap	82	1868	-23131	-197	-218	1868	48.2	383	136	37	567301
ABplpaap:56	ABplpaap	56	1807	-23192	-165	-172	1807	41.1	370	126	43	655379
ABplpaapa:81	ABplpaapa	81	1834	-23165	-159	-178	1834	41.0	373	115	37	542113
ABplpaapp:81	ABplpaapp	81	1786	-23213	-169	-179	1786	36.3	332	108	37	500621
ABplpap:35	ABplpap	35	1753	-23246	-319	-309	1753	50.3	286	156	51	843335
ABplpapa:55	ABplpapa	55	1827	-23172	-316	-321	1827	52.2	357	156	45	799595
ABplpapaa:79	ABplpapaa	79	1822	-23177	-178	-193	1822	53.0	400	230	35	454097
ABplpapap:79	ABplpapap	79	1917	-23082	-338	-383	1917	54.0	346	175	39	604453
ABplpapp:55	ABplpapp	55	1778	-23221	-308	-322	1778	52.9	288	169	46	814703
ABplpappa:79	ABplpappa	79	1965	-23034	-551	-510	1965	54.8	342	224	41	632134
ABplpappp:79	ABplpappp	79	1897	-23102	-260	-269	1897	54.1	295	180	40	620195
ABplpp:18	ABplpp	18	1721	-23278	-316	-316	1721	49.4	213	166	57	420262
ABplppa:35	ABplppa	35	1836	-23163	-109	-110	1836	34.3	272	109	49	649861
ABplppaa:56	ABplppaa	56	1780	-23219	-216	-223	1780	42.4	321	117	42	616857
ABplppaaa:82	ABplppaaa	82	1873	-23126	-130	-140	1873	46.2	334	151	36	469542
ABplppaap:82	ABplppaap	82	1859	-23140	-169	-180	1859	48.4	298	126	37	535944
ABplppap:56	ABplppap	56	1836	-23164	-142	-148	1836	35.2	264	124	43	550243
ABplppapa:81	ABplppapa	81	1887	-23112	-140	-155	1887	39.2	296	137	37	449002
ABplppapp:81	ABplppapp	81	1876	-23123	-162	-157	1876	39.2	247	142	36	382464
ABplppp:35	ABplppp	35	1782	-23217	-222	-222	1782	46.5	205	149	51	776213
ABplpppa:55	ABplpppa	55	1795	-23204	-222	-233	1795	48.5	249	141	44	767951
ABplpppaa:80	ABplpppaa	80	1872	-23127	-137	-154	1872	47.8	262	136	38	572215
ABplpppap:80	ABplpppap	80	1774	-23225	-139	-152	1774	44.6	209	125	37	488324
ABplpppp:55	ABplpppp	55	1779	-23220	-196	-194	1779	43.5	196	134	44	679126
ABplppppa:80	ABplppppa	80	1777	-23222	-151	-158	1777	39.7	186	130	37	477275
ABplppppp:80	ABplppppp	80	1754	-23245	-145	-147	1754	34.3	144	133	37	442822
ABpr:2	ABpr	2	1641	-23358	-108	-108	1641	23.0	186	330	76	364496
ABpra:7	ABpra	7	1680	-23319	-150	-150	1680	26.2	141	323	64	238628
ABpraa:18	ABpraa	18	1745	-23254	-146	-145	1745	31.5	188	378	56	337449
ABpraaa:36	ABpraaa	36	1737	-23262	-213	-213	1737	45.7	155	356	51	854943
ABpraaaa:56	ABpraaaa	56	1788	-23211	-173	-173	1788	48.0	149	331	46	848559
ABpraaaaa:80	ABpraaaaa	80	1844	-23155	-201	-209	1844	51.7	230	333	40	674986
ABpraaaap:80	ABpraaaap	80	1862	-23137	-136	-136	1862	48.6	184	358	39	630309
ABpraaap:56	ABpraaap	56	1778	-23221	-172	-175	1778	42.6	173	385	45	806664
ABpraaapa:81	ABpraaapa	81	1881	-23118	-362	-413	1881	52.8	281	346	40	711803
ABpraaapp:81	ABpraaapp	81	1877	-23122	-129	-146	1877	47.7	241	372	39	641335
ABpraap:36	ABpraap	36	1785	-23214	-127	-128	1785	36.5	212	391	48	696778
ABpraapa:56	ABpraapa	56	1788	-23211	-133	-136	1788	46.1	222	345	43	675259
ABpraapaa:82	ABpraapaa	82	1864	-23135	-164	-174	1864	48.9	315	312	38	539429
ABpraapap:82	ABpraapap	82	1843	-23156	-120	-123	1843	43.0	267	336	37	516643
ABpraapp:56	ABpraapp	56	1839	-23160	-98	-103	1839	41.5	253	387	43	675925
ABpraappa:83	ABpraappa	83	1803	-23196	-135	-144	1803	47.6	368	356	36	494601
ABpraappp:83	ABpraappp	83	1868	-23131	-147	-165	1868	47.2	311	363	38	574761
ABprap:18	ABprap	18	1781	-23218	-133	-133	1781	27.3	104	323	56	259440
ABprapa:36	ABprapa	36	1850	-23149	-54	-50	1850	23.7	121	349	49	575410
ABprapaa:57	ABprapaa	57	1780	-23219	-81	-83	1780	23.3	135	344	43	468120
ABprapaaa:83	ABprapaaa	83	1810	-23189	-81	-86	1810	32.9	178	350	37	424411
ABprapaap:83	ABprapaap	83	1784	-23215	-118	-128	1784	31.1	157	386	36	467608
ABprapap:57	ABprapap	57	1762	-23237	-128	-130	1762	31.3	174	380	43	617254
ABprapapa:84	ABprapapa	84	1832	-23167	-136	-125	1832	33.9	253	351	36	394399
ABprapapp:84	ABprapapp	84	1834	-23165	-44	-56	1834	39.2	205	366	36	472298
ABprapp:36	ABprapp	36	1760	-23239	-136	-136	1760	34.6	73	311	51	782816
ABprappa:56	ABprappa	56	1754	-23245	-110	-109	1754	29.0	80	304	43	476529
ABprappaa:80	ABprappaa	80	1781	-23218	-121	-122	1781	28.0	120	358	38	444090
ABprappap:80	ABprappap	80	1788	-23211	-125	-127	1788	32.6	81	339	37	476081
ABprappp:56	ABprappp	56	1725	-23274	-180	-179	1725	34.5	109	359	43	643247
ABprapppa:81	ABprapppa	81	1760	-23239	-91	-98	1760	40.5	111	369	36	486705
ABprapppp:81	ABprapppp	81	1839	-23160	-119	-130	1839	41.2	171	387	38	575993
ABprp:7	ABprp	7	1863	-23136	-57	-57	1863	11.6	272	313	67	104478
ABprpa:18	ABprpa	18	1895	-23104	-103	-103	1895	10.4	325	326	58	161315
ABprpaa:35	ABprpaa	35	1986	-23013	-17	-17	1986	7.5	373	322	51	329514
ABprpaaa:55	ABprpaaa	55	1833	-23166	-89	-90	1833	14.0	397	357	44	427683
ABprpaaaa:81	ABprpaaaa	81	1865	-23134	-79	-88	1865	26.4	411	372	37	441600
ABprpaaap:81	ABprpaaap	81	1869	-23130	-74	-76	1869	16.0	381	373	38	402931
ABprpaap:55	ABprpaap	55	1868	-23131	-28	-25	1868	12.5	349	317	42	275489
ABprpaapa:79	ABprpaapa	79	1886	-23113	-65	-70	1886	20.8	370	350	37	363815
ABprpaapp:79	ABprpaapp	79	1896	-23103	-69	-68	1896	14.9	314	346	38	323414
ABprpap:35	ABprpap	35	1804	-23195	-129	-129	1804	22.9	293	367	50	535009
ABprpapa:55	ABprpapa	55	1809	-23190	-104	-95	1809	29.2	273	374	44	503348
ABprpapaa:78	ABprpapaa	78	1888	-23111	-98	-106	1888	38.3	324	359	38	500220
ABprpapap:78	ABprpapap	78	1887	-23112	-85	-93	1887	35.3	282	377	38	493526
ABprpapp:55	ABprpapp	55	1926	-23073	4	3	1926	25.0	338	386	44	544786
ABprpappa:80	ABprpappa	80	1899	-23100	-108	-119	1899	40.0	366	381	37	511315
ABprpappp:80	ABprpappp	80	1882	-23117	-64	-73	1882	31.6	337	384	39	560675
ABprpp:18	ABprpp	18	1841	-23158	-83	-83	1841	11.7	202	295	56	113471
ABprppa:36	ABprppa	36	1941	-23058	-60	-60	1941	7.0	265	313	50	240191
ABprppaa:56	ABprppaa	56	1899	-23100	-42	-42	1899	9.9	246	323	44	215453
ABprppaaa:80	ABprppaaa	80	1830	-23169	-86	-88	1830	18.9	256	353	38	348232
ABprppaap:80	ABprppaap	80	1878	-23121	-11	-18	1878	18.4	208	345	38	309897
ABprppap:56	ABprppap	56	1906	-23093	-17	-16	1906	10.8	306	357	42	282024
ABprppapa:81	ABprppapa	81	1849	-23150	-72	-79	1849	20.1	331	381	37	374946
ABprppapp:81	ABprppapp	81	1802	-23197	-28	-29	1802	24.7	258	393	34	323488
ABprppp:36	ABprppp	36	1802	-23197	-95	-95	1802	17.6	192	338	50	402527
ABprpppa:55	ABprpppa	55	1854	-23145	-38	-39	1854	14.7	178	321	44	277465
ABprpppaa:80	ABprpppaa	80	1816	-23184	-65	-71	1816	19.9	172	364	38	361147
ABprpppap:80	ABprpppap	80	1846	-23153	-59	-61	1846	19.0	118	333	40	391715
ABprpppp:55	ABprpppp	55	1837	-23162	-50	-49	1837	22.4	218	379	43	469119
ABprppppa:80	ABprppppa	80	1813	-23186	-75	-84	1813	25.2	214	385	38	448766
ABprppppp:80	ABprppppp	80	1808	-23191	-121	-133	1808	33.6	241	389	37	464390
EMS:1	EMS	1	1554	-23446	-266	-266	1554	39.0	354	375	68	500915
MS:3	MS	3	1612	-23387	-317	-317	1612	46.5	304	335	75	652221
MSa:10	MSa	10	1758	-23241	-245	-247	1758	46.4	356	308	64	418601
MSaa:31	MSaa	31	2316	-22683	346	346	2316	38.0	399	288	55	532341
MSaaa:53	MSaaa	53	5332	-19667	3013	3008	5332	38.4	392	280	48	454501
MSaaaa:99	MSaaaa	99	6513	-18486	3938	3930	6513	30.4	457	263	38	268651
MSaaaaa:139	MSaaaaa	139	5878	-19121	3205	3176	5878	26.1	468	267	29	118043
MSaaaap:139	MSaaaap	139	5000	-19999	2421	2434	5000	27.8	416	259	31	111317
MSaaap:99	MSaaap	99	6643	-18356	3713	3937	6643	34.6	393	267	41	297111
MSaaapa:140	MSaaapa	140	6323	-18676	3442	3448	6323	35.5	416	279	29	116336
MSaaapp:140	MSaaapp	140	5672	-19327	2713	2854	5672	31.3	364	265	32	121344
MSaap:53	MSaap	53	4594	-20405	2217	2237	4594	32.6	319	290	47	355654
MSaapa:100	MSaapa	100	6383	-18616	3727	3800	6383	29.6	371	311	38	242740
MSaapaa:140	MSaapaa	140	5093	-19906	2682	2690	5093	27.3	404	315	30	115603
MSaapap:140	MSaapap	140	3951	-21048	1473	1511	3951	22.2	354	300	32	95636
MSaapp:100	MSaapp	100	5856	-19143	3259	3323	5856	31.0	313	300	40	244304
MSaappa:144	MSaappa	144	5417	-19583	2916	2962	5417	28.1	325	308	31	111642
MSaappp:144	MSaappp	144	4445	-20554	2007	2079	4445	26.5	276	288	31	79248
MSap:31	MSap	31	2408	-22591	314	315	2408	47.5	327	287	56	649345
MSapa:53	MSapa	53	6653	-18346	4206	4208	6653	49.0	330	266	48	533623
MSapaa:96	MSapaa	96	8803	-16196	5929	6089	8803	43.8	364	267	41	322408
MSapaaa:134	MSapaaa	134	6009	-18990	3344	3521	6009	39.3	392	260	32	131881
MSapaap:134	MSapaap	134	6016	-18983	3295	3390	6016	36.4	347	295	32	125777
MSapap:96	MSapap	96	9370	-15629	6033	6364	9370	47.3	306	254	40	300088
MSapapa:140	MSapapa	140	7078	-17921	4375	4429	7078	41.6	328	280	32	134331
MSapapp:140	MSapapp	140	5657	-19342	2637	2884	5657	37.8	278	260	34	109695
MSapp:53	MSapp	53	5260	-19739	2742	2792	5260	40.9	272	264	47	417726
MSappa:98	MSappa	98	6057	-18943	3136	3275	6057	36.6	304	255	40	210488
MSappaa:138	MSappaa	138	5434	-19565	2871	2932	5434	30.8	323	254	31	89296
MSappap:138	MSappap	138	4366	-20633	1856	1921	4366	27.5	272	240	32	75802
MSappp:98	MSappp	98	6572	-18427	3816	3877	6572	37.3	240	273	40	214111
MSapppa:140	MSapppa	140	4334	-20665	1867	1909	4334	29.6	250	274	31	68898
MSapppp:140	MSapppp	140	3772	-21227	1426	1489	3772	27.5	206	284	35	92709
MSp:10	MSp	10	1792	-23207	-155	-155	1792	33.7	267	322	64	318671
MSpa:33	MSpa	33	2089	-22910	119	119	2089	27.6	318	246	54	287705
MSpaa:53	MSpaa	53	2818	-22181	673	682	2818	21.3	322	266	46	213402
MSpaaa:88	MSpaaa	88	4445	-20554	1650	1821	4445	26.0	391	278	40	220741
MSpaaaa:132	MSpaaaa	132	3966	-21034	1709	1719	3966	21.0	433	291	32	123025
MSpaaap:132	MSpaaap	132	3689	-21310	1215	1341	3689	22.8	376	257	33	105403
MSpaap:88	MSpaap	88	3536	-21463	1097	1178	3536	19.9	325	265	38	143875
MSpaapa:133	MSpaapa	133	3233	-21766	869	946	3233	17.7	347	267	33	86391
MSpaapp:133	MSpaapp	133	3140	-21859	812	884	3140	19.2	299	269	33	83092
MSpap:53	MSpap	53	3081	-21918	885	917	3081	27.5	259	243	46	241203
MSpapa:93	MSpapa	93	3457	-21542	1051	1111	3457	20.9	288	242	40	152238
MSpapaa:140	MSpapaa	140	3268	-21731	1027	1036	3268	17.5	340	215	31	69647
MSpapap:140	MSpapap	140	2896	-22103	650	681	2896	15.5	279	226	32	68188
MSpapp:93	MSpapp	93	3767	-21232	1258	1347	3767	23.8	243	225	39	148641
MSpappa:141	MSpappa	141	3176	-21823	932	945	3176	17.6	265	195	32	75330
MSpappp:141	MSpappp	141	3437	-21562	1077	1104	3437	21.8	219	233	30	56895
MSpp:33	MSpp	33	2127	-22872	142	140	2127	34.0	259	335	53	463933
MSppa:54	MSppa	54	3842	-21157	1659	1685	3842	32.2	244	320	45	298360
MSppaa:93	MSppaa	93	4420	-20579	2010	2025	4420	22.0	293	317	39	180347
MSppaaa:138	MSppaaa	138	3576	-21423	1232	1325	3576	21.3	323	331	30	79831
MSppaap:138	MSppaap	138	3205	-21794	895	958	3205	15.7	275	296	32	76809
MSppap:93	MSppap	93	4376	-20623	2006	2012	4376	27.9	239	308	39	170300
MSppapa:139	MSppapa	139	3338	-21661	1163	1205	3338	19.8	254	315	31	69826
MSppapp:139	MSppapp	139	3186	-21813	1057	1085	3186	19.4	197	300	32	69225
MSppp:54	MSppp	54	3241	-21758	1054	1074	3241	30.0	201	275	47	274719
MSpppa:93	MSpppa	93	3619	-21380	1192	1243	3619	19.5	228	273	39	133795
MSpppaa:139	MSpppaa	139	2494	-22505	425	456	2494	6.3	254	260	36	50859
MSpppap:139	MSpppap	139	2721	-22278	476	524	2721	11.3	237	243	33	38276
MSpppp:93	MSpppp	93	3733	-21266	1395	1423	3733	20.9	176	287	39	141811
MSppppa:139	MSppppa	139	2815	-22185	562	646	2815	10.9	203	245	33	63326
MSppppp:139	MSppppp	139	3535	-21464	1110	1201	3535	14.5	163	267	33	78546
E:3	E	3	1634	-23366	-414	-415	1634	49.2	136	261	71	522297
Ea:11	Ea	11	1760	-23239	-370	-371	1760	51.3	221	295	63	484412
Eal:36	Eal	36	3714	-21285	1531	1536	3714	44.2	209	256	55	565476
Eala:76	Eala	76	10895	-14104	7857	7939	10895	51.6	255	259	46	468884
Ealaa:131	Ealaa	131	9174	-15825	6427	6446	9174	51.3	304	264	37	212183
Ealap:131	Ealap	131	7742	-17257	5224	5256	7742	46.0	248	270	37	172959
Ealp:76	Ealp	76	8460	-16539	5670	5747	8460	43.7	213	210	46	373593
Ealpa:129	Ealpa	129	6935	-18064	4296	4424	6935	41.5	267	225	38	170652
Ealpp:129	Ealpp	129	7136	-17863	4688	4725	7136	40.1	210	233	37	160946
Ear:36	Ear	36	3329	-21670	1217	1213	3329	40.8	292	192	54	541832
Eara:72	Eara	72	7342	-17657	4575	4680	7342	35.8	344	206	47	340247
Earaa:123	Earaa	123	7585	-17414	4944	5064	7585	41.4	365	234	38	206797
Earap:123	Earap	123	5258	-19741	2560	2726	5258	30.8	348	222	38	148537
Earp:72	Earp	72	6346	-18653	3717	3740	6346	31.2	280	183	45	257734
Earpa:124	Earpa	124	5734	-19265	3218	3324	5734	32.1	308	198	37	134602
Earpp:124	Earpp	124	4636	-20363	2275	2328	4636	29.5	254	197	38	122937
Ep:11	Ep	11	1765	-23234	-308	-315	1765	45.4	138	247	62	461460
Epl:37	Epl	37	3007	-21992	951	949	3007	32.4	148	288	52	432109
Epla:73	Epla	73	6320	-18679	3693	3750	6320	37.1	175	260	46	251561
Eplaa:125	Eplaa	125	3927	-21072	1471	1527	3927	26.4	199	252	34	77922
Eplap:125	Eplap	125	4595	-20404	2210	2293	4595	29.3	158	272	36	102730
Eplp:73	Eplp	73	5674	-19325	3150	3180	5674	31.8	122	255	45	250923
Eplpa:128	Eplpa	128	4783	-20216	2357	2478	4783	29.4	113	264	36	116698
Eplpp:128	Eplpp	128	3556	-21443	1337	1399	3556	17.0	141	285	35	81203
Epr:37	Epr	37	2699	-22300	628	636	2699	29.9	200	202	53	359710
Epra:73	Epra	73	4737	-20262	2196	2240	4737	25.4	201	192	43	172041
Epraa:125	Epraa	125	3572	-21427	1354	1418	3572	22.9	207	192	35	82185
Eprap:125	Eprap	125	3862	-21137	1502	1575	3862	23.1	154	209	36	82275
Eprp:73	Eprp	73	4688	-20311	2201	2219	4688	22.8	142	213	45	192648
Eprpa:127	Eprpa	127	3702	-21297	1290	1370	3702	14.8	152	227	36	80828
Eprpp:127	Eprpp	127	4114	-20885	1632	1751	4114	24.3	113	235	37	110558
P2:1	P2	1	1659	-23341	-294	-296	1659	43.6	80	297	55	160748
C:4	C	4	1723	-23277	-132	-132	1723	24.5	183	154	68	294007
Ca:13	Ca	13	1808	-23191	-116	-118	1808	27.4	230	154	61	193972
Caa:30	Caa	30	1902	-23097	-53	-53	1902	15.5	241	142	52	192245
Caaa:54	Caaa	54	1883	-23116	-59	-60	1883	11.7	252	140	46	189167
Caaaa:83	Caaaa	83	1862	-23137	-81	-83	1862	15.6	159	155	39	155207
Caaap:83	Caaap	83	1836	-23163	-61	-64	1836	22.4	102	160	40	223442
Caap:54	Caap	54	1923	-23076	-20	-19	1923	11.1	167	157	45	157626
Caapa:83	Caapa	83	1978	-23021	-58	-56	1978	12.2	114	194	37	114771
Caapp:83	Caapp	83	1762	-23237	-139	-139	1762	25.7	58	205	40	236109
Cap:30	Cap	30	1794	-23205	-148	-149	1794	30.2	154	145	51	307039
Capa:56	Capa	56	1764	-23235	-127	-127	1764	28.0	171	125	43	253377
Capaa:90	Capaa	90	1767	-23232	-104	-110	1767	39.8	122	167	36	218289
Capap:90	Capap	90	1772	-23227	-150	-167	1772	42.2	89	203	38	274483
Capp:56	Capp	56	1816	-23183	-122	-115	1816	28.3	104	155	45	285795
Cappa:88	Cappa	88	1815	-23184	-112	-111	1815	31.9	102	192	38	197733
Cappp:88	Cappp	88	1752	-23247	-138	-148	1752	39.8	68	231	39	270288
Cp:13	Cp	13	1816	-23183	-122	-122	1816	21.9	135	188	60	159144
Cpa:30	Cpa	30	1871	-23128	-116	-116	1871	10.0	155	215	53	91590
Cpaa:53	Cpaa	53	1852	-23147	-104	-104	1852	15.6	102	206	47	193071
Cpaaa:82	Cpaaa	82	1957	-23042	-32	-35	1957	16.9	93	275	40	129954
Cpaap:82	Cpaap	82	1785	-23214	-144	-148	1785	27.1	40	260	40	203173
Cpap:53	Cpap	53	1941	-23058	5	5	1941	6.1	165	262	46	120051
Cpapa:79	Cpapa	79	1934	-23065	-81	-82	1934	7.8	114	257	41	113468
Cpapp:79	Cpapp	79	1922	-23077	-53	-53	1922	6.8	197	301	40	105622
Cpp:30	Cpp	30	1829	-23170	-106	-106	1829	25.2	78	205	53	267468
Cppa:54	Cppa	54	1799	-23200	-156	-146	1799	29.4	69	199	45	258787
Cppaa:86	Cppaa	86	1896	-23103	-84	-63	1896	32.2	94	301	38	176195
Cppap:86	Cppap	86	1761	-23238	-144	-154	1761	39.1	57	269	40	254725
Cppp:54	Cppp	54	1788	-23211	-96	-98	1788	29.8	54	276	46	286048
Cpppa:89	Cpppa	89	1819	-23180	-142	-152	1819	44.7	89	289	39	247872
Cpppp:89	Cpppp	89	1821	-23178	-124	-129	1821	44.0	132	325	38	218466
P3:4	P3	4	1681	-23318	-254	-258	1681	34.6	63	233	63	300773
D:19	D	19	1719	-23280	-309	-320	1719	35.4	50	241	58	270814
Da:40	Da	40	1793	-23206	-363	-365	1793	45.3	78	260	49	180781
Daa:69	Daa	69	1950	-23049	-80	-81	1950	42.6	143	313	36	67833
Daaa:99	Daaa	99	1854	-23145	-155	-162	1854	47.3	217	314	29	59668
Daap:99	Daap	99	1826	-23173	-122	-131	1826	47.0	174	315	31	62934
Dap:69	Dap	69	1878	-23121	-262	-261	1878	45.8	92	264	44	127657
Dapa:97	Dapa	97	1846	-23153	-180	-177	1846	42.2	181	313	33	78858
Dapp:97	Dapp	97	1952	-23047	-172	-167	1952	38.7	114	284	34	65635
Dp:40	Dp	40	1799	-23200	-288	-291	1799	45.6	122	182	49	166737
Dpa:72	Dpa	72	1883	-23116	-165	-155	1883	45.4	169	165	36	77475
Dpp:72	Dpp	72	1843	-23156	-237	-236	1843	42.9	103	203	42	108972
P4:19	P4	19	1758	-23241	-432	-433	1758	51.4	116	265	53	238117
Z2:59	Z2	59	1863	-23136	-320	-314	1863	50.8	158	219	42	104796
Z3:59	Z3	59	1917	-23082	-378	-342	1917	50.8	205	266	40	91970
