# Supplementary material for: Quantitative Differences in Nuclear β-catenin and TCF Pattern Embryonic Cells in C. elegans
Source: PLoS Genet. 2015 Oct 21;11(10):e1005585. doi: 10.1371/journal.pgen.1005585 (PMC4619327; doi:10.1371/journal.pgen.1005585)
Supplement: S1 Data — For each cell analyzed, birth time is given in column 3 and the average nuclear reporter intensity over the lifetime of the cell (corrected for background) is given in column 7 (“blot”). For information on each embryo’s strain information and experimental conditions, refer to S2 Table. (ZIP) [file pgen.1005585.s005.zip › CAs/CA20120619_end-1_pop-1i_L2.csv]

cellTime	cell	time	none	global	local	blot	cross	z	x	y	size	gweight
ABa:1	ABa	1	1555	-23444	-288	-288	1555	33.0	184	230	88	972313
ABal:6	ABal	6	1648	-23351	-186	-185	1648	29.3	162	252	76	628661
ABala:17	ABala	17	1709	-23290	-188	-188	1709	36.6	136	219	64	342694
ABalaa:30	ABalaa	30	1758	-23242	-208	-208	1758	39.1	112	233	57	471276
ABalaaa:47	ABalaaa	47	1783	-23216	-134	-135	1783	40.1	113	242	48	710333
ABalaaaa:69	ABalaaaa	69	1763	-23236	-103	-106	1763	29.7	118	222	42	587248
ABalaaaal:101	ABalaaaal	101	1756	-23243	-7	-10	1756	19.2	146	256	33	309222
ABalaaaala:141	ABalaaaala	141	1675	-23324	-8	-22	1675	29.8	173	259	31	242185
ABalaaaalp:141	ABalaaaalp	141	1824	-23175	123	107	1824	21.0	166	281	28	199106
ABalaaaar:101	ABalaaaar	101	1735	-23264	14	13	1735	26.6	130	260	35	380087
ABalaaaarl:139	ABalaaaarl	139	1704	-23295	-8	7	1704	28.9	181	299	28	209620
ABalaaaarr:139	ABalaaaarr	139	1734	-23265	67	57	1734	34.0	143	283	30	246432
ABalaaap:69	ABalaaap	69	1812	-23187	-73	-72	1812	25.3	152	193	42	480743
ABalaaapa:97	ABalaaapa	97	1797	-23202	-19	-18	1797	23.4	172	224	34	322599
ABalaaapal:132	ABalaaapal	132	1772	-23227	-78	-72	1772	22.8	207	275	32	219533
ABalaaapar:132	ABalaaapar	132	1711	-23288	-132	-43	1711	31.7	205	277	30	242747
ABalaaapp:97	ABalaaapp	97	1783	-23216	-65	-67	1783	13.7	176	225	35	297159
ABalaaappl:133	ABalaaappl	133	1663	-23336	-66	-69	1663	12.8	199	275	30	162070
ABalaaappr:133	ABalaaappr	133	1627	-23372	-47	-52	1627	18.1	162	243	32	248763
ABalaap:47	ABalaap	47	1799	-23200	-243	-245	1799	49.4	179	258	49	682551
ABalaapa:69	ABalaapa	69	1865	-23134	-30	-32	1865	36.8	156	198	42	585684
ABalaapaa:99	ABalaapaa	99	1820	-23179	10	13	1820	24.5	153	285	35	360210
ABalaapaaa:136	ABalaapaaa	136	1634	-23365	-33	-29	1634	28.6	136	312	30	201938
ABalaapaap:136	ABalaapaap	136	1746	-23253	39	40	1746	22.9	163	318	32	228531
ABalaapap:99	ABalaapap	99	1833	-23166	10	3	1833	16.9	169	276	36	309636
ABalaapapa:134	ABalaapapa	134	1698	-23301	22	30	1698	16.2	150	302	31	188387
ABalaapapp:134	ABalaapapp	134	1682	-23317	-41	-47	1682	14.9	185	307	32	202147
ABalaapp:69	ABalaapp	69	1823	-23176	-128	-110	1823	36.7	207	215	40	389682
ABalaappa:97	ABalaappa	97	1801	-23198	-29	-20	1801	25.6	197	278	34	291351
ABalaappaa:139	ABalaappaa	139	1706	-23293	9	11	1706	25.0	187	326	30	229768
ABalaappap:139	ABalaappap	139	1707	-23292	-57	-60	1707	23.1	223	317	31	211185
ABalaappp:97	ABalaappp	97	1826	-23173	-55	-53	1826	20.7	224	262	36	247679
ABalaapppa:133	ABalaapppa	133	1697	-23302	-52	-48	1697	17.5	220	285	31	175462
ABalaapppp:133	ABalaapppp	133	1720	-23279	-77	-78	1720	15.3	260	304	30	105682
ABalap:30	ABalap	30	1804	-23195	-126	-127	1804	30.2	164	182	57	356687
ABalapa:47	ABalapa	47	1786	-23213	-127	-128	1786	33.9	145	176	48	585037
ABalapaa:68	ABalapaa	68	1844	-23155	-21	-19	1844	28.2	195	152	42	464448
ABalapaaa:98	ABalapaaa	98	1806	-23193	-29	-32	1806	24.7	219	189	34	293281
ABalapaaaa:138	ABalapaaaa	138	1707	-23292	-25	-42	1707	17.8	215	209	29	187991
ABalapaaap:138	ABalapaaap	138	1851	-23148	0	-6	1851	14.4	248	230	30	127781
ABalapaap:98	ABalapaap	98	1878	-23122	-23	-30	1878	19.5	234	214	36	267557
ABalapaapa:136	ABalapaapa	136	1704	-23295	-28	-32	1704	14.3	212	240	29	136796
ABalapaapp:136	ABalapaapp	136	1844	-23155	-109	-78	1844	11.7	266	268	29	96288
ABalapap:68	ABalapap	68	1900	-23099	-22	-25	1900	17.6	190	229	42	315598
ABalapapa:96	ABalapapa	96	1810	-23189	-32	-34	1810	20.2	232	317	36	285881
ABalapapaa:135	ABalapapaa	135	1671	-23328	-61	-61	1671	25.9	248	364	31	244052
ABalapapap:135	ABalapapap	135	1691	-23308	-21	-26	1691	22.5	288	364	32	221660
ABalapapp:96	ABalapapp	96	1843	-23156	-59	-63	1843	20.7	279	342	36	277417
ABalapappa:135	ABalapappa	135	1719	-23280	-20	-33	1719	25.3	317	363	30	201904
ABalapappp:135	ABalapappp	135	1664	-23335	-58	-63	1664	27.5	351	370	31	193446
ABalapp:47	ABalapp	47	1809	-23190	-130	-127	1809	33.1	203	229	48	412427
ABalappa:68	ABalappa	68	1862	-23137	-61	-61	1862	26.1	211	233	42	340962
ABalappaa:96	ABalappaa	96	1864	-23135	-24	-21	1864	11.6	197	279	36	238576
ABalappaaa:132	ABalappaaa	132	1794	-23205	60	62	1794	9.6	200	310	30	163910
ABalappaap:132	ABalappaap	132	1727	-23273	-1	-1	1727	15.1	226	334	34	199980
ABalappap:96	ABalappap	96	1878	-23121	-57	-57	1878	12.0	251	277	37	219159
ABalappapa:132	ABalappapa	132	1763	-23236	10	12	1763	12.7	248	352	32	148624
ABalappapp:132	ABalappapp	132	1782	-23217	21	23	1782	10.6	285	341	30	121477
ABalappp:68	ABalappp	68	1888	-23111	-78	-77	1888	23.2	267	258	42	254869
ABalapppa:96	ABalapppa	96	1956	-23043	-91	-86	1956	19.2	272	290	35	199723
ABalapppaa:133	ABalapppaa	133	1777	-23222	-10	-17	1777	17.6	287	329	31	135978
ABalapppap:133	ABalapppap	133	1712	-23287	-55	-58	1712	11.5	322	358	32	140084
ABalapppp:96	ABalapppp	96	1981	-23018	-85	-89	1981	18.9	318	317	35	170739
ABalappppa:135	ABalappppa	135	1712	-23287	-88	-94	1712	15.6	334	339	32	130347
ABalappppp:135	ABalappppp	135	1828	-23171	46	39	1828	21.8	367	345	31	126369
ABalp:17	ABalp	17	1698	-23301	-203	-205	1698	33.1	194	312	64	307731
ABalpa:29	ABalpa	29	1766	-23233	-158	-159	1766	31.5	152	317	56	365635
ABalpaa:47	ABalpaa	47	1789	-23210	-123	-123	1789	37.1	151	310	49	660935
ABalpaaa:68	ABalpaaa	68	1762	-23237	-100	-107	1762	37.1	117	250	42	668754
ABalpaaaa:97	ABalpaaaa	97	1738	-23261	-13	-12	1738	27.4	124	220	36	542796
ABalpaaaaa:136	ABalpaaaaa	136	1667	-23332	3	-4	1667	21.6	123	212	32	419059
ABalpaaaap:136	ABalpaaaap	136	1618	-23381	-16	-10	1618	24.4	120	246	32	377221
ABalpaaap:97	ABalpaaap	97	1780	-23219	-14	-18	1780	34.2	148	239	35	479220
ABalpaaapa:137	ABalpaaapa	137	1666	-23333	-20	-19	1666	32.3	136	224	28	288075
ABalpaaapp:137	ABalpaaapp	137	1684	-23315	5	-5	1684	32.5	148	253	30	322633
ABalpaap:68	ABalpaap	68	1770	-23229	-167	-167	1770	42.0	174	241	43	605694
ABalpaapa:93	ABalpaapa	93	1843	-23156	-62	-64	1843	37.2	181	200	40	569407
ABalpaapaa:123	ABalpaapaa	123	1663	-23337	3	3	1663	26.1	142	205	32	379476
ABalpaapap:123	ABalpaapap	123	1635	-23364	-73	-74	1635	26.1	174	228	35	380059
ABalpaapp:93	ABalpaapp	93	1850	-23149	-165	-118	1850	41.3	201	232	37	495661
ABalpaappa:128	ABalpaappa	128	1660	-23339	-51	-54	1660	39.4	157	223	33	379570
ABalpaappp:128	ABalpaappp	128	1651	-23348	-63	-68	1651	33.2	164	198	30	304899
ABalpap:47	ABalpap	47	1795	-23204	-326	-325	1795	48.6	234	334	52	762733
ABalpapa:67	ABalpapa	67	1846	-23153	-261	-265	1846	53.3	185	259	45	748911
ABalpapaa:93	ABalpapaa	93	1760	-23239	-149	-155	1760	40.8	131	198	38	577528
ABalpapaaa:129	ABalpapaaa	129	1605	-23394	-59	-60	1605	28.9	104	222	31	327329
ABalpapaap:129	ABalpapaap	129	1640	-23359	-43	-44	1640	34.7	109	252	32	341456
ABalpapap:93	ABalpapap	93	1821	-23178	-140	-154	1821	47.3	165	212	38	591704
ABalpapapa:127	ABalpapapa	127	1633	-23366	-77	-91	1633	38.6	115	231	32	374105
ABalpapapp:127	ABalpapapp	127	1649	-23350	-52	-59	1649	44.8	131	230	33	386742
ABalpapp:67	ABalpapp	67	1893	-23106	-334	-336	1893	56.0	260	261	46	749469
ABalpappa:91	ABalpappa	91	1945	-23054	-247	-271	1945	53.5	206	215	40	615211
ABalpappaa:122	ABalpappaa	122	1652	-23347	-69	-74	1652	35.1	128	183	32	348407
ABalpappap:122	ABalpappap	122	1640	-23359	-93	-103	1640	43.8	144	183	34	438471
ABalpappp:91	ABalpappp	91	1911	-23088	-245	-261	1911	55.3	240	241	40	597674
ABalpapppa:124	ABalpapppa	124	1702	-23297	-57	-56	1702	49.2	169	184	32	354100
ABalpapppp:124	ABalpapppp	124	1759	-23240	-137	-154	1759	55.1	211	202	36	404682
ABalpp:29	ABalpp	29	1861	-23138	-80	-81	1861	16.5	233	314	57	223357
ABalppa:47	ABalppa	47	1833	-23166	-94	-94	1833	28.6	202	343	50	595783
ABalppaa:69	ABalppaa	69	1879	-23120	-70	-73	1879	42.7	142	289	43	724830
ABalppaaa:96	ABalppaaa	96	1815	-23184	-39	-42	1815	42.1	126	256	38	617941
ABalppaaaa:131	ABalppaaaa	131	1654	-23345	-30	-24	1654	42.2	122	274	30	295811
ABalppaaap:131	ABalppaaap	131	1694	-23305	-7	-26	1694	44.3	153	265	30	305189
ABalppaap:96	ABalppaap	96	1833	-23166	-72	-85	1833	48.2	151	267	36	547377
ABalppaapa:132	ABalppaapa	132	1725	-23274	23	15	1725	46.9	184	246	30	303469
ABalppaapp:132	ABalppaapp	132	1711	-23288	-69	-80	1711	51.6	165	270	31	313587
ABalppap:69	ABalppap	69	1860	-23139	-110	-114	1860	42.9	199	299	42	561137
ABalppapa:94	ABalppapa	94	1942	-23057	-5	-26	1942	50.0	179	253	36	537290
ABalppapaa:127	ABalppapaa	127	1817	-23182	51	43	1817	48.8	143	221	33	400127
ABalppapap:127	ABalppapap	127	1735	-23264	-65	-87	1735	53.1	172	215	32	334474
ABalppapp:94	ABalppapp	94	1857	-23142	-187	-206	1857	53.2	215	284	38	563492
ABalppappa:124	ABalppappa	124	1715	-23284	-118	-130	1715	54.3	194	242	33	370470
ABalppappp:124	ABalppappp	124	1798	-23201	-111	-128	1798	56.6	230	255	33	347870
ABalppp:47	ABalppp	47	1803	-23196	-180	-182	1803	40.2	301	366	50	702173
ABalpppa:67	ABalpppa	67	1881	-23118	-114	-109	1881	45.1	236	304	42	548561
ABalpppaa:94	ABalpppaa	94	1841	-23158	-20	-20	1841	39.3	183	275	35	430329
ABalpppaaa:131	ABalpppaaa	131	1734	-23265	40	33	1734	42.1	186	270	29	272566
ABalpppaap:131	ABalpppaap	131	1671	-23328	-50	-57	1671	43.5	205	291	29	277870
ABalpppap:94	ABalpppap	94	1831	-23168	-72	-79	1831	41.8	215	299	37	460340
ABalpppapa:127	ABalpppapa	127	1696	-23303	-33	-35	1696	49.8	212	267	30	269308
ABalpppapp:127	ABalpppapp	127	1638	-23361	-109	-112	1638	48.3	238	296	31	302505
ABalpppp:67	ABalpppp	67	1861	-23138	-174	-139	1861	47.1	293	313	43	552865
ABalppppa:92	ABalppppa	92	1907	-23092	-48	-41	1907	40.6	245	282	38	462544
ABalppppaa:126	ABalppppaa	126	1715	-23284	-31	-35	1715	42.0	226	251	30	282203
ABalppppap:126	ABalppppap	126	1698	-23301	-92	-88	1698	40.1	247	282	31	290734
ABalppppp:92	ABalppppp	92	1920	-23079	-275	-155	1920	46.9	282	297	40	551892
ABalpppppa:123	ABalpppppa	123	1720	-23279	-109	-121	1720	48.0	267	268	31	301938
ABalpppppp:123	ABalpppppp	123	1723	-23276	-126	-103	1723	45.6	289	293	34	331790
ABar:6	ABar	6	1624	-23375	-244	-244	1624	39.1	244	161	75	641067
ABara:18	ABara	18	1720	-23279	-265	-265	1720	50.1	252	189	64	354861
ABaraa:29	ABaraa	29	1757	-23242	-347	-347	1757	53.0	195	249	58	442864
ABaraaa:47	ABaraaa	47	1784	-23215	-265	-267	1784	51.2	190	188	50	651277
ABaraaaa:68	ABaraaaa	68	1796	-23203	-134	-126	1796	36.8	235	174	42	387949
ABaraaaaa:92	ABaraaaaa	92	1838	-23161	-89	-97	1838	40.2	216	166	37	372846
ABaraaaaaa:123	ABaraaaaaa	123	1660	-23339	-33	-36	1660	28.1	141	158	33	287777
ABaraaaaap:123	ABaraaaaap	123	1678	-23321	-45	-45	1678	38.2	165	166	32	286517
ABaraaaap:92	ABaraaaap	92	1887	-23112	-126	-117	1887	34.8	255	176	38	344565
ABaraaaapa:123	ABaraaaapa	123	1726	-23273	-15	-7	1726	38.0	200	221	30	243140
ABaraaaapp:123	ABaraaaapp	123	1693	-23306	-61	-66	1693	38.7	243	208	33	265409
ABaraaap:68	ABaraaap	68	1843	-23156	-96	-98	1843	41.7	203	135	42	529932
ABaraaapa:93	ABaraaapa	93	1837	-23162	-8	-9	1837	30.6	138	168	35	363422
ABaraaapaa:128	ABaraaapaa	128	1670	-23329	-2	-8	1670	22.2	129	187	30	247930
ABaraaapap:128	ABaraaapap	128	1729	-23270	67	66	1729	19.1	163	184	32	255983
ABaraaapp:93	ABaraaapp	93	1823	-23176	13	10	1823	29.7	179	163	36	376597
ABaraaappa:129	ABaraaappa	129	1702	-23297	9	10	1702	26.8	171	180	28	219752
ABaraaappp:129	ABaraaappp	129	1733	-23266	-8	16	1733	31.6	205	203	32	245416
ABaraap:47	ABaraap	47	1774	-23225	-492	-492	1774	56.2	268	248	52	672500
ABaraapa:67	ABaraapa	67	1863	-23136	-211	-214	1863	52.0	237	163	44	597817
ABaraapaa:93	ABaraapaa	93	1827	-23172	-91	-98	1827	42.5	189	144	37	443073
ABaraapaaa:127	ABaraapaaa	127	1648	-23351	-78	-83	1648	32.8	165	137	30	217217
ABaraapaap:127	ABaraapaap	127	1668	-23331	-38	-44	1668	29.1	196	133	32	246261
ABaraapap:93	ABaraapap	93	1896	-23103	-134	-144	1896	48.5	224	154	37	442566
ABaraapapa:126	ABaraapapa	126	1796	-23203	81	74	1796	36.5	194	126	29	236599
ABaraapapp:126	ABaraapapp	126	1720	-23279	-49	-59	1720	42.5	213	127	34	281280
ABaraapp:67	ABaraapp	67	1848	-23151	-406	-360	1848	56.1	307	181	48	715729
ABaraappa:91	ABaraappa	91	1854	-23145	-172	-175	1854	53.7	261	180	38	455998
ABaraappaa:122	ABaraappaa	122	1661	-23338	-71	-76	1661	43.2	187	164	31	278326
ABaraappap:122	ABaraappap	122	1704	-23295	-64	-77	1704	50.7	218	179	32	270664
ABaraappp:91	ABaraappp	91	1893	-23106	-101	-111	1893	51.3	285	216	40	491572
ABaraapppa:122	ABaraapppa	122	1699	-23300	-33	-39	1699	45.0	213	212	32	275052
ABaraapppp:122	ABaraapppp	122	1709	-23290	-80	-83	1709	48.8	252	233	33	276582
ABarap:29	ABarap	29	1748	-23252	-325	-324	1748	52.2	263	185	58	415199
ABarapa:46	ABarapa	46	1782	-23217	-173	-174	1782	42.8	227	132	49	602654
ABarapaa:68	ABarapaa	68	1844	-23155	-34	-37	1844	32.5	235	113	40	474484
ABarapaaa:95	ABarapaaa	95	1722	-23277	-101	-98	1722	31.4	180	140	36	408470
ABarapaaaa:131	ABarapaaaa	131	1689	-23310	19	17	1689	23.5	181	148	31	259578
ABarapaaap:131	ABarapaaap	131	1736	-23263	48	46	1736	30.1	198	168	30	236113
ABarapaap:95	ABarapaap	95	1777	-23222	-41	-44	1777	34.5	225	136	35	396055
ABarapaapa:130	ABarapaapa	130	1699	-23300	-30	-32	1699	38.7	210	184	30	251840
ABarapaapp:130	ABarapaapp	130	1617	-23382	-98	-87	1617	40.8	241	178	29	226790
ABarapap:68	ABarapap	68	1844	-23155	-113	-115	1844	34.1	284	137	42	446012
ABarapapa:94	ABarapapa	94	1857	-23142	-54	-63	1857	40.9	258	137	36	448845
ABarapapaa:129	ABarapapaa	129	1689	-23310	-90	-101	1689	50.7	217	149	32	306887
ABarapapap:129	ABarapapap	129	1768	-23231	1	-5	1768	48.4	246	173	30	268938
ABarapapp:94	ABarapapp	94	1852	-23147	-47	-52	1852	48.0	295	146	38	510531
ABarapappa:128	ABarapappa	128	1678	-23321	-110	-119	1678	53.4	262	155	31	279631
ABarapappp:128	ABarapappp	128	1755	-23244	-43	-55	1755	53.5	297	156	33	302656
ABarapp:46	ABarapp	46	1745	-23254	-358	-353	1745	53.8	297	170	50	672225
ABarappa:67	ABarappa	67	1849	-23150	-186	-186	1849	44.8	276	125	44	617718
ABarappaa:92	ABarappaa	92	1836	-23163	-49	-59	1836	39.7	233	126	35	457726
ABarappaaa:130	ABarappaaa	130	1737	-23262	22	21	1737	35.0	217	156	31	301928
ABarappaap:130	ABarappaap	130	1768	-23231	62	73	1768	32.9	236	137	32	315699
ABarappap:92	ABarappap	92	1878	-23121	-111	-122	1878	46.3	271	132	39	556403
ABarappapa:125	ABarappapa	125	1669	-23330	-86	-101	1669	41.5	243	120	32	323753
ABarappapp:125	ABarappapp	125	1714	-23285	-50	-58	1714	46.5	268	127	34	352320
ABarappp:67	ABarappp	67	1876	-23123	-155	-136	1876	42.6	348	140	44	576579
ABarapppa:91	ABarapppa	91	1935	-23064	-40	-48	1935	46.2	300	181	37	465340
ABarapppaa:124	ABarapppaa	124	1719	-23280	-45	-49	1719	47.0	262	198	30	289434
ABarapppap:124	ABarapppap	124	1747	-23252	-103	-106	1747	49.1	302	207	34	354722
ABarapppp:91	ABarapppp	91	1848	-23151	-162	-150	1848	40.5	336	151	38	441883
ABarappppa:121	ABarappppa	121	1681	-23318	-125	-116	1681	44.3	286	166	31	290792
ABarappppp:121	ABarappppp	121	1732	-23267	-68	-64	1732	45.5	327	159	35	365492
ABarp:18	ABarp	18	1794	-23205	-156	-156	1794	27.1	318	137	65	261609
ABarpa:29	ABarpa	29	1808	-23191	-168	-168	1808	33.0	259	125	59	375618
ABarpaa:46	ABarpaa	46	1826	-23173	-97	-96	1826	28.1	214	133	50	514148
ABarpaaa:65	ABarpaaa	65	1855	-23144	-48	-49	1855	17.4	214	151	43	375955
ABarpaaaa:93	ABarpaaaa	93	1823	-23176	-24	-23	1823	15.0	190	170	37	355316
ABarpaaaaa:128	ABarpaaaaa	128	1751	-23248	-20	-20	1751	22.1	197	215	31	210710
ABarpaaaap:128	ABarpaaaap	128	1688	-23311	2	-4	1688	14.0	194	199	32	239737
ABarpaaap:93	ABarpaaap	93	1937	-23062	-45	-42	1937	6.5	217	226	36	213903
ABarpaaapa:130	ABarpaaapa	130	1665	-23334	-71	-75	1665	10.4	167	248	33	214547
ABarpaaapp:130	ABarpaaapp	130	1779	-23220	-21	-16	1779	6.4	202	266	32	168150
ABarpaap:65	ABarpaap	65	1926	-23073	-29	-31	1926	13.8	250	200	43	224815
ABarpaapa:91	ABarpaapa	91	1859	-23140	-117	-117	1859	14.0	236	191	37	268677
ABarpaapaa:124	ABarpaapaa	124	1724	-23275	-19	-23	1724	8.7	202	194	32	236174
ABarpaapap:124	ABarpaapap	124	1737	-23262	-66	-67	1737	6.8	242	217	32	143832
ABarpaapp:91	ABarpaapp	91	2040	-22959	-97	-94	2040	10.0	279	216	36	159700
ABarpaappa:124	ABarpaappa	124	1764	-23235	-45	-42	1764	7.4	238	280	31	121336
ABarpaappp:124	ABarpaappp	124	1761	-23238	-69	-76	1761	8.1	296	301	31	104006
ABarpap:46	ABarpap	46	1859	-23140	-113	-113	1859	31.1	279	180	50	373279
ABarpapa:66	ABarpapa	66	1931	-23068	10	10	1931	18.7	271	154	42	309379
ABarpapaa:93	ABarpapaa	93	1839	-23160	-22	-20	1839	21.3	236	144	38	363525
ABarpapaaa:128	ABarpapaaa	128	1727	-23272	54	50	1727	24.9	220	181	29	194457
ABarpapaap:128	ABarpapaap	128	1688	-23311	-144	-127	1688	20.8	250	182	31	172315
ABarpapap:93	ABarpapap	93	1887	-23112	-47	-51	1887	14.2	265	144	39	300503
ABarpapapa:128	ABarpapapa	128	1697	-23302	12	14	1697	16.0	228	162	33	210746
ABarpapapp:128	ABarpapapp	128	1751	-23248	-8	-2	1751	12.7	269	159	32	171613
ABarpapp:66	ABarpapp	66	1893	-23106	-130	-124	1893	19.5	319	192	43	242365
ABarpappa:92	ABarpappa	92	1972	-23027	-35	-42	1972	10.7	293	159	37	203149
ABarpappaa:128	ABarpappaa	128	1786	-23213	-10	-10	1786	7.4	244	167	30	159361
ABarpappap:128	ABarpappap	128	1880	-23119	18	17	1880	6.4	285	185	33	127574
ABarpappp:92	ABarpappp	92	2176	-22823	-42	-34	2176	8.6	325	196	37	135645
ABarpapppa:125	ABarpapppa	125	1896	-23103	-20	-15	1896	6.9	282	232	32	101751
ABarpapppp:125	ABarpapppp	125	2060	-22939	44	51	2060	6.6	321	266	32	74915
ABarpp:29	ABarpp	29	1891	-23108	-99	-99	1891	27.7	379	126	60	325435
ABarppa:46	ABarppa	46	1871	-23128	-102	-102	1871	17.6	310	134	50	370790
ABarppaa:66	ABarppaa	66	1972	-23027	-44	-48	1972	8.2	291	220	44	198806
ABarppaaa:94	ABarppaaa	94	1867	-23132	-94	-91	1867	10.4	261	315	37	216289
ABarppaaaa:130	ABarppaaaa	130	1695	-23304	-13	-13	1695	20.1	302	386	30	171101
ABarppaaap:130	ABarppaaap	130	1697	-23302	-37	-37	1697	16.6	356	371	33	157093
ABarppaap:94	ABarppaap	94	1885	-23114	-58	-58	1885	11.2	308	337	37	217716
ABarppaapa:129	ABarppaapa	129	1724	-23275	-18	-23	1724	23.1	372	389	32	162755
ABarppaapp:129	ABarppaapp	129	1723	-23276	-35	-35	1723	26.6	411	402	30	170736
ABarppap:66	ABarppap	66	1977	-23022	-67	-68	1977	13.2	338	268	42	152607
ABarppapa:94	ABarppapa	94	1909	-23090	-41	-46	1909	17.0	342	341	38	254241
ABarppapaa:131	ABarppapaa	131	1671	-23328	-87	-91	1671	33.2	361	384	33	249083
ABarppapap:131	ABarppapap	131	1691	-23308	-55	-61	1691	34.2	415	390	32	241204
ABarppapp:94	ABarppapp	94	1853	-23146	-67	-68	1853	20.4	385	362	39	270743
ABarppappa:130	ABarppappa	130	1679	-23320	-31	-33	1679	29.7	440	390	30	179058
ABarppappp:130	ABarppappp	130	1697	-23302	-1	0	1697	31.5	480	384	32	182182
ABarppp:46	ABarppp	46	1833	-23166	-96	-100	1833	26.8	384	154	50	404299
ABarpppa:66	ABarpppa	66	1978	-23021	-60	-60	1978	11.5	368	202	43	166795
ABarpppaa:94	ABarpppaa	94	2076	-22923	-49	-48	2076	5.8	322	265	37	127086
ABarpppaaa:128	ABarpppaaa	128	1838	-23161	19	23	1838	4.3	318	322	32	111911
ABarpppaap:128	ABarpppaap	128	1801	-23198	-34	-35	1801	6.4	352	320	33	97807
ABarpppap:94	ABarpppap	94	2095	-22904	-43	-33	2095	6.6	375	284	37	120692
ABarpppapa:130	ABarpppapa	130	1801	-23198	-4	4	1801	8.2	388	343	34	113572
ABarpppapp:130	ABarpppapp	130	1723	-23276	-69	-68	1723	10.0	442	360	33	130831
ABarpppp:66	ABarpppp	66	2024	-22975	-10	-10	2024	14.2	421	257	44	176301
ABarppppa:93	ABarppppa	93	2315	-22684	4	19	2315	8.2	424	288	38	123608
ABarppppaa:129	ABarppppaa	129	1834	-23165	-26	-30	1834	5.7	427	336	36	123597
ABarppppap:129	ABarppppap	129	1816	-23183	-24	-28	1816	6.5	476	330	34	105692
ABarppppp:93	ABarppppp	93	2073	-22926	-20	-21	2073	8.4	480	307	39	150281
ABarpppppa:131	ABarpppppa	131	1781	-23218	-90	-90	1781	6.7	504	308	34	105884
ABarpppppp:131	ABarpppppp	131	1744	-23255	-61	-63	1744	11.9	545	303	34	149248
ABp:1	ABp	1	1581	-23419	-228	-228	1581	37.2	364	148	83	877520
ABpl:6	ABpl	6	1241	-16940	-104	-104	1241	21.2	351	219	73	319668
ABpla:17	ABpla	17	155	-1927	-7	-7	155	14.7	248	225	60	10268
ABplaa:29	ABplaa	29	1872	-23127	-81	-83	1872	15.7	208	192	58	242999
ABplaaa:46	ABplaaa	46	1882	-23117	-67	-67	1882	14.0	166	202	52	485774
ABplaaaa:67	ABplaaaa	67	1836	-23163	-35	-35	1836	23.7	133	264	44	627729
ABplaaaaa:94	ABplaaaaa	94	1808	-23191	-9	-13	1808	33.8	135	282	38	626109
ABplaaaaaa:131	ABplaaaaaa	131	1678	-23321	-35	-42	1678	40.5	157	291	31	346514
ABplaaaaap:131	ABplaaaaap	131	1680	-23319	0	-9	1680	39.3	164	324	33	386058
ABplaaaap:94	ABplaaaap	94	1832	-23167	-44	-46	1832	26.1	162	315	39	568783
ABplaaaapa:128	ABplaaaapa	128	1661	-23338	-48	-48	1661	32.4	165	335	34	388387
ABplaaaapp:128	ABplaaaapp	128	1689	-23310	-11	-20	1689	31.5	201	337	32	336217
ABplaaap:67	ABplaaap	67	1869	-23130	-67	-69	1869	16.1	188	288	44	391552
ABplaaapa:93	ABplaaapa	93	1835	-23164	-70	-75	1835	26.5	196	317	37	460751
ABplaaapaa:128	ABplaaapaa	128	1714	-23285	-23	-26	1714	35.6	211	300	31	342984
ABplaaapap:128	ABplaaapap	128	1670	-23329	-60	-66	1670	30.6	240	331	32	326466
ABplaaapp:93	ABplaaapp	93	1898	-23101	-27	-37	1898	30.0	237	336	39	466437
ABplaaappa:124	ABplaaappa	124	1775	-23224	7	1	1775	40.8	248	317	31	319765
ABplaaappp:124	ABplaaappp	124	1681	-23318	-70	-79	1681	34.9	280	344	35	379549
ABplaap:46	ABplaap	46	1829	-23170	-87	-88	1829	17.9	227	274	51	396599
ABplaapa:66	ABplaapa	66	1820	-23179	-93	-94	1820	28.8	155	325	45	683712
ABplaapaa:93	ABplaapaa	93	1791	-23208	-134	-141	1791	38.4	140	312	38	602702
ABplaapaaa:127	ABplaapaaa	127	1644	-23355	-93	-102	1644	46.2	162	312	33	384104
ABplaapaap:127	ABplaapaap	127	1663	-23336	-104	-107	1663	43.2	181	349	32	321954
ABplaapap:93	ABplaapap	93	1917	-23082	-50	-70	1917	36.5	173	339	38	560521
ABplaapapa:125	ABplaapapa	125	1722	-23277	-38	-43	1722	42.3	205	325	31	307376
ABplaapapp:125	ABplaapapp	125	1725	-23274	-70	-82	1725	46.0	229	350	33	368671
ABplaapp:66	ABplaapp	66	1813	-23186	-114	-116	1813	25.9	225	327	44	506853
ABplaappa:91	ABplaappa	91	1819	-23180	-132	-141	1819	33.9	205	357	37	493916
ABplaappaa:126	ABplaappaa	126	1715	-23284	-63	-77	1715	38.2	221	361	33	358646
ABplaappap:126	ABplaappap	126	1654	-23345	-64	-65	1654	31.9	238	368	34	360241
ABplaappp:91	ABplaappp	91	1856	-23143	-138	-148	1856	35.3	264	353	39	524770
ABplaapppa:123	ABplaapppa	123	1704	-23295	-46	-58	1704	41.3	258	360	33	371213
ABplaapppp:123	ABplaapppp	123	1734	-23265	-68	-79	1734	41.0	306	327	37	432374
ABplap:29	ABplap	29	773	-9521	-48	-48	773	12.1	319	194	58	91628
ABplapa:46	ABplapa	46	1950	-23049	-46	-46	1950	9.4	255	199	50	252524
ABplapaa:67	ABplapaa	67	1915	-23085	-57	-60	1915	9.6	232	305	43	263060
ABplapaaa:94	ABplapaaa	94	1891	-23108	5	4	1891	22.5	245	363	37	390461
ABplapaaaa:130	ABplapaaaa	130	1721	-23278	-6	-2	1721	32.0	288	388	33	271963
ABplapaaap:130	ABplapaaap	130	1761	-23238	38	34	1761	34.4	320	371	29	250513
ABplapaap:94	ABplapaap	94	1888	-23111	-43	-48	1888	29.0	281	375	37	423854
ABplapaapa:129	ABplapaapa	129	1701	-23298	-47	-46	1701	41.3	305	389	32	309759
ABplapaapp:129	ABplapaapp	129	1753	-23246	5	-17	1753	42.5	334	392	32	285566
ABplapap:67	ABplapap	67	1955	-23044	-23	-25	1955	13.9	292	316	43	255572
ABplapapa:93	ABplapapa	93	1892	-23107	-74	-73	1892	27.8	321	371	38	430882
ABplapapaa:125	ABplapapaa	125	1743	-23256	-23	-32	1743	39.1	340	358	32	269325
ABplapapap:125	ABplapapap	125	1720	-23279	-62	-82	1720	42.4	361	397	32	304243
ABplapapp:93	ABplapapp	93	1862	-23137	-38	-35	1862	29.2	382	382	40	489739
ABplapappa:126	ABplapappa	126	1734	-23265	-4	-6	1734	41.0	387	376	34	333455
ABplapappp:126	ABplapappp	126	1802	-23197	86	83	1802	40.7	431	378	34	337463
ABplapp:46	ABplapp	46	1892	-23107	-95	-94	1892	11.9	311	281	50	238616
ABplappa:67	ABplappa	67	1881	-23118	-47	-50	1881	22.2	267	364	44	449495
ABplappaa:94	ABplappaa	94	1913	-23086	-30	-40	1913	38.2	298	379	38	518449
ABplappaaa:128	ABplappaaa	128	1807	-23192	-27	-42	1807	53.2	303	356	34	353417
ABplappaap:128	ABplappaap	128	1737	-23262	-45	-39	1737	48.1	332	354	32	328583
ABplappap:94	ABplappap	94	1910	-23089	-31	-40	1910	37.7	345	385	37	482486
ABplappapa:131	ABplappapa	131	1859	-23140	23	19	1859	50.9	369	375	36	360601
ABplappapp:131	ABplappapp	131	1834	-23165	48	42	1834	49.4	413	391	30	276999
ABplappp:67	ABplappp	67	1915	-23084	-30	-29	1915	20.0	347	365	45	382330
ABplapppa:93	ABplapppa	93	1940	-23059	-22	-27	1940	36.6	392	389	40	544607
ABplapppaa:125	ABplapppaa	125	1753	-23246	-27	-38	1753	48.6	406	362	32	313589
ABplapppap:125	ABplapppap	125	1745	-23254	-4	3	1745	46.2	443	366	36	456089
ABplapppp:93	ABplapppp	93	1890	-23109	-98	-101	1890	43.1	442	385	40	570378
ABplappppa:127	ABplappppa	127	1820	-23179	42	30	1820	51.0	461	357	35	424367
ABplappppp:127	ABplappppp	127	1723	-23276	-66	-70	1723	49.8	492	336	36	426433
ABplp:17	ABplp	17	1392	-17357	-61	-61	1392	17.2	341	324	65	130321
ABplpa:29	ABplpa	29	1890	-23109	-85	-86	1890	15.1	322	333	57	188003
ABplpaa:47	ABplpaa	47	1908	-23091	-48	-48	1908	19.6	276	359	49	442815
ABplpaaa:67	ABplpaaa	67	1846	-23153	-148	-155	1846	40.7	211	352	43	633013
ABplpaaaa:94	ABplpaaaa	94	1809	-23190	-181	-195	1809	49.1	169	306	36	534392
ABplpaaaaa:128	ABplpaaaaa	128	1683	-23316	-120	-132	1683	52.9	184	292	31	318972
ABplpaaaap:128	ABplpaaaap	128	1654	-23345	-158	-180	1654	51.5	206	319	32	337802
ABplpaaap:94	ABplpaaap	94	1859	-23140	-118	-138	1859	50.0	206	328	37	549149
ABplpaaapa:130	ABplpaaapa	130	1746	-23253	-132	-174	1746	55.8	229	292	32	346677
ABplpaaapp:130	ABplpaaapp	130	1762	-23237	-138	-201	1762	55.3	245	318	33	355294
ABplpaap:67	ABplpaap	67	1857	-23142	-129	-133	1857	37.8	264	340	42	529478
ABplpaapa:93	ABplpaapa	93	1838	-23161	-114	-117	1838	46.5	233	352	38	530639
ABplpaapaa:129	ABplpaapaa	129	1719	-23280	-104	-115	1719	52.0	256	346	32	335280
ABplpaapap:129	ABplpaapap	129	1748	-23251	-51	-52	1748	48.0	279	368	33	347810
ABplpaapp:93	ABplpaapp	93	1889	-23110	-84	-94	1889	47.0	276	348	37	530016
ABplpaappa:128	ABplpaappa	128	1710	-23289	-71	-87	1710	53.6	279	312	32	331785
ABplpaappp:128	ABplpaappp	128	1747	-23253	-44	-62	1747	51.1	310	316	33	343900
ABplpap:47	ABplpap	47	1835	-23164	-133	-130	1835	32.6	365	388	50	646690
ABplpapa:67	ABplpapa	67	1852	-23147	-178	-182	1852	48.4	280	358	45	775114
ABplpapaa:92	ABplpapaa	92	1832	-23167	-354	-394	1832	56.4	254	278	40	653004
ABplpapaaa:128	ABplpapaaa	128	1712	-23287	-147	-171	1712	57.0	251	216	32	352524
ABplpapaap:128	ABplpapaap	128	1773	-23226	-70	-106	1773	56.4	280	228	33	374327
ABplpapap:92	ABplpapap	92	1880	-23119	-355	-412	1880	56.4	296	297	38	609274
ABplpapapa:126	ABplpapapa	126	1759	-23240	-93	-117	1759	56.0	304	241	32	336683
ABplpapapp:126	ABplpapapp	126	1724	-23275	-175	-223	1724	57.0	337	244	33	349030
ABplpapp:67	ABplpapp	67	1846	-23153	-294	-273	1846	52.2	349	350	45	725130
ABplpappa:91	ABplpappa	91	1843	-23156	-307	-325	1843	56.2	313	255	40	649009
ABplpappaa:123	ABplpappaa	123	1706	-23293	-255	-298	1706	57.4	285	190	34	393376
ABplpappap:123	ABplpappap	123	1751	-23248	-89	-102	1751	54.0	340	211	32	341168
ABplpappp:91	ABplpappp	91	1919	-23080	-122	-144	1919	54.6	341	286	40	619758
ABplpapppa:125	ABplpapppa	125	1763	-23236	-136	-166	1763	57.1	370	233	33	359890
ABplpapppp:125	ABplpapppp	125	1762	-23237	-108	-113	1762	56.0	413	237	33	349429
ABplpp:29	ABplpp	29	1265	-15401	-55	-55	1265	15.0	418	319	56	133057
ABplppa:47	ABplppa	47	1921	-23078	-77	-76	1921	12.0	372	339	49	242932
ABplppaa:68	ABplppaa	68	1842	-23157	-101	-103	1842	36.4	292	382	42	514144
ABplppaaa:95	ABplppaaa	95	1900	-23099	-238	-266	1900	53.5	293	332	38	541884
ABplppaaaa:132	ABplppaaaa	132	1735	-23264	-299	-336	1735	57.8	273	280	35	359605
ABplppaaap:132	ABplppaaap	132	1871	-23128	-360	-513	1871	59.0	304	305	31	321266
ABplppaap:95	ABplppaap	95	1846	-23153	-155	-179	1846	49.2	332	367	38	529825
ABplppaapa:131	ABplppaapa	131	1745	-23254	-283	-344	1745	57.2	337	338	34	337377
ABplppaapp:131	ABplppaapp	131	1789	-23210	-270	-354	1789	57.3	371	344	32	311292
ABplppap:68	ABplppap	68	1871	-23128	-104	-109	1871	30.3	355	370	42	429109
ABplppapa:95	ABplppapa	95	1880	-23120	-175	-137	1880	46.2	327	328	37	451702
ABplppapaa:130	ABplppapaa	130	1827	-23172	-150	-192	1827	57.0	326	285	34	353708
ABplppapap:130	ABplppapap	130	1726	-23273	-71	-110	1726	53.2	349	309	31	291947
ABplppapp:95	ABplppapp	95	1841	-23158	-136	-139	1841	43.7	371	346	37	450748
ABplppappa:133	ABplppappa	133	1759	-23240	-21	-30	1759	44.5	348	321	32	272346
ABplppappp:133	ABplppappp	133	1689	-23310	-86	-93	1689	49.0	379	334	30	267242
ABplppp:47	ABplppp	47	1841	-23158	-112	-111	1841	24.9	447	373	48	389354
ABplpppa:67	ABplpppa	67	1813	-23186	-148	-153	1813	40.7	356	391	42	542026
ABplpppaa:92	ABplpppaa	92	1845	-23154	-217	-256	1845	51.9	358	359	38	521132
ABplpppaaa:128	ABplpppaaa	128	1756	-23243	-76	-107	1756	55.5	383	318	33	341957
ABplpppaap:128	ABplpppaap	128	1684	-23315	-251	-354	1684	57.4	407	318	31	319840
ABplpppap:92	ABplpppap	92	1838	-23161	-212	-231	1838	49.9	404	369	37	501213
ABplpppapa:127	ABplpppapa	127	1712	-23287	-160	-195	1712	55.6	432	336	34	336745
ABplpppapp:127	ABplpppapp	127	1847	-23152	-145	-194	1847	57.2	467	338	30	300710
ABplpppp:67	ABplpppp	67	1802	-23197	-210	-215	1802	42.7	419	387	44	550428
ABplppppa:92	ABplppppa	92	1938	-23061	-323	-374	1938	54.6	384	332	40	602981
ABplppppaa:125	ABplppppaa	125	1824	-23175	-183	-207	1824	57.6	386	275	34	370013
ABplppppap:125	ABplppppap	125	1772	-23227	-138	-193	1772	57.4	425	291	33	356618
ABplppppp:92	ABplppppp	92	1861	-23138	-379	-409	1861	53.9	436	343	39	587060
ABplpppppa:126	ABplpppppa	126	1703	-23296	-161	-182	1703	56.0	458	291	34	348922
ABplpppppp:126	ABplpppppp	126	1792	-23208	-209	-254	1792	56.2	488	307	35	403501
ABpr:6	ABpr	6	1656	-23343	-254	-254	1656	46.0	423	187	73	545521
ABpra:18	ABpra	18	1730	-23269	-236	-237	1730	48.4	412	153	66	389344
ABpraa:29	ABpraa	29	1735	-23264	-358	-358	1735	50.8	359	150	58	459715
ABpraaa:46	ABpraaa	46	1883	-23116	-134	-135	1883	37.9	313	108	50	596824
ABpraaaa:66	ABpraaaa	66	1868	-23131	-39	-39	1868	26.1	312	106	42	431051
ABpraaaaa:91	ABpraaaaa	91	1794	-23205	-114	-121	1794	32.0	280	123	35	383593
ABpraaaaaa:126	ABpraaaaaa	126	1670	-23329	-53	-59	1670	38.4	256	154	30	260047
ABpraaaaap:126	ABpraaaaap	126	1674	-23325	-82	-82	1674	38.0	277	124	34	327406
ABpraaaap:91	ABpraaaap	91	1852	-23147	-97	-82	1852	25.5	309	126	36	305456
ABpraaaapa:123	ABpraaaapa	123	1669	-23330	-46	-50	1669	32.6	291	128	32	273367
ABpraaaapp:123	ABpraaaapp	123	1636	-23363	-145	-141	1636	30.8	328	124	33	255878
ABpraaap:66	ABpraaap	66	1903	-23096	-68	-69	1903	22.2	356	141	43	298008
ABpraaapa:89	ABpraaapa	89	1857	-23142	-92	-99	1857	25.4	344	131	35	269525
ABpraaapaa:122	ABpraaapaa	122	1643	-23356	-50	-59	1643	27.4	297	98	30	228000
ABpraaapap:122	ABpraaapap	122	1681	-23318	-76	-81	1681	24.3	338	105	32	241468
ABpraaapp:89	ABpraaapp	89	1876	-23123	-120	-118	1876	16.1	382	139	39	282822
ABpraaappa:118	ABpraaappa	118	1832	-23167	-1	-7	1832	11.6	331	145	34	177884
ABpraaappp:118	ABpraaappp	118	1731	-23268	-69	-70	1731	17.0	356	123	35	242372
ABpraap:46	ABpraap	46	1789	-23210	-292	-293	1789	50.3	389	158	52	733581
ABpraapa:65	ABpraapa	65	1821	-23178	-134	-137	1821	33.0	386	102	44	539011
ABpraapaa:91	ABpraapaa	91	1782	-23217	-127	-134	1782	31.6	319	102	35	343122
ABpraapaaa:124	ABpraapaaa	124	1675	-23324	-17	-20	1675	26.8	244	137	32	270746
ABpraapaap:124	ABpraapaap	124	1648	-23351	-61	-62	1648	29.3	259	105	31	258401
ABpraapap:91	ABpraapap	91	1851	-23148	-57	-60	1851	23.0	358	107	38	362827
ABpraapapa:122	ABpraapapa	122	1633	-23366	-71	-70	1633	23.1	277	125	32	247758
ABpraapapp:122	ABpraapapp	122	1698	-23301	-27	-25	1698	18.2	308	122	36	289189
ABpraapp:65	ABpraapp	65	1818	-23182	-121	-120	1818	35.1	423	150	43	436550
ABpraappa:90	ABpraappa	90	1853	-23147	-86	-92	1853	25.8	405	135	38	371197
ABpraappaa:125	ABpraappaa	125	1718	-23281	-44	-46	1718	15.5	375	112	32	207162
ABpraappap:125	ABpraappap	125	1674	-23325	-84	-83	1674	20.1	400	121	33	227165
ABpraappp:90	ABpraappp	90	1849	-23151	-170	-148	1849	27.6	456	152	38	363417
ABpraapppa:122	ABpraapppa	122	1767	-23232	-22	-21	1767	28.3	410	137	33	235952
ABpraapppp:122	ABpraapppp	122	1779	-23220	16	10	1779	21.9	441	146	32	198371
ABprap:29	ABprap	29	1793	-23206	-209	-209	1793	45.6	459	158	57	416323
ABprapa:46	ABprapa	46	1840	-23159	-106	-108	1840	32.2	417	107	49	525904
ABprapaa:67	ABprapaa	67	1927	-23072	-44	-46	1927	14.7	404	129	42	287849
ABprapaaa:95	ABprapaaa	95	1851	-23148	-44	-46	1851	15.7	447	128	36	304419
ABprapaaaa:130	ABprapaaaa	130	1723	-23276	-17	-21	1723	26.1	425	97	30	229004
ABprapaaap:130	ABprapaaap	130	1617	-23382	-77	-81	1617	21.9	452	106	33	270692
ABprapaap:95	ABprapaap	95	1753	-23246	-104	-106	1753	19.6	489	145	36	344594
ABprapaapa:130	ABprapaapa	130	1740	-23259	-24	-17	1740	36.4	432	134	31	263900
ABprapaapp:130	ABprapaapp	130	1657	-23342	-57	-71	1657	29.4	470	135	31	207643
ABprapap:67	ABprapap	67	1931	-23068	-61	-60	1931	13.2	443	184	42	197230
ABprapapa:93	ABprapapa	93	1971	-23028	-24	-28	1971	11.1	469	168	39	297723
ABprapapaa:125	ABprapapaa	125	1649	-23350	-42	-44	1649	17.2	476	131	34	269024
ABprapapap:125	ABprapapap	125	1635	-23364	-71	-79	1635	15.3	501	145	35	274974
ABprapapp:93	ABprapapp	93	1821	-23178	-86	-85	1821	15.6	521	194	37	268449
ABprapappa:128	ABprapappa	128	1674	-23325	-17	-21	1674	20.1	519	158	31	193747
ABprapappp:128	ABprapappp	128	1654	-23345	-20	-14	1654	20.8	545	181	35	253906
ABprapp:46	ABprapp	46	1797	-23202	-174	-172	1797	37.0	488	146	49	607800
ABprappa:67	ABprappa	67	1847	-23152	-64	-64	1847	19.6	468	127	44	405058
ABprappaa:93	ABprappaa	93	1777	-23222	-108	-111	1777	24.3	491	118	39	426873
ABprappaaa:125	ABprappaaa	125	1675	-23325	-59	-54	1675	34.9	442	98	32	255081
ABprappaap:125	ABprappaap	125	1664	-23335	-38	-47	1664	28.5	473	103	31	232692
ABprappap:93	ABprappap	93	1770	-23229	-95	-98	1770	19.3	542	153	39	367212
ABprappapa:127	ABprappapa	127	1662	-23337	-42	-45	1662	23.7	519	122	33	248300
ABprappapp:127	ABprappapp	127	1690	-23309	-9	-9	1690	25.2	555	146	33	234063
ABprappp:67	ABprappp	67	1907	-23092	-25	-18	1907	21.0	501	184	43	322990
ABprapppa:93	ABprapppa	93	1840	-23159	-51	-54	1840	26.6	520	165	38	364830
ABprapppaa:125	ABprapppaa	125	1685	-23315	-49	-63	1685	30.4	506	114	31	246253
ABprapppap:125	ABprapppap	125	1673	-23326	-51	-58	1673	33.1	531	137	35	315743
ABprapppp:93	ABprapppp	93	1815	-23184	-22	-25	1815	28.8	559	196	38	414468
ABprappppa:126	ABprappppa	126	1630	-23369	-45	-44	1630	33.5	563	167	32	253330
ABprappppp:126	ABprappppp	126	1621	-23378	-45	-44	1621	36.9	584	208	32	258779
ABprp:18	ABprp	18	1737	-23262	-268	-268	1737	49.3	479	256	64	347526
ABprpa:29	ABprpa	29	1772	-23227	-411	-412	1772	55.6	446	286	57	402502
ABprpaa:46	ABprpaa	46	1822	-23177	-282	-286	1822	54.3	459	179	49	612303
ABprpaaa:67	ABprpaaa	67	1844	-23155	-111	-116	1844	35.9	456	108	41	470737
ABprpaaaa:92	ABprpaaaa	92	1844	-23155	-73	-78	1844	33.0	391	98	36	381929
ABprpaaaaa:127	ABprpaaaaa	127	1697	-23302	-45	-48	1697	35.0	336	94	30	228507
ABprpaaaap:127	ABprpaaaap	127	1692	-23307	-40	-37	1692	29.2	369	105	32	240430
ABprpaaap:92	ABprpaaap	92	1810	-23189	-66	-72	1810	28.6	436	102	35	312795
ABprpaaapa:129	ABprpaaapa	129	1759	-23240	23	21	1759	36.7	371	104	30	211885
ABprpaaapp:129	ABprpaaapp	129	1698	-23301	-27	-34	1698	32.6	402	100	30	217331
ABprpaap:67	ABprpaap	67	1841	-23158	-155	-137	1841	46.8	442	148	44	599977
ABprpaapa:92	ABprpaapa	92	1787	-23212	-100	-104	1787	41.0	365	121	37	431603
ABprpaapaa:128	ABprpaapaa	128	1694	-23305	-43	-40	1694	41.4	300	126	31	239939
ABprpaapap:128	ABprpaapap	128	1724	-23275	-23	-28	1724	41.5	333	119	31	241146
ABprpaapp:92	ABprpaapp	92	1815	-23184	-215	-181	1815	39.8	405	139	36	389379
ABprpaappa:129	ABprpaappa	129	1711	-23288	-104	-116	1711	38.1	352	138	30	221563
ABprpaappp:129	ABprpaappp	129	1760	-23239	8	-5	1760	37.0	391	137	30	213508
ABprpap:46	ABprpap	46	1787	-23212	-382	-385	1787	53.6	500	250	50	656062
ABprpapa:66	ABprpapa	66	1828	-23172	-144	-146	1828	40.6	510	138	43	564024
ABprpapaa:92	ABprpapaa	92	1834	-23165	-116	-129	1834	43.6	406	117	38	532747
ABprpapaaa:127	ABprpapaaa	127	1749	-23250	-13	-20	1749	51.8	344	142	32	317379
ABprpapaap:127	ABprpapaap	127	1752	-23247	-33	-45	1752	47.7	376	156	34	348445
ABprpapap:92	ABprpapap	92	1823	-23176	-187	-204	1823	49.2	429	141	38	513890
ABprpapapa:128	ABprpapapa	128	1685	-23314	-105	-121	1685	54.3	393	159	32	322228
ABprpapapp:128	ABprpapapp	128	1671	-23328	-126	-134	1671	55.0	427	170	32	303511
ABprpapp:66	ABprpapp	66	1846	-23153	-231	-228	1846	50.6	499	186	45	633102
ABprpappa:90	ABprpappa	90	1892	-23107	-108	-114	1892	50.0	386	159	39	524483
ABprpappaa:125	ABprpappaa	125	1721	-23279	-64	-70	1721	55.5	328	177	32	269257
ABprpappap:125	ABprpappap	125	1746	-23253	-73	-74	1746	52.7	365	183	30	246702
ABprpappp:90	ABprpappp	90	1878	-23121	-128	-138	1878	51.6	434	180	38	506966
ABprpapppa:126	ABprpapppa	126	1739	-23260	-51	-64	1739	54.9	400	197	31	258555
ABprpapppp:126	ABprpapppp	126	1775	-23224	-46	-72	1775	55.6	446	211	33	301440
ABprpp:29	ABprpp	29	1744	-23255	-339	-340	1744	48.0	524	244	57	451489
ABprppa:46	ABprppa	46	1809	-23190	-150	-149	1809	37.9	556	174	47	547643
ABprppaa:67	ABprppaa	67	1791	-23208	-120	-121	1791	27.4	526	129	42	444674
ABprppaaa:93	ABprppaaa	93	1777	-23222	-144	-149	1777	35.9	451	109	36	354037
ABprppaaaa:129	ABprppaaaa	129	1684	-23315	-60	-60	1684	44.3	376	123	34	241900
ABprppaaap:129	ABprppaaap	129	1696	-23304	-16	-14	1696	40.2	414	123	28	221039
ABprppaap:93	ABprppaap	93	1763	-23236	-98	-106	1763	35.5	496	123	36	355406
ABprppaapa:132	ABprppaapa	132	1678	-23321	-74	-88	1678	46.1	415	119	31	217753
ABprppaapp:132	ABprppaapp	132	1704	-23295	-49	-63	1704	45.5	452	125	31	218971
ABprppap:67	ABprppap	67	1813	-23186	-104	-105	1813	24.0	559	192	42	345962
ABprppapa:94	ABprppapa	94	1797	-23202	-107	-124	1797	38.3	515	152	37	386472
ABprppapaa:129	ABprppapaa	129	1610	-23389	-130	-134	1610	39.4	481	119	32	225001
ABprppapap:129	ABprppapap	129	1720	-23279	-5	-21	1720	41.2	521	137	31	221595
ABprppapp:94	ABprppapp	94	1795	-23204	-45	-51	1795	38.0	555	175	37	389114
ABprppappa:130	ABprppappa	130	1666	-23333	-41	-45	1666	39.8	543	155	32	233369
ABprppappp:130	ABprppappp	130	1644	-23355	-48	-52	1644	44.1	559	184	30	226130
ABprppp:46	ABprppp	46	1796	-23203	-209	-208	1796	41.8	573	250	50	664153
ABprpppa:67	ABprpppa	67	1814	-23185	-135	-138	1814	36.1	558	170	43	532334
ABprpppaa:92	ABprpppaa	92	1868	-23131	-152	-152	1868	42.9	471	142	37	448531
ABprpppaaa:125	ABprpppaaa	125	1769	-23230	-89	-98	1769	45.1	415	155	33	298687
ABprpppaap:125	ABprpppaap	125	1729	-23270	-58	-86	1729	45.9	453	155	32	291839
ABprpppap:92	ABprpppap	92	1812	-23187	-131	-134	1812	46.0	515	158	37	477541
ABprpppapa:131	ABprpppapa	131	1719	-23280	-80	-93	1719	49.9	485	151	36	332230
ABprpppapp:131	ABprpppapp	131	1752	-23247	-49	-71	1752	51.2	519	173	29	274150
ABprpppp:67	ABprpppp	67	1797	-23202	-180	-183	1797	43.1	567	219	44	616569
ABprppppa:92	ABprppppa	92	1965	-23034	-114	-124	1965	51.2	484	171	39	519120
ABprppppaa:125	ABprppppaa	125	1706	-23293	-127	-132	1706	53.7	462	178	32	299130
ABprppppap:125	ABprppppap	125	1730	-23269	-115	-130	1730	54.4	495	200	35	342368
ABprppppp:92	ABprppppp	92	1797	-23202	-186	-189	1797	49.5	542	204	39	547680
ABprpppppa:130	ABprpppppa	130	1698	-23301	-66	-76	1698	50.6	534	193	33	320703
ABprpppppp:130	ABprpppppp	130	1647	-23352	-97	-93	1647	48.1	555	218	33	303278
EMS:1	EMS	1	1665	-23334	-187	-187	1665	38.0	365	348	76	797109
MS:11	MS	11	1692	-23307	-291	-291	1692	51.3	303	301	71	536392
MSa:21	MSa	21	1810	-23190	-188	-188	1810	41.6	265	311	66	495281
MSaa:43	MSaa	43	2317	-22682	312	309	2317	37.4	256	283	56	599326
MSaaa:67	MSaaa	67	4515	-20484	2285	2281	4515	40.8	256	235	48	502251
MSaaaa:107	MSaaaa	107	4603	-20396	2432	2447	4603	30.1	231	239	41	373516
MSaaap:107	MSaaap	107	4336	-20663	1928	2008	4336	29.2	287	224	43	330326
MSaap:67	MSaap	67	4397	-20602	1899	1951	4397	41.3	327	245	47	427034
MSaapa:109	MSaapa	109	4605	-20394	2265	2337	4605	37.5	313	204	42	364767
MSaapp:109	MSaapp	109	3840	-21159	1406	1463	3840	29.5	358	229	40	225536
MSap:43	MSap	43	2528	-22471	458	459	2528	44.5	338	307	54	592533
MSapa:67	MSapa	67	5915	-19084	3464	3475	5915	46.8	342	299	47	492187
MSapaa:110	MSapaa	110	6136	-18863	3746	3770	6136	39.4	294	259	40	329091
MSapap:110	MSapap	110	5444	-19555	2973	3078	5444	40.4	356	270	41	316527
MSapp:67	MSapp	67	5754	-19245	3252	3294	5754	45.6	402	263	47	470494
MSappa:113	MSappa	113	6135	-18864	3689	3774	6135	43.0	368	210	40	298766
MSappp:113	MSappp	113	6438	-18561	4085	4107	6438	45.4	412	241	39	279055
MSp:21	MSp	21	1788	-23211	-264	-265	1788	51.0	358	269	64	500920
MSpa:43	MSpa	43	2515	-22484	449	442	2515	49.1	328	223	55	721886
MSpaa:64	MSpaa	64	4856	-20143	2517	2530	4856	42.1	338	185	47	473264
MSpaaa:101	MSpaaa	101	4209	-20790	1910	1925	4209	23.3	302	185	40	231422
MSpaaaa:144	MSpaaaa	144	4266	-20733	2051	2032	4266	17.7	274	194	31	107991
MSpaaap:144	MSpaaap	144	3662	-21337	1344	1377	3662	16.0	323	218	31	96499
MSpaap:101	MSpaap	101	3662	-21337	1222	1273	3662	17.8	372	189	38	168569
MSpap:64	MSpap	64	5117	-19882	2687	2720	5117	41.9	404	207	47	452254
MSpapa:105	MSpapa	105	5208	-19791	2757	2789	5208	31.2	369	172	39	253228
MSpapaa:146	MSpapaa	146	4707	-20292	2492	2504	4707	27.4	350	156	30	121891
MSpapap:146	MSpapap	146	4825	-20174	2293	2337	4825	27.4	389	188	31	128869
MSpapp:105	MSpapp	105	5854	-19145	3486	3480	5854	36.2	430	191	41	317150
MSpappa:149	MSpappa	149	6683	-18316	3956	4043	6683	37.0	404	186	30	142482
MSpappp:149	MSpappp	149	6708	-18291	4211	4377	6708	34.5	430	217	32	152971
MSpp:43	MSpp	43	2770	-22229	660	659	2770	48.3	431	250	55	708680
MSppa:69	MSppa	69	4387	-20612	2051	2069	4387	32.7	469	204	48	394878
MSppaa:111	MSppaa	111	3524	-21475	1290	1307	3524	14.0	433	181	39	167434
MSppap:111	MSppap	111	3934	-21065	1592	1665	3934	19.9	484	205	39	173584
MSppp:69	MSppp	69	5226	-19773	2778	2816	5226	41.5	460	267	48	428498
MSpppa:107	MSpppa	107	4099	-20900	1558	1610	4099	26.8	409	222	38	154373
MSpppaa:148	MSpppaa	148	4156	-20843	1698	1756	4156	27.0	392	223	30	84544
MSpppap:148	MSpppap	148	5862	-19138	3595	3593	5862	29.3	432	250	30	93209
MSpppp:107	MSpppp	107	3994	-21005	1599	1637	3994	28.6	461	248	39	164463
E:11	E	11	1795	-23204	-231	-234	1795	38.8	451	346	69	407475
Ea:22	Ea	22	1907	-23092	-150	-150	1907	37.4	384	337	63	442495
Eal:47	Eal	47	3213	-21786	1097	1095	3213	31.9	372	327	52	409699
Eala:86	Eala	86	6109	-18890	3553	3584	6109	29.7	309	290	46	302113
Ealaa:137	Ealaa	137	6940	-18059	4402	4400	6940	30.2	268	288	35	162382
Ealap:137	Ealap	137	6108	-18891	3327	3490	6108	26.3	331	289	37	140725
Ealp:86	Ealp	86	6231	-18768	3620	3648	6231	33.1	394	300	46	283500
Ealpa:136	Ealpa	136	6580	-18419	3923	4095	6580	30.9	366	292	37	153431
Ealpp:136	Ealpp	136	6053	-18947	3621	3656	6053	30.0	430	284	36	120833
Ear:47	Ear	47	2758	-22241	661	660	2758	26.3	359	243	53	309088
Eara:84	Eara	84	4526	-20473	2074	2081	4526	20.3	322	223	45	219433
Earaa:131	Earaa	131	4453	-20546	2001	2029	4453	18.4	301	261	38	136814
Earap:131	Earap	131	3383	-21616	1013	1029	3383	14.3	366	271	33	62217
Earp:84	Earp	84	4383	-20616	1791	1847	4383	20.2	395	236	43	170459
Earpa:137	Earpa	137	4189	-20810	1680	1734	4189	10.2	389	222	34	76626
Earpp:137	Earpp	137	4656	-20343	2078	2129	4656	20.6	409	261	36	96697
Ep:22	Ep	22	1962	-23037	-75	-80	1962	30.4	481	310	63	461276
Epl:52	Epl	52	3322	-21677	1174	1179	3322	32.6	464	318	55	491597
Epla:86	Epla	86	4260	-20739	1805	1852	4260	22.8	436	311	46	210448
Eplaa:138	Eplaa	138	3516	-21483	1173	1230	3516	16.6	408	307	36	79600
Eplap:138	Eplap	138	4615	-20384	2196	2278	4615	24.0	464	326	37	127830
Eplp:86	Eplp	86	5881	-19118	3420	3432	5881	32.1	500	312	45	276019
Eplpa:139	Eplpa	139	4988	-20011	2532	2634	4988	28.0	490	297	37	128120
Eplpp:139	Eplpp	139	7072	-17927	4640	4655	7072	34.2	540	295	37	189575
Epr:52	Epr	52	3198	-21801	1052	1053	3198	30.9	491	229	53	463482
Epra:87	Epra	87	3873	-21126	1314	1358	3873	15.9	444	249	41	131085
Epraa:137	Epraa	137	3179	-20034	921	977	3179	10.3	412	259	36	72186
Eprap:137	Eprap	137	3735	-19479	1380	1466	3735	11.7	467	258	34	64597
Eprp:87	Eprp	87	4851	-20148	2305	2353	4851	24.1	505	258	44	213821
Eprpa:140	Eprpa	140	4548	-20451	1980	2080	4548	16.0	496	246	36	100036
Eprpp:140	Eprpp	140	5304	-19695	2807	2865	5304	26.0	533	270	37	134137
P2:1	P2	1	1329	-19125	-199	-199	1329	31.9	543	263	78	577299
C:12	C	12	1523	-18931	-90	-90	1523	19.4	501	218	69	186947
Ca:23	Ca	23	0	0	0	0	0	17.3	417	209	55	0
Caa:40	Caa	40	1558	-18007	-32	-32	1558	11.2	402	194	53	140000
Caaa:63	Caaa	63	1627	-18827	-34	-34	1627	8.5	372	301	47	115314
Caaaa:85	Caaaa	85	1936	-23063	-135	-132	1936	10.7	403	350	41	154386
Caaaaa:123	Caaaaa	123	1726	-23273	-7	-6	1726	18.2	411	372	34	119695
Caaaap:123	Caaaap	123	1729	-23270	-24	-25	1729	16.7	495	357	34	98160
Caaap:85	Caaap	85	1952	-23047	-68	-68	1952	16.4	475	358	41	180364
Caaapa:123	Caaapa	123	1736	-23263	-7	-5	1736	17.4	481	366	34	99438
Caaapp:123	Caaapp	123	1732	-23267	2	1	1732	24.7	513	370	34	126838
Caap:63	Caap	63	1822	-21325	-79	-80	1822	10.9	469	312	46	154109
Caapa:90	Caapa	90	1956	-23043	-20	-20	1956	14.2	539	317	41	216477
Caapaa:131	Caapaa	131	1679	-23320	-77	-84	1679	30.9	556	364	34	172156
Caapap:131	Caapap	131	1750	-23249	-3	-5	1750	19.5	568	322	36	136737
Caapp:90	Caapp	90	1857	-23142	-59	-61	1857	28.5	542	366	40	286883
Caappd:131	Caappd	131	1777	-23222	-7	-13	1777	36.4	536	373	34	191251
Caappv:131	Caappv	131	1763	-23236	-15	-19	1763	45.5	523	365	33	195182
Cap:40	Cap	40	1808	-21107	-48	-47	1808	12.7	483	271	53	174985
Capa:64	Capa	64	1924	-23075	-71	-72	1924	29.1	442	386	45	320882
Capaa:100	Capaa	100	1868	-23131	-87	-98	1868	47.8	456	338	40	364966
Capaaa:137	Capaaa	137	1693	-23306	-109	-106	1693	47.8	411	296	36	217656
Capaap:137	Capaap	137	1739	-23260	-77	-77	1739	46.2	462	288	34	193869
Capap:100	Capap	100	1925	-23074	-69	-80	1925	47.2	507	316	40	338262
Capapa:138	Capapa	138	1735	-23264	-130	-134	1735	37.8	493	261	36	155054
Capapp:138	Capapp	138	1741	-23258	-71	-65	1741	49.9	488	257	34	180171
Capp:64	Capp	64	1874	-23125	-126	-106	1874	26.1	518	359	46	310538
Cappa:97	Cappa	97	1831	-23168	-79	-78	1831	35.6	495	371	40	289844
Cappaa:133	Cappaa	133	1745	-23254	-66	-58	1745	33.1	454	346	33	143813
Cappap:133	Cappap	133	1761	-23238	-50	-52	1761	37.4	492	335	35	199622
Cappp:97	Cappp	97	1832	-23167	-80	-81	1832	43.6	531	335	38	335988
Capppa:137	Capppa	137	1817	-23183	-80	-91	1817	42.5	498	314	36	241300
Capppp:137	Capppp	137	1733	-23266	-47	-53	1733	50.6	526	285	32	189194
Cp:23	Cp	23	1541	-19292	-120	-120	1541	25.1	515	192	61	222933
Cpa:41	Cpa	41	1904	-23095	-83	-83	1904	19.5	502	162	54	309913
Cpaa:63	Cpaa	63	1976	-23023	-52	-52	1976	10.4	494	216	47	199076
Cpaaa:90	Cpaaa	90	1904	-23095	-84	-86	1904	12.5	548	243	42	267449
Cpaaaa:125	Cpaaaa	125	1837	-23162	-13	-14	1837	7.0	533	237	36	118192
Cpaaap:125	Cpaaap	125	1678	-23321	-29	-37	1678	15.9	576	261	37	204297
Cpaap:90	Cpaap	90	1861	-23138	-88	-90	1861	22.1	580	257	42	342003
Cpaapa:123	Cpaapa	123	1645	-23354	-77	-81	1645	22.7	586	261	36	224044
Cpaapp:123	Cpaapp	123	1653	-23346	-72	-72	1653	32.0	592	281	36	245611
Cpap:63	Cpap	63	1928	-23071	-31	-32	1928	17.8	538	295	47	265760
Cpapa:93	Cpapa	93	1813	-23186	-80	-86	1813	29.3	577	310	41	379091
Cpapaa:136	Cpapaa	136	1799	-23201	-88	-54	1799	42.3	564	304	35	252500
Cpapap:136	Cpapap	136	1695	-23304	-62	-57	1695	34.8	568	335	34	204799
Cpapp:93	Cpapp	93	1777	-23222	-149	-150	1777	39.7	577	318	40	462096
Cpappd:133	Cpappd	133	1720	-23279	-67	-74	1720	45.8	558	331	34	257393
Cpappv:133	Cpappv	133	1743	-23256	-117	-147	1743	50.8	522	328	33	226614
Cpp:41	Cpp	41	1889	-23110	-92	-92	1889	23.5	566	271	54	365531
Cppa:65	Cppa	65	1835	-23164	-93	-94	1835	29.5	587	249	45	399352
Cppaa:98	Cppaa	98	1771	-23228	-87	-90	1771	40.9	556	216	39	358516
Cppaaa:136	Cppaaa	136	1678	-23321	-40	-51	1678	33.9	514	196	34	169109
Cppaap:136	Cppaap	136	1658	-23341	-73	-84	1658	40.0	542	209	31	171210
Cppap:98	Cppap	98	1828	-23171	-155	-166	1828	48.5	536	257	40	399872
Cppapa:140	Cppapa	140	1680	-23319	-97	-105	1680	45.2	489	200	33	179447
Cppapp:140	Cppapp	140	1692	-23307	-103	-100	1692	47.3	522	242	29	142175
Cppp:65	Cppp	65	1873	-23126	-161	-160	1873	33.8	558	326	46	416149
Cpppa:95	Cpppa	95	1904	-23095	-53	-53	1904	35.0	560	252	42	382540
Cpppaa:127	Cpppaa	127	1692	-23307	-2	-3	1692	26.0	545	207	33	179357
Cpppap:127	Cpppap	127	1708	-23291	-45	-50	1708	33.7	550	240	35	234823
Cpppp:95	Cpppp	95	1856	-23143	-137	-149	1856	46.4	548	296	40	447269
Cppppa:130	Cppppa	130	1717	-23282	-97	-94	1717	40.5	553	258	35	260208
Cppppp:130	Cppppp	130	1721	-23278	-46	-57	1721	49.2	546	268	36	298148
P3:12	P3	12	1658	-21778	-231	-233	1658	32.4	555	297	63	281910
D:28	D	28	1730	-22182	-239	-240	1730	33.8	570	297	56	249805
Da:51	Da	51	1854	-23145	-250	-253	1854	40.8	498	369	46	126945
Daa:82	Daa	82	1939	-23060	-238	-242	1939	51.5	402	330	38	104917
Daaa:116	Daaa	116	1779	-22505	-140	-96	1779	49.3	356	280	32	106846
Daap:116	Daap	116	1776	-23223	-211	-160	1776	48.5	394	282	33	123190
Dap:82	Dap	82	1943	-23056	-318	-303	1943	45.3	477	345	43	132767
Dapa:114	Dapa	114	1805	-23194	-94	-93	1805	41.6	398	324	34	124934
Dapp:114	Dapp	114	1788	-23211	-99	-98	1788	34.1	438	336	36	130416
Dp:51	Dp	51	1805	-23194	-337	-338	1805	48.0	539	299	49	165468
Dpa:80	Dpa	80	1888	-23111	-196	-194	1888	47.8	508	216	39	116478
Dpaa:113	Dpaa	113	1711	-23288	-125	-116	1711	39.3	492	179	31	90014
Dpap:113	Dpap	113	1747	-23252	-119	-119	1747	46.3	483	206	32	107575
Dpp:80	Dpp	80	1873	-23126	-305	-304	1873	46.6	517	277	42	136201
Dppa:110	Dppa	110	1806	-23193	-53	-58	1806	35.2	492	187	34	130729
Dppp:110	Dppp	110	1851	-23148	-117	-95	1851	34.2	494	241	37	141034
Dpppa:150	Dpppa	150	1459	-23541	-385	-378	1459	28.0	458	176	30	105728
Dpppp:150	Dpppp	150	1576	-23424	-92	-97	1576	28.0	494	202	30	107330
P4:28	P4	28	1785	-22670	-348	-349	1785	44.7	483	334	52	200252
Z2:74	Z2	74	1942	-23057	-290	-275	1942	51.1	452	235	40	87573
Z3:74	Z3	74	1896	-22613	-316	-321	1896	49.2	439	302	38	74279
