# Supplementary material for: Quantitative Differences in Nuclear β-catenin and TCF Pattern Embryonic Cells in C. elegans
Source: PLoS Genet. 2015 Oct 21;11(10):e1005585. doi: 10.1371/journal.pgen.1005585 (PMC4619327; doi:10.1371/journal.pgen.1005585)
Supplement: S1 Data — For each cell analyzed, birth time is given in column 3 and the average nuclear reporter intensity over the lifetime of the cell (corrected for background) is given in column 7 (“blot”). For information on each embryo’s strain information and experimental conditions, refer to S2 Table. (ZIP) [file pgen.1005585.s005.zip › CAs/CA20120619_end-1_pop-1i_L3.csv]

cellTime	cell	time	none	global	local	blot	cross	z	x	y	size	gweight
ABa:1	ABa	1	1582	-23417	-325	-325	1582	37.0	529	248	83	989206
ABal:7	ABal	7	1680	-23320	-190	-190	1680	29.3	558	197	74	686034
ABala:16	ABala	16	1713	-23286	-226	-227	1713	35.0	586	255	65	490217
ABalaa:28	ABalaa	28	1709	-23290	-269	-269	1709	43.8	599	237	58	542537
ABalaaa:45	ABalaaa	45	1713	-23286	-261	-262	1713	46.2	597	216	50	792213
ABalaaaa:66	ABalaaaa	66	1785	-23214	-88	-90	1785	39.8	582	261	42	632151
ABalaaaal:95	ABalaaaal	95	1799	-23200	10	5	1799	21.9	528	253	35	340567
ABalaaaala:132	ABalaaaala	132	1646	-23353	-26	-27	1646	22.4	532	258	30	216528
ABalaaaalp:132	ABalaaaalp	132	1673	-23326	-15	-23	1673	16.5	508	257	30	191607
ABalaaaar:95	ABalaaaar	95	1778	-23221	-100	-96	1778	32.4	511	230	35	341789
ABalaaaarl:131	ABalaaaarl	131	1646	-23353	-74	-79	1646	33.8	500	255	31	247527
ABalaaaarr:131	ABalaaaarr	131	1692	-23307	-24	-37	1692	25.5	490	244	30	192908
ABalaaap:66	ABalaaap	66	1756	-23243	-124	-133	1756	37.5	536	275	41	515113
ABalaaapa:95	ABalaaapa	95	1752	-23247	-38	-43	1752	27.5	517	292	35	326630
ABalaaapal:130	ABalaaapal	130	1683	-23316	-5	-21	1683	30.3	521	312	29	221909
ABalaaapar:130	ABalaaapar	130	1659	-23340	-30	-27	1659	22.4	497	307	29	187331
ABalaaapp:95	ABalaaapp	95	1781	-23218	-47	-54	1781	21.3	506	313	36	316535
ABalaaappl:131	ABalaaappl	131	1581	-23418	-113	-119	1581	31.5	543	333	30	199515
ABalaaappr:131	ABalaaappr	131	1645	-23354	-37	-46	1645	21.8	526	335	30	190394
ABalaap:45	ABalaap	45	1750	-23249	-240	-243	1750	51.7	526	182	50	731605
ABalaapa:66	ABalaapa	66	1817	-23182	-84	-86	1817	44.5	533	232	42	578236
ABalaapaa:97	ABalaapaa	97	1769	-23230	-57	-63	1769	28.1	491	243	35	320750
ABalaapaaa:130	ABalaapaaa	130	1693	-23306	28	16	1693	28.6	503	277	29	204463
ABalaapaap:130	ABalaapaap	130	1636	-23363	-67	-71	1636	23.5	476	274	30	176761
ABalaapap:97	ABalaapap	97	1765	-23234	-60	-64	1765	22.1	471	268	34	259666
ABalaapapa:131	ABalaapapa	131	1618	-23381	-92	-91	1618	12.9	503	310	30	165731
ABalaapapp:131	ABalaapapp	131	1650	-23349	-37	-41	1650	15.6	463	299	30	158174
ABalaapp:66	ABalaapp	66	1815	-23184	-135	-114	1815	43.1	480	219	42	497081
ABalaappa:94	ABalaappa	94	1795	-23204	-45	-52	1795	33.4	481	288	35	325833
ABalaappaa:128	ABalaappaa	128	1673	-23326	-12	-15	1673	38.0	499	288	30	239435
ABalaappap:128	ABalaappap	128	1685	-23314	-95	-95	1685	32.3	472	288	30	204196
ABalaappp:94	ABalaappp	94	1779	-23220	-66	-61	1779	28.8	444	293	36	290242
ABalaapppa:130	ABalaapppa	130	1673	-23326	-62	-66	1673	30.2	459	310	30	205090
ABalaapppp:130	ABalaapppp	130	1657	-23342	-38	-35	1657	22.9	442	293	30	159225
ABalap:28	ABalap	28	1776	-23223	-186	-186	1776	29.8	560	281	59	485563
ABalapa:45	ABalapa	45	1769	-23230	-162	-163	1769	34.3	590	274	50	794660
ABalapaa:65	ABalapaa	65	1788	-23211	-61	-63	1788	30.3	569	301	43	612387
ABalapaaa:94	ABalapaaa	94	1748	-23251	-51	-55	1748	29.7	545	262	36	394436
ABalapaaaa:130	ABalapaaaa	130	1671	-23328	-27	-33	1671	30.3	528	206	30	232185
ABalapaaap:130	ABalapaaap	130	1645	-23354	-55	-61	1645	23.2	511	215	33	215186
ABalapaap:94	ABalapaap	94	1772	-23227	-36	-38	1772	15.5	543	261	37	365096
ABalapaapa:128	ABalapaapa	128	1648	-23351	-46	-45	1648	17.4	548	219	31	207294
ABalapaapp:128	ABalapaapp	128	1659	-23340	-63	-68	1659	10.5	517	223	30	174997
ABalapap:65	ABalapap	65	1866	-23133	-43	-45	1866	22.0	508	279	42	388107
ABalapapa:94	ABalapapa	94	1932	-23067	-1	-4	1932	9.3	501	270	37	274402
ABalapapaa:131	ABalapapaa	131	1712	-23287	-2	-3	1712	8.4	538	262	31	211959
ABalapapap:131	ABalapapap	131	1836	-23163	37	31	1836	8.4	491	263	31	157473
ABalapapp:94	ABalapapp	94	1885	-23114	-36	-38	1885	7.4	437	279	35	208126
ABalapappa:131	ABalapappa	131	1795	-23205	4	7	1795	5.1	460	278	30	132245
ABalapappp:131	ABalapappp	131	1730	-23269	27	23	1730	10.4	417	295	31	153482
ABalapp:45	ABalapp	45	1819	-23180	-115	-113	1819	34.4	525	224	51	625090
ABalappa:65	ABalappa	65	1817	-23182	-58	-59	1817	29.8	524	234	44	505257
ABalappaa:94	ABalappaa	94	1784	-23215	-59	-67	1784	17.9	495	231	36	291796
ABalappaaa:129	ABalappaaa	129	1718	-23281	11	0	1718	15.4	497	222	29	189252
ABalappaap:129	ABalappaap	129	1691	-23308	-63	-68	1691	15.1	464	249	30	137044
ABalappap:94	ABalappap	94	1832	-23167	-19	-17	1832	12.8	462	239	35	238683
ABalappapa:128	ABalappapa	128	1703	-23296	-71	-70	1703	5.8	470	231	30	126151
ABalappapp:128	ABalappapp	128	1770	-23229	0	6	1770	10.1	431	227	29	113360
ABalappp:65	ABalappp	65	1835	-23164	-99	-90	1835	30.9	447	214	43	418409
ABalapppa:93	ABalapppa	93	1860	-23140	-11	-15	1860	20.5	429	243	36	235008
ABalapppaa:129	ABalapppaa	129	1743	-23256	8	-1	1743	15.8	435	269	30	133338
ABalapppap:129	ABalapppap	129	1796	-23203	42	41	1796	17.9	398	263	29	103728
ABalapppp:93	ABalapppp	93	1927	-23072	-32	-35	1927	18.5	386	228	35	174303
ABalappppa:130	ABalappppa	130	1728	-23271	-95	-99	1728	14.8	376	233	30	97426
ABalappppp:130	ABalappppp	130	1825	-23174	8	11	1825	13.4	328	246	31	89169
ABalp:16	ABalp	16	1717	-23282	-229	-229	1717	34.1	538	152	66	459261
ABalpa:28	ABalpa	28	1728	-23271	-209	-209	1728	35.7	578	146	58	521544
ABalpaa:45	ABalpaa	45	1752	-23247	-138	-138	1752	35.4	589	154	51	751508
ABalpaaa:66	ABalpaaa	66	1786	-23213	-111	-112	1786	44.7	590	217	43	668936
ABalpaaaa:92	ABalpaaaa	92	1724	-23275	-77	-78	1724	31.4	600	280	36	443175
ABalpaaaaa:127	ABalpaaaaa	127	1581	-23418	-88	-96	1581	31.0	582	318	30	241752
ABalpaaaap:127	ABalpaaaap	127	1625	-23374	-66	-68	1625	37.6	557	331	31	229347
ABalpaaap:92	ABalpaaap	92	1757	-23242	-77	-87	1757	37.2	580	251	35	435929
ABalpaaapa:127	ABalpaaapa	127	1613	-23386	-64	-87	1613	31.9	592	289	30	275458
ABalpaaapp:127	ABalpaaapp	127	1689	-23310	11	3	1689	35.0	557	298	30	250022
ABalpaap:66	ABalpaap	66	1792	-23207	-139	-144	1792	44.7	536	194	42	563411
ABalpaapa:90	ABalpaapa	90	1826	-23173	-125	-138	1826	46.8	583	219	39	531453
ABalpaapaa:119	ABalpaapaa	119	1645	-23354	-41	-47	1645	26.1	595	296	34	389762
ABalpaapap:119	ABalpaapap	119	1640	-23359	-51	-59	1640	27.5	598	263	35	406825
ABalpaapp:90	ABalpaapp	90	1772	-23227	-145	-144	1772	41.9	538	197	38	490572
ABalpaappa:122	ABalpaappa	122	1635	-23364	-10	-11	1635	29.6	563	249	32	313571
ABalpaappp:122	ABalpaappp	122	1666	-23333	-35	-38	1666	31.7	556	208	33	307312
ABalpap:45	ABalpap	45	1751	-23248	-212	-212	1751	42.1	510	105	51	785828
ABalpapa:65	ABalpapa	65	1754	-23245	-209	-211	1754	45.4	567	144	46	749616
ABalpapaa:89	ABalpapaa	89	1816	-23183	-148	-163	1816	43.0	612	194	38	555637
ABalpapaaa:122	ABalpapaaa	122	1609	-23390	-117	-130	1609	34.0	612	210	35	420669
ABalpapaap:122	ABalpapaap	122	1699	-23300	-68	-92	1699	40.6	620	224	31	311836
ABalpapap:89	ABalpapap	89	1820	-23179	-131	-141	1820	41.3	580	155	39	544474
ABalpapapa:121	ABalpapapa	121	1696	-23303	-40	-43	1696	41.3	611	182	33	355155
ABalpapapp:121	ABalpapapp	121	1665	-23334	-55	-63	1665	37.6	594	162	33	322777
ABalpapp:65	ABalpapp	65	1764	-23235	-255	-248	1764	50.1	497	130	47	787423
ABalpappa:88	ABalpappa	88	1797	-23202	-247	-255	1797	51.3	557	168	41	603243
ABalpappaa:118	ABalpappaa	118	1649	-23350	-51	-64	1649	36.1	571	249	32	326057
ABalpappap:118	ABalpappap	118	1679	-23320	-60	-77	1679	40.5	557	203	36	373642
ABalpappp:88	ABalpappp	88	1772	-23227	-158	-160	1772	48.1	514	143	41	573713
ABalpapppa:118	ABalpapppa	118	1664	-23335	-85	-87	1664	42.1	561	167	33	340883
ABalpapppp:118	ABalpapppp	118	1687	-23312	-24	-30	1687	43.3	531	145	34	333193
ABalpp:28	ABalpp	28	1818	-23181	-149	-149	1818	20.3	507	127	57	343193
ABalppa:45	ABalppa	45	1853	-23146	-72	-72	1853	22.5	537	112	51	629346
ABalppaa:65	ABalppaa	65	1749	-23250	-186	-186	1749	34.6	603	188	43	602735
ABalppaaa:93	ABalppaaa	93	1792	-23207	-134	-143	1792	31.3	614	234	36	440286
ABalppaaaa:128	ABalppaaaa	128	1648	-23351	-61	-72	1648	26.7	615	225	32	289672
ABalppaaap:128	ABalppaaap	128	1669	-23330	-10	-19	1669	21.9	592	222	32	268325
ABalppaap:93	ABalppaap	93	1796	-23203	-75	-84	1796	27.2	611	192	37	440183
ABalppaapa:128	ABalppaapa	128	1660	-23339	1	2	1660	23.3	617	186	32	274588
ABalppaapp:128	ABalppaapp	128	1718	-23281	26	28	1718	20.7	590	147	31	245925
ABalppap:65	ABalppap	65	1793	-23206	-135	-142	1793	31.5	568	145	44	577074
ABalppapa:91	ABalppapa	91	1801	-23198	-95	-107	1801	33.3	607	156	38	497456
ABalppapaa:123	ABalppapaa	123	1640	-23359	-34	-53	1640	31.8	622	183	33	306560
ABalppapap:123	ABalppapap	123	1689	-23310	-34	-38	1689	30.9	602	140	32	259875
ABalppapp:91	ABalppapp	91	1800	-23199	-84	-94	1800	29.9	572	139	38	411851
ABalppappa:122	ABalppappa	122	1654	-23345	-50	-59	1654	36.5	580	132	32	284093
ABalppappp:122	ABalppappp	122	1675	-23324	-15	-23	1675	35.1	554	116	32	268839
ABalppp:45	ABalppp	45	1808	-23191	-140	-142	1808	34.4	435	89	51	722221
ABalpppa:64	ABalpppa	64	1796	-23203	-131	-136	1796	35.5	518	114	44	633332
ABalpppaa:90	ABalpppaa	90	1772	-23227	-79	-82	1772	27.1	577	219	37	484514
ABalpppaaa:125	ABalpppaaa	125	1642	-23357	-24	-18	1642	19.5	584	200	32	323806
ABalpppaap:125	ABalpppaap	125	1677	-23322	-8	-15	1677	22.1	554	178	32	281986
ABalpppap:90	ABalpppap	90	1830	-23169	-48	-51	1830	28.7	549	179	38	443196
ABalpppapa:122	ABalpppapa	122	1624	-23375	-70	-77	1624	27.5	586	181	32	315436
ABalpppapp:122	ABalpppapp	122	1642	-23357	-34	-30	1642	28.2	559	152	31	280504
ABalpppp:64	ABalpppp	64	1800	-23199	-150	-153	1800	41.1	452	111	46	646646
ABalppppa:88	ABalppppa	88	1819	-23180	-82	-83	1819	35.7	519	161	39	466969
ABalppppaa:123	ABalppppaa	123	1695	-23304	-20	-28	1695	34.3	556	169	32	327207
ABalppppap:123	ABalppppap	123	1671	-23328	-13	-15	1671	29.2	522	165	33	314630
ABalppppp:88	ABalppppp	88	1788	-23211	-110	-114	1788	39.3	480	134	39	446535
ABalpppppa:120	ABalpppppa	120	1630	-23369	-69	-71	1630	37.0	511	142	32	286753
ABalpppppp:120	ABalpppppp	120	1690	-23309	-14	-15	1690	34.9	474	132	33	271352
ABar:7	ABar	7	1671	-23328	-265	-265	1671	40.6	478	305	75	777733
ABara:16	ABara	16	1729	-23270	-322	-323	1729	48.0	459	286	65	451424
ABaraa:28	ABaraa	28	1737	-23262	-336	-336	1737	52.9	517	245	58	512768
ABaraaa:45	ABaraaa	45	1814	-23185	-282	-283	1814	51.7	540	272	51	736389
ABaraaaa:65	ABaraaaa	65	1822	-23177	-101	-108	1822	45.4	498	279	42	474399
ABaraaaaa:89	ABaraaaaa	89	1786	-23213	-124	-139	1786	44.1	554	253	36	350271
ABaraaaaaa:119	ABaraaaaaa	119	1642	-23357	-81	-94	1642	41.3	583	259	31	220683
ABaraaaaap:119	ABaraaaaap	119	1631	-23368	-75	-93	1631	34.6	613	271	32	244707
ABaraaaap:89	ABaraaaap	89	1796	-23203	-184	-165	1796	42.1	512	253	37	334922
ABaraaaapa:120	ABaraaaapa	120	1645	-23354	-66	-74	1645	43.2	555	255	31	219755
ABaraaaapp:120	ABaraaaapp	120	1652	-23347	-101	-96	1652	43.3	524	247	32	201202
ABaraaap:65	ABaraaap	65	1798	-23201	-131	-138	1798	45.8	531	323	42	530403
ABaraaapa:91	ABaraaapa	91	1718	-23281	-116	-118	1718	38.8	578	302	36	322743
ABaraaapaa:124	ABaraaapaa	124	1635	-23364	-77	-88	1635	37.6	595	306	30	167688
ABaraaapap:124	ABaraaapap	124	1708	-23291	-1	-12	1708	41.8	568	303	30	172773
ABaraaapp:91	ABaraaapp	91	1794	-23205	-45	-51	1794	42.2	538	303	36	331444
ABaraaappa:125	ABaraaappa	125	1713	-23286	-29	-43	1713	47.0	584	290	30	164254
ABaraaappp:125	ABaraaappp	125	1700	-23299	-46	-59	1700	49.3	552	282	30	157663
ABaraap:45	ABaraap	45	1775	-23224	-406	-408	1775	55.7	452	219	52	720997
ABaraapa:64	ABaraapa	64	1820	-23179	-335	-342	1820	54.8	481	277	45	609738
ABaraapaa:89	ABaraapaa	89	1823	-23176	-151	-157	1823	48.9	589	266	38	427561
ABaraapaaa:122	ABaraapaaa	122	1637	-23362	-57	-64	1637	40.2	620	270	31	227600
ABaraapaap:122	ABaraapaap	122	1685	-23314	-67	-80	1685	45.7	607	248	33	242481
ABaraapap:89	ABaraapap	89	1869	-23130	-256	-283	1869	54.6	535	220	39	435510
ABaraapapa:121	ABaraapapa	121	1721	-23278	-64	-71	1721	48.9	604	205	31	226097
ABaraapapp:121	ABaraapapp	121	1757	-23242	-55	-71	1757	51.8	571	176	33	223331
ABaraapp:64	ABaraapp	64	1795	-23204	-292	-295	1795	55.2	423	230	45	593181
ABaraappa:88	ABaraappa	88	1842	-23157	-208	-209	1842	54.5	493	196	40	482886
ABaraappaa:116	ABaraappaa	116	1728	-23271	-22	-9	1728	39.4	524	211	32	247087
ABaraappap:116	ABaraappap	116	1702	-23297	-121	-97	1702	46.8	498	177	35	264661
ABaraappp:88	ABaraappp	88	1844	-23155	-372	-327	1844	54.6	440	219	40	471687
ABaraapppa:116	ABaraapppa	116	1769	-23230	-103	-80	1769	45.7	501	220	32	252704
ABaraapppp:116	ABaraapppp	116	1717	-23282	-170	-137	1717	50.1	471	224	34	265790
ABarap:28	ABarap	28	1758	-23241	-279	-280	1758	49.7	436	301	57	496856
ABarapa:46	ABarapa	46	1788	-23211	-184	-185	1788	42.5	504	322	50	802844
ABarapaa:66	ABarapaa	66	1840	-23159	-81	-83	1840	39.3	483	346	41	618038
ABarapaaa:94	ABarapaaa	94	1803	-23196	-127	-151	1803	50.0	558	291	36	479131
ABarapaaaa:128	ABarapaaaa	128	1677	-23322	-95	-119	1677	49.9	588	249	31	275897
ABarapaaap:128	ABarapaaap	128	1716	-23283	-80	-108	1716	53.7	560	252	30	246651
ABarapaap:94	ABarapaap	94	1803	-23196	-157	-186	1803	51.7	521	285	35	440353
ABarapaapa:129	ABarapaapa	129	1737	-23262	-79	-97	1737	54.0	565	214	30	250217
ABarapaapp:129	ABarapaapp	129	1744	-23255	-116	-149	1744	56.3	532	225	32	260373
ABarapap:66	ABarapap	66	1795	-23204	-131	-135	1795	40.1	439	297	44	609973
ABarapapa:91	ABarapapa	91	1803	-23196	-194	-215	1803	51.5	534	255	37	512630
ABarapapaa:125	ABarapapaa	125	1640	-23359	-79	-87	1640	45.7	578	207	31	304952
ABarapapap:125	ABarapapap	125	1680	-23319	-43	-58	1680	49.6	543	195	33	318591
ABarapapp:91	ABarapapp	91	1865	-23134	-86	-107	1865	52.8	488	241	37	489447
ABarapappa:123	ABarapappa	123	1657	-23342	-83	-87	1657	53.8	532	175	32	316257
ABarapappp:123	ABarapappp	123	1757	-23242	-33	-37	1757	55.0	501	208	34	325007
ABarapp:46	ABarapp	46	1786	-23213	-288	-290	1786	53.1	424	291	51	821982
ABarappa:66	ABarappa	66	1829	-23170	-169	-172	1829	49.7	438	324	45	728493
ABarappaa:91	ABarappaa	91	1860	-23139	-245	-276	1860	53.1	482	296	37	494986
ABarappaaa:127	ABarappaaa	127	1703	-23296	-104	-112	1703	53.2	525	288	31	270075
ABarappaap:127	ABarappaap	127	1758	-23242	-256	-327	1758	55.7	487	291	31	244137
ABarappap:91	ABarappap	91	1827	-23172	-167	-190	1827	52.5	471	286	38	498233
ABarappapa:126	ABarappapa	126	1713	-23286	-122	-135	1713	54.7	515	253	32	272078
ABarappapp:126	ABarappapp	126	1813	-23186	-58	-78	1813	55.9	484	252	33	285637
ABarappp:66	ABarappp	66	1805	-23194	-166	-167	1805	50.3	385	279	45	651993
ABarapppa:90	ABarapppa	90	1780	-23219	-140	-127	1780	45.3	461	273	38	513965
ABarapppaa:121	ABarapppaa	121	1681	-23318	-37	-49	1681	45.5	525	289	32	317664
ABarapppap:121	ABarapppap	121	1691	-23308	-28	-40	1691	44.2	492	279	34	367055
ABarapppp:90	ABarapppp	90	1801	-23198	-162	-154	1801	43.4	412	290	39	489343
ABarappppa:120	ABarappppa	120	1670	-23330	-29	-36	1670	43.2	485	321	33	336736
ABarappppp:120	ABarappppp	120	1710	-23289	-12	-17	1710	39.3	448	325	35	339797
ABarp:16	ABarp	16	1779	-23220	-201	-202	1779	27.5	381	321	66	350340
ABarpa:28	ABarpa	28	1791	-23208	-171	-171	1791	27.5	447	333	59	407060
ABarpaa:45	ABarpaa	45	1853	-23146	-112	-113	1853	25.0	521	324	51	622429
ABarpaaa:64	ABarpaaa	64	1811	-23188	-82	-82	1811	25.7	523	332	43	518474
ABarpaaaa:90	ABarpaaaa	90	1805	-23194	-56	-56	1805	27.9	551	317	37	427480
ABarpaaaaa:122	ABarpaaaaa	122	1672	-23327	0	-3	1672	22.1	547	297	33	284125
ABarpaaaap:122	ABarpaaaap	122	1605	-23394	-75	-73	1605	32.6	529	270	30	268567
ABarpaaap:90	ABarpaaap	90	1828	-23171	-86	-89	1828	16.9	513	322	38	383843
ABarpaaapa:124	ABarpaaapa	124	1639	-23360	-56	-55	1639	14.8	559	272	33	291843
ABarpaaapp:124	ABarpaaapp	124	1699	-23300	-11	-18	1699	12.8	529	293	32	258582
ABarpaap:64	ABarpaap	64	1842	-23157	-54	-54	1842	18.0	461	311	46	410514
ABarpaapa:90	ABarpaapa	90	1857	-23142	-45	-49	1857	13.8	462	330	38	321684
ABarpaapaa:125	ABarpaapaa	125	1681	-23318	-27	-31	1681	18.3	499	343	32	249643
ABarpaapap:125	ABarpaapap	125	1727	-23272	-35	-37	1727	15.0	452	340	33	229987
ABarpaapp:90	ABarpaapp	90	1845	-23154	-89	-90	1845	12.5	404	322	39	293882
ABarpaappa:122	ABarpaappa	122	1674	-23325	-67	-71	1674	20.0	418	356	31	194559
ABarpaappp:122	ABarpaappp	122	1661	-23338	-62	-62	1661	20.0	378	348	32	197315
ABarpap:45	ABarpap	45	1849	-23150	-81	-81	1849	26.1	458	265	50	444098
ABarpapa:64	ABarpapa	64	1790	-23209	-105	-107	1790	27.5	465	281	43	419862
ABarpapaa:91	ABarpapaa	91	1770	-23229	-106	-107	1770	34.5	500	331	38	448717
ABarpapaaa:123	ABarpapaaa	123	1692	-23307	3	4	1692	38.6	516	318	31	288787
ABarpapaap:123	ABarpapaap	123	1684	-23315	-25	-29	1684	35.0	489	335	34	335832
ABarpapap:91	ABarpapap	91	1861	-23138	-25	-27	1861	26.9	454	342	38	378390
ABarpapapa:124	ABarpapapa	124	1679	-23320	-53	-64	1679	29.8	498	355	32	261157
ABarpapapp:124	ABarpapapp	124	1671	-23328	-40	-40	1671	28.6	448	359	32	235585
ABarpapp:64	ABarpapp	64	1837	-23162	-51	-51	1837	24.8	413	241	43	336836
ABarpappa:90	ABarpappa	90	1850	-23149	-9	-11	1850	20.0	443	306	37	330523
ABarpappaa:123	ABarpappaa	123	1710	-23289	10	1	1710	24.2	477	338	31	261720
ABarpappap:123	ABarpappap	123	1670	-23329	-50	-45	1670	23.4	434	325	32	237576
ABarpappp:90	ABarpappp	90	1867	-23132	-26	-29	1867	25.0	397	291	38	302560
ABarpapppa:123	ABarpapppa	123	1671	-23328	-42	-44	1671	27.5	403	323	32	260525
ABarpapppp:123	ABarpapppp	123	1684	-23315	-40	-43	1684	24.6	372	306	33	228142
ABarpp:28	ABarpp	28	1874	-23126	-131	-131	1874	22.0	319	320	58	319500
ABarppa:46	ABarppa	46	1905	-23094	-65	-65	1905	16.4	418	325	52	470037
ABarppaa:65	ABarppaa	65	1917	-23082	-35	-38	1917	10.4	418	288	44	306952
ABarppaaa:96	ABarppaaa	96	1888	-23111	-24	-33	1888	7.0	420	227	36	213206
ABarppaaaa:131	ABarppaaaa	131	1799	-23200	13	10	1799	4.0	428	220	30	120521
ABarppaaap:131	ABarppaaap	131	1786	-23213	-14	-24	1786	8.4	388	223	33	114755
ABarppaap:96	ABarppaap	96	1902	-23097	-35	-32	1902	6.2	382	263	36	197618
ABarppaapa:131	ABarppaapa	131	1663	-23336	-124	-135	1663	4.8	404	269	31	137054
ABarppaapp:131	ABarppaapp	131	1664	-23335	-113	-124	1664	5.1	364	275	32	137298
ABarppap:65	ABarppap	65	1891	-23108	-46	-48	1891	13.0	384	226	43	243919
ABarppapa:94	ABarppapa	94	1920	-23079	-43	-41	1920	9.5	357	216	37	184452
ABarppapaa:131	ABarppapaa	131	1735	-23264	-24	-36	1735	6.9	339	294	33	164162
ABarppapap:131	ABarppapap	131	1734	-23265	-56	-44	1734	11.3	286	247	30	93850
ABarppapp:94	ABarppapp	94	1941	-23058	-62	-67	1941	8.1	309	194	37	164476
ABarppappa:130	ABarppappa	130	1768	-23231	-44	-37	1768	4.3	299	253	34	131410
ABarppappp:130	ABarppappp	130	1811	-23188	31	31	1811	7.9	277	213	31	92843
ABarppp:46	ABarppp	46	1874	-23125	-66	-66	1874	21.7	328	304	51	451004
ABarpppa:65	ABarpppa	65	1838	-23161	-82	-81	1838	16.1	357	286	43	303802
ABarpppaa:92	ABarpppaa	92	1859	-23140	-28	-28	1859	17.7	375	277	35	236865
ABarpppaaa:129	ABarpppaaa	129	1728	-23271	-9	-4	1728	17.0	407	302	30	177008
ABarpppaap:129	ABarpppaap	129	1722	-23277	-17	-26	1722	14.5	367	276	30	123617
ABarpppap:92	ABarpppap	92	1927	-23072	13	13	1927	10.9	346	293	37	226275
ABarpppapa:127	ABarpppapa	127	1765	-23234	9	6	1765	10.7	396	329	34	192043
ABarpppapp:127	ABarpppapp	127	1696	-23303	-49	-52	1696	12.9	341	337	30	162577
ABarpppp:65	ABarpppp	65	1847	-23152	-82	-81	1847	20.0	311	231	45	314033
ABarppppa:92	ABarppppa	92	1962	-23037	-18	-22	1962	12.0	324	254	36	200939
ABarppppaa:126	ABarppppaa	126	1743	-23256	11	16	1743	14.0	350	305	31	175551
ABarppppap:126	ABarppppap	126	1729	-23270	4	3	1729	11.3	305	316	32	176874
ABarppppp:92	ABarppppp	92	1940	-23059	-52	-52	1940	10.8	279	246	37	210248
ABarpppppa:126	ABarpppppa	126	1646	-23353	-88	-89	1646	18.1	275	308	33	225940
ABarpppppp:126	ABarpppppp	126	1754	-23245	20	19	1754	11.2	274	276	33	171299
ABp:1	ABp	1	1621	-23378	-296	-296	1621	36.6	325	312	84	955237
ABpl:7	ABpl	7	1831	-23168	-127	-127	1831	18.7	379	218	70	284201
ABpla:18	ABpla	18	1978	-23021	-49	-49	1978	12.9	482	241	66	210319
ABplaa:28	ABplaa	28	1889	-23110	-111	-112	1889	14.0	522	250	58	294857
ABplaaa:45	ABplaaa	45	1827	-23172	-130	-130	1827	17.6	576	237	53	706200
ABplaaaa:65	ABplaaaa	65	1757	-23242	-176	-177	1757	29.1	601	234	44	685426
ABplaaaaa:91	ABplaaaaa	91	1764	-23235	-71	-79	1764	21.6	579	179	38	520405
ABplaaaaaa:127	ABplaaaaaa	127	1635	-23364	-46	-51	1635	25.0	569	115	33	378561
ABplaaaaap:127	ABplaaaaap	127	1684	-23315	13	0	1684	19.7	541	114	32	346633
ABplaaaap:91	ABplaaaap	91	1851	-23148	-30	-33	1851	13.2	555	199	40	463638
ABplaaaapa:125	ABplaaaapa	125	1627	-23372	-73	-76	1627	16.4	553	149	33	325539
ABplaaaapp:125	ABplaaaapp	125	1728	-23271	-28	-28	1728	11.2	522	161	32	240982
ABplaaap:65	ABplaaap	65	1842	-23157	-68	-71	1842	18.3	553	247	46	513481
ABplaaapa:91	ABplaaapa	91	2024	-22975	31	26	2024	6.4	522	207	41	414913
ABplaaapaa:125	ABplaaapaa	125	1753	-23246	18	18	1753	8.9	542	198	33	272797
ABplaaapap:125	ABplaaapap	125	1820	-23179	4	0	1820	4.6	499	191	33	216500
ABplaaapp:91	ABplaaapp	91	1935	-23064	-8	-12	1935	13.2	484	186	38	280306
ABplaaappa:122	ABplaaappa	122	1709	-23290	-46	-46	1709	13.3	484	190	32	217051
ABplaaappp:122	ABplaaappp	122	1742	-23257	-55	-49	1742	12.9	438	184	32	168266
ABplaap:45	ABplaap	45	1904	-23095	-46	-47	1904	17.1	502	176	50	432570
ABplaapa:65	ABplaapa	65	1818	-23181	-108	-109	1818	20.1	581	175	46	643186
ABplaapaa:90	ABplaapaa	90	1780	-23219	-83	-86	1780	22.0	575	145	39	532176
ABplaapaaa:124	ABplaapaaa	124	1695	-23304	12	8	1695	28.1	540	96	33	379122
ABplaapaap:124	ABplaapaap	124	1686	-23313	-3	-19	1686	22.1	511	100	34	371476
ABplaapap:90	ABplaapap	90	1829	-23170	-84	-86	1829	16.4	537	142	39	448049
ABplaapapa:121	ABplaapapa	121	1662	-23337	-52	-53	1662	15.1	509	119	34	328063
ABplaapapp:121	ABplaapapp	121	1761	-23239	-13	-21	1761	12.4	479	144	32	218912
ABplaapp:65	ABplaapp	65	1822	-23177	-56	-56	1822	23.4	492	172	43	366507
ABplaappa:90	ABplaappa	90	1865	-23134	-30	-32	1865	25.7	508	161	40	443943
ABplaappaa:121	ABplaappaa	121	1671	-23328	-16	-14	1671	23.0	520	154	32	291195
ABplaappap:121	ABplaappap	121	1664	-23335	-62	-65	1664	23.5	484	168	32	227677
ABplaappp:90	ABplaappp	90	1824	-23175	-112	-102	1824	24.9	462	139	37	339597
ABplaapppa:123	ABplaapppa	123	1641	-23358	-44	-41	1641	25.0	459	147	31	209251
ABplaapppp:123	ABplaapppp	123	1705	-23294	-43	-46	1705	24.8	420	127	32	204444
ABplap:28	ABplap	28	1878	-23121	-68	-68	1878	12.8	411	233	57	169381
ABplapa:45	ABplapa	45	1947	-23052	-71	-71	1947	8.8	485	260	51	358178
ABplapaa:65	ABplapaa	65	1861	-23138	-129	-130	1861	8.3	532	222	44	342088
ABplapaaa:91	ABplapaaa	91	1950	-23049	-19	-21	1950	7.6	484	141	40	310563
ABplapaaaa:125	ABplapaaaa	125	1788	-23211	-32	-30	1788	4.8	465	165	36	215909
ABplapaaap:125	ABplapaaap	125	1859	-23141	23	12	1859	6.2	440	138	29	127008
ABplapaap:91	ABplapaap	91	2009	-22990	18	21	2009	6.9	428	137	38	236065
ABplapaapa:125	ABplapaapa	125	1807	-23192	-29	-31	1807	5.6	395	164	36	159478
ABplapaapp:125	ABplapaapp	125	1833	-23167	0	-10	1833	5.4	359	148	31	123867
ABplapap:65	ABplapap	65	1899	-23100	-39	-40	1899	9.8	463	217	43	234386
ABplapapa:91	ABplapapa	91	1963	-23036	-53	-50	1963	12.5	433	170	36	184426
ABplapapaa:123	ABplapapaa	123	1790	-23209	15	13	1790	13.2	419	158	32	137484
ABplapapap:123	ABplapapap	123	1789	-23210	-12	-6	1789	15.5	394	143	32	161353
ABplapapp:91	ABplapapp	91	2009	-22990	16	11	2009	13.8	383	144	36	196912
ABplapappa:127	ABplapappa	127	1856	-23143	-3	0	1856	13.6	359	152	30	106109
ABplapappp:127	ABplapappp	127	1817	-23182	21	15	1817	18.8	328	111	32	186230
ABplapp:45	ABplapp	45	1887	-23112	-48	-50	1887	13.2	413	191	49	279739
ABplappa:65	ABplappa	65	1900	-23099	-57	-56	1900	10.3	503	149	44	309519
ABplappaa:90	ABplappaa	90	1841	-23158	-58	-61	1841	16.3	477	104	38	347238
ABplappaaa:125	ABplappaaa	125	1660	-23339	-71	-71	1660	17.6	456	119	31	187568
ABplappaap:125	ABplappaap	125	1692	-23307	-71	-78	1692	10.5	418	111	32	167117
ABplappap:90	ABplappap	90	1929	-23070	-26	-32	1929	17.7	432	107	36	296575
ABplappapa:125	ABplappapa	125	1754	-23245	-22	-23	1754	12.3	387	99	34	218126
ABplappapp:125	ABplappapp	125	1788	-23211	7	1	1788	15.3	352	108	30	187317
ABplappp:65	ABplappp	65	1875	-23124	-58	-59	1875	11.2	415	163	43	242475
ABplapppa:89	ABplapppa	89	1979	-23020	-1	-6	1979	13.4	397	104	38	303962
ABplapppaa:119	ABplapppaa	119	1735	-23265	-55	-58	1735	8.0	339	121	35	196875
ABplapppap:119	ABplapppap	119	1686	-23313	-79	-75	1686	15.5	316	97	34	239058
ABplapppp:89	ABplapppp	89	1914	-23085	-12	-13	1914	15.5	343	87	40	385035
ABplappppa:122	ABplappppa	122	1809	-23190	67	68	1809	9.2	287	110	34	200244
ABplappppp:122	ABplappppp	122	1747	-23252	24	21	1747	10.5	231	111	39	308190
ABplp:18	ABplp	18	1859	-23140	-133	-133	1859	18.6	382	122	64	246247
ABplpa:28	ABplpa	28	1866	-23133	-87	-88	1866	19.4	422	97	58	331024
ABplpaa:45	ABplpaa	45	1895	-23104	-52	-53	1895	15.8	459	102	51	521888
ABplpaaa:66	ABplpaaa	66	1823	-23176	-60	-63	1823	23.6	544	112	44	587297
ABplpaaaa:90	ABplpaaaa	90	1771	-23228	-86	-86	1771	30.8	542	99	37	451762
ABplpaaaaa:126	ABplpaaaaa	126	1662	-23337	-16	-25	1662	38.0	524	107	32	311065
ABplpaaaap:126	ABplpaaaap	126	1629	-23370	-79	-87	1629	33.0	500	82	31	320523
ABplpaaap:90	ABplpaaap	90	1781	-23218	-77	-78	1781	20.9	513	95	36	383534
ABplpaaapa:127	ABplpaaapa	127	1653	-23346	-59	-69	1653	22.6	484	76	30	241160
ABplpaaapp:127	ABplpaaapp	127	1732	-23268	-55	-62	1732	11.7	466	98	33	248350
ABplpaap:66	ABplpaap	66	1779	-23220	-131	-136	1779	21.8	480	99	44	484191
ABplpaapa:91	ABplpaapa	91	1814	-23185	-69	-80	1814	30.7	498	91	38	467793
ABplpaapaa:125	ABplpaapaa	125	1630	-23369	-43	-48	1630	28.8	493	107	31	265592
ABplpaapap:125	ABplpaapap	125	1690	-23309	-22	-31	1690	28.0	458	95	30	220037
ABplpaapp:91	ABplpaapp	91	1788	-23211	-97	-110	1788	29.9	448	86	37	422010
ABplpaappa:128	ABplpaappa	128	1678	-23321	-32	-40	1678	20.0	443	80	31	234229
ABplpaappp:128	ABplpaappp	128	1700	-23299	-26	-40	1700	22.1	403	95	30	183825
ABplpap:45	ABplpap	45	1874	-23125	-56	-56	1874	28.0	369	80	51	649818
ABplpapa:64	ABplpapa	64	1821	-23178	-88	-93	1821	30.0	450	78	44	553294
ABplpapaa:89	ABplpapaa	89	1834	-23165	-97	-103	1834	42.6	491	91	38	565144
ABplpapaaa:122	ABplpapaaa	122	1602	-23397	-119	-119	1602	44.0	500	120	34	357671
ABplpapaap:122	ABplpapaap	122	1637	-23362	-76	-78	1637	40.7	474	94	32	301621
ABplpapap:89	ABplpapap	89	1887	-23112	-45	-59	1887	39.7	445	76	39	540837
ABplpapapa:123	ABplpapapa	123	1673	-23326	-79	-88	1673	37.3	456	73	32	324954
ABplpapapp:123	ABplpapapp	123	1752	-23247	-1	-7	1752	36.1	419	68	32	314256
ABplpapp:64	ABplpapp	64	1827	-23172	-125	-124	1827	35.2	386	78	45	579741
ABplpappa:89	ABplpappa	89	1799	-23200	-157	-164	1799	45.9	440	106	39	524991
ABplpappaa:119	ABplpappaa	119	1669	-23330	-75	-76	1669	41.2	451	119	33	272801
ABplpappap:119	ABplpappap	119	1724	-23275	-58	-57	1724	33.3	424	109	32	230778
ABplpappp:89	ABplpappp	89	1831	-23168	-150	-151	1831	40.8	380	76	41	527685
ABplpapppa:122	ABplpapppa	122	1714	-23285	-79	-51	1714	42.7	410	88	33	294486
ABplpapppp:122	ABplpapppp	122	1717	-23282	-66	-72	1717	36.3	365	68	35	312513
ABplpp:28	ABplpp	28	1880	-23119	-72	-72	1880	16.0	323	119	56	248074
ABplppa:45	ABplppa	45	1992	-23007	-39	-39	1992	9.5	361	129	50	318525
ABplppaa:65	ABplppaa	65	1869	-23130	-56	-58	1869	14.4	438	97	43	378185
ABplppaaa:92	ABplppaaa	92	1815	-23184	-69	-78	1815	28.5	423	66	37	425433
ABplppaaaa:127	ABplppaaaa	127	1725	-23274	17	20	1725	25.1	422	63	31	241161
ABplppaaap:127	ABplppaaap	127	1689	-23310	0	-4	1689	25.4	384	60	30	253038
ABplppaap:92	ABplppaap	92	1791	-23208	-71	-75	1791	23.0	382	71	37	382635
ABplppaapa:129	ABplppaapa	129	1684	-23315	-63	-66	1684	19.0	369	72	32	235417
ABplppaapp:129	ABplppaapp	129	1735	-23264	22	22	1735	14.1	337	78	30	183017
ABplppap:65	ABplppap	65	1910	-23089	-30	-31	1910	15.2	374	119	42	277610
ABplppapa:91	ABplppapa	91	1811	-23188	-91	-103	1811	31.4	384	82	38	425898
ABplppapaa:126	ABplppapaa	126	1684	-23315	-26	-26	1684	31.0	393	85	32	265960
ABplppapap:126	ABplppapap	126	1682	-23317	-53	-62	1682	27.2	354	75	30	234471
ABplppapp:91	ABplppapp	91	1883	-23116	-109	-101	1883	27.7	339	95	36	330763
ABplppappa:128	ABplppappa	128	1693	-23306	-60	-62	1693	24.4	325	77	32	234740
ABplppappp:128	ABplppappp	128	1660	-23339	-79	-82	1660	20.7	296	81	31	222191
ABplppp:45	ABplppp	45	1844	-23155	-70	-71	1844	22.3	293	83	49	520919
ABplpppa:64	ABplpppa	64	1835	-23164	-75	-77	1835	19.3	360	81	44	400197
ABplpppaa:90	ABplpppaa	90	1830	-23169	-68	-72	1830	26.1	325	67	36	336645
ABplpppaaa:123	ABplpppaaa	123	1644	-23355	-101	-97	1644	28.1	301	65	33	222972
ABplpppaap:123	ABplpppaap	123	1708	-23291	-15	-16	1708	24.1	260	76	33	252335
ABplpppap:90	ABplpppap	90	1839	-23160	-37	-44	1839	19.6	282	78	38	361308
ABplpppapa:125	ABplpppapa	125	1689	-23310	-38	-38	1689	17.4	256	87	36	257427
ABplpppapp:125	ABplpppapp	125	1694	-23305	-2	-8	1694	15.4	203	96	30	232576
ABplpppp:64	ABplpppp	64	1838	-23162	-98	-99	1838	29.7	309	75	43	492737
ABplppppa:89	ABplppppa	89	1854	-23145	-151	-155	1854	30.7	289	79	38	413679
ABplppppaa:119	ABplppppaa	119	1742	-23257	-98	-106	1742	30.3	254	74	37	341589
ABplppppap:119	ABplppppap	119	1692	-23307	-40	-46	1692	24.3	215	87	33	248614
ABplppppp:89	ABplppppp	89	1842	-23157	-47	-53	1842	24.3	242	82	37	358578
ABplpppppa:124	ABplpppppa	124	1626	-23373	-43	-40	1626	17.4	189	117	31	184136
ABplpppppp:124	ABplpppppp	124	1634	-23365	-26	-24	1634	23.8	165	116	32	218686
ABpr:7	ABpr	7	1667	-23332	-351	-351	1667	47.2	283	291	74	683666
ABpra:16	ABpra	16	1723	-23276	-292	-294	1723	47.9	287	316	65	431230
ABpraa:28	ABpraa	28	1805	-23194	-252	-252	1805	46.4	338	330	58	488242
ABpraaa:45	ABpraaa	45	1857	-23142	-138	-138	1857	35.2	418	351	51	745061
ABpraaaa:65	ABpraaaa	65	1827	-23172	-124	-127	1827	33.6	426	355	43	627191
ABpraaaaa:91	ABpraaaaa	91	1798	-23201	-112	-126	1798	44.0	454	315	38	618529
ABpraaaaaa:125	ABpraaaaaa	125	1628	-23371	-154	-158	1628	50.5	481	286	33	404524
ABpraaaaap:125	ABpraaaaap	125	1725	-23274	-73	-77	1725	49.1	454	253	32	359023
ABpraaaap:91	ABpraaaap	91	1884	-23115	-49	-63	1884	39.0	429	349	38	551099
ABpraaaapa:124	ABpraaaapa	124	1718	-23281	-97	-109	1718	52.6	458	309	31	360662
ABpraaaapp:124	ABpraaaapp	124	1786	-23213	11	8	1786	47.1	430	331	34	389877
ABpraaap:65	ABpraaap	65	1873	-23126	-23	-22	1873	27.9	379	312	44	461643
ABpraaapa:91	ABpraaapa	91	1785	-23214	-99	-97	1785	39.2	398	313	37	526191
ABpraaapaa:125	ABpraaapaa	125	1694	-23305	-83	-89	1694	46.9	450	289	31	357400
ABpraaapap:125	ABpraaapap	125	1694	-23305	-75	-75	1694	43.2	413	301	32	358049
ABpraaapp:91	ABpraaapp	91	1817	-23182	-102	-108	1817	33.6	351	330	40	545770
ABpraaappa:123	ABpraaappa	123	1672	-23327	-53	-45	1672	39.0	407	329	33	371558
ABpraaappp:123	ABpraaappp	123	1682	-23317	-88	-107	1682	40.0	366	322	36	441010
ABpraap:45	ABpraap	45	1781	-23218	-287	-291	1781	50.0	348	311	52	863711
ABpraapa:65	ABpraapa	65	1782	-23217	-208	-212	1782	45.4	367	339	44	697379
ABpraapaa:91	ABpraapaa	91	1824	-23175	-191	-209	1824	50.3	423	323	40	678965
ABpraapaaa:125	ABpraapaaa	125	1818	-23181	-204	-258	1818	57.3	454	262	34	422936
ABpraapaap:125	ABpraapaap	125	1761	-23238	-71	-65	1761	54.2	425	269	33	408889
ABpraapap:91	ABpraapap	91	1842	-23157	-127	-144	1842	45.1	378	341	39	619472
ABpraapapa:125	ABpraapapa	125	1728	-23271	-149	-167	1728	54.1	411	309	34	418892
ABpraapapp:125	ABpraapapp	125	1769	-23230	-38	-49	1769	48.3	384	326	35	442562
ABpraapp:65	ABpraapp	65	1780	-23219	-243	-253	1780	53.4	329	278	47	872569
ABpraappa:89	ABpraappa	89	1871	-23128	-198	-207	1871	52.7	378	297	41	706298
ABpraappaa:121	ABpraappaa	121	1701	-23299	-94	-87	1701	48.5	412	269	33	402694
ABpraappap:121	ABpraappap	121	1709	-23290	-132	-129	1709	52.4	377	283	34	417042
ABpraappp:89	ABpraappp	89	1889	-23110	-206	-173	1889	53.3	324	291	41	710676
ABpraapppa:123	ABpraapppa	123	1737	-23262	-297	-325	1737	56.3	347	292	37	498004
ABpraapppp:123	ABpraapppp	123	1705	-23294	-127	-132	1705	52.8	313	298	36	495509
ABprap:28	ABprap	28	1774	-23225	-199	-199	1774	40.7	234	317	58	490052
ABprapa:45	ABprapa	45	1811	-23188	-142	-142	1811	32.8	324	355	50	693265
ABprapaa:66	ABprapaa	66	1874	-23125	-50	-51	1874	30.6	348	361	42	535818
ABprapaaa:91	ABprapaaa	91	1818	-23181	-74	-76	1818	29.6	391	359	38	441274
ABprapaaaa:125	ABprapaaaa	125	1683	-23316	-65	-72	1683	37.0	422	360	34	291977
ABprapaaap:125	ABprapaaap	125	1645	-23354	-61	-64	1645	32.0	377	344	33	322460
ABprapaap:91	ABprapaap	91	1805	-23194	-54	-56	1805	24.0	340	341	39	421657
ABprapaapa:128	ABprapaapa	128	1617	-23382	-97	-98	1617	28.4	321	353	38	395701
ABprapaapp:128	ABprapaapp	128	1653	-23346	-86	-85	1653	28.0	281	318	31	267639
ABprapap:66	ABprapap	66	1863	-23137	-27	-26	1863	25.8	313	311	42	406802
ABprapapa:90	ABprapapa	90	1828	-23171	-43	-49	1828	28.2	320	310	37	362889
ABprapapaa:124	ABprapapaa	124	1671	-23328	-52	-65	1671	34.5	341	335	36	391003
ABprapapap:124	ABprapapap	124	1668	-23331	-48	-55	1668	35.1	305	324	32	291378
ABprapapp:90	ABprapapp	90	1812	-23187	-82	-83	1812	28.8	271	293	36	347444
ABprapappa:125	ABprapappa	125	1728	-23271	21	9	1728	34.5	276	326	33	300053
ABprapappp:125	ABprapappp	125	1663	-23336	-19	-17	1663	32.1	243	319	30	249090
ABprapp:45	ABprapp	45	1797	-23202	-122	-126	1797	33.1	232	328	50	766421
ABprappa:66	ABprappa	66	1836	-23163	-64	-64	1836	27.8	272	350	44	587098
ABprappaa:91	ABprappaa	91	1802	-23197	-66	-70	1802	23.8	277	338	38	482839
ABprappaaa:125	ABprappaaa	125	1646	-23353	-40	-42	1646	26.0	261	349	34	372399
ABprappaap:125	ABprappaap	125	1687	-23312	-18	-22	1687	22.2	228	334	34	356275
ABprappap:91	ABprappap	91	1818	-23181	-18	-24	1818	24.4	227	334	38	504914
ABprappapa:126	ABprappapa	126	1659	-23341	-34	-39	1659	20.9	190	313	38	427864
ABprappapp:126	ABprappapp	126	1640	-23359	-28	-30	1640	22.3	150	293	30	294489
ABprappp:66	ABprappp	66	1823	-23176	-66	-67	1823	26.0	236	301	45	522034
ABprapppa:92	ABprapppa	92	1821	-23178	-55	-58	1821	22.3	221	299	38	414046
ABprapppaa:123	ABprapppaa	123	1625	-23374	-61	-67	1625	28.4	215	313	34	337608
ABprapppap:123	ABprapppap	123	1624	-23375	-71	-79	1624	26.8	182	279	33	311587
ABprapppp:92	ABprapppp	92	1760	-23239	-99	-99	1760	24.1	166	287	40	515465
ABprappppa:124	ABprappppa	124	1602	-23397	-82	-84	1602	21.0	160	274	32	302379
ABprappppp:124	ABprappppp	124	1617	-23382	-54	-55	1617	25.7	131	240	34	337738
ABprp:16	ABprp	16	1742	-23257	-265	-267	1742	48.7	225	214	65	421813
ABprpa:28	ABprpa	28	1764	-23235	-378	-378	1764	55.0	256	229	58	481817
ABprpaa:46	ABprpaa	46	1814	-23185	-234	-238	1814	50.0	276	330	51	728185
ABprpaaa:66	ABprpaaa	66	1833	-23166	-122	-131	1833	45.1	313	354	42	539467
ABprpaaaa:91	ABprpaaaa	91	1842	-23157	-165	-175	1842	50.1	343	342	37	444399
ABprpaaaaa:123	ABprpaaaaa	123	1760	-23239	-79	-93	1760	52.1	363	340	34	320395
ABprpaaaap:123	ABprpaaaap	123	1682	-23317	-88	-102	1682	48.0	334	348	34	323571
ABprpaaap:91	ABprpaaap	91	1801	-23198	-136	-141	1801	40.8	318	361	38	459786
ABprpaaapa:124	ABprpaaapa	124	1691	-23308	-38	-46	1691	37.0	371	363	30	226003
ABprpaaapp:124	ABprpaaapp	124	1700	-23299	-49	-71	1700	41.5	345	355	32	265389
ABprpaap:66	ABprpaap	66	1790	-23209	-150	-140	1790	41.2	295	299	43	487399
ABprpaapa:91	ABprpaapa	91	1783	-23216	-147	-151	1783	43.4	333	300	37	399269
ABprpaapaa:126	ABprpaapaa	126	1709	-23290	-114	-107	1709	47.6	346	298	33	271740
ABprpaapap:126	ABprpaapap	126	1702	-23297	-48	-67	1702	42.2	326	308	31	226700
ABprpaapp:91	ABprpaapp	91	1798	-23201	-146	-144	1798	40.5	287	301	37	382289
ABprpaappa:126	ABprpaappa	126	1688	-23311	-47	-59	1688	43.0	304	326	31	227079
ABprpaappp:126	ABprpaappp	126	1732	-23267	-67	-81	1732	45.2	270	314	33	265703
ABprpap:46	ABprpap	46	1754	-23245	-322	-321	1754	53.9	241	253	51	721993
ABprpapa:66	ABprpapa	66	1796	-23203	-230	-238	1796	53.4	274	312	44	606935
ABprpapaa:90	ABprpapaa	90	1819	-23180	-198	-211	1819	51.1	292	337	38	472659
ABprpapaaa:123	ABprpapaaa	123	1724	-23275	-100	-108	1724	52.6	289	338	34	292340
ABprpapaap:123	ABprpapaap	123	1697	-23302	-74	-103	1697	51.6	260	324	32	267178
ABprpapap:90	ABprpapap	90	1788	-23211	-150	-160	1788	48.4	251	334	37	452994
ABprpapapa:124	ABprpapapa	124	1653	-23346	-141	-155	1653	47.3	247	353	34	293838
ABprpapapp:124	ABprpapapp	124	1679	-23320	-88	-111	1679	45.5	209	342	32	262189
ABprpapp:66	ABprpapp	66	1800	-23199	-258	-237	1800	54.0	231	256	45	655500
ABprpappa:89	ABprpappa	89	1863	-23136	-384	-395	1863	56.4	275	288	41	559455
ABprpappaa:123	ABprpappaa	123	1778	-23221	-297	-324	1778	57.2	281	293	36	353201
ABprpappap:123	ABprpappap	123	1697	-23302	-139	-165	1697	54.0	226	308	36	360997
ABprpappp:89	ABprpappp	89	1864	-23135	-150	-167	1864	51.0	216	306	40	524894
ABprpapppa:124	ABprpapppa	124	1700	-23299	-76	-83	1700	49.3	189	313	36	355868
ABprpapppp:124	ABprpapppp	124	1653	-23346	-93	-101	1653	42.0	162	313	34	305280
ABprpp:28	ABprpp	28	1760	-23239	-269	-269	1760	45.5	172	222	58	501366
ABprppa:45	ABprppa	45	1775	-23224	-199	-203	1775	42.9	191	313	49	632105
ABprppaa:67	ABprppaa	67	1816	-23183	-136	-140	1816	41.2	257	348	42	531994
ABprppaaa:94	ABprppaaa	94	1820	-23179	-91	-104	1820	33.7	294	361	37	429694
ABprppaaaa:127	ABprppaaaa	127	1698	-23301	-63	-69	1698	42.0	302	366	33	263903
ABprppaaap:127	ABprppaaap	127	1732	-23267	0	-6	1732	34.6	294	368	29	237545
ABprppaap:94	ABprppaap	94	1795	-23204	-46	-53	1795	34.6	263	339	37	408793
ABprppaapa:130	ABprppaapa	130	1695	-23304	-67	-75	1695	40.2	258	364	33	263587
ABprppaapp:130	ABprppaapp	130	1702	-23297	11	4	1702	34.0	234	356	31	245858
ABprppap:67	ABprppap	67	1812	-23187	-126	-123	1812	36.5	214	312	44	513879
ABprppapa:93	ABprppapa	93	1809	-23190	-135	-126	1809	40.9	240	304	37	411809
ABprppapaa:128	ABprppapaa	128	1659	-23340	-91	-101	1659	41.9	241	323	32	272486
ABprppapap:128	ABprppapap	128	1737	-23262	-41	-49	1737	40.5	205	313	31	269481
ABprppapp:93	ABprppapp	93	1777	-23222	-101	-104	1777	32.9	201	292	37	347230
ABprppappa:129	ABprppappa	129	1626	-23373	-91	-96	1626	35.4	217	295	32	245839
ABprppappp:129	ABprppappp	129	1677	-23322	-39	-45	1677	35.1	181	283	30	223767
ABprppp:45	ABprppp	45	1754	-23245	-236	-240	1754	46.1	165	239	51	723734
ABprpppa:66	ABprpppa	66	1802	-23197	-189	-194	1802	47.8	197	314	45	641204
ABprpppaa:91	ABprpppaa	91	1824	-23175	-80	-88	1824	38.7	231	350	38	462930
ABprpppaaa:122	ABprpppaaa	122	1684	-23315	-40	-48	1684	34.4	212	351	33	266896
ABprpppaap:122	ABprpppaap	122	1661	-23338	-55	-62	1661	32.1	183	331	31	248553
ABprpppap:91	ABprpppap	91	1805	-23194	-110	-120	1805	38.3	185	326	38	475887
ABprpppapa:125	ABprpppapa	125	1618	-23381	-80	-90	1618	32.8	153	305	32	260343
ABprpppapp:125	ABprpppapp	125	1645	-23354	-43	-63	1645	31.0	148	258	34	358228
ABprpppp:66	ABprpppp	66	1774	-23225	-146	-150	1774	42.9	164	267	45	615987
ABprppppa:90	ABprppppa	90	1834	-23165	-116	-129	1834	42.8	172	301	39	488549
ABprppppaa:121	ABprppppaa	121	1669	-23330	-68	-74	1669	42.4	149	282	33	303793
ABprppppap:121	ABprppppap	121	1665	-23334	-27	-34	1665	35.2	137	260	35	346323
ABprppppp:90	ABprppppp	90	1814	-23185	-145	-149	1814	43.9	143	253	40	537671
ABprpppppa:124	ABprpppppa	124	1688	-23311	22	19	1688	33.6	120	206	34	282538
ABprpppppp:124	ABprpppppp	124	1641	-23358	-74	-79	1641	40.5	123	232	33	296629
EMS:1	EMS	1	1642	-23357	-226	-226	1642	35.1	342	122	80	851247
MS:9	MS	9	1704	-23295	-278	-279	1704	49.4	401	156	69	584342
MSa:20	MSa	20	1763	-23236	-256	-256	1763	43.7	462	148	66	576856
MSaa:43	MSaa	43	2188	-22812	224	221	2188	40.9	469	180	56	762877
MSaaa:62	MSaaa	62	4122	-20877	1977	1982	4122	44.0	458	183	48	570239
MSaaaa:98	MSaaaa	98	5231	-19768	3023	3021	5231	40.0	480	200	42	408033
MSaaaaa:140	MSaaaaa	140	4864	-20135	2771	2762	4864	35.6	493	218	32	190782
MSaaaap:140	MSaaaap	140	4104	-20895	1715	1855	4104	32.2	451	211	32	138015
MSaaap:98	MSaaap	98	5194	-19805	2629	2765	5194	39.5	418	207	41	325380
MSaaapa:142	MSaaapa	142	4330	-20669	1998	2123	4330	33.4	425	191	32	140009
MSaaapp:142	MSaaapp	142	4428	-20571	2246	2289	4428	38.3	386	205	34	165060
MSaap:62	MSaap	62	4450	-20549	2146	2207	4450	47.8	397	173	50	656942
MSaapa:99	MSaapa	99	6394	-18605	3907	4005	6394	50.3	440	175	42	468896
MSaapaa:142	MSaapaa	142	5352	-19647	3105	3118	5352	45.6	462	201	33	174898
MSaapap:142	MSaapap	142	5088	-19911	2692	2803	5088	42.3	424	176	34	189546
MSaapp:99	MSaapp	99	6380	-18619	3824	3933	6380	52.7	383	211	43	462376
MSaappa:145	MSaappa	145	6367	-18633	4143	4200	6367	53.1	411	213	36	252814
MSaappp:145	MSaappp	145	6810	-18190	4192	4404	6810	50.5	376	185	34	212968
MSap:43	MSap	43	2394	-22605	350	351	2394	45.8	380	154	56	778035
MSapa:65	MSapa	65	5278	-19721	2890	2959	5278	48.5	362	120	49	708674
MSapaa:104	MSapaa	104	6633	-18366	3882	4099	6633	51.5	395	160	42	419149
MSapaaa:144	MSapaaa	144	6330	-18670	3770	3844	6330	47.4	411	147	32	180044
MSapaap:144	MSapaap	144	5420	-19579	2725	2959	5420	46.0	362	151	34	190502
MSapap:104	MSapap	104	7054	-17945	4536	4640	7054	49.2	361	111	42	440580
MSapapa:147	MSapapa	147	6323	-18676	3937	3901	6323	42.2	392	112	31	166315
MSapapp:147	MSapapp	147	5693	-19307	3478	3559	5693	41.0	345	98	36	206599
MSapp:65	MSapp	65	5574	-19425	3119	3196	5574	51.1	304	148	50	730978
MSappa:107	MSappa	107	7087	-17912	4388	4456	7087	56.5	342	168	43	452469
MSappaa:144	MSappaa	144	7114	-17885	4309	4587	7114	53.7	335	142	34	209896
MSappap:144	MSappap	144	6175	-18824	3566	3770	6175	57.5	370	183	38	264355
MSappp:107	MSappp	107	7255	-17744	4761	4866	7255	54.3	268	133	44	495480
MSp:20	MSp	20	1770	-23229	-259	-261	1770	48.9	360	210	67	579003
MSpa:43	MSpa	43	2219	-22780	244	241	2219	42.4	382	257	55	692054
MSpaa:64	MSpaa	64	3467	-21532	1371	1375	3467	37.3	385	240	50	472207
MSpaaa:99	MSpaaa	99	4692	-20307	2422	2493	4692	37.9	436	256	42	362772
MSpaaaa:142	MSpaaaa	142	4830	-20169	2755	2756	4830	36.7	461	264	33	186041
MSpaaap:142	MSpaaap	142	3750	-21249	1612	1655	3750	31.3	417	250	34	143144
MSpaap:99	MSpaap	99	4192	-20807	1934	1988	4192	35.4	373	253	42	305468
MSpaapa:145	MSpaapa	145	4617	-20382	2494	2531	4617	30.6	387	281	32	142096
MSpaapp:145	MSpaapp	145	4099	-20900	1868	1949	4099	31.0	346	243	34	148663
MSpap:64	MSpap	64	3919	-21080	1709	1728	3919	41.8	325	210	48	461179
MSpapa:100	MSpapa	100	6053	-18946	3499	3606	6053	49.6	346	248	41	365951
MSpapaa:139	MSpapaa	139	5258	-19741	3022	3056	5258	43.6	373	258	33	179775
MSpapap:139	MSpapap	139	4638	-20361	2307	2388	4638	39.9	324	254	35	171224
MSpapp:100	MSpapp	100	5270	-19729	2762	2872	5270	43.5	319	198	43	379433
MSpappa:146	MSpappa	146	5553	-19446	3050	3096	5553	43.6	353	207	33	175484
MSpappp:146	MSpappp	146	5556	-19443	3213	3288	5556	45.0	305	183	34	182514
MSpp:43	MSpp	43	2448	-22551	429	428	2448	48.3	298	212	55	757227
MSppa:68	MSppa	68	4890	-20109	2607	2662	4890	43.3	264	253	48	530525
MSppaa:107	MSppaa	107	7378	-17621	4838	4925	7378	53.1	302	243	41	353885
MSppaaa:146	MSppaaa	146	7588	-17412	5335	5337	7588	54.2	354	244	32	167416
MSppaap:146	MSppaap	146	7627	-17372	5247	5274	7627	53.6	315	220	32	156741
MSppap:107	MSppap	107	6408	-18591	3875	3986	6408	48.4	256	226	40	316076
MSppp:68	MSppp	68	5380	-19619	2975	3036	5380	45.3	260	191	48	563951
MSpppa:109	MSpppa	109	7326	-17673	4570	4753	7326	54.0	287	184	40	344299
MSpppaa:147	MSpppaa	147	7903	-17097	5324	5429	7903	56.7	315	166	35	187221
MSpppap:147	MSpppap	147	7368	-17631	4623	4759	7368	50.5	276	158	31	140064
MSpppp:109	MSpppp	109	7427	-17572	4850	4949	7427	49.9	234	176	40	334625
E:9	E	9	1739	-23260	-242	-243	1739	37.5	262	122	68	492493
Ea:21	Ea	21	1818	-23181	-213	-215	1818	39.5	336	120	64	480353
Eal:43	Eal	43	2433	-22566	463	462	2433	25.7	370	169	55	360481
Eala:74	Eala	74	4608	-20391	2252	2271	4608	27.9	422	171	47	293988
Ealaa:126	Ealaa	126	4037	-20962	1792	1831	4037	25.4	446	210	38	155016
Ealap:126	Ealap	126	4051	-20948	1768	1830	4051	27.0	388	190	40	152504
Ealp:74	Ealp	74	5717	-19282	2995	3100	5717	36.2	369	165	45	278771
Ealpa:125	Ealpa	125	5764	-19235	3472	3492	5764	36.8	400	143	39	188619
Ealpp:125	Ealpp	125	5530	-19469	3153	3201	5530	37.3	346	176	39	173530
Ear:43	Ear	43	2615	-22384	544	548	2615	35.5	299	137	54	481578
Eara:73	Eara	73	5241	-19758	2641	2726	5241	29.5	331	137	47	316153
Earaa:115	Earaa	115	5135	-19864	2739	2789	5135	29.7	364	142	41	194384
Earap:115	Earap	115	5815	-19184	3270	3466	5815	38.3	316	108	42	263038
Earp:73	Earp	73	6666	-18333	4196	4214	6666	41.1	280	122	48	492363
Earpa:112	Earpa	112	7323	-17676	4373	4666	7323	46.3	316	113	41	267703
Earpp:112	Earpp	112	7121	-17878	4610	4706	7121	40.4	264	100	41	269365
Ep:21	Ep	21	1855	-23144	-133	-137	1855	33.1	247	128	64	459067
Epl:45	Epl	45	2955	-22044	880	881	2955	26.7	226	143	54	438831
Epla:84	Epla	84	4652	-20347	2147	2236	4652	28.0	292	153	46	255563
Eplaa:135	Eplaa	135	3709	-21290	1348	1396	3709	20.0	351	188	35	89871
Eplap:135	Eplap	135	3780	-21219	1599	1669	3780	27.5	286	170	37	108230
Eplp:84	Eplp	84	5663	-19336	3209	3248	5663	36.5	240	149	47	326164
Eplpa:135	Eplpa	135	4203	-20796	1945	2004	4203	29.2	238	170	36	106480
Eplpp:135	Eplpp	135	5494	-19505	3171	3244	5494	41.6	273	164	40	186125
Epr:45	Epr	45	2956	-22043	914	917	2956	33.3	228	228	55	481626
Epra:79	Epra	79	4400	-20599	2054	2085	4400	28.9	291	228	46	229166
Epraa:132	Epraa	132	3612	-21387	1458	1507	3612	24.7	345	239	37	92000
Eprap:132	Eprap	132	4342	-20657	1905	2070	4342	35.6	295	247	37	124453
Eprp:79	Eprp	79	4560	-20439	2200	2245	4560	29.0	233	209	47	252404
Eprpa:133	Eprpa	133	4381	-20618	2066	2179	4381	32.2	280	220	39	135944
Eprpp:133	Eprpp	133	3651	-21348	1425	1454	3651	23.1	238	207	38	109879
P2:1	P2	1	1668	-23331	-215	-215	1668	30.3	163	197	73	683147
C:12	C	12	1861	-23138	-142	-142	1861	17.2	227	235	71	302905
Ca:21	Ca	21	1877	-23122	-81	-81	1877	17.8	309	231	61	170140
Caa:40	Caa	40	1924	-23076	-72	-73	1924	8.9	322	240	55	204071
Caaa:62	Caaa	62	1924	-23075	-42	-45	1924	8.4	346	200	47	186768
Caaaa:89	Caaaa	89	1985	-23014	-43	-43	1985	9.1	327	144	39	152761
Caaaaa:123	Caaaaa	123	1752	-23247	-56	-56	1752	7.3	346	208	33	71741
Caaaap:123	Caaaap	123	1796	-23203	9	5	1796	7.4	304	176	32	67259
Caaap:89	Caaap	89	1989	-23010	-25	-31	1989	8.9	263	144	39	162010
Caaapa:123	Caaapa	123	1749	-23250	-42	-43	1749	6.4	268	172	33	80405
Caaapp:123	Caaapp	123	1738	-23261	-24	-25	1738	6.8	222	170	34	96213
Caap:62	Caap	62	1966	-23033	-39	-39	1966	9.6	262	184	46	192393
Caapa:91	Caapa	91	1901	-23098	-92	-92	1901	7.1	217	175	39	164754
Caapaa:127	Caapaa	127	1709	-23290	-29	-34	1709	8.8	195	201	33	97388
Caapap:127	Caapap	127	1656	-23343	-48	-47	1656	13.1	169	169	34	129807
Caapp:91	Caapp	91	1831	-23168	-44	-45	1831	13.1	158	164	40	248189
Caappd:129	Caappd	129	1641	-23358	-44	-48	1641	14.8	153	147	34	148727
Caappv:129	Caappv	129	1666	-23333	1	-2	1666	25.7	126	143	32	169087
Cap:40	Cap	40	1910	-23089	-81	-82	1910	12.4	231	157	54	257041
Capa:64	Capa	64	1897	-23102	-80	-80	1897	15.4	269	100	45	270320
Capaa:96	Capaa	96	1783	-23216	-92	-97	1783	17.9	245	119	38	178674
Capaaa:134	Capaaa	134	1744	-23255	-67	-67	1744	19.0	296	135	31	79069
Capaap:134	Capaap	134	1762	-23237	31	31	1762	18.7	242	131	30	83386
Capap:96	Capap	96	1830	-23169	-32	-36	1830	17.6	196	136	39	209973
Capapa:134	Capapa	134	1982	-23017	26	30	1982	18.7	270	160	31	77241
Capapp:134	Capapp	134	1745	-23254	-7	-1	1745	19.5	208	150	30	85317
Capp:64	Capp	64	1875	-23124	-108	-87	1875	17.9	189	117	47	347698
Cappa:95	Cappa	95	1832	-23167	-100	-106	1832	28.1	212	118	40	264284
Cappaa:134	Cappaa	134	1948	-23051	-13	-18	1948	27.5	288	107	32	129139
Cappap:134	Cappap	134	1658	-23341	-112	-108	1658	28.2	224	123	33	122482
Cappp:95	Cappp	95	1776	-23223	-55	-55	1776	25.0	154	146	39	273133
Capppa:134	Capppa	134	1660	-23339	-54	-44	1660	27.4	188	153	33	141546
Capppp:134	Capppp	134	1724	-23275	88	91	1724	34.2	156	153	34	170865
Cp:21	Cp	21	1880	-23119	-121	-122	1880	21.5	213	249	61	254498
Cpa:39	Cpa	39	1876	-23123	-111	-112	1876	16.8	229	283	56	322015
Cpaa:60	Cpaa	60	1943	-23056	-24	-25	1943	10.7	270	285	48	232122
Cpaaa:87	Cpaaa	87	1896	-23103	-50	-50	1896	11.1	289	295	42	245726
Cpaaaa:120	Cpaaaa	120	1656	-23343	-59	-59	1656	19.9	319	333	36	231051
Cpaaap:120	Cpaaap	120	1669	-23330	-40	-42	1669	12.7	233	295	35	183193
Cpaap:87	Cpaap	87	1944	-23055	-61	-66	1944	9.1	220	251	42	214315
Cpaapa:118	Cpaapa	118	1805	-23194	-4	0	1805	6.2	247	242	35	116435
Cpaapp:118	Cpaapp	118	1690	-23309	-49	-51	1690	10.0	204	258	35	161840
Cpap:60	Cpap	60	1974	-23025	0	-1	1974	10.7	196	216	47	235476
Cpapa:88	Cpapa	88	1870	-23129	-78	-81	1870	12.5	175	237	42	277551
Cpapaa:127	Cpapaa	127	1640	-23359	-70	-74	1640	15.3	130	201	38	239284
Cpapap:127	Cpapap	127	1639	-23360	-74	-79	1639	12.4	170	242	35	187177
Cpapp:88	Cpapp	88	1772	-23227	-61	-64	1772	19.8	123	192	41	351582
Cpappd:128	Cpappd	128	1630	-23369	-32	-36	1630	20.9	114	194	35	237689
Cpappv:128	Cpappv	128	1587	-23412	-72	-78	1587	32.4	117	163	34	237386
Cpp:39	Cpp	39	1855	-23144	-116	-116	1855	20.3	153	210	56	408758
Cppa:62	Cppa	62	1811	-23188	-103	-104	1811	27.5	164	274	46	387177
Cppaa:96	Cppaa	96	1755	-23244	-94	-99	1755	36.4	172	253	39	325380
Cppaaa:135	Cppaaa	135	1632	-23367	-117	-121	1632	48.0	184	262	34	207986
Cppaap:135	Cppaap	135	1709	-23290	2	-7	1709	41.0	158	229	33	181632
Cppap:96	Cppap	96	1775	-23224	-77	-82	1775	35.0	149	214	42	392374
Cppapa:137	Cppapa	137	1667	-23332	-86	-89	1667	37.0	194	246	34	168974
Cppapp:137	Cppapp	137	1633	-23366	-65	-66	1633	31.0	168	200	34	165197
Cppp:62	Cppp	62	1808	-23191	-130	-131	1808	21.4	134	192	47	376815
Cpppa:93	Cpppa	93	1833	-23166	-64	-60	1833	25.0	183	229	40	277999
Cpppaa:131	Cpppaa	131	1712	-23287	-29	-33	1712	29.1	248	277	34	153745
Cpppap:131	Cpppap	131	1700	-23300	-59	-50	1700	22.5	203	240	33	125428
Cpppp:93	Cpppp	93	1722	-23277	-116	-122	1722	31.2	137	181	42	401203
Cppppa:131	Cppppa	131	1667	-23332	-24	-25	1667	24.0	176	209	36	184092
Cppppp:131	Cppppp	131	1598	-23401	-26	-31	1598	28.4	142	174	31	132731
P3:12	P3	12	1784	-23215	-183	-184	1784	30.5	151	161	63	341347
D:28	D	28	1849	-23150	-159	-160	1849	27.1	135	171	58	308096
Da:49	Da	49	1801	-23198	-173	-166	1801	30.9	165	113	47	162728
Daa:79	Daa	79	1839	-23160	-252	-250	1839	48.2	198	124	43	158637
Daaa:109	Daaa	109	1697	-23302	-121	-131	1697	44.4	171	153	35	142609
Daap:109	Daap	109	1718	-23281	-110	-118	1718	44.1	173	194	38	176517
Dap:79	Dap	79	1845	-23154	-227	-189	1845	36.4	164	149	42	132462
Dapa:106	Dapa	106	1738	-23261	-114	-117	1738	38.6	195	135	38	190817
Dapp:106	Dapp	106	1778	-23221	-159	-135	1778	36.8	208	185	38	167022
Dp:49	Dp	49	1786	-23213	-250	-252	1786	43.5	153	183	47	176518
Dpa:79	Dpa	79	1804	-23195	-195	-202	1804	49.2	196	252	38	117559
Dpaa:111	Dpaa	111	1729	-23270	-101	-113	1729	47.3	218	270	34	138655
Dpap:111	Dpap	111	1695	-23304	-214	-143	1695	50.6	188	242	37	156401
Dpp:79	Dpp	79	1854	-23145	-228	-231	1854	42.1	161	203	42	132732
Dppa:108	Dppa	108	1698	-23301	-173	-172	1698	49.2	225	264	34	123250
Dppp:108	Dppp	108	1824	-23175	-186	-142	1824	38.7	240	247	38	153542
P4:28	P4	28	1746	-23253	-261	-261	1746	41.1	202	124	53	269731
Z2:69	Z2	69	1775	-23224	-367	-252	1775	50.4	205	198	39	101543
Z3:69	Z3	69	1780	-23219	-311	-252	1780	47.0	232	126	39	107538
