# Supplementary material for: Quantitative Differences in Nuclear β-catenin and TCF Pattern Embryonic Cells in C. elegans
Source: PLoS Genet. 2015 Oct 21;11(10):e1005585. doi: 10.1371/journal.pgen.1005585 (PMC4619327; doi:10.1371/journal.pgen.1005585)
Supplement: S1 Data — For each cell analyzed, birth time is given in column 3 and the average nuclear reporter intensity over the lifetime of the cell (corrected for background) is given in column 7 (“blot”). For information on each embryo’s strain information and experimental conditions, refer to S2 Table. (ZIP) [file pgen.1005585.s005.zip › CAs/CA20120619_end-1_pop-1i_L4.csv]

cellTime	cell	time	none	global	local	blot	cross	z	x	y	size	gweight
ABa:1	ABa	1	1694	-23306	-286	-286	1694	42.5	513	281	64	171211
ABal:3	ABal	3	1669	-23330	-332	-332	1669	43.1	530	332	73	828707
ABala:12	ABala	12	1761	-23238	-271	-273	1761	37.4	574	294	63	513143
ABalaa:25	ABalaa	25	1885	-23114	-132	-132	1885	30.5	595	303	56	601754
ABalaaa:42	ABalaaa	42	1903	-23096	-136	-136	1903	29.6	596	312	48	889404
ABalaaaa:63	ABalaaaa	63	2039	-22960	18	16	2039	33.2	586	273	42	684343
ABalaaap:63	ABalaaap	63	2021	-22978	-113	-114	2021	35.8	562	258	41	575060
ABalaap:42	ABalaap	42	2026	-22973	-57	-57	2026	19.7	523	310	48	559584
ABalaapa:64	ABalaapa	64	2014	-22985	-38	-42	2014	29.3	529	256	41	567927
ABalaapp:64	ABalaapp	64	2070	-22929	0	9	2070	28.1	483	286	41	447567
ABalap:25	ABalap	25	1840	-23159	-361	-362	1840	43.8	547	245	57	689310
ABalapa:42	ABalapa	42	1952	-23047	-249	-251	1952	42.8	577	273	48	1008176
ABalapaa:64	ABalapaa	64	2227	-22772	72	67	2227	44.4	584	293	41	706920
ABalapap:64	ABalapap	64	2249	-22751	-28	-33	2249	49.6	544	270	43	808280
ABalapp:42	ABalapp	42	1944	-23055	-220	-223	1944	37.7	510	306	50	822997
ABalappa:63	ABalappa	63	2065	-22934	-95	-97	2065	40.4	520	310	41	609361
ABalappp:63	ABalappp	63	2062	-22937	-82	-86	2062	39.9	459	273	43	597514
ABalp:12	ABalp	12	1775	-23224	-346	-347	1775	38.7	495	368	64	475320
ABalpa:24	ABalpa	24	1876	-23123	-260	-264	1876	37.2	540	377	58	620403
ABalpaa:42	ABalpaa	42	1876	-23123	-202	-202	1876	35.3	550	379	49	979797
ABalpaaa:63	ABalpaaa	63	1893	-23106	-86	-87	1893	30.2	583	344	42	668108
ABalpaap:63	ABalpaap	63	1954	-23045	-109	-110	1954	25.0	521	324	43	503278
ABalpap:42	ABalpap	42	2031	-22968	-85	-85	2031	20.2	463	379	51	652193
ABalpapa:62	ABalpapa	62	1961	-23038	-90	-92	1961	19.2	515	368	45	550503
ABalpapp:62	ABalpapp	62	1995	-23004	-95	-94	1995	14.6	441	354	43	313476
ABalpp:24	ABalpp	24	1856	-23143	-349	-354	1856	47.1	454	391	56	635381
ABalppa:42	ABalppa	42	1898	-23101	-222	-223	1898	38.8	481	408	50	1003507
ABalppaa:64	ABalppaa	64	1923	-23076	-98	-98	1923	34.8	554	378	41	671810
ABalppap:64	ABalppap	64	1936	-23063	-116	-128	1936	32.0	503	390	43	667255
ABalppp:42	ABalppp	42	1952	-23047	-139	-140	1952	26.6	381	399	48	646498
ABalpppa:63	ABalpppa	63	1971	-23028	-94	-107	1971	27.0	451	397	44	582641
ABalpppp:63	ABalpppp	63	1948	-23051	-123	-105	1948	23.2	399	384	43	417805
ABar:3	ABar	3	1699	-23300	-238	-238	1699	32.6	480	208	74	764762
ABara:12	ABara	12	1956	-23043	-73	-75	1956	22.3	466	236	64	269880
ABaraa:24	ABaraa	24	1962	-23037	-129	-128	1962	18.7	520	267	57	375117
ABaraaa:42	ABaraaa	42	1884	-23115	-167	-168	1884	26.3	553	226	50	897225
ABaraaaa:63	ABaraaaa	63	1944	-23055	-135	-138	1944	30.4	497	229	43	598775
ABaraaap:63	ABaraaap	63	1911	-23088	-70	-69	1911	27.5	550	230	42	675842
ABaraap:42	ABaraap	42	2102	-22897	-72	-73	2102	13.4	475	242	49	461583
ABaraapa:62	ABaraapa	62	1971	-23028	-85	-87	1971	18.7	497	210	43	512475
ABaraapp:62	ABaraapp	62	2094	-22905	-81	-81	2094	11.7	436	227	43	314425
ABarap:24	ABarap	24	2007	-22993	-72	-73	2007	17.0	441	218	55	243026
ABarapa:42	ABarapa	42	1919	-23080	-124	-125	1919	28.4	493	180	48	773658
ABarapaa:63	ABarapaa	63	1924	-23075	-90	-97	1924	32.1	516	188	41	648014
ABarapap:63	ABarapap	63	1913	-23086	-154	-154	1913	32.5	461	188	42	583452
ABarapp:42	ABarapp	42	2001	-22998	-101	-101	2001	15.2	408	204	49	406228
ABarappa:62	ABarappa	62	1902	-23097	-116	-120	1902	22.6	427	173	42	447289
ABarappp:62	ABarappp	62	1919	-23080	-114	-115	1919	21.7	426	194	39	406870
ABarp:12	ABarp	12	1778	-23221	-349	-351	1778	42.8	392	180	64	452847
ABarpa:24	ABarpa	24	1849	-23150	-280	-280	1849	41.2	459	172	57	629351
ABarpaa:42	ABarpaa	42	1891	-23108	-319	-322	1891	46.3	525	213	51	1213111
ABarpaaa:61	ABarpaaa	61	2006	-22993	-191	-197	2006	46.4	519	206	45	973555
ABarpaap:61	ABarpaap	61	2031	-22968	-285	-289	2031	53.6	483	254	45	912120
ABarpap:42	ABarpap	42	1942	-23057	-219	-220	1942	43.3	458	243	50	924611
ABarpapa:62	ABarpapa	62	1933	-23066	-305	-316	1933	48.5	463	218	43	840285
ABarpapp:62	ABarpapp	62	1981	-23018	-237	-247	1981	47.1	416	264	44	728283
ABarpp:24	ABarpp	24	1894	-23105	-382	-382	1894	45.7	335	155	58	652308
ABarppa:42	ABarppa	42	1954	-23045	-444	-445	1954	53.6	421	193	51	1221823
ABarppaa:62	ABarppaa	62	2038	-22961	-500	-527	2038	57.1	413	240	46	987082
ABarppap:62	ABarppap	62	2045	-22954	-412	-420	2045	54.4	350	265	45	873914
ABarppp:42	ABarppp	42	1921	-23078	-409	-414	1921	50.0	327	182	50	1069598
ABarpppa:62	ABarpppa	62	2054	-22945	-424	-393	2054	53.9	346	200	45	911422
ABarpppp:62	ABarpppp	62	2066	-22933	-376	-373	2066	53.7	276	243	45	837138
ABp:1	ABp	1	1606	-23394	-321	-321	1606	42.5	333	188	64	161934
ABpl:3	ABpl	3	1657	-23342	-384	-384	1657	50.7	352	261	71	740931
ABpla:12	ABpla	12	1768	-23231	-447	-450	1768	53.9	444	282	65	514261
ABplaa:24	ABplaa	24	1878	-23121	-400	-402	1878	53.1	484	284	58	608992
ABplaaa:42	ABplaaa	42	1846	-23153	-486	-486	1846	53.6	530	321	53	1242719
ABplaaaa:62	ABplaaaa	62	1926	-23073	-197	-201	1926	46.5	556	350	45	933732
ABplaaap:62	ABplaaap	62	1950	-23049	-338	-352	1950	51.9	496	330	45	859847
ABplaap:42	ABplaap	42	1914	-23085	-321	-321	1914	48.0	444	346	51	996942
ABplaapa:62	ABplaapa	62	1956	-23043	-203	-205	1956	47.7	500	386	45	888110
ABplaapp:62	ABplaapp	62	1941	-23058	-242	-245	1941	44.8	425	360	46	826705
ABplap:24	ABplap	24	1864	-23135	-422	-423	1864	55.0	393	255	57	586626
ABplapa:42	ABplapa	42	1923	-23076	-585	-587	1923	57.4	451	274	52	1109863
ABplapaa:63	ABplapaa	63	2005	-22994	-648	-673	2005	58.1	439	339	46	956669
ABplapap:63	ABplapap	63	2004	-22995	-350	-363	2004	55.2	381	325	45	876712
ABplapp:42	ABplapp	42	1899	-23100	-449	-452	1899	53.7	364	332	52	1127767
ABplappa:62	ABplappa	62	2026	-22973	-324	-331	2026	53.7	385	387	45	929527
ABplappp:62	ABplappp	62	1980	-23019	-333	-335	1980	50.8	305	364	46	854119
ABplp:12	ABplp	12	1807	-23192	-293	-293	1807	48.5	333	362	63	452685
ABplpa:24	ABplpa	24	1843	-23157	-331	-338	1843	46.8	366	392	57	591192
ABplpaa:42	ABplpaa	42	1912	-23087	-267	-267	1912	46.1	396	410	51	980355
ABplpaaa:62	ABplpaaa	62	1919	-23080	-186	-186	1919	40.1	461	421	44	746465
ABplpaap:62	ABplpaap	62	1972	-23027	-165	-167	1972	41.5	393	416	43	697686
ABplpap:42	ABplpap	42	1933	-23066	-170	-168	1933	35.2	310	413	50	840657
ABplpapa:62	ABplpapa	62	1936	-23063	-165	-168	1936	31.0	363	425	44	603091
ABplpapp:62	ABplpapp	62	1956	-23044	-122	-121	1956	19.3	311	394	45	430921
ABplpp:24	ABplpp	24	1902	-23097	-402	-404	1902	51.0	280	355	57	565492
ABplppa:42	ABplppa	42	1907	-23092	-490	-496	1907	53.9	299	370	50	1001868
ABplppaa:63	ABplppaa	63	1976	-23023	-198	-199	1976	44.5	336	416	42	741923
ABplppap:63	ABplppap	63	2067	-22932	-163	-168	2067	43.9	288	391	43	709613
ABplppp:42	ABplppp	42	1934	-23065	-209	-209	1934	38.6	222	381	50	878994
ABplpppa:62	ABplpppa	62	1980	-23019	-124	-125	1980	32.8	284	419	42	624956
ABplpppp:62	ABplpppp	62	2032	-22967	-72	-76	2032	21.3	237	393	40	450382
ABpr:3	ABpr	3	1768	-23231	-192	-192	1768	21.7	290	172	70	383285
ABpra:12	ABpra	12	1910	-23089	-98	-99	1910	21.3	307	157	62	240585
ABpraa:24	ABpraa	24	1974	-23026	-137	-137	1974	20.8	360	153	58	376368
ABpraaa:41	ABpraaa	41	1922	-23077	-246	-247	1922	36.6	426	145	50	925631
ABpraaaa:62	ABpraaaa	62	1959	-23040	-261	-264	1959	45.6	438	158	44	835480
ABpraaap:62	ABpraaap	62	2095	-22904	-164	-167	2095	43.9	380	175	43	649925
ABpraap:41	ABpraap	41	1945	-23054	-152	-155	1945	21.7	354	155	50	636118
ABpraapa:61	ABpraapa	61	1978	-23021	-166	-168	1978	31.4	385	132	45	697537
ABpraapp:61	ABpraapp	61	2001	-22998	-93	-89	2001	23.4	338	154	44	507844
ABprap:24	ABprap	24	1878	-23121	-200	-200	1878	28.9	256	151	58	437974
ABprapa:41	ABprapa	41	1908	-23091	-275	-282	1908	41.9	324	127	50	1069446
ABprapaa:62	ABprapaa	62	1959	-23040	-268	-273	1959	47.5	338	139	44	923350
ABprapap:62	ABprapap	62	1930	-23069	-268	-273	1930	47.3	281	168	44	813782
ABprapp:41	ABprapp	41	1904	-23095	-248	-250	1904	38.3	225	142	51	1035003
ABprappa:62	ABprappa	62	1932	-23067	-193	-198	1932	45.5	232	140	44	843232
ABprappp:62	ABprappp	62	1977	-23022	-153	-156	1977	41.9	174	176	46	797524
ABprp:12	ABprp	12	1866	-23133	-135	-136	1866	19.8	218	244	61	185180
ABprpa:24	ABprpa	24	1991	-23008	-41	-42	1991	11.2	255	237	56	186538
ABprpaa:42	ABprpaa	42	1959	-23040	-85	-90	1959	20.3	286	135	49	646847
ABprpaaa:63	ABprpaaa	63	1904	-23095	-191	-193	1904	34.4	316	118	42	652819
ABprpaap:63	ABprpaap	63	1916	-23083	-134	-135	1916	31.9	277	162	42	515843
ABprpap:42	ABprpap	42	1982	-23017	-135	-134	1982	10.5	247	204	49	405233
ABprpapa:63	ABprpapa	63	1975	-23024	-133	-134	1975	16.5	289	145	43	445654
ABprpapp:63	ABprpapp	63	2070	-22929	-100	-100	2070	10.5	255	191	43	308075
ABprpp:24	ABprpp	24	1984	-23016	-78	-78	1984	20.6	167	228	57	321729
ABprppa:42	ABprppa	42	1913	-23086	-110	-110	1913	23.8	203	140	49	727417
ABprppaa:63	ABprppaa	63	1930	-23069	-110	-117	1930	32.4	250	121	42	590143
ABprppap:63	ABprppap	63	1925	-23074	-140	-143	1925	33.5	199	150	43	616829
ABprppp:42	ABprppp	42	1995	-23004	-104	-104	1995	15.5	156	206	51	607704
ABprpppa:63	ABprpppa	63	1950	-23049	-74	-74	1950	21.4	195	149	44	598733
ABprpppp:63	ABprpppp	63	2042	-22957	-99	-100	2042	13.0	175	205	45	424053
EMS:1	EMS	1	1586	-23413	-267	-267	1586	38.2	302	382	74	774095
MS:5	MS	5	1851	-23148	-134	-134	1851	21.2	375	336	66	251581
MSa:18	MSa	18	1888	-23112	-144	-144	1888	29.2	431	346	63	423066
MSaa:39	MSaa	39	2140	-22859	95	94	2140	21.4	439	304	55	510435
MSaaa:60	MSaaa	60	3269	-21730	1062	1060	3269	23.4	448	290	47	433658
MSaaaa:101	MSaaaa	101	4854	-20145	2546	2556	4854	33.7	483	293	42	495340
MSaaaaa:141	MSaaaaa	141	4909	-20090	2732	2717	4909	36.7	499	307	32	222990
MSaaaap:141	MSaaaap	141	4924	-20075	2630	2667	4924	41.6	448	296	33	223004
MSaaap:101	MSaaap	101	4073	-20926	1569	1657	4073	30.2	425	296	40	341069
MSaaapa:144	MSaaapa	144	3845	-21155	1648	1651	3845	29.8	452	321	33	212157
MSaaapp:144	MSaaapp	144	4228	-20771	1848	1854	4228	35.2	404	291	32	180866
MSaap:60	MSaap	60	2941	-22058	678	687	2941	20.5	366	281	46	286388
MSaapa:97	MSaapa	97	3311	-21688	1006	1010	3311	13.7	400	285	41	240305
MSaapaa:138	MSaapaa	138	3087	-21912	958	960	3087	22.5	435	282	33	157181
MSaapap:138	MSaapap	138	3230	-21769	892	974	3230	21.6	385	298	32	126265
MSaapp:97	MSaapp	97	3186	-21813	878	891	3186	12.7	342	260	41	222863
MSaappa:141	MSaappa	141	2927	-22072	816	840	2927	18.9	373	257	32	120270
MSaappp:141	MSaappp	141	2989	-22010	787	799	2989	20.4	322	252	34	145212
MSap:39	MSap	39	2299	-22700	194	194	2299	23.8	354	337	53	490758
MSapa:63	MSapa	63	3785	-21214	1386	1393	3785	24.8	363	345	45	389000
MSapaa:109	MSapaa	109	4412	-20587	1923	2019	4412	27.5	398	337	39	282161
MSapap:109	MSapap	109	3843	-21156	1424	1484	3843	18.9	351	329	37	197624
MSapp:63	MSapp	63	3883	-21116	1435	1450	3883	26.0	303	304	47	394581
MSappa:111	MSappa	111	3819	-21180	1331	1393	3819	22.7	329	297	38	208492
MSappp:111	MSappp	111	4056	-20943	1501	1558	4056	25.8	279	281	39	229285
MSp:18	MSp	18	1930	-23069	-83	-83	1930	20.8	335	289	66	311622
MSpa:38	MSpa	38	2240	-22759	103	102	2240	38.0	383	240	55	673184
MSpaa:58	MSpaa	58	3127	-21872	933	933	3127	31.6	404	236	47	482159
MSpaaa:91	MSpaaa	91	4394	-20605	2020	2030	4394	29.9	435	234	40	419490
MSpaaaa:131	MSpaaaa	131	3872	-21127	1798	1814	3872	31.4	467	251	36	313919
MSpaaap:131	MSpaaap	131	5013	-19986	2433	2679	5013	43.7	426	234	34	308719
MSpaap:91	MSpaap	91	4371	-20628	1729	1801	4371	32.5	383	261	40	346159
MSpaapa:133	MSpaapa	133	4145	-20854	1797	1857	4145	34.9	423	250	33	224521
MSpaapp:133	MSpaapp	133	3446	-21553	1174	1209	3446	32.5	369	257	33	176377
MSpap:58	MSpap	58	3607	-21392	1191	1222	3607	37.3	365	291	48	585404
MSpapa:97	MSpapa	97	5044	-19955	2527	2611	5044	40.7	427	318	42	536258
MSpapaa:141	MSpapaa	141	5355	-19644	3037	3071	5355	44.7	432	335	34	304958
MSpapap:141	MSpapap	141	5268	-19732	2849	2853	5268	48.9	387	292	34	311275
MSpapp:97	MSpapp	97	4534	-20465	1795	1881	4534	36.8	349	289	41	420502
MSpappa:144	MSpappa	144	4169	-20830	1675	1774	4169	41.1	370	289	33	217382
MSpappp:144	MSpappp	144	3945	-21054	1403	1420	3945	36.5	314	268	31	180193
MSpp:38	MSpp	38	2162	-22837	96	95	2162	19.3	322	237	54	417577
MSppa:60	MSppa	60	3515	-21484	1167	1187	3515	28.8	323	212	48	491915
MSppaa:101	MSppaa	101	4908	-20091	2348	2400	4908	34.0	384	213	40	406259
MSppaaa:142	MSppaaa	142	5248	-19751	2798	2825	5248	37.1	418	209	33	243724
MSppaap:142	MSppaap	142	4852	-20147	2191	2259	4852	37.7	364	217	34	250635
MSppap:101	MSppap	101	4830	-20169	1963	2132	4830	34.7	327	229	41	405664
MSppapa:142	MSppapa	142	5918	-19081	3410	3457	5918	44.1	342	198	33	255774
MSppapp:142	MSppapp	142	4194	-20805	1669	1775	4194	37.6	295	221	36	252130
MSppp:60	MSppp	60	3225	-21774	856	895	3225	23.8	275	253	48	415047
MSpppa:106	MSpppa	106	3861	-21138	1413	1488	3861	25.7	331	219	40	336225
MSpppp:106	MSpppp	106	3780	-21219	1358	1403	3780	22.6	276	233	41	319336
E:5	E	5	1801	-23198	-226	-227	1801	31.4	224	353	66	398024
Ea:17	Ea	17	1929	-23070	-186	-186	1929	29.2	281	363	63	522900
Eal:45	Eal	45	3198	-21801	963	957	3198	34.8	289	355	52	663369
Eala:79	Eala	79	7077	-17922	4244	4277	7077	38.2	355	350	45	456108
Ealaa:127	Ealaa	127	6328	-18671	3534	3719	6328	39.4	390	337	39	242058
Ealap:127	Ealap	127	7373	-17626	4301	4684	7373	43.3	350	332	37	243703
Ealp:79	Ealp	79	6347	-18652	3524	3569	6347	35.2	281	333	44	359935
Ealpa:128	Ealpa	128	7608	-17391	4457	4778	7608	41.7	312	328	37	232221
Ealpp:128	Ealpp	128	5646	-19353	2865	3038	5646	38.2	270	297	37	186020
Ear:45	Ear	45	3262	-21737	950	950	3262	42.0	288	274	54	710039
Eara:79	Eara	79	8553	-16446	5528	5579	8553	46.2	346	247	47	563826
Earaa:130	Earaa	130	8354	-16645	5605	5692	8354	46.1	386	232	37	261890
Earap:130	Earap	130	8189	-16811	5144	5306	8189	46.6	322	286	36	220513
Earp:79	Earp	79	7886	-17113	4512	4788	7886	42.2	285	260	46	448696
Earpa:129	Earpa	129	8302	-16697	5445	5542	8302	46.6	324	237	38	244306
Earpp:129	Earpp	129	6928	-18071	3786	4009	6928	41.9	266	243	37	202523
Ep:17	Ep	17	1940	-23059	-213	-218	1940	36.8	195	317	62	622291
Epl:46	Epl	46	3029	-21970	744	743	3029	34.1	197	301	53	657152
Epla:80	Epla	80	7424	-17575	4300	4510	7424	42.4	235	280	47	493872
Eplaa:130	Eplaa	130	8542	-16457	5678	5856	8542	49.0	266	280	38	262720
Eplap:130	Eplap	130	6582	-18417	3438	3808	6582	43.6	217	284	38	222410
Eplp:80	Eplp	80	7399	-17600	4429	4514	7399	35.7	180	301	45	434003
Eplpa:131	Eplpa	131	8441	-16558	5403	5670	8441	45.4	176	278	39	280192
Eplpp:131	Eplpp	131	6825	-18174	4212	4189	6825	34.8	151	297	36	203151
Epr:46	Epr	46	2661	-22338	499	500	2661	25.4	215	223	54	526234
Epra:80	Epra	80	5977	-19022	2995	3112	5977	31.1	243	221	44	327062
Epraa:129	Epraa	129	6626	-18374	3754	3900	6626	39.6	262	205	37	190575
Eprap:129	Eprap	129	6324	-18675	3282	3502	6324	37.0	221	239	36	177681
Eprp:80	Eprp	80	6874	-18125	3861	3989	6874	32.2	193	245	45	382078
Eprpa:129	Eprpa	129	8053	-16946	4851	5077	8053	45.2	211	233	36	210712
Eprpp:129	Eprpp	129	7232	-17767	4365	4509	7232	37.5	170	246	38	227267
P2:1	P2	1	1638	-23361	-388	-388	1638	40.8	163	253	82	934641
C:7	C	7	1739	-23260	-466	-466	1739	50.0	209	224	66	576659
Ca:19	Ca	19	1840	-23159	-484	-487	1840	51.8	297	242	61	397758
Caa:37	Caa	37	1918	-23081	-663	-666	1918	55.8	308	258	54	721750
Caaa:60	Caaa	60	1950	-23049	-619	-625	1950	56.3	282	311	48	717132
Caap:60	Caap	60	2071	-22928	-507	-513	2071	52.7	189	297	46	659828
Cap:37	Cap	37	1951	-23048	-504	-505	1951	52.1	200	303	54	764255
Capa:60	Capa	60	1926	-23073	-347	-351	1926	42.1	216	382	45	611989
Capp:60	Capp	60	1983	-23016	-282	-263	1983	39.6	143	340	45	613256
Cp:19	Cp	19	1825	-23174	-392	-393	1825	45.8	207	203	61	447899
Cpa:37	Cpa	37	1882	-23117	-468	-468	1882	51.6	205	190	55	782388
Cpaa:58	Cpaa	58	1935	-23064	-547	-551	1935	55.2	217	204	48	795238
Cpap:58	Cpap	58	1985	-23014	-284	-290	1985	47.3	145	257	48	773205
Cpp:37	Cpp	37	1901	-23098	-284	-284	1901	39.7	124	238	55	835724
Cppa:61	Cppa	61	1940	-23059	-168	-167	1940	29.7	117	207	47	605855
Cppp:61	Cppp	61	1940	-23059	-167	-156	1940	28.9	104	290	47	665207
P3:7	P3	7	1788	-23211	-296	-297	1788	34.5	128	279	61	389214
D:24	D	24	1898	-23101	-314	-314	1898	34.3	112	256	55	322363
Da:46	Da	46	2022	-22977	-163	-162	2022	27.4	158	357	45	141550
Dp:46	Dp	46	1812	-19926	-109	-109	1812	14.6	148	277	45	97236
P4:24	P4	24	1923	-23076	-185	-187	1923	22.8	181	338	48	173239
