# Supplementary material for: Quantitative Differences in Nuclear β-catenin and TCF Pattern Embryonic Cells in C. elegans
Source: PLoS Genet. 2015 Oct 21;11(10):e1005585. doi: 10.1371/journal.pgen.1005585 (PMC4619327; doi:10.1371/journal.pgen.1005585)
Supplement: S1 Data — For each cell analyzed, birth time is given in column 3 and the average nuclear reporter intensity over the lifetime of the cell (corrected for background) is given in column 7 (“blot”). For information on each embryo’s strain information and experimental conditions, refer to S2 Table. (ZIP) [file pgen.1005585.s005.zip › CAs/CA20120621_end-3_lit-1i_L4.csv]

cellTime	cell	time	none	global	local	blot	cross	z	x	y	size	gweight
ABa:1	ABa	1	1023	-23976	-217	-217	1023	38.8	153	225	85	1340507
ABal:6	ABal	6	1118	-23882	-119	-119	1118	31.5	116	259	73	863496
ABala:16	ABala	16	1078	-23921	-156	-156	1078	38.6	84	226	67	692946
ABalaa:28	ABalaa	28	1139	-23860	-165	-164	1139	43.8	69	227	58	658232
ABalaaa:46	ABalaaa	46	1153	-23846	-109	-109	1153	40.8	60	242	52	844301
ABalaaaa:68	ABalaaaa	68	1103	-23896	-130	-134	1103	40.7	53	266	43	654121
ABalaaaal:96	ABalaaaal	96	1105	-23894	-40	-42	1105	22.8	70	207	36	358532
ABalaaaala:132	ABalaaaala	132	1077	-23922	20	17	1077	13.7	141	166	32	177716
ABalaaaalp:132	ABalaaaalp	132	1049	-23950	9	-4	1049	22.3	114	179	30	184069
ABalaaaar:96	ABalaaaar	96	1112	-23887	-45	-50	1112	31.8	47	204	37	387288
ABalaaaarl:133	ABalaaaarl	133	1031	-23968	-49	-51	1031	25.5	79	163	31	204837
ABalaaaarr:133	ABalaaaarr	133	1057	-23942	-8	-12	1057	16.9	102	170	33	226675
ABalaaap:68	ABalaaap	68	1131	-23868	-31	-36	1131	35.0	96	243	43	508998
ABalaaapa:94	ABalaaapa	94	1075	-23924	-70	-72	1075	32.1	93	197	36	363087
ABalaaapal:130	ABalaaapal	130	985	-24014	-70	-73	985	30.8	122	159	30	218474
ABalaaapar:130	ABalaaapar	130	1083	-23916	33	28	1083	23.0	108	136	33	228112
ABalaaapp:94	ABalaaapp	94	1059	-23940	-68	-68	1059	30.2	134	184	37	356576
ABalaaappl:128	ABalaaappl	128	1033	-23966	5	10	1033	32.0	153	151	30	185876
ABalaaappr:128	ABalaaappr	128	1011	-23988	-18	-15	1011	31.2	196	174	32	149432
ABalaap:46	ABalaap	46	1116	-23883	-154	-162	1116	49.3	110	275	50	770406
ABalaapa:69	ABalaapa	69	1121	-23878	-101	-104	1121	44.8	100	296	44	599254
ABalaapaa:97	ABalaapaa	97	1141	-23858	-13	-12	1141	27.0	65	267	37	375048
ABalaapaaa:134	ABalaapaaa	134	1036	-23963	-54	-54	1036	13.3	95	267	31	162561
ABalaapaap:134	ABalaapaap	134	1070	-23929	-9	-16	1070	16.0	72	232	31	182289
ABalaapap:97	ABalaapap	97	1159	-23840	3	1	1159	19.9	86	290	37	316750
ABalaapapa:131	ABalaapapa	131	1096	-23903	33	31	1096	12.2	123	291	31	137092
ABalaapapp:131	ABalaapapp	131	1109	-23890	8	1	1109	9.5	128	251	34	171803
ABalaapp:69	ABalaapp	69	1107	-23892	-45	-46	1107	38.4	163	256	44	425159
ABalaappa:95	ABalaappa	95	1089	-23910	-62	-64	1089	36.3	125	211	36	286635
ABalaappaa:130	ABalaappaa	130	1001	-23998	-66	-65	1001	35.8	127	215	30	156435
ABalaappap:130	ABalaappap	130	977	-24022	-63	-65	977	29.8	130	186	30	166908
ABalaappp:95	ABalaappp	95	1097	-23902	-25	-32	1097	35.5	167	207	36	243224
ABalaapppa:129	ABalaapppa	129	1026	-23973	-4	-5	1026	35.5	153	186	30	145867
ABalaapppp:129	ABalaapppp	129	1057	-23942	-7	-15	1057	43.4	172	168	32	186853
ABalap:28	ABalap	28	1155	-23844	-82	-82	1155	30.1	112	181	59	534073
ABalapa:47	ABalapa	47	1174	-23825	-72	-72	1174	27.7	76	181	52	667934
ABalapaa:68	ABalapaa	68	1152	-23847	-50	-52	1152	33.0	50	207	45	581037
ABalapaaa:95	ABalapaaa	95	1148	-23851	-1	-2	1148	26.9	86	160	38	341339
ABalapaaaa:131	ABalapaaaa	131	999	-24000	-83	-78	999	22.1	143	152	29	144096
ABalapaaap:131	ABalapaaap	131	920	-24079	-134	-134	920	14.8	185	157	31	117560
ABalapaap:95	ABalapaap	95	1104	-23895	-34	-36	1104	23.0	124	178	38	305499
ABalapaapa:130	ABalapaapa	130	994	-24005	-39	-42	994	25.9	172	180	30	133736
ABalapaapp:130	ABalapaapp	130	1031	-23968	-27	-31	1031	21.4	212	191	30	92399
ABalapap:68	ABalapap	68	1151	-23848	-30	-30	1151	22.1	95	185	45	402675
ABalapapa:93	ABalapapa	93	1128	-23871	-11	-10	1128	28.2	136	120	38	339355
ABalapapaa:126	ABalapapaa	126	962	-24037	-91	-90	962	34.7	158	95	30	194022
ABalapapap:126	ABalapapap	126	981	-24018	-64	-68	981	27.8	187	118	33	174037
ABalapapp:93	ABalapapp	93	1090	-23909	-31	-35	1090	27.1	173	168	38	267252
ABalapappa:126	ABalapappa	126	1060	-23939	27	21	1060	33.3	211	144	30	141230
ABalapappp:126	ABalapappp	126	1013	-23986	-28	-35	1013	30.8	243	180	32	126296
ABalapp:47	ABalapp	47	1102	-23897	-97	-97	1102	38.1	164	223	51	532034
ABalappa:68	ABalappa	68	1101	-23898	-57	-59	1101	32.8	138	208	42	346641
ABalappaa:95	ABalappaa	95	1070	-23929	-93	-97	1070	42.0	124	162	36	333029
ABalappaaa:131	ABalappaaa	131	1049	-23950	-35	-39	1049	42.4	117	180	30	188041
ABalappaap:131	ABalappaap	131	1014	-23985	-53	-49	1014	38.7	138	142	31	192167
ABalappap:95	ABalappap	95	1101	-23898	-70	-77	1101	43.0	154	187	36	319675
ABalappapa:131	ABalappapa	131	1047	-23952	-29	-45	1047	49.1	143	171	30	185900
ABalappapp:131	ABalappapp	131	1099	-23900	45	51	1099	41.6	151	200	30	165885
ABalappp:68	ABalappp	68	1066	-23933	-69	-68	1066	33.6	213	231	42	279301
ABalapppa:93	ABalapppa	93	1045	-23954	-72	-72	1045	36.0	200	214	35	204614
ABalapppaa:128	ABalapppaa	128	1080	-23919	48	51	1080	39.5	195	201	30	143382
ABalapppap:128	ABalapppap	128	991	-24008	-37	-31	991	32.3	220	216	30	107826
ABalapppp:93	ABalapppp	93	1035	-23964	-85	-86	1035	34.8	251	218	37	205386
ABalappppa:126	ABalappppa	126	1040	-23959	-15	-21	1040	42.2	224	229	31	149934
ABalappppp:126	ABalappppp	126	1046	-23953	-18	-24	1046	39.4	270	236	30	112851
ABalp:16	ABalp	16	1096	-23903	-114	-114	1096	35.5	163	325	68	629289
ABalpa:28	ABalpa	28	1147	-23852	-111	-111	1147	36.4	114	317	59	577407
ABalpaa:45	ABalpaa	45	1153	-23846	-60	-60	1153	29.1	88	294	51	631709
ABalpaaa:66	ABalpaaa	66	1115	-23884	-78	-79	1115	35.1	80	313	42	540390
ABalpaaaa:94	ABalpaaaa	94	1107	-23892	-31	-30	1107	16.4	109	210	36	282573
ABalpaaaaa:134	ABalpaaaaa	134	1029	-23970	-30	-31	1029	19.3	147	197	28	136306
ABalpaaaap:134	ABalpaaaap	134	982	-24017	-64	-61	982	17.5	180	185	29	129058
ABalpaaap:94	ABalpaaap	94	1126	-23873	-13	-16	1126	18.6	84	241	38	382265
ABalpaaapa:128	ABalpaaapa	128	1070	-23929	-4	-5	1070	10.2	148	208	31	160363
ABalpaaapp:128	ABalpaaapp	128	1042	-23957	-13	-14	1042	14.4	110	216	31	193863
ABalpaap:66	ABalpaap	66	1124	-23875	-29	-31	1124	28.5	129	313	44	435543
ABalpaapa:90	ABalpaapa	90	1131	-23868	-24	-26	1131	26.2	124	257	40	362770
ABalpaapaa:122	ABalpaapaa	122	1048	-23951	2	0	1048	22.3	105	232	34	260217
ABalpaapap:122	ABalpaapap	122	1040	-23959	25	25	1040	23.7	164	242	33	183567
ABalpaapp:90	ABalpaapp	90	1130	-23869	-5	-5	1130	29.2	156	299	37	310793
ABalpaappa:125	ABalpaappa	125	1010	-23989	-31	-25	1010	22.1	166	280	30	138292
ABalpaappp:125	ABalpaappp	125	1027	-23972	3	1	1027	23.7	164	318	31	173977
ABalpap:45	ABalpap	45	1090	-23909	-144	-145	1090	40.5	158	342	52	708937
ABalpapa:66	ABalpapa	66	1117	-23882	-60	-60	1117	36.6	131	356	44	556951
ABalpapaa:91	ABalpapaa	91	1130	-23869	0	-5	1130	16.4	117	264	37	308763
ABalpapaaa:126	ABalpapaaa	126	1059	-23940	4	1	1059	15.3	143	240	30	156740
ABalpapaap:126	ABalpapaap	126	980	-24019	-50	-56	980	15.8	179	227	30	124510
ABalpapap:91	ABalpapap	91	1122	-23877	-54	-54	1122	24.1	111	323	38	396995
ABalpapapa:121	ABalpapapa	121	1030	-23969	-18	-17	1030	20.5	117	277	32	210888
ABalpapapp:121	ABalpapapp	121	1026	-23973	-9	-11	1026	21.4	122	318	32	217561
ABalpapp:66	ABalpapp	66	1105	-23894	-99	-102	1105	43.2	194	340	46	573668
ABalpappa:89	ABalpappa	89	1148	-23851	-53	-55	1148	36.0	123	345	41	488818
ABalpappaa:119	ABalpappaa	119	1031	-23968	-30	-34	1031	29.6	102	317	32	252684
ABalpappap:119	ABalpappap	119	1013	-23986	-28	-26	1013	29.7	128	347	33	236465
ABalpappp:89	ABalpappp	89	1107	-23892	-87	-91	1107	40.9	174	362	39	478679
ABalpapppa:121	ABalpapppa	121	1051	-23948	4	3	1051	34.5	146	323	32	225628
ABalpapppp:121	ABalpapppp	121	1034	-23965	-17	-14	1034	34.6	173	361	33	250277
ABalpp:28	ABalpp	28	1160	-23839	-55	-56	1160	23.2	203	338	58	371036
ABalppa:46	ABalppa	46	1148	-23851	-61	-61	1148	21.1	159	345	52	486371
ABalppaa:67	ABalppaa	67	1135	-23864	-29	-32	1135	20.3	145	334	42	374137
ABalppaaa:94	ABalppaaa	94	1102	-23897	-30	-29	1102	20.4	169	297	37	231577
ABalppaaaa:130	ABalppaaaa	130	1079	-23920	29	37	1079	12.6	156	298	31	138001
ABalppaaap:130	ABalppaaap	130	1050	-23949	-8	-9	1050	13.6	184	348	32	147139
ABalppaap:94	ABalppaap	94	1067	-23932	-50	-47	1067	20.0	163	264	35	205980
ABalppaapa:130	ABalppaapa	130	976	-24023	-58	-52	976	21.4	203	261	30	109119
ABalppaapp:130	ABalppaapp	130	1003	-23996	9	5	1003	20.1	225	240	30	111353
ABalppap:67	ABalppap	67	1129	-23870	-54	-54	1129	24.6	200	359	44	389356
ABalppapa:90	ABalppapa	90	1149	-23850	-55	-56	1149	13.8	171	306	39	245144
ABalppapaa:120	ABalppapaa	120	1053	-23946	-15	-16	1053	11.8	189	259	32	125748
ABalppapap:120	ABalppapap	120	1005	-23994	-40	-37	1005	14.4	228	264	31	94262
ABalppapp:90	ABalppapp	90	1147	-23852	-19	-23	1147	17.2	205	341	38	230667
ABalppappa:120	ABalppappa	120	1050	-23949	-13	-12	1050	13.0	200	294	31	120006
ABalppappp:120	ABalppappp	120	1024	-23975	-22	-25	1024	21.4	208	309	32	136687
ABalppp:46	ABalppp	46	1128	-23871	-89	-89	1128	31.0	237	367	51	526198
ABalpppa:67	ABalpppa	67	1134	-23865	-72	-74	1134	35.7	218	388	42	441408
ABalpppaa:93	ABalpppaa	93	1130	-23869	-24	-29	1130	15.7	178	334	38	230988
ABalpppaaa:132	ABalpppaaa	132	1100	-23899	28	18	1100	8.9	230	324	33	105862
ABalpppaap:132	ABalpppaap	132	1067	-23932	5	7	1067	9.0	270	292	34	94188
ABalpppap:93	ABalpppap	93	1096	-23903	-66	-70	1096	29.7	173	381	38	317234
ABalpppapa:126	ABalpppapa	126	984	-24015	-66	-70	984	24.9	177	378	31	142573
ABalpppapp:126	ABalpppapp	126	997	-24002	-30	-33	997	27.2	213	382	32	147282
ABalpppp:67	ABalpppp	67	1110	-23889	-68	-69	1110	34.3	267	343	45	366619
ABalppppa:91	ABalppppa	91	1111	-23888	-33	-36	1111	23.4	194	348	37	229571
ABalppppaa:126	ABalppppaa	126	1072	-23927	19	17	1072	17.4	208	366	33	136384
ABalppppap:126	ABalppppap	126	1031	-23968	-11	-15	1031	18.0	240	322	29	87158
ABalppppp:91	ABalppppp	91	1094	-23905	-58	-60	1094	30.1	222	369	37	251482
ABalpppppa:123	ABalpppppa	123	1026	-23973	-18	-17	1026	19.9	159	354	31	158015
ABalpppppp:123	ABalpppppp	123	1019	-23980	-8	-11	1019	28.7	194	347	33	163155
ABar:6	ABar	6	1079	-23920	-141	-141	1079	39.2	204	141	75	969933
ABara:16	ABara	16	1054	-23945	-166	-166	1054	50.5	198	176	67	616020
ABaraa:27	ABaraa	27	1089	-23911	-160	-160	1089	53.2	152	185	59	582106
ABaraaa:45	ABaraaa	45	1154	-23845	-115	-116	1154	47.1	108	166	51	768936
ABaraaaa:66	ABaraaaa	66	1135	-23864	-145	-151	1135	51.6	94	240	44	677742
ABaraaaaa:94	ABaraaaaa	94	1130	-23869	-49	-58	1130	38.9	62	263	38	506001
ABaraaaaaa:129	ABaraaaaaa	129	1042	-23957	-23	-22	1042	24.5	54	242	33	279207
ABaraaaaap:129	ABaraaaaap	129	1065	-23934	-8	-5	1065	20.8	64	205	33	224450
ABaraaaap:94	ABaraaaap	94	1137	-23862	-47	-46	1137	34.2	80	311	36	392830
ABaraaaapa:132	ABaraaaapa	132	1102	-23897	61	61	1102	23.9	65	278	32	234327
ABaraaaapp:132	ABaraaaapp	132	1037	-23962	8	3	1037	19.0	96	296	32	215419
ABaraaap:66	ABaraaap	66	1128	-23871	-85	-95	1128	49.6	125	180	47	716902
ABaraaapa:91	ABaraaapa	91	1135	-23864	-94	-106	1135	44.9	78	224	40	575917
ABaraaapaa:124	ABaraaapaa	124	1063	-23936	-13	-19	1063	31.3	54	219	35	319441
ABaraaapap:124	ABaraaapap	124	1001	-23998	-71	-70	1001	34.4	72	182	34	308534
ABaraaapp:91	ABaraaapp	91	1131	-23868	-66	-74	1131	50.9	103	187	38	533891
ABaraaappa:128	ABaraaappa	128	1101	-23899	25	25	1101	41.9	63	182	30	245610
ABaraaappp:128	ABaraaappp	128	1023	-23976	-67	-67	1023	41.0	81	217	33	300079
ABaraap:45	ABaraap	45	1102	-23897	-153	-154	1102	55.9	179	206	52	747972
ABaraapa:66	ABaraapa	66	1075	-23924	-213	-216	1075	57.9	161	244	46	671348
ABaraapaa:93	ABaraapaa	93	1103	-23896	-113	-117	1103	47.0	109	301	40	531645
ABaraapaaa:128	ABaraapaaa	128	1018	-23981	-52	-46	1018	34.7	72	290	33	291728
ABaraapaap:128	ABaraapaap	128	1045	-23954	-5	-8	1045	35.9	101	323	32	238323
ABaraapap:93	ABaraapap	93	1082	-23917	-94	-102	1082	48.6	156	325	37	445752
ABaraapapa:129	ABaraapapa	129	1061	-23938	0	-6	1061	42.6	129	308	31	228287
ABaraapapp:129	ABaraapapp	129	1077	-23922	31	25	1077	40.6	158	304	31	202344
ABaraapp:66	ABaraapp	66	1101	-23898	-65	-67	1101	48.8	209	228	46	560826
ABaraappa:90	ABaraappa	90	1089	-23910	-122	-125	1089	49.4	154	232	41	536058
ABaraappaa:120	ABaraappaa	120	1070	-23929	-14	-20	1070	37.3	79	247	33	294262
ABaraappap:120	ABaraappap	120	1032	-23967	-56	-56	1032	44.1	121	263	35	305216
ABaraappp:90	ABaraappp	90	1059	-23940	-115	-117	1059	48.3	204	232	40	452341
ABaraapppa:125	ABaraapppa	125	1011	-23988	-75	-83	1011	48.6	131	221	33	274555
ABaraapppp:125	ABaraapppp	125	1009	-23990	-96	-100	1009	51.6	155	247	32	265832
ABarap:27	ABarap	27	1079	-23920	-178	-180	1079	54.0	236	148	59	563072
ABarapa:45	ABarapa	45	1110	-23889	-112	-112	1110	47.0	182	118	52	750553
ABarapaa:66	ABarapaa	66	1108	-23891	-162	-174	1108	57.3	154	182	45	615582
ABarapaaa:94	ABarapaaa	94	1103	-23896	-119	-136	1103	47.1	79	260	38	463498
ABarapaaaa:130	ABarapaaaa	130	1122	-23877	25	18	1122	39.0	44	236	30	220858
ABarapaaap:130	ABarapaaap	130	1078	-23921	14	17	1078	29.9	48	260	33	259053
ABarapaap:94	ABarapaap	94	1084	-23915	-198	-214	1084	53.6	102	247	38	454966
ABarapaapa:134	ABarapaapa	134	1023	-23977	-65	-60	1023	40.5	53	267	30	215950
ABarapaapp:134	ABarapaapp	134	1010	-23989	-84	-82	1010	45.7	60	246	31	243475
ABarapap:66	ABarapap	66	1060	-23939	-116	-118	1060	50.2	192	140	46	604755
ABarapapa:91	ABarapapa	91	1127	-23872	-134	-143	1127	57.4	154	200	40	481275
ABarapapaa:123	ABarapapaa	123	1070	-23929	-34	-46	1070	48.4	79	224	34	291812
ABarapapap:123	ABarapapap	123	1032	-23967	-110	-121	1032	55.6	111	235	34	295295
ABarapapp:91	ABarapapp	91	1112	-23887	-131	-136	1112	59.0	197	194	38	423134
ABarapappa:127	ABarapappa	127	1040	-23959	-77	-89	1040	59.1	140	219	32	243050
ABarapappp:127	ABarapappp	127	1084	-23915	-106	-108	1084	61.1	175	222	31	240677
ABarapp:45	ABarapp	45	1075	-23924	-174	-177	1075	55.3	247	159	52	703459
ABarappa:66	ABarappa	66	1089	-23910	-187	-198	1089	59.8	215	177	45	620092
ABarappaa:92	ABarappaa	92	1117	-23882	-141	-155	1117	54.5	140	282	39	528860
ABarappaaa:130	ABarappaaa	130	1063	-23936	-30	-38	1063	41.8	79	302	32	301037
ABarappaap:130	ABarappaap	130	1087	-23912	-32	-37	1087	49.6	105	307	33	303089
ABarappap:92	ABarappap	92	1129	-23870	-134	-150	1129	58.2	208	287	40	535493
ABarappapa:127	ABarappapa	127	1014	-23985	-58	-60	1014	48.8	165	287	33	283038
ABarappapp:127	ABarappapp	127	1048	-23951	-21	-28	1048	57.1	201	284	33	278874
ABarappp:66	ABarappp	66	1098	-23901	-133	-143	1098	55.9	269	178	44	562055
ABarapppa:90	ABarapppa	90	1093	-23906	-254	-278	1093	59.4	206	236	40	533768
ABarapppaa:121	ABarapppaa	121	1058	-23942	-69	-77	1058	50.8	91	275	33	352089
ABarapppap:121	ABarapppap	121	1044	-23955	-104	-115	1044	56.4	146	279	35	368176
ABarapppp:90	ABarapppp	90	1113	-23886	-196	-200	1113	60.0	254	236	40	546609
ABarappppa:124	ABarappppa	124	1096	-23903	-1	-21	1096	58.4	184	254	32	298746
ABarappppp:124	ABarappppp	124	1076	-23923	-75	-96	1076	60.6	214	252	33	321386
ABarp:16	ABarp	16	1075	-23924	-120	-120	1075	28.8	274	126	69	549490
ABarpa:27	ABarpa	27	1141	-23858	-62	-62	1141	30.3	212	114	60	481002
ABarpaa:45	ABarpaa	45	1131	-23868	-57	-58	1131	26.1	158	121	53	566657
ABarpaaa:65	ABarpaaa	65	1130	-23869	-92	-93	1130	38.1	92	152	46	609474
ABarpaaaa:91	ABarpaaaa	91	1127	-23872	-46	-47	1127	33.7	95	135	39	453868
ABarpaaaaa:126	ABarpaaaaa	126	1014	-23985	-46	-49	1014	30.0	134	112	33	239792
ABarpaaaap:126	ABarpaaaap	126	998	-24001	-57	-56	998	21.4	146	116	33	219414
ABarpaaap:91	ABarpaaap	91	1148	-23851	-60	-68	1148	44.4	81	169	40	504323
ABarpaaapa:126	ABarpaaapa	126	1046	-23953	-35	-37	1046	31.8	91	133	33	239134
ABarpaaapp:126	ABarpaaapp	126	1032	-23967	-69	-71	1032	43.0	85	153	33	240498
ABarpaap:65	ABarpaap	65	1101	-23898	-60	-62	1101	27.6	139	137	46	429186
ABarpaapa:90	ABarpaapa	90	1111	-23888	-95	-101	1111	39.0	124	115	39	444315
ABarpaapaa:123	ABarpaapaa	123	1038	-23961	-49	-56	1038	39.2	122	111	33	251149
ABarpaapap:123	ABarpaapap	123	1037	-23962	-24	-29	1037	42.7	160	102	32	266482
ABarpaapp:90	ABarpaapp	90	1079	-23920	-96	-100	1079	41.8	171	110	39	425583
ABarpaappa:123	ABarpaappa	123	1053	-23946	-55	-61	1053	51.7	161	124	34	305951
ABarpaappp:123	ABarpaappp	123	1049	-23950	6	0	1049	45.5	192	118	34	252150
ABarpap:45	ABarpap	45	1106	-23893	-84	-83	1106	34.5	235	150	52	479017
ABarpapa:65	ABarpapa	65	1103	-23896	-80	-80	1103	40.0	160	169	45	513278
ABarpapaa:91	ABarpapaa	91	1098	-23901	-124	-129	1098	51.8	136	152	39	451232
ABarpapaaa:128	ABarpapaaa	128	1033	-23966	-117	-122	1033	50.9	103	184	33	236046
ABarpapaap:128	ABarpapaap	128	1080	-23919	-54	-55	1080	49.0	126	138	32	238747
ABarpapap:91	ABarpapap	91	1105	-23894	-110	-116	1105	51.9	188	173	40	432726
ABarpapapa:126	ABarpapapa	126	977	-24023	-133	-141	977	56.5	140	179	33	233614
ABarpapapp:126	ABarpapapp	126	1052	-23947	-25	-33	1052	52.7	172	198	31	198418
ABarpapp:65	ABarpapp	65	1118	-23881	-40	-41	1118	37.3	236	176	46	374632
ABarpappa:89	ABarpappa	89	1101	-23898	-67	-70	1101	49.2	194	128	38	399600
ABarpappaa:122	ABarpappaa	122	1023	-23976	-98	-117	1023	57.0	167	142	32	255970
ABarpappap:122	ABarpappap	122	1036	-23963	-80	-89	1036	59.3	197	171	35	272691
ABarpappp:89	ABarpappp	89	1090	-23909	-70	-74	1090	42.9	231	192	39	315182
ABarpapppa:119	ABarpapppa	119	1046	-23953	-36	-47	1046	50.6	181	162	33	252588
ABarpapppp:119	ABarpapppp	119	1053	-23946	-23	-28	1053	47.7	204	213	36	249534
ABarpp:27	ABarpp	27	1154	-23845	-70	-71	1154	22.7	341	122	60	337347
ABarppa:45	ABarppa	45	1132	-23867	-62	-63	1132	19.7	262	133	52	354004
ABarppaa:65	ABarppaa	65	1096	-23903	-55	-55	1096	22.1	187	120	45	344820
ABarppaaa:90	ABarppaaa	90	1119	-23880	-1	-4	1119	32.2	178	100	40	391071
ABarppaaaa:128	ABarppaaaa	128	1056	-23943	18	8	1056	35.7	190	81	30	200214
ABarppaaap:128	ABarppaaap	128	1010	-23989	-38	-34	1010	34.7	222	101	33	201607
ABarppaap:90	ABarppaap	90	1058	-23941	-77	-77	1058	29.4	243	127	39	286341
ABarppaapa:128	ABarppaapa	128	1113	-23886	50	48	1113	37.2	240	140	30	167391
ABarppaapp:128	ABarppaapp	128	978	-24022	-75	-78	978	33.2	277	137	33	179086
ABarppap:65	ABarppap	65	1128	-23871	-41	-44	1128	16.5	257	156	46	246399
ABarppapa:88	ABarppapa	88	1104	-23895	-28	-31	1104	31.9	203	153	38	271748
ABarppapaa:124	ABarppapaa	124	1010	-23989	-25	-27	1010	37.3	181	131	30	199631
ABarppapap:124	ABarppapap	124	1024	-23975	-12	-18	1024	39.6	224	174	33	187522
ABarppapp:88	ABarppapp	88	1105	-23894	-42	-41	1105	29.9	281	179	39	231581
ABarppappa:121	ABarppappa	121	961	-24038	-75	-75	961	38.7	259	187	32	179488
ABarppappp:121	ABarppappp	121	1055	-23944	0	0	1055	37.1	302	206	34	158591
ABarppp:45	ABarppp	45	1148	-23851	-37	-38	1148	25.6	346	123	51	374105
ABarpppa:65	ABarpppa	65	1126	-23873	-31	-32	1126	25.7	262	123	45	323151
ABarpppaa:94	ABarpppaa	94	1078	-23921	-78	-84	1078	42.9	224	145	36	274950
ABarpppaaa:129	ABarpppaaa	129	1111	-23888	13	8	1111	55.9	197	127	30	222145
ABarpppaap:129	ABarpppaap	129	1016	-23983	-86	-98	1016	46.8	221	158	34	203427
ABarpppap:94	ABarpppap	94	1099	-23900	-64	-65	1099	41.9	273	144	37	272936
ABarpppapa:127	ABarpppapa	127	1031	-23968	-53	-60	1031	55.5	230	166	30	194109
ABarpppapp:127	ABarpppapp	127	1071	-23928	-11	-16	1071	47.1	271	171	33	183276
ABarpppp:65	ABarpppp	65	1092	-23907	-48	-48	1092	26.3	322	152	44	239136
ABarppppa:90	ABarppppa	90	1111	-23888	-48	-50	1111	42.8	278	197	37	252641
ABarppppaa:125	ABarppppaa	125	1039	-23960	-55	-68	1039	49.7	234	203	30	184926
ABarppppap:125	ABarppppap	125	1092	-23907	9	-2	1092	47.0	267	217	34	184744
ABarppppp:90	ABarppppp	90	1095	-23904	-77	-81	1095	40.1	319	166	39	286221
ABarpppppa:120	ABarpppppa	120	1035	-23964	-63	-67	1035	47.6	301	200	33	188022
ABarpppppp:120	ABarpppppp	120	1026	-23973	-30	-39	1026	41.2	320	179	33	177015
ABp:1	ABp	1	1075	-23924	-159	-159	1075	41.0	348	142	82	1147796
ABpl:6	ABpl	6	1106	-23893	-114	-114	1106	24.4	305	251	73	532900
ABpla:16	ABpla	16	1135	-23864	-69	-69	1135	16.2	197	232	67	352922
ABplaa:27	ABplaa	27	1158	-23842	-49	-49	1158	16.7	152	225	58	305645
ABplaaa:45	ABplaaa	45	1184	-23815	-32	-32	1184	14.3	122	226	52	363074
ABplaaaa:65	ABplaaaa	65	1152	-23847	-40	-40	1152	19.5	79	259	45	424087
ABplaaaaa:90	ABplaaaaa	90	1080	-23919	-69	-68	1080	17.1	137	171	38	274652
ABplaaaaaa:128	ABplaaaaaa	128	984	-24015	-40	-37	984	15.0	200	119	31	123081
ABplaaaaap:128	ABplaaaaap	128	1098	-23901	25	32	1098	12.2	230	147	31	87873
ABplaaaap:90	ABplaaaap	90	1118	-23881	-22	-20	1118	17.5	174	200	37	201562
ABplaaaapa:127	ABplaaaapa	127	1037	-23962	1	3	1037	25.1	242	158	31	117511
ABplaaaapp:127	ABplaaaapp	127	1063	-23936	17	13	1063	18.1	274	170	31	84702
ABplaaap:65	ABplaaap	65	1148	-23851	-67	-68	1148	12.3	140	236	45	259026
ABplaaapa:90	ABplaaapa	90	1154	-23845	-24	-22	1154	11.8	161	195	38	211355
ABplaaapaa:125	ABplaaapaa	125	1082	-23917	21	23	1082	11.6	195	180	30	106018
ABplaaapap:125	ABplaaapap	125	1089	-23910	53	61	1089	12.8	228	192	32	96758
ABplaaapp:90	ABplaaapp	90	1119	-23880	-16	-16	1119	15.5	210	219	37	160632
ABplaaappa:125	ABplaaappa	125	1001	-23998	-19	-23	1001	22.0	240	199	29	90974
ABplaaappp:125	ABplaaappp	125	990	-24009	-30	-27	990	18.5	268	214	33	109106
ABplaap:45	ABplaap	45	1126	-23873	-42	-42	1126	24.1	201	269	52	320623
ABplaapa:64	ABplaapa	64	1143	-23856	-21	-22	1143	19.6	178	273	44	231249
ABplaapaa:89	ABplaapaa	89	1116	-23883	-15	-15	1116	24.7	249	195	38	194666
ABplaapaaa:127	ABplaapaaa	127	1034	-23965	0	-2	1034	29.8	284	188	30	121617
ABplaapaap:127	ABplaapaap	127	995	-24004	-48	-44	995	26.2	316	173	31	112420
ABplaapap:89	ABplaapap	89	1151	-23848	27	27	1151	15.7	264	222	38	150778
ABplaapapa:123	ABplaapapa	123	1005	-23994	-39	-38	1005	18.9	335	198	31	74261
ABplaapapp:123	ABplaapapp	123	982	-24017	-55	-59	982	24.2	312	222	32	106719
ABplaapp:64	ABplaapp	64	1148	-23852	-16	-17	1148	25.7	256	253	46	238970
ABplaappa:90	ABplaappa	90	1096	-23903	-16	-13	1096	23.1	299	209	35	139483
ABplaappaa:123	ABplaappaa	123	1057	-23942	2	5	1057	26.4	332	135	30	138343
ABplaappap:123	ABplaappap	123	1031	-23968	-32	-36	1031	25.1	359	156	34	133504
ABplaappp:90	ABplaappp	90	1155	-23844	23	22	1155	18.4	340	178	39	160302
ABplaapppa:122	ABplaapppa	122	989	-24010	-56	-61	989	20.0	373	123	33	137971
ABplaapppp:122	ABplaapppp	122	967	-24033	-65	-66	967	25.0	418	140	35	160922
ABplap:27	ABplap	27	1152	-23847	-27	-29	1152	17.1	263	218	58	216527
ABplapa:45	ABplapa	45	1149	-23850	-28	-28	1149	12.8	211	200	51	231811
ABplapaa:65	ABplapaa	65	1162	-23837	-4	-5	1162	12.8	171	177	44	207979
ABplapaaa:91	ABplapaaa	91	1135	-23864	-4	-3	1135	14.3	200	130	38	177967
ABplapaaaa:127	ABplapaaaa	127	980	-24019	-36	-37	980	17.1	230	97	30	94474
ABplapaaap:127	ABplapaaap	127	1062	-23938	-30	-32	1062	11.5	271	138	33	82598
ABplapaap:91	ABplapaap	91	1100	-23900	-53	-53	1100	10.6	218	194	37	131666
ABplapaapa:126	ABplapaapa	126	1043	-23956	-8	-1	1043	11.3	251	226	31	76294
ABplapaapp:126	ABplapaapp	126	1014	-23985	-25	-24	1014	13.2	307	184	31	76660
ABplapap:65	ABplapap	65	1113	-23886	-21	-22	1113	14.4	235	211	44	156828
ABplapapa:89	ABplapapa	89	1156	-23843	3	1	1156	13.1	262	157	38	133754
ABplapapaa:126	ABplapapaa	126	1006	-23993	-24	-28	1006	20.8	314	176	30	93117
ABplapapap:126	ABplapapap	126	1061	-23938	16	19	1061	13.0	348	165	30	54589
ABplapapp:89	ABplapapp	89	1127	-23872	-30	-29	1127	11.7	303	175	37	114557
ABplapappa:125	ABplapappa	125	1069	-23930	15	10	1069	10.5	373	155	31	68081
ABplapappp:125	ABplapappp	125	996	-24003	-55	-55	996	18.8	397	166	35	98405
ABplapp:45	ABplapp	45	1158	-23841	-15	-15	1158	16.4	305	248	53	215812
ABplappa:65	ABplappa	65	1145	-23854	1	0	1145	13.0	288	218	43	149850
ABplappaa:91	ABplappaa	91	1078	-23921	-53	-52	1078	23.1	313	117	38	210418
ABplappaaa:126	ABplappaaa	126	973	-24026	-79	-82	973	33.9	320	143	32	149144
ABplappaap:126	ABplappaap	126	994	-24005	-50	-48	994	32.8	360	115	33	152295
ABplappap:91	ABplappap	91	1120	-23879	-24	-26	1120	20.6	365	89	40	244887
ABplappapa:123	ABplappapa	123	1001	-23998	-57	-62	1001	32.3	363	62	32	171466
ABplappapp:123	ABplappapp	123	1056	-23943	6	5	1056	30.0	412	84	35	180124
ABplappp:65	ABplappp	65	1094	-23905	-50	-50	1094	20.1	341	224	45	165224
ABplapppa:91	ABplapppa	91	1104	-23895	-17	-20	1104	15.7	349	117	39	200382
ABplapppaa:129	ABplapppaa	129	1020	-23979	-48	-47	1020	19.9	366	73	30	125770
ABplapppap:129	ABplapppap	129	993	-24006	-66	-69	993	22.0	411	87	33	140524
ABplapppp:91	ABplapppp	91	1091	-23908	-42	-43	1091	26.5	373	151	41	224457
ABplappppa:124	ABplappppa	124	1056	-23943	21	17	1056	34.7	393	131	34	185535
ABplappppp:124	ABplappppp	124	1030	-23969	-15	-16	1030	35.1	439	144	36	200779
ABplp:16	ABplp	16	1140	-23859	-53	-53	1140	23.5	328	323	66	357324
ABplpa:28	ABplpa	28	1162	-23837	-45	-46	1162	24.6	293	354	59	319189
ABplpaa:45	ABplpaa	45	1135	-23864	-61	-61	1135	16.5	255	334	50	263868
ABplpaaa:66	ABplpaaa	66	1155	-23844	-6	-5	1155	19.0	235	317	44	229581
ABplpaaaa:94	ABplpaaaa	94	1115	-23884	-3	-2	1115	34.9	226	266	35	180963
ABplpaaaaa:130	ABplpaaaaa	130	973	-24026	-87	-92	973	36.6	239	245	30	112646
ABplpaaaap:130	ABplpaaaap	130	1037	-23962	8	12	1037	36.0	259	285	32	117885
ABplpaaap:94	ABplpaaap	94	1079	-23920	-26	-28	1079	31.7	273	256	35	133104
ABplpaaapa:127	ABplpaaapa	127	1031	-23968	-4	-1	1031	34.6	290	264	30	88027
ABplpaaapp:127	ABplpaaapp	127	1051	-23948	26	22	1051	29.7	300	237	31	96267
ABplpaap:66	ABplpaap	66	1177	-23822	11	14	1177	13.4	285	314	44	165094
ABplpaapa:91	ABplpaapa	91	1074	-23925	-22	-26	1074	24.9	234	261	36	166936
ABplpaapaa:126	ABplpaapaa	126	1028	-23971	3	0	1028	31.3	244	244	30	105420
ABplpaapap:126	ABplpaapap	126	1025	-23974	10	13	1025	26.2	266	224	29	84658
ABplpaapp:91	ABplpaapp	91	1157	-23843	8	6	1157	14.2	252	305	38	145250
ABplpaappa:122	ABplpaappa	122	1032	-23967	4	3	1032	24.6	271	269	33	126029
ABplpaappp:122	ABplpaappp	122	1077	-23922	6	8	1077	16.5	278	308	30	67182
ABplpap:45	ABplpap	45	1119	-23881	-70	-70	1119	29.6	330	369	52	447830
ABplpapa:65	ABplpapa	65	1159	-23840	-20	-22	1159	22.7	282	369	44	292387
ABplpapaa:93	ABplpapaa	93	1049	-23950	-86	-89	1049	29.0	247	304	35	187120
ABplpapaaa:129	ABplpapaaa	129	1051	-23948	32	33	1051	30.0	238	283	29	105777
ABplpapaap:129	ABplpapaap	129	956	-24043	-74	-74	956	28.8	280	295	32	129518
ABplpapap:93	ABplpapap	93	1128	-23871	-1	-2	1128	22.3	269	347	39	238850
ABplpapapa:126	ABplpapapa	126	1023	-23976	-13	-20	1023	29.2	258	328	33	135054
ABplpapapp:126	ABplpapapp	126	1051	-23948	9	4	1051	22.2	279	350	33	135390
ABplpapp:65	ABplpapp	65	1161	-23838	-4	-7	1161	22.8	336	339	44	234572
ABplpappa:90	ABplpappa	90	1138	-23861	14	14	1138	24.5	294	283	38	169991
ABplpappaa:123	ABplpappaa	123	986	-24013	-30	-32	986	30.8	309	305	33	137246
ABplpappap:123	ABplpappap	123	983	-24016	-63	-65	983	24.3	322	275	32	99344
ABplpappp:90	ABplpappp	90	1122	-23877	-34	-37	1122	16.8	313	305	40	165765
ABplpapppa:119	ABplpapppa	119	1010	-23989	-40	-48	1010	22.9	313	324	32	107593
ABplpapppp:119	ABplpapppp	119	1015	-23984	-46	-54	1015	22.7	351	321	34	116664
ABplpp:28	ABplpp	28	1173	-23826	-44	-44	1173	23.2	398	331	58	288673
ABplppa:45	ABplppa	45	1124	-23875	-67	-67	1124	15.1	353	327	51	257184
ABplppaa:66	ABplppaa	66	1142	-23857	-32	-30	1142	10.3	332	280	43	146382
ABplppaaa:98	ABplppaaa	98	1117	-23882	26	27	1117	15.1	262	262	35	133054
ABplppaaaa:136	ABplppaaaa	136	1029	-23970	-34	-37	1029	20.0	267	276	29	96534
ABplppaaap:136	ABplppaaap	136	960	-24039	-30	-30	960	20.1	295	248	27	68410
ABplppaap:98	ABplppaap	98	1124	-23875	-7	-7	1124	10.3	290	260	38	142212
ABplppaapa:131	ABplppaapa	131	1083	-23916	54	58	1083	16.0	292	302	31	83605
ABplppaapp:131	ABplppaapp	131	1067	-23932	18	19	1067	11.3	332	264	32	65304
ABplppap:66	ABplppap	66	1154	-23846	-19	-18	1154	16.1	391	307	44	189830
ABplppapa:92	ABplppapa	92	1153	-23846	22	24	1153	13.7	332	265	35	101632
ABplppapaa:129	ABplppapaa	129	1056	-23943	18	21	1056	16.5	327	265	32	82992
ABplppapap:129	ABplppapap	129	1048	-23951	3	9	1048	19.0	359	283	32	84041
ABplppapp:92	ABplppapp	92	1102	-23897	-35	-39	1102	13.3	367	306	37	134631
ABplppappa:131	ABplppappa	131	1063	-23936	17	24	1063	20.3	380	314	30	79920
ABplppappp:131	ABplppappp	131	1047	-23952	9	8	1047	24.5	382	335	34	128275
ABplppp:45	ABplppp	45	1159	-23840	-49	-49	1159	29.2	425	346	51	369053
ABplpppa:66	ABplpppa	66	1134	-23865	-40	-42	1134	24.9	372	363	43	282154
ABplpppaa:95	ABplpppaa	95	1092	-23907	-16	-16	1092	16.9	298	352	35	143681
ABplpppaaa:131	ABplpppaaa	131	1134	-23866	53	55	1134	10.2	325	314	32	86116
ABplpppaap:131	ABplpppaap	131	1068	-23931	0	3	1068	11.5	367	324	33	90246
ABplpppap:95	ABplpppap	95	1155	-23844	10	11	1155	14.0	326	342	38	150701
ABplpppapa:133	ABplpppapa	133	1037	-23962	-34	-34	1037	16.6	278	354	33	124374
ABplpppapp:133	ABplpppapp	133	1043	-23956	-29	-28	1043	11.8	308	341	36	140522
ABplpppp:66	ABplpppp	66	1115	-23884	-62	-64	1115	26.7	432	342	45	306909
ABplppppa:92	ABplppppa	92	1093	-23906	-31	-31	1093	20.2	379	360	37	187155
ABplppppaa:132	ABplppppaa	132	1043	-23956	0	6	1043	19.0	370	373	30	95689
ABplppppap:132	ABplppppap	132	1072	-23927	12	12	1072	18.2	417	349	33	104102
ABplppppp:92	ABplppppp	92	1120	-23880	-28	-24	1120	20.8	399	338	40	193570
ABplpppppa:126	ABplpppppa	126	1042	-23957	-4	-5	1042	26.7	393	373	34	137797
ABplpppppp:126	ABplpppppp	126	1012	-23987	-18	-19	1012	25.2	443	356	35	133763
ABpr:6	ABpr	6	1069	-23930	-179	-179	1069	50.0	388	155	72	862520
ABpra:16	ABpra	16	1064	-23935	-171	-171	1064	51.7	353	121	68	667733
ABpraa:27	ABpraa	27	1105	-23894	-153	-153	1105	48.3	314	107	60	558797
ABpraaa:45	ABpraaa	45	1136	-23863	-77	-79	1136	40.1	253	84	51	626796
ABpraaaa:66	ABpraaaa	66	1076	-23923	-90	-90	1076	37.0	184	91	45	463570
ABpraaaaa:91	ABpraaaaa	91	1081	-23918	-48	-48	1081	26.1	204	102	38	263292
ABpraaaaaa:128	ABpraaaaaa	128	1043	-23956	29	28	1043	23.1	218	125	30	132881
ABpraaaaap:128	ABpraaaaap	128	1032	-23967	-12	-10	1032	22.6	259	107	34	163046
ABpraaaap:91	ABpraaaap	91	1133	-23866	-14	-15	1133	19.5	250	94	39	241049
ABpraaaapa:126	ABpraaaapa	126	1033	-23966	1	-1	1033	17.1	273	90	30	112659
ABpraaaapp:126	ABpraaaapp	126	1021	-23978	-34	-29	1021	15.9	306	134	32	96031
ABpraaap:66	ABpraaap	66	1116	-23883	-65	-70	1116	34.4	247	82	45	428546
ABpraaapa:91	ABpraaapa	91	1116	-23883	-21	-28	1116	25.9	262	73	37	254253
ABpraaapaa:129	ABpraaapaa	129	991	-24008	-51	-51	991	28.9	263	90	30	171269
ABpraaapap:129	ABpraaapap	129	963	-24036	-102	-107	963	26.2	298	95	33	151221
ABpraaapp:91	ABpraaapp	91	1070	-23929	-60	-59	1070	25.3	305	88	39	265360
ABpraaappa:129	ABpraaappa	129	1020	-23979	12	6	1020	18.0	324	99	30	118254
ABpraaappp:129	ABpraaappp	129	1046	-23953	18	16	1046	13.5	356	114	35	123813
ABpraap:45	ABpraap	45	1114	-23885	-153	-157	1114	51.9	320	127	53	693216
ABpraapa:65	ABpraapa	65	1093	-23907	-114	-116	1093	49.4	259	94	46	580216
ABpraapaa:92	ABpraapaa	92	1062	-23937	-101	-99	1062	38.4	249	83	39	403080
ABpraapaaa:127	ABpraapaaa	127	1054	-23945	6	3	1054	39.5	256	101	32	203195
ABpraapaap:127	ABpraapaap	127	1025	-23974	-25	-30	1025	35.5	293	94	33	199768
ABpraapap:92	ABpraapap	92	1123	-23876	-78	-92	1123	45.2	272	83	39	432885
ABpraapapa:124	ABpraapapa	124	988	-24012	-90	-96	988	45.6	245	76	34	251080
ABpraapapp:124	ABpraapapp	124	1072	-23927	-17	-29	1072	47.8	289	78	33	239201
ABpraapp:65	ABpraapp	65	1104	-23895	-85	-86	1104	42.3	321	138	46	419527
ABpraappa:90	ABpraappa	90	1088	-23911	-78	-84	1088	45.9	301	121	38	358257
ABpraappaa:124	ABpraappaa	124	1059	-23940	2	-3	1059	44.4	281	134	31	184583
ABpraappap:124	ABpraappap	124	1008	-23991	-76	-80	1008	45.7	314	110	33	224192
ABpraappp:90	ABpraappp	90	1065	-23934	-105	-107	1065	41.1	358	127	41	341912
ABpraapppa:118	ABpraapppa	118	1030	-23969	-26	-25	1030	41.8	329	142	31	174875
ABpraapppp:118	ABpraapppp	118	1098	-23901	16	15	1098	43.0	374	122	36	240456
ABprap:27	ABprap	27	1085	-23914	-142	-142	1085	38.1	421	107	60	509843
ABprapa:45	ABprapa	45	1155	-23844	-47	-46	1155	36.2	338	78	51	579740
ABprapaa:65	ABprapaa	65	1102	-23897	-68	-69	1102	33.8	304	67	43	405157
ABprapaaa:94	ABprapaaa	94	1110	-23889	-48	-50	1110	39.1	318	62	37	354631
ABprapaaaa:131	ABprapaaaa	131	1071	-23928	14	16	1071	38.4	285	63	32	190660
ABprapaaap:131	ABprapaaap	131	1041	-23958	-18	-19	1041	38.6	331	70	31	183088
ABprapaap:94	ABprapaap	94	1125	-23874	-25	-28	1125	41.0	360	72	38	351298
ABprapaapa:129	ABprapaapa	129	1005	-23994	-62	-65	1005	41.5	336	106	30	175232
ABprapaapp:129	ABprapaapp	129	1005	-23994	-66	-73	1005	42.4	368	79	31	194917
ABprapap:65	ABprapap	65	1155	-23844	10	10	1155	22.1	335	88	44	308201
ABprapapa:93	ABprapapa	93	1103	-23896	-25	-26	1103	29.4	340	79	38	283493
ABprapapaa:132	ABprapapaa	132	1022	-23977	10	6	1022	24.7	350	86	32	149614
ABprapapap:132	ABprapapap	132	980	-24019	-23	-19	980	31.9	330	96	30	147321
ABprapapp:93	ABprapapp	93	1122	-23877	-15	-15	1122	24.4	410	117	39	235493
ABprapappa:128	ABprapappa	128	1089	-23910	79	80	1089	24.3	461	106	33	147744
ABprapappp:128	ABprapappp	128	1021	-23978	-18	-21	1021	29.0	471	155	32	120699
ABprapp:45	ABprapp	45	1129	-23871	-63	-62	1129	31.8	430	106	52	542516
ABprappa:64	ABprappa	64	1141	-23858	-16	-18	1141	28.0	378	79	45	380652
ABprappaa:90	ABprappaa	90	1088	-23911	-79	-77	1088	37.0	402	72	38	355948
ABprappaaa:126	ABprappaaa	126	1036	-23963	-49	-55	1036	39.9	394	68	31	200484
ABprappaap:126	ABprappaap	126	1045	-23954	-42	-42	1045	39.0	435	78	32	206862
ABprappap:90	ABprappap	90	1106	-23893	-35	-38	1106	29.3	445	92	40	335920
ABprappapa:123	ABprappapa	123	1071	-23928	18	21	1071	32.1	453	79	33	200130
ABprappapp:123	ABprappapp	123	989	-24010	-47	-49	989	35.5	479	102	35	230470
ABprappp:64	ABprappp	64	1048	-23951	-94	-93	1048	29.5	402	133	45	314804
ABprapppa:90	ABprapppa	90	1079	-23920	-57	-57	1079	37.5	435	131	38	320730
ABprapppaa:129	ABprapppaa	129	1033	-23966	4	6	1033	41.9	420	117	30	176603
ABprapppap:129	ABprapppap	129	995	-24004	-64	-69	995	41.5	483	138	32	185101
ABprapppp:90	ABprapppp	90	1096	-23903	-70	-72	1096	41.9	474	112	40	435743
ABprappppa:122	ABprappppa	122	1044	-23955	-16	-23	1044	44.0	509	118	34	255512
ABprappppp:122	ABprappppp	122	1019	-23980	-32	-33	1019	40.2	522	157	35	268767
ABprp:16	ABprp	16	1061	-23939	-220	-220	1061	54.0	444	206	66	585923
ABprpa:28	ABprpa	28	1097	-23902	-198	-199	1097	57.0	410	174	58	520587
ABprpaa:46	ABprpaa	46	1143	-23856	-118	-125	1143	53.0	384	118	48	625405
ABprpaaa:67	ABprpaaa	67	1102	-23897	-92	-91	1102	52.6	295	110	42	516998
ABprpaaaa:96	ABprpaaaa	96	1081	-23918	-62	-67	1081	48.5	244	114	35	316078
ABprpaaaaa:134	ABprpaaaaa	134	1106	-23894	28	14	1106	45.0	241	135	30	179887
ABprpaaaap:134	ABprpaaaap	134	1005	-23994	-68	-77	1005	47.2	250	103	32	233539
ABprpaaap:96	ABprpaaap	96	1096	-23903	-102	-107	1096	57.2	258	118	36	379860
ABprpaaapa:130	ABprpaaapa	130	1089	-23911	-10	-8	1089	55.1	230	119	31	211616
ABprpaaapp:130	ABprpaaapp	130	1020	-23979	-122	-131	1020	54.6	256	96	33	247478
ABprpaap:67	ABprpaap	67	1082	-23917	-122	-128	1082	46.1	361	93	44	536281
ABprpaapa:93	ABprpaapa	93	1064	-23935	-168	-180	1064	55.6	298	98	37	430805
ABprpaapaa:128	ABprpaapaa	128	1080	-23919	-68	-79	1080	59.6	279	116	33	257918
ABprpaapap:128	ABprpaapap	128	942	-24057	-141	-166	942	53.4	307	117	30	228947
ABprpaapp:93	ABprpaapp	93	1071	-23928	-118	-123	1071	52.6	343	101	38	422663
ABprpaappa:125	ABprpaappa	125	1006	-23994	-94	-101	1006	56.8	326	98	34	282754
ABprpaappp:125	ABprpaappp	125	1010	-23989	-67	-75	1010	49.5	347	86	36	320205
ABprpap:46	ABprpap	46	1104	-23895	-150	-150	1104	54.2	449	184	51	714568
ABprpapa:66	ABprpapa	66	1102	-23897	-162	-163	1102	57.5	345	137	44	574326
ABprpapaa:93	ABprpapaa	93	1128	-23871	-101	-106	1128	59.9	280	157	38	415950
ABprpapaaa:130	ABprpapaaa	130	1061	-23938	-34	-36	1061	52.8	257	149	31	201270
ABprpapaap:130	ABprpapaap	130	1066	-23933	-36	-40	1066	61.1	265	154	32	225756
ABprpapap:93	ABprpapap	93	1105	-23894	-95	-97	1105	54.9	326	167	38	397125
ABprpapapa:125	ABprpapapa	125	1024	-23975	-37	-38	1024	51.2	300	158	32	204989
ABprpapapp:125	ABprpapapp	125	1057	-23942	-3	-6	1057	52.8	341	144	32	210602
ABprpapp:66	ABprpapp	66	1094	-23905	-114	-117	1094	54.2	403	155	44	533588
ABprpappa:91	ABprpappa	91	1096	-23903	-92	-91	1096	46.8	357	171	38	339990
ABprpappaa:124	ABprpappaa	124	1038	-23961	-47	-48	1038	45.4	353	179	31	168912
ABprpappap:124	ABprpappap	124	985	-24014	-74	-76	985	39.4	375	168	32	158839
ABprpappp:91	ABprpappp	91	1148	-23851	-42	-45	1148	45.4	411	157	40	354964
ABprpapppa:121	ABprpapppa	121	1014	-23985	-57	-60	1014	45.3	404	156	33	193291
ABprpapppp:121	ABprpapppp	121	1048	-23951	-9	-9	1048	45.8	450	160	35	222175
ABprpp:28	ABprpp	28	1092	-23907	-213	-213	1092	50.1	496	182	59	585379
ABprppa:45	ABprppa	45	1123	-23876	-149	-155	1123	49.0	452	118	51	695506
ABprppaa:67	ABprppaa	67	1146	-23853	-78	-84	1146	47.9	404	92	43	539809
ABprppaaa:95	ABprppaaa	95	1101	-23898	-145	-165	1101	61.3	329	142	37	432145
ABprppaaaa:133	ABprppaaaa	133	1083	-23917	-25	-27	1083	61.8	297	147	30	213189
ABprppaaap:133	ABprppaaap	133	1000	-24000	-138	-137	1000	61.6	335	143	31	237893
ABprppaap:95	ABprppaap	95	1084	-23915	-143	-153	1084	57.2	372	139	36	392667
ABprppaapa:129	ABprppaapa	129	1071	-23928	-53	-64	1071	57.7	359	119	30	236631
ABprppaapp:129	ABprppaapp	129	1030	-23969	-87	-104	1030	58.2	401	128	32	280539
ABprppap:67	ABprppap	67	1120	-23879	-154	-159	1120	53.2	444	136	45	584900
ABprppapa:95	ABprppapa	95	1112	-23888	-172	-185	1112	61.1	370	178	38	421212
ABprppapaa:131	ABprppapaa	131	1161	-23838	62	66	1161	59.2	350	171	30	202246
ABprppapap:131	ABprppapap	131	1040	-23959	-119	-166	1040	61.1	384	152	31	221273
ABprppapp:95	ABprppapp	95	1114	-23885	-161	-173	1114	57.7	415	154	39	443359
ABprppappa:127	ABprppappa	127	1018	-23981	-80	-102	1018	58.3	411	161	31	229802
ABprppappp:127	ABprppappp	127	1024	-23975	-100	-112	1024	55.2	446	135	33	254450
ABprppp:45	ABprppp	45	1129	-23870	-89	-91	1129	40.4	494	158	51	590853
ABprpppa:66	ABprpppa	66	1096	-23903	-77	-79	1096	39.4	445	112	44	470354
ABprpppaa:96	ABprpppaa	96	1118	-23881	-89	-101	1118	53.4	398	105	38	444333
ABprpppaaa:135	ABprpppaaa	135	1057	-23942	-40	-48	1057	52.2	378	92	31	228690
ABprpppaap:135	ABprpppaap	135	1200	-23799	75	78	1200	52.5	418	111	30	222135
ABprpppap:96	ABprpppap	96	1117	-23882	-57	-58	1117	49.0	437	103	38	433454
ABprpppapa:129	ABprpppapa	129	1048	-23951	-60	-63	1048	47.6	420	85	32	254361
ABprpppapp:129	ABprpppapp	129	1028	-23972	-52	-51	1028	48.4	469	107	31	229041
ABprpppp:66	ABprpppp	66	1077	-23922	-110	-113	1077	44.1	441	176	45	443003
ABprppppa:93	ABprppppa	93	1056	-23943	-125	-123	1056	52.1	462	147	37	416165
ABprppppaa:133	ABprppppaa	133	1035	-23964	-27	-38	1035	57.1	470	148	30	249818
ABprppppap:133	ABprppppap	133	1006	-23993	-83	-92	1006	54.4	499	154	35	294609
ABprppppp:93	ABprppppp	93	1097	-23902	-129	-129	1097	50.5	503	143	40	494751
ABprpppppa:130	ABprpppppa	130	1080	-23919	-82	-81	1080	57.2	511	194	34	282196
ABprpppppp:130	ABprpppppp	130	1046	-23953	-65	-52	1046	47.3	544	170	34	263093
EMS:1	EMS	1	1047	-23953	-182	-182	1047	39.7	328	346	82	1343964
MS:8	MS	8	1076	-23923	-163	-163	1076	53.5	269	284	70	731415
MSa:20	MSa	20	1106	-23893	-127	-127	1106	49.0	232	318	63	570299
MSaa:35	MSaa	35	1107	-23892	-172	-172	1107	53.3	179	296	59	714980
MSaaa:53	MSaaa	53	1105	-23894	-149	-154	1105	54.4	170	284	51	685585
MSaaaa:75	MSaaaa	75	1091	-23909	-100	-101	1091	49.0	154	291	44	539340
MSaaaaa:98	MSaaaaa	98	1099	-23900	-57	-59	1099	38.4	113	280	38	354747
MSaaaaaa:126	MSaaaaaa	126	1062	-23937	17	15	1062	29.3	104	256	30	182746
MSaaaaap:126	MSaaaaap	126	1069	-23931	30	28	1069	33.0	140	271	35	205132
MSaaaap:98	MSaaaap	98	1055	-23944	-72	-72	1055	37.6	166	249	36	269102
MSaaaapa:129	MSaaaapa	129	1032	-23968	-30	-29	1032	31.2	169	217	29	139375
MSaaaapp:129	MSaaaapp	129	1015	-23984	-12	-10	1015	32.0	193	253	32	135993
MSaaap:75	MSaaap	75	1104	-23895	-78	-84	1104	48.8	227	310	42	486654
MSaaapa:99	MSaaapa	99	1052	-23947	-87	-89	1052	38.5	185	300	38	315442
MSaaapaa:127	MSaaapaa	127	1017	-23982	0	-5	1017	31.7	196	290	31	136535
MSaaapap:127	MSaaapap	127	1048	-23952	9	8	1048	39.3	201	318	33	176583
MSaaapp:99	MSaaapp	99	1050	-23949	-66	-66	1050	44.4	233	309	35	289994
MSaaappa:139	MSaaappa	139	902	-24097	-106	-114	902	46.2	200	321	30	181823
MSaaappp:139	MSaaappp	139	964	-24035	-101	-117	964	48.0	242	322	30	191912
MSaap:53	MSaap	53	1112	-23887	-168	-171	1112	57.0	258	287	50	653371
MSaapa:75	MSaapa	75	1097	-23902	-146	-154	1097	56.8	265	326	44	579757
MSaapaa:98	MSaapaa	98	1092	-23907	-93	-96	1092	49.7	195	344	39	409159
MSaapaaa:126	MSaapaaa	126	980	-24019	-68	-67	980	43.3	139	347	30	193407
MSaapaap:126	MSaapaap	126	1005	-23994	-79	-84	1005	49.5	178	340	35	251936
MSaapap:98	MSaapap	98	1095	-23904	-104	-105	1095	49.0	254	364	38	394088
MSaapapa:128	MSaapapa	128	999	-24000	-144	-142	999	48.2	208	379	30	199948
MSaapapp:128	MSaapapp	128	1085	-23914	-43	-47	1085	52.9	245	358	33	231994
MSaapp:75	MSaapp	75	1088	-23911	-85	-86	1088	45.1	326	297	43	399694
MSaappa:100	MSaappa	100	1109	-23890	-64	-67	1109	47.7	294	308	39	314377
MSaappaa:130	MSaappaa	130	1036	-23963	-28	-33	1036	50.1	268	317	34	205220
MSaappap:130	MSaappap	130	1014	-23985	-53	-53	1014	50.1	318	309	33	184538
MSaappp:100	MSaappp	100	1066	-23933	-17	-21	1066	42.7	346	282	33	210600
MSap:35	MSap	35	1122	-23877	-114	-114	1122	43.7	250	362	56	606875
MSapa:54	MSapa	54	1135	-23864	-92	-95	1135	47.3	238	360	49	551070
MSapaa:77	MSapaa	77	1060	-23939	-102	-103	1060	44.7	245	362	41	361710
MSapaaa:101	MSapaaa	101	1079	-23920	-41	-44	1079	39.9	208	355	35	213689
MSapaaaa:133	MSapaaaa	133	1046	-23953	-14	-20	1046	45.1	156	365	29	135839
MSapaaap:133	MSapaaap	133	1001	-23998	-64	-69	1001	39.9	194	354	30	112534
MSapaap:101	MSapaap	101	1054	-23945	-60	-60	1054	34.4	249	360	36	208631
MSapaapa:135	MSapaapa	135	963	-24036	-17	-16	963	32.3	218	312	28	83968
MSapaapp:135	MSapaapp	135	1018	-23981	-48	-53	1018	38.1	234	357	32	128728
MSapap:77	MSapap	77	1036	-23963	-104	-104	1036	36.6	300	324	41	265001
MSapapa:102	MSapapa	102	1052	-23947	-74	-77	1052	39.2	272	304	37	193622
MSapapaa:133	MSapapaa	133	947	-24052	-66	-66	947	41.1	244	296	30	109221
MSapapap:133	MSapapap	133	999	-24000	-66	-74	999	40.9	283	325	30	92551
MSapapp:102	MSapapp	102	1053	-23946	-10	-12	1053	36.5	325	292	35	156188
MSapp:54	MSapp	54	1114	-23885	-163	-166	1114	54.3	304	339	48	543672
MSappa:76	MSappa	76	1080	-23919	-155	-156	1080	49.3	318	370	44	469837
MSappaa:99	MSappaa	99	1074	-23925	-69	-71	1074	41.0	276	381	37	255959
MSappaaa:131	MSappaaa	131	971	-24028	-104	-109	971	42.0	222	390	30	127863
MSappaap:131	MSappaap	131	1038	-23961	-24	-30	1038	44.4	264	373	34	150148
MSappap:99	MSappap	99	1084	-23915	-96	-92	1084	40.2	329	369	37	239878
MSappapa:131	MSappapa	131	979	-24021	-71	-70	979	40.7	290	393	30	124497
MSappapp:131	MSappapp	131	1066	-23933	-13	-11	1066	42.3	310	353	30	105172
MSappp:76	MSappp	76	1099	-23900	-66	-67	1099	41.5	381	319	40	273702
MSapppa:104	MSapppa	104	1077	-23922	-33	-38	1077	43.4	355	320	35	164357
MSapppaa:136	MSapppaa	136	1019	-23980	-15	-3	1019	45.4	332	346	30	93402
MSapppap:136	MSapppap	136	1057	-23942	8	-13	1057	48.2	358	315	27	87611
MSapppp:104	MSapppp	104	1091	-23908	-23	-23	1091	38.8	396	309	30	123549
MSp:20	MSp	20	1081	-23918	-166	-167	1081	53.4	331	246	63	535741
MSpa:35	MSpa	35	1081	-23918	-203	-204	1081	56.0	273	254	57	612462
MSpaa:53	MSpaa	53	1093	-23906	-172	-176	1093	57.0	267	213	50	583633
MSpaaa:75	MSpaaa	75	1086	-23913	-128	-131	1086	54.9	237	257	44	500841
MSpaaaa:98	MSpaaaa	98	1087	-23912	-77	-80	1087	46.9	182	279	39	354297
MSpaaaaa:126	MSpaaaaa	126	979	-24020	-68	-68	979	40.8	159	243	30	166470
MSpaaaap:126	MSpaaaap	126	998	-24001	-33	-34	998	42.8	199	270	34	176496
MSpaaap:98	MSpaaap	98	1086	-23913	-77	-78	1086	48.3	253	267	38	292879
MSpaaapa:126	MSpaaapa	126	1123	-23876	61	61	1123	52.3	216	245	31	198372
MSpaaapp:126	MSpaaapp	126	974	-24025	-86	-89	974	48.6	251	278	33	167609
MSpaap:75	MSpaap	75	1118	-23881	-99	-102	1118	54.4	317	252	42	429510
MSpaapa:101	MSpaapa	101	1078	-23921	-103	-112	1078	56.7	289	275	38	373429
MSpaapaa:130	MSpaapaa	130	1012	-23987	-79	-84	1012	57.5	237	270	30	179924
MSpaapap:130	MSpaapap	130	1058	-23941	-67	-82	1058	59.4	282	289	34	212254
MSpaapp:101	MSpaapp	101	1073	-23926	-48	-46	1073	44.0	317	250	36	238774
MSpaappa:137	MSpaappa	137	932	-24067	-195	-194	932	44.3	285	261	32	137940
MSpaappp:137	MSpaappp	137	1025	-23974	-49	-49	1025	43.3	331	269	28	121223
MSpap:53	MSpap	53	1091	-23908	-210	-212	1091	56.8	346	267	50	584540
MSpapa:75	MSpapa	75	1086	-23913	-237	-239	1086	58.3	333	326	45	551481
MSpapaa:98	MSpapaa	98	1089	-23910	-193	-198	1089	57.0	239	323	40	413025
MSpapaaa:126	MSpapaaa	126	1028	-23971	-52	-58	1028	55.0	187	310	30	205145
MSpapaap:126	MSpapaap	126	1059	-23940	-45	-54	1059	57.6	235	319	34	253245
MSpapap:98	MSpapap	98	1133	-23866	-166	-167	1133	56.4	299	338	39	409192
MSpapapa:129	MSpapapa	129	1021	-23978	-124	-128	1021	58.5	262	342	32	231022
MSpapapp:129	MSpapapp	129	1038	-23961	-129	-131	1038	59.7	315	325	35	258943
MSpapp:75	MSpapp	75	1090	-23909	-144	-154	1090	53.3	375	270	42	433437
MSpappa:100	MSpappa	100	1099	-23900	-151	-160	1099	58.6	330	298	39	362162
MSpappaa:129	MSpappaa	129	984	-24015	-158	-165	984	59.8	317	277	35	233060
MSpappap:129	MSpappap	129	1055	-23944	-56	-62	1055	57.7	366	304	33	206906
MSpappp:100	MSpappp	100	1087	-23912	-42	-41	1087	50.0	373	301	33	250424
MSpp:35	MSpp	35	1122	-23877	-148	-148	1122	56.6	380	251	56	585509
MSppa:53	MSppa	53	1116	-23883	-126	-126	1116	56.7	350	187	50	583018
MSppaa:77	MSppaa	77	1086	-23913	-80	-82	1086	52.3	295	200	42	399431
MSppaaa:101	MSppaaa	101	1082	-23917	-88	-90	1082	55.8	245	194	37	319603
MSppaaaa:131	MSppaaaa	131	1040	-23959	-8	-4	1040	55.5	200	207	29	174228
MSppaaap:131	MSppaaap	131	1031	-23968	-58	-59	1031	58.5	236	205	33	208998
MSppaap:101	MSppaap	101	1054	-23945	-115	-109	1054	53.6	292	236	35	263985
MSppaapa:133	MSppaapa	133	1021	-23978	-93	-86	1021	54.7	247	233	30	156872
MSppaapp:133	MSppaapp	133	1044	-23955	-22	-23	1044	54.0	289	247	32	174611
MSppap:77	MSppap	77	1083	-23916	-91	-96	1083	50.3	381	223	41	372216
MSppapa:103	MSppapa	103	1049	-23950	-118	-113	1049	53.5	338	260	36	260228
MSppapaa:133	MSppapaa	133	1023	-23976	-52	-49	1023	49.1	325	235	32	146214
MSppapap:133	MSppapap	133	1077	-23922	10	25	1077	51.3	344	276	30	133696
MSppapp:103	MSppapp	103	1072	-23927	-65	-62	1072	47.1	385	244	34	206586
MSppp:53	MSppp	53	1119	-23880	-134	-133	1119	55.1	420	248	49	582614
MSpppa:75	MSpppa	75	1053	-23947	-264	-273	1053	59.1	411	265	44	499295
MSpppaa:99	MSpppaa	99	1121	-23878	-142	-141	1121	59.4	387	314	40	367895
MSpppaaa:131	MSpppaaa	131	1080	-23919	-70	-77	1080	60.1	412	306	35	224774
MSpppaap:131	MSpppaap	131	965	-24034	-127	-126	965	52.0	424	319	31	150940
MSpppap:99	MSpppap	99	1089	-23910	-105	-90	1089	52.5	409	288	36	276265
MSpppapa:135	MSpppapa	135	1101	-23898	-7	1	1101	58.7	382	264	31	173248
MSpppapp:135	MSpppapp	135	1089	-23910	-31	-27	1089	51.5	416	275	31	137588
MSpppp:75	MSpppp	75	1111	-23889	-71	-73	1111	45.3	434	261	42	359937
MSppppa:102	MSppppa	102	1104	-23895	-19	-21	1104	44.5	409	279	33	194487
MSppppp:102	MSppppp	102	1071	-23928	-53	-49	1071	39.9	447	293	37	187214
E:8	E	8	1101	-23898	-161	-162	1101	43.9	418	316	69	708316
Ea:21	Ea	21	1092	-23907	-196	-196	1092	47.8	374	344	63	583665
Eal:36	Eal	36	1165	-23834	-92	-93	1165	46.6	326	345	54	518904
Eala:55	Eala	55	1273	-23726	22	19	1273	45.2	338	369	49	473568
Ealaa:78	Ealaa	78	1260	-23739	103	100	1260	35.8	334	365	42	305279
Ealaad:101	Ealaad	101	1165	-23834	23	19	1165	33.3	298	352	36	189443
Ealaada:131	Ealaada	131	1101	-23898	65	67	1101	31.5	250	370	31	118861
Ealaadp:131	Ealaadp	131	1132	-23867	88	89	1132	31.7	295	376	34	133180
Ealaav:101	Ealaav	101	1205	-23794	64	64	1205	28.0	348	352	37	169098
Ealaava:135	Ealaava	135	994	-24005	-85	-84	994	22.2	302	382	30	86759
Ealaavp:135	Ealaavp	135	1213	-23786	174	174	1213	29.3	334	373	34	121152
Ealap:78	Ealap	78	1320	-23679	126	125	1320	37.2	401	362	42	319048
Ealapa:102	Ealapa	102	1235	-23764	61	65	1235	36.6	374	379	38	222009
Ealapaa:133	Ealapaa	133	1150	-23849	74	88	1150	34.5	309	398	32	125676
Ealapap:133	Ealapap	133	1137	-23862	57	71	1137	36.8	356	377	34	132825
Ealapp:102	Ealapp	102	1202	-23797	91	92	1202	33.8	379	326	34	142768
Ealp:55	Ealp	55	1280	-23719	-32	-33	1280	55.6	404	328	48	502692
Ealpa:77	Ealpa	77	1444	-23555	107	103	1444	54.8	388	355	44	423779
Ealpaa:100	Ealpaa	100	1423	-23576	176	169	1423	51.1	318	374	38	267330
Ealpaaa:128	Ealpaaa	128	1167	-23832	31	37	1167	50.5	294	372	33	152681
Ealpaap:128	Ealpaap	128	1132	-23867	-4	-6	1132	55.6	347	352	32	143433
Ealpap:100	Ealpap	100	1462	-23537	167	165	1462	55.6	383	359	36	262982
Ealpapa:135	Ealpapa	135	1341	-23658	216	225	1341	53.2	376	382	30	145656
Ealpapp:135	Ealpapp	135	1174	-23825	81	78	1174	57.2	387	340	31	143270
Ealpp:77	Ealpp	77	1442	-23557	167	169	1442	52.1	441	330	41	385934
Ealppa:103	Ealppa	103	1531	-23468	238	240	1531	55.4	425	351	35	248213
Ealppaa:139	Ealppaa	139	1439	-23561	326	333	1439	57.0	407	362	32	158758
Ealppap:139	Ealppap	139	1315	-23685	211	214	1315	46.5	431	375	30	119223
Ealppp:103	Ealppp	103	1406	-23593	210	214	1406	43.8	437	366	35	207744
Ear:36	Ear	36	1127	-23872	-180	-185	1127	52.6	408	349	55	606849
Eara:56	Eara	56	1290	-23709	-8	-9	1290	47.5	443	360	48	513101
Earaa:80	Earaa	80	1365	-23634	110	113	1365	45.5	426	361	41	340136
Earaad:107	Earaad	107	1321	-23678	155	158	1321	46.6	345	385	36	206423
Earaada:142	Earaada	142	1131	-23869	-6	2	1131	46.0	294	388	30	106518
Earaadp:142	Earaadp	142	1530	-23470	425	438	1530	48.0	338	378	30	109064
Earaav:107	Earaav	107	1408	-23591	225	233	1408	45.8	395	362	34	176201
Earap:80	Earap	80	1357	-23642	145	150	1357	40.1	481	328	41	284698
Earapa:107	Earapa	107	1390	-23609	219	223	1390	48.5	416	327	34	155294
Earapp:107	Earapp	107	1246	-23753	111	112	1246	36.1	414	344	34	127431
Earp:56	Earp	56	1295	-23704	16	15	1295	41.3	521	320	46	428804
Earpa:79	Earpa	79	1396	-23603	156	163	1396	40.7	523	313	39	288490
Earpaa:110	Earpaa	110	1369	-23630	228	232	1369	49.3	473	335	36	197658
Earpap:110	Earpap	110	1312	-23687	174	185	1312	37.5	456	348	34	155050
Earpp:79	Earpp	79	1338	-23661	143	143	1338	31.2	530	289	42	268372
Earppa:113	Earppa	113	1364	-23635	213	224	1364	41.3	488	333	35	167799
Earppp:113	Earppp	113	1255	-23744	128	134	1255	35.3	503	321	36	164011
Ep:21	Ep	21	1116	-23883	-127	-129	1116	39.3	472	308	64	564040
Epl:36	Epl	36	1177	-23822	-97	-101	1177	45.9	465	316	55	577766
Epla:56	Epla	56	1410	-23589	115	115	1410	50.5	479	291	48	522711
Eplaa:78	Eplaa	78	1489	-23510	207	205	1489	53.9	473	281	44	450213
Eplaaa:102	Eplaaa	102	1502	-23497	230	229	1502	58.7	367	243	38	318258
Eplaaaa:131	Eplaaaa	131	1411	-23588	268	285	1411	60.0	306	227	31	178917
Eplaaap:131	Eplaaap	131	1317	-23682	164	163	1317	59.0	363	230	34	195019
Eplaap:102	Eplaap	102	1656	-23343	343	360	1656	58.9	423	214	38	332053
Eplaapa:132	Eplaapa	132	1514	-23485	234	234	1514	62.2	384	198	32	193237
Eplaapp:132	Eplaapp	132	1371	-23628	228	236	1371	59.2	436	201	35	210300
Eplap:78	Eplap	78	1461	-23539	209	208	1461	42.1	485	268	40	288464
Eplapa:107	Eplapa	107	1479	-23520	259	272	1479	55.4	414	248	35	226410
Eplapaa:139	Eplapaa	139	1400	-23599	198	222	1400	59.2	389	217	30	151193
Eplapap:139	Eplapap	139	1393	-23606	266	274	1393	48.7	408	240	32	127826
Eplapp:107	Eplapp	107	1589	-23410	442	441	1589	47.1	442	266	31	175829
Eplp:56	Eplp	56	1369	-23630	20	19	1369	47.5	550	243	51	649886
Eplpa:78	Eplpa	78	1557	-23442	215	217	1557	53.0	539	257	46	560482
Eplpaa:101	Eplpaa	101	1675	-23324	349	359	1675	57.5	479	254	39	338714
Eplpaaa:131	Eplpaaa	131	1470	-23529	212	216	1470	60.6	434	253	36	214867
Eplpaap:131	Eplpaap	131	1326	-23673	137	153	1326	54.9	469	289	34	186473
Eplpap:101	Eplpap	101	1589	-23410	297	305	1589	55.4	520	283	38	351979
Eplpapa:138	Eplpapa	138	1499	-23500	376	374	1499	54.6	452	358	30	167523
Eplpapp:138	Eplpapp	138	1406	-23593	241	248	1406	56.0	484	326	31	170743
Eplpp:78	Eplpp	78	1575	-23424	285	286	1575	47.0	551	184	42	459913
Eplppa:107	Eplppa	107	1528	-23471	323	320	1528	50.7	542	254	38	300001
Eplppp:107	Eplppp	107	2188	-22811	875	891	2188	58.7	513	242	34	267501
Epr:36	Epr	36	1149	-23850	-130	-129	1149	48.1	526	270	55	678075
Epra:56	Epra	56	1409	-23590	123	120	1409	55.9	478	218	48	514251
Epraa:79	Epraa	79	1540	-23459	315	318	1540	55.7	431	212	41	342893
Epraaa:108	Epraaa	108	1541	-23458	391	391	1541	57.0	298	205	34	180512
Epraap:108	Epraap	108	1509	-23490	304	317	1509	56.3	342	193	31	146593
Eprap:79	Eprap	79	1549	-23450	259	270	1549	48.4	481	215	40	308623
Eprapa:106	Eprapa	106	1462	-23537	268	273	1462	51.6	378	202	35	181463
Eprapaa:142	Eprapaa	142	1543	-23457	450	448	1543	50.0	334	188	26	80359
Eprapap:142	Eprapap	142	1294	-23706	193	188	1294	52.0	378	204	30	108307
Eprapp:106	Eprapp	106	1528	-23471	318	334	1528	51.4	426	196	34	176785
Eprp:56	Eprp	56	1368	-23631	88	89	1368	45.0	527	172	49	526543
Eprpa:79	Eprpa	79	1497	-23502	278	277	1497	40.5	496	171	42	313983
Eprpaa:111	Eprpaa	111	1478	-23521	281	286	1478	51.1	463	182	35	201794
Eprpap:111	Eprpap	111	1401	-23598	236	230	1401	45.9	517	186	36	224777
Eprpp:79	Eprpp	79	1518	-23481	221	233	1518	51.8	496	185	41	372887
Eprppa:108	Eprppa	108	1674	-23325	425	443	1674	53.9	517	215	35	229685
Eprppp:108	Eprppp	108	1574	-23425	304	321	1574	59.6	472	214	36	260596
P2:1	P2	1	1096	-23904	-179	-179	1096	34.7	516	235	80	1198201
C:10	C	10	1161	-23838	-59	-59	1161	24.4	448	202	64	327791
Ca:26	Ca	26	1150	-23849	-43	-43	1150	22.7	367	222	60	230520
Caa:41	Caa	41	1152	-23847	-45	-45	1152	32.7	316	216	54	305370
Caaa:60	Caaa	60	1134	-23865	-73	-74	1134	36.0	288	229	47	242428
Caaaa:84	Caaaa	84	1089	-23910	-45	-48	1089	33.2	330	237	41	173540
Caaaaa:119	Caaaaa	119	979	-24020	-81	-81	979	33.8	340	234	34	97726
Caaaap:119	Caaaap	119	1013	-23986	-40	-41	1013	25.0	397	263	34	75827
Caaap:84	Caaap	84	1145	-23854	-4	-4	1145	21.3	397	246	40	123305
Caaapa:116	Caaapa	116	1074	-23925	-9	-7	1074	11.2	441	283	33	65348
Caaapp:116	Caaapp	116	1089	-23910	16	17	1089	16.9	399	235	33	51514
Caap:60	Caap	60	1123	-23876	-68	-68	1123	39.9	360	237	44	239518
Caapa:86	Caapa	86	1073	-23926	-31	-32	1073	26.5	439	235	35	106377
Caapp:86	Caapp	86	1073	-23927	-77	-80	1073	39.6	368	226	38	180756
Caappd:128	Caappd	128	1044	-23955	-1	-3	1044	34.6	408	228	32	81290
Caappv:128	Caappv	128	1061	-23938	6	4	1061	41.2	358	226	32	106201
Cap:41	Cap	41	1163	-23836	-21	-22	1163	31.0	393	277	52	293536
Capa:62	Capa	62	1127	-23872	-34	-34	1127	35.4	385	292	46	264062
Capaa:88	Capaa	88	1059	-23940	-64	-65	1059	30.9	400	281	40	186608
Capaaa:124	Capaaa	124	1023	-23976	-22	-29	1023	37.6	382	276	34	134767
Capaap:124	Capaap	124	1074	-23925	53	50	1074	29.3	435	255	34	105953
Capap:88	Capap	88	1139	-23860	-27	-30	1139	21.3	471	279	39	164150
Capapa:122	Capapa	122	1037	-23962	3	3	1037	15.4	529	261	34	98764
Capapp:122	Capapp	122	1026	-23973	-19	-21	1026	21.1	480	257	32	77660
Capp:62	Capp	62	1130	-23869	-54	-52	1130	33.3	463	237	43	241615
Cappa:90	Cappa	90	1050	-23949	-48	-51	1050	26.6	491	240	36	139817
Cappp:90	Cappp	90	1116	-23883	-15	-18	1116	18.6	523	243	39	165430
Capppa:133	Capppa	133	1036	-23963	13	14	1036	18.0	554	211	33	95220
Capppp:133	Capppp	133	985	-24014	-39	-40	985	27.5	576	185	30	109888
Cp:26	Cp	26	1141	-23858	-78	-78	1141	24.4	468	194	63	334624
Cpa:40	Cpa	40	1136	-23863	-53	-53	1136	24.3	410	203	54	266710
Cpaa:63	Cpaa	63	1126	-23873	-53	-54	1126	29.0	396	205	47	206574
Cpaaa:87	Cpaaa	87	1121	-23878	1	2	1121	27.9	408	189	42	176954
Cpaaaa:124	Cpaaaa	124	972	-24027	-62	-62	972	28.0	376	202	36	110551
Cpaaap:124	Cpaaap	124	1047	-23953	1	2	1047	23.5	452	197	36	95151
Cpaap:87	Cpaap	87	1194	-23805	17	17	1194	15.6	451	208	40	128142
Cpaapa:122	Cpaapa	122	1051	-23948	7	8	1051	10.9	431	192	35	74074
Cpaapp:122	Cpaapp	122	1045	-23954	-6	-8	1045	12.2	515	201	36	106037
Cpap:63	Cpap	63	1158	-23842	-43	-43	1158	13.0	431	235	47	139299
Cpapa:87	Cpapa	87	1126	-23873	0	0	1126	13.8	443	163	40	139969
Cpapaa:135	Cpapaa	135	1009	-23990	-22	-26	1009	20.2	451	159	34	88846
Cpapap:135	Cpapap	135	1012	-23987	-29	-32	1012	18.1	513	147	35	121838
Cpapp:87	Cpapp	87	1087	-23912	-41	-43	1087	15.9	495	164	38	150669
Cpappd:136	Cpappd	136	912	-24087	-132	-142	912	26.2	516	145	31	107079
Cpappv:136	Cpappv	136	986	-24013	-42	-42	986	30.0	559	157	30	115901
Cpp:40	Cpp	40	1176	-23823	-42	-42	1176	23.0	492	275	55	327454
Cppa:64	Cppa	64	1126	-23873	-41	-41	1126	23.7	469	296	47	278563
Cppaa:90	Cppaa	90	1128	-23871	-44	-46	1128	15.5	468	306	41	196920
Cppaaa:125	Cppaaa	125	998	-24001	-23	-18	998	18.5	432	285	33	85802
Cppaap:125	Cppaap	125	1050	-23949	0	0	1050	16.5	501	304	35	111134
Cppap:90	Cppap	90	1106	-23893	-36	-39	1106	28.9	458	329	41	265975
Cppapa:130	Cppapa	130	1000	-23999	-59	-60	1000	22.4	468	309	36	115558
Cppapp:130	Cppapp	130	974	-24026	-75	-79	974	33.5	459	284	33	126146
Cppp:64	Cppp	64	1121	-23878	-75	-76	1121	12.9	509	244	47	260552
Cpppa:95	Cpppa	95	1088	-23911	-13	-15	1088	24.3	502	173	39	205771
Cpppp:95	Cpppp	95	1121	-23879	-27	-29	1121	20.2	542	203	40	226729
Cppppa:136	Cppppa	136	974	-24025	-45	-44	974	36.7	565	174	32	182388
Cppppp:136	Cppppp	136	954	-24045	-86	-88	954	34.2	552	222	32	131877
P3:10	P3	10	1114	-23885	-153	-153	1114	38.0	533	254	63	504174
D:28	D	28	1143	-23856	-104	-105	1143	28.1	544	195	56	321701
Da:51	Da	51	1170	-23829	-37	-37	1170	16.9	479	183	50	41770
Daa:82	Daa	82	1082	-23917	-95	-95	1082	33.2	487	153	41	87232
Daaa:117	Daaa	117	1065	-23934	-84	-82	1065	48.3	468	233	34	75966
Daap:117	Daap	117	1080	-23919	-39	-37	1080	39.8	526	211	35	86109
Dap:82	Dap	82	1141	-23858	-31	-31	1141	26.6	490	184	39	10253
Dapa:114	Dapa	114	1050	-23949	-61	-60	1050	45.2	433	218	33	75805
Dapp:114	Dapp	114	1070	-23929	-32	-32	1070	37.2	463	206	38	57369
Dp:51	Dp	51	1133	-23866	-96	-96	1133	24.2	538	181	48	146788
Dpa:84	Dpa	84	1121	-23878	-106	-107	1121	34.8	564	228	42	118767
Dpaa:123	Dpaa	123	994	-24005	-63	-65	994	33.7	550	249	34	72228
Dpap:123	Dpap	123	1011	-23988	-70	-68	1011	36.2	530	293	34	67635
Dpp:84	Dpp	84	1128	-23871	-75	-76	1128	29.6	520	228	39	53998
Dppa:120	Dppa	120	1067	-23932	-31	-35	1067	43.5	488	274	35	96612
Dppp:120	Dppp	120	1041	-23958	-33	-32	1041	34.1	503	255	39	108435
P4:28	P4	28	1136	-23864	-128	-128	1136	35.9	550	252	53	303193
Z2:74	Z2	74	1102	-23897	-93	-90	1102	39.2	548	201	41	117458
Z3:74	Z3	74	1082	-23917	-110	-106	1082	43.6	523	276	39	109250
