# Supplementary material for: Quantitative Differences in Nuclear β-catenin and TCF Pattern Embryonic Cells in C. elegans
Source: PLoS Genet. 2015 Oct 21;11(10):e1005585. doi: 10.1371/journal.pgen.1005585 (PMC4619327; doi:10.1371/journal.pgen.1005585)
Supplement: S1 Data — For each cell analyzed, birth time is given in column 3 and the average nuclear reporter intensity over the lifetime of the cell (corrected for background) is given in column 7 (“blot”). For information on each embryo’s strain information and experimental conditions, refer to S2 Table. (ZIP) [file pgen.1005585.s005.zip › CAs/CA20120621_end-3_pop-1i_L1.csv]

cellTime	cell	time	none	global	local	blot	cross	z	x	y	size	gweight
ABa:1	ABa	1	1357	-23643	-354	-354	1357	28.5	531	326	66	403618
ABal:3	ABal	3	1321	-23678	-362	-362	1321	25.8	554	321	80	969086
ABala:10	ABala	10	1354	-23645	-313	-314	1354	35.1	570	371	67	681758
ABalaa:22	ABalaa	22	1397	-23602	-267	-268	1397	38.3	590	363	59	753686
ABalaaa:40	ABalaaa	40	1354	-23645	-265	-266	1354	38.1	589	342	51	1125630
ABalaaaa:60	ABalaaaa	60	1388	-23611	-105	-103	1388	32.1	575	388	43	786383
ABalaaaal:88	ABalaaaal	88	1261	-23739	-78	-83	1261	15.6	524	426	37	487820
ABalaaaar:88	ABalaaaar	88	1229	-23770	-36	-41	1229	26.9	551	433	35	481357
ABalaaap:60	ABalaaap	60	1390	-23609	-163	-168	1390	29.7	528	381	42	581334
ABalaaapa:86	ABalaaapa	86	1277	-23722	-56	-55	1277	15.1	535	379	37	465208
ABalaaapp:86	ABalaaapp	86	1338	-23661	-69	-73	1338	9.2	487	390	37	391137
ABalaap:40	ABalaap	40	1456	-23543	-302	-302	1456	48.9	512	343	51	1022539
ABalaapa:60	ABalaapa	60	1412	-23587	-254	-257	1412	42.0	520	400	44	789891
ABalaapaa:86	ABalaapaa	86	1256	-23743	-100	-108	1256	26.1	527	397	37	547498
ABalaapap:86	ABalaapap	86	1247	-23752	-103	-110	1247	18.8	498	388	36	419576
ABalaapp:60	ABalaapp	60	1441	-23558	-156	-145	1441	38.9	476	346	42	582286
ABalaappa:86	ABalaappa	86	1392	-23607	-154	-129	1392	19.2	475	353	35	331026
ABalaappp:86	ABalaappp	86	1431	-23568	-37	-42	1431	12.0	450	337	35	259012
ABalap:22	ABalap	22	1454	-23545	-243	-245	1454	28.5	525	410	61	614665
ABalapa:40	ABalapa	40	1440	-23559	-231	-232	1440	32.0	555	422	51	1019677
ABalapaa:59	ABalapaa	59	1368	-23631	-182	-186	1368	33.1	524	443	44	793722
ABalapaaa:86	ABalapaaa	86	1272	-23727	-126	-131	1272	32.5	477	406	37	593101
ABalapaap:86	ABalapaap	86	1284	-23715	-105	-106	1284	23.0	455	410	36	414494
ABalapap:59	ABalapap	59	1418	-23581	-137	-138	1418	21.3	493	408	45	558926
ABalapapa:87	ABalapapa	87	1369	-23630	-156	-160	1369	21.8	412	396	36	356927
ABalapapp:87	ABalapapp	87	1431	-23568	-84	-93	1431	13.8	360	393	39	318829
ABalapp:40	ABalapp	40	1453	-23547	-209	-209	1453	30.2	498	345	52	741227
ABalappa:58	ABalappa	58	1467	-23532	-69	-72	1467	18.7	497	361	42	440074
ABalappaa:86	ABalappaa	86	1460	-23539	-5	-8	1460	6.1	435	394	36	263711
ABalappap:86	ABalappap	86	1492	-23507	23	17	1492	5.1	405	352	36	222206
ABalappp:58	ABalappp	58	1447	-23552	-130	-132	1447	22.5	435	346	43	426537
ABalapppa:86	ABalapppa	86	1438	-23561	-75	-76	1438	13.7	398	352	36	256111
ABalapppp:86	ABalapppp	86	1519	-23480	26	31	1519	10.1	352	314	36	189257
ABalp:10	ABalp	10	1379	-23621	-319	-321	1379	35.0	513	265	66	639149
ABalpa:22	ABalpa	22	1389	-23610	-312	-312	1389	35.8	546	267	60	711846
ABalpaa:39	ABalpaa	39	1397	-23602	-272	-274	1397	37.3	544	268	51	969294
ABalpaaa:59	ABalpaaa	59	1388	-23611	-213	-212	1388	41.0	514	323	44	728310
ABalpaaaa:81	ABalpaaaa	81	1345	-23654	-106	-113	1345	40.4	541	377	39	630526
ABalpaaap:81	ABalpaaap	81	1339	-23660	-157	-164	1339	40.1	509	332	40	631732
ABalpaap:59	ABalpaap	59	1387	-23612	-141	-145	1387	38.5	579	327	44	839153
ABalpaapa:83	ABalpaapa	83	1274	-23725	-44	-49	1274	23.2	580	375	39	587290
ABalpaapp:83	ABalpaapp	83	1296	-23703	-66	-70	1296	31.2	556	374	37	543237
ABalpap:39	ABalpap	39	1419	-23581	-468	-468	1419	50.3	455	259	53	1018990
ABalpapa:59	ABalpapa	59	1422	-23577	-275	-282	1422	47.2	510	279	45	872860
ABalpapaa:83	ABalpapaa	83	1392	-23607	-41	-44	1392	39.6	583	353	38	677981
ABalpapap:83	ABalpapap	83	1377	-23622	-156	-168	1377	42.6	558	311	40	749597
ABalpapp:59	ABalpapp	59	1443	-23556	-480	-403	1443	51.2	443	270	46	857032
ABalpappa:81	ABalpappa	81	1319	-23680	-283	-294	1319	48.0	494	283	42	788203
ABalpappp:81	ABalpappp	81	1452	-23547	-363	-216	1452	43.3	464	258	41	725413
ABalpp:22	ABalpp	22	1511	-23488	-185	-188	1511	19.0	472	242	59	463612
ABalppa:39	ABalppa	39	1460	-23539	-188	-191	1460	30.4	484	224	51	890694
ABalppaa:59	ABalppaa	59	1406	-23593	-157	-163	1406	33.0	563	285	43	746898
ABalppaaa:85	ABalppaaa	85	1257	-23742	-107	-106	1257	27.1	596	331	38	635062
ABalppaap:85	ABalppaap	85	1336	-23663	-36	-53	1336	34.0	564	331	37	595743
ABalppap:59	ABalppap	59	1436	-23563	-213	-230	1436	34.3	510	268	44	750595
ABalppapa:84	ABalppapa	84	1353	-23646	-120	-135	1353	35.7	562	284	40	708114
ABalppapp:84	ABalppapp	84	1334	-23665	-186	-205	1334	39.2	527	284	40	695090
ABalppp:39	ABalppp	39	1425	-23574	-277	-278	1425	37.1	398	204	52	904526
ABalpppa:59	ABalpppa	59	1421	-23578	-228	-240	1421	37.6	472	231	44	764712
ABalpppaa:84	ABalpppaa	84	1338	-23661	-65	-76	1338	28.0	547	304	37	579615
ABalpppap:84	ABalpppap	84	1341	-23658	-83	-91	1341	27.8	529	262	40	620664
ABalpppp:59	ABalpppp	59	1449	-23550	-390	-355	1449	39.9	406	241	45	717997
ABalppppa:83	ABalppppa	83	1305	-23694	-177	-174	1305	30.6	490	298	38	515160
ABalppppp:83	ABalppppp	83	1430	-23569	-185	-169	1430	31.0	454	251	40	499440
ABar:3	ABar	3	1277	-23722	-372	-372	1277	39.2	447	442	78	968618
ABara:10	ABara	10	1334	-23665	-466	-467	1334	47.9	438	403	67	631691
ABaraa:22	ABaraa	22	1422	-23577	-492	-494	1422	50.8	496	374	59	628688
ABaraaa:40	ABaraaa	40	1417	-23582	-295	-298	1417	46.1	514	417	51	970943
ABaraaaa:60	ABaraaaa	60	1358	-23642	-213	-217	1358	38.1	464	400	44	621492
ABaraaaaa:83	ABaraaaaa	83	1253	-23746	-209	-223	1253	42.4	484	378	39	669360
ABaraaaap:83	ABaraaaap	83	1345	-23655	-202	-180	1345	36.2	449	373	39	622024
ABaraaap:60	ABaraaap	60	1383	-23616	-147	-153	1383	43.9	481	456	43	764196
ABaraaapa:85	ABaraaapa	85	1245	-23754	-111	-113	1245	37.1	540	422	37	633434
ABaraaapp:85	ABaraaapp	85	1305	-23694	-67	-80	1305	42.7	510	420	38	644725
ABaraap:40	ABaraap	40	1423	-23576	-465	-471	1423	54.5	433	372	52	888119
ABaraapa:59	ABaraapa	59	1516	-23483	-470	-473	1516	53.8	449	410	45	836558
ABaraapaa:83	ABaraapaa	83	1442	-23557	-313	-347	1442	49.5	521	375	40	736446
ABaraapap:83	ABaraapap	83	1449	-23550	-161	-198	1449	50.9	485	340	39	681356
ABaraapp:59	ABaraapp	59	1448	-23551	-468	-469	1448	54.5	397	368	47	857167
ABaraappa:81	ABaraappa	81	1315	-23684	-314	-305	1315	50.6	442	332	41	749828
ABaraappp:81	ABaraappp	81	1383	-23616	-237	-202	1383	49.5	398	347	41	716990
ABarap:22	ABarap	22	1389	-23610	-400	-400	1389	51.7	407	409	58	573052
ABarapa:40	ABarapa	40	1413	-23586	-210	-210	1413	42.7	448	464	52	981359
ABarapaa:60	ABarapaa	60	1392	-23607	-113	-116	1392	38.0	441	486	44	703490
ABarapaaa:86	ABarapaaa	86	1401	-23598	-68	-81	1401	46.0	482	439	37	610051
ABarapaap:86	ABarapaap	86	1320	-23679	-63	-74	1320	43.0	452	406	37	588085
ABarapap:60	ABarapap	60	1398	-23601	-147	-139	1398	40.2	414	431	44	672179
ABarapapa:83	ABarapapa	83	1406	-23593	-424	-457	1406	52.7	479	398	39	676459
ABarapapp:83	ABarapapp	83	1344	-23655	-156	-153	1344	50.9	432	368	39	659178
ABarapp:40	ABarapp	40	1418	-23582	-404	-410	1418	52.8	378	425	52	914154
ABarappa:59	ABarappa	59	1444	-23555	-205	-212	1444	49.0	396	464	45	818683
ABarappaa:83	ABarappaa	83	1388	-23611	-381	-438	1388	52.6	436	422	39	715330
ABarappap:83	ABarappap	83	1386	-23613	-166	-206	1386	50.6	403	436	40	750713
ABarappp:59	ABarappp	59	1451	-23548	-233	-223	1451	49.5	353	425	46	832737
ABarapppa:82	ABarapppa	82	1341	-23658	-271	-313	1341	50.0	392	402	40	759336
ABarapppp:82	ABarapppp	82	1276	-23723	-195	-202	1276	45.6	364	414	41	747769
ABarp:10	ABarp	10	1365	-23634	-270	-271	1365	25.7	365	443	67	505842
ABarpa:22	ABarpa	22	1396	-23603	-233	-232	1396	28.2	421	465	60	553463
ABarpaa:40	ABarpaa	40	1435	-23564	-126	-127	1435	23.1	479	452	51	712599
ABarpaaa:58	ABarpaaa	58	1411	-23588	-124	-124	1411	26.1	468	462	45	685162
ABarpaaaa:84	ABarpaaaa	84	1243	-23756	-111	-111	1243	31.0	500	451	39	596193
ABarpaaap:84	ABarpaaap	84	1267	-23732	-121	-123	1267	20.8	475	459	39	522952
ABarpaap:58	ABarpaap	58	1460	-23539	-107	-106	1460	13.2	448	416	45	415985
ABarpaapa:82	ABarpaapa	82	1345	-23654	-28	-32	1345	11.9	462	436	38	391151
ABarpaapp:82	ABarpaapp	82	1310	-23689	-73	-73	1310	11.1	403	441	40	358727
ABarpap:40	ABarpap	40	1379	-23620	-213	-214	1379	28.7	411	407	52	603963
ABarpapa:58	ABarpapa	58	1449	-23550	-96	-99	1449	22.5	414	440	44	501062
ABarpapaa:84	ABarpapaa	84	1282	-23717	-81	-80	1282	30.2	451	469	39	535919
ABarpapap:84	ABarpapap	84	1334	-23665	-58	-60	1334	19.0	424	471	39	440284
ABarpapp:58	ABarpapp	58	1447	-23552	-151	-152	1447	26.0	376	385	45	422301
ABarpappa:83	ABarpappa	83	1319	-23680	-125	-132	1319	28.6	405	446	39	479191
ABarpappp:83	ABarpappp	83	1331	-23668	-129	-122	1331	21.0	361	428	39	365524
ABarpp:22	ABarpp	22	1465	-23534	-189	-189	1465	21.7	296	444	60	432460
ABarppa:40	ABarppa	40	1571	-23428	-70	-70	1571	11.8	396	421	53	487156
ABarppaa:58	ABarppaa	58	1486	-23513	-152	-153	1486	7.6	397	388	44	284328
ABarppaaa:86	ABarppaaa	86	1477	-23522	-30	-43	1477	5.3	355	382	38	244758
ABarppaap:86	ABarppaap	86	1482	-23517	11	7	1482	5.4	314	356	37	173417
ABarppap:58	ABarppap	58	1490	-23509	-78	-78	1490	14.0	349	340	44	288462
ABarppapa:86	ABarppapa	86	1514	-23485	-46	-50	1514	7.9	309	314	38	168580
ABarppapp:86	ABarppapp	86	1655	-23344	-66	-70	1655	10.0	259	293	39	200079
ABarppp:40	ABarppp	40	1467	-23532	-70	-70	1467	18.3	306	436	52	579714
ABarpppa:58	ABarpppa	58	1531	-23468	-4	-4	1531	11.7	333	414	44	311143
ABarpppaa:86	ABarpppaa	86	1352	-23647	-74	-74	1352	8.7	326	431	38	273455
ABarpppap:86	ABarpppap	86	1413	-23586	-46	-45	1413	9.0	284	406	37	248263
ABarpppp:58	ABarpppp	58	1444	-23555	-120	-122	1444	15.5	279	356	44	296429
ABarppppa:85	ABarppppa	85	1470	-23529	-15	-13	1470	7.7	253	361	39	230809
ABarppppp:85	ABarppppp	85	1446	-23553	-75	-78	1446	12.2	214	352	40	281826
ABp:1	ABp	1	1359	-23641	-187	-187	1359	26.0	304	410	66	229348
ABpl:2	ABpl	2	1283	-20939	-99	-99	1283	19.4	358	307	74	395785
ABpla:11	ABpla	11	1553	-23446	-174	-174	1553	12.2	456	334	67	321239
ABplaa:22	ABplaa	22	1555	-23444	-167	-168	1555	14.0	492	366	60	383747
ABplaaa:38	ABplaaa	38	1472	-23527	-150	-150	1472	14.6	546	359	54	714500
ABplaaaa:57	ABplaaaa	57	1407	-23592	-124	-124	1407	22.2	584	367	46	778514
ABplaaaaa:81	ABplaaaaa	81	1288	-23711	-94	-93	1288	19.2	557	316	40	625965
ABplaaaap:81	ABplaaaap	81	1321	-23678	-93	-94	1321	10.8	529	311	40	484376
ABplaaap:57	ABplaaap	57	1611	-23388	-53	-52	1611	10.3	522	343	46	432061
ABplaaapa:81	ABplaaapa	81	1477	-23522	-14	-23	1477	6.1	496	324	39	349099
ABplaaapp:81	ABplaaapp	81	1365	-23634	-103	-104	1365	5.9	460	284	39	298581
ABplaap:38	ABplaap	38	1436	-23563	-146	-145	1436	17.1	479	276	53	579013
ABplaapa:57	ABplaapa	57	1438	-23561	-108	-107	1438	20.7	555	296	47	698169
ABplaapaa:80	ABplaapaa	80	1310	-23689	-55	-56	1310	18.9	534	263	40	617480
ABplaapap:80	ABplaapap	80	1292	-23707	-72	-72	1292	13.7	492	249	41	509297
ABplaapp:57	ABplaapp	57	1481	-23518	-103	-103	1481	21.9	461	279	46	508393
ABplaappa:80	ABplaappa	80	1391	-23608	-29	-38	1391	18.9	465	260	39	400893
ABplaappp:80	ABplaappp	80	1377	-23622	-233	-180	1377	18.6	404	240	40	355059
ABplap:22	ABplap	22	1521	-23479	-112	-112	1521	11.3	384	348	58	246143
ABplapa:39	ABplapa	39	1650	-23349	-22	-23	1650	8.2	458	349	52	397429
ABplapaa:58	ABplapaa	58	1632	-23367	-25	-26	1632	6.4	485	284	45	396932
ABplapaaa:84	ABplapaaa	84	1394	-23605	-66	-69	1394	5.9	422	251	38	312603
ABplapaap:84	ABplapaap	84	1485	-23515	-111	-122	1485	7.0	379	252	38	274284
ABplapap:58	ABplapap	58	1535	-23464	-35	-34	1535	9.4	413	304	43	271621
ABplapapa:82	ABplapapa	82	1518	-23481	-16	-19	1518	6.5	323	257	37	198923
ABplapapp:82	ABplapapp	82	1461	-23538	-24	-27	1461	5.3	279	236	38	235382
ABplapp:39	ABplapp	39	1411	-23588	-135	-135	1411	10.1	382	275	53	409312
ABplappa:58	ABplappa	58	1504	-23495	-78	-78	1504	8.6	432	237	45	432546
ABplappaa:82	ABplappaa	82	1424	-23575	-26	-29	1424	8.0	369	210	38	322414
ABplappap:82	ABplappap	82	1407	-23592	-36	-39	1407	7.9	324	201	37	288735
ABplappp:58	ABplappp	58	1487	-23512	-72	-77	1487	11.4	358	248	46	351684
ABplapppa:82	ABplapppa	82	1320	-23679	-106	-113	1320	9.0	281	189	39	334007
ABplapppp:82	ABplapppp	82	1354	-23645	-84	-84	1354	12.8	239	200	41	379718
ABplp:11	ABplp	11	1463	-23536	-150	-150	1463	17.0	347	216	66	375738
ABplpa:22	ABplpa	22	1443	-23556	-108	-108	1443	19.6	388	198	57	382241
ABplpaa:40	ABplpaa	40	1417	-23582	-100	-101	1417	19.0	419	198	51	696201
ABplpaaa:59	ABplpaaa	59	1408	-23591	-99	-96	1408	23.0	492	225	44	621131
ABplpaaaa:84	ABplpaaaa	84	1284	-23715	-108	-112	1284	27.1	519	237	39	570315
ABplpaaap:84	ABplpaaap	84	1265	-23734	-72	-78	1265	23.8	479	210	38	505876
ABplpaap:59	ABplpaap	59	1434	-23565	-72	-76	1434	21.6	428	207	44	528918
ABplpaapa:83	ABplpaapa	83	1318	-23681	-34	-37	1318	13.9	446	200	38	429376
ABplpaapp:83	ABplpaapp	83	1255	-23744	-74	-78	1255	15.6	400	189	36	381458
ABplpap:40	ABplpap	40	1386	-23613	-188	-179	1386	27.3	329	175	51	748304
ABplpapa:59	ABplpapa	59	1352	-23647	-221	-221	1352	31.3	405	195	44	659331
ABplpapaa:82	ABplpapaa	82	1282	-23717	-143	-148	1282	34.1	456	209	39	645120
ABplpapap:82	ABplpapap	82	1252	-23747	-112	-118	1252	29.4	414	189	39	646148
ABplpapp:59	ABplpapp	59	1362	-23637	-232	-230	1362	36.8	345	186	45	743941
ABplpappa:82	ABplpappa	82	1318	-23681	-238	-228	1318	38.5	406	205	41	715425
ABplpappp:82	ABplpappp	82	1349	-23650	-165	-168	1349	35.0	358	182	40	622688
ABplpp:22	ABplpp	22	1508	-23491	-93	-94	1508	14.8	293	204	58	318720
ABplppa:40	ABplppa	40	1564	-23435	-51	-51	1564	9.4	315	210	51	458738
ABplppaa:60	ABplppaa	60	1449	-23550	-46	-49	1449	16.0	382	188	42	462403
ABplppaaa:85	ABplppaaa	85	1251	-23748	-81	-83	1251	21.2	375	174	37	399753
ABplppaap:85	ABplppaap	85	1269	-23730	-55	-54	1269	14.9	339	170	37	371316
ABplppap:60	ABplppap	60	1454	-23545	-60	-64	1454	12.1	306	203	43	332885
ABplppapa:85	ABplppapa	85	1400	-23599	-195	-187	1400	21.9	311	189	37	337574
ABplppapp:85	ABplppapp	85	1556	-23443	-211	-202	1556	22.6	258	189	36	315632
ABplppp:40	ABplppp	40	1392	-23607	-183	-177	1392	25.1	247	175	50	646600
ABplpppa:59	ABplpppa	59	1389	-23611	-91	-91	1389	22.1	327	174	43	485030
ABplpppaa:84	ABplpppaa	84	1253	-23746	-104	-106	1253	23.7	308	158	38	442926
ABplpppap:84	ABplpppap	84	1279	-23720	-65	-69	1279	25.9	250	157	38	455480
ABplpppp:59	ABplpppp	59	1423	-23576	-152	-156	1423	31.5	277	173	43	553854
ABplppppa:83	ABplppppa	83	1404	-23595	-250	-162	1404	32.8	286	169	40	534205
ABplppppp:83	ABplppppp	83	1328	-23671	-91	-94	1328	31.6	217	170	39	483985
ABpr:2	ABpr	2	1317	-23682	-448	-448	1317	48.8	263	402	75	789822
ABpra:11	ABpra	11	1337	-23662	-408	-409	1337	48.9	275	430	67	649877
ABpraa:22	ABpraa	22	1381	-23618	-423	-424	1381	48.1	314	447	60	604043
ABpraaa:40	ABpraaa	40	1436	-23563	-232	-232	1436	31.2	379	489	54	701013
ABpraaaa:58	ABpraaaa	58	1392	-23607	-175	-181	1392	30.5	385	490	44	534733
ABpraaaaa:82	ABpraaaaa	82	1276	-23723	-148	-161	1276	41.5	424	459	38	569114
ABpraaaap:82	ABpraaaap	82	1331	-23668	-95	-103	1331	33.6	393	472	40	559249
ABpraaap:58	ABpraaap	58	1444	-23555	-114	-117	1444	23.4	337	459	44	437883
ABpraaapa:81	ABpraaapa	81	1284	-23715	-162	-152	1284	26.6	360	466	39	463220
ABpraaapp:81	ABpraaapp	81	1337	-23663	-98	-90	1337	26.5	312	452	38	409674
ABpraap:40	ABpraap	40	1387	-23612	-360	-365	1387	47.7	312	450	52	863604
ABpraapa:58	ABpraapa	58	1419	-23580	-261	-265	1419	40.0	329	486	46	672023
ABpraapaa:83	ABpraapaa	83	1408	-23591	-89	-105	1408	42.1	386	480	39	595254
ABpraapap:83	ABpraapap	83	1305	-23694	-156	-166	1305	34.0	339	492	41	520603
ABpraapp:58	ABpraapp	58	1348	-23651	-237	-244	1348	41.9	289	436	45	615941
ABpraappa:82	ABpraappa	82	1286	-23713	-175	-178	1286	39.2	344	446	39	576768
ABpraappp:82	ABpraappp	82	1284	-23715	-190	-206	1284	37.6	290	437	41	616015
ABprap:22	ABprap	22	1340	-23659	-341	-341	1340	43.1	216	429	60	583803
ABprapa:39	ABprapa	39	1407	-23592	-179	-179	1407	29.5	271	477	52	706823
ABprapaa:59	ABprapaa	59	1415	-23584	-130	-135	1415	17.3	297	464	44	407818
ABprapaaa:85	ABprapaaa	85	1267	-23732	18	15	1267	15.2	255	440	36	312507
ABprapaap:85	ABprapaap	85	1376	-23623	-4	-9	1376	9.3	219	418	39	317597
ABprapap:59	ABprapap	59	1415	-23584	-116	-117	1415	19.5	255	435	43	400189
ABprapapa:83	ABprapapa	83	1284	-23716	-105	-99	1284	20.0	229	433	38	362606
ABprapapp:83	ABprapapp	83	1303	-23696	-93	-96	1303	18.3	190	397	37	286747
ABprapp:39	ABprapp	39	1379	-23620	-154	-155	1379	29.8	189	444	53	828547
ABprappa:58	ABprappa	58	1349	-23650	-123	-125	1349	18.8	200	451	45	495765
ABprappaa:82	ABprappaa	82	1254	-23745	-66	-69	1254	17.5	180	440	38	419210
ABprappap:82	ABprappap	82	1281	-23718	-44	-50	1281	18.3	143	410	40	456788
ABprappp:58	ABprappp	58	1354	-23645	-135	-135	1354	23.4	150	409	45	513275
ABprapppa:83	ABprapppa	83	1274	-23725	-83	-91	1274	27.0	154	437	38	478691
ABprapppp:83	ABprapppp	83	1264	-23735	-106	-110	1264	30.0	114	402	40	540636
ABprp:11	ABprp	11	1378	-23621	-509	-509	1378	50.2	197	325	67	605560
ABprpa:23	ABprpa	23	1266	-20792	-505	-506	1266	55.3	219	318	59	493157
ABprpaa:40	ABprpaa	40	1397	-23602	-263	-264	1397	48.8	236	446	51	809662
ABprpaaa:59	ABprpaaa	59	1416	-23583	-134	-134	1416	32.8	266	485	42	543009
ABprpaaaa:82	ABprpaaaa	82	1247	-23752	-75	-74	1247	20.6	302	483	39	447930
ABprpaaap:82	ABprpaaap	82	1275	-23724	-33	-38	1275	25.2	259	478	39	506863
ABprpaap:59	ABprpaap	59	1399	-23600	-170	-170	1399	37.6	227	439	42	549953
ABprpaapa:83	ABprpaapa	83	1243	-23756	-124	-131	1243	34.3	283	486	38	483207
ABprpaapp:83	ABprpaapp	83	1259	-23740	-161	-179	1259	39.5	262	443	37	484320
ABprpap:40	ABprpap	40	1422	-23577	-345	-342	1422	53.7	196	374	52	815283
ABprpapa:58	ABprpapa	58	1404	-23596	-257	-258	1404	50.7	247	450	45	719060
ABprpapaa:81	ABprpapaa	81	1385	-23614	-216	-243	1385	50.9	331	445	40	614481
ABprpapap:81	ABprpapap	81	1366	-23633	-187	-207	1366	49.1	282	458	40	617296
ABprpapp:58	ABprpapp	58	1444	-23555	-280	-285	1444	52.8	222	394	45	720208
ABprpappa:81	ABprpappa	81	1353	-23646	-280	-291	1353	52.5	306	408	40	658901
ABprpappp:81	ABprpappp	81	1294	-23705	-224	-238	1294	50.7	262	404	39	602063
ABprpp:23	ABprpp	23	1416	-23583	-425	-425	1416	45.2	139	340	60	628706
ABprppa:40	ABprppa	40	1428	-23571	-228	-232	1428	40.2	147	429	51	907200
ABprppaa:60	ABprppaa	60	1424	-23575	-62	-65	1424	31.2	187	463	42	601597
ABprppaaa:85	ABprppaaa	85	1289	-23710	-58	-68	1289	36.2	239	471	37	492153
ABprppaap:85	ABprppaap	85	1218	-23781	-103	-106	1218	30.7	210	469	36	428956
ABprppap:60	ABprppap	60	1399	-23601	-211	-216	1399	35.2	153	424	44	658516
ABprppapa:85	ABprppapa	85	1273	-23726	-130	-150	1273	36.7	218	434	37	476416
ABprppapp:85	ABprppapp	85	1278	-23721	-153	-177	1278	36.6	176	435	39	582805
ABprppp:40	ABprppp	40	1369	-23630	-405	-406	1369	47.5	126	365	51	915092
ABprpppa:60	ABprpppa	60	1401	-23598	-231	-232	1401	46.7	177	435	44	749746
ABprpppaa:84	ABprpppaa	84	1330	-23669	-108	-125	1330	46.8	236	440	37	543375
ABprpppap:84	ABprpppap	84	1342	-23657	-121	-136	1342	47.0	196	436	38	571777
ABprpppp:60	ABprpppp	60	1499	-23500	-190	-191	1499	47.7	138	382	45	773769
ABprppppa:83	ABprppppa	83	1263	-23736	-240	-259	1263	44.2	162	422	39	612595
ABprppppp:83	ABprppppp	83	1349	-23650	-108	-118	1349	40.8	120	403	40	627069
EMS:1	EMS	1	668	-11832	-150	-150	668	35.0	320	208	56	80007
MS:3	MS	3	1316	-23683	-476	-476	1316	48.5	377	264	74	805428
MSa:15	MSa	15	1519	-23480	-220	-220	1519	42.9	430	266	68	774532
MSaa:37	MSaa	37	3045	-21954	1345	1347	3045	37.4	428	318	58	822856
MSaaa:58	MSaaa	58	5897	-19102	3884	3887	5897	35.6	426	326	51	622031
MSaaaa:94	MSaaaa	94	5744	-19255	3714	3735	5744	25.2	445	352	44	460920
MSaaap:94	MSaaap	94	4989	-20010	2755	2840	4989	22.8	393	311	42	297395
MSaap:58	MSaap	58	7094	-17905	4584	4825	7094	40.4	350	307	50	650850
MSaapa:95	MSaapa	95	7457	-17542	5220	5281	7457	37.3	376	339	43	452114
MSaapp:95	MSaapp	95	8145	-16854	5216	5636	8145	38.9	343	280	42	399382
MSap:37	MSap	37	3586	-21413	1634	1641	3586	47.8	364	282	59	1008844
MSapa:60	MSapa	60	8903	-16096	6392	6494	8903	46.3	389	271	50	774939
MSapaa:96	MSapaa	96	7696	-17303	5321	5375	7696	34.3	432	316	42	402522
MSapap:96	MSapap	96	8890	-16109	6055	6306	8890	37.0	393	270	42	421960
MSapp:60	MSapp	60	9865	-15134	7234	7411	9865	49.5	317	278	51	875491
MSappa:95	MSappa	95	11794	-13205	9477	9518	11794	49.4	395	305	45	634666
MSappp:95	MSappp	95	12168	-12832	8863	9433	12168	51.4	354	262	45	633332
MSp:15	MSp	15	1506	-23493	-233	-234	1506	47.4	314	307	69	783369
MSpa:37	MSpa	37	2901	-22098	1178	1178	2901	38.9	338	379	59	828323
MSpaa:60	MSpaa	60	6615	-18384	4460	4507	6615	37.4	352	376	49	553218
MSpaaa:95	MSpaaa	95	6751	-18248	4729	4748	6751	31.3	383	387	43	409388
MSpaap:95	MSpaap	95	5195	-19804	3086	3142	5195	26.8	333	329	44	291099
MSpap:60	MSpap	60	7324	-17675	5029	5091	7324	41.5	281	351	50	593181
MSpapa:93	MSpapa	93	9156	-15843	6970	6965	9156	44.7	319	364	43	453912
MSpapp:93	MSpapp	93	7543	-17456	4913	5136	7543	38.0	297	305	43	353891
MSpp:37	MSpp	37	3075	-21924	1296	1298	3075	44.3	254	361	56	779094
MSppa:59	MSppa	59	6349	-18650	4250	4250	6349	28.4	261	389	49	470803
MSppaa:104	MSppaa	104	5828	-19171	3942	3934	5828	22.7	313	399	42	275785
MSppap:104	MSppap	104	5933	-19066	3716	3797	5933	28.1	261	370	42	265251
MSppp:59	MSppp	59	7753	-17246	5545	5546	7753	41.7	202	348	50	576650
MSpppa:96	MSpppa	96	8065	-16934	5736	5764	8065	38.4	260	345	42	328504
MSpppp:96	MSpppp	96	6918	-18081	4691	4769	6918	29.0	205	356	42	287138
E:3	E	3	1397	-23602	-443	-444	1397	38.9	236	222	71	651177
Ea:16	Ea	16	1803	-23196	-91	-92	1803	39.5	287	210	68	778030
Eal:42	Eal	42	6247	-18752	4030	4058	6247	44.6	257	266	57	844589
Eala:73	Eala	73	12915	-12084	9956	10241	12915	42.5	326	224	51	627208
Ealaa:122	Ealaa	122	9748	-15251	7281	7340	9748	42.0	421	235	37	247156
Ealap:122	Ealap	122	9490	-15509	7130	7238	9490	45.0	346	225	40	273880
Ealp:73	Ealp	73	15069	-9930	12154	12188	15069	50.9	269	292	50	601190
Ealpa:122	Ealpa	122	11561	-13438	9108	9146	11561	52.6	343	300	39	277964
Ealpp:122	Ealpp	122	10858	-14141	8289	8533	10858	50.8	294	246	41	304435
Ear:42	Ear	42	3674	-21325	1798	1799	3674	27.8	307	254	56	535733
Eara:71	Eara	71	6510	-18489	4174	4181	6510	22.5	347	258	47	310705
Earaa:120	Earaa	120	5074	-19925	3037	3125	5074	23.2	386	270	38	172767
Earap:120	Earap	120	4792	-20207	2904	2915	4792	24.3	316	250	39	162998
Earp:71	Earp	71	7987	-17012	5130	5367	7987	28.2	279	244	47	370015
Earpa:119	Earpa	119	8036	-16963	5540	5664	8036	35.3	315	224	39	233247
Earpp:119	Earpp	119	6379	-18620	4056	4100	6379	27.6	258	227	37	169576
Ep:16	Ep	16	1756	-23243	-14	-20	1756	31.1	186	241	67	680809
Epl:42	Epl	42	5321	-19678	3252	3262	5321	33.5	192	236	56	705034
Epla:74	Epla	74	11098	-13901	8038	8379	11098	37.9	242	244	49	509903
Eplaa:122	Eplaa	122	8511	-16488	5830	6118	8511	42.3	280	247	38	240706
Eplap:122	Eplap	122	7121	-17878	4751	4929	7121	33.3	229	261	40	250131
Eplp:74	Eplp	74	12191	-12808	9528	9666	12191	38.2	181	233	49	566969
Eplpa:126	Eplpa	126	7604	-17395	5506	5601	7604	40.0	214	290	40	249701
Eplpp:126	Eplpp	126	8786	-16213	6912	6934	8786	40.1	164	260	39	289503
Epr:42	Epr	42	4325	-20674	2311	2315	4325	30.2	181	322	54	515298
Epra:74	Epra	74	6421	-18578	4083	4130	6421	24.0	258	311	47	296110
Epraa:125	Epraa	125	3354	-21645	1440	1506	3354	17.3	309	318	36	109353
Eprap:125	Eprap	125	5198	-19801	3047	3190	5198	21.6	266	278	37	143729
Eprp:74	Eprp	74	8440	-16559	6052	6082	8440	28.6	180	299	48	351970
Eprpa:123	Eprpa	123	5023	-19976	2766	2904	5023	23.3	225	285	36	131328
Eprpp:123	Eprpp	123	5888	-19111	3771	3812	5888	29.8	180	310	36	147694
P2:1	P2	1	988	-17762	-414	-414	988	33.5	154	285	88	781464
C:5	C	5	1141	-18501	-157	-157	1141	19.5	220	340	69	348810
Ca:19	Ca	19	1293	-20765	-87	-87	1293	19.4	294	328	62	234619
Caa:36	Caa	36	1346	-21380	-74	-73	1346	12.1	303	321	56	234059
Caaa:58	Caaa	58	1516	-23483	-107	-108	1516	7.8	295	289	45	163647
Caaaa:82	Caaaa	82	1457	-23543	-32	-34	1457	7.5	223	267	40	172969
Caaap:82	Caaap	82	1410	-23589	-61	-67	1410	8.4	166	250	42	237632
Caap:58	Caap	58	1593	-23406	-75	-75	1593	9.8	205	262	48	249344
Caapa:83	Caapa	83	1405	-23594	-113	-122	1405	17.3	161	266	41	248574
Caapp:83	Caapp	83	1363	-23636	-99	-101	1363	18.1	102	270	43	353009
Cap:36	Cap	36	1438	-21388	-58	-58	1438	14.0	200	257	55	305736
Capa:59	Capa	59	1485	-23514	-84	-86	1485	18.3	233	189	46	319869
Capaa:91	Capaa	91	1219	-23780	-155	-163	1219	24.1	180	200	39	299338
Capap:91	Capap	91	1257	-23742	-172	-177	1257	26.8	123	212	41	370794
Capp:59	Capp	59	1469	-23530	-301	-233	1469	21.5	169	191	47	424423
Cappa:87	Cappa	87	1334	-23665	-299	-279	1334	33.1	162	204	40	358003
Cappp:87	Cappp	87	1378	-23621	-91	-95	1378	30.7	101	240	41	383483
Cp:19	Cp	19	1380	-22230	-179	-179	1380	23.7	190	376	63	362147
Cpa:37	Cpa	37	1398	-23601	-157	-157	1398	14.1	219	391	56	338642
Cpaa:56	Cpaa	56	1516	-23483	-83	-83	1516	9.7	212	370	48	248366
Cpaaa:81	Cpaaa	81	1300	-23699	-121	-123	1300	6.6	195	327	41	173909
Cpaap:81	Cpaap	81	1342	-23657	-101	-102	1342	11.2	132	327	44	279287
Cpap:56	Cpap	56	1554	-23445	-162	-162	1554	12.7	135	315	47	298343
Cpapa:83	Cpapa	83	1270	-23729	-98	-100	1270	21.9	91	347	42	364691
Cpapp:83	Cpapp	83	1279	-23720	-201	-211	1279	29.0	80	291	42	417675
Cpp:37	Cpp	37	1447	-23552	-168	-168	1447	19.9	110	344	57	511285
Cppa:59	Cppa	59	1351	-23648	-207	-211	1351	31.7	100	369	48	566687
Cppaa:91	Cppaa	91	1212	-23787	-210	-222	1212	45.9	149	366	41	502342
Cppap:91	Cppap	91	1251	-23748	-249	-262	1251	44.1	106	307	43	583395
Cppp:59	Cppp	59	1419	-23580	-198	-178	1419	28.5	81	294	48	547454
Cpppa:88	Cpppa	88	1247	-23752	-196	-168	1247	29.7	135	358	41	354323
Cpppp:88	Cpppp	88	1287	-23712	-198	-227	1287	35.7	90	312	44	561746
P3:5	P3	5	1327	-22283	-358	-360	1327	33.0	120	279	63	461459
D:23	D	23	1468	-23531	-299	-299	1468	29.5	97	305	58	370773
Da:46	Da	46	1480	-23519	-305	-287	1480	33.1	120	219	50	234775
Daa:76	Daa	76	1440	-23559	-528	-526	1440	50.7	162	253	44	195535
Dap:76	Dap	76	1377	-23622	-390	-301	1377	38.5	118	259	42	157964
Dapa:104	Dapa	104	1299	-23700	-510	-535	1299	52.4	183	287	38	201774
Dapp:104	Dapp	104	1332	-23667	-282	-193	1332	43.8	189	300	40	186556
Dp:46	Dp	46	1454	-23545	-436	-434	1454	46.0	117	300	51	266657
Dpa:76	Dpa	76	1403	-23596	-368	-318	1403	51.5	195	371	42	188174
Dpp:76	Dpp	76	1374	-23626	-352	-358	1374	46.2	141	319	44	197214
Dppa:102	Dppa	102	1213	-23786	-174	-156	1213	41.4	234	394	35	168597
Dppp:102	Dppp	102	1269	-23730	-213	-183	1269	37.6	203	362	40	194390
P4:23	P4	23	1443	-23556	-395	-364	1443	40.9	141	221	53	346353
Z2:62	Z2	62	1298	-23701	-506	-411	1298	51.1	222	309	41	143811
Z3:62	Z3	62	1382	-23617	-512	-399	1382	46.0	223	219	41	140235
