# Supplementary material for: Quantitative Differences in Nuclear β-catenin and TCF Pattern Embryonic Cells in C. elegans
Source: PLoS Genet. 2015 Oct 21;11(10):e1005585. doi: 10.1371/journal.pgen.1005585 (PMC4619327; doi:10.1371/journal.pgen.1005585)
Supplement: S1 Data — For each cell analyzed, birth time is given in column 3 and the average nuclear reporter intensity over the lifetime of the cell (corrected for background) is given in column 7 (“blot”). For information on each embryo’s strain information and experimental conditions, refer to S2 Table. (ZIP) [file pgen.1005585.s005.zip › CAs/CA20120621_end-3_pop-1i_L2.csv]

cellTime	cell	time	none	global	local	blot	cross	z	x	y	size	gweight
ABa:1	ABa	1	1263	-23736	-296	-296	1263	37.8	193	268	78	952382
ABal:10	ABal	10	1299	-23700	-207	-207	1299	28.8	173	288	72	752207
ABala:20	ABala	20	1293	-23706	-229	-229	1293	35.0	137	242	66	665666
ABalaa:32	ABalaa	32	1268	-23731	-282	-282	1268	42.1	115	245	58	721044
ABalaaa:49	ABalaaa	49	1289	-23710	-221	-222	1289	46.6	128	251	52	937547
ABalaaaa:69	ABalaaaa	69	1239	-23760	-101	-107	1239	36.3	155	184	44	720018
ABalaaaal:98	ABalaaaal	98	1155	-23844	-41	-42	1155	24.2	167	221	38	438453
ABalaaaala:133	ABalaaaala	133	1101	-23898	-72	-37	1101	24.9	188	286	29	181608
ABalaaaalp:133	ABalaaaalp	133	1104	-23895	-40	-48	1104	16.2	207	284	30	166231
ABalaaaar:98	ABalaaaar	98	1104	-23895	-79	-81	1104	31.6	207	189	37	490700
ABalaaaarl:131	ABalaaaarl	131	1093	-23906	-4	-12	1093	29.5	215	189	30	254879
ABalaaaarr:131	ABalaaaarr	131	1014	-23985	-81	-82	1014	21.9	226	193	30	218726
ABalaaap:69	ABalaaap	69	1265	-23734	-89	-92	1265	32.2	190	225	42	521402
ABalaaapa:96	ABalaaapa	96	1161	-23838	-38	-41	1161	15.4	170	198	39	437508
ABalaaapal:127	ABalaaapal	127	1008	-23991	-75	-72	1008	19.0	158	259	31	256908
ABalaaapar:127	ABalaaapar	127	1066	-23933	10	10	1066	12.3	175	256	35	255160
ABalaaapp:96	ABalaaapp	96	1166	-23833	-88	-94	1166	10.2	227	217	37	300618
ABalaaappl:130	ABalaaappl	130	1079	-23920	-27	-28	1079	5.4	205	269	31	180326
ABalaaappr:130	ABalaaappr	130	1096	-23903	-94	-107	1096	2.7	264	278	31	91888
ABalaap:49	ABalaap	49	1318	-23681	-232	-231	1318	52.5	211	270	51	800626
ABalaapa:69	ABalaapa	69	1285	-23714	-145	-149	1285	44.6	193	209	43	676183
ABalaapaa:97	ABalaapaa	97	1108	-23891	-87	-93	1108	25.5	183	210	37	453097
ABalaapaaa:131	ABalaapaaa	131	998	-24001	-188	-134	998	25.5	180	248	30	247302
ABalaapaap:131	ABalaapaap	131	1086	-23913	-35	-40	1086	20.4	183	229	32	258442
ABalaapap:97	ABalaapap	97	1137	-23862	-126	-133	1137	18.6	211	212	37	359185
ABalaapapa:129	ABalaapapa	129	1136	-23863	6	3	1136	14.5	209	231	30	182440
ABalaapapp:129	ABalaapapp	129	1150	-23849	15	17	1150	10.2	238	251	30	125722
ABalaapp:69	ABalaapp	69	1299	-23700	-159	-147	1299	41.3	243	225	43	580232
ABalaappa:98	ABalaappa	98	1132	-23867	-49	-50	1132	23.1	241	187	36	392969
ABalaappaa:133	ABalaappaa	133	1065	-23934	-17	-20	1065	14.8	200	181	30	251858
ABalaappap:133	ABalaappap	133	1079	-23920	-19	-23	1079	11.6	235	188	32	196040
ABalaappp:98	ABalaappp	98	1146	-23853	-113	-107	1146	16.7	273	201	35	264400
ABalaapppa:133	ABalaapppa	133	1191	-23808	17	11	1191	11.8	266	210	29	121568
ABalaapppp:133	ABalaapppp	133	1310	-23689	-6	5	1310	6.7	293	240	30	91265
ABalap:32	ABalap	32	1344	-23655	-164	-164	1344	24.4	170	214	58	528813
ABalapa:50	ABalapa	50	1353	-23647	-110	-110	1353	29.8	130	228	52	789206
ABalapaa:69	ABalapaa	69	1253	-23746	-93	-96	1253	28.5	141	238	42	558965
ABalapaaa:98	ABalapaaa	98	1175	-23824	-16	-16	1175	18.1	180	269	37	375654
ABalapaaaa:134	ABalapaaaa	134	1061	-23938	-47	-48	1061	16.1	216	309	31	209870
ABalapaaap:134	ABalapaaap	134	1154	-23845	-3	-9	1154	11.2	242	313	34	192303
ABalapaap:98	ABalapaap	98	1227	-23772	6	3	1227	9.5	202	272	39	313485
ABalapaapa:132	ABalapaapa	132	1089	-23910	-52	-47	1089	5.6	226	319	36	238510
ABalapaapp:132	ABalapaapp	132	1228	-23771	38	34	1228	4.8	282	303	32	106297
ABalapap:69	ABalapap	69	1298	-23701	-61	-59	1298	17.8	190	240	43	385504
ABalapapa:99	ABalapapa	99	1158	-23841	-88	-87	1158	11.4	225	312	37	255748
ABalapapaa:135	ABalapapaa	135	1077	-23922	-38	-36	1077	9.3	259	359	31	142216
ABalapapap:135	ABalapapap	135	1113	-23886	-21	-24	1113	5.7	293	357	32	120484
ABalapapp:99	ABalapapp	99	1356	-23643	8	0	1356	7.6	263	311	37	205484
ABalapappa:133	ABalapappa	133	1126	-23873	-49	-46	1126	3.7	316	331	30	72864
ABalapappp:133	ABalapappp	133	1180	-23819	-14	-14	1180	3.2	352	327	30	76704
ABalapp:50	ABalapp	50	1367	-23632	-97	-94	1367	31.0	209	259	50	521443
ABalappa:70	ABalappa	70	1308	-23691	-26	-27	1308	19.5	226	273	41	319469
ABalappaa:98	ABalappaa	98	1324	-23676	29	27	1324	4.3	256	255	36	157122
ABalappaaa:134	ABalappaaa	134	1178	-23821	-6	-18	1178	2.9	259	269	33	92499
ABalappaap:134	ABalappaap	134	1263	-23736	32	19	1263	2.8	316	282	30	69743
ABalappap:98	ABalappap	98	1324	-23675	-23	-26	1324	3.4	298	288	35	120999
ABalappapa:132	ABalappapa	132	1185	-23814	-81	-88	1185	3.2	347	272	31	69877
ABalappapp:132	ABalappapp	132	1251	-23748	20	18	1251	3.4	382	293	29	62199
ABalappp:70	ABalappp	70	1320	-23679	-69	-66	1320	13.9	290	274	42	230203
ABalapppa:97	ABalapppa	97	1324	-23675	-57	-62	1324	5.1	326	314	35	122466
ABalapppaa:132	ABalapppaa	132	1170	-23829	35	28	1170	7.3	343	369	30	105655
ABalapppap:132	ABalapppap	132	1152	-23847	-6	3	1152	3.5	384	342	31	79915
ABalapppp:97	ABalapppp	97	1356	-23643	13	12	1356	7.7	369	336	36	140152
ABalappppa:131	ABalappppa	131	1071	-23928	-46	-41	1071	7.5	397	376	31	111493
ABalappppp:131	ABalappppp	131	1128	-23871	21	19	1128	7.0	441	372	32	108259
ABalp:20	ABalp	20	1307	-23693	-264	-264	1307	37.8	195	340	66	624466
ABalpa:32	ABalpa	32	1316	-23683	-234	-233	1316	41.8	162	341	60	700388
ABalpaa:48	ABalpaa	48	1316	-23683	-135	-136	1316	40.1	148	330	51	842131
ABalpaaa:69	ABalpaaa	69	1298	-23701	-130	-133	1298	42.0	177	281	45	703453
ABalpaaaa:92	ABalpaaaa	92	1224	-23775	-117	-127	1224	38.4	166	226	40	670773
ABalpaaaaa:120	ABalpaaaaa	120	1049	-23950	-66	-77	1049	39.5	154	220	35	571753
ABalpaaaap:120	ABalpaaaap	120	1060	-23939	-65	-70	1060	33.8	182	221	35	485238
ABalpaaap:92	ABalpaaap	92	1275	-23724	-141	-138	1275	38.2	207	270	40	560494
ABalpaaapa:122	ABalpaaapa	122	1093	-23906	-43	-49	1093	37.6	180	255	31	375974
ABalpaaapp:122	ABalpaaapp	122	1140	-23859	-101	-67	1140	34.7	202	281	35	416598
ABalpaap:69	ABalpaap	69	1302	-23697	-89	-94	1302	34.8	113	283	45	784094
ABalpaapa:94	ABalpaapa	94	1183	-23816	-68	-71	1183	28.8	116	251	39	589280
ABalpaapaa:127	ABalpaapaa	127	1078	-23921	-22	-26	1078	26.7	121	233	34	423741
ABalpaapap:127	ABalpaapap	127	1059	-23940	-18	-17	1059	27.1	122	271	32	359373
ABalpaapp:94	ABalpaapp	94	1228	-23771	-13	-17	1228	29.7	158	269	37	481180
ABalpaappa:126	ABalpaappa	126	1073	-23926	-18	-20	1073	30.8	146	263	32	364400
ABalpaappp:126	ABalpaappp	126	1077	-23922	-14	-29	1077	29.2	159	292	30	278605
ABalpap:48	ABalpap	48	1330	-23669	-268	-269	1330	51.3	239	354	53	892801
ABalpapa:68	ABalpapa	68	1302	-23697	-387	-389	1302	53.4	205	309	47	886745
ABalpapaa:93	ABalpapaa	93	1252	-23747	-124	-132	1252	45.1	138	221	40	695752
ABalpapaaa:125	ABalpapaaa	125	1073	-23926	-41	-52	1073	34.8	119	208	32	401837
ABalpapaap:125	ABalpapaap	125	1079	-23920	-41	-60	1079	32.2	144	220	33	413959
ABalpapap:93	ABalpapap	93	1287	-23712	-203	-211	1287	49.1	182	269	40	682581
ABalpapapa:122	ABalpapapa	122	1077	-23923	-53	-60	1077	38.3	151	278	31	365976
ABalpapapp:122	ABalpapapp	122	1068	-23931	-61	-72	1068	40.4	176	305	33	366099
ABalpapp:68	ABalpapp	68	1301	-23698	-424	-416	1301	54.0	287	299	48	886407
ABalpappa:92	ABalpappa	92	1260	-23739	-516	-570	1260	54.7	225	264	41	730532
ABalpappaa:122	ABalpappaa	122	1095	-23904	-105	-114	1095	50.6	171	275	33	431597
ABalpappap:122	ABalpappap	122	1147	-23852	-180	-198	1147	54.1	211	284	34	449420
ABalpappp:92	ABalpappp	92	1329	-23670	-411	-379	1329	52.6	268	283	42	728764
ABalpapppa:121	ABalpapppa	121	1076	-23923	-91	-96	1076	44.5	206	298	33	412194
ABalpapppp:121	ABalpapppp	121	1115	-23884	-349	-195	1115	46.0	237	315	35	457380
ABalpp:32	ABalpp	32	1388	-23611	-242	-244	1388	29.9	242	383	57	491768
ABalppa:49	ABalppa	49	1321	-23678	-213	-214	1321	36.0	212	389	51	754252
ABalppaa:69	ABalppaa	69	1302	-23697	-166	-168	1302	41.1	134	312	44	751441
ABalppaaa:95	ABalppaaa	95	1253	-23746	-31	-43	1253	34.4	105	263	39	563352
ABalppaaaa:128	ABalppaaaa	128	1060	-23939	-14	-14	1060	22.3	132	300	30	291771
ABalppaaap:128	ABalppaaap	128	1054	-23945	-51	-56	1054	28.1	117	314	31	278610
ABalppaap:95	ABalppaap	95	1204	-23795	-93	-101	1204	38.5	120	291	38	560227
ABalppaapa:127	ABalppaapa	127	1113	-23886	-1	-3	1113	35.5	105	300	30	306031
ABalppaapp:127	ABalppaapp	127	1059	-23940	-47	-47	1059	37.7	121	328	32	312783
ABalppap:69	ABalppap	69	1305	-23694	-160	-168	1305	38.8	192	339	45	695059
ABalppapa:94	ABalppapa	94	1299	-23700	-95	-100	1299	43.8	145	275	40	612619
ABalppapaa:124	ABalppapaa	124	1114	-23885	-24	-29	1114	36.9	106	252	33	370901
ABalppapap:124	ABalppapap	124	1067	-23932	-74	-87	1067	45.3	134	289	32	333123
ABalppapp:94	ABalppapp	94	1275	-23724	-168	-176	1275	48.5	185	316	40	608121
ABalppappa:124	ABalppappa	124	1035	-23964	-153	-156	1035	46.1	143	325	32	333922
ABalppappp:124	ABalppappp	124	1111	-23889	-100	-113	1111	48.3	186	337	33	344992
ABalppp:49	ABalppp	49	1325	-23674	-279	-279	1325	45.3	319	396	52	824999
ABalpppa:69	ABalpppa	69	1276	-23723	-233	-237	1276	44.6	232	361	44	694342
ABalpppaa:95	ABalpppaa	95	1235	-23764	-69	-74	1235	40.8	138	331	38	613180
ABalpppaaa:129	ABalpppaaa	129	1046	-23953	-36	-35	1046	31.4	124	344	31	347267
ABalpppaap:129	ABalpppaap	129	1094	-23905	-41	-44	1094	36.0	144	364	30	330656
ABalpppap:95	ABalpppap	95	1268	-23731	-103	-120	1268	40.6	187	347	39	623343
ABalpppapa:124	ABalpppapa	124	1101	-23898	-42	-52	1101	40.5	170	373	33	409435
ABalpppapp:124	ABalpppapp	124	1075	-23924	-47	-52	1075	40.0	206	384	33	398752
ABalpppp:69	ABalpppp	69	1303	-23696	-314	-320	1303	46.8	302	356	45	719113
ABalppppa:94	ABalppppa	94	1236	-23763	-138	-144	1236	37.8	212	350	40	591286
ABalppppaa:125	ABalppppaa	125	1067	-23932	-17	-20	1067	26.8	170	384	32	342609
ABalppppap:125	ABalppppap	125	1044	-23955	-88	-88	1044	31.7	203	379	32	356177
ABalppppp:94	ABalppppp	94	1284	-23715	-274	-188	1284	41.2	264	368	41	654086
ABalpppppa:122	ABalpppppa	122	1064	-23935	-76	-84	1064	35.5	243	371	31	323263
ABalpppppp:122	ABalpppppp	122	1061	-23938	-58	-59	1061	34.6	287	386	34	367056
ABar:10	ABar	10	1258	-23741	-201	-201	1258	38.5	256	188	75	911055
ABara:20	ABara	20	1253	-23746	-251	-251	1253	45.8	262	194	67	612126
ABaraa:32	ABaraa	32	1321	-23678	-195	-195	1321	51.0	205	215	58	644874
ABaraaa:49	ABaraaa	49	1287	-23712	-186	-186	1287	45.1	182	182	51	879316
ABaraaaa:69	ABaraaaa	69	1259	-23740	-120	-124	1259	35.0	253	188	44	605897
ABaraaaaa:93	ABaraaaaa	93	1291	-23708	-160	-87	1291	40.4	250	206	38	566120
ABaraaaaaa:122	ABaraaaaaa	122	1089	-23910	-23	-31	1089	45.0	176	234	31	384995
ABaraaaaap:122	ABaraaaaap	122	1116	-23883	-61	-64	1116	45.0	208	247	33	419783
ABaraaaap:93	ABaraaaap	93	1273	-23726	-294	-155	1273	41.3	308	201	38	575366
ABaraaaapa:122	ABaraaaapa	122	1229	-23770	-117	-71	1229	42.7	233	236	32	404550
ABaraaaapp:122	ABaraaaapp	122	1131	-23868	-265	-142	1131	41.6	252	203	35	448948
ABaraaap:69	ABaraaap	69	1248	-23751	-156	-158	1248	46.6	209	174	44	783469
ABaraaapa:95	ABaraaapa	95	1222	-23777	-77	-89	1222	47.7	165	213	37	617538
ABaraaapaa:129	ABaraaapaa	129	1094	-23905	-58	-57	1094	45.7	123	261	32	397759
ABaraaapap:129	ABaraaapap	129	1130	-23869	-14	-27	1130	46.1	132	233	32	399138
ABaraaapp:95	ABaraaapp	95	1228	-23771	-101	-114	1228	48.1	207	231	38	585537
ABaraaappa:128	ABaraaappa	128	1210	-23789	-15	-36	1210	52.2	160	230	31	386403
ABaraaappp:128	ABaraaappp	128	1191	-23808	-163	-200	1191	54.2	191	239	33	384568
ABaraap:49	ABaraap	49	1305	-23694	-245	-245	1305	53.0	265	203	52	864008
ABaraapa:69	ABaraapa	69	1245	-23754	-255	-254	1245	51.9	267	175	45	813563
ABaraapaa:94	ABaraapaa	94	1255	-23744	-146	-164	1255	50.1	201	198	38	614592
ABaraapaaa:126	ABaraapaaa	126	1068	-23931	-52	-63	1068	44.9	152	199	30	338454
ABaraapaap:126	ABaraapaap	126	1153	-23846	7	5	1153	48.7	182	195	32	366396
ABaraapap:94	ABaraapap	94	1241	-23758	-235	-252	1241	52.9	248	196	40	694000
ABaraapapa:125	ABaraapapa	125	1160	-23839	-24	-46	1160	52.2	219	205	32	371985
ABaraapapp:125	ABaraapapp	125	1092	-23907	-74	-81	1092	49.7	246	191	33	385872
ABaraapp:69	ABaraapp	69	1285	-23715	-411	-416	1285	54.5	345	210	48	901120
ABaraappa:92	ABaraappa	92	1306	-23693	-358	-413	1306	54.4	292	209	41	710037
ABaraappaa:122	ABaraappaa	122	1105	-23895	-75	-92	1105	52.0	230	236	33	404519
ABaraappap:122	ABaraappap	122	1123	-23876	-85	-98	1123	52.1	251	264	33	394134
ABaraappp:92	ABaraappp	92	1255	-23744	-357	-382	1255	54.2	341	210	42	757914
ABaraapppa:121	ABaraapppa	121	1122	-23877	-268	-148	1122	51.6	273	225	33	419147
ABaraapppp:121	ABaraapppp	121	1172	-23827	-84	-63	1172	48.2	296	198	34	427358
ABarap:32	ABarap	32	1300	-23699	-209	-210	1300	48.5	286	177	58	604781
ABarapa:48	ABarapa	48	1291	-23708	-143	-143	1291	39.7	250	142	50	782159
ABarapaa:69	ABarapaa	69	1247	-23752	-107	-108	1247	40.0	245	140	44	764799
ABarapaaa:97	ABarapaaa	97	1132	-23867	-91	-94	1132	40.4	205	160	37	589154
ABarapaaaa:132	ABarapaaaa	132	1086	-23913	-14	-16	1086	30.0	144	185	31	339809
ABarapaaap:132	ABarapaaap	132	1037	-23962	-53	-61	1037	35.3	166	174	31	343707
ABarapaap:97	ABarapaap	97	1183	-23816	-44	-48	1183	42.1	223	161	36	559751
ABarapaapa:131	ABarapaapa	131	1047	-23952	-21	-25	1047	33.4	183	156	32	366532
ABarapaapp:131	ABarapaapp	131	1078	-23921	-38	-49	1078	36.1	212	138	30	307062
ABarapap:69	ABarapap	69	1317	-23682	-68	-74	1317	35.8	304	148	43	665773
ABarapapa:94	ABarapapa	94	1226	-23773	-67	-81	1226	43.0	255	162	38	599149
ABarapapaa:126	ABarapapaa	126	1160	-23839	35	27	1160	42.7	196	187	33	392329
ABarapapap:126	ABarapapap	126	1099	-23900	-53	-55	1099	46.4	220	162	33	381404
ABarapapp:94	ABarapapp	94	1219	-23780	-99	-106	1219	42.4	304	151	38	570277
ABarapappa:125	ABarapappa	125	1106	-23893	-51	-55	1106	47.3	257	152	31	362545
ABarapappp:125	ABarapappp	125	1108	-23892	-18	-13	1108	44.9	288	139	32	379642
ABarapp:48	ABarapp	48	1256	-23743	-272	-274	1256	50.7	333	172	52	841029
ABarappa:68	ABarappa	68	1271	-23728	-159	-159	1271	45.8	337	147	45	825308
ABarappaa:94	ABarappaa	94	1223	-23776	-41	-51	1223	39.5	262	156	39	652007
ABarappaaa:130	ABarappaaa	130	1019	-23980	-97	-91	1019	37.2	207	172	31	388497
ABarappaap:130	ABarappaap	130	1131	-23868	7	2	1131	35.6	244	170	30	325898
ABarappap:94	ABarappap	94	1224	-23776	-78	-81	1224	42.4	295	141	40	675748
ABarappapa:126	ABarappapa	126	1090	-23909	-31	-36	1090	37.6	240	136	32	388404
ABarappapp:126	ABarappapp	126	1024	-23975	-83	-79	1024	37.0	274	133	32	375113
ABarappp:68	ABarappp	68	1242	-23757	-193	-193	1242	48.8	399	189	45	762240
ABarapppa:93	ABarapppa	93	1211	-23788	-73	-80	1211	34.5	327	149	37	536105
ABarapppaa:126	ABarapppaa	126	1073	-23926	-7	-1	1073	29.6	248	144	33	390621
ABarapppap:126	ABarapppap	126	1138	-23861	13	15	1138	28.1	292	148	31	302536
ABarapppp:93	ABarapppp	93	1169	-23830	-294	-204	1169	36.0	380	156	38	508665
ABarappppa:124	ABarappppa	124	1106	-23893	-68	-43	1106	35.8	311	138	32	333663
ABarappppp:124	ABarappppp	124	1041	-23959	-45	-46	1041	30.3	346	134	33	348174
ABarp:20	ABarp	20	1327	-23672	-113	-113	1327	21.5	341	165	68	464983
ABarpa:32	ABarpa	32	1341	-23658	-105	-105	1341	22.4	277	159	61	491187
ABarpaa:49	ABarpaa	49	1320	-23679	-98	-98	1320	21.3	203	171	52	585878
ABarpaaa:68	ABarpaaa	68	1294	-23705	-15	-15	1294	25.1	198	159	45	610807
ABarpaaaa:95	ABarpaaaa	95	1128	-23871	-82	-83	1128	28.4	193	158	38	518412
ABarpaaaaa:127	ABarpaaaaa	127	1093	-23906	-22	-27	1093	28.1	186	209	31	336539
ABarpaaaap:127	ABarpaaaap	127	1111	-23888	31	26	1111	20.2	180	183	33	348806
ABarpaaap:95	ABarpaaap	95	1122	-23877	-73	-72	1122	17.2	229	151	39	475813
ABarpaaapa:128	ABarpaaapa	128	1031	-23968	-63	-64	1031	10.9	175	202	33	288433
ABarpaaapp:128	ABarpaaapp	128	1139	-23860	29	29	1139	5.9	209	221	31	184666
ABarpaap:68	ABarpaap	68	1277	-23722	-57	-57	1277	15.6	234	209	44	354430
ABarpaapa:93	ABarpaapa	93	1196	-23803	-58	-62	1196	9.4	257	177	40	397587
ABarpaapaa:125	ABarpaapaa	125	1112	-23887	-25	-26	1112	4.1	238	216	30	163369
ABarpaapap:125	ABarpaapap	125	1129	-23870	-1	0	1129	4.6	280	191	34	187481
ABarpaapp:93	ABarpaapp	93	1272	-23727	-39	-35	1272	9.0	314	197	37	240773
ABarpaappa:125	ABarpaappa	125	1099	-23900	-1	-1	1099	6.3	320	174	32	167439
ABarpaappp:125	ABarpaappp	125	1170	-23829	-27	-29	1170	5.1	334	219	31	113168
ABarpap:49	ABarpap	49	1308	-23691	-94	-94	1308	24.6	286	195	50	429396
ABarpapa:68	ABarpapa	68	1265	-23734	-61	-61	1265	19.7	265	149	44	489735
ABarpapaa:95	ABarpapaa	95	1213	-23786	-15	-17	1213	23.1	276	139	39	487593
ABarpapaaa:125	ABarpapaaa	125	1075	-23924	-2	-1	1075	25.8	206	150	32	358923
ABarpapaap:125	ABarpapaap	125	1075	-23924	-30	-28	1075	19.7	225	152	34	354932
ABarpapap:95	ABarpapap	95	1227	-23772	-9	-9	1227	13.6	314	140	38	362883
ABarpapapa:126	ABarpapapa	126	1113	-23886	11	9	1113	19.0	264	136	33	286165
ABarpapapp:126	ABarpapapp	126	1088	-23911	-10	-7	1088	20.5	307	152	31	235304
ABarpapp:68	ABarpapp	68	1226	-23773	-142	-144	1226	19.7	324	186	45	394850
ABarpappa:93	ABarpappa	93	1179	-23820	-86	-88	1179	22.7	315	172	37	349533
ABarpappaa:126	ABarpappaa	126	1095	-23904	-30	-30	1095	23.4	265	174	30	231379
ABarpappap:126	ABarpappap	126	1084	-23915	-21	-21	1084	14.8	288	166	33	226582
ABarpappp:93	ABarpappp	93	1272	-23727	-58	-60	1272	12.7	360	189	38	256254
ABarpapppa:125	ABarpapppa	125	1021	-23978	-79	-80	1021	15.3	333	175	32	196095
ABarpapppp:125	ABarpapppp	125	1065	-23934	-89	-88	1065	11.6	369	185	33	190688
ABarpp:32	ABarpp	32	1376	-23623	-81	-81	1376	13.4	403	172	60	341170
ABarppa:49	ABarppa	49	1359	-23640	-80	-80	1359	8.5	312	185	52	335251
ABarppaa:69	ABarppaa	69	1333	-23666	-48	-48	1333	7.0	297	194	45	298774
ABarppaaa:95	ABarppaaa	95	1317	-23682	-39	-44	1317	2.9	325	222	38	174218
ABarppaaaa:130	ABarppaaaa	130	1119	-23880	-16	-15	1119	1.7	347	200	30	97098
ABarppaaap:130	ABarppaaap	130	1280	-23719	-12	-14	1280	3.3	377	228	31	83100
ABarppaap:95	ABarppaap	95	1447	-23552	-12	6	1447	4.7	371	252	37	155827
ABarppaapa:127	ABarppaapa	127	1307	-23692	-27	-20	1307	3.1	406	253	33	88239
ABarppaapp:127	ABarppaapp	127	1310	-23690	6	12	1310	5.2	438	279	31	81949
ABarppap:69	ABarppap	69	1386	-23613	-53	-42	1386	6.6	360	232	44	222506
ABarppapa:96	ABarppapa	96	1331	-23668	-87	-82	1331	5.0	404	299	38	148445
ABarppapaa:131	ABarppapaa	131	1107	-23892	-89	-95	1107	2.0	417	331	31	62799
ABarppapap:131	ABarppapap	131	1284	-23715	-40	-43	1284	4.0	463	317	31	69269
ABarppapp:96	ABarppapp	96	1304	-23695	-12	-12	1304	5.8	452	344	40	202207
ABarppappa:130	ABarppappa	130	1147	-23852	-6	-5	1147	3.5	480	361	34	117781
ABarppappp:130	ABarppappp	130	1054	-23945	-30	-28	1054	14.0	508	391	34	214499
ABarppp:49	ABarppp	49	1400	-23599	-7	-6	1400	10.3	413	171	52	362221
ABarpppa:69	ABarpppa	69	1332	-23667	-6	-6	1332	11.6	401	171	45	323302
ABarpppaa:95	ABarpppaa	95	1235	-23764	-12	-11	1235	6.8	392	166	38	278081
ABarpppaaa:130	ABarpppaaa	130	1078	-23921	-36	-40	1078	4.4	382	166	29	167078
ABarpppaap:130	ABarpppaap	130	1140	-23859	-1	-6	1140	3.6	419	184	32	140348
ABarpppap:95	ABarpppap	95	1285	-23714	-7	-9	1285	6.9	425	203	37	197003
ABarpppapa:128	ABarpppapa	128	1114	-23885	-7	-6	1114	5.6	456	171	33	186722
ABarpppapp:128	ABarpppapp	128	1100	-23899	-34	-27	1100	5.2	488	196	30	137075
ABarpppp:69	ABarpppp	69	1338	-23661	-47	-48	1338	8.0	450	227	44	238072
ABarppppa:95	ABarppppa	95	1328	-23671	-15	-18	1328	5.7	449	245	38	164832
ABarppppaa:128	ABarppppaa	128	1338	-23661	13	25	1338	4.0	457	238	32	93598
ABarppppap:128	ABarppppap	128	1110	-23889	-56	-57	1110	4.2	516	222	32	136738
ABarppppp:95	ABarppppp	95	1374	-23625	-35	-37	1374	6.6	496	269	39	192550
ABarpppppa:131	ABarpppppa	131	1126	-23873	1	0	1126	4.7	545	232	33	150324
ABarpppppp:131	ABarpppppp	131	1106	-23893	27	27	1106	12.3	589	238	33	175012
ABp:1	ABp	1	1247	-23752	-222	-222	1247	34.3	372	179	81	894986
ABpl:10	ABpl	10	1352	-23647	-117	-117	1352	18.5	361	268	73	463695
ABpla:20	ABpla	20	1415	-23584	-84	-84	1415	13.0	262	284	66	261573
ABplaa:32	ABplaa	32	1401	-23598	-69	-69	1401	13.6	213	281	59	340859
ABplaaa:50	ABplaaa	50	1345	-23654	-73	-73	1345	13.6	161	269	53	543279
ABplaaaa:70	ABplaaaa	70	1254	-23745	-68	-69	1254	24.3	126	307	45	652524
ABplaaaaa:94	ABplaaaaa	94	1194	-23805	-60	-62	1194	30.6	134	333	40	633615
ABplaaaaaa:124	ABplaaaaaa	124	1031	-23968	-56	-60	1031	32.8	156	326	31	342060
ABplaaaaap:124	ABplaaaaap	124	1062	-23937	-3	-1	1062	26.4	154	349	32	370102
ABplaaaap:94	ABplaaaap	94	1208	-23791	-35	-36	1208	25.6	167	328	39	514469
ABplaaaapa:125	ABplaaaapa	125	1072	-23927	-58	-65	1072	38.0	193	341	31	334762
ABplaaaapp:125	ABplaaaapp	125	1079	-23920	-89	-97	1079	34.4	224	333	33	359148
ABplaaap:70	ABplaaap	70	1316	-23683	-13	-14	1316	12.3	191	302	45	362509
ABplaaapa:95	ABplaaapa	95	1173	-23826	-68	-68	1173	20.0	194	334	38	422317
ABplaaapaa:127	ABplaaapaa	127	1037	-23962	-53	-52	1037	27.5	202	342	30	298899
ABplaaapap:127	ABplaaapap	127	1117	-23882	28	22	1117	24.7	222	369	32	344011
ABplaaapp:95	ABplaaapp	95	1247	-23752	-143	-115	1247	18.8	233	368	40	413704
ABplaaappa:124	ABplaaappa	124	1080	-23919	-39	-42	1080	27.1	222	404	31	330559
ABplaaappp:124	ABplaaappp	124	1099	-23900	-17	-22	1099	25.2	263	390	36	427063
ABplaap:50	ABplaap	50	1349	-23650	-106	-103	1349	21.3	230	343	52	472339
ABplaapa:69	ABplaapa	69	1269	-23730	-100	-101	1269	23.9	172	355	45	580624
ABplaapaa:93	ABplaapaa	93	1214	-23785	-55	-57	1214	23.2	175	346	40	523659
ABplaapaaa:125	ABplaapaaa	125	1081	-23918	14	10	1081	24.0	178	319	31	317208
ABplaapaap:125	ABplaapaap	125	1077	-23922	-10	-8	1077	17.3	181	344	37	428420
ABplaapap:93	ABplaapap	93	1310	-23689	-61	-68	1310	20.2	212	382	40	438336
ABplaapapa:122	ABplaapapa	122	1096	-23903	-15	-17	1096	12.7	203	345	34	299690
ABplaapapp:122	ABplaapapp	122	1032	-23968	-103	-109	1032	17.6	229	378	37	386578
ABplaapp:69	ABplaapp	69	1325	-23674	-101	-99	1325	20.2	248	361	45	420133
ABplaappa:94	ABplaappa	94	1353	-23646	-116	-124	1353	18.3	272	392	37	292556
ABplaappaa:127	ABplaappaa	127	1161	-23839	-7	-13	1161	13.9	252	379	32	230329
ABplaappap:127	ABplaappap	127	1135	-23864	-134	-152	1135	19.2	270	407	34	263596
ABplaappp:94	ABplaappp	94	1245	-23754	-161	-163	1245	22.2	316	404	41	399837
ABplaapppa:123	ABplaapppa	123	1165	-23834	-85	-102	1165	23.8	303	421	33	275177
ABplaapppp:123	ABplaapppp	123	1061	-23938	-39	-36	1061	25.1	338	409	33	289249
ABplap:32	ABplap	32	1391	-23608	-58	-59	1391	10.8	316	300	58	165997
ABplapa:49	ABplapa	49	1417	-23582	-14	-14	1417	7.8	257	282	51	265873
ABplapaa:69	ABplapaa	69	1343	-23656	-42	-44	1343	6.3	252	324	43	232857
ABplapaaa:97	ABplapaaa	97	1297	-23702	-52	-56	1297	8.9	307	373	38	229140
ABplapaaaa:130	ABplapaaaa	130	1167	-23832	1	0	1167	13.3	299	385	34	232145
ABplapaaap:130	ABplapaaap	130	1154	-23845	-23	-26	1154	12.8	326	407	33	204473
ABplapaap:97	ABplapaap	97	1256	-23743	-51	-53	1256	10.1	351	387	37	220207
ABplapaapa:128	ABplapaapa	128	1096	-23903	-9	-4	1096	16.2	353	397	33	219319
ABplapaapp:128	ABplapaapp	128	1097	-23902	12	10	1097	16.0	381	406	34	236420
ABplapap:69	ABplapap	69	1363	-23636	-27	-26	1363	7.6	324	331	44	223946
ABplapapa:95	ABplapapa	95	1233	-23766	-62	-66	1233	16.8	389	396	39	350147
ABplapapaa:126	ABplapapaa	126	1052	-23947	-35	-42	1052	23.2	372	431	36	392559
ABplapapap:126	ABplapapap	126	1031	-23968	-46	-48	1031	25.3	402	431	33	342278
ABplapapp:95	ABplapapp	95	1145	-23854	-84	-85	1145	19.4	441	410	41	481459
ABplapappa:127	ABplapappa	127	1018	-23981	-59	-62	1018	26.2	438	434	32	308172
ABplapappp:127	ABplapappp	127	1093	-23906	-6	-7	1093	28.5	478	425	34	379076
ABplapp:49	ABplapp	49	1413	-23586	-58	-58	1413	12.5	328	356	51	310988
ABplappa:69	ABplappa	69	1404	-23595	-99	-103	1404	14.5	300	391	44	313261
ABplappaa:96	ABplappaa	96	1254	-23745	-44	-45	1254	12.4	382	406	39	316184
ABplappaaa:127	ABplappaaa	127	1054	-23945	-24	-21	1054	16.0	418	405	32	208253
ABplappaap:127	ABplappaap	127	1037	-23962	-45	-46	1037	18.1	460	419	33	268852
ABplappap:96	ABplappap	96	1210	-23789	-24	-26	1210	17.1	424	423	40	418461
ABplappapa:128	ABplappapa	128	1061	-23938	-18	-28	1061	19.6	497	411	35	321615
ABplappapp:128	ABplappapp	128	1100	-23899	-4	-5	1100	27.2	523	407	33	296316
ABplappp:69	ABplappp	69	1325	-23674	-68	-68	1325	14.3	383	399	45	370185
ABplapppa:97	ABplapppa	97	1172	-23827	-56	-59	1172	29.8	438	433	39	545123
ABplapppaa:129	ABplapppaa	129	1044	-23955	-48	-55	1044	36.0	470	430	33	392533
ABplapppap:129	ABplapppap	129	1115	-23884	-17	-22	1115	42.8	491	413	34	412448
ABplapppp:97	ABplapppp	97	1139	-23860	-65	-66	1139	29.0	490	420	40	493832
ABplappppa:129	ABplappppa	129	1111	-23888	23	21	1111	35.4	518	420	34	380874
ABplappppp:129	ABplappppp	129	1086	-23913	-45	-49	1086	44.9	527	404	36	434217
ABplp:20	ABplp	20	1389	-23610	-97	-98	1389	20.5	368	384	65	343585
ABplpa:32	ABplpa	32	1353	-23646	-326	-328	1353	29.9	329	416	56	408688
ABplpaa:50	ABplpaa	50	1510	-23489	-394	-394	1510	26.5	292	415	50	456461
ABplpaaa:71	ABplpaaa	71	1312	-23687	-118	-122	1312	34.3	192	388	42	575624
ABplpaaaa:96	ABplpaaaa	96	1233	-23766	-102	-105	1233	44.7	184	365	39	589818
ABplpaaaaa:127	ABplpaaaaa	127	1125	-23874	-21	-28	1125	47.7	213	362	31	306829
ABplpaaaap:127	ABplpaaaap	127	1083	-23916	-90	-87	1083	47.5	254	376	34	385931
ABplpaaap:96	ABplpaaap	96	1199	-23800	-106	-113	1199	42.1	223	393	38	559364
ABplpaaapa:129	ABplpaaapa	129	1139	-23860	-12	-20	1139	43.0	261	386	33	369071
ABplpaaapp:129	ABplpaaapp	129	1127	-23872	13	6	1127	40.5	283	415	32	306962
ABplpaap:71	ABplpaap	71	1370	-23629	-184	-190	1370	31.2	257	404	43	559431
ABplpaapa:95	ABplpaapa	95	1226	-23773	-73	-76	1226	33.8	222	400	37	530951
ABplpaapaa:129	ABplpaapaa	129	1062	-23937	-61	-62	1062	40.0	227	404	30	318097
ABplpaapap:129	ABplpaapap	129	1099	-23900	-94	-96	1099	34.3	254	419	30	311005
ABplpaapp:95	ABplpaapp	95	1254	-23745	-322	-351	1254	32.0	275	419	39	538837
ABplpaappa:126	ABplpaappa	126	1098	-23901	-210	-241	1098	33.1	289	429	31	305265
ABplpaappp:126	ABplpaappp	126	1050	-23950	-68	-76	1050	34.9	321	422	31	305388
ABplpap:50	ABplpap	50	1306	-23693	-141	-142	1306	38.9	388	428	51	759148
ABplpapa:69	ABplpapa	69	1270	-23729	-193	-197	1270	43.0	293	411	44	714759
ABplpapaa:93	ABplpapaa	93	1269	-23730	-203	-215	1269	51.1	237	356	40	680249
ABplpapaaa:125	ABplpapaaa	125	1164	-23835	-124	-146	1164	53.5	223	329	35	429186
ABplpapaap:125	ABplpapaap	125	1204	-23795	-148	-148	1204	54.0	263	346	33	394003
ABplpapap:93	ABplpapap	93	1240	-23759	-146	-158	1240	49.0	275	389	40	654762
ABplpapapa:125	ABplpapapa	125	1116	-23883	-59	-59	1116	51.9	291	375	32	364837
ABplpapapp:125	ABplpapapp	125	1158	-23841	-32	-38	1158	51.3	329	389	32	361451
ABplpapp:69	ABplpapp	69	1283	-23716	-249	-249	1283	49.5	363	394	46	762024
ABplpappa:92	ABplpappa	92	1325	-23674	-515	-478	1325	54.1	290	341	41	697879
ABplpappaa:123	ABplpappaa	123	1216	-23783	-318	-308	1216	55.0	266	298	34	430688
ABplpappap:123	ABplpappap	123	1195	-23804	-212	-200	1195	54.2	304	337	34	415446
ABplpappp:92	ABplpappp	92	1323	-23676	-275	-214	1323	52.1	326	378	40	673936
ABplpapppa:125	ABplpapppa	125	1122	-23877	-256	-278	1122	55.1	351	360	35	459715
ABplpapppp:125	ABplpapppp	125	1166	-23834	-126	-152	1166	54.4	389	379	36	479301
ABplpp:32	ABplpp	32	1349	-23650	-87	-87	1349	22.7	424	409	56	363560
ABplppa:49	ABplppa	49	1389	-23610	-52	-51	1389	15.2	400	413	49	367152
ABplppaa:71	ABplppaa	71	1445	-23554	-283	-295	1445	28.5	307	424	43	492399
ABplppaaa:97	ABplppaaa	97	1174	-23825	-142	-161	1174	37.7	307	418	38	518012
ABplppaaaa:133	ABplppaaaa	133	1082	-23917	-84	-96	1082	43.8	315	401	33	346535
ABplppaaap:133	ABplppaaap	133	1062	-23937	-57	-51	1062	42.6	338	423	30	306204
ABplppaap:97	ABplppaap	97	1151	-23848	-124	-128	1151	32.3	347	436	35	401511
ABplppaapa:136	ABplppaapa	136	1098	-23901	-6	-20	1098	35.4	346	440	30	258250
ABplppaapp:136	ABplppaapp	136	1107	-23892	-10	-28	1107	32.1	382	451	29	261188
ABplppap:71	ABplppap	71	1246	-23753	-121	-124	1246	26.5	373	421	42	453667
ABplppapa:97	ABplppapa	97	1215	-23784	-92	-99	1215	35.0	377	409	36	436735
ABplppapaa:131	ABplppapaa	131	1054	-23945	-59	-73	1054	32.6	372	419	32	310118
ABplppapap:131	ABplppapap	131	978	-24021	-128	-135	978	39.2	405	421	33	390474
ABplppapp:97	ABplppapp	97	1181	-23818	-57	-66	1181	35.4	396	442	37	504782
ABplppappa:135	ABplppappa	135	1124	-23875	4	-8	1124	34.0	415	447	32	325002
ABplppappp:135	ABplppappp	135	1050	-23950	-80	-99	1050	38.5	443	436	32	348870
ABplppp:49	ABplppp	49	1329	-23670	-109	-109	1329	31.0	457	420	48	527259
ABplpppa:70	ABplpppa	70	1322	-23677	-93	-94	1322	39.5	358	426	44	674666
ABplpppaa:95	ABplpppaa	95	1235	-23764	-68	-77	1235	43.0	336	413	40	596372
ABplpppaaa:128	ABplpppaaa	128	1044	-23955	-99	-93	1044	48.4	362	396	35	437560
ABplpppaap:128	ABplpppaap	128	1095	-23904	-14	-25	1095	42.8	378	426	32	349262
ABplpppap:95	ABplpppap	95	1211	-23788	-130	-142	1211	48.0	376	412	39	582119
ABplpppapa:129	ABplpppapa	129	1095	-23904	-30	-37	1095	48.8	408	410	34	362062
ABplpppapp:129	ABplpppapp	129	1157	-23842	-22	-42	1157	52.0	433	388	29	310319
ABplpppp:70	ABplpppp	70	1318	-23681	-72	-73	1318	37.9	420	424	43	545890
ABplppppa:94	ABplppppa	94	1201	-23798	-88	-95	1201	43.2	412	426	39	546835
ABplppppaa:127	ABplppppaa	127	1069	-23930	-51	-52	1069	45.1	441	419	33	363945
ABplppppap:127	ABplppppap	127	1116	-23883	-63	-82	1116	50.7	463	401	35	405622
ABplppppp:94	ABplppppp	94	1190	-23809	-92	-96	1190	41.0	456	426	38	488029
ABplpppppa:130	ABplpppppa	130	1066	-23933	-115	-127	1066	52.9	487	380	33	367748
ABplpppppp:130	ABplpppppp	130	1133	-23866	-65	-70	1133	52.0	522	370	34	365868
ABpr:10	ABpr	10	1234	-23765	-263	-263	1234	47.8	440	190	73	798185
ABpra:20	ABpra	20	1257	-23742	-272	-272	1257	48.0	421	171	65	578696
ABpraa:32	ABpraa	32	1255	-23745	-243	-244	1255	41.8	371	140	59	626992
ABpraaa:49	ABpraaa	49	1342	-23657	-94	-95	1342	27.6	327	119	51	643157
ABpraaaa:69	ABpraaaa	69	1291	-23708	-68	-69	1291	29.8	328	114	43	575002
ABpraaaaa:94	ABpraaaaa	94	1197	-23802	-54	-60	1197	31.4	336	115	38	506808
ABpraaaaaa:125	ABpraaaaaa	125	1080	-23919	9	6	1080	30.6	288	115	33	354295
ABpraaaaap:125	ABpraaaaap	125	1068	-23931	-4	-8	1068	26.3	321	112	31	299233
ABpraaaap:94	ABpraaaap	94	1171	-23828	-62	-66	1171	22.3	366	111	38	467295
ABpraaaapa:125	ABpraaaapa	125	1037	-23962	-43	-47	1037	19.9	340	119	32	306788
ABpraaaapp:125	ABpraaaapp	125	1026	-23973	-94	-100	1026	16.0	375	130	32	267956
ABpraaap:69	ABpraaap	69	1286	-23713	-85	-90	1286	23.7	378	132	44	525100
ABpraaapa:93	ABpraaapa	93	1204	-23795	-75	-75	1204	24.7	386	145	37	409109
ABpraaapaa:124	ABpraaapaa	124	1030	-23969	-76	-79	1030	24.0	352	153	32	300544
ABpraaapap:124	ABpraaapap	124	1058	-23941	-46	-46	1058	22.1	409	149	32	300297
ABpraaapp:93	ABpraaapp	93	1184	-23815	-62	-65	1184	22.0	432	155	37	365092
ABpraaappa:124	ABpraaappa	124	1101	-23898	1	-1	1101	18.1	385	163	31	234699
ABpraaappp:124	ABpraaappp	124	1043	-23956	-38	-41	1043	22.6	448	140	33	317462
ABpraap:49	ABpraap	49	1278	-23721	-199	-204	1278	41.7	402	143	52	802291
ABpraapa:68	ABpraapa	68	1260	-23739	-170	-155	1260	38.5	402	120	46	734713
ABpraapaa:92	ABpraapaa	92	1180	-23819	-151	-162	1180	42.5	363	134	40	657568
ABpraapaaa:123	ABpraapaaa	123	1108	-23891	-47	-57	1108	45.7	320	150	34	415230
ABpraapaap:123	ABpraapaap	123	1021	-23978	-108	-118	1021	41.7	355	146	32	379876
ABpraapap:92	ABpraapap	92	1192	-23807	-105	-116	1192	38.5	417	126	41	646827
ABpraapapa:123	ABpraapapa	123	1072	-23927	-74	-85	1072	49.6	369	150	36	492959
ABpraapapp:123	ABpraapapp	123	1124	-23875	-31	-39	1124	50.7	421	153	37	512944
ABpraapp:68	ABpraapp	68	1276	-23723	-138	-136	1276	44.6	455	160	46	753292
ABpraappa:92	ABpraappa	92	1214	-23785	-182	-192	1214	50.7	403	168	42	778574
ABpraappaa:123	ABpraappaa	123	1113	-23886	-203	-80	1113	51.6	338	180	35	449345
ABpraappap:123	ABpraappap	123	1115	-23885	-118	-86	1115	51.3	389	190	35	435919
ABpraappp:92	ABpraappp	92	1166	-23833	-148	-159	1166	47.5	463	156	41	713693
ABpraapppa:126	ABpraapppa	126	1119	-23880	-13	-17	1119	52.2	458	179	35	438003
ABpraapppp:126	ABpraapppp	126	1110	-23889	-152	-171	1110	53.9	504	205	36	475095
ABprap:32	ABprap	32	1296	-23703	-169	-169	1296	34.5	471	144	57	531685
ABprapa:49	ABprapa	49	1341	-23658	-57	-57	1341	23.3	428	119	52	640631
ABprapaa:69	ABprapaa	69	1243	-23756	-88	-88	1243	19.9	444	122	44	533658
ABprapaaa:96	ABprapaaa	96	1223	-23776	23	23	1223	11.1	442	147	38	363103
ABprapaaaa:128	ABprapaaaa	128	1089	-23910	1	-1	1089	11.7	412	131	35	325996
ABprapaaap:128	ABprapaaap	128	1143	-23856	56	54	1143	11.3	437	163	30	198732
ABprapaap:96	ABprapaap	96	1155	-23844	-47	-44	1155	10.0	491	149	39	403760
ABprapaapa:128	ABprapaapa	128	1057	-23943	-25	-28	1057	10.4	486	135	33	312030
ABprapaapp:128	ABprapaapp	128	1058	-23941	-11	-12	1058	10.4	522	148	32	269404
ABprapap:69	ABprapap	69	1308	-23691	-28	-29	1308	18.8	473	166	42	357097
ABprapapa:94	ABprapapa	94	1259	-23740	-24	-28	1259	17.2	486	174	36	292724
ABprapapaa:125	ABprapapaa	125	1042	-23957	-28	-31	1042	17.1	475	152	33	261958
ABprapapap:125	ABprapapap	125	1032	-23967	-35	-33	1032	20.0	509	143	31	264344
ABprapapp:94	ABprapapp	94	1228	-23771	-88	-92	1228	15.8	528	200	38	320558
ABprapappa:128	ABprapappa	128	1036	-23963	-23	-23	1036	15.1	524	172	34	281045
ABprapappp:128	ABprapappp	128	1118	-23881	77	78	1118	15.2	563	194	35	316416
ABprapp:49	ABprapp	49	1303	-23696	-103	-106	1303	28.7	516	152	52	739548
ABprappa:68	ABprappa	68	1241	-23758	-89	-89	1241	20.7	525	146	45	546335
ABprappaa:93	ABprappaa	93	1192	-23807	-13	-12	1192	16.2	539	159	38	434063
ABprappaaa:124	ABprappaaa	124	1123	-23876	52	50	1123	20.3	547	145	32	297431
ABprappaap:124	ABprappaap	124	1081	-23918	26	25	1081	19.4	577	172	33	324218
ABprappap:93	ABprappap	93	1194	-23805	-4	-4	1194	18.6	580	201	39	446033
ABprappapa:125	ABprappapa	125	1089	-23910	22	24	1089	23.8	594	201	36	338608
ABprappapp:125	ABprappapp	125	1080	-23919	-3	3	1080	29.8	598	212	30	298130
ABprappp:68	ABprappp	68	1268	-23731	-75	-63	1268	22.8	572	205	46	594497
ABprapppa:93	ABprapppa	93	1226	-23773	-8	-14	1226	29.6	586	217	40	560653
ABprapppaa:123	ABprapppaa	123	1089	-23910	-8	-9	1089	35.1	542	170	34	397811
ABprapppap:123	ABprapppap	123	1077	-23922	-33	-36	1077	35.1	570	201	33	370713
ABprapppp:93	ABprapppp	93	1199	-23800	-81	-82	1199	38.9	607	242	40	641451
ABprappppa:125	ABprappppa	125	1090	-23909	-7	-7	1090	40.3	596	212	32	345823
ABprappppp:125	ABprappppp	125	1168	-23831	14	15	1168	46.1	567	233	34	397446
ABprp:20	ABprp	20	1278	-23722	-282	-283	1278	50.0	508	251	65	555943
ABprpa:32	ABprpa	32	1278	-23721	-362	-363	1278	53.9	472	211	57	529016
ABprpaa:49	ABprpaa	49	1302	-23698	-171	-175	1302	47.7	469	151	50	735545
ABprpaaa:69	ABprpaaa	69	1284	-23715	-106	-109	1284	33.3	480	123	43	560059
ABprpaaaa:94	ABprpaaaa	94	1151	-23848	-60	-62	1151	22.3	410	113	36	359705
ABprpaaaaa:126	ABprpaaaaa	126	1072	-23927	-25	-29	1072	37.5	351	113	33	333347
ABprpaaaap:126	ABprpaaaap	126	1079	-23920	-16	-23	1079	33.2	384	113	31	316433
ABprpaaap:94	ABprpaaap	94	1149	-23850	-41	-42	1149	23.2	448	111	36	373227
ABprpaaapa:129	ABprpaaapa	129	1085	-23914	-22	-27	1085	26.4	372	104	30	279209
ABprpaaapp:129	ABprpaaapp	129	1030	-23969	-47	-51	1030	22.5	404	105	30	253167
ABprpaap:69	ABprpaap	69	1224	-23775	-228	-172	1224	37.8	492	184	42	515622
ABprpaapa:93	ABprpaapa	93	1183	-23816	-37	-39	1183	33.7	439	161	38	457241
ABprpaapaa:126	ABprpaapaa	126	1053	-23946	-32	-31	1053	30.5	386	149	31	250974
ABprpaapap:126	ABprpaapap	126	1070	-23929	17	18	1070	30.4	420	136	30	255589
ABprpaapp:93	ABprpaapp	93	1197	-23802	-90	-78	1197	29.8	484	155	36	375185
ABprpaappa:128	ABprpaappa	128	1083	-23916	2	1	1083	27.6	436	104	31	254634
ABprpaappp:128	ABprpaappp	128	1019	-23980	-78	-78	1019	28.5	466	118	30	262090
ABprpap:49	ABprpap	49	1259	-23740	-273	-275	1259	53.1	496	222	50	701338
ABprpapa:69	ABprpapa	69	1288	-23711	-147	-152	1288	47.4	524	173	44	701144
ABprpapaa:93	ABprpapaa	93	1177	-23822	-101	-107	1177	37.8	465	129	38	561505
ABprpapaaa:126	ABprpapaaa	126	1071	-23928	-63	-64	1071	41.3	393	124	31	347985
ABprpapaap:126	ABprpapaap	126	1061	-23938	-40	-46	1061	42.6	438	145	32	365326
ABprpapap:93	ABprpapap	93	1174	-23825	-66	-75	1174	37.6	499	135	39	562742
ABprpapapa:129	ABprpapapa	129	1069	-23930	-58	-61	1069	37.7	429	116	33	363028
ABprpapapp:129	ABprpapapp	129	1109	-23890	1	0	1109	38.1	471	126	32	337546
ABprpapp:69	ABprpapp	69	1254	-23745	-195	-198	1254	51.5	488	218	45	700390
ABprpappa:92	ABprpappa	92	1194	-23805	-113	-126	1194	47.1	433	178	39	585645
ABprpappaa:124	ABprpappaa	124	1104	-23895	-74	-82	1104	41.2	381	169	32	318211
ABprpappap:124	ABprpappap	124	1064	-23935	-107	-112	1064	45.3	420	175	33	368217
ABprpappp:92	ABprpappp	92	1191	-23808	-122	-129	1191	45.5	489	170	40	594203
ABprpapppa:124	ABprpapppa	124	1087	-23912	-39	-38	1087	45.6	471	146	35	436428
ABprpapppp:124	ABprpapppp	124	1106	-23893	-30	-40	1106	49.1	501	167	33	402989
ABprpp:32	ABprpp	32	1306	-23693	-196	-195	1306	44.7	560	214	57	604145
ABprppa:49	ABprppa	49	1290	-23709	-132	-134	1290	40.0	552	166	50	714957
ABprppaa:70	ABprppaa	70	1231	-23768	-114	-114	1231	32.6	542	147	42	560186
ABprppaaa:95	ABprppaaa	95	1151	-23848	-17	-17	1151	20.2	493	122	37	395676
ABprppaaaa:129	ABprppaaaa	129	1056	-23943	-24	-27	1056	15.2	446	114	32	247632
ABprppaaap:129	ABprppaaap	129	1097	-23902	27	23	1097	19.2	488	111	28	235796
ABprppaap:95	ABprppaap	95	1138	-23861	-47	-53	1138	26.0	527	132	36	394358
ABprppaapa:133	ABprppaapa	133	1112	-23887	5	-3	1112	28.4	499	115	30	244494
ABprppaapp:133	ABprppaapp	133	1026	-23973	-78	-85	1026	33.3	523	129	31	277696
ABprppap:70	ABprppap	70	1265	-23734	-86	-89	1265	32.8	576	192	43	599053
ABprppapa:96	ABprppapa	96	1134	-23865	-82	-89	1134	29.1	525	174	35	344338
ABprppapaa:130	ABprppapaa	130	1052	-23947	-30	-27	1052	31.0	486	147	30	238627
ABprppapap:130	ABprppapap	130	1051	-23948	-21	-31	1051	31.8	524	157	34	350789
ABprppapp:96	ABprppapp	96	1137	-23862	-31	-36	1137	25.7	559	193	38	418386
ABprppappa:134	ABprppappa	134	1056	-23943	-15	-16	1056	26.2	521	165	31	243139
ABprppappp:134	ABprppappp	134	1093	-23906	3	1	1093	26.2	545	188	29	204996
ABprppp:49	ABprppp	49	1291	-23708	-224	-225	1291	49.0	570	223	52	802908
ABprpppa:69	ABprpppa	69	1258	-23741	-142	-144	1258	43.9	584	201	44	732790
ABprpppaa:94	ABprpppaa	94	1198	-23801	-40	-43	1198	32.4	575	161	38	515055
ABprpppaaa:125	ABprpppaaa	125	1071	-23928	0	-1	1071	27.6	568	156	33	330613
ABprpppaap:125	ABprpppaap	125	1052	-23947	-42	-44	1052	36.3	584	165	31	315605
ABprpppap:94	ABprpppap	94	1180	-23819	-77	-81	1180	39.3	597	193	38	540820
ABprpppapa:128	ABprpppapa	128	1062	-23937	-68	-73	1062	43.7	569	182	33	329511
ABprpppapp:128	ABprpppapp	128	1137	-23862	-11	-22	1137	49.4	572	202	28	303785
ABprpppp:69	ABprpppp	69	1259	-23740	-237	-245	1259	50.5	560	245	44	721027
ABprppppa:93	ABprppppa	93	1209	-23790	-92	-101	1209	41.2	540	169	38	517107
ABprppppaa:124	ABprppppaa	124	1031	-23968	-70	-76	1031	39.3	508	143	33	345529
ABprppppap:124	ABprppppap	124	1035	-23964	-90	-89	1035	42.8	535	166	33	374332
ABprppppp:93	ABprppppp	93	1195	-23804	-180	-188	1195	47.7	558	193	40	624532
ABprpppppa:124	ABprpppppa	124	1111	-23888	-20	-34	1111	49.0	532	192	32	350852
ABprpppppp:124	ABprpppppp	124	1102	-23897	-101	-110	1102	52.8	553	222	34	404163
EMS:2	EMS	2	1331	-23668	-181	-181	1331	35.0	403	369	78	938205
MS:12	MS	12	1286	-23713	-257	-257	1286	49.0	339	345	71	808061
MSa:25	MSa	25	1508	-23491	-6	-7	1508	46.2	274	327	69	972399
MSaa:50	MSaa	50	3273	-21726	1653	1654	3273	35.6	271	303	57	754302
MSaaa:79	MSaaa	79	5096	-19903	3282	3292	5096	29.2	240	264	50	658654
MSaaaa:121	MSaaaa	121	3994	-21005	2534	2530	3994	27.0	225	263	43	526673
MSaaap:121	MSaaap	121	2983	-22016	1265	1331	2983	21.3	283	280	41	309167
MSaap:79	MSaap	79	4648	-20351	2622	2663	4648	31.2	325	291	49	532534
MSaapa:118	MSaapa	118	3981	-21018	2207	2283	3981	31.1	302	293	42	372493
MSaapp:118	MSaapp	118	4107	-20892	2392	2440	4107	32.5	364	283	42	369835
MSap:50	MSap	50	3747	-21252	2039	2041	3747	48.8	324	265	59	1058284
MSapa:77	MSapa	77	6960	-18039	5066	5061	6960	43.6	296	243	51	925616
MSapaa:123	MSapaa	123	4835	-20164	3295	3300	4835	35.9	256	231	43	559217
MSapap:123	MSapap	123	6468	-18532	4408	4666	6468	46.3	307	253	41	545292
MSapp:77	MSapp	77	5920	-19079	3897	3940	5920	38.5	375	258	49	640564
MSappa:119	MSappa	119	7224	-17775	5128	5321	7224	47.8	346	229	40	518905
MSappp:119	MSappp	119	5524	-19475	3869	3891	5524	42.1	401	248	43	499996
MSp:25	MSp	25	1463	-23536	-34	-34	1463	47.0	387	278	67	828554
MSpa:49	MSpa	49	2351	-22648	801	805	2351	23.8	378	228	57	582213
MSpaa:77	MSpaa	77	3374	-21625	1653	1673	3374	17.6	352	259	50	453518
MSpaaa:115	MSpaaa	115	2981	-22018	1372	1416	2981	17.2	305	238	41	285017
MSpaap:115	MSpaap	115	3140	-21859	1411	1484	3140	19.7	363	261	40	254597
MSpap:77	MSpap	77	3328	-21671	1538	1577	3328	20.1	440	301	49	372979
MSpapa:113	MSpapa	113	3006	-21993	1238	1323	3006	19.1	393	297	40	230778
MSpapp:113	MSpapp	113	3090	-21909	1264	1353	3090	20.5	445	308	42	257251
MSpp:49	MSpp	49	3298	-21701	1690	1693	3298	41.8	406	224	59	1026499
MSppa:77	MSppa	77	5642	-19357	3595	3716	5642	31.4	387	199	49	730493
MSppaa:122	MSppaa	122	5295	-19704	3764	3772	5295	35.5	316	191	43	594061
MSppap:122	MSppap	122	4541	-20459	2974	2974	4541	32.8	397	205	41	460269
MSppp:77	MSppp	77	4332	-20667	2311	2400	4332	29.4	436	240	48	504945
MSpppa:120	MSpppa	120	2841	-22158	1305	1357	2841	17.2	405	224	41	270942
MSpppp:120	MSpppp	120	3510	-21489	1895	1915	3510	29.2	447	244	41	318218
E:12	E	12	1313	-23686	-282	-284	1313	40.5	477	375	71	736474
Ea:25	Ea	25	1658	-23341	49	48	1658	43.5	427	369	65	853760
Eal:53	Eal	53	4258	-20741	2437	2447	4258	44.7	398	337	57	790337
Eala:81	Eala	81	9544	-15455	7322	7346	9544	46.3	323	322	49	757002
Ealaa:128	Ealaa	128	7965	-17034	6250	6225	7965	45.9	278	319	41	441299
Ealap:128	Ealap	128	6524	-18475	4813	4826	6524	43.1	348	317	41	359420
Ealp:81	Ealp	81	9841	-15158	7513	7560	9841	47.2	392	325	48	680131
Ealpa:126	Ealpa	126	9179	-15820	7138	7223	9179	53.3	346	275	42	467436
Ealpp:126	Ealpp	126	8221	-16778	6408	6407	8221	48.6	405	303	41	390048
Ear:53	Ear	53	2942	-22057	1318	1317	2942	24.3	364	352	57	529346
Eara:80	Eara	80	4924	-20075	3057	3068	4924	25.4	278	334	49	438690
Earaa:125	Earaa	125	4370	-20629	2701	2748	4370	27.8	272	326	40	256146
Earap:125	Earap	125	3253	-21746	1584	1618	3253	20.0	327	325	41	217533
Earp:80	Earp	80	4706	-20293	2898	2903	4706	27.1	381	357	48	400028
Earpa:127	Earpa	127	3834	-21165	2081	2135	3834	28.5	351	344	39	228455
Earpp:127	Earpp	127	3670	-21329	1879	1983	3670	29.5	402	337	39	207274
Ep:25	Ep	25	1631	-23368	87	83	1631	35.8	521	339	66	768278
Epl:53	Epl	53	4368	-20631	2648	2653	4368	35.3	485	342	57	743629
Epla:81	Epla	81	6246	-18753	3944	4077	6246	35.8	445	313	49	458118
Eplaa:129	Eplaa	129	4419	-20580	2515	2632	4419	33.0	469	306	40	237020
Eplap:129	Eplap	129	5192	-19807	3137	3249	5192	34.5	417	295	38	229431
Eplp:81	Eplp	81	7723	-17276	5648	5731	7723	35.7	514	323	50	596150
Eplpa:133	Eplpa	133	3958	-21041	1858	1974	3958	26.7	500	284	38	185482
Eplpp:133	Eplpp	133	5663	-19336	3796	3864	5663	33.7	537	307	40	300137
Epr:53	Epr	53	3822	-21177	2121	2128	3822	30.5	497	247	56	628645
Epra:82	Epra	82	5667	-19332	3631	3688	5667	26.1	500	239	47	386037
Epraa:130	Epraa	130	3331	-21668	1594	1620	3331	15.0	462	253	38	169445
Eprap:130	Eprap	130	3797	-21202	2047	2066	3797	19.1	531	268	39	206902
Eprp:82	Eprp	82	5797	-19202	3655	3773	5797	25.4	524	303	47	412191
Eprpa:130	Eprpa	130	3284	-21715	1414	1527	3284	17.4	482	314	36	134880
Eprpp:130	Eprpp	130	4207	-20792	2487	2551	4207	23.2	543	322	40	240256
P2:2	P2	2	1280	-23719	-265	-265	1280	37.1	565	281	75	915906
C:16	C	16	1405	-23595	-101	-101	1405	16.1	502	259	73	432817
Ca:27	Ca	27	1364	-23635	-60	-61	1364	17.0	413	284	64	195352
Caa:44	Caa	44	1430	-23569	-4	-4	1430	9.2	405	294	55	212223
Caaa:69	Caaa	69	1327	-23672	-42	-42	1327	7.0	409	344	46	170173
Caaaa:92	Caaaa	92	1239	-23760	-52	-53	1239	9.6	489	366	42	208909
Caaaaa:121	Caaaaa	121	1052	-23947	-57	-60	1052	7.9	525	360	36	123637
Caaaap:121	Caaaap	121	1060	-23939	-63	-43	1060	16.6	573	360	37	183941
Caaap:92	Caaap	92	1219	-23780	-61	-61	1219	20.2	530	384	42	310726
Caaapa:121	Caaapa	121	1037	-23962	-63	-63	1037	25.9	565	380	36	200749
Caaapp:121	Caaapp	121	1028	-23971	-90	-92	1028	36.1	578	376	36	227923
Caap:69	Caap	69	1349	-23650	-55	-54	1349	10.4	508	339	48	265558
Caapa:93	Caapa	93	1193	-23806	-45	-47	1193	20.8	573	338	43	336693
Caapaa:139	Caapaa	139	1097	-23902	-41	-42	1097	40.0	579	336	37	252040
Caapap:139	Caapap	139	1091	-23909	-60	-52	1091	31.2	590	319	35	196643
Caapp:93	Caapp	93	1154	-23845	-130	-131	1154	34.0	579	366	43	441068
Caappd:132	Caappd	132	1040	-23959	-136	-138	1040	45.7	605	319	34	233691
Caappv:132	Caappv	132	1088	-23912	-211	-235	1088	53.0	561	329	37	269703
Cap:44	Cap	44	1385	-23614	-36	-37	1385	15.3	506	348	56	297425
Capa:68	Capa	68	1296	-23703	-49	-50	1296	24.4	459	412	47	370975
Capaa:100	Capaa	100	1154	-23845	-166	-178	1154	48.0	465	380	41	461555
Capaaa:137	Capaaa	137	1087	-23912	-50	-52	1087	45.3	401	371	33	227951
Capaap:137	Capaap	137	1048	-23951	-116	-120	1048	49.7	455	357	33	235386
Capap:100	Capap	100	1143	-23856	-208	-227	1143	48.9	519	364	41	449145
Capapa:134	Capapa	134	1020	-23979	-118	-118	1020	38.9	451	376	34	240553
Capapp:134	Capapp	134	1070	-23929	-60	-64	1070	45.1	494	346	33	229447
Capp:68	Capp	68	1232	-23767	-147	-129	1232	27.2	535	390	47	471478
Cappa:99	Cappa	99	1177	-23822	-79	-81	1177	37.2	523	386	41	382125
Cappaa:132	Cappaa	132	1068	-23931	-43	-48	1068	30.3	486	379	33	149560
Cappap:132	Cappap	132	1027	-23972	-105	-107	1027	37.0	524	369	34	188899
Cappp:99	Cappp	99	1131	-23868	-185	-195	1131	47.8	564	353	40	453529
Capppa:132	Capppa	132	1092	-23907	-86	-91	1092	43.0	539	344	34	221280
Capppp:132	Capppp	132	1136	-23863	-59	-71	1136	51.0	530	318	38	309801
Cp:27	Cp	27	1347	-23652	-100	-100	1347	19.9	503	224	62	311339
Cpa:46	Cpa	46	1426	-23573	-24	-24	1426	10.1	514	213	59	355713
Cpaa:67	Cpaa	67	1326	-23673	-82	-82	1326	7.5	526	216	50	303162
Cpaaa:92	Cpaaa	92	1346	-23653	-35	-34	1346	5.4	527	269	42	172605
Cpaaaa:123	Cpaaaa	123	1289	-23710	-1	-3	1289	4.6	501	303	33	69659
Cpaaap:123	Cpaaap	123	1121	-23878	-28	-29	1121	5.6	573	299	38	166035
Cpaap:92	Cpaap	92	1239	-23760	-33	-34	1239	12.0	584	276	43	297765
Cpaapa:124	Cpaapa	124	1070	-23929	-35	-37	1070	12.6	598	276	37	195692
Cpaapp:124	Cpaapp	124	1049	-23950	-67	-68	1049	22.2	610	306	37	260172
Cpap:67	Cpap	67	1310	-23689	-97	-93	1310	14.3	582	295	50	386572
Cpapa:95	Cpapa	95	1199	-23800	-58	-60	1199	24.9	614	283	44	425392
Cpapaa:130	Cpapaa	130	1109	-23890	-93	-105	1109	43.2	612	284	37	298789
Cpapap:130	Cpapap	130	1103	-23896	-15	-17	1103	30.6	623	276	38	274866
Cpapp:95	Cpapp	95	1168	-23831	-144	-147	1168	39.4	614	311	43	540128
Cpappd:129	Cpappd	129	1068	-23931	-72	-78	1068	42.0	619	239	34	248433
Cpappv:129	Cpappv	129	1115	-23885	-221	-234	1115	52.9	578	280	37	334587
Cpp:46	Cpp	46	1347	-23652	-109	-109	1347	24.6	588	265	57	471642
Cppa:68	Cppa	68	1289	-23710	-110	-112	1289	34.9	611	258	48	602781
Cppaa:99	Cppaa	99	1215	-23784	-96	-107	1215	44.3	536	219	41	525675
Cppaaa:133	Cppaaa	133	1081	-23918	-18	-19	1081	37.9	481	192	34	265763
Cppaap:133	Cppaap	133	1054	-23945	-75	-81	1054	45.7	503	222	34	322696
Cppap:99	Cppap	99	1209	-23790	-183	-190	1209	50.8	550	273	41	587958
Cppapa:130	Cppapa	130	1079	-23920	-55	-57	1079	35.7	507	225	34	234443
Cppapp:130	Cppapp	130	1144	-23855	-31	-32	1144	46.2	513	264	33	250165
Cppp:68	Cppp	68	1259	-23740	-157	-146	1259	36.6	597	340	50	680695
Cpppa:96	Cpppa	96	1211	-23788	-118	-94	1211	35.0	568	274	41	455437
Cpppaa:128	Cpppaa	128	1110	-23889	-32	-15	1110	22.3	551	223	34	240824
Cpppap:128	Cpppap	128	1057	-23942	-92	-97	1057	29.5	568	251	36	297323
Cpppp:96	Cpppp	96	1202	-23797	-151	-165	1202	45.9	587	310	42	632966
Cppppa:127	Cppppa	127	1108	-23891	-72	-64	1108	37.0	558	254	37	360286
Cppppp:127	Cppppp	127	1128	-23871	-93	-92	1128	45.2	554	287	36	401288
P3:16	P3	16	1310	-23689	-244	-244	1310	37.7	593	295	65	596740
D:32	D	32	1384	-23615	-151	-152	1384	31.3	600	277	58	390091
Da:54	Da	54	1333	-23666	-210	-209	1333	40.4	538	383	52	247720
Daa:86	Daa	86	1293	-23706	-240	-235	1293	50.4	431	379	43	193612
Daaa:116	Daaa	116	1120	-23879	-83	-80	1120	40.9	361	377	31	109886
Daap:116	Daap	116	1097	-23902	-166	-170	1097	46.1	397	368	36	168736
Dap:86	Dap	86	1271	-23728	-362	-335	1271	49.8	513	360	44	205619
Dapa:113	Dapa	113	1114	-23885	-75	-78	1114	37.8	416	382	36	162406
Dapp:113	Dapp	113	1096	-23903	-126	-125	1096	33.3	467	367	39	175933
Dp:54	Dp	54	1292	-23707	-317	-324	1292	49.9	561	306	49	248003
Dpa:86	Dpa	86	1298	-23701	-200	-204	1298	48.0	492	227	41	198564
Dpaa:117	Dpaa	117	1059	-23940	-66	-70	1059	33.4	446	178	34	151414
Dpap:117	Dpap	117	1088	-23911	-149	-119	1088	41.6	456	204	35	168970
Dpp:86	Dpp	86	1288	-23711	-358	-357	1288	49.3	538	283	44	246234
Dppa:113	Dppa	113	1138	-23861	-36	-39	1138	27.7	473	195	35	143971
Dppp:113	Dppp	113	1116	-23883	-110	-107	1116	28.0	506	232	37	146169
P4:32	P4	32	1290	-23709	-311	-312	1290	48.1	541	349	55	352594
Z2:73	Z2	73	1268	-23731	-214	-209	1268	49.6	461	319	40	124436
Z3:73	Z3	73	1168	-23831	-239	-231	1168	49.4	425	254	40	126436
