# Supplementary material for: Quantitative Differences in Nuclear β-catenin and TCF Pattern Embryonic Cells in C. elegans
Source: PLoS Genet. 2015 Oct 21;11(10):e1005585. doi: 10.1371/journal.pgen.1005585 (PMC4619327; doi:10.1371/journal.pgen.1005585)
Supplement: S1 Data — For each cell analyzed, birth time is given in column 3 and the average nuclear reporter intensity over the lifetime of the cell (corrected for background) is given in column 7 (“blot”). For information on each embryo’s strain information and experimental conditions, refer to S2 Table. (ZIP) [file pgen.1005585.s005.zip › CAs/CA20120621_end-3_pop-1i_L3.csv]

cellTime	cell	time	none	global	local	blot	cross	z	x	y	size	gweight
ABa:1	ABa	1	1246	-23754	-306	-306	1246	39.6	534	240	82	531551
ABal:4	ABal	4	1307	-23692	-330	-331	1307	40.6	564	274	77	1002257
ABala:14	ABala	14	1344	-23655	-214	-214	1344	32.0	611	243	69	744428
ABalaa:26	ABalaa	26	1354	-23645	-156	-157	1354	26.1	624	244	58	634082
ABalaaa:44	ABalaaa	44	1403	-23596	-92	-92	1403	20.7	617	266	50	757032
ABalaaaa:63	ABalaaaa	63	1341	-23658	-69	-69	1341	21.0	619	230	44	607938
ABalaaaal:91	ABalaaaal	91	1177	-23822	-122	-129	1177	46.2	587	255	36	541058
ABalaaaar:91	ABalaaaar	91	1312	-23687	-27	-34	1312	31.8	616	255	38	561716
ABalaaap:63	ABalaaap	63	1375	-23624	-32	-32	1375	26.7	572	191	44	606969
ABalaaapa:90	ABalaaapa	90	1293	-23706	-61	-67	1293	35.2	622	196	38	621784
ABalaaapp:90	ABalaaapp	90	1272	-23727	-147	-154	1272	49.6	548	204	36	519424
ABalaap:44	ABalaap	44	1407	-23592	-65	-65	1407	14.1	529	266	50	391397
ABalaapa:64	ABalaapa	64	1381	-23618	-66	-66	1381	13.1	562	214	43	439603
ABalaapaa:91	ABalaapaa	91	1201	-23798	-134	-148	1201	37.2	587	213	35	465001
ABalaapap:91	ABalaapap	91	1267	-23732	-50	-58	1267	30.2	576	239	37	451982
ABalaapp:64	ABalaapp	64	1334	-23665	-78	-77	1334	20.3	507	228	42	334423
ABalaappa:90	ABalaappa	90	1254	-23745	-100	-106	1254	35.6	543	230	36	436711
ABalaappp:90	ABalaappp	90	1213	-23786	-158	-170	1213	38.5	499	219	36	387171
ABalap:26	ABalap	26	1338	-23661	-264	-265	1338	41.2	573	211	59	706060
ABalapa:44	ABalapa	44	1402	-23597	-129	-130	1402	33.4	608	206	52	893296
ABalapaa:64	ABalapaa	64	1322	-23677	-104	-106	1322	32.3	617	225	43	648166
ABalapaaa:92	ABalapaaa	92	1244	-23755	-78	-82	1244	43.0	568	284	35	445773
ABalapaap:92	ABalapaap	92	1256	-23743	-188	-204	1256	49.0	542	264	38	522211
ABalapap:64	ABalapap	64	1368	-23631	-193	-196	1368	42.2	569	222	43	648214
ABalapapa:92	ABalapapa	92	1353	-23646	-183	-212	1353	51.0	517	284	38	520512
ABalapapp:92	ABalapapp	92	1386	-23613	-176	-185	1386	54.1	473	281	38	499837
ABalapp:44	ABalapp	44	1386	-23613	-149	-135	1386	33.8	532	243	49	576405
ABalappa:64	ABalappa	64	1330	-23669	-165	-160	1330	35.1	540	239	44	558817
ABalappaa:93	ABalappaa	93	1186	-23813	-107	-120	1186	35.7	530	199	36	398387
ABalappap:93	ABalappap	93	1322	-23678	-300	-324	1322	52.3	495	234	38	523862
ABalappp:64	ABalappp	64	1389	-23610	-150	-152	1389	41.1	487	248	44	486220
ABalapppa:90	ABalapppa	90	1319	-23680	-165	-178	1319	44.1	464	218	38	445296
ABalapppp:90	ABalapppp	90	1348	-23651	-321	-299	1348	50.0	424	237	39	486143
ABalp:14	ABalp	14	1357	-23642	-224	-224	1357	32.5	540	335	65	579610
ABalpa:26	ABalpa	26	1353	-23646	-187	-187	1353	28.1	574	342	58	571058
ABalpaa:43	ABalpaa	43	1386	-23613	-81	-82	1386	26.6	579	335	50	647489
ABalpaaa:63	ABalpaaa	63	1366	-23633	-32	-31	1366	21.2	628	288	42	499649
ABalpaaaa:88	ABalpaaaa	88	1285	-23714	-34	-39	1285	28.4	641	280	37	536949
ABalpaaap:88	ABalpaaap	88	1230	-23769	-45	-45	1230	29.1	613	302	36	459361
ABalpaap:63	ABalpaap	63	1356	-23643	-58	-57	1356	21.6	563	281	44	417602
ABalpaapa:86	ABalpaapa	86	1240	-23759	-66	-68	1240	20.6	591	254	36	354136
ABalpaapp:86	ABalpaapp	86	1321	-23678	-41	-40	1321	26.1	555	268	38	379978
ABalpap:43	ABalpap	43	1431	-23568	-105	-105	1431	13.2	482	338	52	437334
ABalpapa:62	ABalpapa	62	1447	-23552	-82	-82	1447	10.0	544	320	45	405327
ABalpapaa:86	ABalpapaa	86	1369	-23630	6	1	1369	16.1	620	273	38	442412
ABalpapap:86	ABalpapap	86	1312	-23687	-72	-80	1312	13.5	582	297	39	405931
ABalpapp:62	ABalpapp	62	1436	-23564	-86	-87	1436	8.8	466	309	44	253366
ABalpappa:85	ABalpappa	85	1364	-23635	-82	-87	1364	9.0	533	295	39	302445
ABalpappp:85	ABalpappp	85	1360	-23639	-78	-78	1360	8.7	484	311	39	254693
ABalpp:26	ABalpp	26	1362	-23637	-291	-293	1362	43.7	498	373	59	655265
ABalppa:44	ABalppa	44	1381	-23618	-157	-157	1381	30.2	523	383	49	685665
ABalppaa:65	ABalppaa	65	1307	-23692	-72	-73	1307	22.2	602	337	42	512505
ABalppaaa:93	ABalppaaa	93	1260	-23739	-28	-39	1260	21.6	630	316	36	391193
ABalppaap:93	ABalppaap	93	1227	-23772	-81	-91	1227	20.8	609	343	37	408583
ABalppap:65	ABalppap	65	1362	-23637	-110	-113	1362	26.1	541	347	43	439458
ABalppapa:89	ABalppapa	89	1314	-23685	-72	-79	1314	19.0	577	319	36	327912
ABalppapp:89	ABalppapp	89	1280	-23719	-79	-82	1280	24.5	556	359	38	389341
ABalppp:44	ABalppp	44	1352	-23647	-129	-129	1352	24.5	413	390	52	608354
ABalpppa:64	ABalpppa	64	1405	-23594	-88	-71	1405	19.0	494	341	43	361003
ABalpppaa:89	ABalpppaa	89	1264	-23735	-79	-80	1264	21.9	540	305	35	274409
ABalpppap:89	ABalpppap	89	1290	-23709	-90	-92	1290	28.0	515	330	38	358983
ABalpppp:64	ABalpppp	64	1413	-23586	-55	-57	1413	16.9	422	342	44	262490
ABalppppa:88	ABalppppa	88	1327	-23672	-25	-28	1327	19.7	501	303	37	262949
ABalppppp:88	ABalppppp	88	1299	-23700	-102	-104	1299	22.3	459	337	38	254107
ABar:4	ABar	4	1317	-23682	-203	-202	1317	25.2	483	186	78	649511
ABara:14	ABara	14	1399	-23600	-90	-90	1399	20.7	484	191	65	364276
ABaraa:26	ABaraa	26	1416	-23583	-80	-79	1416	14.4	532	220	59	366531
ABaraaa:43	ABaraaa	43	1366	-23633	-90	-90	1366	16.2	552	186	51	536681
ABaraaaa:63	ABaraaaa	63	1347	-23652	-60	-60	1347	27.3	493	184	43	371926
ABaraaaaa:86	ABaraaaaa	86	1238	-23761	-76	-84	1238	24.8	523	199	37	362277
ABaraaaap:86	ABaraaaap	86	1267	-23732	-122	-125	1267	27.6	473	207	39	357846
ABaraaap:63	ABaraaap	63	1278	-23721	-89	-90	1278	23.2	533	141	42	452050
ABaraaapa:89	ABaraaapa	89	1209	-23790	-62	-64	1209	23.3	612	193	37	480047
ABaraaapp:89	ABaraaapp	89	1245	-23754	-26	-29	1245	26.3	567	178	39	502308
ABaraap:43	ABaraap	43	1434	-23565	-53	-54	1434	9.7	451	210	52	302913
ABaraapa:63	ABaraapa	63	1315	-23684	-71	-69	1315	12.6	479	164	43	318480
ABaraapaa:87	ABaraapaa	87	1294	-23705	-37	-37	1294	11.3	538	228	36	232122
ABaraapap:87	ABaraapap	87	1228	-23771	-21	-22	1228	16.2	516	235	35	253625
ABaraapp:63	ABaraapp	63	1467	-23532	-55	-55	1467	8.1	415	207	45	225861
ABaraappa:86	ABaraappa	86	1338	-23661	-46	-45	1338	6.6	505	250	38	252201
ABaraappp:86	ABaraappp	86	1589	-23410	2	27	1589	6.8	448	258	40	210031
ABarap:26	ABarap	26	1421	-23578	-29	-28	1421	18.2	455	169	58	328443
ABarapa:43	ABarapa	43	1332	-23667	-96	-97	1332	25.5	488	135	51	611650
ABarapaa:64	ABarapaa	64	1279	-23720	-79	-81	1279	24.9	486	122	41	398543
ABarapaaa:90	ABarapaaa	90	1220	-23779	-43	-49	1220	18.4	597	186	37	402272
ABarapaap:90	ABarapaap	90	1206	-23793	-51	-53	1206	19.6	553	161	37	352832
ABarapap:64	ABarapap	64	1293	-23706	-81	-84	1293	29.6	434	157	43	365486
ABarapapa:88	ABarapapa	88	1193	-23806	-54	-56	1193	22.2	512	141	37	340582
ABarapapp:88	ABarapapp	88	1181	-23818	-14	-18	1181	18.3	495	172	34	239831
ABarapp:43	ABarapp	43	1348	-23651	-118	-118	1348	15.3	394	156	50	348740
ABarappa:63	ABarappa	63	1324	-23675	-43	-42	1324	16.4	420	136	44	329654
ABarappaa:88	ABarappaa	88	1265	-23734	-58	-63	1265	12.1	517	169	39	347231
ABarappap:88	ABarappap	88	1296	-23703	-41	-47	1296	10.7	475	181	40	307973
ABarappp:63	ABarappp	63	1394	-23605	-59	-60	1394	14.8	355	177	44	242229
ABarapppa:86	ABarapppa	86	1284	-23715	-48	-52	1284	16.3	442	190	38	245932
ABarapppp:86	ABarapppp	86	1330	-23669	-72	-72	1330	19.2	392	187	37	214310
ABarp:14	ABarp	14	1320	-23679	-322	-322	1320	46.5	404	152	67	585853
ABarpa:26	ABarpa	26	1311	-23688	-278	-278	1311	44.1	469	144	61	638643
ABarpaa:43	ABarpaa	43	1332	-23667	-295	-293	1332	45.0	539	165	53	875112
ABarpaaa:62	ABarpaaa	62	1323	-23676	-197	-202	1323	41.1	544	152	44	710119
ABarpaaaa:89	ABarpaaaa	89	1252	-23747	-116	-120	1252	35.7	571	162	39	563165
ABarpaaap:89	ABarpaaap	89	1304	-23695	-215	-230	1304	45.9	544	159	41	707865
ABarpaap:62	ABarpaap	62	1337	-23662	-310	-312	1337	52.0	517	220	47	774040
ABarpaapa:87	ABarpaapa	87	1398	-23601	-260	-281	1398	52.2	523	192	41	674447
ABarpaapp:87	ABarpaapp	87	1303	-23696	-359	-379	1303	54.8	471	210	41	639033
ABarpap:43	ABarpap	43	1428	-23572	-112	-113	1428	41.0	461	182	52	610745
ABarpapa:62	ABarpapa	62	1315	-23684	-206	-214	1315	44.7	494	167	44	649484
ABarpapaa:89	ABarpapaa	89	1265	-23734	-149	-157	1265	38.0	516	145	40	569128
ABarpapap:89	ABarpapap	89	1282	-23717	-227	-237	1282	49.3	483	152	40	615456
ABarpapp:62	ABarpapp	62	1309	-23690	-320	-300	1309	49.0	443	200	46	658256
ABarpappa:88	ABarpappa	88	1249	-23750	-141	-144	1249	40.2	469	163	38	454398
ABarpappp:88	ABarpappp	88	1327	-23672	-219	-226	1327	51.3	429	172	39	561737
ABarpp:26	ABarpp	26	1314	-23685	-371	-371	1314	52.6	337	163	60	622384
ABarppa:44	ABarppa	44	1358	-23641	-440	-440	1358	56.8	444	180	54	902637
ABarppaa:62	ABarppaa	62	1370	-23629	-481	-504	1370	57.5	452	214	45	759890
ABarppaaa:91	ABarppaaa	91	1385	-23614	-504	-544	1385	58.0	430	266	39	596893
ABarppaap:91	ABarppaap	91	1416	-23583	-487	-514	1416	58.0	385	223	39	574323
ABarppap:62	ABarppap	62	1390	-23609	-344	-349	1390	56.1	396	268	47	773504
ABarppapa:90	ABarppapa	90	1315	-23684	-350	-366	1315	57.0	371	303	38	515281
ABarppapp:90	ABarppapp	90	1436	-23563	-492	-459	1436	56.8	319	300	40	628128
ABarppp:44	ABarppp	44	1337	-23662	-353	-346	1337	55.1	346	166	54	930567
ABarpppa:63	ABarpppa	63	1352	-23647	-389	-395	1352	56.8	370	192	46	793321
ABarpppaa:90	ABarpppaa	90	1300	-23699	-243	-256	1300	55.4	385	176	39	620664
ABarpppap:90	ABarpppap	90	1346	-23653	-301	-332	1346	56.3	335	196	41	637871
ABarpppp:63	ABarpppp	63	1364	-23635	-381	-379	1364	55.8	309	240	47	797435
ABarppppa:90	ABarppppa	90	1330	-23669	-374	-417	1330	56.9	307	233	40	629665
ABarppppp:90	ABarppppp	90	1322	-23677	-247	-277	1322	54.1	262	238	41	649101
ABp:1	ABp	1	352	-5897	-65	-65	352	44.0	349	156	79	89866
ABpl:5	ABpl	5	1329	-23670	-371	-371	1329	53.0	381	221	75	824414
ABpla:14	ABpla	14	1320	-23679	-368	-367	1320	53.5	485	255	65	584220
ABplaa:26	ABplaa	26	1321	-23678	-394	-396	1321	52.6	517	259	61	646322
ABplaaa:43	ABplaaa	43	1349	-23650	-320	-320	1349	46.5	587	269	53	936419
ABplaaaa:62	ABplaaaa	62	1355	-23644	-116	-117	1355	35.0	623	278	45	675714
ABplaaaaa:86	ABplaaaaa	86	1242	-23757	-71	-70	1242	36.8	595	321	40	599512
ABplaaaap:86	ABplaaaap	86	1272	-23727	-156	-165	1272	42.9	558	335	40	628030
ABplaaap:62	ABplaaap	62	1384	-23615	-215	-221	1384	46.1	574	281	46	772526
ABplaaapa:86	ABplaaapa	86	1224	-23775	-95	-104	1224	39.4	546	307	36	457441
ABplaaapp:86	ABplaaapp	86	1330	-23669	-208	-225	1330	49.2	511	320	40	610044
ABplaap:43	ABplaap	43	1353	-23646	-265	-266	1353	45.7	506	323	55	839064
ABplaapa:62	ABplaapa	62	1341	-23658	-159	-159	1341	37.5	586	342	45	682939
ABplaapaa:84	ABplaapaa	84	1240	-23759	-135	-140	1240	33.1	587	367	40	610634
ABplaapap:84	ABplaapap	84	1306	-23693	-114	-125	1306	39.4	540	383	40	600109
ABplaapp:62	ABplaapp	62	1372	-23627	-175	-178	1372	42.5	511	343	47	691392
ABplaappa:85	ABplaappa	85	1245	-23754	-164	-173	1245	37.4	504	357	40	520505
ABplaappp:85	ABplaappp	85	1241	-23758	-425	-407	1241	44.6	452	356	40	533560
ABplap:26	ABplap	26	1296	-23703	-379	-380	1296	56.2	414	257	61	552376
ABplapa:42	ABplapa	42	1352	-23647	-440	-441	1352	55.9	504	251	53	873196
ABplapaa:62	ABplapaa	62	1367	-23632	-344	-351	1367	53.4	531	304	46	834523
ABplapaaa:87	ABplapaaa	87	1323	-23676	-226	-244	1323	50.7	500	360	39	638979
ABplapaap:87	ABplapaap	87	1350	-23649	-297	-320	1350	54.3	449	357	40	648199
ABplapap:62	ABplapap	62	1365	-23634	-349	-353	1365	54.6	462	299	46	727675
ABplapapa:86	ABplapapa	86	1407	-23592	-209	-229	1407	54.4	423	319	40	631075
ABplapapp:86	ABplapapp	86	1368	-23631	-338	-353	1368	56.0	375	348	41	641208
ABplapp:42	ABplapp	42	1337	-23662	-430	-404	1337	55.8	412	306	54	851736
ABplappa:61	ABplappa	61	1367	-23632	-298	-302	1367	51.6	468	366	46	791005
ABplappaa:85	ABplappaa	85	1284	-23715	-193	-206	1284	45.1	471	399	41	663647
ABplappap:85	ABplappap	85	1362	-23637	-173	-190	1362	52.3	404	387	41	672231
ABplappp:61	ABplappp	61	1354	-23645	-342	-351	1354	54.8	398	354	47	809437
ABplapppa:85	ABplapppa	85	1296	-23703	-273	-286	1296	49.1	375	383	41	693886
ABplapppp:85	ABplapppp	85	1354	-23645	-195	-201	1354	50.3	318	377	42	709762
ABplp:14	ABplp	14	1316	-23683	-326	-326	1316	51.9	372	348	67	624774
ABplpa:26	ABplpa	26	1314	-23685	-285	-286	1314	46.4	409	387	61	643193
ABplpaa:43	ABplpaa	43	1365	-23634	-225	-226	1365	45.9	451	390	51	777187
ABplpaaa:63	ABplpaaa	63	1306	-23693	-128	-130	1306	31.3	512	395	44	513323
ABplpaaaa:86	ABplpaaaa	86	1252	-23747	-77	-79	1252	15.9	522	368	39	373361
ABplpaaap:86	ABplpaaap	86	1249	-23750	-56	-62	1249	24.8	513	394	39	422207
ABplpaap:63	ABplpaap	63	1364	-23635	-115	-123	1364	38.5	461	392	44	556770
ABplpaapa:87	ABplpaapa	87	1336	-23663	-31	-38	1336	30.3	479	403	41	500949
ABplpaapp:87	ABplpaapp	87	1249	-23751	-255	-202	1249	33.7	435	392	39	472275
ABplpap:43	ABplpap	43	1391	-23608	-148	-148	1391	37.0	353	402	52	692420
ABplpapa:62	ABplpapa	62	1384	-23615	-61	-61	1384	25.9	435	401	45	463560
ABplpapaa:85	ABplpapaa	85	1218	-23781	-14	-16	1218	23.5	471	377	35	301374
ABplpapap:85	ABplpapap	85	1278	-23721	-69	-72	1278	24.4	425	404	38	369471
ABplpapp:62	ABplpapp	62	1369	-23631	-73	-73	1369	20.0	361	381	45	346201
ABplpappa:85	ABplpappa	85	1349	-23650	-43	-45	1349	10.9	435	365	40	286177
ABplpappp:85	ABplpappp	85	1383	-23616	-19	-20	1383	17.7	390	380	39	297257
ABplpp:26	ABplpp	26	1318	-23681	-372	-372	1318	51.5	315	369	59	575393
ABplppa:43	ABplppa	43	1360	-23639	-316	-316	1360	53.3	348	382	52	755036
ABplppaa:63	ABplppaa	63	1328	-23671	-137	-144	1328	41.8	412	408	42	532377
ABplppaaa:88	ABplppaaa	88	1224	-23775	-127	-130	1224	38.0	418	418	37	418167
ABplppaap:88	ABplppaap	88	1295	-23704	-61	-64	1295	41.0	356	417	37	421581
ABplppap:63	ABplppap	63	1423	-23576	-129	-130	1423	45.3	343	393	44	538644
ABplppapa:88	ABplppapa	88	1336	-23663	-104	-116	1336	41.7	309	402	38	460747
ABplppapp:88	ABplppapp	88	1290	-23709	-126	-114	1290	43.9	266	389	38	431968
ABplppp:43	ABplppp	43	1408	-23591	-168	-168	1408	40.8	268	388	52	660718
ABplpppa:62	ABplpppa	62	1340	-23659	-104	-102	1340	33.4	346	407	44	477288
ABplpppaa:86	ABplpppaa	86	1245	-23754	-114	-114	1245	29.9	376	407	40	461651
ABplpppap:86	ABplpppap	86	1307	-23692	-74	-75	1307	33.4	327	411	39	464444
ABplpppp:62	ABplpppp	62	1346	-23653	-109	-110	1346	23.0	288	385	45	317895
ABplppppa:86	ABplppppa	86	1290	-23710	-82	-87	1290	21.6	349	398	39	369538
ABplppppp:86	ABplppppp	86	1297	-23702	-74	-75	1297	26.8	290	405	39	380235
ABpr:5	ABpr	5	1364	-23635	-175	-175	1364	21.5	282	233	81	542511
ABpra:13	ABpra	13	1347	-23653	-131	-131	1347	22.7	314	152	66	361983
ABpraa:25	ABpraa	25	1353	-23646	-148	-146	1353	26.2	365	130	60	405100
ABpraaa:43	ABpraaa	43	1362	-23638	-190	-191	1362	39.2	423	108	52	731582
ABpraaaa:62	ABpraaaa	62	1334	-23665	-160	-163	1334	41.8	454	118	44	582039
ABpraaaaa:86	ABpraaaaa	86	1254	-23746	-70	-72	1254	28.1	465	143	38	351920
ABpraaaap:86	ABpraaaap	86	1288	-23711	-46	-51	1288	36.8	445	123	38	430487
ABpraaap:62	ABpraaap	62	1372	-23627	-260	-265	1372	49.8	392	138	45	672236
ABpraaapa:87	ABpraaapa	87	1281	-23718	-217	-212	1281	42.2	409	143	40	502611
ABpraaapp:87	ABpraaapp	87	1333	-23667	-149	-168	1333	46.9	372	132	40	548634
ABpraap:43	ABpraap	43	1362	-23637	-127	-129	1362	27.6	331	126	52	551629
ABpraapa:61	ABpraapa	61	1318	-23681	-180	-180	1318	33.9	389	107	46	538391
ABpraapaa:84	ABpraapaa	84	1251	-23749	-97	-102	1251	26.0	416	133	39	358955
ABpraapap:84	ABpraapap	84	1265	-23734	-108	-123	1265	34.6	396	108	39	454194
ABpraapp:61	ABpraapp	61	1332	-23667	-171	-174	1332	38.0	318	138	47	576249
ABpraappa:83	ABpraappa	83	1258	-23741	-158	-160	1258	34.4	353	121	40	461414
ABpraappp:83	ABpraappp	83	1214	-23785	-140	-146	1214	38.2	304	110	41	569766
ABprap:25	ABprap	25	1343	-23656	-177	-178	1343	34.8	261	135	61	524881
ABprapa:43	ABprapa	43	1326	-23673	-246	-246	1326	45.8	305	111	52	817582
ABprapaa:62	ABprapaa	62	1311	-23688	-220	-227	1311	50.2	335	115	45	675924
ABprapaaa:86	ABprapaaa	86	1287	-23712	-153	-171	1287	50.2	333	126	40	545971
ABprapaap:86	ABprapaap	86	1327	-23672	-113	-118	1327	50.1	284	142	41	581608
ABprapap:62	ABprapap	62	1363	-23636	-224	-227	1363	50.8	290	156	45	624931
ABprapapa:86	ABprapapa	86	1301	-23698	-166	-176	1301	44.3	315	152	38	418841
ABprapapp:86	ABprapapp	86	1312	-23687	-90	-100	1312	42.3	268	161	37	393828
ABprapp:43	ABprapp	43	1352	-23647	-211	-211	1352	41.1	207	143	54	786853
ABprappa:62	ABprappa	62	1347	-23652	-158	-159	1347	43.4	237	125	45	621773
ABprappaa:86	ABprappaa	86	1328	-23671	-106	-123	1328	44.5	241	147	38	503558
ABprappap:86	ABprappap	86	1247	-23752	-185	-200	1247	45.7	201	170	40	530143
ABprappp:62	ABprappp	62	1309	-23690	-208	-210	1309	44.0	179	175	46	644641
ABprapppa:86	ABprapppa	86	1262	-23737	-109	-118	1262	42.2	165	161	40	584547
ABprapppp:86	ABprapppp	86	1260	-23739	-107	-109	1260	35.2	136	181	40	514472
ABprp:13	ABprp	13	1444	-23556	-93	-93	1444	20.8	225	246	66	359170
ABprpa:26	ABprpa	26	1263	-20795	-52	-52	1263	14.4	265	203	58	240139
ABprpaa:43	ABprpaa	43	1326	-23673	-99	-98	1326	21.7	261	129	51	481633
ABprpaaa:63	ABprpaaa	63	1301	-23698	-71	-73	1301	23.8	343	112	44	387683
ABprpaaaa:88	ABprpaaaa	88	1217	-23782	-68	-69	1217	17.9	426	124	39	295682
ABprpaaap:88	ABprpaaap	88	1257	-23742	-51	-57	1257	17.6	375	127	38	337109
ABprpaap:63	ABprpaap	63	1312	-23687	-76	-78	1312	29.0	283	118	43	424272
ABprpaapa:87	ABprpaapa	87	1210	-23789	-65	-66	1210	24.1	362	104	39	423643
ABprpaapp:87	ABprpaapp	87	1269	-23730	-61	-75	1269	26.9	320	115	39	414327
ABprpap:43	ABprpap	43	1464	-23535	-61	-59	1464	13.0	232	200	50	319570
ABprpapa:63	ABprpapa	63	1381	-23618	-58	-56	1381	15.7	293	137	44	324236
ABprpapaa:86	ABprpapaa	86	1360	-23639	-44	-50	1360	9.1	388	178	39	231931
ABprpapap:86	ABprpapap	86	1370	-23629	-52	-55	1370	10.4	346	158	39	253115
ABprpapp:63	ABprpapp	63	1414	-23585	-46	-46	1414	12.5	246	181	45	278092
ABprpappa:85	ABprpappa	85	1491	-23508	-30	-27	1491	14.3	310	172	39	230497
ABprpappp:85	ABprpappp	85	1333	-23666	-30	-29	1333	13.9	269	155	39	272690
ABprpp:26	ABprpp	26	1444	-23555	-66	-66	1444	21.7	173	210	59	357111
ABprppa:44	ABprppa	44	1389	-23610	-80	-81	1389	27.0	181	150	50	561450
ABprppaa:65	ABprppaa	65	1304	-23695	-76	-80	1304	26.7	232	120	41	362823
ABprppaaa:90	ABprppaaa	90	1221	-23778	-82	-86	1221	24.4	296	119	38	366051
ABprppaap:90	ABprppaap	90	1205	-23794	-88	-96	1205	35.1	265	109	36	368418
ABprppap:65	ABprppap	65	1310	-23689	-171	-174	1310	32.5	216	166	43	382751
ABprppapa:88	ABprppapa	88	1261	-23738	-51	-57	1261	30.4	262	140	37	317366
ABprppapp:88	ABprppapp	88	1278	-23721	-79	-79	1278	34.8	221	172	37	301190
ABprppp:44	ABprppp	44	1432	-23567	-108	-107	1432	19.5	146	220	51	437110
ABprpppa:64	ABprpppa	64	1327	-23672	-80	-82	1327	23.5	186	150	44	397605
ABprpppaa:88	ABprpppaa	88	1287	-23712	-46	-49	1287	34.2	218	121	37	365633
ABprpppap:88	ABprpppap	88	1296	-23703	-74	-82	1296	31.0	175	145	38	425969
ABprpppp:64	ABprpppp	64	1411	-23588	-54	-52	1411	16.8	174	202	45	303443
ABprppppa:87	ABprppppa	87	1247	-23752	-90	-90	1247	21.9	209	141	38	331195
ABprppppp:87	ABprppppp	87	1307	-23692	-38	-41	1307	21.3	157	166	39	369450
EMS:1	EMS	1	1320	-23679	-251	-251	1320	42.8	331	367	83	982475
MS:7	MS	7	1373	-23626	-113	-113	1373	26.9	400	332	70	512674
MSa:21	MSa	21	1477	-23522	-29	-29	1477	25.9	457	325	70	574750
MSaa:43	MSaa	43	2783	-22216	1205	1202	2783	31.9	466	290	57	533817
MSaaa:69	MSaaa	69	5687	-19312	3743	3746	5687	33.1	487	278	48	416831
MSaaaa:110	MSaaaa	110	6368	-18631	4439	4455	6368	35.9	490	278	41	305828
MSaaap:110	MSaaap	110	5502	-19497	3421	3531	5502	33.6	437	311	41	280844
MSaap:69	MSaap	69	5302	-19697	3239	3290	5302	34.2	410	261	49	387536
MSaapa:105	MSaapa	105	6340	-18659	4235	4353	6340	39.5	427	265	42	294474
MSaapp:105	MSaapp	105	4435	-20564	2264	2374	4435	26.2	370	287	42	226075
MSap:43	MSap	43	2336	-22663	728	729	2336	17.8	397	286	57	345071
MSapa:71	MSapa	71	3643	-21356	1783	1820	3643	16.4	430	269	48	266350
MSapaa:111	MSapaa	111	4178	-20821	2269	2337	4178	23.6	465	267	41	210253
MSapap:111	MSapap	111	3349	-21650	1549	1585	3349	13.3	416	282	41	167305
MSapp:71	MSapp	71	4226	-20773	2233	2258	4226	21.7	360	250	48	272994
MSappa:109	MSappa	109	3025	-19342	1393	1414	3025	14.2	383	231	39	114104
MSappp:109	MSappp	109	3175	-21824	1314	1417	3175	12.6	331	237	40	138053
MSp:21	MSp	21	1430	-23569	-55	-54	1430	23.3	345	259	69	413160
MSpa:43	MSpa	43	4168	-20831	2441	2440	4168	43.5	374	215	58	708933
MSpaa:72	MSpaa	72	8341	-16658	6223	6274	8341	42.4	391	207	51	618398
MSpaaa:117	MSpaaa	117	5595	-19404	3756	3769	5595	33.3	446	220	42	285791
MSpaap:117	MSpaap	117	5199	-19801	3177	3347	5199	37.7	380	236	43	283821
MSpap:72	MSpap	72	8294	-16705	5590	5799	8294	41.2	320	261	49	513057
MSpapa:117	MSpapa	117	5899	-19100	3644	3802	5899	36.1	345	271	40	224728
MSpapp:117	MSpapp	117	6095	-18904	3793	4005	6095	38.3	295	262	42	261445
MSpp:43	MSpp	43	2722	-22277	1127	1127	2722	23.7	320	210	57	427007
MSppa:71	MSppa	71	6225	-18774	4093	4118	6225	29.6	331	190	50	464258
MSppaa:117	MSppaa	117	4798	-20201	2985	3009	4798	27.2	395	189	42	271794
MSppap:117	MSppap	117	5871	-19128	3969	4033	5871	34.7	334	201	43	318781
MSppp:71	MSppp	71	6916	-18083	4579	4634	6916	34.9	270	233	49	446794
MSpppa:112	MSpppa	112	5376	-19623	3220	3294	5376	25.9	337	238	41	251646
MSpppp:112	MSpppp	112	5707	-19292	3596	3664	5707	30.4	264	217	43	314430
E:7	E	7	1354	-23645	-302	-302	1354	38.8	239	341	69	607058
Ea:19	Ea	19	1709	-23290	62	61	1709	32.2	310	353	64	546868
Eal:48	Eal	48	4308	-20691	2474	2474	4308	29.1	311	330	56	473858
Eala:82	Eala	82	4476	-20523	2399	2441	4476	13.6	362	306	46	217631
Ealaa:130	Ealaa	130	3095	-21905	1378	1492	3095	7.9	390	316	38	120608
Ealap:130	Ealap	130	3078	-21921	1435	1470	3078	7.8	325	330	39	130171
Ealp:82	Ealp	82	4975	-20024	2796	2816	4975	16.3	291	329	46	237772
Ealpa:132	Ealpa	132	3187	-20146	1494	1553	3187	10.2	313	287	37	93058
Ealpp:132	Ealpp	132	3381	-21619	1673	1680	3381	11.3	254	276	35	91425
Ear:48	Ear	48	5774	-19225	3804	3796	5774	42.1	385	328	54	634736
Eara:79	Eara	79	8922	-16077	6470	6485	8922	34.8	409	338	46	386651
Earaa:124	Earaa	124	6367	-18632	4129	4262	6367	28.0	404	332	37	183802
Earap:124	Earap	124	7028	-17971	4905	4993	7028	37.3	374	320	38	203999
Earp:79	Earp	79	8445	-16554	5936	5975	8445	32.1	341	341	46	357978
Earpa:127	Earpa	127	5567	-19432	3486	3541	5567	27.6	353	340	37	169851
Earpp:127	Earpp	127	4937	-20062	3055	3071	4937	27.5	296	317	38	159751
Ep:19	Ep	19	1828	-23171	147	143	1828	36.5	211	308	65	633565
Epl:49	Epl	49	7950	-17049	5930	5923	7950	45.3	274	284	56	678614
Epla:82	Epla	82	13282	-11717	10294	10408	13282	44.3	286	315	46	431837
Eplaa:130	Eplaa	130	9833	-15166	6921	7148	9833	41.9	267	296	37	212009
Eplap:130	Eplap	130	8985	-16014	6484	6717	8985	41.7	314	323	37	208984
Eplp:82	Eplp	82	11972	-13027	8840	9013	11972	39.2	226	312	46	407043
Eplpa:134	Eplpa	134	8056	-16943	5575	5756	8056	35.0	247	304	38	192508
Eplpp:134	Eplpp	134	7787	-17212	5616	5744	7787	34.1	185	294	37	175671
Epr:49	Epr	49	5218	-19781	3234	3238	5218	28.6	217	257	56	475993
Epra:81	Epra	81	6422	-18578	4029	4048	6422	23.2	268	284	47	259608
Epraa:131	Epraa	131	5015	-19984	2998	3051	5015	23.8	300	260	38	134243
Eprap:131	Eprap	131	5463	-19537	3437	3439	5463	26.0	234	255	39	167930
Eprp:81	Eprp	81	9671	-15328	6723	6904	9671	33.7	211	265	47	368986
Eprpa:132	Eprpa	132	9543	-15456	6800	7133	9543	40.3	254	237	36	181708
Eprpp:132	Eprpp	132	8447	-16552	5989	6105	8447	35.4	196	243	37	183465
P2:1	P2	1	1301	-23698	-428	-428	1301	41.8	156	241	81	1027614
C:9	C	9	1337	-23662	-410	-410	1337	51.5	234	219	69	712427
Ca:21	Ca	21	1381	-23618	-326	-330	1381	52.5	301	257	62	461742
Caa:39	Caa	39	1364	-23635	-480	-474	1364	57.6	316	289	56	637014
Caaa:62	Caaa	62	1328	-23671	-474	-476	1328	55.8	322	337	48	613260
Caaaa:89	Caaaa	89	1485	-23514	-792	-658	1485	56.1	257	314	44	530190
Caaap:89	Caaap	89	1356	-23643	-417	-380	1356	47.7	185	330	41	470377
Caap:62	Caap	62	1474	-23525	-485	-440	1474	53.2	214	314	47	605393
Caapa:92	Caapa	92	1312	-23687	-321	-334	1312	48.8	161	281	39	403587
Caapp:92	Caapp	92	1277	-23722	-229	-231	1277	39.0	124	306	41	415372
Cap:39	Cap	39	1404	-23595	-323	-323	1404	50.1	222	330	54	649425
Capa:63	Capa	63	1334	-23665	-201	-203	1334	42.1	266	395	45	479467
Capaa:92	Capaa	92	1316	-23683	-74	-77	1316	29.8	213	381	39	280478
Capap:92	Capap	92	1349	-23650	-95	-98	1349	28.2	165	362	40	309834
Capp:63	Capp	63	1389	-23610	-274	-230	1389	39.0	177	354	46	504458
Cappa:93	Cappa	93	1375	-23624	-494	-320	1375	35.2	182	337	40	333293
Cappp:93	Cappp	93	1299	-23700	-66	-71	1299	27.6	143	301	39	284372
Cp:21	Cp	21	1339	-23660	-381	-382	1339	47.1	208	209	62	512122
Cpa:39	Cpa	39	1388	-23611	-443	-437	1388	54.7	235	206	56	678872
Cpaa:62	Cpaa	62	1381	-23618	-471	-472	1381	54.9	231	215	50	684015
Cpaaa:87	Cpaaa	87	1342	-23658	-424	-445	1342	53.6	216	237	43	520442
Cpaap:87	Cpaap	87	1331	-23669	-270	-284	1331	44.7	151	226	43	504423
Cpap:62	Cpap	62	1356	-23643	-361	-361	1356	48.5	158	275	47	642558
Cpapa:89	Cpapa	89	1307	-23692	-180	-191	1307	37.2	113	236	41	476660
Cpapp:89	Cpapp	89	1309	-23690	-90	-92	1309	29.4	101	284	42	443801
Cpp:39	Cpp	39	1367	-23632	-329	-329	1367	44.4	143	247	55	682019
Cppa:63	Cppa	63	1357	-23642	-173	-173	1357	31.6	135	218	46	458213
Cppaa:96	Cppaa	96	1325	-23674	-17	-21	1325	20.4	193	195	36	168073
Cppap:96	Cppap	96	1250	-23749	-99	-99	1250	18.5	169	236	40	243435
Cppp:63	Cppp	63	1371	-23628	-179	-155	1371	33.7	125	304	47	558402
Cpppa:94	Cpppa	94	1191	-23808	-325	-246	1191	31.6	169	223	37	255843
Cpppp:94	Cpppp	94	1278	-23721	-90	-97	1278	18.6	129	269	41	323969
P3:9	P3	9	1385	-23614	-333	-334	1385	37.5	123	277	64	563242
D:26	D	26	1445	-23554	-302	-302	1445	34.9	117	263	57	391151
Da:50	Da	50	1399	-23600	-172	-171	1399	28.0	186	358	49	185438
Daa:81	Daa	81	1240	-21675	-122	-101	1240	21.4	245	374	40	96211
Dap:81	Dap	81	1215	-20375	-140	-142	1215	21.6	177	333	41	100493
Dp:50	Dp	50	1212	-18787	-71	-70	1212	20.0	146	282	48	124048
Dpa:80	Dpa	80	0	0	0	0	0	12.1	217	211	37	0
Dpp:80	Dpp	80	1428	-22571	-101	-99	1428	16.6	167	267	42	122010
P4:26	P4	26	1151	-19303	-116	-117	1151	22.8	189	329	52	188678
Z2:70	Z2	70	0	0	0	0	0	10.0	251	322	43	0
Z3:70	Z3	70	0	0	0	0	0	10.4	279	243	43	0
