# Supplementary material for: Quantitative Differences in Nuclear β-catenin and TCF Pattern Embryonic Cells in C. elegans
Source: PLoS Genet. 2015 Oct 21;11(10):e1005585. doi: 10.1371/journal.pgen.1005585 (PMC4619327; doi:10.1371/journal.pgen.1005585)
Supplement: S1 Data — For each cell analyzed, birth time is given in column 3 and the average nuclear reporter intensity over the lifetime of the cell (corrected for background) is given in column 7 (“blot”). For information on each embryo’s strain information and experimental conditions, refer to S2 Table. (ZIP) [file pgen.1005585.s005.zip › CAs/CA20120621_end-3_pop-1i_L4.csv]

cellTime	cell	time	none	global	local	blot	cross	z	x	y	size	gweight
ABa:1	ABa	1	1215	-23785	-151	-151	1215	26.0	150	250	74	534349
ABal:2	ABal	2	1256	-23743	-178	-178	1256	34.8	156	277	76	541090
ABala:7	ABala	7	1246	-23754	-191	-191	1246	38.8	141	223	67	496141
ABalaa:18	ABalaa	18	1273	-23726	-271	-272	1273	47.8	143	266	60	547861
ABalaaa:36	ABalaaa	36	1297	-23702	-238	-240	1297	49.9	146	278	53	840496
ABalaaaa:54	ABalaaaa	54	1313	-23686	-129	-137	1313	50.4	170	211	45	759452
ABalaaaal:81	ABalaaaal	81	1140	-23859	-40	-44	1140	26.8	222	172	33	247324
ABalaaaar:81	ABalaaaar	81	1200	-23799	-95	-102	1200	43.2	230	186	37	426835
ABalaaap:54	ABalaaap	54	1314	-23685	-170	-157	1314	47.5	211	248	42	581817
ABalaaapa:80	ABalaaapa	80	1200	-23799	-137	-143	1200	30.4	236	210	36	287228
ABalaaapp:80	ABalaaapp	80	1246	-23753	-34	-35	1246	22.2	258	201	38	275992
ABalaap:36	ABalaap	36	1323	-23676	-296	-298	1323	55.2	225	312	52	769605
ABalaapa:56	ABalaapa	56	1333	-23666	-138	-149	1333	49.0	254	213	41	561813
ABalaapaa:81	ABalaapaa	81	1203	-23796	-78	-83	1203	31.8	275	146	37	426744
ABalaapap:81	ABalaapap	81	1217	-23782	-83	-84	1217	25.8	307	167	37	323487
ABalaapp:56	ABalaapp	56	1339	-23660	-257	-234	1339	53.3	268	275	44	722955
ABalaappa:80	ABalaappa	80	1189	-23810	-81	-82	1189	35.5	272	192	36	387559
ABalaappp:80	ABalaappp	80	1309	-23690	-237	-167	1309	36.7	282	230	36	323289
ABalap:18	ABalap	18	1348	-23651	-126	-127	1348	33.4	177	198	62	445418
ABalapa:36	ABalapa	36	1314	-23686	-173	-173	1314	39.4	136	207	52	794897
ABalapaa:54	ABalapaa	54	1241	-23758	-160	-161	1241	42.6	183	165	45	714964
ABalapaaa:82	ABalapaaa	82	1111	-23888	-65	-72	1111	31.4	187	194	34	366239
ABalapaap:82	ABalapaap	82	1230	-23769	-23	-25	1230	21.1	175	189	38	379749
ABalapap:54	ABalapap	54	1345	-23654	-80	-83	1345	31.1	173	181	45	572029
ABalapapa:82	ABalapapa	82	1205	-23794	-146	-148	1205	26.2	187	228	36	347051
ABalapapp:82	ABalapapp	82	1263	-23736	-33	-38	1263	17.3	197	228	38	292364
ABalapp:36	ABalapp	36	1362	-23637	-115	-115	1362	36.6	213	242	52	543642
ABalappa:55	ABalappa	55	1326	-23673	-91	-92	1326	31.3	202	217	43	447043
ABalappaa:81	ABalappaa	81	1219	-23780	-51	-54	1219	8.8	198	210	39	289175
ABalappap:81	ABalappap	81	1244	-23755	-16	-17	1244	4.4	240	209	36	155436
ABalappp:55	ABalappp	55	1423	-23576	-47	-47	1423	24.1	247	244	42	281336
ABalapppa:82	ABalapppa	82	1333	-23666	8	1	1333	8.0	242	257	36	156746
ABalapppp:82	ABalapppp	82	1423	-23576	-7	-10	1423	7.1	293	279	38	134500
ABalp:7	ABalp	7	1269	-23730	-241	-241	1269	34.9	188	342	66	433314
ABalpa:18	ABalpa	18	1326	-23673	-203	-203	1326	34.0	154	344	61	496258
ABalpaa:36	ABalpaa	36	1338	-23661	-149	-149	1338	33.7	136	317	52	679928
ABalpaaa:55	ABalpaaa	55	1344	-23655	-155	-157	1344	45.4	129	254	44	685671
ABalpaaaa:79	ABalpaaaa	79	1201	-23798	-84	-89	1201	37.0	155	176	38	462406
ABalpaaap:79	ABalpaaap	79	1145	-23854	-79	-87	1145	35.4	145	194	35	403225
ABalpaap:55	ABalpaap	55	1338	-23661	-126	-125	1338	38.5	181	272	42	453208
ABalpaapa:77	ABalpaapa	77	1235	-23764	-141	-148	1235	41.9	184	230	38	457544
ABalpaapp:77	ABalpaapp	77	1282	-23717	-216	-175	1282	33.8	197	261	38	375102
ABalpap:36	ABalpap	36	1312	-23687	-225	-225	1312	41.5	224	381	53	751674
ABalpapa:54	ABalpapa	54	1320	-23679	-229	-229	1320	48.7	184	334	45	725569
ABalpapaa:77	ABalpapaa	77	1289	-23710	-198	-220	1289	52.8	166	229	39	609403
ABalpapap:77	ABalpapap	77	1241	-23758	-239	-262	1241	50.3	158	278	41	625004
ABalpapp:54	ABalpapp	54	1349	-23650	-244	-248	1349	53.0	278	350	49	848286
ABalpappa:76	ABalpappa	76	1322	-23677	-174	-189	1322	53.2	209	270	41	644511
ABalpappp:76	ABalpappp	76	1268	-23731	-200	-198	1268	51.2	255	291	42	658702
ABalpp:18	ABalpp	18	1370	-23629	-101	-101	1370	16.5	220	355	60	294189
ABalppa:35	ABalppa	35	1385	-23614	-60	-61	1385	21.2	183	364	52	564987
ABalppaa:55	ABalppaa	55	1297	-23702	-157	-160	1297	42.1	132	301	43	653165
ABalppaaa:81	ABalppaaa	81	1211	-23788	-108	-117	1211	42.8	129	199	38	526563
ABalppaap:81	ABalppaap	81	1138	-23861	-85	-95	1138	33.2	141	222	35	380599
ABalppap:55	ABalppap	55	1367	-23632	-69	-70	1367	31.5	167	325	44	500870
ABalppapa:79	ABalppapa	79	1255	-23744	-130	-145	1255	43.7	163	268	39	520702
ABalppapp:79	ABalppapp	79	1229	-23770	-119	-124	1229	35.6	160	299	38	435794
ABalppp:35	ABalppp	35	1321	-23678	-179	-180	1321	31.3	288	411	52	677458
ABalpppa:54	ABalpppa	54	1379	-23620	-95	-99	1379	38.3	213	366	44	562059
ABalpppaa:80	ABalpppaa	80	1236	-23763	-137	-145	1236	46.4	172	319	39	554145
ABalpppap:80	ABalpppap	80	1261	-23738	-90	-113	1261	40.9	199	346	38	505426
ABalpppp:54	ABalpppp	54	1357	-23642	-170	-171	1357	42.4	290	367	45	609522
ABalppppa:79	ABalppppa	79	1230	-23769	-122	-123	1230	42.3	217	315	39	497414
ABalppppp:79	ABalppppp	79	1291	-23708	-576	-361	1291	41.2	250	336	38	414418
ABar:2	ABar	2	1225	-23775	-291	-291	1225	49.8	306	169	80	627255
ABara:7	ABara	7	1255	-23744	-287	-287	1255	52.6	281	195	68	444252
ABaraa:18	ABaraa	18	1247	-23752	-336	-337	1247	55.5	226	241	58	410982
ABaraaa:36	ABaraaa	36	1318	-23681	-309	-309	1318	55.7	201	214	53	685030
ABaraaaa:54	ABaraaaa	54	1300	-23699	-200	-210	1300	55.3	254	164	44	635953
ABaraaaaa:78	ABaraaaaa	78	1165	-23834	-161	-178	1165	54.3	204	216	34	397518
ABaraaaap:78	ABaraaaap	78	1203	-23796	-187	-195	1203	47.3	251	198	38	459561
ABaraaap:54	ABaraaap	54	1299	-23700	-231	-225	1299	48.0	279	194	43	526712
ABaraaapa:77	ABaraaapa	77	1304	-23695	-357	-299	1304	53.7	296	211	39	502110
ABaraaapp:77	ABaraaapp	77	1304	-23695	-534	-293	1304	46.6	327	206	38	443669
ABaraap:36	ABaraap	36	1282	-23717	-428	-420	1282	56.5	300	270	54	656030
ABaraapa:53	ABaraapa	53	1360	-23639	-300	-317	1360	56.1	324	194	45	617371
ABaraapaa:77	ABaraapaa	77	1211	-23788	-363	-395	1211	56.1	325	166	38	541290
ABaraapap:77	ABaraapap	77	1239	-23760	-177	-197	1239	50.3	354	154	38	517433
ABaraapp:53	ABaraapp	53	1334	-23665	-323	-318	1334	56.3	376	271	47	688482
ABaraappa:76	ABaraappa	76	1257	-23742	-215	-239	1257	53.7	370	193	38	511401
ABaraappp:76	ABaraappp	76	1368	-23631	-238	-242	1368	54.6	385	236	41	580951
ABarap:18	ABarap	18	1278	-23721	-261	-263	1278	50.5	286	181	59	420200
ABarapa:35	ABarapa	35	1313	-23686	-178	-178	1313	46.4	228	152	51	686384
ABarapaa:56	ABarapaa	56	1294	-23705	-166	-169	1294	48.1	274	131	43	611534
ABarapaaa:82	ABarapaaa	82	1254	-23745	-153	-176	1254	53.4	245	165	37	508965
ABarapaap:82	ABarapaap	82	1193	-23806	-93	-116	1193	52.8	282	145	35	418064
ABarapap:56	ABarapap	56	1367	-23632	-83	-88	1367	38.5	297	151	43	495402
ABarapapa:80	ABarapapa	80	1176	-23823	-162	-175	1176	47.7	267	138	39	544647
ABarapapp:80	ABarapapp	80	1215	-23784	-140	-157	1215	43.5	323	146	39	488256
ABarapp:35	ABarapp	35	1315	-23684	-282	-285	1315	54.7	314	196	52	671561
ABarappa:55	ABarappa	55	1362	-23637	-125	-131	1362	50.0	338	147	45	658261
ABarappaa:80	ABarappaa	80	1198	-23801	-111	-118	1198	43.9	292	121	38	540344
ABarappap:80	ABarappap	80	1226	-23774	-79	-88	1226	37.7	344	116	37	442961
ABarappp:55	ABarappp	55	1337	-23662	-196	-182	1337	48.5	380	197	45	562021
ABarapppa:79	ABarapppa	79	1204	-23795	-91	-101	1204	35.8	314	154	38	423007
ABarapppp:79	ABarapppp	79	1253	-23746	-129	-121	1253	34.9	375	160	39	395184
ABarp:7	ABarp	7	1331	-23668	-137	-137	1331	27.5	363	160	68	330091
ABarpa:19	ABarpa	19	1390	-23609	-75	-75	1390	27.4	298	141	59	334297
ABarpaa:36	ABarpaa	36	1370	-23629	-88	-88	1370	29.7	203	143	52	545313
ABarpaaa:54	ABarpaaa	54	1322	-23677	-97	-99	1322	33.2	221	131	44	508634
ABarpaaaa:79	ABarpaaaa	79	1188	-23811	-109	-109	1188	35.3	218	129	39	456458
ABarpaaap:79	ABarpaaap	79	1241	-23758	-52	-54	1241	23.2	203	140	38	351466
ABarpaap:54	ABarpaap	54	1332	-23667	-83	-82	1332	17.2	236	164	45	294575
ABarpaapa:78	ABarpaapa	78	1184	-23815	-115	-116	1184	14.2	226	150	39	310796
ABarpaapp:78	ABarpaapp	78	1202	-23797	-17	-19	1202	5.5	286	165	37	190627
ABarpap:36	ABarpap	36	1348	-23651	-104	-101	1348	32.3	280	192	51	368947
ABarpapa:55	ABarpapa	55	1283	-23716	-111	-116	1283	30.1	263	169	44	420096
ABarpapaa:79	ABarpapaa	79	1207	-23792	-43	-47	1207	26.9	251	127	38	376231
ABarpapap:79	ABarpapap	79	1217	-23782	-57	-59	1217	18.0	283	141	38	292965
ABarpapp:55	ABarpapp	55	1380	-23619	-83	-84	1380	21.7	294	211	42	226668
ABarpappa:79	ABarpappa	79	1201	-23798	-89	-97	1201	16.2	289	185	37	234971
ABarpappp:79	ABarpappp	79	1361	-23638	-59	-54	1361	8.3	304	231	37	138276
ABarpp:19	ABarpp	19	1365	-23634	-124	-124	1365	24.8	430	167	62	342951
ABarppa:36	ABarppa	36	1404	-23595	-52	-51	1404	18.7	316	142	53	389188
ABarppaa:54	ABarppaa	54	1352	-23647	-57	-57	1352	16.7	312	144	45	293784
ABarppaaa:81	ABarppaaa	81	1271	-23728	-24	-25	1271	13.8	342	153	38	234489
ABarppaap:81	ABarppaap	81	1396	-23603	-12	-21	1396	6.7	362	185	37	165187
ABarppap:54	ABarppap	54	1423	-23576	-47	-47	1423	9.0	325	220	44	187126
ABarppapa:86	ABarppapa	86	1607	-23392	24	20	1607	5.1	353	245	40	128869
ABarppapp:86	ABarppapp	86	1601	-23398	-22	-24	1601	6.0	405	311	38	113184
ABarppp:36	ABarppp	36	1357	-23642	-66	-67	1357	18.7	424	160	52	381983
ABarpppa:55	ABarpppa	55	1421	-23578	-41	-41	1421	12.0	406	181	44	240256
ABarpppaa:81	ABarpppaa	81	1361	-23638	21	20	1361	7.5	410	184	38	181658
ABarpppap:81	ABarpppap	81	1332	-23667	-24	-20	1332	5.3	452	211	39	168894
ABarpppp:55	ABarpppp	55	1479	-23520	-51	-49	1479	9.5	454	237	46	208057
ABarppppa:81	ABarppppa	81	1440	-23559	-61	-62	1440	7.2	444	257	38	121704
ABarppppp:81	ABarppppp	81	1667	-23332	37	40	1667	7.5	477	296	39	154107
ABp:1	ABp	1	0	0	0	0	0	12.0	361	196	80	0
ABpl:2	ABpl	2	0	0	0	0	0	14.0	340	258	80	0
ABpla:6	ABpla	6	697	-11802	-31	-31	697	12.8	254	235	70	110842
ABplaa:20	ABplaa	20	1311	-22021	-72	-72	1311	14.5	204	212	63	301206
ABplaaa:35	ABplaaa	35	1383	-23616	-76	-76	1383	18.3	149	216	55	574753
ABplaaaa:54	ABplaaaa	54	1334	-23665	-102	-102	1334	32.1	118	229	45	682710
ABplaaaaa:77	ABplaaaaa	77	1266	-23733	-45	-45	1266	33.8	117	275	41	683430
ABplaaaap:77	ABplaaaap	77	1248	-23751	-35	-39	1248	21.7	120	257	41	591066
ABplaaap:54	ABplaaap	54	1384	-23615	-34	-33	1384	17.1	164	225	47	420889
ABplaaapa:76	ABplaaapa	76	1217	-23782	-75	-81	1217	24.3	144	233	41	589190
ABplaaapp:76	ABplaaapp	76	1302	-23697	-34	-34	1302	10.8	169	261	41	387921
ABplaap:35	ABplaap	35	1376	-23623	-90	-89	1376	15.6	217	284	53	370469
ABplaapa:54	ABplaapa	54	1375	-23624	-63	-63	1375	23.8	127	301	46	587833
ABplaapaa:78	ABplaapaa	78	1251	-23748	-34	-40	1251	27.3	133	313	38	472962
ABplaapap:78	ABplaapap	78	1254	-23745	-58	-57	1254	15.6	158	317	40	401423
ABplaapp:54	ABplaapp	54	1358	-23641	-88	-88	1358	20.0	210	301	46	364411
ABplaappa:76	ABplaappa	76	1269	-23730	-57	-61	1269	25.7	178	303	40	441366
ABplaappp:76	ABplaappp	76	1375	-23624	-48	-53	1375	16.3	216	322	39	292634
ABplap:20	ABplap	20	276	-4411	9	9	276	11.2	320	239	62	55170
ABplapa:36	ABplapa	36	1352	-22258	-32	-32	1352	8.9	238	202	54	304014
ABplapaa:54	ABplapaa	54	1430	-23570	-16	-17	1430	6.0	186	253	47	307393
ABplapaaa:78	ABplapaaa	78	1320	-23679	-15	-14	1320	5.0	201	294	40	266508
ABplapaap:78	ABplapaap	78	1350	-23649	13	14	1350	7.3	217	354	40	306487
ABplapap:54	ABplapap	54	1436	-23563	-30	-30	1436	8.6	262	259	45	214255
ABplapapa:77	ABplapapa	77	1351	-23648	-44	-45	1351	4.9	261	333	38	185330
ABplapapp:77	ABplapapp	77	1462	-23537	53	49	1462	7.8	331	351	38	176646
ABplapp:36	ABplapp	36	1303	-22307	-57	-57	1303	9.0	305	301	53	258215
ABplappa:54	ABplappa	54	1411	-23588	-32	-33	1411	9.0	202	339	47	345000
ABplappaa:77	ABplappaa	77	1290	-23709	-2	-2	1290	19.8	195	365	40	435342
ABplappap:77	ABplappap	77	1348	-23651	35	32	1348	13.4	241	378	39	331867
ABplappp:54	ABplappp	54	1541	-23458	-5	0	1541	7.6	291	335	45	238684
ABplapppa:76	ABplapppa	76	1288	-23711	-85	-88	1288	9.8	286	389	40	297472
ABplapppp:76	ABplapppp	76	1307	-23692	-24	-24	1307	9.0	353	401	41	314753
ABplp:6	ABplp	6	1132	-19701	-89	-89	1132	16.8	334	365	69	265701
ABplpa:18	ABplpa	18	1379	-23620	-75	-75	1379	17.5	304	396	58	288667
ABplpaa:35	ABplpaa	35	1396	-23603	-68	-68	1396	13.1	264	390	52	439996
ABplpaaa:54	ABplpaaa	54	1351	-23648	-69	-70	1351	24.9	178	383	43	463456
ABplpaaaa:77	ABplpaaaa	77	1220	-23779	-108	-113	1220	34.9	159	363	39	561503
ABplpaaap:77	ABplpaaap	77	1252	-23747	-28	-34	1252	28.1	171	384	39	508005
ABplpaap:54	ABplpaap	54	1331	-23668	-96	-96	1331	19.9	238	373	43	342658
ABplpaapa:77	ABplpaapa	77	1219	-23781	-70	-73	1219	28.6	212	394	38	477076
ABplpaapp:77	ABplpaapp	77	1230	-23769	-42	-40	1230	20.3	233	406	38	415267
ABplpap:35	ABplpap	35	1342	-23657	-102	-102	1342	24.4	358	424	51	557701
ABplpapa:54	ABplpapa	54	1305	-23694	-111	-113	1305	29.0	251	412	45	545583
ABplpapaa:76	ABplpapaa	76	1240	-23759	-129	-136	1240	41.4	221	380	40	615473
ABplpapap:76	ABplpapap	76	1286	-23713	-69	-74	1286	35.5	256	400	39	544016
ABplpapp:54	ABplpapp	54	1320	-23679	-108	-109	1320	33.7	326	413	45	598125
ABplpappa:77	ABplpappa	77	1235	-23764	-215	-191	1235	44.3	280	386	41	623983
ABplpappp:77	ABplpappp	77	1234	-23765	-70	-73	1234	33.3	306	409	40	526095
ABplpp:18	ABplpp	18	1414	-23585	-42	-43	1414	15.1	406	392	58	267196
ABplppa:36	ABplppa	36	1457	-23542	-40	-40	1457	8.4	372	375	51	293755
ABplppaa:56	ABplppaa	56	1374	-23625	-15	-19	1374	18.5	275	413	42	382492
ABplppaaa:81	ABplppaaa	81	1194	-23805	-66	-70	1194	24.8	269	423	37	373272
ABplppaap:81	ABplppaap	81	1211	-23788	-58	-60	1211	17.6	300	420	37	327552
ABplppap:56	ABplppap	56	1436	-23563	-43	-41	1436	9.7	346	385	44	250568
ABplppapa:80	ABplppapa	80	1321	-23678	-135	-139	1321	20.1	332	385	34	189129
ABplppapp:80	ABplppapp	80	1299	-23700	-53	-59	1299	18.3	383	391	37	236198
ABplppp:36	ABplppp	36	1381	-23619	-59	-59	1381	22.6	444	408	50	454407
ABplpppa:55	ABplpppa	55	1313	-23686	-72	-73	1313	21.1	340	427	43	414623
ABplpppaa:78	ABplpppaa	78	1222	-23777	-18	-24	1222	23.0	331	429	37	323581
ABplpppap:78	ABplpppap	78	1223	-23776	-39	-41	1223	21.6	390	427	38	358926
ABplpppp:55	ABplpppp	55	1327	-23672	-88	-89	1327	30.2	394	423	44	490510
ABplppppa:79	ABplppppa	79	1215	-23784	-70	-70	1215	31.3	364	427	37	389275
ABplppppp:79	ABplppppp	79	1220	-23779	-46	-48	1220	31.2	418	432	39	471200
ABpr:2	ABpr	2	1242	-23758	-294	-294	1242	52.6	470	277	79	621332
ABpra:7	ABpra	7	1236	-23763	-260	-260	1236	50.9	453	179	66	454946
ABpraa:18	ABpraa	18	1296	-23703	-264	-265	1296	49.1	382	154	61	453666
ABpraaa:35	ABpraaa	35	1349	-23650	-150	-150	1349	42.1	307	124	53	674500
ABpraaaa:54	ABpraaaa	54	1346	-23653	-106	-106	1346	38.1	344	116	45	602591
ABpraaaaa:76	ABpraaaaa	76	1167	-23832	-108	-111	1167	27.2	355	118	40	493971
ABpraaaap:76	ABpraaaap	76	1212	-23787	-63	-65	1212	20.2	400	129	40	423709
ABpraaap:54	ABpraaap	54	1374	-23625	-59	-54	1374	27.7	384	139	45	457991
ABpraaapa:77	ABpraaapa	77	1263	-23736	-47	-55	1263	23.0	400	153	39	386128
ABpraaapp:77	ABpraaapp	77	1243	-23756	-64	-74	1243	19.6	438	168	36	281820
ABpraap:35	ABpraap	35	1294	-23705	-307	-302	1294	51.3	393	169	53	681327
ABpraapa:53	ABpraapa	53	1309	-23690	-210	-211	1309	48.2	408	135	46	703881
ABpraapaa:76	ABpraapaa	76	1206	-23793	-144	-158	1206	39.7	398	125	41	548989
ABpraapap:76	ABpraapap	76	1239	-23760	-130	-140	1239	37.4	443	148	40	520807
ABpraapp:53	ABpraapp	53	1310	-23689	-257	-241	1310	49.0	446	186	45	649173
ABpraappa:77	ABpraappa	77	1264	-23735	-304	-233	1264	47.3	411	172	40	584986
ABpraappp:77	ABpraappp	77	1225	-23774	-275	-215	1225	43.7	457	199	38	504905
ABprap:18	ABprap	18	1257	-23742	-269	-269	1257	45.1	496	183	60	463175
ABprapa:36	ABprapa	36	1281	-23718	-180	-180	1281	36.5	418	128	52	611817
ABprapaa:55	ABprapaa	55	1354	-23645	-26	-26	1354	30.9	449	132	44	511785
ABprapaaa:80	ABprapaaa	80	1220	-23779	-24	-25	1220	24.8	465	134	38	414856
ABprapaap:80	ABprapaap	80	1220	-23779	-82	-86	1220	28.2	482	175	37	360748
ABprapap:55	ABprapap	55	1354	-23645	-53	-54	1354	20.7	466	172	44	348102
ABprapapa:79	ABprapapa	79	1223	-23776	-52	-60	1223	14.7	484	178	39	298571
ABprapapp:79	ABprapapp	79	1238	-23761	-76	-77	1238	16.6	525	211	39	318717
ABprapp:36	ABprapp	36	1382	-23617	-105	-107	1382	36.0	512	168	53	649452
ABprappa:54	ABprappa	54	1314	-23685	-121	-124	1314	29.0	527	159	45	547983
ABprappaa:79	ABprappaa	79	1231	-23768	-36	-43	1231	26.8	525	160	39	455649
ABprappap:79	ABprappap	79	1207	-23792	-39	-45	1207	23.0	562	182	37	409499
ABprappp:54	ABprappp	54	1346	-23653	-65	-67	1346	23.9	553	215	46	504768
ABprapppa:78	ABprapppa	78	1195	-23804	-95	-99	1195	25.6	547	223	38	384143
ABprapppp:78	ABprapppp	78	1159	-23840	-52	-54	1159	26.3	586	260	37	363032
ABprp:7	ABprp	7	1247	-23752	-308	-308	1247	49.1	508	298	67	469779
ABprpa:18	ABprpa	18	1268	-23731	-355	-357	1268	55.1	459	283	60	428939
ABprpaa:36	ABprpaa	36	1319	-23680	-293	-294	1319	53.4	472	173	52	707799
ABprpaaa:55	ABprpaaa	55	1302	-23698	-163	-166	1302	43.0	486	140	44	625021
ABprpaaaa:79	ABprpaaaa	79	1248	-23751	-65	-74	1248	38.6	483	130	37	464680
ABprpaaap:79	ABprpaaap	79	1235	-23764	-71	-81	1235	38.0	496	169	35	374341
ABprpaap:55	ABprpaap	55	1322	-23677	-155	-151	1322	38.9	506	203	44	502566
ABprpaapa:79	ABprpaapa	79	1212	-23787	-59	-72	1212	45.2	510	204	33	336567
ABprpaapp:79	ABprpaapp	79	1141	-23858	-61	-71	1141	38.1	549	193	34	360351
ABprpap:36	ABprpap	36	1320	-23679	-404	-359	1320	54.6	493	260	53	719116
ABprpapa:55	ABprpapa	55	1348	-23651	-241	-245	1348	52.8	510	185	45	719679
ABprpapaa:77	ABprpapaa	77	1240	-23759	-179	-185	1240	49.2	450	140	40	613209
ABprpapap:77	ABprpapap	77	1251	-23748	-189	-202	1251	51.4	489	175	39	561146
ABprpapp:55	ABprpapp	55	1328	-23671	-234	-234	1328	53.3	482	257	46	701519
ABprpappa:77	ABprpappa	77	1277	-23722	-206	-215	1277	54.8	435	201	41	670898
ABprpappp:77	ABprpappp	77	1265	-23734	-84	-92	1265	53.7	505	231	39	554144
ABprpp:18	ABprpp	18	1301	-23698	-315	-315	1301	45.8	564	280	60	509080
ABprppa:36	ABprppa	36	1305	-23694	-207	-212	1305	44.4	563	196	51	672304
ABprppaa:55	ABprppaa	55	1331	-23668	-158	-160	1331	43.5	558	175	44	562193
ABprppaaa:79	ABprppaaa	79	1215	-23784	-103	-109	1215	40.5	532	149	36	401831
ABprppaap:79	ABprppaap	79	1225	-23774	-45	-52	1225	37.0	579	164	35	387552
ABprppap:55	ABprppap	55	1400	-23599	-36	-39	1400	35.6	584	218	43	505702
ABprppapa:79	ABprppapa	79	1247	-23752	-74	-89	1247	37.5	595	198	37	422830
ABprppapp:79	ABprppapp	79	1217	-23782	-60	-61	1217	27.3	607	214	39	437205
ABprppp:36	ABprppp	36	1282	-23717	-335	-337	1282	47.0	573	279	52	740508
ABprpppa:55	ABprpppa	55	1379	-23620	-170	-169	1379	50.7	554	238	45	665958
ABprpppaa:77	ABprpppaa	77	1233	-23766	-158	-167	1233	49.0	542	188	39	546144
ABprpppap:77	ABprpppap	77	1165	-23834	-206	-215	1165	47.6	558	233	38	501493
ABprpppp:55	ABprpppp	55	1328	-23671	-149	-151	1328	41.1	561	281	45	587102
ABprppppa:77	ABprppppa	77	1268	-23731	-64	-71	1268	38.2	584	245	40	541019
ABprppppp:77	ABprppppp	77	1263	-23736	-153	-167	1263	46.1	575	273	40	574576
EMS:1	EMS	1	1268	-23732	-150	-150	1268	46.0	312	384	70	422788
MS:3	MS	3	1238	-23761	-309	-309	1238	50.7	326	354	75	635313
MSa:11	MSa	11	1562	-23437	-2	-3	1562	42.7	261	339	68	670399
MSaa:38	MSaa	38	3684	-21315	1986	1991	3684	32.3	261	313	58	646662
MSaaa:66	MSaaa	66	5704	-19295	3739	3741	5704	31.6	251	266	50	423018
MSaaaa:115	MSaaaa	115	4462	-20537	2038	2304	4462	29.3	287	259	42	238948
MSaaap:115	MSaaap	115	6792	-18207	4735	4824	6792	35.4	236	240	41	362284
MSaap:66	MSaap	66	5325	-19674	3208	3261	5325	28.1	328	280	47	299229
MSaapa:115	MSaapa	115	4606	-20393	2251	2464	4606	31.3	319	287	37	169433
MSaapp:115	MSaapp	115	3661	-21338	1526	1633	3661	25.2	368	299	38	145872
MSap:38	MSap	38	4901	-20098	3171	3172	4901	46.2	321	303	59	913454
MSapa:67	MSapa	67	9447	-15552	6920	7039	9447	47.0	320	254	48	530955
MSapaa:118	MSapaa	118	6146	-18853	3941	4194	6146	43.4	330	256	41	296896
MSapap:118	MSapap	118	6428	-18571	4320	4425	6428	41.7	284	227	40	318996
MSapp:67	MSapp	67	9023	-15976	6200	6467	9023	42.5	375	280	48	490424
MSappa:117	MSappa	117	8069	-16930	5715	6059	8069	48.3	364	274	41	336387
MSappp:117	MSappp	117	7721	-17279	5186	5509	7721	47.5	394	310	39	277194
MSp:11	MSp	11	1517	-23482	-44	-45	1517	47.4	372	289	68	663572
MSpa:37	MSpa	37	2685	-22314	1080	1079	2685	26.7	360	223	58	543810
MSpaa:64	MSpaa	64	4452	-20547	2472	2514	4452	22.7	359	211	48	377483
MSpaaa:111	MSpaaa	111	4408	-20591	2549	2628	4408	27.0	337	198	39	258823
MSpaap:111	MSpaap	111	3538	-21461	1433	1609	3538	25.1	356	251	39	191277
MSpap:64	MSpap	64	4965	-20034	2780	2850	4965	23.7	411	256	48	376902
MSpapa:112	MSpapa	112	3835	-21164	1621	1838	3835	24.2	395	250	37	162269
MSpapp:112	MSpapp	112	4203	-20796	1828	2021	4203	25.3	430	281	42	254094
MSpp:37	MSpp	37	4133	-20866	2434	2431	4133	43.7	418	244	58	862204
MSppa:66	MSppa	66	8380	-16619	6057	6145	8380	40.4	408	223	48	559427
MSppaa:115	MSppaa	115	6925	-18074	5089	5137	6925	40.6	351	201	42	434011
MSppap:115	MSppap	115	5569	-19430	3397	3593	5569	39.3	402	244	43	356884
MSppp:66	MSppp	66	6337	-18662	4182	4267	6337	30.5	484	257	49	483332
MSpppa:112	MSpppa	112	5337	-19662	3217	3336	5337	32.1	437	226	41	281657
MSpppp:112	MSpppp	112	4576	-20423	2341	2536	4576	24.0	493	274	42	238581
E:3	E	3	1331	-23668	-171	-171	1331	30.1	460	401	72	497488
Ea:12	Ea	12	1798	-23201	189	189	1798	37.8	400	384	65	668159
Eal:41	Eal	41	3719	-21280	1940	1940	3719	22.0	331	331	55	435850
Eala:73	Eala	73	7866	-17133	5540	5535	7866	27.8	272	335	45	293431
Ealaa:121	Ealaa	121	6842	-18157	4316	4459	6842	36.1	265	293	35	148719
Ealap:121	Ealap	121	6700	-18299	4188	4402	6700	33.9	312	331	37	159470
Ealp:73	Ealp	73	8715	-16284	6116	6196	8715	29.3	357	348	46	305730
Ealpa:120	Ealpa	120	7531	-17468	5229	5399	7531	37.8	347	337	38	185339
Ealpp:120	Ealpp	120	4997	-20002	2776	2873	4997	29.8	404	328	37	127386
Ear:41	Ear	41	5376	-19623	3548	3553	5376	36.6	393	352	55	679066
Eara:72	Eara	72	13846	-11153	11270	11304	13846	45.2	309	335	47	465427
Earaa:120	Earaa	120	9232	-15767	7057	7151	9232	45.3	274	296	39	231367
Earap:120	Earap	120	11108	-13891	8239	8850	11108	50.0	326	327	40	277029
Earp:72	Earp	72	12115	-12884	9387	9488	12115	41.2	384	351	47	422889
Earpa:117	Earpa	117	8670	-16329	6272	6408	8670	40.2	410	344	40	217389
Earpp:117	Earpp	117	12620	-12379	9815	10263	12620	51.1	362	350	39	254028
Ep:12	Ep	12	1918	-23081	354	350	1918	31.9	499	362	64	603075
Epl:42	Epl	42	4320	-20679	2378	2393	4320	22.7	450	311	55	406242
Epla:75	Epla	75	8667	-16332	5910	5948	8667	24.9	422	325	44	212745
Eplaa:123	Eplaa	123	4382	-20617	1770	1821	4382	20.0	407	303	37	84446
Eplap:123	Eplap	123	5570	-19429	3055	3244	5570	21.2	460	338	36	109504
Eplp:75	Eplp	75	7362	-17637	4542	4757	7362	19.7	486	327	44	210144
Eplpa:128	Eplpa	128	5115	-19884	2639	2798	5115	14.2	471	300	37	113058
Eplpp:128	Eplpp	128	4900	-20099	2610	2781	4900	19.1	518	337	37	124045
Epr:42	Epr	42	7589	-17410	5516	5519	7589	39.3	480	321	55	655309
Epra:76	Epra	76	14886	-10113	12140	12157	14886	44.2	441	307	47	380127
Epraa:125	Epraa	125	8606	-16393	6122	6182	8606	40.0	435	283	36	137542
Eprap:125	Eprap	125	7846	-17153	5532	5712	7846	37.8	469	325	40	178891
Eprp:76	Eprp	76	10281	-14718	7456	7599	10281	32.0	495	322	46	291047
Eprpa:128	Eprpa	128	6615	-18385	3897	4227	6615	28.5	464	326	36	123153
Eprpp:128	Eprpp	128	6462	-18537	4058	4177	6462	28.3	517	326	36	123043
P2:1	P2	1	448	-7884	-58	-59	448	32.0	553	317	71	67451
C:4	C	4	1214	-21007	-130	-130	1214	17.4	509	237	74	320585
Ca:13	Ca	13	0	0	0	0	0	17.0	428	273	60	0
Caa:30	Caa	30	0	0	0	0	0	10.7	396	248	60	0
Caaa:55	Caaa	55	408	-6113	-18	-18	408	8.9	362	276	51	39017
Caaaa:78	Caaaa	78	1371	-22541	0	0	1371	5.8	411	339	41	105204
Caaap:78	Caaap	78	1234	-23765	-90	-85	1234	11.0	504	381	37	118043
Caap:55	Caap	55	1609	-22303	13	36	1609	6.3	465	332	47	158091
Caapa:78	Caapa	78	1365	-23634	-34	-35	1365	9.6	537	355	39	143513
Caapp:78	Caapp	78	1288	-23711	-39	-39	1288	17.5	555	399	39	232450
Cap:30	Cap	30	1114	-18203	-46	-46	1114	11.2	493	326	55	160021
Capa:52	Capa	52	1405	-23594	-81	-81	1405	13.2	413	397	46	188015
Capaa:78	Capaa	78	1262	-23737	-47	-54	1262	27.5	440	417	38	223011
Capap:78	Capap	78	1232	-23767	-87	-90	1232	25.4	489	418	37	213430
Capp:52	Capp	52	1376	-23623	-85	-83	1376	19.6	514	405	46	297266
Cappa:82	Cappa	82	1221	-23778	-194	-143	1221	23.4	509	377	39	214478
Cappp:82	Cappp	82	1184	-23815	-126	-135	1184	30.7	536	404	40	337057
Cp:13	Cp	13	1062	-18382	-145	-145	1062	24.0	530	233	65	255640
Cpa:31	Cpa	31	1348	-22460	-65	-65	1348	19.5	513	206	55	239216
Cpaa:52	Cpaa	52	1415	-23584	-48	-49	1415	13.1	531	242	49	255409
Cpaaa:77	Cpaaa	77	1305	-23694	-89	-91	1305	8.9	525	275	42	165434
Cpaap:77	Cpaap	77	1269	-23730	-74	-75	1269	12.6	580	306	42	219366
Cpap:52	Cpap	52	1407	-23592	-91	-91	1407	11.2	539	339	47	232937
Cpapa:77	Cpapa	77	1298	-23701	-82	-81	1298	20.9	564	342	40	243194
Cpapp:77	Cpapp	77	1215	-23784	-122	-123	1215	25.6	592	380	41	351698
Cpp:31	Cpp	31	1340	-23659	-128	-128	1340	23.4	589	275	56	372889
Cppa:55	Cppa	55	1304	-23696	-105	-104	1304	27.1	595	280	44	291463
Cppaa:85	Cppaa	85	1207	-23792	-166	-180	1207	40.3	561	293	40	301996
Cppap:85	Cppap	85	1237	-23762	-100	-113	1237	36.4	588	327	40	318530
Cppp:55	Cppp	55	1348	-23651	-75	-74	1348	27.0	577	362	46	370968
Cpppa:86	Cpppa	86	1210	-23789	-111	-109	1210	29.7	552	321	39	229315
Cpppp:86	Cpppp	86	1191	-23808	-155	-163	1191	36.8	563	375	42	356837
P3:4	P3	4	1323	-23676	-191	-192	1323	28.6	578	356	65	408471
D:19	D	19	1360	-23640	-196	-197	1360	28.3	607	326	59	348124
Da:40	Da	40	1385	-23614	-131	-126	1385	28.6	509	402	50	196939
Daa:72	Daa	72	1339	-23660	-231	-196	1339	45.9	415	393	42	156159
Dap:72	Dap	72	1285	-23714	-208	-199	1285	36.8	478	391	44	154339
Dp:40	Dp	40	1343	-23656	-219	-219	1343	41.0	556	348	49	203585
Dpa:72	Dpa	72	1206	-23793	-194	-195	1206	46.5	499	266	38	129189
Dpp:72	Dpp	72	1379	-23620	-347	-292	1379	41.5	536	328	43	148036
P4:19	P4	19	1328	-23671	-216	-213	1328	36.5	514	398	53	271092
Z2:58	Z2	58	1351	-23648	-426	-314	1351	52.6	450	287	43	127656
Z3:58	Z3	58	1385	-23614	-493	-438	1385	53.5	371	340	46	148565
