# Supplementary material for: Quantitative Differences in Nuclear β-catenin and TCF Pattern Embryonic Cells in C. elegans
Source: PLoS Genet. 2015 Oct 21;11(10):e1005585. doi: 10.1371/journal.pgen.1005585 (PMC4619327; doi:10.1371/journal.pgen.1005585)
Supplement: S1 Data — For each cell analyzed, birth time is given in column 3 and the average nuclear reporter intensity over the lifetime of the cell (corrected for background) is given in column 7 (“blot”). For information on each embryo’s strain information and experimental conditions, refer to S2 Table. (ZIP) [file pgen.1005585.s005.zip › CAs/CA20120622_end-1_L1.csv]

cellTime	cell	time	none	global	local	blot	cross	z	x	y	size	gweight
ABa:1	ABa	1	984	-24015	-232	-232	984	38.0	182	268	76	0
ABal:3	ABal	3	891	-24109	-226	-226	891	30.6	126	332	73	540260
ABala:12	ABala	12	947	-24052	-303	-305	947	37.3	102	296	64	428741
ABalaa:25	ABalaa	25	993	-24006	-365	-364	993	43.5	83	304	57	506597
ABalaaa:43	ABalaaa	43	1079	-23920	-247	-248	1079	42.3	79	309	48	803155
ABalaaaa:66	ABalaaaa	66	1129	-23870	-169	-169	1129	41.0	91	301	42	664072
ABalaaap:66	ABalaaap	66	1141	-23858	-47	-57	1141	36.7	113	268	43	624283
ABalaap:43	ABalaap	43	1053	-23946	-256	-260	1053	43.6	135	350	48	681851
ABalaapa:66	ABalaapa	66	1157	-23842	-89	-94	1157	39.9	149	296	42	560273
ABalaapp:66	ABalaapp	66	1164	-23835	-103	-105	1164	36.0	204	278	42	450877
ABalap:25	ABalap	25	1048	-23951	-232	-233	1048	31.7	141	250	58	387100
ABalapa:43	ABalapa	43	1111	-23888	-147	-148	1111	34.7	119	247	48	681345
ABalapaa:65	ABalapaa	65	1128	-23871	-73	-72	1128	27.6	117	253	43	554419
ABalapap:65	ABalapap	65	1214	-23785	-42	-45	1214	23.4	176	240	42	370678
ABalapp:43	ABalapp	43	1085	-23914	-217	-218	1085	36.3	182	300	49	552617
ABalappa:64	ABalappa	64	1144	-23856	-89	-90	1144	27.9	180	288	42	409060
ABalappp:64	ABalappp	64	1202	-23797	-99	-97	1202	25.2	247	281	44	330705
ABalp:12	ABalp	12	978	-24021	-273	-274	978	36.7	169	388	64	349792
ABalpa:25	ABalpa	25	1016	-23983	-281	-281	1016	31.6	122	382	57	373821
ABalpaa:42	ABalpaa	42	1055	-23944	-177	-176	1055	27.5	98	355	49	552017
ABalpaaa:63	ABalpaaa	63	1243	-23756	-58	-57	1243	37.9	73	340	42	580743
ABalpaap:63	ABalpaap	63	1162	-23837	-152	-154	1162	27.3	103	345	46	531786
ABalpap:42	ABalpap	42	1081	-23918	-290	-290	1081	35.6	174	417	50	617666
ABalpapa:63	ABalpapa	63	1264	-23735	-63	-65	1264	35.9	102	394	43	553473
ABalpapp:63	ABalpapp	63	1196	-23803	-182	-183	1196	38.5	178	424	45	560411
ABalpp:25	ABalpp	25	1163	-23836	-53	-53	1163	17.8	206	383	57	214005
ABalppa:43	ABalppa	43	1150	-23849	-93	-93	1150	17.3	158	392	48	369506
ABalppaa:64	ABalppaa	64	1113	-23886	-109	-112	1113	20.6	103	384	42	400302
ABalppap:64	ABalppap	64	1147	-23852	-113	-116	1147	22.6	153	403	44	355177
ABalppp:43	ABalppp	43	1085	-23914	-156	-156	1085	25.3	240	417	49	400110
ABalpppa:63	ABalpppa	63	1141	-23858	-115	-118	1141	27.7	173	361	42	354230
ABalpppp:63	ABalpppp	63	1153	-23846	-118	-119	1153	26.6	240	393	43	281825
ABar:3	ABar	3	883	-24116	-328	-328	883	46.3	219	227	73	611178
ABara:12	ABara	12	928	-24071	-424	-425	928	50.5	220	256	63	367646
ABaraa:24	ABaraa	24	1035	-23965	-443	-446	1035	53.0	171	289	57	380669
ABaraaa:42	ABaraaa	42	1060	-23939	-363	-364	1060	50.0	145	266	50	739425
ABaraaaa:64	ABaraaaa	64	1149	-23850	-261	-275	1149	49.3	117	304	42	672677
ABaraaap:64	ABaraaap	64	1187	-23812	-204	-222	1187	45.9	171	266	44	699429
ABaraap:42	ABaraap	42	1107	-23892	-403	-406	1107	53.6	211	318	49	615581
ABaraapa:64	ABaraapa	64	1150	-23849	-449	-461	1150	51.6	160	342	44	682576
ABaraapp:64	ABaraapp	64	1171	-23828	-407	-419	1171	52.8	232	354	45	662807
ABarap:24	ABarap	24	1015	-23984	-423	-427	1015	52.3	254	262	56	371017
ABarapa:43	ABarapa	43	1067	-23932	-396	-396	1067	50.3	231	233	49	700363
ABarapaa:65	ABarapaa	65	1173	-23826	-702	-755	1173	53.7	186	293	44	698036
ABarapap:65	ABarapap	65	1155	-23844	-533	-569	1155	53.2	252	289	46	702907
ABarapp:43	ABarapp	43	1103	-23897	-458	-461	1103	53.4	302	282	48	601259
ABarappa:65	ABarappa	65	1195	-23804	-306	-333	1195	50.2	274	289	43	580757
ABarappp:65	ABarappp	65	1274	-23725	-266	-283	1274	51.9	335	306	43	564576
ABarp:12	ABarp	12	1010	-23989	-196	-196	1010	29.5	289	220	64	270529
ABarpa:24	ABarpa	24	1033	-23966	-232	-231	1033	34.1	239	198	58	368238
ABarpaa:43	ABarpaa	43	1048	-23952	-219	-219	1048	33.4	204	199	48	515876
ABarpaaa:63	ABarpaaa	63	1162	-23837	-74	-76	1162	33.4	181	208	41	445646
ABarpaap:63	ABarpaap	63	1153	-23846	-106	-104	1153	21.8	240	207	45	348210
ABarpap:43	ABarpap	43	1085	-23914	-229	-230	1085	39.5	266	266	49	453764
ABarpapa:64	ABarpapa	64	1169	-23830	-137	-144	1169	35.3	231	234	42	411011
ABarpapp:64	ABarpapp	64	1208	-23791	-103	-102	1208	29.3	301	237	42	325516
ABarpp:24	ABarpp	24	1079	-23920	-224	-224	1079	27.7	359	213	57	270533
ABarppa:44	ABarppa	44	1133	-23866	-135	-135	1133	24.2	285	219	49	365624
ABarppaa:63	ABarppaa	63	1198	-23801	-58	-59	1198	16.6	297	226	43	264000
ABarppap:63	ABarppap	63	1247	-23752	-87	-90	1247	20.0	344	283	43	202017
ABarppp:44	ABarppp	44	1102	-23897	-189	-191	1102	29.2	370	237	49	382612
ABarpppa:64	ABarpppa	64	1170	-23829	-112	-116	1170	27.0	353	232	43	344751
ABarpppp:64	ABarpppp	64	1200	-23799	-143	-146	1200	23.9	423	250	45	350817
ABp:1	ABp	1	1065	-23935	-137	-137	1065	44.2	360	237	75	0
ABpl:3	ABpl	3	1021	-23978	-96	-95	1021	19.2	321	282	73	157138
ABpla:12	ABpla	12	1089	-23910	-100	-101	1089	14.0	213	299	66	34011
ABplaa:24	ABplaa	24	1118	-23882	-130	-131	1118	17.5	175	273	58	233194
ABplaaa:42	ABplaaa	42	1108	-23891	-117	-117	1108	17.1	135	258	50	501852
ABplaaaa:63	ABplaaaa	63	1161	-23838	-99	-98	1161	17.5	126	273	44	479453
ABplaaap:63	ABplaaap	63	1185	-23814	-82	-82	1185	14.7	193	276	43	302779
ABplaap:42	ABplaap	42	1121	-23878	-64	-65	1121	15.9	200	327	49	264764
ABplaapa:62	ABplaapa	62	1243	-23756	-37	-36	1243	11.8	147	336	44	330925
ABplaapp:62	ABplaapp	62	1201	-23798	-51	-52	1201	13.8	228	345	45	245697
ABplap:24	ABplap	24	1101	-23898	-115	-115	1101	15.8	276	268	60	74917
ABplapa:42	ABplapa	42	1089	-23910	-103	-103	1089	15.5	224	243	50	291875
ABplapaa:62	ABplapaa	62	1200	-23799	-72	-73	1200	7.7	231	271	44	200403
ABplapap:62	ABplapap	62	1227	-23772	-52	-51	1227	10.6	297	276	45	190595
ABplapp:42	ABplapp	42	1061	-23938	-95	-95	1061	19.8	280	323	47	180292
ABplappa:62	ABplappa	62	1206	-23793	-75	-77	1206	12.1	292	354	43	187580
ABplappp:62	ABplappp	62	1257	-23742	-40	-39	1257	15.2	355	381	42	185935
ABplp:12	ABplp	12	1078	-23921	-80	-80	1078	19.6	323	393	63	166760
ABplpa:25	ABplpa	25	1075	-23924	-130	-129	1075	18.4	290	411	56	203570
ABplpaa:43	ABplpaa	43	1165	-23834	-56	-56	1165	11.2	254	401	48	224878
ABplpaaa:64	ABplpaaa	64	1164	-23835	-62	-69	1164	14.9	180	414	43	297860
ABplpaap:64	ABplpaap	64	1225	-23774	-6	-6	1225	11.0	235	413	42	211511
ABplpap:43	ABplpap	43	1097	-23902	-129	-128	1097	22.5	332	450	49	398239
ABplpapa:64	ABplpapa	64	1126	-23873	-75	-75	1126	23.5	240	451	42	325423
ABplpapp:64	ABplpapp	64	1185	-23814	-43	-46	1185	22.7	309	466	44	346404
ABplpp:25	ABplpp	25	1102	-23897	-102	-102	1102	15.6	387	410	55	169481
ABplppa:44	ABplppa	44	1201	-23798	-60	-59	1201	9.9	339	395	46	185232
ABplppaa:66	ABplppaa	66	1195	-23804	-25	-25	1195	11.5	292	431	41	210868
ABplppap:66	ABplppap	66	1257	-23742	-12	-15	1257	15.9	339	420	41	215575
ABplppp:44	ABplppp	44	1098	-23901	-135	-129	1098	19.4	406	442	47	297212
ABplpppa:64	ABplpppa	64	1170	-23829	-63	-63	1170	18.2	363	464	41	269043
ABplpppp:64	ABplpppp	64	1167	-23832	-94	-94	1167	21.0	420	460	42	285984
ABpr:3	ABpr	3	897	-24102	-368	-369	897	50.8	408	267	72	543729
ABpra:12	ABpra	12	954	-24045	-349	-351	954	48.9	377	226	63	375793
ABpraa:24	ABpraa	24	1002	-23997	-504	-507	1002	50.1	340	228	56	374393
ABpraaa:42	ABpraaa	42	1083	-23916	-296	-298	1083	42.1	302	196	50	641753
ABpraaaa:63	ABpraaaa	63	1194	-23805	-201	-202	1194	46.0	233	222	43	596136
ABpraaap:63	ABpraaap	63	1188	-23811	-203	-207	1188	37.1	296	207	44	517555
ABpraap:42	ABpraap	42	1118	-23881	-444	-448	1118	50.9	373	257	51	658845
ABpraapa:63	ABpraapa	63	1179	-23820	-294	-297	1179	47.0	319	215	44	646094
ABpraapp:63	ABpraapp	63	1173	-23826	-277	-273	1173	41.5	388	240	46	580607
ABprap:24	ABprap	24	1064	-23935	-332	-334	1064	43.5	437	228	57	394499
ABprapa:42	ABprapa	42	1082	-23917	-275	-279	1082	37.9	401	194	49	609553
ABprapaa:63	ABprapaa	63	1126	-23873	-201	-203	1126	35.8	357	188	43	553589
ABprapap:63	ABprapap	63	1210	-23789	-118	-119	1210	31.9	427	204	44	505174
ABprapp:42	ABprapp	42	1086	-23913	-224	-222	1086	34.6	477	246	50	533778
ABprappa:63	ABprappa	63	1128	-23871	-193	-195	1128	37.1	478	240	45	613729
ABprappp:63	ABprappp	63	1104	-23895	-227	-187	1104	28.1	529	270	44	539970
ABprp:12	ABprp	12	979	-24020	-373	-379	979	48.3	464	318	62	365826
ABprpa:25	ABprpa	25	1056	-23943	-410	-418	1056	53.7	441	331	56	273893
ABprpaa:43	ABprpaa	43	1105	-23894	-473	-475	1105	50.7	451	251	50	682833
ABprpaaa:63	ABprpaaa	63	1228	-23771	-502	-526	1228	52.2	354	247	45	651806
ABprpaap:63	ABprpaap	63	1158	-23841	-316	-347	1158	49.0	416	266	44	607141
ABprpap:43	ABprpap	43	1100	-23899	-364	-361	1100	50.4	508	332	51	718648
ABprpapa:62	ABprpapa	62	1248	-23751	-585	-629	1248	53.7	437	308	45	663627
ABprpapp:62	ABprpapp	62	1161	-23838	-514	-521	1161	50.3	496	335	46	664242
ABprpp:25	ABprpp	25	1016	-23983	-384	-384	1016	46.1	526	322	59	498039
ABprppa:43	ABprppa	43	1053	-23946	-297	-300	1053	41.7	535	257	49	679227
ABprppaa:64	ABprppaa	64	1166	-23833	-422	-438	1166	49.3	465	264	43	644643
ABprppap:64	ABprppap	64	1259	-23740	-177	-178	1259	39.3	505	272	43	546803
ABprppp:43	ABprppp	43	1085	-23914	-302	-304	1085	39.0	564	335	51	738713
ABprpppa:63	ABprpppa	63	1195	-23804	-203	-210	1195	43.8	544	294	44	630335
ABprpppp:63	ABprpppp	63	1167	-23832	-250	-259	1167	43.2	547	357	45	648022
EMS:1	EMS	1	845	-24154	-266	-266	845	38.1	348	436	88	1203234
MS:4	MS	4	918	-24081	-282	-284	918	48.1	294	405	71	575665
MSa:16	MSa	16	964	-24035	-337	-337	964	44.8	247	382	62	334970
MSaa:32	MSaa	32	994	-24005	-390	-393	994	48.5	198	390	56	500280
MSaaa:49	MSaaa	49	1170	-23829	-206	-212	1170	48.7	174	381	48	595213
MSaaaa:71	MSaaaa	71	1260	-23739	22	23	1260	40.0	135	342	43	469862
MSaaaaa:96	MSaaaaa	96	1214	-23785	31	27	1214	32.4	128	317	37	332731
MSaaaaaa:127	MSaaaaaa	127	1050	-23949	89	87	1050	28.8	97	329	29	191260
MSaaaaap:127	MSaaaaap	127	1004	-23995	16	19	1004	23.3	136	326	34	208517
MSaaaap:96	MSaaaap	96	1204	-23795	33	34	1204	23.8	176	314	38	271852
MSaaaapa:128	MSaaaapa	128	991	-24008	-1	-7	991	17.8	155	307	31	159201
MSaaaapp:128	MSaaaapp	128	928	-24071	-139	-121	928	17.0	204	322	30	114405
MSaaap:71	MSaaap	71	1251	-23748	-61	-65	1251	42.4	204	387	43	442996
MSaaapa:98	MSaaapa	98	1153	-23846	-31	-32	1153	30.4	196	344	38	264500
MSaaapaa:128	MSaaapaa	128	1021	-23978	11	16	1021	24.9	171	350	34	189815
MSaaapap:128	MSaaapap	128	1062	-23937	-214	-131	1062	24.4	218	342	34	169263
MSaaapp:98	MSaaapp	98	1398	-23601	-3	39	1398	29.2	250	346	34	200145
MSaap:49	MSaap	49	1196	-23803	-275	-277	1196	50.9	267	406	48	559483
MSaapa:70	MSaapa	70	1325	-23674	-60	-70	1325	45.9	245	425	43	448985
MSaapaa:94	MSaapaa	94	1222	-23777	-39	-43	1222	34.4	243	405	39	307798
MSaapaaa:124	MSaapaaa	124	1081	-23918	102	108	1081	34.0	236	380	31	166337
MSaapaap:124	MSaapaap	124	1102	-23897	-443	-233	1102	27.8	271	365	34	161985
MSaapap:94	MSaapap	94	1242	-23757	-12	-16	1242	37.3	301	422	36	272804
MSaapapa:130	MSaapapa	130	1126	-23873	28	8	1126	35.9	273	389	30	167821
MSaapapp:130	MSaapapp	130	1044	-23955	-69	-75	1044	38.3	323	393	32	187484
MSaapp:70	MSaapp	70	1283	-23716	-31	-33	1283	43.4	326	451	41	406896
MSaappa:100	MSaappa	100	1314	-23685	173	175	1314	42.3	331	427	31	201278
MSaappp:100	MSaappp	100	1141	-23858	17	11	1141	37.4	366	434	36	250274
MSap:32	MSap	32	1058	-23941	-221	-221	1058	36.4	274	437	54	400631
MSapa:51	MSapa	51	1240	-23759	-51	-52	1240	35.8	262	449	48	421413
MSapaa:73	MSapaa	73	1222	-23778	-15	-11	1222	31.3	217	397	41	272549
MSapaaa:101	MSapaaa	101	1179	-23820	13	13	1179	25.7	156	383	34	178257
MSapaaaa:135	MSapaaaa	135	1103	-23896	84	76	1103	28.7	119	379	27	99726
MSapaaap:135	MSapaaap	135	1147	-23852	67	82	1147	27.2	168	387	29	105544
MSapaap:101	MSapaap	101	1207	-23792	76	73	1207	28.9	208	397	32	150493
MSapap:73	MSapap	73	1274	-23725	42	40	1274	30.6	283	417	42	264191
MSapapa:101	MSapapa	101	1182	-23817	84	89	1182	22.5	232	404	36	178736
MSapapaa:137	MSapapaa	137	1101	-23898	90	81	1101	24.3	189	400	29	116461
MSapapap:137	MSapapap	137	1053	-23947	52	50	1053	22.3	233	402	30	103530
MSapapp:101	MSapapp	101	1321	-23678	9	9	1321	17.1	270	385	34	120589
MSapappa:141	MSapappa	141	1008	-23992	-49	-48	1008	17.0	224	381	28	82328
MSapappp:141	MSapappp	141	913	-24087	-451	-383	913	15.0	261	369	28	65842
MSapp:51	MSapp	51	1158	-23841	-176	-173	1158	40.3	351	461	46	405176
MSappa:73	MSappa	73	1258	-23741	5	2	1258	35.5	322	433	40	273005
MSappaa:106	MSappaa	106	1199	-23800	61	70	1199	28.9	267	415	35	163335
MSappap:106	MSappap	106	1268	-23731	92	93	1268	31.2	315	426	33	154757
MSappp:73	MSappp	73	1230	-23769	-44	-21	1230	26.8	358	429	40	228284
MSapppa:106	MSapppa	106	1207	-23792	81	87	1207	23.1	286	426	35	182961
MSapppp:106	MSapppp	106	1361	-23638	-188	-36	1361	18.8	335	401	34	112431
MSp:16	MSp	16	973	-24026	-366	-367	973	50.6	351	347	63	364588
MSpa:31	MSpa	31	1041	-23958	-421	-423	1041	51.7	292	368	57	452131
MSpaa:49	MSpaa	49	1213	-23786	-242	-254	1213	50.5	289	342	47	452101
MSpaaa:71	MSpaaa	71	1244	-23755	-98	-98	1244	41.3	227	326	45	460563
MSpaaaa:95	MSpaaaa	95	1290	-23709	31	28	1290	38.3	176	302	40	425774
MSpaaaaa:123	MSpaaaaa	123	1103	-23896	113	110	1103	30.2	126	290	30	231906
MSpaaaap:123	MSpaaaap	123	995	-24004	-22	-29	995	28.3	175	291	35	277933
MSpaaap:95	MSpaaap	95	1329	-23670	39	40	1329	32.7	230	293	38	320135
MSpaaapa:126	MSpaaapa	126	983	-24016	6	1	983	22.0	192	287	30	184369
MSpaaapp:126	MSpaaapp	126	986	-24014	-231	-137	986	20.6	237	286	33	175880
MSpaap:71	MSpaap	71	1350	-23649	0	-10	1350	44.6	290	375	41	452734
MSpaapa:99	MSpaapa	99	1244	-23756	-30	-36	1244	36.1	254	313	39	356684
MSpaapaa:130	MSpaapaa	130	1073	-23926	80	75	1073	31.6	202	286	30	208468
MSpaapap:130	MSpaapap	130	1034	-23966	-216	-209	1034	28.8	242	280	34	251888
MSpaapp:99	MSpaapp	99	1983	-23016	-113	138	1983	31.7	306	334	31	162356
MSpap:49	MSpap	49	1252	-23747	-423	-423	1252	53.0	371	396	50	590636
MSpapa:70	MSpapa	70	1359	-23640	-328	-346	1359	52.0	324	394	46	615022
MSpapaa:93	MSpapaa	93	1356	-23643	14	5	1356	42.5	283	389	38	399385
MSpapaaa:123	MSpapaaa	123	1022	-23977	-47	-48	1022	39.9	262	345	32	258815
MSpapaap:123	MSpapaap	123	1199	-23800	-391	-200	1199	33.5	290	323	34	266558
MSpapap:93	MSpapap	93	1331	-23668	56	48	1331	43.8	332	405	37	394602
MSpapapa:129	MSpapapa	129	1239	-23760	91	85	1239	41.3	298	340	30	243518
MSpapapp:129	MSpapapp	129	1095	-23904	2	1	1095	42.3	336	351	31	232955
MSpapp:70	MSpapp	70	1359	-23640	-74	-74	1359	48.6	388	431	44	575451
MSpappa:99	MSpappa	99	1295	-23704	73	73	1295	44.4	363	400	35	399820
MSpappp:99	MSpappp	99	1175	-23824	-39	-42	1175	43.3	397	382	40	496201
MSpp:31	MSpp	31	1045	-23954	-387	-393	1045	52.6	400	371	54	436864
MSppa:51	MSppa	51	1220	-23779	-512	-515	1220	54.5	420	325	49	294696
MSppaa:73	MSppaa	73	1386	-23613	-34	-48	1386	47.0	309	323	41	384976
MSppaaa:100	MSppaaa	100	1235	-23764	32	29	1235	43.1	193	285	34	220706
MSppaaaa:134	MSppaaaa	134	1062	-23937	18	22	1062	41.4	145	280	28	143737
MSppaaap:134	MSppaaap	134	1168	-23831	148	147	1168	38.5	185	276	29	145174
MSppaap:100	MSppaap	100	1227	-23772	62	60	1227	43.4	238	289	33	241858
MSppap:73	MSppap	73	1324	-23675	-94	-106	1324	45.8	361	343	42	366499
MSppapa:99	MSppapa	99	1309	-23690	-30	-38	1309	40.4	266	270	35	248507
MSppapaa:134	MSppapaa	134	1092	-23907	71	98	1092	36.4	197	251	29	155280
MSppapap:134	MSppapap	134	1033	-23966	10	-1	1033	36.6	237	257	31	180969
MSppapp:99	MSppapp	99	1359	-23640	-47	-52	1359	37.4	300	276	36	246639
MSppappa:139	MSppappa	139	1030	-23970	5	0	1030	33.5	252	248	31	162627
MSppappp:139	MSppappp	139	1017	-23982	-375	-339	1017	26.7	282	253	31	130207
MSppp:51	MSppp	51	1254	-23745	-125	-124	1254	48.5	457	398	48	517872
MSpppa:74	MSpppa	74	1412	-23588	44	44	1412	47.1	372	381	41	391215
MSpppaa:106	MSpppaa	106	1276	-23723	-67	-59	1276	42.0	292	305	34	241182
MSpppap:106	MSpppap	106	1422	-23577	45	29	1422	42.8	341	316	36	268467
MSpppp:74	MSpppp	74	1384	-23615	-78	-66	1384	42.8	418	349	43	414500
MSppppa:107	MSppppa	107	1370	-23629	-48	-20	1370	38.6	328	265	36	259249
MSppppp:107	MSppppp	107	1329	-23670	-222	-125	1329	34.3	367	261	36	223046
E:4	E	4	984	-24015	-212	-214	984	36.1	436	418	70	565226
Ea:17	Ea	17	1170	-23829	-225	-225	1170	38.3	372	409	62	365764
Eal:45	Eal	45	3137	-21862	1620	1618	3137	32.8	338	394	53	300575
Eala:76	Eala	76	6675	-18324	4497	4495	6675	25.2	263	336	44	185138
Ealaa:128	Ealaa	128	5330	-19669	3253	3235	5330	18.8	249	336	32	95524
Ealap:128	Ealap	128	4721	-20278	2483	2511	4721	19.2	317	345	36	30566
Ealp:76	Ealp	76	7632	-17367	5204	5253	7632	26.7	340	365	43	167322
Ealpa:127	Ealpa	127	7641	-17359	5206	5146	7641	26.7	305	378	32	59977
Ealpp:127	Ealpp	127	5471	-19529	3369	3377	5471	24.8	360	367	33	50855
Ear:45	Ear	45	3851	-21148	2259	2258	3851	40.0	355	310	53	340682
Eara:77	Eara	77	8929	-16070	6483	6498	8929	30.0	299	276	43	190167
Earaa:133	Earaa	133	7984	-17015	5800	5751	7984	21.3	271	283	34	92995
Earap:133	Earap	133	5415	-19584	3099	3156	5415	20.2	334	289	35	35612
Earp:77	Earp	77	9515	-15484	6841	6912	9515	32.5	359	308	43	178744
Earpa:132	Earpa	132	9603	-15396	6621	6594	9603	32.3	315	306	32	89856
Earpp:132	Earpp	132	7115	-17885	4719	4765	7115	29.0	380	313	34	69215
Ep:17	Ep	17	1138	-23861	-151	-155	1138	30.6	473	385	62	332916
Epl:43	Epl	43	3143	-21856	1596	1597	3143	28.6	422	383	51	244513
Epla:74	Epla	74	6326	-18673	3760	3920	6326	23.1	393	343	46	63275
Eplaa:127	Eplaa	127	4892	-20107	2444	2458	4892	17.6	375	326	36	10422
Eplap:127	Eplap	127	6924	-18075	4458	4537	6924	22.0	428	338	35	30344
Eplp:74	Eplp	74	8348	-16652	5574	5699	8348	22.3	471	360	44	135546
Eplpa:132	Eplpa	132	9054	-15945	6322	6418	9054	18.4	468	338	35	73380
Eplpp:132	Eplpp	132	12979	-12020	10535	10653	12979	31.2	499	360	37	122258
Epr:43	Epr	43	4304	-20695	2737	2737	4304	36.3	471	320	53	335172
Epra:76	Epra	76	11235	-13764	8451	8533	11235	30.0	415	281	43	162145
Epraa:134	Epraa	134	9122	-15877	6615	6624	9122	24.4	369	260	35	19356
Eprap:134	Eprap	134	8750	-16250	5541	5766	8750	24.6	424	289	34	58413
Eprp:76	Eprp	76	10775	-14224	7972	8140	10775	26.6	496	313	44	171164
Eprpa:136	Eprpa	136	9409	-15590	6427	6574	9409	20.7	456	281	32	50960
Eprpp:136	Eprpp	136	12434	-12565	9455	9825	12434	28.4	502	315	35	100072
P2:1	P2	1	916	-24083	-342	-342	916	36.3	520	342	82	623444
C:7	C	7	1068	-23931	-163	-163	1068	21.3	463	279	69	157625
Ca:19	Ca	19	1104	-23895	-90	-90	1104	17.8	383	299	62	0
Caa:36	Caa	36	1142	-23857	-58	-58	1142	14.2	348	278	59	0
Caaa:60	Caaa	60	1243	-23756	-99	-93	1243	12.0	358	300	48	21490
Caap:60	Caap	60	1362	-23637	-44	-45	1362	10.3	456	320	44	69625
Cap:36	Cap	36	1118	-23881	-118	-119	1118	14.9	426	340	54	69685
Capa:61	Capa	61	1195	-23804	-97	-98	1195	14.6	434	419	44	115696
Capp:61	Capp	61	1266	-23733	-112	-105	1266	15.0	500	378	44	126858
Cp:19	Cp	19	1089	-23910	-219	-220	1089	23.4	484	266	63	206554
Cpa:36	Cpa	36	1166	-23833	-108	-108	1166	17.7	455	244	54	190414
Cpaa:57	Cpaa	57	1225	-23774	-97	-98	1225	14.9	431	231	46	148568
Cpap:57	Cpap	57	1281	-23718	-110	-108	1281	14.0	514	302	45	144037
Cpp:36	Cpp	36	1119	-23880	-184	-183	1119	20.7	538	312	52	215896
Cppa:60	Cppa	60	1165	-23834	-177	-178	1165	32.3	562	340	45	260073
Cppp:60	Cppp	60	1225	-23774	-124	-119	1225	20.7	543	379	46	176651
P3:7	P3	7	983	-24016	-297	-300	983	33.8	547	356	61	301635
D:24	D	24	1092	-23907	-294	-294	1092	30.2	561	355	55	251749
Da:49	Da	49	1251	-23749	-85	-87	1251	22.0	492	438	47	86215
Dp:49	Dp	49	1186	-23814	-280	-283	1186	34.2	544	399	46	131695
P4:24	P4	24	1076	-23923	-231	-232	1076	36.0	494	432	50	198747
Z2:68	Z2	68	1207	-23792	-163	-165	1207	36.4	482	419	40	84248
Z3:68	Z3	68	1275	-23724	-122	-126	1275	38.8	402	434	39	77336
