# Supplementary material for: Quantitative Differences in Nuclear β-catenin and TCF Pattern Embryonic Cells in C. elegans
Source: PLoS Genet. 2015 Oct 21;11(10):e1005585. doi: 10.1371/journal.pgen.1005585 (PMC4619327; doi:10.1371/journal.pgen.1005585)
Supplement: S1 Data — For each cell analyzed, birth time is given in column 3 and the average nuclear reporter intensity over the lifetime of the cell (corrected for background) is given in column 7 (“blot”). For information on each embryo’s strain information and experimental conditions, refer to S2 Table. (ZIP) [file pgen.1005585.s005.zip › CAs/CA20120622_end-1_L2.csv]

cellTime	cell	time	none	global	local	blot	cross	z	x	y	size	gweight
ABa:4	ABa	4	860	-24139	-168	-168	860	39.1	176	258	74	652172
ABal:13	ABal	13	849	-24150	-149	-149	849	33.6	144	267	72	614647
ABala:22	ABala	22	933	-24066	-184	-185	933	42.5	120	236	62	452128
ABalaa:35	ABalaa	35	914	-24085	-216	-216	914	46.0	105	242	56	583358
ABalaaa:53	ABalaaa	53	986	-24013	-184	-184	986	44.3	97	233	49	848117
ABalaap:53	ABalaap	53	1037	-23962	-102	-104	1037	48.2	169	276	49	722972
ABalap:35	ABalap	35	934	-24065	-137	-137	934	30.8	146	185	58	492796
ABalapa:53	ABalapa	53	1007	-23992	-111	-112	1007	34.3	128	177	48	683214
ABalapp:53	ABalapp	53	1034	-23965	-73	-73	1034	36.0	202	226	48	505210
ABalp:22	ABalp	22	939	-24061	-149	-151	939	39.3	187	324	62	383134
ABalpa:34	ABalpa	34	902	-24097	-179	-179	902	37.2	138	322	58	495464
ABalpaa:52	ABalpaa	52	1077	-23922	-68	-68	1077	31.4	109	286	50	591140
ABalpap:52	ABalpap	52	993	-24006	-152	-153	993	37.4	180	355	50	593444
ABalpp:34	ABalpp	34	981	-24018	-80	-81	981	20.8	232	324	57	266561
ABalppa:52	ABalppa	52	1092	-23907	9	9	1092	18.4	187	334	48	307215
ABalppp:52	ABalppp	52	1035	-23964	-96	-96	1035	27.6	270	346	50	369404
ABar:13	ABar	13	918	-24081	-334	-334	918	48.8	248	171	72	630907
ABara:22	ABara	22	922	-24078	-236	-236	922	52.2	252	190	61	367348
ABaraa:35	ABaraa	35	905	-24094	-204	-205	905	52.0	203	223	57	514108
ABaraaa:53	ABaraaa	53	993	-24006	-209	-209	993	50.4	175	186	50	746358
ABaraap:53	ABaraap	53	999	-24000	-209	-213	999	53.2	245	250	50	694957
ABarap:35	ABarap	35	939	-24060	-382	-384	939	53.0	284	181	56	443663
ABarapa:53	ABarapa	53	1085	-23914	-262	-263	1085	52.0	252	151	49	627095
ABarapp:53	ABarapp	53	979	-24020	-285	-285	979	54.5	338	204	48	620811
ABarp:22	ABarp	22	1008	-23991	-111	-113	1008	30.1	300	136	63	293295
ABarpa:35	ABarpa	35	957	-24042	-124	-124	957	32.0	251	126	59	457638
ABarpaa:53	ABarpaa	53	1034	-23966	-97	-97	1034	30.4	211	126	49	514998
ABarpap:53	ABarpap	53	1058	-23941	-67	-67	1058	38.2	286	194	50	432663
ABarpp:35	ABarpp	35	995	-24005	-133	-133	995	25.4	382	129	60	379421
ABarppa:54	ABarppa	54	1082	-23917	-56	-57	1082	19.2	293	136	50	306799
ABarppp:54	ABarppp	54	1107	-23892	-52	-52	1107	30.7	371	148	50	381307
ABp:4	ABp	4	861	-24138	-220	-220	861	39.6	353	172	74	533282
ABpl:13	ABpl	13	1004	-23995	-46	-46	1004	20.6	328	196	70	223048
ABpla:22	ABpla	22	1078	-23921	-15	-16	1078	18.2	218	230	61	151893
ABplaa:34	ABplaa	34	997	-24002	-42	-42	997	16.7	186	229	59	308389
ABplaaa:53	ABplaaa	53	998	-24001	-89	-89	998	16.6	145	209	49	440723
ABplaap:53	ABplaap	53	1024	-23975	-54	-54	1024	16.1	216	274	48	253260
ABplap:34	ABplap	34	1012	-23987	-26	-26	1012	16.6	297	202	54	122225
ABplapa:52	ABplapa	52	1034	-23965	-35	-35	1034	16.0	231	191	48	253499
ABplapp:52	ABplapp	52	1001	-23998	-65	-65	1001	17.2	314	246	45	146234
ABplp:22	ABplp	22	1045	-23954	-48	-49	1045	19.3	340	322	64	213956
ABplpa:35	ABplpa	35	990	-24010	-61	-61	990	18.1	319	348	57	274714
ABplpaa:53	ABplpaa	53	1105	-23894	-15	-15	1105	11.5	282	337	48	222779
ABplpap:53	ABplpap	53	1034	-23965	-88	-87	1034	22.3	367	378	48	402916
ABplpp:35	ABplpp	35	988	-24011	-85	-85	988	15.4	415	329	56	259513
ABplppa:53	ABplppa	53	1121	-23878	-13	-13	1121	9.1	370	308	48	197325
ABplppp:53	ABplppp	53	1009	-23990	-118	-113	1009	18.0	458	357	46	305470
ABpr:13	ABpr	13	865	-24134	-196	-196	865	50.1	447	214	69	534278
ABpra:22	ABpra	22	976	-24023	-368	-369	976	50.9	409	157	63	407590
ABpraa:34	ABpraa	34	1057	-23942	-1305	-1313	1057	52.5	367	145	57	413554
ABpraaa:52	ABpraaa	52	1378	-23621	-185	-186	1378	41.1	315	112	49	405693
ABpraap:52	ABpraap	52	984	-24015	-235	-239	984	50.3	400	163	50	705945
ABprap:34	ABprap	34	945	-24054	-157	-158	945	44.3	460	146	57	507464
ABprapa:53	ABprapa	53	1094	-23905	-220	-224	1094	36.0	413	108	49	500791
ABprapp:53	ABprapp	53	982	-24017	-159	-157	982	36.4	498	159	48	535603
ABprp:22	ABprp	22	912	-24087	-236	-237	912	47.6	492	252	62	416139
ABprpa:35	ABprpa	35	906	-24093	-276	-279	906	54.0	464	260	56	503304
ABprpaa:53	ABprpaa	53	1005	-23994	-241	-246	1005	52.3	469	167	48	652837
ABprpap:53	ABprpap	53	1023	-23977	-201	-200	1023	48.5	532	245	50	737487
ABprpp:35	ABprpp	35	903	-24096	-258	-258	903	45.2	550	225	58	600435
ABprppa:53	ABprppa	53	993	-24006	-190	-192	993	40.2	562	164	47	636655
ABprppp:53	ABprppp	53	1027	-23972	-139	-140	1027	36.9	592	238	49	716197
EMS:5	EMS	5	880	-24119	-129	-129	880	36.0	381	348	74	667975
MS:14	MS	14	940	-24059	-135	-136	940	46.2	314	355	69	539807
MSa:26	MSa	26	908	-24091	-239	-241	908	46.9	274	342	61	421478
MSaa:41	MSaa	41	906	-24093	-240	-240	906	49.2	219	345	57	616354
MSaaa:59	MSaaa	59	1084	-23915	-124	-127	1084	49.7	198	327	48	618729
MSaaaa:81	MSaaaa	81	1196	-23803	66	64	1196	43.0	185	269	43	520539
MSaaaaa:105	MSaaaaa	105	1106	-23893	30	31	1106	33.4	148	244	36	323827
MSaaaaaa:135	MSaaaaaa	135	1012	-23987	9	14	1012	31.3	125	261	29	218879
MSaaaaap:135	MSaaaaap	135	967	-24032	-11	-10	967	25.0	159	262	34	237859
MSaaaap:105	MSaaaap	105	1049	-23950	0	1	1049	25.2	200	268	37	269347
MSaaaapa:138	MSaaaapa	138	955	-24044	-17	-13	955	20.4	187	278	33	181773
MSaaaapp:138	MSaaaapp	138	1016	-23983	-117	-77	1016	17.4	234	263	30	114390
MSaaap:81	MSaaap	81	1169	-23830	-67	-77	1169	44.6	256	302	42	493052
MSaaapa:107	MSaaapa	107	1043	-23956	-29	-32	1043	32.6	220	264	40	336513
MSaaapaa:139	MSaaapaa	139	1022	-23977	50	48	1022	27.2	198	266	35	237979
MSaaapap:139	MSaaapap	139	1072	-23927	-82	-68	1072	26.6	249	280	33	180622
MSaaapp:107	MSaaapp	107	1344	-23655	-107	-20	1344	29.5	274	256	34	216635
MSaap:59	MSaap	59	1144	-23855	-113	-114	1144	51.5	298	351	47	553181
MSaapa:81	MSaapa	81	1178	-23821	-96	-101	1178	50.9	284	345	45	601244
MSaapaa:105	MSaapaa	105	1138	-23861	-2	0	1138	40.1	273	300	39	337126
MSaapaaa:136	MSaapaaa	136	1038	-23961	29	17	1038	38.5	262	283	34	266221
MSaapaap:136	MSaapaap	136	1173	-23826	-248	-165	1173	30.3	297	284	32	155574
MSaapap:105	MSaapap	105	1192	-23807	24	22	1192	42.5	331	302	34	303272
MSaapapa:146	MSaapapa	146	1142	-23857	17	15	1142	38.8	302	294	30	206607
MSaapapp:146	MSaapapp	146	1252	-23747	-5	-9	1252	37.8	346	290	33	219737
MSaapp:81	MSaapp	81	1201	-23798	20	21	1201	48.3	374	344	42	514093
MSaappa:112	MSaappa	112	1147	-23852	42	43	1147	46.2	356	298	32	279061
MSaappp:112	MSaappp	112	1067	-23932	7	8	1067	43.2	393	311	37	359147
MSap:41	MSap	41	959	-24040	-158	-158	959	38.3	312	376	55	522653
MSapa:61	MSapa	61	1098	-23901	-74	-76	1098	38.0	292	376	47	465291
MSapaa:85	MSapaa	85	1208	-23791	46	45	1208	37.1	249	330	40	405477
MSapaaa:114	MSapaaa	114	1104	-23895	113	114	1104	30.8	191	321	33	221898
MSapaaaa:150	MSapaaaa	150	1117	-23882	67	68	1117	34.9	158	325	29	161741
MSapaaap:150	MSapaaap	150	1177	-23822	170	172	1177	31.5	195	314	28	126157
MSapaap:114	MSapaap	114	1091	-23908	56	62	1091	33.4	243	317	33	228214
MSapap:85	MSapap	85	1193	-23806	0	0	1193	36.5	317	342	41	368069
MSapapa:114	MSapapa	114	1034	-23965	15	13	1034	29.8	261	333	35	249157
MSapapaa:148	MSapapaa	148	1116	-23883	109	109	1116	32.4	216	344	28	144243
MSapapap:148	MSapapap	148	1044	-23955	0	1	1044	27.3	255	330	30	151284
MSapapp:114	MSapapp	114	1051	-23948	-76	-54	1051	23.0	307	324	36	200297
MSapappa:153	MSapappa	153	1075	-23924	-1	-6	1075	22.3	264	322	30	143798
MSapappp:153	MSapappp	153	1096	-23903	-207	-206	1096	16.3	306	309	29	96334
MSapp:61	MSapp	61	1152	-23847	-21	-21	1152	39.5	390	378	45	449844
MSappa:85	MSappa	85	1184	-23815	-22	-22	1184	39.5	355	344	40	403781
MSappaa:119	MSappaa	119	1082	-23917	76	74	1082	34.1	293	328	34	219293
MSappap:119	MSappap	119	1095	-23904	-2	1	1095	36.0	354	330	33	221702
MSappp:85	MSappp	85	1123	-23876	-59	-42	1123	30.2	388	340	39	324020
MSapppa:123	MSapppa	123	1029	-23970	0	8	1029	26.5	317	347	35	238909
MSapppp:123	MSapppp	123	978	-24021	-67	-68	978	24.1	369	334	36	211153
MSp:26	MSp	26	930	-24070	-199	-200	930	50.5	372	282	63	441011
MSpa:41	MSpa	41	965	-24034	-240	-241	965	52.3	306	305	56	576406
MSpaa:60	MSpaa	60	1105	-23894	-146	-152	1105	52.2	315	269	47	553911
MSpaaa:84	MSpaaa	84	1152	-23847	-35	-36	1152	40.7	249	219	43	436389
MSpaaaa:108	MSpaaaa	108	1089	-23910	35	32	1089	33.4	177	209	36	357903
MSpaaaaa:139	MSpaaaaa	139	991	-24008	23	20	991	30.4	139	219	30	254174
MSpaaaap:139	MSpaaaap	139	942	-24057	-26	-28	942	24.9	190	216	34	255567
MSpaaap:108	MSpaaap	108	1038	-23961	-25	-15	1038	25.3	232	203	37	262736
MSpaaapa:141	MSpaaapa	141	984	-24015	4	8	984	17.9	205	229	31	175935
MSpaaapp:141	MSpaaapp	141	1034	-23965	-119	-103	1034	16.8	249	221	33	155401
MSpaap:84	MSpaap	84	1276	-23723	-34	-35	1276	45.2	306	264	41	481461
MSpaapa:113	MSpaapa	113	1077	-23922	64	64	1077	32.1	236	202	38	340583
MSpaapaa:149	MSpaapaa	149	1040	-23959	16	18	1040	29.8	208	204	30	193483
MSpaapap:149	MSpaapap	149	1077	-23922	-59	-13	1077	27.4	253	205	34	227722
MSpaapp:113	MSpaapp	113	1670	-23329	-103	193	1670	29.9	299	222	31	164243
MSpap:60	MSpap	60	1102	-23897	-257	-257	1102	52.9	399	318	49	645206
MSpapa:84	MSpapa	84	1260	-23739	-220	-230	1260	53.4	366	282	44	617764
MSpapaa:108	MSpapaa	108	1120	-23879	-3	-11	1120	43.8	312	252	38	411914
MSpapaaa:140	MSpapaaa	140	979	-24020	-60	-46	979	41.1	291	247	33	275011
MSpapaap:140	MSpapaap	140	1172	-23827	-319	-131	1172	35.8	324	241	35	279635
MSpapap:108	MSpapap	108	1118	-23881	-25	-22	1118	43.7	369	250	36	382973
MSpapapa:148	MSpapapa	148	1094	-23905	-65	-68	1094	43.7	332	238	31	259331
MSpapapp:148	MSpapapp	148	1218	-23781	42	43	1218	39.8	367	245	31	224465
MSpapp:84	MSpapp	84	1257	-23742	-10	-13	1257	50.0	428	301	44	629437
MSpappa:115	MSpappa	115	1163	-23836	24	23	1163	48.6	385	266	33	350225
MSpappp:115	MSpappp	115	1144	-23855	55	56	1144	45.7	418	253	39	484062
MSpp:41	MSpp	41	912	-24087	-242	-243	912	52.8	413	285	53	542453
MSppa:61	MSppa	61	1164	-23835	-164	-164	1164	53.9	435	219	47	575166
MSppaa:84	MSppaa	84	1220	-23779	-7	-7	1220	46.0	342	210	40	403578
MSppaaa:112	MSppaaa	112	1047	-23952	54	52	1047	39.3	211	178	32	197821
MSppaaaa:145	MSppaaaa	145	1065	-23934	37	27	1065	36.7	168	194	28	165758
MSppaaap:145	MSppaaap	145	1038	-23961	27	28	1038	38.7	214	186	29	141051
MSppaap:112	MSppaap	112	1104	-23895	51	52	1104	39.0	257	176	32	210129
MSppap:84	MSppap	84	1218	-23781	-74	-70	1218	41.6	396	218	41	380857
MSppapa:112	MSppapa	112	1039	-23960	-43	-47	1039	32.0	273	167	36	236387
MSppapaa:149	MSppapaa	149	1058	-23941	49	41	1058	34.2	226	165	28	124524
MSppapap:149	MSppapap	149	1064	-23935	56	71	1064	32.1	269	167	28	111103
MSppapp:112	MSppapp	112	1023	-23976	-80	-58	1023	26.3	322	156	35	166991
MSppappa:153	MSppappa	153	1034	-23965	45	40	1034	23.7	245	158	30	114680
MSppappp:153	MSppappp	153	993	-24006	-54	-48	993	22.8	295	159	29	97142
MSppp:61	MSppp	61	1123	-23876	-96	-97	1123	49.3	481	300	47	585005
MSpppa:85	MSpppa	85	1227	-23772	-101	-105	1227	47.6	396	246	41	461494
MSpppaa:116	MSpppaa	116	1111	-23888	30	31	1111	40.2	307	193	33	202940
MSpppap:116	MSpppap	116	1183	-23816	31	23	1183	40.9	352	199	35	238196
MSpppp:85	MSpppp	85	1326	-23674	-31	-21	1326	40.7	433	221	40	355879
MSppppa:120	MSppppa	120	1031	-23968	-10	-12	1031	33.9	319	159	34	187200
MSppppp:120	MSppppp	120	1062	-23937	-98	-59	1062	29.6	366	160	36	188119
E:14	E	14	969	-24030	-122	-123	969	28.6	454	339	64	347202
Ea:27	Ea	27	1153	-23846	11	11	1153	37.6	397	337	62	499610
Eal:56	Eal	56	3474	-21525	2070	2070	3474	33.1	353	317	52	332503
Eala:88	Eala	88	7194	-17805	5082	5089	7194	26.6	288	275	42	186221
Ealaa:141	Ealaa	141	5973	-19026	3755	3723	5973	18.3	273	269	32	95146
Ealap:141	Ealap	141	5306	-19694	2745	2815	5306	20.5	340	260	33	64673
Ealp:88	Ealp	88	7516	-17483	5301	5338	7516	27.5	359	282	42	161951
Ealpa:141	Ealpa	141	8898	-16101	6074	6113	8898	27.1	332	294	32	79231
Ealpp:141	Ealpp	141	6955	-18044	4648	4724	6955	24.3	392	282	34	74789
Ear:56	Ear	56	3978	-21021	2553	2553	3978	41.3	385	229	52	379645
Eara:86	Eara	86	6950	-18049	5024	5040	6950	27.5	308	212	44	202828
Earaa:143	Earaa	143	6528	-18471	4484	4424	6528	22.5	290	211	36	61637
Earap:143	Earap	143	5538	-19461	3128	3180	5538	19.4	359	213	36	76973
Earp:86	Earp	86	7995	-17004	5795	5856	7995	29.7	384	219	42	173881
Earpa:147	Earpa	147	10339	-14660	8151	8143	10339	30.4	334	221	36	136442
Earpp:147	Earpp	147	7689	-17310	5360	5433	7689	26.8	407	231	35	89122
Ep:27	Ep	27	1205	-23794	88	85	1205	26.8	496	298	62	462250
Epl:57	Epl	57	3523	-21476	2075	2080	3523	27.8	430	297	52	327494
Epla:92	Epla	92	5664	-19335	3362	3487	5664	20.9	404	264	43	159394
Eplaa:146	Eplaa	146	5457	-19543	2704	2854	5457	15.1	385	257	34	71192
Eplap:146	Eplap	146	7542	-17457	4810	5058	7542	19.2	444	264	34	79500
Eplp:92	Eplp	92	7030	-17969	4800	4960	7030	22.7	475	266	44	188861
Eplpa:152	Eplpa	152	9143	-15856	6325	6554	9143	19.2	477	257	36	102770
Eplpp:152	Eplpp	152	13528	-11471	10877	10993	13528	31.4	508	256	36	145637
Epr:57	Epr	57	4338	-20661	2835	2835	4338	33.3	487	233	52	432350
Epra:92	Epra	92	7245	-17754	5153	5224	7245	24.1	431	191	45	211621
Epraa:153	Epraa	153	7072	-17927	4437	4430	7072	20.3	380	174	30	48788
Eprap:153	Eprap	153	8189	-16810	5555	5697	8189	23.2	440	201	35	89108
Eprp:92	Eprp	92	8428	-16572	6110	6275	8428	25.3	503	221	44	228433
Eprpa:153	Eprpa	153	8353	-16647	5391	5533	8353	16.5	471	210	34	79027
Eprpp:153	Eprpp	153	11068	-13931	8129	8524	11068	27.3	505	217	36	135038
P2:5	P2	5	895	-24104	-162	-162	895	34.0	544	263	70	622789
C:18	C	18	1048	-23951	-88	-88	1048	22.9	471	172	65	294950
Ca:30	Ca	30	1009	-23990	-74	-75	1009	21.0	403	214	57	0
Caa:47	Caa	47	1012	-23987	-47	-47	1012	16.5	365	192	49	0
Cap:47	Cap	47	1028	-23971	-52	-52	1028	13.1	471	235	49	114062
Cp:30	Cp	30	1004	-23995	-102	-104	1004	24.0	511	180	59	252960
Cpa:47	Cpa	47	1033	-23966	-112	-112	1033	18.3	478	146	52	232890
Cpp:47	Cpp	47	1071	-23928	-46	-46	1071	17.7	559	224	53	276670
P3:18	P3	18	970	-24030	-145	-145	970	27.1	572	276	61	336891
D:35	D	35	960	-24039	-186	-187	960	29.5	590	264	56	313345
Da:58	Da	58	1065	-23934	-77	-77	1065	17.4	534	336	44	92058
Dp:58	Dp	58	1030	-23969	-159	-160	1030	34.1	563	304	44	134975
P4:35	P4	35	1005	-23994	-112	-113	1005	31.4	519	336	49	204521
