# Supplementary material for: Quantitative Differences in Nuclear β-catenin and TCF Pattern Embryonic Cells in C. elegans
Source: PLoS Genet. 2015 Oct 21;11(10):e1005585. doi: 10.1371/journal.pgen.1005585 (PMC4619327; doi:10.1371/journal.pgen.1005585)
Supplement: S1 Data — For each cell analyzed, birth time is given in column 3 and the average nuclear reporter intensity over the lifetime of the cell (corrected for background) is given in column 7 (“blot”). For information on each embryo’s strain information and experimental conditions, refer to S2 Table. (ZIP) [file pgen.1005585.s005.zip › CAs/CA20120622_end-1_L3.csv]

cellTime	cell	time	none	global	local	blot	cross	z	x	y	size	gweight
AB:1	AB	1	800	-24199	-228	-228	800	36.8	301	240	94	1215119
ABa:6	ABa	6	863	-24136	-212	-212	863	33.5	214	241	87	977039
ABal:16	ABal	16	898	-24102	-185	-185	898	37.3	167	222	72	606357
ABala:27	ABala	27	918	-24082	-159	-159	918	35.0	130	253	65	462457
ABalaa:39	ABalaa	39	923	-24077	-150	-150	923	29.8	103	247	58	525413
ABalaaa:58	ABalaaa	58	1026	-23973	-161	-161	1026	34.0	96	250	49	655885
ABalaaaa:81	ABalaaaa	81	1046	-23953	-75	-75	1046	20.0	108	276	42	515805
ABalaaap:81	ABalaaap	81	1052	-23947	-76	-80	1052	30.7	129	292	43	578441
ABalaap:58	ABalaap	58	1044	-23955	-60	-60	1044	20.3	152	243	48	389336
ABalaapa:81	ABalaapa	81	1049	-23950	-51	-57	1049	23.7	162	302	42	488206
ABalaapp:81	ABalaapp	81	1058	-23941	-70	-73	1058	30.5	212	298	42	441525
ABalap:39	ABalap	39	892	-24107	-212	-213	892	43.8	159	294	58	568508
ABalapa:58	ABalapa	58	1059	-23940	-132	-132	1059	42.2	144	311	50	749996
ABalapaa:81	ABalapaa	81	1067	-23932	-99	-103	1067	40.6	131	281	45	738226
ABalapap:81	ABalapap	81	1110	-23889	-114	-119	1110	45.9	184	283	45	725076
ABalapp:58	ABalapp	58	1060	-23939	-96	-96	1060	29.8	214	277	48	368622
ABalappa:81	ABalappa	81	1061	-23938	-99	-104	1061	38.7	183	294	42	580761
ABalappp:81	ABalappp	81	1108	-23891	-115	-118	1108	40.9	260	281	45	577754
ABalp:27	ABalp	27	937	-24062	-140	-139	937	28.0	210	156	65	401369
ABalpa:39	ABalpa	39	935	-24064	-92	-92	935	23.0	157	171	58	397526
ABalpaa:57	ABalpaa	57	1002	-23997	-124	-124	1002	31.8	136	180	49	566145
ABalpaaa:78	ABalpaaa	78	1090	-23909	-43	-42	1090	19.5	108	238	41	494466
ABalpaap:78	ABalpaap	78	1054	-23945	-86	-88	1054	28.3	142	191	45	626745
ABalpap:57	ABalpap	57	1054	-23945	-82	-82	1054	18.8	201	151	50	399784
ABalpapa:77	ABalpapa	77	1076	-23923	-46	-47	1076	14.6	133	188	44	477850
ABalpapp:77	ABalpapp	77	1115	-23884	5	5	1115	12.2	221	168	46	391139
ABalpp:39	ABalpp	39	920	-24079	-151	-152	920	35.0	254	142	58	459016
ABalppa:57	ABalppa	57	1079	-23920	-99	-100	1079	36.3	214	137	49	597920
ABalppaa:79	ABalppaa	79	1093	-23906	-60	-65	1093	24.0	142	148	41	494372
ABalppap:79	ABalppap	79	1074	-23925	-61	-62	1074	24.1	206	147	44	465446
ABalppp:57	ABalppp	57	1066	-23933	-58	-58	1066	26.0	289	143	49	386207
ABalpppa:79	ABalpppa	79	1098	-23901	-65	-63	1098	29.0	217	195	44	442864
ABalpppp:79	ABalpppp	79	1081	-23918	-65	-65	1081	28.6	290	165	44	422877
ABar:16	ABar	16	951	-24048	-138	-138	951	31.6	235	333	73	556834
ABara:27	ABara	27	960	-24039	-113	-114	960	19.8	224	324	65	296570
ABaraa:39	ABaraa	39	969	-24030	-56	-56	969	16.9	170	309	58	342505
ABaraaa:57	ABaraaa	57	1044	-23955	-94	-94	1044	23.2	136	326	48	528788
ABaraaaa:80	ABaraaaa	80	1088	-23911	-32	-34	1088	14.4	138	313	41	460309
ABaraaap:80	ABaraaap	80	1068	-23931	-40	-44	1068	22.5	190	336	44	494278
ABaraap:57	ABaraap	57	1077	-23922	-47	-47	1077	9.5	209	297	50	258478
ABaraapa:78	ABaraapa	78	1087	-23912	-38	-37	1087	7.0	182	295	45	395994
ABaraapp:78	ABaraapp	78	1118	-23881	14	12	1118	7.5	259	305	44	251034
ABarap:39	ABarap	39	974	-24025	-75	-74	974	19.8	248	355	58	319682
ABarapa:57	ABarapa	57	1045	-23955	-98	-98	1045	25.0	215	371	48	478581
ABarapaa:79	ABarapaa	79	1088	-23911	-29	-30	1088	14.9	210	353	42	405364
ABarapap:79	ABarapap	79	1094	-23905	-32	-33	1094	14.3	273	363	43	337308
ABarapp:57	ABarapp	57	1062	-23937	-35	-35	1062	14.5	293	363	48	282973
ABarappa:80	ABarappa	80	1115	-23884	13	11	1115	18.5	291	364	42	355486
ABarappp:80	ABarappp	80	1100	-23899	-48	-51	1100	22.9	351	359	42	347562
ABarp:27	ABarp	27	926	-24073	-225	-225	926	43.9	291	338	65	434659
ABarpa:39	ABarpa	39	911	-24088	-201	-200	911	45.9	238	338	59	533860
ABarpaa:58	ABarpaa	58	1037	-23962	-154	-154	1037	46.0	217	352	51	657318
ABarpaaa:78	ABarpaaa	78	1104	-23895	-197	-203	1104	42.8	178	329	44	652917
ABarpaap:78	ABarpaap	78	1083	-23916	-273	-280	1083	48.4	241	332	47	792766
ABarpap:58	ABarpap	58	1076	-23923	-81	-81	1076	32.3	285	311	49	326629
ABarpapa:80	ABarpapa	80	1131	-23868	-46	-48	1131	37.0	242	344	44	568593
ABarpapp:80	ABarpapp	80	1105	-23894	-156	-169	1105	44.5	316	329	45	719360
ABarpp:39	ABarpp	39	939	-24060	-260	-261	939	49.1	346	324	58	526006
ABarppa:59	ABarppa	59	1024	-23975	-296	-295	1024	50.7	293	310	50	669883
ABarppaa:80	ABarppaa	80	1160	-23839	-253	-258	1160	50.4	297	271	45	718057
ABarppap:80	ABarppap	80	1101	-23898	-187	-197	1101	46.0	353	247	45	636429
ABarppp:59	ABarppp	59	1052	-23947	-174	-176	1052	42.9	359	340	50	515347
ABarpppa:80	ABarpppa	80	1114	-23885	-163	-172	1114	45.6	362	322	44	639540
ABarpppp:80	ABarpppp	80	1215	-23784	-158	-162	1215	44.2	426	297	44	590152
ABp:6	ABp	6	868	-24131	-201	-201	868	33.3	349	327	86	971542
ABpl:16	ABpl	16	898	-24101	-250	-250	898	47.4	358	269	74	585799
ABpla:27	ABpla	27	910	-24089	-236	-236	910	51.6	256	223	63	430549
ABplaa:39	ABplaa	39	901	-24098	-258	-258	901	48.9	196	210	58	537351
ABplaaa:57	ABplaaa	57	1038	-23961	-203	-204	1038	49.7	158	241	50	722051
ABplaaaa:79	ABplaaaa	79	1071	-23928	-114	-118	1071	42.9	144	224	44	721485
ABplaaap:79	ABplaaap	79	1039	-23960	-232	-241	1039	48.3	208	232	43	697771
ABplaap:57	ABplaap	57	1024	-23975	-182	-184	1024	45.9	230	190	51	668518
ABplaapa:78	ABplaapa	78	1054	-23945	-168	-169	1054	44.1	188	176	44	750389
ABplaapp:78	ABplaapp	78	1091	-23908	-116	-119	1091	43.4	262	185	46	745660
ABplap:39	ABplap	39	908	-24091	-232	-232	908	51.1	307	213	58	510882
ABplapa:57	ABplapa	57	975	-22888	-218	-221	975	51.3	243	250	52	729227
ABplapaa:79	ABplapaa	79	1157	-23842	-456	-493	1157	52.3	252	206	45	795180
ABplapap:79	ABplapap	79	1100	-23899	-278	-289	1100	50.8	318	211	46	791394
ABplapp:57	ABplapp	57	1023	-23976	-173	-174	1023	46.8	329	196	49	583313
ABplappa:79	ABplappa	79	1066	-23933	-153	-157	1066	42.4	342	171	45	723766
ABplappp:79	ABplappp	79	1080	-23919	-107	-110	1080	39.0	417	169	42	506787
ABplp:27	ABplp	27	950	-24049	-213	-213	950	45.2	378	164	64	462744
ABplpa:39	ABplpa	39	969	-24030	-102	-103	969	34.7	340	128	56	417562
ABplpaa:58	ABplpaa	58	1089	-23910	-117	-117	1089	41.4	289	129	50	607509
ABplpaaa:79	ABplpaaa	79	1088	-23911	-72	-74	1088	30.4	233	119	42	499916
ABplpaap:79	ABplpaap	79	1065	-23934	-115	-121	1065	37.8	280	126	42	559123
ABplpap:58	ABplpap	58	1044	-23955	-105	-106	1044	30.6	383	122	49	432920
ABplpapa:79	ABplpapa	79	1107	-23892	-21	-22	1107	23.5	294	115	42	411037
ABplpapp:79	ABplpapp	79	1122	-23877	-24	-23	1122	24.1	371	121	45	443844
ABplpp:39	ABplpp	39	922	-24077	-199	-199	922	40.4	434	144	57	506387
ABplppa:58	ABplppa	58	1035	-23965	-225	-229	1035	49.2	372	150	49	635640
ABplppaa:81	ABplppaa	81	1108	-23891	-80	-81	1108	36.9	330	123	41	495393
ABplppap:81	ABplppap	81	1063	-23936	-114	-117	1063	36.8	386	141	42	472593
ABplppp:58	ABplppp	58	1090	-23909	-121	-120	1090	35.0	451	137	49	478808
ABplpppa:79	ABplpppa	79	1129	-23870	-38	-42	1129	32.4	419	119	42	478985
ABplpppp:79	ABplpppp	79	1063	-23936	-68	-69	1063	22.9	459	131	44	398944
ABpr:16	ABpr	16	941	-24058	-133	-133	941	22.0	423	352	71	361722
ABpra:28	ABpra	28	958	-24041	-95	-95	958	22.2	380	380	64	335086
ABpraa:39	ABpraa	39	942	-24057	-128	-128	942	29.7	331	391	57	395455
ABpraaa:57	ABpraaa	57	1053	-23946	-134	-134	1053	36.4	293	393	48	536297
ABpraaaa:78	ABpraaaa	78	1056	-23943	-98	-99	1056	31.0	250	389	42	516305
ABpraaap:78	ABpraaap	78	1119	-23880	-85	-88	1119	41.7	315	382	43	666961
ABpraap:57	ABpraap	57	1076	-23923	-46	-46	1076	22.5	373	384	49	387307
ABpraapa:77	ABpraapa	77	1124	-23876	-62	-63	1124	31.9	337	401	44	623273
ABpraapp:77	ABpraapp	77	1067	-23932	-98	-98	1067	32.4	411	376	46	628458
ABprap:39	ABprap	39	901	-24099	-180	-180	901	38.2	427	371	58	471876
ABprapa:57	ABprapa	57	1024	-23975	-142	-145	1024	41.2	402	389	50	654626
ABprapaa:78	ABprapaa	78	1127	-23872	-83	-84	1127	45.5	385	382	44	802846
ABprapap:78	ABprapap	78	1096	-23903	-144	-146	1096	43.7	459	365	45	775038
ABprapp:57	ABprapp	57	1047	-23952	-110	-110	1047	35.9	486	356	48	526863
ABprappa:79	ABprappa	79	1101	-23898	-85	-85	1101	34.7	491	387	44	710696
ABprappp:79	ABprappp	79	1047	-23952	-98	-93	1047	35.4	548	329	43	609613
ABprp:28	ABprp	28	817	-19636	-70	-70	817	16.2	497	312	66	239759
ABprpa:39	ABprpa	39	1030	-23969	-39	-39	1030	14.2	451	361	58	291773
ABprpaa:57	ABprpaa	57	1057	-23942	-85	-85	1057	22.1	447	402	48	403097
ABprpaaa:79	ABprpaaa	79	1126	-23873	-4	-10	1126	20.5	344	403	41	366381
ABprpaap:79	ABprpaap	79	1100	-23899	-44	-46	1100	20.7	418	393	42	374443
ABprpap:57	ABprpap	57	1052	-23947	-93	-93	1052	14.2	516	334	48	309724
ABprpapa:78	ABprpapa	78	1167	-23832	15	16	1167	8.8	434	365	42	285286
ABprpapp:78	ABprpapp	78	1096	-23903	-36	-35	1096	11.0	507	340	44	316862
ABprpp:39	ABprpp	39	962	-24037	-108	-107	962	22.1	526	340	57	347590
ABprppa:57	ABprppa	57	1066	-23933	-80	-82	1066	29.0	539	376	47	506677
ABprppaa:80	ABprppaa	80	1128	-23871	-31	-35	1128	19.7	459	398	41	387213
ABprppap:80	ABprppap	80	1155	-23844	6	0	1155	24.7	506	365	42	463899
ABprppp:57	ABprppp	57	1091	-23908	-28	-28	1091	22.4	576	303	49	432061
ABprpppa:78	ABprpppa	78	1114	-23885	-5	-9	1114	24.5	555	351	42	491765
ABprpppp:78	ABprpppp	78	1136	-23863	3	4	1136	16.6	568	304	43	424036
P1:1	P1	1	836	-24163	-220	-220	836	32.0	541	267	92	1347816
EMS:7	EMS	7	897	-24102	-167	-167	897	34.6	422	179	82	1051858
MS:18	MS	18	566	-14017	-48	-48	566	17.0	344	175	72	194733
MSa:30	MSa	30	579	-14420	-40	-40	579	16.4	297	189	65	162505
MSaa:45	MSaa	45	909	-21313	-30	-30	909	11.6	236	219	56	200798
MSaaa:63	MSaaa	63	1052	-23947	-47	-45	1052	10.3	205	222	47	240736
MSaaaa:86	MSaaaa	86	1138	-23861	16	15	1138	15.2	166	247	42	360952
MSaaaaa:109	MSaaaaa	109	1072	-23927	52	49	1072	24.5	155	256	37	374345
MSaaaaaa:140	MSaaaaaa	140	964	-24035	-29	-33	964	26.3	132	253	29	214903
MSaaaaap:140	MSaaaaap	140	980	-24019	-21	-31	980	30.4	164	239	34	263283
MSaaaap:109	MSaaaap	109	1011	-23988	-37	-35	1011	35.3	218	236	38	418404
MSaaaapa:142	MSaaaapa	142	1065	-23934	47	48	1065	38.3	194	228	31	245155
MSaaaapp:142	MSaaaapp	142	974	-24025	-73	-73	974	41.5	242	229	33	287636
MSaaap:86	MSaaap	86	1117	-23883	-5	-3	1117	15.9	247	239	42	217041
MSaaapa:112	MSaaapa	112	1019	-23980	-17	-19	1019	26.6	226	240	39	326772
MSaaapaa:142	MSaaapaa	142	986	-24013	-20	-27	986	28.7	202	234	34	245445
MSaaapap:142	MSaaapap	142	1020	-23979	-234	-207	1020	34.8	250	224	31	210346
MSaaapp:112	MSaaapp	112	1394	-23605	-56	-32	1394	28.2	281	247	34	228414
MSaap:63	MSaap	63	1128	-23871	1	2	1128	9.1	306	215	46	162608
MSaapa:86	MSaapa	86	1104	-23895	-14	-16	1104	8.6	283	207	42	195953
MSaapaa:110	MSaapaa	110	1069	-23930	-11	-11	1069	18.1	280	220	38	221091
MSaapaaa:141	MSaapaaa	141	1041	-23958	15	8	1041	20.2	268	208	31	149367
MSaapaap:141	MSaapaap	141	1332	-23667	-559	-272	1332	28.2	295	218	34	186408
MSaapap:110	MSaapap	110	1139	-23860	22	19	1139	12.2	339	204	35	158457
MSaapapa:147	MSaapapa	147	1220	-23779	-34	-47	1220	17.5	312	207	32	152970
MSaapapp:147	MSaapapp	147	1300	-23699	0	-8	1300	18.1	353	219	33	115895
MSaapp:86	MSaapp	86	1177	-23822	-28	-24	1177	6.3	367	207	41	174467
MSaappa:119	MSaappa	119	1059	-23940	20	28	1059	7.9	361	214	32	108709
MSaappp:119	MSaappp	119	1058	-23941	28	20	1058	5.2	412	207	32	91353
MSap:45	MSap	45	919	-21699	-45	-45	919	13.9	339	167	54	227914
MSapa:66	MSapa	66	1128	-23871	6	6	1128	14.9	312	141	47	301154
MSapaa:89	MSapaa	89	1133	-23866	-22	-25	1133	21.8	263	186	40	260368
MSapaaa:116	MSapaaa	116	1001	-23998	16	16	1001	26.4	196	183	34	237734
MSapaaaa:152	MSapaaaa	152	1043	-23956	68	70	1043	22.6	155	186	28	136464
MSapaaap:152	MSapaaap	152	1117	-23882	87	91	1117	20.8	199	192	29	124547
MSapaap:116	MSapaap	116	1037	-23962	-5	-3	1037	23.5	253	185	34	192531
MSapap:89	MSapap	89	1195	-23804	-121	-94	1195	21.2	328	174	41	270388
MSapapa:117	MSapapa	117	1020	-23979	10	4	1020	28.2	269	168	36	242944
MSapapaa:151	MSapapaa	151	1067	-23933	24	34	1067	24.3	210	166	29	147126
MSapapap:151	MSapapap	151	1038	-23961	-19	-4	1038	28.1	259	164	31	157960
MSapapp:117	MSapapp	117	1041	-23958	-65	-70	1041	33.5	305	173	35	244458
MSapappa:157	MSapappa	157	1169	-23830	147	143	1169	30.2	225	179	31	148336
MSapappp:157	MSapappp	157	1233	-23766	-115	-62	1233	35.2	273	191	31	144691
MSapp:66	MSapp	66	1082	-23917	-56	-56	1082	12.1	411	151	47	251269
MSappa:89	MSappa	89	1341	-23658	7	10	1341	14.3	354	185	40	207933
MSappaa:123	MSappaa	123	1023	-23976	-50	-52	1023	22.3	308	176	35	180436
MSappap:123	MSappap	123	1043	-23956	-72	-76	1043	19.7	359	174	32	116195
MSappp:89	MSappp	89	1262	-23737	-97	-40	1262	18.4	403	180	41	237475
MSapppa:127	MSapppa	127	1045	-23954	41	43	1045	28.1	319	156	37	262045
MSapppp:127	MSapppp	127	1007	-23992	-49	-50	1007	36.7	369	171	36	259120
MSp:30	MSp	30	0	0	0	0	0	14.7	385	267	67	0
MSpa:46	MSpa	46	790	-18653	-38	-38	790	15.1	310	277	55	164268
MSpaa:64	MSpaa	64	1084	-23915	-33	-33	1084	13.5	297	294	45	168617
MSpaaa:86	MSpaaa	86	1114	-23885	-16	-16	1114	21.5	245	300	43	314109
MSpaaaa:110	MSpaaaa	110	1043	-23956	6	4	1043	23.3	193	303	37	308613
MSpaaaaa:140	MSpaaaaa	140	1006	-23993	33	25	1006	27.1	154	293	30	210811
MSpaaaap:140	MSpaaaap	140	1047	-23952	53	55	1047	29.5	198	289	35	255085
MSpaaap:110	MSpaaap	110	1056	-23943	-130	-116	1056	33.6	240	298	39	369085
MSpaaapa:142	MSpaaapa	142	1053	-23946	47	50	1053	36.4	197	265	30	214143
MSpaaapp:142	MSpaaapp	142	1022	-23977	-505	-248	1022	38.3	244	273	34	248643
MSpaap:86	MSpaap	86	1302	-23697	56	53	1302	17.6	315	272	40	187364
MSpaapa:115	MSpaapa	115	1084	-23915	-12	-14	1084	26.6	257	295	37	265162
MSpaapaa:147	MSpaapaa	147	998	-24001	-22	-30	998	27.8	225	301	30	165962
MSpaapap:147	MSpaapap	147	1241	-23758	54	43	1241	31.2	264	297	32	190780
MSpaapp:115	MSpaapp	115	1722	-23277	-85	248	1722	29.6	314	282	29	104214
MSpap:64	MSpap	64	1148	-23851	-13	-12	1148	6.4	396	249	49	169543
MSpapa:86	MSpapa	86	1178	-23821	1	0	1178	7.0	343	278	45	191530
MSpapaa:111	MSpapaa	111	1019	-23980	-11	-12	1019	12.3	282	280	36	193019
MSpapaaa:141	MSpapaaa	141	941	-24058	-51	-54	941	20.0	254	280	30	167124
MSpapaap:141	MSpapaap	141	1023	-23976	-93	-89	1023	25.1	290	282	31	183718
MSpapap:111	MSpapap	111	1157	-23842	50	49	1157	9.9	367	270	36	126072
MSpapapa:149	MSpapapa	149	1197	-23802	55	43	1197	14.5	317	283	30	108618
MSpapapp:149	MSpapapp	149	1245	-23754	87	93	1245	15.0	366	281	31	80253
MSpapp:86	MSpapp	86	1195	-23804	2	1	1195	4.0	432	262	43	144871
MSpappa:115	MSpappa	115	1034	-23965	-18	-24	1034	6.4	389	256	35	104038
MSpappp:115	MSpappp	115	1054	-23945	-6	-11	1054	8.3	433	265	38	138716
MSpp:46	MSpp	46	979	-22704	-39	-39	979	11.0	409	304	53	180056
MSppa:65	MSppa	65	1155	-23844	6	5	1155	9.1	412	346	47	210448
MSppaa:88	MSppaa	88	1213	-23786	-19	-20	1213	18.6	325	327	39	199385
MSppaaa:115	MSppaaa	115	1010	-23989	11	15	1010	20.3	217	327	35	192586
MSppaaaa:148	MSppaaaa	148	1000	-23999	2	5	1000	19.6	180	322	28	121146
MSppaaap:148	MSppaaap	148	1105	-23894	70	63	1105	21.0	224	320	30	121644
MSppaap:115	MSppaap	115	995	-24004	2	1	995	18.9	270	325	34	172581
MSppap:88	MSppap	88	1236	-23763	-22	-25	1236	18.8	382	316	41	214249
MSppapa:115	MSppapa	115	1006	-23993	-2	-8	1006	25.3	286	338	35	200551
MSppapaa:150	MSppapaa	150	1035	-23964	10	22	1035	24.1	236	344	29	140202
MSppapap:150	MSppapap	150	991	-24008	-7	1	991	26.9	276	340	30	138993
MSppapp:115	MSppapp	115	1105	-23894	13	40	1105	30.9	318	340	35	223231
MSppappa:156	MSppappa	156	1118	-23881	50	56	1118	34.0	246	333	30	162265
MSppappp:156	MSppappp	156	1092	-23907	29	26	1092	36.0	290	319	30	128604
MSppp:65	MSppp	65	1140	-23859	0	0	1140	7.2	478	269	46	173514
MSpppa:88	MSpppa	88	1265	-23735	32	32	1265	11.9	406	304	39	165308
MSpppaa:120	MSpppaa	120	1075	-23924	17	14	1075	17.6	315	313	33	125986
MSpppap:120	MSpppap	120	1071	-23928	-10	-15	1071	17.1	360	320	33	114413
MSpppp:88	MSpppp	88	1230	-23769	-50	-46	1230	18.1	442	322	40	237540
MSppppa:124	MSppppa	124	1019	-23980	1	-1	1019	26.7	335	354	34	194228
MSppppp:124	MSppppp	124	1164	-23835	-140	-81	1164	28.0	371	344	35	183917
E:18	E	18	911	-24088	-174	-174	911	30.3	480	177	69	420062
Ea:31	Ea	31	1043	-23956	-24	-24	1043	24.8	415	194	62	309439
Eal:59	Eal	59	2147	-22852	888	889	2147	25.8	372	208	53	266310
Eala:91	Eala	91	6903	-18096	5035	5167	6903	34.4	322	225	48	335110
Ealaa:142	Ealaa	142	8961	-16038	6767	6823	8961	39.3	299	222	37	167508
Ealap:142	Ealap	142	8569	-16430	6009	6367	8569	40.1	367	236	38	168003
Ealp:91	Ealp	91	5911	-19088	3893	3992	5911	27.5	376	221	46	244574
Ealpa:142	Ealpa	142	5970	-19029	3795	3881	5970	29.0	334	218	34	97673
Ealpp:142	Ealpp	142	6897	-18102	4724	4821	6897	32.1	395	219	38	131977
Ear:59	Ear	59	2513	-22486	1240	1240	2513	29.0	382	303	52	293379
Eara:91	Eara	91	7962	-17037	5978	6057	7962	37.1	304	288	45	298434
Earaa:148	Earaa	148	9730	-15269	7353	7383	9730	40.1	284	272	35	129633
Earap:148	Earap	148	9331	-15668	6738	6941	9331	39.3	352	291	37	126437
Earp:91	Earp	91	6376	-18623	4392	4458	6376	31.6	377	288	45	225431
Earpa:153	Earpa	153	6456	-18543	4148	4208	6456	28.6	333	280	34	83525
Earpp:153	Earpp	153	6372	-18627	4117	4266	6372	32.2	403	277	37	99534
Ep:31	Ep	31	1069	-23930	-34	-36	1069	31.6	507	213	63	478322
Epl:61	Epl	61	3374	-21625	1990	1994	3374	35.0	457	207	53	379262
Epla:93	Epla	93	9088	-15911	7151	7171	9088	37.5	422	233	46	303516
Eplaa:149	Eplaa	149	11397	-13603	8896	9115	11397	42.4	403	245	38	167405
Eplap:149	Eplap	149	10214	-14785	7570	7926	10214	38.5	463	246	37	144283
Eplp:93	Eplp	93	8523	-16476	6493	6604	8523	34.3	499	235	46	299192
Eplpa:151	Eplpa	151	10795	-14204	8070	8396	10795	34.6	496	243	37	155927
Eplpp:151	Eplpp	151	7685	-17314	5421	5600	7685	22.6	530	247	38	134032
Epr:61	Epr	61	3037	-21962	1683	1683	3037	28.0	488	292	54	372116
Epra:93	Epra	93	8211	-16788	6263	6323	8211	34.1	426	320	47	313295
Epraa:147	Epraa	147	11322	-13678	8683	8734	11322	38.3	383	330	34	123523
Eprap:147	Eprap	147	8649	-16350	6025	6398	8649	36.7	435	315	38	141534
Eprp:93	Eprp	93	8356	-16643	6349	6440	8356	32.1	499	298	47	311083
Eprpa:152	Eprpa	152	11885	-13114	9026	9411	11885	37.1	470	300	35	123593
Eprpp:152	Eprpp	152	9168	-15831	6644	6828	9168	27.6	506	284	36	118748
P2:7	P2	7	835	-22378	-191	-191	835	33.8	554	255	80	927445
C:21	C	21	845	-22231	-281	-281	845	46.6	490	300	65	408460
Ca:34	Ca	34	936	-24064	-228	-230	936	47.0	402	259	61	347950
Caa:50	Caa	50	1018	-23981	-280	-281	1018	51.0	384	254	52	293891
Caaa:73	Caaa	73	1102	-23897	-438	-447	1102	51.6	380	243	48	367186
Caap:73	Caap	73	1120	-23879	-224	-218	1120	48.3	478	217	46	367581
Cap:50	Cap	50	1019	-23981	-247	-244	1019	49.3	474	198	53	373213
Capa:76	Capa	76	1103	-23896	-123	-127	1103	35.8	467	152	45	323590
Capp:76	Capp	76	1067	-23932	-215	-175	1067	39.6	530	176	46	380211
Cp:34	Cp	34	858	-24141	-336	-337	858	45.5	504	305	62	419988
Cpa:51	Cpa	51	1018	-23981	-319	-319	1018	50.3	489	314	55	416101
Cpaa:73	Cpaa	73	1062	-23937	-409	-412	1062	50.0	476	317	48	486012
Cpap:73	Cpap	73	1087	-23912	-221	-222	1087	45.5	541	258	47	476010
Cpp:51	Cpp	51	1006	-23993	-179	-179	1006	40.2	573	260	52	384647
Cppa:74	Cppa	74	1119	-23880	-87	-87	1119	27.6	587	292	45	347938
Cppp:74	Cppp	74	1075	-23924	-129	-129	1075	32.9	571	204	46	403186
P3:21	P3	21	912	-22616	-200	-202	912	33.2	581	246	64	392459
D:38	D	38	987	-24012	-159	-159	987	29.2	590	254	57	300200
Da:62	Da	62	1073	-23926	-134	-134	1073	25.0	528	160	45	117725
Dp:62	Dp	62	996	-21503	-82	-83	996	19.0	577	231	44	94428
P4:38	P4	38	697	-15779	-2	-2	697	18.2	521	193	51	118236
Z2:82	Z2	82	0	0	0	0	0	13.5	517	227	39	0
Z3:82	Z3	82	0	0	0	0	0	13.1	464	197	39	0
