# Supplementary material for: Quantitative Differences in Nuclear β-catenin and TCF Pattern Embryonic Cells in C. elegans
Source: PLoS Genet. 2015 Oct 21;11(10):e1005585. doi: 10.1371/journal.pgen.1005585 (PMC4619327; doi:10.1371/journal.pgen.1005585)
Supplement: S1 Data — For each cell analyzed, birth time is given in column 3 and the average nuclear reporter intensity over the lifetime of the cell (corrected for background) is given in column 7 (“blot”). For information on each embryo’s strain information and experimental conditions, refer to S2 Table. (ZIP) [file pgen.1005585.s005.zip › CAs/CA20120622_end-1_L4.csv]

cellTime	cell	time	none	global	local	blot	cross	z	x	y	size	gweight
AB:2	AB	2	890	-24109	-218	-218	890	34.8	392	259	87	1317587
ABa:9	ABa	9	908	-24091	-272	-276	908	38.5	502	255	79	1277290
ABal:21	ABal	21	921	-24078	-206	-206	921	41.8	553	272	71	875431
ABala:31	ABala	31	901	-24098	-171	-171	901	36.5	584	221	67	693045
ABalaa:44	ABalaa	44	956	-24043	-105	-104	956	29.2	604	205	57	611519
ABalaaa:63	ABalaaa	63	1025	-23974	-85	-85	1025	32.0	601	194	49	741124
ABalaaaa:87	ABalaaaa	87	1066	-23933	-60	-61	1066	31.4	598	197	42	642907
ABalaaaal:118	ABalaaaal	118	956	-24043	-11	-11	956	29.6	594	262	37	427424
ABalaaaala:157	ABalaaaala	157	980	-24019	-22	-28	980	23.1	598	276	30	232201
ABalaaaalp:157	ABalaaaalp	157	1009	-23990	-21	-21	1009	19.7	572	306	32	259101
ABalaaaar:118	ABalaaaar	118	937	-24062	-26	-28	937	27.6	603	202	38	476047
ABalaaaarl:155	ABalaaaarl	155	969	-24030	-29	-22	969	23.5	603	235	31	232647
ABalaaaarr:155	ABalaaaarr	155	1072	-23927	87	95	1072	25.0	583	183	30	217599
ABalaaap:87	ABalaaap	87	1094	-23905	-32	-33	1094	37.8	556	172	42	634237
ABalaaapa:113	ABalaaapa	113	958	-24041	-47	-47	958	36.7	591	213	37	475845
ABalaaapal:149	ABalaaapal	149	934	-24065	-62	-64	934	29.5	592	269	32	280485
ABalaaapar:149	ABalaaapar	149	940	-24059	-59	-55	940	30.6	604	225	29	227098
ABalaaapp:113	ABalaaapp	113	915	-24084	-68	-68	915	38.2	561	179	36	448098
ABalaaappl:150	ABalaaappl	150	971	-24029	-4	3	971	32.4	593	188	30	235222
ABalaaappr:150	ABalaaappr	150	1009	-23990	9	14	1009	29.5	562	161	33	298736
ABalaap:63	ABalaap	63	1044	-23955	-78	-79	1044	24.3	549	238	48	488987
ABalaapa:87	ABalaapa	87	1050	-23949	-79	-81	1050	31.0	522	178	43	605350
ABalaapaa:117	ABalaapaa	117	920	-24079	-32	-33	920	27.9	557	158	36	425918
ABalaapaaa:153	ABalaapaaa	153	972	-24027	6	14	972	21.5	560	155	30	216097
ABalaapaap:153	ABalaapaap	153	958	-24041	-19	-26	958	20.5	513	124	30	204430
ABalaapap:117	ABalaapap	117	916	-24083	-47	-49	916	27.5	515	144	35	335296
ABalaapapa:154	ABalaapapa	154	952	-24047	-25	-25	952	18.2	527	143	32	228589
ABalaapapp:154	ABalaapapp	154	1024	-23975	11	14	1024	20.3	484	127	33	221409
ABalaapp:87	ABalaapp	87	1058	-23941	-113	-116	1058	31.6	466	204	43	491642
ABalaappa:112	ABalaappa	112	970	-24029	-40	-46	970	36.1	514	162	36	423780
ABalaappaa:149	ABalaappaa	149	1039	-23960	51	41	1039	25.8	539	156	29	237769
ABalaappap:149	ABalaappap	149	1005	-23994	6	1	1005	29.0	512	146	32	212585
ABalaappp:112	ABalaappp	112	979	-24020	-46	-50	979	41.4	483	166	37	407277
ABalaapppa:147	ABalaapppa	147	957	-24042	-33	-27	957	34.6	551	150	32	265691
ABalaapppp:147	ABalaapppp	147	1015	-23984	6	8	1015	36.6	512	149	33	236280
ABalap:44	ABalap	44	925	-24075	-263	-266	925	46.2	549	207	58	683888
ABalapa:62	ABalapa	62	1040	-23959	-159	-160	1040	41.1	543	183	50	722238
ABalapaa:85	ABalapaa	85	1079	-23920	-124	-129	1079	44.9	546	194	43	685789
ABalapaaa:114	ABalapaaa	114	999	-24000	-1	-3	999	43.0	566	237	35	459476
ABalapaaaa:152	ABalapaaaa	152	961	-24038	-43	-40	961	35.6	596	252	30	259903
ABalapaaap:152	ABalapaaap	152	1012	-23987	-26	-19	1012	40.4	569	260	30	246616
ABalapaap:114	ABalapaap	114	951	-24048	-52	-51	951	40.8	558	279	36	441262
ABalapaapa:151	ABalapaapa	151	995	-24004	17	15	995	34.9	585	289	30	247748
ABalapaapp:151	ABalapaapp	151	988	-24011	-12	-9	988	37.5	556	302	31	241569
ABalapap:85	ABalapap	85	1102	-23897	-214	-223	1102	47.4	498	215	44	672233
ABalapapa:111	ABalapapa	111	970	-24029	-76	-79	970	43.9	525	266	36	441576
ABalapapaa:150	ABalapapaa	150	1025	-23974	27	25	1025	45.0	559	241	29	245921
ABalapapap:150	ABalapapap	150	977	-24022	-68	-74	977	45.0	539	270	33	268076
ABalapapp:111	ABalapapp	111	975	-24024	-113	-118	975	42.3	485	298	38	461886
ABalapappa:146	ABalapappa	146	1025	-23974	-14	-12	1025	40.7	516	300	33	294663
ABalapappp:146	ABalapappp	146	1020	-23979	-92	-95	1020	45.1	467	308	31	236057
ABalapp:62	ABalapp	62	1121	-23878	-94	-95	1121	34.6	482	238	50	497080
ABalappa:85	ABalappa	85	1129	-23870	-118	-125	1129	41.1	486	209	42	534771
ABalappaa:115	ABalappaa	115	1020	-23979	8	-2	1020	42.3	554	204	34	390248
ABalappaaa:160	ABalappaaa	160	1002	-23997	-41	-27	1002	32.6	567	199	28	221969
ABalappaap:160	ABalappaap	160	977	-24022	-65	-72	977	38.4	579	222	30	204908
ABalappap:115	ABalappap	115	956	-24043	-83	-93	956	44.5	519	202	36	390016
ABalappapa:151	ABalappapa	151	930	-24069	-71	-67	930	40.0	570	175	30	214861
ABalappapp:151	ABalappapp	151	1014	-23986	-17	-25	1014	41.9	542	152	31	204889
ABalappp:85	ABalappp	85	1132	-23867	-255	-217	1132	40.3	430	244	44	523993
ABalapppa:110	ABalapppa	110	1009	-23990	-161	-111	1009	43.5	473	214	37	397342
ABalapppaa:146	ABalapppaa	146	986	-24013	-26	-37	986	42.0	547	203	30	221177
ABalapppap:146	ABalapppap	146	997	-24002	-30	-31	997	45.3	518	194	33	244002
ABalapppp:110	ABalapppp	110	1073	-23926	-228	-183	1073	43.9	423	198	39	433653
ABalappppa:145	ABalappppa	145	974	-24025	-66	-70	974	42.2	496	169	31	221792
ABalappppp:145	ABalappppp	145	999	-24000	-54	-63	999	41.9	453	159	30	209934
ABalp:31	ABalp	31	929	-24070	-185	-185	929	35.0	520	318	62	500025
ABalpa:44	ABalpa	44	943	-24056	-151	-151	943	30.1	567	315	56	515504
ABalpaa:62	ABalpaa	62	1015	-23984	-121	-121	1015	38.1	585	277	50	652878
ABalpaaa:83	ABalpaaa	83	1151	-23848	21	19	1151	36.0	594	222	42	582622
ABalpaaaa:114	ABalpaaaa	114	1037	-23962	18	14	1037	13.7	575	218	37	405014
ABalpaaaaa:154	ABalpaaaaa	154	1016	-23983	-50	-46	1016	9.8	554	246	31	217526
ABalpaaaap:154	ABalpaaaap	154	1151	-23848	9	0	1151	6.4	521	252	31	173663
ABalpaaap:114	ABalpaaap	114	1026	-23973	7	5	1026	14.6	551	255	34	277273
ABalpaaapa:153	ABalpaaapa	153	1063	-23936	19	23	1063	14.6	511	273	30	176183
ABalpaaapp:153	ABalpaaapp	153	962	-24037	-77	-73	962	18.7	481	291	31	189183
ABalpaap:83	ABalpaap	83	1110	-23889	-85	-90	1110	30.6	585	271	45	615493
ABalpaapa:108	ABalpaapa	108	1020	-23979	-38	-38	1020	26.6	591	261	40	485537
ABalpaapaa:138	ABalpaapaa	138	1039	-23960	47	42	1039	18.3	582	238	31	268804
ABalpaapap:138	ABalpaapap	138	1016	-23983	-23	-24	1016	18.3	548	270	35	313538
ABalpaapp:108	ABalpaapp	108	1054	-23945	-3	-5	1054	22.6	545	295	37	391168
ABalpaappa:144	ABalpaappa	144	1052	-23947	27	28	1052	15.5	569	296	32	259544
ABalpaappp:144	ABalpaappp	144	1033	-23966	-15	-13	1033	18.5	526	311	32	234498
ABalpap:62	ABalpap	62	1105	-23894	-54	-54	1105	26.9	539	332	50	466128
ABalpapa:83	ABalpapa	83	1127	-23872	-34	-35	1127	19.7	587	290	44	515962
ABalpapaa:111	ABalpapaa	111	1030	-23969	-13	-14	1030	15.3	575	291	36	339021
ABalpapaaa:148	ABalpapaaa	148	1052	-23947	-15	-17	1052	8.9	535	290	34	227380
ABalpapaap:148	ABalpapaap	148	1042	-23957	-7	-12	1042	9.5	499	305	29	159574
ABalpapap:111	ABalpapap	111	1012	-23988	-25	-28	1012	12.8	525	301	37	318767
ABalpapapa:148	ABalpapapa	148	1085	-23914	15	9	1085	7.9	469	322	33	191111
ABalpapapp:148	ABalpapapp	148	1029	-23970	-14	-15	1029	9.6	434	334	32	184822
ABalpapp:83	ABalpapp	83	1097	-23902	-68	-69	1097	19.3	517	316	45	426327
ABalpappa:106	ABalpappa	106	1085	-23914	-32	-39	1085	10.3	509	282	37	282426
ABalpappaa:139	ABalpappaa	139	1039	-23960	-60	-66	1039	6.8	495	270	31	182030
ABalpappap:139	ABalpappap	139	1031	-23968	-22	-22	1031	9.4	456	271	32	176604
ABalpappp:106	ABalpappp	106	1144	-23855	-35	-37	1144	8.2	458	284	39	255440
ABalpapppa:137	ABalpapppa	137	1061	-23938	36	34	1061	15.4	459	271	32	199873
ABalpapppp:137	ABalpapppp	137	1013	-23986	-11	-8	1013	12.1	413	285	36	186045
ABalpp:44	ABalpp	44	956	-24043	-252	-253	956	43.8	471	353	58	602474
ABalppa:62	ABalppa	62	1033	-23966	-213	-213	1033	45.1	523	337	50	715618
ABalppaa:86	ABalppaa	86	1154	-23845	-17	-19	1154	32.5	573	316	41	564908
ABalppaaa:116	ABalppaaa	116	1003	-23996	14	11	1003	29.5	566	322	36	422701
ABalppaaaa:155	ABalppaaaa	155	1003	-23997	3	1	1003	26.5	590	308	27	197057
ABalppaaap:155	ABalppaaap	155	1056	-23943	8	21	1056	25.5	562	335	32	245131
ABalppaap:116	ABalppaap	116	1009	-23990	0	-2	1009	26.5	539	350	36	404451
ABalppaapa:155	ABalppaapa	155	1061	-23938	38	38	1061	20.9	537	352	30	229603
ABalppaapp:155	ABalppaapp	155	997	-24002	-79	-66	997	28.0	531	352	31	238703
ABalppap:86	ABalppap	86	1155	-23844	-81	-84	1155	28.5	528	347	44	590980
ABalppapa:112	ABalppapa	112	1032	-23967	10	8	1032	19.6	492	333	38	409510
ABalppapaa:149	ABalppapaa	149	971	-24028	-72	-73	971	15.2	513	337	32	232364
ABalppapap:149	ABalppapap	149	1022	-23977	-12	-20	1022	15.9	471	317	30	185233
ABalppapp:112	ABalppapp	112	993	-24006	-34	-34	993	16.1	459	352	38	368118
ABalppappa:146	ABalppappa	146	997	-24002	0	1	997	16.5	482	357	30	201235
ABalppappp:146	ABalppappp	146	1027	-23972	-5	-6	1027	17.2	444	358	33	238769
ABalppp:62	ABalppp	62	1108	-23891	-123	-125	1108	35.8	453	361	50	538395
ABalpppa:84	ABalpppa	84	1146	-23853	-106	-107	1146	35.4	514	294	44	558475
ABalpppaa:111	ABalpppaa	111	1026	-23973	8	10	1026	37.8	546	314	34	372484
ABalpppaaa:150	ABalpppaaa	150	1012	-23987	-11	-1	1012	32.5	565	340	31	262236
ABalpppaap:150	ABalpppaap	150	1078	-23921	65	76	1078	37.6	541	332	30	234706
ABalpppap:111	ABalpppap	111	1028	-23971	-33	-34	1028	35.6	507	351	37	418974
ABalpppapa:145	ABalpppapa	145	1084	-23915	40	31	1084	35.7	531	365	31	224442
ABalpppapp:145	ABalpppapp	145	1036	-23963	-9	-7	1036	37.5	494	377	31	214071
ABalpppp:84	ABalpppp	84	1164	-23835	-68	-73	1164	33.7	454	329	44	513301
ABalppppa:109	ABalppppa	109	1056	-23943	-34	-39	1056	39.7	477	340	37	427465
ABalppppaa:144	ABalppppaa	144	998	-24001	-33	-43	998	38.8	513	338	31	240319
ABalppppap:144	ABalppppap	144	1025	-23974	-41	-52	1025	41.9	480	344	33	279156
ABalppppp:109	ABalppppp	109	1094	-23905	-14	-16	1094	40.1	428	348	39	450875
ABalpppppa:139	ABalpppppa	139	1002	-23997	-50	-49	1002	40.8	464	368	32	249969
ABalpppppp:139	ABalpppppp	139	1003	-23996	-76	-71	1003	41.3	423	366	33	271453
ABar:21	ABar	21	958	-24041	-173	-173	958	35.4	452	156	73	840558
ABara:31	ABara	31	983	-24016	-88	-88	983	24.8	457	178	64	374149
ABaraa:44	ABaraa	44	1011	-23988	-43	-44	1011	19.6	518	191	58	426261
ABaraaa:62	ABaraaa	62	1043	-23956	-72	-73	1043	23.3	536	160	49	521803
ABaraaaa:84	ABaraaaa	84	1125	-23874	10	9	1125	20.8	565	180	42	596462
ABaraaaaa:114	ABaraaaaa	114	958	-24041	-13	-18	958	22.0	583	185	38	520126
ABaraaaaaa:154	ABaraaaaaa	154	944	-24056	-28	-25	944	17.0	585	212	31	248085
ABaraaaaap:154	ABaraaaaap	154	971	-24028	6	9	971	17.6	559	182	30	254977
ABaraaaap:114	ABaraaaap	114	950	-24049	-51	-52	950	22.7	543	198	35	391724
ABaraaaapa:157	ABaraaaapa	157	984	-24015	-24	-31	984	25.5	565	213	29	229338
ABaraaaapp:157	ABaraaaapp	157	1026	-23973	2	2	1026	32.0	526	229	30	250623
ABaraaap:84	ABaraaap	84	1112	-23887	-43	-48	1112	24.5	507	153	44	556899
ABaraaapa:109	ABaraaapa	109	1023	-23976	-25	-31	1023	18.3	533	160	38	477012
ABaraaapaa:139	ABaraaapaa	139	996	-24003	6	2	996	15.0	559	203	33	337343
ABaraaapap:139	ABaraaapap	139	957	-24042	-61	-68	957	12.9	519	202	34	279681
ABaraaapp:109	ABaraaapp	109	1024	-23975	-6	-9	1024	14.8	488	156	36	362039
ABaraaappa:146	ABaraaappa	146	992	-24007	-14	-22	992	11.2	522	172	32	268321
ABaraaappp:146	ABaraaappp	146	961	-24039	-53	-56	961	12.8	480	189	30	184023
ABaraap:62	ABaraap	62	1119	-23880	-53	-53	1119	13.9	470	200	50	335948
ABaraapa:84	ABaraapa	84	1102	-23897	-70	-70	1102	13.0	522	193	44	509505
ABaraapaa:109	ABaraapaa	109	1057	-23942	31	30	1057	17.4	544	224	36	367547
ABaraapaaa:144	ABaraapaaa	144	968	-24031	-48	-49	968	23.1	558	240	30	241179
ABaraapaap:144	ABaraapaap	144	1032	-23967	22	25	1032	25.3	518	246	30	197902
ABaraapap:109	ABaraapap	109	1017	-23982	-46	-49	1017	16.0	508	251	36	309771
ABaraapapa:143	ABaraapapa	143	951	-24048	-65	-71	951	25.2	492	272	32	237907
ABaraapapp:143	ABaraapapp	143	1095	-23904	-3	0	1095	27.7	447	252	31	204217
ABaraapp:84	ABaraapp	84	1199	-23800	-13	-14	1199	10.3	449	213	44	327296
ABaraappa:108	ABaraappa	108	1072	-23927	-33	-36	1072	12.2	481	233	36	276269
ABaraappaa:143	ABaraappaa	143	942	-24057	-50	-48	942	22.0	531	207	30	260730
ABaraappap:143	ABaraappap	143	978	-24021	-41	-40	978	23.7	496	213	31	214080
ABaraappp:108	ABaraappp	108	1021	-23978	-43	-42	1021	14.7	431	231	36	225733
ABaraapppa:141	ABaraapppa	141	1006	-23993	0	2	1006	23.4	461	217	34	236721
ABaraapppp:141	ABaraapppp	141	992	-24007	-37	-33	992	22.6	424	212	30	178655
ABarap:44	ABarap	44	1007	-23993	-66	-66	1007	26.2	434	147	56	438246
ABarapa:62	ABarapa	62	1072	-23927	-87	-87	1072	28.1	451	126	49	513888
ABarapaa:84	ABarapaa	84	1073	-23926	-60	-60	1073	17.8	475	146	42	421689
ABarapaaa:110	ABarapaaa	110	1027	-23972	-50	-52	1027	10.0	509	202	36	338495
ABarapaaaa:147	ABarapaaaa	147	1066	-23934	-39	-36	1066	7.5	500	226	32	208702
ABarapaaap:147	ABarapaaap	147	1116	-23883	-26	-41	1116	5.2	470	228	31	166516
ABarapaap:110	ABarapaap	110	1050	-23949	-34	-38	1050	9.8	470	206	35	251977
ABarapaapa:142	ABarapaapa	142	990	-24009	-36	-39	990	13.6	483	233	30	181854
ABarapaapp:142	ABarapaapp	142	1002	-23997	-9	-13	1002	13.7	442	221	32	177265
ABarapap:84	ABarapap	84	1053	-23946	-118	-120	1053	16.6	415	146	43	350118
ABarapapa:108	ABarapapa	108	1051	-23948	-27	-31	1051	7.6	426	212	36	212546
ABarapapaa:145	ABarapapaa	145	1046	-23953	-12	-19	1046	6.4	437	231	31	161925
ABarapapap:145	ABarapapap	145	1018	-23981	-11	-15	1018	5.2	403	257	32	143260
ABarapapp:108	ABarapapp	108	1102	-23897	9	9	1102	8.3	376	221	38	213544
ABarapappa:140	ABarapappa	140	1006	-23993	-18	-30	1006	13.6	409	229	31	165426
ABarapappp:140	ABarapappp	140	1010	-23989	-37	-33	1010	11.4	373	251	35	169298
ABarapp:62	ABarapp	62	1116	-23883	-38	-38	1116	16.1	380	156	49	290121
ABarappa:84	ABarappa	84	1105	-23894	-48	-46	1105	18.2	385	125	43	401973
ABarappaa:112	ABarappaa	112	1002	-23997	-34	-36	1002	11.5	433	176	33	202807
ABarappaaa:151	ABarappaaa	151	1078	-23921	-7	-10	1078	9.8	420	191	28	119225
ABarappaap:151	ABarappaap	151	1023	-23976	-26	-32	1023	6.1	391	212	30	111358
ABarappap:112	ABarappap	112	1044	-23955	-9	-12	1044	10.5	387	162	37	258967
ABarappapa:148	ABarappapa	148	1112	-23887	35	40	1112	5.2	383	169	34	165601
ABarappapp:148	ABarappapp	148	1017	-23982	-33	-39	1017	5.0	351	197	33	128013
ABarappp:84	ABarappp	84	1079	-23920	-101	-101	1079	23.8	350	152	40	327969
ABarapppa:111	ABarapppa	111	956	-24043	-54	-54	956	18.3	448	142	37	337868
ABarapppaa:149	ABarapppaa	149	1050	-23949	39	35	1050	10.0	486	160	32	206019
ABarapppap:149	ABarapppap	149	1023	-23976	-37	-42	1023	7.9	456	167	32	214215
ABarapppp:111	ABarapppp	111	1000	-23999	-26	-27	1000	19.1	403	139	37	335271
ABarappppa:146	ABarappppa	146	995	-24005	-14	-6	995	9.6	433	150	32	182862
ABarappppp:146	ABarappppp	146	1002	-23997	-22	-28	1002	11.5	397	144	33	196542
ABarp:31	ABarp	31	904	-24096	-270	-270	904	46.7	374	154	66	609448
ABarpa:44	ABarpa	44	936	-24063	-241	-241	936	47.3	431	158	59	656003
ABarpaa:63	ABarpaa	63	1047	-23952	-158	-158	1047	45.6	462	149	51	686966
ABarpaaa:83	ABarpaaa	83	1071	-23928	-169	-174	1071	45.5	479	166	44	640496
ABarpaaaa:114	ABarpaaaa	114	1027	-23972	-145	-155	1027	51.4	511	234	36	364650
ABarpaaaaa:152	ABarpaaaaa	152	966	-24033	-20	-32	966	48.1	529	227	30	184818
ABarpaaaap:152	ABarpaaaap	152	992	-24007	-231	-256	992	51.6	506	253	29	166081
ABarpaaap:114	ABarpaaap	114	1083	-23916	-151	-171	1083	53.0	464	238	34	318582
ABarpaaapa:153	ABarpaaapa	153	1110	-23889	-67	-88	1110	51.5	490	226	31	180601
ABarpaaapp:153	ABarpaaapp	153	1148	-23851	-145	-186	1148	52.8	456	214	30	181832
ABarpaap:83	ABarpaap	83	1119	-23880	-186	-188	1119	49.8	417	181	49	765131
ABarpaapa:107	ABarpaapa	107	1150	-23849	-264	-281	1150	53.3	420	238	40	481069
ABarpaapaa:140	ABarpaapaa	140	1089	-23910	-180	-210	1089	52.3	427	222	31	229440
ABarpaapap:140	ABarpaapap	140	1225	-23774	-227	-253	1225	53.1	375	241	37	287233
ABarpaapp:107	ABarpaapp	107	1175	-23824	-160	-169	1175	52.9	349	235	41	502890
ABarpaappa:139	ABarpaappa	139	1199	-23800	-202	-224	1199	53.1	336	240	35	280609
ABarpaappp:139	ABarpaappp	139	1253	-23746	-281	-278	1253	53.8	289	249	36	301066
ABarpap:63	ABarpap	63	1123	-23876	-61	-61	1123	33.8	402	196	49	379469
ABarpapa:83	ABarpapa	83	1073	-23926	-112	-115	1073	36.3	430	161	44	489590
ABarpapaa:107	ABarpapaa	107	1082	-23917	-141	-157	1082	50.6	470	182	38	407299
ABarpapaaa:143	ABarpapaaa	143	1034	-23965	-48	-60	1034	50.2	496	186	30	192688
ABarpapaap:143	ABarpapaap	143	1001	-23998	-107	-124	1001	49.0	460	172	33	200663
ABarpapap:107	ABarpapap	107	1035	-23964	-202	-231	1035	51.1	425	185	37	381039
ABarpapapa:143	ABarpapapa	143	1050	-23949	-62	-79	1050	50.6	429	181	30	176520
ABarpapapp:143	ABarpapapp	143	1161	-23838	-177	-198	1161	52.4	390	194	31	185985
ABarpapp:83	ABarpapp	83	1111	-23889	-179	-174	1111	39.8	361	181	44	467683
ABarpappa:107	ABarpappa	107	1041	-23958	-228	-264	1041	51.8	387	180	38	427327
ABarpappaa:145	ABarpappaa	145	1017	-23982	-40	-44	1017	47.4	410	160	31	230267
ABarpappap:145	ABarpappap	145	1045	-23954	-43	-64	1045	48.9	381	156	33	230590
ABarpappp:107	ABarpappp	107	1087	-23912	-123	-142	1087	49.3	343	175	38	406635
ABarpapppa:143	ABarpapppa	143	980	-24019	-105	-114	980	48.7	353	158	33	236511
ABarpapppp:143	ABarpapppp	143	978	-24021	-91	-95	978	46.0	319	151	34	241092
ABarpp:44	ABarpp	44	947	-24052	-295	-296	947	48.8	310	170	59	619730
ABarppa:64	ABarppa	64	1026	-23973	-315	-316	1026	51.4	368	170	52	740676
ABarppaa:86	ABarppaa	86	1168	-23831	-255	-262	1168	52.9	367	233	44	651125
ABarppaaa:116	ABarppaaa	116	1097	-23902	-246	-270	1097	52.8	350	291	37	409178
ABarppaaaa:153	ABarppaaaa	153	1338	-23661	-99	-93	1338	53.3	332	294	30	215899
ABarppaaap:153	ABarppaaap	153	1148	-23852	-205	-222	1148	52.1	309	334	33	232516
ABarppaap:116	ABarppaap	116	1212	-23787	-301	-282	1212	53.0	301	295	38	432964
ABarppaapa:152	ABarppaapa	152	1302	-23697	-192	-200	1302	53.7	275	301	33	231457
ABarppaapp:152	ABarppaapp	152	1070	-23929	-143	-149	1070	50.1	239	336	30	213259
ABarppap:86	ABarppap	86	1308	-23691	-197	-166	1308	49.9	310	256	45	642181
ABarppapa:116	ABarppapa	116	1093	-23906	-253	-220	1093	49.2	270	323	38	447911
ABarppapaa:157	ABarppapaa	157	998	-24001	-98	-95	998	48.2	291	357	32	230210
ABarppapap:157	ABarppapap	157	981	-24018	-109	-117	981	44.6	241	363	31	210066
ABarppapp:116	ABarppapp	116	1051	-23948	-227	-186	1051	45.4	217	337	38	416659
ABarppappa:157	ABarppappa	157	953	-24046	-129	-128	953	46.4	201	356	33	238885
ABarppappp:157	ABarppappp	157	1043	-23956	11	15	1043	39.4	160	352	30	176331
ABarppp:64	ABarppp	64	1073	-23927	-174	-176	1073	45.4	284	192	50	549920
ABarpppa:86	ABarpppa	86	1164	-23835	-213	-221	1164	46.9	290	196	44	590449
ABarpppaa:114	ABarpppaa	114	1052	-23947	-181	-204	1052	52.2	305	189	38	396548
ABarpppaaa:153	ABarpppaaa	153	1128	-23871	-213	-230	1128	52.9	334	184	30	195764
ABarpppaap:153	ABarpppaap	153	1053	-23946	-239	-259	1053	51.3	295	172	34	213388
ABarpppap:114	ABarpppap	114	1055	-23944	-159	-179	1055	51.0	263	189	39	429715
ABarpppapa:150	ABarpppapa	150	1232	-23767	-186	-216	1232	52.7	265	188	34	213830
ABarpppapp:150	ABarpppapp	150	1065	-23934	-83	-85	1065	46.8	224	179	30	173937
ABarpppp:86	ABarpppp	86	1175	-23824	-212	-219	1175	46.2	229	238	44	533434
ABarppppa:113	ABarppppa	113	1026	-23973	-99	-109	1026	46.9	229	180	38	408737
ABarppppaa:151	ABarppppaa	151	1005	-23994	-31	-30	1005	45.2	250	145	32	189628
ABarppppap:151	ABarppppap	151	968	-24031	-62	-67	968	40.6	212	160	32	174038
ABarppppp:113	ABarppppp	113	998	-24001	-141	-144	998	43.0	178	206	39	399192
ABarpppppa:154	ABarpppppa	154	989	-24010	-70	-70	989	41.3	176	189	31	176317
ABarpppppp:154	ABarpppppp	154	964	-24035	-71	-71	964	34.3	122	215	33	188578
ABp:9	ABp	9	945	-24054	-219	-223	945	36.4	362	186	84	1367182
ABpl:20	ABpl	20	942	-24057	-255	-255	942	50.5	352	264	70	674195
ABpla:31	ABpla	31	927	-24072	-244	-246	927	53.3	456	256	62	508634
ABplaa:44	ABplaa	44	947	-24052	-284	-288	947	52.5	488	259	56	603630
ABplaaa:63	ABplaaa	63	1063	-23936	-250	-251	1063	52.2	516	237	52	889856
ABplaaaa:83	ABplaaaa	83	1154	-23845	-97	-99	1154	48.6	541	257	45	855890
ABplaaaaa:111	ABplaaaaa	111	1117	-23882	-46	-67	1117	50.3	517	285	37	510144
ABplaaaaaa:151	ABplaaaaaa	151	1061	-23939	-102	-128	1061	50.9	526	279	30	253009
ABplaaaaap:151	ABplaaaaap	151	1118	-23881	-147	-172	1118	51.5	485	288	30	227005
ABplaaaap:111	ABplaaaap	111	1130	-23869	-99	-117	1130	52.3	472	286	37	514047
ABplaaaapa:149	ABplaaaapa	149	1252	-23747	-120	-134	1252	51.4	456	268	31	264044
ABplaaaapp:149	ABplaaaapp	149	1277	-23723	-78	-91	1277	52.6	418	257	32	264897
ABplaaap:83	ABplaaap	83	1148	-23851	-206	-223	1148	51.6	471	261	45	826774
ABplaaapa:111	ABplaaapa	111	1130	-23869	-163	-187	1130	51.9	439	295	36	517718
ABplaaapaa:151	ABplaaapaa	151	1243	-23756	-87	-137	1243	52.9	456	309	30	275707
ABplaaapap:151	ABplaaapap	151	1102	-23897	-240	-263	1102	52.8	422	307	33	288769
ABplaaapp:111	ABplaaapp	111	1123	-23876	-117	-132	1123	51.0	392	314	38	557784
ABplaaappa:146	ABplaaappa	146	1163	-23836	-155	-187	1163	52.3	393	322	32	298057
ABplaaappp:146	ABplaaappp	146	1201	-23798	-120	-142	1201	52.2	359	317	33	311898
ABplaap:63	ABplaap	63	1045	-23955	-181	-181	1045	46.1	453	294	51	732156
ABplaapa:82	ABplaapa	82	1120	-23879	-153	-153	1120	47.7	512	311	46	876742
ABplaapaa:110	ABplaapaa	110	1090	-23909	-82	-89	1090	49.0	492	339	40	641033
ABplaapaaa:148	ABplaapaaa	148	1084	-23915	38	34	1084	47.2	532	311	32	311688
ABplaapaap:148	ABplaapaap	148	1097	-23902	-45	-56	1097	49.4	495	333	31	279210
ABplaapap:110	ABplaapap	110	1058	-23941	-108	-115	1058	50.0	434	349	38	590448
ABplaapapa:147	ABplaapapa	147	1039	-23960	-72	-86	1039	49.5	463	348	32	299401
ABplaapapp:147	ABplaapapp	147	1078	-23921	-45	-51	1078	49.2	427	347	33	318431
ABplaapp:82	ABplaapp	82	1096	-23903	-170	-176	1096	47.0	437	313	46	841613
ABplaappa:107	ABplaappa	107	1031	-23968	-65	-69	1031	43.7	398	375	38	608213
ABplaappaa:147	ABplaappaa	147	1056	-23943	-20	-17	1056	44.3	426	391	30	297241
ABplaappap:147	ABplaappap	147	1124	-23875	60	51	1124	43.7	384	384	33	318918
ABplaappp:107	ABplaappp	107	1039	-23960	-79	-84	1039	40.5	351	382	41	659977
ABplaapppa:142	ABplaapppa	142	1046	-23953	-5	-3	1046	40.0	351	394	34	374034
ABplaapppp:142	ABplaapppp	142	1058	-23941	24	24	1058	36.2	309	403	38	459648
ABplap:44	ABplap	44	937	-24062	-246	-247	937	53.7	385	272	58	644573
ABplapa:62	ABplapa	62	1024	-23975	-249	-250	1024	53.7	424	227	52	766306
ABplapaa:82	ABplapaa	82	1169	-23830	-410	-446	1169	54.9	430	278	48	416982
ABplapaaa:110	ABplapaaa	110	1013	-23986	-181	-187	1013	50.8	376	357	37	508407
ABplapaaaa:146	ABplapaaaa	146	1021	-23978	-58	-65	1021	48.3	376	350	31	252835
ABplapaaap:146	ABplapaaap	146	1079	-23920	-4	-11	1079	47.0	343	357	32	251546
ABplapaap:110	ABplapaap	110	995	-24004	-132	-136	995	49.3	326	352	37	474313
ABplapaapa:149	ABplapaapa	149	962	-24037	-107	-105	962	46.1	317	373	30	254281
ABplapaapp:149	ABplapaapp	149	995	-24004	-42	-40	995	42.4	282	388	32	260924
ABplapap:82	ABplapap	82	1130	-23869	-267	-275	1130	52.8	358	284	46	801978
ABplapapa:107	ABplapapa	107	1066	-23933	-126	-131	1066	48.7	293	361	40	605984
ABplapapaa:142	ABplapapaa	142	992	-24007	-50	-53	992	42.9	213	382	33	319426
ABplapapap:142	ABplapapap	142	981	-24019	-44	-56	981	38.3	181	384	34	346311
ABplapapp:107	ABplapapp	107	1050	-23949	-88	-92	1050	43.5	223	369	39	514441
ABplapappa:141	ABplapappa	141	1002	-23997	-9	-7	1002	34.1	159	380	34	321553
ABplapappp:141	ABplapappp	141	987	-24012	-4	-3	987	25.8	150	375	34	278562
ABplapp:62	ABplapp	62	1087	-23912	-184	-189	1087	49.1	372	313	51	694494
ABplappa:83	ABplappa	83	1172	-23827	-138	-143	1172	48.8	376	349	46	832385
ABplappaa:110	ABplappaa	110	967	-24032	-101	-102	967	37.2	308	405	39	565661
ABplappaaa:147	ABplappaaa	147	966	-24033	-39	-33	966	30.2	283	400	33	282288
ABplappaap:147	ABplappaap	147	1031	-23968	3	4	1031	28.4	249	397	33	248227
ABplappap:110	ABplappap	110	1098	-23901	2	-3	1098	39.2	257	396	39	577838
ABplappapa:147	ABplappapa	147	1048	-23951	-5	-9	1048	39.1	237	391	33	300550
ABplappapp:147	ABplappapp	147	999	-24000	-26	-25	999	30.4	204	395	32	269359
ABplappp:83	ABplappp	83	1123	-23876	-115	-119	1123	43.9	305	364	43	651145
ABplapppa:112	ABplapppa	112	1010	-23989	-9	-9	1010	31.4	226	397	37	433035
ABplapppaa:152	ABplapppaa	152	993	-24006	-4	-7	993	22.1	220	390	31	205873
ABplapppap:152	ABplapppap	152	962	-24037	-47	-38	962	17.4	194	377	33	181749
ABplapppp:112	ABplapppp	112	1010	-23989	7	5	1010	28.6	183	392	37	405043
ABplappppa:150	ABplappppa	150	969	-24030	-25	-25	969	17.7	155	372	32	216809
ABplappppp:150	ABplappppp	150	992	-24007	-36	-38	992	10.5	178	354	33	169549
ABplp:31	ABplp	31	890	-24110	-284	-284	890	48.0	355	357	65	596374
ABplpa:44	ABplpa	44	944	-24055	-228	-228	944	43.8	381	387	56	606763
ABplpaa:62	ABplpaa	62	1048	-23951	-227	-227	1048	49.0	424	375	50	708855
ABplpaaa:84	ABplpaaa	84	1119	-23880	-108	-108	1119	37.7	510	365	43	610642
ABplpaaaa:111	ABplpaaaa	111	1023	-23976	-21	-22	1023	28.2	508	366	37	429361
ABplpaaaaa:146	ABplpaaaaa	146	989	-24010	-42	-51	989	26.0	503	355	32	270151
ABplpaaaap:146	ABplpaaaap	146	975	-24024	-48	-49	975	24.2	466	360	33	268915
ABplpaaap:111	ABplpaaap	111	1030	-23969	-8	-4	1030	27.0	460	384	37	425903
ABplpaaapa:146	ABplpaaapa	146	993	-24006	-39	-38	993	25.2	452	386	32	260275
ABplpaaapp:146	ABplpaaapp	146	1015	-23984	-1	-11	1015	25.6	420	396	33	282909
ABplpaap:84	ABplpaap	84	1140	-23859	-110	-117	1140	42.8	453	374	42	604399
ABplpaapa:110	ABplpaapa	110	972	-24027	-82	-83	972	33.8	444	390	37	427444
ABplpaapaa:147	ABplpaapaa	147	978	-24021	-44	-42	978	31.6	474	384	32	251578
ABplpaapap:147	ABplpaapap	147	1005	-23994	-18	-18	1005	33.5	435	394	31	245827
ABplpaapp:110	ABplpaapp	110	993	-24006	-57	-58	993	31.6	394	394	38	425589
ABplpaappa:145	ABplpaappa	145	977	-24022	-55	-58	977	31.3	404	398	33	260564
ABplpaappp:145	ABplpaappp	145	1045	-23954	42	44	1045	30.9	371	402	33	246896
ABplpap:62	ABplpap	62	1081	-23918	-97	-98	1081	36.1	356	400	51	604355
ABplpapa:83	ABplpapa	83	1082	-23917	-94	-96	1082	30.1	446	385	44	547832
ABplpapaa:109	ABplpapaa	109	998	-24001	-22	-26	998	17.8	425	366	37	306440
ABplpapaaa:149	ABplpapaaa	149	1051	-23948	-3	0	1051	13.0	424	338	31	180731
ABplpapaap:149	ABplpapaap	149	1040	-23959	-18	-26	1040	14.6	387	338	32	143183
ABplpapap:109	ABplpapap	109	1017	-23982	-41	-43	1017	13.4	394	368	38	305214
ABplpapapa:146	ABplpapapa	146	1058	-23941	5	0	1058	8.1	372	344	35	160831
ABplpapapp:146	ABplpapapp	146	1004	-23995	-43	-50	1004	7.5	332	344	32	119484
ABplpapp:83	ABplpapp	83	1119	-23880	-54	-56	1119	27.4	382	389	45	517535
ABplpappa:108	ABplpappa	108	1058	-23941	-36	-36	1058	11.2	356	358	38	219126
ABplpappaa:142	ABplpappaa	142	1024	-23975	-26	-22	1024	6.5	391	306	36	158658
ABplpappap:142	ABplpappap	142	1094	-23905	33	31	1094	6.3	347	304	29	100053
ABplpappp:108	ABplpappp	108	1042	-23957	-26	-30	1042	11.0	309	365	37	217068
ABplpapppa:145	ABplpapppa	145	1049	-23950	14	23	1049	8.0	316	299	32	101406
ABplpapppp:145	ABplpapppp	145	1053	-23946	15	6	1053	5.4	276	309	33	97218
ABplpp:44	ABplpp	44	979	-24020	-190	-190	979	48.2	294	370	57	610471
ABplppa:63	ABplppa	63	1050	-23949	-275	-278	1050	52.0	337	371	49	648365
ABplppaa:86	ABplppaa	86	1103	-23896	-111	-117	1103	37.4	402	395	41	492386
ABplppaaa:116	ABplppaaa	116	953	-24046	-27	-28	953	23.3	382	389	35	291645
ABplppaaaa:154	ABplppaaaa	154	988	-24011	-32	-30	988	19.0	405	378	32	174333
ABplppaaap:154	ABplppaaap	154	967	-24032	-39	-30	967	22.7	374	398	28	176742
ABplppaap:116	ABplppaap	116	990	-24009	-13	-16	990	20.3	337	384	36	246961
ABplppaapa:152	ABplppaapa	152	1025	-23974	-17	-11	1025	13.2	355	368	30	124890
ABplppaapp:152	ABplppaapp	152	982	-24017	-34	-41	982	12.0	318	375	31	122922
ABplppap:86	ABplppap	86	1133	-23866	-82	-87	1133	39.1	347	401	42	521007
ABplppapa:113	ABplppapa	113	946	-24053	-73	-74	946	28.0	311	385	37	288091
ABplppapaa:150	ABplppapaa	150	991	-24008	-6	0	991	20.8	353	386	33	167033
ABplppapap:150	ABplppapap	150	1104	-23895	113	105	1104	20.5	316	395	31	135816
ABplppapp:113	ABplppapp	113	980	-24019	-34	-36	980	26.7	259	390	37	305974
ABplppappa:153	ABplppappa	153	1024	-23975	36	30	1024	20.9	284	391	30	141153
ABplppappp:153	ABplppappp	153	1023	-23976	3	-12	1023	18.3	244	380	32	165267
ABplppp:63	ABplppp	63	1038	-23961	-139	-136	1038	37.1	278	406	48	534237
ABplpppa:85	ABplpppa	85	1085	-23914	-114	-124	1085	31.1	329	404	42	468692
ABplpppaa:111	ABplpppaa	111	994	-24005	-23	-27	994	20.3	285	403	37	259087
ABplpppaaa:147	ABplpppaaa	147	983	-24016	-9	-22	983	14.6	289	382	33	151069
ABplpppaap:147	ABplpppaap	147	1003	-23996	-3	-13	1003	13.1	251	375	32	133910
ABplpppap:111	ABplpppap	111	974	-24025	-43	-44	974	21.4	230	401	36	276257
ABplpppapa:149	ABplpppapa	149	1083	-23916	-2	0	1083	12.2	221	349	32	104777
ABplpppapp:149	ABplpppapp	149	994	-24005	-78	-82	994	8.2	197	329	27	80068
ABplpppp:85	ABplpppp	85	1104	-23895	-61	-64	1104	28.6	275	410	43	437338
ABplppppa:110	ABplppppa	110	1032	-23967	-5	-5	1032	14.7	278	382	41	292706
ABplppppaa:146	ABplppppaa	146	938	-24061	-69	-70	938	10.6	298	351	30	94468
ABplppppap:146	ABplppppap	146	1017	-23982	-39	-45	1017	8.7	267	341	32	95825
ABplppppp:110	ABplppppp	110	1046	-23954	-12	-13	1046	9.2	248	353	38	194393
ABplpppppa:147	ABplpppppa	147	1141	-23858	57	58	1141	11.4	243	309	32	87315
ABplpppppp:147	ABplpppppp	147	1146	-23853	5	-6	1146	11.6	210	298	31	79180
ABpr:20	ABpr	20	977	-24022	-125	-125	977	25.9	274	175	68	423423
ABpra:31	ABpra	31	948	-24051	-102	-102	948	24.3	284	149	63	398213
ABpraa:44	ABpraa	44	972	-24027	-133	-133	972	27.5	336	125	58	507629
ABpraaa:62	ABpraaa	62	1020	-23979	-153	-153	1020	36.0	373	112	50	671521
ABpraaaa:85	ABpraaaa	85	1051	-23948	-104	-107	1051	32.0	427	113	42	609927
ABpraaaaa:115	ABpraaaaa	115	991	-24008	1	1	991	30.1	482	123	34	361874
ABpraaaaaa:155	ABpraaaaaa	155	1050	-23949	81	78	1050	27.5	488	118	29	221309
ABpraaaaap:155	ABpraaaaap	155	1032	-23967	59	56	1032	33.1	466	105	29	240297
ABpraaaap:115	ABpraaaap	115	986	-24013	-16	-13	986	30.6	445	110	36	444822
ABpraaaapa:150	ABpraaaapa	150	944	-24055	-65	-63	944	24.7	461	103	30	229397
ABpraaaapp:150	ABpraaaapp	150	956	-24043	-35	-39	956	32.0	433	103	31	256948
ABpraaap:85	ABpraaap	85	1120	-23879	-120	-129	1120	44.0	358	130	44	775196
ABpraaapa:110	ABpraaapa	110	984	-24015	-66	-68	984	39.1	448	132	37	514164
ABpraaapaa:148	ABpraaapaa	148	987	-24012	-22	-27	987	32.9	479	147	30	244915
ABpraaapap:148	ABpraaapap	148	985	-24014	-49	-53	985	37.0	448	127	32	312006
ABpraaapp:110	ABpraaapp	110	983	-24016	-92	-96	983	38.1	396	132	40	561574
ABpraaappa:141	ABpraaappa	141	969	-24030	-30	-43	969	34.8	414	124	30	274061
ABpraaappp:141	ABpraaappp	141	1019	-23980	22	17	1019	35.9	379	119	33	284922
ABpraap:62	ABpraap	62	1114	-23885	-59	-59	1114	25.0	304	146	51	483620
ABpraapa:84	ABpraapa	84	1083	-23916	-135	-136	1083	33.3	331	106	44	680200
ABpraapaa:112	ABpraapaa	112	967	-24032	-99	-103	967	42.8	414	122	37	494920
ABpraapaaa:150	ABpraapaaa	150	1026	-23973	-10	-16	1026	44.0	485	137	30	244550
ABpraapaap:150	ABpraapaap	150	959	-24040	-90	-93	959	45.2	438	131	32	276281
ABpraapap:112	ABpraapap	112	1042	-23957	-64	-67	1042	44.6	368	129	37	501382
ABpraapapa:149	ABpraapapa	149	1009	-23990	-22	-34	1009	42.0	412	120	31	263495
ABpraapapp:149	ABpraapapp	149	982	-24017	-80	-85	982	43.0	371	129	33	285536
ABpraapp:84	ABpraapp	84	1098	-23901	-116	-118	1098	36.4	266	144	47	759495
ABpraappa:109	ABpraappa	109	1006	-23993	-73	-75	1006	38.8	335	123	37	497054
ABpraappaa:150	ABpraappaa	150	957	-24042	-79	-79	957	35.9	379	90	30	238449
ABpraappap:150	ABpraappap	150	998	-24001	-27	-29	998	36.6	335	111	33	265192
ABpraappp:109	ABpraappp	109	1007	-23992	-63	-66	1007	34.7	286	132	40	528235
ABpraapppa:143	ABpraapppa	143	940	-24059	-58	-60	940	31.3	307	106	33	268337
ABpraapppp:143	ABpraapppp	143	1009	-23990	10	11	1009	25.7	273	125	35	236222
ABprap:44	ABprap	44	946	-24053	-158	-158	946	36.5	231	155	58	601832
ABprapa:61	ABprapa	61	1044	-23955	-146	-148	1044	41.0	269	125	50	712648
ABprapaa:83	ABprapaa	83	1074	-23925	-183	-193	1074	49.4	297	142	44	799017
ABprapaaa:112	ABprapaaa	112	978	-24021	-89	-91	978	46.5	310	136	37	474838
ABprapaaaa:148	ABprapaaaa	148	995	-24004	-52	-53	995	41.6	314	125	31	248734
ABprapaaap:148	ABprapaaap	148	1046	-23953	7	7	1046	39.8	279	134	31	222197
ABprapaap:112	ABprapaap	112	992	-24007	-45	-49	992	41.9	263	148	36	413705
ABprapaapa:153	ABprapaapa	153	1035	-23964	21	19	1035	36.6	252	130	30	219397
ABprapaapp:153	ABprapaapp	153	979	-24020	-33	-39	979	30.9	229	142	32	190312
ABprapap:83	ABprapap	83	1112	-23887	-165	-172	1112	48.6	226	170	45	793986
ABprapapa:109	ABprapapa	109	993	-24006	-77	-79	993	41.5	224	150	39	528045
ABprapapaa:144	ABprapapaa	144	972	-24027	-24	-25	972	35.7	164	167	33	260789
ABprapapap:144	ABprapapap	144	992	-24007	-24	-29	992	30.8	137	181	32	249320
ABprapapp:109	ABprapapp	109	1000	-23999	-49	-49	1000	37.1	172	183	38	425366
ABprapappa:144	ABprapappa	144	1022	-23977	22	16	1022	26.5	119	204	32	223143
ABprapappp:144	ABprapappp	144	1010	-23989	-3	-7	1010	20.0	116	228	33	210945
ABprapp:61	ABprapp	61	1026	-23973	-133	-133	1026	38.7	198	184	50	659007
ABprappa:84	ABprappa	84	1096	-23903	-81	-81	1096	37.1	200	168	46	723170
ABprappaa:113	ABprappaa	113	1017	-23982	5	5	1017	29.8	236	127	37	385917
ABprappaaa:150	ABprappaaa	150	984	-24016	-15	-16	984	20.8	246	135	32	177024
ABprappaap:150	ABprappaap	150	1008	-23991	-18	-21	1008	22.2	210	155	32	176435
ABprappap:113	ABprappap	113	974	-24025	-18	-21	974	30.6	190	148	37	391349
ABprappapa:150	ABprappapa	150	994	-24005	-10	-6	994	32.1	191	155	30	174781
ABprappapp:150	ABprappapp	150	963	-24036	-31	-28	963	25.7	161	166	31	193666
ABprappp:84	ABprappp	84	1087	-23912	-107	-105	1087	35.1	155	234	43	552967
ABprapppa:114	ABprapppa	114	963	-24036	-38	-40	963	22.9	173	172	37	329130
ABprapppaa:154	ABprapppaa	154	1069	-23930	43	43	1069	16.7	190	177	31	142227
ABprapppap:154	ABprapppap	154	1027	-23972	12	13	1027	15.1	165	201	31	136779
ABprapppp:114	ABprapppp	114	989	-24010	-13	-9	989	17.9	143	212	36	265274
ABprappppa:155	ABprappppa	155	1065	-23934	46	47	1065	13.5	132	220	30	148076
ABprappppp:155	ABprappppp	155	1039	-23960	-4	-12	1039	10.8	129	259	30	135506
ABprp:31	ABprp	31	1015	-23984	-76	-76	1015	20.2	212	250	62	281389
ABprpa:44	ABprpa	44	1013	-23986	-56	-56	1013	17.0	234	211	55	275777
ABprpaa:63	ABprpaa	63	1029	-23970	-88	-88	1029	22.7	223	145	49	442001
ABprpaaa:85	ABprpaaa	85	1084	-23915	-49	-51	1084	21.0	307	115	42	408858
ABprpaaaa:110	ABprpaaaa	110	1000	-23999	-2	-3	1000	21.2	420	115	37	354518
ABprpaaaaa:146	ABprpaaaaa	146	987	-24012	26	26	987	16.8	454	141	31	216171
ABprpaaaap:146	ABprpaaaap	146	1005	-23994	6	3	1005	17.0	418	133	32	212676
ABprpaaap:110	ABprpaaap	110	1011	-23988	-12	-13	1011	20.5	367	110	37	358709
ABprpaaapa:147	ABprpaaapa	147	975	-24024	-32	-35	975	18.1	402	107	30	213449
ABprpaaapp:147	ABprpaaapp	147	965	-24034	-66	-75	965	18.5	368	116	32	216233
ABprpaap:85	ABprpaap	85	1065	-23934	-86	-88	1065	25.5	252	137	42	432972
ABprpaapa:110	ABprpaapa	110	989	-24010	-45	-49	989	28.0	366	116	37	374455
ABprpaapaa:148	ABprpaapaa	148	1039	-23960	22	22	1039	25.7	420	112	31	234078
ABprpaapap:148	ABprpaapap	148	999	-24000	-28	-30	999	26.0	386	105	31	212024
ABprpaapp:110	ABprpaapp	110	1022	-23977	-8	-9	1022	25.3	325	120	38	341470
ABprpaappa:146	ABprpaappa	146	977	-24022	-17	-21	977	25.8	352	101	33	232453
ABprpaappp:146	ABprpaappp	146	1026	-23973	29	23	1026	19.8	329	114	32	189363
ABprpap:63	ABprpap	63	1070	-23929	-85	-82	1070	16.8	181	231	47	302746
ABprpapa:85	ABprpapa	85	1153	-23846	-22	-22	1153	15.1	251	159	42	314335
ABprpapaa:111	ABprpapaa	111	976	-24023	-62	-62	976	12.6	359	151	36	240163
ABprpapaaa:150	ABprpapaaa	150	1041	-23958	15	5	1041	12.7	378	175	30	124301
ABprpapaap:150	ABprpapaap	150	1060	-23939	23	25	1060	12.8	340	188	31	114092
ABprpapap:111	ABprpapap	111	1053	-23946	-25	-35	1053	8.1	322	160	37	202383
ABprpapapa:148	ABprpapapa	148	1039	-23960	-5	3	1039	5.6	324	191	31	100308
ABprpapapp:148	ABprpapapp	148	1135	-23864	79	75	1135	6.2	291	224	30	81773
ABprpapp:85	ABprpapp	85	1150	-23849	-63	-64	1150	13.4	201	205	43	269281
ABprpappa:110	ABprpappa	110	1045	-23954	-31	-28	1045	7.7	311	193	36	147090
ABprpappaa:143	ABprpappaa	143	1024	-23975	-19	-25	1024	6.2	356	234	31	95396
ABprpappap:143	ABprpappap	143	1059	-23940	24	26	1059	6.5	319	256	33	115665
ABprpappp:110	ABprpappp	110	1067	-23932	3	3	1067	8.3	261	206	36	139589
ABprpapppa:146	ABprpapppa	146	1045	-23954	-27	-27	1045	6.1	282	253	33	99329
ABprpapppp:146	ABprpapppp	146	978	-24021	-73	-75	978	4.5	238	266	30	62172
ABprpp:44	ABprpp	44	1013	-23986	-95	-96	1013	21.8	146	253	56	402116
ABprppa:64	ABprppa	64	1055	-23944	-113	-113	1055	29.8	134	199	47	480025
ABprppaa:87	ABprppaa	87	1116	-23883	-43	-45	1116	23.9	211	139	41	351971
ABprppaaa:115	ABprppaaa	115	970	-24029	-24	-27	970	17.2	323	131	35	219356
ABprppaaaa:154	ABprppaaaa	154	994	-24005	-52	-51	994	15.2	371	138	32	154308
ABprppaaap:154	ABprppaaap	154	1035	-23964	14	11	1035	12.4	337	132	29	131554
ABprppaap:115	ABprppaap	115	1052	-23947	30	30	1052	12.5	277	144	36	191530
ABprppaapa:153	ABprppaapa	153	1063	-23936	26	19	1063	7.2	308	167	32	96336
ABprppaapp:153	ABprppaapp	153	962	-24037	-99	-101	962	5.6	269	178	33	109319
ABprppap:87	ABprppap	87	1095	-23904	-96	-98	1095	25.6	184	193	42	350987
ABprppapa:115	ABprppapa	115	1019	-23980	-5	-3	1019	21.2	278	148	36	224264
ABprppapaa:152	ABprppapaa	152	1011	-23988	-17	-7	1011	13.4	313	130	34	149001
ABprppapap:152	ABprppapap	152	1056	-23943	12	12	1056	13.0	279	148	33	125571
ABprppapp:115	ABprppapp	115	1019	-23980	-27	-27	1019	20.3	233	157	37	234690
ABprppappa:156	ABprppappa	156	1112	-23887	90	89	1112	12.9	253	163	31	115927
ABprppappp:156	ABprppappp	156	1066	-23933	11	18	1066	11.8	218	182	32	118820
ABprppp:64	ABprppp	64	1103	-23896	-56	-56	1103	22.7	125	280	47	381785
ABprpppa:86	ABprpppa	86	1088	-23911	-45	-46	1088	22.5	137	206	42	381851
ABprpppaa:112	ABprpppaa	112	985	-24014	-19	-20	985	15.0	218	145	36	217805
ABprpppaaa:149	ABprpppaaa	149	1031	-23968	-2	3	1031	6.9	225	182	32	104039
ABprpppaap:149	ABprpppaap	149	1099	-23900	95	96	1099	8.0	196	201	32	98224
ABprpppap:112	ABprpppap	112	996	-24003	-19	-17	996	16.0	177	177	35	190893
ABprpppapa:150	ABprpppapa	150	1080	-23919	48	41	1080	5.4	187	231	33	101873
ABprpppapp:150	ABprpppapp	150	1007	-23992	-56	-52	1007	9.6	172	254	29	99345
ABprpppp:86	ABprpppp	86	1144	-23855	-32	-28	1144	16.1	151	253	44	338283
ABprppppa:111	ABprppppa	111	1051	-23948	12	17	1051	12.2	232	176	36	176122
ABprppppaa:145	ABprppppaa	145	1056	-23943	4	5	1056	9.1	264	201	30	74091
ABprppppap:145	ABprppppap	145	1033	-23966	9	6	1033	6.8	232	220	30	62651
ABprppppp:111	ABprppppp	111	1025	-23974	-15	-16	1025	10.4	188	211	38	191952
ABprpppppa:148	ABprpppppa	148	1108	-23891	56	54	1108	8.1	212	249	29	62774
ABprpppppp:148	ABprpppppp	148	1045	-23954	-5	-12	1045	6.5	183	280	32	102652
P1:2	P1	2	846	-24153	-281	-281	846	33.8	188	275	85	1369144
EMS:10	EMS	10	971	-24028	-158	-159	971	36.7	302	346	78	1191246
MS:24	MS	24	994	-24005	-97	-97	994	20.4	397	307	70	408920
MSa:35	MSa	35	962	-24037	-101	-101	962	25.2	436	322	62	375945
MSaa:50	MSaa	50	1034	-23965	-61	-60	1034	18.3	484	291	56	334357
MSaaa:68	MSaaa	68	1135	-23864	4	4	1135	15.7	507	278	50	369350
MSaaaa:90	MSaaaa	90	1207	-23792	61	61	1207	23.7	538	231	43	441590
MSaaaaa:113	MSaaaaa	113	1060	-23939	35	34	1060	31.4	549	224	36	323854
MSaaaaaa:143	MSaaaaaa	143	1080	-23919	60	56	1080	32.3	568	234	30	222224
MSaaaaap:143	MSaaaaap	143	1100	-23899	79	75	1100	38.7	527	246	34	246263
MSaaaap:113	MSaaaap	113	1067	-23932	42	44	1067	37.8	489	242	39	370888
MSaaaapa:146	MSaaaapa	146	1035	-23964	-16	-13	1035	43.2	490	239	33	207992
MSaaaapp:146	MSaaaapp	146	1065	-23934	-357	-226	1065	45.4	444	234	32	203808
MSaaap:90	MSaaap	90	1182	-23817	-10	-9	1182	17.7	470	264	41	266412
MSaaapa:116	MSaaapa	116	1037	-23962	7	6	1037	28.7	487	254	40	344929
MSaaapaa:145	MSaaapaa	145	984	-24015	-54	-53	984	33.7	498	262	35	245245
MSaaapap:145	MSaaapap	145	1119	-23880	-67	-67	1119	35.5	460	243	30	156253
MSaaapp:116	MSaaapp	116	1294	-23705	-31	-10	1294	30.8	422	257	34	212362
MSaaappa:166	MSaaappa	166	1515	-23484	-146	-129	1515	34.0	434	253	28	172427
MSaaappp:166	MSaaappp	166	1705	-23294	-555	-177	1705	36.2	393	242	30	159659
MSaap:68	MSaap	68	1129	-23870	-50	-50	1129	13.6	412	296	47	224949
MSaapa:90	MSaapa	90	1182	-23817	-38	-38	1182	12.4	429	285	43	244291
MSaapaa:113	MSaapaa	113	1003	-23996	-55	-56	1003	17.4	429	296	38	201903
MSaapaaa:143	MSaapaaa	143	1096	-23903	40	41	1096	22.3	445	284	33	156444
MSaapaap:143	MSaapaap	143	1178	-23821	-359	-192	1178	30.2	410	287	35	168230
MSaapap:113	MSaapap	113	1063	-23936	-43	-38	1063	14.5	375	297	35	136002
MSaapapa:150	MSaapapa	150	1151	-23848	-8	-4	1151	19.9	404	287	30	114403
MSaapapp:150	MSaapapp	150	1770	-23229	99	166	1770	23.6	362	280	32	111274
MSaapp:90	MSaapp	90	1243	-23756	28	27	1243	10.1	350	302	40	168255
MSaappa:120	MSaappa	120	1086	-23913	23	20	1086	11.9	349	285	32	105687
MSaappp:120	MSaappp	120	1025	-23974	-40	-41	1025	15.6	316	313	37	137853
MSap:50	MSap	50	1003	-23996	-92	-92	1003	22.9	400	355	55	358520
MSapa:70	MSapa	70	1103	-23896	-50	-51	1103	20.9	441	358	48	344691
MSapaa:93	MSapaa	93	1284	-23715	59	59	1284	23.1	472	305	40	274655
MSapaaa:119	MSapaaa	119	1037	-23962	23	21	1037	30.0	526	293	34	217896
MSapaaaa:153	MSapaaaa	153	1121	-23878	98	97	1121	28.2	554	292	28	120391
MSapaaap:153	MSapaaap	153	1068	-23931	-12	-12	1068	27.5	512	303	29	119329
MSapaap:119	MSapaap	119	1043	-23956	20	14	1043	26.7	472	311	34	178090
MSapaapa:167	MSapaapa	167	937	-24063	-52	-63	937	21.7	468	318	26	88660
MSapaapp:167	MSapaapp	167	918	-24081	-139	-154	918	27.0	422	327	30	92035
MSapap:93	MSapap	93	1232	-23767	-12	-14	1232	24.9	404	323	42	262494
MSapapa:119	MSapapa	119	1041	-23958	31	33	1041	29.9	448	337	35	196902
MSapapaa:152	MSapapaa	152	1132	-23867	59	56	1132	32.0	491	325	30	127300
MSapapap:152	MSapapap	152	1028	-23971	-18	-17	1028	31.6	451	342	31	131436
MSapapp:119	MSapapp	119	1065	-23934	-34	-27	1065	34.5	407	332	35	199949
MSapappa:160	MSapappa	160	1088	-23911	-62	-51	1088	38.3	453	323	29	119588
MSapappp:160	MSapappp	160	1081	-23918	-56	-52	1081	41.0	403	323	30	111055
MSapp:70	MSapp	70	1125	-23874	4	3	1125	19.8	347	375	46	313090
MSappa:93	MSappa	93	1227	-23772	-29	-30	1227	19.7	362	326	40	203776
MSappaa:123	MSappaa	123	1074	-23925	-23	-22	1074	25.1	393	336	34	133477
MSappap:123	MSappap	123	1184	-23815	0	-2	1184	23.4	357	323	34	123374
MSappapa:167	MSappapa	167	1356	-23644	242	245	1356	21.2	397	318	30	79980
MSappapp:167	MSappapp	167	1307	-23693	30	19	1307	22.0	344	322	35	98021
MSappp:93	MSappp	93	1215	-23784	-34	-18	1215	28.8	324	354	40	250163
MSapppa:128	MSapppa	128	1060	-23939	27	31	1060	33.0	385	356	34	182106
MSapppaa:170	MSapppaa	170	1007	-23993	-129	-88	1007	34.0	420	358	30	124003
MSapppap:170	MSapppap	170	1027	-23973	-12	-26	1027	37.0	404	356	30	120383
MSapppp:128	MSapppp	128	1067	-23932	-59	-38	1067	37.5	334	338	37	209525
MSp:35	MSp	35	978	-24021	-54	-53	978	22.6	333	261	63	303286
MSpa:50	MSpa	50	1023	-23976	-50	-49	1023	15.9	397	250	55	240288
MSpaa:68	MSpaa	68	1096	-23903	-68	-70	1096	14.8	383	214	46	225550
MSpaaa:90	MSpaaa	90	1149	-23850	-55	-56	1149	22.0	434	196	43	391459
MSpaaaa:114	MSpaaaa	114	1065	-23934	27	28	1065	28.5	503	196	37	398054
MSpaaaaa:144	MSpaaaaa	144	1054	-23945	48	51	1054	33.0	540	196	30	239393
MSpaaaap:144	MSpaaaap	144	1023	-23976	-12	-9	1023	34.7	499	204	34	264402
MSpaaap:114	MSpaaap	114	1038	-23961	-39	-39	1038	32.9	443	207	38	381096
MSpaaapa:145	MSpaaapa	145	1015	-23984	-18	-19	1015	36.4	466	194	30	212896
MSpaaapp:145	MSpaaapp	145	1000	-23999	-255	-128	1000	40.0	427	206	34	278224
MSpaap:90	MSpaap	90	1350	-23649	-3	-4	1350	20.8	372	235	41	267464
MSpaapa:119	MSpaapa	119	1069	-23930	-62	-66	1069	27.6	418	214	39	322341
MSpaapaa:151	MSpaapaa	151	1059	-23941	32	34	1059	30.4	455	193	30	197246
MSpaapap:151	MSpaapap	151	1105	-23894	-56	-52	1105	32.0	410	201	33	190062
MSpaapp:119	MSpaapp	119	1617	-23382	-276	13	1617	27.5	348	221	30	129151
MSpap:68	MSpap	68	1142	-23857	-65	-65	1142	11.5	322	296	48	219579
MSpapa:90	MSpapa	90	1208	-23791	-15	-14	1208	9.5	356	237	44	228596
MSpapaa:113	MSpapaa	113	1075	-23924	-2	-6	1075	13.9	387	244	38	213293
MSpapaaa:142	MSpapaaa	142	1047	-23952	-48	-53	1047	20.5	410	247	32	166764
MSpapaap:142	MSpapaap	142	1271	-23728	-139	-116	1271	26.4	378	225	34	192808
MSpapap:113	MSpapap	113	1113	-23886	-35	-43	1113	15.1	326	246	37	175229
MSpapapa:150	MSpapapa	150	1189	-23810	-61	-67	1189	19.1	367	236	30	121623
MSpapapp:150	MSpapapp	150	1421	-23578	-26	-11	1421	20.6	330	244	31	102670
MSpapp:90	MSpapp	90	1216	-23783	-5	-5	1216	8.8	276	271	43	195266
MSpappa:121	MSpappa	121	1065	-23934	-2	0	1065	11.7	308	261	36	164708
MSpappp:121	MSpappp	121	1058	-23941	-6	-2	1058	14.6	278	251	38	178241
MSpp:50	MSpp	50	1036	-23963	-47	-47	1036	14.2	294	233	53	231052
MSppa:70	MSppa	70	1160	-23839	3	3	1160	12.0	271	196	48	252929
MSppaa:92	MSppaa	92	1268	-23731	-59	-49	1268	23.9	360	182	39	245287
MSppaaa:119	MSppaaa	119	1010	-23989	25	29	1010	27.6	474	165	33	187314
MSppaaaa:152	MSppaaaa	152	1063	-23936	27	24	1063	23.0	515	171	26	104770
MSppaaap:152	MSppaaap	152	1039	-23960	-10	-11	1039	23.1	471	172	28	106308
MSppaap:119	MSppaap	119	1014	-23985	10	7	1014	22.4	426	171	32	170339
MSppap:92	MSppap	92	1285	-23714	-69	-59	1285	21.4	313	209	41	221424
MSppapa:118	MSppapa	118	1050	-23949	-28	-32	1050	27.8	401	165	35	196883
MSppapaa:154	MSppapaa	154	1006	-23993	-51	-45	1006	25.6	450	151	29	137410
MSppapap:154	MSppapap	154	1036	-23963	-1	1	1036	28.7	409	159	30	131786
MSppapp:118	MSppapp	118	1035	-23965	-93	-79	1035	35.1	368	166	35	222648
MSppappa:164	MSppappa	164	1106	-23893	63	60	1106	35.1	436	161	28	119233
MSppappp:164	MSppappp	164	933	-24067	-114	-110	933	38.5	389	178	30	125628
MSppp:70	MSppp	70	1132	-23867	-42	-41	1132	12.0	234	286	47	214615
MSpppa:93	MSpppa	93	1235	-23764	-18	-19	1235	16.8	288	207	38	177269
MSpppaa:122	MSpppaa	122	1048	-23951	7	9	1048	20.5	380	189	34	151307
MSpppaaa:167	MSpppaaa	167	1061	-23939	-74	-63	1061	19.2	395	197	29	106269
MSpppaap:167	MSpppaap	167	953	-24047	-169	-172	953	24.2	346	191	28	72820
MSpppap:122	MSpppap	122	1113	-23886	35	29	1113	20.9	336	181	35	170080
MSpppp:93	MSpppp	93	1536	-23463	-73	-25	1536	21.2	257	236	41	226472
MSppppa:126	MSppppa	126	1002	-23997	-43	-41	1002	29.8	346	159	35	212885
MSppppaa:169	MSppppaa	169	903	-24097	-107	-103	903	27.5	386	149	30	139106
MSppppap:169	MSppppap	169	1029	-23970	27	14	1029	34.5	349	172	30	129146
MSppppp:126	MSppppp	126	1113	-23886	-112	-66	1113	34.4	299	174	36	221411
E:24	E	24	961	-24038	-196	-197	961	31.7	241	357	67	480381
Ea:36	Ea	36	1126	-23873	20	20	1126	27.7	311	330	63	417306
Eal:64	Eal	64	3158	-21841	1800	1799	3158	32.0	361	308	52	350126
Eala:96	Eala	96	7844	-17155	5917	5972	7844	37.7	406	266	46	321573
Ealaa:150	Ealaa	150	10916	-14083	8682	8658	10916	41.5	440	275	36	157921
Ealap:150	Ealap	150	10277	-14722	7844	7950	10277	42.4	364	272	38	157970
Ealp:96	Ealp	96	7272	-17727	5246	5313	7272	34.1	347	298	44	253841
Ealpa:150	Ealpa	150	8667	-16332	6499	6491	8667	32.6	374	296	36	128459
Ealpp:150	Ealpp	150	7480	-17519	5007	5170	7480	34.9	318	290	36	111855
Ear:64	Ear	64	2873	-22126	1515	1519	2873	31.9	315	232	53	356458
Eara:96	Eara	96	8129	-16870	6022	6155	8129	37.1	365	212	46	334463
Earaa:151	Earaa	151	10506	-14493	8184	8270	10506	42.5	389	223	37	177321
Earap:151	Earap	151	10308	-14691	7114	7580	10308	41.9	326	229	37	158388
Earp:96	Earp	96	6909	-18090	4830	4963	6909	34.2	309	233	45	268892
Earpa:154	Earpa	154	8527	-16472	6021	6102	8527	32.7	352	235	36	132626
Earpp:154	Earpp	154	7570	-17429	4879	5058	7570	34.2	289	242	38	142139
Ep:36	Ep	36	1214	-23785	52	51	1214	36.4	212	333	62	519494
Epl:66	Epl	66	3809	-21190	2312	2321	3809	35.3	274	328	54	419978
Epla:98	Epla	98	9565	-15434	7483	7550	9565	40.1	284	297	46	326067
Eplaa:153	Eplaa	153	12838	-12161	10002	10286	12838	44.3	305	271	38	173518
Eplap:153	Eplap	153	10489	-14510	7558	7929	10489	36.8	245	296	35	110582
Eplp:98	Eplp	98	8545	-16454	6464	6528	8545	35.5	216	317	45	285111
Eplpa:155	Eplpa	155	11116	-13883	7972	8479	11116	40.3	209	295	38	152023
Eplpp:155	Eplpp	155	6914	-18085	4576	4815	6914	27.3	193	305	37	105634
Epr:66	Epr	66	3495	-21504	1959	1975	3495	29.5	208	273	52	351375
Epra:100	Epra	100	8314	-16685	6319	6396	8314	35.8	250	225	46	281867
Epraa:156	Epraa	156	12781	-12218	9954	10241	12781	43.2	285	209	37	154952
Eprap:156	Eprap	156	9875	-15124	6936	7313	9875	37.3	238	245	36	113139
Eprp:100	Eprp	100	8420	-16579	6229	6353	8420	34.5	187	260	46	275125
Eprpa:162	Eprpa	162	12732	-12267	9647	10223	12732	41.4	201	254	38	157327
Eprpp:162	Eprpp	162	7882	-17117	5208	5488	7882	28.3	183	268	38	117264
P2:10	P2	10	963	-24036	-244	-247	963	37.0	161	302	78	1220917
C:25	C	25	931	-24068	-320	-321	931	49.6	216	252	67	580511
Ca:39	Ca	39	929	-24070	-265	-265	929	50.9	293	254	61	440686
Caa:56	Caa	56	1052	-23947	-309	-310	1052	53.7	300	257	51	296742
Caaa:80	Caaa	80	1115	-23884	-440	-447	1115	53.5	302	287	48	488195
Caaaa:104	Caaaa	104	1174	-23826	-303	-311	1174	52.0	222	303	44	416239
Caaaaa:143	Caaaaa	143	1218	-23781	-263	-257	1218	52.6	230	291	36	209089
Caaaap:143	Caaaap	143	1059	-23940	-193	-204	1059	49.7	170	291	37	222761
Caaap:104	Caaap	104	1060	-23939	-169	-175	1060	44.9	169	328	42	358521
Caaapa:137	Caaapa	137	997	-24002	-93	-97	997	44.7	146	308	36	221242
Caaapp:137	Caaapp	137	1017	-23982	-16	-15	1017	33.3	127	320	36	181545
Caap:80	Caap	80	1164	-23835	-215	-216	1164	50.7	207	334	45	437305
Caapa:110	Caapa	110	1046	-23953	-39	-39	1046	34.7	123	318	34	179637
Caapp:110	Caapp	110	1004	-23995	-64	-62	1004	28.1	125	337	38	209023
Caappd:147	Caappd	147	957	-24042	-62	-61	957	19.3	121	345	32	86281
Caappv:147	Caappv	147	1043	-23956	-35	-22	1043	13.1	147	312	34	135644
Cap:56	Cap	56	1065	-23934	-237	-238	1065	51.0	228	345	52	413781
Capa:83	Capa	83	1120	-23879	-129	-131	1120	35.9	245	394	43	351837
Capaa:120	Capaa	120	999	-24000	-18	-19	999	16.6	243	345	39	158487
Capaaa:159	Capaaa	159	1003	-23996	-83	-93	1003	27.5	289	344	32	101693
Capaap:159	Capaap	159	1109	-23890	-47	-36	1109	18.1	256	309	34	84326
Capap:120	Capap	120	995	-24004	-40	-39	995	16.5	195	335	39	158160
Capapa:161	Capapa	161	1023	-23977	-125	-140	1023	28.4	245	340	32	94438
Capapp:161	Capapp	161	1358	-23641	-88	-65	1358	17.9	219	324	30	64405
Capp:83	Capp	83	1118	-23881	-185	-152	1118	39.0	187	374	44	367065
Cappa:115	Cappa	115	972	-24027	-100	-81	972	27.8	184	360	37	202470
Cappaa:155	Cappaa	155	1026	-23973	-273	-148	1026	35.0	236	344	31	92714
Cappap:155	Cappap	155	964	-24035	-197	-125	964	29.6	190	351	32	107912
Cappp:115	Cappp	115	1015	-23984	-28	-27	1015	20.0	161	333	37	155886
Capppa:157	Capppa	157	1125	-23874	-61	20	1125	25.7	181	349	33	123552
Capppp:157	Capppp	157	1379	-23620	-118	-124	1379	16.2	187	315	28	56070
Cp:39	Cp	39	943	-24056	-272	-273	943	46.3	184	239	62	515248
Cpa:57	Cpa	57	1011	-23989	-315	-316	1011	50.5	192	220	55	464679
Cpaa:78	Cpaa	78	1032	-23967	-377	-383	1032	51.4	184	232	48	478794
Cpaaa:103	Cpaaa	103	1090	-23909	-349	-356	1090	52.7	214	233	43	404132
Cpaaaa:147	Cpaaaa	147	1100	-23899	-294	-294	1100	53.0	241	231	36	218124
Cpaaap:147	Cpaaap	147	1104	-23895	-204	-139	1104	49.1	184	218	36	218937
Cpaap:103	Cpaap	103	1073	-23926	-142	-148	1073	45.3	144	243	42	366754
Cpaapa:141	Cpaapa	141	1002	-23997	-86	-84	1002	46.3	143	231	36	218959
Cpaapp:141	Cpaapp	141	978	-24021	-39	-40	978	37.9	109	265	36	197601
Cpap:78	Cpap	78	1124	-23875	-203	-204	1124	46.5	152	314	47	448996
Cpapa:103	Cpapa	103	1030	-23969	-111	-114	1030	36.0	116	264	41	315507
Cpapaa:148	Cpapaa	148	1013	-23986	-24	-27	1013	25.5	109	323	33	142939
Cpapap:148	Cpapap	148	980	-24019	-70	-69	980	28.4	99	259	34	161015
Cpapp:103	Cpapp	103	1068	-23931	-41	-42	1068	27.2	103	302	40	277143
Cpappd:146	Cpappd	146	1043	-23956	-18	-19	1043	17.9	109	279	34	119250
Cpappv:146	Cpappv	146	1062	-23937	20	20	1062	8.8	141	294	34	125397
Cpp:57	Cpp	57	1023	-23976	-241	-241	1023	43.4	134	316	53	457265
Cppa:82	Cppa	82	1095	-23904	-105	-105	1095	25.5	115	277	44	299320
Cppaa:120	Cppaa	120	1025	-23974	-8	-8	1025	14.3	221	234	38	123223
Cppaaa:161	Cppaaa	161	1093	-23906	-7	6	1093	25.5	254	192	31	88424
Cppaap:161	Cppaap	161	1117	-23882	-72	-69	1117	17.5	245	254	32	67503
Cppap:120	Cppap	120	1018	-23981	-12	-15	1018	14.4	185	271	36	115684
Cppapa:162	Cppapa	162	1001	-23998	-111	-124	1001	24.4	213	206	33	120177
Cppapp:162	Cppapp	162	1340	-23659	-92	-78	1340	16.8	192	254	31	73328
Cppp:82	Cppp	82	1150	-23849	-118	-114	1150	31.7	144	358	45	359699
Cpppa:114	Cpppa	114	1114	-23885	-46	-31	1114	24.6	146	234	37	185209
Cpppaa:156	Cpppaa	156	1084	-23915	-74	-82	1084	29.8	211	199	32	125146
Cpppap:156	Cpppap	156	1146	-23853	-2	-3	1146	25.0	171	217	31	107024
Cpppp:114	Cpppp	114	1010	-23989	-45	-51	1010	20.6	147	288	37	177757
Cppppa:157	Cppppa	157	1066	-23933	-110	-113	1066	24.0	151	238	31	101927
Cppppp:157	Cppppp	157	1354	-23646	24	18	1354	16.4	166	281	31	83808
P3:25	P3	25	957	-24042	-249	-251	957	38.1	139	323	60	434932
D:44	D	44	1028	-23971	-205	-205	1028	33.7	135	343	55	320976
Da:71	Da	71	1115	-23884	-114	-117	1115	29.3	220	402	46	153143
Daa:100	Daa	100	1221	-23778	-21	-24	1221	17.0	269	353	36	0
Dap:100	Dap	100	1251	-23748	-90	-90	1251	18.2	186	335	38	85304
Dp:71	Dp	71	1199	-23800	-37	-39	1199	21.0	155	335	46	77505
Dpa:103	Dpa	103	1196	-23803	-49	-49	1196	11.5	194	244	40	0
Dpp:103	Dpp	103	1386	-23613	31	31	1386	13.0	142	297	38	69425
P4:44	P4	44	1071	-23928	-80	-81	1071	22.5	221	371	49	164333
Z2:92	Z2	92	1397	-23602	2	14	1397	23.0	246	325	39	0
Z3:92	Z3	92	1403	-23596	62	72	1403	21.2	286	323	39	0
