# Supplementary material for: Quantitative Differences in Nuclear β-catenin and TCF Pattern Embryonic Cells in C. elegans
Source: PLoS Genet. 2015 Oct 21;11(10):e1005585. doi: 10.1371/journal.pgen.1005585 (PMC4619327; doi:10.1371/journal.pgen.1005585)
Supplement: S1 Data — For each cell analyzed, birth time is given in column 3 and the average nuclear reporter intensity over the lifetime of the cell (corrected for background) is given in column 7 (“blot”). For information on each embryo’s strain information and experimental conditions, refer to S2 Table. (ZIP) [file pgen.1005585.s005.zip › CAs/CA20120629_JIM133_mom-2i_L1.csv]

cellTime	cell	time	none	global	local	blot	cross	z	x	y	size	gweight
ABa:1	ABa	1	4480	-20519	-80	-80	4480	32.7	99	230	75	1382432
ABal:5	ABal	5	3407	-21593	-41	-41	3407	20.7	80	253	72	1301397
ABala:14	ABala	14	2701	-22299	-110	-111	2701	35.0	63	198	64	1333423
ABalaa:26	ABalaa	26	2251	-22749	-140	-154	2251	37.2	38	221	58	1175957
ABalaaa:43	ABalaaa	43	1941	-23058	-98	-109	1941	34.7	27	201	50	733262
ABalaaaa:62	ABalaaaa	62	1625	-23374	-13	-16	1625	20.4	46	209	42	349014
ABalaaaal:89	ABalaaaal	89	1515	-23484	-3	-14	1515	8.5	120	199	33	134699
ABalaaaar:89	ABalaaaar	89	1489	-23510	7	4	1489	11.1	71	170	36	243005
ABalaaap:62	ABalaaap	62	1933	-23066	128	128	1933	32.6	58	168	43	362573
ABalaaapa:86	ABalaaapa	86	1538	-23462	18	18	1538	21.1	55	150	36	252041
ABalaaapp:86	ABalaaapp	86	1877	-23122	184	171	1877	24.0	100	163	34	216341
ABalaap:43	ABalaap	43	2134	-22865	48	48	2134	35.6	78	250	50	650494
ABalaapa:62	ABalaapa	62	1652	-23347	-84	-86	1652	29.4	67	218	41	359547
ABalaapaa:92	ABalaapaa	92	1550	-23449	56	55	1550	18.4	33	203	34	228365
ABalaapap:92	ABalaapap	92	1830	-23169	188	187	1830	29.7	60	194	34	230070
ABalaapp:62	ABalaapp	62	1913	-23087	68	71	1913	31.3	135	217	43	306847
ABalaappa:87	ABalaappa	87	1643	-23356	-50	-48	1643	29.7	91	189	34	205255
ABalaappp:87	ABalaappp	87	2056	-22943	251	248	2056	39.7	109	182	37	258648
ABalap:26	ABalap	26	2339	-22660	-18	-18	2339	30.0	99	167	58	897042
ABalapa:43	ABalapa	43	1945	-23054	-77	-78	1945	28.3	82	163	49	588483
ABalapaa:61	ABalapaa	61	1679	-23320	-9	-8	1679	21.0	75	150	43	320984
ABalapaaa:86	ABalapaaa	86	1466	-23533	-54	-57	1466	11.6	113	154	35	197817
ABalapaap:86	ABalapaap	86	1613	-23386	120	117	1613	6.4	170	150	37	174798
ABalapap:61	ABalapap	61	1808	-23191	61	62	1808	18.6	122	167	41	233015
ABalapapa:85	ABalapapa	85	1512	-23487	-15	-17	1512	14.0	159	165	36	187213
ABalapapp:85	ABalapapp	85	1596	-23403	34	40	1596	13.8	206	143	36	153640
ABalapp:43	ABalapp	43	2055	-22944	40	40	2055	25.5	141	219	49	452962
ABalappa:62	ABalappa	62	1704	-23295	-28	-25	1704	22.7	170	204	43	267748
ABalappaa:88	ABalappaa	88	1537	-23463	-40	-45	1537	19.0	144	175	36	218045
ABalappap:88	ABalappap	88	1565	-23434	11	12	1565	22.3	204	178	35	158520
ABalappp:62	ABalappp	62	1797	-23202	46	46	1797	16.4	166	138	44	252939
ABalapppa:84	ABalapppa	84	1494	-23505	-128	-126	1494	27.9	189	158	37	203597
ABalapppp:84	ABalapppp	84	1860	-23139	250	249	1860	23.1	187	97	37	197769
ABalp:14	ABalp	14	2701	-22298	-69	-69	2701	24.1	98	287	64	1030143
ABalpa:26	ABalpa	26	2300	-22699	-53	-53	2300	25.7	66	301	58	949979
ABalpaa:42	ABalpaa	42	1930	-23069	-36	-41	1930	17.8	45	254	50	598369
ABalpaaa:61	ABalpaaa	61	1643	-23356	-55	-54	1643	23.1	44	258	42	362117
ABalpaaaa:88	ABalpaaaa	88	1475	-23524	-34	-37	1475	12.2	52	225	38	292898
ABalpaaap:88	ABalpaaap	88	1594	-23405	37	37	1594	8.0	88	280	35	175099
ABalpaap:61	ABalpaap	61	1896	-23103	82	79	1896	20.6	95	284	46	306136
ABalpaapa:84	ABalpaapa	84	1716	-23283	76	74	1716	21.5	98	214	38	209121
ABalpaapp:84	ABalpaapp	84	1726	-23273	70	64	1726	16.8	154	250	36	151127
ABalpap:42	ABalpap	42	2177	-22822	94	93	2177	29.0	92	323	52	690625
ABalpapa:60	ABalpapa	60	1778	-23221	-42	-42	1778	34.3	63	302	45	407057
ABalpapaa:84	ABalpapaa	84	1568	-23431	46	43	1568	21.2	37	291	37	266171
ABalpapap:84	ABalpapap	84	1818	-23181	185	186	1818	15.7	105	324	39	240776
ABalpapp:60	ABalpapp	60	2090	-22909	193	192	2090	32.3	141	347	44	353999
ABalpappa:83	ABalpappa	83	1617	-23382	-48	-30	1617	24.3	126	346	38	230613
ABalpappp:83	ABalpappp	83	1995	-23004	292	288	1995	27.6	189	360	38	228720
ABalpp:26	ABalpp	26	2295	-22704	29	28	2295	12.2	143	296	60	672859
ABalppa:41	ABalppa	41	1932	-23067	-45	-46	1932	12.4	127	306	52	498831
ABalppaa:59	ABalppaa	59	1696	-23303	-54	-55	1696	10.3	98	289	46	293271
ABalppaaa:83	ABalppaaa	83	1405	-23594	-132	-132	1405	6.2	103	235	36	168884
ABalppaap:83	ABalppaap	83	1556	-23443	9	9	1556	5.7	137	288	39	167263
ABalppap:59	ABalppap	59	1930	-23069	75	75	1930	21.6	143	314	45	283374
ABalppapa:81	ABalppapa	81	1799	-23200	192	192	1799	14.3	150	341	40	202244
ABalppapp:81	ABalppapp	81	1557	-23442	-36	-36	1557	13.8	161	285	37	149236
ABalppp:41	ABalppp	41	2109	-22890	58	57	2109	22.3	200	345	51	533599
ABalpppa:60	ABalpppa	60	1744	-23255	-22	-20	1744	19.3	175	353	44	264612
ABalpppaa:84	ABalpppaa	84	1688	-23311	58	52	1688	18.1	212	315	37	171194
ABalpppap:84	ABalpppap	84	1520	-23479	-49	-50	1520	16.1	219	359	37	182921
ABalpppp:60	ABalpppp	60	1937	-23062	105	105	1937	21.1	206	327	45	253089
ABalppppa:82	ABalppppa	82	1607	-23392	73	76	1607	5.7	201	300	39	142810
ABalppppp:82	ABalppppp	82	1533	-23466	-33	-28	1533	13.1	208	262	35	110658
ABar:5	ABar	5	3521	-21478	-61	-61	3521	44.4	165	178	76	1742642
ABara:14	ABara	14	2825	-22174	-122	-123	2825	49.7	194	226	65	1257779
ABaraa:26	ABaraa	26	2357	-22642	-171	-171	2357	47.8	140	232	60	1145174
ABaraaa:42	ABaraaa	42	1978	-23021	-162	-162	1978	45.5	104	176	51	793668
ABaraaaa:61	ABaraaaa	61	1683	-23316	-100	-99	1683	39.8	48	239	44	475105
ABaraaaaa:87	ABaraaaaa	87	1564	-23435	-26	-29	1564	21.5	31	241	36	280319
ABaraaaap:87	ABaraaaap	87	1935	-23064	106	107	1935	29.7	80	259	37	295878
ABaraaap:61	ABaraaap	61	2178	-22821	160	152	2178	46.2	117	198	46	433856
ABaraaapa:83	ABaraaapa	83	1720	-23280	4	0	1720	37.7	31	211	38	340277
ABaraaapp:83	ABaraaapp	83	2545	-22454	650	641	2545	39.8	95	233	36	288497
ABaraap:42	ABaraap	42	2305	-22694	51	51	2305	47.1	151	247	52	733607
ABaraapa:59	ABaraapa	59	1888	-23111	-92	-95	1888	46.1	102	261	46	458419
ABaraapaa:82	ABaraapaa	82	1606	-23393	-39	-42	1606	33.6	44	286	40	374166
ABaraapap:82	ABaraapap	82	2072	-22927	372	366	2072	29.1	88	330	40	352580
ABaraapp:59	ABaraapp	59	2299	-22700	208	208	2299	46.7	181	263	45	398377
ABaraappa:82	ABaraappa	82	1614	-23385	-109	-81	1614	37.9	94	332	38	330406
ABaraappp:82	ABaraappp	82	2162	-22837	338	331	2162	36.7	151	336	38	273992
ABarap:26	ABarap	26	2498	-22501	-34	-35	2498	49.2	243	188	59	1024557
ABarapa:41	ABarapa	41	2100	-22899	-107	-108	2100	48.8	205	152	51	730941
ABarapaa:60	ABarapaa	60	1931	-23068	-69	-65	1931	50.5	158	187	46	436176
ABarapaaa:84	ABarapaaa	84	1608	-23391	-129	-125	1608	40.9	48	256	38	373229
ABarapaap:84	ABarapaap	84	2413	-22586	566	558	2413	40.2	89	297	38	362887
ABarapap:60	ABarapap	60	2264	-22735	176	176	2264	51.1	217	217	46	401353
ABarapapa:82	ABarapapa	82	1775	-23224	-29	0	1775	48.0	109	282	38	359458
ABarapapp:82	ABarapapp	82	2565	-22434	648	644	2565	46.8	162	298	41	353794
ABarapp:41	ABarapp	41	2347	-22652	86	85	2347	50.4	277	192	50	695782
ABarappa:60	ABarappa	60	1920	-23079	-99	-96	1920	50.3	251	183	43	372802
ABarappaa:83	ABarappaa	83	1627	-23373	-117	-89	1627	46.4	93	233	35	305596
ABarappap:83	ABarappap	83	2019	-22980	145	156	2019	51.3	154	253	38	312155
ABarappp:60	ABarappp	60	2242	-22757	192	185	2242	46.4	308	211	43	344952
ABarapppa:82	ABarapppa	82	1775	-23224	-120	-100	1775	51.3	187	223	37	291134
ABarapppp:82	ABarapppp	82	2471	-22528	496	495	2471	52.2	252	227	39	315390
ABarp:14	ABarp	14	2743	-22256	-69	-70	2743	36.8	221	134	65	1151225
ABarpa:26	ABarpa	26	2377	-22623	-101	-102	2377	38.5	183	142	57	1043674
ABarpaa:35	ABarpaa	35	1996	-23003	-106	-106	1996	34.3	149	113	52	795941
ABarpaaa:61	ABarpaaa	61	1703	-23296	-101	-102	1703	40.9	119	129	44	452907
ABarpaaaa:90	ABarpaaaa	90	1506	-23493	-46	-52	1506	25.0	94	114	38	331268
ABarpaaap:90	ABarpaaap	90	1961	-23038	276	271	1961	38.5	105	122	39	353425
ABarpaap:61	ABarpaap	61	1904	-23095	88	88	1904	27.8	127	120	45	361026
ABarpaapa:86	ABarpaapa	86	1566	-23433	-6	-7	1566	21.0	124	109	40	318447
ABarpaapp:86	ABarpaapp	86	2012	-22987	301	296	2012	28.6	139	162	36	246405
ABarpap:35	ABarpap	35	2141	-22858	48	43	2141	35.1	194	177	51	576122
ABarpapa:61	ABarpapa	61	1785	-23214	-93	-90	1785	38.2	125	175	44	434027
ABarpapaa:88	ABarpapaa	88	1565	-23434	-25	-20	1565	34.7	61	149	36	321030
ABarpapap:88	ABarpapap	88	1872	-23127	116	144	1872	42.2	64	198	36	299402
ABarpapp:61	ABarpapp	61	1943	-23056	107	107	1943	32.2	193	193	45	317671
ABarpappa:85	ABarpappa	85	1636	-23363	-59	-49	1636	44.6	106	155	36	289437
ABarpappp:85	ABarpappp	85	2027	-22972	254	260	2027	36.4	161	169	38	269269
ABarpp:26	ABarpp	26	2276	-22723	7	7	2276	22.1	251	130	60	778106
ABarppa:42	ABarppa	42	1914	-23085	-57	-57	1914	18.7	204	113	52	514435
ABarppaa:60	ABarppaa	60	1769	-23230	-24	-25	1769	34.3	190	97	45	377195
ABarppaaa:84	ABarppaaa	84	1549	-23450	-79	-83	1549	38.2	178	108	37	291086
ABarppaap:84	ABarppaap	84	1798	-23201	196	193	1798	34.0	235	87	35	237589
ABarppap:60	ABarppap	60	1822	-23177	48	48	1822	20.5	222	119	45	274067
ABarppapa:83	ABarppapa	83	1505	-23494	-129	-115	1505	33.2	240	119	35	194673
ABarppapp:83	ABarppapp	83	1765	-23234	175	166	1765	24.1	263	169	38	173447
ABarppp:42	ABarppp	42	2002	-22997	32	31	2002	20.9	275	180	51	390196
ABarpppa:61	ABarpppa	61	1721	-23278	-90	-88	1721	34.2	238	158	44	304680
ABarpppaa:87	ABarpppaa	87	1590	-23409	-33	-38	1590	36.4	190	132	36	253137
ABarpppap:87	ABarpppap	87	1775	-23224	69	55	1775	40.2	237	159	36	223963
ABarpppp:61	ABarpppp	61	1745	-23254	7	8	1745	16.0	265	154	47	225880
ABarppppa:84	ABarppppa	84	1521	-23478	-27	-19	1521	21.2	228	135	37	181387
ABarppppp:84	ABarppppp	84	1685	-23314	117	122	1685	17.1	253	111	39	206655
ABp:1	ABp	1	4502	-20497	-47	-47	4502	35.5	310	135	75	1519370
ABpl:5	ABpl	5	3346	-21653	-27	-27	3346	14.4	295	152	72	821628
ABpla:14	ABpla	14	2641	-22358	-34	-32	2641	11.5	175	169	64	723615
ABplaa:25	ABplaa	25	2216	-22783	-46	-46	2216	14.0	119	173	59	737049
ABplaaa:41	ABplaaa	41	1914	-23085	-9	-8	1914	10.2	121	163	51	484498
ABplaaaa:59	ABplaaaa	59	1639	-23361	-57	-57	1639	12.2	80	210	44	301886
ABplaaaaa:83	ABplaaaaa	83	1423	-23576	-74	-73	1423	6.2	162	206	36	142642
ABplaaaap:83	ABplaaaap	83	1536	-23463	52	50	1536	5.8	218	179	37	129549
ABplaaap:59	ABplaaap	59	1733	-23266	11	13	1733	9.8	147	168	45	234073
ABplaaapa:84	ABplaaapa	84	1446	-23553	-63	-65	1446	5.1	237	143	37	130913
ABplaaapp:84	ABplaaapp	84	1628	-23371	93	95	1628	11.6	297	133	38	171915
ABplaap:41	ABplaap	41	1898	-23101	-34	-34	1898	11.3	163	237	50	344909
ABplaapa:59	ABplaapa	59	1729	-23270	15	14	1729	8.2	145	229	42	188118
ABplaapaa:83	ABplaapaa	83	1535	-23464	60	58	1535	5.2	260	193	33	83387
ABplaapap:83	ABplaapap	83	1555	-23444	68	69	1555	2.5	312	184	35	78107
ABplaapp:59	ABplaapp	59	1808	-23191	61	61	1808	10.5	214	228	44	165298
ABplaappa:81	ABplaappa	81	1543	-23456	-4	4	1543	15.6	292	204	36	105441
ABplaappp:81	ABplaappp	81	1673	-23326	119	118	1673	12.6	357	209	36	79852
ABplap:25	ABplap	25	2175	-22824	-16	-16	2175	7.2	234	191	58	415082
ABplapa:42	ABplapa	42	1902	-23097	-1	-1	1902	5.3	228	182	51	288674
ABplapaa:60	ABplapaa	60	1685	-23314	-12	-12	1685	5.4	228	155	44	179735
ABplapaaa:85	ABplapaaa	85	1572	-23428	12	21	1572	10.3	346	115	36	194915
ABplapaap:85	ABplapaap	85	1519	-23480	5	6	1519	6.2	365	156	37	142945
ABplapap:60	ABplapap	60	1733	-23266	26	26	1733	4.9	273	179	42	136402
ABplapapa:83	ABplapapa	83	1518	-23481	-36	-34	1518	15.6	379	138	37	172297
ABplapapp:83	ABplapapp	83	1520	-23479	10	5	1520	2.5	409	177	37	82247
ABplapp:42	ABplapp	42	1919	-23081	-21	-21	1919	13.6	277	251	49	277695
ABplappa:60	ABplappa	60	1732	-23267	8	9	1732	19.3	311	234	43	182561
ABplappaa:87	ABplappaa	87	1514	-23485	-59	-54	1514	17.6	419	190	35	124161
ABplappap:87	ABplappap	87	1630	-23369	81	88	1630	13.0	468	221	35	120309
ABplappp:60	ABplappp	60	1676	-23323	-22	-22	1676	6.2	325	218	42	116971
ABplapppa:85	ABplapppa	85	1477	-23522	-27	-24	1477	4.4	394	228	36	83233
ABplapppp:85	ABplapppp	85	1607	-23392	83	90	1607	5.6	456	222	36	106910
ABplp:14	ABplp	14	2663	-22336	3	3	2663	9.6	277	252	64	567400
ABplpa:26	ABplpa	26	2144	-22855	-73	-74	2144	8.8	264	306	62	604256
ABplpaa:42	ABplpaa	42	1900	-23099	-31	-31	1900	6.1	237	299	49	307187
ABplpaaa:61	ABplpaaa	61	1683	-23316	-6	-10	1683	5.4	192	290	44	186888
ABplpaaaa:86	ABplpaaaa	86	1518	-23481	34	32	1518	2.4	219	230	37	90231
ABplpaaap:86	ABplpaaap	86	1524	-23475	35	28	1524	5.6	257	267	35	93491
ABplpaap:61	ABplpaap	61	1705	-23294	4	4	1705	6.9	249	277	43	152527
ABplpaapa:84	ABplpaapa	84	1493	-23506	18	10	1493	3.0	282	232	34	68082
ABplpaapp:84	ABplpaapp	84	1566	-23433	61	60	1566	6.1	327	261	35	71989
ABplpap:42	ABplpap	42	2106	-22894	59	60	2106	17.5	314	336	52	488395
ABplpapa:60	ABplpapa	60	1726	-23273	-33	-30	1726	13.5	264	344	46	266638
ABplpapaa:84	ABplpapaa	84	1528	-23471	15	18	1528	7.8	263	306	35	113613
ABplpapap:84	ABplpapap	84	1628	-23371	53	53	1628	13.7	288	338	40	193908
ABplpapp:60	ABplpapp	60	1859	-23140	56	56	1859	15.8	332	326	48	248550
ABplpappa:82	ABplpappa	82	1632	-23367	-2	0	1632	21.5	307	355	40	208644
ABplpappp:82	ABplpappp	82	1906	-23094	226	223	1906	19.2	358	360	38	194417
ABplpp:26	ABplpp	26	2199	-22800	-20	-20	2199	8.4	380	292	59	544945
ABplppa:42	ABplppa	42	1866	-23133	-55	-55	1866	4.2	352	290	51	254664
ABplppaa:61	ABplppaa	61	1641	-23358	-44	-43	1641	4.0	309	309	44	140498
ABplppaaa:89	ABplppaaa	89	1503	-23496	18	18	1503	2.4	310	304	35	71193
ABplppaap:89	ABplppaap	89	1657	-23342	65	64	1657	12.3	341	318	35	131219
ABplppap:61	ABplppap	61	1729	-23270	24	23	1729	5.2	376	276	45	145111
ABplppapa:86	ABplppapa	86	1520	-23479	0	6	1520	3.3	375	310	39	129394
ABplppapp:86	ABplppapp	86	1556	-23443	29	24	1556	4.0	448	298	38	121333
ABplppp:42	ABplppp	42	2028	-22971	36	36	2028	12.5	429	323	51	428259
ABplpppa:61	ABplpppa	61	1717	-23282	-11	-11	1717	8.6	391	341	45	212154
ABplpppaa:84	ABplpppaa	84	1616	-23383	53	58	1616	14.7	394	358	36	154622
ABplpppap:84	ABplpppap	84	1643	-23356	44	41	1643	12.3	449	343	38	179794
ABplpppp:61	ABplpppp	61	1853	-23146	86	86	1853	12.8	455	325	45	228075
ABplppppa:84	ABplppppa	84	1611	-23388	-19	-14	1611	22.1	433	358	38	189397
ABplppppp:84	ABplppppp	84	1998	-23001	312	308	1998	20.0	483	346	34	145722
ABpr:5	ABpr	5	3563	-21436	-74	-74	3563	47.4	370	206	73	1557524
ABpra:14	ABpra	14	2820	-22179	-83	-84	2820	46.7	370	150	66	1312105
ABpraa:26	ABpraa	26	2289	-22710	-94	-94	2289	41.4	306	113	59	980697
ABpraaa:41	ABpraaa	41	1961	-23038	-55	-56	1961	32.6	253	96	51	634943
ABpraaaa:60	ABpraaaa	60	1785	-23214	-28	-28	1785	39.4	229	109	44	368280
ABpraaaaa:85	ABpraaaaa	85	1515	-23484	-94	-95	1515	41.0	262	104	36	271478
ABpraaaap:85	ABpraaaap	85	1716	-23283	123	127	1716	32.1	299	89	36	249537
ABpraaap:60	ABpraaap	60	1854	-23145	54	52	1854	28.1	283	102	43	299359
ABpraaapa:86	ABpraaapa	86	1569	-23430	22	23	1569	23.2	291	96	35	216417
ABpraaapp:86	ABpraaapp	86	1914	-23085	292	299	1914	20.4	352	101	38	248311
ABpraap:41	ABpraap	41	2094	-22905	25	26	2094	36.1	309	171	51	550234
ABpraapa:60	ABpraapa	60	1703	-23296	-100	-100	1703	31.6	275	190	43	249429
ABpraapaa:86	ABpraapaa	86	1434	-23565	-115	-107	1434	25.6	298	144	34	156966
ABpraapap:86	ABpraapap	86	1625	-23374	83	83	1625	18.0	342	159	34	116410
ABpraapp:60	ABpraapp	60	1893	-23106	45	45	1893	30.2	331	161	47	283850
ABpraappa:82	ABpraappa	82	1569	-23430	-57	-62	1569	29.8	330	138	35	196353
ABpraappp:82	ABpraappp	82	1773	-23226	105	103	1773	26.7	387	162	39	172282
ABprap:26	ABprap	26	2337	-22662	13	13	2337	28.6	408	117	59	919258
ABprapa:41	ABprapa	41	1950	-23049	-66	-68	1950	29.1	351	95	50	603734
ABprapaa:60	ABprapaa	60	1745	-23254	-42	-41	1745	31.1	328	88	43	343653
ABprapaaa:87	ABprapaaa	87	1538	-23461	-75	-72	1538	35.8	336	87	36	265374
ABprapaap:87	ABprapaap	87	1971	-23029	285	286	1971	31.3	387	95	36	271498
ABprapap:60	ABprapap	60	2002	-22997	145	143	2002	28.7	393	96	44	338951
ABprapapa:84	ABprapapa	84	1592	-23407	-99	-88	1592	35.1	419	96	36	244626
ABprapapp:84	ABprapapp	84	2187	-22812	441	436	2187	31.2	462	99	37	261212
ABprapp:41	ABprapp	41	2069	-22930	39	39	2069	22.4	422	122	51	529751
ABprappa:61	ABprappa	61	1775	-23224	-60	-58	1775	33.4	447	109	44	376995
ABprappaa:88	ABprappaa	88	1723	-23276	-136	-108	1723	50.4	464	179	38	310650
ABprappap:88	ABprappap	88	2251	-22748	448	446	2251	43.3	473	133	38	290530
ABprappp:61	ABprappp	61	1830	-23169	51	51	1830	22.0	468	133	43	269377
ABprapppa:89	ABprapppa	89	1601	-23398	-136	-128	1601	38.1	504	129	35	254146
ABprapppp:89	ABprapppp	89	2013	-22986	346	343	2013	31.3	505	183	34	193199
ABprp:14	ABprp	14	2817	-22182	-117	-118	2817	45.0	411	255	66	1293266
ABprpa:26	ABprpa	26	2372	-22627	-158	-158	2372	50.2	377	183	60	1145845
ABprpaa:42	ABprpaa	42	2057	-22942	-104	-104	2057	46.8	320	120	51	727380
ABprpaaa:61	ABprpaaa	61	1832	-23167	-96	-95	1832	48.2	221	143	43	408520
ABprpaaaa:87	ABprpaaaa	87	1679	-23320	-75	-75	1679	49.5	116	198	36	299002
ABprpaaap:87	ABprpaaap	87	2057	-22942	186	175	2057	51.0	171	191	37	304809
ABprpaap:61	ABprpaap	61	2179	-22820	223	223	2179	44.8	305	125	46	410561
ABprpaapa:84	ABprpaapa	84	1661	-23338	-46	-49	1661	45.7	164	137	36	283498
ABprpaapp:84	ABprpaapp	84	2484	-22515	574	561	2484	51.7	227	160	39	318170
ABprpap:42	ABprpap	42	2345	-22654	68	68	2345	48.9	396	182	52	731707
ABprpapa:60	ABprpapa	60	1961	-23038	-84	-77	1961	51.9	320	158	46	431432
ABprpapaa:85	ABprpapaa	85	1674	-23325	-145	-109	1674	50.3	261	133	39	327162
ABprpapap:85	ABprpapap	85	2098	-22901	331	329	2098	46.0	320	118	40	320014
ABprpapp:60	ABprpapp	60	2069	-22930	126	123	2069	40.0	362	189	46	357836
ABprpappa:84	ABprpappa	84	1605	-23394	-93	-94	1605	38.3	292	159	37	242663
ABprpappp:84	ABprpappp	84	2321	-22678	515	507	2321	39.2	357	157	39	271505
ABprpp:26	ABprpp	26	2542	-22457	-5	-4	2542	43.8	455	191	59	1094969
ABprppa:42	ABprppa	42	2107	-22892	-49	-49	2107	41.9	419	115	51	744936
ABprppaa:61	ABprppaa	61	1873	-23126	-132	-130	1873	52.2	373	155	45	457883
ABprppaaa:89	ABprppaaa	89	1734	-23265	-112	-104	1734	53.7	304	161	36	299046
ABprppaap:89	ABprppaap	89	2374	-22625	455	460	2374	51.6	369	150	37	321170
ABprppap:61	ABprppap	61	2171	-22828	213	212	2171	42.4	409	115	46	431405
ABprppapa:85	ABprppapa	85	1671	-23328	-78	-73	1671	45.0	372	108	37	291422
ABprppapp:85	ABprppapp	85	2721	-22278	737	737	2721	49.9	418	156	39	327701
ABprppp:42	ABprppp	42	2199	-22800	38	37	2199	35.0	471	155	51	618044
ABprpppa:60	ABprpppa	60	1790	-23209	-81	-79	1790	35.9	409	158	43	307414
ABprpppaa:87	ABprpppaa	87	1616	-23383	-139	-93	1616	38.8	395	142	36	244201
ABprpppap:87	ABprpppap	87	1970	-23029	257	248	1970	35.5	447	157	38	272543
ABprpppp:60	ABprpppp	60	1861	-23138	55	56	1861	24.9	450	187	44	230205
ABprppppa:86	ABprppppa	86	1611	-23388	-39	-26	1611	28.7	456	168	38	236723
ABprppppp:86	ABprppppp	86	1829	-23171	212	212	1829	21.8	509	218	39	187614
EMS:1	EMS	1	4270	-20729	-9	-9	4270	33.5	328	340	80	1615912
MS:7	MS	7	3210	-21789	-56	-56	3210	34.0	243	341	71	1438268
MSa:18	MSa	18	2547	-22453	-113	-115	2547	32.8	209	331	65	1187232
MSaa:31	MSaa	31	2176	-22823	-135	-135	2176	38.5	161	330	57	948656
MSaaa:47	MSaaa	47	1998	-23001	-116	-114	1998	40.5	144	330	51	633767
MSaaaa:66	MSaaaa	66	1767	-23232	-86	-86	1767	37.8	137	295	45	318467
MSaaaaa:88	MSaaaaa	88	1615	-23384	-28	-27	1615	19.1	93	270	36	150203
MSaaaap:88	MSaaaap	88	1982	-23017	146	145	1982	31.4	136	272	36	160448
MSaaap:66	MSaaap	66	1942	-23057	141	140	1942	29.9	193	287	43	249831
MSaaapa:91	MSaaapa	91	1555	-23444	-33	-33	1555	24.0	177	219	36	128538
MSaaapp:91	MSaaapp	91	2085	-22914	330	329	2085	35.1	178	274	32	128452
MSaap:47	MSaap	47	2256	-22743	16	16	2256	42.5	247	324	51	598920
MSaapa:66	MSaapa	66	1868	-23131	-54	-51	1868	42.0	217	332	46	343744
MSaapaa:87	MSaapaa	87	1648	-23351	-154	-136	1648	37.6	186	333	36	168112
MSaapap:87	MSaapap	87	2248	-22752	364	364	2248	45.5	233	331	36	184576
MSaapp:66	MSaapp	66	2153	-22846	241	239	2153	37.1	278	341	43	291779
MSaappa:93	MSaappa	93	1624	-23375	25	22	1624	27.8	233	369	34	151324
MSaappp:93	MSaappp	93	2246	-22753	393	387	2246	37.0	267	360	36	176221
MSap:31	MSap	31	2173	-22826	-15	-15	2173	27.5	229	295	55	645298
MSapa:48	MSapa	48	1964	-23035	-55	-56	1964	29.9	215	273	48	401545
MSapaa:67	MSapaa	67	1685	-23314	2	4	1685	19.2	227	257	42	180068
MSapaaa:92	MSapaaa	92	1481	-23519	-24	-24	1481	12.6	204	218	32	82380
MSapaap:92	MSapaap	92	1600	-23399	48	46	1600	15.5	263	194	34	89479
MSapap:67	MSapap	67	1823	-23176	61	65	1823	26.6	263	278	42	208798
MSapapa:92	MSapapa	92	1618	-23381	49	52	1618	21.1	235	244	35	97203
MSapapp:92	MSapapp	92	1708	-23291	95	99	1708	20.8	294	231	34	91425
MSapp:48	MSapp	48	2137	-22862	45	46	2137	31.5	284	313	48	451615
MSappa:68	MSappa	68	1705	-23294	-13	-7	1705	26.9	304	294	40	196179
MSappaa:99	MSappaa	99	1302	-23698	-311	-314	1302	22.0	275	279	30	80558
MSappap:99	MSappap	99	1500	-23499	-73	-89	1500	24.5	313	308	34	112264
MSappp:68	MSappp	68	1752	-23247	65	62	1752	18.1	381	291	42	167754
MSapppa:97	MSapppa	97	1417	-23583	-142	-142	1417	12.2	364	264	34	15512
MSapppp:97	MSapppp	97	1549	-23450	-7	-11	1549	15.7	419	268	31	67232
MSp:18	MSp	18	2657	-22342	-133	-135	2657	44.0	307	305	65	1235355
MSpa:31	MSpa	31	2299	-22700	-133	-134	2299	48.8	253	280	58	932419
MSpaa:47	MSpaa	47	2104	-22895	-150	-151	2104	51.2	241	249	50	594793
MSpaaa:66	MSpaaa	66	1815	-23185	-137	-136	1815	45.6	213	254	45	320291
MSpaaaa:88	MSpaaaa	88	1652	-23347	-121	-109	1652	35.3	136	224	37	162190
MSpaaap:88	MSpaaap	88	2181	-22819	271	264	2181	42.6	198	219	36	186174
MSpaap:66	MSpaap	66	1945	-23054	88	86	1945	36.5	259	250	42	252030
MSpaapa:93	MSpaapa	93	1674	-23325	-112	-114	1674	33.2	209	245	36	165965
MSpaapp:93	MSpaapp	93	2249	-22750	309	311	2249	41.5	225	290	32	160206
MSpap:47	MSpap	47	2417	-22582	125	123	2417	48.0	328	298	50	569932
MSpapa:66	MSpapa	66	1908	-23091	-110	-112	1908	49.7	292	300	46	354230
MSpapaa:87	MSpapaa	87	1709	-23291	-149	-151	1709	49.5	196	283	38	199285
MSpapap:87	MSpapap	87	2221	-22778	197	197	2221	47.7	268	300	36	202997
MSpapp:66	MSpapp	66	2285	-22714	290	293	2285	43.1	339	332	42	319329
MSpappa:92	MSpappa	92	1826	-23173	-24	0	1826	45.8	274	343	33	179018
MSpappp:92	MSpappp	92	2779	-22220	748	748	2779	50.5	323	304	36	202397
MSpp:31	MSpp	31	2406	-22593	43	43	2406	44.5	358	257	57	890401
MSppa:48	MSppa	48	2068	-22931	-146	-146	2068	48.1	353	229	48	508022
MSppaa:68	MSppaa	68	1756	-23243	-114	-111	1756	43.3	281	231	41	269553
MSppaaa:93	MSppaaa	93	1634	-23365	-104	-99	1634	35.7	212	196	36	169174
MSppaap:93	MSppaap	93	1610	-23389	26	22	1610	27.1	263	208	34	106199
MSppap:68	MSppap	68	1914	-23085	89	83	1914	36.1	328	250	43	216795
MSppapa:92	MSppapa	92	1528	-23471	-125	-123	1528	34.5	270	196	34	131879
MSppapp:92	MSppapp	92	1929	-23070	307	303	1929	30.1	331	195	33	92197
MSppp:48	MSppp	48	2280	-22719	127	124	2280	40.4	411	258	49	464264
MSpppa:68	MSpppa	68	1631	-23368	-88	-85	1631	31.9	366	238	40	189204
MSpppaa:99	MSpppaa	99	1703	-23297	57	73	1703	32.0	337	227	32	87016
MSpppap:99	MSpppap	99	1687	-23313	67	56	1687	34.5	384	226	32	110533
MSpppp:68	MSpppp	68	1784	-23215	73	71	1784	26.2	413	251	42	181258
MSppppa:95	MSppppa	95	1475	-23525	-88	-88	1475	19.8	372	232	38	133950
MSppppp:95	MSppppp	95	1642	-23357	-11	-6	1642	21.1	339	241	34	96027
E:7	E	7	3128	-21871	-54	-54	3128	20.1	383	321	70	1073426
Ea:19	Ea	19	2484	-22515	-83	-83	2484	24.2	350	334	65	1071730
Eal:33	Eal	33	2165	-22834	-108	-108	2165	38.5	304	344	57	909731
Eala:48	Eala	48	1967	-23032	-99	-97	1967	33.2	322	359	49	480824
Ealaa:67	Ealaa	67	1759	-23240	-31	-31	1759	28.9	250	348	42	253059
Ealaad:91	Ealaad	91	1628	-23371	-16	-20	1628	22.8	184	282	37	127395
Ealaav:91	Ealaav	91	2043	-22956	264	270	2043	30.5	235	318	35	144344
Ealap:67	Ealap	67	2070	-22930	161	157	2070	31.4	331	338	42	254570
Ealapa:94	Ealapa	94	1871	-23128	28	40	1871	34.5	258	286	36	146241
Ealapp:94	Ealapp	94	2396	-22603	475	467	2396	41.5	302	290	30	133303
Ealp:48	Ealp	48	2307	-22692	139	134	2307	38.1	401	333	49	506255
Ealpa:67	Ealpa	67	1787	-23212	-51	-40	1787	37.3	381	357	42	276727
Ealpaa:90	Ealpaa	90	1613	-23386	-112	-101	1613	35.6	305	329	36	159140
Ealpap:90	Ealpap	90	2192	-22807	382	396	2192	44.6	360	350	36	181321
Ealpp:67	Ealpp	67	2161	-22838	297	292	2161	33.6	421	336	40	232968
Ealppa:96	Ealppa	96	1564	-23436	-145	-142	1564	36.2	336	368	31	137075
Ealppp:96	Ealppp	96	1924	-23075	107	105	1924	34.8	399	351	32	137461
Ear:33	Ear	33	2220	-22779	34	33	2220	26.7	375	337	55	752564
Eara:50	Eara	50	1946	-23053	-8	-7	1946	21.1	391	355	47	390628
Earaa:71	Earaa	71	1675	-23324	-77	-70	1675	28.1	356	310	39	192150
Earaad:98	Earaad	98	1711	-23289	-23	-23	1711	34.6	268	234	30	93813
Earaav:98	Earaav	98	1859	-23140	61	55	1859	35.0	318	253	34	126800
Earap:71	Earap	71	1912	-23087	131	127	1912	25.5	411	310	41	205432
Earapa:97	Earapa	97	1770	-23229	119	129	1770	29.0	326	275	32	84800
Earapp:97	Earapp	97	1683	-23316	63	50	1683	30.2	377	281	32	107410
Earp:50	Earp	50	2236	-22763	211	211	2236	28.3	476	323	48	448297
Earpa:70	Earpa	70	1734	-23265	-106	-90	1734	34.5	426	322	40	226061
Earpp:70	Earpp	70	2008	-22991	238	238	2008	30.2	464	286	41	222969
Ep:19	Ep	19	2587	-22412	-18	-18	2587	22.0	460	311	62	917132
Epl:32	Epl	32	2177	-22822	-115	-115	2177	37.2	417	321	54	785674
Epla:49	Epla	49	1989	-23010	-198	-188	1989	43.0	450	310	46	474798
Eplaa:69	Eplaa	69	1888	-23111	-134	-132	1888	48.1	340	273	41	280745
Eplaaa:92	Eplaaa	92	1554	-23445	-270	-271	1554	41.3	245	237	32	133176
Eplaap:92	Eplaap	92	2445	-22554	438	446	2445	50.4	288	259	35	194667
Eplap:69	Eplap	69	2182	-22817	177	173	2182	45.4	390	261	39	261066
Eplapa:99	Eplapa	99	2182	-22817	-59	35	2182	48.0	292	241	32	165273
Eplapp:99	Eplapp	99	2106	-22893	133	161	2106	46.5	329	252	30	163197
Eplp:49	Eplp	49	2297	-22702	142	140	2297	40.3	518	282	49	509195
Eplpa:69	Eplpa	69	2376	-22623	448	446	2376	47.1	459	307	42	343626
Eplpaa:100	Eplpaa	100	1932	-23068	6	73	1932	52.0	388	322	34	193685
Eplpap:100	Eplpap	100	1742	-23258	-5	-9	1742	43.0	416	332	34	182255
Eplpp:69	Eplpp	69	1913	-23086	-96	-86	1913	50.3	401	304	44	338818
Eplppa:93	Eplppa	93	2246	-22753	279	296	2246	46.3	374	307	31	141846
Eplppp:93	Eplppp	93	1710	-23289	-124	-124	1710	53.8	353	252	38	217552
Epr:32	Epr	32	2422	-22577	116	110	2422	39.2	490	292	54	885923
Epra:50	Epra	50	2049	-22950	-179	-174	2049	50.5	443	249	48	525609
Epraa:71	Epraa	71	1830	-23169	-137	-127	1830	48.4	307	210	39	269356
Epraaa:100	Epraaa	100	1647	-23353	-331	-345	1647	46.0	206	168	30	162106
Epraap:100	Epraap	100	1640	-23360	-236	-238	1640	47.0	230	212	30	138896
Eprap:71	Eprap	71	2236	-22763	230	228	2236	47.7	366	207	41	282655
Eprapa:99	Eprapa	99	2113	-22887	109	109	2113	50.0	261	187	30	148903
Eprapp:99	Eprapp	99	2535	-22465	606	612	2535	49.0	317	194	32	163751
Eprp:50	Eprp	50	2405	-22594	176	174	2405	48.5	487	189	48	546970
Eprpa:71	Eprpa	71	1834	-23165	-174	-152	1834	49.4	389	183	40	283772
Eprpp:71	Eprpp	71	2288	-22711	304	299	2288	46.6	426	208	39	244262
P2:1	P2	1	4038	-20961	-44	-44	4038	28.7	501	233	82	2104115
C:9	C	9	2975	-22025	-42	-42	2975	23.5	435	153	65	956171
Ca:21	Ca	21	2340	-22659	-31	-31	2340	17.4	345	172	63	679243
Caa:36	Caa	36	1964	-23036	-5	-3	1964	10.2	350	147	54	446411
Caaa:56	Caaa	56	1738	-23261	-53	-52	1738	15.3	312	116	48	327185
Caaaa:79	Caaaa	79	1517	-23482	-63	-61	1517	19.2	403	102	41	247734
Caaap:79	Caaap	79	1526	-23473	-8	-11	1526	9.5	459	156	41	162037
Caap:56	Caap	56	1760	-23239	7	6	1760	10.4	373	176	44	193591
Caapa:83	Caapa	83	1481	-23518	-8	-8	1481	4.5	490	178	39	160240
Caapp:83	Caapp	83	1709	-23290	165	166	1709	8.0	527	230	42	218595
Cap:36	Cap	36	1982	-23017	-35	-34	1982	22.8	377	238	53	454304
Capa:57	Capa	57	1735	-23264	-16	-15	1735	20.6	386	249	47	250465
Capaa:88	Capaa	88	1514	-23485	-17	-17	1514	18.8	440	274	39	140403
Capap:88	Capap	88	1639	-23360	64	66	1639	15.6	501	308	38	152973
Capp:57	Capp	57	1742	-23257	20	22	1742	10.1	454	250	46	224987
Cappa:87	Cappa	87	1473	-23526	-56	-52	1473	6.3	490	261	39	144357
Cappp:87	Cappp	87	1700	-23300	89	91	1700	19.3	535	268	40	233441
Cp:21	Cp	21	2389	-22610	-9	-9	2389	15.8	467	176	63	787612
Cpa:36	Cpa	36	1936	-23063	-30	-29	1936	5.7	448	204	55	357949
Cpaa:54	Cpaa	54	1824	-23175	37	38	1824	5.7	402	170	47	200293
Cpaaa:76	Cpaaa	76	1570	-23429	-21	-20	1570	19.3	473	111	42	251043
Cpaap:76	Cpaap	76	1683	-23316	87	90	1683	17.0	531	166	41	233275
Cpap:54	Cpap	54	1809	-23190	24	25	1809	6.7	493	199	47	243035
Cpapa:78	Cpapa	78	1542	-23457	-106	-105	1542	34.0	545	167	40	277420
Cpapp:78	Cpapp	78	1818	-23181	156	160	1818	19.6	557	218	41	262922
Cpp:36	Cpp	36	2030	-22969	-12	-12	2030	17.0	506	264	54	581976
Cppa:56	Cppa	56	1884	-23115	90	93	1884	18.8	556	248	47	368660
Cppaa:87	Cppaa	87	1928	-23071	194	195	1928	28.6	559	244	39	263990
Cppap:87	Cppap	87	1678	-23321	-15	-13	1678	42.0	541	225	41	341188
Cppp:56	Cppp	56	1761	-23238	-31	-26	1761	22.6	504	278	48	391500
Cpppa:93	Cpppa	93	1669	-23330	-59	-63	1669	41.8	499	274	38	266678
Cpppp:93	Cpppp	93	1836	-23163	154	160	1836	32.0	530	292	40	270449
P3:9	P3	9	2906	-22093	-103	-103	2906	24.5	515	253	64	1236723
D:24	D	24	2283	-22716	-118	-118	2283	31.5	528	186	57	1123797
Da:44	Da	44	1899	-23100	-44	-44	1899	17.4	509	159	51	514623
Daa:71	Daa	71	1573	-23426	-127	-128	1573	34.6	462	192	42	291756
Dap:71	Dap	71	1808	-23191	52	51	1808	32.7	521	201	43	313157
Dp:44	Dp	44	1928	-23071	-74	-76	1928	27.5	552	183	51	709910
Dpa:75	Dpa	75	1684	-23315	-178	-175	1684	49.0	473	268	43	416340
Dpp:75	Dpp	75	1877	-23123	116	116	1877	35.2	505	270	46	385112
P4:24	P4	24	2173	-22826	-109	-109	2173	32.7	539	250	54	1191882
Z2:58	Z2	58	1711	-23288	-185	-174	1711	40.3	466	251	46	539092
Z3:58	Z3	58	1672	-23327	-221	-221	1672	42.3	469	204	45	572354
