# Supplementary material for: Quantitative Differences in Nuclear β-catenin and TCF Pattern Embryonic Cells in C. elegans
Source: PLoS Genet. 2015 Oct 21;11(10):e1005585. doi: 10.1371/journal.pgen.1005585 (PMC4619327; doi:10.1371/journal.pgen.1005585)
Supplement: S1 Data — For each cell analyzed, birth time is given in column 3 and the average nuclear reporter intensity over the lifetime of the cell (corrected for background) is given in column 7 (“blot”). For information on each embryo’s strain information and experimental conditions, refer to S2 Table. (ZIP) [file pgen.1005585.s005.zip › CAs/CA20120629_JIM133_mom-2i_L2.csv]

cellTime	cell	time	none	global	local	blot	cross	z	x	y	size	gweight
ABa:1	ABa	1	4049	-20950	-8	-8	4049	29.5	175	329	75	1114545
ABal:7	ABal	7	3266	-21733	-79	-79	3266	37.9	155	291	70	1362648
ABala:17	ABala	17	2593	-22406	-119	-119	2593	32.2	124	348	64	1155087
ABalaa:28	ABalaa	28	2171	-22828	-114	-115	2171	26.5	96	314	54	788941
ABalaaa:45	ABalaaa	45	2006	-22993	-72	-73	2006	28.0	83	328	46	555830
ABalaaaa:64	ABalaaaa	64	1668	-23331	-47	-46	1668	29.9	99	323	40	340550
ABalaaaal:92	ABalaaaal	92	1665	-23334	-36	-26	1665	39.4	139	302	34	259474
ABalaaaar:92	ABalaaaar	92	1513	-23486	-85	-81	1513	34.1	86	307	35	296531
ABalaaap:64	ABalaaap	64	1851	-23149	70	71	1851	25.3	122	376	44	372963
ABalaaapa:88	ABalaaapa	88	1568	-23431	-56	-57	1568	36.6	97	352	37	296056
ABalaaapp:88	ABalaaapp	88	2124	-22875	377	382	2124	40.0	142	359	35	221495
ABalaap:45	ABalaap	45	2078	-22921	9	10	2078	21.0	136	269	49	553678
ABalaapa:64	ABalaapa	64	1651	-23348	-78	-78	1651	20.7	129	311	41	288696
ABalaapaa:91	ABalaapaa	91	1478	-23521	-54	-51	1478	26.6	97	331	36	294287
ABalaapap:91	ABalaapap	91	1582	-23417	-10	-7	1582	22.3	127	372	36	234202
ABalaapp:64	ABalaapp	64	1864	-23135	40	43	1864	25.2	159	340	43	315192
ABalaappa:87	ABalaappa	87	1534	-23466	-105	-116	1534	28.5	118	364	36	261176
ABalaappp:87	ABalaappp	87	1897	-23102	161	161	1897	28.5	161	366	34	179640
ABalap:28	ABalap	28	2360	-22639	5	4	2360	32.6	145	377	57	992990
ABalapa:45	ABalapa	45	2056	-22943	-74	-74	2056	32.4	124	387	49	633063
ABalapaa:64	ABalapaa	64	1692	-23307	-113	-112	1692	39.1	127	365	44	395914
ABalapaaa:88	ABalapaaa	88	1606	-23393	-72	-71	1606	46.2	155	302	37	277868
ABalapaap:88	ABalapaap	88	1891	-23108	61	56	1891	52.2	202	314	36	251531
ABalapap:64	ABalapap	64	1945	-23054	69	64	1945	36.4	172	388	44	362114
ABalapapa:86	ABalapapa	86	1682	-23317	-88	-85	1682	47.3	192	350	35	231572
ABalapapp:86	ABalapapp	86	2060	-22939	235	234	2060	43.0	237	316	37	238678
ABalapp:45	ABalapp	45	2138	-22861	52	50	2138	23.3	173	342	49	503033
ABalappa:63	ABalappa	63	1712	-23287	-60	-58	1712	26.2	215	326	44	320564
ABalappaa:89	ABalappaa	89	1549	-23450	-60	-53	1549	26.9	193	332	35	217095
ABalappap:89	ABalappap	89	1676	-23323	53	47	1676	32.1	250	310	35	178046
ABalappp:63	ABalappp	63	1993	-23006	96	94	1993	33.5	202	370	44	335246
ABalapppa:85	ABalapppa	85	1986	-23013	192	183	1986	36.3	165	340	37	231542
ABalapppp:85	ABalapppp	85	1555	-23444	-125	-130	1555	33.0	219	349	36	198438
ABalp:17	ABalp	17	2665	-22334	-64	-64	2665	29.2	182	250	66	1136226
ABalpa:28	ABalpa	28	2234	-22765	-88	-88	2234	29.8	155	238	58	973763
ABalpaa:45	ABalpaa	45	2077	-22922	-85	-85	2077	36.1	117	253	49	687231
ABalpaaa:64	ABalpaaa	64	1658	-23341	-95	-95	1658	26.4	98	264	41	374325
ABalpaaaa:92	ABalpaaaa	92	1698	-23301	106	100	1698	28.6	89	271	32	224588
ABalpaaap:92	ABalpaaap	92	1898	-23101	178	182	1898	31.8	121	225	34	269704
ABalpaap:64	ABalpaap	64	2000	-22999	109	106	2000	33.1	140	267	46	404245
ABalpaapa:86	ABalpaapa	86	1616	-23383	-82	-81	1616	30.2	153	296	38	254497
ABalpaapp:86	ABalpaapp	86	2027	-22972	256	245	2027	32.5	178	245	36	231492
ABalpap:45	ABalpap	45	2220	-22779	68	68	2220	25.4	195	222	50	594271
ABalpapa:63	ABalpapa	63	1748	-23251	-30	-30	1748	20.0	146	227	45	349330
ABalpapaa:86	ABalpapaa	86	1620	-23379	18	21	1620	20.1	115	236	35	236007
ABalpapap:86	ABalpapap	86	2052	-22947	309	310	2052	27.9	149	207	36	259873
ABalpapp:63	ABalpapp	63	1980	-23019	85	81	1980	26.2	228	230	46	352583
ABalpappa:84	ABalpappa	84	1644	-23355	-48	-40	1644	25.5	197	215	38	245860
ABalpappp:84	ABalpappp	84	1891	-23108	133	138	1891	23.5	262	208	40	245793
ABalpp:28	ABalpp	28	2452	-22548	-31	-32	2452	41.2	232	243	59	1012255
ABalppa:44	ABalppa	44	2200	-22799	-100	-101	2200	47.5	200	251	51	696359
ABalppaa:62	ABalppaa	62	1792	-23207	-102	-100	1792	43.6	132	259	45	457529
ABalppaaa:88	ABalppaaa	88	1564	-23435	-77	-74	1564	39.6	124	263	36	325566
ABalppaap:88	ABalppaap	88	1933	-23066	163	151	1933	39.5	159	215	36	307360
ABalppap:62	ABalppap	62	2015	-22984	52	52	2015	36.5	187	218	44	363629
ABalppapa:85	ABalppapa	85	1662	-23337	-22	-19	1662	38.2	187	206	36	266623
ABalppapp:85	ABalppapp	85	1945	-23054	203	203	1945	31.0	245	188	39	296962
ABalppp:44	ABalppp	44	2265	-22734	24	24	2265	36.6	264	212	50	655054
ABalpppa:63	ABalpppa	63	1758	-23241	-147	-151	1758	35.8	234	211	42	352651
ABalpppaa:87	ABalpppaa	87	1589	-23410	-89	-78	1589	36.3	207	251	35	232717
ABalpppap:87	ABalpppap	87	1744	-23255	-32	-21	1744	34.1	263	220	37	257000
ABalpppp:63	ABalpppp	63	2031	-22968	82	81	2031	33.5	289	244	44	308941
ABalppppa:86	ABalppppa	86	1605	-23394	-108	-113	1605	37.9	254	260	36	255229
ABalppppp:86	ABalppppp	86	2255	-22744	373	364	2255	38.1	304	226	36	235210
ABar:7	ABar	7	3213	-21786	3	3	3213	24.3	225	395	71	1117724
ABara:17	ABara	17	2540	-22459	-42	-42	2540	14.8	251	363	64	674041
ABaraa:28	ABaraa	28	2135	-22864	-52	-52	2135	11.2	194	324	57	622816
ABaraaa:45	ABaraaa	45	1978	-23021	-21	-21	1978	10.0	164	324	51	496495
ABaraaaa:63	ABaraaaa	63	1637	-23362	-55	-54	1637	12.9	136	276	43	321840
ABaraaaaa:88	ABaraaaaa	88	1570	-23429	50	55	1570	25.0	83	308	34	278485
ABaraaaap:88	ABaraaaap	88	1707	-23292	79	76	1707	19.0	133	279	33	202786
ABaraaap:63	ABaraaap	63	1763	-23236	23	19	1763	12.0	192	328	44	275730
ABaraaapa:85	ABaraaapa	85	1500	-23499	-54	-52	1500	12.0	124	330	40	278917
ABaraaapp:85	ABaraaapp	85	1662	-23337	61	56	1662	17.6	181	308	36	210960
ABaraap:45	ABaraap	45	1983	-23016	-22	-22	1983	11.0	248	274	50	367656
ABaraapa:63	ABaraapa	63	1693	-23307	-42	-43	1693	9.2	216	269	45	237402
ABaraapaa:85	ABaraapaa	85	1501	-23498	-69	-66	1501	11.3	145	260	41	271911
ABaraapap:85	ABaraapap	85	1771	-23228	104	99	1771	17.3	189	227	39	234449
ABaraapp:63	ABaraapp	63	1745	-23254	-6	-7	1745	12.1	298	244	44	211414
ABaraappa:85	ABaraappa	85	1507	-23492	-64	-61	1507	11.2	231	232	38	198507
ABaraappp:85	ABaraappp	85	1632	-23367	73	74	1632	9.9	292	253	38	146661
ABarap:28	ABarap	28	2114	-22885	-39	-39	2114	12.3	293	359	56	428774
ABarapa:45	ABarapa	45	1970	-23029	0	1	1970	9.2	272	378	51	367430
ABarapaa:63	ABarapaa	63	1644	-23355	-27	-29	1644	8.1	248	338	43	199455
ABarapaaa:87	ABarapaaa	87	1513	-23486	-26	-23	1513	6.3	168	309	36	206517
ABarapaap:87	ABarapaap	87	1532	-23467	-33	-40	1532	7.5	228	274	38	175441
ABarapap:63	ABarapap	63	1720	-23280	0	-2	1720	8.8	315	317	43	154026
ABarapapa:84	ABarapapa	84	1483	-23516	-65	-66	1483	6.7	228	328	37	182632
ABarapapp:84	ABarapapp	84	1603	-23396	47	51	1603	6.6	306	298	41	165660
ABarapp:45	ABarapp	45	1976	-23023	-12	-12	1976	11.7	340	308	47	252897
ABarappa:63	ABarappa	63	1699	-23300	1	7	1699	8.4	350	329	42	145194
ABarappaa:85	ABarappaa	85	1479	-23520	-43	-45	1479	9.3	261	357	36	167093
ABarappap:85	ABarappap	85	1556	-23443	28	24	1556	10.1	303	403	38	189551
ABarappp:63	ABarappp	63	1733	-23266	18	22	1733	9.5	411	317	42	139109
ABarapppa:85	ABarapppa	85	1524	-23475	-16	-18	1524	10.0	313	347	34	122961
ABarapppp:85	ABarapppp	85	1600	-23399	35	33	1600	9.3	353	378	36	148898
ABarp:17	ABarp	17	2712	-22287	-56	-56	2712	36.5	262	429	69	1273330
ABarpa:27	ABarpa	27	2213	-22786	-77	-79	2213	26.7	220	431	58	827075
ABarpaa:44	ABarpaa	44	2052	-22947	-4	-4	2052	23.1	213	429	50	538338
ABarpaaa:63	ABarpaaa	63	1665	-23334	-35	-35	1665	13.4	209	403	45	308439
ABarpaaaa:90	ABarpaaaa	90	1484	-23515	-106	-107	1484	36.4	156	406	39	321162
ABarpaaap:90	ABarpaaap	90	1658	-23341	64	69	1658	27.9	208	429	35	209883
ABarpaap:63	ABarpaap	63	1859	-23140	48	48	1859	25.4	215	422	45	355215
ABarpaapa:85	ABarpaapa	85	1579	-23420	-22	-28	1579	36.3	183	412	39	274773
ABarpaapp:85	ABarpaapp	85	1867	-23132	163	166	1867	27.8	201	379	34	186594
ABarpap:44	ABarpap	44	2057	-22942	6	6	2057	22.6	250	349	48	395413
ABarpapa:63	ABarpapa	63	1708	-23291	-32	-30	1708	18.7	237	344	43	250014
ABarpapaa:88	ABarpapaa	88	1568	-23431	16	13	1568	18.5	175	403	38	248502
ABarpapap:88	ABarpapap	88	1657	-23342	36	27	1657	16.3	195	356	34	172050
ABarpapp:63	ABarpapp	63	1847	-23152	64	62	1847	23.6	305	319	44	224531
ABarpappa:85	ABarpappa	85	1560	-23439	-36	-33	1560	18.8	228	383	35	182280
ABarpappp:85	ABarpappp	85	1749	-23250	116	115	1749	25.8	272	379	39	215850
ABarpp:27	ABarpp	27	2489	-22510	46	44	2489	39.4	307	422	60	1034570
ABarppa:44	ABarppa	44	2099	-22900	-90	-91	2099	38.1	271	433	49	586422
ABarppaa:63	ABarppaa	63	1804	-23195	-25	-25	1804	36.8	244	437	45	367118
ABarppaaa:85	ABarppaaa	85	1639	-23361	-69	-68	1639	42.8	215	393	35	219048
ABarppaap:85	ABarppaap	85	1822	-23177	42	31	1822	49.5	239	379	38	254755
ABarppap:63	ABarppap	63	2017	-22982	45	41	2017	41.2	289	384	43	325689
ABarppapa:84	ABarppapa	84	1590	-23409	-169	-163	1590	44.0	261	370	35	222094
ABarppapp:84	ABarppapp	84	2059	-22940	255	256	2059	41.0	309	345	38	251363
ABarppp:44	ABarppp	44	2174	-22825	24	23	2174	32.9	324	367	50	485358
ABarpppa:63	ABarpppa	63	1728	-23271	-56	-55	1728	27.2	285	382	42	235091
ABarpppaa:87	ABarpppaa	87	1531	-23468	-110	-113	1531	36.2	227	403	35	221072
ABarpppap:87	ABarpppap	87	1704	-23295	36	29	1704	34.4	269	372	36	199718
ABarpppp:63	ABarpppp	63	2029	-22970	112	112	2029	35.5	341	339	45	296650
ABarppppa:83	ABarppppa	83	1644	-23355	-35	-35	1644	30.8	297	362	37	185744
ABarppppp:83	ABarppppp	83	2109	-22890	331	333	2109	38.2	343	365	37	204431
ABp:1	ABp	1	4041	-20958	-8	-8	4041	31.0	366	401	82	1353828
ABpl:7	ABpl	7	3318	-21681	-87	-87	3318	48.2	361	342	73	1396457
ABpla:17	ABpla	17	2772	-22227	-119	-119	2772	49.7	251	307	67	1248193
ABplaa:28	ABplaa	28	2291	-22708	-196	-197	2291	47.5	183	342	61	1124163
ABplaaa:44	ABplaaa	44	2066	-22933	-155	-155	2066	44.5	183	398	51	724659
ABplaaaa:62	ABplaaaa	62	1738	-23261	-162	-160	1738	46.0	185	396	45	426024
ABplaaaaa:86	ABplaaaaa	86	1691	-23308	-103	-101	1691	53.0	264	337	37	279082
ABplaaaap:86	ABplaaaap	86	2083	-22916	229	220	2083	51.8	317	359	37	280189
ABplaaap:62	ABplaaap	62	2082	-22917	37	39	2082	48.8	268	382	45	400933
ABplaaapa:86	ABplaaapa	86	1771	-23228	-81	-67	1771	51.6	354	364	36	273387
ABplaaapp:86	ABplaaapp	86	2454	-22545	472	480	2454	52.4	410	330	39	303684
ABplaap:44	ABplaap	44	2210	-22789	-36	-35	2210	40.5	183	312	51	661217
ABplaapa:62	ABplaapa	62	1849	-23150	-91	-91	1849	46.0	157	331	45	424584
ABplaapaa:85	ABplaapaa	85	1722	-23277	-65	-68	1722	52.2	243	298	37	271420
ABplaapap:85	ABplaapap	85	1999	-23000	191	168	1999	53.9	303	283	38	299550
ABplaapp:62	ABplaapp	62	2179	-22820	144	141	2179	44.5	227	296	46	379683
ABplaappa:83	ABplaappa	83	1634	-23365	-178	-170	1634	46.2	311	291	38	305382
ABplaappp:83	ABplaappp	83	2346	-22653	389	386	2346	49.1	367	249	41	296697
ABplap:28	ABplap	28	2479	-22520	0	-1	2479	50.3	290	337	61	1148990
ABplapa:44	ABplapa	44	2111	-22889	-177	-177	2111	50.2	254	364	51	731839
ABplapaa:61	ABplapaa	61	1885	-23114	-118	-118	1885	52.5	220	343	45	423369
ABplapaaa:86	ABplapaaa	86	1583	-23416	-257	-259	1583	54.3	342	312	39	314301
ABplapaap:86	ABplapaap	86	2182	-22817	280	289	2182	51.2	391	288	36	277914
ABplapap:61	ABplapap	61	2111	-22888	64	61	2111	50.5	308	339	45	410856
ABplapapa:85	ABplapapa	85	1711	-23288	-132	-125	1711	52.6	440	274	39	310286
ABplapapp:85	ABplapapp	85	2456	-22543	535	537	2456	49.9	501	250	37	293307
ABplapp:44	ABplapp	44	2249	-22750	38	35	2249	41.3	297	306	51	664352
ABplappa:62	ABplappa	62	1841	-23158	-98	-92	1841	41.2	297	301	45	368824
ABplappaa:85	ABplappaa	85	1619	-23380	-216	-191	1619	46.2	410	224	39	281028
ABplappap:85	ABplappap	85	2095	-22905	280	271	2095	48.1	455	212	39	314072
ABplappp:62	ABplappp	62	2184	-22815	170	173	2184	47.5	365	290	43	373728
ABplapppa:86	ABplapppa	86	1608	-23391	-213	-188	1608	42.0	483	205	37	297231
ABplapppp:86	ABplapppp	86	2413	-22586	622	627	2413	45.5	528	201	36	304002
ABplp:17	ABplp	17	2843	-22156	-25	-25	2843	44.6	384	238	64	1119767
ABplpa:28	ABplpa	28	2328	-22671	-150	-150	2328	44.7	347	227	59	1065417
ABplpaa:44	ABplpaa	44	2197	-22802	-139	-140	2197	51.4	288	254	51	705706
ABplpaaa:63	ABplpaaa	63	1855	-23144	-137	-138	1855	49.4	206	254	45	411899
ABplpaaaa:85	ABplpaaaa	85	1594	-23405	-120	-124	1594	45.1	198	276	38	265065
ABplpaaap:85	ABplpaaap	85	2000	-22999	243	237	2000	49.6	226	232	37	293305
ABplpaap:63	ABplpaap	63	2126	-22874	118	116	2126	45.4	268	254	43	376880
ABplpaapa:85	ABplpaapa	85	1633	-23366	-188	-198	1633	47.9	264	259	36	255677
ABplpaapp:85	ABplpaapp	85	2327	-22672	405	404	2327	47.5	324	218	39	300282
ABplpap:44	ABplpap	44	2341	-22658	65	64	2341	40.7	357	202	50	693042
ABplpapa:62	ABplpapa	62	1829	-23170	-109	-108	1829	41.8	281	190	43	381312
ABplpapaa:85	ABplpapaa	85	1631	-23368	-96	-85	1631	44.2	260	200	37	278134
ABplpapap:85	ABplpapap	85	1917	-23082	130	128	1917	36.9	303	181	37	276465
ABplpapp:62	ABplpapp	62	2237	-22762	191	191	2237	39.0	348	195	45	393868
ABplpappa:84	ABplpappa	84	1690	-23310	-50	-47	1690	29.4	318	180	40	280418
ABplpappp:84	ABplpappp	84	2044	-22955	345	343	2044	26.2	376	168	38	243043
ABplpp:28	ABplpp	28	2527	-22472	0	0	2527	48.0	449	255	58	1064579
ABplppa:45	ABplppa	45	2232	-22767	-142	-143	2232	51.7	366	263	50	678408
ABplppaa:63	ABplppaa	63	1850	-23149	-173	-172	1850	51.5	307	237	43	401876
ABplppaaa:88	ABplppaaa	88	1647	-23352	-155	-111	1647	41.0	344	184	34	237238
ABplppaap:88	ABplppaap	88	1728	-23271	87	83	1728	35.3	384	171	36	242907
ABplppap:63	ABplppap	63	2125	-22874	73	74	2125	50.1	373	240	44	381122
ABplppapa:86	ABplppapa	86	1613	-23386	-111	-108	1613	38.3	413	170	35	218066
ABplppapp:86	ABplppapp	86	2054	-22945	301	303	2054	34.5	469	173	38	273767
ABplppp:45	ABplppp	45	2436	-22563	66	66	2436	49.9	449	229	52	734551
ABplpppa:62	ABplpppa	62	1850	-23149	-127	-121	1850	44.7	387	189	43	377235
ABplpppaa:85	ABplpppaa	85	1542	-23457	-140	-109	1542	26.6	418	169	35	204316
ABplpppap:85	ABplpppap	85	1691	-23308	93	91	1691	22.7	461	164	36	216389
ABplpppp:62	ABplpppp	62	2344	-22655	228	232	2344	50.0	448	218	46	411295
ABplppppa:83	ABplppppa	83	1614	-23385	-36	-19	1614	28.5	488	172	38	230550
ABplppppp:83	ABplppppp	83	1889	-23111	270	269	1889	21.7	530	191	38	172481
ABpr:7	ABpr	7	3160	-21839	-23	-23	3160	21.0	439	400	72	961265
ABpra:17	ABpra	17	2576	-22423	-27	-27	2576	21.2	400	432	62	702212
ABpraa:28	ABpraa	28	2189	-22810	-18	-18	2189	20.1	353	436	58	716581
ABpraaa:45	ABpraaa	45	1968	-23031	-25	-25	1968	21.8	316	448	50	510121
ABpraaaa:63	ABpraaaa	63	1682	-23317	-39	-39	1682	22.1	276	440	42	278684
ABpraaaaa:86	ABpraaaaa	86	1599	-23400	-18	-18	1599	42.8	258	421	35	248554
ABpraaaap:86	ABpraaaap	86	1938	-23061	209	205	1938	48.0	307	407	35	242714
ABpraaap:63	ABpraaap	63	1866	-23133	1	3	1866	34.7	331	427	42	323741
ABpraaapa:87	ABpraaapa	87	1617	-23382	-172	-164	1617	47.2	340	409	35	260565
ABpraaapp:87	ABpraaapp	87	2224	-22775	376	363	2224	48.7	393	399	40	316462
ABpraap:45	ABpraap	45	1998	-23001	20	20	1998	12.9	371	380	49	314026
ABpraapa:63	ABpraapa	63	1688	-23311	-2	-2	1688	14.3	319	408	42	212660
ABpraapaa:86	ABpraapaa	86	1568	-23431	-32	-27	1568	38.7	298	425	34	216329
ABpraapap:86	ABpraapap	86	1745	-23254	121	107	1745	37.0	343	436	35	233006
ABpraapp:63	ABpraapp	63	1834	-23165	26	26	1834	25.3	382	394	46	277418
ABpraappa:84	ABpraappa	84	1627	-23372	-25	-21	1627	35.2	377	443	36	230622
ABpraappp:84	ABpraappp	84	2299	-22700	496	491	2299	40.4	435	424	41	298132
ABprap:28	ABprap	28	2378	-22621	47	47	2378	32.3	445	445	58	876498
ABprapa:44	ABprapa	44	2077	-22922	-35	-35	2077	34.6	378	450	49	580227
ABprapaa:62	ABprapaa	62	1738	-23261	-117	-116	1738	44.2	358	437	43	373240
ABprapaaa:87	ABprapaaa	87	1612	-23388	-173	-150	1612	53.2	426	391	36	283570
ABprapaap:87	ABprapaap	87	2021	-22978	240	235	2021	51.0	475	396	36	290284
ABprapap:62	ABprapap	62	1936	-23063	27	27	1936	36.2	409	421	45	348943
ABprapapa:84	ABprapapa	84	1599	-23400	-163	-155	1599	43.5	483	418	38	300059
ABprapapp:84	ABprapapp	84	2095	-22904	279	280	2095	39.2	543	400	38	289792
ABprapp:44	ABprapp	44	2213	-22786	33	32	2213	34.0	450	418	49	546453
ABprappa:62	ABprappa	62	1775	-23224	-62	-61	1775	30.1	458	423	44	308984
ABprappaa:86	ABprappaa	86	1591	-23408	-91	-86	1591	34.8	470	444	37	259174
ABprappap:86	ABprappap	86	1900	-23099	191	203	1900	34.4	530	432	38	267731
ABprappp:62	ABprappp	62	1911	-23089	62	62	1911	33.4	524	408	42	320046
ABprapppa:88	ABprapppa	88	1597	-23402	-49	-28	1597	29.8	563	425	35	252251
ABprapppp:88	ABprapppp	88	1859	-23140	219	216	1859	25.0	580	387	35	214935
ABprp:17	ABprp	17	2551	-22448	-48	-48	2551	16.0	504	351	61	596494
ABprpa:28	ABprpa	28	2139	-22860	-51	-51	2139	12.1	462	401	58	564831
ABprpaa:44	ABprpaa	44	1980	-23019	-46	-47	1980	16.7	426	442	49	480120
ABprpaaa:62	ABprpaaa	62	1745	-23254	29	24	1745	17.2	345	441	42	230848
ABprpaaaa:86	ABprpaaaa	86	1442	-23557	-126	-124	1442	26.7	261	440	35	207743
ABprpaaap:86	ABprpaaap	86	1708	-23291	176	179	1708	21.6	309	441	36	212800
ABprpaap:62	ABprpaap	62	1826	-23173	31	30	1826	21.0	413	435	43	268657
ABprpaapa:84	ABprpaapa	84	1546	-23453	-85	-81	1546	26.0	343	420	36	206635
ABprpaapp:84	ABprpaapp	84	1808	-23191	151	151	1808	25.6	400	423	37	213913
ABprpap:44	ABprpap	44	1978	-23021	-26	-25	1978	9.8	464	367	49	329057
ABprpapa:62	ABprpapa	62	1697	-23302	-32	-30	1697	7.7	389	390	43	162599
ABprpapaa:84	ABprpapaa	84	1510	-23489	-38	-29	1510	16.6	328	420	37	199906
ABprpapap:84	ABprpapap	84	1595	-23404	43	45	1595	10.0	381	412	37	159548
ABprpapp:62	ABprpapp	62	1751	-23248	0	0	1751	11.0	468	374	44	188740
ABprpappa:83	ABprpappa	83	1505	-23494	-9	-17	1505	8.4	396	365	35	103337
ABprpappp:83	ABprpappp	83	1695	-23304	129	131	1695	8.7	440	405	38	168107
ABprpp:28	ABprpp	28	2206	-22793	-13	-13	2206	12.7	547	341	57	577230
ABprppa:44	ABprppa	44	2014	-22985	-51	-51	2014	19.3	508	432	47	406134
ABprppaa:63	ABprppaa	63	1677	-23322	-47	-45	1677	18.1	458	444	41	249983
ABprppaaa:89	ABprppaaa	89	1601	-23398	67	74	1601	20.0	392	450	34	172510
ABprppaap:89	ABprppaap	89	1672	-23328	107	102	1672	20.8	438	442	34	170422
ABprppap:63	ABprppap	63	1836	-23163	48	48	1836	19.8	524	418	44	305080
ABprppapa:87	ABprppapa	87	1615	-23384	-11	-7	1615	21.9	468	413	34	155462
ABprppapp:87	ABprppapp	87	1929	-23070	191	196	1929	24.7	522	413	37	256175
ABprppp:44	ABprppp	44	2023	-22976	-50	-50	2023	15.6	569	380	49	460691
ABprpppa:62	ABprpppa	62	1693	-23306	-59	-55	1693	9.3	513	398	43	230222
ABprpppaa:85	ABprpppaa	85	1519	-23480	20	21	1519	14.5	489	436	35	175592
ABprpppap:85	ABprpppap	85	1734	-23265	147	157	1734	17.0	552	414	38	253304
ABprpppp:62	ABprpppp	62	1809	-23190	51	50	1809	11.0	570	350	45	241517
ABprppppa:84	ABprppppa	84	1548	-23451	-22	-18	1548	7.9	481	387	38	162612
ABprppppp:84	ABprppppp	84	1702	-23297	118	122	1702	8.6	539	381	39	209964
EMS:1	EMS	1	3903	-21096	-18	-18	3903	30.5	401	230	75	1161606
MS:9	MS	9	2954	-22045	-35	-36	2954	20.4	342	244	65	659383
MSa:21	MSa	21	2376	-22623	-94	-94	2376	19.7	293	240	63	745314
MSaa:34	MSaa	34	2096	-22903	-47	-48	2096	21.4	275	212	55	646205
MSaaa:50	MSaaa	50	1973	-23026	-57	-58	1973	20.1	271	204	48	392161
MSaaaa:69	MSaaaa	69	1654	-23345	-73	-71	1654	18.9	218	220	44	265978
MSaaaaa:92	MSaaaaa	92	1622	-23377	-39	-42	1622	23.3	184	288	33	126172
MSaaaap:92	MSaaaap	92	1727	-23272	67	60	1727	25.8	243	263	34	127042
MSaaap:69	MSaaap	69	1773	-23226	5	4	1773	24.0	296	224	41	221238
MSaaapa:94	MSaaapa	94	1493	-23506	-134	-134	1493	25.0	284	278	35	130646
MSaaapp:94	MSaaapp	94	1648	-23351	76	72	1648	20.0	351	258	31	82272
MSaap:50	MSaap	50	1982	-23017	-33	-35	1982	18.7	361	197	49	375027
MSaapa:69	MSaapa	69	1752	-23247	-17	-18	1752	24.6	328	180	44	254924
MSaapaa:90	MSaapaa	90	1500	-23499	-94	-92	1500	15.0	312	241	38	113723
MSaapap:90	MSaapap	90	1692	-23307	73	79	1692	18.8	362	207	33	115188
MSaapp:69	MSaapp	69	1869	-23130	152	152	1869	20.2	394	178	41	227333
MSaappa:97	MSaappa	97	1670	-23329	85	82	1670	8.7	358	232	33	93669
MSaappp:97	MSaappp	97	1608	-23391	115	122	1608	11.2	420	233	40	136922
MSap:34	MSap	34	2148	-22851	-18	-18	2148	29.6	320	280	55	606435
MSapa:52	MSapa	52	1903	-23096	-94	-92	1903	29.3	327	267	47	351697
MSapaa:72	MSapaa	72	1647	-23352	-91	-94	1647	30.4	311	268	41	228823
MSapaaa:97	MSapaaa	97	1614	-23385	-84	-90	1614	34.5	264	300	32	120030
MSapaap:97	MSapaap	97	1848	-23151	151	149	1848	36.7	307	265	33	165848
MSapap:72	MSapap	72	1923	-23077	66	66	1923	37.2	363	242	41	252987
MSapapa:97	MSapapa	97	1666	-23334	-99	-93	1666	40.2	325	258	34	180529
MSapapp:97	MSapapp	97	1957	-23042	199	195	1957	34.2	372	240	34	136811
MSapp:52	MSapp	52	2187	-22812	25	25	2187	33.8	410	205	48	461459
MSappa:72	MSappa	72	1723	-23276	-53	-53	1723	29.8	393	207	42	265501
MSappaa:98	MSappaa	98	1476	-23523	-165	-163	1476	27.0	351	229	31	111759
MSappap:98	MSappap	98	1407	-23592	-119	-114	1407	22.6	398	227	30	91864
MSappp:72	MSappp	72	2079	-22920	214	215	2079	37.5	442	218	41	262169
MSp:21	MSp	21	2408	-22591	-7	-7	2408	15.0	401	286	63	571526
MSpa:34	MSpa	34	2005	-22994	-41	-41	2005	10.4	370	261	57	449828
MSpaa:52	MSpaa	52	1899	-23100	-4	-3	1899	7.9	404	255	48	215413
MSpaaa:71	MSpaaa	71	1624	-23375	-51	-52	1624	13.2	321	254	46	199732
MSpaaaa:92	MSpaaaa	92	1569	-23430	-12	-5	1569	19.3	211	337	39	223519
MSpaaap:92	MSpaaap	92	1758	-23241	148	148	1758	21.5	281	329	34	117095
MSpaap:71	MSpaap	71	1725	-23274	59	56	1725	17.5	375	254	40	155404
MSpaapa:96	MSpaapa	96	1603	-23397	57	56	1603	20.2	312	322	34	99986
MSpaapp:96	MSpaapp	96	1581	-23418	133	118	1581	11.0	336	321	35	110558
MSpap:52	MSpap	52	2069	-22930	39	39	2069	20.5	463	193	49	373066
MSpapa:71	MSpapa	71	1664	-23335	-3	0	1664	11.3	404	203	46	206745
MSpapaa:91	MSpapaa	91	1425	-23574	-68	-65	1425	6.0	348	288	36	31315
MSpapap:91	MSpapap	91	1533	-23466	11	10	1533	7.0	418	275	36	92933
MSpapp:71	MSpapp	71	1789	-23210	102	101	1789	17.4	469	188	43	230663
MSpappa:98	MSpappa	98	1637	-23362	141	168	1637	2.3	426	255	35	74675
MSpappp:98	MSpappp	98	1609	-23391	62	61	1609	8.0	481	249	36	116869
MSpp:34	MSpp	34	2038	-22961	-8	-9	2038	8.8	476	284	56	472426
MSppa:53	MSppa	53	1903	-23096	-1	-3	1903	6.2	494	291	49	242748
MSppaa:71	MSppaa	71	1694	-23305	54	55	1694	12.4	451	295	41	172620
MSppaaa:97	MSppaaa	97	1592	-23407	15	14	1592	26.5	332	384	35	190173
MSppaap:97	MSppaap	97	1608	-23391	-20	-19	1608	19.0	391	382	34	107425
MSppap:71	MSppap	71	1616	-23384	-9	-6	1616	12.0	400	313	40	140340
MSppapa:96	MSppapa	96	1594	-23406	-43	-49	1594	24.4	262	390	32	141994
MSppapp:96	MSppapp	96	1557	-23442	84	87	1557	21.8	310	389	34	143172
MSppp:53	MSppp	53	2010	-22989	62	62	2010	14.2	558	241	48	373819
MSpppa:72	MSpppa	72	1600	-23399	-17	-19	1600	14.8	436	236	42	186356
MSpppaa:99	MSpppaa	99	1489	-23510	-20	-14	1489	17.0	350	343	32	81767
MSpppap:99	MSpppap	99	1316	-23683	-254	-257	1316	14.0	402	325	32	65713
MSpppp:72	MSpppp	72	1732	-23267	73	75	1732	16.7	479	279	42	194364
E:9	E	9	3031	-21968	-37	-37	3031	27.5	487	236	64	916988
Ea:21	Ea	21	2339	-22660	-82	-82	2339	27.0	449	223	64	1200060
Eal:43	Eal	43	1969	-23030	-118	-119	1969	32.2	427	257	56	710458
Eala:77	Eala	77	1627	-23372	-98	-96	1627	29.9	352	305	48	391826
Ealp:77	Ealp	77	2085	-22914	224	219	2085	38.5	409	321	48	463106
Ear:43	Ear	43	1935	-23064	-38	-37	1935	20.9	483	266	56	595702
Eara:79	Eara	79	1605	-23395	-43	-35	1605	25.5	396	287	43	245957
Earp:79	Earp	79	1944	-23055	200	203	1944	28.2	462	288	46	318928
Ep:21	Ep	21	2436	-22563	-34	-37	2436	32.2	534	261	63	1266447
Epl:46	Epl	46	2037	-22962	-125	-123	2037	39.3	518	288	57	895225
Epla:81	Epla	81	1697	-23302	-110	-103	1697	41.8	467	314	48	447999
Eplp:81	Eplp	81	1933	-23066	157	161	1933	33.1	512	280	46	355623
Epr:46	Epr	46	1925	-23074	-72	-72	1925	26.0	519	342	55	587100
Epra:78	Epra	78	1588	-23411	-93	-93	1588	25.0	440	358	46	341269
Eprp:78	Eprp	78	1919	-23080	153	154	1919	28.2	533	337	46	366258
P2:1	P2	1	3786	-21213	-80	-80	3786	33.9	567	305	78	1780826
C:11	C	11	2996	-22003	-79	-79	2996	46.0	490	351	64	1126818
Ca:23	Ca	23	2424	-22575	-155	-156	2424	46.0	393	358	62	1084361
Caa:39	Caa	39	2153	-22846	-199	-200	2153	50.6	381	386	55	877000
Caaa:57	Caaa	57	1984	-23015	-153	-152	1984	49.0	354	370	50	484841
Caaaa:78	Caaaa	78	1632	-23367	-164	-165	1632	49.0	454	347	42	306648
Caaap:78	Caaap	78	1970	-23029	99	96	1970	48.5	531	286	42	319799
Caap:57	Caap	57	2168	-22831	21	21	2168	52.8	452	349	45	456032
Caapa:83	Caapa	83	1640	-23359	-91	-89	1640	50.4	570	317	36	277546
Caapp:83	Caapp	83	1925	-23074	175	177	1925	39.9	611	273	40	315810
Cap:39	Cap	39	2111	-22888	-47	-47	2111	36.6	400	332	54	655905
Capa:59	Capa	59	1837	-23162	-154	-153	1837	45.7	430	286	48	462529
Capaa:87	Capaa	87	1687	-23312	-64	-39	1687	37.2	539	202	39	270831
Capap:87	Capap	87	1783	-23216	108	111	1783	30.7	591	227	41	266434
Capp:59	Capp	59	2124	-22875	84	84	2124	47.2	513	283	46	469463
Cappa:89	Cappa	89	1537	-23462	-52	-53	1537	18.0	577	241	38	189511
Cappp:89	Cappp	89	1877	-23122	211	210	1877	25.0	625	268	37	244171
Cp:23	Cp	23	2513	-22486	-94	-93	2513	43.0	507	373	61	1197728
Cpa:38	Cpa	38	2162	-22837	-151	-151	2162	47.0	484	380	55	903154
Cpaa:57	Cpaa	57	1932	-23067	-128	-128	1932	45.6	457	419	47	469050
Cpaaa:78	Cpaaa	78	1667	-23332	-64	-65	1667	47.9	498	383	42	313136
Cpaap:78	Cpaap	78	1822	-23177	51	52	1822	43.3	555	358	40	293714
Cpap:57	Cpap	57	2158	-22841	29	28	2158	48.1	524	349	46	471948
Cpapa:81	Cpapa	81	1581	-23418	-49	-45	1581	36.7	598	379	39	291780
Cpapp:81	Cpapp	81	1966	-23033	242	244	1966	33.7	629	314	41	308531
Cpp:38	Cpp	38	2346	-22653	62	61	2346	42.0	563	372	53	863130
Cppa:59	Cppa	59	1761	-23238	-48	-47	1761	28.3	579	381	47	426066
Cppaa:92	Cppaa	92	1464	-23535	-68	-64	1464	9.5	530	356	36	137941
Cppap:92	Cppap	92	1623	-23377	64	69	1623	14.3	588	333	38	203882
Cppp:59	Cppp	59	2178	-22821	179	179	2178	41.0	596	311	47	495643
Cpppa:88	Cpppa	88	1588	-23411	-73	-71	1588	26.6	578	331	37	210007
Cpppp:88	Cpppp	88	1803	-23196	173	173	1803	20.0	623	323	41	277918
P3:11	P3	11	2797	-22202	-87	-87	2797	31.4	589	312	62	1251717
D:27	D	27	2247	-22753	-103	-103	2247	30.2	605	342	54	990464
Da:47	Da	47	2088	-22911	-44	-45	2088	38.4	601	262	49	668469
Daa:75	Daa	75	1788	-23211	49	48	1788	30.5	553	242	43	292423
Dap:75	Dap	75	1622	-23377	-37	-39	1622	23.8	516	208	41	236682
Dp:47	Dp	47	1955	-23045	-70	-71	1955	27.4	613	353	50	619569
Dpa:75	Dpa	75	1704	-23295	54	55	1704	19.9	579	295	44	275629
Dpp:75	Dpp	75	1526	-23473	-42	-43	1526	9.1	519	302	42	171292
P4:27	P4	27	2165	-22834	-127	-130	2165	32.6	586	243	51	989970
Z2:62	Z2	62	1663	-23336	-70	-72	1663	22.2	538	268	44	346410
Z3:62	Z3	62	1683	-23316	-105	-104	1683	27.9	479	221	44	360209
