# Supplementary material for: Quantitative Differences in Nuclear β-catenin and TCF Pattern Embryonic Cells in C. elegans
Source: PLoS Genet. 2015 Oct 21;11(10):e1005585. doi: 10.1371/journal.pgen.1005585 (PMC4619327; doi:10.1371/journal.pgen.1005585)
Supplement: S1 Data — For each cell analyzed, birth time is given in column 3 and the average nuclear reporter intensity over the lifetime of the cell (corrected for background) is given in column 7 (“blot”). For information on each embryo’s strain information and experimental conditions, refer to S2 Table. (ZIP) [file pgen.1005585.s005.zip › CAs/CA20120629_JIM133_mom-2i_L3.csv]

cellTime	cell	time	none	global	local	blot	cross	z	x	y	size	gweight
ABa:1	ABa	1	3985	-21014	-32	-32	3985	33.5	525	257	75	1147946
ABal:9	ABal	9	3049	-21950	-61	-61	3049	26.2	557	212	72	1183422
ABala:18	ABala	18	2547	-22452	-106	-106	2547	32.4	588	271	65	1284931
ABalaa:29	ABalaa	29	2152	-22847	-53	-54	2152	37.0	599	299	58	1110830
ABalaaa:45	ABalaaa	45	1728	-23271	-114	-114	1728	30.5	622	307	50	683271
ABalaaaa:64	ABalaaaa	64	1573	-23426	-78	-74	1573	37.4	634	281	43	465799
ABalaaaal:95	ABalaaaal	95	1505	-23494	19	11	1505	19.8	637	250	37	344977
ABalaaaar:95	ABalaaaar	95	1909	-23090	273	280	1909	34.4	638	277	35	326317
ABalaaap:64	ABalaaap	64	1884	-23115	144	144	1884	28.7	624	245	44	419260
ABalaaapa:88	ABalaaapa	88	1467	-23532	-117	-109	1467	17.0	596	253	36	231325
ABalaaapp:88	ABalaaapp	88	2019	-22980	322	320	2019	23.0	611	290	36	305060
ABalaap:45	ABalaap	45	2078	-22921	88	88	2078	42.2	565	294	48	630440
ABalaapa:64	ABalaapa	64	1664	-23335	-149	-154	1664	38.2	572	244	42	386687
ABalaapaa:93	ABalaapaa	93	1525	-23474	-143	-145	1525	34.6	596	255	34	253007
ABalaapap:93	ABalaapap	93	1809	-23190	85	78	1809	38.2	558	284	36	287255
ABalaapp:64	ABalaapp	64	1906	-23093	62	57	1906	34.9	543	265	42	321833
ABalaappa:88	ABalaappa	88	1956	-23043	233	242	1956	29.6	589	298	37	302303
ABalaappp:88	ABalaappp	88	1592	-23407	-174	-160	1592	37.8	569	318	35	280385
ABalap:29	ABalap	29	2131	-22868	-26	-26	2131	22.8	594	256	58	947424
ABalapa:45	ABalapa	45	1771	-23228	-37	-37	1771	18.2	611	260	49	562290
ABalapaa:63	ABalapaa	63	1624	-23375	-14	-12	1624	20.8	629	290	43	365893
ABalapaaa:89	ABalapaaa	89	1454	-23545	-58	-57	1454	11.2	607	291	36	290905
ABalapaap:89	ABalapaap	89	1526	-23473	16	7	1526	5.7	574	278	37	222423
ABalapap:63	ABalapap	63	1776	-23223	36	36	1776	13.9	607	280	42	287736
ABalapapa:86	ABalapapa	86	1469	-23530	-16	-15	1469	8.7	583	323	34	211684
ABalapapp:86	ABalapapp	86	1690	-23309	111	110	1690	12.7	538	323	38	212328
ABalapp:45	ABalapp	45	1999	-23000	59	57	1999	30.3	567	226	49	563664
ABalappa:63	ABalappa	63	1872	-23127	161	163	1872	17.6	576	229	43	254167
ABalappaa:86	ABalappaa	86	1553	-23447	-46	-41	1553	21.3	534	277	36	198303
ABalappap:86	ABalappap	86	1731	-23268	98	100	1731	17.8	501	311	37	200190
ABalappp:63	ABalappp	63	1695	-23304	-57	-55	1695	25.9	577	269	43	335368
ABalapppa:89	ABalapppa	89	1717	-23282	116	119	1717	17.9	560	306	35	211933
ABalapppp:89	ABalapppp	89	1543	-23456	-87	-80	1543	25.5	566	345	35	248393
ABalp:18	ABalp	18	2515	-22484	-122	-122	2515	32.1	524	173	65	984474
ABalpa:29	ABalpa	29	2196	-22803	-136	-136	2196	43.5	543	211	61	1141631
ABalpaa:44	ABalpaa	44	1810	-23189	-122	-120	1810	41.5	598	226	52	779879
ABalpaaa:62	ABalpaaa	62	1785	-23214	-35	-33	1785	42.0	600	209	44	411842
ABalpaaaa:87	ABalpaaaa	87	1552	-23447	-40	-43	1552	25.5	629	222	37	369912
ABalpaaap:87	ABalpaaap	87	2072	-22927	330	328	2072	33.4	599	189	37	352679
ABalpaap:62	ABalpaap	62	2036	-22963	163	161	2036	32.1	566	183	45	364138
ABalpaapa:84	ABalpaapa	84	1616	-23383	-11	-13	1616	20.8	590	205	42	319059
ABalpaapp:84	ABalpaapp	84	1934	-23065	208	200	1934	23.5	537	222	38	263523
ABalpap:44	ABalpap	44	2191	-22808	113	112	2191	46.9	498	226	51	673606
ABalpapa:61	ABalpapa	61	1869	-23130	-113	-110	1869	45.4	526	184	46	406315
ABalpapaa:82	ABalpapaa	82	1665	-23334	-84	-53	1665	31.5	569	175	39	331591
ABalpapap:82	ABalpapap	82	2104	-22895	324	316	2104	31.2	524	159	37	263535
ABalpapp:61	ABalpapp	61	2326	-22673	277	274	2326	45.7	425	167	48	417458
ABalpappa:82	ABalpappa	82	1653	-23346	-108	-91	1653	37.2	481	145	38	303913
ABalpappp:82	ABalpappp	82	2013	-22986	232	235	2013	32.0	442	164	40	269779
ABalpp:29	ABalpp	29	2201	-22798	-2	-2	2201	31.4	495	149	59	858916
ABalppa:44	ABalppa	44	1824	-23176	-41	-39	1824	30.7	498	140	49	493480
ABalppaa:61	ABalppaa	61	1717	-23282	-20	-13	1717	24.4	539	160	45	259056
ABalppaaa:85	ABalppaaa	85	1645	-23354	101	96	1645	12.8	532	204	39	235573
ABalppaap:85	ABalppaap	85	1539	-23460	-81	-79	1539	19.1	494	219	37	226588
ABalppap:61	ABalppap	61	2100	-22899	200	196	2100	34.7	486	151	45	343444
ABalppapa:83	ABalppapa	83	1524	-23475	8	16	1524	16.0	541	163	38	174372
ABalppapp:83	ABalppapp	83	1951	-23048	251	257	1951	25.8	476	149	39	250726
ABalppp:44	ABalppp	44	2105	-22894	64	62	2105	42.6	454	159	50	662857
ABalpppa:62	ABalpppa	62	1733	-23266	-99	-84	1733	32.7	447	136	46	351905
ABalpppaa:86	ABalpppaa	86	1450	-23549	-23	-18	1450	10.0	499	187	36	163072
ABalpppap:86	ABalpppap	86	1637	-23362	57	77	1637	20.6	437	140	40	226163
ABalpppp:62	ABalpppp	62	2041	-22958	122	120	2041	34.7	396	163	43	285544
ABalppppa:84	ABalppppa	84	1524	-23476	-35	-34	1524	16.1	460	190	38	188504
ABalppppp:84	ABalppppp	84	1677	-23322	116	108	1677	15.6	409	164	37	153729
ABar:9	ABar	9	3153	-21846	-19	-19	3153	39.4	498	335	74	1510092
ABara:18	ABara	18	2598	-22401	-145	-145	2598	46.0	454	290	66	1260730
ABaraa:29	ABaraa	29	2178	-22821	-126	-126	2178	44.2	490	325	60	1101155
ABaraaa:44	ABaraaa	44	1857	-23142	-40	-39	1857	34.3	546	363	51	698552
ABaraaaa:63	ABaraaaa	63	1730	-23269	-124	-126	1730	45.7	582	285	44	446979
ABaraaaaa:89	ABaraaaaa	89	1587	-23412	-26	-18	1587	35.9	632	233	36	363037
ABaraaaap:89	ABaraaaap	89	2192	-22807	404	400	2192	44.8	589	229	36	354881
ABaraaap:63	ABaraaap	63	2139	-22860	154	141	2139	45.3	521	316	46	414373
ABaraaapa:84	ABaraaapa	84	1731	-23268	-103	-101	1731	43.9	540	262	40	346228
ABaraaapp:84	ABaraaapp	84	2112	-22887	235	235	2112	38.7	484	259	39	309283
ABaraap:44	ABaraap	44	2101	-22899	79	78	2101	45.3	495	324	52	709439
ABaraapa:61	ABaraapa	61	1903	-23096	-84	-87	1903	49.7	535	250	47	454999
ABaraapaa:84	ABaraapaa	84	1712	-23287	-105	-89	1712	41.9	562	202	39	387418
ABaraapap:84	ABaraapap	84	2064	-22935	226	220	2064	34.7	527	200	40	329113
ABaraapp:61	ABaraapp	61	2334	-22665	262	252	2334	49.1	459	231	46	406626
ABaraappa:83	ABaraappa	83	1699	-23300	-108	-97	1699	41.2	520	166	40	355699
ABaraappp:83	ABaraappp	83	2270	-22729	425	421	2270	39.4	454	182	41	364073
ABarap:29	ABarap	29	2206	-22793	-49	-50	2206	37.2	401	364	59	967267
ABarapa:44	ABarapa	44	1846	-23153	-35	-36	1846	32.7	457	386	50	588858
ABarapaa:62	ABarapaa	62	1784	-23215	-117	-106	1784	46.1	490	351	45	418158
ABarapaaa:85	ABarapaaa	85	1723	-23276	-124	-113	1723	49.6	548	238	38	392836
ABarapaap:85	ABarapaap	85	2525	-22474	504	507	2525	50.0	497	242	39	383679
ABarapap:62	ABarapap	62	2190	-22809	173	170	2190	47.6	456	295	44	356022
ABarapapa:83	ABarapapa	83	1702	-23298	-151	-124	1702	50.3	492	202	39	380206
ABarapapp:83	ABarapapp	83	2297	-22702	388	399	2297	43.9	466	217	40	380801
ABarapp:44	ABarapp	44	2078	-22921	64	64	2078	42.4	387	364	52	676764
ABarappa:62	ABarappa	62	1888	-23111	-101	-91	1888	50.7	412	297	45	405184
ABarappaa:86	ABarappaa	86	1687	-23312	-133	-127	1687	51.6	439	217	38	364681
ABarappap:86	ABarappap	86	2110	-22890	212	225	2110	48.4	416	256	38	336976
ABarappp:62	ABarappp	62	2134	-22865	174	174	2134	42.4	388	297	44	327214
ABarapppa:83	ABarapppa	83	1593	-23406	-153	-148	1593	44.1	494	306	38	314124
ABarapppp:83	ABarapppp	83	2288	-22711	406	397	2288	45.4	448	297	39	329181
ABarp:18	ABarp	18	2512	-22487	-69	-68	2512	26.5	466	358	64	1066824
ABarpa:29	ABarpa	29	2082	-22917	-33	-33	2082	21.9	526	348	59	864827
ABarpaa:45	ABarpaa	45	1744	-23255	-35	-35	1744	12.9	563	330	51	539557
ABarpaaa:64	ABarpaaa	64	1637	-23362	-76	-72	1637	36.6	580	359	44	419427
ABarpaaaa:91	ABarpaaaa	91	1466	-23533	-102	-76	1466	25.6	642	314	36	326253
ABarpaaap:91	ABarpaaap	91	2039	-22960	382	386	2039	40.1	616	319	37	326544
ABarpaap:64	ABarpaap	64	1935	-23064	177	176	1935	23.1	594	341	45	384874
ABarpaapa:87	ABarpaapa	87	1552	-23447	-31	-30	1552	18.7	618	342	38	326751
ABarpaapp:87	ABarpaapp	87	2167	-22832	448	438	2167	31.3	594	350	38	306234
ABarpap:45	ABarpap	45	1875	-23124	11	11	1875	27.6	503	314	50	502544
ABarpapa:64	ABarpapa	64	1728	-23271	-95	-100	1728	39.1	563	308	43	398001
ABarpapaa:91	ABarpapaa	91	1541	-23458	-109	-91	1541	43.3	611	272	37	331189
ABarpapap:91	ABarpapap	91	2147	-22853	387	384	2147	46.8	555	317	37	308607
ABarpapp:64	ABarpapp	64	1888	-23112	49	44	1888	31.3	497	295	45	337681
ABarpappa:86	ABarpappa	86	1636	-23363	-76	-49	1636	43.5	540	349	38	314373
ABarpappp:86	ABarpappp	86	2131	-22868	399	392	2131	33.1	529	325	39	288130
ABarpp:29	ABarpp	29	2021	-22978	-36	-36	2021	13.5	450	281	57	457859
ABarppa:45	ABarppa	45	1740	-23259	-15	-15	1740	10.3	477	282	51	319529
ABarppaa:62	ABarppaa	62	1651	-23348	-5	-4	1651	13.7	547	359	45	289133
ABarppaaa:86	ABarppaaa	86	1477	-23522	-22	-22	1477	18.0	557	370	37	260188
ABarppaap:86	ABarppaap	86	1662	-23337	153	151	1662	19.2	504	392	37	220757
ABarppap:62	ABarppap	62	1743	-23256	52	51	1743	12.2	489	314	44	202811
ABarppapa:84	ABarppapa	84	1463	-23536	-61	-53	1463	14.0	506	360	37	209002
ABarppapp:84	ABarppapp	84	1820	-23179	186	188	1820	25.0	456	351	38	237770
ABarppp:45	ABarppp	45	1873	-23126	39	38	1873	27.1	421	271	52	463034
ABarpppa:62	ABarpppa	62	1697	-23302	-64	-58	1697	25.6	482	314	45	296506
ABarpppaa:86	ABarpppaa	86	1501	-23498	-52	-35	1501	28.9	565	380	37	264014
ABarpppap:86	ABarpppap	86	1721	-23278	100	104	1721	27.9	512	358	37	223098
ABarpppp:62	ABarpppp	62	1897	-23102	122	121	1897	25.4	410	296	44	222227
ABarppppa:84	ABarppppa	84	1558	-23441	-113	-96	1558	27.7	501	319	37	227196
ABarppppp:84	ABarppppp	84	1964	-23035	236	237	1964	30.8	467	318	38	225454
ABp:1	ABp	1	3989	-21010	-53	-53	3989	35.8	371	333	71	958769
ABpl:9	ABpl	9	2985	-22014	-9	-9	2985	15.5	354	282	73	730265
ABpla:18	ABpla	18	2457	-22542	-7	-7	2457	11.0	482	248	66	633797
ABplaa:29	ABplaa	29	2025	-22974	-31	-31	2025	12.1	549	209	60	672219
ABplaaa:44	ABplaaa	44	1719	-23280	5	5	1719	7.7	552	218	52	363488
ABplaaaa:61	ABplaaaa	61	1624	-23375	-12	-7	1624	9.7	579	211	45	260248
ABplaaaaa:85	ABplaaaaa	85	1450	-23550	-20	-19	1450	8.0	537	252	38	210205
ABplaaaap:85	ABplaaaap	85	1481	-23518	-7	-11	1481	6.7	498	288	37	167947
ABplaaap:61	ABplaaap	61	1639	-23360	-37	-36	1639	6.9	536	288	45	215438
ABplaaapa:83	ABplaaapa	83	1434	-23565	-39	-36	1434	6.9	486	334	36	178768
ABplaaapp:83	ABplaaapp	83	1642	-23357	82	83	1642	12.4	423	348	39	180883
ABplaap:44	ABplaap	44	1798	-23201	-8	-9	1798	21.5	527	186	51	497765
ABplaapa:61	ABplaapa	61	1704	-23295	-4	-5	1704	16.2	519	245	43	203868
ABplaapaa:83	ABplaapaa	83	1566	-23433	3	6	1566	18.6	470	301	39	232360
ABplaapap:83	ABplaapap	83	1474	-23525	-17	-18	1474	8.9	451	294	36	136121
ABplaapp:61	ABplaapp	61	1775	-23224	46	46	1775	18.1	472	207	45	193679
ABplaappa:83	ABplaappa	83	1472	-23527	-58	-50	1472	15.3	422	265	38	151082
ABplaappp:83	ABplaappp	83	1529	-23470	38	39	1529	6.9	365	302	40	40191
ABplap:29	ABplap	29	2005	-22994	-8	-8	2005	13.1	421	179	61	526905
ABplapa:45	ABplapa	45	1710	-23289	-11	-11	1710	9.3	446	191	51	284927
ABplapaa:61	ABplapaa	61	1593	-23406	-25	-25	1593	7.0	504	201	43	168153
ABplapaaa:86	ABplapaaa	86	1465	-23535	-6	-6	1465	7.8	462	246	37	143188
ABplapaap:86	ABplapaap	86	1519	-23480	37	34	1519	6.2	403	286	36	120524
ABplapap:61	ABplapap	61	1676	-23323	20	19	1676	8.2	431	277	43	139976
ABplapapa:84	ABplapapa	84	1487	-23512	-29	-26	1487	9.9	372	373	39	189911
ABplapapp:84	ABplapapp	84	1593	-23406	81	81	1593	9.4	314	350	38	157461
ABplapp:45	ABplapp	45	1889	-23110	22	21	1889	28.8	402	192	52	474280
ABplappa:62	ABplappa	62	1680	-23319	-33	-32	1680	19.6	419	237	44	183118
ABplappaa:84	ABplappaa	84	1577	-23422	5	8	1577	20.8	381	289	39	161194
ABplappap:84	ABplappap	84	1660	-23339	58	61	1660	19.4	341	331	39	183201
ABplappp:62	ABplappp	62	1840	-23159	85	87	1840	26.8	365	251	42	198190
ABplapppa:86	ABplapppa	86	1617	-23382	-25	-14	1617	27.2	316	321	35	172094
ABplapppp:86	ABplapppp	86	1645	-23354	116	115	1645	16.4	272	327	36	140320
ABplp:18	ABplp	18	2468	-22531	-30	-30	2468	17.3	349	181	63	586490
ABplpa:29	ABplpa	29	2062	-22937	-92	-92	2062	29.8	365	123	58	819724
ABplpaa:45	ABplpaa	45	1812	-23187	-25	-25	1812	24.3	412	123	49	439484
ABplpaaa:64	ABplpaaa	64	1614	-23385	-42	-38	1614	17.8	462	145	44	215168
ABplpaaaa:89	ABplpaaaa	89	1458	-23541	-11	-11	1458	9.2	433	200	36	136294
ABplpaaap:89	ABplpaaap	89	1469	-23530	-11	-8	1469	8.5	374	194	35	114169
ABplpaap:64	ABplpaap	64	1701	-23298	27	29	1701	13.0	407	168	45	174086
ABplpaapa:84	ABplpaapa	84	1546	-23453	34	35	1546	9.3	361	234	35	88030
ABplpaapp:84	ABplpaapp	84	1427	-23572	-20	-20	1427	9.3	405	221	34	91101
ABplpap:45	ABplpap	45	2121	-22878	116	116	2121	40.2	350	137	51	640440
ABplpapa:62	ABplpapa	62	1707	-23292	-35	-33	1707	24.9	399	124	44	258999
ABplpapaa:85	ABplpapaa	85	1523	-23476	2	5	1523	18.8	378	139	36	153636
ABplpapap:85	ABplpapap	85	1571	-23428	63	64	1571	11.1	320	155	39	162862
ABplpapp:62	ABplpapp	62	1926	-23073	126	126	1926	23.3	325	135	47	266709
ABplpappa:83	ABplpappa	83	1583	-23416	23	21	1583	23.0	330	121	45	274111
ABplpappp:83	ABplpappp	83	1688	-23312	114	114	1688	13.7	268	140	38	174092
ABplpp:29	ABplpp	29	2098	-22901	3	3	2098	19.4	259	146	58	659753
ABplppa:45	ABplppa	45	1769	-23230	-29	-29	1769	13.1	344	159	50	333384
ABplppaa:63	ABplppaa	63	1580	-23419	-22	-18	1580	5.2	380	224	43	117679
ABplppaaa:89	ABplppaaa	89	1465	-23534	13	18	1465	6.0	334	225	37	114447
ABplppaap:89	ABplppaap	89	1348	-23651	-115	-119	1348	2.4	296	289	38	17403
ABplppap:63	ABplppap	63	1683	-23316	11	9	1683	13.1	332	226	44	157105
ABplppapa:86	ABplppapa	86	1468	-23531	-40	-39	1468	15.1	307	276	39	90777
ABplppapp:86	ABplppapp	86	1479	-23520	-9	-9	1479	6.8	248	282	37	87747
ABplppp:45	ABplppp	45	1955	-23044	54	54	1955	27.4	280	125	51	581551
ABplpppa:62	ABplpppa	62	1709	-23291	0	3	1709	11.8	338	155	47	199357
ABplpppaa:85	ABplpppaa	85	1460	-23539	-26	-24	1460	7.4	286	191	39	42908
ABplpppap:85	ABplpppap	85	1493	-23506	6	1	1493	5.4	233	215	38	108753
ABplpppp:62	ABplpppp	62	1761	-23238	52	51	1761	10.9	270	188	44	164083
ABplppppa:85	ABplppppa	85	1436	-23563	-51	-50	1436	9.1	221	169	39	153401
ABplppppp:85	ABplppppp	85	1533	-23466	50	46	1533	6.7	193	230	40	124932
ABpr:9	ABpr	9	3129	-21870	-123	-123	3129	45.6	282	347	74	1586467
ABpra:18	ABpra	18	2592	-22407	-71	-71	2592	39.7	319	378	65	1232395
ABpraa:29	ABpraa	29	2088	-22911	8	8	2088	20.5	392	375	58	674168
ABpraaa:45	ABpraaa	45	1736	-23263	-34	-34	1736	12.2	450	355	51	415003
ABpraaaa:62	ABpraaaa	62	1694	-23305	-29	-29	1694	26.5	508	388	44	287101
ABpraaaaa:85	ABpraaaaa	85	1515	-23484	-58	-56	1515	30.6	481	397	37	277384
ABpraaaap:85	ABpraaaap	85	1694	-23305	107	107	1694	25.0	434	411	38	274882
ABpraaap:62	ABpraaap	62	1755	-23244	50	48	1755	15.7	446	371	44	225045
ABpraaapa:86	ABpraaapa	86	1467	-23532	-48	-46	1467	15.4	438	392	38	251568
ABpraaapp:86	ABpraaapp	86	1797	-23202	172	167	1797	20.2	378	395	39	256786
ABpraap:45	ABpraap	45	1856	-23143	-40	-40	1856	27.7	391	368	51	494358
ABpraapa:62	ABpraapa	62	1781	-23218	20	22	1781	33.4	453	400	43	325802
ABpraapaa:87	ABpraapaa	87	1537	-23462	-85	-85	1537	39.5	452	396	37	297572
ABpraapap:87	ABpraapap	87	1861	-23138	231	230	1861	36.7	397	418	37	277468
ABpraapp:62	ABpraapp	62	2002	-22997	146	146	2002	30.7	397	368	45	307129
ABpraappa:84	ABpraappa	84	1612	-23387	-61	-59	1612	33.8	412	364	37	241526
ABpraappp:84	ABpraappp	84	2044	-22955	295	286	2044	33.6	356	376	41	284208
ABprap:29	ABprap	29	2058	-22941	-49	-49	2058	17.1	254	368	57	608406
ABprapa:45	ABprapa	45	1755	-23245	-35	-36	1755	12.1	344	358	50	334575
ABprapaa:62	ABprapaa	62	1729	-23270	22	22	1729	19.8	394	407	42	261033
ABprapaaa:86	ABprapaaa	86	1562	-23437	-55	-50	1562	28.8	370	425	37	283202
ABprapaap:86	ABprapaap	86	1980	-23019	334	333	1980	28.4	312	430	35	261006
ABprapap:62	ABprapap	62	1844	-23155	43	43	1844	22.9	348	356	42	211345
ABprapapa:85	ABprapapa	85	1656	-23343	-14	-4	1656	26.8	312	371	36	226789
ABprapapp:85	ABprapapp	85	1955	-23044	230	229	1955	25.2	255	366	36	221744
ABprapp:45	ABprapp	45	1837	-23162	43	44	1837	13.8	258	335	48	286735
ABprappa:62	ABprappa	62	1730	-23269	-47	-48	1730	26.4	318	414	45	341148
ABprappaa:86	ABprappaa	86	1642	-23357	-141	-122	1642	40.7	327	407	38	321938
ABprappap:86	ABprappap	86	2130	-22869	345	343	2130	35.2	282	398	38	318461
ABprappp:62	ABprappp	62	1870	-23129	60	58	1870	28.0	288	352	42	255309
ABprapppa:89	ABprapppa	89	1649	-23350	-112	-93	1649	37.5	251	372	37	314445
ABprapppp:89	ABprapppp	89	1997	-23002	263	268	1997	31.0	208	359	36	229608
ABprp:18	ABprp	18	2652	-22347	-127	-127	2652	45.7	221	292	64	1256319
ABprpa:29	ABprpa	29	2176	-22823	-80	-80	2176	38.0	261	384	59	1022622
ABprpaa:45	ABprpaa	45	1784	-23215	-52	-53	1784	21.7	309	407	50	534959
ABprpaaa:63	ABprpaaa	63	1722	-23277	-107	-104	1722	41.5	433	388	44	384696
ABprpaaaa:87	ABprpaaaa	87	1636	-23363	-71	-61	1636	43.7	490	360	37	303281
ABprpaaap:87	ABprpaaap	87	2085	-22914	326	310	2085	48.4	447	360	37	331107
ABprpaap:63	ABprpaap	63	2016	-22983	129	132	2016	37.6	357	400	45	387956
ABprpaapa:86	ABprpaapa	86	1624	-23375	-87	-69	1624	45.6	420	379	37	330062
ABprpaapp:86	ABprpaapp	86	2446	-22553	564	565	2446	47.8	359	384	38	327973
ABprpap:45	ABprpap	45	2056	-22943	41	42	2056	38.0	277	396	50	627199
ABprpapa:63	ABprpapa	63	1894	-23105	-38	-40	1894	49.9	414	356	44	390019
ABprpapaa:87	ABprpapaa	87	1654	-23345	-130	-121	1654	50.8	478	315	39	343602
ABprpapap:87	ABprpapap	87	2184	-22815	319	321	2184	51.8	420	301	37	290172
ABprpapp:63	ABprpapp	63	2272	-22727	254	242	2272	46.2	333	332	44	368239
ABprpappa:86	ABprpappa	86	1756	-23243	-163	-127	1756	51.6	391	267	38	309124
ABprpappp:86	ABprpappp	86	2687	-22312	708	706	2687	51.8	337	286	40	325263
ABprpp:29	ABprpp	29	2335	-22664	0	1	2335	37.3	177	334	58	1022762
ABprppa:45	ABprppa	45	1831	-23168	-62	-61	1831	27.6	209	403	50	588996
ABprppaa:62	ABprppaa	62	1820	-23179	-148	-144	1820	48.1	345	385	44	408449
ABprppaaa:88	ABprppaaa	88	1687	-23312	-141	-135	1687	49.9	395	338	36	301260
ABprppaap:88	ABprppaap	88	2167	-22832	250	246	2167	52.6	334	340	36	309402
ABprppap:62	ABprppap	62	2177	-22822	183	180	2177	47.5	265	354	46	425377
ABprppapa:87	ABprppapa	87	1780	-23219	-97	-83	1780	50.1	292	329	39	349585
ABprppapp:87	ABprppapp	87	2609	-22390	645	635	2609	50.2	236	354	37	313600
ABprppp:45	ABprppp	45	1886	-23113	22	22	1886	18.4	181	353	49	395391
ABprpppa:62	ABprpppa	62	1857	-23142	-47	-42	1857	41.6	284	407	44	370873
ABprpppaa:85	ABprpppaa	85	1656	-23343	-159	-136	1656	49.7	314	383	38	319808
ABprpppap:85	ABprpppap	85	2128	-22871	286	281	2128	46.1	264	393	38	321325
ABprpppp:62	ABprpppp	62	2083	-22916	166	167	2083	34.2	236	397	44	327072
ABprppppa:85	ABprppppa	85	1690	-23309	-149	-116	1690	44.1	232	389	38	322073
ABprppppp:85	ABprppppp	85	2563	-22436	664	659	2563	44.3	183	369	38	334391
EMS:1	EMS	1	3842	-21157	-55	-55	3842	33.6	305	167	73	1069604
MS:11	MS	11	2947	-22052	-120	-120	2947	45.2	380	184	70	1500767
MSa:22	MSa	22	2410	-22589	-144	-144	2410	41.1	405	176	62	1081519
MSaa:36	MSaa	36	1952	-23047	-263	-263	1952	47.8	417	290	57	895200
MSaaa:51	MSaaa	51	1912	-23087	-177	-172	1912	47.7	424	263	48	525525
MSaaaa:69	MSaaaa	69	1757	-23242	-122	-113	1757	41.7	413	223	43	281085
MSaaaaa:91	MSaaaaa	91	1634	-23365	-128	-122	1634	32.2	493	238	37	189731
MSaaaap:91	MSaaaap	91	1859	-23140	168	163	1859	22.2	459	263	36	126099
MSaaap:69	MSaaap	69	1828	-23171	35	32	1828	33.4	350	230	42	214981
MSaaapa:96	MSaaapa	96	1598	-23401	-48	-49	1598	26.6	424	253	38	162168
MSaaapp:96	MSaaapp	96	2014	-22985	232	263	2014	30.1	366	308	33	150361
MSaap:51	MSaap	51	2187	-22812	48	47	2187	46.7	323	248	50	530342
MSaapa:69	MSaapa	69	1871	-23128	-118	-119	1871	50.3	333	176	47	384981
MSaapaa:90	MSaapaa	90	1579	-23421	-105	-98	1579	32.0	425	159	37	164494
MSaapap:90	MSaapap	90	2211	-22788	311	308	2211	43.0	392	144	36	225006
MSaapp:69	MSaapp	69	2052	-22947	165	164	2052	36.5	276	248	42	266916
MSaappa:96	MSaappa	96	1775	-23224	-157	-115	1775	44.8	341	258	35	220194
MSaappp:96	MSaappp	96	2430	-22569	478	479	2430	44.7	288	284	36	195567
MSap:36	MSap	36	2196	-22803	50	49	2196	45.8	402	199	55	877287
MSapa:52	MSapa	52	1918	-23081	-131	-130	1918	47.2	394	176	48	542783
MSapaa:71	MSapaa	71	1669	-23331	-78	-75	1669	32.8	360	158	41	227203
MSapaaa:96	MSapaaa	96	1457	-23542	-84	-84	1457	21.0	425	211	33	102231
MSapaap:96	MSapaap	96	1624	-23375	78	78	1624	17.8	372	206	32	91642
MSapap:71	MSapap	71	1796	-23203	98	103	1796	26.7	325	205	41	174128
MSapapa:97	MSapapa	97	1540	-23459	-79	-76	1540	24.7	374	247	34	97825
MSapapp:97	MSapapp	97	2128	-22871	316	361	2128	30.7	331	284	34	126740
MSapp:52	MSapp	52	2150	-22849	102	96	2150	45.2	319	161	49	541686
MSappa:71	MSappa	71	1610	-23389	-65	-64	1610	26.8	296	162	41	219716
MSappaa:101	MSappaa	101	1582	-23417	89	83	1582	19.5	339	181	32	95601
MSappap:101	MSappap	101	1788	-23211	92	117	1788	30.4	334	221	37	179651
MSappp:71	MSappp	71	1655	-23344	52	51	1655	17.9	287	205	43	190563
MSapppa:103	MSapppa	103	1465	-23534	-100	-85	1465	18.0	350	220	38	0
MSapppp:103	MSapppp	103	1725	-23275	113	120	1725	23.1	301	218	38	141554
MSp:22	MSp	22	2445	-22554	-203	-204	2445	47.4	303	237	66	1381752
MSpa:36	MSpa	36	2009	-22990	-196	-196	2009	47.0	317	347	57	965400
MSpaa:52	MSpaa	52	1920	-23079	-175	-171	1920	46.2	309	330	49	549268
MSpaaa:70	MSpaaa	70	1780	-23219	-117	-116	1780	45.7	366	259	44	299271
MSpaaaa:91	MSpaaaa	91	1639	-23360	-145	-137	1639	36.0	451	268	37	201738
MSpaaap:91	MSpaaap	91	1956	-23043	224	225	1956	30.2	412	320	35	142639
MSpaap:70	MSpaap	70	2137	-22862	234	236	2137	41.4	303	266	42	270920
MSpaapa:96	MSpaapa	96	1714	-23286	-108	-108	1714	39.0	391	269	38	204049
MSpaapp:96	MSpaapp	96	2331	-22668	456	470	2331	36.1	323	301	33	149733
MSpap:52	MSpap	52	2298	-22701	138	138	2298	47.1	240	268	51	581636
MSpapa:70	MSpapa	70	1867	-23132	-158	-158	1867	51.6	258	202	47	382379
MSpapaa:92	MSpapaa	92	1751	-23248	-120	-112	1751	48.1	368	164	39	238535
MSpapap:92	MSpapap	92	2346	-22653	388	371	2346	47.6	323	233	34	170622
MSpapp:70	MSpapp	70	2229	-22770	235	238	2229	45.3	226	265	42	297881
MSpappa:98	MSpappa	98	1767	-23232	-111	-77	1767	50.3	312	242	32	167813
MSpappp:98	MSpappp	98	2564	-22435	589	581	2564	50.4	246	254	36	206808
MSpp:36	MSpp	36	2115	-22884	3	3	2115	40.0	238	309	57	805878
MSppa:52	MSppa	52	1880	-23119	-61	-61	1880	35.2	252	327	49	427943
MSppaa:72	MSppaa	72	1699	-23300	-157	-141	1699	41.5	331	312	43	297650
MSppaaa:97	MSppaaa	97	1632	-23367	-121	-112	1632	40.7	423	317	36	201298
MSppaap:97	MSppaap	97	2135	-22864	358	355	2135	38.7	372	323	35	193003
MSppap:72	MSppap	72	2081	-22918	163	164	2081	42.8	266	320	41	268091
MSppapa:97	MSppapa	97	1779	-23221	-76	-59	1779	42.0	345	340	35	184277
MSppapp:97	MSppapp	97	2239	-22760	456	455	2239	36.1	289	339	34	148363
MSppp:52	MSppp	52	1983	-23016	37	38	1983	32.6	213	253	49	358805
MSpppa:72	MSpppa	72	1672	-23327	15	13	1672	25.1	251	251	40	172801
MSpppaa:107	MSpppaa	107	1760	-23239	132	174	1760	29.2	318	255	30	78580
MSpppap:107	MSpppap	107	1834	-23165	270	271	1834	29.7	277	293	33	91256
MSpppp:72	MSpppp	72	1637	-23362	-135	-125	1637	33.8	244	223	40	215457
MSppppa:102	MSppppa	102	1618	-23381	-174	-138	1618	38.1	327	212	36	173628
MSppppp:102	MSppppp	102	2136	-22863	265	277	2136	44.1	281	224	35	147331
E:11	E	11	2889	-22110	-93	-93	2889	35.0	240	170	70	1310608
Ea:22	Ea	22	2348	-22651	-142	-143	2348	35.4	263	149	64	1213846
Eal:37	Eal	37	2075	-22924	-1	-3	2075	42.5	263	150	55	880813
Eala:55	Eala	55	1828	-23171	-52	-50	1828	29.4	260	131	47	407644
Ealaa:76	Ealaa	76	1633	-23366	-34	-32	1633	28.9	299	143	40	227518
Ealaad:103	Ealaad	103	1570	-23430	-42	-49	1570	24.3	405	187	33	119116
Ealaav:103	Ealaav	103	1733	-23266	104	112	1733	26.2	358	155	35	161964
Ealap:76	Ealap	76	1871	-23128	135	134	1871	24.9	246	169	41	205428
Ealapa:102	Ealapa	102	1644	-23356	-46	-50	1644	30.8	335	156	34	142246
Ealapp:102	Ealapp	102	2043	-22956	287	274	2043	31.6	285	197	34	124368
Ealp:55	Ealp	55	1985	-23014	110	105	1985	24.0	210	159	46	338958
Ealpa:75	Ealpa	75	1564	-23435	-19	-16	1564	14.9	234	230	39	112254
Ealpaa:109	Ealpaa	109	1723	-23276	156	161	1723	19.0	285	227	38	0
Ealpap:109	Ealpap	109	1767	-23232	284	278	1767	19.0	235	232	34	84842
Ealpp:75	Ealpp	75	1559	-23440	-66	-64	1559	18.1	218	178	40	183580
Ealppa:109	Ealppa	109	1547	-23452	-140	-119	1547	27.0	309	165	30	106811
Ealppp:109	Ealppp	109	1535	-23464	11	7	1535	23.5	261	177	30	87700
Ear:37	Ear	37	1971	-23028	-198	-198	1971	48.5	309	233	56	903304
Eara:53	Eara	53	1892	-23107	-193	-187	1892	45.9	262	181	48	517410
Earaa:71	Earaa	71	1761	-23238	-73	-73	1761	40.3	292	166	43	284044
Earaad:93	Earaad	93	1654	-23345	0	0	1654	33.2	414	213	37	165107
Earaav:93	Earaav	93	2520	-22479	556	554	2520	43.2	379	221	36	186611
Earap:71	Earap	71	2018	-22981	165	156	2018	35.0	248	181	41	232082
Earapa:96	Earapa	96	1836	-23163	9	16	1836	36.6	373	174	38	191899
Earapp:96	Earapp	96	2199	-22800	378	379	2199	36.3	340	233	35	186755
Earp:53	Earp	53	2174	-22825	69	70	2174	42.7	185	199	49	521919
Earpa:71	Earpa	71	1812	-23187	-23	-19	1812	40.7	220	144	45	332541
Earpaa:94	Earpaa	94	1605	-23394	-41	-40	1605	31.3	382	118	38	180553
Earpap:94	Earpap	94	2110	-22889	327	329	2110	37.0	326	128	36	169847
Earpp:71	Earpp	71	1943	-23056	166	164	1943	28.8	197	174	40	224177
Earppa:99	Earppa	99	1552	-23448	-25	-27	1552	28.6	307	108	34	152808
Earppp:99	Earppp	99	1860	-23139	181	186	1860	24.4	240	139	36	156712
Ep:22	Ep	22	2437	-22562	-37	-38	2437	31.6	170	191	63	1123242
Epl:37	Epl	37	1958	-23041	-214	-215	1958	46.9	212	220	56	903407
Epla:53	Epla	53	1805	-23194	-108	-105	1805	29.6	155	171	47	412090
Eplaa:72	Eplaa	72	1845	-23154	155	156	1845	20.2	143	229	41	227758
Eplaaa:98	Eplaaa	98	1818	-23181	-16	2	1818	34.0	234	172	35	158838
Eplaap:98	Eplaap	98	1990	-23009	304	297	1990	29.7	184	182	33	151569
Eplap:72	Eplap	72	1719	-23280	-47	-45	1719	28.6	149	187	42	230287
Eplapa:93	Eplapa	93	1666	-23333	-100	-91	1666	38.1	268	131	37	185416
Eplapp:93	Eplapp	93	2470	-22529	555	558	2470	37.0	252	182	36	175428
Eplp:53	Eplp	53	2147	-22852	123	126	2147	36.0	125	249	47	470844
Eplpa:72	Eplpa	72	1938	-23061	213	213	1938	25.0	112	288	42	245591
Eplpaa:100	Eplpaa	100	1632	-23367	36	37	1632	35.2	110	202	33	160537
Eplpap:100	Eplpap	100	1949	-23050	318	327	1949	23.1	133	192	39	183583
Eplpp:72	Eplpp	72	1686	-23313	-33	-31	1686	30.7	106	240	44	289709
Eplppa:94	Eplppa	94	1603	-23396	-74	-71	1603	34.2	190	141	37	168844
Eplppp:94	Eplppp	94	2101	-22898	291	279	2101	34.0	138	187	34	153463
Epr:37	Epr	37	2159	-22840	83	80	2159	41.0	130	243	56	964321
Epra:54	Epra	54	1915	-23084	-165	-166	1915	46.3	185	321	49	541867
Epraa:74	Epraa	74	1723	-23276	-170	-163	1723	46.0	215	187	42	323014
Epraaa:102	Epraaa	102	1622	-23377	-130	-127	1622	47.3	343	139	36	228916
Epraap:102	Epraap	102	2117	-22882	276	274	2117	43.6	337	183	34	216786
Eprap:74	Eprap	74	2326	-22673	323	304	2326	47.9	200	231	42	330116
Eprapa:101	Eprapa	101	1904	-23095	-56	-47	1904	51.1	338	192	36	218498
Eprapp:101	Eprapp	101	3222	-21777	1072	1060	3222	49.6	282	177	36	219069
Eprp:54	Eprp	54	2222	-22777	233	235	2222	39.2	115	305	48	535571
Eprpa:74	Eprpa	74	2156	-22843	292	272	2156	43.5	151	257	43	369730
Eprpaa:108	Eprpaa	108	1811	-23188	-238	-189	1811	49.3	226	176	35	212734
Eprpap:108	Eprpap	108	2070	-22929	348	309	2070	48.0	183	212	32	184677
Eprpp:74	Eprpp	74	1706	-23293	-156	-140	1706	42.5	165	204	41	317979
Eprppa:106	Eprppa	106	1840	-23159	-190	-47	1840	50.0	284	150	34	200221
Eprppp:106	Eprppp	106	2240	-22760	242	229	2240	48.6	243	184	33	171279
P2:1	P2	1	3714	-21285	-36	-36	3714	28.9	159	254	73	1321642
C:13	C	13	2667	-22332	-19	-19	2667	19.3	229	306	66	702223
Ca:25	Ca	25	2172	-22827	-15	-15	2172	16.1	329	272	62	490624
Caa:40	Caa	40	1724	-23275	-65	-65	1724	15.5	349	275	53	338305
Caaa:57	Caaa	57	1727	-23272	-12	-13	1727	10.9	385	316	47	193032
Caaaa:79	Caaaa	79	1467	-23532	-56	-52	1467	14.1	320	395	42	224769
Caaap:79	Caaap	79	1493	-23506	-7	-5	1493	8.7	238	365	41	162421
Caaapa:110	Caaapa	110	1821	-23179	413	413	1821	13.0	170	394	34	99068
Caaapp:110	Caaapp	110	1490	-23510	58	64	1490	16.0	172	326	30	76281
Caap:57	Caap	57	1757	-23242	-14	-15	1757	22.2	302	293	45	215265
Caapa:80	Caapa	80	1542	-23457	42	44	1542	9.0	180	347	40	170136
Caapp:80	Caapp	80	1541	-23458	-9	-8	1541	20.1	204	378	37	199659
Cap:40	Cap	40	1818	-23181	-34	-34	1818	25.2	304	202	54	496863
Capa:60	Capa	60	1673	-23326	-82	-78	1673	27.5	299	253	46	265460
Capaa:92	Capaa	92	1529	-23470	-51	-41	1529	29.3	271	280	38	167982
Capap:92	Capap	92	1516	-23483	34	30	1516	15.3	200	286	37	121839
Capp:60	Capp	60	1643	-23356	-17	-17	1643	11.8	253	271	47	189985
Cappa:90	Cappa	90	1477	-23522	-7	-6	1477	13.6	224	331	39	151027
Cappp:90	Cappp	90	1528	-23471	34	34	1528	10.8	168	294	40	128676
Cp:25	Cp	25	2195	-22804	-15	-15	2195	14.9	212	281	62	617772
Cpa:40	Cpa	40	1745	-23254	-46	-46	1745	11.7	249	231	56	371241
Cpaa:58	Cpaa	58	1687	-23312	-53	-53	1687	10.8	291	335	47	233983
Cpaaa:79	Cpaaa	79	1531	-23468	-84	-81	1531	24.2	264	417	41	252597
Cpaap:79	Cpaap	79	1752	-23247	61	63	1752	29.4	180	389	42	268138
Cpap:58	Cpap	58	1716	-23283	-2	-1	1716	6.8	211	308	45	146844
Cpapa:81	Cpapa	81	1598	-23401	-31	-27	1598	34.7	139	353	41	302937
Cpapp:81	Cpapp	81	1706	-23293	134	136	1706	19.3	129	343	40	248722
Cpp:40	Cpp	40	1856	-23143	-7	-7	1856	20.5	162	181	54	610438
Cppa:58	Cppa	58	1733	-23266	26	27	1733	13.4	142	318	48	269911
Cppaa:86	Cppaa	86	1614	-23385	53	53	1614	13.4	134	300	40	205177
Cppap:86	Cppap	86	1463	-23536	-131	-131	1463	25.3	135	290	40	211215
Cppp:58	Cppp	58	1652	-23347	-29	-28	1652	9.5	169	226	48	278570
Cpppa:91	Cpppa	91	1675	-23324	105	113	1675	17.1	143	236	39	182859
Cpppp:91	Cpppp	91	1510	-23490	-10	-6	1510	17.6	180	182	41	214723
P3:13	P3	13	2611	-22388	-80	-80	2611	26.5	132	247	61	1008201
D:29	D	29	2030	-22969	-60	-60	2030	21.1	131	303	57	866530
Da:49	Da	49	1735	-23264	-39	-39	1735	13.6	193	308	49	309685
Daa:75	Daa	75	1617	-23382	-140	-133	1617	36.2	239	307	43	301420
Daaa:107	Daaa	107	1477	-23522	-204	-195	1477	38.2	250	217	31	127542
Daap:107	Daap	107	1827	-23173	102	93	1827	40.0	216	268	31	140264
Dap:75	Dap	75	1633	-23366	25	24	1633	24.8	194	288	41	193819
Dapa:106	Dapa	106	1469	-23530	-128	-100	1469	31.2	248	209	34	134046
Dapp:106	Dapp	106	1569	-23430	-1	-4	1569	28.6	194	244	34	118407
Dp:49	Dp	49	1737	-23262	-79	-79	1737	23.5	147	339	50	559411
Dpa:77	Dpa	77	1739	-23260	73	73	1739	32.3	184	340	42	280359
Dpaa:108	Dpaa	108	1621	-23378	-127	-133	1621	36.6	261	322	35	182520
Dpap:108	Dpap	108	1677	-23322	35	33	1677	30.3	211	314	34	112746
Dpp:77	Dpp	77	1679	-23320	-176	-150	1679	46.2	215	336	43	385167
P4:29	P4	29	1920	-23079	-117	-116	1920	28.5	114	254	53	1002285
Z2:63	Z2	63	1645	-23354	-253	-238	1645	46.2	181	301	45	563218
Z3:63	Z3	63	1622	-23377	-154	-142	1622	36.3	166	257	46	512319
