# Supplementary material for: Quantitative Differences in Nuclear β-catenin and TCF Pattern Embryonic Cells in C. elegans
Source: PLoS Genet. 2015 Oct 21;11(10):e1005585. doi: 10.1371/journal.pgen.1005585 (PMC4619327; doi:10.1371/journal.pgen.1005585)
Supplement: S1 Data — For each cell analyzed, birth time is given in column 3 and the average nuclear reporter intensity over the lifetime of the cell (corrected for background) is given in column 7 (“blot”). For information on each embryo’s strain information and experimental conditions, refer to S2 Table. (ZIP) [file pgen.1005585.s005.zip › CAs/CA20120629_JIM133_mom-2i_L4.csv]

cellTime	cell	time	none	global	local	blot	cross	z	x	y	size	gweight
ABa:1	ABa	1	4171	-20828	-8	-8	4171	27.2	195	239	81	1325304
ABal:6	ABal	6	3325	-21674	-37	-37	3325	32.5	179	204	70	1245276
ABala:16	ABala	16	2633	-22366	-39	-39	2633	24.7	139	275	66	1239575
ABalaa:27	ABalaa	27	2095	-22905	-61	-61	2095	22.3	106	274	58	1111737
ABalaaa:45	ABalaaa	45	1738	-23261	-46	-46	1738	27.0	100	288	50	765066
ABalaaaa:63	ABalaaaa	63	1590	-23409	-28	-27	1590	19.0	116	314	42	318668
ABalaaap:63	ABalaaap	63	1720	-23279	-36	-36	1720	31.0	168	322	44	396846
ABalaap:45	ABalaap	45	1838	-23161	-11	-11	1838	19.7	159	260	48	528812
ABalaapa:65	ABalaapa	65	1638	-23361	-39	-43	1638	19.2	161	291	41	307245
ABalaapp:65	ABalaapp	65	1702	-23297	-4	-5	1702	24.0	222	269	43	302922
ABalap:27	ABalap	27	2292	-22707	-11	-10	2292	37.1	175	282	59	1114606
ABalapa:45	ABalapa	45	1872	-23127	-98	-98	1872	39.0	169	285	50	740459
ABalapaa:63	ABalapaa	63	1688	-23311	-94	-97	1688	40.2	167	298	44	409899
ABalapap:63	ABalapap	63	1905	-23094	-16	-18	1905	45.7	231	269	44	383589
ABalapp:45	ABalapp	45	1894	-23105	13	13	1894	26.0	231	263	51	549965
ABalappa:63	ABalappa	63	1671	-23328	-108	-106	1671	33.0	231	294	43	334244
ABalappp:63	ABalappp	63	1882	-23117	68	67	1882	36.0	287	259	44	310468
ABalp:16	ABalp	16	2592	-22407	-89	-89	2592	20.7	183	172	66	1070907
ABalpa:27	ABalpa	27	2103	-22896	-67	-67	2103	9.1	149	203	59	833807
ABalpaa:44	ABalpaa	44	1790	-23209	-39	-41	1790	20.3	108	195	51	696798
ABalpaaa:62	ABalpaaa	62	1619	-23380	-73	-77	1619	21.6	103	262	42	353764
ABalpaap:62	ABalpaap	62	1813	-23186	14	11	1813	22.5	130	207	45	361040
ABalpap:44	ABalpap	44	1806	-23193	-1	-1	1806	6.5	169	199	52	541418
ABalpapa:62	ABalpapa	62	1655	-23344	-6	-8	1655	8.2	117	238	45	339617
ABalpapp:62	ABalpapp	62	1760	-23239	54	55	1760	5.5	172	191	47	272176
ABalpp:27	ABalpp	27	2274	-22725	35	35	2274	20.8	219	137	59	936005
ABalppa:44	ABalppa	44	1798	-23201	-72	-72	1798	21.7	172	138	51	660373
ABalppaa:63	ABalppaa	63	1667	-23332	-44	-40	1667	23.6	121	154	44	340168
ABalppap:63	ABalppap	63	1763	-23236	44	43	1763	14.0	188	147	46	308394
ABalppp:44	ABalppp	44	1849	-23150	-5	-6	1849	12.7	265	144	51	467932
ABalpppa:63	ABalpppa	63	1682	-23317	-40	-42	1682	15.5	227	157	44	269152
ABalpppp:63	ABalpppp	63	1814	-23185	93	94	1814	19.1	279	188	44	258245
ABar:6	ABar	6	3214	-21785	-25	-25	3214	18.0	252	308	70	1086390
ABara:16	ABara	16	2566	-22433	-24	-25	2566	15.2	269	319	64	791448
ABaraa:27	ABaraa	27	2116	-22883	-25	-23	2116	15.8	213	333	60	928125
ABaraaa:44	ABaraaa	44	1747	-23252	-44	-44	1747	23.6	187	352	52	712660
ABaraaaa:62	ABaraaaa	62	1635	-23364	-8	-8	1635	13.4	178	341	43	303299
ABaraaap:62	ABaraaap	62	1746	-23253	-24	-24	1746	25.1	234	346	44	324892
ABaraap:44	ABaraap	44	1773	-23226	-2	-4	1773	9.6	257	319	53	533807
ABaraapa:62	ABaraapa	62	1643	-23356	-19	-19	1643	8.5	232	337	46	294049
ABaraapp:62	ABaraapp	62	1643	-23356	-14	-15	1643	6.0	288	290	47	237723
ABarap:27	ABarap	27	2188	-22811	-22	-22	2188	21.0	313	352	58	856969
ABarapa:43	ABarapa	43	1833	-23167	-35	-35	1833	29.1	289	366	53	712670
ABarapaa:61	ABarapaa	61	1674	-23325	-36	-32	1674	24.9	286	373	44	280559
ABarapap:61	ABarapap	61	1692	-23307	0	0	1692	17.5	336	353	45	265951
ABarapp:43	ABarapp	43	1901	-23098	49	49	1901	20.9	375	359	52	588951
ABarappa:62	ABarappa	62	1679	-23320	-2	0	1679	17.1	387	381	44	286506
ABarappp:62	ABarappp	62	1778	-23221	76	76	1778	18.1	399	335	43	237534
ABarp:16	ABarp	16	2761	-22238	-37	-37	2761	40.4	306	329	68	1303985
ABarpa:27	ABarpa	27	2254	-22745	-135	-135	2254	44.7	261	305	60	1145606
ABarpaa:44	ABarpaa	44	1899	-23100	-130	-130	1899	45.4	250	315	53	814334
ABarpaaa:61	ABarpaaa	61	1739	-23260	-60	-59	1739	42.5	229	340	43	403508
ABarpaap:61	ABarpaap	61	1943	-23057	-33	-34	1943	47.3	298	306	48	455223
ABarpap:44	ABarpap	44	1898	-23101	21	21	1898	32.1	300	264	51	551981
ABarpapa:62	ABarpapa	62	1695	-23304	-83	-84	1695	31.4	294	319	45	323096
ABarpapp:62	ABarpapp	62	1846	-23153	19	21	1846	36.7	348	264	44	328589
ABarpp:27	ABarpp	27	2436	-22563	25	25	2436	45.3	370	276	59	1049572
ABarppa:45	ABarppa	45	2056	-22943	-64	-65	2056	49.2	343	255	53	768935
ABarppaa:62	ABarppaa	62	1822	-23177	-122	-124	1822	50.2	361	286	46	410734
ABarppap:62	ABarppap	62	2039	-22960	67	64	2039	46.2	375	207	45	377361
ABarppp:45	ABarppp	45	1980	-23019	10	11	1980	36.8	398	245	51	603483
ABarpppa:62	ABarpppa	62	1790	-23209	-66	-66	1790	38.3	404	256	44	310234
ABarpppp:62	ABarpppp	62	2019	-22981	37	37	2019	44.9	465	233	45	382269
ABp:1	ABp	1	4152	-20847	-67	-67	4152	33.0	385	320	82	1390330
ABpl:6	ABpl	6	3385	-21614	-82	-81	3385	45.0	379	281	72	1453686
ABpla:16	ABpla	16	2742	-22257	-107	-107	2742	46.1	245	207	68	1417813
ABplaa:27	ABplaa	27	2220	-22779	-156	-156	2220	40.2	186	186	60	1199989
ABplaaa:42	ABplaaa	42	1809	-23191	-158	-161	1809	41.4	153	196	52	821945
ABplaaaa:62	ABplaaaa	62	1648	-23351	-112	-113	1648	37.7	118	254	45	465443
ABplaaap:62	ABplaaap	62	1833	-23166	-20	-24	1833	41.7	160	184	44	427093
ABplaap:42	ABplaap	42	1867	-23132	-52	-54	1867	32.5	222	183	53	716885
ABplaapa:61	ABplaapa	61	1753	-23246	-148	-146	1753	43.5	188	229	44	395673
ABplaapp:61	ABplaapp	61	1821	-23178	-12	-14	1821	31.9	218	193	48	411673
ABplap:27	ABplap	27	2304	-22695	-103	-104	2304	45.5	308	185	59	1087042
ABplapa:44	ABplapa	44	1952	-23047	-119	-119	1952	48.3	257	201	53	816246
ABplapaa:62	ABplapaa	62	1826	-23174	-84	-83	1826	48.0	230	176	45	430467
ABplapap:62	ABplapap	62	2043	-22956	102	103	2043	48.7	308	204	47	434718
ABplapp:44	ABplapp	44	2059	-22940	57	55	2059	39.6	334	175	51	684529
ABplappa:62	ABplappa	62	1726	-23273	-96	-97	1726	36.0	298	179	45	363375
ABplappp:62	ABplappp	62	2006	-22993	97	97	2006	39.4	374	156	44	359791
ABplp:16	ABplp	16	2749	-22250	-72	-73	2749	41.8	362	151	65	1188511
ABplpa:27	ABplpa	27	2158	-22841	-62	-62	2158	25.4	336	117	58	911562
ABplpaa:44	ABplpaa	44	1840	-23159	-97	-97	1840	32.6	273	113	51	704751
ABplpaaa:63	ABplpaaa	63	1712	-23287	-32	-30	1712	30.0	208	112	45	388930
ABplpaap:63	ABplpaap	63	1838	-23161	0	-4	1838	33.1	248	143	45	376160
ABplpap:44	ABplpap	44	1883	-23116	45	46	1883	16.3	351	120	50	506780
ABplpapa:62	ABplpapa	62	1672	-23327	-7	-7	1672	9.0	266	120	45	265570
ABplpapp:62	ABplpapp	62	1782	-23217	7	6	1782	20.5	319	133	44	290274
ABplpp:27	ABplpp	27	2265	-22734	32	31	2265	30.9	440	130	60	981411
ABplppa:44	ABplppa	44	1888	-23111	-58	-56	1888	36.3	365	109	50	691349
ABplppaa:63	ABplppaa	63	1773	-23226	-72	-69	1773	45.7	288	136	44	396598
ABplppap:63	ABplppap	63	1850	-23149	48	49	1850	33.5	336	106	46	395100
ABplppp:44	ABplppp	44	1895	-23105	30	30	1895	21.5	435	118	50	555536
ABplpppa:62	ABplpppa	62	1721	-23278	13	14	1721	14.4	342	103	44	273066
ABplpppp:62	ABplpppp	62	1793	-23206	11	11	1793	23.7	398	111	45	276390
ABpr:6	ABpr	6	3214	-21786	-8	-8	3214	16.9	465	313	71	775026
ABpra:16	ABpra	16	2582	-22417	-20	-20	2582	23.9	435	366	65	874943
ABpraa:28	ABpraa	28	2147	-22852	-93	-93	2147	39.0	384	369	60	1103640
ABpraaa:45	ABpraaa	45	1835	-23164	-165	-165	1835	47.0	343	347	51	755379
ABpraaaa:64	ABpraaaa	64	1655	-23344	-42	-42	1655	34.8	347	385	43	353608
ABpraaap:64	ABpraaap	64	1812	-23187	-39	-40	1812	43.5	362	340	45	381999
ABpraap:45	ABpraap	45	1929	-23070	-26	-28	1929	36.0	399	325	52	656191
ABpraapa:63	ABpraapa	63	1682	-23317	-96	-99	1682	33.5	413	355	44	330259
ABpraapp:63	ABpraapp	63	1923	-23076	15	15	1923	42.8	443	302	47	394067
ABprap:28	ABprap	28	2370	-22629	26	26	2370	41.7	492	346	59	1114251
ABprapa:44	ABprapa	44	1950	-23049	-106	-106	1950	49.0	461	315	51	749653
ABprapaa:63	ABprapaa	63	1846	-23153	-86	-86	1846	51.1	430	343	45	414320
ABprapap:63	ABprapap	63	1892	-23107	-32	-34	1892	47.0	507	291	46	396651
ABprapp:44	ABprapp	44	2162	-22837	65	64	2162	46.0	548	288	51	762955
ABprappa:63	ABprappa	63	1833	-23166	-123	-124	1833	47.9	562	318	46	420345
ABprappp:63	ABprappp	63	1880	-23119	43	40	1880	35.6	588	291	43	342151
ABprp:16	ABprp	16	2483	-22516	-53	-52	2483	11.5	516	288	60	447972
ABprpa:28	ABprpa	28	2113	-22886	-22	-22	2113	19.0	464	369	59	835270
ABprpaa:45	ABprpaa	45	1851	-23148	-106	-105	1851	39.7	437	385	51	721811
ABprpaaa:64	ABprpaaa	64	1666	-23333	-36	-38	1666	30.4	419	398	42	328023
ABprpaap:64	ABprpaap	64	1880	-23119	22	21	1880	42.2	472	375	42	365880
ABprpap:45	ABprpap	45	1936	-23063	10	10	1936	27.0	508	374	50	619464
ABprpapa:64	ABprpapa	64	1667	-23332	-71	-71	1667	25.5	479	388	43	318184
ABprpapp:64	ABprpapp	64	1823	-23176	85	86	1823	20.0	544	374	45	315576
ABprpp:28	ABprpp	28	2183	-22816	-6	-6	2183	20.2	558	350	57	800174
ABprppa:45	ABprppa	45	1909	-23091	-132	-132	1909	43.2	535	365	50	709532
ABprppaa:64	ABprppaa	64	1754	-23245	-38	-40	1754	42.2	522	385	41	331316
ABprppap:64	ABprppap	64	1829	-23170	-32	-35	1829	37.5	557	346	42	330609
ABprppp:45	ABprppp	45	1999	-23000	0	0	1999	33.1	604	351	50	678893
ABprpppa:63	ABprpppa	63	1758	-23241	-24	-24	1758	36.1	612	367	44	365692
ABprpppp:63	ABprpppp	63	1870	-23129	100	99	1870	24.2	623	349	45	343778
EMS:1	EMS	1	3970	-21030	4	4	3970	30.0	444	149	74	1125795
MS:9	MS	9	2950	-22049	-26	-26	2950	17.9	360	162	67	731281
MSa:20	MSa	20	2358	-22641	-37	-37	2358	13.2	294	189	61	654361
MSaa:34	MSaa	34	1862	-23137	-58	-58	1862	6.5	250	225	56	459643
MSaaa:50	MSaaa	50	1701	-23298	-37	-37	1701	4.5	218	246	48	263129
MSaaaa:70	MSaaaa	70	1526	-23473	-77	-77	1526	7.2	150	288	43	259811
MSaaap:70	MSaaap	70	1614	-23385	2	1	1614	8.8	231	248	41	176245
MSaap:50	MSaap	50	1719	-23280	-11	-12	1719	5.9	319	218	47	206582
MSaapa:70	MSaapa	70	1564	-23435	-6	-6	1564	3.0	255	213	42	108725
MSaapp:70	MSaapp	70	1572	-23427	1	13	1572	3.9	333	176	40	111879
MSap:34	MSap	34	1922	-23077	-2	-2	1922	14.8	334	192	55	472846
MSapa:51	MSapa	51	1699	-23300	-80	-78	1699	20.2	318	215	47	317388
MSapaa:71	MSapaa	71	1591	-23408	-49	-48	1591	19.4	261	257	42	216572
MSapap:71	MSapap	71	1652	-23347	13	18	1652	17.0	325	220	40	165052
MSapp:51	MSapp	51	1749	-23250	14	13	1749	8.2	398	168	46	219891
MSappa:71	MSappa	71	1570	-23429	-28	-30	1570	10.8	347	178	41	133568
MSappp:71	MSappp	71	1702	-23297	37	38	1702	16.6	423	146	39	155690
MSp:20	MSp	20	2322	-22677	-52	-52	2322	10.5	404	218	62	514937
MSpa:34	MSpa	34	1880	-23119	-32	-32	1880	6.8	350	279	56	399494
MSpaa:51	MSpaa	51	1691	-23308	-39	-38	1691	8.9	353	327	50	297780
MSpaaa:71	MSpaaa	71	1555	-23444	-38	-39	1555	5.8	357	321	44	151568
MSpaap:71	MSpaap	71	1582	-23417	-44	-44	1582	12.4	356	256	42	155579
MSpap:51	MSpap	51	1748	-23251	4	5	1748	4.9	408	235	48	169404
MSpapa:70	MSpapa	70	1577	-23422	5	1	1577	2.4	370	228	39	48247
MSpapp:70	MSpapp	70	1602	-23397	-24	-24	1602	4.0	443	169	43	134187
MSpp:34	MSpp	34	1934	-23065	31	30	1934	10.0	440	320	53	470713
MSppa:52	MSppa	52	1750	-23249	-11	-10	1750	15.0	472	375	48	409821
MSppaa:72	MSppaa	72	1518	-23481	-118	-117	1518	9.6	426	361	42	189926
MSppap:72	MSppap	72	1586	-23413	-60	-61	1586	7.7	496	338	40	133846
MSppp:52	MSppp	52	1699	-23300	-29	-30	1699	3.3	504	307	46	159139
MSpppa:72	MSpppa	72	1515	-23484	-68	-68	1515	2.0	431	287	41	71269
MSpppp:72	MSpppp	72	1546	-23453	-27	-29	1546	2.3	506	269	41	103210
E:9	E	9	3057	-21942	-36	-36	3057	29.0	501	167	68	1120411
Ea:20	Ea	20	2267	-22732	-63	-63	2267	17.4	477	179	64	819668
Eal:41	Eal	41	1827	-23172	-2	-3	1827	15.3	442	191	55	545064
Eala:60	Eala	60	1660	-23339	-73	-74	1660	21.7	384	230	47	296644
Ealp:60	Ealp	60	1789	-23210	-11	-13	1789	26.6	460	206	48	321867
Ear:41	Ear	41	1813	-23186	-8	-9	1813	13.5	474	281	52	436843
Eara:64	Eara	64	1620	-23379	-73	-72	1620	17.5	431	303	45	243212
Earp:64	Earp	64	1690	-23309	-17	-18	1690	17.3	464	247	44	208460
Ep:20	Ep	20	2359	-22640	-15	-15	2359	22.0	573	203	62	999790
Epl:42	Epl	42	1773	-23226	-34	-34	1773	14.3	541	208	53	538837
Epla:63	Epla	63	1624	-23375	-47	-43	1624	13.1	478	184	45	220539
Eplp:63	Eplp	63	1728	-23272	13	13	1728	15.7	540	216	48	289916
Epr:42	Epr	42	1818	-23181	-83	-83	1818	27.7	536	274	54	709467
Epra:63	Epra	63	1700	-23299	-67	-67	1700	29.3	505	293	47	331306
Eprp:63	Eprp	63	1842	-23157	82	79	1842	26.7	561	235	46	318381
P2:1	P2	1	3824	-21175	-46	-46	3824	33.4	601	272	78	1827313
C:11	C	11	3002	-21997	-36	-36	3002	43.8	535	290	64	1109665
Ca:23	Ca	23	2423	-22576	-128	-127	2423	45.0	453	226	61	1158344
Caa:39	Caa	39	1943	-23056	-191	-191	1943	46.7	443	183	55	958851
Caaa:60	Caaa	60	1745	-23254	-232	-232	1745	45.8	426	160	49	509291
Caap:60	Caap	60	1919	-23080	-23	-23	1919	44.3	525	160	44	471110
Cap:39	Cap	39	1921	-23078	-31	-31	1921	31.3	508	159	54	803685
Capa:62	Capa	62	1674	-23326	-104	-104	1674	27.7	464	127	46	397033
Capp:62	Capp	62	1836	-23163	63	63	1836	26.7	550	136	43	345998
Cp:23	Cp	23	2500	-22499	-52	-52	2500	41.0	566	287	63	1320906
Cpa:38	Cpa	38	1943	-23057	-145	-145	1943	42.6	575	215	58	1082119
Cpaa:58	Cpaa	58	1800	-23199	-178	-178	1800	45.3	556	222	49	563064
Cpap:58	Cpap	58	1814	-23185	0	0	1814	30.7	599	174	47	487966
Cpp:38	Cpp	38	1985	-23014	72	72	1985	28.3	641	231	55	953758
Cppa:61	Cppa	61	1704	-23295	-110	-111	1704	34.2	635	253	46	430274
Cppp:61	Cppp	61	1813	-23186	91	88	1813	17.9	632	199	46	372723
P3:11	P3	11	2733	-22266	-39	-39	2733	26.6	638	256	62	1241991
D:27	D	27	2080	-22919	-76	-76	2080	22.5	650	312	56	1036975
Da:47	Da	47	1701	-23298	-44	-44	1701	13.1	597	332	51	508141
Daa:77	Daa	77	1505	-23494	-91	-92	1505	3.7	544	339	43	157432
Dap:77	Dap	77	1624	-23375	50	45	1624	6.2	618	309	41	175214
Dp:47	Dp	47	1709	-23290	-80	-80	1709	21.3	668	290	51	645284
Dpa:76	Dpa	76	1502	-23497	-53	-50	1502	7.6	657	284	40	179108
Dpp:76	Dpp	76	1635	-23365	-92	-92	1635	21.4	658	230	40	267413
P4:27	P4	27	1918	-23081	-57	-58	1918	14.5	634	239	53	840034
Z2:63	Z2	63	1596	-23403	-50	-49	1596	10.8	602	226	44	328032
Z3:63	Z3	63	1627	-23372	-19	-19	1627	11.1	548	285	45	266715
