# Supplementary material for: Quantitative Differences in Nuclear β-catenin and TCF Pattern Embryonic Cells in C. elegans
Source: PLoS Genet. 2015 Oct 21;11(10):e1005585. doi: 10.1371/journal.pgen.1005585 (PMC4619327; doi:10.1371/journal.pgen.1005585)
Supplement: S1 Data — For each cell analyzed, birth time is given in column 3 and the average nuclear reporter intensity over the lifetime of the cell (corrected for background) is given in column 7 (“blot”). For information on each embryo’s strain information and experimental conditions, refer to S2 Table. (ZIP) [file pgen.1005585.s005.zip › CAs/CA20120813_nhr-25_L3.csv]

cellTime	cell	time	none	global	local	blot	cross	z	x	y	size	gweight
ABa:1	ABa	1	4003	-20997	-76	-76	4003	38.0	176	214	70	539193
ABal:2	ABal	2	3441	-21558	-162	-162	3441	38.1	159	204	75	1160021
ABala:10	ABala	10	3115	-21884	-188	-188	3115	36.0	126	259	63	812800
ABalaa:22	ABalaa	22	2794	-22206	-163	-164	2794	32.4	95	265	56	570785
ABalaaa:41	ABalaaa	41	2467	-22532	-183	-182	2467	34.2	93	268	49	412774
ABalaaaa:62	ABalaaaa	62	1987	-23012	-128	-129	1987	36.4	96	276	43	253980
ABalaaaal:93	ABalaaaal	93	2479	-22521	-59	-62	2479	30.3	105	213	36	257100
ABalaaaala:128	ABalaaaala	128	1988	-23011	-34	-37	1988	22.2	105	202	30	140694
ABalaaaalp:128	ABalaaaalp	128	1979	-23020	-64	-64	1979	20.3	128	165	31	132310
ABalaaaar:93	ABalaaaar	93	2433	-22566	-63	-65	2433	27.2	92	271	38	308504
ABalaaaarl:129	ABalaaaarl	129	1962	-23037	-69	-73	1962	23.4	97	240	32	162221
ABalaaaarr:129	ABalaaaarr	129	1972	-23027	-92	-81	1972	22.7	125	297	32	164630
ABalaaap:62	ABalaaap	62	2040	-22959	-138	-143	2040	38.1	154	286	43	227999
ABalaaapa:89	ABalaaapa	89	2372	-22627	-168	-178	2372	36.6	96	264	36	303122
ABalaaapal:123	ABalaaapal	123	2145	-22854	-108	-120	2145	29.6	99	213	30	149124
ABalaaapar:123	ABalaaapar	123	2083	-22916	-103	-100	2083	31.1	82	258	30	172702
ABalaaapp:89	ABalaaapp	89	2451	-22548	-61	-67	2451	39.1	130	297	35	275937
ABalaaappl:122	ABalaaappl	122	2148	-22851	-16	-26	2148	32.2	93	294	31	174958
ABalaaappr:122	ABalaaappr	122	2174	-22825	-42	-60	2174	30.3	127	310	33	186229
ABalaap:41	ABalaap	41	2414	-22585	-99	-100	2414	23.2	159	251	48	243994
ABalaapa:63	ABalaapa	63	1958	-23041	-74	-75	1958	30.0	181	296	42	193715
ABalaapaa:95	ABalaapaa	95	2467	-22532	-32	-35	2467	27.0	141	329	36	264604
ABalaapaaa:133	ABalaapaaa	133	1943	-23057	14	7	1943	16.8	147	328	31	170158
ABalaapaap:133	ABalaapaap	133	1860	-23139	-70	-70	1860	12.0	189	340	32	163905
ABalaapap:95	ABalaapap	95	2442	-22557	-54	-58	2442	29.2	176	347	35	228616
ABalaapapa:134	ABalaapapa	134	1899	-23100	15	27	1899	16.2	182	356	30	170595
ABalaapapp:134	ABalaapapp	134	1837	-23162	-26	-37	1837	21.2	211	366	32	149045
ABalaapp:63	ABalaapp	63	1969	-23030	-104	-105	1969	33.3	241	287	42	161912
ABalaappa:89	ABalaappa	89	2422	-22577	-93	-102	2422	39.2	165	327	36	287087
ABalaappaa:126	ABalaappaa	126	2056	-22943	-8	-4	2056	25.5	134	336	30	186252
ABalaappap:126	ABalaappap	126	2043	-22957	-29	-42	2043	26.1	172	334	33	171701
ABalaappp:89	ABalaappp	89	2378	-22621	-103	-109	2378	39.3	192	323	37	270024
ABalaapppa:121	ABalaapppa	121	2139	-22860	-58	-56	2139	34.8	141	333	32	195626
ABalaapppp:121	ABalaapppp	121	2197	-22802	-36	-51	2197	38.5	168	333	34	207872
ABalap:22	ABalap	22	2811	-22188	-287	-289	2811	45.6	156	255	57	634674
ABalapa:41	ABalapa	41	2490	-22509	-257	-259	2490	43.0	152	281	50	426469
ABalapaa:62	ABalapaa	62	2082	-22917	-167	-176	2082	45.3	145	283	43	270123
ABalapaaa:90	ABalapaaa	90	2443	-22557	-101	-109	2443	39.4	127	226	35	246689
ABalapaaaa:127	ABalapaaaa	127	2014	-22985	-125	-135	2014	36.5	103	227	30	170629
ABalapaaap:127	ABalapaaap	127	2108	-22891	-60	-75	2108	38.3	132	205	31	174150
ABalapaap:90	ABalapaap	90	2409	-22590	-138	-146	2409	40.6	145	192	36	245319
ABalapaapa:122	ABalapaapa	122	2105	-22894	-117	-124	2105	35.7	147	167	30	132613
ABalapaapp:122	ABalapaapp	122	2121	-22878	-88	-94	2121	32.8	124	188	30	145024
ABalapap:62	ABalapap	62	2086	-22913	-251	-260	2086	49.2	197	265	42	243221
ABalapapa:88	ABalapapa	88	2414	-22585	-170	-175	2414	44.2	168	221	35	275379
ABalapapaa:126	ABalapapaa	126	2202	-22797	20	8	2202	43.3	128	244	28	189379
ABalapapap:126	ABalapapap	126	2153	-22846	-109	-122	2153	44.7	154	206	33	196146
ABalapapp:88	ABalapapp	88	2397	-22602	-127	-132	2397	44.3	229	200	38	274415
ABalapappa:119	ABalapappa	119	2278	-22721	-137	-152	2278	42.9	176	188	32	179367
ABalapappp:119	ABalapappp	119	2355	-22644	-196	-192	2355	46.1	235	189	32	172648
ABalapp:41	ABalapp	41	2456	-22543	-146	-145	2456	38.1	217	239	48	287255
ABalappa:62	ABalappa	62	2061	-22939	-107	-110	2061	42.6	217	257	42	213427
ABalappaa:91	ABalappaa	91	2476	-22523	-72	-81	2476	41.1	133	260	34	286382
ABalappaaa:133	ABalappaaa	133	1995	-23004	-43	-70	1995	33.1	114	277	27	177779
ABalappaap:133	ABalappaap	133	1942	-23057	-66	-57	1942	40.5	111	270	31	208619
ABalappap:91	ABalappap	91	2502	-22497	-125	-130	2502	43.8	177	272	37	287251
ABalappapa:125	ABalappapa	125	2128	-22871	-26	-36	2128	36.6	113	311	31	208024
ABalappapp:125	ABalappapp	125	2096	-22903	-105	-108	2096	43.9	138	311	32	181241
ABalappp:62	ABalappp	62	2095	-22904	-79	-81	2095	41.7	282	251	43	172579
ABalapppa:87	ABalapppa	87	2370	-22630	-150	-166	2370	43.0	217	286	37	271694
ABalapppaa:121	ABalapppaa	121	2250	-22749	-80	-106	2250	43.3	145	276	30	194751
ABalapppap:121	ABalapppap	121	2195	-22805	-184	-212	2195	44.6	180	293	32	207008
ABalapppp:87	ABalapppp	87	2335	-22664	-187	-187	2335	45.0	275	299	39	294541
ABalappppa:120	ABalappppa	120	2298	-22701	-48	-68	2298	42.8	208	313	32	183993
ABalappppp:120	ABalappppp	120	2338	-22662	-123	-115	2338	44.9	259	316	32	184918
ABalp:10	ABalp	10	3124	-21875	-129	-129	3124	28.6	188	182	63	592314
ABalpa:22	ABalpa	22	2822	-22177	-131	-131	2822	24.6	145	176	57	429145
ABalpaa:40	ABalpaa	40	2493	-22506	-164	-165	2493	27.3	126	192	46	266618
ABalpaaa:61	ABalpaaa	61	1986	-23013	-78	-77	1986	22.5	102	269	41	190927
ABalpaaaa:94	ABalpaaaa	94	2474	-22525	-29	-29	2474	11.6	130	261	36	210850
ABalpaaaaa:131	ABalpaaaaa	131	1980	-23019	3	3	1980	4.6	144	235	33	144537
ABalpaaaap:131	ABalpaaaap	131	1959	-23040	19	20	1959	3.2	192	227	28	82297
ABalpaaap:94	ABalpaaap	94	2442	-22557	-39	-42	2442	13.2	154	225	34	153653
ABalpaaapa:131	ABalpaaapa	131	1909	-23090	-61	-56	1909	10.7	198	217	29	98209
ABalpaaapp:131	ABalpaaapp	131	1946	-23053	8	0	1946	16.2	226	213	30	106315
ABalpaap:61	ABalpaap	61	2068	-22931	-138	-141	2068	26.2	121	216	43	162570
ABalpaapa:86	ABalpaapa	86	2168	-22831	-148	-149	2168	27.2	105	219	39	231170
ABalpaapaa:115	ABalpaapaa	115	2291	-22708	-63	-67	2291	16.7	111	241	33	169485
ABalpaapap:115	ABalpaapap	115	2354	-22645	-41	-45	2354	13.9	156	215	35	159490
ABalpaapp:86	ABalpaapp	86	2355	-22644	-40	-44	2355	20.5	154	185	36	212572
ABalpaappa:122	ABalpaappa	122	2063	-22936	-97	-95	2063	13.7	137	179	31	150598
ABalpaappp:122	ABalpaappp	122	2158	-22841	-55	-58	2158	16.1	181	172	32	153107
ABalpap:40	ABalpap	40	2459	-22540	-44	-43	2459	15.7	201	176	49	207744
ABalpapa:61	ABalpapa	61	2010	-22989	-44	-44	2010	14.4	134	199	43	139658
ABalpapaa:90	ABalpapaa	90	2389	-22610	-30	-29	2389	11.7	148	189	35	166755
ABalpapaaa:126	ABalpapaaa	126	2022	-22977	-18	-17	2022	5.6	166	194	32	131324
ABalpapaap:126	ABalpapaap	126	2020	-22979	0	4	2020	2.0	214	208	31	75260
ABalpapap:90	ABalpapap	90	2404	-22595	-10	-9	2404	9.4	192	190	36	151646
ABalpapapa:125	ABalpapapa	125	2015	-22984	-69	-67	2015	5.3	228	169	32	114873
ABalpapapp:125	ABalpapapp	125	1973	-23026	-83	-88	1973	3.9	268	176	30	56285
ABalpapp:61	ABalpapp	61	2039	-22960	-39	-40	2039	11.8	210	181	44	107839
ABalpappa:86	ABalpappa	86	2134	-22865	-73	-74	2134	4.9	201	210	37	122954
ABalpappaa:117	ABalpappaa	117	2172	-22827	-75	-76	2172	4.4	219	233	31	98728
ABalpappap:117	ABalpappap	117	2239	-22760	-17	-17	2239	4.3	261	215	31	73644
ABalpappp:86	ABalpappp	86	2163	-22836	-28	-29	2163	5.2	255	208	39	94926
ABalpapppa:116	ABalpapppa	116	2276	-22723	-20	-26	2276	11.9	248	225	32	101405
ABalpapppp:116	ABalpapppp	116	2244	-22755	-41	-47	2244	11.0	301	215	36	86058
ABalpp:22	ABalpp	22	2828	-22171	-174	-175	2828	36.1	237	134	58	525547
ABalppa:40	ABalppa	40	2509	-22490	-108	-108	2509	30.4	183	133	46	295876
ABalppaa:63	ABalppaa	63	1973	-23026	-57	-58	1973	27.1	118	158	39	177750
ABalppaaa:95	ABalppaaa	95	2479	-22520	-28	-34	2479	26.4	136	162	34	198375
ABalppaaaa:134	ABalppaaaa	134	1883	-23116	-10	-6	1883	25.5	104	181	29	153348
ABalppaaap:134	ABalppaaap	134	1847	-23152	-89	-84	1847	28.5	125	161	30	135282
ABalppaap:95	ABalppaap	95	2430	-22569	-50	-52	2430	21.7	162	140	34	183787
ABalppaapa:134	ABalppaapa	134	1888	-23111	-41	-40	1888	24.4	154	146	30	164611
ABalppaapp:134	ABalppaapp	134	1830	-23169	-117	-115	1830	25.5	177	130	31	163793
ABalppap:63	ABalppap	63	2041	-22958	-60	-61	2041	24.0	167	157	42	148834
ABalppapa:89	ABalppapa	89	2353	-22646	-66	-67	2353	16.2	197	163	35	188482
ABalppapaa:123	ABalppapaa	123	2080	-22919	1	0	2080	7.3	186	161	32	145353
ABalppapap:123	ABalppapap	123	2086	-22913	-66	-69	2086	12.2	215	158	31	130502
ABalppapp:89	ABalppapp	89	2337	-22662	-51	-55	2337	14.5	247	163	36	146404
ABalppappa:123	ABalppappa	123	2067	-22932	-47	-54	2067	9.7	235	132	32	138313
ABalppappp:123	ABalppappp	123	2038	-22961	-54	-60	2038	11.1	278	132	32	124785
ABalppp:40	ABalppp	40	2453	-22546	-120	-121	2453	25.8	266	142	49	254450
ABalpppa:61	ABalpppa	61	2049	-22950	-84	-85	2049	30.4	185	200	43	183517
ABalpppaa:89	ABalpppaa	89	2380	-22619	-114	-122	2380	34.3	164	159	35	227949
ABalpppaaa:127	ABalpppaaa	127	2061	-22938	6	-1	2061	33.7	150	133	30	166291
ABalpppaap:127	ABalpppaap	127	2028	-22971	-56	-65	2028	38.8	181	126	30	175036
ABalpppap:89	ABalpppap	89	2373	-22626	-88	-96	2373	32.8	207	132	36	248490
ABalpppapa:121	ABalpppapa	121	2121	-22879	-89	-99	2121	30.3	182	118	31	168791
ABalpppapp:121	ABalpppapp	121	2124	-22875	-105	-111	2124	36.8	212	119	31	168015
ABalpppp:61	ABalpppp	61	2078	-22921	-73	-74	2078	29.4	255	173	43	130825
ABalppppa:86	ABalppppa	86	2307	-22692	-118	-124	2307	36.1	213	170	37	254768
ABalppppaa:120	ABalppppaa	120	2202	-22797	-117	-131	2202	37.2	181	161	31	200002
ABalppppap:120	ABalppppap	120	2224	-22775	-82	-99	2224	41.8	212	151	32	217521
ABalppppp:86	ABalppppp	86	2249	-22750	-130	-124	2249	37.0	265	144	38	253348
ABalpppppa:117	ABalpppppa	117	2351	-22648	-36	-46	2351	37.6	234	138	31	193729
ABalpppppp:117	ABalpppppp	117	2332	-22667	-324	-231	2332	37.0	271	129	34	200178
ABar:2	ABar	2	3396	-21603	-124	-124	3396	38.5	239	340	71	995838
ABara:10	ABara	10	3124	-21875	-51	-51	3124	26.2	253	326	63	484962
ABaraa:22	ABaraa	22	2790	-22209	-79	-79	2790	24.1	175	315	56	396109
ABaraaa:41	ABaraaa	41	2480	-22519	-89	-88	2480	31.7	155	330	48	351230
ABaraaaa:62	ABaraaaa	62	2045	-22954	-24	-25	2045	26.1	135	317	41	191763
ABaraaaaa:92	ABaraaaaa	92	2412	-22587	-38	-44	2412	22.2	113	296	35	234078
ABaraaaaaa:129	ABaraaaaaa	129	1946	-23053	-26	-24	1946	15.6	108	267	31	151369
ABaraaaaap:129	ABaraaaaap	129	2024	-22975	-11	-24	2024	14.0	150	303	30	150129
ABaraaaap:92	ABaraaaap	92	2460	-22539	-8	-14	2460	20.3	142	274	34	180337
ABaraaaapa:133	ABaraaaapa	133	1994	-23005	54	49	1994	21.3	129	268	29	143272
ABaraaaapp:133	ABaraaaapp	133	1961	-23038	-97	-113	1961	29.1	161	252	30	166843
ABaraaap:62	ABaraaap	62	2007	-22992	-118	-121	2007	30.1	201	335	43	166869
ABaraaapa:87	ABaraaapa	87	2232	-22767	-6	-11	2232	16.2	157	317	38	180970
ABaraaapaa:117	ABaraaapaa	117	2243	-22756	-36	-39	2243	12.6	131	276	31	149802
ABaraaapap:117	ABaraaapap	117	2237	-22762	-58	-66	2237	12.3	174	279	34	131042
ABaraaapp:87	ABaraaapp	87	2330	-22669	-9	-9	2330	10.2	206	330	36	146275
ABaraaappa:126	ABaraaappa	126	1993	-23006	-22	-26	1993	9.3	166	311	32	158056
ABaraaappp:126	ABaraaappp	126	2034	-22965	-20	-17	2034	8.1	208	305	31	102492
ABaraap:41	ABaraap	41	2400	-22599	-83	-83	2400	20.8	225	328	49	223335
ABaraapa:61	ABaraapa	61	2023	-22976	-38	-38	2023	16.5	180	318	44	150234
ABaraapaa:88	ABaraapaa	88	2318	-22681	-81	-83	2318	16.9	154	242	35	161904
ABaraapaaa:122	ABaraapaaa	122	2160	-22839	-73	-85	2160	24.2	146	227	30	133959
ABaraapaap:122	ABaraapaap	122	2145	-22854	-48	-54	2145	21.8	185	229	31	108208
ABaraapap:88	ABaraapap	88	2260	-22739	-61	-66	2260	14.5	200	235	37	140512
ABaraapapa:120	ABaraapapa	120	2171	-22828	-63	-75	2171	22.9	211	218	34	112875
ABaraapapp:120	ABaraapapp	120	2153	-22846	-108	-114	2153	27.2	253	222	31	104827
ABaraapp:61	ABaraapp	61	2004	-22995	-31	-31	2004	9.8	246	307	42	86233
ABaraappa:86	ABaraappa	86	2206	-22793	-33	-34	2206	10.8	217	260	35	127369
ABaraappaa:119	ABaraappaa	119	2248	-22751	-16	-14	2248	20.4	165	277	30	127734
ABaraappap:119	ABaraappap	119	2227	-22772	-18	-25	2227	22.7	203	266	30	90739
ABaraappp:86	ABaraappp	86	2189	-22810	-34	-36	2189	12.2	266	272	37	108278
ABaraapppa:118	ABaraapppa	118	2267	-22733	6	3	2267	21.6	245	266	32	89392
ABaraapppp:118	ABaraapppp	118	2239	-22760	-51	-48	2239	24.3	287	292	31	86152
ABarap:22	ABarap	22	2793	-22207	-77	-77	2793	25.9	267	354	55	420320
ABarapa:41	ABarapa	41	2476	-22523	-113	-113	2476	35.2	246	365	49	358949
ABarapaa:61	ABarapaa	61	1971	-23028	-34	-33	1971	18.5	217	338	40	121238
ABarapaaa:96	ABarapaaa	96	2462	-22537	-46	-48	2462	6.7	181	286	36	162244
ABarapaaaa:127	ABarapaaaa	127	1946	-23053	-68	-67	1946	4.5	194	267	30	89257
ABarapaaap:127	ABarapaaap	127	1975	-23024	-46	-47	1975	2.3	229	277	27	48771
ABarapaap:96	ABarapaap	96	2440	-22559	-27	-24	2440	7.0	223	285	36	143201
ABarapaapa:121	ABarapaapa	121	2092	-22907	-48	-52	2092	12.3	213	277	30	89601
ABarapaapp:121	ABarapaapp	121	2119	-22880	-35	-38	2119	14.9	265	262	29	48994
ABarapap:61	ABarapap	61	2022	-22977	-66	-68	2022	18.3	298	358	42	112505
ABarapapa:86	ABarapapa	86	2216	-22783	0	2	2216	4.3	263	302	35	90591
ABarapapaa:119	ABarapapaa	119	2186	-22813	13	2	2186	2.3	247	252	29	54257
ABarapapap:119	ABarapapap	119	2201	-22798	35	32	2201	1.9	290	245	30	40729
ABarapapp:86	ABarapapp	86	2177	-22822	-5	-4	2177	5.2	319	302	38	90799
ABarapappa:117	ABarapappa	117	2181	-22818	-51	-52	2181	9.1	274	280	30	70692
ABarapappp:117	ABarapappp	117	2217	-22782	-13	-20	2217	7.9	315	266	33	53343
ABarapp:41	ABarapp	41	2431	-22568	-62	-63	2431	21.5	313	364	48	230002
ABarappa:61	ABarappa	61	1987	-23012	-43	-44	1987	21.0	329	378	41	133481
ABarappaa:90	ABarappaa	90	2331	-22668	-34	-35	2331	7.5	261	331	36	153747
ABarappaaa:127	ABarappaaa	127	1938	-23061	-29	-24	1938	2.8	260	300	30	84265
ABarappaap:127	ABarappaap	127	1909	-23090	-37	-49	1909	1.8	299	282	29	45212
ABarappap:90	ABarappap	90	2402	-22597	35	35	2402	8.5	317	344	37	155986
ABarappapa:124	ABarappapa	124	2006	-22993	-30	-26	2006	4.0	298	329	34	104230
ABarappapp:124	ABarappapp	124	2067	-22932	26	20	2067	2.9	336	303	31	59731
ABarappp:61	ABarappp	61	2030	-22969	-61	-62	2030	22.6	387	352	41	135841
ABarapppa:87	ABarapppa	87	2281	-22718	-32	-35	2281	16.1	263	348	37	178561
ABarapppaa:121	ABarapppaa	121	2182	-22817	25	26	2182	9.6	229	323	31	115041
ABarapppap:121	ABarapppap	121	2101	-22898	-8	-14	2101	10.6	274	312	30	88372
ABarapppp:87	ABarapppp	87	2246	-22753	-18	-21	2246	16.6	311	364	36	176456
ABarappppa:119	ABarappppa	119	2167	-22832	-21	-19	2167	7.8	257	346	30	114081
ABarappppp:119	ABarappppp	119	2159	-22840	-40	-41	2159	10.7	292	355	33	142797
ABarp:10	ABarp	10	3157	-21843	-213	-215	3157	50.4	320	312	63	784710
ABarpa:22	ABarpa	22	2851	-22148	-253	-252	2851	48.2	250	316	58	630325
ABarpaa:40	ABarpaa	40	2533	-22466	-307	-308	2533	49.5	228	313	51	462593
ABarpaaa:60	ABarpaaa	60	2063	-22937	-183	-185	2063	48.5	207	317	42	295148
ABarpaaaa:92	ABarpaaaa	92	2513	-22486	-167	-180	2513	52.6	178	249	38	394239
ABarpaaaaa:128	ABarpaaaaa	128	2169	-22830	-100	-116	2169	47.5	157	257	31	227314
ABarpaaaap:128	ABarpaaaap	128	2165	-22834	-137	-94	2165	51.5	188	226	30	221266
ABarpaaap:92	ABarpaaap	92	2475	-22524	-302	-261	2475	51.7	217	243	33	280195
ABarpaaapa:131	ABarpaaapa	131	2022	-22977	-227	-214	2022	49.0	198	258	32	233702
ABarpaaapp:131	ABarpaaapp	131	2369	-22630	-1127	-205	2369	52.4	226	269	30	236818
ABarpaap:60	ABarpaap	60	2223	-22776	-274	-280	2223	52.4	268	291	47	299012
ABarpaapa:84	ABarpaapa	84	3476	-21523	785	788	3476	53.0	259	254	38	320723
ABarpaapaa:117	ABarpaapaa	117	7228	-17771	4088	4169	7228	50.6	252	256	30	224844
ABarpaapap:117	ABarpaapap	117	8706	-16293	5471	5553	8706	53.4	307	243	36	307852
ABarpaapp:84	ABarpaapp	84	3267	-21732	544	608	3267	52.9	330	260	42	374727
ABarpaappa:117	ABarpaappa	117	6295	-18704	3233	3386	6295	54.2	342	272	36	310441
ABarpaappp:117	ABarpaappp	117	6400	-18599	3176	3294	6400	52.8	383	238	34	269320
ABarpap:40	ABarpap	40	2482	-22517	-91	-92	2482	38.0	297	296	48	254205
ABarpapa:61	ABarpapa	61	2097	-22902	-97	-100	2097	42.1	271	323	43	217035
ABarpapaa:87	ABarpapaa	87	2374	-22625	-217	-221	2374	52.6	211	297	36	316962
ABarpapaaa:123	ABarpapaaa	123	2195	-22804	-20	-24	2195	50.9	173	296	31	215996
ABarpapaap:123	ABarpapaap	123	2201	-22798	-447	-203	2201	51.5	212	308	32	197426
ABarpapap:87	ABarpapap	87	2642	-22357	-22	-10	2642	52.4	261	308	37	311345
ABarpapapa:123	ABarpapapa	123	6607	-18392	3666	3795	6607	53.0	240	290	31	212626
ABarpapapp:123	ABarpapapp	123	6209	-18790	3279	3361	6209	51.5	290	288	32	189348
ABarpapp:61	ABarpapp	61	2090	-22909	-191	-194	2090	44.5	341	291	43	219153
ABarpappa:87	ABarpappa	87	3622	-21377	866	915	3622	51.6	302	330	35	295937
ABarpappaa:125	ABarpappaa	125	5000	-19999	2504	2547	5000	52.7	265	328	30	219659
ABarpappap:125	ABarpappap	125	5535	-19464	2434	2841	5535	50.0	307	327	33	212505
ABarpappp:87	ABarpappp	87	3609	-21390	778	808	3609	49.9	343	319	38	305024
ABarpapppa:122	ABarpapppa	122	6116	-18883	2780	3210	6116	47.4	325	320	33	204145
ABarpapppp:122	ABarpapppp	122	6731	-18269	3645	3818	6731	47.0	362	345	34	196451
ABarpp:22	ABarpp	22	2853	-22146	-233	-239	2853	51.6	370	304	57	622574
ABarppa:41	ABarppa	41	2511	-22488	-292	-292	2511	54.7	312	279	49	424081
ABarppaa:62	ABarppaa	62	2119	-22880	-201	-206	2119	52.9	313	240	43	267177
ABarppaaa:91	ABarppaaa	91	6163	-18836	2933	3008	6163	52.1	325	214	36	311456
ABarppaaaa:130	ABarppaaaa	130	8229	-16770	5426	5457	8229	55.4	339	203	30	232426
ABarppaaap:130	ABarppaaap	130	11873	-13126	8000	8374	11873	52.0	379	175	33	221100
ABarppaap:91	ABarppaap	91	5704	-19295	2653	2671	5704	52.0	376	200	38	343364
ABarppaapa:125	ABarppaapa	125	10812	-14187	7469	7621	10812	54.0	406	197	33	224349
ABarppaapp:125	ABarppaapp	125	8194	-16805	4991	5095	8194	48.0	436	154	30	203453
ABarppap:62	ABarppap	62	2091	-22908	-208	-211	2091	48.4	362	213	43	246154
ABarppapa:91	ABarppapa	91	4143	-20856	1242	1260	4143	46.5	391	162	37	317955
ABarppapaa:128	ABarppapaa	128	6077	-18922	3022	3147	6077	46.8	397	146	31	199322
ABarppapap:128	ABarppapap	128	5684	-19315	2624	2848	5684	40.7	445	122	32	188049
ABarppapp:91	ABarppapp	91	3507	-21492	685	704	3507	40.7	459	155	37	257710
ABarppappa:129	ABarppappa	129	4707	-20293	1994	2083	4707	41.5	477	141	33	190847
ABarppappp:129	ABarppappp	129	3855	-21144	1279	1310	3855	34.0	538	140	30	132067
ABarppp:41	ABarppp	41	2545	-22454	-203	-206	2545	48.4	390	300	48	385428
ABarpppa:62	ABarpppa	62	2140	-22859	-173	-184	2140	49.1	391	275	44	290853
ABarpppaa:90	ABarpppaa	90	4468	-20531	1455	1550	4468	53.6	371	296	36	311353
ABarpppaaa:126	ABarpppaaa	126	6937	-18062	3985	4144	6937	53.3	357	313	30	198075
ABarpppaap:126	ABarpppaap	126	8479	-16520	5553	5619	8479	49.1	398	325	33	191204
ABarpppap:90	ABarpppap	90	4000	-20999	1005	1064	4000	51.3	412	283	38	327465
ABarpppapa:126	ABarpppapa	126	7292	-17707	4430	4447	7292	54.0	399	278	34	219771
ABarpppapp:126	ABarpppapp	126	5914	-19085	3203	3215	5914	47.6	453	314	30	173865
ABarpppp:62	ABarpppp	62	2062	-22937	-152	-153	2062	42.7	446	238	44	223748
ABarppppa:91	ABarppppa	91	4288	-20711	1379	1393	4288	47.9	453	290	37	287506
ABarppppaa:127	ABarppppaa	127	6816	-18183	3909	3960	6816	44.8	434	350	31	177343
ABarppppap:127	ABarppppap	127	6551	-18448	3647	3709	6551	41.5	485	339	32	160013
ABarppppp:91	ABarppppp	91	3982	-21017	1106	1122	3982	44.5	510	266	38	288892
ABarpppppa:129	ABarpppppa	129	5078	-19921	2299	2389	5078	42.0	516	316	32	169871
ABarpppppp:129	ABarpppppp	129	4495	-20504	1769	1819	4495	34.8	565	284	31	136273
ABp:1	ABp	1	3984	-21016	-127	-127	3984	49.5	373	284	62	0
ABpl:2	ABpl	2	3438	-21561	-191	-191	3438	50.5	340	197	74	679738
ABpla:10	ABpla	10	3165	-21834	-197	-197	3165	52.6	240	210	64	771579
ABplaa:22	ABplaa	22	2870	-22129	-245	-246	2870	52.9	210	197	56	599367
ABplaaa:40	ABplaaa	40	2578	-22421	-279	-280	2578	53.6	181	222	49	461937
ABplaaaa:60	ABplaaaa	60	2156	-22843	-266	-272	2156	49.9	138	228	43	288302
ABplaaaaa:87	ABplaaaaa	87	2450	-22549	-180	-189	2450	49.0	170	186	36	307401
ABplaaaaaa:125	ABplaaaaaa	125	2176	-22823	-81	-87	2176	51.1	168	194	30	207340
ABplaaaaap:125	ABplaaaaap	125	2207	-22792	-416	-332	2207	51.3	207	194	30	171016
ABplaaaap:87	ABplaaaap	87	2549	-22450	-282	-225	2549	54.3	209	203	36	294606
ABplaaaapa:122	ABplaaaapa	122	5065	-19934	2247	2288	5065	53.2	225	225	31	194612
ABplaaaapp:122	ABplaaaapp	122	5070	-19929	2135	2189	5070	53.9	266	217	31	196501
ABplaaap:60	ABplaaap	60	2181	-22818	-186	-196	2181	51.1	201	210	44	273963
ABplaaapa:87	ABplaaapa	87	4649	-20350	1776	1770	4649	54.0	247	189	35	296098
ABplaaapaa:125	ABplaaapaa	125	5025	-19974	2366	2415	5025	54.7	242	181	29	223943
ABplaaapap:125	ABplaaapap	125	6685	-18314	3283	3739	6685	52.0	282	172	34	239154
ABplaaapp:87	ABplaaapp	87	4229	-20770	1362	1384	4229	52.0	298	185	39	325832
ABplaaappa:120	ABplaaappa	120	7616	-17383	3991	4406	7616	49.1	306	177	33	230301
ABplaaappp:120	ABplaaappp	120	7729	-17270	4289	4422	7729	47.3	345	161	34	192673
ABplaap:40	ABplaap	40	2481	-22518	-216	-216	2481	43.3	224	157	51	418934
ABplaapa:59	ABplaapa	59	2146	-22853	-162	-163	2146	42.8	155	178	44	244636
ABplaapaa:85	ABplaapaa	85	2359	-22640	-86	-88	2359	48.1	203	148	38	319043
ABplaapaaa:119	ABplaapaaa	119	2258	-22741	-118	-120	2258	48.3	179	155	32	230046
ABplaapaap:119	ABplaapaap	119	2287	-22712	-153	-125	2287	50.7	220	151	33	234660
ABplaapap:85	ABplaapap	85	2337	-22662	-201	-141	2337	49.6	257	148	37	326185
ABplaapapa:120	ABplaapapa	120	2201	-22798	-158	-138	2201	48.6	250	139	31	215147
ABplaapapp:120	ABplaapapp	120	2321	-22678	-256	-189	2321	46.4	282	143	33	215074
ABplaapp:59	ABplaapp	59	2192	-22807	-144	-144	2192	42.2	232	166	46	233531
ABplaappa:83	ABplaappa	83	3026	-21973	507	505	3026	44.0	284	129	38	309644
ABplaappaa:121	ABplaappaa	121	5851	-19148	3164	3230	5851	41.8	263	104	29	196263
ABplaappap:121	ABplaappap	121	7061	-17938	4007	4065	7061	39.6	305	104	32	186257
ABplaappp:83	ABplaappp	83	2658	-22341	251	261	2658	36.9	331	121	42	282470
ABplaapppa:116	ABplaapppa	116	4893	-20106	1960	2039	4893	35.8	338	96	35	212575
ABplaapppp:116	ABplaapppp	116	4162	-20837	1471	1492	4162	27.4	369	89	35	169888
ABplap:22	ABplap	22	2881	-22118	-199	-199	2881	54.0	306	196	57	608945
ABplapa:39	ABplapa	39	2506	-22493	-270	-271	2506	53.3	262	214	49	418547
ABplapaa:60	ABplapaa	60	2132	-22867	-196	-199	2132	54.7	245	176	44	258759
ABplapaaa:88	ABplapaaa	88	2441	-22558	-228	-201	2441	49.4	324	144	37	310378
ABplapaaaa:122	ABplapaaaa	122	2251	-22748	-281	-227	2251	44.1	334	122	30	176577
ABplapaaap:122	ABplapaaap	122	2308	-22691	-324	-198	2308	42.8	368	128	32	166958
ABplapaap:88	ABplapaap	88	2611	-22388	-77	-50	2611	46.1	371	131	36	296927
ABplapaapa:126	ABplapaapa	126	4264	-20735	1706	1721	4264	40.0	389	111	30	168243
ABplapaapp:126	ABplapaapp	126	4357	-20642	1522	1665	4357	35.3	419	99	32	147385
ABplapap:60	ABplapap	60	2164	-22835	-242	-244	2164	51.2	311	173	45	269759
ABplapapa:84	ABplapapa	84	2994	-22005	500	503	2994	44.2	397	121	38	279030
ABplapapaa:117	ABplapapaa	117	5084	-19915	2089	2169	5084	38.5	473	111	33	182068
ABplapapap:117	ABplapapap	117	4753	-20246	1722	1877	4753	33.9	515	107	32	165089
ABplapapp:84	ABplapapp	84	2654	-22345	235	247	2654	36.9	451	118	37	198091
ABplapappa:116	ABplapappa	116	4491	-20508	1572	1680	4491	29.3	533	123	33	148164
ABplapappp:116	ABplapappp	116	3834	-21165	1034	1078	3834	20.4	553	129	31	101651
ABplapp:39	ABplapp	39	2478	-22521	-195	-196	2478	44.4	323	157	48	362848
ABplappa:60	ABplappa	60	2127	-22872	-116	-117	2127	40.4	310	125	45	234052
ABplappaa:87	ABplappaa	87	3077	-21922	497	508	3077	33.7	386	96	38	232294
ABplappaaa:123	ABplappaaa	123	3691	-21308	1134	1160	3691	27.0	411	86	32	123071
ABplappaap:123	ABplappaap	123	3415	-21584	823	870	3415	23.0	451	90	32	102204
ABplappap:87	ABplappap	87	3122	-21877	524	543	3122	31.3	443	93	37	221080
ABplappapa:122	ABplappapa	122	5421	-19578	2412	2517	5421	34.0	454	99	31	145830
ABplappapp:122	ABplappapp	122	4474	-20525	1709	1726	4474	26.1	494	94	32	124402
ABplappp:60	ABplappp	60	2064	-22935	-62	-60	2064	31.7	371	130	41	133350
ABplapppa:89	ABplapppa	89	3025	-21974	436	443	3025	23.7	449	117	35	147185
ABplapppaa:127	ABplapppaa	127	2904	-22095	446	490	2904	17.9	474	107	33	116059
ABplapppap:127	ABplapppap	127	2764	-22235	403	454	2764	14.6	512	112	35	118116
ABplapppp:89	ABplapppp	89	3017	-21982	480	485	3017	19.3	493	106	36	132989
ABplappppa:128	ABplappppa	128	2968	-22031	634	677	2968	10.4	529	118	34	104597
ABplappppp:128	ABplappppp	128	2663	-22336	295	326	2663	5.1	533	158	29	53257
ABplp:10	ABplp	10	3140	-21859	-171	-171	3140	40.9	346	132	62	727534
ABplpa:22	ABplpa	22	2831	-22168	-117	-119	2831	34.1	323	116	56	474742
ABplpaa:40	ABplpaa	40	2483	-22516	-135	-137	2483	35.2	295	106	48	349799
ABplpaaa:60	ABplpaaa	60	2146	-22853	-67	-71	2146	30.9	197	124	41	159151
ABplpaaaa:86	ABplpaaaa	86	2280	-22719	-83	-88	2280	27.7	189	134	37	199829
ABplpaaaaa:119	ABplpaaaaa	119	2253	-22746	-38	-46	2253	20.7	207	149	31	134499
ABplpaaaap:119	ABplpaaaap	119	2214	-22785	-54	-64	2214	18.7	246	139	31	119605
ABplpaaap:86	ABplpaaap	86	2270	-22729	-98	-102	2270	24.0	232	114	36	178530
ABplpaaapa:121	ABplpaaapa	121	2140	-22859	-56	-59	2140	20.5	225	116	30	132517
ABplpaaapp:121	ABplpaaapp	121	2151	-22848	-25	-28	2151	19.2	270	109	31	115507
ABplpaap:60	ABplpaap	60	2051	-22948	-148	-152	2051	33.2	255	110	41	159608
ABplpaapa:86	ABplpaapa	86	2279	-22720	-85	-84	2279	31.3	245	109	35	196390
ABplpaapaa:121	ABplpaapaa	121	2126	-22873	-114	-115	2126	27.7	212	123	30	149234
ABplpaapap:121	ABplpaapap	121	2239	-22760	24	15	2239	28.4	253	117	31	149681
ABplpaapp:86	ABplpaapp	86	2216	-22783	-126	-127	2216	29.6	295	102	37	196275
ABplpaappa:117	ABplpaappa	117	2373	-22626	-129	-134	2373	29.3	287	108	32	145965
ABplpaappp:117	ABplpaappp	117	2309	-22690	-106	-104	2309	25.0	314	90	32	138067
ABplpap:40	ABplpap	40	2450	-22549	-49	-50	2450	21.2	371	113	48	203411
ABplpapa:60	ABplpapa	60	2087	-22912	-8	-8	2087	18.0	265	129	42	108239
ABplpapaa:86	ABplpapaa	86	2304	-22695	-16	-16	2304	13.4	254	131	35	136409
ABplpapap:86	ABplpapap	86	2238	-22761	-29	-30	2238	10.2	295	139	36	118051
ABplpapp:60	ABplpapp	60	2056	-22943	-36	-37	2056	13.0	334	133	42	76957
ABplpappa:84	ABplpappa	84	2068	-22931	-21	-21	2068	6.0	325	151	38	55535
ABplpappaa:114	ABplpappaa	114	2863	-22136	-49	-51	2863	4.0	304	195	34	69954
ABplpappap:114	ABplpappap	114	2812	-22187	-59	-41	2812	8.7	358	181	30	52284
ABplpappp:84	ABplpappp	84	2208	-22791	-1	-2	2208	3.8	381	154	37	54464
ABplpp:22	ABplpp	22	2834	-22165	-188	-188	2834	37.7	413	118	55	517316
ABplppa:40	ABplppa	40	2515	-22484	-102	-103	2515	39.3	369	105	46	313888
ABplppaa:63	ABplppaa	63	1991	-23008	-49	-48	1991	28.2	300	102	40	148254
ABplppaaa:93	ABplppaaa	93	2418	-22581	-62	-63	2418	20.1	301	119	34	141495
ABplppaaaa:131	ABplppaaaa	131	1944	-23055	-35	-43	1944	20.3	292	133	30	89046
ABplppaaap:131	ABplppaaap	131	1926	-23073	-123	-146	1926	21.8	328	111	27	102171
ABplppaap:93	ABplppaap	93	2474	-22526	17	14	2474	16.6	342	118	34	110279
ABplppaapa:129	ABplppaapa	129	1966	-23033	2	1	1966	8.6	338	123	30	73779
ABplppaapp:129	ABplppaapp	129	2023	-22976	60	46	2023	7.7	380	118	30	57252
ABplppap:63	ABplppap	63	1936	-23063	-71	-71	1936	23.7	360	114	41	110179
ABplppapa:91	ABplppapa	91	2443	-22556	-42	-38	2443	21.4	380	122	34	108413
ABplppapaa:125	ABplppapaa	125	2084	-22915	-22	-25	2084	15.7	334	110	33	116978
ABplppapap:125	ABplppapap	125	2161	-22838	20	25	2161	14.6	380	95	30	80078
ABplppapp:91	ABplppapp	91	2411	-22588	-113	-110	2411	20.7	420	93	35	134972
ABplppappa:128	ABplppappa	128	2110	-22889	1	3	2110	15.3	413	95	31	73260
ABplppappp:128	ABplppappp	128	2129	-22870	-21	1	2129	11.1	455	114	35	118637
ABplppp:40	ABplppp	40	2463	-22536	-81	-81	2463	26.0	440	100	47	261045
ABplpppa:61	ABplpppa	61	1992	-23007	-27	-28	1992	12.3	388	115	41	77329
ABplpppaa:88	ABplpppaa	88	2302	-22697	-25	-27	2302	10.5	397	108	35	104084
ABplpppaaa:123	ABplpppaaa	123	2098	-22901	6	4	2098	8.0	408	118	31	60987
ABplpppaap:123	ABplpppaap	123	2465	-22534	177	173	2465	5.8	487	131	33	61688
ABplpppap:88	ABplpppap	88	2357	-22642	-8	-10	2357	13.1	440	108	36	129190
ABplpppapa:121	ABplpppapa	121	2242	-22757	-66	-57	2242	4.4	507	162	28	53424
ABplpppapp:121	ABplpppapp	121	2153	-22846	-57	-61	2153	5.8	452	126	31	64024
ABplpppp:61	ABplpppp	61	2038	-22961	-45	-46	2038	17.8	440	94	42	108414
ABplppppa:86	ABplppppa	86	2299	-22700	3	1	2299	11.8	440	114	36	98159
ABplppppaa:120	ABplppppaa	120	2206	-22793	66	70	2206	3.9	403	158	30	26729
ABplppppap:120	ABplppppap	120	2135	-22864	-50	-49	2135	3.3	454	161	32	24561
ABplppppp:86	ABplppppp	86	2313	-22686	8	13	2313	6.8	445	161	35	63484
ABplpppppa:126	ABplpppppa	126	2201	-22799	-112	-136	2201	3.7	423	203	36	0
ABplpppppp:126	ABplpppppp	126	2229	-22771	-78	-83	2229	4.5	446	210	36	0
ABpr:2	ABpr	2	3389	-21610	-84	-84	3389	27.5	434	342	72	722160
ABpra:10	ABpra	10	3115	-21884	-67	-67	3115	29.1	414	365	64	617332
ABpraa:22	ABpraa	22	2793	-22206	-142	-142	2793	35.0	359	375	56	508671
ABpraaa:41	ABpraaa	41	2502	-22497	-196	-196	2502	44.0	331	365	48	393960
ABpraaaa:62	ABpraaaa	62	2022	-22977	-64	-65	2022	32.4	288	366	42	189197
ABpraaaaa:92	ABpraaaaa	92	2462	-22537	9	12	2462	30.6	195	362	34	209827
ABpraaaaaa:130	ABpraaaaaa	130	1920	-23079	-34	-41	1920	28.3	180	361	30	149650
ABpraaaaap:130	ABpraaaaap	130	1995	-23004	41	36	1995	34.8	203	370	30	152435
ABpraaaap:92	ABpraaaap	92	2455	-22544	-16	-16	2455	28.7	238	372	35	194460
ABpraaaapa:125	ABpraaaapa	125	2041	-22958	-31	-29	2041	30.0	218	369	30	136452
ABpraaaapp:125	ABpraaaapp	125	1990	-23009	-132	-125	1990	35.5	250	381	30	131508
ABpraaap:62	ABpraaap	62	2085	-22914	-149	-155	2085	44.1	332	352	42	238845
ABpraaapa:88	ABpraaapa	88	2376	-22623	-55	-59	2376	37.6	224	354	35	228653
ABpraaapaa:121	ABpraaapaa	121	2190	-22809	-29	-32	2190	33.5	201	334	31	163209
ABpraaapap:121	ABpraaapap	121	2229	-22771	22	14	2229	39.4	228	350	31	173856
ABpraaapp:88	ABpraaapp	88	2227	-22772	-106	-116	2227	36.6	274	362	37	218161
ABpraaappa:116	ABpraaappa	116	2335	-22664	-47	-59	2335	35.8	258	342	31	138862
ABpraaappp:116	ABpraaappp	116	2360	-22640	-380	-244	2360	37.0	289	363	34	184091
ABpraap:41	ABpraap	41	2460	-22539	-94	-95	2460	28.7	394	366	49	312685
ABpraapa:61	ABpraapa	61	2082	-22917	-99	-101	2082	39.8	371	376	43	245170
ABpraapaa:89	ABpraapaa	89	2430	-22569	-81	-86	2430	43.6	279	363	38	300766
ABpraapaaa:124	ABpraapaaa	124	2146	-22853	-39	-36	2146	44.9	184	340	32	201585
ABpraapaap:124	ABpraapaap	124	2141	-22858	-96	-94	2141	46.5	234	350	33	202366
ABpraapap:89	ABpraapap	89	2473	-22527	-157	-118	2473	45.6	338	362	38	322470
ABpraapapa:123	ABpraapapa	123	2145	-22854	-134	-125	2145	46.6	265	356	30	182108
ABpraapapp:123	ABpraapapp	123	2249	-22750	-374	-234	2249	44.6	304	360	33	193788
ABpraapp:61	ABpraapp	61	2140	-22859	-138	-140	2140	38.4	442	340	45	223420
ABpraappa:85	ABpraappa	85	2954	-22045	430	431	2954	37.8	360	368	37	274813
ABpraappaa:122	ABpraappaa	122	4847	-20152	2285	2277	4847	38.4	292	391	30	172300
ABpraappap:122	ABpraappap	122	5913	-19086	3209	3194	5913	39.4	334	376	33	183383
ABpraappp:85	ABpraappp	85	2832	-22167	392	396	2832	38.1	423	359	40	281686
ABpraapppa:117	ABpraapppa	117	4560	-20439	1850	1853	4560	34.2	369	388	34	178363
ABpraapppp:117	ABpraapppp	117	4106	-20893	1368	1390	4106	28.7	413	381	34	147234
ABprap:22	ABprap	22	2826	-22173	-169	-169	2826	40.5	455	341	57	586316
ABprapa:40	ABprapa	40	2519	-22480	-156	-160	2519	44.9	431	351	47	397671
ABprapaa:61	ABprapaa	61	2129	-22870	-146	-147	2129	50.1	409	338	43	294601
ABprapaaa:87	ABprapaaa	87	2365	-22634	-185	-180	2365	47.6	387	347	37	303622
ABprapaaaa:121	ABprapaaaa	121	2335	-22664	-423	-258	2335	39.6	363	354	30	149420
ABprapaaap:121	ABprapaaap	121	2330	-22669	-419	-249	2330	41.7	398	355	32	163870
ABprapaap:87	ABprapaap	87	2573	-22426	-25	-15	2573	48.0	433	330	36	292761
ABprapaapa:124	ABprapaapa	124	4154	-20845	1300	1388	4154	38.1	419	364	30	156909
ABprapaapp:124	ABprapaapp	124	4100	-20899	1345	1414	4100	36.2	454	365	31	136798
ABprapap:61	ABprapap	61	2188	-22811	-200	-203	2188	49.4	467	296	44	275926
ABprapapa:85	ABprapapa	85	3438	-21561	805	811	3438	46.3	486	325	38	315719
ABprapapaa:121	ABprapapaa	121	5927	-19072	2997	3035	5927	39.2	532	330	32	172404
ABprapapap:121	ABprapapap	121	4876	-20123	1958	2061	4876	32.0	564	320	31	144978
ABprapapp:85	ABprapapp	85	2933	-22066	414	422	2933	40.6	541	289	37	249616
ABprapappa:120	ABprapappa	120	4230	-20769	1285	1414	4230	28.6	572	297	32	139032
ABprapappp:120	ABprapappp	120	3701	-21298	984	1026	3701	22.0	593	276	30	90863
ABprapp:40	ABprapp	40	2495	-22504	-158	-158	2495	38.7	503	321	48	354454
ABprappa:61	ABprappa	61	2143	-22856	-112	-114	2143	41.7	514	321	44	276213
ABprappaa:90	ABprappaa	90	3486	-21513	807	821	3486	34.6	475	371	37	263397
ABprappaaa:128	ABprappaaa	128	4239	-20760	1728	1740	4239	26.6	451	371	32	140520
ABprappaap:128	ABprappaap	128	3687	-21312	1240	1282	3687	21.3	491	348	31	106053
ABprappap:90	ABprappap	90	3517	-21482	777	792	3517	37.1	524	342	38	293352
ABprappapa:129	ABprappapa	129	5091	-19908	2453	2466	5091	32.2	491	358	31	147489
ABprappapp:129	ABprappapp	129	4239	-20760	1536	1568	4239	26.7	532	333	31	121107
ABprappp:61	ABprappp	61	2089	-22910	-93	-93	2089	38.2	556	259	42	233191
ABprapppa:91	ABprapppa	91	3289	-21710	639	650	3289	29.3	547	320	36	229007
ABprapppaa:130	ABprapppaa	130	2808	-22191	479	536	2808	17.0	507	322	33	124964
ABprapppap:130	ABprapppap	130	2686	-22313	304	358	2686	14.8	541	301	30	103146
ABprapppp:91	ABprapppp	91	2959	-22040	355	359	2959	23.0	570	285	35	149941
ABprappppa:130	ABprappppa	130	3441	-21558	858	908	3441	16.2	572	292	31	104246
ABprappppp:130	ABprappppp	130	2874	-22125	471	492	2874	11.7	573	249	32	92788
ABprp:10	ABprp	10	3066	-21933	-61	-61	3066	19.0	489	265	60	308040
ABprpa:23	ABprpa	23	2784	-22215	-39	-39	2784	17.1	456	322	56	281536
ABprpaa:41	ABprpaa	41	2462	-22537	-82	-83	2462	26.0	471	368	47	284538
ABprpaaa:62	ABprpaaa	62	2004	-22995	-92	-91	2004	29.3	406	389	40	163708
ABprpaaaa:88	ABprpaaaa	88	2269	-22730	-68	-75	2269	26.0	283	376	35	174413
ABprpaaaaa:119	ABprpaaaaa	119	2236	-22763	21	21	2236	17.7	239	347	31	115366
ABprpaaaap:119	ABprpaaaap	119	2200	-22799	-4	-8	2200	16.9	279	357	31	112490
ABprpaaap:88	ABprpaaap	88	2381	-22618	-12	-15	2381	26.0	332	389	35	182908
ABprpaaapa:121	ABprpaaapa	121	2179	-22820	35	35	2179	18.8	294	388	30	105373
ABprpaaapp:121	ABprpaaapp	121	2203	-22796	-32	-31	2203	22.3	317	369	31	120976
ABprpaap:62	ABprpaap	62	2079	-22920	-104	-104	2079	30.5	468	371	41	167461
ABprpaapa:87	ABprpaapa	87	2364	-22635	-81	-81	2364	28.2	337	387	35	192271
ABprpaapaa:123	ABprpaapaa	123	2058	-22941	-39	-42	2058	24.6	250	374	32	124717
ABprpaapap:123	ABprpaapap	123	2282	-22717	51	50	2282	27.7	293	386	30	128979
ABprpaapp:87	ABprpaapp	87	2350	-22649	-75	-70	2350	29.0	392	382	35	186516
ABprpaappa:120	ABprpaappa	120	2319	-22680	-144	-113	2319	28.4	334	389	32	131250
ABprpaappp:120	ABprpaappp	120	2257	-22742	-71	-67	2257	22.6	363	388	31	109597
ABprpap:41	ABprpap	41	2428	-22571	-112	-113	2428	22.4	546	303	49	281921
ABprpapa:61	ABprpapa	61	2093	-22906	-64	-66	2093	23.7	505	347	42	140752
ABprpapaa:86	ABprpapaa	86	2261	-22738	-64	-68	2261	14.6	357	357	36	132622
ABprpapap:86	ABprpapap	86	2276	-22723	-11	-12	2276	11.0	402	356	37	114319
ABprpapp:61	ABprpapp	61	2081	-22918	-97	-95	2081	22.1	551	302	43	128763
ABprpappa:85	ABprpappa	85	2190	-22809	0	-1	2190	10.4	419	328	37	92693
ABprpappaa:117	ABprpappaa	117	2779	-22220	-74	-65	2779	11.5	340	311	31	69767
ABprpappap:117	ABprpappap	117	2553	-22447	-36	-35	2553	8.1	374	313	32	54859
ABprpappp:85	ABprpappp	85	2201	-22798	-28	-28	2201	11.2	476	322	37	107622
ABprpapppa:119	ABprpapppa	119	2828	-22172	-98	-106	2828	4.0	416	294	34	0
ABprpapppp:119	ABprpapppp	119	2806	-22194	-106	-97	2806	4.0	475	282	34	0
ABprpp:23	ABprpp	23	2778	-22221	-85	-85	2778	22.6	541	287	55	346486
ABprppa:41	ABprppa	41	2509	-22490	-195	-195	2509	39.2	579	291	46	371449
ABprppaa:63	ABprppaa	63	2053	-22946	-62	-62	2053	34.1	527	345	41	224115
ABprppaaa:95	ABprppaaa	95	2497	-22502	-21	-21	2497	20.5	388	375	34	158663
ABprppaaaa:132	ABprppaaaa	132	1879	-23120	-83	-75	1879	14.7	324	356	31	98488
ABprppaaap:132	ABprppaaap	132	1997	-23002	70	71	1997	13.2	359	377	29	109801
ABprppaap:95	ABprppaap	95	2504	-22495	1	3	2504	17.6	439	366	37	142656
ABprppaapa:130	ABprppaapa	130	1877	-23122	-90	-91	1877	7.4	380	350	31	58823
ABprppaapp:130	ABprppaapp	130	1990	-23009	-16	-17	1990	6.2	432	334	31	58291
ABprppap:63	ABprppap	63	2033	-22966	-103	-106	2033	32.5	570	290	41	214197
ABprppapa:91	ABprppapa	91	2499	-22500	-12	-14	2499	24.9	455	356	38	176877
ABprppapaa:127	ABprppapaa	127	2025	-22974	6	10	2025	13.1	371	352	32	80602
ABprppapap:127	ABprppapap	127	2000	-22999	-70	-61	2000	12.0	424	359	33	88694
ABprppapp:91	ABprppapp	91	2526	-22473	-47	-40	2526	26.0	499	337	36	179511
ABprppappa:129	ABprppappa	129	2215	-22784	52	57	2215	16.1	451	357	32	88182
ABprppappp:129	ABprppappp	129	2287	-22712	75	120	2287	12.7	490	329	34	119990
ABprppp:41	ABprppp	41	2453	-22546	-118	-118	2453	24.2	595	233	47	260784
ABprpppa:62	ABprpppa	62	2031	-22968	-75	-76	2031	24.0	591	272	41	175249
ABprpppaa:89	ABprpppaa	89	2425	-22574	-38	-37	2425	22.1	527	334	37	192728
ABprpppaaa:125	ABprpppaaa	125	2107	-22892	-2	0	2107	10.0	461	324	31	74648
ABprpppaap:125	ABprpppaap	125	2199	-22800	8	44	2199	8.6	505	303	33	96458
ABprpppap:89	ABprpppap	89	2429	-22570	-51	-48	2429	19.0	558	302	36	177717
ABprpppapa:125	ABprpppapa	125	2679	-22321	339	352	2679	8.1	532	282	31	84158
ABprpppapp:125	ABprpppapp	125	2460	-22539	181	196	2460	7.4	547	245	30	100404
ABprpppp:62	ABprpppp	62	2053	-22946	-45	-45	2053	20.7	598	211	41	141577
ABprppppa:88	ABprppppa	88	2322	-22677	-35	-35	2322	15.8	508	316	37	128292
ABprppppaa:121	ABprppppaa	121	2129	-22870	1	2	2129	6.1	442	310	31	37182
ABprppppap:121	ABprppppap	121	2126	-22873	-15	-17	2126	5.9	493	266	31	62190
ABprppppp:88	ABprppppp	88	2337	-22662	-25	-28	2337	7.8	520	271	36	103392
ABprpppppa:133	ABprpppppa	133	1920	-23079	66	68	1920	5.4	492	201	30	55380
ABprpppppp:133	ABprpppppp	133	1842	-23157	-110	-101	1842	6.9	521	217	29	57920
EMS:1	EMS	1	3783	-21217	-107	-107	3783	25.5	364	160	56	338548
MS:3	MS	3	3261	-21738	-59	-59	3261	16.4	320	209	66	351060
MSa:15	MSa	15	2951	-22048	-75	-75	2951	19.0	262	203	60	326391
MSaa:30	MSaa	30	2647	-22352	-49	-49	2647	15.5	224	244	55	253785
MSaaa:48	MSaaa	48	2336	-22663	-47	-47	2336	11.6	194	263	47	142104
MSaaaa:70	MSaaaa	70	1873	-23126	-99	-100	1873	22.4	164	262	42	141869
MSaaaaa:95	MSaaaaa	95	2551	-22448	-134	-134	2551	30.7	144	260	36	171725
MSaaaap:95	MSaaaap	95	2521	-22478	-178	-181	2521	36.8	191	224	36	180127
MSaaap:70	MSaaap	70	1839	-23160	-58	-61	1839	15.5	226	234	41	89843
MSaaapa:98	MSaaapa	98	2539	-22460	-129	-131	2539	29.6	211	232	38	156416
MSaaapp:98	MSaaapp	98	2391	-22608	-79	-83	2391	31.2	273	223	33	125612
MSaap:48	MSaap	48	2320	-22679	-13	-13	2320	8.1	284	248	48	19401
MSaapa:71	MSaapa	71	1833	-23166	3	2	1833	6.5	273	217	42	19179
MSaapaa:95	MSaapaa	95	2436	-22563	-40	-43	2436	17.5	269	217	34	77094
MSaapap:95	MSaapap	95	2473	-22526	2	1	2473	12.0	322	203	34	54392
MSaapp:71	MSaapp	71	1871	-23128	-3	-4	1871	7.3	356	216	42	14546
MSaappa:103	MSaappa	103	2601	-22398	0	8	2601	5.5	352	210	32	57400
MSaappp:103	MSaappp	103	2537	-22462	-27	-29	2537	10.2	395	199	34	27805
MSap:30	MSap	30	2625	-22374	-20	-21	2625	14.6	306	173	52	206030
MSapa:51	MSapa	51	2264	-22735	-46	-47	2264	12.8	292	179	46	76632
MSapaa:75	MSapaa	75	1862	-23137	-74	-74	1862	21.7	252	196	41	130032
MSapaaa:103	MSapaaa	103	2562	-22437	-69	-70	2562	26.3	175	188	34	141872
MSapaap:103	MSapaap	103	2535	-22464	-61	-64	2535	25.5	238	186	33	110540
MSapap:75	MSapap	75	1895	-23104	-28	-28	1895	21.5	313	177	40	79222
MSapapa:103	MSapapa	103	2569	-22430	-31	-35	2569	30.2	249	167	35	142061
MSapapp:103	MSapapp	103	2478	-22521	-99	-108	2478	34.9	290	167	35	152832
MSapp:51	MSapp	51	2254	-22745	-12	-11	2254	8.0	371	182	46	67862
MSappa:75	MSappa	75	1913	-23086	-28	-26	1913	15.2	348	187	40	56310
MSappaa:108	MSappaa	108	2404	-22595	-11	-15	2404	21.9	295	174	35	109038
MSappap:108	MSappap	108	2356	-22643	-40	-39	2356	19.8	340	163	31	79093
MSappp:75	MSappp	75	1975	-23024	-44	-45	1975	20.6	389	165	40	91912
MSapppa:111	MSapppa	111	2367	-22632	-101	-100	2367	28.4	305	149	34	136485
MSapppp:111	MSapppp	111	2507	-22492	-131	-116	2507	34.8	348	149	35	176455
MSp:15	MSp	15	2934	-22065	-38	-38	2934	16.6	353	261	61	212623
MSpa:31	MSpa	31	2587	-22412	-44	-44	2587	12.6	312	280	54	179409
MSpaa:50	MSpaa	50	2318	-22681	-22	-21	2318	20.0	306	309	46	105938
MSpaaa:73	MSpaaa	73	1882	-23117	-19	-20	1882	23.7	245	297	44	144768
MSpaaaa:97	MSpaaaa	97	2583	-22416	-110	-111	2583	28.7	187	291	37	157640
MSpaaap:97	MSpaaap	97	2513	-22486	-182	-194	2513	36.0	240	287	38	169688
MSpaap:73	MSpaap	73	1866	-23133	-28	-30	1866	17.2	305	273	40	88747
MSpaapa:102	MSpaapa	102	2493	-22506	-128	-134	2493	29.4	254	283	38	138862
MSpaapp:102	MSpaapp	102	2488	-22511	-54	-56	2488	30.1	304	267	31	116305
MSpap:50	MSpap	50	2325	-22674	0	0	2325	8.3	381	281	47	15013
MSpapa:72	MSpapa	72	1787	-23212	-34	-36	1787	6.8	335	284	43	22224
MSpapaa:97	MSpapaa	97	2485	-22514	-38	-36	2485	15.6	311	263	35	79323
MSpapap:97	MSpapap	97	2525	-22474	-22	-22	2525	12.5	364	248	35	57018
MSpapp:72	MSpapp	72	1844	-23155	-19	-18	1844	6.7	422	279	41	41948
MSpappa:103	MSpappa	103	2596	-22403	-10	-10	2596	3.6	383	261	33	49157
MSpappp:103	MSpappp	103	2588	-22411	-47	-46	2588	9.7	432	250	36	67146
MSpp:31	MSpp	31	2551	-22448	-62	-62	2551	9.8	419	287	55	194698
MSppa:51	MSppa	51	2285	-22714	-69	-70	2285	14.7	452	326	48	142305
MSppaa:74	MSppaa	74	1899	-23100	-1	-1	1899	17.1	338	326	39	97309
MSppaaa:103	MSppaaa	103	2536	-22463	-59	-59	2536	24.4	216	322	33	106034
MSppaap:103	MSppaap	103	2348	-22651	-23	-21	2348	21.3	272	321	33	103423
MSppap:74	MSppap	74	1839	-23160	-94	-95	1839	22.2	393	321	40	105819
MSppapa:103	MSppapa	103	2643	-22357	-87	-92	2643	30.3	290	332	34	111659
MSppapp:103	MSppapp	103	2420	-22579	-94	-101	2420	33.8	318	329	35	137173
MSppp:51	MSppp	51	2247	-22752	-31	-32	2247	8.0	477	251	47	62391
MSpppa:75	MSpppa	75	1900	-23099	-11	-13	1900	14.6	419	301	39	90988
MSpppaa:106	MSpppaa	106	2684	-22315	-32	-31	2684	20.8	323	314	34	81165
MSpppap:106	MSpppap	106	2592	-22407	42	41	2592	19.2	367	304	34	74378
MSpppp:75	MSpppp	75	1992	-23007	-37	-36	1992	19.8	455	295	40	110003
MSppppa:111	MSppppa	111	2869	-22130	-45	-47	2869	26.2	354	344	33	97807
MSppppp:111	MSppppp	111	2500	-22499	-81	-83	2500	33.5	388	326	34	134688
E:3	E	3	3285	-21714	-98	-98	3285	23.3	459	153	64	474196
Ea:16	Ea	16	2798	-22201	-72	-72	2798	22.8	403	195	63	440976
Eal:47	Eal	47	2270	-22729	-62	-62	2270	29.4	343	222	53	244776
Eala:80	Eala	80	2392	-22607	-176	-166	2392	38.2	293	218	48	297827
Ealaa:132	Ealaa	132	2182	-22817	-156	-158	2182	43.9	277	223	40	181057
Ealap:132	Ealap	132	2171	-22828	-223	-237	2171	43.2	354	219	39	160227
Ealp:80	Ealp	80	2323	-22676	-90	-90	2323	32.4	356	197	44	204710
Ealpa:136	Ealpa	136	2010	-22989	-34	-42	2010	32.9	318	207	37	118693
Ealpp:136	Ealpp	136	2115	-22884	54	47	2115	35.0	386	204	37	139892
Ear:47	Ear	47	2224	-22775	-98	-98	2224	29.5	401	288	53	262381
Eara:82	Eara	82	2384	-22615	-114	-106	2384	35.9	317	284	47	246197
Earaa:136	Earaa	136	2068	-22931	-17	-31	2068	36.2	297	279	33	93860
Earap:136	Earap	136	2064	-22935	-168	-180	2064	39.9	368	276	36	125210
Earp:82	Earp	82	2345	-22654	-91	-93	2345	33.3	383	268	45	201759
Earpa:136	Earpa	136	1896	-23103	-73	-75	1896	27.3	348	262	35	88087
Earpp:136	Earpp	136	1864	-23135	-143	-143	1864	30.8	419	257	36	96393
Ep:16	Ep	16	2813	-22186	-146	-146	2813	29.9	502	181	61	603660
Epl:48	Epl	48	2199	-22800	-105	-106	2199	29.7	445	191	54	270041
Epla:83	Epla	83	2381	-22618	-132	-131	2381	37.1	420	215	46	249625
Eplaa:132	Eplaa	132	2166	-22833	-204	-211	2166	43.7	406	213	40	174904
Eplap:132	Eplap	132	1997	-23002	-169	-182	1997	37.0	459	211	37	113772
Eplp:83	Eplp	83	2320	-22679	-125	-128	2320	31.0	492	194	45	196993
Eplpa:135	Eplpa	135	2025	-22974	-256	-261	2025	39.0	503	204	38	145762
Eplpp:135	Eplpp	135	1970	-23029	-32	-36	1970	24.1	520	201	36	79940
Epr:48	Epr	48	2189	-22810	-127	-129	2189	28.9	498	252	52	271153
Epra:83	Epra	83	2370	-22629	-133	-136	2370	36.0	435	292	46	248570
Epraa:135	Epraa	135	2104	-22895	-64	-66	2104	40.5	415	284	37	125858
Eprap:135	Eprap	135	1960	-23039	-98	-96	1960	32.8	473	282	35	99930
Eprp:83	Eprp	83	2306	-22693	-168	-170	2306	34.1	499	248	45	216433
Eprpa:140	Eprpa	140	1934	-23065	-210	-193	1934	41.0	489	263	37	150239
Eprpp:140	Eprpp	140	1927	-23072	-65	-66	1927	28.3	516	233	38	106207
P2:1	P2	1	3660	-21339	-129	-129	3660	36.7	532	203	74	1395846
C:5	C	5	3233	-21766	-195	-195	3233	47.8	473	218	68	989292
Ca:18	Ca	18	2881	-22118	-251	-253	2881	46.8	404	218	61	689462
Caa:36	Caa	36	2551	-22448	-294	-295	2551	51.5	381	205	52	503311
Caaa:58	Caaa	58	2137	-22862	-283	-285	2137	49.2	377	162	48	275560
Caaaa:86	Caaaa	86	4083	-20916	1248	1248	4083	50.4	444	176	42	319241
Caaaaa:123	Caaaaa	123	6828	-18171	3838	3909	6828	50.6	459	184	36	219475
Caaaap:123	Caaaap	123	6332	-18667	3370	3529	6332	48.0	517	194	37	211727
Caaap:86	Caaap	86	3459	-21540	837	841	3459	39.4	524	154	39	198710
Caaapa:120	Caaapa	120	7209	-17790	4225	4295	7209	42.9	547	177	36	177688
Caaapp:120	Caaapp	120	5000	-19999	2216	2216	5000	30.4	576	177	35	125952
Caap:58	Caap	58	2158	-22841	-108	-109	2158	44.9	481	137	43	256100
Caapa:93	Caapa	93	3170	-21829	530	558	3170	27.5	574	181	33	145679
Caapp:93	Caapp	93	3145	-21854	482	487	3145	23.3	583	170	38	136501
Caappd:129	Caappd	129	3337	-21662	862	871	3337	11.0	581	149	33	55570
Caappv:129	Caappv	129	2712	-22287	332	390	2712	5.9	549	183	31	67745
Cap:36	Cap	36	2515	-22484	-214	-215	2515	41.5	458	138	52	452188
Capa:63	Capa	63	2004	-22995	-76	-77	2004	24.9	462	109	43	155973
Capaa:104	Capaa	104	2375	-22625	-22	-22	2375	12.6	454	184	38	45541
Capaaa:144	Capaaa	144	1793	-23206	18	18	1793	24.5	416	163	32	61109
Capaap:144	Capaap	144	1891	-23109	206	219	1891	14.0	446	184	34	56276
Capap:104	Capap	104	2383	-22616	-33	-35	2383	13.6	503	174	38	89541
Capapa:144	Capapa	144	1826	-23174	42	45	1826	24.0	474	157	32	77012
Capapp:144	Capapp	144	2002	-22997	225	220	2002	12.0	494	173	34	0
Capp:63	Capp	63	1980	-23019	-104	-107	1980	29.0	510	117	43	169375
Cappa:97	Cappa	97	2518	-22481	-64	-55	2518	21.7	506	139	37	99920
Cappaa:136	Cappaa	136	1958	-23042	-61	-70	1958	31.0	464	159	33	84425
Cappap:136	Cappap	136	1961	-23038	-55	-68	1961	26.0	500	154	32	67949
Cappp:97	Cappp	97	2476	-22523	-71	-64	2476	17.7	547	170	36	102893
Capppa:138	Capppa	138	1946	-23053	-116	-77	1946	22.0	524	144	29	62833
Capppp:138	Capppp	138	1844	-23155	-35	-32	1844	11.0	522	178	29	28722
Cp:18	Cp	18	2944	-22055	-225	-226	2944	46.0	515	248	61	842838
Cpa:37	Cpa	37	2562	-22437	-317	-317	2562	51.8	488	248	54	595645
Cpaa:59	Cpaa	59	2173	-22826	-317	-320	2173	52.5	476	212	48	327717
Cpaaa:85	Cpaaa	85	3527	-21472	768	780	3527	53.4	443	236	42	293975
Cpaaaa:120	Cpaaaa	120	6247	-18752	3351	3374	6247	53.6	436	241	37	198779
Cpaaap:120	Cpaaap	120	5898	-19101	3050	3112	5898	50.3	495	270	36	184895
Cpaap:85	Cpaap	85	3213	-21786	561	567	3213	45.9	537	212	41	256204
Cpaapa:119	Cpaapa	119	5637	-19363	2825	2865	5637	47.1	536	253	36	178551
Cpaapp:119	Cpaapp	119	4809	-20190	1989	2007	4809	37.0	580	229	35	120586
Cpap:59	Cpap	59	2180	-22819	-119	-120	2180	41.6	542	159	46	262111
Cpapa:88	Cpapa	88	3952	-21047	1237	1242	3952	36.7	587	229	40	216661
Cpapaa:128	Cpapaa	128	3858	-21141	1384	1383	3858	20.3	589	179	33	80766
Cpapap:128	Cpapap	128	4898	-20101	2155	2177	4898	28.9	598	251	33	98764
Cpapp:88	Cpapp	88	3099	-21900	528	526	3099	21.7	597	206	37	128303
Cpappd:129	Cpappd	129	4174	-20825	1637	1650	4174	18.5	603	226	34	80532
Cpappv:129	Cpappv	129	3111	-21888	693	708	3111	9.3	578	207	31	62741
Cpp:37	Cpp	37	2521	-22478	-204	-204	2521	38.4	569	170	51	519804
Cppa:62	Cppa	62	1986	-23013	-121	-121	1986	28.5	599	200	44	210421
Cppaa:101	Cppaa	101	2446	-22553	2	1	2446	14.9	475	272	37	58156
Cppaaa:140	Cppaaa	140	1735	-23264	-37	-36	1735	19.3	431	301	32	53163
Cppaap:140	Cppaap	140	1793	-23206	9	9	1793	15.3	459	244	30	41930
Cppap:101	Cppap	101	2412	-22587	-44	-45	2412	15.1	516	240	37	80959
Cppapa:141	Cppapa	141	1772	-23227	-5	-14	1772	21.6	484	286	32	64477
Cppapp:141	Cppapp	141	1821	-23178	8	7	1821	14.0	507	238	29	41544
Cppp:62	Cppp	62	2001	-22998	-62	-64	2001	25.1	556	142	43	166640
Cpppa:95	Cpppa	95	2484	-22515	-82	-83	2484	24.6	543	250	37	104013
Cpppaa:133	Cpppaa	133	2083	-22916	-40	-39	2083	29.3	488	309	31	76019
Cpppap:133	Cpppap	133	2061	-22938	-76	-83	2061	24.4	527	287	31	64899
Cpppp:95	Cpppp	95	2492	-22507	-65	-59	2492	18.1	563	214	37	110769
Cppppa:136	Cppppa	136	1965	-23034	-141	-130	1965	21.0	547	262	29	70847
Cppppp:136	Cppppp	136	1927	-23072	-5	-4	1927	15.5	541	213	32	61971
P3:5	P3	5	3157	-21842	-162	-163	3157	31.7	569	180	60	865188
D:23	D	23	2685	-22314	-113	-114	2685	24.2	575	173	55	524203
Da:51	Da	51	2159	-22840	-17	-17	2159	14.8	490	121	47	152606
Daa:85	Daa	85	1840	-23159	-9	-8	1840	9.6	437	169	34	0
Dap:85	Dap	85	1806	-23193	-55	-54	1806	10.2	517	159	36	30570
Dp:51	Dp	51	2147	-22853	-72	-73	2147	15.4	560	178	46	163718
Dpa:84	Dpa	84	1847	-23152	9	10	1847	9.7	516	271	37	8653
Dpp:84	Dpp	84	1829	-23170	-10	-11	1829	12.5	553	200	39	56310
P4:23	P4	23	2463	-22536	-65	-66	2463	13.3	502	163	51	259749
Z2:76	Z2	76	2180	-22819	-48	-48	2180	20.5	462	235	40	103966
Z3:76	Z3	76	2180	-22819	-32	-36	2180	21.4	368	226	38	82256
