# Supplementary material for: Quantitative Differences in Nuclear β-catenin and TCF Pattern Embryonic Cells in C. elegans
Source: PLoS Genet. 2015 Oct 21;11(10):e1005585. doi: 10.1371/journal.pgen.1005585 (PMC4619327; doi:10.1371/journal.pgen.1005585)
Supplement: S1 Data — For each cell analyzed, birth time is given in column 3 and the average nuclear reporter intensity over the lifetime of the cell (corrected for background) is given in column 7 (“blot”). For information on each embryo’s strain information and experimental conditions, refer to S2 Table. (ZIP) [file pgen.1005585.s005.zip › CAs/CA20120820_mir-57_L3.csv]

cellTime	cell	time	none	global	local	blot	cross	z	x	y	size	gweight
ABa:1	ABa	1	1382	-23617	-307	-307	1382	41.1	551	218	87	681453
ABal:8	ABal	8	1451	-23548	-158	-158	1451	36.2	573	208	76	506908
ABala:19	ABala	19	1352	-23647	-237	-237	1352	43.3	617	243	67	308884
ABalaa:32	ABalaa	32	1291	-23708	-282	-282	1291	53.1	632	243	59	353533
ABalaaa:50	ABalaaa	50	1350	-23649	-202	-203	1350	52.0	632	271	51	429215
ABalaaaa:73	ABalaaaa	73	1419	-23580	-119	-122	1419	54.6	614	252	43	355460
ABalaaaal:104	ABalaaaal	104	1372	-23627	-4	-5	1372	45.9	621	196	37	250210
ABalaaaala:138	ABalaaaala	138	1313	-23686	-10	-9	1313	53.0	605	178	32	160170
ABalaaaalp:138	ABalaaaalp	138	1306	-23693	-37	-38	1306	55.8	576	149	33	162807
ABalaaaar:104	ABalaaaar	104	1327	-23672	-58	-61	1327	51.2	646	252	38	288972
ABalaaaarl:140	ABalaaaarl	140	1332	-23667	66	72	1332	46.9	634	216	32	155755
ABalaaaarr:140	ABalaaaarr	140	1276	-23723	-14	-14	1276	51.1	610	267	31	149657
ABalaaap:73	ABalaaap	73	1408	-23591	-130	-138	1408	45.3	604	277	44	315119
ABalaaapa:100	ABalaaapa	100	1354	-23645	-64	-66	1354	39.9	639	251	38	270830
ABalaaapal:134	ABalaaapal	134	1301	-23698	-9	-5	1301	44.5	617	173	33	166188
ABalaaapar:134	ABalaaapar	134	1317	-23682	45	47	1317	40.4	632	222	32	159476
ABalaaapp:100	ABalaaapp	100	1365	-23634	-57	-66	1365	36.5	613	294	38	233858
ABalaaappl:134	ABalaaappl	134	1286	-23713	-1	-1	1286	40.2	621	272	31	149260
ABalaaappr:134	ABalaaappr	134	1276	-23723	-50	-51	1276	44.8	602	305	34	180228
ABalaap:50	ABalaap	50	1360	-23640	-179	-184	1360	55.6	569	225	51	346405
ABalaapa:73	ABalaapa	73	1395	-23604	-108	-110	1395	45.5	555	285	43	280083
ABalaapaa:101	ABalaapaa	101	1342	-23657	-54	-53	1342	47.3	602	311	36	239437
ABalaapaaa:139	ABalaapaaa	139	1297	-23702	4	8	1297	55.4	593	294	31	138929
ABalaapaap:139	ABalaapaap	139	1314	-23685	-8	-14	1314	59.5	563	314	32	135498
ABalaapap:101	ABalaapap	101	1379	-23620	-49	-55	1379	44.6	562	330	36	221330
ABalaapapa:136	ABalaapapa	136	1347	-23652	2	-4	1347	54.6	548	344	27	98023
ABalaapapp:136	ABalaapapp	136	1288	-23711	-72	-80	1288	55.3	513	350	34	148160
ABalaapp:73	ABalaapp	73	1396	-23603	-111	-115	1396	42.0	497	276	44	241190
ABalaappa:99	ABalaappa	99	1332	-23667	-42	-48	1332	35.5	576	315	37	231380
ABalaappaa:136	ABalaappaa	136	1341	-23658	-1	-8	1341	51.5	592	316	27	117032
ABalaappap:136	ABalaappap	136	1315	-23684	-35	-48	1315	50.7	559	324	35	195547
ABalaappp:99	ABalaappp	99	1369	-23630	-36	-40	1369	29.5	547	309	39	209754
ABalaapppa:131	ABalaapppa	131	1263	-23736	-49	-47	1263	39.0	597	319	33	174621
ABalaapppp:131	ABalaapppp	131	1314	-23685	-18	-33	1314	35.8	563	323	37	205435
ABalap:32	ABalap	32	1340	-23659	-156	-157	1340	32.0	600	262	59	267254
ABalapa:50	ABalapa	50	1338	-23661	-165	-166	1338	36.8	600	281	53	344405
ABalapaa:71	ABalapaa	71	1393	-23606	-94	-94	1393	36.4	622	262	45	316650
ABalapaaa:99	ABalapaaa	99	1347	-23652	-51	-56	1347	32.7	608	210	37	243754
ABalapaaaa:135	ABalapaaaa	135	1281	-23718	-31	-38	1281	36.6	618	180	31	181727
ABalapaaap:135	ABalapaaap	135	1261	-23738	-64	-65	1261	30.6	593	160	35	199544
ABalapaap:99	ABalapaap	99	1389	-23610	-21	-26	1389	33.9	587	170	38	223359
ABalapaapa:133	ABalapaapa	133	1266	-23733	-46	-40	1266	37.3	597	150	31	173216
ABalapaapp:133	ABalapaapp	133	1305	-23694	-20	-24	1305	40.7	581	134	32	170874
ABalapap:71	ABalapap	71	1436	-23563	-72	-76	1436	29.3	566	270	43	187833
ABalapapa:97	ABalapapa	97	1377	-23622	-39	-36	1377	28.1	564	201	37	204709
ABalapapaa:135	ABalapapaa	135	1309	-23690	-5	-8	1309	24.6	605	213	30	156833
ABalapapap:135	ABalapapap	135	1352	-23647	11	11	1352	21.6	578	197	36	186009
ABalapapp:97	ABalapapp	97	1392	-23607	-54	-54	1392	24.9	510	179	38	147154
ABalapappa:130	ABalapappa	130	1304	-23695	-34	-38	1304	26.2	548	164	35	171245
ABalapappp:130	ABalapappp	130	1317	-23682	0	1	1317	21.1	495	174	31	82848
ABalapp:50	ABalapp	50	1369	-23630	-150	-151	1369	42.4	517	240	51	256668
ABalappa:71	ABalappa	71	1405	-23594	-79	-81	1405	31.9	536	270	44	203900
ABalappaa:101	ABalappaa	101	1333	-23666	-40	-41	1333	29.9	614	253	37	240746
ABalappaaa:140	ABalappaaa	140	1304	-23695	21	17	1304	33.8	623	238	28	125777
ABalappaap:140	ABalappaap	140	1280	-23719	-38	-36	1280	30.8	609	218	32	158199
ABalappap:101	ABalappap	101	1408	-23591	-5	-10	1408	25.6	571	256	37	169310
ABalappapa:133	ABalappapa	133	1305	-23694	11	13	1305	32.3	617	287	32	149629
ABalappapp:133	ABalappapp	133	1270	-23729	-60	-65	1270	34.1	592	321	30	120192
ABalappp:71	ABalappp	71	1432	-23567	-63	-64	1432	35.1	463	262	44	161936
ABalapppa:96	ABalapppa	96	1383	-23616	-57	-61	1383	25.8	522	266	38	145992
ABalapppaa:128	ABalapppaa	128	1293	-23706	-28	-27	1293	28.3	593	262	33	168112
ABalapppap:128	ABalapppap	128	1300	-23699	-51	-51	1300	24.7	565	284	34	146067
ABalapppp:96	ABalapppp	96	1387	-23612	-48	-48	1387	25.3	459	288	39	127915
ABalappppa:128	ABalappppa	128	1274	-23725	-80	-82	1274	28.4	531	307	33	144672
ABalappppp:128	ABalappppp	128	1290	-23709	-36	-40	1290	25.5	484	318	33	126415
ABalp:19	ABalp	19	1363	-23636	-224	-224	1363	44.3	528	160	65	270341
ABalpa:32	ABalpa	32	1316	-23683	-227	-227	1316	43.8	592	157	60	335368
ABalpaa:50	ABalpaa	50	1353	-23646	-100	-100	1353	41.8	625	189	51	327347
ABalpaaa:71	ABalpaaa	71	1366	-23633	-120	-123	1366	51.8	646	226	44	360105
ABalpaaaa:101	ABalpaaaa	101	1380	-23619	-122	-132	1380	61.1	596	243	37	281577
ABalpaaaaa:137	ABalpaaaaa	137	1315	-23684	-76	-101	1315	60.8	563	211	33	182187
ABalpaaaap:137	ABalpaaaap	137	1296	-23703	-86	-117	1296	62.4	529	211	31	162916
ABalpaaap:101	ABalpaaap	101	1352	-23647	-151	-159	1352	60.5	565	208	36	237854
ABalpaaapa:137	ABalpaaapa	137	1279	-23720	-108	-127	1279	55.8	524	192	32	178078
ABalpaaapp:137	ABalpaaapp	137	1297	-23702	-50	-63	1297	52.3	494	201	32	178137
ABalpaap:71	ABalpaap	71	1357	-23642	-217	-222	1357	45.8	606	197	45	316271
ABalpaapa:96	ABalpaapa	96	1425	-23575	-151	-154	1425	51.8	605	211	41	316018
ABalpaapaa:125	ABalpaapaa	125	1308	-23691	-66	-80	1308	54.2	604	216	33	231994
ABalpaapap:125	ABalpaapap	125	1313	-23686	-111	-127	1313	56.6	573	188	37	252230
ABalpaapp:96	ABalpaapp	96	1372	-23627	-168	-172	1372	54.8	553	182	38	286626
ABalpaappa:131	ABalpaappa	131	1315	-23684	-30	-35	1315	58.9	575	179	33	199614
ABalpaappp:131	ABalpaappp	131	1300	-23699	-101	-123	1300	58.2	551	155	33	200167
ABalpap:50	ABalpap	50	1371	-23628	-216	-218	1371	47.4	548	134	53	376502
ABalpapa:70	ABalpapa	70	1404	-23595	-278	-284	1404	56.6	593	168	45	367353
ABalpapaa:96	ABalpapaa	96	1462	-23537	-146	-167	1462	62.4	563	179	37	270357
ABalpapaaa:131	ABalpapaaa	131	1332	-23667	-103	-119	1332	63.9	529	177	32	176844
ABalpapaap:131	ABalpapaap	131	1450	-23549	-4	-29	1450	64.9	491	173	31	143566
ABalpapap:96	ABalpapap	96	1473	-23526	-169	-205	1473	62.3	515	179	37	258350
ABalpapapa:132	ABalpapapa	132	1298	-23701	-185	-201	1298	61.4	460	151	34	187893
ABalpapapp:132	ABalpapapp	132	1323	-23676	-134	-161	1323	62.4	417	139	33	201346
ABalpapp:70	ABalpapp	70	1400	-23599	-240	-244	1400	54.1	517	146	47	354952
ABalpappa:94	ABalpappa	94	1402	-23597	-230	-255	1402	62.6	503	205	38	266021
ABalpappaa:125	ABalpappaa	125	1315	-23684	-35	-44	1315	53.3	506	218	28	141048
ABalpappap:125	ABalpappap	125	1318	-23681	-130	-159	1318	62.5	461	190	33	189042
ABalpappp:94	ABalpappp	94	1448	-23551	-259	-277	1448	62.7	453	217	40	268263
ABalpapppa:123	ABalpapppa	123	1273	-23726	-122	-143	1273	54.4	464	198	33	220116
ABalpapppp:123	ABalpapppp	123	1319	-23680	-152	-163	1319	57.5	417	188	38	243989
ABalpp:32	ABalpp	32	1379	-23620	-111	-111	1379	27.6	498	136	59	221182
ABalppa:50	ABalppa	50	1346	-23653	-122	-122	1346	30.2	556	147	51	245736
ABalppaa:72	ABalppaa	72	1381	-23618	-105	-106	1381	44.9	612	143	43	303593
ABalppaaa:102	ABalppaaa	102	1344	-23655	-44	-41	1344	49.1	577	143	36	214639
ABalppaaaa:138	ABalppaaaa	138	1317	-23682	31	29	1317	46.8	599	144	29	129206
ABalppaaap:138	ABalppaaap	138	1286	-23713	-43	-47	1286	49.1	566	140	32	152744
ABalppaap:102	ABalppaap	102	1410	-23589	-38	-45	1410	51.3	543	117	37	241914
ABalppaapa:138	ABalppaapa	138	1329	-23670	-24	-29	1329	49.9	540	108	30	133404
ABalppaapp:138	ABalppaapp	138	1324	-23675	-24	-41	1324	45.6	530	106	33	144854
ABalppap:72	ABalppap	72	1382	-23617	-154	-159	1382	44.6	551	127	45	300343
ABalppapa:97	ABalppapa	97	1390	-23609	-166	-179	1390	57.3	516	137	38	245751
ABalppapaa:128	ABalppapaa	128	1371	-23628	-10	-31	1371	58.7	549	160	30	115469
ABalppapap:128	ABalppapap	128	1367	-23632	-39	-59	1367	59.9	498	135	33	141637
ABalppapp:97	ABalppapp	97	1383	-23616	-186	-198	1383	57.4	471	141	39	257229
ABalppappa:127	ABalppappa	127	1285	-23714	-118	-129	1285	55.9	485	125	34	181710
ABalppappp:127	ABalppappp	127	1324	-23675	-82	-94	1324	54.6	445	109	35	176950
ABalppp:50	ABalppp	50	1368	-23631	-147	-148	1368	37.1	469	124	51	269470
ABalpppa:70	ABalpppa	70	1368	-23631	-153	-155	1368	39.5	540	182	44	209810
ABalpppaa:96	ABalpppaa	96	1409	-23590	-15	-16	1409	39.9	557	148	38	212907
ABalpppaaa:132	ABalpppaaa	132	1281	-23718	-46	-54	1281	45.5	556	112	33	171609
ABalpppaap:132	ABalpppaap	132	1273	-23726	-20	-23	1273	42.0	567	114	30	136883
ABalpppap:96	ABalpppap	96	1371	-23628	-104	-107	1371	39.4	512	120	39	233451
ABalpppapa:128	ABalpppapa	128	1253	-23746	-76	-86	1253	42.7	518	97	33	167515
ABalpppapp:128	ABalpppapp	128	1269	-23731	-35	-44	1269	34.6	503	93	33	152086
ABalpppp:70	ABalpppp	70	1412	-23587	-94	-95	1412	37.2	470	169	45	197349
ABalppppa:94	ABalppppa	94	1395	-23604	-63	-67	1395	33.3	504	159	38	184732
ABalppppaa:127	ABalppppaa	127	1268	-23731	-62	-74	1268	33.3	536	132	34	166936
ABalppppap:127	ABalppppap	127	1309	-23690	-21	-31	1309	27.1	508	131	32	120687
ABalppppp:94	ABalppppp	94	1410	-23590	-95	-98	1410	32.7	456	128	39	172692
ABalpppppa:123	ABalpppppa	123	1264	-23735	-58	-68	1264	31.1	475	114	33	135155
ABalpppppp:123	ABalpppppp	123	1311	-23688	-32	-38	1311	29.3	436	101	35	153610
ABar:8	ABar	8	1422	-23577	-216	-217	1422	45.6	492	318	74	446028
ABara:19	ABara	19	1344	-23655	-261	-261	1344	52.6	477	301	65	245957
ABaraa:32	ABaraa	32	1313	-23686	-260	-261	1313	55.5	545	284	58	297895
ABaraaa:50	ABaraaa	50	1324	-23675	-215	-216	1324	54.5	565	313	51	404442
ABaraaaa:72	ABaraaaa	72	1358	-23641	-219	-228	1358	58.2	582	288	43	395564
ABaraaaaa:103	ABaraaaaa	103	1315	-23684	-101	-110	1315	53.9	616	273	36	339498
ABaraaaaaa:139	ABaraaaaaa	139	1282	-23717	-42	-54	1282	51.1	572	222	30	186785
ABaraaaaap:139	ABaraaaaap	139	1301	-23698	-17	-23	1301	54.8	578	258	32	232280
ABaraaaap:103	ABaraaaap	103	1311	-23688	-101	-109	1311	51.8	580	264	35	307865
ABaraaaapa:145	ABaraaaapa	145	1255	-23744	-82	-97	1255	46.7	597	247	30	194596
ABaraaaapp:145	ABaraaaapp	145	1296	-23703	-35	-37	1296	39.1	555	217	30	174442
ABaraaap:72	ABaraaap	72	1374	-23625	-205	-210	1374	50.9	532	326	46	413184
ABaraaapa:99	ABaraaapa	99	1376	-23623	-131	-142	1376	55.9	566	309	40	367396
ABaraaapaa:129	ABaraaapaa	129	1274	-23725	-72	-81	1274	55.3	581	254	34	261954
ABaraaapap:129	ABaraaapap	129	1239	-23760	-151	-173	1239	56.3	546	257	34	235741
ABaraaapp:99	ABaraaapp	99	1385	-23614	-128	-137	1385	56.7	528	330	38	341181
ABaraaappa:136	ABaraaappa	136	1294	-23705	-56	-62	1294	60.4	566	273	33	222285
ABaraaappp:136	ABaraaappp	136	1302	-23697	-72	-99	1302	61.4	537	286	33	214142
ABaraap:50	ABaraap	50	1345	-23654	-240	-245	1345	60.5	485	282	51	342689
ABaraapa:72	ABaraapa	72	1408	-23591	-288	-305	1408	61.8	530	294	44	367423
ABaraapaa:97	ABaraapaa	97	1402	-23597	-121	-126	1402	57.0	565	242	37	275410
ABaraapaaa:130	ABaraapaaa	130	1299	-23700	-25	-33	1299	46.7	574	231	32	212394
ABaraapaap:130	ABaraapaap	130	1309	-23690	-49	-57	1309	47.0	539	221	33	184676
ABaraapap:97	ABaraapap	97	1403	-23597	-186	-205	1403	56.0	517	234	37	256706
ABaraapapa:128	ABaraapapa	128	1278	-23721	-102	-115	1278	46.5	511	199	34	185324
ABaraapapp:128	ABaraapapp	128	1269	-23730	-63	-72	1269	42.5	465	199	32	162692
ABaraapp:72	ABaraapp	72	1413	-23587	-277	-284	1413	62.5	461	272	45	338830
ABaraappa:96	ABaraappa	96	1386	-23613	-153	-167	1386	56.5	499	271	37	266542
ABaraappaa:130	ABaraappaa	130	1269	-23730	-46	-58	1269	40.2	555	259	30	151289
ABaraappap:130	ABaraappap	130	1283	-23716	-65	-74	1283	43.3	513	256	32	144643
ABaraappp:96	ABaraappp	96	1423	-23576	-145	-157	1423	57.2	443	272	38	271375
ABaraapppa:128	ABaraapppa	128	1265	-23734	-118	-124	1265	48.3	473	263	36	194431
ABaraapppp:128	ABaraapppp	128	1316	-23683	-34	-42	1316	43.8	428	284	31	141756
ABarap:32	ABarap	32	1332	-23667	-265	-265	1332	56.0	459	317	60	315640
ABarapa:50	ABarapa	50	1336	-23663	-215	-215	1336	52.9	485	354	52	395292
ABarapaa:71	ABarapaa	71	1396	-23603	-186	-193	1396	56.9	492	349	45	387445
ABarapaaa:96	ABarapaaa	96	1388	-23611	-152	-163	1388	63.4	532	290	38	300492
ABarapaaaa:133	ABarapaaaa	133	1299	-23700	-78	-93	1299	61.0	525	243	31	168176
ABarapaaap:133	ABarapaaap	133	1309	-23690	-67	-88	1309	62.6	496	257	30	161411
ABarapaap:96	ABarapaap	96	1393	-23606	-167	-196	1393	62.2	491	298	38	280742
ABarapaapa:127	ABarapaapa	127	1298	-23701	-83	-100	1298	54.8	509	265	34	232573
ABarapaapp:127	ABarapaapp	127	1280	-23719	-97	-116	1280	56.2	483	236	35	207187
ABarapap:71	ABarapap	71	1406	-23593	-281	-296	1406	56.0	427	342	46	379612
ABarapapa:95	ABarapapa	95	1455	-23544	-169	-201	1455	63.2	454	307	38	285485
ABarapapaa:128	ABarapapaa	128	1384	-23615	-6	-28	1384	62.4	475	240	33	209073
ABarapapap:128	ABarapapap	128	1351	-23648	-95	-101	1351	64.3	431	222	33	194244
ABarapapp:95	ABarapapp	95	1497	-23502	-179	-194	1497	61.6	399	303	42	318840
ABarapappa:124	ABarapappa	124	1331	-23669	-58	-72	1331	56.8	447	259	35	242353
ABarapappp:124	ABarapappp	124	1347	-23652	-121	-139	1347	60.8	402	245	38	245518
ABarapp:50	ABarapp	50	1372	-23627	-254	-255	1372	58.7	391	327	52	359101
ABarappa:72	ABarappa	72	1448	-23551	-200	-213	1448	55.0	386	354	45	362484
ABarappaa:97	ABarappaa	97	1411	-23588	-168	-181	1411	58.0	475	330	37	246587
ABarappaaa:133	ABarappaaa	133	1305	-23694	-94	-105	1305	64.1	473	278	30	122444
ABarappaap:133	ABarappaap	133	1374	-23625	-93	-125	1374	64.7	434	278	31	120370
ABarappap:97	ABarappap	97	1405	-23594	-206	-223	1405	58.6	412	342	40	292045
ABarappapa:131	ABarappapa	131	1316	-23683	-121	-149	1316	64.1	432	312	36	173180
ABarappapp:131	ABarappapp	131	1349	-23650	-70	-91	1349	64.4	382	309	35	162497
ABarappp:72	ABarappp	72	1399	-23600	-176	-177	1399	51.9	326	324	45	322057
ABarapppa:96	ABarapppa	96	1423	-23576	-93	-103	1423	51.2	459	345	38	253391
ABarapppaa:130	ABarapppaa	130	1290	-23709	-77	-91	1290	61.8	521	321	34	174098
ABarapppap:130	ABarapppap	130	1339	-23660	-71	-108	1339	64.4	483	306	33	143868
ABarapppp:96	ABarapppp	96	1407	-23592	-112	-125	1407	49.8	402	352	40	283398
ABarappppa:128	ABarappppa	128	1323	-23676	-77	-96	1323	59.1	475	315	35	189849
ABarappppp:128	ABarappppp	128	1312	-23687	-94	-117	1312	58.9	431	336	35	189710
ABarp:19	ABarp	19	1446	-23553	-64	-64	1446	25.1	408	319	71	30958
ABarpa:32	ABarpa	32	1356	-23643	-97	-97	1356	31.1	471	345	60	247857
ABarpaa:50	ABarpaa	50	1351	-23648	-112	-112	1351	32.4	515	337	52	264915
ABarpaaa:69	ABarpaaa	69	1405	-23594	-94	-96	1405	29.0	546	315	44	245040
ABarpaaaa:102	ABarpaaaa	102	1388	-23611	-33	-35	1388	17.5	579	225	38	179919
ABarpaaaaa:137	ABarpaaaaa	137	1334	-23665	6	6	1334	19.3	585	245	32	127887
ABarpaaaap:137	ABarpaaaap	137	1423	-23576	-6	-17	1423	14.3	568	223	32	107372
ABarpaaap:102	ABarpaaap	102	1517	-23482	27	25	1517	14.6	534	233	34	109609
ABarpaaapa:140	ABarpaaapa	140	1325	-23674	-2	0	1325	19.3	545	250	30	84908
ABarpaaapp:140	ABarpaaapp	140	1406	-23593	-20	-17	1406	14.4	497	258	28	70749
ABarpaap:69	ABarpaap	69	1436	-23563	-48	-49	1436	21.8	491	306	47	193077
ABarpaapa:96	ABarpaapa	96	1464	-23535	-39	-39	1464	13.9	488	232	38	107606
ABarpaapaa:129	ABarpaapaa	129	1321	-23678	-55	-61	1321	14.9	482	259	31	70796
ABarpaapap:129	ABarpaapap	129	1412	-23587	37	37	1412	14.4	421	230	35	62472
ABarpaapp:96	ABarpaapp	96	1426	-23573	-51	-51	1426	15.1	414	237	40	93444
ABarpaappa:129	ABarpaappa	129	1341	-23658	-25	-24	1341	13.8	382	256	34	55853
ABarpaappp:129	ABarpaappp	129	1394	-23605	32	29	1394	13.2	337	208	34	52539
ABarpap:50	ABarpap	50	1384	-23615	-126	-126	1384	39.9	423	308	52	241144
ABarpapa:71	ABarpapa	71	1412	-23587	-88	-89	1412	33.1	474	329	45	219374
ABarpapaa:97	ABarpapaa	97	1451	-23548	-25	-27	1451	16.7	530	286	39	167288
ABarpapaaa:132	ABarpapaaa	132	1326	-23673	-27	-29	1326	19.3	569	289	32	170241
ABarpapaap:132	ABarpapaap	132	1299	-23700	-56	-61	1299	17.5	516	305	34	127919
ABarpapap:97	ABarpapap	97	1480	-23519	-14	-16	1480	15.2	481	293	37	113774
ABarpapapa:132	ABarpapapa	132	1351	-23648	-31	-41	1351	15.2	485	290	32	95286
ABarpapapp:132	ABarpapapp	132	1307	-23693	-42	-40	1307	15.7	435	292	32	69067
ABarpapp:71	ABarpapp	71	1448	-23551	-51	-51	1448	27.1	400	307	44	158274
ABarpappa:97	ABarpappa	97	1502	-23497	-8	-11	1502	14.2	439	313	37	115680
ABarpappaa:136	ABarpappaa	136	1331	-23668	-21	-23	1331	15.3	475	327	30	98119
ABarpappap:136	ABarpappap	136	1377	-23622	21	20	1377	18.6	440	342	35	120959
ABarpappp:97	ABarpappp	97	1468	-23531	-3	-4	1468	16.1	389	310	38	105571
ABarpapppa:131	ABarpapppa	131	1309	-23690	-23	-20	1309	20.6	409	340	32	94001
ABarpapppp:131	ABarpapppp	131	1265	-23734	-54	-51	1265	22.6	365	350	34	94955
ABarpp:32	ABarpp	32	1380	-23619	-111	-111	1380	24.5	329	345	60	209390
ABarppa:51	ABarppa	51	1393	-23606	-89	-90	1393	21.1	411	321	52	158372
ABarppaa:72	ABarppaa	72	1467	-23532	-47	-47	1467	17.4	418	271	44	105826
ABarppaaa:101	ABarppaaa	101	1433	-23566	14	12	1433	14.2	382	188	34	43658
ABarppaaaa:140	ABarppaaaa	140	1339	-23660	-36	-25	1339	13.5	371	170	29	37712
ABarppaaap:140	ABarppaaap	140	1342	-23657	5	6	1342	16.4	336	125	34	67576
ABarppaap:101	ABarppaap	101	1437	-23562	22	22	1437	16.5	329	177	38	64770
ABarppaapa:136	ABarppaapa	136	1295	-23704	-45	-50	1295	15.3	303	175	34	7762
ABarppaapp:136	ABarppaapp	136	1289	-23710	-10	-12	1289	18.1	251	147	32	54714
ABarppap:72	ABarppap	72	1443	-23556	-43	-44	1443	21.5	356	228	45	106233
ABarppapa:103	ABarppapa	103	1386	-23613	18	17	1386	19.7	292	143	39	108017
ABarppapaa:141	ABarppapaa	141	1289	-23710	-31	-31	1289	19.9	294	119	32	66186
ABarppapap:141	ABarppapap	141	1311	-23688	-16	-17	1311	29.0	285	93	33	98748
ABarppapp:103	ABarppapp	103	1322	-23677	-36	-35	1322	23.4	225	146	39	119805
ABarppappa:142	ABarppappa	142	2783	-22216	1209	1215	2783	30.9	204	118	33	116449
ABarppappp:142	ABarppappp	142	5204	-19795	2412	3066	5204	45.7	157	137	34	153861
ABarppp:51	ABarppp	51	1373	-23626	-100	-100	1373	27.3	314	326	52	201598
ABarpppa:73	ABarpppa	73	1475	-23524	-12	-12	1475	22.1	334	284	43	102609
ABarpppaa:100	ABarpppaa	100	1380	-23620	-73	-73	1380	13.9	359	285	37	75147
ABarpppaaa:138	ABarpppaaa	138	1345	-23654	-11	-6	1345	13.7	380	313	31	51882
ABarpppaap:138	ABarpppaap	138	1360	-23639	-5	-8	1360	14.9	330	322	35	69585
ABarpppap:100	ABarpppap	100	1400	-23599	-45	-45	1400	18.1	306	273	37	72621
ABarpppapa:133	ABarpppapa	133	1357	-23642	19	21	1357	15.3	304	305	34	35141
ABarpppapp:133	ABarpppapp	133	1312	-23687	8	11	1312	17.8	256	315	33	66575
ABarpppp:73	ABarpppp	73	1409	-23590	-64	-64	1409	26.0	258	253	46	144986
ABarppppa:103	ABarppppa	103	1393	-23606	-3	-4	1393	18.3	264	308	40	125137
ABarppppaa:140	ABarppppaa	140	1312	-23687	0	-4	1312	19.6	296	355	36	113179
ABarppppap:140	ABarppppap	140	1328	-23671	-20	-21	1328	24.9	247	363	34	106394
ABarppppp:103	ABarppppp	103	1340	-23659	-57	-56	1340	22.5	199	286	40	129110
ABarpppppa:141	ABarpppppa	141	1744	-23255	274	278	1744	25.2	205	345	34	112387
ABarpppppp:141	ABarpppppp	141	1719	-23280	-32	149	1719	38.8	135	329	34	170969
ABp:1	ABp	1	1405	-23594	-252	-252	1405	42.6	363	339	85	683089
ABpl:8	ABpl	8	1517	-23482	-59	-59	1517	24.8	374	251	76	246776
ABpla:19	ABpla	19	1463	-23536	-84	-85	1463	22.5	513	230	67	0
ABplaa:31	ABplaa	31	1403	-23596	-109	-110	1403	17.6	533	251	62	124471
ABplaaa:50	ABplaaa	50	1408	-23591	-90	-90	1408	19.7	566	267	52	203183
ABplaaaa:71	ABplaaaa	71	1378	-23621	-63	-64	1378	25.6	613	225	45	271084
ABplaaaaa:96	ABplaaaaa	96	1390	-23609	-37	-36	1390	20.5	562	175	37	162081
ABplaaaaaa:132	ABplaaaaaa	132	1320	-23679	-21	-21	1320	16.0	567	188	33	124181
ABplaaaaap:132	ABplaaaaap	132	1369	-23630	-23	-22	1369	14.4	526	201	31	75325
ABplaaaap:96	ABplaaaap	96	1439	-23560	-60	-61	1439	15.3	518	175	36	112446
ABplaaaapa:131	ABplaaaapa	131	1324	-23675	-22	-24	1324	14.1	498	220	30	66337
ABplaaaapp:131	ABplaaaapp	131	1367	-23632	24	30	1367	13.8	462	220	30	48221
ABplaaap:71	ABplaaap	71	1470	-23529	-44	-43	1470	18.9	532	232	44	148505
ABplaaapa:99	ABplaaapa	99	1475	-23524	-3	-12	1475	14.8	472	178	35	82325
ABplaaapaa:137	ABplaaapaa	137	1476	-23523	54	42	1476	11.3	486	179	29	67805
ABplaaapap:137	ABplaaapap	137	1392	-23607	-26	-27	1392	12.9	457	160	33	79347
ABplaaapp:99	ABplaaapp	99	1380	-23619	-60	-57	1380	16.6	424	161	37	94211
ABplaaappa:133	ABplaaappa	133	1329	-23671	-27	-28	1329	15.1	423	166	32	65064
ABplaaappp:133	ABplaaappp	133	1396	-23603	29	34	1396	15.2	388	150	34	73875
ABplaap:50	ABplaap	50	1371	-23628	-73	-73	1371	23.9	495	201	53	185736
ABplaapa:70	ABplaapa	70	1391	-23608	-63	-63	1391	26.4	561	174	46	220759
ABplaapaa:97	ABplaapaa	97	1384	-23615	-37	-39	1384	23.0	502	122	38	183329
ABplaapaaa:132	ABplaapaaa	132	1306	-23693	-32	-32	1306	19.2	546	154	34	180545
ABplaapaap:132	ABplaapaap	132	1325	-23674	-23	-24	1325	17.8	494	138	33	128461
ABplaapap:97	ABplaapap	97	1354	-23645	-69	-72	1354	21.1	456	114	38	174572
ABplaapapa:132	ABplaapapa	132	1279	-23720	-23	-28	1279	26.9	484	116	33	176824
ABplaapapp:132	ABplaapapp	132	1320	-23679	-7	-13	1320	19.7	453	127	33	118099
ABplaapp:70	ABplaapp	70	1411	-23588	-64	-64	1411	24.3	479	170	46	186779
ABplaappa:95	ABplaappa	95	1422	-23577	-20	-26	1422	27.2	422	97	38	198277
ABplaappaa:131	ABplaappaa	131	1299	-23700	-25	-23	1299	31.0	445	81	30	153509
ABplaappap:131	ABplaappap	131	1346	-23653	0	0	1346	26.8	391	85	33	119585
ABplaappp:95	ABplaappp	95	1380	-23619	-90	-90	1380	31.4	373	92	41	254449
ABplaapppa:128	ABplaapppa	128	1307	-23692	-30	-29	1307	33.0	356	77	35	201444
ABplaapppp:128	ABplaapppp	128	1293	-23706	-59	-59	1293	44.0	337	91	36	225606
ABplap:31	ABplap	31	1408	-23591	-55	-56	1408	19.3	424	243	61	13040
ABplapa:50	ABplapa	50	1420	-23579	-54	-54	1420	17.0	479	277	50	123541
ABplapaa:71	ABplapaa	71	1559	-23440	-5	-8	1559	14.6	489	203	44	140982
ABplapaaa:101	ABplapaaa	101	1391	-23608	-18	-21	1391	17.7	391	117	37	122418
ABplapaaaa:135	ABplapaaaa	135	1284	-23715	-53	-54	1284	20.9	390	121	32	90909
ABplapaaaaa:184	ABplapaaaaa	184	1289	-23710	-28	-29	1289	30.5	416	94	28	66258
ABplapaaaap:184	ABplapaaaap	184	1398	-23601	72	72	1398	20.9	451	122	29	96131
ABplapaaap:135	ABplapaaap	135	1274	-23725	-62	-69	1274	24.1	364	111	34	110517
ABplapaaapa:188	ABplapaaapa	188	1318	-23681	-11	-26	1318	36.5	405	106	30	89019
ABplapaaapp:188	ABplapaaapp	188	1304	-23695	-66	-73	1304	34.7	367	104	28	79313
ABplapaap:101	ABplapaap	101	1397	-23602	10	8	1397	21.2	346	124	36	112565
ABplapaapa:137	ABplapaapa	137	1332	-23667	-7	-16	1332	41.1	359	115	30	121098
ABplapaapp:137	ABplapaapp	137	1252	-23747	-65	-62	1252	37.9	313	95	31	110931
ABplapap:71	ABplapap	71	1473	-23526	-55	-55	1473	15.9	430	211	45	112707
ABplapapa:96	ABplapapa	96	1423	-23576	-21	-23	1423	20.8	301	106	39	161698
ABplapapaa:133	ABplapapaa	133	5548	-19451	3669	3667	5548	36.9	180	116	35	175635
ABplapapap:133	ABplapapap	133	10495	-14504	7238	7992	10495	47.3	193	118	33	182731
ABplapapp:96	ABplapapp	96	1355	-23644	-88	-89	1355	26.4	252	104	39	187604
ABplapappa:130	ABplapappa	130	15248	-9751	11992	12523	15248	51.3	172	132	34	190923
ABplapappp:130	ABplapappp	130	2980	-22019	1374	1398	2980	48.2	151	155	34	176891
ABplapapppa:190	ABplapapppa	190	29969	4969	24126	25143	29969	51.3	145	141	25	79235
ABplapapppp:190	ABplapapppp	190	18611	-6388	14333	15368	18611	54.9	129	184	32	118672
ABplapp:50	ABplapp	50	1375	-23625	-50	-50	1375	22.5	400	200	52	131647
ABplappa:70	ABplappa	70	1413	-23586	-77	-77	1413	23.3	402	151	46	175159
ABplappaa:98	ABplappaa	98	1367	-23632	-106	-108	1367	34.5	306	87	40	275577
ABplappaaa:135	ABplappaaa	135	1311	-23688	-52	-46	1311	44.0	289	98	32	155214
ABplappaap:135	ABplappaap	135	1772	-23227	152	255	1772	44.2	250	100	33	175375
ABplappap:98	ABplappap	98	1369	-23630	-120	-128	1369	37.8	251	99	40	303612
ABplappapa:134	ABplappapa	134	1754	-23245	336	341	1754	31.1	242	97	33	140236
ABplappapp:134	ABplappapp	134	7494	-17505	5002	5295	7494	47.5	217	112	33	192471
ABplappp:70	ABplappp	70	1387	-23612	-84	-84	1387	28.9	329	126	43	196193
ABplapppa:100	ABplapppa	100	1339	-23660	-104	-111	1339	45.8	233	109	38	287358
ABplapppaa:139	ABplapppaa	139	1419	-23580	-516	-188	1419	53.3	201	138	32	180248
ABplapppaaa:203	ABplapppaaa	203	1917	-23082	-1543	-910	1917	57.3	171	152	26	76194
ABplapppaap:203	ABplapppaap	203	5604	-19395	-164	2416	5604	56.8	149	146	27	100171
ABplapppap:139	ABplapppap	139	1315	-23684	-174	-124	1315	56.5	199	153	33	167924
ABplapppapa:185	ABplapppapa	185	1881	-23118	-1098	-323	1881	58.1	176	186	25	65814
ABplapppapp:185	ABplapppapp	185	1964	-23035	-2964	-915	1964	61.6	172	199	28	79461
ABplapppp:100	ABplapppp	100	1373	-23626	-87	-91	1373	52.4	195	115	39	313338
ABplappppa:136	ABplappppa	136	8734	-16265	4656	6126	8734	62.8	202	156	34	167017
ABplappppp:136	ABplappppp	136	11095	-13904	7783	8541	11095	60.7	154	184	34	187935
ABplp:19	ABplp	19	1416	-23583	-104	-104	1416	26.1	380	135	63	119833
ABplpa:34	ABplpa	34	1381	-23618	-87	-87	1381	27.6	399	110	58	229175
ABplpaa:51	ABplpaa	51	1452	-23547	-43	-43	1452	21.1	452	119	50	182645
ABplpaaa:73	ABplpaaa	73	1419	-23580	-46	-48	1419	35.0	550	112	44	280879
ABplpaaaa:98	ABplpaaaa	98	1400	-23599	-75	-79	1400	46.1	523	112	39	263417
ABplpaaaaa:131	ABplpaaaaa	131	1349	-23650	-53	-75	1349	49.1	485	124	33	185428
ABplpaaaap:131	ABplpaaaap	131	1373	-23626	-7	-26	1373	50.7	439	110	34	183233
ABplpaaap:98	ABplpaaap	98	1403	-23596	-73	-82	1403	48.9	471	97	38	271926
ABplpaaapa:131	ABplpaaapa	131	1324	-23675	-28	-29	1324	48.9	464	93	32	162476
ABplpaaapp:131	ABplpaaapp	131	1346	-23653	-33	-47	1346	52.0	441	115	30	131222
ABplpaap:73	ABplpaap	73	1414	-23585	-105	-110	1414	30.4	486	114	43	207586
ABplpaapa:98	ABplpaapa	98	1478	-23521	-7	-10	1478	42.0	464	90	38	262605
ABplpaapaa:132	ABplpaapaa	132	1348	-23651	-47	-55	1348	41.5	483	119	32	147757
ABplpaapap:132	ABplpaapap	132	1309	-23690	-34	-37	1309	39.2	459	84	32	154093
ABplpaapp:98	ABplpaapp	98	1466	-23533	-12	-13	1466	42.5	408	86	38	231264
ABplpaappa:132	ABplpaappa	132	1330	-23669	-15	-20	1330	36.9	426	97	32	139415
ABplpaappp:132	ABplpaappp	132	1330	-23669	-31	-34	1330	41.6	409	79	33	171328
ABplpap:51	ABplpap	51	1370	-23629	-119	-118	1370	34.9	373	94	50	258202
ABplpapa:72	ABplpapa	72	1436	-23563	-100	-100	1436	42.4	467	104	43	258729
ABplpapaa:98	ABplpapaa	98	1528	-23471	-17	-37	1528	58.6	442	130	38	266668
ABplpapaaa:133	ABplpapaaa	133	1360	-23639	-82	-100	1360	58.2	420	144	33	169739
ABplpapaap:133	ABplpapaap	133	1349	-23650	-42	-62	1349	55.1	391	134	33	170187
ABplpapap:98	ABplpapap	98	1389	-23610	-158	-166	1389	57.7	407	126	38	268154
ABplpapapa:132	ABplpapapa	132	1293	-23706	-126	-134	1293	60.4	373	140	32	158052
ABplpapapp:132	ABplpapapp	132	1413	-23586	-40	-30	1413	60.4	330	193	31	135825
ABplpapp:72	ABplpapp	72	1406	-23593	-146	-152	1406	41.1	396	90	46	297429
ABplpappa:96	ABplpappa	96	1488	-23511	-150	-170	1488	60.6	379	145	41	291125
ABplpappaa:128	ABplpappaa	128	1362	-23637	-142	-159	1362	63.7	391	180	39	218976
ABplpappaaa:165	ABplpappaaa	165	1391	-23608	-101	-124	1391	61.9	396	227	37	208673
ABplpappaap:165	ABplpappaap	165	1314	-23685	-102	-128	1314	54.4	365	223	31	171248
ABplpappap:128	ABplpappap	128	1660	-23339	187	169	1660	63.5	369	180	27	100096
ABplpappp:96	ABplpappp	96	1460	-23539	-152	-161	1460	61.3	327	144	39	273290
ABplpapppa:132	ABplpapppa	132	1424	-23575	-86	-77	1424	64.5	322	201	34	160533
ABplpapppaa:180	ABplpapppaa	180	2742	-22257	-748	467	2742	61.1	283	233	29	117923
ABplpapppap:180	ABplpapppap	180	2406	-22593	-114	302	2406	59.5	279	267	29	118480
ABplpapppp:132	ABplpapppp	132	1509	-23490	-344	-167	1509	64.5	283	216	33	145607
ABplpappppa:184	ABplpappppa	184	1668	-23331	-522	-183	1668	57.0	264	247	28	102448
ABplpappppp:184	ABplpappppp	184	2232	-22767	-1403	-512	2232	58.6	228	235	29	116884
ABplpp:34	ABplpp	34	1413	-23586	-56	-56	1413	21.5	298	125	57	167963
ABplppa:51	ABplppa	51	1423	-23576	-79	-79	1423	18.2	357	120	49	135354
ABplppaa:72	ABplppaa	72	1423	-23577	-98	-101	1423	29.8	428	97	42	180416
ABplppaaa:101	ABplppaaa	101	1347	-23652	-77	-80	1347	48.7	386	99	36	185040
ABplppaaaa:140	ABplppaaaa	140	1308	-23692	-54	-63	1308	50.5	398	101	33	126931
ABplppaaap:140	ABplppaaap	140	1355	-23644	1	-4	1355	44.3	379	85	29	118468
ABplppaap:101	ABplppaap	101	1385	-23614	-93	-96	1385	53.0	341	100	37	196963
ABplppaapa:136	ABplppaapa	136	1355	-23644	-27	-35	1355	56.6	354	120	31	134414
ABplppaapp:136	ABplppaapp	136	1280	-23719	-108	-97	1280	60.2	314	132	31	115662
ABplppap:72	ABplppap	72	1476	-23523	-72	-79	1476	28.7	361	104	43	167461
ABplppapa:99	ABplppapa	99	1406	-23593	-81	-84	1406	43.1	340	90	38	199306
ABplppapaa:136	ABplppapaa	136	1319	-23680	-55	-54	1319	50.0	356	86	34	149229
ABplppapap:136	ABplppapap	136	1366	-23633	-53	-63	1366	51.8	309	94	32	146213
ABplppapp:99	ABplppapp	99	1392	-23607	-111	-115	1392	46.4	289	103	37	197377
ABplppappa:137	ABplppappa	137	1335	-23664	-52	-60	1335	56.1	308	112	34	160699
ABplppappp:137	ABplppappp	137	1344	-23655	-36	-39	1344	57.4	266	118	33	156417
ABplppp:51	ABplppp	51	1345	-23654	-125	-125	1345	33.8	292	102	49	186237
ABplpppa:72	ABplpppa	72	1431	-23568	-92	-94	1431	36.8	340	82	43	216766
ABplpppaa:97	ABplpppaa	97	1471	-23528	-28	-31	1471	52.0	291	88	37	218965
ABplpppaaa:133	ABplpppaaa	133	1343	-23656	-86	-78	1343	60.9	276	134	33	138570
ABplpppaaaa:185	ABplpppaaaa	185	1713	-23286	-1338	-67	1713	62.2	274	191	29	90945
ABplpppaaap:185	ABplpppaaap	185	1591	-23408	-493	-77	1591	61.1	253	168	29	97419
ABplpppaap:133	ABplpppaap	133	1378	-23621	-67	-29	1378	60.4	235	135	32	134872
ABplpppaapa:185	ABplpppaapa	185	3126	-21873	-314	495	3126	60.5	199	180	26	72284
ABplpppaapp:185	ABplpppaapp	185	3162	-21837	-1409	310	3162	62.9	183	171	28	84647
ABplpppap:97	ABplpppap	97	1381	-23618	-126	-128	1381	54.9	245	104	37	204941
ABplpppapa:132	ABplpppapa	132	1482	-23517	-17	31	1482	63.7	225	169	34	122831
ABplpppapaa:170	ABplpppapaa	170	20455	-4544	15641	16218	20455	64.5	209	201	27	77557
ABplpppapap:170	ABplpppapap	170	16380	-8619	8109	11386	16380	65.4	211	238	29	68647
ABplpppapp:132	ABplpppapp	132	1662	-23337	8	168	1662	63.8	190	190	26	87590
ABplpppp:72	ABplpppp	72	1417	-23582	-145	-147	1417	41.9	272	90	43	232133
ABplppppa:96	ABplppppa	96	1510	-23489	-107	-117	1510	57.5	291	119	39	226181
ABplppppaa:128	ABplppppaa	128	2547	-22452	973	997	2547	62.6	304	159	31	124976
ABplppppaaa:177	ABplppppaaa	177	5285	-19714	2541	3047	5285	58.7	259	212	28	86718
ABplppppaap:177	ABplppppaap	177	5889	-19110	2438	2821	5889	60.6	254	213	27	88528
ABplppppap:128	ABplppppap	128	2388	-22611	716	776	2388	63.0	268	170	32	121455
ABplppppapa:174	ABplppppapa	174	15288	-9711	11426	12181	15288	64.2	243	193	30	99831
ABplppppapp:174	ABplppppapp	174	12020	-12979	7285	8595	12020	64.6	239	222	28	79290
ABplppppappa:223	ABplppppappa	223	31937	6937	23574	25604	31937	60.2	213	260	32	126408
ABplppppappp:223	ABplppppappp	223	25627	627	14870	19410	25627	65.9	215	268	32	78404
ABplppppp:96	ABplppppp	96	1524	-23475	-107	-111	1524	63.2	259	154	39	223660
ABplpppppa:133	ABplpppppa	133	6863	-18136	4878	4903	6863	60.5	247	213	34	145334
ABplpppppaa:192	ABplpppppaa	192	22984	-2015	17939	19092	22984	48.8	225	186	30	159126
ABplpppppap:192	ABplpppppap	192	26134	1134	20570	21694	26134	53.9	218	200	30	158886
ABplpppppp:133	ABplpppppp	133	6503	-18496	4354	4551	6503	62.7	205	220	32	124143
ABplppppppa:183	ABplppppppa	183	47408	22408	32386	37804	47408	63.5	157	241	28	90428
ABplppppppp:183	ABplppppppp	183	40579	15579	26489	32225	40579	61.1	133	234	29	94079
ABpr:8	ABpr	8	1402	-23597	-264	-264	1402	51.4	286	324	73	405600
ABpra:19	ABpra	19	1364	-23636	-251	-251	1364	51.3	320	351	65	255729
ABpraa:32	ABpraa	32	1337	-23662	-290	-289	1337	50.3	377	359	60	316050
ABpraaa:50	ABpraaa	50	1368	-23631	-130	-130	1368	39.6	408	381	50	290747
ABpraaaa:73	ABpraaaa	73	1374	-23625	-100	-101	1374	40.8	448	369	43	301263
ABpraaaaa:101	ABpraaaaa	101	1355	-23644	-23	-26	1355	39.4	536	355	35	225397
ABpraaaaaa:137	ABpraaaaaa	137	1254	-23745	-57	-64	1254	49.9	548	352	34	202450
ABpraaaaap:137	ABpraaaaap	137	1272	-23727	-33	-32	1272	42.4	547	364	30	154248
ABpraaaap:101	ABpraaaap	101	1350	-23649	-88	-98	1350	37.8	489	368	37	260006
ABpraaaapa:134	ABpraaaapa	134	1251	-23748	-72	-81	1251	47.4	518	357	34	223997
ABpraaaapp:134	ABpraaaapp	134	1259	-23740	-53	-59	1259	40.6	502	374	32	170704
ABpraaap:73	ABpraaap	73	1398	-23601	-116	-116	1398	30.8	390	362	44	236803
ABpraaapa:99	ABpraaapa	99	1391	-23608	-68	-72	1391	30.9	505	339	38	251970
ABpraaapaa:134	ABpraaapaa	134	1305	-23694	-45	-59	1305	43.0	531	329	30	176973
ABpraaapap:134	ABpraaapap	134	1310	-23689	-46	-58	1310	33.8	519	349	33	203892
ABpraaapp:99	ABpraaapp	99	1388	-23611	-93	-100	1388	30.4	440	352	41	250068
ABpraaappa:128	ABpraaappa	128	1271	-23728	-80	-96	1271	38.5	479	350	34	210896
ABpraaappp:128	ABpraaappp	128	1282	-23717	-88	-97	1282	33.2	444	357	36	214672
ABpraap:50	ABpraap	50	1362	-23637	-277	-278	1362	49.9	329	353	53	365739
ABpraapa:71	ABpraapa	71	1471	-23528	-114	-116	1471	39.5	346	378	45	343725
ABpraapaa:98	ABpraapaa	98	1396	-23603	-57	-60	1396	26.0	446	366	39	241191
ABpraapaaa:133	ABpraapaaa	133	1327	-23672	-1	-3	1327	24.1	556	326	33	175000
ABpraapaap:133	ABpraapaap	133	1301	-23698	-32	-44	1301	25.0	509	347	33	140605
ABpraapap:98	ABpraapap	98	1455	-23544	-4	-7	1455	20.6	394	365	38	179094
ABpraapapa:132	ABpraapapa	132	1309	-23690	-17	-23	1309	24.0	471	364	32	137030
ABpraapapp:132	ABpraapapp	132	1309	-23690	-42	-50	1309	26.5	454	359	35	191186
ABpraapp:71	ABpraapp	71	1414	-23585	-163	-164	1414	34.7	274	348	47	316775
ABpraappa:96	ABpraappa	96	1418	-23581	-37	-35	1418	28.0	365	357	39	199232
ABpraappaa:133	ABpraappaa	133	1321	-23678	-9	-16	1321	43.9	452	374	30	146762
ABpraappap:133	ABpraappap	133	1341	-23658	-4	-8	1341	33.8	404	383	34	155212
ABpraappp:96	ABpraappp	96	1395	-23604	-85	-87	1395	30.6	298	360	42	263064
ABpraapppa:132	ABpraapppa	132	1332	-23667	-62	-63	1332	40.3	362	383	35	178054
ABpraapppp:132	ABpraapppp	132	1339	-23660	-36	-38	1339	40.4	323	387	35	186757
ABprap:32	ABprap	32	1327	-23672	-241	-241	1327	44.2	262	353	59	308859
ABprapa:49	ABprapa	49	1358	-23641	-160	-160	1358	35.4	278	370	51	299166
ABprapaa:70	ABprapaa	70	1449	-23550	-77	-78	1449	20.4	307	354	43	167816
ABprapaaa:99	ABprapaaa	99	1421	-23578	-29	-28	1421	19.9	338	336	38	124658
ABprapaaaa:133	ABprapaaaa	133	1312	-23687	-8	-13	1312	26.7	362	367	32	92691
ABprapaaaaa:177	ABprapaaaaa	177	1332	-23667	-3	-10	1332	19.4	455	347	35	159978
ABprapaaaap:177	ABprapaaaap	177	1368	-23631	-46	-47	1368	13.6	430	307	30	89643
ABprapaaap:133	ABprapaaap	133	1256	-23743	-52	-51	1256	25.6	333	367	34	99424
ABprapaaapa:182	ABprapaaapa	182	1327	-23672	5	4	1327	27.3	401	341	30	62343
ABprapaaapp:182	ABprapaaapp	182	1302	-23697	-36	-34	1302	25.7	362	360	30	65369
ABprapaaappa:210	ABprapaaappa	210	1272	-23727	-15	-20	1272	25.4	378	366	32	108282
ABprapaaappp:210	ABprapaaappp	210	1390	-23609	52	85	1390	29.0	367	358	30	63564
ABprapaaapppa:214	ABprapaaapppa	214	1304	-23695	-13	-28	1304	29.6	374	352	28	79716
ABprapaaapppp:214	ABprapaaapppp	214	1590	-23409	210	213	1590	25.7	350	318	29	53770
ABprapaaappppa:228	ABprapaaappppa	228	1316	-23684	-56	-36	1316	20.6	374	322	33	122302
ABprapaaappppp:228	ABprapaaappppp	228	1672	-23327	255	234	1672	23.3	359	298	29	66566
ABprapaap:99	ABprapaap	99	1425	-23574	-7	-9	1425	22.4	279	337	37	134707
ABprapaapa:137	ABprapaapa	137	1323	-23676	-14	-20	1323	40.0	358	369	33	141753
ABprapaapp:137	ABprapaapp	137	1264	-23735	-61	-60	1264	36.6	301	372	32	114034
ABprapap:70	ABprapap	70	1446	-23553	-83	-83	1446	23.2	227	330	46	215194
ABprapapa:96	ABprapapa	96	1399	-23600	-77	-76	1399	22.6	218	336	40	188199
ABprapapaa:132	ABprapapaa	132	4200	-20799	2403	2422	4200	31.3	174	351	36	169037
ABprapapap:132	ABprapapap	132	9047	-15952	5913	6131	9047	41.3	183	359	33	164989
ABprapapp:96	ABprapapp	96	1394	-23605	-26	-28	1394	31.5	157	308	40	227310
ABprapappa:130	ABprapappa	130	12580	-12419	9289	9528	12580	48.5	177	346	34	175202
ABprapappp:130	ABprapappp	130	3439	-21560	1771	1812	3439	50.7	132	306	34	206909
ABprapapppa:189	ABprapapppa	189	32473	7473	25628	25971	32473	43.4	130	334	25	66380
ABprapapppp:189	ABprapapppp	189	23310	-1689	16574	17889	23310	50.0	136	313	32	118628
ABprapp:49	ABprapp	49	1340	-23659	-168	-170	1340	37.1	190	336	52	309612
ABprappa:70	ABprappa	70	1407	-23592	-123	-123	1407	31.9	183	344	47	323676
ABprappaa:99	ABprappaa	99	1340	-23659	-89	-93	1340	34.8	241	374	39	236555
ABprappaaa:138	ABprappaaa	138	1326	-23673	-27	-22	1326	39.6	287	371	31	121393
ABprappaap:138	ABprappaap	138	1617	-23382	85	90	1617	39.1	253	369	33	137821
ABprappap:99	ABprappap	99	1354	-23645	-100	-110	1354	33.7	187	353	39	247390
ABprappapa:137	ABprappapa	137	2914	-22085	1276	1282	2914	25.9	244	360	33	99576
ABprappapp:137	ABprappapp	137	7201	-17798	4606	4755	7201	44.0	222	364	32	136321
ABprappp:70	ABprappp	70	1429	-23570	-69	-70	1429	36.5	155	280	44	265901
ABprapppa:100	ABprapppa	100	1354	-23645	-72	-76	1354	40.8	163	340	38	270248
ABprapppaa:138	ABprapppaa	138	1517	-23482	-340	-140	1517	51.4	190	338	32	152572
ABprapppaaa:202	ABprapppaaa	202	2300	-22699	-1605	-847	2300	48.0	178	340	28	86623
ABprapppaap:202	ABprapppaap	202	3181	-21818	-1050	-63	3181	49.5	157	348	27	92079
ABprapppap:138	ABprapppap	138	1394	-23605	-187	-122	1394	54.6	180	320	33	144893
ABprapppapa:184	ABprapppapa	184	2384	-22615	-1149	-638	2384	52.2	167	300	23	42511
ABprapppapp:184	ABprapppapp	184	2753	-22246	-2947	-961	2753	56.7	171	306	28	68724
ABprapppp:100	ABprapppp	100	1405	-23594	-47	-42	1405	47.6	142	312	38	282621
ABprappppa:138	ABprappppa	138	13139	-11860	8770	9933	13139	56.7	167	330	32	148007
ABprappppp:138	ABprappppp	138	14250	-10749	9341	10766	14250	57.8	142	300	34	163719
ABprp:19	ABprp	19	1324	-23675	-307	-307	1324	54.6	220	265	65	258056
ABprpa:32	ABprpa	32	1307	-23692	-296	-297	1307	60.4	261	277	58	269612
ABprpaa:50	ABprpaa	50	1369	-23630	-207	-209	1369	53.1	242	355	51	325727
ABprpaaa:72	ABprpaaa	72	1412	-23587	-153	-156	1412	48.8	312	373	43	271505
ABprpaaaa:97	ABprpaaaa	97	1348	-23651	-87	-92	1348	44.6	467	375	38	204917
ABprpaaaaa:129	ABprpaaaaa	129	1283	-23716	-63	-82	1283	53.2	491	334	34	169055
ABprpaaaap:129	ABprpaaaap	129	1273	-23726	-91	-103	1273	56.0	454	347	34	149921
ABprpaaap:97	ABprpaaap	97	1378	-23621	-107	-113	1378	45.5	407	387	37	204404
ABprpaaapa:131	ABprpaaapa	131	1319	-23680	-17	-27	1319	53.3	460	364	32	147948
ABprpaaapp:131	ABprpaaapp	131	1251	-23748	-106	-115	1251	51.6	423	375	32	130684
ABprpaap:72	ABprpaap	72	1421	-23578	-160	-164	1421	44.5	242	352	43	263402
ABprpaapa:96	ABprpaapa	96	1358	-23641	-112	-120	1358	39.3	393	388	38	192965
ABprpaapaa:129	ABprpaapaa	129	1320	-23679	-40	-54	1320	47.6	484	349	32	134727
ABprpaapap:129	ABprpaapap	129	1296	-23703	-39	-40	1296	43.3	452	377	33	126043
ABprpaapp:96	ABprpaapp	96	1359	-23640	-100	-103	1359	37.6	345	376	37	166613
ABprpaappa:128	ABprpaappa	128	1283	-23716	-58	-69	1283	40.4	422	366	32	124153
ABprpaappp:128	ABprpaappp	128	1273	-23726	-65	-73	1273	46.7	395	380	33	134019
ABprpap:50	ABprpap	50	1312	-23687	-299	-305	1312	57.2	181	292	52	346444
ABprpapa:71	ABprpapa	71	1405	-23594	-237	-239	1405	57.4	254	337	46	304214
ABprpapaa:96	ABprpapaa	96	1381	-23618	-134	-143	1381	56.3	371	359	37	209579
ABprpapaaa:131	ABprpapaaa	131	1280	-23719	-106	-124	1280	59.3	403	307	32	129958
ABprpapaap:131	ABprpapaap	131	1313	-23686	-73	-92	1313	59.1	371	307	33	139034
ABprpapap:96	ABprpapap	96	1406	-23593	-156	-175	1406	57.2	331	349	38	211121
ABprpapapa:130	ABprpapapa	130	1342	-23657	-72	-88	1342	61.4	347	299	33	134614
ABprpapapp:130	ABprpapapp	130	1371	-23628	-136	-99	1371	62.5	315	289	30	100952
ABprpapp:71	ABprpapp	71	1408	-23591	-254	-259	1408	56.1	185	298	46	313791
ABprpappa:95	ABprpappa	95	1434	-23565	-151	-165	1434	59.3	317	328	38	206314
ABprpappaa:128	ABprpappaa	128	1344	-23655	-119	-145	1344	65.2	388	258	32	104330
ABprpappap:128	ABprpappap	128	1317	-23682	-105	-122	1317	63.8	341	257	33	119517
ABprpappp:95	ABprpappp	95	1399	-23600	-181	-190	1399	58.5	265	330	39	220049
ABprpapppa:129	ABprpapppa	129	1321	-23678	-112	-122	1321	58.8	332	267	31	154453
ABprpapppp:129	ABprpapppp	129	1315	-23684	-588	-307	1315	62.9	256	255	33	120123
ABprpp:32	ABprpp	32	1289	-23710	-304	-304	1289	51.7	170	279	58	335507
ABprppa:51	ABprppa	51	1374	-23625	-150	-151	1374	41.5	124	326	49	317646
ABprppaa:73	ABprppaa	73	1440	-23559	-115	-124	1440	46.3	215	362	42	263333
ABprppaaa:103	ABprppaaa	103	1315	-23684	-106	-109	1315	48.4	358	368	36	198329
ABprppaaaa:141	ABprppaaaa	141	1298	-23701	-57	-61	1298	52.8	395	354	34	138824
ABprppaaap:141	ABprppaaap	141	1394	-23605	-4	-8	1394	46.2	374	376	27	83194
ABprppaap:103	ABprppaap	103	1343	-23656	-135	-143	1343	52.0	310	365	37	194471
ABprppaapa:139	ABprppaapa	139	1340	-23659	-31	-38	1340	58.0	348	339	32	125392
ABprppaapp:139	ABprppaapp	139	1368	-23631	-127	-101	1368	61.2	305	327	32	122940
ABprppap:73	ABprppap	73	1447	-23552	-140	-145	1447	44.4	163	319	42	252324
ABprppapa:100	ABprppapa	100	1391	-23608	-103	-117	1391	46.6	274	359	37	193910
ABprppapaa:135	ABprppapaa	135	1319	-23680	-71	-77	1319	54.6	341	361	34	136872
ABprppapap:135	ABprppapap	135	1322	-23677	-79	-97	1322	52.8	292	359	33	135554
ABprppapp:100	ABprppapp	100	1377	-23622	-115	-122	1377	44.5	230	350	38	211847
ABprppappa:137	ABprppappa	137	1293	-23706	-96	-102	1293	55.4	289	349	34	149883
ABprppappp:137	ABprppappp	137	1397	-23602	-22	-36	1397	55.3	244	349	34	157457
ABprppp:51	ABprppp	51	1345	-23654	-209	-209	1345	50.4	118	246	52	383161
ABprpppa:73	ABprpppa	73	1425	-23574	-131	-137	1425	46.6	124	296	43	308311
ABprpppaa:99	ABprpppaa	99	1383	-23616	-126	-132	1383	47.3	204	363	38	232599
ABprpppaaa:135	ABprpppaaa	135	1377	-23622	-228	-117	1377	60.4	258	330	34	144309
ABprpppaaaa:184	ABprpppaaaa	184	1602	-23397	-1111	-314	1602	57.6	266	310	28	79530
ABprpppaaap:184	ABprpppaaap	184	1774	-23225	-480	-241	1774	55.1	245	327	28	81195
ABprpppaap:135	ABprpppaap	135	1536	-23463	-95	-27	1536	59.9	211	327	33	145179
ABprpppaapa:188	ABprpppaapa	188	9194	-15805	3798	5060	9194	55.4	194	316	29	82387
ABprpppaapp:188	ABprpppaapp	188	11988	-13011	7023	8105	11988	59.0	180	326	29	89962
ABprpppap:99	ABprpppap	99	1381	-23618	-117	-121	1381	51.8	168	332	37	230124
ABprpppapa:137	ABprpppapa	137	2118	-22881	245	402	2118	62.8	198	293	34	132164
ABprpppapaa:175	ABprpppapaa	175	24121	-878	16761	18416	24121	62.3	210	301	29	81409
ABprpppapap:175	ABprpppapap	175	18509	-6490	8730	12338	18509	64.3	188	256	31	73654
ABprpppapp:137	ABprpppapp	137	2453	-22546	348	644	2453	62.7	179	273	28	108933
ABprpppp:73	ABprpppp	73	1440	-23559	-186	-190	1440	53.0	146	247	45	330426
ABprppppa:98	ABprppppa	98	1511	-23488	-50	-60	1511	53.6	221	338	39	247508
ABprppppaa:131	ABprppppaa	131	3146	-21853	1471	1452	3146	62.9	280	295	32	121150
ABprppppaaa:182	ABprppppaaa	182	6485	-18514	3032	3413	6485	56.3	263	283	27	77508
ABprppppaap:182	ABprppppaap	182	6685	-18314	2026	2982	6685	57.6	239	273	26	70881
ABprppppap:131	ABprppppap	131	2889	-22110	1084	1181	2889	62.2	240	297	33	123123
ABprppppapa:178	ABprppppapa	178	15918	-9081	9876	11832	15918	60.1	244	305	31	95575
ABprppppapp:178	ABprppppapp	178	18494	-6505	11011	13256	18494	61.0	226	280	29	86313
ABprppppp:98	ABprppppp	98	1585	-23414	-42	-36	1585	60.7	206	303	40	257763
ABprpppppa:134	ABprpppppa	134	6690	-18309	4469	4561	6690	60.1	226	259	33	133848
ABprpppppaa:186	ABprpppppaa	186	21392	-3607	16059	16835	21392	48.3	227	293	30	127497
ABprpppppap:186	ABprpppppap	186	28923	3923	22316	23269	28923	52.7	207	282	29	126638
ABprpppppp:134	ABprpppppp	134	7596	-17403	5058	5307	7596	62.5	184	250	32	126297
ABprppppppa:184	ABprppppppa	184	50133	25133	34282	40010	50133	63.5	163	270	29	76622
ABprppppppp:184	ABprppppppp	184	43021	18021	27605	32687	43021	60.1	138	277	29	75389
EMS:1	EMS	1	1397	-23602	-200	-200	1397	40.6	315	152	78	479220
MS:11	MS	11	1408	-23591	-177	-178	1408	52.5	383	180	71	296073
MSa:25	MSa	25	1317	-23682	-228	-228	1317	50.0	455	160	65	322773
MSaa:41	MSaa	41	1295	-23704	-264	-265	1295	54.0	501	173	58	436266
MSaaa:59	MSaaa	59	1321	-23678	-260	-266	1321	58.1	521	188	51	414256
MSaaaa:82	MSaaaa	82	1365	-23634	-196	-196	1365	50.6	547	247	44	311304
MSaaaaa:105	MSaaaaa	105	1331	-23668	-91	-95	1331	42.7	594	247	38	273298
MSaaaaaa:133	MSaaaaaa	133	1307	-23692	-5	-7	1307	39.4	602	227	33	234390
MSaaaaap:133	MSaaaaap	133	1278	-23721	-41	-42	1278	34.0	575	213	36	203450
MSaaaap:105	MSaaaap	105	1339	-23660	-58	-60	1339	34.4	538	220	37	177640
MSaaaapa:135	MSaaaapa	135	1238	-23761	-78	-76	1238	27.4	546	224	34	154208
MSaaaapp:135	MSaaaapp	135	1297	-23702	0	1	1297	23.1	490	218	32	95957
MSaaap:82	MSaaap	82	1345	-23654	-215	-226	1345	52.2	467	219	44	301795
MSaaapa:107	MSaaapa	107	1321	-23679	-96	-100	1321	39.9	500	215	40	201342
MSaaapaa:135	MSaaapaa	135	1261	-23738	-62	-65	1261	35.5	515	210	35	156014
MSaaapap:135	MSaaapap	135	1256	-23743	-79	-80	1256	34.3	479	205	32	107378
MSaaapp:107	MSaaapp	107	1321	-23678	-24	-24	1321	38.9	446	229	34	159654
MSaap:59	MSaap	59	1359	-23640	-217	-220	1359	59.6	425	164	51	412610
MSaapa:82	MSaapa	82	1414	-23585	-247	-265	1414	61.5	436	189	46	375449
MSaapaa:105	MSaapaa	105	1361	-23638	-127	-127	1361	52.1	449	203	40	282769
MSaapaaa:135	MSaapaaa	135	1246	-23753	-108	-113	1246	49.4	451	204	36	257553
MSaapaap:135	MSaapaap	135	1275	-23724	-57	-68	1275	40.5	417	190	35	194956
MSaapap:105	MSaapap	105	1341	-23658	-116	-115	1341	54.9	372	204	36	249767
MSaapapa:141	MSaapapa	141	1305	-23694	-54	-62	1305	46.4	389	200	32	216384
MSaapapp:141	MSaapapp	141	1286	-23713	-86	-87	1286	50.9	369	194	36	244526
MSaapp:82	MSaapp	82	1414	-23586	-216	-221	1414	61.5	353	175	43	362438
MSaappa:111	MSaappa	111	1325	-23674	-100	-102	1325	60.8	357	206	34	246761
MSaappp:111	MSaappp	111	1298	-23701	-128	-130	1298	56.0	322	179	42	374695
MSap:41	MSap	41	1362	-23637	-154	-154	1362	48.7	408	129	56	420380
MSapa:61	MSapa	61	1365	-23634	-149	-152	1365	49.3	436	122	51	434116
MSapaa:84	MSapaa	84	1402	-23597	-168	-172	1402	48.1	482	172	42	269329
MSapaaa:111	MSapaaa	111	1300	-23699	-79	-80	1300	43.8	553	172	36	197380
MSapaaaa:144	MSapaaaa	144	1274	-23725	-87	-94	1274	46.3	568	181	30	132261
MSapaaap:144	MSapaaap	144	1322	-23677	-19	-16	1322	42.5	536	168	32	127948
MSapaap:111	MSapaap	111	1274	-23725	-93	-99	1274	44.2	499	160	36	197194
MSapap:84	MSapap	84	1386	-23613	-164	-167	1386	46.8	418	152	42	271565
MSapapa:113	MSapapa	113	1267	-23732	-86	-91	1267	39.0	475	151	36	169306
MSapapaa:146	MSapapaa	146	1303	-23696	-37	-36	1303	38.7	524	144	30	122234
MSapapap:146	MSapapap	146	1292	-23707	-69	-73	1292	44.6	466	155	31	120415
MSapapp:113	MSapapp	113	1288	-23711	-53	-54	1288	33.4	423	148	37	154252
MSapp:61	MSapp	61	1354	-23645	-190	-189	1354	51.3	340	102	49	406433
MSappa:84	MSappa	84	1439	-23560	-154	-158	1439	52.5	372	150	42	309089
MSappaa:117	MSappaa	117	1254	-23745	-98	-102	1254	44.3	413	152	37	196066
MSappap:117	MSappap	117	1269	-23730	-84	-88	1269	46.2	387	137	33	174157
MSappp:84	MSappp	84	1399	-23600	-158	-161	1399	47.5	318	141	42	267464
MSapppa:119	MSapppa	119	1292	-23707	-48	-49	1292	36.8	389	132	37	184418
MSapppp:119	MSapppp	119	1307	-23692	-23	-25	1307	32.7	338	144	37	136405
MSp:25	MSp	25	1313	-23686	-260	-260	1313	55.3	348	213	65	300215
MSpa:40	MSpa	40	1309	-23690	-260	-261	1309	57.0	412	218	56	394714
MSpaa:59	MSpaa	59	1341	-23658	-246	-251	1341	57.8	414	262	50	374739
MSpaaa:81	MSpaaa	81	1419	-23580	-163	-164	1419	50.0	464	295	46	308948
MSpaaaa:104	MSpaaaa	104	1376	-23623	-80	-82	1376	42.7	544	280	38	250427
MSpaaaaa:133	MSpaaaaa	133	1264	-23735	-49	-53	1264	37.4	576	262	31	190746
MSpaaaap:133	MSpaaaap	133	1293	-23706	-49	-53	1293	35.9	540	261	36	194431
MSpaaap:104	MSpaaap	104	1345	-23654	-54	-56	1345	33.5	487	275	38	181229
MSpaaapa:134	MSpaaapa	134	1288	-23711	-37	-38	1288	30.0	524	265	32	134639
MSpaaapp:134	MSpaaapp	134	1249	-23750	-77	-83	1249	29.0	478	262	34	123253
MSpaap:81	MSpaap	81	1388	-23611	-188	-194	1388	53.5	395	253	43	307355
MSpaapa:108	MSpaapa	108	1319	-23680	-78	-80	1319	42.5	480	275	40	232437
MSpaapaa:139	MSpaapaa	139	1278	-23721	-50	-62	1278	38.8	498	278	32	167557
MSpaapap:139	MSpaapap	139	1310	-23689	-6	-13	1310	37.7	476	272	35	156705
MSpaapp:108	MSpaapp	108	1351	-23648	-16	-20	1351	34.3	427	293	31	96755
MSpap:59	MSpap	59	1393	-23606	-265	-267	1393	61.5	333	198	51	365272
MSpapa:81	MSpapa	81	1465	-23534	-225	-235	1465	62.0	363	250	45	343183
MSpapaa:105	MSpapaa	105	1358	-23641	-180	-190	1358	53.5	404	253	39	264559
MSpapaaa:134	MSpapaaa	134	1315	-23684	-52	-65	1315	52.4	425	248	34	205788
MSpapaap:134	MSpapaap	134	1252	-23747	-86	-87	1252	44.4	399	248	35	176252
MSpapap:105	MSpapap	105	1340	-23659	-186	-201	1340	57.3	353	250	37	262283
MSpapapa:139	MSpapapa	139	1299	-23700	-44	-55	1299	49.4	377	253	31	173683
MSpapapp:139	MSpapapp	139	1344	-23655	-85	-90	1344	53.0	346	247	35	198448
MSpapp:81	MSpapp	81	1456	-23543	-280	-287	1456	62.2	281	244	44	359090
MSpappa:110	MSpappa	110	1340	-23659	-138	-145	1340	59.5	315	236	37	334585
MSpappp:110	MSpappp	110	1337	-23662	-167	-166	1337	57.7	280	248	41	350340
MSpapppa:153	MSpapppa	153	1329	-23670	-105	-114	1329	47.7	334	311	36	295911
MSpapppp:153	MSpapppp	153	1323	-23676	-110	-117	1323	53.4	286	287	36	290352
MSpp:40	MSpp	40	1333	-23666	-239	-240	1333	60.9	300	237	55	347869
MSppa:60	MSppa	60	1395	-23605	-208	-210	1395	61.1	285	299	50	362236
MSppaa:83	MSppaa	83	1421	-23578	-170	-172	1421	52.6	382	303	41	250705
MSppaaa:109	MSppaaa	109	1341	-23658	-74	-78	1341	45.8	506	315	36	180579
MSppaaaa:142	MSppaaaa	142	1275	-23724	-89	-95	1275	50.3	553	294	29	109117
MSppaaap:142	MSppaaap	142	1306	-23693	-44	-49	1306	41.5	527	298	29	97359
MSppaap:109	MSppaap	109	1319	-23680	-81	-92	1319	49.6	457	308	35	174296
MSppap:83	MSppap	83	1394	-23605	-213	-219	1394	51.2	323	289	42	247313
MSppapa:110	MSppapa	110	1324	-23675	-108	-112	1324	43.0	437	322	37	182227
MSppapaa:145	MSppapaa	145	1306	-23693	-53	-62	1306	43.3	486	312	29	100977
MSppapap:145	MSppapap	145	1309	-23690	-55	-62	1309	43.1	451	320	29	93683
MSppapp:110	MSppapp	110	1299	-23700	-64	-65	1299	38.4	399	324	36	149465
MSppappa:154	MSppappa	154	1289	-23710	-33	-33	1289	32.4	494	308	30	88322
MSppappp:154	MSppappp	154	1217	-23782	-44	-40	1217	31.0	446	307	30	77237
MSppp:60	MSppp	60	1346	-23653	-250	-252	1346	61.6	239	212	50	375124
MSpppa:83	MSpppa	83	1461	-23538	-137	-140	1461	55.7	290	292	42	301291
MSpppaa:112	MSpppaa	112	1302	-23697	-114	-121	1302	50.8	398	297	37	200940
MSpppap:112	MSpppap	112	1323	-23676	-114	-122	1323	51.7	353	305	37	211137
MSpppp:83	MSpppp	83	1414	-23585	-176	-178	1414	51.2	244	279	43	288317
MSppppa:114	MSppppa	114	1308	-23691	-44	-47	1308	42.6	370	330	36	181018
MSppppp:114	MSppppp	114	1276	-23723	-85	-86	1276	36.1	327	322	38	149399
E:11	E	11	1405	-23594	-245	-247	1405	44.3	246	152	70	279960
Ea:25	Ea	25	1352	-23647	-264	-265	1352	46.4	298	160	65	388350
Eal:54	Eal	54	1376	-23623	-181	-181	1376	42.8	379	191	56	279724
Eala:88	Eala	88	1344	-23655	-99	-99	1344	33.0	430	202	48	174352
Ealaa:138	Ealaa	138	1261	-23738	-56	-54	1261	27.9	428	210	36	52476
Ealap:138	Ealap	138	1289	-23710	-25	-25	1289	27.0	339	209	37	46046
Ealp:88	Ealp	88	1386	-23613	-111	-116	1386	39.0	359	191	46	168352
Ealpa:138	Ealpa	138	1287	-23712	-90	-96	1287	39.8	375	191	37	100731
Ealpp:138	Ealpp	138	1308	-23691	-76	-89	1308	37.4	307	194	37	78791
Ear:54	Ear	54	1368	-23631	-196	-197	1368	44.5	328	285	56	318745
Eara:87	Eara	87	1357	-23642	-86	-88	1357	33.1	411	280	46	152847
Earaa:141	Earaa	141	1288	-23711	-21	-21	1288	31.8	434	272	33	74262
Earap:141	Earap	141	1320	-23679	-29	-37	1320	29.7	366	267	37	38826
Earp:87	Earp	87	1388	-23611	-84	-86	1388	38.2	342	259	46	153725
Earpa:143	Earpa	143	1293	-23706	-89	-95	1293	40.2	379	258	37	100875
Earpp:143	Earpp	143	1297	-23702	-75	-74	1297	36.9	302	257	37	75747
Ep:25	Ep	25	1362	-23637	-193	-195	1362	37.8	197	185	64	361838
Epl:56	Epl	56	1373	-23626	-170	-170	1373	39.1	278	200	54	247493
Epla:92	Epla	92	1317	-23682	-88	-88	1317	32.0	289	194	45	119769
Eplaa:143	Eplaa	143	1270	-23729	-35	-41	1270	26.8	294	211	36	63769
Eplap:143	Eplap	143	1275	-23724	-65	-68	1275	31.9	237	202	36	79629
Eplp:92	Eplp	92	1361	-23638	-105	-110	1361	36.8	205	198	47	178544
Eplpa:151	Eplpa	151	1268	-23731	-54	-57	1268	29.7	211	224	36	75467
Eplpp:151	Eplpp	151	1374	-23625	-164	-156	1374	45.8	202	216	40	148728
Epr:56	Epr	56	1344	-23655	-211	-212	1344	44.9	216	255	55	342655
Epra:90	Epra	90	1344	-23655	-87	-87	1344	33.3	285	279	46	155004
Epraa:144	Epraa	144	1257	-23742	-77	-78	1257	26.0	324	279	35	34589
Eprap:144	Eprap	144	1331	-23668	-31	-33	1331	28.5	260	269	36	73995
Eprp:90	Eprp	90	1334	-23665	-124	-125	1334	36.4	200	255	47	183143
Eprpa:149	Eprpa	149	1330	-23670	-58	-61	1330	35.1	238	266	38	95218
Eprpp:149	Eprpp	149	1329	-23670	-160	-169	1329	44.2	204	257	39	130464
P2:1	P2	1	1397	-23602	-338	-338	1397	40.9	147	251	77	434863
C:14	C	14	1500	-23499	-108	-110	1500	26.3	221	245	72	0
Ca:27	Ca	27	1389	-23611	-87	-87	1389	23.5	297	234	65	0
Caa:47	Caa	47	1417	-23582	-52	-54	1417	19.3	330	226	60	0
Caaa:69	Caaa	69	1445	-23554	-50	-51	1445	18.5	319	184	52	54315
Caaaa:98	Caaaa	98	1403	-23596	-47	-48	1403	17.1	215	161	42	95721
Caaaaa:134	Caaaaa	134	1324	-23675	-18	-19	1324	15.0	235	175	37	20712
Caaaap:134	Caaaap	134	1353	-23646	-21	-21	1353	16.5	177	200	37	65703
Caaap:98	Caaap	98	1340	-23659	-148	-149	1340	34.0	158	151	43	188955
Caaapa:131	Caaapa	131	1631	-23368	36	126	1631	22.6	147	192	38	77880
Caaapp:131	Caaapp	131	4771	-20228	2559	2605	4771	32.2	125	241	38	131008
Caap:69	Caap	69	1450	-23549	-73	-74	1450	21.7	215	154	45	120758
Caapa:102	Caapa	102	1478	-23521	-519	-211	1478	48.0	132	209	36	174254
Caapaa:191	Caapaa	191	3428	-21571	-4203	-1098	3428	59.7	191	259	29	78950
Caapap:191	Caapap	191	7919	-17080	-6303	615	7919	60.6	162	263	25	62993
Caapp:102	Caapp	102	1366	-23633	-151	-147	1366	49.0	123	160	40	234126
Caappd:141	Caappd	141	8114	-16885	4394	5055	8114	51.5	119	229	37	121195
Caappv:141	Caappv	141	15721	-9278	8406	11240	15721	58.9	133	233	32	124155
Cap:47	Cap	47	1401	-23598	-71	-71	1401	21.4	236	147	52	93708
Capa:73	Capa	73	1522	-23477	-115	-119	1522	40.1	249	117	46	230950
Capaa:113	Capaa	113	1623	-23376	94	93	1623	54.3	256	177	41	214906
Capaaa:150	Capaaa	150	1540	-23459	115	107	1540	45.0	315	131	33	102785
Capaaaa:195	Capaaaa	195	1482	-23517	37	16	1482	51.7	381	145	27	67250
Capaaap:195	Capaaap	195	1095	-23905	-455	-456	1095	44.0	340	127	30	0
Capaap:150	Capaap	150	1771	-23228	144	219	1771	51.4	252	164	36	183351
Capaapa:207	Capaapa	207	2297	-22702	61	169	2297	43.0	241	132	29	113979
Capaapp:207	Capaapp	207	2270	-22729	-184	-13	2270	47.1	200	144	29	126861
Capap:113	Capap	113	1577	-23422	27	39	1577	55.5	208	183	39	223315
Capapa:152	Capapa	152	1663	-23336	121	153	1663	42.8	228	142	36	193384
Capapaa:203	Capapaa	203	2521	-22478	-296	-5	2521	37.6	164	137	30	128730
Capapap:203	Capapap	203	2038	-22961	61	121	2038	31.3	223	124	29	102842
Capapp:152	Capapp	152	1895	-23104	-43	198	1895	55.3	226	177	36	196900
Capappa:209	Capappa	209	2989	-22010	-2146	-661	2989	59.5	217	191	30	129550
Capappp:209	Capappp	209	2845	-22154	-2208	-467	2845	53.9	204	159	30	130434
Capp:73	Capp	73	1448	-23551	-98	-101	1448	35.4	193	127	46	185712
Cappa:107	Cappa	107	1627	-23372	138	133	1627	45.8	189	151	39	187477
Cappaa:147	Cappaa	147	1894	-23105	446	456	1894	35.1	230	139	36	132792
Cappaaa:194	Cappaaa	194	1930	-23069	396	401	1930	28.6	263	122	29	70057
Cappaap:194	Cappaap	194	2280	-22719	247	310	2280	23.8	201	143	31	75535
Cappap:147	Cappap	147	2440	-22559	707	791	2440	45.4	189	163	36	168320
Cappapa:204	Cappapa	204	4134	-20865	887	1414	4134	45.4	150	150	31	132009
Cappapp:204	Cappapp	204	3858	-21141	-316	1107	3858	50.0	144	183	33	134019
Cappp:107	Cappp	107	1803	-23196	248	249	1803	53.0	167	188	38	204461
Capppa:148	Capppa	148	2551	-22448	937	950	2551	41.3	162	171	35	110456
Capppaa:201	Capppaa	201	3297	-21702	1152	1353	3297	30.2	140	161	31	71327
Capppap:201	Capppap	201	7375	-17624	2556	4313	7375	42.3	113	198	31	100391
Capppp:148	Capppp	148	3761	-21238	1326	1722	3761	55.5	181	215	36	152936
Cappppd:214	Cappppd	214	11701	-13298	-919	5427	11701	53.7	128	232	33	112818
Cappppv:214	Cappppv	214	8086	-16913	1510	3601	8086	59.8	176	235	29	80820
Cp:27	Cp	27	1400	-23599	-150	-151	1400	28.5	203	297	67	68990
Cpa:47	Cpa	47	1435	-23564	-88	-88	1435	20.4	211	285	58	46772
Cpaa:70	Cpaa	70	1457	-23542	-89	-90	1457	19.5	197	250	48	96900
Cpaaa:97	Cpaaa	97	1426	-23573	-10	-11	1426	15.5	248	230	43	18742
Cpaaaa:133	Cpaaaa	133	1416	-23583	37	38	1416	14.1	275	245	37	13655
Cpaaap:133	Cpaaap	133	1367	-23632	2	2	1367	16.6	213	273	35	22458
Cpaap:97	Cpaap	97	1469	-23530	-7	-7	1469	20.8	159	227	42	110104
Cpaapa:133	Cpaapa	133	2103	-22896	558	568	2103	18.5	168	256	38	62786
Cpaapp:133	Cpaapp	133	6991	-18008	4480	4658	6991	26.5	134	217	37	111015
Cpap:70	Cpap	70	1504	-23495	-56	-56	1504	26.4	159	177	48	152637
Cpapa:97	Cpapa	97	1580	-23419	50	49	1580	33.8	112	253	43	197646
Cpapaa:139	Cpapaa	139	4470	-20529	2204	2381	4470	42.8	105	240	37	154711
Cpapap:139	Cpapap	139	2262	-22737	415	494	2262	37.4	110	238	37	135911
Cpapp:97	Cpapp	97	1671	-23328	120	127	1671	45.9	98	210	41	259138
Cpappd:138	Cpappd	138	10917	-14082	8082	8345	10917	48.7	103	236	37	159527
Cpappv:138	Cpappv	138	24326	-673	18876	20349	24326	58.4	127	246	32	135538
Cpp:47	Cpp	47	1382	-23617	-122	-122	1382	30.9	131	203	55	181326
Cppa:71	Cppa	71	1578	-23421	-32	-38	1578	42.4	122	247	47	241029
Cppaa:110	Cppaa	110	1805	-23194	251	253	1805	55.2	231	278	40	204435
Cppaaa:148	Cppaaa	148	1679	-23320	205	208	1679	40.2	284	334	36	134503
Cppaaaa:201	Cppaaaa	201	1512	-23487	118	128	1512	34.4	335	327	29	66625
Cppaaap:201	Cppaaap	201	1707	-23292	130	148	1707	33.2	288	330	27	56181
Cppaap:148	Cppaap	148	1845	-23154	255	277	1845	47.2	244	315	36	162255
Cppaapa:210	Cppaapa	210	1961	-23038	181	185	1961	33.6	262	322	28	75335
Cppaapp:210	Cppaapp	210	2572	-22427	34	56	2572	37.1	213	328	30	106049
Cppap:110	Cppap	110	1860	-23139	218	245	1860	55.6	188	256	40	211010
Cppapa:149	Cppapa	149	1760	-23239	154	195	1760	38.9	224	324	34	126438
Cppapaa:203	Cppapaa	203	1530	-23469	0	15	1530	24.2	254	314	31	62553
Cppapap:203	Cppapap	203	1821	-23178	-87	-9	1821	25.9	194	308	29	52914
Cppapp:149	Cppapp	149	1995	-23004	-66	199	1995	52.0	213	304	36	166853
Cppappa:210	Cppappa	210	2861	-22138	-1151	-297	2861	43.4	202	327	31	112161
Cppappp:210	Cppappp	210	3739	-21260	-5076	-2222	3739	53.6	213	315	28	93711
Cppp:71	Cppp	71	1479	-23520	-95	-96	1479	41.7	135	160	47	231041
Cpppa:104	Cpppa	104	1888	-23111	328	328	1888	45.7	154	277	39	171379
Cpppaa:143	Cpppaa	143	2756	-22243	1203	1209	2756	35.4	240	328	36	124126
Cpppaaa:189	Cpppaaa	189	2510	-22489	868	870	2510	25.2	295	324	29	48603
Cpppaap:189	Cpppaap	189	2164	-22835	582	581	2164	19.3	235	296	31	28409
Cpppap:143	Cpppap	143	3800	-21199	1987	2040	3800	43.5	181	312	36	165261
Cpppapa:199	Cpppapa	199	6205	-18794	3015	3303	6205	33.5	161	319	31	99031
Cpppapp:199	Cpppapp	199	7331	-17668	3151	3686	7331	42.0	150	310	31	123464
Cpppp:104	Cpppp	104	2263	-22736	631	638	2263	52.5	144	231	39	196671
Cppppa:146	Cppppa	146	3785	-21214	1989	2023	3785	39.1	154	292	34	120790
Cppppaa:196	Cppppaa	196	4020	-20979	1842	1890	4020	20.3	165	281	31	79028
Cppppap:196	Cppppap	196	5977	-19022	3485	3581	5977	33.6	124	270	31	114105
Cppppp:146	Cppppp	146	6025	-18974	3617	3798	6025	52.4	163	262	35	169501
Cpppppd:209	Cpppppd	209	9489	-15510	4291	5715	9489	46.5	116	274	32	179854
Cpppppv:209	Cpppppv	209	12872	-12127	5150	7118	12872	56.4	176	278	30	158414
P3:14	P3	14	1373	-23626	-298	-301	1373	40.9	122	226	63	210286
D:35	D	35	1360	-23639	-299	-300	1360	42.6	119	213	58	187242
Da:59	Da	59	1380	-23619	-301	-302	1380	46.7	219	116	49	65924
Daa:92	Daa	92	1468	-23531	-205	-207	1468	54.3	284	173	40	57831
Daaa:127	Daaa	127	1413	-23586	36	30	1413	38.5	349	131	34	67114
Daap:127	Daap	127	1396	-23603	-37	-43	1396	44.0	331	134	34	74380
Dap:92	Dap	92	1496	-23503	-253	-257	1496	53.5	216	182	42	42181
Dapa:123	Dapa	123	1415	-23584	20	17	1415	36.8	296	140	35	79749
Dapp:123	Dapp	123	1383	-23616	-47	-44	1383	38.9	241	166	38	100420
Dp:59	Dp	59	1389	-23610	-367	-372	1389	53.9	166	165	49	79728
Dpa:93	Dpa	93	1488	-23511	-193	-199	1488	55.3	247	286	40	87964
Dpaa:129	Dpaa	129	1407	-23592	16	4	1407	41.6	346	326	33	72387
Dpap:129	Dpap	129	1473	-23526	-11	-19	1473	48.6	327	313	36	110159
Dpp:93	Dpp	93	1422	-23577	-241	-243	1422	50.8	189	256	42	82677
Dppa:125	Dppa	125	1443	-23556	21	19	1443	40.5	297	330	36	96460
Dppp:125	Dppp	125	1393	-23606	-42	-38	1393	38.5	251	303	40	118782
P4:35	P4	35	1340	-23659	-260	-264	1340	51.9	222	149	53	123556
Z2:80	Z2	80	1397	-23602	-310	-313	1397	56.2	245	181	39	37674
Z3:80	Z3	80	1483	-23516	-187	-190	1483	53.1	329	183	41	15909
