# Supplementary material for: Quantitative Differences in Nuclear β-catenin and TCF Pattern Embryonic Cells in C. elegans
Source: PLoS Genet. 2015 Oct 21;11(10):e1005585. doi: 10.1371/journal.pgen.1005585 (PMC4619327; doi:10.1371/journal.pgen.1005585)
Supplement: S1 Data — For each cell analyzed, birth time is given in column 3 and the average nuclear reporter intensity over the lifetime of the cell (corrected for background) is given in column 7 (“blot”). For information on each embryo’s strain information and experimental conditions, refer to S2 Table. (ZIP) [file pgen.1005585.s005.zip › CAs/CA20120822_vab-7_pop-1i_L1.csv]

cellTime	cell	time	none	global	local	blot	cross	z	x	y	size	gweight
ABa:1	ABa	1	1679	-23321	-304	-304	1679	25.0	532	220	78	614431
ABal:2	ABal	2	1753	-23246	-216	-216	1753	25.6	578	264	74	554697
ABala:7	ABala	7	1860	-23139	-123	-123	1860	20.0	544	291	63	191719
ABalaa:20	ABalaa	20	1919	-23080	-60	-60	1919	18.3	580	301	56	201360
ABalaaa:37	ABalaaa	37	1839	-23160	-101	-101	1839	19.6	584	320	48	274732
ABalaaaa:60	ABalaaaa	60	1844	-23155	-74	-76	1844	24.0	555	278	42	190297
ABalaaaal:86	ABalaaaal	86	1844	-23155	-71	-77	1844	30.9	585	229	36	228452
ABalaaaala:120	ABalaaaala	120	1728	-23271	-50	-54	1728	40.1	595	204	32	191968
ABalaaaalp:120	ABalaaaalp	120	1710	-23289	-110	-120	1710	44.1	585	234	31	173164
ABalaaaar:86	ABalaaaar	86	1850	-23149	-95	-96	1850	27.0	562	274	36	205680
ABalaaaarl:120	ABalaaaarl	120	1757	-23242	-49	-54	1757	35.4	577	237	31	153541
ABalaaaarr:120	ABalaaaarr	120	1760	-23239	-31	-30	1760	32.3	563	278	30	134211
ABalaaap:60	ABalaaap	60	1816	-23183	-94	-93	1816	19.7	603	254	41	258137
ABalaaapa:89	ABalaaapa	89	1825	-23174	-96	-101	1825	39.1	627	274	35	307118
ABalaaapal:127	ABalaaapal	127	1741	-23258	-106	-111	1741	41.6	637	264	31	200108
ABalaaapar:127	ABalaaapar	127	1660	-23339	-133	-123	1660	41.6	629	297	30	175106
ABalaaapp:89	ABalaaapp	89	1868	-23131	-34	-36	1868	37.9	591	269	34	236701
ABalaaappl:126	ABalaaappl	126	1764	-23235	-42	-48	1764	37.6	599	268	30	154246
ABalaaappr:126	ABalaaappr	126	1705	-23294	-93	-89	1705	38.5	596	302	30	158395
ABalaap:37	ABalaap	37	1922	-23077	-49	-50	1922	10.1	496	313	49	148065
ABalaapa:58	ABalaapa	58	1902	-23097	-56	-56	1902	11.3	562	313	43	204897
ABalaapaa:84	ABalaapaa	84	1918	-23081	-53	-67	1918	29.2	624	246	37	292379
ABalaapaaa:122	ABalaapaaa	122	1768	-23231	-46	-57	1768	40.9	621	227	33	227052
ABalaapaap:122	ABalaapaap	122	1927	-23072	125	119	1927	46.1	611	268	30	193242
ABalaapap:84	ABalaapap	84	1916	-23083	-24	-26	1916	19.8	607	271	37	229730
ABalaapapa:123	ABalaapapa	123	1824	-23175	3	3	1824	29.7	639	265	30	170555
ABalaapapp:123	ABalaapapp	123	1761	-23238	12	8	1761	23.7	626	304	32	185534
ABalaapp:58	ABalaapp	58	1898	-23101	-6	-6	1898	11.3	480	318	45	131869
ABalaappa:82	ABalaappa	82	1927	-23072	-49	-53	1927	12.6	558	286	38	174237
ABalaappaa:115	ABalaappaa	115	1950	-23049	119	116	1950	28.5	598	257	30	164483
ABalaappap:115	ABalaappap	115	1833	-23166	25	21	1833	21.3	581	291	34	179953
ABalaappp:82	ABalaappp	82	1942	-23057	-6	-5	1942	11.3	518	315	38	144988
ABalaapppa:115	ABalaapppa	115	1869	-23130	61	60	1869	14.0	588	309	33	169092
ABalaapppp:115	ABalaapppp	115	1860	-23139	41	41	1860	14.6	550	307	32	125776
ABalap:20	ABalap	20	1925	-23074	-75	-76	1925	21.5	510	380	56	194027
ABalapa:38	ABalapa	38	1892	-23107	-65	-66	1892	21.9	536	380	47	297449
ABalapaa:60	ABalapaa	60	1848	-23151	-45	-44	1848	25.5	619	304	41	320599
ABalapaaa:91	ABalapaaa	91	1810	-23189	-66	-69	1810	25.2	597	337	35	245868
ABalapaaaa:130	ABalapaaaa	130	1737	-23262	-35	-39	1737	25.1	620	345	30	164043
ABalapaaap:130	ABalapaaap	130	1672	-23327	-76	-78	1672	22.4	588	352	29	135372
ABalapaap:91	ABalapaap	91	1825	-23174	15	17	1825	31.8	625	319	33	256492
ABalapaapa:134	ABalapaapa	134	1721	-23279	-51	-50	1721	36.8	641	311	30	192056
ABalapaapp:134	ABalapaapp	134	1710	-23289	-37	-43	1710	36.4	618	336	28	149913
ABalapap:60	ABalapap	60	1845	-23154	-68	-71	1845	25.1	576	342	41	261865
ABalapapa:87	ABalapapa	87	1863	-23136	-35	-34	1863	24.0	592	305	35	216007
ABalapapaa:123	ABalapapaa	123	1703	-23296	-65	-65	1703	31.8	615	299	30	178094
ABalapapap:123	ABalapapap	123	1748	-23251	-22	-21	1748	29.2	579	316	29	148240
ABalapapp:87	ABalapapp	87	1891	-23108	-55	-58	1891	21.0	546	333	35	172763
ABalapappa:121	ABalapappa	121	1731	-23268	-8	-7	1731	27.8	546	315	31	154904
ABalapappp:121	ABalapappp	121	1724	-23275	-31	-31	1724	19.5	530	336	30	100527
ABalapp:38	ABalapp	38	1896	-23103	-89	-89	1896	18.9	450	378	48	210432
ABalappa:60	ABalappa	60	1905	-23094	-44	-48	1905	25.5	535	340	41	205529
ABalappaa:88	ABalappaa	88	1815	-23184	-95	-96	1815	37.6	584	323	34	256925
ABalappaaa:126	ABalappaaa	126	1705	-23294	-67	-70	1705	35.5	590	342	29	156582
ABalappaap:126	ABalappaap	126	1782	-23217	-19	-19	1782	42.1	572	360	30	178067
ABalappap:88	ABalappap	88	1842	-23158	-105	-114	1842	33.2	544	345	34	200378
ABalappapa:122	ABalappapa	122	1766	-23233	25	33	1766	31.7	563	351	28	140522
ABalappapp:122	ABalappapp	122	1772	-23227	-31	-27	1772	34.2	537	373	30	148895
ABalappp:60	ABalappp	60	1908	-23091	-20	-23	1908	26.8	478	341	42	177518
ABalapppa:86	ABalapppa	86	1909	-23090	-55	-61	1909	35.2	530	308	36	241341
ABalapppaa:121	ABalapppaa	121	1695	-23304	-75	-77	1695	35.4	552	325	30	184127
ABalapppap:121	ABalapppap	121	1722	-23277	-99	-105	1722	42.4	528	358	31	173890
ABalapppp:86	ABalapppp	86	1915	-23084	-79	-83	1915	31.0	492	345	38	201149
ABalappppa:119	ABalappppa	119	1756	-23243	-32	-40	1756	32.2	516	348	31	152585
ABalappppp:119	ABalappppp	119	1758	-23241	-26	-28	1758	30.1	488	365	33	139797
ABalp:7	ABalp	7	1741	-23258	-333	-333	1741	40.5	598	272	62	356494
ABalpa:20	ABalpa	20	1809	-23190	-222	-222	1809	35.0	610	229	55	317546
ABalpaa:39	ABalpaa	39	1850	-23149	-113	-113	1850	23.7	610	234	48	425035
ABalpaaa:61	ABalpaaa	61	1869	-23130	-131	-138	1869	39.3	554	226	41	304141
ABalpaaaa:90	ABalpaaaa	90	1869	-23130	-210	-230	1869	52.5	563	271	36	308768
ABalpaaaaa:129	ABalpaaaaa	129	1736	-23263	-169	-182	1736	56.8	552	329	30	168614
ABalpaaaap:129	ABalpaaaap	129	1819	-23180	-91	-104	1819	56.0	509	319	31	153435
ABalpaaap:90	ABalpaaap	90	1917	-23082	-162	-183	1917	53.8	521	230	36	277679
ABalpaaapa:128	ABalpaaapa	128	1824	-23175	-110	-119	1824	56.3	538	259	31	159250
ABalpaaapp:128	ABalpaaapp	128	1754	-23245	-152	-165	1754	55.7	506	236	30	138779
ABalpaap:61	ABalpaap	61	1887	-23112	-18	-20	1887	28.1	567	209	42	306074
ABalpaapa:91	ABalpaapa	91	1826	-23174	-79	-84	1826	41.0	526	289	34	191116
ABalpaapaa:129	ABalpaapaa	129	1649	-23350	-162	-161	1649	43.8	540	328	29	141297
ABalpaapap:129	ABalpaapap	129	1873	-23126	94	86	1873	43.4	495	325	29	111684
ABalpaapp:91	ABalpaapp	91	1856	-23143	-100	-111	1856	49.0	517	266	34	235201
ABalpaappa:129	ABalpaappa	129	1774	-23225	-87	-110	1774	50.5	525	300	31	140054
ABalpaappp:129	ABalpaappp	129	1756	-23243	-82	-81	1756	50.4	486	305	30	126988
ABalpap:39	ABalpap	39	1933	-23066	3	3	1933	17.5	536	235	46	210295
ABalpapa:61	ABalpapa	61	1870	-23129	-48	-47	1870	26.4	514	228	41	203701
ABalpapaa:92	ABalpapaa	92	1824	-23175	-62	-67	1824	36.6	511	251	34	164786
ABalpapaaa:131	ABalpapaaa	131	1705	-23294	-15	-14	1705	31.0	530	290	29	103843
ABalpapaap:131	ABalpapaap	131	1782	-23217	-55	-78	1782	39.8	509	293	31	100095
ABalpapap:92	ABalpapap	92	1871	-23128	-53	-60	1871	39.1	490	220	33	155836
ABalpapapa:132	ABalpapapa	132	1829	-23170	50	43	1829	28.7	516	255	29	84555
ABalpapapp:132	ABalpapapp	132	1783	-23216	-17	-16	1783	39.5	510	236	30	96968
ABalpapp:61	ABalpapp	61	1850	-23149	-79	-79	1850	32.7	491	270	42	199305
ABalpappa:92	ABalpappa	92	1841	-23158	-107	-116	1841	44.0	491	249	35	201580
ABalpappaa:130	ABalpappaa	130	1793	-23206	-37	-40	1793	45.8	532	263	30	129470
ABalpappap:130	ABalpappap	130	1779	-23220	-74	-81	1779	50.2	500	267	30	130184
ABalpappp:92	ABalpappp	92	1898	-23101	-93	-104	1898	46.8	469	221	36	238930
ABalpapppa:130	ABalpapppa	130	1771	-23228	-39	-43	1771	45.5	516	220	31	143031
ABalpapppp:130	ABalpapppp	130	1861	-23138	28	23	1861	50.2	476	232	31	131059
ABalpp:20	ABalpp	20	1801	-23199	-340	-343	1801	47.8	578	289	56	322818
ABalppa:39	ABalppa	39	1895	-23104	-183	-182	1895	38.6	613	264	49	461978
ABalppaa:60	ABalppaa	60	1886	-23113	-77	-79	1886	35.3	587	261	41	253761
ABalppaaa:93	ABalppaaa	93	1845	-23154	-99	-111	1845	50.2	523	323	34	191523
ABalppaaaa:138	ABalppaaaa	138	1765	-23234	-56	-51	1765	51.6	488	348	28	107491
ABalppaaap:138	ABalppaaap	138	1948	-23051	52	32	1948	51.3	456	356	27	91679
ABalppaap:93	ABalppaap	93	1884	-23115	-207	-233	1884	55.8	492	313	35	202120
ABalppaapa:132	ABalppaapa	132	1841	-23158	-105	-113	1841	57.7	472	354	33	127322
ABalppaapp:132	ABalppaapp	132	1817	-23182	-94	-110	1817	54.3	426	338	30	106692
ABalppap:60	ABalppap	60	1912	-23087	-168	-167	1912	48.9	559	249	43	336730
ABalppapa:91	ABalppapa	91	1909	-23090	-72	-79	1909	51.1	508	345	37	245776
ABalppapaa:133	ABalppapaa	133	1747	-23252	-87	-90	1747	47.5	486	388	30	115738
ABalppapap:133	ABalppapap	133	1832	-23167	0	-9	1832	50.8	437	379	30	106110
ABalppapp:91	ABalppapp	91	1912	-23087	-142	-151	1912	55.2	457	336	36	213535
ABalppappa:131	ABalppappa	131	1903	-23096	0	-16	1903	52.6	386	380	30	107506
ABalppappp:131	ABalppappp	131	1952	-23047	18	4	1952	56.6	417	368	31	124711
ABalppp:39	ABalppp	39	1854	-23145	-146	-146	1854	35.3	536	302	48	275772
ABalpppa:60	ABalpppa	60	1918	-23081	-133	-140	1918	43.8	530	285	41	251483
ABalpppaa:91	ABalpppaa	91	1841	-23158	-256	-276	1841	55.7	491	265	34	191570
ABalpppaaa:130	ABalpppaaa	130	1875	-23125	-146	-175	1875	58.0	503	276	29	118216
ABalpppaap:130	ABalpppaap	130	1794	-23205	-115	-110	1794	55.4	464	287	32	109958
ABalpppap:91	ABalpppap	91	1875	-23124	-203	-214	1875	54.4	448	244	34	179194
ABalpppapa:130	ABalpppapa	130	1791	-23208	-214	-226	1791	58.0	468	235	31	115520
ABalpppapp:130	ABalpppapp	130	1833	-23166	-119	-136	1833	58.5	437	257	29	103457
ABalpppp:60	ABalpppp	60	1911	-23088	-149	-156	1911	47.6	467	301	42	241139
ABalppppa:91	ABalppppa	91	1854	-23145	-260	-273	1854	56.9	444	290	36	205826
ABalppppaa:133	ABalppppaa	133	1830	-23169	-206	-255	1830	58.7	436	314	32	120933
ABalppppap:133	ABalppppap	133	1910	-23089	-1	-20	1910	57.0	411	292	31	118989
ABalppppp:91	ABalppppp	91	1937	-23062	-237	-258	1937	57.1	402	269	36	208493
ABalpppppa:133	ABalpppppa	133	1907	-23093	-92	-123	1907	58.2	395	268	30	106322
ABalpppppp:133	ABalpppppp	133	1905	-23094	-74	-82	1905	58.1	355	227	30	106660
ABar:2	ABar	2	1752	-23247	-366	-366	1752	50.6	464	292	78	600176
ABara:7	ABara	7	1839	-23160	-294	-294	1839	52.0	419	283	62	280656
ABaraa:20	ABaraa	20	1874	-23125	-302	-302	1874	54.5	481	257	58	314276
ABaraaa:38	ABaraaa	38	1830	-23169	-241	-240	1830	49.7	555	226	51	601139
ABaraaaa:58	ABaraaaa	58	1882	-23118	-106	-110	1882	39.6	542	174	43	437629
ABaraaaaa:88	ABaraaaaa	88	1913	-23086	-59	-57	1913	44.5	582	276	38	410930
ABaraaaaaa:123	ABaraaaaaa	123	1750	-23249	-47	-43	1750	50.0	556	342	32	242242
ABaraaaaap:123	ABaraaaaap	123	1850	-23149	36	25	1850	51.2	520	346	33	226504
ABaraaaap:88	ABaraaaap	88	2005	-22994	1	-2	2005	45.8	580	234	38	431711
ABaraaaapa:124	ABaraaaapa	124	1819	-23180	35	34	1819	45.1	590	312	32	217025
ABaraaaapp:124	ABaraaaapp	124	1818	-23181	11	2	1818	51.9	565	311	31	229461
ABaraaap:58	ABaraaap	58	1912	-23087	-213	-230	1912	53.4	518	216	46	509393
ABaraaapa:85	ABaraaapa	85	1996	-23003	-101	-108	1996	49.9	554	207	39	432495
ABaraaapaa:120	ABaraaapaa	120	1818	-23181	-13	-16	1818	46.2	577	272	30	205448
ABaraaapap:120	ABaraaapap	120	1817	-23182	-69	-77	1817	52.7	557	261	35	250481
ABaraaapp:85	ABaraaapp	85	1952	-23047	-193	-199	1952	50.9	499	185	40	419650
ABaraaappa:120	ABaraaappa	120	1748	-23251	-113	-116	1748	49.3	556	215	32	220237
ABaraaappp:120	ABaraaappp	120	1855	-23144	6	-4	1855	50.1	521	192	33	242740
ABaraap:38	ABaraap	38	1888	-23111	-181	-186	1888	47.4	484	254	50	439084
ABaraapa:58	ABaraapa	58	1936	-23063	-79	-89	1936	43.6	502	211	42	358761
ABaraapaa:86	ABaraapaa	86	1951	-23048	-32	-37	1951	38.6	544	223	36	293468
ABaraapaaa:122	ABaraapaaa	122	1774	-23225	-12	-24	1774	39.6	553	304	30	194783
ABaraapaap:122	ABaraapaap	122	1784	-23215	-5	-14	1784	42.5	539	282	31	177168
ABaraapap:86	ABaraapap	86	1978	-23021	-35	-34	1978	40.5	516	182	37	290067
ABaraapapa:122	ABaraapapa	122	1740	-23259	-67	-74	1740	37.1	552	246	32	160956
ABaraapapp:122	ABaraapapp	122	1895	-23104	78	78	1895	40.7	536	215	30	154010
ABaraapp:58	ABaraapp	58	1919	-23080	-130	-138	1919	47.3	449	241	44	359527
ABaraappa:86	ABaraappa	86	1934	-23065	-69	-79	1934	40.3	473	175	37	298513
ABaraappaa:123	ABaraappaa	123	1756	-23243	-35	-35	1756	35.5	531	185	30	158942
ABaraappap:123	ABaraappap	123	1767	-23232	-34	-38	1767	40.1	506	186	33	183448
ABaraappp:86	ABaraappp	86	1964	-23035	-128	-136	1964	46.9	440	182	38	335867
ABaraapppa:122	ABaraapppa	122	1809	-23190	27	26	1809	37.0	488	164	32	175513
ABaraapppp:122	ABaraapppp	122	1760	-23239	-76	-82	1760	45.2	465	170	33	221963
ABarap:20	ABarap	20	1837	-23162	-364	-364	1837	53.8	351	273	57	283413
ABarapa:38	ABarapa	38	1861	-23138	-381	-392	1861	57.4	438	261	50	438763
ABarapaa:59	ABarapaa	59	1869	-23130	-258	-276	1869	56.3	460	238	43	387450
ABarapaaa:87	ABarapaaa	87	1929	-23070	-253	-267	1929	56.5	475	206	36	309692
ABarapaaaa:125	ABarapaaaa	125	1779	-23220	-102	-102	1779	55.9	519	203	30	200157
ABarapaaap:125	ABarapaaap	125	1778	-23221	-90	-98	1778	53.6	476	190	33	190760
ABarapaap:87	ABarapaap	87	1954	-23045	-208	-235	1954	56.3	421	209	36	293128
ABarapaapa:123	ABarapaapa	123	1776	-23223	-124	-139	1776	55.1	441	195	33	178403
ABarapaapp:123	ABarapaapp	123	1821	-23178	-75	-84	1821	56.8	415	218	30	179694
ABarapap:59	ABarapap	59	1891	-23108	-207	-217	1891	53.8	413	292	44	367647
ABarapapa:87	ABarapapa	87	1907	-23092	-246	-265	1907	55.2	392	233	38	286982
ABarapapaa:124	ABarapapaa	124	1820	-23179	-127	-142	1820	56.9	393	196	32	181597
ABarapapap:124	ABarapapap	124	1777	-23222	-143	-159	1777	56.4	340	202	32	166583
ABarapapp:87	ABarapapp	87	1934	-23065	-289	-301	1934	57.0	343	261	40	318931
ABarapappa:125	ABarapappa	125	1776	-23223	-167	-187	1776	56.8	316	224	33	176604
ABarapappp:125	ABarapappp	125	1741	-23258	-164	-172	1741	51.5	268	220	33	182221
ABarapp:38	ABarapp	38	1876	-23123	-304	-307	1876	55.2	321	264	50	463138
ABarappa:59	ABarappa	59	1895	-23104	-280	-286	1895	56.3	293	291	45	437925
ABarappaa:87	ABarappaa	87	1898	-23101	-178	-196	1898	51.8	306	207	38	353306
ABarappaaa:126	ABarappaaa	126	1800	-23199	-75	-82	1800	46.1	320	169	31	192261
ABarappaap:126	ABarappaap	126	1765	-23234	-48	-53	1765	44.6	270	186	32	186894
ABarappap:87	ABarappap	87	1925	-23074	-185	-187	1925	53.4	264	234	38	367532
ABarappapa:124	ABarappapa	124	1791	-23208	-11	-15	1791	45.9	247	202	31	205481
ABarappapp:124	ABarappapp	124	1826	-23173	-20	-20	1826	48.0	225	229	32	197156
ABarappp:59	ABarappp	59	1912	-23087	-301	-302	1912	56.5	357	253	45	452854
ABarapppa:88	ABarapppa	88	1902	-23097	-159	-172	1902	51.4	396	178	38	384948
ABarapppaa:125	ABarapppaa	125	1790	-23209	-24	-37	1790	47.5	446	164	31	209108
ABarapppap:125	ABarapppap	125	1754	-23245	-133	-135	1754	49.8	404	168	33	203981
ABarapppp:88	ABarapppp	88	1944	-23055	-187	-206	1944	52.8	348	195	37	347931
ABarappppa:122	ABarappppa	122	1757	-23243	-148	-150	1757	49.8	357	162	33	210526
ABarappppp:122	ABarappppp	122	1797	-23202	-104	-112	1797	52.5	310	191	31	219247
ABarp:7	ABarp	7	1791	-23208	-229	-229	1791	42.1	486	186	62	323773
ABarpa:20	ABarpa	20	1856	-23143	-103	-105	1856	29.5	532	183	55	237674
ABarpaa:38	ABarpaa	38	1863	-23136	-95	-95	1863	31.4	555	182	47	378801
ABarpaaa:60	ABarpaaa	60	1865	-23134	-37	-36	1865	24.5	493	226	42	164049
ABarpaaaa:86	ABarpaaaa	86	1899	-23100	-20	-23	1899	22.8	538	237	34	157709
ABarpaaaaa:121	ABarpaaaaa	121	1706	-23293	-94	-92	1706	29.6	593	217	29	149080
ABarpaaaap:121	ABarpaaaap	121	1711	-23288	-60	-57	1711	25.9	569	227	33	171968
ABarpaaap:86	ABarpaaap	86	1833	-23166	-100	-103	1833	24.1	510	271	36	151598
ABarpaaapa:120	ABarpaaapa	120	1745	-23254	10	6	1745	20.3	564	245	30	127876
ABarpaaapp:120	ABarpaaapp	120	1731	-23268	-23	-25	1731	24.5	535	264	33	125550
ABarpaap:60	ABarpaap	60	1821	-23178	-66	-68	1821	23.7	536	179	40	246036
ABarpaapa:89	ABarpaapa	89	1822	-23177	-85	-85	1822	28.7	578	181	34	206642
ABarpaapaa:127	ABarpaapaa	127	1675	-23324	-78	-77	1675	35.9	580	185	30	147852
ABarpaapap:127	ABarpaapap	127	1699	-23300	-67	-72	1699	29.5	559	168	32	153503
ABarpaapp:89	ABarpaapp	89	1893	-23106	25	23	1893	27.1	545	195	34	170278
ABarpaappa:127	ABarpaappa	127	1736	-23263	-40	-43	1736	31.0	560	200	28	110862
ABarpaappp:127	ABarpaappp	127	1701	-23299	-60	-60	1701	27.3	534	197	31	113963
ABarpap:38	ABarpap	38	1918	-23081	-34	-33	1918	16.6	475	190	48	203417
ABarpapa:59	ABarpapa	59	1866	-23133	-76	-77	1866	13.2	484	193	43	171018
ABarpapaa:86	ABarpapaa	86	1858	-23141	-54	-53	1858	21.3	596	214	36	207825
ABarpapaaa:122	ABarpapaaa	122	1758	-23241	-26	-22	1758	31.3	628	222	30	183002
ABarpapaap:122	ABarpapaap	122	1795	-23204	27	18	1795	27.5	612	201	32	184639
ABarpapap:86	ABarpapap	86	1879	-23120	-78	-76	1879	13.6	564	235	36	163016
ABarpapapa:120	ABarpapapa	120	1696	-23303	-65	-68	1696	21.7	616	219	32	184620
ABarpapapp:120	ABarpapapp	120	1752	-23247	-7	-7	1752	18.4	614	253	33	162528
ABarpapp:59	ABarpapp	59	1897	-23102	-27	-27	1897	11.0	425	230	43	105748
ABarpappa:84	ABarpappa	84	1960	-23039	-11	-13	1960	8.8	513	260	36	109794
ABarpappaa:117	ABarpappaa	117	1712	-23287	-78	-81	1712	12.7	587	267	32	136196
ABarpappap:117	ABarpappap	117	1797	-23202	20	13	1797	10.7	550	277	32	103839
ABarpappp:84	ABarpappp	84	1871	-23128	-38	-40	1871	15.6	472	284	37	104303
ABarpapppa:118	ABarpapppa	118	1751	-23248	8	8	1751	23.1	517	290	30	91053
ABarpapppp:118	ABarpapppp	118	1742	-23257	-4	-13	1742	18.3	489	273	32	77517
ABarpp:20	ABarpp	20	1842	-23157	-151	-152	1842	36.6	461	167	56	283067
ABarppa:38	ABarppa	38	1854	-23145	-147	-147	1854	37.2	490	162	47	428799
ABarppaa:61	ABarppaa	61	1830	-23169	-87	-86	1830	25.2	494	165	41	238419
ABarppaaa:92	ABarppaaa	92	1839	-23160	-23	-23	1839	23.2	539	170	34	149431
ABarppaaaa:130	ABarppaaaa	130	1759	-23241	-28	-30	1759	22.9	578	182	29	104243
ABarppaaap:130	ABarppaaap	130	1744	-23256	-41	-32	1744	19.7	538	178	29	80516
ABarppaap:92	ABarppaap	92	1877	-23122	30	27	1877	18.6	523	195	34	134566
ABarppaapa:132	ABarppaapa	132	1854	-23145	86	73	1854	15.8	568	200	30	99547
ABarppaapp:132	ABarppaapp	132	1780	-23219	1	3	1780	14.2	534	218	29	75968
ABarppap:61	ABarppap	61	1888	-23111	-46	-48	1888	26.8	450	188	41	186387
ABarppapa:88	ABarppapa	88	1879	-23120	-36	-37	1879	12.3	532	207	36	146204
ABarppapaa:124	ABarppapaa	124	1704	-23295	-78	-77	1704	14.9	595	224	31	129078
ABarppapap:124	ABarppapap	124	1796	-23203	24	15	1796	9.1	563	247	33	123189
ABarppapp:88	ABarppapp	88	1833	-23166	-53	-51	1833	15.3	494	236	34	111629
ABarppappa:123	ABarppappa	123	1772	-23227	4	-11	1772	12.4	536	256	28	81984
ABarppappp:123	ABarppappp	123	1726	-23273	-19	-28	1726	13.5	503	259	30	72334
ABarppp:38	ABarppp	38	1897	-23102	-65	-66	1897	23.2	416	172	48	259105
ABarpppa:59	ABarpppa	59	1897	-23102	-1	-2	1897	22.1	380	205	41	151369
ABarpppaa:87	ABarpppaa	87	1878	-23121	-37	-42	1878	25.1	478	220	36	174821
ABarpppaaa:124	ABarpppaaa	124	1746	-23253	-5	-11	1746	22.8	525	234	29	106233
ABarpppaap:124	ABarpppaap	124	1726	-23273	-29	-29	1726	23.5	499	215	31	111613
ABarpppap:87	ABarpppap	87	1886	-23113	-27	-25	1886	21.1	423	226	36	112974
ABarpppapa:123	ABarpppapa	123	1727	-23272	-40	-38	1727	16.7	471	240	30	81091
ABarpppapp:123	ABarpppapp	123	1799	-23200	37	37	1799	21.5	446	213	32	94523
ABarpppp:59	ABarpppp	59	1919	-23080	-5	-5	1919	18.7	418	174	43	203575
ABarppppa:87	ABarppppa	87	1907	-23092	-3	-11	1907	9.8	482	212	37	155359
ABarppppaa:127	ABarppppaa	127	1736	-23263	-60	-66	1736	8.5	521	230	30	97287
ABarppppap:127	ABarppppap	127	1796	-23203	30	29	1796	8.6	485	224	30	95818
ABarppppp:87	ABarppppp	87	1921	-23078	3	2	1921	13.8	451	219	35	120791
ABarpppppa:122	ABarpppppa	122	1741	-23258	-16	-27	1741	13.1	518	198	30	105949
ABarpppppp:122	ABarpppppp	122	1756	-23243	1	2	1756	14.9	486	210	31	103700
ABp:1	ABp	1	1902	-23098	-93	-93	1902	16.0	340	280	78	278167
ABpl:2	ABpl	2	1837	-23162	-154	-154	1837	20.6	418	363	74	318587
ABpla:7	ABpla	7	1799	-23200	-255	-255	1799	41.9	490	379	63	338453
ABplaa:20	ABplaa	20	1830	-23169	-311	-313	1830	46.5	538	363	58	337191
ABplaaa:37	ABplaaa	37	1802	-23197	-323	-323	1802	48.6	581	331	50	534443
ABplaaaa:59	ABplaaaa	59	1864	-23135	-136	-136	1864	38.8	620	307	44	453049
ABplaaaaa:87	ABplaaaaa	87	1845	-23154	-100	-103	1845	34.9	608	345	35	305395
ABplaaaaaa:124	ABplaaaaaa	124	1711	-23288	-39	-46	1711	34.0	612	361	30	194500
ABplaaaaap:124	ABplaaaaap	124	1784	-23215	19	21	1784	32.2	587	383	30	189398
ABplaaaap:87	ABplaaaap	87	1953	-23046	-61	-65	1953	33.5	578	372	37	301739
ABplaaaapa:119	ABplaaaapa	119	1747	-23252	-31	-35	1747	26.1	576	382	32	208151
ABplaaaapp:119	ABplaaaapp	119	1750	-23249	-43	-52	1750	32.8	543	403	34	231265
ABplaaap:59	ABplaaap	59	1882	-23117	-228	-235	1882	49.6	572	308	45	476810
ABplaaapa:85	ABplaaapa	85	1909	-23090	-115	-119	1909	42.4	569	358	37	362121
ABplaaapaa:122	ABplaaapaa	122	1786	-23213	-17	-24	1786	41.1	572	388	32	243636
ABplaaapap:122	ABplaaapap	122	1740	-23259	-86	-93	1740	42.1	534	400	32	235332
ABplaaapp:85	ABplaaapp	85	1923	-23076	-130	-140	1923	43.7	527	381	40	371548
ABplaaappa:119	ABplaaappa	119	1767	-23232	-49	-65	1767	37.9	516	406	32	222940
ABplaaappp:119	ABplaaappp	119	1803	-23196	-6	-11	1803	32.5	478	418	33	175790
ABplaap:37	ABplaap	37	1904	-23095	-136	-138	1904	40.3	506	366	50	399796
ABplaapa:59	ABplaapa	59	1880	-23119	-148	-148	1880	40.9	582	361	44	429587
ABplaapaa:87	ABplaapaa	87	1979	-23020	-21	-31	1979	32.9	536	399	36	257662
ABplaapaaa:123	ABplaapaaa	123	1764	-23235	-36	-43	1764	25.6	515	408	33	188361
ABplaapaap:123	ABplaapaap	123	1743	-23256	-45	-49	1743	19.2	482	402	29	96674
ABplaapap:87	ABplaapap	87	1914	-23085	-109	-114	1914	33.8	494	402	37	258011
ABplaapapa:122	ABplaapapa	122	1747	-23252	-39	-33	1747	21.2	494	363	30	100643
ABplaapapp:122	ABplaapapp	122	1827	-23172	35	36	1827	22.0	451	395	31	104914
ABplaapp:59	ABplaapp	59	1877	-23122	-162	-163	1877	43.6	514	350	44	352808
ABplaappa:85	ABplaappa	85	1931	-23069	-106	-114	1931	43.2	491	350	38	265164
ABplaappaa:119	ABplaappaa	119	1761	-23238	-75	-80	1761	42.1	489	357	30	166951
ABplaappap:119	ABplaappap	119	1738	-23261	-111	-115	1738	39.5	448	367	35	159954
ABplaappp:85	ABplaappp	85	1924	-23075	-79	-83	1924	39.9	446	372	38	258261
ABplaapppa:120	ABplaapppa	120	1700	-23299	-125	-124	1700	29.8	448	374	32	120524
ABplaapppp:120	ABplaapppp	120	1853	-23146	47	37	1853	33.0	406	389	32	124736
ABplap:20	ABplap	20	1856	-23143	-268	-268	1856	49.3	426	379	57	285094
ABplapa:38	ABplapa	38	1870	-23129	-327	-327	1870	55.4	506	326	50	451691
ABplapaa:59	ABplapaa	59	1890	-23109	-271	-283	1890	56.2	528	305	43	409298
ABplapaaa:89	ABplapaaa	89	1920	-23079	-106	-109	1920	49.0	507	380	37	307251
ABplapaaaa:125	ABplapaaaa	125	1718	-23281	-31	-31	1718	41.3	492	398	30	145702
ABplapaaap:125	ABplapaaap	125	1749	-23250	-24	-37	1749	40.3	459	408	31	151802
ABplapaap:89	ABplapaap	89	1955	-23044	-78	-91	1955	46.6	459	393	37	283518
ABplapaapa:123	ABplapaapa	123	1696	-23303	-96	-95	1696	34.6	444	425	30	141649
ABplapaapp:123	ABplapaapp	123	1763	-23236	-38	-46	1763	40.5	420	418	32	151858
ABplapap:59	ABplapap	59	1904	-23095	-210	-218	1904	54.8	461	332	44	371760
ABplapapa:86	ABplapapa	86	1932	-23067	-207	-219	1932	54.7	437	367	39	314930
ABplapapaa:118	ABplapapaa	118	1796	-23203	-42	-45	1796	47.8	454	408	32	196871
ABplapapap:118	ABplapapap	118	1856	-23143	-10	-22	1856	47.1	407	404	32	164360
ABplapapp:86	ABplapapp	86	1926	-23073	-163	-168	1926	52.4	372	390	39	306110
ABplapappa:118	ABplapappa	118	1772	-23227	-55	-61	1772	42.4	377	391	34	146024
ABplapappp:118	ABplapappp	118	1801	-23198	10	12	1801	42.6	326	418	31	129540
ABplapp:38	ABplapp	38	1904	-23095	-202	-203	1904	50.3	424	378	50	457385
ABplappa:59	ABplappa	59	1909	-23090	-185	-189	1909	51.5	489	385	44	436855
ABplappaa:88	ABplappaa	88	1921	-23078	-132	-142	1921	50.4	423	408	38	325088
ABplappaaa:123	ABplappaaa	123	1794	-23205	-95	-98	1794	52.9	423	408	32	189572
ABplappaap:123	ABplappaap	123	1788	-23212	-138	-158	1788	54.0	376	406	33	194664
ABplappap:88	ABplappap	88	1904	-23095	-158	-168	1904	46.6	386	423	37	315145
ABplappapa:123	ABplappapa	123	1786	-23213	-65	-68	1786	48.1	367	418	33	197815
ABplappapp:123	ABplappapp	123	1808	-23191	-1	-10	1808	39.8	354	430	31	154128
ABplappp:59	ABplappp	59	1925	-23074	-156	-160	1925	50.5	417	394	46	415485
ABplapppa:86	ABplapppa	86	1917	-23082	-122	-127	1917	39.1	383	425	39	309914
ABplapppaa:121	ABplapppaa	121	1785	-23215	-19	-23	1785	31.7	384	423	32	137134
ABplapppap:121	ABplapppap	121	1771	-23228	-22	-31	1771	32.3	348	433	32	147122
ABplapppp:86	ABplapppp	86	1919	-23080	-64	-65	1919	36.9	333	432	39	259689
ABplappppa:120	ABplappppa	120	1712	-23287	-84	-83	1712	33.6	320	437	32	135711
ABplappppp:120	ABplappppp	120	1799	-23200	19	14	1799	26.3	289	432	32	111228
ABplp:7	ABplp	7	1907	-23092	-92	-92	1907	21.9	399	378	63	168728
ABplpa:20	ABplpa	20	1922	-23077	-67	-68	1922	19.6	422	396	55	156713
ABplpaa:38	ABplpaa	38	1932	-23067	-55	-55	1932	33.6	467	416	47	356662
ABplpaaa:60	ABplpaaa	60	1893	-23106	-56	-55	1893	31.2	555	388	42	302053
ABplpaaaa:87	ABplpaaaa	87	1901	-23098	-29	-28	1901	23.3	561	372	36	217149
ABplpaaaaa:123	ABplpaaaaa	123	1819	-23180	68	67	1819	19.5	570	369	32	169763
ABplpaaaap:123	ABplpaaaap	123	1785	-23214	16	2	1785	22.2	537	368	30	125481
ABplpaaap:87	ABplpaaap	87	1853	-23146	-97	-101	1853	22.2	523	394	35	195333
ABplpaaapa:123	ABplpaaapa	123	1733	-23266	-42	-49	1733	19.5	538	390	32	164154
ABplpaaapp:123	ABplpaaapp	123	1780	-23219	-2	-5	1780	14.5	511	387	36	185325
ABplpaap:60	ABplpaap	60	1905	-23094	-87	-96	1905	37.5	491	402	43	308424
ABplpaapa:87	ABplpaapa	87	1878	-23121	-71	-79	1878	25.4	479	399	38	229544
ABplpaapaa:123	ABplpaapaa	123	1776	-23224	4	-5	1776	9.8	495	368	36	139843
ABplpaapap:123	ABplpaapap	123	1737	-23262	-42	-39	1737	21.1	455	354	31	86155
ABplpaapp:87	ABplpaapp	87	1859	-23140	-127	-132	1859	33.6	447	412	36	219928
ABplpaappa:124	ABplpaappa	124	1820	-23179	16	15	1820	26.4	443	435	31	133742
ABplpaappp:124	ABplpaappp	124	1780	-23219	-26	-28	1780	26.2	415	408	31	128084
ABplpap:38	ABplpap	38	1922	-23077	-38	-38	1922	17.5	380	400	49	215739
ABplpapa:58	ABplpapa	58	1864	-23135	-86	-84	1864	23.3	492	405	43	261204
ABplpapaa:85	ABplpapaa	85	1828	-23171	-113	-117	1828	19.6	505	362	36	168874
ABplpapaaa:122	ABplpapaaa	122	1732	-23267	-14	-18	1732	18.6	495	324	30	84487
ABplpapaap:122	ABplpapaap	122	1740	-23259	-20	-24	1740	14.2	456	328	33	95700
ABplpapap:85	ABplpapap	85	1887	-23112	-58	-61	1887	17.5	468	379	36	161161
ABplpapapa:122	ABplpapapa	122	1714	-23285	-36	-42	1714	8.4	485	325	33	98622
ABplpapapp:122	ABplpapapp	122	1721	-23278	-40	-37	1721	7.6	443	337	32	82114
ABplpapp:58	ABplpapp	58	1906	-23093	-33	-34	1906	18.1	425	403	44	206108
ABplpappa:84	ABplpappa	84	1886	-23113	-45	-44	1886	14.0	470	343	39	146942
ABplpappaa:119	ABplpappaa	119	1751	-23248	-17	-22	1751	11.0	511	305	31	90650
ABplpappap:119	ABplpappap	119	1710	-23289	-70	-69	1710	10.0	462	287	32	66295
ABplpappp:84	ABplpappp	84	1844	-23155	-67	-68	1844	14.5	424	369	37	124218
ABplpapppa:122	ABplpapppa	122	1785	-23214	24	22	1785	6.3	432	301	34	74927
ABplpapppp:122	ABplpapppp	122	1782	-23217	22	21	1782	11.5	405	343	34	73704
ABplpp:20	ABplpp	20	1872	-23128	-123	-123	1872	28.3	334	411	55	203358
ABplppa:38	ABplppa	38	1909	-23090	-97	-97	1909	41.3	375	428	48	372962
ABplppaa:61	ABplppaa	61	1884	-23115	-91	-98	1884	35.2	448	420	41	262947
ABplppaaa:89	ABplppaaa	89	1846	-23153	-89	-94	1846	18.7	435	408	35	135599
ABplppaaaa:128	ABplppaaaa	128	1771	-23228	-10	-18	1771	11.3	459	389	34	94131
ABplppaaap:128	ABplppaaap	128	1755	-23244	-50	-56	1755	9.2	432	381	32	90496
ABplppaap:89	ABplppaap	89	1867	-23132	-55	-63	1867	25.4	417	428	35	157831
ABplppaapa:128	ABplppaapa	128	1772	-23227	-29	-25	1772	13.3	420	411	31	83815
ABplppaapp:128	ABplppaapp	128	1756	-23243	-39	-48	1756	20.9	403	412	30	118593
ABplppap:61	ABplppap	61	1888	-23111	-100	-104	1888	38.9	396	422	41	248154
ABplppapa:88	ABplppapa	88	1891	-23108	-67	-77	1891	24.8	400	405	35	137927
ABplppapaa:125	ABplppapaa	125	1818	-23182	32	31	1818	17.6	422	368	31	75676
ABplppapap:125	ABplppapap	125	1750	-23249	-25	-34	1750	18.0	387	385	30	87928
ABplppapp:88	ABplppapp	88	1913	-23086	-7	-12	1913	27.2	362	417	35	153151
ABplppappa:128	ABplppappa	128	1717	-23283	-76	-91	1717	23.8	375	399	29	78258
ABplppappp:128	ABplppappp	128	1767	-23232	-48	-63	1767	25.1	346	422	29	86198
ABplppp:38	ABplppp	38	1905	-23094	-67	-67	1905	23.6	303	410	49	258762
ABplpppa:59	ABplpppa	59	1901	-23098	-39	-40	1901	21.9	383	424	42	192502
ABplpppaa:86	ABplpppaa	86	1914	-23085	-28	-28	1914	11.3	393	373	37	97645
ABplpppaaa:122	ABplpppaaa	122	1735	-23264	-41	-42	1735	10.3	386	380	34	100185
ABplpppaap:122	ABplpppaap	122	1738	-23261	-25	-23	1738	12.0	362	397	33	100128
ABplpppap:86	ABplpppap	86	1946	-23053	9	8	1946	15.9	371	416	37	150131
ABplpppapa:122	ABplpppapa	122	1762	-23237	-19	-27	1762	20.1	374	430	31	90670
ABplpppapp:122	ABplpppapp	122	1746	-23253	-15	-12	1746	22.1	321	433	30	114410
ABplpppp:59	ABplpppp	59	1855	-23144	-92	-92	1855	25.7	321	423	42	201964
ABplppppa:85	ABplppppa	85	1918	-23081	-17	-17	1918	18.3	333	413	37	141926
ABplppppaa:118	ABplppppaa	118	1807	-23193	31	29	1807	14.0	338	413	34	105431
ABplppppap:118	ABplppppap	118	1766	-23233	-23	-24	1766	16.8	305	414	33	92105
ABplppppp:85	ABplppppp	85	1890	-23109	-41	-42	1890	26.8	297	428	36	176120
ABplpppppa:122	ABplpppppa	122	1777	-23222	14	8	1777	14.0	272	402	35	97101
ABplpppppp:122	ABplpppppp	122	1723	-23276	-46	-49	1723	18.6	237	404	33	86755
ABpr:2	ABpr	2	1758	-23241	-298	-298	1758	47.2	285	239	73	501446
ABpra:7	ABpra	7	1872	-23127	-124	-124	1872	32.6	232	223	61	226589
ABpraa:20	ABpraa	20	1915	-23084	-55	-55	1915	19.8	272	188	54	166966
ABpraaa:38	ABpraaa	38	1951	-23048	7	6	1951	14.1	284	230	49	194099
ABpraaaa:58	ABpraaaa	58	1865	-23134	-55	-56	1865	10.0	295	235	43	109173
ABpraaaaa:84	ABpraaaaa	84	1921	-23078	-10	-11	1921	10.8	318	231	36	85001
ABpraaaaaa:118	ABpraaaaaa	118	1726	-23273	-70	-79	1726	8.5	350	232	33	74834
ABpraaaaap:118	ABpraaaaap	118	1781	-23218	25	29	1781	8.4	296	226	31	64020
ABpraaaap:84	ABpraaaap	84	1888	-23111	-28	-30	1888	10.2	269	235	37	105516
ABpraaaapa:123	ABpraaaapa	123	1789	-23210	2	-3	1789	9.1	268	197	32	96482
ABpraaaapp:123	ABpraaaapp	123	1757	-23242	-10	-4	1757	7.1	240	234	32	78367
ABpraaap:58	ABpraaap	58	1876	-23123	-57	-59	1876	14.7	322	183	44	194680
ABpraaapa:85	ABpraaapa	85	1925	-23074	-25	-27	1925	9.7	385	221	36	88332
ABpraaapaa:121	ABpraaapaa	121	1726	-23273	-37	-26	1726	17.1	434	198	30	88555
ABpraaapap:121	ABpraaapap	121	1802	-23197	16	2	1802	10.2	388	221	32	67405
ABpraaapp:85	ABpraaapp	85	1923	-23076	-36	-37	1923	9.0	341	198	36	115699
ABpraaappa:123	ABpraaappa	123	1707	-23292	-79	-76	1707	9.4	364	198	31	89032
ABpraaappp:123	ABpraaappp	123	1753	-23246	-32	-29	1753	8.6	320	194	32	92283
ABpraap:38	ABpraap	38	1863	-23136	-98	-96	1863	22.5	290	167	48	316797
ABpraapa:60	ABpraapa	60	1882	-23117	-52	-53	1882	28.7	294	195	40	191455
ABpraapaa:87	ABpraapaa	87	1901	-23098	-22	-19	1901	21.5	345	204	34	105297
ABpraapaaa:123	ABpraapaaa	123	1714	-23285	-45	-39	1714	20.4	397	209	29	59149
ABpraapaap:123	ABpraapaap	123	1718	-23281	-45	-51	1718	16.0	361	218	31	72506
ABpraapap:87	ABpraapap	87	1871	-23128	-12	-13	1871	22.1	299	207	34	117571
ABpraapapa:126	ABpraapapa	126	1764	-23235	-8	-17	1764	17.9	338	201	31	88509
ABpraapapp:126	ABpraapapp	126	1714	-23286	-24	-19	1714	22.4	303	196	31	111566
ABpraapp:60	ABpraapp	60	1924	-23075	-33	-32	1924	24.5	345	158	41	233759
ABpraappa:88	ABpraappa	88	1934	-23065	-16	-18	1934	11.4	424	191	37	124565
ABpraappaa:124	ABpraappaa	124	1763	-23236	0	2	1763	8.5	466	192	32	95584
ABpraappap:124	ABpraappap	124	1717	-23282	-55	-53	1717	9.0	435	220	31	72451
ABpraappp:88	ABpraappp	88	1889	-23110	-37	-39	1889	16.1	373	169	36	144660
ABpraapppa:126	ABpraapppa	126	1834	-23165	46	45	1834	7.8	420	188	32	95946
ABpraapppp:126	ABpraapppp	126	1780	-23219	21	19	1780	15.6	384	177	30	91926
ABprap:20	ABprap	20	1899	-23100	-116	-116	1899	30.4	198	233	54	213438
ABprapa:38	ABprapa	38	1880	-23119	-65	-66	1880	15.9	207	239	49	249595
ABprapaa:60	ABprapaa	60	1880	-23119	-13	-12	1880	14.7	209	245	43	158369
ABprapaaa:85	ABprapaaa	85	1938	-23061	1	0	1938	9.9	219	250	36	100828
ABprapaaaa:118	ABprapaaaa	118	1737	-23262	-32	-32	1737	15.3	229	229	31	74771
ABprapaaap:118	ABprapaaap	118	1765	-23234	-46	-54	1765	14.5	198	266	33	99492
ABprapaap:85	ABprapaap	85	1920	-23079	-42	-39	1920	9.0	201	295	38	116163
ABprapaapa:122	ABprapaapa	122	1680	-23319	-83	-83	1680	8.2	213	263	34	91518
ABprapaapp:122	ABprapaapp	122	1824	-23175	-6	-14	1824	8.0	205	299	31	67396
ABprapap:60	ABprapap	60	1901	-23099	-17	-17	1901	14.4	237	197	42	191740
ABprapapa:87	ABprapapa	87	1922	-23077	0	0	1922	12.5	245	196	37	156130
ABprapapaa:124	ABprapapaa	124	1772	-23227	1	3	1772	19.2	242	182	31	105951
ABprapapap:124	ABprapapap	124	1773	-23226	46	46	1773	13.3	215	200	31	108819
ABprapapp:87	ABprapapp	87	1876	-23123	-39	-39	1876	12.6	194	227	36	154437
ABprapappa:125	ABprapappa	125	1721	-23278	-56	-51	1721	12.6	161	267	30	93829
ABprapappp:125	ABprapappp	125	1755	-23245	22	15	1755	14.1	186	228	32	112700
ABprapp:38	ABprapp	38	1816	-23183	-156	-156	1816	28.8	208	190	47	381687
ABprappa:60	ABprappa	60	1839	-23160	-82	-84	1839	28.0	225	216	42	202082
ABprappaa:88	ABprappaa	88	1861	-23138	-44	-44	1861	19.9	261	215	33	99523
ABprappaaa:125	ABprappaaa	125	1795	-23204	25	11	1795	16.8	295	200	32	99159
ABprappaap:125	ABprappaap	125	1822	-23177	64	47	1822	20.0	256	205	31	99076
ABprappap:88	ABprappap	88	1874	-23125	-37	-37	1874	22.9	220	232	35	123279
ABprappapa:129	ABprappapa	129	1768	-23231	-76	-65	1768	25.8	246	220	31	89759
ABprappapp:129	ABprappapp	129	1820	-23179	18	15	1820	24.3	210	238	31	95869
ABprappp:60	ABprappp	60	1864	-23135	-60	-64	1864	24.9	260	166	41	235294
ABprapppa:89	ABprapppa	89	1900	-23099	-16	-17	1900	17.4	316	162	34	134540
ABprapppaa:126	ABprapppaa	126	1739	-23260	-10	-5	1739	21.4	340	170	30	115930
ABprapppap:126	ABprapppap	126	1792	-23207	4	4	1792	16.8	354	156	31	102411
ABprapppp:89	ABprapppp	89	1818	-23181	-80	-81	1818	18.8	276	170	34	136870
ABprappppa:131	ABprappppa	131	1839	-23160	62	59	1839	20.5	272	165	29	101749
ABprappppp:131	ABprappppp	131	1728	-23271	-22	-31	1728	18.4	318	155	31	103113
ABprp:7	ABprp	7	1841	-23158	-255	-256	1841	48.3	319	200	62	292804
ABprpa:20	ABprpa	20	1850	-23149	-262	-263	1850	48.5	387	176	57	334375
ABprpaa:38	ABprpaa	38	1873	-23126	-221	-221	1873	49.8	440	169	49	559791
ABprpaaa:59	ABprpaaa	59	1924	-23075	-127	-136	1924	48.7	397	188	43	417254
ABprpaaaa:87	ABprpaaaa	87	1877	-23122	-62	-67	1877	30.4	381	170	36	212467
ABprpaaaaa:124	ABprpaaaaa	124	1797	-23202	3	-5	1797	26.1	390	142	31	147231
ABprpaaaap:124	ABprpaaaap	124	1745	-23254	-34	-35	1745	25.5	367	168	30	133427
ABprpaaap:87	ABprpaaap	87	1900	-23099	-65	-78	1900	36.9	349	162	37	272076
ABprpaaapa:124	ABprpaaapa	124	1788	-23211	-42	-51	1788	33.8	375	163	31	151312
ABprpaaapp:124	ABprpaaapp	124	1844	-23155	40	29	1844	39.0	339	159	31	181041
ABprpaap:59	ABprpaap	59	1904	-23095	-88	-88	1904	40.5	448	165	42	351911
ABprpaapa:88	ABprpaapa	88	1922	-23077	-13	-21	1922	20.9	457	180	36	170670
ABprpaapaa:123	ABprpaapaa	123	1759	-23240	9	13	1759	23.1	504	175	30	120382
ABprpaapap:123	ABprpaapap	123	1785	-23214	11	6	1785	21.5	467	174	30	117832
ABprpaapp:88	ABprpaapp	88	1897	-23102	-35	-38	1897	24.5	417	165	36	181382
ABprpaappa:124	ABprpaappa	124	1778	-23221	16	15	1778	18.2	441	157	31	124866
ABprpaappp:124	ABprpaappp	124	1824	-23175	33	37	1824	23.4	413	166	30	119335
ABprpap:38	ABprpap	38	1914	-23085	-174	-174	1914	38.8	350	161	50	498909
ABprpapa:59	ABprpapa	59	1912	-23087	-113	-114	1912	39.4	325	181	44	362882
ABprpapaa:84	ABprpapaa	84	1895	-23104	-92	-95	1895	32.6	370	163	37	243257
ABprpapaaa:119	ABprpapaaa	119	1792	-23207	-46	-41	1792	39.6	430	155	34	198193
ABprpapaap:119	ABprpapaap	119	1813	-23186	-50	-55	1813	40.4	371	148	34	197064
ABprpapap:84	ABprpapap	84	1970	-23029	0	-2	1970	30.2	314	156	38	256386
ABprpapapa:119	ABprpapapa	119	1775	-23224	-40	-45	1775	31.8	339	142	31	147108
ABprpapapp:119	ABprpapapp	119	1814	-23185	4	0	1814	35.6	293	154	32	149759
ABprpapp:59	ABprpapp	59	1948	-23051	-84	-84	1948	35.1	385	150	44	355585
ABprpappa:84	ABprpappa	84	1933	-23067	-12	-14	1933	23.3	450	164	37	185855
ABprpappaa:119	ABprpappaa	119	1802	-23197	2	-1	1802	28.8	481	189	33	135096
ABprpappap:119	ABprpappap	119	1806	-23193	-12	-18	1806	30.2	444	179	31	123356
ABprpappp:84	ABprpappp	84	1966	-23033	-8	-15	1966	31.0	406	148	37	234361
ABprpapppa:121	ABprpapppa	121	1738	-23261	-49	-51	1738	29.6	440	146	31	144991
ABprpapppp:121	ABprpapppp	121	1782	-23217	-31	-37	1782	33.3	410	150	33	159799
ABprpp:20	ABprpp	20	1849	-23150	-234	-234	1849	47.1	274	203	56	301369
ABprppa:38	ABprppa	38	1938	-23061	-106	-107	1938	40.9	254	198	50	496470
ABprppaa:59	ABprppaa	59	1903	-23096	-132	-138	1903	43.0	233	223	44	355847
ABprppaaa:87	ABprppaaa	87	1911	-23088	-35	-34	1911	30.5	196	212	37	221252
ABprppaaaa:121	ABprppaaaa	121	1716	-23283	-39	-39	1716	35.0	199	207	31	144002
ABprppaaap:121	ABprppaaap	121	1700	-23299	-114	-102	1700	29.9	177	232	33	149764
ABprppaap:87	ABprppaap	87	1876	-23123	-71	-73	1876	27.4	165	251	37	232794
ABprppaapa:125	ABprppaapa	125	1789	-23210	-37	-38	1789	21.3	167	271	32	116940
ABprppaapp:125	ABprppaapp	125	1770	-23229	9	12	1770	19.8	159	242	33	154509
ABprppap:59	ABprppap	59	1879	-23120	-146	-150	1879	40.1	248	175	43	411902
ABprppapa:87	ABprppapa	87	1917	-23082	-25	-30	1917	30.1	245	171	37	286385
ABprppapaa:121	ABprppapaa	121	1771	-23228	2	2	1771	28.6	254	167	30	135694
ABprppapap:121	ABprppapap	121	1721	-23278	-41	-40	1721	29.8	212	180	32	178308
ABprppapp:87	ABprppapp	87	1814	-23185	-109	-112	1814	21.7	206	193	36	220916
ABprppappa:125	ABprppappa	125	1758	-23241	-14	-11	1758	22.9	201	195	31	131691
ABprppappp:125	ABprppappp	125	1780	-23219	35	38	1780	22.6	169	219	30	156346
ABprppp:38	ABprppp	38	1875	-23125	-240	-240	1875	53.8	331	187	50	563493
ABprpppa:60	ABprpppa	60	1907	-23092	-130	-132	1907	49.9	303	195	43	435779
ABprpppaa:88	ABprpppaa	88	1869	-23130	-42	-48	1869	34.7	277	177	36	261567
ABprpppaaa:125	ABprpppaaa	125	1751	-23248	-30	-33	1751	28.7	328	175	31	143039
ABprpppaap:125	ABprpppaap	125	1706	-23293	-70	-67	1706	27.2	282	174	32	164091
ABprpppap:88	ABprpppap	88	1825	-23174	-86	-89	1825	37.0	243	193	35	241948
ABprpppapa:128	ABprpppapa	128	1752	-23247	-19	-28	1752	35.1	267	182	30	158328
ABprpppapp:128	ABprpppapp	128	1747	-23252	-58	-51	1747	35.9	232	195	31	166877
ABprpppp:60	ABprpppp	60	1851	-23148	-172	-181	1851	50.4	353	170	43	511582
ABprppppa:89	ABprppppa	89	1862	-23137	-101	-107	1862	36.9	328	185	36	228367
ABprppppaa:124	ABprppppaa	124	1717	-23282	-31	-28	1717	27.1	358	208	31	89655
ABprppppap:124	ABprppppap	124	1783	-23216	-13	-14	1783	29.7	321	208	29	109731
ABprppppp:89	ABprppppp	89	1867	-23132	-78	-82	1867	41.4	298	185	36	289538
ABprpppppa:127	ABprpppppa	127	1730	-23269	-92	-87	1730	37.0	337	188	30	121088
ABprpppppp:127	ABprpppppp	127	1748	-23251	-29	-27	1748	37.7	300	179	29	128889
EMS:1	EMS	1	1776	-23223	-230	-230	1776	43.0	404	125	70	443504
MS:3	MS	3	1832	-23167	-152	-152	1832	22.3	399	209	76	218843
MSa:11	MSa	11	1927	-23072	-52	-53	1927	22.0	464	254	67	163158
MSaa:34	MSaa	34	1877	-23122	-66	-67	1877	25.8	474	256	55	202474
MSaaa:56	MSaaa	56	1880	-23119	-35	-35	1880	25.6	443	275	47	155561
MSaaaa:103	MSaaaa	103	1793	-23206	-47	-48	1793	32.0	476	276	41	154722
MSaaap:103	MSaaap	103	1822	-23177	-20	-22	1822	27.5	422	290	39	92958
MSaap:56	MSaap	56	1879	-23120	-40	-41	1879	22.2	376	273	47	83508
MSaapa:101	MSaapa	101	1814	-23185	-14	-14	1814	16.3	418	273	39	76115
MSaapp:101	MSaapp	101	1866	-23133	26	26	1866	16.6	357	298	38	19078
MSap:34	MSap	34	1944	-23056	-26	-27	1944	24.2	407	309	55	127547
MSapa:58	MSapa	58	1900	-23099	-52	-55	1900	31.3	440	327	47	167954
MSapaa:99	MSapaa	99	1830	-23169	-89	-88	1830	43.7	468	294	40	160205
MSapap:99	MSapap	99	1835	-23164	-67	-71	1835	39.5	415	299	40	114786
MSapp:58	MSapp	58	1862	-23137	-86	-88	1862	25.9	366	347	46	112860
MSappa:101	MSappa	101	1806	-23193	-48	-48	1806	26.6	409	339	37	77086
MSappp:101	MSappp	101	1849	-23150	-23	-25	1849	26.6	353	355	37	65475
MSp:11	MSp	11	1886	-23113	-110	-113	1886	28.6	363	218	64	199276
MSpa:36	MSpa	36	1859	-23140	-162	-165	1859	42.8	406	246	55	358503
MSpaa:65	MSpaa	65	1902	-23097	-111	-115	1902	40.4	357	275	47	186333
MSpaaa:113	MSpaaa	113	1790	-23209	-119	-126	1790	46.0	369	253	41	157105
MSpaap:113	MSpaap	113	1766	-23233	-87	-94	1766	40.8	331	273	40	112318
MSpap:65	MSpap	65	1848	-23151	-153	-156	1848	41.0	402	226	48	238083
MSpapa:111	MSpapa	111	1789	-23210	-65	-65	1789	38.4	450	215	41	141814
MSpapp:111	MSpapp	111	1841	-23158	-43	-50	1841	38.6	387	225	41	116682
MSpp:36	MSpp	36	1918	-23081	-44	-45	1918	27.1	336	226	56	242998
MSppa:64	MSppa	64	1869	-23130	-84	-85	1869	27.7	318	304	47	106760
MSppaa:111	MSppaa	111	1816	-23183	-1	-1	1816	30.8	373	304	36	55026
MSppap:111	MSppap	111	1808	-23191	-20	-23	1808	36.0	311	323	39	79042
MSppp:64	MSppp	64	1846	-23153	-110	-110	1846	30.5	304	237	45	137891
MSpppa:115	MSpppa	115	1808	-23191	-16	-17	1808	29.6	387	236	37	44989
MSpppp:115	MSpppp	115	1825	-23174	21	18	1825	33.8	298	273	38	73112
E:3	E	3	1913	-23086	-94	-94	1913	19.7	257	307	69	119843
Ea:12	Ea	12	1954	-23045	-51	-52	1954	21.3	320	311	70	49103
Eal:42	Eal	42	1880	-23119	-184	-187	1880	48.0	345	329	54	318603
Eala:78	Eala	78	1869	-23130	-200	-223	1869	52.7	359	294	46	207729
Ealaa:131	Ealaa	131	1793	-23206	-133	-132	1793	49.5	420	240	38	102555
Ealap:131	Ealap	131	1703	-23296	-205	-205	1703	52.0	352	279	36	85239
Ealp:78	Ealp	78	1846	-23153	-226	-249	1846	51.9	312	318	44	175349
Ealpa:130	Ealpa	130	1805	-23195	-132	-131	1805	55.1	368	328	36	100581
Ealpp:130	Ealpp	130	1839	-23160	-110	-121	1839	52.3	304	312	37	90794
Ear:42	Ear	42	1881	-23118	-101	-105	1881	34.3	358	376	52	211676
Eara:78	Eara	78	1854	-23145	-138	-142	1854	46.7	391	350	44	161343
Earaa:132	Earaa	132	1752	-23247	-121	-125	1752	46.0	425	335	38	82494
Earap:132	Earap	132	1809	-23190	-43	-49	1809	46.7	362	317	37	74965
Earp:78	Earp	78	1889	-23110	-117	-119	1889	41.1	318	371	46	153800
Earpa:131	Earpa	131	1802	-23197	-48	-48	1802	46.6	337	371	35	63585
Earpp:131	Earpp	131	1817	-23182	-105	-113	1817	48.9	266	355	35	72967
Ep:12	Ep	12	1910	-23089	-127	-128	1910	28.1	231	333	62	223539
Epl:43	Epl	43	1903	-23097	-98	-100	1903	31.0	238	295	52	202393
Epla:79	Epla	79	1859	-23140	-113	-121	1859	39.1	225	297	45	135619
Eplaa:134	Eplaa	134	1873	-23126	11	6	1873	45.5	254	289	33	55482
Eplap:134	Eplap	134	1818	-23181	-74	-75	1818	37.2	206	298	35	65801
Eplp:79	Eplp	79	1875	-23124	-114	-125	1875	42.4	276	290	44	134729
Eplpa:130	Eplpa	130	1745	-23255	-144	-156	1745	47.5	313	258	36	73830
Eplpp:130	Eplpp	130	1736	-23263	-171	-176	1736	50.4	255	289	36	78424
Epr:43	Epr	43	1871	-23128	-162	-165	1871	40.2	254	357	53	275791
Epra:77	Epra	77	1866	-23133	-209	-228	1866	49.8	273	342	45	165727
Epraa:129	Epraa	129	1796	-23203	-226	-235	1796	57.6	284	335	37	91023
Eprap:129	Eprap	129	1794	-23205	-186	-197	1794	56.0	223	322	38	100700
Eprp:77	Eprp	77	1870	-23129	-147	-158	1870	45.3	225	346	45	168126
Eprpa:130	Eprpa	130	1706	-23293	-176	-182	1706	48.5	224	336	38	99598
Eprpp:130	Eprpp	130	1809	-23190	-47	-50	1809	39.3	176	325	34	66037
P2:1	P2	1	2043	-22956	27	28	2043	27.5	164	240	71	35246
C:4	C	4	1805	-23194	-359	-359	1805	47.8	271	372	65	365935
Ca:15	Ca	15	1845	-23154	-316	-318	1845	47.0	341	370	60	231760
Caa:34	Caa	34	1893	-23106	-411	-413	1893	56.0	323	377	54	313871
Caaa:59	Caaa	59	1902	-23098	-259	-264	1902	55.0	353	387	46	264216
Caaaa:87	Caaaa	87	1927	-23072	-103	-106	1927	46.9	300	410	39	181818
Caaaaa:126	Caaaaa	126	1771	-23228	-26	-33	1771	38.2	274	422	32	84935
Caaaap:126	Caaaap	126	1759	-23240	-50	-49	1759	31.6	237	415	34	77771
Caaap:87	Caaap	87	1930	-23070	-191	-198	1930	44.8	252	410	41	184888
Caaapa:123	Caaapa	123	1768	-23231	-70	-74	1768	43.4	277	408	34	95567
Caaapp:123	Caaapp	123	1771	-23228	-93	-95	1771	40.7	234	388	33	77549
Caap:59	Caap	59	1879	-23120	-317	-318	1879	55.3	245	373	46	272651
Caapa:88	Caapa	88	1936	-23063	-194	-202	1936	52.2	236	391	39	193654
Caapaa:127	Caapaa	127	1850	-23149	-27	-27	1850	48.2	240	409	33	105139
Caapap:127	Caapap	127	1940	-23059	56	58	1940	39.9	204	411	32	92374
Caapp:88	Caapp	88	1965	-23034	-150	-155	1965	47.5	188	374	42	206590
Caappd:122	Caappd	122	1797	-23202	-37	-29	1797	33.7	187	387	36	92228
Caappv:122	Caappv	122	1996	-23003	143	138	1996	47.8	193	377	34	105279
Cap:34	Cap	34	1885	-23114	-184	-188	1885	43.7	240	401	52	315949
Capa:58	Capa	58	1927	-23072	-105	-106	1927	43.3	290	428	45	254340
Capaa:91	Capaa	91	2021	-22978	72	73	2021	29.8	263	408	35	102863
Capaaa:135	Capaaa	135	1829	-23170	16	21	1829	25.1	311	381	29	38771
Capaap:135	Capaap	135	1978	-23021	157	147	1978	24.6	253	392	33	58240
Capap:91	Capap	91	2001	-22998	17	24	2001	29.5	216	394	38	126381
Capapa:133	Capapa	133	1777	-23222	-96	-94	1777	23.1	273	364	31	21094
Capapp:133	Capapp	133	1880	-23119	14	53	1880	21.3	209	371	35	67059
Capp:58	Capp	58	1893	-23106	-167	-171	1893	45.4	185	376	46	306016
Cappa:91	Cappa	91	2110	-22889	110	104	2110	36.9	179	361	40	183454
Cappaa:133	Cappaa	133	2106	-22893	180	192	2106	26.1	191	349	36	78200
Cappap:133	Cappap	133	2295	-22704	410	404	2295	35.0	227	349	31	55493
Cappp:91	Cappp	91	2105	-22894	91	93	2105	26.9	176	375	40	153464
Capppa:129	Capppa	129	1949	-23051	84	89	1949	9.6	199	342	33	26156
Capppp:129	Capppp	129	2230	-22769	363	382	2230	21.3	183	364	35	78661
Cp:15	Cp	15	1875	-23124	-305	-305	1875	51.0	242	328	61	264502
Cpa:34	Cpa	34	1873	-23126	-364	-364	1873	54.6	232	286	53	356919
Cpaa:58	Cpaa	58	1882	-23117	-203	-204	1882	51.7	201	316	46	286593
Cpaaa:86	Cpaaa	86	1922	-23077	-253	-256	1922	53.4	192	299	41	230993
Cpaaaa:123	Cpaaaa	123	1903	-23096	39	40	1903	48.8	157	329	36	145127
Cpaaap:123	Cpaaap	123	1933	-23066	54	53	1933	39.4	148	360	33	97663
Cpaap:86	Cpaap	86	1899	-23100	-155	-152	1899	41.9	146	330	40	192279
Cpaapa:123	Cpaapa	123	1811	-23188	-32	-22	1811	21.8	150	346	32	65375
Cpaapp:123	Cpaapp	123	1829	-23170	-33	-31	1829	33.1	142	332	35	106427
Cpap:58	Cpap	58	1890	-23109	-344	-351	1890	55.0	246	245	47	306005
Cpapa:87	Cpapa	87	1871	-23128	-201	-209	1871	42.9	159	275	41	220111
Cpapaa:124	Cpapaa	124	1754	-23245	-49	-52	1754	41.4	146	288	35	129331
Cpapap:124	Cpapap	124	1698	-23301	-106	-104	1698	25.7	140	304	34	86140
Cpapp:87	Cpapp	87	1933	-23066	-151	-156	1933	47.0	208	232	41	237862
Cpappd:122	Cpappd	122	1759	-23240	-81	-89	1759	46.4	166	268	34	115503
Cpappv:122	Cpappv	122	1813	-23186	-68	-74	1813	51.2	199	242	34	122359
Cpp:34	Cpp	34	1865	-23134	-151	-151	1865	37.5	165	304	52	329175
Cppa:60	Cppa	60	1879	-23120	-40	-40	1879	30.0	177	252	45	189515
Cppaa:95	Cppaa	95	1917	-23082	-40	-39	1917	18.6	187	309	38	89940
Cppaaa:134	Cppaaa	134	1962	-23038	75	84	1962	18.8	210	311	31	41625
Cppaap:134	Cppaap	134	1834	-23165	0	8	1834	26.8	244	276	30	36929
Cppap:95	Cppap	95	1865	-23134	-29	-33	1865	17.5	227	283	34	53664
Cppapa:136	Cppapa	136	1797	-23202	29	26	1797	21.2	276	244	28	33790
Cppapp:136	Cppapp	136	1882	-23117	51	61	1882	16.9	236	277	29	20148
Cppp:60	Cppp	60	1841	-23158	-125	-125	1841	35.9	150	328	45	255017
Cppaa:91	Cppaa	91	2180	-22819	168	167	2180	33.1	180	288	39	134972
Cppaaa:128	Cppaaa	128	2694	-22305	634	652	2694	32.3	186	269	32	68730
Cppaap:128	Cppaap	128	2685	-22314	718	716	2685	35.0	243	240	32	55926
Cppap:91	Cppap	91	2145	-22854	121	125	2145	21.7	171	337	40	116905
Cppapa:128	Cppapa	128	2132	-22867	228	229	2132	13.8	173	314	34	58016
Cppapp:128	Cppapp	128	2615	-22384	648	686	2615	28.3	179	296	36	87441
P3:4	P3	4	1830	-23169	-315	-315	1830	34.4	163	331	62	270094
D:21	D	21	1868	-23131	-271	-275	1868	34.7	155	327	56	206598
Da:43	Da	43	1963	-23036	-30	-34	1963	18.3	194	314	49	0
Daa:78	Daa	78	1932	-23067	-17	-17	1932	21.8	254	346	47	0
Dap:78	Dap	78	1868	-23131	-59	-60	1868	16.8	178	315	47	0
Dp:43	Dp	43	1936	-23063	-83	-86	1936	25.2	210	388	47	73011
Dpa:75	Dpa	75	1960	-23039	-15	-11	1960	24.2	277	407	39	0
Dpp:75	Dpp	75	1960	-23039	-65	-66	1960	26.6	192	374	38	18496
P4:21	P4	21	1974	-23025	-40	-42	1974	15.8	242	330	56	35858
Z2:66	Z2	66	1914	-23085	-52	-64	1914	17.2	303	316	49	0
Z3:66	Z3	66	1934	-23065	3	0	1934	14.3	349	347	49	0
