# Supplementary material for: Quantitative Differences in Nuclear β-catenin and TCF Pattern Embryonic Cells in C. elegans
Source: PLoS Genet. 2015 Oct 21;11(10):e1005585. doi: 10.1371/journal.pgen.1005585 (PMC4619327; doi:10.1371/journal.pgen.1005585)
Supplement: S1 Data — For each cell analyzed, birth time is given in column 3 and the average nuclear reporter intensity over the lifetime of the cell (corrected for background) is given in column 7 (“blot”). For information on each embryo’s strain information and experimental conditions, refer to S2 Table. (ZIP) [file pgen.1005585.s005.zip › CAs/CA20120822_vab-7_pop-1i_L2.csv]

cellTime	cell	time	none	global	local	blot	cross	z	x	y	size	gweight
ABa:1	ABa	1	1733	-23267	-363	-363	1733	39.0	533	239	88	0
ABal:3	ABal	3	1805	-23194	-169	-172	1805	33.6	555	211	69	331918
ABala:14	ABala	14	1795	-23204	-234	-233	1795	41.6	594	253	62	302485
ABalaa:26	ABalaa	26	1790	-23209	-251	-252	1790	47.3	612	238	56	305588
ABalaaa:45	ABalaaa	45	1846	-23153	-194	-195	1846	51.8	603	240	49	426658
ABalaaaa:65	ABalaaaa	65	1864	-23135	-128	-135	1864	50.2	547	275	42	332335
ABalaaaal:95	ABalaaaal	95	1836	-23163	-118	-127	1836	48.0	511	278	36	225543
ABalaaaala:130	ABalaaaala	130	1808	-23191	11	7	1808	46.3	509	298	29	115587
ABalaaaalp:130	ABalaaaalp	130	1781	-23218	-81	-98	1781	49.8	488	264	29	108396
ABalaaaar:95	ABalaaaar	95	1896	-23103	-151	-169	1896	57.1	513	289	36	214548
ABalaaaarl:132	ABalaaaarl	132	1811	-23188	-85	-102	1811	58.3	486	282	30	107680
ABalaaaarr:132	ABalaaaarr	132	1906	-23093	69	61	1906	55.7	519	302	29	117875
ABalaaap:65	ABalaaap	65	1805	-23194	-151	-156	1805	51.7	591	254	42	374532
ABalaaapa:98	ABalaaapa	98	1807	-23192	-53	-56	1807	47.0	588	297	35	244475
ABalaaapal:135	ABalaaapal	135	1827	-23172	77	72	1827	43.0	579	287	30	129182
ABalaaapar:135	ABalaaapar	135	1774	-23225	-9	-13	1774	48.1	603	298	30	134328
ABalaaapp:98	ABalaaapp	98	1842	-23157	-72	-82	1842	50.5	550	302	35	236658
ABalaaappl:135	ABalaaappl	135	1837	-23163	42	39	1837	50.1	569	297	30	131066
ABalaaappr:135	ABalaaappr	135	1721	-23278	-122	-127	1721	53.6	533	275	31	133725
ABalaap:45	ABalaap	45	1835	-23164	-294	-295	1835	58.5	514	228	49	327575
ABalaapa:66	ABalaapa	66	1878	-23121	-192	-199	1878	58.1	528	244	43	337873
ABalaapaa:96	ABalaapaa	96	1846	-23153	-126	-130	1846	55.9	548	259	35	229458
ABalaapaaa:133	ABalaapaaa	133	1758	-23241	-33	-39	1758	56.7	556	255	30	133776
ABalaapaap:133	ABalaapaap	133	1764	-23235	-78	-93	1764	58.5	515	255	30	105666
ABalaapap:96	ABalaapap	96	1840	-23159	-242	-258	1840	58.6	515	233	35	199629
ABalaapapa:132	ABalaapapa	132	1724	-23275	-77	-78	1724	56.2	534	218	28	106365
ABalaapapp:132	ABalaapapp	132	1757	-23242	-144	-159	1757	60.4	498	214	30	115438
ABalaapp:66	ABalaapp	66	1911	-23088	-93	-97	1911	54.5	481	235	42	300510
ABalaappa:94	ABalaappa	94	1872	-23127	-137	-151	1872	57.3	482	263	35	206575
ABalaappaa:131	ABalaappaa	131	1814	-23185	-120	-132	1814	60.1	470	246	32	122670
ABalaappap:131	ABalaappap	131	1785	-23214	-84	-82	1785	58.1	455	289	30	127286
ABalaappp:94	ABalaappp	94	1830	-23169	-143	-149	1830	51.2	487	232	37	226738
ABalaapppa:129	ABalaapppa	129	1777	-23222	-102	-113	1777	51.8	501	232	31	118010
ABalaapppp:129	ABalaapppp	129	1847	-23152	-77	-90	1847	59.4	466	216	31	121192
ABalap:26	ABalap	26	1828	-23171	-181	-182	1828	35.8	572	285	57	274164
ABalapa:45	ABalapa	45	1860	-23139	-141	-142	1860	38.8	597	293	49	435536
ABalapaa:65	ABalapaa	65	1874	-23125	-63	-65	1874	40.5	599	284	43	376380
ABalapaaa:96	ABalapaaa	96	1813	-23186	-60	-65	1813	38.1	576	277	35	249602
ABalapaaaa:135	ABalapaaaa	135	1733	-23266	-45	-76	1733	42.1	585	256	29	164994
ABalapaaap:135	ABalapaaap	135	1760	-23239	-34	-39	1760	35.1	555	269	30	118186
ABalapaap:96	ABalapaap	96	1831	-23168	-69	-72	1831	33.4	532	285	35	205509
ABalapaapa:132	ABalapaapa	132	1831	-23168	3	2	1831	35.0	536	290	30	122928
ABalapaapp:132	ABalapaapp	132	1685	-23314	-122	-119	1685	27.4	524	250	30	97194
ABalapap:65	ABalapap	65	1841	-23158	-126	-128	1841	39.2	534	289	42	291145
ABalapapa:94	ABalapapa	94	1819	-23181	-83	-85	1819	36.5	484	287	36	216426
ABalapapaa:132	ABalapapaa	132	1768	-23231	-59	-67	1768	38.7	494	290	30	143213
ABalapapap:132	ABalapapap	132	1822	-23178	13	15	1822	31.7	482	263	30	98183
ABalapapp:94	ABalapapp	94	1854	-23145	-41	-48	1854	27.4	493	264	36	177811
ABalapappa:131	ABalapappa	131	1783	-23216	-26	-28	1783	23.0	501	259	31	108333
ABalapappp:131	ABalapappp	131	1840	-23159	46	40	1840	24.6	451	239	30	66849
ABalapp:45	ABalapp	45	1920	-23079	-99	-99	1920	38.9	546	231	48	310802
ABalappa:65	ABalappa	65	1859	-23140	-123	-122	1859	42.2	564	230	42	290349
ABalappaa:94	ABalappaa	94	1847	-23152	-92	-102	1847	44.2	548	256	35	195939
ABalappaaa:131	ABalappaaa	131	1781	-23219	-10	-8	1781	45.1	553	269	28	108734
ABalappaap:131	ABalappaap	131	1785	-23214	-23	-27	1785	45.2	513	260	30	103035
ABalappap:94	ABalappap	94	1863	-23136	-67	-67	1863	38.1	515	244	35	166581
ABalappapa:129	ABalappapa	129	1778	-23221	-31	-41	1778	39.5	530	229	31	91862
ABalappapp:129	ABalappapp	129	1732	-23267	-75	-77	1732	34.2	488	227	30	74286
ABalappp:65	ABalappp	65	1826	-23173	-122	-125	1826	36.1	505	244	42	212952
ABalapppa:93	ABalapppa	93	1857	-23142	-43	-53	1857	29.8	500	231	35	134203
ABalapppaa:130	ABalapppaa	130	1806	-23193	15	15	1806	27.6	502	214	32	100124
ABalapppap:130	ABalapppap	130	1738	-23261	-58	-49	1738	23.4	463	204	28	52834
ABalapppp:93	ABalapppp	93	1875	-23124	-11	-14	1875	23.2	460	220	35	93004
ABalappppa:130	ABalappppa	130	1724	-23275	-88	-89	1724	21.6	428	220	29	47834
ABalappppp:130	ABalappppp	130	1761	-23238	3	2	1761	19.3	391	209	32	50819
ABalp:14	ABalp	14	1797	-23202	-263	-263	1797	38.8	532	159	62	258488
ABalpa:26	ABalpa	26	1820	-23179	-220	-220	1820	45.8	566	149	57	300924
ABalpaa:43	ABalpaa	43	1792	-23207	-217	-217	1792	50.0	579	166	49	414280
ABalpaaa:65	ABalpaaa	65	1827	-23172	-165	-170	1827	52.7	596	177	43	415104
ABalpaaaa:92	ABalpaaaa	92	1796	-23203	-43	-44	1796	38.4	615	269	36	272110
ABalpaaaaa:127	ABalpaaaaa	127	1768	-23231	-3	0	1768	37.5	589	230	30	155246
ABalpaaaap:127	ABalpaaaap	127	1722	-23277	-60	-49	1722	45.5	589	230	30	179359
ABalpaaap:92	ABalpaaap	92	1867	-23132	-36	-47	1867	46.6	611	259	36	301948
ABalpaaapa:127	ABalpaaapa	127	1675	-23324	-82	-87	1675	42.9	616	262	30	166522
ABalpaaapp:127	ABalpaaapp	127	1690	-23309	-100	-111	1690	50.5	612	252	30	178119
ABalpaap:65	ABalpaap	65	1835	-23164	-182	-187	1835	50.9	539	194	43	338244
ABalpaapa:90	ABalpaapa	90	1897	-23102	-95	-102	1897	46.6	583	237	37	306972
ABalpaapaa:121	ABalpaapaa	121	1718	-23281	-53	-67	1718	49.0	584	257	31	197550
ABalpaapap:121	ABalpaapap	121	1748	-23251	-43	-55	1748	43.3	554	234	32	177290
ABalpaapp:90	ABalpaapp	90	1853	-23146	-155	-158	1853	49.5	538	208	37	273076
ABalpaappa:121	ABalpaappa	121	1688	-23311	-97	-104	1688	52.1	562	222	32	196375
ABalpaappp:121	ABalpaappp	121	1728	-23271	-93	-93	1728	47.3	517	206	32	155999
ABalpap:43	ABalpap	43	1862	-23137	-250	-250	1862	54.7	488	143	51	384303
ABalpapa:64	ABalpapa	64	1868	-23131	-168	-175	1868	55.2	520	147	44	421510
ABalpapaa:91	ABalpapaa	91	1854	-23145	-192	-206	1854	55.5	587	208	39	392670
ABalpapaaa:126	ABalpapaaa	126	1755	-23244	-59	-71	1755	54.2	598	192	31	231983
ABalpapaap:126	ABalpapaap	126	1814	-23185	-30	-50	1814	56.1	592	229	31	226800
ABalpapap:91	ABalpapap	91	1866	-23133	-149	-156	1866	53.2	571	162	38	397395
ABalpapapa:126	ABalpapapa	126	1688	-23311	-121	-128	1688	47.0	570	142	34	241992
ABalpapapp:126	ABalpapapp	126	1749	-23250	-113	-137	1749	54.4	580	153	32	252841
ABalpapp:64	ABalpapp	64	1820	-23179	-235	-237	1820	56.2	450	137	45	397035
ABalpappa:89	ABalpappa	89	1900	-23100	-209	-220	1900	57.1	525	174	39	341084
ABalpappaa:119	ABalpappaa	119	1776	-23223	-114	-135	1776	57.6	561	194	32	210326
ABalpappap:119	ABalpappap	119	1748	-23251	-90	-116	1748	53.2	544	166	34	226442
ABalpappp:89	ABalpappp	89	1882	-23118	-184	-187	1882	57.8	472	168	40	329990
ABalpapppa:119	ABalpapppa	119	1759	-23240	-71	-88	1759	56.8	522	179	32	207098
ABalpapppp:119	ABalpapppp	119	1774	-23225	-62	-63	1774	52.9	496	165	33	193029
ABalpp:26	ABalpp	26	1892	-23107	-124	-124	1892	25.4	510	146	57	208642
ABalppa:43	ABalppa	43	1840	-23159	-156	-156	1840	36.1	551	132	50	390074
ABalppaa:65	ABalppaa	65	1822	-23177	-148	-155	1822	42.4	603	164	42	380907
ABalppaaa:94	ABalppaaa	94	1778	-23221	-50	-55	1778	40.1	641	247	35	276199
ABalppaaaa:132	ABalppaaaa	132	1739	-23260	-25	-37	1739	44.5	648	243	30	170702
ABalppaaap:132	ABalppaaap	132	1735	-23264	-28	-34	1735	36.2	633	237	31	174684
ABalppaap:94	ABalppaap	94	1804	-23196	-146	-160	1804	42.2	637	207	36	283631
ABalppaapa:129	ABalppaapa	129	1739	-23260	-74	-82	1739	41.9	650	207	29	153932
ABalppaapp:129	ABalppaapp	129	1718	-23281	-75	-84	1718	36.0	631	206	31	171558
ABalppap:65	ABalppap	65	1847	-23152	-155	-169	1847	40.3	546	156	44	353169
ABalppapa:91	ABalppapa	91	1872	-23127	-149	-166	1872	48.7	603	192	38	371630
ABalppapaa:124	ABalppapaa	124	1739	-23260	-98	-104	1739	49.4	616	216	31	202063
ABalppapap:124	ABalppapap	124	1727	-23272	-64	-76	1727	48.2	614	171	33	210134
ABalppapp:91	ABalppapp	91	1840	-23159	-123	-131	1840	38.9	595	161	39	336781
ABalppappa:123	ABalppappa	123	1732	-23267	-60	-66	1732	44.5	610	142	31	189776
ABalppappp:123	ABalppappp	123	1744	-23255	-37	-45	1744	33.5	609	151	36	258386
ABalppp:43	ABalppp	43	1841	-23158	-197	-200	1841	43.0	447	109	50	398250
ABalpppa:64	ABalpppa	64	1848	-23151	-149	-154	1848	43.2	506	126	43	342208
ABalpppaa:91	ABalpppaa	91	1813	-23186	-99	-113	1813	39.3	604	213	35	295616
ABalpppaaa:127	ABalpppaaa	127	1683	-23316	-51	-53	1683	30.8	633	245	30	178767
ABalpppaap:127	ABalpppaap	127	1763	-23236	15	13	1763	29.2	623	204	31	204407
ABalpppap:91	ABalpppap	91	1851	-23148	-110	-122	1851	41.0	564	174	37	293984
ABalpppapa:124	ABalpppapa	124	1715	-23284	-76	-83	1715	38.0	628	180	32	202924
ABalpppapp:124	ABalpppapp	124	1774	-23226	-44	-51	1774	37.7	587	166	32	203273
ABalpppp:64	ABalpppp	64	1884	-23115	-146	-150	1884	44.7	436	137	44	318628
ABalppppa:91	ABalppppa	91	1844	-23155	-131	-142	1844	45.3	523	179	37	276682
ABalppppaa:124	ABalppppaa	124	1769	-23230	-38	-44	1769	43.8	594	192	32	208562
ABalppppap:124	ABalppppap	124	1726	-23273	-57	-62	1726	42.0	552	179	31	167452
ABalppppp:91	ABalppppp	91	1899	-23100	-98	-99	1899	44.0	471	152	39	289286
ABalpppppa:122	ABalpppppa	122	1786	-23213	-35	-40	1786	43.1	519	165	32	169108
ABalpppppp:122	ABalpppppp	122	1733	-23266	-77	-86	1733	41.7	474	143	33	150543
ABar:3	ABar	3	1775	-23224	-273	-273	1775	43.1	466	302	70	393713
ABara:14	ABara	14	1843	-23156	-279	-280	1843	51.8	451	285	61	237441
ABaraa:26	ABaraa	26	1832	-23167	-273	-272	1832	54.6	511	264	57	271492
ABaraaa:43	ABaraaa	43	1840	-23159	-232	-232	1840	50.2	531	308	49	428121
ABaraaaa:65	ABaraaaa	65	1862	-23137	-156	-162	1862	49.7	475	283	43	302421
ABaraaaaa:90	ABaraaaaa	90	1882	-23117	-150	-158	1882	49.8	488	318	36	248121
ABaraaaaaa:123	ABaraaaaaa	123	1711	-23288	-100	-110	1711	40.1	529	309	32	156657
ABaraaaaap:123	ABaraaaaap	123	1804	-23195	17	3	1804	47.0	553	333	33	177044
ABaraaaap:90	ABaraaaap	90	1894	-23105	-100	-116	1894	44.7	451	296	36	220250
ABaraaaapa:123	ABaraaaapa	123	1793	-23206	18	12	1793	36.0	502	315	29	143959
ABaraaaapp:123	ABaraaaapp	123	1728	-23271	-62	-70	1728	41.1	458	300	31	126402
ABaraaap:65	ABaraaap	65	1886	-23113	-118	-121	1886	49.4	510	334	43	358984
ABaraaapa:92	ABaraaapa	92	1868	-23131	-60	-61	1868	38.3	508	346	35	236068
ABaraaapaa:127	ABaraaapaa	127	1713	-23286	-70	-74	1713	26.6	545	337	31	147748
ABaraaapap:127	ABaraaapap	127	1728	-23271	-67	-72	1728	35.1	550	320	30	148364
ABaraaapp:92	ABaraaapp	92	1842	-23157	-105	-115	1842	42.6	491	340	35	234023
ABaraaappa:126	ABaraaappa	126	1670	-23329	-107	-109	1670	42.0	568	333	30	153388
ABaraaappp:126	ABaraaappp	126	1710	-23289	-44	-59	1710	37.4	537	349	30	139438
ABaraap:43	ABaraap	43	1852	-23147	-247	-248	1852	56.2	447	279	50	371894
ABaraapa:64	ABaraapa	64	1883	-23116	-203	-211	1883	55.4	441	315	44	376054
ABaraapaa:91	ABaraapaa	91	1921	-23078	-124	-137	1921	51.1	452	342	37	314334
ABaraapaaa:123	ABaraapaaa	123	1734	-23265	-82	-86	1734	47.9	520	341	31	195261
ABaraapaap:123	ABaraapaap	123	1767	-23232	-91	-108	1767	50.7	476	339	33	195776
ABaraapap:91	ABaraapap	91	1913	-23086	-109	-120	1913	52.9	403	328	37	305828
ABaraapapa:123	ABaraapapa	123	1768	-23231	-36	-24	1768	47.8	452	328	30	169525
ABaraapapp:123	ABaraapapp	123	1822	-23177	5	-6	1822	49.8	421	346	32	184860
ABaraapp:64	ABaraapp	64	1866	-23133	-194	-200	1866	57.4	400	266	44	338488
ABaraappa:90	ABaraappa	90	1870	-23130	-236	-250	1870	56.3	437	299	39	308549
ABaraappaa:123	ABaraappaa	123	1753	-23246	-61	-79	1753	51.3	509	323	32	198647
ABaraappap:123	ABaraappap	123	1776	-23223	-62	-59	1776	53.6	468	300	34	200799
ABaraappp:90	ABaraappp	90	1931	-23068	-135	-143	1931	57.6	385	279	38	287515
ABaraapppa:120	ABaraapppa	120	1806	-23193	-12	-10	1806	49.6	434	306	31	169158
ABaraapppp:120	ABaraapppp	120	1786	-23213	-54	-63	1786	55.8	411	313	37	243534
ABarap:26	ABarap	26	1818	-23181	-287	-286	1818	55.2	425	288	56	245309
ABarapa:44	ABarapa	44	1880	-23119	-165	-165	1880	46.9	456	343	49	406893
ABarapaa:65	ABarapaa	65	1911	-23088	-82	-88	1911	45.0	456	354	41	336018
ABarapaaa:93	ABarapaaa	93	1825	-23174	-64	-68	1825	34.1	471	360	35	227113
ABarapaaaa:129	ABarapaaaa	129	1753	-23246	-21	-26	1753	35.1	514	359	30	145563
ABarapaaap:129	ABarapaaap	129	1702	-23297	-88	-83	1702	26.0	505	347	31	144057
ABarapaap:93	ABarapaap	93	1955	-23044	53	42	1955	41.3	442	367	35	237732
ABarapaapa:129	ABarapaapa	129	1788	-23211	-38	-51	1788	44.0	493	360	29	130755
ABarapaapp:129	ABarapaapp	129	1716	-23283	-97	-113	1716	41.3	462	365	29	130438
ABarapap:65	ABarapap	65	1838	-23161	-127	-135	1838	42.2	426	310	43	298923
ABarapapa:91	ABarapapa	91	1849	-23150	-64	-81	1849	41.5	445	335	34	230728
ABarapapaa:124	ABarapapaa	124	1776	-23223	-11	-16	1776	41.0	496	334	30	171276
ABarapapap:124	ABarapapap	124	1800	-23199	49	44	1800	36.5	462	337	30	164777
ABarapapp:91	ABarapapp	91	1908	-23091	-56	-63	1908	40.4	413	325	36	236224
ABarapappa:123	ABarapappa	123	1746	-23253	-86	-95	1746	44.6	435	364	30	161267
ABarapappp:123	ABarapappp	123	1852	-23147	53	46	1852	37.8	421	372	30	162190
ABarapp:44	ABarapp	44	1837	-23162	-254	-260	1837	56.2	367	297	49	367709
ABarappa:64	ABarappa	64	1878	-23121	-141	-145	1878	49.7	387	337	44	367285
ABarappaa:89	ABarappaa	89	1869	-23130	-47	-50	1869	39.2	407	355	34	241954
ABarappaaa:126	ABarappaaa	126	1758	-23241	-34	-33	1758	34.1	471	367	31	185438
ABarappaap:126	ABarappaap	126	1759	-23240	-36	-34	1759	27.8	450	366	29	168342
ABarappap:89	ABarappap	89	1876	-23123	-51	-56	1876	32.0	400	327	36	234938
ABarappapa:124	ABarappapa	124	1811	-23188	43	43	1811	28.2	473	336	31	181200
ABarappapp:124	ABarappapp	124	1720	-23279	-62	-62	1720	24.2	440	332	33	177842
ABarappp:64	ABarappp	64	1849	-23150	-204	-215	1849	56.4	347	288	45	363855
ABarapppa:88	ABarapppa	88	1872	-23127	-111	-117	1872	43.2	375	315	36	234330
ABarapppaa:121	ABarapppaa	121	1774	-23225	-30	-34	1774	41.0	426	331	30	162804
ABarapppap:121	ABarapppap	121	1747	-23252	-22	-25	1747	36.1	425	313	31	160686
ABarapppp:88	ABarapppp	88	1915	-23084	-63	-73	1915	47.8	332	308	37	244425
ABarappppa:119	ABarappppa	119	1782	-23217	-9	-19	1782	35.9	394	309	32	155830
ABarappppp:119	ABarappppp	119	1740	-23259	-76	-87	1740	40.2	359	311	32	144282
ABarp:14	ABarp	14	1858	-23141	-195	-195	1858	29.1	396	326	63	206496
ABarpa:26	ABarpa	26	1899	-23100	-116	-116	1899	33.4	456	338	57	248950
ABarpaa:45	ABarpaa	45	1894	-23105	-97	-98	1894	28.6	522	327	48	315621
ABarpaaa:64	ABarpaaa	64	1821	-23178	-100	-100	1821	33.7	558	331	42	271752
ABarpaaaa:91	ABarpaaaa	91	1832	-23167	-130	-129	1832	41.4	553	329	37	240806
ABarpaaaaa:126	ABarpaaaaa	126	1765	-23234	35	32	1765	32.4	582	323	30	127015
ABarpaaaap:126	ABarpaaaap	126	1696	-23303	-39	-42	1696	36.4	608	297	32	140805
ABarpaaap:91	ABarpaaap	91	1845	-23154	-56	-56	1845	29.5	575	310	37	223137
ABarpaaapa:127	ABarpaaapa	127	1721	-23278	-30	-35	1721	31.6	614	280	30	130886
ABarpaaapp:127	ABarpaaapp	127	1766	-23233	6	4	1766	25.3	592	265	29	100375
ABarpaap:64	ABarpaap	64	1915	-23084	-59	-61	1915	23.1	507	305	43	199753
ABarpaapa:90	ABarpaapa	90	1899	-23100	-57	-56	1899	21.7	552	295	38	188894
ABarpaapaa:122	ABarpaapaa	122	1756	-23243	-11	-13	1756	26.7	574	248	30	106689
ABarpaapap:122	ABarpaapap	122	1686	-23313	-77	-79	1686	17.7	538	250	30	71125
ABarpaapp:90	ABarpaapp	90	1942	-23057	-44	-44	1942	16.0	492	282	37	127639
ABarpaappa:121	ABarpaappa	121	1748	-23251	-27	-36	1748	12.5	511	255	31	67473
ABarpaappp:121	ABarpaappp	121	1746	-23253	-36	-40	1746	15.0	466	277	31	76628
ABarpap:45	ABarpap	45	1865	-23134	-107	-108	1865	34.6	447	307	48	282878
ABarpapa:65	ABarpapa	65	1872	-23127	-101	-102	1872	33.7	486	333	43	271000
ABarpapaa:91	ABarpapaa	91	1864	-23135	-66	-72	1864	29.4	520	328	36	205039
ABarpapaaa:124	ABarpapaaa	124	1730	-23269	-33	-39	1730	25.7	582	306	31	127843
ABarpapaap:124	ABarpapaap	124	1705	-23294	-57	-60	1705	17.6	560	280	30	84069
ABarpapap:91	ABarpapap	91	1851	-23148	-106	-110	1851	19.9	505	324	37	181366
ABarpapapa:123	ABarpapapa	123	1793	-23206	17	14	1793	20.0	543	317	31	117600
ABarpapapp:123	ABarpapapp	123	1730	-23270	-63	-67	1730	16.4	518	287	29	77465
ABarpapp:65	ABarpapp	65	1894	-23105	-35	-35	1894	29.8	451	272	42	170968
ABarpappa:91	ABarpappa	91	1831	-23168	-96	-99	1831	26.7	472	315	36	177408
ABarpappaa:125	ABarpappaa	125	1741	-23258	-30	-34	1741	27.1	518	303	31	120230
ABarpappap:125	ABarpappap	125	1769	-23230	-14	-14	1769	20.8	489	307	31	100423
ABarpappp:91	ABarpappp	91	1899	-23100	-19	-24	1899	22.3	448	269	37	123218
ABarpapppa:124	ABarpapppa	124	1735	-23264	-50	-55	1735	25.7	461	292	30	86667
ABarpapppp:124	ABarpapppp	124	1827	-23172	29	33	1827	22.2	431	263	30	64698
ABarpp:26	ABarpp	26	1914	-23086	-139	-139	1914	27.3	337	332	58	202423
ABarppa:44	ABarppa	44	1903	-23096	-102	-102	1903	17.4	415	321	50	203795
ABarppaa:64	ABarppaa	64	1934	-23065	-42	-42	1934	20.1	442	322	44	202077
ABarppaaa:94	ABarppaaa	94	1926	-23073	-24	-21	1926	15.8	427	315	36	134827
ABarppaaaa:129	ABarppaaaa	129	1700	-23299	-80	-72	1700	18.9	446	311	28	95530
ABarppaaap:129	ABarppaaap	129	1762	-23237	-21	-17	1762	14.3	415	274	31	73831
ABarppaap:94	ABarppaap	94	1857	-23142	-59	-62	1857	12.6	428	263	37	109621
ABarppaapa:128	ABarppaapa	128	1769	-23230	-39	-42	1769	12.2	464	253	34	91147
ABarppaapp:128	ABarppaapp	128	1796	-23203	3	-9	1796	12.2	411	239	30	52046
ABarppap:64	ABarppap	64	1926	-23074	-57	-58	1926	16.3	406	270	43	129326
ABarppapa:91	ABarppapa	91	1862	-23137	-58	-63	1862	13.3	396	231	36	80766
ABarppapaa:129	ABarppapaa	129	1753	-23246	-38	-38	1753	12.3	393	214	32	55037
ABarppapap:129	ABarppapap	129	1740	-23259	-46	-45	1740	14.0	351	198	30	39138
ABarppapp:91	ABarppapp	91	1882	-23117	-46	-46	1882	13.4	342	198	37	75793
ABarppappa:127	ABarppappa	127	1771	-23228	-47	-53	1771	14.4	323	200	30	41167
ABarppappp:127	ABarppappp	127	1747	-23252	-67	-64	1747	13.9	281	196	32	44296
ABarppp:44	ABarppp	44	1932	-23067	-58	-59	1932	20.9	311	314	49	201455
ABarpppa:63	ABarpppa	63	1948	-23051	-22	-24	1948	17.9	335	302	43	143651
ABarpppaa:92	ABarpppaa	92	1909	-23090	-19	-17	1909	13.4	381	293	35	89594
ABarpppaaa:129	ABarpppaaa	129	1876	-23123	3	-5	1876	9.5	397	296	33	89825
ABarpppaap:129	ABarpppaap	129	1790	-23209	4	3	1790	16.0	369	257	31	50422
ABarpppap:92	ABarpppap	92	1884	-23115	-34	-37	1884	14.2	336	263	36	80560
ABarpppapa:126	ABarpppapa	126	1738	-23261	-62	-64	1738	10.7	340	265	33	65434
ABarpppapp:126	ABarpppapp	126	1728	-23271	-44	-47	1728	18.7	324	234	30	47191
ABarpppp:63	ABarpppp	63	1938	-23061	-41	-41	1938	19.9	282	254	44	135443
ABarppppa:92	ABarppppa	92	1852	-23147	-68	-72	1852	15.6	305	240	36	81253
ABarppppaa:128	ABarppppaa	128	1794	-23205	6	-7	1794	20.3	325	274	29	61930
ABarppppap:128	ABarppppap	128	1787	-23212	-17	-21	1787	18.8	290	250	32	57776
ABarppppp:92	ABarppppp	92	1896	-23103	-43	-43	1896	15.4	264	218	38	94646
ABarpppppa:128	ABarpppppa	128	1815	-23184	17	20	1815	16.4	258	256	31	69944
ABarpppppp:128	ABarpppppp	128	1784	-23215	-33	-32	1784	11.3	240	205	32	50163
ABp:1	ABp	1	1769	-23231	-278	-278	1769	37.5	342	307	88	0
ABpl:3	ABpl	3	1901	-23098	-118	-122	1901	20.1	369	247	71	159605
ABpla:13	ABpla	13	2001	-22998	-68	-73	2001	13.7	484	226	67	0
ABplaa:25	ABplaa	25	1917	-23082	-85	-91	1917	19.5	527	264	58	188203
ABplaaa:43	ABplaaa	43	1894	-23105	-80	-81	1894	20.6	575	259	51	369302
ABplaaaa:64	ABplaaaa	64	1821	-23178	-73	-73	1821	35.6	627	237	44	432471
ABplaaaaa:91	ABplaaaaa	91	1873	-23126	-36	-36	1873	30.0	609	214	39	355561
ABplaaaaaa:125	ABplaaaaaa	125	1693	-23306	-82	-86	1693	32.6	583	198	32	192283
ABplaaaaap:125	ABplaaaaap	125	1723	-23276	-31	-31	1723	19.7	591	191	34	189595
ABplaaaap:91	ABplaaaap	91	1833	-23166	-97	-98	1833	20.8	585	220	40	291508
ABplaaaapa:123	ABplaaaapa	123	1714	-23285	-33	-33	1714	21.8	593	223	31	147078
ABplaaaapp:123	ABplaaaapp	123	1766	-23233	5	7	1766	16.5	556	207	30	107807
ABplaaap:64	ABplaaap	64	1885	-23114	-62	-63	1885	25.3	568	247	44	307179
ABplaaapa:90	ABplaaapa	90	1871	-23128	-90	-92	1871	32.0	559	224	36	255167
ABplaaapaa:124	ABplaaapaa	124	1710	-23289	-46	-48	1710	35.8	551	209	31	174824
ABplaaapap:124	ABplaaapap	124	1787	-23212	-11	-10	1787	34.7	516	186	31	139653
ABplaaapp:90	ABplaaapp	90	1898	-23101	-69	-68	1898	20.4	530	216	37	187595
ABplaaappa:121	ABplaaappa	121	1726	-23273	-11	-15	1726	20.2	515	205	32	119597
ABplaaappp:121	ABplaaappp	121	1702	-23297	-64	-61	1702	19.9	461	183	33	109914
ABplaap:43	ABplaap	43	1933	-23066	-39	-39	1933	24.1	510	192	51	276773
ABplaapa:64	ABplaapa	64	1863	-23136	-76	-76	1863	26.5	590	181	45	385270
ABplaapaa:90	ABplaapaa	90	1859	-23140	-70	-71	1859	27.7	594	153	39	381164
ABplaapaaa:125	ABplaapaaa	125	1748	-23251	-27	-29	1748	25.6	593	149	34	250191
ABplaapaap:125	ABplaapaap	125	1766	-23233	14	6	1766	21.3	556	144	34	210402
ABplaapap:90	ABplaapap	90	1867	-23132	-87	-91	1867	19.0	551	169	40	261744
ABplaapapa:124	ABplaapapa	124	1756	-23243	-21	-24	1756	17.1	551	168	33	148498
ABplaapapp:124	ABplaapapp	124	1796	-23203	19	28	1796	18.1	508	151	31	119772
ABplaapp:64	ABplaapp	64	1873	-23126	-79	-78	1873	26.3	511	192	45	263805
ABplaappa:89	ABplaappa	89	1863	-23136	-109	-112	1863	30.5	541	176	38	271826
ABplaappaa:124	ABplaappaa	124	1736	-23263	-21	-25	1736	27.4	558	184	34	207284
ABplaappap:124	ABplaappap	124	1753	-23246	-28	-27	1753	27.2	514	163	31	141289
ABplaappp:89	ABplaappp	89	1849	-23150	-83	-84	1849	28.6	487	161	38	222443
ABplaapppa:124	ABplaapppa	124	1777	-23222	0	-1	1777	32.7	486	162	34	154835
ABplaapppp:124	ABplaapppp	124	1741	-23258	-39	-37	1741	28.4	445	160	31	109455
ABplap:25	ABplap	25	1930	-23069	-47	-48	1930	16.8	423	251	58	41836
ABplapa:44	ABplapa	44	1958	-23041	-58	-58	1958	14.0	487	259	51	202086
ABplapaa:64	ABplapaa	64	1898	-23102	-81	-82	1898	13.9	534	243	44	198974
ABplapaaa:92	ABplapaaa	92	1914	-23085	-31	-35	1914	12.0	511	220	38	160076
ABplapaaaa:128	ABplapaaaa	128	1765	-23234	-43	-52	1765	11.3	519	214	35	120098
ABplapaaap:128	ABplapaaap	128	1913	-23086	57	51	1913	9.3	480	185	32	94236
ABplapaap:92	ABplapaap	92	1922	-23077	-2	-5	1922	14.8	492	172	36	142510
ABplapaapa:128	ABplapaapa	128	1812	-23187	1	-6	1812	13.8	472	148	34	126689
ABplapaapp:128	ABplapaapp	128	1702	-23297	-78	-76	1702	16.3	430	160	32	101951
ABplapap:64	ABplapap	64	1898	-23101	-45	-44	1898	14.4	466	233	42	133494
ABplapapa:91	ABplapapa	91	1915	-23084	-51	-52	1915	11.1	461	196	37	113124
ABplapapaa:122	ABplapapaa	122	1739	-23261	-43	-47	1739	11.2	453	200	34	93763
ABplapapap:122	ABplapapap	122	1828	-23172	18	9	1828	12.3	419	168	33	90439
ABplapapp:91	ABplapapp	91	1876	-23123	-36	-36	1876	15.0	412	181	36	95727
ABplapappa:125	ABplapappa	125	1772	-23227	22	22	1772	16.4	379	169	31	71560
ABplapappp:125	ABplapappp	125	1757	-23242	-1	-3	1757	23.5	365	138	31	103442
ABplapp:44	ABplapp	44	1945	-23054	-24	-24	1945	16.5	411	186	51	172278
ABplappa:64	ABplappa	64	1908	-23091	-74	-76	1908	15.5	488	167	44	199565
ABplappaa:90	ABplappaa	90	1846	-23153	-91	-91	1846	24.5	517	124	37	258782
ABplappaaa:124	ABplappaaa	124	1762	-23237	-10	-11	1762	24.1	508	117	34	194768
ABplappaap:124	ABplappaap	124	1790	-23209	22	13	1790	24.5	470	128	30	124850
ABplappap:90	ABplappap	90	1901	-23098	-47	-52	1901	21.0	462	137	38	211987
ABplappapa:125	ABplappapa	125	1740	-23259	-59	-58	1740	20.1	445	118	33	142206
ABplappapp:125	ABplappapp	125	1772	-23227	10	9	1772	23.9	414	143	30	120533
ABplappp:64	ABplappp	64	1897	-23102	-58	-59	1897	14.7	406	183	46	136729
ABplapppa:89	ABplapppa	89	1910	-23089	-33	-38	1910	17.2	421	140	38	163251
ABplapppaa:121	ABplapppaa	121	1799	-23200	16	21	1799	14.8	398	134	33	104638
ABplapppap:121	ABplapppap	121	1712	-23288	-50	-58	1712	23.7	407	108	33	152300
ABplapppp:89	ABplapppp	89	1879	-23120	-62	-62	1879	17.4	364	129	40	178436
ABplappppa:124	ABplappppa	124	1760	-23239	-2	-3	1760	18.7	355	110	35	146376
ABplappppp:124	ABplappppp	124	1792	-23207	18	18	1792	25.0	324	112	32	133960
ABplp:13	ABplp	13	1941	-23058	-85	-87	1941	19.8	379	142	65	106864
ABplpa:26	ABplpa	26	1925	-23074	-73	-73	1925	25.1	416	122	56	173986
ABplpaa:44	ABplpaa	44	1924	-23075	-90	-91	1924	24.1	476	123	49	281314
ABplpaaa:65	ABplpaaa	65	1882	-23117	-85	-87	1882	29.3	544	126	42	276624
ABplpaaaa:92	ABplpaaaa	92	1874	-23125	-52	-59	1874	40.6	578	127	37	282688
ABplpaaaaa:127	ABplpaaaaa	127	1717	-23282	-89	-98	1717	40.8	578	121	30	169031
ABplpaaaap:127	ABplpaaaap	127	1762	-23237	-27	-28	1762	33.2	563	121	30	152176
ABplpaaap:92	ABplpaaap	92	1880	-23119	-77	-81	1880	34.7	543	122	36	242460
ABplpaaapa:126	ABplpaaapa	126	1794	-23205	-40	-37	1794	34.0	547	151	30	131773
ABplpaaapp:126	ABplpaaapp	126	1831	-23168	65	58	1831	29.8	527	118	31	150573
ABplpaap:65	ABplpaap	65	1932	-23067	-53	-57	1932	26.5	475	132	42	233063
ABplpaapa:90	ABplpaapa	90	1861	-23138	-134	-142	1861	38.8	505	115	37	284825
ABplpaapaa:126	ABplpaapaa	126	1725	-23274	-44	-53	1725	39.4	532	118	32	182623
ABplpaapap:126	ABplpaapap	126	1774	-23226	-16	-22	1774	34.6	497	107	32	159309
ABplpaapp:90	ABplpaapp	90	1911	-23088	-51	-59	1911	32.5	461	110	36	223407
ABplpaappa:127	ABplpaappa	127	1821	-23178	13	2	1821	31.2	468	107	30	128516
ABplpaappp:127	ABplpaappp	127	1819	-23180	3	-3	1819	34.3	430	123	29	112782
ABplpap:44	ABplpap	44	1887	-23113	-118	-119	1887	35.7	383	98	49	350452
ABplpapa:64	ABplpapa	64	1885	-23114	-128	-129	1885	35.0	448	100	43	310850
ABplpapaa:89	ABplpapaa	89	1819	-23180	-191	-199	1819	48.6	518	125	38	359177
ABplpapaaa:125	ABplpapaaa	125	1724	-23275	-80	-87	1724	47.6	541	122	30	199871
ABplpapaap:125	ABplpapaap	125	1782	-23217	-39	-41	1782	45.6	500	114	31	200762
ABplpapap:89	ABplpapap	89	1904	-23095	-132	-151	1904	49.3	471	115	38	359509
ABplpapapa:124	ABplpapapa	124	1779	-23220	-54	-56	1779	54.5	498	123	33	221532
ABplpapapp:124	ABplpapapp	124	1787	-23212	-32	-37	1787	50.3	464	109	30	190604
ABplpapp:64	ABplpapp	64	1888	-23111	-113	-114	1888	43.4	380	101	45	358328
ABplpappa:88	ABplpappa	88	1892	-23107	-159	-165	1892	52.0	436	119	40	396489
ABplpappaa:121	ABplpappaa	121	1768	-23231	-48	-45	1768	53.1	461	142	33	207497
ABplpappap:121	ABplpappap	121	1799	-23200	-22	-24	1799	50.4	419	118	33	231330
ABplpappp:88	ABplpappp	88	1826	-23173	-122	-131	1826	44.0	420	99	39	375145
ABplpapppa:126	ABplpapppa	126	1770	-23229	-45	-48	1770	41.9	466	95	32	224867
ABplpapppp:126	ABplpapppp	126	1723	-23276	-83	-90	1723	44.8	418	93	32	213888
ABplpp:26	ABplpp	26	1939	-23060	-53	-54	1939	19.4	326	143	56	89392
ABplppa:44	ABplppa	44	1948	-23051	-29	-30	1948	17.1	354	124	48	177558
ABplppaa:65	ABplppaa	65	1900	-23099	-51	-50	1900	21.2	421	116	42	175630
ABplppaaa:91	ABplppaaa	91	1878	-23121	-46	-48	1878	34.5	432	124	35	182923
ABplppaaaa:127	ABplppaaaa	127	1685	-23314	-138	-147	1685	42.9	451	157	31	120934
ABplppaaap:127	ABplppaaap	127	1822	-23177	31	27	1822	42.5	427	129	30	145141
ABplppaap:91	ABplppaap	91	1814	-23185	-75	-78	1814	27.8	398	130	35	157581
ABplppaapa:130	ABplppaapa	130	1745	-23254	-45	-55	1745	28.8	417	166	30	76854
ABplppaapp:130	ABplppaapp	130	1739	-23260	-45	-58	1739	30.7	391	134	29	110857
ABplppap:65	ABplppap	65	1896	-23103	-66	-66	1896	18.7	347	128	42	137139
ABplppapa:91	ABplppapa	91	1889	-23110	-41	-53	1889	27.8	371	113	36	184753
ABplppapaa:126	ABplppapaa	126	1687	-23312	-110	-120	1687	29.3	389	93	31	134448
ABplppapap:126	ABplppapap	126	1732	-23267	-57	-67	1732	31.1	356	87	30	141711
ABplppapp:91	ABplppapp	91	1845	-23154	-57	-59	1845	25.9	328	108	36	163942
ABplppappa:128	ABplppappa	128	1742	-23257	-41	-44	1742	33.8	367	118	28	105299
ABplppappp:128	ABplppappp	128	1736	-23263	-61	-75	1736	32.3	329	111	29	106992
ABplppp:44	ABplppp	44	1872	-23127	-107	-107	1872	33.0	295	92	47	280603
ABplpppa:64	ABplpppa	64	1893	-23106	-45	-45	1893	30.7	349	89	43	250049
ABplpppaa:89	ABplpppaa	89	1886	-23113	-43	-46	1886	34.1	404	94	37	270671
ABplpppaaa:123	ABplpppaaa	123	1754	-23245	-19	-25	1754	32.7	430	89	31	159339
ABplpppaap:123	ABplpppaap	123	1718	-23282	-34	-43	1718	37.5	402	113	33	179538
ABplpppap:89	ABplpppap	89	1852	-23147	-92	-94	1852	33.8	354	87	36	235594
ABplpppapa:125	ABplpppapa	125	1811	-23188	8	3	1811	37.6	345	80	31	184094
ABplpppapp:125	ABplpppapp	125	1778	-23222	-12	-24	1778	41.1	378	102	33	198047
ABplpppp:64	ABplpppp	64	1883	-23116	-87	-87	1883	40.3	294	90	43	295716
ABplppppa:89	ABplppppa	89	1906	-23093	-97	-102	1906	45.9	365	96	39	309630
ABplppppaa:121	ABplppppaa	121	1718	-23281	-107	-113	1718	46.9	368	91	33	179074
ABplppppap:121	ABplppppap	121	1729	-23270	-73	-71	1729	40.3	322	82	33	164931
ABplppppp:89	ABplppppp	89	1923	-23076	-11	-15	1923	35.3	307	80	38	241233
ABplpppppa:124	ABplpppppa	124	1801	-23198	23	18	1801	32.0	314	80	32	151062
ABplpppppp:124	ABplpppppp	124	1810	-23189	25	25	1810	25.2	294	82	31	117995
ABpr:3	ABpr	3	1778	-23221	-314	-317	1778	48.4	278	292	68	339433
ABpra:14	ABpra	14	1798	-23202	-285	-285	1798	49.5	280	317	62	252253
ABpraa:26	ABpraa	26	1814	-23185	-350	-350	1814	51.2	336	327	57	275273
ABpraaa:43	ABpraaa	43	1926	-23073	-134	-134	1926	37.4	373	361	49	383920
ABpraaaa:64	ABpraaaa	64	1892	-23107	-88	-88	1892	34.3	410	360	43	339765
ABpraaaaa:90	ABpraaaaa	90	1918	-23081	-49	-55	1918	28.3	407	357	37	277765
ABpraaaaaa:123	ABpraaaaaa	123	1758	-23241	-59	-65	1758	27.7	414	367	32	187550
ABpraaaaap:123	ABpraaaaap	123	1723	-23277	-94	-99	1723	21.7	400	350	32	171115
ABpraaaap:90	ABpraaaap	90	1946	-23053	-25	-30	1946	21.5	371	350	37	205501
ABpraaaapa:124	ABpraaaapa	124	1813	-23186	6	-2	1813	16.4	411	330	33	148205
ABpraaaapp:124	ABpraaaapp	124	1830	-23169	34	36	1830	16.1	365	323	31	104274
ABpraaap:64	ABpraaap	64	1947	-23052	-30	-33	1947	24.8	361	340	43	220538
ABpraaapa:89	ABpraaapa	89	1901	-23098	-74	-75	1901	19.2	352	326	38	173615
ABpraaapaa:124	ABpraaapaa	124	1763	-23236	-27	-27	1763	25.2	394	300	32	134653
ABpraaapap:124	ABpraaapap	124	1702	-23297	-76	-78	1702	19.4	345	299	31	101034
ABpraaapp:89	ABpraaapp	89	1877	-23122	-57	-63	1877	27.5	317	315	35	180222
ABpraaappa:125	ABpraaappa	125	1798	-23201	15	11	1798	28.5	351	310	30	123982
ABpraaappp:125	ABpraaappp	125	1749	-23250	-36	-35	1749	28.0	316	304	31	125128
ABpraap:43	ABpraap	43	1896	-23103	-212	-213	1896	50.1	303	326	50	417198
ABpraapa:63	ABpraapa	63	1898	-23101	-118	-123	1898	40.6	343	367	44	358323
ABpraapaa:88	ABpraapaa	88	1894	-23105	-86	-96	1894	37.8	365	358	37	257845
ABpraapaaa:124	ABpraapaaa	124	1788	-23211	-4	-10	1788	32.8	402	348	32	171380
ABpraapaap:124	ABpraapaap	124	1771	-23228	-41	-48	1771	33.2	366	339	29	129276
ABpraapap:88	ABpraapap	88	1873	-23126	-108	-109	1873	27.9	312	361	36	226622
ABpraapapa:122	ABpraapapa	122	1809	-23190	23	24	1809	23.1	354	367	31	130581
ABpraapapp:122	ABpraapapp	122	1713	-23286	-70	-72	1713	22.0	316	344	31	121048
ABpraapp:63	ABpraapp	63	1897	-23102	-80	-87	1897	40.4	316	320	43	296509
ABpraappa:88	ABpraappa	88	1891	-23108	-86	-96	1891	37.3	327	340	36	256664
ABpraappaa:122	ABpraappaa	122	1791	-23208	29	20	1791	24.4	369	327	30	136744
ABpraappap:122	ABpraappap	122	1793	-23206	-32	-32	1793	30.9	328	355	31	163371
ABpraappp:88	ABpraappp	88	1856	-23143	-90	-95	1856	36.7	286	332	37	263226
ABpraapppa:124	ABpraapppa	124	1794	-23205	1	0	1794	38.4	325	331	30	138005
ABpraapppp:124	ABpraapppp	124	1765	-23234	-39	-48	1765	44.2	297	355	32	193367
ABprap:26	ABprap	26	1878	-23121	-167	-167	1878	42.0	240	320	57	267927
ABprapa:44	ABprapa	44	1908	-23091	-79	-79	1908	31.6	272	348	50	377303
ABprapaa:64	ABprapaa	64	1921	-23078	-28	-30	1921	24.0	297	347	43	267851
ABprapaaa:92	ABprapaaa	92	1872	-23127	-69	-67	1872	16.1	295	317	37	167891
ABprapaaaa:125	ABprapaaaa	125	1740	-23259	-54	-52	1740	14.5	283	301	32	104704
ABprapaaap:125	ABprapaaap	125	1733	-23266	-71	-72	1733	16.9	307	317	30	119500
ABprapaap:92	ABprapaap	92	1859	-23140	-31	-37	1859	17.6	251	307	37	206771
ABprapaapa:128	ABprapaapa	128	1807	-23192	35	32	1807	23.4	292	306	30	98273
ABprapaapp:128	ABprapaapp	128	1745	-23254	-29	-42	1745	23.0	257	280	30	103500
ABprapap:64	ABprapap	64	1897	-23102	-43	-42	1897	25.1	246	313	44	276947
ABprapapa:91	ABprapapa	91	1856	-23143	-81	-86	1856	26.1	251	295	37	197436
ABprapapaa:123	ABprapapaa	123	1804	-23195	60	53	1804	33.1	284	316	32	155064
ABprapapap:123	ABprapapap	123	1734	-23265	-40	-45	1734	34.5	246	307	31	150087
ABprapapp:91	ABprapapp	91	1834	-23165	-65	-66	1834	27.0	204	277	38	239710
ABprapappa:126	ABprapappa	126	1773	-23226	-20	-22	1773	27.4	234	288	31	127601
ABprapappp:126	ABprapappp	126	1781	-23218	12	11	1781	27.9	196	287	30	136155
ABprapp:44	ABprapp	44	1910	-23089	-92	-92	1910	34.3	187	301	51	408769
ABprappa:65	ABprappa	65	1864	-23135	-89	-90	1864	35.5	199	317	44	348475
ABprappaa:91	ABprappaa	91	1838	-23161	-79	-84	1838	33.9	192	309	37	285634
ABprappaaa:124	ABprappaaa	124	1769	-23230	-57	-44	1769	39.4	217	299	32	168288
ABprappaap:124	ABprappaap	124	1696	-23303	-59	-65	1696	39.0	174	295	33	201746
ABprappap:91	ABprappap	91	1822	-23177	-86	-86	1822	33.7	159	283	38	307215
ABprappapa:126	ABprappapa	126	1713	-23286	-69	-54	1713	30.8	160	298	34	189803
ABprappapp:126	ABprappapp	126	1742	-23257	-80	-58	1742	33.0	132	286	32	202572
ABprappp:65	ABprappp	65	1863	-23136	-61	-62	1863	37.4	149	289	45	392159
ABprapppa:91	ABprapppa	91	1837	-23162	-101	-103	1837	42.0	142	286	38	335774
ABprapppaa:123	ABprapppaa	123	1759	-23240	-27	-33	1759	43.6	159	311	32	201025
ABprapppap:123	ABprapppap	123	1687	-23312	-72	-82	1687	39.7	130	285	33	220297
ABprapppp:91	ABprapppp	91	1857	-23142	-98	-95	1857	48.7	124	255	39	377558
ABprappppa:126	ABprappppa	126	1799	-23201	-25	-20	1799	48.7	135	294	32	219965
ABprappppp:126	ABprappppp	126	1768	-23231	-95	-68	1768	44.6	116	256	33	213192
ABprp:14	ABprp	14	1849	-23150	-259	-259	1849	51.8	220	214	61	236477
ABprpa:26	ABprpa	26	1805	-23194	-309	-309	1805	56.9	255	235	56	237022
ABprpaa:44	ABprpaa	44	1883	-23116	-179	-181	1883	48.2	232	336	48	395979
ABprpaaa:65	ABprpaaa	65	1882	-23117	-113	-116	1882	37.6	259	358	42	328856
ABprpaaaa:90	ABprpaaaa	90	1892	-23107	-53	-59	1892	25.8	260	352	37	260425
ABprpaaaaa:125	ABprpaaaaa	125	1811	-23188	13	8	1811	18.5	269	337	32	160533
ABprpaaaap:125	ABprpaaaap	125	1744	-23255	-24	-36	1744	24.8	255	327	30	138970
ABprpaaap:90	ABprpaaap	90	1865	-23134	-61	-66	1865	30.6	226	335	36	278561
ABprpaaapa:126	ABprpaaapa	126	1773	-23226	-16	-8	1773	24.0	232	344	32	184261
ABprpaaapp:126	ABprpaaapp	126	1705	-23294	-69	-73	1705	28.3	215	329	32	194322
ABprpaap:65	ABprpaap	65	1854	-23145	-126	-127	1854	42.0	258	302	43	280577
ABprpaapa:90	ABprpaapa	90	1876	-23123	-82	-88	1876	43.0	273	306	36	251919
ABprpaapaa:125	ABprpaapaa	125	1731	-23268	-105	-98	1731	44.6	321	311	32	170887
ABprpaapap:125	ABprpaapap	125	1765	-23234	-6	-7	1765	40.8	277	317	32	186741
ABprpaapp:90	ABprpaapp	90	1816	-23183	-90	-97	1816	41.1	229	314	36	272331
ABprpaappa:126	ABprpaappa	126	1751	-23248	-24	-28	1751	34.7	257	361	31	180898
ABprpaappp:126	ABprpaappp	126	1724	-23275	-59	-67	1724	35.8	234	344	31	184773
ABprpap:44	ABprpap	44	1880	-23119	-219	-224	1880	57.3	239	268	50	372794
ABprpapa:63	ABprpapa	63	1861	-23138	-182	-183	1861	52.1	289	340	45	387881
ABprpapaa:88	ABprpapaa	88	1867	-23132	-108	-111	1867	46.2	335	359	38	333070
ABprpapaaa:122	ABprpapaaa	122	1744	-23255	-34	-33	1744	38.0	386	370	30	174637
ABprpapaap:122	ABprpapaap	122	1763	-23236	4	0	1763	41.9	363	346	31	193176
ABprpapap:88	ABprpapap	88	1842	-23157	-124	-130	1842	44.6	283	361	37	328866
ABprpapapa:124	ABprpapapa	124	1751	-23248	-46	-55	1751	39.6	352	377	30	175064
ABprpapapp:124	ABprpapapp	124	1710	-23289	-130	-133	1710	38.8	313	370	31	185799
ABprpapp:63	ABprpapp	63	1860	-23139	-215	-217	1860	57.1	275	277	44	344232
ABprpappa:88	ABprpappa	88	1899	-23100	-103	-109	1899	52.6	314	334	40	393800
ABprpappaa:123	ABprpappaa	123	1809	-23190	9	7	1809	48.9	389	341	33	225154
ABprpappap:123	ABprpappap	123	1724	-23275	-66	-77	1724	49.1	352	335	31	203570
ABprpappp:88	ABprpappp	88	1851	-23148	-169	-189	1851	54.9	272	325	39	370372
ABprpapppa:124	ABprpapppa	124	1761	-23238	-54	-68	1761	50.4	328	356	33	219409
ABprpapppp:124	ABprpapppp	124	1720	-23279	-131	-136	1720	52.2	285	351	30	204716
ABprpp:26	ABprpp	26	1784	-23215	-325	-324	1784	50.8	172	239	56	278960
ABprppa:44	ABprppa	44	1859	-23140	-198	-199	1859	48.9	160	297	48	405856
ABprppaa:65	ABprppaa	65	1868	-23131	-150	-152	1868	45.9	219	339	41	333726
ABprppaaa:93	ABprppaaa	93	1891	-23108	-25	-31	1891	39.7	243	359	35	245882
ABprppaaaa:126	ABprppaaaa	126	1879	-23120	108	98	1879	35.2	288	349	28	160384
ABprppaaap:126	ABprppaaap	126	1711	-23288	-89	-92	1711	28.6	289	365	31	154243
ABprppaap:93	ABprppaap	93	1876	-23123	-40	-51	1876	41.1	194	341	35	275342
ABprppaapa:131	ABprppaapa	131	1739	-23260	-52	-57	1739	37.4	196	342	31	148833
ABprppaapp:131	ABprppaapp	131	1691	-23308	-100	-109	1691	32.8	181	324	28	137791
ABprppap:65	ABprppap	65	1886	-23113	-109	-115	1886	47.9	173	297	43	363478
ABprppapa:92	ABprppapa	92	1887	-23113	-92	-96	1887	47.3	184	315	37	316746
ABprppapaa:129	ABprppapaa	129	1750	-23249	-55	-58	1750	43.1	223	348	32	189065
ABprppapap:129	ABprppapap	129	1782	-23217	-56	-64	1782	48.8	186	323	30	169675
ABprppapp:92	ABprppapp	92	1895	-23104	-92	-85	1895	44.5	189	266	37	258959
ABprppappa:128	ABprppappa	128	1798	-23201	-50	-57	1798	48.8	220	283	32	166256
ABprppappp:128	ABprppappp	128	1801	-23198	-79	-89	1801	46.0	186	272	32	153232
ABprppp:44	ABprppp	44	1835	-23164	-272	-277	1835	55.6	169	226	49	380685
ABprpppa:64	ABprpppa	64	1872	-23127	-191	-199	1872	56.2	217	297	42	340672
ABprpppaa:90	ABprpppaa	90	1873	-23126	-155	-165	1873	51.9	230	338	37	320329
ABprpppaaa:124	ABprpppaaa	124	1728	-23271	-67	-69	1728	44.4	261	352	30	168305
ABprpppaap:124	ABprpppaap	124	1772	-23227	-72	-83	1772	50.1	221	348	31	192447
ABprpppap:90	ABprpppap	90	1897	-23102	-166	-174	1897	56.2	196	300	39	331147
ABprpppapa:124	ABprpppapa	124	1733	-23266	-137	-146	1733	54.5	250	335	33	190079
ABprpppapp:124	ABprpppapp	124	1821	-23178	-89	-75	1821	55.8	201	320	32	202564
ABprpppp:64	ABprpppp	64	1821	-23178	-207	-215	1821	57.3	198	242	44	355025
ABprppppa:89	ABprppppa	89	1912	-23088	-148	-167	1912	56.5	251	296	39	350623
ABprppppaa:121	ABprppppaa	121	1757	-23242	-79	-86	1757	52.6	319	319	32	195177
ABprppppap:121	ABprppppap	121	1751	-23248	-59	-67	1751	52.6	282	310	30	185962
ABprppppp:89	ABprppppp	89	1863	-23136	-125	-133	1863	51.6	222	276	38	320192
ABprpppppa:126	ABprpppppa	126	1726	-23274	-50	-49	1726	45.6	260	312	33	212347
ABprpppppp:126	ABprpppppp	126	1719	-23281	-96	-112	1719	49.0	230	308	31	200042
EMS:1	EMS	1	1803	-23196	-225	-225	1803	37.2	317	113	79	578829
MS:6	MS	6	1819	-23180	-243	-244	1819	50.4	392	150	66	292520
MSa:18	MSa	18	1834	-23165	-253	-253	1834	46.7	450	168	64	357764
MSaa:43	MSaa	43	1847	-23152	-228	-230	1847	53.5	411	192	55	467345
MSaaa:72	MSaaa	72	1854	-23145	-219	-225	1854	56.1	429	205	49	367648
MSaaaa:116	MSaaaa	116	1761	-23238	-143	-150	1761	54.9	456	213	40	197226
MSaaap:116	MSaaap	116	1781	-23218	-156	-166	1781	58.3	414	189	39	175854
MSaap:72	MSaap	72	1832	-23167	-185	-190	1832	51.1	380	169	47	315866
MSaapa:115	MSaapa	115	1776	-23223	-109	-112	1776	56.3	397	146	41	215916
MSaapp:115	MSaapp	115	1760	-23239	-144	-145	1760	53.0	333	118	41	222807
MSap:43	MSap	43	1874	-23125	-127	-128	1874	39.0	462	211	55	368442
MSapa:70	MSapa	70	1872	-23127	-101	-107	1872	41.4	457	229	48	268563
MSapaa:117	MSapaa	117	1768	-23231	-100	-102	1768	48.0	447	267	39	190566
MSapap:117	MSapap	117	1754	-23245	-93	-101	1754	43.6	419	232	41	170614
MSapp:70	MSapp	70	1871	-23128	-121	-125	1871	41.7	392	228	49	276878
MSappa:116	MSappa	116	1773	-23226	-133	-141	1773	51.8	394	239	40	182031
MSappp:116	MSappp	116	1786	-23213	-83	-86	1786	47.6	361	202	41	181803
MSp:18	MSp	18	1811	-23188	-257	-258	1811	50.0	343	199	65	362404
MSpa:43	MSpa	43	1806	-23193	-213	-216	1806	48.4	333	253	55	462699
MSpaa:70	MSpaa	70	1837	-23162	-164	-173	1837	50.1	342	266	47	328847
MSpaaa:117	MSpaaa	117	1837	-23162	-59	-62	1837	52.7	378	291	38	183868
MSpaap:117	MSpaap	117	1768	-23231	-141	-153	1768	56.7	319	258	41	197200
MSpap:70	MSpap	70	1866	-23133	-146	-150	1866	45.4	286	237	49	284902
MSpapa:112	MSpapa	112	1760	-23239	-126	-145	1760	54.1	308	214	40	175267
MSpapp:112	MSpapp	112	1738	-23261	-178	-186	1738	54.2	256	215	43	211438
MSpp:43	MSpp	43	1912	-23087	-61	-62	1912	29.9	375	261	55	281840
MSppa:69	MSppa	69	1885	-23115	-47	-48	1885	26.8	394	261	49	214043
MSppaa:115	MSppaa	115	1766	-23233	-54	-54	1766	33.5	408	273	41	163599
MSppap:115	MSppap	115	1755	-23244	-59	-62	1755	32.6	359	228	42	133457
MSppp:69	MSppp	69	1881	-23118	-76	-76	1881	30.5	318	254	48	204167
MSpppa:115	MSpppa	115	1765	-23234	-71	-78	1765	40.3	305	244	40	155561
MSpppp:115	MSpppp	115	1783	-23216	-62	-66	1783	38.8	342	271	39	149481
E:6	E	6	1842	-23157	-254	-255	1842	39.2	249	125	66	282193
Ea:19	Ea	19	1871	-23128	-225	-226	1871	40.9	310	122	62	297194
Eal:45	Eal	45	1858	-23141	-224	-226	1858	46.9	313	166	53	283405
Eala:78	Eala	78	1861	-23138	-169	-183	1861	51.3	338	192	44	159153
Ealaa:129	Ealaa	129	1821	-23178	-87	-89	1821	58.3	365	182	37	88240
Ealap:129	Ealap	129	1784	-23215	-128	-134	1784	57.0	305	169	37	86097
Ealp:78	Ealp	78	1835	-23164	-211	-222	1835	51.3	273	157	47	199347
Ealpa:129	Ealpa	129	1725	-23275	-161	-163	1725	49.2	282	160	37	88388
Ealpp:129	Ealpp	129	1831	-23168	-38	-43	1831	46.3	221	162	38	85866
Ear:45	Ear	45	1898	-23101	-82	-82	1898	31.9	356	166	52	178392
Eara:80	Eara	80	1841	-23158	-74	-73	1841	34.1	418	180	44	119296
Earaa:131	Earaa	131	1800	-23199	25	23	1800	36.6	457	198	34	55215
Earap:131	Earap	131	1764	-23235	-45	-53	1764	38.3	386	179	35	59318
Earp:80	Earp	80	1886	-23113	-49	-52	1886	34.1	336	172	44	105137
Earpa:131	Earpa	131	1709	-23290	-122	-120	1709	33.7	362	172	32	39879
Earpp:131	Earpp	131	1783	-23216	-33	-33	1783	42.6	318	178	37	68492
Ep:19	Ep	19	1867	-23132	-206	-209	1867	37.8	211	142	61	302557
Epl:45	Epl	45	1859	-23141	-149	-151	1859	35.5	256	147	52	258506
Epla:83	Epla	83	1857	-23142	-79	-86	1857	35.0	289	164	44	137543
Eplaa:134	Eplaa	134	1844	-23155	33	36	1844	30.8	319	188	34	51319
Eplap:134	Eplap	134	1773	-23226	-63	-64	1773	35.8	257	152	36	76640
Eplp:83	Eplp	83	1855	-23144	-93	-97	1855	31.5	241	142	45	146356
Eplpa:132	Eplpa	132	1774	-23225	2	2	1774	25.6	251	173	34	51352
Eplpp:132	Eplpp	132	1775	-23224	-59	-56	1775	30.0	213	150	36	81366
Epr:45	Epr	45	1862	-23137	-157	-159	1862	39.4	232	231	54	297538
Epra:82	Epra	82	1832	-23167	-105	-107	1832	37.4	248	227	45	156933
Epraa:132	Epraa	132	1824	-23175	23	20	1824	38.0	305	236	36	81325
Eprap:132	Eprap	132	1841	-23159	14	20	1841	33.1	249	240	32	41209
Eprp:82	Eprp	82	1884	-23115	-92	-91	1884	36.2	205	187	46	162520
Eprpa:132	Eprpa	132	1829	-23170	26	20	1829	32.6	231	203	32	44616
Eprpp:132	Eprpp	132	1783	-23216	-202	-161	1783	34.4	176	197	34	64171
P2:1	P2	1	1789	-23210	-313	-313	1789	36.5	157	213	79	488752
C:8	C	8	1950	-23050	-112	-113	1950	23.2	216	238	63	110002
Ca:19	Ca	19	1950	-23049	-65	-65	1950	21.5	302	244	64	0
Caa:37	Caa	37	1940	-23059	-68	-69	1940	16.7	317	236	59	29908
Caaa:61	Caaa	61	1965	-23034	-11	-10	1965	12.9	320	206	50	42221
Caaaa:89	Caaaa	89	1961	-23038	14	13	1961	15.1	318	148	36	49951
Caaaaa:124	Caaaaa	124	1769	-23230	0	-1	1769	17.4	292	120	32	54225
Caaaap:124	Caaaap	124	1795	-23204	30	26	1795	19.0	311	159	31	33496
Caaap:89	Caaap	89	1943	-23056	-30	-29	1943	15.4	254	134	40	87269
Caaapa:122	Caaapa	122	1809	-23190	-11	-2	1809	16.4	226	135	34	53290
Caaapp:122	Caaapp	122	1749	-23250	-41	-41	1749	14.2	275	151	32	38559
Caap:61	Caap	61	1972	-23027	-25	-25	1972	14.5	231	172	46	88986
Caapa:90	Caapa	90	2078	-22921	87	85	2078	17.7	204	161	39	82976
Caapaa:127	Caapaa	127	2294	-22705	407	407	2294	19.2	188	151	33	51678
Caapap:127	Caapap	127	2540	-22459	463	478	2540	31.7	152	145	33	70560
Caapp:90	Caapp	90	2072	-22927	42	55	2072	25.8	143	151	39	135167
Caappd:124	Caappd	124	2495	-22504	558	560	2495	25.0	124	175	34	73493
Caappv:124	Caappv	124	2960	-22039	762	885	2960	37.5	128	143	34	102263
Cap:37	Cap	37	1928	-23071	-61	-61	1928	23.2	236	142	52	122622
Capa:62	Capa	62	1911	-23088	-52	-53	1911	21.3	286	103	45	117416
Capaa:91	Capaa	91	1902	-23097	-18	-19	1902	26.1	265	95	37	101807
Capaaa:134	Capaaa	134	1930	-23070	91	103	1930	28.1	268	111	30	40787
Capaap:134	Capaap	134	1816	-23184	0	21	1816	26.2	240	85	31	54690
Capap:91	Capap	91	1943	-23056	-6	-7	1943	24.7	214	106	38	109730
Capapa:132	Capapa	132	2057	-22942	253	244	2057	26.5	214	107	31	54291
Capapp:132	Capapp	132	2281	-22718	301	333	2281	30.3	158	111	33	75525
Capp:62	Capp	62	1871	-23128	-93	-94	1871	26.2	183	114	47	179221
Cappa:91	Cappa	91	2437	-22563	379	384	2437	33.2	187	114	39	135384
Cappaa:124	Cappaa	124	3448	-21551	1419	1449	3448	37.1	194	127	33	69695
Cappap:124	Cappap	124	3847	-21152	1643	1766	3847	41.4	164	121	32	76967
Cappp:91	Cappp	91	2418	-22581	335	349	2418	36.5	143	144	39	161003
Capppa:126	Capppa	126	4309	-20690	2101	2206	4309	46.6	141	150	35	106615
Capppp:126	Capppp	126	3919	-21080	1740	1786	3919	39.5	157	178	32	66222
Cp:19	Cp	19	1960	-23039	-104	-104	1960	26.1	188	263	61	117078
Cpa:37	Cpa	37	1992	-23007	-51	-52	1992	19.7	206	247	57	107936
Cpaa:60	Cpaa	60	1927	-23072	-61	-61	1927	18.5	195	258	47	127601
Cpaaa:85	Cpaaa	85	1975	-23024	-18	-20	1975	16.3	220	230	40	84729
Cpaaaa:117	Cpaaaa	117	1807	-23192	-15	-17	1807	17.3	222	250	34	59046
Cpaaap:117	Cpaaap	117	1832	-23167	-27	-27	1832	14.7	193	201	35	51639
Cpaap:85	Cpaap	85	1943	-23056	-92	-92	1943	22.3	151	223	42	134301
Cpaapa:116	Cpaapa	116	1827	-23172	-19	-20	1827	19.4	177	243	35	65703
Cpaapp:116	Cpaapp	116	1867	-23132	-38	-33	1867	21.6	135	213	36	88846
Cpap:60	Cpap	60	1924	-23075	-46	-46	1924	21.4	148	179	47	152329
Cpapa:86	Cpapa	86	2277	-22722	247	255	2277	29.9	113	185	40	179329
Cpapaa:127	Cpapaa	127	3743	-21256	1563	1649	3743	39.7	101	181	33	116069
Cpapap:127	Cpapap	127	3326	-21673	1216	1224	3326	29.7	105	220	32	96882
Cpapp:86	Cpapp	86	2292	-22707	264	281	2292	34.3	109	230	41	200110
Cpappd:131	Cpappd	131	2903	-22096	877	881	2903	30.3	137	255	34	99368
Cpappv:131	Cpappv	131	3652	-21348	1329	1452	3652	40.3	107	225	33	118423
Cpp:37	Cpp	37	1906	-23094	-143	-142	1906	32.3	137	222	54	238427
Cppa:61	Cppa	61	1861	-23138	-88	-89	1861	44.4	139	241	45	217855
Cppaa:90	Cppaa	90	2348	-22651	255	246	2348	53.1	175	251	39	188995
Cppaaa:125	Cppaaa	125	2717	-22282	728	743	2717	55.0	189	276	33	112361
Cppaap:125	Cppaap	125	2516	-22483	515	576	2516	51.2	149	258	32	99623
Cppap:90	Cppap	90	2280	-22719	174	187	2280	51.8	153	198	41	202135
Cppapa:123	Cppapa	123	2729	-22270	794	805	2729	56.4	185	221	36	132422
Cppapp:123	Cppapp	123	2791	-22208	741	800	2791	49.8	139	219	34	120712
Cppp:61	Cppp	61	1863	-23136	-108	-108	1863	38.9	119	177	46	238423
Cpppa:93	Cpppa	93	2530	-22470	474	471	2530	40.0	163	228	39	148844
Cpppaa:129	Cpppaa	129	3373	-21626	1327	1324	3373	37.0	207	260	31	59071
Cpppap:129	Cpppap	129	3151	-21848	1124	1130	3151	39.4	159	237	33	78881
Cpppp:93	Cpppp	93	2762	-22237	667	673	2762	44.9	127	176	39	192826
Cppppa:128	Cppppa	128	4509	-20490	2369	2410	4509	51.0	159	189	33	98305
Cppppp:128	Cppppp	128	4330	-20669	2145	2197	4330	47.0	115	202	34	117943
P3:8	P3	8	1823	-23176	-220	-223	1823	34.7	140	171	59	182103
D:26	D	26	1836	-23163	-263	-264	1836	40.0	119	192	55	192132
Da:49	Da	49	1894	-23105	-188	-189	1894	36.7	170	121	49	97575
Daa:78	Daa	78	1896	-23103	-99	-102	1896	40.2	266	89	38	46097
Daaa:110	Daaa	110	1794	-23205	-114	-119	1794	43.0	325	109	32	48860
Daap:110	Daap	110	1847	-23152	-14	-21	1847	36.7	277	93	33	47374
Dap:78	Dap	78	1970	-23029	-137	-137	1970	42.5	178	131	41	60220
Dapa:107	Dapa	107	1779	-23220	-104	-108	1779	39.1	241	98	36	65700
Dapp:107	Dapp	107	1825	-23174	-211	-186	1825	47.6	187	169	37	73112
Dp:49	Dp	49	1843	-23156	-276	-282	1843	54.0	188	170	47	100799
Dpa:79	Dpa	79	1873	-23126	-234	-238	1873	58.8	232	227	38	52155
Dpaa:111	Dpaa	111	1825	-23174	-153	-150	1825	59.1	254	271	33	39840
Dpap:111	Dpap	111	1816	-23183	-215	-215	1816	59.7	217	257	35	43907
Dpp:79	Dpp	79	1916	-23083	-233	-235	1916	53.0	198	176	43	70497
Dppa:107	Dppa	107	1849	-23151	-150	-175	1849	57.6	245	241	33	39600
Dppp:107	Dppp	107	1840	-23159	-141	-144	1840	49.5	220	215	37	36267
P4:26	P4	26	1846	-23153	-175	-177	1846	40.7	190	115	50	143799
Z2:70	Z2	70	1814	-23185	-182	-184	1814	48.8	239	117	41	66851
Z3:70	Z3	70	1851	-23148	-275	-281	1851	59.3	296	168	42	66376
