# Supplementary material for: Quantitative Differences in Nuclear β-catenin and TCF Pattern Embryonic Cells in C. elegans
Source: PLoS Genet. 2015 Oct 21;11(10):e1005585. doi: 10.1371/journal.pgen.1005585 (PMC4619327; doi:10.1371/journal.pgen.1005585)
Supplement: S1 Data — For each cell analyzed, birth time is given in column 3 and the average nuclear reporter intensity over the lifetime of the cell (corrected for background) is given in column 7 (“blot”). For information on each embryo’s strain information and experimental conditions, refer to S2 Table. (ZIP) [file pgen.1005585.s005.zip › CAs/CA20120823_mir-57_pop-1i_L1.csv]

cellTime	cell	time	none	global	local	blot	cross	z	x	y	size	gweight
ABa:1	ABa	1	1824	-23176	9	9	1824	26.0	156	245	78	880017
ABal:2	ABal	2	1700	-23299	-174	-174	1700	19.2	144	153	75	689371
ABala:7	ABala	7	1660	-23339	-214	-215	1660	31.1	116	189	65	508506
ABalaa:19	ABalaa	19	1733	-23266	-108	-108	1733	22.7	101	189	57	377477
ABalaaa:38	ABalaaa	38	1754	-23245	-56	-55	1754	17.2	104	193	50	467244
ABalaaaa:58	ABalaaaa	58	1795	-23204	-54	-57	1795	28.6	125	208	42	396362
ABalaaaal:88	ABalaaaal	88	1808	-23191	-45	-44	1808	42.7	169	177	35	299597
ABalaaaala:128	ABalaaaala	128	1644	-23355	-53	-54	1644	37.5	174	166	30	144568
ABalaaaalp:128	ABalaaaalp	128	1768	-23231	-19	-43	1768	44.0	210	167	30	155243
ABalaaaar:88	ABalaaaar	88	1818	-23181	-51	-59	1818	35.1	153	188	36	296616
ABalaaaarl:123	ABalaaaarl	123	1731	-23268	31	25	1731	33.3	159	173	29	134272
ABalaaaarr:123	ABalaaaarr	123	1679	-23320	-58	-61	1679	37.5	191	200	30	131360
ABalaaap:58	ABalaaap	58	1774	-23225	-118	-119	1774	30.8	166	247	42	376837
ABalaaapa:88	ABalaaapa	88	1823	-23176	-75	-81	1823	41.1	136	221	37	333350
ABalaaapal:124	ABalaaapal	124	1700	-23299	-84	-94	1700	41.5	154	203	32	172428
ABalaaapar:124	ABalaaapar	124	1626	-23373	-54	-57	1626	35.5	118	200	30	157540
ABalaaapp:88	ABalaaapp	88	1821	-23178	-120	-126	1821	47.7	177	224	37	323678
ABalaaappl:126	ABalaaappl	126	1699	-23300	-53	-60	1699	47.1	155	224	31	176102
ABalaaappr:126	ABalaaappr	126	1651	-23348	-141	-142	1651	49.4	190	198	31	171766
ABalaap:38	ABalaap	38	1823	-23176	-29	-29	1823	5.9	173	203	49	264937
ABalaapa:58	ABalaapa	58	1844	-23155	-29	-28	1844	16.1	156	237	42	293428
ABalaapaa:85	ABalaapaa	85	1850	-23149	-59	-62	1850	27.2	148	235	36	240534
ABalaapaaa:121	ABalaapaaa	121	1677	-23322	-36	-32	1677	26.6	170	225	28	117113
ABalaapaap:121	ABalaapaap	121	1680	-23319	-35	-44	1680	30.5	198	245	31	122182
ABalaapap:85	ABalaapap	85	1872	-23127	-52	-55	1872	33.1	125	227	35	268153
ABalaapapa:120	ABalaapapa	120	1701	-23298	2	-1	1701	27.7	148	201	29	115416
ABalaapapp:120	ABalaapapp	120	1693	-23306	-26	-36	1693	34.5	150	229	30	141130
ABalaapp:58	ABalaapp	58	1843	-23156	-65	-67	1843	17.3	208	254	41	249450
ABalaappa:87	ABalaappa	87	1867	-23133	-26	-33	1867	30.9	180	259	34	209565
ABalaappaa:125	ABalaappaa	125	1639	-23360	-103	-108	1639	32.0	165	268	28	136333
ABalaappap:125	ABalaappap	125	1649	-23350	-61	-60	1649	36.3	198	286	32	137538
ABalaappp:87	ABalaappp	87	1836	-23163	-94	-99	1836	38.4	198	245	36	266250
ABalaapppa:124	ABalaapppa	124	1719	-23280	-29	-49	1719	36.6	181	250	30	126029
ABalaapppp:124	ABalaapppp	124	1645	-23354	-133	-132	1645	42.9	207	233	32	141841
ABalap:19	ABalap	19	1739	-23260	-168	-168	1739	40.2	151	208	58	446329
ABalapa:37	ABalapa	37	1736	-23263	-159	-158	1736	34.7	116	227	50	596180
ABalapaa:57	ABalapaa	57	1823	-23176	-134	-139	1823	41.2	149	242	42	459299
ABalapaaa:86	ABalapaaa	86	1881	-23118	-107	-112	1881	51.2	197	180	36	315519
ABalapaaaa:126	ABalapaaaa	126	1650	-23349	-73	-75	1650	47.1	185	150	30	166101
ABalapaaap:126	ABalapaaap	126	1735	-23264	-39	-42	1735	50.5	219	162	32	172452
ABalapaap:86	ABalapaap	86	1903	-23096	-149	-154	1903	52.6	233	227	37	294219
ABalapaapa:119	ABalapaapa	119	1728	-23271	-84	-91	1728	51.0	251	235	30	169443
ABalapaapp:119	ABalapaapp	119	1762	-23237	-111	-125	1762	54.4	219	221	32	163409
ABalapap:57	ABalapap	57	1812	-23187	-136	-144	1812	41.8	193	224	42	385373
ABalapapa:87	ABalapapa	87	1881	-23118	-70	-75	1881	45.9	231	191	35	261590
ABalapapaa:125	ABalapapaa	125	1739	-23261	-13	-17	1739	48.6	240	189	29	139352
ABalapapap:125	ABalapapap	125	1697	-23303	-137	-148	1697	52.0	284	176	32	178207
ABalapapp:87	ABalapapp	87	1910	-23089	-60	-68	1910	47.8	278	208	37	292327
ABalapappa:127	ABalapappa	127	1771	-23229	-77	-89	1771	53.2	272	213	30	161814
ABalapappp:127	ABalapappp	127	1706	-23293	-118	-124	1706	53.4	322	211	31	176099
ABalapp:37	ABalapp	37	1808	-23191	-75	-77	1808	32.6	179	181	49	409051
ABalappa:56	ABalappa	56	1810	-23189	-138	-141	1810	35.1	174	193	42	359892
ABalappaa:85	ABalappaa	85	1881	-23118	-62	-67	1881	44.0	206	154	36	309641
ABalappaaa:123	ABalappaaa	123	1770	-23229	45	46	1770	36.8	216	156	29	134724
ABalappaap:123	ABalappaap	123	1707	-23292	-36	-38	1707	43.6	246	155	32	141015
ABalappap:85	ABalappap	85	1906	-23093	-82	-91	1906	48.9	252	153	37	326767
ABalappapa:123	ABalappapa	123	1744	-23255	-58	-64	1744	46.5	274	124	32	178660
ABalappapp:123	ABalappapp	123	1677	-23322	-103	-115	1677	46.0	295	156	30	176446
ABalappp:56	ABalappp	56	1813	-23186	-137	-143	1813	42.7	243	191	42	364343
ABalapppa:85	ABalapppa	85	1887	-23112	-149	-169	1887	51.9	285	178	38	335895
ABalapppaa:122	ABalapppaa	122	1768	-23231	18	11	1768	50.2	315	159	32	184541
ABalapppap:122	ABalapppap	122	1745	-23254	-78	-93	1745	53.3	347	198	32	179120
ABalapppp:85	ABalapppp	85	1875	-23124	-128	-141	1875	51.9	329	192	37	339518
ABalappppa:123	ABalappppa	123	1803	-23196	-27	-35	1803	50.1	355	162	30	162958
ABalappppp:123	ABalappppp	123	1763	-23236	-11	-20	1763	49.3	410	173	30	169124
ABalp:7	ABalp	7	1763	-23236	-87	-87	1763	19.4	205	123	64	333750
ABalpa:19	ABalpa	19	1776	-23223	-63	-63	1776	15.0	167	119	57	302905
ABalpaa:37	ABalpaa	37	1784	-23215	-22	-22	1784	15.1	153	121	49	372130
ABalpaaa:56	ABalpaaa	56	1809	-23190	-51	-50	1809	15.3	169	177	42	233545
ABalpaaaa:80	ABalpaaaa	80	1852	-23147	-4	-4	1852	17.7	112	200	38	241976
ABalpaaaaa:109	ABalpaaaaa	109	1706	-23293	-42	-40	1706	21.1	87	173	31	211998
ABalpaaaap:109	ABalpaaaap	109	1755	-23244	-16	-22	1755	22.5	100	210	32	162756
ABalpaaap:80	ABalpaaap	80	1838	-23161	-35	-37	1838	15.7	161	177	36	198254
ABalpaaapa:112	ABalpaaapa	112	1770	-23229	28	18	1770	18.9	112	169	33	208358
ABalpaaapp:112	ABalpaaapp	112	1781	-23218	-21	-26	1781	16.9	150	154	30	123728
ABalpaap:56	ABalpaap	56	1803	-23196	-59	-61	1803	13.8	118	178	42	271999
ABalpaapa:81	ABalpaapa	81	1832	-23167	11	11	1832	25.5	104	165	36	260375
ABalpaapaa:115	ABalpaapaa	115	1681	-23318	-37	-33	1681	25.8	106	151	32	188040
ABalpaapap:115	ABalpaapap	115	1705	-23294	-25	-31	1705	30.8	121	170	32	181766
ABalpaapp:81	ABalpaapp	81	1840	-23160	-29	-31	1840	25.8	151	184	36	239725
ABalpaappa:116	ABalpaappa	116	1725	-23274	-6	-3	1725	24.5	129	184	30	133512
ABalpaappp:116	ABalpaappp	116	1739	-23260	-3	1	1739	26.7	161	163	29	126638
ABalpap:37	ABalpap	37	1784	-23215	-57	-57	1784	4.6	245	137	50	205863
ABalpapa:55	ABalpapa	55	1842	-23157	-21	-20	1842	2.9	188	147	44	190787
ABalpapaa:79	ABalpapaa	79	1848	-23151	-7	-5	1848	10.0	118	159	36	193033
ABalpapaaa:114	ABalpapaaa	114	1694	-23305	-51	-55	1694	11.2	116	146	30	133163
ABalpapaap:114	ABalpapaap	114	1800	-23199	29	19	1800	4.4	154	133	30	110492
ABalpapap:79	ABalpapap	79	1892	-23107	-18	-18	1892	3.4	166	146	39	184669
ABalpapapa:111	ABalpapapa	111	1791	-23208	-3	-6	1791	5.8	190	133	30	110623
ABalpapapp:111	ABalpapapp	111	1798	-23201	-22	-18	1798	3.5	225	114	32	104568
ABalpapp:55	ABalpapp	55	1884	-23115	8	7	1884	2.3	270	177	44	111430
ABalpappa:78	ABalpappa	78	1890	-23109	6	3	1890	5.0	199	189	35	121774
ABalpappaa:109	ABalpappaa	109	1785	-23214	-33	-51	1785	1.3	190	175	29	52207
ABalpappap:109	ABalpappap	109	1777	-23222	-26	-33	1777	3.1	223	182	31	67464
ABalpappp:78	ABalpappp	78	1911	-23088	25	26	1911	2.2	248	176	37	91188
ABalpapppa:107	ABalpapppa	107	1809	-23190	-8	-1	1809	2.7	229	149	30	70177
ABalpapppp:107	ABalpapppp	107	1826	-23173	7	8	1826	5.7	268	172	35	97450
ABalpp:19	ABalpp	19	1777	-23222	-118	-118	1777	28.7	258	97	56	338047
ABalppa:37	ABalppa	37	1791	-23208	-96	-96	1791	22.7	225	87	49	423310
ABalppaa:57	ABalppaa	57	1829	-23170	-19	-20	1829	19.6	137	128	42	327473
ABalppaaa:83	ABalppaaa	83	1874	-23125	-15	-22	1874	20.0	141	133	34	217429
ABalppaaaa:118	ABalppaaaa	118	1660	-23339	-46	-46	1660	22.1	131	128	29	143799
ABalppaaap:118	ABalppaaap	118	1728	-23271	4	11	1728	15.2	140	114	30	140325
ABalppaap:83	ABalppaap	83	1851	-23148	-43	-46	1851	14.0	169	100	36	257837
ABalppaapa:119	ABalppaapa	119	1742	-23257	2	3	1742	10.3	167	104	30	149934
ABalppaapp:119	ABalppaapp	119	1752	-23247	-21	-24	1752	13.6	193	88	30	162941
ABalppap:57	ABalppap	57	1837	-23162	-39	-43	1837	16.9	197	117	42	286153
ABalppapa:82	ABalppapa	82	1845	-23154	-26	-32	1845	8.9	175	144	37	216663
ABalppapaa:114	ABalppapaa	114	1757	-23242	-32	-37	1757	11.6	168	163	30	113165
ABalppapap:114	ABalppapap	114	1753	-23246	-29	-38	1753	10.2	199	179	31	102544
ABalppapp:82	ABalppapp	82	1891	-23108	-5	-5	1891	9.9	221	133	36	158837
ABalppappa:114	ABalppappa	114	1839	-23160	86	83	1839	12.0	196	131	29	114019
ABalppappp:114	ABalppappp	114	1801	-23198	27	31	1801	8.9	246	128	32	112372
ABalppp:37	ABalppp	37	1774	-23225	-72	-73	1774	13.8	320	110	49	301718
ABalpppa:56	ABalpppa	56	1863	-23136	-30	-32	1863	15.0	233	131	43	250725
ABalpppaa:81	ABalpppaa	81	1868	-23131	-43	-44	1868	21.3	179	122	35	235194
ABalpppaaa:117	ABalpppaaa	117	1724	-23275	-5	-3	1724	18.6	156	92	31	169156
ABalpppaap:117	ABalpppaap	117	1770	-23229	4	-1	1770	22.5	184	79	30	182197
ABalpppap:81	ABalpppap	81	1838	-23161	-83	-89	1838	26.7	219	112	36	237666
ABalpppapa:111	ABalpppapa	111	1764	-23235	-76	-81	1764	25.7	212	79	32	193715
ABalpppapp:111	ABalpppapp	111	1800	-23199	-63	-64	1800	28.1	254	78	32	185679
ABalpppp:56	ABalpppp	56	1861	-23138	-21	-18	1861	11.7	293	135	43	218265
ABalppppa:81	ABalppppa	81	1876	-23123	-64	-63	1876	22.7	235	144	38	217762
ABalppppaa:113	ABalppppaa	113	1780	-23219	-9	-8	1780	20.9	205	115	30	141925
ABalppppap:113	ABalppppap	113	1778	-23221	-15	-15	1778	22.3	243	124	31	134848
ABalppppp:81	ABalppppp	81	1869	-23130	-67	-72	1869	17.3	290	134	38	179746
ABalpppppa:110	ABalpppppa	110	1789	-23210	-31	-32	1789	16.2	270	133	30	102351
ABalpppppp:110	ABalpppppp	110	1782	-23217	-48	-46	1782	19.1	316	128	33	103183
ABar:2	ABar	2	1690	-23309	-251	-251	1690	46.8	234	265	78	765808
ABara:7	ABara	7	1717	-23282	-119	-119	1717	21.6	212	293	62	309067
ABaraa:19	ABaraa	19	1773	-23226	-59	-58	1773	14.6	168	260	57	262562
ABaraaa:36	ABaraaa	36	1787	-23212	-53	-54	1787	19.7	156	275	49	357654
ABaraaaa:57	ABaraaaa	57	1902	-23097	-7	-9	1902	26.0	229	284	43	282429
ABaraaaaa:82	ABaraaaaa	82	1850	-23149	-47	-51	1850	18.3	198	260	38	213347
ABaraaaaaa:110	ABaraaaaaa	110	1853	-23146	58	57	1853	16.2	143	208	30	121364
ABaraaaaap:110	ABaraaaaap	110	1744	-23255	-54	-57	1744	18.6	180	202	33	123919
ABaraaaap:82	ABaraaaap	82	1907	-23092	0	-1	1907	22.9	241	268	37	195748
ABaraaaapa:115	ABaraaaapa	115	1725	-23274	-52	-61	1725	18.7	204	222	30	108114
ABaraaaapp:115	ABaraaaapp	115	1759	-23240	-24	-27	1759	19.1	239	244	31	98220
ABaraaap:57	ABaraaap	57	1831	-23168	-33	-35	1831	15.5	186	295	42	250853
ABaraaapa:82	ABaraaapa	82	1921	-23078	27	26	1921	15.9	155	238	37	217030
ABaraaapaa:117	ABaraaapaa	117	1735	-23264	-37	-31	1735	14.4	114	234	30	104434
ABaraaapap:117	ABaraaapap	117	1750	-23249	-6	-7	1750	18.1	149	243	30	117057
ABaraaapp:82	ABaraaapp	82	1862	-23137	-44	-45	1862	18.0	206	203	35	161930
ABaraaappa:119	ABaraaappa	119	1661	-23338	-81	-78	1661	19.1	179	157	29	100413
ABaraaappp:119	ABaraaappp	119	1733	-23266	-12	-12	1733	17.7	221	165	30	90403
ABaraap:36	ABaraap	36	1786	-23213	-50	-51	1786	4.8	234	275	50	194246
ABaraapa:56	ABaraapa	56	1857	-23142	-16	-18	1857	5.2	238	290	44	209302
ABaraapaa:80	ABaraapaa	80	1851	-23148	-23	-24	1851	7.9	140	224	39	241051
ABaraapaaa:113	ABaraapaaa	113	1759	-23240	-12	-12	1759	13.6	104	200	33	187118
ABaraapaap:113	ABaraapaap	113	1759	-23240	-17	-24	1759	7.1	124	211	33	163326
ABaraapap:80	ABaraapap	80	1852	-23147	-45	-41	1852	1.7	173	211	37	120251
ABaraapapa:113	ABaraapapa	113	1679	-23320	-95	-93	1679	5.7	134	175	30	107861
ABaraapapp:113	ABaraapapp	113	1753	-23246	-36	-47	1753	4.3	168	170	30	95882
ABaraapp:56	ABaraapp	56	1856	-23143	-43	-43	1856	2.7	306	246	43	102169
ABaraappa:79	ABaraappa	79	1855	-23144	-69	-69	1855	1.7	224	237	36	80412
ABaraappaa:110	ABaraappaa	110	1771	-23228	-22	-23	1771	7.8	158	223	30	118137
ABaraappap:110	ABaraappap	110	1829	-23170	36	25	1829	4.2	185	209	31	82478
ABaraappp:79	ABaraappp	79	1938	-23061	60	54	1938	1.7	281	232	38	83536
ABaraapppa:109	ABaraapppa	109	1851	-23148	63	69	1851	2.5	198	242	31	87341
ABaraapppp:109	ABaraapppp	109	1798	-23201	-3	-1	1798	2.1	237	231	32	69197
ABarap:19	ABarap	19	1800	-23199	-74	-74	1800	15.4	253	310	57	245543
ABarapa:36	ABarapa	36	1772	-23227	-78	-78	1772	22.4	222	318	49	379540
ABarapaa:57	ABarapaa	57	1867	-23132	-8	-10	1867	17.3	222	317	41	254508
ABarapaaa:86	ABarapaaa	86	1846	-23153	-40	-41	1846	14.8	173	289	37	232401
ABarapaaaa:123	ABarapaaaa	123	1725	-23274	15	10	1725	11.6	167	283	30	115037
ABarapaaap:123	ABarapaaap	123	1671	-23328	-42	-45	1671	18.4	178	287	33	150783
ABarapaap:86	ABarapaap	86	1852	-23147	-47	-48	1852	7.6	184	276	37	206427
ABarapaapa:123	ABarapaapa	123	1614	-23385	-102	-98	1614	1.4	166	247	29	56460
ABarapaapp:123	ABarapaapp	123	1686	-23313	-31	-31	1686	4.6	179	269	30	105564
ABarapap:57	ABarapap	57	1866	-23133	-36	-40	1866	21.3	279	318	42	230941
ABarapapa:83	ABarapapa	83	1844	-23155	-29	-30	1844	9.8	222	283	36	162001
ABarapapaa:116	ABarapapaa	116	1732	-23267	-23	-30	1732	12.4	178	247	30	108851
ABarapapap:116	ABarapapap	116	1720	-23279	-58	-55	1720	11.1	213	234	30	89972
ABarapapp:83	ABarapapp	83	1883	-23116	-35	-34	1883	11.2	261	290	36	130647
ABarapappa:114	ABarapappa	114	1788	-23211	7	11	1788	11.7	215	269	30	97792
ABarapappp:114	ABarapappp	114	1808	-23191	27	25	1808	4.0	236	283	34	107847
ABarapp:36	ABarapp	36	1818	-23181	-37	-38	1818	8.1	307	315	49	262335
ABarappa:56	ABarappa	56	1891	-23108	0	-1	1891	8.7	284	308	42	205326
ABarappaa:84	ABarappaa	84	1876	-23123	-37	-37	1876	14.5	217	278	36	203566
ABarappaaa:121	ABarappaaa	121	1649	-23350	-42	-39	1649	20.8	201	301	30	133001
ABarappaap:121	ABarappaap	121	1744	-23255	-7	-7	1744	22.4	234	298	31	125997
ABarappap:84	ABarappap	84	1901	-23098	-6	-13	1901	10.0	247	273	36	148530
ABarappapa:116	ABarappapa	116	1746	-23253	-11	-10	1746	12.8	199	304	30	105808
ABarappapp:116	ABarappapp	116	1797	-23202	7	0	1797	12.4	231	313	32	117729
ABarappp:56	ABarappp	56	1834	-23165	-33	-30	1834	8.3	353	291	43	153013
ABarapppa:81	ABarapppa	81	1870	-23129	-17	-18	1870	12.2	272	233	37	143803
ABarapppaa:113	ABarapppaa	113	1772	-23227	-37	-32	1772	6.9	238	247	32	97698
ABarapppap:113	ABarapppap	113	1764	-23235	-17	-24	1764	10.6	272	234	32	81089
ABarapppp:81	ABarapppp	81	1881	-23118	-3	-2	1881	10.2	317	265	38	135448
ABarappppa:114	ABarappppa	114	1792	-23207	-5	-11	1792	7.6	271	285	32	92432
ABarappppp:114	ABarappppp	114	1771	-23228	-44	-45	1771	7.7	309	280	32	83277
ABarp:7	ABarp	7	1714	-23285	-267	-267	1714	45.8	302	284	65	438038
ABarpa:19	ABarpa	19	1765	-23234	-165	-165	1765	43.5	237	287	60	429782
ABarpaa:37	ABarpaa	37	1757	-23242	-181	-181	1757	42.7	181	274	51	546559
ABarpaaa:55	ABarpaaa	55	1826	-23173	-133	-137	1826	42.0	183	286	45	473165
ABarpaaaa:82	ABarpaaaa	82	1875	-23124	-64	-69	1875	29.6	149	281	37	298241
ABarpaaaaa:116	ABarpaaaaa	116	1735	-23264	-39	-44	1735	28.0	145	270	34	177291
ABarpaaaap:116	ABarpaaaap	116	1789	-23210	42	47	1789	23.0	184	254	30	126485
ABarpaaap:82	ABarpaaap	82	1825	-23174	-175	-183	1825	41.5	169	281	37	335679
ABarpaaapa:115	ABarpaaapa	115	1667	-23332	-93	-96	1667	30.8	110	230	34	181643
ABarpaaapp:115	ABarpaaapp	115	1737	-23262	-66	-72	1737	40.0	131	252	32	182060
ABarpaap:55	ABarpaap	55	1817	-23182	-185	-188	1817	48.3	238	243	45	431582
ABarpaapa:80	ABarpaapa	80	1893	-23106	-151	-165	1893	48.1	207	276	39	367715
ABarpaapaa:111	ABarpaapaa	111	1844	-23155	-35	-43	1844	45.5	156	258	31	205909
ABarpaapap:111	ABarpaapap	111	1776	-23224	-151	-166	1776	49.0	198	262	35	226698
ABarpaapp:80	ABarpaapp	80	1862	-23137	-168	-181	1862	46.5	262	296	39	352836
ABarpaappa:111	ABarpaappa	111	1804	-23195	-119	-134	1804	50.6	229	278	33	215726
ABarpaappp:111	ABarpaappp	111	1846	-23153	-52	-59	1846	48.9	267	298	33	212851
ABarpap:37	ABarpap	37	1772	-23227	-119	-119	1772	36.8	253	266	50	385202
ABarpapa:55	ABarpapa	55	1836	-23163	-112	-113	1836	39.5	239	308	44	415104
ABarpapaa:81	ABarpapaa	81	1884	-23115	-81	-79	1884	30.7	194	306	38	296970
ABarpapaaa:114	ABarpapaaa	114	1742	-23257	-74	-88	1742	30.0	178	303	31	165684
ABarpapaap:114	ABarpapaap	114	1803	-23196	-6	-14	1803	38.4	165	289	32	170944
ABarpapap:81	ABarpapap	81	1891	-23108	-96	-104	1891	39.2	228	312	39	326793
ABarpapapa:114	ABarpapapa	114	1793	-23206	-49	-63	1793	40.3	205	307	32	162215
ABarpapapp:114	ABarpapapp	114	1823	-23176	-64	-72	1823	43.2	242	320	33	185314
ABarpapp:55	ABarpapp	55	1857	-23142	-93	-94	1857	39.7	301	292	44	356035
ABarpappa:81	ABarpappa	81	1899	-23100	-49	-51	1899	32.4	251	314	38	300026
ABarpappaa:113	ABarpappaa	113	1796	-23203	-4	-8	1796	30.0	206	296	32	169318
ABarpappap:113	ABarpappap	113	1789	-23210	-42	-39	1789	33.4	246	332	34	194050
ABarpappp:81	ABarpappp	81	1899	-23100	-73	-77	1899	41.9	304	313	39	331970
ABarpapppa:113	ABarpapppa	113	1810	-23189	-73	-77	1810	38.6	269	340	33	185496
ABarpapppp:113	ABarpapppp	113	1808	-23191	-82	-85	1808	46.4	303	321	34	205020
ABarpp:19	ABarpp	19	1759	-23240	-240	-240	1759	48.0	358	289	60	407379
ABarppa:36	ABarppa	36	1757	-23243	-264	-265	1757	52.9	292	265	51	485417
ABarppaa:56	ABarppaa	56	1886	-23113	-239	-241	1886	53.8	290	273	46	469670
ABarppaaa:82	ABarppaaa	82	1926	-23073	-283	-303	1926	54.6	270	260	38	350345
ABarppaaaa:119	ABarppaaaa	119	1824	-23175	-99	-136	1824	55.2	246	253	31	144578
ABarppaaap:119	ABarppaaap	119	1732	-23268	-182	-203	1732	54.4	294	257	34	207445
ABarppaap:82	ABarppaap	82	1872	-23127	-267	-286	1872	54.0	320	262	39	364431
ABarppaapa:115	ABarppaapa	115	1784	-23215	-149	-164	1784	54.8	325	246	34	212436
ABarppaapp:115	ABarppaapp	115	1704	-23295	-208	-218	1704	53.9	383	244	32	205427
ABarppap:56	ABarppap	56	1861	-23138	-244	-249	1861	52.6	353	245	46	465576
ABarppapa:82	ABarppapa	82	1981	-23018	-192	-213	1981	53.6	361	227	40	381790
ABarppapaa:118	ABarppapaa	118	1850	-23149	-46	-62	1850	54.2	387	208	33	222871
ABarppapap:118	ABarppapap	118	1810	-23189	-90	-83	1810	52.6	432	192	34	237681
ABarppapp:82	ABarppapp	82	1896	-23103	-194	-204	1896	51.8	419	198	40	406792
ABarppappa:117	ABarppappa	117	1722	-23277	-121	-125	1722	48.6	439	158	32	214258
ABarppappp:117	ABarppappp	117	1787	-23212	-80	-76	1787	44.8	487	158	33	230727
ABarppp:36	ABarppp	36	1773	-23226	-218	-222	1773	49.5	385	293	51	508281
ABarpppa:56	ABarpppa	56	1859	-23140	-194	-195	1859	50.5	385	302	46	476460
ABarpppaa:82	ABarpppaa	82	1929	-23070	-104	-110	1929	50.3	334	309	39	370482
ABarpppaaa:116	ABarpppaaa	116	1845	-23154	-44	-55	1845	53.4	285	302	30	194020
ABarpppaap:116	ABarpppaap	116	1774	-23225	-132	-143	1774	52.2	329	296	34	192288
ABarpppap:82	ABarpppap	82	1874	-23125	-291	-300	1874	52.7	395	284	40	362157
ABarpppapa:115	ABarpppapa	115	1843	-23156	-118	-124	1843	53.1	373	289	35	199799
ABarpppapp:115	ABarpppapp	115	1782	-23217	-122	-124	1782	53.5	419	282	30	181873
ABarpppp:56	ABarpppp	56	1853	-23146	-204	-206	1853	48.5	453	249	46	448722
ABarppppa:82	ABarppppa	82	1874	-23125	-255	-266	1874	51.5	444	272	40	370768
ABarppppaa:117	ABarppppaa	117	1769	-23230	-186	-197	1769	54.3	435	244	32	189871
ABarppppap:117	ABarppppap	117	1808	-23191	-80	-91	1808	53.3	480	252	34	219675
ABarppppp:82	ABarppppp	82	1905	-23094	-191	-195	1905	47.6	501	262	40	371781
ABarpppppa:117	ABarpppppa	117	1730	-23269	-115	-119	1730	48.0	560	254	33	223996
ABarpppppp:117	ABarpppppp	117	1778	-23221	-120	-134	1778	52.7	512	244	34	219565
ABp:1	ABp	1	1610	-23390	-274	-274	1610	44.0	366	332	78	886623
ABpl:2	ABpl	2	1689	-23310	-172	-172	1689	27.8	348	120	76	722222
ABpla:7	ABpla	7	1717	-23282	-222	-222	1717	46.8	263	158	65	450826
ABplaa:19	ABplaa	19	1728	-23271	-229	-230	1728	48.0	225	166	58	387989
ABplaaa:36	ABplaaa	36	1736	-23263	-221	-221	1736	48.1	173	184	52	575928
ABplaaaa:55	ABplaaaa	55	1843	-23156	-79	-79	1843	34.8	128	154	45	510740
ABplaaaaa:81	ABplaaaaa	81	1879	-23120	-18	-21	1879	28.9	153	120	39	354121
ABplaaaaaa:115	ABplaaaaaa	115	1741	-23258	2	0	1741	24.0	166	121	30	163383
ABplaaaaap:115	ABplaaaaap	115	1758	-23241	-6	-12	1758	29.6	175	110	33	229981
ABplaaaap:81	ABplaaaap	81	1869	-23130	-99	-104	1869	37.8	190	119	39	357964
ABplaaaapa:112	ABplaaaapa	112	1777	-23222	-82	-83	1777	34.4	191	92	30	198211
ABplaaaapp:112	ABplaaaapp	112	1807	-23192	8	2	1807	31.5	221	121	32	159967
ABplaaap:55	ABplaaap	55	1805	-23194	-158	-162	1805	42.6	189	156	45	485052
ABplaaapa:79	ABplaaapa	79	1888	-23111	-82	-89	1888	37.5	232	126	36	291336
ABplaaapaa:113	ABplaaapaa	113	1725	-23274	-62	-71	1725	28.6	255	118	30	161236
ABplaaapap:113	ABplaaapap	113	1785	-23214	-28	-32	1785	36.0	269	139	32	170793
ABplaaapp:79	ABplaaapp	79	1865	-23134	-113	-117	1865	38.5	277	115	40	358468
ABplaaappa:108	ABplaaappa	108	1797	-23202	-19	-18	1797	33.3	293	128	31	160312
ABplaaappp:108	ABplaaappp	108	1819	-23180	4	1	1819	32.6	329	125	34	186417
ABplaap:36	ABplaap	36	1761	-23238	-153	-153	1761	39.1	245	126	53	549229
ABplaapa:55	ABplaapa	55	1811	-23188	-125	-125	1811	31.8	175	104	45	461951
ABplaapaa:79	ABplaapaa	79	1861	-23138	-47	-51	1861	31.6	164	107	39	391276
ABplaapaaa:111	ABplaapaaa	111	1764	-23235	-39	-37	1764	34.4	158	134	32	211462
ABplaapaap:111	ABplaapaap	111	1788	-23211	-36	-43	1788	37.8	191	125	32	205327
ABplaapap:79	ABplaapap	79	1885	-23114	-101	-105	1885	32.5	230	84	39	373400
ABplaapapa:109	ABplaapapa	109	1831	-23168	-54	-60	1831	37.3	229	93	33	246138
ABplaapapp:109	ABplaapapp	109	1836	-23163	-26	-35	1836	35.4	273	97	33	220993
ABplaapp:55	ABplaapp	55	1846	-23153	-115	-115	1846	35.4	250	125	46	427758
ABplaappa:78	ABplaappa	78	1900	-23099	-44	-49	1900	29.2	276	95	37	291057
ABplaappaa:115	ABplaappaa	115	1749	-23250	-47	-42	1749	24.0	278	109	30	155795
ABplaappap:115	ABplaappap	115	1806	-23193	-5	-8	1806	27.8	304	84	33	175294
ABplaappp:78	ABplaappp	78	1905	-23094	-66	-72	1905	31.4	322	109	41	345038
ABplaapppa:111	ABplaapppa	111	1780	-23219	-46	-47	1780	22.9	328	82	33	185135
ABplaapppp:111	ABplaapppp	111	1742	-23257	-101	-104	1742	23.2	365	101	34	188758
ABplap:19	ABplap	19	1722	-23277	-232	-232	1722	47.0	335	162	59	385506
ABplapa:36	ABplapa	36	1815	-23184	-235	-236	1815	52.6	265	170	52	536169
ABplapaa:57	ABplapaa	57	1860	-23139	-154	-162	1860	50.3	243	143	45	523493
ABplapaaa:85	ABplapaaa	85	1958	-23041	-30	-31	1958	46.4	309	128	38	397061
ABplapaaaa:120	ABplapaaaa	120	1732	-23267	-23	-26	1732	41.3	308	142	30	184836
ABplapaaap:120	ABplapaaap	120	1763	-23236	-27	-25	1763	41.1	346	134	32	196996
ABplapaap:85	ABplapaap	85	1912	-23087	-97	-107	1912	45.9	354	131	38	410478
ABplapaapa:118	ABplapaapa	118	1808	-23191	15	7	1808	35.0	370	131	31	178488
ABplapaapp:118	ABplapaapp	118	1793	-23206	-60	-60	1793	39.2	388	112	33	213575
ABplapap:57	ABplapap	57	1883	-23116	-141	-142	1883	50.5	306	161	46	492043
ABplapapa:82	ABplapapa	82	1966	-23033	-112	-124	1966	51.3	374	157	40	420760
ABplapapaa:114	ABplapapaa	114	1842	-23157	-13	-21	1842	46.0	377	137	33	230398
ABplapapap:114	ABplapapap	114	1794	-23205	-85	-84	1794	44.7	411	140	32	229946
ABplapapp:82	ABplapapp	82	1909	-23090	-138	-139	1909	44.0	428	140	40	410215
ABplapappa:114	ABplapappa	114	1840	-23159	-24	-30	1840	40.6	444	132	34	222944
ABplapappp:114	ABplapappp	114	1819	-23180	-26	-27	1819	36.7	491	144	33	212401
ABplapp:36	ABplapp	36	1776	-23223	-209	-211	1776	43.9	351	134	52	562446
ABplappa:56	ABplappa	56	1875	-23124	-128	-134	1875	41.2	309	105	46	541444
ABplappaa:85	ABplappaa	85	1954	-23045	-39	-48	1954	37.4	355	103	38	407390
ABplappaaa:119	ABplappaaa	119	1757	-23242	-22	-21	1757	39.9	309	103	32	236565
ABplappaap:119	ABplappaap	119	1735	-23265	-91	-92	1735	36.1	353	96	33	232642
ABplappap:85	ABplappap	85	1903	-23096	-109	-118	1903	34.9	401	113	38	368194
ABplappapa:118	ABplappapa	118	1726	-23273	-66	-68	1726	29.1	388	104	32	205883
ABplappapp:118	ABplappapp	118	1768	-23231	-12	-24	1768	31.1	420	114	33	188470
ABplappp:56	ABplappp	56	1875	-23124	-148	-149	1875	44.7	375	129	45	513657
ABplapppa:82	ABplapppa	82	1881	-23118	-94	-98	1881	31.6	436	117	38	339975
ABplapppaa:116	ABplapppaa	116	1730	-23269	-79	-82	1730	29.7	452	118	33	192575
ABplapppap:116	ABplapppap	116	1752	-23247	-37	-34	1752	25.3	482	126	33	187275
ABplapppp:82	ABplapppp	82	1942	-23057	-19	-20	1942	32.3	482	134	39	337325
ABplappppa:115	ABplappppa	115	1762	-23237	-33	-32	1762	29.7	511	145	32	184627
ABplappppp:115	ABplappppp	115	1772	-23227	-25	-32	1772	22.3	544	164	32	149286
ABplp:7	ABplp	7	1762	-23237	-128	-128	1762	30.8	380	126	63	383609
ABplpa:19	ABplpa	19	1779	-23220	-91	-91	1779	21.1	352	110	57	269178
ABplpaa:37	ABplpaa	37	1787	-23212	-97	-97	1787	27.7	343	93	48	404712
ABplpaaa:56	ABplpaaa	56	1864	-23136	-44	-45	1864	20.0	247	81	42	284816
ABplpaaaa:81	ABplpaaaa	81	1888	-23111	-40	-47	1888	16.9	208	81	36	233049
ABplpaaaaa:115	ABplpaaaaa	115	1778	-23221	0	-1	1778	14.7	222	84	31	141404
ABplpaaaap:115	ABplpaaaap	115	1807	-23192	-20	-21	1807	20.8	252	73	30	142943
ABplpaaap:81	ABplpaaap	81	1882	-23118	-29	-36	1882	16.3	257	84	35	191181
ABplpaaapa:115	ABplpaaapa	115	1798	-23201	12	15	1798	16.6	253	100	30	122957
ABplpaaapp:115	ABplpaaapp	115	1804	-23195	13	9	1804	9.5	272	92	31	132026
ABplpaap:56	ABplpaap	56	1849	-23150	-67	-72	1849	26.5	300	98	43	298499
ABplpaapa:81	ABplpaapa	81	1853	-23146	-67	-71	1853	19.0	293	81	36	205950
ABplpaapaa:114	ABplpaapaa	114	1819	-23180	13	16	1819	16.1	289	87	30	123284
ABplpaapap:114	ABplpaapap	114	1853	-23146	54	53	1853	9.0	308	106	30	100941
ABplpaapp:81	ABplpaapp	81	1866	-23133	-65	-71	1866	19.6	335	93	37	224171
ABplpaappa:114	ABplpaappa	114	1768	-23231	-30	-33	1768	9.4	336	101	35	162513
ABplpaappp:114	ABplpaappp	114	1820	-23179	1	-10	1820	16.0	356	95	32	150939
ABplpap:37	ABplpap	37	1830	-23169	-16	-16	1830	10.5	405	145	51	257561
ABplpapa:55	ABplpapa	55	1877	-23122	-14	-13	1877	14.9	340	98	43	261781
ABplpapaa:78	ABplpapaa	78	1907	-23092	-1	-4	1907	6.7	274	118	38	168248
ABplpapaaa:111	ABplpapaaa	111	1830	-23169	7	1	1830	3.7	262	131	30	85824
ABplpapaap:111	ABplpapaap	111	1805	-23194	-31	-37	1805	4.6	300	143	32	87974
ABplpapap:78	ABplpapap	78	1926	-23073	23	22	1926	6.9	325	122	39	167928
ABplpapapa:111	ABplpapapa	111	1800	-23199	-12	-18	1800	1.3	315	153	32	40378
ABplpapapp:111	ABplpapapp	111	1870	-23129	33	29	1870	3.5	349	164	31	65716
ABplpapp:55	ABplpapp	55	1905	-23095	11	10	1905	6.7	384	148	45	196981
ABplpappa:78	ABplpappa	78	1926	-23073	58	64	1926	2.1	293	168	36	76392
ABplpappaa:111	ABplpappaa	111	1828	-23171	13	25	1828	1.0	268	194	30	41289
ABplpappap:111	ABplpappap	111	1835	-23164	34	33	1835	3.9	305	194	31	64150
ABplpappp:78	ABplpappp	78	1909	-23090	-8	-7	1909	2.4	360	156	38	99946
ABplpapppa:112	ABplpapppa	112	1841	-23158	27	20	1841	1.6	387	158	32	37581
ABplpapppp:112	ABplpapppp	112	1845	-23154	35	36	1845	2.3	456	180	33	65380
ABplpp:19	ABplpp	19	1803	-23196	-100	-101	1803	30.5	444	128	56	339055
ABplppa:37	ABplppa	37	1811	-23188	-101	-101	1811	35.6	414	113	48	451051
ABplppaa:57	ABplppaa	57	1875	-23124	-63	-66	1875	29.6	351	92	41	300813
ABplppaaa:84	ABplppaaa	84	1875	-23124	-56	-67	1875	22.2	374	102	36	211940
ABplppaaaa:121	ABplppaaaa	121	1650	-23349	-81	-78	1650	13.0	364	124	30	68103
ABplppaaap:121	ABplppaaap	121	1750	-23249	4	-4	1750	20.8	398	110	30	123839
ABplppaap:84	ABplppaap	84	1907	-23092	-12	-24	1907	22.0	406	113	35	197053
ABplppaapa:123	ABplppaapa	123	1789	-23210	51	53	1789	15.6	408	110	32	111613
ABplppaapp:123	ABplppaapp	123	1757	-23242	4	-3	1757	12.4	439	117	32	101201
ABplppap:57	ABplppap	57	1851	-23148	-103	-108	1851	32.5	407	112	42	317467
ABplppapa:82	ABplppapa	82	1919	-23080	-19	-21	1919	19.2	432	128	37	202781
ABplppapaa:116	ABplppapaa	116	1829	-23171	-4	5	1829	17.0	458	126	33	118507
ABplppapap:116	ABplppapap	116	1736	-23263	-43	-48	1736	14.3	494	143	32	122403
ABplppapp:82	ABplppapp	82	1837	-23162	-110	-113	1837	21.6	483	130	36	215486
ABplppappa:120	ABplppappa	120	1667	-23332	-43	-39	1667	20.5	509	146	32	135226
ABplppappp:120	ABplppappp	120	1712	-23287	-38	-43	1712	13.3	521	163	32	122263
ABplppp:37	ABplppp	37	1792	-23207	-67	-67	1792	22.0	480	134	49	380838
ABplpppa:56	ABplpppa	56	1894	-23105	-38	-38	1894	18.5	399	110	43	263005
ABplpppaa:82	ABplpppaa	82	1929	-23070	15	14	1929	12.8	363	125	37	166716
ABplpppaaa:116	ABplpppaaa	116	1872	-23127	89	88	1872	9.7	338	154	33	83987
ABplpppaap:116	ABplpppaap	116	1796	-23203	-29	-33	1796	7.2	384	146	34	96739
ABplpppap:82	ABplpppap	82	1878	-23121	-33	-31	1878	9.7	400	138	36	137086
ABplpppapa:115	ABplpppapa	115	1800	-23199	-19	-19	1800	6.2	422	144	34	88074
ABplpppapp:115	ABplpppapp	115	1829	-23170	25	24	1829	6.9	454	139	29	81309
ABplpppp:56	ABplpppp	56	1870	-23129	-43	-43	1870	14.5	454	133	44	221671
ABplppppa:80	ABplppppa	80	1898	-23101	-29	-31	1898	8.0	441	141	37	151962
ABplppppaa:112	ABplppppaa	112	1744	-23255	-36	-37	1744	9.6	521	164	32	111004
ABplppppap:112	ABplppppap	112	1793	-23206	-6	0	1793	6.0	486	154	33	105188
ABplppppp:80	ABplppppp	80	1913	-23086	-17	-18	1913	10.6	500	147	38	171749
ABplpppppa:115	ABplpppppa	115	1859	-23140	69	62	1859	4.0	517	195	34	90537
ABplpppppp:115	ABplpppppp	115	1824	-23175	26	31	1824	7.5	555	214	33	96536
ABpr:2	ABpr	2	1723	-23276	-149	-149	1723	32.6	414	346	75	745444
ABpra:7	ABpra	7	1706	-23293	-155	-156	1706	25.0	383	358	64	391512
ABpraa:19	ABpraa	19	1783	-23216	-136	-136	1783	28.0	332	351	58	332436
ABpraaa:36	ABpraaa	36	1804	-23195	-168	-169	1804	36.8	290	343	50	499987
ABpraaaa:56	ABpraaaa	56	1911	-23088	-53	-54	1911	32.0	291	348	43	374745
ABpraaaaa:82	ABpraaaaa	82	1874	-23125	-65	-67	1874	19.1	286	326	37	196007
ABpraaaaaa:112	ABpraaaaaa	112	1765	-23234	-71	-70	1765	16.7	253	310	33	130248
ABpraaaaap:112	ABpraaaaap	112	1799	-23200	-24	-24	1799	16.2	280	326	34	138052
ABpraaaap:82	ABpraaaap	82	1852	-23147	-96	-100	1852	26.8	310	338	36	222164
ABpraaaapa:113	ABpraaaapa	113	1840	-23159	22	14	1840	19.4	306	322	33	132107
ABpraaaapp:113	ABpraaaapp	113	1816	-23183	-40	-45	1816	17.3	344	336	31	106067
ABpraaap:56	ABpraaap	56	1853	-23146	-124	-126	1853	38.0	355	345	43	410252
ABpraaapa:81	ABpraaapa	81	1893	-23106	-116	-126	1893	32.1	326	355	38	304463
ABpraaapaa:113	ABpraaapaa	113	1835	-23164	3	5	1835	24.8	281	348	32	138695
ABpraaapap:113	ABpraaapap	113	1801	-23198	-23	-30	1801	24.3	325	351	32	134896
ABpraaapp:81	ABpraaapp	81	1933	-23066	-61	-68	1933	30.8	370	368	37	299381
ABpraaappa:112	ABpraaappa	112	1790	-23209	-69	-78	1790	20.1	328	363	32	137249
ABpraaappp:112	ABpraaappp	112	1801	-23198	-33	-38	1801	19.9	361	368	31	119783
ABpraap:36	ABpraap	36	1840	-23159	-60	-60	1840	24.1	375	357	51	443174
ABpraapa:56	ABpraapa	56	1859	-23140	-94	-94	1859	21.0	356	364	44	332943
ABpraapaa:80	ABpraapaa	80	1893	-23106	-37	-34	1893	7.3	304	311	37	138177
ABpraapaaa:113	ABpraapaaa	113	1759	-23240	-25	-7	1759	1.1	260	282	33	56694
ABpraapaap:113	ABpraapaap	113	1817	-23182	7	0	1817	1.9	298	291	32	67474
ABpraapap:80	ABpraapap	80	1899	-23100	-10	-13	1899	11.0	350	332	38	181346
ABpraapapa:113	ABpraapapa	113	1821	-23178	3	-1	1821	1.5	332	296	31	53421
ABpraapapp:113	ABpraapapp	113	1820	-23180	-49	-64	1820	1.7	368	286	31	48136
ABpraapp:56	ABpraapp	56	1883	-23116	-30	-34	1883	22.1	421	351	44	326239
ABpraappa:80	ABpraappa	80	1890	-23109	-18	-23	1890	4.7	346	303	37	120819
ABpraappaa:112	ABpraappaa	112	1757	-23242	-23	-27	1757	7.1	354	241	31	62761
ABpraappap:112	ABpraappap	112	1838	-23161	15	17	1838	1.4	378	235	30	35271
ABpraappp:80	ABpraappp	80	1877	-23122	-17	-22	1877	11.1	401	304	37	140952
ABpraapppa:113	ABpraapppa	113	1763	-23236	-54	-56	1763	7.2	390	258	33	70445
ABpraapppp:113	ABpraapppp	113	1824	-23175	0	2	1824	3.8	430	267	35	69729
ABprap:19	ABprap	19	1757	-23242	-163	-163	1757	35.5	435	347	57	374961
ABprapa:36	ABprapa	36	1791	-23208	-155	-158	1791	42.5	403	353	51	556280
ABprapaa:56	ABprapaa	56	1874	-23125	-91	-93	1874	34.3	402	375	42	384968
ABprapaaa:82	ABprapaaa	82	1930	-23069	-8	-9	1930	20.1	342	348	36	191706
ABprapaaaa:115	ABprapaaaa	115	1735	-23264	-61	-69	1735	9.4	306	322	33	92535
ABprapaaap:115	ABprapaaap	115	1795	-23204	4	4	1795	11.9	346	307	30	76112
ABprapaap:82	ABprapaap	82	1869	-23130	-48	-41	1869	20.1	390	342	36	176162
ABprapaapa:118	ABprapaapa	118	1748	-23251	-31	-38	1748	8.0	356	296	31	70098
ABprapaapp:118	ABprapaapp	118	1746	-23253	-26	-15	1746	2.5	380	319	32	63931
ABprapap:56	ABprapap	56	1902	-23097	-96	-97	1902	42.0	457	341	45	440502
ABprapapa:81	ABprapapa	81	1903	-23096	-56	-56	1903	34.2	416	363	38	288839
ABprapapaa:112	ABprapapaa	112	1749	-23250	-79	-85	1749	16.3	385	344	31	80681
ABprapapap:112	ABprapapap	112	1765	-23234	-29	-32	1765	17.1	405	378	31	111265
ABprapapp:81	ABprapapp	81	1921	-23078	-93	-95	1921	35.2	477	358	40	342862
ABprapappa:115	ABprapappa	115	1771	-23228	-22	-24	1771	19.1	431	376	32	112418
ABprapappp:115	ABprapappp	115	1767	-23232	-30	-29	1767	22.1	469	388	32	137745
ABprapp:36	ABprapp	36	1768	-23231	-152	-153	1768	35.4	478	359	51	541346
ABprappa:56	ABprappa	56	1805	-23194	-128	-129	1805	32.6	479	378	45	480716
ABprappaa:81	ABprappaa	81	1916	-23083	-18	-21	1916	24.4	428	373	37	253169
ABprappaaa:113	ABprappaaa	113	1767	-23232	-69	-64	1767	9.2	399	311	32	68712
ABprappaap:113	ABprappaap	113	1827	-23172	22	29	1827	10.0	421	356	33	105375
ABprappap:81	ABprappap	81	1952	-23047	-3	-8	1952	28.2	479	380	37	317773
ABprappapa:114	ABprappapa	114	1772	-23227	-38	-47	1772	16.0	481	385	34	155663
ABprappapp:114	ABprappapp	114	1750	-23249	-47	-54	1750	19.6	512	388	30	139850
ABprappp:56	ABprappp	56	1834	-23165	-78	-79	1834	33.8	545	343	44	470143
ABprapppa:80	ABprapppa	80	1913	-23086	-33	-34	1913	29.9	529	368	39	351849
ABprapppaa:110	ABprapppaa	110	1802	-23197	9	-3	1802	16.9	539	380	32	145963
ABprapppap:110	ABprapppap	110	1776	-23223	-7	-6	1776	12.2	558	354	32	107466
ABprapppp:80	ABprapppp	80	1859	-23140	-24	-22	1859	20.9	580	341	38	269526
ABprappppa:114	ABprappppa	114	1703	-23296	-73	-68	1703	7.5	582	330	32	94393
ABprappppp:114	ABprappppp	114	1857	-23142	19	12	1857	6.1	567	293	31	91281
ABprp:7	ABprp	7	1794	-23205	-71	-70	1794	14.5	485	321	63	259000
ABprpa:19	ABprpa	19	1820	-23179	-52	-52	1820	8.3	424	336	56	185300
ABprpaa:36	ABprpaa	36	1819	-23180	-44	-44	1819	11.6	431	357	49	323557
ABprpaaa:56	ABprpaaa	56	1880	-23119	-57	-58	1880	8.8	404	348	43	209104
ABprpaaaa:80	ABprpaaaa	80	1928	-23071	30	24	1928	2.1	311	269	36	73014
ABprpaaaaa:115	ABprpaaaaa	115	1802	-23197	50	46	1802	2.3	273	239	29	46675
ABprpaaaap:115	ABprpaaaap	115	1785	-23214	-2	3	1785	3.8	318	233	31	62079
ABprpaaap:80	ABprpaaap	80	1943	-23056	8	-8	1943	1.5	357	252	35	37126
ABprpaaapa:117	ABprpaaapa	117	1837	-23162	53	60	1837	1.0	332	200	32	0
ABprpaaapp:117	ABprpaaapp	117	1777	-23222	-30	-21	1777	4.5	373	206	32	63631
ABprpaap:56	ABprpaap	56	1889	-23110	-19	-22	1889	7.4	432	300	42	137209
ABprpaapa:79	ABprpaapa	79	1916	-23083	-11	-18	1916	4.1	348	226	37	79245
ABprpaapaa:114	ABprpaapaa	114	1744	-23255	-67	-73	1744	9.9	303	228	32	74473
ABprpaapap:114	ABprpaapap	114	1830	-23169	17	20	1830	11.1	343	205	32	64786
ABprpaapp:79	ABprpaapp	79	1933	-23066	20	23	1933	3.2	396	243	36	64857
ABprpaappa:114	ABprpaappa	114	1847	-23152	21	17	1847	12.2	399	196	32	56794
ABprpaappp:114	ABprpaappp	114	1812	-23187	-23	-18	1812	4.0	411	208	32	58410
ABprpap:36	ABprpap	36	1818	-23181	-55	-55	1818	6.7	485	311	48	211560
ABprpapa:55	ABprpapa	55	1854	-23145	-60	-61	1854	6.8	492	351	43	240541
ABprpapaa:80	ABprpapaa	80	1939	-23060	-11	-14	1939	2.3	407	304	38	95654
ABprpapap:80	ABprpapap	80	1902	-23097	-27	-27	1902	6.6	426	336	36	124579
ABprpapapa:115	ABprpapapa	115	1743	-23257	-96	-152	1743	1.0	418	286	38	0
ABprpapapp:115	ABprpapapp	115	1845	-23155	50	-17	1845	1.0	451	275	38	0
ABprpapp:55	ABprpapp	55	1896	-23103	-26	-30	1896	4.8	498	294	43	138764
ABprpappa:79	ABprpappa	79	1921	-23078	-18	-21	1921	1.3	441	268	35	45952
ABprpappaa:112	ABprpappaa	112	1954	-23045	84	75	1954	1.0	422	217	28	23128
ABprpappap:112	ABprpappap	112	2026	-22973	59	50	2026	1.0	487	212	32	39234
ABprpappp:79	ABprpappp	79	1917	-23082	-11	-9	1917	2.6	467	309	37	88957
ABprpapppa:112	ABprpapppa	112	2007	-22993	31	13	2007	1.5	452	241	30	26954
ABprpapppp:112	ABprpapppp	112	1937	-23062	-46	-40	1937	1.0	503	255	30	23914
ABprpp:19	ABprpp	19	1791	-23208	-82	-82	1791	19.2	524	344	56	293142
ABprppa:37	ABprppa	37	1812	-23187	-80	-84	1812	24.7	525	370	48	454375
ABprppaa:57	ABprppaa	57	1823	-23176	-91	-92	1823	18.6	471	380	42	283269
ABprppaaa:83	ABprppaaa	83	1934	-23065	4	8	1934	14.8	385	366	36	175982
ABprppaaaa:117	ABprppaaaa	117	1744	-23255	-64	-63	1744	9.4	345	344	33	92669
ABprppaaap:117	ABprppaaap	117	1811	-23188	22	25	1811	8.1	384	353	30	85669
ABprppaap:83	ABprppaap	83	1924	-23075	-6	-8	1924	11.2	435	360	37	163842
ABprppaapa:120	ABprppaapa	120	1826	-23173	40	39	1826	2.3	417	317	30	48335
ABprppaapp:120	ABprppaapp	120	1823	-23176	47	47	1823	1.6	457	314	30	39431
ABprppap:57	ABprppap	57	1851	-23148	-73	-76	1851	22.1	531	362	42	309404
ABprppapa:82	ABprppapa	82	1901	-23098	-71	-80	1901	18.2	469	369	37	229874
ABprppapaa:115	ABprppapaa	115	1804	-23195	-13	-9	1804	5.3	445	346	34	91100
ABprppapap:115	ABprppapap	115	1788	-23212	-23	-19	1788	10.3	464	367	32	104562
ABprppapp:82	ABprppapp	82	1893	-23106	-69	-72	1893	21.3	512	360	37	237055
ABprppappa:119	ABprppappa	119	1756	-23244	-9	-4	1756	10.0	490	364	32	75683
ABprppappp:119	ABprppappp	119	1750	-23249	-16	-20	1750	13.9	517	356	32	125489
ABprppp:37	ABprppp	37	1837	-23162	-9	-9	1837	13.2	573	326	49	353998
ABprpppa:57	ABprpppa	57	1840	-23159	-46	-48	1840	12.9	562	352	42	287944
ABprpppaa:82	ABprpppaa	82	1886	-23113	-53	-56	1886	11.2	496	363	36	187162
ABprpppaaa:115	ABprpppaaa	115	1819	-23180	-5	-7	1819	4.6	488	345	34	108761
ABprpppaap:115	ABprpppaap	115	1808	-23191	-4	-11	1808	2.4	534	325	33	79715
ABprpppap:82	ABprpppap	82	1878	-23121	-39	-43	1878	11.5	546	355	37	198058
ABprpppapa:116	ABprpppapa	116	1782	-23217	0	-1	1782	8.8	546	311	29	71506
ABprpppapp:116	ABprpppapp	116	1779	-23220	8	5	1779	7.1	527	334	34	124811
ABprpppp:57	ABprpppp	57	1860	-23139	-15	-17	1860	11.3	584	302	44	260509
ABprppppa:81	ABprppppa	81	1891	-23108	-44	-48	1891	6.1	515	338	37	156415
ABprppppaa:112	ABprppppaa	112	1853	-23146	14	2	1853	1.5	490	302	30	39843
ABprppppap:112	ABprppppap	112	1792	-23207	-27	-16	1792	3.0	519	280	31	61136
ABprppppp:81	ABprppppp	81	1904	-23096	-50	-50	1904	2.7	546	291	38	94465
ABprpppppa:115	ABprpppppa	115	1894	-23105	64	65	1894	3.0	527	237	31	55549
ABprpppppp:115	ABprpppppp	115	1924	-23075	111	113	1924	3.7	552	252	31	71014
EMS:1	EMS	1	1893	-23106	92	92	1893	12.2	398	204	62	103122
MS:3	MS	3	1787	-23213	-53	-53	1787	9.0	313	237	74	344510
MSa:12	MSa	12	1821	-23178	-23	-23	1821	12.1	255	181	66	358233
MSaa:38	MSaa	38	1776	-23223	-59	-60	1776	22.1	246	193	58	501932
MSaaa:68	MSaaa	68	1863	-23136	-47	-50	1863	27.5	212	208	50	444301
MSaaaa:117	MSaaaa	117	1715	-23284	-41	-44	1715	27.2	197	185	39	235350
MSaaap:117	MSaaap	117	1786	-23213	9	7	1786	36.6	244	211	41	248974
MSaap:68	MSaap	68	1844	-23155	-69	-71	1844	30.3	291	209	50	388265
MSaapa:116	MSaapa	116	1757	-23242	-42	-42	1757	31.5	282	208	40	228270
MSaapp:116	MSaapp	116	1764	-23235	-44	-46	1764	35.0	338	231	41	229161
MSap:38	MSap	38	1811	-23188	-48	-48	1811	15.3	325	185	56	361676
MSapa:72	MSapa	72	1877	-23122	-24	-26	1877	16.9	294	187	47	254596
MSapaa:120	MSapaa	120	1738	-23261	7	3	1738	20.5	251	192	38	139114
MSapap:120	MSapap	120	1723	-23276	-14	-20	1723	20.7	305	199	39	137946
MSapp:72	MSapp	72	1858	-23141	-55	-58	1858	25.4	354	176	49	321107
MSappa:120	MSappa	120	1734	-23265	1	-1	1734	23.3	349	197	38	137033
MSappp:120	MSappp	120	1709	-23290	-28	-27	1709	28.6	389	233	40	172776
MSp:12	MSp	12	1795	-23204	-46	-47	1795	16.1	350	245	67	343508
MSpa:38	MSpa	38	1794	-23205	-110	-111	1794	38.3	316	218	58	690136
MSpaa:68	MSpaa	68	1852	-23147	-109	-112	1852	40.0	287	246	50	552981
MSpaaa:117	MSpaaa	117	1719	-23280	-78	-83	1719	37.7	244	277	41	321764
MSpaap:117	MSpaap	117	1755	-23244	-61	-63	1755	40.1	309	267	42	318626
MSpap:68	MSpap	68	1863	-23136	-160	-161	1863	40.7	370	223	49	480762
MSpapa:116	MSpapa	116	1771	-23228	-97	-98	1771	45.6	350	239	40	312966
MSpapp:116	MSpapp	116	1777	-23222	-72	-74	1777	42.6	405	269	40	308942
MSpp:38	MSpp	38	1790	-23209	-75	-76	1790	19.7	355	284	57	470942
MSppa:69	MSppa	69	1854	-23145	-47	-48	1854	19.9	337	255	49	305792
MSppaa:115	MSppaa	115	1774	-23225	13	8	1774	20.0	278	257	39	185372
MSppap:115	MSppap	115	1777	-23222	-18	-21	1777	22.3	361	268	43	220107
MSppp:69	MSppp	69	1849	-23150	-83	-85	1849	25.7	400	277	50	376705
MSpppa:117	MSpppa	117	1752	-23247	-29	-31	1752	31.5	452	320	41	290934
MSpppp:117	MSpppp	117	1741	-23258	-43	-43	1741	30.5	380	304	40	252259
E:3	E	3	1741	-23258	-132	-132	1741	17.4	496	211	72	433820
Ea:12	Ea	12	1831	-23168	-39	-40	1831	15.0	444	200	64	347711
Eal:41	Eal	41	1817	-23182	-82	-83	1817	28.3	405	183	54	414885
Eala:72	Eala	72	1872	-23127	-113	-117	1872	30.9	407	186	46	232781
Ealaa:122	Ealaa	122	1771	-23228	-10	-11	1771	36.2	377	179	38	137616
Ealap:122	Ealap	122	1680	-23319	-74	-77	1680	35.5	431	235	37	134102
Ealp:72	Ealp	72	1885	-23114	-105	-108	1885	38.5	464	202	46	307311
Ealpa:125	Ealpa	125	1717	-23282	-61	-66	1717	43.0	440	230	37	154515
Ealpp:125	Ealpp	125	1722	-23277	-26	-28	1722	34.5	495	218	38	155556
Ear:41	Ear	41	1783	-23216	-167	-169	1783	35.1	423	284	55	521686
Eara:72	Eara	72	1890	-23109	-103	-106	1890	36.2	364	314	45	300414
Earaa:120	Earaa	120	1708	-23291	-54	-53	1708	29.0	292	304	38	136845
Earap:120	Earap	120	1774	-23225	-6	-9	1774	36.3	350	330	38	182697
Earp:72	Earp	72	1905	-23094	-129	-135	1905	39.2	417	293	46	327899
Earpa:122	Earpa	122	1718	-23281	-92	-90	1718	43.2	382	340	38	202356
Earpp:122	Earpp	122	1760	-23239	-74	-79	1760	43.8	437	324	36	194137
Ep:12	Ep	12	1774	-23225	-107	-108	1774	22.7	535	225	63	520135
Epl:42	Epl	42	1846	-23153	-63	-64	1846	24.0	490	212	54	406066
Epla:75	Epla	75	1883	-23116	-81	-85	1883	33.8	457	257	45	282716
Eplaa:123	Eplaa	123	1732	-23267	-45	-50	1732	41.6	457	274	35	170975
Eplap:123	Eplap	123	1733	-23266	-64	-78	1733	39.0	503	309	36	179339
Eplp:75	Eplp	75	1889	-23110	-68	-70	1889	29.5	515	242	46	316132
Eplpa:124	Eplpa	124	1739	-23260	-51	-62	1739	37.8	510	264	37	183021
Eplpp:124	Eplpp	124	1742	-23257	-3	-2	1742	27.5	550	248	38	157926
Epr:42	Epr	42	1809	-23190	-92	-93	1809	25.0	503	303	53	492927
Epra:75	Epra	75	1871	-23128	-123	-125	1871	31.8	468	328	46	326886
Epraa:123	Epraa	123	1728	-23271	-93	-98	1728	40.5	468	347	35	182547
Eprap:123	Eprap	123	1718	-23281	-29	-33	1718	32.7	525	338	38	200542
Eprp:75	Eprp	75	1854	-23145	-118	-121	1854	31.8	541	301	46	354208
Eprpa:122	Eprpa	122	1689	-23311	-44	-39	1689	28.5	571	304	37	187095
Eprpp:122	Eprpp	122	1756	-23243	-1	0	1756	37.7	544	301	35	171967
P2:1	P2	1	1828	-23171	-116	-116	1828	23.5	541	273	64	190282
C:4	C	4	1736	-23263	-287	-287	1736	43.5	483	240	68	594164
Ca:15	Ca	15	1746	-23253	-225	-226	1746	44.2	426	207	62	378635
Caa:32	Caa	32	1755	-23244	-266	-266	1755	50.9	411	195	55	450759
Caaa:55	Caaa	55	1820	-23179	-254	-257	1820	51.7	414	179	47	384291
Caaaa:82	Caaaa	82	1935	-23064	-133	-145	1935	50.5	467	189	42	280610
Caaaaa:115	Caaaaa	115	1840	-23159	-15	-24	1840	51.5	479	184	36	164434
Caaaap:115	Caaaap	115	1836	-23163	-46	-50	1836	45.4	529	180	34	151047
Caaap:82	Caaap	82	1912	-23087	-117	-121	1912	42.0	530	179	40	269161
Caaapa:116	Caaapa	116	1822	-23177	-4	-5	1822	36.7	537	176	34	140322
Caaapp:116	Caaapp	116	1835	-23164	40	40	1835	30.5	587	205	35	140868
Caap:55	Caap	55	1844	-23155	-228	-230	1844	46.4	511	190	47	421077
Caapa:82	Caapa	82	1930	-23069	-121	-123	1930	40.5	571	214	39	261125
Caapaa:118	Caapaa	118	1718	-23281	-67	-71	1718	23.7	603	235	33	105091
Caapap:118	Caapap	118	1740	-23260	-29	-30	1740	32.2	622	236	33	135102
Caapp:82	Caapp	82	1890	-23109	-111	-114	1890	29.5	603	208	39	245982
Caappd:117	Caappd	117	1734	-23265	-44	-43	1734	21.7	637	255	33	115021
Caappv:117	Caappv	117	1769	-23230	-1	-2	1769	14.1	594	224	33	81982
Cap:32	Cap	32	1733	-23266	-226	-226	1733	39.6	502	169	52	450274
Capa:56	Capa	56	1845	-23154	-101	-102	1845	32.3	476	125	45	310644
Capaa:85	Capaa	85	1861	-23138	-54	-56	1861	17.3	500	170	38	129795
Capaaa:128	Capaaa	128	1709	-23290	-3	0	1709	14.2	450	171	30	58804
Capaap:128	Capaap	128	1778	-23221	19	15	1778	19.6	476	195	31	67620
Capap:85	Capap	85	1870	-23129	-39	-36	1870	14.9	529	190	37	116999
Capapa:129	Capapa	129	1783	-23216	43	42	1783	13.2	439	228	32	45817
Capapp:129	Capapp	129	1759	-23240	30	30	1759	13.5	499	218	32	63551
Capp:56	Capp	56	1860	-23139	-97	-98	1860	31.0	554	167	46	325181
Cappa:85	Cappa	85	1964	-23035	-18	-20	1964	28.0	543	186	40	208779
Cappaa:123	Cappaa	123	1725	-23274	-29	-30	1725	27.9	475	178	32	85393
Cappap:123	Cappap	123	1715	-23284	-46	-42	1715	22.6	515	199	32	82905
Cappp:85	Cappp	85	1896	-23103	-48	-49	1896	19.2	575	212	39	168008
Capppa:121	Capppa	121	1749	-23250	-1	-7	1749	24.0	547	205	34	93609
Capppp:121	Capppp	121	1714	-23285	-20	-19	1714	13.8	549	229	32	72172
Cp:15	Cp	15	1757	-23242	-274	-274	1757	41.1	522	274	62	449334
Cpa:32	Cpa	32	1746	-23253	-310	-310	1746	47.7	504	280	56	544920
Cpaa:54	Cpaa	54	1869	-23130	-272	-275	1869	48.5	514	280	49	485975
Cpaaa:79	Cpaaa	79	1956	-23044	-170	-178	1956	49.8	519	258	43	391934
Cpaaaa:110	Cpaaaa	110	1937	-23062	14	6	1937	47.6	548	213	36	225140
Cpaaap:110	Cpaaap	110	1928	-23071	21	20	1928	41.7	590	247	37	239745
Cpaap:79	Cpaap	79	1922	-23077	-137	-140	1922	38.7	585	288	42	369563
Cpaapa:111	Cpaapa	111	2001	-22998	96	97	2001	38.7	605	291	37	246129
Cpaapp:111	Cpaapp	111	1924	-23075	66	65	1924	27.4	608	313	37	210644
Cpap:54	Cpap	54	1879	-23120	-144	-146	1879	39.5	574	229	47	465689
Cpapa:83	Cpapa	83	1875	-23124	-50	-51	1875	25.3	599	271	40	276986
Cpapp:83	Cpapp	83	1932	-23067	-49	-50	1932	18.6	625	251	41	271955
Cpappd:120	Cpappd	120	1797	-23202	36	41	1797	14.1	627	256	37	156152
Cpappv:120	Cpappv	120	1779	-23220	18	26	1779	5.0	590	248	33	81651
Cpp:32	Cpp	32	1757	-23242	-156	-156	1757	31.2	598	267	54	506674
Cppa:55	Cppa	55	1859	-23140	-70	-71	1859	27.3	601	311	46	396779
Cppaa:87	Cppaa	87	1915	-23084	-11	-13	1915	12.7	541	316	37	147488
Cppaaa:124	Cppaaa	124	1785	-23214	22	21	1785	17.5	461	311	35	89619
Cppaap:124	Cppaap	124	1855	-23144	115	114	1855	16.3	512	298	32	77030
Cppap:87	Cppap	87	1935	-23064	-14	-17	1935	10.0	553	260	40	147716
Cppapa:123	Cppapa	123	1754	-23245	31	28	1754	13.8	515	255	34	102296
Cppapp:123	Cppapp	123	1741	-23258	-14	-15	1741	10.6	469	276	34	79164
Cppp:55	Cppp	55	1867	-23132	-62	-63	1867	26.8	607	228	46	370456
Cpppa:85	Cpppa	85	1970	-23030	21	20	1970	23.3	572	310	40	228855
Cpppaa:121	Cpppaa	121	1703	-23296	-44	-43	1703	23.6	481	348	33	124458
Cpppap:121	Cpppap	121	1733	-23266	-8	-11	1733	21.4	536	348	31	121341
Cpppp:85	Cpppp	85	1974	-23025	27	25	1974	13.3	591	257	41	207526
Cppppa:118	Cppppa	118	1816	-23183	41	33	1816	20.8	551	316	34	130811
Cppppp:118	Cppppp	118	1811	-23188	46	49	1811	15.7	554	276	34	113059
P3:4	P3	4	1753	-23246	-194	-195	1753	23.0	598	274	64	432210
D:20	D	20	1798	-23201	-142	-142	1798	20.0	604	285	56	268507
Da:45	Da	45	1896	-23103	-65	-64	1896	14.9	539	184	45	78557
Daa:101	Daa	101	1912	-23087	3	3	1912	21.5	417	171	35	74625
Dap:101	Dap	101	1868	-23131	-37	-39	1868	29.0	470	188	37	108350
Dp:45	Dp	45	1884	-23115	-58	-57	1884	10.3	555	256	44	53681
Dpa:104	Dpa	104	1916	-23083	29	28	1916	24.3	465	346	33	70444
Dpp:104	Dpp	104	1890	-23109	3	0	1890	21.4	438	311	37	74560
P4:20	P4	20	1811	-23188	-81	-81	1811	7.2	529	221	52	106496
Z2:61	Z2	61	1896	-23103	-11	-12	1896	16.7	472	264	37	21687
Z3:61	Z3	61	1950	-23049	8	8	1950	13.0	455	185	35	14136
