# Supplementary material for: Quantitative Differences in Nuclear β-catenin and TCF Pattern Embryonic Cells in C. elegans
Source: PLoS Genet. 2015 Oct 21;11(10):e1005585. doi: 10.1371/journal.pgen.1005585 (PMC4619327; doi:10.1371/journal.pgen.1005585)
Supplement: S1 Data — For each cell analyzed, birth time is given in column 3 and the average nuclear reporter intensity over the lifetime of the cell (corrected for background) is given in column 7 (“blot”). For information on each embryo’s strain information and experimental conditions, refer to S2 Table. (ZIP) [file pgen.1005585.s005.zip › CAs/CA20120824_nhr-25_pop-1i_L3.csv]

cellTime	cell	time	none	global	local	blot	cross	z	x	y	size	gweight
ABa:1	ABa	1	7262	-17737	-23	-24	7262	37.5	216	290	69	311676
ABal:10	ABal	10	6531	-18468	-80	-80	6531	34.2	176	308	69	432340
ABala:20	ABala	20	6192	-18807	-126	-126	6192	41.0	171	241	64	430285
ABalaa:32	ABalaa	32	5689	-19310	-90	-90	5689	44.6	165	213	57	400991
ABalaaa:48	ABalaaa	48	5288	-19711	-114	-114	5288	49.3	156	226	49	245265
ABalaaaa:68	ABalaaaa	68	4675	-20324	-135	-137	4675	48.4	156	216	43	207712
ABalaaaal:95	ABalaaaal	95	4288	-20711	-62	-58	4288	36.3	126	254	36	189208
ABalaaaala:130	ABalaaaala	130	4217	-20782	-105	-92	4217	36.0	130	268	30	107620
ABalaaaalp:130	ABalaaaalp	130	4103	-20896	-192	-218	4103	45.9	172	278	30	128628
ABalaaaar:95	ABalaaaar	95	4318	-20681	-100	-107	4318	50.6	158	242	36	242028
ABalaaaarl:128	ABalaaaarl	128	4133	-20866	-110	-120	4133	55.6	180	231	30	149978
ABalaaaarr:128	ABalaaaarr	128	4225	-20774	-212	-165	4225	48.5	162	214	30	140173
ABalaaap:68	ABalaaap	68	4690	-20309	-104	-107	4690	39.2	194	223	42	140011
ABalaaapa:94	ABalaaapa	94	4501	-20499	62	60	4501	42.2	151	248	34	180200
ABalaaapal:126	ABalaaapal	126	5141	-19858	757	754	5141	51.4	146	257	29	143266
ABalaaapar:126	ABalaaapar	126	5201	-19798	754	781	5201	43.7	134	239	32	142828
ABalaaapp:94	ABalaaapp	94	4363	-20636	-21	-12	4363	29.2	178	249	35	122398
ABalaaappl:127	ABalaaappl	127	5442	-19557	966	1014	5442	34.1	130	230	32	123761
ABalaaappr:127	ABalaaappr	127	4687	-20312	141	194	4687	26.2	168	255	31	92869
ABalaap:48	ABalaap	48	5283	-19716	-217	-217	5283	55.7	216	264	51	242115
ABalaapa:67	ABalaapa	67	4785	-20214	-128	-132	4785	54.1	200	242	43	206056
ABalaapaa:95	ABalaapaa	95	4313	-20686	-149	-158	4313	51.9	198	252	34	208180
ABalaapaaa:125	ABalaapaaa	125	4304	-20695	-83	-69	4304	47.5	195	237	30	112122
ABalaapaap:125	ABalaapaap	125	4240	-20759	-28	-42	4240	56.0	210	245	31	153160
ABalaapap:95	ABalaapap	95	4301	-20698	-87	-87	4301	41.2	197	262	34	148684
ABalaapapa:126	ABalaapapa	126	4185	-20815	-142	-134	4185	50.8	189	268	29	124341
ABalaapapp:126	ABalaapapp	126	4261	-20738	-91	-66	4261	37.6	171	256	30	92309
ABalaapp:67	ABalaapp	67	4771	-20228	-132	-135	4771	48.8	247	259	42	152275
ABalaappa:93	ABalaappa	93	4390	-20609	-52	-58	4390	46.2	229	258	35	171526
ABalaappaa:126	ABalaappaa	126	4625	-20375	226	249	4625	43.7	218	239	30	113457
ABalaappap:126	ABalaappap	126	4567	-20432	188	206	4567	37.4	219	241	30	85175
ABalaappp:93	ABalaappp	93	4346	-20653	-46	-47	4346	35.3	241	272	35	107066
ABalaapppa:124	ABalaapppa	124	5150	-19849	699	725	5150	34.0	205	267	30	79907
ABalaapppp:124	ABalaapppp	124	4585	-20414	298	297	4585	28.5	244	271	31	53058
ABalap:32	ABalap	32	5621	-19378	-63	-63	5621	27.1	190	247	57	253010
ABalapa:48	ABalapa	48	5234	-19765	-104	-103	5234	30.4	145	249	50	206232
ABalapaa:66	ABalapaa	66	4744	-20255	-41	-41	4744	32.9	135	237	43	148176
ABalapaaa:92	ABalapaaa	92	4597	-20402	210	210	4597	30.1	142	293	36	168329
ABalapaaaa:126	ABalapaaaa	126	5139	-19860	574	591	5139	33.0	151	304	29	118357
ABalapaaap:126	ABalapaaap	126	5529	-19470	1049	1063	5529	25.8	137	275	32	106851
ABalapaap:92	ABalapaap	92	4440	-20559	63	62	4440	20.6	157	267	37	138772
ABalapaapa:125	ABalapaapa	125	5006	-19993	623	632	5006	21.7	144	230	32	103752
ABalapaapp:125	ABalapaapp	125	4788	-20211	352	430	4788	19.4	183	276	29	68207
ABalapap:66	ABalapap	66	4672	-20327	-91	-92	4672	24.3	191	241	42	87558
ABalapapa:92	ABalapapa	92	4337	-20662	13	16	4337	14.0	196	273	36	91610
ABalapapaa:126	ABalapapaa	126	4560	-20439	242	270	4560	9.5	177	272	34	90651
ABalapapap:126	ABalapapap	126	4588	-20411	204	236	4588	14.7	173	272	35	112536
ABalapapp:92	ABalapapp	92	4301	-20698	-6	-4	4301	14.1	260	293	38	79716
ABalapappa:126	ABalapappa	126	4471	-20528	175	196	4471	11.7	236	305	33	59420
ABalapappp:126	ABalapappp	126	4222	-20777	-1	7	4222	11.7	298	293	33	37287
ABalapp:48	ABalapp	48	5235	-19764	-105	-106	5235	38.1	210	282	49	175957
ABalappa:66	ABalappa	66	4727	-20272	-114	-117	4727	39.6	172	273	42	133655
ABalappaa:92	ABalappaa	92	4544	-20455	118	116	4544	35.9	181	296	34	136841
ABalappaaa:125	ABalappaaa	125	5177	-19822	700	765	5177	34.9	179	298	29	106964
ABalappaap:125	ABalappaap	125	5002	-19997	543	581	5002	26.6	196	291	30	75189
ABalappap:92	ABalappap	92	4392	-20607	51	49	4392	23.7	192	299	34	96804
ABalappapa:125	ABalappapa	125	4713	-20286	343	351	4713	24.8	161	317	31	100027
ABalappapp:125	ABalappapp	125	4575	-20424	169	200	4575	17.6	195	296	30	68623
ABalappp:66	ABalappp	66	4748	-20251	-16	-16	4748	32.8	234	273	41	83725
ABalapppa:91	ABalapppa	91	4369	-20630	38	33	4369	26.1	234	304	35	87791
ABalapppaa:123	ABalapppaa	123	4551	-20448	267	276	4551	19.8	237	314	32	57754
ABalapppap:123	ABalapppap	123	4685	-20314	335	355	4685	25.0	200	330	28	62057
ABalapppp:91	ABalapppp	91	4338	-20661	27	24	4338	23.8	282	291	35	69605
ABalappppa:126	ABalappppa	126	4305	-20694	94	112	4305	20.6	270	295	32	42748
ABalappppp:126	ABalappppp	126	4250	-20750	62	66	4250	19.7	320	280	34	52381
ABalp:20	ABalp	20	6209	-18790	-150	-150	6209	40.3	196	352	63	392315
ABalpa:31	ABalpa	31	5692	-19307	-178	-174	5692	49.6	165	328	58	361558
ABalpaa:48	ABalpaa	48	5271	-19728	-191	-191	5271	45.4	148	334	50	251901
ABalpaaa:67	ABalpaaa	67	4769	-20230	-223	-223	4769	48.8	197	303	44	153570
ABalpaaaa:89	ABalpaaaa	89	4425	-20574	-201	-211	4425	50.8	189	301	38	205855
ABalpaaaaa:115	ABalpaaaaa	115	4137	-20862	-117	-126	4137	44.7	117	328	32	163662
ABalpaaaap:115	ABalpaaaap	115	4212	-20788	-153	-171	4212	42.2	154	313	33	151985
ABalpaaap:89	ABalpaaap	89	4383	-20616	-167	-166	4383	47.5	231	319	37	190368
ABalpaaapa:118	ABalpaaapa	118	4213	-20786	-64	-81	4213	43.1	186	317	30	123410
ABalpaaapp:118	ABalpaaapp	118	4143	-20856	-124	-132	4143	44.7	220	337	31	115885
ABalpaap:67	ABalpaap	67	4778	-20221	-110	-113	4778	51.2	148	312	42	183328
ABalpaapa:92	ABalpaapa	92	4282	-20717	-98	-105	4282	41.2	117	308	37	232417
ABalpaapaa:123	ABalpaapaa	123	4119	-20880	-28	-17	4119	28.4	128	338	33	128039
ABalpaapap:123	ABalpaapap	123	4119	-20880	-48	-53	4119	37.5	111	325	32	147004
ABalpaapp:92	ABalpaapp	92	4313	-20686	-66	-76	4313	37.1	146	331	36	201117
ABalpaappa:122	ABalpaappa	122	4114	-20885	-128	-127	4114	40.0	144	355	31	148678
ABalpaappp:122	ABalpaappp	122	4140	-20859	-150	-112	4140	32.7	163	333	30	101632
ABalpap:48	ABalpap	48	5294	-19705	-254	-254	5294	55.3	237	357	50	243010
ABalpapa:67	ABalpapa	67	4765	-20234	-274	-278	4765	57.4	204	350	44	188126
ABalpapaa:89	ABalpapaa	89	4410	-20589	-145	-144	4410	53.2	146	292	37	238657
ABalpapaaa:119	ABalpapaaa	119	4163	-20836	-159	-160	4163	49.3	127	318	32	163674
ABalpapaap:119	ABalpapaap	119	4197	-20802	-124	-145	4197	56.0	154	301	32	160528
ABalpapap:89	ABalpapap	89	4392	-20607	-220	-236	4392	56.6	172	340	38	240007
ABalpapapa:118	ABalpapapa	118	4187	-20812	-201	-219	4187	55.3	165	339	32	162216
ABalpapapp:118	ABalpapapp	118	4217	-20782	-133	-145	4217	55.5	205	346	32	154034
ABalpapp:67	ABalpapp	67	4811	-20188	-218	-223	4811	55.9	275	361	46	193413
ABalpappa:88	ABalpappa	88	4456	-20543	-168	-181	4456	56.6	214	343	38	216172
ABalpappaa:114	ABalpappaa	114	4197	-20802	-155	-180	4197	52.6	182	298	32	169988
ABalpappap:114	ABalpappap	114	4232	-20767	-162	-174	4232	53.9	222	312	34	182413
ABalpappp:88	ABalpappp	88	4437	-20562	-161	-166	4437	55.5	255	357	40	226982
ABalpapppa:116	ABalpapppa	116	4194	-20805	-118	-127	4194	55.6	236	340	32	172327
ABalpapppp:116	ABalpapppp	116	4135	-20864	-180	-194	4135	50.0	261	370	36	188288
ABalpp:31	ABalpp	31	5679	-19320	-64	-65	5679	37.8	223	403	58	359540
ABalppa:48	ABalppa	48	5235	-19764	-84	-84	5235	43.7	215	409	50	249926
ABalppaa:69	ABalppaa	69	4720	-20279	-67	-66	4720	48.1	157	363	42	192159
ABalppaaa:95	ABalppaaa	95	4311	-20688	-2	-6	4311	44.9	129	355	35	211947
ABalppaaaa:126	ABalppaaaa	126	4164	-20835	-35	-42	4164	45.6	138	370	30	136664
ABalppaaap:126	ABalppaaap	126	4147	-20852	-105	-111	4147	53.2	167	377	30	144703
ABalppaap:95	ABalppaap	95	4308	-20691	-19	-20	4308	43.0	171	385	37	237464
ABalppaapa:127	ABalppaapa	127	4251	-20748	-6	-25	4251	48.2	181	378	30	142283
ABalppaapp:127	ABalppaapp	127	4161	-20838	-7	-7	4161	51.5	219	403	30	143241
ABalppap:69	ABalppap	69	4690	-20309	-102	-107	4690	42.6	211	358	44	153468
ABalppapa:92	ABalppapa	92	4327	-20672	-116	-127	4327	51.5	174	375	38	266808
ABalppapaa:122	ABalppapaa	122	4149	-20850	-92	-106	4149	47.2	171	342	31	141022
ABalppapap:122	ABalppapap	122	4161	-20838	-141	-163	4161	55.5	210	373	32	157789
ABalppapp:92	ABalppapp	92	4335	-20664	-99	-100	4335	48.4	215	390	38	224101
ABalppappa:121	ABalppappa	121	4158	-20841	-134	-149	4158	57.7	235	375	35	175877
ABalppappp:121	ABalppappp	121	4164	-20835	-55	-58	4164	53.1	262	412	34	159626
ABalppp:48	ABalppp	48	5248	-19751	-192	-195	5248	51.9	323	394	50	251875
ABalpppa:67	ABalpppa	67	4775	-20224	-64	-67	4775	42.0	252	390	44	145480
ABalpppaa:91	ABalpppaa	91	4366	-20633	7	7	4366	37.9	194	375	37	195134
ABalpppaaa:122	ABalpppaaa	122	4160	-20839	-20	-23	4160	42.7	171	394	32	134682
ABalpppaap:122	ABalpppaap	122	4138	-20861	7	6	4138	36.4	189	413	32	136350
ABalpppap:91	ABalpppap	91	4346	-20653	-51	-51	4346	36.2	236	386	37	158495
ABalpppapa:119	ABalpppapa	119	4117	-20882	-72	-68	4117	44.4	227	410	33	148011
ABalpppapp:119	ABalpppapp	119	4126	-20873	-66	-62	4126	34.7	250	406	31	108924
ABalpppp:67	ABalpppp	67	4790	-20209	-144	-151	4790	49.0	321	377	45	170768
ABalppppa:89	ABalppppa	89	4346	-20653	-39	-39	4346	39.1	250	361	36	148683
ABalppppaa:120	ABalppppaa	120	4179	-20820	4	-5	4179	41.5	221	380	31	127158
ABalppppap:120	ABalppppap	120	4130	-20869	-27	-30	4130	35.0	261	372	32	100995
ABalppppp:89	ABalppppp	89	4395	-20604	-83	-86	4395	44.7	298	376	39	182576
ABalpppppa:116	ABalpppppa	116	4113	-20886	-106	-106	4113	41.5	280	395	31	125685
ABalpppppp:116	ABalpppppp	116	4147	-20852	-64	-68	4147	38.5	321	401	35	131774
ABar:10	ABar	10	6546	-18453	-92	-92	6546	42.6	245	194	72	476864
ABara:20	ABara	20	6205	-18794	-179	-179	6205	50.7	306	216	65	414912
ABaraa:32	ABaraa	32	5656	-19343	-209	-210	5656	53.8	264	207	58	381988
ABaraaa:48	ABaraaa	48	5268	-19731	-222	-223	5268	51.3	231	174	50	263757
ABaraaaa:68	ABaraaaa	68	4752	-20248	-147	-149	4752	47.1	273	204	44	170904
ABaraaaaa:90	ABaraaaaa	90	4479	-20520	-102	-112	4479	55.6	254	212	39	252008
ABaraaaaaa:118	ABaraaaaaa	118	4257	-20742	-138	-152	4257	54.4	261	225	33	166356
ABaraaaaap:118	ABaraaaaap	118	4275	-20724	-124	-134	4275	52.3	213	210	31	166210
ABaraaaap:90	ABaraaaap	90	4408	-20591	-129	-131	4408	46.2	286	214	38	197310
ABaraaaapa:117	ABaraaaapa	117	4193	-20806	-165	-172	4193	48.1	266	195	31	154317
ABaraaaapp:117	ABaraaaapp	117	4106	-20893	-180	-189	4106	44.9	308	182	33	146704
ABaraaap:68	ABaraaap	68	4771	-20228	-181	-186	4771	51.5	234	159	43	206657
ABaraaapa:92	ABaraaapa	92	4343	-20656	-136	-146	4343	48.0	185	200	36	240388
ABaraaapaa:124	ABaraaapaa	124	4284	-20715	-64	-19	4284	38.1	216	166	30	145703
ABaraaapap:124	ABaraaapap	124	4192	-20807	-164	-173	4192	45.7	221	181	30	149951
ABaraaapp:92	ABaraaapp	92	4347	-20652	-95	-106	4347	42.1	222	202	35	179036
ABaraaappa:124	ABaraaappa	124	4105	-20894	-146	-165	4105	41.4	248	184	31	143079
ABaraaappp:124	ABaraaappp	124	4189	-20810	-49	-52	4189	34.4	262	175	31	123315
ABaraap:48	ABaraap	48	5244	-19755	-217	-217	5244	55.8	317	210	49	223339
ABaraapa:67	ABaraapa	67	4772	-20227	-154	-155	4772	54.0	299	161	44	194793
ABaraapaa:90	ABaraapaa	90	4356	-20643	-129	-130	4356	53.7	213	176	38	280420
ABaraapaaa:121	ABaraapaaa	121	4138	-20861	-176	-198	4138	54.0	203	192	31	153331
ABaraapaap:121	ABaraapaap	121	4150	-20849	-69	-90	4150	55.9	230	163	31	178398
ABaraapap:90	ABaraapap	90	4373	-20626	-103	-112	4373	45.1	254	135	38	250390
ABaraapapa:120	ABaraapapa	120	4183	-20816	-47	-52	4183	51.0	246	141	30	175163
ABaraapapp:120	ABaraapapp	120	4155	-20844	-127	-140	4155	42.8	276	123	35	184745
ABaraapp:67	ABaraapp	67	4796	-20203	-202	-204	4796	56.7	350	217	46	187718
ABaraappa:89	ABaraappa	89	4414	-20585	-116	-124	4414	55.7	289	171	39	255021
ABaraappaa:117	ABaraappaa	117	4159	-20840	-156	-166	4159	56.7	244	184	31	169046
ABaraappap:117	ABaraappap	117	4180	-20819	-205	-231	4180	57.7	292	175	34	182279
ABaraappp:89	ABaraappp	89	4424	-20575	-147	-158	4424	56.3	331	199	40	241432
ABaraapppa:116	ABaraapppa	116	4142	-20857	-189	-204	4142	55.4	294	199	31	163475
ABaraapppp:116	ABaraapppp	116	4197	-20802	-117	-136	4197	55.5	334	191	33	168379
ABarap:32	ABarap	32	5663	-19336	-205	-205	5663	51.2	351	187	56	369774
ABarapa:49	ABarapa	49	5203	-19796	-179	-179	5203	45.9	305	135	50	252461
ABarapaa:69	ABarapaa	69	4735	-20265	-109	-109	4735	43.3	277	129	42	188666
ABarapaaa:93	ABarapaaa	93	4342	-20657	-60	-63	4342	42.6	190	162	36	224618
ABarapaaaa:126	ABarapaaaa	126	4254	-20745	-61	-27	4254	46.2	190	158	29	146580
ABarapaaap:126	ABarapaaap	126	4111	-20888	-78	-84	4111	42.4	232	136	30	151838
ABarapaap:93	ABarapaap	93	4318	-20681	-47	-53	4318	34.8	227	150	36	214191
ABarapaapa:127	ABarapaapa	127	4200	-20799	2	-3	4200	36.6	245	121	30	154484
ABarapaapp:127	ABarapaapp	127	4153	-20846	-35	-37	4153	30.2	245	127	31	145507
ABarapap:69	ABarapap	69	4695	-20304	-127	-126	4695	40.0	321	170	44	162756
ABarapapa:92	ABarapapa	92	4292	-20707	-182	-199	4292	45.8	245	179	36	224300
ABarapapaa:122	ABarapapaa	122	4111	-20888	-178	-207	4111	50.7	224	162	32	190109
ABarapapap:122	ABarapapap	122	4086	-20913	-135	-162	4086	43.8	257	154	30	150416
ABarapapp:92	ABarapapp	92	4286	-20713	-128	-130	4286	34.6	282	169	37	192298
ABarapappa:121	ABarapappa	121	4183	-20816	-4	-22	4183	38.2	274	141	30	134877
ABarapappp:121	ABarapappp	121	4107	-20892	-81	-77	4107	27.1	268	148	31	121725
ABarapp:49	ABarapp	49	5265	-19734	-190	-195	5265	53.8	392	173	50	250707
ABarappa:68	ABarappa	68	4756	-20243	-158	-159	4756	49.2	363	142	44	187248
ABarappaa:92	ABarappaa	92	4339	-20660	-103	-109	4339	45.6	286	153	36	219308
ABarappaaa:125	ABarappaaa	125	4148	-20851	-128	-146	4148	55.4	275	149	31	169699
ABarappaap:125	ABarappaap	125	4146	-20853	-108	-115	4146	52.0	309	145	33	153586
ABarappap:92	ABarappap	92	4387	-20612	-81	-84	4387	42.9	328	149	37	207370
ABarappapa:122	ABarappapa	122	4212	-20787	-19	-30	4212	50.6	332	130	32	160158
ABarappapp:122	ABarappapp	122	4131	-20868	-137	-148	4131	43.7	328	131	31	125600
ABarappp:68	ABarappp	68	4820	-20179	-165	-168	4820	55.7	415	190	46	194828
ABarapppa:90	ABarapppa	90	4459	-20540	-127	-133	4459	51.5	350	163	39	239218
ABarapppaa:118	ABarapppaa	118	4255	-20744	-35	-40	4255	53.4	352	169	33	167772
ABarapppap:118	ABarapppap	118	4192	-20807	-100	-104	4192	44.9	365	160	31	106609
ABarapppp:90	ABarapppp	90	4352	-20647	-168	-164	4352	45.6	377	179	38	176408
ABarappppa:119	ABarappppa	119	4116	-20883	-134	-139	4116	38.1	305	152	31	119126
ABarappppp:119	ABarappppp	119	4098	-20901	-131	-147	4098	36.6	340	144	32	104260
ABarp:20	ABarp	20	6145	-18854	-69	-69	6145	26.4	312	167	62	263243
ABarpa:32	ABarpa	32	5601	-19398	-76	-76	5601	23.7	259	168	58	258253
ABarpaa:48	ABarpaa	48	5245	-19755	-53	-53	5245	30.6	199	178	50	206068
ABarpaaa:67	ABarpaaa	67	4739	-20260	-73	-74	4739	39.0	193	164	43	159056
ABarpaaaa:92	ABarpaaaa	92	4540	-20459	118	116	4540	39.0	151	203	36	198610
ABarpaaaaa:124	ABarpaaaaa	124	5605	-19395	1055	1102	5605	39.0	141	209	34	139638
ABarpaaaap:124	ABarpaaaap	124	5543	-19456	1059	1060	5543	45.2	166	187	30	137927
ABarpaaap:92	ABarpaaap	92	4423	-20576	29	27	4423	27.3	170	201	36	167376
ABarpaaapa:124	ABarpaaapa	124	4677	-20322	314	324	4677	36.4	178	170	31	132019
ABarpaaapp:124	ABarpaaapp	124	4506	-20493	124	133	4506	28.8	154	196	30	109231
ABarpaap:67	ABarpaap	67	4719	-20280	-67	-70	4719	29.3	226	174	44	128842
ABarpaapa:93	ABarpaapa	93	4477	-20522	60	57	4477	35.4	206	211	36	161800
ABarpaapaa:128	ABarpaapaa	128	5267	-19732	749	756	5267	42.9	199	201	30	153438
ABarpaapap:128	ABarpaapap	128	4958	-20041	487	495	4958	33.0	199	203	32	102497
ABarpaapp:93	ABarpaapp	93	4389	-20610	31	30	4389	19.8	201	215	36	121636
ABarpaappa:126	ABarpaappa	126	4886	-20113	527	530	4886	24.5	178	185	32	109301
ABarpaappp:126	ABarpaappp	126	4418	-20581	126	151	4418	13.2	201	223	32	58315
ABarpap:48	ABarpap	48	5201	-19798	-88	-88	5201	32.6	264	220	49	144245
ABarpapa:67	ABarpapa	67	4685	-20314	-23	-25	4685	18.2	226	202	43	85272
ABarpapaa:93	ABarpapaa	93	4402	-20597	43	43	4402	22.4	219	178	37	152990
ABarpapaaa:127	ABarpapaaa	127	5432	-19567	948	968	5432	31.6	221	160	30	138858
ABarpapaap:127	ABarpapaap	127	5223	-19776	792	819	5223	23.7	229	175	34	115489
ABarpapap:93	ABarpapap	93	4245	-20754	-67	-65	4245	14.9	243	217	35	89739
ABarpapapa:127	ABarpapapa	127	4454	-20545	62	112	4454	17.1	227	186	30	74016
ABarpapapp:127	ABarpapapp	127	4146	-20853	-60	-63	4146	10.7	263	218	30	37315
ABarpapp:67	ABarpapp	67	4733	-20267	-4	-5	4733	32.6	276	230	42	88829
ABarpappa:92	ABarpappa	92	4369	-20630	-8	-11	4369	29.7	234	232	36	118036
ABarpappaa:124	ABarpappaa	124	4756	-20243	309	324	4756	31.8	174	230	30	96702
ABarpappap:124	ABarpappap	124	4681	-20318	248	271	4681	24.6	206	247	31	66813
ABarpappp:92	ABarpappp	92	4293	-20706	-14	-17	4293	23.2	262	251	35	89620
ABarpapppa:124	ABarpapppa	124	4590	-20409	259	265	4590	21.2	238	240	30	55765
ABarpapppp:124	ABarpapppp	124	4331	-20668	108	107	4331	16.8	278	252	30	36229
ABarpp:32	ABarpp	32	5579	-19421	-54	-54	5579	18.5	382	189	55	182761
ABarppa:49	ABarppa	49	5167	-19832	-32	-32	5167	15.2	285	175	49	114899
ABarppaa:67	ABarppaa	67	4669	-20330	-23	-24	4669	18.7	276	166	43	88041
ABarppaaa:94	ABarppaaa	94	4599	-20400	251	251	4599	21.8	272	193	34	75909
ABarppaaaa:129	ABarppaaaa	129	4900	-20099	523	557	4900	20.0	267	178	28	51391
ABarppaaap:129	ABarppaaap	129	4549	-20450	213	229	4549	15.7	302	207	30	23424
ABarppaap:94	ABarppaap	94	4336	-20663	53	56	4336	14.5	310	231	35	49320
ABarppaapa:128	ABarppaapa	128	4480	-20519	228	250	4480	13.4	314	209	31	29308
ABarppaapp:128	ABarppaapp	128	4246	-20753	95	119	4246	13.7	330	270	33	35671
ABarppap:67	ABarppap	67	4675	-20324	15	15	4675	17.1	307	238	45	60321
ABarppapa:95	ABarppapa	95	4300	-20699	36	34	4300	14.1	316	295	35	47828
ABarppapaa:129	ABarppapaa	129	4227	-20772	93	101	4227	12.8	296	335	30	30848
ABarppapap:129	ABarppapap	129	4432	-20567	273	271	4432	14.5	349	327	30	22668
ABarppapp:95	ABarppapp	95	4317	-20682	61	61	4317	15.0	374	305	37	49617
ABarppappa:129	ABarppappa	129	4135	-20864	-4	-7	4135	12.9	364	286	31	19689
ABarppappp:129	ABarppappp	129	4179	-20820	24	31	4179	15.8	404	302	30	25424
ABarppp:49	ABarppp	49	5167	-19832	-3	-3	5167	18.0	406	213	48	90044
ABarpppa:68	ABarpppa	68	4646	-20353	-20	-20	4646	17.1	424	203	41	54574
ABarpppaa:92	ABarpppaa	92	4351	-20648	75	78	4351	12.2	396	224	36	48029
ABarpppaaa:130	ABarpppaaa	130	4305	-20694	201	201	4305	12.4	372	211	29	28382
ABarpppaap:130	ABarpppaap	130	4298	-20701	143	145	4298	13.8	418	244	33	18470
ABarpppap:92	ABarpppap	92	4378	-20621	94	96	4378	15.4	448	250	35	41456
ABarpppapa:130	ABarpppapa	130	4257	-20742	71	84	4257	13.8	449	225	30	20184
ABarpppapp:130	ABarpppapp	130	4344	-20655	139	164	4344	11.9	457	279	30	25032
ABarpppp:68	ABarpppp	68	4640	-20359	-9	-10	4640	15.8	430	273	45	28821
ABarppppa:95	ABarppppa	95	4322	-20677	46	44	4322	14.0	420	297	36	34076
ABarppppaa:129	ABarppppaa	129	4356	-20643	153	153	4356	12.3	387	331	30	23687
ABarppppap:129	ABarppppap	129	4321	-20678	158	169	4321	13.0	447	312	31	14828
ABarppppp:95	ABarppppp	95	4324	-20675	54	54	4324	14.8	468	320	38	48332
ABarpppppa:128	ABarpppppa	128	4367	-20632	190	180	4367	14.4	437	343	30	27219
ABarpppppp:128	ABarpppppp	128	4458	-20541	254	270	4458	17.9	484	329	30	29504
ABp:1	ABp	1	7222	-17777	-54	-54	7222	36.6	356	195	68	271297
ABpl:10	ABpl	10	6503	-18496	-22	-21	6503	23.9	367	274	71	69317
ABpla:20	ABpla	20	6183	-18816	1	2	6183	18.6	271	297	65	134490
ABplaa:31	ABplaa	31	5609	-19390	-43	-42	5609	19.7	202	329	58	211481
ABplaaa:48	ABplaaa	48	5201	-19798	-70	-70	5201	19.5	165	317	51	169143
ABplaaaa:66	ABplaaaa	66	4739	-20260	-83	-82	4739	36.0	128	318	45	154229
ABplaaaaa:90	ABplaaaaa	90	4281	-20718	-79	-84	4281	29.1	175	348	37	154494
ABplaaaaaa:120	ABplaaaaaa	120	4077	-20922	-168	-172	4077	38.6	195	363	31	123334
ABplaaaaap:120	ABplaaaaap	120	4100	-20900	-79	-82	4100	25.8	193	363	32	96024
ABplaaaap:90	ABplaaaap	90	4263	-20736	-57	-60	4263	19.7	205	348	38	108390
ABplaaaapa:118	ABplaaaapa	118	4101	-20898	-54	-53	4101	30.8	224	373	31	97236
ABplaaaapp:118	ABplaaaapp	118	4135	-20864	-18	-14	4135	17.5	222	380	35	90369
ABplaaap:66	ABplaaap	66	4710	-20289	-64	-65	4710	24.3	172	314	44	100711
ABplaaapa:88	ABplaaapa	88	4270	-20729	-61	-57	4270	18.1	239	341	36	72930
ABplaaapaa:119	ABplaaapaa	119	4106	-20893	-28	-24	4106	20.6	236	356	30	56780
ABplaaapap:119	ABplaaapap	119	4100	-20899	-31	-24	4100	17.0	285	354	32	55563
ABplaaapp:88	ABplaaapp	88	4286	-20713	-70	-72	4286	23.8	279	369	37	87694
ABplaaappa:116	ABplaaappa	116	4084	-20915	-81	-85	4084	28.0	273	381	32	88357
ABplaaappp:116	ABplaaappp	116	4146	-20853	-5	-9	4146	23.8	316	381	36	93838
ABplaap:48	ABplaap	48	5203	-19796	-60	-60	5203	22.9	236	381	52	160187
ABplaapa:66	ABplaapa	66	4747	-20252	-49	-48	4747	32.5	163	377	45	138380
ABplaapaa:89	ABplaapaa	89	4344	-20655	-14	-17	4344	27.5	186	392	38	150297
ABplaapaaa:119	ABplaapaaa	119	4180	-20819	12	13	4180	31.3	176	385	33	126932
ABplaapaap:119	ABplaapaap	119	4127	-20872	-35	-40	4127	27.4	210	413	32	107354
ABplaapap:89	ABplaapap	89	4313	-20686	-29	-29	4313	18.6	238	397	37	89497
ABplaapapa:117	ABplaapapa	117	4121	-20878	-43	-43	4121	25.3	245	415	32	94246
ABplaapapp:117	ABplaapapp	117	4065	-20935	-73	-64	4065	15.2	274	392	32	56912
ABplaapp:66	ABplaapp	66	4742	-20257	-19	-20	4742	20.1	237	365	44	77620
ABplaappa:88	ABplaappa	88	4336	-20663	-3	-6	4336	14.3	289	391	38	98291
ABplaappaa:120	ABplaappaa	120	4341	-20658	128	138	4341	13.5	309	399	33	62442
ABplaappap:120	ABplaappap	120	4533	-20466	328	340	4533	16.1	351	393	32	61060
ABplaappp:88	ABplaappp	88	4323	-20676	-25	-25	4323	18.8	337	409	39	115536
ABplaapppa:119	ABplaapppa	119	4334	-20665	148	149	4334	19.5	366	427	34	86227
ABplaapppp:119	ABplaapppp	119	4358	-20641	133	130	4358	24.0	387	398	32	70157
ABplap:31	ABplap	31	5615	-19384	-18	-17	5615	19.2	311	307	57	127713
ABplapa:48	ABplapa	48	5179	-19820	-32	-32	5179	16.1	256	276	49	78444
ABplapaa:66	ABplapaa	66	4696	-20304	-16	-18	4696	14.0	205	299	43	65182
ABplapaaa:91	ABplapaaa	91	4231	-20768	-65	-66	4231	13.8	327	347	35	55915
ABplapaaaa:122	ABplapaaaa	122	4262	-20737	78	111	4262	15.4	343	373	32	44174
ABplapaaap:122	ABplapaaap	122	4047	-20952	-112	-126	4047	18.8	387	369	29	45598
ABplapaap:91	ABplapaap	91	4216	-20783	-55	-56	4216	13.2	384	369	36	77664
ABplapaapa:123	ABplapaapa	123	4071	-20929	-46	-49	4071	15.1	413	383	34	54661
ABplapaapp:123	ABplapaapp	123	4071	-20928	-30	-44	4071	20.5	459	365	30	50057
ABplapap:66	ABplapap	66	4688	-20311	-28	-28	4688	16.4	279	304	44	42050
ABplapapa:90	ABplapapa	90	4288	-20711	-24	-26	4288	17.1	389	389	38	101480
ABplapapaa:119	ABplapapaa	119	4132	-20867	-10	-9	4132	23.1	424	418	33	84327
ABplapapap:119	ABplapapap	119	4073	-20926	-8	-11	4073	18.8	465	404	33	89205
ABplapapp:90	ABplapapp	90	4301	-20698	-29	-29	4301	23.1	435	404	38	126993
ABplapappa:120	ABplapappa	120	4051	-20948	-83	-81	4051	25.3	459	395	32	80086
ABplapappp:120	ABplapappp	120	4088	-20911	-37	-39	4088	25.7	497	395	33	96918
ABplapp:48	ABplapp	48	5189	-19810	-27	-27	5189	15.8	336	355	50	72757
ABplappa:66	ABplappa	66	4700	-20299	-42	-42	4700	15.1	296	386	43	66495
ABplappaa:89	ABplappaa	89	4321	-20678	-54	-57	4321	26.2	372	426	38	132535
ABplappaaa:118	ABplappaaa	118	4145	-20854	-22	-26	4145	31.9	411	441	33	106966
ABplappaap:118	ABplappaap	118	4105	-20894	-45	-49	4105	30.4	465	425	33	111194
ABplappap:89	ABplappap	89	4315	-20684	-68	-74	4315	33.7	415	435	37	160897
ABplappapa:121	ABplappapa	121	4136	-20863	-82	-88	4136	40.0	454	436	32	110636
ABplappapp:121	ABplappapp	121	4146	-20853	24	17	4146	36.4	498	430	30	118062
ABplappp:66	ABplappp	66	4685	-20314	-45	-46	4685	16.5	367	366	44	24667
ABplapppa:89	ABplapppa	89	4315	-20684	-68	-67	4315	32.0	449	421	38	150698
ABplapppaa:118	ABplapppaa	118	4104	-20896	-53	-54	4104	33.6	506	409	33	118354
ABplapppap:118	ABplapppap	118	4121	-20878	-67	-62	4121	32.2	544	394	34	114847
ABplapppp:89	ABplapppp	89	4345	-20654	-59	-62	4345	38.3	483	415	39	182575
ABplappppa:118	ABplappppa	118	4240	-20759	63	67	4240	40.7	550	400	33	137170
ABplappppp:118	ABplappppp	118	4136	-20863	-97	-101	4136	50.7	568	379	33	151641
ABplp:20	ABplp	20	6154	-18845	-47	-47	6154	24.3	359	379	65	229054
ABplpa:32	ABplpa	32	5588	-19412	-92	-92	5588	31.0	325	426	58	292231
ABplpaa:49	ABplpaa	49	5244	-19755	-25	-25	5244	31.8	293	433	49	185714
ABplpaaa:68	ABplpaaa	68	4710	-20289	-79	-81	4710	38.0	214	418	42	128159
ABplpaaaa:92	ABplpaaaa	92	4322	-20677	-46	-44	4322	38.8	228	425	35	119139
ABplpaaaaa:123	ABplpaaaaa	123	4153	-20846	-13	-23	4153	42.0	236	431	31	93927
ABplpaaaap:123	ABplpaaaap	123	4144	-20855	-38	-38	4144	34.5	264	437	30	71579
ABplpaaap:92	ABplpaaap	92	4359	-20640	-12	-13	4359	36.9	271	434	36	125443
ABplpaaapa:123	ABplpaaapa	123	4143	-20856	-44	-43	4143	42.6	280	436	30	84923
ABplpaaapp:123	ABplpaaapp	123	4128	-20871	-25	-28	4128	34.7	310	441	30	71543
ABplpaap:68	ABplpaap	68	4688	-20311	-55	-56	4688	29.1	267	404	44	105654
ABplpaapa:92	ABplpaapa	92	4332	-20667	-5	-5	4332	27.1	283	431	37	116729
ABplpaapaa:121	ABplpaapaa	121	4143	-20856	-17	-16	4143	24.5	281	430	31	66665
ABplpaapap:121	ABplpaapap	121	4087	-20912	-55	-53	4087	25.6	334	437	30	61705
ABplpaapp:92	ABplpaapp	92	4316	-20683	-38	-39	4316	32.3	321	405	36	106048
ABplpaappa:123	ABplpaappa	123	4118	-20881	-37	-43	4118	29.8	318	414	31	73485
ABplpaappp:123	ABplpaappp	123	4133	-20866	-61	-68	4133	34.3	354	415	30	70971
ABplpap:49	ABplpap	49	5275	-19724	-110	-112	5275	46.2	387	425	49	235367
ABplpapa:68	ABplpapa	68	4707	-20292	-134	-134	4707	41.5	307	435	44	143230
ABplpapaa:90	ABplpapaa	90	4378	-20621	-84	-88	4378	47.2	274	414	38	179295
ABplpapaaa:121	ABplpapaaa	121	4185	-20814	-55	-69	4185	50.5	292	403	34	117333
ABplpapaap:121	ABplpapaap	121	4137	-20862	-131	-143	4137	51.7	330	400	34	135159
ABplpapap:90	ABplpapap	90	4412	-20587	-119	-130	4412	48.6	332	419	38	186085
ABplpapapa:121	ABplpapapa	121	4217	-20782	-68	-93	4217	52.0	358	404	31	109029
ABplpapapp:121	ABplpapapp	121	4176	-20823	-151	-166	4176	51.4	399	398	31	102677
ABplpapp:68	ABplpapp	68	4811	-20188	-120	-122	4811	52.8	369	409	46	178338
ABplpappa:90	ABplpappa	90	4346	-20653	-192	-197	4346	56.7	295	394	40	196814
ABplpappaa:120	ABplpappaa	120	4205	-20794	-132	-146	4205	57.0	287	378	34	124199
ABplpappap:120	ABplpappap	120	4213	-20786	-124	-147	4213	57.5	345	379	34	133625
ABplpappp:90	ABplpappp	90	4402	-20598	-155	-165	4402	55.9	353	396	39	190857
ABplpapppa:120	ABplpapppa	120	4231	-20768	-118	-145	4231	57.7	381	376	32	110928
ABplpapppp:120	ABplpapppp	120	4172	-20827	-189	-202	4172	58.0	425	386	35	139277
ABplpp:32	ABplpp	32	5623	-19376	-28	-28	5623	22.2	414	400	58	227548
ABplppa:49	ABplppa	49	5205	-19794	8	8	5205	23.1	376	428	48	147980
ABplppaa:69	ABplppaa	69	4635	-20364	-64	-66	4635	27.3	316	434	41	106218
ABplppaaa:94	ABplppaaa	94	4247	-20752	-69	-68	4247	33.4	338	445	35	128003
ABplppaaaa:126	ABplppaaaa	126	4145	-20854	-19	-16	4145	44.4	325	431	34	117916
ABplppaaap:126	ABplppaaap	126	4128	-20871	-8	-5	4128	35.8	367	449	27	74650
ABplppaap:94	ABplppaap	94	4291	-20709	-45	-43	4291	42.0	364	444	36	172214
ABplppaapa:128	ABplppaapa	128	4182	-20817	-38	-31	4182	50.0	351	432	33	133574
ABplppaapp:128	ABplppaapp	128	4125	-20874	-71	-75	4125	44.1	391	438	30	117933
ABplppap:69	ABplppap	69	4670	-20329	-38	-41	4670	26.6	364	407	42	91582
ABplppapa:93	ABplppapa	93	4311	-20688	-78	-85	4311	38.0	358	407	36	146870
ABplppapaa:124	ABplppapaa	124	4157	-20842	-78	-84	4157	42.7	359	408	31	92501
ABplppapap:124	ABplppapap	124	4109	-20890	-92	-99	4109	34.4	389	422	31	94952
ABplppapp:93	ABplppapp	93	4294	-20706	-88	-89	4294	41.1	407	397	36	140963
ABplppappa:126	ABplppappa	126	4179	-20820	-21	-20	4179	39.3	394	397	30	90190
ABplppappp:126	ABplppappp	126	4095	-20904	-102	-108	4095	40.3	429	421	29	106170
ABplppp:49	ABplppp	49	5228	-19771	-84	-84	5228	38.2	452	423	50	218210
ABplpppa:68	ABplpppa	68	4718	-20281	-60	-61	4718	36.4	381	439	42	134689
ABplpppaa:93	ABplpppaa	93	4317	-20682	-108	-111	4317	48.1	386	430	36	190530
ABplpppaaa:124	ABplpppaaa	124	4145	-20854	-82	-85	4145	49.5	412	430	32	130425
ABplpppaap:124	ABplpppaap	124	4192	-20807	-72	-84	4192	49.0	464	422	32	134803
ABplpppap:93	ABplpppap	93	4293	-20706	-89	-89	4293	45.4	460	426	36	197747
ABplpppapa:126	ABplpppapa	126	4126	-20873	-48	-54	4126	45.2	499	420	33	123355
ABplpppapp:126	ABplpppapp	126	4159	-20840	-60	-67	4159	49.5	533	403	30	147561
ABplpppp:68	ABplpppp	68	4807	-20192	-47	-47	4807	47.1	430	419	44	160569
ABplppppa:91	ABplppppa	91	4399	-20600	-131	-143	4399	53.6	407	403	39	201022
ABplppppaa:119	ABplppppaa	119	4173	-20826	-138	-157	4173	52.8	441	405	33	120175
ABplppppap:119	ABplppppap	119	4155	-20844	-103	-115	4155	52.7	487	412	32	139456
ABplppppp:91	ABplppppp	91	4308	-20691	-159	-162	4308	54.5	464	405	38	210230
ABplpppppa:122	ABplpppppa	122	4211	-20788	-54	-66	4211	55.8	513	391	36	152176
ABplpppppp:122	ABplpppppp	122	4268	-20731	-39	-41	4268	58.8	541	361	31	143347
ABpr:10	ABpr	10	6566	-18433	-125	-125	6566	47.6	438	187	70	476167
ABpra:20	ABpra	20	6254	-18745	-60	-62	6254	40.2	434	146	59	345049
ABpraa:31	ABpraa	31	5668	-19331	-87	-89	5668	33.1	379	130	56	310350
ABpraaa:48	ABpraaa	48	5251	-19748	-43	-43	5251	29.1	293	126	50	190668
ABpraaaa:67	ABpraaaa	67	4726	-20273	-93	-94	4726	32.0	290	125	44	132671
ABpraaaaa:90	ABpraaaaa	90	4322	-20677	-29	-34	4322	28.1	277	134	37	164760
ABpraaaaaa:122	ABpraaaaaa	122	4105	-20894	-44	-48	4105	30.5	280	115	30	98423
ABpraaaaap:122	ABpraaaaap	122	4078	-20921	-52	-59	4078	20.3	300	127	32	92467
ABpraaaap:90	ABpraaaap	90	4264	-20735	-47	-48	4264	18.2	317	140	37	117745
ABpraaaapa:123	ABpraaaapa	123	4125	-20874	13	24	4125	14.0	300	148	35	84014
ABpraaaapp:123	ABpraaaapp	123	4056	-20943	-30	-35	4056	10.1	349	161	35	65368
ABpraaap:67	ABpraaap	67	4697	-20302	-35	-35	4697	20.0	336	153	44	85391
ABpraaapa:90	ABpraaapa	90	4280	-20719	-36	-35	4280	20.7	326	176	37	91419
ABpraaapaa:122	ABpraaapaa	122	4134	-20865	-78	-60	4134	24.7	287	171	32	75894
ABpraaapap:122	ABpraaapap	122	4114	-20885	-29	-36	4114	21.1	334	178	31	46923
ABpraaapp:90	ABpraaapp	90	4258	-20741	-60	-60	4258	20.6	382	177	35	71347
ABpraaappa:123	ABpraaappa	123	4151	-20848	30	27	4151	24.7	367	190	32	47574
ABpraaappp:123	ABpraaappp	123	4087	-20912	-46	-45	4087	19.0	404	198	32	40432
ABpraap:48	ABpraap	48	5250	-19749	-74	-76	5250	33.6	392	142	51	212117
ABpraapa:67	ABpraapa	67	4781	-20218	-51	-51	4781	34.6	357	115	44	137764
ABpraapaa:90	ABpraapaa	90	4351	-20648	-101	-103	4351	33.3	314	122	36	142908
ABpraapaaa:119	ABpraapaaa	119	4151	-20848	-48	-52	4151	29.7	307	126	32	100321
ABpraapaap:119	ABpraapaap	119	4123	-20876	-20	-28	4123	23.2	338	113	33	85259
ABpraapap:90	ABpraapap	90	4298	-20701	-67	-72	4298	25.0	353	117	37	135205
ABpraapapa:120	ABpraapapa	120	4159	-20840	18	18	4159	16.5	337	132	33	77267
ABpraapapp:120	ABpraapapp	120	4112	-20887	0	-11	4112	17.0	375	166	29	47095
ABpraapp:67	ABpraapp	67	4760	-20239	-2	-3	4760	29.5	412	166	46	128462
ABpraappa:90	ABpraappa	90	4333	-20666	-66	-68	4333	32.1	375	145	37	126567
ABpraappaa:119	ABpraappaa	119	4070	-20929	-69	-68	4070	27.7	341	150	32	72591
ABpraappap:119	ABpraappap	119	4157	-20842	-1	-4	4157	28.1	394	172	30	42903
ABpraappp:90	ABpraappp	90	4301	-20698	-27	-28	4301	24.6	438	170	37	101957
ABpraapppa:120	ABpraapppa	120	4138	-20861	43	37	4138	12.6	398	179	31	43048
ABpraapppp:120	ABpraapppp	120	4061	-20938	-75	-83	4061	16.3	445	188	33	50054
ABprap:31	ABprap	31	5653	-19346	-90	-90	5653	29.6	480	166	57	279379
ABprapa:48	ABprapa	48	5205	-19795	-24	-23	5205	18.5	437	136	49	153142
ABprapaa:68	ABprapaa	68	4683	-20316	-15	-17	4683	18.4	387	118	42	99589
ABprapaaa:94	ABprapaaa	94	4232	-20767	-27	-30	4232	14.8	373	134	35	69390
ABprapaaaa:125	ABprapaaaa	125	4098	-20901	1	2	4098	17.1	388	118	33	64086
ABprapaaap:125	ABprapaaap	125	4133	-20866	-15	-16	4133	22.8	414	141	28	50873
ABprapaap:94	ABprapaap	94	4218	-20781	-33	-33	4218	13.9	417	138	36	77376
ABprapaapa:127	ABprapaapa	127	4149	-20850	30	30	4149	13.7	428	130	32	56080
ABprapaapp:127	ABprapaapp	127	4087	-20913	4	4	4087	13.3	467	152	30	43489
ABprapap:68	ABprapap	68	4666	-20333	-48	-49	4666	18.0	451	138	43	92064
ABprapapa:92	ABprapapa	92	4331	-20668	-10	-8	4331	21.0	448	123	37	92779
ABprapapaa:123	ABprapapaa	123	4077	-20922	-77	-80	4077	22.2	459	128	33	66611
ABprapapap:123	ABprapapap	123	4087	-20912	-19	-28	4087	18.7	495	150	31	58324
ABprapapp:92	ABprapapp	92	4241	-20759	-41	-45	4241	17.1	449	179	36	72595
ABprapappa:126	ABprapappa	126	4076	-20923	-70	-85	4076	22.3	456	175	31	47784
ABprapappp:126	ABprapappp	126	3994	-21006	-131	-128	3994	26.6	504	169	30	58825
ABprapp:48	ABprapp	48	5207	-19792	-50	-50	5207	22.6	513	189	51	143062
ABprappa:67	ABprappa	67	4691	-20308	-53	-55	4691	21.7	494	168	43	90820
ABprappaa:91	ABprappaa	91	4268	-20731	-31	-38	4268	15.7	483	183	37	79175
ABprappaaa:120	ABprappaaa	120	4082	-20917	-37	-45	4082	13.0	485	200	33	42496
ABprappaap:120	ABprappaap	120	4067	-20932	-54	-61	4067	13.4	520	206	33	48815
ABprappap:91	ABprappap	91	4253	-20746	-37	-38	4253	15.4	542	184	38	104046
ABprappapa:122	ABprappapa	122	4103	-20896	-8	-16	4103	17.0	559	184	32	56604
ABprappapp:122	ABprappapp	122	4115	-20884	-15	-19	4115	24.8	578	183	30	59911
ABprappp:67	ABprappp	67	4677	-20322	-50	-49	4677	16.5	531	216	44	67663
ABprapppa:90	ABprapppa	90	4309	-20690	-4	-10	4309	18.6	511	209	36	67945
ABprapppaa:119	ABprapppaa	119	4109	-20890	-9	-10	4109	21.0	524	162	32	74664
ABprapppap:119	ABprapppap	119	4142	-20857	2	1	4142	24.8	535	196	31	59606
ABprapppp:90	ABprapppp	90	4295	-20704	-38	-41	4295	19.0	563	227	38	88908
ABprappppa:119	ABprappppa	119	4055	-20944	-114	-118	4055	29.5	567	192	30	69613
ABprappppp:119	ABprappppp	119	4177	-20822	-28	-32	4177	29.0	597	213	33	63714
ABprp:20	ABprp	20	6181	-18818	-202	-202	6181	50.0	480	250	63	393176
ABprpa:32	ABprpa	32	5674	-19325	-200	-200	5674	54.3	448	213	57	357737
ABprpaa:48	ABprpaa	48	5234	-19765	-111	-113	5234	41.5	454	137	48	231637
ABprpaaa:68	ABprpaaa	68	4746	-20253	-68	-68	4746	38.1	420	115	42	142018
ABprpaaaa:91	ABprpaaaa	91	4333	-20666	-93	-93	4333	40.6	356	114	36	172493
ABprpaaaaa:123	ABprpaaaaa	123	4193	-20806	-12	-14	4193	41.4	356	108	30	107048
ABprpaaaap:123	ABprpaaaap	123	4142	-20857	-10	-7	4142	34.7	390	102	32	93921
ABprpaaap:91	ABprpaaap	91	4271	-20728	-76	-75	4271	31.1	405	107	35	139488
ABprpaaapa:124	ABprpaaapa	124	4101	-20898	7	13	4101	24.0	397	104	31	86060
ABprpaaapp:124	ABprpaaapp	124	4090	-20909	-45	-44	4090	26.5	439	110	30	81571
ABprpaap:68	ABprpaap	68	4709	-20290	-99	-101	4709	34.7	475	139	42	132457
ABprpaapa:91	ABprpaapa	91	4309	-20690	-69	-79	4309	34.7	431	143	36	132468
ABprpaapaa:122	ABprpaapaa	122	4120	-20879	-35	-30	4120	31.1	402	128	31	80448
ABprpaapap:122	ABprpaapap	122	4129	-20870	-25	-39	4129	31.1	431	151	30	72898
ABprpaapp:91	ABprpaapp	91	4273	-20726	-53	-55	4273	30.3	472	159	34	109180
ABprpaappa:125	ABprpaappa	125	4103	-20896	-83	-79	4103	31.3	458	158	30	85209
ABprpaappp:125	ABprpaappp	125	4094	-20905	-73	-81	4094	33.8	495	153	31	107935
ABprpap:48	ABprpap	48	5258	-19741	-173	-177	5258	52.3	486	191	49	233184
ABprpapa:68	ABprpapa	68	4757	-20242	-121	-123	4757	47.7	474	149	44	170849
ABprpapaa:90	ABprpapaa	90	4387	-20612	-68	-73	4387	43.3	405	129	37	181164
ABprpapaaa:120	ABprpapaaa	120	4236	-20763	65	58	4236	32.7	368	138	30	76138
ABprpapaap:120	ABprpapaap	120	4217	-20782	-36	-38	4217	40.6	407	137	32	114350
ABprpapap:90	ABprpapap	90	4330	-20670	-91	-102	4330	37.5	469	133	37	181896
ABprpapapa:124	ABprpapapa	124	4195	-20804	-65	-70	4195	41.5	428	118	33	143171
ABprpapapp:124	ABprpapapp	124	4236	-20763	-17	-21	4236	43.7	471	133	33	149010
ABprpapp:68	ABprpapp	68	4785	-20214	-149	-152	4785	54.2	502	202	45	176791
ABprpappa:90	ABprpappa	90	4357	-20642	-122	-124	4357	50.2	436	148	38	227114
ABprpappaa:121	ABprpappaa	121	4343	-20656	87	87	4343	48.7	390	147	32	139370
ABprpappap:121	ABprpappap	121	4173	-20826	-66	-72	4173	49.0	426	141	32	151648
ABprpappp:90	ABprpappp	90	4308	-20691	-161	-169	4308	44.3	485	153	37	198962
ABprpapppa:124	ABprpapppa	124	4224	-20775	-33	-41	4224	54.2	441	160	34	168446
ABprpapppp:124	ABprpapppp	124	4166	-20833	-93	-102	4166	49.7	487	151	33	157375
ABprpp:32	ABprpp	32	5623	-19376	-250	-251	5623	49.3	538	229	58	410512
ABprppa:48	ABprppa	48	5217	-19782	-136	-136	5217	38.0	534	163	48	211860
ABprppaa:68	ABprppaa	68	4666	-20333	-81	-81	4666	33.8	529	150	41	131429
ABprppaaa:93	ABprppaaa	93	4329	-20670	1	0	4329	27.4	504	151	35	127194
ABprppaaaa:124	ABprppaaaa	124	4138	-20861	-38	-38	4138	32.8	477	119	32	89463
ABprppaaap:124	ABprppaaap	124	4157	-20842	45	28	4157	30.2	518	137	29	96579
ABprppaap:93	ABprppaap	93	4248	-20751	-54	-59	4248	29.0	549	157	34	133867
ABprppaapa:127	ABprppaapa	127	4087	-20912	-66	-51	4087	30.7	542	144	30	96614
ABprppaapp:127	ABprppaapp	127	4130	-20869	-19	-21	4130	36.5	568	163	30	94956
ABprppap:68	ABprppap	68	4664	-20335	-91	-91	4664	29.5	564	201	44	119193
ABprppapa:92	ABprppapa	92	4286	-20713	-40	-47	4286	29.5	563	187	37	151200
ABprppapaa:123	ABprppapaa	123	4135	-20864	-63	-75	4135	34.7	521	171	31	92415
ABprppapap:123	ABprppapap	123	4149	-20850	-47	-65	4149	40.3	549	179	32	117355
ABprppapp:92	ABprppapp	92	4319	-20680	-32	-36	4319	34.1	594	215	35	147544
ABprppappa:125	ABprppappa	125	4172	-20827	-38	-55	4172	41.3	570	194	33	123111
ABprppappp:125	ABprppappp	125	4092	-20908	-128	-122	4092	46.1	590	221	30	118179
ABprppp:48	ABprppp	48	5250	-19749	-250	-250	5250	52.0	560	224	50	254360
ABprpppa:67	ABprpppa	67	4762	-20237	-134	-135	4762	44.4	555	179	44	171590
ABprpppaa:91	ABprpppaa	91	4341	-20658	-94	-98	4341	38.0	522	156	36	174221
ABprpppaaa:122	ABprpppaaa	122	4173	-20826	-19	-28	4173	41.7	504	151	32	126083
ABprpppaap:122	ABprpppaap	122	4157	-20842	-113	-125	4157	45.3	524	194	32	127900
ABprpppap:91	ABprpppap	91	4326	-20673	-78	-83	4326	41.4	558	174	37	204707
ABprpppapa:124	ABprpppapa	124	4225	-20774	-7	-11	4225	48.1	535	165	32	118851
ABprpppapp:124	ABprpppapp	124	4204	-20795	0	-17	4204	49.2	569	205	30	155099
ABprpppp:67	ABprpppp	67	4788	-20211	-183	-192	4788	52.6	561	229	43	175674
ABprppppa:90	ABprppppa	90	4374	-20625	-132	-138	4374	49.1	520	172	38	223207
ABprppppaa:119	ABprppppaa	119	4197	-20802	-86	-93	4197	53.3	491	179	34	151271
ABprppppap:119	ABprppppap	119	4171	-20828	-111	-116	4171	53.1	545	208	34	170587
ABprppppp:90	ABprppppp	90	4381	-20618	-124	-130	4381	53.5	550	203	38	226745
ABprpppppa:122	ABprpppppa	122	4225	-20774	-73	-83	4225	58.4	519	215	33	152066
ABprpppppp:122	ABprpppppp	122	4186	-20813	-184	-182	4186	57.2	557	251	36	167929
P1:-18	P1	-18	7972	-17028	-116	-116	7972	39.0	516	282	66	335799
EMS:2	EMS	2	7076	-17923	-98	-98	7076	39.2	422	362	68	353754
MS:12	MS	12	6503	-18496	-126	-128	6503	51.0	351	358	65	374449
MSa:24	MSa	24	5857	-19142	-220	-221	5857	47.5	281	343	66	551586
MSaa:46	MSaa	46	5125	-19874	-117	-118	5125	37.2	275	325	55	222643
MSaaa:76	MSaaa	76	4437	-20562	-94	-97	4437	40.6	277	313	48	188417
MSaaaa:123	MSaaaa	123	4169	-20830	-121	-130	4169	41.5	229	306	36	93174
MSaaap:123	MSaaap	123	4125	-20874	-122	-126	4125	36.2	281	298	37	73766
MSaap:76	MSaap	76	4408	-20591	-98	-101	4408	37.4	345	295	47	153913
MSaapa:121	MSaapa	121	4157	-20842	-25	-30	4157	33.5	324	307	38	72426
MSaapp:121	MSaapp	121	4128	-20871	-120	-124	4128	40.9	361	296	40	102133
MSap:46	MSap	46	5261	-19739	-256	-259	5261	52.3	315	302	56	343730
MSapa:70	MSapa	70	4592	-20407	-241	-245	4592	52.5	298	286	49	248022
MSapaa:112	MSapaa	112	4266	-20733	-164	-173	4266	51.2	250	264	38	148153
MSapap:112	MSapap	112	4288	-20711	-87	-94	4288	50.0	300	283	41	167899
MSapp:70	MSapp	70	4627	-20372	-200	-204	4627	50.6	366	263	48	230421
MSappa:108	MSappa	108	4253	-20746	-161	-169	4253	53.6	329	235	41	173118
MSappp:108	MSappp	108	4273	-20726	-234	-239	4273	57.1	385	269	43	197778
MSp:24	MSp	24	5830	-19169	-215	-218	5830	48.7	386	325	65	546647
MSpa:47	MSpa	47	5161	-19838	-88	-88	5161	29.2	340	260	55	170906
MSpaa:70	MSpaa	70	4481	-20518	-68	-69	4481	29.3	326	229	46	117089
MSpaaa:114	MSpaaa	114	4188	-20811	-36	-40	4188	33.6	270	221	37	83577
MSpaap:114	MSpaap	114	4142	-20857	-60	-67	4142	34.5	325	249	39	78613
MSpap:70	MSpap	70	4518	-20481	-63	-64	4518	31.4	396	247	48	118505
MSpapa:111	MSpapa	111	4136	-20863	-24	-26	4136	25.9	354	242	38	62654
MSpapp:111	MSpapp	111	4133	-20866	-57	-61	4133	32.7	402	276	39	68960
MSpp:47	MSpp	47	5240	-19759	-182	-183	5240	47.1	398	233	56	311972
MSppa:69	MSppa	69	4547	-20452	-121	-124	4547	41.9	397	205	48	180484
MSppaa:113	MSppaa	113	4198	-20801	-24	-37	4198	38.6	336	201	38	96403
MSppap:113	MSppap	113	4249	-20750	-34	-39	4249	42.3	392	214	39	104936
MSppp:69	MSppp	69	4566	-20433	-130	-135	4566	43.8	432	264	46	156553
MSpppa:110	MSpppa	110	4252	-20747	-87	-94	4252	47.4	375	248	40	126915
MSpppp:110	MSpppp	110	4200	-20799	-117	-119	4200	46.5	425	271	40	132850
E:12	E	12	6443	-18556	-184	-186	6443	43.3	485	361	65	431507
Ea:24	Ea	24	5808	-19191	-188	-192	5808	43.6	451	380	64	524559
Eal:49	Eal	49	4985	-20014	-73	-74	4985	30.4	410	332	52	137610
Eala:83	Eala	83	4334	-20665	-30	-31	4334	32.1	367	353	45	101129
Ealaa:131	Ealaa	131	4089	-20910	-76	-72	4089	34.9	285	343	34	48591
Ealap:131	Ealap	131	4150	-20849	-20	-28	4150	36.0	349	343	37	51737
Ealp:83	Ealp	83	4327	-20672	-48	-52	4327	31.5	437	319	45	91402
Ealpa:130	Ealpa	130	4144	-20855	-5	-5	4144	26.5	388	349	34	20590
Ealpp:130	Ealpp	130	4138	-20861	1	-2	4138	31.6	435	329	34	37155
Ear:49	Ear	49	5042	-19957	-161	-164	5042	45.7	407	364	54	265520
Eara:84	Eara	84	4430	-20569	-153	-157	4430	54.1	344	335	48	239895
Earaa:129	Earaa	129	4292	-20708	-48	-54	4292	53.2	276	333	37	111005
Earap:129	Earap	129	4256	-20743	-115	-123	4256	52.5	327	311	36	96690
Earp:84	Earp	84	4404	-20595	-134	-143	4404	49.2	423	336	47	205561
Earpa:131	Earpa	131	4270	-20729	-81	-89	4270	50.1	362	331	38	97225
Earpp:131	Earpp	131	4168	-20831	-100	-120	4168	45.6	423	326	37	86156
Ep:24	Ep	24	5784	-19215	-187	-190	5784	40.8	537	333	62	461132
Epl:49	Epl	49	5005	-19994	-147	-147	5005	39.1	495	233	54	222925
Epla:83	Epla	83	4300	-20699	-65	-65	4300	31.3	478	226	45	113187
Eplaa:133	Eplaa	133	4213	-20786	69	65	4213	26.7	414	245	33	31363
Eplap:133	Eplap	133	4104	-20895	0	1	4104	28.3	481	254	34	13379
Eplp:83	Eplp	83	4301	-20698	-60	-60	4301	30.8	536	275	45	104020
Eplpa:134	Eplpa	134	4060	-20939	-64	-68	4060	23.4	512	274	33	33711
Eplpp:134	Eplpp	134	4080	-20919	-123	-125	4080	30.1	562	271	36	69860
Epr:49	Epr	49	4993	-20006	-106	-108	4993	37.7	508	320	54	226545
Epra:86	Epra	86	4315	-20684	-44	-50	4315	37.0	474	292	45	120730
Epraa:134	Epraa	134	4188	-20811	11	16	4188	34.2	444	294	35	48665
Eprap:134	Eprap	134	4061	-20938	-86	-91	4061	33.0	497	334	32	41250
Eprp:86	Eprp	86	4279	-20720	-132	-137	4279	40.6	527	320	46	162493
Eprpa:138	Eprpa	138	4087	-20912	-138	-145	4087	33.6	510	312	35	61756
Eprpp:138	Eprpp	138	4164	-20835	-138	-138	4164	43.0	550	302	39	123819
P2:2	P2	2	6990	-18009	-109	-110	6990	39.5	567	295	68	525802
C:14	C	14	6327	-18672	-59	-62	6327	25.4	534	252	63	245757
Ca:26	Ca	26	5800	-19199	-38	-38	5800	22.8	426	281	61	177541
Caa:43	Caa	43	5272	-19727	-16	-16	5272	17.2	438	306	53	101763
Caaa:64	Caaa	64	4727	-20272	-33	-34	4727	19.3	443	342	46	39472
Caaaa:90	Caaaa	90	4363	-20636	14	14	4363	18.5	484	369	41	69688
Caaaaa:119	Caaaaa	119	4288	-20711	72	85	4288	16.4	498	336	34	12463
Caaaap:119	Caaaap	119	4459	-20540	191	199	4459	19.7	547	351	34	39531
Caaap:90	Caaap	90	4521	-20478	113	113	4521	26.9	539	382	40	104928
Caaapa:118	Caaapa	118	4461	-20538	157	155	4461	20.2	578	326	35	52717
Caaapp:118	Caaapp	118	4873	-20126	502	504	4873	32.9	596	355	35	78248
Caap:64	Caap	64	4703	-20296	-51	-51	4703	21.6	524	355	47	96421
Caapa:91	Caapa	91	4473	-20526	85	89	4473	25.5	583	335	38	109629
Caapaa:128	Caapaa	128	5292	-19707	703	795	5292	41.8	612	339	35	128423
Caapap:128	Caapap	128	5133	-19866	698	735	5133	33.3	624	309	34	89004
Caapp:91	Caapp	91	4847	-20152	412	412	4847	40.7	595	366	41	177423
Caappd:128	Caappd	128	5672	-19327	1187	1246	5672	47.0	609	355	33	108363
Caappv:128	Caappv	128	5793	-19206	1176	1248	5793	55.1	602	321	32	112761
Cap:43	Cap	43	5263	-19737	-97	-98	5263	29.3	508	368	51	181242
Capa:65	Capa	65	4743	-20256	-60	-61	4743	34.6	470	421	45	130070
Capaa:94	Capaa	94	4328	-20671	-123	-134	4328	50.9	499	384	38	151842
Capaaa:130	Capaaa	130	4126	-20873	-128	-141	4126	41.5	460	374	32	57960
Capaap:130	Capaap	130	4144	-20855	-131	-130	4144	52.6	499	353	31	82402
Capap:94	Capap	94	4283	-20716	-156	-170	4283	49.8	544	368	38	167516
Capapa:131	Capapa	131	4078	-20921	-137	-145	4078	45.1	498	341	34	72411
Capapp:131	Capapp	131	4209	-20790	-110	-121	4209	52.3	536	323	34	107137
Capp:65	Capp	65	4694	-20306	-89	-91	4694	39.5	546	395	46	169880
Cappa:96	Cappa	96	4291	-20708	-110	-107	4291	41.8	544	374	39	154769
Cappaa:127	Cappaa	127	4088	-20911	-102	-105	4088	39.0	504	370	32	63770
Cappap:127	Cappap	127	4134	-20865	-134	-157	4134	45.2	548	357	32	86790
Cappp:96	Cappp	96	4306	-20693	-174	-177	4306	52.0	585	345	38	185068
Capppa:127	Capppa	127	4206	-20793	-225	-175	4206	46.7	571	335	34	110942
Capppp:127	Capppp	127	4158	-20841	-241	-234	4158	57.2	556	306	35	114115
Cp:26	Cp	26	5809	-19190	-60	-60	5809	24.2	532	242	58	231093
Cpa:43	Cpa	43	5283	-19716	-66	-66	5283	17.2	552	264	54	168419
Cpaa:63	Cpaa	63	4748	-20251	-34	-36	4748	14.9	552	270	48	68069
Cpaaa:89	Cpaaa	89	4333	-20666	-1	0	4333	13.9	533	285	41	49479
Cpaaaa:119	Cpaaaa	119	4354	-20645	154	158	4354	13.8	496	268	34	12033
Cpaaap:119	Cpaaap	119	4503	-20496	222	228	4503	12.8	561	263	34	37702
Cpaap:89	Cpaap	89	4428	-20571	28	27	4428	22.6	597	284	42	108224
Cpaapa:120	Cpaapa	120	4593	-20406	282	293	4593	17.5	587	244	35	44507
Cpaapp:120	Cpaapp	120	5174	-19825	815	826	5174	24.6	623	277	35	74386
Cpap:63	Cpap	63	4739	-20260	-102	-103	4739	29.2	585	328	47	121896
Cpapa:90	Cpapa	90	4554	-20445	80	80	4554	33.0	608	304	40	130620
Cpapaa:124	Cpapaa	124	6725	-18274	2065	2109	6725	46.0	627	298	35	102130
Cpapap:124	Cpapap	124	5666	-19333	1150	1172	5666	33.6	628	269	37	91877
Cpapp:90	Cpapp	90	4681	-20318	157	151	4681	45.8	620	319	40	165767
Cpappd:124	Cpappd	124	5893	-19106	1308	1361	5893	47.1	629	260	34	97079
Cpappv:124	Cpappv	124	6495	-18504	1857	1885	6495	55.2	600	285	36	121196
Cpp:43	Cpp	43	5306	-19693	-141	-141	5306	34.0	611	267	54	312272
Cppa:64	Cppa	64	4702	-20297	-108	-108	4702	39.5	607	231	46	166223
Cppaa:97	Cppaa	97	4276	-20723	-131	-137	4276	48.4	549	216	39	174156
Cppaaa:133	Cppaaa	133	3971	-21028	-273	-280	3971	46.7	468	214	31	75494
Cppaap:133	Cppaap	133	4103	-20897	-214	-229	4103	53.3	500	254	32	100106
Cppap:97	Cppap	97	4260	-20739	-202	-212	4260	53.0	568	258	38	172033
Cppapa:132	Cppapa	132	4133	-20866	-106	-109	4133	44.8	521	240	34	91132
Cppapp:132	Cppapp	132	4124	-20876	-164	-181	4124	51.5	546	271	32	102776
Cppp:64	Cppp	64	4772	-20227	-97	-96	4772	40.5	610	311	48	173057
Cpppa:93	Cpppa	93	4323	-20676	-68	-70	4323	37.2	597	253	41	155809
Cpppaa:124	Cpppaa	124	4154	-20845	-14	-12	4154	29.5	536	226	33	54575
Cpppap:124	Cpppap	124	4126	-20873	-126	-132	4126	37.6	575	243	34	87270
Cpppp:93	Cpppp	93	4329	-20670	-175	-172	4329	49.4	599	287	40	195010
Cppppa:126	Cppppa	126	4208	-20791	-138	-128	4208	39.9	586	262	38	114172
Cppppp:126	Cppppp	126	4308	-20691	-327	-111	4308	51.2	582	275	38	154195
P3:14	P3	14	6311	-18688	-192	-192	6311	42.4	594	299	61	487417
D:30	D	30	5592	-19407	-212	-212	5592	41.6	612	285	55	439924
Da:54	Da	54	5029	-19970	-232	-234	5029	51.2	547	376	49	252622
Daa:83	Daa	83	4476	-20523	-187	-192	4476	55.0	472	371	40	119722
Daaa:113	Daaa	113	4150	-20849	-72	-80	4150	39.1	446	382	32	38619
Daap:113	Daap	113	4225	-20774	-135	-149	4225	50.1	452	368	32	46116
Dap:83	Dap	83	4487	-20512	-245	-247	4487	53.1	550	331	43	134404
Dapa:111	Dapa	111	4233	-20767	-113	-126	4233	49.8	484	342	32	52778
Dapp:111	Dapp	111	4187	-20812	-219	-225	4187	49.5	519	284	34	48786
Dp:54	Dp	54	5083	-19917	-221	-226	5083	53.6	571	292	50	252920
Dpa:83	Dpa	83	4458	-20541	-209	-210	4458	52.2	487	225	41	123139
Dpaa:114	Dpaa	114	4152	-20847	-127	-129	4152	41.2	413	176	30	33042
Dpap:114	Dpap	114	4194	-20805	-161	-166	4194	48.2	452	195	33	48531
Dpp:83	Dpp	83	4456	-20543	-220	-222	4456	49.7	558	267	43	133375
Dppa:112	Dppa	112	4177	-20822	-90	-95	4177	38.8	467	195	34	43362
Dppp:112	Dppp	112	4147	-20852	-109	-109	4147	37.6	512	222	34	31054
P4:30	P4	30	5413	-19586	-256	-257	5413	53.4	536	351	54	424502
Z2:72	Z2	72	4418	-20581	-232	-242	4418	53.3	468	319	44	182496
Z3:72	Z3	72	4431	-20568	-238	-248	4431	53.9	438	253	44	192748
