# Supplementary material for: Quantitative Differences in Nuclear β-catenin and TCF Pattern Embryonic Cells in C. elegans
Source: PLoS Genet. 2015 Oct 21;11(10):e1005585. doi: 10.1371/journal.pgen.1005585 (PMC4619327; doi:10.1371/journal.pgen.1005585)
Supplement: S1 Data — For each cell analyzed, birth time is given in column 3 and the average nuclear reporter intensity over the lifetime of the cell (corrected for background) is given in column 7 (“blot”). For information on each embryo’s strain information and experimental conditions, refer to S2 Table. (ZIP) [file pgen.1005585.s005.zip › CAs/CA20120824_nhr-25_pop-1i_L4.csv]

cellTime	cell	time	none	global	local	blot	cross	z	x	y	size	gweight
ABa:1	ABa	1	7413	-17586	-100	-100	7413	39.2	533	260	81	587814
ABal:6	ABal	6	6763	-18236	-109	-109	6763	44.0	569	271	66	527328
ABala:15	ABala	15	6276	-18723	-157	-158	6276	38.2	587	223	62	461908
ABalaa:27	ABalaa	27	5785	-19214	-112	-113	5785	33.5	617	243	56	405067
ABalaaa:43	ABalaaa	43	5299	-19700	-90	-91	5299	30.6	619	259	48	266387
ABalaaaa:62	ABalaaaa	62	4786	-20213	-40	-37	4786	29.4	614	271	43	160002
ABalaaaal:87	ABalaaaal	87	4574	-20425	123	128	4574	48.8	599	291	36	241022
ABalaaaala:119	ABalaaaala	119	4604	-20395	225	227	4604	42.9	588	296	30	137325
ABalaaaalp:119	ABalaaaalp	119	4782	-20217	188	267	4782	50.1	592	275	30	141526
ABalaaaar:87	ABalaaaar	87	4543	-20456	60	73	4543	42.3	581	261	35	210191
ABalaaaarl:119	ABalaaaarl	119	4528	-20471	164	156	4528	42.0	558	272	30	134822
ABalaaaarr:119	ABalaaaarr	119	4791	-20208	279	309	4791	51.6	553	257	30	123891
ABalaaap:62	ABalaaap	62	4829	-20170	-89	-89	4829	41.6	589	274	42	173543
ABalaaapa:86	ABalaaapa	86	4784	-20215	254	256	4784	47.8	557	287	35	210549
ABalaaapal:117	ABalaaapal	117	5450	-19549	960	965	5450	53.5	524	306	31	141468
ABalaaapar:117	ABalaaapar	117	5129	-19870	655	694	5129	46.7	554	308	30	153395
ABalaaapp:86	ABalaaapp	86	4748	-20251	201	203	4748	57.1	546	277	36	231675
ABalaaappl:118	ABalaaappl	118	5967	-19032	1463	1508	5967	53.3	573	305	33	167740
ABalaaappr:118	ABalaaappr	118	5180	-19819	511	604	5180	59.4	555	286	32	166985
ABalaap:43	ABalaap	43	5272	-19727	-97	-98	5272	33.4	558	302	48	241957
ABalaapa:62	ABalaapa	62	4772	-20227	-56	-56	4772	32.3	563	294	42	141383
ABalaapaa:88	ABalaapaa	88	4394	-20605	-36	-19	4394	42.0	534	259	35	202417
ABalaapaaa:121	ABalaapaaa	121	4314	-20685	-35	20	4314	43.0	532	296	30	130912
ABalaapaap:121	ABalaapaap	121	4432	-20568	-73	39	4432	50.9	520	270	31	141800
ABalaapap:88	ABalaapap	88	4571	-20429	24	44	4571	52.2	517	248	34	205205
ABalaapapa:120	ABalaapapa	120	5309	-19690	582	650	5309	59.8	539	267	31	148310
ABalaapapp:120	ABalaapapp	120	5623	-19376	829	900	5623	58.0	500	237	30	140779
ABalaapp:62	ABalaapp	62	4757	-20242	-130	-131	4757	40.9	510	286	42	149594
ABalaappa:87	ABalaappa	87	4479	-20520	0	6	4479	51.0	501	281	34	197660
ABalaappaa:121	ABalaappaa	121	4901	-20098	381	417	4901	59.8	514	301	30	157719
ABalaappap:121	ABalaappap	121	5066	-19933	497	549	5066	55.6	488	274	32	138430
ABalaappp:87	ABalaappp	87	4726	-20273	200	202	4726	53.0	462	266	35	208949
ABalaapppa:121	ABalaapppa	121	5660	-19339	983	1015	5660	59.8	465	275	32	158056
ABalaapppp:121	ABalaapppp	121	5728	-19271	948	992	5728	58.2	452	225	32	146153
ABalap:27	ABalap	27	5814	-19185	-190	-190	5814	48.0	561	201	58	474021
ABalapa:43	ABalapa	43	5346	-19653	-79	-79	5346	39.2	597	184	48	292339
ABalapaa:62	ABalapaa	62	4769	-20230	-55	-55	4769	38.6	620	223	41	189350
ABalapaaa:90	ABalapaaa	90	5483	-19516	931	953	5483	44.4	613	233	36	259837
ABalapaaaa:124	ABalapaaaa	124	5575	-19424	1018	1031	5575	37.6	569	226	30	121072
ABalapaaap:124	ABalapaaap	124	7453	-17546	2600	2664	7453	45.5	595	228	33	148508
ABalapaap:90	ABalapaap	90	5616	-19383	1013	1026	5616	54.2	593	234	36	270353
ABalapaapa:122	ABalapaapa	122	6369	-18630	1785	1799	6369	45.2	616	259	30	138348
ABalapaapp:122	ABalapaapp	122	6571	-18428	1728	1798	6571	53.5	597	237	32	173222
ABalapap:62	ABalapap	62	4826	-20173	-142	-147	4826	48.1	582	210	42	196342
ABalapapa:88	ABalapapa	88	4927	-20072	406	408	4927	39.1	582	204	37	215955
ABalapapaa:123	ABalapapaa	123	6260	-18739	1409	1510	6260	43.2	561	171	33	132593
ABalapapap:123	ABalapapap	123	5851	-19148	1259	1303	5851	33.5	567	200	30	116269
ABalapapp:88	ABalapapp	88	5171	-19828	512	556	5171	49.5	582	196	37	276145
ABalapappa:122	ABalapappa	122	5703	-19296	1161	1194	5703	39.7	605	201	32	127906
ABalapappp:122	ABalapappp	122	6432	-18567	1816	1860	6432	50.7	594	185	32	162424
ABalapp:43	ABalapp	43	5331	-19668	-69	-69	5331	39.0	528	235	48	228665
ABalappa:62	ABalappa	62	4833	-20166	-103	-106	4833	50.4	543	255	42	187845
ABalappaa:90	ABalappaa	90	5788	-19211	1115	1114	5788	58.2	545	227	36	253576
ABalappaaa:124	ABalappaaa	124	6077	-18923	1254	1334	6077	56.9	588	269	29	170678
ABalappaap:124	ABalappaap	124	7867	-17132	2630	2683	7867	57.7	564	219	33	161569
ABalappap:90	ABalappap	90	5595	-19404	919	921	5595	59.3	486	230	37	236465
ABalappapa:123	ABalappapa	123	6145	-18854	896	1101	6145	59.3	528	216	32	151699
ABalappapp:123	ABalappapp	123	6052	-18947	1128	1140	6052	59.8	483	198	29	125192
ABalappp:62	ABalappp	62	4818	-20181	-115	-115	4818	50.1	474	260	43	167017
ABalapppa:88	ABalapppa	88	4899	-20101	236	293	4899	57.5	448	229	36	219697
ABalapppaa:121	ABalapppaa	121	5522	-19477	387	538	5522	60.8	454	185	30	145206
ABalapppap:121	ABalapppap	121	5937	-19062	1082	1204	5937	56.4	421	190	33	138787
ABalapppp:88	ABalapppp	88	4843	-20156	144	224	4843	58.1	405	212	37	231858
ABalappppa:122	ABalappppa	122	5646	-19353	852	945	5646	59.3	393	198	32	139309
ABalappppp:122	ABalappppp	122	5377	-19623	570	717	5377	59.0	357	174	31	136479
ABalp:15	ABalp	15	6304	-18695	-98	-99	6304	31.9	546	317	63	404078
ABalpa:27	ABalpa	27	5801	-19198	-47	-47	5801	21.0	562	315	59	328742
ABalpaa:43	ABalpaa	43	5312	-19687	-33	-33	5312	19.6	561	323	51	220334
ABalpaaa:62	ABalpaaa	62	4768	-20231	-33	-34	4768	18.4	577	285	43	112520
ABalpaaaa:86	ABalpaaaa	86	4285	-20714	-72	-73	4285	34.7	624	284	35	197623
ABalpaaaaa:119	ABalpaaaaa	119	4145	-20854	-44	-40	4145	41.2	612	320	31	120973
ABalpaaaap:119	ABalpaaaap	119	4156	-20843	-15	-15	4156	34.0	627	306	30	121272
ABalpaaap:86	ABalpaaap	86	4328	-20671	-49	-49	4328	36.0	578	304	34	157146
ABalpaaapa:119	ABalpaaapa	119	4151	-20848	-73	-68	4151	33.2	577	334	29	93980
ABalpaaapp:119	ABalpaaapp	119	4113	-20886	-123	-117	4113	39.8	560	334	31	107976
ABalpaap:62	ABalpaap	62	4793	-20206	-49	-49	4793	21.8	512	294	43	81134
ABalpaapa:84	ABalpaapa	84	4366	-20633	-50	-53	4366	24.1	598	297	37	151740
ABalpaapaa:111	ABalpaapaa	111	4163	-20836	-9	-19	4163	29.7	615	304	31	136412
ABalpaapap:111	ABalpaapap	111	4209	-20790	4	6	4209	35.8	599	342	32	134269
ABalpaapp:84	ABalpaapp	84	4384	-20615	-21	-24	4384	20.0	546	280	36	104063
ABalpaappa:111	ABalpaappa	111	4222	-20777	73	68	4222	23.6	588	285	31	119225
ABalpaappp:111	ABalpaappp	111	4076	-20923	-91	-92	4076	18.8	545	289	31	77310
ABalpap:43	ABalpap	43	5285	-19714	-51	-51	5285	17.7	465	342	51	168832
ABalpapa:61	ABalpapa	61	4812	-20187	-28	-27	4812	17.8	510	358	44	108519
ABalpapaa:84	ABalpapaa	84	4340	-20659	-42	-42	4340	19.0	578	322	37	133986
ABalpapaaa:114	ABalpapaaa	114	4111	-20888	-41	-54	4111	22.7	611	305	30	109771
ABalpapaap:114	ABalpapaap	114	4175	-20824	3	2	4175	23.2	590	341	30	89596
ABalpapap:84	ABalpapap	84	4364	-20635	-18	-17	4364	19.3	532	354	38	133586
ABalpapapa:113	ABalpapapa	113	4121	-20879	-12	-17	4121	16.5	576	310	31	95287
ABalpapapp:113	ABalpapapp	113	4082	-20917	-55	-54	4082	17.3	545	336	31	86069
ABalpapp:61	ABalpapp	61	4835	-20164	-14	-15	4835	17.8	432	337	44	70672
ABalpappa:83	ABalpappa	83	4384	-20615	-35	-35	4384	16.5	504	303	37	82397
ABalpappaa:109	ABalpappaa	109	4128	-20871	-17	-26	4128	19.1	510	285	31	67737
ABalpappap:109	ABalpappap	109	4139	-20860	-26	-25	4139	23.0	469	283	34	75799
ABalpappp:83	ABalpappp	83	4384	-20615	-5	-4	4384	18.0	454	328	38	99100
ABalpapppa:111	ABalpapppa	111	4132	-20867	-8	-9	4132	15.7	506	330	33	104348
ABalpapppp:111	ABalpapppp	111	4067	-20932	-71	-70	4067	22.0	470	326	34	93283
ABalpp:27	ABalpp	27	5847	-19152	-103	-102	5847	39.1	502	370	59	434336
ABalppa:43	ABalppa	43	5307	-19692	-96	-97	5307	36.4	522	376	50	278306
ABalppaa:62	ABalppaa	62	4819	-20180	11	10	4819	28.1	557	358	42	132242
ABalppaaa:87	ABalppaaa	87	4298	-20701	-33	-34	4298	32.1	586	348	34	159464
ABalppaaaa:121	ABalppaaaa	121	4060	-20939	-91	-83	4060	26.1	576	364	29	81689
ABalppaaap:121	ABalppaaap	121	4152	-20847	-13	-6	4152	33.6	562	373	30	93843
ABalppaap:87	ABalppaap	87	4312	-20687	1	0	4312	24.7	544	371	35	148849
ABalppaapa:119	ABalppaapa	119	4092	-20907	-10	-11	4092	20.6	542	368	29	91956
ABalppaapp:119	ABalppaapp	119	4139	-20860	11	1	4139	19.8	505	378	30	109718
ABalppap:62	ABalppap	62	4834	-20165	-40	-44	4834	32.3	494	347	43	121028
ABalppapa:85	ABalppapa	85	4373	-20626	-9	-9	4373	27.5	551	321	35	132827
ABalppapaa:115	ABalppapaa	115	4116	-20883	-20	-20	4116	26.4	563	329	28	84924
ABalppapap:115	ABalppapap	115	4137	-20862	-21	-25	4137	25.6	527	320	31	97168
ABalppapp:85	ABalppapp	85	4360	-20639	-40	-45	4360	26.8	508	352	36	136043
ABalppappa:113	ABalppappa	113	4107	-20892	-21	-33	4107	21.9	510	339	30	94920
ABalppappp:113	ABalppappp	113	4178	-20821	57	55	4178	19.9	475	359	31	101383
ABalppp:43	ABalppp	43	5316	-19683	-61	-61	5316	29.6	421	387	51	210042
ABalpppa:61	ABalpppa	61	4852	-20147	-60	-63	4852	32.3	456	368	43	116386
ABalpppaa:84	ABalpppaa	84	4376	-20623	-37	-43	4376	36.2	538	336	34	159002
ABalpppaaa:117	ABalpppaaa	117	4137	-20862	-16	-20	4137	29.9	536	364	30	124883
ABalpppaap:117	ABalpppaap	117	4183	-20816	-1	-2	4183	37.4	508	375	31	149006
ABalpppap:84	ABalpppap	84	4380	-20619	-61	-67	4380	35.8	495	355	37	168308
ABalpppapa:113	ABalpppapa	113	4184	-20815	4	1	4184	29.7	514	388	31	129090
ABalpppapp:113	ABalpppapp	113	4141	-20858	-22	-22	4141	34.8	475	382	32	125850
ABalpppp:61	ABalpppp	61	4832	-20167	-72	-73	4832	31.3	389	359	44	102651
ABalppppa:83	ABalppppa	83	4350	-20649	-71	-76	4350	32.9	473	337	36	130143
ABalppppaa:113	ABalppppaa	113	4197	-20802	59	60	4197	32.4	491	340	30	109170
ABalppppap:113	ABalppppap	113	4150	-20849	-69	-64	4150	41.5	475	352	32	145977
ABalppppp:83	ABalppppp	83	4390	-20610	-48	-49	4390	30.1	423	352	37	113042
ABalpppppa:110	ABalpppppa	110	4163	-20836	17	17	4163	32.1	450	354	30	104395
ABalpppppp:110	ABalpppppp	110	4132	-20867	-64	-63	4132	30.9	402	364	34	124522
ABar:6	ABar	6	6741	-18258	-67	-67	6741	32.0	492	162	67	435582
ABara:16	ABara	16	6265	-18734	-78	-78	6265	25.4	478	167	63	302810
ABaraa:27	ABaraa	27	5795	-19204	-50	-51	5795	21.5	541	183	58	292789
ABaraaa:43	ABaraaa	43	5293	-19706	-44	-44	5293	20.0	575	210	50	224279
ABaraaaa:63	ABaraaaa	63	4742	-20257	-15	-14	4742	20.7	597	224	42	139402
ABaraaaaa:88	ABaraaaaa	88	4347	-20652	-31	-24	4347	36.2	626	236	34	156808
ABaraaaaaa:118	ABaraaaaaa	118	4260	-20739	31	39	4260	36.2	623	268	30	100631
ABaraaaaap:118	ABaraaaaap	118	4237	-20762	-32	39	4237	42.8	625	284	30	104809
ABaraaaap:88	ABaraaaap	88	4352	-20647	-30	-29	4352	33.4	602	205	35	163459
ABaraaaapa:119	ABaraaaapa	119	4199	-20800	-50	-67	4199	31.8	596	264	30	114715
ABaraaaapp:119	ABaraaaapp	119	4193	-20806	-151	-119	4193	33.8	597	229	31	98256
ABaraaap:63	ABaraaap	63	4786	-20213	-76	-76	4786	29.8	555	230	44	123034
ABaraaapa:85	ABaraaapa	85	4420	-20579	-11	-17	4420	31.1	583	250	37	156088
ABaraaapaa:113	ABaraaapaa	113	4155	-20844	-127	-133	4155	35.4	589	292	30	116207
ABaraaapap:113	ABaraaapap	113	4253	-20746	-93	-81	4253	37.6	573	250	30	116884
ABaraaapp:85	ABaraaapp	85	4395	-20604	-38	-42	4395	30.6	530	237	36	127291
ABaraaappa:114	ABaraaappa	114	4159	-20840	-125	-125	4159	34.9	547	286	30	105233
ABaraaappp:114	ABaraaappp	114	4200	-20799	-61	-42	4200	33.0	531	233	32	97280
ABaraap:43	ABaraap	43	5268	-19731	-48	-48	5268	16.8	484	235	50	132570
ABaraapa:62	ABaraapa	62	4814	-20185	7	7	4814	17.7	532	220	42	86034
ABaraapaa:86	ABaraapaa	86	4340	-20659	-20	-19	4340	24.6	619	253	37	167390
ABaraapaaa:115	ABaraapaaa	115	4183	-20816	-35	-47	4183	28.1	617	234	32	110301
ABaraapaap:115	ABaraapaap	115	4135	-20864	-29	-32	4135	27.5	631	274	30	96961
ABaraapap:86	ABaraapap	86	4320	-20679	-48	-46	4320	19.9	575	239	36	135522
ABaraapapa:116	ABaraapapa	116	4168	-20831	-21	-22	4168	22.5	590	261	30	108489
ABaraapapp:116	ABaraapapp	116	4194	-20805	10	9	4194	23.0	585	217	32	101747
ABaraapp:62	ABaraapp	62	4794	-20205	-40	-40	4794	17.6	451	236	44	62069
ABaraappa:83	ABaraappa	83	4392	-20607	10	15	4392	19.7	519	244	34	72671
ABaraappaa:112	ABaraappaa	112	4131	-20868	-76	-84	4131	28.5	562	285	32	112714
ABaraappap:112	ABaraappap	112	4199	-20800	7	4	4199	28.3	513	269	33	92820
ABaraappp:83	ABaraappp	83	4337	-20662	-68	-68	4337	18.7	468	228	37	77120
ABaraapppa:112	ABaraapppa	112	4137	-20862	-4	-15	4137	21.3	510	249	31	68665
ABaraapppp:112	ABaraapppp	112	4141	-20858	-16	-17	4141	24.5	483	237	32	66457
ABarap:27	ABarap	27	5798	-19201	-33	-34	5798	21.9	459	145	57	240948
ABarapa:43	ABarapa	43	5289	-19710	-41	-41	5289	23.3	524	145	50	210242
ABarapaa:63	ABarapaa	63	4740	-20259	-21	-23	4740	23.2	569	171	41	103532
ABarapaaa:89	ABarapaaa	89	4240	-20759	-54	-55	4240	20.3	606	221	35	121636
ABarapaaaa:125	ABarapaaaa	125	4116	-20883	50	46	4116	17.8	616	272	29	84170
ABarapaaap:125	ABarapaaap	125	4163	-20837	36	33	4163	18.7	608	227	30	60648
ABarapaap:89	ABarapaap	89	4233	-20766	-52	-53	4233	15.0	568	226	35	103414
ABarapaapa:124	ABarapaapa	124	4008	-20991	-58	-53	4008	13.0	593	273	30	82766
ABarapaapp:124	ABarapaapp	124	4106	-20893	-4	-9	4106	12.1	561	253	31	57763
ABarapap:63	ABarapap	63	4798	-20201	-15	-17	4798	29.0	517	171	43	105092
ABarapapa:86	ABarapapa	86	4309	-20690	-11	-14	4309	14.9	533	185	36	92428
ABarapapaa:118	ABarapapaa	118	4089	-20910	-38	-34	4089	13.2	534	244	30	50203
ABarapapap:118	ABarapapap	118	4141	-20858	40	41	4141	15.4	501	213	31	52630
ABarapapp:86	ABarapapp	86	4348	-20651	-17	-18	4348	23.4	527	200	35	93818
ABarapappa:116	ABarapappa	116	4142	-20857	4	6	4142	19.2	554	235	30	62917
ABarapappp:116	ABarapappp	116	4135	-20864	11	12	4135	18.1	523	213	31	56836
ABarapp:43	ABarapp	43	5288	-19711	-21	-22	5288	17.9	440	168	51	162798
ABarappa:62	ABarappa	62	4768	-20231	-36	-37	4768	25.5	502	166	42	99901
ABarappaa:87	ABarappaa	87	4264	-20735	-75	-79	4264	23.7	572	175	35	101472
ABarappaaa:120	ABarappaaa	120	4081	-20918	-17	-13	4081	13.8	575	210	32	72489
ABarappaap:120	ABarappaap	120	4107	-20892	-3	1	4107	17.4	578	177	32	69561
ABarappap:87	ABarappap	87	4338	-20661	-3	-6	4338	25.1	539	150	36	105515
ABarappapa:117	ABarappapa	117	4107	-20892	-14	-16	4107	13.5	541	176	33	70192
ABarappapp:117	ABarappapp	117	4134	-20865	-13	-19	4134	20.1	546	147	31	63272
ABarappp:62	ABarappp	62	4784	-20215	-32	-32	4784	24.2	440	180	43	86011
ABarapppa:85	ABarapppa	85	4353	-20646	-73	-75	4353	32.8	527	171	37	119308
ABarapppaa:115	ABarapppaa	115	4071	-20928	-107	-107	4071	22.9	561	191	32	82237
ABarapppap:115	ABarapppap	115	4168	-20831	-40	-45	4168	28.5	540	172	31	73406
ABarapppp:85	ABarapppp	85	4365	-20634	-1	-2	4365	26.3	482	174	37	86010
ABarappppa:115	ABarappppa	115	4094	-20905	-29	-35	4094	21.6	509	192	30	46310
ABarappppp:115	ABarappppp	115	4103	-20896	-9	-13	4103	24.5	500	161	30	54817
ABarp:16	ABarp	16	6302	-18697	-175	-175	6302	49.0	418	156	63	450411
ABarpa:27	ABarpa	27	5809	-19190	-212	-213	5809	50.9	482	151	59	472621
ABarpaa:43	ABarpaa	43	5343	-19656	-166	-167	5343	46.4	534	147	52	353926
ABarpaaa:61	ABarpaaa	61	4842	-20157	-120	-123	4842	43.8	568	157	45	196917
ABarpaaaa:85	ABarpaaaa	85	4546	-20453	79	83	4546	41.0	568	156	39	219593
ABarpaaaaa:117	ABarpaaaaa	117	5269	-19730	840	859	5269	36.0	584	154	31	107924
ABarpaaaap:117	ABarpaaaap	117	5691	-19308	1018	1095	5691	39.4	537	141	32	113410
ABarpaaap:85	ABarpaaap	85	4618	-20381	12	52	4618	50.0	536	146	38	238713
ABarpaaapa:117	ABarpaaapa	117	5941	-19058	1335	1381	5941	47.2	548	138	32	139828
ABarpaaapp:117	ABarpaaapp	117	6085	-18914	1334	1394	6085	53.5	509	136	32	154486
ABarpaap:61	ABarpaap	61	4865	-20134	-227	-232	4865	56.3	525	202	45	201541
ABarpaapa:85	ABarpaapa	85	5266	-19733	633	643	5266	55.5	557	184	38	258491
ABarpaapaa:118	ABarpaapaa	118	6529	-18470	1813	1915	6529	45.6	593	160	31	154166
ABarpaapap:118	ABarpaapap	118	7603	-17396	2697	2748	7603	54.3	552	172	33	169113
ABarpaapp:85	ABarpaapp	85	5172	-19827	479	487	5172	57.4	493	164	39	238596
ABarpaappa:116	ABarpaappa	116	6176	-18823	1154	1261	6176	58.9	522	167	31	155644
ABarpaappp:116	ABarpaappp	116	6092	-18907	1292	1311	6092	57.7	465	153	32	153260
ABarpap:43	ABarpap	43	5330	-19669	-87	-89	5330	40.7	463	184	50	260963
ABarpapa:61	ABarpapa	61	4838	-20162	-108	-112	4838	44.8	515	197	44	161372
ABarpapaa:85	ABarpapaa	85	4441	-20558	-52	-52	4441	42.1	533	200	36	194759
ABarpapaaa:116	ABarpapaaa	116	4400	-20599	-12	28	4400	42.1	540	242	30	143325
ABarpapaap:116	ABarpapaap	116	4546	-20453	-2	95	4546	45.1	521	206	32	133746
ABarpapap:85	ABarpapap	85	4602	-20397	-9	1	4602	51.5	503	197	38	230552
ABarpapapa:117	ABarpapapa	117	6518	-18482	1708	1778	6518	50.0	550	218	31	152803
ABarpapapp:117	ABarpapapp	117	6124	-18875	1398	1469	6124	49.7	506	181	32	151641
ABarpapp:61	ABarpapp	61	4848	-20151	-115	-116	4848	45.9	439	222	45	156233
ABarpappa:84	ABarpappa	84	4600	-20399	114	118	4600	44.1	487	220	36	195692
ABarpappaa:118	ABarpappaa	118	5532	-19467	1040	1072	5532	47.3	514	241	30	151702
ABarpappap:118	ABarpappap	118	6005	-18994	1322	1431	6005	50.6	481	217	33	163499
ABarpappp:84	ABarpappp	84	4720	-20279	157	157	4720	47.9	442	211	39	210039
ABarpapppa:116	ABarpapppa	116	6272	-18727	1471	1629	6272	48.6	473	183	32	164825
ABarpapppp:116	ABarpapppp	116	6522	-18477	1765	1871	6522	50.9	438	199	32	159531
ABarpp:27	ABarpp	27	5815	-19184	-191	-192	5815	52.6	374	165	59	423473
ABarppa:44	ABarppa	44	5340	-19659	-205	-204	5340	54.3	452	142	51	331537
ABarppaa:61	ABarppaa	61	4897	-20102	-110	-110	4897	52.2	497	147	44	199676
ABarppaaa:87	ABarppaaa	87	5982	-19017	1323	1349	5982	48.1	496	124	37	252091
ABarppaaaa:123	ABarppaaaa	123	6616	-18383	1905	1976	6616	42.3	520	110	29	128844
ABarppaaap:123	ABarppaaap	123	8346	-16653	3455	3544	8346	47.6	481	120	33	156367
ABarppaap:87	ABarppaap	87	6078	-18921	1279	1353	6078	53.8	449	130	37	243316
ABarppaapa:120	ABarppaapa	120	7947	-17052	2927	3068	7947	53.6	462	119	33	163815
ABarppaapp:120	ABarppaapp	120	7411	-17588	2441	2591	7411	52.5	420	128	32	155768
ABarppap:61	ABarppap	61	4898	-20101	-194	-204	4898	57.4	440	191	45	194314
ABarppapa:86	ABarppapa	86	5513	-19486	671	747	5513	56.1	429	163	37	234699
ABarppapaa:119	ABarppapaa	119	6350	-18649	1321	1404	6350	57.9	425	139	33	169459
ABarppapap:119	ABarppapap	119	7273	-17726	2271	2332	7273	55.7	380	126	33	170460
ABarppapp:86	ABarppapp	86	5170	-19829	447	472	5170	54.1	380	141	38	251668
ABarppappa:119	ABarppappa	119	6185	-18815	1362	1493	6185	49.7	370	109	32	157127
ABarppappp:119	ABarppappp	119	5691	-19308	1085	1120	5691	45.2	327	126	32	133557
ABarppp:44	ABarppp	44	5301	-19698	-198	-201	5301	50.6	362	164	51	307471
ABarpppa:61	ABarpppa	61	4851	-20149	-190	-197	4851	54.5	389	188	44	196125
ABarpppaa:87	ABarpppaa	87	6061	-18938	1229	1248	6061	58.4	384	182	35	210073
ABarpppaaa:120	ABarpppaaa	120	6727	-18272	1437	1527	6727	60.6	355	149	31	169361
ABarpppaap:120	ABarpppaap	120	8108	-16891	3017	3120	8108	54.7	335	142	33	153556
ABarpppap:87	ABarpppap	87	5912	-19087	1094	1162	5912	58.2	337	167	37	240635
ABarpppapa:120	ABarpppapa	120	6879	-18120	1741	1853	6879	59.9	315	165	33	153378
ABarpppapp:120	ABarpppapp	120	6702	-18297	2028	2041	6702	49.4	295	155	31	140571
ABarpppp:61	ABarpppp	61	4848	-20151	-188	-188	4848	54.0	318	204	46	198679
ABarppppa:86	ABarppppa	86	5280	-19719	473	565	5280	58.9	300	173	38	224241
ABarppppaa:118	ABarppppaa	118	7262	-17737	2527	2546	7262	54.5	286	121	34	164226
ABarppppap:118	ABarppppap	118	7407	-17592	2438	2543	7407	56.6	269	168	34	167297
ABarppppp:86	ABarppppp	86	5214	-19785	518	533	5214	57.7	255	202	39	238866
ABarpppppa:117	ABarpppppa	117	6352	-18647	1242	1402	6352	58.7	264	197	32	155973
ABarpppppp:117	ABarpppppp	117	6176	-18824	1487	1500	6176	58.1	253	234	33	167541
ABp:1	ABp	1	7427	-17572	-69	-69	7427	38.8	351	159	79	501097
ABpl:6	ABpl	6	6750	-18249	-129	-129	6750	52.1	381	240	70	486751
ABpla:16	ABpla	16	6310	-18689	-157	-157	6310	53.0	489	278	62	391933
ABplaa:27	ABplaa	27	5806	-19193	-212	-212	5806	51.8	544	294	59	481456
ABplaaa:43	ABplaaa	43	5323	-19676	-200	-200	5323	51.5	580	249	52	379880
ABplaaaa:61	ABplaaaa	61	4854	-20146	-96	-99	4854	47.4	610	291	43	195879
ABplaaaaa:85	ABplaaaaa	85	4380	-20619	-40	-46	4380	41.5	552	329	37	180912
ABplaaaaaa:117	ABplaaaaaa	117	4145	-20854	-44	-47	4145	34.3	523	330	30	89756
ABplaaaaap:117	ABplaaaaap	117	4139	-20860	-74	-79	4139	42.1	511	335	34	131555
ABplaaaap:85	ABplaaaap	85	4389	-20610	-73	-79	4389	50.4	529	325	37	196911
ABplaaaapa:116	ABplaaaapa	116	4174	-20825	-89	-89	4174	48.2	522	332	30	126845
ABplaaaapp:116	ABplaaaapp	116	4191	-20808	-67	-82	4191	48.5	475	327	34	139266
ABplaaap:61	ABplaaap	61	4934	-20065	-126	-130	4934	52.9	553	315	47	217445
ABplaaapa:83	ABplaaapa	83	4424	-20575	-121	-134	4424	55.8	505	331	39	207482
ABplaaapaa:113	ABplaaapaa	113	4246	-20753	-111	-100	4246	56.8	489	320	32	145491
ABplaaapap:113	ABplaaapap	113	4166	-20833	-101	-110	4166	54.0	460	341	33	143322
ABplaaapp:83	ABplaaapp	83	4400	-20599	-170	-173	4400	57.3	458	355	39	203750
ABplaaappa:113	ABplaaappa	113	4206	-20793	-117	-118	4206	58.7	441	329	34	166756
ABplaaappp:113	ABplaaappp	113	4135	-20864	-147	-154	4135	53.2	413	339	34	154339
ABplaap:43	ABplaap	43	5339	-19660	-210	-210	5339	51.5	515	322	51	339350
ABplaapa:60	ABplaapa	60	4878	-20121	-95	-95	4878	41.1	568	350	46	187798
ABplaapaa:83	ABplaapaa	83	4416	-20584	-68	-67	4416	44.9	539	362	38	201319
ABplaapaaa:113	ABplaapaaa	113	4251	-20748	61	71	4251	43.6	542	360	32	120449
ABplaapaap:113	ABplaapaap	113	4240	-20759	-23	-21	4240	49.3	515	377	33	163969
ABplaapap:83	ABplaapap	83	4421	-20578	-110	-117	4421	50.6	496	378	39	221272
ABplaapapa:113	ABplaapapa	113	4186	-20813	-65	-69	4186	55.2	510	353	33	153006
ABplaapapp:113	ABplaapapp	113	4178	-20821	-87	-99	4178	53.9	475	379	32	152842
ABplaapp:60	ABplaapp	60	4927	-20072	-150	-154	4927	49.6	496	347	46	195452
ABplaappa:82	ABplaappa	82	4410	-20589	-130	-137	4410	44.9	486	356	38	185349
ABplaappaa:113	ABplaappaa	113	4268	-20731	59	63	4268	41.1	525	391	33	148226
ABplaappap:113	ABplaappap	113	4348	-20652	53	48	4348	46.4	477	397	34	166686
ABplaappp:82	ABplaappp	82	4431	-20568	-117	-119	4431	46.7	435	377	40	194795
ABplaapppa:110	ABplaapppa	110	4202	-20797	-77	-75	4202	51.4	441	400	34	171832
ABplaapppp:110	ABplaapppp	110	4171	-20828	-97	-93	4171	50.8	393	399	34	161664
ABplap:27	ABplap	27	5815	-19184	-187	-187	5815	55.0	424	293	58	414114
ABplapa:43	ABplapa	43	5364	-19635	-133	-133	5364	56.9	487	233	51	300858
ABplapaa:62	ABplapaa	62	4818	-20181	-180	-186	4818	59.3	511	293	44	187557
ABplapaaa:86	ABplapaaa	86	4453	-20546	-69	-74	4453	53.5	454	325	36	181783
ABplapaaaa:116	ABplapaaaa	116	4321	-20678	71	59	4321	44.7	448	362	31	119217
ABplapaaap:116	ABplapaaap	116	4230	-20769	-18	-11	4230	46.0	409	357	30	106426
ABplapaap:86	ABplapaap	86	4456	-20543	-53	-55	4456	53.5	403	351	37	197192
ABplapaapa:116	ABplapaapa	116	4256	-20743	10	5	4256	49.7	382	365	31	121005
ABplapaapp:116	ABplapaapp	116	4296	-20704	19	27	4296	53.2	347	376	34	144798
ABplapap:62	ABplapap	62	4845	-20154	-160	-161	4845	56.8	432	290	45	175776
ABplapapa:85	ABplapapa	85	4761	-20238	179	173	4761	58.4	377	334	38	209558
ABplapapaa:114	ABplapapaa	114	5134	-19865	663	686	5134	58.1	369	322	32	153229
ABplapapap:114	ABplapapap	114	5256	-19743	682	736	5256	58.5	334	308	33	158415
ABplapapp:85	ABplapapp	85	4882	-20117	279	283	4882	56.8	313	342	39	226088
ABplapappa:115	ABplapappa	115	5583	-19416	1018	1057	5583	59.2	299	320	35	176750
ABplapappp:115	ABplapappp	115	5838	-19161	1200	1242	5838	56.9	251	344	36	177793
ABplapp:43	ABplapp	43	5321	-19678	-198	-198	5321	55.7	417	310	53	324798
ABplappa:61	ABplappa	61	4846	-20153	-146	-150	4846	56.0	449	361	45	191332
ABplappaa:85	ABplappaa	85	4528	-20471	-1	-1	4528	54.0	402	390	38	219563
ABplappaaa:114	ABplappaaa	114	4524	-20475	229	217	4524	57.1	422	369	33	161934
ABplappaap:114	ABplappaap	114	4547	-20452	140	171	4547	58.1	382	357	33	161255
ABplappap:85	ABplappap	85	4551	-20448	16	24	4551	53.7	352	380	39	205416
ABplappapa:113	ABplappapa	113	4798	-20201	384	399	4798	58.8	340	357	33	154624
ABplappapp:113	ABplappapp	113	4664	-20335	289	305	4664	55.4	297	375	35	164796
ABplappp:61	ABplappp	61	4885	-20114	-148	-148	4885	56.6	378	327	46	182869
ABplapppa:83	ABplapppa	83	4778	-20221	208	218	4778	52.8	308	375	39	219415
ABplapppaa:113	ABplapppaa	113	5616	-19384	1158	1193	5616	50.6	260	381	33	154163
ABplapppap:113	ABplapppap	113	5599	-19400	1034	1166	5599	48.0	221	370	33	155864
ABplapppp:83	ABplapppp	83	4803	-20196	217	219	4803	53.0	256	362	40	221668
ABplappppa:111	ABplappppa	111	6147	-18852	1500	1584	6147	53.3	215	345	33	157109
ABplappppp:111	ABplappppp	111	5577	-19422	1121	1155	5577	43.6	189	359	35	152680
ABplp:16	ABplp	16	6299	-18700	-187	-187	6299	49.6	373	349	64	451759
ABplpa:27	ABplpa	27	5840	-19159	-108	-108	5840	40.3	410	392	58	410043
ABplpaa:43	ABplpaa	43	5321	-19678	-143	-143	5321	48.6	450	389	50	311639
ABplpaaa:62	ABplpaaa	62	4811	-20189	-117	-118	4811	40.7	473	395	43	148888
ABplpaaaa:85	ABplpaaaa	85	4368	-20631	-19	-20	4368	33.0	500	394	36	149654
ABplpaaaaa:117	ABplpaaaaa	117	4142	-20857	-9	-13	4142	24.7	483	393	32	109465
ABplpaaaap:117	ABplpaaaap	117	4161	-20838	16	16	4161	30.2	443	407	33	119822
ABplpaaap:85	ABplpaaap	85	4392	-20607	-3	-7	4392	35.6	455	406	37	157347
ABplpaaapa:118	ABplpaaapa	118	4190	-20809	-6	-10	4190	37.8	448	411	32	124344
ABplpaaapp:118	ABplpaaapp	118	4169	-20830	-61	-62	4169	39.9	402	409	32	119576
ABplpaap:62	ABplpaap	62	4819	-20180	-125	-127	4819	44.5	414	382	44	162257
ABplpaapa:85	ABplpaapa	85	4366	-20633	-66	-73	4366	36.7	419	398	35	126506
ABplpaapaa:116	ABplpaapaa	116	4164	-20835	-29	-24	4164	38.2	436	379	31	110904
ABplpaapap:116	ABplpaapap	116	4204	-20795	-16	-22	4204	43.3	398	390	32	121285
ABplpaapp:85	ABplpaapp	85	4383	-20616	-42	-48	4383	39.3	383	370	35	122215
ABplpaappa:117	ABplpaappa	117	4181	-20818	-10	-6	4181	37.8	383	363	32	97287
ABplpaappp:117	ABplpaappp	117	4182	-20817	-8	-10	4182	41.9	355	380	30	97875
ABplpap:43	ABplpap	43	5359	-19640	-47	-47	5359	35.8	351	399	52	267603
ABplpapa:61	ABplpapa	61	4869	-20130	-68	-71	4869	36.7	391	407	43	126799
ABplpapaa:83	ABplpapaa	83	4366	-20633	-10	-8	4366	24.4	451	388	38	130206
ABplpapaaa:116	ABplpapaaa	116	4117	-20882	1	-3	4117	20.0	444	376	33	88139
ABplpapaap:116	ABplpapaap	116	4109	-20890	-37	-46	4109	24.6	416	378	33	103648
ABplpapap:83	ABplpapap	83	4357	-20642	-48	-52	4357	26.2	390	391	37	116447
ABplpapapa:119	ABplpapapa	119	4065	-20934	-74	-77	4065	18.7	393	378	32	72379
ABplpapapp:119	ABplpapapp	119	4106	-20893	-49	-51	4106	22.9	353	389	30	77213
ABplpapp:61	ABplpapp	61	4814	-20185	-86	-85	4814	27.7	330	382	45	105696
ABplpappa:83	ABplpappa	83	4368	-20631	-17	-17	4368	18.1	413	356	37	82019
ABplpappaa:114	ABplpappaa	114	4102	-20897	-31	-33	4102	20.5	435	330	32	64811
ABplpappap:114	ABplpappap	114	4141	-20858	9	5	4141	20.2	386	338	31	56099
ABplpappp:83	ABplpappp	83	4364	-20635	-41	-40	4364	21.7	355	364	38	98442
ABplpapppa:114	ABplpapppa	114	4123	-20876	-45	-46	4123	24.3	308	383	34	104000
ABplpapppp:114	ABplpapppp	114	4099	-20900	-49	-45	4099	21.5	350	355	31	68011
ABplpp:27	ABplpp	27	5843	-19156	-173	-173	5843	49.0	321	366	59	448488
ABplppa:43	ABplppa	43	5360	-19639	-163	-167	5360	56.3	351	362	50	295431
ABplppaa:63	ABplppaa	63	4803	-20196	-125	-125	4803	50.5	375	390	44	175866
ABplppaaa:87	ABplppaaa	87	4308	-20691	-93	-98	4308	35.2	376	402	36	158285
ABplppaaaa:120	ABplppaaaa	120	4135	-20864	-26	-33	4135	30.4	382	410	34	98717
ABplppaaap:120	ABplppaaap	120	4164	-20835	-22	-20	4164	32.1	350	378	28	87875
ABplppaap:87	ABplppaap	87	4317	-20682	-74	-77	4317	42.0	347	406	35	160319
ABplppaapa:121	ABplppaapa	121	4111	-20888	-55	-61	4111	37.5	336	414	30	92934
ABplppaapp:121	ABplppaapp	121	4191	-20808	22	14	4191	44.8	365	415	31	107916
ABplppap:63	ABplppap	63	4865	-20134	-136	-139	4865	54.0	317	362	44	174353
ABplppapa:86	ABplppapa	86	4334	-20665	-106	-113	4334	41.0	317	376	37	162744
ABplppapaa:117	ABplppapaa	117	4176	-20823	-84	-86	4176	46.3	332	399	33	117841
ABplppapap:117	ABplppapap	117	4221	-20778	-47	-50	4221	43.6	294	394	31	113488
ABplppapp:86	ABplppapp	86	4337	-20663	-113	-113	4337	42.3	263	366	36	164923
ABplppappa:120	ABplppappa	120	4154	-20845	-105	-100	4154	42.3	276	370	30	101663
ABplppappp:120	ABplppappp	120	4188	-20811	-82	-103	4188	38.8	236	367	30	93046
ABplppp:43	ABplppp	43	5336	-19663	-95	-95	5336	42.3	269	383	52	291024
ABplpppa:62	ABplpppa	62	4827	-20172	-111	-112	4827	42.2	324	400	44	144866
ABplpppaa:85	ABplpppaa	85	4357	-20642	-44	-47	4357	31.1	341	396	37	138117
ABplpppaaa:115	ABplpppaaa	115	4095	-20904	-68	-74	4095	32.4	328	405	31	94272
ABplpppaap:115	ABplpppaap	115	4135	-20864	-65	-71	4135	34.2	290	396	30	93796
ABplpppap:85	ABplpppap	85	4354	-20645	-58	-58	4354	37.0	283	402	36	147438
ABplpppapa:117	ABplpppapa	117	4350	-20650	134	124	4350	41.6	260	400	32	95250
ABplpppapp:117	ABplpppapp	117	4173	-20826	-44	-29	4173	39.3	213	389	29	105833
ABplpppp:62	ABplpppp	62	4841	-20158	-38	-38	4841	34.8	262	385	45	124093
ABplppppa:85	ABplppppa	85	4373	-20626	-28	-28	4373	27.1	295	383	38	126437
ABplppppaa:114	ABplppppaa	114	4123	-20876	-63	-64	4123	28.4	271	388	34	106478
ABplppppap:114	ABplppppap	114	4132	-20867	-47	-52	4132	29.1	229	374	33	114422
ABplppppp:85	ABplppppp	85	4358	-20641	-35	-35	4358	31.9	239	384	37	146870
ABplpppppa:117	ABplpppppa	117	4239	-20760	-4	-11	4239	34.4	206	370	33	126492
ABplpppppp:117	ABplpppppp	117	4217	-20782	-13	-15	4217	34.0	167	347	31	93645
ABpr:6	ABpr	6	6713	-18286	-36	-36	6713	27.7	297	167	66	276791
ABpra:16	ABpra	16	6275	-18724	-43	-43	6275	27.2	330	126	62	295693
ABpraa:27	ABpraa	27	5809	-19190	-57	-57	5809	31.8	383	110	58	328857
ABpraaa:43	ABpraaa	43	5304	-19695	-68	-68	5304	33.8	458	107	51	267155
ABpraaaa:62	ABpraaaa	62	4781	-20218	-70	-71	4781	37.3	517	123	42	147837
ABpraaaaa:87	ABpraaaaa	87	4361	-20638	-42	-42	4361	34.2	533	129	37	170540
ABpraaaaaa:116	ABpraaaaaa	116	4247	-20752	-12	-21	4247	27.4	576	170	32	112791
ABpraaaaap:116	ABpraaaaap	116	4183	-20816	-77	-68	4183	30.5	544	137	32	111432
ABpraaaap:87	ABpraaaap	87	4377	-20622	-29	-31	4377	38.7	495	110	36	177037
ABpraaaapa:117	ABpraaaapa	117	4281	-20718	-55	-48	4281	34.0	527	120	31	119387
ABpraaaapp:117	ABpraaaapp	117	4222	-20777	-20	-23	4222	35.0	485	97	33	103148
ABpraaap:62	ABpraaap	62	4846	-20153	-48	-49	4846	40.1	442	141	44	146683
ABpraaapa:85	ABpraaapa	85	4378	-20621	-35	-39	4378	36.7	460	121	36	149259
ABpraaapaa:115	ABpraaapaa	115	4184	-20815	-14	-14	4184	30.1	497	131	31	101912
ABpraaapap:115	ABpraaapap	115	4196	-20803	16	7	4196	32.8	449	110	32	101760
ABpraaapp:85	ABpraaapp	85	4380	-20619	-32	-36	4380	33.9	420	129	37	144787
ABpraaappa:115	ABpraaappa	115	4131	-20868	-31	-29	4131	30.2	460	153	30	75154
ABpraaappp:115	ABpraaappp	115	4097	-20902	-80	-85	4097	28.4	425	128	32	84596
ABpraap:43	ABpraap	43	5337	-19662	-13	-13	5337	23.2	368	131	50	173340
ABpraapa:61	ABpraapa	61	4899	-20100	9	9	4899	28.3	458	105	44	115868
ABpraapaa:83	ABpraapaa	83	4357	-20642	-39	-42	4357	27.7	485	119	38	131041
ABpraapaaa:113	ABpraapaaa	113	4175	-20824	43	42	4175	23.8	529	123	31	92810
ABpraapaap:113	ABpraapaap	113	4141	-20858	15	21	4141	21.9	486	115	31	77648
ABpraapap:83	ABpraapap	83	4363	-20636	-27	-31	4363	22.6	451	137	37	94148
ABpraapapa:111	ABpraapapa	111	4075	-20924	-54	-53	4075	16.4	507	145	33	85468
ABpraapapp:111	ABpraapapp	111	4071	-20928	-88	-91	4071	19.0	462	142	32	67928
ABpraapp:61	ABpraapp	61	4816	-20183	-60	-59	4816	24.4	385	123	44	106394
ABpraappa:82	ABpraappa	82	4381	-20618	-6	-6	4381	22.7	415	144	37	94102
ABpraappaa:113	ABpraappaa	113	4126	-20873	9	2	4126	14.1	462	174	34	65665
ABpraappap:113	ABpraappap	113	4093	-20906	-8	-10	4093	16.9	424	138	32	65090
ABpraappp:82	ABpraappp	82	4398	-20601	-16	-16	4398	22.1	369	130	38	93157
ABpraapppa:110	ABpraapppa	110	4093	-20906	-17	-16	4093	15.5	416	177	32	50334
ABpraapppp:110	ABpraapppp	110	4115	-20884	-13	-21	4115	17.7	382	138	35	81641
ABprap:27	ABprap	27	5788	-19211	-143	-143	5788	41.3	285	121	58	417573
ABprapa:43	ABprapa	43	5320	-19679	-111	-112	5320	44.8	366	100	49	301863
ABprapaa:62	ABprapaa	62	4833	-20166	-101	-102	4833	50.8	446	115	43	193519
ABprapaaa:87	ABprapaaa	87	4350	-20649	-81	-84	4350	43.4	439	109	36	197482
ABprapaaaa:119	ABprapaaaa	119	4378	-20621	-74	-27	4378	40.3	466	120	32	120220
ABprapaaap:119	ABprapaaap	119	4169	-20830	-67	-57	4169	40.6	430	109	32	108917
ABprapaap:87	ABprapaap	87	4366	-20633	-42	-41	4366	37.5	392	99	36	160447
ABprapaapa:116	ABprapaapa	116	4231	-20768	-14	-11	4231	39.0	405	97	32	114402
ABprapaapp:116	ABprapaapp	116	4311	-20688	-3	20	4311	34.8	364	103	32	98764
ABprapap:62	ABprapap	62	4844	-20155	-133	-146	4844	51.6	389	136	42	175393
ABprapapa:86	ABprapapa	86	4624	-20375	97	103	4624	46.7	390	115	37	201466
ABprapapaa:117	ABprapapaa	117	5433	-19566	945	979	5433	46.7	409	98	30	132187
ABprapapap:117	ABprapapap	117	5903	-19096	1320	1399	5903	42.5	353	92	35	137422
ABprapapp:86	ABprapapp	86	4490	-20509	36	37	4490	41.5	340	114	38	191343
ABprapappa:116	ABprapappa	116	5454	-19546	964	1040	5454	38.0	324	91	32	111975
ABprapappp:116	ABprapappp	116	5102	-19897	717	743	5102	37.2	293	122	29	96711
ABprapp:43	ABprapp	43	5323	-19676	-138	-140	5323	46.1	273	119	51	320045
ABprappa:61	ABprappa	61	4829	-20170	-160	-166	4829	53.8	343	126	45	198376
ABprappaa:85	ABprappaa	85	4572	-20427	-3	11	4572	52.6	340	118	36	212040
ABprappaaa:116	ABprappaaa	116	4642	-20357	276	292	4642	45.9	307	89	30	127491
ABprappaap:116	ABprappaap	116	4911	-20088	453	482	4911	47.1	268	108	32	134222
ABprappap:85	ABprappap	85	4455	-20544	-32	-24	4455	48.7	294	106	37	213531
ABprappapa:116	ABprappapa	116	4717	-20282	407	427	4717	40.9	272	97	32	138659
ABprappapp:116	ABprappapp	116	4713	-20286	376	413	4713	42.3	237	108	31	120303
ABprappp:61	ABprappp	61	4899	-20100	-103	-110	4899	49.5	288	130	45	188471
ABprapppa:84	ABprapppa	84	4715	-20284	192	186	4715	42.8	270	118	37	190150
ABprapppaa:115	ABprapppaa	115	5565	-19434	1162	1178	5565	40.1	206	116	31	122682
ABprapppap:115	ABprapppap	115	6055	-18944	1340	1490	6055	39.5	172	148	31	135001
ABprapppp:84	ABprapppp	84	4650	-20349	132	136	4650	45.5	221	123	39	210393
ABprappppa:113	ABprappppa	113	6577	-18422	2099	2135	6577	47.2	180	147	33	176730
ABprappppp:113	ABprappppp	113	5890	-19109	1368	1443	5890	40.3	151	172	33	142293
ABprp:16	ABprp	16	6256	-18743	-49	-50	6256	22.7	245	222	62	198225
ABprpa:27	ABprpa	27	5788	-19211	-46	-46	5788	19.8	284	168	55	190901
ABprpaa:43	ABprpaa	43	5266	-19733	-74	-75	5266	27.1	306	108	49	199321
ABprpaaa:63	ABprpaaa	63	4800	-20199	-81	-83	4800	40.6	400	96	43	146781
ABprpaaaa:86	ABprpaaaa	86	4329	-20670	-10	-12	4329	25.6	426	101	36	107183
ABprpaaaaa:118	ABprpaaaaa	118	4112	-20887	-20	-23	4112	25.3	459	95	29	53531
ABprpaaaap:118	ABprpaaaap	118	4074	-20925	-29	-25	4074	22.2	418	100	32	51125
ABprpaaap:86	ABprpaaap	86	4301	-20698	-51	-53	4301	27.5	378	99	35	110509
ABprpaaapa:119	ABprpaaapa	119	4170	-20829	8	7	4170	30.4	414	85	30	69027
ABprpaaapp:119	ABprpaaapp	119	4111	-20888	-84	-99	4111	28.5	388	111	30	57908
ABprpaap:63	ABprpaap	63	4768	-20231	-85	-85	4768	38.2	348	139	42	119579
ABprpaapa:87	ABprpaapa	87	4308	-20691	-53	-54	4308	29.2	376	148	34	84395
ABprpaapaa:118	ABprpaapaa	118	4071	-20929	-58	-51	4071	24.6	404	157	31	45555
ABprpaapap:118	ABprpaapap	118	4081	-20918	-79	-91	4081	26.8	364	134	30	62119
ABprpaapp:87	ABprpaapp	87	4299	-20701	-60	-58	4299	32.0	327	135	34	95507
ABprpaappa:122	ABprpaappa	122	4113	-20886	-101	-111	4113	32.4	341	130	33	73540
ABprpaappp:122	ABprpaappp	122	4254	-20746	6	12	4254	29.8	291	127	30	63932
ABprpap:43	ABprpap	43	5303	-19696	-10	-11	5303	18.1	259	167	49	128918
ABprpapa:62	ABprpapa	62	4785	-20214	-57	-57	4785	25.8	322	115	42	96649
ABprpapaa:84	ABprpapaa	84	4322	-20677	-18	-23	4322	22.0	322	125	35	75107
ABprpapaaa:118	ABprpapaaa	118	4151	-20848	9	5	4151	23.1	331	132	31	55870
ABprpapaap:118	ABprpapaap	118	4058	-20942	-61	-59	4058	17.1	293	137	32	53229
ABprpapap:84	ABprpapap	84	4310	-20689	-35	-39	4310	27.0	285	111	36	105779
ABprpapapa:120	ABprpapapa	120	4099	-20900	-22	-27	4099	22.3	291	108	33	69860
ABprpapapp:120	ABprpapapp	120	4159	-20840	23	29	4159	24.1	237	114	34	70484
ABprpapp:62	ABprpapp	62	4787	-20212	-20	-20	4787	18.2	292	163	42	64493
ABprpappa:84	ABprpappa	84	4310	-20689	-46	-47	4310	18.4	353	174	36	56753
ABprpappaa:115	ABprpappaa	115	4122	-20877	-19	-19	4122	17.8	369	176	30	34784
ABprpappap:115	ABprpappap	115	4113	-20886	-20	-19	4113	15.8	336	136	34	56797
ABprpappp:84	ABprpappp	84	4296	-20703	-40	-41	4296	17.3	294	163	36	62865
ABprpapppa:118	ABprpapppa	118	4123	-20876	-3	-2	4123	14.8	320	170	31	33962
ABprpapppp:118	ABprpapppp	118	4078	-20922	-57	-59	4078	20.3	267	140	31	46786
ABprpp:27	ABprpp	27	5794	-19205	-58	-58	5794	25.7	199	171	57	286681
ABprppa:43	ABprppa	43	5303	-19696	-89	-90	5303	36.7	224	114	48	251704
ABprppaa:63	ABprppaa	63	4797	-20202	-71	-74	4797	40.2	323	92	42	152776
ABprppaaa:87	ABprppaaa	87	4294	-20705	-61	-63	4294	31.1	344	92	34	114193
ABprppaaaa:120	ABprppaaaa	120	4147	-20852	13	12	4147	26.3	360	92	31	67525
ABprppaaap:120	ABprppaaap	120	4137	-20862	11	10	4137	24.3	327	92	29	74603
ABprppaap:87	ABprppaap	87	4325	-20674	-52	-52	4325	34.8	296	92	35	145753
ABprppaapa:123	ABprppaapa	123	4169	-20830	-47	-60	4169	30.3	308	91	30	83782
ABprppaapp:123	ABprppaapp	123	4085	-20914	-82	-83	4085	32.2	261	92	30	82331
ABprppap:63	ABprppap	63	4815	-20184	-56	-59	4815	40.5	245	112	42	152456
ABprppapa:87	ABprppapa	87	4307	-20692	-68	-72	4307	32.0	253	100	36	138584
ABprppapaa:119	ABprppapaa	119	4186	-20813	-7	-11	4186	31.2	235	105	30	77559
ABprppapap:119	ABprppapap	119	4162	-20837	-13	-15	4162	30.5	198	117	29	77371
ABprppapp:87	ABprppapp	87	4302	-20697	-58	-58	4302	33.1	262	145	35	122034
ABprppappa:121	ABprppappa	121	4216	-20783	-46	-29	4216	34.4	262	128	30	72707
ABprppappp:121	ABprppappp	121	4215	-20784	-94	-94	4215	37.4	223	146	30	74594
ABprppp:43	ABprppp	43	5283	-19716	-62	-61	5283	26.4	179	164	50	191862
ABprpppa:62	ABprpppa	62	4805	-20194	-34	-34	4805	28.4	251	112	42	103506
ABprpppaa:85	ABprpppaa	85	4347	-20652	-28	-29	4347	24.8	249	124	37	119988
ABprpppaaa:114	ABprpppaaa	114	4220	-20779	-8	-20	4220	32.3	208	151	30	74121
ABprpppaap:114	ABprpppaap	114	4147	-20852	-40	-34	4147	28.2	184	171	30	76479
ABprpppap:85	ABprpppap	85	4345	-20654	-15	-11	4345	31.0	199	130	37	139886
ABprpppapa:118	ABprpppapa	118	4161	-20838	-96	-92	4161	30.2	166	142	32	99157
ABprpppapp:118	ABprpppapp	118	4234	-20765	-104	-27	4234	33.5	132	184	30	107199
ABprpppp:62	ABprpppp	62	4805	-20194	-20	-20	4805	23.0	217	159	44	88259
ABprppppa:84	ABprppppa	84	4382	-20617	11	10	4382	20.2	221	151	38	109687
ABprppppaa:114	ABprppppaa	114	4129	-20870	-20	-22	4129	22.5	202	140	34	93700
ABprppppap:114	ABprppppap	114	4108	-20891	-30	-29	4108	22.4	160	176	34	102796
ABprppppp:84	ABprppppp	84	4313	-20686	-37	-39	4313	24.0	167	165	37	108849
ABprpppppa:117	ABprpppppa	117	4147	-20852	0	-7	4147	28.0	138	196	31	96009
ABprpppppp:117	ABprpppppp	117	4090	-20909	-37	-35	4090	24.2	136	229	32	90745
EMS:1	EMS	1	7284	-17716	-116	-116	7284	35.8	323	346	74	429860
MS:8	MS	8	6560	-18439	-48	-47	6560	24.6	408	319	64	245244
MSa:20	MSa	20	5962	-19037	-64	-64	5962	26.5	463	300	65	380203
MSaa:41	MSaa	41	5311	-19688	-78	-78	5311	35.9	469	285	56	304075
MSaaa:63	MSaaa	63	4658	-20341	-42	-43	4658	32.7	469	276	48	139837
MSaaaa:100	MSaaaa	100	4223	-20776	-50	-52	4223	36.4	500	271	40	136150
MSaaap:100	MSaaap	100	4229	-20770	-37	-39	4229	37.4	448	260	41	118647
MSaap:63	MSaap	63	4659	-20340	-34	-35	4659	30.9	398	256	46	109419
MSaapa:100	MSaapa	100	4208	-20791	-13	-15	4208	28.3	445	215	39	85757
MSaapp:100	MSaapp	100	4190	-20809	-15	-12	4190	27.0	402	240	38	64983
MSap:41	MSap	41	5320	-19679	-33	-33	5320	22.6	401	304	54	187487
MSapa:62	MSapa	62	4631	-20368	-45	-47	4631	24.5	389	308	46	92368
MSapaa:102	MSapaa	102	4209	-20790	-17	-18	4209	33.9	445	303	38	88104
MSapap:102	MSapap	102	4191	-20808	-25	-27	4191	25.5	394	295	38	67556
MSapp:62	MSapp	62	4658	-20341	-28	-29	4658	24.9	316	261	47	97414
MSappa:99	MSappa	99	4164	-20835	-28	-28	4164	19.8	383	262	38	62664
MSappp:99	MSappp	99	4165	-20834	-19	-18	4165	18.1	330	271	39	39678
MSp:20	MSp	20	5963	-19036	-56	-56	5963	26.3	358	253	65	296066
MSpa:40	MSpa	40	5321	-19678	-88	-88	5321	33.9	399	210	55	264863
MSpaa:62	MSpaa	62	4658	-20341	-53	-55	4658	30.1	409	194	47	121528
MSpaaa:99	MSpaaa	99	4263	-20736	-59	-56	4263	35.2	493	201	44	174762
MSpaap:99	MSpaap	99	4227	-20772	-34	-39	4227	34.1	409	178	41	119640
MSpap:62	MSpap	62	4708	-20291	-37	-39	4708	33.1	341	217	48	135189
MSpapa:98	MSpapa	98	4270	-20729	-139	-137	4270	44.6	401	189	42	165312
MSpapp:98	MSpapp	98	4229	-20770	-40	-44	4229	36.7	355	215	41	128668
MSpp:40	MSpp	40	5310	-19689	-54	-55	5310	29.6	315	218	55	217964
MSppa:63	MSppa	63	4660	-20339	-25	-27	4660	30.4	303	175	47	129272
MSppaa:101	MSppaa	101	4184	-20815	-17	-19	4184	29.2	350	184	39	101957
MSppap:101	MSppap	101	4158	-20841	-31	-30	4158	20.4	293	204	38	70475
MSppp:63	MSppp	63	4679	-20320	-89	-88	4679	42.6	273	212	49	208622
MSpppa:101	MSpppa	101	4252	-20747	-82	-80	4252	43.1	325	173	42	158112
MSpppp:101	MSpppp	101	4157	-20842	-114	-112	4157	38.2	272	194	41	129370
E:8	E	8	6555	-18444	-121	-120	6555	34.3	259	330	65	372824
Ea:20	Ea	20	5899	-19100	-94	-93	5899	30.0	310	334	64	392123
Eal:45	Eal	45	5034	-19965	-60	-61	5034	31.6	299	315	56	238137
Eala:83	Eala	83	4348	-20651	-79	-80	4348	44.0	358	322	47	211053
Ealaa:130	Ealaa	130	4151	-20848	-78	-79	4151	40.3	405	324	36	84950
Ealap:130	Ealap	130	4170	-20829	13	12	4170	39.1	345	297	37	67174
Ealp:83	Ealp	83	4326	-20673	-41	-45	4326	33.7	310	312	46	152109
Ealpa:130	Ealpa	130	4175	-20825	34	30	4175	28.5	365	298	34	44964
Ealpp:130	Ealpp	130	4173	-20826	23	18	4173	29.1	305	278	36	52870
Ear:45	Ear	45	5083	-19916	-141	-145	5083	45.2	354	301	56	320883
Eara:81	Eara	81	4463	-20536	-120	-113	4463	51.7	412	275	46	227020
Earaa:125	Earaa	125	4299	-20700	-113	-104	4299	57.3	418	276	38	118405
Earap:125	Earap	125	4230	-20769	-83	-90	4230	47.5	409	243	38	99247
Earp:81	Earp	81	4415	-20584	-93	-99	4415	48.2	349	261	47	223367
Earpa:126	Earpa	126	4243	-20756	14	10	4243	41.9	384	258	38	82691
Earpp:126	Earpp	126	4167	-20832	17	11	4167	34.9	339	232	36	37611
Ep:20	Ep	20	5977	-19022	-126	-128	5977	37.5	218	299	62	421171
Epl:42	Epl	42	5126	-19873	-139	-143	5126	43.5	241	307	56	341205
Epla:79	Epla	79	4391	-20608	-157	-166	4391	54.4	306	259	48	246454
Eplaa:128	Eplaa	128	4259	-20740	-86	-86	4259	53.1	374	221	38	104200
Eplap:128	Eplap	128	4169	-20830	-70	-71	4169	50.3	317	236	38	93773
Eplp:79	Eplp	79	4400	-20599	-76	-80	4400	46.4	252	269	48	221748
Eplpa:128	Eplpa	128	4164	-20835	-48	-43	4164	43.2	301	259	34	57786
Eplpp:128	Eplpp	128	4167	-20832	-7	-13	4167	38.1	240	269	36	63499
Epr:42	Epr	42	5147	-19852	-73	-74	5147	34.6	219	241	53	241509
Epra:79	Epra	79	4342	-20657	-48	-49	4342	33.0	297	255	43	110693
Epraa:127	Epraa	127	4105	-20894	22	15	4105	20.2	362	237	36	10494
Eprap:127	Eprap	127	4064	-20935	-64	-59	4064	25.0	297	226	34	30744
Eprp:79	Eprp	79	4339	-20660	-68	-70	4339	32.0	236	254	45	123700
Eprpa:128	Eprpa	128	4060	-20939	-133	-134	4060	27.0	258	242	37	46801
Eprpp:128	Eprpp	128	4126	-20873	-52	-62	4126	29.0	204	267	35	51619
P2:1	P2	1	7182	-17817	-123	-123	7182	38.1	161	246	74	660582
C:10	C	10	6477	-18522	-178	-178	6477	49.8	237	221	64	450444
Ca:22	Ca	22	6030	-18970	-172	-172	6030	52.0	314	250	60	427600
Caa:38	Caa	38	5399	-19600	-240	-241	5399	57.1	339	246	53	353426
Caaa:60	Caaa	60	4871	-20128	-191	-195	4871	58.6	335	279	47	199034
Caaaa:86	Caaaa	86	4356	-20643	-124	-119	4356	52.0	275	327	38	155222
Caaaaa:123	Caaaaa	123	4070	-20929	-107	-117	4070	45.6	336	348	33	72406
Caaaap:123	Caaaap	123	4209	-20790	-65	-70	4209	49.2	294	347	33	80329
Caaap:86	Caaap	86	4355	-20644	-141	-140	4355	47.7	218	325	40	150219
Caaapa:119	Caaapa	119	4191	-20808	-160	-154	4191	51.3	310	313	33	79519
Caaapp:119	Caaapp	119	4213	-20786	-90	-91	4213	46.8	257	312	34	68715
Caap:60	Caap	60	4874	-20125	-185	-185	4874	56.8	243	249	47	198148
Caapa:86	Caapa	86	4401	-20598	-108	-107	4401	54.5	207	281	41	194145
Caapaa:127	Caapaa	127	4191	-20808	-122	-53	4191	55.1	256	278	32	86117
Caapap:127	Caapap	127	4249	-20751	-83	-76	4249	55.3	212	297	34	99108
Caapp:86	Caapp	86	4370	-20629	-78	-81	4370	43.0	148	276	41	171737
Caappd:119	Caappd	119	4227	-20772	-51	-58	4227	41.1	147	286	35	77387
Caappv:119	Caappv	119	4325	-20674	-6	-2	4325	50.0	177	282	36	94469
Cap:38	Cap	38	5420	-19579	-173	-177	5420	53.2	223	315	53	397853
Capa:61	Capa	61	4788	-20211	-152	-154	4788	51.1	248	365	45	190022
Capaa:91	Capaa	91	4261	-20738	-87	-93	4261	35.6	220	342	37	112599
Capaaa:128	Capaaa	128	4088	-20911	-75	-68	4088	34.0	254	334	30	48665
Capaap:128	Capaap	128	4021	-20978	-115	-112	4021	29.8	205	324	32	51435
Capap:91	Capap	91	4301	-20698	-2	-2	4301	25.3	185	328	40	105429
Capapa:124	Capapa	124	4058	-20941	-62	-62	4058	23.9	242	328	32	39143
Capapp:124	Capapp	124	4113	-20887	-39	-37	4113	23.6	185	311	34	52448
Capp:61	Capp	61	4774	-20225	-141	-143	4774	47.2	179	329	46	192569
Cappa:89	Cappa	89	4313	-20686	-107	-101	4313	41.6	177	322	39	154749
Cappaa:122	Cappaa	122	4107	-20893	-143	-143	4107	44.2	224	312	33	67278
Cappap:122	Cappap	122	4124	-20875	-101	-106	4124	37.7	177	311	32	60668
Cappp:89	Cappp	89	4301	-20698	-50	-54	4301	28.6	149	299	39	124027
Capppa:121	Capppa	121	4149	-20850	-40	-46	4149	32.2	177	288	32	54495
Capppp:121	Capppp	121	4123	-20876	-19	-24	4123	32.2	139	307	32	58193
Cp:22	Cp	22	6034	-18965	-201	-201	6034	49.2	223	192	61	470958
Cpa:38	Cpa	38	5438	-19561	-232	-232	5438	54.9	245	192	53	361161
Cpaa:59	Cpaa	59	4882	-20117	-205	-210	4882	55.0	249	157	47	207436
Cpaaa:85	Cpaaa	85	4471	-20528	-51	-52	4471	51.0	257	141	39	160115
Cpaaaa:122	Cpaaaa	122	4932	-20067	402	428	4932	47.2	255	151	30	68032
Cpaaap:122	Cpaaap	122	4809	-20190	395	416	4809	46.0	216	163	31	67128
Cpaap:85	Cpaap	85	4420	-20579	-102	-101	4420	48.9	206	175	41	158044
Cpaapa:121	Cpaapa	121	4644	-20355	240	258	4644	48.3	225	193	34	77677
Cpaapp:121	Cpaapp	121	4717	-20282	354	353	4717	48.8	180	230	35	88142
Cpap:59	Cpap	59	4898	-20101	-172	-174	4898	52.1	193	213	47	193304
Cpapa:84	Cpapa	84	4424	-20575	-129	-132	4424	54.0	195	219	40	169407
Cpapaa:117	Cpapaa	117	4861	-20138	408	410	4861	55.5	197	248	33	93549
Cpapap:117	Cpapap	117	4907	-20092	378	392	4907	53.6	234	220	31	81180
Cpapp:84	Cpapp	84	4430	-20569	-83	-86	4430	43.4	162	221	41	142964
Cpappd:115	Cpappd	115	4240	-20759	-39	-37	4240	41.0	184	248	34	67921
Cpappv:115	Cpappv	115	4379	-20620	71	78	4379	48.2	219	254	34	80368
Cpp:38	Cpp	38	5407	-19592	-197	-197	5407	46.2	159	236	53	385142
Cppa:60	Cppa	60	4778	-20221	-92	-92	4778	37.0	170	160	46	143219
Cppaa:90	Cppaa	90	4233	-20766	-79	-84	4233	29.2	188	179	37	88820
Cppaaa:122	Cppaaa	122	4101	-20898	-75	-83	4101	34.5	212	195	32	46667
Cppaap:122	Cppaap	122	4145	-20855	-6	-14	4145	28.8	181	217	31	47607
Cppap:90	Cppap	90	4264	-20735	-60	-59	4264	25.6	164	227	38	96532
Cppapa:123	Cppapa	123	4065	-20934	-71	-75	4065	24.5	209	219	31	38143
Cppapp:123	Cppapp	123	4068	-20931	-76	-78	4068	24.0	163	262	33	51144
Cppp:60	Cppp	60	4801	-20198	-123	-124	4801	43.4	141	257	45	180809
Cpppa:89	Cpppa	89	4319	-20680	-99	-97	4319	37.6	150	227	38	153732
Cpppaa:120	Cpppaa	120	4193	-20806	-152	-130	4193	47.5	147	227	34	101446
Cpppap:120	Cpppap	120	4118	-20881	-92	-96	4118	38.3	122	231	36	94715
Cpppp:89	Cpppp	89	4284	-20715	-55	-58	4284	30.4	132	253	40	158975
Cppppa:124	Cppppa	124	4108	-20891	-105	-110	4108	35.6	159	230	33	73167
Cppppp:124	Cppppp	124	4146	-20853	-13	-15	4146	29.9	125	269	32	65193
P3:10	P3	10	6380	-18619	-134	-134	6380	36.2	153	261	60	467817
D:27	D	27	5713	-19287	-106	-106	5713	33.3	136	242	54	401933
Da:49	Da	49	5058	-19941	-49	-48	5058	28.6	158	315	48	176843
Daa:79	Daa	79	4393	-20606	-55	-55	4393	22.6	250	350	39	70365
Daaa:111	Daaa	111	4164	-20835	-39	-44	4164	35.5	321	356	31	42436
Daap:111	Daap	111	4161	-20838	-13	-16	4161	25.3	262	350	34	49246
Dap:79	Dap	79	4410	-20589	-50	-52	4410	25.0	196	302	41	77797
Dapa:109	Dapa	109	4201	-20798	-13	-18	4201	37.9	289	327	33	45984
Dapp:109	Dapp	109	4178	-20821	-15	-15	4178	28.2	222	293	34	29005
Dp:49	Dp	49	5024	-19975	-90	-91	5024	24.5	150	221	49	169996
Dpa:78	Dpa	78	4414	-20585	-22	-21	4414	19.1	250	200	38	46423
Dpaa:111	Dpaa	111	4134	-20865	-17	-22	4134	22.4	248	187	33	22032
Dpap:111	Dpap	111	4259	-20740	59	58	4259	16.0	254	175	32	0
Dpp:78	Dpp	78	4464	-20535	-27	-28	4464	25.4	180	230	41	78281
Dppa:106	Dppa	106	4158	-20841	-143	-147	4158	27.2	241	185	32	34894
Dppp:106	Dppp	106	4182	-20817	-70	-71	4182	34.2	233	198	33	34224
P4:27	P4	27	5462	-19537	-58	-59	5462	23.1	195	312	52	264022
Z2:67	Z2	67	4401	-20598	-33	-33	4401	16.8	255	260	43	74574
Z3:67	Z3	67	4384	-20615	-36	-38	4384	24.7	261	321	42	101269
