# Supplementary material for: Quantitative Differences in Nuclear β-catenin and TCF Pattern Embryonic Cells in C. elegans
Source: PLoS Genet. 2015 Oct 21;11(10):e1005585. doi: 10.1371/journal.pgen.1005585 (PMC4619327; doi:10.1371/journal.pgen.1005585)
Supplement: S1 Data — For each cell analyzed, birth time is given in column 3 and the average nuclear reporter intensity over the lifetime of the cell (corrected for background) is given in column 7 (“blot”). For information on each embryo’s strain information and experimental conditions, refer to S2 Table. (ZIP) [file pgen.1005585.s005.zip › CAs/CA20120827_unc-130_L2.csv]

cellTime	cell	time	none	global	local	blot	cross	z	x	y	size	gweight
ABa:1	ABa	1	6010	-18989	-118	-120	6010	36.0	576	200	77	1775464
ABal:5	ABal	5	5776	-19223	-107	-108	5776	29.8	607	167	70	1635343
ABala:14	ABala	14	5543	-19456	-122	-121	5543	30.8	628	245	63	1303841
ABalaa:26	ABalaa	26	5258	-19741	-150	-151	5258	34.3	666	254	58	1324040
ABalaaa:43	ABalaaa	43	5653	-19346	-89	-90	5653	30.2	664	269	49	758229
ABalaaaa:62	ABalaaaa	62	5980	-19019	-74	-74	5980	25.6	647	270	42	373484
ABalaaaal:89	ABalaaaal	89	5545	-19454	-51	-49	5545	32.4	650	181	36	337290
ABalaaaala:117	ABalaaaala	117	6320	-18679	17	12	6320	39.7	645	170	30	262861
ABalaaaalp:117	ABalaaaalp	117	6344	-18655	-55	-71	6344	41.1	617	137	31	278798
ABalaaaar:89	ABalaaaar	89	5526	-19473	-16	-16	5526	36.1	670	236	36	344637
ABalaaaarl:119	ABalaaaarl	119	6450	-18549	25	35	6450	38.7	658	215	31	294067
ABalaaaarr:119	ABalaaaarr	119	6414	-18586	-11	-17	6414	38.4	634	265	30	252576
ABalaaap:62	ABalaaap	62	5987	-19012	-74	-76	5987	21.0	603	266	43	308920
ABalaaapa:85	ABalaaapa	85	5573	-19426	-52	-52	5573	25.5	660	231	37	328958
ABalaaapal:115	ABalaaapal	115	6123	-18876	-95	-105	6123	32.9	648	171	32	293312
ABalaaapar:115	ABalaaapar	115	6159	-18840	-61	-72	6159	31.0	663	214	31	288887
ABalaaapp:85	ABalaaapp	85	5608	-19391	-53	-52	5608	22.6	625	268	37	313451
ABalaaappl:114	ABalaaappl	114	6143	-18856	27	24	6143	28.6	657	249	32	265412
ABalaaappr:114	ABalaaappr	114	6091	-18909	-102	-109	6091	30.5	627	283	33	290515
ABalaap:43	ABalaap	43	5627	-19372	-211	-212	5627	40.3	600	244	49	763755
ABalaapa:62	ABalaapa	62	6047	-18952	-48	-46	6047	27.1	559	287	42	337891
ABalaapaa:87	ABalaapaa	87	5545	-19454	-37	-40	5545	30.9	620	298	35	278383
ABalaapaaa:119	ABalaapaaa	119	6387	-18612	-31	-27	6387	40.8	612	288	30	248485
ABalaapaap:119	ABalaapaap	119	6450	-18549	-17	-23	6450	43.2	574	296	30	249647
ABalaapap:87	ABalaapap	87	5537	-19462	-59	-60	5537	29.1	576	315	36	262948
ABalaapapa:118	ABalaapapa	118	6376	-18623	-5	-3	6376	40.8	547	318	29	242750
ABalaapapp:118	ABalaapapp	118	6373	-18626	5	10	6373	35.5	540	324	35	335090
ABalaapp:62	ABalaapp	62	6029	-18970	-63	-65	6029	28.6	495	259	43	316189
ABalaappa:85	ABalaappa	85	5579	-19420	-45	-49	5579	19.9	591	294	37	292706
ABalaappaa:117	ABalaappaa	117	6238	-18761	-45	-48	6238	35.5	598	305	30	250733
ABalaappap:117	ABalaappap	117	6282	-18717	-30	-40	6282	32.2	577	295	34	319181
ABalaappp:85	ABalaappp	85	5671	-19328	-19	-22	5671	15.4	549	282	38	257033
ABalaapppa:112	ABalaapppa	112	6008	-18991	-85	-88	6008	23.0	611	283	32	267694
ABalaapppp:112	ABalaapppp	112	6131	-18868	-40	-29	6131	19.1	573	287	33	245348
ABalap:26	ABalap	26	5227	-19772	-98	-98	5227	19.5	589	239	57	879141
ABalapa:43	ABalapa	43	5635	-19364	-62	-62	5635	19.1	597	257	49	570553
ABalapaa:61	ABalapaa	61	6008	-18991	-37	-37	6008	11.5	589	243	42	250610
ABalapaaa:85	ABalapaaa	85	5590	-19409	-17	-21	5590	23.4	631	183	35	269426
ABalapaaaa:117	ABalapaaaa	117	6263	-18736	-39	-43	6263	26.7	644	170	30	269214
ABalapaaap:117	ABalapaaap	117	6239	-18760	-107	-108	6239	24.0	608	153	31	271174
ABalapaap:85	ABalapaap	85	5581	-19418	-40	-43	5581	19.0	614	152	38	274181
ABalapaapa:116	ABalapaapa	116	6246	-18753	-36	-45	6246	26.6	624	132	31	279039
ABalapaapp:116	ABalapaapp	116	6183	-18816	-73	-74	6183	26.9	613	101	33	284038
ABalapap:61	ABalapap	61	6040	-18959	27	27	6040	11.2	535	229	41	194733
ABalapapa:82	ABalapapa	82	5658	-19341	-45	-46	5658	13.6	577	172	37	246563
ABalapapaa:114	ABalapapaa	114	6174	-18825	0	0	6174	15.5	625	187	30	265490
ABalapapap:114	ABalapapap	114	6165	-18834	-40	-24	6165	14.4	604	154	32	245717
ABalapapp:82	ABalapapp	82	5749	-19250	-48	-51	5749	21.6	511	155	37	206248
ABalapappa:109	ABalapappa	109	6105	-18894	-39	-1	6105	18.8	568	129	35	289480
ABalapappp:109	ABalapappp	109	6026	-18973	-97	-79	6026	12.4	507	125	30	142660
ABalapp:43	ABalapp	43	5659	-19340	-78	-78	5659	29.1	519	212	50	579089
ABalappa:62	ABalappa	62	5993	-19006	-46	-47	5993	20.9	522	231	41	239962
ABalappaa:87	ABalappaa	87	5519	-19480	-58	-61	5519	17.8	624	228	36	284246
ABalappaaa:120	ABalappaaa	120	6455	-18544	-24	-43	6455	26.5	643	224	30	277075
ABalappaap:120	ABalappaap	120	6401	-18598	-98	-101	6401	21.4	637	206	33	269936
ABalappap:87	ABalappap	87	5585	-19414	-55	-58	5585	14.3	584	231	38	262801
ABalappapa:115	ABalappapa	115	6176	-18823	5	7	6176	20.0	642	256	31	226369
ABalappapp:115	ABalappapp	115	6180	-18819	-65	-55	6180	15.7	614	276	33	233958
ABalappp:62	ABalappp	62	6025	-18974	-29	-28	6025	20.1	452	201	43	213168
ABalapppa:84	ABalapppa	84	5686	-19313	-17	-17	5686	13.3	531	234	38	202752
ABalapppaa:112	ABalapppaa	112	6003	-18996	-100	-106	6003	13.7	610	238	31	188895
ABalapppap:112	ABalapppap	112	6043	-18956	-102	-106	6043	13.3	571	241	31	165836
ABalapppp:84	ABalapppp	84	5684	-19315	-26	-23	5684	11.6	467	240	37	159458
ABalappppa:111	ABalappppa	111	6042	-18957	-153	-113	6042	13.4	545	264	31	163826
ABalappppp:111	ABalappppp	111	6116	-18883	-39	-7	6116	12.7	490	264	30	132759
ABalp:14	ABalp	14	5542	-19457	-204	-203	5542	38.2	581	147	65	1407404
ABalpa:26	ABalpa	26	5290	-19709	-190	-190	5290	43.0	628	156	60	1457039
ABalpaa:43	ABalpaa	43	5642	-19357	-145	-145	5642	34.2	657	191	50	828137
ABalpaaa:61	ABalpaaa	61	6039	-18960	-83	-85	6039	37.0	662	254	43	458130
ABalpaaaa:87	ABalpaaaa	87	5606	-19393	-107	-112	5606	46.4	626	241	38	408524
ABalpaaaaa:118	ABalpaaaaa	118	6429	-18570	-67	-78	6429	51.9	599	202	33	361382
ABalpaaaap:118	ABalpaaaap	118	6426	-18573	-159	-190	6426	54.8	567	190	31	322098
ABalpaaap:87	ABalpaaap	87	5640	-19359	-86	-98	5640	47.5	594	209	36	361718
ABalpaaapa:118	ABalpaaapa	118	6356	-18643	-149	-175	6356	46.7	547	172	31	308751
ABalpaaapp:118	ABalpaaapp	118	6428	-18571	-50	-68	6428	43.4	510	175	31	314811
ABalpaap:61	ABalpaap	61	6002	-18997	-128	-129	6002	30.6	645	196	45	441322
ABalpaapa:82	ABalpaapa	82	5787	-19212	-67	-67	5787	36.0	646	187	41	368015
ABalpaapaa:107	ABalpaapaa	107	5965	-19034	-90	-87	5965	44.4	632	205	32	291521
ABalpaapap:107	ABalpaapap	107	6015	-18984	-176	-191	6015	45.8	590	179	35	302538
ABalpaapp:82	ABalpaapp	82	5707	-19292	-140	-142	5707	39.9	593	167	38	347802
ABalpaappa:112	ABalpaappa	112	6121	-18878	-75	-67	6121	46.0	614	141	32	305924
ABalpaappp:112	ABalpaappp	112	6137	-18863	-98	-112	6137	47.8	572	139	31	270944
ABalpap:43	ABalpap	43	5649	-19350	-227	-226	5649	46.7	601	151	51	869294
ABalpapa:61	ABalpapa	61	6060	-18939	-134	-132	6060	45.3	647	215	44	488583
ABalpapaa:84	ABalpapaa	84	5666	-19333	-145	-154	5666	48.7	606	170	38	393174
ABalpapaaa:114	ABalpapaaa	114	6176	-18823	-213	-232	6176	54.3	552	166	33	379689
ABalpapaap:114	ABalpapaap	114	6273	-18726	-102	-134	6273	55.9	518	195	33	389435
ABalpapap:84	ABalpapap	84	5712	-19287	-156	-170	5712	50.8	559	178	38	375539
ABalpapapa:113	ABalpapapa	113	6168	-18831	-190	-200	6168	53.0	496	143	34	361536
ABalpapapp:113	ABalpapapp	113	6198	-18801	-148	-152	6198	52.3	451	129	33	352435
ABalpapp:61	ABalpapp	61	6038	-18961	-239	-243	6038	48.4	585	163	47	529339
ABalpappa:82	ABalpappa	82	5801	-19198	-229	-243	5801	53.3	545	210	39	374267
ABalpappaa:108	ABalpappaa	108	6057	-18942	-118	-149	6057	51.1	509	192	30	288712
ABalpappap:108	ABalpappap	108	6118	-18881	-147	-164	6118	53.3	468	189	33	308132
ABalpappp:82	ABalpappp	82	5862	-19137	-177	-182	5862	53.2	483	200	42	405372
ABalpapppa:109	ABalpapppa	109	6003	-18996	-143	-164	6003	45.7	483	174	33	319933
ABalpapppp:109	ABalpapppp	109	6152	-18847	-218	-169	6152	47.8	433	168	38	389145
ABalpp:26	ABalpp	26	5265	-19734	-126	-129	5265	32.4	538	109	58	1131025
ABalppa:43	ABalppa	43	5670	-19329	-72	-70	5670	28.2	607	125	51	723004
ABalppaa:62	ABalppaa	62	6032	-18967	-67	-67	6032	40.5	648	147	46	553275
ABalppaaa:89	ABalppaaa	89	5515	-19484	-26	-28	5515	35.3	623	119	38	412362
ABalppaaaa:121	ABalppaaaa	121	6492	-18507	-83	-76	6492	34.5	640	136	30	300496
ABalppaaap:121	ABalppaaap	121	6605	-18394	-13	-23	6605	35.9	613	105	34	368247
ABalppaap:89	ABalppaap	89	5530	-19470	-49	-53	5530	39.4	587	98	38	429784
ABalppaapa:120	ABalppaapa	120	6493	-18506	-27	-34	6493	41.3	597	101	31	345187
ABalppaapp:120	ABalppaapp	120	6518	-18481	-31	-27	6518	37.3	571	84	37	495184
ABalppap:62	ABalppap	62	6041	-18958	-104	-108	6041	33.9	614	137	45	416868
ABalppapa:84	ABalppapa	84	5716	-19283	-133	-139	5716	46.8	559	139	37	349059
ABalppapaa:112	ABalppapaa	112	6150	-18849	-39	-40	6150	45.5	569	105	33	336821
ABalppapap:112	ABalppapap	112	6117	-18882	-99	-117	6117	51.6	532	127	32	312881
ABalppapp:84	ABalppapp	84	5773	-19226	-139	-154	5773	48.7	510	132	39	356031
ABalppappa:110	ABalppappa	110	6078	-18921	-74	-83	6078	49.6	510	111	33	359655
ABalppappp:110	ABalppappp	110	6042	-18957	-136	-143	6042	48.6	468	95	34	335912
ABalppp:43	ABalppp	43	5668	-19331	-137	-139	5668	41.2	526	122	51	758197
ABalpppa:61	ABalpppa	61	6047	-18952	-37	-38	6047	26.8	585	172	44	336208
ABalpppaa:85	ABalpppaa	85	5570	-19429	-80	-83	5570	23.2	597	127	36	285284
ABalpppaaa:116	ABalpppaaa	116	6182	-18817	-77	-86	6182	25.7	593	84	32	286414
ABalpppaap:116	ABalpppaap	116	6197	-18802	-47	-49	6197	22.1	564	78	30	239913
ABalpppap:85	ABalpppap	85	5661	-19338	-43	-48	5661	23.2	562	94	38	300382
ABalpppapa:113	ABalpppapa	113	6140	-18859	-3	-8	6140	31.0	566	76	33	299707
ABalpppapp:113	ABalpppapp	113	6113	-18886	-22	-14	6113	24.3	528	63	32	247914
ABalpppp:61	ABalpppp	61	6053	-18946	-86	-87	6053	34.8	514	159	46	365361
ABalppppa:82	ABalppppa	82	5718	-19281	-53	-50	5718	22.1	555	134	38	268159
ABalppppaa:112	ABalppppaa	112	6136	-18863	-44	-48	6136	25.2	564	120	31	244969
ABalppppap:112	ABalppppap	112	6211	-18788	-15	-1	6211	18.0	533	93	33	263526
ABalppppp:82	ABalppppp	82	5800	-19199	-127	-111	5800	24.9	486	102	40	271578
ABalpppppa:107	ABalpppppa	107	6009	-18990	-50	-53	6009	22.1	507	86	32	230656
ABalpppppp:107	ABalpppppp	107	6063	-18936	-93	-89	6063	23.0	463	72	36	311499
ABar:5	ABar	5	5784	-19215	-136	-136	5784	38.8	514	284	71	1681639
ABara:15	ABara	15	5552	-19447	-202	-202	5552	46.9	513	277	65	1479525
ABaraa:26	ABaraa	26	5262	-19737	-194	-194	5262	45.7	577	281	59	1314430
ABaraaa:43	ABaraaa	43	5634	-19365	-110	-111	5634	34.1	579	314	50	754458
ABaraaaa:61	ABaraaaa	61	6015	-18984	-85	-86	6015	34.1	615	297	42	401578
ABaraaaaa:87	ABaraaaaa	87	5488	-19512	-125	-124	5488	37.4	645	266	36	356808
ABaraaaaaa:118	ABaraaaaaa	118	6316	-18683	-105	-106	6316	43.6	638	212	31	304042
ABaraaaaap:118	ABaraaaaap	118	6384	-18615	-27	-35	6384	43.5	608	261	31	303802
ABaraaaap:87	ABaraaaap	87	5554	-19445	-80	-88	5554	37.4	602	257	35	345372
ABaraaaapa:123	ABaraaaapa	123	6655	-18344	-116	-115	6655	38.1	620	232	30	301815
ABaraaaapp:123	ABaraaaapp	123	6696	-18303	-125	-134	6696	32.2	581	224	30	307350
ABaraaap:61	ABaraaap	61	6072	-18928	-52	-53	6072	32.1	550	310	46	427549
ABaraaapa:82	ABaraaapa	82	5798	-19201	-71	-80	5798	41.1	587	293	39	337585
ABaraaapaa:108	ABaraaapaa	108	6026	-18973	-66	-67	6026	45.0	613	249	32	299871
ABaraaapap:108	ABaraaapap	108	6038	-18961	-91	-111	6038	44.4	568	245	33	310842
ABaraaapp:82	ABaraaapp	82	5759	-19241	-57	-59	5759	40.6	529	310	38	351958
ABaraaappa:111	ABaraaappa	111	6074	-18925	-63	-65	6074	47.8	568	270	31	300688
ABaraaappp:111	ABaraaappp	111	6087	-18912	-91	-107	6087	46.8	534	266	31	280882
ABaraap:43	ABaraap	43	5634	-19365	-209	-210	5634	47.2	505	289	51	838831
ABaraapa:61	ABaraapa	61	6070	-18929	-109	-109	6070	46.7	573	290	45	480851
ABaraapaa:83	ABaraapaa	83	5722	-19277	-98	-107	5722	42.3	592	230	37	326612
ABaraapaaa:111	ABaraapaaa	111	6084	-18915	-85	-96	6084	38.1	609	203	31	357932
ABaraapaap:111	ABaraapaap	111	6093	-18906	-104	-112	6093	37.2	566	202	32	337368
ABaraapap:83	ABaraapap	83	5764	-19235	-96	-100	5764	43.7	538	218	38	349754
ABaraapapa:110	ABaraapapa	110	6014	-18985	-109	-116	6014	37.9	541	171	33	339888
ABaraapapp:110	ABaraapapp	110	5991	-19008	-118	-121	5991	34.4	500	174	32	329334
ABaraapp:61	ABaraapp	61	6059	-18940	-166	-169	6059	50.3	506	277	45	471654
ABaraappa:83	ABaraappa	83	5748	-19251	-141	-148	5748	47.7	525	250	37	340394
ABaraappaa:110	ABaraappaa	110	6086	-18913	-46	-58	6086	35.2	569	248	30	280295
ABaraappap:110	ABaraappap	110	6045	-18954	-54	-62	6045	35.8	537	233	31	266906
ABaraappp:83	ABaraappp	83	5751	-19248	-172	-170	5751	46.2	465	242	38	341154
ABaraapppa:109	ABaraapppa	109	6032	-18967	-83	-92	6032	37.7	500	229	33	299345
ABaraapppp:109	ABaraapppp	109	6091	-18908	-30	-30	6091	32.7	457	229	32	262389
ABarap:26	ABarap	26	5260	-19739	-165	-165	5260	43.8	481	303	59	1199414
ABarapa:42	ABarapa	42	5613	-19386	-96	-96	5613	32.1	488	332	50	739753
ABarapaa:61	ABarapaa	61	6065	-18934	-88	-88	6065	39.6	509	318	44	438075
ABarapaaa:85	ABarapaaa	85	5666	-19333	-137	-146	5666	49.5	549	272	38	438189
ABarapaaaa:115	ABarapaaaa	115	6203	-18796	-207	-221	6203	53.4	547	221	32	428538
ABarapaaap:115	ABarapaaap	115	6227	-18772	-143	-172	6227	54.4	514	238	31	402208
ABarapaap:85	ABarapaap	85	5738	-19261	-115	-127	5738	48.0	499	280	38	380410
ABarapaapa:110	ABarapaapa	110	6047	-18952	-121	-144	6047	46.9	533	225	31	391198
ABarapaapp:110	ABarapaapp	110	6058	-18941	-99	-118	6058	46.5	499	236	33	392499
ABarapap:61	ABarapap	61	6071	-18928	-72	-72	6071	41.0	431	316	45	410674
ABarapapa:82	ABarapapa	82	5789	-19211	-129	-138	5789	49.8	464	288	38	378912
ABarapapaa:108	ABarapapaa	108	6013	-18986	-159	-177	6013	53.8	489	232	31	343378
ABarapapap:108	ABarapapap	108	6048	-18951	-228	-205	6048	54.6	441	218	33	356858
ABarapapp:82	ABarapapp	82	5822	-19177	-205	-206	5822	49.9	405	271	40	390252
ABarapappa:105	ABarapappa	105	5915	-19084	-159	-171	5915	46.9	460	227	33	361812
ABarapappp:105	ABarapappp	105	6116	-18883	-244	-171	6116	50.0	407	215	37	430646
ABarapp:42	ABarapp	42	5652	-19347	-141	-143	5652	44.1	413	308	50	785240
ABarappa:61	ABarappa	61	5995	-19004	-112	-116	5995	35.9	404	324	43	368345
ABarappaa:84	ABarappaa	84	5774	-19225	-22	-29	5774	43.5	477	303	37	360452
ABarappaaa:114	ABarappaaa	114	6190	-18809	-139	-168	6190	53.9	486	262	31	335786
ABarappaap:114	ABarappaap	114	6203	-18796	-180	-173	6203	53.6	446	251	30	303061
ABarappap:84	ABarappap	84	5676	-19323	-156	-157	5676	43.1	411	297	38	361986
ABarappapa:113	ABarappapa	113	6187	-18812	-66	-73	6187	51.2	442	286	34	410141
ABarappapp:113	ABarappapp	113	6190	-18809	-208	-165	6190	51.7	396	281	33	376756
ABarappp:61	ABarappp	61	6021	-18978	-120	-126	6021	38.4	351	309	42	350488
ABarapppa:83	ABarapppa	83	5697	-19302	-112	-116	5697	38.2	457	317	37	328274
ABarapppaa:111	ABarapppaa	111	6036	-18963	-71	-78	6036	46.2	530	299	30	290083
ABarapppap:111	ABarapppap	111	6050	-18949	-138	-149	6050	48.1	491	283	32	326847
ABarapppp:83	ABarapppp	83	5719	-19280	-75	-83	5719	35.7	418	311	38	327758
ABarappppa:111	ABarappppa	111	6084	-18915	-55	-61	6084	45.2	485	308	32	350407
ABarappppp:111	ABarappppp	111	6116	-18883	-28	-36	6116	44.7	443	305	32	302104
ABarp:15	ABarp	15	5543	-19456	-64	-64	5543	20.2	437	275	65	929024
ABarpa:26	ABarpa	26	5255	-19744	-56	-56	5255	18.8	495	290	60	903765
ABarpaa:44	ABarpaa	44	5618	-19382	-16	-17	5618	13.4	521	287	50	565876
ABarpaaa:60	ABarpaaa	60	6004	-18995	-14	-14	6004	11.4	526	279	44	304206
ABarpaaaa:88	ABarpaaaa	88	5508	-19492	-29	-31	5508	5.8	576	195	36	223262
ABarpaaaaa:120	ABarpaaaaa	120	6514	-18485	-7	-5	6514	9.6	606	204	33	284349
ABarpaaaap:120	ABarpaaaap	120	6498	-18501	-4	0	6498	4.0	568	178	29	168388
ABarpaaap:88	ABarpaaap	88	5489	-19510	-59	-65	5489	3.9	521	194	33	143450
ABarpaaapa:122	ABarpaaapa	122	6596	-18403	-59	-62	6596	8.2	550	205	29	175467
ABarpaaapp:122	ABarpaaapp	122	6558	-18441	-71	-79	6558	2.4	513	197	26	98174
ABarpaap:60	ABarpaap	60	5985	-19014	-34	-33	5985	6.9	462	250	45	207085
ABarpaapa:83	ABarpaapa	83	5687	-19312	-33	-33	5687	5.0	471	186	36	125726
ABarpaapaa:111	ABarpaapaa	111	6091	-18908	44	49	6091	4.4	466	187	30	94926
ABarpaapap:111	ABarpaapap	111	5993	-19006	-54	-54	5993	2.4	413	198	33	81054
ABarpaapp:83	ABarpaapp	83	5706	-19293	-7	-7	5706	4.0	388	177	40	117285
ABarpaappa:111	ABarpaappa	111	5984	-19015	-88	-90	5984	2.6	371	178	33	87417
ABarpaappp:111	ABarpaappp	111	6059	-18940	6	6	6059	2.8	313	172	35	106478
ABarpap:44	ABarpap	44	5658	-19341	-68	-68	5658	27.7	441	252	50	615668
ABarpapa:61	ABarpapa	61	5992	-19007	-71	-70	5992	18.0	462	284	44	273801
ABarpapaa:84	ABarpapaa	84	5617	-19382	-36	-38	5617	5.2	540	254	37	178152
ABarpapaaa:115	ABarpapaaa	115	6161	-18838	-66	-64	6161	4.1	572	227	31	180478
ABarpapaap:115	ABarpapaap	115	6167	-18832	-51	-48	6167	4.2	533	255	31	172771
ABarpapap:84	ABarpapap	84	5577	-19422	-65	-66	5577	3.8	485	240	36	134618
ABarpapapa:115	ABarpapapa	115	6179	-18820	-35	-30	6179	4.0	504	228	29	135342
ABarpapapp:115	ABarpapapp	115	6167	-18832	-18	-13	6167	3.7	458	221	30	102083
ABarpapp:61	ABarpapp	61	5978	-19021	-45	-45	5978	14.3	391	250	43	194160
ABarpappa:83	ABarpappa	83	5609	-19390	-38	-38	5609	2.2	438	251	36	106185
ABarpappaa:116	ABarpappaa	116	6325	-18674	46	58	6325	2.5	489	269	29	129232
ABarpappap:116	ABarpappap	116	6293	-18706	9	16	6293	5.0	453	269	31	130577
ABarpappp:83	ABarpappp	83	5679	-19320	-22	-21	5679	7.1	386	248	38	150510
ABarpapppa:114	ABarpapppa	114	6226	-18773	9	9	6226	6.8	424	268	30	122243
ABarpapppp:114	ABarpapppp	114	6328	-18671	99	97	6328	7.0	383	288	33	157214
ABarpp:26	ABarpp	26	5232	-19767	-44	-45	5232	13.4	376	264	59	704884
ABarppa:45	ABarppa	45	5655	-19344	-29	-29	5655	7.8	440	253	50	366684
ABarppaa:62	ABarppaa	62	5975	-19024	-16	-15	5975	5.3	422	177	42	137039
ABarppaaa:87	ABarppaaa	87	5547	-19452	-5	3	5547	3.4	390	112	36	143605
ABarppaaaa:121	ABarppaaaa	121	6561	-18438	-34	17	6561	1.2	380	130	28	55556
ABarppaaap:121	ABarppaaap	121	6597	-18402	37	33	6597	4.7	349	99	35	163585
ABarppaap:87	ABarppaap	87	5650	-19349	54	54	5650	7.4	344	120	37	147722
ABarppaapa:115	ABarppaapa	115	6141	-18858	-26	-27	6141	2.0	308	117	34	78622
ABarppaapp:115	ABarppaapp	115	6171	-18829	11	8	6171	11.7	266	79	33	158193
ABarppap:62	ABarppap	62	5999	-19000	-27	-27	5999	15.2	367	160	45	220469
ABarppapa:87	ABarppapa	87	5464	-19535	-120	-123	5464	17.3	323	96	37	186206
ABarppapaa:119	ABarppapaa	119	6359	-18640	-28	-38	6359	9.5	318	74	32	164900
ABarppapap:119	ABarppapap	119	6373	-18626	-55	-54	6373	20.0	266	68	32	168947
ABarppapp:87	ABarppapp	87	5564	-19435	-40	-43	5564	17.0	237	105	39	215714
ABarppappa:119	ABarppappa	119	6422	-18577	19	19	6422	14.7	219	88	32	172365
ABarppappp:119	ABarppappp	119	6455	-18544	-16	-16	6455	24.1	168	105	32	206918
ABarppp:45	ABarppp	45	5648	-19351	-61	-60	5648	15.6	347	253	51	449808
ABarpppa:62	ABarpppa	62	5983	-19016	-20	-21	5983	6.1	340	217	43	154029
ABarpppaa:84	ABarpppaa	84	5627	-19372	-6	-7	5627	1.9	365	224	37	85230
ABarpppaaa:115	ABarpppaaa	115	6252	-18747	58	61	6252	1.3	377	245	30	58330
ABarpppaap:115	ABarpppaap	115	6158	-18841	-57	-46	6158	4.8	345	282	34	169010
ABarpppap:84	ABarpppap	84	5617	-19382	-43	-47	5617	3.4	308	216	37	102991
ABarpppapa:113	ABarpppapa	113	6044	-18955	-84	-87	6044	3.3	322	244	35	99477
ABarpppapp:113	ABarpppapp	113	6120	-18879	26	24	6120	5.0	259	278	33	135956
ABarpppp:62	ABarpppp	62	6019	-18980	3	4	6019	12.9	286	163	46	210437
ABarppppa:86	ABarppppa	86	5602	-19397	-26	-29	5602	7.5	266	236	39	172709
ABarppppaa:115	ABarppppaa	115	6186	-18813	1	5	6186	9.7	301	309	33	178238
ABarppppap:115	ABarppppap	115	6156	-18843	-52	-52	6156	13.0	242	301	34	182147
ABarppppp:86	ABarppppp	86	5580	-19419	-2	-4	5580	11.0	210	210	38	174206
ABarpppppa:118	ABarpppppa	118	6339	-18660	-16	-14	6339	10.1	208	272	34	161894
ABarpppppp:118	ABarpppppp	118	6458	-18541	82	81	6458	17.6	148	249	32	186969
ABp:1	ABp	1	6043	-18956	-44	-44	6043	35.0	374	272	75	1561138
ABpl:5	ABpl	5	5796	-19203	-31	-31	5796	15.4	398	206	72	985740
ABpla:14	ABpla	14	5547	-19452	-34	-34	5547	12.4	505	161	64	825990
ABplaa:26	ABplaa	26	5242	-19757	-53	-53	5242	13.1	546	163	59	824436
ABplaaa:43	ABplaaa	43	5617	-19382	-20	-20	5617	10.2	586	189	50	541356
ABplaaaa:61	ABplaaaa	61	5990	-19009	-25	-25	5990	12.0	613	179	44	299852
ABplaaaaa:84	ABplaaaaa	84	5646	-19353	-16	-8	5646	7.2	573	144	37	247878
ABplaaaaaa:115	ABplaaaaaa	115	6181	-18818	-12	-10	6181	7.4	588	155	30	242211
ABplaaaaap:115	ABplaaaaap	115	6114	-18885	-108	-109	6114	6.6	546	148	30	203441
ABplaaaap:84	ABplaaaap	84	5625	-19374	-63	-65	5625	5.3	520	156	34	135464
ABplaaaapa:114	ABplaaaapa	114	6139	-18860	-16	-24	6139	8.5	528	166	30	198759
ABplaaaapp:114	ABplaaaapp	114	6060	-18939	-94	-87	6060	2.6	494	165	30	122655
ABplaaap:61	ABplaaap	61	5969	-19030	-46	-46	5969	7.7	535	169	42	186227
ABplaaapa:84	ABplaaapa	84	5760	-19239	80	82	5760	2.5	487	135	34	118475
ABplaaapaa:117	ABplaaapaa	117	6610	-18389	199	202	6610	4.0	510	120	29	181189
ABplaaapap:117	ABplaaapap	117	6693	-18306	245	291	6693	2.4	470	123	31	137701
ABplaaapp:84	ABplaaapp	84	5802	-19197	73	69	5802	6.8	443	126	38	174032
ABplaaappa:112	ABplaaappa	112	6372	-18627	149	175	6372	4.7	441	124	30	120388
ABplaaappp:112	ABplaaappp	112	6397	-18602	249	255	6397	3.7	405	119	34	158522
ABplaap:43	ABplaap	43	5575	-19424	-66	-65	5575	18.7	523	128	51	581835
ABplaapa:60	ABplaapa	60	6204	-18795	134	134	6204	16.4	579	114	44	325229
ABplaapaa:84	ABplaapaa	84	6127	-18872	377	377	6127	10.3	553	101	38	276229
ABplaapaaa:115	ABplaapaaa	115	7549	-17450	1188	1212	7549	11.1	584	109	34	340734
ABplaapaap:115	ABplaapaap	115	7508	-17491	930	984	7508	10.5	541	97	31	244157
ABplaapap:84	ABplaapap	84	6166	-18833	322	334	6166	9.8	491	90	37	227030
ABplaapapa:112	ABplaapapa	112	7564	-17435	1115	1165	7564	10.8	507	80	31	245899
ABplaapapp:112	ABplaapapp	112	7167	-17832	780	799	7167	9.0	469	95	32	206104
ABplaapp:60	ABplaapp	60	6153	-18846	53	52	6153	21.0	502	124	46	314678
ABplaappa:81	ABplaappa	81	6638	-18361	716	716	6638	17.5	474	73	38	265992
ABplaappaa:113	ABplaappaa	113	7133	-17866	742	763	7133	15.1	482	62	30	229991
ABplaappap:113	ABplaappap	113	7517	-17482	1030	1033	7517	15.9	433	63	33	215516
ABplaappp:81	ABplaappp	81	7120	-17879	1089	1089	7120	24.6	419	77	42	315318
ABplaapppa:108	ABplaapppa	108	7643	-17356	1277	1281	7643	21.6	402	54	33	210699
ABplaapppp:108	ABplaapppp	108	8226	-16773	1843	1838	8226	28.8	357	50	35	250918
ABplap:26	ABplap	26	5228	-19771	-45	-45	5228	11.6	439	150	58	669506
ABplapa:43	ABplapa	43	5578	-19421	-26	-26	5578	6.5	494	176	50	381868
ABplapaa:61	ABplapaa	61	5988	-19011	-34	-35	5988	7.0	491	133	43	211640
ABplapaaa:86	ABplapaaa	86	5650	-19349	-63	-59	5650	10.4	421	83	37	232163
ABplapaaaa:115	ABplapaaaa	115	6278	-18721	-87	-65	6278	11.3	414	92	31	221895
ABplapaaap:115	ABplapaaap	115	6159	-18840	-60	-66	6159	12.4	374	83	33	231360
ABplapaap:86	ABplapaap	86	5596	-19403	-48	-51	5596	14.2	364	74	37	250582
ABplapaapa:119	ABplapaapa	119	6450	-18549	31	27	6450	13.2	352	60	31	228656
ABplapaapp:119	ABplapaapp	119	6426	-18573	-34	-33	6426	21.1	316	50	32	253265
ABplapap:61	ABplapap	61	5989	-19010	-24	-24	5989	9.1	427	121	45	215818
ABplapapa:82	ABplapapa	82	5716	-19283	0	0	5716	16.2	317	59	40	257648
ABplapapaa:112	ABplapapaa	112	6119	-18880	20	20	6119	20.0	220	63	33	243194
ABplapapap:112	ABplapapap	112	6133	-18866	-31	-17	6133	28.1	187	68	33	280498
ABplapapp:82	ABplapapp	82	5743	-19256	-62	-64	5743	26.4	256	63	40	315819
ABplapappa:109	ABplapappa	109	6276	-18723	187	191	6276	31.9	173	76	34	311890
ABplapappp:109	ABplapappp	109	6322	-18678	178	180	6322	38.9	169	91	33	314523
ABplapp:43	ABplapp	43	5600	-19399	-71	-72	5600	22.3	419	138	50	508039
ABplappa:61	ABplappa	61	6002	-18997	-70	-70	6002	25.4	424	91	45	346318
ABplappaa:86	ABplappaa	86	5591	-19408	-84	-76	5591	27.4	347	50	39	333413
ABplappaaa:117	ABplappaaa	117	6347	-18652	-70	-43	6347	31.0	312	48	32	276049
ABplappaap:117	ABplappaap	117	6362	-18637	-30	-28	6362	36.2	266	57	33	337067
ABplappap:86	ABplappap	86	5651	-19348	-5	-6	5651	29.9	288	55	38	333244
ABplappapa:116	ABplappapa	116	6231	-18768	-44	-45	6231	25.7	263	54	33	246734
ABplappapp:116	ABplappapp	116	6176	-18823	-111	-110	6176	33.7	221	63	31	257475
ABplappp:61	ABplappp	61	5993	-19006	-95	-95	5993	31.8	357	100	43	335173
ABplapppa:86	ABplapppa	86	5593	-19406	-81	-80	5593	38.1	281	74	37	357611
ABplapppaa:119	ABplapppaa	119	6449	-18550	-80	-80	6449	41.8	252	69	30	306032
ABplapppap:119	ABplapppap	119	6463	-18536	-79	-77	6463	43.1	216	89	33	334368
ABplapppp:86	ABplapppp	86	5587	-19412	-67	-66	5587	40.2	224	76	38	373738
ABplappppa:120	ABplappppa	120	6483	-18516	-130	-135	6483	48.5	198	99	32	343763
ABplappppp:120	ABplappppp	120	6554	-18445	-81	-83	6554	52.5	182	143	32	343328
ABplp:14	ABplp	14	5610	-19389	-40	-40	5610	22.3	388	107	63	997359
ABplpa:26	ABplpa	26	5283	-19716	-109	-109	5283	31.6	434	81	60	1213285
ABplpaa:42	ABplpaa	42	5564	-19435	-109	-109	5564	28.6	482	77	51	759545
ABplpaaa:60	ABplpaaa	60	6019	-18980	-133	-133	6019	36.0	573	99	44	402620
ABplpaaaa:82	ABplpaaaa	82	5760	-19239	-52	-56	5760	33.4	581	100	38	335912
ABplpaaaaa:110	ABplpaaaaa	110	6101	-18898	-54	-58	6101	40.5	539	104	32	353045
ABplpaaaap:110	ABplpaaaap	110	6083	-18916	-98	-120	6083	41.8	495	96	33	367208
ABplpaaap:82	ABplpaaap	82	5729	-19270	-98	-103	5729	37.8	528	79	39	374219
ABplpaaapa:110	ABplpaaapa	110	6123	-18876	1	3	6123	40.2	515	69	31	317646
ABplpaaapp:110	ABplpaaapp	110	6109	-18890	-2	-20	6109	39.0	472	70	34	402562
ABplpaap:60	ABplpaap	60	6030	-18969	-86	-88	6030	30.0	523	81	44	379085
ABplpaapa:81	ABplpaapa	81	5774	-19225	-58	-64	5774	28.4	533	81	38	322552
ABplpaapaa:110	ABplpaapaa	110	6040	-18959	-99	-102	6040	32.8	528	95	32	312352
ABplpaapap:110	ABplpaapap	110	5976	-19023	-131	-136	5976	32.0	495	61	33	335157
ABplpaapp:81	ABplpaapp	81	5797	-19202	-92	-97	5797	33.9	472	70	40	366277
ABplpaappa:109	ABplpaappa	109	6017	-18982	-82	-96	6017	31.4	460	62	33	316493
ABplpaappp:109	ABplpaappp	109	6039	-18960	-97	-95	6039	30.8	419	49	33	303282
ABplpap:42	ABplpap	42	5643	-19356	-135	-138	5643	40.1	398	85	51	810815
ABplpapa:60	ABplpapa	60	6052	-18947	-129	-129	6052	44.9	517	97	44	476175
ABplpapaa:83	ABplpapaa	83	5684	-19315	-121	-129	5684	45.8	493	103	38	369507
ABplpapaaa:116	ABplpapaaa	116	6279	-18720	-129	-147	6279	45.2	447	119	31	294705
ABplpapaap:116	ABplpapaap	116	6291	-18708	-147	-173	6291	45.7	406	108	32	327490
ABplpapap:83	ABplpapap	83	5727	-19272	-239	-224	5727	48.8	454	109	38	361728
ABplpapapa:113	ABplpapapa	113	6188	-18811	-178	-168	6188	51.4	398	105	32	296585
ABplpapapp:113	ABplpapapp	113	6151	-18848	-240	-253	6151	52.8	357	126	31	267607
ABplpapp:60	ABplpapp	60	6092	-18907	-150	-158	6092	45.6	451	106	46	464026
ABplpappa:81	ABplpappa	81	6597	-18402	439	416	6597	51.8	437	129	42	389053
ABplpappaa:108	ABplpappaa	108	10209	-14790	3388	3440	10209	53.6	414	149	39	460463
ABplpappap:108	ABplpappap	108	9176	-15824	2216	2559	9176	55.3	368	162	31	323711
ABplpappp:81	ABplpappp	81	6670	-18329	635	627	6670	53.1	364	132	40	387891
ABplpapppa:113	ABplpapppa	113	9239	-15760	2411	2534	9239	54.7	326	164	33	305933
ABplpapppp:113	ABplpapppp	113	9002	-15997	2245	2259	9002	54.9	281	166	31	275527
ABplpp:26	ABplpp	26	5246	-19753	-86	-86	5246	24.4	334	83	58	957990
ABplppa:43	ABplppa	43	5639	-19360	-56	-56	5639	21.7	389	67	50	623267
ABplppaa:62	ABplppaa	62	6031	-18968	-60	-61	6031	32.6	472	68	43	390732
ABplppaaa:86	ABplppaaa	86	5644	-19355	-102	-114	5644	41.0	449	76	37	376084
ABplppaaaa:116	ABplppaaaa	116	6319	-18680	-45	-51	6319	41.8	441	77	32	316357
ABplppaaap:116	ABplppaaap	116	6246	-18753	-30	-19	6246	39.7	424	51	30	313100
ABplppaap:86	ABplppaap	86	5622	-19377	-139	-144	5622	44.6	392	79	37	361067
ABplppaapa:117	ABplppaapa	117	6370	-18629	-38	-47	6370	48.2	375	82	32	382609
ABplppaapp:117	ABplppaapp	117	6473	-18526	71	59	6473	50.1	334	90	31	330671
ABplppap:62	ABplppap	62	6031	-18968	-121	-124	6031	36.8	411	76	44	412760
ABplppapa:85	ABplppapa	85	5728	-19271	-64	-66	5728	35.5	399	70	38	330841
ABplppapaa:114	ABplppapaa	114	6243	-18757	-31	-47	6243	40.6	398	69	32	310027
ABplppapap:114	ABplppapap	114	6232	-18767	-64	-63	6232	42.1	358	60	33	338033
ABplppapp:85	ABplppapp	85	5664	-19335	-92	-98	5664	36.8	342	71	38	346835
ABplppappa:116	ABplppappa	116	6301	-18698	-51	-58	6301	42.1	325	64	33	336571
ABplppappp:116	ABplppappp	116	6191	-18808	-149	-158	6191	43.8	288	74	32	354757
ABplppp:43	ABplppp	43	5663	-19336	-101	-102	5663	36.5	318	73	49	704422
ABplpppa:61	ABplpppa	61	6056	-18943	-159	-166	6056	46.5	385	94	44	441278
ABplpppaa:81	ABplpppaa	81	5801	-19198	-128	-130	5801	45.2	343	81	39	356290
ABplpppaaa:109	ABplpppaaa	109	5989	-19010	-112	-115	5989	48.6	310	87	31	302170
ABplpppaap:109	ABplpppaap	109	6117	-18882	-5	-18	6117	48.1	262	89	33	332124
ABplpppap:81	ABplpppap	81	5843	-19156	-17	-20	5843	44.8	283	79	38	350474
ABplpppapa:110	ABplpppapa	110	6080	-18919	-106	-116	6080	52.0	234	115	36	394031
ABplpppapp:110	ABplpppapp	110	6117	-18882	-57	-76	6117	53.6	209	143	30	295756
ABplpppp:61	ABplpppp	61	6067	-18932	-104	-105	6067	43.1	323	75	45	420727
ABplppppa:82	ABplppppa	82	5877	-19122	-94	-84	5877	49.9	325	108	38	335074
ABplppppaa:108	ABplppppaa	108	6098	-18901	-129	-119	6098	51.7	327	122	31	266904
ABplppppap:108	ABplppppap	108	6058	-18941	-186	-163	6058	52.3	285	123	31	263715
ABplppppp:82	ABplppppp	82	5773	-19226	-149	-147	5773	51.7	260	112	40	386134
ABplpppppa:110	ABplpppppa	110	6083	-18916	-510	-322	6083	53.2	252	156	32	278938
ABplpppppp:110	ABplpppppp	110	6056	-18943	-117	-114	6056	51.7	216	172	31	260248
ABpr:5	ABpr	5	5828	-19171	-156	-156	5828	46.1	315	262	73	1790807
ABpra:15	ABpra	15	5562	-19438	-146	-146	5562	44.0	345	300	64	1378820
ABpraa:26	ABpraa	26	5240	-19759	-138	-138	5240	35.7	384	322	59	1103253
ABpraaa:43	ABpraaa	43	5660	-19339	-38	-38	5660	20.8	401	326	50	606034
ABpraaaa:62	ABpraaaa	62	6004	-18995	-46	-49	6004	23.0	443	333	43	316773
ABpraaaaa:87	ABpraaaaa	87	5561	-19438	1	7	5561	24.7	546	327	35	278830
ABpraaaaaa:118	ABpraaaaaa	118	6310	-18689	-43	-47	6310	27.6	571	320	30	276012
ABpraaaaap:118	ABpraaaaap	118	6248	-18751	-87	-89	6248	22.7	543	327	30	270443
ABpraaaap:87	ABpraaaap	87	5614	-19385	-40	-40	5614	24.3	493	330	37	294479
ABpraaaapa:114	ABpraaaapa	114	6118	-18881	-72	-81	6118	29.0	528	313	32	305654
ABpraaaapp:114	ABpraaaapp	114	6155	-18845	-14	-10	6155	25.8	495	335	33	311739
ABpraaap:62	ABpraaap	62	5996	-19003	-42	-41	5996	13.6	379	303	44	257454
ABpraaapa:85	ABpraaapa	85	5642	-19357	-33	-32	5642	15.9	504	306	38	284624
ABpraaapaa:113	ABpraaapaa	113	6139	-18860	-51	-56	6139	24.8	542	282	30	252845
ABpraaapap:113	ABpraaapap	113	6170	-18829	-46	-34	6170	19.8	512	301	32	294303
ABpraaapp:85	ABpraaapp	85	5744	-19255	-8	-8	5744	14.7	442	301	39	266957
ABpraaappa:110	ABpraaappa	110	6059	-18940	-43	-41	6059	21.1	480	313	33	316273
ABpraaappp:110	ABpraaappp	110	6025	-18974	-160	-125	6025	20.2	437	312	34	261478
ABpraap:43	ABpraap	43	5653	-19346	-130	-131	5653	36.1	330	308	51	720091
ABpraapa:61	ABpraapa	61	6171	-18828	74	74	6171	20.2	336	321	44	299756
ABpraapaa:85	ABpraapaa	85	5978	-19021	265	268	5978	8.3	446	300	37	225430
ABpraapaaa:115	ABpraapaaa	115	7626	-17373	1215	1197	7626	13.1	560	299	32	301777
ABpraapaap:115	ABpraapaap	115	7395	-17604	959	1016	7395	11.9	507	303	33	274734
ABpraapap:85	ABpraapap	85	5944	-19056	188	189	5944	8.3	385	291	37	209654
ABpraapapa:113	ABpraapapa	113	6956	-18043	597	673	6956	11.6	473	317	32	279958
ABpraapapp:113	ABpraapapp	113	6884	-18115	565	575	6884	10.6	429	304	34	278687
ABpraapp:61	ABpraapp	61	6152	-18847	55	56	6152	17.9	264	278	44	252081
ABpraappa:83	ABpraappa	83	6371	-18628	563	565	6371	13.6	346	318	36	236106
ABpraappaa:116	ABpraappaa	116	7087	-17912	652	673	7087	18.9	430	340	29	205883
ABpraappap:116	ABpraappap	116	7921	-17078	1238	1274	7921	19.5	392	331	32	207780
ABpraappp:83	ABpraappp	83	6714	-18285	840	836	6714	16.3	287	300	40	248414
ABpraapppa:112	ABpraapppa	112	8014	-16985	1549	1558	8014	24.0	354	329	33	210860
ABpraapppp:112	ABpraapppp	112	8361	-16638	1889	1880	8361	31.4	309	329	33	231789
ABprap:26	ABprap	26	5265	-19734	-52	-52	5265	26.1	279	300	59	981927
ABprapa:43	ABprapa	43	5620	-19379	-28	-28	5620	16.8	296	311	50	539616
ABprapaa:61	ABprapaa	61	6001	-18998	-36	-37	6001	6.2	297	280	43	208064
ABprapaaa:85	ABprapaaa	85	5674	-19325	-31	-31	5674	6.0	326	279	37	187250
ABprapaaaa:115	ABprapaaaa	115	6235	-18764	-175	-184	6235	14.7	369	300	31	225925
ABprapaaap:115	ABprapaaap	115	6257	-18742	-39	-47	6257	14.8	331	301	33	257406
ABprapaap:85	ABprapaap	85	5635	-19364	-14	-13	5635	9.4	260	277	37	240785
ABprapaapa:117	ABprapaapa	117	6358	-18641	-83	-79	6358	21.2	308	323	30	255377
ABprapaapp:117	ABprapaapp	117	6272	-18727	-30	-28	6272	24.1	264	319	33	291101
ABprapap:61	ABprapap	61	5997	-19002	-5	-5	5997	6.5	231	226	44	209093
ABprapapa:83	ABprapapa	83	5641	-19358	-31	-31	5641	8.3	190	252	40	232120
ABprapapaa:114	ABprapapaa	114	6112	-18887	-20	-23	6112	18.0	177	290	33	219259
ABprapapap:114	ABprapapap	114	6135	-18864	-46	-47	6135	25.2	144	274	33	269193
ABprapapp:83	ABprapapp	83	5685	-19314	-20	-20	5685	17.2	149	234	39	266801
ABprapappa:111	ABprapappa	111	6177	-18822	75	77	6177	31.7	134	267	33	274307
ABprapappp:111	ABprapappp	111	6128	-18871	21	19	6128	37.4	124	237	31	259777
ABprapp:43	ABprapp	43	5647	-19352	-58	-60	5647	21.5	216	268	50	606674
ABprappa:62	ABprappa	62	5958	-19041	-69	-70	5958	12.4	174	241	45	307890
ABprappaa:87	ABprappaa	87	5540	-19459	-60	-56	5540	20.9	231	312	38	312622
ABprappaaa:120	ABprappaaa	120	6512	-18487	-102	-55	6512	33.6	278	322	33	322434
ABprappaap:120	ABprappaap	120	6531	-18468	-56	-60	6531	34.0	234	308	33	332298
ABprappap:87	ABprappap	87	5538	-19461	-66	-69	5538	22.2	172	291	38	319632
ABprappapa:118	ABprappapa	118	6334	-18665	-69	-70	6334	22.7	219	310	33	259675
ABprappapp:118	ABprappapp	118	6368	-18631	-7	-5	6368	30.8	186	301	31	249372
ABprappp:62	ABprappp	62	5992	-19007	-42	-43	5992	23.3	139	188	42	306170
ABprapppa:88	ABprapppa	88	5564	-19435	-33	-35	5564	31.2	161	276	36	331842
ABprapppaa:120	ABprapppaa	120	6552	-18448	-42	-58	6552	39.8	215	289	30	283294
ABprapppap:120	ABprapppap	120	6493	-18506	-82	-83	6493	41.1	183	269	30	274688
ABprapppp:88	ABprapppp	88	5524	-19475	-74	-78	5524	39.7	150	249	37	360353
ABprappppa:121	ABprappppa	121	6549	-18450	-86	-88	6549	41.0	151	257	30	300068
ABprappppp:121	ABprappppp	121	6609	-18390	-67	-79	6609	46.6	148	220	32	337652
ABprp:15	ABprp	15	5567	-19432	-237	-238	5567	48.2	239	221	65	1508319
ABprpa:26	ABprpa	26	5284	-19715	-226	-227	5284	50.8	257	267	58	1272886
ABprpaa:43	ABprpaa	43	5654	-19345	-141	-141	5654	35.4	245	320	50	728729
ABprpaaa:62	ABprpaaa	62	6022	-18977	-76	-75	6022	26.5	285	331	42	314298
ABprpaaaa:84	ABprpaaaa	84	5760	-19239	23	22	5760	27.0	448	332	37	301491
ABprpaaaaa:110	ABprpaaaaa	110	6063	-18936	-56	-71	6063	38.6	506	308	33	354136
ABprpaaaap:110	ABprpaaaap	110	6061	-18938	-74	-100	6061	38.5	467	314	33	364237
ABprpaaap:84	ABprpaaap	84	5693	-19306	-65	-72	5693	28.1	386	334	36	289003
ABprpaaapa:111	ABprpaaapa	111	6113	-18886	-25	-45	6113	36.8	457	335	30	309103
ABprpaaapp:111	ABprpaaapp	111	6062	-18937	-108	-114	6062	37.4	419	329	31	297170
ABprpaap:62	ABprpaap	62	6026	-18973	-105	-106	6026	25.1	240	280	41	270392
ABprpaapa:84	ABprpaapa	84	5697	-19302	-37	-38	5697	21.0	394	326	37	292597
ABprpaapaa:113	ABprpaapaa	113	6119	-18880	-65	-74	6119	31.7	486	329	32	346989
ABprpaapap:113	ABprpaapap	113	6156	-18843	-39	-42	6156	29.7	443	333	32	317793
ABprpaapp:84	ABprpaapp	84	5724	-19275	-61	-62	5724	24.1	335	316	38	298949
ABprpaappa:112	ABprpaappa	112	6126	-18873	-90	-104	6126	28.6	409	332	32	296480
ABprpaappp:112	ABprpaappp	112	6120	-18879	-84	-88	6120	33.2	377	334	32	278939
ABprpap:43	ABprpap	43	5629	-19370	-237	-237	5629	44.3	192	263	52	889147
ABprpapa:61	ABprpapa	61	6060	-18939	-91	-91	6060	36.7	231	314	44	391185
ABprpapaa:82	ABprpapaa	82	5755	-19244	-117	-130	5755	39.7	372	309	38	332771
ABprpapaaa:112	ABprpapaaa	112	6109	-18890	-113	-121	6109	43.7	422	277	32	304415
ABprpapaap:112	ABprpapaap	112	6194	-18805	-92	-118	6194	46.1	379	278	32	318771
ABprpapap:82	ABprpapap	82	5776	-19223	-196	-179	5776	43.2	330	300	38	336856
ABprpapapa:111	ABprpapapa	111	6140	-18859	-187	-174	6140	50.6	358	263	32	292368
ABprpapapp:111	ABprpapapp	111	6150	-18849	-309	-209	6150	51.9	318	255	33	306967
ABprpapp:61	ABprpapp	61	6070	-18929	-110	-110	6070	39.0	175	275	44	417390
ABprpappa:82	ABprpappa	82	7205	-17794	1180	1165	7205	48.1	325	286	39	350875
ABprpappaa:109	ABprpappaa	109	10714	-14285	4089	4044	10714	54.3	397	241	34	326924
ABprpappap:109	ABprpappap	109	10764	-14235	4063	4134	10764	53.7	348	217	35	327893
ABprpappp:82	ABprpappp	82	7213	-17786	1172	1170	7213	46.4	266	286	39	346167
ABprpapppa:110	ABprpapppa	110	10656	-14343	3851	3955	10656	54.0	304	219	34	323109
ABprpapppp:110	ABprpapppp	110	10473	-14527	3792	3818	10473	54.5	253	206	33	298253
ABprpp:26	ABprpp	26	5281	-19718	-150	-150	5281	36.8	180	263	57	1150123
ABprppa:44	ABprppa	44	5689	-19310	-47	-49	5689	24.8	155	290	48	671168
ABprppaa:62	ABprppaa	62	6024	-18975	-68	-69	6024	24.4	203	308	43	335468
ABprppaaa:87	ABprppaaa	87	5598	-19401	-73	-83	5598	32.4	352	325	36	309518
ABprppaaaa:118	ABprppaaaa	118	6391	-18608	-92	-96	6391	39.7	407	300	32	330418
ABprppaaap:118	ABprppaaap	118	6358	-18641	-80	-75	6358	42.2	388	325	30	300498
ABprppaap:87	ABprppaap	87	5641	-19358	-67	-70	5641	36.8	305	314	36	325817
ABprppaapa:118	ABprppaapa	118	6376	-18623	-133	-141	6376	48.5	343	291	32	358968
ABprppaapp:118	ABprppaapp	118	6502	-18497	14	3	6502	48.8	304	283	30	308149
ABprppap:62	ABprppap	62	5994	-19005	-102	-102	5994	25.4	167	250	43	320265
ABprppapa:85	ABprppapa	85	5698	-19301	-71	-72	5698	29.7	268	304	38	303701
ABprppapaa:113	ABprppapaa	113	6179	-18820	-51	-51	6179	40.7	349	319	32	277034
ABprppapap:113	ABprppapap	113	6163	-18836	-130	-141	6163	41.3	306	315	32	283949
ABprppapp:85	ABprppapp	85	5592	-19408	-113	-117	5592	29.9	219	296	38	324891
ABprppappa:116	ABprppappa	116	6279	-18720	-92	-88	6279	41.1	278	304	32	305123
ABprppappp:116	ABprppappp	116	6250	-18749	-45	-48	6250	42.9	242	299	31	303358
ABprppp:44	ABprppp	44	5679	-19321	-149	-149	5679	34.2	128	224	50	740030
ABprpppa:62	ABprpppa	62	6071	-18928	-8	-8	6071	29.2	122	240	44	371398
ABprpppaa:85	ABprpppaa	85	5651	-19348	-60	-68	5651	32.2	223	316	38	318059
ABprpppaaa:113	ABprpppaaa	113	6099	-18900	-92	-106	6099	47.1	265	288	32	323235
ABprpppaap:113	ABprpppaap	113	6187	-18812	-10	-16	6187	47.1	216	280	33	335097
ABprpppap:85	ABprpppap	85	5724	-19275	-31	-35	5724	36.5	172	284	38	331211
ABprpppapa:112	ABprpppapa	112	6137	-18862	-106	-106	6137	47.2	190	250	34	376842
ABprpppapp:112	ABprpppapp	112	6256	-18743	64	61	6256	51.6	183	230	30	317086
ABprpppp:62	ABprpppp	62	6051	-18948	-128	-128	6051	41.2	139	210	45	442684
ABprppppa:84	ABprppppa	84	5725	-19274	-164	-156	5725	41.5	234	293	38	328258
ABprppppaa:111	ABprppppaa	111	6115	-18885	-95	-102	6115	50.8	281	262	31	276325
ABprppppap:111	ABprppppap	111	6051	-18948	-186	-181	6051	50.7	246	252	33	284370
ABprppppp:84	ABprppppp	84	5703	-19296	-163	-159	5703	45.7	183	257	39	357909
ABprpppppa:112	ABprpppppa	112	6226	-18773	-229	-143	6226	50.7	224	220	33	302952
ABprpppppp:112	ABprpppppp	112	6160	-18839	-50	-56	6160	50.5	188	196	30	268244
EMS:1	EMS	1	6017	-18982	-113	-113	6017	35.3	356	89	81	2164072
MS:7	MS	7	5759	-19240	-222	-222	5759	47.4	427	122	69	1565051
MSa:19	MSa	19	5444	-19555	-242	-242	5444	46.6	484	154	63	1346900
MSaa:32	MSaa	32	5266	-19733	-318	-320	5266	50.9	533	195	56	1069161
MSaaa:49	MSaaa	49	5909	-19090	-282	-285	5909	51.3	566	229	51	763911
MSaaaa:68	MSaaaa	68	6024	-18975	-170	-172	6024	37.6	592	244	43	347670
MSaaaaa:89	MSaaaaa	89	5615	-19384	-58	-59	5615	30.1	616	226	36	248713
MSaaaaaa:113	MSaaaaaa	113	6068	-18932	-127	-126	6068	32.3	632	212	30	246141
MSaaaaap:113	MSaaaaap	113	6116	-18883	-92	-95	6116	27.1	595	192	34	277300
MSaaaap:89	MSaaaap	89	5586	-19413	-53	-57	5586	22.4	562	192	39	247922
MSaaaapa:115	MSaaaapa	115	6179	-18820	-119	-118	6179	18.9	584	192	32	235624
MSaaaapp:115	MSaaaapp	115	6212	-18787	-55	-60	6212	15.9	537	175	32	192784
MSaaap:68	MSaaap	68	6043	-18956	-194	-199	6043	43.5	518	215	42	342314
MSaaapa:90	MSaaapa	90	5597	-19402	-109	-115	5597	31.3	544	202	41	269789
MSaaapaa:115	MSaaapaa	115	6130	-18869	-182	-188	6130	28.1	550	179	35	235399
MSaaapap:115	MSaaapap	115	6219	-18780	-58	-62	6219	23.2	506	166	33	178353
MSaaapp:90	MSaaapp	90	5682	-19317	-64	-65	5682	30.9	480	188	34	225133
MSaaappa:129	MSaaappa	129	6866	-18133	-174	-204	6866	28.3	488	189	28	176313
MSaaappp:129	MSaaappp	129	7092	-17907	23	8	7092	25.2	452	189	28	153680
MSaap:49	MSaap	49	5938	-19061	-329	-330	5938	52.8	470	204	48	628668
MSaapa:69	MSaapa	69	6068	-18931	-252	-258	6068	51.7	472	202	44	402240
MSaapaa:90	MSaapaa	90	5608	-19391	-157	-161	5608	43.5	469	182	39	260321
MSaapaaa:114	MSaapaaa	114	6203	-18796	-90	-108	6203	39.3	473	179	34	234191
MSaapaap:114	MSaapaap	114	6193	-18806	-112	-113	6193	32.5	428	163	34	191835
MSaapap:90	MSaapap	90	5612	-19387	-202	-204	5612	46.3	398	170	36	248971
MSaapapa:118	MSaapapa	118	6402	-18597	-104	-117	6402	40.0	427	179	30	213915
MSaapapp:118	MSaapapp	118	6556	-18443	-5	-14	6556	41.3	383	164	32	207607
MSaapp:69	MSaapp	69	6038	-18961	-260	-261	6038	53.4	377	180	44	455986
MSaappa:94	MSaappa	94	5973	-19026	-274	-255	5973	50.4	368	181	35	340327
MSaappp:94	MSaappp	94	5898	-19101	-208	-210	5898	46.9	341	150	40	400846
MSap:32	MSap	32	5292	-19707	-257	-258	5292	48.1	446	139	56	1075593
MSapa:50	MSapa	50	5945	-19054	-281	-285	5945	50.0	494	134	49	688074
MSapaa:71	MSapaa	71	6024	-18976	-172	-175	6024	40.6	542	162	42	344553
MSapaaa:94	MSapaaa	94	5517	-19482	-112	-115	5517	33.4	584	147	35	236218
MSapaaaa:124	MSapaaaa	124	6764	-18235	-123	-126	6764	35.1	597	141	30	253409
MSapaaap:124	MSapaaap	124	6886	-18113	-36	-51	6886	37.2	548	135	29	209808
MSapaap:94	MSapaap	94	5881	-19118	-75	-79	5881	37.1	514	143	36	330407
MSapap:71	MSapap	71	6072	-18927	-143	-150	6072	41.0	474	156	42	322051
MSapapa:94	MSapapa	94	5535	-19464	-89	-92	5535	32.6	496	130	35	240612
MSapapaa:124	MSapapaa	124	6828	-18171	-31	-38	6828	29.6	530	130	29	203383
MSapapap:124	MSapapap	124	6675	-18324	-191	-203	6675	28.4	481	122	30	215016
MSapapp:94	MSapapp	94	5655	-19344	-103	-104	5655	24.3	442	113	36	243909
MSapappa:129	MSapappa	129	7013	-17986	-30	-29	7013	20.0	504	132	30	191444
MSapappp:129	MSapappp	129	6943	-18056	-109	-114	6943	17.8	450	130	30	156379
MSapp:50	MSapp	50	5960	-19039	-253	-256	5960	52.0	388	142	47	654967
MSappa:71	MSappa	71	5951	-19048	-185	-193	5951	42.2	429	164	41	335375
MSappaa:98	MSappaa	98	5896	-19103	-108	-117	5896	36.0	454	136	35	251864
MSappap:98	MSappap	98	5986	-19013	-74	-78	5986	39.5	402	125	35	283458
MSappp:71	MSappp	71	5944	-19055	-142	-145	5944	40.3	380	133	41	325237
MSapppa:101	MSapppa	101	5927	-19072	-80	-83	5927	30.6	424	102	36	272568
MSapppp:101	MSapppp	101	5905	-19095	-64	-67	5905	23.3	374	105	36	220048
MSp:19	MSp	19	5450	-19549	-217	-217	5450	47.1	370	198	63	1309326
MSpa:32	MSpa	32	5284	-19715	-251	-253	5284	51.0	423	223	57	1075014
MSpaa:48	MSpaa	48	5875	-19124	-288	-296	5875	48.7	430	266	50	702315
MSpaaa:68	MSpaaa	68	6058	-18942	-155	-159	6058	37.7	491	272	44	343678
MSpaaaa:88	MSpaaaa	88	5653	-19346	-88	-92	5653	28.4	569	265	37	242861
MSpaaaaa:112	MSpaaaaa	112	6109	-18890	-89	-101	6109	29.2	602	247	31	251263
MSpaaaap:112	MSpaaaap	112	6132	-18867	-54	-62	6132	23.9	557	234	35	265402
MSpaaap:88	MSpaaap	88	5633	-19366	-61	-62	5633	22.5	505	247	38	204601
MSpaaapa:114	MSpaaapa	114	6164	-18836	-70	-76	6164	18.0	539	218	31	207064
MSpaaapp:114	MSpaaapp	114	6230	-18769	-15	-16	6230	15.4	490	208	33	162378
MSpaap:68	MSpaap	68	6048	-18951	-178	-184	6048	45.0	418	240	43	362756
MSpaapa:92	MSpaapa	92	5537	-19462	-106	-112	5537	31.8	495	245	39	264208
MSpaapaa:118	MSpaapaa	118	6327	-18672	-128	-127	6327	27.3	522	240	30	181802
MSpaapap:118	MSpaapap	118	6401	-18598	-38	-49	6401	25.6	479	235	31	161796
MSpaapp:92	MSpaapp	92	5912	-19087	-41	-49	5912	27.9	434	210	31	186441
MSpap:48	MSpap	48	5888	-19111	-343	-345	5888	53.5	357	214	51	712608
MSpapa:67	MSpapa	67	6037	-18962	-252	-258	6037	50.5	363	262	45	435708
MSpapaa:89	MSpapaa	89	5669	-19330	-178	-182	5669	44.0	419	221	38	258576
MSpapaaa:113	MSpapaaa	113	6160	-18839	-107	-124	6160	41.5	450	218	32	219416
MSpapaap:113	MSpapaap	113	6177	-18822	-78	-84	6177	33.7	403	211	34	191131
MSpapap:89	MSpapap	89	5674	-19325	-163	-172	5674	46.2	354	229	36	253625
MSpapapa:118	MSpapapa	118	6437	-18562	-128	-141	6437	42.0	407	223	30	199008
MSpapapp:118	MSpapapp	118	6477	-18522	-222	-186	6477	43.5	364	218	31	194277
MSpapp:67	MSpapp	67	6031	-18968	-273	-280	6031	53.2	287	231	45	455855
MSpappa:95	MSpappa	95	6025	-18974	-276	-213	6025	49.6	325	205	34	323639
MSpappp:95	MSpappp	95	5919	-19080	-298	-251	5919	48.6	297	215	39	375811
MSpp:32	MSpp	32	5263	-19736	-276	-278	5263	51.6	314	235	54	981745
MSppa:49	MSppa	49	5902	-19097	-241	-242	5902	46.2	293	294	49	657172
MSppaa:70	MSppaa	70	5978	-19021	-134	-134	5978	33.8	383	275	41	286132
MSppaaa:94	MSppaaa	94	5529	-19470	-80	-77	5529	31.6	530	292	35	245489
MSppaaaa:125	MSppaaaa	125	6838	-18161	-91	-93	6838	40.9	554	275	30	246000
MSppaaap:125	MSppaaap	125	6925	-18074	27	12	6925	34.9	517	270	31	235265
MSppaap:94	MSppaap	94	5726	-19273	-84	-86	5726	32.9	480	276	33	243694
MSppaapa:131	MSppaapa	131	7148	-17852	83	67	7148	42.6	468	262	28	227031
MSppaapp:131	MSppaapp	131	7089	-17911	-55	-60	7089	34.8	454	280	32	266887
MSppap:70	MSppap	70	6022	-18977	-120	-124	6022	34.1	328	263	41	268913
MSppapa:93	MSppapa	93	5538	-19461	-58	-62	5538	25.4	448	275	36	238373
MSppapaa:124	MSppapaa	124	6851	-18148	-38	-44	6851	29.7	504	281	29	221799
MSppapap:124	MSppapap	124	6810	-18189	-87	-92	6810	28.3	460	277	29	187727
MSppapp:93	MSppapp	93	5573	-19426	-54	-50	5573	20.7	395	275	35	199437
MSppappa:126	MSppappa	126	6781	-18218	-136	-135	6781	20.5	493	272	30	201002
MSppappp:126	MSppappp	126	6681	-18318	-302	-298	6681	20.6	442	268	30	169719
MSppp:49	MSppp	49	5939	-19060	-241	-244	5939	50.6	239	233	48	643961
MSpppa:70	MSpppa	70	5993	-19006	-129	-133	5993	39.1	301	257	40	294733
MSpppaa:96	MSpppaa	96	5881	-19118	-83	-87	5881	35.1	428	256	35	243297
MSpppap:96	MSpppap	96	5812	-19187	-135	-140	5812	38.9	374	261	35	244378
MSpppapa:133	MSpppapa	133	7082	-17917	-117	-145	7082	38.0	376	276	36	371462
MSpppapp:133	MSpppapp	133	7123	-17876	15	1	7123	41.0	370	266	30	209328
MSpppp:70	MSpppp	70	5975	-19024	-129	-129	5975	38.2	255	250	41	308324
MSppppa:99	MSppppa	99	5891	-19108	-103	-108	5891	29.2	395	284	34	234031
MSppppp:99	MSppppp	99	5877	-19122	-108	-107	5877	23.0	358	270	34	190168
E:7	E	7	5743	-19256	-186	-187	5743	37.0	262	110	67	1545784
Ea:20	Ea	20	5340	-19659	-285	-285	5340	44.5	331	135	64	1564892
Eal:43	Eal	43	5775	-19224	-190	-192	5775	36.7	381	181	55	814094
Eala:73	Eala	73	5735	-19264	-73	-75	5735	23.2	457	178	47	460824
Ealaa:119	Ealaa	119	6512	-18487	18	13	6512	16.7	472	164	36	335465
Ealap:119	Ealap	119	6444	-18555	-44	-49	6444	14.0	392	159	38	288449
Ealp:73	Ealp	73	5715	-19284	-117	-120	5715	28.9	385	166	46	437754
Ealpa:118	Ealpa	118	6412	-18587	-67	-72	6412	27.1	401	157	39	434768
Ealpp:118	Ealpp	118	6371	-18628	-39	-41	6371	22.1	339	154	38	287057
Ear:43	Ear	43	5783	-19216	-133	-134	5783	30.6	324	227	55	725971
Eara:74	Eara	74	5687	-19312	-56	-57	5687	19.3	405	221	46	376015
Earaa:122	Earaa	122	6678	-18321	-50	-47	6678	21.0	436	217	38	362052
Earap:122	Earap	122	6679	-18320	-34	-40	6679	17.4	372	213	34	217847
Earp:74	Earp	74	5683	-19316	-77	-78	5683	25.7	340	223	44	370767
Earpa:121	Earpa	121	6534	-18465	-191	-194	6534	27.7	376	221	38	383345
Earpp:121	Earpp	121	6533	-18466	-161	-162	6533	24.5	311	205	37	346503
Ep:20	Ep	20	5314	-19685	-174	-177	5314	34.5	227	139	63	1431206
Epl:46	Epl	46	5837	-19162	-146	-150	5837	32.6	287	142	55	756913
Epla:75	Epla	75	5703	-19296	-87	-88	5703	23.4	313	157	49	404690
Eplaa:116	Eplaa	116	6207	-18792	-46	-46	6207	10.8	314	160	40	270637
Eplap:116	Eplap	116	6236	-18763	-46	-55	6236	15.8	259	151	39	309876
Eplp:75	Eplp	75	5672	-19327	-94	-96	5672	26.7	227	144	48	444818
Eplpa:122	Eplpa	122	6658	-18341	-61	-68	6658	20.6	224	156	39	334192
Eplpp:122	Eplpp	122	6683	-18316	-116	-128	6683	34.4	208	166	38	435146
Epr:46	Epr	46	5854	-19145	-133	-134	5854	31.3	219	197	56	815298
Epra:76	Epra	76	5625	-19374	-90	-90	5625	18.7	277	231	47	373793
Epraa:121	Epraa	121	6532	-18467	-92	-108	6532	13.6	330	233	37	251283
Eprap:121	Eprap	121	6585	-18414	-48	-53	6585	15.8	268	212	37	269991
Eprp:76	Eprp	76	5680	-19319	-108	-112	5680	24.0	195	201	48	468187
Eprpa:126	Eprpa	126	6783	-18216	-116	-125	6783	18.4	232	214	37	313063
Eprpp:126	Eprpp	126	6843	-18156	-137	-140	6843	29.3	195	201	38	392294
P2:1	P2	1	5925	-19075	-90	-90	5925	29.7	180	182	83	2927311
C:10	C	10	5660	-19339	-51	-51	5660	17.0	246	219	67	980026
Ca:22	Ca	22	5316	-19683	-16	-16	5316	15.6	319	188	61	725131
Caa:38	Caa	38	5431	-19568	-36	-36	5431	7.7	355	161	54	470742
Caaa:58	Caaa	58	6008	-18991	-46	-45	6008	10.7	363	107	50	309251
Caaaa:82	Caaaa	82	5678	-19321	-6	-4	5678	6.1	295	111	44	209688
Caaaaa:112	Caaaaa	112	6031	-18968	-69	-70	6031	3.5	262	139	35	115415
Caaaap:112	Caaaap	112	6074	-18925	6	4	6074	5.5	198	132	37	154204
Caaap:82	Caaap	82	5700	-19299	-74	-74	5700	18.9	201	99	41	255613
Caaapa:110	Caaapa	110	6003	-18996	-29	-30	6003	9.3	158	131	37	197419
Caaapp:110	Caaapp	110	6007	-18992	-65	-67	6007	25.1	134	136	37	248752
Caap:58	Caap	58	6008	-18991	-29	-29	6008	16.5	253	86	45	343408
Caapa:86	Caapa	86	5832	-19167	-108	-113	5832	30.1	140	137	37	383718
Caapp:86	Caapp	86	5572	-19427	-81	-83	5572	36.3	150	110	39	374060
Caappd:123	Caappd	123	6748	-18251	-38	-36	6748	41.6	129	122	33	247378
Caappv:123	Caappv	123	6768	-18231	-76	-98	6768	49.6	151	150	32	301460
Cap:38	Cap	38	5509	-19490	-78	-78	5509	15.9	272	99	52	628554
Capa:61	Capa	61	6016	-18983	-59	-58	6016	33.4	282	74	47	515973
Capaa:94	Capaa	94	5640	-19359	-168	-176	5640	44.7	272	155	41	426357
Capaaa:128	Capaaa	128	6902	-18097	-149	-141	6902	31.8	298	119	33	244046
Capaap:128	Capaap	128	6963	-18036	-173	-175	6963	42.1	267	157	33	269108
Capap:94	Capap	94	5634	-19365	-157	-167	5634	44.7	220	144	40	428715
Capapa:129	Capapa	129	6965	-18034	-90	-110	6965	34.0	257	111	34	280378
Capapp:129	Capapp	129	6956	-18043	-120	-133	6956	43.0	225	144	33	296768
Capp:61	Capp	61	5998	-19001	-134	-136	5998	36.5	226	84	45	479883
Cappa:91	Cappa	91	5564	-19435	-97	-100	5564	34.4	214	106	39	359213
Cappaa:126	Cappaa	126	6808	-18191	-108	-111	6808	26.6	267	109	37	314668
Cappap:126	Cappap	126	6901	-18098	-23	-28	6901	31.5	217	115	34	295453
Cappp:91	Cappp	91	5633	-19366	-109	-122	5633	39.8	176	138	40	424903
Capppa:128	Capppa	128	6980	-18019	-83	-89	6980	35.1	192	117	34	312941
Capppp:128	Capppp	128	7001	-17998	-27	-44	7001	43.7	193	164	33	297773
Cp:22	Cp	22	5288	-19712	-56	-57	5288	16.1	213	219	60	796717
Cpa:39	Cpa	39	5429	-19570	-63	-63	5429	8.3	236	210	56	503486
Cpaa:58	Cpaa	58	5965	-19034	-64	-64	5965	6.5	227	155	48	266896
Cpaaa:80	Cpaaa	80	5728	-19271	12	14	5728	3.0	264	173	42	138619
Cpaaaa:112	Cpaaaa	112	6018	-18981	-46	-49	6018	2.8	269	222	35	99398
Cpaaap:112	Cpaaap	112	6037	-18962	-38	-40	6037	4.4	214	213	36	135933
Cpaap:80	Cpaap	80	5750	-19249	-54	-54	5750	6.5	187	154	42	195330
Cpaapa:106	Cpaapa	106	5911	-19088	-36	-38	5911	4.3	170	197	36	141715
Cpaapp:106	Cpaapp	106	5897	-19102	-82	-83	5897	14.9	137	195	38	239369
Cpap:58	Cpap	58	6031	-18968	-63	-63	6031	20.0	180	100	47	442991
Cpapa:82	Cpapa	82	5614	-19385	-92	-93	5614	20.3	129	182	41	304265
Cpapaa:115	Cpapaa	115	6177	-18822	-58	-60	6177	32.9	116	160	36	295966
Cpapap:115	Cpapap	115	6166	-18833	-62	-62	6166	25.4	119	212	36	250019
Cpapp:82	Cpapp	82	5674	-19325	-87	-93	5674	35.8	122	139	39	367695
Cpappd:116	Cpappd	116	6207	-18792	-140	-142	6207	40.1	108	187	34	280758
Cpappv:116	Cpappv	116	6262	-18737	-64	-72	6262	49.9	154	188	31	252338
Cpp:39	Cpp	39	5521	-19478	-71	-71	5521	19.7	159	136	55	876662
Cppa:60	Cppa	60	5968	-19031	-131	-130	5968	37.7	125	163	47	561235
Cppaa:94	Cppaa	94	5648	-19351	-145	-149	5648	42.1	245	228	39	375366
Cppaaa:129	Cppaaa	129	6907	-18092	-163	-163	6907	33.1	286	260	33	251833
Cppaap:129	Cppaap	129	7011	-17988	-173	-184	7011	41.4	258	212	32	242196
Cppap:94	Cppap	94	5744	-19255	-99	-107	5744	42.4	203	206	39	387655
Cppapa:131	Cppapa	131	7065	-17934	-69	-83	7065	33.2	242	253	35	303365
Cppapp:131	Cppapp	131	7196	-17803	38	25	7196	42.8	212	219	34	321420
Cppp:60	Cppp	60	6018	-18981	-131	-133	6018	38.6	168	104	46	529909
Cpppa:88	Cpppa	88	5526	-19473	-86	-92	5526	31.6	164	220	39	331087
Cpppaa:121	Cpppaa	121	6575	-18424	-54	-56	6575	26.1	246	263	34	267860
Cpppap:121	Cpppap	121	6550	-18449	-118	-121	6550	31.0	207	255	34	285993
Cpppp:88	Cpppp	88	5516	-19483	-126	-131	5516	38.9	150	178	39	359090
Cppppa:122	Cppppa	122	6685	-18314	-73	-80	6685	32.6	174	248	34	299555
Cppppp:122	Cppppp	122	6625	-18374	-191	-196	6625	40.4	176	205	34	293960
P3:10	P3	10	5611	-19388	-151	-152	5611	32.1	146	161	62	1468235
D:26	D	26	5262	-19737	-167	-167	5262	33.9	127	175	56	1208010
Da:47	Da	47	5883	-19116	-192	-193	5883	43.6	249	106	51	793658
Daa:75	Daa	75	5884	-19115	-136	-140	5884	45.6	315	144	42	413418
Daaa:106	Daaa	106	5950	-19050	-106	-107	5950	31.3	373	104	36	299030
Daap:106	Daap	106	6002	-18997	-68	-69	6002	38.3	334	116	36	334461
Dap:75	Dap	75	5905	-19094	-157	-157	5905	44.8	246	143	44	409374
Dapa:103	Dapa	103	5895	-19104	-67	-68	5895	24.2	326	105	36	239386
Dapp:103	Dapp	103	5902	-19097	-83	-87	5902	30.1	298	122	39	305691
Dp:47	Dp	47	5885	-19114	-242	-243	5885	45.1	176	161	50	815897
Dpa:75	Dpa	75	5851	-19148	-180	-178	5851	44.5	233	243	42	409991
Dpaa:106	Dpaa	106	5975	-19024	-109	-111	5975	32.0	353	272	36	295012
Dpap:106	Dpap	106	6030	-18969	-102	-108	6030	39.1	316	245	36	315631
Dpp:75	Dpp	75	5885	-19114	-169	-172	5885	43.8	198	194	43	416046
Dppa:104	Dppa	104	5962	-19037	-105	-93	5962	31.4	305	271	37	324645
Dppp:104	Dppp	104	5930	-19069	-81	-82	5930	26.3	257	257	38	298788
P4:26	P4	26	5493	-19506	-280	-283	5493	48.1	205	140	55	1409398
Z2:63	Z2	63	5938	-19061	-149	-152	5938	39.2	270	202	43	563852
Z3:63	Z3	63	5957	-19042	-161	-167	5957	42.0	345	191	43	572441
