# Supplementary material for: Quantitative Differences in Nuclear β-catenin and TCF Pattern Embryonic Cells in C. elegans
Source: PLoS Genet. 2015 Oct 21;11(10):e1005585. doi: 10.1371/journal.pgen.1005585 (PMC4619327; doi:10.1371/journal.pgen.1005585)
Supplement: S1 Data — For each cell analyzed, birth time is given in column 3 and the average nuclear reporter intensity over the lifetime of the cell (corrected for background) is given in column 7 (“blot”). For information on each embryo’s strain information and experimental conditions, refer to S2 Table. (ZIP) [file pgen.1005585.s005.zip › CAs/CA20120828_PM_mir-57_pop-1i_L2.csv]

cellTime	cell	time	none	global	local	blot	cross	z	x	y	size	gweight
ABa:1	ABa	1	1897	-23102	-92	-92	1897	40.6	188	278	74	281629
ABal:4	ABal	4	1820	-23179	-123	-123	1820	43.7	163	239	76	645044
ABala:14	ABala	14	1825	-23174	-107	-107	1825	36.5	126	290	67	428824
ABalaa:27	ABalaa	27	1838	-23161	-93	-93	1838	29.6	117	296	59	390271
ABalaaa:47	ABalaaa	47	1846	-23153	-55	-55	1846	27.5	122	303	52	454659
ABalaaaa:70	ABalaaaa	70	1819	-23180	-39	-40	1819	35.9	171	303	43	410970
ABalaaaal:105	ABalaaaal	105	1762	-23237	-85	-88	1762	46.8	207	258	37	317680
ABalaaaala:144	ABalaaaala	144	1734	-23265	-73	-85	1734	46.0	207	270	32	184470
ABalaaaalp:144	ABalaaaalp	144	1773	-23226	-51	-60	1773	52.5	207	302	30	203890
ABalaaaar:105	ABalaaaar	105	1774	-23225	-44	-45	1774	38.5	200	286	36	271689
ABalaaaarl:144	ABalaaaarl	144	1724	-23275	-64	-72	1724	41.2	194	302	31	163598
ABalaaaarr:144	ABalaaaarr	144	1760	-23239	-7	-14	1760	37.5	149	306	32	211003
ABalaaap:70	ABalaaap	70	1832	-23167	-51	-55	1832	38.8	195	355	43	416013
ABalaaapa:101	ABalaaapa	101	1804	-23195	-66	-69	1804	45.3	187	302	37	358379
ABalaaapal:138	ABalaaapal	138	1761	-23238	-60	-66	1761	50.3	226	308	33	194979
ABalaaapar:138	ABalaaapar	138	1737	-23262	-34	-38	1737	42.7	205	326	30	171138
ABalaaapp:101	ABalaaapp	101	1776	-23223	-91	-93	1776	54.6	183	302	38	409174
ABalaaappl:138	ABalaaappl	138	1756	-23243	-70	-78	1756	56.1	200	268	32	216601
ABalaaappr:138	ABalaaappr	138	1767	-23232	-12	-13	1767	57.8	221	277	31	213542
ABalaap:47	ABalaap	47	1863	-23136	-42	-42	1863	21.4	204	289	50	260267
ABalaapa:69	ABalaapa	69	1816	-23183	-53	-54	1816	30.8	221	328	43	308979
ABalaapaa:104	ABalaapaa	104	1774	-23225	-40	-43	1774	36.5	196	342	36	290508
ABalaapaaa:141	ABalaapaaa	141	1740	-23259	-31	-35	1740	36.9	161	342	33	197874
ABalaapaap:141	ABalaapaap	141	1745	-23254	-31	-36	1745	36.9	194	355	31	170453
ABalaapap:104	ABalaapap	104	1790	-23209	-47	-51	1790	43.8	214	333	37	303657
ABalaapapa:140	ABalaapapa	140	1740	-23260	-35	-38	1740	33.4	207	321	32	144341
ABalaapapp:140	ABalaapapp	140	1786	-23214	13	11	1786	36.8	230	330	30	132123
ABalaapp:69	ABalaapp	69	1817	-23182	-62	-63	1817	37.1	277	337	43	279576
ABalaappa:102	ABalaappa	102	1819	-23180	0	-4	1819	39.4	242	349	36	235257
ABalaappaa:141	ABalaappaa	141	1737	-23262	-24	-32	1737	38.3	215	370	29	139130
ABalaappap:141	ABalaappap	141	1736	-23263	-55	-61	1736	44.8	235	338	31	135582
ABalaappp:102	ABalaappp	102	1803	-23196	-32	-34	1803	38.6	287	347	38	220472
ABalaapppa:138	ABalaapppa	138	1786	-23213	2	3	1786	31.1	255	330	32	101740
ABalaapppp:138	ABalaapppp	138	1763	-23236	-17	-17	1763	35.0	269	337	32	106658
ABalap:27	ABalap	27	1849	-23150	-164	-165	1849	48.9	158	313	59	416739
ABalapa:47	ABalapa	47	1829	-23171	-157	-157	1829	45.5	135	326	52	590654
ABalapaa:70	ABalapaa	70	1835	-23164	-107	-110	1835	47.2	170	355	43	472455
ABalapaaa:105	ABalapaaa	105	1777	-23222	-111	-115	1777	60.6	218	321	37	329012
ABalapaaaa:145	ABalapaaaa	145	1790	-23209	-8	-17	1790	60.3	238	289	30	184841
ABalapaaap:145	ABalapaaap	145	1741	-23258	-78	-88	1741	61.7	271	266	33	161593
ABalapaap:105	ABalapaap	105	1838	-23161	-58	-70	1838	61.6	272	341	36	270548
ABalapaapa:144	ABalapaapa	144	1780	-23220	-57	-64	1780	61.9	281	316	32	157297
ABalapaapp:144	ABalapaapp	144	1783	-23216	-55	-57	1783	58.5	306	301	31	167350
ABalapap:70	ABalapap	70	1836	-23163	-128	-131	1836	53.8	208	335	45	481839
ABalapapa:103	ABalapapa	103	1815	-23184	-69	-78	1815	57.6	254	298	36	313130
ABalapapaa:145	ABalapapaa	145	1740	-23259	-67	-68	1740	60.5	266	212	32	189422
ABalapapap:145	ABalapapap	145	1751	-23248	-73	-81	1751	62.0	300	248	31	156501
ABalapapp:103	ABalapapp	103	1833	-23166	-52	-55	1833	60.6	296	303	37	289211
ABalapappa:146	ABalapappa	146	3331	-21668	1382	1371	3331	61.5	312	303	32	164050
ABalapappp:146	ABalapappp	146	3463	-21536	1541	1533	3463	61.2	325	347	32	176904
ABalapp:47	ABalapp	47	1847	-23152	-90	-92	1847	44.8	198	269	52	476429
ABalappa:69	ABalappa	69	1821	-23178	-93	-95	1821	49.3	183	296	43	409125
ABalappaa:101	ABalappaa	101	1820	-23179	-58	-64	1820	55.9	209	261	37	352002
ABalappaaa:143	ABalappaaa	143	1816	-23183	-7	-18	1816	52.0	237	226	30	213006
ABalappaap:143	ABalappaap	143	1740	-23259	-46	-49	1740	60.1	233	248	35	202542
ABalappap:101	ABalappap	101	1823	-23176	-95	-102	1823	58.2	251	256	37	305491
ABalappapa:140	ABalappapa	140	1778	-23221	-32	-39	1778	55.1	243	221	34	223942
ABalappapp:140	ABalappapp	140	1759	-23240	-64	-69	1759	56.2	304	223	33	189400
ABalappp:69	ABalappp	69	1800	-23199	-150	-154	1800	55.0	268	307	44	402998
ABalapppa:101	ABalapppa	101	1824	-23175	-81	-87	1824	55.3	308	286	39	318279
ABalapppaa:140	ABalapppaa	140	1770	-23229	-38	-45	1770	60.7	328	226	32	159022
ABalapppap:140	ABalapppap	140	1787	-23212	-29	-32	1787	61.4	364	250	33	166418
ABalapppp:101	ABalapppp	101	1790	-23209	-97	-105	1790	54.6	347	297	38	323824
ABalappppa:141	ABalappppa	141	2710	-22289	728	790	2710	60.5	355	328	33	167733
ABalappppp:141	ABalappppp	141	2595	-22404	617	695	2595	63.1	389	349	34	165585
ABalp:14	ABalp	14	1829	-23170	-129	-129	1829	38.1	208	195	68	392118
ABalpa:27	ABalpa	27	1853	-23146	-87	-87	1853	29.6	170	196	59	360143
ABalpaa:46	ABalpaa	46	1826	-23173	-80	-80	1826	27.6	162	208	51	382665
ABalpaaa:69	ABalpaaa	69	1804	-23195	-31	-31	1804	22.6	154	303	42	307536
ABalpaaaa:98	ABalpaaaa	98	1795	-23204	-16	-17	1795	46.1	128	286	38	440762
ABalpaaaaa:135	ABalpaaaaa	135	1741	-23258	-35	-35	1741	49.3	145	228	32	261963
ABalpaaaap:135	ABalpaaaap	135	1739	-23260	-63	-70	1739	53.3	175	244	32	253804
ABalpaaap:98	ABalpaaap	98	1801	-23198	-22	-23	1801	40.1	134	293	37	378934
ABalpaaapa:137	ABalpaaapa	137	1751	-23248	-22	-21	1751	48.0	125	279	33	297112
ABalpaaapp:137	ABalpaaapp	137	1713	-23286	-58	-61	1713	53.1	153	267	33	280938
ABalpaap:69	ABalpaap	69	1828	-23171	-53	-53	1828	30.0	199	271	45	306943
ABalpaapa:96	ABalpaapa	96	1795	-23204	-64	-67	1795	30.5	166	282	38	279683
ABalpaapaa:129	ABalpaapaa	129	1730	-23269	-36	-45	1730	43.4	122	253	32	278981
ABalpaapap:129	ABalpaapap	129	1754	-23245	-46	-49	1754	44.6	163	261	35	280233
ABalpaapp:96	ABalpaapp	96	1821	-23178	-43	-44	1821	29.0	231	269	38	226156
ABalpaappa:131	ABalpaappa	131	1780	-23219	0	-2	1780	34.0	186	267	33	199898
ABalpaappp:131	ABalpaappp	131	1772	-23227	-12	-14	1772	30.4	223	267	34	166828
ABalpap:46	ABalpap	46	1907	-23092	-27	-28	1907	19.5	262	214	51	236736
ABalpapa:69	ABalpapa	69	1870	-23129	-33	-34	1870	17.2	193	256	44	249713
ABalpapaa:96	ABalpapaa	96	1799	-23200	-47	-52	1799	33.7	122	269	38	388100
ABalpapaaa:132	ABalpapaaa	132	1748	-23251	-51	-62	1748	47.6	161	211	33	287206
ABalpapaap:132	ABalpapaap	132	1796	-23203	-11	-20	1796	50.8	205	211	32	230556
ABalpapap:96	ABalpapap	96	1824	-23175	-41	-45	1824	28.1	152	232	38	278922
ABalpapapa:131	ABalpapapa	131	1742	-23257	-63	-68	1742	43.5	191	197	32	235857
ABalpapapp:131	ABalpapapp	131	1767	-23232	-45	-48	1767	41.6	222	184	32	203023
ABalpapp:69	ABalpapp	69	1921	-23078	24	23	1921	17.2	277	261	45	175369
ABalpappa:94	ABalpappa	94	1888	-23111	-12	-13	1888	18.9	181	259	39	226951
ABalpappaa:127	ABalpappaa	127	1739	-23260	-40	-48	1739	39.6	164	229	32	245173
ABalpappap:127	ABalpappap	127	1747	-23252	-42	-47	1747	38.0	177	219	34	266730
ABalpappp:94	ABalpappp	94	1866	-23133	-31	-32	1866	18.0	223	232	40	211871
ABalpapppa:129	ABalpapppa	129	1745	-23254	-31	-35	1745	30.3	186	218	33	216221
ABalpapppp:129	ABalpapppp	129	1774	-23225	-20	-23	1774	29.2	225	211	34	169701
ABalpp:27	ABalpp	27	1880	-23119	-125	-125	1880	41.8	256	159	59	370725
ABalppa:46	ABalppa	46	1890	-23109	-72	-72	1890	33.3	237	151	51	428770
ABalppaa:69	ABalppaa	69	1821	-23178	-42	-42	1821	27.2	143	240	43	343391
ABalppaaa:99	ABalppaaa	99	1789	-23210	-52	-52	1789	43.8	140	227	38	426483
ABalppaaaa:138	ABalppaaaa	138	1844	-23155	27	19	1844	50.0	223	189	28	180534
ABalppaaap:138	ABalppaaap	138	1763	-23236	-49	-48	1763	44.9	189	171	33	260302
ABalppaap:99	ABalppaap	99	1807	-23192	-48	-57	1807	38.5	150	195	37	387650
ABalppaapa:136	ABalppaapa	136	1782	-23217	-41	-45	1782	39.5	177	160	29	236775
ABalppaapp:136	ABalppaapp	136	1781	-23218	-16	-21	1781	32.8	189	156	31	202729
ABalppap:69	ABalppap	69	1816	-23183	-85	-86	1816	29.4	197	198	45	358941
ABalppapa:96	ABalppapa	96	1830	-23169	-41	-45	1830	29.0	167	193	38	359906
ABalppapaa:133	ABalppapaa	133	1785	-23214	-5	-7	1785	31.3	173	175	32	227473
ABalppapap:133	ABalppapap	133	1790	-23209	-22	-24	1790	29.3	206	164	33	241671
ABalppapp:96	ABalppapp	96	1835	-23164	-59	-59	1835	29.3	207	180	39	332784
ABalppappa:131	ABalppappa	131	1785	-23214	-17	-20	1785	25.3	227	166	33	188236
ABalppappp:131	ABalppappp	131	1806	-23193	-6	-10	1806	24.8	256	159	32	185292
ABalppp:46	ABalppp	46	1871	-23128	-71	-71	1871	24.0	347	178	51	265056
ABalpppa:68	ABalpppa	68	1846	-23153	-60	-61	1846	25.2	251	199	44	261475
ABalpppaa:97	ABalpppaa	97	1814	-23185	-76	-80	1814	42.8	179	200	37	383053
ABalpppaaa:136	ABalpppaaa	136	1786	-23213	-41	-51	1786	45.2	205	154	33	264989
ABalpppaap:136	ABalpppaap	136	1744	-23255	-69	-72	1744	50.8	235	163	33	246366
ABalpppap:97	ABalpppap	97	1841	-23158	-65	-69	1841	39.4	214	176	39	395390
ABalpppapa:132	ABalpppapa	132	1778	-23221	-46	-54	1778	41.0	234	137	33	263192
ABalpppapp:132	ABalpppapp	132	1776	-23223	-60	-69	1776	44.9	268	139	34	265354
ABalpppp:68	ABalpppp	68	1859	-23140	-34	-34	1859	21.5	333	222	44	175972
ABalppppa:95	ABalppppa	95	1840	-23159	-50	-53	1840	36.1	234	218	38	284813
ABalppppaa:132	ABalppppaa	132	1755	-23244	-36	-40	1755	33.1	238	161	30	192398
ABalppppap:132	ABalppppap	132	1755	-23244	-66	-70	1755	46.4	259	186	33	220761
ABalppppp:95	ABalppppp	95	1860	-23139	-11	-13	1860	31.1	283	198	39	272611
ABalpppppa:130	ABalpppppa	130	1817	-23182	13	10	1817	34.1	271	176	34	219074
ABalpppppp:130	ABalpppppp	130	1757	-23242	-44	-46	1757	28.9	309	164	35	228328
ABar:4	ABar	4	1833	-23166	-96	-96	1833	37.7	246	379	74	595007
ABara:14	ABara	14	1861	-23138	-49	-49	1861	25.6	253	355	65	247028
ABaraa:27	ABaraa	27	1870	-23129	-63	-63	1870	23.1	198	340	58	256165
ABaraaa:46	ABaraaa	46	1883	-23116	-37	-37	1883	28.0	181	376	50	368989
ABaraaaa:69	ABaraaaa	69	1815	-23184	-64	-63	1815	26.8	277	363	43	200696
ABaraaaaa:92	ABaraaaaa	92	1848	-23151	-22	-22	1848	19.4	226	296	38	191670
ABaraaaaaa:129	ABaraaaaaa	129	1740	-23259	-39	-41	1740	25.1	159	237	35	272876
ABaraaaaap:129	ABaraaaaap	129	1774	-23225	-7	-10	1774	28.2	122	249	34	317880
ABaraaaap:92	ABaraaaap	92	1850	-23149	-28	-27	1850	20.5	171	319	40	285101
ABaraaaapa:128	ABaraaaapa	128	1759	-23240	-10	-10	1759	42.0	114	308	32	283283
ABaraaaapp:128	ABaraaaapp	128	1742	-23257	-29	-31	1742	34.7	112	278	36	376055
ABaraaap:69	ABaraaap	69	1805	-23194	-63	-63	1805	25.6	225	401	43	295492
ABaraaapa:97	ABaraaapa	97	1792	-23207	-46	-46	1792	32.3	152	333	37	292764
ABaraaapaa:133	ABaraaapaa	133	1768	-23231	0	-6	1768	40.8	126	279	31	253507
ABaraaapap:133	ABaraaapap	133	1724	-23275	-42	-43	1724	40.7	148	297	32	194196
ABaraaapp:97	ABaraaapp	97	1795	-23204	-30	-32	1795	29.3	193	306	35	213625
ABaraaappa:136	ABaraaappa	136	1778	-23221	6	2	1778	36.4	135	235	30	226891
ABaraaappp:136	ABaraaappp	136	1770	-23229	3	0	1770	31.4	159	258	32	204798
ABaraap:46	ABaraap	46	1885	-23114	-36	-37	1885	17.6	273	344	51	205848
ABaraapa:69	ABaraapa	69	1839	-23160	-61	-62	1839	17.2	289	395	44	225715
ABaraapaa:97	ABaraapaa	97	1831	-23168	-53	-59	1831	19.0	185	344	38	239214
ABaraapaaa:132	ABaraapaaa	132	1760	-23239	-2	-4	1760	26.3	127	291	33	205570
ABaraapaap:132	ABaraapaap	132	1747	-23252	-13	-11	1747	23.4	135	316	32	160723
ABaraapap:97	ABaraapap	97	1846	-23153	-17	-18	1846	18.1	235	331	35	146420
ABaraapapa:132	ABaraapapa	132	1776	-23223	0	-4	1776	17.8	146	279	33	188956
ABaraapapp:132	ABaraapapp	132	1768	-23231	-15	-19	1768	16.5	170	302	32	155026
ABaraapp:69	ABaraapp	69	1860	-23139	-10	-10	1860	16.8	357	339	45	152796
ABaraappa:95	ABaraappa	95	1855	-23145	-19	-19	1855	15.7	280	305	39	149040
ABaraappaa:129	ABaraappaa	129	1784	-23215	-9	-11	1784	21.0	191	234	34	174734
ABaraappap:129	ABaraappap	129	1775	-23224	6	4	1775	19.2	226	228	33	119509
ABaraappp:95	ABaraappp	95	1861	-23138	-26	-23	1861	17.3	336	339	38	124488
ABaraapppa:127	ABaraapppa	127	1785	-23214	6	0	1785	19.3	237	268	34	124842
ABaraapppp:127	ABaraapppp	127	1785	-23214	3	5	1785	18.1	267	312	33	93154
ABarap:27	ABarap	27	1876	-23123	-52	-53	1876	25.0	278	387	56	231478
ABarapa:46	ABarapa	46	1872	-23127	-46	-47	1872	30.1	254	417	49	325250
ABarapaa:70	ABarapaa	70	1827	-23172	-58	-59	1827	28.3	279	428	42	265961
ABarapaaa:99	ABarapaaa	99	1805	-23194	-10	-12	1805	26.9	189	344	36	201589
ABarapaaaa:139	ABarapaaaa	139	1774	-23225	0	2	1774	25.4	170	273	29	115742
ABarapaaap:139	ABarapaaap	139	1795	-23204	22	29	1795	26.5	177	305	30	111891
ABarapaap:99	ABarapaap	99	1828	-23171	-12	-14	1828	20.3	208	367	35	171659
ABarapaapa:138	ABarapaapa	138	1733	-23266	-42	-48	1733	20.6	159	342	30	131753
ABarapaapp:138	ABarapaapp	138	1769	-23230	-41	-48	1769	16.5	192	339	32	125293
ABarapap:70	ABarapap	70	1832	-23167	-36	-38	1832	27.5	343	422	44	235596
ABarapapa:98	ABarapapa	98	1864	-23135	-3	-4	1864	17.5	255	362	35	136293
ABarapapaa:134	ABarapapaa	134	1694	-23305	-82	-82	1694	21.2	192	290	30	99994
ABarapapap:134	ABarapapap	134	1774	-23225	-15	-20	1774	15.6	211	295	35	133020
ABarapapp:98	ABarapapp	98	1871	-23128	-2	-1	1871	17.3	297	380	37	147402
ABarapappa:132	ABarapappa	132	1765	-23234	-53	-65	1765	14.7	224	325	32	109421
ABarapappp:132	ABarapappp	132	1766	-23233	-29	-34	1766	14.9	243	354	34	122995
ABarapp:46	ABarapp	46	1888	-23111	-32	-31	1888	20.2	342	395	50	212528
ABarappa:69	ABarappa	69	1822	-23177	-54	-58	1822	24.7	347	409	43	221182
ABarappaa:97	ABarappaa	97	1832	-23167	-14	-13	1832	27.2	224	405	37	255927
ABarappaaa:135	ABarappaaa	135	1771	-23228	-7	-6	1771	26.7	149	355	32	185337
ABarappaap:135	ABarappaap	135	1728	-23271	-43	-44	1728	30.6	176	383	32	197874
ABarappap:97	ABarappap	97	1835	-23164	-28	-36	1835	25.8	266	413	38	257087
ABarappapa:134	ABarappapa	134	1779	-23220	-13	-21	1779	22.8	180	375	32	184217
ABarappapp:134	ABarappapp	134	1758	-23241	-28	-36	1758	26.4	209	401	32	171131
ABarappp:69	ABarappp	69	1849	-23150	-10	-10	1849	25.4	403	375	44	194677
ABarapppa:96	ABarapppa	96	1810	-23189	-43	-40	1810	31.6	271	382	37	224605
ABarapppaa:132	ABarapppaa	132	1738	-23261	-27	-24	1738	27.3	186	327	33	173414
ABarapppap:132	ABarapppap	132	1772	-23227	0	0	1772	28.9	217	357	33	155363
ABarapppp:96	ABarapppp	96	1799	-23200	-53	-55	1799	26.8	337	390	38	183018
ABarappppa:130	ABarappppa	130	1764	-23235	0	-6	1764	22.6	238	348	33	141120
ABarappppp:130	ABarappppp	130	1769	-23230	-20	-22	1769	24.1	278	376	34	114442
ABarp:14	ABarp	14	1832	-23167	-139	-139	1832	48.4	320	400	67	400866
ABarpa:27	ABarpa	27	1860	-23139	-140	-140	1860	49.2	248	391	60	377996
ABarpaa:46	ABarpaa	46	1840	-23159	-138	-140	1840	49.6	198	379	53	507007
ABarpaaa:67	ABarpaaa	67	1809	-23190	-112	-114	1809	44.6	212	406	46	474390
ABarpaaaa:99	ABarpaaaa	99	1829	-23170	-39	-40	1829	37.9	157	368	40	385907
ABarpaaaaa:135	ABarpaaaaa	135	1760	-23239	-16	-18	1760	42.5	144	349	32	211385
ABarpaaaap:135	ABarpaaaap	135	1745	-23254	-41	-45	1745	42.0	155	369	33	216566
ABarpaaap:99	ABarpaaap	99	1818	-23181	-77	-79	1818	48.6	161	351	39	396639
ABarpaaapa:137	ABarpaaapa	137	1771	-23228	-14	-20	1771	47.5	163	318	32	194615
ABarpaaapp:137	ABarpaaapp	137	1786	-23213	-15	-19	1786	52.5	172	328	32	205863
ABarpaap:67	ABarpaap	67	1840	-23159	-129	-131	1840	55.0	255	371	46	428544
ABarpaapa:98	ABarpaapa	98	1856	-23143	-85	-93	1856	51.0	194	376	40	402024
ABarpaapaa:134	ABarpaapaa	134	1736	-23263	-62	-64	1736	49.4	152	355	31	211137
ABarpaapap:134	ABarpaapap	134	1777	-23222	-74	-79	1777	56.4	198	361	36	222854
ABarpaapp:98	ABarpaapp	98	1821	-23178	-119	-124	1821	55.2	254	382	40	362999
ABarpaappa:133	ABarpaappa	133	1769	-23230	-59	-62	1769	59.8	207	329	34	196657
ABarpaappp:133	ABarpaappp	133	1777	-23222	-50	-53	1777	58.1	282	348	33	185408
ABarpap:46	ABarpap	46	1843	-23156	-105	-107	1843	45.8	273	354	52	388638
ABarpapa:68	ABarpapa	68	1821	-23178	-102	-104	1821	43.8	274	408	45	429620
ABarpapaa:100	ABarpapaa	100	1850	-23149	-16	-17	1850	40.6	205	390	39	353603
ABarpapaaa:137	ABarpapaaa	137	1742	-23257	-23	-25	1742	37.1	191	402	31	173861
ABarpapaap:137	ABarpapaap	137	1761	-23238	-35	-37	1761	44.7	196	398	33	197701
ABarpapap:100	ABarpapap	100	1823	-23176	-71	-75	1823	46.5	240	409	39	350821
ABarpapapa:137	ABarpapapa	137	1743	-23256	-61	-63	1743	47.2	190	389	32	194650
ABarpapapp:137	ABarpapapp	137	1765	-23234	-51	-56	1765	52.0	228	394	33	203802
ABarpapp:68	ABarpapp	68	1838	-23161	-110	-112	1838	51.6	315	372	45	403841
ABarpappa:98	ABarpappa	98	1810	-23189	-84	-86	1810	50.2	277	420	38	338086
ABarpappaa:139	ABarpappaa	139	1760	-23239	-32	-37	1760	42.3	236	399	30	148134
ABarpappap:139	ABarpappap	139	1747	-23252	-31	-32	1747	46.6	261	403	30	135949
ABarpappp:98	ABarpappp	98	1836	-23163	-72	-76	1836	48.1	286	371	40	324683
ABarpapppa:134	ABarpapppa	134	1764	-23235	-40	-40	1764	49.9	250	346	32	157518
ABarpapppp:134	ABarpapppp	134	1766	-23233	-35	-39	1766	47.5	283	357	33	144950
ABarpp:27	ABarpp	27	1881	-23118	-124	-124	1881	53.8	373	397	60	352857
ABarppa:47	ABarppa	47	1884	-23115	-124	-126	1884	57.1	298	384	52	426439
ABarppaa:68	ABarppaa	68	1820	-23179	-130	-132	1820	58.1	321	388	44	399004
ABarppaaa:102	ABarppaaa	102	1789	-23210	-100	-103	1789	60.4	316	355	38	271183
ABarppaaaa:142	ABarppaaaa	142	1774	-23225	-59	-49	1774	61.0	314	333	29	138677
ABarppaaap:142	ABarppaaap	142	1727	-23272	-73	-77	1727	56.6	319	386	34	162940
ABarppaap:102	ABarppaap	102	1772	-23227	-147	-152	1772	61.7	361	363	37	243865
ABarppaapa:140	ABarppaapa	140	1780	-23219	-75	-77	1780	57.8	328	393	34	165721
ABarppaapp:140	ABarppaapp	140	1741	-23258	-83	-87	1741	56.5	368	411	30	151584
ABarppap:68	ABarppap	68	1829	-23170	-123	-124	1829	60.0	348	326	45	349677
ABarppapa:98	ABarppapa	98	1839	-23160	-91	-98	1839	62.3	354	297	40	291609
ABarppapaa:136	ABarppapaa	136	1767	-23232	-151	-123	1767	63.3	363	289	34	150133
ABarppapap:136	ABarppapap	136	1746	-23253	-99	-107	1746	61.3	385	392	33	153238
ABarppapp:98	ABarppapp	98	1825	-23174	-107	-110	1825	61.4	402	327	39	284493
ABarppappa:136	ABarppappa	136	1782	-23217	-152	-101	1782	60.0	398	401	32	158079
ABarppappp:136	ABarppappp	136	1767	-23232	-68	-65	1767	54.6	446	438	32	164502
ABarppp:47	ABarppp	47	1875	-23124	-111	-111	1875	56.5	400	400	53	448779
ABarpppa:69	ABarpppa	69	1859	-23140	-69	-71	1859	58.0	407	383	45	413204
ABarpppaa:98	ABarpppaa	98	1842	-23157	-76	-79	1842	58.3	342	404	40	346940
ABarpppaaa:136	ABarpppaaa	136	1776	-23223	-41	-46	1776	54.2	302	368	29	155676
ABarpppaap:136	ABarpppaap	136	1771	-23228	-39	-42	1771	50.6	326	423	37	224894
ABarpppap:98	ABarpppap	98	1799	-23200	-123	-133	1799	60.2	398	389	38	299076
ABarpppapa:135	ABarpppapa	135	1750	-23249	-90	-93	1750	53.7	349	441	34	195931
ABarpppapp:135	ABarpppapp	135	1765	-23234	-61	-67	1765	55.7	395	437	31	168815
ABarpppp:69	ABarpppp	69	1828	-23171	-113	-114	1828	58.2	469	335	46	415431
ABarppppa:98	ABarppppa	98	1806	-23193	-113	-118	1806	59.1	442	375	39	319132
ABarppppaa:136	ABarppppaa	136	1781	-23218	-65	-70	1781	53.4	417	459	33	201361
ABarppppap:136	ABarppppap	136	1777	-23222	-60	-55	1777	48.7	470	468	33	194871
ABarppppp:98	ABarppppp	98	1830	-23169	-76	-79	1830	59.0	492	369	39	336021
ABarpppppa:139	ABarpppppa	139	4363	-20636	2247	2266	4363	51.8	507	447	33	193165
ABarpppppp:139	ABarpppppp	139	2626	-22373	616	702	2626	51.0	554	428	34	207490
ABp:1	ABp	1	1859	-23140	-129	-129	1859	44.3	381	363	75	282878
ABpl:4	ABpl	4	1837	-23162	-136	-136	1837	52.5	357	268	76	565693
ABpla:14	ABpla	14	1850	-23149	-113	-113	1850	55.3	250	282	65	337040
ABplaa:27	ABplaa	27	1822	-23177	-143	-144	1822	54.8	206	244	60	393239
ABplaaa:46	ABplaaa	46	1826	-23173	-169	-170	1826	57.0	169	261	54	547415
ABplaaaa:67	ABplaaaa	67	1799	-23200	-81	-83	1799	40.9	132	262	46	493597
ABplaaaaa:94	ABplaaaaa	94	1825	-23174	-67	-75	1825	49.0	181	198	40	513149
ABplaaaaaa:130	ABplaaaaaa	130	1799	-23201	-43	-47	1799	52.7	285	148	34	334030
ABplaaaaap:130	ABplaaaaap	130	1778	-23221	-44	-49	1778	56.6	301	165	34	304446
ABplaaaap:94	ABplaaaap	94	1820	-23179	-85	-92	1820	54.7	220	192	40	475385
ABplaaaapa:130	ABplaaaapa	130	1795	-23204	-43	-51	1795	55.3	337	164	35	323886
ABplaaaapp:130	ABplaaaapp	130	1787	-23212	-41	-45	1787	48.6	355	158	36	361643
ABplaaap:67	ABplaaap	67	1828	-23171	-118	-120	1828	54.7	169	242	47	546386
ABplaaapa:94	ABplaaapa	94	1827	-23172	-59	-65	1827	56.5	215	225	39	410159
ABplaaapaa:130	ABplaaapaa	130	1791	-23208	-23	-30	1791	48.1	285	169	33	296814
ABplaaapap:130	ABplaaapap	130	1761	-23238	-67	-71	1761	49.3	315	185	34	296529
ABplaaapp:94	ABplaaapp	94	1908	-23091	-16	-24	1908	57.7	258	204	39	389754
ABplaaappa:127	ABplaaappa	127	1794	-23205	-32	-40	1794	52.1	339	203	33	258175
ABplaaappp:127	ABplaaappp	127	1805	-23194	-22	-25	1805	53.3	376	206	35	286589
ABplaap:46	ABplaap	46	1837	-23162	-125	-125	1837	50.8	236	180	55	558565
ABplaapa:67	ABplaapa	67	1843	-23156	-70	-72	1843	43.2	154	193	47	556255
ABplaapaa:95	ABplaapaa	95	1850	-23149	-69	-73	1850	45.8	219	158	41	504210
ABplaapaaa:131	ABplaapaaa	131	1797	-23202	-53	-61	1797	56.8	333	157	35	309185
ABplaapaap:131	ABplaapaap	131	1806	-23193	-22	-30	1806	56.4	374	168	35	302466
ABplaapap:95	ABplaapap	95	1813	-23186	-120	-126	1813	50.9	265	165	40	454366
ABplaapapa:129	ABplaapapa	129	1805	-23194	-42	-46	1805	56.7	384	170	34	320650
ABplaapapp:129	ABplaapapp	129	1797	-23202	-31	-39	1797	52.6	420	168	37	371648
ABplaapp:67	ABplaapp	67	1812	-23187	-123	-126	1812	51.5	221	188	48	541699
ABplaappa:94	ABplaappa	94	1830	-23169	-128	-142	1830	53.2	302	150	41	494554
ABplaappaa:129	ABplaappaa	129	1779	-23220	-77	-87	1779	58.6	408	170	36	316114
ABplaappap:129	ABplaappap	129	1793	-23206	-43	-48	1793	58.9	447	185	36	322191
ABplaappp:94	ABplaappp	94	1849	-23150	-99	-109	1849	55.3	343	160	41	467333
ABplaapppa:128	ABplaapppa	128	1786	-23213	-45	-44	1786	56.3	484	181	37	369964
ABplaapppp:128	ABplaapppp	128	1786	-23213	-56	-63	1786	50.4	476	149	37	402096
ABplap:27	ABplap	27	1848	-23151	-131	-132	1848	57.2	317	264	59	325716
ABplapa:46	ABplapa	46	1874	-23125	-103	-103	1874	60.0	258	285	53	417644
ABplapaa:68	ABplapaa	68	1854	-23145	-80	-81	1854	61.1	222	259	45	375799
ABplapaaa:96	ABplapaaa	96	1822	-23177	-60	-62	1822	60.2	318	218	39	311599
ABplapaaaa:135	ABplapaaaa	135	1761	-23238	-44	-44	1761	42.2	384	174	37	251711
ABplapaaaaa:179	ABplapaaaaa	179	1764	-23235	-33	-41	1764	40.0	321	136	30	165941
ABplapaaaap:179	ABplapaaaap	179	1736	-23263	-63	-60	1736	39.0	353	178	32	157787
ABplapaaap:135	ABplapaaap	135	1826	-23173	-7	1	1826	50.0	403	192	26	108564
ABplapaap:96	ABplapaap	96	1818	-23181	-74	-76	1818	57.9	363	210	39	319390
ABplapaapa:134	ABplapaapa	134	1797	-23202	-33	-39	1797	46.0	436	165	37	287847
ABplapaapaa:186	ABplapaapaa	186	1792	-23207	-11	-23	1792	45.6	368	132	30	152919
ABplapaapap:186	ABplapaapap	186	1782	-23217	-30	-33	1782	48.2	399	139	30	162581
ABplapaapp:134	ABplapaapp	134	1786	-23213	-48	-42	1786	43.5	467	146	33	251080
ABplapaappa:206	ABplapaappa	206	1761	-23239	-50	-54	1761	46.9	409	131	29	167378
ABplapaappp:206	ABplapaappp	206	1708	-23291	-112	-122	1708	43.3	442	127	28	139373
ABplapap:68	ABplapap	68	1810	-23189	-126	-126	1810	58.8	289	231	46	394026
ABplapapa:94	ABplapapa	94	1837	-23162	-76	-81	1837	53.3	368	189	41	382745
ABplapapaa:130	ABplapapaa	130	1802	-23197	-11	-19	1802	38.1	407	134	36	259102
ABplapapaaa:178	ABplapapaaa	178	1772	-23227	-49	-55	1772	39.3	396	127	33	196851
ABplapapaap:178	ABplapapaap	178	1800	-23199	4	-3	1800	32.2	407	125	30	161354
ABplapapap:130	ABplapapap	130	1762	-23237	-44	-48	1762	36.3	432	160	33	221641
ABplapapapa:186	ABplapapapa	186	1772	-23227	-13	-13	1772	36.0	417	154	28	119799
ABplapapapp:186	ABplapapapp	186	1752	-23247	-16	-20	1752	29.8	439	138	31	180845
ABplapapp:94	ABplapapp	94	1855	-23145	-53	-56	1855	49.7	418	190	39	307917
ABplapappa:129	ABplapappa	129	1771	-23228	-24	-30	1771	37.0	463	164	34	211039
ABplapappaa:178	ABplapappaa	178	1746	-23253	-53	-64	1746	38.2	434	126	32	187178
ABplapappap:178	ABplapappap	178	1768	-23231	-34	-32	1768	33.9	455	143	32	172857
ABplapappp:129	ABplapappp	129	1752	-23247	-36	-40	1752	30.4	497	168	35	210874
ABplapapppa:186	ABplapapppa	186	1768	-23231	-23	-13	1768	28.2	459	146	30	139176
ABplapapppp:186	ABplapapppp	186	1890	-23109	-211	-108	1890	26.6	483	156	30	128787
ABplapp:46	ABplapp	46	1847	-23153	-124	-124	1847	56.9	336	205	54	461805
ABplappa:68	ABplappa	68	1815	-23184	-156	-163	1815	53.1	270	157	46	493862
ABplappaa:94	ABplappaa	94	1854	-23145	-80	-83	1854	47.2	375	144	40	407422
ABplappaaa:128	ABplappaaa	128	1731	-23268	-66	-69	1731	34.6	456	128	35	240943
ABplappaaaa:177	ABplappaaaa	177	3159	-21840	625	891	3159	28.6	491	142	31	138386
ABplappaaap:177	ABplappaaap	177	3133	-21866	681	807	3133	29.0	512	154	30	128696
ABplappaap:128	ABplappaap	128	1812	-23187	17	16	1812	33.3	507	145	33	237552
ABplappaapa:186	ABplappaapa	186	4508	-20491	1149	1611	4508	29.4	543	161	30	136874
ABplappaapp:186	ABplappaapp	186	4546	-20453	1409	1879	4546	28.6	574	163	29	136451
ABplappap:94	ABplappap	94	1828	-23171	-80	-86	1828	41.1	427	140	40	411516
ABplappapa:131	ABplappapa	131	1784	-23215	-17	-21	1784	25.0	498	145	36	230333
ABplappapaa:177	ABplappapaa	177	5250	-19749	2193	2572	5250	23.1	540	167	31	134279
ABplappapap:177	ABplappapap	177	5229	-19770	1682	2098	5229	25.5	568	199	30	94506
ABplappapp:131	ABplappapp	131	1859	-23140	42	48	1859	22.7	565	180	33	185911
ABplappappa:196	ABplappappa	196	5939	-19060	1928	2575	5939	20.1	558	197	29	105868
ABplappappp:196	ABplappappp	196	6276	-18723	2029	2723	6276	27.8	573	199	30	110656
ABplappp:68	ABplappp	68	1813	-23186	-141	-142	1813	56.3	348	176	47	463154
ABplapppa:94	ABplapppa	94	1845	-23154	-102	-111	1845	49.3	448	151	42	476631
ABplapppaa:128	ABplapppaa	128	1782	-23217	-10	-13	1782	40.6	518	142	37	312278
ABplapppaaa:179	ABplapppaaa	179	5504	-19495	2658	3011	5504	35.1	521	149	34	198905
ABplapppaap:179	ABplapppaap	179	6250	-18749	3366	3724	6250	38.6	546	157	32	191822
ABplapppap:128	ABplapppap	128	1794	-23205	10	11	1794	31.7	563	166	35	250861
ABplapppapa:183	ABplapppapa	183	4870	-20129	1542	2145	4870	35.2	564	169	31	155463
ABplapppapp:183	ABplapppapp	183	5191	-19808	1942	2380	5191	33.8	579	191	29	128060
ABplapppp:94	ABplapppp	94	1824	-23175	-76	-74	1824	36.2	485	140	41	383797
ABplappppa:129	ABplappppa	129	1831	-23168	39	44	1831	27.2	570	198	35	193151
ABplappppaa:188	ABplappppaa	188	6218	-18781	3438	3700	6218	36.4	546	204	32	143108
ABplappppap:188	ABplappppap	188	5857	-19142	2636	2976	5857	32.5	559	218	31	125579
ABplappppp:129	ABplappppp	129	1923	-23076	72	92	1923	23.6	594	241	35	159643
ABplapppppa:185	ABplapppppa	185	6621	-18378	2018	3222	6621	21.4	596	241	31	103643
ABplapppppaa:225	ABplapppppaa	225	16913	-8087	7658	10687	16913	23.0	602	224	30	105749
ABplapppppap:225	ABplapppppap	225	15460	-9539	6343	8909	15460	27.2	611	219	29	91968
ABplapppppapa:229	ABplapppppapa	229	18669	-6331	8144	12034	18669	24.5	602	223	30	105756
ABplapppppapp:229	ABplapppppapp	229	18924	-6075	9238	10934	18924	27.1	606	220	30	105366
ABplapppppp:185	ABplapppppp	185	10824	-14175	4834	5862	10824	22.1	601	243	33	149524
ABplp:14	ABplp	14	1840	-23159	-124	-124	1840	49.6	382	190	66	357981
ABplpa:27	ABplpa	27	1863	-23136	-132	-132	1863	42.1	351	146	59	393709
ABplpaa:45	ABplpaa	45	1852	-23147	-129	-129	1852	43.4	318	138	52	478225
ABplpaaa:67	ABplpaaa	67	1850	-23149	-72	-72	1850	38.7	205	150	44	407209
ABplpaaaa:94	ABplpaaaa	94	1898	-23101	-23	-23	1898	33.7	235	146	38	308113
ABplpaaaaa:128	ABplpaaaaa	128	1792	-23207	-22	-25	1792	34.9	273	129	33	203927
ABplpaaaap:128	ABplpaaaap	128	1770	-23229	-48	-48	1770	34.2	317	129	33	220236
ABplpaaap:94	ABplpaaap	94	1888	-23111	-33	-35	1888	36.4	279	130	37	306979
ABplpaaapa:128	ABplpaaapa	128	1786	-23213	-24	-29	1786	41.3	316	130	33	215305
ABplpaaapp:128	ABplpaaapp	128	1807	-23192	-11	-14	1807	39.8	345	120	33	198281
ABplpaap:67	ABplpaap	67	1831	-23168	-78	-80	1831	37.5	272	150	45	357325
ABplpaapa:93	ABplpaapa	93	1860	-23139	-42	-40	1860	39.1	278	173	39	324245
ABplpaapaa:129	ABplpaapaa	129	1778	-23221	-26	-27	1778	40.1	300	169	32	192044
ABplpaapap:129	ABplpaapap	129	1826	-23173	4	-5	1826	43.7	340	161	33	236841
ABplpaapp:93	ABplpaapp	93	1871	-23129	-46	-51	1871	40.4	321	146	40	359408
ABplpaappa:128	ABplpaappa	128	1796	-23203	-7	-8	1796	37.5	345	165	33	211467
ABplpaappp:128	ABplpaappp	128	1784	-23215	-3	-2	1784	33.5	372	172	33	186420
ABplpap:45	ABplpap	45	1875	-23124	-73	-74	1875	31.0	412	147	51	385504
ABplpapa:67	ABplpapa	67	1859	-23140	-50	-50	1859	25.9	319	149	45	309792
ABplpapaa:93	ABplpapaa	93	1878	-23121	-20	-20	1878	22.3	263	175	40	262109
ABplpapaaa:129	ABplpapaaa	129	1794	-23206	10	15	1794	23.7	256	196	33	144419
ABplpapaap:129	ABplpapaap	129	1783	-23216	-19	-18	1783	20.2	297	179	33	148347
ABplpapap:93	ABplpapap	93	1870	-23129	-44	-48	1870	23.5	317	154	40	267655
ABplpapapa:129	ABplpapapa	129	1792	-23207	-31	-32	1792	21.8	334	161	35	181645
ABplpapapp:129	ABplpapapp	129	1805	-23194	-7	-12	1805	19.0	377	166	34	151853
ABplpapp:67	ABplpapp	67	1862	-23137	-32	-31	1862	21.5	393	175	45	216340
ABplpappa:94	ABplpappa	94	1898	-23101	5	6	1898	21.5	326	189	41	217403
ABplpappaa:128	ABplpappaa	128	1785	-23214	-7	-7	1785	19.0	284	217	35	120613
ABplpappap:128	ABplpappap	128	1797	-23202	0	0	1797	19.1	344	196	34	122852
ABplpappp:94	ABplpappp	94	1889	-23110	-16	-16	1889	19.0	387	178	40	186347
ABplpapppa:128	ABplpapppa	128	1804	-23195	8	8	1804	16.4	402	189	36	135067
ABplpapppp:128	ABplpapppp	128	1783	-23216	-12	-11	1783	14.6	454	211	35	106207
ABplpp:27	ABplpp	27	1849	-23151	-151	-151	1849	50.4	442	175	58	399228
ABplppa:46	ABplppa	46	1847	-23152	-135	-136	1847	52.1	404	155	51	469307
ABplppaa:69	ABplppaa	69	1841	-23158	-63	-66	1841	40.7	312	132	43	370020
ABplppaaa:97	ABplppaaa	97	1806	-23193	-78	-79	1806	34.1	350	131	38	292835
ABplppaaaa:136	ABplppaaaa	136	1755	-23244	-48	-52	1755	27.6	352	135	35	209044
ABplppaaap:136	ABplppaaap	136	1773	-23226	-30	-36	1773	30.6	381	135	28	162322
ABplppaap:97	ABplppaap	97	1812	-23187	-54	-55	1812	30.2	389	133	37	254371
ABplppaapa:137	ABplppaapa	137	1781	-23218	-28	-28	1781	23.8	402	143	33	159714
ABplppaapp:137	ABplppaapp	137	1772	-23227	-29	-30	1772	19.1	439	160	34	151911
ABplppap:69	ABplppap	69	1830	-23169	-126	-127	1830	45.6	370	153	45	373272
ABplppapa:96	ABplppapa	96	1848	-23151	-19	-21	1848	35.1	390	173	37	228495
ABplppapaa:134	ABplppapaa	134	1770	-23229	-31	-30	1770	27.9	413	165	35	208582
ABplppapap:134	ABplppapap	134	1772	-23227	-25	-23	1772	25.2	450	161	33	175398
ABplppapp:96	ABplppapp	96	1820	-23179	-31	-31	1820	34.7	450	180	38	228479
ABplppappa:134	ABplppappa	134	1800	-23199	13	12	1800	24.9	470	188	33	136254
ABplppappp:134	ABplppappp	134	1813	-23186	26	27	1813	23.6	514	186	32	134047
ABplppp:46	ABplppp	46	1852	-23147	-110	-110	1852	41.0	482	159	52	462392
ABplpppa:68	ABplpppa	68	1837	-23162	-85	-88	1837	34.6	393	134	45	336438
ABplpppaa:95	ABplpppaa	95	1823	-23176	-63	-67	1823	27.3	420	145	38	263052
ABplpppaaa:129	ABplpppaaa	129	1791	-23208	-17	-21	1791	17.9	480	173	34	163747
ABplpppaaaa:181	ABplpppaaaa	181	2300	-22699	289	301	2300	19.4	489	165	31	111372
ABplpppaaap:181	ABplpppaaap	181	2159	-22840	96	144	2159	19.5	485	202	30	80190
ABplpppaap:129	ABplpppaap	129	1790	-23209	-18	-21	1790	16.7	525	177	34	162338
ABplpppaapa:187	ABplpppaapa	187	2932	-22067	-87	266	2932	19.3	528	186	31	107459
ABplpppaapp:187	ABplpppaapp	187	3697	-21302	397	864	3697	16.7	554	197	31	104407
ABplpppap:95	ABplpppap	95	1843	-23156	-28	-29	1843	25.6	478	150	39	272105
ABplpppapa:131	ABplpppapa	131	1791	-23208	0	0	1791	18.5	549	203	34	139642
ABplpppapaa:175	ABplpppapaa	175	6345	-18654	2549	2757	6345	18.3	540	225	28	73345
ABplpppapap:175	ABplpppapap	175	5894	-19105	1917	2199	5894	18.9	563	248	31	78454
ABplpppapp:131	ABplpppapp	131	2590	-22409	172	273	2590	15.8	575	252	32	128113
ABplpppappa:224	ABplpppappa	224	7779	-17220	2325	3290	7779	11.8	506	226	29	73827
ABplpppappp:224	ABplpppappp	224	8823	-16176	2943	3796	8823	18.8	520	257	29	76778
ABplpppp:68	ABplpppp	68	1838	-23161	-63	-67	1838	30.4	452	145	45	308070
ABplppppa:94	ABplppppa	94	1878	-23121	-28	-29	1878	20.2	449	175	40	178168
ABplppppaa:127	ABplppppaa	127	1840	-23159	39	44	1840	15.1	489	227	34	89441
ABplppppaaa:178	ABplppppaaa	178	2517	-22482	290	345	2517	18.2	492	278	27	38260
ABplppppaap:178	ABplppppaap	178	3273	-21726	189	484	3273	16.6	508	280	29	58562
ABplppppap:127	ABplppppap	127	1865	-23134	28	34	1865	14.5	533	240	35	111867
ABplppppapa:181	ABplppppapa	181	6381	-18618	2311	2598	6381	18.7	520	234	29	66729
ABplppppapp:181	ABplppppapp	181	6836	-18163	3023	3206	6836	19.7	522	254	30	65145
ABplppppp:94	ABplppppp	94	1852	-23147	-27	-28	1852	21.5	517	165	40	225409
ABplpppppa:129	ABplpppppa	129	2052	-22948	193	200	2052	18.8	560	263	34	107326
ABplpppppaa:186	ABplpppppaa	186	5950	-19049	2415	2711	5950	23.5	543	270	31	85686
ABplpppppap:186	ABplpppppap	186	5613	-19386	2159	2455	5613	19.1	541	289	29	73763
ABplpppppp:129	ABplpppppp	129	1969	-23030	111	124	1969	20.5	608	272	34	126231
ABplppppppa:176	ABplppppppa	176	14205	-10794	7346	8786	14205	25.0	617	266	32	154099
ABplppppppp:176	ABplppppppp	176	13010	-11989	6990	8186	13010	29.9	620	263	33	150111
ABpr:4	ABpr	4	1861	-23138	-80	-80	1861	28.2	438	404	74	460113
ABpra:14	ABpra	14	1858	-23142	-63	-63	1858	26.5	404	423	65	283410
ABpraa:27	ABpraa	27	1883	-23116	-62	-63	1883	31.3	348	432	59	312354
ABpraaa:46	ABpraaa	46	1849	-23150	-110	-110	1849	41.9	310	446	53	508564
ABpraaaa:67	ABpraaaa	67	1822	-23177	-94	-94	1822	41.5	328	453	44	393999
ABpraaaaa:95	ABpraaaaa	95	1846	-23153	-35	-36	1846	34.7	291	436	37	271663
ABpraaaaaa:129	ABpraaaaaa	129	1757	-23242	-5	-9	1757	31.2	195	392	32	187213
ABpraaaaap:129	ABpraaaaap	129	1789	-23210	-6	-13	1789	34.9	231	416	31	155912
ABpraaaap:95	ABpraaaap	95	1861	-23138	-39	-41	1861	44.3	338	426	38	276682
ABpraaaapa:127	ABpraaaapa	127	1815	-23184	33	32	1815	32.8	270	395	30	102755
ABpraaaapp:127	ABpraaaapp	127	1769	-23230	-17	-17	1769	38.4	300	402	31	115658
ABpraaap:67	ABpraaap	67	1815	-23184	-108	-109	1815	47.7	382	421	44	372750
ABpraaapa:94	ABpraaapa	94	1829	-23170	-49	-54	1829	37.6	338	427	36	254570
ABpraaapaa:129	ABpraaapaa	129	1768	-23231	-8	-11	1768	24.1	239	405	31	147802
ABpraaapap:129	ABpraaapap	129	1806	-23193	12	12	1806	32.5	256	433	32	167982
ABpraaapp:94	ABpraaapp	94	1851	-23149	-62	-61	1851	46.0	399	422	39	316372
ABpraaappa:126	ABpraaappa	126	1744	-23255	-41	-40	1744	29.8	298	433	32	151084
ABpraaappp:126	ABpraaappp	126	1805	-23194	16	15	1805	35.6	347	426	34	160572
ABpraap:46	ABpraap	46	1870	-23129	-68	-70	1870	27.3	394	445	52	373546
ABpraapa:67	ABpraapa	67	1854	-23145	-66	-68	1854	36.7	393	470	44	374279
ABpraapaa:94	ABpraapaa	94	1861	-23138	-48	-57	1861	39.0	318	451	38	313453
ABpraapaaa:128	ABpraapaaa	128	1755	-23244	-27	-24	1755	33.6	230	386	32	165288
ABpraapaap:128	ABpraapaap	128	1756	-23243	-37	-37	1756	41.1	267	404	31	144846
ABpraapap:94	ABpraapap	94	1846	-23153	-108	-113	1846	44.4	374	460	40	348173
ABpraapapa:126	ABpraapapa	126	1803	-23196	6	8	1803	47.1	296	423	34	211317
ABpraapapp:126	ABpraapapp	126	1802	-23197	-10	-11	1802	45.2	329	439	35	220480
ABpraapp:67	ABpraapp	67	1827	-23172	-66	-70	1827	35.1	444	427	43	336066
ABpraappa:95	ABpraappa	95	1820	-23179	-43	-46	1820	36.9	367	442	37	290466
ABpraappaa:131	ABpraappaa	131	1778	-23221	-39	-37	1778	43.4	253	436	31	191891
ABpraappap:131	ABpraappap	131	1769	-23230	-35	-39	1769	39.6	280	448	31	187858
ABpraappp:95	ABpraappp	95	1884	-23115	-24	-32	1884	39.2	426	441	39	301239
ABpraapppa:127	ABpraapppa	127	1759	-23240	-52	-59	1759	38.0	324	461	32	192535
ABpraapppp:127	ABpraapppp	127	1776	-23223	-38	-46	1776	38.5	367	462	34	196699
ABprap:27	ABprap	27	1870	-23129	-94	-94	1870	37.3	456	442	59	371877
ABprapa:46	ABprapa	46	1827	-23172	-134	-134	1827	46.4	419	462	52	509937
ABprapaa:68	ABprapaa	68	1814	-23185	-104	-106	1814	53.7	438	440	43	411269
ABprapaaa:97	ABprapaaa	97	1838	-23161	-36	-38	1838	53.7	405	428	38	311146
ABprapaaaa:134	ABprapaaaa	134	1770	-23229	-38	-38	1770	47.2	370	450	37	226244
ABprapaaaaa:178	ABprapaaaaa	178	1764	-23235	-40	-50	1764	44.0	350	466	31	132328
ABprapaaaap:178	ABprapaaaap	178	1775	-23224	-9	-12	1775	40.5	362	449	33	135211
ABprapaaap:134	ABprapaaap	134	1876	-23123	33	32	1876	50.3	415	440	26	98227
ABprapaap:97	ABprapaap	97	1814	-23185	-58	-64	1814	56.4	444	431	38	311864
ABprapaapa:133	ABprapaapa	133	1790	-23209	-28	-29	1790	47.3	416	468	35	197736
ABprapaapaa:186	ABprapaapaa	186	1756	-23243	-20	-28	1756	40.6	391	470	31	124894
ABprapaapap:186	ABprapaapap	186	1760	-23239	-15	-24	1760	39.1	414	465	33	149243
ABprapaapp:133	ABprapaapp	133	1782	-23217	-34	-37	1782	44.2	451	484	30	162128
ABprapaappa:200	ABprapaappa	200	1741	-23258	-19	-30	1741	32.6	429	475	29	107789
ABprapaappp:200	ABprapaappp	200	1768	-23231	-7	-25	1768	36.4	457	489	29	98302
ABprapap:68	ABprapap	68	1831	-23168	-83	-89	1831	52.5	486	419	43	401870
ABprapapa:97	ABprapapa	97	1812	-23187	-82	-89	1812	50.2	467	432	38	333604
ABprapapaa:132	ABprapapaa	132	1794	-23205	-20	-23	1794	41.5	447	461	35	215391
ABprapapaaa:181	ABprapapaaa	181	1749	-23250	-6	-8	1749	38.3	454	464	31	110501
ABprapapaap:181	ABprapapaap	181	2021	-22978	-168	-12	2021	42.3	503	444	29	110333
ABprapapap:132	ABprapapap	132	1757	-23242	-61	-61	1757	37.6	486	437	33	165130
ABprapapapa:187	ABprapapapa	187	1776	-23223	-28	-17	1776	39.6	482	436	28	82977
ABprapapapp:187	ABprapapapp	187	1809	-23190	-21	-27	1809	33.4	514	421	29	87692
ABprapapp:97	ABprapapp	97	1833	-23166	-33	-35	1833	46.5	508	422	38	341625
ABprapappa:133	ABprapappa	133	1776	-23223	-26	-30	1776	36.4	500	473	32	171342
ABprapappaa:189	ABprapappaa	189	1765	-23234	11	8	1765	32.5	463	477	31	123271
ABprapappap:189	ABprapappap	189	1773	-23226	1	10	1773	36.2	487	461	28	96610
ABprapappp:133	ABprapappp	133	1771	-23228	-31	-32	1771	34.7	534	455	34	208801
ABprapapppa:192	ABprapapppa	192	1908	-23091	-31	10	1908	36.6	519	448	28	95808
ABprapapppp:192	ABprapapppp	192	2182	-22817	-272	39	2182	32.2	540	426	31	120392
ABprapp:46	ABprapp	46	1849	-23150	-104	-104	1849	45.4	506	433	52	529413
ABprappa:68	ABprappa	68	1847	-23152	-105	-110	1847	53.1	522	423	45	463667
ABprappaa:99	ABprappaa	99	1829	-23170	-84	-89	1829	57.2	497	418	40	385811
ABprappaaa:133	ABprappaaa	133	1819	-23180	-14	-15	1819	45.5	497	468	35	242611
ABprappaaaa:184	ABprappaaaa	184	3718	-21281	1314	1420	3718	40.9	528	453	29	114407
ABprappaaap:184	ABprappaaap	184	4028	-20971	1552	1758	4028	43.7	555	433	31	153715
ABprappaap:133	ABprappaap	133	1823	-23176	-6	-3	1823	40.6	529	454	34	248758
ABprappaapa:191	ABprappaapa	191	4511	-20488	1178	1743	4511	33.8	561	433	31	132914
ABprappaapp:191	ABprappaapp	191	5121	-19878	1869	2177	5121	26.9	565	419	31	142537
ABprappap:99	ABprappap	99	1870	-23129	-40	-45	1870	54.1	545	423	40	409930
ABprappapa:133	ABprappapa	133	1864	-23135	26	19	1864	47.7	540	453	37	275479
ABprappapaa:175	ABprappapaa	175	8850	-16149	5134	5545	8850	38.1	574	428	30	123589
ABprappapap:175	ABprappapap	175	8582	-16417	4902	5272	8582	34.2	588	409	32	123333
ABprappapp:133	ABprappapp	133	1858	-23141	25	33	1858	44.4	567	436	28	171610
ABprappp:68	ABprappp	68	1830	-23169	-55	-54	1830	49.1	562	378	46	479952
ABprapppa:98	ABprapppa	98	1840	-23159	-24	-24	1840	46.1	556	403	39	347404
ABprapppaa:132	ABprapppaa	132	1757	-23242	-30	-24	1757	40.4	577	420	35	196975
ABprapppaaa:186	ABprapppaaa	186	2714	-22285	91	442	2714	34.5	620	374	33	109266
ABprapppaap:186	ABprapppaap	186	3267	-21732	453	826	3267	28.7	615	353	32	130411
ABprapppap:132	ABprapppap	132	1820	-23179	26	26	1820	32.0	583	410	34	162862
ABprapppapa:184	ABprapppapa	184	5541	-19458	2349	2658	5541	23.5	588	376	32	106534
ABprapppapp:184	ABprapppapp	184	5702	-19297	2447	2785	5702	27.6	602	367	33	124699
ABprapppp:98	ABprapppp	98	1800	-23199	-52	-51	1800	39.1	597	393	38	312968
ABprappppa:132	ABprappppa	132	1879	-23120	38	43	1879	27.5	586	374	35	160709
ABprappppaa:189	ABprappppaa	189	4755	-20244	1303	1401	4755	26.1	587	316	29	86810
ABprappppap:189	ABprappppap	189	5774	-19225	2060	2355	5774	30.9	593	297	30	99274
ABprappppp:132	ABprappppp	132	1858	-23141	31	41	1858	33.8	606	377	31	125666
ABprapppppa:179	ABprapppppa	179	9372	-15627	4054	5194	9372	24.0	622	314	30	102163
ABprapppppp:179	ABprapppppp	179	10643	-14356	3369	5078	10643	29.2	632	299	31	109579
ABprp:14	ABprp	14	1890	-23109	-27	-27	1890	24.1	509	331	64	216856
ABprpa:27	ABprpa	27	1917	-23082	-35	-35	1917	19.5	469	369	58	202757
ABprpaa:46	ABprpaa	46	1861	-23138	-82	-82	1861	26.0	468	444	50	362696
ABprpaaa:67	ABprpaaa	67	1827	-23172	-104	-106	1827	39.2	465	475	43	406179
ABprpaaaa:94	ABprpaaaa	94	1874	-23125	-20	-22	1874	29.6	385	469	39	285409
ABprpaaaaa:130	ABprpaaaaa	130	1793	-23206	17	13	1793	22.5	292	409	32	113244
ABprpaaaap:130	ABprpaaaap	130	1779	-23220	-22	-24	1779	23.6	324	440	32	119196
ABprpaaap:94	ABprpaaap	94	1841	-23158	-64	-68	1841	37.1	435	480	37	289060
ABprpaaapa:130	ABprpaaapa	130	1785	-23214	-12	-11	1785	25.8	340	458	31	131496
ABprpaaapp:130	ABprpaaapp	130	1788	-23211	-31	-32	1788	24.3	386	461	33	148485
ABprpaap:67	ABprpaap	67	1830	-23169	-53	-57	1830	34.3	501	426	41	318732
ABprpaapa:95	ABprpaapa	95	1825	-23174	-49	-51	1825	26.8	427	447	37	240439
ABprpaapaa:133	ABprpaapaa	133	1748	-23251	-44	-45	1748	28.5	321	398	31	95243
ABprpaapap:133	ABprpaapap	133	1789	-23210	-4	-1	1789	26.3	353	417	32	121341
ABprpaapp:95	ABprpaapp	95	1819	-23180	-38	-40	1819	32.6	460	448	36	246076
ABprpaappa:135	ABprpaappa	135	1776	-23223	-15	-19	1776	31.6	381	436	30	130298
ABprpaappp:135	ABprpaappp	135	1779	-23220	-26	-25	1779	31.5	403	469	31	162086
ABprpap:46	ABprpap	46	1886	-23113	-46	-47	1886	19.8	509	367	51	257880
ABprpapa:67	ABprpapa	67	1849	-23150	-52	-50	1849	22.2	472	434	45	293001
ABprpapaa:93	ABprpapaa	93	1865	-23134	-20	-22	1865	22.1	358	427	37	186038
ABprpapaaa:130	ABprpapaaa	130	1786	-23213	0	-1	1786	17.5	278	380	32	102986
ABprpapaap:130	ABprpapaap	130	1782	-23217	-8	-8	1782	14.8	318	385	32	82654
ABprpapap:93	ABprpapap	93	1880	-23119	-2	-5	1880	20.1	406	433	38	204575
ABprpapapa:131	ABprpapapa	131	1766	-23233	-39	-43	1766	19.2	340	408	34	119924
ABprpapapp:131	ABprpapapp	131	1815	-23184	11	17	1815	17.3	375	414	32	99924
ABprpapp:67	ABprpapp	67	1850	-23149	-47	-48	1850	19.4	497	370	44	209695
ABprpappa:92	ABprpappa	92	1875	-23124	-13	-16	1875	17.6	389	388	38	151588
ABprpappaa:131	ABprpappaa	131	1771	-23228	-13	-12	1771	14.8	294	346	33	86772
ABprpappap:131	ABprpappap	131	1777	-23222	-15	-17	1777	14.6	357	379	34	90513
ABprpappp:92	ABprpappp	92	1850	-23149	-28	-30	1850	19.1	452	406	39	197371
ABprpapppa:133	ABprpapppa	133	1810	-23189	1	-2	1810	15.1	393	389	32	84023
ABprpapppp:133	ABprpapppp	133	1823	-23176	-8	-8	1823	14.7	435	407	34	121432
ABprpp:27	ABprpp	27	1859	-23141	-88	-88	1859	30.2	562	363	59	310051
ABprppa:47	ABprppa	47	1839	-23160	-84	-85	1839	35.5	561	411	50	432903
ABprppaa:69	ABprppaa	69	1837	-23162	-73	-75	1837	38.2	541	440	43	397589
ABprppaaa:99	ABprppaaa	99	1822	-23177	-71	-78	1822	43.0	459	469	36	283956
ABprppaaaa:136	ABprppaaaa	136	1779	-23220	-41	-44	1779	40.9	392	479	34	190837
ABprppaaap:136	ABprppaaap	136	1852	-23147	28	19	1852	37.0	412	482	29	149818
ABprppaap:99	ABprppaap	99	1777	-23222	-114	-118	1777	44.1	498	467	36	281394
ABprppaapa:138	ABprppaapa	138	1783	-23216	-16	-19	1783	33.0	445	481	31	152877
ABprppaapp:138	ABprppaapp	138	1794	-23205	-9	-14	1794	27.5	466	471	32	159195
ABprppap:69	ABprppap	69	1808	-23191	-76	-77	1808	38.8	579	389	44	386427
ABprppapa:97	ABprppapa	97	1819	-23180	-58	-59	1819	36.8	495	414	38	243422
ABprppapaa:132	ABprppapaa	132	1775	-23224	-22	-24	1775	30.9	437	451	33	145769
ABprppapap:132	ABprppapap	132	1757	-23242	-46	-47	1757	29.6	472	437	32	138420
ABprppapp:97	ABprppapp	97	1789	-23211	-72	-77	1789	39.9	551	426	37	313815
ABprppappa:133	ABprppappa	133	1764	-23235	-18	-21	1764	28.7	511	440	32	146531
ABprppappp:133	ABprppappp	133	1762	-23237	-35	-39	1762	28.8	541	430	33	162857
ABprppp:47	ABprppp	47	1879	-23120	-39	-39	1879	26.5	589	336	52	374262
ABprpppa:68	ABprpppa	68	1845	-23154	-49	-51	1845	26.1	562	397	44	326270
ABprpppaa:95	ABprpppaa	95	1841	-23158	-57	-62	1841	35.8	517	461	38	303666
ABprpppaaa:129	ABprpppaaa	129	1787	-23212	-17	-17	1787	22.3	463	447	35	184274
ABprpppaaaa:182	ABprpppaaaa	182	2565	-22434	415	496	2565	21.1	480	425	31	90170
ABprpppaaap:182	ABprpppaaap	182	2483	-22516	444	492	2483	21.6	514	416	30	91713
ABprpppaap:129	ABprpppaap	129	1771	-23228	-40	-42	1771	21.6	511	436	34	157939
ABprpppaapa:185	ABprpppaapa	185	2392	-22607	285	316	2392	19.4	546	407	31	92243
ABprpppaapp:185	ABprpppaapp	185	2596	-22403	-162	-2	2596	17.0	552	369	29	80824
ABprpppap:95	ABprpppap	95	1834	-23165	-32	-33	1834	31.8	567	427	39	306206
ABprpppapa:133	ABprpppapa	133	1803	-23196	-4	-8	1803	23.1	553	417	34	132869
ABprpppapaa:175	ABprpppapaa	175	5676	-19323	2590	2706	5676	17.0	564	356	31	96584
ABprpppapap:175	ABprpppapap	175	4872	-20127	1388	1795	4872	19.7	590	339	33	99792
ABprpppapp:133	ABprpppapp	133	1827	-23172	30	29	1827	20.3	571	379	30	125936
ABprpppp:68	ABprpppp	68	1840	-23159	-37	-36	1840	20.9	561	336	46	241446
ABprppppa:95	ABprppppa	95	1845	-23154	-59	-60	1845	26.2	513	431	39	263514
ABprppppaa:127	ABprppppaa	127	1808	-23191	0	0	1808	17.2	474	411	35	129411
ABprppppaaa:180	ABprppppaaa	180	3141	-21858	711	778	3141	18.5	489	396	30	71665
ABprppppaap:180	ABprppppaap	180	3033	-21966	631	777	3033	17.7	501	374	30	64618
ABprppppap:127	ABprppppap	127	1795	-23204	-15	-15	1795	16.4	515	401	35	135111
ABprppppapa:181	ABprppppapa	181	3518	-21481	1090	1152	3518	18.2	527	375	27	43228
ABprppppapp:181	ABprppppapp	181	3502	-21497	922	992	3502	15.2	548	350	30	72342
ABprppppp:95	ABprppppp	95	1834	-23165	-44	-43	1834	23.3	559	397	39	256499
ABprpppppa:133	ABprpppppa	133	1940	-23059	65	75	1940	18.8	543	364	34	113557
ABprpppppaa:188	ABprpppppaa	188	3670	-21329	398	662	3670	20.4	564	328	26	52612
ABprpppppap:188	ABprpppppap	188	5158	-19841	1062	1553	5158	19.1	562	285	28	66305
ABprpppppp:133	ABprpppppp	133	1990	-23009	107	123	1990	19.9	577	342	34	122625
ABprppppppa:185	ABprppppppa	185	8091	-16908	3454	4300	8091	18.4	610	301	31	116595
ABprppppppp:185	ABprppppppp	185	10178	-14821	3704	5238	10178	21.9	616	280	31	122476
EMS:1	EMS	1	1837	-23162	-129	-129	1837	37.0	391	166	84	884139
MS:5	MS	5	1881	-23118	-38	-38	1881	24.9	329	236	70	279581
MSa:19	MSa	19	1891	-23108	-41	-41	1891	28.9	283	237	66	355375
MSaa:49	MSaa	49	1821	-23178	-70	-71	1821	44.0	278	257	57	438873
MSaaa:87	MSaaa	87	1818	-23181	-64	-65	1818	44.0	261	269	48	322065
MSaaaa:138	MSaaaa	138	1758	-23241	-47	-53	1758	42.0	273	273	39	141761
MSaaap:138	MSaaap	138	1773	-23226	-28	-36	1773	41.9	331	261	39	141322
MSaap:87	MSaap	87	1817	-23182	-78	-80	1817	47.9	362	257	47	303604
MSaapa:138	MSaapa	138	1790	-23209	-15	-18	1790	43.1	361	261	39	143458
MSaapp:138	MSaapp	138	1760	-23239	-33	-34	1760	43.6	408	269	38	141258
MSap:49	MSap	49	1846	-23153	-47	-46	1846	28.5	334	298	59	330842
MSapa:90	MSapa	90	1813	-23186	-25	-25	1813	26.5	290	288	49	211796
MSapaa:142	MSapaa	142	1756	-23243	-28	-29	1756	27.4	251	268	39	117159
MSapap:142	MSapap	142	1789	-23210	1	1	1789	26.1	299	288	39	98808
MSapp:90	MSapp	90	1808	-23191	-35	-35	1808	32.3	360	296	48	219408
MSappa:141	MSappa	141	1801	-23198	-11	-8	1801	29.9	334	307	38	99164
MSappp:141	MSappp	141	1771	-23228	-15	-14	1771	33.2	385	286	39	135770
MSp:19	MSp	19	1895	-23104	-42	-42	1895	28.6	385	286	66	325928
MSpa:48	MSpa	48	1811	-23188	-102	-102	1811	46.5	366	336	58	511320
MSpaa:84	MSpaa	84	1801	-23198	-80	-81	1801	46.7	353	335	49	370904
MSpaaa:138	MSpaaa	138	1766	-23233	-28	-30	1766	44.3	319	309	40	158486
MSpaap:138	MSpaap	138	1782	-23217	-46	-55	1782	45.3	379	315	40	171120
MSpap:84	MSpap	84	1803	-23196	-113	-115	1803	54.0	435	290	49	399665
MSpapa:136	MSpapa	136	1768	-23231	-62	-67	1768	50.9	418	307	41	199172
MSpapp:136	MSpapp	136	1767	-23232	-66	-73	1767	57.6	470	316	41	205603
MSpp:48	MSpp	48	1834	-23165	-60	-60	1834	34.8	442	358	58	430036
MSppa:86	MSppa	86	1827	-23172	-25	-25	1827	35.2	400	362	49	291597
MSppaa:138	MSppaa	138	1773	-23227	-14	-16	1773	36.5	337	349	41	144053
MSppap:138	MSppap	138	1756	-23243	-30	-33	1756	37.5	409	349	41	155866
MSppp:86	MSppp	86	1812	-23187	-64	-65	1812	42.8	485	350	48	346544
MSpppa:140	MSpppa	140	1755	-23244	-58	-69	1755	44.2	463	350	40	180473
MSpppp:140	MSpppp	140	1759	-23240	-39	-45	1759	45.6	495	349	41	193717
E:5	E	5	1852	-23147	-83	-85	1852	33.2	480	209	68	338277
Ea:20	Ea	20	1881	-23118	-69	-69	1881	30.2	447	205	64	358389
Eal:51	Eal	51	1842	-23157	-64	-64	1842	31.9	424	240	55	297974
Eala:88	Eala	88	1842	-23157	-14	-15	1842	19.4	373	289	46	127254
Ealaa:140	Ealaa	140	1770	-23229	-16	-16	1770	19.4	329	336	35	50766
Ealap:140	Ealap	140	1770	-23229	-29	-30	1770	20.1	400	325	37	68968
Ealp:88	Ealp	88	1843	-23156	-6	-6	1843	24.7	433	256	45	140704
Ealpa:142	Ealpa	142	1782	-23217	-8	-9	1782	26.6	424	302	36	75396
Ealpp:142	Ealpp	142	1785	-23214	-22	-28	1785	38.6	477	277	38	125236
Ear:51	Ear	51	1832	-23167	-101	-102	1832	44.2	361	222	54	385274
Eara:89	Eara	89	1829	-23170	-33	-34	1829	34.2	328	218	46	203840
Earaa:142	Earaa	142	1776	-23223	-28	-30	1776	32.7	316	229	40	127709
Earap:142	Earap	142	1807	-23192	16	14	1807	26.2	353	243	36	81121
Earp:89	Earp	89	1828	-23171	-49	-50	1828	36.6	402	231	45	197995
Earpa:143	Earpa	143	1805	-23194	6	10	1805	26.8	395	235	36	69997
Earpp:143	Earpp	143	1760	-23239	-50	-55	1760	39.8	438	249	37	101350
Ep:20	Ep	20	1871	-23128	-97	-97	1871	39.7	529	250	64	459868
Epl:53	Epl	53	1812	-23187	-116	-117	1812	48.1	475	240	56	410661
Epla:91	Epla	91	1833	-23166	-57	-60	1833	48.2	457	238	46	243286
Eplaa:144	Eplaa	144	1780	-23219	-69	-74	1780	55.0	430	264	38	122867
Eplap:144	Eplap	144	1784	-23215	-67	-76	1784	55.6	479	263	40	145286
Eplp:91	Eplp	91	1821	-23178	-82	-84	1821	49.3	527	250	47	279625
Eplpa:149	Eplpa	149	1783	-23216	-92	-103	1783	57.0	515	277	39	146054
Eplpp:149	Eplpp	149	1796	-23203	-72	-80	1796	49.5	553	293	38	136157
Epr:53	Epr	53	1840	-23159	-58	-58	1840	35.0	521	287	56	339085
Epra:88	Epra	88	1835	-23164	-9	-10	1835	35.2	457	297	48	164029
Epraa:140	Epraa	140	1776	-23223	-23	-28	1776	41.2	441	308	37	92063
Eprap:140	Eprap	140	1772	-23227	-38	-40	1772	45.5	511	293	39	116288
Eprp:88	Eprp	88	1823	-23176	-42	-43	1823	43.2	532	300	47	229407
Eprpa:144	Eprpa	144	1783	-23216	-82	-94	1783	57.9	511	327	38	112958
Eprpp:144	Eprpp	144	1779	-23220	-51	-58	1779	48.5	540	340	39	118914
P2:1	P2	1	1844	-23155	-140	-140	1844	41.5	557	288	84	817239
C:9	C	9	1828	-23171	-150	-150	1828	52.1	493	322	66	386068
Ca:23	Ca	23	1861	-23138	-118	-119	1861	52.7	408	301	61	263221
Caa:42	Caa	42	1840	-23159	-163	-164	1840	59.4	406	281	55	256319
Caaa:66	Caaa	66	1941	-23059	-29	-30	1941	57.6	408	213	48	282935
Caaaa:96	Caaaa	96	2006	-22993	86	99	2006	43.5	510	175	41	265294
Caaaaa:136	Caaaaa	136	1980	-23019	141	147	1980	36.8	507	186	32	137766
Caaaap:136	Caaaap	136	2095	-22904	9	144	2095	43.4	556	191	32	170303
Caaap:96	Caaap	96	1950	-23049	59	61	1950	34.1	545	184	43	243076
Caaapa:135	Caaapa	135	1890	-23109	59	68	1890	39.2	546	234	37	172576
Caaapp:135	Caaapp	135	1895	-23104	74	77	1895	31.8	499	219	37	138597
Caap:66	Caap	66	1921	-23078	-58	-62	1921	57.7	506	216	48	282185
Caapa:94	Caapa	94	2104	-22895	161	167	2104	50.2	526	184	41	281130
Caapaa:137	Caapaa	137	2024	-22975	175	179	2024	42.0	479	168	31	128809
Caapap:137	Caapap	137	2152	-22847	266	277	2152	45.5	528	177	32	152851
Caapp:94	Caapp	94	2014	-22985	108	110	2014	44.0	562	210	42	243215
Caappd:137	Caappd	137	1958	-23041	106	117	1958	47.6	549	240	38	165878
Caappv:137	Caappv	137	2029	-22970	150	159	2029	49.0	502	196	36	158329
Cap:42	Cap	42	1850	-23149	-141	-142	1850	55.5	510	218	54	298111
Capa:68	Capa	68	1896	-23103	-49	-50	1896	40.7	489	155	45	248739
Capaa:102	Capaa	102	1929	-23070	74	77	1929	24.9	559	215	37	117794
Capaaa:144	Capaaa	144	1864	-23135	41	48	1864	24.6	534	233	30	55797
Capaap:144	Capaap	144	1918	-23081	90	92	1918	30.8	556	257	33	76058
Capap:102	Capap	102	1895	-23104	45	49	1895	26.7	579	250	40	149109
Capapa:140	Capapa	140	1865	-23134	72	72	1865	27.5	521	268	33	63022
Capapp:140	Capapp	140	1863	-23136	12	23	1863	28.4	548	306	34	80352
Capp:68	Capp	68	1910	-23089	-5	-5	1910	39.9	575	197	47	291662
Cappa:104	Cappa	104	1917	-23082	73	72	1917	37.7	593	234	41	201503
Cappaa:140	Cappaa	140	1955	-23044	140	153	1955	42.4	592	258	34	124892
Cappap:140	Cappap	140	1903	-23096	39	66	1903	33.6	593	289	35	115141
Cappp:104	Cappp	104	1950	-23049	105	110	1950	35.6	593	277	41	198745
Capppa:143	Capppa	143	2065	-22934	192	215	2065	46.5	588	278	34	117163
Capppp:143	Capppp	143	1941	-23058	123	136	1941	37.8	573	305	36	115446
Cp:23	Cp	23	1858	-23141	-149	-149	1858	50.2	500	375	62	318511
Cpa:41	Cpa	41	1845	-23154	-181	-181	1845	56.4	505	368	56	307120
Cpaa:65	Cpaa	65	1882	-23117	-84	-85	1882	56.8	539	327	49	335972
Cpaaa:95	Cpaaa	95	2035	-22964	67	64	2035	59.3	535	332	43	289416
Cpaaaa:130	Cpaaaa	130	2831	-22168	852	857	2831	59.9	456	406	36	171182
Cpaaap:130	Cpaaap	130	2704	-22295	671	785	2704	60.6	497	384	39	203330
Cpaap:95	Cpaap	95	2003	-22996	27	28	2003	55.2	592	313	44	378378
Cpaapa:131	Cpaapa	131	3551	-21448	1592	1627	3551	61.0	537	353	39	212571
Cpaapp:131	Cpaapp	131	5506	-19493	3482	3497	5506	54.5	595	354	39	249713
Cpap:65	Cpap	65	1882	-23117	-103	-103	1882	52.4	580	250	49	373584
Cpapa:94	Cpapa	94	2107	-22892	108	109	2107	54.4	586	257	43	378576
Cpapaa:133	Cpapaa	133	3320	-21679	860	1232	3320	43.3	625	322	37	233838
Cpapap:133	Cpapap	133	6291	-18708	4035	4085	6291	51.1	614	328	38	243892
Cpapp:94	Cpapp	94	2011	-22988	79	83	2011	43.7	630	275	42	363843
Cpappd:134	Cpappd	134	8898	-16101	5955	6459	8898	39.8	634	326	37	245727
Cpappv:134	Cpappv	134	8927	-16072	5517	6077	8927	32.3	623	318	37	215031
Cpp:41	Cpp	41	1819	-23181	-162	-162	1819	48.0	590	299	55	377897
Cppa:65	Cppa	65	1902	-23097	-2	-3	1902	37.4	606	330	47	313220
Cppaa:100	Cppaa	100	1977	-23022	128	126	1977	27.3	540	369	40	198216
Cppaaa:143	Cppaaa	143	1869	-23130	53	54	1869	28.3	442	393	35	110484
Cppaap:143	Cppaap	143	1888	-23111	73	73	1888	25.5	495	374	36	109063
Cppap:100	Cppap	100	1978	-23021	122	123	1978	29.5	587	338	43	273500
Cppapa:142	Cppapa	142	1968	-23031	127	126	1968	35.9	489	395	35	148703
Cppapp:142	Cppapp	142	1924	-23075	94	99	1924	30.9	538	377	35	152683
Cppp:65	Cppp	65	1862	-23137	-31	-31	1862	36.3	608	239	48	356695
Cpppa:98	Cpppa	98	2047	-22952	149	147	2047	43.9	568	354	42	297830
Cpppaa:135	Cpppaa	135	2169	-22830	310	309	2169	46.0	482	411	36	207405
Cpppap:135	Cpppap	135	2140	-22859	266	285	2140	41.3	535	398	35	196149
Cpppp:98	Cpppp	98	2072	-22927	183	187	2072	38.1	612	312	43	324722
Cppppa:136	Cppppa	136	2189	-22810	321	332	2189	43.0	558	378	36	199933
Cppppp:136	Cppppp	136	2028	-22971	194	204	2028	33.4	583	340	37	179460
P3:9	P3	9	1828	-23171	-155	-156	1828	41.2	583	267	63	343005
D:29	D	29	1831	-23168	-181	-182	1831	42.0	596	278	57	264709
Da:54	Da	54	1831	-23168	-96	-97	1831	32.0	530	177	48	97832
Daa:86	Daa	86	1887	-23112	-31	-33	1887	20.4	484	219	42	11610
Daaa:121	Daaa	121	1845	-23154	57	61	1845	25.3	409	218	31	50080
Daap:121	Daap	121	1816	-23183	33	35	1816	22.9	507	257	35	66511
Dap:86	Dap	86	1849	-23150	-75	-74	1849	25.2	549	232	42	76209
Dapa:118	Dapa	118	1825	-23174	27	31	1825	29.2	480	230	35	72912
Dapp:118	Dapp	118	1830	-23169	6	7	1830	42.2	500	239	40	138013
Dp:54	Dp	54	1876	-23123	-41	-41	1876	20.5	569	251	48	35014
Dpa:86	Dpa	86	1855	-23144	-59	-60	1855	22.8	497	354	40	18574
Dpaa:121	Dpaa	121	1787	-23212	7	4	1787	32.8	407	407	33	70835
Dpap:121	Dpap	121	1816	-23183	14	19	1816	33.1	398	395	33	74282
Dpp:86	Dpp	86	1882	-23117	-40	-41	1882	24.5	559	313	43	58495
Dppa:117	Dppa	117	1821	-23178	10	3	1821	38.0	442	413	35	99298
Dppp:117	Dppp	117	1791	-23208	-36	-35	1791	42.0	464	387	39	124771
P4:29	P4	29	1872	-23127	-56	-56	1872	22.9	529	231	52	109184
Z2:80	Z2	80	1866	-23134	11	17	1866	22.6	484	264	41	0
Z3:80	Z3	80	1924	-23075	76	76	1924	22.6	431	251	43	0
