# Supplementary material for: Quantitative Differences in Nuclear β-catenin and TCF Pattern Embryonic Cells in C. elegans
Source: PLoS Genet. 2015 Oct 21;11(10):e1005585. doi: 10.1371/journal.pgen.1005585 (PMC4619327; doi:10.1371/journal.pgen.1005585)
Supplement: S1 Data — For each cell analyzed, birth time is given in column 3 and the average nuclear reporter intensity over the lifetime of the cell (corrected for background) is given in column 7 (“blot”). For information on each embryo’s strain information and experimental conditions, refer to S2 Table. (ZIP) [file pgen.1005585.s005.zip › CAs/CA20120829_unc-130_pop-1i_L1.csv]

cellTime	cell	time	none	global	local	blot	cross	z	x	y	size	gweight
ABa:1	ABa	1	7603	-17397	-154	-148	7603	42.0	568	300	74	1407839
ABal:2	ABal	2	6705	-18294	-83	-81	6705	39.1	600	307	75	2241140
ABala:9	ABala	9	5905	-19094	-116	-117	5905	35.4	605	230	65	1650511
ABalaa:21	ABalaa	21	5256	-19743	-89	-89	5256	30.5	621	203	57	1173444
ABalaaa:39	ABalaaa	39	4782	-20218	-41	-41	4782	24.3	603	191	49	712205
ABalaaaa:58	ABalaaaa	58	4272	-20727	-105	-105	4272	29.7	548	149	42	408468
ABalaaaal:84	ABalaaaal	84	3947	-21052	-77	-83	3947	42.0	565	197	36	345208
ABalaaaala:117	ABalaaaala	117	5106	-19894	-37	-37	5106	41.3	601	239	30	242728
ABalaaaalp:117	ABalaaaalp	117	5138	-19861	-90	-70	5138	49.7	574	243	31	309052
ABalaaaar:84	ABalaaaar	84	3985	-21014	-12	-16	3985	34.6	536	190	34	275524
ABalaaaarl:116	ABalaaaarl	116	4997	-20002	-104	-113	4997	36.4	566	243	30	235431
ABalaaaarr:116	ABalaaaarr	116	5007	-19992	-128	-148	5007	43.5	560	224	32	289454
ABalaaap:58	ABalaaap	58	4326	-20673	-64	-67	4326	36.4	495	152	43	451617
ABalaaapa:84	ABalaaapa	84	3962	-21037	-61	-71	3962	41.0	535	155	37	364307
ABalaaapal:117	ABalaaapal	117	5104	-19895	-12	-19	5104	33.4	579	172	31	263318
ABalaaapar:117	ABalaaapar	117	5109	-19890	-22	-27	5109	43.1	581	161	31	278750
ABalaaapp:84	ABalaaapp	84	3932	-21067	-64	-69	3932	33.2	497	165	36	317266
ABalaaappl:118	ABalaaappl	118	5161	-19838	-50	-52	5161	32.9	537	186	30	231124
ABalaaappr:118	ABalaaappr	118	5151	-19848	-52	-64	5151	41.8	519	180	31	252979
ABalaap:39	ABalaap	39	4762	-20237	-20	-19	4762	16.5	537	224	47	457928
ABalaapa:58	ABalaapa	58	4310	-20689	-31	-31	4310	28.2	510	176	43	394277
ABalaapaa:86	ABalaapaa	86	3965	-21034	-49	-59	3965	46.7	526	208	36	356147
ABalaapaaa:120	ABalaapaaa	120	5404	-19595	-25	-62	5404	47.0	564	189	30	294056
ABalaapaap:120	ABalaapaap	120	5304	-19695	-146	-164	5304	52.0	539	207	32	302697
ABalaapap:86	ABalaapap	86	3936	-21064	-78	-93	3936	52.0	484	216	37	396891
ABalaapapa:121	ABalaapapa	121	5432	-19567	-159	-164	5432	58.6	515	202	32	322596
ABalaapapp:121	ABalaapapp	121	5532	-19467	-19	-24	5532	57.4	480	234	29	262768
ABalaapp:58	ABalaapp	58	4293	-20706	-30	-32	4293	20.4	493	192	42	291186
ABalaappa:85	ABalaappa	85	3921	-21078	-70	-80	3921	38.5	501	204	36	309112
ABalaappaa:119	ABalaappaa	119	5201	-19798	-117	-129	5201	43.2	536	218	30	269300
ABalaappap:119	ABalaappap	119	5259	-19740	-47	-68	5259	48.0	508	220	32	280780
ABalaappp:85	ABalaappp	85	3915	-21084	-85	-86	3915	43.4	464	218	36	303949
ABalaapppa:117	ABalaapppa	117	5047	-19952	-120	-141	5047	48.4	486	205	30	259951
ABalaapppp:117	ABalaapppp	117	5135	-19864	-35	-48	5135	52.2	457	212	30	257970
ABalap:21	ABalap	21	5277	-19722	-199	-199	5277	48.6	556	220	58	1322032
ABalapa:39	ABalapa	39	4822	-20177	-121	-122	4822	42.8	590	187	51	935221
ABalapaa:57	ABalapaa	57	4315	-20684	-116	-117	4315	41.4	567	159	43	490586
ABalapaaa:84	ABalapaaa	84	3960	-21039	-53	-57	3960	38.8	568	210	37	361455
ABalapaaaa:119	ABalapaaaa	119	5249	-19750	-68	-74	5249	42.1	566	275	30	256048
ABalapaaap:119	ABalapaaap	119	5231	-19768	-124	-126	5231	49.5	529	263	32	285007
ABalapaap:84	ABalapaap	84	4006	-20993	-64	-69	4006	51.6	566	206	38	428467
ABalapaapa:117	ABalapaapa	117	5117	-19882	-116	-102	5117	56.9	562	266	33	320635
ABalapaapp:117	ABalapaapp	117	5126	-19873	-45	-67	5126	53.8	507	269	31	315421
ABalapap:57	ABalapap	57	4351	-20648	-146	-146	4351	49.0	538	190	43	492235
ABalapapa:84	ABalapapa	84	3954	-21045	-111	-111	3954	45.5	555	250	37	356721
ABalapapaa:120	ABalapapaa	120	5319	-19680	-119	-121	5319	46.0	546	295	30	257503
ABalapapap:120	ABalapapap	120	5327	-19672	-150	-139	5327	53.0	514	314	32	310609
ABalapapp:84	ABalapapp	84	3981	-21018	-66	-70	3981	53.8	523	260	38	405212
ABalapappa:120	ABalapappa	120	5417	-19582	-31	-40	5417	58.8	497	321	33	325967
ABalapappp:120	ABalapappp	120	5332	-19667	-109	-108	5332	57.8	442	335	30	277430
ABalapp:39	ABalapp	39	4774	-20225	-132	-133	4774	42.2	526	239	51	774109
ABalappa:57	ABalappa	57	4362	-20637	-88	-91	4362	46.9	519	229	43	449341
ABalappaa:82	ABalappaa	82	4010	-20989	-93	-99	4010	55.9	524	207	37	382979
ABalappaaa:116	ABalappaaa	116	5030	-19969	-83	-84	5030	55.7	575	219	30	304547
ABalappaap:116	ABalappaap	116	5090	-19909	-64	-82	5090	58.0	526	235	32	294934
ABalappap:82	ABalappap	82	3994	-21006	-116	-126	3994	57.8	480	235	38	386269
ABalappapa:115	ABalappapa	115	4925	-20074	-176	-188	4925	59.8	499	262	32	294246
ABalappapp:115	ABalappapp	115	5039	-19960	-100	-107	5039	58.7	452	279	31	264916
ABalappp:57	ABalappp	57	4347	-20652	-129	-132	4347	51.0	466	259	41	394443
ABalapppa:82	ABalapppa	82	3998	-21001	-116	-137	3998	54.9	445	240	37	355618
ABalapppaa:116	ABalapppaa	116	5080	-19919	-159	-171	5080	57.8	436	247	31	259659
ABalapppap:116	ABalapppap	116	5124	-19875	-80	-92	5124	59.3	413	294	32	289051
ABalapppp:82	ABalapppp	82	3996	-21003	-120	-126	3996	55.8	424	274	38	353480
ABalappppa:114	ABalappppa	114	4990	-20009	-40	-47	4990	56.4	414	335	32	278858
ABalappppp:114	ABalappppp	114	5002	-19997	-1	-2	5002	57.1	363	345	33	286393
ABalp:9	ABalp	9	5947	-19052	-117	-117	5947	36.1	550	346	68	1665042
ABalpa:20	ABalpa	20	5276	-19723	-86	-85	5276	22.2	603	302	58	1042850
ABalpaa:38	ABalpaa	38	4820	-20179	-52	-52	4820	24.9	629	277	51	807052
ABalpaaa:56	ABalpaaa	56	4352	-20647	-38	-39	4352	27.2	611	181	43	402684
ABalpaaaa:80	ABalpaaaa	80	3976	-21023	-55	-55	3976	35.3	637	210	37	350993
ABalpaaaaa:111	ABalpaaaaa	111	4765	-20234	15	7	4765	36.2	639	223	31	258782
ABalpaaaap:111	ABalpaaaap	111	4776	-20224	7	8	4776	30.0	635	194	31	252431
ABalpaaap:80	ABalpaaap	80	3999	-21001	-26	-32	3999	24.9	617	235	36	276273
ABalpaaapa:111	ABalpaaapa	111	4720	-20279	-80	-84	4720	30.2	615	268	29	213318
ABalpaaapp:111	ABalpaaapp	111	4710	-20289	-62	-62	4710	26.8	620	234	29	215756
ABalpaap:56	ABalpaap	56	4340	-20659	-80	-83	4340	30.2	568	215	44	378144
ABalpaapa:79	ABalpaapa	79	4026	-20973	-60	-62	4026	29.1	600	201	37	278691
ABalpaapaa:106	ABalpaapaa	106	4613	-20386	-27	-36	4613	26.7	594	199	30	225154
ABalpaapap:106	ABalpaapap	106	4603	-20396	-68	-72	4603	35.0	599	221	33	277377
ABalpaapp:79	ABalpaapp	79	4021	-20978	-45	-45	4021	27.9	553	236	38	241688
ABalpaappa:105	ABalpaappa	105	4553	-20447	-50	-56	4553	24.8	574	238	30	202272
ABalpaappp:105	ABalpaappp	105	4526	-20473	-104	-116	4526	31.4	572	260	33	246753
ABalpap:38	ABalpap	38	4794	-20205	-53	-53	4794	16.2	541	309	51	516721
ABalpapa:56	ABalpapa	56	4349	-20650	-34	-33	4349	15.4	586	213	47	359975
ABalpapaa:79	ABalpapaa	79	4038	-20961	-21	-22	4038	22.0	605	176	39	302877
ABalpapaaa:107	ABalpapaaa	107	4609	-20391	-40	-45	4609	22.0	623	193	33	277794
ABalpapaap:107	ABalpapaap	107	4626	-20373	-30	-35	4626	27.2	600	162	32	258380
ABalpapap:79	ABalpapap	79	3991	-21008	-64	-62	3991	19.3	563	195	38	268661
ABalpapapa:107	ABalpapapa	107	4607	-20392	-15	-15	4607	19.6	612	228	30	236869
ABalpapapp:107	ABalpapapp	107	4628	-20371	-11	-12	4628	18.8	593	266	31	198771
ABalpapp:56	ABalpapp	56	4331	-20668	-48	-47	4331	13.0	523	271	45	236892
ABalpappa:76	ABalpappa	76	4069	-20931	4	3	4069	10.9	562	222	40	247242
ABalpappaa:103	ABalpappaa	103	4490	-20509	-17	-18	4490	12.4	585	223	33	251728
ABalpappap:103	ABalpappap	103	4491	-20508	-29	-30	4491	10.0	546	248	35	213705
ABalpappp:76	ABalpappp	76	4063	-20936	-15	-14	4063	12.0	534	276	41	193916
ABalpapppa:101	ABalpapppa	101	4453	-20546	-72	-75	4453	17.8	546	270	33	210600
ABalpapppp:101	ABalpapppp	101	4502	-20497	-20	-26	4502	27.4	554	293	34	234609
ABalpp:20	ABalpp	20	5304	-19695	-72	-74	5304	31.1	534	371	58	1119288
ABalppa:38	ABalppa	38	4825	-20174	-40	-40	4825	28.3	584	354	53	831359
ABalppaa:57	ABalppaa	57	4349	-20650	-14	-13	4349	25.7	643	234	42	400288
ABalppaaa:82	ABalppaaa	82	3915	-21084	-63	-60	3915	28.5	652	228	36	349827
ABalppaaaa:116	ABalppaaaa	116	4988	-20011	29	34	4988	23.9	656	235	30	258660
ABalppaaap:116	ABalppaaap	116	4776	-18973	-8	6	4776	32.8	659	250	31	292408
ABalppaap:82	ABalppaap	82	3930	-21069	-36	-36	3930	22.2	643	264	36	329184
ABalppaapa:115	ABalppaapa	115	4888	-20112	-13	-10	4888	26.1	663	265	30	286791
ABalppaapp:115	ABalppaapp	115	4912	-20087	-24	-29	4912	26.3	650	297	31	294261
ABalppap:57	ABalppap	57	4344	-20655	-43	-44	4344	24.6	593	268	44	346470
ABalppapa:81	ABalppapa	81	3992	-21007	-19	-19	3992	14.6	609	222	40	300147
ABalppapaa:110	ABalppapaa	110	4695	-20304	-21	-22	4695	15.9	621	293	33	290440
ABalppapap:110	ABalppapap	110	4703	-20296	-8	-10	4703	18.8	639	254	32	276967
ABalppapp:81	ABalppapp	81	4008	-20991	-5	-7	4008	18.1	585	271	38	243001
ABalppappa:109	ABalppappa	109	4622	-20377	-36	-32	4622	21.8	631	310	33	319342
ABalppappp:109	ABalppappp	109	4667	-20332	-58	-66	4667	27.4	595	311	32	275713
ABalppp:38	ABalppp	38	4797	-20202	-45	-45	4797	18.8	473	363	51	471179
ABalpppa:56	ABalpppa	56	4370	-20629	-8	-10	4370	16.3	586	309	45	350281
ABalpppaa:79	ABalpppaa	79	3984	-21015	-20	-23	3984	23.8	631	297	37	327195
ABalpppaaa:113	ABalpppaaa	113	4875	-20124	32	29	4875	34.6	657	275	31	341723
ABalpppaap:113	ABalpppaap	113	4857	-20142	9	6	4857	38.6	657	306	31	322411
ABalpppap:79	ABalpppap	79	3981	-21018	-54	-54	3981	24.0	604	335	40	342727
ABalpppapa:109	ABalpppapa	109	4673	-20326	-22	-20	4673	30.8	644	314	33	334104
ABalpppapp:109	ABalpppapp	109	4681	-20318	-29	-31	4681	34.6	628	352	34	315694
ABalpppp:56	ABalpppp	56	4354	-20645	-44	-45	4354	22.3	523	313	44	303954
ABalppppa:78	ABalppppa	78	4007	-20992	-69	-69	4007	32.1	601	269	38	297765
ABalppppaa:109	ABalppppaa	109	4690	-20309	-37	-35	4690	41.6	635	264	31	319952
ABalppppap:109	ABalppppap	109	4747	-20252	-31	-42	4747	41.2	599	282	32	302775
ABalppppp:78	ABalppppp	78	4045	-20954	-36	-36	4045	28.1	563	308	40	276883
ABalpppppa:106	ABalpppppa	106	4583	-20416	-69	-68	4583	36.6	621	302	32	318485
ABalpppppp:106	ABalpppppp	106	4644	-20355	-22	-30	4644	36.7	588	329	34	333791
ABar:2	ABar	2	6654	-18345	-110	-110	6654	32.7	505	164	72	1784145
ABara:9	ABara	9	5865	-19134	-69	-70	5865	22.0	490	184	62	964574
ABaraa:21	ABaraa	21	5258	-19741	-53	-54	5258	19.6	538	175	59	971854
ABaraaa:38	ABaraaa	38	4815	-20184	-35	-34	4815	24.6	533	145	51	726682
ABaraaaa:57	ABaraaaa	57	4351	-20648	-44	-44	4351	28.1	419	162	43	311411
ABaraaaaa:79	ABaraaaaa	79	4022	-20977	-8	-8	4022	23.7	462	165	36	222375
ABaraaaaaa:106	ABaraaaaaa	106	4605	-20394	-10	-21	4605	23.9	558	193	31	220949
ABaraaaaap:106	ABaraaaaap	106	4610	-20389	-5	-16	4610	25.2	514	209	32	205980
ABaraaaap:79	ABaraaaap	79	4014	-20985	-24	-27	4014	26.1	414	179	37	213045
ABaraaaapa:107	ABaraaaapa	107	4624	-20376	-30	-32	4624	25.4	495	184	30	194181
ABaraaaapp:107	ABaraaaapp	107	4593	-20406	-40	-34	4593	28.1	456	167	32	199628
ABaraaap:57	ABaraaap	57	4366	-20633	7	8	4366	21.9	464	126	43	339234
ABaraaapa:81	ABaraaapa	81	3949	-21050	-32	-35	3949	19.8	524	152	37	284829
ABaraaapaa:113	ABaraaapaa	113	4795	-20205	-28	-37	4795	12.3	589	202	30	220677
ABaraaapap:113	ABaraaapap	113	4802	-20197	-18	-27	4802	18.2	574	223	30	227257
ABaraaapp:81	ABaraaapp	81	3971	-21028	-27	-28	3971	19.7	498	200	36	219898
ABaraaappa:112	ABaraaappa	112	4779	-20220	-11	-8	4779	19.0	547	235	29	193389
ABaraaappp:112	ABaraaappp	112	4784	-20215	-23	-19	4784	18.8	516	250	31	161338
ABaraap:38	ABaraap	38	4789	-20210	-25	-25	4789	13.8	453	183	55	554640
ABaraapa:57	ABaraapa	57	4328	-20671	-25	-24	4328	18.4	404	133	44	315338
ABaraapaa:80	ABaraapaa	80	3963	-21037	-64	-65	3963	26.0	494	124	38	316894
ABaraapaaa:110	ABaraapaaa	110	4709	-20290	0	-7	4709	17.1	579	169	31	259557
ABaraapaap:110	ABaraapaap	110	4687	-20312	-32	-33	4687	25.0	569	156	31	257230
ABaraapap:80	ABaraapap	80	4000	-20999	-14	-12	4000	24.1	447	120	37	288618
ABaraapapa:109	ABaraapapa	109	4658	-20341	-39	-46	4658	19.9	531	174	30	225610
ABaraapapp:109	ABaraapapp	109	4634	-20365	-59	-59	4634	26.1	508	150	32	250862
ABaraapp:57	ABaraapp	57	4350	-20650	-2	-2	4350	12.0	397	209	46	227554
ABaraappa:78	ABaraappa	78	4005	-20994	-22	-20	4005	14.7	462	150	40	288973
ABaraappaa:105	ABaraappaa	105	4524	-20475	-52	-58	4524	13.2	544	195	32	234343
ABaraappap:105	ABaraappap	105	4543	-20456	-23	-22	4543	9.6	510	203	34	243523
ABaraappp:78	ABaraappp	78	4022	-20977	-14	-13	4022	13.0	439	195	40	209889
ABaraapppa:105	ABaraapppa	105	4525	-20474	-36	-33	4525	12.6	501	228	33	199923
ABaraapppp:105	ABaraapppp	105	4547	-20452	-31	-34	4547	15.9	472	202	34	198868
ABarap:21	ABarap	21	5274	-19725	-36	-36	5274	21.7	445	144	58	913573
ABarapa:38	ABarapa	38	4783	-20216	-49	-49	4783	27.6	444	118	50	690268
ABarapaa:58	ABarapaa	58	4285	-20714	-60	-60	4285	31.0	404	107	40	338890
ABarapaaa:83	ABarapaaa	83	3980	-21019	9	5	3980	31.9	402	123	36	304267
ABarapaaaa:116	ABarapaaaa	116	5013	-19986	13	10	5013	18.8	491	156	30	216091
ABarapaaap:116	ABarapaaap	116	5029	-19970	26	20	5029	25.0	453	144	31	214534
ABarapaap:83	ABarapaap	83	3927	-21072	-19	-21	3927	29.0	411	120	34	255788
ABarapaapa:116	ABarapaapa	116	4962	-20038	-18	-14	4962	21.5	488	118	30	197150
ABarapaapp:116	ABarapaapp	116	5001	-19998	5	3	5001	28.6	473	112	30	204822
ABarapap:58	ABarapap	58	4327	-20672	-45	-47	4327	31.2	356	140	43	347905
ABarapapa:81	ABarapapa	81	3974	-21025	-2	0	3974	26.6	370	105	36	228159
ABarapapaa:111	ABarapapaa	111	4751	-20248	-2	-7	4751	34.0	446	115	32	252081
ABarapapap:111	ABarapapap	111	4762	-20237	8	11	4762	28.7	422	108	34	272592
ABarapapp:81	ABarapapp	81	3998	-21001	9	5	3998	20.9	379	149	36	209064
ABarapappa:110	ABarapappa	110	4662	-20337	-62	-57	4662	13.8	467	141	32	210867
ABarapappp:110	ABarapappp	110	4754	-20245	51	55	4754	18.5	433	123	31	185408
ABarapp:38	ABarapp	38	4793	-20206	-16	-16	4793	13.8	371	163	50	474513
ABarappa:57	ABarappa	57	4316	-20683	-42	-42	4316	16.5	338	136	42	261650
ABarappaa:81	ABarappaa	81	3934	-21065	-27	-30	3934	17.7	425	125	38	283668
ABarappaaa:113	ABarappaaa	113	4787	-20212	-41	-41	4787	12.7	548	160	30	221290
ABarappaap:113	ABarappaap	113	4811	-20188	-2	-3	4811	16.0	519	144	33	239064
ABarappap:81	ABarappap	81	3911	-21088	-62	-63	3911	17.6	395	137	38	245227
ABarappapa:112	ABarappapa	112	4799	-20200	20	21	4799	24.3	543	137	30	219788
ABarappapp:112	ABarappapp	112	4816	-20183	37	37	4816	27.6	509	121	32	226739
ABarappp:57	ABarappp	57	4328	-20671	0	0	4328	13.3	308	198	43	197502
ABarapppa:80	ABarapppa	80	3979	-21020	7	7	3979	12.1	400	188	36	156839
ABarapppaa:108	ABarapppaa	108	4574	-20425	-60	-57	4574	9.3	476	174	32	190801
ABarapppap:108	ABarapppap	108	4622	-20377	-9	-12	4622	10.0	436	184	31	141452
ABarapppp:80	ABarapppp	80	3976	-21023	-10	-8	3976	14.9	335	180	38	166369
ABarappppa:107	ABarappppa	107	4616	-20383	-9	-14	4616	14.3	417	154	32	185767
ABarappppp:107	ABarappppp	107	4607	-20392	25	26	4607	11.4	389	175	33	161230
ABarp:9	ABarp	9	5927	-19072	-151	-151	5927	45.4	426	171	66	1568466
ABarpa:20	ABarpa	20	5290	-19709	-204	-205	5290	50.1	472	165	59	1317776
ABarpaa:38	ABarpaa	38	4856	-20143	-148	-148	4856	46.4	514	151	52	925511
ABarpaaa:55	ABarpaaa	55	4371	-20628	-125	-128	4371	45.7	495	136	45	517544
ABarpaaaa:79	ABarpaaaa	79	4013	-20986	-72	-72	4013	34.8	537	139	38	335844
ABarpaaaaa:109	ABarpaaaaa	109	4697	-20302	-46	-53	4697	32.2	552	211	31	218325
ABarpaaaap:109	ABarpaaaap	109	4707	-20292	-78	-91	4707	38.8	570	192	33	255642
ABarpaaap:79	ABarpaaap	79	4037	-20962	-76	-81	4037	50.4	531	154	40	439087
ABarpaaapa:109	ABarpaaapa	109	4678	-20322	-54	-53	4678	40.4	607	176	33	257940
ABarpaaapp:109	ABarpaaapp	109	4709	-20290	-39	-41	4709	49.2	590	192	31	266321
ABarpaap:55	ABarpaap	55	4394	-20605	-165	-170	4394	53.1	466	192	45	517483
ABarpaapa:79	ABarpaapa	79	4009	-20990	-139	-147	4009	53.9	498	163	39	412863
ABarpaapaa:110	ABarpaapaa	110	4735	-20264	-60	-56	4735	48.7	569	162	30	267378
ABarpaapap:110	ABarpaapap	110	4800	-20199	-46	-51	4800	53.2	518	161	35	327615
ABarpaapp:79	ABarpaapp	79	4042	-20957	-154	-159	4042	57.3	445	181	39	382456
ABarpaappa:110	ABarpaappa	110	4734	-20265	-130	-131	4734	56.7	470	155	32	271216
ABarpaappp:110	ABarpaappp	110	4800	-20199	-102	-118	4800	59.2	449	200	33	268803
ABarpap:38	ABarpap	38	4831	-20168	-65	-66	4831	38.9	443	169	51	746848
ABarpapa:56	ABarpapa	56	4399	-20600	-67	-69	4399	44.6	422	132	44	517990
ABarpapaa:81	ABarpapaa	81	3988	-21011	-52	-53	3988	38.7	479	128	38	340708
ABarpapaaa:112	ABarpapaaa	112	4831	-20168	11	9	4831	35.6	535	147	30	234052
ABarpapaap:112	ABarpapaap	112	4813	-20186	-49	-48	4813	42.7	518	132	32	251794
ABarpapap:81	ABarpapap	81	3976	-21023	-99	-102	3976	46.5	442	127	38	363633
ABarpapapa:112	ABarpapapa	112	4751	-20248	-74	-76	4751	37.5	478	135	33	239459
ABarpapapp:112	ABarpapapp	112	4800	-20199	-113	-114	4800	47.8	469	130	32	283361
ABarpapp:56	ABarpapp	56	4347	-20652	-122	-124	4347	43.2	439	190	45	456990
ABarpappa:80	ABarpappa	80	3996	-21003	-104	-110	3996	42.6	479	167	37	324376
ABarpappaa:112	ABarpappaa	112	4817	-20182	-57	-71	4817	44.7	543	160	30	252314
ABarpappap:112	ABarpappap	112	4835	-20164	-103	-117	4835	48.8	490	168	33	274665
ABarpappp:80	ABarpappp	80	4034	-20965	-71	-77	4034	47.1	434	178	38	314919
ABarpapppa:111	ABarpapppa	111	4749	-20250	-108	-113	4749	42.4	463	155	32	238680
ABarpapppp:111	ABarpapppp	111	4779	-20220	-109	-111	4779	50.0	435	180	33	278799
ABarpp:20	ABarpp	20	5300	-19699	-179	-179	5300	53.6	354	193	59	1259918
ABarppa:38	ABarppa	38	4863	-20136	-162	-162	4863	56.9	436	186	52	883076
ABarppaa:56	ABarppaa	56	4340	-20659	-191	-192	4340	56.0	394	165	45	535440
ABarppaaa:81	ABarppaaa	81	3969	-21030	-107	-119	3969	51.1	403	135	38	392982
ABarppaaaa:114	ABarppaaaa	114	4920	-20079	-50	-53	4920	50.9	443	124	30	279237
ABarppaaap:114	ABarppaaap	114	4903	-20096	-104	-108	4903	53.8	411	148	33	295445
ABarppaap:81	ABarppaap	81	4000	-20999	-125	-135	4000	57.0	390	183	37	357525
ABarppaapa:112	ABarppaapa	112	4803	-20196	-121	-131	4803	58.7	406	176	33	276800
ABarppaapp:112	ABarppaapp	112	4856	-20143	-119	-127	4856	57.7	350	193	31	258994
ABarppap:56	ABarppap	56	4393	-20606	-141	-142	4393	55.2	408	250	46	502707
ABarppapa:80	ABarppapa	80	4002	-20997	-112	-123	4002	55.5	397	222	37	329462
ABarppapaa:114	ABarppapaa	114	4923	-20076	-106	-104	4923	58.1	417	213	30	247883
ABarppapap:114	ABarppapap	114	4947	-20052	-127	-137	4947	58.2	381	231	32	252784
ABarppapp:80	ABarppapp	80	4016	-20983	-106	-116	4016	56.2	380	274	39	353710
ABarppappa:112	ABarppappa	112	4842	-20157	-113	-115	4842	59.2	371	272	33	277389
ABarppappp:112	ABarppappp	112	4852	-20147	-148	-150	4852	58.9	319	285	34	287363
ABarppp:38	ABarppp	38	4868	-20131	-129	-130	4868	55.1	322	187	53	915842
ABarpppa:56	ABarpppa	56	4396	-20603	-102	-104	4396	53.7	333	185	45	485699
ABarpppaa:81	ABarpppaa	81	3997	-21002	-51	-52	3997	44.3	377	143	41	408030
ABarpppaaa:113	ABarpppaaa	113	4836	-20163	-63	-63	4836	38.3	432	133	30	229274
ABarpppaap:113	ABarpppaap	113	4857	-20142	-56	-59	4857	46.0	394	138	36	340767
ABarpppap:81	ABarpppap	81	4006	-20993	-113	-117	4006	53.0	338	186	39	387539
ABarpppapa:112	ABarpppapa	112	4838	-20161	-71	-76	4838	53.7	360	150	35	322795
ABarpppapp:112	ABarpppapp	112	4866	-20133	-55	-61	4866	56.9	315	194	31	281491
ABarpppp:56	ABarpppp	56	4424	-20575	-106	-107	4424	54.0	314	252	46	487691
ABarppppa:80	ABarppppa	80	4041	-20958	-113	-124	4041	56.5	341	228	38	351878
ABarppppaa:112	ABarppppaa	112	4718	-19240	-86	-108	4718	58.5	345	224	31	257747
ABarppppap:112	ABarppppap	112	4797	-20202	-199	-208	4797	58.2	302	236	34	279965
ABarppppp:80	ABarppppp	80	4025	-20974	-100	-104	4025	53.7	297	243	40	384870
ABarpppppa:112	ABarpppppa	112	4812	-20187	-101	-113	4812	54.0	284	211	33	294543
ABarpppppp:112	ABarpppppp	112	4867	-20132	-61	-63	4867	53.2	247	237	33	297198
ABp:1	ABp	1	7543	-17457	-216	-216	7543	51.0	366	198	74	1309602
ABpl:2	ABpl	2	6705	-18294	-155	-155	6705	49.5	387	298	76	1998296
ABpla:9	ABpla	9	5931	-19068	-134	-134	5931	52.3	491	278	62	1301232
ABplaa:21	ABplaa	21	5298	-19701	-159	-159	5298	50.2	558	313	61	1449274
ABplaaa:38	ABplaaa	38	4770	-20229	-131	-132	4770	44.3	627	260	53	1113909
ABplaaaa:58	ABplaaaa	58	4344	-20655	-68	-70	4344	40.9	617	209	44	514679
ABplaaaaa:82	ABplaaaaa	82	4000	-20999	-37	-41	4000	37.5	635	276	38	408201
ABplaaaaaa:112	ABplaaaaaa	112	4790	-20210	-52	-53	4790	46.1	639	310	32	344281
ABplaaaaap:112	ABplaaaaap	112	4818	-20181	-40	-35	4818	45.4	607	348	32	319393
ABplaaaap:82	ABplaaaap	82	3991	-21008	-105	-110	3991	44.8	584	273	38	372108
ABplaaaapa:109	ABplaaaapa	109	4698	-20301	-85	-84	4698	43.6	572	307	31	271174
ABplaaaapp:109	ABplaaaapp	109	4710	-20289	-36	-37	4710	40.0	543	335	33	266451
ABplaaap:58	ABplaaap	58	4332	-20667	-139	-145	4332	46.5	592	256	43	504966
ABplaaapa:81	ABplaaapa	81	4039	-20960	-31	-35	4039	43.8	603	295	37	385770
ABplaaapaa:111	ABplaaapaa	111	4763	-20236	-102	-62	4763	51.3	609	321	33	342376
ABplaaapap:111	ABplaaapap	111	4822	-20177	-129	-66	4822	49.9	569	336	32	326827
ABplaaapp:81	ABplaaapp	81	4008	-20991	-86	-86	4008	44.6	559	325	39	354378
ABplaaappa:109	ABplaaappa	109	4696	-20303	-51	-45	4696	47.5	580	360	33	317322
ABplaaappp:109	ABplaaappp	109	4735	-20264	-53	-51	4735	41.8	547	369	35	333530
ABplaap:38	ABplaap	38	4815	-20184	-132	-134	4815	46.0	559	319	53	978139
ABplaapa:57	ABplaapa	57	4375	-20624	-40	-39	4375	39.5	642	280	46	539655
ABplaapaa:80	ABplaapaa	80	4082	-20917	-15	-18	4082	46.4	625	262	38	440770
ABplaapaaa:112	ABplaapaaa	112	6342	-18657	1334	1358	6342	50.6	613	271	33	393109
ABplaapaap:112	ABplaapaap	112	6535	-18464	1371	1384	6535	52.7	580	296	32	335668
ABplaapap:80	ABplaapap	80	4097	-20902	-52	-56	4097	52.3	593	301	41	470309
ABplaapapa:110	ABplaapapa	110	5834	-19165	911	935	5834	56.5	560	325	35	426462
ABplaapapp:110	ABplaapapp	110	5743	-19256	823	822	5743	50.1	534	365	35	379344
ABplaapp:57	ABplaapp	57	4369	-20630	-85	-92	4369	45.2	568	308	45	502965
ABplaappa:80	ABplaappa	80	4055	-20944	-76	-78	4055	52.2	554	342	40	432304
ABplaappaa:110	ABplaappaa	110	4838	-20161	6	37	4838	46.2	530	399	30	282695
ABplaappap:110	ABplaappap	110	4987	-20012	119	122	4987	41.1	502	392	34	296803
ABplaappp:80	ABplaappp	80	3954	-20212	-25	-28	3954	45.5	498	352	40	365576
ABplaapppa:110	ABplaapppa	110	5373	-19626	480	490	5373	47.7	489	381	34	317702
ABplaapppp:110	ABplaapppp	110	5283	-19717	403	410	5283	41.0	452	392	33	287997
ABplap:21	ABplap	21	5288	-19712	-141	-141	5288	54.2	443	302	60	1317358
ABplapa:39	ABplapa	39	4808	-20191	-194	-195	4808	57.1	530	246	53	972401
ABplapaa:57	ABplapaa	57	4390	-20609	-82	-83	4390	55.7	560	254	44	552381
ABplapaaa:83	ABplapaaa	83	3997	-21002	-81	-85	3997	54.8	524	293	38	415228
ABplapaaaa:113	ABplapaaaa	113	4927	-20072	-84	-50	4927	52.2	502	342	31	310290
ABplapaaap:113	ABplapaaap	113	4886	-20113	-79	-75	4886	51.9	462	352	32	314149
ABplapaap:83	ABplapaap	83	3996	-21003	-74	-82	3996	56.0	476	319	37	394637
ABplapaapa:114	ABplapaapa	114	4966	-20033	-43	-32	4966	49.8	445	381	32	404552
ABplapaapp:114	ABplapaapp	114	4939	-20060	-44	-49	4939	49.4	413	386	31	297759
ABplapap:57	ABplapap	57	4361	-20638	-139	-143	4361	55.0	502	294	45	523829
ABplapapa:82	ABplapapa	82	4036	-20963	-82	-86	4036	57.2	431	324	39	411835
ABplapapaa:111	ABplapapaa	111	4827	-20172	-48	-53	4827	53.4	380	372	34	340949
ABplapapap:111	ABplapapap	111	4783	-20216	-87	-87	4783	50.9	334	380	33	305127
ABplapapp:82	ABplapapp	82	4023	-20976	-90	-94	4023	53.0	380	364	39	391133
ABplapappa:111	ABplapappa	111	4867	-20132	43	32	4867	48.8	308	395	34	331483
ABplapappp:111	ABplapappp	111	4854	-20145	27	25	4854	40.8	264	406	33	255038
ABplapp:39	ABplapp	39	4802	-20197	-156	-156	4802	53.3	470	320	51	868960
ABplappa:57	ABplappa	57	4359	-20640	-105	-109	4359	52.8	547	345	45	544929
ABplappaa:82	ABplappaa	82	4011	-20988	-122	-121	4011	53.7	476	358	36	348525
ABplappaaa:111	ABplappaaa	111	4797	-20202	-73	-55	4797	42.8	414	402	32	307931
ABplappaap:111	ABplappaap	111	4805	-20194	-43	-50	4805	46.0	373	396	34	353330
ABplappap:82	ABplappap	82	3977	-21022	-53	-54	3977	52.0	419	383	36	356427
ABplappapa:114	ABplappapa	114	4888	-20111	-56	-53	4888	42.9	344	414	32	301973
ABplappapp:114	ABplappapp	114	4894	-20105	-38	-38	4894	40.8	308	417	31	293438
ABplappp:57	ABplappp	57	4344	-20655	-97	-98	4344	49.3	476	352	46	576652
ABplapppa:82	ABplapppa	82	3989	-21011	-26	-29	3989	43.9	423	383	42	449912
ABplapppaa:112	ABplapppaa	112	4793	-20206	-19	-16	4793	36.1	382	418	33	262840
ABplapppap:112	ABplapppap	112	4805	-20194	-1	1	4805	32.0	338	422	33	236142
ABplapppp:82	ABplapppp	82	3996	-21003	-39	-40	3996	44.1	370	396	40	397963
ABplappppa:111	ABplappppa	111	4750	-20249	-4	-6	4750	30.5	272	414	33	245924
ABplappppp:111	ABplappppp	111	4745	-20254	-16	-27	4745	34.9	302	412	33	270052
ABplp:9	ABplp	9	5923	-19076	-140	-139	5923	47.5	378	360	64	1487784
ABplpa:21	ABplpa	21	5276	-19723	-98	-99	5276	36.1	445	391	58	1105803
ABplpaa:38	ABplpaa	38	4826	-20173	-84	-85	4826	43.0	527	384	50	874513
ABplpaaa:57	ABplpaaa	57	4355	-20644	-29	-29	4355	30.7	628	328	46	494358
ABplpaaaa:80	ABplpaaaa	80	4012	-20987	-41	-42	4012	33.3	633	320	38	363371
ABplpaaaaa:111	ABplpaaaaa	111	4756	-20243	-22	-21	4756	37.5	599	375	33	326880
ABplpaaaap:111	ABplpaaaap	111	4708	-20291	-117	-119	4708	31.5	576	369	34	350854
ABplpaaap:80	ABplpaaap	80	3991	-21008	-54	-56	3991	36.7	607	359	39	395057
ABplpaaapa:113	ABplpaaapa	113	4896	-20103	29	23	4896	26.3	604	367	34	330871
ABplpaaapp:113	ABplpaaapp	113	4906	-20093	48	45	4906	21.2	563	370	32	261910
ABplpaap:57	ABplpaap	57	4373	-20626	-50	-54	4373	39.2	581	358	44	483863
ABplpaapa:80	ABplpaapa	80	4010	-20989	-46	-50	4010	44.0	584	370	39	417219
ABplpaapaa:112	ABplpaapaa	112	4747	-20252	-87	-86	4747	35.3	551	401	33	280078
ABplpaapap:112	ABplpaapap	112	4825	-20174	-12	-16	4825	33.3	530	366	33	298189
ABplpaapp:80	ABplpaapp	80	4000	-20999	-47	-55	4000	39.4	543	389	38	368216
ABplpaappa:113	ABplpaappa	113	4888	-20112	26	21	4888	25.7	533	349	30	205238
ABplpaappp:113	ABplpaappp	113	4873	-20126	22	23	4873	26.4	498	366	30	179556
ABplpap:38	ABplpap	38	4795	-20204	-89	-89	4795	30.6	431	397	52	724029
ABplpapa:56	ABplpapa	56	4362	-20637	-54	-56	4362	27.7	565	372	45	442646
ABplpapaa:78	ABplpapaa	78	4037	-20962	-10	-13	4037	29.5	588	370	39	355131
ABplpapaaa:109	ABplpapaaa	109	4676	-20323	6	3	4676	20.6	598	326	33	292067
ABplpapaap:109	ABplpapaap	109	4661	-20338	-11	-13	4661	15.9	571	333	35	322415
ABplpapap:78	ABplpapap	78	3990	-21009	-73	-78	3990	31.3	533	387	40	348067
ABplpapapa:109	ABplpapapa	109	4696	-20303	20	15	4696	15.9	539	342	32	201540
ABplpapapp:109	ABplpapapp	109	4676	-20323	17	16	4676	15.2	507	365	33	205284
ABplpapp:56	ABplpapp	56	4351	-20648	-51	-54	4351	23.3	492	373	44	340464
ABplpappa:78	ABplpappa	78	3999	-21000	-33	-33	3999	20.6	547	358	41	288923
ABplpappaa:108	ABplpappaa	108	4657	-20342	-7	-12	4657	25.1	562	324	31	211270
ABplpappap:108	ABplpappap	108	4627	-20372	-28	-29	4627	19.1	513	329	32	188575
ABplpappp:78	ABplpappp	78	3995	-21004	-32	-33	3995	19.6	500	371	39	269051
ABplpapppa:109	ABplpapppa	109	4638	-20361	-37	-39	4638	14.8	448	347	31	138043
ABplpapppp:109	ABplpapppp	109	4646	-20353	-13	-15	4646	13.8	506	301	32	163339
ABplpp:21	ABplpp	21	5288	-19711	-123	-123	5288	43.4	343	388	58	1179705
ABplppa:38	ABplppa	38	4826	-20173	-136	-136	4826	47.8	409	390	50	832455
ABplppaa:57	ABplppaa	57	4333	-20666	-88	-88	4333	40.8	537	394	43	464956
ABplppaaa:81	ABplppaaa	81	3999	-21000	-28	-36	3999	41.8	507	403	36	335737
ABplppaaaa:114	ABplppaaaa	114	4848	-20151	-38	-37	4848	25.5	530	394	33	251609
ABplppaaap:114	ABplppaaap	114	4843	-20156	-22	-23	4843	23.0	493	403	30	220809
ABplppaap:81	ABplppaap	81	3992	-21007	-40	-43	3992	40.3	464	405	37	345516
ABplppaapa:115	ABplppaapa	115	4950	-20049	-20	-23	4950	29.9	482	407	34	250919
ABplppaapp:115	ABplppaapp	115	4924	-20075	-11	-9	4924	25.5	446	415	29	202498
ABplppap:57	ABplppap	57	4373	-20626	-74	-75	4373	43.2	458	386	44	470445
ABplppapa:81	ABplppapa	81	3972	-21027	-41	-44	3972	30.8	465	361	38	257854
ABplppapaa:111	ABplppapaa	111	4738	-20261	-18	-20	4738	23.5	467	350	32	156203
ABplppapap:111	ABplppapap	111	4699	-20300	-87	-101	4699	26.8	435	389	31	203395
ABplppapp:81	ABplppapp	81	3972	-21027	-54	-57	3972	37.3	419	383	38	332801
ABplppappa:112	ABplppappa	112	4897	-20102	-9	2	4897	34.7	435	402	33	273153
ABplppappp:112	ABplppappp	112	4768	-20231	-48	-51	4768	29.2	396	407	31	216401
ABplppp:38	ABplppp	38	4826	-20173	-54	-54	4826	34.4	336	400	52	779956
ABplpppa:57	ABplpppa	57	4378	-20621	-21	-20	4378	32.4	478	399	46	435332
ABplpppaa:80	ABplpppaa	80	3997	-21002	-32	-34	3997	28.9	487	400	39	318503
ABplpppaaa:110	ABplpppaaa	110	4684	-20315	-20	-16	4684	18.1	480	380	34	222215
ABplpppaap:110	ABplpppaap	110	4692	-20307	-32	-25	4692	16.9	443	392	31	169268
ABplpppap:80	ABplpppap	80	3945	-21054	-55	-60	3945	31.7	423	414	38	321291
ABplpppapa:113	ABplpppapa	113	4801	-20198	-29	-29	4801	23.1	402	410	31	193699
ABplpppapp:113	ABplpppapp	113	4833	-20166	-3	-6	4833	18.0	348	400	31	187931
ABplpppp:57	ABplpppp	57	4355	-20644	-34	-34	4355	26.3	411	393	44	325096
ABplppppa:79	ABplppppa	79	3984	-21015	-40	-38	3984	18.7	445	380	40	229087
ABplppppaa:108	ABplppppaa	108	4608	-20391	-27	-30	4608	12.2	472	341	34	185951
ABplppppap:108	ABplppppap	108	4614	-20385	-24	-26	4614	18.3	405	386	33	184005
ABplppppp:79	ABplppppp	79	4017	-20983	12	10	4017	24.2	393	400	40	275804
ABplpppppa:110	ABplpppppa	110	4714	-20285	28	25	4714	13.6	410	351	33	153384
ABplpppppp:110	ABplpppppp	110	4705	-20294	5	3	4705	14.5	368	381	32	161045
ABpr:2	ABpr	2	6701	-18298	-28	-28	6701	22.2	312	173	74	1249521
ABpra:9	ABpra	9	5917	-19082	-9	-9	5917	23.5	326	146	63	990681
ABpraa:21	ABpraa	21	5264	-19735	-98	-98	5264	36.0	367	119	59	1145658
ABpraaa:38	ABpraaa	38	4813	-20186	-90	-91	4813	43.7	390	117	51	871093
ABpraaaa:57	ABpraaaa	57	4334	-20665	-94	-94	4334	41.4	358	113	43	456122
ABpraaaaa:81	ABpraaaaa	81	3985	-21014	-14	-16	3985	29.4	350	130	37	242071
ABpraaaaaa:113	ABpraaaaaa	113	4778	-20221	-55	-54	4778	23.0	407	119	33	234381
ABpraaaaap:113	ABpraaaaap	113	4797	-20202	-32	-34	4797	20.6	376	119	31	192235
ABpraaaap:81	ABpraaaap	81	3948	-21051	-75	-82	3948	39.3	319	120	38	345586
ABpraaaapa:112	ABpraaaapa	112	4902	-20097	88	102	4902	31.4	382	105	32	236377
ABpraaaapp:112	ABpraaaapp	112	4932	-20067	85	83	4932	41.6	356	112	32	276845
ABpraaap:57	ABpraaap	57	4362	-20637	-105	-109	4362	46.2	315	150	44	466179
ABpraaapa:81	ABpraaapa	81	3979	-21020	-70	-72	3979	45.2	327	139	39	364071
ABpraaapaa:112	ABpraaapaa	112	4942	-20058	78	79	4942	34.3	403	132	33	242251
ABpraaapap:112	ABpraaapap	112	4959	-20040	77	69	4959	38.3	359	148	32	261383
ABpraaapp:81	ABpraaapp	81	3972	-21027	-88	-95	3972	45.6	279	174	37	312046
ABpraaappa:113	ABpraaappa	113	4931	-20068	42	39	4931	38.6	319	136	31	262115
ABpraaappp:113	ABpraaappp	113	4921	-20079	18	13	4921	45.0	302	150	33	303276
ABpraap:38	ABpraap	38	4799	-20200	-64	-64	4799	32.0	320	130	51	724603
ABpraapa:57	ABpraapa	57	4368	-20631	-41	-40	4368	33.0	298	112	44	421697
ABpraapaa:80	ABpraapaa	80	3949	-21050	-37	-39	3949	23.9	314	147	38	235405
ABpraapaaa:112	ABpraapaaa	112	4754	-20246	-11	-17	4754	19.3	398	148	32	190288
ABpraapaap:112	ABpraapaap	112	4758	-20241	-56	-65	4758	19.2	354	155	32	180743
ABpraapap:80	ABpraapap	80	3978	-21021	-54	-59	3978	32.4	292	134	37	263583
ABpraapapa:110	ABpraapapa	110	4721	-20278	-26	-30	4721	27.5	369	154	31	179572
ABpraapapp:110	ABpraapapp	110	4690	-20309	-76	-71	4690	31.6	333	135	33	248463
ABpraapp:57	ABpraapp	57	4341	-20658	-79	-79	4341	37.8	272	182	45	373297
ABpraappa:80	ABpraappa	80	3851	-20341	-62	-64	3851	30.6	271	158	38	268706
ABpraappaa:111	ABpraappaa	111	4743	-20256	-44	-40	4743	22.8	333	137	31	189809
ABpraappap:111	ABpraappap	111	4751	-20249	-39	-49	4751	29.5	301	128	33	263638
ABpraappp:80	ABpraappp	80	3984	-21015	-81	-86	3984	37.1	236	187	37	279767
ABpraapppa:111	ABpraapppa	111	4742	-20257	-35	-44	4742	28.7	272	117	32	281150
ABpraapppp:111	ABpraapppp	111	4777	-20222	-16	-26	4777	32.4	248	139	34	308244
ABprap:21	ABprap	21	5304	-19695	-87	-87	5304	39.8	252	150	59	1206480
ABprapa:38	ABprapa	38	4823	-20176	-109	-110	4823	45.8	269	135	51	917589
ABprapaa:57	ABprapaa	57	4394	-20605	-68	-70	4394	47.0	252	135	43	497558
ABprapaaa:82	ABprapaaa	82	3966	-21033	-86	-85	3966	45.6	285	130	37	350971
ABprapaaaa:114	ABprapaaaa	114	4881	-20118	-95	-101	4881	45.7	347	143	33	303529
ABprapaaap:114	ABprapaaap	114	4901	-20098	-63	-60	4901	50.5	315	134	32	344962
ABprapaap:82	ABprapaap	82	4020	-20979	-48	-53	4020	51.4	242	178	38	413684
ABprapaapa:116	ABprapaapa	116	5045	-19954	-71	-69	5045	50.2	293	178	33	308052
ABprapaapp:116	ABprapaapp	116	5002	-19997	-81	-83	5002	47.3	248	199	30	268892
ABprapap:57	ABprapap	57	4361	-20638	-152	-152	4361	54.0	256	190	43	489864
ABprapapa:81	ABprapapa	81	3981	-21018	-68	-71	3981	48.0	256	205	38	327585
ABprapapaa:114	ABprapapaa	114	4901	-20098	-93	-92	4901	40.5	271	163	33	253890
ABprapapap:114	ABprapapap	114	4895	-20104	-60	-60	4895	43.3	226	173	30	246922
ABprapapp:81	ABprapapp	81	3964	-21035	-39	-38	3964	40.0	219	226	37	274148
ABprapappa:116	ABprapappa	116	4973	-20026	-58	-51	4973	28.5	240	159	31	209374
ABprapappp:116	ABprapappp	116	5030	-19969	0	5	5030	33.3	213	179	30	198647
ABprapp:38	ABprapp	38	4814	-20185	-123	-124	4814	42.6	209	190	51	865881
ABprappa:57	ABprappa	57	4367	-20632	-93	-96	4367	47.6	193	186	45	526135
ABprappaa:80	ABprappaa	80	4018	-20981	-75	-78	4018	48.8	206	210	38	366188
ABprappaaa:111	ABprappaaa	111	4777	-20222	-24	-28	4777	41.0	232	198	31	223974
ABprappaap:111	ABprappaap	111	4741	-20258	-61	-63	4741	45.4	209	220	32	264937
ABprappap:80	ABprappap	80	4001	-20999	-65	-67	4001	45.5	165	226	38	371997
ABprappapa:113	ABprappapa	113	4866	-20133	-41	-38	4866	41.8	176	199	30	224607
ABprappapp:113	ABprappapp	113	4843	-20156	-44	-44	4843	38.4	181	236	28	206243
ABprappp:57	ABprappp	57	4356	-20643	-105	-106	4356	41.6	199	241	46	454909
ABprapppa:80	ABprapppa	80	4026	-20973	-29	-30	4026	33.7	185	234	38	258839
ABprapppaa:108	ABprapppaa	108	4636	-20363	-50	-52	4636	31.0	180	207	30	182750
ABprapppap:108	ABprapppap	108	4642	-20357	-15	-18	4642	25.5	189	239	34	176217
ABprapppp:80	ABprapppp	80	4010	-20989	-54	-57	4010	40.6	175	270	39	287116
ABprappppa:111	ABprappppa	111	4758	-20241	-56	-58	4758	37.7	203	217	30	208215
ABprappppp:111	ABprappppp	111	4724	-20275	-62	-69	4724	31.6	173	252	36	298272
ABprp:9	ABprp	9	5879	-19120	-36	-36	5879	19.2	242	236	63	761393
ABprpa:21	ABprpa	21	5259	-19740	-36	-35	5259	16.3	283	169	58	710800
ABprpaa:38	ABprpaa	38	4780	-20219	-61	-59	4780	24.5	256	131	49	631934
ABprpaaa:57	ABprpaaa	57	4324	-20675	-73	-74	4324	31.1	240	119	42	386998
ABprpaaaa:82	ABprpaaaa	82	3973	-21026	-24	-23	3973	25.1	270	113	38	326069
ABprpaaaaa:113	ABprpaaaaa	113	4883	-20116	47	53	4883	25.7	352	100	32	266588
ABprpaaaap:113	ABprpaaaap	113	4855	-20144	17	17	4855	22.9	307	109	33	276854
ABprpaaap:82	ABprpaaap	82	3979	-21020	-53	-59	3979	35.6	243	116	37	378802
ABprpaaapa:113	ABprpaaapa	113	4815	-20184	-68	-57	4815	36.8	335	98	30	282769
ABprpaaapp:113	ABprpaaapp	113	4871	-20128	-32	-30	4871	36.9	294	104	31	302926
ABprpaap:57	ABprpaap	57	4328	-20671	-97	-100	4328	36.2	215	172	42	386190
ABprpaapa:82	ABprpaapa	82	4017	-20982	-58	-66	4017	41.4	231	144	37	389258
ABprpaapaa:113	ABprpaapaa	113	4949	-20050	-40	-41	4949	48.3	278	130	34	399141
ABprpaapap:113	ABprpaapap	113	4947	-20052	52	48	4947	40.8	266	118	32	339540
ABprpaapp:82	ABprpaapp	82	3980	-21019	-95	-101	3980	44.0	198	177	37	389552
ABprpaappa:115	ABprpaappa	115	5082	-19917	40	36	5082	54.2	268	158	33	405611
ABprpaappp:115	ABprpaappp	115	5175	-19825	87	61	5175	46.5	240	153	34	379362
ABprpap:38	ABprpap	38	4766	-20233	-46	-46	4766	14.6	244	201	50	433311
ABprpapa:57	ABprpapa	57	4349	-20650	-21	-19	4349	19.3	250	147	45	334937
ABprpapaa:80	ABprpapaa	80	3952	-21047	-19	-21	3952	14.4	305	150	40	215009
ABprpapaaa:113	ABprpapaaa	113	4819	-20180	24	28	4819	10.0	378	174	31	122531
ABprpapaap:113	ABprpapaap	113	4835	-20164	30	35	4835	10.3	336	182	32	129770
ABprpapap:80	ABprpapap	80	3941	-21058	-57	-57	3941	17.8	227	153	38	270267
ABprpapapa:114	ABprpapapa	114	4917	-20082	51	46	4917	9.4	308	172	33	143934
ABprpapapp:114	ABprpapapp	114	4882	-20117	4	0	4882	10.8	263	166	33	180003
ABprpapp:57	ABprpapp	57	4345	-20654	-21	-23	4345	19.3	230	206	42	243129
ABprpappa:80	ABprpappa	80	3979	-21020	-24	-25	3979	18.2	260	172	37	192903
ABprpappaa:111	ABprpappaa	111	4752	-20247	2	-2	4752	13.8	348	141	33	196427
ABprpappap:111	ABprpappap	111	4732	-20267	-31	-32	4732	17.3	287	143	34	215056
ABprpappp:80	ABprpappp	80	4000	-20999	-49	-55	4000	28.0	200	177	38	308617
ABprpapppa:111	ABprpapppa	111	4697	-20302	-79	-75	4697	22.2	246	127	32	243046
ABprpapppp:111	ABprpapppp	111	4741	-20258	-42	-51	4741	24.3	209	147	32	254425
ABprpp:21	ABprpp	21	5256	-19743	-57	-57	5256	21.5	195	220	57	767103
ABprppa:38	ABprppa	38	4775	-20224	-74	-74	4775	28.1	180	175	50	713671
ABprppaa:58	ABprppaa	58	4328	-20671	-51	-50	4328	30.9	172	159	42	393354
ABprppaaa:82	ABprppaaa	82	3968	-21031	-55	-56	3968	34.6	190	139	37	370124
ABprppaaaa:115	ABprppaaaa	115	4952	-20047	-66	-73	4952	45.4	216	142	31	353475
ABprppaaap:115	ABprppaaap	115	4964	-20035	-16	-17	4964	36.6	220	123	33	310722
ABprppaap:82	ABprppaap	82	3939	-21060	-75	-84	3939	41.8	158	180	37	409572
ABprppaapa:117	ABprppaapa	117	5036	-19963	-92	-100	5036	43.3	195	155	34	393436
ABprppaapp:117	ABprppaapp	117	5150	-19849	54	49	5150	40.1	160	169	30	337276
ABprppap:58	ABprppap	58	4330	-20670	-89	-92	4330	34.3	154	222	43	391615
ABprppapa:81	ABprppapa	81	4001	-20998	-60	-67	4001	36.3	141	215	38	376011
ABprppapaa:112	ABprppapaa	112	4826	-20173	-18	-20	4826	34.1	152	180	34	325763
ABprppapap:112	ABprppapap	112	4796	-20203	-2	-2	4796	36.0	145	245	32	267686
ABprppapp:81	ABprppapp	81	3977	-21022	-29	-30	3977	31.0	129	265	37	286697
ABprppappa:114	ABprppappa	114	4858	-20141	-7	-9	4858	21.4	145	248	31	161403
ABprppappp:114	ABprppappp	114	4891	-20108	-5	-5	4891	22.5	159	286	33	183764
ABprppp:38	ABprppp	38	4800	-20199	-36	-35	4800	18.1	182	248	51	494313
ABprpppa:57	ABprpppa	57	4313	-20686	-44	-44	4313	21.7	167	214	44	333632
ABprpppaa:80	ABprpppaa	80	3991	-21008	-57	-59	3991	26.0	169	175	37	310615
ABprpppaaa:109	ABprpppaaa	109	4740	-20259	0	-4	4740	35.1	188	154	33	306562
ABprpppaap:109	ABprpppaap	109	4645	-20354	-64	-64	4645	27.4	171	166	32	282479
ABprpppap:80	ABprpppap	80	3965	-21034	-50	-51	3965	23.4	148	222	38	275568
ABprpppapa:111	ABprpppapa	111	4687	-20312	-60	-64	4687	24.3	155	194	33	259378
ABprpppapp:111	ABprpppapp	111	4751	-20248	20	19	4751	15.2	168	227	33	181393
ABprpppp:57	ABprpppp	57	4319	-20680	-29	-28	4319	15.3	202	259	44	233197
ABprppppa:80	ABprppppa	80	3966	-21033	-49	-49	3966	18.4	205	203	38	215352
ABprppppaa:110	ABprppppaa	110	4695	-20304	-25	-30	4695	17.6	245	162	33	217051
ABprppppap:110	ABprppppap	110	4650	-20349	-66	-71	4650	22.1	204	184	34	229904
ABprppppp:80	ABprppppp	80	3998	-21001	-9	-8	3998	15.4	185	248	39	199007
ABprpppppa:110	ABprpppppa	110	4700	-20299	0	0	4700	11.3	227	197	33	156956
ABprpppppp:110	ABprpppppp	110	4636	-20363	-58	-51	4636	14.8	195	217	34	164987
EMS:1	EMS	1	7426	-17574	-36	-38	7426	29.0	383	370	56	498366
MS:3	MS	3	6401	-18598	-40	-40	6401	19.2	423	317	72	985899
MSa:13	MSa	13	5453	-19546	-64	-64	5453	23.6	478	292	66	1211312
MSaa:36	MSaa	36	4710	-20289	-40	-40	4710	30.1	487	246	58	909667
MSaaa:68	MSaaa	68	4044	-20955	-44	-47	4044	25.5	496	235	48	415214
MSaaaa:113	MSaaaa	113	4840	-20159	-66	-70	4840	30.6	523	244	42	379216
MSaaap:113	MSaaap	113	4863	-20137	-48	-57	4863	35.4	470	252	43	419092
MSaap:68	MSaap	68	4020	-20979	-39	-39	4020	21.4	431	262	49	329519
MSaapa:114	MSaapa	114	4905	-20094	1	0	4905	18.9	463	248	36	152726
MSaapp:114	MSaapp	114	4844	-20155	-72	-73	4844	28.3	420	274	42	302272
MSap:36	MSap	36	4649	-20350	-52	-52	4649	21.3	438	278	57	650175
MSapa:69	MSapa	69	4025	-20974	-23	-25	4025	23.4	488	298	49	381720
MSapaa:118	MSapaa	118	5150	-19849	-63	-67	5150	33.5	518	301	40	375181
MSapap:118	MSapap	118	5183	-19816	11	7	5183	29.1	447	316	41	302538
MSapp:69	MSapp	69	4009	-20990	-34	-35	4009	17.8	414	323	48	308283
MSappa:115	MSappa	115	4900	-20099	-45	-47	4900	15.9	416	273	39	171182
MSappp:115	MSappp	115	4929	-20070	-6	-7	4929	19.6	380	315	38	179739
MSp:13	MSp	13	5443	-19556	-44	-44	5443	25.2	367	241	66	1072101
MSpa:38	MSpa	38	4708	-20291	-129	-129	4708	45.4	378	230	58	1123820
MSpaa:66	MSpaa	66	4078	-20921	-80	-84	4078	37.6	393	190	52	610191
MSpaaa:112	MSpaaa	112	4787	-20212	-65	-65	4787	34.4	467	194	42	414348
MSpaap:112	MSpaap	112	4832	-20167	-67	-72	4832	40.4	386	202	43	432547
MSpap:66	MSpap	66	4088	-20911	-85	-90	4088	38.8	370	254	50	525888
MSpapa:111	MSpapa	111	4773	-20226	-100	-106	4773	43.4	437	240	41	446265
MSpapp:111	MSpapp	111	4783	-20217	-48	-49	4783	38.8	382	266	42	388841
MSpp:38	MSpp	38	4662	-20337	-34	-34	4662	25.3	330	210	59	790722
MSppa:68	MSppa	68	4008	-20991	-35	-35	4008	18.8	365	223	48	294246
MSppaa:115	MSppaa	115	4957	-20042	-14	-17	4957	25.8	440	193	41	362108
MSppap:115	MSppap	115	4962	-20037	-23	-27	4962	28.5	374	200	42	361014
MSppp:68	MSppp	68	4045	-20954	-31	-32	4045	29.6	295	226	50	431007
MSpppa:114	MSpppa	114	4880	-20119	-68	-73	4880	35.5	332	208	42	395276
MSpppp:114	MSpppp	114	4878	-20121	-71	-82	4878	36.5	268	237	42	394037
E:3	E	3	6367	-18632	-86	-86	6367	28.6	254	347	69	1319758
Ea:14	Ea	14	5397	-19602	-65	-66	5397	24.4	345	341	66	1164987
Eal:39	Eal	39	4595	-20404	-46	-46	4595	27.3	353	331	57	707597
Eala:74	Eala	74	3966	-21033	-25	-24	3966	22.4	366	292	46	273322
Ealaa:120	Ealaa	120	5303	-19696	-17	-18	5303	16.1	374	227	39	202735
Ealap:120	Ealap	120	5311	-19688	-39	-38	5311	26.1	336	257	41	289740
Ealp:74	Ealp	74	3997	-21002	-13	-15	3997	26.9	333	343	48	409399
Ealpa:122	Ealpa	122	5505	-19494	-32	-34	5505	32.6	352	290	39	319447
Ealpp:122	Ealpp	122	5515	-19484	-40	-44	5515	33.5	298	330	40	325470
Ear:39	Ear	39	4620	-20379	-88	-90	4620	39.6	421	324	57	952580
Eara:72	Eara	72	4033	-20966	-101	-104	4033	42.0	473	282	49	610786
Earaa:116	Earaa	116	5010	-19989	-139	-142	5010	45.0	488	281	39	429061
Earap:116	Earap	116	5073	-19926	-56	-64	5073	44.5	434	297	38	402500
Earp:72	Earp	72	4006	-20993	-87	-87	4006	39.8	406	325	47	503552
Earpa:119	Earpa	119	5235	-19764	-93	-102	5235	39.7	420	332	40	419602
Earpp:119	Earpp	119	5245	-19754	-34	-37	5245	34.5	377	332	40	349697
Ep:14	Ep	14	5359	-19640	-94	-95	5359	33.0	241	329	64	1361170
Epl:42	Epl	42	4548	-20451	-138	-141	4548	47.5	312	318	56	1076080
Epla:76	Epla	76	3974	-21025	-132	-138	3974	47.3	350	299	49	662787
Eplaa:122	Eplaa	122	5563	-19436	-127	-142	5563	51.5	399	293	37	492265
Eplap:122	Eplap	122	5581	-19418	-77	-77	5581	48.2	347	315	37	416082
Eplp:76	Eplp	76	3990	-21009	-75	-78	3990	43.3	289	340	49	616013
Eplpa:122	Eplpa	122	5541	-19458	-96	-106	5541	48.0	302	322	38	446038
Eplpp:122	Eplpp	122	5547	-19452	-18	-18	5547	40.9	257	348	40	428120
Epr:42	Epr	42	4546	-20453	-56	-55	4546	31.1	255	291	57	780567
Epra:75	Epra	75	3979	-21020	-61	-67	3979	37.6	312	269	47	445024
Epraa:122	Epraa	122	5591	-19408	-39	-40	5591	47.2	355	236	38	440465
Eprap:122	Eprap	122	5599	-19400	-9	-12	5599	46.8	299	267	38	383520
Eprp:75	Eprp	75	4019	-20980	-58	-59	4019	33.2	256	311	48	495953
Eprpa:125	Eprpa	125	5608	-19392	-109	-111	5608	39.5	275	278	38	358793
Eprpp:125	Eprpp	125	5665	-19335	-19	-22	5665	30.2	241	322	38	331707
P2:1	P2	1	7270	-17729	-158	-158	7270	40.0	200	264	82	2908417
C:4	C	4	6251	-18748	-160	-160	6251	49.9	250	231	65	1444332
Ca:16	Ca	16	5437	-19562	-183	-183	5437	51.5	330	279	60	1311363
Caa:34	Caa	34	4905	-20094	-196	-196	4905	56.9	360	297	56	1087334
Caaa:56	Caaa	56	4376	-20623	-182	-183	4376	56.9	414	321	49	641807
Caaaa:81	Caaaa	81	4034	-20965	-138	-140	4034	57.5	332	315	42	401848
Caaaaa:111	Caaaaa	111	4780	-20219	-154	-164	4780	58.1	330	330	36	286331
Caaaap:111	Caaaap	111	4830	-20169	-118	-121	4830	58.0	260	317	36	283870
Caaap:81	Caaap	81	4056	-20943	-85	-86	4056	52.7	308	370	41	385509
Caaapa:110	Caaapa	110	4736	-20263	-120	-124	4736	53.5	279	365	37	293679
Caaapp:110	Caaapp	110	4788	-20211	-57	-58	4788	48.8	226	378	37	276206
Caap:56	Caap	56	4369	-20630	-142	-151	4369	55.2	325	364	45	592767
Caapa:82	Caapa	82	4025	-20974	-141	-147	4025	53.4	237	338	40	427150
Caapaa:125	Caapaa	125	5639	-19360	-86	-81	5639	39.9	210	338	32	219883
Caapap:125	Caapap	125	5659	-19340	-18	-23	5659	33.5	180	355	32	228434
Caapp:82	Caapp	82	3987	-21012	-38	-39	3987	42.9	261	398	40	370295
Caappd:117	Caappd	117	4889	-18794	7	7	4889	28.1	178	379	32	153246
Caappv:117	Caappv	117	5034	-19965	-82	-83	5034	31.9	229	398	32	175992
Cap:34	Cap	34	4848	-20151	-152	-153	4848	47.5	283	374	55	1153360
Capa:58	Capa	58	4313	-20686	-56	-56	4313	44.0	384	398	45	514507
Capaa:89	Capaa	89	4075	-20924	-2	-5	4075	27.2	330	400	39	286051
Capaaa:128	Capaaa	128	5780	-19219	-14	-23	5780	25.0	352	382	31	146528
Capaap:128	Capaap	128	5678	-19321	-94	-87	5678	20.0	298	379	29	120754
Capap:89	Capap	89	3981	-21018	-39	-42	3981	33.2	288	398	40	335419
Capapa:125	Capapa	125	5686	-19313	46	43	5686	29.8	298	369	32	160800
Capapp:125	Capapp	125	5606	-19393	-44	-50	5606	21.4	260	371	31	142595
Capp:58	Capp	58	4320	-20679	-53	-54	4320	38.3	311	408	46	525544
Cappa:87	Cappa	87	3899	-21100	1	0	3899	22.4	288	391	41	282646
Cappaa:120	Cappaa	120	5292	-19707	-6	2	5292	16.5	277	337	32	126031
Cappap:120	Cappap	120	5286	-19713	1	5	5286	14.9	238	346	35	174841
Cappp:87	Cappp	87	3889	-21111	-29	-27	3889	30.2	241	395	40	323097
Capppa:122	Capppa	122	5436	-19563	-63	-55	5436	23.1	231	352	32	175149
Capppp:122	Capppp	122	5455	-19544	-18	-16	5455	16.5	195	338	34	188829
Cp:16	Cp	16	5418	-19581	-204	-204	5418	47.4	229	241	61	1411241
Cpa:34	Cpa	34	4920	-20079	-240	-241	4920	54.3	232	246	57	1225496
Cpaa:54	Cpaa	54	4403	-20596	-213	-215	4403	54.8	230	256	51	737204
Cpaaa:79	Cpaaa	79	4047	-20952	-180	-187	4047	54.6	246	282	43	455945
Cpaaaa:109	Cpaaaa	109	4751	-20248	-97	-102	4751	55.9	231	257	38	339878
Cpaaap:109	Cpaaap	109	4781	-20218	-107	-120	4781	55.2	214	307	36	285549
Cpaap:79	Cpaap	79	4059	-20940	-114	-115	4059	46.1	178	329	43	445845
Cpaapa:108	Cpaapa	108	4710	-20289	-126	-135	4710	50.2	174	303	38	334434
Cpaapp:108	Cpaapp	108	4702	-20297	-53	-53	4702	41.6	160	332	38	294347
Cpap:54	Cpap	54	4413	-20586	-131	-132	4413	52.4	236	348	48	696353
Cpapa:81	Cpapa	81	3935	-21064	-133	-137	3935	48.7	220	360	41	430272
Cpapaa:120	Cpapaa	120	5336	-19663	0	2	5336	26.2	170	341	33	187765
Cpapap:120	Cpapap	120	5298	-19701	-56	-53	5298	32.0	214	362	33	215985
Cpapp:81	Cpapp	81	3938	-21061	-81	-85	3938	38.6	203	379	40	364447
Cpappd:117	Cpappd	117	5033	-19966	-32	-30	5033	25.8	152	318	32	171633
Cpappv:117	Cpappv	117	5029	-19970	-55	-56	5029	34.3	145	344	34	219609
Cpp:34	Cpp	34	4871	-20128	-132	-132	4871	39.9	166	294	55	1059051
Cppa:56	Cppa	56	4299	-20700	-92	-93	4299	32.2	161	280	47	455503
Cppaa:86	Cppaa	86	3785	-20457	-21	-22	3785	22.6	176	278	40	205332
Cppaaa:119	Cppaaa	119	5115	-19884	-34	-42	5115	18.1	248	231	31	102522
Cppaap:119	Cppaap	119	5164	-19835	-52	-52	5164	18.2	206	264	31	117557
Cppap:86	Cppap	86	3897	-21102	-23	-25	3897	23.2	191	336	42	295833
Cppapa:120	Cppapa	120	5267	-19732	-68	-68	5267	24.0	236	253	34	168802
Cppapp:120	Cppapp	120	5280	-19719	-50	-53	5280	21.4	212	308	32	170392
Cppp:56	Cppp	56	4343	-20656	-77	-77	4343	37.3	178	351	46	501514
Cpppa:84	Cpppa	84	3926	-21073	-46	-49	3926	36.7	187	304	40	333754
Cpppaa:118	Cpppaa	118	5150	-19849	-49	-60	5150	43.4	211	249	33	270764
Cpppap:118	Cpppap	118	5127	-19873	-46	-51	5127	35.4	176	278	32	193605
Cpppp:84	Cpppp	84	3916	-21083	-37	-40	3916	29.5	205	359	39	296969
Cppppa:117	Cppppa	117	5070	-19929	-33	-35	5070	37.8	208	273	34	241249
Cppppp:117	Cppppp	117	5020	-19979	-70	-74	5020	28.5	193	312	34	220024
P3:4	P3	4	6078	-18921	-101	-102	6078	35.8	155	302	63	1700034
D:21	D	21	5212	-19787	-127	-127	5212	35.4	146	302	57	1318740
Da:43	Da	43	4558	-20441	-56	-56	4558	29.0	264	396	50	671738
Daa:72	Daa	72	4070	-20929	-27	-26	4070	17.8	266	375	41	260519
Daaa:102	Daaa	102	4481	-20518	-24	-27	4481	14.4	284	344	36	157519
Daap:102	Daap	102	4508	-20491	-2	-4	4508	14.4	231	312	36	166906
Dap:72	Dap	72	4121	-20878	-34	-35	4121	30.6	241	370	44	322407
Dapa:100	Dapa	100	4470	-20529	-35	-41	4470	27.7	368	378	35	188635
Dapp:100	Dapp	100	4459	-20540	-23	-27	4459	22.8	317	354	35	157438
Dp:43	Dp	43	4542	-20457	-50	-51	4542	17.9	209	331	49	470641
Dpa:73	Dpa	73	4039	-20960	-50	-50	4039	15.2	241	253	41	185573
Dpaa:104	Dpaa	104	4473	-20526	-44	-44	4473	21.0	295	188	34	164277
Dpap:104	Dpap	104	4555	-20444	-15	-17	4555	15.9	262	226	35	147390
Dpp:73	Dpp	73	4104	-20895	-45	-46	4104	24.4	200	315	43	291195
Dppa:100	Dppa	100	4458	-20541	-38	-47	4458	25.0	271	208	36	201709
Dppp:100	Dppp	100	4476	-20523	-44	-50	4476	28.3	254	239	37	218979
P4:21	P4	21	4994	-20005	-51	-51	4994	18.8	234	349	54	835812
Z2:58	Z2	58	4308	-20691	-36	-36	4308	17.7	278	313	45	348541
Z3:58	Z3	58	4301	-20698	-19	-19	4301	13.2	342	319	45	293333
