# Supplementary material for: Quantitative Differences in Nuclear β-catenin and TCF Pattern Embryonic Cells in C. elegans
Source: PLoS Genet. 2015 Oct 21;11(10):e1005585. doi: 10.1371/journal.pgen.1005585 (PMC4619327; doi:10.1371/journal.pgen.1005585)
Supplement: S1 Data — For each cell analyzed, birth time is given in column 3 and the average nuclear reporter intensity over the lifetime of the cell (corrected for background) is given in column 7 (“blot”). For information on each embryo’s strain information and experimental conditions, refer to S2 Table. (ZIP) [file pgen.1005585.s005.zip › CAs/CA20120829_unc-130_pop-1i_L4.csv]

cellTime	cell	time	none	global	local	blot	cross	z	x	y	size	gweight
ABa:1	ABa	1	7010	-17989	-71	-70	7010	39.7	177	224	73	1402042
ABal:5	ABal	5	6153	-18846	-62	-62	6153	30.5	163	271	69	1354881
ABala:15	ABala	15	5502	-19497	-101	-102	5502	34.4	129	219	62	1184349
ABalaa:28	ABalaa	28	5090	-19909	-92	-93	5090	37.4	106	211	56	1075729
ABalaaa:45	ABalaaa	45	4596	-20403	-76	-77	4596	41.6	110	190	47	655915
ABalaaaa:64	ABalaaaa	64	4215	-20784	-53	-53	4215	36.9	164	146	41	329823
ABalaaaal:91	ABalaaaal	91	3914	-21085	-22	-26	3914	33.4	185	142	36	258232
ABalaaaala:123	ABalaaaala	123	5799	-19200	-65	-72	5799	44.6	185	133	30	250225
ABalaaaalp:123	ABalaaaalp	123	5798	-19201	-44	-45	5798	35.3	197	138	32	230467
ABalaaaar:91	ABalaaaar	91	4011	-20988	-52	-53	4011	25.1	198	148	34	209987
ABalaaaarl:127	ABalaaaarl	127	5962	-19037	-17	-19	5962	33.5	174	181	31	223015
ABalaaaarr:127	ABalaaaarr	127	5968	-19031	-13	-15	5968	28.8	201	159	30	180305
ABalaaap:64	ABalaaap	64	4206	-20793	-80	-81	4206	40.0	232	155	42	333504
ABalaaapa:91	ABalaaapa	91	3966	-21033	-7	-5	3966	25.9	249	128	35	201001
ABalaaapal:125	ABalaaapal	125	5962	-19037	46	49	5962	27.0	234	127	31	188336
ABalaaapar:125	ABalaaapar	125	5910	-19089	-1	-2	5910	32.8	241	98	30	218034
ABalaaapp:91	ABalaaapp	91	3931	-21068	-59	-63	3931	29.7	273	168	36	197902
ABalaaappl:125	ABalaaappl	125	5879	-19120	-35	-34	5879	25.4	285	162	30	133670
ABalaaappr:125	ABalaaappr	125	5918	-19081	-45	-55	5918	26.2	282	125	31	181584
ABalaap:45	ABalaap	45	4597	-20402	-165	-165	4597	52.9	174	194	49	701953
ABalaapa:65	ABalaapa	65	4194	-20805	-113	-116	4194	45.2	211	134	42	378432
ABalaapaa:92	ABalaapaa	92	3953	-21046	-45	-48	3953	40.0	230	118	34	235723
ABalaapaaa:124	ABalaapaaa	124	5882	-19117	-66	-67	5882	37.5	243	127	30	211027
ABalaapaap:124	ABalaapaap	124	5938	-19061	-31	-26	5938	49.1	224	121	31	290625
ABalaapap:92	ABalaapap	92	4020	-20979	-1	-1	4020	31.7	221	108	34	232550
ABalaapapa:126	ABalaapapa	126	5952	-19047	-33	-30	5952	41.1	200	112	30	252917
ABalaapapp:126	ABalaapapp	126	5963	-19036	-40	-39	5963	40.8	236	102	31	260975
ABalaapp:65	ABalaapp	65	4233	-20766	-124	-126	4233	50.9	243	151	42	406319
ABalaappa:92	ABalaappa	92	4188	-20811	12	11	4188	42.5	263	103	34	266626
ABalaappaa:129	ABalaappaa	129	6207	-18793	110	109	6207	54.9	253	118	30	299844
ABalaappap:129	ABalaappap	129	6221	-18778	73	78	6221	47.1	271	104	31	278561
ABalaappp:92	ABalaappp	92	3992	-21007	-23	-26	3992	37.6	259	138	35	233737
ABalaapppa:125	ABalaapppa	125	6064	-18935	101	97	6064	41.7	288	95	31	265038
ABalaapppp:125	ABalaapppp	125	6067	-18932	97	99	6067	35.0	280	115	31	216401
ABalap:28	ABalap	28	5041	-19958	-63	-63	5041	23.2	174	201	56	723483
ABalapa:46	ABalapa	46	4562	-20437	-50	-50	4562	26.0	137	188	48	542814
ABalapaa:65	ABalapaa	65	4179	-20820	-40	-42	4179	28.0	213	133	42	287837
ABalapaaa:93	ABalapaaa	93	4184	-20815	-24	-26	4184	21.6	179	191	34	209852
ABalapaaaa:131	ABalapaaaa	131	6165	-18834	10	6	6165	35.0	178	223	28	186131
ABalapaaap:131	ABalapaaap	131	6033	-18967	-83	-84	6033	27.0	194	210	30	152614
ABalapaap:93	ABalapaap	93	4088	-20911	-17	-19	4088	16.5	211	241	34	133567
ABalapaapa:129	ABalapaapa	129	6021	-18978	1	-4	6021	16.5	178	232	30	122591
ABalapaapp:129	ABalapaapp	129	5951	-19048	-82	-85	5951	20.8	214	245	30	140047
ABalapap:65	ABalapap	65	4168	-20831	-62	-62	4168	24.2	229	146	41	246894
ABalapapa:92	ABalapapa	92	4111	-20888	-24	-25	4111	16.2	204	173	37	224847
ABalapapaa:130	ABalapapaa	130	6035	-18964	-8	-5	6035	23.0	166	193	31	194535
ABalapapap:130	ABalapapap	130	6019	-18980	-30	-32	6019	21.0	213	174	32	182573
ABalapapp:92	ABalapapp	92	4142	-20857	-34	-34	4142	15.3	236	209	34	135371
ABalapappa:131	ABalapappa	131	6035	-18964	-8	-10	6035	14.2	181	188	33	200106
ABalapappp:131	ABalapappp	131	6047	-18952	-25	-24	6047	12.8	230	193	30	111751
ABalapp:46	ABalapp	46	4553	-20446	-53	-54	4553	29.7	203	230	48	451049
ABalappa:65	ABalappa	65	4188	-20811	-27	-25	4188	26.7	219	203	41	225428
ABalappaa:93	ABalappaa	93	4081	-20918	-49	-51	4081	24.3	229	180	34	160307
ABalappaaa:129	ABalappaaa	129	6017	-18982	-22	-20	6017	26.6	228	158	31	192009
ABalappaap:129	ABalappaap	129	6015	-18984	3	0	6015	19.9	260	182	30	106499
ABalappap:93	ABalappap	93	4123	-20876	8	9	4123	19.8	286	211	37	144384
ABalappapa:129	ABalappapa	129	5958	-19041	-49	-50	5958	17.2	292	225	31	88395
ABalappapp:129	ABalappapp	129	6007	-18992	-6	-5	6007	16.5	297	161	30	114255
ABalappp:65	ABalappp	65	4183	-20816	-20	-21	4183	26.0	271	224	41	175750
ABalapppa:92	ABalapppa	92	3996	-21003	3	2	3996	21.6	256	253	36	120544
ABalapppaa:126	ABalapppaa	126	5895	-19104	-36	-53	5895	20.5	243	239	29	77289
ABalapppap:126	ABalapppap	126	5901	-19098	-14	-10	5901	17.3	272	272	30	93400
ABalapppp:92	ABalapppp	92	3983	-21016	1	3	3983	22.3	288	291	36	119347
ABalappppa:126	ABalappppa	126	5930	-19069	-3	-2	5930	24.2	272	300	30	108202
ABalappppp:126	ABalappppp	126	5924	-19075	-7	-5	5924	15.4	297	320	31	100294
ABalp:15	ABalp	15	5547	-19452	-83	-83	5547	41.2	184	318	64	1298358
ABalpa:28	ABalpa	28	5102	-19897	-118	-118	5102	49.4	141	295	58	1148733
ABalpaa:45	ABalpaa	45	4565	-20434	-137	-135	4565	44.6	117	274	50	732314
ABalpaaa:64	ABalpaaa	64	4226	-20773	-67	-66	4226	41.5	114	185	42	385140
ABalpaaaa:89	ABalpaaaa	89	3884	-21115	-17	-22	3884	40.2	153	141	37	320620
ABalpaaaaa:121	ABalpaaaaa	121	5696	-19303	-45	-46	5696	36.0	139	164	32	286194
ABalpaaaap:121	ABalpaaaap	121	5734	-19265	-16	-23	5734	44.7	146	145	30	274982
ABalpaaap:89	ABalpaaap	89	3899	-21100	-67	-72	3899	41.4	166	184	36	289959
ABalpaaapa:123	ABalpaaapa	123	5812	-19187	-67	-77	5812	44.0	154	181	30	272388
ABalpaaapp:123	ABalpaaapp	123	5889	-19110	-15	-23	5889	38.9	167	205	31	247798
ABalpaap:64	ABalpaap	64	4233	-20766	-95	-98	4233	42.0	158	196	45	372665
ABalpaapa:87	ABalpaapa	87	3959	-21040	-21	-24	3959	49.2	180	150	40	359267
ABalpaapaa:115	ABalpaapaa	115	5344	-19655	-64	-86	5344	43.9	174	160	32	298541
ABalpaapap:115	ABalpaapap	115	5387	-19612	-35	-46	5387	51.8	189	147	35	366215
ABalpaapp:87	ABalpaapp	87	3927	-21072	-88	-94	3927	53.0	195	200	38	299441
ABalpaappa:116	ABalpaappa	116	5414	-19585	-91	-94	5414	55.6	204	175	32	311929
ABalpaappp:116	ABalpaappp	116	5437	-19562	-73	-84	5437	51.5	202	215	31	245762
ABalpap:45	ABalpap	45	4633	-20366	-202	-203	4633	58.6	195	282	54	775064
ABalpapa:63	ABalpapa	63	4278	-20721	-145	-146	4278	52.3	122	243	45	451226
ABalpapaa:86	ABalpapaa	86	3910	-21089	-101	-101	3910	45.1	100	222	37	333348
ABalpapaaa:118	ABalpapaaa	118	5542	-19457	-15	-25	5542	47.2	110	193	32	362517
ABalpapaap:118	ABalpapaap	118	5544	-19455	13	15	5544	39.1	109	177	33	350810
ABalpapap:86	ABalpapap	86	3926	-21073	-118	-120	3926	55.1	129	254	40	383768
ABalpapapa:117	ABalpapapa	117	5484	-19515	-74	-96	5484	52.7	122	226	34	364344
ABalpapapp:117	ABalpapapp	117	5519	-19480	-84	-91	5519	57.2	153	249	34	363600
ABalpapp:63	ABalpapp	63	4303	-20696	-151	-154	4303	56.9	189	251	46	427647
ABalpappa:85	ABalpappa	85	3938	-21061	-126	-128	3938	56.5	151	200	41	369034
ABalpappaa:111	ABalpappaa	111	5216	-19783	-53	-57	5216	53.8	165	173	33	340312
ABalpappap:111	ABalpappap	111	5197	-19802	-117	-129	5197	57.1	176	210	35	361092
ABalpappp:85	ABalpappp	85	3996	-21003	-104	-106	3996	57.3	186	243	40	332346
ABalpapppa:111	ABalpapppa	111	5201	-19798	-94	-104	5201	46.6	165	231	32	287521
ABalpapppp:111	ABalpapppp	111	5213	-19786	-116	-122	5213	51.7	185	259	34	319935
ABalpp:28	ABalpp	28	5106	-19893	-100	-101	5106	42.0	224	357	57	1005115
ABalppa:44	ABalppa	44	4597	-20402	-95	-96	4597	42.6	165	339	50	706710
ABalppaa:65	ABalppaa	65	4227	-20772	-57	-57	4227	38.6	98	237	43	430429
ABalppaaa:91	ABalppaaa	91	3948	-21051	-7	-9	3948	34.5	128	177	37	301572
ABalppaaaa:124	ABalppaaaa	124	5911	-19088	18	7	5911	42.5	130	195	30	295736
ABalppaaap:124	ABalppaaap	124	5892	-19107	18	18	5892	37.9	122	209	30	247936
ABalppaap:91	ABalppaap	91	3981	-21018	-57	-64	3981	40.1	116	220	37	333923
ABalppaapa:125	ABalppaapa	125	5905	-19094	-43	-50	5905	44.2	127	229	29	263389
ABalppaapp:125	ABalppaapp	125	5938	-19061	-24	-31	5938	45.4	118	271	32	310105
ABalppap:65	ABalppap	65	4226	-20773	-81	-81	4226	36.3	162	254	45	322453
ABalppapa:88	ABalppapa	88	3928	-21071	-63	-68	3928	47.8	125	192	38	345430
ABalppapaa:118	ABalppapaa	118	5519	-19480	-65	-63	5519	50.3	128	176	32	306766
ABalppapap:118	ABalppapap	118	5540	-19459	-96	-114	5540	50.6	146	212	31	286477
ABalppapp:88	ABalppapp	88	3927	-21072	-77	-87	3927	46.8	135	256	39	331026
ABalppappa:117	ABalppappa	117	5465	-19534	-51	-54	5465	50.0	98	245	32	299607
ABalppappp:117	ABalppappp	117	5449	-19550	-79	-71	5449	50.5	124	284	34	327537
ABalppp:44	ABalppp	44	4655	-20344	-170	-171	4655	56.4	267	333	51	723310
ABalpppa:63	ABalpppa	63	4295	-20704	-61	-62	4295	45.5	159	299	43	347236
ABalpppaa:88	ABalpppaa	88	3857	-21142	-38	-43	3857	33.4	135	230	37	273886
ABalpppaaa:121	ABalpppaaa	121	5701	-19298	-41	-34	5701	38.9	101	243	30	252489
ABalpppaap:121	ABalpppaap	121	5714	-19285	-13	-17	5714	32.8	109	258	31	277273
ABalpppap:88	ABalpppap	88	3902	-21097	-29	-32	3902	38.2	150	276	37	248581
ABalpppapa:119	ABalpppapa	119	5552	-19447	-56	-52	5552	38.4	110	280	32	272706
ABalpppapp:119	ABalpppapp	119	5536	-19463	-97	-113	5536	39.6	149	302	30	228306
ABalpppp:63	ABalpppp	63	4283	-20716	-143	-147	4283	55.2	222	303	44	366694
ABalppppa:87	ABalppppa	87	3889	-21110	-61	-63	3889	39.4	187	255	36	206488
ABalppppaa:117	ABalppppaa	117	5471	-19528	-16	-18	5471	39.1	147	249	30	240148
ABalppppap:117	ABalppppap	117	5432	-19567	-61	-61	5432	38.8	179	272	32	231672
ABalppppp:87	ABalppppp	87	3922	-21077	-73	-73	3922	47.1	201	300	39	263336
ABalpppppa:116	ABalpppppa	116	5412	-19587	-70	-77	5412	46.1	168	295	35	320732
ABalpppppp:116	ABalpppppp	116	5387	-19612	-101	-111	5387	49.3	206	323	34	297911
ABar:5	ABar	5	6167	-18832	-99	-100	6167	45.1	222	170	69	1503138
ABara:15	ABara	15	5528	-19471	-157	-157	5528	51.3	231	173	62	1227427
ABaraa:28	ABaraa	28	5091	-19908	-152	-152	5091	50.7	181	167	56	1085306
ABaraaa:45	ABaraaa	45	4597	-20402	-76	-75	4597	41.1	183	130	51	705846
ABaraaaa:64	ABaraaaa	64	4215	-20784	-85	-86	4215	35.9	335	123	43	328917
ABaraaaaa:88	ABaraaaaa	88	3910	-21089	-71	-87	3910	44.7	336	121	36	293315
ABaraaaaaa:117	ABaraaaaaa	117	5477	-19522	-72	-72	5477	48.2	361	113	32	278408
ABaraaaaap:117	ABaraaaaap	117	5516	-19483	-12	-32	5516	44.7	400	118	31	313194
ABaraaaap:88	ABaraaaap	88	3920	-21079	-68	-76	3920	47.0	380	159	36	291355
ABaraaaapa:117	ABaraaaapa	117	5473	-19526	-65	-79	5473	49.0	394	138	30	282392
ABaraaaapp:117	ABaraaaapp	117	5530	-19469	-37	-46	5530	55.7	435	178	34	358401
ABaraaap:64	ABaraaap	64	4219	-20780	-55	-53	4219	38.6	303	101	41	348191
ABaraaapa:90	ABaraaapa	90	3961	-21038	-72	-71	3961	36.6	324	92	36	315308
ABaraaapaa:125	ABaraaapaa	125	5891	-19108	-58	-57	5891	40.2	365	92	30	274435
ABaraaapap:125	ABaraaapap	125	5882	-19117	-88	-81	5882	43.0	399	90	30	275332
ABaraaapp:90	ABaraaapp	90	3954	-21045	-65	-69	3954	34.2	381	135	35	262384
ABaraaappa:125	ABaraaappa	125	5921	-19078	-49	-55	5921	35.7	405	145	30	230611
ABaraaappp:125	ABaraaappp	125	5933	-19066	-42	-50	5933	38.2	397	114	30	282077
ABaraap:45	ABaraap	45	4645	-20354	-146	-151	4645	56.6	252	149	52	777128
ABaraapa:63	ABaraapa	63	4286	-20713	-84	-83	4286	51.6	321	114	43	405342
ABaraapaa:88	ABaraapaa	88	3909	-21090	-19	-22	3909	43.3	330	93	37	339170
ABaraapaaa:121	ABaraapaaa	121	5804	-19195	-8	-21	5804	51.0	419	109	32	351638
ABaraapaap:121	ABaraapaap	121	5705	-19295	-137	-153	5705	44.1	428	110	30	303384
ABaraapap:88	ABaraapap	88	3897	-21102	-103	-103	3897	54.2	312	125	39	384682
ABaraapapa:119	ABaraapapa	119	5635	-19364	-73	-78	5635	59.3	371	149	34	357191
ABaraapapp:119	ABaraapapp	119	5596	-19403	-58	-63	5596	55.8	404	129	32	336533
ABaraapp:63	ABaraapp	63	4255	-20744	-154	-155	4255	56.9	369	154	45	445086
ABaraappa:86	ABaraappa	86	3894	-21105	-120	-125	3894	55.0	361	125	38	358556
ABaraappaa:116	ABaraappaa	116	5398	-19601	-89	-108	5398	51.7	423	124	32	335094
ABaraappap:116	ABaraappap	116	5434	-19565	-61	-64	5434	52.9	438	158	34	377792
ABaraappp:86	ABaraappp	86	3921	-21078	-101	-111	3921	53.0	407	130	39	371048
ABaraapppa:115	ABaraapppa	115	5410	-19589	-8	-13	5410	40.3	422	143	32	279653
ABaraapppp:115	ABaraapppp	115	5386	-19613	-29	-36	5386	44.4	452	159	30	238335
ABarap:28	ABarap	28	5079	-19920	-149	-150	5079	51.0	268	139	57	1123626
ABarapa:45	ABarapa	45	4583	-20416	-106	-107	4583	40.1	262	106	49	658908
ABarapaa:65	ABarapaa	65	4207	-20792	-71	-71	4207	40.6	366	95	43	399019
ABarapaaa:91	ABarapaaa	91	3940	-21059	-58	-59	3940	32.5	380	89	35	327159
ABarapaaaa:125	ABarapaaaa	125	5872	-19127	-47	-55	5872	32.1	427	99	32	334214
ABarapaaap:125	ABarapaaap	125	5924	-19075	-45	-51	5924	39.3	445	99	30	311024
ABarapaap:91	ABarapaap	91	3889	-21110	-72	-73	3889	31.7	418	99	34	308121
ABarapaapa:124	ABarapaapa	124	5841	-19158	-19	-17	5841	23.7	434	103	30	284474
ABarapaapp:124	ABarapaapp	124	5841	-19158	-46	-46	5841	27.6	445	135	29	243525
ABarapap:65	ABarapap	65	4218	-20781	-100	-100	4218	37.8	412	128	42	330696
ABarapapa:89	ABarapapa	89	3874	-21125	-52	-53	3874	35.0	435	119	35	308273
ABarapapaa:120	ABarapapaa	120	5636	-19363	0	0	5636	21.0	467	122	30	254751
ABarapapap:120	ABarapapap	120	5633	-19366	-28	-26	5633	29.1	523	123	32	396908
ABarapapp:89	ABarapapp	89	3882	-21118	-69	-70	3882	41.6	470	123	37	354196
ABarapappa:119	ABarapappa	119	5582	-19417	-9	-11	5582	33.1	548	130	32	330672
ABarapappp:119	ABarapappp	119	5588	-19411	-44	-49	5588	42.4	513	120	32	333729
ABarapp:45	ABarapp	45	4627	-20372	-149	-151	4627	54.7	341	146	51	761588
ABarappa:64	ABarappa	64	4290	-20709	-60	-60	4290	48.7	426	115	45	457057
ABarappaa:88	ABarappaa	88	3895	-21104	-48	-49	3895	42.3	394	100	36	334475
ABarappaaa:120	ABarappaaa	120	5630	-19369	-34	-25	5630	29.2	456	93	30	258316
ABarappaap:120	ABarappaap	120	5652	-19347	2	2	5652	28.1	476	114	30	261750
ABarappap:88	ABarappap	88	3881	-21118	-67	-72	3881	43.6	434	110	37	357471
ABarappapa:119	ABarappapa	119	5609	-19390	-17	-21	5609	37.0	467	110	30	282718
ABarappapp:119	ABarappapp	119	5568	-19431	-28	-30	5568	33.9	499	111	33	329797
ABarappp:64	ABarappp	64	4239	-20760	-139	-139	4239	54.0	435	173	44	421092
ABarapppa:88	ABarapppa	88	3891	-21108	-114	-121	3891	53.2	451	141	39	406259
ABarapppaa:117	ABarapppaa	117	5594	-19405	64	60	5594	47.6	479	123	33	378746
ABarapppap:117	ABarapppap	117	5624	-19375	57	85	5624	53.3	494	150	35	427114
ABarapppp:88	ABarapppp	88	3943	-21056	-44	-46	3943	45.7	461	164	37	315508
ABarappppa:117	ABarappppa	117	5430	-19569	-57	-59	5430	39.2	482	140	30	295868
ABarappppp:117	ABarappppp	117	5449	-19550	-74	-82	5449	43.8	497	160	30	295533
ABarp:15	ABarp	15	5534	-19465	-79	-81	5534	30.1	311	150	62	883409
ABarpa:27	ABarpa	27	5072	-19927	-55	-55	5072	24.5	259	143	58	764155
ABarpaa:45	ABarpaa	45	4610	-20389	-12	-12	4610	19.9	217	150	52	508359
ABarpaaa:63	ABarpaaa	63	4234	-20765	-18	-18	4234	21.3	276	121	44	249848
ABarpaaaa:88	ABarpaaaa	88	3836	-21163	-40	-41	3836	26.3	290	104	36	211769
ABarpaaaaa:118	ABarpaaaaa	118	5569	-19430	-23	-22	5569	43.1	322	93	30	209011
ABarpaaaap:118	ABarpaaaap	118	5493	-19506	-62	-58	5493	27.6	306	98	32	176318
ABarpaaap:88	ABarpaaap	88	3835	-21164	-23	-23	3835	13.8	296	150	37	153905
ABarpaaapa:121	ABarpaaapa	121	5683	-19316	-26	-27	5683	15.0	250	149	31	132477
ABarpaaapp:121	ABarpaaapp	121	5723	-19276	-2	0	5723	19.5	287	111	32	175429
ABarpaap:63	ABarpaap	63	4213	-20786	-35	-36	4213	17.4	296	187	45	183728
ABarpaapa:87	ABarpaapa	87	3868	-21131	-42	-44	3868	24.2	302	146	36	169807
ABarpaapaa:117	ABarpaapaa	117	5472	-19527	-28	-25	5472	34.0	326	107	31	196776
ABarpaapap:117	ABarpaapap	117	5453	-19546	-16	-13	5453	18.7	321	142	32	126023
ABarpaapp:87	ABarpaapp	87	3881	-21118	3	3	3881	17.5	330	205	37	112382
ABarpaappa:117	ABarpaappa	117	5438	-19561	-13	-16	5438	12.2	340	167	33	104630
ABarpaappp:117	ABarpaappp	117	5430	-19569	-19	-18	5430	13.2	342	213	32	72373
ABarpap:45	ABarpap	45	4588	-20411	-55	-55	4588	32.0	286	166	50	498805
ABarpapa:64	ABarpapa	64	4218	-20781	-41	-43	4218	23.6	347	137	44	269147
ABarpapaa:89	ABarpapaa	89	3842	-21157	-58	-61	3842	23.4	353	124	38	246898
ABarpapaaa:121	ABarpapaaa	121	5732	-19267	-34	-35	5732	25.7	356	124	34	224575
ABarpapaap:121	ABarpapaap	121	5775	-19224	1	1	5775	31.6	381	108	30	228316
ABarpapap:89	ABarpapap	89	3868	-21131	17	17	3868	16.0	365	146	38	218541
ABarpapapa:121	ABarpapapa	121	5714	-19285	-49	-52	5714	17.5	355	128	30	151593
ABarpapapp:121	ABarpapapp	121	5747	-19252	0	1	5747	28.9	355	91	30	181914
ABarpapp:64	ABarpapp	64	4199	-20800	-39	-37	4199	23.5	357	199	45	207401
ABarpappa:89	ABarpappa	89	3921	-21078	-13	-12	3921	17.0	395	140	37	205238
ABarpappaa:124	ABarpappaa	124	5875	-19124	5	7	5875	18.2	390	119	30	168693
ABarpappap:124	ABarpappap	124	5937	-19062	68	68	5937	26.1	398	97	30	219945
ABarpappp:89	ABarpappp	89	3846	-21153	-20	-19	3846	15.0	397	192	38	150773
ABarpapppa:119	ABarpapppa	119	5651	-19348	67	65	5651	20.4	419	158	32	157291
ABarpapppp:119	ABarpapppp	119	5662	-19337	58	59	5662	28.2	407	141	30	165830
ABarpp:27	ABarpp	27	5051	-19948	-52	-52	5051	21.1	378	155	59	620840
ABarppa:45	ABarppa	45	4571	-20429	-18	-18	4571	15.2	314	173	51	340278
ABarppaa:63	ABarppaa	63	4193	-20806	-22	-22	4193	12.7	355	193	45	170269
ABarppaaa:89	ABarppaaa	89	3811	-21188	-41	-40	3811	10.9	276	212	40	161021
ABarppaaaa:122	ABarppaaaa	122	5748	-19251	6	0	5748	10.2	260	177	31	124625
ABarppaaap:122	ABarppaaap	122	5758	-19241	-10	-13	5758	10.4	269	226	33	92660
ABarppaap:89	ABarppaap	89	3871	-21128	-14	-16	3871	11.5	291	276	38	122250
ABarppaapa:123	ABarppaapa	123	5803	-19196	4	-6	5803	14.4	225	259	33	137983
ABarppaapp:123	ABarppaapp	123	5765	-19234	-30	-36	5765	11.3	278	279	31	94367
ABarppap:63	ABarppap	63	4227	-20772	12	12	4227	20.2	351	264	44	150298
ABarppapa:89	ABarppapa	89	3875	-21124	1	2	3875	16.8	301	325	37	130891
ABarppapaa:123	ABarppapaa	123	5827	-19172	7	4	5827	14.6	234	306	32	131006
ABarppapap:123	ABarppapap	123	5809	-19190	-14	-16	5809	16.3	283	347	32	137248
ABarppapp:89	ABarppapp	89	3914	-21085	-28	-28	3914	24.4	345	359	38	184257
ABarppappa:124	ABarppappa	124	5861	-19138	4	3	5861	15.0	322	360	33	126281
ABarppappp:124	ABarppappp	124	5834	-19165	-3	-6	5834	20.4	364	384	34	172986
ABarppp:45	ABarppp	45	4592	-20407	-2	-2	4592	22.2	407	190	50	317801
ABarpppa:64	ABarpppa	64	4182	-20817	-34	-35	4182	18.1	422	220	44	157830
ABarpppaa:90	ABarpppaa	90	3836	-21163	-43	-42	3836	13.0	369	235	36	94865
ABarpppaaa:123	ABarpppaaa	123	5793	-19206	-30	-25	5793	11.8	381	149	30	127390
ABarpppaap:123	ABarpppaap	123	5796	-19203	-19	-19	5796	12.8	409	183	33	100660
ABarpppap:90	ABarpppap	90	3853	-21146	-4	-5	3853	13.0	431	233	36	99595
ABarpppapa:122	ABarpppapa	122	5712	-19287	-33	-36	5712	13.8	451	172	34	149674
ABarpppapp:122	ABarpppapp	122	5717	-19282	-35	-39	5717	10.6	442	227	30	83457
ABarpppp:64	ABarpppp	64	4190	-20809	-24	-23	4190	18.9	423	290	44	152825
ABarppppa:90	ABarppppa	90	3904	-21095	-5	-4	3904	13.2	409	275	36	89250
ABarppppaa:124	ABarppppaa	124	5858	-19141	-1	0	5858	11.7	388	219	31	69894
ABarppppap:124	ABarppppap	124	5775	-19225	-66	-63	5775	11.4	428	267	32	69474
ABarppppp:90	ABarppppp	90	3867	-21132	16	16	3867	15.4	425	329	38	110269
ABarpppppa:122	ABarpppppa	122	5761	-19238	-13	-14	5761	12.2	383	272	33	82923
ABarpppppp:122	ABarpppppp	122	5721	-19278	-46	-45	5721	11.6	436	311	32	79090
ABp:1	ABp	1	6996	-18003	-95	-95	6996	38.2	397	152	79	1721234
ABpl:5	ABpl	5	6096	-18903	-64	-64	6096	22.1	354	237	70	817371
ABpla:16	ABpla	16	5476	-19524	-41	-41	5476	17.0	242	260	64	689282
ABplaa:28	ABplaa	28	5054	-19945	-45	-45	5054	18.9	197	294	59	683671
ABplaaa:45	ABplaaa	45	4559	-20440	-38	-38	4559	23.2	134	276	51	603824
ABplaaaa:65	ABplaaaa	65	4204	-20795	-39	-40	4204	26.9	133	188	43	328092
ABplaaaaa:90	ABplaaaaa	90	3882	-21117	-45	-48	3882	27.5	149	212	37	264975
ABplaaaaaa:123	ABplaaaaaa	123	5790	-19209	-28	-25	5790	30.6	122	227	31	271911
ABplaaaaap:123	ABplaaaaap	123	5842	-19157	-21	-21	5842	31.8	159	255	30	228793
ABplaaaap:90	ABplaaaap	90	3791	-21208	-89	-90	3791	23.3	153	246	36	215393
ABplaaaapa:120	ABplaaaapa	120	5609	-19390	-48	-45	5609	25.4	111	259	31	247077
ABplaaaapp:120	ABplaaaapp	120	5687	-19312	16	17	5687	26.7	141	284	30	204820
ABplaaap:65	ABplaaap	65	4237	-20762	4	3	4237	22.2	170	230	41	212053
ABplaaapa:88	ABplaaapa	88	3851	-21148	-22	-22	3851	14.6	157	261	36	191885
ABplaaapaa:119	ABplaaapaa	119	5592	-19407	14	16	5592	15.7	137	251	32	231548
ABplaaapap:119	ABplaaapap	119	5749	-19250	127	135	5749	16.0	165	306	32	204783
ABplaaapp:88	ABplaaapp	88	3871	-21128	-20	-19	3871	17.5	194	298	37	161966
ABplaaappa:115	ABplaaappa	115	5377	-19622	-1	-4	5377	26.8	164	304	30	185672
ABplaaappp:115	ABplaaappp	115	5334	-19665	-48	-48	5334	26.8	204	330	34	202788
ABplaap:45	ABplaap	45	4581	-20418	-37	-37	4581	24.3	214	335	51	524861
ABplaapa:64	ABplaapa	64	4225	-20774	-13	-14	4225	22.8	121	271	44	321463
ABplaapaa:90	ABplaapaa	90	3876	-21124	7	6	3876	17.2	140	240	37	239218
ABplaapaaa:122	ABplaapaaa	122	6142	-18857	312	308	6142	24.0	143	232	31	256673
ABplaapaap:122	ABplaapaap	122	6074	-18925	221	220	6074	21.5	172	275	31	198296
ABplaapap:90	ABplaapap	90	3839	-21160	-44	-45	3839	20.8	152	318	38	243749
ABplaapapa:119	ABplaapapa	119	5885	-19114	276	279	5885	21.4	130	312	34	292369
ABplaapapp:119	ABplaapapp	119	5683	-19316	80	80	5683	17.1	171	305	32	182226
ABplaapp:64	ABplaapp	64	4210	-20789	-30	-31	4210	20.5	188	304	44	231391
ABplaappa:88	ABplaappa	88	3903	-21096	16	14	3903	29.9	181	295	36	209965
ABplaappaa:121	ABplaappaa	121	5849	-19150	68	75	5849	32.8	181	287	30	224915
ABplaappap:121	ABplaappap	121	5965	-19034	135	140	5965	37.4	193	319	31	230496
ABplaappp:88	ABplaappp	88	3920	-21079	4	4	3920	28.4	216	329	38	192777
ABplaapppa:118	ABplaapppa	118	5711	-19289	87	89	5711	35.8	221	298	32	192811
ABplaapppp:118	ABplaapppp	118	5682	-19317	108	113	5682	34.8	244	335	33	224555
ABplap:28	ABplap	28	5065	-19934	-3	-3	5065	18.8	299	298	55	450961
ABplapa:45	ABplapa	45	4553	-20446	-3	-3	4553	13.4	233	269	51	346188
ABplapaa:65	ABplapaa	65	4153	-20846	-16	-16	4153	12.3	214	254	43	189144
ABplapaaa:93	ABplapaaa	93	3949	-21050	-36	-36	3949	13.7	227	293	35	125388
ABplapaaaa:126	ABplapaaaa	126	6009	-18990	18	29	6009	25.2	199	264	30	175974
ABplapaaap:126	ABplapaaap	126	5908	-19092	-50	-49	5908	22.6	233	292	31	146575
ABplapaap:93	ABplapaap	93	3943	-21056	4	2	3943	16.5	248	350	38	196678
ABplapaapa:125	ABplapaapa	125	5885	-19114	16	17	5885	19.8	206	359	31	195111
ABplapaapp:125	ABplapaapp	125	5820	-19179	-61	-63	5820	16.2	237	342	31	149092
ABplapap:65	ABplapap	65	4224	-20775	34	33	4224	16.2	256	305	45	185154
ABplapapa:90	ABplapapa	90	3814	-21185	-43	-44	3814	24.8	260	350	37	187071
ABplapapaa:121	ABplapapaa	121	5716	-19283	-19	-19	5716	22.2	248	375	31	170383
ABplapapap:121	ABplapapap	121	5744	-19255	-15	-13	5744	26.5	272	348	30	151981
ABplapapp:90	ABplapapp	90	3802	-21197	-58	-59	3802	24.7	312	390	38	205183
ABplapappa:121	ABplapappa	121	5721	-19278	-24	-29	5721	22.6	289	385	33	196508
ABplapappp:121	ABplapappp	121	5781	-19218	49	49	5781	25.7	340	400	33	234772
ABplapp:45	ABplapp	45	4552	-20447	-39	-39	4552	22.4	303	342	50	417388
ABplappa:65	ABplappa	65	4197	-20802	-22	-22	4197	22.7	225	355	43	260646
ABplappaa:93	ABplappaa	93	3998	-21001	-22	-23	3998	30.5	223	376	37	273891
ABplappaaa:126	ABplappaaa	126	5914	-19085	-13	-14	5914	28.6	211	376	30	231909
ABplappaap:126	ABplappaap	126	5970	-19029	-14	0	5970	33.2	251	375	33	254949
ABplappap:93	ABplappap	93	4045	-20954	-25	-25	4045	36.2	265	396	37	329680
ABplappapa:127	ABplappapa	127	5996	-19003	-5	1	5996	34.5	278	400	33	273919
ABplappapp:127	ABplappapp	127	5958	-19041	-52	-59	5958	40.7	318	405	30	287194
ABplappp:65	ABplappp	65	4184	-20815	-42	-40	4184	25.5	294	352	44	247183
ABplapppa:91	ABplapppa	91	3882	-21117	-27	-28	3882	36.7	302	380	39	281532
ABplapppaa:122	ABplapppaa	122	5785	-19215	-59	-59	5785	32.1	319	395	33	248818
ABplapppap:122	ABplapppap	122	5788	-19211	-54	-58	5788	40.4	352	410	31	253405
ABplapppp:91	ABplapppp	91	3905	-21094	-41	-39	3905	34.6	355	398	37	239682
ABplappppa:124	ABplappppa	124	5911	-19088	41	38	5911	30.6	365	414	33	251623
ABplappppp:124	ABplappppp	124	5929	-19070	-8	-14	5929	39.9	392	411	31	270093
ABplp:16	ABplp	16	5508	-19491	-31	-31	5508	23.7	357	344	63	804107
ABplpa:28	ABplpa	28	5087	-19912	-99	-99	5087	42.2	307	375	56	943592
ABplpaa:46	ABplpaa	46	4558	-20441	-89	-89	4558	38.7	249	382	49	650162
ABplpaaa:65	ABplpaaa	65	4199	-20800	-84	-84	4199	33.1	129	310	44	357409
ABplpaaaa:90	ABplpaaaa	90	3941	-21058	-4	-4	3941	28.8	109	268	38	292233
ABplpaaaaa:124	ABplpaaaaa	124	5837	-19162	-29	-26	5837	29.9	106	303	30	255421
ABplpaaaap:124	ABplpaaaap	124	5898	-19101	-17	-17	5898	32.5	137	325	32	289777
ABplpaaap:90	ABplpaaap	90	3896	-21103	-24	-26	3896	36.9	123	314	38	329288
ABplpaaapa:122	ABplpaaapa	122	5822	-19177	-10	-11	5822	41.8	129	335	31	286192
ABplpaaapp:122	ABplpaaapp	122	5796	-19204	-72	-75	5796	41.5	165	347	31	299837
ABplpaap:65	ABplpaap	65	4217	-20782	-71	-69	4217	33.3	194	331	43	316386
ABplpaapa:89	ABplpaapa	89	3863	-21136	-34	-33	3863	31.0	141	332	37	291895
ABplpaapaa:121	ABplpaapaa	121	5728	-19271	-10	-12	5728	29.6	148	349	32	268011
ABplpaapap:121	ABplpaapap	121	5713	-19286	-47	-52	5713	34.2	176	366	33	315443
ABplpaapp:89	ABplpaapp	89	3841	-21158	-87	-85	3841	37.6	179	356	39	330849
ABplpaappa:120	ABplpaappa	120	5641	-19358	-49	-56	5641	40.5	191	374	32	299845
ABplpaappp:120	ABplpaappp	120	5654	-19345	-61	-65	5654	42.4	222	354	32	312586
ABplpap:46	ABplpap	46	4621	-20378	-127	-128	4621	53.3	334	372	51	768683
ABplpapa:65	ABplpapa	65	4280	-20719	-50	-51	4280	44.7	170	346	45	427526
ABplpapaa:88	ABplpapaa	88	3895	-21104	-82	-88	3895	48.1	135	294	38	359573
ABplpapaaa:120	ABplpapaaa	120	5698	-19301	-54	-53	5698	56.3	146	288	33	345714
ABplpapaap:120	ABplpapaap	120	5716	-19283	-159	-91	5716	58.5	186	293	32	334621
ABplpapap:88	ABplpapap	88	3913	-21086	-75	-77	3913	51.5	162	331	38	366623
ABplpapapa:119	ABplpapapa	119	5609	-19390	-84	-95	5609	53.4	168	316	32	350767
ABplpapapp:119	ABplpapapp	119	5626	-19373	-168	-98	5626	58.4	205	327	33	348099
ABplpapp:65	ABplpapp	65	4262	-20737	-105	-109	4262	52.8	232	355	45	450877
ABplpappa:88	ABplpappa	88	4160	-20839	105	103	4160	59.0	187	294	39	375359
ABplpappaa:118	ABplpappaa	118	7045	-17954	1271	1264	7045	61.1	197	255	35	419920
ABplpappap:118	ABplpappap	118	6955	-18044	1103	1133	6955	59.6	230	287	32	324752
ABplpappp:88	ABplpappp	88	4098	-20901	79	75	4098	55.5	210	340	39	366063
ABplpapppa:120	ABplpapppa	120	7231	-17769	1150	1243	7231	60.4	237	323	33	367664
ABplpapppp:120	ABplpapppp	120	7251	-17748	1163	1263	7251	60.0	267	338	34	378386
ABplpp:28	ABplpp	28	5067	-19932	-48	-48	5067	28.7	404	382	57	834451
ABplppa:45	ABplppa	45	4627	-20372	-20	-20	4627	32.7	352	398	49	574170
ABplppaa:65	ABplppaa	65	4201	-20798	-55	-57	4201	36.2	221	377	42	344076
ABplppaaa:91	ABplppaaa	91	4053	-20946	-13	-18	4053	45.3	190	363	38	403588
ABplppaaaa:126	ABplppaaaa	126	5957	-19042	-35	-34	5957	50.8	186	361	35	401864
ABplppaaap:126	ABplppaaap	126	6020	-18979	47	48	6020	48.4	226	386	30	326776
ABplppaap:91	ABplppaap	91	4045	-20954	-82	-82	4045	48.3	230	380	36	362438
ABplppaapa:127	ABplppaapa	127	5973	-19026	-64	-63	5973	55.4	224	367	32	358814
ABplppaapp:127	ABplppaapp	127	6003	-18996	-27	-26	6003	54.1	268	383	30	346130
ABplppap:65	ABplppap	65	4248	-20751	-6	-7	4248	35.4	287	379	43	323337
ABplppapa:90	ABplppapa	90	3958	-21041	-83	-85	3958	46.0	262	347	36	310212
ABplppapaa:125	ABplppapaa	125	5900	-19099	-102	-100	5900	47.9	245	360	31	303248
ABplppapap:125	ABplppapap	125	5913	-19086	-100	-105	5913	50.5	291	363	30	330868
ABplppapp:90	ABplppapp	90	3983	-21016	-35	-40	3983	44.8	278	391	37	370768
ABplppappa:125	ABplppappa	125	5940	-19059	-3	-4	5940	43.5	265	390	32	331082
ABplppappp:125	ABplppappp	125	5876	-19123	-67	-62	5876	46.0	307	393	32	342998
ABplppp:45	ABplppp	45	4605	-20394	-127	-127	4605	46.5	418	379	51	706719
ABplpppa:65	ABplpppa	65	4215	-20784	-99	-98	4215	50.0	275	382	44	407398
ABplpppaa:90	ABplpppaa	90	3894	-21105	-100	-97	3894	55.9	249	363	38	363492
ABplpppaaa:122	ABplpppaaa	122	5848	-19151	-177	-99	5848	58.0	294	356	34	427847
ABplpppaap:122	ABplpppaap	122	5870	-19129	-14	-13	5870	59.4	344	361	32	403128
ABplpppap:90	ABplpppap	90	3928	-21071	-68	-69	3928	58.7	304	362	38	408756
ABplpppapa:123	ABplpppapa	123	5863	-19136	-29	-40	5863	55.9	368	383	36	461863
ABplpppapp:123	ABplpppapp	123	5798	-19201	-103	-114	5798	47.0	385	406	30	331438
ABplpppp:65	ABplpppp	65	4250	-20749	-72	-74	4250	45.4	338	389	44	351089
ABplppppa:88	ABplppppa	88	3881	-21118	-107	-114	3881	51.3	303	370	40	381445
ABplppppaa:119	ABplppppaa	119	5620	-19379	-23	-25	5620	55.0	310	385	34	394937
ABplppppap:119	ABplppppap	119	5588	-19411	-70	-77	5588	49.6	340	381	35	408210
ABplppppp:88	ABplppppp	88	3855	-21144	-111	-114	3855	57.5	347	370	38	376728
ABplpppppa:121	ABplpppppa	121	5766	-19233	-53	-62	5766	53.0	394	389	34	415609
ABplpppppp:121	ABplpppppp	121	5763	-19236	-89	-95	5763	52.2	437	389	32	344756
ABpr:5	ABpr	5	6168	-18831	-129	-129	6168	50.3	426	173	69	1539518
ABpra:16	ABpra	16	5490	-19509	-165	-165	5490	52.5	388	144	64	1318487
ABpraa:28	ABpraa	28	5103	-19896	-109	-110	5103	47.5	354	122	58	1073838
ABpraaa:45	ABpraaa	45	4589	-20410	-49	-49	4589	28.8	334	101	50	579305
ABpraaaa:65	ABpraaaa	65	4232	-20767	0	0	4232	21.7	408	111	43	283756
ABpraaaaa:90	ABpraaaaa	90	3897	-21102	-29	-31	3897	28.0	442	127	36	299999
ABpraaaaaa:123	ABpraaaaaa	123	5824	-19175	7	6	5824	23.8	498	134	30	259215
ABpraaaaap:123	ABpraaaaap	123	5837	-19162	8	7	5837	27.7	530	155	32	350194
ABpraaaap:90	ABpraaaap	90	3878	-21121	13	14	3878	18.8	447	137	37	249099
ABpraaaapa:122	ABpraaaapa	122	5771	-19228	18	20	5771	20.5	491	193	30	171278
ABpraaaapp:122	ABpraaaapp	122	5736	-19263	-35	-34	5736	22.0	476	158	30	225772
ABpraaap:65	ABpraaap	65	4225	-20775	1	0	4225	24.7	437	167	42	222166
ABpraaapa:90	ABpraaapa	90	3863	-21137	-40	-41	3863	28.5	452	161	36	235578
ABpraaapaa:122	ABpraaapaa	122	5787	-19212	-8	-13	5787	29.5	487	174	31	226356
ABpraaapap:122	ABpraaapap	122	5780	-19219	-8	-8	5780	29.3	459	154	30	229821
ABpraaapp:90	ABpraaapp	90	3815	-21184	-18	-19	3815	18.1	474	184	37	197792
ABpraaappa:120	ABpraaappa	120	5613	-19386	-45	-52	5613	28.0	493	203	30	191145
ABpraaappp:120	ABpraaappp	120	5691	-19308	-1	1	5691	27.5	528	219	32	225542
ABpraap:45	ABpraap	45	4611	-20388	-102	-104	4611	43.6	399	119	50	714535
ABpraapa:64	ABpraapa	64	4237	-20762	-32	-32	4237	29.4	472	114	44	330984
ABpraapaa:88	ABpraapaa	88	3857	-21142	-20	-20	3857	21.7	482	124	38	277322
ABpraapaaa:120	ABpraapaaa	120	5662	-19337	47	51	5662	17.6	526	192	32	247984
ABpraapaap:120	ABpraapaap	120	5630	-19369	14	15	5630	15.2	505	155	33	277698
ABpraapap:88	ABpraapap	88	3854	-21145	-38	-40	3854	21.7	510	161	36	231342
ABpraapapa:119	ABpraapapa	119	5552	-19447	0	3	5552	22.4	543	155	33	328379
ABpraapapp:119	ABpraapapp	119	5548	-19451	-50	-49	5548	27.5	554	191	31	273287
ABpraapp:64	ABpraapp	64	4212	-20787	-95	-96	4212	37.3	495	183	44	334981
ABpraappa:87	ABpraappa	87	3923	-21076	18	19	3923	26.4	500	189	36	204399
ABpraappaa:119	ABpraappaa	119	5682	-19317	23	18	5682	35.2	533	187	32	300729
ABpraappap:119	ABpraappap	119	5654	-19345	-33	-37	5654	35.9	555	221	31	297113
ABpraappp:87	ABpraappp	87	3880	-21119	-45	-44	3880	26.4	547	225	37	254764
ABpraapppa:119	ABpraapppa	119	5775	-19224	119	114	5775	34.3	555	248	31	279433
ABpraapppp:119	ABpraapppp	119	5649	-19350	48	47	5649	34.8	573	283	34	372524
ABprap:28	ABprap	28	5081	-19918	-84	-84	5081	39.0	455	131	57	989570
ABprapa:45	ABprapa	45	4586	-20413	-4	-5	4586	22.0	418	117	50	475932
ABprapaa:65	ABprapaa	65	4188	-20811	-15	-15	4188	16.5	472	173	43	219874
ABprapaaa:91	ABprapaaa	91	3935	-21064	-13	-14	3935	16.6	501	240	36	196753
ABprapaaaa:125	ABprapaaaa	125	5844	-19155	-52	-51	5844	21.9	507	241	29	156318
ABprapaaap:125	ABprapaaap	125	5850	-19149	-54	-56	5850	22.1	505	281	29	174291
ABprapaap:91	ABprapaap	91	3979	-21020	-14	-15	3979	18.4	525	286	36	238037
ABprapaapa:126	ABprapaapa	126	5957	-19042	35	37	5957	20.8	542	313	30	243582
ABprapaapp:126	ABprapaapp	126	5914	-19086	-10	-10	5914	17.4	533	266	31	217966
ABprapap:65	ABprapap	65	4188	-20811	-51	-51	4188	24.2	501	210	42	219342
ABprapapa:89	ABprapapa	89	3887	-21112	-33	-36	3887	27.3	498	246	37	220567
ABprapapaa:123	ABprapapaa	123	5846	-19153	-43	-42	5846	30.1	523	299	30	234113
ABprapapap:123	ABprapapap	123	5835	-19164	-37	-36	5835	25.6	544	270	30	226333
ABprapapp:89	ABprapapp	89	3843	-21156	-49	-50	3843	29.2	510	289	37	239212
ABprapappa:121	ABprapappa	121	5740	-19259	-18	-21	5740	24.7	507	318	32	222445
ABprapappp:121	ABprapappp	121	5759	-19240	-40	-43	5759	33.8	522	345	30	242544
ABprapp:45	ABprapp	45	4585	-20414	-55	-54	4585	28.8	503	162	51	606111
ABprappa:65	ABprappa	65	4198	-20801	-47	-47	4198	22.7	561	204	44	320714
ABprappaa:90	ABprappaa	90	3905	-21094	5	4	3905	22.8	571	269	37	286385
ABprappaaa:123	ABprappaaa	123	5840	-19159	13	8	5840	25.6	554	341	32	298876
ABprappaap:123	ABprappaap	123	5837	-19162	-8	-11	5837	28.4	573	302	32	289228
ABprappap:90	ABprappap	90	3861	-21138	-20	-25	3861	27.9	570	303	38	292992
ABprappapa:121	ABprappapa	121	5750	-19249	-61	-61	5750	41.2	564	327	32	319527
ABprappapp:121	ABprappapp	121	5744	-19255	-12	-20	5744	32.6	565	340	32	297923
ABprappp:65	ABprappp	65	4239	-20760	-47	-48	4239	32.3	552	254	44	325246
ABprapppa:88	ABprapppa	88	3875	-21124	-59	-57	3875	33.6	551	270	37	288013
ABprapppaa:120	ABprapppaa	120	5675	-19324	-34	-41	5675	38.1	540	309	33	345112
ABprapppap:120	ABprapppap	120	5713	-19286	-20	-21	5713	42.0	524	340	33	341765
ABprapppp:88	ABprapppp	88	3899	-21100	-54	-59	3899	39.7	548	307	39	348490
ABprappppa:119	ABprappppa	119	5649	-19350	-18	-25	5649	49.3	540	340	34	390042
ABprappppp:119	ABprappppp	119	5623	-19376	-36	-45	5623	49.5	508	362	33	384631
ABprp:16	ABprp	16	5544	-19455	-145	-145	5544	52.8	480	230	63	1321783
ABprpa:28	ABprpa	28	5103	-19896	-186	-186	5103	57.8	448	201	58	1072353
ABprpaa:45	ABprpaa	45	4625	-20374	-96	-97	4625	44.8	472	128	50	750972
ABprpaaa:64	ABprpaaa	64	4233	-20766	-43	-43	4233	27.4	537	142	43	349836
ABprpaaaa:89	ABprpaaaa	89	3845	-21154	-47	-47	3845	25.4	550	150	38	305789
ABprpaaaaa:120	ABprpaaaaa	120	5565	-19434	-49	-49	5565	13.7	545	198	34	256387
ABprpaaaap:120	ABprpaaaap	120	5653	-19346	19	18	5653	19.8	581	212	33	272557
ABprpaaap:89	ABprpaaap	89	3864	-21135	0	-1	3864	16.9	552	191	37	260247
ABprpaaapa:120	ABprpaaapa	120	5603	-19396	-18	-25	5603	17.7	550	233	30	193454
ABprpaaapp:120	ABprpaaapp	120	5672	-19327	1	-7	5672	26.0	577	228	32	294155
ABprpaap:64	ABprpaap	64	4236	-20764	-95	-96	4236	38.9	553	165	42	383038
ABprpaapa:88	ABprpaapa	88	3884	-21115	-71	-71	3884	39.1	564	159	37	324123
ABprpaapaa:119	ABprpaapaa	119	5593	-19406	-6	-6	5593	35.5	596	204	31	266267
ABprpaapap:119	ABprpaapap	119	5531	-19468	-43	-42	5531	29.7	579	162	31	221706
ABprpaapp:88	ABprpaapp	88	3868	-21132	-55	-57	3868	27.8	574	189	36	279525
ABprpaappa:119	ABprpaappa	119	5556	-19443	-28	-32	5556	33.6	600	249	30	238365
ABprpaappp:119	ABprpaappp	119	5577	-19422	4	3	5577	27.8	602	220	32	251519
ABprpap:45	ABprpap	45	4624	-20375	-166	-165	4624	55.8	455	188	51	765691
ABprpapa:64	ABprpapa	64	4268	-20731	-61	-61	4268	44.0	492	128	44	421356
ABprpapaa:88	ABprpapaa	88	3871	-21128	-49	-49	3871	35.5	484	127	36	289742
ABprpapaaa:121	ABprpapaaa	121	5747	-19252	-44	-51	5747	39.7	528	151	31	293784
ABprpapaap:121	ABprpapaap	121	5777	-19222	-73	-77	5777	45.3	532	186	31	303514
ABprpapap:88	ABprpapap	88	3905	-21094	-40	-43	3905	37.0	533	140	37	344894
ABprpapapa:122	ABprpapapa	122	5789	-19210	-85	-87	5789	42.5	560	159	30	280909
ABprpapapp:122	ABprpapapp	122	5773	-19226	-108	-92	5773	50.6	556	187	33	366274
ABprpapp:64	ABprpapp	64	4276	-20723	-112	-118	4276	53.2	498	183	44	435536
ABprpappa:88	ABprpappa	88	3919	-21080	-67	-67	3919	45.8	511	142	38	376335
ABprpappaa:120	ABprpappaa	120	6017	-18982	228	239	6017	50.8	516	156	35	388672
ABprpappap:120	ABprpappap	120	6104	-18895	293	299	6104	54.8	515	192	33	353837
ABprpappp:88	ABprpappp	88	3897	-21102	-43	-51	3897	40.6	539	182	37	322944
ABprpapppa:121	ABprpapppa	121	5984	-19015	153	147	5984	44.3	572	199	32	323177
ABprpapppp:121	ABprpapppp	121	6023	-18976	198	189	6023	53.4	551	223	33	340585
ABprpp:28	ABprpp	28	5097	-19902	-153	-153	5097	48.2	532	196	58	1204562
ABprppa:45	ABprppa	45	4584	-20415	-111	-111	4584	41.5	541	158	50	745525
ABprppaa:65	ABprppaa	65	4231	-20768	-54	-55	4231	35.7	593	208	43	426527
ABprppaaa:91	ABprppaaa	91	3882	-21117	-71	-73	3882	35.6	592	215	36	356908
ABprppaaaa:123	ABprppaaaa	123	5835	-19164	-38	-31	5835	41.1	574	276	29	322336
ABprppaaap:123	ABprppaaap	123	5853	-19146	-11	-14	5853	42.8	591	244	33	327090
ABprppaap:91	ABprppaap	91	4055	-20944	-72	-76	4055	38.1	593	260	36	374186
ABprppaapa:128	ABprppaapa	128	6057	-18942	-18	-24	6057	53.2	558	304	31	342668
ABprppaapp:128	ABprppaapp	128	6008	-18991	-39	-40	6008	49.7	572	271	31	363106
ABprppap:65	ABprppap	65	4214	-20785	-102	-103	4214	43.0	547	241	44	410030
ABprppapa:90	ABprppapa	90	3896	-21103	-74	-78	3896	41.0	538	221	36	311799
ABprppapaa:122	ABprppapaa	122	5834	-19165	-47	-53	5834	53.0	519	254	30	341020
ABprppapap:122	ABprppapap	122	5833	-19166	-79	-84	5833	46.5	540	235	32	337036
ABprppapp:90	ABprppapp	90	3985	-21014	-73	-74	3985	44.5	539	263	37	360803
ABprppappa:125	ABprppappa	125	5935	-19064	-45	-53	5935	45.1	542	274	32	345207
ABprppappp:125	ABprppappp	125	5920	-19079	-66	-77	5920	51.1	517	294	32	356965
ABprppp:45	ABprppp	45	4598	-20401	-193	-195	4598	54.2	523	203	50	781901
ABprpppa:64	ABprpppa	64	4256	-20743	-122	-128	4256	52.1	549	201	44	469863
ABprpppaa:88	ABprpppaa	88	3921	-21078	-50	-52	3921	44.0	583	223	37	364878
ABprpppaaa:119	ABprpppaaa	119	5615	-19384	-51	-70	5615	58.7	528	290	32	374520
ABprpppaap:119	ABprpppaap	119	5572	-19427	-65	-67	5572	54.9	552	264	33	385094
ABprpppap:88	ABprpppap	88	3890	-21109	-79	-79	3890	48.3	573	279	38	380305
ABprpppapa:121	ABprpppapa	121	5750	-19249	-42	-56	5750	54.4	499	355	31	367479
ABprpppapp:121	ABprpppapp	121	5776	-19223	-59	-67	5776	56.0	524	324	35	428669
ABprpppp:64	ABprpppp	64	4264	-20735	-107	-108	4264	54.3	529	260	43	430046
ABprppppa:88	ABprppppa	88	3928	-21072	-86	-92	3928	51.0	545	209	39	412048
ABprppppaa:117	ABprppppaa	117	5479	-19520	-64	-70	5479	58.4	499	279	33	372400
ABprppppap:117	ABprppppap	117	5453	-19546	-123	-122	5453	58.2	516	231	35	432467
ABprppppp:88	ABprppppp	88	3914	-21085	-38	-43	3914	57.9	531	258	39	405895
ABprpppppa:119	ABprpppppa	119	5544	-19455	-102	-103	5544	56.8	468	357	33	380339
ABprpppppp:119	ABprpppppp	119	5638	-19361	-22	-25	5638	60.8	479	319	36	462965
EMS:1	EMS	1	6768	-18232	-87	-87	6768	39.8	367	346	74	1336135
MS:8	MS	8	5953	-19046	-144	-144	5953	52.1	315	319	70	1580259
MSa:20	MSa	20	5182	-19817	-175	-175	5182	51.3	251	271	66	1598504
MSaa:45	MSaa	45	4515	-20484	-154	-158	4515	50.0	276	197	57	1009766
MSaaa:73	MSaaa	73	3955	-21044	-99	-102	3955	40.9	312	153	48	535602
MSaaaa:120	MSaaaa	120	5709	-19290	-90	-92	5709	50.9	321	129	40	522323
MSaaap:120	MSaaap	120	5661	-19338	-107	-110	5661	41.9	334	159	40	426443
MSaap:73	MSaap	73	3959	-21040	-70	-72	3959	39.0	328	211	49	439752
MSaapa:122	MSaapa	122	5783	-19216	-71	-76	5783	36.7	348	188	39	319783
MSaapp:122	MSaapp	122	5787	-19212	-52	-50	5787	38.7	372	237	39	310785
MSap:45	MSap	45	4518	-20481	-109	-109	4518	44.7	232	264	55	797499
MSapa:74	MSapa	74	3993	-21006	-81	-89	3993	45.5	219	186	47	534668
MSapaa:122	MSapaa	122	5866	-19133	-31	-39	5866	45.3	215	175	40	443146
MSapap:122	MSapap	122	5781	-19218	-62	-62	5781	35.6	274	178	40	310441
MSapp:74	MSapp	74	3976	-21023	-153	-161	3976	53.5	272	197	51	681267
MSappa:121	MSappa	121	5757	-19242	-121	-125	5757	55.2	256	154	41	568573
MSappp:121	MSappp	121	5760	-19239	-73	-77	5760	45.4	294	207	42	417275
MSp:20	MSp	20	5199	-19800	-150	-151	5199	48.7	362	256	67	1611311
MSpa:44	MSpa	44	4491	-20508	-59	-60	4491	29.3	310	259	59	638182
MSpaa:74	MSpaa	74	3982	-21017	-42	-43	3982	35.5	246	258	51	438870
MSpaaa:118	MSpaaa	118	5531	-19468	-53	-55	5531	38.6	219	224	39	327451
MSpaap:118	MSpaap	118	5483	-19516	-58	-63	5483	33.1	280	230	42	323394
MSpap:74	MSpap	74	3942	-21057	-93	-95	3942	42.4	315	274	50	459144
MSpapa:121	MSpapa	121	5757	-19242	-15	-17	5757	38.5	300	258	41	324318
MSpapp:121	MSpapp	121	5732	-19267	-47	-51	5732	36.9	344	304	42	364998
MSpp:44	MSpp	44	4533	-20466	-112	-115	4533	44.2	374	190	56	857399
MSppa:72	MSppa	72	3974	-21025	-122	-127	3974	49.3	397	185	50	650804
MSppaa:120	MSppaa	120	5708	-19291	-108	-120	5708	54.2	377	161	41	597902
MSppap:120	MSppap	120	5663	-19336	-149	-162	5663	55.6	386	207	42	575056
MSppp:72	MSppp	72	3962	-21037	-72	-74	3962	38.5	412	216	47	454499
MSpppa:121	MSpppa	121	5698	-19301	-127	-131	5698	44.0	427	195	39	419214
MSpppp:121	MSpppp	121	5755	-19244	-45	-45	5755	40.4	427	254	42	406361
E:8	E	8	5931	-19068	-132	-132	5931	42.8	462	336	66	1341873
Ea:20	Ea	20	5198	-19801	-181	-181	5198	47.6	416	344	65	1536462
Eal:45	Eal	45	4454	-20545	-107	-108	4454	42.7	327	329	57	864503
Eala:80	Eala	80	4032	-20967	-135	-135	4032	54.5	252	270	49	614116
Ealaa:125	Ealaa	125	5954	-19045	-185	-168	5954	54.8	232	236	40	488479
Ealap:125	Ealap	125	5955	-19044	-40	-46	5955	46.2	273	260	39	364769
Ealp:80	Ealp	80	4079	-20920	-152	-156	4079	56.7	322	291	48	608410
Ealpa:126	Ealpa	126	6054	-18945	-125	-126	6054	59.3	296	266	40	530365
Ealpp:126	Ealpp	126	5977	-19022	-93	-102	5977	50.4	339	295	38	400070
Ear:45	Ear	45	4489	-20510	-174	-177	4489	51.7	352	267	57	946605
Eara:79	Eara	79	4042	-20957	-192	-202	4042	58.6	318	198	49	661509
Earaa:125	Earaa	125	5965	-19034	-157	-174	5965	58.2	290	175	38	500376
Earap:125	Earap	125	5964	-19035	-140	-149	5964	56.0	320	217	38	433805
Earp:79	Earp	79	4037	-20962	-141	-150	4037	55.8	366	243	46	543360
Earpa:125	Earpa	125	5971	-19028	-144	-163	5971	60.7	357	233	38	474322
Earpp:125	Earpp	125	5965	-19034	-33	-43	5965	45.9	380	271	39	406643
Ep:20	Ep	20	5152	-19847	-102	-105	5152	35.9	504	314	63	1333169
Epl:47	Epl	47	4431	-20568	-46	-47	4431	35.6	421	314	56	657173
Epla:82	Epla	82	4188	-20811	-36	-36	4188	29.7	351	260	47	339494
Eplaa:132	Eplaa	132	6130	-18869	-12	-15	6130	25.0	326	185	37	202410
Eplap:132	Eplap	132	6083	-18916	-35	-39	6083	27.7	348	255	37	218359
Eplp:82	Eplp	82	4208	-20791	-54	-55	4208	33.3	387	327	47	376822
Eplpa:133	Eplpa	133	6080	-18919	-39	-39	6080	25.6	367	290	37	216476
Eplpp:133	Eplpp	133	6152	-18847	-14	-13	6152	33.5	396	338	38	291659
Epr:47	Epr	47	4427	-20572	-97	-97	4427	41.9	464	241	57	814815
Epra:81	Epra	81	4105	-20894	-32	-34	4105	31.9	425	243	47	359942
Epraa:129	Epraa	129	6032	-18967	-52	-52	6032	27.1	394	185	39	240942
Eprap:129	Eprap	129	6036	-18963	6	1	6036	27.2	403	247	38	239283
Eprp:81	Eprp	81	4231	-20768	-41	-43	4231	35.0	447	304	48	419610
Eprpa:133	Eprpa	133	6149	-18850	-20	-21	6149	27.8	420	279	37	221304
Eprpp:133	Eprpp	133	6150	-18849	-16	-18	6150	37.1	440	328	39	332325
P2:1	P2	1	6618	-18381	-88	-88	6618	36.3	558	271	78	2366533
C:10	C	10	5782	-19217	-50	-50	5782	24.3	486	214	64	849313
Ca:22	Ca	22	5242	-19757	-24	-25	5242	23.0	393	252	58	523901
Caa:38	Caa	38	4693	-20306	-37	-37	4693	25.8	458	355	52	593208
Caaa:63	Caaa	63	4223	-20776	12	13	4223	34.0	367	396	45	375902
Caaaa:95	Caaaa	95	4201	-20798	-90	-101	4201	54.0	378	362	41	386231
Caaaaa:130	Caaaaa	130	6093	-18906	-72	-76	6093	52.2	327	337	31	229934
Caaaap:130	Caaaap	130	6088	-18911	-107	-122	6088	54.2	383	339	33	279308
Caaap:95	Caaap	95	4247	-20752	-70	-76	4247	45.3	406	377	40	354243
Caaapa:132	Caaapa	132	6097	-18902	-103	-106	6097	39.5	333	363	34	238831
Caaapp:132	Caaapp	132	6146	-18853	-33	-46	6146	46.7	376	356	33	245051
Caap:63	Caap	63	4210	-20789	-60	-60	4210	37.3	445	395	47	472812
Caapa:93	Caapa	93	3981	-21018	-36	-37	3981	43.7	426	381	42	352496
Caapaa:125	Caapaa	125	5908	-19091	4	0	5908	31.7	355	362	32	165437
Caapap:125	Caapap	125	5896	-19103	-43	-49	5896	37.5	402	371	34	234082
Caapp:93	Caapp	93	4106	-20893	-61	-68	4106	51.1	460	359	40	381294
Caappd:127	Caappd	127	5989	-19010	-84	-94	5989	54.4	423	355	34	288749
Caappv:127	Caappv	127	5964	-19035	-87	-96	5964	43.3	414	368	36	308267
Cap:38	Cap	38	4673	-20326	-38	-38	4673	14.9	377	300	53	380493
Capa:61	Capa	61	4209	-20790	-59	-60	4209	15.1	357	326	48	199610
Capaa:85	Capaa	85	3870	-21129	-13	-13	3870	14.8	353	340	41	123384
Capaaa:118	Capaaa	118	5474	-19525	-20	-19	5474	12.1	351	316	32	61605
Capaap:118	Capaap	118	5470	-19529	-27	-29	5470	12.1	317	263	35	58356
Capap:85	Capap	85	3855	-21144	-42	-44	3855	23.3	409	381	40	179095
Capapa:119	Capapa	119	5516	-19483	-54	-54	5516	13.5	376	345	33	73669
Capapp:119	Capapp	119	5496	-19503	-70	-67	5496	19.7	409	379	34	120459
Capp:61	Capp	61	4270	-20729	-10	-10	4270	21.3	452	356	46	289402
Cappa:86	Cappa	86	3897	-21102	-46	-47	3897	27.9	448	393	40	249522
Cappaa:123	Cappaa	123	5785	-19214	-36	-36	5785	25.9	417	406	34	172760
Cappap:123	Cappap	123	5827	-19172	-75	-74	5827	37.1	437	400	33	199384
Cappp:86	Cappp	86	3993	-21006	-47	-46	3993	39.0	490	397	40	329830
Capppa:125	Capppa	125	5940	-19059	6	10	5940	37.9	473	407	34	223068
Capppp:125	Capppp	125	5892	-19107	-92	-91	5892	47.8	471	395	31	227525
Cp:22	Cp	22	5204	-19795	-51	-51	5204	23.5	485	196	59	731815
Cpa:39	Cpa	39	4717	-20282	-14	-14	4717	16.6	471	223	56	497497
Cpaa:60	Cpaa	60	4259	-20741	-18	-19	4259	16.6	505	265	49	276403
Cpaaa:85	Cpaaa	85	3907	-21092	21	22	3907	13.0	464	277	41	124959
Cpaaaa:116	Cpaaaa	116	5349	-19650	-34	-33	5349	15.4	485	301	34	120992
Cpaaap:116	Cpaaap	116	5373	-19626	-4	-10	5373	14.7	476	237	33	95567
Cpaap:85	Cpaap	85	3903	-21096	-33	-34	3903	21.6	506	335	44	244003
Cpaapa:116	Cpaapa	116	5314	-19685	-60	-63	5314	14.0	460	343	36	110061
Cpaapp:116	Cpaapp	116	5360	-19639	-56	-57	5360	24.0	453	376	35	136220
Cpap:60	Cpap	60	4254	-20746	-65	-65	4254	27.6	521	342	47	363255
Cpapa:86	Cpapa	86	3961	-21038	-41	-42	3961	28.7	528	362	42	305598
Cpapaa:124	Cpapaa	124	5892	-19107	-10	-13	5892	30.5	486	393	34	206372
Cpapap:124	Cpapap	124	5845	-19154	-38	-40	5845	22.0	506	359	34	182405
Cpapp:86	Cpapp	86	3960	-21039	-66	-68	3960	41.2	546	363	38	331272
Cpappd:124	Cpappd	124	5900	-19099	-2	-2	5900	32.3	526	377	31	181955
Cpappv:124	Cpappv	124	5900	-19099	-29	-28	5900	42.9	502	391	32	248493
Cpp:39	Cpp	39	4679	-20320	-81	-81	4679	25.2	562	236	56	827081
Cppa:61	Cppa	61	4211	-20788	-97	-98	4211	39.4	568	292	47	477504
Cppaa:92	Cppaa	92	4055	-20944	-136	-146	4055	54.8	494	266	39	362350
Cppaaa:127	Cppaaa	127	6014	-18985	-86	-93	6014	50.2	479	253	31	226902
Cppaap:127	Cppaap	127	6016	-18983	-68	-75	6016	53.1	460	298	34	246096
Cppap:92	Cppap	92	4238	-20761	-91	-95	4238	54.2	472	314	40	356554
Cppapa:131	Cppapa	131	6129	-18870	-44	-50	6129	44.9	490	284	35	265928
Cppapp:131	Cppapp	131	6142	-18857	-51	-60	6142	50.8	453	328	32	232666
Cppp:61	Cppp	61	4254	-20745	-88	-90	4254	43.9	537	343	46	470436
Cpppa:90	Cpppa	90	3983	-21016	-73	-76	3983	44.3	504	311	40	325038
Cpppaa:125	Cpppaa	125	5866	-19133	-96	-103	5866	42.4	473	331	34	246460
Cpppap:125	Cpppap	125	5901	-19098	-39	-39	5901	37.4	488	279	34	204452
Cpppp:90	Cpppp	90	3974	-21025	-76	-81	3974	46.9	503	358	40	349446
Cppppa:124	Cppppa	124	5849	-19150	-60	-65	5849	36.5	486	355	33	221472
Cppppp:124	Cppppp	124	5838	-19161	-117	-124	5838	47.3	458	359	32	239303
P3:10	P3	10	5673	-19326	-90	-90	5673	33.5	567	281	60	1251756
D:27	D	27	5076	-19923	-88	-88	5076	32.2	583	233	57	1170097
Da:47	Da	47	4465	-20534	-125	-126	4465	40.4	524	347	49	730514
Daa:75	Daa	75	4044	-20955	-134	-137	4044	53.0	371	355	41	363779
Daaa:106	Daaa	106	5034	-19965	-84	-89	5034	48.4	279	326	34	250406
Daap:106	Daap	106	5033	-19966	-99	-108	5033	53.0	316	321	35	260888
Dap:75	Dap	75	4073	-20926	-83	-89	4073	46.2	455	352	42	338649
Dapa:106	Dapa	106	5012	-19987	-63	-66	5012	43.0	308	342	36	243893
Dapp:106	Dapp	106	5002	-19997	-37	-38	5002	37.9	352	335	38	223035
Dp:47	Dp	47	4503	-20496	-181	-186	4503	54.0	515	278	50	806455
Dpa:76	Dpa	76	4078	-20921	-90	-93	4078	52.1	489	215	42	436790
Dpaa:107	Dpaa	107	5051	-19948	-87	-94	5051	46.5	490	191	35	292354
Dpap:107	Dpap	107	5110	-19889	-58	-74	5110	51.8	478	223	35	300391
Dpp:76	Dpp	76	4074	-20925	-146	-149	4074	53.3	486	285	45	439826
Dppa:104	Dppa	104	4935	-20064	-90	-91	4935	42.2	499	231	36	295769
Dppp:104	Dppp	104	4901	-20098	-54	-55	4901	36.8	473	247	38	249296
Dpppa:145	Dpppa	145	6211	-18789	-134	-135	6211	34.0	482	204	30	153057
Dpppp:145	Dpppp	145	6663	-18337	241	248	6663	35.0	478	248	30	134852
P4:27	P4	27	4848	-20151	-144	-146	4848	44.0	535	326	55	1280771
Z2:64	Z2	64	4569	-20430	-141	-149	4569	51.6	408	314	44	619223
Z3:64	Z3	64	4580	-20419	-148	-159	4580	56.1	414	267	44	731960
