# Supplementary material for: Quantitative Differences in Nuclear β-catenin and TCF Pattern Embryonic Cells in C. elegans
Source: PLoS Genet. 2015 Oct 21;11(10):e1005585. doi: 10.1371/journal.pgen.1005585 (PMC4619327; doi:10.1371/journal.pgen.1005585)
Supplement: S1 Data — For each cell analyzed, birth time is given in column 3 and the average nuclear reporter intensity over the lifetime of the cell (corrected for background) is given in column 7 (“blot”). For information on each embryo’s strain information and experimental conditions, refer to S2 Table. (ZIP) [file pgen.1005585.s005.zip › CAs/CA20120830_nhr-25_pop-1i_L4.csv]

cellTime	cell	time	none	global	local	blot	cross	z	x	y	size	gweight
ABa:1	ABa	1	6981	-18018	-113	-113	6981	36.7	152	204	73	442730
ABal:9	ABal	9	6430	-18569	-128	-128	6430	43.5	122	166	68	499885
ABala:19	ABala	19	6250	-18749	-100	-102	6250	33.8	69	224	64	511751
ABalaa:30	ABalaa	30	6167	-18832	-103	-104	6167	29.6	49	206	57	433208
ABalaaa:46	ABalaaa	46	5950	-19049	-71	-74	5950	24.0	51	196	48	240847
ABalaaaa:65	ABalaaaa	65	5027	-19972	-65	-66	5027	30.5	59	229	41	165106
ABalaaaal:91	ABalaaaal	91	4435	-20564	-153	-131	4435	54.1	142	200	36	217920
ABalaaaala:123	ABalaaaala	123	4252	-20747	-86	-12	4252	52.2	132	197	30	124978
ABalaaaalp:123	ABalaaaalp	123	4255	-20744	-197	-119	4255	54.0	186	202	29	123577
ABalaaaar:91	ABalaaaar	91	4427	-20572	-41	-31	4427	49.4	89	192	36	234864
ABalaaaarl:123	ABalaaaarl	123	4124	-20875	-40	-34	4124	42.6	126	182	30	94364
ABalaaaarr:123	ABalaaaarr	123	4127	-20872	-101	-97	4127	49.9	162	177	30	124547
ABalaaap:65	ABalaaap	65	5091	-19908	-92	-94	5091	30.0	117	228	42	142622
ABalaaapa:88	ABalaaapa	88	4734	-20265	180	171	4734	44.0	95	240	36	235713
ABalaaapal:120	ABalaaapal	120	4716	-20283	493	509	4716	36.3	139	203	30	112735
ABalaaapar:120	ABalaaapar	120	5600	-19399	1157	1181	5600	47.1	126	230	32	130456
ABalaaapp:88	ABalaaapp	88	4839	-20160	170	161	4839	52.5	138	243	36	206684
ABalaaappl:121	ABalaaappl	121	5500	-19499	1052	1052	5500	53.2	99	228	31	140855
ABalaaappr:121	ABalaaappr	121	5397	-19602	779	833	5397	58.7	164	230	30	124446
ABalaap:46	ABalaap	46	6000	-18999	-23	-23	6000	19.1	138	162	50	204729
ABalaapa:64	ABalaapa	64	5079	-19920	-43	-44	5079	16.6	126	233	43	127836
ABalaapaa:89	ABalaapaa	89	4424	-20575	-71	-68	4424	40.5	120	206	36	196097
ABalaapaaa:123	ABalaapaaa	123	4576	-20423	265	310	4576	40.6	152	213	30	112133
ABalaapaap:123	ABalaapaap	123	4776	-20223	378	490	4776	47.1	168	227	32	115012
ABalaapap:89	ABalaapap	89	4478	-20521	-51	-52	4478	45.7	140	225	36	203630
ABalaapapa:121	ABalaapapa	121	5552	-19447	1097	1105	5552	42.9	136	270	30	106989
ABalaapapp:121	ABalaapapp	121	5853	-19146	1298	1409	5853	51.8	164	248	31	122118
ABalaapp:64	ABalaapp	64	5078	-19921	-34	-35	5078	20.9	185	213	41	89577
ABalaappa:89	ABalaappa	89	4578	-20421	67	65	4578	37.6	156	256	37	185045
ABalaappaa:121	ABalaappaa	121	4837	-20163	528	525	4837	34.8	161	257	30	97606
ABalaappap:121	ABalaappap	121	5374	-19625	759	839	5374	44.6	182	269	32	107280
ABalaappp:89	ABalaappp	89	4619	-20380	49	54	4619	45.4	204	257	36	183066
ABalaapppa:121	ABalaapppa	121	5867	-19132	1408	1407	5867	39.0	205	302	30	101387
ABalaapppp:121	ABalaapppp	121	5962	-19037	1407	1483	5962	47.0	221	269	32	116566
ABalap:30	ABalap	30	6144	-18855	-186	-186	6144	40.0	111	260	58	476070
ABalapa:46	ABalapa	46	6017	-18982	-166	-166	6017	38.5	71	253	50	334277
ABalapaa:63	ABalapaa	63	5125	-19874	-126	-127	5125	37.6	82	266	43	182894
ABalapaaa:88	ABalapaaa	88	5530	-19469	856	851	5530	56.6	110	225	37	224473
ABalapaaaa:120	ABalapaaaa	120	7088	-17911	2699	2705	7088	57.8	126	193	30	140344
ABalapaaap:120	ABalapaaap	120	8117	-16882	3217	3230	8117	58.6	167	172	31	112463
ABalapaap:88	ABalapaap	88	5243	-19756	561	555	5243	61.3	170	202	36	197227
ABalapaapa:121	ABalapaapa	121	6792	-18207	1932	2074	6792	63.1	185	199	33	118207
ABalapaapp:121	ABalapaapp	121	6126	-18873	1441	1615	6126	64.0	237	175	29	106842
ABalapap:63	ABalapap	63	5152	-19847	-167	-167	5152	52.0	127	239	44	188518
ABalapapa:88	ABalapapa	88	4832	-20167	86	125	4832	59.3	201	208	36	203266
ABalapapaa:121	ABalapapaa	121	5498	-19501	883	951	5498	53.9	198	177	30	130768
ABalapapap:121	ABalapapap	121	6335	-18664	1757	1833	6335	58.0	241	187	33	136226
ABalapapp:88	ABalapapp	88	4782	-20217	70	95	4782	59.4	247	214	37	193060
ABalapappa:120	ABalapappa	120	5866	-19133	1325	1349	5866	63.2	233	222	32	127484
ABalapappp:120	ABalapappp	120	6138	-18861	1326	1482	6138	62.3	279	237	32	121799
ABalapp:46	ABalapp	46	5960	-19039	-118	-118	5960	35.5	150	219	49	233568
ABalappa:64	ABalappa	64	5088	-19911	-101	-101	5088	41.5	135	219	42	160986
ABalappaa:90	ABalappaa	90	4945	-20054	336	335	4945	51.8	177	216	34	182287
ABalappaaa:121	ABalappaaa	121	5978	-19021	1165	1409	5978	53.0	191	256	28	129010
ABalappaap:121	ABalappaap	121	6739	-18260	1997	2053	6739	54.4	215	236	31	112470
ABalappap:90	ABalappap	90	4829	-20170	185	190	4829	55.7	217	232	37	205149
ABalappapa:121	ABalappapa	121	6304	-18695	1699	1704	6304	60.5	204	265	32	120702
ABalappapp:121	ABalappapp	121	5624	-19375	948	1107	5624	55.8	251	242	30	122210
ABalappp:64	ABalappp	64	5080	-19919	-134	-135	5080	45.4	203	211	43	154652
ABalapppa:89	ABalapppa	89	4636	-20363	19	29	4636	49.8	241	268	36	195480
ABalapppaa:121	ABalapppaa	121	5487	-19512	849	959	5487	51.6	236	287	31	144240
ABalapppap:121	ABalapppap	121	5481	-19518	808	900	5481	50.8	282	285	32	131141
ABalapppp:89	ABalapppp	89	4709	-20290	-7	52	4709	53.6	285	256	37	217940
ABalappppa:122	ABalappppa	122	5682	-19318	839	1110	5682	58.0	279	268	30	120134
ABalappppp:122	ABalappppp	122	5747	-19252	1105	1224	5747	55.2	325	249	32	131886
ABalp:19	ABalp	19	6222	-18777	-133	-133	6222	36.3	143	117	64	441789
ABalpa:30	ABalpa	30	6157	-18842	-134	-134	6157	36.6	101	116	57	419245
ABalpaa:46	ABalpaa	46	6025	-18974	-97	-97	6025	34.6	93	131	49	255980
ABalpaaa:64	ABalpaaa	64	5063	-19936	-72	-70	5063	28.0	58	177	41	136223
ABalpaaaa:89	ABalpaaaa	89	4375	-20624	-41	-41	4375	38.6	45	221	34	169820
ABalpaaaaa:120	ABalpaaaaa	120	4066	-20933	-130	-128	4066	39.5	40	226	30	104719
ABalpaaaap:120	ABalpaaaap	120	4148	-20851	-5	-3	4148	44.3	61	187	30	103334
ABalpaaap:89	ABalpaaap	89	4407	-20592	-58	-68	4407	38.0	72	186	34	148418
ABalpaaapa:121	ABalpaaapa	121	4102	-20897	-70	-77	4102	33.4	58	193	29	86370
ABalpaaapp:121	ABalpaaapp	121	4199	-20800	49	39	4199	36.8	93	176	30	72925
ABalpaap:64	ABalpaap	64	5155	-19844	-90	-91	5155	31.1	131	174	43	115029
ABalpaapa:86	ABalpaapa	86	4459	-20540	-51	-55	4459	28.1	81	207	37	147343
ABalpaapaa:114	ABalpaapaa	114	4188	-20811	-39	-46	4188	41.0	60	271	32	125286
ABalpaapap:114	ABalpaapap	114	4137	-20862	-129	-147	4137	33.9	81	224	30	91910
ABalpaapp:86	ABalpaapp	86	4441	-20558	-67	-69	4441	29.2	143	189	38	117585
ABalpaappa:114	ABalpaappa	114	4123	-20876	-118	-115	4123	32.4	116	216	30	88788
ABalpaappp:114	ABalpaappp	114	4130	-20869	-72	-68	4130	30.9	152	185	33	96812
ABalpap:46	ABalpap	46	5996	-19003	-34	-34	5996	18.2	200	99	49	189691
ABalpapa:63	ABalpapa	63	5156	-19843	-47	-47	5156	13.3	129	153	44	107812
ABalpapaa:86	ABalpapaa	86	4403	-20596	-26	-29	4403	21.1	55	217	37	141559
ABalpapaaa:116	ABalpapaaa	116	4175	-20824	-23	-30	4175	31.6	33	205	32	115780
ABalpapaap:116	ABalpapaap	116	4102	-20897	-76	-71	4102	31.1	41	248	31	115329
ABalpapap:86	ABalpapap	86	4410	-20589	-41	-43	4410	15.7	102	183	36	100735
ABalpapapa:116	ABalpapapa	116	4089	-20910	-61	-67	4089	22.3	65	211	29	80860
ABalpapapp:116	ABalpapapp	116	4103	-20896	-53	-62	4103	18.6	70	176	31	74898
ABalpapp:63	ABalpapp	63	5151	-19848	-65	-67	5151	11.5	215	131	44	71330
ABalpappa:84	ABalpappa	84	4454	-20545	-38	-40	4454	11.9	148	163	39	91020
ABalpappaa:111	ABalpappaa	111	4124	-20875	-36	-35	4124	21.0	95	211	31	84427
ABalpappap:111	ABalpappap	111	4127	-20872	-42	-50	4127	17.4	128	184	33	82308
ABalpappp:84	ABalpappp	84	4456	-20543	-46	-46	4456	12.2	200	133	39	81519
ABalpapppa:111	ABalpapppa	111	4049	-20950	-95	-104	4049	15.0	147	158	30	78103
ABalpapppp:111	ABalpapppp	111	4144	-20855	10	8	4144	15.4	182	135	33	69321
ABalpp:30	ABalpp	30	6163	-18836	-202	-202	6163	52.7	182	104	59	441204
ABalppa:46	ABalppa	46	5993	-19006	-123	-123	5993	41.8	153	84	50	299471
ABalppaa:65	ABalppaa	65	5040	-19959	-48	-48	5040	27.0	76	133	42	130427
ABalppaaa:90	ABalppaaa	90	4328	-20671	-42	-43	4328	30.5	44	169	34	115938
ABalppaaaa:122	ABalppaaaa	122	4107	-20892	20	29	4107	25.4	38	185	30	68364
ABalppaaap:122	ABalppaaap	122	4046	-20954	-62	-65	4046	29.1	61	150	29	70930
ABalppaap:90	ABalppaap	90	4314	-20685	-80	-81	4314	27.5	78	142	36	134663
ABalppaapa:122	ABalppaapa	122	4058	-20941	-9	-9	4058	21.5	67	137	30	75398
ABalppaapp:122	ABalppaapp	122	4108	-20891	16	9	4108	24.3	99	114	30	68237
ABalppap:65	ABalppap	65	5048	-19951	-91	-94	5048	26.0	142	121	42	113838
ABalppapa:88	ABalppapa	88	4375	-20624	-15	-21	4375	18.4	79	153	37	116931
ABalppapaa:118	ABalppapaa	118	4095	-20904	-57	-65	4095	26.9	81	178	29	65465
ABalppapap:118	ABalppapap	118	4077	-20922	-7	-8	4077	14.0	106	151	31	65737
ABalppapp:88	ABalppapp	88	4373	-20626	-64	-65	4373	19.7	129	130	38	102871
ABalppappa:115	ABalppappa	115	4131	-20868	-21	-20	4131	21.8	119	147	32	66915
ABalppappp:115	ABalppappp	115	4051	-20948	-76	-84	4051	22.3	152	125	31	57180
ABalppp:46	ABalppp	46	5968	-19031	-94	-95	5968	31.5	266	68	51	271626
ABalpppa:64	ABalpppa	64	5122	-19877	-42	-47	5122	28.6	183	103	43	120734
ABalpppaa:88	ABalpppaa	88	4379	-20620	-67	-71	4379	31.2	100	130	35	119386
ABalpppaaa:119	ABalpppaaa	119	4059	-20940	-68	-74	4059	29.2	72	113	31	88081
ABalpppaap:119	ABalpppaap	119	4063	-20936	-38	-36	4063	34.4	111	82	31	80596
ABalpppap:88	ABalpppap	88	4415	-20584	-33	-41	4415	31.7	151	112	37	112289
ABalpppapa:116	ABalpppapa	116	4098	-20901	-24	-29	4098	32.2	120	113	31	73534
ABalpppapp:116	ABalpppapp	116	4118	-20882	-38	-36	4118	34.5	149	88	32	84539
ABalpppp:64	ABalpppp	64	5152	-19847	-55	-55	5152	23.8	260	119	44	83988
ABalppppa:85	ABalppppa	85	4430	-20569	-77	-80	4430	38.4	154	159	37	116382
ABalppppaa:116	ABalppppaa	116	4053	-20946	-72	-78	4053	34.3	102	141	31	82825
ABalppppap:116	ABalppppap	116	4140	-20859	-4	-14	4140	36.7	148	140	31	84647
ABalppppp:85	ABalppppp	85	4457	-20542	-103	-103	4457	34.8	211	119	39	112954
ABalpppppa:112	ABalpppppa	112	4161	-20838	-13	-15	4161	33.6	172	122	31	73143
ABalpppppp:112	ABalpppppp	112	4139	-20860	-85	-84	4139	34.7	214	95	35	87526
ABar:9	ABar	9	6422	-18577	-67	-67	6422	32.5	184	280	72	557964
ABara:18	ABara	18	6198	-18801	-91	-92	6198	23.3	199	268	65	329503
ABaraa:29	ABaraa	29	6094	-18905	-82	-82	6094	15.5	138	206	59	313684
ABaraaa:45	ABaraaa	45	6036	-18963	11	11	6036	17.0	114	253	50	228280
ABaraaaa:64	ABaraaaa	64	5139	-19860	-4	-4	5139	22.1	127	297	43	147620
ABaraaaaa:87	ABaraaaaa	87	4455	-20544	5	3	4455	33.1	70	268	36	190879
ABaraaaaaa:117	ABaraaaaaa	117	4170	-20829	-45	-47	4170	48.6	92	200	30	127422
ABaraaaaap:117	ABaraaaaap	117	4142	-20857	-57	-53	4142	48.1	71	238	31	147889
ABaraaaap:87	ABaraaaap	87	4402	-20597	-96	-99	4402	36.2	101	263	36	194672
ABaraaaapa:119	ABaraaaapa	119	4097	-20902	-87	-114	4097	40.5	75	245	30	134911
ABaraaaapp:119	ABaraaaapp	119	4098	-20901	-97	-96	4098	40.4	88	211	29	105164
ABaraaap:64	ABaraaap	64	5196	-19803	-26	-27	5196	28.8	172	262	43	118034
ABaraaapa:85	ABaraaapa	85	4482	-20517	-50	-55	4482	26.7	122	258	38	159029
ABaraaapaa:111	ABaraaapaa	111	4154	-20845	-57	-47	4154	43.3	86	268	31	145962
ABaraaapap:111	ABaraaapap	111	4132	-20867	-77	-81	4132	32.6	91	275	34	125099
ABaraaapp:85	ABaraaapp	85	4426	-20573	-79	-79	4426	25.1	179	241	37	121575
ABaraaappa:113	ABaraaappa	113	4119	-20880	-57	-61	4119	27.7	100	245	31	114807
ABaraaappp:113	ABaraaappp	113	4113	-20886	-28	-33	4113	22.7	142	219	32	96132
ABaraap:45	ABaraap	45	5992	-19007	-41	-41	5992	10.2	200	209	51	144330
ABaraapa:62	ABaraapa	62	5180	-19819	-47	-47	5180	13.8	187	281	44	101037
ABaraapaa:85	ABaraapaa	85	4405	-20594	-55	-55	4405	16.8	94	252	38	152825
ABaraapaaa:114	ABaraapaaa	114	4128	-20871	-9	-3	4128	21.3	39	219	31	112029
ABaraapaap:114	ABaraapaap	114	4103	-20896	1	-6	4103	14.3	84	237	32	94859
ABaraapap:85	ABaraapap	85	4456	-20543	-4	-7	4456	12.6	141	237	37	112525
ABaraapapa:112	ABaraapapa	112	4130	-20869	20	16	4130	11.8	109	249	33	101423
ABaraapapp:112	ABaraapapp	112	4132	-20867	15	4	4132	9.9	142	245	32	83448
ABaraapp:62	ABaraapp	62	5221	-19778	-41	-41	5221	9.6	259	241	44	65346
ABaraappa:83	ABaraappa	83	4472	-20527	-38	-38	4472	6.5	185	207	40	78991
ABaraappaa:108	ABaraappaa	108	4162	-20837	3	5	4162	11.3	144	206	32	74083
ABaraappap:108	ABaraappap	108	4134	-20865	21	18	4134	10.3	186	207	32	65992
ABaraappp:83	ABaraappp	83	4509	-20490	-14	-16	4509	9.6	248	193	39	71986
ABaraapppa:108	ABaraapppa	108	4101	-20898	-78	-86	4101	22.2	166	185	31	92682
ABaraapppp:108	ABaraapppp	108	4110	-20889	-22	-20	4110	14.8	201	172	33	68106
ABarap:29	ABarap	29	6120	-18879	-42	-43	6120	18.6	220	268	57	257023
ABarapa:45	ABarapa	45	5972	-19027	-68	-68	5972	24.8	171	303	50	223359
ABarapaa:64	ABarapaa	64	5103	-19896	-29	-28	5103	26.9	181	323	41	121847
ABarapaaa:88	ABarapaaa	88	4370	-20629	-42	-43	4370	23.1	112	292	35	148942
ABarapaaaa:119	ABarapaaaa	119	4158	-20841	48	49	4158	22.8	52	249	31	108709
ABarapaaap:119	ABarapaaap	119	4091	-20908	-24	-32	4091	20.0	92	269	31	87435
ABarapaap:88	ABarapaap	88	4359	-20640	-34	-35	4359	17.9	156	272	36	144831
ABarapaapa:120	ABarapaapa	120	4006	-20993	-42	-45	4006	16.8	128	256	30	90622
ABarapaapp:120	ABarapaapp	120	4035	-20964	-14	-18	4035	16.9	170	250	31	73461
ABarapap:64	ABarapap	64	5128	-19871	-66	-67	5128	28.6	237	294	42	113992
ABarapapa:86	ABarapapa	86	4396	-20603	-24	-27	4396	19.1	167	308	36	122494
ABarapapaa:116	ABarapapaa	116	4065	-20934	-51	-55	4065	23.0	115	289	31	90692
ABarapapap:116	ABarapapap	116	4118	-20881	12	9	4118	16.2	146	294	30	84828
ABarapapp:86	ABarapapp	86	4435	-20564	-12	-13	4435	12.5	231	289	37	89330
ABarapappa:112	ABarapappa	112	4031	-20968	-83	-83	4031	12.2	186	300	30	82133
ABarapappp:112	ABarapappp	112	4075	-20924	-33	-39	4075	9.4	231	269	34	74194
ABarapp:45	ABarapp	45	5964	-19035	-36	-37	5964	13.2	268	264	48	134516
ABarappa:64	ABarappa	64	5138	-19861	-9	-9	5138	17.9	252	303	43	101401
ABarappaa:87	ABarappaa	87	4389	-20610	-20	-20	4389	14.7	183	282	37	124288
ABarappaaa:118	ABarappaaa	118	4049	-20950	-72	-69	4049	23.1	150	316	30	77584
ABarappaap:118	ABarappaap	118	4001	-20998	-94	-100	4001	19.9	193	318	30	81890
ABarappap:87	ABarappap	87	4370	-20629	-24	-25	4370	9.9	220	247	37	95944
ABarappapa:117	ABarappapa	117	4045	-20954	-22	-27	4045	9.6	182	254	30	71670
ABarappapp:117	ABarappapp	117	4021	-20978	-61	-73	4021	14.1	207	271	30	62236
ABarappp:64	ABarappp	64	5166	-19833	-9	-10	5166	14.9	317	269	43	72265
ABarapppa:85	ABarapppa	85	4457	-20543	-19	-17	4457	17.8	243	259	38	98903
ABarapppaa:113	ABarapppaa	113	4109	-20890	-41	-42	4109	25.6	147	271	32	118722
ABarapppap:113	ABarapppap	113	4076	-20923	-78	-81	4076	26.2	194	253	32	89269
ABarapppp:85	ABarapppp	85	4431	-20568	-35	-37	4431	19.5	294	256	38	93890
ABarappppa:113	ABarappppa	113	4067	-20932	-37	-47	4067	18.3	209	228	31	76154
ABarappppp:113	ABarappppp	113	4064	-20935	-54	-56	4064	18.5	243	249	32	60020
ABarp:18	ABarp	18	6252	-18748	-182	-182	6252	48.7	283	288	65	471298
ABarpa:29	ABarpa	29	6153	-18846	-150	-150	6153	43.5	223	307	59	477730
ABarpaa:45	ABarpaa	45	6011	-18988	-179	-180	6011	46.3	156	301	51	348269
ABarpaaa:63	ABarpaaa	63	5178	-19821	-92	-93	5178	43.4	136	303	44	196839
ABarpaaaa:87	ABarpaaaa	87	4492	-20507	-68	-68	4492	45.7	115	290	38	231821
ABarpaaaaa:117	ABarpaaaaa	117	4287	-20712	1	17	4287	35.6	125	255	31	122640
ABarpaaaap:117	ABarpaaaap	117	4243	-20756	-90	-35	4243	47.3	115	285	33	165022
ABarpaaap:87	ABarpaaap	87	4544	-20455	-152	-146	4544	57.6	163	275	38	227835
ABarpaaapa:118	ABarpaaapa	118	4322	-20678	-16	-8	4322	54.4	124	273	33	159323
ABarpaaapp:118	ABarpaaapp	118	4274	-20725	-173	-124	4274	58.0	168	275	30	135707
ABarpaap:63	ABarpaap	63	5227	-19772	-184	-190	5227	53.4	180	274	44	197223
ABarpaapa:86	ABarpaapa	86	4911	-20088	215	211	4911	48.4	169	297	37	212536
ABarpaapaa:115	ABarpaapaa	115	5339	-19660	1010	1028	5339	39.0	134	300	30	140055
ABarpaapap:115	ABarpaapap	115	5924	-19075	1297	1360	5924	49.0	167	303	34	160022
ABarpaapp:86	ABarpaapp	86	5019	-19980	281	281	5019	54.0	227	296	38	211636
ABarpaappa:115	ABarpaappa	115	6921	-18078	2364	2416	6921	53.9	196	303	33	163724
ABarpaappp:115	ABarpaappp	115	6445	-18554	1820	1889	6445	57.3	255	298	33	158010
ABarpap:45	ABarpap	45	6019	-18980	-115	-116	6019	43.4	229	263	50	288379
ABarpapa:64	ABarpapa	64	5143	-19856	-146	-148	5143	44.6	202	292	45	197791
ABarpapaa:87	ABarpapaa	87	4476	-20523	-30	-30	4476	37.1	160	305	37	197444
ABarpapaaa:118	ABarpapaaa	118	4234	-20765	-20	10	4234	31.5	143	287	32	138142
ABarpapaap:118	ABarpapaap	118	4149	-20850	-75	-52	4149	33.8	181	304	32	105620
ABarpapap:87	ABarpapap	87	4492	-20507	-106	-105	4492	44.0	208	324	39	217777
ABarpapapa:117	ABarpapapa	117	4628	-20371	316	358	4628	39.2	189	336	31	123407
ABarpapapp:117	ABarpapapp	117	4685	-20314	357	376	4685	48.3	222	327	32	140860
ABarpapp:64	ABarpapp	64	5136	-19863	-137	-137	5136	45.8	259	252	44	164346
ABarpappa:87	ABarpappa	87	4551	-20448	47	46	4551	36.6	231	333	37	194776
ABarpappaa:119	ABarpappaa	119	4514	-20485	282	296	4514	31.3	201	330	30	120756
ABarpappap:119	ABarpappap	119	4735	-20264	365	430	4735	40.6	239	334	33	131609
ABarpappp:87	ABarpappp	87	4592	-20407	-28	-30	4592	44.8	272	306	40	219305
ABarpapppa:115	ABarpapppa	115	5302	-19698	872	896	5302	42.8	254	304	32	127789
ABarpapppp:115	ABarpapppp	115	5493	-19506	948	1003	5493	47.0	297	311	32	136418
ABarpp:29	ABarpp	29	6158	-18841	-185	-186	6158	47.4	354	301	59	488936
ABarppa:46	ABarppa	46	6049	-18950	-201	-202	6049	55.7	258	293	52	322627
ABarppaa:63	ABarppaa	63	5174	-19825	-163	-166	5174	58.2	240	267	45	178235
ABarppaaa:88	ABarppaaa	88	6197	-18802	1400	1401	6197	62.1	283	252	37	169445
ABarppaaaa:122	ABarppaaaa	122	7872	-17127	2957	3191	7872	63.3	296	267	30	98595
ABarppaaap:122	ABarppaaap	122	8687	-16312	3570	3838	8687	63.0	325	235	33	89330
ABarppaap:88	ABarppaap	88	5728	-19272	895	903	5728	61.0	295	199	37	147315
ABarppaapa:118	ABarppaapa	118	7760	-17239	3042	3082	7760	62.7	281	190	33	90483
ABarppaapp:118	ABarppaapp	118	7397	-17602	2499	2576	7397	60.0	320	167	29	85799
ABarppap:63	ABarppap	63	5170	-19829	-200	-202	5170	58.6	288	214	44	164925
ABarppapa:88	ABarppapa	88	5174	-19825	317	388	5174	60.3	331	184	37	155169
ABarppapaa:119	ABarppapaa	119	7647	-17352	2460	2700	7647	62.7	333	203	31	91594
ABarppapap:119	ABarppapap	119	7882	-17118	2835	3041	7882	62.2	362	172	32	98517
ABarppapp:88	ABarppapp	88	5103	-19896	316	338	5103	60.0	379	176	37	168737
ABarppappa:120	ABarppappa	120	6193	-18806	1216	1557	6193	61.7	389	173	33	103934
ABarppappp:120	ABarppappp	120	6176	-18823	1446	1564	6176	60.0	423	140	32	110169
ABarppp:46	ABarppp	46	6048	-18951	-164	-164	6048	48.7	350	296	51	319570
ABarpppa:63	ABarpppa	63	5207	-19792	-127	-125	5207	55.3	308	284	45	189593
ABarpppaa:88	ABarpppaa	88	5490	-19509	801	811	5490	56.3	291	305	37	194202
ABarpppaaa:122	ABarpppaaa	122	6854	-18145	2279	2396	6854	55.4	283	317	30	107834
ABarpppaap:122	ABarpppaap	122	7902	-17097	3139	3178	7902	54.3	322	296	32	102723
ABarpppap:88	ABarpppap	88	5391	-19608	588	617	5391	58.0	329	271	37	169781
ABarpppapa:119	ABarpppapa	119	6649	-18350	1753	1944	6649	60.3	352	290	34	106806
ABarpppapp:119	ABarpppapp	119	6181	-18818	1458	1553	6181	52.1	387	276	30	99424
ABarpppp:63	ABarpppp	63	5186	-19813	-205	-208	5186	55.9	353	237	45	161005
ABarppppa:87	ABarppppa	87	5365	-19634	542	565	5365	60.2	356	243	38	171017
ABarppppaa:118	ABarppppaa	118	7889	-17110	2973	3078	7889	56.5	358	260	31	101820
ABarppppap:118	ABarppppap	118	8131	-16868	3377	3457	8131	62.4	384	222	32	96036
ABarppppp:87	ABarppppp	87	5324	-19675	526	532	5324	59.2	412	233	38	176481
ABarpppppa:119	ABarpppppa	119	6934	-18066	2210	2310	6934	57.3	412	268	32	113165
ABarpppppp:119	ABarpppppp	119	6621	-18379	1762	1946	6621	54.4	472	242	32	124884
ABp:1	ABp	1	7037	-17962	-50	-51	7037	34.3	321	276	73	556777
ABpl:9	ABpl	9	6463	-18536	-120	-120	6463	53.4	315	192	70	442910
ABpla:19	ABpla	19	6223	-18776	-199	-199	6223	57.4	188	200	64	412858
ABplaa:29	ABplaa	29	6141	-18858	-225	-225	6141	56.5	154	216	58	420278
ABplaaa:46	ABplaaa	46	5975	-19025	-186	-186	5975	52.2	92	207	51	369486
ABplaaaa:64	ABplaaaa	64	5149	-19850	-86	-90	5149	42.2	68	188	43	183010
ABplaaaaa:87	ABplaaaaa	87	4442	-20557	-51	-55	4442	40.6	97	152	38	189739
ABplaaaaaa:119	ABplaaaaaa	119	4118	-20881	-19	-18	4118	36.5	63	132	32	115384
ABplaaaaap:119	ABplaaaaap	119	4091	-20908	-33	-41	4091	44.8	80	122	32	131319
ABplaaaap:87	ABplaaaap	87	4411	-20588	-165	-168	4411	50.5	133	146	38	192613
ABplaaaapa:116	ABplaaaapa	116	4008	-20991	-130	-138	4008	42.3	130	121	30	110422
ABplaaaapp:116	ABplaaaapp	116	4125	-20874	-122	-105	4125	47.2	171	131	33	110557
ABplaaap:64	ABplaaap	64	5131	-19868	-199	-202	5131	52.7	110	173	46	219344
ABplaaapa:87	ABplaaapa	87	4457	-20542	-162	-173	4457	58.5	156	154	38	188945
ABplaaapaa:116	ABplaaapaa	116	4134	-20865	-92	-91	4134	54.8	133	141	31	125326
ABplaaapap:116	ABplaaapap	116	4131	-20868	-202	-180	4131	58.9	175	134	32	114714
ABplaaapp:87	ABplaaapp	87	4508	-20491	-110	-110	4508	56.0	180	112	40	205900
ABplaaappa:115	ABplaaappa	115	4155	-20844	-47	-49	4155	56.0	153	107	31	135732
ABplaaappp:115	ABplaaappp	115	4143	-20856	-156	-144	4143	54.5	197	99	34	134174
ABplaap:46	ABplaap	46	6012	-18987	-218	-219	6012	54.3	170	151	53	342510
ABplaapa:63	ABplaapa	63	5198	-19801	-117	-117	5198	44.1	96	118	46	204126
ABplaapaa:86	ABplaapaa	86	4484	-20515	-38	-43	4484	44.2	90	125	39	207670
ABplaapaaa:118	ABplaapaaa	118	4139	-20860	-30	-38	4139	43.1	92	152	30	110063
ABplaapaap:118	ABplaapaap	118	4132	-20867	-81	-89	4132	50.1	108	130	32	135570
ABplaapap:86	ABplaapap	86	4450	-20549	-155	-161	4450	48.6	131	97	38	194937
ABplaapapa:114	ABplaapapa	114	4133	-20866	-42	-50	4133	45.7	109	96	33	138775
ABplaapapp:114	ABplaapapp	114	4100	-20899	-116	-111	4100	48.5	150	90	34	147060
ABplaapp:63	ABplaapp	63	5203	-19796	-164	-168	5203	52.8	168	138	47	202141
ABplaappa:85	ABplaappa	85	4701	-20298	91	84	4701	45.1	172	120	38	182226
ABplaappaa:115	ABplaappaa	115	5716	-19283	1353	1344	5716	42.5	181	101	32	135307
ABplaappap:115	ABplaappap	115	6188	-18811	1661	1659	6188	47.3	226	106	34	133660
ABplaappp:85	ABplaappp	85	4731	-20268	93	92	4731	49.2	230	110	41	206099
ABplaapppa:115	ABplaapppa	115	5643	-19356	1144	1181	5643	51.4	215	145	33	127125
ABplaapppp:115	ABplaapppp	115	5929	-19070	1459	1479	5929	52.5	266	125	34	134478
ABplap:29	ABplap	29	6163	-18836	-152	-153	6163	57.2	274	220	58	377777
ABplapa:46	ABplapa	46	5994	-19005	-175	-175	5994	60.2	183	234	51	283544
ABplapaa:65	ABplapaa	65	5112	-19887	-92	-95	5112	61.1	141	191	43	185268
ABplapaaa:89	ABplapaaa	89	4508	-20491	-67	-69	4508	60.3	215	147	36	165424
ABplapaaaa:120	ABplapaaaa	120	4346	-20653	27	34	4346	61.8	206	142	32	98356
ABplapaaap:120	ABplapaaap	120	4371	-20629	-132	-22	4371	59.3	240	120	30	98232
ABplapaap:89	ABplapaap	89	4571	-20428	-24	-22	4571	60.6	253	113	37	171393
ABplapaapa:119	ABplapaapa	119	5893	-19107	1510	1517	5893	58.3	241	86	32	114715
ABplapaapp:119	ABplapaapp	119	5787	-19212	1296	1399	5787	60.0	289	97	32	103803
ABplapap:65	ABplapap	65	5136	-19863	-142	-145	5136	59.0	212	181	45	167382
ABplapapa:87	ABplapapa	87	4679	-20321	28	25	4679	58.8	267	153	38	152611
ABplapapaa:116	ABplapapaa	116	6303	-18696	1631	1650	6303	61.9	261	146	31	85272
ABplapapap:116	ABplapapap	116	6380	-18619	1589	1660	6380	60.7	308	133	30	91838
ABplapapp:87	ABplapapp	87	4768	-20231	133	135	4768	56.6	319	123	38	163042
ABplapappa:116	ABplapappa	116	6251	-18748	1555	1649	6251	58.5	341	135	32	94936
ABplapappp:116	ABplapappp	116	6095	-18904	1530	1604	6095	55.1	383	120	30	97803
ABplapp:46	ABplapp	46	6025	-18974	-159	-159	6025	59.4	269	173	52	290209
ABplappa:64	ABplappa	64	5159	-19840	-123	-129	5159	59.2	209	114	46	185084
ABplappaa:88	ABplappaa	88	4590	-20409	7	19	4590	52.4	255	80	38	199310
ABplappaaa:118	ABplappaaa	118	4666	-20333	160	281	4666	52.1	276	93	31	107543
ABplappaap:118	ABplappaap	118	4736	-20263	318	386	4736	51.7	306	74	32	115652
ABplappap:88	ABplappap	88	4621	-20378	-27	-22	4621	53.7	302	83	38	186942
ABplappapa:116	ABplappapa	116	5466	-19533	900	985	5466	57.5	321	93	34	124549
ABplappapp:116	ABplappapp	116	5339	-19660	843	936	5339	57.1	368	89	34	134059
ABplappp:64	ABplappp	64	5161	-19838	-154	-156	5161	58.4	282	118	47	196220
ABplapppa:88	ABplapppa	88	4787	-20212	161	160	4787	50.4	337	76	39	200843
ABplapppaa:118	ABplapppaa	118	6242	-18757	1727	1757	6242	47.7	340	91	34	119963
ABplapppap:118	ABplapppap	118	6006	-18993	1478	1566	6006	48.1	383	62	35	140764
ABplapppp:88	ABplapppp	88	4655	-20344	73	81	4655	47.1	390	74	40	196831
ABplappppa:118	ABplappppa	118	6022	-18977	1322	1492	6022	51.5	402	87	33	121040
ABplappppp:118	ABplappppp	118	5320	-19680	961	968	5320	44.0	444	69	34	112344
ABplp:19	ABplp	19	6266	-18733	-166	-166	6266	53.1	304	104	63	422556
ABplpa:30	ABplpa	30	6160	-18839	-182	-183	6160	53.8	273	92	59	450123
ABplpaa:45	ABplpaa	45	6033	-18966	-159	-160	6033	54.2	224	88	51	315745
ABplpaaa:64	ABplpaaa	64	5193	-19806	-81	-83	5193	39.5	148	77	44	165279
ABplpaaaa:85	ABplpaaaa	85	4399	-20601	-65	-65	4399	29.9	117	90	38	153590
ABplpaaaaa:116	ABplpaaaaa	116	4050	-20949	-54	-54	4050	23.5	123	92	32	95963
ABplpaaaap:116	ABplpaaaap	116	4071	-20928	-67	-71	4071	25.7	166	80	34	108628
ABplpaaap:85	ABplpaaap	85	4446	-20553	-65	-67	4446	34.1	168	69	39	164509
ABplpaaapa:115	ABplpaaapa	115	4081	-20918	-66	-69	4081	31.2	184	63	32	104684
ABplpaaapp:115	ABplpaaapp	115	4141	-20858	9	4	4141	37.8	226	52	32	104077
ABplpaap:64	ABplpaap	64	5178	-19821	-154	-155	5178	44.7	207	93	46	184875
ABplpaapa:85	ABplpaapa	85	4469	-20530	-105	-109	4469	44.5	170	70	38	175368
ABplpaapaa:115	ABplpaapaa	115	4103	-20896	-69	-71	4103	39.9	149	66	33	119246
ABplpaapap:115	ABplpaapap	115	4169	-20830	-74	-69	4169	46.9	186	67	32	122805
ABplpaapp:85	ABplpaapp	85	4467	-20532	-110	-112	4467	42.7	220	62	36	152118
ABplpaappa:115	ABplpaappa	115	4119	-20880	-108	-100	4119	48.6	220	61	31	114695
ABplpaappp:115	ABplpaappp	115	4180	-20819	-15	-26	4180	46.0	260	66	31	105656
ABplpap:45	ABplpap	45	6014	-18986	-139	-140	6014	41.6	320	65	52	314573
ABplpapa:63	ABplpapa	63	5214	-19785	-75	-76	5214	33.8	233	65	44	150167
ABplpapaa:85	ABplpapaa	85	4449	-20550	-24	-26	4449	21.3	188	95	39	118266
ABplpapaaa:114	ABplpapaaa	114	4087	-20912	-21	-17	4087	17.0	190	105	32	75146
ABplpapaap:114	ABplpapaap	114	4113	-20886	-17	-23	4113	21.3	217	95	34	83228
ABplpapap:85	ABplpapap	85	4466	-20533	-50	-53	4466	29.0	233	68	38	140783
ABplpapapa:114	ABplpapapa	114	4107	-20892	-68	-82	4107	25.2	244	87	35	100276
ABplpapapp:114	ABplpapapp	114	4102	-20897	-28	-32	4102	22.7	267	61	32	85148
ABplpapp:63	ABplpapp	63	5206	-19793	-29	-30	5206	23.5	309	73	45	111604
ABplpappa:84	ABplpappa	84	4449	-20550	-54	-55	4449	16.9	241	95	40	101354
ABplpappaa:112	ABplpappaa	112	4138	-20861	23	24	4138	12.2	237	108	35	74456
ABplpappap:112	ABplpappap	112	4117	-20882	-8	-14	4117	16.2	290	82	36	96218
ABplpappp:84	ABplpappp	84	4479	-20520	-23	-24	4479	21.8	292	97	37	98090
ABplpapppa:115	ABplpapppa	115	4096	-20903	-76	-77	4096	27.4	283	98	31	73492
ABplpapppp:115	ABplpapppp	115	4006	-20993	-117	-122	4006	23.1	324	83	32	74400
ABplpp:30	ABplpp	30	6154	-18845	-226	-226	6154	57.6	375	119	59	450481
ABplppa:45	ABplppa	45	6011	-18988	-216	-217	6011	59.9	323	107	49	263471
ABplppaa:64	ABplppaa	64	5118	-19881	-106	-108	5118	49.0	247	65	42	184219
ABplppaaa:89	ABplppaaa	89	4366	-20633	-84	-83	4366	38.7	257	78	37	170745
ABplppaaaa:121	ABplppaaaa	121	4038	-20961	-81	-100	4038	38.5	247	81	33	95033
ABplppaaap:121	ABplppaaap	121	4042	-20957	-150	-164	4042	43.3	281	92	29	103141
ABplppaap:89	ABplppaap	89	4376	-20623	-78	-83	4376	41.8	296	57	36	174595
ABplppaapa:122	ABplppaapa	122	4054	-20945	-75	-80	4054	43.7	284	52	30	95900
ABplppaapp:122	ABplppaapp	122	4105	-20894	-11	-7	4105	42.6	327	54	30	89708
ABplppap:64	ABplppap	64	5165	-19834	-141	-142	5165	50.9	322	80	44	177649
ABplppapa:87	ABplppapa	87	4446	-20553	-55	-62	4446	37.8	327	81	36	140449
ABplppapaa:119	ABplppapaa	119	4060	-20939	-109	-124	4060	36.7	293	89	32	97312
ABplppapap:119	ABplppapap	119	4078	-20921	-24	-33	4078	33.8	335	73	31	87965
ABplppapp:87	ABplppapp	87	4440	-20559	-69	-72	4440	37.6	385	79	36	133105
ABplppappa:120	ABplppappa	120	4087	-20912	-103	-102	4087	38.2	359	85	30	79031
ABplppappp:120	ABplppappp	120	4061	-20938	-162	-153	4061	37.4	409	77	31	93754
ABplppp:45	ABplppp	45	5998	-19001	-158	-161	5998	46.8	407	75	51	333277
ABplpppa:64	ABplpppa	64	5148	-19851	-113	-113	5148	39.5	294	58	44	164883
ABplpppaa:86	ABplpppaa	86	4453	-20546	-51	-54	4453	30.7	282	59	38	147350
ABplpppaaa:114	ABplpppaaa	114	4090	-20909	-70	-73	4090	32.0	287	54	32	96716
ABplpppaap:114	ABplpppaap	114	4057	-20942	-46	-45	4057	33.1	334	45	30	94426
ABplpppap:86	ABplpppap	86	4437	-20562	-53	-55	4437	30.1	344	54	37	137646
ABplpppapa:115	ABplpppapa	115	4383	-20616	120	125	4383	38.5	368	50	33	106425
ABplpppapp:115	ABplpppapp	115	4341	-20658	120	160	4341	38.3	426	51	30	117286
ABplpppp:64	ABplpppp	64	5187	-19812	-73	-73	5187	36.6	373	62	45	148717
ABplppppa:85	ABplppppa	85	4437	-20562	-57	-59	4437	20.2	337	73	39	112985
ABplppppaa:112	ABplppppaa	112	4084	-20915	-47	-50	4084	23.3	327	56	34	104724
ABplppppap:112	ABplppppap	112	4087	-20912	-68	-74	4087	27.0	379	58	32	93001
ABplppppp:85	ABplppppp	85	4426	-20573	-61	-62	4426	27.2	394	60	38	127849
ABplpppppa:115	ABplpppppa	115	4134	-20865	0	1	4134	29.9	419	57	33	106021
ABplpppppp:115	ABplpppppp	115	4092	-20907	-50	-51	4092	33.7	459	63	31	93377
ABpr:9	ABpr	9	6402	-18597	-50	-49	6402	22.7	390	278	71	392714
ABpra:19	ABpra	19	6207	-18792	-36	-36	6207	23.1	368	304	63	334418
ABpraa:30	ABpraa	30	6132	-18867	-29	-30	6132	19.1	313	307	58	316374
ABpraaa:46	ABpraaa	46	5948	-19051	-77	-77	5948	33.5	251	336	50	276353
ABpraaaa:65	ABpraaaa	65	5084	-19915	-78	-78	5084	36.5	238	336	42	149413
ABpraaaaa:88	ABpraaaaa	88	4433	-20566	-5	-9	4433	27.8	206	300	38	137102
ABpraaaaaa:118	ABpraaaaaa	118	4097	-20902	-11	-18	4097	23.8	183	297	30	80589
ABpraaaaap:118	ABpraaaaap	118	4022	-20977	-85	-95	4022	25.6	226	304	31	74685
ABpraaaap:88	ABpraaaap	88	4428	-20571	15	14	4428	23.3	251	323	37	125926
ABpraaaapa:117	ABpraaaapa	117	4044	-20955	-60	-60	4044	21.7	254	292	31	73313
ABpraaaapp:117	ABpraaaapp	117	4050	-20949	-37	-38	4050	12.3	290	285	33	59192
ABpraaap:65	ABpraaap	65	5121	-19878	-125	-126	5121	42.2	299	311	44	165610
ABpraaapa:87	ABpraaapa	87	4426	-20573	-67	-69	4426	30.3	277	335	36	139774
ABpraaapaa:117	ABpraaapaa	117	4026	-20973	-108	-109	4026	27.1	245	335	30	72253
ABpraaapap:117	ABpraaapap	117	4077	-20922	-31	-27	4077	23.6	280	337	31	72382
ABpraaapp:87	ABpraaapp	87	4428	-20571	-113	-123	4428	37.8	322	324	37	150517
ABpraaappa:114	ABpraaappa	114	4135	-20864	-19	-26	4135	32.1	289	338	31	92429
ABpraaappp:114	ABpraaappp	114	4181	-20818	-32	-40	4181	36.6	341	325	34	114189
ABpraap:46	ABpraap	46	5979	-19020	-31	-31	5979	19.9	336	308	50	194814
ABpraapa:64	ABpraapa	64	5136	-19863	-52	-52	5136	27.1	313	341	46	151533
ABpraapaa:86	ABpraapaa	86	4411	-20588	-34	-34	4411	18.5	280	325	37	117646
ABpraapaaa:116	ABpraapaaa	116	4079	-20920	16	14	4079	18.1	227	321	32	81311
ABpraapaap:116	ABpraapaap	116	4062	-20937	-4	-5	4062	12.9	269	312	33	79803
ABpraapap:86	ABpraapap	86	4468	-20531	-31	-34	4468	25.6	329	333	36	120688
ABpraapapa:114	ABpraapapa	114	4128	-20871	15	18	4128	17.5	296	318	33	80596
ABpraapapp:114	ABpraapapp	114	4152	-20847	-14	-11	4152	25.0	324	341	32	82723
ABpraapp:64	ABpraapp	64	5140	-19859	-58	-60	5140	18.8	370	299	46	124477
ABpraappa:85	ABpraappa	85	4450	-20549	-21	-21	4450	13.0	330	306	39	112347
ABpraappaa:116	ABpraappaa	116	4410	-20589	255	270	4410	6.1	317	288	33	68142
ABpraappap:116	ABpraappap	116	4720	-20279	466	494	4720	14.1	341	311	34	84610
ABpraappp:85	ABpraappp	85	4557	-20442	21	20	4557	28.1	370	305	39	140602
ABpraapppa:114	ABpraapppa	114	4531	-20468	274	280	4531	22.5	345	308	35	102086
ABpraapppp:114	ABpraapppp	114	4589	-20410	352	347	4589	30.3	380	313	33	96739
ABprap:30	ABprap	30	6129	-18870	-82	-82	6129	26.2	426	300	59	399862
ABprapa:45	ABprapa	45	6019	-18980	-59	-60	6019	38.2	363	342	49	302829
ABprapaa:65	ABprapaa	65	5068	-19931	-108	-110	5068	44.7	351	340	43	199318
ABprapaaa:90	ABprapaaa	90	4394	-20605	-133	-129	4394	50.4	330	326	36	195231
ABprapaaaa:121	ABprapaaaa	121	4230	-20769	-17	35	4230	44.4	319	332	31	94524
ABprapaaap:121	ABprapaaap	121	4312	-20687	7	37	4312	48.9	359	316	34	112910
ABprapaap:90	ABprapaap	90	4476	-20523	-138	-128	4476	52.7	381	313	36	198504
ABprapaapa:122	ABprapaapa	122	4735	-20265	492	510	4735	45.4	385	324	30	93861
ABprapaapp:122	ABprapaapp	122	5159	-19840	747	793	5159	47.7	419	315	32	108905
ABprapap:65	ABprapap	65	5111	-19888	-172	-175	5111	50.3	385	298	45	191983
ABprapapa:88	ABprapapa	88	4973	-20026	253	260	4973	56.8	404	286	38	189945
ABprapapaa:117	ABprapapaa	117	7275	-17724	2608	2730	7275	55.3	427	299	32	127107
ABprapapap:117	ABprapapap	117	6939	-18060	2066	2223	6939	55.7	467	281	31	123908
ABprapapp:88	ABprapapp	88	4986	-20014	293	293	4986	55.2	458	254	36	185542
ABprapappa:118	ABprapappa	118	6917	-18082	2046	2221	6917	52.7	497	266	30	119367
ABprapappp:118	ABprapappp	118	6420	-18579	1867	1911	6420	50.1	530	233	32	136227
ABprapp:45	ABprapp	45	5976	-19023	-147	-147	5976	35.3	449	312	51	297338
ABprappa:64	ABprappa	64	5204	-19795	-107	-109	5204	42.2	421	329	44	179928
ABprappaa:87	ABprappaa	87	4508	-20491	-153	-149	4508	48.4	424	320	38	213546
ABprappaaa:117	ABprappaaa	117	4912	-20087	581	611	4912	42.5	445	325	32	116343
ABprappaap:117	ABprappaap	117	4916	-20083	235	395	4916	47.3	459	297	32	140338
ABprappap:87	ABprappap	87	4619	-20380	-86	-69	4619	51.0	474	291	37	205885
ABprappapa:117	ABprappapa	117	6323	-18676	1841	1887	6323	46.4	488	311	33	132955
ABprappapp:117	ABprappapp	117	6470	-18529	1896	1927	6470	47.3	528	273	31	130112
ABprappp:64	ABprappp	64	5148	-19851	-201	-201	5148	46.9	469	274	46	207910
ABprapppa:86	ABprapppa	86	4939	-20060	267	262	4939	50.8	503	261	38	213351
ABprapppaa:116	ABprapppaa	116	5348	-19651	947	951	5348	39.3	540	263	33	134706
ABprapppap:116	ABprapppap	116	5287	-19712	750	828	5287	45.0	553	232	33	143242
ABprapppp:86	ABprapppp	86	4773	-20226	118	117	4773	44.1	539	235	39	204925
ABprappppa:114	ABprappppa	114	5018	-19981	577	612	5018	39.0	569	231	32	129334
ABprappppp:114	ABprappppp	114	4841	-20158	481	506	4841	33.1	582	194	33	113713
ABprp:19	ABprp	19	6183	-18816	-67	-67	6183	20.1	455	203	64	297293
ABprpa:30	ABprpa	30	6089	-18910	-50	-50	6089	12.4	415	192	56	192376
ABprpaa:46	ABprpaa	46	5934	-19065	-36	-36	5934	14.7	408	306	48	169031
ABprpaaa:65	ABprpaaa	65	5138	-19861	-43	-43	5138	31.4	380	347	42	152217
ABprpaaaa:87	ABprpaaaa	87	4393	-20606	-72	-74	4393	35.7	344	353	35	137797
ABprpaaaaa:119	ABprpaaaaa	119	4036	-20963	-63	-65	4036	35.5	299	351	30	78108
ABprpaaaap:119	ABprpaaaap	119	4148	-20851	19	28	4148	32.9	355	356	31	77614
ABprpaaap:87	ABprpaaap	87	4408	-20591	-103	-113	4408	41.2	384	333	36	157123
ABprpaaapa:118	ABprpaaapa	118	4042	-20957	-83	-81	4042	40.9	366	352	31	92935
ABprpaaapp:118	ABprpaaapp	118	4117	-20882	-27	-29	4117	37.4	401	339	30	76322
ABprpaap:65	ABprpaap	65	5090	-19909	-70	-75	5090	23.5	421	308	41	105167
ABprpaapa:87	ABprpaapa	87	4443	-20556	-32	-29	4443	28.5	385	347	35	116127
ABprpaapaa:116	ABprpaapaa	116	4097	-20902	-73	-57	4097	23.2	368	347	32	75410
ABprpaapap:116	ABprpaapap	116	4075	-20924	-44	-44	4075	21.3	407	309	32	65123
ABprpaapp:87	ABprpaapp	87	4436	-20563	-29	-29	4436	31.9	418	301	35	102098
ABprpaappa:120	ABprpaappa	120	4109	-20890	-58	-44	4109	32.3	412	327	31	75161
ABprpaappp:120	ABprpaappp	120	4035	-20965	-101	-107	4035	28.8	440	312	30	68790
ABprpap:46	ABprpap	46	5925	-19074	-30	-29	5925	11.8	448	232	50	151372
ABprpapa:65	ABprpapa	65	5098	-19901	-59	-59	5098	17.3	469	307	44	129588
ABprpapaa:86	ABprpapaa	86	4422	-20577	-45	-51	4422	21.1	426	329	38	126582
ABprpapaaa:115	ABprpapaaa	115	4030	-20969	-28	-29	4030	12.5	426	319	33	64963
ABprpapaap:115	ABprpapaap	115	4110	-20889	21	23	4110	9.3	460	282	30	55859
ABprpapap:86	ABprpapap	86	4432	-20567	-44	-44	4432	26.5	467	330	37	148644
ABprpapapa:118	ABprpapapa	118	3946	-21053	-117	-120	3946	14.8	468	316	32	74897
ABprpapapp:118	ABprpapapp	118	4069	-20930	-8	-14	4069	11.7	504	278	33	78945
ABprpapp:65	ABprpapp	65	5133	-19866	-12	-12	5133	10.5	461	248	44	90086
ABprpappa:86	ABprpappa	86	4431	-20568	-8	-9	4431	13.4	398	297	39	109221
ABprpappaa:116	ABprpappaa	116	4005	-20994	-67	-63	4005	9.1	390	298	32	50934
ABprpappap:116	ABprpappap	116	4034	-20965	-23	-26	4034	7.6	424	274	32	51736
ABprpappp:86	ABprpappp	86	4363	-20636	-68	-70	4363	15.0	460	291	38	118227
ABprpapppa:117	ABprpapppa	117	4043	-20956	0	0	4043	6.8	454	242	33	52667
ABprpapppp:117	ABprpapppp	117	4066	-20933	-20	-13	4066	10.8	504	235	33	62548
ABprpp:30	ABprpp	30	6131	-18868	-38	-38	6131	18.6	504	213	57	281397
ABprppa:46	ABprppa	46	5940	-19059	-100	-101	5940	26.8	500	295	48	248154
ABprppaa:65	ABprppaa	65	5096	-19903	-64	-65	5096	33.1	463	334	42	150670
ABprppaaa:89	ABprppaaa	89	4380	-20619	-72	-74	4380	36.4	421	342	34	116441
ABprppaaaa:120	ABprppaaaa	120	4083	-20916	16	13	4083	25.3	418	349	31	51183
ABprppaaap:120	ABprppaaap	120	4014	-20985	-41	-54	4014	22.3	455	335	29	63033
ABprppaap:89	ABprppaap	89	4434	-20565	-75	-75	4434	40.7	473	332	37	162291
ABprppaapa:121	ABprppaapa	121	4071	-20928	-65	-70	4071	32.0	460	343	31	60208
ABprppaapp:121	ABprppaapp	121	4050	-20949	-58	-77	4050	29.5	512	325	28	58906
ABprppap:65	ABprppap	65	5126	-19873	-103	-106	5126	37.0	511	285	44	160815
ABprppapa:88	ABprppapa	88	4425	-20574	-90	-94	4425	36.0	465	294	36	129604
ABprppapaa:118	ABprppapaa	118	4118	-20881	16	6	4118	24.1	479	319	31	60920
ABprppapap:118	ABprppapap	118	4083	-20916	-67	-68	4083	31.5	516	301	32	76286
ABprppapp:88	ABprppapp	88	4418	-20581	-154	-151	4418	41.6	510	284	38	173823
ABprppappa:122	ABprppappa	122	4133	-20866	-117	-107	4133	36.4	490	313	33	89010
ABprppappp:122	ABprppappp	122	4151	-20848	-244	-149	4151	38.3	522	278	31	90485
ABprppp:46	ABprppp	46	5979	-19020	-55	-55	5979	19.0	533	228	50	205855
ABprpppa:64	ABprpppa	64	5169	-19830	-37	-37	5169	23.4	530	284	42	128324
ABprpppaa:86	ABprpppaa	86	4490	-20509	-34	-38	4490	31.7	502	316	37	131827
ABprpppaaa:115	ABprpppaaa	115	4087	-20913	-42	-42	4087	22.7	513	305	33	71249
ABprpppaap:115	ABprpppaap	115	4124	-20875	-1	-2	4124	20.0	535	272	32	67417
ABprpppap:86	ABprpppap	86	4442	-20557	-99	-100	4442	33.2	540	281	36	136776
ABprpppapa:117	ABprpppapa	117	4161	-20838	-8	-11	4161	29.1	543	272	34	78570
ABprpppapp:117	ABprpppapp	117	4214	-20785	-49	-44	4214	31.8	552	231	30	87030
ABprpppp:64	ABprpppp	64	5194	-19805	-11	-13	5194	19.8	535	227	45	117029
ABprppppa:85	ABprppppa	85	4508	-20492	-13	-12	4508	20.1	512	292	39	118051
ABprppppaa:111	ABprppppaa	111	4149	-20850	12	17	4149	16.7	543	253	35	82735
ABprppppap:111	ABprppppap	111	4102	-20897	-78	-85	4102	25.9	569	231	35	99064
ABprppppp:85	ABprppppp	85	4428	-20571	-42	-42	4428	20.6	556	244	37	99865
ABprpppppa:115	ABprpppppa	115	4111	-20888	6	0	4111	19.9	557	214	35	83185
ABprpppppp:115	ABprpppppp	115	4111	-20888	-32	-31	4111	18.7	559	171	33	75626
EMS:1	EMS	1	6940	-18060	-130	-130	6940	37.4	360	101	70	490006
MS:11	MS	11	6327	-18672	-58	-58	6327	20.4	285	133	68	310205
MSa:22	MSa	22	6135	-18864	-118	-118	6135	29.1	217	128	65	484257
MSaa:43	MSaa	43	6011	-18988	-123	-123	6011	38.1	211	164	55	333584
MSaaa:63	MSaaa	63	5033	-19966	-65	-66	5033	33.8	215	182	49	157406
MSaaaa:94	MSaaaa	94	4330	-20669	-56	-58	4330	38.3	190	207	42	158076
MSaaaaa:134	MSaaaaa	134	3944	-21056	-257	-239	3944	38.5	168	196	34	94475
MSaaaap:134	MSaaaap	134	4026	-20973	-77	-85	4026	42.5	229	197	32	81592
MSaaap:94	MSaaap	94	4334	-20665	-37	-39	4334	38.3	255	204	40	128790
MSaaapa:131	MSaaapa	131	4055	-20944	-33	-33	4055	34.6	224	198	32	67731
MSaaapp:131	MSaaapp	131	4054	-20946	-58	-66	4054	37.2	273	179	33	63987
MSaap:63	MSaap	63	4964	-20035	-123	-122	4964	36.5	280	158	48	158238
MSaapa:98	MSaapa	98	4271	-20728	-83	-85	4271	38.5	243	148	42	147921
MSaapp:98	MSaapp	98	4186	-20813	-96	-98	4186	31.0	297	176	39	94971
MSap:43	MSap	43	6003	-18997	-52	-52	6003	19.3	264	138	56	224080
MSapa:63	MSapa	63	4869	-20130	-38	-38	4869	17.6	251	177	49	116751
MSapaa:104	MSapaa	104	4194	-20805	-43	-45	4194	31.1	191	175	41	146451
MSapap:104	MSapap	104	4159	-20840	-51	-53	4159	19.6	245	165	40	86674
MSapp:63	MSapp	63	4911	-20088	-40	-40	4911	20.8	325	173	49	111722
MSappa:102	MSappa	102	4173	-20827	-31	-30	4173	14.0	264	207	39	60414
MSappp:102	MSappp	102	4160	-20839	-21	-23	4160	10.2	316	213	41	74942
MSp:22	MSp	22	6125	-18874	-66	-66	6125	19.8	324	174	64	340423
MSpa:43	MSpa	43	6049	-18950	-57	-57	6049	25.9	297	236	57	277129
MSpaa:61	MSpaa	61	5108	-19891	-68	-68	5108	32.2	294	252	51	175696
MSpaaa:92	MSpaaa	92	4299	-20700	-94	-92	4299	34.7	239	258	43	141248
MSpaaaa:131	MSpaaaa	131	3984	-21016	-232	-231	3984	35.4	194	252	30	56184
MSpaaap:131	MSpaaap	131	4036	-20964	-71	-78	4036	40.6	258	240	34	66796
MSpaap:92	MSpaap	92	4305	-20694	-93	-96	4305	37.7	312	228	43	129621
MSpaapa:132	MSpaapa	132	4046	-20953	-36	-40	4046	42.7	298	253	33	70714
MSpaapp:132	MSpaapp	132	4028	-20971	-115	-117	4028	32.2	313	217	34	56753
MSpap:61	MSpap	61	5066	-19933	-128	-129	5066	38.4	374	238	51	203648
MSpapa:95	MSpapa	95	4306	-20693	-69	-72	4306	35.0	313	280	42	140985
MSpapaa:131	MSpapaa	131	4174	-20825	55	55	4174	33.8	251	293	33	70691
MSpapap:131	MSpapap	131	4028	-20971	-110	-106	4028	35.4	310	289	32	62875
MSpapp:95	MSpapp	95	4281	-20718	-60	-62	4281	37.1	374	257	42	135064
MSpappa:134	MSpappa	134	4277	-20723	204	194	4277	36.5	348	271	32	61136
MSpappp:134	MSpappp	134	3945	-21055	-67	-72	3945	33.5	380	243	30	55610
MSpp:43	MSpp	43	6002	-18997	-72	-72	6002	23.2	378	189	56	264403
MSppa:62	MSppa	62	4985	-20014	-63	-63	4985	27.1	449	248	49	173238
MSppaa:98	MSppaa	98	4203	-20796	-35	-41	4203	20.3	384	264	39	87250
MSppap:98	MSppap	98	4236	-20763	-37	-41	4236	32.5	429	252	41	118860
MSppp:62	MSppp	62	4919	-20080	-52	-54	4919	26.7	411	202	48	146716
MSpppa:103	MSpppa	103	4131	-20868	-54	-56	4131	12.6	360	243	40	83601
MSpppp:103	MSpppp	103	4161	-20838	-28	-29	4161	16.7	419	216	40	83856
E:11	E	11	6367	-18632	-123	-123	6367	33.8	434	112	65	426576
Ea:23	Ea	23	6178	-18821	-174	-174	6178	35.3	369	97	63	516131
Eal:44	Eal	44	5974	-19025	-104	-105	5974	33.3	363	105	54	298652
Eala:66	Eala	66	4831	-20168	-45	-47	4831	35.2	336	122	46	137088
Ealaa:110	Ealaa	110	4138	-20861	-36	-38	4138	22.8	290	151	36	62833
Ealap:110	Ealap	110	4180	-20819	15	13	4180	18.3	342	137	37	55206
Ealp:66	Ealp	66	4785	-20214	-36	-38	4785	26.8	375	157	46	110848
Ealpa:110	Ealpa	110	4124	-20875	-15	-14	4124	13.1	347	184	37	33297
Ealpp:110	Ealpp	110	4119	-20880	-9	-9	4119	11.7	402	150	36	44087
Ear:44	Ear	44	5921	-19078	-206	-208	5921	47.8	331	169	54	340035
Eara:69	Eara	69	4767	-20232	-157	-158	4767	49.7	290	177	48	231538
Earaa:113	Earaa	113	4173	-20826	-188	-184	4173	48.8	253	178	39	119895
Earap:113	Earap	113	4243	-20756	-119	-118	4243	47.5	319	161	39	115674
Earp:69	Earp	69	4775	-20224	-195	-196	4775	45.9	374	171	47	194859
Earpa:109	Earpa	109	4213	-20786	-62	-65	4213	37.7	333	175	37	75865
Earpp:109	Earpp	109	4169	-20830	-52	-61	4169	34.7	370	146	36	70162
Ep:23	Ep	23	6156	-18843	-232	-235	6156	42.0	468	131	60	539352
Epl:47	Epl	47	5587	-19412	-191	-198	5587	40.7	457	129	54	350853
Epla:82	Epla	82	4391	-20608	-63	-67	4391	26.5	417	165	46	128889
Eplaa:127	Eplaa	127	4059	-20941	-31	-34	4059	26.2	373	202	39	24957
Eplap:127	Eplap	127	4063	-20936	-61	-69	4063	33.2	429	168	35	56465
Eplp:82	Eplp	82	4383	-20616	-148	-156	4383	42.0	443	149	46	196181
Eplpa:129	Eplpa	129	4171	-20828	-126	-128	4171	48.5	393	171	37	91198
Eplpp:129	Eplpp	129	4106	-20893	-100	-112	4106	44.0	455	146	36	84523
Epr:47	Epr	47	5643	-19356	-192	-194	5643	40.0	462	207	55	339899
Epra:79	Epra	79	4486	-20513	-145	-148	4486	43.5	415	217	46	195380
Epraa:126	Epraa	126	4156	-20843	-186	-164	4156	47.4	338	236	38	90261
Eprap:126	Eprap	126	4083	-20916	-81	-90	4083	41.4	395	207	38	77436
Eprp:79	Eprp	79	4471	-20528	-152	-162	4471	40.6	477	199	46	200571
Eprpa:128	Eprpa	128	4092	-20908	-165	-181	4092	46.3	425	230	38	92838
Eprpp:128	Eprpp	128	4061	-20938	-132	-128	4061	41.7	481	197	36	68093
P2:1	P2	1	6847	-18152	-123	-123	6847	34.9	522	181	72	778573
C:13	C	13	6323	-18676	-169	-169	6323	50.8	453	215	64	488001
Ca:25	Ca	25	6171	-18828	-189	-189	6171	54.5	385	215	59	434213
Caa:42	Caa	42	6078	-18921	-211	-212	6078	60.7	363	231	52	287972
Caaa:63	Caaa	63	5156	-19843	-208	-209	5156	61.8	346	155	46	167074
Caaaa:88	Caaaa	88	5027	-19972	345	347	5027	56.1	409	115	41	154431
Caaaaa:116	Caaaaa	116	6764	-18235	2136	2220	6764	56.3	421	110	33	81287
Caaaap:116	Caaaap	116	6718	-18281	2065	2139	6718	54.4	474	119	34	90412
Caaap:88	Caaap	88	5064	-19935	430	431	5064	49.0	469	92	41	170117
Caaapa:117	Caaapa	117	5901	-19098	1379	1430	5901	48.0	487	96	35	94570
Caaapp:117	Caaapp	117	5335	-19664	983	981	5335	36.1	509	84	34	72816
Caap:63	Caap	63	5113	-19886	-176	-177	5113	58.4	441	147	43	173067
Caapa:91	Caapa	91	4794	-20205	263	279	4794	51.4	500	122	37	155700
Caapp:91	Caapp	91	4689	-20310	179	184	4689	41.8	535	105	39	165098
Caappd:127	Caappd	127	4909	-20090	552	583	4909	37.6	567	115	32	62612
Caappv:127	Caappv	127	4393	-20606	205	230	4393	25.7	547	111	34	66420
Cap:42	Cap	42	6019	-18980	-209	-209	6019	57.6	452	154	53	351589
Capa:66	Capa	66	4998	-20001	-124	-125	4998	50.0	397	78	44	189506
Capaa:94	Capaa	94	4260	-20739	-50	-45	4260	28.7	440	81	37	109154
Capaaa:131	Capaaa	131	4094	-20905	68	65	4094	17.4	390	95	31	48659
Capaap:131	Capaap	131	4019	-20980	-40	-41	4019	23.2	446	91	30	46971
Capap:94	Capap	94	4283	-20716	-71	-71	4283	29.7	483	95	38	124839
Capapa:131	Capapa	131	4052	-20947	-52	-52	4052	29.6	420	117	30	40856
Capapp:131	Capapp	131	4111	-20888	2	3	4111	28.0	481	112	33	69529
Capp:66	Capp	66	5017	-19983	-92	-93	5017	48.6	473	97	46	223122
Cappa:95	Cappa	95	4273	-20726	-167	-161	4273	39.7	456	109	39	147224
Cappaa:128	Cappaa	128	4054	-20945	-222	-219	4054	46.2	403	116	31	76245
Cappap:128	Cappap	128	4112	-20887	-110	-108	4112	39.7	467	108	32	76601
Cappp:95	Cappp	95	4282	-20717	-96	-91	4282	34.9	520	115	38	135698
Capppa:128	Capppa	128	4069	-20931	-142	-139	4069	39.6	495	148	34	77675
Capppp:128	Capppp	128	4080	-20919	-35	-25	4080	29.8	521	126	32	51960
Cp:25	Cp	25	6173	-18826	-211	-211	6173	46.6	479	250	60	553343
Cpa:41	Cpa	41	6093	-18906	-248	-248	6093	51.7	457	276	52	378643
Cpaa:61	Cpaa	61	5288	-19711	-238	-239	5288	59.4	423	248	47	180661
Cpaaa:84	Cpaaa	84	4874	-20125	79	77	4874	61.0	440	201	41	140153
Cpaaaa:114	Cpaaaa	114	6694	-18305	1977	2097	6694	62.1	422	215	36	89803
Cpaaap:114	Cpaaap	114	6826	-18173	2217	2243	6826	59.0	471	163	35	94397
Cpaap:84	Cpaap	84	4881	-20118	146	146	4881	55.0	504	177	41	177752
Cpaapa:114	Cpaapa	114	6876	-18123	2227	2279	6876	56.9	488	207	36	108074
Cpaapp:114	Cpaapp	114	6875	-18124	2230	2294	6875	52.5	514	153	33	96203
Cpap:61	Cpap	61	5244	-19755	-214	-214	5244	57.4	498	192	46	207358
Cpapa:85	Cpapa	85	5041	-19958	404	403	5041	47.4	550	175	40	195580
Cpapaa:123	Cpapaa	123	5739	-19260	1281	1311	5739	37.8	574	150	33	75084
Cpapap:123	Cpapap	123	6012	-18987	1564	1641	6012	48.6	543	168	36	107035
Cpapp:85	Cpapp	85	4908	-20091	306	310	4908	39.8	566	132	38	169483
Cpappd:121	Cpappd	121	5647	-19353	1211	1230	5647	30.8	589	146	32	67228
Cpappv:121	Cpappv	121	4833	-20166	541	572	4833	22.5	549	126	34	64447
Cpp:41	Cpp	41	6085	-18914	-196	-196	6085	44.3	542	215	53	445571
Cppa:62	Cppa	62	5089	-19910	-110	-111	5089	37.9	554	228	45	191989
Cppaa:92	Cppaa	92	4294	-20705	-37	-37	4294	26.5	531	215	37	101293
Cppaaa:129	Cppaaa	129	4035	-20964	-26	-37	4035	20.8	478	254	33	63364
Cppaap:129	Cppaap	129	4059	-20940	40	34	4059	26.7	507	206	31	59561
Cppap:92	Cppap	92	4262	-20737	-60	-59	4262	24.2	535	162	40	145329
Cppapa:128	Cppapa	128	4068	-20931	14	11	4068	30.8	476	169	32	67310
Cppapp:128	Cppapp	128	3968	-21031	-69	-69	3968	24.6	514	164	33	64660
Cppp:62	Cppp	62	5069	-19930	-195	-196	5069	42.0	548	136	45	217114
Cpppa:91	Cpppa	91	4368	-20631	-110	-98	4368	36.3	541	187	39	163616
Cpppaa:123	Cpppaa	123	4093	-20906	-155	-164	4093	42.7	496	241	33	85281
Cpppap:123	Cpppap	123	4141	-20858	-80	-65	4141	41.3	528	186	34	101688
Cpppp:91	Cpppp	91	4349	-20650	-55	-55	4349	28.2	553	144	38	153938
Cppppa:126	Cppppa	126	4002	-20997	-86	-85	4002	33.7	525	197	34	88493
Cppppp:126	Cppppp	126	4068	-20931	-106	-109	4068	27.4	544	153	34	78311
P3:13	P3	13	6278	-18721	-158	-158	6278	36.4	547	165	61	597048
D:29	D	29	6166	-18833	-175	-175	6166	34.3	567	179	56	550131
Da:52	Da	52	5531	-19468	-131	-134	5531	32.4	492	86	50	271932
Daa:81	Daa	81	4514	-20485	-44	-46	4514	22.9	398	94	39	81792
Daaa:110	Daaa	110	4058	-20941	-75	-75	4058	12.8	353	99	35	31667
Daap:110	Daap	110	4119	-20880	-35	-36	4119	22.8	393	101	33	40979
Dap:81	Dap	81	4600	-20399	-52	-56	4600	26.5	476	115	42	106717
Dapa:106	Dapa	106	4162	-20837	-47	-51	4162	30.2	429	138	35	48737
Dapp:106	Dapp	106	4148	-20852	-45	-48	4148	23.3	388	102	34	44856
Dp:52	Dp	52	5550	-19449	-77	-78	5550	20.2	528	161	50	203378
Dpa:80	Dpa	80	4579	-20420	-22	-23	4579	17.1	503	232	39	85137
Dpaa:108	Dpaa	108	4132	-20867	-48	-47	4132	24.2	467	279	33	44522
Dpap:108	Dpap	108	4139	-20860	-34	-34	4139	18.5	490	240	34	40648
Dpp:80	Dpp	80	4557	-20442	-98	-99	4557	22.9	507	170	42	99953
Dppa:107	Dppa	107	4166	-20833	-97	-98	4166	31.6	482	256	35	56447
Dppp:107	Dppp	107	4209	-20790	-58	-65	4209	35.8	479	226	37	64030
P4:29	P4	29	5947	-19052	-117	-119	5947	28.3	486	109	52	375594
Z2:71	Z2	71	4452	-20547	-20	-20	4452	16.2	453	206	44	127984
Z3:71	Z3	71	4427	-20572	-61	-63	4427	14.3	421	131	43	106467
