# Supplementary material for: Quantitative Differences in Nuclear β-catenin and TCF Pattern Embryonic Cells in C. elegans
Source: PLoS Genet. 2015 Oct 21;11(10):e1005585. doi: 10.1371/journal.pgen.1005585 (PMC4619327; doi:10.1371/journal.pgen.1005585)
Supplement: S1 Data — For each cell analyzed, birth time is given in column 3 and the average nuclear reporter intensity over the lifetime of the cell (corrected for background) is given in column 7 (“blot”). For information on each embryo’s strain information and experimental conditions, refer to S2 Table. (ZIP) [file pgen.1005585.s005.zip › CAs/CA20120902_unc-130_L2.csv]

cellTime	cell	time	none	global	local	blot	cross	z	x	y	size	gweight
ABa:1	ABa	1	8264	-16735	-127	-127	8264	42.1	537	278	76	1264375
ABal:7	ABal	7	7571	-17428	-139	-140	7571	37.2	564	250	65	1125844
ABala:17	ABala	17	7077	-17922	-164	-164	7077	35.7	577	337	63	1103868
ABalaa:29	ABalaa	29	6924	-18075	-157	-157	6924	39.5	603	348	56	982411
ABalaaa:45	ABalaaa	45	7237	-17762	-112	-113	7237	40.4	614	349	48	664423
ABalaaaa:63	ABalaaaa	63	6833	-18166	-137	-136	6833	47.7	591	332	43	384436
ABalaaap:63	ABalaaap	63	6842	-18157	-77	-81	6842	39.7	579	360	43	345821
ABalaap:45	ABalaap	45	7256	-17743	-225	-228	7256	47.3	559	306	47	608212
ABalaapa:64	ABalaapa	64	6866	-18133	-87	-88	6866	40.5	529	367	42	322179
ABalaapp:64	ABalaapp	64	6823	-18176	-89	-89	6823	38.7	465	351	43	270609
ABalap:29	ABalap	29	6930	-18069	-91	-91	6930	25.1	532	325	56	664609
ABalapa:46	ABalapa	46	7223	-17776	-84	-84	7223	28.5	559	354	48	502885
ABalapaa:64	ABalapaa	64	6817	-18182	-87	-87	6817	27.3	586	315	40	271680
ABalapap:64	ABalapap	64	6800	-18199	-48	-49	6800	24.0	526	346	42	212478
ABalapp:46	ABalapp	46	7197	-17802	-107	-107	7197	35.8	479	301	48	433532
ABalappa:65	ABalappa	65	6811	-18188	-58	-59	6811	29.4	503	348	42	242060
ABalappp:65	ABalappp	65	6787	-18212	-61	-61	6787	28.4	434	327	43	175517
ABalp:17	ABalp	17	7125	-17874	-238	-239	7125	45.3	543	230	63	1144763
ABalpa:28	ABalpa	28	6962	-18037	-255	-256	6962	49.5	588	250	59	1162829
ABalpaa:45	ABalpaa	45	7257	-17742	-116	-115	7257	36.3	615	274	49	646660
ABalpaaa:64	ABalpaaa	64	6920	-18079	-118	-120	6920	52.9	606	307	40	400561
ABalpaap:64	ABalpaap	64	6844	-18155	-131	-135	6844	41.0	598	278	45	379045
ABalpap:45	ABalpap	45	7273	-17726	-255	-255	7273	48.3	564	223	50	719946
ABalpapa:63	ABalpapa	63	6881	-18118	-213	-215	6881	54.6	589	260	45	463304
ABalpapp:63	ABalpapp	63	6845	-18154	-258	-258	6845	49.7	528	213	46	428445
ABalpp:28	ABalpp	28	6937	-18062	-179	-180	6937	41.5	511	183	59	1008331
ABalppa:45	ABalppa	45	7257	-17742	-57	-57	7257	29.7	563	204	49	594979
ABalppaa:64	ABalppaa	64	6817	-18182	-95	-92	6817	42.4	608	230	41	348542
ABalppap:64	ABalppap	64	6831	-18168	-118	-123	6831	36.0	558	207	44	327524
ABalppp:45	ABalppp	45	7267	-17732	-186	-186	7267	42.8	488	185	50	657219
ABalpppa:63	ABalpppa	63	6833	-18166	-116	-117	6833	35.2	548	256	43	294094
ABalpppp:63	ABalpppp	63	6835	-18164	-112	-112	6835	34.5	477	232	46	263170
ABar:7	ABar	7	7592	-17407	-153	-153	7592	44.4	482	359	69	1155559
ABara:17	ABara	17	7116	-17883	-263	-263	7116	50.6	459	368	63	1069981
ABaraa:28	ABaraa	28	6931	-18068	-262	-263	6931	51.8	518	371	57	1024870
ABaraaa:45	ABaraaa	45	7246	-17753	-186	-186	7246	47.1	534	388	48	629637
ABaraaaa:64	ABaraaaa	64	6869	-18130	-117	-119	6869	51.1	566	368	41	384903
ABaraaap:64	ABaraaap	64	6866	-18133	-150	-156	6866	48.8	496	387	44	399789
ABaraap:45	ABaraap	45	7256	-17743	-294	-297	7256	55.1	476	348	48	642776
ABaraapa:64	ABaraapa	64	6890	-18109	-261	-264	6890	58.2	522	339	44	419292
ABaraapp:64	ABaraapp	64	6852	-18147	-300	-304	6852	58.4	453	311	45	426951
ABarap:28	ABarap	28	6925	-18074	-260	-262	6925	50.6	423	391	56	973798
ABarapa:46	ABarapa	46	7248	-17752	-135	-136	7248	46.4	438	414	50	649896
ABarapaa:65	ABarapaa	65	6857	-18142	-160	-166	6857	56.0	456	389	43	402368
ABarapap:65	ABarapap	65	6838	-18161	-234	-239	6838	55.3	382	382	45	414095
ABarapp:46	ABarapp	46	7197	-17802	-307	-307	7197	55.4	359	372	48	624030
ABarappa:65	ABarappa	65	6860	-18139	-148	-154	6860	51.0	354	404	43	370024
ABarappp:65	ABarappp	65	6835	-18164	-212	-218	6835	49.1	298	364	42	323739
ABarp:17	ABarp	17	7089	-17910	-88	-88	7089	26.2	407	368	65	744229
ABarpa:28	ABarpa	28	6937	-18062	-60	-60	6937	24.2	449	388	58	658316
ABarpaa:46	ABarpaa	46	7231	-17768	-69	-69	7231	28.6	488	396	51	574984
ABarpaaa:62	ABarpaaa	62	6843	-18157	-57	-60	6843	21.3	505	339	38	201867
ABarpaap:62	ABarpaap	62	6857	-18142	-31	-32	6857	23.5	444	391	46	247523
ABarpap:46	ABarpap	46	7219	-17781	-108	-108	7219	36.5	403	362	49	481510
ABarpapa:63	ABarpapa	63	6812	-18188	-96	-98	6812	34.3	426	384	43	282818
ABarpapp:63	ABarpapp	63	6803	-18196	-66	-66	6803	29.0	357	363	42	197772
ABarpp:28	ABarpp	28	6920	-18079	-58	-58	6920	22.5	337	362	58	598108
ABarppa:46	ABarppa	46	7196	-17803	-28	-28	7196	17.9	393	378	50	364936
ABarppaa:64	ABarppaa	64	6770	-18229	-57	-57	6770	19.6	389	353	44	194252
ABarppap:64	ABarppap	64	6801	-18198	-25	-25	6801	21.5	338	312	45	180405
ABarppp:46	ABarppp	46	7203	-17796	-68	-68	7203	28.8	303	353	49	403810
ABarpppa:65	ABarpppa	65	6775	-18224	-69	-69	6775	26.3	297	358	43	191868
ABarpppp:65	ABarpppp	65	6804	-18195	-43	-43	6804	26.7	246	301	45	217471
ABp:1	ABp	1	8264	-16735	-124	-123	8264	39.1	359	354	76	1251345
ABpl:7	ABpl	7	7567	-17432	-66	-66	7567	25.0	366	300	70	832823
ABpla:17	ABpla	17	7087	-17912	-69	-69	7087	21.0	474	243	63	635531
ABplaa:28	ABplaa	28	6909	-18090	-56	-56	6909	21.0	517	231	55	596006
ABplaaa:44	ABplaaa	44	7205	-17794	-45	-45	7205	16.1	547	279	50	408786
ABplaaaa:62	ABplaaaa	62	6831	-18168	-24	-24	6831	23.6	586	301	44	273540
ABplaaaaa:85	ABplaaaaa	85	6876	-18123	-29	-30	6876	17.5	547	223	36	195680
ABplaaaaaa:117	ABplaaaaaa	117	7788	-17211	2	9	7788	13.5	548	231	31	201606
ABplaaaaap:117	ABplaaaaap	117	7797	-17202	3	0	7797	14.6	504	229	30	160738
ABplaaaap:85	ABplaaaap	85	6866	-18133	-47	-49	6866	14.4	496	243	35	117442
ABplaaaapa:116	ABplaaaapa	116	7708	-17291	0	9	7708	14.1	483	255	29	107576
ABplaaaapp:116	ABplaaaapp	116	7639	-17360	-51	-47	7639	13.4	444	262	30	101729
ABplaaap:62	ABplaaap	62	6835	-18164	-18	-20	6835	17.4	520	304	43	176520
ABplaaapa:86	ABplaaapa	86	7053	-17946	100	103	7053	12.9	460	235	35	118666
ABplaaapaa:119	ABplaaapaa	119	8109	-16890	25	46	8109	11.6	462	205	29	154159
ABplaaapap:119	ABplaaapap	119	8044	-16955	97	101	8044	9.7	425	221	31	100782
ABplaaapp:86	ABplaaapp	86	7023	-17976	95	95	7023	17.2	409	228	36	119171
ABplaaappa:115	ABplaaappa	115	8068	-16931	170	194	8068	18.2	409	201	29	119660
ABplaaappp:115	ABplaaappp	115	8172	-16827	388	391	8172	15.4	369	192	35	208406
ABplaap:44	ABplaap	44	7243	-17756	-45	-44	7243	24.7	488	223	50	420886
ABplaapa:61	ABplaapa	61	6947	-18052	26	26	6947	19.6	553	241	44	238429
ABplaapaa:84	ABplaapaa	84	7256	-17743	262	263	7256	17.8	510	189	37	197564
ABplaapaaa:116	ABplaapaaa	116	8972	-16027	1041	1058	8972	17.7	533	193	32	243539
ABplaapaap:116	ABplaapaap	116	9012	-15987	848	875	9012	16.5	489	188	31	190322
ABplaapap:84	ABplaapap	84	7300	-17699	257	268	7300	14.7	449	186	37	173542
ABplaapapa:115	ABplaapapa	115	8789	-16210	706	789	8789	17.3	460	171	30	203897
ABplaapapp:115	ABplaapapp	115	8917	-16082	872	913	8917	17.9	422	168	32	206576
ABplaapp:61	ABplaapp	61	6918	-18081	3	0	6918	21.7	467	246	45	176211
ABplaappa:82	ABplaappa	82	7819	-17180	713	714	7819	22.6	437	164	38	232041
ABplaappaa:115	ABplaappaa	115	8929	-16070	1043	1048	8929	23.4	442	142	30	200507
ABplaappap:115	ABplaappap	115	9341	-15658	1252	1237	9341	26.6	391	139	32	199842
ABplaappp:82	ABplaappp	82	8217	-16782	1054	1055	8217	29.3	389	161	40	233777
ABplaapppa:111	ABplaapppa	111	10182	-14817	2113	2119	10182	34.9	369	135	33	229888
ABplaapppp:111	ABplaapppp	111	10022	-14977	2023	2032	10022	32.4	317	137	34	217074
ABplap:28	ABplap	28	6900	-18099	-20	-20	6900	20.3	414	253	56	445362
ABplapa:44	ABplapa	44	7191	-17808	-31	-31	7191	16.7	458	310	49	275180
ABplapaa:61	ABplapaa	61	6824	-18175	-25	-24	6824	14.8	472	297	42	158259
ABplapaaa:86	ABplapaaa	86	6900	-18099	-28	-26	6900	16.4	374	195	35	141354
ABplapaaaa:116	ABplapaaaa	116	7720	-17279	-67	-44	7720	22.5	356	200	32	198217
ABplapaaap:116	ABplapaaap	116	7687	-17312	-67	-69	7687	20.0	324	176	32	186838
ABplapaap:86	ABplapaap	86	6986	-18013	-61	-53	6986	19.1	378	162	37	209772
ABplapaapa:118	ABplapaapa	118	7813	-17186	-183	-154	7813	25.1	379	179	30	204528
ABplapaapp:118	ABplapaapp	118	7922	-17077	-13	-17	7922	24.1	339	147	32	243970
ABplapap:61	ABplapap	61	6835	-18164	-15	-16	6835	16.6	401	296	43	138003
ABplapapa:84	ABplapapa	84	6864	-18135	-33	-33	6864	19.9	314	173	38	182692
ABplapapaa:114	ABplapapaa	114	7678	-17321	-27	-28	7678	26.5	222	155	33	204167
ABplapapap:114	ABplapapap	114	7715	-17284	-14	-16	7715	31.3	179	166	32	253052
ABplapapp:84	ABplapapp	84	6876	-18123	-61	-61	6876	27.1	258	168	38	228734
ABplapappa:114	ABplapappa	114	7766	-17233	39	35	7766	32.0	154	180	34	268801
ABplapappp:114	ABplapappp	114	7979	-17020	149	146	7979	41.5	145	191	32	281280
ABplapp:44	ABplapp	44	7200	-17799	-55	-55	7200	24.5	402	234	49	349769
ABplappa:62	ABplappa	62	6834	-18166	-12	-12	6834	18.8	411	221	44	177306
ABplappaa:84	ABplappaa	84	6926	-18073	-95	-82	6926	31.4	333	144	40	297259
ABplappaaa:116	ABplappaaa	116	7910	-17089	-114	-38	7910	38.7	289	140	33	283444
ABplappaap:116	ABplappaap	116	7735	-17265	-136	-136	7735	43.4	254	147	33	319891
ABplappap:84	ABplappap	84	6919	-18080	-40	-47	6919	33.6	278	138	38	284167
ABplappapa:115	ABplappapa	115	7656	-17343	-101	-102	7656	34.1	244	143	33	255970
ABplappapp:115	ABplappapp	115	7744	-17255	-74	-76	7744	38.8	196	153	33	279316
ABplappp:62	ABplappp	62	6801	-18198	-63	-62	6801	26.6	335	199	42	198920
ABplapppa:88	ABplapppa	88	6916	-18083	-114	-126	6916	39.6	242	157	37	319951
ABplapppaa:119	ABplapppaa	119	7876	-17123	-154	-164	7876	47.2	228	166	32	322485
ABplapppap:119	ABplapppap	119	7943	-17056	-76	-88	7943	48.0	191	179	31	276940
ABplapppp:88	ABplapppp	88	6925	-18074	-102	-107	6925	45.4	207	163	36	320579
ABplappppa:122	ABplappppa	122	8059	-16940	-76	-77	8059	49.7	157	183	30	276823
ABplappppp:122	ABplappppp	122	8021	-16978	-51	-49	8021	52.3	150	219	30	251017
ABplp:17	ABplp	17	7106	-17893	-97	-97	7106	29.1	355	178	62	824041
ABplpa:28	ABplpa	28	6938	-18061	-141	-141	6938	36.1	408	160	56	855495
ABplpaa:45	ABplpaa	45	7224	-17775	-78	-79	7224	26.1	453	160	48	471332
ABplpaaa:63	ABplpaaa	63	6845	-18154	-32	-32	6845	25.7	541	193	43	264790
ABplpaaaa:86	ABplpaaaa	86	6955	-18044	-115	-119	6955	43.7	518	176	37	300165
ABplpaaaaa:115	ABplpaaaaa	115	7738	-17261	-105	-119	7738	45.1	497	191	32	339736
ABplpaaaap:115	ABplpaaaap	115	7768	-17231	-89	-125	7768	47.3	460	176	33	330110
ABplpaaap:86	ABplpaaap	86	6954	-18045	-94	-95	6954	44.3	455	155	37	313594
ABplpaaapa:116	ABplpaaapa	116	7765	-17234	-9	-10	7765	45.5	458	149	31	301490
ABplpaaapp:116	ABplpaaapp	116	7761	-17238	-132	-133	7761	44.3	424	156	31	280075
ABplpaap:63	ABplpaap	63	6819	-18180	-60	-59	6819	24.0	482	186	41	213232
ABplpaapa:85	ABplpaapa	85	6945	-18054	-61	-65	6945	35.2	485	153	37	285849
ABplpaapaa:115	ABplpaapaa	115	7745	-17255	-74	-84	7745	40.9	489	156	29	233322
ABplpaapap:115	ABplpaapap	115	7692	-17307	-106	-107	7692	36.1	458	144	30	236404
ABplpaapp:85	ABplpaapp	85	6930	-18069	-121	-120	6930	36.1	424	143	37	267542
ABplpaappa:114	ABplpaappa	114	7715	-17284	-30	-34	7715	36.5	423	136	32	256845
ABplpaappp:114	ABplpaappp	114	7750	-17250	-121	-131	7750	43.9	389	139	33	281206
ABplpap:45	ABplpap	45	7260	-17739	-157	-160	7260	38.6	373	149	48	579957
ABplpapa:62	ABplpapa	62	6895	-18104	-108	-108	6895	38.3	490	167	43	321475
ABplpapaa:85	ABplpapaa	85	6973	-18026	-176	-186	6973	55.5	479	195	37	338732
ABplpapaaa:118	ABplpapaaa	118	7854	-17145	-259	-289	7854	58.2	420	208	32	305363
ABplpapaap:118	ABplpapaap	118	7903	-17096	-164	-172	7903	56.7	384	193	31	280932
ABplpapap:85	ABplpapap	85	7012	-17987	-203	-207	7012	53.6	431	180	38	322126
ABplpapapa:114	ABplpapapa	114	7783	-17216	-128	-149	7783	58.7	360	196	33	307177
ABplpapapp:114	ABplpapapp	114	7875	-17124	-123	-147	7875	59.2	321	216	32	282507
ABplpapp:62	ABplpapp	62	6887	-18112	-115	-115	6887	39.2	427	158	45	332494
ABplpappa:84	ABplpappa	84	7747	-17252	462	452	7747	57.9	413	208	40	344685
ABplpappaa:112	ABplpappaa	112	11801	-13198	3537	3506	11801	60.0	387	249	39	363753
ABplpappap:112	ABplpappap	112	10002	-14997	1573	1757	10002	60.5	341	261	29	239045
ABplpappp:84	ABplpappp	84	7971	-17028	709	700	7971	57.6	349	199	40	356286
ABplpapppa:113	ABplpapppa	113	11332	-13667	2819	2886	11332	59.9	305	257	32	256285
ABplpapppp:113	ABplpapppp	113	11384	-13615	2980	2982	11384	59.9	255	270	31	249984
ABplpp:28	ABplpp	28	6926	-18073	-111	-110	6926	30.6	309	166	56	734610
ABplppa:45	ABplppa	45	7217	-17782	-30	-30	7217	19.5	359	168	48	381357
ABplppaa:64	ABplppaa	64	6833	-18166	-37	-40	6833	27.1	437	158	41	269611
ABplppaaa:90	ABplppaaa	90	6975	-18024	-200	-206	6975	46.6	399	171	34	286855
ABplppaaaa:123	ABplppaaaa	123	8150	-16849	-93	-107	8150	46.5	403	190	31	308358
ABplppaaap:123	ABplppaaap	123	8106	-16893	-121	-158	8106	45.5	379	158	32	375682
ABplppaap:90	ABplppaap	90	6944	-18055	-153	-154	6944	50.4	362	160	35	323023
ABplppaapa:121	ABplppaapa	121	8028	-16971	-56	-59	8028	54.0	353	174	30	342113
ABplppaapp:121	ABplppaapp	121	8045	-16954	-104	-113	8045	54.8	313	169	31	337106
ABplppap:64	ABplppap	64	6792	-18207	-103	-106	6792	28.4	383	168	42	245012
ABplppapa:88	ABplppapa	88	6983	-18016	-146	-142	6983	41.3	367	154	36	297392
ABplppapaa:118	ABplppapaa	118	7928	-17071	-20	-21	7928	49.0	362	152	32	336742
ABplppapap:118	ABplppapap	118	7894	-17105	-61	-57	7894	48.7	320	145	32	333568
ABplppapp:88	ABplppapp	88	7005	-17994	-130	-137	7005	43.2	314	161	36	315981
ABplppappa:122	ABplppappa	122	8127	-16872	-78	-77	8127	48.7	291	153	33	361594
ABplppappp:122	ABplppappp	122	8179	-16820	-52	-77	8179	50.8	251	164	32	342344
ABplppp:45	ABplppp	45	7257	-17742	-114	-114	7257	38.8	294	150	48	563462
ABplpppa:63	ABplpppa	63	6888	-18111	-52	-54	6888	35.7	374	144	43	316580
ABplpppaa:86	ABplpppaa	86	6998	-18001	-137	-148	6998	49.8	318	156	38	358603
ABplpppaaa:116	ABplpppaaa	116	7821	-17178	-97	-118	7821	54.8	284	178	31	293686
ABplpppaap:116	ABplpppaap	116	7821	-17178	-89	-94	7821	55.3	238	184	32	313448
ABplpppap:86	ABplpppap	86	6944	-18055	-111	-112	6944	48.4	264	156	38	330209
ABplpppapa:115	ABplpppapa	115	7717	-17282	-133	-142	7717	55.7	206	200	34	328769
ABplpppapp:115	ABplpppapp	115	7783	-17216	-10	-35	7783	55.9	177	231	28	237164
ABplpppp:63	ABplpppp	63	6908	-18091	-31	-32	6908	38.5	315	144	45	344059
ABplppppa:85	ABplppppa	85	6961	-18038	-221	-217	6961	54.4	317	184	37	325978
ABplppppaa:113	ABplppppaa	113	7686	-17313	-166	-183	7686	58.4	294	207	33	314803
ABplppppap:113	ABplppppap	113	7701	-17298	-208	-199	7701	58.5	256	224	33	299759
ABplppppp:85	ABplppppp	85	6965	-18034	-171	-172	6965	55.9	258	180	39	364712
ABplpppppa:114	ABplpppppa	114	7790	-17209	-376	-187	7790	57.9	228	254	34	322017
ABplpppppp:114	ABplpppppp	114	7680	-17320	-141	-161	7680	54.1	198	257	32	269743
ABpr:7	ABpr	7	7625	-17374	-171	-172	7625	48.8	292	356	70	1418202
ABpra:17	ABpra	17	7106	-17893	-166	-164	7106	49.0	298	395	61	1048464
ABpraa:28	ABpraa	28	6938	-18061	-129	-134	6938	45.3	332	414	55	869448
ABpraaa:45	ABpraaa	45	7225	-17774	-74	-73	7225	37.1	358	425	51	592190
ABpraaaa:64	ABpraaaa	64	6800	-18199	-89	-88	6800	41.3	405	428	42	327280
ABpraaaaa:90	ABpraaaaa	90	6970	-18029	-43	-45	6970	39.5	498	418	34	247691
ABpraaaaaa:123	ABpraaaaaa	123	8045	-16954	-76	-77	8045	41.6	516	412	30	264988
ABpraaaaap:123	ABpraaaaap	123	8103	-16896	1	3	8103	35.8	488	427	30	235647
ABpraaaap:90	ABpraaaap	90	6887	-18112	-93	-94	6887	37.1	454	427	35	245553
ABpraaaapa:119	ABpraaaapa	119	7812	-17187	-102	-101	7812	43.4	484	418	30	249294
ABpraaaapp:119	ABpraaaapp	119	7859	-17140	3	0	7859	37.4	454	430	30	223994
ABpraaap:64	ABpraaap	64	6850	-18149	-40	-40	6850	33.1	338	418	44	305492
ABpraaapa:86	ABpraaapa	86	6909	-18090	-75	-79	6909	30.6	477	411	37	270350
ABpraaapaa:117	ABpraaapaa	117	7781	-17219	-101	-96	7781	35.7	508	386	30	230009
ABpraaapap:117	ABpraaapap	117	7868	-17131	-45	-18	7868	29.8	471	411	34	310104
ABpraaapp:86	ABpraaapp	86	6900	-18099	-80	-85	6900	29.1	413	404	39	268469
ABpraaappa:112	ABpraaappa	112	7567	-17432	-118	-119	7567	34.1	456	388	31	253705
ABpraaappp:112	ABpraaappp	112	7643	-17356	-104	-78	7643	31.0	417	408	34	239807
ABpraap:45	ABpraap	45	7281	-17718	-187	-188	7281	48.9	290	385	53	769035
ABpraapa:62	ABpraapa	62	7173	-17826	201	201	7173	40.0	289	412	46	372715
ABpraapaa:87	ABpraapaa	87	7556	-17443	539	534	7556	21.7	417	412	38	239845
ABpraapaaa:119	ABpraapaaa	119	9559	-15440	1384	1388	9559	25.9	517	408	30	229059
ABpraapaap:119	ABpraapaap	119	9231	-15768	1079	1096	9231	21.0	481	402	33	249599
ABpraapap:87	ABpraapap	87	7523	-17476	449	466	7523	22.5	355	404	38	245761
ABpraapapa:119	ABpraapapa	119	9095	-15904	960	983	9095	21.4	438	419	30	225685
ABpraapapp:119	ABpraapapp	119	9256	-15743	1021	1048	9256	22.5	399	415	32	225138
ABpraapp:62	ABpraapp	62	7196	-17803	184	184	7196	38.7	228	369	47	358746
ABpraappa:84	ABpraappa	84	7869	-17130	771	775	7869	28.8	322	423	37	249787
ABpraappaa:119	ABpraappaa	119	8781	-16218	772	773	8781	31.5	411	440	30	219049
ABpraappap:119	ABpraappap	119	9022	-15977	837	862	9022	29.2	366	432	31	198383
ABpraappp:84	ABpraappp	84	7885	-17114	762	760	7885	30.0	256	403	40	241955
ABpraapppa:114	ABpraapppa	114	9416	-15583	1404	1412	9416	35.0	324	427	33	204805
ABpraapppp:114	ABpraapppp	114	9829	-15170	1656	1641	9829	39.3	283	419	31	200776
ABprap:28	ABprap	28	6922	-18077	-123	-123	6922	34.9	234	388	57	829361
ABprapa:45	ABprapa	45	7224	-17775	-54	-53	7224	29.8	258	411	49	488250
ABprapaa:63	ABprapaa	63	6779	-18220	-84	-84	6779	26.0	257	402	42	232253
ABprapaaa:88	ABprapaaa	88	6954	-18045	-12	-8	6954	17.4	314	397	37	192641
ABprapaaaa:118	ABprapaaaa	118	7897	-17102	-45	-29	7897	22.1	348	411	31	191175
ABprapaaap:118	ABprapaaap	118	7821	-17179	-48	-55	7821	24.8	308	400	35	275414
ABprapaap:88	ABprapaap	88	6953	-18046	-60	-59	6953	20.8	255	391	36	206653
ABprapaapa:121	ABprapaapa	121	8089	-16910	-5	-5	8089	28.7	300	421	31	258242
ABprapaapp:121	ABprapaapp	121	7961	-17038	-82	-80	7961	32.3	255	416	31	233997
ABprapap:63	ABprapap	63	6816	-18183	-63	-64	6816	23.2	198	367	44	231712
ABprapapa:85	ABprapapa	85	6873	-18126	-37	-38	6873	21.9	192	370	39	215896
ABprapapaa:114	ABprapapaa	114	7608	-17391	-56	-57	7608	26.5	186	391	33	207610
ABprapapap:114	ABprapapap	114	7615	-17384	-79	-70	7615	30.5	150	378	31	206300
ABprapapp:85	ABprapapp	85	6898	-18101	-51	-51	6898	29.5	140	336	38	248107
ABprapappa:115	ABprapappa	115	7872	-17127	95	90	7872	31.4	126	358	33	248860
ABprapappp:115	ABprapappp	115	7907	-17092	77	71	7907	42.3	118	351	33	301003
ABprapp:45	ABprapp	45	7226	-17773	-86	-86	7226	30.9	178	362	48	527531
ABprappa:63	ABprappa	63	6841	-18158	-67	-68	6841	31.0	147	363	46	338573
ABprappaa:86	ABprappaa	86	6929	-18070	-73	-72	6929	34.3	204	404	40	287114
ABprappaaa:116	ABprappaaa	116	7759	-17240	-142	-108	7759	40.8	245	422	32	261520
ABprappaap:116	ABprappaap	116	7729	-17270	-152	-157	7729	43.2	205	401	33	282961
ABprappap:86	ABprappap	86	6907	-18092	-74	-77	6907	34.4	149	379	38	279657
ABprappapa:116	ABprappapa	116	7821	-17178	54	51	7821	32.7	207	411	32	234567
ABprappapp:116	ABprappapp	116	7662	-17337	-126	-127	7662	38.2	162	388	33	273273
ABprappp:63	ABprappp	63	6788	-18211	-105	-104	6788	31.5	138	296	42	279727
ABprapppa:89	ABprapppa	89	6974	-18025	-77	-81	6974	43.6	154	369	35	304732
ABprapppaa:123	ABprapppaa	123	8206	-16793	4	-3	8206	48.6	190	390	30	260691
ABprapppap:123	ABprapppap	123	8077	-16923	-161	-163	8077	48.8	163	366	30	265398
ABprapppp:89	ABprapppp	89	6932	-18067	-87	-87	6932	43.8	128	331	36	294378
ABprappppa:122	ABprappppa	122	8091	-16908	-48	-56	8091	48.8	130	361	30	280262
ABprappppp:122	ABprappppp	122	8065	-16935	-87	-95	8065	50.6	135	314	32	309994
ABprp:17	ABprp	17	7094	-17905	-277	-278	7094	52.0	222	304	63	1109610
ABprpa:29	ABprpa	29	6981	-18018	-321	-324	6981	56.8	239	347	57	989770
ABprpaa:45	ABprpaa	45	7230	-17769	-226	-226	7230	51.1	213	388	48	644938
ABprpaaa:64	ABprpaaa	64	6854	-18145	-156	-161	6854	50.0	281	406	43	360430
ABprpaaaa:87	ABprpaaaa	87	6924	-18075	-84	-96	6924	41.1	425	421	37	324636
ABprpaaaaa:117	ABprpaaaaa	117	7781	-17218	-147	-171	7781	49.3	467	393	30	291746
ABprpaaaap:117	ABprpaaaap	117	7798	-17201	-134	-158	7798	49.2	428	403	32	326609
ABprpaaap:87	ABprpaaap	87	6925	-18074	-118	-119	6925	42.9	368	430	37	301861
ABprpaaapa:118	ABprpaaapa	118	7810	-17189	-102	-115	7810	45.5	422	429	30	280607
ABprpaaapp:118	ABprpaaapp	118	7880	-17119	-64	-80	7880	44.3	385	425	30	278451
ABprpaap:64	ABprpaap	64	6877	-18122	-123	-123	6877	44.4	212	401	41	322101
ABprpaapa:87	ABprpaapa	87	6910	-18089	-97	-98	6910	35.3	378	427	37	281756
ABprpaapaa:117	ABprpaapaa	117	7758	-17241	-135	-147	7758	42.1	444	408	32	299979
ABprpaapap:117	ABprpaapap	117	7783	-17216	-87	-65	7783	38.0	408	429	32	292503
ABprpaapp:87	ABprpaapp	87	6986	-18013	-91	-71	6986	38.7	323	425	37	303617
ABprpaappa:117	ABprpaappa	117	7783	-17216	-93	-78	7783	37.9	374	435	30	248768
ABprpaappp:117	ABprpaappp	117	7832	-17167	-59	-65	7832	44.7	346	433	31	248824
ABprpap:45	ABprpap	45	7260	-17739	-274	-275	7260	53.8	176	310	49	670601
ABprpapa:63	ABprpapa	63	6848	-18151	-254	-259	6848	56.5	228	365	43	382386
ABprpapaa:87	ABprpapaa	87	6938	-18061	-169	-183	6938	51.0	345	402	36	295289
ABprpapaaa:119	ABprpapaaa	119	7968	-17031	-97	-117	7968	54.1	386	368	30	266282
ABprpapaap:119	ABprpapaap	119	7961	-17038	-122	-155	7961	55.4	347	370	31	297597
ABprpapap:87	ABprpapap	87	7008	-17991	-255	-235	7008	56.5	320	386	37	314654
ABprpapapa:119	ABprpapapa	119	7899	-17100	-366	-325	7899	60.3	330	356	32	288561
ABprpapapp:119	ABprpapapp	119	7912	-17087	-434	-357	7912	60.1	288	339	32	282681
ABprpapp:63	ABprpapp	63	6876	-18123	-232	-236	6876	52.9	178	323	44	383761
ABprpappa:85	ABprpappa	85	7848	-17151	559	531	7848	58.4	321	359	37	301968
ABprpappaa:114	ABprpappaa	114	11447	-13552	3117	3108	11447	59.7	359	327	31	249298
ABprpappap:114	ABprpappap	114	10881	-14118	2452	2588	10881	60.1	326	301	33	287561
ABprpappp:85	ABprpappp	85	7802	-17197	490	478	7802	57.9	266	365	38	319849
ABprpapppa:115	ABprpapppa	115	10610	-14389	2156	2218	10610	59.9	288	306	31	262895
ABprpapppp:115	ABprpapppp	115	10347	-14652	1928	1956	10347	60.0	236	310	31	265732
ABprpp:29	ABprpp	29	6998	-18001	-229	-229	6998	49.1	159	318	57	1024885
ABprppa:46	ABprppa	46	7238	-17762	-171	-172	7238	43.9	138	372	48	644640
ABprppaa:65	ABprppaa	65	6876	-18123	-90	-92	6876	46.4	181	390	41	346100
ABprppaaa:92	ABprppaaa	92	7069	-17930	-69	-79	7069	46.8	321	417	34	298560
ABprppaaaa:125	ABprppaaaa	125	8103	-16897	-203	-201	8103	52.0	391	412	32	302854
ABprppaaap:125	ABprppaaap	125	8243	-16757	-75	-61	8243	51.9	348	410	33	382291
ABprppaap:92	ABprppaap	92	7047	-17952	-121	-129	7047	51.4	274	396	36	315289
ABprppaapa:123	ABprppaapa	123	8173	-16826	-88	-102	8173	55.9	318	381	31	315044
ABprppaapp:123	ABprppaapp	123	8202	-16797	-61	-66	8202	56.6	279	374	30	280750
ABprppap:65	ABprppap	65	6852	-18147	-150	-153	6852	42.0	151	340	42	316115
ABprppapa:89	ABprppapa	89	7006	-17993	-108	-110	7006	43.2	262	409	36	271488
ABprppapaa:120	ABprppapaa	120	8110	-16889	34	20	8110	51.1	328	412	31	252075
ABprppapap:120	ABprppapap	120	7974	-17026	-62	-69	7974	52.0	289	409	31	264047
ABprppapp:89	ABprppapp	89	6922	-18077	-149	-158	6922	44.0	219	382	36	281483
ABprppappa:121	ABprppappa	121	8038	-16961	-100	-103	8038	49.8	261	405	31	294068
ABprppappp:121	ABprppappp	121	7980	-17019	-148	-144	7980	51.0	224	386	31	291014
ABprppp:46	ABprppp	46	7251	-17748	-166	-166	7251	39.5	108	292	48	621997
ABprpppa:64	ABprpppa	64	6822	-18177	-121	-122	6822	41.9	110	310	42	348041
ABprpppaa:87	ABprpppaa	87	6958	-18041	-137	-145	6958	49.9	205	397	38	314056
ABprpppaaa:118	ABprpppaaa	118	7846	-17153	-72	-80	7846	56.6	249	380	31	284542
ABprpppaap:118	ABprpppaap	118	7852	-17147	-133	-133	7852	56.3	198	368	32	307384
ABprpppap:87	ABprpppap	87	6965	-18034	-100	-102	6965	50.7	162	363	38	319557
ABprpppapa:118	ABprpppapa	118	7810	-17189	-143	-147	7810	55.7	166	339	34	315701
ABprpppapp:118	ABprpppapp	118	7879	-17120	-67	-89	7879	54.5	146	298	30	285046
ABprpppp:64	ABprpppp	64	6862	-18137	-192	-192	6862	49.7	144	267	44	362364
ABprppppa:86	ABprppppa	86	6948	-18051	-254	-252	6948	55.6	225	363	38	303967
ABprppppaa:115	ABprppppaa	115	7778	-17221	-139	-147	7778	58.3	260	348	30	252155
ABprppppap:115	ABprppppap	115	7804	-17195	-234	-154	7804	57.7	216	336	32	266126
ABprppppp:86	ABprppppp	86	6953	-18046	-238	-249	6953	56.8	189	324	38	332027
ABprpppppa:117	ABprpppppa	117	7874	-17126	-342	-222	7874	58.7	205	296	32	276857
ABprpppppp:117	ABprpppppp	117	7782	-17217	-184	-175	7782	57.0	171	275	30	221218
EMS:1	EMS	1	8102	-16897	-94	-94	8102	40.1	313	188	69	1080496
MS:10	MS	10	7493	-17506	-246	-246	7493	52.8	389	223	67	1118308
MSa:22	MSa	22	6879	-18120	-279	-279	6879	51.7	452	241	62	1142421
MSaa:36	MSaa	36	7145	-17854	-374	-375	7145	55.0	493	270	55	900809
MSaaa:52	MSaaa	52	7165	-17834	-309	-313	7165	53.8	524	278	48	571708
MSaaaa:71	MSaaaa	71	6833	-18166	-207	-207	6833	47.1	540	308	42	293115
MSaaap:71	MSaaap	71	6900	-18099	-192	-204	6900	49.9	461	281	42	291346
MSaap:52	MSaap	52	7160	-17839	-344	-346	7160	56.5	433	239	48	572873
MSaapa:71	MSaapa	71	6856	-18143	-341	-346	6856	57.8	444	235	44	378196
MSaapp:71	MSaapp	71	6856	-18143	-307	-317	6856	57.8	360	232	42	368523
MSap:36	MSap	36	7151	-17848	-297	-297	7151	51.5	410	210	53	853296
MSapa:54	MSapa	54	7116	-17883	-221	-223	7116	47.2	443	183	48	541439
MSapaa:74	MSapaa	74	6848	-18151	-164	-168	6848	43.4	483	239	41	272551
MSapap:74	MSapap	74	6901	-18099	-122	-122	6901	42.1	416	211	41	258441
MSapp:54	MSapp	54	7098	-17901	-224	-226	7098	51.9	359	180	46	523081
MSappa:75	MSappa	75	6861	-18138	-202	-204	6861	49.5	378	206	40	316713
MSappp:75	MSappp	75	6831	-18168	-157	-161	6831	40.8	341	196	40	260600
MSp:22	MSp	22	6865	-18134	-294	-295	6865	52.9	339	282	63	1198667
MSpa:36	MSpa	36	7149	-17850	-306	-306	7149	54.5	399	300	56	897497
MSpaa:52	MSpaa	52	7130	-17869	-340	-345	7130	56.1	401	329	47	520058
MSpaaa:71	MSpaaa	71	6863	-18136	-177	-184	6863	48.0	452	352	43	306440
MSpaap:71	MSpaap	71	6864	-18135	-182	-187	6864	50.2	398	318	41	304947
MSpap:52	MSpap	52	7173	-17826	-400	-401	7173	56.8	339	263	49	597658
MSpapa:71	MSpapa	71	6885	-18114	-352	-377	6885	58.1	363	297	44	365950
MSpapp:71	MSpapp	71	6880	-18119	-333	-345	6880	59.1	285	267	44	410156
MSpp:36	MSpp	36	7178	-17821	-319	-322	7178	56.4	283	296	55	955020
MSppa:54	MSppa	54	7071	-17928	-278	-282	7071	56.0	252	326	48	558769
MSppaa:76	MSppaa	76	6894	-18105	-135	-143	6894	47.6	386	361	40	290240
MSppap:76	MSppap	76	6856	-18143	-182	-188	6856	45.7	317	342	41	270762
MSppp:54	MSppp	54	7048	-17951	-302	-308	7048	56.9	244	243	47	537440
MSpppa:75	MSpppa	75	6900	-18099	-188	-195	6900	51.4	291	338	40	305447
MSpppp:75	MSpppp	75	6873	-18126	-182	-189	6873	48.3	263	332	39	286552
E:10	E	10	7481	-17518	-183	-182	7481	40.9	234	190	67	1270626
Ea:22	Ea	22	6968	-18031	-279	-279	6968	46.5	297	211	63	1414629
Eal:47	Eal	47	7080	-17919	-134	-136	7080	39.3	370	234	54	667594
Eala:76	Eala	76	6866	-18133	-60	-62	6866	33.4	436	267	47	345626
Ealp:76	Ealp	76	6913	-18086	-80	-82	6913	36.1	365	246	45	379648
Ear:47	Ear	47	7068	-17931	-180	-181	7068	42.0	305	300	55	753093
Eara:78	Eara	78	6958	-18041	-74	-75	6958	32.0	396	328	47	389516
Earp:78	Earp	78	6989	-18010	-123	-125	6989	35.5	319	316	46	420229
Ep:22	Ep	22	6969	-18030	-177	-180	6969	37.5	192	217	63	1247992
Epl:48	Epl	48	7025	-17974	-151	-154	7025	36.5	265	219	53	634061
Epr:48	Epr	48	7034	-17965	-167	-170	7034	38.4	200	274	55	740919
Epra:79	Epra	79	6988	-18011	-99	-102	6988	32.3	259	327	47	396375
Eprp:79	Eprp	79	7067	-17932	-104	-108	7067	33.5	189	294	47	448918
P2:1	P2	1	7987	-17012	-122	-122	7987	37.5	160	274	72	1597100
C:12	C	12	7373	-17626	-65	-66	7373	26.5	215	311	62	676290
Ca:24	Ca	24	6824	-18175	-55	-55	6824	23.9	298	275	58	510622
Caa:40	Caa	40	7150	-17850	-56	-56	7150	19.1	335	275	52	354910
Caaa:58	Caaa	58	6885	-18115	-28	-28	6885	16.4	326	284	48	170874
Caap:58	Caap	58	6885	-18114	-32	-32	6885	18.8	243	216	44	229058
Cap:40	Cap	40	7195	-17804	-42	-42	7195	19.1	254	201	52	449388
Capa:61	Capa	61	6900	-18099	-40	-42	6900	31.7	268	167	45	352184
Capp:61	Capp	61	6849	-18150	-82	-83	6849	29.1	206	166	45	351062
Cp:24	Cp	24	6815	-18184	-75	-75	6815	24.3	189	299	59	676746
Cpa:38	Cpa	38	7193	-17806	-82	-85	7193	25.0	138	251	52	611257
Cpaa:61	Cpaa	61	6851	-18148	-91	-92	6851	36.9	111	247	46	424508
Cpap:61	Cpap	61	6830	-18169	-112	-114	6830	34.4	155	181	44	368617
Cpp:38	Cpp	38	7157	-17842	-66	-67	7157	18.0	209	315	53	406009
Cppa:59	Cppa	59	6895	-18104	-19	-19	6895	15.0	217	323	47	214693
Cppp:59	Cppp	59	6879	-18120	-57	-57	6879	20.6	171	232	46	275958
P3:12	P3	12	7235	-17764	-140	-141	7235	35.8	124	248	60	1143852
D:28	D	28	6984	-18016	-195	-195	6984	37.8	110	252	55	1028518
Da:50	Da	50	7086	-17913	-143	-142	7086	39.7	218	156	48	575267
Daa:78	Daa	78	6889	-18111	-209	-213	6889	51.6	283	209	40	358342
Dap:78	Dap	78	6878	-18121	-234	-240	6878	47.7	225	206	42	325216
Dp:50	Dp	50	7028	-17971	-263	-264	7028	47.2	154	210	49	625261
P4:28	P4	28	7051	-17948	-201	-203	7051	47.7	202	189	52	1025423
Z2:73	Z2	73	7184	-17815	-150	-154	7184	46.0	251	276	42	483898
Z3:73	Z3	73	6896	-18103	-194	-200	6896	47.3	329	265	42	436971
