# Supplementary material for: Quantitative Differences in Nuclear β-catenin and TCF Pattern Embryonic Cells in C. elegans
Source: PLoS Genet. 2015 Oct 21;11(10):e1005585. doi: 10.1371/journal.pgen.1005585 (PMC4619327; doi:10.1371/journal.pgen.1005585)
Supplement: S1 Data — For each cell analyzed, birth time is given in column 3 and the average nuclear reporter intensity over the lifetime of the cell (corrected for background) is given in column 7 (“blot”). For information on each embryo’s strain information and experimental conditions, refer to S2 Table. (ZIP) [file pgen.1005585.s005.zip › CAs/CA20120904_vab-7_L1.csv]

cellTime	cell	time	none	global	local	blot	cross	z	x	y	size	gweight
ABa:1	ABa	1	1662	-23338	-253	-253	1662	46.0	184	252	78	611709
ABal:2	ABal	2	1650	-23349	-213	-213	1650	44.0	186	264	77	544392
ABala:6	ABala	6	1717	-23282	-106	-106	1717	39.0	237	303	59	269610
ABalaa:18	ABalaa	18	1800	-23199	-63	-63	1800	24.3	290	334	55	234081
ABalaaa:35	ABalaaa	35	1816	-23183	-70	-70	1816	28.8	318	337	48	413916
ABalaaaa:55	ABalaaaa	55	1828	-23171	-19	-20	1828	29.0	237	261	40	270580
ABalaaaal:82	ABalaaaal	82	1746	-23253	-20	-20	1746	26.8	218	289	34	195819
ABalaaaar:82	ABalaaaar	82	1799	-23200	3	1	1799	21.7	244	307	36	209315
ABalaaap:55	ABalaaap	55	1836	-23164	-21	-22	1836	28.8	307	278	42	255255
ABalaaapa:80	ABalaaapa	80	1803	-23196	15	14	1803	24.0	270	269	34	167435
ABalaaapp:80	ABalaaapp	80	1726	-23273	-112	-111	1726	19.0	312	297	37	169587
ABalaap:35	ABalaap	35	1848	-23151	-46	-47	1848	21.7	232	325	46	352526
ABalaapa:57	ABalaapa	57	1790	-23209	-50	-50	1790	32.9	195	330	40	311547
ABalaapaa:88	ABalaapaa	88	1730	-23269	0	0	1730	32.9	206	322	33	187700
ABalaapap:88	ABalaapap	88	1748	-23251	-38	-47	1748	33.3	236	347	33	173711
ABalaapp:57	ABalaapp	57	1817	-23182	-51	-52	1817	33.3	249	335	41	298074
ABalaappa:82	ABalaappa	82	1807	-23192	-24	-31	1807	39.6	271	342	35	226301
ABalaappp:82	ABalaappp	82	1778	-23221	-22	-25	1778	41.7	320	335	33	178523
ABalap:18	ABalap	18	1722	-23277	-117	-117	1722	41.0	211	319	55	292022
ABalapa:33	ABalapa	33	1768	-23231	-50	-51	1768	33.6	191	299	47	403106
ABalapaa:54	ABalapaa	54	1744	-23255	-33	-34	1744	29.8	151	238	40	338564
ABalapaaa:85	ABalapaaa	85	1711	-23288	-59	-58	1711	35.2	185	284	34	213005
ABalapaap:85	ABalapaap	85	1683	-23316	-61	-61	1683	37.0	152	257	34	239265
ABalapap:54	ABalapap	54	1798	-23201	-38	-39	1798	34.2	190	274	41	318949
ABalapapa:79	ABalapapa	79	1753	-23246	-55	-57	1753	41.2	187	274	38	287152
ABalapapp:79	ABalapapp	79	1753	-23246	-36	-37	1753	40.0	232	303	36	262660
ABalapp:33	ABalapp	33	1801	-23198	-88	-88	1801	40.6	258	338	48	432665
ABalappa:54	ABalappa	54	1807	-23192	-66	-66	1807	46.1	207	310	42	393339
ABalappaa:81	ABalappaa	81	1751	-23248	-58	-62	1751	48.6	223	310	34	222071
ABalappap:81	ABalappap	81	1820	-23179	-53	-65	1820	48.8	265	328	35	238563
ABalappp:54	ABalappp	54	1834	-23165	-47	-48	1834	44.6	273	330	42	356108
ABalapppa:79	ABalapppa	79	1768	-23231	-114	-120	1768	50.5	285	309	35	215216
ABalapppp:79	ABalapppp	79	1754	-23245	-94	-94	1754	46.5	327	315	37	241887
ABalp:6	ABalp	6	1661	-23338	-139	-139	1661	36.4	160	226	62	322532
ABalpa:18	ABalpa	18	1709	-23290	-120	-121	1709	39.5	148	234	56	324968
ABalpaa:34	ABalpaa	34	1771	-23228	-66	-66	1771	37.5	146	217	46	480427
ABalpaaa:58	ABalpaaa	58	1746	-23253	-50	-50	1746	40.2	161	220	41	405365
ABalpaaaa:92	ABalpaaaa	92	1745	-23254	12	14	1745	38.7	154	213	35	254567
ABalpaaap:92	ABalpaaap	92	1715	-23284	2	3	1715	34.7	187	282	33	200551
ABalpaap:58	ABalpaap	58	1759	-23240	-45	-45	1759	35.5	192	185	40	307536
ABalpaapa:86	ABalpaapa	86	1718	-23281	-27	-29	1718	30.8	160	208	34	214243
ABalpaapp:86	ABalpaapp	86	1756	-23243	24	24	1756	36.3	194	168	34	206916
ABalpap:34	ABalpap	34	1792	-23207	-70	-71	1792	44.8	203	246	45	401215
ABalpapa:57	ABalpapa	57	1823	-23176	-21	-22	1823	42.2	233	177	40	320148
ABalpapaa:90	ABalpapaa	90	1753	-23246	-61	-63	1753	46.2	204	171	33	201310
ABalpapap:90	ABalpapap	90	1777	-23222	-11	-19	1777	47.5	240	152	33	191293
ABalpapp:57	ABalpapp	57	1821	-23178	-37	-37	1821	37.5	285	184	41	269941
ABalpappa:84	ABalpappa	84	1753	-23246	-7	-6	1753	37.3	232	153	34	192555
ABalpappp:84	ABalpappp	84	1770	-23229	-15	-16	1770	31.0	258	140	36	191567
ABalpp:18	ABalpp	18	1751	-23248	-78	-79	1751	26.0	198	219	55	233779
ABalppa:34	ABalppa	34	1838	-23161	-63	-63	1838	34.0	258	232	46	359534
ABalppaa:56	ABalppaa	56	1792	-23208	-39	-43	1792	28.6	259	187	40	268488
ABalppaaa:88	ABalppaaa	88	1743	-23256	13	13	1743	27.3	191	195	33	178309
ABalppaap:88	ABalppaap	88	1807	-23192	33	30	1807	26.5	230	178	34	164145
ABalppap:56	ABalppap	56	1839	-23160	-21	-21	1839	24.1	327	213	41	182030
ABalppapa:81	ABalppapa	81	1778	-23221	-32	-30	1778	24.1	281	171	36	166424
ABalppapp:81	ABalppapp	81	1778	-23221	-41	-44	1778	23.7	329	160	35	134549
ABalppp:34	ABalppp	34	1821	-23178	-42	-43	1821	28.0	195	185	47	434933
ABalpppa:57	ABalpppa	57	1780	-23219	-23	-22	1780	24.8	195	187	41	324299
ABalpppaa:86	ABalpppaa	86	1756	-23243	-11	-13	1756	21.8	206	262	35	205090
ABalpppap:86	ABalpppap	86	1761	-23238	-9	-11	1761	24.5	195	228	34	218431
ABalpppp:57	ABalpppp	57	1800	-23199	-39	-41	1800	21.5	244	182	40	231861
ABalppppa:82	ABalppppa	82	1782	-23217	-3	-5	1782	20.0	233	220	35	186449
ABalppppp:82	ABalppppp	82	1784	-23215	-23	-27	1784	15.3	269	239	37	168245
ABar:2	ABar	2	1772	-23227	-77	-77	1772	18.2	291	187	77	362896
ABara:6	ABara	6	1811	-23189	-19	-19	1811	22.8	346	146	61	206824
ABaraa:18	ABaraa	18	1801	-23198	-37	-37	1801	26.7	282	145	56	235441
ABaraaa:35	ABaraaa	35	1808	-23191	-91	-91	1808	37.6	337	181	47	336182
ABaraaaa:55	ABaraaaa	55	1825	-23174	-35	-35	1825	32.9	318	140	42	272137
ABaraaaaa:81	ABaraaaaa	81	1770	-23229	-36	-40	1770	18.5	266	149	35	144511
ABaraaaap:81	ABaraaaap	81	1787	-23212	-45	-48	1787	16.6	319	141	35	116322
ABaraaap:55	ABaraaap	55	1796	-23203	-69	-66	1796	27.2	380	148	42	193494
ABaraaapa:83	ABaraaapa	83	1795	-23205	-7	-7	1795	17.7	345	118	34	127218
ABaraaapp:83	ABaraaapp	83	1774	-23225	-20	-21	1774	25.5	424	100	37	198181
ABaraap:35	ABaraap	35	1833	-23166	-15	-15	1833	26.4	263	137	47	324378
ABaraapa:55	ABaraapa	55	1840	-23159	21	20	1840	25.5	250	135	39	235711
ABaraapaa:89	ABaraapaa	89	1763	-23236	-10	-13	1763	15.4	226	181	35	157200
ABaraapap:89	ABaraapap	89	1791	-23208	-28	-30	1791	11.9	268	191	33	112577
ABaraapp:55	ABaraapp	55	1863	-23137	-6	-6	1863	16.5	310	153	43	170944
ABaraappa:80	ABaraappa	80	1785	-23214	-37	-33	1785	10.4	361	168	37	98577
ABaraappp:80	ABaraappp	80	1833	-23166	18	18	1833	12.2	309	179	35	100937
ABarap:18	ABarap	18	1830	-23169	-30	-31	1830	21.7	396	141	58	170058
ABarapa:35	ABarapa	35	1811	-23188	-63	-62	1811	22.7	350	124	48	278754
ABarapaa:55	ABarapaa	55	1832	-23167	-15	-15	1832	18.3	358	149	40	162740
ABarapaaa:85	ABarapaaa	85	1824	-23175	3	2	1824	6.7	363	206	34	63558
ABarapaap:85	ABarapaap	85	1761	-23238	-49	-49	1761	7.7	417	220	35	66060
ABarapap:55	ABarapap	55	1855	-23144	-6	-5	1855	15.1	405	184	41	136805
ABarapapa:85	ABarapapa	85	1815	-23185	14	14	1815	14.2	428	260	35	80719
ABarapapp:85	ABarapapp	85	1830	-23169	31	31	1830	12.9	504	266	35	80483
ABarapp:35	ABarapp	35	1797	-23202	-90	-91	1797	26.7	427	151	48	258934
ABarappa:54	ABarappa	54	1863	-23136	8	4	1863	22.5	429	177	42	152650
ABarappaa:83	ABarappaa	83	1774	-23225	-33	-36	1774	19.8	392	120	38	158380
ABarappap:83	ABarappap	83	1802	-23197	4	1	1802	15.3	454	139	38	123033
ABarappp:54	ABarappp	54	1797	-23202	-46	-47	1797	22.8	488	202	42	167065
ABarapppa:86	ABarapppa	86	1811	-23188	6	6	1811	20.4	489	130	38	147918
ABarapppp:86	ABarapppp	86	1773	-23226	-20	-20	1773	23.3	550	147	39	191129
ABarp:6	ABarp	6	1714	-23285	-151	-151	1714	47.5	284	172	59	266069
ABarpa:18	ABarpa	18	1726	-23273	-182	-182	1726	51.3	223	197	56	317300
ABarpaa:34	ABarpaa	34	1801	-23198	-107	-107	1801	44.4	199	167	48	502951
ABarpaaa:56	ABarpaaa	56	1813	-23186	-40	-43	1813	48.4	186	207	41	384515
ABarpaaaa:88	ABarpaaaa	88	1832	-23167	44	48	1832	45.4	196	216	32	194529
ABarpaaap:88	ABarpaaap	88	1868	-23131	73	75	1868	40.2	210	240	32	196754
ABarpaap:56	ABarpaap	56	1786	-23213	-119	-122	1786	48.4	237	169	41	375265
ABarpaapa:83	ABarpaapa	83	1861	-23138	-34	-38	1861	51.0	210	216	37	262364
ABarpaapp:83	ABarpaapp	83	1923	-23076	-8	-19	1923	54.3	251	200	35	245140
ABarpap:34	ABarpap	34	1788	-23211	-163	-162	1788	54.3	269	202	48	472299
ABarpapa:56	ABarpapa	56	1838	-23161	-136	-142	1838	54.4	238	213	42	392962
ABarpapaa:84	ABarpapaa	84	1875	-23124	25	24	1875	48.0	220	258	34	218275
ABarpapap:84	ABarpapap	84	1861	-23138	27	25	1861	46.6	261	273	34	209549
ABarpapp:56	ABarpapp	56	1850	-23149	-259	-264	1850	56.2	296	246	43	374823
ABarpappa:83	ABarpappa	83	1817	-23182	-40	-42	1817	49.7	272	244	35	213494
ABarpappp:83	ABarpappp	83	1879	-23120	31	30	1879	48.6	315	254	35	204165
ABarpp:18	ABarpp	18	1749	-23250	-164	-164	1749	49.2	305	149	55	292341
ABarppa:33	ABarppa	33	1791	-23208	-126	-127	1791	47.1	284	132	47	452458
ABarppaa:54	ABarppaa	54	1826	-23173	-149	-157	1826	52.1	279	163	40	355095
ABarppaaa:82	ABarppaaa	82	1900	-23099	-174	-207	1900	56.5	249	241	35	248770
ABarppaap:82	ABarppaap	82	1825	-23174	-167	-189	1825	56.3	288	235	36	255847
ABarppap:54	ABarppap	54	1859	-23140	-190	-205	1859	54.8	335	178	42	378968
ABarppapa:80	ABarppapa	80	1947	-23052	-226	-290	1947	58.2	323	242	36	251117
ABarppapp:80	ABarppapp	80	1818	-23181	-199	-220	1818	56.8	360	241	38	266959
ABarppp:33	ABarppp	33	1793	-23206	-202	-205	1793	55.6	346	173	47	419617
ABarpppa:55	ABarpppa	55	1767	-23233	-108	-114	1767	50.3	398	154	41	349821
ABarpppaa:80	ABarpppaa	80	1793	-23206	-184	-203	1793	55.6	311	176	35	227089
ABarpppap:80	ABarpppap	80	1819	-23180	-155	-184	1819	54.9	349	161	34	190970
ABarpppp:55	ABarpppp	55	1832	-23167	-196	-205	1832	55.1	363	148	41	363755
ABarppppa:83	ABarppppa	83	1887	-23112	-267	-301	1887	58.5	341	203	34	188521
ABarppppp:83	ABarppppp	83	1970	-23029	-147	-184	1970	57.0	383	184	36	210369
ABp:1	ABp	1	1708	-23292	-181	-181	1708	46.0	362	322	82	746585
ABpl:2	ABpl	2	1669	-23330	-183	-183	1669	38.0	360	343	74	466819
ABpla:6	ABpla	6	1734	-23265	-77	-77	1734	25.5	379	338	60	218201
ABplaa:17	ABplaa	17	1759	-23240	-71	-71	1759	26.2	373	357	54	209578
ABplaaa:34	ABplaaa	34	1847	-23152	-31	-31	1847	14.4	335	331	46	223846
ABplaaaa:55	ABplaaaa	55	1831	-23168	-25	-25	1831	21.5	246	336	41	259656
ABplaaaaa:82	ABplaaaaa	82	1751	-23248	-52	-54	1751	27.5	248	335	36	237778
ABplaaaap:82	ABplaaaap	82	1788	-23211	-40	-45	1788	28.4	289	354	34	199648
ABplaaap:55	ABplaaap	55	1828	-23171	-37	-36	1828	19.4	305	332	40	203753
ABplaaapa:80	ABplaaapa	80	1756	-23243	-70	-72	1756	21.7	294	344	37	244657
ABplaaapp:80	ABplaaapp	80	1769	-23230	-54	-58	1769	22.7	346	356	36	199349
ABplaap:34	ABplaap	34	1826	-23173	-26	-27	1826	28.2	405	353	46	284268
ABplaapa:54	ABplaapa	54	1791	-23208	-75	-78	1791	31.5	305	356	41	279909
ABplaapaa:80	ABplaapaa	80	1753	-23246	-48	-51	1753	36.2	323	357	35	212564
ABplaapap:80	ABplaapap	80	1734	-23265	-45	-48	1734	43.3	381	345	33	169185
ABplaapp:54	ABplaapp	54	1806	-23193	-55	-56	1806	30.8	375	359	42	281915
ABplaappa:78	ABplaappa	78	1768	-23231	-59	-62	1768	43.6	382	341	37	233965
ABplaappp:78	ABplaappp	78	1751	-23248	-72	-80	1751	44.5	435	340	36	246589
ABplap:17	ABplap	17	1763	-23237	-69	-69	1763	21.2	454	334	53	171910
ABplapa:34	ABplapa	34	1827	-23172	-25	-25	1827	26.2	476	350	46	255208
ABplapaa:54	ABplapaa	54	1797	-23202	-37	-39	1797	26.1	432	366	39	220526
ABplapaaa:80	ABplapaaa	80	1734	-23265	-75	-83	1734	33.1	458	374	36	229088
ABplapaap:80	ABplapaap	80	1762	-23237	-37	-39	1762	31.9	510	365	35	212155
ABplapap:54	ABplapap	54	1787	-23212	-68	-70	1787	28.4	493	366	42	287063
ABplapapa:79	ABplapapa	79	1723	-23276	-76	-74	1723	38.7	463	350	37	238328
ABplapapp:79	ABplapapp	79	1815	-23184	-61	-34	1815	42.7	506	351	38	283476
ABplapp:34	ABplapp	34	1865	-23134	-11	-12	1865	11.0	420	318	45	166014
ABplappa:56	ABplappa	56	1848	-23152	-11	-11	1848	18.5	353	351	38	172976
ABplappaa:86	ABplappaa	86	1798	-23201	3	3	1798	31.6	371	350	35	187591
ABplappap:86	ABplappap	86	1709	-23290	-78	-82	1709	36.4	409	360	34	185527
ABplappp:56	ABplappp	56	1808	-23191	-16	-18	1808	20.8	404	336	39	186418
ABplapppa:83	ABplapppa	83	1743	-23256	-6	-5	1743	33.0	427	355	33	146181
ABplapppp:83	ABplapppp	83	1741	-23258	-42	-47	1741	28.8	457	359	38	240093
ABplp:6	ABplp	6	1808	-23191	-12	-12	1808	16.3	267	256	70	12112
ABplpa:17	ABplpa	17	1829	-23170	-38	-38	1829	13.3	243	243	57	170329
ABplpaa:34	ABplpaa	34	1829	-23170	-41	-41	1829	15.3	285	265	48	235020
ABplpaaa:54	ABplpaaa	54	1811	-23188	-48	-46	1811	17.0	235	286	42	268732
ABplpaaaa:82	ABplpaaaa	82	1853	-23146	26	27	1853	11.0	249	279	37	184680
ABplpaaap:82	ABplpaaap	82	1796	-23203	-28	-31	1796	8.4	303	292	37	147357
ABplpaap:54	ABplpaap	54	1834	-23165	-29	-30	1834	14.0	315	276	42	184139
ABplpaapa:80	ABplpaapa	80	1783	-23216	-32	-33	1783	10.9	340	309	36	147804
ABplpaapp:80	ABplpaapp	80	1773	-23226	-38	-38	1773	16.3	392	327	39	183647
ABplpap:34	ABplpap	34	1877	-23122	-8	-8	1877	13.1	226	205	49	311734
ABplpapa:55	ABplpapa	55	1803	-23196	-41	-42	1803	15.9	200	224	42	309770
ABplpapaa:83	ABplpapaa	83	1821	-23178	36	33	1821	11.7	208	248	36	206381
ABplpapap:83	ABplpapap	83	1799	-23200	-35	-38	1799	8.8	256	229	34	127659
ABplpapp:55	ABplpapp	55	1841	-23158	-34	-34	1841	11.8	277	223	41	178141
ABplpappa:83	ABplpappa	83	1905	-23094	50	51	1905	6.3	289	234	36	124458
ABplpappp:83	ABplpappp	83	1843	-23156	32	34	1843	8.7	338	246	36	102831
ABplpp:17	ABplpp	17	1790	-23209	-60	-60	1790	16.2	354	255	59	34771
ABplppa:34	ABplppa	34	1795	-23204	-73	-73	1795	15.0	325	200	48	179114
ABplppaa:53	ABplppaa	53	1893	-23107	17	18	1893	8.3	330	224	42	155829
ABplppaaa:81	ABplppaaa	81	1797	-23202	-1	-6	1797	7.3	399	291	33	84844
ABplppaap:81	ABplppaap	81	1803	-23196	-10	-10	1803	6.8	411	279	36	102837
ABplppap:53	ABplppap	53	1837	-23162	-12	-13	1837	12.4	384	241	42	147067
ABplppapa:79	ABplppapa	79	1784	-23215	-21	-21	1784	10.2	458	297	35	109974
ABplppapp:79	ABplppapp	79	1822	-23177	-20	-21	1822	15.3	523	308	37	164341
ABplppp:34	ABplppp	34	1828	-23171	-32	-32	1828	19.0	383	271	48	215647
ABplpppa:54	ABplpppa	54	1801	-23198	-47	-51	1801	15.8	384	304	41	196769
ABplpppaa:82	ABplpppaa	82	1764	-23236	-32	-33	1764	18.9	441	350	37	212491
ABplpppap:82	ABplpppap	82	1787	-23212	-15	-16	1787	17.5	491	340	37	210904
ABplpppp:54	ABplpppp	54	1819	-23180	-15	-16	1819	18.8	456	305	40	186525
ABplppppa:84	ABplppppa	84	1784	-23215	-15	-18	1784	26.0	524	338	36	228105
ABplppppp:84	ABplppppp	84	1707	-23292	-165	-131	1707	29.0	564	339	35	229107
ABpr:2	ABpr	2	1699	-23301	-113	-113	1699	32.2	485	136	76	430975
ABpra:6	ABpra	6	1681	-23318	-167	-167	1681	47.8	534	208	60	274449
ABpraa:18	ABpraa	18	1722	-23277	-233	-233	1722	53.6	501	159	56	313288
ABpraaa:34	ABpraaa	34	1786	-23213	-131	-132	1786	50.4	571	168	49	500081
ABpraaaa:53	ABpraaaa	53	1781	-23218	-153	-155	1781	51.2	552	166	43	394003
ABpraaaaa:77	ABpraaaaa	77	1899	-23100	-219	-243	1899	57.9	445	196	38	279018
ABpraaaap:77	ABpraaaap	77	1943	-23056	-257	-273	1943	57.2	500	187	39	291529
ABpraaap:53	ABpraaap	53	1851	-23148	-173	-175	1851	54.5	491	146	42	392345
ABpraaapa:79	ABpraaapa	79	1817	-23182	-120	-129	1817	54.6	396	149	36	270279
ABpraaapp:79	ABpraaapp	79	1940	-23059	-277	-311	1940	57.5	434	165	37	257121
ABpraap:34	ABpraap	34	1752	-23247	-170	-170	1752	48.8	499	110	48	481049
ABpraapa:54	ABpraapa	54	1834	-23165	-69	-73	1834	50.3	444	109	41	379628
ABpraapaa:80	ABpraapaa	80	1779	-23220	-74	-80	1779	50.3	341	120	37	288311
ABpraapap:80	ABpraapap	80	1796	-23203	-58	-75	1796	49.5	380	108	36	268809
ABpraapp:54	ABpraapp	54	1800	-23199	-92	-94	1800	44.2	509	102	41	355212
ABpraappa:79	ABpraappa	79	1745	-23255	-75	-79	1745	43.0	379	99	35	274580
ABpraappp:79	ABpraappp	79	1786	-23213	-59	-67	1786	46.3	430	101	37	262205
ABprap:18	ABprap	18	1725	-23274	-124	-124	1725	46.1	588	192	56	323882
ABprapa:34	ABprapa	34	1742	-23257	-115	-114	1742	44.6	624	223	49	512101
ABprapaa:54	ABprapaa	54	1777	-23222	-121	-123	1777	47.6	610	226	43	416869
ABprapaaa:79	ABprapaaa	79	1766	-23233	-219	-225	1766	54.3	540	165	38	276313
ABprapaap:79	ABprapaap	79	1804	-23195	-166	-168	1804	53.2	582	200	38	296973
ABprapap:54	ABprapap	54	1783	-23216	-119	-124	1783	50.2	603	178	42	417685
ABprapapa:79	ABprapapa	79	1722	-23277	-114	-118	1722	51.0	551	134	35	244948
ABprapapp:79	ABprapapp	79	1750	-23249	-101	-110	1750	51.6	591	153	36	276036
ABprapp:34	ABprapp	34	1763	-23236	-90	-90	1763	36.1	604	150	46	427798
ABprappa:55	ABprappa	55	1790	-23209	-63	-68	1790	40.7	580	170	41	349622
ABprappaa:82	ABprappaa	82	1773	-23226	-67	-73	1773	47.0	474	134	37	253630
ABprappap:82	ABprappap	82	1756	-23243	-57	-61	1756	47.5	520	133	36	259795
ABprappp:55	ABprappp	55	1765	-23234	-99	-100	1765	44.7	556	121	40	361602
ABprapppa:85	ABprapppa	85	1747	-23252	-132	-139	1747	51.5	433	130	34	216954
ABprapppp:85	ABprapppp	85	1828	-23171	-192	-218	1828	54.9	486	130	37	294395
ABprp:6	ABprp	6	1690	-23309	-151	-151	1690	44.7	448	113	61	313214
ABprpa:17	ABprpa	17	1737	-23263	-162	-161	1737	42.7	389	108	56	300789
ABprpaa:34	ABprpaa	34	1797	-23203	-198	-198	1797	50.7	415	139	50	521590
ABprpaaa:54	ABprpaaa	54	1812	-23187	-63	-66	1812	37.1	480	114	44	363948
ABprpaaaa:80	ABprpaaaa	80	1781	-23218	-35	-40	1781	34.2	423	88	37	260730
ABprpaaap:80	ABprpaaap	80	1762	-23237	-65	-68	1762	37.4	474	95	39	292766
ABprpaap:54	ABprpaap	54	1814	-23185	-89	-92	1814	42.6	410	95	42	414308
ABprpaapa:83	ABprpaapa	83	1743	-23256	-70	-69	1743	31.0	334	101	37	250382
ABprpaapp:83	ABprpaapp	83	1766	-23233	-43	-46	1766	31.2	385	89	35	218137
ABprpap:34	ABprpap	34	1798	-23201	-96	-96	1798	39.4	358	100	47	438678
ABprpapa:55	ABprpapa	55	1794	-23205	-90	-92	1794	45.7	320	124	41	373495
ABprpapaa:86	ABprpapaa	86	1822	-23177	12	14	1822	50.3	265	145	34	232025
ABprpapap:86	ABprpapap	86	1784	-23215	-82	-84	1784	45.7	301	129	35	238954
ABprpapp:55	ABprpapp	55	1803	-23196	-69	-71	1803	35.1	380	96	42	346793
ABprpappa:83	ABprpappa	83	1815	-23184	0	-2	1815	39.3	277	132	35	249724
ABprpappp:83	ABprpappp	83	1766	-23233	-46	-52	1766	38.5	328	119	38	280222
ABprpp:17	ABprpp	17	1738	-23261	-108	-109	1738	34.3	484	113	55	247741
ABprppa:33	ABprppa	33	1768	-23231	-83	-83	1768	35.5	524	135	47	367779
ABprppaa:54	ABprppaa	54	1725	-23274	-66	-66	1725	33.1	589	180	41	297045
ABprppaaa:85	ABprppaaa	85	1681	-23318	-134	-93	1681	45.2	608	178	36	277644
ABprppaap:85	ABprppaap	85	1710	-23289	-60	-46	1710	44.6	579	143	34	251311
ABprppap:54	ABprppap	54	1764	-23235	-61	-62	1764	34.4	556	128	43	369873
ABprppapa:84	ABprppapa	84	1735	-23264	-74	-78	1735	41.4	522	100	37	285729
ABprppapp:84	ABprppapp	84	1720	-23279	-49	-52	1720	38.7	571	114	38	305970
ABprppp:33	ABprppp	33	1813	-23186	-80	-80	1813	36.3	445	95	47	394287
ABprpppa:54	ABprpppa	54	1794	-23205	-26	-26	1794	24.7	512	126	42	259747
ABprpppaa:80	ABprpppaa	80	1766	-23233	-34	-36	1766	29.4	533	107	38	239028
ABprpppap:80	ABprpppap	80	1732	-23267	-26	-21	1732	32.4	593	153	38	279116
ABprpppp:54	ABprpppp	54	1826	-23173	-32	-33	1826	23.8	449	104	42	235356
ABprppppa:83	ABprppppa	83	1794	-23205	-7	-11	1794	13.5	415	127	37	129661
ABprppppp:83	ABprppppp	83	1790	-23209	-16	-19	1790	28.0	482	100	35	175176
EMS:1	EMS	1	1735	-23265	-140	-140	1735	48.0	326	129	70	485551
MS:3	MS	3	1666	-23333	-178	-178	1666	51.0	378	227	75	552606
MSa:10	MSa	10	1704	-23295	-140	-141	1704	45.9	322	281	60	273234
MSaa:25	MSaa	25	1788	-23211	-103	-104	1788	50.9	279	267	56	379664
MSaaa:41	MSaaa	41	1804	-23195	-89	-90	1804	49.7	251	270	48	464133
MSaaaa:63	MSaaaa	63	1815	-23184	-6	-4	1815	43.7	230	233	41	308885
MSaaaaa:87	MSaaaaa	87	1764	-23235	-12	-8	1764	36.7	201	220	37	245050
MSaaaap:87	MSaaaap	87	1763	-23236	-27	-28	1763	27.7	263	224	35	180644
MSaaap:63	MSaaap	63	1739	-23260	-107	-110	1739	45.2	308	271	41	279022
MSaaapa:89	MSaaapa	89	1781	-23218	-27	-30	1781	35.8	276	247	39	229369
MSaaapp:89	MSaaapp	89	1753	-23246	-27	-31	1753	33.3	329	251	34	172619
MSaap:41	MSaap	41	1816	-23183	-123	-125	1816	52.1	344	293	48	454240
MSaapa:63	MSaapa	63	1802	-23197	-86	-92	1802	51.2	344	300	43	305943
MSaapaa:86	MSaapaa	86	1776	-23223	-40	-42	1776	40.7	357	270	37	187109
MSaapap:86	MSaapap	86	1758	-23241	-57	-60	1758	44.8	408	283	35	189534
MSaapp:63	MSaapp	63	1805	-23194	-38	-37	1805	49.8	429	310	42	336000
MSaappa:95	MSaappa	95	1788	-23211	-9	-9	1788	51.1	420	292	32	181977
MSaappp:95	MSaappp	95	1851	-23148	16	38	1851	43.8	460	294	38	223178
MSap:25	MSap	25	1787	-23212	-73	-73	1787	43.1	359	319	54	317437
MSapa:42	MSapa	42	1834	-23165	-34	-35	1834	41.0	332	344	46	369119
MSapaa:65	MSapaa	65	1808	-23191	-29	-29	1808	35.6	294	297	40	219053
MSapaaa:92	MSapaaa	92	1700	-23299	-43	-39	1700	33.5	230	291	32	134985
MSapaap:92	MSapaap	92	1739	-23260	-18	-19	1739	36.9	295	302	34	157824
MSapap:65	MSapap	65	1818	-23181	3	5	1818	34.4	356	306	40	197345
MSapapa:92	MSapapa	92	1788	-23211	-13	-17	1788	30.3	312	306	35	140988
MSapapp:92	MSapapp	92	1739	-23260	-43	-45	1739	24.8	359	304	35	124344
MSapp:42	MSapp	42	1749	-23250	-93	-92	1749	40.5	420	340	43	299606
MSappa:66	MSappa	66	1794	-23205	-4	-6	1794	34.6	398	303	37	163052
MSappaa:99	MSappaa	99	1814	-23185	18	19	1814	32.8	355	305	34	115090
MSappap:99	MSappap	99	1764	-23235	-14	-20	1764	37.2	401	307	31	95981
MSappp:66	MSappp	66	1760	-23239	-29	-28	1760	32.5	447	310	38	159290
MSapppa:102	MSapppa	102	1757	-23242	-66	-74	1757	25.6	391	310	31	77340
MSapppp:102	MSapppp	102	1825	-23174	6	6	1825	26.9	433	282	35	84773
MSp:10	MSp	10	1727	-23272	-129	-131	1727	46.8	416	220	59	263846
MSpa:25	MSpa	25	1757	-23243	-168	-169	1757	52.6	367	240	55	349866
MSpaa:41	MSpaa	41	1794	-23205	-116	-119	1794	52.1	359	223	46	395080
MSpaaa:64	MSpaaa	64	1789	-23210	-72	-73	1789	46.7	302	203	42	272827
MSpaaaa:88	MSpaaaa	88	1752	-23247	-67	-69	1752	41.5	250	200	37	235427
MSpaaap:88	MSpaaap	88	1785	-23214	-36	-40	1785	33.4	302	184	37	188376
MSpaap:64	MSpaap	64	1765	-23234	-73	-75	1765	47.1	375	232	41	283447
MSpaapa:91	MSpaapa	91	1776	-23223	-34	-35	1776	39.5	315	203	38	223193
MSpaapp:91	MSpaapp	91	1715	-23285	-73	-74	1715	41.5	368	215	30	127533
MSpap:41	MSpap	41	1806	-23193	-172	-173	1806	53.4	446	284	48	467595
MSpapa:63	MSpapa	63	1863	-23136	-254	-266	1863	55.6	410	253	45	348928
MSpapaa:87	MSpapaa	87	1736	-23263	-121	-124	1736	49.7	384	244	39	257982
MSpapap:87	MSpapap	87	1776	-23223	-72	-77	1776	51.6	432	250	35	210590
MSpapp:63	MSpapp	63	1783	-23216	-190	-192	1783	53.8	487	262	42	354358
MSpappa:95	MSpappa	95	1782	-23217	-97	-104	1782	52.3	457	250	33	219989
MSpappp:95	MSpappp	95	1754	-23245	-145	-103	1754	50.3	484	226	39	296611
MSpp:25	MSpp	25	1778	-23221	-178	-179	1778	54.3	483	233	54	359426
MSppa:43	MSppa	43	1788	-23211	-140	-140	1788	53.0	527	254	46	399936
MSppaa:65	MSppaa	65	1732	-23267	-84	-86	1732	48.0	459	208	36	163978
MSppaaa:96	MSppaaa	96	1729	-23270	-36	-35	1729	44.8	373	181	34	128260
MSppaap:96	MSppaap	96	1723	-23276	-74	-69	1723	46.5	414	176	33	119122
MSppap:65	MSppap	65	1753	-23246	-53	-54	1753	46.6	483	193	40	236391
MSppp:43	MSppp	43	1810	-23189	-252	-254	1810	55.7	474	184	46	374524
MSpppa:65	MSpppa	65	1743	-23256	-94	-100	1743	50.7	375	186	38	215199
MSpppaa:93	MSpppaa	93	1716	-23283	-70	-69	1716	46.2	269	175	32	116934
MSpppap:93	MSpppap	93	1703	-23296	-77	-76	1703	46.9	321	181	33	148844
MSpppp:65	MSpppp	65	1800	-23199	-45	-52	1800	46.7	427	189	39	194667
MSppppa:92	MSppppa	92	1760	-23239	-50	-57	1760	43.1	339	162	34	145429
MSppppp:92	MSppppp	92	1741	-23258	-34	-38	1741	35.0	364	149	34	130535
E:3	E	3	1695	-23304	-166	-167	1695	42.0	514	305	70	416474
Ea:11	Ea	11	1769	-23230	-119	-119	1769	40.7	441	281	61	351310
Eal:39	Eal	39	1814	-23185	-71	-72	1814	39.0	449	182	50	281685
Eala:73	Eala	73	1800	-23199	-49	-51	1800	32.2	363	175	43	139797
Ealp:73	Ealp	73	1755	-23244	-69	-69	1755	32.5	437	179	42	125086
Ear:39	Ear	39	1839	-23160	-64	-65	1839	36.2	389	255	52	303597
Eara:72	Eara	72	1748	-23251	-78	-78	1748	30.1	336	239	42	136279
Earp:72	Earp	72	1799	-23200	-60	-58	1799	30.7	407	237	42	116189
Ep:11	Ep	11	1753	-23246	-96	-96	1753	34.0	534	279	59	308131
Epl:40	Epl	40	1780	-23219	-78	-78	1780	37.8	532	211	50	283500
Epla:76	Epla	76	1807	-23192	-11	-14	1807	34.3	490	175	42	121104
Eplp:76	Eplp	76	1834	-23165	-59	-59	1834	34.6	558	209	41	112398
Epr:40	Epr	40	1807	-23192	-68	-68	1807	30.6	472	270	50	245502
Epra:77	Epra	77	1797	-23202	-13	-13	1797	27.4	458	239	41	56835
Eprp:77	Eprp	77	1797	-23202	-52	-54	1797	28.9	539	255	41	92691
P2:1	P2	1	1735	-23264	-192	-192	1735	44.0	590	217	54	130127
C:4	C	4	1771	-23228	-73	-73	1771	19.6	483	242	74	155864
Ca:14	Ca	14	1821	-23178	-39	-38	1821	15.0	448	221	66	0
Caa:30	Caa	30	1882	-23117	-8	-8	1882	11.6	436	195	56	47319
Caaa:51	Caaa	51	1846	-23153	-24	-24	1846	8.7	450	231	44	92595
Caaaa:81	Caaaa	81	1827	-23172	-7	-7	1827	8.7	499	226	41	39644
Caaaaa:116	Caaaaa	116	1702	-23297	-46	-45	1702	8.9	511	235	32	13364
Caaaap:116	Caaaap	116	1737	-23262	-24	-25	1737	8.7	564	232	35	19771
Caaap:81	Caaap	81	1827	-23172	-27	-25	1827	16.4	582	256	39	97399
Caaapa:116	Caaapa	116	1917	-23082	-24	13	1917	26.0	634	245	35	91307
Caaapp:116	Caaapp	116	1744	-23255	-3	-2	1744	13.7	608	231	35	55799
Caap:51	Caap	51	1857	-23142	-23	-21	1857	11.7	557	263	43	106398
Caapa:86	Caapa	86	4639	-20360	2162	2373	4639	31.2	632	259	34	113520
Caapp:86	Caapp	86	2927	-22072	887	936	2927	32.6	631	284	39	160828
Caappd:125	Caappd	125	4225	-20775	1874	2032	4225	39.4	646	291	35	87018
Caappv:125	Caappv	125	7868	-17131	4268	5132	7868	47.9	624	275	30	93257
Cap:30	Cap	30	1852	-23147	-28	-27	1852	13.3	512	296	52	137789
Capa:56	Capa	56	2141	-22858	243	243	2141	23.3	519	336	42	164553
Capaa:96	Capaa	96	3359	-21640	1277	1310	3359	40.0	499	306	36	146680
Capaaa:136	Capaaa	136	3293	-21706	1214	1294	3293	41.4	509	288	33	88554
Capaap:136	Capaap	136	2994	-22006	1032	1040	2994	30.0	484	313	32	69973
Capap:96	Capap	96	3683	-21316	1399	1516	3683	41.3	548	297	37	149501
Capapa:138	Capapa	138	3528	-21471	1015	1255	3528	43.0	548	287	32	86681
Capapp:138	Capapp	138	3893	-21106	1294	1456	3893	31.6	531	303	30	63810
Capp:56	Capp	56	1959	-23040	74	77	1959	23.4	572	310	43	151643
Cappa:90	Cappa	90	3957	-21042	1585	1627	3957	29.8	571	301	36	118574
Cappaa:131	Cappaa	131	5951	-19048	2952	3276	5951	29.1	561	292	33	82707
Cappap:131	Cappap	131	5016	-19983	2293	2473	5016	23.2	537	291	31	57732
Cappp:90	Cappp	90	4971	-20028	2522	2620	4971	38.4	589	290	36	144380
Capppa:136	Capppa	136	8310	-16689	5133	5244	8310	43.7	581	270	31	86708
Capppp:136	Capppp	136	7037	-17962	4173	4386	7037	32.6	582	294	33	97888
Cp:14	Cp	14	1787	-23212	-75	-76	1787	26.0	548	195	62	139455
Cpa:30	Cpa	30	1823	-23176	-62	-62	1823	18.0	541	179	52	148977
Cpaa:52	Cpaa	52	1850	-23149	0	0	1850	14.9	540	170	46	130147
Cpaaa:78	Cpaaa	78	1824	-23175	-2	-4	1824	11.0	503	165	40	54828
Cpaaaa:118	Cpaaaa	118	1733	-23266	3	3	1733	9.6	474	173	35	0
Cpaaap:118	Cpaaap	118	1702	-23297	-13	-14	1702	12.3	535	164	32	39331
Cpaap:78	Cpaap	78	1830	-23169	14	13	1830	16.4	579	192	40	97323
Cpaapa:115	Cpaapa	115	1713	-23286	-6	-5	1713	13.9	579	167	35	58589
Cpaapp:115	Cpaapp	115	1822	-23177	5	6	1822	23.6	625	185	36	92970
Cpap:52	Cpap	52	1842	-23157	-36	-36	1842	20.7	596	248	43	126863
Cpapa:79	Cpapa	79	2814	-22185	831	854	2814	35.5	644	260	38	158050
Cpapaa:120	Cpapaa	120	5723	-19276	3452	3459	5723	44.1	644	221	32	79392
Cpapap:120	Cpapap	120	8202	-16797	4924	5285	8202	51.8	614	266	29	70621
Cpapp:79	Cpapp	79	2526	-22473	598	599	2526	27.6	623	203	38	111345
Cpappd:121	Cpappd	121	4693	-20306	2455	2514	4693	34.3	647	247	34	88582
Cpappv:121	Cpappv	121	4585	-20414	2445	2434	4585	34.9	637	185	33	79070
Cpp:30	Cpp	30	1792	-23207	-61	-61	1792	25.4	614	268	50	202610
Cppa:53	Cppa	53	2053	-22946	197	195	2053	40.7	630	254	44	207917
Cppaa:94	Cppaa	94	2926	-22073	873	890	2926	48.1	526	208	36	123104
Cppaaa:133	Cppaaa	133	2891	-22108	822	875	2891	46.2	518	202	33	85130
Cppaap:133	Cppaap	133	2839	-22160	860	867	2839	42.7	485	157	32	72971
Cppap:94	Cppap	94	3153	-21846	958	1079	3153	44.7	558	228	38	136402
Cppapa:139	Cppapa	139	3810	-21189	1506	1565	3810	46.6	560	204	30	75120
Cppapp:139	Cppapp	139	3771	-21228	1337	1444	3771	40.9	537	159	31	78992
Cppp:53	Cppp	53	1902	-23097	22	22	1902	30.7	611	296	42	148586
Cpppa:86	Cpppa	86	4209	-20790	1926	1972	4209	41.0	607	252	36	124524
Cpppaa:129	Cpppaa	129	7416	-17583	4767	4848	7416	45.0	593	230	34	124371
Cpppap:129	Cpppap	129	7709	-17290	4721	4840	7709	42.4	595	180	30	83701
Cpppp:86	Cpppp	86	3838	-21161	1729	1718	3838	39.2	592	196	36	114776
Cppppa:127	Cppppa	127	5588	-19411	3155	3163	5588	36.7	522	146	31	73525
Cppppp:127	Cppppp	127	6322	-18677	3281	3467	6322	38.4	574	162	30	73327
P3:4	P3	4	1730	-23269	-96	-95	1730	32.9	607	268	58	228668
D:19	D	19	1795	-23204	-110	-110	1795	39.9	610	280	53	193902
Da:43	Da	43	1778	-23221	-184	-185	1778	45.4	588	295	45	110073
Daa:75	Daa	75	1747	-23252	-150	-152	1747	48.5	530	204	37	77598
Dap:75	Dap	75	1838	-23161	-108	-104	1838	46.2	538	240	39	82934
Dp:43	Dp	43	1816	-23183	-93	-94	1816	33.1	542	352	46	101235
Dpa:75	Dpa	75	1829	-23170	-45	-38	1829	40.4	483	309	37	98107
Dpp:75	Dpp	75	1831	-23168	-61	-57	1831	39.3	557	304	38	86607
P4:19	P4	19	1785	-23214	-107	-107	1785	41.3	524	327	49	156290
Z2:69	Z2	69	1829	-23170	-68	-64	1829	46.6	522	296	37	50971
Z3:69	Z3	69	1864	-23135	-45	-48	1864	45.2	438	270	34	38854
