# Supplementary material for: Quantitative Differences in Nuclear β-catenin and TCF Pattern Embryonic Cells in C. elegans
Source: PLoS Genet. 2015 Oct 21;11(10):e1005585. doi: 10.1371/journal.pgen.1005585 (PMC4619327; doi:10.1371/journal.pgen.1005585)
Supplement: S1 Data — For each cell analyzed, birth time is given in column 3 and the average nuclear reporter intensity over the lifetime of the cell (corrected for background) is given in column 7 (“blot”). For information on each embryo’s strain information and experimental conditions, refer to S2 Table. (ZIP) [file pgen.1005585.s005.zip › CAs/CA20120910_pal-1_L2.csv]

cellTime	cell	time	none	global	local	blot	cross	z	x	y	size	gweight
ABa:1	ABa	1	6384	-18615	-2	-1	6384	38.1	229	231	80	953831
ABal:8	ABal	8	6343	-18656	55	55	6343	30.3	185	263	72	1076281
ABala:17	ABala	17	6373	-18626	188	186	6373	38.9	152	199	66	1010967
ABalaa:29	ABalaa	29	6336	-18663	100	100	6336	44.3	126	191	60	965669
ABalaaa:45	ABalaaa	45	6057	-18942	-100	-100	6057	43.3	110	190	52	661791
ABalaaaa:63	ABalaaaa	63	5523	-19476	-101	-106	5523	43.8	125	175	43	362008
ABalaaaal:89	ABalaaaal	89	5383	-19616	-65	-68	5383	34.7	135	208	38	406629
ABalaaaala:119	ABalaaaala	119	6220	-18779	-55	-57	6220	45.8	136	256	32	401823
ABalaaaalp:119	ABalaaaalp	119	6257	-18742	-25	-25	6257	47.0	157	292	35	490759
ABalaaaar:89	ABalaaaar	89	5392	-19608	-63	-71	5392	40.8	123	164	38	445011
ABalaaaarl:121	ABalaaaarl	121	6224	-18775	-57	-57	6224	50.2	139	221	31	345031
ABalaaaarr:121	ABalaaaarr	121	6328	-18671	-5	-10	6328	45.2	155	196	34	466984
ABalaaap:63	ABalaaap	63	5531	-19468	-110	-112	5531	34.5	146	176	44	355053
ABalaaapa:85	ABalaaapa	85	5369	-19630	-65	-68	5369	29.6	147	158	39	387085
ABalaaapal:114	ABalaaapal	114	6106	-18893	-68	-75	6106	38.0	135	261	36	578050
ABalaaapar:114	ABalaaapar	114	6121	-18878	-28	-31	6121	38.2	127	212	33	478970
ABalaaapp:85	ABalaaapp	85	5356	-19643	-92	-96	5356	30.0	188	148	38	343120
ABalaaappl:115	ABalaaappl	115	6112	-18887	-75	-76	6112	36.7	137	172	32	470860
ABalaaappr:115	ABalaaappr	115	6139	-18860	-60	-66	6139	36.5	159	149	34	511754
ABalaap:45	ABalaap	45	6038	-18961	-137	-131	6038	50.6	164	244	52	522679
ABalaapa:63	ABalaapa	63	5564	-19435	-90	-94	5564	42.2	189	181	43	313358
ABalaapaa:88	ABalaapaa	88	5369	-19630	-94	-95	5369	38.3	166	127	39	411898
ABalaapaaa:118	ABalaapaaa	118	6192	-18807	-38	-34	6192	47.0	158	160	30	324218
ABalaapaap:118	ABalaapaap	118	6218	-18781	-9	-16	6218	49.1	196	138	31	333444
ABalaapap:88	ABalaapap	88	5433	-19566	-74	-76	5433	40.2	219	124	37	342840
ABalaapapa:118	ABalaapapa	118	6251	-18748	-9	-22	6251	49.0	227	123	30	319300
ABalaapapp:118	ABalaapapp	118	6199	-18800	-85	-82	6199	48.3	260	117	33	348994
ABalaapp:63	ABalaapp	63	5559	-19440	-104	-102	5559	41.4	255	200	44	280649
ABalaappa:86	ABalaappa	86	5393	-19606	-46	-50	5393	30.3	225	130	37	348611
ABalaappaa:119	ABalaappaa	119	6311	-18688	54	44	6311	40.9	184	128	33	508339
ABalaappap:119	ABalaappap	119	6215	-18784	-129	-132	6215	42.2	211	132	33	436333
ABalaappp:86	ABalaappp	86	5393	-19606	-42	-41	5393	26.6	276	137	39	306283
ABalaapppa:115	ABalaapppa	115	6122	-18877	-58	-62	6122	32.2	201	122	35	543816
ABalaapppp:115	ABalaapppp	115	6152	-18847	-59	-74	6152	30.1	230	125	37	559832
ABalap:29	ABalap	29	6160	-18839	-12	-12	6160	27.9	176	173	60	738976
ABalapa:45	ABalapa	45	6069	-18930	-57	-57	6069	33.6	156	144	51	562136
ABalapaa:63	ABalapaa	63	5617	-19382	-4	-5	5617	28.2	148	154	44	318452
ABalapaaa:86	ABalapaaa	86	5378	-19621	-49	-50	5378	25.9	172	219	38	350435
ABalapaaaa:117	ABalapaaaa	117	6150	-18849	-72	-73	6150	31.4	137	251	33	503221
ABalapaaap:117	ABalapaaap	117	6187	-18812	-4	-10	6187	17.6	167	220	32	408509
ABalapaap:86	ABalapaap	86	5348	-19651	-42	-45	5348	19.1	175	231	40	315773
ABalapaapa:114	ABalapaapa	114	6127	-18872	-51	-50	6127	25.3	164	274	33	446843
ABalapaapp:114	ABalapaapp	114	5920	-19079	-78	-91	5920	28.4	186	285	33	399058
ABalapaappa:141	ABalapaappa	141	6414	-18586	-158	-124	6414	33.5	192	302	26	218829
ABalapaappp:141	ABalapaappp	141	6665	-18334	16	6	6665	28.4	181	322	39	785508
ABalapap:63	ABalapap	63	5576	-19423	-49	-47	5576	22.7	211	144	44	238283
ABalapapa:84	ABalapapa	84	5378	-19621	-18	-17	5378	16.2	209	221	37	241578
ABalapapaa:117	ABalapapaa	117	6207	-18792	-32	-41	6207	24.5	153	248	35	577415
ABalapapap:117	ABalapapap	117	6124	-18876	-94	-105	6124	16.7	194	247	36	506558
ABalapapapa:150	ABalapapapa	150	6622	-18378	-140	-164	6622	10.0	200	246	42	733176
ABalapapapp:150	ABalapapapp	150	6990	-18010	244	145	6990	15.0	210	254	26	156522
ABalapapp:84	ABalapapp	84	5401	-19598	2	1	5401	19.2	259	252	39	195042
ABalapappa:112	ABalapappa	112	6043	-18956	-47	-52	6043	20.7	216	275	35	419748
ABalapappaa:149	ABalapappaa	149	6760	-18240	-14	-35	6760	23.0	177	280	32	344180
ABalapappap:149	ABalapappap	149	6552	-18448	-300	-308	6552	20.5	224	293	28	228320
ABalapappp:112	ABalapappp	112	5833	-19166	-53	-57	5833	19.0	270	293	32	262750
ABalapapppa:139	ABalapapppa	139	6646	-18354	202	205	6646	14.3	255	291	34	324770
ABalapapppp:139	ABalapapppp	139	6543	-18457	-41	-35	6543	10.0	254	303	33	373721
ABalapp:45	ABalapp	45	6055	-18944	-43	-43	6055	37.4	223	209	54	491114
ABalappa:62	ABalappa	62	5588	-19411	-27	-26	5588	29.6	211	174	45	286887
ABalappaa:87	ABalappaa	87	5382	-19617	-45	-50	5382	23.7	180	172	38	371250
ABalappaaa:121	ABalappaaa	121	6302	-18697	-47	-46	6302	29.6	144	202	32	511769
ABalappaap:121	ABalappaap	121	6294	-18705	-59	-67	6294	25.0	165	207	35	570562
ABalappap:87	ABalappap	87	5388	-19611	-24	-25	5388	21.9	224	164	40	312260
ABalappapa:116	ABalappapa	116	6165	-18834	-46	-53	6165	28.0	167	145	33	468250
ABalappapp:116	ABalappapp	116	6130	-18869	-93	-95	6130	23.2	197	125	36	497475
ABalappp:62	ABalappp	62	5602	-19397	-25	-25	5602	28.4	277	200	47	233985
ABalapppa:84	ABalapppa	84	5371	-19628	-62	-60	5371	21.7	267	180	39	245936
ABalapppaa:113	ABalapppaa	113	6151	-18848	-21	-22	6151	21.5	190	173	33	465273
ABalapppap:113	ABalapppap	113	6091	-18908	-61	-68	6091	19.3	226	168	34	428794
ABalapppp:84	ABalapppp	84	5381	-19618	-43	-42	5381	22.7	331	184	40	206819
ABalappppa:111	ABalappppa	111	5942	-19057	-70	-80	5942	20.6	262	149	35	383251
ABalappppaa:145	ABalappppaa	145	6639	-18360	-157	-174	6639	25.3	195	151	33	429229
ABalappppap:145	ABalappppap	145	6690	-18310	-120	-121	6690	21.8	242	144	30	314480
ABalappppp:111	ABalappppp	111	6100	-18899	-7	-7	6100	17.7	308	154	34	337930
ABalp:17	ABalp	17	6350	-18649	158	157	6350	37.6	205	311	68	1006200
ABalpa:28	ABalpa	28	6263	-18736	9	9	6263	41.0	164	294	61	920688
ABalpaa:45	ABalpaa	45	5990	-19009	-148	-148	5990	33.8	126	264	53	631924
ABalpaaa:63	ABalpaaa	63	5524	-19475	-123	-124	5524	42.8	109	228	43	374778
ABalpaaaa:88	ABalpaaaa	88	5390	-19609	-72	-77	5390	45.6	117	193	39	394106
ABalpaaaaa:120	ABalpaaaaa	120	6233	-18767	-57	-66	6233	58.4	193	284	30	272690
ABalpaaaap:120	ABalpaaaap	120	6262	-18737	-2	-8	6262	54.9	173	254	32	334516
ABalpaaap:88	ABalpaaap	88	5406	-19593	-87	-93	5406	51.0	141	222	38	316981
ABalpaaapa:119	ABalpaaapa	119	6227	-18772	-90	-106	6227	55.6	210	258	31	293594
ABalpaaapp:119	ABalpaaapp	119	6200	-18799	-115	-136	6200	57.0	241	239	30	257427
ABalpaap:63	ABalpaap	63	5553	-19446	-130	-133	5553	33.9	156	257	47	356957
ABalpaapa:84	ABalpaapa	84	5403	-19596	-119	-122	5403	38.4	138	230	42	354267
ABalpaapaa:110	ABalpaapaa	110	6064	-18935	-114	-127	6064	44.0	176	236	33	392203
ABalpaapap:110	ABalpaapap	110	5847	-19152	-135	-153	5847	50.3	205	256	38	383412
ABalpaapapa:139	ABalpaapapa	139	6682	-18317	-95	-115	6682	47.1	209	266	33	338439
ABalpaapapp:139	ABalpaapapp	139	6651	-18348	-86	-98	6651	46.2	264	262	32	303438
ABalpaapp:84	ABalpaapp	84	5429	-19570	-96	-100	5429	45.6	179	260	39	315620
ABalpaappa:114	ABalpaappa	114	6139	-18860	-55	-63	6139	51.1	168	294	33	380387
ABalpaappp:114	ABalpaappp	114	6102	-18897	-141	-151	6102	50.9	207	312	33	355586
ABalpap:45	ABalpap	45	6021	-18978	-144	-144	6021	42.3	202	335	54	621142
ABalpapa:63	ABalpapa	63	5632	-19367	-102	-105	5632	48.4	150	274	44	327261
ABalpapaa:86	ABalpapaa	86	5474	-19525	-59	-63	5474	55.0	162	226	39	285982
ABalpapaaa:117	ABalpapaaa	117	6229	-18770	-48	-62	6229	59.4	225	286	32	287882
ABalpapaap:117	ABalpapaap	117	6209	-18791	-63	-74	6209	62.4	259	271	33	329632
ABalpapap:86	ABalpapap	86	5444	-19555	-97	-104	5444	57.6	209	254	38	241031
ABalpapapa:116	ABalpapapa	116	6168	-18831	-111	-123	6168	60.4	283	315	35	353030
ABalpapapp:116	ABalpapapp	116	6175	-18824	-89	-93	6175	60.4	325	325	31	294183
ABalpapp:63	ABalpapp	63	5581	-19418	-177	-177	5581	48.6	227	312	47	309859
ABalpappa:84	ABalpappa	84	5423	-19576	-103	-102	5423	58.0	230	251	38	210214
ABalpappaa:110	ABalpappaa	110	6049	-18950	-89	-101	6049	58.6	259	247	31	264672
ABalpappap:110	ABalpappap	110	5879	-19120	-163	-170	5879	56.5	286	267	35	303356
ABalpappapa:143	ABalpappapa	143	6769	-18230	-7	13	6769	56.2	288	278	28	236263
ABalpappapp:143	ABalpappapp	143	6731	-18268	-40	-28	6731	56.7	329	266	30	229582
ABalpappp:84	ABalpappp	84	5508	-19491	-92	-87	5508	58.5	285	256	41	223368
ABalpapppa:110	ABalpapppa	110	6106	-18893	-96	-112	6106	53.7	299	259	32	335731
ABalpapppp:110	ABalpapppp	110	5900	-19099	-80	-90	5900	55.4	340	275	36	314370
ABalpappppa:139	ABalpappppa	139	6735	-18264	-70	-67	6735	51.6	319	288	30	258009
ABalpappppp:139	ABalpappppp	139	6665	-18334	-97	-109	6665	51.9	372	282	32	272543
ABalpp:28	ABalpp	28	6136	-18863	-27	-26	6136	27.8	261	332	62	721853
ABalppa:45	ABalppa	45	6012	-18987	-34	-35	6012	22.7	204	318	52	470809
ABalppaa:64	ABalppaa	64	5551	-19448	-54	-56	5551	38.0	148	301	45	369727
ABalppaaa:90	ABalppaaa	90	5425	-19574	-54	-58	5425	41.4	152	296	38	424076
ABalppaaaa:123	ABalppaaaa	123	6346	-18653	-40	-46	6346	42.6	156	306	32	512736
ABalppaaap:123	ABalppaaap	123	6320	-18679	-113	-114	6320	43.1	182	333	35	504765
ABalppaap:90	ABalppaap	90	5448	-19551	-37	-41	5448	47.5	174	319	38	379411
ABalppaapa:121	ABalppaapa	121	6314	-18685	-17	-24	6314	47.1	206	350	31	386858
ABalppaapp:121	ABalppaapp	121	6265	-18734	-83	-82	6265	42.4	219	365	36	586779
ABalppap:64	ABalppap	64	5579	-19420	-79	-80	5579	35.1	216	322	47	323273
ABalppapa:87	ABalppapa	87	5400	-19599	-122	-130	5400	51.2	213	291	39	289822
ABalppapaa:115	ABalppapaa	115	6108	-18891	-85	-83	6108	55.3	228	332	33	368600
ABalppapap:115	ABalppapap	115	6171	-18828	-97	-106	6171	55.1	268	313	32	329960
ABalppapp:87	ABalppapp	87	5463	-19536	-66	-76	5463	52.9	266	315	40	275220
ABalppappa:113	ABalppappa	113	6106	-18893	-96	-95	6106	54.8	271	344	35	421630
ABalppappp:113	ABalppappp	113	6130	-18869	-39	-48	6130	55.1	313	357	35	381828
ABalppp:45	ABalppp	45	6022	-18977	-84	-79	6022	32.6	286	336	53	516292
ABalpppa:63	ABalpppa	63	5610	-19389	-46	-48	5610	38.4	237	267	46	298889
ABalpppaa:86	ABalpppaa	86	5396	-19603	-63	-70	5396	32.8	184	277	39	411201
ABalpppaaa:118	ABalpppaaa	118	6220	-18779	-12	-16	6220	35.4	150	299	34	570355
ABalpppaap:118	ABalpppaap	118	6196	-18803	-24	-29	6196	31.9	168	329	33	495252
ABalpppap:86	ABalpppap	86	5392	-19607	-105	-113	5392	36.5	212	318	41	408409
ABalpppapa:116	ABalpppapa	116	6106	-18893	-97	-108	6106	35.0	196	348	35	559426
ABalpppapp:116	ABalpppapp	116	6149	-18850	-59	-70	6149	32.6	228	357	34	516892
ABalpppp:63	ABalpppp	63	5641	-19358	-46	-42	5641	37.9	301	307	46	278848
ABalppppa:84	ABalppppa	84	5358	-19641	-129	-129	5358	31.0	241	300	39	346870
ABalppppaa:114	ABalppppaa	114	6141	-18858	-15	-29	6141	27.8	201	321	34	562256
ABalppppap:114	ABalppppap	114	6055	-18944	-116	-121	6055	25.5	236	322	36	605656
ABalppppp:84	ABalppppp	84	5405	-19594	-71	-73	5405	32.5	297	321	42	327694
ABalpppppa:111	ABalpppppa	111	6072	-18927	-69	-83	6072	32.0	262	337	34	486690
ABalpppppp:111	ABalpppppp	111	5985	-19014	-52	-58	5985	30.5	308	357	39	592200
ABalppppppa:144	ABalppppppa	144	6658	-18341	-104	-115	6658	31.7	292	330	30	333721
ABalppppppp:144	ABalppppppp	144	6670	-18329	-68	-77	6670	23.4	320	351	32	360887
ABar:8	ABar	8	6488	-18511	171	171	6488	42.0	273	150	71	1056822
ABara:18	ABara	18	6450	-18549	258	258	6450	50.4	283	167	68	867400
ABaraa:28	ABaraa	28	6305	-18694	66	65	6305	52.6	229	165	59	737001
ABaraaa:44	ABaraaa	44	6021	-18978	-164	-164	6021	50.4	190	151	52	519615
ABaraaaa:62	ABaraaaa	62	5588	-19411	-83	-86	5588	50.7	164	157	44	307530
ABaraaaaa:86	ABaraaaaa	86	5435	-19564	-62	-70	5435	44.8	152	160	38	338758
ABaraaaaaa:116	ABaraaaaaa	116	6149	-18850	-50	-59	6149	51.7	165	217	31	298818
ABaraaaaap:116	ABaraaaaap	116	6174	-18825	-74	-91	6174	49.6	192	183	32	327190
ABaraaaap:86	ABaraaaap	86	5431	-19568	-96	-106	5431	47.2	194	190	36	299890
ABaraaaapa:121	ABaraaaapa	121	6281	-18718	-107	-124	6281	41.4	177	205	32	410039
ABaraaaapp:121	ABaraaaapp	121	6279	-18720	-101	-115	6279	34.2	223	225	31	385532
ABaraaaappa:150	ABaraaaappa	150	6910	-18090	-54	-62	6910	32.0	222	244	30	416077
ABaraaaappp:150	ABaraaaappp	150	6721	-18279	-119	-137	6721	32.0	244	234	30	236841
ABaraaap:62	ABaraaap	62	5596	-19403	-140	-143	5596	46.2	237	134	47	336058
ABaraaapa:82	ABaraaapa	82	5467	-19532	-67	-71	5467	51.5	206	144	41	262494
ABaraaapaa:106	ABaraaapaa	106	5910	-19089	-101	-110	5910	52.5	185	194	33	300228
ABaraaapaaa:148	ABaraaapaaa	148	6658	-18341	-82	-77	6658	47.6	184	225	28	268604
ABaraaapaap:148	ABaraaapaap	148	6741	-18258	-4	6	6741	44.3	223	222	28	272031
ABaraaapap:106	ABaraaapap	106	5744	-19255	-62	-67	5744	51.9	225	171	34	246990
ABaraaapapa:135	ABaraaapapa	135	6593	-18406	-99	-118	6593	49.2	235	208	30	235427
ABaraaapapp:135	ABaraaapapp	135	6551	-18448	-134	-133	6551	47.8	268	186	30	232306
ABaraaapp:82	ABaraaapp	82	5406	-19593	-105	-107	5406	51.8	272	130	38	259047
ABaraaappa:112	ABaraaappa	112	6116	-18883	-23	-25	6116	53.8	208	157	32	301880
ABaraaappp:112	ABaraaappp	112	6101	-18898	-69	-73	6101	56.0	254	159	32	264723
ABaraap:44	ABaraap	44	6046	-18953	-127	-120	6046	56.1	268	199	51	424896
ABaraapa:62	ABaraapa	62	5631	-19368	-90	-89	5631	57.5	221	175	45	246606
ABaraapaa:84	ABaraapaa	84	5388	-19611	-101	-109	5388	54.9	212	192	37	242142
ABaraapaaa:114	ABaraapaaa	114	6163	-18836	-50	-65	6163	44.3	199	211	31	358442
ABaraapaap:114	ABaraapaap	114	6108	-18891	-83	-95	6108	42.9	235	232	34	392360
ABaraapap:84	ABaraapap	84	5422	-19577	-104	-105	5422	51.5	250	216	37	229188
ABaraapapa:113	ABaraapapa	113	5950	-19049	-92	-107	5950	41.9	250	255	34	352940
ABaraapapaa:143	ABaraapapaa	143	6650	-18349	-128	-164	6650	39.1	255	273	29	264779
ABaraapapap:143	ABaraapapap	143	6700	-18299	-8	-3	6700	38.6	295	253	30	284013
ABaraapapp:113	ABaraapapp	113	6107	-18892	-123	-133	6107	40.0	297	256	33	385903
ABaraapp:62	ABaraapp	62	5670	-19329	-121	-108	5670	58.1	290	202	44	220633
ABaraappa:83	ABaraappa	83	5428	-19571	-109	-119	5428	55.0	280	188	37	217662
ABaraappaa:112	ABaraappaa	112	6129	-18870	-55	-62	6129	40.6	215	178	30	357613
ABaraappap:112	ABaraappap	112	5991	-19008	-90	-97	5991	41.6	251	191	33	362065
ABaraappapa:148	ABaraappapa	148	6629	-18370	-244	-238	6629	38.6	231	206	26	244399
ABaraappapp:148	ABaraappapp	148	6796	-18204	74	69	6796	36.0	272	208	31	313669
ABaraappp:83	ABaraappp	83	5456	-19543	-117	-120	5456	55.7	337	207	39	222419
ABaraapppa:112	ABaraapppa	112	5924	-19076	-96	-109	5924	46.5	280	206	34	333051
ABaraapppaa:143	ABaraapppaa	143	6633	-18366	-162	-182	6633	45.2	274	214	30	282693
ABaraapppap:143	ABaraapppap	143	6623	-18376	-129	-136	6623	41.8	312	207	30	279329
ABaraapppp:112	ABaraapppp	112	6153	-18846	-90	-93	6153	44.6	323	209	32	338648
ABarap:28	ABarap	28	6201	-18798	-14	-13	6201	49.5	326	147	59	698338
ABarapa:44	ABarapa	44	6045	-18954	-125	-124	6045	49.6	279	122	52	515005
ABarapaa:62	ABarapaa	62	5644	-19355	-54	-55	5644	55.1	279	129	44	257834
ABarapaaa:86	ABarapaaa	86	5486	-19513	3	-1	5486	58.9	259	158	36	239846
ABarapaaaa:118	ABarapaaaa	118	6199	-18800	-45	-50	6199	59.9	237	201	32	278011
ABarapaaap:118	ABarapaaap	118	6178	-18821	-76	-78	6178	59.7	274	197	28	227375
ABarapaap:86	ABarapaap	86	5419	-19580	-123	-125	5419	59.3	315	176	36	190469
ABarapaapa:112	ABarapaapa	112	6097	-18902	-60	-78	6097	56.3	256	211	30	257951
ABarapaapp:112	ABarapaapp	112	5995	-19004	-98	-120	5995	53.9	295	215	32	277001
ABarapaappa:146	ABarapaappa	146	6928	-18071	150	154	6928	53.2	291	222	27	184041
ABarapaappp:146	ABarapaappp	146	6822	-18177	-111	-120	6822	47.4	323	211	29	270786
ABarapap:62	ABarapap	62	5671	-19328	-61	-65	5671	54.5	348	142	45	248179
ABarapapa:83	ABarapapa	83	5460	-19539	-60	-66	5460	60.3	355	156	36	188447
ABarapapaa:112	ABarapapaa	112	6137	-18862	-15	-21	6137	60.5	304	224	31	268183
ABarapapap:112	ABarapapap	112	6113	-18886	-47	-57	6113	60.8	348	235	31	245731
ABarapapp:83	ABarapapp	83	5445	-19554	-123	-124	5445	58.2	420	167	40	216572
ABarapappa:109	ABarapappa	109	6089	-18910	-32	-40	6089	55.0	329	213	32	311060
ABarapappp:109	ABarapappp	109	5771	-19228	-152	-159	5771	57.0	383	233	36	293776
ABarapapppa:138	ABarapapppa	138	6600	-18399	-119	-120	6600	54.8	357	227	30	254409
ABarapapppp:138	ABarapapppp	138	6635	-18364	-98	-90	6635	53.1	406	233	33	294615
ABarapp:44	ABarapp	44	6038	-18961	-121	-121	6038	55.4	368	168	51	425615
ABarappa:62	ABarappa	62	5550	-19449	-147	-148	5550	48.9	367	125	43	296662
ABarappaa:86	ABarappaa	86	5427	-19572	-78	-82	5427	56.4	325	137	37	292129
ABarappaaa:118	ABarappaaa	118	6199	-18800	-48	-52	6199	62.0	302	184	32	312778
ABarappaap:118	ABarappaap	118	6156	-18843	-123	-129	6156	61.3	348	202	30	289232
ABarappap:86	ABarappap	86	5407	-19592	-104	-103	5407	54.8	392	144	40	296737
ABarappapa:116	ABarappapa	116	6183	-18816	-37	-43	6183	61.3	360	165	34	338562
ABarappapp:116	ABarappapp	116	6170	-18829	-44	-49	6170	61.7	408	168	33	362260
ABarappp:62	ABarappp	62	5616	-19383	-97	-97	5616	49.7	416	159	44	257890
ABarapppa:84	ABarapppa	84	5441	-19558	-61	-67	5441	47.4	342	129	39	308177
ABarapppaa:113	ABarapppaa	113	6104	-18895	-2	-3	6104	58.4	283	146	33	365597
ABarapppap:113	ABarapppap	113	6104	-18895	-86	-95	6104	57.7	326	171	32	322298
ABarapppp:84	ABarapppp	84	5418	-19581	-98	-109	5418	44.3	389	127	40	314732
ABarappppa:111	ABarappppa	111	6099	-18900	-52	-66	6099	54.8	315	144	33	407247
ABarappppp:111	ABarappppp	111	6076	-18923	-83	-94	6076	54.3	365	145	34	369955
ABarp:18	ABarp	18	6134	-18865	55	54	6134	25.3	349	144	66	671893
ABarpa:28	ABarpa	28	6122	-18877	-2	0	6122	25.2	288	129	61	625735
ABarpaa:45	ABarpaa	45	6088	-18911	-5	-5	6088	32.3	238	107	61	753829
ABarpaaa:59	ABarpaaa	59	5572	-19427	-38	-41	5572	25.5	243	120	44	292022
ABarpaaaa:92	ABarpaaaa	92	5345	-19654	-21	-21	5345	9.4	229	199	39	298147
ABarpaaaaa:122	ABarpaaaaa	122	6272	-18727	-43	-46	6272	13.7	194	200	34	464392
ABarpaaaap:122	ABarpaaaap	122	6272	-18727	-52	-51	6272	9.4	226	211	33	385199
ABarpaaap:92	ABarpaaap	92	5418	-19581	-14	-13	5418	10.9	272	222	35	208327
ABarpaaapa:126	ABarpaaapa	126	6327	-18672	-46	-50	6327	8.8	256	226	32	297553
ABarpaaapp:126	ABarpaaapp	126	6215	-18785	-10	-15	6215	10.7	290	229	31	270734
ABarpaaappa:141	ABarpaaappa	141	6472	-18527	-126	-162	6472	8.5	293	222	30	345377
ABarpaaappaa:148	ABarpaaappaa	148	6623	-18376	-37	-17	6623	3.6	273	234	31	210805
ABarpaaappap:148	ABarpaaappap	148	6574	-18425	-200	-202	6574	9.6	288	220	26	256848
ABarpaaappp:141	ABarpaaappp	141	6491	-18508	-50	-59	6491	3.6	307	220	32	195779
ABarpaap:59	ABarpaap	59	5588	-19411	-57	-57	5588	21.1	294	135	49	287286
ABarpaapa:85	ABarpaapa	85	5364	-19635	-14	-15	5364	10.4	313	224	40	163958
ABarpaapaa:114	ABarpaapaa	114	6130	-18869	23	17	6130	9.9	314	223	30	199724
ABarpaapap:114	ABarpaapap	114	6049	-18950	-1	-2	6049	8.6	360	222	35	198399
ABarpaapp:85	ABarpaapp	85	5361	-19638	-20	-20	5361	10.6	389	241	41	142285
ABarpaappa:113	ABarpaappa	113	6040	-18959	11	8	6040	8.1	400	222	35	189448
ABarpaappaa:148	ABarpaappaa	148	6725	-18275	50	54	6725	9.0	372	229	35	286358
ABarpaappap:148	ABarpaappap	148	6655	-18344	-56	-60	6655	9.6	410	241	34	239693
ABarpaappp:113	ABarpaappp	113	5851	-19148	-8	-8	5851	7.8	453	236	34	149407
ABarpaapppa:140	ABarpaapppa	140	6571	-18428	47	58	6571	3.2	444	241	36	157734
ABarpaapppp:140	ABarpaapppp	140	6600	-18399	18	15	6600	8.8	450	247	34	208303
ABarpap:45	ABarpap	45	5959	-19040	-123	-123	5959	37.5	328	179	52	459524
ABarpapa:63	ABarpapa	63	5567	-19432	-85	-85	5567	32.0	296	137	45	271714
ABarpapaa:86	ABarpapaa	86	5391	-19608	-3	-4	5391	14.5	255	142	38	247326
ABarpapaaa:117	ABarpapaaa	117	5812	-19187	-56	-59	5812	10.3	209	163	33	315951
ABarpapaap:117	ABarpapaap	117	6147	-18852	-44	-51	6147	11.2	258	170	34	304294
ABarpapap:86	ABarpapap	86	5350	-19649	-48	-49	5350	13.3	307	158	38	198206
ABarpapapa:116	ABarpapapa	116	6174	-18825	-3	-6	6174	12.6	285	191	31	215972
ABarpapapp:116	ABarpapapp	116	6126	-18873	-47	-47	6126	10.7	334	177	32	221303
ABarpapp:63	ABarpapp	63	5560	-19439	-40	-40	5560	26.5	367	158	46	229941
ABarpappa:86	ABarpappa	86	5389	-19610	22	20	5389	9.3	349	161	39	216323
ABarpappaa:119	ABarpappaa	119	6103	-18896	-43	-43	6103	9.2	317	139	31	291846
ABarpappaaa:148	ABarpappaaa	148	6662	-18337	-77	-87	6662	11.0	308	150	30	347420
ABarpappaap:148	ABarpappaap	148	6452	-18548	-106	-130	6452	6.0	320	148	30	136526
ABarpappap:119	ABarpappap	119	6228	-18771	-7	-10	6228	12.6	354	133	35	336343
ABarpappp:86	ABarpappp	86	5393	-19606	-4	-4	5393	13.3	395	171	39	187887
ABarpapppa:116	ABarpapppa	116	6118	-18881	-71	-79	6118	16.6	379	133	34	316980
ABarpapppp:116	ABarpapppp	116	6119	-18880	-57	-64	6119	15.6	421	129	36	384793
ABarpp:28	ABarpp	28	6086	-18913	-28	-29	6086	21.2	417	149	62	583867
ABarppa:46	ABarppa	46	5989	-19010	-32	-32	5989	19.0	341	130	53	369715
ABarppaa:63	ABarppaa	63	5565	-19434	5	5	5565	17.8	352	177	45	182561
ABarppaaa:88	ABarppaaa	88	5372	-19627	-6	-7	5372	11.0	353	283	37	140683
ABarppaaaa:121	ABarppaaaa	121	6272	-18727	5	2	6272	7.9	383	293	29	174126
ABarppaaap:121	ABarppaaap	121	6087	-18912	-5	0	6087	8.3	422	307	34	171211
ABarppaap:88	ABarppaap	88	5384	-19615	-9	-9	5384	14.2	411	302	40	188935
ABarppaapa:120	ABarppaapa	120	6218	-18781	-20	-20	6218	7.1	465	305	36	201470
ABarppaapp:120	ABarppaapp	120	6218	-18781	-58	-59	6218	13.3	500	353	34	292229
ABarppap:63	ABarppap	63	5543	-19456	-29	-28	5543	19.0	407	212	46	189341
ABarppapa:87	ABarppapa	87	5387	-19612	-38	-40	5387	22.2	420	333	39	252582
ABarppapaa:121	ABarppapaa	121	6054	-18945	13	13	6054	13.8	442	349	33	236868
ABarppapaaa:139	ABarppapaaa	139	6503	-18496	-96	-95	6503	11.0	428	336	34	266330
ABarppapaap:139	ABarppapaap	139	6599	-18400	-40	-42	6599	16.1	452	374	35	400362
ABarppapap:121	ABarppapap	121	6304	-18695	-37	-28	6304	21.5	493	379	34	408233
ABarppapp:87	ABarppapp	87	5440	-19559	-18	-19	5440	22.5	496	334	40	282605
ABarppappa:121	ABarppappa	121	6543	-18456	192	189	6543	18.0	552	354	35	415697
ABarppappp:121	ABarppappp	121	6809	-18190	366	367	6809	28.6	616	343	34	487637
ABarppp:46	ABarppp	46	6001	-18998	-71	-72	6001	27.1	439	144	53	456623
ABarpppa:63	ABarpppa	63	5592	-19407	-7	-7	5592	22.0	442	155	46	213764
ABarpppaa:86	ABarpppaa	86	5382	-19617	7	6	5382	9.0	433	191	38	152731
ABarpppaaa:118	ABarpppaaa	118	6168	-18831	-16	-16	6168	7.8	415	165	30	207895
ABarpppaap:118	ABarpppaap	118	6165	-18834	-48	-46	6165	11.1	460	147	36	331703
ABarpppap:86	ABarpppap	86	5350	-19649	-29	-31	5350	11.1	477	208	39	146472
ABarpppapa:116	ABarpppapa	116	6134	-18865	-13	-10	6134	8.2	481	186	36	222906
ABarpppapp:116	ABarpppapp	116	5845	-19154	-39	-38	5845	11.6	527	151	33	253884
ABarpppappa:137	ABarpppappa	137	6335	-18665	-33	-13	6335	7.0	540	154	30	95791
ABarpppappp:137	ABarpppappp	137	6554	-18445	-57	-57	6554	12.5	539	154	34	367448
ABarpppp:63	ABarpppp	63	5541	-19458	-14	-13	5541	17.6	482	229	48	178217
ABarppppa:87	ABarppppa	87	5337	-19662	-42	-45	5337	11.4	526	213	39	197537
ABarppppaa:119	ABarppppaa	119	6194	-18805	-46	-44	6194	17.6	502	119	34	361139
ABarppppap:119	ABarppppap	119	6221	-18778	-51	-44	6221	21.2	556	127	36	453598
ABarppppp:87	ABarppppp	87	5351	-19648	-73	-71	5351	15.2	576	246	41	239913
ABarpppppa:119	ABarpppppa	119	6518	-18481	245	246	6518	20.0	595	156	34	411771
ABarpppppaa:149	ABarpppppaa	149	6954	-18046	139	203	6954	14.5	601	154	32	154021
ABarpppppap:149	ABarpppppap	149	7375	-17624	495	510	7375	20.0	601	154	36	574066
ABarpppppp:119	ABarpppppp	119	6841	-18158	409	430	6841	29.1	648	181	34	476720
ABp:1	ABp	1	6381	-18618	23	23	6381	37.1	399	161	79	966775
ABpl:8	ABpl	8	6170	-18829	-22	-22	6170	16.9	391	234	73	601094
ABpla:18	ABpla	18	6068	-18931	57	57	6068	13.3	260	228	67	553379
ABplaa:28	ABplaa	28	6059	-18940	-13	-12	6059	15.0	218	227	62	554303
ABplaaa:44	ABplaaa	44	5997	-19002	-52	-52	5997	16.8	187	173	54	437150
ABplaaaa:61	ABplaaaa	61	5547	-19452	-15	-15	5547	17.9	150	195	46	280675
ABplaaaaa:85	ABplaaaaa	85	5323	-19676	-42	-43	5323	15.7	185	258	38	254087
ABplaaaaaa:116	ABplaaaaaa	116	6075	-18924	-72	-74	6075	9.6	212	262	32	321433
ABplaaaaap:116	ABplaaaaap	116	6123	-18876	-22	-19	6123	11.2	253	275	30	230832
ABplaaaap:85	ABplaaaap	85	5337	-19662	-17	-15	5337	11.3	237	264	38	186063
ABplaaaapa:116	ABplaaaapa	116	6134	-18865	4	3	6134	9.0	291	266	30	196002
ABplaaaapp:116	ABplaaaapp	116	6111	-18888	-43	-42	6111	9.3	340	269	32	172790
ABplaaap:61	ABplaaap	61	5530	-19469	-70	-72	5530	16.7	226	192	45	195871
ABplaaapa:85	ABplaaapa	85	5335	-19664	-60	-60	5335	16.1	256	281	38	225036
ABplaaapaa:117	ABplaaapaa	117	6147	-18852	-4	-6	6147	8.7	278	308	30	265945
ABplaaapap:117	ABplaaapap	117	6152	-18847	-12	-9	6152	10.1	310	324	34	289569
ABplaaapp:85	ABplaaapp	85	5368	-19631	-25	-26	5368	14.5	307	303	40	195602
ABplaaappa:114	ABplaaappa	114	6101	-18898	-11	-13	6101	11.3	344	328	32	246176
ABplaaappp:114	ABplaaappp	114	6083	-18916	-27	-33	6083	13.2	391	334	37	345575
ABplaap:44	ABplaap	44	6008	-18991	-20	-19	6008	19.5	239	253	52	333074
ABplaapa:61	ABplaapa	61	5534	-19465	-54	-53	5534	18.9	182	250	46	259374
ABplaapaa:84	ABplaapaa	84	5368	-19631	-53	-55	5368	23.7	189	300	40	305039
ABplaapaaa:113	ABplaapaaa	113	6088	-18911	-37	-48	6088	15.5	237	324	35	419924
ABplaapaap:113	ABplaapaap	113	6067	-18932	-40	-41	6067	15.2	197	306	36	483036
ABplaapap:84	ABplaapap	84	5390	-19609	-5	-6	5390	19.9	231	331	41	293737
ABplaapapa:114	ABplaapapa	114	6072	-18927	-65	-76	6072	20.7	248	354	34	438629
ABplaapapp:114	ABplaapapp	114	6111	-18888	-40	-46	6111	19.4	286	338	35	413406
ABplaapp:61	ABplaapp	61	5574	-19425	-51	-51	5574	24.5	261	266	48	243526
ABplaappa:82	ABplaappa	82	5434	-19565	3	5	5434	28.1	250	355	41	355643
ABplaappaa:114	ABplaappaa	114	6147	-18852	-23	-23	6147	27.8	259	379	30	388265
ABplaappap:114	ABplaappap	114	6109	-18890	-28	-25	6109	22.3	305	377	37	523110
ABplaappp:82	ABplaappp	82	5440	-19559	-18	-21	5440	28.9	317	365	44	333167
ABplaapppa:109	ABplaapppa	109	6059	-18940	-61	-60	6059	28.0	351	388	37	501511
ABplaapppp:109	ABplaapppp	109	6065	-18934	-65	-65	6065	34.0	398	396	38	527432
ABplap:28	ABplap	28	6039	-18960	-2	-2	6039	14.6	330	238	60	347094
ABplapa:44	ABplapa	44	5981	-19018	-40	-40	5981	14.8	271	177	52	300379
ABplapaa:61	ABplapaa	61	5525	-19474	-26	-25	5525	11.0	253	235	45	170586
ABplapaaa:85	ABplapaaa	85	5382	-19617	-12	-12	5382	17.7	283	342	40	277207
ABplapaaaa:115	ABplapaaaa	115	6131	-18868	-35	-37	6131	18.3	351	347	34	358179
ABplapaaap:115	ABplapaaap	115	6131	-18868	-32	-43	6131	20.0	388	363	36	425173
ABplapaap:85	ABplapaap	85	5368	-19631	-32	-30	5368	19.7	354	352	40	287796
ABplapaapa:120	ABplapaapa	120	6205	-18794	-75	-77	6205	23.0	407	386	34	434364
ABplapaapp:120	ABplapaapp	120	6258	-18741	-63	-61	6258	26.4	450	394	35	434134
ABplapap:61	ABplapap	61	5548	-19451	-36	-37	5548	13.2	322	212	46	146260
ABplapapa:82	ABplapapa	82	5390	-19609	3	2	5390	18.2	386	359	41	244032
ABplapapaa:113	ABplapapaa	113	6067	-18932	-72	-70	6067	22.6	550	374	36	481884
ABplapapap:113	ABplapapap	113	6041	-18958	-92	-83	6041	28.7	584	375	34	461667
ABplapapp:82	ABplapapp	82	5410	-19589	-23	-25	5410	24.9	441	377	42	325221
ABplapappa:111	ABplapappa	111	6057	-18942	-75	-76	6057	35.6	584	374	36	532786
ABplapappp:111	ABplapappp	111	6055	-18944	-120	-114	6055	39.0	618	353	34	441390
ABplapp:44	ABplapp	44	6009	-18990	-4	-3	6009	17.9	327	260	51	240303
ABplappa:61	ABplappa	61	5520	-19479	-59	-60	5520	15.6	314	287	46	188862
ABplappaa:84	ABplappaa	84	5381	-19618	-88	-91	5381	34.0	372	390	41	373108
ABplappaaa:115	ABplappaaa	115	6197	-18802	-56	-57	6197	38.6	447	401	34	425029
ABplappaap:115	ABplappaap	115	6132	-18867	-129	-123	6132	40.5	493	398	34	423274
ABplappap:84	ABplappap	84	5456	-19543	-18	-17	5456	34.9	428	395	41	382419
ABplappapa:115	ABplappapa	115	6724	-18275	451	455	6724	28.4	497	392	34	429232
ABplappapp:115	ABplappapp	115	6891	-18108	539	536	6891	34.3	533	388	34	428844
ABplappp:61	ABplappp	61	5594	-19406	-37	-37	5594	24.9	383	316	45	236182
ABplapppa:86	ABplapppa	86	5409	-19590	-83	-85	5409	37.8	475	389	39	401525
ABplapppaa:119	ABplapppaa	119	6292	-18707	-113	-113	6292	45.0	532	374	33	406224
ABplapppap:119	ABplapppap	119	6308	-18691	-72	-84	6308	46.1	566	362	32	371565
ABplapppp:86	ABplapppp	86	5427	-19572	-158	-138	5427	40.2	525	390	38	378044
ABplappppa:119	ABplappppa	119	6277	-18722	-2	-6	6277	46.7	596	369	33	433370
ABplappppp:119	ABplappppp	119	6344	-18655	-106	-75	6344	51.6	614	337	33	365364
ABplp:18	ABplp	18	6102	-18897	65	65	6102	20.9	394	330	67	659744
ABplpa:29	ABplpa	29	6151	-18848	-13	-13	6151	29.3	361	364	61	761515
ABplpaa:45	ABplpaa	45	5955	-19044	-40	-40	5955	17.1	316	340	52	364850
ABplpaaa:64	ABplpaaa	64	5544	-19455	-47	-47	5544	22.1	204	312	48	304827
ABplpaaaa:85	ABplpaaaa	85	5413	-19586	-84	-94	5413	43.9	183	318	39	308675
ABplpaaaaa:114	ABplpaaaaa	114	6180	-18819	-42	-52	6180	46.6	244	337	32	356796
ABplpaaaap:114	ABplpaaaap	114	6183	-18816	-46	-60	6183	47.8	290	358	34	345874
ABplpaaap:85	ABplpaaap	85	5413	-19586	-68	-67	5413	46.7	221	352	38	274979
ABplpaaapa:114	ABplpaaapa	114	6155	-18844	-76	-76	6155	45.0	263	367	33	381308
ABplpaaapp:114	ABplpaaapp	114	6129	-18870	-85	-93	6129	44.8	298	389	35	420185
ABplpaap:64	ABplpaap	64	5557	-19442	-63	-67	5557	25.7	273	340	45	253087
ABplpaapa:85	ABplpaapa	85	5442	-19557	-86	-96	5442	40.6	237	355	39	330616
ABplpaapaa:114	ABplpaapaa	114	6141	-18858	-106	-133	6141	39.7	248	347	33	410236
ABplpaapap:114	ABplpaapap	114	6087	-18912	-132	-141	6087	37.6	281	377	34	436614
ABplpaapp:85	ABplpaapp	85	5425	-19575	-108	-111	5425	40.2	293	375	41	325352
ABplpaappa:113	ABplpaappa	113	6188	-18811	-53	-68	6188	36.7	319	376	34	403401
ABplpaappp:113	ABplpaappp	113	6134	-18865	-76	-78	6134	39.7	346	397	35	427508
ABplpap:45	ABplpap	45	5988	-19011	-75	-75	5988	27.6	405	372	52	468058
ABplpapa:63	ABplpapa	63	5587	-19412	-91	-90	5587	38.6	285	363	44	281217
ABplpapaa:86	ABplpapaa	86	5419	-19580	-91	-95	5419	57.3	284	331	38	241576
ABplpapaaa:119	ABplpapaaa	119	6262	-18737	-114	-120	6262	56.0	326	329	30	259290
ABplpapaap:119	ABplpapaap	119	6226	-18773	-87	-95	6226	54.4	358	355	32	292016
ABplpapap:86	ABplpapap	86	5439	-19560	-78	-89	5439	57.6	326	338	39	233526
ABplpapapa:116	ABplpapapa	116	6233	-18766	-23	-30	6233	58.7	381	346	33	266151
ABplpapapp:116	ABplpapapp	116	6163	-18836	-139	-132	6163	59.2	430	331	30	214793
ABplpapp:63	ABplpapp	63	5615	-19384	-75	-75	5615	40.0	368	376	46	291576
ABplpappa:84	ABplpappa	84	5465	-19534	-77	-85	5465	58.7	355	326	40	202457
ABplpappaa:111	ABplpappaa	111	5942	-19057	-82	-86	5942	59.6	367	300	38	275483
ABplpappaaa:142	ABplpappaaa	142	6743	-18256	-22	-22	6743	60.6	351	292	29	175577
ABplpappaap:142	ABplpappaap	142	6651	-18348	-159	-166	6651	61.0	408	296	36	249053
ABplpappap:111	ABplpappap	111	6161	-18838	-107	-107	6161	56.2	409	304	30	269111
ABplpappp:84	ABplpappp	84	5497	-19502	-60	-60	5497	59.7	413	330	39	225353
ABplpapppa:116	ABplpapppa	116	7441	-17558	926	934	7441	60.1	444	290	32	241039
ABplpapppp:116	ABplpapppp	116	7559	-17440	942	954	7559	60.9	491	293	31	221840
ABplpp:29	ABplpp	29	6132	-18867	-13	-13	6132	23.2	466	361	59	663419
ABplppa:46	ABplppa	46	5983	-19016	12	12	5983	12.5	408	321	51	260495
ABplppaa:64	ABplppaa	64	5570	-19429	5	6	5570	25.8	320	353	43	257071
ABplppaaa:89	ABplppaaa	89	5412	-19587	-71	-74	5412	48.5	304	370	37	314013
ABplppaaaa:120	ABplppaaaa	120	6238	-18761	-140	-150	6238	46.8	332	353	35	439744
ABplppaaap:120	ABplppaaap	120	6273	-18726	-130	-145	6273	45.4	352	378	29	345866
ABplppaap:89	ABplppaap	89	5430	-19569	-73	-80	5430	51.5	352	365	39	318362
ABplppaapa:121	ABplppaapa	121	6343	-18656	-21	-30	6343	53.9	403	354	31	303385
ABplppaapp:121	ABplppaapp	121	6304	-18695	-48	-47	6304	56.9	434	363	32	310789
ABplppap:64	ABplppap	64	5561	-19438	-56	-63	5561	29.5	375	350	44	274204
ABplppapa:88	ABplppapa	88	5421	-19578	-113	-118	5421	45.5	375	375	39	335100
ABplppapaa:117	ABplppapaa	117	6190	-18809	-97	-100	6190	48.8	383	386	34	376028
ABplppapap:117	ABplppapap	117	6205	-18794	-113	-118	6205	48.8	428	391	32	353054
ABplppapp:88	ABplppapp	88	5423	-19576	-122	-122	5423	45.0	447	372	39	379675
ABplppappa:121	ABplppappa	121	6338	-18661	-80	-92	6338	51.2	459	382	32	344408
ABplppappp:121	ABplppappp	121	6361	-18638	-57	-69	6361	49.5	503	380	33	410327
ABplppp:46	ABplppp	46	5963	-19036	-72	-71	5963	20.2	494	358	51	357685
ABplpppa:63	ABplpppa	63	5579	-19420	-61	-64	5579	27.5	420	375	44	251728
ABplpppaa:86	ABplpppaa	86	5444	-19556	-97	-105	5444	52.4	409	381	38	274710
ABplpppaaa:115	ABplpppaaa	115	6257	-18742	-10	-12	6257	55.9	468	365	31	266982
ABplpppaap:115	ABplpppaap	115	6292	-18707	-24	1	6292	54.1	518	371	34	349818
ABplpppap:86	ABplpppap	86	5528	-19471	-67	-44	5528	48.7	481	387	38	314072
ABplpppapa:117	ABplpppapa	117	7801	-17199	1208	1210	7801	54.8	549	350	34	298097
ABplpppapaa:149	ABplpppapaa	149	8239	-16760	627	569	8239	58.5	550	334	26	167237
ABplpppapap:149	ABplpppapap	149	8515	-16484	748	774	8515	59.0	570	295	26	143563
ABplpppapp:117	ABplpppapp	117	6957	-18042	440	490	6957	55.9	591	326	30	293991
ABplpppp:63	ABplpppp	63	5629	-19370	-108	-107	5629	37.5	465	380	45	294464
ABplppppa:85	ABplppppa	85	5504	-19495	-114	-114	5504	55.4	450	348	39	241453
ABplppppaa:113	ABplppppaa	113	6128	-18871	-167	-153	6128	58.2	467	330	30	234082
ABplppppap:113	ABplppppap	113	6357	-18642	-148	-101	6357	58.0	511	334	33	269578
ABplppppp:85	ABplppppp	85	5648	-19351	-154	-84	5648	59.4	503	325	39	240279
ABplpppppa:116	ABplpppppa	116	8051	-16948	1255	1275	8051	57.9	528	298	31	261019
ABplpppppp:116	ABplpppppp	116	7932	-17067	1106	1170	7932	57.9	572	293	31	266635
ABpr:8	ABpr	8	6523	-18476	161	161	6523	47.7	480	165	72	1031047
ABpra:18	ABpra	18	6438	-18561	257	257	6438	49.0	455	142	66	923312
ABpraa:28	ABpraa	28	6179	-18820	-33	-33	6179	44.4	425	120	59	776055
ABpraaa:44	ABpraaa	44	6036	-18963	-105	-105	6036	41.5	371	101	52	527631
ABpraaaa:62	ABpraaaa	62	5582	-19417	-77	-78	5582	40.1	323	96	44	312550
ABpraaaaa:87	ABpraaaaa	87	5390	-19609	-80	-80	5390	39.3	259	98	37	370774
ABpraaaaaa:120	ABpraaaaaa	120	6248	-18751	-79	-96	6248	42.0	239	109	32	414167
ABpraaaaap:120	ABpraaaaap	120	6234	-18765	-82	-87	6234	39.4	258	91	32	473055
ABpraaaap:87	ABpraaaap	87	5420	-19579	-47	-47	5420	35.6	304	95	38	335059
ABpraaaapa:115	ABpraaaapa	115	6137	-18862	-55	-58	6137	44.5	276	99	33	415016
ABpraaaapp:115	ABpraaaapp	115	6129	-18870	-52	-59	6129	34.5	298	86	35	520508
ABpraaap:62	ABpraaap	62	5587	-19412	-71	-71	5587	33.0	397	108	45	274336
ABpraaapa:85	ABpraaapa	85	5384	-19615	-52	-55	5384	26.8	301	109	39	310291
ABpraaapaa:115	ABpraaapaa	115	6158	-18841	-75	-88	6158	32.9	257	112	34	498380
ABpraaapap:115	ABpraaapap	115	6151	-18848	-37	-49	6151	27.2	281	115	35	550984
ABpraaapp:85	ABpraaapp	85	5394	-19605	-74	-79	5394	25.6	366	125	41	273252
ABpraaappa:110	ABpraaappa	110	6051	-18948	-85	-106	6051	31.9	311	112	34	467530
ABpraaappp:110	ABpraaappp	110	5847	-19152	-99	-110	5847	29.2	363	112	36	389928
ABpraaapppa:140	ABpraaapppa	140	6729	-18270	-53	-50	6729	33.3	324	122	30	326097
ABpraaapppp:140	ABpraaapppp	140	6709	-18290	-32	-35	6709	28.4	363	110	30	300205
ABpraap:44	ABpraap	44	6038	-18961	-172	-172	6038	50.4	448	143	52	508761
ABpraapa:61	ABpraapa	61	5594	-19405	-95	-95	5594	39.7	452	113	45	286100
ABpraapaa:85	ABpraapaa	85	5400	-19599	4	1	5400	19.0	356	108	40	301742
ABpraapaaa:116	ABpraapaaa	116	6141	-18858	-28	-31	6141	18.8	244	115	33	444828
ABpraapaap:116	ABpraapaap	116	6168	-18831	-17	-23	6168	19.2	288	113	35	478180
ABpraapap:85	ABpraapap	85	5377	-19622	-32	-34	5377	17.2	408	127	39	270738
ABpraapapa:115	ABpraapapa	115	6099	-18900	-74	-88	6099	22.5	319	110	34	494723
ABpraapapp:115	ABpraapapp	115	6100	-18899	-92	-103	6100	21.7	357	113	36	497960
ABpraapp:61	ABpraapp	61	5598	-19401	-106	-104	5598	32.5	523	146	46	310139
ABpraappa:82	ABpraappa	82	5393	-19606	-45	-47	5393	23.0	448	117	40	300942
ABpraappaa:114	ABpraappaa	114	6133	-18866	-34	-33	6133	32.2	362	82	31	426441
ABpraappap:114	ABpraappap	114	6140	-18859	-63	-67	6140	31.6	407	93	36	564127
ABpraappp:82	ABpraappp	82	5392	-19607	-77	-76	5392	24.9	508	131	42	311113
ABpraapppa:110	ABpraapppa	110	6056	-18943	-97	-97	6056	35.6	443	94	35	496536
ABpraapppp:110	ABpraapppp	110	6067	-18932	-90	-91	6067	40.6	484	103	35	481721
ABprap:28	ABprap	28	6136	-18863	-12	-12	6136	32.8	516	137	61	792676
ABprapa:44	ABprapa	44	6031	-18968	-74	-76	6031	33.7	493	114	52	556763
ABprapaa:62	ABprapaa	62	5551	-19448	-22	-22	5551	20.2	503	136	45	234684
ABprapaaa:89	ABprapaaa	89	5375	-19624	-19	-20	5375	15.2	458	134	38	270551
ABprapaaaa:120	ABprapaaaa	120	6293	-18706	-11	-16	6293	23.2	427	113	34	425640
ABprapaaap:120	ABprapaaap	120	6288	-18711	-8	-11	6288	23.4	464	116	35	478936
ABprapaap:89	ABprapaap	89	5347	-19652	-69	-69	5347	16.6	520	144	38	303064
ABprapaapa:121	ABprapaapa	121	6347	-18652	7	6	6347	28.1	485	100	32	418046
ABprapaapp:121	ABprapaapp	121	6349	-18650	-72	-56	6349	32.6	522	107	34	459818
ABprapap:62	ABprapap	62	5557	-19442	-39	-38	5557	16.7	552	171	46	218585
ABprapapa:85	ABprapapa	85	5362	-19637	-24	-23	5362	13.9	575	169	40	273778
ABprapapaa:115	ABprapapaa	115	6145	-18854	-112	-111	6145	28.4	605	139	35	483329
ABprapapap:115	ABprapapap	115	6146	-18853	-109	-110	6146	35.8	630	152	34	509385
ABprapapp:85	ABprapapp	85	5370	-19629	-32	-33	5370	19.5	620	207	40	328156
ABprapappa:114	ABprapappa	114	6146	-18853	-60	-67	6146	39.7	647	170	35	513940
ABprapappp:114	ABprapappp	114	6144	-18855	-156	-147	6144	43.4	662	200	34	460719
ABprapp:44	ABprapp	44	6049	-18950	-115	-113	6049	37.7	586	151	52	596238
ABprappa:62	ABprappa	62	5539	-19461	-67	-68	5539	23.6	610	156	46	333045
ABprappaa:85	ABprappaa	85	5377	-19622	-54	-56	5377	26.7	564	127	41	400179
ABprappaaa:116	ABprappaaa	116	6149	-18850	-120	-125	6149	43.2	519	115	34	446427
ABprappaap:116	ABprappaap	116	6217	-18782	-64	-63	6217	44.7	559	126	33	420396
ABprappap:85	ABprappap	85	5365	-19634	-50	-52	5365	22.3	613	159	40	363866
ABprappapa:116	ABprappapa	116	6717	-18282	356	357	6717	33.7	566	122	34	521590
ABprappapp:116	ABprappapp	116	6870	-18129	467	460	6870	40.6	600	140	33	450670
ABprappp:62	ABprappp	62	5512	-19487	-100	-100	5512	24.7	618	227	45	290791
ABprapppa:88	ABprapppa	88	5369	-19630	-84	-85	5369	30.7	641	191	39	426139
ABprapppaa:120	ABprapppaa	120	6298	-18701	-209	-208	6298	47.6	590	163	30	363537
ABprapppap:120	ABprapppap	120	6280	-18719	-215	-217	6280	49.6	611	185	32	377910
ABprapppp:88	ABprapppp	88	5436	-19563	-105	-95	5436	39.1	663	219	38	417701
ABprappppa:123	ABprappppa	123	6364	-18636	-58	-63	6364	51.7	638	193	30	346008
ABprappppp:123	ABprappppp	123	6387	-18612	-181	-147	6387	53.0	642	232	30	329779
ABprp:18	ABprp	18	6441	-18559	202	202	6441	47.0	564	228	64	891220
ABprpa:29	ABprpa	29	6250	-18749	-49	-47	6250	53.5	538	194	59	707707
ABprpaa:45	ABprpaa	45	6034	-18965	-136	-136	6034	54.3	534	166	50	450049
ABprpaaa:63	ABprpaaa	63	5591	-19408	-99	-99	5591	44.1	504	119	45	319071
ABprpaaaa:86	ABprpaaaa	86	5397	-19602	-112	-112	5397	38.6	346	95	39	317090
ABprpaaaaa:112	ABprpaaaaa	112	6088	-18911	-112	-113	6088	49.6	303	124	34	436333
ABprpaaaap:112	ABprpaaaap	112	6039	-18960	-108	-117	6039	51.5	348	113	33	374228
ABprpaaap:86	ABprpaaap	86	5401	-19598	-70	-77	5401	38.0	411	93	39	339558
ABprpaaapa:114	ABprpaaapa	114	6125	-18875	-96	-119	6125	46.7	342	107	32	382559
ABprpaaapp:114	ABprpaaapp	114	6118	-18882	-83	-88	6118	49.8	374	107	33	381391
ABprpaap:63	ABprpaap	63	5554	-19445	-147	-149	5554	39.2	564	151	44	324117
ABprpaapa:86	ABprpaapa	86	5367	-19632	-86	-89	5367	31.4	422	94	39	374163
ABprpaapaa:116	ABprpaapaa	116	6206	-18793	-50	-50	6206	42.0	317	103	32	428852
ABprpaapap:116	ABprpaapap	116	6231	-18769	-54	-59	6231	41.0	358	91	33	480123
ABprpaapp:86	ABprpaapp	86	5479	-19520	-39	-41	5479	37.5	474	109	39	344360
ABprpaappa:113	ABprpaappa	113	6095	-18904	-165	-171	6095	40.7	397	103	34	452355
ABprpaappp:113	ABprpaappp	113	6104	-18895	-123	-124	6104	47.6	419	103	33	412662
ABprpap:45	ABprpap	45	6004	-18995	-196	-195	6004	52.5	588	240	51	477838
ABprpapa:63	ABprpapa	63	5551	-19448	-160	-160	5551	47.1	581	158	44	331763
ABprpapaa:85	ABprpapaa	85	5395	-19604	-112	-116	5395	49.2	427	115	37	275707
ABprpapaaa:116	ABprpapaaa	116	6175	-18824	-68	-74	6175	54.6	384	177	31	277556
ABprpapaap:116	ABprpapaap	116	6196	-18803	-98	-110	6196	55.0	425	175	31	289185
ABprpapap:85	ABprpapap	85	5424	-19575	-113	-120	5424	52.0	466	128	37	247788
ABprpapapa:114	ABprpapapa	114	6129	-18870	-101	-110	6129	59.5	433	185	30	231284
ABprpapapp:114	ABprpapapp	114	6177	-18822	-111	-122	6177	60.4	476	201	30	217086
ABprpapp:63	ABprpapp	63	5593	-19406	-179	-181	5593	46.6	610	209	46	344705
ABprpappa:84	ABprpappa	84	5386	-19613	-170	-172	5386	53.0	491	144	38	238794
ABprpappaa:113	ABprpappaa	113	6113	-18886	-78	-81	6113	61.2	397	216	34	283644
ABprpappap:113	ABprpappap	113	6128	-18871	-172	-150	6128	60.1	436	241	33	286024
ABprpappp:84	ABprpappp	84	5424	-19575	-157	-153	5424	52.5	549	161	39	280505
ABprpapppa:115	ABprpapppa	115	6245	-18754	-101	-97	6245	60.0	472	237	33	276749
ABprpapppp:115	ABprpapppp	115	6345	-18654	-256	-155	6345	60.4	524	253	32	278497
ABprpp:29	ABprpp	29	6270	-18730	-16	-16	6270	42.2	627	208	61	1022841
ABprppa:45	ABprppa	45	6012	-18987	-102	-104	6012	37.8	652	187	49	599915
ABprppaa:64	ABprppaa	64	5498	-19501	-103	-108	5498	31.1	623	153	42	360119
ABprppaaa:89	ABprppaaa	89	5454	-19545	-49	-53	5454	44.1	481	114	37	325010
ABprppaaaa:120	ABprppaaaa	120	6294	-18705	-68	-65	6294	50.5	398	138	32	337405
ABprppaaap:120	ABprppaaap	120	6430	-18569	-8	-21	6430	51.3	427	135	30	318770
ABprppaap:89	ABprppaap	89	5402	-19597	-81	-86	5402	45.3	532	126	37	315239
ABprppaapa:119	ABprppaapa	119	6251	-18748	-133	-144	6251	59.2	460	166	29	251265
ABprppaapp:119	ABprppaapp	119	6251	-18748	-93	-103	6251	60.0	502	172	31	264071
ABprppap:64	ABprppap	64	5530	-19469	-111	-115	5530	28.9	642	208	43	337856
ABprppapa:87	ABprppapa	87	5369	-19630	-102	-106	5369	36.3	562	132	39	369437
ABprppapaa:115	ABprppapaa	115	6189	-18810	-70	-74	6189	53.8	457	126	34	347300
ABprppapap:115	ABprppapap	115	6266	-18733	3	-10	6266	52.2	496	128	33	370176
ABprppapp:87	ABprppapp	87	5412	-19587	-84	-89	5412	36.7	608	169	39	404316
ABprppappa:118	ABprppappa	118	6194	-18805	-108	-106	6194	54.5	518	139	32	339800
ABprppappp:118	ABprppappp	118	6303	-18696	-47	-58	6303	52.6	558	154	32	350721
ABprppp:45	ABprppp	45	5999	-19000	-233	-230	5999	43.2	653	263	51	610002
ABprpppa:63	ABprpppa	63	5478	-19521	-165	-167	5478	35.7	678	220	45	414393
ABprpppaa:85	ABprpppaa	85	5433	-19566	-67	-68	5433	40.3	608	148	38	349500
ABprpppaaa:116	ABprpppaaa	116	6172	-18827	-127	-135	6172	57.0	533	171	31	277998
ABprpppaap:116	ABprpppaap	116	6302	-18697	-60	-26	6302	55.4	579	180	31	300800
ABprpppap:85	ABprpppap	85	5466	-19533	-59	-55	5466	40.6	650	192	38	347625
ABprpppapa:118	ABprpppapa	118	7975	-17024	1296	1300	7975	57.0	597	210	31	263325
ABprpppapp:118	ABprpppapp	118	7211	-17788	422	568	7211	57.0	610	244	29	282529
ABprpppp:63	ABprpppp	63	5558	-19441	-229	-184	5558	40.1	648	261	45	371739
ABprppppa:85	ABprppppa	85	5435	-19564	-144	-142	5435	45.0	613	172	40	341536
ABprppppaa:111	ABprppppaa	111	6157	-18842	-149	-156	6157	59.6	517	203	30	219356
ABprppppap:111	ABprppppap	111	6342	-18657	-136	-59	6342	58.5	559	213	31	236985
ABprppppp:85	ABprppppp	85	5631	-19368	-142	-59	5631	54.7	610	220	40	308276
ABprpppppa:118	ABprpppppa	118	7933	-17066	1116	1134	7933	58.3	556	250	31	269630
ABprpppppp:118	ABprpppppp	118	8074	-16925	1212	1285	8074	56.2	597	268	32	310941
EMS:1	EMS	1	6402	-18597	25	25	6402	36.0	460	337	77	1135781
MS:10	MS	10	6737	-18263	348	347	6737	48.3	373	321	70	927299
MSa:21	MSa	21	6976	-18023	741	740	6976	49.3	310	298	66	887584
MSaa:35	MSaa	35	7494	-17505	1034	1034	7494	54.5	252	287	57	607490
MSaaa:51	MSaaa	51	6963	-18036	805	804	6963	55.0	225	281	51	376216
MSaaaa:70	MSaaaa	70	6084	-18915	347	346	6084	48.6	200	213	44	256620
MSaaaaa:92	MSaaaaa	92	5588	-19411	14	13	5588	35.4	183	200	38	299313
MSaaaaaa:117	MSaaaaaa	117	6291	-18708	-15	-33	6291	34.6	153	209	32	443053
MSaaaaap:117	MSaaaaap	117	6269	-18730	-5	-14	6269	28.6	194	239	36	411906
MSaaaaapa:148	MSaaaaapa	148	6989	-18010	51	53	6989	31.6	188	253	32	283176
MSaaaaapp:148	MSaaaaapp	148	6705	-18294	-66	-68	6705	20.3	223	251	30	248527
MSaaaap:92	MSaaaap	92	5510	-19489	38	36	5510	27.8	239	217	40	287876
MSaaaapa:121	MSaaaapa	121	6322	-18677	-31	-36	6322	21.5	217	220	34	348923
MSaaaapaa:149	MSaaaapaa	149	6699	-18300	-135	-215	6699	15.0	234	222	30	271338
MSaaaapap:149	MSaaaapap	149	6796	-18203	-3	-25	6796	19.5	232	220	32	289242
MSaaaapp:121	MSaaaapp	121	6295	-18704	-33	-35	6295	19.2	275	240	34	289219
MSaaap:70	MSaaap	70	5983	-19017	249	260	5983	51.6	274	243	43	237709
MSaaapa:93	MSaaapa	93	5461	-19539	-52	-54	5461	36.0	268	231	41	275529
MSaaapaa:117	MSaaapaa	117	6191	-18808	-102	-106	6191	31.1	237	259	37	382878
MSaaapap:117	MSaaapap	117	6149	-18850	-69	-73	6149	29.6	287	253	35	345732
MSaaapapa:148	MSaaapapa	148	6700	-18300	-113	-109	6700	26.3	276	254	27	194339
MSaaapapp:148	MSaaapapp	148	6826	-18173	71	75	6826	31.6	304	254	35	429008
MSaaapp:93	MSaaapp	93	5716	-19283	-94	-96	5716	38.7	317	241	34	317090
MSaaappa:138	MSaaappa	138	6598	-18401	-97	-102	6598	33.0	324	248	30	378580
MSaaappp:138	MSaaappp	138	6669	-18330	-28	-49	6669	31.1	354	233	32	329730
MSaap:51	MSaap	51	6873	-18126	699	699	6873	56.0	316	309	51	354700
MSaapa:70	MSaapa	70	6139	-18860	328	329	6139	57.7	319	269	44	209962
MSaapaa:92	MSaapaa	92	5754	-19245	99	91	5754	49.3	313	263	39	235708
MSaapaaa:117	MSaapaaa	117	6423	-18576	-17	-19	6423	46.0	317	271	34	319618
MSaapaap:117	MSaapaap	117	6349	-18650	-73	-80	6349	37.0	346	273	34	328209
MSaapap:92	MSaapap	92	5685	-19314	33	41	5685	52.1	375	265	37	230390
MSaapapa:122	MSaapapa	122	6471	-18528	-82	-90	6471	46.1	362	269	30	266611
MSaapapp:122	MSaapapp	122	6508	-18491	-27	-35	6508	46.6	400	287	35	318548
MSaapp:70	MSaapp	70	6038	-18961	292	295	6038	57.7	400	282	42	217302
MSaappa:96	MSaappa	96	6081	-18918	61	64	6081	56.2	410	272	34	288972
MSaappaa:146	MSaappaa	146	6948	-18052	67	44	6948	54.6	420	255	29	242260
MSaappap:146	MSaappap	146	6801	-18198	-147	-150	6801	51.4	452	280	30	267309
MSaappp:96	MSaappp	96	5977	-19022	-50	-44	5977	53.4	446	297	39	360841
MSaapppa:140	MSaapppa	140	6795	-18204	-85	-83	6795	48.8	428	329	33	302028
MSaapppp:140	MSaapppp	140	6973	-18026	-72	-24	6973	49.1	471	316	31	272442
MSap:35	MSap	35	7470	-17529	1066	1066	7470	45.1	339	353	59	798136
MSapa:53	MSapa	53	6772	-18227	722	720	6772	44.6	310	364	51	442881
MSapaa:74	MSapaa	74	5892	-19107	225	227	5892	46.9	279	290	42	261131
MSapaaa:98	MSapaaa	98	5724	-19275	94	91	5724	39.3	209	275	38	368616
MSapaaaa:126	MSapaaaa	126	6468	-18531	-34	-40	6468	40.7	186	288	29	319102
MSapaaap:126	MSapaaap	126	6453	-18546	-97	-103	6453	38.6	228	296	30	317586
MSapaap:98	MSapaap	98	5922	-19077	49	46	5922	42.5	270	294	37	399488
MSapaapa:138	MSapaapa	138	7769	-17230	899	887	7769	49.2	252	306	29	288207
MSapaapp:138	MSapaapp	138	7721	-17278	855	833	7721	46.0	305	319	32	321552
MSapap:74	MSapap	74	5879	-19120	170	171	5879	47.6	345	310	42	252826
MSapapa:98	MSapapa	98	5525	-19474	-84	-85	5525	40.0	300	311	37	307244
MSapapaa:125	MSapapaa	125	6509	-18490	-52	-67	6509	36.6	264	306	31	341178
MSapapap:125	MSapapap	125	6537	-18462	-4	4	6537	36.5	306	317	33	368198
MSapapp:98	MSapapp	98	5649	-19350	-48	-46	5649	32.4	345	322	38	374722
MSapappa:131	MSapappa	131	6560	-18439	-16	-17	6560	25.1	296	299	31	308095
MSapappp:131	MSapappp	131	6553	-18446	5	3	6553	22.2	345	317	32	280988
MSapp:53	MSapp	53	6700	-18299	641	641	6700	48.1	409	367	49	414992
MSappa:74	MSappa	74	5934	-19065	235	237	5934	50.2	395	320	42	252850
MSappaa:99	MSappaa	99	5924	-19075	24	21	5924	44.0	349	308	36	326860
MSappaaa:138	MSappaaa	138	6767	-18232	-56	-58	6767	44.6	355	324	30	261748
MSappaap:138	MSappaap	138	6846	-18153	13	-1	6846	41.3	411	321	32	323297
MSappap:99	MSappap	99	6048	-18951	25	23	6048	46.6	395	328	36	359568
MSappapa:143	MSappapa	143	6879	-18120	-10	-35	6879	42.5	364	359	30	384644
MSappapp:143	MSappapp	143	6742	-18257	-189	-178	6742	45.0	399	351	31	298064
MSappp:74	MSappp	74	5851	-19148	180	184	5851	45.2	446	323	41	252716
MSapppa:104	MSapppa	104	5946	-19053	5	9	5946	36.9	366	336	38	443602
MSapppaa:139	MSapppaa	139	6774	-18225	-8	-10	6774	34.7	342	326	31	335169
MSapppap:139	MSapppap	139	6719	-18280	-77	-79	6719	27.8	373	326	31	324379
MSapppp:104	MSapppp	104	5887	-19112	-120	-102	5887	33.0	419	335	37	386026
MSappppa:141	MSappppa	141	6620	-18379	-110	-110	6620	24.3	407	323	31	296232
MSappppp:141	MSappppp	141	6540	-18459	-85	-90	6540	23.5	446	324	32	270160
MSapppppa:145	MSapppppa	145	6704	-18295	-157	-143	6704	26.0	448	328	31	278215
MSapppppp:145	MSapppppp	145	7069	-17930	171	158	7069	23.5	483	333	32	138844
MSp:21	MSp	21	6960	-18039	749	748	6960	50.5	425	253	64	789397
MSpa:35	MSpa	35	7339	-17660	916	917	7339	53.5	352	260	58	583848
MSpaa:51	MSpaa	51	6732	-18267	615	613	6732	52.7	332	230	50	351012
MSpaaa:71	MSpaaa	71	5941	-19058	256	256	5941	46.4	305	184	45	275487
MSpaaaa:92	MSpaaaa	92	5637	-19362	78	74	5637	37.1	236	166	40	281923
MSpaaaaa:116	MSpaaaaa	116	6246	-18753	-43	-49	6246	34.9	188	175	31	361483
MSpaaaaaa:150	MSpaaaaaa	150	6969	-18031	52	87	6969	29.0	188	190	30	389408
MSpaaaaap:150	MSpaaaaap	150	6785	-18215	-294	-307	6785	28.0	210	212	26	210085
MSpaaaap:116	MSpaaaap	116	6157	-18842	-111	-115	6157	28.5	234	181	37	414089
MSpaaap:92	MSpaaap	92	5543	-19456	2	-2	5543	39.1	301	177	40	261639
MSpaaapa:116	MSpaaapa	116	6199	-18800	-50	-59	6199	28.0	254	209	33	329108
MSpaaapp:116	MSpaaapp	116	6101	-18898	-19	-21	6101	24.8	298	200	37	319247
MSpaaappa:146	MSpaaappa	146	6762	-18237	-8	-19	6762	25.4	283	200	28	187620
MSpaaappp:146	MSpaaappp	146	6674	-18325	-27	-36	6674	22.8	334	214	30	194027
MSpaap:71	MSpaap	71	5831	-19168	156	158	5831	49.4	377	213	43	251271
MSpaapa:95	MSpaapa	95	5417	-19582	-106	-111	5417	41.2	331	191	39	259635
MSpaapaa:121	MSpaapaa	121	6279	-18720	-63	-70	6279	36.0	279	190	32	310158
MSpaapap:121	MSpaapap	121	6289	-18710	-86	-93	6289	35.5	322	192	36	361030
MSpaapp:95	MSpaapp	95	5932	-19067	-53	-62	5932	31.2	368	224	32	281531
MSpap:51	MSpap	51	6731	-18268	581	581	6731	57.1	422	291	52	355679
MSpapa:71	MSpapa	71	6066	-18933	291	291	6066	58.4	405	197	45	233192
MSpapaa:91	MSpapaa	91	5696	-19303	73	67	5696	51.9	386	209	38	211768
MSpapaaa:116	MSpapaaa	116	6302	-18697	-43	-51	6302	49.0	343	227	33	277641
MSpapaap:116	MSpapaap	116	6277	-18722	-15	-20	6277	40.1	374	225	35	312255
MSpapaapa:148	MSpapaapa	148	6928	-18072	46	11	6928	40.0	348	216	30	244141
MSpapaapp:148	MSpapaapp	148	6923	-18077	9	-13	6923	36.3	402	224	28	195688
MSpapap:91	MSpapap	91	5678	-19321	10	10	5678	54.1	439	228	36	197416
MSpapapa:120	MSpapapa	120	6455	-18544	18	2	6455	48.0	389	233	30	273589
MSpapapp:120	MSpapapp	120	6335	-18664	-140	-139	6335	47.8	428	235	34	295480
MSpapp:71	MSpapp	71	5987	-19012	234	237	5987	57.4	496	214	42	227235
MSpappa:96	MSpappa	96	6076	-18923	30	41	6076	54.9	474	237	35	297974
MSpappaa:144	MSpappaa	144	7055	-17944	-46	-38	7055	52.0	487	289	31	281304
MSpappap:144	MSpappap	144	7122	-17877	180	199	7122	51.1	501	241	30	264485
MSpappp:96	MSpappp	96	5990	-19009	-55	-43	5990	53.2	491	223	39	335507
MSpapppa:141	MSpapppa	141	7069	-17930	114	104	7069	49.8	463	180	32	271161
MSpapppp:141	MSpapppp	141	6914	-18085	-94	0	6914	48.4	500	213	33	287798
MSpp:35	MSpp	35	7391	-17608	963	962	7391	56.0	468	248	56	537504
MSppa:52	MSppa	52	6763	-18236	660	658	6763	57.9	481	199	50	334175
MSppaa:73	MSppaa	73	5740	-19259	136	138	5740	37.4	432	152	41	232112
MSppaaa:97	MSppaaa	97	5672	-19327	61	53	5672	37.5	273	139	36	284153
MSppaaaa:125	MSppaaaa	125	6501	-18498	11	0	6501	45.5	231	158	29	253215
MSppaaap:125	MSppaaap	125	6492	-18507	-41	-45	6492	38.0	263	156	30	263555
MSppaap:97	MSppaap	97	5951	-19048	83	82	5951	41.5	325	154	35	323347
MSppaapa:138	MSppaapa	138	7631	-17368	778	749	7631	49.2	316	177	27	228936
MSppaapp:138	MSppaapp	138	7721	-17278	811	794	7721	45.3	361	166	32	291479
MSppap:73	MSppap	73	5784	-19215	73	73	5784	46.7	460	186	43	248389
MSppapa:97	MSppapa	97	5635	-19364	26	23	5635	36.3	362	147	38	316132
MSppapaa:126	MSppapaa	126	6510	-18490	-105	-116	6510	41.7	296	145	30	271598
MSppapap:126	MSppapap	126	6567	-18432	-15	-15	6567	36.2	337	149	31	282026
MSppapp:97	MSppapp	97	5630	-19369	-82	-85	5630	35.3	409	156	38	339857
MSppappa:131	MSppappa	131	6507	-18492	-28	-31	6507	26.2	306	159	32	303327
MSppappp:131	MSppappp	131	6625	-18374	-6	-8	6625	25.9	373	153	32	278486
MSppp:52	MSppp	52	6652	-18347	567	567	6652	55.1	528	283	50	386642
MSpppa:74	MSpppa	74	5844	-19155	183	184	5844	47.6	515	177	42	277908
MSpppaa:100	MSpppaa	100	5947	-19052	1	2	5947	46.5	388	178	35	335361
MSpppaaa:142	MSpppaaa	142	6802	-18197	-97	-80	6802	50.5	374	191	30	282355
MSpppaap:142	MSpppaap	142	6791	-18208	-72	-70	6791	43.3	412	185	31	297942
MSpppap:100	MSpppap	100	5976	-19023	-29	-14	5976	47.7	437	183	37	375576
MSpppapa:143	MSpppapa	143	6867	-18133	-9	-3	6867	45.7	402	141	29	293843
MSpppapp:143	MSpppapp	143	6876	-18123	-5	-7	6876	47.8	435	167	33	314712
MSpppp:74	MSpppp	74	5737	-19262	39	46	5737	44.0	540	208	44	306121
MSppppa:101	MSppppa	101	5808	-19191	-104	-105	5808	38.5	437	145	37	428595
MSppppaa:138	MSppppaa	138	6735	-18264	-96	-81	6735	41.3	363	139	33	383616
MSppppap:138	MSppppap	138	6657	-18342	-101	-87	6657	34.6	390	152	31	354048
MSppppp:101	MSppppp	101	5881	-19118	-52	-39	5881	35.2	483	163	40	486743
MSpppppa:139	MSpppppa	139	6604	-18395	-115	-120	6604	25.9	445	164	32	331410
MSpppppp:139	MSpppppp	139	6726	-18273	-29	-47	6726	29.0	410	148	34	422350
E:10	E	10	6537	-18463	195	193	6537	36.4	539	330	71	1185502
Ea:22	Ea	22	7058	-17941	727	727	7058	42.4	473	318	68	1185650
Eal:46	Eal	46	6037	-18962	-7	-6	6037	37.7	403	299	57	618785
Eala:72	Eala	72	5457	-19542	-107	-108	5457	34.1	350	268	51	428617
Ealaa:114	Ealaa	114	6103	-18896	-67	-69	6103	21.3	322	262	41	390496
Ealap:114	Ealap	114	6095	-18904	-67	-68	6095	21.9	401	267	41	345891
Ealp:72	Ealp	72	5481	-19518	-116	-116	5481	38.2	427	281	49	415421
Ealpa:115	Ealpa	115	6184	-18815	-99	-101	6184	32.4	390	279	41	471704
Ealpp:115	Ealpp	115	6232	-18767	-10	-8	6232	30.5	453	285	41	412530
Ear:46	Ear	46	6072	-18927	55	56	6072	41.7	430	205	57	607438
Eara:74	Eara	74	5409	-19590	-103	-105	5409	29.7	370	201	50	432234
Earaa:120	Earaa	120	6296	-18703	-59	-63	6296	25.7	351	206	41	520993
Earap:120	Earap	120	6169	-18830	-39	-42	6169	23.8	416	211	40	359002
Earapa:145	Earapa	145	6703	-18296	-93	-107	6703	27.5	434	216	41	491343
Earapp:145	Earapp	145	6733	-18266	-56	-66	6733	29.3	430	214	42	476633
Earp:74	Earp	74	5453	-19546	-83	-83	5453	34.8	446	221	49	437740
Earpa:122	Earpa	122	6327	-18672	-89	-93	6327	35.6	415	215	40	477465
Earpaa:149	Earpaa	149	6943	-18056	49	20	6943	42.0	440	228	34	280467
Earpap:149	Earpap	149	6947	-18053	110	88	6947	38.0	443	227	38	487032
Earpp:122	Earpp	122	6333	-18667	-116	-118	6333	34.5	482	229	42	500115
Ep:22	Ep	22	6782	-18217	529	530	6782	30.1	570	294	65	1056386
Epl:48	Epl	48	6277	-18722	280	286	6277	34.8	507	302	57	628744
Epla:78	Epla	78	5534	-19465	19	16	5534	28.2	485	263	49	347223
Eplaa:124	Eplaa	124	6345	-18654	-11	-12	6345	19.6	464	261	41	281370
Eplaaa:150	Eplaaa	150	6765	-18235	16	5	6765	21.0	474	268	38	272598
Eplaap:150	Eplaap	150	6601	-18399	-199	-252	6601	26.0	476	268	34	183416
Eplap:124	Eplap	124	6366	-18633	-65	-73	6366	23.2	522	267	41	351901
Eplp:78	Eplp	78	5683	-19316	-47	-28	5683	36.0	559	278	49	489739
Eplpa:128	Eplpa	128	6500	-18499	-62	-71	6500	27.4	561	276	41	403865
Eplpp:128	Eplpp	128	6525	-18474	-216	-213	6525	37.8	594	272	41	509360
Epr:48	Epr	48	6305	-18695	330	329	6305	35.7	535	217	56	615229
Epra:78	Epra	78	5532	-19467	5	4	5532	24.6	495	188	50	402019
Epraa:126	Epraa	126	6396	-18603	-66	-70	6396	22.0	455	188	41	342827
Eprap:126	Eprap	126	6405	-18594	-72	-73	6405	24.8	517	200	40	369912
Eprp:78	Eprp	78	5617	-19382	-11	-5	5617	29.0	570	234	50	482117
Eprpa:128	Eprpa	128	6443	-18556	-67	-78	6443	26.1	557	218	38	348790
Eprpp:128	Eprpp	128	6485	-18514	-184	-180	6485	32.8	595	226	40	451325
P2:1	P2	1	6369	-18630	30	30	6369	27.5	627	250	75	1338885
C:13	C	13	6260	-18740	109	109	6260	19.0	546	204	68	655638
Ca:24	Ca	24	6223	-18777	169	169	6223	18.3	451	248	63	458394
Caa:40	Caa	40	6367	-18632	239	239	6367	14.3	402	219	55	296325
Caaa:59	Caaa	59	5941	-19058	265	264	5941	13.6	396	250	48	173710
Caaaa:85	Caaaa	85	5685	-19314	205	205	5685	12.4	456	326	44	223931
Caaaaa:115	Caaaaa	115	6066	-18933	73	72	6066	8.7	507	293	36	190885
Caaaaaa:141	Caaaaaa	141	6344	-18655	-139	-132	6344	8.0	508	361	30	115049
Caaaaap:141	Caaaaap	141	6688	-18311	19	19	6688	9.1	527	313	38	296254
Caaaap:115	Caaaap	115	6289	-18710	61	70	6289	8.9	569	293	39	299997
Caaap:85	Caaap	85	6090	-18909	479	489	6090	20.5	534	355	42	309098
Caaapa:115	Caaapa	115	6543	-18456	254	258	6543	14.6	602	302	38	395439
Caaapp:115	Caaapp	115	7098	-17901	678	684	7098	26.3	641	309	38	540382
Caap:59	Caap	59	6168	-18831	410	417	6168	23.3	471	296	48	267590
Caapa:87	Caapa	87	6956	-18043	696	752	6956	38.0	608	320	38	538530
Caapp:87	Caapp	87	6836	-18163	983	1031	6836	32.6	625	350	41	435728
Caappd:118	Caappd	118	7127	-17872	657	676	7127	41.3	675	318	39	588118
Caappv:118	Caappv	118	7150	-17849	490	604	7150	52.7	641	304	33	371910
Cap:40	Cap	40	6327	-18672	216	216	6327	11.5	502	257	56	330037
Capa:62	Capa	62	7072	-17927	1267	1276	7072	29.7	486	339	49	373625
Capaa:99	Capaa	99	8500	-16499	2214	2244	8500	50.9	513	328	41	435618
Capaaa:132	Capaaa	132	8652	-16347	1572	1584	8652	40.2	478	342	34	373184
Capaap:132	Capaap	132	8710	-16289	1480	1480	8710	49.6	514	312	35	349180
Capap:99	Capap	99	8626	-16373	2163	2251	8626	48.8	569	316	41	504325
Capapa:134	Capapa	134	8305	-16694	1053	1103	8305	40.7	524	335	35	412844
Capapp:134	Capapp	134	8551	-16448	1273	1288	8551	48.0	563	307	33	331884
Capp:62	Capp	62	6779	-18220	968	972	6779	27.4	541	344	48	387517
Cappa:92	Cappa	92	7278	-17721	1318	1330	7278	36.6	557	353	42	489146
Cappaa:126	Cappaa	126	7434	-17565	532	577	7434	32.8	522	338	37	523865
Cappap:126	Cappap	126	7735	-17264	665	757	7735	37.4	560	327	35	459426
Cappp:92	Cappp	92	7822	-17177	1515	1607	7822	43.6	603	331	41	519956
Capppa:130	Capppa	130	7735	-17264	755	791	7735	36.4	595	327	34	480879
Capppp:130	Capppp	130	7921	-17078	881	919	7921	47.6	603	302	34	400440
Cp:24	Cp	24	6451	-18548	351	351	6451	18.0	582	206	65	769736
Cpa:39	Cpa	39	6811	-18188	581	581	6811	17.4	563	168	58	543424
Cpaa:59	Cpaa	59	6090	-18909	376	375	6090	11.5	546	221	50	232648
Cpaaa:82	Cpaaa	82	5558	-19441	111	110	5558	8.9	506	286	43	155977
Cpaaaa:114	Cpaaaa	114	6188	-18811	51	51	6188	8.2	519	228	37	218563
Cpaaap:114	Cpaaap	114	6308	-18691	77	89	6308	10.9	582	212	38	326013
Cpaap:82	Cpaap	82	6027	-18972	412	414	6027	17.6	594	320	43	289027
Cpaapa:113	Cpaapa	113	6598	-18401	351	350	6598	15.1	622	219	39	419900
Cpaapp:113	Cpaapp	113	6800	-18199	578	584	6800	23.0	658	265	38	477754
Cpaappa:142	Cpaappa	142	6864	-18135	225	268	6864	15.6	668	255	32	127679
Cpaappp:142	Cpaappp	142	7325	-17674	509	541	7325	20.5	667	256	36	477476
Cpap:59	Cpap	59	6367	-18632	582	583	6367	18.2	598	292	48	305899
Cpapa:84	Cpapa	84	6245	-18754	589	590	6245	21.1	652	280	45	438606
Cpapaa:120	Cpapaa	120	7217	-17782	580	605	7217	36.1	675	291	38	647998
Cpapap:120	Cpapap	120	6997	-18002	499	509	6997	30.5	670	218	38	598724
Cpapapa:148	Cpapapa	148	7695	-17304	760	763	7695	20.6	662	260	39	670197
Cpapapp:148	Cpapapp	148	7301	-17698	436	435	7301	28.3	681	218	38	690176
Cpapp:84	Cpapp	84	6969	-18030	1102	1136	6969	33.8	657	327	41	457146
Cpappd:118	Cpappd	118	7576	-17423	980	986	7576	42.5	684	255	37	597459
Cpappv:118	Cpappv	118	7419	-17580	762	818	7419	54.2	644	274	33	382902
Cpp:39	Cpp	39	7111	-17888	819	819	7111	20.1	640	247	56	639627
Cppa:61	Cppa	61	7559	-17440	1692	1701	7559	30.3	672	272	48	471238
Cppaa:94	Cppaa	94	8117	-16882	2011	2033	8117	51.0	586	231	42	402961
Cppaaa:128	Cppaaa	128	8177	-16822	1174	1214	8177	44.1	514	180	35	366407
Cppaap:128	Cppaap	128	8106	-16893	1075	1081	8106	51.2	533	237	35	365969
Cppap:94	Cppap	94	8029	-16970	1735	1783	8029	48.3	616	269	40	393595
Cppapa:127	Cppapa	127	8094	-16905	1049	1067	8094	44.5	557	192	33	338923
Cppapp:127	Cppapp	127	8065	-16934	957	991	8065	49.3	582	243	36	370521
Cppp:61	Cppp	61	7203	-17796	1316	1327	7203	31.7	614	328	49	445745
Cpppa:90	Cpppa	90	6961	-18038	1053	1061	6961	34.7	637	248	41	412544
Cpppaa:123	Cpppaa	123	7651	-17348	844	856	7651	36.6	566	174	36	478958
Cpppap:123	Cpppap	123	7865	-17134	986	1007	7865	41.8	603	205	35	423994
Cpppp:90	Cpppp	90	7569	-17430	1368	1417	7569	41.3	637	297	39	390964
Cppppa:124	Cppppa	124	7413	-17586	573	592	7413	39.1	637	225	37	496517
Cppppp:124	Cppppp	124	7528	-17471	566	603	7528	47.0	621	264	34	401135
P3:13	P3	13	6554	-18445	319	320	6554	27.6	657	272	62	1060205
D:29	D	29	7483	-17516	1111	1111	7483	26.7	666	284	58	1009806
Da:53	Da	53	7601	-17398	1577	1576	7601	35.2	538	371	51	486842
Daa:80	Daa	80	7278	-17721	1391	1383	7278	52.4	487	304	41	187882
Daaa:112	Daaa	112	6974	-18025	651	647	6974	37.0	419	347	36	234847
Daaaa:145	Daaaa	145	7121	-17879	144	161	7121	33.3	389	348	35	301824
Daaaaa:148	Daaaaa	148	7413	-17587	339	344	7413	36.3	361	347	28	170676
Daaaap:148	Daaaap	148	7039	-17960	5	15	7039	30.3	409	338	28	148357
Daaap:145	Daaap	145	7104	-17895	137	155	7104	31.1	432	356	29	152025
Daap:112	Daap	112	6851	-18148	331	377	6851	43.1	452	338	35	208849
Daapa:150	Daapa	150	6540	-18460	-456	-462	6540	39.0	402	362	26	137926
Daapp:150	Daapp	150	6906	-18094	-193	-121	6906	39.0	446	346	30	169630
Dap:80	Dap	80	7155	-17844	1270	1273	7155	47.5	555	316	42	205671
Dapa:109	Dapa	109	6732	-18267	365	378	6732	34.1	469	346	34	188631
Dapp:109	Dapp	109	6617	-18382	265	290	6617	30.1	515	326	36	196508
Dp:53	Dp	53	8100	-16899	1939	1931	8100	43.0	607	314	50	503659
Dpa:81	Dpa	81	7458	-17541	1591	1582	7458	48.8	557	192	41	215408
Dpaa:115	Dpaa	115	7088	-17911	635	626	7088	41.0	440	148	34	235855
Dpap:115	Dpap	115	6810	-18189	274	288	6810	46.7	480	171	35	219359
Dpp:81	Dpp	81	7544	-17455	1601	1604	7544	46.4	611	252	43	246901
Dppa:109	Dppa	109	7003	-17996	610	623	7003	39.8	506	166	36	241716
Dppaa:149	Dppaa	149	7179	-17820	185	179	7179	33.0	452	139	30	189841
Dppap:149	Dppap	149	7177	-17822	-8	-24	7177	31.5	506	142	30	192202
Dppp:109	Dppp	109	6894	-18105	557	581	6894	35.2	549	181	38	244329
Dpppa:144	Dpppa	144	6884	-18115	8	11	6884	25.5	488	158	32	146825
Dpppp:144	Dpppp	144	7083	-17916	149	151	7083	25.4	547	174	31	145373
P4:29	P4	29	7122	-17877	879	880	7122	44.6	573	339	54	856827
Z2:73	Z2	73	6070	-18929	-19	12	6070	48.6	537	255	42	375696
Z3:73	Z3	73	5977	-19022	-9	0	5977	48.1	463	266	42	363016
