# Supplementary material for: Quantitative Differences in Nuclear β-catenin and TCF Pattern Embryonic Cells in C. elegans
Source: PLoS Genet. 2015 Oct 21;11(10):e1005585. doi: 10.1371/journal.pgen.1005585 (PMC4619327; doi:10.1371/journal.pgen.1005585)
Supplement: S1 Data — For each cell analyzed, birth time is given in column 3 and the average nuclear reporter intensity over the lifetime of the cell (corrected for background) is given in column 7 (“blot”). For information on each embryo’s strain information and experimental conditions, refer to S2 Table. (ZIP) [file pgen.1005585.s005.zip › CAs/CA20120910_pal-1_L4.csv]

cellTime	cell	time	none	global	local	blot	cross	z	x	y	size	gweight
ABa:1	ABa	1	6482	-18518	16	16	6482	39.5	179	292	79	892901
ABal:7	ABal	7	6455	-18544	60	60	6455	31.7	135	298	72	879430
ABala:16	ABala	16	6524	-18475	246	246	6524	36.5	115	238	65	846809
ABalaa:27	ABalaa	27	6456	-18543	160	160	6456	45.6	88	240	59	757385
ABalaaa:43	ABalaaa	43	6141	-18858	-107	-107	6141	43.0	79	225	53	583418
ABalaaaa:61	ABalaaaa	61	5556	-19443	-120	-122	5556	47.2	87	229	44	311273
ABalaaaal:86	ABalaaaal	86	5399	-19600	-99	-98	5399	38.6	93	292	40	388142
ABalaaaala:115	ABalaaaala	115	6320	-18679	-32	-36	6320	47.2	99	338	33	394838
ABalaaaalp:115	ABalaaaalp	115	6313	-18686	26	19	6313	50.2	130	364	33	391257
ABalaaaar:86	ABalaaaar	86	5439	-19560	-65	-72	5439	41.1	65	245	40	482803
ABalaaaarl:117	ABalaaaarl	117	6220	-18779	-49	-44	6220	42.6	75	300	34	449887
ABalaaaarr:117	ABalaaaarr	117	6347	-18652	-21	-15	6347	40.7	90	238	34	494531
ABalaaap:61	ABalaaap	61	5586	-19413	-104	-104	5586	34.1	103	219	45	324403
ABalaaapa:83	ABalaaapa	83	5418	-19581	-87	-90	5418	31.9	89	237	39	386588
ABalaaapal:112	ABalaaapal	112	6250	-18749	-54	-61	6250	38.7	96	338	35	523543
ABalaaapar:112	ABalaaapar	112	6230	-18769	-50	-44	6230	33.3	76	278	34	546268
ABalaaapp:83	ABalaaapp	83	5441	-19558	-39	-44	5441	30.0	123	223	39	344783
ABalaaappl:113	ABalaaappl	113	6227	-18772	-42	-35	6227	30.8	84	239	34	537087
ABalaaappr:113	ABalaaappr	113	6292	-18707	-24	-32	6292	34.6	107	211	36	565625
ABalaap:43	ABalaap	43	6107	-18892	-184	-174	6107	53.7	144	252	52	421253
ABalaapa:61	ABalaapa	61	5562	-19437	-107	-105	5562	40.9	147	233	43	274607
ABalaapaa:86	ABalaapaa	86	5421	-19578	-95	-101	5421	40.1	109	200	38	409746
ABalaapaaa:120	ABalaapaaa	120	6414	-18585	-25	-14	6414	47.4	115	201	32	401484
ABalaapaap:120	ABalaapaap	120	6445	-18554	-67	-70	6445	52.1	164	186	33	353323
ABalaapap:86	ABalaapap	86	5425	-19574	-76	-75	5425	39.0	157	190	38	364666
ABalaapapa:116	ABalaapapa	116	6379	-18620	-30	-52	6379	45.8	166	194	30	335821
ABalaapapp:116	ABalaapapp	116	6331	-18668	-50	-54	6331	47.5	188	165	34	382858
ABalaapp:61	ABalaapp	61	5613	-19386	-84	-80	5613	39.9	219	232	45	231178
ABalaappa:83	ABalaappa	83	5424	-19575	-46	-47	5424	30.7	166	202	38	329036
ABalaappaa:113	ABalaappaa	113	6088	-18911	-13	-23	6088	39.7	125	216	29	335178
ABalaappap:113	ABalaappap	113	6079	-18920	-51	-52	6079	37.8	134	176	34	430724
ABalaappp:83	ABalaappp	83	5407	-19592	-42	-47	5407	24.6	205	210	39	262797
ABalaapppa:111	ABalaapppa	111	6267	-18732	-14	-28	6267	31.9	137	191	35	541672
ABalaapppp:111	ABalaapppp	111	6129	-18870	-94	-97	6129	29.4	165	189	37	574770
ABalap:27	ABalap	27	6245	-18754	42	42	6245	26.6	137	232	58	602846
ABalapa:43	ABalapa	43	6209	-18790	-9	-9	6209	27.4	124	214	53	471490
ABalapaa:60	ABalapaa	60	5648	-19351	17	15	5648	24.2	119	206	44	240492
ABalapaaa:83	ABalapaaa	83	5411	-19588	-31	-34	5411	25.7	108	281	37	274547
ABalapaaaa:113	ABalapaaaa	113	6200	-18799	-78	-83	6200	30.5	96	323	33	448233
ABalapaaap:113	ABalapaaap	113	6203	-18796	-66	-72	6203	25.1	124	335	37	504495
ABalapaap:83	ABalapaap	83	5411	-19588	-40	-46	5411	25.9	125	321	38	287094
ABalapaapa:114	ABalapaapa	114	6268	-18731	-62	-75	6268	34.2	125	348	31	381970
ABalapaapp:114	ABalapaapp	114	6239	-18760	-106	-120	6239	30.6	150	362	35	481846
ABalapap:60	ABalapap	60	5632	-19367	-33	-34	5632	21.3	164	249	43	168917
ABalapapa:81	ABalapapa	81	5420	-19579	-39	-40	5420	20.2	154	325	38	241974
ABalapapaa:113	ABalapapaa	113	6035	-18964	-47	-57	6035	18.5	135	292	32	386572
ABalapapap:113	ABalapapap	113	6246	-18753	-11	-10	6246	17.3	163	324	34	331245
ABalapapp:81	ABalapapp	81	5440	-19559	-4	-4	5440	21.1	214	328	40	190342
ABalapappa:109	ABalapappa	109	6008	-18991	-51	-59	6008	23.4	185	345	35	365495
ABalapappp:109	ABalapappp	109	6139	-18860	-46	-45	6139	17.3	230	360	32	293494
ABalapp:43	ABalapp	43	6160	-18840	-22	-22	6160	35.5	196	273	51	374222
ABalappa:61	ABalappa	61	5586	-19414	-45	-45	5586	28.4	207	266	44	193657
ABalappaa:85	ABalappaa	85	5421	-19578	-28	-32	5421	23.9	126	258	38	332247
ABalappaaa:118	ABalappaaa	118	6454	-18545	48	41	6454	28.5	96	269	31	469150
ABalappaap:118	ABalappaap	118	6205	-18794	7	12	6205	23.7	114	269	38	573741
ABalappap:85	ABalappap	85	5430	-19569	-20	-25	5430	21.3	173	252	39	251897
ABalappapa:111	ABalappapa	111	6166	-18833	-121	-120	6166	25.4	116	219	34	452196
ABalappapp:111	ABalappapp	111	6095	-18904	-54	-61	6095	21.6	147	201	37	498183
ABalappp:61	ABalappp	61	5603	-19396	-18	-17	5603	27.1	270	299	44	146552
ABalapppa:84	ABalapppa	84	5409	-19590	-33	-37	5409	20.5	223	256	38	180335
ABalapppaa:112	ABalapppaa	112	6240	-18759	-53	-60	6240	21.0	137	244	33	420517
ABalapppap:112	ABalapppap	112	6231	-18768	-25	-30	6231	17.5	175	234	33	343724
ABalapppp:84	ABalapppp	84	5408	-19591	-29	-29	5408	21.7	294	256	39	185028
ABalappppa:113	ABalappppa	113	6215	-18784	-34	-44	6215	20.6	201	209	34	375110
ABalappppp:113	ABalappppp	113	6228	-18771	-14	-21	6228	15.6	248	198	33	310624
ABalp:16	ABalp	16	6537	-18462	225	225	6537	41.5	166	337	65	809731
ABalpa:27	ABalpa	27	6333	-18666	6	6	6333	43.7	124	337	61	811810
ABalpaa:43	ABalpaa	43	6144	-18855	-141	-141	6144	42.1	95	304	52	553129
ABalpaaa:61	ABalpaaa	61	5569	-19430	-94	-94	5569	45.1	63	275	43	338837
ABalpaaaa:86	ABalpaaaa	86	5431	-19568	-76	-77	5431	48.6	64	272	38	366059
ABalpaaaaa:117	ABalpaaaaa	117	6316	-18683	-59	-63	6316	55.0	91	301	33	393760
ABalpaaaap:117	ABalpaaaap	117	6392	-18607	-49	-62	6392	57.2	122	318	32	336485
ABalpaaap:86	ABalpaaap	86	5427	-19572	-109	-111	5427	57.5	107	283	38	263308
ABalpaaapa:116	ABalpaaapa	116	6356	-18643	-66	-76	6356	57.1	128	295	32	343912
ABalpaaapp:116	ABalpaaapp	116	6382	-18617	-58	-69	6382	59.0	170	300	30	265170
ABalpaap:61	ABalpaap	61	5631	-19368	-98	-102	5631	38.7	120	302	45	287875
ABalpaapa:82	ABalpaapa	82	5499	-19500	-55	-59	5499	44.5	103	305	42	297738
ABalpaapaa:106	ABalpaapaa	106	6136	-18863	-11	-29	6136	49.6	102	284	33	342163
ABalpaapap:106	ABalpaapap	106	5864	-19135	-99	-109	5864	52.9	152	294	37	335648
ABalpaapapa:134	ABalpaapapa	134	6735	-18264	-118	-125	6735	49.0	150	312	31	287186
ABalpaapapp:134	ABalpaapapp	134	6766	-18233	-87	-97	6766	47.7	194	306	31	281401
ABalpaapp:82	ABalpaapp	82	5475	-19524	-84	-87	5475	47.5	157	326	38	250219
ABalpaappa:111	ABalpaappa	111	6281	-18718	-36	-49	6281	58.6	140	329	31	284141
ABalpaappp:111	ABalpaappp	111	6252	-18747	-113	-128	6252	54.0	163	351	34	351686
ABalpap:43	ABalpap	43	6145	-18854	-197	-197	6145	53.5	172	337	53	436717
ABalpapa:60	ABalpapa	60	5602	-19397	-173	-175	5602	54.4	117	303	45	260789
ABalpapaa:83	ABalpapaa	83	5438	-19561	-132	-137	5438	59.1	139	282	38	219587
ABalpapaaa:111	ABalpapaaa	111	6258	-18741	-57	-74	6258	60.9	180	325	33	299299
ABalpapaap:111	ABalpapaap	111	6295	-18704	-60	-78	6295	62.9	224	311	35	350321
ABalpapap:83	ABalpapap	83	5467	-19532	-114	-118	5467	59.3	184	310	37	199495
ABalpapapa:112	ABalpapapa	112	6287	-18712	-99	-112	6287	59.9	241	354	34	309650
ABalpapapp:112	ABalpapapp	112	6291	-18709	-107	-116	6291	60.6	281	361	33	314037
ABalpapp:60	ABalpapp	60	5685	-19314	-164	-162	5685	55.0	192	329	45	230889
ABalpappa:80	ABalpappa	80	5433	-19566	-168	-174	5433	58.7	211	301	37	175841
ABalpappaa:106	ABalpappaa	106	5958	-19042	-75	-77	5958	56.1	202	295	31	248894
ABalpappap:106	ABalpappap	106	6184	-18815	-101	-112	6184	57.7	259	308	32	245146
ABalpappp:80	ABalpappp	80	5476	-19523	-188	-191	5476	59.6	269	313	41	197020
ABalpapppa:105	ABalpapppa	105	6176	-18823	-139	-137	6176	50.9	246	319	34	383241
ABalpapppp:105	ABalpapppp	105	5821	-19178	-107	-118	5821	56.0	297	319	38	296154
ABalpappppa:132	ABalpappppa	132	6760	-18239	-132	-157	6760	52.0	280	329	31	272350
ABalpappppp:132	ABalpappppp	132	6765	-18234	-120	-140	6765	52.7	327	326	33	278036
ABalpp:27	ABalpp	27	6219	-18780	-13	-13	6219	32.5	223	387	60	666695
ABalppa:44	ABalppa	44	6094	-18905	-109	-109	6094	39.0	154	380	53	561086
ABalppaa:62	ABalppaa	62	5566	-19434	-72	-74	5566	44.5	95	345	43	327691
ABalppaaa:89	ABalppaaa	89	5426	-19573	-94	-98	5426	44.7	124	359	36	338721
ABalppaaaa:120	ABalppaaaa	120	6425	-18574	40	8	6425	45.4	116	374	30	366978
ABalppaaap:120	ABalppaaap	120	6445	-18554	-72	-87	6445	45.8	147	383	33	398763
ABalppaap:89	ABalppaap	89	5452	-19547	-65	-66	5452	50.0	151	383	37	315232
ABalppaapa:120	ABalppaapa	120	6252	-18747	2	6	6252	51.0	171	400	30	318601
ABalppaapp:120	ABalppaapp	120	6166	-18833	-65	-66	6166	44.0	175	410	33	388122
ABalppap:62	ABalppap	62	5588	-19411	-139	-144	5588	44.3	155	362	45	300831
ABalppapa:85	ABalppapa	85	5471	-19528	-85	-92	5471	53.0	191	349	37	238504
ABalppapaa:113	ABalppapaa	113	6274	-18726	-90	-95	6274	55.6	190	369	32	340067
ABalppapap:113	ABalppapap	113	6328	-18671	-39	-46	6328	58.2	224	385	33	341282
ABalppapp:85	ABalppapp	85	5423	-19576	-164	-162	5423	52.6	246	348	39	236155
ABalppappa:111	ABalppappa	111	6323	-18676	-64	-70	6323	52.5	219	367	35	454238
ABalppappp:111	ABalppappp	111	6285	-18714	-28	-26	6285	54.0	261	393	35	388646
ABalppp:44	ABalppp	44	6139	-18860	-135	-129	6139	44.3	248	382	53	506019
ABalpppa:61	ABalpppa	61	5617	-19382	-68	-70	5617	36.5	174	318	44	252627
ABalpppaa:85	ABalpppaa	85	5431	-19568	-64	-69	5431	34.0	136	337	38	386495
ABalpppaaa:116	ABalpppaaa	116	6282	-18717	-55	-55	6282	39.6	117	384	33	491926
ABalpppaap:116	ABalpppaap	116	6286	-18713	-48	-43	6286	33.7	140	403	33	467909
ABalpppap:85	ABalpppap	85	5425	-19574	-104	-114	5425	34.5	174	364	39	357081
ABalpppapa:113	ABalpppapa	113	6291	-18708	-35	-46	6291	39.0	165	402	35	561655
ABalpppapp:113	ABalpppapp	113	6254	-18745	-72	-80	6254	33.6	190	418	34	460184
ABalpppp:61	ABalpppp	61	5620	-19379	-153	-147	5620	43.4	244	334	46	247585
ABalppppa:82	ABalppppa	82	5452	-19547	-60	-67	5452	33.1	198	362	40	326744
ABalppppaa:111	ABalppppaa	111	6212	-18787	-70	-85	6212	32.6	172	380	34	538407
ABalppppap:111	ABalppppap	111	6206	-18793	-59	-63	6206	25.5	199	395	35	538637
ABalppppp:82	ABalppppp	82	5438	-19561	-103	-100	5438	35.8	247	388	41	310753
ABalpppppa:108	ABalpppppa	108	6129	-18870	-109	-112	6129	32.8	219	406	35	509409
ABalpppppp:108	ABalpppppp	108	5880	-19119	-120	-132	5880	29.3	258	413	39	544884
ABar:7	ABar	7	6644	-18355	215	215	6644	44.1	237	195	71	823514
ABara:16	ABara	16	6525	-18474	228	228	6525	47.8	259	190	66	709387
ABaraa:27	ABaraa	27	6313	-18686	23	23	6313	51.8	185	197	60	678488
ABaraaa:43	ABaraaa	43	6109	-18890	-115	-115	6109	44.0	159	168	53	545069
ABaraaaa:61	ABaraaaa	61	5573	-19426	-105	-104	5573	47.0	123	185	42	284125
ABaraaaaa:86	ABaraaaaa	86	5441	-19558	-89	-96	5441	47.5	88	228	37	304263
ABaraaaaaa:115	ABaraaaaaa	115	6290	-18709	-45	-41	6290	49.2	85	274	34	384981
ABaraaaaap:115	ABaraaaaap	115	6328	-18671	-58	-70	6328	47.3	119	237	31	317109
ABaraaaap:86	ABaraaaap	86	5412	-19588	-112	-119	5412	54.5	131	236	36	238476
ABaraaaapa:118	ABaraaaapa	118	6328	-18671	-118	-135	6328	45.9	122	259	32	371806
ABaraaaapp:118	ABaraaaapp	118	6395	-18604	-59	-69	6395	48.6	163	271	29	294241
ABaraaap:61	ABaraaap	61	5575	-19424	-134	-139	5575	40.7	191	170	46	289202
ABaraaapa:82	ABaraaapa	82	5444	-19555	-111	-113	5444	49.5	157	189	40	232771
ABaraaapaa:105	ABaraaapaa	105	6082	-18917	-77	-78	6082	51.2	109	239	33	299348
ABaraaapap:105	ABaraaapap	105	5750	-19249	-105	-112	5750	52.2	156	212	34	228694
ABaraaapapa:133	ABaraaapapa	133	6610	-18389	-155	-165	6610	50.7	167	253	29	198307
ABaraaapapp:133	ABaraaapapp	133	6754	-18245	-76	-96	6754	46.5	208	240	30	225705
ABaraaapp:82	ABaraaapp	82	5436	-19563	-110	-109	5436	52.4	220	182	37	199421
ABaraaappa:110	ABaraaappa	110	6243	-18756	-20	-27	6243	55.5	162	208	32	267931
ABaraaappp:110	ABaraaappp	110	6230	-18769	-102	-106	6230	58.2	201	218	31	215110
ABaraap:43	ABaraap	43	6116	-18883	-188	-185	6116	53.9	238	186	52	427854
ABaraapa:61	ABaraapa	61	5638	-19361	-111	-111	5638	53.6	182	178	45	258187
ABaraapaa:83	ABaraapaa	83	5416	-19583	-157	-168	5416	53.5	154	255	37	214858
ABaraapaaa:111	ABaraapaaa	111	6260	-18739	-82	-89	6260	41.6	128	285	33	401976
ABaraapaap:111	ABaraapaap	111	6215	-18784	-59	-74	6215	42.1	168	290	32	314063
ABaraapap:83	ABaraapap	83	5480	-19519	-82	-88	5480	53.2	208	266	38	207571
ABaraapapa:110	ABaraapapa	110	6039	-18960	-70	-74	6039	43.5	202	296	34	302687
ABaraapapp:110	ABaraapapp	110	6179	-18820	-143	-151	6179	41.2	248	303	33	373229
ABaraapp:61	ABaraapp	61	5682	-19317	-132	-127	5682	57.2	260	197	45	208468
ABaraappa:81	ABaraappa	81	5493	-19506	-95	-100	5493	56.4	225	249	37	180024
ABaraappaa:109	ABaraappaa	109	6202	-18797	-84	-92	6202	41.6	154	241	31	340303
ABaraappap:109	ABaraappap	109	6078	-18921	-81	-94	6078	42.7	193	251	32	293071
ABaraappp:81	ABaraappp	81	5471	-19528	-130	-131	5471	55.7	289	254	40	190806
ABaraapppa:107	ABaraapppa	107	5916	-19083	-124	-131	5916	46.1	231	249	35	289022
ABaraapppp:107	ABaraapppp	107	6204	-18795	-73	-82	6204	41.9	279	265	33	317592
ABarap:27	ABarap	27	6296	-18703	-4	-4	6296	49.1	280	176	59	629667
ABarapa:43	ABarapa	43	6138	-18861	-103	-102	6138	37.9	245	144	54	500744
ABarapaa:60	ABarapaa	60	5647	-19352	-80	-82	5647	43.8	229	148	44	267998
ABarapaaa:83	ABarapaaa	83	5475	-19524	-90	-94	5475	58.6	185	213	37	204056
ABarapaaaa:114	ABarapaaaa	114	6354	-18645	-49	-69	6354	59.1	166	251	33	284738
ABarapaaap:114	ABarapaaap	114	6262	-18737	-151	-157	6262	61.7	202	275	30	236190
ABarapaap:83	ABarapaap	83	5466	-19533	-131	-139	5466	58.4	240	219	37	177423
ABarapaapa:109	ABarapaapa	109	6211	-18788	-100	-113	6211	54.2	196	253	31	288453
ABarapaapp:109	ABarapaapp	109	6015	-18984	-161	-167	6015	54.3	229	263	31	229282
ABarapap:60	ABarapap	60	5707	-19292	-65	-64	5707	45.0	294	151	45	265698
ABarapapa:81	ABarapapa	81	5483	-19516	-83	-91	5483	59.4	275	203	38	185397
ABarapapaa:108	ABarapapaa	108	6184	-18815	-93	-105	6184	60.1	248	262	31	271317
ABarapapap:108	ABarapapap	108	6067	-18932	-107	-110	6067	60.5	294	284	33	240389
ABarapapp:81	ABarapapp	81	5453	-19546	-153	-158	5453	57.8	327	208	39	183028
ABarapappa:105	ABarapappa	105	6170	-18829	-108	-110	6170	53.5	265	255	32	320170
ABarapappp:105	ABarapappp	105	5754	-19245	-135	-143	5754	55.4	317	249	37	272075
ABarapapppa:131	ABarapapppa	131	6762	-18237	-23	-49	6762	54.5	293	269	31	266809
ABarapapppp:131	ABarapapppp	131	6708	-18291	-120	-137	6708	53.7	344	270	33	274085
ABarapp:43	ABarapp	43	6143	-18856	-141	-139	6143	48.4	330	157	52	462153
ABarappa:60	ABarappa	60	5682	-19317	-84	-85	5682	48.6	342	151	44	261636
ABarappaa:84	ABarappaa	84	5491	-19508	-69	-71	5491	55.4	266	178	36	236005
ABarappaaa:115	ABarappaaa	115	6305	-18694	-125	-128	6305	61.5	244	233	31	256838
ABarappaap:115	ABarappaap	115	6326	-18673	-131	-139	6326	62.5	289	249	30	231206
ABarappap:84	ABarappap	84	5488	-19511	-77	-85	5488	55.1	332	178	38	235238
ABarappapa:112	ABarappapa	112	6356	-18643	-75	-94	6356	61.4	312	210	33	289413
ABarappapp:112	ABarappapp	112	6305	-18694	-85	-100	6305	61.2	351	219	32	300328
ABarappp:60	ABarappp	60	5653	-19347	-114	-116	5653	39.5	366	176	45	225951
ABarapppa:81	ABarapppa	81	5458	-19541	-91	-97	5458	44.3	265	168	37	263064
ABarapppaa:110	ABarapppaa	110	6268	-18731	-33	-41	6268	59.2	226	196	31	302330
ABarapppap:110	ABarapppap	110	6270	-18729	-95	-106	6270	58.1	262	216	32	307312
ABarapppp:81	ABarapppp	81	5465	-19534	-112	-115	5465	46.7	307	162	38	258634
ABarappppa:109	ABarappppa	109	6199	-18800	-129	-136	6199	56.8	259	190	33	378389
ABarappppp:109	ABarappppp	109	6228	-18771	-62	-74	6228	56.6	302	179	33	321476
ABarp:16	ABarp	16	6198	-18801	50	50	6198	22.9	312	198	66	518390
ABarpa:27	ABarpa	27	6143	-18856	0	0	6143	21.6	249	184	62	544976
ABarpaa:44	ABarpaa	44	6084	-18915	-19	-19	6084	18.5	217	176	54	382986
ABarpaaa:60	ABarpaaa	60	5543	-19456	-41	-42	5543	18.2	182	191	46	229941
ABarpaaaa:87	ABarpaaaa	87	5405	-19594	-6	-6	5405	11.0	149	291	39	262743
ABarpaaaaa:117	ABarpaaaaa	117	6277	-18722	-66	-70	6277	13.6	144	278	36	507804
ABarpaaaap:117	ABarpaaaap	117	6288	-18711	-13	-13	6288	8.3	183	305	32	259991
ABarpaaap:87	ABarpaaap	87	5416	-19583	8	5	5416	10.0	201	292	36	162880
ABarpaaapa:118	ABarpaaapa	118	6302	-18697	-89	-96	6302	14.3	186	269	34	334549
ABarpaaapp:118	ABarpaaapp	118	6337	-18662	27	26	6337	7.5	208	271	31	289147
ABarpaap:60	ABarpaap	60	5572	-19427	-41	-41	5572	13.6	245	223	48	154011
ABarpaapa:82	ABarpaapa	82	5363	-19636	-22	-22	5363	10.2	240	298	39	149195
ABarpaapaa:111	ABarpaapaa	111	6034	-18965	-50	-51	6034	11.2	246	284	30	200374
ABarpaapap:111	ABarpaapap	111	6130	-18869	-32	-31	6130	8.9	293	298	37	241653
ABarpaapp:82	ABarpaapp	82	5377	-19622	-22	-21	5377	9.8	314	285	41	132552
ABarpaappa:110	ABarpaappa	110	6003	-18996	1	0	6003	9.7	332	281	35	190384
ABarpaappp:110	ABarpaappp	110	5874	-19125	-9	-8	5874	9.3	382	283	35	172452
ABarpap:44	ABarpap	44	6099	-18900	-65	-65	6099	34.4	288	228	54	421479
ABarpapa:61	ABarpapa	61	5573	-19426	-63	-64	5573	26.8	250	199	45	195565
ABarpapaa:83	ABarpapaa	83	5399	-19600	-19	-19	5399	12.0	193	229	39	209342
ABarpapaaa:114	ABarpapaaa	114	6122	-18877	-46	-48	6122	7.9	166	246	34	311305
ABarpapaap:114	ABarpapaap	114	6197	-18802	-37	-37	6197	10.3	214	224	34	301591
ABarpapap:83	ABarpapap	83	5372	-19627	-36	-39	5372	10.4	245	233	39	150663
ABarpapapa:113	ABarpapapa	113	6009	-18990	-62	-66	6009	10.1	245	246	31	186361
ABarpapapp:113	ABarpapapp	113	6211	-18788	-26	-26	6211	9.8	295	231	34	187115
ABarpapp:61	ABarpapp	61	5583	-19416	-54	-54	5583	25.5	321	233	46	166180
ABarpappa:83	ABarpappa	83	5361	-19638	-36	-33	5361	10.2	273	195	38	192866
ABarpappaa:115	ABarpappaa	115	6232	-18767	-26	-29	6232	8.1	252	198	31	278816
ABarpappap:115	ABarpappap	115	6271	-18728	5	0	6271	12.3	286	176	37	394132
ABarpappp:83	ABarpappp	83	5402	-19597	-19	-23	5402	13.7	324	210	40	182275
ABarpapppa:113	ABarpapppa	113	6236	-18763	3	0	6236	13.8	313	181	33	289171
ABarpapppp:113	ABarpapppp	113	6227	-18772	-40	-42	6227	16.7	352	169	37	405558
ABarpp:27	ABarpp	27	6179	-18820	51	52	6179	17.3	363	220	59	374748
ABarppa:45	ABarppa	45	6062	-18937	8	8	6062	14.4	290	246	52	220331
ABarppaa:62	ABarppaa	62	5524	-19475	-11	-11	5524	12.7	270	303	43	118962
ABarppaaa:88	ABarppaaa	88	5420	-19579	-1	-2	5420	9.2	318	342	38	166820
ABarppaaaa:121	ABarppaaaa	121	6147	-18852	8	7	6147	7.3	333	337	30	160017
ABarppaaap:121	ABarppaaap	121	6409	-18590	12	12	6409	9.9	376	376	34	251361
ABarppaap:88	ABarppaap	88	5439	-19560	8	7	5439	12.0	372	350	40	173051
ABarppaapa:117	ABarppaapa	117	6269	-18730	-47	-48	6269	8.6	410	345	36	210350
ABarppaapp:117	ABarppaapp	117	6312	-18687	-35	-34	6312	13.0	452	385	33	266820
ABarppap:62	ABarppap	62	5556	-19443	-14	-15	5556	19.1	336	322	46	152625
ABarppapa:87	ABarppapa	87	5452	-19547	-13	-15	5452	19.4	387	380	40	252613
ABarppapaa:121	ABarppapaa	121	6437	-18562	-21	-23	6437	14.8	395	414	34	332462
ABarppapap:121	ABarppapap	121	6477	-18522	-30	-29	6477	20.4	449	427	35	386504
ABarppapp:87	ABarppapp	87	5494	-19506	-25	-25	5494	23.6	454	380	41	255646
ABarppappa:121	ABarppappa	121	6768	-18231	219	215	6768	20.3	504	401	36	419586
ABarppappp:121	ABarppappp	121	6994	-18005	323	323	6994	30.4	559	388	35	481929
ABarppp:45	ABarppp	45	6045	-18954	-32	-34	6045	18.7	372	214	53	332584
ABarpppa:62	ABarpppa	62	5577	-19422	31	31	5577	14.1	355	248	47	141884
ABarpppaa:86	ABarpppaa	86	5375	-19624	-37	-38	5375	9.4	361	221	39	171951
ABarpppaaa:118	ABarpppaaa	118	6233	-18766	18	15	6233	10.1	348	200	30	203749
ABarpppaap:118	ABarpppaap	118	6321	-18678	-40	-41	6321	10.3	388	190	36	301973
ABarpppap:86	ABarpppap	86	5408	-19591	-13	-17	5408	11.8	403	250	40	147244
ABarpppapa:116	ABarpppapa	116	6243	-18756	-51	-50	6243	8.2	410	233	37	200576
ABarpppapp:116	ABarpppapp	116	6316	-18683	-14	-14	6316	12.6	470	203	33	268290
ABarpppp:62	ABarpppp	62	5580	-19419	-3	-1	5580	18.7	426	294	48	161710
ABarppppa:86	ABarppppa	86	5369	-19630	-74	-73	5369	15.1	443	246	40	193515
ABarppppaa:116	ABarppppaa	116	6305	-18694	-13	-13	6305	15.6	431	165	36	387007
ABarppppap:116	ABarppppap	116	6322	-18677	-66	-62	6322	21.7	473	165	36	449738
ABarppppp:86	ABarppppp	86	5399	-19600	-79	-79	5399	18.0	498	274	40	201798
ABarpppppa:118	ABarpppppa	118	6588	-18411	125	125	6588	19.5	519	196	35	402578
ABarpppppp:118	ABarpppppp	118	6897	-18102	320	330	6897	30.2	583	228	36	507298
ABp:1	ABp	1	6506	-18493	33	33	6506	37.5	367	199	75	775304
ABpl:7	ABpl	7	6268	-18731	-16	-16	6268	19.7	348	287	75	272698
ABpla:16	ABpla	16	6161	-18838	50	50	6161	15.4	233	305	66	391385
ABplaa:27	ABplaa	27	6099	-18900	-8	-8	6099	16.5	183	310	61	478943
ABplaaa:42	ABplaaa	42	6058	-18941	-64	-62	6058	13.5	162	274	52	314006
ABplaaaa:60	ABplaaaa	60	5575	-19424	-20	-20	5575	17.6	111	283	44	233857
ABplaaaaa:83	ABplaaaaa	83	5404	-19595	-8	-9	5404	18.3	144	352	37	246987
ABplaaaaaa:114	ABplaaaaaa	114	6213	-18786	4	2	6213	9.4	158	344	33	363565
ABplaaaaap:114	ABplaaaaap	114	6201	-18798	-65	-66	6201	12.4	199	344	31	263005
ABplaaaap:83	ABplaaaap	83	5393	-19606	-15	-16	5393	15.0	193	353	38	198769
ABplaaaapa:113	ABplaaaapa	113	6155	-18844	-68	-72	6155	11.1	221	317	30	207133
ABplaaaapp:113	ABplaaaapp	113	6222	-18777	7	4	6222	9.6	260	334	30	186194
ABplaaap:60	ABplaaap	60	5574	-19425	-28	-28	5574	16.1	189	299	44	163051
ABplaaapa:84	ABplaaapa	84	5392	-19607	-40	-41	5392	15.8	244	357	36	194640
ABplaaapaa:117	ABplaaapaa	117	6322	-18677	24	19	6322	8.8	233	366	30	279605
ABplaaapap:117	ABplaaapap	117	6259	-18740	-59	-65	6259	10.6	266	388	34	342598
ABplaaapp:84	ABplaaapp	84	5400	-19599	-45	-48	5400	18.6	300	360	41	221129
ABplaaappa:113	ABplaaappa	113	6198	-18801	-47	-54	6198	12.0	297	377	33	298546
ABplaaappp:113	ABplaaappp	113	6207	-18792	-39	-38	6207	11.8	336	388	36	338339
ABplaap:42	ABplaap	42	6104	-18895	-68	-68	6104	25.1	193	355	54	433431
ABplaapa:59	ABplaapa	59	5610	-19389	-62	-62	5610	22.5	145	346	46	251814
ABplaapaa:81	ABplaapaa	81	5437	-19562	0	0	5437	23.1	184	390	40	286873
ABplaapaaa:111	ABplaapaaa	111	6139	-18860	-44	-40	6139	18.0	160	377	34	460354
ABplaapaap:111	ABplaapaap	111	6114	-18885	-70	-69	6114	16.1	202	393	35	390792
ABplaapap:81	ABplaapap	81	5387	-19612	-62	-63	5387	20.7	242	407	41	286442
ABplaapapa:111	ABplaapapa	111	6198	-18801	-31	-31	6198	21.7	227	419	32	379869
ABplaapapp:111	ABplaapapp	111	6132	-18867	-47	-51	6132	17.8	255	398	36	410613
ABplaapappa:149	ABplaapappa	149	6829	-18170	-73	-83	6829	25.0	212	379	30	324878
ABplaapappp:149	ABplaapappp	149	6676	-18323	-284	-278	6676	20.5	244	415	32	352264
ABplaapp:59	ABplaapp	59	5640	-19359	-81	-81	5640	28.7	216	370	47	238670
ABplaappa:80	ABplaappa	80	5446	-19553	-50	-56	5446	29.2	253	407	39	311212
ABplaappaa:111	ABplaappaa	111	6185	-18814	-54	-55	6185	22.3	261	419	31	378519
ABplaappap:111	ABplaappap	111	6221	-18778	-25	-25	6221	25.0	289	440	35	443077
ABplaappp:80	ABplaappp	80	5412	-19587	-105	-109	5412	30.8	309	415	42	298252
ABplaapppa:106	ABplaapppa	106	6161	-18838	-25	-25	6161	28.8	319	441	36	466767
ABplaapppp:106	ABplaapppp	106	6174	-18825	-56	-57	6174	32.6	359	451	37	497083
ABplap:27	ABplap	27	6070	-18929	-27	-27	6070	14.6	292	316	60	363599
ABplapa:43	ABplapa	43	6073	-18926	-7	-7	6073	14.5	236	304	52	249900
ABplapaa:60	ABplapaa	60	5604	-19395	14	13	5604	12.6	213	351	44	163929
ABplapaaa:83	ABplapaaa	83	5409	-19590	-22	-25	5409	16.0	280	402	39	211071
ABplapaaaa:111	ABplapaaaa	111	6192	-18807	-45	-50	6192	19.1	318	393	34	343685
ABplapaaap:111	ABplapaaap	111	6208	-18791	-53	-64	6208	21.0	347	417	35	356527
ABplapaap:83	ABplapaap	83	5422	-19577	-18	-21	5422	19.0	337	408	38	235453
ABplapaapa:115	ABplapaapa	115	6317	-18682	-5	-5	6317	22.0	375	434	32	333705
ABplapaapp:115	ABplapaapp	115	6273	-18726	-111	-106	6273	28.1	416	447	34	399858
ABplapap:60	ABplapap	60	5615	-19384	-17	-18	5615	12.7	283	366	46	161829
ABplapapa:81	ABplapapa	81	5392	-19607	-46	-44	5392	16.2	383	418	40	228487
ABplapapaa:111	ABplapapaa	111	6199	-18800	-77	-68	6199	25.2	508	420	36	472641
ABplapapap:111	ABplapapap	111	6252	-18747	-52	-41	6252	33.4	530	422	35	488239
ABplapapp:81	ABplapapp	81	5453	-19546	-47	-45	5453	26.5	440	431	41	299105
ABplapappa:108	ABplapappa	108	6172	-18827	-76	-70	6172	38.0	545	417	36	490210
ABplapappp:108	ABplapappp	108	6262	-18737	-94	-94	6262	43.0	566	399	34	399235
ABplapp:43	ABplapp	43	6081	-18918	-58	-59	6081	24.4	309	369	52	355484
ABplappa:60	ABplappa	60	5593	-19406	-95	-94	5593	25.5	295	395	48	264284
ABplappaa:82	ABplappaa	82	5444	-19555	-69	-68	5444	30.9	361	437	40	303241
ABplappaaa:112	ABplappaaa	112	6265	-18734	-62	-67	6265	38.4	407	450	35	476973
ABplappaap:112	ABplappaap	112	6291	-18708	-53	-30	6291	37.6	451	448	34	426175
ABplappap:82	ABplappap	82	5490	-19509	-28	-30	5490	32.7	413	441	40	323456
ABplappapa:112	ABplappapa	112	6750	-18249	377	376	6750	28.4	464	440	36	479531
ABplappapp:112	ABplappapp	112	7036	-17963	610	607	7036	36.5	492	435	34	421004
ABplappp:60	ABplappp	60	5620	-19379	-95	-91	5620	35.4	359	382	45	250525
ABplapppa:84	ABplapppa	84	5458	-19541	-84	-88	5458	40.6	449	441	38	329719
ABplapppaa:116	ABplapppaa	116	6410	-18589	-159	-141	6410	46.1	486	419	32	362931
ABplapppap:116	ABplapppap	116	6476	-18523	-88	-91	6476	48.9	516	403	33	335894
ABplapppp:84	ABplapppp	84	5456	-19543	-177	-128	5456	42.5	500	429	38	326388
ABplappppa:118	ABplappppa	118	6408	-18591	-43	-29	6408	50.8	546	411	33	342459
ABplappppp:118	ABplappppp	118	6453	-18546	-218	-199	6453	54.9	552	368	30	263642
ABplp:16	ABplp	16	6227	-18772	46	47	6227	25.8	345	391	63	571875
ABplpa:27	ABplpa	27	6233	-18766	-21	-21	6233	36.3	321	416	61	766519
ABplpaa:43	ABplpaa	43	6125	-18874	-79	-79	6125	36.3	300	425	53	524315
ABplpaaa:61	ABplpaaa	61	5621	-19378	-113	-116	5621	43.8	198	402	44	283310
ABplpaaaa:83	ABplpaaaa	83	5465	-19534	-121	-121	5465	45.0	169	383	39	288596
ABplpaaaaa:110	ABplpaaaaa	110	6220	-18779	-163	-175	6220	46.5	205	383	33	397459
ABplpaaaap:110	ABplpaaaap	110	6166	-18833	-87	-94	6166	48.2	250	409	33	340134
ABplpaaaapa:147	ABplpaaaapa	147	7008	-17991	62	53	7008	52.0	275	430	29	229346
ABplpaaaapp:147	ABplpaaaapp	147	6910	-18089	-26	-28	6910	48.2	315	450	31	280619
ABplpaaap:83	ABplpaaap	83	5456	-19543	-84	-87	5456	48.8	211	411	39	296058
ABplpaaapa:112	ABplpaaapa	112	6243	-18756	-123	-144	6243	46.5	228	418	32	380351
ABplpaaapp:112	ABplpaaapp	112	6253	-18746	-80	-86	6253	44.7	263	431	33	431886
ABplpaap:61	ABplpaap	61	5607	-19392	-146	-148	5607	38.0	261	414	45	291628
ABplpaapa:81	ABplpaapa	81	5501	-19498	-33	-32	5501	40.4	212	420	39	322065
ABplpaapaa:110	ABplpaapaa	110	6245	-18754	-67	-81	6245	40.4	208	413	34	481417
ABplpaapap:110	ABplpaapap	110	6233	-18766	-35	-38	6233	37.4	248	437	35	516507
ABplpaapp:81	ABplpaapp	81	5439	-19561	-99	-102	5439	42.2	275	432	40	297517
ABplpaappa:108	ABplpaappa	108	6164	-18835	-76	-84	6164	35.1	285	429	34	430486
ABplpaappaa:149	ABplpaappaa	149	7067	-17932	30	25	7067	34.5	274	413	32	384901
ABplpaappap:149	ABplpaappap	149	6788	-18212	-185	-173	6788	26.0	309	414	28	262761
ABplpaappp:108	ABplpaappp	108	6132	-18867	-51	-51	6132	42.1	301	443	35	438958
ABplpaapppa:148	ABplpaapppa	148	6938	-18061	-9	-29	6938	39.0	267	436	32	432453
ABplpaapppp:148	ABplpaapppp	148	6854	-18145	-137	-130	6854	41.0	309	448	31	336269
ABplpap:43	ABplpap	43	6142	-18857	-157	-158	6142	46.2	390	414	53	510083
ABplpapa:60	ABplpapa	60	5633	-19366	-138	-138	5633	51.1	279	406	45	257650
ABplpapaa:82	ABplpapaa	82	5496	-19503	-52	-56	5496	56.7	239	377	38	233591
ABplpapaaa:114	ABplpapaaa	114	6374	-18625	-81	-89	6374	55.1	276	373	31	285997
ABplpapaap:114	ABplpapaap	114	6358	-18641	-77	-91	6358	53.9	311	392	32	324314
ABplpapap:82	ABplpapap	82	5469	-19530	-99	-105	5469	57.2	287	390	38	204357
ABplpapapa:111	ABplpapapa	111	6304	-18695	-32	-36	6304	58.1	328	386	32	279580
ABplpapapp:111	ABplpapapp	111	6278	-18721	-96	-98	6278	59.8	367	378	33	260142
ABplpapp:60	ABplpapp	60	5722	-19277	-109	-105	5722	55.5	366	403	46	239747
ABplpappa:80	ABplpappa	80	5449	-19550	-175	-183	5449	59.0	329	376	39	179085
ABplpappaa:107	ABplpappaa	107	5906	-19093	-202	-211	5906	61.3	314	341	36	243471
ABplpappaaa:138	ABplpappaaa	138	6934	-18065	35	20	6934	63.3	297	322	30	220721
ABplpappaap:138	ABplpappaap	138	6841	-18158	-178	-198	6841	61.1	348	333	33	213793
ABplpappap:107	ABplpappap	107	6346	-18653	-15	-29	6346	60.0	349	327	30	258947
ABplpappp:80	ABplpappp	80	5501	-19498	-112	-112	5501	60.7	381	386	39	190948
ABplpapppa:110	ABplpapppa	110	7410	-17589	899	913	7410	62.0	387	342	33	242746
ABplpapppaa:148	ABplpapppaa	148	8358	-16641	981	940	8358	61.6	390	319	26	156303
ABplpapppap:148	ABplpapppap	148	8507	-16492	855	883	8507	60.3	426	289	27	171718
ABplpapppp:110	ABplpapppp	110	7505	-17494	878	905	7505	60.8	431	337	33	256634
ABplpp:27	ABplpp	27	6183	-18816	-17	-17	6183	27.6	411	410	59	612049
ABplppa:43	ABplppa	43	6126	-18873	-33	-33	6126	24.7	367	418	52	423589
ABplppaa:61	ABplppaa	61	5621	-19378	-34	-36	5621	33.6	305	430	42	249906
ABplppaaa:86	ABplppaaa	86	5446	-19553	-98	-102	5446	48.5	291	414	37	276984
ABplppaaaa:117	ABplppaaaa	117	6393	-18606	-91	-88	6393	48.1	302	416	35	406795
ABplppaaap:117	ABplppaaap	117	6470	-18529	-59	-73	6470	45.1	322	420	29	320014
ABplppaap:86	ABplppaap	86	5474	-19525	-71	-73	5474	50.2	348	419	37	245015
ABplppaapa:115	ABplppaapa	115	6365	-18634	-86	-91	6365	53.1	359	394	31	265080
ABplppaapp:115	ABplppaapp	115	6335	-18664	-112	-116	6335	57.4	396	398	31	248885
ABplppap:61	ABplppap	61	5645	-19354	-82	-89	5645	40.0	350	408	45	267933
ABplppapa:84	ABplppapa	84	5436	-19563	-110	-112	5436	42.0	360	415	39	287089
ABplppapaa:111	ABplppapaa	111	6251	-18748	-75	-79	6251	49.0	347	430	34	353046
ABplppapap:111	ABplppapap	111	6307	-18692	-36	-38	6307	48.3	389	436	34	359403
ABplppapp:84	ABplppapp	84	5457	-19542	-95	-104	5457	44.3	418	425	38	298489
ABplppappa:113	ABplppappa	113	6365	-18634	-2	-1	6365	52.0	407	429	33	324828
ABplppappp:113	ABplppappp	113	6370	-18629	-25	-26	6370	50.3	448	434	32	333235
ABplppp:43	ABplppp	43	6172	-18827	-125	-126	6172	39.2	456	415	52	485931
ABplpppa:60	ABplpppa	60	5676	-19323	-86	-88	5676	44.8	387	433	45	285393
ABplpppaa:83	ABplpppaa	83	5462	-19537	-90	-99	5462	52.7	398	428	38	248361
ABplpppaaa:111	ABplpppaaa	111	6313	-18686	-86	-79	6313	55.5	431	412	32	255537
ABplpppaap:111	ABplpppaap	111	6509	-18490	74	86	6509	53.7	473	413	33	284959
ABplpppap:83	ABplpppap	83	5513	-19486	-102	-97	5513	52.8	453	430	36	223987
ABplpppapa:112	ABplpppapa	112	7430	-17569	916	935	7430	55.6	504	396	33	263234
ABplpppapaa:145	ABplpppapaa	145	8540	-16459	1064	1115	8540	60.5	477	386	30	195608
ABplpppapap:145	ABplpppapap	145	9106	-15893	1438	1453	9106	58.3	517	357	29	200034
ABplpppapp:112	ABplpppapp	112	7307	-17692	460	544	7307	58.2	518	365	29	256902
ABplpppp:60	ABplpppp	60	5719	-19280	-88	-84	5719	48.1	450	422	46	269147
ABplppppa:81	ABplppppa	81	5493	-19506	-146	-145	5493	58.6	435	395	38	178029
ABplppppaa:107	ABplppppaa	107	6228	-18771	-111	-115	6228	58.0	418	378	31	224240
ABplppppap:107	ABplppppap	107	6373	-18626	-173	-63	6373	57.9	463	372	33	234444
ABplppppapa:146	ABplppppapa	146	7254	-17745	-38	6	7254	59.6	446	370	26	158568
ABplppppapp:146	ABplppppapp	146	7789	-17210	-21	89	7789	62.0	489	337	29	186573
ABplppppp:81	ABplppppp	81	5668	-19331	-132	-108	5668	59.8	491	369	40	210060
ABplpppppa:111	ABplpppppa	111	8373	-16626	1492	1522	8373	57.5	471	333	33	260458
ABplpppppp:111	ABplpppppp	111	8181	-16818	1223	1320	8181	59.1	512	322	32	230586
ABpr:7	ABpr	7	6656	-18343	180	180	6656	48.6	446	219	73	935726
ABpra:16	ABpra	16	6541	-18458	275	275	6541	42.8	424	168	65	771336
ABpraa:27	ABpraa	27	6162	-18837	-55	-55	6162	37.2	366	146	59	680965
ABpraaa:42	ABpraaa	42	6126	-18873	-30	-31	6126	25.2	318	144	51	362711
ABpraaaa:60	ABpraaaa	60	5637	-19362	-15	-15	5637	26.6	270	146	45	233449
ABpraaaaa:84	ABpraaaaa	84	5452	-19547	-42	-42	5452	38.9	194	155	36	298698
ABpraaaaaa:116	ABpraaaaaa	116	6334	-18665	-33	-32	6334	39.8	170	157	32	424066
ABpraaaaap:116	ABpraaaaap	116	6340	-18659	-3	2	6340	37.4	195	145	31	407168
ABpraaaap:84	ABpraaaap	84	5420	-19579	-73	-75	5420	33.7	229	146	39	313225
ABpraaaapa:113	ABpraaaapa	113	6226	-18773	-98	-106	6226	41.8	214	152	33	415314
ABpraaaapp:113	ABpraaaapp	113	6287	-18712	-25	-30	6287	34.9	232	142	35	478879
ABpraaap:60	ABpraaap	60	5639	-19360	7	6	5639	16.6	325	172	44	138376
ABpraaapa:81	ABpraaapa	81	5400	-19599	-60	-61	5400	24.5	222	171	38	244632
ABpraaapaa:111	ABpraaapaa	111	6233	-18766	-54	-68	6233	35.2	190	182	32	409271
ABpraaapap:111	ABpraaapap	111	6202	-18797	-62	-63	6202	27.5	208	172	35	483467
ABpraaapp:81	ABpraaapp	81	5401	-19598	-98	-97	5401	26.4	289	181	41	233310
ABpraaappa:106	ABpraaappa	106	6183	-18816	-39	-48	6183	31.2	241	168	33	403557
ABpraaappp:106	ABpraaappp	106	5837	-19162	-100	-111	5837	29.2	286	154	35	328885
ABpraaapppa:137	ABpraaapppa	137	6781	-18218	-92	-89	6781	33.2	269	186	30	292845
ABpraaapppp:137	ABpraaapppp	137	6774	-18225	-72	-81	6774	25.4	286	165	33	321006
ABpraap:42	ABpraap	42	6155	-18844	-112	-112	6155	39.0	405	153	53	485765
ABpraapa:59	ABpraapa	59	5676	-19323	-7	-7	5676	28.1	356	133	45	243105
ABpraapaa:82	ABpraapaa	82	5400	-19599	-30	-31	5400	21.7	250	152	39	261775
ABpraapaaa:112	ABpraapaaa	112	6174	-18825	-60	-61	6174	15.4	172	192	35	470688
ABpraapaap:112	ABpraapaap	112	6161	-18838	-67	-62	6161	18.1	212	169	35	448471
ABpraapap:82	ABpraapap	82	5403	-19596	-28	-26	5403	17.9	308	164	39	224171
ABpraapapa:112	ABpraapapa	112	6245	-18754	-3	-12	6245	23.2	246	168	34	446616
ABpraapapp:112	ABpraapapp	112	6173	-18826	-86	-91	6173	20.9	279	164	37	472320
ABpraapp:59	ABpraapp	59	5618	-19381	-102	-102	5618	24.0	435	175	46	204371
ABpraappa:80	ABpraappa	80	5428	-19571	-52	-55	5428	24.9	351	163	40	289699
ABpraappaa:112	ABpraappaa	112	6212	-18787	-53	-54	6212	31.6	288	128	32	432606
ABpraappap:112	ABpraappap	112	6261	-18738	-53	-58	6261	30.3	330	136	34	422708
ABpraappp:80	ABpraappp	80	5456	-19543	-32	-31	5456	25.0	422	173	42	263616
ABpraapppa:108	ABpraapppa	108	6159	-18840	-114	-118	6159	34.2	366	138	35	444690
ABpraapppp:108	ABpraapppp	108	6177	-18823	-144	-145	6177	40.0	412	147	37	460031
ABprap:27	ABprap	27	6130	-18869	-35	-36	6130	25.4	474	180	59	573070
ABprapa:42	ABprapa	42	6098	-18901	-50	-51	6098	18.5	432	168	51	329276
ABprapaa:60	ABprapaa	60	5587	-19412	-20	-20	5587	11.0	394	188	44	136609
ABprapaaa:85	ABprapaaa	85	5416	-19583	-18	-19	5416	15.5	377	173	39	231351
ABprapaaaa:116	ABprapaaaa	116	6295	-18704	-91	-96	6295	24.2	360	159	33	374384
ABprapaaap:116	ABprapaaap	116	6311	-18689	-48	-55	6311	21.5	398	159	35	408187
ABprapaap:85	ABprapaap	85	5415	-19584	-30	-30	5415	17.7	433	189	38	258758
ABprapaapa:119	ABprapaapa	119	6376	-18623	-86	-88	6376	28.5	397	141	32	414569
ABprapaapp:119	ABprapaapp	119	6453	-18546	-52	-49	6453	32.8	447	144	33	415347
ABprapap:60	ABprapap	60	5604	-19395	-32	-32	5604	12.1	472	219	46	160831
ABprapapa:81	ABprapapa	81	5379	-19620	-52	-52	5379	13.3	485	213	40	197162
ABprapapaa:111	ABprapapaa	111	6243	-18756	-82	-81	6243	26.2	544	187	35	435432
ABprapapap:111	ABprapapap	111	6180	-18819	-132	-131	6180	32.2	571	197	34	435077
ABprapapp:81	ABprapapp	81	5370	-19629	-71	-69	5370	15.1	543	251	40	207706
ABprapappa:109	ABprapappa	109	6174	-18825	-95	-100	6174	37.8	585	211	34	431133
ABprapappp:109	ABprapappp	109	6240	-18759	-202	-199	6240	44.6	604	244	33	374797
ABprapp:42	ABprapp	42	6107	-18892	-83	-83	6107	23.2	515	193	52	423097
ABprappa:60	ABprappa	60	5581	-19418	-62	-62	5581	17.4	529	198	47	236124
ABprappaa:83	ABprappaa	83	5464	-19535	-13	-12	5464	27.9	475	155	40	313597
ABprappaaa:115	ABprappaaa	115	6333	-18666	-96	-91	6333	41.6	454	148	33	375999
ABprappaap:115	ABprappaap	115	6380	-18619	-105	-94	6380	40.8	495	160	33	377275
ABprappap:83	ABprappap	83	5450	-19550	-20	-22	5450	21.7	524	186	39	284297
ABprappapa:114	ABprappapa	114	6711	-18288	293	292	6711	30.5	501	164	33	393618
ABprappapp:114	ABprappapp	114	6983	-18016	483	476	6983	37.4	537	177	33	383526
ABprappp:60	ABprappp	60	5621	-19378	-66	-66	5621	24.5	566	256	44	236285
ABprapppa:84	ABprapppa	84	5449	-19550	-65	-65	5449	27.9	551	211	38	323567
ABprapppaa:118	ABprapppaa	118	6463	-18536	-179	-183	6463	46.3	525	194	31	336981
ABprapppap:118	ABprapppap	118	6522	-18478	-137	-149	6522	48.9	548	215	32	336560
ABprapppp:84	ABprapppp	84	5492	-19507	-128	-93	5492	35.4	596	239	37	320217
ABprappppa:116	ABprappppa	116	6371	-18628	-110	-118	6371	48.7	581	220	31	328160
ABprappppp:116	ABprappppp	116	6506	-18493	-186	-170	6506	52.7	580	262	32	311768
ABprp:16	ABprp	16	6576	-18423	235	235	6576	48.0	507	262	65	809741
ABprpa:27	ABprpa	27	6270	-18729	-63	-62	6270	49.8	479	203	58	669014
ABprpaa:43	ABprpaa	43	6128	-18872	-119	-120	6128	41.0	492	155	51	508365
ABprpaaa:61	ABprpaaa	61	5619	-19380	-95	-95	5619	36.2	431	137	44	283737
ABprpaaaa:83	ABprpaaaa	83	5467	-19532	-62	-65	5467	39.6	301	140	39	314965
ABprpaaaaa:111	ABprpaaaaa	111	6253	-18746	-70	-83	6253	50.9	232	177	34	460910
ABprpaaaap:111	ABprpaaaap	111	6149	-18850	-99	-105	6149	52.9	277	159	34	374764
ABprpaaaapa:148	ABprpaaaapa	148	6884	-18115	-58	-78	6884	55.0	280	166	28	343519
ABprpaaaapp:148	ABprpaaaapp	148	6994	-18006	56	40	6994	53.0	328	159	28	263677
ABprpaaap:83	ABprpaaap	83	5460	-19539	-96	-98	5460	42.0	351	138	38	303129
ABprpaaapa:111	ABprpaaapa	111	6221	-18778	-119	-139	6221	47.8	273	157	31	368287
ABprpaaapp:111	ABprpaaapp	111	6183	-18816	-139	-155	6183	47.2	308	152	32	372725
ABprpaap:61	ABprpaap	61	5584	-19415	-125	-128	5584	33.0	480	173	44	264085
ABprpaapa:82	ABprpaapa	82	5415	-19584	-115	-118	5415	32.3	336	137	38	309689
ABprpaapaa:111	ABprpaapaa	111	6274	-18725	-69	-92	6274	44.8	236	165	34	483198
ABprpaapap:111	ABprpaapap	111	6238	-18761	-101	-106	6238	40.6	280	138	34	490738
ABprpaapp:82	ABprpaapp	82	5420	-19579	-111	-116	5420	35.4	387	152	39	316798
ABprpaappa:110	ABprpaappa	110	6211	-18788	-127	-132	6211	38.0	322	154	33	424915
ABprpaappp:110	ABprpaappp	110	6234	-18765	-102	-109	6234	44.4	347	143	32	395233
ABprpap:43	ABprpap	43	6113	-18886	-217	-217	6113	47.7	547	217	50	461668
ABprpapa:61	ABprpapa	61	5613	-19386	-127	-126	5613	45.5	493	164	44	300170
ABprpapaa:83	ABprpapaa	83	5454	-19545	-124	-128	5454	50.7	367	169	37	251754
ABprpapaaa:115	ABprpapaaa	115	6366	-18633	-113	-116	6366	55.0	313	218	30	265728
ABprpapaap:115	ABprpapaap	115	6359	-18640	-101	-110	6359	54.5	352	213	31	278006
ABprpapap:83	ABprpapap	83	5506	-19493	-70	-75	5506	55.0	406	177	37	226196
ABprpapapa:114	ABprpapapa	114	6346	-18653	-101	-111	6346	59.6	380	227	31	238819
ABprpapapp:114	ABprpapapp	114	6350	-18649	-128	-142	6350	61.0	418	239	31	241781
ABprpapp:61	ABprpapp	61	5611	-19388	-203	-202	5611	47.6	543	207	44	286241
ABprpappa:82	ABprpappa	82	5495	-19504	-119	-118	5495	53.5	431	185	38	207300
ABprpappaa:109	ABprpappaa	109	6225	-18775	-46	-57	6225	60.8	337	263	32	229035
ABprpappaaa:147	ABprpappaaa	147	7021	-17978	-42	-65	7021	62.0	304	280	28	185579
ABprpappaap:147	ABprpappaap	147	6952	-18047	-101	-91	6952	61.2	339	256	30	236445
ABprpappap:109	ABprpappap	109	6230	-18769	-128	-115	6230	60.9	384	272	33	244664
ABprpappapa:148	ABprpappapa	148	7078	-17921	53	1	7078	59.6	355	256	27	176644
ABprpappapp:148	ABprpappapp	148	6985	-18015	-348	-350	6985	62.3	385	287	31	228797
ABprpappp:82	ABprpappp	82	5521	-19478	-120	-115	5521	51.6	481	195	38	237776
ABprpapppa:112	ABprpapppa	112	6280	-18719	-191	-196	6280	60.0	418	271	32	247944
ABprpapppp:112	ABprpapppp	112	6389	-18610	-312	-226	6389	59.2	464	288	31	247838
ABprpp:27	ABprpp	27	6314	-18685	-17	-17	6314	41.8	557	236	59	786580
ABprppa:43	ABprppa	43	6095	-18904	-118	-119	6095	29.3	578	197	50	496114
ABprppaa:62	ABprppaa	62	5542	-19457	-95	-95	5542	30.6	518	154	41	263065
ABprppaaa:86	ABprppaaa	86	5492	-19507	-76	-85	5492	42.8	401	148	36	291305
ABprppaaaa:116	ABprppaaaa	116	6315	-18684	-97	-96	6315	49.8	331	171	34	323734
ABprppaaaaa:149	ABprppaaaaa	149	6922	-18078	-138	-151	6922	45.5	317	175	28	248893
ABprppaaaap:149	ABprppaaaap	149	6865	-18135	-222	-219	6865	47.5	359	161	32	281710
ABprppaaap:116	ABprppaaap	116	6428	-18571	-89	-100	6428	46.6	365	163	29	302945
ABprppaap:86	ABprppaap	86	5441	-19558	-72	-72	5441	42.8	446	156	37	270046
ABprppaapa:115	ABprppaapa	115	6376	-18623	-49	-49	6376	56.8	386	195	31	274016
ABprppaapp:115	ABprppaapp	115	6346	-18653	-105	-119	6346	58.9	426	207	31	238472
ABprppap:62	ABprppap	62	5589	-19410	-107	-111	5589	31.2	553	206	44	268803
ABprppapa:84	ABprppapa	84	5462	-19537	-101	-105	5462	36.4	471	174	39	286325
ABprppapaa:112	ABprppapaa	112	6323	-18676	-54	-62	6323	52.5	389	171	34	345707
ABprppapap:112	ABprppapap	112	6329	-18670	-84	-89	6329	52.8	432	169	32	328936
ABprppapp:84	ABprppapp	84	5444	-19555	-107	-119	5444	34.7	521	202	38	301083
ABprppappa:115	ABprppappa	115	6388	-18611	-114	-132	6388	51.9	453	176	33	329023
ABprppappp:115	ABprppappp	115	6435	-18564	-45	-49	6435	51.5	496	185	31	315802
ABprppp:43	ABprppp	43	6139	-18860	-189	-189	6139	39.5	610	256	51	564012
ABprpppa:61	ABprpppa	61	5629	-19370	-72	-74	5629	35.9	601	207	44	328458
ABprpppaa:83	ABprpppaa	83	5417	-19582	-103	-110	5417	34.3	536	171	38	311191
ABprpppaaa:114	ABprpppaaa	114	6384	-18615	-72	-84	6384	56.8	470	199	32	263730
ABprpppaap:114	ABprpppaap	114	6449	-18550	-60	-41	6449	54.9	519	208	31	282935
ABprpppap:83	ABprpppap	83	5476	-19523	-52	-58	5476	34.5	581	207	38	309966
ABprpppapa:112	ABprpppapa	112	7079	-17920	660	674	7079	55.2	549	229	34	269944
ABprpppapaa:142	ABprpppapaa	142	8465	-16534	1190	1219	8465	59.7	513	230	29	205058
ABprpppapap:142	ABprpppapap	142	9045	-15954	1207	1304	9045	59.4	530	272	30	181459
ABprpppapp:112	ABprpppapp	112	7042	-17957	343	401	7042	57.1	562	265	29	263112
ABprpppp:61	ABprpppp	61	5650	-19349	-187	-182	5650	43.8	596	263	46	325708
ABprppppa:82	ABprppppa	82	5475	-19524	-142	-143	5475	40.7	557	192	40	330606
ABprppppaa:109	ABprppppaa	109	6354	-18645	-101	-105	6354	57.8	455	231	30	229288
ABprppppap:109	ABprppppap	109	6356	-18643	-248	-203	6356	57.9	498	242	33	254177
ABprppppapa:148	ABprppppapa	148	7749	-17250	428	442	7749	59.3	486	228	26	161534
ABprppppapp:148	ABprppppapp	148	7899	-17101	85	444	7899	60.3	494	279	30	249833
ABprppppp:82	ABprppppp	82	5584	-19415	-140	-94	5584	50.9	543	216	40	285088
ABprpppppa:112	ABprpppppa	112	7945	-17054	1002	1032	7945	57.9	498	280	31	260947
ABprpppppp:112	ABprpppppp	112	7899	-17100	899	976	7899	59.2	541	302	32	278690
EMS:1	EMS	1	6499	-18501	30	30	6499	38.3	406	387	77	880044
MS:9	MS	9	6844	-18155	370	370	6844	49.0	336	353	68	750458
MSa:20	MSa	20	7219	-17780	857	857	7219	51.1	268	327	65	721382
MSaa:35	MSaa	35	7689	-17310	1142	1142	7689	55.4	229	288	58	511372
MSaaa:50	MSaaa	50	7154	-17846	919	913	7154	56.9	216	257	50	302630
MSaaaa:68	MSaaaa	68	6107	-18892	372	372	6107	49.6	166	254	45	235365
MSaaaaa:89	MSaaaaa	89	5726	-19273	122	123	5726	40.8	145	251	41	295896
MSaaaaaa:114	MSaaaaaa	114	6382	-18617	-25	-41	6382	35.0	112	290	33	402261
MSaaaaap:114	MSaaaaap	114	6185	-18814	-47	-52	6185	32.9	155	280	37	386689
MSaaaap:89	MSaaaap	89	5582	-19417	20	19	5582	32.4	192	289	40	242073
MSaaaapa:118	MSaaaapa	118	6456	-18543	7	0	6456	24.0	177	292	35	339004
MSaaaapp:118	MSaaaapp	118	6289	-18710	20	15	6289	20.5	230	302	33	224863
MSaaap:68	MSaaap	68	6005	-18994	238	254	6005	51.5	249	260	44	220581
MSaaapa:92	MSaaapa	92	5480	-19519	-92	-97	5480	39.0	223	279	41	257747
MSaaapaa:115	MSaaapaa	115	6237	-18762	-82	-82	6237	33.5	194	315	36	352856
MSaaapap:115	MSaaapap	115	6022	-18977	-150	-159	6022	29.6	234	299	34	272183
MSaaapp:92	MSaaapp	92	5679	-19320	-62	-63	5679	36.3	278	299	36	292884
MSaaappa:132	MSaaappa	132	6774	-18226	-30	-41	6774	33.7	258	329	30	322018
MSaaappp:132	MSaaappp	132	6667	-18333	-82	-83	6667	31.2	288	304	32	314947
MSaap:50	MSaap	50	6933	-18066	681	681	6933	57.2	303	293	51	300789
MSaapa:69	MSaapa	69	6193	-18806	378	380	6193	57.0	291	294	44	197810
MSaapaa:89	MSaapaa	89	5774	-19225	117	112	5774	48.2	291	317	40	221074
MSaapaaa:113	MSaapaaa	113	6383	-18616	-36	-51	6383	44.0	273	324	34	308515
MSaapaap:113	MSaapaap	113	6274	-18725	-46	-57	6274	36.0	311	315	36	303852
MSaapap:89	MSaapap	89	5671	-19329	-32	-28	5671	54.1	352	316	36	184887
MSaapapa:119	MSaapapa	119	6493	-18506	-144	-149	6493	45.3	316	328	32	279110
MSaapapp:119	MSaapapp	119	6507	-18492	-96	-99	6507	48.1	361	339	32	272164
MSaapp:69	MSaapp	69	6090	-18909	301	305	6090	59.5	373	314	42	190303
MSaappa:95	MSaappa	95	6089	-18910	-8	-2	6089	56.4	376	322	35	281101
MSaappp:95	MSaappp	95	5981	-19018	4	18	5981	54.2	401	352	40	287942
MSaapppa:131	MSaapppa	131	6783	-18216	-138	-154	6783	50.1	385	370	34	312199
MSaapppp:131	MSaapppp	131	6832	-18167	-307	-216	6832	49.3	426	356	32	270173
MSap:35	MSap	35	7723	-17277	1165	1164	7723	53.8	317	365	57	534887
MSapa:51	MSapa	51	6949	-18050	789	787	6949	55.3	276	368	50	318670
MSapaa:71	MSapaa	71	5983	-19016	276	275	5983	45.5	254	321	41	223170
MSapaaa:96	MSapaaa	96	5838	-19161	163	158	5838	41.5	169	332	37	298924
MSapaaaa:124	MSapaaaa	124	6608	-18391	-77	-88	6608	41.6	146	336	31	296354
MSapaaap:124	MSapaaap	124	6691	-18308	-86	-85	6691	45.6	193	347	32	276684
MSapaap:96	MSapaap	96	6135	-18864	173	167	6135	40.6	234	348	37	363526
MSapap:71	MSapap	71	5875	-19124	149	158	5875	47.7	317	346	43	232705
MSapapa:97	MSapapa	97	5748	-19251	2	6	5748	38.9	247	371	38	341288
MSapapaa:127	MSapapaa	127	6777	-18222	19	6	6777	39.1	214	368	32	355401
MSapapap:127	MSapapap	127	6753	-18246	-21	-26	6753	35.4	250	356	31	291817
MSapapp:97	MSapapp	97	5823	-19176	-30	-26	5823	34.7	300	376	38	343288
MSapappa:134	MSapappa	134	6867	-18132	35	38	6867	29.4	267	364	33	331641
MSapappp:134	MSapappp	134	6731	-18268	-61	-64	6731	22.2	292	365	34	304756
MSapp:51	MSapp	51	6863	-18136	712	710	6863	53.8	372	351	49	303114
MSappa:72	MSappa	72	5990	-19009	276	283	5990	48.2	359	347	41	214644
MSappaa:99	MSappaa	99	6027	-18972	85	85	6027	42.9	313	362	36	307234
MSappap:99	MSappap	99	6121	-18878	2	10	6121	43.1	355	365	36	328021
MSappp:72	MSappp	72	6012	-18987	296	299	6012	46.4	422	368	42	232477
MSapppa:97	MSapppa	97	6006	-18993	70	80	6006	35.7	356	383	38	346981
MSapppp:97	MSapppp	97	5985	-19014	15	23	5985	29.1	404	377	38	327353
MSp:20	MSp	20	7121	-17878	779	778	7121	50.4	378	282	63	685099
MSpa:35	MSpa	35	7639	-17360	1092	1092	7639	53.2	329	261	58	489044
MSpaa:50	MSpaa	50	6938	-18061	727	727	6938	51.2	322	214	49	314670
MSpaaa:70	MSpaaa	70	5965	-19034	274	274	5965	43.3	262	219	45	231656
MSpaaaa:91	MSpaaaa	91	5605	-19394	7	4	5605	35.2	193	220	38	229672
MSpaaaaa:116	MSpaaaaa	116	6403	-18596	-67	-69	6403	31.6	161	233	33	360191
MSpaaaap:116	MSpaaaap	116	6364	-18635	-51	-54	6364	28.6	197	253	38	381516
MSpaaap:91	MSpaaap	91	5534	-19465	23	21	5534	30.5	248	242	40	208483
MSpaaapa:116	MSpaaapa	116	6359	-18640	17	19	6359	21.3	221	262	33	275994
MSpaaapp:116	MSpaaapp	116	6224	-18775	-29	-25	6224	22.7	262	256	35	239951
MSpaap:70	MSpaap	70	5900	-19099	188	193	5900	48.5	345	255	44	222593
MSpaapa:94	MSpaapa	94	5470	-19529	-121	-120	5470	39.1	274	248	40	245677
MSpaapaa:120	MSpaapaa	120	6397	-18602	-105	-114	6397	35.1	228	247	34	329662
MSpaapap:120	MSpaapap	120	6433	-18566	-92	-98	6433	33.1	273	247	37	335444
MSpaapp:94	MSpaapp	94	6101	-18898	-12	-20	6101	36.8	349	263	34	311570
MSpap:50	MSpap	50	6953	-18046	700	701	6953	56.9	396	271	49	276207
MSpapa:70	MSpapa	70	6156	-18843	330	333	6156	58.2	379	233	45	204831
MSpapaa:90	MSpapaa	90	5841	-19158	148	140	5841	51.7	341	260	39	187455
MSpapaaa:114	MSpapaaa	114	6442	-18557	-43	-52	6442	48.7	286	276	33	259833
MSpapaap:114	MSpapaap	114	6380	-18619	-1	-13	6380	43.7	329	277	34	262275
MSpapap:90	MSpapap	90	5782	-19217	75	76	5782	56.0	391	275	37	178062
MSpapapa:119	MSpapapa	119	6475	-18524	-136	-145	6475	49.0	345	289	31	240979
MSpapapp:119	MSpapapp	119	6561	-18438	-117	-126	6561	48.3	378	270	34	273161
MSpapp:70	MSpapp	70	5978	-19021	221	225	5978	57.8	470	247	45	225067
MSpappa:95	MSpappa	95	6185	-18814	7	0	6185	54.5	421	278	35	292267
MSpappp:95	MSpappp	95	5922	-19077	-17	-1	5922	54.6	442	260	40	284024
MSpapppa:130	MSpapppa	130	6911	-18088	5	0	6911	50.6	395	232	36	320093
MSpapppp:130	MSpapppp	130	6804	-18195	-191	-183	6804	47.9	438	257	32	249790
MSpp:35	MSpp	35	7676	-17323	1144	1144	7676	55.0	439	240	56	498275
MSppa:52	MSppa	52	6836	-18163	730	730	6836	49.4	439	182	50	371531
MSppaa:74	MSppaa	74	5856	-19143	222	218	5856	42.8	341	198	43	239858
MSppaaa:97	MSppaaa	97	5668	-19331	21	17	5668	41.1	214	200	37	250661
MSppaaaa:123	MSppaaaa	123	6600	-18399	-43	-49	6600	46.4	186	208	30	237883
MSppaaap:123	MSppaaap	123	6562	-18437	-85	-92	6562	40.2	216	213	31	256807
MSppaap:97	MSppaap	97	5996	-19003	111	100	5996	42.0	270	201	36	296582
MSppaapa:134	MSppaapa	134	8043	-16956	1031	1011	8043	49.0	271	216	30	254357
MSppaapp:134	MSppaapp	134	8308	-16691	1222	1196	8308	42.7	306	208	32	267988
MSppap:74	MSppap	74	5840	-19159	152	150	5840	46.5	407	219	42	216322
MSppapa:96	MSppapa	96	5605	-19394	-119	-121	5605	37.9	297	185	35	241893
MSppapaa:127	MSppapaa	127	6729	-18271	-71	-86	6729	41.6	244	197	30	279326
MSppapap:127	MSppapap	127	6727	-18272	-98	-67	6727	37.7	286	198	33	297483
MSppapp:96	MSppapp	96	5641	-19358	-102	-107	5641	35.7	336	202	37	251562
MSppappa:129	MSppappa	129	6658	-18341	-29	-27	6658	29.6	243	210	32	287829
MSppappp:129	MSppappp	129	6637	-18362	-84	-82	6637	24.2	305	208	32	235462
MSppp:52	MSppp	52	6807	-18192	672	672	6807	54.4	498	257	49	329134
MSpppa:74	MSpppa	74	5865	-19134	200	199	5865	41.9	456	210	42	223144
MSpppaa:99	MSpppaa	99	5939	-19060	0	-3	5939	44.0	337	215	36	273632
MSpppap:99	MSpppap	99	6052	-18947	0	3	6052	47.4	375	223	36	295853
MSpppp:74	MSpppp	74	5853	-19146	143	171	5853	41.9	493	248	42	256719
MSppppa:105	MSppppa	105	6056	-18943	-6	-4	6056	35.5	371	197	38	383685
MSppppp:105	MSppppp	105	6032	-18967	-79	-71	6032	32.9	435	203	39	404717
E:9	E	9	6672	-18327	280	280	6672	38.4	480	386	67	873874
Ea:21	Ea	21	7183	-17816	794	794	7183	45.0	429	350	66	921345
Eal:46	Eal	46	5966	-19033	-83	-84	5966	38.9	388	322	56	490878
Eala:75	Eala	75	5497	-19502	-48	-48	5497	30.0	315	316	50	333769
Ealaa:117	Ealaa	117	6281	-18718	-49	-52	6281	21.8	281	320	41	323690
Ealap:117	Ealap	117	6110	-18889	-43	-44	6110	20.2	363	304	40	232911
Ealp:75	Ealp	75	5495	-19504	-113	-108	5495	36.9	386	326	46	331177
Ealpa:119	Ealpa	119	6407	-18592	-117	-115	6407	30.0	343	336	38	325413
Ealpp:119	Ealpp	119	6444	-18555	-63	-65	6444	31.0	404	328	40	356167
Ear:46	Ear	46	5941	-19058	-27	-28	5941	35.0	417	240	56	441340
Eara:77	Eara	77	5500	-19499	-54	-57	5500	27.6	330	236	50	351377
Earaa:125	Earaa	125	6564	-18435	-38	-36	6564	26.5	312	259	40	324372
Earap:125	Earap	125	6391	-18608	-11	-14	6391	24.4	367	250	40	290090
Earp:77	Earp	77	5495	-19504	-94	-96	5495	37.8	395	263	48	331356
Earpa:123	Earpa	123	6494	-18505	-135	-128	6494	38.4	363	274	38	368910
Earpp:123	Earpp	123	6593	-18407	-55	-57	6593	34.9	427	269	41	373678
Ep:21	Ep	21	6966	-18034	631	635	6966	35.4	525	346	65	923339
Epl:48	Epl	48	6469	-18530	406	409	6469	38.6	483	346	54	498778
Epla:78	Epla	78	5639	-19360	23	23	5639	30.4	448	317	49	320039
Eplaa:126	Eplaa	126	6587	-18412	-2	-4	6587	20.7	430	308	40	272451
Eplap:126	Eplap	126	6624	-18375	-65	-66	6624	28.4	482	323	39	333014
Eplp:78	Eplp	78	5744	-19255	-39	-25	5744	34.4	527	326	47	407296
Eplpa:128	Eplpa	128	6550	-18449	-29	-32	6550	23.0	520	304	38	274682
Eplpp:128	Eplpp	128	6748	-18251	-175	-174	6748	37.4	535	321	41	413494
Epr:48	Epr	48	6345	-18654	343	346	6345	34.6	509	268	55	487773
Epra:78	Epra	78	5571	-19428	25	25	5571	25.6	438	232	48	316385
Epraa:124	Epraa	124	6476	-18523	-15	-13	6476	25.2	404	228	38	274645
Eprap:124	Eprap	124	6548	-18451	-69	-76	6548	25.5	456	248	39	313346
Eprp:78	Eprp	78	5667	-19332	-9	-6	5667	30.5	515	271	48	376372
Eprpa:127	Eprpa	127	6515	-18484	-28	-32	6515	25.5	482	266	38	283591
Eprpp:127	Eprpp	127	6705	-18294	-93	-92	6705	35.7	520	276	40	368456
P2:1	P2	1	6484	-18515	29	29	6484	31.7	572	304	77	1268056
C:11	C	11	6345	-18654	118	118	6345	20.6	503	273	63	448904
Ca:23	Ca	23	6325	-18674	221	221	6325	18.8	414	305	61	402794
Caa:38	Caa	38	6479	-18520	249	248	6479	16.5	373	315	55	270530
Caaa:56	Caaa	56	6041	-18958	262	261	6041	13.5	366	368	50	183742
Caaaa:82	Caaaa	82	5759	-19240	248	248	5759	12.6	440	373	44	178863
Caaaaa:112	Caaaaa	112	6195	-18804	154	152	6195	10.9	473	337	37	174040
Caaaap:112	Caaaap	112	6572	-18427	249	250	6572	12.7	533	342	38	265450
Caaap:82	Caaap	82	6251	-18748	591	613	6251	23.0	507	397	42	252270
Caaapa:111	Caaapa	111	6823	-18176	438	438	6823	20.7	566	363	37	325747
Caaapp:111	Caaapp	111	7417	-17583	790	814	7417	31.9	597	337	38	471882
Caap:56	Caap	56	6311	-18688	490	491	6311	19.6	460	383	48	247341
Caapa:84	Caapa	84	6997	-18002	807	841	6997	37.8	574	369	38	415663
Caapp:84	Caapp	84	6996	-18003	1029	1058	6996	36.9	578	387	42	351410
Caappd:116	Caappd	116	7300	-17699	605	621	7300	46.2	613	366	39	357403
Caappv:116	Caappv	116	7235	-17764	471	511	7235	57.6	568	340	31	243994
Cap:38	Cap	38	6706	-18293	435	434	6706	20.2	460	376	54	365528
Capa:60	Capa	60	7298	-17701	1402	1401	7298	36.1	454	422	48	352592
Capaa:94	Capaa	94	8149	-16850	1817	1872	8149	51.3	476	378	40	364516
Capaaa:127	Capaaa	127	8427	-16572	1219	1267	8427	40.3	432	390	36	449198
Capaap:127	Capaap	127	8512	-16487	1212	1237	8512	49.0	464	349	36	413682
Capap:94	Capap	94	8264	-16735	1729	1826	8264	50.0	521	359	39	367587
Capapa:129	Capapa	129	8692	-16307	1313	1364	8692	42.9	472	387	34	398865
Capapp:129	Capapp	129	8344	-16656	982	1047	8344	49.4	510	340	35	383673
Capp:60	Capp	60	7371	-17628	1457	1455	7371	34.9	534	404	46	344500
Cappa:91	Cappa	91	7658	-17341	1551	1547	7658	40.7	523	388	39	392854
Cappaa:126	Cappaa	126	8000	-16999	895	933	8000	34.0	475	383	36	478281
Cappap:126	Cappap	126	7984	-17015	687	780	7984	39.9	508	367	35	468474
Cappp:91	Cappp	91	8014	-16985	1688	1733	8014	46.0	560	361	38	344994
Capppa:125	Capppa	125	8114	-16885	975	1001	8114	39.4	541	372	34	393946
Capppp:125	Capppp	125	8098	-16901	912	939	8098	47.3	550	342	34	356067
Cp:23	Cp	23	6529	-18470	360	361	6529	19.7	529	265	62	519702
Cpa:39	Cpa	39	6468	-18531	245	245	6468	13.0	495	269	55	284596
Cpaa:59	Cpaa	59	5898	-19101	198	198	5898	10.6	486	306	49	160624
Cpaaa:84	Cpaaa	84	5619	-19380	137	137	5619	10.3	435	306	42	133650
Cpaaaa:115	Cpaaaa	115	6186	-18813	122	121	6186	9.8	442	278	36	161475
Cpaaap:115	Cpaaap	115	6508	-18491	122	138	6508	10.4	513	256	38	250080
Cpaap:84	Cpaap	84	5798	-19201	235	234	5798	13.8	534	328	42	201780
Cpaapa:114	Cpaapa	114	6762	-18237	354	357	6762	14.4	552	266	38	298683
Cpaapp:114	Cpaapp	114	7309	-17690	765	765	7309	23.1	598	290	38	413797
Cpap:59	Cpap	59	6564	-18435	733	733	6564	22.0	558	356	48	319462
Cpapa:86	Cpapa	86	6348	-18651	642	641	6348	24.2	593	309	44	351325
Cpapaa:119	Cpapaa	119	7597	-17402	716	744	7597	39.9	621	325	38	487683
Cpapap:119	Cpapap	119	7562	-17437	780	779	7562	34.3	615	267	37	437661
Cpapp:86	Cpapp	86	7156	-17843	1178	1226	7156	41.0	613	339	40	363770
Cpappd:121	Cpappd	121	8199	-16800	1211	1215	8199	46.6	625	290	35	378146
Cpappv:121	Cpappv	121	7907	-17092	860	882	7907	56.8	586	306	30	236834
Cpp:39	Cpp	39	7500	-17499	1129	1129	7500	26.8	594	330	56	649344
Cppa:62	Cppa	62	7449	-17550	1532	1539	7449	33.9	619	282	47	397833
Cppaa:96	Cppaa	96	8015	-16984	1667	1701	8015	52.0	502	260	40	339179
Cppaaa:131	Cppaaa	131	8502	-16497	1187	1209	8502	43.8	459	216	34	337455
Cppaap:131	Cppaap	131	8309	-16690	1023	997	8309	49.3	481	264	36	349628
Cppap:96	Cppap	96	8096	-16903	1560	1623	8096	50.9	547	288	40	376580
Cppapa:132	Cppapa	132	8227	-16772	775	806	8227	43.6	502	226	34	366497
Cppapp:132	Cppapp	132	8263	-16736	797	850	8263	49.6	525	287	34	308407
Cppp:62	Cppp	62	7330	-17669	1391	1399	7330	37.3	589	356	47	384230
Cpppa:91	Cpppa	91	7172	-17827	1088	1089	7172	38.6	582	269	40	394782
Cpppaa:127	Cpppaa	127	7980	-17019	912	921	7980	35.4	510	219	35	421261
Cpppap:127	Cpppap	127	7909	-17090	678	708	7909	41.7	549	244	33	366225
Cpppp:91	Cpppp	91	7413	-17586	1021	1105	7413	45.3	581	313	39	378084
Cppppa:127	Cppppa	127	7840	-17159	660	685	7840	42.1	572	276	38	477796
Cppppp:127	Cppppp	127	7769	-17230	352	415	7769	51.3	557	307	33	316377
P3:11	P3	11	6694	-18305	367	367	6694	33.6	596	321	61	852338
D:27	D	27	7778	-17221	1286	1286	7778	38.8	611	309	58	834332
Da:50	Da	50	8202	-16797	1954	1952	8202	47.3	525	396	50	429548
Daa:79	Daa	79	7063	-17936	1195	1193	7063	53.2	450	350	41	159000
Daaa:112	Daaa	112	6971	-18028	428	423	6971	36.7	371	399	35	200156
Daap:112	Daap	112	6740	-18259	126	149	6740	41.2	401	374	35	204868
Dap:79	Dap	79	6855	-18144	937	949	6855	49.3	522	338	42	174462
Dapa:109	Dapa	109	6655	-18344	370	369	6655	32.0	418	390	36	194837
Dapp:109	Dapp	109	6643	-18356	288	313	6643	32.1	466	361	37	194237
Dp:50	Dp	50	8237	-16762	1986	1988	8237	50.0	573	323	51	413312
Dpa:80	Dpa	80	7113	-17887	1284	1279	7113	48.4	498	234	41	192112
Dpaa:112	Dpaa	112	6786	-18213	333	327	6786	38.9	387	194	34	173629
Dpap:112	Dpap	112	6671	-18328	141	164	6671	45.2	424	216	35	174920
Dpp:80	Dpp	80	7183	-17816	1144	1170	7183	48.1	561	288	42	189235
Dppa:109	Dppa	109	6648	-18351	268	268	6648	39.4	454	207	36	208118
Dppp:109	Dppp	109	6704	-18295	244	273	6704	36.1	496	232	39	217250
P4:27	P4	27	7149	-17850	810	813	7149	52.3	529	355	54	651404
Z2:68	Z2	68	6177	-18822	1	35	6177	48.3	481	294	41	318616
Z3:68	Z3	68	6121	-18878	63	66	6121	49.2	412	306	41	306165
