# Supplementary material for: Quantitative Differences in Nuclear β-catenin and TCF Pattern Embryonic Cells in C. elegans
Source: PLoS Genet. 2015 Oct 21;11(10):e1005585. doi: 10.1371/journal.pgen.1005585 (PMC4619327; doi:10.1371/journal.pgen.1005585)
Supplement: S1 Data — For each cell analyzed, birth time is given in column 3 and the average nuclear reporter intensity over the lifetime of the cell (corrected for background) is given in column 7 (“blot”). For information on each embryo’s strain information and experimental conditions, refer to S2 Table. (ZIP) [file pgen.1005585.s005.zip › CAs/CA20120911_nhr-25_L2.csv]

cellTime	cell	time	none	global	local	blot	cross	z	x	y	size	gweight
AB:1	AB	1	10020	-14979	-42	-42	10020	40.3	266	217	79	794532
ABa:4	ABa	4	9386	-15613	-69	-70	9386	39.8	174	215	67	498742
ABal:12	ABal	12	8831	-16168	-105	-106	8831	35.5	148	233	69	823154
ABala:22	ABala	22	8292	-16707	-133	-134	8292	43.1	122	189	63	655422
ABalaa:34	ABalaa	34	7719	-17280	-144	-144	7719	51.1	106	182	56	485593
ABalaaa:51	ABalaaa	51	7208	-17791	-143	-143	7208	43.6	86	169	51	393913
ABalaaaa:71	ABalaaaa	71	6686	-18313	-80	-84	6686	47.6	102	159	42	273785
ABalaaaal:98	ABalaaaal	98	6606	-18393	-82	-85	6606	37.5	110	233	38	398104
ABalaaaala:131	ABalaaaala	131	6515	-18484	-173	-177	6515	44.4	102	230	31	270759
ABalaaaalp:131	ABalaaaalp	131	6597	-18402	-80	-93	6597	46.1	137	262	30	261611
ABalaaaar:98	ABalaaaar	98	6574	-18425	-81	-84	6574	41.7	85	179	37	432704
ABalaaaarl:133	ABalaaaarl	133	6497	-18502	-143	-134	6497	45.3	80	193	30	286766
ABalaaaarr:133	ABalaaaarr	133	6683	-18316	34	26	6683	47.2	109	146	30	256795
ABalaaap:71	ABalaaap	71	6669	-18330	-102	-106	6669	39.0	138	153	45	294941
ABalaaapa:96	ABalaaapa	96	6580	-18419	-69	-71	6580	32.0	102	182	37	398721
ABalaaapal:129	ABalaaapal	129	6588	-18411	-22	-29	6588	36.0	97	222	32	306558
ABalaaapar:129	ABalaaapar	129	6549	-18450	-52	-54	6549	36.7	80	183	31	320657
ABalaaapp:96	ABalaaapp	96	6606	-18393	-69	-69	6606	35.2	132	134	37	355388
ABalaaappl:127	ABalaaappl	127	6636	-18363	15	17	6636	37.7	94	155	31	318514
ABalaaappr:127	ABalaaappr	127	6682	-18317	1	-2	6682	41.9	122	119	32	320200
ABalaap:51	ABalaap	51	7219	-17780	-128	-131	7219	55.3	143	184	48	252808
ABalaapa:71	ABalaapa	71	6644	-18355	-111	-111	6644	46.2	166	142	42	248257
ABalaapaa:99	ABalaapaa	99	6576	-18423	-80	-81	6576	47.4	124	126	35	303829
ABalaapaaa:134	ABalaapaaa	134	6537	-18463	-72	-72	6537	51.7	134	116	29	220356
ABalaapaap:134	ABalaapaap	134	6618	-18381	-36	-31	6618	54.2	174	101	31	230817
ABalaapap:99	ABalaapap	99	6622	-18377	-60	-64	6622	47.4	164	102	34	275833
ABalaapapa:134	ABalaapapa	134	6621	-18378	-41	-58	6621	49.2	163	85	30	268215
ABalaapapp:134	ABalaapapp	134	6702	-18297	28	35	6702	47.7	197	79	32	255776
ABalaapp:71	ABalaapp	71	6681	-18318	-77	-79	6681	40.2	223	145	44	209536
ABalaappa:97	ABalaappa	97	6592	-18407	-90	-94	6592	37.0	162	98	36	344430
ABalaappaa:132	ABalaappaa	132	6611	-18388	-40	-39	6611	46.0	153	109	30	301321
ABalaappap:132	ABalaappap	132	6645	-18354	-37	-41	6645	40.5	165	95	33	369269
ABalaappp:97	ABalaappp	97	6653	-18346	-33	-35	6653	31.2	199	103	38	313811
ABalaapppa:128	ABalaapppa	128	6633	-18366	-47	-51	6633	32.9	157	104	31	319044
ABalaapppp:128	ABalaapppp	128	6688	-18311	-30	-36	6688	33.0	192	90	34	363303
ABalap:34	ABalap	34	7696	-17303	-110	-110	7696	32.6	142	183	60	528420
ABalapa:51	ABalapa	51	7216	-17783	-82	-82	7216	29.6	134	166	50	307565
ABalapaa:71	ABalapaa	71	6649	-18350	-78	-78	6649	28.6	129	165	44	252201
ABalapaaa:97	ABalapaaa	97	6590	-18409	-54	-60	6590	29.4	132	225	37	337724
ABalapaaaa:133	ABalapaaaa	133	6581	-18418	-35	-32	6581	36.6	112	247	31	293094
ABalapaaap:133	ABalapaaap	133	6574	-18425	-130	-140	6574	31.0	145	241	33	306333
ABalapaap:97	ABalapaap	97	6600	-18399	-43	-40	6600	29.4	153	258	37	302497
ABalapaapa:129	ABalapaapa	129	6630	-18369	-50	-59	6630	36.3	143	263	31	297009
ABalapaapp:129	ABalapaapp	129	6581	-18418	-79	-85	6581	30.6	163	285	33	295533
ABalapap:71	ABalapap	71	6634	-18365	-66	-66	6634	24.7	181	187	43	162615
ABalapapa:95	ABalapapa	95	6603	-18396	-41	-44	6603	26.7	180	237	36	264543
ABalapapaa:130	ABalapapaa	130	6712	-18287	42	37	6712	25.5	132	206	29	279252
ABalapapap:130	ABalapapap	130	6600	-18399	-50	-52	6600	23.2	159	242	33	289165
ABalapapp:95	ABalapapp	95	6570	-18429	-61	-64	6570	24.8	232	241	38	179967
ABalapappa:126	ABalapappa	126	6639	-18360	8	7	6639	25.8	193	256	33	239828
ABalapappp:126	ABalapappp	126	6645	-18354	-38	-33	6645	22.5	245	248	32	174963
ABalapp:51	ABalapp	51	7228	-17771	-60	-61	7228	41.6	202	192	50	254940
ABalappa:71	ABalappa	71	6656	-18343	-43	-44	6656	31.1	197	166	42	210106
ABalappaa:100	ABalappaa	100	6583	-18416	-62	-60	6583	28.4	134	170	35	339684
ABalappaaa:136	ABalappaaa	136	6637	-18362	56	63	6637	32.0	97	177	31	360657
ABalappaap:136	ABalappaap	136	6615	-18384	-14	-14	6615	28.0	120	168	31	303939
ABalappap:100	ABalappap	100	6609	-18390	-27	-28	6609	27.7	166	152	37	316929
ABalappapa:132	ABalappapa	132	6580	-18419	-63	-61	6580	36.5	108	121	31	297206
ABalappapp:132	ABalappapp	132	6603	-18396	-65	-68	6603	28.8	135	121	34	321082
ABalappp:71	ABalappp	71	6616	-18383	-92	-92	6616	32.3	276	184	44	142529
ABalapppa:95	ABalapppa	95	6601	-18398	-47	-50	6601	24.7	209	147	39	245117
ABalapppaa:126	ABalapppaa	126	6584	-18415	-79	-89	6584	27.0	153	148	32	269332
ABalapppap:126	ABalapppap	126	6586	-18413	-92	-95	6586	25.5	192	135	33	249131
ABalapppp:95	ABalapppp	95	6628	-18371	-17	-17	6628	24.9	275	130	39	190897
ABalappppa:124	ABalappppa	124	6645	-18354	-54	-55	6645	28.4	218	111	32	242017
ABalappppp:124	ABalappppp	124	6689	-18310	-7	-11	6689	25.3	273	106	32	200505
ABalp:22	ABalp	22	8284	-16715	-136	-140	8284	43.2	189	282	63	566779
ABalpa:34	ABalpa	34	7743	-17256	-140	-140	7743	48.2	144	278	58	544063
ABalpaa:51	ABalpaa	51	7236	-17763	-146	-147	7236	39.2	115	254	51	366940
ABalpaaa:70	ABalpaaa	70	6640	-18359	-149	-155	6640	46.6	96	206	41	254837
ABalpaaaa:100	ABalpaaaa	100	6608	-18391	-62	-71	6608	55.2	101	204	36	261624
ABalpaaaaa:136	ABalpaaaaa	136	6601	-18398	-44	-50	6601	60.4	135	220	33	227528
ABalpaaaap:136	ABalpaaaap	136	6644	-18355	-6	-14	6644	65.0	170	225	30	160576
ABalpaaap:100	ABalpaaap	100	6583	-18416	-106	-109	6583	57.5	133	228	34	216834
ABalpaaapa:134	ABalpaaapa	134	6665	-18334	-38	-49	6665	58.4	187	222	30	190303
ABalpaaapp:134	ABalpaaapp	134	6656	-18343	-54	-58	6656	52.2	213	230	30	203100
ABalpaap:70	ABalpaap	70	6695	-18304	-132	-140	6695	41.3	131	242	44	234543
ABalpaapa:94	ABalpaapa	94	6606	-18393	-140	-143	6606	45.9	115	241	41	297221
ABalpaapaa:121	ABalpaapaa	121	6583	-18416	-74	-89	6583	50.6	104	219	31	234633
ABalpaapap:121	ABalpaapap	121	6618	-18381	-132	-152	6618	53.2	143	246	35	250127
ABalpaapp:94	ABalpaapp	94	6650	-18349	-87	-92	6650	50.1	170	260	38	264527
ABalpaappa:127	ABalpaappa	127	6655	-18344	-30	-35	6655	52.0	138	275	31	265607
ABalpaappp:127	ABalpaappp	127	6674	-18325	-47	-57	6674	53.0	184	275	31	210591
ABalpap:51	ABalpap	51	7229	-17770	-170	-171	7229	52.6	183	287	52	301895
ABalpapa:70	ABalpapa	70	6708	-18291	-120	-121	6708	55.6	136	238	45	203943
ABalpapaa:94	ABalpapaa	94	6610	-18389	-84	-89	6610	58.0	137	243	37	212337
ABalpapaaa:126	ABalpapaaa	126	6621	-18378	-38	-38	6621	59.8	162	269	33	222758
ABalpapaap:126	ABalpapaap	126	6625	-18374	-32	-44	6625	64.2	195	254	30	164584
ABalpapap:94	ABalpapap	94	6631	-18368	-115	-126	6631	60.2	181	249	36	179327
ABalpapapa:126	ABalpapapa	126	6615	-18384	-105	-113	6615	61.4	219	287	35	219810
ABalpapapp:126	ABalpapapp	126	6654	-18345	-58	-56	6654	62.5	266	278	30	158288
ABalpapp:70	ABalpapp	70	6716	-18283	-137	-138	6716	59.0	223	270	46	174378
ABalpappa:91	ABalpappa	91	6648	-18351	-87	-97	6648	63.5	203	227	37	141937
ABalpappaa:118	ABalpappaa	118	6593	-18406	-123	-130	6593	62.9	210	236	31	168316
ABalpappap:118	ABalpappap	118	6679	-18320	-30	-48	6679	59.6	243	236	34	200704
ABalpappp:91	ABalpappp	91	6668	-18331	-93	-92	6668	62.1	261	236	39	152955
ABalpapppa:118	ABalpapppa	118	6602	-18397	-113	-126	6602	53.3	238	237	32	214310
ABalpapppp:118	ABalpapppp	118	6638	-18361	-81	-87	6638	57.4	289	243	37	226440
ABalpp:34	ABalpp	34	7713	-17286	-103	-104	7713	36.5	241	315	58	503709
ABalppa:51	ABalppa	51	7213	-17786	-83	-84	7213	37.7	186	323	50	348121
ABalppaa:72	ABalppaa	72	6661	-18338	-108	-108	6661	48.1	123	288	41	244222
ABalppaaa:101	ABalppaaa	101	6583	-18416	-76	-79	6583	43.0	139	293	35	326396
ABalppaaaa:137	ABalppaaaa	137	6522	-18477	-82	-70	6522	42.4	120	274	28	279202
ABalppaaap:137	ABalppaaap	137	6565	-18434	-27	-24	6565	42.4	139	302	30	262971
ABalppaap:101	ABalppaap	101	6643	-18356	-43	-45	6643	47.3	177	308	36	323416
ABalppaapa:135	ABalppaapa	135	6611	-18388	-32	-24	6611	49.2	157	297	30	249562
ABalppaapp:135	ABalppaapp	135	6566	-18433	-78	-80	6566	47.0	184	324	33	271766
ABalppap:72	ABalppap	72	6660	-18339	-112	-113	6660	49.9	182	301	44	208792
ABalppapa:97	ABalppapa	97	6629	-18370	-83	-87	6629	55.4	207	288	37	237053
ABalppapaa:127	ABalppapaa	127	6637	-18362	-25	-27	6637	55.2	186	309	31	245857
ABalppapap:127	ABalppapap	127	6629	-18370	-60	-77	6629	54.8	226	279	30	213290
ABalppapp:97	ABalppapp	97	6656	-18343	-50	-53	6656	58.8	255	292	37	195264
ABalppappa:125	ABalppappa	125	6611	-18388	-65	-67	6611	55.4	239	317	33	241770
ABalppappp:125	ABalppappp	125	6637	-18362	-32	-32	6637	59.6	282	305	33	217548
ABalppp:51	ABalppp	51	7202	-17797	-147	-149	7202	45.4	272	306	50	281441
ABalpppa:71	ABalpppa	71	6687	-18312	-62	-63	6687	39.8	189	263	44	222297
ABalpppaa:96	ABalpppaa	96	6567	-18432	-101	-103	6567	35.2	169	290	37	368142
ABalpppaaa:131	ABalpppaaa	131	6664	-18335	22	23	6664	37.0	162	317	31	332235
ABalpppaap:131	ABalpppaap	131	6596	-18403	-35	-41	6596	32.5	186	332	31	325795
ABalpppap:96	ABalpppap	96	6641	-18358	-24	-32	6641	32.5	205	314	39	333662
ABalpppapa:126	ABalpppapa	126	6663	-18336	6	10	6663	39.2	196	339	32	300655
ABalpppapp:126	ABalpppapp	126	6594	-18405	-44	-43	6594	29.1	226	329	32	287578
ABalpppp:71	ABalpppp	71	6699	-18300	-82	-83	6699	42.6	263	276	45	200973
ABalppppa:93	ABalppppa	93	6616	-18383	-35	-39	6616	29.2	229	287	39	271573
ABalppppaa:125	ABalppppaa	125	6615	-18384	-7	-23	6615	29.9	194	293	34	342155
ABalppppap:125	ABalppppap	125	6587	-18413	-44	-43	6587	25.3	231	286	32	281430
ABalppppp:93	ABalppppp	93	6614	-18385	-92	-91	6614	32.7	286	310	40	255020
ABalpppppa:121	ABalpppppa	121	6611	-18389	-29	-37	6611	31.1	252	307	32	282208
ABalpppppp:121	ABalpppppp	121	6667	-18332	-64	-34	6667	29.2	300	309	36	295771
ABar:12	ABar	12	8828	-16171	-91	-91	8828	43.8	247	122	65	585783
ABara:23	ABara	23	8238	-16761	-166	-166	8238	54.4	245	137	63	502075
ABaraa:34	ABaraa	34	7736	-17263	-159	-158	7736	49.8	185	126	57	493913
ABaraaa:51	ABaraaa	51	7234	-17765	-143	-144	7234	44.8	155	110	50	348529
ABaraaaa:70	ABaraaaa	70	6693	-18306	-105	-107	6693	52.5	137	127	42	229962
ABaraaaaa:100	ABaraaaaa	100	6574	-18425	-106	-112	6574	49.6	95	167	35	317062
ABaraaaaaa:133	ABaraaaaaa	133	6611	-18388	-47	-49	6611	52.8	98	192	32	260008
ABaraaaaap:133	ABaraaaaap	133	6625	-18374	-56	-67	6625	54.4	132	151	30	211328
ABaraaaap:100	ABaraaaap	100	6657	-18342	-61	-72	6657	48.2	136	197	36	326846
ABaraaaapa:137	ABaraaaapa	137	6673	-18326	16	9	6673	46.9	122	181	30	252638
ABaraaaapp:137	ABaraaaapp	137	6665	-18334	-44	-50	6665	42.0	156	212	30	282671
ABaraaap:70	ABaraaap	70	6724	-18275	-120	-120	6724	45.3	201	102	46	236208
ABaraaapa:93	ABaraaapa	93	6621	-18378	-117	-120	6621	54.8	145	137	38	226765
ABaraaapaa:120	ABaraaapaa	120	6669	-18330	21	14	6669	56.5	116	175	31	216748
ABaraaapap:120	ABaraaapap	120	6606	-18393	-131	-142	6606	57.7	158	176	32	185894
ABaraaapp:93	ABaraaapp	93	6681	-18318	-53	-54	6681	56.7	197	113	37	217628
ABaraaappa:126	ABaraaappa	126	6723	-18276	66	61	6723	58.6	149	138	31	210300
ABaraaappp:126	ABaraaappp	126	6670	-18329	-45	-51	6670	59.9	192	144	30	182169
ABaraap:51	ABaraap	51	7232	-17767	-163	-166	7232	55.7	230	130	50	254788
ABaraapa:70	ABaraapa	70	6714	-18285	-134	-136	6714	60.1	186	138	44	174206
ABaraapaa:95	ABaraapaa	95	6613	-18386	-119	-125	6613	56.1	156	194	36	228260
ABaraapaaa:127	ABaraapaaa	127	6633	-18366	-57	-64	6633	51.7	141	207	30	216869
ABaraapaap:127	ABaraapaap	127	6618	-18381	-110	-117	6618	49.1	180	212	31	229804
ABaraapap:95	ABaraapap	95	6675	-18324	-106	-114	6675	55.1	205	204	36	205230
ABaraapapa:126	ABaraapapa	126	6658	-18341	-60	-74	6658	45.0	201	222	34	281716
ABaraapapp:126	ABaraapapp	126	6704	-18295	-1	-1	6704	42.0	239	215	31	250356
ABaraapp:70	ABaraapp	70	6731	-18268	-101	-105	6731	61.2	258	151	44	154627
ABaraappa:94	ABaraappa	94	6683	-18316	-51	-59	6683	58.1	220	173	34	174782
ABaraappaa:125	ABaraappaa	125	6644	-18355	-42	-44	6644	47.8	151	166	30	241477
ABaraappap:125	ABaraappap	125	6667	-18332	-62	-67	6667	50.1	194	169	32	222055
ABaraappp:94	ABaraappp	94	6652	-18347	-121	-125	6652	58.1	270	184	35	161544
ABaraapppa:124	ABaraapppa	124	6617	-18383	-124	-135	6617	51.0	226	179	34	232294
ABaraapppp:124	ABaraapppp	124	6658	-18341	-39	-49	6658	48.2	273	160	31	212651
ABarap:34	ABarap	34	7719	-17280	-159	-158	7719	47.1	275	88	56	472390
ABarapa:51	ABarapa	51	7218	-17781	-132	-132	7218	39.7	239	71	50	334752
ABarapaa:70	ABarapaa	70	6751	-18248	-50	-55	6751	54.5	225	94	42	191140
ABarapaaa:96	ABarapaaa	96	6632	-18367	-80	-88	6632	62.9	167	169	35	190789
ABarapaaaa:131	ABarapaaaa	131	6598	-18401	-100	-88	6598	64.5	178	190	33	203596
ABarapaaap:131	ABarapaaap	131	6620	-18380	-52	-68	6620	65.3	208	215	29	139126
ABarapaap:96	ABarapaap	96	6661	-18338	-63	-70	6661	62.8	217	155	35	163745
ABarapaapa:125	ABarapaapa	125	6741	-18258	23	17	6741	61.1	193	181	30	164117
ABarapaapp:125	ABarapaapp	125	6622	-18377	-112	-115	6622	58.3	228	187	31	173707
ABarapap:70	ABarapap	70	6705	-18294	-147	-156	6705	53.4	290	85	43	181555
ABarapapa:93	ABarapapa	93	6630	-18369	-117	-125	6630	64.0	261	155	34	130739
ABarapapaa:123	ABarapapaa	123	6649	-18350	-69	-84	6649	64.7	240	201	31	157737
ABarapapap:123	ABarapapap	123	6653	-18346	-63	-69	6653	64.4	282	214	30	146747
ABarapapp:93	ABarapapp	93	6672	-18327	-106	-106	6672	62.9	318	157	38	155451
ABarapappa:120	ABarapappa	120	6618	-18381	-74	-87	6618	58.7	269	172	31	169814
ABarapappp:120	ABarapappp	120	6624	-18375	-112	-119	6624	61.1	318	201	34	181732
ABarapp:51	ABarapp	51	7260	-17739	-125	-125	7260	51.4	324	78	48	270473
ABarappa:70	ABarappa	70	6687	-18312	-146	-154	6687	51.9	327	69	42	202833
ABarappaa:95	ABarappaa	95	6630	-18369	-80	-86	6630	63.1	262	123	35	197035
ABarappaaa:130	ABarappaaa	130	6655	-18344	-38	-48	6655	64.6	237	158	31	187716
ABarappaap:130	ABarappaap	130	6664	-18335	-84	-98	6664	64.1	289	165	30	174819
ABarappap:95	ABarappap	95	6673	-18326	-49	-54	6673	60.5	321	114	38	215017
ABarappapa:126	ABarappapa	126	6590	-18409	-144	-150	6590	64.9	283	122	34	210204
ABarappapp:126	ABarappapp	126	6586	-18413	-92	-109	6586	65.2	337	138	31	162235
ABarappp:70	ABarappp	70	6772	-18227	-60	-63	6772	51.3	361	89	43	202733
ABarapppa:94	ABarapppa	94	6655	-18344	-73	-78	6655	56.7	248	95	37	224511
ABarapppaa:125	ABarapppaa	125	6658	-18341	-7	-9	6658	59.1	200	113	30	217073
ABarapppap:125	ABarapppap	125	6591	-18408	-94	-101	6591	62.2	233	134	32	212206
ABarapppp:94	ABarapppp	94	6683	-18316	-48	-58	6683	54.7	299	92	37	231633
ABarappppa:125	ABarappppa	125	6615	-18384	-60	-74	6615	60.7	245	112	31	227402
ABarappppp:125	ABarappppp	125	6670	-18329	-26	-50	6670	58.5	288	114	33	233095
ABarp:23	ABarp	23	8229	-16770	-91	-91	8229	28.6	305	108	66	497374
ABarpa:34	ABarpa	34	7690	-17309	-90	-90	7690	25.2	243	121	60	404082
ABarpaa:51	ABarpaa	51	7245	-17754	-55	-55	7245	21.2	209	116	52	256002
ABarpaaa:69	ABarpaaa	69	6678	-18321	-40	-40	6678	21.5	179	133	44	211674
ABarpaaaa:102	ABarpaaaa	102	6564	-18435	-60	-62	6564	17.0	165	195	37	266590
ABarpaaaaa:135	ABarpaaaaa	135	6732	-18267	57	51	6732	21.5	153	182	31	268119
ABarpaaaap:135	ABarpaaaap	135	6552	-18448	-58	-56	6552	15.6	176	218	31	211026
ABarpaaap:102	ABarpaaap	102	6604	-18395	-37	-35	6604	15.3	214	183	34	170318
ABarpaaapa:139	ABarpaaapa	139	6703	-18296	34	36	6703	17.0	192	185	30	185302
ABarpaaapp:139	ABarpaaapp	139	6602	-18398	-150	-138	6602	12.8	236	180	30	172266
ABarpaap:69	ABarpaap	69	6669	-18330	-47	-48	6669	17.5	238	158	47	138798
ABarpaapa:93	ABarpaapa	93	6687	-18312	49	47	6687	16.2	254	181	38	128941
ABarpaapaa:125	ABarpaapaa	125	6943	-18056	206	214	6943	19.0	255	176	30	134847
ABarpaapap:125	ABarpaapap	125	6874	-18125	167	177	6874	15.7	310	180	35	114096
ABarpaapp:93	ABarpaapp	93	6649	-18350	17	17	6649	17.5	327	176	40	117603
ABarpaappa:125	ABarpaappa	125	6895	-18104	205	212	6895	15.0	349	168	36	123331
ABarpaappp:125	ABarpaappp	125	6800	-18199	121	124	6800	15.5	395	212	34	98053
ABarpap:51	ABarpap	51	7215	-17784	-86	-87	7215	36.6	277	148	51	248319
ABarpapa:70	ABarpapa	70	6698	-18301	-47	-48	6698	30.6	246	107	43	183947
ABarpapaa:95	ABarpapaa	95	6627	-18372	0	1	6627	16.8	188	142	37	238799
ABarpapaaa:128	ABarpapaaa	128	6612	-18387	-25	-23	6612	16.9	155	151	33	289020
ABarpapaap:128	ABarpapaap	128	6666	-18333	-11	9	6666	16.3	198	133	32	218192
ABarpapap:95	ABarpapap	95	6636	-18363	-16	-13	6636	18.0	246	110	38	212937
ABarpapapa:128	ABarpapapa	128	7288	-17711	497	500	7288	19.3	231	137	32	204283
ABarpapapp:128	ABarpapapp	128	7147	-17852	398	403	7147	16.6	277	134	31	148291
ABarpapp:70	ABarpapp	70	6667	-18332	-39	-40	6667	25.3	324	138	44	136837
ABarpappa:95	ABarpappa	95	6811	-18188	130	130	6811	16.1	289	107	37	198897
ABarpappaa:132	ABarpappaa	132	7117	-17882	406	409	7117	15.3	268	94	30	238151
ABarpappap:132	ABarpappap	132	7181	-17818	364	392	7181	16.5	310	99	32	185630
ABarpappp:95	ABarpappp	95	6797	-18202	110	112	6797	19.9	343	112	38	199064
ABarpapppa:128	ABarpapppa	128	7233	-17766	440	470	7233	17.3	342	97	33	198845
ABarpapppp:128	ABarpapppp	128	7451	-17548	626	627	7451	24.3	375	84	35	283327
ABarpp:34	ABarpp	34	7697	-17302	-33	-33	7697	23.2	369	140	58	330021
ABarppa:52	ABarppa	52	7168	-17831	-39	-39	7168	20.0	303	158	49	146861
ABarppaa:71	ABarppaa	71	6656	-18343	-12	-13	6656	16.5	303	188	44	106958
ABarppaaa:98	ABarppaaa	98	6681	-18318	41	42	6681	14.3	359	223	36	93902
ABarppaaaa:134	ABarppaaaa	134	6840	-18159	107	114	6840	12.1	370	251	30	94444
ABarppaaap:134	ABarppaaap	134	7438	-17561	558	592	7438	15.6	404	296	34	153395
ABarppaap:98	ABarppaap	98	6713	-18286	41	42	6713	17.0	412	255	38	122730
ABarppaapa:131	ABarppaapa	131	7091	-17908	308	340	7091	14.7	436	281	37	160013
ABarppaapp:131	ABarppaapp	131	7365	-17634	531	544	7365	19.8	484	300	33	184377
ABarppap:71	ABarppap	71	6663	-18336	-6	-6	6663	23.2	368	220	44	115451
ABarppapa:98	ABarppapa	98	6943	-18057	227	228	6943	21.7	438	294	38	210636
ABarppapaa:134	ABarppapaa	134	7724	-17275	796	809	7724	23.0	427	324	33	219441
ABarppapap:134	ABarppapap	134	8671	-16328	1582	1624	8671	30.0	480	333	33	280783
ABarppapp:98	ABarppapp	98	7000	-17999	250	254	7000	26.3	506	297	40	271155
ABarppappa:137	ABarppappa	137	7733	-17266	779	785	7733	25.9	517	313	34	264678
ABarppappp:137	ABarppappp	137	8435	-16564	1426	1440	8435	35.0	577	296	34	305196
ABarppp:52	ABarppp	52	7215	-17784	-13	-11	7215	24.8	400	153	50	164508
ABarpppa:71	ABarpppa	71	6653	-18346	-15	-14	6653	20.6	389	150	44	107487
ABarpppaa:96	ABarpppaa	96	6753	-18246	90	92	6753	15.9	375	141	36	133300
ABarpppaaa:132	ABarpppaaa	132	7057	-17942	295	313	7057	15.1	370	121	30	131333
ABarpppaap:132	ABarpppaap	132	7753	-17246	888	897	7753	19.1	419	96	36	248475
ABarpppap:96	ABarpppap	96	6737	-18262	95	102	6737	17.6	420	134	37	144901
ABarpppapa:129	ABarpppapa	129	6813	-18186	119	118	6813	14.2	409	163	35	112745
ABarpppapp:129	ABarpppapp	129	7277	-17722	533	535	7277	20.2	472	110	33	212976
ABarpppp:71	ABarpppp	71	6646	-18353	-35	-35	6646	25.5	455	199	44	130568
ABarppppa:98	ABarppppa	98	6926	-18073	218	222	6926	21.8	462	117	39	252114
ABarppppaa:133	ABarppppaa	133	7785	-17215	919	922	7785	26.2	442	70	33	278593
ABarppppap:133	ABarppppap	133	8040	-16959	1059	1078	8040	30.7	490	87	34	305443
ABarppppp:98	ABarppppp	98	6869	-18130	164	167	6869	21.5	520	144	40	241106
ABarpppppa:133	ABarpppppa	133	7609	-17390	750	773	7609	26.2	519	110	35	305566
ABarpppppp:133	ABarpppppp	133	8041	-16958	1101	1124	8041	31.4	579	134	34	348559
ABp:4	ABp	4	9371	-15628	-66	-67	9371	40.1	348	126	70	620687
ABpl:13	ABpl	13	8788	-16212	-8	-8	8788	24.7	340	215	69	424796
ABpla:23	ABpla	23	8216	-16783	-44	-44	8216	20.0	220	214	64	382919
ABplaa:34	ABplaa	34	7703	-17296	-33	-33	7703	19.3	184	241	59	389742
ABplaaa:50	ABplaaa	50	7223	-17776	-29	-30	7223	18.5	168	218	51	230092
ABplaaaa:70	ABplaaaa	70	6680	-18319	-56	-57	6680	26.0	127	225	45	224719
ABplaaaaa:94	ABplaaaaa	94	6571	-18428	-26	-26	6571	20.1	173	262	37	233553
ABplaaaaaa:130	ABplaaaaaa	130	6547	-18452	-51	-48	6547	15.4	167	246	31	235847
ABplaaaaap:130	ABplaaaaap	130	6610	-18389	-40	-31	6610	15.2	212	241	30	151285
ABplaaaap:94	ABplaaaap	94	6615	-18384	-15	-8	6615	16.1	218	238	36	144673
ABplaaaapa:128	ABplaaaapa	128	7101	-17898	341	331	7101	15.8	232	211	30	125672
ABplaaaapp:128	ABplaaaapp	128	6986	-18013	263	266	6986	16.1	276	212	30	113839
ABplaaap:70	ABplaaap	70	6662	-18337	-29	-30	6662	20.1	194	238	43	132603
ABplaaapa:94	ABplaaapa	94	6749	-18250	118	119	6749	14.4	255	244	35	114483
ABplaaapaa:131	ABplaaapaa	131	6901	-18098	157	170	6901	12.8	248	252	28	141635
ABplaaapap:131	ABplaaapap	131	7062	-17937	299	321	7062	15.1	287	259	33	160049
ABplaaapp:94	ABplaaapp	94	6690	-18309	55	56	6690	16.6	310	245	37	103829
ABplaaappa:127	ABplaaappa	127	7049	-17950	281	299	7049	15.5	319	251	31	113180
ABplaaappp:127	ABplaaappp	127	7101	-17899	350	351	7101	15.5	351	279	34	141436
ABplaap:50	ABplaap	50	7235	-17764	-71	-71	7235	28.5	221	276	52	253668
ABplaapa:69	ABplaapa	69	6684	-18315	-65	-67	6684	28.8	175	289	45	209029
ABplaapaa:95	ABplaapaa	95	6600	-18399	-18	-21	6600	19.5	224	298	38	223680
ABplaapaaa:128	ABplaapaaa	128	6600	-18399	-26	-23	6600	18.6	184	284	33	258134
ABplaapaap:128	ABplaapaap	128	6616	-18383	4	5	6616	16.0	230	284	33	210630
ABplaapap:95	ABplaapap	95	6620	-18379	-21	-22	6620	19.8	286	296	38	185101
ABplaapapa:126	ABplaapapa	126	6621	-18378	0	-1	6621	19.8	255	308	32	221168
ABplaapapp:126	ABplaapapp	126	6650	-18349	-41	-28	6650	19.7	292	288	33	179674
ABplaapp:69	ABplaapp	69	6693	-18306	-57	-57	6693	28.4	253	284	47	174478
ABplaappa:92	ABplaappa	92	6771	-18228	95	91	6771	24.9	313	306	39	215718
ABplaappaa:126	ABplaappaa	126	7504	-17495	702	696	7504	20.5	304	326	30	195081
ABplaappap:126	ABplaappap	126	8308	-16691	1404	1410	8308	27.5	336	342	35	266933
ABplaappp:92	ABplaappp	92	6856	-18143	130	137	6856	31.7	355	328	41	263593
ABplaapppa:123	ABplaapppa	123	8255	-16744	1254	1288	8255	35.2	357	347	35	294210
ABplaapppp:123	ABplaapppp	123	8236	-16763	1190	1258	8236	37.6	401	352	36	294747
ABplap:34	ABplap	34	7678	-17321	-51	-51	7678	20.4	294	242	58	288955
ABplapa:50	ABplapa	50	7228	-17771	-14	-13	7228	16.7	251	224	51	150580
ABplapaa:69	ABplapaa	69	6668	-18331	-14	-13	6668	15.0	237	267	46	142997
ABplapaaa:94	ABplapaaa	94	6575	-18424	-35	-34	6575	17.3	343	290	37	141714
ABplapaaaa:125	ABplapaaaa	125	6721	-18278	-18	-10	6721	21.1	343	305	32	174959
ABplapaaap:125	ABplapaaap	125	6626	-18373	-121	-97	6626	22.6	386	305	31	155014
ABplapaap:94	ABplapaap	94	6655	-18344	-7	-7	6655	21.9	387	319	37	207143
ABplapaapa:128	ABplapaapa	128	7419	-17580	595	613	7419	26.4	397	337	32	247715
ABplapaapp:128	ABplapaapp	128	7829	-17170	908	941	7829	31.1	437	349	35	305761
ABplapap:69	ABplapap	69	6711	-18288	1	2	6711	19.3	307	261	45	113360
ABplapapa:92	ABplapapa	92	6899	-18100	195	197	6899	23.2	439	327	40	238471
ABplapapaa:126	ABplapapaa	126	7893	-17106	945	986	7893	31.6	522	338	34	294865
ABplapapap:126	ABplapapap	126	8159	-16840	1054	1168	8159	38.0	555	329	34	286812
ABplapapp:92	ABplapapp	92	6981	-18018	234	241	6981	34.5	498	329	41	271540
ABplapappa:121	ABplapappa	121	7934	-17065	1069	1128	7934	35.8	578	322	35	285443
ABplapappp:121	ABplapappp	121	8050	-16949	1129	1170	8050	48.3	575	315	34	253571
ABplapp:50	ABplapp	50	7226	-17773	-53	-53	7226	30.2	324	281	52	226328
ABplappa:69	ABplappa	69	6690	-18309	-49	-48	6690	27.6	321	316	46	211145
ABplappaa:94	ABplappaa	94	7189	-17810	412	415	7189	35.8	408	349	40	304199
ABplappaaa:130	ABplappaaa	130	8545	-16454	1491	1539	8545	44.0	428	357	33	258986
ABplappaap:130	ABplappaap	130	8383	-16616	1370	1405	8383	47.0	470	344	32	230204
ABplappap:94	ABplappap	94	7174	-17825	373	390	7174	37.6	470	352	40	330838
ABplappapa:128	ABplappapa	128	8834	-16165	1806	1823	8834	36.9	482	348	33	280975
ABplappapp:128	ABplappapp	128	9107	-15892	2066	2078	9107	44.9	522	338	33	251178
ABplappp:69	ABplappp	69	6713	-18286	-59	-59	6713	35.0	391	318	45	214763
ABplapppa:96	ABplapppa	96	7501	-17498	656	667	7501	47.1	482	348	36	291638
ABplapppaa:132	ABplapppaa	132	7648	-17351	580	667	7648	52.8	491	330	31	223304
ABplapppap:132	ABplapppap	132	7805	-17194	756	802	7805	54.5	528	314	30	187834
ABplapppp:96	ABplapppp	96	7537	-17462	702	699	7537	50.2	531	334	38	271948
ABplappppa:132	ABplappppa	132	8341	-16659	1312	1374	8341	56.1	564	318	33	231915
ABplappppp:132	ABplappppp	132	8190	-16809	1147	1174	8190	61.5	563	276	31	173621
ABplp:23	ABplp	23	8232	-16767	-80	-80	8232	28.8	350	304	63	492753
ABplpa:34	ABplpa	34	7735	-17264	-121	-121	7735	41.4	334	330	58	540941
ABplpaa:51	ABplpaa	51	7226	-17773	-77	-79	7226	37.8	316	342	50	314377
ABplpaaa:71	ABplpaaa	71	6726	-18273	-94	-97	6726	44.0	207	327	43	237496
ABplpaaaa:95	ABplpaaaa	95	6632	-18367	-84	-90	6632	42.6	193	320	37	283565
ABplpaaaaa:126	ABplpaaaaa	126	6607	-18393	-83	-92	6607	47.2	215	306	32	249226
ABplpaaaap:126	ABplpaaaap	126	6655	-18344	-36	-41	6655	49.6	252	329	32	251551
ABplpaaap:95	ABplpaaap	95	6615	-18384	-120	-126	6615	44.5	245	333	37	287310
ABplpaaapa:127	ABplpaaapa	127	6605	-18394	-99	-100	6605	44.0	258	332	31	270977
ABplpaaapp:127	ABplpaaapp	127	6700	-18299	-4	-7	6700	46.1	290	348	32	248641
ABplpaap:71	ABplpaap	71	6704	-18295	-67	-70	6704	37.5	273	340	44	237114
ABplpaapa:95	ABplpaapa	95	6626	-18373	-66	-69	6626	35.8	247	343	37	327734
ABplpaapaa:129	ABplpaapaa	129	6625	-18374	-38	-39	6625	39.9	232	336	30	260271
ABplpaapap:129	ABplpaapap	129	6627	-18372	-48	-50	6627	34.6	267	345	32	300769
ABplpaapp:95	ABplpaapp	95	6661	-18338	-55	-58	6661	39.8	310	347	38	294573
ABplpaappa:127	ABplpaappa	127	6616	-18383	-152	-149	6616	38.0	298	339	32	298216
ABplpaappp:127	ABplpaappp	127	6666	-18333	-120	-114	6666	44.0	330	345	33	282281
ABplpap:51	ABplpap	51	7296	-17703	-111	-112	7296	50.2	401	328	51	297752
ABplpapa:70	ABplpapa	70	6752	-18247	-85	-85	6752	50.7	274	323	44	200423
ABplpapaa:94	ABplpapaa	94	6663	-18336	-56	-59	6663	53.0	254	315	36	235536
ABplpapaaa:129	ABplpapaaa	129	6674	-18325	-60	-64	6674	53.8	268	285	30	193265
ABplpapaap:129	ABplpapaap	129	6645	-18354	-57	-78	6645	55.2	312	297	31	215494
ABplpapap:94	ABplpapap	94	6657	-18342	-67	-71	6657	56.0	298	323	37	231911
ABplpapapa:128	ABplpapapa	128	6633	-18366	-63	-61	6633	60.8	328	298	32	191400
ABplpapapp:128	ABplpapapp	128	6623	-18376	-71	-77	6623	63.0	374	284	30	165859
ABplpapp:70	ABplpapp	70	6750	-18249	-128	-128	6750	52.7	348	326	44	188926
ABplpappa:92	ABplpappa	92	6686	-18313	-72	-74	6686	60.0	317	295	40	191867
ABplpappaa:120	ABplpappaa	120	6637	-18362	-100	-119	6637	63.5	311	257	39	229432
ABplpappap:120	ABplpappap	120	6649	-18350	-106	-120	6649	63.8	355	241	29	174184
ABplpappp:92	ABplpappp	92	6689	-18310	-63	-70	6689	60.9	378	297	37	195341
ABplpapppa:126	ABplpapppa	126	6734	-18265	7	-4	6734	64.6	388	252	30	166673
ABplpapppp:126	ABplpapppp	126	6703	-18296	-53	-69	6703	64.8	437	243	32	174925
ABplpp:34	ABplpp	34	7728	-17271	-120	-120	7728	37.6	431	331	57	532014
ABplppa:51	ABplppa	51	7196	-17803	-88	-88	7196	31.9	392	341	48	260526
ABplppaa:72	ABplppaa	72	6677	-18322	-79	-83	6677	40.1	320	342	42	229774
ABplppaaa:100	ABplppaaa	100	6647	-18352	-52	-56	6647	47.4	310	327	35	265194
ABplppaaaa:135	ABplppaaaa	135	6624	-18376	-72	-69	6624	53.3	303	327	31	218737
ABplppaaap:135	ABplppaaap	135	6644	-18355	-45	-73	6644	51.7	331	330	29	228074
ABplppaap:100	ABplppaap	100	6647	-18352	-62	-63	6647	51.9	356	336	36	240486
ABplppaapa:133	ABplppaapa	133	6710	-18289	47	48	6710	59.2	361	313	31	188737
ABplppaapp:133	ABplppaapp	133	6613	-18386	-46	-44	6613	60.5	403	312	30	165581
ABplppap:72	ABplppap	72	6697	-18302	-101	-109	6697	42.8	378	322	43	204105
ABplppapa:97	ABplppapa	97	6676	-18323	-65	-71	6676	46.7	384	332	36	230979
ABplppapaa:127	ABplppapaa	127	6639	-18360	-66	-73	6639	51.6	353	335	32	212233
ABplppapap:127	ABplppapap	127	6674	-18325	-40	-39	6674	53.4	396	345	31	196404
ABplppapp:97	ABplppapp	97	6639	-18360	-123	-115	6639	47.5	437	330	36	261776
ABplppappa:132	ABplppappa	132	6728	-18271	-66	-76	6728	52.8	426	335	31	204799
ABplppappp:132	ABplppappp	132	6844	-18155	-96	-31	6844	55.3	465	326	30	206369
ABplppp:51	ABplppp	51	7246	-17753	-125	-125	7246	44.3	471	340	49	299448
ABplpppa:70	ABplpppa	70	6757	-18242	-69	-73	6757	48.5	411	348	43	210307
ABplpppaa:94	ABplpppaa	94	6671	-18328	-83	-89	6671	54.4	425	342	38	240267
ABplpppaaa:125	ABplpppaaa	125	6695	-18304	-9	-13	6695	58.5	430	319	30	180717
ABplpppaap:125	ABplpppaap	125	6641	-18358	-164	-137	6641	60.7	477	318	32	187089
ABplpppap:94	ABplpppap	94	6689	-18310	-90	-85	6689	56.0	480	337	36	210331
ABplpppapa:126	ABplpppapa	126	7574	-17425	714	719	7574	62.2	512	301	34	196366
ABplpppapp:126	ABplpppapp	126	6984	-18015	66	148	6984	63.3	528	266	28	164354
ABplpppp:70	ABplpppp	70	6790	-18209	-39	-42	6790	51.2	476	338	43	191304
ABplppppa:93	ABplppppa	93	6680	-18319	-83	-88	6680	58.9	423	300	38	198645
ABplppppaa:123	ABplppppaa	123	6639	-18360	-71	-77	6639	62.3	409	296	31	169725
ABplppppap:123	ABplppppap	123	6633	-18366	-81	-87	6633	62.5	457	282	32	171865
ABplppppp:93	ABplppppp	93	6637	-18362	-107	-113	6637	62.7	477	294	39	205164
ABplpppppa:126	ABplpppppa	126	6650	-18349	-73	-69	6650	62.0	469	240	31	165071
ABplpppppp:126	ABplpppppp	126	6801	-18198	96	94	6801	61.5	514	237	30	163888
ABpr:13	ABpr	13	8783	-16216	-139	-139	8783	50.4	440	126	70	706704
ABpra:23	ABpra	23	8259	-16740	-103	-103	8259	49.7	405	97	64	618666
ABpraa:34	ABpraa	34	7695	-17304	-131	-131	7695	40.8	370	69	59	535454
ABpraaa:51	ABpraaa	51	7260	-17739	-29	-29	7260	26.8	316	69	50	262823
ABpraaaa:70	ABpraaaa	70	6724	-18275	-50	-52	6724	36.6	275	66	44	249461
ABpraaaaa:99	ABpraaaaa	99	6636	-18363	-41	-43	6636	44.4	206	72	34	301150
ABpraaaaaa:134	ABpraaaaaa	134	6686	-18313	5	-9	6686	39.6	195	74	31	330562
ABpraaaaap:134	ABpraaaaap	134	6637	-18362	-51	-48	6637	37.2	229	55	31	348764
ABpraaaap:99	ABpraaaap	99	6622	-18377	-79	-86	6622	42.6	249	62	37	321357
ABpraaaapa:129	ABpraaaapa	129	6714	-18285	36	37	6714	45.3	224	67	32	329389
ABpraaaapp:129	ABpraaaapp	129	6661	-18338	-39	-58	6661	41.7	256	56	32	322355
ABpraaap:70	ABpraaap	70	6703	-18296	-21	-22	6703	24.6	330	82	44	179660
ABpraaapa:94	ABpraaapa	94	6615	-18384	-95	-100	6615	35.5	228	77	36	286369
ABpraaapaa:127	ABpraaapaa	127	6662	-18337	-33	-37	6662	40.2	203	108	31	296862
ABpraaapap:127	ABpraaapap	127	6571	-18428	-120	-136	6571	35.9	240	84	32	335787
ABpraaapp:94	ABpraaapp	94	6634	-18365	-85	-90	6634	33.5	288	79	40	285776
ABpraaappa:121	ABpraaappa	121	6590	-18409	-127	-133	6590	38.3	268	84	31	275596
ABpraaappp:121	ABpraaappp	121	6626	-18373	-290	-164	6626	38.5	310	72	34	307600
ABpraap:51	ABpraap	51	7268	-17731	-119	-119	7268	42.8	388	75	52	338938
ABpraapa:69	ABpraapa	69	6681	-18318	-72	-72	6681	31.5	373	62	45	222976
ABpraapaa:95	ABpraapaa	95	6605	-18394	-58	-59	6605	28.1	295	71	38	284944
ABpraapaaa:128	ABpraapaaa	128	6613	-18386	-26	-26	6613	24.6	202	87	33	332451
ABpraapaap:128	ABpraapaap	128	6601	-18398	-34	-35	6601	24.8	247	77	33	284532
ABpraapap:95	ABpraapap	95	6635	-18365	-27	-24	6635	24.6	349	76	38	260207
ABpraapapa:126	ABpraapapa	126	6640	-18359	-47	-53	6640	26.7	285	64	32	293378
ABpraapapp:126	ABpraapapp	126	6632	-18367	-82	-82	6632	26.5	325	69	34	270887
ABpraapp:69	ABpraapp	69	6694	-18305	-98	-99	6694	32.6	439	94	47	221977
ABpraappa:92	ABpraappa	92	7083	-17916	327	322	7083	33.6	355	72	38	297075
ABpraappaa:128	ABpraappaa	128	8831	-16168	1908	1891	8831	34.3	286	43	30	314632
ABpraappap:128	ABpraappap	128	9579	-15420	2470	2500	9579	38.1	347	50	35	371377
ABpraappp:92	ABpraappp	92	6956	-18043	192	194	6956	34.5	422	79	41	294577
ABpraapppa:124	ABpraapppa	124	8623	-16376	1568	1622	8623	43.1	375	54	34	312161
ABpraapppp:124	ABpraapppp	124	8479	-16520	1403	1446	8479	46.9	422	63	36	302409
ABprap:34	ABprap	34	7716	-17283	-76	-76	7716	31.6	465	104	57	459308
ABprapa:50	ABprapa	50	7210	-17789	-74	-74	7210	25.2	421	82	50	262213
ABprapaa:70	ABprapaa	70	6649	-18350	-35	-35	6649	19.0	415	95	44	151097
ABprapaaa:96	ABprapaaa	96	6589	-18410	-69	-67	6589	23.0	394	84	38	237710
ABprapaaaa:128	ABprapaaaa	128	6786	-18213	1	26	6786	31.8	384	65	31	248922
ABprapaaap:128	ABprapaaap	128	6729	-18270	-119	-69	6729	28.7	414	84	33	231411
ABprapaap:96	ABprapaap	96	6731	-18268	21	25	6731	27.8	446	90	37	280384
ABprapaapa:132	ABprapaapa	132	7953	-17046	1069	1065	7953	34.5	420	55	31	275069
ABprapaapp:132	ABprapaapp	132	8532	-16467	1505	1541	8532	41.8	471	73	33	291999
ABprapap:70	ABprapap	70	6666	-18333	-29	-29	6666	19.5	485	125	45	156154
ABprapapa:92	ABprapapa	92	6972	-18027	266	265	6972	28.0	502	95	40	268497
ABprapapaa:125	ABprapapaa	125	8302	-16697	1328	1354	8302	34.4	530	93	34	300699
ABprapapap:125	ABprapapap	125	8522	-16477	1412	1501	8522	38.7	570	114	33	290317
ABprapapp:92	ABprapapp	92	7029	-17970	327	330	7029	32.0	558	131	38	263502
ABprapappa:124	ABprapappa	124	7826	-17173	854	929	7826	37.0	592	136	33	294461
ABprapappp:124	ABprapappp	124	8065	-16934	1010	1038	8065	48.2	595	150	31	247141
ABprapp:50	ABprapp	50	7220	-17779	-109	-108	7220	32.3	495	128	50	271049
ABprappa:69	ABprappa	69	6687	-18312	-75	-75	6687	32.4	518	101	45	244480
ABprappaa:95	ABprappaa	95	7076	-17923	341	343	7076	40.1	476	69	39	307947
ABprappaaa:127	ABprappaaa	127	8375	-16624	1261	1327	8375	49.7	458	74	33	232863
ABprappaap:127	ABprappaap	127	8390	-16609	1400	1436	8390	49.8	502	92	33	244675
ABprappap:95	ABprappap	95	7216	-17783	399	419	7216	40.3	533	97	38	315046
ABprappapa:128	ABprappapa	128	8819	-16180	1766	1798	8819	41.4	522	91	33	269643
ABprappapp:128	ABprappapp	128	8707	-16292	1636	1674	8707	46.9	560	117	32	245741
ABprappp:69	ABprappp	69	6748	-18251	2	0	6748	32.8	566	162	42	221044
ABprapppa:97	ABprapppa	97	7440	-17559	589	619	7440	48.0	540	117	36	294370
ABprapppaa:133	ABprapppaa	133	7567	-17432	591	629	7567	54.0	523	116	31	247510
ABprapppap:133	ABprapppap	133	7842	-17157	828	875	7842	54.4	558	147	30	207072
ABprapppp:97	ABprapppp	97	7555	-17444	753	765	7555	49.2	575	144	36	271773
ABprappppa:131	ABprappppa	131	8653	-16346	1561	1594	8653	54.8	593	154	30	225231
ABprappppp:131	ABprappppp	131	8404	-16595	1416	1426	8404	60.4	571	184	30	191643
ABprp:23	ABprp	23	8260	-16739	-177	-177	8260	54.0	506	188	61	522190
ABprpa:34	ABprpa	34	7755	-17244	-142	-142	7755	53.4	485	120	56	438522
ABprpaa:51	ABprpaa	51	7220	-17779	-139	-140	7220	45.3	468	75	49	305758
ABprpaaa:71	ABprpaaa	71	6727	-18272	-60	-61	6727	42.7	377	52	42	228543
ABprpaaaa:96	ABprpaaaa	96	6642	-18357	-82	-91	6642	49.0	267	68	36	259018
ABprpaaaaa:128	ABprpaaaaa	128	6634	-18365	-34	-31	6634	54.5	231	96	32	249438
ABprpaaaap:128	ABprpaaaap	128	6736	-18263	43	13	6736	55.9	265	86	32	236804
ABprpaaap:96	ABprpaaap	96	6639	-18360	-87	-94	6639	48.1	319	54	35	258110
ABprpaaapa:128	ABprpaaapa	128	6612	-18387	-100	-96	6612	55.5	283	72	30	234396
ABprpaaapp:128	ABprpaaapp	128	6659	-18340	-33	-43	6659	53.9	317	63	30	228595
ABprpaap:71	ABprpaap	71	6694	-18305	-124	-128	6694	41.6	439	68	42	228727
ABprpaapa:96	ABprpaapa	96	6659	-18340	-75	-82	6659	41.9	318	53	36	319815
ABprpaapaa:129	ABprpaapaa	129	6687	-18312	-40	-42	6687	48.6	245	79	32	296041
ABprpaapap:129	ABprpaapap	129	6671	-18328	-55	-58	6671	47.6	290	52	30	263736
ABprpaapp:96	ABprpaapp	96	6652	-18347	-134	-145	6652	43.7	377	62	38	307430
ABprpaappa:126	ABprpaappa	126	6680	-18319	-157	-159	6680	47.5	326	59	31	261090
ABprpaappp:126	ABprpaappp	126	6740	-18259	-99	-104	6740	52.6	359	61	30	217857
ABprpap:51	ABprpap	51	7274	-17725	-127	-128	7274	54.9	522	135	50	261502
ABprpapa:70	ABprpapa	70	6750	-18249	-76	-76	6750	54.4	447	83	44	206368
ABprpapaa:95	ABprpapaa	95	6690	-18309	-19	-25	6690	55.3	342	84	36	217857
ABprpapaaa:130	ABprpapaaa	130	6696	-18303	-4	-14	6696	60.1	309	140	30	166472
ABprpapaap:130	ABprpapaap	130	6668	-18331	-42	-46	6668	59.5	357	139	31	191191
ABprpapap:95	ABprpapap	95	6689	-18310	-64	-65	6689	59.4	385	102	36	186899
ABprpapapa:129	ABprpapapa	129	6712	-18287	5	5	6712	64.9	376	146	32	173324
ABprpapapp:129	ABprpapapp	129	6623	-18376	-128	-131	6623	64.5	418	167	30	147236
ABprpapp:70	ABprpapp	70	6721	-18278	-130	-133	6721	56.8	501	129	44	178181
ABprpappa:93	ABprpappa	93	6646	-18353	-101	-101	6646	62.4	381	134	36	163933
ABprpappaa:124	ABprpappaa	124	6676	-18323	-48	-55	6676	64.9	341	177	31	144027
ABprpappap:124	ABprpappap	124	6621	-18378	-136	-145	6621	63.7	383	205	32	181891
ABprpappp:93	ABprpappp	93	6634	-18365	-104	-109	6634	62.0	430	138	35	156994
ABprpapppa:126	ABprpapppa	126	6703	-18296	-52	-71	6703	64.6	434	199	32	163903
ABprpapppp:126	ABprpapppp	126	6668	-18331	-23	-27	6668	64.6	496	204	30	152240
ABprpp:34	ABprpp	34	7737	-17262	-151	-151	7737	48.3	571	167	56	499860
ABprppa:50	ABprppa	50	7270	-17729	-82	-82	7270	38.4	565	120	50	365270
ABprppaa:70	ABprppaa	70	6746	-18254	-43	-44	6746	45.2	493	83	42	226781
ABprppaaa:97	ABprppaaa	97	6615	-18384	-86	-91	6615	51.7	370	69	34	235989
ABprppaaaa:132	ABprppaaaa	132	6562	-18437	-163	-167	6562	55.9	318	94	32	201767
ABprppaaap:132	ABprppaaap	132	6595	-18404	-72	-74	6595	58.6	348	80	29	203839
ABprppaap:97	ABprppaap	97	6668	-18331	-57	-70	6668	55.6	413	85	36	243378
ABprppaapa:129	ABprppaapa	129	6677	-18322	-39	-54	6677	60.8	386	119	29	165764
ABprppaapp:129	ABprppaapp	129	6679	-18320	-60	-72	6679	63.7	420	128	30	156919
ABprppap:70	ABprppap	70	6753	-18246	-65	-68	6753	44.9	546	126	43	220950
ABprppapa:94	ABprppapa	94	6639	-18360	-112	-115	6639	48.7	429	91	37	254580
ABprppapaa:126	ABprppapaa	126	6646	-18353	-68	-83	6646	57.8	378	86	31	188900
ABprppapap:126	ABprppapap	126	6698	-18301	-103	-102	6698	58.4	421	85	30	187251
ABprppapp:94	ABprppapp	94	6692	-18307	-46	-44	6692	49.3	481	102	38	276144
ABprppappa:130	ABprppappa	130	6646	-18353	-191	-176	6646	57.3	452	99	31	210229
ABprppappp:130	ABprppappp	130	6827	-18172	-112	-22	6827	56.9	498	108	32	241538
ABprppp:50	ABprppp	50	7269	-17730	-136	-139	7269	52.0	585	180	49	282695
ABprpppa:70	ABprpppa	70	6728	-18271	-91	-95	6728	57.0	545	148	42	190401
ABprpppaa:96	ABprpppaa	96	6637	-18362	-83	-87	6637	57.7	455	95	35	233154
ABprpppaaa:130	ABprpppaaa	130	6638	-18361	-80	-82	6638	63.4	453	118	30	181259
ABprpppaap:130	ABprpppaap	130	6608	-18391	-214	-207	6608	62.1	495	123	30	196282
ABprpppap:96	ABprpppap	96	6694	-18305	-51	-36	6694	59.7	504	116	35	217493
ABprpppapa:130	ABprpppapa	130	7577	-17422	640	655	7577	60.3	531	137	33	204033
ABprpppapp:130	ABprpppapp	130	7106	-17893	77	143	7106	64.8	548	171	29	178522
ABprpppp:70	ABprpppp	70	6651	-18348	-155	-157	6651	47.5	592	170	44	237721
ABprppppa:94	ABprppppa	94	6645	-18354	-69	-72	6645	56.2	498	122	36	196379
ABprppppaa:125	ABprppppaa	125	6723	-18276	-28	-44	6723	64.2	448	153	29	148224
ABprppppap:125	ABprppppap	125	6597	-18402	-136	-150	6597	64.2	490	154	31	161058
ABprppppp:94	ABprppppp	94	6645	-18354	-54	-54	6645	56.7	540	143	37	229558
ABprpppppa:127	ABprpppppa	127	6675	-18324	-83	-71	6675	63.2	519	178	30	167681
ABprpppppp:127	ABprpppppp	127	6616	-18383	-263	-185	6616	61.8	545	209	30	181489
P1:1	P1	1	9903	-15096	-84	-84	9903	39.7	523	236	77	964890
EMS:5	EMS	5	9296	-15703	-55	-55	9296	39.3	410	300	69	591662
MS:15	MS	15	8617	-16382	-120	-120	8617	53.7	320	271	66	532402
MSa:27	MSa	27	8082	-16917	-127	-127	8082	52.3	278	262	62	503414
MSaa:40	MSaa	40	7543	-17456	-146	-146	7543	57.2	216	227	55	339126
MSaaa:57	MSaaa	57	7040	-17960	-148	-150	7040	58.9	187	210	48	196198
MSaaaa:77	MSaaaa	77	6618	-18381	-126	-128	6618	50.6	157	183	42	179357
MSaaaaa:100	MSaaaaa	100	6606	-18393	-106	-109	6606	39.2	138	178	37	253738
MSaaaaaa:127	MSaaaaaa	127	6580	-18419	-77	-86	6580	40.0	109	191	30	231509
MSaaaaap:127	MSaaaaap	127	6612	-18387	-94	-105	6612	35.0	151	194	36	272603
MSaaaap:100	MSaaaap	100	6589	-18410	-102	-107	6589	32.0	192	204	38	209586
MSaaaapa:130	MSaaaapa	130	6569	-18430	-143	-155	6569	27.8	176	210	33	214634
MSaaaapp:130	MSaaaapp	130	6645	-18354	-52	-61	6645	25.7	226	201	32	159433
MSaaap:77	MSaaap	77	6652	-18347	-112	-117	6652	52.7	228	211	42	153359
MSaaapa:101	MSaaapa	101	6622	-18377	-107	-108	6622	41.2	204	204	40	238248
MSaaapaa:128	MSaaapaa	128	6664	-18335	-32	-40	6664	36.5	186	216	35	242249
MSaaapap:128	MSaaapap	128	6634	-18365	-51	-57	6634	32.0	243	220	33	168518
MSaaapp:101	MSaaapp	101	6628	-18371	-67	-70	6628	40.8	270	211	35	236827
MSaap:57	MSaap	57	7057	-17942	-144	-144	7057	59.6	286	215	49	189215
MSaapa:77	MSaapa	77	6690	-18309	-108	-111	6690	60.2	280	222	43	135617
MSaapaa:99	MSaapaa	99	6630	-18369	-104	-110	6630	50.2	276	239	37	165239
MSaapaaa:127	MSaapaaa	127	6640	-18359	-85	-100	6640	48.0	257	226	32	157941
MSaapaap:127	MSaapaap	127	6652	-18347	-49	-57	6652	42.5	307	232	33	147723
MSaapap:99	MSaapap	99	6681	-18318	-77	-82	6681	57.4	334	246	35	137353
MSaapapa:133	MSaapapa	133	6628	-18371	-80	-93	6628	50.5	302	228	30	148156
MSaapapp:133	MSaapapp	133	6693	-18306	-63	-72	6693	52.8	353	239	33	128956
MSaapp:77	MSaapp	77	6648	-18351	-133	-137	6648	62.2	368	239	40	133871
MSaappa:103	MSaappa	103	6678	-18321	-62	-66	6678	59.6	372	239	31	152908
MSaappp:103	MSaappp	103	6666	-18333	-74	-82	6666	56.8	400	267	38	219921
MSap:40	MSap	40	7533	-17466	-159	-159	7533	56.3	314	270	55	355853
MSapa:58	MSapa	58	6980	-18019	-157	-157	6980	58.1	303	285	48	204207
MSapaa:80	MSapaa	80	6635	-18364	-95	-97	6635	47.7	250	250	42	177347
MSapaaa:106	MSapaaa	106	6623	-18376	-82	-87	6623	41.1	176	264	35	242175
MSapaaaa:138	MSapaaaa	138	6643	-18356	-39	-31	6643	45.0	171	275	30	182554
MSapaaap:138	MSapaaap	138	6697	-18302	-41	-44	6697	37.8	207	257	30	182865
MSapaap:106	MSapaap	106	6608	-18391	-75	-81	6608	43.7	233	266	34	222880
MSapap:80	MSapap	80	6627	-18372	-132	-134	6627	48.3	326	262	42	162636
MSapapa:105	MSapapa	105	6608	-18391	-83	-90	6608	39.6	252	281	37	230555
MSapapaa:137	MSapapaa	137	6623	-18377	-44	-43	6623	41.2	208	298	30	200582
MSapapap:137	MSapapap	137	6682	-18317	0	-17	6682	38.6	255	274	32	187894
MSapapp:105	MSapapp	105	6627	-18372	-55	-56	6627	35.6	297	278	37	222137
MSapappa:143	MSapappa	143	6748	-18252	23	13	6748	31.2	243	261	30	190815
MSapappp:143	MSapappp	143	6715	-18284	-59	-65	6715	28.6	289	252	30	148993
MSapp:58	MSapp	58	6999	-18000	-145	-146	6999	59.9	398	278	48	203012
MSappa:80	MSappa	80	6680	-18319	-67	-69	6680	54.4	363	268	40	162584
MSappaa:110	MSappaa	110	6633	-18366	-81	-82	6633	46.3	295	274	35	214221
MSappap:110	MSappap	110	6663	-18336	-72	-75	6663	49.3	345	281	35	200218
MSappp:80	MSappp	80	6655	-18344	-64	-67	6655	47.2	416	286	41	183039
MSapppa:112	MSapppa	112	6618	-18381	-83	-81	6618	39.0	327	297	38	261030
MSapppp:112	MSapppp	112	6623	-18376	-70	-74	6623	32.6	381	285	37	202225
MSp:27	MSp	27	8061	-16938	-156	-156	8061	54.0	382	199	62	483616
MSpa:40	MSpa	40	7546	-17453	-180	-181	7546	57.5	312	164	56	346466
MSpaa:57	MSpaa	57	7055	-17944	-151	-154	7055	56.8	296	137	48	190275
MSpaaa:77	MSpaaa	77	6666	-18333	-104	-105	6666	48.9	248	140	44	172499
MSpaaaa:99	MSpaaaa	99	6657	-18342	-90	-92	6657	45.3	179	147	37	194188
MSpaaaaa:127	MSpaaaaa	127	6608	-18392	-81	-89	6608	41.9	135	152	30	200186
MSpaaaap:127	MSpaaaap	127	6608	-18391	-135	-146	6608	38.9	181	155	35	241071
MSpaaap:99	MSpaaap	99	6599	-18400	-95	-96	6599	35.6	232	152	39	196891
MSpaaapa:128	MSpaaapa	128	6653	-18346	-36	-36	6653	32.7	208	153	32	189767
MSpaaapp:128	MSpaaapp	128	6726	-18273	30	26	6726	29.3	250	169	34	160685
MSpaap:77	MSpaap	77	6678	-18321	-96	-97	6678	51.1	321	171	41	148968
MSpaapa:104	MSpaapa	104	6659	-18340	-93	-97	6659	45.8	235	160	40	221833
MSpaapaa:131	MSpaapaa	131	6633	-18366	-88	-89	6633	41.5	210	165	31	180510
MSpaapap:131	MSpaapap	131	6673	-18326	-61	-68	6673	40.1	256	153	36	200419
MSpaapp:104	MSpaapp	104	6668	-18331	-58	-57	6668	42.5	300	159	31	178566
MSpap:57	MSpap	57	7078	-17922	-154	-155	7078	61.0	380	179	50	194500
MSpapa:77	MSpapa	77	6708	-18291	-88	-91	6708	61.6	342	161	42	132973
MSpapaa:99	MSpapaa	99	6632	-18367	-146	-148	6632	55.2	312	193	37	139227
MSpapaaa:126	MSpapaaa	126	6680	-18319	-55	-61	6680	53.5	282	188	33	148651
MSpapaap:126	MSpapaap	126	6644	-18355	-95	-103	6644	46.7	319	182	33	148892
MSpapap:99	MSpapap	99	6674	-18325	-92	-95	6674	58.1	368	201	34	125287
MSpapapa:131	MSpapapa	131	6697	-18302	-64	-72	6697	54.0	321	191	30	152789
MSpapapp:131	MSpapapp	131	6623	-18377	-169	-172	6623	55.3	370	194	32	138290
MSpapp:77	MSpapp	77	6662	-18337	-119	-122	6662	61.1	426	197	42	141254
MSpappa:104	MSpappa	104	6680	-18319	-75	-85	6680	59.5	403	198	32	163458
MSpappp:104	MSpappp	104	6652	-18347	-99	-104	6652	56.5	433	192	39	224045
MSpp:40	MSpp	40	7535	-17464	-129	-129	7535	58.8	424	142	54	329821
MSppa:59	MSppa	59	6992	-18007	-122	-123	6992	58.5	430	112	48	197019
MSppaa:81	MSppaa	81	6657	-18342	-87	-89	6657	50.4	327	119	40	168127
MSppaaa:108	MSppaaa	108	6644	-18356	-102	-105	6644	48.6	202	118	33	185759
MSppaaaa:139	MSppaaaa	139	6666	-18333	-30	-54	6666	48.4	181	122	29	165860
MSppaaap:139	MSppaaap	139	6594	-18405	-123	-128	6594	47.7	227	126	30	178191
MSppaap:108	MSppaap	108	6626	-18373	-91	-99	6626	49.9	259	126	33	204550
MSppap:81	MSppap	81	6639	-18360	-111	-114	6639	50.0	385	136	42	172968
MSppapa:108	MSppapa	108	6633	-18366	-106	-112	6633	45.0	284	116	35	211248
MSppapaa:139	MSppapaa	139	6764	-18235	-8	-21	6764	43.3	242	110	30	201688
MSppapap:139	MSppapap	139	6594	-18405	-146	-141	6594	40.6	289	113	30	173350
MSppapp:108	MSppapp	108	6631	-18368	-71	-75	6631	36.1	336	105	37	246034
MSppappa:143	MSppappa	143	6561	-18438	-113	-111	6561	33.0	274	108	30	185339
MSppappp:143	MSppappp	143	6648	-18351	-95	-85	6648	30.6	328	114	30	135246
MSppp:59	MSppp	59	6975	-18024	-121	-121	6975	61.7	477	195	48	187643
MSpppa:80	MSpppa	80	6627	-18372	-117	-121	6627	57.0	420	159	41	156478
MSpppaa:109	MSpppaa	109	6673	-18326	-40	-47	6673	51.6	323	140	35	188526
MSpppap:109	MSpppap	109	6644	-18355	-68	-68	6644	53.5	372	136	34	186220
MSpppp:80	MSpppp	80	6633	-18366	-79	-81	6633	51.5	466	166	41	179700
MSppppa:114	MSppppa	114	6655	-18344	-70	-70	6655	45.3	337	104	35	250112
MSppppp:114	MSppppp	114	6641	-18358	-55	-58	6641	37.2	394	111	37	266688
E:15	E	15	8604	-16395	-132	-132	8604	41.1	481	299	68	726244
Ea:27	Ea	27	7826	-17173	-167	-167	7826	49.5	419	257	65	641424
Eal:53	Eal	53	7024	-17975	-108	-108	7024	45.1	370	241	56	351004
Eala:83	Eala	83	6630	-18369	-62	-63	6630	34.7	304	225	50	292252
Ealaa:130	Ealaa	130	6639	-18360	-64	-66	6639	30.0	304	221	40	219662
Ealap:130	Ealap	130	6669	-18330	-21	-22	6669	29.0	375	223	40	183259
Ealp:83	Ealp	83	6653	-18346	-54	-58	6653	39.3	379	243	45	239528
Ealpa:131	Ealpa	131	6693	-18306	-38	-40	6693	38.5	352	231	39	224467
Ealpp:131	Ealpp	131	6664	-18335	-65	-66	6664	37.3	428	234	39	242519
Ear:53	Ear	53	7028	-17971	-67	-67	7028	41.0	384	151	56	341439
Eara:84	Eara	84	6646	-18353	-62	-64	6646	37.0	308	155	49	306615
Earaa:134	Earaa	134	6651	-18348	-55	-66	6651	30.7	294	160	38	232245
Earap:134	Earap	134	6640	-18359	-56	-56	6640	31.3	355	164	38	179954
Earp:84	Earp	84	6667	-18332	-37	-38	6667	40.2	382	173	46	255782
Earpa:135	Earpa	135	6677	-18322	-103	-107	6677	44.0	349	167	39	212607
Earpp:135	Earpp	135	6813	-18186	85	83	6813	40.2	417	181	38	226242
Ep:27	Ep	27	7768	-17231	-129	-129	7768	41.9	522	272	66	782394
Epl:56	Epl	56	6930	-18069	-81	-83	6930	41.1	478	270	56	368182
Epla:88	Epla	88	6623	-18376	-32	-31	6623	33.1	451	242	49	247447
Eplaa:134	Eplaa	134	6666	-18333	-8	-5	6666	22.7	428	234	39	134954
Eplap:134	Eplap	134	6625	-18374	-41	-46	6625	31.6	494	245	38	183481
Eplp:88	Eplp	88	6648	-18352	-45	-49	6648	39.3	526	244	48	323430
Eplpa:140	Eplpa	140	6629	-18370	-67	-72	6629	30.3	537	244	39	189178
Eplpp:140	Eplpp	140	6623	-18376	-150	-148	6623	48.1	544	232	38	226738
Epr:56	Epr	56	6901	-18098	-91	-92	6901	43.7	504	187	57	389951
Epra:89	Epra	89	6621	-18378	-35	-36	6621	34.3	437	159	49	299965
Epraa:140	Epraa	140	6604	-18396	-100	-100	6604	27.3	406	152	39	169840
Eprap:140	Eprap	140	6563	-18436	-154	-159	6563	33.6	464	177	37	200697
Eprp:89	Eprp	89	6619	-18380	-56	-56	6619	34.0	525	186	48	328192
Eprpa:142	Eprpa	142	6618	-18381	-73	-77	6618	29.0	498	193	37	196066
Eprpp:142	Eprpp	142	6699	-18300	-9	-14	6699	39.8	543	204	39	261164
P2:5	P2	5	9196	-15803	-98	-98	9196	35.6	574	233	68	856720
C:17	C	17	8469	-16531	-56	-56	8469	24.7	508	190	66	437608
Ca:29	Ca	29	7883	-17116	-65	-65	7883	25.7	417	216	61	341077
Caa:45	Caa	45	7338	-17661	-49	-50	7338	21.4	387	251	54	213487
Caaa:65	Caaa	65	6748	-18251	-29	-29	6748	20.0	393	272	48	130072
Caaaa:91	Caaaa	91	6652	-18347	14	15	6652	16.2	494	268	44	163453
Caaaaa:127	Caaaaa	127	6758	-18241	76	81	6758	16.3	494	254	36	128311
Caaaap:127	Caaaap	127	6871	-18128	149	158	6871	16.4	551	242	36	171941
Caaap:91	Caaap	91	6730	-18269	67	67	6730	26.0	560	269	43	210614
Caaapa:125	Caaapa	125	7042	-17957	343	344	7042	21.2	590	241	38	231593
Caaapp:125	Caaapp	125	7556	-17443	750	749	7556	37.7	609	254	38	287453
Caap:65	Caap	65	6751	-18248	-5	-5	6751	22.8	505	297	46	222718
Caapa:95	Caapa	95	7522	-17477	558	632	7522	43.7	603	253	37	311978
Caapp:95	Caapp	95	7710	-17289	847	851	7710	48.8	607	279	39	273149
Caappd:130	Caappd	130	9323	-15676	2216	2252	9323	53.7	613	281	36	268629
Caappv:130	Caappv	130	8560	-16439	1400	1470	8560	62.3	571	240	31	195224
Cap:45	Cap	45	7327	-17672	-46	-46	7327	25.7	479	302	54	308725
Capa:69	Capa	69	6727	-18272	-72	-74	6727	42.0	479	333	47	291103
Capaa:106	Capaa	106	6638	-18361	-115	-123	6638	54.0	467	272	39	300839
Capaaa:143	Capaaa	143	6643	-18356	-142	-142	6643	46.0	436	286	34	236811
Capaap:143	Capaap	143	6704	-18295	-49	-57	6704	54.4	477	247	30	190286
Capap:106	Capap	106	6668	-18331	-95	-99	6668	57.3	515	264	38	273373
Capapa:142	Capapa	142	6693	-18306	-75	-74	6693	46.8	489	284	34	245601
Capapp:142	Capapp	142	6659	-18340	-155	-153	6659	56.3	511	258	31	188944
Capp:69	Capp	69	6692	-18307	-65	-67	6692	36.5	548	323	47	295769
Cappa:101	Cappa	101	6636	-18363	-170	-139	6636	45.3	541	301	39	319552
Cappaa:138	Cappaa	138	6610	-18389	-194	-184	6610	38.3	486	297	33	243194
Cappap:138	Cappap	138	6613	-18386	-192	-170	6613	42.2	537	283	34	280742
Cappp:101	Cappp	101	6647	-18352	-104	-98	6647	53.5	559	259	37	279948
Capppa:140	Capppa	140	6692	-18307	-99	-103	6692	48.1	554	285	34	270163
Capppp:140	Capppp	140	6637	-18362	-165	-169	6637	57.7	544	243	31	189572
Cp:29	Cp	29	7883	-17116	-87	-87	7883	28.0	536	182	60	423160
Cpa:45	Cpa	45	7348	-17651	-59	-59	7348	18.9	515	183	56	255039
Cpaa:65	Cpaa	65	6777	-18222	-12	-12	6777	17.7	512	180	48	145185
Cpaaa:88	Cpaaa	88	6726	-18273	87	86	6726	15.0	458	186	42	114636
Cpaaaa:127	Cpaaaa	127	6929	-18071	234	232	6929	15.3	449	188	36	122909
Cpaaap:127	Cpaaap	127	7104	-17895	379	382	7104	16.9	513	161	36	166469
Cpaap:88	Cpaap	88	6874	-18125	197	199	6874	21.8	564	200	42	182449
Cpaapa:122	Cpaapa	122	7198	-17801	477	480	7198	18.7	565	165	38	195273
Cpaapp:122	Cpaapp	122	7983	-17016	1052	1076	7983	31.9	604	185	35	270795
Cpap:65	Cpap	65	6742	-18257	-61	-61	6742	23.5	573	256	49	217991
Cpapa:90	Cpapa	90	7498	-17501	684	691	7498	33.2	611	208	42	309668
Cpapaa:129	Cpapaa	129	9462	-15537	2312	2348	9462	49.2	623	240	34	291193
Cpapap:129	Cpapap	129	9417	-15582	2295	2323	9417	39.5	622	182	35	356416
Cpapp:90	Cpapp	90	7443	-17556	605	608	7443	45.5	626	238	39	290769
Cpappd:129	Cpappd	129	8943	-16056	1811	1854	8943	50.4	618	196	35	301337
Cpappv:129	Cpappv	129	8608	-16391	1430	1472	8608	59.7	599	215	30	193241
Cpp:45	Cpp	45	7364	-17635	-65	-65	7364	28.7	600	230	56	453066
Cppa:66	Cppa	66	6691	-18308	-83	-84	6691	37.4	621	197	46	275889
Cppaa:102	Cppaa	102	6631	-18368	-90	-98	6631	55.1	498	167	39	239259
Cppaaa:138	Cppaaa	138	6646	-18353	-85	-79	6646	47.5	439	129	35	206121
Cppaap:138	Cppaap	138	6621	-18378	-79	-80	6621	53.9	473	178	35	195116
Cppap:102	Cppap	102	6659	-18340	-57	-64	6659	54.8	534	200	39	270958
Cppapa:143	Cppapa	143	6639	-18361	-122	-127	6639	47.8	489	146	34	211193
Cppapp:143	Cppapp	143	6615	-18384	-70	-62	6615	54.4	518	189	33	183682
Cppp:66	Cppp	66	6716	-18283	-89	-89	6716	36.8	609	290	47	293787
Cpppa:97	Cpppa	97	6653	-18346	-103	-89	6653	43.6	582	178	40	278321
Cpppaa:132	Cpppaa	132	6720	-18279	-50	-36	6720	38.5	520	135	34	253842
Cpppap:132	Cpppap	132	6605	-18394	-126	-136	6605	45.6	534	164	36	264604
Cpppp:97	Cpppp	97	6655	-18344	-111	-85	6655	50.6	579	224	37	266245
Cppppa:138	Cppppa	138	6573	-18426	-256	-233	6573	46.3	569	168	32	240818
Cppppp:138	Cppppp	138	6722	-18277	-74	-69	6722	54.5	566	210	31	199016
P3:17	P3	17	8379	-16620	-106	-107	8379	36.1	600	266	61	827676
D:34	D	34	7638	-17361	-121	-121	7638	40.0	621	265	57	697110
Da:56	Da	56	6989	-18010	-75	-76	6989	45.3	547	324	50	303049
Daa:85	Daa	85	6687	-18312	-64	-63	6687	55.6	455	273	40	125755
Daaa:119	Daaa	119	6628	-18371	-87	-89	6628	41.0	372	295	34	136241
Daap:119	Daap	119	6633	-18366	-89	-93	6633	48.6	414	290	34	132472
Dap:85	Dap	85	6665	-18334	-44	-45	6665	51.1	535	279	42	139050
Dapa:115	Dapa	115	6611	-18388	-76	-75	6611	40.0	423	295	35	140682
Dapp:115	Dapp	115	6618	-18381	-102	-104	6618	40.6	473	274	38	152089
Dp:56	Dp	56	6986	-18013	-143	-145	6986	50.6	599	249	49	288946
Dpa:85	Dpa	85	6701	-18298	-31	-34	6701	54.5	509	165	40	130888
Dpaa:121	Dpaa	121	6665	-18334	-42	-38	6665	44.9	384	106	34	113376
Dpap:121	Dpap	121	6651	-18348	-76	-81	6651	50.1	410	140	34	95457
Dpp:85	Dpp	85	6669	-18330	-74	-77	6669	49.4	570	217	42	144864
Dppa:116	Dppa	116	6635	-18364	-79	-76	6635	42.9	440	118	35	127268
Dppp:116	Dppp	116	6682	-18317	-38	-40	6682	41.7	492	152	37	126735
P4:34	P4	34	7418	-17581	-123	-123	7418	54.8	552	294	52	453719
Z2:73	Z2	73	6652	-18347	-87	-88	6652	48.7	494	213	42	210788
Z3:73	Z3	73	6666	-18333	-78	-80	6666	52.4	425	229	42	205293
