# Supplementary material for: Quantitative Differences in Nuclear β-catenin and TCF Pattern Embryonic Cells in C. elegans
Source: PLoS Genet. 2015 Oct 21;11(10):e1005585. doi: 10.1371/journal.pgen.1005585 (PMC4619327; doi:10.1371/journal.pgen.1005585)
Supplement: S1 Data — For each cell analyzed, birth time is given in column 3 and the average nuclear reporter intensity over the lifetime of the cell (corrected for background) is given in column 7 (“blot”). For information on each embryo’s strain information and experimental conditions, refer to S2 Table. (ZIP) [file pgen.1005585.s005.zip › CAs/CA20120911_nhr-25_L3.csv]

cellTime	cell	time	none	global	local	blot	cross	z	x	y	size	gweight
ABa:1	ABa	1	10198	-14801	-100	-100	10198	39.3	520	246	82	1307668
ABal:4	ABal	4	9551	-15449	-105	-106	9551	40.5	548	279	67	897169
ABala:14	ABala	14	8846	-16153	-113	-113	8846	32.3	577	227	64	880124
ABalaa:25	ABalaa	25	8225	-16774	-68	-69	8225	27.1	593	220	57	637545
ABalaaa:42	ABalaaa	42	7587	-17412	-95	-96	7587	28.7	597	209	48	458391
ABalaaaa:62	ABalaaaa	62	6913	-18086	-79	-81	6913	29.2	590	226	43	306773
ABalaaaal:90	ABalaaaal	90	6698	-18301	-50	-49	6698	38.1	602	279	36	372735
ABalaaaala:120	ABalaaaala	120	6753	-18246	-51	-50	6753	28.7	604	296	31	334484
ABalaaaalp:120	ABalaaaalp	120	6793	-18206	-101	-104	6793	30.0	575	332	33	383179
ABalaaaar:90	ABalaaaar	90	6677	-18322	-49	-49	6677	34.9	617	227	37	446181
ABalaaaarl:123	ABalaaaarl	123	6822	-18177	-51	-52	6822	32.8	614	260	32	344277
ABalaaaarr:123	ABalaaaarr	123	6809	-18190	-30	-26	6809	30.8	591	214	31	306623
ABalaaap:62	ABalaaap	62	6959	-18040	-81	-84	6959	38.0	567	185	44	281387
ABalaaapa:86	ABalaaapa	86	6693	-18306	-46	-48	6693	44.0	611	235	35	302479
ABalaaapal:118	ABalaaapal	118	6744	-18255	-108	-115	6744	38.0	604	300	32	338373
ABalaaapar:118	ABalaaapar	118	6772	-18227	-25	-33	6772	41.9	621	262	30	260846
ABalaaapp:86	ABalaaapp	86	6687	-18312	-100	-107	6687	43.8	583	186	35	287291
ABalaaappl:117	ABalaaappl	117	6793	-18206	-22	-26	6793	40.6	619	225	31	306546
ABalaaappr:117	ABalaaappr	117	6792	-18207	-44	-53	6792	38.8	591	192	32	296184
ABalaap:42	ABalaap	42	7568	-17431	-81	-82	7568	25.0	543	262	49	384769
ABalaapa:63	ABalaapa	63	6905	-18094	-74	-75	6905	32.2	538	207	43	282517
ABalaapaa:89	ABalaapaa	89	6672	-18327	-56	-56	6672	33.7	576	175	37	414668
ABalaapaaa:124	ABalaapaaa	124	6827	-18172	28	26	6827	26.4	566	188	32	346067
ABalaapaap:124	ABalaapaap	124	6758	-18241	-75	-72	6758	22.7	530	171	32	313280
ABalaapap:89	ABalaapap	89	6706	-18293	-45	-50	6706	35.3	537	160	36	367326
ABalaapapa:122	ABalaapapa	122	6785	-18214	-24	-24	6785	28.7	544	150	29	304712
ABalaapapp:122	ABalaapapp	122	6792	-18207	-2	0	6792	27.4	504	150	34	331629
ABalaapp:63	ABalaapp	63	6938	-18061	-70	-73	6938	39.0	483	214	43	244207
ABalaappa:87	ABalaappa	87	6727	-18272	-23	-28	6727	43.0	553	159	35	303292
ABalaappaa:121	ABalaappaa	121	6806	-18193	0	5	6806	35.3	588	174	31	327998
ABalaappap:121	ABalaappap	121	6826	-18173	-9	-18	6826	35.3	562	161	33	332508
ABalaappp:87	ABalaappp	87	6674	-18325	-101	-102	6674	48.1	522	173	35	227837
ABalaapppa:116	ABalaapppa	116	6794	-18205	-27	-27	6794	44.6	581	173	31	296662
ABalaapppp:116	ABalaapppp	116	6761	-18238	-64	-70	6761	48.0	543	164	33	273816
ABalap:25	ABalap	25	8193	-16806	-164	-164	8193	43.7	553	210	56	606940
ABalapa:43	ABalapa	43	7596	-17403	-119	-120	7596	42.0	564	197	48	440370
ABalapaa:62	ABalapaa	62	6956	-18044	-86	-87	6956	48.5	572	193	41	241965
ABalapaaa:87	ABalapaaa	87	6677	-18322	-73	-75	6677	49.5	585	269	36	263940
ABalapaaaa:121	ABalapaaaa	121	6781	-18218	-43	-51	6781	44.6	607	297	30	278127
ABalapaaap:121	ABalapaaap	121	6773	-18226	-121	-128	6773	50.0	583	298	33	268536
ABalapaap:87	ABalapaap	87	6731	-18268	-33	-39	6731	50.0	570	305	36	255587
ABalapaapa:120	ABalapaapa	120	6789	-18210	-39	-42	6789	43.7	587	327	30	284070
ABalapaapp:120	ABalapaapp	120	6909	-18090	4	-1	6909	48.6	560	333	33	248347
ABalapap:62	ABalapap	62	7008	-17991	-79	-82	7008	50.7	513	194	42	204892
ABalapapa:85	ABalapapa	85	6748	-18251	-45	-48	6748	53.6	540	290	35	228001
ABalapapaa:120	ABalapapaa	120	6801	-18198	-62	-69	6801	53.8	578	277	29	222000
ABalapapap:120	ABalapapap	120	6829	-18170	-58	-75	6829	55.3	550	303	33	254923
ABalapapp:85	ABalapapp	85	6752	-18247	-64	-67	6752	54.1	486	305	36	205372
ABalapappa:115	ABalapappa	115	6869	-18130	-5	-15	6869	52.0	523	331	31	204302
ABalapappp:115	ABalapappp	115	6821	-18178	-139	-137	6821	57.0	472	325	30	162550
ABalapp:43	ABalapp	43	7579	-17420	-101	-102	7579	38.6	495	249	50	383661
ABalappa:62	ABalappa	62	6909	-18090	-90	-93	6909	46.3	505	211	41	234014
ABalappaa:90	ABalappaa	90	6713	-18286	-59	-69	6713	48.8	584	222	34	313915
ABalappaaa:128	ABalappaaa	128	6797	-18202	-36	-64	6797	44.4	612	244	30	312906
ABalappaap:128	ABalappaap	128	6764	-18235	-116	-135	6764	47.6	588	246	30	269912
ABalappap:90	ABalappap	90	6718	-18281	-62	-70	6718	51.8	554	215	36	279441
ABalappapa:121	ABalappapa	121	6854	-18145	21	13	6854	47.2	604	209	30	275250
ABalappapp:121	ABalappapp	121	6837	-18162	16	12	6837	50.5	578	181	32	259076
ABalappp:62	ABalappp	62	6968	-18031	-87	-88	6968	49.4	438	236	45	208088
ABalapppa:85	ABalapppa	85	6697	-18302	-91	-97	6697	52.1	507	214	36	215633
ABalapppaa:115	ABalapppaa	115	6827	-18172	-34	-43	6827	51.6	573	223	30	225003
ABalapppap:115	ABalapppap	115	6782	-18217	-119	-120	6782	53.4	532	213	31	216739
ABalapppp:85	ABalapppp	85	6721	-18278	-85	-86	6721	52.8	449	220	37	216115
ABalappppa:115	ABalappppa	115	6879	-18120	-18	-20	6879	50.6	511	189	31	231952
ABalappppp:115	ABalappppp	115	6788	-18211	-134	-128	6788	55.1	466	193	30	197783
ABalp:14	ABalp	14	8855	-16144	-127	-127	8855	34.9	513	329	64	775618
ABalpa:25	ABalpa	25	8229	-16770	-94	-94	8229	31.3	558	321	58	631251
ABalpaa:42	ABalpaa	42	7654	-17345	-99	-99	7654	37.2	586	299	51	495987
ABalpaaa:60	ABalpaaa	60	6997	-18002	-88	-89	6997	30.9	607	253	43	318061
ABalpaaaa:87	ABalpaaaa	87	6711	-18288	-8	-13	6711	20.1	581	238	37	375676
ABalpaaaaa:122	ABalpaaaaa	122	6822	-18177	-21	-21	6822	15.1	557	281	33	339725
ABalpaaaap:122	ABalpaaaap	122	6814	-18185	18	11	6814	12.4	516	275	32	268310
ABalpaaap:87	ABalpaaap	87	6692	-18307	-24	-26	6692	22.4	556	279	37	334922
ABalpaaapa:120	ABalpaaapa	120	6754	-18245	-92	-93	6754	25.8	510	305	30	259257
ABalpaaapp:120	ABalpaaapp	120	6816	-18183	-9	-7	6816	26.3	479	281	31	231534
ABalpaap:60	ABalpaap	60	7056	-17943	-125	-127	7056	43.2	582	272	45	284921
ABalpaapa:82	ABalpaapa	82	6757	-18242	-32	-35	6757	35.3	596	277	41	328536
ABalpaapaa:109	ABalpaapaa	109	6788	-18211	-35	-39	6788	25.1	588	254	34	369669
ABalpaapap:109	ABalpaapap	109	6803	-18196	-39	-45	6803	24.1	550	283	36	356683
ABalpaapapa:140	ABalpaapapa	140	6903	-18097	-90	-92	6903	25.0	550	288	30	234877
ABalpaapapp:140	ABalpaapapp	140	6838	-18162	-82	-89	6838	29.0	512	296	30	193935
ABalpaapp:82	ABalpaapp	82	6704	-18295	-66	-70	6704	30.3	554	311	38	345446
ABalpaappa:115	ABalpaappa	115	6769	-18230	-41	-41	6769	21.5	570	318	33	368407
ABalpaappp:115	ABalpaappp	115	6827	-18172	-11	-22	6827	24.8	533	336	33	376642
ABalpap:42	ABalpap	42	7637	-17362	-99	-99	7637	31.0	515	356	52	484076
ABalpapa:60	ABalpapa	60	7047	-17952	-60	-60	7047	28.0	584	301	45	326813
ABalpapaa:84	ABalpapaa	84	6671	-18328	-45	-48	6671	16.8	551	291	38	320669
ABalpapaaa:116	ABalpapaaa	116	6813	-18186	-10	-11	6813	14.7	526	312	32	279054
ABalpapaap:116	ABalpapaap	116	6752	-18247	-27	-38	6752	12.8	483	315	33	263758
ABalpapap:84	ABalpapap	84	6713	-18286	-19	-22	6713	16.3	509	321	39	296411
ABalpapapa:117	ABalpapapa	117	6774	-18225	-15	-16	6774	14.0	455	348	33	257036
ABalpapapp:117	ABalpapapp	117	6753	-18246	-47	-43	6753	13.3	408	355	34	225431
ABalpapp:60	ABalpapp	60	7062	-17937	-54	-54	7062	27.5	516	342	46	265261
ABalpappa:82	ABalpappa	82	6686	-18313	-20	-21	6686	14.4	493	288	38	189665
ABalpappaa:110	ABalpappaa	110	6767	-18232	6	2	6767	16.1	483	291	31	227231
ABalpappap:110	ABalpappap	110	6760	-18239	-30	-38	6760	17.3	444	296	34	221418
ABalpappp:82	ABalpappp	82	6703	-18296	-3	-3	6703	16.5	446	290	40	182543
ABalpapppa:110	ABalpapppa	110	6781	-18218	-37	-41	6781	24.8	459	313	33	279252
ABalpapppp:110	ABalpapppp	110	6786	-18214	-28	-36	6786	22.6	405	315	38	246496
ABalpp:25	ABalpp	25	8233	-16766	-185	-186	8233	50.0	482	355	56	510422
ABalppa:42	ABalppa	42	7660	-17339	-134	-136	7660	50.7	524	363	48	377296
ABalppaa:61	ABalppaa	61	6968	-18031	-57	-58	6968	37.8	593	326	42	339833
ABalppaaa:90	ABalppaaa	90	6735	-18264	-24	-30	6735	34.5	570	337	36	369849
ABalppaaaa:123	ABalppaaaa	123	6882	-18117	21	5	6882	36.0	594	331	30	345496
ABalppaaap:123	ABalppaaap	123	6833	-18166	-90	-93	6833	37.5	563	354	33	368854
ABalppaap:90	ABalppaap	90	6709	-18290	-33	-34	6709	31.6	536	365	36	385693
ABalppaapa:124	ABalppaapa	124	6857	-18142	-41	-47	6857	31.6	541	372	30	370283
ABalppaapp:124	ABalppaapp	124	6880	-18119	-16	-9	6880	37.8	519	385	34	394280
ABalppap:61	ABalppap	61	7021	-17978	-111	-111	7021	42.0	546	335	45	273539
ABalppapa:85	ABalppapa	85	6725	-18274	-20	-26	6725	25.9	510	341	38	360739
ABalppapaa:117	ABalppapaa	117	6817	-18182	-8	-3	6817	22.4	517	358	34	400102
ABalppapap:117	ABalppapap	117	6822	-18177	8	5	6822	18.1	487	355	32	337916
ABalppapp:85	ABalppapp	85	6697	-18303	-41	-44	6697	23.3	457	341	39	265895
ABalppappa:113	ABalppappa	113	6769	-18230	-40	-39	6769	20.6	465	371	34	351113
ABalppappp:113	ABalppappp	113	6746	-18253	-32	-30	6746	22.5	428	374	34	335150
ABalppp:42	ABalppp	42	7656	-17343	-151	-152	7656	44.2	444	370	50	406473
ABalpppa:60	ABalpppa	60	6999	-18001	-153	-154	6999	43.9	519	304	45	247615
ABalpppaa:84	ABalpppaa	84	6671	-18328	-132	-140	6671	45.1	550	324	35	279813
ABalpppaaa:119	ABalpppaaa	119	6757	-18242	-91	-99	6757	45.0	521	379	33	350729
ABalpppaap:119	ABalpppaap	119	6840	-18159	-22	-28	6840	51.2	541	367	31	271453
ABalpppap:84	ABalpppap	84	6702	-18297	-104	-110	6702	45.0	509	350	38	292337
ABalpppapa:114	ABalpppapa	114	6818	-18181	-24	-28	6818	43.1	552	370	31	318769
ABalpppapp:114	ABalpppapp	114	6815	-18184	-4	-5	6815	45.0	487	398	33	298180
ABalpppp:60	ABalpppp	60	7048	-17951	-109	-111	7048	40.7	463	334	44	230601
ABalppppa:83	ABalppppa	83	6735	-18264	-99	-107	6735	48.4	495	353	37	256708
ABalppppaa:114	ABalppppaa	114	6806	-18193	-33	-34	6806	52.1	518	374	32	268903
ABalppppap:114	ABalppppap	114	6887	-18112	31	17	6887	52.3	483	355	31	232505
ABalppppp:83	ABalppppp	83	6753	-18246	-92	-91	6753	45.8	445	377	39	268752
ABalpppppa:110	ABalpppppa	110	6828	-18171	-84	-78	6828	51.4	471	383	32	249848
ABalpppppp:110	ABalpppppp	110	6861	-18138	-194	-136	6861	47.8	435	389	37	334374
ABar:4	ABar	4	9517	-15482	-75	-75	9517	27.3	468	189	69	725759
ABara:14	ABara	14	8821	-16178	-54	-55	8821	22.2	450	204	64	523958
ABaraa:25	ABaraa	25	8194	-16805	-43	-42	8194	19.0	496	211	57	436073
ABaraaa:42	ABaraaa	42	7585	-17414	-59	-59	7585	23.3	527	180	49	396157
ABaraaaa:62	ABaraaaa	62	6874	-18125	-73	-75	6874	22.2	563	194	41	283169
ABaraaaaa:92	ABaraaaaa	92	6699	-18300	-48	-49	6699	28.9	597	209	37	403429
ABaraaaaaa:126	ABaraaaaaa	126	6814	-18185	-46	-42	6814	26.8	597	249	31	297087
ABaraaaaap:126	ABaraaaaap	126	6778	-18221	-87	-96	6778	22.1	558	218	31	291165
ABaraaaap:92	ABaraaaap	92	6686	-18313	-103	-104	6686	31.5	547	222	34	301276
ABaraaaapa:130	ABaraaaapa	130	6840	-18159	-43	-53	6840	32.5	574	233	29	288643
ABaraaaapp:130	ABaraaaapp	130	6910	-18089	0	-8	6910	39.4	542	258	29	247275
ABaraaap:62	ABaraaap	62	6962	-18037	-43	-46	6962	27.6	498	171	44	252285
ABaraaapa:86	ABaraaapa	86	6716	-18283	-9	-7	6716	23.9	554	184	39	301693
ABaraaapaa:113	ABaraaapaa	113	6761	-18238	-34	-36	6761	20.1	567	229	33	296068
ABaraaapap:113	ABaraaapap	113	6771	-18228	-57	-63	6771	25.8	521	230	34	263538
ABaraaapp:86	ABaraaapp	86	6697	-18302	-29	-32	6697	22.5	514	164	37	286469
ABaraaappa:119	ABaraaappa	119	6813	-18186	15	14	6813	17.0	546	207	32	271893
ABaraaappp:119	ABaraaappp	119	6780	-18219	-35	-42	6780	22.2	513	202	30	225620
ABaraap:42	ABaraap	42	7627	-17372	0	0	7627	16.9	459	232	48	227276
ABaraapa:61	ABaraapa	61	6961	-18038	-36	-37	6961	15.7	519	226	44	222354
ABaraapaa:87	ABaraapaa	87	6664	-18335	-73	-76	6664	26.0	545	256	37	268314
ABaraapaaa:116	ABaraapaaa	116	6815	-18184	-80	-90	6815	33.5	577	268	29	260121
ABaraapaap:116	ABaraapaap	116	6804	-18195	-34	-39	6804	34.8	531	281	32	247890
ABaraapap:87	ABaraapap	87	6680	-18319	-74	-78	6680	25.5	496	271	37	212058
ABaraapapa:116	ABaraapapa	116	6777	-18222	-58	-62	6777	35.0	495	295	34	245567
ABaraapapp:116	ABaraapapp	116	6786	-18213	-47	-55	6786	35.7	455	280	31	215678
ABaraapp:61	ABaraapp	61	6955	-18044	-38	-37	6955	15.7	449	236	43	123659
ABaraappa:84	ABaraappa	84	6666	-18333	-47	-45	6666	19.6	483	238	36	190452
ABaraappaa:115	ABaraappaa	115	6745	-18254	-60	-66	6745	35.0	535	229	31	261405
ABaraappap:115	ABaraappap	115	6795	-18204	-24	-44	6795	34.5	500	243	33	255360
ABaraappp:84	ABaraappp	84	6677	-18322	-46	-48	6677	23.0	432	236	38	179811
ABaraapppa:115	ABaraapppa	115	6812	-18187	-16	-20	6812	31.5	473	230	33	242137
ABaraapppp:115	ABaraapppp	115	6755	-18244	-94	-94	6755	34.0	429	242	32	217041
ABarap:25	ABarap	25	8193	-16807	-66	-67	8193	23.4	418	178	55	403264
ABarapa:42	ABarapa	42	7597	-17402	-56	-56	7597	23.7	449	155	49	336929
ABarapaa:61	ABarapaa	61	6979	-18020	0	-2	6979	17.9	474	170	41	184752
ABarapaaa:86	ABarapaaa	86	6690	-18309	-16	-17	6690	14.4	525	230	37	287919
ABarapaaaa:121	ABarapaaaa	121	6803	-18196	15	9	6803	16.3	498	262	31	241968
ABarapaaap:121	ABarapaaap	121	6784	-18215	-12	-11	6784	14.2	459	266	30	181212
ABarapaap:86	ABarapaap	86	6665	-18334	-38	-43	6665	15.3	486	210	36	206530
ABarapaapa:116	ABarapaapa	116	6769	-18230	-11	-23	6769	19.1	501	233	31	249488
ABarapaapp:116	ABarapaapp	116	6809	-18190	21	18	6809	22.4	462	229	33	220777
ABarapap:61	ABarapap	61	6993	-18006	-25	-27	6993	18.9	407	163	43	145015
ABarapapa:84	ABarapapa	84	6661	-18338	-37	-43	6661	16.3	461	179	36	193940
ABarapapaa:113	ABarapapaa	113	6739	-18260	-23	-25	6739	14.2	472	209	32	231942
ABarapapap:113	ABarapapap	113	6749	-18250	-39	-39	6749	13.2	425	243	31	145352
ABarapapp:84	ABarapapp	84	6663	-18336	-48	-48	6663	16.1	412	214	38	158513
ABarapappa:111	ABarapappa	111	6743	-18256	-58	-62	6743	21.5	444	258	30	192214
ABarapappp:111	ABarapappp	111	6725	-18274	-65	-66	6725	17.6	387	256	38	195419
ABarapp:42	ABarapp	42	7554	-17445	-76	-76	7554	19.1	364	193	49	223479
ABarappa:61	ABarappa	61	6974	-18025	-12	-14	6974	19.1	362	174	43	144806
ABarappaa:86	ABarappaa	86	6670	-18329	-53	-51	6670	18.7	434	167	37	256347
ABarappaaa:121	ABarappaaa	121	6741	-18258	-49	-37	6741	15.9	442	208	30	193207
ABarappaap:121	ABarappaap	121	6823	-18176	21	22	6823	14.0	399	222	30	148150
ABarappap:86	ABarappap	86	6704	-18295	-2	-4	6704	17.7	377	168	39	234367
ABarappapa:117	ABarappapa	117	6773	-18226	4	5	6773	13.3	402	177	37	278512
ABarappapp:117	ABarappapp	117	6757	-18242	7	4	6757	13.7	355	199	32	160988
ABarappp:61	ABarappp	61	6975	-18024	-44	-47	6975	28.4	317	193	43	161421
ABarapppa:84	ABarapppa	84	6680	-18319	-45	-46	6680	26.0	425	154	38	289979
ABarapppaa:115	ABarapppaa	115	6717	-18282	-100	-97	6717	20.6	502	173	32	324038
ABarapppap:115	ABarapppap	115	6777	-18222	4	-2	6777	17.5	463	182	33	302419
ABarapppp:84	ABarapppp	84	6701	-18298	-41	-46	6701	27.9	374	153	37	262916
ABarappppa:115	ABarappppa	115	6773	-18226	-9	-14	6773	18.1	453	161	34	346596
ABarappppp:115	ABarappppp	115	6734	-18265	-56	-53	6734	19.1	406	160	35	301161
ABarp:14	ABarp	14	8858	-16141	-120	-121	8858	43.9	390	163	63	708495
ABarpa:25	ABarpa	25	8196	-16803	-129	-129	8196	45.3	451	161	58	635598
ABarpaa:43	ABarpaa	43	7606	-17393	-146	-146	7606	49.2	493	163	51	444838
ABarpaaa:60	ABarpaaa	60	6941	-18058	-59	-61	6941	46.6	507	160	43	266103
ABarpaaaa:90	ABarpaaaa	90	6704	-18295	-60	-61	6704	60.1	550	255	35	208037
ABarpaaaaa:123	ABarpaaaaa	123	6804	-18196	-64	-67	6804	57.2	560	239	30	181006
ABarpaaaap:123	ABarpaaaap	123	6762	-18237	-108	-108	6762	62.2	542	277	30	167924
ABarpaaap:90	ABarpaaap	90	6702	-18297	-127	-115	6702	60.9	510	258	32	168632
ABarpaaapa:125	ABarpaaapa	125	6922	-18077	8	10	6922	60.4	525	251	30	163692
ABarpaaapp:125	ABarpaaapp	125	6896	-18103	-486	-252	6896	62.6	488	249	29	165807
ABarpaap:60	ABarpaap	60	7058	-17941	-95	-97	7058	52.9	447	174	46	231539
ABarpaapa:83	ABarpaapa	83	7006	-17994	144	141	7006	61.3	467	250	37	171601
ABarpaapaa:114	ABarpaapaa	114	7799	-17200	613	669	7799	60.9	459	252	30	168642
ABarpaapap:114	ABarpaapap	114	8042	-16957	914	963	8042	63.5	410	258	35	187262
ABarpaapp:83	ABarpaapp	83	6930	-18069	46	54	6930	61.6	385	260	38	173907
ABarpaappa:113	ABarpaappa	113	7685	-17314	598	616	7685	63.9	374	269	33	161933
ABarpaappp:113	ABarpaappp	113	7647	-17352	587	612	7647	64.2	324	289	34	170036
ABarpap:43	ABarpap	43	7597	-17402	-91	-91	7597	37.6	419	195	51	383698
ABarpapa:61	ABarpapa	61	6981	-18018	-77	-79	6981	41.7	436	178	43	220294
ABarpapaa:85	ABarpapaa	85	6739	-18260	-95	-96	6739	60.5	509	196	34	170772
ABarpapaaa:118	ABarpapaaa	118	6784	-18216	-67	-69	6784	61.4	542	211	30	182427
ABarpapaap:118	ABarpapaap	118	6839	-18160	-218	-106	6839	60.9	505	200	32	180195
ABarpapap:85	ABarpapap	85	6855	-18144	-9	0	6855	58.7	465	201	35	175727
ABarpapapa:117	ABarpapapa	117	8467	-16532	1358	1354	8467	58.9	491	223	30	170799
ABarpapapp:117	ABarpapapp	117	8338	-16661	1047	1084	8338	62.3	449	225	31	158548
ABarpapp:61	ABarpapp	61	7000	-17999	-80	-81	7000	48.5	371	187	44	212653
ABarpappa:85	ABarpappa	85	7140	-17859	260	270	7140	62.3	439	198	36	197186
ABarpappaa:120	ABarpappaa	120	7401	-17598	335	389	7401	62.5	470	185	29	204075
ABarpappap:120	ABarpappap	120	7800	-17199	615	682	7800	58.2	431	176	32	203211
ABarpappp:85	ABarpappp	85	7224	-17775	263	289	7224	58.5	390	197	38	198938
ABarpapppa:117	ABarpapppa	117	8325	-16674	1076	1148	8325	61.2	404	193	31	184324
ABarpapppp:117	ABarpapppp	117	8768	-16231	1547	1583	8768	57.1	373	172	33	206430
ABarpp:25	ABarpp	25	8190	-16809	-164	-164	8190	50.2	330	174	58	578965
ABarppa:44	ABarppa	44	7624	-17375	-149	-149	7624	54.8	401	183	49	344944
ABarppaa:61	ABarppaa	61	6968	-18031	-135	-136	6968	58.4	393	213	43	197095
ABarppaaa:86	ABarppaaa	86	7187	-17812	228	245	7187	63.4	377	317	36	166921
ABarppaaaa:121	ABarppaaaa	121	7905	-17094	592	735	7905	65.7	356	322	29	151486
ABarppaaap:121	ABarppaaap	121	8829	-16170	1551	1591	8829	61.8	323	357	34	181848
ABarppaap:86	ABarppaap	86	7113	-17886	176	200	7113	62.8	329	316	37	176023
ABarppaapa:116	ABarppaapa	116	7792	-17207	636	720	7792	63.3	298	333	34	167463
ABarppaapp:116	ABarppaapp	116	7682	-17317	444	520	7682	63.4	248	341	30	157004
ABarppap:61	ABarppap	61	7011	-17988	-105	-106	7011	57.3	338	247	44	194521
ABarppapa:87	ABarppapa	87	7414	-17585	406	425	7414	59.6	297	352	38	215356
ABarppapaa:121	ABarppapaa	121	8652	-16347	1249	1296	8652	57.8	293	384	30	178162
ABarppapap:121	ABarppapap	121	8677	-16322	1252	1313	8677	56.5	251	374	33	202856
ABarppapp:87	ABarppapp	87	7473	-17526	453	475	7473	57.0	232	337	38	233346
ABarppappa:124	ABarppappa	124	8503	-16496	1169	1205	8503	59.1	210	356	32	201769
ABarppappp:124	ABarppappp	124	8491	-16508	1205	1259	8491	51.7	156	334	32	222374
ABarppp:44	ABarppp	44	7583	-17416	-113	-115	7583	45.6	318	179	51	388632
ABarpppa:62	ABarpppa	62	6989	-18010	-82	-85	6989	52.5	319	195	43	205261
ABarpppaa:86	ABarpppaa	86	7577	-17422	592	598	7577	61.8	359	224	35	169242
ABarpppaaa:120	ABarpppaaa	120	8683	-16316	1539	1554	8683	63.8	372	215	30	162094
ABarpppaap:120	ABarpppaap	120	9588	-15411	2257	2278	9588	59.0	338	188	33	178358
ABarpppap:86	ABarpppap	86	7502	-17498	562	563	7502	60.4	304	226	37	176359
ABarpppapa:117	ABarpppapa	117	8447	-16552	1254	1286	8447	63.2	308	223	36	187538
ABarpppapp:117	ABarpppapp	117	8254	-16745	1123	1128	8254	62.6	253	199	31	161776
ABarpppp:62	ABarpppp	62	7004	-17995	-57	-57	7004	52.7	251	237	45	215230
ABarppppa:87	ABarppppa	87	7313	-17686	366	372	7313	59.5	264	210	38	210085
ABarppppaa:120	ABarppppaa	120	9013	-15986	1795	1802	9013	56.1	305	155	32	209189
ABarppppap:120	ABarppppap	120	9017	-15982	1736	1769	9017	55.8	255	160	33	210308
ABarppppp:87	ABarppppp	87	7266	-17733	330	335	7266	59.6	200	224	39	218155
ABarpppppa:121	ABarpppppa	121	8147	-16852	893	932	8147	58.2	217	172	33	204048
ABarpppppp:121	ABarpppppp	121	8377	-16622	1135	1159	8377	54.4	149	180	32	222386
ABp:1	ABp	1	10104	-14895	-135	-135	10104	39.7	321	194	77	1015575
ABpl:5	ABpl	5	9514	-15485	-100	-100	9514	54.1	366	236	69	624413
ABpla:14	ABpla	14	8867	-16132	-93	-93	8867	56.6	475	260	62	528519
ABplaa:25	ABplaa	25	8226	-16773	-140	-140	8226	57.3	530	261	58	498755
ABplaaa:42	ABplaaa	42	7648	-17351	-130	-130	7648	57.8	558	238	50	348468
ABplaaaa:60	ABplaaaa	60	7024	-17975	-65	-65	7024	51.8	584	244	43	239125
ABplaaaaa:86	ABplaaaaa	86	6704	-18295	-85	-87	6704	57.7	556	310	34	203774
ABplaaaaaa:120	ABplaaaaaa	120	6798	-18201	-39	-53	6798	62.3	552	308	30	192648
ABplaaaaap:120	ABplaaaaap	120	6865	-18134	-71	-40	6865	60.6	508	308	30	158090
ABplaaaap:86	ABplaaaap	86	6751	-18248	-109	-76	6751	60.9	514	307	34	169388
ABplaaaapa:118	ABplaaaapa	118	8182	-16817	1049	1052	8182	63.0	492	283	30	154036
ABplaaaapp:118	ABplaaaapp	118	8211	-16788	1040	1088	8211	63.2	451	286	30	158639
ABplaaap:60	ABplaaap	60	7080	-17919	-55	-58	7080	56.3	517	233	43	200368
ABplaaapa:84	ABplaaapa	84	7462	-17537	547	542	7462	62.6	478	322	34	168584
ABplaaapaa:120	ABplaaapaa	120	7777	-17222	677	726	7777	64.7	469	322	28	174417
ABplaaapap:120	ABplaaapap	120	8490	-16509	1095	1232	8490	63.6	435	339	32	188947
ABplaaapp:84	ABplaaapp	84	7513	-17486	562	561	7513	61.5	427	319	37	175828
ABplaaappa:116	ABplaaappa	116	8928	-16071	1539	1660	8928	63.1	409	329	31	174610
ABplaaappp:116	ABplaaappp	116	9181	-15818	1979	1998	9181	61.7	373	355	35	212655
ABplaap:42	ABplaap	42	7652	-17347	-144	-145	7652	56.4	506	304	50	338473
ABplaapa:59	ABplaapa	59	7043	-17956	-99	-98	7043	57.5	557	292	45	228334
ABplaapaa:84	ABplaapaa	84	6775	-18224	12	11	6775	55.4	533	346	37	252536
ABplaapaaa:116	ABplaapaaa	116	6801	-18198	-15	-17	6801	59.0	533	350	30	208056
ABplaapaap:116	ABplaapaap	116	6783	-18216	-99	-95	6783	61.1	494	356	31	195116
ABplaapap:84	ABplaapap	84	6745	-18254	-89	-84	6745	58.3	476	367	37	230873
ABplaapapa:117	ABplaapapa	117	6842	-18157	-29	-7	6842	58.9	477	385	30	205145
ABplaapapp:117	ABplaapapp	117	6858	-18141	-158	-111	6858	59.0	441	367	31	189690
ABplaapp:59	ABplaapp	59	7104	-17895	-93	-95	7104	55.7	480	299	47	210992
ABplaappa:81	ABplaappa	81	7017	-17982	171	166	7017	54.0	433	367	37	243432
ABplaappaa:115	ABplaappaa	115	8359	-16640	1270	1278	8359	56.0	443	399	30	243481
ABplaappap:115	ABplaappap	115	9041	-15958	1780	1798	9041	52.7	403	404	34	264503
ABplaappp:81	ABplaappp	81	6953	-18046	62	73	6953	49.0	378	395	42	287501
ABplaapppa:111	ABplaapppa	111	8169	-16830	1031	1062	8169	48.3	372	412	35	309088
ABplaapppp:111	ABplaapppp	111	8403	-16596	1240	1281	8403	45.3	322	418	36	344285
ABplap:25	ABplap	25	8265	-16734	-99	-98	8265	58.4	416	256	58	456389
ABplapa:41	ABplapa	41	7682	-17317	-91	-91	7682	57.9	462	235	48	296902
ABplapaa:59	ABplapaa	59	7042	-17957	-88	-92	7042	61.8	483	253	44	197388
ABplapaaa:84	ABplapaaa	84	6713	-18286	-119	-107	6713	59.9	424	367	38	220517
ABplapaaaa:116	ABplapaaaa	116	6860	-18139	-183	-142	6860	54.9	388	366	31	183675
ABplapaaap:116	ABplapaaap	116	6830	-18169	-290	-184	6830	56.0	350	383	31	187935
ABplapaap:84	ABplapaap	84	6924	-18075	56	56	6924	58.6	364	372	37	218497
ABplapaapa:118	ABplapaapa	118	8265	-16734	1134	1137	8265	55.6	331	405	30	203147
ABplapaapp:118	ABplapaapp	118	8603	-16397	1395	1425	8603	52.3	285	409	33	240386
ABplapap:59	ABplapap	59	7066	-17933	-125	-127	7066	60.5	408	260	44	177814
ABplapapa:82	ABplapapa	82	7197	-17802	275	275	7197	57.2	320	378	39	235976
ABplapapaa:113	ABplapapaa	113	8735	-16264	1456	1483	8735	54.9	199	379	34	255764
ABplapapap:113	ABplapapap	113	8867	-16132	1378	1569	8867	48.0	170	377	33	275701
ABplapapp:82	ABplapapp	82	7220	-17779	348	351	7220	53.3	261	381	38	246110
ABplapappa:112	ABplapappa	112	8886	-16113	1624	1758	8886	48.5	142	369	34	307444
ABplapappp:112	ABplapappp	112	8587	-16412	1391	1472	8587	41.9	134	348	33	290767
ABplapp:41	ABplapp	41	7685	-17314	-111	-112	7685	56.8	399	298	50	304710
ABplappa:59	ABplappa	59	7077	-17922	-97	-99	7077	57.8	411	322	45	211815
ABplappaa:82	ABplappaa	82	7448	-17551	551	554	7448	46.3	330	412	38	271956
ABplappaaa:113	ABplappaaa	113	8844	-16155	1676	1731	8844	42.0	281	418	33	274294
ABplappaap:113	ABplappaap	113	8761	-16238	1561	1628	8761	39.6	237	403	34	281731
ABplappap:82	ABplappap	82	7534	-17465	607	619	7534	46.4	272	407	39	291121
ABplappapa:114	ABplappapa	114	9813	-15186	2484	2499	9813	49.9	240	396	32	222389
ABplappapp:114	ABplappapp	114	9837	-15162	2492	2546	9837	42.7	195	391	33	261338
ABplappp:59	ABplappp	59	7066	-17933	-70	-71	7066	53.2	342	366	43	219677
ABplapppa:85	ABplapppa	85	7160	-17839	265	284	7160	38.2	240	394	36	277711
ABplapppaa:117	ABplapppaa	117	7492	-17507	326	395	7492	35.4	211	378	32	271274
ABplapppap:117	ABplapppap	117	7483	-17516	408	479	7483	32.2	179	361	33	260621
ABplapppp:85	ABplapppp	85	7228	-17771	374	382	7228	38.2	196	383	37	285925
ABplappppa:117	ABplappppa	117	7870	-17129	808	834	7870	29.6	141	321	34	273189
ABplappppp:117	ABplappppp	117	8101	-16899	999	1047	8101	33.6	144	355	33	293268
ABplp:14	ABplp	14	8851	-16148	-131	-131	8851	54.0	373	353	62	539494
ABplpa:26	ABplpa	26	8200	-16799	-168	-168	8200	52.0	391	382	58	552360
ABplpaa:42	ABplpaa	42	7666	-17333	-120	-121	7666	58.6	432	368	48	298570
ABplpaaa:61	ABplpaaa	61	7043	-17956	-64	-66	7043	52.8	530	357	44	233232
ABplpaaaa:84	ABplpaaaa	84	6719	-18280	-58	-65	6719	36.5	515	369	38	277998
ABplpaaaaa:113	ABplpaaaaa	113	6770	-18229	-47	-49	6770	30.7	499	366	33	326311
ABplpaaaap:113	ABplpaaaap	113	6801	-18198	-36	-42	6801	29.6	458	374	34	324990
ABplpaaap:84	ABplpaaap	84	6737	-18262	-52	-53	6737	34.1	467	397	38	316436
ABplpaaapa:114	ABplpaaapa	114	6753	-18246	-66	-71	6753	31.8	458	399	32	313373
ABplpaaapp:114	ABplpaaapp	114	6748	-18251	-95	-96	6748	31.9	417	407	33	288416
ABplpaap:61	ABplpaap	61	7021	-17978	-111	-118	7021	53.1	463	367	44	213672
ABplpaapa:83	ABplpaapa	83	6778	-18221	-55	-61	6778	43.3	465	394	39	293173
ABplpaapaa:114	ABplpaapaa	114	6814	-18185	-51	-59	6814	37.2	487	387	33	331647
ABplpaapap:114	ABplpaapap	114	6769	-18230	-105	-109	6769	39.0	444	405	33	299949
ABplpaapp:83	ABplpaapp	83	6708	-18291	-80	-83	6708	37.9	414	406	40	299851
ABplpaappa:112	ABplpaappa	112	6845	-18154	-61	-74	6845	41.1	410	407	33	268838
ABplpaappp:112	ABplpaappp	112	6854	-18145	-1	-5	6854	36.9	375	413	33	268104
ABplpap:42	ABplpap	42	7653	-17346	-127	-127	7653	46.6	346	402	50	402164
ABplpapa:60	ABplpapa	60	7070	-17929	-76	-77	7070	39.9	476	388	44	255006
ABplpapaa:83	ABplpapaa	83	6714	-18285	-23	-27	6714	21.5	457	370	37	243125
ABplpapaaa:117	ABplpapaaa	117	6767	-18233	-7	-15	6767	18.2	408	371	32	210280
ABplpapaap:117	ABplpapaap	117	6787	-18212	-20	-26	6787	22.9	368	372	34	220138
ABplpapap:83	ABplpapap	83	6716	-18283	-36	-39	6716	22.3	411	378	38	238194
ABplpapapa:114	ABplpapapa	114	6764	-18235	-29	-31	6764	16.5	349	361	33	174909
ABplpapapp:114	ABplpapapp	114	6743	-18256	-33	-33	6743	13.2	307	345	32	119028
ABplpapp:60	ABplpapp	60	7077	-17922	-54	-58	7077	37.6	397	399	45	249554
ABplpappa:82	ABplpappa	82	6696	-18303	-17	-22	6696	17.6	388	359	40	194189
ABplpappaa:111	ABplpappaa	111	6755	-18244	-14	-16	6755	15.2	378	317	40	201648
ABplpappap:111	ABplpappap	111	6733	-18266	-33	-35	6733	13.9	333	307	30	138031
ABplpappp:82	ABplpappp	82	6694	-18305	-5	-6	6694	14.8	329	345	38	159065
ABplpapppa:116	ABplpapppa	116	6810	-18189	64	60	6810	13.1	291	302	31	97270
ABplpapppp:116	ABplpapppp	116	6786	-18214	-1	-3	6786	12.9	240	294	33	143496
ABplpp:26	ABplpp	26	8219	-16780	-146	-146	8219	53.9	287	378	58	527798
ABplppa:42	ABplppa	42	7650	-17349	-129	-129	7650	60.5	333	364	49	291026
ABplppaa:61	ABplppaa	61	6958	-18041	-57	-59	6958	48.2	418	396	42	241485
ABplppaaa:89	ABplppaaa	89	6694	-18305	-45	-47	6694	29.6	394	388	37	325373
ABplppaaaa:124	ABplppaaaa	124	6860	-18139	17	17	6860	27.9	390	395	34	281604
ABplppaaap:124	ABplppaaap	124	6831	-18168	-23	-14	6831	32.7	365	404	30	274701
ABplppaap:89	ABplppaap	89	6704	-18295	-23	-24	6704	24.9	350	391	37	268431
ABplppaapa:119	ABplppaapa	119	6741	-18258	-34	-38	6741	20.5	330	389	32	197193
ABplppaapp:119	ABplppaapp	119	6768	-18231	13	11	6768	18.9	293	381	32	183755
ABplppap:61	ABplppap	61	6986	-18013	-88	-90	6986	49.0	369	386	42	224333
ABplppapa:86	ABplppapa	86	6717	-18282	-66	-69	6717	34.4	339	391	37	273399
ABplppapaa:118	ABplppapaa	118	6790	-18209	-21	-25	6790	28.0	343	403	33	252226
ABplppapap:118	ABplppapap	118	6813	-18186	2	0	6813	27.2	299	405	32	219948
ABplppapp:86	ABplppapp	86	6736	-18263	-74	-66	6736	34.0	281	387	38	269237
ABplppappa:121	ABplppappa	121	6852	-18147	-59	-52	6852	29.8	272	400	33	263221
ABplppappp:121	ABplppappp	121	6855	-18144	-78	-59	6855	30.0	233	388	33	265615
ABplppp:42	ABplppp	42	7669	-17330	-123	-123	7669	44.2	271	395	48	368380
ABplpppa:60	ABplpppa	60	7009	-17990	-105	-108	7009	41.0	344	416	44	272718
ABplpppaa:84	ABplpppaa	84	6707	-18292	-4	-2	6707	25.8	308	395	39	264908
ABplpppaaa:115	ABplpppaaa	115	6771	-18228	-29	-29	6771	23.2	264	377	33	230378
ABplpppaap:115	ABplpppaap	115	6769	-18230	-62	-56	6769	24.1	217	370	33	238958
ABplpppap:84	ABplpppap	84	6700	-18299	-54	-53	6700	27.7	247	384	37	244015
ABplpppapa:116	ABplpppapa	116	7351	-17648	424	427	7351	21.5	190	337	34	214697
ABplpppapp:116	ABplpppapp	116	7189	-17810	247	294	7189	21.7	156	312	29	216874
ABplpppp:60	ABplpppp	60	7052	-17947	-50	-51	7052	41.1	272	407	43	239763
ABplppppa:84	ABplppppa	84	6674	-18325	-31	-34	6674	20.5	303	359	38	201381
ABplppppaa:114	ABplppppaa	114	6737	-18262	-22	-26	6737	16.4	275	346	32	156989
ABplppppap:114	ABplppppap	114	6761	-18238	-38	-42	6761	18.4	238	330	33	157341
ABplppppp:84	ABplppppp	84	6697	-18302	-11	-11	6697	17.2	244	337	39	173943
ABplpppppa:115	ABplpppppa	115	6774	-18225	-19	-19	6774	18.9	220	290	33	167720
ABplpppppp:115	ABplpppppp	115	6817	-18182	-8	-4	6817	21.1	176	282	32	194927
ABpr:5	ABpr	5	9453	-15546	-52	-52	9453	24.4	251	219	70	545901
ABpra:14	ABpra	14	8799	-16200	-41	-39	8799	25.2	269	174	60	454461
ABpraa:26	ABpraa	26	8194	-16805	-53	-50	8194	25.3	327	155	57	448144
ABpraaa:42	ABpraaa	42	7633	-17366	-74	-73	7633	34.5	366	134	51	416631
ABpraaaa:61	ABpraaaa	61	6965	-18034	-45	-45	6965	33.3	411	135	44	256143
ABpraaaaa:87	ABpraaaaa	87	6746	-18253	-2	-7	6746	39.7	513	139	35	288816
ABpraaaaaa:121	ABpraaaaaa	121	6792	-18207	-49	-53	6792	37.6	536	144	30	289642
ABpraaaaap:121	ABpraaaaap	121	6766	-18233	-69	-69	6766	42.8	505	135	29	252229
ABpraaaap:87	ABpraaaap	87	6703	-18296	-44	-41	6703	37.2	463	132	37	303590
ABpraaaapa:117	ABpraaaapa	117	6734	-18265	-74	-77	6734	35.4	500	139	31	293865
ABpraaaapp:117	ABpraaaapp	117	6738	-18261	-90	-90	6738	40.5	467	129	32	285072
ABpraaap:61	ABpraaap	61	7020	-17979	-70	-74	7020	43.1	362	137	42	231176
ABpraaapa:84	ABpraaapa	84	6737	-18262	-44	-44	6737	45.9	481	156	35	236528
ABpraaapaa:117	ABpraaapaa	117	6778	-18221	-68	-72	6778	41.8	520	170	30	254135
ABpraaapap:117	ABpraaapap	117	6829	-18170	-2	-15	6829	46.4	486	157	31	261026
ABpraaapp:84	ABpraaapp	84	6704	-18295	-82	-85	6704	45.9	422	156	38	228746
ABpraaappa:111	ABpraaappa	111	6812	-18187	-68	-80	6812	44.1	455	153	30	221618
ABpraaappp:111	ABpraaappp	111	6843	-18156	-181	-124	6843	45.0	414	146	35	280131
ABpraap:42	ABpraap	42	7629	-17370	-48	-47	7629	23.4	287	172	51	270263
ABpraapa:59	ABpraapa	59	7029	-17970	-62	-63	7029	35.2	318	135	46	280214
ABpraapaa:85	ABpraapaa	85	6703	-18296	-94	-98	6703	53.1	441	150	37	254022
ABpraapaaa:117	ABpraapaaa	117	6739	-18260	-94	-98	6739	56.1	536	172	31	220032
ABpraapaap:117	ABpraapaap	117	6863	-18136	1	-2	6863	55.1	494	159	31	217191
ABpraapap:85	ABpraapap	85	6698	-18301	-150	-139	6698	54.6	383	162	37	231302
ABpraapapa:117	ABpraapapa	117	6732	-18268	-152	-165	6732	52.0	462	150	31	245562
ABpraapapp:117	ABpraapapp	117	6852	-18147	-192	-129	6852	53.7	420	157	33	232095
ABpraapp:59	ABpraapp	59	7054	-17945	-83	-86	7054	41.5	252	166	45	222781
ABpraappa:82	ABpraappa	82	7146	-17853	280	272	7146	50.5	340	140	35	238044
ABpraappaa:118	ABpraappaa	118	8550	-16449	1509	1497	8550	49.6	417	128	29	265375
ABpraappap:118	ABpraappap	118	9447	-15552	2188	2190	9447	45.7	375	125	33	269334
ABpraappp:82	ABpraappp	82	7001	-17998	126	124	7001	49.2	280	151	40	256564
ABpraapppa:113	ABpraapppa	113	8241	-16758	1079	1101	8241	41.5	341	127	34	290880
ABpraapppp:113	ABpraapppp	113	7962	-17037	865	888	7962	36.9	297	131	35	298233
ABprap:26	ABprap	26	8236	-16764	-65	-65	8236	34.7	225	158	58	566782
ABprapa:41	ABprapa	41	7682	-17318	-75	-75	7682	39.2	262	146	49	379130
ABprapaa:60	ABprapaa	60	7007	-17992	-96	-96	7007	48.9	288	141	42	214707
ABprapaaa:86	ABprapaaa	86	6754	-18245	-91	-88	6754	57.8	336	174	35	184448
ABprapaaaa:118	ABprapaaaa	118	6935	-18064	-155	-113	6935	51.0	368	152	30	194167
ABprapaaap:118	ABprapaaap	118	6894	-18105	-219	-170	6894	52.3	331	159	31	184321
ABprapaap:86	ABprapaap	86	6826	-18173	-56	-50	6826	57.4	276	170	35	190849
ABprapaapa:121	ABprapaapa	121	8219	-16780	1020	1027	8219	48.1	316	127	30	209317
ABprapaapp:121	ABprapaapp	121	8508	-16491	1354	1359	8508	46.3	274	132	32	216897
ABprapap:60	ABprapap	60	7066	-17933	-71	-73	7066	53.4	223	162	44	210093
ABprapapa:83	ABprapapa	83	7156	-17843	277	276	7156	57.8	215	165	38	205693
ABprapapaa:115	ABprapapaa	115	8567	-16432	1305	1356	8567	53.1	205	152	33	215525
ABprapapap:115	ABprapapap	115	8628	-16371	1232	1385	8628	49.1	168	148	33	249946
ABprapapp:83	ABprapapp	83	7090	-17909	243	244	7090	53.6	161	192	37	208352
ABprapappa:115	ABprapappa	115	8547	-16452	1156	1318	8547	47.3	142	167	33	275495
ABprapappp:115	ABprapappp	115	8676	-16323	1369	1523	8676	41.3	118	169	32	292863
ABprapp:41	ABprapp	41	7626	-17373	-106	-107	7626	41.3	187	178	48	355814
ABprappa:60	ABprappa	60	7022	-17977	-81	-83	7022	47.3	173	156	45	269539
ABprappaa:86	ABprappaa	86	7102	-17897	243	244	7102	46.2	227	132	39	292664
ABprappaaa:120	ABprappaaa	120	8094	-16905	965	1021	8094	35.2	261	128	33	261375
ABprappaap:120	ABprappaap	120	8017	-16982	889	954	8017	36.3	219	138	33	264140
ABprappap:86	ABprappap	86	7191	-17808	294	303	7191	45.8	171	148	39	317545
ABprappapa:119	ABprappapa	119	9183	-15816	1887	1889	9183	47.2	230	135	32	229995
ABprappapp:119	ABprappapp	119	8876	-16123	1691	1716	8876	39.2	178	143	33	279386
ABprappp:60	ABprappp	60	6990	-18009	-76	-75	6990	48.2	145	221	41	203509
ABprapppa:87	ABprapppa	87	7287	-17712	407	433	7287	37.5	162	168	37	312645
ABprapppaa:124	ABprapppaa	124	7676	-17323	607	653	7676	30.9	192	152	31	272605
ABprapppap:124	ABprapppap	124	7806	-17193	635	694	7806	30.9	158	175	32	266054
ABprapppp:87	ABprapppp	87	7466	-17533	627	630	7466	40.5	127	190	36	276068
ABprappppa:121	ABprappppa	121	9074	-15925	1705	1852	9074	34.8	126	177	33	313081
ABprappppp:121	ABprappppp	121	8523	-16476	1289	1329	8523	29.9	121	208	32	292745
ABprp:14	ABprp	14	8820	-16179	-47	-48	8820	30.3	191	274	61	443338
ABprpa:26	ABprpa	26	8198	-16801	-19	-18	8198	20.2	208	252	56	281500
ABprpaa:42	ABprpaa	42	7565	-17434	-65	-65	7565	25.5	206	164	49	317007
ABprpaaa:62	ABprpaaa	62	6917	-18082	-84	-84	6917	26.3	306	136	42	193555
ABprpaaaa:86	ABprpaaaa	86	6755	-18244	4	1	6755	34.1	427	132	37	290419
ABprpaaaaa:116	ABprpaaaaa	116	6747	-18252	-53	-60	6747	26.6	469	154	33	283794
ABprpaaaap:116	ABprpaaaap	116	6813	-18186	10	0	6813	25.8	429	157	33	255454
ABprpaaap:86	ABprpaaap	86	6719	-18280	-95	-95	6719	35.7	370	123	36	265234
ABprpaaapa:116	ABprpaaapa	116	6819	-18180	-38	-52	6819	29.8	423	140	31	255179
ABprpaaapp:116	ABprpaaapp	116	6788	-18211	-34	-34	6788	27.8	391	129	31	237455
ABprpaap:62	ABprpaap	62	6954	-18045	-101	-105	6954	34.9	237	142	42	221469
ABprpaapa:85	ABprpaapa	85	6742	-18257	-82	-89	6742	43.3	382	131	36	258386
ABprpaapaa:116	ABprpaapaa	116	6744	-18255	-87	-90	6744	32.6	455	133	31	276996
ABprpaapap:116	ABprpaapap	116	6836	-18163	-49	-54	6836	36.1	411	124	32	275946
ABprpaapp:85	ABprpaapp	85	6753	-18246	-70	-73	6753	39.7	320	133	36	246131
ABprpaappa:115	ABprpaappa	115	6916	-18083	-98	-83	6916	37.1	379	128	31	254841
ABprpaappp:115	ABprpaappp	115	6863	-18136	-30	-32	6863	31.1	346	125	33	257067
ABprpap:42	ABprpap	42	7574	-17425	-65	-65	7574	26.6	155	238	49	291405
ABprpapa:61	ABprpapa	61	6983	-18016	-22	-23	6983	22.8	232	165	43	174663
ABprpapaa:85	ABprpapaa	85	6697	-18302	-18	-20	6697	24.5	346	145	36	228461
ABprpapaaa:120	ABprpapaaa	120	6747	-18252	-64	-63	6747	20.4	377	194	31	183924
ABprpapaap:120	ABprpapaap	120	6745	-18254	-45	-43	6745	21.1	339	191	31	154856
ABprpapap:85	ABprpapap	85	6672	-18327	-32	-32	6672	20.7	313	160	37	193516
ABprpapapa:117	ABprpapapa	117	6775	-18224	20	16	6775	15.7	321	209	31	109196
ABprpapapp:117	ABprpapapp	117	6747	-18252	-4	-7	6747	15.4	282	220	29	97099
ABprpapp:61	ABprpapp	61	7000	-17999	-56	-57	7000	26.6	182	209	43	160937
ABprpappa:83	ABprpappa	83	6638	-18361	-49	-52	6638	15.8	309	187	37	137682
ABprpappaa:112	ABprpappaa	112	6757	-18242	3	-1	6757	13.3	358	237	33	123865
ABprpappap:112	ABprpappap	112	6754	-18245	10	11	6754	14.0	315	256	32	106717
ABprpappp:83	ABprpappp	83	6702	-18297	-14	-14	6702	17.7	253	187	39	156422
ABprpapppa:114	ABprpapppa	114	6753	-18246	-8	-13	6753	14.4	266	249	33	116226
ABprpapppp:114	ABprpapppp	114	6749	-18250	-20	-19	6749	14.7	206	254	33	160632
ABprpp:26	ABprpp	26	8180	-16819	-65	-65	8180	33.5	127	234	55	492537
ABprppa:43	ABprppa	43	7565	-17434	-97	-97	7565	42.4	121	173	47	403486
ABprppaa:63	ABprppaa	63	6937	-18062	-46	-47	6937	33.3	196	146	42	226467
ABprppaaa:90	ABprppaaa	90	6735	-18264	-6	-6	6735	29.8	322	133	35	231747
ABprppaaaa:125	ABprppaaaa	125	6760	-18239	-55	-45	6760	24.1	384	164	30	166337
ABprppaaap:125	ABprppaaap	125	6802	-18197	-27	-28	6802	19.7	357	145	30	197525
ABprppaap:90	ABprppaap	90	6710	-18289	-24	-26	6710	25.5	275	146	36	207773
ABprppaapa:123	ABprppaapa	123	6779	-18220	-3	-2	6779	13.9	307	183	30	114384
ABprppaapp:123	ABprppaapp	123	6784	-18215	6	8	6784	15.4	267	178	31	124115
ABprppap:63	ABprppap	63	6936	-18063	-112	-116	6936	41.1	157	190	41	204303
ABprppapa:87	ABprppapa	87	6691	-18308	-92	-94	6691	37.8	267	140	37	240518
ABprppapaa:119	ABprppapaa	119	6770	-18229	-56	-63	6770	23.3	331	149	33	182278
ABprppapap:119	ABprppapap	119	6814	-18185	-13	-15	6814	23.0	292	147	32	169995
ABprppapp:87	ABprppapp	87	6744	-18255	-27	-27	6744	35.0	223	156	37	252145
ABprppappa:124	ABprppappa	124	6855	-18144	-22	-26	6855	24.5	264	152	31	170144
ABprppappp:124	ABprppappp	124	6909	-18090	-24	-4	6909	25.2	217	148	31	207601
ABprppp:43	ABprppp	43	7569	-17430	-121	-122	7569	39.6	92	250	49	409670
ABprpppa:62	ABprpppa	62	6982	-18017	-75	-76	6982	38.0	114	194	43	258382
ABprpppaa:85	ABprpppaa	85	6688	-18311	-51	-54	6688	32.0	208	138	36	226906
ABprpppaaa:120	ABprpppaaa	120	6805	-18194	-5	-11	6805	19.4	240	167	32	148785
ABprpppaap:120	ABprpppaap	120	6769	-18230	-96	-85	6769	21.9	191	170	31	186776
ABprpppap:85	ABprpppap	85	6747	-18252	-34	-27	6747	30.9	163	167	37	248375
ABprpppapa:119	ABprpppapa	119	7827	-17172	738	772	7827	23.1	162	197	32	182832
ABprpppapp:119	ABprpppapp	119	7320	-17679	246	326	7320	21.8	145	223	31	256717
ABprpppp:62	ABprpppp	62	6972	-18027	-68	-70	6972	33.0	121	245	43	209655
ABprppppa:85	ABprppppa	85	6695	-18304	-23	-24	6695	24.1	224	165	38	179655
ABprppppaa:117	ABprppppaa	117	6743	-18256	-23	-29	6743	16.0	254	202	29	98721
ABprppppap:117	ABprppppap	117	6733	-18266	-37	-46	6733	19.6	219	204	31	121105
ABprppppp:85	ABprppppp	85	6676	-18323	-20	-19	6676	21.0	179	196	38	176475
ABprpppppa:117	ABprpppppa	117	6794	-18205	-11	-16	6794	17.8	197	220	33	151325
ABprpppppp:117	ABprpppppp	117	6810	-18189	-54	-24	6810	21.1	164	246	32	178684
EMS:1	EMS	1	10039	-14961	-85	-85	10039	40.1	316	373	76	929172
MS:7	MS	7	9261	-15738	-67	-67	9261	27.9	364	358	69	643927
MSa:19	MSa	19	8527	-16473	-103	-103	8527	27.0	424	341	63	582345
MSaa:32	MSaa	32	7987	-17012	-42	-42	7987	21.2	468	330	54	374428
MSaaa:49	MSaaa	49	7406	-17593	-59	-59	7406	19.8	498	301	50	263023
MSaaaa:68	MSaaaa	68	6866	-18133	-78	-79	6866	28.9	538	253	43	217762
MSaaaaa:90	MSaaaaa	90	6702	-18297	-139	-144	6702	40.2	566	236	37	218071
MSaaaaaa:117	MSaaaaaa	117	6765	-18234	-113	-122	6765	39.8	589	256	29	220698
MSaaaaap:117	MSaaaaap	117	6878	-18121	-77	-86	6878	48.0	554	265	32	158338
MSaaaap:90	MSaaaap	90	6736	-18263	-103	-105	6736	47.4	510	268	37	189466
MSaaaapa:119	MSaaaapa	119	6842	-18157	-103	-113	6842	51.4	522	285	31	147206
MSaaaapp:119	MSaaaapp	119	6872	-18128	-93	-90	6872	54.4	469	282	30	120848
MSaaap:68	MSaaap	68	6838	-18161	-49	-49	6838	26.1	467	278	43	160570
MSaaapa:91	MSaaapa	91	6754	-18245	-82	-86	6754	38.5	492	264	38	195679
MSaaapaa:117	MSaaapaa	117	6804	-18195	-101	-110	6804	43.1	519	282	34	193224
MSaaapap:117	MSaaapap	117	6829	-18170	-65	-73	6829	46.8	474	291	33	155119
MSaaapp:91	MSaaapp	91	6737	-18262	-66	-69	6737	40.0	430	275	34	183324
MSaaappa:132	MSaaappa	132	6895	-18104	11	7	6895	43.7	448	303	29	187851
MSaaappp:132	MSaaappp	132	6833	-18166	-114	-119	6833	45.9	438	270	31	190610
MSaap:49	MSaap	49	7420	-17579	-41	-41	7420	18.7	408	341	49	204034
MSaapa:68	MSaapa	68	6808	-18191	-42	-41	6808	17.3	420	315	44	129853
MSaapaa:91	MSaapaa	91	6726	-18273	-31	-33	6726	30.1	420	293	40	178219
MSaapaaa:118	MSaapaaa	118	6782	-18217	-46	-45	6782	30.6	439	311	33	188672
MSaapaap:118	MSaapaap	118	6788	-18211	-95	-102	6788	40.4	401	289	35	167735
MSaapap:91	MSaapap	91	6720	-18279	0	-2	6720	20.8	368	298	36	124606
MSaapapa:122	MSaapapa	122	6793	-18206	-70	-78	6793	29.5	394	307	30	144390
MSaapapp:122	MSaapapp	122	6857	-18142	-8	-17	6857	30.3	348	305	34	131005
MSaapp:68	MSaapp	68	6797	-18202	-24	-24	6797	17.1	324	326	42	113432
MSaappa:95	MSaappa	95	6714	-18285	-40	-41	6714	21.3	336	290	34	136371
MSaappp:95	MSaappp	95	6729	-18270	-26	-29	6729	22.6	299	314	38	168521
MSap:32	MSap	32	7977	-17022	-104	-104	7977	32.3	393	376	55	494692
MSapa:50	MSapa	50	7398	-17601	-80	-80	7398	31.9	428	380	49	330385
MSapaa:70	MSapaa	70	6809	-18190	-53	-54	6809	33.6	459	308	41	182393
MSapaaa:96	MSapaaa	96	6768	-18231	-51	-54	6768	36.4	530	318	34	211099
MSapaaaa:127	MSapaaaa	127	6783	-18216	-142	-126	6783	36.4	562	314	27	167131
MSapaaap:127	MSapaaap	127	6877	-18122	-67	-67	6877	36.7	517	332	29	174743
MSapaap:96	MSapaap	96	6751	-18248	-79	-84	6751	34.7	472	326	35	248214
MSapap:70	MSapap	70	6822	-18177	-34	-36	6822	32.3	398	338	41	166619
MSapapa:96	MSapapa	96	6778	-18221	-66	-74	6778	40.7	449	340	37	212067
MSapapaa:126	MSapapaa	126	6830	-18169	-119	-126	6830	41.1	491	348	29	168027
MSapapap:126	MSapapap	126	6854	-18145	-65	-68	6854	42.1	449	338	30	142602
MSapapp:96	MSapapp	96	6743	-18256	-129	-133	6743	45.0	399	355	36	202054
MSapappa:132	MSapappa	132	6868	-18132	-96	-96	6868	50.0	466	326	30	141708
MSapappp:132	MSapappp	132	6930	-18069	-104	-110	6930	54.0	410	335	30	122263
MSapp:50	MSapp	50	7341	-17658	-72	-72	7341	29.5	322	391	47	270466
MSappa:71	MSappa	71	6759	-18240	-35	-38	6759	30.2	357	333	40	162963
MSappaa:102	MSappaa	102	6780	-18219	-65	-66	6780	35.6	405	339	37	254485
MSappap:102	MSappap	102	6779	-18220	-34	-33	6779	32.2	356	350	35	224617
MSappp:71	MSappp	71	6752	-18247	-65	-67	6752	35.3	305	355	41	186017
MSapppa:103	MSapppa	103	6799	-18200	-65	-72	6799	40.7	384	363	35	240252
MSapppaa:140	MSapppaa	140	6894	-18106	-123	-137	6894	41.0	420	366	30	196286
MSapppap:140	MSapppap	140	6783	-18217	-98	-77	6783	49.0	392	352	30	135037
MSapppp:103	MSapppp	103	6824	-18175	-87	-87	6824	48.7	317	355	35	198894
MSp:19	MSp	19	8498	-16501	-52	-52	8498	23.4	312	278	62	368130
MSpa:32	MSpa	32	7973	-17026	-30	-30	7973	19.4	375	292	55	264447
MSpaa:49	MSpaa	49	7395	-17604	-8	-8	7395	20.1	380	253	48	151311
MSpaaa:69	MSpaaa	69	6826	-18173	-32	-32	6826	25.4	433	217	43	141342
MSpaaaa:90	MSpaaaa	90	6747	-18252	-69	-73	6747	39.4	520	208	36	182290
MSpaaaaa:117	MSpaaaaa	117	6844	-18155	-29	-35	6844	41.4	561	222	30	190701
MSpaaaap:117	MSpaaaap	117	6820	-18179	-117	-131	6820	46.7	519	226	34	168737
MSpaaap:90	MSpaaap	90	6733	-18266	-61	-65	6733	41.0	462	216	37	168651
MSpaaapa:119	MSpaaapa	119	6851	-18148	-74	-84	6851	48.8	497	247	30	134939
MSpaaapp:119	MSpaaapp	119	6759	-18240	-195	-198	6759	51.7	451	242	34	131664
MSpaap:69	MSpaap	69	6785	-18214	-43	-43	6785	29.1	366	259	40	124198
MSpaapa:96	MSpaapa	96	6701	-18298	-67	-69	6701	37.7	435	221	37	183707
MSpaapaa:123	MSpaapaa	123	6825	-18174	-24	-26	6825	41.1	478	229	30	149142
MSpaapap:123	MSpaapap	123	6815	-18184	-69	-75	6815	41.5	438	226	32	149346
MSpaapp:96	MSpaapp	96	6812	-18187	-55	-57	6812	41.0	389	245	30	156098
MSpap:49	MSpap	49	7387	-17612	-22	-22	7387	17.4	287	314	49	155244
MSpapa:69	MSpapa	69	6772	-18227	-50	-49	6772	15.9	337	258	44	95931
MSpapaa:91	MSpapaa	91	6704	-18295	-29	-30	6704	24.0	385	239	36	114147
MSpapaaa:117	MSpapaaa	117	6804	-18195	-44	-44	6804	27.3	415	258	32	122990
MSpapaap:117	MSpapaap	117	6783	-18216	-85	-86	6783	35.2	381	247	33	117951
MSpapap:91	MSpapap	91	6673	-18326	-37	-36	6673	22.8	331	247	36	102000
MSpapapa:122	MSpapapa	122	6870	-18129	12	4	6870	25.1	372	243	32	111240
MSpapapp:122	MSpapapp	122	6787	-18212	-27	-32	6787	27.6	326	251	32	85798
MSpapp:69	MSpapp	69	6781	-18218	0	0	6781	15.6	258	275	43	103516
MSpappa:97	MSpappa	97	6758	-18241	8	10	6758	20.5	299	251	34	119044
MSpappp:97	MSpappp	97	6743	-18256	-25	-26	6743	23.7	267	243	38	135474
MSpapppa:139	MSpapppa	139	6716	-18284	-89	-93	6716	27.0	307	211	30	105360
MSpapppp:139	MSpapppp	139	6737	-18262	-146	-145	6737	27.5	266	237	30	112385
MSpp:32	MSpp	32	7944	-17055	-20	-21	7944	18.8	259	286	54	235920
MSppa:50	MSppa	50	7322	-17677	-19	-19	7322	17.4	237	228	47	142342
MSppaa:71	MSppaa	71	6757	-18242	-45	-46	6757	25.1	356	196	38	118039
MSppaaa:98	MSppaaa	98	6748	-18251	-50	-53	6748	33.8	498	182	34	183873
MSppaaaa:127	MSppaaaa	127	6779	-18220	-119	-116	6779	33.2	541	194	28	145588
MSppaaap:127	MSppaaap	127	6815	-18184	-63	-67	6815	31.1	492	199	30	135351
MSppaap:98	MSppaap	98	6716	-18283	-90	-88	6716	30.4	438	187	32	171189
MSppap:71	MSppap	71	6732	-18267	-84	-84	6732	31.0	305	222	41	127984
MSppapa:97	MSppapa	97	6718	-18281	-115	-118	6718	40.4	427	176	34	162591
MSppapaa:127	MSppapaa	127	6888	-18111	17	10	6888	33.7	484	172	28	134296
MSppapap:127	MSppapap	127	6814	-18185	-115	-117	6814	38.2	451	189	30	133425
MSppapp:97	MSppapp	97	6805	-18194	-59	-60	6805	46.0	384	189	35	149563
MSppappa:132	MSppappa	132	6867	-18132	-49	-54	6867	45.5	479	190	28	116922
MSppappp:132	MSppappp	132	6817	-18182	-136	-139	6817	45.7	417	191	30	110126
MSppp:50	MSppp	50	7334	-17665	-20	-20	7334	22.7	196	306	48	206850
MSpppa:71	MSpppa	71	6752	-18247	-14	-17	6752	24.4	275	222	40	121407
MSpppaa:100	MSpppaa	100	6767	-18232	-33	-35	6767	30.2	396	199	34	171285
MSpppaaa:139	MSpppaaa	139	6808	-18191	-66	-56	6808	27.5	408	219	30	138844
MSpppaap:139	MSpppaap	139	6862	-18138	-17	-24	6862	35.0	366	206	30	132089
MSpppap:100	MSpppap	100	6749	-18250	-46	-49	6749	30.0	340	198	35	175201
MSpppp:71	MSpppp	71	6724	-18275	-62	-62	6724	30.1	230	219	40	152486
MSppppa:102	MSppppa	102	6731	-18268	-98	-95	6731	36.6	373	174	35	206800
MSppppaa:138	MSppppaa	138	6756	-18243	-104	-108	6756	33.3	418	167	31	177223
MSppppap:138	MSppppap	138	6930	-18069	-50	-58	6930	42.6	389	188	30	150482
MSppppp:102	MSppppp	102	6780	-18219	-111	-114	6780	44.8	340	190	35	175032
E:7	E	7	9271	-15728	-143	-143	9271	46.3	232	353	64	625091
Ea:19	Ea	19	8273	-16726	-102	-103	8273	35.7	302	352	63	720976
Eal:47	Eal	47	7300	-17699	-80	-81	7300	39.0	362	322	54	401058
Eala:78	Eala	78	6795	-18204	-65	-67	6795	47.8	414	301	45	273311
Ealaa:122	Ealaa	122	6890	-18109	-102	-108	6890	53.3	427	296	37	188892
Ealap:122	Ealap	122	6868	-18131	-149	-155	6868	53.0	348	301	37	174876
Ealp:78	Ealp	78	6738	-18261	-78	-82	6738	42.6	343	315	45	266328
Ealpa:123	Ealpa	123	6877	-18122	-52	-57	6877	40.7	364	317	38	199443
Ealpp:123	Ealpp	123	6852	-18147	-89	-90	6852	45.4	304	300	36	173595
Ear:47	Ear	47	7238	-17761	-91	-92	7238	35.5	314	245	54	346155
Eara:80	Eara	80	6776	-18223	-97	-102	6776	47.8	396	240	46	300409
Earaa:130	Earaa	130	6914	-18085	-49	-60	6914	49.5	412	240	35	161560
Earap:130	Earap	130	6871	-18128	-128	-135	6871	50.1	343	234	35	152939
Earp:80	Earp	80	6748	-18251	-78	-80	6748	43.0	322	243	45	275900
Earpa:128	Earpa	128	6920	-18079	14	6	6920	39.8	356	252	36	181245
Earpp:128	Earpp	128	6838	-18161	-87	-92	6838	43.8	297	239	38	186178
Ep:19	Ep	19	8195	-16804	-152	-153	8195	46.3	198	307	60	687940
Epl:49	Epl	49	7227	-17772	-65	-65	7227	46.1	269	308	53	379449
Epla:83	Epla	83	6754	-18245	-105	-105	6754	49.8	282	302	45	280020
Eplaa:128	Eplaa	128	6893	-18106	-83	-83	6893	54.8	301	284	38	194477
Eplap:128	Eplap	128	6887	-18112	-89	-98	6887	52.4	241	287	38	187288
Eplp:83	Eplp	83	6741	-18258	-121	-122	6741	47.5	200	299	45	287235
Eplpa:131	Eplpa	131	6883	-18116	-122	-135	6883	48.8	209	284	37	202371
Eplpp:131	Eplpp	131	6815	-18184	-89	-91	6815	37.0	176	279	38	250252
Epr:49	Epr	49	7203	-17797	-95	-95	7203	40.1	205	261	54	399669
Epra:81	Epra	81	6751	-18248	-97	-96	6751	47.8	270	226	44	279392
Epraa:128	Epraa	128	6845	-18154	-153	-162	6845	52.6	307	215	35	173907
Eprap:128	Eprap	128	6860	-18139	-81	-88	6860	49.8	260	219	35	164188
Eprp:81	Eprp	81	6736	-18263	-112	-116	6736	47.9	192	246	44	298274
Eprpa:131	Eprpa	131	6897	-18102	-46	-56	6897	48.9	227	231	34	166679
Eprpp:131	Eprpp	131	6895	-18104	-25	-31	6895	42.7	181	238	39	240515
P2:1	P2	1	9905	-15095	-126	-126	9905	45.8	139	268	78	1385568
C:9	C	9	9143	-15856	-94	-94	9143	54.5	221	226	64	579172
Ca:21	Ca	21	8406	-16593	-123	-124	8406	53.5	301	265	57	440472
Caa:37	Caa	37	7752	-17247	-137	-137	7752	55.0	332	258	52	357517
Caaa:58	Caaa	58	7123	-17876	-132	-132	7123	60.0	338	297	47	208634
Caaaa:82	Caaaa	82	7606	-17393	642	643	7606	58.9	219	353	41	213764
Caaaaa:116	Caaaaa	116	8939	-16060	1671	1703	8939	62.9	216	318	35	182545
Caaaap:116	Caaaap	116	8949	-16050	1647	1685	8949	59.5	166	300	36	202643
Caaap:82	Caaap	82	7550	-17449	587	596	7550	51.8	152	341	40	242216
Caaapa:116	Caaapa	116	8851	-16148	1590	1630	8851	58.7	130	275	34	185862
Caaapp:116	Caaapp	116	8681	-16318	1475	1486	8681	47.4	124	291	35	214522
Caap:58	Caap	58	7061	-17938	-65	-64	7061	61.9	218	316	43	195089
Caapa:88	Caapa	88	7639	-17360	636	664	7639	44.5	112	287	35	304614
Caapp:88	Caapp	88	7593	-17406	704	708	7593	38.7	110	307	40	294050
Caappd:123	Caappd	123	9095	-15905	1907	1916	9095	37.5	101	302	35	246054
Caappv:123	Caappv	123	8027	-16972	899	929	8027	24.5	136	278	30	191041
Cap:37	Cap	37	7730	-17270	-127	-127	7730	57.3	246	341	52	407252
Capa:61	Capa	61	6885	-18114	-68	-69	6885	41.8	239	374	46	283292
Capaa:101	Capaa	101	6716	-18283	-62	-60	6716	27.4	243	319	40	230836
Capaaa:133	Capaaa	133	6845	-18154	-73	-75	6845	37.8	278	348	35	221840
Capaap:133	Capaap	133	6884	-18115	-4	-4	6884	28.6	242	307	33	159851
Capap:101	Capap	101	6720	-18279	-59	-61	6720	28.7	196	306	40	281981
Capapa:133	Capapa	133	6773	-18226	-160	-166	6773	37.8	227	336	34	257868
Capapp:133	Capapp	133	6914	-18085	-23	-25	6914	29.3	203	313	33	212596
Capp:61	Capp	61	6934	-18065	-106	-106	6934	51.6	184	364	44	258686
Cappa:92	Cappa	92	6736	-18263	-98	-87	6736	38.0	182	342	39	270920
Cappaa:128	Cappaa	128	6894	-18105	-68	-75	6894	47.0	230	342	32	193160
Cappap:128	Cappap	128	6942	-18057	-41	-55	6942	43.3	194	331	33	220076
Cappp:92	Cappp	92	6696	-18303	-78	-81	6696	33.4	157	302	39	273161
Capppa:129	Capppa	129	6897	-18102	-118	-121	6897	39.4	169	327	33	232891
Capppp:129	Capppp	129	6875	-18124	-71	-43	6875	28.0	170	286	33	207615
Cp:21	Cp	21	8390	-16609	-144	-144	8390	51.6	195	210	61	602565
Cpa:37	Cpa	37	7804	-17195	-102	-102	7804	58.0	227	202	53	387238
Cpaa:57	Cpaa	57	7150	-17849	-114	-117	7150	61.3	227	205	47	216051
Cpaaa:80	Cpaaa	80	7437	-17562	513	513	7437	63.0	273	270	41	169905
Cpaaaa:118	Cpaaaa	118	8709	-16290	1584	1589	8709	64.1	282	272	35	147609
Cpaaap:118	Cpaaap	118	8593	-16406	1437	1441	8593	63.7	224	241	34	149653
Cpaap:80	Cpaap	80	7430	-17569	510	511	7430	60.7	163	264	41	194333
Cpaapa:116	Cpaapa	116	8538	-16462	1403	1407	8538	62.6	182	220	34	151050
Cpaapp:116	Cpaapp	116	8606	-16393	1366	1416	8606	56.2	132	227	34	175218
Cpap:57	Cpap	57	7145	-17854	-115	-115	7145	61.0	173	280	46	213895
Cpapa:81	Cpapa	81	7671	-17328	716	716	7671	53.6	117	248	40	244082
Cpapaa:119	Cpapaa	119	8965	-16034	1735	1753	8965	44.4	93	257	35	244577
Cpapap:119	Cpapap	119	9343	-15656	2056	2094	9343	50.7	114	204	34	232649
Cpapp:81	Cpapp	81	7431	-17568	596	595	7431	43.6	91	272	41	295875
Cpappd:118	Cpappd	118	8657	-16342	1501	1528	8657	39.3	98	218	34	258672
Cpappv:118	Cpappv	118	7897	-17102	786	820	7897	24.8	122	243	32	209597
Cpp:37	Cpp	37	7711	-17288	-163	-163	7711	57.8	135	254	53	419908
Cppa:59	Cppa	59	6915	-18084	-88	-89	6915	46.0	103	254	46	319548
Cppaa:95	Cppaa	95	6709	-18290	-41	-44	6709	28.9	216	217	39	197547
Cppaaa:132	Cppaaa	132	6811	-18188	-85	-84	6811	35.4	267	186	34	187454
Cppaap:132	Cppaap	132	6801	-18198	-95	-96	6801	28.8	225	242	34	157849
Cppap:95	Cppap	95	6693	-18306	-71	-76	6693	30.9	180	240	39	225217
Cppapa:132	Cppapa	132	6773	-18226	-149	-143	6773	35.1	220	188	34	212373
Cppapp:132	Cppapp	132	6837	-18162	-95	-89	6837	29.2	182	224	34	195992
Cppp:59	Cppp	59	6949	-18050	-157	-157	6949	51.3	136	325	46	281427
Cpppa:89	Cpppa	89	6713	-18286	-134	-130	6713	42.6	149	218	38	245827
Cpppaa:123	Cpppaa	123	6867	-18132	-108	-96	6867	45.0	231	180	33	184746
Cpppap:123	Cpppap	123	6772	-18228	-142	-150	6772	40.7	190	190	33	198151
Cpppp:89	Cpppp	89	6727	-18272	-91	-72	6727	37.7	131	261	38	253327
Cppppa:125	Cppppa	125	6867	-18132	-111	-98	6867	38.5	158	204	32	214878
Cppppp:125	Cppppp	125	6874	-18126	-116	-77	6874	31.5	151	241	33	220406
P3:9	P3	9	8975	-16024	-116	-116	8975	51.4	121	294	60	707066
D:26	D	26	8109	-16890	-142	-142	8109	50.2	104	288	56	610676
Da:48	Da	48	7306	-17693	-119	-120	7306	48.3	188	369	48	342839
Daa:77	Daa	77	6709	-18290	-30	-31	6709	28.2	267	333	40	119540
Daaa:111	Daaa	111	6804	-18195	-75	-67	6804	41.4	332	370	33	117848
Daap:111	Daap	111	6786	-18213	-65	-67	6786	33.4	299	349	34	103870
Dap:77	Dap	77	6723	-18276	-56	-57	6723	36.5	194	325	43	165539
Dapa:106	Dapa	106	6807	-18192	-88	-82	6807	42.1	278	358	34	106132
Dapp:106	Dapp	106	6800	-18199	-77	-80	6800	44.1	242	325	38	112972
Dp:48	Dp	48	7321	-17678	-95	-97	7321	41.3	125	314	50	386484
Dpa:77	Dpa	77	6709	-18290	-30	-29	6709	27.5	210	217	40	130943
Dpaa:110	Dpaa	110	6822	-18177	-42	-49	6822	38.5	330	178	33	105426
Dpap:110	Dpap	110	6780	-18219	-46	-50	6780	31.8	292	198	35	97419
Dpp:77	Dpp	77	6730	-18269	-47	-47	6730	36.0	166	256	41	172893
Dppa:108	Dppa	108	6842	-18157	-54	-54	6842	41.9	291	172	35	112452
Dppp:108	Dppp	108	6754	-18245	-109	-112	6754	42.1	247	194	36	101436
P4:26	P4	26	7832	-17167	-88	-89	7832	42.0	175	356	52	560194
Z2:66	Z2	66	6774	-18225	-73	-75	6774	34.5	238	260	44	225059
Z3:66	Z3	66	6773	-18226	-46	-47	6773	29.3	299	297	42	181862
