# Supplementary material for: Quantitative Differences in Nuclear β-catenin and TCF Pattern Embryonic Cells in C. elegans
Source: PLoS Genet. 2015 Oct 21;11(10):e1005585. doi: 10.1371/journal.pgen.1005585 (PMC4619327; doi:10.1371/journal.pgen.1005585)
Supplement: S1 Data — For each cell analyzed, birth time is given in column 3 and the average nuclear reporter intensity over the lifetime of the cell (corrected for background) is given in column 7 (“blot”). For information on each embryo’s strain information and experimental conditions, refer to S2 Table. (ZIP) [file pgen.1005585.s005.zip › CAs/CA20120913_ceh-6_L2.csv]

cellTime	cell	time	none	global	local	blot	cross	z	x	y	size	gweight
AB:1	AB	1	3704	-21296	-54	-54	3704	41.3	268	245	87	969160
ABa:4	ABa	4	3083	-21916	-88	-88	3083	41.2	185	256	70	718351
ABal:13	ABal	13	2491	-22509	-107	-107	2491	39.0	135	273	67	960628
ABala:24	ABala	24	2130	-22869	-161	-162	2130	44.5	113	223	64	971792
ABalaa:37	ABalaa	37	1674	-23325	-196	-196	1674	50.1	102	244	57	719621
ABalaaa:56	ABalaaa	56	1260	-23739	-160	-160	1260	48.3	105	210	50	462524
ABalaaaa:79	ABalaaaa	79	692	-24307	-138	-139	692	46.2	129	184	43	408439
ABalaaaal:110	ABalaaaal	110	474	-24525	-75	-78	474	41.4	115	266	38	489137
ABalaaaala:145	ABalaaaala	145	465	-24534	-68	-71	465	47.3	133	302	33	564222
ABalaaaalp:145	ABalaaaalp	145	471	-24528	-60	-63	471	52.9	158	325	33	532570
ABalaaaar:110	ABalaaaar	110	525	-24474	-36	-36	525	45.7	98	206	37	546792
ABalaaaarl:146	ABalaaaarl	146	437	-24562	-43	-42	437	45.0	113	259	33	500899
ABalaaaarr:146	ABalaaaarr	146	497	-24502	-20	-18	497	47.5	131	196	32	507492
ABalaaap:79	ABalaaap	79	770	-24229	-51	-53	770	39.0	167	166	44	350512
ABalaaapa:106	ABalaaapa	106	483	-24516	-52	-53	483	34.1	109	215	38	446084
ABalaaapal:141	ABalaaapal	141	450	-24549	-34	-35	450	37.9	123	286	34	513559
ABalaaapar:141	ABalaaapar	141	451	-24548	-7	-5	451	38.0	109	237	33	483107
ABalaaapp:106	ABalaaapp	106	495	-24505	-65	-67	495	33.4	146	165	38	415124
ABalaaappl:141	ABalaaappl	141	409	-24590	-71	-68	409	37.6	122	188	32	459551
ABalaaappr:141	ABalaaappr	141	513	-24486	-37	-49	513	43.5	144	171	34	567432
ABalaap:56	ABalaap	56	1222	-23777	-194	-194	1222	54.8	177	247	48	376757
ABalaapa:81	ABalaapa	81	710	-24289	-61	-63	710	41.8	192	160	42	375632
ABalaapaa:111	ABalaapaa	111	521	-24478	-68	-75	521	46.9	154	147	36	524798
ABalaapaaa:148	ABalaapaaa	148	508	-24491	-66	-76	508	51.0	155	172	33	587083
ABalaapaap:148	ABalaapaap	148	470	-24529	-90	-101	470	56.3	199	150	32	467810
ABalaapap:111	ABalaapap	111	506	-24493	-104	-107	506	46.3	202	120	36	514262
ABalaapapa:149	ABalaapapa	149	621	-24378	49	40	621	54.9	228	120	31	459696
ABalaapapp:149	ABalaapapp	149	517	-24482	-73	-77	517	52.6	252	114	35	596484
ABalaapp:81	ABalaapp	81	743	-24256	-85	-85	743	39.9	259	171	44	306403
ABalaappa:106	ABalaappa	106	497	-24502	-78	-81	497	36.6	196	123	36	460227
ABalaappaa:145	ABalaappaa	145	525	-24474	-7	-20	525	47.4	170	136	31	442032
ABalaappap:145	ABalaappap	145	494	-24505	-44	-67	494	46.6	201	135	33	503524
ABalaappp:106	ABalaappp	106	527	-24472	-40	-41	527	32.2	231	132	39	378697
ABalaapppa:140	ABalaapppa	140	477	-24522	-79	-99	477	40.5	170	149	33	559611
ABalaapppp:140	ABalaapppp	140	446	-24553	-82	-94	446	36.7	183	131	35	557209
ABalap:37	ABalap	37	1654	-23345	-150	-151	1654	38.2	151	178	57	602120
ABalapa:57	ABalapa	57	1200	-23799	-136	-136	1200	39.0	153	156	49	367816
ABalapaa:81	ABalapaa	81	703	-24297	-24	-24	703	28.2	149	192	42	258937
ABalapaaa:110	ABalapaaa	110	480	-24519	-42	-44	480	30.3	137	274	37	389479
ABalapaaaa:149	ABalapaaaa	149	429	-24570	-4	-4	429	31.5	130	296	31	414427
ABalapaaap:149	ABalapaaap	149	452	-24547	-35	-39	452	33.4	146	333	32	409675
ABalapaap:110	ABalapaap	110	520	-24479	-26	-24	520	31.8	166	315	36	329327
ABalapaapa:148	ABalapaapa	148	468	-24531	-75	-93	468	41.2	171	335	32	487795
ABalapaapp:148	ABalapaapp	148	454	-24545	-82	-90	454	35.2	188	340	34	503333
ABalapap:81	ABalapap	81	731	-24268	-6	-7	731	26.0	218	184	43	190137
ABalapapa:106	ABalapapa	106	503	-24496	-28	-28	503	24.7	174	271	35	282678
ABalapapaa:146	ABalapapaa	146	417	-24582	-2	-3	417	25.1	136	245	29	311634
ABalapapap:146	ABalapapap	146	425	-24574	-48	-50	425	21.8	168	280	34	328882
ABalapapp:106	ABalapapp	106	519	-24480	-30	-32	519	29.4	245	298	36	204878
ABalapappa:141	ABalapappa	141	461	-24538	-41	-46	461	26.5	197	320	34	371876
ABalapappp:141	ABalapappp	141	461	-24538	-17	-22	461	23.0	243	332	31	261333
ABalapp:57	ABalapp	57	1247	-23752	-83	-83	1247	43.0	229	218	48	302961
ABalappa:80	ABalappa	80	703	-24296	-31	-33	703	29.3	220	177	41	220445
ABalappaa:111	ABalappaa	111	467	-24532	-59	-61	467	27.7	132	204	35	402976
ABalappaaa:153	ABalappaaa	153	437	-24562	-60	-70	437	33.7	126	213	30	434495
ABalappaap:153	ABalappaap	153	417	-24582	-46	-39	417	29.5	135	213	34	460719
ABalappap:111	ABalappap	111	502	-24497	-34	-34	502	27.8	165	176	36	336011
ABalappapa:146	ABalappapa	146	431	-24568	-53	-60	431	32.4	144	164	32	459428
ABalappapp:146	ABalappapp	146	443	-24556	-47	-49	443	29.3	170	140	34	465108
ABalappp:80	ABalappp	80	753	-24246	-39	-40	753	32.6	294	175	43	223218
ABalapppa:106	ABalapppa	106	539	-24460	-5	-6	539	25.3	210	179	36	260143
ABalapppaa:141	ABalapppaa	141	430	-24569	-39	-39	430	27.0	143	201	32	415534
ABalapppap:141	ABalapppap	141	459	-24540	-17	-27	459	21.6	186	189	33	312985
ABalapppp:106	ABalapppp	106	494	-24505	-77	-78	494	28.3	275	176	38	257708
ABalappppa:141	ABalappppa	141	496	-24503	-31	-38	496	26.9	205	155	33	359487
ABalappppp:141	ABalappppp	141	446	-24553	-70	-75	446	22.9	256	153	30	265569
ABalp:24	ABalp	24	2108	-22891	-179	-179	2108	41.3	189	330	64	863883
ABalpa:37	ABalpa	37	1685	-23314	-155	-156	1685	41.4	137	323	57	662085
ABalpaa:56	ABalpaa	56	1268	-23731	-100	-100	1268	33.9	118	260	48	289238
ABalpaaa:78	ABalpaaa	78	752	-24247	-122	-123	752	46.0	104	205	42	426153
ABalpaaaa:110	ABalpaaaa	110	551	-24448	-191	-198	551	57.7	136	227	38	570990
ABalpaaaaa:147	ABalpaaaaa	147	485	-24514	-120	-131	485	59.1	166	256	34	559690
ABalpaaaap:147	ABalpaaaap	147	504	-24495	-130	-151	504	60.5	208	250	32	504322
ABalpaaap:110	ABalpaaap	110	561	-24438	-144	-157	561	58.6	178	260	36	471700
ABalpaaapa:146	ABalpaaapa	146	501	-24498	-137	-155	501	52.5	219	282	33	536497
ABalpaaapp:146	ABalpaaapp	146	554	-24445	-61	-82	554	49.7	249	256	32	524356
ABalpaap:78	ABalpaap	78	780	-24219	-119	-121	780	40.5	121	264	46	350970
ABalpaapa:104	ABalpaapa	104	552	-24448	-127	-131	552	47.1	121	263	41	487150
ABalpaapaa:134	ABalpaapaa	134	495	-24504	-113	-121	495	49.7	138	257	33	500989
ABalpaapap:134	ABalpaapap	134	517	-24482	-161	-191	517	49.2	188	270	34	475491
ABalpaapp:104	ABalpaapp	104	553	-24446	-121	-125	553	50.9	167	294	38	479494
ABalpaappa:139	ABalpaappa	139	522	-24477	-80	-91	522	53.1	148	305	34	552603
ABalpaappp:139	ABalpaappp	139	534	-24465	-128	-147	534	54.7	191	320	34	494699
ABalpap:56	ABalpap	56	1269	-23731	-159	-160	1269	45.5	164	345	50	399833
ABalpapa:78	ABalpapa	78	784	-24215	-175	-175	784	54.1	115	275	45	434177
ABalpapaa:106	ABalpapaa	106	566	-24433	-152	-164	566	58.4	154	300	38	500915
ABalpapaaa:142	ABalpapaaa	142	506	-24493	-193	-210	506	61.0	192	299	34	501453
ABalpapaaaa:191	ABalpapaaaa	191	704	-24295	-10	-50	704	61.4	208	266	32	431110
ABalpapaaap:191	ABalpapaaap	191	718	-24281	31	3	718	61.0	257	260	32	410629
ABalpapaap:142	ABalpapaap	142	564	-24435	-93	-116	564	61.6	243	278	34	554616
ABalpapaapa:205	ABalpapaapa	205	537	-24462	-82	-93	537	60.8	228	211	32	438393
ABalpapaapp:205	ABalpapaapp	205	630	-24369	-64	-86	630	62.0	268	222	30	376531
ABalpapap:106	ABalpapap	106	584	-24415	-174	-186	584	61.3	210	312	39	497183
ABalpapapa:142	ABalpapapa	142	523	-24476	-175	-190	523	61.2	296	321	36	578224
ABalpapapaa:195	ABalpapapaa	195	665	-24334	-199	-137	665	61.8	303	270	32	427985
ABalpapapap:195	ABalpapapap	195	596	-24403	-354	-225	596	61.3	324	311	34	509057
ABalpapapp:142	ABalpapapp	142	681	-24318	-34	-49	681	60.9	345	350	35	562087
ABalpapappa:199	ABalpapappa	199	3205	-21795	1503	1941	3205	58.0	369	322	30	417920
ABalpapappp:199	ABalpapappp	199	3894	-21105	2388	2685	3894	60.1	384	323	33	485123
ABalpapp:78	ABalpapp	78	805	-24194	-218	-225	805	56.3	184	315	46	366697
ABalpappa:103	ABalpappa	103	608	-24391	-169	-185	608	58.7	211	265	37	397744
ABalpappaa:135	ABalpappaa	135	542	-24457	-112	-147	542	58.2	240	268	32	482717
ABalpappaaa:193	ABalpappaaa	193	536	-24463	-82	-100	536	44.7	246	226	27	347547
ABalpappaap:193	ABalpappaap	193	490	-24509	-104	-124	490	50.5	246	246	29	404196
ABalpappap:135	ABalpappap	135	537	-24462	-187	-211	537	57.0	277	284	33	437239
ABalpappapa:178	ABalpappapa	178	612	-24387	-82	-127	612	58.2	258	239	29	397009
ABalpappapp:178	ABalpappapp	178	739	-24260	-190	-96	739	55.8	317	249	33	509792
ABalpappp:103	ABalpappp	103	581	-24418	-216	-228	581	59.2	258	249	39	411548
ABalpapppa:133	ABalpapppa	133	522	-24477	-154	-174	522	51.3	272	270	33	555347
ABalpapppaa:213	ABalpapppaa	213	607	-24392	-40	-30	607	50.4	253	276	28	400850
ABalpapppap:213	ABalpapppap	213	699	-24300	65	25	699	48.0	276	267	33	682247
ABalpapppp:133	ABalpapppp	133	597	-24402	-188	-174	597	52.1	314	285	38	534895
ABalpappppa:170	ABalpappppa	170	589	-24410	-72	-110	589	53.2	287	252	31	433299
ABalpappppp:170	ABalpappppp	170	545	-24454	-255	-267	545	53.3	320	262	34	505281
ABalpp:37	ABalpp	37	1668	-23331	-58	-58	1668	26.5	230	340	58	427264
ABalppa:58	ABalppa	58	1226	-23773	-71	-72	1226	29.0	161	331	48	258245
ABalppaa:80	ABalppaa	80	688	-24311	-93	-94	688	43.4	119	317	42	405127
ABalppaaa:114	ABalppaaa	114	508	-24491	-79	-84	508	47.2	155	345	35	451474
ABalppaaaa:152	ABalppaaaa	152	612	-24387	45	24	612	45.9	162	333	31	470729
ABalppaaap:152	ABalppaaap	152	520	-24479	-27	-45	520	47.7	174	351	35	586278
ABalppaap:114	ABalppaap	114	504	-24495	-149	-152	504	50.3	190	370	35	438789
ABalppaapa:151	ABalppaapa	151	503	-24496	6	-8	503	49.2	181	374	30	360386
ABalppaapp:151	ABalppaapp	151	474	-24525	-100	-112	474	51.6	213	373	32	418337
ABalppap:80	ABalppap	80	740	-24259	-138	-144	740	45.0	171	323	45	348578
ABalppapa:106	ABalppapa	106	546	-24453	-167	-170	546	55.7	216	324	36	420148
ABalppapaa:141	ABalppapaa	141	539	-24460	-125	-149	539	58.6	207	336	33	520490
ABalppapap:141	ABalppapap	141	519	-24480	-146	-172	519	60.0	258	317	32	474934
ABalppapp:106	ABalppapp	106	575	-24424	-161	-168	575	55.6	268	329	38	425115
ABalppappa:139	ABalppappa	139	533	-24466	-89	-106	533	57.2	248	348	33	509099
ABalppappp:139	ABalppappp	139	523	-24476	-122	-139	523	57.4	294	357	33	467281
ABalppp:58	ABalppp	58	1234	-23765	-83	-83	1234	38.4	250	347	49	281746
ABalpppa:79	ABalpppa	79	728	-24271	-88	-89	728	38.7	183	300	44	283669
ABalpppaa:109	ABalpppaa	109	512	-24487	-41	-41	512	36.5	168	349	38	421574
ABalpppaaa:146	ABalpppaaa	146	404	-24595	-105	-103	404	44.3	177	377	32	454308
ABalpppaap:146	ABalpppaap	146	471	-24528	-34	-30	471	38.2	186	385	33	462116
ABalpppap:109	ABalpppap	109	562	-24437	-60	-62	562	39.2	208	379	38	402751
ABalpppapa:142	ABalpppapa	142	518	-24481	-76	-77	518	47.9	216	387	32	455933
ABalpppapp:142	ABalpppapp	142	485	-24514	-78	-82	485	38.0	234	391	33	441435
ABalpppp:79	ABalpppp	79	766	-24233	-90	-93	766	39.8	254	324	45	265063
ABalppppa:104	ABalppppa	104	504	-24496	-85	-86	504	33.5	218	333	37	308851
ABalppppaa:140	ABalppppaa	140	530	-24469	-72	-89	530	41.4	205	343	31	511148
ABalppppap:140	ABalppppap	140	448	-24551	-93	-104	448	31.2	225	360	34	475769
ABalppppp:104	ABalppppp	104	565	-24434	-32	-35	565	35.7	285	361	40	325052
ABalpppppa:134	ABalpppppa	134	517	-24482	-47	-61	517	36.2	260	372	32	395503
ABalpppppp:134	ABalpppppp	134	519	-24480	-61	-66	519	33.5	303	383	36	389003
ABar:13	ABar	13	2484	-22515	-132	-132	2484	44.8	246	152	67	863872
ABara:24	ABara	24	2129	-22870	-193	-193	2129	54.4	257	182	62	766079
ABaraa:37	ABaraa	37	1714	-23285	-161	-161	1714	55.9	200	204	58	654478
ABaraaa:57	ABaraaa	57	1251	-23748	-178	-178	1251	54.7	188	155	48	403145
ABaraaaa:80	ABaraaaa	80	721	-24279	-109	-109	721	52.6	168	158	42	428971
ABaraaaaa:112	ABaraaaaa	112	534	-24465	-76	-81	534	51.4	127	181	36	543247
ABaraaaaaa:149	ABaraaaaaa	149	446	-24553	-94	-103	446	52.9	151	244	33	527144
ABaraaaaap:149	ABaraaaaap	149	499	-24500	-88	-115	499	51.1	189	209	31	471151
ABaraaaap:112	ABaraaaap	112	536	-24463	-93	-99	536	47.7	160	213	36	496501
ABaraaaapa:150	ABaraaaapa	150	442	-24557	-103	-115	442	45.7	140	230	31	488683
ABaraaaapp:150	ABaraaaapp	150	490	-24509	-62	-74	490	38.9	171	257	30	387043
ABaraaap:80	ABaraaap	80	778	-24221	-125	-127	778	50.0	237	136	45	393284
ABaraaapa:106	ABaraaapa	106	592	-24407	-114	-120	592	53.1	172	161	39	485512
ABaraaapaa:137	ABaraaapaa	137	491	-24508	-147	-183	491	52.3	166	218	33	510382
ABaraaapap:137	ABaraaapap	137	508	-24491	-152	-172	508	53.1	208	217	35	478808
ABaraaapp:106	ABaraaapp	106	564	-24435	-121	-121	564	54.5	230	149	37	480319
ABaraaappa:144	ABaraaappa	144	508	-24491	-74	-98	508	58.7	178	190	32	495256
ABaraaappp:144	ABaraaappp	144	501	-24498	-107	-129	501	59.4	208	183	32	441510
ABaraap:57	ABaraap	57	1254	-23745	-187	-190	1254	58.2	259	208	48	333231
ABaraapa:79	ABaraapa	79	790	-24209	-179	-181	790	59.5	215	180	43	359156
ABaraapaa:108	ABaraapaa	108	618	-24381	-79	-83	618	55.0	178	212	37	457720
ABaraapaaa:141	ABaraapaaa	141	527	-24472	-48	-67	527	45.4	170	247	31	434604
ABaraapaap:141	ABaraapaap	141	453	-24546	-93	-99	453	43.8	213	249	33	414179
ABaraapap:108	ABaraapap	108	563	-24436	-145	-154	563	53.1	214	244	37	423227
ABaraapapa:140	ABaraapapa	140	502	-24497	-68	-81	502	44.0	220	274	34	413690
ABaraapapp:140	ABaraapapp	140	489	-24510	-95	-112	489	42.9	283	274	31	412980
ABaraapp:79	ABaraapp	79	805	-24194	-188	-190	805	60.0	305	192	44	347652
ABaraappa:106	ABaraappa	106	598	-24401	-108	-110	598	52.4	226	190	37	457694
ABaraappaa:141	ABaraappaa	141	529	-24471	-61	-73	529	42.1	178	207	32	453070
ABaraappap:141	ABaraappap	141	481	-24518	-69	-77	481	42.7	224	212	32	410091
ABaraappp:106	ABaraappp	106	600	-24399	-119	-122	600	53.2	286	203	39	438046
ABaraapppa:140	ABaraapppa	140	485	-24514	-114	-129	485	46.5	261	214	36	530843
ABaraapppp:140	ABaraapppp	140	488	-24511	-114	-129	488	41.5	305	199	32	422521
ABarap:37	ABarap	37	1697	-23302	-178	-179	1697	55.9	296	171	56	618174
ABarapa:57	ABarapa	57	1252	-23747	-181	-182	1252	54.7	286	123	50	421676
ABarapaa:80	ABarapaa	80	799	-24200	-94	-98	799	55.5	278	120	43	411739
ABarapaaa:109	ABarapaaa	109	530	-24469	-185	-190	530	60.2	220	192	36	440700
ABarapaaaa:147	ABarapaaaa	147	501	-24498	-90	-120	501	55.9	225	216	31	448271
ABarapaaap:147	ABarapaaap	147	504	-24495	-129	-157	504	60.5	251	228	33	471172
ABarapaap:109	ABarapaap	109	604	-24395	-109	-130	604	59.0	258	179	37	435150
ABarapaapa:142	ABarapaapa	142	472	-24527	-142	-170	472	50.5	234	201	31	468645
ABarapaapp:142	ABarapaapp	142	546	-24453	-65	-90	546	52.3	281	217	35	483318
ABarapap:80	ABarapap	80	839	-24160	-137	-145	839	56.4	346	140	44	375506
ABarapapa:105	ABarapapa	105	583	-24416	-165	-183	583	60.4	292	174	37	381565
ABarapapaa:137	ABarapapaa	137	536	-24463	-131	-168	536	57.8	274	232	32	447837
ABarapapap:137	ABarapapap	137	522	-24477	-249	-246	522	59.8	316	239	33	428381
ABarapapp:105	ABarapapp	105	630	-24369	-163	-171	630	59.2	346	198	40	421309
ABarapappa:135	ABarapappa	135	516	-24483	-173	-193	516	53.8	310	214	31	392376
ABarapappp:135	ABarapappp	135	585	-24414	-159	-194	585	54.2	353	221	35	506930
ABarapp:57	ABarapp	57	1256	-23743	-177	-177	1256	58.6	362	181	48	361452
ABarappa:80	ABarappa	80	750	-24249	-167	-175	750	54.8	377	119	44	402156
ABarappaa:108	ABarappaa	108	625	-24374	-87	-96	625	57.5	299	154	36	487287
ABarappaaa:146	ABarappaaa	146	547	-24452	-117	-132	547	60.8	272	192	32	465496
ABarappaaaa:204	ABarappaaaa	204	486	-24513	-143	-151	486	57.6	228	183	27	331976
ABarappaaap:204	ABarappaaap	204	524	-24475	-55	-68	524	57.5	262	180	26	300651
ABarappaap:146	ABarappaap	146	523	-24476	-149	-162	523	61.1	323	191	32	475955
ABarappaapa:206	ABarappaapa	206	521	-24478	-130	-148	521	61.3	278	190	30	410471
ABarappaapp:206	ABarappaapp	206	615	-24384	-92	-140	615	60.9	307	187	27	306726
ABarappap:108	ABarappap	108	606	-24393	-125	-142	606	59.1	356	145	38	518212
ABarappapa:145	ABarappapa	145	517	-24482	-148	-165	517	61.0	327	155	34	532283
ABarappapaa:198	ABarappapaa	198	538	-24461	-93	-106	538	59.5	316	144	29	405242
ABarappapap:198	ABarappapap	198	522	-24477	-350	-255	522	59.6	348	162	31	431252
ABarappapp:145	ABarappapp	145	780	-24219	92	80	780	60.1	376	141	34	555980
ABarappappa:202	ABarappappa	202	3726	-21273	2018	2497	3726	56.1	385	148	30	432542
ABarappappp:202	ABarappappp	202	3673	-21326	1995	2341	3673	54.3	404	161	29	403768
ABarappp:80	ABarappp	80	760	-24239	-118	-123	760	50.1	431	157	42	316645
ABarapppa:106	ABarapppa	106	561	-24439	-117	-121	561	51.0	305	127	38	489813
ABarapppaa:141	ABarapppaa	141	547	-24452	-73	-87	547	59.0	237	154	32	483187
ABarapppaaa:202	ABarapppaaa	202	591	-24408	-24	-29	591	58.6	186	162	29	405395
ABarapppaap:202	ABarapppaap	202	533	-24466	-105	-122	533	60.6	221	162	29	412138
ABarapppap:141	ABarapppap	141	563	-24436	-102	-134	563	60.5	276	160	32	477154
ABarapppapa:198	ABarapppapa	198	590	-24409	-84	-100	590	61.4	249	160	29	396076
ABarapppapp:198	ABarapppapp	198	636	-24363	-59	-89	636	61.6	293	152	30	432792
ABarapppp:106	ABarapppp	106	555	-24444	-129	-136	555	51.9	361	128	38	504871
ABarappppa:140	ABarappppa	140	513	-24486	-128	-149	513	57.2	284	139	34	579139
ABarappppaa:199	ABarappppaa	199	562	-24437	-68	-101	562	51.6	203	157	30	477439
ABarappppap:199	ABarappppap	199	620	-24379	50	24	620	54.5	265	148	29	418011
ABarappppp:140	ABarappppp	140	482	-24517	-151	-163	482	56.0	330	130	34	539558
ABarapppppa:192	ABarapppppa	192	550	-24449	-83	-107	550	54.0	245	153	30	449366
ABarapppppp:192	ABarapppppp	192	586	-24413	-14	-31	586	55.3	289	136	32	542307
ABarp:24	ABarp	24	2118	-22881	-71	-71	2118	30.2	341	135	63	598742
ABarpa:37	ABarpa	37	1683	-23316	-104	-104	1683	36.4	263	122	60	615649
ABarpaa:56	ABarpaa	56	1272	-23727	-81	-81	1272	35.7	230	115	50	326211
ABarpaaa:76	ABarpaaa	76	723	-24276	-49	-49	723	29.0	249	140	42	229573
ABarpaaaa:114	ABarpaaaa	114	482	-24517	-20	-21	482	18.2	186	232	36	305341
ABarpaaaaa:153	ABarpaaaaa	153	401	-24598	-58	-60	401	18.8	166	233	32	376944
ABarpaaaap:153	ABarpaaaap	153	435	-24564	-4	-7	435	17.1	205	253	29	209648
ABarpaaap:114	ABarpaaap	114	512	-24487	-13	-14	512	20.4	233	232	33	209050
ABarpaaapa:155	ABarpaaapa	155	455	-24544	12	13	455	17.2	196	212	30	243359
ABarpaaapp:155	ABarpaaapp	155	414	-24586	-66	-76	414	17.1	257	236	28	207177
ABarpaap:76	ABarpaap	76	800	-24199	-34	-34	800	24.5	294	145	47	190516
ABarpaapa:102	ABarpaapa	102	489	-24510	-41	-43	489	21.5	290	240	35	116314
ABarpaapaa:135	ABarpaapaa	135	493	-24506	6	2	493	18.9	277	246	30	220158
ABarpaapap:135	ABarpaapap	135	424	-24576	-63	-64	424	18.7	332	269	35	164515
ABarpaapp:102	ABarpaapp	102	506	-24493	-15	-14	506	21.9	349	230	38	135294
ABarpaappa:137	ABarpaappa	137	488	-24511	0	-2	488	18.5	362	222	33	148119
ABarpaappp:137	ABarpaappp	137	415	-24584	-50	-46	415	18.5	402	273	32	126346
ABarpap:56	ABarpap	56	1260	-23739	-81	-81	1260	41.9	318	164	50	307809
ABarpapa:78	ABarpapa	78	768	-24231	-63	-63	768	33.6	329	134	44	232297
ABarpapaa:105	ABarpapaa	105	531	-24468	12	10	531	19.3	248	172	37	230366
ABarpapaaa:142	ABarpapaaa	142	432	-24567	-20	-23	432	17.2	204	167	31	284394
ABarpapaap:142	ABarpapaap	142	474	-24525	-31	-36	474	22.9	213	187	29	265548
ABarpapap:105	ABarpapap	105	498	-24502	-22	-23	498	20.3	302	176	35	173482
ABarpapapa:143	ABarpapapa	143	438	-24561	-26	-32	438	20.1	267	188	30	169968
ABarpapapp:143	ABarpapapp	143	433	-24566	-11	-11	433	18.5	320	203	31	166340
ABarpapp:78	ABarpapp	78	719	-24280	-60	-62	719	29.9	402	162	42	157978
ABarpappa:107	ABarpappa	107	503	-24496	-21	-19	503	20.8	338	161	34	187746
ABarpappaa:149	ABarpappaa	149	490	-24509	3	0	490	17.8	257	174	28	232779
ABarpappap:149	ABarpappap	149	409	-24590	-48	-51	409	19.1	330	161	31	149474
ABarpappp:107	ABarpappp	107	531	-24468	5	6	531	24.5	407	157	37	228480
ABarpapppa:145	ABarpapppa	145	471	-24528	1	9	471	20.0	354	146	31	189738
ABarpapppp:145	ABarpapppp	145	457	-24542	-45	-46	457	21.7	363	128	35	359959
ABarpp:37	ABarpp	37	1677	-23322	-78	-78	1677	32.0	417	136	58	461144
ABarppa:57	ABarppa	57	1202	-23797	-47	-47	1202	25.4	347	145	49	183062
ABarppaa:79	ABarppaa	79	730	-24269	-4	-5	730	20.8	330	219	43	124050
ABarppaaa:109	ABarppaaa	109	514	-24485	7	8	514	19.1	363	293	35	134397
ABarppaaaa:151	ABarppaaaa	151	382	-24617	-49	-47	382	17.3	400	322	29	137190
ABarppaaap:151	ABarppaaap	151	471	-24528	15	18	471	19.8	439	346	33	155065
ABarppaap:109	ABarppaap	109	513	-24486	0	-1	513	20.5	421	297	36	114502
ABarppaapa:145	ABarppaapa	145	447	-24552	-16	-17	447	17.3	437	314	34	157883
ABarppaapp:145	ABarppaapp	145	380	-24619	-80	-73	380	17.5	494	334	31	129257
ABarppap:79	ABarppap	79	722	-24277	-2	-2	722	24.0	394	258	43	125490
ABarppapa:110	ABarppapa	110	499	-24500	-14	-13	499	21.5	457	341	37	205724
ABarppapaa:155	ABarppapaa	155	304	-24695	-144	-144	304	20.1	469	374	31	212688
ABarppapap:155	ABarppapap	155	399	-24600	-49	-51	399	23.0	516	367	33	277728
ABarppapp:110	ABarppapp	110	488	-24511	-52	-52	488	28.4	529	353	38	335666
ABarppappa:155	ABarppappa	155	411	-24588	-40	-45	411	24.8	565	346	33	345763
ABarppappp:155	ABarppappp	155	437	-24562	-103	-104	437	41.5	611	341	34	522444
ABarppp:57	ABarppp	57	1224	-23775	-49	-48	1224	33.5	435	164	49	211260
ABarpppa:80	ABarpppa	80	686	-24313	-57	-57	686	26.8	433	203	43	125666
ABarpppaa:108	ABarpppaa	108	493	-24506	-40	-36	493	19.4	388	189	35	144402
ABarpppaaa:146	ABarpppaaa	146	437	-24562	-17	-12	437	16.8	376	172	30	126908
ABarpppaap:146	ABarpppaap	146	355	-24644	-96	-98	355	18.7	432	145	34	185138
ABarpppap:108	ABarpppap	108	513	-24486	-2	-3	513	20.5	434	214	37	136980
ABarpppapa:142	ABarpppapa	142	444	-24555	-25	-25	444	17.5	412	205	36	176812
ABarpppapp:142	ABarpppapp	142	439	-24560	0	-1	439	19.0	478	165	30	124667
ABarpppp:80	ABarpppp	80	705	-24294	-28	-29	705	26.7	493	263	44	133825
ABarppppa:109	ABarppppa	109	490	-24509	-28	-29	490	23.2	507	198	38	206439
ABarppppaa:148	ABarppppaa	148	452	-24547	-19	-21	452	19.3	447	118	33	278299
ABarppppap:148	ABarppppap	148	424	-24575	-47	-45	424	20.6	491	127	33	302984
ABarppppp:109	ABarppppp	109	461	-24538	-58	-59	461	26.7	565	217	38	274050
ABarpppppa:149	ABarpppppa	149	408	-24591	-43	-43	408	21.7	560	160	34	309098
ABarpppppp:149	ABarpppppp	149	482	-24517	-4	-7	482	32.3	619	167	34	482753
ABp:4	ABp	4	3161	-21838	-30	-32	3161	42.0	364	156	70	712298
ABpl:13	ABpl	13	2517	-22482	-12	-12	2517	26.7	347	264	68	519177
ABpla:24	ABpla	24	2120	-22879	-51	-51	2120	23.9	234	222	64	423586
ABplaa:36	ABplaa	36	1701	-23298	-48	-48	1701	25.5	191	218	58	386296
ABplaaa:56	ABplaaa	56	1230	-23769	-48	-48	1230	21.7	161	189	49	237012
ABplaaaa:79	ABplaaaa	79	747	-24252	-26	-26	747	24.2	138	240	43	217393
ABplaaaaa:105	ABplaaaaa	105	454	-24545	-60	-61	454	19.8	163	304	38	270235
ABplaaaaaa:142	ABplaaaaaa	142	444	-24555	2	-2	444	16.1	195	302	32	296929
ABplaaaaap:142	ABplaaaaap	142	414	-24585	-41	-41	414	18.6	237	308	31	205163
ABplaaaap:105	ABplaaaap	105	480	-24519	-37	-38	480	18.5	218	295	35	163327
ABplaaaapa:141	ABplaaaapa	141	445	-24554	-48	-52	445	17.2	234	264	30	165075
ABplaaaapp:141	ABplaaaapp	141	445	-24554	-32	-39	445	17.1	294	310	31	179648
ABplaaap:79	ABplaaap	79	710	-24289	-6	-7	710	21.0	230	245	42	148339
ABplaaapa:110	ABplaaapa	110	486	-24513	-41	-40	486	18.4	265	315	34	172013
ABplaaapaa:150	ABplaaapaa	150	485	-24514	41	40	485	16.3	270	337	28	210883
ABplaaapap:150	ABplaaapap	150	453	-24546	-20	-22	453	18.7	301	349	32	237404
ABplaaapp:110	ABplaaapp	110	506	-24493	-41	-42	506	21.0	325	327	38	190147
ABplaaappa:147	ABplaaappa	147	410	-24589	-59	-62	410	21.3	327	362	30	198073
ABplaaappp:147	ABplaaappp	147	419	-24580	-27	-13	419	21.6	368	333	30	129754
ABplaap:56	ABplaap	56	1272	-23727	-3	-3	1272	26.3	224	280	50	181036
ABplaapa:77	ABplaapa	77	709	-24290	-60	-60	709	23.6	172	304	44	225507
ABplaapaa:108	ABplaapaa	108	519	-24480	-22	-23	519	23.2	197	355	37	292373
ABplaapaaa:145	ABplaapaaa	145	460	-24539	-15	-14	460	21.3	170	336	34	469239
ABplaapaap:145	ABplaapaap	145	451	-24548	-46	-51	451	23.3	218	361	33	410170
ABplaapap:108	ABplaapap	108	543	-24456	-18	-21	543	23.3	250	371	37	268943
ABplaapapa:143	ABplaapapa	143	473	-24526	-55	-64	473	30.1	236	377	34	494907
ABplaapapp:143	ABplaapapp	143	495	-24504	0	-3	495	22.0	275	369	33	249286
ABplaapp:77	ABplaapp	77	785	-24214	-32	-32	785	28.2	255	323	46	224846
ABplaappa:105	ABplaappa	105	521	-24478	-32	-32	521	27.1	297	391	38	315757
ABplaappaa:145	ABplaappaa	145	469	-24530	-4	-4	469	27.6	295	404	30	283466
ABplaappap:145	ABplaappap	145	522	-24477	-60	-63	522	41.2	330	402	33	458871
ABplaappp:105	ABplaappp	105	556	-24443	-27	-28	556	30.8	358	394	41	336595
ABplaapppa:141	ABplaapppa	141	516	-24483	-35	-41	516	37.8	355	409	35	536387
ABplaapppp:141	ABplaapppp	141	562	-24437	-32	-32	562	39.0	407	407	35	502787
ABplap:36	ABplap	36	1678	-23321	-44	-44	1678	25.5	312	214	56	285647
ABplapa:56	ABplapa	56	1218	-23781	-42	-42	1218	25.1	264	199	49	163773
ABplapaa:78	ABplapaa	78	703	-24296	-49	-49	703	20.8	261	286	42	154887
ABplapaaa:108	ABplapaaa	108	522	-24477	-16	-19	522	20.7	335	377	38	235953
ABplapaaaa:145	ABplapaaaa	145	437	-24562	-57	-58	437	24.0	361	378	32	324246
ABplapaaap:145	ABplapaaap	145	495	-24504	2	-9	495	26.2	387	378	33	334032
ABplapaap:108	ABplapaap	108	514	-24485	-26	-25	514	22.5	398	367	37	230117
ABplapaapa:148	ABplapaapa	148	497	-24502	-86	-88	497	36.1	393	397	30	384219
ABplapaapp:148	ABplapaapp	148	508	-24491	-26	-26	508	35.7	447	402	33	415620
ABplapap:78	ABplapap	78	759	-24240	-28	-28	759	22.3	335	293	45	138799
ABplapapa:103	ABplapapa	103	518	-24481	-29	-30	518	24.0	440	379	39	247639
ABplapapaa:143	ABplapapaa	143	436	-24563	-61	-65	436	30.1	560	369	34	400074
ABplapapap:143	ABplapapap	143	521	-24478	-31	-35	521	43.0	568	371	34	539455
ABplapapp:103	ABplapapp	103	558	-24441	-9	-9	558	34.4	504	395	38	332482
ABplapappa:137	ABplapappa	137	496	-24503	-74	-79	496	48.5	578	362	35	578685
ABplapappp:137	ABplapappp	137	484	-24515	-87	-91	484	47.1	609	326	34	533756
ABplapp:56	ABplapp	56	1213	-23786	-46	-46	1213	26.4	326	288	48	153763
ABplappa:78	ABplappa	78	751	-24248	-43	-44	751	29.6	316	359	44	238678
ABplappaa:108	ABplappaa	108	527	-24472	-76	-76	527	37.4	409	409	38	378872
ABplappaaa:145	ABplappaaa	145	484	-24515	-92	-95	484	42.9	460	403	32	406832
ABplappaap:145	ABplappaap	145	503	-24496	-53	-58	503	43.4	497	393	33	458362
ABplappap:108	ABplappap	108	492	-24507	-94	-95	492	35.7	467	403	39	406872
ABplappapa:144	ABplappapa	144	484	-24515	-19	-20	484	30.7	511	393	33	387353
ABplappapp:144	ABplappapp	144	504	-24495	-59	-66	504	43.5	534	382	33	454256
ABplappp:78	ABplappp	78	748	-24251	-33	-32	748	33.3	402	375	43	267813
ABplapppa:109	ABplapppa	109	513	-24486	-89	-91	513	45.0	495	400	37	487667
ABplapppaa:148	ABplapppaa	148	498	-24501	-91	-107	498	49.5	543	354	32	466002
ABplapppap:148	ABplapppap	148	494	-24505	-102	-113	494	53.3	553	330	32	471143
ABplapppp:109	ABplapppp	109	549	-24450	-67	-71	549	49.9	535	381	37	500814
ABplappppa:148	ABplappppa	148	522	-24477	-84	-101	522	56.0	577	336	33	524734
ABplappppp:148	ABplappppp	148	500	-24499	-113	-123	500	58.0	593	296	33	518134
ABplp:24	ABplp	24	2129	-22870	-39	-39	2129	28.6	376	340	61	431029
ABplpa:37	ABplpa	37	1683	-23316	-73	-73	1683	28.6	322	368	56	401261
ABplpaa:56	ABplpaa	56	1259	-23740	-27	-27	1259	25.0	281	373	48	218528
ABplpaaa:78	ABplpaaa	78	784	-24215	-53	-53	784	37.9	180	365	43	311327
ABplpaaaa:107	ABplpaaaa	107	558	-24442	-132	-137	558	49.2	223	383	37	435650
ABplpaaaaa:141	ABplpaaaaa	141	530	-24469	-96	-129	530	51.2	247	357	34	570546
ABplpaaaaaa:199	ABplpaaaaaa	199	568	-24431	-87	-140	568	51.9	206	344	28	370927
ABplpaaaaap:199	ABplpaaaaap	199	477	-24522	-180	-209	477	49.0	238	342	30	431646
ABplpaaaap:141	ABplpaaaap	141	608	-24391	-38	-50	608	53.9	304	375	35	549527
ABplpaaaapa:194	ABplpaaaapa	194	3227	-21772	2089	2241	3227	59.8	339	340	31	411203
ABplpaaaapp:194	ABplpaaaapp	194	3010	-21989	1915	2114	3010	58.4	379	352	31	401983
ABplpaaap:107	ABplpaaap	107	565	-24434	-100	-103	565	50.0	274	402	37	425292
ABplpaaapa:141	ABplpaaapa	141	527	-24472	-55	-64	527	50.4	273	385	33	556599
ABplpaaapaa:210	ABplpaaapaa	210	546	-24453	-181	-209	546	56.3	225	347	28	375465
ABplpaaapap:210	ABplpaaapap	210	652	-24347	33	9	652	53.3	243	369	30	487249
ABplpaaapp:141	ABplpaaapp	141	531	-24468	-91	-111	531	50.4	316	391	34	525133
ABplpaaappa:189	ABplpaaappa	189	520	-24479	-92	-113	520	53.5	264	345	29	367937
ABplpaaappp:189	ABplpaaappp	189	614	-24385	-43	-55	614	53.1	291	353	29	386293
ABplpaap:78	ABplpaap	78	776	-24223	-40	-41	776	31.7	237	378	43	253310
ABplpaapa:105	ABplpaapa	105	502	-24497	-119	-119	502	40.0	238	403	36	382776
ABplpaapaa:141	ABplpaapaa	141	480	-24519	-81	-89	480	45.6	254	379	33	506280
ABplpaapaaa:195	ABplpaapaaa	195	619	-24380	-41	-85	619	46.5	219	324	30	427571
ABplpaapaap:195	ABplpaapaap	195	524	-24475	-120	-144	524	45.5	239	374	30	414133
ABplpaapap:141	ABplpaapap	141	509	-24490	-58	-57	509	41.2	281	410	33	434388
ABplpaapapa:196	ABplpaapapa	196	525	-24474	-48	-48	525	44.0	218	393	31	410828
ABplpaapapp:196	ABplpaapapp	196	582	-24417	-16	-22	582	50.8	250	392	31	455365
ABplpaapp:105	ABplpaapp	105	586	-24413	-62	-64	586	44.0	315	407	37	377890
ABplpaappa:139	ABplpaappa	139	507	-24492	-78	-84	507	41.0	314	387	34	484278
ABplpaappaa:195	ABplpaappaa	195	583	-24416	-63	-98	583	41.8	275	365	31	439319
ABplpaappap:195	ABplpaappap	195	529	-24470	-62	-86	529	38.6	308	383	30	377596
ABplpaappp:139	ABplpaappp	139	472	-24527	-124	-130	472	46.5	351	404	34	490474
ABplpaapppa:189	ABplpaapppa	189	566	-24433	-49	-66	566	49.7	270	377	30	474476
ABplpaapppp:189	ABplpaapppp	189	544	-24455	-122	-144	544	52.5	298	372	29	359547
ABplpap:56	ABplpap	56	1286	-23713	-64	-64	1286	36.9	380	396	48	295221
ABplpapa:78	ABplpapa	78	813	-24186	-85	-85	813	47.7	240	380	43	356680
ABplpapaa:106	ABplpapaa	106	618	-24381	-122	-128	618	58.9	276	347	37	462114
ABplpapaaa:143	ABplpapaaa	143	535	-24464	-139	-167	535	55.6	318	321	33	521443
ABplpapaaaa:203	ABplpapaaaa	203	530	-24469	-145	-153	530	58.5	286	281	28	360641
ABplpapaaap:203	ABplpapaaap	203	615	-24384	-100	-146	615	57.3	317	303	28	352501
ABplpapaap:143	ABplpapaap	143	532	-24467	-116	-128	532	54.9	348	335	32	472782
ABplpapaapa:201	ABplpapaapa	201	522	-24477	-93	-119	522	55.8	286	312	28	372028
ABplpapaapp:201	ABplpapaapp	201	674	-24325	-39	-24	674	57.1	315	331	27	348753
ABplpapap:106	ABplpapap	106	583	-24416	-175	-166	583	59.1	324	361	37	454397
ABplpapapa:143	ABplpapapa	143	496	-24503	-210	-222	496	59.6	377	325	33	469539
ABplpapapaa:194	ABplpapapaa	194	697	-24302	-247	-191	697	56.7	348	307	29	386820
ABplpapapap:194	ABplpapapap	194	804	-24195	-238	-41	804	55.6	377	310	28	357157
ABplpapapp:143	ABplpapapp	143	749	-24250	-2	1	749	60.3	420	296	33	467052
ABplpapappa:197	ABplpapappa	197	3121	-21878	1648	1870	3121	56.4	392	281	29	393350
ABplpapappp:197	ABplpapappp	197	3372	-21627	1586	2055	3372	57.0	430	263	29	361742
ABplpapp:78	ABplpapp	78	792	-24208	-150	-152	792	49.3	318	383	45	365121
ABplpappa:104	ABplpappa	104	1668	-23331	732	730	1668	60.1	332	325	39	451394
ABplpappaa:137	ABplpappaa	137	3958	-21041	2841	2834	3958	59.9	343	285	38	521869
ABplpappaaa:176	ABplpappaaa	176	2849	-22150	1886	1897	2849	60.7	322	252	32	432150
ABplpappaap:176	ABplpappaap	176	3655	-21344	2207	2481	3655	59.8	373	251	37	451564
ABplpappap:137	ABplpappap	137	1994	-23005	656	952	1994	61.2	374	266	29	297362
ABplpappp:104	ABplpappp	104	1719	-23280	879	879	1719	60.2	395	323	38	459318
ABplpapppa:140	ABplpapppa	140	4147	-20852	3011	3098	4147	60.9	443	257	33	445345
ABplpapppaa:193	ABplpapppaa	193	2844	-22155	1310	1665	2844	58.0	449	240	30	401420
ABplpapppap:193	ABplpapppap	193	2793	-22206	1304	1640	2793	56.8	464	215	29	387163
ABplpapppp:140	ABplpapppp	140	4037	-20962	2913	2934	4037	60.0	485	258	32	459640
ABplpappppa:198	ABplpappppa	198	3090	-21909	1753	1949	3090	55.8	472	242	28	382828
ABplpappppp:198	ABplpappppp	198	2945	-22054	1737	1900	2945	56.5	513	242	29	385650
ABplpp:37	ABplpp	37	1715	-23284	0	0	1715	25.0	422	339	56	318801
ABplppa:57	ABplppa	57	1207	-23792	-24	-24	1207	22.1	368	352	46	160509
ABplppaa:80	ABplppaa	80	726	-24273	-65	-65	726	38.0	292	394	43	319638
ABplppaaa:110	ABplppaaa	110	573	-24426	-107	-114	573	50.7	327	379	36	427029
ABplppaaaa:148	ABplppaaaa	148	515	-24484	-100	-102	515	51.0	348	372	36	606538
ABplppaaaaa:194	ABplppaaaaa	194	568	-24431	-86	-107	568	51.7	316	342	30	446803
ABplppaaaap:194	ABplppaaaap	194	611	-24388	-128	-135	611	51.9	345	369	34	498296
ABplppaaap:148	ABplppaaap	148	580	-24419	-39	-63	580	51.4	366	385	29	298507
ABplppaap:110	ABplppaap	110	588	-24411	-89	-90	588	54.6	368	387	36	441883
ABplppaapa:145	ABplppaapa	145	536	-24463	-142	-137	536	56.4	394	352	32	466028
ABplppaapaa:204	ABplppaapaa	204	713	-24286	-185	-94	713	57.8	343	346	27	312249
ABplppaapap:204	ABplppaapap	204	718	-24281	-205	-45	718	54.7	363	337	29	375588
ABplppaapp:145	ABplppaapp	145	660	-24339	7	-3	660	59.7	433	339	33	473636
ABplppaappa:198	ABplppaappa	198	3023	-21976	1300	1734	3023	58.5	411	286	28	346305
ABplppaappp:198	ABplppaappp	198	2951	-22048	1730	1900	2951	59.1	445	289	29	364145
ABplppap:80	ABplppap	80	725	-24274	-93	-95	725	40.0	366	382	43	305576
ABplppapa:110	ABplppapa	110	592	-24407	-76	-78	592	48.3	396	384	37	456351
ABplppapaa:146	ABplppapaa	146	638	-24361	7	3	638	53.5	403	383	33	454510
ABplppapaaa:198	ABplppapaaa	198	1939	-23060	886	977	1939	54.1	393	357	30	357084
ABplppapaap:198	ABplppapaap	198	1657	-23342	852	816	1657	53.1	431	345	28	327778
ABplppapap:146	ABplppapap	146	540	-24459	-78	-77	540	52.2	451	380	33	492456
ABplppapapa:212	ABplppapapa	212	565	-24434	-262	-238	565	52.7	446	353	30	368367
ABplppapapp:212	ABplppapapp	212	616	-24383	-155	-207	616	52.3	473	342	30	379911
ABplppapp:110	ABplppapp	110	552	-24447	-89	-90	552	48.6	454	386	37	477955
ABplppappa:149	ABplppappa	149	480	-24519	-142	-134	480	55.5	457	365	33	490851
ABplppappaa:201	ABplppappaa	201	784	-24215	-377	-127	784	55.3	405	318	30	396830
ABplppappap:201	ABplppappap	201	670	-24329	-414	-191	670	57.0	429	318	30	396881
ABplppappp:149	ABplppappp	149	464	-24535	-107	-103	464	55.7	504	363	34	536112
ABplppapppa:206	ABplppapppa	206	567	-24433	-339	-221	567	55.4	454	319	29	348335
ABplppapppp:206	ABplppapppp	206	674	-24325	-163	-111	674	54.5	487	325	30	398543
ABplppp:57	ABplppp	57	1190	-23809	-101	-102	1190	32.1	447	380	47	202849
ABplpppa:79	ABplpppa	79	794	-24205	-109	-114	794	49.9	376	394	43	354409
ABplpppaa:106	ABplpppaa	106	627	-24372	-55	-62	627	55.0	411	395	36	422608
ABplpppaaa:141	ABplpppaaa	141	539	-24460	-102	-108	539	59.2	469	351	33	472315
ABplpppaaaa:196	ABplpppaaaa	196	1490	-23509	348	617	1490	59.3	471	305	30	392439
ABplpppaaap:196	ABplpppaaap	196	1119	-23880	284	377	1119	58.4	500	324	30	392886
ABplpppaap:141	ABplpppaap	141	504	-24495	-83	-99	504	59.1	515	343	33	461702
ABplpppaapa:197	ABplpppaapa	197	604	-24395	-20	-36	604	57.3	548	302	28	334206
ABplpppaapp:197	ABplpppaapp	197	490	-24509	-138	-173	490	59.3	566	278	28	343642
ABplpppap:106	ABplpppap	106	570	-24429	-124	-125	570	54.4	472	387	38	464403
ABplpppapa:141	ABplpppapa	141	503	-24497	-112	-114	503	57.6	532	320	34	401760
ABplpppapaa:178	ABplpppapaa	178	634	-24365	-326	-151	634	60.6	530	287	30	371542
ABplpppapap:178	ABplpppapap	178	538	-24461	-354	-239	538	59.8	540	236	32	381474
ABplpppapp:141	ABplpppapp	141	651	-24348	49	38	651	53.7	612	280	31	443735
ABplpppp:79	ABplpppp	79	784	-24215	-90	-90	784	44.5	439	398	44	329453
ABplppppa:105	ABplppppa	105	592	-24407	-191	-190	592	58.4	424	361	38	424127
ABplppppaa:138	ABplppppaa	138	566	-24433	-185	-135	566	58.9	451	306	31	387405
ABplppppaaa:191	ABplppppaaa	191	586	-24413	-478	-295	586	57.5	470	272	28	335570
ABplppppaap:191	ABplppppaap	191	644	-24355	-285	-221	644	53.5	496	268	28	340326
ABplppppap:138	ABplppppap	138	917	-24082	185	160	917	58.4	491	307	33	439324
ABplppppapa:195	ABplppppapa	195	3983	-21016	2784	2842	3983	59.1	497	291	29	352072
ABplppppapp:195	ABplppppapp	195	3777	-21222	2544	2662	3777	59.9	517	258	30	385172
ABplppppp:105	ABplppppp	105	619	-24381	-100	-99	619	59.9	472	330	38	463254
ABplpppppa:143	ABplpppppa	143	536	-24463	-245	-175	536	55.5	516	265	33	511277
ABplpppppaa:211	ABplpppppaa	211	681	-24318	49	23	681	46.6	520	282	30	407802
ABplpppppap:211	ABplpppppap	211	532	-24467	-159	-160	532	50.0	543	268	31	458428
ABplpppppp:143	ABplpppppp	143	416	-24583	-154	-163	416	58.5	561	267	31	413244
ABplppppppa:191	ABplppppppa	191	556	-24443	-91	-89	556	58.9	589	228	29	353018
ABplppppppp:191	ABplppppppp	191	480	-24519	-90	-102	480	56.4	613	245	31	411246
ABpr:13	ABpr	13	2542	-22457	-120	-119	2542	51.3	452	159	64	794058
ABpra:24	ABpra	24	2125	-22874	-197	-196	2125	53.3	429	136	63	838919
ABpraa:37	ABpraa	37	1704	-23295	-219	-219	1704	54.7	377	129	57	664375
ABpraaa:56	ABpraaa	56	1257	-23742	-120	-120	1257	43.6	367	94	49	365021
ABpraaaa:80	ABpraaaa	80	745	-24254	-61	-61	745	41.1	337	92	43	351211
ABpraaaaa:111	ABpraaaaa	111	525	-24474	-78	-78	525	41.6	235	100	35	432574
ABpraaaaaa:149	ABpraaaaaa	149	489	-24510	-38	-42	489	46.6	211	109	32	504670
ABpraaaaap:149	ABpraaaaap	149	463	-24536	-67	-66	463	40.7	209	102	32	516018
ABpraaaap:111	ABpraaaap	111	541	-24458	-63	-64	541	39.3	285	96	36	401371
ABpraaaapa:144	ABpraaaapa	144	481	-24518	-77	-85	481	43.5	247	98	33	513134
ABpraaaapp:144	ABpraaaapp	144	461	-24538	-38	-37	461	36.0	262	91	32	441783
ABpraaap:80	ABpraaap	80	764	-24235	-19	-19	764	31.2	402	101	44	257794
ABpraaapa:107	ABpraaapa	107	536	-24463	-45	-46	536	31.8	279	118	37	379299
ABpraaapaa:145	ABpraaapaa	145	479	-24520	-72	-96	479	38.1	215	129	33	528950
ABpraaapap:145	ABpraaapap	145	454	-24545	-52	-66	454	31.9	233	119	34	522627
ABpraaapp:107	ABpraaapp	107	522	-24477	-55	-61	522	32.1	355	113	39	370054
ABpraaappa:138	ABpraaappa	138	491	-24508	-57	-74	491	36.0	285	125	30	329358
ABpraaappp:138	ABpraaappp	138	460	-24539	-88	-96	460	30.4	313	111	35	419950
ABpraap:56	ABpraap	56	1271	-23728	-217	-217	1271	54.0	429	147	50	377182
ABpraapa:78	ABpraapa	78	774	-24225	-48	-48	774	36.9	446	102	43	296891
ABpraapaa:109	ABpraapaa	109	515	-24484	-34	-35	515	23.7	305	118	37	303607
ABpraapaaa:145	ABpraapaaa	145	442	-24557	-32	-35	442	22.0	177	148	32	418644
ABpraapaap:145	ABpraapaap	145	475	-24524	-19	-17	475	24.1	235	123	34	449239
ABpraapap:109	ABpraapap	109	504	-24495	-67	-70	504	23.7	374	117	37	291587
ABpraapapa:144	ABpraapapa	144	470	-24529	-39	-53	470	28.0	259	125	34	512220
ABpraapapp:144	ABpraapapp	144	488	-24511	-29	-30	488	24.1	293	126	34	426862
ABpraapp:78	ABpraapp	78	741	-24258	-94	-92	741	36.7	495	152	46	261752
ABpraappa:105	ABpraappa	105	485	-24514	-82	-82	485	31.5	413	109	37	350657
ABpraappaa:144	ABpraappaa	144	516	-24483	-26	-27	516	35.8	311	87	30	446954
ABpraappap:144	ABpraappap	144	489	-24510	-87	-85	489	36.0	345	90	34	509115
ABpraappp:105	ABpraappp	105	503	-24496	-127	-127	503	35.1	476	117	40	390504
ABpraapppa:141	ABpraapppa	141	547	-24452	19	17	547	32.1	382	87	33	444882
ABpraapppp:141	ABpraapppp	141	514	-24485	-71	-75	514	37.7	435	96	35	533306
ABprap:37	ABprap	37	1703	-23297	-164	-164	1703	47.9	506	133	57	667855
ABprapa:56	ABprapa	56	1267	-23732	-88	-89	1267	39.9	472	107	48	329452
ABprapaa:78	ABprapaa	78	711	-24288	-45	-45	711	25.4	496	125	43	213599
ABprapaaa:110	ABprapaaa	110	510	-24489	-56	-59	510	24.8	446	117	37	298426
ABprapaaaa:146	ABprapaaaa	146	467	-24532	-28	-30	467	27.4	398	103	33	324466
ABprapaaap:146	ABprapaaap	146	439	-24560	-44	-48	439	27.1	434	104	34	319909
ABprapaap:110	ABprapaap	110	481	-24518	-36	-36	481	27.0	507	131	36	288773
ABprapaapa:147	ABprapaapa	147	486	-24513	-27	-30	486	28.5	429	94	30	311132
ABprapaapp:147	ABprapaapp	147	511	-24488	7	6	511	30.4	463	107	32	381030
ABprapap:78	ABprapap	78	790	-24209	11	10	790	27.8	542	175	43	182380
ABprapapa:104	ABprapapa	104	461	-24538	-58	-58	461	28.3	560	163	38	293870
ABprapapaa:142	ABprapapaa	142	454	-24545	-19	-20	454	26.8	581	141	34	424401
ABprapapap:142	ABprapapap	142	455	-24544	-52	-55	455	36.9	582	128	32	464312
ABprapapp:104	ABprapapp	104	515	-24484	-48	-49	515	37.1	609	206	37	387732
ABprapappa:142	ABprapappa	142	457	-24542	-58	-59	457	40.9	604	141	33	495398
ABprapappp:142	ABprapappp	142	485	-24514	-93	-95	485	44.5	626	177	34	515001
ABprapp:56	ABprapp	56	1225	-23774	-106	-107	1225	37.3	558	161	48	306458
ABprappa:79	ABprappa	79	711	-24288	-89	-89	711	38.0	567	166	45	305829
ABprappaa:108	ABprappaa	108	518	-24481	-43	-46	518	36.5	534	112	38	422642
ABprappaaa:145	ABprappaaa	145	493	-24506	-86	-90	493	37.9	479	111	32	394536
ABprappaap:145	ABprappaap	145	509	-24490	-34	-38	509	38.6	530	111	33	400371
ABprappap:108	ABprappap	108	510	-24489	-69	-72	510	37.8	582	145	39	457254
ABprappapa:145	ABprappapa	145	470	-24529	0	-3	470	27.4	537	126	33	321835
ABprappapp:145	ABprappapp	145	466	-24533	-62	-68	466	37.3	549	119	31	390565
ABprappp:79	ABprappp	79	698	-24301	-52	-51	698	38.4	608	240	42	291663
ABprapppa:109	ABprapppa	109	517	-24482	-63	-64	517	46.6	591	158	35	476143
ABprapppaa:150	ABprapppaa	150	466	-24533	-116	-132	466	45.4	579	147	31	486256
ABprapppap:150	ABprapppap	150	485	-24514	-103	-114	485	52.0	580	170	31	460116
ABprapppp:109	ABprapppp	109	506	-24493	-97	-99	506	52.5	606	203	35	472996
ABprappppa:148	ABprappppa	148	512	-24487	-40	-41	512	51.5	594	156	33	565813
ABprappppp:148	ABprappppp	148	484	-24515	-108	-115	484	54.3	608	196	31	450649
ABprp:24	ABprp	24	2143	-22856	-177	-177	2143	53.5	518	250	62	818616
ABprpa:37	ABprpa	37	1678	-23321	-228	-230	1678	57.0	497	248	56	598087
ABprpaa:57	ABprpaa	57	1230	-23769	-219	-219	1230	54.8	513	139	47	373011
ABprpaaa:80	ABprpaaa	80	796	-24203	-134	-137	796	53.5	450	110	43	384097
ABprpaaaa:107	ABprpaaaa	107	556	-24443	-108	-115	556	45.9	327	106	37	471149
ABprpaaaaa:141	ABprpaaaaa	141	499	-24500	-118	-148	499	50.6	277	130	34	605063
ABprpaaaaaa:201	ABprpaaaaaa	201	583	-24416	-73	-108	583	48.4	227	144	28	410610
ABprpaaaaap:201	ABprpaaaaap	201	592	-24407	-31	-37	592	42.3	254	124	30	444257
ABprpaaaap:141	ABprpaaaap	141	615	-24384	-8	-24	615	52.8	326	111	35	578333
ABprpaaaapa:193	ABprpaaaapa	193	3276	-21723	2225	2354	3276	52.9	355	118	31	424130
ABprpaaaapp:193	ABprpaaaapp	193	4106	-20893	2865	3065	4106	50.9	401	123	30	447003
ABprpaaap:107	ABprpaaap	107	571	-24428	-82	-93	571	48.2	381	97	36	463708
ABprpaaapa:142	ABprpaaapa	142	535	-24464	-75	-93	535	48.2	293	104	33	574419
ABprpaaapaa:218	ABprpaaapaa	218	540	-24459	-50	-46	540	53.9	237	123	28	375067
ABprpaaapap:218	ABprpaaapap	218	502	-24497	-188	-192	502	49.8	264	112	28	354729
ABprpaaapp:142	ABprpaaapp	142	561	-24438	-79	-100	561	48.5	339	99	33	509090
ABprpaaappa:191	ABprpaaappa	191	532	-24467	-91	-107	532	49.0	284	127	30	433646
ABprpaaappp:191	ABprpaaappp	191	527	-24472	-122	-130	527	46.0	311	122	31	454387
ABprpaap:80	ABprpaap	80	753	-24247	-159	-163	753	48.1	501	124	42	346479
ABprpaapa:106	ABprpaapa	106	540	-24459	-75	-89	540	39.4	354	102	37	437074
ABprpaapaa:143	ABprpaapaa	143	521	-24478	-88	-113	521	44.5	271	121	33	546203
ABprpaapaaa:199	ABprpaapaaa	199	510	-24489	-154	-180	510	42.5	235	152	28	382934
ABprpaapaap:199	ABprpaapaap	199	537	-24462	-7	-20	537	37.0	257	115	31	459794
ABprpaapap:143	ABprpaapap	143	503	-24496	-60	-64	503	39.6	293	86	32	448497
ABprpaapapa:198	ABprpaapapa	198	518	-24481	5	12	518	35.3	228	96	30	383666
ABprpaapapp:198	ABprpaapapp	198	556	-24443	-8	6	556	39.6	265	89	27	348330
ABprpaapp:106	ABprpaapp	106	496	-24503	-151	-153	496	42.2	416	97	37	441022
ABprpaappa:140	ABprpaappa	140	500	-24499	-60	-73	500	37.2	321	102	34	512433
ABprpaappaa:197	ABprpaappaa	197	480	-24519	-70	-79	480	34.3	285	120	33	516014
ABprpaappap:197	ABprpaappap	197	539	-24460	-47	-49	539	31.5	331	128	28	293791
ABprpaappp:140	ABprpaappp	140	527	-24472	-73	-80	527	43.0	350	84	35	571014
ABprpaapppa:193	ABprpaapppa	193	648	-24351	8	-1	648	42.8	283	96	30	432824
ABprpaapppp:193	ABprpaapppp	193	559	-24440	-18	-34	559	44.0	310	100	31	448739
ABprpap:57	ABprpap	57	1268	-23731	-211	-212	1268	57.0	557	220	48	361435
ABprpapa:79	ABprpapa	79	795	-24204	-188	-192	795	59.3	475	165	42	366958
ABprpapaa:109	ABprpapaa	109	653	-24346	-99	-118	653	56.0	385	141	37	502842
ABprpapaaa:146	ABprpapaaa	146	542	-24457	-126	-151	542	54.5	327	166	33	523109
ABprpapaaaa:205	ABprpapaaaa	205	588	-24411	-62	-92	588	55.6	300	164	27	330563
ABprpapaaap:205	ABprpapaaap	205	539	-24460	-217	-258	539	54.3	339	169	28	370242
ABprpapaap:146	ABprpapaap	146	540	-24459	-148	-158	540	54.0	361	144	34	557427
ABprpapaapa:205	ABprpapaapa	205	562	-24437	-82	-123	562	53.5	312	135	30	443469
ABprpapaapp:205	ABprpapaapp	205	597	-24402	-159	-151	597	52.7	337	147	29	397075
ABprpapap:109	ABprpapap	109	581	-24418	-178	-187	581	60.0	420	159	37	462472
ABprpapapa:145	ABprpapapa	145	529	-24470	-180	-193	529	59.5	406	175	32	424576
ABprpapapaa:196	ABprpapapaa	196	654	-24345	-284	-206	654	53.6	367	169	29	403120
ABprpapapap:196	ABprpapapap	196	825	-24174	-206	-84	825	51.5	396	168	29	372387
ABprpapapp:145	ABprpapapp	145	799	-24200	103	81	799	60.2	445	187	32	424898
ABprpapappa:196	ABprpapappa	196	3609	-21390	1978	2358	3609	56.3	406	195	28	348648
ABprpapappp:196	ABprpapappp	196	3390	-21609	1605	2025	3390	55.7	434	218	28	333910
ABprpapp:79	ABprpapp	79	795	-24204	-177	-177	795	57.8	542	207	45	368761
ABprpappa:105	ABprpappa	105	571	-24428	-205	-223	571	59.7	441	179	37	407108
ABprpappaa:140	ABprpappaa	140	566	-24433	-167	-177	566	60.8	370	204	34	482586
ABprpappaaa:192	ABprpappaaa	192	730	-24269	-98	-48	730	61.6	319	209	32	438205
ABprpappaap:192	ABprpappaap	192	605	-24394	-324	-214	605	60.5	353	195	30	371273
ABprpappap:140	ABprpappap	140	570	-24429	-267	-205	570	60.8	418	226	35	526222
ABprpappapa:191	ABprpappapa	191	3287	-21712	2041	2251	3287	59.4	382	202	31	420026
ABprpappapp:191	ABprpappapp	191	3935	-21064	2253	2555	3935	58.2	410	240	29	364934
ABprpappp:105	ABprpappp	105	588	-24411	-170	-180	588	60.4	494	188	37	422902
ABprpapppa:139	ABprpapppa	139	554	-24445	-266	-226	554	58.7	452	211	33	454158
ABprpapppaa:197	ABprpapppaa	197	628	-24371	-169	-159	628	55.3	363	186	29	384312
ABprpapppap:197	ABprpapppap	197	777	-24222	-529	-270	777	52.9	399	208	30	410123
ABprpapppp:139	ABprpapppp	139	524	-24475	-224	-188	524	58.5	513	234	32	439906
ABprpappppa:193	ABprpappppa	193	673	-24326	-216	-188	673	51.0	494	225	30	394000
ABprpappppp:193	ABprpappppp	193	638	-24361	-111	-87	638	51.5	530	222	30	403429
ABprpp:37	ABprpp	37	1705	-23295	-165	-165	1705	48.9	589	227	56	655325
ABprppa:57	ABprppa	57	1238	-23761	-116	-118	1238	45.4	612	165	48	397979
ABprppaa:80	ABprppaa	80	710	-24289	-136	-138	710	51.6	532	140	41	386253
ABprppaaa:113	ABprppaaa	113	556	-24443	-116	-121	556	51.6	408	105	35	491366
ABprppaaaa:153	ABprppaaaa	153	528	-24471	-119	-122	528	48.9	376	98	34	517891
ABprppaaaaa:199	ABprppaaaaa	199	550	-24449	-89	-130	550	47.0	327	136	30	464317
ABprppaaaap:199	ABprppaaaap	199	575	-24424	-128	-121	575	46.2	356	122	30	392099
ABprppaaap:153	ABprppaaap	153	576	-24423	-30	-33	576	38.8	374	90	32	515913
ABprppaap:113	ABprppaap	113	557	-24442	-110	-110	557	53.2	449	123	37	497699
ABprppaapa:149	ABprppaapa	149	574	-24425	-95	-87	574	54.8	410	134	32	494874
ABprppaapaa:210	ABprppaapaa	210	757	-24242	-146	-134	757	50.8	362	151	28	387916
ABprppaapap:210	ABprppaapap	210	785	-24214	-270	-112	785	48.4	382	144	28	379337
ABprppaapp:149	ABprppaapp	149	1002	-23997	298	302	1002	58.1	453	151	33	500379
ABprppaappa:209	ABprppaappa	209	4276	-20723	2253	2826	4276	56.4	418	198	28	325611
ABprppaappp:209	ABprppaappp	209	4257	-20742	2583	3043	4257	56.7	446	190	29	378969
ABprppap:80	ABprppap	80	737	-24262	-111	-117	737	44.2	588	162	43	357226
ABprppapa:109	ABprppapa	109	594	-24406	-81	-86	594	47.4	487	127	37	445952
ABprppapaa:145	ABprppapaa	145	632	-24367	-34	-53	632	51.5	424	109	35	519832
ABprppapaaa:196	ABprppapaaa	196	1688	-23311	700	727	1688	45.4	406	125	30	384264
ABprppapaap:196	ABprppapaap	196	1232	-23767	417	440	1232	45.0	440	134	30	382881
ABprppapap:145	ABprppapap	145	522	-24477	-103	-101	522	49.6	469	118	33	551253
ABprppapapa:219	ABprppapapa	219	785	-24214	-133	-41	785	44.9	451	154	30	368989
ABprppapapp:219	ABprppapapp	219	620	-24379	-191	-197	620	44.3	485	147	29	362075
ABprppapp:109	ABprppapp	109	547	-24452	-100	-104	547	47.1	533	145	37	501570
ABprppappa:148	ABprppappa	148	556	-24443	-92	-82	556	52.2	475	122	33	497897
ABprppappaa:206	ABprppappaa	206	777	-24222	-324	-228	777	48.1	422	169	30	411813
ABprppappap:206	ABprppappap	206	761	-24238	-601	-218	761	51.8	443	166	29	392835
ABprppappp:148	ABprppappp	148	512	-24487	-111	-118	512	51.5	524	128	34	591806
ABprppapppa:215	ABprppapppa	215	795	-24204	-195	-94	795	50.2	467	164	28	352491
ABprppapppp:215	ABprppapppp	215	803	-24196	-185	-41	803	50.3	505	149	29	392574
ABprppp:57	ABprppp	57	1254	-23745	-176	-176	1254	45.7	618	247	49	379984
ABprpppa:80	ABprpppa	80	730	-24269	-137	-140	730	48.1	623	191	43	380613
ABprpppaa:106	ABprpppaa	106	590	-24409	-80	-91	590	52.0	542	137	37	490955
ABprpppaaa:145	ABprpppaaa	145	587	-24412	-71	-34	587	56.9	505	138	33	537659
ABprpppaaaa:207	ABprpppaaaa	207	2283	-22716	630	1232	2283	55.9	469	178	30	439450
ABprpppaaap:207	ABprpppaaap	207	2070	-22929	841	1218	2070	56.5	506	157	31	471673
ABprpppaap:145	ABprpppaap	145	503	-24496	-93	-101	503	56.4	551	149	33	522640
ABprpppaapa:207	ABprpppaapa	207	572	-24427	-57	-65	572	51.8	543	163	29	380821
ABprpppaapp:207	ABprpppaapp	207	601	-24398	-12	-38	601	51.1	565	147	28	360471
ABprpppap:106	ABprpppap	106	539	-24460	-137	-145	539	53.0	579	181	36	435120
ABprpppapa:144	ABprpppapa	144	548	-24451	-83	-101	548	57.7	568	185	34	467834
ABprpppapaa:185	ABprpppapaa	185	574	-24425	-191	-122	574	57.8	548	171	30	395064
ABprpppapap:185	ABprpppapap	185	559	-24440	-153	-174	559	59.1	561	210	33	571540
ABprpppapp:144	ABprpppapp	144	655	-24344	-21	-34	655	60.6	560	207	29	347695
ABprpppp:80	ABprpppp	80	757	-24242	-157	-160	757	53.5	602	239	45	403453
ABprppppa:107	ABprppppa	107	543	-24456	-188	-195	543	57.0	522	165	37	444487
ABprppppaa:141	ABprppppaa	141	530	-24469	-167	-158	530	58.7	478	175	31	410738
ABprppppaaa:197	ABprppppaaa	197	754	-24245	-274	-148	754	52.6	473	196	28	357380
ABprppppaap:197	ABprppppaap	197	767	-24232	-571	-256	767	55.2	502	206	28	354844
ABprppppap:141	ABprppppap	141	905	-24094	204	179	905	57.8	515	176	32	417256
ABprppppapa:195	ABprppppapa	195	4614	-20385	3122	3282	4614	56.0	499	176	29	366555
ABprppppapp:195	ABprppppapp	195	3929	-21070	2666	2743	3929	58.2	523	197	29	357618
ABprppppp:107	ABprppppp	107	550	-24449	-190	-196	550	59.7	550	207	38	447531
ABprpppppa:142	ABprpppppa	142	519	-24480	-155	-164	519	55.5	530	204	33	500314
ABprpppppaa:207	ABprpppppaa	207	507	-24492	-154	-167	507	43.3	496	169	29	362032
ABprpppppap:207	ABprpppppap	207	534	-24465	-219	-239	534	47.3	516	190	29	396984
ABprpppppp:142	ABprpppppp	142	512	-24488	-120	-135	512	58.1	573	229	31	401523
ABprppppppa:190	ABprppppppa	190	615	-24384	-34	-56	615	58.7	588	199	30	385923
ABprppppppp:190	ABprppppppp	190	473	-24526	-120	-124	473	55.5	613	207	29	365001
P1:1	P1	1	3618	-21381	-94	-94	3618	40.2	541	265	86	1414726
EMS:5	EMS	5	2959	-22040	-108	-108	2959	42.3	414	340	68	741454
MS:16	MS	16	2396	-22603	-173	-173	2396	53.7	326	317	67	791501
MSa:28	MSa	28	1995	-23004	-228	-228	1995	51.8	274	345	62	801724
MSaa:43	MSaa	43	1605	-23394	-223	-224	1605	55.7	217	333	56	587295
MSaaa:62	MSaaa	62	1164	-23835	-239	-239	1164	56.8	192	292	48	319448
MSaaaa:84	MSaaaa	84	745	-24254	-157	-160	745	48.6	164	227	44	302472
MSaaaaa:107	MSaaaaa	107	540	-24459	-91	-95	540	38.3	143	215	37	309312
MSaaaaaa:137	MSaaaaaa	137	459	-24540	-76	-79	459	38.4	137	234	30	375665
MSaaaaap:137	MSaaaaap	137	501	-24498	-58	-61	501	29.2	168	236	34	281318
MSaaaap:107	MSaaaap	107	518	-24481	-62	-64	518	33.0	207	251	37	228271
MSaaaapa:141	MSaaaapa	141	391	-24608	-96	-105	391	25.9	207	260	32	218254
MSaaaapp:141	MSaaaapp	141	485	-24514	-26	-25	485	26.7	264	268	31	187644
MSaaap:84	MSaaap	84	737	-24262	-132	-135	737	52.0	242	236	42	296466
MSaaapa:110	MSaaapa	110	538	-24461	-90	-92	538	42.4	188	248	40	342146
MSaaapaa:139	MSaaapaa	139	490	-24510	-62	-72	490	33.9	218	285	33	334107
MSaaapap:139	MSaaapap	139	494	-24505	-48	-49	494	35.1	246	275	33	271358
MSaaapp:110	MSaaapp	110	550	-24449	-21	-24	550	37.6	293	266	31	300165
MSaap:62	MSaap	62	1179	-23820	-206	-207	1179	58.4	290	326	48	297412
MSaapa:84	MSaapa	84	759	-24240	-215	-220	759	57.9	265	275	44	301372
MSaapaa:108	MSaapaa	108	620	-24379	-133	-144	620	51.8	288	269	39	335131
MSaapaaa:138	MSaapaaa	138	516	-24483	-113	-125	516	45.1	295	260	33	383148
MSaapaaaa:184	MSaapaaaa	184	613	-24386	-79	-116	613	49.7	312	276	31	416186
MSaapaaap:184	MSaapaaap	184	602	-24397	-154	-137	602	47.3	338	272	32	420869
MSaapaap:138	MSaapaap	138	508	-24491	-62	-69	508	39.2	344	271	35	305520
MSaapaapa:177	MSaapaapa	177	533	-24466	-90	-88	533	41.7	328	298	30	336473
MSaapaapp:177	MSaapaapp	177	590	-24409	-124	-85	590	39.9	369	298	33	387345
MSaapap:108	MSaapap	108	586	-24413	-151	-156	586	53.5	348	283	36	353591
MSaapapa:145	MSaapapa	145	1517	-23482	794	761	1517	46.1	357	277	33	502096
MSaapapp:145	MSaapapp	145	540	-24459	-131	-141	540	48.7	379	278	35	467532
MSaapappa:195	MSaapappa	195	675	-24324	-178	-96	675	44.8	354	285	32	378474
MSaapappp:195	MSaapappp	195	661	-24338	-317	-158	661	46.8	393	278	30	360961
MSaapp:84	MSaapp	84	698	-24301	-166	-170	698	59.9	357	296	42	326327
MSaappa:116	MSaappa	116	564	-24435	-161	-155	564	56.3	384	265	34	458157
MSaappp:116	MSaappp	116	571	-24428	-161	-162	571	54.0	416	298	40	606606
MSap:43	MSap	43	1563	-23436	-182	-182	1563	49.2	315	381	54	536866
MSapa:64	MSapa	64	1081	-23918	-182	-182	1081	51.4	255	380	47	329059
MSapaa:87	MSapaa	87	683	-24316	-88	-93	683	48.3	214	298	41	292283
MSapaaa:115	MSapaaa	115	556	-24443	-98	-102	556	42.8	188	310	35	321965
MSapaaaa:151	MSapaaaa	151	523	-24476	-103	-107	523	46.2	186	303	32	411599
MSapaaap:151	MSapaaap	151	494	-24505	-124	-130	494	41.4	215	312	31	347475
MSapaap:115	MSapaap	115	530	-24469	-124	-128	530	46.4	254	310	35	392198
MSapap:87	MSapap	87	636	-24363	-147	-157	636	48.3	269	307	42	267685
MSapapa:114	MSapapa	114	531	-24468	-92	-93	531	42.2	241	339	35	282035
MSapapaa:150	MSapapaa	150	531	-24468	-61	-65	531	44.5	247	331	31	343628
MSapapap:150	MSapapap	150	503	-24496	-120	-129	503	45.3	282	333	31	372759
MSapapp:114	MSapapp	114	547	-24452	-54	-59	547	39.5	285	340	34	253182
MSapappa:156	MSapappa	156	502	-24497	-61	-68	502	35.1	258	321	31	319032
MSapappp:156	MSapappp	156	478	-24521	-46	-51	478	28.4	271	324	31	293108
MSapp:64	MSapp	64	1150	-23849	-102	-102	1150	54.5	367	378	47	332247
MSappa:87	MSappa	87	626	-24373	-129	-135	626	51.2	311	318	40	312354
MSappaa:121	MSappaa	121	561	-24438	-62	-72	561	44.2	316	315	35	369293
MSappap:121	MSappap	121	562	-24437	-77	-83	562	46.1	361	321	35	399378
MSappp:87	MSappp	87	615	-24384	-88	-91	615	46.4	358	334	41	314612
MSapppa:128	MSapppa	128	518	-24481	-63	-68	518	39.2	319	347	35	378422
MSapppp:128	MSapppp	128	453	-24546	-85	-84	453	31.3	370	343	36	295953
MSp:28	MSp	28	1998	-23001	-196	-196	1998	54.1	387	283	61	708469
MSpa:44	MSpa	44	1558	-23441	-210	-211	1558	55.9	306	276	54	489102
MSpaa:64	MSpaa	64	1117	-23882	-203	-206	1117	55.8	310	240	47	289772
MSpaaa:86	MSpaaa	86	703	-24296	-159	-165	703	47.0	267	179	44	296775
MSpaaaa:109	MSpaaaa	109	530	-24469	-104	-108	530	40.5	180	176	38	356094
MSpaaaaa:139	MSpaaaaa	139	467	-24532	-51	-60	467	33.4	182	212	31	404910
MSpaaaap:139	MSpaaaap	139	457	-24542	-115	-119	457	33.4	199	200	36	364624
MSpaaap:109	MSpaaap	109	542	-24457	-66	-67	542	35.7	232	200	38	268246
MSpaaapa:141	MSpaaapa	141	451	-24548	-54	-60	451	26.7	247	240	32	305110
MSpaaapp:141	MSpaaapp	141	443	-24556	-82	-87	443	29.4	298	262	32	264305
MSpaap:86	MSpaap	86	667	-24332	-131	-133	667	49.9	321	221	41	302588
MSpaapa:116	MSpaapa	116	544	-24455	-104	-108	544	41.4	252	198	38	348911
MSpaapaa:148	MSpaapaa	148	465	-24534	-47	-52	465	33.7	253	199	31	323917
MSpaapap:148	MSpaapap	148	404	-24595	-120	-121	404	37.1	269	208	32	239911
MSpaapp:116	MSpaapp	116	546	-24453	-36	-48	546	37.1	312	210	29	238696
MSpap:64	MSpap	64	1136	-23863	-199	-200	1136	56.9	391	309	48	311185
MSpapa:86	MSpapa	86	724	-24275	-220	-225	724	58.5	358	234	45	308510
MSpapaa:109	MSpapaa	109	554	-24445	-198	-201	554	51.2	327	230	37	282027
MSpapaaa:137	MSpapaaa	137	530	-24469	-109	-117	530	45.9	325	230	32	313788
MSpapaaaa:183	MSpapaaaa	183	516	-24483	-164	-204	516	47.6	337	204	31	378512
MSpapaaap:183	MSpapaaap	183	582	-24417	-117	-74	582	44.0	354	201	29	309017
MSpapaap:137	MSpapaap	137	503	-24496	-75	-82	503	40.5	349	206	34	283709
MSpapaapa:179	MSpapaapa	179	497	-24502	-93	-103	497	36.9	337	210	30	293977
MSpapaapp:179	MSpapaapp	179	544	-24455	-105	-101	544	35.6	370	207	32	279627
MSpapap:109	MSpapap	109	570	-24429	-196	-207	570	53.7	388	230	35	326544
MSpapapa:144	MSpapapa	144	1247	-23752	508	481	1247	44.8	375	213	32	422682
MSpapapp:144	MSpapapp	144	558	-24441	-133	-143	558	49.3	399	220	35	415575
MSpapappa:190	MSpapappa	190	653	-24346	-160	-123	653	43.1	371	217	32	340343
MSpapappp:190	MSpapappp	190	661	-24338	-205	-184	661	49.6	407	225	29	322507
MSpapp:86	MSpapp	86	652	-24347	-232	-238	652	59.7	436	258	44	338571
MSpappa:115	MSpappa	115	651	-24348	-166	-107	651	55.4	428	238	36	594808
MSpappp:115	MSpappp	115	556	-24443	-134	-151	556	54.1	454	231	39	499203
MSpp:44	MSpp	44	1545	-23454	-221	-222	1545	59.1	448	252	53	488586
MSppa:65	MSppa	65	1115	-23884	-194	-198	1115	58.2	433	223	46	285235
MSppaa:88	MSppaa	88	643	-24356	-120	-124	643	47.7	343	164	40	296444
MSppaaa:116	MSppaaa	116	534	-24465	-119	-125	534	43.9	224	152	34	335942
MSppaaaa:152	MSppaaaa	152	497	-24502	-159	-172	497	48.0	204	176	30	335722
MSppaaap:152	MSppaaap	152	499	-24500	-93	-107	499	39.0	218	173	31	328923
MSppaap:116	MSppaap	116	568	-24432	-71	-80	568	46.3	271	161	34	406330
MSppap:88	MSppap	88	635	-24364	-107	-111	635	46.2	412	193	41	249344
MSppapa:115	MSppapa	115	539	-24460	-98	-109	539	40.6	299	161	35	298528
MSppapaa:150	MSppapaa	150	494	-24505	-127	-133	494	43.9	259	157	30	346777
MSppapap:150	MSppapap	150	492	-24507	-145	-163	492	43.1	295	155	30	327201
MSppapp:115	MSppapp	115	479	-24520	-114	-112	479	35.2	338	164	35	266279
MSppappa:157	MSppappa	157	470	-24529	-64	-66	470	28.6	243	175	31	285027
MSppappp:157	MSppappp	157	441	-24559	-77	-77	441	24.7	263	188	31	252589
MSppp:65	MSppp	65	1060	-23940	-234	-238	1060	57.5	486	286	47	323790
MSpppa:87	MSpppa	87	667	-24332	-110	-117	667	53.8	435	203	41	310221
MSpppaa:119	MSpppaa	119	559	-24440	-108	-113	559	48.1	335	179	37	494898
MSpppap:119	MSpppap	119	530	-24469	-134	-150	530	48.7	382	161	36	544520
MSpppp:87	MSpppp	87	622	-24377	-120	-129	622	49.0	468	206	41	325665
MSppppa:124	MSppppa	124	533	-24466	-89	-95	533	40.6	350	145	36	470716
MSppppp:124	MSppppp	124	494	-24505	-73	-72	494	33.1	390	160	37	381463
E:16	E	16	2357	-22642	-147	-147	2357	42.8	502	349	67	896218
Ea:29	Ea	29	1756	-23243	-171	-171	1756	45.5	422	344	63	853598
Eal:61	Eal	61	1019	-23980	-106	-106	1019	41.2	339	309	54	376274
Eala:94	Eala	94	540	-24459	-79	-80	540	34.6	295	278	46	269129
Ealaa:141	Ealaa	141	455	-24544	-63	-66	455	33.6	304	285	37	229779
Ealap:141	Ealap	141	511	-24488	2	0	511	28.8	378	282	37	206835
Ealp:94	Ealp	94	569	-24431	-46	-47	569	37.1	383	309	43	237362
Ealpa:144	Ealpa	144	515	-24484	-90	-103	515	41.3	405	280	35	314127
Ealpp:144	Ealpp	144	483	-24516	-86	-101	483	36.3	473	287	36	284031
Ear:61	Ear	61	1042	-23957	-110	-111	1042	43.3	373	220	53	364519
Eara:95	Eara	95	555	-24444	-87	-90	555	35.1	316	216	46	320938
Earaa:145	Earaa	145	452	-24547	-60	-65	452	30.7	306	231	37	264165
Earap:145	Earap	145	473	-24526	-42	-49	473	30.8	394	233	36	250360
Earp:95	Earp	95	592	-24407	-42	-44	592	37.6	394	234	45	294991
Earpa:146	Earpa	146	490	-24509	-79	-84	490	39.6	387	223	37	282451
Earpp:146	Earpp	146	506	-24493	-38	-38	506	36.0	439	243	38	284112
Ep:29	Ep	29	1739	-23260	-110	-110	1739	36.2	527	307	60	616203
Epl:62	Epl	62	978	-24021	-106	-107	978	37.8	446	294	53	337237
Epla:97	Epla	97	554	-24445	-34	-34	554	33.7	442	278	43	237889
Eplaa:148	Eplaa	148	430	-24569	-31	-38	430	27.1	440	260	36	200757
Eplap:148	Eplap	148	467	-24532	-73	-87	467	34.7	515	269	36	305770
Eplp:97	Eplp	97	538	-24461	-62	-64	538	36.5	517	306	44	292658
Eplpa:153	Eplpa	153	516	-24483	-66	-82	516	36.3	552	259	36	323108
Eplpp:153	Eplpp	153	480	-24519	-104	-116	480	42.8	554	261	38	393755
Epr:62	Epr	62	977	-24022	-121	-122	977	41.7	513	244	53	394546
Epra:99	Epra	99	521	-24478	-77	-79	521	34.9	466	206	44	272265
Epraa:147	Epraa	147	416	-24583	-75	-77	416	30.4	424	204	36	205716
Eprap:147	Eprap	147	418	-24581	-74	-89	418	32.8	483	206	34	184075
Eprp:99	Eprp	99	546	-24453	-64	-66	546	37.1	544	242	45	322194
Eprpa:151	Eprpa	151	421	-24578	-107	-114	421	33.0	525	217	35	264250
Eprpp:151	Eprpp	151	490	-24509	-172	-193	490	41.1	541	212	40	456309
P2:5	P2	5	2897	-22102	-121	-121	2897	37.3	579	258	69	935249
C:17	C	17	2279	-22720	-42	-45	2279	28.1	526	216	60	380498
Ca:31	Ca	31	1841	-23158	-56	-56	1841	29.2	433	227	58	309872
Caa:49	Caa	49	1383	-23616	-12	-12	1383	27.9	392	229	49	154844
Caaa:73	Caaa	73	849	-24150	-11	-11	849	23.0	405	287	46	120034
Caaaa:102	Caaaa	102	520	-24479	-10	-10	520	18.8	505	329	41	141973
Caaaaa:137	Caaaaa	137	427	-24572	-68	-69	427	19.4	513	307	32	105485
Caaaap:137	Caaaap	137	453	-24546	-5	-8	453	17.5	579	289	36	163361
Caaap:102	Caaap	102	486	-24513	-91	-91	486	32.1	565	347	41	286952
Caaapa:137	Caaapa	137	422	-24577	-28	-29	422	23.5	612	298	36	251102
Caaapp:137	Caaapp	137	438	-24561	-69	-69	438	31.3	624	276	36	387103
Caap:73	Caap	73	777	-24222	-43	-43	777	24.0	506	332	42	166213
Caapa:106	Caapa	106	494	-24505	-90	-102	494	46.9	605	277	34	509301
Caapp:106	Caapp	106	533	-24466	-108	-114	533	48.4	599	323	39	468681
Caappd:145	Caappd	145	467	-24532	-120	-117	467	49.2	632	290	37	537144
Caappv:145	Caappv	145	483	-24516	-102	-110	483	58.5	609	258	31	431011
Cap:49	Cap	49	1313	-23686	-19	-19	1313	21.9	497	310	51	193444
Capa:78	Capa	78	691	-24308	-87	-89	691	41.0	473	374	45	369362
Capaa:118	Capaa	118	557	-24442	-140	-152	557	51.5	461	308	40	569370
Capaaa:158	Capaaa	158	497	-24502	-102	-108	497	41.7	461	355	35	500540
Capaap:158	Capaap	158	489	-24510	-127	-138	489	47.1	500	328	36	587214
Capap:118	Capap	118	520	-24479	-178	-188	520	52.7	511	299	38	555414
Capapa:159	Capapa	159	495	-24504	-84	-89	495	40.4	524	344	35	514838
Capapp:159	Capapp	159	523	-24476	-126	-128	523	50.7	525	308	36	632471
Capp:78	Capp	78	697	-24302	-103	-105	697	35.9	537	375	45	339403
Cappa:112	Cappa	112	520	-24479	-134	-137	520	45.1	527	339	38	439691
Cappaa:152	Cappaa	152	421	-24578	-91	-91	421	36.2	505	324	33	276387
Cappap:152	Cappap	152	484	-24515	-68	-79	484	41.8	545	324	36	524587
Cappp:112	Cappp	112	539	-24460	-136	-147	539	53.1	557	313	39	522631
Capppa:153	Capppa	153	414	-24585	-144	-148	414	38.1	574	316	35	416482
Capppp:153	Capppp	153	510	-24489	-123	-132	510	50.1	577	276	36	603497
Cp:31	Cp	31	1869	-23130	-48	-49	1869	30.8	550	178	59	540513
Cpa:49	Cpa	49	1344	-23655	-60	-60	1344	23.3	522	184	53	223319
Cpaa:72	Cpaa	72	858	-24141	-27	-28	858	21.2	548	193	46	143167
Cpaaa:98	Cpaaa	98	471	-24528	-56	-58	471	19.3	483	217	39	111564
Cpaaaa:138	Cpaaaa	138	451	-24548	-12	-12	451	18.3	473	221	34	115135
Cpaaap:138	Cpaaap	138	435	-24564	-12	-14	435	18.7	538	220	33	106147
Cpaap:98	Cpaap	98	491	-24508	-14	-15	491	22.7	582	267	40	195035
Cpaapa:136	Cpaapa	136	449	-24550	-2	0	449	18.0	586	220	35	161051
Cpaapp:136	Cpaapp	136	423	-24576	-42	-42	423	24.8	626	231	36	349223
Cpap:72	Cpap	72	797	-24202	-53	-53	797	25.9	571	303	45	182749
Cpapa:104	Cpapa	104	445	-24554	-82	-81	445	34.1	626	254	41	373812
Cpapaa:144	Cpapaa	144	418	-24581	-88	-92	418	41.0	644	281	36	520149
Cpapap:144	Cpapap	144	411	-24588	-69	-72	411	34.0	641	233	36	458231
Cpapp:104	Cpapp	104	499	-24500	-129	-131	499	49.1	623	284	38	476102
Cpappd:146	Cpappd	146	465	-24534	-80	-81	465	44.9	644	224	34	492632
Cpappv:146	Cpappv	146	472	-24527	-100	-104	472	52.3	635	233	31	440711
Cpp:49	Cpp	49	1324	-23675	-60	-60	1324	27.5	584	301	51	280472
Cppa:75	Cppa	75	703	-24296	-80	-82	703	43.9	616	288	45	411525
Cppaa:116	Cppaa	116	566	-24433	-101	-121	566	52.3	491	214	38	495427
Cppaaa:157	Cppaaa	157	507	-24492	-80	-82	507	40.1	460	146	34	437730
Cppaap:157	Cppaap	157	483	-24516	-100	-113	483	42.2	510	167	33	452358
Cppap:116	Cppap	116	534	-24465	-131	-142	534	53.2	531	239	38	519420
Cppapa:158	Cppapa	158	467	-24532	-96	-102	467	35.3	516	162	34	368548
Cppapp:158	Cppapp	158	488	-24511	-153	-157	488	46.4	540	166	35	547567
Cppp:75	Cppp	75	789	-24210	-48	-49	789	41.2	576	346	45	314653
Cpppa:108	Cpppa	108	506	-24493	-104	-108	506	46.1	576	232	38	459547
Cpppaa:148	Cpppaa	148	464	-24535	-56	-63	464	34.4	501	153	35	432536
Cpppap:148	Cpppap	148	440	-24559	-115	-120	440	38.1	564	164	34	501897
Cpppp:108	Cpppp	108	524	-24475	-120	-133	524	51.7	581	275	37	443692
Cppppa:149	Cppppa	149	430	-24569	-112	-121	430	37.3	584	182	33	404951
Cppppp:149	Cppppp	149	481	-24518	-137	-144	481	47.3	594	217	37	674836
P3:17	P3	17	2220	-22779	-135	-136	2220	38.7	607	273	61	812441
D:37	D	37	1611	-23388	-144	-144	1611	37.0	615	281	55	666618
Da:61	Da	61	1013	-23986	-131	-133	1013	42.2	508	381	48	326758
Daa:96	Daa	96	568	-24431	-160	-162	568	51.7	415	320	41	208320
Daaa:134	Daaa	134	485	-24514	-65	-67	485	38.4	363	355	32	159936
Daap:134	Daap	134	514	-24485	-107	-111	514	44.1	406	344	36	243628
Dap:96	Dap	96	528	-24471	-167	-169	528	49.8	492	327	42	207047
Dapa:129	Dapa	129	515	-24484	-67	-69	515	37.5	420	353	35	191223
Dapp:129	Dapp	129	536	-24463	-50	-54	536	38.9	472	327	36	161318
Dp:61	Dp	61	1036	-23963	-244	-249	1036	51.6	585	311	48	373322
Dpa:97	Dpa	97	551	-24448	-151	-157	551	51.7	486	204	39	200578
Dpaa:135	Dpaa	135	480	-24519	-107	-113	480	39.9	376	136	32	173492
Dpap:135	Dpap	135	472	-24527	-177	-185	472	45.0	415	155	36	222226
Dpp:97	Dpp	97	569	-24430	-156	-161	569	51.3	545	267	41	207943
Dppa:128	Dppa	128	474	-24525	-148	-153	474	37.9	487	172	36	154998
Dppp:128	Dppp	128	524	-24475	-73	-77	524	39.5	445	144	35	184692
P4:37	P4	37	1442	-23557	-217	-218	1442	50.2	547	335	54	699020
Z2:79	Z2	79	560	-24439	-135	-140	560	45.1	482	231	41	286659
Z3:79	Z3	79	558	-24441	-160	-168	558	48.7	430	276	41	310373
