# Supplementary material for: Quantitative Differences in Nuclear β-catenin and TCF Pattern Embryonic Cells in C. elegans
Source: PLoS Genet. 2015 Oct 21;11(10):e1005585. doi: 10.1371/journal.pgen.1005585 (PMC4619327; doi:10.1371/journal.pgen.1005585)
Supplement: S1 Data — For each cell analyzed, birth time is given in column 3 and the average nuclear reporter intensity over the lifetime of the cell (corrected for background) is given in column 7 (“blot”). For information on each embryo’s strain information and experimental conditions, refer to S2 Table. (ZIP) [file pgen.1005585.s005.zip › CAs/CA20120913_ceh-6_L4.csv]

cellTime	cell	time	none	global	local	blot	cross	z	x	y	size	gweight
ABa:1	ABa	1	3975	-21025	-133	-133	3975	35.0	510	280	62	351760
ABal:2	ABal	2	3290	-21709	-88	-89	3290	35.8	560	233	66	760378
ABala:12	ABala	12	2534	-22465	-189	-188	2534	43.8	578	295	62	737823
ABalaa:25	ABalaa	25	2048	-22951	-213	-213	2048	51.7	582	269	56	538508
ABalaaa:45	ABalaaa	45	1540	-23459	-169	-170	1540	50.4	577	302	47	389004
ABalaaaa:70	ABalaaaa	70	921	-24078	-77	-79	921	40.1	581	332	41	367654
ABalaaaal:103	ABalaaaal	103	544	-24455	-54	-56	544	41.6	587	253	37	525826
ABalaaaala:139	ABalaaaala	139	478	-24521	-95	-92	478	48.0	580	213	32	482939
ABalaaaalp:139	ABalaaaalp	139	491	-24508	-114	-115	491	49.4	554	182	32	443740
ABalaaaar:103	ABalaaaar	103	541	-24458	-59	-65	541	44.1	592	314	36	548655
ABalaaaarl:141	ABalaaaarl	141	477	-24522	-17	-15	477	43.0	589	248	31	455987
ABalaaaarr:141	ABalaaaarr	141	459	-24540	-46	-39	459	47.9	577	310	31	439014
ABalaaap:70	ABalaaap	70	945	-24054	-75	-78	945	35.4	536	310	41	285638
ABalaaapa:100	ABalaaapa	100	537	-24462	-57	-58	537	34.5	587	299	36	486608
ABalaaapal:135	ABalaaapal	135	476	-24523	-43	-44	476	39.2	586	220	34	510278
ABalaaapar:135	ABalaaapar	135	430	-24569	-73	-78	430	38.0	596	261	33	529019
ABalaaapp:100	ABalaaapp	100	535	-24464	-59	-61	535	35.1	543	352	37	439106
ABalaaappl:136	ABalaaappl	136	466	-24533	-22	-28	466	37.6	588	311	32	490529
ABalaaappr:136	ABalaaappr	136	480	-24519	-90	-108	480	46.8	547	344	32	507949
ABalaap:45	ABalaap	45	1535	-23464	-173	-173	1535	54.2	507	264	46	317518
ABalaapa:69	ABalaapa	69	922	-24077	-85	-89	922	39.5	508	353	40	326421
ABalaapaa:103	ABalaapaa	103	548	-24451	-52	-54	548	48.1	533	368	35	476395
ABalaapaaa:144	ABalaapaaa	144	525	-24474	0	-3	525	53.3	553	335	31	487303
ABalaapaap:144	ABalaapaap	144	500	-24499	-29	-39	500	56.8	524	348	30	431071
ABalaapap:103	ABalaapap	103	557	-24442	-48	-53	557	44.6	501	389	34	432354
ABalaapapa:145	ABalaapapa	145	585	-24414	43	42	585	54.0	494	379	30	412998
ABalaapapp:145	ABalaapapp	145	526	-24473	-59	-61	526	52.1	494	378	33	515476
ABalaapp:69	ABalaapp	69	969	-24030	-121	-122	969	39.2	446	329	41	243900
ABalaappa:97	ABalaappa	97	555	-24444	-30	-28	555	28.4	491	387	35	356231
ABalaappaa:139	ABalaappaa	139	444	-24555	-71	-52	444	41.3	572	364	30	349041
ABalaappap:139	ABalaappap	139	485	-24514	-75	-88	485	39.0	546	357	33	439849
ABalaappp:97	ABalaappp	97	572	-24427	-28	-30	572	30.7	484	366	35	320400
ABalaapppa:131	ABalaapppa	131	513	-24486	-71	-83	513	44.7	519	358	31	493051
ABalaapppp:131	ABalaapppp	131	476	-24523	-93	-102	476	35.7	523	369	35	550322
ABalap:25	ABalap	25	2042	-22957	-159	-159	2042	37.1	548	323	56	452047
ABalapa:44	ABalapa	44	1544	-23455	-109	-109	1544	35.3	554	337	49	320618
ABalapaa:66	ABalapaa	66	986	-24013	-79	-81	986	33.2	571	293	41	257099
ABalapaaa:99	ABalapaaa	99	533	-24466	-68	-76	533	32.0	572	248	35	378271
ABalapaaaa:139	ABalapaaaa	139	504	-24495	-33	-23	504	34.2	588	223	30	324178
ABalapaaap:139	ABalapaaap	139	458	-24541	-71	-73	458	31.9	568	190	31	384295
ABalapaap:99	ABalapaap	99	556	-24443	-68	-67	556	34.1	552	206	35	356872
ABalapaapa:137	ABalapaapa	137	525	-24474	-52	-68	525	36.2	556	186	31	392931
ABalapaapp:137	ABalapaapp	137	484	-24515	-111	-134	484	34.5	530	167	33	422795
ABalapap:66	ABalapap	66	1033	-23966	-44	-44	1033	29.1	513	316	41	176477
ABalapapa:95	ABalapapa	95	554	-24445	-52	-56	554	27.3	540	240	35	356692
ABalapapaa:139	ABalapapaa	139	491	-24508	-51	-62	491	22.5	561	235	30	371265
ABalapapap:139	ABalapapap	139	492	-24507	-33	-34	492	22.4	533	216	32	367667
ABalapapp:95	ABalapapp	95	571	-24428	-47	-50	571	29.2	497	205	36	283415
ABalapappa:132	ABalapappa	132	548	-24451	-22	-24	548	25.6	516	194	33	372388
ABalapappp:132	ABalapappp	132	518	-24481	-3	-7	518	20.6	476	191	30	260901
ABalapp:44	ABalapp	44	1571	-23428	-104	-104	1571	42.5	479	290	47	264862
ABalappa:67	ABalappa	67	993	-24006	-49	-48	993	30.4	500	318	39	200844
ABalappaa:99	ABalappaa	99	557	-24442	-53	-55	557	28.7	571	300	35	484211
ABalappaaa:146	ABalappaaa	146	480	-24519	-18	-35	480	29.3	588	274	30	406838
ABalappaap:146	ABalappaap	146	450	-24549	-63	-68	450	27.3	584	253	33	440737
ABalappap:99	ABalappap	99	577	-24422	-6	-5	577	25.6	531	327	35	332019
ABalappapa:134	ABalappapa	134	495	-24504	-21	-27	495	31.4	572	329	31	430708
ABalappapp:134	ABalappapp	134	488	-24511	-56	-65	488	30.2	543	357	34	476388
ABalappp:67	ABalappp	67	981	-24018	-87	-86	981	28.4	441	310	41	142645
ABalapppa:93	ABalapppa	93	562	-24437	-47	-46	562	23.8	491	314	35	240441
ABalapppaa:130	ABalapppaa	130	518	-24481	-36	-35	518	26.1	569	300	31	397605
ABalapppap:130	ABalapppap	130	530	-24469	-47	-49	530	24.7	527	318	31	283497
ABalapppp:93	ABalapppp	93	559	-24440	-46	-47	559	24.4	434	333	35	185573
ABalappppa:129	ABalappppa	129	537	-24462	-53	-57	537	25.9	514	351	32	406597
ABalappppp:129	ABalappppp	129	511	-24488	-46	-52	511	24.1	496	350	31	359214
ABalp:12	ABalp	12	2574	-22425	-159	-159	2574	41.0	510	186	63	661545
ABalpa:25	ABalpa	25	2076	-22923	-206	-206	2076	46.1	545	180	58	556676
ABalpaa:43	ABalpaa	43	1559	-23440	-126	-127	1559	38.4	569	221	46	301134
ABalpaaa:66	ABalpaaa	66	1009	-23990	-140	-143	1009	50.6	583	306	42	410028
ABalpaaaa:101	ABalpaaaa	101	589	-24410	-106	-113	589	57.2	554	290	38	588104
ABalpaaaaa:143	ABalpaaaaa	143	510	-24489	-75	-94	510	58.6	521	248	32	498466
ABalpaaaap:143	ABalpaaaap	143	498	-24501	-113	-129	498	61.5	517	234	32	453553
ABalpaaap:101	ABalpaaap	101	625	-24374	-115	-118	625	57.0	530	261	35	478334
ABalpaaapa:140	ABalpaaapa	140	519	-24480	-124	-152	519	53.2	504	230	31	513196
ABalpaaapp:140	ABalpaaapp	140	497	-24502	-150	-181	497	48.9	471	229	34	596976
ABalpaap:66	ABalpaap	66	1079	-23920	-170	-177	1079	48.4	566	250	43	355925
ABalpaapa:94	ABalpaapa	94	622	-24377	-128	-135	622	47.0	577	263	40	507809
ABalpaapaa:125	ABalpaapaa	125	489	-24510	-154	-186	489	50.8	568	262	33	524047
ABalpaapap:125	ABalpaapap	125	543	-24456	-227	-261	543	51.5	542	230	36	596443
ABalpaapp:94	ABalpaapp	94	638	-24361	-131	-139	638	51.7	535	235	37	525944
ABalpaappa:135	ABalpaappa	135	547	-24452	-97	-109	547	56.0	547	202	32	486477
ABalpaappp:135	ABalpaappp	135	564	-24435	-165	-189	564	54.3	508	187	32	491557
ABalpap:43	ABalpap	43	1626	-23373	-228	-228	1626	47.7	502	165	50	390834
ABalpapa:65	ABalpapa	65	1085	-23914	-217	-222	1085	58.0	552	244	42	320640
ABalpapaa:95	ABalpapaa	95	627	-24372	-153	-162	627	58.1	547	236	37	494376
ABalpapaaa:131	ABalpapaaa	131	581	-24418	-146	-170	581	61.4	495	209	33	490663
ABalpapaaaa:184	ABalpapaaaa	184	734	-24265	76	32	734	61.3	494	234	30	413156
ABalpapaaap:184	ABalpapaaap	184	777	-24222	49	25	777	61.5	441	230	30	388081
ABalpapaap:131	ABalpapaap	131	595	-24404	-120	-152	595	61.7	453	221	33	522624
ABalpapaapa:196	ABalpapaapa	196	478	-24521	-129	-155	478	61.8	467	282	31	419986
ABalpapaapp:196	ABalpapaapp	196	593	-24406	-51	-86	593	62.3	428	270	29	404379
ABalpapap:95	ABalpapap	95	658	-24341	-166	-179	658	60.1	493	218	37	461000
ABalpapapa:133	ABalpapapa	133	568	-24431	-201	-218	568	61.5	427	186	34	531096
ABalpapapaa:188	ABalpapapaa	188	666	-24333	-214	-140	666	62.2	400	229	31	426379
ABalpapapap:188	ABalpapapap	188	558	-24441	-412	-281	558	61.3	377	210	32	432795
ABalpapapp:133	ABalpapapp	133	654	-24345	-79	-93	654	61.3	377	166	35	577259
ABalpapappa:189	ABalpapappa	189	2217	-22782	683	1277	2217	59.9	342	184	31	460979
ABalpapappp:189	ABalpapappp	189	3090	-21909	1756	2080	3090	57.7	327	174	31	498249
ABalpapp:65	ABalpapp	65	1150	-23849	-244	-249	1150	58.3	483	193	44	296414
ABalpappa:91	ABalpappa	91	655	-24345	-228	-253	655	60.7	484	248	37	392590
ABalpappaa:124	ABalpappaa	124	609	-24390	-118	-155	609	57.5	474	237	32	509560
ABalpappaaa:180	ABalpappaaa	180	536	-24463	-57	-56	536	48.3	484	275	28	409472
ABalpappaap:180	ABalpappaap	180	495	-24504	-85	-121	495	50.9	467	250	30	447793
ABalpappap:124	ABalpappap	124	566	-24433	-274	-295	566	59.8	432	227	33	445581
ABalpappapa:166	ABalpappapa	166	542	-24457	-138	-189	542	58.4	452	253	31	481104
ABalpappapp:166	ABalpappapp	166	604	-24395	-352	-268	604	54.7	391	252	32	484076
ABalpappp:91	ABalpappp	91	693	-24307	-221	-230	693	58.6	435	261	39	420011
ABalpapppa:124	ABalpapppa	124	595	-24404	-131	-173	595	51.5	449	225	34	651839
ABalpapppaa:207	ABalpapppaa	207	683	-24316	31	-13	683	51.0	458	229	28	409294
ABalpapppap:207	ABalpapppap	207	502	-24497	-157	-196	502	46.5	431	237	31	517414
ABalpapppp:124	ABalpapppp	124	593	-24406	-309	-326	593	53.7	400	224	38	650749
ABalpappppa:166	ABalpappppa	166	537	-24462	-155	-199	537	52.9	430	255	31	484383
ABalpappppp:166	ABalpappppp	166	650	-24349	-173	-195	650	53.1	392	242	33	532588
ABalpp:25	ABalpp	25	2069	-22930	-87	-87	2069	31.8	453	161	56	357763
ABalppa:43	ABalppa	43	1566	-23433	-94	-95	1566	29.9	486	154	48	255105
ABalppaa:66	ABalppaa	66	1033	-23966	-145	-144	1033	50.6	558	198	41	343066
ABalppaaa:99	ABalppaaa	99	529	-24470	-113	-118	529	45.2	551	201	35	420168
ABalppaaaa:138	ABalppaaaa	138	571	-24428	62	64	571	41.3	576	193	32	496723
ABalppaaap:138	ABalppaaap	138	492	-24507	-85	-84	492	43.8	555	172	34	497830
ABalppaap:99	ABalppaap	99	588	-24411	-87	-96	588	47.3	524	164	35	441719
ABalppaapa:138	ABalppaapa	138	614	-24385	38	21	614	50.8	512	152	31	433840
ABalppaapp:138	ABalppaapp	138	525	-24474	-71	-75	525	54.1	472	145	33	504084
ABalppap:66	ABalppap	66	1103	-23896	-125	-126	1103	45.7	513	175	43	290502
ABalppapa:93	ABalppapa	93	657	-24342	-150	-157	657	57.0	501	189	37	426067
ABalppapaa:127	ABalppapaa	127	569	-24430	-109	-121	569	57.2	504	169	33	549107
ABalppapap:127	ABalppapap	127	581	-24418	-124	-159	581	60.7	451	177	33	511465
ABalppapp:93	ABalppapp	93	629	-24370	-221	-230	629	57.2	446	190	37	379288
ABalppappa:126	ABalppappa	126	560	-24439	-149	-169	560	55.2	465	157	34	618022
ABalppappp:126	ABalppappp	126	588	-24411	-180	-209	588	56.3	418	153	34	559053
ABalppp:43	ABalppp	43	1573	-23426	-174	-174	1573	44.7	418	156	49	319000
ABalpppa:66	ABalpppa	66	1041	-23958	-94	-95	1041	42.5	514	214	42	269725
ABalpppaa:96	ABalpppaa	96	557	-24442	-48	-49	557	37.7	540	178	35	404670
ABalpppaaa:137	ABalpppaaa	137	510	-24489	-62	-62	510	45.1	522	143	32	498634
ABalpppaap:137	ABalpppaap	137	466	-24533	-42	-40	466	37.7	529	139	32	520697
ABalpppap:96	ABalpppap	96	592	-24407	-88	-93	592	39.8	500	150	37	401021
ABalpppapa:132	ABalpppapa	132	492	-24507	-82	-93	492	42.3	491	127	33	529519
ABalpppapp:132	ABalpppapp	132	513	-24486	-43	-42	513	33.6	472	119	32	416106
ABalpppp:66	ABalpppp	66	1050	-23949	-106	-107	1050	38.4	450	192	44	224150
ABalppppa:92	ABalppppa	92	591	-24408	-73	-79	591	32.7	497	171	36	333640
ABalppppaa:128	ABalppppaa	128	498	-24501	-105	-119	498	35.8	505	159	32	446046
ABalppppap:128	ABalppppap	128	542	-24457	-64	-76	542	29.1	486	157	32	439906
ABalppppp:92	ABalppppp	92	622	-24377	-50	-54	622	33.8	439	159	39	306690
ABalpppppa:124	ABalpppppa	124	544	-24455	-62	-76	544	36.6	458	161	31	424631
ABalpppppp:124	ABalpppppp	124	556	-24443	-45	-52	556	28.7	418	132	33	281050
ABar:2	ABar	2	3290	-21709	-109	-109	3290	44.1	437	368	68	704306
ABara:12	ABara	12	2563	-22436	-214	-214	2563	54.8	438	331	62	583806
ABaraa:25	ABaraa	25	2048	-22951	-233	-234	2048	56.8	498	319	56	478380
ABaraaa:44	ABaraaa	44	1533	-23466	-204	-205	1533	51.0	515	363	48	381535
ABaraaaa:67	ABaraaaa	67	998	-24001	-97	-99	998	48.2	534	357	40	373112
ABaraaaaa:102	ABaraaaaa	102	537	-24462	-90	-95	537	48.8	566	333	36	546028
ABaraaaaaa:140	ABaraaaaaa	140	485	-24514	-98	-117	485	52.2	564	259	33	566926
ABaraaaaap:140	ABaraaaaap	140	558	-24441	-34	-54	558	52.6	537	294	31	501604
ABaraaaap:102	ABaraaaap	102	577	-24422	-142	-153	577	48.6	528	312	34	464634
ABaraaaapa:143	ABaraaaapa	143	460	-24539	-89	-87	460	45.4	573	278	31	493975
ABaraaaapp:143	ABaraaaapp	143	542	-24457	-70	-91	542	40.0	531	294	32	488503
ABaraaap:67	ABaraaap	67	1029	-23970	-147	-151	1029	48.7	471	384	43	365403
ABaraaapa:96	ABaraaapa	96	604	-24395	-97	-104	604	50.4	512	365	38	470705
ABaraaapaa:128	ABaraaapaa	128	551	-24448	-124	-147	551	51.3	544	294	31	466624
ABaraaapap:128	ABaraaapap	128	563	-24436	-153	-174	563	52.1	504	292	35	527070
ABaraaapp:96	ABaraaapp	96	612	-24387	-104	-105	612	55.1	465	366	35	454431
ABaraaappa:137	ABaraaappa	137	505	-24494	-68	-73	505	57.2	531	303	33	555109
ABaraaappp:137	ABaraaappp	137	508	-24491	-132	-135	508	58.9	501	311	31	460468
ABaraap:44	ABaraap	44	1562	-23437	-214	-217	1562	58.9	447	324	48	319873
ABaraapa:66	ABaraapa	66	1054	-23945	-200	-200	1054	58.3	490	341	43	340329
ABaraapaa:96	ABaraapaa	96	598	-24401	-166	-183	598	52.5	517	292	35	449173
ABaraapaaa:133	ABaraapaaa	133	517	-24482	-101	-136	517	43.2	548	260	32	525028
ABaraapaap:133	ABaraapaap	133	512	-24487	-134	-156	512	43.7	513	246	33	505797
ABaraapap:96	ABaraapap	96	593	-24406	-171	-182	593	52.5	482	271	37	439089
ABaraapapa:128	ABaraapapa	128	522	-24477	-136	-150	522	43.1	488	231	34	431764
ABaraapapp:128	ABaraapapp	128	530	-24469	-85	-108	530	40.0	443	222	32	441439
ABaraapp:66	ABaraapp	66	1068	-23931	-197	-198	1068	60.2	397	331	42	300866
ABaraappa:95	ABaraappa	95	616	-24383	-127	-139	616	51.1	475	320	35	388151
ABaraappaa:130	ABaraappaa	130	598	-24401	-31	-49	598	40.5	532	282	29	372492
ABaraappap:130	ABaraappap	130	529	-24470	-113	-126	529	43.2	495	288	33	444594
ABaraappp:95	ABaraappp	95	596	-24403	-151	-160	596	52.3	426	313	37	397890
ABaraapppa:129	ABaraapppa	129	553	-24446	-100	-134	553	45.2	451	297	33	435521
ABaraapppp:129	ABaraapppp	129	549	-24450	-104	-119	549	44.3	416	314	31	416519
ABarap:25	ABarap	25	2075	-22924	-201	-201	2075	54.6	414	370	57	493865
ABarapa:43	ABarapa	43	1579	-23420	-188	-189	1579	50.0	429	398	48	359750
ABarapaa:66	ABarapaa	66	1075	-23924	-107	-112	1075	54.8	440	387	41	336202
ABarapaaa:98	ABarapaaa	98	592	-24407	-117	-124	592	59.6	504	312	36	470865
ABarapaaaa:137	ABarapaaaa	137	553	-24446	-97	-113	553	59.3	505	270	31	452781
ABarapaaap:137	ABarapaaap	137	530	-24470	-111	-133	530	61.1	471	273	32	468682
ABarapaap:98	ABarapaap	98	664	-24335	-89	-106	664	59.2	462	327	37	459404
ABarapaapa:133	ABarapaapa	133	536	-24463	-158	-193	536	54.7	487	273	30	434744
ABarapaapp:133	ABarapaapp	133	551	-24448	-191	-224	551	53.1	451	290	34	496957
ABarapap:66	ABarapap	66	1105	-23894	-162	-168	1105	55.1	371	386	42	295377
ABarapapa:94	ABarapapa	94	646	-24353	-113	-120	646	60.5	430	330	37	426622
ABarapapaa:128	ABarapapaa	128	539	-24460	-148	-181	539	58.6	446	283	32	486501
ABarapapap:128	ABarapapap	128	577	-24422	-173	-178	577	60.6	400	264	33	469108
ABarapapp:94	ABarapapp	94	625	-24374	-214	-220	625	60.0	372	314	38	409408
ABarapappa:126	ABarapappa	126	580	-24419	-179	-203	580	54.8	417	297	31	457011
ABarapappp:126	ABarapappp	126	599	-24400	-216	-230	599	55.6	365	270	35	485813
ABarapp:43	ABarapp	43	1580	-23419	-201	-201	1580	58.3	353	355	48	321103
ABarappa:67	ABarappa	67	1044	-23955	-138	-145	1044	54.3	334	382	41	333384
ABarappaa:99	ABarappaa	99	600	-24399	-137	-141	600	59.4	408	345	35	451192
ABarappaaa:139	ABarappaaa	139	520	-24479	-115	-136	520	61.6	452	314	33	534182
ABarappaaaa:203	ABarappaaaa	203	537	-24462	-42	-72	537	59.2	485	315	30	432372
ABarappaaap:203	ABarappaaap	203	393	-24606	-195	-238	393	59.3	448	331	29	408843
ABarappaap:139	ABarappaap	139	565	-24434	-136	-155	565	61.8	401	311	31	453361
ABarappaapa:202	ABarappaapa	202	434	-24565	-112	-142	434	61.5	434	308	29	345741
ABarappaapp:202	ABarappaapp	202	494	-24505	-120	-138	494	60.0	405	307	26	286764
ABarappap:99	ABarappap	99	602	-24397	-148	-163	602	57.2	362	346	36	452789
ABarappapa:134	ABarappapa	134	539	-24460	-128	-138	539	61.8	402	354	34	516417
ABarappapaa:187	ABarappapaa	187	531	-24468	-53	-81	531	61.3	413	354	30	413819
ABarappapap:187	ABarappapap	187	596	-24403	-179	-70	596	61.0	380	349	34	506786
ABarappapp:134	ABarappapp	134	891	-24108	232	221	891	60.5	354	355	33	518361
ABarappappa:198	ABarappappa	198	3105	-21894	1843	2160	3105	59.1	343	356	32	500020
ABarappappp:198	ABarappappp	198	3913	-21086	2397	2728	3913	55.2	326	361	28	396160
ABarappp:67	ABarappp	67	1071	-23928	-109	-112	1071	50.7	295	350	41	276876
ABarapppa:96	ABarapppa	96	621	-24378	-84	-85	621	52.6	408	379	36	443742
ABarapppaa:132	ABarapppaa	132	562	-24437	-55	-67	562	58.9	489	357	34	602413
ABarapppaaa:198	ABarapppaaa	198	564	-24435	-31	-59	564	58.0	527	319	28	351313
ABarapppaap:198	ABarapppaap	198	545	-24454	-47	-98	545	59.3	498	338	30	468815
ABarapppap:132	ABarapppap	132	545	-24454	-124	-150	545	61.0	441	346	34	579771
ABarapppapa:195	ABarapppapa	195	524	-24475	-86	-106	524	62.1	475	339	33	529121
ABarapppapp:195	ABarapppapp	195	572	-24427	-56	-86	572	61.8	432	351	31	478712
ABarapppp:96	ABarapppp	96	615	-24384	-100	-113	615	51.2	360	380	37	444283
ABarappppa:131	ABarappppa	131	509	-24490	-136	-165	509	56.2	456	361	34	599278
ABarappppaa:190	ABarappppaa	190	484	-24515	-95	-121	484	51.0	525	343	30	504359
ABarappppap:190	ABarappppap	190	487	-24512	-155	-195	487	53.8	497	348	28	428661
ABarappppp:131	ABarappppp	131	564	-24435	-107	-136	564	56.5	413	374	34	587565
ABarapppppa:182	ABarapppppa	182	587	-24412	-70	-88	587	55.9	459	355	30	461226
ABarapppppp:182	ABarapppppp	182	550	-24449	-80	-81	550	56.7	432	370	32	526339
ABarp:12	ABarp	12	2555	-22444	-82	-82	2555	29.9	363	377	64	487350
ABarpa:24	ABarpa	24	2064	-22935	-94	-94	2064	32.4	461	379	56	384607
ABarpaa:43	ABarpaa	43	1579	-23420	-78	-78	1579	30.4	482	380	48	276116
ABarpaaa:63	ABarpaaa	63	1027	-23972	-39	-39	1027	29.3	492	350	40	205696
ABarpaaaa:99	ABarpaaaa	99	529	-24470	-33	-32	529	18.5	529	269	35	311635
ABarpaaaaa:140	ABarpaaaaa	140	455	-24544	-19	-18	455	19.0	552	276	32	390727
ABarpaaaap:140	ABarpaaaap	140	451	-24548	-71	-78	451	18.8	531	251	30	264762
ABarpaaap:99	ABarpaaap	99	548	-24451	-26	-26	548	19.6	476	281	33	218365
ABarpaaapa:145	ABarpaaapa	145	432	-24567	-57	-53	432	18.9	514	284	30	279504
ABarpaaapp:145	ABarpaaapp	145	468	-24531	-11	-17	468	15.0	507	315	31	324322
ABarpaap:63	ABarpaap	63	1087	-23912	-10	-10	1087	25.2	431	363	43	154909
ABarpaapa:92	ABarpaapa	92	574	-24425	-7	-8	574	20.2	415	277	36	151468
ABarpaapaa:127	ABarpaapaa	127	584	-24415	8	5	584	19.4	447	300	29	156501
ABarpaapap:127	ABarpaapap	127	559	-24440	-26	-24	559	20.4	382	271	32	146589
ABarpaapp:92	ABarpaapp	92	593	-24406	-3	-3	593	20.7	324	278	38	124858
ABarpaappa:128	ABarpaappa	128	546	-24453	-7	-11	546	20.8	365	266	32	175245
ABarpaappp:128	ABarpaappp	128	518	-24481	-35	-36	518	19.2	290	301	32	140245
ABarpap:43	ABarpap	43	1582	-23417	-143	-142	1582	42.6	402	336	47	258578
ABarpapa:64	ABarpapa	64	1086	-23913	-55	-54	1086	36.1	396	372	41	204852
ABarpapaa:93	ABarpapaa	93	592	-24407	-9	-9	592	19.4	419	372	36	220408
ABarpapaaa:132	ABarpapaaa	132	544	-24455	-34	-37	544	19.0	498	338	30	244805
ABarpapaap:132	ABarpapaap	132	569	-24430	-15	-16	569	18.5	451	345	31	196277
ABarpapap:93	ABarpapap	93	587	-24412	4	4	587	22.9	383	334	34	134460
ABarpapapa:130	ABarpapapa	130	508	-24491	-20	-21	508	20.0	436	317	29	204165
ABarpapapp:130	ABarpapapp	130	545	-24454	-10	-10	545	23.1	378	317	30	171331
ABarpapp:64	ABarpapp	64	1064	-23935	-85	-86	1064	36.6	326	350	41	160141
ABarpappa:92	ABarpappa	92	618	-24381	14	12	618	20.6	364	369	34	174297
ABarpappaa:133	ABarpappaa	133	522	-24477	11	5	522	18.4	448	363	30	321532
ABarpappap:133	ABarpappap	133	498	-24501	-63	-59	498	22.7	380	363	28	143792
ABarpappp:92	ABarpappp	92	562	-24437	-51	-51	562	26.4	317	354	36	198072
ABarpapppa:131	ABarpapppa	131	553	-24446	-12	-17	553	23.6	369	397	30	251378
ABarpapppp:131	ABarpapppp	131	548	-24451	-19	-21	548	22.0	326	377	33	202445
ABarpp:24	ABarpp	24	2050	-22949	-83	-83	2050	30.5	324	367	56	298290
ABarppa:44	ABarppa	44	1555	-23444	-49	-49	1555	24.4	383	364	49	170510
ABarppaa:64	ABarppaa	64	1040	-23959	-11	-11	1040	22.5	382	321	42	121246
ABarppaaa:95	ABarppaaa	95	571	-24428	-3	-4	571	19.4	337	216	35	125712
ABarppaaaa:137	ABarppaaaa	137	592	-24407	43	52	592	18.1	320	234	29	95108
ABarppaaap:137	ABarppaaap	137	491	-24508	-38	-39	491	19.3	306	170	33	231731
ABarppaap:95	ABarppaap	95	556	-24443	-3	-4	556	20.0	282	210	37	146194
ABarppaapa:132	ABarppaapa	132	503	-24496	-62	-58	503	18.6	270	255	32	132508
ABarppaapp:132	ABarppaapp	132	518	-24481	-17	-17	518	19.0	230	191	30	131267
ABarppap:64	ABarppap	64	1007	-23992	-40	-40	1007	24.4	329	290	41	105231
ABarppapa:95	ABarppapa	95	586	-24413	6	5	586	26.9	265	177	36	217554
ABarppapaa:138	ABarppapaa	138	569	-24431	56	60	569	21.2	245	151	31	207100
ABarppapap:138	ABarppapap	138	485	-24514	-18	-15	485	24.1	214	153	32	281293
ABarppapp:95	ABarppapp	95	553	-24446	-65	-65	553	32.7	197	174	38	311808
ABarppappa:138	ABarppappa	138	447	-24552	-34	-33	447	26.2	157	177	33	313792
ABarppappp:138	ABarppappp	138	484	-24515	-48	-49	484	41.1	114	182	33	525565
ABarppp:44	ABarppp	44	1563	-23436	-52	-52	1563	36.5	300	335	48	203795
ABarpppa:65	ABarpppa	65	1035	-23964	-63	-63	1035	29.1	293	334	42	118855
ABarpppaa:92	ABarpppaa	92	571	-24428	-25	-29	571	20.5	315	341	35	132085
ABarpppaaa:132	ABarpppaaa	132	555	-24444	0	-1	555	18.6	335	330	29	135821
ABarpppaap:132	ABarpppaap	132	510	-24489	-22	-21	510	20.4	300	359	31	140534
ABarpppap:92	ABarpppap	92	610	-24389	27	24	610	20.2	261	321	36	128397
ABarpppapa:129	ABarpppapa	129	535	-24464	-58	-55	535	19.7	258	343	33	132369
ABarpppapp:129	ABarpppapp	129	516	-24483	-30	-29	516	23.4	205	356	31	186397
ABarpppp:65	ABarpppp	65	1034	-23965	-29	-30	1034	28.5	244	276	42	113902
ABarppppa:95	ABarppppa	95	578	-24421	-26	-27	578	22.9	223	340	37	216667
ABarppppaa:136	ABarppppaa	136	504	-24495	-44	-45	504	24.1	292	406	32	324465
ABarppppap:136	ABarppppap	136	501	-24498	-22	-26	501	25.1	254	391	32	323979
ABarppppp:95	ABarppppp	95	543	-24457	-46	-45	543	27.6	161	316	38	277828
ABarpppppa:135	ABarpppppa	135	493	-24506	-26	-29	493	27.1	178	362	32	239161
ABarpppppp:135	ABarpppppp	135	487	-24512	-55	-57	487	35.5	130	353	34	502636
ABp:1	ABp	1	4046	-20954	-24	-24	4046	35.0	294	322	58	282220
ABpl:2	ABpl	2	3296	-21704	-29	-30	3296	28.9	340	235	63	293366
ABpla:12	ABpla	12	2531	-22468	-55	-55	2531	21.7	475	289	61	320136
ABplaa:24	ABplaa	24	2042	-22957	-81	-82	2042	22.9	536	253	57	322427
ABplaaa:43	ABplaaa	43	1534	-23465	-65	-65	1534	22.7	549	284	48	228345
ABplaaaa:66	ABplaaaa	66	1013	-23986	-78	-79	1013	28.6	566	260	41	205519
ABplaaaaa:95	ABplaaaaa	95	518	-24481	-62	-64	518	20.5	529	222	35	263442
ABplaaaaaa:135	ABplaaaaaa	135	478	-24521	-31	-39	478	17.5	537	224	31	293053
ABplaaaaap:135	ABplaaaaap	135	465	-24534	-45	-50	465	19.0	483	224	31	234191
ABplaaaap:95	ABplaaaap	95	552	-24447	-39	-40	552	19.0	473	223	36	203706
ABplaaaapa:135	ABplaaaapa	135	475	-24524	-31	-37	475	18.2	460	236	31	263381
ABplaaaapp:135	ABplaaaapp	135	560	-24439	-2	-5	560	20.1	419	243	31	135633
ABplaaap:66	ABplaaap	66	1015	-23984	-13	-14	1015	21.9	499	260	42	144535
ABplaaapa:97	ABplaaapa	97	533	-24466	-39	-42	533	18.6	424	211	35	179473
ABplaaapaa:139	ABplaaapaa	139	539	-24460	49	48	539	17.3	441	185	29	240447
ABplaaapap:139	ABplaaapap	139	458	-24541	-45	-46	458	23.2	432	148	34	389368
ABplaaapp:97	ABplaaapp	97	598	-24401	8	9	598	21.4	376	195	37	170688
ABplaaappa:136	ABplaaappa	136	560	-24439	-4	-7	560	20.3	378	168	30	186446
ABplaaappp:136	ABplaaappp	136	567	-24432	21	21	567	20.3	334	195	32	147772
ABplaap:43	ABplaap	43	1552	-23447	-45	-43	1552	25.3	492	217	48	194275
ABplaapa:65	ABplaapa	65	981	-24018	-59	-59	981	26.9	537	195	42	212537
ABplaapaa:98	ABplaapaa	98	576	-24423	-3	-4	576	21.8	487	161	37	329072
ABplaapaaa:135	ABplaapaaa	135	464	-24535	-29	-28	464	20.2	526	169	32	359210
ABplaapaap:135	ABplaapaap	135	486	-24514	-13	-14	486	19.5	485	159	32	324153
ABplaapap:98	ABplaapap	98	517	-24482	-85	-86	517	23.2	434	146	36	286978
ABplaapapa:132	ABplaapapa	132	512	-24487	-50	-68	512	27.2	467	147	34	535987
ABplaapapp:132	ABplaapapp	132	484	-24515	-75	-84	484	22.2	443	162	35	453294
ABplaapp:65	ABplaapp	65	1027	-23972	-43	-45	1027	28.7	465	196	44	194928
ABplaappa:96	ABplaappa	96	581	-24418	-40	-43	581	28.4	395	123	36	321862
ABplaappaa:135	ABplaappaa	135	541	-24458	-35	-44	541	35.0	414	107	31	452098
ABplaappap:135	ABplaappap	135	530	-24469	-66	-73	530	31.8	374	114	34	461424
ABplaappp:96	ABplaappp	96	561	-24438	-94	-95	561	32.1	342	125	40	374792
ABplaapppa:133	ABplaapppa	133	552	-24447	-74	-79	552	33.9	357	107	33	482373
ABplaapppp:133	ABplaapppp	133	553	-24446	-86	-94	553	36.4	310	113	36	565220
ABplap:24	ABplap	24	2058	-22941	-26	-25	2058	26.3	414	274	55	216476
ABplapa:43	ABplapa	43	1566	-23433	-16	-16	1566	25.0	453	295	47	148728
ABplapaa:65	ABplapaa	65	989	-24010	-28	-28	989	20.8	452	238	41	135104
ABplapaaa:97	ABplapaaa	97	577	-24422	-10	-11	577	22.8	361	139	36	245036
ABplapaaaa:134	ABplapaaaa	134	506	-24493	-78	-85	506	21.4	344	145	30	203464
ABplapaaap:134	ABplapaaap	134	542	-24457	-28	-28	542	21.7	302	154	31	166303
ABplapaap:97	ABplapaap	97	576	-24423	6	5	576	24.2	305	146	36	223997
ABplapaapa:137	ABplapaapa	137	511	-24488	-33	-43	511	28.8	314	118	30	355249
ABplapaapp:137	ABplapaapp	137	532	-24467	-40	-40	532	34.5	275	115	32	377378
ABplapap:65	ABplapap	65	1006	-23993	-42	-41	1006	25.8	363	223	42	136540
ABplapapa:95	ABplapapa	95	595	-24404	2	0	595	28.0	253	140	38	273971
ABplapapaa:133	ABplapapaa	133	436	-24563	-74	-75	436	33.4	152	151	34	445139
ABplapapap:133	ABplapapap	133	513	-24486	-63	-70	513	42.0	155	150	33	505076
ABplapapp:95	ABplapapp	95	575	-24424	-52	-52	575	36.7	191	142	37	355268
ABplapappa:131	ABplapappa	131	512	-24487	-117	-133	512	48.1	146	161	33	558977
ABplapappp:131	ABplapappp	131	522	-24477	-140	-150	522	48.4	125	199	33	509211
ABplapp:43	ABplapp	43	1538	-23461	-58	-60	1538	29.4	386	212	51	220322
ABplappa:66	ABplappa	66	977	-24022	-68	-69	977	29.9	401	167	43	222360
ABplappaa:99	ABplappaa	99	574	-24425	-94	-95	574	36.7	293	116	39	401056
ABplappaaa:137	ABplappaaa	137	569	-24430	-103	-108	569	41.5	268	121	33	450148
ABplappaap:137	ABplappaap	137	514	-24485	-94	-99	514	40.8	224	125	33	475163
ABplappap:99	ABplappap	99	551	-24448	-102	-101	551	38.5	228	119	39	465142
ABplappapa:136	ABplappapa	136	526	-24473	-4	-1	526	30.5	209	132	33	329282
ABplappapp:136	ABplappapp	136	519	-24480	-87	-90	519	44.7	196	138	32	462290
ABplappp:66	ABplappp	66	999	-24000	-75	-75	999	34.6	329	155	42	244671
ABplapppa:97	ABplapppa	97	623	-24376	-106	-109	623	46.9	229	126	37	537819
ABplapppaa:140	ABplapppaa	140	511	-24488	-144	-153	511	48.3	176	170	32	491048
ABplapppap:140	ABplapppap	140	531	-24468	-160	-190	531	53.6	177	187	32	476904
ABplapppp:97	ABplapppp	97	636	-24363	-111	-115	636	50.7	189	147	36	479943
ABplappppa:136	ABplappppa	136	519	-24480	-113	-121	519	55.1	151	177	33	558644
ABplappppp:136	ABplappppp	136	540	-24459	-171	-180	540	57.8	141	212	31	464037
ABplp:12	ABplp	12	2535	-22465	-72	-72	2535	28.7	348	164	61	369092
ABplpa:25	ABplpa	25	2070	-22929	-91	-91	2070	32.6	370	133	55	363615
ABplpaa:44	ABplpaa	44	1531	-23468	-64	-64	1531	27.1	414	130	47	220221
ABplpaaa:67	ABplpaaa	67	1031	-23968	-103	-103	1031	37.6	530	160	42	307824
ABplpaaaa:97	ABplpaaaa	97	584	-24415	-190	-205	584	51.2	493	157	37	500072
ABplpaaaaa:131	ABplpaaaaa	131	586	-24413	-88	-122	586	49.2	462	155	34	609798
ABplpaaaaaa:190	ABplpaaaaaa	190	572	-24427	-87	-149	572	51.8	494	189	28	407704
ABplpaaaaap:190	ABplpaaaaap	190	611	-24388	-59	-107	611	50.7	465	169	30	442239
ABplpaaaap:131	ABplpaaaap	131	683	-24316	-9	-30	683	52.2	414	134	35	581062
ABplpaaaapa:186	ABplpaaaapa	186	3324	-21675	2297	2457	3324	59.3	370	165	32	461117
ABplpaaaapp:186	ABplpaaaapp	186	3791	-21208	2632	2825	3791	56.4	333	150	30	435559
ABplpaaap:97	ABplpaaap	97	636	-24363	-110	-111	636	50.6	442	130	37	473294
ABplpaaapa:133	ABplpaaapa	133	567	-24432	-77	-100	567	49.0	442	129	33	633442
ABplpaaapaa:207	ABplpaaapaa	207	532	-24467	-65	-76	532	56.0	483	165	26	315484
ABplpaaapap:207	ABplpaaapap	207	521	-24479	-69	-82	521	55.8	453	146	28	351589
ABplpaaapp:133	ABplpaaapp	133	562	-24437	-124	-148	562	48.7	408	120	34	577480
ABplpaaappa:188	ABplpaaappa	188	523	-24476	-109	-151	523	55.5	439	163	31	441622
ABplpaaappp:188	ABplpaaappp	188	534	-24465	-155	-179	534	52.7	417	160	30	439711
ABplpaap:67	ABplpaap	67	1052	-23947	-40	-43	1052	34.9	472	135	41	243200
ABplpaapa:96	ABplpaapa	96	575	-24424	-91	-92	575	42.4	467	120	35	407978
ABplpaapaa:135	ABplpaapaa	135	545	-24454	-70	-87	545	43.0	460	136	32	529252
ABplpaapaaa:197	ABplpaapaaa	197	605	-24394	-46	-78	605	47.4	486	185	29	409368
ABplpaapaap:197	ABplpaapaap	197	525	-24474	-68	-107	525	46.0	465	144	29	410130
ABplpaapap:135	ABplpaapap	135	522	-24477	-70	-73	522	40.7	427	106	33	523027
ABplpaapapa:196	ABplpaapapa	196	477	-24523	-26	-11	477	43.2	490	122	32	472273
ABplpaapapp:196	ABplpaapapp	196	493	-24506	-68	-66	493	49.8	459	124	29	421414
ABplpaapp:96	ABplpaapp	96	608	-24391	-103	-111	608	43.6	416	115	37	436235
ABplpaappa:130	ABplpaappa	130	584	-24415	-97	-115	584	37.7	401	129	33	494277
ABplpaappaa:193	ABplpaappaa	193	616	-24383	-31	-58	616	41.3	423	147	31	492220
ABplpaappap:193	ABplpaappap	193	482	-24517	-61	-76	482	35.7	398	143	29	356656
ABplpaappp:130	ABplpaappp	130	554	-24445	-101	-115	554	43.6	372	109	34	558693
ABplpaapppa:184	ABplpaapppa	184	561	-24438	-48	-93	561	49.9	437	131	30	462868
ABplpaapppp:184	ABplpaapppp	184	551	-24448	-90	-141	551	50.6	414	141	30	405421
ABplpap:44	ABplpap	44	1613	-23386	-105	-105	1613	40.0	332	116	47	304993
ABplpapa:65	ABplpapa	65	1088	-23912	-164	-166	1088	48.7	455	139	41	292962
ABplpapaa:94	ABplpapaa	94	639	-24360	-206	-221	639	59.4	416	164	35	422425
ABplpapaaa:133	ABplpapaaa	133	599	-24400	-215	-257	599	56.2	389	182	33	516938
ABplpapaaaa:193	ABplpapaaaa	193	540	-24459	-214	-261	540	59.0	411	214	28	360742
ABplpapaaap:193	ABplpapaaap	193	551	-24448	-207	-202	551	56.5	380	198	30	447798
ABplpapaap:133	ABplpapaap	133	585	-24414	-161	-187	585	55.2	365	158	33	518595
ABplpapaapa:194	ABplpapaapa	194	543	-24456	-153	-222	543	55.8	413	195	28	363084
ABplpapaapp:194	ABplpapaapp	194	579	-24421	-180	-103	579	56.1	388	174	27	436451
ABplpapap:94	ABplpapap	94	643	-24356	-231	-227	643	58.7	377	152	36	429914
ABplpapapa:132	ABplpapapa	132	561	-24438	-286	-274	561	60.1	344	180	31	425829
ABplpapapaa:187	ABplpapapaa	187	635	-24364	-260	-286	635	55.2	360	200	28	373971
ABplpapapap:187	ABplpapapap	187	771	-24228	-415	-259	771	54.9	334	191	29	395817
ABplpapapp:132	ABplpapapp	132	1013	-23986	41	75	1013	59.5	309	198	31	403456
ABplpapappa:189	ABplpapappa	189	4520	-20479	2793	3007	4520	56.3	327	222	28	334453
ABplpapappp:189	ABplpapappp	189	3824	-21175	2069	2430	3824	55.4	303	247	30	402281
ABplpapp:65	ABplpapp	65	1100	-23899	-199	-204	1100	48.9	386	129	42	291104
ABplpappa:92	ABplpappa	92	1356	-23643	373	373	1356	60.1	382	195	38	381233
ABplpappaa:125	ABplpappaa	125	3409	-21590	2292	2280	3409	60.8	367	216	40	596741
ABplpappaaa:167	ABplpappaaa	167	2915	-22084	1795	1838	2915	61.0	382	251	32	449599
ABplpappaap:167	ABplpappaap	167	3691	-21308	2127	2339	3691	59.4	340	249	37	537048
ABplpappap:125	ABplpappap	125	1627	-23372	431	642	1627	60.5	336	248	28	320772
ABplpappp:92	ABplpappp	92	1618	-23381	671	661	1618	61.2	322	197	36	417708
ABplpapppa:131	ABplpapppa	131	3678	-21321	2450	2536	3678	60.1	295	249	33	467307
ABplpapppaa:188	ABplpapppaa	188	2755	-22244	1148	1474	2755	57.3	283	260	29	385437
ABplpapppap:188	ABplpapppap	188	2559	-22440	1211	1464	2559	58.6	263	293	29	392379
ABplpapppp:131	ABplpapppp	131	3946	-21053	2797	2809	3946	60.1	254	241	32	457812
ABplpappppa:193	ABplpappppa	193	3074	-21925	1635	1857	3074	56.7	257	270	27	343053
ABplpappppp:193	ABplpappppp	193	3290	-21709	1974	2109	3290	56.4	216	265	27	356366
ABplpp:25	ABplpp	25	2070	-22929	-40	-40	2070	28.6	274	149	55	298216
ABplppa:44	ABplppa	44	1510	-23489	-30	-30	1510	22.9	328	159	46	151001
ABplppaa:68	ABplppaa	68	1002	-23997	-69	-70	1002	37.1	420	129	40	277065
ABplppaaa:99	ABplppaaa	99	646	-24353	-73	-76	646	48.3	386	125	35	436225
ABplppaaaa:139	ABplppaaaa	139	504	-24495	-140	-157	504	50.2	372	131	35	574546
ABplppaaaaa:184	ABplppaaaaa	184	515	-24484	-138	-170	515	48.6	392	163	30	455094
ABplppaaaap:184	ABplppaaaap	184	580	-24419	-105	-138	580	49.2	363	133	33	622616
ABplppaaap:139	ABplppaaap	139	551	-24448	-76	-92	551	48.7	355	121	29	443945
ABplppaap:99	ABplppaap	99	575	-24424	-171	-179	575	53.1	344	129	36	483780
ABplppaapa:136	ABplppaapa	136	555	-24444	-163	-145	555	55.5	326	155	31	476988
ABplppaapaa:202	ABplppaapaa	202	717	-24282	-216	-116	717	55.7	367	173	27	377720
ABplppaapap:202	ABplppaapap	202	613	-24387	-259	-233	613	52.7	345	165	28	390771
ABplppaapp:136	ABplppaapp	136	830	-24169	116	129	830	58.6	287	171	32	484072
ABplppaappa:197	ABplppaappa	197	3393	-21606	1628	2036	3393	58.7	309	221	27	321216
ABplppaappp:197	ABplppaappp	197	3705	-21294	2369	2532	3705	57.8	278	217	28	349551
ABplppap:68	ABplppap	68	998	-24001	-106	-111	998	39.4	353	143	40	270390
ABplppapa:99	ABplppapa	99	614	-24385	-111	-120	614	48.3	320	129	36	469299
ABplppapaa:137	ABplppapaa	137	649	-24350	-66	-76	649	50.6	322	128	34	565557
ABplppapaaa:195	ABplppapaaa	195	1462	-23537	483	515	1462	50.8	319	155	29	370416
ABplppapaap:195	ABplppapaap	195	1254	-23745	371	398	1254	51.0	289	162	29	383871
ABplppapap:137	ABplppapap	137	620	-24379	-103	-112	620	50.3	276	133	34	557787
ABplppapapa:204	ABplppapapa	204	643	-24356	-174	-125	643	50.9	268	164	29	374319
ABplppapapp:204	ABplppapapp	204	596	-24403	-184	-191	596	50.2	240	172	26	290511
ABplppapp:99	ABplppapp	99	615	-24384	-132	-139	615	48.7	265	137	37	510947
ABplppappa:137	ABplppappa	137	567	-24433	-158	-158	567	53.7	279	144	33	540560
ABplppappaa:198	ABplppappaa	198	765	-24234	-381	-280	765	51.6	318	194	29	369831
ABplppappap:198	ABplppappap	198	831	-24168	-501	-286	831	55.2	293	193	28	370965
ABplppappp:137	ABplppappp	137	568	-24431	-97	-102	568	54.5	238	152	33	560553
ABplppapppa:203	ABplppapppa	203	644	-24355	-254	-176	644	54.1	261	193	29	392357
ABplppapppp:203	ABplppapppp	203	874	-24125	-57	126	874	56.0	233	190	32	516369
ABplppp:44	ABplppp	44	1556	-23443	-87	-87	1556	36.6	253	132	47	254722
ABplpppa:66	ABplpppa	66	1054	-23945	-123	-126	1054	45.2	332	115	41	316271
ABplpppaa:95	ABplpppaa	95	681	-24318	-102	-113	681	56.3	293	136	37	502301
ABplpppaaa:132	ABplpppaaa	132	599	-24400	-69	-59	599	58.5	249	168	32	507430
ABplpppaaaa:196	ABplpppaaaa	196	1810	-23189	662	952	1810	59.3	254	214	30	401336
ABplpppaaap:196	ABplpppaaap	196	1632	-23367	712	886	1632	58.6	218	196	30	436493
ABplpppaap:132	ABplpppaap	132	523	-24476	-121	-127	523	57.1	207	169	33	510717
ABplpppaapa:192	ABplpppaapa	192	558	-24442	-100	-102	558	56.0	182	202	27	335251
ABplpppaapp:192	ABplpppaapp	192	607	-24392	-75	-92	607	59.3	170	224	31	480859
ABplpppap:95	ABplpppap	95	686	-24313	-115	-121	686	56.3	234	147	37	482130
ABplpppapa:133	ABplpppapa	133	583	-24416	-145	-160	583	58.1	196	193	34	461632
ABplpppapaa:170	ABplpppapaa	170	626	-24373	-226	-131	626	60.6	199	224	31	463390
ABplpppapap:170	ABplpppapap	170	547	-24452	-303	-233	547	60.2	188	267	33	502037
ABplpppapp:133	ABplpppapp	133	722	-24277	-13	-27	722	62.0	196	220	29	478608
ABplpppp:66	ABplpppp	66	1024	-23975	-162	-163	1024	47.0	269	124	42	300334
ABplppppa:94	ABplppppa	94	622	-24377	-216	-217	622	59.3	288	172	37	416277
ABplppppaa:130	ABplppppaa	130	545	-24454	-453	-292	545	59.9	274	204	31	421478
ABplppppaaa:188	ABplppppaaa	188	642	-24357	-339	-274	642	56.4	255	232	27	335989
ABplppppaap:188	ABplppppaap	188	665	-24334	-518	-295	665	55.5	236	244	28	354976
ABplppppap:130	ABplppppap	130	820	-24179	-25	38	820	58.5	238	204	31	425859
ABplppppapa:186	ABplppppapa	186	2869	-22130	1729	1852	2869	59.7	226	221	29	374339
ABplppppapp:186	ABplppppapp	186	2634	-22365	1394	1507	2634	59.7	211	253	29	352892
ABplppppp:94	ABplppppp	94	628	-24371	-142	-149	628	61.6	246	198	38	447960
ABplpppppa:132	ABplpppppa	132	565	-24434	-195	-178	565	54.5	218	238	33	520335
ABplpppppaa:212	ABplpppppaa	212	489	-24511	-110	-122	489	44.4	193	215	30	413992
ABplpppppap:212	ABplpppppap	212	688	-24312	-147	-21	688	50.1	198	237	29	401727
ABplpppppp:132	ABplpppppp	132	497	-24502	-176	-181	497	59.4	178	242	32	446650
ABplppppppa:182	ABplppppppa	182	535	-24464	-112	-151	535	60.1	150	269	32	486265
ABplppppppp:182	ABplppppppp	182	474	-24525	-159	-184	474	58.0	131	258	32	474551
ABpr:2	ABpr	2	3293	-21706	-176	-176	3293	53.8	245	353	66	662698
ABpra:12	ABpra	12	2550	-22449	-193	-193	2550	54.3	267	378	62	633591
ABpraa:25	ABpraa	25	2078	-22921	-214	-214	2078	53.7	322	393	57	505223
ABpraaa:43	ABpraaa	43	1568	-23431	-104	-104	1568	41.5	357	416	48	306016
ABpraaaa:67	ABpraaaa	67	962	-24037	-62	-61	962	39.7	405	412	40	296674
ABpraaaaa:103	ABpraaaaa	103	544	-24455	-56	-57	544	40.2	477	406	34	404293
ABpraaaaaa:144	ABpraaaaaa	144	471	-24528	-27	-28	471	47.9	532	384	30	423877
ABpraaaaap:144	ABpraaaaap	144	435	-24564	-30	-24	435	40.9	530	394	32	499727
ABpraaaap:103	ABpraaaap	103	550	-24449	-70	-76	550	41.1	428	415	34	403681
ABpraaaapa:139	ABpraaaapa	139	517	-24482	-43	-48	517	46.2	492	400	31	459594
ABpraaaapp:139	ABpraaaapp	139	490	-24509	-37	-33	490	38.3	472	412	32	451729
ABpraaap:67	ABpraaap	67	1042	-23957	-51	-52	1042	35.5	327	414	41	226686
ABpraaapa:96	ABpraaapa	96	602	-24397	-43	-44	602	33.7	429	394	35	353565
ABpraaapaa:136	ABpraaapaa	136	479	-24520	-106	-131	479	38.5	499	382	32	515252
ABpraaapap:136	ABpraaapap	136	520	-24479	-49	-61	520	32.1	492	388	33	532648
ABpraaapp:96	ABpraaapp	96	625	-24374	-44	-48	625	33.6	366	413	38	364965
ABpraaappa:128	ABpraaappa	128	560	-24439	-87	-118	560	37.1	449	391	32	474090
ABpraaappp:128	ABpraaappp	128	600	-24399	-71	-82	600	34.4	405	399	34	426999
ABpraap:43	ABpraap	43	1607	-23392	-220	-221	1607	54.6	280	372	49	322790
ABpraapa:66	ABpraapa	66	1016	-23983	-61	-62	1016	37.5	277	408	40	238244
ABpraapaa:99	ABpraapaa	99	541	-24458	-65	-65	541	26.4	397	400	37	359123
ABpraapaaa:135	ABpraapaaa	135	485	-24514	-48	-46	485	19.1	507	364	32	340833
ABpraapaap:135	ABpraapaap	135	496	-24503	-14	-6	496	23.1	505	380	33	447469
ABpraapap:99	ABpraapap	99	602	-24397	0	-3	602	27.8	335	400	36	324776
ABpraapapa:134	ABpraapapa	134	547	-24452	-8	-9	547	27.6	437	405	33	388798
ABpraapapp:134	ABpraapapp	134	521	-24478	-52	-47	521	25.2	405	385	31	265386
ABpraapp:66	ABpraapp	66	1045	-23954	-66	-68	1045	39.2	223	371	43	250438
ABpraappa:97	ABpraappa	97	601	-24398	-29	-33	601	32.3	304	422	36	375956
ABpraappaa:139	ABpraappaa	139	545	-24454	-21	-27	545	36.2	414	419	30	425320
ABpraappap:139	ABpraappap	139	537	-24462	-64	-58	537	39.2	383	420	33	487834
ABpraappp:97	ABpraappp	97	570	-24429	-90	-95	570	35.2	248	406	37	355334
ABpraapppa:132	ABpraapppa	132	544	-24455	-71	-77	544	36.0	342	424	33	448302
ABpraapppp:132	ABpraapppp	132	547	-24452	-115	-115	547	42.5	309	416	33	487347
ABprap:25	ABprap	25	2062	-22937	-157	-157	2062	45.3	224	385	56	466013
ABprapa:43	ABprapa	43	1560	-23439	-74	-73	1560	35.0	279	409	47	241759
ABprapaa:65	ABprapaa	65	1015	-23984	-28	-28	1015	26.1	252	388	40	143372
ABprapaaa:96	ABprapaaa	96	580	-24419	-10	-12	580	24.8	275	393	37	273911
ABprapaaaa:133	ABprapaaaa	133	511	-24488	-48	-51	511	26.7	360	379	32	297353
ABprapaaap:133	ABprapaaap	133	469	-24530	-88	-95	469	29.1	307	397	31	218618
ABprapaap:96	ABprapaap	96	587	-24412	-40	-40	587	28.3	226	384	35	267683
ABprapaapa:137	ABprapaapa	137	465	-24534	-92	-91	465	33.7	294	425	30	280852
ABprapaapp:137	ABprapaapp	137	519	-24480	-88	-91	519	35.7	270	413	33	382506
ABprapap:65	ABprapap	65	1019	-23980	-31	-30	1019	29.1	189	334	42	157360
ABprapapa:94	ABprapapa	94	549	-24451	-68	-69	549	32.2	162	358	37	317212
ABprapapaa:132	ABprapapaa	132	490	-24509	-57	-59	490	33.8	159	374	32	333720
ABprapapap:132	ABprapapap	132	501	-24498	-43	-47	501	41.3	159	382	32	440978
ABprapapp:94	ABprapapp	94	573	-24426	-23	-27	573	39.6	123	324	37	387338
ABprapappa:132	ABprapappa	132	467	-24532	-71	-73	467	45.8	141	370	32	477015
ABprapappp:132	ABprapappp	132	523	-24476	-51	-61	523	47.3	125	334	33	484076
ABprapp:43	ABprapp	43	1547	-23452	-99	-99	1547	37.9	196	349	46	234633
ABprappa:66	ABprappa	66	1014	-23985	-67	-68	1014	39.5	164	341	43	272859
ABprappaa:99	ABprappaa	99	576	-24423	-114	-117	576	40.8	193	401	37	420104
ABprappaaa:139	ABprappaaa	139	560	-24439	-86	-96	560	41.1	260	406	31	388206
ABprappaap:139	ABprappaap	139	525	-24474	-47	-49	525	40.8	224	399	32	408071
ABprappap:99	ABprappap	99	553	-24446	-119	-125	553	44.1	149	367	36	423671
ABprappapa:137	ABprappapa	137	500	-24499	-24	-26	500	34.3	208	400	32	329271
ABprappapp:137	ABprappapp	137	548	-24451	-45	-51	548	43.3	194	393	31	381406
ABprappp:66	ABprappp	66	987	-24012	-57	-58	987	38.7	137	278	40	237145
ABprapppa:99	ABprapppa	99	566	-24433	-131	-137	566	53.5	156	359	35	481979
ABprapppaa:141	ABprapppaa	141	504	-24495	-117	-144	504	49.1	172	360	31	450629
ABprapppap:141	ABprapppap	141	482	-24517	-183	-213	482	53.7	167	342	32	446472
ABprapppp:99	ABprapppp	99	587	-24412	-112	-118	587	56.0	140	311	36	471679
ABprappppa:141	ABprappppa	141	478	-24521	-82	-87	478	54.7	153	355	31	450674
ABprappppp:141	ABprappppp	141	532	-24467	-107	-116	532	56.5	141	318	31	445534
ABprp:12	ABprp	12	2543	-22456	-235	-235	2543	54.4	186	259	61	628542
ABprpa:25	ABprpa	25	2058	-22941	-255	-255	2058	57.8	210	306	56	468695
ABprpaa:44	ABprpaa	44	1532	-23467	-159	-159	1532	49.0	211	403	47	344554
ABprpaaa:67	ABprpaaa	67	1031	-23968	-110	-111	1031	48.0	271	418	42	314188
ABprpaaaa:97	ABprpaaaa	97	605	-24394	-81	-87	605	48.5	386	411	36	430300
ABprpaaaaa:131	ABprpaaaaa	131	586	-24413	-66	-101	586	50.3	455	372	35	601679
ABprpaaaaaa:191	ABprpaaaaaa	191	510	-24489	-106	-123	510	48.9	489	357	26	342913
ABprpaaaaap:191	ABprpaaaaap	191	595	-24404	-15	-60	595	46.2	465	374	29	408017
ABprpaaaap:131	ABprpaaaap	131	584	-24415	-20	-24	584	54.2	407	400	35	523892
ABprpaaaapa:183	ABprpaaaapa	183	1979	-23020	1084	1240	1979	56.6	375	381	31	484586
ABprpaaaapp:183	ABprpaaaapp	183	2119	-22880	1178	1367	2119	53.4	334	389	31	393661
ABprpaaap:97	ABprpaaap	97	628	-24371	-69	-74	628	49.3	331	421	35	400860
ABprpaaapa:132	ABprpaaapa	132	535	-24464	-80	-92	535	49.0	437	398	32	527951
ABprpaaapaa:203	ABprpaaapaa	203	573	-24426	-1	-19	573	54.3	478	382	30	502093
ABprpaaapap:203	ABprpaaapap	203	471	-24528	-88	-113	471	48.5	465	399	30	350828
ABprpaaapp:132	ABprpaaapp	132	540	-24459	-90	-102	540	49.1	403	409	33	521343
ABprpaaappa:188	ABprpaaappa	188	513	-24486	-94	-129	513	51.2	447	392	30	508561
ABprpaaappp:188	ABprpaaappp	188	471	-24528	-102	-80	471	53.5	423	394	29	408623
ABprpaap:67	ABprpaap	67	1060	-23939	-108	-113	1060	47.1	207	396	40	278130
ABprpaapa:96	ABprpaapa	96	597	-24402	-95	-101	597	41.0	352	421	36	424085
ABprpaapaa:133	ABprpaapaa	133	543	-24456	-96	-116	543	45.2	459	396	33	531780
ABprpaapaaa:188	ABprpaapaaa	188	555	-24444	-38	-61	555	43.8	483	360	30	481395
ABprpaapaap:188	ABprpaapaap	188	482	-24517	-85	-107	482	41.6	460	392	29	384463
ABprpaapap:133	ABprpaapap	133	539	-24460	-61	-64	539	41.7	426	422	31	416037
ABprpaapapa:193	ABprpaapapa	193	472	-24527	-38	-36	472	37.5	485	413	31	384445
ABprpaapapp:193	ABprpaapapp	193	453	-24546	-59	-52	453	44.1	461	417	28	342062
ABprpaapp:96	ABprpaapp	96	594	-24405	-89	-90	594	42.8	292	419	37	394455
ABprpaappa:132	ABprpaappa	132	568	-24431	-50	-62	568	39.5	403	405	34	541004
ABprpaappaa:193	ABprpaappaa	193	483	-24516	-102	-127	483	38.1	434	386	33	505910
ABprpaappap:193	ABprpaappap	193	575	-24424	-51	-62	575	34.6	398	392	30	343574
ABprpaappp:132	ABprpaappp	132	524	-24475	-74	-69	524	46.4	372	417	33	528526
ABprpaapppa:188	ABprpaapppa	188	504	-24495	-77	-115	504	45.5	439	399	27	377782
ABprpaapppp:188	ABprpaapppp	188	537	-24462	-27	-26	537	47.6	413	394	27	316433
ABprpap:44	ABprpap	44	1572	-23427	-228	-228	1572	57.3	182	328	48	339806
ABprpapa:67	ABprpapa	67	1061	-23938	-204	-204	1061	58.0	260	385	43	322372
ABprpapaa:95	ABprpapaa	95	596	-24403	-172	-184	596	57.4	340	384	36	408272
ABprpapaaa:134	ABprpapaaa	134	534	-24465	-125	-144	534	56.2	385	341	33	495758
ABprpapaaaa:195	ABprpapaaaa	195	508	-24491	-66	-90	508	56.1	421	338	28	379285
ABprpapaaap:195	ABprpapaaap	195	571	-24428	-104	-136	571	56.3	379	334	28	371165
ABprpapaap:134	ABprpapaap	134	539	-24460	-139	-147	539	56.3	360	365	33	519536
ABprpapaapa:194	ABprpapaapa	194	510	-24489	-54	-76	510	54.3	419	362	27	339611
ABprpapaapp:194	ABprpapaapp	194	558	-24441	-155	-129	558	54.8	390	362	29	377728
ABprpapap:95	ABprpapap	95	627	-24372	-171	-189	627	56.3	299	361	36	384733
ABprpapapa:132	ABprpapapa	132	601	-24398	-129	-137	601	58.4	326	333	31	402488
ABprpapapaa:187	ABprpapapaa	187	583	-24416	-575	-311	583	56.8	353	331	27	323929
ABprpapapap:187	ABprpapapap	187	775	-24224	-251	-139	775	52.3	335	347	27	340389
ABprpapapp:132	ABprpapapp	132	840	-24159	77	49	840	59.8	289	326	33	462960
ABprpapappa:187	ABprpapappa	187	4102	-20897	2608	2833	4102	56.5	324	319	29	406326
ABprpapappp:187	ABprpapappp	187	4585	-20414	2891	3151	4585	56.6	292	302	28	340213
ABprpapp:67	ABprpapp	67	1060	-23939	-218	-223	1060	59.1	209	334	44	309807
ABprpappa:95	ABprpappa	95	662	-24337	-155	-175	662	60.7	295	349	37	416537
ABprpappaa:130	ABprpappaa	130	590	-24409	-157	-179	590	60.4	356	305	32	424181
ABprpappaaa:183	ABprpappaaa	183	608	-24391	-272	-145	608	62.0	404	274	31	418199
ABprpappaap:183	ABprpappaap	183	651	-24348	-224	-155	651	61.0	376	304	29	363429
ABprpappap:130	ABprpappap	130	592	-24407	-234	-208	592	60.3	315	285	34	494428
ABprpappapa:185	ABprpappapa	185	2048	-22951	964	1157	2048	60.4	344	303	34	484932
ABprpappapp:185	ABprpappapp	185	3010	-21989	1375	1721	3010	59.0	311	271	30	376974
ABprpappp:95	ABprpappp	95	643	-24356	-163	-176	643	60.6	249	332	38	422503
ABprpapppa:129	ABprpapppa	129	578	-24421	-232	-220	578	58.2	286	293	33	476085
ABprpapppaa:188	ABprpapppaa	188	690	-24309	-232	-181	690	53.2	355	311	30	418165
ABprpapppap:188	ABprpapppap	188	846	-24153	-538	-254	846	53.0	315	291	30	401859
ABprpapppp:129	ABprpapppp	129	592	-24407	-147	-155	592	57.3	232	273	32	427657
ABprpappppa:183	ABprpappppa	183	593	-24406	-279	-284	593	51.1	237	289	31	442399
ABprpappppp:183	ABprpappppp	183	731	-24268	-106	-91	731	51.3	213	268	30	404153
ABprpp:25	ABprpp	25	2077	-22922	-188	-188	2077	47.1	118	281	56	527672
ABprppa:44	ABprppa	44	1528	-23471	-144	-144	1528	42.9	131	361	46	319461
ABprppaa:67	ABprppaa	67	978	-24021	-166	-175	978	51.1	181	382	41	336518
ABprppaaa:101	ABprppaaa	101	606	-24393	-117	-128	606	51.5	306	402	34	401632
ABprppaaaa:140	ABprppaaaa	140	515	-24484	-119	-124	515	52.7	367	394	34	516797
ABprppaaaaa:186	ABprppaaaaa	186	594	-24405	-15	-26	594	48.8	402	367	28	368612
ABprppaaaap:186	ABprppaaaap	186	686	-24313	-27	-24	686	48.7	373	391	31	396776
ABprppaaap:140	ABprppaaap	140	601	-24398	-36	-51	601	49.1	360	403	29	340601
ABprppaap:101	ABprppaap	101	575	-24424	-146	-149	575	55.9	264	392	36	428744
ABprppaapa:137	ABprppaapa	137	572	-24427	-161	-165	572	55.6	326	370	31	434169
ABprppaapaa:200	ABprppaapaa	200	628	-24372	-143	-197	628	53.0	371	355	26	296155
ABprppaapap:200	ABprppaapap	200	599	-24400	-286	-228	599	50.7	352	372	26	287848
ABprppaapp:137	ABprppaapp	137	862	-24137	121	143	862	58.3	284	363	33	463273
ABprppaappa:198	ABprppaappa	198	3114	-21886	1220	1897	3114	57.3	312	326	28	311916
ABprppaappp:198	ABprppaappp	198	3224	-21775	1650	2041	3224	56.7	285	324	29	343890
ABprppap:67	ABprppap	67	1015	-23984	-96	-97	1015	45.3	143	335	41	277460
ABprppapa:99	ABprppapa	99	611	-24388	-82	-92	611	47.6	245	389	37	417344
ABprppapaa:135	ABprppapaa	135	632	-24367	-19	-26	632	51.9	318	401	32	411383
ABprppapaaa:191	ABprppapaaa	191	1357	-23642	405	480	1357	48.8	326	384	29	337193
ABprppapaap:191	ABprppapaap	191	999	-24000	197	200	999	47.2	292	378	28	306044
ABprppapap:135	ABprppapap	135	556	-24443	-117	-125	556	50.6	274	394	32	500437
ABprppapapa:219	ABprppapapa	219	579	-24421	-121	-86	579	49.0	284	361	26	256828
ABprppapapp:219	ABprppapapp	219	589	-24411	-142	-172	589	49.5	250	364	29	514008
ABprppapp:99	ABprppapp	99	612	-24387	-135	-143	612	49.5	200	369	36	452978
ABprppappa:138	ABprppappa	138	564	-24435	-102	-97	564	53.6	268	392	33	486867
ABprppappaa:197	ABprppappaa	197	804	-24195	-224	-149	804	50.0	310	351	28	357908
ABprppappap:197	ABprppappap	197	768	-24231	-309	-144	768	53.3	289	352	29	393714
ABprppappp:138	ABprppappp	138	551	-24448	-108	-116	551	52.7	229	377	34	566864
ABprppapppa:208	ABprppapppa	208	541	-24459	-341	-162	541	53.3	266	350	29	334645
ABprppapppp:208	ABprppapppp	208	619	-24380	-276	-203	619	52.6	228	356	30	423952
ABprppp:44	ABprppp	44	1585	-23414	-160	-160	1585	49.5	125	281	47	334629
ABprpppa:67	ABprpppa	67	1045	-23954	-184	-186	1045	54.8	153	327	41	317749
ABprpppaa:97	ABprpppaa	97	606	-24393	-113	-116	606	54.7	218	397	36	452736
ABprpppaaa:136	ABprpppaaa	136	567	-24432	-171	-108	567	58.3	244	371	32	479083
ABprpppaaaa:199	ABprpppaaaa	199	1400	-23599	-41	461	1400	56.9	263	332	29	350968
ABprpppaaap:199	ABprpppaaap	199	1166	-23833	-76	392	1166	57.5	224	348	30	401615
ABprpppaap:136	ABprpppaap	136	524	-24475	-117	-113	524	57.7	198	360	32	463821
ABprpppaapa:198	ABprpppaapa	198	577	-24422	-4	-2	577	56.2	192	349	29	377690
ABprpppaapp:198	ABprpppaapp	198	510	-24489	-47	-45	510	58.7	169	352	30	379939
ABprpppap:97	ABprpppap	97	601	-24398	-168	-177	601	57.4	172	363	35	417975
ABprpppapa:136	ABprpppapa	136	551	-24448	-140	-139	551	59.7	188	329	32	393931
ABprpppapaa:178	ABprpppapaa	178	618	-24381	-182	-133	618	59.8	187	329	28	326703
ABprpppapap:178	ABprpppapap	178	541	-24458	-197	-237	541	58.5	173	291	30	315523
ABprpppapp:136	ABprpppapp	136	692	-24307	-24	-54	692	60.9	180	287	28	306510
ABprpppp:67	ABprpppp	67	1028	-23971	-196	-197	1028	53.2	122	276	43	338040
ABprppppa:95	ABprppppa	95	616	-24383	-203	-207	616	58.8	204	358	37	404933
ABprppppaa:129	ABprppppaa	129	556	-24443	-255	-251	556	57.7	259	333	31	399618
ABprppppaaa:184	ABprppppaaa	184	740	-24259	-511	-331	740	55.4	252	310	28	363498
ABprppppaap:184	ABprppppaap	184	1030	-23969	-479	-255	1030	54.4	224	308	29	386736
ABprppppap:129	ABprppppap	129	1244	-23755	474	433	1244	59.5	224	333	32	407809
ABprppppapa:185	ABprppppapa	185	4428	-20571	3090	3158	4428	58.3	229	333	30	412768
ABprppppapp:185	ABprppppapp	185	4458	-20541	3071	3198	4458	58.9	212	302	29	358485
ABprppppp:95	ABprppppp	95	624	-24375	-157	-164	624	60.2	187	307	37	415353
ABprpppppa:130	ABprpppppa	130	582	-24417	-175	-185	582	55.1	213	301	33	484127
ABprpppppaa:199	ABprpppppaa	199	551	-24448	-27	-43	551	44.9	215	332	30	368640
ABprpppppap:199	ABprpppppap	199	576	-24423	-116	-135	576	48.4	191	307	29	374595
ABprpppppp:130	ABprpppppp	130	584	-24415	-102	-137	584	57.6	171	274	31	396682
ABprppppppa:179	ABprppppppa	179	643	-24356	-63	-113	643	59.2	150	293	29	394350
ABprppppppp:179	ABprppppppp	179	581	-24418	-76	-95	581	55.0	127	301	28	318115
EMS:1	EMS	1	3823	-21176	-131	-131	3823	44.6	318	144	75	898852
MS:4	MS	4	3099	-21900	-179	-179	3099	55.3	394	202	63	597645
MSa:16	MSa	16	2408	-22591	-254	-254	2408	53.2	423	175	61	587236
MSaa:30	MSaa	30	1944	-23055	-278	-278	1944	57.7	456	201	54	429894
MSaaa:49	MSaaa	49	1475	-23524	-266	-267	1475	58.1	486	230	47	273655
MSaaaa:71	MSaaaa	71	980	-24019	-173	-173	980	50.2	522	300	41	221932
MSaaaaa:96	MSaaaaa	96	590	-24409	-96	-99	590	38.9	545	294	36	270277
MSaaaaaa:127	MSaaaaaa	127	506	-24493	-109	-124	506	35.9	562	280	30	341254
MSaaaaap:127	MSaaaaap	127	497	-24502	-136	-149	497	29.3	543	258	33	270472
MSaaaap:96	MSaaaap	96	536	-24463	-100	-102	536	30.9	500	278	36	211971
MSaaaapa:131	MSaaaapa	131	477	-24522	-81	-88	477	27.0	503	254	31	225398
MSaaaapp:131	MSaaaapp	131	509	-24490	-68	-72	509	28.3	465	245	30	195897
MSaaap:71	MSaaap	71	984	-24015	-149	-152	984	52.0	453	272	41	220720
MSaaapa:98	MSaaapa	98	541	-24458	-116	-118	541	40.4	495	268	38	275220
MSaaapaa:129	MSaaapaa	129	475	-24524	-123	-129	475	35.5	515	236	32	291010
MSaaapap:129	MSaaapap	129	545	-24455	-48	-62	545	34.4	473	239	34	300484
MSaaapp:98	MSaaapp	98	616	-24383	-43	-43	616	39.9	427	270	32	263764
MSaap:49	MSaap	49	1463	-23536	-274	-275	1463	58.9	397	210	46	242144
MSaapa:71	MSaapa	71	1017	-23982	-235	-241	1017	57.8	427	244	41	222071
MSaapaa:97	MSaapaa	97	632	-24367	-113	-116	632	48.0	436	247	37	280382
MSaapaaa:128	MSaapaaa	128	552	-24447	-140	-156	552	47.3	437	238	33	391500
MSaapaaaa:179	MSaapaaaa	179	584	-24415	-149	-191	584	49.7	406	217	29	346161
MSaapaaap:179	MSaapaaap	179	588	-24411	-188	-163	588	47.3	385	218	30	344743
MSaapaap:128	MSaapaap	128	579	-24420	-118	-131	579	40.8	414	217	34	330616
MSaapaapa:173	MSaapaapa	173	490	-24509	-174	-198	490	41.0	394	212	29	296215
MSaapaapp:173	MSaapaapp	173	579	-24420	-134	-143	579	37.5	363	207	31	307069
MSaapap:97	MSaapap	97	646	-24353	-160	-173	646	50.6	364	241	34	279366
MSaapapa:135	MSaapapa	135	1277	-23722	521	488	1277	45.1	374	222	31	438971
MSaapapp:135	MSaapapp	135	568	-24431	-147	-173	568	47.6	356	224	34	414982
MSaapappa:184	MSaapappa	184	593	-24406	-167	-155	593	43.4	369	222	30	298756
MSaapappp:184	MSaapappp	184	696	-24303	-170	-103	696	46.6	333	241	29	341080
MSaapp:71	MSaapp	71	942	-24058	-214	-221	942	61.0	348	217	40	252478
MSaappa:104	MSaappa	104	592	-24407	-198	-211	592	54.9	344	240	33	432561
MSaappp:104	MSaappp	104	569	-24430	-191	-212	569	53.1	317	210	38	505424
MSap:30	MSap	30	1904	-23095	-260	-261	1904	56.4	350	155	52	437729
MSapa:53	MSapa	53	1394	-23605	-241	-244	1394	54.0	395	153	45	291136
MSapaa:77	MSapaa	77	877	-24122	-120	-123	877	48.6	459	218	39	269943
MSapaaa:106	MSapaaa	106	586	-24413	-107	-111	586	41.6	516	210	36	386287
MSapaaaa:144	MSapaaaa	144	549	-24450	-116	-145	549	49.4	504	206	32	418712
MSapaaap:144	MSapaaap	144	552	-24447	-118	-123	552	38.4	504	195	30	336617
MSapaap:106	MSapaap	106	590	-24409	-130	-142	590	46.6	458	193	34	436019
MSapap:77	MSapap	77	906	-24093	-98	-104	906	48.8	396	196	39	245066
MSapapa:106	MSapapa	106	551	-24448	-146	-150	551	40.9	450	172	36	376226
MSapapaa:146	MSapapaa	146	506	-24493	-88	-98	506	43.8	462	185	29	363897
MSapapap:146	MSapapap	146	563	-24436	-105	-132	563	44.3	433	180	32	436229
MSapapp:106	MSapapp	106	542	-24457	-99	-100	542	32.0	400	170	35	263379
MSapp:53	MSapp	53	1388	-23611	-152	-153	1388	53.1	294	133	45	288854
MSappa:77	MSappa	77	833	-24166	-133	-142	833	52.2	361	202	39	319432
MSappaa:114	MSappaa	114	589	-24410	-108	-123	589	46.1	396	179	35	460047
MSappap:114	MSappap	114	564	-24435	-118	-133	564	45.7	355	174	34	479390
MSappp:77	MSappp	77	776	-24223	-124	-130	776	48.8	323	177	38	296257
MSapppa:118	MSapppa	118	595	-24404	-110	-115	595	40.1	394	153	36	437566
MSapppp:118	MSapppp	118	569	-24430	-62	-67	569	32.8	343	171	37	367031
MSp:16	MSp	16	2405	-22594	-224	-224	2405	54.0	312	249	60	523044
MSpa:30	MSpa	30	1965	-23034	-209	-209	1965	54.9	388	275	53	366016
MSpaa:49	MSpaa	49	1499	-23500	-215	-221	1499	56.9	393	291	46	245696
MSpaaa:71	MSpaaa	71	998	-24001	-157	-160	998	48.5	436	334	41	217480
MSpaaaa:97	MSpaaaa	97	569	-24430	-123	-125	569	39.8	501	331	36	268187
MSpaaaaa:128	MSpaaaaa	128	502	-24497	-112	-122	502	33.3	526	298	30	336528
MSpaaaap:128	MSpaaaap	128	519	-24480	-150	-160	519	34.3	497	297	34	294854
MSpaaap:97	MSpaaap	97	600	-24399	-27	-31	600	32.5	446	329	36	205730
MSpaaapa:131	MSpaaapa	131	505	-24494	-77	-74	505	28.1	483	299	30	197395
MSpaaapp:131	MSpaaapp	131	570	-24429	-29	-31	570	31.0	440	285	34	254513
MSpaap:71	MSpaap	71	917	-24082	-148	-152	917	48.8	380	292	39	216578
MSpaapa:104	MSpaapa	104	572	-24427	-96	-97	572	41.2	442	318	37	294778
MSpaapaa:138	MSpaapaa	138	525	-24474	-65	-78	525	37.1	466	313	30	318055
MSpaapap:138	MSpaapap	138	535	-24464	-63	-67	535	37.0	427	310	33	299231
MSpaapp:104	MSpaapp	104	613	-24386	5	-1	613	36.1	378	283	30	230736
MSpap:49	MSpap	49	1495	-23504	-260	-262	1495	60.1	308	227	46	255537
MSpapa:72	MSpapa	72	1035	-23964	-248	-256	1035	58.8	358	277	41	241180
MSpapaa:98	MSpapaa	98	585	-24414	-218	-225	585	50.9	393	286	36	308820
MSpapaaa:131	MSpapaaa	131	580	-24419	-164	-183	580	48.9	407	267	33	387373
MSpapaaaa:180	MSpapaaaa	180	533	-24466	-132	-176	533	47.5	400	305	29	330736
MSpapaaap:180	MSpapaaap	180	627	-24372	-156	-146	627	48.0	370	299	30	338597
MSpapaap:131	MSpapaap	131	616	-24383	-69	-81	616	40.1	389	290	33	299120
MSpapaapa:175	MSpapaapa	175	576	-24423	-93	-115	576	42.1	403	275	30	312730
MSpapaapp:175	MSpapaapp	175	575	-24424	-108	-91	575	34.4	365	305	30	267584
MSpapap:98	MSpapap	98	677	-24322	-138	-158	677	53.2	333	279	35	316969
MSpapapa:138	MSpapapa	138	1384	-23615	622	587	1384	44.2	370	300	31	410185
MSpapapp:138	MSpapapp	138	552	-24447	-200	-204	552	48.2	344	279	34	385362
MSpapappa:188	MSpapappa	188	624	-24375	-305	-226	624	42.6	370	293	30	302930
MSpapappp:188	MSpapappp	188	677	-24322	-173	-122	677	44.7	333	272	28	264608
MSpapp:72	MSpapp	72	891	-24108	-258	-261	891	60.7	282	255	40	271558
MSpappa:104	MSpappa	104	628	-24371	-206	-172	628	54.5	307	278	36	526127
MSpappp:104	MSpappp	104	591	-24408	-156	-181	591	53.9	283	281	41	616574
MSpp:30	MSpp	30	1936	-23063	-234	-235	1936	58.6	268	267	53	382639
MSppa:51	MSppa	51	1438	-23561	-185	-184	1438	59.3	260	299	45	256006
MSppaa:73	MSppaa	73	925	-24074	-143	-144	925	50.1	369	340	38	214575
MSppaaa:102	MSppaaa	102	572	-24427	-155	-162	572	45.5	473	362	34	280357
MSppaaaa:138	MSppaaaa	138	545	-24455	-130	-144	545	51.3	494	326	30	343120
MSppaaap:138	MSppaaap	138	529	-24470	-101	-117	529	40.9	496	333	30	333373
MSppaap:102	MSppaap	102	568	-24431	-137	-145	568	48.2	429	346	33	353880
MSppap:73	MSppap	73	903	-24096	-143	-148	903	48.4	319	298	39	208802
MSppapa:103	MSppapa	103	585	-24414	-100	-107	585	40.3	409	354	34	261548
MSppapaa:141	MSppapaa	141	516	-24483	-110	-131	516	38.4	465	350	30	347180
MSppapap:141	MSppapap	141	551	-24448	-89	-110	551	42.1	431	358	30	351729
MSppapp:103	MSppapp	103	570	-24429	-58	-60	570	35.7	388	343	34	278137
MSppp:51	MSppp	51	1415	-23585	-246	-251	1415	58.7	207	227	44	248238
MSpppa:74	MSpppa	74	840	-24159	-202	-209	840	52.5	291	300	39	254308
MSpppaa:107	MSpppaa	107	564	-24435	-111	-128	564	46.3	381	329	34	347924
MSpppap:107	MSpppap	107	562	-24437	-168	-184	562	48.9	347	340	34	392548
MSpppp:74	MSpppp	74	847	-24152	-158	-158	847	49.7	243	312	40	251446
MSppppa:109	MSppppa	109	558	-24441	-118	-128	558	43.6	373	364	34	363569
MSppppp:109	MSppppp	109	525	-24474	-86	-86	525	34.7	342	348	35	315375
E:4	E	4	3013	-21986	-196	-196	3013	45.7	220	161	63	675726
Ea:17	Ea	17	2124	-22875	-243	-242	2124	48.1	295	176	61	675392
Eal:48	Eal	48	1365	-23634	-148	-150	1365	45.1	313	200	49	341284
Eala:82	Eala	82	661	-24338	-111	-115	661	38.1	387	224	43	257854
Ealaa:129	Ealaa	129	589	-24410	-119	-138	589	37.4	386	213	35	270483
Ealap:129	Ealap	129	561	-24438	-100	-121	561	40.5	313	263	35	317196
Ealp:82	Ealp	82	670	-24329	-63	-66	670	39.1	315	217	41	238411
Ealpa:133	Ealpa	133	565	-24434	-92	-112	565	39.0	304	234	34	301034
Ealpp:133	Ealpp	133	510	-24489	-107	-119	510	37.3	261	234	36	302657
Ear:48	Ear	48	1343	-23656	-147	-149	1343	42.7	355	257	50	310160
Eara:81	Eara	81	654	-24345	-83	-85	654	32.7	425	264	44	257661
Earaa:130	Earaa	130	527	-24472	-105	-111	527	31.7	383	246	36	302969
Earap:130	Earap	130	571	-24428	-28	-29	571	31.2	360	260	36	275234
Earp:81	Earp	81	673	-24326	-53	-54	673	33.7	333	263	41	173341
Earpa:129	Earpa	129	648	-24351	-67	-74	648	38.2	358	296	34	198606
Earpp:129	Earpp	129	569	-24430	-61	-72	569	38.3	293	275	35	233145
Ep:17	Ep	17	2115	-22884	-153	-154	2115	40.1	199	205	59	508971
Epl:49	Epl	49	1296	-23704	-95	-95	1296	38.9	250	200	50	300578
Epla:87	Epla	87	579	-24420	-92	-93	579	34.0	260	238	42	200945
Eplaa:136	Eplaa	136	476	-24523	-80	-84	476	28.8	287	255	35	169239
Eplap:136	Eplap	136	488	-24511	-96	-115	488	35.4	213	244	35	261142
Eplp:87	Eplp	87	621	-24378	-93	-97	621	40.0	193	233	41	267022
Eplpa:141	Eplpa	141	487	-24512	-160	-185	487	37.5	184	247	36	294457
Eplpp:141	Eplpp	141	504	-24495	-188	-211	504	45.7	185	258	37	397883
Epr:49	Epr	49	1273	-23726	-164	-164	1273	44.7	225	275	51	352351
Epra:89	Epra	89	609	-24390	-78	-81	609	35.0	280	302	42	212004
Epraa:140	Epraa	140	506	-24493	-75	-86	506	30.8	320	291	34	177033
Eprap:140	Eprap	140	473	-24526	-103	-109	473	31.4	248	286	33	181720
Eprp:89	Eprp	89	603	-24396	-79	-81	603	35.0	205	283	42	226029
Eprpa:145	Eprpa	145	497	-24502	-111	-117	497	32.5	228	296	35	176345
Eprpp:145	Eprpp	145	524	-24475	-126	-142	524	41.3	199	292	37	292734
P2:1	P2	1	3584	-21415	-114	-114	3584	37.6	146	237	77	1041450
C:6	C	6	2852	-22147	-36	-36	2852	27.4	181	293	61	319299
Ca:19	Ca	19	2233	-22766	-17	-17	2233	26.6	289	272	56	196502
Caa:36	Caa	36	1679	-23320	-20	-21	1679	24.3	325	275	50	129661
Caaa:61	Caaa	61	1118	-23881	-10	-11	1118	24.2	315	250	45	88654
Caaaa:89	Caaaa	89	576	-24423	-26	-26	576	21.1	220	204	40	137694
Caaaaa:126	Caaaaa	126	519	-24480	-62	-62	519	19.8	215	247	34	98468
Caaaap:126	Caaaap	126	511	-24488	7	7	511	21.3	167	216	34	151010
Caaap:89	Caaap	89	596	-24403	-19	-20	596	30.2	161	185	41	209358
Caaapa:123	Caaapa	123	483	-24516	-8	-8	483	22.4	138	232	36	233296
Caaapp:123	Caaapp	123	482	-24517	-45	-45	482	33.0	107	241	36	408664
Caap:61	Caap	61	1029	-23970	-10	-10	1029	24.9	207	188	40	141106
Caapa:97	Caapa	97	499	-24500	-96	-107	499	49.5	126	230	34	529765
Caapp:97	Caapp	97	544	-24455	-139	-144	544	52.8	132	198	37	432400
Caappd:137	Caappd	137	481	-24518	-70	-76	481	49.3	106	256	35	537545
Caappv:137	Caappv	137	516	-24483	-47	-52	516	55.7	113	264	31	462756
Cap:36	Cap	36	1581	-23418	-51	-51	1581	23.9	221	193	50	189058
Capa:67	Capa	67	877	-24122	-118	-121	877	41.4	253	146	43	294867
Capaa:106	Capaa	106	544	-24455	-189	-201	544	52.6	264	202	39	495919
Capaaa:146	Capaaa	146	487	-24512	-116	-121	487	39.7	262	162	35	421446
Capaap:146	Capaap	146	537	-24462	-123	-132	537	46.9	227	185	35	515370
Capap:106	Capap	106	587	-24412	-81	-94	587	53.5	213	214	40	520346
Capapa:148	Capapa	148	489	-24510	-93	-102	489	40.3	210	173	34	399154
Capapp:148	Capapp	148	509	-24490	-153	-166	509	50.6	204	210	35	531035
Capp:67	Capp	67	954	-24045	-89	-94	954	37.4	192	150	43	288048
Cappa:101	Cappa	101	590	-24409	-67	-70	590	44.4	185	187	38	383564
Cappaa:141	Cappaa	141	468	-24531	-68	-70	468	33.1	218	173	35	384691
Cappap:141	Cappap	141	466	-24533	-116	-128	466	41.8	169	196	36	504481
Cappp:101	Cappp	101	599	-24400	-71	-82	599	53.0	170	214	38	462247
Capppa:143	Capppa	143	444	-24555	-102	-108	444	37.3	149	208	35	419087
Capppp:143	Capppp	143	490	-24509	-141	-152	490	50.7	163	240	36	474259
Cp:19	Cp	19	2204	-22795	-70	-70	2204	30.6	177	317	58	347205
Cpa:37	Cpa	37	1695	-23304	-14	-14	1695	23.3	209	324	51	181736
Cpaa:59	Cpaa	59	1172	-23827	-19	-19	1172	21.5	200	321	43	100339
Cpaaa:84	Cpaaa	84	614	-24385	-12	-13	614	19.5	197	258	38	92594
Cpaaaa:124	Cpaaaa	124	500	-24499	-42	-45	500	19.9	225	313	31	87686
Cpaaap:124	Cpaaap	124	480	-24519	-72	-79	480	19.8	157	297	34	122847
Cpaap:84	Cpaap	84	598	-24401	-37	-37	598	28.7	135	244	39	175427
Cpaapa:122	Cpaapa	122	503	-24496	3	3	503	23.0	136	306	34	192386
Cpaapp:122	Cpaapp	122	442	-24557	-60	-60	442	29.0	123	260	35	303603
Cpap:59	Cpap	59	1126	-23873	-39	-40	1126	23.9	166	220	44	123687
Cpapa:87	Cpapa	87	581	-24418	-49	-50	581	41.2	98	245	39	338212
Cpapaa:131	Cpapaa	131	487	-24512	-56	-61	487	42.3	100	261	34	455936
Cpapap:131	Cpapap	131	475	-24524	-56	-57	475	39.6	99	300	34	399990
Cpapp:87	Cpapp	87	571	-24428	-121	-124	571	51.3	114	225	37	361160
Cpappd:133	Cpappd	133	457	-24542	-69	-70	457	46.3	99	275	35	543596
Cpappv:133	Cpappv	133	482	-24517	-101	-108	482	54.8	121	275	31	461998
Cpp:37	Cpp	37	1591	-23408	-55	-55	1591	27.3	127	252	51	267313
Cppa:65	Cppa	65	920	-24079	-88	-90	920	46.0	111	247	43	329436
Cppaa:105	Cppaa	105	601	-24398	-96	-110	601	52.3	240	308	38	424524
Cppaaa:147	Cppaaa	147	536	-24463	-92	-96	536	41.7	276	363	34	370376
Cppaap:147	Cppaap	147	490	-24509	-105	-112	490	46.1	233	351	33	408519
Cppap:105	Cppap	105	542	-24457	-117	-124	542	53.1	203	277	39	465754
Cppapa:149	Cppapa	149	481	-24518	-70	-76	481	38.1	220	353	34	348095
Cppapp:149	Cppapp	149	471	-24528	-181	-193	471	49.2	197	334	33	414614
Cppp:65	Cppp	65	985	-24014	-58	-60	985	37.8	138	181	43	245441
Cpppa:98	Cpppa	98	519	-24480	-124	-129	519	46.0	151	303	38	392243
Cpppaa:137	Cpppaa	137	518	-24481	-75	-74	518	39.5	247	350	33	291506
Cpppap:137	Cpppap	137	551	-24448	-48	-53	551	39.0	191	338	33	319203
Cpppp:98	Cpppp	98	558	-24441	-101	-108	558	50.8	152	262	37	408156
Cppppa:143	Cppppa	143	474	-24525	-75	-75	474	36.8	158	322	33	349410
Cppppp:143	Cppppp	143	495	-24504	-150	-169	495	47.6	148	302	33	475390
P3:6	P3	6	2717	-22282	-122	-122	2717	38.2	122	214	59	588140
D:24	D	24	1987	-23012	-117	-118	1987	32.9	114	213	55	460118
Da:49	Da	49	1305	-23694	-168	-169	1305	41.2	186	140	47	266073
Daa:84	Daa	84	685	-24314	-170	-175	685	51.8	283	198	39	169206
Daaa:126	Daaa	126	538	-24461	-110	-120	538	37.6	346	154	33	182431
Daap:126	Daap	126	596	-24403	-83	-93	596	43.6	307	162	34	219350
Dap:84	Dap	84	691	-24308	-143	-145	691	50.3	206	196	40	168646
Dapa:119	Dapa	119	587	-24412	-13	-17	587	36.0	289	161	33	161727
Dapp:119	Dapp	119	533	-24466	-69	-71	533	36.4	247	187	36	138278
Dp:49	Dp	49	1334	-23665	-201	-205	1334	48.3	129	209	45	302167
Dpa:85	Dpa	85	669	-24330	-160	-165	669	51.1	236	317	38	149721
Dpaa:122	Dpaa	122	548	-24451	-121	-130	548	39.9	347	369	31	148192
Dpap:122	Dpap	122	604	-24395	-108	-119	604	45.7	318	350	34	207178
Dpp:85	Dpp	85	687	-24312	-144	-152	687	50.0	189	272	38	151211
Dppa:119	Dppa	119	586	-24413	-74	-83	586	39.8	304	365	34	173942
Dppp:119	Dppp	119	553	-24446	-108	-113	553	40.0	261	344	36	163777
P4:24	P4	24	1748	-23251	-194	-197	1748	52.5	178	171	51	552653
Z2:71	Z2	71	647	-24352	-137	-147	647	47.4	245	282	39	240930
Z3:71	Z3	71	634	-24365	-160	-173	634	49.2	285	219	39	280137
