# Supplementary material for: Quantitative Differences in Nuclear β-catenin and TCF Pattern Embryonic Cells in C. elegans
Source: PLoS Genet. 2015 Oct 21;11(10):e1005585. doi: 10.1371/journal.pgen.1005585 (PMC4619327; doi:10.1371/journal.pgen.1005585)
Supplement: S1 Data — For each cell analyzed, birth time is given in column 3 and the average nuclear reporter intensity over the lifetime of the cell (corrected for background) is given in column 7 (“blot”). For information on each embryo’s strain information and experimental conditions, refer to S2 Table. (ZIP) [file pgen.1005585.s005.zip › CAs/CA20121001_pax-3_L2.csv]

cellTime	cell	time	none	global	local	blot	cross	z	x	y	size	gweight
AB:1	AB	1	1410	-23590	-204	-204	1410	31.0	274	229	88	0
ABa:2	ABa	2	1506	-23493	-202	-201	1506	37.3	215	260	76	468264
ABal:14	ABal	14	1535	-23464	-204	-204	1535	32.2	163	295	74	607835
ABala:23	ABala	23	1510	-23489	-210	-210	1510	38.4	128	241	66	459922
ABalaa:35	ABalaa	35	1479	-23520	-242	-243	1479	45.2	108	262	58	391759
ABalaaa:54	ABalaaa	54	1516	-23484	-164	-164	1516	43.2	99	246	51	527032
ABalaaaa:76	ABalaaaa	76	1595	-23404	-50	-52	1595	44.9	124	223	44	467185
ABalaaaal:106	ABalaaaal	106	1542	-23457	20	15	1542	40.3	122	280	39	463500
ABalaaaala:141	ABalaaaala	141	1461	-23538	25	27	1461	48.3	133	303	32	260685
ABalaaaalp:141	ABalaaaalp	141	1433	-23566	-55	-33	1433	51.4	160	332	33	235454
ABalaaaar:106	ABalaaaar	106	1532	-23467	-7	-2	1532	44.2	108	223	38	461580
ABalaaaarl:142	ABalaaaarl	142	1490	-23509	35	45	1490	45.0	120	264	33	314864
ABalaaaarr:142	ABalaaaarr	142	1464	-23535	18	26	1464	46.4	131	207	31	257532
ABalaaap:76	ABalaaap	76	1573	-23426	-94	-95	1573	40.1	167	206	45	433003
ABalaaapa:102	ABalaaapa	102	1525	-23474	-12	-10	1525	33.5	124	223	39	523105
ABalaaapal:135	ABalaaapal	135	1489	-23510	6	14	1489	40.6	131	310	35	396802
ABalaaapar:135	ABalaaapar	135	1480	-23519	4	9	1480	37.6	121	274	33	397828
ABalaaapp:102	ABalaaapp	102	1594	-23405	-4	-4	1594	34.1	159	194	39	475929
ABalaaappl:135	ABalaaappl	135	1444	-23555	-31	-31	1444	39.0	120	223	31	348726
ABalaaappr:135	ABalaaappr	135	1466	-23533	-23	-16	1466	43.6	146	179	33	313830
ABalaap:54	ABalaap	54	1535	-23464	-162	-163	1535	50.3	156	292	49	334500
ABalaapa:77	ABalaapa	77	1639	-23360	-43	-43	1639	44.7	196	202	42	356517
ABalaapaa:108	ABalaapaa	108	1529	-23470	-18	-18	1529	43.1	148	174	37	398434
ABalaapaaa:144	ABalaapaaa	144	1460	-23539	8	13	1460	53.5	162	184	31	177735
ABalaapaap:144	ABalaapaap	144	1471	-23528	4	4	1471	54.8	203	161	32	155554
ABalaapap:108	ABalaapap	108	1520	-23479	-56	-55	1520	42.0	189	150	36	334370
ABalaapapa:143	ABalaapapa	143	1525	-23474	11	3	1525	54.7	242	137	27	105931
ABalaapapp:143	ABalaapapp	143	1466	-23533	-54	-50	1466	52.1	224	139	33	180461
ABalaapp:77	ABalaapp	77	1678	-23321	-69	-69	1678	42.8	264	225	44	286476
ABalaappa:103	ABalaappa	103	1564	-23435	-34	-37	1564	34.0	195	158	37	375543
ABalaappaa:138	ABalaappaa	138	1624	-23375	121	116	1624	45.9	169	151	27	159509
ABalaappap:138	ABalaappap	138	1513	-23486	-2	-5	1513	44.1	186	154	33	270584
ABalaappp:103	ABalaappp	103	1547	-23452	-77	-82	1547	29.0	239	154	39	339331
ABalaapppa:136	ABalaapppa	136	1515	-23484	2	0	1515	39.2	171	177	34	347738
ABalaapppp:136	ABalaapppp	136	1459	-23540	-43	-43	1459	33.7	178	157	37	415430
ABalap:35	ABalap	35	1576	-23423	-209	-210	1576	32.3	163	213	60	326671
ABalapa:53	ABalapa	53	1554	-23445	-177	-177	1554	35.0	150	203	50	423791
ABalapaa:75	ABalapaa	75	1599	-23400	-111	-113	1599	28.9	154	200	44	396949
ABalapaaa:102	ABalapaaa	102	1577	-23423	-2	0	1577	29.8	149	271	37	411138
ABalapaaaa:140	ABalapaaaa	140	1517	-23482	25	28	1517	34.5	140	307	34	410169
ABalapaaap:140	ABalapaaap	140	1461	-23538	-46	-48	1461	28.9	152	319	34	365423
ABalapaap:102	ABalapaap	102	1596	-23403	-24	-24	1596	27.2	179	295	39	366251
ABalapaapa:137	ABalapaapa	137	1516	-23483	-23	-14	1516	38.5	171	338	31	277078
ABalapaapp:137	ABalapaapp	137	1475	-23524	-77	-70	1475	31.9	183	346	36	402653
ABalapap:75	ABalapap	75	1627	-23372	-99	-104	1627	28.7	208	194	43	279377
ABalapapa:100	ABalapapa	100	1648	-23351	19	17	1648	20.1	189	262	37	289183
ABalapapaa:142	ABalapapaa	142	1676	-23323	127	129	1676	23.1	163	275	27	191545
ABalapapap:142	ABalapapap	142	1511	-23488	-47	-48	1511	20.2	181	287	35	319314
ABalapapp:100	ABalapapp	100	1614	-23385	-38	-37	1614	20.6	243	271	38	210168
ABalapappa:132	ABalapappa	132	1543	-23456	1	-9	1543	24.3	198	320	36	354649
ABalapappp:132	ABalapappp	132	1535	-23464	16	14	1535	19.1	243	320	34	227815
ABalapp:53	ABalapp	53	1603	-23396	-172	-172	1603	42.0	228	245	52	312617
ABalappa:75	ABalappa	75	1619	-23380	-115	-116	1619	33.0	225	219	44	315949
ABalappaa:104	ABalappaa	104	1580	-23419	-6	-4	1580	28.6	154	236	36	416042
ABalappaaa:145	ABalappaaa	145	1611	-23388	118	119	1611	30.0	132	253	29	277539
ABalappaap:145	ABalappaap	145	1508	-23491	6	20	1508	29.0	144	267	34	355430
ABalappap:104	ABalappap	104	1622	-23377	-22	-23	1622	26.5	192	208	38	364203
ABalappapa:138	ABalappapa	138	1499	-23500	9	9	1499	33.1	136	199	33	354322
ABalappapp:138	ABalappapp	138	1532	-23467	-34	-35	1532	29.3	162	180	35	382273
ABalappp:75	ABalappp	75	1616	-23383	-101	-102	1616	33.8	292	232	45	227377
ABalapppa:101	ABalapppa	101	1571	-23428	-66	-71	1571	23.9	243	197	38	265119
ABalapppaa:134	ABalapppaa	134	1516	-23483	-26	-32	1516	29.6	151	232	33	345260
ABalapppap:134	ABalapppap	134	1499	-23500	-50	-53	1499	21.5	196	211	35	342013
ABalapppp:101	ABalapppp	101	1583	-23416	-34	-35	1583	24.0	298	184	38	219418
ABalappppa:134	ABalappppa	134	1536	-23463	-12	-17	1536	24.0	224	181	35	301119
ABalappppp:134	ABalappppp	134	1528	-23471	6	3	1528	18.2	262	174	33	235034
ABalp:23	ABalp	23	1554	-23445	-284	-284	1554	37.9	204	333	67	459310
ABalpa:35	ABalpa	35	1527	-23472	-262	-262	1527	38.9	162	339	58	396852
ABalpaa:53	ABalpaa	53	1608	-23391	-137	-137	1608	33.1	134	309	51	425012
ABalpaaa:75	ABalpaaa	75	1674	-23325	-12	-9	1674	50.2	123	276	42	354907
ABalpaaaa:105	ABalpaaaa	105	1585	-23414	-13	-15	1585	58.7	149	235	36	216167
ABalpaaaaa:143	ABalpaaaaa	143	1551	-23448	47	46	1551	60.6	170	271	33	160056
ABalpaaaap:143	ABalpaaaap	143	1521	-23478	4	1	1521	61.7	210	265	30	124729
ABalpaaap:105	ABalpaaap	105	1652	-23347	61	59	1652	59.1	164	275	34	186788
ABalpaaapa:144	ABalpaaapa	144	1553	-23446	29	23	1553	55.0	210	286	32	202346
ABalpaaapp:144	ABalpaaapp	144	1529	-23470	7	13	1529	53.8	236	294	31	197324
ABalpaap:75	ABalpaap	75	1674	-23326	-125	-126	1674	38.3	141	284	47	455179
ABalpaapa:99	ABalpaapa	99	1680	-23319	-68	-69	1680	45.7	120	266	41	389678
ABalpaapaa:127	ABalpaapaa	127	1498	-23501	12	3	1498	50.1	139	261	32	270136
ABalpaapap:127	ABalpaapap	127	1528	-23471	-42	-47	1528	53.7	165	291	36	246731
ABalpaapp:99	ABalpaapp	99	1669	-23330	-2	-1	1669	49.6	166	310	38	321319
ABalpaappa:136	ABalpaappa	136	1565	-23434	60	70	1565	57.9	169	314	33	171103
ABalpaappp:136	ABalpaappp	136	1578	-23421	46	63	1578	55.3	193	330	32	171254
ABalpap:53	ABalpap	53	1563	-23436	-257	-258	1563	41.5	209	363	51	387071
ABalpapa:74	ABalpapa	74	1713	-23286	-40	-40	1713	47.9	154	330	44	358165
ABalpapaa:101	ABalpapaa	101	1685	-23314	56	55	1685	59.5	171	302	35	170125
ABalpapaaa:136	ABalpapaaa	136	1524	-23475	-34	-25	1524	62.3	207	313	32	106037
ABalpapaap:136	ABalpapaap	136	1641	-23358	75	84	1641	63.8	256	273	31	94256
ABalpapap:101	ABalpapap	101	1723	-23276	34	35	1723	59.1	212	311	37	183153
ABalpapapa:135	ABalpapapa	135	1559	-23440	-26	-31	1559	61.4	278	319	33	113344
ABalpapapp:135	ABalpapapp	135	1537	-23462	-16	-26	1537	61.8	324	326	33	124449
ABalpapp:74	ABalpapp	74	1679	-23320	-123	-124	1679	47.5	225	348	46	354459
ABalpappa:99	ABalpappa	99	1710	-23289	-42	-49	1710	60.5	233	293	36	160019
ABalpappaa:130	ABalpappaa	130	1568	-23431	36	43	1568	59.0	245	268	29	111498
ABalpappap:130	ABalpappap	130	1538	-23462	-38	-45	1538	58.5	279	280	34	131299
ABalpappp:99	ABalpappp	99	1712	-23287	-87	-93	1712	60.0	284	298	40	178879
ABalpapppa:129	ABalpapppa	129	1546	-23453	-1	-5	1546	53.0	272	272	33	198067
ABalpapppp:129	ABalpapppp	129	1574	-23425	8	8	1574	55.1	323	277	36	153153
ABalpp:35	ABalpp	35	1623	-23376	-193	-193	1623	23.7	252	352	58	280475
ABalppa:54	ABalppa	54	1644	-23355	-122	-121	1644	21.5	195	332	51	321214
ABalppaa:76	ABalppaa	76	1751	-23248	20	20	1751	34.6	135	325	43	407787
ABalppaaa:107	ABalppaaa	107	1720	-23279	122	125	1720	43.5	157	341	36	368064
ABalppaaaa:144	ABalppaaaa	144	1767	-23232	208	224	1767	46.7	158	347	28	194653
ABalppaaap:144	ABalppaaap	144	1663	-23336	102	111	1663	48.6	186	344	32	240289
ABalppaap:107	ABalppaap	107	1701	-23298	123	124	1701	45.2	184	367	36	365288
ABalppaapa:145	ABalppaapa	145	1688	-23311	129	142	1688	53.4	228	372	26	124815
ABalppaapp:145	ABalppaapp	145	1651	-23348	89	97	1651	51.0	224	373	34	243076
ABalppap:76	ABalppap	76	1748	-23251	-41	-44	1748	36.6	190	338	44	366146
ABalppapa:104	ABalppapa	104	1719	-23280	50	50	1719	51.0	217	342	37	263117
ABalppapaa:137	ABalppapaa	137	1644	-23355	127	129	1644	59.1	223	341	32	140958
ABalppapap:137	ABalppapap	137	1587	-23412	40	39	1587	59.6	260	332	31	124700
ABalppapp:104	ABalppapp	104	1727	-23272	33	26	1727	52.8	267	342	38	254297
ABalppappa:136	ABalppappa	136	1581	-23418	39	42	1581	57.7	270	351	33	173252
ABalppappp:136	ABalppappp	136	1565	-23434	19	6	1565	56.3	292	344	31	142967
ABalppp:54	ABalppp	54	1696	-23303	-136	-136	1696	28.1	287	354	52	334544
ABalpppa:75	ABalpppa	75	1681	-23318	-95	-94	1681	31.0	199	294	45	343361
ABalpppaa:102	ABalpppaa	102	1733	-23266	89	90	1733	32.6	174	333	37	390706
ABalpppaaa:140	ABalpppaaa	140	1697	-23302	117	127	1697	46.1	191	374	31	253859
ABalpppaap:140	ABalpppaap	140	1661	-23338	143	155	1661	40.1	187	378	32	282101
ABalpppap:102	ABalpppap	102	1715	-23284	27	23	1715	30.7	200	363	39	399978
ABalpppapa:136	ABalpppapa	136	1628	-23371	69	71	1628	40.5	224	385	33	331417
ABalpppapp:136	ABalpppapp	136	1605	-23394	31	36	1605	32.2	243	389	34	344874
ABalpppp:75	ABalpppp	75	1710	-23289	-83	-87	1710	34.2	269	324	46	332371
ABalppppa:100	ABalppppa	100	1703	-23296	11	6	1703	29.7	226	334	39	342327
ABalppppaa:136	ABalppppaa	136	1662	-23337	83	77	1662	35.7	214	354	33	331138
ABalppppap:136	ABalppppap	136	1612	-23387	37	36	1612	27.7	233	357	34	356405
ABalppppp:100	ABalppppp	100	1741	-23258	-5	-6	1741	29.8	280	346	41	309277
ABalpppppa:130	ABalpppppa	130	1596	-23403	1	3	1596	32.3	264	361	32	287883
ABalpppppp:130	ABalpppppp	130	1636	-23363	-433	-155	1636	29.4	310	372	35	309809
ABar:14	ABar	14	1528	-23471	-194	-194	1528	39.9	256	165	70	480628
ABara:24	ABara	24	1571	-23428	-219	-219	1571	50.0	256	175	65	298623
ABaraa:35	ABaraa	35	1568	-23431	-232	-232	1568	56.0	196	209	58	242629
ABaraaa:53	ABaraaa	53	1599	-23400	-142	-142	1599	54.1	163	198	51	300097
ABaraaaa:74	ABaraaaa	74	1674	-23325	-18	-20	1674	54.6	150	213	42	283319
ABaraaaaa:104	ABaraaaaa	104	1644	-23355	85	84	1644	49.0	133	202	36	325757
ABaraaaaaa:141	ABaraaaaaa	141	1477	-23522	0	0	1477	52.6	146	249	32	205896
ABaraaaaap:141	ABaraaaaap	141	1485	-23514	9	3	1485	54.3	179	216	30	164657
ABaraaaap:104	ABaraaaap	104	1586	-23413	-4	-4	1586	50.5	178	220	35	278849
ABaraaaapa:142	ABaraaaapa	142	1530	-23469	22	19	1530	46.3	153	227	30	241387
ABaraaaapp:142	ABaraaaapp	142	1669	-23330	165	152	1669	39.3	208	237	30	252807
ABaraaap:74	ABaraaap	74	1642	-23357	-103	-107	1642	51.6	209	179	45	309595
ABaraaapa:99	ABaraaapa	99	1643	-23356	-25	-28	1643	53.2	189	175	40	285955
ABaraaapaa:129	ABaraaapaa	129	1499	-23500	15	13	1499	53.6	157	225	32	203782
ABaraaapap:129	ABaraaapap	129	1511	-23488	-34	-38	1511	55.8	195	215	34	176383
ABaraaapp:99	ABaraaapp	99	1616	-23383	-41	-37	1616	55.5	234	164	36	225384
ABaraaappa:134	ABaraaappa	134	1535	-23464	47	53	1535	59.4	193	206	32	156753
ABaraaappp:134	ABaraaappp	134	1556	-23444	24	22	1556	58.1	222	188	32	142944
ABaraap:53	ABaraap	53	1652	-23348	-145	-149	1652	58.6	248	215	50	215084
ABaraapa:74	ABaraapa	74	1690	-23309	-75	-78	1690	60.7	199	225	43	212611
ABaraapaa:102	ABaraapaa	102	1607	-23392	-23	-25	1607	54.6	176	257	35	226624
ABaraapaaa:136	ABaraapaaa	136	1551	-23448	37	40	1551	41.9	164	270	33	320529
ABaraapaap:136	ABaraapaap	136	1535	-23464	28	26	1535	42.4	196	270	32	258102
ABaraapap:102	ABaraapap	102	1672	-23327	14	12	1672	52.7	221	267	37	242482
ABaraapapa:134	ABaraapapa	134	1540	-23459	13	11	1540	44.7	221	285	33	240392
ABaraapapp:134	ABaraapapp	134	1540	-23459	18	16	1540	44.2	261	277	33	271495
ABaraapp:74	ABaraapp	74	1756	-23243	-68	-74	1756	61.2	265	237	43	182184
ABaraappa:99	ABaraappa	99	1681	-23318	-27	-33	1681	57.6	243	245	36	182697
ABaraappaa:133	ABaraappaa	133	1557	-23442	41	44	1557	40.7	195	238	32	308100
ABaraappap:133	ABaraappap	133	1544	-23455	10	17	1544	45.9	230	237	33	220739
ABaraappp:99	ABaraappp	99	1671	-23328	-34	-34	1671	55.9	293	230	37	201455
ABaraapppa:132	ABaraapppa	132	1555	-23444	11	8	1555	43.9	261	214	32	217767
ABaraapppp:132	ABaraapppp	132	1624	-23375	71	62	1624	41.6	303	210	32	209551
ABarap:35	ABarap	35	1574	-23425	-236	-236	1574	51.6	281	152	57	266054
ABarapa:53	ABarapa	53	1589	-23410	-174	-174	1589	49.1	244	138	51	344653
ABarapaa:74	ABarapaa	74	1652	-23347	-77	-83	1652	55.0	237	152	43	259313
ABarapaaa:101	ABarapaaa	101	1633	-23366	-2	-8	1633	61.5	209	214	35	155788
ABarapaaaa:140	ABarapaaaa	140	1526	-23473	6	6	1526	61.1	223	237	30	107536
ABarapaaap:140	ABarapaaap	140	1582	-23417	30	15	1582	62.8	256	235	31	102403
ABarapaap:101	ABarapaap	101	1649	-23350	-27	-34	1649	60.3	252	208	36	157475
ABarapaapa:134	ABarapaapa	134	1544	-23455	25	20	1544	54.3	225	218	31	167905
ABarapaapp:134	ABarapaapp	134	1506	-23493	-16	-18	1506	54.4	258	232	33	156250
ABarapap:74	ABarapap	74	1687	-23312	-126	-134	1687	59.4	300	160	44	217003
ABarapapa:98	ABarapapa	98	1680	-23319	-78	-89	1680	62.8	293	205	36	138796
ABarapapaa:132	ABarapapaa	132	1530	-23469	-10	-14	1530	57.4	273	228	31	134593
ABarapapap:132	ABarapapap	132	1560	-23439	7	2	1560	60.8	323	238	31	96650
ABarapapp:98	ABarapapp	98	1631	-23368	-86	-87	1631	60.2	337	205	38	166217
ABarapappa:129	ABarapappa	129	1536	-23463	10	2	1536	56.1	290	212	32	141332
ABarapappp:129	ABarapappp	129	1535	-23464	-30	-23	1535	56.4	337	218	33	137546
ABarapp:53	ABarapp	53	1633	-23366	-189	-190	1633	56.3	341	163	50	235895
ABarappa:74	ABarappa	74	1711	-23288	-95	-101	1711	55.2	334	134	43	266306
ABarappaa:102	ABarappaa	102	1692	-23307	8	1	1692	59.6	281	172	35	152976
ABarappaaa:139	ABarappaaa	139	1500	-23499	-61	-62	1500	63.5	272	205	30	78145
ABarappaap:139	ABarappaap	139	1597	-23402	26	23	1597	63.8	312	202	28	65083
ABarappap:102	ABarappap	102	1678	-23321	-1	-8	1678	60.1	338	163	37	160332
ABarappapa:138	ABarappapa	138	1546	-23453	-17	-18	1546	63.2	322	167	32	94778
ABarappapp:138	ABarappapp	138	1556	-23443	11	-1	1556	63.6	361	171	31	90538
ABarappp:74	ABarappp	74	1657	-23342	-95	-97	1657	51.0	383	154	43	273470
ABarapppa:100	ABarapppa	100	1657	-23343	-32	-31	1657	53.6	291	146	36	199149
ABarapppaa:136	ABarapppaa	136	1552	-23447	-9	-28	1552	61.3	247	175	31	106217
ABarapppap:136	ABarapppap	136	1603	-23396	29	22	1603	62.7	279	166	32	98940
ABarapppp:100	ABarapppp	100	1651	-23348	-24	-26	1651	52.8	344	137	38	245169
ABarappppa:132	ABarappppa	132	1517	-23482	-4	-9	1517	55.9	278	166	34	162971
ABarappppp:132	ABarappppp	132	1554	-23445	32	28	1554	56.8	320	148	33	150085
ABarp:24	ABarp	24	1578	-23421	-177	-177	1578	22.8	323	161	66	223501
ABarpa:35	ABarpa	35	1589	-23410	-136	-136	1589	27.4	266	147	57	245003
ABarpaa:54	ABarpaa	54	1601	-23398	-119	-119	1601	28.6	218	144	51	329686
ABarpaaa:74	ABarpaaa	74	1706	-23293	13	13	1706	27.5	205	149	44	347494
ABarpaaaa:106	ABarpaaaa	106	1686	-23313	53	54	1686	14.3	182	233	39	332197
ABarpaaaaa:145	ABarpaaaaa	145	1640	-23359	109	115	1640	17.5	165	249	34	349420
ABarpaaaap:145	ABarpaaaap	145	1655	-23344	84	80	1655	12.6	201	265	31	198502
ABarpaaap:106	ABarpaaap	106	1662	-23337	19	13	1662	13.2	233	234	34	168634
ABarpaaapa:144	ABarpaaapa	144	1612	-23387	35	35	1612	15.8	217	238	31	172093
ABarpaaapp:144	ABarpaaapp	144	1657	-23342	21	27	1657	10.3	247	240	29	135037
ABarpaap:74	ABarpaap	74	1683	-23316	-56	-57	1683	20.7	270	172	47	221990
ABarpaapa:101	ABarpaapa	101	1615	-23385	-26	-25	1615	12.6	283	224	38	152843
ABarpaapaa:137	ABarpaapaa	137	1621	-23378	1	0	1621	12.0	260	244	31	181435
ABarpaapap:137	ABarpaapap	137	1596	-23403	20	19	1596	11.4	322	239	36	132025
ABarpaapp:101	ABarpaapp	101	1658	-23341	11	10	1658	12.7	358	213	39	130625
ABarpaappa:137	ABarpaappa	137	1618	-23381	38	35	1618	11.1	361	229	35	101764
ABarpaappp:137	ABarpaappp	137	1585	-23414	24	20	1585	11.0	409	234	35	97981
ABarpap:54	ABarpap	54	1614	-23385	-107	-107	1614	39.0	300	182	52	252615
ABarpapa:74	ABarpapa	74	1637	-23362	-71	-72	1637	36.0	271	160	44	278420
ABarpapaa:101	ABarpapaa	101	1614	-23385	0	1	1614	17.3	215	182	38	288535
ABarpapaaa:138	ABarpapaaa	138	1653	-23346	80	83	1653	13.5	184	215	33	312395
ABarpapaap:138	ABarpapaap	138	1549	-23450	0	-3	1549	15.6	221	193	34	251819
ABarpapap:101	ABarpapap	101	1660	-23339	-1	-3	1660	15.2	267	176	37	195301
ABarpapapa:139	ABarpapapa	139	1640	-23359	33	26	1640	12.2	246	220	32	195761
ABarpapapp:139	ABarpapapp	139	1553	-23446	-19	-18	1553	13.8	292	210	31	127774
ABarpapp:74	ABarpapp	74	1660	-23339	-62	-63	1660	30.7	342	170	44	222322
ABarpappa:102	ABarpappa	102	1672	-23327	49	47	1672	15.7	309	154	37	230222
ABarpappaa:143	ABarpappaa	143	1642	-23357	40	25	1642	11.3	271	166	29	184712
ABarpappap:143	ABarpappap	143	1663	-23336	106	106	1663	16.7	258	158	31	256083
ABarpappp:102	ABarpappp	102	1636	-23363	-23	-23	1636	17.7	362	151	38	208627
ABarpapppa:138	ABarpapppa	138	1637	-23362	17	9	1637	18.3	321	141	32	219895
ABarpapppp:138	ABarpapppp	138	1537	-23462	-68	-68	1537	19.2	373	138	34	186900
ABarpp:35	ABarpp	35	1688	-23311	-92	-92	1688	19.9	388	147	58	196653
ABarppa:54	ABarppa	54	1651	-23348	-71	-71	1651	19.2	316	143	50	194553
ABarppaa:74	ABarppaa	74	1678	-23321	-36	-37	1678	19.4	320	178	45	190148
ABarppaaa:105	ABarppaaa	105	1718	-23281	71	71	1718	10.0	333	270	36	111074
ABarppaaaa:148	ABarppaaaa	148	1692	-23307	72	65	1692	10.2	343	311	30	125310
ABarppaaap:148	ABarppaaap	148	1592	-23407	23	22	1592	10.2	408	306	34	83369
ABarppaap:105	ABarppaap	105	1646	-23353	3	2	1646	12.3	396	271	38	105083
ABarppaapa:139	ABarppaapa	139	1569	-23430	-1	0	1569	10.7	418	291	36	101745
ABarppaapp:139	ABarppaapp	139	1639	-23360	40	41	1639	15.5	451	345	32	131254
ABarppap:74	ABarppap	74	1665	-23334	-48	-48	1665	19.6	369	217	44	129738
ABarppapa:104	ABarppapa	104	1630	-23369	-2	-4	1630	15.3	438	298	37	158435
ABarppapaa:146	ABarppapaa	146	1704	-23296	67	67	1704	18.1	419	366	33	177302
ABarppapap:146	ABarppapap	146	1787	-23212	-41	-30	1787	22.4	457	373	34	204800
ABarppapp:104	ABarppapp	104	1642	-23357	3	2	1642	20.1	497	308	38	206355
ABarppappa:146	ABarppappa	146	1634	-23365	73	72	1634	22.1	529	352	34	225279
ABarppappp:146	ABarppappp	146	1735	-23264	148	146	1735	36.8	589	337	33	262613
ABarppp:54	ABarppp	54	1616	-23383	-117	-119	1616	26.9	403	138	51	243804
ABarpppa:75	ABarpppa	75	1727	-23272	22	20	1727	21.5	403	171	44	170959
ABarpppaa:104	ABarpppaa	104	1668	-23331	33	34	1668	11.1	388	179	37	130401
ABarpppaaa:146	ABarpppaaa	146	1666	-23333	84	85	1666	13.1	343	170	30	132930
ABarpppaap:146	ABarpppaap	146	1627	-23372	16	16	1627	14.1	398	154	33	125842
ABarpppap:104	ABarpppap	104	1669	-23330	36	34	1669	14.5	442	169	38	155061
ABarpppapa:140	ABarpppapa	140	1605	-23394	12	9	1605	11.0	429	170	36	126113
ABarpppapp:140	ABarpppapp	140	1644	-23355	87	91	1644	15.9	490	156	33	156174
ABarpppp:75	ABarpppp	75	1697	-23302	-42	-43	1697	23.0	477	208	45	181268
ABarppppa:106	ABarppppa	106	1663	-23336	43	42	1663	19.0	480	161	40	233122
ABarppppaa:148	ABarppppaa	148	1674	-23325	103	102	1674	18.8	435	123	33	181967
ABarppppap:148	ABarppppap	148	1932	-23067	-459	-94	1932	25.5	481	117	33	232048
ABarppppp:106	ABarppppp	106	1657	-23342	16	15	1657	20.6	537	194	40	233680
ABarpppppa:146	ABarpppppa	146	1621	-23378	13	12	1621	23.0	538	145	33	208329
ABarpppppp:146	ABarpppppp	146	1714	-23285	158	156	1714	33.8	596	173	33	235633
ABp:2	ABp	2	1534	-23465	-187	-189	1534	38.0	351	171	78	672981
ABpl:14	ABpl	14	1576	-23423	-141	-141	1576	20.8	351	268	70	312641
ABpla:24	ABpla	24	1666	-23333	-125	-125	1666	14.9	235	256	65	197052
ABplaa:35	ABplaa	35	1628	-23371	-144	-144	1628	15.6	214	244	59	194042
ABplaaa:53	ABplaaa	53	1615	-23384	-90	-90	1615	17.9	178	223	52	270799
ABplaaaa:75	ABplaaaa	75	1583	-23416	-75	-75	1583	20.8	148	255	46	367443
ABplaaaaa:103	ABplaaaaa	103	1517	-23482	-46	-47	1517	18.5	174	311	39	349733
ABplaaaaaa:141	ABplaaaaaa	141	1475	-23524	-28	-29	1475	15.1	184	315	34	335537
ABplaaaaap:141	ABplaaaaap	141	1462	-23537	-49	-49	1462	14.2	219	305	32	206380
ABplaaaap:103	ABplaaaap	103	1590	-23409	-57	-64	1590	13.8	221	306	38	234752
ABplaaaapa:138	ABplaaaapa	138	1584	-23415	9	12	1584	15.0	233	281	30	146800
ABplaaaapp:138	ABplaaaapp	138	1554	-23445	-23	-29	1554	12.1	280	290	33	174790
ABplaaap:75	ABplaaap	75	1637	-23362	-61	-60	1637	21.0	220	242	45	229016
ABplaaapa:103	ABplaaapa	103	1593	-23406	-29	-34	1593	13.8	262	303	37	201223
ABplaaapaa:145	ABplaaapaa	145	1493	-23506	-64	-72	1493	12.6	269	335	30	202214
ABplaaapap:145	ABplaaapap	145	1555	-23444	-30	-36	1555	11.5	316	334	36	190335
ABplaaapp:103	ABplaaapp	103	1600	-23399	-6	-6	1600	17.0	319	306	39	183469
ABplaaappa:139	ABplaaappa	139	1562	-23437	-5	-11	1562	14.6	340	325	32	140647
ABplaaappp:139	ABplaaappp	139	1539	-23460	-45	-47	1539	15.0	341	348	35	233442
ABplaap:53	ABplaap	53	1606	-23393	-121	-121	1606	21.4	253	279	51	191194
ABplaapa:74	ABplaapa	74	1678	-23321	-44	-44	1678	17.1	200	303	45	247992
ABplaapaa:102	ABplaapaa	102	1576	-23423	-61	-62	1576	19.4	231	361	40	344358
ABplaapaaa:139	ABplaapaaa	139	1481	-23518	-5	6	1481	20.4	175	335	33	303662
ABplaapaap:139	ABplaapaap	139	1479	-23520	-46	-39	1479	17.6	238	358	33	216785
ABplaapap:102	ABplaapap	102	1602	-23397	-61	-63	1602	15.6	286	349	39	251378
ABplaapapa:136	ABplaapapa	136	1457	-23542	-102	-100	1457	25.8	251	357	33	288050
ABplaapapp:136	ABplaapapp	136	1534	-23465	-59	-66	1534	19.8	297	360	36	281950
ABplaapp:74	ABplaapp	74	1581	-23418	-125	-125	1581	22.1	289	288	46	209522
ABplaappa:99	ABplaappa	99	2356	-22643	605	606	2356	23.0	319	375	39	319779
ABplaappaa:139	ABplaappaa	139	12583	-12416	9576	9798	12583	30.3	300	403	30	257850
ABplaappap:139	ABplaappap	139	5855	-19144	3496	3591	5855	27.4	352	393	35	287763
ABplaappp:99	ABplaappp	99	2244	-22755	416	462	2244	27.2	366	367	42	348506
ABplaapppa:136	ABplaapppa	136	9527	-15472	6675	6909	9527	34.4	381	396	35	297546
ABplaapppp:136	ABplaapppp	136	19616	-5383	15720	15811	19616	35.5	407	394	35	305257
ABplap:35	ABplap	35	1662	-23337	-40	-40	1662	15.7	320	249	61	38269
ABplapa:53	ABplapa	53	1664	-23335	-68	-68	1664	13.3	265	203	51	150631
ABplapaa:74	ABplapaa	74	1692	-23307	-65	-65	1692	11.5	257	250	46	176910
ABplapaaa:102	ABplapaaa	102	1674	-23325	-32	-34	1674	13.0	331	337	39	207140
ABplapaaaa:137	ABplapaaaa	137	1599	-23400	-84	-82	1599	21.0	361	353	34	225141
ABplapaaaaa:192	ABplapaaaaa	192	1567	-23432	-36	-49	1567	20.6	318	351	27	136492
ABplapaaaap:192	ABplapaaaap	192	1525	-23474	-61	-52	1525	16.5	317	329	31	147448
ABplapaaap:137	ABplapaaap	137	1619	-23380	-265	-232	1619	23.5	395	363	35	249220
ABplapaaapa:188	ABplapaaapa	188	1810	-23189	-79	-72	1810	24.4	345	353	31	156007
ABplapaaapp:188	ABplapaaapp	188	2499	-22500	-450	-348	2499	24.8	375	365	30	151649
ABplapaap:102	ABplapaap	102	1600	-23399	-82	-81	1600	16.5	385	338	38	217514
ABplapaapa:141	ABplapaapa	141	2492	-22507	-2148	-529	2492	30.4	394	388	32	244415
ABplapaapp:141	ABplapaapp	141	2855	-22144	26	621	2855	32.0	438	390	31	235423
ABplapap:74	ABplapap	74	1676	-23323	-67	-68	1676	13.0	317	242	44	144173
ABplapapa:99	ABplapapa	99	1633	-23366	-81	-80	1633	15.2	429	336	39	208088
ABplapapaa:137	ABplapapaa	137	1530	-23469	-85	-83	1530	29.5	550	364	36	322000
ABplapapap:137	ABplapapap	137	3802	-21197	1579	1724	3802	37.3	554	373	33	306091
ABplapapp:99	ABplapapp	99	1694	-23305	-53	-41	1694	20.4	477	344	39	254528
ABplapappa:133	ABplapappa	133	1765	-23234	-712	-204	1765	42.2	566	358	33	277675
ABplapappp:133	ABplapappp	133	1547	-23452	-178	-129	1547	45.9	594	328	33	254174
ABplapapppa:202	ABplapapppa	202	2599	-22400	-431	118	2599	42.9	584	348	27	194346
ABplapapppp:202	ABplapapppp	202	1714	-23286	-546	-256	1714	47.8	602	329	30	145472
ABplapp:53	ABplapp	53	1654	-23345	-52	-52	1654	15.9	356	261	51	128659
ABplappa:73	ABplappa	73	1814	-23185	59	58	1814	17.1	351	305	44	202948
ABplappaa:101	ABplappaa	101	4026	-20973	2000	2046	4026	27.2	413	383	39	338969
ABplappaaa:137	ABplappaaa	137	12003	-12996	8416	8905	12003	39.1	458	386	33	248641
ABplappaap:137	ABplappaap	137	12743	-12256	8819	9360	12743	41.0	494	386	33	257474
ABplappap:101	ABplappap	101	4195	-20804	2112	2194	4195	27.3	470	379	39	385260
ABplappapa:139	ABplappapa	139	10014	-14985	7398	7424	10014	29.9	492	383	33	247870
ABplappapp:139	ABplappapp	139	13996	-11003	10247	10436	13996	42.4	524	382	31	238354
ABplappp:73	ABplappp	73	1859	-23140	111	111	1859	23.1	418	325	44	242900
ABplapppa:103	ABplapppa	103	5029	-19970	2764	2883	5029	35.3	496	370	38	337168
ABplapppaa:142	ABplapppaa	142	14470	-10529	10446	11049	14470	50.1	537	346	32	183502
ABplapppaaa:205	ABplapppaaa	205	22372	-2627	15942	16625	22372	45.5	551	348	26	108394
ABplapppaap:205	ABplapppaap	205	22855	-2144	17047	18170	22855	48.9	575	354	27	127164
ABplapppap:142	ABplapppap	142	10817	-14182	6354	7111	10817	54.0	547	330	32	140428
ABplapppapa:189	ABplapppapa	189	21006	-3994	12794	15316	21006	54.0	548	341	26	94680
ABplapppapp:189	ABplapppapp	189	12378	-12621	6961	7770	12378	57.0	552	315	27	60292
ABplapppp:103	ABplapppp	103	5599	-19400	3468	3500	5599	41.2	528	362	37	338216
ABplappppa:142	ABplappppa	142	14136	-10863	10079	10786	14136	54.6	561	349	32	158866
ABplappppp:142	ABplappppp	142	12127	-12872	8661	8724	12127	57.9	581	307	31	118666
ABplp:24	ABplp	24	1576	-23423	-216	-216	1576	24.0	371	352	64	253636
ABplpa:36	ABplpa	36	1622	-23377	-140	-140	1622	26.8	347	373	58	313839
ABplpaa:54	ABplpaa	54	1671	-23328	-95	-96	1671	17.3	338	354	51	257552
ABplpaaa:76	ABplpaaa	76	1664	-23335	-80	-80	1664	24.9	213	350	45	363135
ABplpaaaa:102	ABplpaaaa	102	1590	-23409	-75	-74	1590	42.7	208	376	39	434440
ABplpaaaaa:136	ABplpaaaaa	136	1479	-23520	-70	-72	1479	50.8	245	363	34	282230
ABplpaaaap:136	ABplpaaaap	136	1478	-23521	-63	-72	1478	51.6	297	368	34	239868
ABplpaaap:102	ABplpaaap	102	1593	-23406	-88	-93	1593	42.2	261	384	39	412789
ABplpaaapa:136	ABplpaaapa	136	1499	-23500	-73	-72	1499	48.6	271	381	32	264454
ABplpaaapp:136	ABplpaaapp	136	1489	-23510	-74	-85	1489	47.0	315	382	33	279757
ABplpaap:76	ABplpaap	76	1662	-23337	-103	-106	1662	22.6	284	352	44	304308
ABplpaapa:102	ABplpaapa	102	1574	-23426	-120	-121	1574	34.5	269	393	39	464157
ABplpaapaa:137	ABplpaapaa	137	1452	-23547	-111	-109	1452	42.7	254	375	34	352215
ABplpaapap:137	ABplpaapap	137	1839	-23160	-599	-132	1839	41.2	277	396	32	326052
ABplpaapp:102	ABplpaapp	102	1623	-23376	-90	-91	1623	36.2	326	386	40	421723
ABplpaappa:135	ABplpaappa	135	1594	-23405	-477	-271	1594	37.0	317	383	35	383100
ABplpaappp:135	ABplpaappp	135	1599	-23400	-90	-110	1599	43.0	338	394	35	364829
ABplpap:54	ABplpap	54	1606	-23393	-171	-171	1606	31.0	399	378	50	369352
ABplpapa:75	ABplpapa	75	1669	-23330	-40	-40	1669	33.5	273	381	44	382483
ABplpapaa:101	ABplpapaa	101	1535	-23464	-92	-93	1535	54.2	273	366	37	273667
ABplpapaaa:141	ABplpapaaa	141	1448	-23551	-74	-84	1448	56.6	322	332	31	150658
ABplpapaap:141	ABplpapaap	141	1440	-23559	-71	-84	1440	54.4	351	347	31	171481
ABplpapap:101	ABplpapap	101	1579	-23420	-59	-65	1579	53.1	311	367	37	260086
ABplpapapa:138	ABplpapapa	138	1528	-23471	6	4	1528	59.5	373	324	32	132971
ABplpapapp:138	ABplpapapp	138	1494	-23505	-35	-47	1494	60.6	406	318	30	107817
ABplpapp:75	ABplpapp	75	1644	-23355	-146	-147	1644	38.9	344	380	45	391081
ABplpappa:100	ABplpappa	100	1595	-23404	-91	-100	1595	56.0	335	346	39	245427
ABplpappaa:134	ABplpappaa	134	1538	-23461	-40	-46	1538	62.0	350	276	40	183445
ABplpappap:134	ABplpappap	134	1494	-23505	-40	-50	1494	61.9	381	283	27	92797
ABplpappp:100	ABplpappp	100	1584	-23415	-107	-108	1584	56.8	400	341	38	253887
ABplpapppa:142	ABplpapppa	142	1523	-23476	-31	-26	1523	63.0	421	261	31	121082
ABplpapppp:142	ABplpapppp	142	1642	-23357	-90	-19	1642	62.0	473	262	31	122231
ABplpp:36	ABplpp	36	1642	-23357	-113	-113	1642	20.2	441	341	56	192740
ABplppa:55	ABplppa	55	1690	-23309	-42	-42	1690	13.5	408	321	48	136168
ABplppaa:78	ABplppaa	78	1741	-23258	-47	-51	1741	27.7	329	372	42	300431
ABplppaaa:109	ABplppaaa	109	1484	-23515	-102	-102	1484	47.2	330	370	35	255936
ABplppaaaa:149	ABplppaaaa	149	1515	-23484	-41	-40	1515	50.2	349	374	30	158441
ABplppaaap:149	ABplppaaap	149	2041	-22958	-252	-99	2041	45.2	360	392	26	101370
ABplppaap:109	ABplppaap	109	1590	-23409	-24	-27	1590	48.4	377	370	35	236780
ABplppaapa:145	ABplppaapa	145	1463	-23536	-91	-102	1463	56.2	397	348	30	121504
ABplppaapp:145	ABplppaapp	145	1494	-23505	-42	-47	1494	58.8	429	334	30	105764
ABplppap:78	ABplppap	78	1713	-23286	-99	-106	1713	28.9	384	363	43	319041
ABplppapa:106	ABplppapa	106	1623	-23376	-100	-108	1623	41.5	398	376	37	305879
ABplppapaa:142	ABplppapaa	142	1581	-23418	-49	-60	1581	51.1	388	377	33	175768
ABplppapap:142	ABplppapap	142	1639	-23360	-168	-176	1639	50.9	432	383	34	200835
ABplppapp:106	ABplppapp	106	1633	-23366	-256	-198	1633	40.6	453	373	38	343268
ABplppappa:144	ABplppappa	144	1523	-23476	-104	-112	1523	53.3	434	360	32	154488
ABplppappp:144	ABplppappp	144	1736	-23263	-379	-193	1736	53.5	486	366	35	186993
ABplppp:55	ABplppp	55	1599	-23400	-146	-147	1599	26.8	473	363	48	259113
ABplpppa:76	ABplpppa	76	1649	-23350	-193	-203	1649	35.6	402	389	42	337586
ABplpppaa:103	ABplpppaa	103	1632	-23367	-127	-141	1632	45.4	428	389	37	288718
ABplpppaaa:138	ABplpppaaa	138	1478	-23521	-83	-85	1478	57.1	464	349	31	118660
ABplpppaap:138	ABplpppaap	138	3049	-21950	-630	282	3049	58.1	519	345	31	111960
ABplpppap:103	ABplpppap	103	1630	-23369	-213	-201	1630	46.1	488	377	36	254192
ABplpppapa:141	ABplpppapa	141	1679	-23320	-195	-206	1679	59.6	521	316	33	101367
ABplpppapp:141	ABplpppapp	141	1586	-23413	-474	-326	1586	59.2	539	297	28	99748
ABplpppp:76	ABplpppp	76	1632	-23367	-199	-205	1632	37.1	464	384	44	379086
ABplppppa:103	ABplppppa	103	1594	-23405	-112	-117	1594	50.8	437	366	38	257739
ABplppppaa:137	ABplppppaa	137	1506	-23493	-55	-59	1506	60.1	443	319	30	86000
ABplppppap:137	ABplppppap	137	1472	-23527	-69	-69	1472	59.5	482	306	31	96569
ABplppppp:103	ABplppppp	103	1590	-23409	-79	-83	1590	57.3	464	335	38	214416
ABplpppppa:140	ABplpppppa	140	1454	-23545	-75	-74	1454	58.1	487	273	30	102940
ABplpppppp:140	ABplpppppp	140	1434	-23565	-134	-142	1434	59.8	533	263	31	100599
ABpr:14	ABpr	14	1535	-23464	-243	-243	1535	46.6	442	159	70	513348
ABpra:23	ABpra	23	1556	-23443	-235	-235	1556	43.2	422	124	64	372033
ABpraa:35	ABpraa	35	1573	-23427	-248	-248	1573	44.1	380	114	57	331200
ABpraaa:53	ABpraaa	53	1610	-23389	-167	-167	1610	38.4	327	102	50	335157
ABpraaaa:74	ABpraaaa	74	1594	-23406	-205	-206	1594	43.7	287	108	43	386996
ABpraaaaa:104	ABpraaaaa	104	1563	-23436	-57	-65	1563	41.3	222	125	35	346362
ABpraaaaaa:143	ABpraaaaaa	143	1433	-23566	-68	-73	1433	44.9	208	131	33	273407
ABpraaaaap:143	ABpraaaaap	143	1437	-23562	-47	-47	1437	39.9	202	126	31	251056
ABpraaaap:104	ABpraaaap	104	1536	-23463	-124	-136	1536	43.1	266	116	38	377404
ABpraaaapa:137	ABpraaaapa	137	1513	-23486	-9	-16	1513	43.2	237	123	33	279122
ABpraaaapp:137	ABpraaaapp	137	1499	-23500	-100	-105	1499	35.0	260	104	34	297687
ABpraaap:74	ABpraaap	74	1595	-23404	-162	-166	1595	33.8	349	114	45	357003
ABpraaapa:101	ABpraaapa	101	1560	-23439	-112	-116	1560	33.6	246	130	39	385625
ABpraaapaa:136	ABpraaapaa	136	1475	-23524	-46	-58	1475	39.4	215	158	31	255135
ABpraaapap:136	ABpraaapap	136	1499	-23500	-37	-46	1499	31.4	232	140	34	360733
ABpraaapp:101	ABpraaapp	101	1568	-23431	-116	-117	1568	33.8	317	124	41	379867
ABpraaappa:130	ABpraaappa	130	1457	-23542	-96	-107	1457	33.4	268	144	32	272508
ABpraaappp:130	ABpraaappp	130	1533	-23466	-430	-311	1533	32.0	295	124	35	282485
ABpraap:53	ABpraap	53	1573	-23427	-250	-252	1573	46.4	415	117	51	377936
ABpraapa:74	ABpraapa	74	1647	-23352	-123	-125	1647	38.0	389	100	44	393936
ABpraapaa:103	ABpraapaa	103	1538	-23461	-91	-92	1538	24.0	303	117	40	383916
ABpraapaaa:139	ABpraapaaa	139	1483	-23516	-35	-37	1483	21.1	197	160	35	385595
ABpraapaap:139	ABpraapaap	139	1496	-23503	-45	-48	1496	20.7	235	141	34	362895
ABpraapap:103	ABpraapap	103	1568	-23431	-121	-115	1568	24.0	360	114	40	398512
ABpraapapa:139	ABpraapapa	139	1503	-23496	-75	-84	1503	26.8	252	144	35	414082
ABpraapapp:139	ABpraapapp	139	1563	-23436	-75	-66	1563	21.9	303	136	35	311695
ABpraapp:74	ABpraapp	74	1612	-23387	-186	-187	1612	34.1	451	126	47	405294
ABpraappa:100	ABpraappa	100	2905	-22094	1089	1081	2905	33.1	375	111	38	403786
ABpraappaa:139	ABpraappaa	139	20365	-4634	16053	16427	20365	32.1	298	97	30	293607
ABpraappap:139	ABpraappap	139	8826	-16173	6125	6143	8826	30.7	339	101	34	302934
ABpraappp:100	ABpraappp	100	2346	-22653	549	558	2346	32.8	440	117	42	401856
ABpraapppa:134	ABpraapppa	134	12663	-12336	9586	9611	12663	34.4	381	98	35	318228
ABpraapppp:134	ABpraapppp	134	17763	-7236	14123	14106	17763	38.4	422	98	35	343895
ABprap:35	ABprap	35	1564	-23435	-201	-202	1564	34.2	480	136	58	313211
ABprapa:53	ABprapa	53	1582	-23417	-145	-147	1582	30.3	469	118	51	330309
ABprapaa:73	ABprapaa	73	1666	-23333	-41	-40	1666	18.4	451	129	44	228128
ABprapaaa:101	ABprapaaa	101	1607	-23392	-14	-16	1607	19.3	414	126	38	240956
ABprapaaaa:136	ABprapaaaa	136	1616	-23383	-148	-127	1616	23.5	367	126	35	251751
ABprapaaaaa:193	ABprapaaaaa	193	1508	-23491	-38	-53	1508	25.1	315	144	26	138538
ABprapaaaap:193	ABprapaaaap	193	1494	-23506	-71	-49	1494	19.9	329	139	28	113740
ABprapaaap:136	ABprapaaap	136	1802	-23197	-302	-151	1802	25.5	399	122	34	226731
ABprapaaapa:192	ABprapaaapa	192	1572	-23427	-197	-205	1572	30.9	340	132	31	153196
ABprapaaapp:192	ABprapaaapp	192	1989	-23010	-247	-275	1989	31.2	370	114	30	149447
ABprapaap:101	ABprapaap	101	1575	-23424	-86	-84	1575	23.3	469	134	38	266545
ABprapaapa:139	ABprapaapa	139	2185	-22814	-2206	-688	2185	32.6	408	106	30	209778
ABprapaapp:139	ABprapaapp	139	3438	-21561	170	949	3438	35.1	451	101	31	236946
ABprapap:73	ABprapap	73	1623	-23376	-95	-93	1623	23.9	518	149	46	308466
ABprapapa:99	ABprapapa	99	1656	-23343	-95	-68	1656	25.0	525	140	40	309589
ABprapapaa:135	ABprapapaa	135	1523	-23476	-118	-109	1523	30.7	562	135	35	261323
ABprapapap:135	ABprapapap	135	4281	-20718	1872	2239	4281	40.3	568	137	33	270911
ABprapapp:99	ABprapapp	99	1611	-23388	-190	-130	1611	30.7	577	172	40	372339
ABprapappa:133	ABprapappa	133	2127	-22872	-1136	-254	2127	46.4	573	148	33	236000
ABprapappp:133	ABprapappp	133	1627	-23373	-260	-78	1627	46.9	611	190	33	226321
ABprapapppa:197	ABprapapppa	197	1823	-23176	-96	122	1823	42.5	608	179	27	146442
ABprapapppp:197	ABprapapppp	197	2253	-22746	-734	-13	2253	50.4	606	195	29	99426
ABprapp:53	ABprapp	53	1554	-23445	-211	-213	1554	35.6	548	159	52	415783
ABprappa:74	ABprappa	74	1978	-23021	195	192	1978	34.5	545	143	46	452966
ABprappaa:104	ABprappaa	104	5431	-19568	3417	3444	5431	38.1	490	111	40	440433
ABprappaaa:140	ABprappaaa	140	14482	-10517	10465	11029	14482	42.6	464	105	32	253511
ABprappaap:140	ABprappaap	140	16491	-8508	11634	12549	16491	41.5	501	113	32	252214
ABprappap:104	ABprappap	104	6053	-18946	3759	3891	6053	36.4	545	130	39	438231
ABprappapa:140	ABprappapa	140	12535	-12464	9420	9443	12535	29.3	502	112	31	218359
ABprappapp:140	ABprappapp	140	17952	-7047	13602	13948	17952	40.3	536	119	32	253030
ABprappp:74	ABprappp	74	2027	-22972	273	269	2027	35.0	588	207	45	382734
ABprapppa:104	ABprapppa	104	7245	-17754	4684	4864	7245	42.3	570	150	37	369624
ABprapppaa:145	ABprapppaa	145	17952	-7047	13292	13885	17952	49.3	551	159	31	190319
ABprapppaaa:210	ABprapppaaa	210	23845	-1154	17401	18257	23845	48.3	569	164	26	105911
ABprapppaap:210	ABprapppaap	210	24906	-94	19288	19954	24906	50.0	595	178	26	113258
ABprapppap:145	ABprapppap	145	13527	-11472	9020	9537	13527	53.4	556	175	31	133350
ABprapppapa:192	ABprapppapa	192	22476	-2523	15232	16247	22476	55.8	564	189	24	71863
ABprapppapp:192	ABprapppapp	192	13228	-11771	7823	8851	13228	57.7	565	206	27	62701
ABprapppp:104	ABprapppp	104	7072	-17927	4881	4903	7072	45.5	593	186	37	341248
ABprappppa:145	ABprappppa	145	19511	-5488	14733	15474	19511	52.6	590	163	31	173047
ABprappppp:145	ABprappppp	145	15515	-9484	11935	11966	15515	56.8	591	205	30	121918
ABprp:23	ABprp	23	1604	-23396	-225	-226	1604	49.5	503	221	61	285923
ABprpa:36	ABprpa	36	1581	-23418	-223	-224	1581	55.6	467	185	56	236522
ABprpaa:54	ABprpaa	54	1601	-23398	-157	-157	1601	50.7	485	135	48	295490
ABprpaaa:76	ABprpaaa	76	1597	-23402	-163	-167	1597	47.4	416	107	42	329282
ABprpaaaa:103	ABprpaaaa	103	1544	-23455	-134	-143	1544	47.1	297	109	37	295370
ABprpaaaaa:136	ABprpaaaaa	136	1450	-23549	-43	-44	1450	52.8	263	138	33	182280
ABprpaaaap:136	ABprpaaaap	136	1451	-23548	-61	-60	1451	54.5	309	121	33	169398
ABprpaaap:103	ABprpaaap	103	1559	-23440	-89	-98	1559	47.5	344	104	35	258269
ABprpaaapa:138	ABprpaaapa	138	1507	-23492	-15	-29	1507	49.0	290	119	33	219786
ABprpaaapp:138	ABprpaaapp	138	1503	-23496	-51	-59	1503	48.6	320	108	34	228098
ABprpaap:76	ABprpaap	76	1589	-23410	-202	-211	1589	44.9	472	121	42	347707
ABprpaapa:102	ABprpaapa	102	1526	-23473	-158	-164	1526	42.0	355	96	36	336593
ABprpaapaa:138	ABprpaapaa	138	1475	-23524	-88	-96	1475	44.4	270	119	33	251332
ABprpaapap:138	ABprpaapap	138	1757	-23242	-310	-106	1757	40.9	301	97	34	288446
ABprpaapp:102	ABprpaapp	102	1556	-23443	-150	-151	1556	43.2	407	99	38	333007
ABprpaappa:137	ABprpaappa	137	1674	-23325	-385	-309	1674	37.7	334	112	31	217955
ABprpaappp:137	ABprpaappp	137	1579	-23420	-80	-90	1579	46.3	363	97	33	234609
ABprpap:54	ABprpap	54	1614	-23385	-182	-182	1614	56.8	531	201	50	241793
ABprpapa:75	ABprpapa	75	1672	-23327	-79	-80	1672	56.1	472	153	43	248676
ABprpapaa:101	ABprpapaa	101	1598	-23401	-47	-62	1598	57.7	378	157	35	165494
ABprpapaaa:140	ABprpapaaa	140	1481	-23518	-34	-37	1481	56.8	340	174	31	112380
ABprpapaap:140	ABprpapaap	140	1532	-23467	-22	-40	1532	57.1	380	179	32	122597
ABprpapap:101	ABprpapap	101	1620	-23379	-25	-38	1620	59.1	416	160	36	168949
ABprpapapa:138	ABprpapapa	138	1486	-23513	-73	-79	1486	61.2	400	187	31	97683
ABprpapapp:138	ABprpapapp	138	1500	-23499	-65	-47	1500	60.8	427	201	29	81812
ABprpapp:75	ABprpapp	75	1606	-23393	-149	-150	1606	56.0	532	193	44	251114
ABprpappa:100	ABprpappa	100	1618	-23382	-59	-65	1618	60.3	434	179	36	154310
ABprpappaa:136	ABprpappaa	136	1499	-23500	-36	-38	1499	63.6	357	211	33	101412
ABprpappaaa:180	ABprpappaaa	180	1547	-23452	-40	-64	1547	64.6	306	244	29	74365
ABprpappaap:180	ABprpappaap	180	1515	-23484	-85	-83	1515	64.0	334	220	28	72179
ABprpappap:136	ABprpappap	136	1529	-23470	-41	-29	1529	63.1	397	227	31	94463
ABprpappapa:183	ABprpappapa	183	1997	-23002	-18	148	1997	63.3	373	212	29	75430
ABprpappapp:183	ABprpappapp	183	1564	-23435	-81	-41	1564	61.6	396	247	28	72920
ABprpappp:100	ABprpappp	100	1578	-23421	-99	-101	1578	59.2	484	183	38	179040
ABprpapppa:137	ABprpapppa	137	2006	-22993	411	400	2006	61.7	430	225	32	114978
ABprpapppaa:188	ABprpapppaa	188	4230	-20769	2096	2292	4230	57.9	355	212	29	127089
ABprpapppap:188	ABprpapppap	188	4111	-20888	2134	2270	4111	57.6	383	226	30	141167
ABprpapppp:137	ABprpapppp	137	2105	-22894	520	512	2105	60.9	483	231	32	114184
ABprpappppa:188	ABprpappppa	188	4524	-20475	2296	2371	4524	56.6	479	229	28	84490
ABprpappppp:188	ABprpappppp	188	5088	-19911	3021	3042	5088	54.5	489	262	28	104401
ABprpp:36	ABprpp	36	1583	-23416	-276	-276	1583	49.2	556	201	58	330686
ABprppa:54	ABprppa	54	1576	-23423	-227	-231	1576	45.9	588	160	49	373054
ABprppaa:77	ABprppaa	77	1593	-23406	-172	-182	1593	47.5	505	128	42	308418
ABprppaaa:107	ABprppaaa	107	1541	-23458	-71	-76	1541	51.1	386	124	34	185103
ABprppaaaa:145	ABprppaaaa	145	1521	-23478	-21	-26	1521	51.5	342	140	29	127006
ABprppaaap:145	ABprppaaap	145	1647	-23352	-8	-38	1647	50.6	368	123	28	104740
ABprppaap:107	ABprppaap	107	1506	-23493	-97	-101	1506	53.4	436	127	37	222590
ABprppaapa:144	ABprppaapa	144	1481	-23518	-58	-64	1481	57.3	391	157	29	93444
ABprppaapp:144	ABprppaapp	144	1512	-23487	-6	-13	1512	59.7	443	162	31	93211
ABprppap:77	ABprppap	77	1613	-23386	-211	-215	1613	44.5	551	164	42	306720
ABprppapa:104	ABprppapa	104	1635	-23364	-61	-63	1635	46.4	457	131	37	247080
ABprppapaa:139	ABprppapaa	139	1602	-23397	-60	-71	1602	52.6	404	120	33	139775
ABprppapap:139	ABprppapap	139	1713	-23286	-172	-163	1713	50.4	448	117	32	164877
ABprppapp:104	ABprppapp	104	1681	-23318	-160	-115	1681	47.0	500	140	36	240660
ABprppappa:142	ABprppappa	142	1567	-23432	-45	-42	1567	54.7	444	131	32	122381
ABprppappp:142	ABprppappp	142	1677	-23322	-199	-123	1677	53.7	489	137	32	136397
ABprppp:54	ABprppp	54	1551	-23448	-308	-310	1551	49.7	600	240	49	323577
ABprpppa:75	ABprpppa	75	1715	-23284	-102	-109	1715	48.8	596	188	42	315861
ABprpppaa:102	ABprpppaa	102	1616	-23383	-92	-102	1616	50.7	527	146	37	253517
ABprpppaaa:138	ABprpppaaa	138	1524	-23475	-37	-40	1524	57.6	480	157	33	129253
ABprpppaap:138	ABprpppaap	138	2055	-22944	-821	-406	2055	57.0	528	160	32	125225
ABprpppap:102	ABprpppap	102	1650	-23349	-198	-187	1650	51.1	575	163	36	228458
ABprpppapa:137	ABprpppapa	137	1640	-23359	-361	-265	1640	58.5	542	192	31	92087
ABprpppapp:137	ABprpppapp	137	1680	-23319	-410	-219	1680	59.6	566	215	28	96222
ABprpppp:75	ABprpppp	75	1619	-23380	-214	-218	1619	52.6	588	242	44	287548
ABprppppa:101	ABprppppa	101	1610	-23389	-102	-109	1610	56.5	535	173	38	205076
ABprppppaa:134	ABprppppaa	134	1528	-23471	-9	-4	1528	60.6	466	192	29	74761
ABprppppap:134	ABprppppap	134	1550	-23449	0	-4	1550	59.5	505	189	30	85003
ABprppppp:101	ABprppppp	101	1628	-23371	-68	-70	1628	55.3	590	207	38	211339
ABprpppppa:136	ABprpppppa	136	1508	-23491	-95	-58	1508	57.7	509	222	32	111418
ABprpppppp:136	ABprpppppp	136	1503	-23496	-192	-167	1503	59.0	559	240	32	107310
P1:1	P1	1	1410	-23590	-306	-306	1410	36.5	523	240	98	1240596
EMS:3	EMS	3	1536	-23463	-222	-223	1536	35.5	429	329	74	791035
MS:16	MS	16	1586	-23413	-210	-211	1586	51.1	342	299	67	331023
MSa:28	MSa	28	1588	-23411	-233	-233	1588	50.0	277	307	64	324421
MSaa:43	MSaa	43	1560	-23439	-259	-260	1560	55.2	232	320	56	288451
MSaaa:62	MSaaa	62	1597	-23402	-159	-160	1597	55.5	215	315	49	286237
MSaaaa:85	MSaaaa	85	1582	-23417	-131	-132	1582	47.6	190	255	44	352857
MSaaaaa:108	MSaaaaa	108	1492	-23507	-76	-80	1492	41.1	166	246	39	437658
MSaaaaaa:140	MSaaaaaa	140	1457	-23542	-37	-37	1457	36.5	152	252	33	411444
MSaaaaap:140	MSaaaaap	140	1471	-23528	-48	-53	1471	27.7	203	267	34	374722
MSaaaap:108	MSaaaap	108	1503	-23497	-91	-94	1503	34.3	209	266	39	394664
MSaaaapa:145	MSaaaapa	145	1478	-23521	-34	-40	1478	24.5	229	275	34	333712
MSaaaapp:145	MSaaaapp	145	1447	-23552	-58	-57	1447	24.6	263	281	32	239833
MSaaap:85	MSaaap	85	1640	-23359	-92	-93	1640	51.1	266	274	42	276416
MSaaapa:113	MSaaapa	113	1494	-23505	-78	-82	1494	39.5	244	261	40	348733
MSaaapaa:143	MSaaapaa	143	1432	-23567	-93	-94	1432	36.4	222	255	35	296929
MSaaapap:143	MSaaapap	143	1476	-23523	-90	-101	1476	34.0	262	278	34	263870
MSaaapp:113	MSaaapp	113	1495	-23504	-47	-49	1495	35.4	291	257	36	319441
MSaap:62	MSaap	62	1625	-23374	-178	-178	1625	56.6	305	325	50	273064
MSaapa:84	MSaapa	84	1654	-23345	-141	-149	1654	58.2	308	307	44	242979
MSaapaa:109	MSaapaa	109	1518	-23481	-85	-87	1518	47.8	286	281	40	321941
MSaapaaa:139	MSaapaaa	139	1476	-23523	-73	-77	1476	47.4	294	275	35	283774
MSaapaap:139	MSaapaap	139	1496	-23503	-45	-52	1496	37.9	317	266	38	376711
MSaapap:109	MSaapap	109	1540	-23459	-69	-72	1540	51.7	355	289	36	241137
MSaapapa:143	MSaapapa	143	1443	-23557	-114	-119	1443	44.8	332	277	31	247335
MSaapapp:143	MSaapapp	143	1502	-23497	-63	-76	1502	47.0	363	286	36	274469
MSaapp:84	MSaapp	84	1613	-23386	-134	-138	1613	57.5	385	320	42	268681
MSaappa:114	MSaappa	114	1502	-23497	-53	-56	1502	55.8	381	278	33	189409
MSaappp:114	MSaappp	114	1500	-23499	-65	-72	1500	53.3	411	307	39	301786
MSap:43	MSap	43	1552	-23447	-243	-243	1552	43.2	314	352	55	391799
MSapa:64	MSapa	64	1631	-23368	-145	-146	1631	43.2	300	365	49	396388
MSapaa:87	MSapaa	87	1601	-23398	-137	-137	1601	43.6	242	308	41	309506
MSapaaa:116	MSapaaa	116	1529	-23470	-47	-45	1529	40.8	185	316	37	392117
MSapaaaa:151	MSapaaaa	151	1415	-23584	-120	-118	1415	45.1	174	310	30	218439
MSapaaap:151	MSapaaap	151	1457	-23542	-81	-85	1457	36.6	202	312	31	281769
MSapaap:116	MSapaap	116	1496	-23503	-77	-77	1496	42.9	242	319	37	353969
MSapap:87	MSapap	87	1646	-23353	-129	-136	1646	44.3	320	322	42	306375
MSapapa:116	MSapapa	116	1539	-23460	-64	-71	1539	39.0	267	332	36	330275
MSapapaa:153	MSapapaa	153	1460	-23539	-116	-116	1460	43.0	240	327	30	209833
MSapapap:153	MSapapap	153	1489	-23510	-64	-74	1489	43.0	276	329	31	219055
MSapapp:116	MSapapp	116	1486	-23513	-89	-86	1486	33.5	311	322	37	328531
MSapappa:158	MSapappa	158	1494	-23505	-30	-29	1494	28.5	267	316	31	249188
MSapappp:158	MSapappp	158	1468	-23531	-69	-71	1468	20.6	276	311	33	249135
MSapp:64	MSapp	64	1611	-23388	-135	-135	1611	47.6	392	365	47	370509
MSappa:87	MSappa	87	1647	-23352	-92	-95	1647	48.0	363	334	41	320051
MSappaa:119	MSappaa	119	1510	-23489	-30	-33	1510	43.9	317	319	36	311670
MSappap:119	MSappap	119	1508	-23491	-72	-81	1508	46.7	367	326	35	284689
MSappp:87	MSappp	87	1612	-23387	-111	-115	1612	41.9	412	336	42	358677
MSapppa:123	MSapppa	123	1495	-23504	-41	-49	1495	39.1	320	337	35	336814
MSapppp:123	MSapppp	123	1526	-23473	-57	-53	1526	31.3	377	335	38	341858
MSp:28	MSp	28	1571	-23428	-229	-229	1571	50.5	375	245	63	290334
MSpa:44	MSpa	44	1611	-23388	-212	-212	1611	54.3	315	271	57	291421
MSpaa:63	MSpaa	63	1625	-23374	-189	-192	1625	56.5	311	233	48	251084
MSpaaa:86	MSpaaa	86	1638	-23361	-152	-152	1638	49.8	259	201	44	322592
MSpaaaa:110	MSpaaaa	110	1531	-23468	-49	-53	1531	40.3	203	203	38	399156
MSpaaaaa:140	MSpaaaaa	140	1477	-23522	-43	-43	1477	35.7	177	221	32	383637
MSpaaaap:140	MSpaaaap	140	1485	-23514	-54	-62	1485	32.0	216	218	38	458088
MSpaaap:110	MSpaaap	110	1533	-23466	-93	-96	1533	33.2	255	203	39	344692
MSpaaapa:142	MSpaaapa	142	1453	-23546	-70	-77	1453	24.7	263	238	34	339472
MSpaaapp:142	MSpaaapp	142	1479	-23520	-51	-58	1479	24.9	274	232	36	330682
MSpaap:86	MSpaap	86	1657	-23342	-96	-99	1657	52.7	332	231	42	278901
MSpaapa:114	MSpaapa	114	1541	-23458	-56	-56	1541	41.8	272	202	40	349221
MSpaapaa:144	MSpaapaa	144	1457	-23542	-62	-72	1457	36.0	257	198	34	387845
MSpaapap:144	MSpaapap	144	1495	-23504	-42	-46	1495	34.5	291	202	39	433324
MSpaapp:114	MSpaapp	114	1557	-23442	-16	-23	1557	33.2	339	226	31	142971
MSpap:63	MSpap	63	1621	-23378	-236	-236	1621	58.9	396	281	50	252994
MSpapa:85	MSpapa	85	1676	-23323	-149	-157	1676	60.8	376	253	44	229506
MSpapaa:109	MSpapaa	109	1555	-23444	-67	-73	1555	52.9	340	247	38	236207
MSpapaaa:140	MSpapaaa	140	1475	-23524	-72	-78	1475	49.2	318	226	34	245701
MSpapaap:140	MSpapaap	140	1518	-23481	-87	-71	1518	42.3	349	227	35	286991
MSpapap:109	MSpapap	109	1532	-23467	-104	-109	1532	54.7	396	244	36	227363
MSpapapa:144	MSpapapa	144	1598	-23401	-101	-69	1598	48.0	369	229	32	271186
MSpapapp:144	MSpapapp	144	1522	-23477	-78	-82	1522	50.5	392	227	35	258557
MSpapp:85	MSpapp	85	1691	-23308	-106	-107	1691	59.9	461	255	43	255335
MSpappa:116	MSpappa	116	1501	-23498	-53	-55	1501	56.9	421	245	36	280286
MSpappp:116	MSpappp	116	1537	-23462	-52	-55	1537	55.8	451	239	39	283272
MSpp:44	MSpp	44	1575	-23424	-213	-213	1575	58.6	418	240	56	275669
MSppa:64	MSppa	64	1630	-23369	-132	-134	1630	58.3	429	188	47	248524
MSppaa:88	MSppaa	88	1614	-23385	-115	-121	1614	48.3	340	176	41	277362
MSppaaa:117	MSppaaa	117	1477	-23522	-74	-78	1477	45.7	220	174	37	332579
MSppaaaa:152	MSppaaaa	152	1421	-23578	-72	-75	1421	49.7	204	194	31	191532
MSppaaap:152	MSppaaap	152	1464	-23535	-40	-42	1464	47.5	235	184	31	193818
MSppaap:117	MSppaap	117	1517	-23482	-25	-26	1517	45.0	276	168	35	270080
MSppap:88	MSppap	88	1584	-23415	-167	-171	1584	48.8	407	190	43	293863
MSppapa:115	MSppapa	115	1532	-23467	-48	-55	1532	41.7	310	150	35	282179
MSppapaa:149	MSppapaa	149	1480	-23519	-36	-45	1480	44.1	259	165	30	214426
MSppapap:149	MSppapap	149	1498	-23501	-44	-51	1498	44.0	291	164	32	228874
MSppapp:115	MSppapp	115	1509	-23490	-98	-84	1509	32.3	352	154	37	302497
MSppappa:157	MSppappa	157	1517	-23482	-7	-7	1517	28.7	248	179	33	285274
MSppappp:157	MSppappp	157	1487	-23512	-42	-44	1487	22.4	277	183	33	255899
MSppp:64	MSppp	64	1595	-23404	-182	-183	1595	57.9	489	261	48	259707
MSpppa:88	MSpppa	88	1600	-23399	-114	-120	1600	54.0	439	206	41	238756
MSpppaa:118	MSpppaa	118	1518	-23481	-45	-48	1518	46.5	332	180	37	252164
MSpppap:118	MSpppap	118	1532	-23467	-39	-46	1532	49.0	376	171	35	245995
MSpppp:88	MSpppp	88	1627	-23372	-123	-126	1627	49.8	486	213	42	302705
MSppppa:120	MSppppa	120	1500	-23499	-64	-65	1500	41.6	358	149	37	360088
MSppppp:120	MSppppp	120	1490	-23509	-95	-90	1490	35.5	397	164	37	307080
E:16	E	16	1554	-23445	-311	-312	1554	40.6	498	328	68	430600
Ea:29	Ea	29	1589	-23410	-303	-303	1589	43.2	420	309	67	448599
Eal:57	Eal	57	1627	-23372	-149	-149	1627	37.7	357	279	55	289101
Eala:89	Eala	89	1553	-23446	-120	-122	1553	32.4	299	267	48	266825
Ealaa:139	Ealaa	139	1476	-23523	-63	-67	1476	24.5	318	275	39	189822
Ealap:139	Ealap	139	1490	-23509	-73	-74	1490	25.0	388	266	39	148455
Ealp:89	Ealp	89	1557	-23442	-145	-147	1557	36.1	378	280	47	244610
Ealpa:142	Ealpa	142	1491	-23508	-104	-105	1491	36.0	381	277	39	178146
Ealpp:142	Ealpp	142	1525	-23474	-52	-50	1525	33.3	424	278	38	143580
Ear:57	Ear	57	1576	-23423	-215	-216	1576	41.8	403	199	55	317011
Eara:91	Eara	91	1549	-23450	-126	-128	1549	30.6	349	204	49	275504
Earaa:145	Earaa	145	1464	-23535	-82	-88	1464	28.3	346	220	39	188886
Earap:145	Earap	145	1489	-23510	-77	-77	1489	28.0	395	214	38	129468
Earp:91	Earp	91	1575	-23424	-112	-113	1575	37.2	413	213	48	280367
Earpa:148	Earpa	148	1953	-23046	291	288	1953	40.1	379	225	37	182213
Earpp:148	Earpp	148	2946	-22053	1148	1144	2946	36.0	459	223	39	190275
Ep:29	Ep	29	1565	-23434	-300	-304	1565	39.2	528	305	65	484464
Epl:58	Epl	58	1712	-23287	-111	-111	1712	37.3	445	295	54	298868
Epla:91	Epla	91	1841	-23158	120	118	1841	30.9	440	282	47	201000
Eplaa:140	Eplaa	140	1721	-23278	130	136	1721	22.0	441	269	39	127834
Eplap:140	Eplap	140	1806	-23193	196	212	1806	28.4	481	278	39	155092
Eplp:91	Eplp	91	1892	-23107	155	160	1892	32.7	517	283	45	232692
Eplpa:149	Eplpa	149	1881	-23118	260	270	1881	30.6	521	265	39	161615
Eplpp:149	Eplpp	149	2088	-22911	361	374	2088	43.3	553	263	38	201966
Epr:58	Epr	58	1679	-23321	-112	-112	1679	40.1	505	234	54	360843
Epra:91	Epra	91	1852	-23147	140	139	1852	32.8	480	201	48	264401
Epraa:146	Epraa	146	1808	-23191	188	199	1808	23.6	442	203	39	133570
Eprap:146	Eprap	146	1940	-23059	214	272	1940	29.0	488	222	38	160729
Eprp:91	Eprp	91	1979	-23020	233	236	1979	34.9	547	243	47	321127
Eprpa:153	Eprpa	153	2211	-22788	497	533	2211	30.3	523	211	39	197175
Eprpp:153	Eprpp	153	2451	-22548	651	725	2451	37.7	546	228	40	228787
P2:3	P2	3	1521	-23478	-256	-259	1521	35.9	575	250	70	642581
C:20	C	20	1640	-23359	-149	-149	1640	18.5	510	228	71	245514
Ca:31	Ca	31	1654	-23345	-85	-85	1654	22.7	440	227	62	16764
Caa:48	Caa	48	1640	-23359	-105	-105	1640	16.2	430	207	53	79134
Caaa:72	Caaa	72	1702	-23297	-52	-52	1702	14.5	421	235	48	138193
Caaaa:99	Caaaa	99	1640	-23359	-75	-75	1640	11.1	495	286	43	159398
Caaaaa:137	Caaaaa	137	1540	-23459	-36	-34	1540	11.3	485	300	37	111659
Caaaap:137	Caaaap	137	1578	-23421	4	4	1578	12.6	550	268	37	137826
Caaap:99	Caaap	99	1571	-23428	-122	-124	1571	24.2	554	315	42	292826
Caaapa:134	Caaapa	134	1517	-23482	-45	-44	1517	19.4	584	286	37	197733
Caaapp:134	Caaapp	134	1512	-23487	-67	-69	1512	33.0	612	285	37	275807
Caap:72	Caap	72	1723	-23276	-76	-76	1723	15.5	513	287	44	164834
Caapa:102	Caapa	102	1537	-23462	-120	-117	1537	37.2	605	288	35	265878
Caapp:102	Caapp	102	1579	-23420	-107	-112	1579	38.3	605	316	39	381564
Caappd:140	Caappd	140	1442	-23557	-111	-113	1442	49.9	627	285	36	211153
Caappv:140	Caappv	140	1541	-23458	-540	-251	1541	58.1	583	271	31	121757
Cap:48	Cap	48	1642	-23357	-87	-88	1642	17.2	514	294	54	157158
Capa:75	Capa	75	1648	-23351	-160	-162	1648	30.4	488	359	46	371207
Capaa:116	Capaa	116	1536	-23463	-85	-94	1536	50.3	476	314	40	296418
Capaaa:157	Capaaa	157	1500	-23499	-364	-249	1500	42.4	439	342	34	255039
Capaap:157	Capaap	157	1470	-23529	-118	-130	1470	50.2	472	309	37	254694
Capap:116	Capap	116	1493	-23506	-104	-116	1493	49.9	527	302	38	287664
Capapa:155	Capapa	155	1529	-23470	-567	-380	1529	52.1	509	309	36	232848
Capapp:155	Capapp	155	1502	-23497	-403	-293	1502	43.3	499	335	36	277202
Capp:75	Capp	75	1645	-23354	-143	-143	1645	28.6	554	336	47	381558
Cappa:109	Cappa	109	1552	-23447	-246	-174	1552	38.9	551	331	40	404621
Cappaa:151	Cappaa	151	1485	-23514	-203	-194	1485	35.6	499	330	37	331568
Cappap:151	Cappap	151	1885	-23114	-108	113	1885	41.7	536	329	35	332957
Cappp:109	Cappp	109	1515	-23484	-167	-157	1515	47.3	568	301	38	362766
Capppa:153	Capppa	153	1469	-23530	-169	-167	1469	38.7	572	315	36	355251
Capppp:153	Capppp	153	1647	-23352	-379	-224	1647	52.1	557	284	36	232124
Cp:31	Cp	31	1616	-23383	-191	-192	1616	22.7	550	207	63	206107
Cpa:48	Cpa	48	1624	-23375	-161	-161	1624	20.3	570	206	56	214561
Cpaa:70	Cpaa	70	1672	-23327	-99	-99	1672	17.0	547	205	48	173421
Cpaaa:96	Cpaaa	96	1681	-23318	-9	-8	1681	11.2	484	216	42	124383
Cpaaaa:134	Cpaaaa	134	1520	-23479	-55	-56	1520	11.8	464	221	36	90021
Cpaaap:134	Cpaaap	134	1529	-23470	-56	-59	1529	13.1	526	204	36	120346
Cpaap:96	Cpaap	96	1628	-23371	-91	-92	1628	19.8	579	240	43	205020
Cpaapa:131	Cpaapa	131	1517	-23482	-37	-37	1517	16.7	567	209	37	150980
Cpaapp:131	Cpaapp	131	1461	-23538	-74	-76	1461	22.9	604	241	38	235227
Cpap:70	Cpap	70	1635	-23364	-167	-167	1635	23.5	602	284	47	293095
Cpapa:98	Cpapa	98	1556	-23443	-170	-170	1556	31.5	622	229	42	365331
Cpapaa:140	Cpapaa	140	1493	-23506	-96	-100	1493	39.8	621	268	37	291742
Cpapap:140	Cpapap	140	1485	-23514	-62	-63	1485	35.0	618	203	35	252731
Cpapp:98	Cpapp	98	1539	-23460	-103	-106	1539	39.3	629	277	40	398457
Cpappd:142	Cpappd	142	1444	-23555	-95	-96	1444	45.1	630	237	34	226869
Cpappv:142	Cpappv	142	1471	-23528	-118	-90	1471	54.5	610	241	30	129638
Cpp:48	Cpp	48	1548	-23451	-272	-272	1548	34.7	606	290	54	341220
Cppa:74	Cppa	74	1655	-23344	-177	-183	1655	43.8	616	254	46	346703
Cppaa:113	Cppaa	113	1520	-23479	-98	-105	1520	53.2	504	208	40	232423
Cppaaa:156	Cppaaa	156	1470	-23529	-108	-115	1470	48.8	483	182	35	222218
Cppaap:156	Cppaap	156	1501	-23498	-342	-222	1501	39.8	448	149	37	293014
Cppap:113	Cppap	113	1486	-23513	-108	-114	1486	52.2	548	241	39	252500
Cppapa:155	Cppapa	155	1564	-23435	-318	-231	1564	37.9	515	157	36	289136
Cppapp:155	Cppapp	155	1439	-23560	-130	-130	1439	51.2	531	223	35	174782
Cppp:74	Cppp	74	1565	-23434	-187	-187	1565	39.0	603	328	47	434632
Cpppa:108	Cpppa	108	1520	-23479	-275	-121	1520	44.6	588	215	39	329572
Cpppaa:147	Cpppaa	147	1564	-23435	-353	-203	1564	33.7	505	156	37	293979
Cpppap:147	Cpppap	147	1513	-23486	-184	-200	1513	41.2	542	175	35	270086
Cpppp:108	Cpppp	108	1477	-23522	-84	-89	1477	46.9	588	259	37	302349
Cppppa:151	Cppppa	151	1540	-23459	-93	-94	1540	43.5	576	191	32	213791
Cppppp:151	Cppppp	151	1529	-23470	-190	-158	1529	50.7	571	233	35	204131
P3:20	P3	20	1567	-23432	-321	-325	1567	38.6	611	271	64	419632
D:36	D	36	1582	-23417	-328	-328	1582	42.8	604	294	56	275138
Da:63	Da	63	1620	-23379	-297	-298	1620	42.5	520	367	50	138975
Daa:98	Daa	98	1586	-23413	-174	-174	1586	47.9	448	322	38	87868
Daaa:132	Daaa	132	1498	-23501	-141	-145	1498	38.5	385	342	36	184948
Daap:132	Daap	132	1517	-23482	-137	-127	1517	44.6	425	332	36	183508
Dap:98	Dap	98	1627	-23372	-187	-192	1627	46.6	516	321	40	90004
Dapa:130	Dapa	130	1509	-23490	-160	-157	1509	35.4	432	340	35	177150
Dapp:130	Dapp	130	1498	-23501	-128	-132	1498	35.1	486	320	39	197664
Dp:63	Dp	63	1629	-23370	-281	-281	1629	50.6	567	305	47	106582
Dpa:97	Dpa	97	1596	-23403	-137	-142	1596	54.3	507	215	37	62699
Dpaa:133	Dpaa	133	1462	-23537	-110	-119	1462	40.0	385	148	34	125809
Dpap:133	Dpap	133	1526	-23473	-117	-119	1526	47.6	414	166	34	108945
Dpp:97	Dpp	97	1583	-23416	-174	-174	1583	49.1	556	263	42	87759
Dppa:129	Dppa	129	1493	-23506	-125	-127	1493	37.0	486	172	37	154316
Dppp:129	Dppp	129	1501	-23498	-128	-128	1501	39.1	432	155	35	154444
P4:36	P4	36	1581	-23418	-253	-256	1581	51.6	512	335	51	153642
Z2:87	Z2	87	1522	-23477	-129	-129	1522	48.3	492	254	38	57670
Z3:87	Z3	87	1530	-23469	-114	-116	1530	48.1	419	279	36	57536
