# Supplementary material for: Quantitative Differences in Nuclear β-catenin and TCF Pattern Embryonic Cells in C. elegans
Source: PLoS Genet. 2015 Oct 21;11(10):e1005585. doi: 10.1371/journal.pgen.1005585 (PMC4619327; doi:10.1371/journal.pgen.1005585)
Supplement: S1 Data — For each cell analyzed, birth time is given in column 3 and the average nuclear reporter intensity over the lifetime of the cell (corrected for background) is given in column 7 (“blot”). For information on each embryo’s strain information and experimental conditions, refer to S2 Table. (ZIP) [file pgen.1005585.s005.zip › CAs/CA20121001_pax-3_L3.csv]

cellTime	cell	time	none	global	local	blot	cross	z	x	y	size	gweight
ABa:1	ABa	1	1444	-23556	-101	-101	1444	24.0	544	184	78	583962
ABal:2	ABal	2	1420	-23579	-156	-156	1420	30.6	555	177	75	499191
ABala:7	ABala	7	1411	-23588	-190	-190	1411	35.3	597	235	64	395753
ABalaa:20	ABalaa	20	1450	-23549	-179	-179	1450	39.4	627	237	56	383695
ABalaaa:39	ABalaaa	39	1456	-23543	-163	-164	1456	37.4	636	250	50	697213
ABalaaaa:62	ABalaaaa	62	1557	-23442	-28	-24	1557	38.2	627	263	43	541887
ABalaaaal:92	ABalaaaal	92	1599	-23400	84	86	1599	37.6	619	190	36	362308
ABalaaaala:128	ABalaaaala	128	1549	-23450	90	109	1549	47.0	601	168	30	179561
ABalaaaalp:128	ABalaaaalp	128	1531	-23468	16	43	1531	50.1	572	155	32	174044
ABalaaaar:92	ABalaaaar	92	1573	-23426	32	36	1573	39.2	636	236	37	423339
ABalaaaarl:127	ABalaaaarl	127	1520	-23479	60	75	1520	43.2	614	199	31	214690
ABalaaaarr:127	ABalaaaarr	127	1467	-23532	20	32	1467	42.2	612	257	32	241283
ABalaaap:62	ABalaaap	62	1598	-23401	-26	-28	1598	32.5	584	290	44	516815
ABalaaapa:90	ABalaaapa	90	1661	-23338	111	116	1661	30.6	630	233	38	480302
ABalaaapal:125	ABalaaapal	125	1550	-23449	76	86	1550	39.1	606	166	34	331648
ABalaaapar:125	ABalaaapar	125	1616	-23383	136	147	1616	35.6	622	200	32	309183
ABalaaapp:90	ABalaaapp	90	1648	-23351	50	48	1648	30.0	597	284	38	435459
ABalaaappl:124	ABalaaappl	124	1574	-23425	98	120	1574	35.0	620	252	32	333120
ABalaaappr:124	ABalaaappr	124	1564	-23435	71	72	1564	38.5	599	286	32	278105
ABalaap:39	ABalaap	39	1538	-23461	-82	-84	1538	44.7	567	235	50	483212
ABalaapa:62	ABalaapa	62	1589	-23410	-35	-33	1589	37.2	545	297	42	468668
ABalaapaa:94	ABalaapaa	94	1610	-23389	51	54	1610	39.4	593	306	36	406605
ABalaapaaa:133	ABalaapaaa	133	1478	-23521	32	42	1478	49.0	589	270	31	180736
ABalaapaap:133	ABalaapaap	133	1486	-23513	13	20	1486	52.9	553	298	31	152823
ABalaapap:94	ABalaapap	94	1626	-23373	38	35	1626	37.8	557	333	35	348020
ABalaapapa:132	ABalaapapa	132	1526	-23473	-1	-9	1526	49.3	528	334	30	187402
ABalaapapp:132	ABalaapapp	132	1514	-23485	28	26	1514	44.0	536	342	32	217114
ABalaapp:62	ABalaapp	62	1632	-23367	-6	-9	1632	31.8	490	291	44	361392
ABalaappa:90	ABalaappa	90	1689	-23310	85	86	1689	28.4	569	322	37	467300
ABalaappaa:128	ABalaappaa	128	1727	-23272	226	236	1727	42.4	589	314	28	205083
ABalaappap:128	ABalaappap	128	1500	-23499	11	20	1500	42.9	564	317	33	288585
ABalaappp:90	ABalaappp	90	1649	-23350	25	23	1649	21.0	539	316	39	421205
ABalaapppa:125	ABalaapppa	125	1520	-23479	12	23	1520	35.2	578	295	35	443946
ABalaapppp:125	ABalaapppp	125	1557	-23442	32	32	1557	28.2	570	315	35	444673
ABalap:20	ABalap	20	1525	-23474	-116	-116	1525	24.9	575	268	58	303751
ABalapa:38	ABalapa	38	1500	-23499	-92	-91	1500	24.1	595	269	50	530613
ABalapaa:61	ABalapaa	61	1635	-23364	50	52	1635	22.8	606	273	45	497250
ABalapaaa:90	ABalapaaa	90	1752	-23247	159	161	1752	24.8	601	211	37	391956
ABalapaaaa:126	ABalapaaaa	126	1618	-23381	125	137	1618	31.4	605	176	33	340264
ABalapaaap:126	ABalapaaap	126	1576	-23423	75	93	1576	26.9	583	144	33	322734
ABalapaap:90	ABalapaap	90	1733	-23266	127	137	1733	24.4	584	177	37	340113
ABalapaapa:125	ABalapaapa	125	1659	-23340	101	107	1659	37.0	570	150	31	277561
ABalapaapp:125	ABalapaapp	125	1557	-23442	10	26	1557	32.5	563	139	34	311368
ABalapap:61	ABalapap	61	1647	-23352	26	24	1647	15.6	558	267	42	278375
ABalapapa:87	ABalapapa	87	1777	-23223	139	143	1777	19.3	564	212	36	330738
ABalapapaa:125	ABalapapaa	125	1813	-23186	329	343	1813	21.0	599	207	28	279504
ABalapapap:125	ABalapapap	125	1577	-23422	97	106	1577	18.3	577	187	36	404645
ABalapapp:87	ABalapapp	87	1682	-23317	22	24	1682	17.1	513	187	38	227594
ABalapappa:119	ABalapappa	119	1589	-23410	59	59	1589	22.4	548	162	34	318729
ABalapappp:119	ABalapappp	119	1557	-23442	36	40	1557	15.7	505	160	33	229544
ABalapp:38	ABalapp	38	1520	-23479	-96	-96	1520	32.9	514	246	50	384515
ABalappa:60	ABalappa	60	1618	-23381	-18	-19	1618	22.5	530	277	43	332541
ABalappaa:91	ABalappaa	91	1683	-23316	105	115	1683	20.3	606	253	36	363138
ABalappaaa:132	ABalappaaa	132	1538	-23461	19	29	1538	25.6	582	219	32	305480
ABalappaap:132	ABalappaap	132	1592	-23407	85	120	1592	25.2	611	223	33	277314
ABalappap:91	ABalappap	91	1700	-23299	65	68	1700	20.5	570	272	37	309869
ABalappapa:125	ABalappapa	125	1614	-23385	100	109	1614	30.4	613	274	32	287482
ABalappapp:125	ABalappapp	125	1548	-23451	39	51	1548	28.0	607	289	32	253344
ABalappp:60	ABalappp	60	1639	-23360	31	30	1639	22.6	461	252	44	201458
ABalapppa:86	ABalapppa	86	1706	-23293	30	33	1706	17.0	524	275	37	255942
ABalapppaa:122	ABalapppaa	122	1574	-23425	67	74	1574	22.3	598	246	33	313931
ABalapppap:122	ABalapppap	122	1602	-23397	78	80	1602	16.3	564	259	33	284761
ABalapppp:86	ABalapppp	86	1678	-23321	47	46	1678	18.9	466	287	38	184156
ABalappppa:119	ABalappppa	119	1521	-23478	8	15	1521	18.5	538	297	33	265156
ABalappppp:119	ABalappppp	119	1533	-23466	18	23	1533	14.4	495	305	33	218992
ABalp:7	ABalp	7	1448	-23551	-205	-205	1448	36.0	523	146	64	328672
ABalpa:20	ABalpa	20	1477	-23522	-218	-218	1477	37.2	577	146	58	385607
ABalpaa:38	ABalpaa	38	1534	-23465	-70	-69	1534	36.8	609	178	50	537649
ABalpaaa:60	ABalpaaa	60	1763	-23236	110	109	1763	50.3	599	243	41	333439
ABalpaaaa:93	ABalpaaaa	93	1820	-23179	206	205	1820	52.5	588	240	35	221101
ABalpaaaaa:132	ABalpaaaaa	132	1678	-23321	141	154	1678	55.0	543	207	32	151655
ABalpaaaap:132	ABalpaaaap	132	1670	-23329	100	109	1670	58.2	530	210	31	116924
ABalpaaap:93	ABalpaaap	93	1821	-23178	173	172	1821	52.5	554	216	34	195944
ABalpaaapa:132	ABalpaaapa	132	1736	-23263	168	170	1736	48.1	509	196	29	153532
ABalpaaapp:132	ABalpaaapp	132	1754	-23245	210	214	1754	46.0	480	189	30	183064
ABalpaap:60	ABalpaap	60	1656	-23343	-12	-15	1656	40.4	606	206	45	475372
ABalpaapa:86	ABalpaapa	86	1782	-23217	129	126	1782	42.9	604	192	41	374196
ABalpaapaa:117	ABalpaapaa	117	1678	-23321	162	164	1678	47.1	588	213	31	238643
ABalpaapap:117	ABalpaapap	117	1578	-23421	-4	-3	1578	49.5	551	200	35	221931
ABalpaapp:86	ABalpaapp	86	1799	-23200	112	120	1799	45.3	554	174	37	298151
ABalpaappa:123	ABalpaappa	123	1554	-23445	60	83	1554	53.0	569	178	31	166407
ABalpaappp:123	ABalpaappp	123	1596	-23403	58	74	1596	53.0	539	164	33	176079
ABalpap:38	ABalpap	38	1531	-23468	-129	-130	1531	46.6	544	147	50	442069
ABalpapa:60	ABalpapa	60	1682	-23317	19	19	1682	52.4	576	192	44	317522
ABalpapaa:88	ABalpapaa	88	1799	-23200	85	96	1799	54.3	559	182	36	206709
ABalpapaaa:123	ABalpapaaa	123	1598	-23401	39	51	1598	58.1	519	183	31	109841
ABalpapaap:123	ABalpapaap	123	1630	-23369	47	44	1630	59.4	485	197	30	95630
ABalpapap:88	ABalpapap	88	1851	-23148	152	159	1851	54.6	507	184	37	202312
ABalpapapa:124	ABalpapapa	124	1598	-23401	35	40	1598	58.3	456	174	34	129902
ABalpapapp:124	ABalpapapp	124	1643	-23357	119	120	1643	57.3	410	168	31	118620
ABalpapp:60	ABalpapp	60	1664	-23335	4	4	1664	50.4	514	170	45	317755
ABalpappa:85	ABalpappa	85	1806	-23193	94	99	1806	57.7	512	205	36	176046
ABalpappaa:118	ABalpappaa	118	1658	-23341	102	110	1658	56.7	489	222	30	126806
ABalpappap:118	ABalpappap	118	1621	-23378	67	75	1621	57.7	449	220	31	116302
ABalpappp:85	ABalpappp	85	1823	-23176	83	77	1823	57.0	464	203	39	197512
ABalpapppa:116	ABalpapppa	116	1660	-23339	99	106	1660	51.0	473	206	31	161320
ABalpapppp:116	ABalpapppp	116	1606	-23393	53	52	1606	51.5	422	211	37	209512
ABalpp:20	ABalpp	20	1568	-23431	-110	-110	1568	20.2	504	131	57	238553
ABalppa:38	ABalppa	38	1581	-23418	-55	-55	1581	26.3	559	138	50	480901
ABalppaa:61	ABalppaa	61	1832	-23167	183	182	1832	38.1	613	159	41	457431
ABalppaaa:94	ABalppaaa	94	1920	-23079	297	304	1920	38.8	581	136	36	349891
ABalppaaaa:131	ABalppaaaa	131	1912	-23087	338	375	1912	44.9	588	137	28	169832
ABalppaaap:131	ABalppaaap	131	1827	-23172	218	251	1827	43.9	563	137	33	225829
ABalppaap:94	ABalppaap	94	2076	-22923	409	417	2076	42.7	554	117	35	318373
ABalppaapa:131	ABalppaapa	131	2069	-22930	360	421	2069	46.1	539	117	27	154058
ABalppaapp:131	ABalppaapp	131	1800	-23199	191	215	1800	48.0	513	116	33	188690
ABalppap:61	ABalppap	61	1730	-23269	34	27	1730	39.0	564	149	44	407684
ABalppapa:88	ABalppapa	88	1924	-23075	219	231	1924	49.1	517	146	35	219888
ABalppapaa:124	ABalppapaa	124	1715	-23284	163	173	1715	55.0	514	143	33	147790
ABalppapap:124	ABalppapap	124	1628	-23371	66	79	1628	55.8	475	160	32	128007
ABalppapp:88	ABalppapp	88	1891	-23108	178	178	1891	49.3	475	136	37	241511
ABalppappa:120	ABalppappa	120	1699	-23300	142	154	1699	53.3	473	145	33	175455
ABalppappp:120	ABalppappp	120	1630	-23369	107	107	1630	54.2	429	134	33	151251
ABalppp:38	ABalppp	38	1565	-23434	-156	-157	1565	36.2	472	136	51	450057
ABalpppa:60	ABalpppa	60	1651	-23348	-13	-13	1651	31.2	552	192	46	395364
ABalpppaa:88	ABalpppaa	88	1855	-23144	220	235	1855	26.8	560	151	37	382803
ABalpppaaa:127	ABalpppaaa	127	1784	-23215	200	221	1784	40.5	557	113	33	295941
ABalpppaap:127	ABalpppaap	127	1688	-23311	174	193	1688	32.6	552	107	33	332496
ABalpppap:88	ABalpppap	88	1883	-23116	159	163	1883	27.5	525	125	37	346699
ABalpppapa:122	ABalpppapa	122	1755	-23244	168	183	1755	37.9	521	102	33	337150
ABalpppapp:122	ABalpppapp	122	1680	-23319	106	113	1680	30.4	506	93	33	332078
ABalpppp:60	ABalpppp	60	1655	-23344	-22	-22	1655	31.2	478	182	44	286394
ABalppppa:86	ABalppppa	86	1804	-23195	116	118	1804	27.3	513	175	37	286578
ABalppppaa:122	ABalppppaa	122	1662	-23337	84	90	1662	31.7	530	135	31	268578
ABalppppap:122	ABalppppap	122	1663	-23336	96	102	1663	25.1	504	130	34	321328
ABalppppp:86	ABalppppp	86	1840	-23159	77	82	1840	24.9	466	137	39	283008
ABalpppppa:118	ABalpppppa	118	1653	-23346	39	49	1653	29.9	487	123	32	279856
ABalpppppp:118	ABalpppppp	118	1734	-23265	-264	-86	1734	24.5	446	115	35	288674
ABar:2	ABar	2	1448	-23551	-163	-163	1448	39.2	460	330	75	500117
ABara:7	ABara	7	1438	-23561	-210	-210	1438	47.3	472	291	62	240639
ABaraa:20	ABaraa	20	1486	-23513	-188	-188	1486	50.2	534	263	56	252079
ABaraaa:38	ABaraaa	38	1520	-23479	-130	-131	1520	40.2	571	314	50	572165
ABaraaaa:61	ABaraaaa	61	1620	-23379	-26	-25	1620	46.2	579	295	41	397416
ABaraaaaa:93	ABaraaaaa	93	1614	-23385	33	35	1614	43.5	616	263	35	322899
ABaraaaaaa:131	ABaraaaaaa	131	1550	-23449	43	63	1550	48.3	590	218	32	202228
ABaraaaaap:131	ABaraaaaap	131	1544	-23455	46	49	1544	50.1	568	254	31	165353
ABaraaaap:93	ABaraaaap	93	1681	-23318	98	97	1681	43.6	574	258	34	286617
ABaraaaapa:134	ABaraaaapa	134	1562	-23437	69	77	1562	40.4	588	240	30	239095
ABaraaaapp:134	ABaraaaapp	134	1687	-23312	170	166	1687	30.6	531	216	27	184713
ABaraaap:61	ABaraaap	61	1579	-23420	-85	-90	1579	39.4	527	330	44	462579
ABaraaapa:87	ABaraaapa	87	1694	-23306	13	15	1694	48.5	559	296	39	316570
ABaraaapaa:117	ABaraaapaa	117	1515	-23484	-1	4	1515	47.9	574	252	32	233848
ABaraaapap:117	ABaraaapap	117	1523	-23476	-9	-8	1523	49.6	541	266	33	190789
ABaraaapp:87	ABaraaapp	87	1677	-23322	45	44	1677	50.6	516	320	34	222424
ABaraaappa:124	ABaraaappa	124	1505	-23494	54	59	1505	53.3	548	283	30	152758
ABaraaappp:124	ABaraaappp	124	1518	-23481	23	24	1518	56.1	523	269	29	110265
ABaraap:38	ABaraap	38	1532	-23467	-124	-127	1532	49.1	493	308	50	430526
ABaraapa:60	ABaraapa	60	1623	-23376	-43	-42	1623	51.9	519	303	44	324292
ABaraapaa:87	ABaraapaa	87	1700	-23299	89	89	1700	46.8	569	228	35	274193
ABaraapaaa:123	ABaraapaaa	123	1524	-23476	16	20	1524	38.4	571	213	31	287895
ABaraapaap:123	ABaraapaap	123	1565	-23434	37	33	1565	36.2	529	207	32	270283
ABaraapap:87	ABaraapap	87	1692	-23307	58	57	1692	48.4	507	231	38	251543
ABaraapapa:121	ABaraapapa	121	1500	-23499	0	-3	1500	40.1	500	199	34	242967
ABaraapapp:121	ABaraapapp	121	1489	-23510	-19	-25	1489	35.7	458	211	34	262744
ABaraapp:60	ABaraapp	60	1625	-23374	-30	-30	1625	53.6	437	314	44	299813
ABaraappa:86	ABaraappa	86	1693	-23306	21	19	1693	51.8	493	264	35	217993
ABaraappaa:122	ABaraappaa	122	1526	-23473	28	27	1526	39.2	552	260	30	251485
ABaraappap:122	ABaraappap	122	1595	-23404	84	83	1595	38.2	512	252	33	248015
ABaraappp:86	ABaraappp	86	1660	-23339	14	18	1660	52.5	445	266	36	202170
ABaraapppa:122	ABaraapppa	122	1502	-23497	8	10	1502	41.1	473	259	34	241566
ABaraapppp:122	ABaraapppp	122	1549	-23450	60	58	1549	36.8	432	274	32	217851
ABarap:20	ABarap	20	1518	-23481	-155	-156	1518	47.3	463	319	57	264712
ABarapa:38	ABarapa	38	1528	-23471	-120	-121	1528	35.0	494	354	50	511849
ABarapaa:61	ABarapaa	61	1604	-23395	-46	-49	1604	44.4	489	345	42	404657
ABarapaaa:90	ABarapaaa	90	1674	-23325	68	66	1674	55.9	525	275	35	213516
ABarapaaaa:131	ABarapaaaa	131	1551	-23448	18	28	1551	56.3	515	245	32	165059
ABarapaaap:131	ABarapaaap	131	1567	-23432	28	34	1567	58.1	489	259	29	122622
ABarapaap:90	ABarapaap	90	1682	-23317	49	46	1682	53.5	484	285	35	216667
ABarapaapa:123	ABarapaapa	123	1554	-23445	35	34	1554	48.6	503	247	32	262309
ABarapaapp:123	ABarapaapp	123	1481	-23518	-33	-33	1481	49.0	466	254	33	229615
ABarapap:61	ABarapap	61	1627	-23372	-48	-49	1627	42.9	425	359	44	410030
ABarapapa:87	ABarapapa	87	1658	-23341	-30	-40	1658	57.0	448	299	35	193819
ABarapapaa:123	ABarapapaa	123	1514	-23485	-20	-8	1514	57.6	466	257	31	154155
ABarapapap:123	ABarapapap	123	1565	-23434	59	63	1565	57.9	423	250	31	138356
ABarapapp:87	ABarapapp	87	1686	-23313	-12	-13	1686	57.0	402	289	38	214695
ABarapappa:121	ABarapappa	121	1516	-23483	14	12	1516	51.8	441	265	31	197858
ABarapappp:121	ABarapappp	121	1536	-23463	29	33	1536	53.8	395	264	35	208061
ABarapp:38	ABarapp	38	1575	-23424	-125	-125	1575	44.7	407	358	49	458819
ABarappa:62	ABarappa	62	1660	-23339	-49	-54	1660	40.3	397	377	43	437448
ABarappaa:90	ABarappaa	90	1628	-23371	-10	-5	1628	52.5	463	325	34	200690
ABarappaaa:128	ABarappaaa	128	1565	-23434	23	18	1565	58.7	466	280	29	100850
ABarappaap:128	ABarappaap	128	1554	-23445	-17	-25	1554	60.0	423	280	30	100830
ABarappap:90	ABarappap	90	1610	-23389	-29	-32	1610	52.3	413	336	37	228551
ABarappapa:126	ABarappapa	126	1524	-23475	-6	-14	1524	57.9	430	314	33	131594
ABarappapp:126	ABarappapp	126	1537	-23462	17	9	1537	56.7	380	332	32	131403
ABarappp:62	ABarappp	62	1655	-23344	15	13	1655	34.2	353	343	42	301614
ABarapppa:90	ABarapppa	90	1688	-23311	34	39	1688	47.1	460	349	37	278173
ABarapppaa:126	ABarapppaa	126	1543	-23456	48	50	1543	54.8	510	312	31	138368
ABarapppap:126	ABarapppap	126	1543	-23456	11	10	1543	57.2	474	309	30	114430
ABarapppp:90	ABarapppp	90	1660	-23340	30	30	1660	44.1	417	347	37	288165
ABarappppa:125	ABarappppa	125	1547	-23452	35	29	1547	52.2	474	318	32	177558
ABarappppp:125	ABarappppp	125	1500	-23499	-3	-1	1500	52.0	436	328	32	143084
ABarp:7	ABarp	7	1536	-23463	-163	-163	1536	22.7	421	344	63	193891
ABarpa:21	ABarpa	21	1528	-23471	-120	-120	1528	24.3	490	338	59	292960
ABarpaa:40	ABarpaa	40	1546	-23453	-56	-56	1546	15.8	523	317	52	368294
ABarpaaa:60	ABarpaaa	60	1676	-23323	73	71	1676	16.7	545	314	44	400692
ABarpaaaa:94	ABarpaaaa	94	1730	-23269	140	137	1730	9.2	563	230	38	395467
ABarpaaaaa:132	ABarpaaaaa	132	1624	-23375	108	124	1624	13.4	584	224	34	373619
ABarpaaaap:132	ABarpaaaap	132	1614	-23385	121	122	1614	6.5	547	208	32	263064
ABarpaaap:94	ABarpaaap	94	1701	-23298	111	110	1701	5.2	522	231	36	242900
ABarpaaapa:134	ABarpaaapa	134	1568	-23431	59	69	1568	6.9	540	240	33	268769
ABarpaaapp:134	ABarpaaapp	134	1501	-23498	22	33	1501	3.9	508	238	30	165870
ABarpaap:60	ABarpaap	60	1611	-23388	-12	-11	1611	9.9	483	293	47	232215
ABarpaapa:87	ABarpaapa	87	1640	-23359	9	10	1640	5.8	475	239	38	173873
ABarpaapaa:123	ABarpaapaa	123	1485	-23514	10	11	1485	5.1	478	240	31	149133
ABarpaapap:123	ABarpaapap	123	1522	-23477	48	51	1522	5.2	425	218	36	155513
ABarpaapp:87	ABarpaapp	87	1670	-23329	15	15	1670	6.5	403	248	40	121726
ABarpaappa:121	ABarpaappa	121	1512	-23487	17	18	1512	5.1	397	254	34	114033
ABarpaappp:121	ABarpaappp	121	1522	-23477	18	19	1522	4.5	350	264	34	86052
ABarpap:40	ABarpap	40	1507	-23492	-117	-116	1507	29.0	444	311	50	296720
ABarpapa:60	ABarpapa	60	1610	-23389	-21	-21	1610	22.6	457	323	44	275453
ABarpapaa:87	ABarpapaa	87	1701	-23298	77	77	1701	8.0	520	293	38	265844
ABarpapaaa:125	ABarpapaaa	125	1649	-23350	169	176	1649	8.0	563	275	33	346645
ABarpapaap:125	ABarpapaap	125	1547	-23452	49	57	1547	7.7	520	288	34	252046
ABarpapap:87	ABarpapap	87	1649	-23350	23	21	1649	7.7	466	291	36	144500
ABarpapapa:124	ABarpapapa	124	1567	-23432	62	73	1567	7.5	508	275	33	235952
ABarpapapp:124	ABarpapapp	124	1535	-23464	43	47	1535	6.3	461	286	33	165569
ABarpapp:60	ABarpapp	60	1642	-23357	8	7	1642	16.5	379	305	44	153522
ABarpappa:87	ABarpappa	87	1688	-23311	73	73	1688	6.9	432	311	36	143156
ABarpappaa:130	ABarpappaa	130	1751	-23248	233	232	1751	12.7	512	333	30	238851
ABarpappap:130	ABarpappap	130	1616	-23384	75	85	1616	11.1	441	337	34	197815
ABarpappp:87	ABarpappp	87	1700	-23299	23	22	1700	8.6	380	322	38	135320
ABarpapppa:122	ABarpapppa	122	1604	-23395	23	24	1604	10.8	409	347	32	132240
ABarpapppp:122	ABarpapppp	122	1576	-23423	-32	-35	1576	14.6	377	358	35	174272
ABarpp:21	ABarpp	21	1641	-23359	-153	-153	1641	16.0	361	349	60	162869
ABarppa:40	ABarppa	40	1597	-23402	-22	-21	1597	10.8	423	305	51	156215
ABarppaa:60	ABarppaa	60	1660	-23339	30	30	1660	7.4	424	267	45	127523
ABarppaaa:90	ABarppaaa	90	1670	-23329	52	52	1670	5.2	378	192	36	104670
ABarppaaaa:132	ABarppaaaa	132	1586	-23413	79	75	1586	4.5	370	192	30	75448
ABarppaaap:132	ABarppaaap	132	1613	-23386	63	62	1613	10.9	355	144	34	160659
ABarppaap:90	ABarppaap	90	1627	-23372	5	2	1627	7.4	329	196	38	108507
ABarppaapa:127	ABarppaapa	127	1525	-23474	24	28	1525	4.6	319	219	34	68326
ABarppaapp:127	ABarppaapp	127	1623	-23376	93	95	1623	10.3	277	165	33	118468
ABarppap:60	ABarppap	60	1686	-23313	43	43	1686	11.4	348	241	44	120797
ABarppapa:92	ABarppapa	92	1650	-23349	28	27	1650	14.4	292	173	38	171551
ABarppapaa:131	ABarppapaa	131	1648	-23351	74	74	1648	15.5	317	132	32	156805
ABarppapap:131	ABarppapap	131	1908	-23091	-184	10	1908	19.2	275	132	33	176045
ABarppapp:92	ABarppapp	92	1706	-23293	54	53	1706	18.9	228	197	38	184465
ABarppappa:131	ABarppappa	131	1619	-23380	40	51	1619	17.8	212	162	33	165549
ABarppappp:131	ABarppappp	131	1858	-23141	154	193	1858	30.7	150	172	33	253585
ABarppp:40	ABarppp	40	1560	-23439	-76	-76	1560	16.4	327	320	51	195443
ABarpppa:60	ABarpppa	60	1622	-23377	2	3	1622	10.2	323	293	44	108426
ABarpppaa:90	ABarpppaa	90	1636	-23363	2	0	1636	4.5	358	293	37	90433
ABarpppaaa:131	ABarpppaaa	131	1544	-23455	27	26	1544	6.5	388	319	30	69460
ABarpppaap:131	ABarpppaap	131	1587	-23412	-16	-13	1587	10.8	348	362	34	121439
ABarpppap:90	ABarpppap	90	1635	-23364	7	8	1635	6.4	306	304	39	92421
ABarpppapa:127	ABarpppapa	127	1554	-23445	29	30	1554	6.3	309	346	36	98306
ABarpppapp:127	ABarpppapp	127	1635	-23364	59	60	1635	9.0	270	355	32	104728
ABarpppp:60	ABarpppp	60	1605	-23394	-26	-25	1605	18.0	241	247	48	204583
ABarppppa:92	ABarppppa	92	1655	-23344	50	50	1655	11.6	251	332	39	186972
ABarppppaa:133	ABarppppaa	133	1654	-23345	-8	-14	1654	17.1	318	392	33	165351
ABarppppap:133	ABarppppap	133	1756	-23243	-242	-55	1756	17.5	288	389	32	165010
ABarppppp:92	ABarppppp	92	1704	-23295	88	90	1704	16.4	184	314	39	268300
ABarpppppa:131	ABarpppppa	131	1904	-23095	-20	159	1904	29.8	158	350	34	308210
ABarpppppp:131	ABarpppppp	131	1611	-23388	-59	-20	1611	14.4	210	362	34	204231
ABp:1	ABp	1	0	0	0	0	0	10.0	336	316	74	0
ABpl:2	ABpl	2	0	0	0	0	0	10.5	373	221	74	0
ABpla:6	ABpla	6	0	0	0	0	0	10.5	470	219	67	0
ABplaa:20	ABplaa	20	1258	-18478	-50	-50	1258	9.1	527	233	60	163200
ABplaaa:39	ABplaaa	39	1547	-23453	-39	-40	1547	9.9	572	217	52	378326
ABplaaaa:60	ABplaaaa	60	1541	-23458	-25	-25	1541	19.5	599	214	45	444830
ABplaaaaa:87	ABplaaaaa	87	1555	-23444	-24	-24	1555	10.1	566	185	38	346192
ABplaaaaaa:126	ABplaaaaaa	126	1431	-23568	-48	-35	1431	9.5	556	166	34	346417
ABplaaaaap:126	ABplaaaaap	126	1440	-23559	-39	-37	1440	9.9	525	173	34	273732
ABplaaaap:87	ABplaaaap	87	1593	-23406	-25	-24	1593	7.2	522	182	37	225065
ABplaaaapa:125	ABplaaaapa	125	1432	-23567	-40	-41	1432	5.1	510	196	31	187948
ABplaaaapp:125	ABplaaaapp	125	1453	-23546	-6	-2	1453	6.1	470	202	30	143409
ABplaaap:60	ABplaaap	60	1558	-23441	-51	-50	1558	10.6	538	214	44	225122
ABplaaapa:87	ABplaaapa	87	1600	-23399	-23	-28	1600	4.8	480	185	36	170558
ABplaaapaa:128	ABplaaapaa	128	1488	-23511	-24	-26	1488	10.6	507	148	30	208063
ABplaaapap:128	ABplaaapap	128	1481	-23518	-47	-50	1481	8.2	454	151	34	194691
ABplaaapp:87	ABplaaapp	87	1608	-23391	-40	-39	1608	7.3	432	186	38	151670
ABplaaappa:123	ABplaaappa	123	1551	-23448	-22	-30	1551	9.9	423	148	33	187019
ABplaaappp:123	ABplaaappp	123	1478	-23521	-20	-18	1478	7.0	385	167	35	156581
ABplaap:39	ABplaap	39	1536	-23463	-84	-84	1536	16.9	499	169	52	305838
ABplaapa:59	ABplaapa	59	1521	-23478	-78	-79	1521	17.4	565	154	46	422960
ABplaapaa:87	ABplaapaa	87	1549	-23450	-71	-68	1549	16.8	535	130	39	381399
ABplaapaaa:124	ABplaapaaa	124	1502	-23497	45	49	1502	15.9	562	136	35	382939
ABplaapaap:124	ABplaapaap	124	1567	-23432	49	50	1567	17.4	524	119	35	379410
ABplaapap:87	ABplaapap	87	1617	-23382	-20	-18	1617	12.1	477	135	39	308464
ABplaapapa:126	ABplaapapa	126	1584	-23415	18	34	1584	20.6	491	111	34	362847
ABplaapapp:126	ABplaapapp	126	1566	-23433	-25	-28	1566	14.1	463	132	35	299880
ABplaapp:59	ABplaapp	59	1544	-23455	-83	-84	1544	16.9	482	159	47	309109
ABplaappa:85	ABplaappa	85	3308	-21691	1442	1446	3308	17.9	440	114	39	348881
ABplaappaa:125	ABplaappaa	125	17342	-7657	13975	14135	17342	26.0	448	88	30	314616
ABplaappap:125	ABplaappap	125	10704	-14295	6594	7454	10704	22.8	412	105	34	316932
ABplaappp:85	ABplaappp	85	3057	-21942	1164	1185	3057	24.3	391	119	42	399505
ABplaapppa:120	ABplaapppa	120	14922	-10077	11488	11599	14922	27.5	377	104	35	358040
ABplaapppp:120	ABplaapppp	120	19596	-5403	15882	15952	19596	33.6	328	104	35	359226
ABplap:20	ABplap	20	326	-4936	-14	-14	326	9.2	424	237	61	23935
ABplapa:39	ABplapa	39	1577	-23422	-16	-16	1577	8.2	483	244	51	187510
ABplapaa:58	ABplapaa	58	1575	-23424	-44	-46	1575	5.0	501	201	45	197933
ABplapaaa:86	ABplapaaa	86	1615	-23384	-121	-108	1615	10.9	410	139	38	233552
ABplapaaaa:122	ABplapaaaa	122	1542	-23457	-111	-77	1542	14.9	385	139	34	229853
ABplapaaaaa:175	ABplapaaaaa	175	1546	-23453	-39	-48	1546	16.3	417	129	26	144986
ABplapaaaap:175	ABplapaaaap	175	1472	-23527	-47	-45	1472	12.3	405	157	29	141752
ABplapaaap:122	ABplapaaap	122	1586	-23413	-188	-154	1586	17.5	353	133	37	279173
ABplapaaapa:170	ABplapaaapa	170	1702	-23297	-127	-147	1702	22.8	390	134	31	185566
ABplapaaapp:170	ABplapaaapp	170	1744	-23255	-310	-327	1744	23.1	358	128	30	172979
ABplapaap:86	ABplapaap	86	1632	-23367	-49	-48	1632	14.4	357	144	38	226246
ABplapaapa:124	ABplapaapa	124	3220	-21779	-2759	-134	3220	26.2	346	110	31	255687
ABplapaapp:124	ABplapaapp	124	3710	-21289	-5	798	3710	26.5	297	111	33	281884
ABplapap:58	ABplapap	58	1594	-23405	-25	-25	1594	7.7	422	199	45	155974
ABplapapa:85	ABplapapa	85	1672	-23327	-97	-99	1672	16.6	312	142	39	235079
ABplapapaa:119	ABplapapaa	119	1528	-23471	-105	-98	1528	25.7	190	146	35	295103
ABplapapap:119	ABplapapap	119	4397	-20602	1340	2085	4397	34.6	187	138	33	316199
ABplapapp:85	ABplapapp	85	1644	-23355	-183	-132	1644	23.6	252	150	40	320592
ABplapappa:118	ABplapappa	118	2184	-22815	-1422	-58	2184	38.4	172	154	34	305533
ABplapappp:118	ABplapappp	118	1771	-23228	-432	-167	1771	40.4	148	188	34	305219
ABplapapppa:184	ABplapapppa	184	2708	-22291	-507	21	2708	36.0	138	177	26	182768
ABplapapppp:184	ABplapapppp	184	2036	-22963	-279	-53	2036	40.3	132	208	31	186583
ABplapp:39	ABplapp	39	1530	-23469	-58	-58	1530	15.8	410	182	50	233122
ABplappa:59	ABplappa	59	1864	-23135	204	204	1864	18.2	412	144	46	314099
ABplappaa:86	ABplappaa	86	7083	-17916	4725	4738	7083	29.3	335	110	39	377925
ABplappaaa:123	ABplappaaa	123	16339	-8660	12293	12748	16339	35.0	282	112	32	276759
ABplappaap:123	ABplappaap	123	16723	-8276	11509	12478	16723	33.7	248	121	33	301633
ABplappap:86	ABplappap	86	7075	-17924	4472	4606	7075	28.8	282	122	39	377671
ABplappapa:121	ABplappapa	121	11767	-13232	8750	8789	11767	24.3	247	129	33	253734
ABplappapp:121	ABplappapp	121	18166	-6833	13089	13790	18166	36.0	217	130	32	284161
ABplappp:59	ABplappp	59	2084	-22915	423	423	2084	28.2	340	144	43	338818
ABplapppa:89	ABplapppa	89	9512	-15487	6643	6861	9512	37.9	246	133	38	371864
ABplapppaa:129	ABplapppaa	129	20807	-4192	15921	16339	20807	44.1	200	170	32	246123
ABplapppaaa:197	ABplapppaaa	197	26144	1144	21497	22128	26144	33.0	175	160	30	186866
ABplapppaap:197	ABplapppaap	197	32908	7908	26641	27383	32908	40.0	158	166	28	169804
ABplapppap:129	ABplapppap	129	14772	-10227	10350	10981	14772	48.2	198	184	32	181579
ABplapppapa:178	ABplapppapa	178	26083	1083	18191	19698	26083	48.6	177	194	26	110620
ABplapppapp:178	ABplapppapp	178	15423	-9576	9884	9916	15423	51.8	188	206	25	68898
ABplapppp:89	ABplapppp	89	9909	-15090	6949	7220	9909	41.2	205	148	37	355815
ABplappppa:129	ABplappppa	129	19136	-5863	13921	15037	19136	48.5	174	170	32	226117
ABplappppp:129	ABplappppp	129	18439	-6560	14698	14925	18439	50.0	153	216	32	181416
ABplp:6	ABplp	6	1353	-20313	-59	-59	1353	18.6	373	149	62	149570
ABplpa:21	ABplpa	21	1565	-23434	-91	-92	1565	21.8	408	120	58	247255
ABplpaa:39	ABplpaa	39	1528	-23471	-102	-102	1528	22.1	454	108	50	393817
ABplpaaa:60	ABplpaaa	60	1514	-23485	-138	-140	1514	32.0	550	114	44	476616
ABplpaaaa:87	ABplpaaaa	87	1559	-23440	-106	-103	1559	39.7	521	114	39	393144
ABplpaaaaa:121	ABplpaaaaa	121	1451	-23548	-58	-58	1451	47.0	484	127	32	236684
ABplpaaaap:121	ABplpaaaap	121	1456	-23543	-64	-68	1456	47.7	434	119	34	254501
ABplpaaap:87	ABplpaaap	87	1542	-23457	-132	-138	1542	40.7	469	100	38	384701
ABplpaaapa:122	ABplpaaapa	122	1456	-23543	-50	-59	1456	43.1	456	113	32	276280
ABplpaaapp:122	ABplpaaapp	122	1468	-23531	-76	-89	1468	41.7	428	103	34	317610
ABplpaap:60	ABplpaap	60	1546	-23453	-76	-78	1546	25.9	495	113	44	372865
ABplpaapa:87	ABplpaapa	87	1507	-23492	-148	-149	1507	32.7	491	101	38	438149
ABplpaapaa:123	ABplpaapaa	123	1444	-23555	-77	-63	1444	40.2	487	109	32	289352
ABplpaapap:123	ABplpaapap	123	1595	-23404	-613	-161	1595	35.2	470	90	32	288980
ABplpaapp:87	ABplpaapp	87	1577	-23423	-129	-125	1577	33.7	428	101	38	375614
ABplpaappa:121	ABplpaappa	121	1556	-23443	-390	-205	1556	31.0	428	105	33	315985
ABplpaappp:121	ABplpaappp	121	1666	-23333	-350	-253	1666	37.1	401	99	34	334773
ABplpap:39	ABplpap	39	1498	-23501	-152	-152	1498	34.1	369	116	50	436012
ABplpapa:59	ABplpapa	59	1499	-23500	-170	-171	1499	40.8	489	112	44	426865
ABplpapaa:86	ABplpapaa	86	1546	-23453	-103	-93	1546	51.7	464	142	36	239280
ABplpapaaa:124	ABplpapaaa	124	1443	-23556	-57	-54	1443	50.7	426	164	30	148173
ABplpapaap:124	ABplpapaap	124	1473	-23526	-48	-58	1473	51.0	399	149	29	141580
ABplpapap:86	ABplpapap	86	1571	-23428	-85	-91	1571	52.5	420	140	36	224355
ABplpapapa:121	ABplpapapa	121	1445	-23554	-52	-52	1445	55.4	365	165	32	139950
ABplpapapp:121	ABplpapapp	121	1458	-23541	-22	-31	1458	57.0	329	187	30	116000
ABplpapp:59	ABplpapp	59	1536	-23463	-119	-122	1536	42.4	418	113	45	408203
ABplpappa:84	ABplpappa	84	1561	-23438	-81	-86	1561	54.3	396	159	40	230535
ABplpappaa:115	ABplpappaa	115	1483	-23516	-113	-114	1483	59.0	393	203	39	167157
ABplpappap:115	ABplpappap	115	1491	-23508	-31	-39	1491	50.2	341	184	27	117815
ABplpappp:84	ABplpappp	84	1649	-23350	-38	-43	1649	55.8	336	169	38	219734
ABplpapppa:123	ABplpapppa	123	1699	-23300	-214	-22	1699	57.1	308	238	30	110143
ABplpapppp:123	ABplpapppp	123	1929	-23070	-102	103	1929	58.3	271	242	31	118465
ABplpp:21	ABplpp	21	1631	-23368	-22	-22	1631	17.1	318	156	55	155687
ABplppa:39	ABplppa	39	1560	-23439	-59	-60	1560	16.0	361	136	49	291167
ABplppaa:61	ABplppaa	61	1509	-23490	-106	-111	1509	28.3	445	107	42	358283
ABplppaaa:90	ABplppaaa	90	1515	-23484	-101	-101	1515	44.7	414	119	35	269308
ABplppaaaa:130	ABplppaaaa	130	1548	-23451	-26	-41	1548	44.4	393	118	32	206652
ABplppaaap:130	ABplppaaap	130	2159	-22840	-625	-296	2159	41.4	352	109	27	215271
ABplppaap:90	ABplppaap	90	1568	-23431	-64	-67	1568	47.0	368	124	37	274072
ABplppaapa:126	ABplppaapa	126	1484	-23515	-36	-36	1484	51.5	350	142	30	149486
ABplppaapp:126	ABplppaapp	126	1464	-23535	-8	-13	1464	55.0	310	159	31	134678
ABplppap:61	ABplppap	61	1546	-23453	-101	-107	1546	30.9	389	117	43	370386
ABplppapa:88	ABplppapa	88	1603	-23396	-86	-91	1603	39.1	366	119	38	339105
ABplppapaa:123	ABplppapaa	123	1526	-23473	-54	-60	1526	46.5	346	124	31	189086
ABplppapap:123	ABplppapap	123	1667	-23332	-23	-43	1667	46.1	314	118	33	237736
ABplppapp:88	ABplppapp	88	1688	-23311	-190	-152	1688	40.1	312	126	38	370064
ABplppappa:125	ABplppappa	125	1490	-23509	-48	-49	1490	50.2	301	137	33	186401
ABplppappp:125	ABplppappp	125	1586	-23413	-313	-161	1586	49.7	261	147	33	195463
ABplppp:39	ABplppp	39	1493	-23506	-140	-140	1493	30.2	296	129	50	397595
ABplpppa:60	ABplpppa	60	1507	-23492	-145	-152	1507	37.8	357	108	42	392729
ABplpppaa:86	ABplpppaa	86	1557	-23442	-129	-139	1557	45.4	310	116	37	285445
ABplpppaaa:121	ABplpppaaa	121	1478	-23521	-34	-35	1478	54.6	275	157	32	127000
ABplpppaap:121	ABplpppaap	121	3311	-21688	-761	386	3311	53.1	215	170	32	133489
ABplpppap:86	ABplpppap	86	1674	-23325	-284	-244	1674	46.4	253	134	37	258376
ABplpppapa:123	ABplpppapa	123	1549	-23450	-152	-150	1549	55.0	216	195	32	113385
ABplpppapp:123	ABplpppapp	123	1917	-23082	-465	85	1917	52.8	187	225	27	116928
ABplpppp:60	ABplpppp	60	1524	-23475	-139	-141	1524	40.4	290	116	46	440076
ABplppppa:85	ABplppppa	85	1594	-23405	-33	-35	1594	51.2	306	149	38	226319
ABplppppaa:118	ABplppppaa	118	1429	-23570	-49	-57	1429	57.3	298	192	30	99005
ABplppppap:118	ABplppppap	118	1489	-23510	-21	-28	1489	56.7	264	198	33	112084
ABplppppp:85	ABplppppp	85	1562	-23437	-103	-109	1562	53.8	258	171	38	208028
ABplpppppa:120	ABplpppppa	120	1457	-23542	-117	-76	1457	53.4	255	235	31	119919
ABplpppppp:120	ABplpppppp	120	1421	-23578	-79	-80	1421	55.8	211	246	32	114744
ABpr:2	ABpr	2	1453	-23546	-164	-164	1453	47.2	259	298	75	389622
ABpra:7	ABpra	7	1451	-23548	-211	-211	1451	43.8	306	351	63	295429
ABpraa:19	ABpraa	19	1493	-23506	-250	-250	1493	41.2	361	366	59	326682
ABpraaa:38	ABpraaa	38	1674	-23325	-234	-234	1674	25.1	408	378	50	280220
ABpraaaa:60	ABpraaaa	60	1593	-23406	-155	-155	1593	27.3	444	374	44	375802
ABpraaaaa:89	ABpraaaaa	89	1504	-23495	-107	-113	1504	34.1	526	354	36	414064
ABpraaaaaa:127	ABpraaaaaa	127	1463	-23536	-41	-40	1463	37.7	559	341	32	324493
ABpraaaaap:127	ABpraaaaap	127	1426	-23573	-50	-56	1426	35.5	558	345	32	326775
ABpraaaap:89	ABpraaaap	89	1521	-23478	-152	-161	1521	30.5	484	366	38	405057
ABpraaaapa:124	ABpraaaapa	124	1375	-23624	-96	-102	1375	40.2	530	347	31	299829
ABpraaaapp:124	ABpraaaapp	124	1425	-23574	-118	-117	1425	33.3	497	370	32	322765
ABpraaap:60	ABpraaap	60	1657	-23342	-71	-72	1657	17.0	385	354	44	200963
ABpraaapa:86	ABpraaapa	86	1513	-23486	-129	-132	1513	23.4	492	342	37	356099
ABpraaapaa:124	ABpraaapaa	124	1425	-23574	-55	-59	1425	32.4	539	316	31	343831
ABpraaapap:124	ABpraaapap	124	1464	-23535	-55	-59	1464	25.9	528	335	35	461931
ABpraaapp:86	ABpraaapp	86	1613	-23386	-89	-87	1613	23.4	422	352	41	287204
ABpraaappa:115	ABpraaappa	115	1473	-23526	-46	-56	1473	29.5	489	334	33	331786
ABpraaappp:115	ABpraaappp	115	1509	-23490	-563	-233	1509	26.9	447	358	35	318878
ABpraap:38	ABpraap	38	1572	-23427	-133	-134	1572	37.6	334	371	52	506408
ABpraapa:59	ABpraapa	59	1746	-23253	-169	-170	1746	21.6	342	394	43	249737
ABpraapaa:87	ABpraapaa	87	1650	-23349	-98	-104	1650	16.2	441	359	39	236962
ABpraapaaa:123	ABpraapaaa	123	1574	-23425	76	79	1574	17.4	580	301	33	374981
ABpraapaap:123	ABpraapaap	123	1522	-23477	13	14	1522	17.9	526	335	35	386811
ABpraapap:87	ABpraapap	87	1700	-23299	-104	-103	1700	14.3	385	357	38	202928
ABpraapapa:123	ABpraapapa	123	1528	-23471	25	17	1528	22.1	496	338	34	380611
ABpraapapp:123	ABpraapapp	123	1637	-23362	-39	-49	1637	19.4	445	359	36	337336
ABpraapp:59	ABpraapp	59	1532	-23467	-89	-89	1532	22.8	284	353	45	310931
ABpraappa:84	ABpraappa	84	2716	-22283	788	780	2716	22.7	373	364	37	227899
ABpraappaa:122	ABpraappaa	122	15720	-9279	12328	12591	15720	28.5	450	389	30	260151
ABpraappap:122	ABpraappap	122	18395	-6604	13421	14146	18395	29.5	409	387	34	283874
ABpraappp:84	ABpraappp	84	2466	-22533	621	623	2466	23.2	311	375	41	276222
ABpraapppa:117	ABpraapppa	117	16028	-8971	10829	12145	16028	32.9	393	390	34	295486
ABpraapppp:117	ABpraapppp	117	19058	-5941	15248	15283	19058	34.8	334	395	35	297120
ABprap:19	ABprap	19	1529	-23470	-164	-164	1529	29.3	270	375	58	312651
ABprapa:38	ABprapa	38	1604	-23395	-94	-96	1604	18.8	300	383	50	310325
ABprapaa:59	ABprapaa	59	1635	-23364	-54	-53	1635	8.8	298	360	43	166556
ABprapaaa:88	ABprapaaa	88	1700	-23299	-52	-52	1700	11.9	339	357	38	160914
ABprapaaaa:124	ABprapaaaa	124	1676	-23323	-185	-156	1676	20.0	388	368	33	187013
ABprapaaaaa:180	ABprapaaaaa	180	1583	-23416	89	87	1583	12.7	452	323	27	163137
ABprapaaaap:180	ABprapaaaap	180	1520	-23479	9	25	1520	16.0	432	341	26	96288
ABprapaaap:124	ABprapaaap	124	1710	-23289	-125	-121	1710	20.8	350	375	36	242984
ABprapaaapa:175	ABprapaaapa	175	1847	-23152	-100	-103	1847	25.0	414	359	32	163005
ABprapaaapp:175	ABprapaaapp	175	2343	-22656	-352	-367	2343	25.2	386	378	30	141866
ABprapaap:88	ABprapaap	88	1710	-23289	7	9	1710	13.3	284	361	37	202977
ABprapaapa:127	ABprapaapa	127	3816	-21183	-2471	-32	3816	29.7	357	392	30	201784
ABprapaapp:127	ABprapaapp	127	2465	-22534	-1410	-445	2465	29.9	306	396	31	230759
ABprapap:59	ABprapap	59	1583	-23416	-25	-27	1583	8.7	236	333	44	205905
ABprapapa:85	ABprapapa	85	1687	-23312	-85	-58	1687	15.6	236	369	40	256595
ABprapapaa:119	ABprapapaa	119	1517	-23482	-66	-57	1517	20.5	188	370	35	289098
ABprapapap:119	ABprapapap	119	3413	-21586	-131	986	3413	31.7	191	378	33	308239
ABprapapp:85	ABprapapp	85	1624	-23375	-168	-144	1624	19.3	173	342	40	376901
ABprapappa:119	ABprapappa	119	1726	-23273	-1729	-385	1726	37.7	175	364	34	317738
ABprapappp:119	ABprapappp	119	1652	-23347	-516	-341	1652	37.3	143	328	34	327255
ABprapapppa:186	ABprapapppa	186	2472	-22527	-1253	-307	2472	35.8	152	339	28	191286
ABprapapppp:186	ABprapapppp	186	2397	-22602	-1977	-769	2397	41.2	149	321	30	161768
ABprapp:38	ABprapp	38	1494	-23505	-120	-121	1494	22.3	218	349	50	372716
ABprappa:59	ABprappa	59	1825	-23174	168	168	1825	18.0	191	357	47	448125
ABprappaa:86	ABprappaa	86	6840	-18159	4641	4662	6840	28.4	258	400	40	440583
ABprappaaa:123	ABprappaaa	123	14401	-10598	10849	11137	14401	36.5	291	398	33	273528
ABprappaap:123	ABprappaap	123	16039	-8960	12150	12601	16039	32.2	255	395	33	297033
ABprappap:86	ABprappap	86	7059	-17940	4567	4698	7059	24.8	204	380	40	448102
ABprappapa:123	ABprappapa	123	10119	-14880	7489	7438	10119	19.5	251	390	33	223469
ABprappapp:123	ABprappapp	123	19382	-5617	14990	15194	19382	33.5	221	387	32	284489
ABprappp:59	ABprappp	59	1968	-23031	291	293	1968	25.5	162	284	44	386367
ABprapppa:88	ABprapppa	88	10952	-14047	8040	8252	10952	32.4	185	361	38	466033
ABprapppaa:128	ABprapppaa	128	24955	-44	20136	20831	24955	40.9	209	355	33	283561
ABprapppaaa:190	ABprapppaaa	190	28892	3892	22971	24182	28892	41.8	198	345	28	156962
ABprapppaap:190	ABprapppaap	190	32551	7551	24798	26300	32551	41.9	170	342	27	157175
ABprapppap:128	ABprapppap	128	19730	-5269	14153	15498	19730	45.5	195	338	33	240778
ABprapppapa:177	ABprapppapa	177	34121	9121	23520	26187	34121	46.3	186	329	25	119173
ABprapppapp:177	ABprapppapp	177	18521	-6478	11996	13051	18521	48.9	185	314	28	111136
ABprapppp:88	ABprapppp	88	11185	-13814	8395	8610	11185	38.6	156	333	37	445032
ABprappppa:128	ABprappppa	128	24343	-656	18791	19685	24343	45.8	172	346	32	250239
ABprappppp:128	ABprappppp	128	24437	-562	19114	19508	24437	47.8	152	309	30	196093
ABprp:7	ABprp	7	1482	-23517	-193	-193	1482	44.8	204	264	62	284247
ABprpa:20	ABprpa	20	1529	-23470	-180	-181	1529	51.8	248	296	56	239444
ABprpaa:39	ABprpaa	39	1517	-23482	-162	-162	1517	37.6	247	384	50	526614
ABprpaaa:61	ABprpaaa	61	1582	-23417	-186	-194	1582	36.4	331	399	42	408853
ABprpaaaa:86	ABprpaaaa	86	1582	-23417	-113	-121	1582	36.6	455	372	38	365599
ABprpaaaaa:120	ABprpaaaaa	120	1449	-23550	-54	-58	1449	46.9	490	329	31	211262
ABprpaaaap:120	ABprpaaaap	120	1503	-23496	-12	-20	1503	49.1	445	359	33	213117
ABprpaaap:86	ABprpaaap	86	1651	-23348	-169	-196	1651	38.4	390	393	38	344217
ABprpaaapa:119	ABprpaaapa	119	1504	-23495	-11	-13	1504	45.0	463	356	32	237966
ABprpaaapp:119	ABprpaaapp	119	1499	-23500	-47	-53	1499	45.1	430	369	33	254896
ABprpaap:61	ABprpaap	61	1591	-23408	-84	-88	1591	33.5	271	381	44	436794
ABprpaapa:85	ABprpaapa	85	1639	-23360	-237	-246	1639	30.6	389	388	38	323124
ABprpaapaa:120	ABprpaapaa	120	1487	-23512	-31	-36	1487	40.7	492	353	32	283341
ABprpaapap:120	ABprpaapap	120	1605	-23394	-445	-150	1605	35.9	477	375	32	268502
ABprpaapp:85	ABprpaapp	85	1589	-23410	-108	-119	1589	34.6	350	372	39	335295
ABprpaappa:117	ABprpaappa	117	1617	-23382	-700	-269	1617	35.0	418	373	33	299725
ABprpaappp:117	ABprpaappp	117	1676	-23323	-173	-176	1676	41.9	397	383	34	273836
ABprpap:39	ABprpap	39	1499	-23500	-179	-180	1499	44.0	189	324	50	495697
ABprpapa:61	ABprpapa	61	1564	-23435	-120	-122	1564	45.7	265	369	44	428980
ABprpapaa:87	ABprpapaa	87	1608	-23391	-13	-16	1608	48.7	377	349	36	285302
ABprpapaaa:128	ABprpapaaa	128	1489	-23510	-11	-6	1489	52.1	406	309	31	166971
ABprpapaap:128	ABprpapaap	128	1505	-23494	-54	-64	1505	50.8	388	326	30	168130
ABprpapap:87	ABprpapap	87	1562	-23437	-90	-92	1562	53.2	342	348	37	241681
ABprpapapa:123	ABprpapapa	123	1464	-23535	-35	-31	1464	56.0	352	314	31	147050
ABprpapapp:123	ABprpapapp	123	1494	-23505	-69	-54	1494	57.8	316	306	31	133380
ABprpapp:61	ABprpapp	61	1552	-23447	-126	-127	1552	44.2	201	338	46	469695
ABprpappa:86	ABprpappa	86	1614	-23385	-26	-29	1614	55.5	325	322	37	220997
ABprpappaa:119	ABprpappaa	119	1469	-23530	-79	-88	1469	59.2	381	275	34	145935
ABprpappaaa:166	ABprpappaaa	166	1108	-17462	-64	-74	1108	60.9	439	222	29	59949
ABprpappaap:166	ABprpappaap	166	1524	-23475	-77	-86	1524	59.8	407	264	29	90073
ABprpappap:119	ABprpappap	119	1485	-23514	-89	-49	1485	57.8	342	272	32	144720
ABprpappapa:166	ABprpappapa	166	2465	-22534	77	439	2465	57.4	375	285	28	108247
ABprpappapp:166	ABprpappapp	166	1531	-23468	-87	-74	1531	56.2	343	238	28	102656
ABprpappp:86	ABprpappp	86	1578	-23421	-100	-104	1578	55.0	271	325	38	237279
ABprpapppa:121	ABprpapppa	121	2995	-22004	1263	1237	2995	57.1	310	274	32	150699
ABprpapppaa:174	ABprpapppaa	174	9912	-15087	7294	7330	9912	51.9	387	286	28	168751
ABprpapppap:174	ABprpapppap	174	8539	-16460	5770	5984	8539	52.9	351	278	30	180270
ABprpapppp:121	ABprpapppp	121	2926	-22073	1255	1230	2926	55.5	254	268	32	150101
ABprpappppa:171	ABprpappppa	171	9708	-15291	6851	6900	9708	49.3	274	259	29	139659
ABprpappppp:171	ABprpappppp	171	10759	-14240	7565	7873	10759	51.2	241	260	29	153527
ABprpp:20	ABprpp	20	1455	-23544	-264	-264	1455	39.1	169	300	58	367591
ABprppa:39	ABprppa	39	1499	-23500	-154	-157	1499	26.9	150	342	49	507676
ABprppaa:61	ABprppaa	61	1565	-23434	-97	-100	1565	32.6	224	390	42	434218
ABprppaaa:90	ABprppaaa	90	1576	-23423	-57	-62	1576	42.6	354	374	36	270552
ABprppaaaa:129	ABprppaaaa	129	1679	-23321	-658	-715	1679	46.1	405	347	30	131881
ABprppaaap:129	ABprppaaap	129	1588	-23411	52	42	1588	47.6	386	363	26	110675
ABprppaap:90	ABprppaap	90	1580	-23419	-75	-77	1580	47.0	308	371	37	275154
ABprppaapa:127	ABprppaapa	127	1468	-23531	-62	-67	1468	51.8	342	339	30	144521
ABprppaapp:127	ABprppaapp	127	1543	-23456	40	38	1543	54.4	300	334	32	141112
ABprppap:61	ABprppap	61	1559	-23440	-125	-130	1559	30.1	174	342	43	408243
ABprppapa:88	ABprppapa	88	1603	-23396	-109	-111	1603	38.3	295	376	38	322839
ABprppapaa:124	ABprppapaa	124	1541	-23458	-82	-84	1541	48.0	354	367	33	183372
ABprppapap:124	ABprppapap	124	1649	-23350	-50	-63	1649	47.3	303	378	32	186312
ABprppapp:88	ABprppapp	88	1735	-23264	-161	-121	1735	37.0	239	368	38	364433
ABprppappa:126	ABprppappa	126	1563	-23436	-17	-23	1563	50.3	302	359	31	151131
ABprppappp:126	ABprppappp	126	1702	-23297	-210	-100	1702	47.7	253	370	34	222982
ABprppp:39	ABprppp	39	1482	-23517	-200	-200	1482	38.0	140	268	50	537900
ABprpppa:60	ABprpppa	60	1511	-23488	-174	-177	1511	32.2	131	318	43	518311
ABprpppaa:87	ABprpppaa	87	1614	-23385	-100	-108	1614	42.8	252	384	38	331739
ABprpppaaa:123	ABprpppaaa	123	1546	-23453	0	6	1546	52.5	263	356	31	138830
ABprpppaap:123	ABprpppaap	123	2256	-22743	-412	-7	2256	51.4	219	347	32	160033
ABprpppap:87	ABprpppap	87	1690	-23309	-238	-200	1690	42.0	191	357	37	318990
ABprpppapa:122	ABprpppapa	122	1676	-23323	-416	-297	1676	52.1	201	323	33	143737
ABprpppapp:122	ABprpppapp	122	1646	-23353	-300	-226	1646	51.4	176	293	27	122886
ABprpppp:60	ABprpppp	60	1520	-23479	-160	-162	1520	42.4	152	277	44	444725
ABprppppa:87	ABprppppa	87	1621	-23378	-75	-84	1621	49.8	243	346	38	255349
ABprppppaa:121	ABprppppaa	121	1516	-23483	7	15	1516	57.1	278	311	30	104612
ABprppppap:121	ABprppppap	121	1480	-23519	-24	-28	1480	54.0	247	315	33	128662
ABprppppp:87	ABprppppp	87	1640	-23359	-66	-72	1640	49.1	193	325	38	283182
ABprpppppa:121	ABprpppppa	121	1508	-23491	-115	-37	1508	52.1	227	286	31	134865
ABprpppppp:121	ABprpppppp	121	1584	-23415	-457	-391	1584	53.1	179	277	30	117333
EMS:1	EMS	1	1420	-23580	-115	-115	1420	44.0	341	127	66	337215
MS:3	MS	3	1482	-23517	-127	-127	1482	47.6	362	171	71	401595
MSa:13	MSa	13	1506	-23493	-178	-178	1506	42.6	440	161	64	334111
MSaa:28	MSaa	28	1499	-23500	-185	-186	1499	49.5	489	182	56	355727
MSaaa:47	MSaaa	47	1493	-23506	-132	-133	1493	53.0	513	241	50	416042
MSaaaa:69	MSaaaa	69	1520	-23479	-117	-117	1520	43.5	551	245	43	401226
MSaaaaa:93	MSaaaaa	93	1497	-23502	-123	-122	1497	34.5	582	233	38	418939
MSaaaaaa:122	MSaaaaaa	122	1418	-23581	-103	-95	1418	33.2	594	220	32	372810
MSaaaaap:122	MSaaaaap	122	1420	-23579	-69	-60	1420	25.1	560	210	36	365838
MSaaaap:93	MSaaaap	93	1531	-23468	-80	-78	1531	24.3	526	224	39	320300
MSaaaapa:125	MSaaaapa	125	1413	-23586	-59	-56	1413	17.5	533	218	35	303808
MSaaaapp:125	MSaaaapp	125	1397	-23602	-66	-68	1397	15.2	493	215	35	239619
MSaaap:69	MSaaap	69	1548	-23451	-85	-87	1548	48.8	465	240	43	308073
MSaaapa:95	MSaaapa	95	1498	-23501	-146	-146	1498	35.7	504	223	40	309690
MSaaapaa:122	MSaaapaa	122	1451	-23548	-36	-37	1451	26.6	502	197	33	263530
MSaaapap:122	MSaaapap	122	1484	-23515	-1	-2	1484	24.4	484	211	35	252432
MSaaapp:95	MSaaapp	95	1491	-23508	-41	-40	1491	34.0	448	229	36	293968
MSaaappa:144	MSaaappa	144	1500	-23499	-20	-3	1500	31.6	459	218	30	227458
MSaaappp:144	MSaaappp	144	1444	-23555	-6	-11	1444	25.2	420	239	32	224018
MSaap:47	MSaap	47	1562	-23437	-121	-122	1562	56.5	418	217	49	328520
MSaapa:69	MSaapa	69	1545	-23454	-123	-126	1545	56.2	428	211	43	278512
MSaapaa:94	MSaapaa	94	1570	-23429	-73	-73	1570	47.4	438	215	40	291334
MSaapaaa:123	MSaapaaa	123	1462	-23537	-34	-33	1462	43.8	451	213	35	302395
MSaapaap:123	MSaapaap	123	1437	-23562	-67	-70	1437	35.7	423	220	36	344757
MSaapap:94	MSaapap	94	1574	-23425	-34	-35	1574	49.5	375	213	36	228059
MSaapapa:129	MSaapapa	129	1445	-23554	-57	-67	1445	40.9	386	214	33	294168
MSaapapp:129	MSaapapp	129	1472	-23527	-42	-46	1472	44.4	365	208	34	234833
MSaapp:69	MSaapp	69	1570	-23429	-119	-120	1570	57.1	347	203	42	264557
MSaappa:100	MSaappa	100	1518	-23482	-1	-3	1518	53.9	352	226	33	189091
MSaappp:100	MSaappp	100	1509	-23490	-45	-47	1509	50.9	318	205	39	295067
MSaapppa:149	MSaapppa	149	1437	-23562	-96	-98	1437	47.2	336	177	37	246691
MSaapppp:149	MSaapppp	149	1484	-23515	-43	-52	1484	44.8	292	177	32	215434
MSap:28	MSap	28	1502	-23497	-166	-166	1502	44.3	399	137	55	407429
MSapa:47	MSapa	47	1525	-23474	-119	-120	1525	48.6	437	158	49	406383
MSapaa:71	MSapaa	71	1525	-23474	-95	-94	1525	42.0	501	191	41	322726
MSapaaa:98	MSapaaa	98	1482	-23517	-110	-104	1482	37.4	560	171	37	356046
MSapaaaa:130	MSapaaaa	130	1407	-23592	-111	-99	1407	41.8	567	172	30	208301
MSapaaap:130	MSapaaap	130	1424	-23575	-89	-84	1424	34.1	534	167	31	244049
MSapaap:98	MSapaap	98	1462	-23537	-121	-120	1462	41.3	502	166	36	304821
MSapaapa:146	MSapaapa	146	1498	-23501	-49	-43	1498	45.0	477	162	27	152438
MSapaapp:146	MSapaapp	146	1430	-23569	-60	-63	1430	42.6	451	154	32	192043
MSapap:71	MSapap	71	1519	-23480	-143	-147	1519	41.4	437	165	42	317343
MSapapa:98	MSapapa	98	1524	-23475	-82	-87	1524	38.0	477	155	36	317776
MSapapaa:134	MSapapaa	134	1479	-23520	-37	-28	1479	34.5	488	153	31	238650
MSapapap:134	MSapapap	134	1457	-23542	-64	-69	1457	39.2	460	158	32	242737
MSapapp:98	MSapapp	98	1506	-23493	-72	-72	1506	30.8	429	154	37	302634
MSapappa:138	MSapappa	138	1448	-23551	-70	-67	1448	23.1	482	163	32	270561
MSapappp:138	MSapappp	138	1456	-23543	-48	-50	1456	17.3	453	171	34	269900
MSapp:47	MSapp	47	1504	-23495	-110	-110	1504	50.4	343	152	48	406240
MSappa:72	MSappa	72	1494	-23505	-122	-124	1494	46.0	387	171	41	301105
MSappaa:104	MSappaa	104	1469	-23530	-54	-57	1469	39.6	394	171	34	223488
MSappap:104	MSappap	104	1489	-23510	-66	-74	1489	42.9	385	163	34	244488
MSappp:72	MSappp	72	1537	-23462	-74	-75	1537	40.6	330	167	42	328937
MSapppa:105	MSapppa	105	1489	-23510	-68	-73	1489	33.7	403	148	38	382209
MSapppaa:149	MSapppaa	149	1452	-23547	-81	-90	1452	36.2	434	152	34	349492
MSapppap:149	MSapppap	149	1454	-23545	-57	-56	1454	24.7	416	162	32	270669
MSapppp:105	MSapppp	105	1454	-23545	-112	-109	1454	28.1	345	165	39	273225
MSappppa:149	MSappppa	149	1508	-23491	-22	-27	1508	22.7	379	164	33	193526
MSappppp:149	MSappppp	149	1497	-23502	-31	-33	1497	16.5	341	175	33	146369
MSp:13	MSp	13	1536	-23463	-97	-97	1536	45.5	340	242	63	277465
MSpa:28	MSpa	28	1534	-23466	-116	-116	1534	50.0	416	246	55	322153
MSpaa:46	MSpaa	46	1507	-23492	-105	-106	1507	49.1	420	296	48	404804
MSpaaa:69	MSpaaa	69	1563	-23436	-111	-112	1563	40.5	471	303	45	404399
MSpaaaa:93	MSpaaaa	93	1503	-23496	-119	-121	1503	34.7	540	278	39	414568
MSpaaaaa:123	MSpaaaaa	123	1417	-23582	-88	-80	1417	29.0	566	260	34	419184
MSpaaaap:123	MSpaaaap	123	1421	-23578	-62	-67	1421	28.3	534	257	37	379988
MSpaaap:93	MSpaaap	93	1559	-23440	-80	-81	1559	27.1	488	278	40	355626
MSpaaapa:123	MSpaaapa	123	1414	-23585	-55	-59	1414	17.4	484	248	32	281430
MSpaaapp:123	MSpaaapp	123	1443	-23556	-15	-18	1443	18.1	466	258	37	301089
MSpaap:69	MSpaap	69	1552	-23447	-88	-88	1552	45.3	397	271	42	317800
MSpaapa:96	MSpaapa	96	1512	-23487	-72	-76	1512	35.9	470	276	40	372195
MSpaapaa:129	MSpaapaa	129	1431	-23568	-53	-63	1431	28.4	483	278	34	388975
MSpaapap:129	MSpaapap	129	1440	-23559	-48	-53	1440	29.1	455	277	39	436633
MSpaapp:96	MSpaapp	96	1487	-23049	-34	-39	1487	29.7	412	263	31	140846
MSpap:46	MSpap	46	1558	-23441	-148	-149	1558	56.0	328	269	50	346365
MSpapa:68	MSpapa	68	1547	-23452	-167	-167	1547	56.5	360	282	44	291573
MSpapaa:93	MSpapaa	93	1526	-23473	-123	-118	1526	49.7	400	259	38	258223
MSpapaaa:123	MSpapaaa	123	1416	-23583	-75	-74	1416	45.7	426	260	34	300945
MSpapaap:123	MSpapaap	123	1434	-23565	-123	-99	1434	38.8	394	257	36	318739
MSpapap:93	MSpapap	93	1494	-23505	-93	-93	1494	52.3	351	260	37	258083
MSpapapa:133	MSpapapa	133	1497	-23502	-208	-160	1497	43.5	374	266	33	317716
MSpapapp:133	MSpapapp	133	1484	-23515	-80	-74	1484	45.5	344	260	36	308135
MSpapp:68	MSpapp	68	1565	-23434	-123	-124	1565	57.2	287	272	44	294687
MSpappa:97	MSpappa	97	1496	-23503	-55	-56	1496	53.5	312	256	37	326830
MSpappp:97	MSpappp	97	1489	-23510	-67	-71	1489	50.7	284	268	39	309150
MSpapppa:138	MSpapppa	138	1494	-23505	-29	-38	1494	46.5	333	313	36	340216
MSpapppp:138	MSpapppp	138	1461	-23538	-51	-56	1461	47.5	290	305	36	300303
MSpp:28	MSpp	28	1537	-23462	-120	-120	1537	52.3	300	278	54	332020
MSppa:48	MSppa	48	1518	-23481	-127	-127	1518	47.3	300	353	48	493534
MSppaa:72	MSppaa	72	1511	-23488	-140	-140	1511	40.5	416	325	41	335939
MSppaaa:100	MSppaaa	100	1460	-23539	-83	-84	1460	36.8	529	310	35	290467
MSppaaaa:133	MSppaaaa	133	1395	-23604	-70	-75	1395	45.8	534	283	29	155313
MSppaaap:133	MSppaaap	133	1408	-23591	-87	-84	1408	33.8	538	286	30	233385
MSppaap:100	MSppaap	100	1502	-23497	-40	-50	1502	39.9	479	309	35	269019
MSppaapa:148	MSppaapa	148	1486	-23513	6	5	1486	47.2	458	302	25	104769
MSppaapp:148	MSppaapp	148	1434	-23565	-49	-43	1434	43.3	430	312	30	148156
MSppap:72	MSppap	72	1542	-23457	-98	-102	1542	42.1	351	308	42	311492
MSppapa:99	MSppapa	99	1511	-23488	-74	-76	1511	34.6	442	320	37	288987
MSppapaa:133	MSppapaa	133	1433	-23566	-59	-55	1433	37.9	497	308	30	223876
MSppapap:133	MSppapap	133	1434	-23565	-82	-86	1434	39.1	470	318	32	246255
MSppapp:99	MSppapp	99	1487	-23512	-77	-79	1487	25.2	409	322	37	276346
MSppappa:143	MSppappa	143	1449	-23550	-46	-45	1449	23.5	508	298	33	309374
MSppappp:143	MSppappp	143	1439	-23560	-47	-50	1439	17.5	483	301	33	273798
MSppp:48	MSppp	48	1522	-23477	-134	-135	1522	52.7	237	285	48	401007
MSpppa:72	MSpppa	72	1526	-23473	-92	-93	1526	46.6	314	304	40	283080
MSpppaa:104	MSpppaa	104	1454	-23545	-89	-90	1454	42.3	410	304	36	259513
MSpppap:104	MSpppap	104	1471	-23529	-85	-90	1471	43.9	364	317	36	259727
MSpppp:72	MSpppp	72	1535	-23464	-90	-92	1535	43.3	274	308	42	349201
MSppppa:106	MSppppa	106	1462	-23537	-88	-95	1462	34.6	402	334	37	332749
MSppppp:106	MSppppp	106	1494	-23505	-114	-100	1494	30.3	360	334	37	285324
E:3	E	3	1457	-23542	-196	-197	1457	28.4	203	166	70	372077
Ea:13	Ea	13	1511	-23488	-193	-194	1511	39.1	315	177	64	435884
Eal:44	Eal	44	1515	-23484	-138	-138	1515	39.6	382	214	54	403828
Eala:78	Eala	78	1514	-23485	-97	-96	1514	27.8	446	210	48	284574
Ealaa:128	Ealaa	128	1445	-23554	-55	-57	1445	20.7	371	218	39	138775
Ealap:128	Ealap	128	1409	-23590	-60	-65	1409	19.7	428	209	38	174427
Ealp:78	Ealp	78	1553	-23446	-78	-83	1553	30.5	365	207	45	226676
Ealpa:128	Ealpa	128	1493	-23506	-97	-92	1493	30.2	292	223	39	172914
Ealpp:128	Ealpp	128	1448	-23551	-82	-83	1448	32.7	381	206	37	178038
Ear:44	Ear	44	1531	-23468	-122	-124	1531	33.4	354	281	55	378506
Eara:77	Eara	77	1552	-23447	-60	-60	1552	23.9	412	271	47	227580
Earaa:133	Earaa	133	1417	-23582	-92	-97	1417	21.3	419	269	37	161897
Earap:133	Earap	133	1486	-23513	-30	-25	1486	20.4	362	276	38	115620
Earp:77	Earp	77	1583	-23416	-60	-61	1583	30.6	343	268	47	235508
Earpa:133	Earpa	133	2693	-22306	1020	1019	2693	32.3	374	271	39	183157
Earpp:133	Earpp	133	3982	-21017	2092	2126	3982	31.1	300	282	39	174174
Ep:13	Ep	13	1541	-23458	-173	-175	1541	31.1	215	207	63	404139
Epl:45	Epl	45	1606	-23393	-81	-83	1606	37.5	282	211	54	431392
Epla:81	Epla	81	1760	-23239	113	111	1760	27.4	297	219	48	205946
Eplaa:131	Eplaa	131	1651	-23348	80	84	1651	20.3	297	237	38	136324
Eplap:131	Eplap	131	1787	-23212	87	129	1787	27.0	247	238	39	156797
Eplp:81	Eplp	81	1843	-23156	179	182	1843	29.5	211	228	46	260432
Eplpa:137	Eplpa	137	1805	-23194	100	160	1805	24.5	213	241	39	151086
Eplpp:137	Eplpp	137	1958	-23041	291	329	1958	34.8	191	248	39	207485
Epr:45	Epr	45	1651	-23348	-47	-48	1651	33.1	246	291	54	409541
Epra:82	Epra	82	1800	-23199	171	169	1800	23.0	302	304	46	205747
Epraa:138	Epraa	138	1692	-23307	93	92	1692	21.8	326	300	38	125158
Eprap:138	Eprap	138	1849	-23150	-5	108	1849	24.4	270	290	37	133847
Eprp:82	Eprp	82	1903	-23096	228	230	1903	25.9	224	289	46	230504
Eprpa:139	Eprpa	139	3513	-21486	1684	1695	3513	20.5	237	279	37	134149
Eprpp:139	Eprpp	139	6416	-18583	4273	4331	6416	33.5	225	287	42	221721
P2:1	P2	1	473	-7859	-70	-70	473	27.5	145	234	64	34072
C:4	C	4	1392	-21107	-57	-57	1392	10.9	240	287	66	148051
Ca:14	Ca	14	0	0	0	0	0	14.2	312	253	64	0
Caa:33	Caa	33	460	-6831	-9	-9	460	14.1	352	242	55	35097
Caaa:57	Caaa	57	1221	-17297	-14	-14	1221	12.1	329	184	49	88146
Caaaa:84	Caaaa	84	1598	-23401	-54	-55	1598	8.9	247	190	41	91767
Caaaaa:119	Caaaaa	119	1233	-19354	5	6	1233	6.4	261	208	34	47662
Caaaap:119	Caaaap	119	1441	-23558	-61	-62	1441	6.7	203	234	34	52113
Caaap:84	Caaap	84	1593	-23406	-80	-79	1593	20.6	181	179	41	147811
Caaapa:117	Caaapa	117	1497	-23502	3	3	1497	12.0	166	217	37	92413
Caaapp:117	Caaapp	117	1430	-23569	-59	-58	1430	21.7	139	238	36	134883
Caap:57	Caap	57	1563	-23436	-79	-79	1563	18.3	222	172	44	168803
Caapa:90	Caapa	90	1452	-23547	-274	-175	1452	37.3	144	242	34	151205
Caapp:90	Caapp	90	1496	-23503	-140	-142	1496	36.5	133	208	38	201185
Caappd:127	Caappd	127	1464	-23535	-130	-123	1464	41.0	123	233	36	140824
Caappv:127	Caappv	127	1411	-23588	-372	-243	1411	50.0	148	259	28	80612
Cap:33	Cap	33	1119	-16737	-55	-55	1119	16.5	257	181	53	133337
Capa:61	Capa	61	1523	-23476	-172	-174	1523	35.6	248	142	44	263110
Capaa:104	Capaa	104	1467	-23532	-119	-129	1467	49.3	263	213	39	186643
Capaaa:142	Capaaa	142	1509	-23490	-113	-74	1509	37.4	275	167	35	206738
Capaap:142	Capaap	142	1454	-23545	-44	-46	1454	46.8	256	210	33	148817
Capap:104	Capap	104	1463	-23536	-156	-157	1463	48.0	213	222	38	189347
Capapa:142	Capapa	142	1515	-23484	-152	-137	1515	37.2	227	183	35	193034
Capapp:142	Capapp	142	1406	-23593	-160	-134	1406	48.2	229	206	33	154511
Capp:61	Capp	61	1532	-23467	-169	-173	1532	32.9	197	159	46	276674
Cappa:99	Cappa	99	1485	-23514	-325	-188	1485	39.2	192	182	36	204473
Cappaa:136	Cappaa	136	1527	-23472	-92	-88	1527	28.8	231	178	35	197352
Cappap:136	Cappap	136	1741	-23258	-508	-120	1741	36.5	196	193	34	239978
Cappp:99	Cappp	99	1509	-23490	-116	-102	1509	43.4	177	225	37	234777
Capppa:142	Capppa	142	1489	-23510	-146	-139	1489	32.9	160	213	35	282948
Capppp:142	Capppp	142	1482	-23517	-637	-327	1482	46.6	186	242	34	195442
Cp:14	Cp	14	1153	-17267	-95	-95	1153	16.9	218	307	60	132563
Cpa:33	Cpa	33	1377	-20497	-62	-62	1377	10.6	232	293	55	125987
Cpaa:57	Cpaa	57	1583	-23416	-32	-32	1583	5.7	213	260	48	127259
Cpaaa:83	Cpaaa	83	1227	-18773	-91	-91	1227	4.9	259	269	42	58237
Cpaaaa:123	Cpaaaa	123	1519	-23480	40	40	1519	4.8	285	287	35	61956
Cpaaap:123	Cpaaap	123	1472	-23527	-16	-21	1472	5.5	232	298	36	75793
Cpaap:83	Cpaap	83	1558	-23442	-87	-87	1558	9.4	166	263	43	158220
Cpaapa:121	Cpaapa	121	1482	-23517	-3	-4	1482	7.0	182	297	38	113579
Cpaapp:121	Cpaapp	121	1442	-23557	-27	-27	1442	16.0	140	285	38	199659
Cpap:57	Cpap	57	1563	-23436	-72	-72	1563	18.2	166	205	47	238998
Cpapa:86	Cpapa	86	1525	-23474	-116	-117	1525	21.1	128	267	42	297843
Cpapaa:124	Cpapaa	124	1430	-23569	-58	-62	1430	32.2	116	251	37	261676
Cpapap:124	Cpapap	124	1442	-23557	-62	-63	1442	26.2	126	295	37	255029
Cpapp:86	Cpapp	86	1493	-23506	-144	-150	1493	34.1	112	252	40	374970
Cpappd:128	Cpappd	128	1433	-23566	-70	-76	1433	34.9	120	284	36	254554
Cpappv:128	Cpappv	128	1427	-23572	-524	-382	1427	45.0	125	278	32	177568
Cpp:33	Cpp	33	1472	-22665	-144	-144	1472	21.2	155	217	53	282756
Cppa:62	Cppa	62	1476	-23523	-178	-181	1476	35.8	127	256	44	374477
Cppaa:102	Cppaa	102	1469	-23530	-95	-95	1469	46.8	249	297	38	217073
Cppaaa:143	Cppaaa	143	1492	-23507	-398	-228	1492	35.2	295	352	35	241918
Cppaap:143	Cppaap	143	1437	-23562	-85	-99	1437	43.2	265	328	34	200575
Cppap:102	Cppap	102	1492	-23507	-79	-84	1492	45.5	203	284	38	244272
Cppapa:144	Cppapa	144	1470	-23529	-403	-271	1470	37.7	245	342	35	263360
Cppapp:144	Cppapp	144	1491	-23508	-524	-203	1491	45.5	228	310	33	185903
Cppp:62	Cppp	62	1516	-23483	-175	-178	1516	34.4	156	204	46	333612
Cpppa:95	Cpppa	95	1552	-23447	-231	-207	1552	32.9	168	307	39	316626
Cpppaa:134	Cpppaa	134	1560	-23439	-155	-155	1560	28.0	238	345	34	201263
Cpppap:134	Cpppap	134	1758	-23241	-267	-174	1758	33.3	209	336	33	235055
Cpppp:95	Cpppp	95	1471	-23528	-171	-155	1471	40.3	157	268	38	294897
Cppppa:136	Cppppa	136	1536	-23463	-133	-118	1536	29.5	174	320	35	313115
Cppppp:136	Cppppp	136	1645	-23354	-660	-450	1645	41.0	171	290	35	292341
P3:4	P3	4	1495	-23505	-148	-149	1495	21.7	124	248	62	250505
D:21	D	21	1514	-23485	-204	-204	1514	26.5	137	218	56	223732
Da:47	Da	47	1515	-23484	-225	-227	1515	40.7	233	143	48	123813
Daa:80	Daa	80	1553	-23446	-129	-129	1553	48.3	298	186	40	103683
Daaa:116	Daaa	116	1519	-23480	-55	-56	1519	36.6	359	152	35	206116
Daap:116	Daap	116	1508	-23491	-126	-113	1508	40.1	313	168	37	228736
Dap:80	Dap	80	1566	-23433	-196	-199	1566	44.7	235	198	42	117874
Dapa:113	Dapa	113	1583	-23416	-40	-37	1583	32.2	302	158	36	213663
Dapp:113	Dapp	113	1490	-23509	-112	-112	1490	32.7	259	191	39	194746
Dp:47	Dp	47	1502	-23497	-228	-230	1502	45.3	178	212	46	112745
Dpa:80	Dpa	80	1530	-23469	-131	-132	1530	47.7	247	298	38	93917
Dpaa:116	Dpaa	116	1456	-23544	-277	-194	1456	34.4	355	343	34	174986
Dpap:116	Dpap	116	1507	-23492	-168	-116	1507	39.7	319	331	36	191848
Dpp:80	Dpp	80	1583	-23416	-136	-137	1583	43.5	196	262	41	107580
Dppa:113	Dppa	113	1573	-23426	-261	-202	1573	32.7	302	349	36	216318
Dppp:113	Dppp	113	1483	-23516	-118	-121	1483	32.0	252	324	39	242745
P4:21	P4	21	1489	-23510	-177	-179	1489	42.6	215	173	50	170431
Z2:64	Z2	64	888	-13966	-68	-69	888	44.2	266	256	37	28725
Z3:64	Z3	64	875	-13476	-57	-58	875	46.1	331	218	37	27346
