# Supplementary material for: Quantitative Differences in Nuclear β-catenin and TCF Pattern Embryonic Cells in C. elegans
Source: PLoS Genet. 2015 Oct 21;11(10):e1005585. doi: 10.1371/journal.pgen.1005585 (PMC4619327; doi:10.1371/journal.pgen.1005585)
Supplement: S1 Data — For each cell analyzed, birth time is given in column 3 and the average nuclear reporter intensity over the lifetime of the cell (corrected for background) is given in column 7 (“blot”). For information on each embryo’s strain information and experimental conditions, refer to S2 Table. (ZIP) [file pgen.1005585.s005.zip › CAs/CA20121001_pax-3_L4.csv]

cellTime	cell	time	none	global	local	blot	cross	z	x	y	size	gweight
ABa:1	ABa	1	1439	-23560	-112	-112	1439	33.0	265	237	78	631622
ABal:5	ABal	5	1455	-23544	-158	-160	1455	29.9	229	294	72	477212
ABala:15	ABala	15	1477	-23522	-151	-151	1477	32.0	192	230	63	327148
ABalaa:28	ABalaa	28	1478	-23521	-160	-161	1478	33.4	165	221	58	412762
ABalaaa:47	ABalaaa	47	1538	-23461	-62	-62	1538	32.4	154	216	50	578118
ABalaaaa:69	ABalaaaa	69	1802	-23198	185	192	1802	39.6	181	201	43	485477
ABalaaaal:100	ABalaaaal	100	1817	-23182	249	254	1817	37.8	176	290	38	443765
ABalaaaala:135	ABalaaaala	135	1751	-23248	205	244	1751	44.7	189	322	32	279304
ABalaaaalp:135	ABalaaaalp	135	1857	-23142	244	299	1857	48.4	225	341	33	263677
ABalaaaar:100	ABalaaaar	100	1901	-23098	311	316	1901	42.6	155	247	38	472945
ABalaaaarl:136	ABalaaaarl	136	1743	-23256	223	247	1743	41.8	170	283	32	292735
ABalaaaarr:136	ABalaaaarr	136	1725	-23274	238	266	1725	46.1	178	230	31	240216
ABalaaap:69	ABalaaap	69	1723	-23276	89	88	1723	30.8	202	202	44	436421
ABalaaapa:96	ABalaaapa	96	1944	-23055	334	343	1944	32.6	161	238	39	497138
ABalaaapal:130	ABalaaapal	130	1741	-23258	210	233	1741	37.1	181	308	35	409970
ABalaaapar:130	ABalaaapar	130	1752	-23247	236	257	1752	35.2	165	266	34	379137
ABalaaapp:96	ABalaaapp	96	1752	-23248	134	145	1752	29.3	183	201	37	394759
ABalaaappl:132	ABalaaappl	132	1693	-23306	163	194	1693	35.5	170	215	33	340876
ABalaaappr:132	ABalaaappr	132	1675	-23324	115	165	1675	42.8	185	197	32	277856
ABalaap:47	ABalaap	47	1540	-23459	-75	-76	1540	44.2	212	214	50	469232
ABalaapa:70	ABalaapa	70	1690	-23309	65	65	1690	34.7	239	186	42	390503
ABalaapaa:100	ABalaapaa	100	1806	-23193	218	224	1806	41.7	194	176	36	367971
ABalaapaaa:138	ABalaapaaa	138	1806	-23193	296	314	1806	51.5	199	208	31	179851
ABalaapaap:138	ABalaapaap	138	1673	-23326	174	174	1673	54.2	234	168	31	144301
ABalaapap:100	ABalaapap	100	1812	-23187	211	212	1812	36.8	220	156	36	353221
ABalaapapa:136	ABalaapapa	136	1852	-23147	308	319	1852	55.7	274	141	26	101015
ABalaapapp:136	ABalaapapp	136	1622	-23377	91	104	1622	52.7	264	145	32	172087
ABalaapp:70	ABalaapp	70	1632	-23367	19	18	1632	33.8	300	204	42	279167
ABalaappa:97	ABalaappa	97	1754	-23245	170	183	1754	28.3	209	169	36	370364
ABalaappaa:135	ABalaappaa	135	1830	-23169	289	306	1830	46.4	207	165	31	224235
ABalaappap:135	ABalaappap	135	1711	-23288	151	175	1711	49.4	211	177	29	148067
ABalaappp:97	ABalaappp	97	1687	-23312	89	91	1687	24.9	243	172	39	337257
ABalaapppa:131	ABalaapppa	131	1750	-23249	204	221	1750	41.1	213	184	32	279789
ABalaapppp:131	ABalaapppp	131	1633	-23366	80	88	1633	31.3	226	165	35	326027
ABalap:28	ABalap	28	1549	-23450	-97	-98	1549	20.4	230	255	57	221408
ABalapa:48	ABalapa	48	1550	-23449	-73	-74	1550	21.0	207	229	50	350889
ABalapaa:69	ABalapaa	69	1689	-23310	57	57	1689	19.6	191	225	44	390643
ABalapaaa:98	ABalapaaa	98	1748	-23251	163	179	1748	26.4	180	284	37	431745
ABalapaaaa:136	ABalapaaaa	136	1770	-23229	225	261	1770	31.2	192	318	34	411989
ABalapaaap:136	ABalapaaap	136	1705	-23294	140	163	1705	23.2	218	335	33	369976
ABalapaap:98	ABalapaap	98	1856	-23143	225	237	1856	27.2	210	319	38	399448
ABalapaapa:133	ABalapaapa	133	1898	-23101	294	314	1898	33.3	219	329	33	368722
ABalapaapp:133	ABalapaapp	133	1704	-23295	92	129	1704	31.0	236	350	33	361561
ABalapap:69	ABalapap	69	1693	-23306	53	52	1693	15.7	244	248	42	219415
ABalapapa:96	ABalapapa	96	1776	-23224	152	157	1776	24.4	226	291	36	345290
ABalapapaa:134	ABalapapaa	134	1866	-23133	302	321	1866	19.4	192	260	27	176885
ABalapapap:134	ABalapapap	134	1698	-23302	146	161	1698	19.1	218	291	34	308691
ABalapapp:96	ABalapapp	96	1741	-23258	123	121	1741	21.8	279	298	38	260663
ABalapappa:128	ABalapappa	128	1655	-23344	104	118	1655	21.9	250	315	34	334900
ABalapappp:128	ABalapappp	128	1685	-23314	155	158	1685	18.1	300	303	31	184434
ABalapp:48	ABalapp	48	1531	-23468	-102	-102	1531	31.9	278	255	52	334289
ABalappa:70	ABalappa	70	1707	-23292	54	54	1707	25.1	264	237	43	267724
ABalappaa:99	ABalappaa	99	1883	-23116	267	278	1883	24.9	185	250	36	421771
ABalappaaa:140	ABalappaaa	140	1849	-23150	264	274	1849	29.5	170	257	28	256528
ABalappaap:140	ABalappaap	140	1726	-23273	159	176	1726	26.5	178	277	34	368691
ABalappap:99	ABalappap	99	1783	-23216	169	176	1783	24.5	222	230	38	363103
ABalappapa:133	ABalappapa	133	1791	-23208	231	261	1791	33.4	189	186	34	378318
ABalappapp:133	ABalappapp	133	1692	-23307	177	186	1692	27.1	188	224	36	418908
ABalappp:70	ABalappp	70	1606	-23393	4	5	1606	26.3	332	244	44	201266
ABalapppa:96	ABalapppa	96	1715	-23284	106	111	1715	22.4	262	216	39	294555
ABalapppaa:131	ABalapppaa	131	1720	-23279	168	177	1720	27.4	200	170	35	368289
ABalapppap:131	ABalapppap	131	1642	-23357	103	112	1642	20.6	221	214	34	325010
ABalapppp:96	ABalapppp	96	1626	-23373	45	44	1626	20.7	321	204	39	228272
ABalappppa:130	ABalappppa	130	1662	-23337	140	142	1662	23.8	237	180	34	324794
ABalappppp:130	ABalappppp	130	1615	-23384	105	109	1615	20.0	284	160	34	301531
ABalp:15	ABalp	15	1529	-23470	-150	-152	1529	46.3	261	282	64	280769
ABalpa:28	ABalpa	28	1485	-23514	-177	-177	1485	45.6	217	299	58	330541
ABalpaa:46	ABalpaa	46	1562	-23437	-48	-48	1562	39.7	187	298	51	506256
ABalpaaa:68	ABalpaaa	68	1848	-23151	214	215	1848	43.0	166	225	42	470467
ABalpaaaa:98	ABalpaaaa	98	1955	-23044	340	341	1955	53.7	194	246	36	281579
ABalpaaaaa:137	ABalpaaaaa	137	1789	-23210	214	236	1789	57.2	233	281	32	173220
ABalpaaaap:137	ABalpaaaap	137	1736	-23263	177	190	1736	61.1	256	271	32	147263
ABalpaaap:98	ABalpaaap	98	1816	-23183	186	199	1816	54.5	226	273	34	233007
ABalpaaapa:137	ABalpaaapa	137	1834	-23165	237	259	1834	51.8	265	280	32	234434
ABalpaaapp:137	ABalpaaapp	137	1735	-23264	187	201	1735	49.3	289	280	33	244143
ABalpaap:68	ABalpaap	68	1708	-23291	49	56	1708	37.0	185	272	45	501276
ABalpaapa:94	ABalpaapa	94	1828	-23171	123	128	1828	41.1	191	296	41	443782
ABalpaapaa:123	ABalpaapaa	123	1684	-23315	176	176	1684	47.3	196	273	32	297235
ABalpaapap:123	ABalpaapap	123	1656	-23343	92	95	1656	50.7	229	289	35	272459
ABalpaapp:94	ABalpaapp	94	1861	-23138	238	239	1861	44.4	244	303	38	372541
ABalpaappa:132	ABalpaappa	132	1733	-23266	165	193	1733	53.4	224	313	32	214499
ABalpaappp:132	ABalpaappp	132	1708	-23291	106	135	1708	52.4	256	327	32	210561
ABalpap:46	ABalpap	46	1565	-23434	-76	-77	1565	54.2	249	280	49	289246
ABalpapa:67	ABalpapa	67	1769	-23230	123	123	1769	51.1	192	255	44	368300
ABalpapaa:94	ABalpapaa	94	1884	-23115	240	247	1884	53.0	230	306	36	257802
ABalpapaaa:131	ABalpapaaa	131	1647	-23352	84	96	1647	59.3	270	303	31	121317
ABalpapaap:131	ABalpapaap	131	1794	-23205	236	245	1794	62.5	308	286	31	100718
ABalpapap:94	ABalpapap	94	1853	-23146	203	214	1853	57.1	263	294	36	192968
ABalpapapa:129	ABalpapapa	129	1615	-23384	75	84	1615	59.8	325	325	34	141718
ABalpapapp:129	ABalpapapp	129	1701	-23298	189	185	1701	59.2	366	338	31	132655
ABalpapp:67	ABalpapp	67	1710	-23289	91	91	1710	56.0	260	270	46	269037
ABalpappa:93	ABalpappa	93	1872	-23127	210	216	1872	60.2	272	264	36	161539
ABalpappaa:126	ABalpappaa	126	1661	-23338	99	108	1661	59.5	288	267	30	122451
ABalpappap:126	ABalpappap	126	1624	-23375	87	90	1624	61.0	328	267	31	112865
ABalpappp:93	ABalpappp	93	1754	-23245	122	124	1754	58.7	320	268	39	198507
ABalpapppa:125	ABalpapppa	125	1726	-23273	177	199	1726	50.8	313	277	34	269246
ABalpapppp:125	ABalpapppp	125	1632	-23367	119	116	1632	54.8	354	280	36	177863
ABalpp:28	ABalpp	28	1493	-23506	-187	-188	1493	40.0	308	349	56	289745
ABalppa:47	ABalppa	47	1563	-23436	-112	-112	1563	41.3	244	353	49	445158
ABalppaa:69	ABalppaa	69	1824	-23175	186	189	1824	41.2	180	321	43	462857
ABalppaaa:100	ABalppaaa	100	1835	-23164	248	264	1835	41.2	227	350	35	335319
ABalppaaaa:140	ABalppaaaa	140	1936	-23063	321	383	1936	45.6	212	344	28	187102
ABalppaaap:140	ABalppaaap	140	1829	-23170	228	288	1829	42.1	230	346	33	258795
ABalppaap:100	ABalppaap	100	1972	-23027	357	356	1972	44.1	264	367	36	321513
ABalppaapa:138	ABalppaapa	138	2033	-22966	409	440	2033	47.8	272	370	28	159589
ABalppaapp:138	ABalppaapp	138	1826	-23173	222	236	1826	45.8	284	371	33	224175
ABalppap:69	ABalppap	69	1714	-23285	50	46	1714	48.0	230	320	43	343330
ABalppapa:97	ABalppapa	97	1740	-23259	121	128	1740	52.3	287	326	37	234697
ABalppapaa:130	ABalppapaa	130	1730	-23269	170	185	1730	54.3	276	349	32	155143
ABalppapap:130	ABalppapap	130	1653	-23346	108	120	1653	54.4	314	329	32	142767
ABalppapp:97	ABalppapp	97	1840	-23159	212	206	1840	54.0	333	328	37	212853
ABalppappa:128	ABalppappa	128	1665	-23334	130	141	1665	53.2	312	355	33	191772
ABalppappp:128	ABalppappp	128	1685	-23315	170	172	1685	53.4	352	353	33	170030
ABalppp:47	ABalppp	47	1527	-23472	-130	-131	1527	48.9	318	321	50	336337
ABalpppa:68	ABalpppa	68	1747	-23252	97	96	1747	37.1	254	296	45	366393
ABalpppaa:97	ABalpppaa	97	1892	-23107	276	286	1892	32.0	251	348	36	403577
ABalpppaaa:136	ABalpppaaa	136	1877	-23122	264	309	1877	40.2	239	369	34	389983
ABalpppaap:136	ABalpppaap	136	1794	-23205	204	258	1794	35.7	250	377	34	384435
ABalpppap:97	ABalpppap	97	1846	-23153	205	206	1846	32.7	295	368	38	401062
ABalpppapa:131	ABalpppapa	131	1700	-23299	132	146	1700	37.5	283	382	33	363216
ABalpppapp:131	ABalpppapp	131	1723	-23276	179	194	1723	27.0	288	381	34	340716
ABalpppp:68	ABalpppp	68	1607	-23392	-36	-35	1607	43.1	317	302	44	301587
ABalppppa:94	ABalppppa	94	1780	-23219	156	157	1780	27.7	298	321	38	337193
ABalppppaa:132	ABalppppaa	132	1781	-23218	199	231	1781	29.0	256	359	34	412284
ABalppppap:132	ABalppppap	132	1699	-23300	145	162	1699	22.1	278	347	34	360706
ABalppppp:94	ABalppppp	94	1713	-23287	59	77	1713	27.5	360	328	39	239314
ABalpppppa:125	ABalpppppa	125	1653	-23346	73	84	1653	26.9	310	351	34	338975
ABalpppppp:125	ABalpppppp	125	1691	-23308	-584	-161	1691	25.2	350	351	34	287533
ABar:5	ABar	5	1463	-23536	-152	-153	1463	36.2	295	162	69	416742
ABara:17	ABara	17	1500	-23499	-131	-131	1500	39.2	308	140	65	293914
ABaraa:28	ABaraa	28	1497	-23502	-160	-160	1497	41.2	243	162	58	319875
ABaraaa:47	ABaraaa	47	1537	-23463	-87	-87	1537	30.5	222	151	50	452361
ABaraaaa:70	ABaraaaa	70	1565	-23434	-74	-70	1565	41.4	204	164	41	441131
ABaraaaaa:102	ABaraaaaa	102	1510	-23489	-67	-55	1510	47.3	175	219	36	329787
ABaraaaaaa:140	ABaraaaaaa	140	1527	-23472	-14	19	1527	46.5	212	279	31	223555
ABaraaaaap:140	ABaraaaaap	140	1480	-23519	-14	1	1480	50.8	214	232	32	200640
ABaraaaap:102	ABaraaaap	102	1539	-23460	3	1	1539	43.4	213	221	34	323295
ABaraaaapa:144	ABaraaaapa	144	1484	-23515	-28	-21	1484	41.8	191	248	29	221966
ABaraaaapp:144	ABaraaaapp	144	1513	-23487	14	2	1513	33.7	240	258	30	267281
ABaraaap:70	ABaraaap	70	1521	-23478	-128	-132	1521	34.2	255	143	45	447634
ABaraaapa:95	ABaraaapa	95	1566	-23433	-69	-73	1566	48.8	220	175	39	325955
ABaraaapaa:125	ABaraaapaa	125	1458	-23541	-28	-29	1458	51.7	205	234	32	233860
ABaraaapap:125	ABaraaapap	125	1466	-23533	-30	-34	1466	49.0	264	220	33	222560
ABaraaapp:95	ABaraaapp	95	1533	-23466	-15	-19	1533	52.8	264	158	36	241154
ABaraaappa:134	ABaraaappa	134	1449	-23550	-48	-38	1449	56.8	223	223	32	166379
ABaraaappp:134	ABaraaappp	134	1467	-23532	-22	-11	1467	57.0	251	203	32	151308
ABaraap:47	ABaraap	47	1488	-23511	-118	-119	1488	42.3	290	144	50	393466
ABaraapa:69	ABaraapa	69	1547	-23452	-83	-85	1547	49.1	250	160	43	354958
ABaraapaa:96	ABaraapaa	96	1521	-23478	-68	-66	1521	50.2	219	246	36	274164
ABaraapaaa:131	ABaraapaaa	131	1508	-23491	-8	-6	1508	39.4	215	269	31	291450
ABaraapaap:131	ABaraapaap	131	1472	-23527	-35	-33	1472	41.0	250	267	33	258669
ABaraapap:96	ABaraapap	96	1595	-23404	-1	2	1595	51.0	267	249	35	210753
ABaraapapa:129	ABaraapapa	129	1456	-23543	-37	-39	1456	42.6	277	275	33	241530
ABaraapapp:129	ABaraapapp	129	1493	-23506	2	0	1493	40.5	316	266	33	243502
ABaraapp:69	ABaraapp	69	1569	-23430	-40	-44	1569	54.2	316	144	43	283157
ABaraappa:94	ABaraappa	94	1586	-23413	15	9	1586	53.1	279	220	34	188234
ABaraappaa:129	ABaraappaa	129	1505	-23494	17	9	1505	39.8	232	228	31	247810
ABaraappap:129	ABaraappap	129	1447	-23552	-37	-45	1447	43.2	262	226	32	240536
ABaraappp:94	ABaraappp	94	1535	-23464	-66	-67	1535	54.5	327	205	37	195543
ABaraapppa:126	ABaraapppa	126	1446	-23553	-22	-22	1446	44.0	321	204	32	188217
ABaraapppp:126	ABaraapppp	126	1458	-23541	-23	-25	1458	41.8	338	215	33	197949
ABarap:28	ABarap	28	1497	-23502	-145	-145	1497	40.1	325	116	57	294718
ABarapa:47	ABarapa	47	1514	-23485	-97	-96	1514	27.2	316	113	51	380931
ABarapaa:69	ABarapaa	69	1551	-23448	-95	-97	1551	43.5	278	121	42	395206
ABarapaaa:97	ABarapaaa	97	1625	-23374	59	60	1625	59.3	250	200	35	188763
ABarapaaaa:138	ABarapaaaa	138	1503	-23496	-31	-19	1503	58.4	267	242	30	135094
ABarapaaap:138	ABarapaaap	138	1506	-23493	27	27	1506	61.4	283	233	31	124511
ABarapaap:97	ABarapaap	97	1606	-23393	47	50	1606	58.5	282	196	35	176497
ABarapaapa:131	ABarapaapa	131	1471	-23528	-33	-45	1471	54.0	278	231	31	173086
ABarapaapp:131	ABarapaapp	131	1478	-23521	2	-8	1478	49.5	304	217	31	175619
ABarapap:69	ABarapap	69	1560	-23440	-77	-79	1560	42.4	347	100	43	382091
ABarapapa:94	ABarapapa	94	1632	-23367	45	43	1632	61.4	306	181	36	167974
ABarapapaa:129	ABarapapaa	129	1478	-23521	-16	-7	1478	61.4	313	232	32	142518
ABarapapap:129	ABarapapap	129	1483	-23516	-11	-22	1483	61.9	362	241	32	122698
ABarapapp:94	ABarapapp	94	1567	-23432	-31	-34	1567	60.5	344	172	38	184972
ABarapappa:125	ABarapappa	125	1512	-23487	33	32	1512	56.9	331	212	34	186060
ABarapappp:125	ABarapappp	125	1478	-23521	-130	-72	1478	57.3	376	223	34	165372
ABarapp:47	ABarapp	47	1470	-23529	-140	-140	1470	41.0	385	92	49	430273
ABarappa:69	ABarappa	69	1584	-23415	-29	-36	1584	38.7	377	85	43	421777
ABarappaa:97	ABarappaa	97	1557	-23442	8	6	1557	58.3	320	153	34	163399
ABarappaaa:137	ABarappaaa	137	1551	-23448	67	63	1551	63.6	307	206	31	84712
ABarappaap:137	ABarappaap	137	1490	-23509	-3	-13	1490	64.0	349	209	30	78994
ABarappap:97	ABarappap	97	1503	-23496	-57	-60	1503	57.0	368	125	37	203457
ABarappapa:131	ABarappapa	131	1428	-23571	-67	-71	1428	63.9	348	166	34	96175
ABarappapp:131	ABarappapp	131	1520	-23479	46	40	1520	62.8	390	147	33	102572
ABarappp:69	ABarappp	69	1525	-23474	-38	-39	1525	37.5	421	108	42	332797
ABarapppa:95	ABarapppa	95	1550	-23449	-31	-31	1550	49.2	312	138	36	253434
ABarapppaa:131	ABarapppaa	131	1502	-23497	18	17	1502	60.2	274	171	31	108169
ABarapppap:131	ABarapppap	131	1481	-23518	3	6	1481	60.0	309	174	31	102796
ABarapppp:95	ABarapppp	95	1627	-23372	39	38	1627	48.8	350	112	37	279873
ABarappppa:129	ABarappppa	129	1509	-23490	26	23	1509	58.4	315	159	32	121205
ABarappppp:129	ABarappppp	129	1486	-23513	11	11	1486	57.9	356	139	31	116317
ABarp:17	ABarp	17	1618	-23381	-40	-40	1618	18.5	370	186	62	7437
ABarpa:28	ABarpa	28	1576	-23423	-53	-53	1576	16.7	312	181	58	148142
ABarpaa:47	ABarpaa	47	1572	-23427	-46	-46	1572	12.3	286	190	54	198534
ABarpaaa:68	ABarpaaa	68	1730	-23269	99	99	1730	13.5	254	192	44	253311
ABarpaaaa:100	ABarpaaaa	100	1695	-23304	89	91	1695	12.7	224	268	38	309563
ABarpaaaaa:137	ABarpaaaaa	137	1727	-23272	169	188	1727	15.5	214	243	34	291598
ABarpaaaap:137	ABarpaaaap	137	1653	-23346	101	107	1653	9.9	240	259	33	245050
ABarpaaap:100	ABarpaaap	100	1685	-23314	71	73	1685	8.5	267	262	35	202186
ABarpaaapa:142	ABarpaaapa	142	1636	-23363	103	114	1636	13.5	252	233	30	161574
ABarpaaapp:142	ABarpaaapp	142	1614	-23385	72	71	1614	9.5	288	221	29	135083
ABarpaap:68	ABarpaap	68	1640	-23359	9	10	1640	11.7	327	214	47	147607
ABarpaapa:93	ABarpaapa	93	1644	-23355	-1	-2	1644	10.5	317	247	39	146999
ABarpaapaa:126	ABarpaapaa	126	1565	-23434	53	53	1565	13.0	313	221	30	135060
ABarpaapap:126	ABarpaapap	126	1500	-23500	11	10	1500	9.2	370	230	35	104179
ABarpaapp:93	ABarpaapp	93	1602	-23397	-6	-6	1602	10.6	396	233	40	106986
ABarpaappa:127	ABarpaappa	127	1487	-23512	-1	0	1487	9.4	413	224	34	77600
ABarpaappp:127	ABarpaappp	127	1514	-23485	22	23	1514	9.8	459	225	34	77427
ABarpap:47	ABarpap	47	1592	-23407	-15	-14	1592	29.0	354	190	51	214808
ABarpapa:68	ABarpapa	68	1647	-23352	25	24	1647	22.6	311	173	44	225891
ABarpapaa:95	ABarpapaa	95	1687	-23312	68	73	1687	11.5	252	209	39	245751
ABarpapaaa:131	ABarpapaaa	131	1676	-23323	125	141	1676	16.0	219	198	32	262318
ABarpapaap:131	ABarpapaap	131	1538	-23461	4	9	1538	13.4	264	190	32	179949
ABarpapap:95	ABarpapap	95	1707	-23292	77	78	1707	10.6	296	189	38	175130
ABarpapapa:131	ABarpapapa	131	1599	-23400	54	63	1599	12.1	296	192	32	178748
ABarpapapp:131	ABarpapapp	131	1590	-23409	71	74	1590	11.7	342	191	32	114003
ABarpapp:68	ABarpapp	68	1629	-23370	-10	-10	1629	21.0	383	193	44	144633
ABarpappa:96	ABarpappa	96	1683	-23316	87	93	1683	10.0	333	174	37	167103
ABarpappaa:137	ABarpappaa	137	1894	-23105	327	335	1894	18.1	275	148	29	226054
ABarpappap:137	ABarpappap	137	1673	-23326	119	134	1673	17.0	322	135	35	254026
ABarpappp:96	ABarpappp	96	1645	-23354	30	34	1645	12.8	375	166	37	153235
ABarpapppa:132	ABarpapppa	132	1620	-23379	100	109	1620	13.4	369	145	33	150694
ABarpapppp:132	ABarpapppp	132	1558	-23441	37	41	1558	16.3	387	121	34	178595
ABarpp:28	ABarpp	28	1604	-23395	-20	-20	1604	15.6	429	195	61	37809
ABarppa:48	ABarppa	48	1613	-23386	1	1	1613	12.9	382	231	50	116962
ABarppaa:69	ABarppaa	69	1670	-23329	40	39	1670	12.9	382	269	43	108351
ABarppaaa:100	ABarppaaa	100	1643	-23356	53	52	1643	10.0	412	289	36	108898
ABarppaaaa:139	ABarppaaaa	139	1575	-23424	60	57	1575	8.5	395	275	30	113003
ABarppaaap:139	ABarppaaap	139	1589	-23410	63	61	1589	10.5	454	298	35	114260
ABarppaap:100	ABarppaap	100	1609	-23390	24	25	1609	13.7	465	288	39	134747
ABarppaapa:137	ABarppaapa	137	1501	-23498	-7	-7	1501	9.0	486	257	34	68360
ABarppaapp:137	ABarppaapp	137	1593	-23406	76	79	1593	14.6	519	302	33	107773
ABarppap:69	ABarppap	69	1649	-23350	9	9	1649	22.3	445	271	44	132415
ABarppapa:100	ABarppapa	100	1668	-23331	65	63	1668	22.4	490	308	38	170680
ABarppapaa:140	ABarppapaa	140	1643	-23356	105	106	1643	15.1	485	327	33	115028
ABarppapap:140	ABarppapap	140	2198	-22801	23	158	2198	19.2	525	331	34	144730
ABarppapp:100	ABarppapp	100	1667	-23332	87	88	1667	26.6	561	296	39	226087
ABarppappa:140	ABarppappa	140	1670	-23329	-52	41	1670	20.7	577	313	33	140194
ABarppappp:140	ABarppappp	140	1859	-23140	249	275	1859	34.5	633	304	34	242940
ABarppp:48	ABarppp	48	1565	-23434	-17	-17	1565	18.6	467	194	51	143772
ABarpppa:70	ABarpppa	70	1662	-23337	43	43	1662	14.8	439	209	43	105670
ABarpppaa:97	ABarpppaa	97	1559	-23440	-23	-20	1559	10.0	419	176	36	98175
ABarpppaaa:137	ABarpppaaa	137	1614	-23385	126	128	1614	13.0	387	146	29	115748
ABarpppaap:137	ABarpppaap	137	1636	-23363	104	108	1636	19.6	409	107	33	150447
ABarpppap:97	ABarpppap	97	1643	-23356	66	65	1643	11.3	465	185	37	99803
ABarpppapa:134	ABarpppapa	134	1563	-23436	69	72	1563	10.3	466	138	35	101884
ABarpppapp:134	ABarpppapp	134	1628	-23371	114	118	1628	16.5	510	121	33	133633
ABarpppp:70	ABarpppp	70	1614	-23385	13	13	1614	21.8	507	229	45	146011
ABarppppa:99	ABarppppa	99	1620	-23379	60	62	1620	13.0	500	160	38	151610
ABarppppaa:139	ABarppppaa	139	1704	-23295	167	169	1704	23.2	446	82	33	198323
ABarppppap:139	ABarppppap	139	1758	-23241	-76	-42	1758	24.8	496	80	33	194567
ABarppppp:99	ABarppppp	99	1630	-23369	55	55	1630	15.9	562	168	40	178520
ABarpppppa:138	ABarpppppa	138	1771	-23228	107	172	1771	27.3	558	97	33	220789
ABarpppppp:138	ABarpppppp	138	1856	-23143	199	253	1856	37.3	624	127	34	279663
ABp:1	ABp	1	1362	-23637	-198	-198	1362	37.2	427	144	76	705604
ABpl:5	ABpl	5	1532	-23467	-67	-68	1532	22.8	417	244	68	184304
ABpla:16	ABpla	16	1557	-23442	-89	-89	1557	18.7	302	322	64	175220
ABplaa:28	ABplaa	28	1563	-23436	-101	-102	1563	16.5	277	332	58	217861
ABplaaa:47	ABplaaa	47	1568	-23432	-69	-69	1568	10.8	238	295	52	259552
ABplaaaa:68	ABplaaaa	68	1567	-23432	-21	-19	1567	17.3	206	293	45	348431
ABplaaaaa:95	ABplaaaaa	95	1538	-23461	-28	-27	1538	15.5	230	324	37	352364
ABplaaaaaa:135	ABplaaaaaa	135	1499	-23500	0	4	1499	11.2	234	301	32	292099
ABplaaaaap:135	ABplaaaaap	135	1483	-23516	-38	-31	1483	10.9	272	288	32	234936
ABplaaaap:95	ABplaaaap	95	1576	-23423	-18	-19	1576	11.5	268	314	37	248986
ABplaaaapa:132	ABplaaaapa	132	1498	-23501	11	14	1498	11.5	293	262	30	153673
ABplaaaapp:132	ABplaaaapp	132	1455	-23544	-37	-40	1455	9.9	334	253	30	131829
ABplaaap:68	ABplaaap	68	1584	-23415	-47	-47	1584	12.4	270	299	45	223795
ABplaaapa:94	ABplaaapa	94	1562	-23437	-32	-31	1562	9.6	311	310	37	213522
ABplaaapaa:137	ABplaaapaa	137	1550	-23449	12	11	1550	8.3	295	310	30	233386
ABplaaapap:137	ABplaaapap	137	1486	-23513	-25	-31	1486	10.0	339	310	34	186846
ABplaaapp:94	ABplaaapp	94	1557	-23442	-60	-60	1557	11.0	355	303	38	162790
ABplaaappa:132	ABplaaappa	132	1458	-23541	-54	-60	1458	12.1	374	319	32	154760
ABplaaappp:132	ABplaaappp	132	1489	-23510	-3	-8	1489	12.1	407	311	35	174373
ABplaap:47	ABplaap	47	1487	-23512	-160	-160	1487	27.5	295	347	54	395827
ABplaapa:67	ABplaapa	67	1549	-23450	-99	-99	1549	25.3	239	341	46	413867
ABplaapaa:97	ABplaapaa	97	1576	-23423	-4	-5	1576	21.5	272	363	38	443949
ABplaapaaa:134	ABplaapaaa	134	1578	-23421	78	85	1578	15.3	231	333	34	394167
ABplaapaap:134	ABplaapaap	134	1582	-23417	39	46	1582	13.2	279	341	35	346289
ABplaapap:97	ABplaapap	97	1594	-23405	-35	-26	1594	18.6	325	364	39	362275
ABplaapapa:132	ABplaapapa	132	1570	-23429	24	37	1570	16.4	311	350	34	337280
ABplaapapp:132	ABplaapapp	132	1613	-23386	19	16	1613	16.0	334	344	35	321350
ABplaapp:67	ABplaapp	67	1555	-23444	-100	-98	1555	28.0	316	335	48	321665
ABplaappa:93	ABplaappa	93	2755	-22244	1003	1002	2755	24.9	365	377	40	373089
ABplaappaa:132	ABplaappaa	132	24292	-707	19028	19910	24292	27.0	345	392	30	302386
ABplaappap:132	ABplaappap	132	8831	-16168	5681	6012	8831	25.7	383	382	34	301532
ABplaappp:93	ABplaappp	93	2548	-22451	683	725	2548	30.3	418	363	42	378125
ABplaapppa:127	ABplaapppa	127	11244	-13755	8296	8469	11244	30.0	425	375	36	351727
ABplaapppp:127	ABplaapppp	127	11251	-13748	8007	8350	11251	35.1	463	371	35	322687
ABplap:28	ABplap	28	1577	-23422	-56	-57	1577	16.6	381	321	59	166905
ABplapa:47	ABplapa	47	1571	-23428	-53	-52	1571	13.5	324	300	52	194657
ABplapaa:68	ABplapaa	68	1591	-23408	-41	-42	1591	12.2	334	326	44	200794
ABplapaaa:97	ABplapaaa	97	1589	-23410	-16	-15	1589	16.4	405	342	39	219969
ABplapaaaa:132	ABplapaaaa	132	1491	-23508	-76	-77	1491	18.0	402	322	34	207593
ABplapaaaaa:191	ABplapaaaaa	191	1492	-23507	-36	-47	1492	13.5	369	301	28	142617
ABplapaaaap:191	ABplapaaaap	191	1412	-23587	-98	-78	1412	11.3	370	282	31	152023
ABplapaaap:132	ABplapaaap	132	1626	-23373	-131	-157	1626	20.1	434	332	34	204211
ABplapaaapa:189	ABplapaaapa	189	1518	-23481	-83	-90	1518	20.7	392	317	32	176602
ABplapaaapp:189	ABplapaaapp	189	1700	-23299	-60	-77	1700	17.1	426	322	30	122196
ABplapaap:97	ABplapaap	97	1616	-23383	0	5	1616	20.0	465	345	38	253634
ABplapaapa:139	ABplapaapa	139	2758	-22241	-1741	-400	2758	21.3	442	363	31	229746
ABplapaapp:139	ABplapaapp	139	3049	-21950	-275	327	3049	26.2	492	362	32	228037
ABplapap:68	ABplapap	68	1588	-23411	-44	-43	1588	17.9	398	334	46	239474
ABplapapa:95	ABplapapa	95	1652	-23347	-48	-40	1652	24.8	508	349	41	335258
ABplapapaa:130	ABplapapaa	130	1467	-23532	-54	-54	1467	26.7	605	316	37	341915
ABplapapap:130	ABplapapap	130	3340	-21659	994	1335	3340	35.5	604	334	34	334891
ABplapapp:95	ABplapapp	95	1604	-23395	-106	-77	1604	34.9	568	342	41	432663
ABplapappa:131	ABplapappa	131	1852	-23147	-1508	-301	1852	43.9	606	333	35	339104
ABplapappp:131	ABplapappp	131	1613	-23386	-512	-190	1613	45.9	641	289	34	300465
ABplapapppa:198	ABplapapppa	198	3184	-21815	-2119	630	3184	34.4	637	315	29	250007
ABplapapppp:198	ABplapapppp	198	2152	-22847	-834	-228	2152	39.8	652	288	32	233901
ABplapp:47	ABplapp	47	1518	-23481	-91	-92	1518	26.4	394	336	51	285050
ABplappa:68	ABplappa	68	2125	-22874	417	414	2125	32.7	390	357	46	363436
ABplappaa:98	ABplappaa	98	7351	-17648	4951	5059	7351	37.8	474	364	39	361294
ABplappaaa:135	ABplappaaa	135	16128	-8871	11530	12209	16128	36.5	496	362	33	232012
ABplappaap:135	ABplappaap	135	18079	-6920	12329	13275	18079	36.1	532	356	32	217291
ABplappap:98	ABplappap	98	7272	-17727	4891	4963	7272	37.7	523	357	39	355559
ABplappapa:134	ABplappapa	134	12526	-12473	9390	9438	12526	25.1	542	342	33	206793
ABplappapp:134	ABplappapp	134	18633	-6366	13920	14342	18633	35.8	567	348	32	238249
ABplappp:68	ABplappp	68	2146	-22853	474	474	2146	41.6	457	331	45	337993
ABplapppa:100	ABplapppa	100	8679	-16320	6070	6173	8679	45.0	548	331	38	318743
ABplapppaa:139	ABplapppaa	139	22976	-2023	17749	18525	22976	47.7	576	323	33	214628
ABplapppaaa:200	ABplapppaaa	200	34862	9862	25085	27252	34862	37.6	595	320	28	169268
ABplapppaap:200	ABplapppaap	200	38729	13729	31512	32430	38729	37.7	627	314	29	227681
ABplapppap:139	ABplapppap	139	16993	-8006	11095	11746	16993	53.2	583	305	31	141017
ABplapppapa:185	ABplapppapa	185	40156	15156	28183	30034	40156	48.3	600	303	25	108538
ABplapppapp:185	ABplapppapp	185	21086	-3913	12240	13148	21086	52.9	609	294	26	89264
ABplapppp:100	ABplapppp	100	9275	-15724	6958	6960	9275	47.6	598	323	38	342240
ABplappppa:138	ABplappppa	138	26494	1494	21235	21933	26494	50.3	614	324	31	200374
ABplappppp:138	ABplappppp	138	22649	-2350	18196	18323	22649	53.6	626	287	32	172624
ABplp:16	ABplp	16	1489	-23510	-180	-180	1489	38.5	407	352	64	256664
ABplpa:28	ABplpa	28	1522	-23477	-159	-160	1522	45.0	396	359	58	280139
ABplpaa:47	ABplpaa	47	1515	-23484	-154	-155	1515	40.6	346	378	50	398346
ABplpaaa:69	ABplpaaa	69	1532	-23467	-150	-152	1532	44.4	254	356	43	394825
ABplpaaaa:94	ABplpaaaa	94	1551	-23448	-81	-76	1551	44.9	298	363	37	317831
ABplpaaaaa:127	ABplpaaaaa	127	1440	-23559	-77	-76	1440	45.0	308	353	34	340236
ABplpaaaap:127	ABplpaaaap	127	1417	-23582	-106	-109	1417	46.5	353	368	33	238593
ABplpaaap:94	ABplpaaap	94	1489	-23510	-149	-155	1489	46.5	348	380	37	317935
ABplpaaapa:128	ABplpaaapa	128	1515	-23484	-61	-71	1515	45.1	329	377	32	278791
ABplpaaapp:128	ABplpaaapp	128	1548	-23451	8	0	1548	42.8	358	382	34	316807
ABplpaap:69	ABplpaap	69	1539	-23460	-142	-148	1539	39.2	305	373	44	366738
ABplpaapa:95	ABplpaapa	95	1520	-23479	-135	-137	1520	36.4	335	387	39	398207
ABplpaapaa:131	ABplpaapaa	131	1480	-23519	-99	-100	1480	35.8	309	363	33	306540
ABplpaapap:131	ABplpaapap	131	1813	-23186	-280	-45	1813	34.5	343	387	34	325465
ABplpaapp:95	ABplpaapp	95	1593	-23406	-53	-53	1593	40.0	387	379	39	336696
ABplpaappa:129	ABplpaappa	129	1572	-23427	-636	-369	1572	33.7	378	369	32	253115
ABplpaappp:129	ABplpaappp	129	1662	-23337	-253	-230	1662	39.3	405	385	34	290607
ABplpap:47	ABplpap	47	1514	-23485	-127	-128	1514	53.5	411	336	50	272953
ABplpapa:68	ABplpapa	68	1561	-23438	-98	-99	1561	56.2	310	328	44	240465
ABplpapaa:94	ABplpapaa	94	1526	-23473	-86	-83	1526	57.9	352	332	37	205630
ABplpapaaa:132	ABplpapaaa	132	1445	-23554	-71	-62	1445	55.3	358	325	31	149100
ABplpapaap:132	ABplpapaap	132	1456	-23543	-53	-55	1456	52.6	390	332	33	187945
ABplpapap:94	ABplpapap	94	1556	-23443	-41	-48	1556	59.9	392	331	36	169224
ABplpapapa:130	ABplpapapa	130	1476	-23523	2	0	1476	58.5	413	323	31	122622
ABplpapapp:130	ABplpapapp	130	1415	-23584	-43	-45	1415	60.9	448	297	31	104361
ABplpapp:68	ABplpapp	68	1504	-23495	-149	-154	1504	55.6	379	329	46	257371
ABplpappa:93	ABplpappa	93	1543	-23456	-80	-79	1543	60.4	410	299	39	173880
ABplpappaa:125	ABplpappaa	125	1452	-23548	-45	-46	1452	61.8	388	284	38	141730
ABplpappap:125	ABplpappap	125	1450	-23549	-14	-26	1450	61.3	422	260	28	81567
ABplpappp:93	ABplpappp	93	1538	-23461	-68	-69	1538	61.8	466	296	38	164455
ABplpapppa:130	ABplpapppa	130	1473	-23526	-38	-17	1473	63.2	462	258	32	98147
ABplpapppp:130	ABplpapppp	130	1430	-23569	-173	-141	1430	63.2	506	257	31	95055
ABplpp:28	ABplpp	28	1507	-23493	-157	-157	1507	41.6	486	353	57	285862
ABplppa:47	ABplppa	47	1483	-23516	-157	-157	1483	37.5	430	372	49	369422
ABplppaa:69	ABplppaa	69	1508	-23491	-132	-139	1508	43.1	350	373	42	315939
ABplppaaa:98	ABplppaaa	98	1513	-23486	-27	-32	1513	48.7	393	353	36	227963
ABplppaaaa:136	ABplppaaaa	136	1474	-23525	-71	-76	1474	45.2	391	360	32	220227
ABplppaaap:136	ABplppaaap	136	1792	-23207	-201	-120	1792	46.3	418	368	30	213975
ABplppaap:98	ABplppaap	98	1487	-23512	-86	-91	1487	54.8	434	351	38	232353
ABplppaapa:135	ABplppaapa	135	1463	-23536	-34	-31	1463	55.1	433	345	31	146911
ABplppaapp:135	ABplppaapp	135	1434	-23565	-16	-17	1434	58.6	471	327	31	121716
ABplppap:69	ABplppap	69	1543	-23456	-148	-145	1543	45.8	408	370	44	324689
ABplppapa:96	ABplppapa	96	1566	-23433	-72	-88	1566	49.0	447	361	37	252036
ABplppapaa:133	ABplppapaa	133	1575	-23424	-61	-70	1575	47.1	431	363	31	173681
ABplppapap:133	ABplppapap	133	1666	-23333	-147	-135	1666	48.5	466	364	33	202125
ABplppapp:96	ABplppapp	96	1719	-23280	-286	-149	1719	48.1	492	343	37	273705
ABplppappa:136	ABplppappa	136	1486	-23513	-51	-54	1486	52.4	476	350	32	156355
ABplppappp:136	ABplppappp	136	1659	-23341	-391	-216	1659	51.9	520	343	32	168130
ABplppp:47	ABplppp	47	1476	-23523	-143	-143	1476	52.3	483	327	51	309653
ABplpppa:68	ABplpppa	68	1568	-23431	-79	-86	1568	55.7	433	340	43	249304
ABplpppaa:95	ABplpppaa	95	1553	-23446	-92	-97	1553	55.1	494	354	38	223057
ABplpppaaa:129	ABplpppaaa	129	1421	-23578	-82	-78	1421	57.9	507	335	31	122806
ABplpppaap:129	ABplpppaap	129	2010	-22989	-501	-290	2010	57.0	543	324	31	119276
ABplpppap:95	ABplpppap	95	1650	-23349	-305	-250	1650	51.9	549	348	37	249920
ABplpppapa:129	ABplpppapa	129	1956	-23043	-531	-395	1956	59.4	568	299	33	114253
ABplpppapp:129	ABplpppapp	129	3286	-21713	-1036	-151	3286	59.4	596	273	28	98945
ABplpppp:68	ABplpppp	68	1511	-23488	-118	-120	1511	57.1	497	327	46	255352
ABplppppa:94	ABplppppa	94	1562	-23437	-63	-67	1562	58.4	514	315	38	191976
ABplppppaa:126	ABplppppaa	126	1440	-23559	-24	-30	1440	61.1	488	300	31	98322
ABplppppap:126	ABplppppap	126	1439	-23560	-35	-40	1439	60.9	527	292	32	105559
ABplppppp:94	ABplppppp	94	1540	-23459	-39	-41	1540	61.4	535	275	39	180051
ABplpppppa:130	ABplpppppa	130	1435	-23564	-128	-68	1435	58.5	535	259	32	127131
ABplpppppp:130	ABplpppppp	130	1445	-23554	-204	-191	1445	60.0	575	241	31	109558
ABpr:5	ABpr	5	1448	-23551	-175	-175	1448	47.0	490	138	68	316719
ABpra:16	ABpra	16	1494	-23505	-119	-119	1494	29.6	479	96	64	266700
ABpraa:28	ABpraa	28	1529	-23470	-114	-114	1529	29.3	412	93	58	259908
ABpraaa:46	ABpraaa	46	1547	-23452	-39	-39	1547	15.7	390	125	51	213780
ABpraaaa:69	ABpraaaa	69	1548	-23452	-44	-45	1548	25.6	316	112	43	379868
ABpraaaaa:100	ABpraaaaa	100	1487	-23512	-76	-73	1487	37.0	249	127	37	456983
ABpraaaaaa:138	ABpraaaaaa	138	1406	-23593	-96	-86	1406	46.9	238	141	33	312786
ABpraaaaap:138	ABpraaaaap	138	1438	-23561	-59	-57	1438	40.8	233	133	31	334573
ABpraaaap:100	ABpraaaap	100	1499	-23500	-83	-87	1499	34.4	288	106	37	435398
ABpraaaapa:134	ABpraaaapa	134	1427	-23572	-59	-67	1427	44.2	264	122	32	333482
ABpraaaapp:134	ABpraaaapp	134	1456	-23543	-112	-118	1456	37.1	279	106	32	344755
ABpraaap:69	ABpraaap	69	1591	-23408	-27	-28	1591	19.4	371	142	43	217871
ABpraaapa:96	ABpraaapa	96	1524	-23475	-62	-66	1524	27.5	268	138	37	383792
ABpraaapaa:132	ABpraaapaa	132	1441	-23558	-56	-57	1441	38.1	255	161	32	327069
ABpraaapap:132	ABpraaapap	132	1459	-23540	-66	-66	1459	31.1	265	143	34	440435
ABpraaapp:96	ABpraaapp	96	1553	-23446	-56	-64	1553	26.3	315	134	38	348480
ABpraaappa:128	ABpraaappa	128	1422	-23577	-62	-66	1422	37.2	295	142	33	343105
ABpraaappp:128	ABpraaappp	128	1475	-23524	-647	-311	1475	30.4	324	119	35	361000
ABpraap:46	ABpraap	46	1484	-23515	-152	-154	1484	31.6	456	97	52	393537
ABpraapa:67	ABpraapa	67	1514	-23485	-87	-86	1514	21.9	420	98	45	330382
ABpraapaa:96	ABpraapaa	96	1531	-23468	-34	-34	1531	21.8	321	120	39	399756
ABpraapaaa:132	ABpraapaaa	132	1515	-23484	24	39	1515	18.0	222	167	35	439596
ABpraapaap:132	ABpraapaap	132	1635	-23364	107	138	1635	26.1	235	143	33	375676
ABpraapap:96	ABpraapap	96	1622	-23377	-1	12	1622	18.6	367	120	39	333839
ABpraapapa:131	ABpraapapa	131	1535	-23464	7	3	1535	27.0	291	132	35	433479
ABpraapapp:131	ABpraapapp	131	1604	-23395	17	16	1604	22.5	327	121	37	425083
ABpraapp:67	ABpraapp	67	1539	-23460	-66	-67	1539	21.7	483	132	45	260525
ABpraappa:94	ABpraappa	94	2954	-22045	1205	1223	2954	24.5	398	95	38	371034
ABpraappaa:135	ABpraappaa	135	21991	-3008	17369	17705	21991	40.0	318	97	30	257797
ABpraappap:135	ABpraappap	135	16248	-8751	10939	11472	16248	41.2	356	97	32	255800
ABpraappp:94	ABpraappp	94	2554	-22445	824	834	2554	24.9	457	95	41	362377
ABpraapppa:129	ABpraapppa	129	12772	-12227	9898	9930	12772	35.1	402	77	35	318669
ABpraapppp:129	ABpraapppp	129	26211	1211	21697	21744	26211	45.5	436	87	34	277056
ABprap:28	ABprap	28	1517	-23482	-76	-76	1517	23.7	517	116	58	207184
ABprapa:46	ABprapa	46	1519	-23480	-77	-77	1519	14.9	500	123	51	222970
ABprapaa:68	ABprapaa	68	1554	-23445	-58	-59	1554	10.1	451	144	45	175987
ABprapaaa:96	ABprapaaa	96	1552	-23447	-26	-27	1552	14.1	424	123	38	214188
ABprapaaaa:132	ABprapaaaa	132	1529	-23470	-32	-35	1529	22.7	393	108	34	257796
ABprapaaaaa:186	ABprapaaaaa	186	1532	-23467	-59	-47	1532	31.4	343	111	27	161669
ABprapaaaap:186	ABprapaaaap	186	1505	-23494	6	15	1505	24.0	356	119	30	152227
ABprapaaap:132	ABprapaaap	132	1623	-23376	-217	-115	1623	26.1	424	98	37	303715
ABprapaaapa:182	ABprapaaapa	182	1674	-23325	-177	-174	1674	35.6	380	112	29	152150
ABprapaaapp:182	ABprapaaapp	182	1646	-23353	-97	-102	1646	34.2	409	92	30	173580
ABprapaap:96	ABprapaap	96	1546	-23453	-45	-43	1546	17.3	481	123	38	229718
ABprapaapa:138	ABprapaapa	138	2455	-22544	-2053	-439	2455	37.3	423	84	30	233816
ABprapaapp:138	ABprapaapp	138	2357	-22642	-320	204	2357	38.5	470	79	32	263027
ABprapap:68	ABprapap	68	1553	-23446	-50	-50	1553	10.5	525	169	45	164469
ABprapapa:94	ABprapapa	94	1633	-23366	-52	-36	1633	17.2	539	118	41	289825
ABprapapaa:128	ABprapapaa	128	1472	-23527	-73	-70	1472	30.5	583	100	36	348321
ABprapapap:128	ABprapapap	128	2372	-22627	398	604	2372	39.2	591	103	32	282012
ABprapapp:94	ABprapapp	94	1591	-23408	-94	-79	1591	24.9	604	136	40	378973
ABprapappa:129	ABprapappa	129	2360	-22639	-1104	141	2360	45.4	602	124	33	252639
ABprapappp:129	ABprapappp	129	1611	-23388	-226	-50	1611	46.1	635	154	33	261500
ABprapapppa:190	ABprapapppa	190	1849	-23150	237	252	1849	43.7	644	149	26	161405
ABprapapppp:190	ABprapapppp	190	1816	-23183	-352	-235	1816	48.6	641	175	30	134175
ABprapp:46	ABprapp	46	1483	-23516	-82	-82	1483	22.2	585	146	51	314239
ABprappa:67	ABprappa	67	1952	-23047	314	314	1952	16.9	577	142	45	312273
ABprappaa:98	ABprappaa	98	7192	-17807	5068	5129	7192	29.8	515	85	41	461244
ABprappaaa:135	ABprappaaa	135	17118	-7881	12474	13255	17118	44.8	488	86	33	251651
ABprappaap:135	ABprappaap	135	18819	-6180	13372	14547	18819	45.1	522	90	32	249970
ABprappap:98	ABprappap	98	7916	-17083	5557	5679	7916	32.3	572	97	40	498352
ABprappapa:133	ABprappapa	133	17190	-7809	13858	13789	17190	32.6	526	82	32	258917
ABprappapp:133	ABprappapp	133	22031	-2968	17449	17723	22031	43.2	558	96	31	250855
ABprappp:67	ABprappp	67	2070	-22930	461	461	2070	26.3	617	191	44	331239
ABprapppa:98	ABprapppa	98	9907	-15092	6988	7322	9907	40.3	590	115	38	412396
ABprapppaa:137	ABprapppaa	137	21922	-3077	16540	17514	21922	50.1	581	137	31	192249
ABprapppaaa:201	ABprapppaaa	201	26732	1732	19875	21714	26732	49.8	598	145	27	117665
ABprapppaap:201	ABprapppaap	201	28529	3529	21622	23054	28529	52.2	619	158	26	103246
ABprapppap:137	ABprapppap	137	16691	-8308	10777	11954	16691	53.6	579	154	31	147999
ABprapppapa:185	ABprapppapa	185	28079	3079	16984	19997	28079	56.2	606	170	25	80530
ABprapppapp:185	ABprapppapp	185	16839	-8160	9458	11067	16839	56.0	598	191	25	55583
ABprapppp:98	ABprapppp	98	9586	-15413	7115	7233	9586	41.4	623	137	38	406457
ABprappppa:138	ABprappppa	138	20765	-4234	15073	16293	20765	54.2	605	146	32	172509
ABprappppp:138	ABprappppp	138	18861	-6138	14085	14434	18861	57.0	620	185	30	122828
ABprp:16	ABprp	16	1453	-23546	-195	-195	1453	46.5	563	169	63	262159
ABprpa:28	ABprpa	28	1473	-23526	-150	-150	1473	48.2	523	121	57	289277
ABprpaa:46	ABprpaa	46	1498	-23501	-90	-90	1498	34.4	536	88	50	410794
ABprpaaa:68	ABprpaaa	68	1525	-23474	-79	-82	1525	30.4	458	75	43	390797
ABprpaaaa:96	ABprpaaaa	96	1592	-23407	-14	-16	1592	41.6	320	99	38	380469
ABprpaaaaa:130	ABprpaaaaa	130	1463	-23536	-23	-26	1463	52.7	301	140	32	200838
ABprpaaaap:130	ABprpaaaap	130	1478	-23521	-8	-17	1478	53.3	338	120	33	193326
ABprpaaap:96	ABprpaaap	96	1528	-23471	-77	-81	1528	41.1	365	83	37	384679
ABprpaaapa:132	ABprpaaapa	132	1469	-23530	-32	-26	1469	50.2	313	117	31	218110
ABprpaaapp:132	ABprpaaapp	132	1486	-23513	-24	-29	1486	47.2	352	97	32	236801
ABprpaap:68	ABprpaap	68	1524	-23475	-63	-65	1524	27.7	516	106	42	313745
ABprpaapa:95	ABprpaapa	95	1554	-23445	-22	-23	1554	33.4	366	93	39	412413
ABprpaapaa:132	ABprpaapaa	132	1447	-23552	-34	-41	1447	45.9	298	130	34	298271
ABprpaapap:132	ABprpaapap	132	1856	-23143	-517	-91	1856	41.9	321	95	33	315897
ABprpaapp:95	ABprpaapp	95	1538	-23461	-80	-78	1538	35.8	418	85	38	377894
ABprpaappa:130	ABprpaappa	130	1704	-23295	-964	-399	1704	38.5	356	95	34	330100
ABprpaappp:130	ABprpaappp	130	1706	-23293	-341	-254	1706	46.6	375	87	33	269470
ABprpap:46	ABprpap	46	1468	-23531	-165	-165	1468	45.9	586	133	51	431194
ABprpapa:68	ABprpapa	68	1513	-23486	-112	-111	1513	40.5	506	86	43	414365
ABprpapaa:96	ABprpapaa	96	1576	-23423	5	2	1576	51.7	395	110	35	246093
ABprpapaaa:134	ABprpapaaa	134	1459	-23540	-36	-39	1459	57.8	374	175	29	104202
ABprpapaap:134	ABprpapaap	134	1464	-23535	-31	-36	1464	57.7	399	162	32	139502
ABprpapap:96	ABprpapap	96	1544	-23455	-28	-33	1544	54.7	430	117	36	217410
ABprpapapa:134	ABprpapapa	134	1482	-23517	-33	-25	1482	62.4	425	178	31	97087
ABprpapapp:134	ABprpapapp	134	1513	-23486	-228	-106	1513	63.4	458	182	31	94143
ABprpapp:68	ABprpapp	68	1493	-23506	-127	-128	1493	42.8	572	122	44	403659
ABprpappa:94	ABprpappa	94	1561	-23438	-17	-21	1561	58.1	425	138	37	191278
ABprpappaa:128	ABprpappaa	128	1467	-23532	8	13	1467	63.5	386	205	34	114101
ABprpappaaa:174	ABprpappaaa	174	1427	-23572	-108	-100	1427	63.8	347	282	28	66192
ABprpappaap:174	ABprpappaap	174	1695	-23304	-293	-160	1695	63.8	378	235	29	69327
ABprpappap:128	ABprpappap	128	1519	-23480	-109	-25	1519	61.5	429	220	32	105399
ABprpappapa:176	ABprpappapa	176	2759	-22240	-281	320	2759	62.9	410	221	29	72867
ABprpappapp:176	ABprpappapp	176	1751	-23248	-273	-51	1751	61.4	439	255	28	69442
ABprpappp:94	ABprpappp	94	1547	-23452	-27	-28	1547	57.5	477	133	37	202390
ABprpapppa:131	ABprpapppa	131	3385	-21614	1685	1661	3385	62.2	467	215	34	127786
ABprpapppaa:183	ABprpapppaa	183	12054	-12945	8838	9040	12054	59.3	403	221	28	120462
ABprpapppap:183	ABprpapppap	183	9416	-15583	6909	6969	9416	58.5	440	229	31	138401
ABprpapppp:131	ABprpapppp	131	3261	-21738	1550	1501	3261	62.0	528	222	32	112021
ABprpappppa:180	ABprpappppa	180	12892	-12107	8777	9067	12892	54.9	519	230	28	88852
ABprpappppp:180	ABprpappppp	180	14893	-10106	11305	11399	14893	56.0	551	241	27	94884
ABprpp:28	ABprpp	28	1426	-23573	-201	-201	1426	37.7	619	142	57	342468
ABprppa:47	ABprppa	47	1484	-23515	-110	-113	1484	29.6	647	145	49	477969
ABprppaa:70	ABprppaa	70	1510	-23489	-79	-81	1510	30.8	553	90	41	377816
ABprppaaa:99	ABprppaaa	99	1520	-23479	-55	-62	1520	45.1	427	86	35	296277
ABprppaaaa:138	ABprppaaaa	138	1544	-23455	-46	-50	1544	53.1	383	115	32	152524
ABprppaaap:138	ABprppaaap	138	2213	-22786	-575	-362	2213	48.9	396	89	25	100419
ABprppaap:99	ABprppaap	99	1506	-23493	-53	-58	1506	48.9	462	100	36	273980
ABprppaapa:137	ABprppaapa	137	1527	-23472	23	19	1527	58.4	433	141	30	128164
ABprppaapp:137	ABprppaapp	137	1475	-23524	-47	-29	1475	60.1	465	165	29	101658
ABprppap:70	ABprppap	70	1513	-23486	-101	-104	1513	29.5	588	138	43	329924
ABprppapa:98	ABprppapa	98	1526	-23473	-148	-140	1526	38.5	470	99	37	302006
ABprppapaa:134	ABprppapaa	134	1740	-23259	-114	-151	1740	54.6	425	110	32	150832
ABprppapap:134	ABprppapap	134	1733	-23266	-156	-173	1733	54.0	474	105	33	166348
ABprppapp:98	ABprppapp	98	1672	-23327	-226	-128	1672	41.7	517	101	38	361141
ABprppappa:138	ABprppappa	138	1558	-23441	-159	-170	1558	54.9	479	119	31	144304
ABprppappp:138	ABprppappp	138	1951	-23048	-677	-218	1951	54.5	525	123	33	169093
ABprppp:47	ABprppp	47	1414	-23585	-201	-202	1414	42.1	654	186	50	482220
ABprpppa:69	ABprpppa	69	1494	-23505	-104	-103	1494	32.5	640	145	43	458283
ABprpppaa:96	ABprpppaa	96	1536	-23463	-61	-64	1536	44.1	515	86	38	329172
ABprpppaaa:134	ABprpppaaa	134	1562	-23437	-22	14	1562	59.3	513	159	31	109653
ABprpppaap:134	ABprpppaap	134	1788	-23211	-559	-505	1788	57.8	538	138	31	117232
ABprpppap:96	ABprpppap	96	1616	-23383	-254	-181	1616	45.8	568	113	37	299979
ABprpppapa:131	ABprpppapa	131	1658	-23341	-499	-431	1658	57.7	562	164	31	106274
ABprpppapp:131	ABprpppapp	131	1950	-23049	-508	-433	1950	60.2	583	178	28	90978
ABprpppp:69	ABprpppp	69	1490	-23509	-143	-144	1490	44.0	626	160	43	406520
ABprppppa:96	ABprppppa	96	1524	-23475	-54	-60	1524	52.0	514	115	37	247215
ABprppppaa:132	ABprppppaa	132	1450	-23549	-120	-96	1450	62.1	491	180	31	100026
ABprppppap:132	ABprppppap	132	1965	-23034	-10	146	1965	60.8	530	193	30	98337
ABprppppp:96	ABprppppp	96	1537	-23462	-11	-14	1537	55.7	556	144	37	230472
ABprpppppa:134	ABprpppppa	134	1492	-23507	-110	-28	1492	58.0	541	202	30	110121
ABprpppppp:134	ABprpppppp	134	1523	-23476	-903	-453	1523	59.2	595	214	31	120989
EMS:1	EMS	1	1395	-23604	-185	-185	1395	39.0	461	336	79	637604
MS:8	MS	8	1443	-23556	-175	-176	1443	51.6	403	257	67	270621
MSa:21	MSa	21	1547	-23452	-96	-96	1547	52.9	337	253	62	217432
MSaa:36	MSaa	36	1501	-23498	-135	-136	1501	55.4	283	204	54	242737
MSaaa:56	MSaaa	56	1450	-23549	-165	-165	1450	53.3	259	204	50	323789
MSaaaa:78	MSaaaa	78	1463	-23536	-146	-144	1463	43.1	231	219	43	367116
MSaaaaa:103	MSaaaaa	103	1480	-23519	-86	-83	1480	36.3	206	258	38	387710
MSaaaaaa:132	MSaaaaaa	132	1418	-23582	-116	-88	1418	32.5	197	260	33	373861
MSaaaaap:132	MSaaaaap	132	1448	-23551	-34	-30	1448	28.4	226	267	37	362886
MSaaaap:103	MSaaaap	103	1518	-23481	-36	-39	1518	30.1	263	251	40	339236
MSaaaapa:136	MSaaaapa	136	1484	-23515	13	5	1484	21.1	264	248	34	255843
MSaaaapp:136	MSaaaapp	136	1419	-23580	-47	-46	1419	22.4	315	260	33	212300
MSaaap:78	MSaaap	78	1505	-23494	-113	-118	1505	49.2	304	231	42	265288
MSaaapa:106	MSaaapa	106	1490	-23509	-59	-60	1490	36.8	286	270	40	336059
MSaaapaa:135	MSaaapaa	135	1391	-23608	-91	-100	1391	25.7	268	261	33	287783
MSaaapap:135	MSaaapap	135	1431	-23568	-52	-61	1431	30.3	313	275	35	286933
MSaaapp:106	MSaaapp	106	1453	-23546	-43	-46	1453	37.2	335	254	34	264298
MSaaappa:155	MSaaappa	155	1483	-23516	-24	-32	1483	30.0	379	274	29	171524
MSaaappp:155	MSaaappp	155	1430	-23569	-28	-34	1430	31.5	369	223	32	214811
MSaap:56	MSaap	56	1548	-23451	-75	-75	1548	59.0	350	196	48	237100
MSaapa:79	MSaapa	79	1551	-23448	-60	-61	1551	60.0	357	231	42	199449
MSaapaa:104	MSaapaa	104	1484	-23515	-58	-59	1484	49.5	364	259	38	235379
MSaapaaa:135	MSaapaaa	135	1451	-23548	-51	-52	1451	46.5	348	274	34	245512
MSaapaap:135	MSaapaap	135	1453	-23546	-39	-49	1453	39.3	373	257	36	309775
MSaapap:104	MSaapap	104	1490	-23509	-22	-23	1490	55.3	404	250	36	196423
MSaapapa:142	MSaapapa	142	1455	-23544	-27	-35	1455	44.3	396	258	33	283357
MSaapapp:142	MSaapapp	142	1440	-23559	-46	-51	1440	47.6	413	277	34	218444
MSaapp:79	MSaapp	79	1558	-23441	-29	-33	1558	61.2	436	233	42	200407
MSaappa:110	MSaappa	110	1430	-23569	-45	-46	1430	57.4	429	255	33	177033
MSaappp:110	MSaappp	110	1475	-23524	-28	-32	1475	55.2	463	281	38	247568
MSap:36	MSap	36	1523	-23476	-94	-95	1523	56.2	362	273	53	216663
MSapa:57	MSapa	57	1532	-23467	-71	-72	1532	58.2	334	269	47	228104
MSapaa:81	MSapaa	81	1521	-23478	-88	-91	1521	46.4	303	285	41	264125
MSapaaa:109	MSapaaa	109	1468	-23531	-79	-71	1468	39.5	253	317	36	326542
MSapaaaa:145	MSapaaaa	145	1423	-23576	-137	-107	1423	41.8	233	311	30	198821
MSapaaap:145	MSapaaap	145	1478	-23521	-53	-48	1478	42.1	280	323	29	184827
MSapaap:109	MSapaap	109	1470	-23529	-46	-46	1470	42.3	314	309	35	241044
MSapaapa:155	MSapaapa	155	1478	-23521	-8	-11	1478	45.9	331	315	26	136818
MSapaapp:155	MSapaapp	155	1417	-23582	-103	-107	1417	45.7	403	311	31	140291
MSapap:81	MSapap	81	1526	-23473	-88	-94	1526	48.7	367	289	41	239727
MSapapa:109	MSapapa	109	1508	-23491	-39	-42	1508	36.3	328	327	36	272164
MSapapaa:143	MSapapaa	143	1426	-23573	-99	-98	1426	36.4	303	321	30	195721
MSapapap:143	MSapapap	143	1426	-23573	-89	-98	1426	38.3	331	326	30	171450
MSapapp:109	MSapapp	109	1467	-23532	-72	-75	1467	33.5	380	325	37	252899
MSapappa:148	MSapappa	148	1453	-23546	-42	-32	1453	24.6	323	299	30	178120
MSapappp:148	MSapappp	148	1471	-23529	-10	-11	1471	16.4	332	288	34	199779
MSapp:57	MSapp	57	1529	-23470	-63	-63	1529	60.2	427	268	46	199630
MSappa:81	MSappa	81	1509	-23490	-77	-75	1509	51.6	408	272	40	207713
MSappaa:113	MSappaa	113	1437	-23562	-66	-67	1437	41.3	363	300	35	216216
MSappap:113	MSappap	113	1439	-23560	-59	-63	1439	46.9	408	301	35	177861
MSappp:81	MSappp	81	1522	-23477	-75	-77	1522	49.1	461	288	42	240769
MSapppa:114	MSapppa	114	1451	-23548	-64	-69	1451	39.0	394	328	37	266350
MSapppaa:154	MSapppaa	154	1443	-23556	-68	-76	1443	34.1	364	331	33	315164
MSapppap:154	MSapppap	154	1464	-23535	0	-2	1464	23.9	369	300	31	217118
MSapppp:114	MSapppp	114	1436	-23563	-60	-61	1436	30.8	440	306	37	213857
MSp:21	MSp	21	1509	-23490	-143	-143	1509	51.2	436	194	64	238491
MSpa:36	MSpa	36	1495	-23504	-153	-153	1495	53.5	372	174	55	243261
MSpaa:55	MSpaa	55	1500	-23499	-132	-136	1500	48.8	367	134	49	319984
MSpaaa:78	MSpaaa	78	1520	-23479	-124	-127	1520	44.1	311	169	44	340977
MSpaaaa:102	MSpaaaa	102	1500	-23499	-84	-88	1500	39.2	247	195	40	384851
MSpaaaaa:132	MSpaaaaa	132	1427	-23572	-66	-69	1427	28.6	238	215	32	323229
MSpaaaap:132	MSpaaaap	132	1411	-23588	-71	-72	1411	32.0	256	221	37	364437
MSpaaap:102	MSpaaap	102	1507	-23492	-65	-66	1507	31.1	299	199	40	331236
MSpaaapa:134	MSpaaapa	134	1421	-23579	-37	-39	1421	23.0	307	217	34	269362
MSpaaapp:134	MSpaaapp	134	1432	-23567	-23	-26	1432	25.0	325	217	36	261932
MSpaap:78	MSpaap	78	1511	-23488	-109	-109	1511	49.2	388	192	42	244820
MSpaapa:106	MSpaapa	106	1461	-23538	-106	-108	1461	39.4	313	208	39	331354
MSpaapaa:137	MSpaapaa	137	1443	-23556	-41	-51	1443	37.4	281	202	34	313037
MSpaapap:137	MSpaapap	137	1438	-23561	-31	-35	1438	35.6	320	203	38	366706
MSpaapp:106	MSpaapp	106	1491	-23508	-23	-27	1491	38.5	367	200	33	190220
MSpap:55	MSpap	55	1560	-23439	-96	-97	1560	58.2	443	153	50	247557
MSpapa:78	MSpapa	78	1554	-23445	-64	-66	1554	57.5	394	150	44	234708
MSpapaa:103	MSpapaa	103	1510	-23489	-40	-43	1510	53.8	373	205	38	225718
MSpapaaa:134	MSpapaaa	134	1434	-23565	-35	-40	1434	50.5	350	222	34	242237
MSpapaap:134	MSpapaap	134	1446	-23553	-62	-49	1446	43.5	385	211	36	285449
MSpapap:103	MSpapap	103	1489	-23511	-35	-40	1489	56.3	417	201	35	173373
MSpapapa:139	MSpapapa	139	1452	-23547	-56	-53	1452	50.8	397	210	33	212682
MSpapapp:139	MSpapapp	139	1488	-23511	-55	-45	1488	52.0	429	216	36	220449
MSpapp:78	MSpapp	78	1530	-23469	-80	-83	1530	60.1	465	176	42	219340
MSpappa:112	MSpappa	112	1464	-23535	-58	-45	1464	57.8	460	224	35	218771
MSpappp:112	MSpappp	112	1427	-23572	-80	-81	1427	55.5	487	200	39	252684
MSpapppa:156	MSpapppa	156	1453	-23546	-81	-96	1453	52.1	456	162	36	254354
MSpapppp:156	MSpapppp	156	1425	-23574	-48	-52	1425	55.2	498	186	33	177831
MSpp:36	MSpp	36	1464	-23535	-147	-146	1464	53.2	471	141	55	293860
MSppa:57	MSppa	57	1480	-23519	-120	-120	1480	46.2	507	104	48	390889
MSppaa:82	MSppaa	82	1559	-23440	-54	-55	1559	46.1	371	145	41	255649
MSppaaa:110	MSppaaa	110	1447	-23552	-86	-83	1447	42.3	268	168	36	247657
MSppaaaa:143	MSppaaaa	143	1439	-23560	-74	-68	1439	46.7	233	200	29	136375
MSppaaap:143	MSppaaap	143	1412	-23587	-63	-62	1412	43.8	263	189	30	159773
MSppaap:110	MSppaap	110	1453	-23546	-60	-66	1453	45.1	318	166	35	212502
MSppaapa:156	MSppaapa	156	1475	-23525	-10	-18	1475	51.6	324	171	27	101816
MSppaapp:156	MSppaapp	156	1478	-23521	0	-9	1478	47.7	352	162	31	146355
MSppap:82	MSppap	82	1485	-23514	-100	-99	1485	42.9	437	141	42	267790
MSppapa:109	MSppapa	109	1462	-23538	-64	-70	1462	36.6	336	150	36	247364
MSppapaa:142	MSppapaa	142	1406	-23593	-54	-49	1406	42.6	291	169	30	162674
MSppapap:142	MSppapap	142	1432	-23567	-43	-51	1432	41.2	323	157	31	157029
MSppapp:109	MSppapp	109	1458	-23541	-95	-91	1458	29.0	374	145	36	223131
MSppappa:151	MSppappa	151	1450	-23549	-37	-41	1450	29.8	285	172	31	178097
MSppappp:151	MSppappp	151	1458	-23541	-21	-22	1458	25.2	317	166	32	178310
MSppp:57	MSppp	57	1476	-23523	-103	-104	1476	57.0	543	172	48	258009
MSpppa:82	MSpppa	82	1504	-23495	-80	-82	1504	50.9	449	160	42	238107
MSpppaa:116	MSpppaa	116	1459	-23540	-38	-38	1459	46.7	364	165	36	205590
MSpppap:116	MSpppap	116	1431	-23568	-81	-84	1431	49.3	410	156	37	210400
MSpppp:82	MSpppp	82	1502	-23497	-89	-93	1502	46.9	499	166	42	246549
MSppppa:113	MSppppa	113	1437	-23562	-96	-100	1437	39.6	382	134	36	273422
MSppppaa:156	MSppppaa	156	1487	-23512	-32	-33	1487	42.6	347	146	32	228322
MSppppap:156	MSppppap	156	1482	-23517	-19	-22	1482	30.2	346	146	33	240610
MSppppp:113	MSppppp	113	1459	-23540	-67	-65	1459	31.3	427	142	37	221112
E:8	E	8	1466	-23533	-195	-197	1466	44.3	538	299	67	282059
Ea:21	Ea	21	1496	-23503	-174	-175	1496	49.0	473	269	63	293434
Eal:52	Eal	52	1498	-23501	-144	-145	1498	45.8	402	233	54	270846
Eala:86	Eala	86	1502	-23497	-85	-84	1502	30.7	360	263	48	220820
Ealaa:138	Ealaa	138	1457	-23543	-29	-34	1457	26.0	361	265	39	162542
Ealap:138	Ealap	138	1456	-23543	-72	-69	1456	29.2	445	245	38	128251
Ealp:86	Ealp	86	1491	-23508	-95	-93	1491	36.8	429	256	44	175608
Ealpa:136	Ealpa	136	1444	-23555	-115	-102	1444	39.2	433	258	37	135161
Ealpp:136	Ealpp	136	1445	-23554	-116	-103	1445	35.0	489	243	38	128338
Ear:52	Ear	52	1520	-23479	-127	-127	1520	38.6	463	165	55	283107
Eara:87	Eara	87	1510	-23489	-78	-79	1510	31.0	373	197	47	214451
Earaa:139	Earaa	139	1435	-23564	-57	-56	1435	29.3	372	206	38	153519
Earap:139	Earap	139	1452	-23547	-76	-66	1452	28.5	430	191	39	128977
Earp:87	Earp	87	1518	-23481	-65	-64	1518	34.3	444	190	47	200275
Earpa:141	Earpa	141	2374	-22625	740	732	2374	41.6	434	202	38	133325
Earpp:141	Earpp	141	2356	-22643	694	716	2356	36.5	487	189	39	138642
Ep:21	Ep	21	1484	-23515	-179	-181	1484	42.0	576	252	63	338372
Epl:53	Epl	53	1657	-23342	10	10	1657	41.4	486	262	54	273617
Epla:88	Epla	88	1863	-23136	252	251	1863	30.3	489	249	47	172158
Eplaa:141	Eplaa	141	1801	-23198	257	266	1801	23.3	474	228	37	104046
Eplap:141	Eplap	141	1948	-23052	316	359	1948	29.6	528	235	37	115588
Eplp:88	Eplp	88	1965	-23034	339	342	1965	36.5	569	254	46	229521
Eplpa:144	Eplpa	144	2184	-22815	448	502	2184	34.4	571	242	39	160775
Eplpp:144	Eplpp	144	2140	-22859	348	438	2140	43.3	577	236	39	169735
Epr:53	Epr	53	1620	-23380	-25	-25	1620	38.8	554	212	54	292753
Epra:88	Epra	88	1889	-23110	272	271	1889	28.8	500	169	45	169865
Epraa:143	Epraa	143	1954	-23046	381	391	1954	25.5	465	170	36	90620
Eprap:143	Eprap	143	2065	-22934	262	362	2065	31.5	526	187	36	110848
Eprp:88	Eprp	88	1986	-23013	357	361	1986	31.5	578	198	46	208443
Eprpa:148	Eprpa	148	3048	-21951	1291	1314	3048	26.4	560	194	37	111431
Eprpp:148	Eprpp	148	3481	-21519	1645	1655	3481	39.0	570	198	39	153764
P2:1	P2	1	1401	-23598	-178	-178	1401	33.3	630	221	80	597230
C:11	C	11	1580	-23419	-54	-55	1580	23.0	552	236	67	0
Ca:24	Ca	24	1571	-23428	-88	-89	1571	25.2	475	275	63	51918
Caa:43	Caa	43	1603	-23397	-40	-43	1603	21.1	460	300	54	94819
Caaa:67	Caaa	67	1587	-23412	-96	-97	1587	23.8	468	331	49	208313
Caaaa:95	Caaaa	95	1539	-23460	-60	-62	1539	18.0	560	287	42	175585
Caaaaa:133	Caaaaa	133	1468	-23531	-10	-11	1468	11.1	527	249	36	78301
Caaaap:133	Caaaap	133	1453	-23546	-6	-4	1453	13.6	599	239	38	123670
Caaap:95	Caaap	95	1476	-23523	-123	-129	1476	30.1	632	272	41	327931
Caaapa:130	Caaapa	130	1407	-23592	-44	-43	1407	18.5	631	255	38	168735
Caaapp:130	Caaapp	130	1366	-23633	-85	-86	1366	31.8	656	241	38	266056
Caap:67	Caap	67	1515	-23484	-111	-111	1515	30.0	570	325	46	314660
Caapa:100	Caapa	100	1376	-23623	-123	-126	1376	44.1	647	233	35	263470
Caapp:100	Caapp	100	1418	-23581	-85	-86	1418	42.9	666	243	41	403916
Caappd:138	Caappd	138	1357	-23642	-82	-86	1357	45.9	668	246	37	244087
Caappv:138	Caappv	138	1377	-23622	-802	-291	1377	52.9	647	257	30	147414
Cap:43	Cap	43	1486	-23513	-149	-150	1486	37.2	537	337	53	274514
Capa:70	Capa	70	1525	-23474	-141	-144	1525	48.9	535	331	46	311084
Capaa:110	Capaa	110	1429	-23570	-80	-83	1429	52.3	521	271	40	246722
Capaaa:152	Capaaa	152	1515	-23484	-620	-333	1515	34.4	492	312	36	252142
Capaap:152	Capaap	152	1490	-23509	-374	-235	1490	45.1	528	300	36	245061
Capap:110	Capap	110	1434	-23565	-74	-75	1434	52.8	571	259	38	233945
Capapa:151	Capapa	151	1578	-23421	-242	-202	1578	37.2	544	306	37	255785
Capapp:151	Capapp	151	1660	-23339	-1131	-572	1660	48.5	557	288	35	228465
Capp:70	Capp	70	1476	-23523	-158	-157	1476	45.2	588	320	45	354456
Cappa:105	Cappa	105	1462	-23537	-354	-185	1462	42.9	594	290	40	311870
Cappaa:146	Cappaa	146	1490	-23509	-230	-164	1490	32.8	536	298	35	223966
Cappap:146	Cappap	146	1516	-23483	-59	-66	1516	39.8	576	289	35	236395
Cappp:105	Cappp	105	1424	-23575	-112	-97	1424	49.2	613	251	39	305119
Capppa:149	Capppa	149	1488	-23511	-88	-88	1488	38.4	613	277	34	260187
Capppp:149	Capppp	149	1594	-23405	-819	-446	1594	52.7	586	253	37	225468
Cp:24	Cp	24	1570	-23429	-78	-78	1570	19.5	568	211	63	61436
Cpa:42	Cpa	42	1580	-23419	-45	-46	1580	14.0	564	235	56	117738
Cpaa:65	Cpaa	65	1572	-23427	-51	-52	1572	12.9	547	262	51	139933
Cpaaa:93	Cpaaa	93	1559	-23440	-17	-17	1559	10.4	518	235	43	121586
Cpaaaa:134	Cpaaaa	134	1470	-23529	-17	-16	1470	9.1	495	179	37	94990
Cpaaap:134	Cpaaap	134	1467	-23532	6	6	1467	11.9	571	172	38	130315
Cpaap:93	Cpaap	93	1470	-23529	-102	-103	1470	17.2	614	210	43	248325
Cpaapa:131	Cpaapa	131	1414	-23585	-26	-27	1414	16.0	606	158	38	192846
Cpaapp:131	Cpaapp	131	1368	-23631	-52	-52	1368	25.7	650	190	37	282789
Cpap:65	Cpap	65	1496	-23503	-117	-118	1496	27.2	607	300	48	309686
Cpapa:93	Cpapa	93	1446	-23553	-120	-121	1446	31.0	661	196	41	414352
Cpapaa:137	Cpapaa	137	1362	-23637	-52	-54	1362	39.5	672	229	37	328518
Cpapap:137	Cpapap	137	1391	-23608	-47	-46	1391	35.1	658	170	36	292548
Cpapp:93	Cpapp	93	1439	-23560	-103	-103	1439	45.1	663	206	38	374751
Cpappd:141	Cpappd	141	1376	-23623	-54	-59	1376	45.5	659	199	35	240578
Cpappv:141	Cpappv	141	1373	-23626	-86	-72	1373	54.8	643	222	30	139513
Cpp:42	Cpp	42	1473	-23526	-142	-142	1473	28.8	633	266	55	311464
Cppa:68	Cppa	68	1486	-23513	-103	-104	1486	37.1	645	202	45	410520
Cppaa:108	Cppaa	108	1449	-23550	-47	-50	1449	51.1	530	167	39	297824
Cppaaa:149	Cppaaa	149	1599	-23400	-507	-205	1599	41.5	486	121	36	330022
Cppaap:149	Cppaap	149	1430	-23569	-126	-107	1430	49.7	523	158	34	236205
Cppap:108	Cppap	108	1426	-23573	-157	-116	1426	50.8	571	191	39	314890
Cppapa:151	Cppapa	151	1447	-23552	-295	-246	1447	39.0	546	126	36	338132
Cppapp:151	Cppapp	151	1555	-23444	-937	-479	1555	51.5	561	180	36	247820
Cppp:68	Cppp	68	1446	-23553	-180	-180	1446	42.7	644	285	46	437493
Cpppa:100	Cpppa	100	1443	-23556	-338	-208	1443	40.7	610	167	38	351492
Cpppaa:141	Cpppaa	141	1480	-23519	-425	-191	1480	36.5	535	133	35	267324
Cpppap:141	Cpppap	141	2014	-22985	-321	117	2014	42.2	579	151	35	313202
Cpppp:100	Cpppp	100	1421	-23578	-109	-113	1421	47.5	620	207	37	304486
Cppppa:143	Cppppa	143	1544	-23455	-106	-94	1544	42.2	601	170	34	241152
Cppppp:143	Cppppp	143	1472	-23527	-330	-233	1472	48.5	615	208	35	262095
P3:11	P3	11	1419	-23580	-236	-237	1419	38.0	655	253	63	296556
D:29	D	29	1450	-23549	-210	-209	1450	38.2	657	245	55	200078
Da:53	Da	53	1484	-23515	-173	-175	1484	51.4	582	307	49	82694
Daa:86	Daa	86	1533	-23466	-99	-100	1533	55.2	497	265	40	74633
Daaa:123	Daaa	123	1423	-23576	-130	-115	1423	36.6	427	320	35	168619
Daap:123	Daap	123	1473	-23526	-194	-102	1473	42.8	462	313	37	202020
Dap:86	Dap	86	1512	-23487	-140	-141	1512	49.9	569	251	41	85054
Dapa:120	Dapa	120	1462	-23537	-156	-125	1462	36.0	480	313	37	194332
Dapp:120	Dapp	120	1442	-23557	-62	-61	1442	35.7	520	280	39	174519
Dp:53	Dp	53	1487	-23512	-186	-187	1487	51.3	627	236	47	88452
Dpa:86	Dpa	86	1486	-23513	-148	-150	1486	50.5	528	156	38	73293
Dpaa:123	Dpaa	123	1437	-23562	-84	-85	1437	39.1	421	134	34	138538
Dpap:123	Dpap	123	1447	-23552	-166	-87	1447	47.3	452	150	35	131578
Dpp:86	Dpp	86	1470	-23529	-204	-207	1470	46.8	590	184	41	92227
Dppa:118	Dppa	118	1479	-23520	-123	-95	1479	40.3	469	130	35	140889
Dppp:118	Dppp	118	1439	-23560	-110	-109	1439	36.9	512	147	38	158731
P4:29	P4	29	1495	-23504	-144	-146	1495	54.9	584	269	50	110686
Z2:78	Z2	78	1475	-23524	-85	-86	1475	44.9	521	204	36	15195
Z3:78	Z3	78	1521	-23478	-55	-56	1521	48.9	464	226	35	632
