# Supplementary material for: Quantitative Differences in Nuclear β-catenin and TCF Pattern Embryonic Cells in C. elegans
Source: PLoS Genet. 2015 Oct 21;11(10):e1005585. doi: 10.1371/journal.pgen.1005585 (PMC4619327; doi:10.1371/journal.pgen.1005585)
Supplement: S1 Data — For each cell analyzed, birth time is given in column 3 and the average nuclear reporter intensity over the lifetime of the cell (corrected for background) is given in column 7 (“blot”). For information on each embryo’s strain information and experimental conditions, refer to S2 Table. (ZIP) [file pgen.1005585.s005.zip › CAs/CA20121004_pax-3_pop-1i_L3.csv]

cellTime	cell	time	none	global	local	blot	cross	z	x	y	size	gweight
ABa:1	ABa	1	1429	-23571	-227	-227	1429	33.0	208	336	90	715649
ABal:4	ABal	4	1470	-23529	-204	-204	1470	37.7	190	309	72	501991
ABala:15	ABala	15	1486	-23513	-138	-138	1486	24.0	146	316	64	293736
ABalaa:27	ABalaa	27	1433	-23566	-116	-117	1433	23.3	133	291	56	248161
ABalaaa:45	ABalaaa	45	1470	-23529	-120	-121	1470	32.5	137	293	48	357140
ABalaaaa:67	ABalaaaa	67	1549	-23450	7	7	1549	21.2	212	255	41	204433
ABalaaaal:97	ABalaaaal	97	1547	-23452	33	35	1547	19.3	200	313	34	205608
ABalaaaar:97	ABalaaaar	97	1531	-23468	20	21	1531	6.5	206	299	36	193481
ABalaaap:67	ABalaaap	67	1517	-23482	11	12	1517	26.0	160	268	41	287130
ABalaaapa:100	ABalaaapa	100	1591	-23408	116	117	1591	21.6	151	324	36	277180
ABalaaapp:100	ABalaaapp	100	1525	-23474	58	60	1525	13.3	182	351	35	244038
ABalaap:45	ABalaap	45	1497	-23502	-106	-106	1497	35.0	215	238	48	288131
ABalaapa:67	ABalaapa	67	1565	-23434	0	0	1565	32.4	230	238	41	254240
ABalaapaa:100	ABalaapaa	100	1583	-23416	62	65	1583	24.6	211	282	36	231723
ABalaapap:100	ABalaapap	100	1575	-23424	51	51	1575	19.0	238	280	36	214576
ABalaapp:67	ABalaapp	67	1535	-23464	-37	-36	1535	29.9	275	271	40	171050
ABalaappa:97	ABalaappa	97	1536	-23463	2	6	1536	20.3	244	302	34	153341
ABalaappp:97	ABalaappp	97	1526	-23474	-10	-9	1526	12.6	279	310	37	131137
ABalap:27	ABalap	27	1451	-23548	-109	-111	1451	16.3	183	337	55	178288
ABalapa:46	ABalapa	46	1477	-23522	-62	-62	1477	15.5	151	303	49	276168
ABalapaa:66	ABalapaa	66	1511	-23488	-3	-2	1511	12.1	169	285	42	215986
ABalapaaa:96	ABalapaaa	96	1545	-23454	60	61	1545	5.6	193	356	36	215918
ABalapaap:96	ABalapaap	96	1541	-22764	31	35	1541	1.4	231	329	35	74383
ABalapap:66	ABalapap	66	1521	-23478	-30	-30	1521	11.5	224	331	41	143030
ABalapapa:99	ABalapapa	99	1511	-23488	6	7	1511	5.7	252	379	36	139864
ABalapapp:99	ABalapapp	99	1544	-23455	26	25	1544	2.9	301	405	36	96652
ABalapp:46	ABalapp	46	1474	-23525	-105	-106	1474	24.6	219	325	49	207505
ABalappa:66	ABalappa	66	1518	-23481	-29	-29	1518	22.4	220	307	41	181934
ABalappaa:97	ABalappaa	97	1565	-23434	39	36	1565	14.1	224	340	34	144308
ABalappap:97	ABalappap	97	1562	-23437	26	24	1562	4.9	275	321	35	79144
ABalappp:66	ABalappp	66	1515	-23484	-22	-22	1515	12.8	272	358	42	118301
ABalapppa:95	ABalapppa	95	1486	-23513	-2	-4	1486	1.7	355	378	35	44779
ABalapppp:95	ABalapppp	95	1496	-23503	-33	-31	1496	1.4	296	352	32	34351
ABalp:15	ABalp	15	1502	-23497	-227	-227	1502	43.2	222	298	64	292630
ABalpa:27	ABalpa	27	1448	-23551	-260	-260	1448	45.5	188	286	57	292570
ABalpaa:44	ABalpaa	44	1481	-23518	-192	-195	1481	46.8	183	305	50	392012
ABalpaaa:66	ABalpaaa	66	1550	-23449	-31	-33	1550	37.5	207	293	44	337810
ABalpaaaa:91	ABalpaaaa	91	1597	-23402	44	43	1597	29.5	210	338	39	357363
ABalpaaap:91	ABalpaaap	91	1630	-23369	21	18	1630	34.6	183	308	37	364113
ABalpaap:66	ABalpaap	66	1584	-23415	-56	-55	1584	44.9	169	290	43	424525
ABalpaapa:94	ABalpaapa	94	1534	-23465	42	46	1534	32.4	136	335	34	351951
ABalpaapp:94	ABalpaapp	94	1538	-23461	26	26	1538	27.5	152	286	37	419480
ABalpap:44	ABalpap	44	1511	-23488	-261	-262	1511	52.2	268	276	51	365310
ABalpapa:64	ABalpapa	64	1643	-23356	-96	-99	1643	51.4	236	287	45	381682
ABalpapaa:90	ABalpapaa	90	1695	-23304	40	38	1695	46.0	179	304	38	409078
ABalpapap:90	ABalpapap	90	1688	-23312	1	-3	1688	50.3	221	328	38	379940
ABalpapp:64	ABalpapp	64	1557	-23442	-274	-278	1557	54.0	333	278	47	394748
ABalpappa:89	ABalpappa	89	1679	-23320	-45	-53	1679	52.6	268	326	39	352850
ABalpappp:89	ABalpappp	89	1671	-23328	-56	-63	1671	54.3	314	343	40	355788
ABalpapppa:129	ABalpapppa	129	1554	-23445	36	33	1554	47.5	284	343	31	260314
ABalpapppp:129	ABalpapppp	129	1528	-23471	-8	-16	1528	48.5	316	363	36	318821
ABalpp:27	ABalpp	27	1461	-23538	-262	-263	1461	47.1	242	380	56	272052
ABalppa:45	ABalppa	45	1527	-23472	-154	-154	1527	46.5	209	374	49	363417
ABalppaa:66	ABalppaa	66	1548	-23451	2	4	1548	35.8	152	334	42	392635
ABalppaaa:96	ABalppaaa	96	1605	-23394	118	120	1605	33.4	144	355	36	361037
ABalppaap:96	ABalppaap	96	1609	-23390	69	72	1609	37.2	168	374	35	340674
ABalppap:66	ABalppap	66	1565	-23434	-73	-78	1565	43.9	209	347	43	335149
ABalppapa:92	ABalppapa	92	1615	-23384	10	5	1615	43.2	180	342	37	367991
ABalppapp:92	ABalppapp	92	1594	-23405	-26	-33	1594	46.1	204	373	38	351377
ABalppp:45	ABalppp	45	1479	-23520	-309	-314	1479	53.5	305	360	50	351595
ABalpppa:66	ABalpppa	66	1554	-23445	-144	-146	1554	48.9	258	338	43	313068
ABalpppaa:92	ABalpppaa	92	1619	-23380	40	38	1619	38.4	218	379	35	294558
ABalpppap:92	ABalpppap	92	1575	-23424	29	31	1575	34.2	201	408	37	352876
ABalpppp:66	ABalpppp	66	1561	-23438	-141	-142	1561	50.5	330	339	44	327594
ABalppppa:91	ABalppppa	91	1642	-23358	56	56	1642	35.6	247	384	37	320277
ABalppppp:91	ABalppppp	91	1565	-23434	-54	-59	1565	41.3	290	397	40	362423
ABar:4	ABar	4	1207	-18792	-113	-113	1207	14.0	254	372	78	385610
ABara:14	ABara	14	934	-14450	-62	-62	934	10.8	277	263	66	140289
ABaraa:27	ABaraa	27	1469	-23530	-104	-105	1469	24.0	234	223	57	228664
ABaraaa:45	ABaraaa	45	1482	-23517	-73	-73	1482	17.2	224	228	48	219638
ABaraaaa:67	ABaraaaa	67	1512	-23487	-29	-31	1512	21.4	253	217	41	210199
ABaraaaaa:95	ABaraaaaa	95	1522	-23477	21	20	1522	34.4	158	282	33	202336
ABaraaaap:95	ABaraaaap	95	1551	-23448	-15	-13	1551	39.1	219	298	34	197361
ABaraaap:67	ABaraaap	67	1544	-23455	1	-1	1544	22.6	298	256	42	165613
ABaraaapa:94	ABaraaapa	94	1578	-23421	11	5	1578	36.6	256	280	36	225422
ABaraaapp:94	ABaraaapp	94	1497	-23502	-40	-41	1497	34.0	295	281	37	209869
ABaraap:45	ABaraap	45	1458	-23541	-172	-172	1458	37.1	312	209	50	349511
ABaraapa:66	ABaraapa	66	1570	-23429	-26	-26	1570	40.4	307	217	44	305936
ABaraapaa:92	ABaraapaa	92	1532	-23467	-11	-12	1532	42.7	192	276	34	256914
ABaraapap:92	ABaraapap	92	1567	-23432	-59	-63	1567	43.3	269	314	38	266192
ABaraapp:66	ABaraapp	66	1487	-23512	-113	-115	1487	45.5	380	238	45	343350
ABaraappa:92	ABaraappa	92	1565	-23434	-115	-121	1565	51.4	303	278	38	295505
ABaraappp:92	ABaraappp	92	1543	-23456	-46	-47	1543	47.9	344	286	39	278855
ABarap:27	ABarap	27	1492	-23507	-76	-76	1492	17.5	318	225	57	175833
ABarapa:46	ABarapa	46	1496	-23503	-74	-73	1496	17.2	301	212	48	224688
ABarapaa:68	ABarapaa	68	1510	-23489	-65	-70	1510	28.9	293	207	41	250791
ABarapaaa:98	ABarapaaa	98	1513	-23486	-17	-14	1513	35.3	223	237	35	245318
ABarapaap:98	ABarapaap	98	1534	-23465	-29	-29	1534	42.4	252	242	35	238185
ABarapap:68	ABarapap	68	1544	-23455	-36	-37	1544	30.2	344	227	42	237840
ABarapapa:95	ABarapapa	95	1574	-23425	-45	-46	1574	48.3	246	264	36	261771
ABarapapp:95	ABarapapp	95	1539	-23460	-51	-49	1539	45.2	308	249	38	262200
ABarapp:46	ABarapp	46	1508	-23491	-102	-104	1508	31.9	399	201	48	308973
ABarappa:66	ABarappa	66	1509	-23490	-71	-72	1509	29.6	373	206	42	269892
ABarappaa:96	ABarappaa	96	1521	-23478	21	23	1521	38.9	255	232	33	243378
ABarappap:96	ABarappap	96	1598	-23401	28	23	1598	38.5	311	220	37	298146
ABarappp:66	ABarappp	66	1487	-23512	-72	-71	1487	35.0	437	238	43	217834
ABarapppa:92	ABarapppa	92	1564	-23435	43	39	1564	31.4	322	241	36	243943
ABarapppp:92	ABarapppp	92	1492	-23507	-66	-65	1492	35.5	379	245	37	250915
ABarp:14	ABarp	14	0	0	0	0	0	7.1	347	379	70	0
ABarpa:27	ABarpa	27	74	-1314	-8	-8	74	2.9	279	344	65	3424
ABarpaa:45	ABarpaa	45	1557	-23443	-33	-33	1557	2.8	222	331	48	92489
ABarpaaa:65	ABarpaaa	65	1508	-23491	-47	-48	1508	2.7	212	304	43	107225
ABarpaaaa:94	ABarpaaaa	94	1563	-23436	43	44	1563	15.4	168	273	37	228545
ABarpaaap:94	ABarpaaap	94	1610	-23389	93	94	1610	11.3	203	249	36	204519
ABarpaap:65	ABarpaap	65	1579	-23420	27	26	1579	3.4	275	346	43	76386
ABarpaapa:94	ABarpaapa	94	1556	-23443	18	16	1556	5.6	239	259	38	179158
ABarpaapp:94	ABarpaapp	94	1617	-23382	64	62	1617	5.3	297	258	38	152400
ABarpap:45	ABarpap	45	1250	-18749	-1	-3	1250	6.5	298	290	50	83937
ABarpapa:65	ABarpapa	65	1535	-23464	-27	-26	1535	6.0	277	267	43	125253
ABarpapaa:93	ABarpapaa	93	1560	-23439	32	34	1560	21.7	234	238	37	252949
ABarpapap:93	ABarpapap	93	1611	-23388	56	55	1611	16.6	281	225	37	220206
ABarpapp:65	ABarpapp	65	1531	-23468	-35	-35	1531	5.0	347	287	43	90408
ABarpappa:91	ABarpappa	91	1565	-23434	0	0	1565	19.0	293	258	37	177438
ABarpappp:91	ABarpappp	91	1529	-23470	-13	-12	1529	8.9	339	244	37	135433
ABarpp:27	ABarpp	27	0	0	0	0	0	8.3	407	391	65	0
ABarppa:45	ABarppa	45	1098	-16758	-52	-52	1098	1.9	335	375	49	45922
ABarppaa:66	ABarppaa	66	1587	-23412	17	18	1587	1.8	331	366	41	48181
ABarppaaa:96	ABarppaaa	96	1370	-21303	-16	-14	1370	1.1	323	287	32	31316
ABarppaap:96	ABarppaap	96	1470	-22934	-17	-16	1470	1.2	363	303	33	32020
ABarppap:66	ABarppap	66	1602	-23397	33	34	1602	3.1	390	375	42	57822
ABarppapa:95	ABarppapa	95	1457	-21459	93	92	1457	1.9	398	325	35	42487
ABarppapp:95	ABarppapp	95	1509	-23490	6	6	1509	1.3	439	355	35	36803
ABarppp:45	ABarppp	45	817	-12340	-9	-10	817	3.1	439	336	52	35029
ABarpppa:64	ABarpppa	64	1506	-22660	10	10	1506	5.3	469	372	44	71018
ABarpppaa:94	ABarpppaa	94	1542	-23457	15	14	1542	2.0	446	293	36	73786
ABarpppap:94	ABarpppap	94	1429	-22128	-12	-10	1429	2.4	489	315	38	89816
ABarpppp:64	ABarpppp	64	1186	-17980	16	17	1186	3.7	436	312	43	45255
ABarppppa:94	ABarppppa	94	1563	-23436	19	16	1563	6.0	373	244	37	126304
ABarppppp:94	ABarppppp	94	1500	-23499	-45	-43	1500	4.2	418	267	37	102564
ABp:1	ABp	1	1420	-23579	-252	-252	1420	33.3	409	424	91	857606
ABpl:4	ABpl	4	1493	-23506	-231	-231	1493	44.1	369	409	75	553470
ABpla:15	ABpla	15	1470	-23529	-161	-162	1470	30.9	255	420	63	269399
ABplaa:27	ABplaa	27	1464	-23535	-133	-133	1464	22.2	217	414	58	214229
ABplaaa:44	ABplaaa	44	1502	-23497	-58	-58	1502	20.1	168	393	49	263943
ABplaaaa:64	ABplaaaa	64	1463	-23536	-59	-59	1463	23.8	140	334	43	322578
ABplaaaaa:91	ABplaaaaa	91	1456	-23543	-34	-36	1456	25.6	161	374	39	408224
ABplaaaaaa:134	ABplaaaaaa	134	1391	-23608	-70	-72	1391	25.6	202	395	32	297354
ABplaaaaap:134	ABplaaaaap	134	1429	-23570	-10	-12	1429	17.5	219	404	33	275753
ABplaaaap:91	ABplaaaap	91	1490	-23509	-26	-33	1490	19.3	201	394	36	261793
ABplaaaapa:133	ABplaaaapa	133	1446	-23553	1	-2	1446	14.0	248	415	30	182022
ABplaaaapp:133	ABplaaaapp	133	1436	-23563	-39	-39	1436	21.1	278	422	32	188868
ABplaaap:64	ABplaaap	64	1504	-23495	-57	-57	1504	20.5	193	377	43	243929
ABplaaapa:90	ABplaaapa	90	1525	-23474	-13	-18	1525	19.5	232	423	37	307439
ABplaaapaa:134	ABplaaapaa	134	1451	-23548	-8	-13	1451	18.8	265	436	32	259835
ABplaaapap:134	ABplaaapap	134	1452	-23547	-34	-38	1452	22.5	315	452	32	272764
ABplaaapp:90	ABplaaapp	90	1484	-23515	-75	-75	1484	22.1	265	458	38	323702
ABplaaappa:130	ABplaaappa	130	1455	-23544	6	6	1455	16.7	294	471	34	298539
ABplaaappp:130	ABplaaappp	130	1466	-23533	-6	-10	1466	17.0	339	478	33	283848
ABplaap:44	ABplaap	44	1498	-23501	-90	-90	1498	29.2	244	414	50	288251
ABplaapa:65	ABplaapa	65	1487	-23512	-76	-76	1487	33.3	182	410	44	375940
ABplaapaa:91	ABplaapaa	91	1476	-23523	-29	-30	1476	21.6	180	422	38	368597
ABplaapaaa:135	ABplaapaaa	135	1407	-23592	-31	-34	1407	13.8	219	439	32	302599
ABplaapaap:135	ABplaapaap	135	1418	-23581	-25	-31	1418	14.5	248	456	32	245269
ABplaapap:91	ABplaapap	91	1474	-23525	-61	-63	1474	29.2	218	444	39	404072
ABplaapapa:135	ABplaapapa	135	1411	-23588	-60	-57	1411	29.1	248	460	31	287356
ABplaapapp:135	ABplaapapp	135	1437	-23562	-37	-38	1437	24.5	280	467	34	324034
ABplaapp:65	ABplaapp	65	1496	-23504	-77	-79	1496	29.5	248	407	43	274838
ABplaappa:90	ABplaappa	90	1493	-23506	-68	-73	1493	34.5	270	453	37	362829
ABplaappaa:133	ABplaappaa	133	1529	-23470	53	52	1529	22.9	312	483	30	245420
ABplaappap:133	ABplaappap	133	1521	-23478	24	24	1521	25.3	342	484	36	347420
ABplaappp:90	ABplaappp	90	1503	-23496	-64	-64	1503	27.6	313	462	39	354302
ABplaapppa:131	ABplaapppa	131	1484	-23515	-3	-11	1484	24.5	366	483	33	291937
ABplaapppp:131	ABplaapppp	131	1443	-23556	-57	-63	1443	28.6	395	485	34	316937
ABplap:27	ABplap	27	1507	-23492	-102	-102	1507	25.2	320	434	57	182787
ABplapa:44	ABplapa	44	1514	-23485	-46	-46	1514	10.3	258	424	50	201591
ABplapaa:65	ABplapaa	65	1505	-23494	-2	-3	1505	14.5	225	429	42	216987
ABplapaaa:94	ABplapaaa	94	1505	-23494	-18	-18	1505	11.2	297	453	38	264311
ABplapaaaa:140	ABplapaaaa	140	1448	-23551	-13	-18	1448	13.0	377	479	33	207095
ABplapaaap:140	ABplapaaap	140	1483	-23516	5	5	1483	19.4	410	486	31	200695
ABplapaap:94	ABplapaap	94	1503	-23496	-1	-1	1503	14.3	354	474	36	275475
ABplapaapa:139	ABplapaapa	139	1436	-23563	-10	-13	1436	20.9	471	496	32	204307
ABplapaapp:139	ABplapaapp	139	1416	-23583	-27	-27	1416	22.5	516	489	33	255286
ABplapap:65	ABplapap	65	1487	-23512	-49	-49	1487	12.9	300	442	44	207092
ABplapapa:93	ABplapapa	93	1455	-23544	-77	-80	1455	19.6	383	462	38	285911
ABplapapaa:136	ABplapapaa	136	1454	-23545	-25	-28	1454	25.1	437	477	33	240119
ABplapapap:136	ABplapapap	136	1454	-23545	-9	-23	1454	33.3	463	475	31	247910
ABplapapp:93	ABplapapp	93	1519	-23480	2	1	1519	23.3	450	462	37	267087
ABplapappa:139	ABplapappa	139	1423	-23576	-42	-47	1423	30.2	491	466	31	231703
ABplapappp:139	ABplapappp	139	1419	-23580	-28	-35	1419	34.4	515	452	31	224992
ABplapp:44	ABplapp	44	1483	-23516	-106	-106	1483	26.0	320	440	50	266276
ABplappa:65	ABplappa	65	1507	-23492	-40	-40	1507	28.4	270	457	42	291367
ABplappaa:93	ABplappaa	93	1501	-23498	-18	-20	1501	24.8	375	485	37	313137
ABplappaaa:135	ABplappaaa	135	1450	-23549	-10	-12	1450	32.8	497	494	33	225045
ABplappaap:135	ABplappaap	135	1376	-23623	-50	-59	1376	27.9	529	477	32	261355
ABplappap:93	ABplappap	93	1517	-23482	4	3	1517	24.7	426	486	36	290334
ABplappapa:136	ABplappapa	136	1383	-23616	-58	-59	1383	27.3	543	481	34	262771
ABplappapp:136	ABplappapp	136	1495	-23504	68	66	1495	31.9	586	459	29	197432
ABplappp:65	ABplappp	65	1494	-23505	-62	-60	1494	22.3	354	469	44	276697
ABplapppa:91	ABplapppa	91	1518	-23481	-28	-31	1518	32.2	436	478	39	354663
ABplapppaa:132	ABplapppaa	132	1417	-23582	-42	-52	1417	40.3	522	473	34	296743
ABplapppap:132	ABplapppap	132	1379	-23620	-91	-107	1379	40.3	537	443	35	321932
ABplapppp:91	ABplapppp	91	1478	-23521	-78	-80	1478	29.2	494	483	38	322225
ABplappppa:135	ABplappppa	135	1357	-23642	-47	-45	1357	36.6	609	429	33	257192
ABplappppp:135	ABplappppp	135	1391	-23608	-60	-69	1391	37.1	570	442	33	266119
ABplp:15	ABplp	15	1479	-23520	-283	-283	1479	49.7	363	379	62	265094
ABplpa:27	ABplpa	27	1460	-23539	-326	-327	1460	52.9	327	389	57	252569
ABplpaa:45	ABplpaa	45	1532	-23467	-163	-163	1532	45.9	279	427	50	341360
ABplpaaa:66	ABplpaaa	66	1484	-23515	-168	-171	1484	46.9	221	400	42	329035
ABplpaaaa:92	ABplpaaaa	92	1496	-23503	-77	-81	1496	43.4	218	423	38	355527
ABplpaaaaa:140	ABplpaaaaa	140	1410	-23589	-75	-83	1410	40.4	250	442	32	250242
ABplpaaaap:140	ABplpaaaap	140	1425	-23574	-59	-62	1425	40.9	284	455	31	237907
ABplpaaap:92	ABplpaaap	92	1491	-23508	-84	-97	1491	46.7	261	427	36	300337
ABplpaaapa:143	ABplpaaapa	143	1473	-23526	-36	-40	1473	48.3	271	432	32	226280
ABplpaaapp:143	ABplpaaapp	143	1469	-23530	-18	-23	1469	47.6	311	450	31	222259
ABplpaap:66	ABplpaap	66	1516	-23484	-120	-122	1516	43.8	275	424	42	304687
ABplpaapa:92	ABplpaapa	92	1497	-23502	-126	-136	1497	46.7	294	435	37	327958
ABplpaapaa:136	ABplpaapaa	136	1434	-23565	-43	-48	1434	38.9	323	474	33	269102
ABplpaapap:136	ABplpaapap	136	1428	-23571	-55	-60	1428	41.6	346	441	32	249110
ABplpaapp:92	ABplpaapp	92	1482	-23517	-71	-83	1482	39.9	317	464	36	319923
ABplpaappa:138	ABplpaappa	138	1428	-23571	-31	-33	1428	33.2	342	451	31	208397
ABplpaappp:138	ABplpaappp	138	1427	-23572	-50	-57	1427	35.6	372	456	32	228841
ABplpap:45	ABplpap	45	1467	-23532	-309	-319	1467	54.0	370	391	51	321857
ABplpapa:65	ABplpapa	65	1525	-23474	-294	-296	1525	54.4	306	394	44	325616
ABplpapaa:90	ABplpapaa	90	1489	-23510	-123	-127	1489	49.9	260	386	39	357149
ABplpapaaa:135	ABplpapaaa	135	1394	-23605	-107	-113	1394	42.3	272	406	32	246551
ABplpapaap:135	ABplpapaap	135	1447	-23552	-45	-52	1447	44.2	312	421	32	263832
ABplpapap:90	ABplpapap	90	1492	-23508	-183	-197	1492	53.1	311	402	38	345445
ABplpapapa:137	ABplpapapa	137	1499	-23500	-86	-103	1499	51.8	305	410	34	266672
ABplpapapp:137	ABplpapapp	137	1445	-23554	-79	-79	1445	51.0	345	433	32	250146
ABplpapp:65	ABplpapp	65	1482	-23517	-310	-313	1482	55.2	395	379	45	338798
ABplpappa:89	ABplpappa	89	1526	-23473	-172	-193	1526	54.0	353	398	39	356461
ABplpappaa:134	ABplpappaa	134	1449	-23550	-94	-112	1449	53.6	336	398	35	293098
ABplpappap:134	ABplpappap	134	1442	-23557	-84	-91	1442	53.5	391	410	34	272240
ABplpappp:89	ABplpappp	89	1487	-23512	-200	-210	1487	53.9	398	427	40	394997
ABplpapppa:136	ABplpapppa	136	1652	-23347	20	6	1652	54.0	446	420	38	313482
ABplpapppp:136	ABplpapppp	136	1545	-23454	5	-8	1545	52.6	504	410	34	254429
ABplpp:27	ABplpp	27	1458	-23541	-248	-248	1458	49.1	411	420	57	258851
ABplppa:45	ABplppa	45	1473	-23527	-120	-121	1473	37.7	364	464	47	273393
ABplppaa:66	ABplppaa	66	1513	-23486	-59	-63	1513	40.8	321	454	41	289148
ABplppaaa:95	ABplppaaa	95	1438	-23561	-84	-92	1438	38.2	350	450	36	288423
ABplppaaaa:139	ABplppaaaa	139	1429	-23570	-23	-31	1429	40.2	363	482	32	249345
ABplppaaap:139	ABplppaaap	139	1438	-23561	-40	-48	1438	35.8	397	491	30	264688
ABplppaap:95	ABplppaap	95	1447	-23552	-78	-85	1447	36.2	382	481	35	293090
ABplppaapa:145	ABplppaapa	145	1424	-23575	-46	-60	1424	40.0	432	489	31	233219
ABplppaapp:145	ABplppaapp	145	1439	-23560	-43	-52	1439	35.5	462	500	31	186616
ABplppap:66	ABplppap	66	1487	-23512	-99	-100	1487	37.6	381	461	43	293165
ABplppapa:93	ABplppapa	93	1453	-23546	-74	-83	1453	40.6	397	440	35	275775
ABplppapaa:137	ABplppapaa	137	1424	-23575	-34	-46	1424	41.1	398	467	32	279246
ABplppapap:137	ABplppapap	137	1413	-23586	-65	-75	1413	44.7	428	456	33	291162
ABplppapp:93	ABplppapp	93	1446	-23553	-91	-95	1446	38.1	433	444	36	283443
ABplppappa:139	ABplppappa	139	1410	-23589	-68	-74	1410	37.2	446	446	31	236039
ABplppappp:139	ABplppappp	139	1429	-23570	-77	-82	1429	41.3	476	448	32	260579
ABplppp:45	ABplppp	45	1492	-23507	-189	-189	1492	48.2	438	435	50	326525
ABplpppa:66	ABplpppa	66	1489	-23510	-154	-155	1489	49.9	364	440	44	323539
ABplpppaa:93	ABplpppaa	93	1463	-23536	-128	-131	1463	48.4	351	449	38	317980
ABplpppaaa:136	ABplpppaaa	136	1435	-23564	-48	-56	1435	49.6	382	442	34	246231
ABplpppaap:136	ABplpppaap	136	1468	-23531	-49	-60	1468	50.2	424	455	33	258146
ABplpppap:93	ABplpppap	93	1507	-23492	-60	-69	1507	44.3	400	471	36	282704
ABplpppapa:136	ABplpppapa	136	1449	-23550	-48	-54	1449	46.3	451	474	34	217491
ABplpppapp:136	ABplpppapp	136	1432	-23567	-90	-93	1432	42.0	480	484	30	203208
ABplpppp:66	ABplpppp	66	1468	-23531	-184	-182	1468	49.6	431	440	45	336812
ABplppppa:92	ABplppppa	92	1470	-23529	-147	-164	1470	48.4	433	450	38	344854
ABplppppaa:132	ABplppppaa	132	1418	-23581	-88	-100	1418	47.8	484	439	33	260999
ABplppppap:132	ABplppppap	132	1410	-23589	-56	-74	1410	46.8	517	433	33	251100
ABplppppp:92	ABplppppp	92	1456	-23543	-122	-135	1456	46.9	483	456	38	372652
ABplpppppa:138	ABplpppppa	138	1392	-23607	-55	-71	1392	47.3	545	412	33	246218
ABplpppppp:138	ABplpppppp	138	1384	-23615	-59	-59	1384	43.0	580	406	33	261586
ABpr:4	ABpr	4	1098	-17083	-117	-117	1098	13.0	462	360	75	293760
ABpra:15	ABpra	15	0	0	0	0	0	5.1	451	277	66	0
ABpraa:27	ABpraa	27	453	-6899	-4	-4	453	6.5	406	249	60	43012
ABpraaa:44	ABpraaa	44	1301	-18936	15	15	1301	3.4	373	252	50	83175
ABpraaaa:65	ABpraaaa	65	1591	-23408	35	36	1591	5.5	423	258	43	105265
ABpraaaaa:91	ABpraaaaa	91	1470	-23529	-77	-79	1470	21.3	353	218	37	265151
ABpraaaaaa:135	ABpraaaaaa	135	1452	-23547	-54	-64	1452	32.8	328	245	32	219078
ABpraaaaap:135	ABpraaaaap	135	1432	-23567	-60	-63	1432	28.3	365	240	31	191092
ABpraaaap:91	ABpraaaap	91	1517	-23482	-8	-12	1517	19.5	409	230	37	234745
ABpraaaapa:133	ABpraaaapa	133	1456	-23543	-36	-38	1456	37.9	360	250	33	250324
ABpraaaapp:133	ABpraaaapp	133	1465	-23534	-24	-35	1465	33.4	393	234	32	235524
ABpraaap:65	ABpraaap	65	1514	-23485	-34	-34	1514	10.7	369	221	44	192494
ABpraaapa:91	ABpraaapa	91	1512	-23487	-69	-72	1512	32.7	347	201	37	337619
ABpraaapaa:132	ABpraaapaa	132	1456	-23543	-35	-37	1456	40.7	298	219	32	268060
ABpraaapap:132	ABpraaapap	132	1450	-23549	-55	-64	1450	37.0	323	221	32	263822
ABpraaapp:91	ABpraaapp	91	1532	-23467	-19	-24	1532	24.6	386	203	36	264628
ABpraaappa:133	ABpraaappa	133	1474	-23525	-25	-29	1474	27.3	330	207	32	256925
ABpraaappp:133	ABpraaappp	133	1448	-23551	-57	-62	1448	26.0	367	204	32	229450
ABpraap:44	ABpraap	44	1514	-23485	-36	-36	1514	14.7	454	228	48	180601
ABpraapa:65	ABpraapa	65	1500	-23500	-49	-50	1500	16.3	450	214	42	202640
ABpraapaa:91	ABpraapaa	91	1464	-23535	-120	-129	1464	45.1	378	241	38	404696
ABpraapaaa:134	ABpraapaaa	134	1449	-23550	-103	-112	1449	53.7	292	345	33	258751
ABpraapaap:134	ABpraapaap	134	1466	-23533	-168	-207	1466	55.3	327	341	32	238343
ABpraapap:91	ABpraapap	91	1494	-23505	-57	-67	1494	37.0	422	220	37	375839
ABpraapapa:134	ABpraapapa	134	1419	-23580	-119	-131	1419	51.7	341	283	31	222802
ABpraapapp:134	ABpraapapp	134	1467	-23532	-155	-158	1467	51.8	389	276	32	233094
ABpraapp:65	ABpraapp	65	1494	-23505	-2	-4	1494	16.6	488	271	42	145074
ABpraappa:90	ABpraappa	90	1426	-23573	-113	-122	1426	35.5	441	259	37	311199
ABpraappaa:135	ABpraappaa	135	1448	-23551	-74	-79	1448	45.3	332	311	34	283620
ABpraappap:135	ABpraappap	135	1429	-23570	-128	-117	1429	47.1	389	308	34	291335
ABpraappp:90	ABpraappp	90	1458	-23541	-71	-75	1458	33.2	494	256	38	341734
ABpraapppa:133	ABpraapppa	133	1930	-23069	346	341	1930	49.3	423	293	35	306276
ABpraapppp:133	ABpraapppp	133	1876	-23123	285	289	1876	51.7	458	314	37	326882
ABprap:27	ABprap	27	327	-5228	-10	-10	327	6.9	499	301	61	26944
ABprapa:45	ABprapa	45	1480	-23519	-25	-24	1480	1.2	506	287	49	66693
ABprapaa:65	ABprapaa	65	1476	-23523	-24	-24	1476	5.4	516	312	41	106722
ABprapaaa:93	ABprapaaa	93	1457	-23542	-36	-43	1457	20.9	536	273	37	250446
ABprapaaaa:137	ABprapaaaa	137	1404	-23595	-64	-75	1404	41.3	503	234	34	304506
ABprapaaap:137	ABprapaaap	137	1425	-23574	-15	-14	1425	29.3	543	243	32	260469
ABprapaap:93	ABprapaap	93	1443	-23556	-35	-38	1443	20.1	577	307	37	257742
ABprapaapa:137	ABprapaapa	137	1344	-22930	-59	-57	1344	38.1	564	260	33	254792
ABprapaapp:137	ABprapaapp	137	1414	-23585	-12	-19	1414	34.7	597	289	32	251594
ABprapap:65	ABprapap	65	1482	-23517	-46	-46	1482	2.1	494	257	42	101045
ABprapapa:94	ABprapapa	94	1455	-23544	-33	-34	1455	15.8	445	245	36	213360
ABprapapaa:139	ABprapapaa	139	1437	-23562	-33	-37	1437	38.9	403	253	34	255079
ABprapapap:139	ABprapapap	139	1480	-23519	1	-7	1480	34.3	420	220	30	230392
ABprapapp:94	ABprapapp	94	1479	-23520	-15	-18	1479	19.8	491	257	35	218641
ABprapappa:139	ABprapappa	139	1444	-23555	-83	-71	1444	46.1	434	276	33	239839
ABprapappp:139	ABprapappp	139	1478	-23521	-30	-51	1478	46.4	473	259	32	247043
ABprapp:45	ABprapp	45	1481	-23518	-56	-56	1481	9.4	563	322	51	169370
ABprappa:65	ABprappa	65	1456	-23543	-45	-45	1456	12.9	593	348	46	225960
ABprappaa:91	ABprappaa	91	1413	-23586	-117	-117	1413	35.8	636	361	39	402086
ABprappaaa:134	ABprappaaa	134	1412	-23587	-11	-16	1412	42.2	615	377	34	296624
ABprappaap:134	ABprappaap	134	1375	-23624	-54	-59	1375	43.3	601	348	33	291977
ABprappap:91	ABprappap	91	1414	-23585	-56	-58	1414	27.4	619	324	39	339810
ABprappapa:134	ABprappapa	134	1410	-23589	-83	-88	1410	49.0	569	306	35	307972
ABprappapp:134	ABprappapp	134	1418	-23581	-58	-67	1418	46.5	592	332	34	280833
ABprappp:65	ABprappp	65	1529	-23470	21	20	1529	4.5	569	294	44	172242
ABprapppa:92	ABprapppa	92	1408	-23591	-30	-31	1408	20.2	617	300	37	326212
ABprapppaa:138	ABprapppaa	138	1450	-23549	20	13	1450	36.8	612	318	29	254355
ABprapppap:138	ABprapppap	138	1409	-23590	-27	-31	1409	41.1	606	295	38	371846
ABprapppp:92	ABprapppp	92	1449	-23550	-15	-17	1449	11.9	579	280	39	303008
ABprappppa:136	ABprappppa	136	1379	-23620	-16	-16	1379	34.0	609	288	33	288173
ABprappppp:136	ABprappppp	136	1389	-23610	-8	-10	1389	31.0	583	256	33	277926
ABprp:15	ABprp	15	1367	-21549	-121	-121	1367	23.6	528	256	64	204544
ABprpa:27	ABprpa	27	1466	-23533	-129	-130	1466	28.0	486	216	56	214582
ABprpaa:45	ABprpaa	45	1462	-23537	-162	-162	1462	36.8	538	243	50	332616
ABprpaaa:65	ABprpaaa	65	1487	-23512	-107	-109	1487	42.8	516	250	44	348829
ABprpaaaa:91	ABprpaaaa	91	1497	-23502	-99	-103	1497	47.7	451	272	39	371799
ABprpaaaaa:135	ABprpaaaaa	135	1470	-23529	-113	-130	1470	53.9	359	368	34	259554
ABprpaaaap:135	ABprpaaaap	135	1443	-23556	-68	-70	1443	49.5	405	333	34	280593
ABprpaaap:91	ABprpaaap	91	1480	-23519	-148	-158	1480	46.3	500	254	40	401563
ABprpaaapa:136	ABprpaaapa	136	1574	-23425	-39	-49	1574	54.7	420	359	35	278498
ABprpaaapp:136	ABprpaaapp	136	1596	-23403	-186	-217	1596	56.2	452	340	36	282831
ABprpaap:65	ABprpaap	65	1446	-23553	-135	-137	1446	32.6	522	220	44	342816
ABprpaapa:90	ABprpaapa	90	1487	-23512	-92	-104	1487	44.6	418	239	37	347429
ABprpaapaa:136	ABprpaapaa	136	1465	-23534	-58	-69	1465	53.0	309	309	31	204333
ABprpaapap:136	ABprpaapap	136	1492	-23507	-29	-47	1492	51.9	352	321	31	209032
ABprpaapp:90	ABprpaapp	90	1461	-23538	-96	-107	1461	40.4	469	234	37	323465
ABprpaappa:136	ABprpaappa	136	1486	-23513	-168	-213	1486	55.4	375	311	34	239903
ABprpaappp:136	ABprpaappp	136	1495	-23504	-234	-243	1495	54.7	415	317	34	239704
ABprpap:45	ABprpap	45	1496	-23503	-42	-43	1496	19.5	522	222	48	233938
ABprpapa:66	ABprpapa	66	1493	-23506	-18	-16	1493	16.5	547	268	41	182464
ABprpapaa:94	ABprpapaa	94	1454	-23545	-35	-35	1454	13.4	508	231	36	245403
ABprpapaaa:137	ABprpapaaa	137	1444	-23555	-16	-13	1444	24.2	419	225	32	211183
ABprpapaap:137	ABprpapaap	137	1397	-23602	-73	-80	1397	31.6	450	228	32	230902
ABprpapap:94	ABprpapap	94	1431	-23569	-45	-48	1431	19.2	549	236	36	279999
ABprpapapa:136	ABprpapapa	136	1458	-23541	-4	-6	1458	28.3	465	214	33	233580
ABprpapapp:136	ABprpapapp	136	1411	-23588	-45	-51	1411	30.7	483	237	32	222118
ABprpapp:66	ABprpapp	66	1512	-23487	-13	-14	1512	18.3	512	216	41	231372
ABprpappa:94	ABprpappa	94	1493	-23506	-28	-33	1493	23.1	433	212	36	262796
ABprpappaa:137	ABprpappaa	137	1417	-23582	-60	-61	1417	36.9	330	206	32	273220
ABprpappap:137	ABprpappap	137	1444	-23555	-47	-54	1444	39.6	380	208	33	270043
ABprpappp:94	ABprpappp	94	1478	-23521	-40	-41	1478	19.3	476	217	35	247642
ABprpapppa:135	ABprpapppa	135	1421	-23578	-60	-66	1421	35.6	377	207	31	225009
ABprpapppp:135	ABprpapppp	135	1425	-23574	-45	-51	1425	30.4	421	205	31	224822
ABprpp:27	ABprpp	27	1463	-23536	-132	-133	1463	24.6	569	264	55	186046
ABprppa:45	ABprppa	45	1457	-23542	-196	-196	1457	35.7	611	292	50	317026
ABprppaa:65	ABprppaa	65	1479	-23520	-138	-140	1479	43.1	587	292	44	304228
ABprppaaa:91	ABprppaaa	91	1510	-23489	-160	-179	1510	48.5	541	276	40	398379
ABprppaaaa:133	ABprppaaaa	133	1504	-23495	-266	-296	1504	55.9	489	319	35	277776
ABprppaaap:133	ABprppaaap	133	1461	-23538	-173	-215	1461	55.4	519	347	34	277546
ABprppaap:91	ABprppaap	91	1485	-23514	-178	-194	1485	49.6	573	315	40	401670
ABprppaapa:139	ABprppaapa	139	1426	-23573	-104	-117	1426	52.2	541	366	33	263820
ABprppaapp:139	ABprppaapp	139	1452	-23547	-48	-55	1452	50.0	578	381	35	296395
ABprppap:65	ABprppap	65	1461	-23538	-104	-105	1461	33.6	588	262	43	286930
ABprppapa:91	ABprppapa	91	1478	-23521	-83	-84	1478	37.4	537	248	37	327820
ABprppapaa:138	ABprppapaa	138	1485	-23514	-83	-106	1485	52.0	435	254	35	273171
ABprppapap:138	ABprppapap	138	1490	-23509	-122	-145	1490	51.7	484	263	33	261155
ABprppapp:91	ABprppapp	91	1446	-23553	-131	-137	1446	42.4	569	275	38	346437
ABprppappa:141	ABprppappa	141	1450	-23549	-143	-151	1450	52.6	515	291	35	256786
ABprppappp:141	ABprppappp	141	1488	-23511	-77	-116	1488	54.0	537	327	29	222390
ABprppp:45	ABprppp	45	1467	-23532	-85	-85	1467	19.6	598	257	48	232820
ABprpppa:66	ABprpppa	66	1440	-23559	-57	-58	1440	19.8	612	290	41	179001
ABprpppaa:94	ABprpppaa	94	1466	-23533	-33	-34	1466	27.6	577	255	36	261892
ABprpppaaa:139	ABprpppaaa	139	1418	-23581	-31	-34	1418	33.7	500	215	32	224836
ABprpppaap:139	ABprpppaap	139	1415	-23584	-54	-60	1415	39.5	542	236	32	227202
ABprpppap:94	ABprpppap	94	1450	-23549	-80	-83	1450	37.0	587	287	37	307695
ABprpppapa:143	ABprpppapa	143	1443	-23556	-87	-100	1443	47.9	507	255	31	201943
ABprpppapp:143	ABprpppapp	143	1472	-23527	-38	-43	1472	47.5	542	269	31	211544
ABprpppp:66	ABprpppp	66	1469	-23530	-59	-61	1469	21.7	581	236	41	227508
ABprppppa:95	ABprppppa	95	1466	-23533	-57	-58	1466	28.7	500	221	36	268130
ABprppppaa:139	ABprppppaa	139	1447	-23552	-57	-67	1447	45.8	400	239	35	297472
ABprppppap:139	ABprppppap	139	1454	-23545	-37	-39	1454	43.5	429	221	29	216617
ABprppppp:95	ABprppppp	95	1443	-23556	-52	-56	1443	31.1	543	230	36	288615
ABprpppppa:144	ABprpppppa	144	1429	-23570	-71	-82	1429	45.5	455	231	32	222564
ABprpppppp:144	ABprpppppp	144	1417	-23582	-73	-97	1417	38.2	473	236	31	229504
EMS:1	EMS	1	1446	-23553	-202	-202	1446	32.6	407	234	85	712432
MS:6	MS	6	1493	-23506	-188	-188	1493	33.6	368	226	72	506675
MSa:19	MSa	19	1479	-23520	-191	-193	1479	41.6	297	272	65	356944
MSaa:45	MSaa	45	1520	-23479	-68	-68	1520	34.3	285	320	56	282590
MSaaa:76	MSaaa	76	1485	-23514	-50	-51	1485	24.4	270	366	48	237894
MSaaaa:138	MSaaaa	138	1443	-23556	-37	-38	1443	23.7	256	356	40	195033
MSaaap:138	MSaaap	138	1439	-23560	-1	0	1439	14.3	318	383	38	118801
MSaap:76	MSaap	76	1496	-23503	-45	-46	1496	28.7	349	367	48	202272
MSaapa:136	MSaapa	136	1466	-23533	-15	-13	1466	25.6	322	404	38	142160
MSaapp:136	MSaapp	136	1461	-23538	-6	-5	1461	21.8	386	393	39	121502
MSap:45	MSap	45	1492	-23507	-157	-158	1492	42.3	362	282	56	375031
MSapa:77	MSapa	77	1519	-23480	-55	-57	1519	38.3	322	319	47	263024
MSapaa:142	MSapaa	142	1496	-23503	-16	-21	1496	35.5	293	337	39	197150
MSapap:142	MSapap	142	1484	-23515	8	9	1484	28.9	340	353	38	123689
MSapp:77	MSapp	77	1523	-23476	-59	-62	1523	39.1	401	327	47	242435
MSappa:138	MSappa	138	1500	-23499	-32	-38	1500	38.8	355	329	39	176276
MSappp:138	MSappp	138	1469	-23530	-17	-14	1469	32.7	402	342	38	127972
MSp:19	MSp	19	1476	-23523	-156	-156	1476	31.5	406	266	65	283282
MSpa:44	MSpa	44	1485	-23514	-75	-75	1485	17.5	361	340	57	197019
MSpaa:77	MSpaa	77	1459	-23540	-46	-46	1459	13.5	341	324	49	201232
MSpaaa:146	MSpaaa	146	1449	-23550	-27	-28	1449	19.2	295	307	37	151191
MSpaap:146	MSpaap	146	1360	-23639	-75	-73	1360	14.3	365	346	39	118951
MSpap:77	MSpap	77	1482	-23517	-14	-13	1482	16.3	418	366	47	158965
MSpapa:140	MSpapa	140	1369	-23630	-63	-68	1369	14.7	399	338	36	102542
MSpapp:140	MSpapp	140	1433	-23566	-11	-13	1433	6.4	449	397	37	94237
MSpp:44	MSpp	44	1468	-23531	-89	-89	1468	28.7	435	279	55	260520
MSppa:77	MSppa	77	1470	-23529	-28	-29	1470	24.3	450	312	46	200424
MSppaa:142	MSppaa	142	1365	-23634	-93	-92	1365	18.7	458	331	38	95209
MSppap:142	MSppap	142	1431	-23568	-49	-52	1431	17.7	415	278	39	140175
MSppp:77	MSppp	77	1459	-23540	-54	-56	1459	26.5	388	284	49	255070
MSpppa:139	MSpppa	139	1437	-23562	-67	-68	1437	31.8	314	283	40	229782
MSpppp:139	MSpppp	139	1443	-23556	-34	-40	1443	26.1	382	300	42	194249
E:6	E	6	1506	-23493	-256	-257	1506	40.9	495	275	69	446198
Ea:20	Ea	20	1480	-23519	-287	-288	1480	48.9	441	317	63	361640
Eal:50	Eal	50	1495	-23504	-159	-161	1495	42.1	410	376	54	281217
Eala:83	Eala	83	1539	-23460	-50	-53	1539	43.4	372	383	44	180412
Ealaa:146	Ealaa	146	1516	-23483	-63	-69	1516	40.9	336	375	36	100459
Ealap:146	Ealap	146	1446	-23553	-47	-54	1446	36.5	376	390	34	68821
Ealp:83	Ealp	83	1540	-23459	-43	-45	1540	38.5	434	381	45	155708
Ealpa:147	Ealpa	147	1501	-23498	-10	-19	1501	33.5	411	380	34	56508
Ealpp:147	Ealpp	147	1472	-23527	-37	-38	1472	22.2	461	379	35	61206
Ear:50	Ear	50	1507	-23492	-86	-89	1507	29.9	355	412	52	228411
Eara:86	Eara	86	1396	-21963	-22	-22	1396	11.5	346	416	42	91023
Earaa:147	Earaa	147	1464	-23535	-1	1	1464	8.4	339	429	34	61524
Earap:147	Earap	147	1387	-23613	-60	-61	1387	9.1	400	408	33	43422
Earp:86	Earp	86	1525	-23474	3	1	1525	20.1	421	425	42	114169
Ep:20	Ep	20	1461	-23538	-246	-251	1461	42.8	531	330	62	343855
Epl:50	Epl	50	1503	-23496	-84	-84	1503	31.5	524	316	53	206006
Epla:82	Epla	82	1505	-23494	-26	-30	1505	30.6	474	296	40	101681
Eplp:82	Eplp	82	1442	-23228	-25	-27	1442	21.9	541	339	42	96921
Epr:50	Epr	50	1512	-23487	-101	-103	1512	30.3	485	392	53	179246
Epra:86	Epra	86	1035	-16303	-14	-14	1035	22.8	473	368	40	49079
Epraa:148	Epraa	148	1439	-23560	-19	-14	1439	8.9	460	378	39	98157
Eprap:148	Eprap	148	1390	-23609	-52	-51	1390	19.9	513	386	34	56549
Eprp:86	Eprp	86	1397	-22132	-13	-17	1397	17.6	527	394	42	86231
P2:1	P2	1	1272	-20602	-220	-220	1272	34.0	583	326	80	602305
C:9	C	9	1192	-18038	-131	-131	1192	31.6	499	413	67	257790
Ca:22	Ca	22	1347	-20711	-159	-159	1347	29.9	421	430	61	178373
Caa:39	Caa	39	1546	-23453	-78	-78	1546	14.6	403	451	53	156850
Caaa:63	Caaa	63	1534	-23465	-51	-51	1534	8.3	401	444	47	117225
Caaaa:91	Caaaa	91	1526	-23474	-17	-19	1526	2.4	468	418	39	51883
Caaap:91	Caaap	91	1477	-22940	-8	-8	1477	3.7	523	434	44	115101
Caap:63	Caap	63	1533	-23466	-40	-40	1533	11.6	492	456	45	119009
Caapa:94	Caapa	94	1439	-23560	-91	-92	1439	20.6	595	436	41	228844
Caapp:94	Caapp	94	1459	-23540	-42	-44	1459	12.9	563	442	37	150559
Cap:39	Cap	39	1484	-23515	-184	-184	1484	35.9	491	449	53	243161
Capa:64	Capa	64	1529	-23470	-124	-128	1529	35.7	457	474	45	229865
Capaa:102	Capaa	102	1458	-23541	-129	-137	1458	41.4	516	441	38	236015
Capap:102	Capap	102	1460	-23539	-90	-103	1460	38.1	558	437	38	248871
Capp:64	Capp	64	1474	-23525	-122	-123	1474	33.2	533	462	46	223329
Cappa:98	Cappa	98	1451	-23548	-72	-74	1451	22.5	516	451	42	202676
Cappp:98	Cappp	98	1395	-23604	-105	-110	1395	30.5	572	447	40	281840
Cp:22	Cp	22	1249	-19583	-119	-119	1249	24.8	523	404	62	168479
Cpa:40	Cpa	40	1346	-20393	-52	-52	1346	8.4	512	417	55	114191
Cpaa:63	Cpaa	63	1500	-23499	-94	-94	1500	17.6	561	432	47	184850
Cpaaa:93	Cpaaa	93	1427	-23572	-91	-93	1427	28.7	620	414	40	231363
Cpaap:93	Cpaap	93	1462	-23537	-71	-74	1462	16.3	618	371	42	175038
Cpap:63	Cpap	63	1170	-17794	-20	-21	1170	3.6	532	391	47	74279
Cpapa:92	Cpapa	92	1467	-23532	-32	-33	1467	7.4	581	352	41	138247
Cpapp:92	Cpapp	92	584	-9793	-5	-6	584	1.9	537	328	39	25136
Cpp:40	Cpp	40	1478	-23521	-129	-129	1478	22.7	590	393	54	216033
Cppa:64	Cppa	64	1432	-23567	-157	-157	1432	32.5	600	410	46	225002
Cppaa:96	Cppaa	96	1393	-23606	-139	-146	1393	36.2	603	409	40	264486
Cppap:96	Cppap	96	1432	-23567	-104	-104	1432	29.0	596	352	38	181453
Cppp:64	Cppp	64	1448	-23551	-117	-118	1448	29.6	624	343	46	241812
Cpppa:101	Cpppa	101	1416	-23583	-181	-191	1416	42.9	584	392	40	266564
Cpppp:101	Cpppp	101	1408	-23591	-125	-132	1408	44.2	547	343	38	252299
P3:9	P3	9	1285	-20773	-243	-244	1285	34.6	601	337	64	303746
D:26	D	26	1353	-21472	-186	-186	1353	30.2	615	347	56	187120
Da:49	Da	49	1466	-23533	-344	-345	1466	51.0	552	313	49	116391
Daa:81	Daa	81	1520	-23479	-210	-213	1520	48.5	502	295	40	81088
Daaa:121	Daaa	121	1388	-23611	-110	-122	1388	44.8	487	308	33	110864
Daap:121	Daap	121	1433	-23566	-92	-105	1433	46.4	524	336	32	115227
Dap:81	Dap	81	1511	-23488	-231	-233	1511	43.7	555	333	42	72600
Dapa:115	Dapa	115	1423	-23576	-100	-106	1423	37.7	515	289	36	167092
Dapp:115	Dapp	115	1452	-23547	-28	-29	1452	30.7	548	334	35	80418
Dp:49	Dp	49	1475	-23524	-319	-320	1475	45.7	568	393	49	111989
Dpa:81	Dpa	81	1532	-23467	-206	-211	1532	50.1	474	400	42	83824
Dpaa:123	Dpaa	123	1432	-23567	-92	-96	1432	47.9	462	407	33	63706
Dpap:123	Dpap	123	1429	-23570	-134	-137	1429	49.3	507	379	37	108288
Dpp:81	Dpp	81	1520	-23479	-225	-226	1520	43.1	541	401	42	70822
Dppa:116	Dppa	116	1477	-23522	-26	-27	1477	39.4	465	407	32	60211
Dppp:116	Dppp	116	1432	-23567	-66	-67	1432	27.5	517	405	35	59069
P4:26	P4	26	1433	-23566	-318	-323	1433	50.0	547	335	54	187300
Z2:65	Z2	65	1405	-22491	-168	-170	1405	44.1	491	358	42	59738
Z3:65	Z3	65	1483	-23516	-167	-167	1483	50.2	446	321	43	76618
