# Supplementary material for: Quantitative Differences in Nuclear β-catenin and TCF Pattern Embryonic Cells in C. elegans
Source: PLoS Genet. 2015 Oct 21;11(10):e1005585. doi: 10.1371/journal.pgen.1005585 (PMC4619327; doi:10.1371/journal.pgen.1005585)
Supplement: S1 Data — For each cell analyzed, birth time is given in column 3 and the average nuclear reporter intensity over the lifetime of the cell (corrected for background) is given in column 7 (“blot”). For information on each embryo’s strain information and experimental conditions, refer to S2 Table. (ZIP) [file pgen.1005585.s005.zip › CAs/CA20121005_pax-3_pop-1i_L2.csv]

cellTime	cell	time	none	global	local	blot	cross	z	x	y	size	gweight
ABa:1	ABa	1	1432	-23567	-145	-145	1432	33.8	168	256	88	684085
ABal:7	ABal	7	1425	-23574	-155	-155	1425	27.2	161	308	78	494099
ABala:16	ABala	16	1450	-23549	-113	-113	1450	25.0	131	264	67	295684
ABalaa:28	ABalaa	28	1473	-23526	-111	-112	1473	34.0	151	349	59	351947
ABalaaa:46	ABalaaa	46	1493	-23506	-42	-42	1493	25.4	118	327	51	384260
ABalaaaa:68	ABalaaaa	68	1538	-23461	15	16	1538	25.4	88	257	43	330714
ABalaaaal:99	ABalaaaal	99	1542	-23457	29	29	1542	11.6	114	244	38	261710
ABalaaaala:137	ABalaaaala	137	1498	-23501	84	83	1498	12.3	115	214	31	137734
ABalaaaalp:137	ABalaaaalp	137	1458	-23541	35	37	1458	11.5	127	255	32	132936
ABalaaaar:99	ABalaaaar	99	1677	-23322	181	181	1677	23.7	95	240	37	273916
ABalaaaarl:138	ABalaaaarl	138	1466	-23533	43	49	1466	17.1	89	246	31	159043
ABalaaaarr:138	ABalaaaarr	138	1551	-23448	82	83	1551	23.2	115	241	30	125137
ABalaaap:68	ABalaaap	68	1547	-23452	-12	-12	1547	25.9	145	272	43	263327
ABalaaapa:95	ABalaaapa	95	1647	-23352	74	75	1647	31.7	137	258	38	244691
ABalaaapal:130	ABalaaapal	130	1508	-23491	53	47	1508	26.6	136	280	31	140542
ABalaaapar:130	ABalaaapar	130	1520	-23479	33	35	1520	35.0	147	269	31	132567
ABalaaapp:95	ABalaaapp	95	1543	-23456	9	10	1543	19.6	143	274	38	197017
ABalaaappl:130	ABalaaappl	130	1456	-23543	8	10	1456	19.8	166	291	31	110043
ABalaaappr:130	ABalaaappr	130	1468	-23531	19	17	1468	18.2	147	258	31	118987
ABalaap:46	ABalaap	46	1501	-23498	-74	-75	1501	36.1	173	292	50	330294
ABalaapa:68	ABalaapa	68	1605	-23394	37	37	1605	39.5	107	296	45	417712
ABalaapaa:96	ABalaapaa	96	1619	-23380	83	85	1619	35.1	86	275	39	329887
ABalaapaaa:133	ABalaapaaa	133	1536	-23463	86	94	1536	34.9	87	297	30	159877
ABalaapaap:133	ABalaapaap	133	1470	-23529	-13	-10	1470	33.7	93	256	35	214532
ABalaapap:96	ABalaapap	96	1632	-23367	54	51	1632	44.3	128	292	39	332247
ABalaapapa:135	ABalaapapa	135	1518	-23481	32	40	1518	41.4	112	268	33	212452
ABalaapapp:135	ABalaapapp	135	1493	-23506	-30	-30	1493	47.0	137	282	34	190519
ABalaapp:68	ABalaapp	68	1554	-23445	-20	-18	1554	39.8	171	291	43	310095
ABalaappa:96	ABalaappa	96	1557	-23442	18	16	1557	32.0	170	297	35	171673
ABalaappaa:133	ABalaappaa	133	1533	-23466	68	62	1533	32.6	165	300	29	127734
ABalaappap:133	ABalaappap	133	1512	-23487	-9	-14	1512	40.7	184	292	33	143988
ABalaappp:96	ABalaappp	96	1648	-23351	59	63	1648	45.5	188	285	38	272087
ABalaapppa:133	ABalaapppa	133	1557	-23442	21	30	1557	50.7	179	265	33	172546
ABalaapppp:133	ABalaapppp	133	1667	-23332	126	125	1667	51.1	205	297	31	156770
ABalap:28	ABalap	28	1488	-23511	-164	-164	1488	45.3	200	268	59	317170
ABalapa:48	ABalapa	48	1516	-23483	-252	-252	1516	52.5	189	297	53	445027
ABalapaa:69	ABalapaa	69	1651	-23348	-13	-16	1651	47.9	190	353	44	394871
ABalapaaa:99	ABalapaaa	99	1667	-23332	79	77	1667	40.9	195	374	38	310282
ABalapaaaa:135	ABalapaaaa	135	1710	-23289	168	173	1710	48.2	185	361	30	185427
ABalapaaap:135	ABalapaaap	135	1544	-23455	21	24	1544	40.0	185	382	35	214907
ABalapaap:99	ABalapaap	99	1693	-23306	105	106	1693	46.0	235	382	37	300635
ABalapaapa:137	ABalapaapa	137	1621	-23378	63	63	1621	45.6	216	379	33	192562
ABalapaapp:137	ABalapaapp	137	1657	-23342	103	100	1657	48.5	248	358	31	166358
ABalapap:69	ABalapap	69	1628	-23371	-22	-28	1628	45.3	215	313	44	351478
ABalapapa:96	ABalapapa	96	1703	-23296	87	84	1703	47.7	216	332	39	299942
ABalapapaa:133	ABalapapaa	133	1636	-23363	56	52	1636	52.0	208	338	32	169452
ABalapapap:133	ABalapapap	133	1598	-23401	9	19	1598	51.7	246	329	32	168589
ABalapapp:96	ABalapapp	96	1693	-23306	-146	-153	1693	54.2	253	319	41	337580
ABalapappa:134	ABalapappa	134	1653	-23346	-61	-72	1653	54.7	261	300	34	186138
ABalapappp:134	ABalapappp	134	1709	-23290	-8	-24	1709	54.5	282	345	34	194387
ABalapp:48	ABalapp	48	1529	-23470	-130	-130	1529	48.6	262	243	52	402827
ABalappa:68	ABalappa	68	1634	-23365	-72	-73	1634	51.8	255	279	46	389937
ABalappaa:98	ABalappaa	98	1722	-23277	108	111	1722	45.4	246	290	40	295361
ABalappaaa:132	ABalappaaa	132	1694	-23305	157	160	1694	45.8	242	288	33	171308
ABalappaap:132	ABalappaap	132	1603	-23396	61	59	1603	45.8	282	315	33	170412
ABalappap:98	ABalappap	98	1697	-23302	-55	-57	1697	53.9	280	263	41	341456
ABalappapa:133	ABalappapa	133	1681	-23318	1	-11	1681	54.2	279	255	37	211040
ABalappapp:133	ABalappapp	133	1599	-23400	-28	-32	1599	53.8	310	297	33	188003
ABalappp:68	ABalappp	68	1603	-23396	-114	-118	1603	53.0	316	268	45	379607
ABalapppa:96	ABalapppa	96	1642	-23357	0	0	1642	44.9	306	265	40	275874
ABalapppaa:131	ABalapppaa	131	1513	-23486	0	3	1513	42.1	284	278	33	167226
ABalapppap:131	ABalapppap	131	1562	-23437	-9	-2	1562	48.2	318	272	36	225055
ABalapppp:96	ABalapppp	96	1678	-23321	-114	-117	1678	54.4	338	246	41	343642
ABalappppa:134	ABalappppa	134	1600	-23399	0	1	1600	53.0	319	238	33	203376
ABalappppp:134	ABalappppp	134	1631	-23369	-77	-92	1631	54.6	349	269	36	213660
ABalp:16	ABalp	16	1473	-23526	-111	-110	1473	28.4	212	357	66	280496
ABalpa:28	ABalpa	28	1495	-23504	-125	-125	1495	40.7	261	372	60	363093
ABalpaa:47	ABalpaa	47	1480	-23519	-97	-97	1480	37.7	184	369	52	457079
ABalpaaa:68	ABalpaaa	68	1515	-23485	-30	-30	1515	25.3	106	329	43	370880
ABalpaaaa:100	ABalpaaaa	100	1440	-23559	-20	-16	1440	24.0	86	292	37	306456
ABalpaaaaa:141	ABalpaaaaa	141	1395	-23604	-29	-24	1395	25.5	76	271	32	182453
ABalpaaaap:141	ABalpaaaap	141	1457	-23542	10	10	1457	23.4	108	283	31	169062
ABalpaaap:100	ABalpaaap	100	1523	-23476	26	23	1523	30.4	124	311	35	250513
ABalpaaapa:142	ABalpaaapa	142	1472	-23527	55	45	1472	28.6	110	318	32	179557
ABalpaaapp:142	ABalpaaapp	142	1565	-23434	106	98	1565	35.3	124	308	30	170024
ABalpaap:68	ABalpaap	68	1540	-23459	-53	-53	1540	33.1	166	358	45	370098
ABalpaapa:94	ABalpaapa	94	1539	-23460	-37	-36	1539	30.4	149	362	40	336590
ABalpaapaa:128	ABalpaapaa	128	1427	-23572	5	0	1427	35.2	123	360	31	211023
ABalpaapap:128	ABalpaapap	128	1452	-23547	-20	-21	1452	36.7	154	344	33	195138
ABalpaapp:94	ABalpaapp	94	1518	-23481	-92	-92	1518	42.7	158	338	41	356839
ABalpaappa:128	ABalpaappa	128	1454	-23545	-25	-25	1454	42.9	130	322	34	227873
ABalpaappp:128	ABalpaappp	128	1488	-23511	-28	-20	1488	47.4	177	321	33	216707
ABalpap:47	ABalpap	47	1508	-23491	-78	-79	1508	39.7	270	336	54	403970
ABalpapa:68	ABalpapa	68	1575	-23425	0	0	1575	28.0	229	336	45	255333
ABalpapaa:95	ABalpapaa	95	1512	-23487	-28	-29	1512	22.8	211	338	38	214841
ABalpapaaa:132	ABalpapaaa	132	1468	-23531	31	36	1468	24.0	192	308	29	124735
ABalpapaap:132	ABalpapaap	132	1470	-23529	9	12	1470	27.6	211	340	33	162744
ABalpapap:95	ABalpapap	95	1502	-23498	-43	-43	1502	34.8	213	318	39	263200
ABalpapapa:131	ABalpapapa	131	1449	-23550	-19	-20	1449	34.5	204	316	33	189087
ABalpapapp:131	ABalpapapp	131	1469	-23530	-63	-67	1469	42.1	218	327	33	210245
ABalpapp:68	ABalpapp	68	1549	-23450	-47	-46	1549	37.6	294	330	45	301863
ABalpappa:94	ABalpappa	94	1523	-23476	-39	-44	1523	31.2	252	349	38	254851
ABalpappaa:134	ABalpappaa	134	1463	-23536	-7	-11	1463	36.2	213	356	30	184562
ABalpappap:134	ABalpappap	134	1493	-23506	19	18	1493	32.7	251	351	33	155534
ABalpappp:94	ABalpappp	94	1559	-23440	-13	-16	1559	35.4	284	316	39	230652
ABalpapppa:128	ABalpapppa	128	1457	-23542	-14	-19	1457	27.8	279	356	34	170870
ABalpapppp:128	ABalpapppp	128	1441	-23558	-38	-39	1441	35.7	294	322	34	158134
ABalpp:28	ABalpp	28	1481	-23518	-191	-191	1481	49.3	335	298	61	335958
ABalppa:46	ABalppa	46	1500	-23499	-216	-219	1500	52.1	310	328	52	447817
ABalppaa:68	ABalppaa	68	1544	-23455	-134	-134	1544	45.3	260	377	44	422367
ABalppaaa:99	ABalppaaa	99	1557	-23442	-84	-92	1557	49.6	283	372	38	350032
ABalppaaaa:138	ABalppaaaa	138	1550	-23450	5	3	1550	42.9	259	394	34	200039
ABalppaaap:138	ABalppaaap	138	1516	-23483	-27	-19	1516	49.7	294	368	31	187909
ABalppaap:99	ABalppaap	99	1561	-23438	11	9	1561	39.8	281	375	38	337867
ABalppaapa:141	ABalppaapa	141	1544	-23455	36	34	1544	34.4	267	384	30	164156
ABalppaapp:141	ABalppaapp	141	1540	-23459	24	23	1540	42.3	290	363	33	174244
ABalppap:68	ABalppap	68	1544	-23455	-129	-130	1544	50.6	321	343	46	468088
ABalppapa:98	ABalppapa	98	1570	-23429	-23	-27	1570	46.7	309	341	38	329213
ABalppapaa:138	ABalppapaa	138	1484	-23515	-37	-33	1484	44.4	319	333	32	160519
ABalppapap:138	ABalppapap	138	1499	-23500	-16	-18	1499	48.9	323	385	33	205129
ABalppapp:98	ABalppapp	98	1561	-23438	-96	-102	1561	52.7	334	311	40	378685
ABalppappa:140	ABalppappa	140	1536	-23463	-42	-45	1536	52.5	338	343	33	193461
ABalppappp:140	ABalppappp	140	1525	-23474	-14	-8	1525	50.2	355	303	32	179245
ABalppp:46	ABalppp	46	1475	-23524	-153	-154	1475	46.5	371	295	53	428943
ABalpppa:67	ABalpppa	67	1550	-23449	-56	-63	1550	40.5	353	339	45	420569
ABalpppaa:97	ABalpppaa	97	1572	-23427	4	0	1572	36.5	327	322	38	273012
ABalpppaaa:135	ABalpppaaa	135	1504	-23495	22	18	1504	35.3	337	325	34	159899
ABalpppaap:135	ABalpppaap	135	1440	-23559	-48	-48	1440	35.2	322	369	30	173219
ABalpppap:97	ABalpppap	97	1539	-23460	-53	-58	1539	45.5	359	343	40	403349
ABalpppapa:134	ABalpppapa	134	1524	-23475	5	5	1524	42.7	373	330	33	210480
ABalpppapp:134	ABalpppapp	134	1520	-23479	-20	-22	1520	47.2	372	379	36	272480
ABalpppp:67	ABalpppp	67	1555	-23444	-65	-65	1555	43.6	407	323	46	421418
ABalppppa:96	ABalppppa	96	1561	-23438	-135	-137	1561	52.9	386	297	42	438981
ABalppppaa:136	ABalppppaa	136	1601	-23398	77	78	1601	49.3	397	293	33	218255
ABalppppap:136	ABalppppap	136	1502	-23497	-72	-71	1502	53.2	389	343	34	243075
ABalppppp:96	ABalppppp	96	1545	-23454	-55	-59	1545	45.7	409	340	41	442172
ABalpppppa:135	ABalpppppa	135	1534	-23465	34	38	1534	47.1	422	346	34	261137
ABalpppppp:135	ABalpppppp	135	1508	-23491	11	15	1508	37.3	422	319	35	232113
ABar:7	ABar	7	1435	-23565	-209	-209	1435	43.0	218	178	81	679587
ABara:16	ABara	16	1458	-23541	-227	-229	1458	49.5	232	208	68	340322
ABaraa:28	ABaraa	28	1439	-23561	-225	-225	1439	43.4	177	175	59	327581
ABaraaa:46	ABaraaa	46	1475	-23524	-129	-130	1475	45.6	142	205	52	413255
ABaraaaa:66	ABaraaaa	66	1734	-23265	137	136	1734	49.7	128	247	45	342981
ABaraaaaa:96	ABaraaaaa	96	1848	-23151	298	300	1848	45.1	107	231	38	246157
ABaraaaaaa:134	ABaraaaaaa	134	1695	-23304	232	243	1695	41.7	89	237	31	134517
ABaraaaaap:134	ABaraaaaap	134	1718	-23281	193	209	1718	41.8	118	214	32	114883
ABaraaaap:96	ABaraaaap	96	1910	-23089	232	227	1910	51.6	161	264	38	224863
ABaraaaapa:133	ABaraaaapa	133	1780	-23219	283	285	1780	48.9	116	248	32	140190
ABaraaaapp:133	ABaraaaapp	133	1780	-23219	210	209	1780	52.5	158	232	32	122896
ABaraaap:66	ABaraaap	66	1603	-23396	-40	-39	1603	49.6	193	234	46	307344
ABaraaapa:92	ABaraaapa	92	1746	-23253	102	106	1746	49.8	154	207	40	293097
ABaraaapaa:128	ABaraaapaa	128	1682	-23317	166	174	1682	43.0	129	177	33	177904
ABaraaapap:128	ABaraaapap	128	1699	-23300	168	179	1699	49.7	163	198	33	173278
ABaraaapp:92	ABaraaapp	92	1742	-23257	32	35	1742	52.8	212	244	41	260096
ABaraaappa:127	ABaraaappa	127	1693	-23306	112	120	1693	54.2	193	216	33	147536
ABaraaappp:127	ABaraaappp	127	1650	-23349	41	40	1650	53.9	230	261	34	157560
ABaraap:46	ABaraap	46	1496	-23503	-138	-139	1496	42.3	220	163	51	353759
ABaraapa:66	ABaraapa	66	1652	-23347	5	5	1652	45.5	208	163	45	321407
ABaraapaa:93	ABaraapaa	93	1861	-23138	165	166	1861	47.2	228	146	39	267057
ABaraapaaa:128	ABaraapaaa	128	1770	-23229	195	205	1770	44.2	194	139	32	158212
ABaraapaap:128	ABaraapaap	128	1777	-23222	198	201	1777	47.7	235	167	32	148091
ABaraapap:93	ABaraapap	93	1839	-23160	167	179	1839	50.0	194	183	38	250239
ABaraapapa:129	ABaraapapa	129	1837	-23162	304	315	1837	42.5	158	149	30	158876
ABaraapapp:129	ABaraapapp	129	1656	-23343	93	125	1656	49.0	192	174	33	149487
ABaraapp:66	ABaraapp	66	1650	-23349	-21	-21	1650	49.4	268	202	45	290729
ABaraappa:93	ABaraappa	93	1969	-23030	272	272	1969	52.6	241	199	38	241893
ABaraappaa:129	ABaraappaa	129	1994	-23005	414	423	1994	54.1	216	182	30	137930
ABaraappap:129	ABaraappap	129	1704	-23295	63	66	1704	53.7	254	210	34	133831
ABaraappp:93	ABaraappp	93	1780	-23219	128	127	1780	44.2	290	208	40	237333
ABaraapppa:130	ABaraapppa	130	1719	-23280	133	135	1719	45.4	268	197	33	139383
ABaraapppp:130	ABaraapppp	130	1674	-23325	116	124	1674	45.0	300	223	33	134400
ABarap:28	ABarap	28	1461	-23538	-190	-190	1461	47.6	274	165	59	308283
ABarapa:47	ABarapa	47	1524	-23475	-114	-116	1524	48.6	285	137	51	392943
ABarapaa:67	ABarapaa	67	1697	-23302	30	30	1697	51.5	287	146	45	344185
ABarapaaa:99	ABarapaaa	99	1847	-23152	153	160	1847	53.4	286	175	37	224118
ABarapaaaa:136	ABarapaaaa	136	1837	-23162	242	244	1837	53.0	258	166	30	122727
ABarapaaap:136	ABarapaaap	136	1672	-23327	108	122	1672	51.4	293	178	34	122615
ABarapaap:99	ABarapaap	99	1818	-23181	174	178	1818	50.4	318	132	38	246675
ABarapaapa:136	ABarapaapa	136	1702	-23297	165	168	1702	47.9	297	120	33	136661
ABarapaapp:136	ABarapaapp	136	1713	-23286	156	157	1713	45.5	335	157	31	131088
ABarapap:67	ABarapap	67	1677	-23322	7	9	1677	50.3	340	189	45	317510
ABarapapa:97	ABarapapa	97	1754	-23245	78	84	1754	53.0	333	183	40	275119
ABarapapaa:136	ABarapapaa	136	1645	-23354	63	75	1645	49.0	328	201	32	146089
ABarapapap:136	ABarapapap	136	1674	-23325	100	98	1674	54.0	335	165	33	153324
ABarapapp:97	ABarapapp	97	1747	-23252	102	107	1747	46.5	360	200	38	248929
ABarapappa:137	ABarapappa	137	1665	-23334	71	69	1665	52.5	357	208	33	146298
ABarapappp:137	ABarapappp	137	1778	-23221	213	213	1778	45.2	382	188	32	140274
ABarapp:47	ABarapp	47	1537	-23462	-148	-150	1537	50.1	337	211	53	372026
ABarappa:67	ABarappa	67	1645	-23354	-7	-6	1645	46.0	358	259	44	285618
ABarappaa:95	ABarappaa	95	1730	-23269	114	113	1730	42.6	364	266	38	196578
ABarappaaa:135	ABarappaaa	135	1759	-23240	240	238	1759	41.8	337	290	29	115185
ABarappaap:135	ABarappaap	135	1612	-23387	82	84	1612	42.3	377	261	34	117927
ABarappap:95	ABarappap	95	1722	-23277	71	77	1722	47.5	396	232	38	212738
ABarappapa:134	ABarappapa	134	1757	-23243	209	214	1757	43.7	420	204	30	118363
ABarappapp:134	ABarappapp	134	1601	-23398	21	22	1601	47.4	405	246	33	140882
ABarappp:67	ABarappp	67	1650	-23349	-51	-50	1650	51.5	412	248	47	355790
ABarapppa:96	ABarapppa	96	1736	-23263	-53	-58	1736	54.1	433	263	40	282237
ABarapppaa:134	ABarapppaa	134	1743	-23256	161	160	1743	53.4	437	319	35	172067
ABarapppap:134	ABarapppap	134	1621	-23378	-30	-36	1621	53.7	423	263	34	161744
ABarapppp:96	ABarapppp	96	1727	-23272	115	117	1727	46.1	447	236	41	278960
ABarappppa:134	ABarappppa	134	1585	-23414	-22	-21	1585	53.0	441	230	34	171742
ABarappppp:134	ABarappppp	134	1638	-23361	109	105	1638	45.6	470	226	34	150222
ABarp:16	ABarp	16	1498	-23501	-90	-91	1498	26.0	226	148	66	255085
ABarpa:28	ABarpa	28	1461	-23538	-85	-85	1461	26.0	115	255	59	285477
ABarpaa:45	ABarpaa	45	1483	-23516	-36	-36	1483	27.1	107	232	51	365412
ABarpaaa:66	ABarpaaa	66	1623	-23376	44	44	1623	21.2	124	199	45	287796
ABarpaaaa:97	ABarpaaaa	97	1692	-23307	152	152	1692	25.2	120	182	38	297759
ABarpaaaaa:134	ABarpaaaaa	134	1562	-23437	120	121	1562	21.4	116	194	32	156706
ABarpaaaap:134	ABarpaaaap	134	1516	-23483	40	40	1516	13.1	151	184	32	139729
ABarpaaap:97	ABarpaaap	97	1621	-23378	67	68	1621	17.3	154	210	37	195994
ABarpaaapa:135	ABarpaaapa	135	1565	-23434	92	92	1565	18.2	149	219	30	112170
ABarpaaapp:135	ABarpaaapp	135	1553	-23446	64	64	1553	10.1	174	219	30	105286
ABarpaap:66	ABarpaap	66	1594	-23405	-12	-12	1594	37.6	143	225	45	354763
ABarpaapa:94	ABarpaapa	94	1717	-23282	152	155	1717	33.7	107	210	38	300938
ABarpaapaa:131	ABarpaapaa	131	1517	-23482	88	91	1517	27.2	92	211	30	164556
ABarpaapap:131	ABarpaapap	131	1538	-23461	60	59	1538	30.2	127	222	33	162788
ABarpaapp:94	ABarpaapp	94	1676	-23323	65	69	1676	41.5	155	238	40	317278
ABarpaappa:132	ABarpaappa	132	1553	-23446	40	40	1553	36.5	148	225	32	160969
ABarpaappp:132	ABarpaappp	132	1633	-23366	82	89	1633	44.9	171	231	33	172797
ABarpap:45	ABarpap	45	1510	-23489	-47	-47	1510	28.7	198	232	51	228476
ABarpapa:66	ABarpapa	66	1603	-23396	0	0	1603	39.8	237	224	45	278368
ABarpapaa:95	ABarpapaa	95	1741	-23258	133	134	1741	38.4	199	203	35	192895
ABarpapaaa:136	ABarpapaaa	136	1642	-23357	122	125	1642	36.0	180	195	29	124364
ABarpapaap:136	ABarpapaap	136	1596	-23404	81	86	1596	39.2	207	206	32	133726
ABarpapap:95	ABarpapap	95	1672	-23327	52	56	1672	42.9	246	232	39	221409
ABarpapapa:130	ABarpapapa	130	1676	-23323	131	130	1676	46.0	222	223	33	147913
ABarpapapp:130	ABarpapapp	130	1639	-23360	92	94	1639	43.0	255	251	32	122017
ABarpapp:66	ABarpapp	66	1612	-23387	24	23	1612	31.8	201	259	44	238992
ABarpappa:96	ABarpappa	96	1570	-23429	22	19	1570	25.0	184	252	36	151326
ABarpappaa:135	ABarpappaa	135	1533	-23466	69	73	1533	26.1	170	244	30	106391
ABarpappap:135	ABarpappap	135	1486	-23513	13	19	1486	28.9	194	271	29	82056
ABarpappp:96	ABarpappp	96	1715	-23284	107	110	1715	35.5	202	248	37	191922
ABarpapppa:132	ABarpapppa	132	1579	-23420	63	64	1579	34.1	182	240	30	103471
ABarpapppp:132	ABarpapppp	132	1620	-23379	108	112	1620	37.9	216	260	31	115885
ABarpp:28	ABarpp	28	1524	-23475	-62	-62	1524	18.3	224	235	59	137751
ABarppa:46	ABarppa	46	1558	-23441	-30	-29	1558	9.9	223	219	52	158687
ABarppaa:66	ABarppaa	66	1596	-23403	2	2	1596	11.1	185	195	44	167431
ABarppaaa:96	ABarppaaa	96	1616	-23383	42	43	1616	9.1	184	204	35	122965
ABarppaaaa:134	ABarppaaaa	134	1513	-23486	2	0	1513	5.0	183	231	30	93532
ABarppaaap:134	ABarppaaap	134	1492	-23507	10	11	1492	8.4	220	203	31	71505
ABarppaap:96	ABarppaap	96	1662	-23337	91	91	1662	12.3	207	156	38	173346
ABarppaapa:132	ABarppaapa	132	1494	-23505	10	10	1494	12.6	195	162	34	135683
ABarppaapp:132	ABarppaapp	132	1582	-23417	92	90	1582	9.6	245	176	30	78267
ABarppap:66	ABarppap	66	1601	-23398	33	32	1601	20.9	238	216	43	151122
ABarppapa:96	ABarppapa	96	1622	-23377	65	65	1622	17.2	234	197	37	135879
ABarppapaa:134	ABarppapaa	134	1486	-23513	1	0	1486	19.0	198	208	32	106016
ABarppapap:134	ABarppapap	134	1518	-23481	34	34	1518	19.6	260	202	33	95552
ABarppapp:96	ABarppapp	96	1640	-23359	87	90	1640	26.5	234	212	39	193087
ABarppappa:133	ABarppappa	133	1549	-23450	50	52	1549	29.1	217	222	31	98124
ABarppappp:133	ABarppappp	133	1556	-23443	72	74	1556	27.4	263	213	32	104032
ABarppp:46	ABarppp	46	1560	-23439	-10	-10	1560	28.7	289	211	50	181579
ABarpppa:67	ABarpppa	67	1651	-23348	43	44	1651	29.3	280	200	42	174552
ABarpppaa:97	ABarpppaa	97	1634	-23365	67	63	1634	32.0	264	216	36	161843
ABarpppaaa:136	ABarpppaaa	136	1607	-23392	98	98	1607	36.5	239	227	30	114812
ABarpppaap:136	ABarpppaap	136	1588	-23411	79	77	1588	34.3	283	232	33	101316
ABarpppap:97	ABarpppap	97	1657	-23342	87	91	1657	33.5	298	188	35	163061
ABarpppapa:136	ABarpppapa	136	1517	-23483	31	33	1517	30.2	287	184	32	99142
ABarpppapp:136	ABarpppapp	136	1609	-23390	99	106	1609	38.2	317	208	29	120081
ABarpppp:67	ABarpppp	67	1648	-23351	42	42	1648	35.7	329	240	43	206145
ABarppppa:97	ABarppppa	97	1624	-23375	60	60	1624	32.3	308	252	36	144041
ABarppppaa:136	ABarppppaa	136	1639	-23360	163	165	1639	32.5	307	280	30	89100
ABarppppap:136	ABarppppap	136	1549	-23450	17	34	1549	40.4	331	254	31	106876
ABarppppp:97	ABarppppp	97	1648	-23351	70	70	1648	35.0	354	232	38	181881
ABarpppppa:135	ABarpppppa	135	1634	-23365	98	95	1634	42.5	346	219	32	125682
ABarpppppp:135	ABarpppppp	135	1588	-23411	81	82	1588	33.3	385	237	32	102956
ABp:1	ABp	1	1207	-19625	-151	-151	1207	38.1	381	196	87	639322
ABpl:7	ABpl	7	924	-14075	-22	-22	924	17.6	358	238	75	142837
ABpla:17	ABpla	17	0	0	0	0	0	20.3	314	262	67	0
ABplaa:28	ABplaa	28	1459	-22151	-58	-58	1459	15.5	245	340	58	160646
ABplaaa:46	ABplaaa	46	1506	-23493	-74	-74	1506	11.8	190	325	52	213707
ABplaaaa:66	ABplaaaa	66	1512	-23487	-47	-47	1512	11.0	135	265	45	218510
ABplaaaaa:96	ABplaaaaa	96	1460	-23539	-58	-57	1460	10.3	130	300	38	210378
ABplaaaaaa:134	ABplaaaaaa	134	1384	-23615	1	0	1384	15.3	100	293	32	160326
ABplaaaaap:134	ABplaaaaap	134	1420	-23579	13	10	1420	12.2	132	309	31	125341
ABplaaaap:96	ABplaaaap	96	1512	-23487	-24	-24	1512	8.0	161	250	35	126723
ABplaaaapa:133	ABplaaaapa	133	1453	-23546	-32	-34	1453	6.4	145	281	33	125757
ABplaaaapp:133	ABplaaaapp	133	1392	-23607	-42	-47	1392	9.8	178	259	30	87004
ABplaaap:66	ABplaaap	66	1473	-23526	-59	-59	1473	16.1	195	277	43	150901
ABplaaapa:94	ABplaaapa	94	1520	-23480	-21	-21	1520	9.7	186	306	38	161054
ABplaaapaa:131	ABplaaapaa	131	1399	-23600	-15	-18	1399	11.4	153	346	30	156306
ABplaaapap:131	ABplaaapap	131	1425	-23574	-17	-18	1425	12.1	184	312	31	106778
ABplaaapp:94	ABplaaapp	94	1516	-23483	-26	-26	1516	11.6	216	250	38	128753
ABplaaappa:128	ABplaaappa	128	1471	-23528	41	39	1471	12.5	208	275	31	90606
ABplaaappp:128	ABplaaappp	128	1414	-23585	-23	-19	1414	14.3	230	243	31	86422
ABplaap:46	ABplaap	46	1494	-23506	-74	-74	1494	23.3	272	296	50	177374
ABplaapa:67	ABplaapa	67	1536	-23463	-26	-25	1536	13.5	254	302	42	121764
ABplaapaa:96	ABplaapaa	96	1544	-23455	0	-3	1544	8.1	245	305	38	127093
ABplaapaaa:132	ABplaapaaa	132	1449	-23550	-3	-2	1449	10.6	232	309	31	80664
ABplaapaap:132	ABplaapaap	132	1464	-23535	-29	-31	1464	6.0	205	345	33	119346
ABplaapap:96	ABplaapap	96	1520	-23479	-3	-3	1520	16.7	261	296	38	135918
ABplaapapa:133	ABplaapapa	133	1404	-23595	-38	-45	1404	17.7	236	310	32	106370
ABplaapapp:133	ABplaapapp	133	1499	-23500	62	59	1499	22.5	268	308	30	84095
ABplaapp:67	ABplaapp	67	1531	-23468	-41	-44	1531	29.0	281	280	43	167410
ABplaappa:96	ABplaappa	96	1488	-23511	-32	-33	1488	23.7	222	280	36	137584
ABplaappaa:134	ABplaappaa	134	1478	-23521	22	30	1478	27.0	221	298	28	102258
ABplaappap:134	ABplaappap	134	1475	-23524	23	23	1475	27.2	238	265	32	93123
ABplaappp:96	ABplaappp	96	1512	-23487	-43	-41	1512	32.6	261	272	37	157827
ABplaapppa:131	ABplaapppa	131	1438	-23561	-49	-50	1438	35.9	245	303	33	131180
ABplaapppp:131	ABplaapppp	131	1466	-23533	11	17	1466	31.2	274	274	31	99191
ABplap:28	ABplap	28	1437	-22173	-52	-52	1437	20.1	337	281	59	124798
ABplapa:46	ABplapa	46	1551	-23448	-32	-31	1551	8.1	316	265	51	118533
ABplapaa:66	ABplapaa	66	1552	-23447	-1	0	1552	8.2	256	237	43	111994
ABplapaaa:97	ABplapaaa	97	1554	-23445	8	8	1554	6.8	257	209	37	118301
ABplapaaaa:140	ABplapaaaa	140	1490	-23509	1	-4	1490	5.2	247	246	30	66784
ABplapaaap:140	ABplapaaap	140	1488	-23511	29	29	1488	10.1	267	210	29	58556
ABplapaap:97	ABplapaap	97	1492	-23507	-33	-35	1492	11.1	295	238	37	106401
ABplapaapa:135	ABplapaapa	135	1405	-23594	-30	-30	1405	10.6	267	269	33	73782
ABplapaapp:135	ABplapaapp	135	1517	-23482	61	61	1517	15.6	305	244	30	73366
ABplapap:66	ABplapap	66	1504	-23495	-41	-41	1504	16.0	310	221	44	126205
ABplapapa:96	ABplapapa	96	1500	-23499	-30	-33	1500	20.3	278	236	38	148654
ABplapapaa:135	ABplapapaa	135	1455	-23544	15	16	1455	19.3	264	259	32	88252
ABplapapap:135	ABplapapap	135	1458	-23541	-4	-10	1458	24.2	301	232	32	95438
ABplapapp:96	ABplapapp	96	1514	-23485	-13	-14	1514	21.8	330	219	37	139944
ABplapappa:137	ABplapappa	137	1441	-23558	-28	-28	1441	21.2	338	218	30	80861
ABplapappp:137	ABplapappp	137	1512	-23487	25	25	1512	32.3	337	234	30	98991
ABplapp:46	ABplapp	46	1497	-23502	-48	-48	1497	22.6	376	273	50	145791
ABplappa:66	ABplappa	66	1526	-23473	-27	-28	1526	24.7	338	289	43	151885
ABplappaa:95	ABplappaa	95	1525	-23474	-5	-6	1525	23.7	304	302	37	150595
ABplappaaa:133	ABplappaaa	133	1437	-23562	-16	-20	1437	18.4	277	345	30	106013
ABplappaap:133	ABplappaap	133	1467	-23532	-1	-2	1467	23.7	311	295	33	93031
ABplappap:95	ABplappap	95	1525	-23474	-26	-28	1525	26.6	356	264	38	145823
ABplappapa:130	ABplappapa	130	1468	-23531	1	5	1468	29.0	345	282	33	111950
ABplappapp:130	ABplappapp	130	1496	-23503	34	36	1496	26.0	378	245	30	93272
ABplappp:66	ABplappp	66	1518	-23481	-50	-50	1518	23.2	403	303	44	166307
ABplapppa:96	ABplapppa	96	1469	-23530	-91	-91	1469	34.8	381	305	39	226732
ABplapppaa:134	ABplapppaa	134	1457	-23542	-35	-33	1457	37.1	367	298	32	133136
ABplapppap:134	ABplapppap	134	1484	-23515	2	2	1484	31.3	404	302	33	136509
ABplapppp:96	ABplapppp	96	1500	-23499	-43	-41	1500	25.8	411	285	38	165502
ABplappppa:135	ABplappppa	135	1410	-23589	-61	-54	1410	22.9	431	296	33	97670
ABplappppp:135	ABplappppp	135	1455	-23544	-6	-9	1455	24.9	388	277	31	89935
ABplp:17	ABplp	17	1387	-21339	-50	-50	1387	20.3	397	345	67	194730
ABplpa:28	ABplpa	28	1491	-23509	-140	-140	1491	28.2	369	382	58	255535
ABplpaa:46	ABplpaa	46	1503	-23496	-76	-76	1503	21.7	256	385	51	268114
ABplpaaa:67	ABplpaaa	67	1497	-23502	-81	-81	1497	13.6	163	344	44	209721
ABplpaaaa:96	ABplpaaaa	96	1418	-23581	-57	-58	1418	20.3	120	342	38	223077
ABplpaaaaa:135	ABplpaaaaa	135	1356	-23643	-44	-40	1356	21.7	93	320	31	127688
ABplpaaaap:135	ABplpaaaap	135	1410	-23589	-5	-7	1410	28.8	118	355	32	154765
ABplpaaap:96	ABplpaaap	96	1514	-23485	1	0	1514	17.6	166	331	35	140776
ABplpaaapa:135	ABplpaaapa	135	1439	-23560	5	5	1439	20.6	128	341	32	129995
ABplpaaapp:135	ABplpaaapp	135	1442	-23557	1	0	1442	21.8	170	335	29	99592
ABplpaap:67	ABplpaap	67	1513	-23486	-50	-51	1513	14.9	238	365	44	187424
ABplpaapa:95	ABplpaapa	95	1540	-23459	-15	-16	1540	21.6	180	377	37	201680
ABplpaapaa:131	ABplpaapaa	131	1409	-23590	-37	-41	1409	18.0	155	368	30	132182
ABplpaapap:131	ABplpaapap	131	1470	-23529	6	6	1470	28.5	167	372	33	152313
ABplpaapp:95	ABplpaapp	95	1531	-23468	-22	-25	1531	11.5	230	348	38	153253
ABplpaappa:132	ABplpaappa	132	1403	-23596	-45	-44	1403	20.6	193	385	33	142200
ABplpaappp:132	ABplpaappp	132	1485	-23514	33	31	1485	13.0	219	351	33	100929
ABplpap:46	ABplpap	46	1515	-23484	-56	-56	1515	26.8	339	363	52	257314
ABplpapa:67	ABplpapa	67	1536	-23463	-64	-64	1536	25.7	280	395	44	241204
ABplpapaa:93	ABplpapaa	93	1563	-23436	-31	-31	1563	28.4	228	394	38	203909
ABplpapaaa:128	ABplpapaaa	128	1505	-23494	0	-5	1505	36.8	223	395	30	139779
ABplpapaap:128	ABplpapaap	128	1433	-23566	-37	-32	1433	29.9	210	385	35	170891
ABplpapap:93	ABplpapap	93	1556	-23443	-18	-22	1556	20.2	268	371	39	180883
ABplpapapa:128	ABplpapapa	128	1468	-23531	5	0	1468	22.1	234	397	34	137358
ABplpapapp:128	ABplpapapp	128	1451	-23548	3	0	1451	20.6	251	361	32	102688
ABplpapp:67	ABplpapp	67	1528	-23471	-26	-27	1528	23.8	345	366	45	194853
ABplpappa:92	ABplpappa	92	1524	-23475	-22	-25	1524	24.6	306	361	37	155828
ABplpappaa:130	ABplpappaa	130	1399	-23600	-44	-42	1399	18.1	281	339	31	104093
ABplpappap:130	ABplpappap	130	1444	-23555	-17	-22	1444	20.5	313	363	35	104312
ABplpappp:92	ABplpappp	92	1543	-23456	-20	-22	1543	26.8	350	348	40	161211
ABplpapppa:128	ABplpapppa	128	1441	-23558	-33	-34	1441	26.1	331	387	34	123713
ABplpapppp:128	ABplpapppp	128	1482	-23517	-14	-12	1482	27.7	368	346	34	110181
ABplpp:28	ABplpp	28	1483	-23516	-96	-96	1483	30.1	436	321	58	230737
ABplppa:47	ABplppa	47	1536	-23463	-62	-62	1536	13.1	388	358	51	204051
ABplppaa:69	ABplppaa	69	1553	-23446	-14	-15	1553	10.5	310	320	42	104528
ABplppaaa:100	ABplppaaa	100	1494	-23505	-17	-15	1494	14.9	323	294	37	106187
ABplppaaaa:137	ABplppaaaa	137	1422	-23577	-17	-17	1422	14.2	301	290	30	49710
ABplppaaap:137	ABplppaaap	137	1473	-23526	24	26	1473	15.2	344	306	31	61477
ABplppaap:100	ABplppaap	100	1593	-23406	24	24	1593	8.1	347	333	38	105585
ABplppaapa:136	ABplppaapa	136	1507	-23492	4	4	1507	9.1	362	341	31	71295
ABplppaapp:136	ABplppaapp	136	1472	-23527	-1	2	1472	11.2	323	332	32	65535
ABplppap:69	ABplppap	69	1532	-23467	-26	-28	1532	10.7	378	331	43	127868
ABplppapa:98	ABplppapa	98	1494	-23505	-24	-24	1494	19.6	375	321	37	122547
ABplppapaa:134	ABplppapaa	134	1458	-23541	-6	-4	1458	22.8	360	314	32	84982
ABplppapap:134	ABplppapap	134	1494	-23505	5	4	1494	13.6	399	317	31	70052
ABplppapp:98	ABplppapp	98	1540	-23459	-29	-28	1540	8.1	405	330	38	110274
ABplppappa:135	ABplppappa	135	1510	-23489	-21	-21	1510	8.7	398	363	33	89556
ABplppappp:135	ABplppappp	135	1492	-23507	-17	-18	1492	7.1	429	317	31	57652
ABplppp:47	ABplppp	47	1504	-23495	-56	-56	1504	30.0	434	341	51	279607
ABplpppa:69	ABplpppa	69	1607	-23392	30	30	1607	15.8	416	370	43	197667
ABplpppaa:99	ABplpppaa	99	1651	-23348	98	97	1651	16.1	374	373	38	153229
ABplpppaaa:138	ABplpppaaa	138	1838	-23161	299	298	1838	21.4	366	395	34	124521
ABplpppaap:138	ABplpppaap	138	1824	-23175	282	285	1824	18.4	384	353	30	87189
ABplpppap:99	ABplpppap	99	1683	-23316	116	120	1683	15.7	436	357	38	146517
ABplpppapa:136	ABplpppapa	136	1844	-23155	296	296	1844	18.1	419	388	33	100528
ABplpppapp:136	ABplpppapp	136	1747	-23252	196	197	1747	13.0	436	350	31	75142
ABplpppp:69	ABplpppp	69	1522	-23477	-62	-63	1522	24.2	469	346	45	227464
ABplppppa:98	ABplppppa	98	1657	-23342	91	88	1657	27.0	440	325	40	183634
ABplppppaa:134	ABplppppaa	134	1769	-23231	271	269	1769	25.6	421	341	35	122636
ABplppppap:134	ABplppppap	134	1752	-23247	242	242	1752	22.1	467	325	31	88130
ABplppppp:98	ABplppppp	98	1676	-23323	99	100	1676	20.1	487	360	39	189847
ABplpppppa:137	ABplpppppa	137	1893	-23106	336	341	1893	16.7	462	374	31	88550
ABplpppppp:137	ABplpppppp	137	1803	-23196	270	273	1803	19.9	498	345	31	84478
ABpr:7	ABpr	7	1450	-23549	-198	-198	1450	42.5	441	165	77	614923
ABpra:16	ABpra	16	1479	-23520	-142	-143	1479	38.6	369	133	64	307010
ABpraa:28	ABpraa	28	1520	-23479	-71	-72	1520	18.8	222	144	58	207387
ABpraaa:47	ABpraaa	47	1457	-23543	-101	-101	1457	23.6	161	156	51	337976
ABpraaaa:68	ABpraaaa	68	1546	-23453	-49	-50	1546	38.0	147	158	43	389482
ABpraaaaa:98	ABpraaaaa	98	1551	-23448	0	2	1551	38.0	132	171	37	318158
ABpraaaaaa:135	ABpraaaaaa	135	1491	-23508	30	42	1491	32.2	129	174	34	246265
ABpraaaaap:135	ABpraaaaap	135	1456	-23543	3	7	1456	25.8	137	153	32	201242
ABpraaaap:98	ABpraaaap	98	1604	-23395	12	9	1604	38.0	174	151	36	284559
ABpraaaapa:135	ABpraaaapa	135	1528	-23471	31	38	1528	36.0	152	165	34	233616
ABpraaaapp:135	ABpraaaapp	135	1557	-23442	76	76	1557	29.0	182	151	31	163818
ABpraaap:68	ABpraaap	68	1537	-23462	-33	-33	1537	28.4	191	184	43	254968
ABpraaapa:95	ABpraaapa	95	1585	-23414	28	28	1585	30.4	163	196	37	272312
ABpraaapaa:132	ABpraaapaa	132	1446	-23553	-28	-32	1446	21.8	161	169	33	214504
ABpraaapap:132	ABpraaapap	132	1491	-23508	-25	-18	1491	28.9	172	195	31	162885
ABpraaapp:95	ABpraaapp	95	1573	-23426	0	0	1573	27.1	198	159	39	281933
ABpraaappa:127	ABpraaappa	127	1476	-23523	22	24	1476	23.1	199	142	34	215636
ABpraaappp:127	ABpraaappp	127	1532	-23467	54	55	1532	26.9	213	177	33	152201
ABpraap:47	ABpraap	47	1546	-23453	-40	-40	1546	24.0	253	128	51	296642
ABpraapa:68	ABpraapa	68	1564	-23435	-47	-47	1564	28.9	208	123	43	323670
ABpraapaa:96	ABpraapaa	96	1587	-23413	0	-1	1587	34.8	203	123	37	303923
ABpraapaaa:134	ABpraapaaa	134	1477	-23522	-37	-33	1477	34.1	210	134	33	201277
ABpraapaap:134	ABpraapaap	134	1505	-23494	38	36	1505	28.1	197	114	30	177155
ABpraapap:96	ABpraapap	96	1661	-23338	44	42	1661	35.8	250	110	38	293486
ABpraapapa:133	ABpraapapa	133	1589	-23410	17	15	1589	41.0	221	117	33	208125
ABpraapapp:133	ABpraapapp	133	1571	-23428	32	40	1571	37.5	251	129	33	185959
ABpraapp:68	ABpraapp	68	1610	-23389	2	3	1610	28.8	264	144	43	263269
ABpraappa:94	ABpraappa	94	1654	-23345	15	14	1654	36.3	244	168	38	253902
ABpraappaa:130	ABpraappaa	130	1657	-23342	111	116	1657	38.2	212	165	30	154985
ABpraappap:130	ABpraappap	130	1601	-23398	62	61	1601	37.0	250	181	33	150956
ABpraappp:94	ABpraappp	94	1617	-23382	20	21	1617	27.9	281	134	40	257687
ABpraapppa:127	ABpraapppa	127	1573	-23426	92	92	1573	28.3	261	149	33	150794
ABpraapppp:127	ABpraapppp	127	1529	-23470	56	60	1529	27.9	301	140	32	158412
ABprap:28	ABprap	28	1504	-23495	-82	-82	1504	29.8	317	136	58	242430
ABprapa:47	ABprapa	47	1501	-23498	-110	-110	1501	32.1	327	102	50	384172
ABprapaa:68	ABprapaa	68	1622	-23377	-17	-16	1622	40.8	263	112	43	374957
ABprapaaa:99	ABprapaaa	99	1643	-23356	3	1	1643	43.5	279	146	37	275319
ABprapaaaa:135	ABprapaaaa	135	1626	-23373	74	76	1626	47.2	261	137	31	164883
ABprapaaap:135	ABprapaaap	135	1501	-23498	-14	-14	1501	40.2	285	158	32	139154
ABprapaap:99	ABprapaap	99	1608	-23391	-7	-8	1608	37.6	306	106	37	279264
ABprapaapa:137	ABprapaapa	137	1658	-23341	143	143	1658	37.4	282	115	30	151861
ABprapaapp:137	ABprapaapp	137	1521	-23478	-6	-8	1521	38.5	325	122	33	163804
ABprapap:68	ABprapap	68	1580	-23419	-38	-40	1580	36.0	327	117	44	320297
ABprapapa:95	ABprapapa	95	1612	-23387	25	24	1612	38.7	325	155	37	253444
ABprapapaa:132	ABprapapaa	132	1519	-23480	2	11	1519	38.7	321	171	31	155821
ABprapapap:132	ABprapapap	132	1525	-23474	31	34	1525	37.0	356	158	32	159768
ABprapapp:95	ABprapapp	95	1610	-23389	-13	-15	1610	31.8	347	113	40	285168
ABprapappa:130	ABprapappa	130	1510	-23489	-2	1	1510	30.3	337	115	35	183574
ABprapappp:130	ABprapappp	130	1484	-23515	1	0	1484	29.4	376	141	32	148830
ABprapp:47	ABprapp	47	1511	-23488	-76	-77	1511	32.4	362	167	50	271926
ABprappa:68	ABprappa	68	1574	-23425	-11	-12	1574	33.5	326	173	41	225284
ABprappaa:97	ABprappaa	97	1577	-23422	39	40	1577	25.0	326	159	37	185588
ABprappaaa:137	ABprappaaa	137	1552	-23447	91	89	1552	20.3	315	170	32	109201
ABprappaap:137	ABprappaap	137	1508	-23491	45	46	1508	27.1	341	164	30	113031
ABprappap:97	ABprappap	97	1583	-23416	40	45	1583	28.5	363	177	37	183213
ABprappapa:135	ABprappapa	135	1485	-23514	6	3	1485	32.8	349	198	30	106686
ABprappapp:135	ABprappapp	135	1474	-23525	-17	-10	1474	24.9	369	192	30	99172
ABprappp:68	ABprappp	68	1564	-23435	-28	-29	1564	31.2	381	159	44	236710
ABprapppa:95	ABprapppa	95	1617	-23382	72	72	1617	28.0	413	166	39	187477
ABprapppaa:133	ABprapppaa	133	1520	-23479	53	52	1520	21.3	404	197	32	95910
ABprapppap:133	ABprapppap	133	1595	-23404	125	125	1595	26.9	423	121	36	185990
ABprapppp:95	ABprapppp	95	1606	-23393	46	45	1606	37.7	385	183	39	232732
ABprappppa:133	ABprappppa	133	1571	-23428	71	71	1571	31.1	394	184	34	122563
ABprappppp:133	ABprappppp	133	1621	-23378	85	91	1621	38.6	389	200	33	148325
ABprp:16	ABprp	16	1480	-23519	-106	-107	1480	32.5	451	198	65	241675
ABprpa:28	ABprpa	28	1537	-23462	-65	-65	1537	14.2	387	159	60	180186
ABprpaa:46	ABprpaa	46	1570	-23429	-25	-26	1570	11.2	333	152	52	177290
ABprpaaa:67	ABprpaaa	67	1539	-23460	-37	-37	1539	12.4	258	147	45	216662
ABprpaaaa:94	ABprpaaaa	94	1523	-23476	-26	-23	1523	21.5	234	122	40	311102
ABprpaaaaa:130	ABprpaaaaa	130	1420	-23579	-59	-60	1420	17.0	242	145	34	171666
ABprpaaaap:130	ABprpaaaap	130	1454	-23545	-3	-1	1454	25.2	242	113	33	207839
ABprpaaap:94	ABprpaaap	94	1549	-23450	-24	-25	1549	15.6	277	151	38	193030
ABprpaaapa:129	ABprpaaapa	129	1469	-23530	-3	-10	1469	15.6	276	161	31	113530
ABprpaaapp:129	ABprpaaapp	129	1462	-23537	-18	-22	1462	17.2	289	130	33	169641
ABprpaap:67	ABprpaap	67	1503	-23496	-78	-78	1503	18.0	341	152	44	181394
ABprpaapa:93	ABprpaapa	93	1604	-23395	18	15	1604	11.8	313	163	37	132265
ABprpaapaa:129	ABprpaapaa	129	1534	-23465	65	69	1534	13.0	301	191	30	90257
ABprpaapap:129	ABprpaapap	129	1450	-23549	-34	-35	1450	10.0	317	149	33	121480
ABprpaapp:93	ABprpaapp	93	1553	-23446	-28	-29	1553	14.7	364	167	39	150346
ABprpaappa:127	ABprpaappa	127	1485	-23514	7	2	1485	8.7	333	209	33	92234
ABprpaappp:127	ABprpaappp	127	1472	-23527	5	5	1472	14.5	354	182	34	120147
ABprpap:46	ABprpap	46	1488	-23511	-53	-53	1488	16.2	424	189	50	148933
ABprpapa:67	ABprpapa	67	1593	-23406	11	11	1593	8.7	361	241	43	93683
ABprpapaa:93	ABprpapaa	93	1514	-23485	-29	-30	1514	9.4	353	220	38	110423
ABprpapaaa:129	ABprpapaaa	129	1462	-23538	-18	-21	1462	7.1	320	251	33	80064
ABprpapaap:129	ABprpapaap	129	1483	-23516	34	26	1483	12.1	345	257	32	81990
ABprpapap:93	ABprpapap	93	1528	-23471	-11	-12	1528	12.9	392	263	38	115865
ABprpapapa:128	ABprpapapa	128	1430	-23569	-26	-27	1430	15.6	373	272	31	78555
ABprpapapp:128	ABprpapapp	128	1460	-23539	-31	-34	1460	11.5	411	269	32	80702
ABprpapp:67	ABprpapp	67	1507	-23492	-38	-37	1507	16.2	415	197	45	149351
ABprpappa:91	ABprpappa	91	1535	-23464	-15	-16	1535	18.4	390	219	38	128680
ABprpappaa:124	ABprpappaa	124	1410	-23589	-43	-40	1410	11.6	371	233	32	86286
ABprpappap:124	ABprpappap	124	1420	-23579	-24	-27	1420	17.9	412	241	34	108563
ABprpappp:91	ABprpappp	91	1544	-23456	-34	-34	1544	15.6	436	183	40	134924
ABprpapppa:124	ABprpapppa	124	1469	-23530	17	20	1469	11.0	402	202	33	84689
ABprpapppp:124	ABprpapppp	124	1428	-23571	-22	-25	1428	16.0	446	191	35	113477
ABprpp:28	ABprpp	28	1523	-23476	-65	-65	1523	18.3	469	203	58	169080
ABprppa:46	ABprppa	46	1570	-23429	-43	-44	1570	9.6	497	206	51	146148
ABprppaa:67	ABprppaa	67	1517	-23482	-34	-35	1517	16.5	478	222	43	128902
ABprppaaa:94	ABprppaaa	94	1535	-23464	-9	-9	1535	13.0	455	233	36	100526
ABprppaaaa:129	ABprppaaaa	129	1528	-23471	55	52	1528	7.1	443	214	35	112382
ABprppaaap:129	ABprppaaap	129	1428	-23571	-21	-25	1428	16.0	468	230	34	107878
ABprppaap:94	ABprppaap	94	1562	-23437	-10	-12	1562	7.7	495	262	39	130490
ABprppaapa:132	ABprppaapa	132	1461	-23538	-19	-15	1461	8.0	486	225	33	98244
ABprppaapp:132	ABprppaapp	132	1470	-23529	-75	-83	1470	6.8	501	274	33	95725
ABprppap:67	ABprppap	67	1594	-23405	-9	-10	1594	10.7	489	167	44	149620
ABprppapa:97	ABprppapa	97	1543	-23456	-8	-8	1543	12.1	499	202	36	107924
ABprppapaa:133	ABprppapaa	133	1476	-23523	-14	-14	1476	8.2	498	182	36	120503
ABprppapap:133	ABprppapap	133	1441	-23558	-18	-18	1441	17.6	495	203	30	96017
ABprppapp:97	ABprppapp	97	1525	-23474	-6	-6	1525	14.5	509	147	40	202866
ABprppappa:135	ABprppappa	135	1464	-23535	12	10	1464	13.9	536	168	35	139038
ABprppappp:135	ABprppappp	135	1439	-23560	-7	-8	1439	21.0	556	142	32	174054
ABprppp:46	ABprppp	46	1505	-23494	-51	-51	1505	21.4	506	262	51	205309
ABprpppa:67	ABprpppa	67	1530	-23470	-20	-21	1530	19.1	515	273	45	177616
ABprpppaa:92	ABprpppaa	92	1507	-23492	-33	-35	1507	16.6	526	255	40	131672
ABprpppaaa:127	ABprpppaaa	127	1418	-23581	-32	-33	1418	20.0	478	269	34	99684
ABprpppaap:127	ABprpppaap	127	1457	-23542	12	12	1457	10.7	534	234	34	97408
ABprpppap:92	ABprpppap	92	1634	-23365	-6	-9	1634	10.3	505	318	41	136785
ABprpppapa:124	ABprpppapa	124	1432	-23567	-33	-27	1432	11.2	523	305	36	132215
ABprpppapp:124	ABprpppapp	124	1545	-23454	39	42	1545	10.5	488	338	36	144998
ABprpppp:67	ABprpppp	67	1525	-23474	-94	-94	1525	8.0	458	297	44	109710
ABprppppa:92	ABprppppa	92	1555	-23444	-4	-3	1555	18.0	459	290	39	135961
ABprppppaa:127	ABprppppaa	127	1452	-23547	-10	-8	1452	15.0	452	287	36	129300
ABprppppap:127	ABprppppap	127	1472	-23527	10	15	1472	19.4	502	306	31	95791
ABprppppp:92	ABprppppp	92	1559	-23440	-44	-48	1559	8.2	455	301	38	106349
ABprpppppa:127	ABprpppppa	127	1476	-23523	-17	-17	1476	8.4	450	280	37	116178
ABprpppppp:127	ABprpppppp	127	1545	-23454	-28	-31	1545	5.7	478	318	34	117904
EMS:1	EMS	1	1462	-23537	-164	-164	1462	38.3	376	337	84	664990
MS:15	MS	15	1471	-23528	-193	-194	1471	47.6	360	236	69	454160
MSa:39	MSa	39	1458	-23541	-203	-205	1458	46.6	406	156	59	293160
MSaa:75	MSaa	75	1462	-23537	-131	-134	1462	43.3	395	131	49	153324
MSap:75	MSap	75	1464	-23535	-154	-155	1464	48.1	461	177	49	152775
MSp:39	MSp	39	1485	-23514	-113	-114	1485	36.3	420	219	57	193943
MSpa:77	MSpa	77	1456	-22797	-39	-39	1456	32.0	428	216	47	104755
MSpp:77	MSpp	77	1497	-23502	-71	-72	1497	39.6	457	300	48	144673
E:15	E	15	1472	-23527	-182	-183	1472	42.9	461	283	69	430669
Ea:40	Ea	40	1463	-23536	-189	-190	1463	44.8	465	323	58	270594
Eal:80	Eal	80	1475	-23524	-89	-93	1475	37.2	404	382	47	138495
Eala:159	Eala	159	1357	-23643	-117	-118	1357	37.0	358	402	32	53672
Ealp:159	Ealp	159	1526	-23474	10	9	1526	36.5	400	358	30	48346
Ear:80	Ear	80	1484	-23515	-92	-93	1484	34.4	482	357	48	138871
Ep:40	Ep	40	1458	-23541	-149	-150	1458	40.3	521	235	57	260498
Epl:76	Epl	76	1135	-17775	-44	-44	1135	27.9	519	241	49	78734
Epr:76	Epr	76	1439	-23560	-166	-169	1439	48.0	518	251	51	178643
Epra:158	Epra	158	1311	-23688	-162	-162	1311	44.3	531	171	36	69060
Eprp:158	Eprp	158	1382	-23618	-64	-64	1382	46.6	521	242	34	55880
P2:1	P2	1	1443	-23556	-183	-183	1443	29.7	550	287	83	705094
C:16	C	16	1434	-23565	-173	-174	1434	31.0	587	222	66	465890
Ca:47	Ca	47	1518	-23481	-109	-109	1518	29.1	499	146	56	196563
Caa:96	Caa	96	1266	-18525	-15	-13	1266	22.2	415	119	45	62047
Cap:96	Cap	96	1601	-23398	-36	-40	1601	28.3	480	153	45	88701
Cp:47	Cp	47	1487	-23512	-113	-114	1487	25.1	580	186	55	188803
Cpa:103	Cpa	103	1467	-23532	-49	-53	1467	30.8	557	160	45	117055
Cpp:103	Cpp	103	1439	-23560	-118	-118	1439	21.2	586	198	43	87415
P3:16	P3	16	1485	-23514	-116	-117	1485	25.4	535	291	63	323793
D:48	D	48	1432	-22052	-85	-87	1432	25.7	540	328	53	147651
Da:114	Da	114	1429	-23570	-91	-93	1429	28.5	552	325	42	76368
Dp:114	Dp	114	1411	-23588	-45	-47	1411	17.4	584	291	46	102597
P4:48	P4	48	1464	-23535	-150	-151	1464	34.6	598	263	57	250074
Z2:134	Z2	134	1425	-23574	-43	-50	1425	35.1	601	255	43	100085
Z3:134	Z3	134	1381	-23618	-128	-136	1381	42.4	540	314	43	96399
