# Supplementary material for: Quantitative Differences in Nuclear β-catenin and TCF Pattern Embryonic Cells in C. elegans
Source: PLoS Genet. 2015 Oct 21;11(10):e1005585. doi: 10.1371/journal.pgen.1005585 (PMC4619327; doi:10.1371/journal.pgen.1005585)
Supplement: S1 Data — For each cell analyzed, birth time is given in column 3 and the average nuclear reporter intensity over the lifetime of the cell (corrected for background) is given in column 7 (“blot”). For information on each embryo’s strain information and experimental conditions, refer to S2 Table. (ZIP) [file pgen.1005585.s005.zip › CAs/CA20121005_pax-3_pop-1i_L3.csv]

cellTime	cell	time	none	global	local	blot	cross	z	x	y	size	gweight
ABa:1	ABa	1	1353	-23647	-273	-273	1353	39.0	524	294	74	551045
ABal:2	ABal	2	1395	-23605	-208	-208	1395	35.7	542	277	76	595092
ABala:9	ABala	9	1472	-23527	-146	-146	1472	28.9	567	223	65	333566
ABalaa:21	ABalaa	21	1492	-23507	-99	-99	1492	20.6	578	239	58	298671
ABalaaa:38	ABalaaa	38	1508	-23491	-61	-60	1508	17.3	574	241	50	371884
ABalaaaa:59	ABalaaaa	59	1504	-23495	-51	-53	1504	25.2	564	198	43	330768
ABalaaaal:87	ABalaaaal	87	1593	-23406	-3	-2	1593	40.5	506	228	35	231384
ABalaaaala:122	ABalaaaala	122	1468	-23531	-16	-27	1468	38.2	470	205	30	143691
ABalaaaalp:122	ABalaaaalp	122	1502	-23498	14	14	1502	34.9	495	224	30	168161
ABalaaaar:87	ABalaaaar	87	1608	-23391	-46	-47	1608	49.1	516	214	37	295589
ABalaaaarl:123	ABalaaaarl	123	1496	-23503	22	28	1496	47.7	510	234	30	164056
ABalaaaarr:123	ABalaaaarr	123	1562	-23437	29	28	1562	47.9	474	216	31	181509
ABalaaap:59	ABalaaap	59	1517	-23482	-56	-56	1517	35.5	544	205	41	317343
ABalaaapa:86	ABalaaapa	86	1546	-23453	-53	-54	1546	40.8	527	194	35	270255
ABalaaapal:123	ABalaaapal	123	1466	-23533	-14	-18	1466	40.6	509	242	29	148950
ABalaaapar:123	ABalaaapar	123	1450	-23549	-27	-23	1450	41.7	511	202	30	165711
ABalaaapp:86	ABalaaapp	86	1577	-23423	-62	-64	1577	45.3	507	162	37	292361
ABalaaappl:121	ABalaaappl	121	1492	-23507	35	29	1492	43.8	545	205	30	168988
ABalaaappr:121	ABalaaappr	121	1502	-23497	-18	-17	1502	48.2	515	193	31	179058
ABalaap:38	ABalaap	38	1569	-23431	-60	-60	1569	11.4	498	265	49	198621
ABalaapa:59	ABalaapa	59	1549	-23450	-36	-35	1549	22.9	510	207	42	273490
ABalaapaa:88	ABalaapaa	88	1589	-23410	-29	-34	1589	39.8	487	193	34	243060
ABalaapaaa:124	ABalaapaaa	124	1470	-23529	-10	-12	1470	39.8	516	152	30	163161
ABalaapaap:124	ABalaapaap	124	1500	-23499	-4	-6	1500	34.2	494	170	31	165197
ABalaapap:88	ABalaapap	88	1558	-23441	-101	-106	1558	42.5	453	170	35	265758
ABalaapapa:123	ABalaapapa	123	1498	-23501	-25	-23	1498	37.9	486	137	29	154976
ABalaapapp:123	ABalaapapp	123	1509	-23490	-25	-21	1509	35.3	447	126	30	169438
ABalaapp:59	ABalaapp	59	1563	-23436	-23	-24	1563	25.5	448	225	42	208462
ABalaappa:87	ABalaappa	87	1587	-23412	-33	-33	1587	30.9	448	175	34	198125
ABalaappaa:126	ABalaappaa	126	1517	-23482	-15	-20	1517	21.7	484	176	29	132187
ABalaappap:126	ABalaappap	126	1453	-23546	-72	-66	1453	27.1	454	175	30	123446
ABalaappp:87	ABalaappp	87	1595	-23404	-62	-57	1595	38.4	416	188	36	223504
ABalaapppa:122	ABalaapppa	122	1467	-23532	-30	-36	1467	35.2	453	178	31	157112
ABalaapppp:122	ABalaapppp	122	1474	-23525	-36	-35	1474	30.4	413	161	32	143726
ABalap:21	ABalap	21	1475	-23524	-181	-181	1475	38.5	548	203	59	382467
ABalapa:39	ABalapa	39	1519	-23480	-74	-74	1519	34.1	570	214	51	478049
ABalapaa:58	ABalapaa	58	1540	-23459	-41	-40	1540	31.5	527	157	43	368405
ABalapaaa:87	ABalapaaa	87	1566	-23433	-43	-43	1566	26.3	482	200	35	204163
ABalapaaaa:122	ABalapaaaa	122	1522	-23477	38	32	1522	28.3	510	230	28	145208
ABalapaaap:122	ABalapaaap	122	1465	-23534	-17	-13	1465	27.1	491	197	33	170402
ABalapaap:87	ABalapaap	87	1597	-23402	-49	-45	1597	32.5	515	179	37	298347
ABalapaapa:122	ABalapaapa	122	1489	-23510	-18	-22	1489	35.4	538	215	31	174519
ABalapaapp:122	ABalapaapp	122	1506	-23494	42	48	1506	33.5	540	173	30	167799
ABalapap:58	ABalapap	58	1581	-23418	-85	-88	1581	47.1	510	212	44	390621
ABalapapa:87	ABalapapa	87	1642	-23357	-165	-178	1642	54.2	468	199	40	365524
ABalapapaa:125	ABalapapaa	125	1536	-23463	-8	-4	1536	54.7	476	224	33	217337
ABalapapap:125	ABalapapap	125	1517	-23482	-124	-135	1517	55.3	431	196	34	210680
ABalapapp:87	ABalapapp	87	1667	-23332	-125	-149	1667	55.9	412	203	39	332240
ABalapappa:128	ABalapappa	128	1552	-23447	-98	-111	1552	56.6	395	203	31	182341
ABalapappp:128	ABalapappp	128	1592	-23407	-52	-41	1592	55.9	350	197	32	184791
ABalapp:39	ABalapp	39	1522	-23477	-87	-88	1522	34.8	507	273	50	318806
ABalappa:58	ABalappa	58	1562	-23437	-57	-59	1562	36.3	508	249	42	262298
ABalappaa:85	ABalappaa	85	1617	-23382	-45	-51	1617	46.3	477	230	35	228498
ABalappaaa:120	ABalappaaa	120	1541	-23458	32	33	1541	44.8	483	171	29	177093
ABalappaap:120	ABalappaap	120	1540	-23459	6	10	1540	43.7	446	175	32	161448
ABalappap:85	ABalappap	85	1650	-23349	-57	-65	1650	48.9	433	229	36	246301
ABalappapa:119	ABalappapa	119	1565	-23434	-42	-43	1565	50.9	468	174	33	189909
ABalappapp:119	ABalappapp	119	1601	-23398	13	4	1601	49.3	416	196	30	167161
ABalappp:58	ABalappp	58	1571	-23428	-83	-81	1571	46.5	448	251	44	303904
ABalapppa:86	ABalapppa	86	1653	-23346	-61	-68	1653	49.5	414	177	37	302911
ABalapppaa:123	ABalapppaa	123	1532	-23467	-4	-2	1532	46.3	444	142	30	189763
ABalapppap:123	ABalapppap	123	1509	-23490	-39	-42	1509	49.3	408	154	32	191400
ABalapppp:86	ABalapppp	86	1700	-23299	-74	-76	1700	53.4	378	209	37	275214
ABalappppa:122	ABalappppa	122	1554	-23445	-14	-28	1554	51.4	381	166	32	184526
ABalappppp:122	ABalappppp	122	1540	-23459	-71	-75	1540	48.8	353	150	32	189054
ABalp:9	ABalp	9	1488	-23511	-172	-172	1488	31.3	510	330	65	299840
ABalpa:20	ABalpa	20	1521	-23478	-105	-107	1521	23.1	532	338	58	263419
ABalpaa:38	ABalpaa	38	1553	-23446	-32	-32	1553	21.8	549	330	49	310578
ABalpaaa:59	ABalpaaa	59	1521	-23478	-14	-12	1521	26.8	581	262	42	287196
ABalpaaaa:85	ABalpaaaa	85	1700	-23299	89	90	1700	40.6	570	243	37	293931
ABalpaaaaa:118	ABalpaaaaa	118	1649	-23350	144	160	1649	40.2	567	240	32	209984
ABalpaaaap:118	ABalpaaaap	118	1659	-23340	144	164	1659	46.2	546	238	30	181561
ABalpaaap:85	ABalpaaap	85	1722	-23277	97	99	1722	37.2	533	264	36	229689
ABalpaaapa:118	ABalpaaapa	118	1665	-23334	94	107	1665	40.1	548	284	30	190046
ABalpaaapp:118	ABalpaaapp	118	1673	-23326	128	132	1673	44.6	522	276	30	164817
ABalpaap:59	ABalpaap	59	1526	-23474	-39	-41	1526	17.2	521	256	43	218279
ABalpaapa:83	ABalpaapa	83	1578	-23421	-38	-37	1578	29.6	559	237	38	275851
ABalpaapaa:112	ABalpaapaa	112	1521	-23478	56	64	1521	35.2	586	221	32	218347
ABalpaapap:112	ABalpaapap	112	1650	-23349	134	145	1650	35.6	584	262	32	235491
ABalpaapp:83	ABalpaapp	83	1667	-23332	17	17	1667	28.3	515	275	36	197332
ABalpaappa:112	ABalpaappa	112	1606	-23393	51	57	1606	33.6	550	274	32	239735
ABalpaappp:112	ABalpaappp	112	1525	-23474	-13	-3	1525	36.0	516	276	33	204345
ABalpap:38	ABalpap	38	1577	-23422	-91	-92	1577	12.3	456	345	51	200390
ABalpapa:58	ABalpapa	58	1655	-23344	-9	-12	1655	9.9	519	308	44	210001
ABalpapaa:84	ABalpapaa	84	1650	-23349	36	36	1650	21.7	591	264	39	284597
ABalpapaaa:116	ABalpapaaa	116	1610	-23389	125	125	1610	29.0	601	266	31	209143
ABalpapaap:116	ABalpapaap	116	1529	-23471	36	38	1529	30.4	590	305	32	216218
ABalpapap:84	ABalpapap	84	1709	-23290	84	88	1709	22.2	564	317	39	276248
ABalpapapa:115	ABalpapapa	115	1584	-23415	54	58	1584	34.1	568	332	32	223972
ABalpapapp:115	ABalpapapp	115	1619	-23380	98	107	1619	30.7	546	363	33	225914
ABalpapp:58	ABalpapp	58	1606	-23393	-26	-27	1606	9.5	430	281	44	134256
ABalpappa:82	ABalpappa	82	1700	-23299	51	49	1700	14.2	550	281	39	250854
ABalpappaa:111	ABalpappaa	111	1541	-23458	37	48	1541	23.9	579	289	34	280452
ABalpappap:111	ABalpappap	111	1549	-23450	9	5	1549	24.2	558	324	33	230058
ABalpappp:82	ABalpappp	82	1696	-23303	12	12	1696	13.8	511	327	40	234424
ABalpapppa:111	ABalpapppa	111	1550	-23449	19	19	1550	24.5	543	351	33	242965
ABalpapppp:111	ABalpapppp	111	1592	-23407	65	63	1592	22.7	509	366	36	265441
ABalpp:20	ABalpp	20	1494	-23505	-223	-223	1494	42.7	474	351	58	293073
ABalppa:38	ABalppa	38	1565	-23434	-66	-66	1565	30.0	496	378	50	367282
ABalppaa:59	ABalppaa	59	1578	-23421	22	22	1578	19.6	571	295	42	259137
ABalppaaa:85	ABalppaaa	85	1716	-23283	69	73	1716	39.9	574	235	37	300388
ABalppaaaa:118	ABalppaaaa	118	1733	-23266	168	188	1733	46.1	570	258	30	212795
ABalppaaap:118	ABalppaaap	118	1698	-23301	79	94	1698	51.2	545	267	33	213893
ABalppaap:85	ABalppaap	85	1741	-23258	85	88	1741	38.7	572	285	36	288922
ABalppaapa:119	ABalppaapa	119	1702	-23297	140	147	1702	47.3	559	297	30	185225
ABalppaapp:119	ABalppaapp	119	1686	-23313	86	82	1686	48.2	539	321	32	197494
ABalppap:59	ABalppap	59	1552	-23447	-54	-56	1552	26.6	525	319	42	262232
ABalppapa:84	ABalppapa	84	1696	-23303	66	71	1696	33.6	575	307	37	307666
ABalppapaa:116	ABalppapaa	116	1611	-23388	117	135	1611	40.0	584	296	32	223795
ABalppapap:116	ABalppapap	116	1659	-23340	104	119	1659	41.6	563	323	33	243695
ABalppapp:84	ABalppapp	84	1738	-23261	80	83	1738	30.3	541	333	37	284506
ABalppappa:114	ABalppappa	114	1626	-23373	42	54	1626	40.2	542	343	33	263085
ABalppappp:114	ABalppappp	114	1631	-23368	87	91	1631	35.7	519	349	33	244020
ABalppp:38	ABalppp	38	1599	-23400	-52	-52	1599	19.8	385	391	49	216477
ABalpppa:58	ABalpppa	58	1536	-23463	-95	-94	1536	17.7	474	346	42	211635
ABalpppaa:83	ABalpppaa	83	1742	-23257	42	38	1742	39.3	509	321	36	288221
ABalpppaaa:117	ABalpppaaa	117	1659	-23340	35	36	1659	51.1	518	306	33	254775
ABalpppaap:117	ABalpppaap	117	1747	-23252	75	59	1747	52.0	501	333	33	250808
ABalpppap:83	ABalpppap	83	1761	-23238	71	71	1761	34.6	467	343	37	265156
ABalpppapa:114	ABalpppapa	114	1604	-23395	-25	-18	1604	45.9	504	349	33	247341
ABalpppapp:114	ABalpppapp	114	1642	-23357	9	8	1642	47.3	467	355	34	260360
ABalpppp:58	ABalpppp	58	1551	-23448	-51	-51	1551	14.8	396	325	44	140842
ABalppppa:83	ABalppppa	83	1615	-23384	-27	-28	1615	26.8	481	309	37	232258
ABalppppaa:114	ABalppppaa	114	1691	-23308	141	138	1691	38.9	494	320	32	235386
ABalppppap:114	ABalppppap	114	1633	-23366	101	101	1633	38.5	470	354	32	216269
ABalppppp:83	ABalppppp	83	1644	-23355	31	32	1644	20.8	436	329	38	196033
ABalpppppa:112	ABalpppppa	112	1531	-23468	24	20	1531	25.0	446	344	32	196452
ABalpppppp:112	ABalpppppp	112	1531	-23468	-10	-10	1531	19.8	408	363	35	199615
ABar:2	ABar	2	1445	-23554	-185	-185	1445	33.2	414	162	77	546253
ABara:9	ABara	9	1613	-23386	-30	-30	1613	18.0	430	191	64	170812
ABaraa:21	ABaraa	21	1559	-23440	-83	-83	1559	14.4	486	215	58	158743
ABaraaa:39	ABaraaa	39	1544	-23455	-61	-60	1544	19.9	510	175	50	286746
ABaraaaa:59	ABaraaaa	59	1536	-23464	-33	-35	1536	20.9	506	156	41	268542
ABaraaaaa:86	ABaraaaaa	86	1629	-23370	50	54	1629	28.7	559	183	36	258482
ABaraaaaaa:119	ABaraaaaaa	119	1473	-23526	31	34	1473	29.7	579	211	31	218572
ABaraaaaap:119	ABaraaaaap	119	1493	-23506	63	65	1493	25.8	566	187	30	189454
ABaraaaap:86	ABaraaaap	86	1609	-23390	36	45	1609	22.2	570	206	36	278402
ABaraaaapa:122	ABaraaaapa	122	1457	-23542	26	35	1457	20.9	586	220	31	239194
ABaraaaapp:122	ABaraaaapp	122	1498	-23501	34	36	1498	14.6	558	218	33	245505
ABaraaap:59	ABaraaap	59	1557	-23442	-28	-30	1557	25.8	461	189	44	219506
ABaraaapa:83	ABaraaapa	83	1618	-23381	9	8	1618	21.1	525	227	37	223535
ABaraaapaa:113	ABaraaapaa	113	1507	-23492	19	22	1507	26.3	575	241	32	263855
ABaraaapap:113	ABaraaapap	113	1489	-23510	1	-2	1489	25.6	540	226	31	194716
ABaraaapp:83	ABaraaapp	83	1575	-23424	-18	-18	1575	23.0	472	233	38	187895
ABaraaappa:112	ABaraaappa	112	1484	-23515	-34	-34	1484	23.0	520	251	32	194615
ABaraaappp:112	ABaraaappp	112	1559	-23440	49	54	1559	21.5	488	261	33	174861
ABaraap:39	ABaraap	39	1605	-23394	-25	-25	1605	10.5	427	214	50	149883
ABaraapa:58	ABaraapa	58	1582	-23417	-34	-35	1582	12.0	433	167	44	195058
ABaraapaa:83	ABaraapaa	83	1653	-23346	21	21	1653	12.1	560	229	38	278630
ABaraapaaa:116	ABaraapaaa	116	1504	-23495	27	33	1504	16.5	587	258	33	274102
ABaraapaap:116	ABaraapaap	116	1580	-23419	93	97	1580	16.1	581	301	32	260325
ABaraapap:83	ABaraapap	83	1700	-23299	8	6	1700	9.4	512	270	37	178921
ABaraapapa:114	ABaraapapa	114	1535	-23464	13	12	1535	13.6	550	318	34	255346
ABaraapapp:114	ABaraapapp	114	1507	-23492	-1	0	1507	15.2	530	349	34	249818
ABaraapp:58	ABaraapp	58	1575	-23424	-43	-44	1575	9.4	372	222	45	124548
ABaraappa:82	ABaraappa	82	1730	-23269	48	43	1730	9.3	468	281	38	146518
ABaraappaa:110	ABaraappaa	110	1502	-23497	-30	-33	1502	25.5	539	278	31	204748
ABaraappap:110	ABaraappap	110	1471	-23528	-31	-33	1471	22.0	502	306	33	187203
ABaraappp:82	ABaraappp	82	1636	-23363	7	9	1636	12.1	427	266	39	148198
ABaraapppa:112	ABaraapppa	112	1531	-23468	6	1	1531	28.7	494	291	32	192981
ABaraapppp:112	ABaraapppp	112	1488	-23511	-22	-24	1488	19.6	463	296	35	183905
ABarap:21	ABarap	21	1596	-23403	-39	-38	1596	17.1	403	178	56	124028
ABarapa:39	ABarapa	39	1568	-23431	-52	-52	1568	23.0	436	142	49	283453
ABarapaa:60	ABarapaa	60	1521	-23478	-36	-38	1521	24.4	464	134	41	242582
ABarapaaa:87	ABarapaaa	87	1562	-23437	-34	-34	1562	18.7	538	179	36	220083
ABarapaaaa:121	ABarapaaaa	121	1519	-23480	-9	-4	1519	10.5	552	231	31	187027
ABarapaaap:121	ABarapaaap	121	1537	-23462	10	21	1537	12.4	521	258	31	152401
ABarapaap:87	ABarapaap	87	1744	-23255	41	39	1744	11.5	523	207	36	204862
ABarapaapa:122	ABarapaapa	122	1719	-23280	-23	-34	1719	6.4	539	268	30	154964
ABarapaapp:122	ABarapaapp	122	1758	-23241	71	67	1758	5.9	512	294	30	144101
ABarapap:60	ABarapap	60	1527	-23472	-59	-59	1527	27.0	408	153	42	223574
ABarapapa:85	ABarapapa	85	1755	-23244	57	49	1755	10.9	523	224	36	190226
ABarapapaa:119	ABarapapaa	119	1532	-23467	64	68	1532	15.6	561	261	32	221594
ABarapapap:119	ABarapapap	119	1531	-23468	44	44	1531	15.5	543	297	30	177075
ABarapapp:85	ABarapapp	85	1668	-23331	-8	-6	1668	9.8	474	232	35	117806
ABarapappa:115	ABarapappa	115	1630	-23369	38	37	1630	9.8	518	309	32	176270
ABarapappp:115	ABarapappp	115	1544	-23455	-4	0	1544	11.5	481	318	32	136247
ABarapp:39	ABarapp	39	1544	-23455	-99	-99	1544	13.5	349	185	49	147977
ABarappa:59	ABarappa	59	1553	-23446	-42	-45	1553	19.2	374	144	44	200380
ABarappaa:85	ABarappaa	85	1682	-23317	-7	-9	1682	11.7	481	185	36	193719
ABarappaaa:121	ABarappaaa	121	1715	-23284	86	80	1715	6.8	514	232	32	168324
ABarappaap:121	ABarappaap	121	1507	-23492	-104	-122	1507	5.5	481	242	31	136605
ABarappap:85	ABarappap	85	1671	-23328	-6	-12	1671	11.4	437	193	39	167629
ABarappapa:116	ABarappapa	116	1620	-23379	32	18	1620	6.3	476	288	33	155997
ABarappapp:116	ABarappapp	116	1568	-23431	21	20	1568	6.5	444	274	33	129177
ABarappp:59	ABarappp	59	1533	-23466	-47	-47	1533	16.7	322	187	43	140779
ABarapppa:84	ABarapppa	84	1669	-23330	8	9	1669	11.5	412	191	37	145793
ABarapppaa:117	ABarapppaa	117	1496	-23503	-5	0	1496	11.8	474	257	33	150141
ABarapppap:117	ABarapppap	117	1553	-23446	27	34	1553	11.6	458	221	30	104341
ABarapppp:84	ABarapppp	84	1583	-23416	-63	-65	1583	16.6	357	181	38	127673
ABarappppa:113	ABarappppa	113	1587	-23412	-17	-16	1587	8.6	418	191	33	127243
ABarappppp:113	ABarappppp	113	1557	-23442	0	-12	1557	10.6	376	192	32	90809
ABarp:9	ABarp	9	1519	-23480	-222	-222	1519	42.6	356	157	69	351717
ABarpa:21	ABarpa	21	1469	-23530	-217	-217	1469	40.6	437	143	60	353403
ABarpaa:39	ABarpaa	39	1551	-23448	-126	-126	1551	42.6	499	162	52	480213
ABarpaaa:58	ABarpaaa	58	1705	-23294	19	18	1705	42.4	492	147	45	419701
ABarpaaaa:85	ABarpaaaa	85	1813	-23186	119	121	1813	23.8	481	152	39	295747
ABarpaaaaa:117	ABarpaaaaa	117	1596	-23403	77	81	1596	18.5	519	212	30	161616
ABarpaaaap:117	ABarpaaaap	117	1632	-23367	96	94	1632	14.9	492	187	32	166446
ABarpaaap:85	ABarpaaap	85	1891	-23108	181	181	1891	35.1	477	139	39	342474
ABarpaaapa:118	ABarpaaapa	118	1584	-23415	66	66	1584	23.8	528	172	32	180139
ABarpaaapp:118	ABarpaaapp	118	1577	-23422	20	22	1577	21.2	494	149	32	177849
ABarpaap:58	ABarpaap	58	1711	-23288	-1	-2	1711	51.3	444	196	46	393174
ABarpaapa:83	ABarpaapa	83	1849	-23150	133	133	1849	41.9	433	134	39	337357
ABarpaapaa:114	ABarpaapaa	114	1645	-23354	65	69	1645	30.1	502	144	30	200209
ABarpaapap:114	ABarpaapap	114	1660	-23339	88	90	1660	26.7	448	138	33	177259
ABarpaapp:83	ABarpaapp	83	1828	-23171	91	92	1828	45.0	383	145	38	330355
ABarpaappa:115	ABarpaappa	115	1669	-23330	110	113	1669	31.3	394	121	33	208687
ABarpaappp:115	ABarpaappp	115	1725	-23274	159	166	1725	33.1	355	121	33	212005
ABarpap:39	ABarpap	39	1584	-23415	-96	-97	1584	37.8	424	204	51	297849
ABarpapa:58	ABarpapa	58	1668	-23331	-11	-12	1668	40.0	433	152	45	365156
ABarpapaa:84	ABarpapaa	84	1812	-23187	100	103	1812	23.7	438	140	38	241737
ABarpapaaa:115	ABarpapaaa	115	1654	-23345	58	58	1654	12.9	479	201	32	134422
ABarpapaap:115	ABarpapaap	115	1590	-23409	9	18	1590	14.6	455	180	33	132163
ABarpapap:84	ABarpapap	84	1803	-23197	106	102	1803	31.5	402	126	38	255137
ABarpapapa:115	ABarpapapa	115	1629	-23370	63	68	1629	18.1	428	142	32	147443
ABarpapapp:115	ABarpapapp	115	1615	-23384	44	50	1615	16.7	409	175	32	126766
ABarpapp:58	ABarpapp	58	1693	-23306	15	12	1693	42.8	395	208	45	309419
ABarpappa:84	ABarpappa	84	1823	-23176	124	123	1823	31.7	391	167	37	223220
ABarpappaa:119	ABarpappaa	119	1620	-23379	93	99	1620	21.6	429	175	29	133677
ABarpappap:119	ABarpappap	119	1616	-23383	96	92	1616	22.7	394	152	32	137448
ABarpappp:84	ABarpappp	84	1908	-23092	203	200	1908	42.6	375	191	38	250530
ABarpapppa:116	ABarpapppa	116	1787	-23212	219	219	1787	39.4	420	150	32	203312
ABarpapppp:116	ABarpapppp	116	1722	-23277	151	152	1722	38.1	377	155	32	171014
ABarpp:21	ABarpp	21	1508	-23491	-272	-273	1508	47.3	311	161	60	322785
ABarppa:39	ABarppa	39	1590	-23410	-215	-216	1590	52.9	408	177	51	416918
ABarppaa:58	ABarppaa	58	1744	-23255	-2	-2	1744	52.0	377	165	45	366256
ABarppaaa:86	ABarppaaa	86	2126	-22873	291	298	2126	49.6	343	149	38	314619
ABarppaaaa:119	ABarppaaaa	119	1886	-23113	297	304	1886	43.4	385	125	29	188187
ABarppaaap:119	ABarppaaap	119	1785	-23214	160	177	1785	40.1	340	122	34	215150
ABarppaap:86	ABarppaap	86	2095	-22904	231	234	2095	54.0	315	186	38	303971
ABarppaapa:119	ABarppaapa	119	1793	-23206	127	132	1793	44.6	313	133	34	201121
ABarppaapp:119	ABarppaapp	119	1881	-23118	246	254	1881	44.0	282	163	31	166656
ABarppap:58	ABarppap	58	1729	-23270	-87	-87	1729	55.2	362	238	46	358240
ABarppapa:84	ABarppapa	84	2032	-22967	129	118	2032	55.3	340	227	38	284647
ABarppapaa:119	ABarppapaa	119	1852	-23147	140	128	1852	55.4	340	169	33	214779
ABarppapap:119	ABarppapap	119	1967	-23032	278	277	1967	54.0	292	174	33	199684
ABarppapp:84	ABarppapp	84	1981	-23018	132	123	1981	55.5	292	251	39	302024
ABarppappa:118	ABarppappa	118	1972	-23027	219	212	1972	56.9	318	210	33	195571
ABarppappp:118	ABarppappp	118	1940	-23059	226	229	1940	56.6	260	216	33	196864
ABarppp:39	ABarppp	39	1565	-23434	-226	-229	1565	52.3	305	170	52	433753
ABarpppa:58	ABarpppa	58	1744	-23255	-41	-42	1744	53.0	306	168	47	414782
ABarpppaa:85	ABarpppaa	85	2068	-22931	251	249	2068	47.9	292	150	38	335556
ABarpppaaa:120	ABarpppaaa	120	1753	-23246	208	218	1753	30.1	322	122	30	173004
ABarpppaap:120	ABarpppaap	120	1668	-23331	100	98	1668	34.7	282	130	34	189923
ABarpppap:85	ABarpppap	85	2023	-22976	178	182	2023	50.6	245	168	40	368962
ABarpppapa:118	ABarpppapa	118	1734	-23265	124	125	1734	39.0	238	145	35	229700
ABarpppapp:118	ABarpppapp	118	1958	-23041	338	326	1958	46.1	216	157	31	208214
ABarpppp:58	ABarpppp	58	1728	-23271	-50	-53	1728	54.2	253	224	46	376076
ABarppppa:86	ABarppppa	86	2115	-22884	203	202	2115	56.0	256	206	39	318883
ABarppppaa:119	ABarppppaa	119	1848	-23151	197	214	1848	46.7	262	143	32	202457
ABarppppap:119	ABarppppap	119	1904	-23095	210	213	1904	53.5	243	181	33	205981
ABarppppp:86	ABarppppp	86	2004	-22995	68	61	2004	56.2	211	260	40	320851
ABarpppppa:120	ABarpppppa	120	1810	-23189	119	125	1810	55.9	218	215	33	194229
ABarpppppp:120	ABarpppppp	120	1853	-23146	137	129	1853	56.3	172	246	33	203644
ABp:1	ABp	1	1506	-23494	-189	-189	1506	54.0	312	206	78	551090
ABpl:2	ABpl	2	1422	-23577	-276	-276	1422	50.0	355	295	76	501696
ABpla:9	ABpla	9	1482	-23517	-224	-224	1482	50.7	463	246	64	289110
ABplaa:21	ABplaa	21	1487	-23512	-233	-234	1487	51.1	500	241	60	325580
ABplaaa:38	ABplaaa	38	1493	-23506	-226	-226	1493	50.7	536	248	54	506898
ABplaaaa:57	ABplaaaa	57	1477	-23522	-227	-231	1477	50.7	547	231	46	475176
ABplaaaaa:82	ABplaaaaa	82	1582	-23417	-73	-73	1582	44.5	531	298	40	411216
ABplaaaaaa:114	ABplaaaaaa	114	1464	-23535	-85	-80	1464	45.6	496	300	34	311273
ABplaaaaap:114	ABplaaaaap	114	1519	-23480	-51	-54	1519	52.2	474	306	34	308260
ABplaaaap:82	ABplaaaap	82	1550	-23449	-127	-133	1550	50.7	503	277	39	371268
ABplaaaapa:115	ABplaaaapa	115	1527	-23472	-20	-24	1527	43.8	459	321	33	278931
ABplaaaapp:115	ABplaaaapp	115	1526	-23473	-26	-30	1526	45.1	427	355	35	318607
ABplaaap:57	ABplaaap	57	1532	-23468	-119	-124	1532	46.2	530	285	45	419601
ABplaaapa:82	ABplaaapa	82	1566	-23433	-140	-163	1566	51.5	495	306	39	387313
ABplaaapaa:115	ABplaaapaa	115	1527	-23472	-273	-326	1527	55.9	450	321	36	306345
ABplaaapap:115	ABplaaapap	115	1514	-23485	-43	-51	1514	49.3	436	317	34	294071
ABplaaapp:82	ABplaaapp	82	1619	-23380	-247	-278	1619	55.5	455	298	40	374528
ABplaaappa:113	ABplaaappa	113	1541	-23458	-95	-108	1541	54.6	413	324	36	323972
ABplaaappp:113	ABplaaappp	113	1578	-23421	10	1	1578	48.8	396	344	34	271489
ABplaap:38	ABplaap	38	1513	-23486	-174	-173	1513	47.6	478	330	52	456910
ABplaapa:57	ABplaapa	57	1529	-23470	-62	-61	1529	34.8	560	321	46	411456
ABplaapaa:82	ABplaapaa	82	1528	-23471	-94	-90	1528	36.0	538	358	40	389712
ABplaapaaa:115	ABplaapaaa	115	1500	-23499	-10	1	1500	34.6	522	381	32	256665
ABplaapaap:115	ABplaapaap	115	1472	-23527	-15	-20	1472	30.1	496	392	35	321923
ABplaapap:82	ABplaapap	82	1609	-23390	-66	-75	1609	45.5	498	356	39	375596
ABplaapapa:114	ABplaapapa	114	1527	-23472	4	5	1527	36.5	474	396	34	272470
ABplaapapp:114	ABplaapapp	114	1542	-23457	12	9	1542	38.6	423	411	34	268254
ABplaapp:57	ABplaapp	57	1507	-23492	-135	-139	1507	41.1	496	339	45	407311
ABplaappa:81	ABplaappa	81	1554	-23445	-112	-116	1554	41.3	472	379	40	375558
ABplaappaa:112	ABplaappaa	112	1501	-23498	0	-1	1501	24.3	481	398	36	319028
ABplaappap:112	ABplaappap	112	1511	-23488	-2	-3	1511	30.6	421	419	35	289415
ABplaappp:81	ABplaappp	81	1588	-23411	-87	-92	1588	44.3	425	376	40	395805
ABplaapppa:113	ABplaapppa	113	1560	-23439	37	35	1560	38.8	378	422	36	326968
ABplaapppp:113	ABplaapppp	113	1540	-23459	-9	-18	1540	45.0	338	416	35	299678
ABplap:21	ABplap	21	1475	-23524	-264	-264	1475	53.9	388	248	59	281011
ABplapa:38	ABplapa	38	1517	-23482	-247	-247	1517	55.4	449	254	53	425938
ABplapaa:59	ABplapaa	59	1562	-23437	-187	-190	1562	54.4	482	295	45	400783
ABplapaaa:86	ABplapaaa	86	1525	-23474	-119	-125	1525	49.7	442	329	39	340481
ABplapaaaa:116	ABplapaaaa	116	1515	-23484	-43	-48	1515	50.2	413	380	36	250262
ABplapaaap:116	ABplapaaap	116	1522	-23477	-2	-4	1522	51.1	382	369	29	212634
ABplapaap:86	ABplapaap	86	1595	-23404	-171	-187	1595	54.5	397	347	39	336071
ABplapaapa:120	ABplapaapa	120	1497	-23502	-19	-25	1497	47.9	364	391	35	272780
ABplapaapp:120	ABplapaapp	120	1488	-23511	-4	-10	1488	46.7	333	384	31	205781
ABplapap:59	ABplapap	59	1536	-23463	-228	-230	1536	55.0	415	296	46	391059
ABplapapa:83	ABplapapa	83	1578	-23421	-180	-196	1578	51.5	366	342	39	318255
ABplapapaa:114	ABplapapaa	114	1473	-23526	-71	-73	1473	42.6	371	372	34	230035
ABplapapap:114	ABplapapap	114	1512	-23487	-13	-23	1512	38.6	341	385	33	205541
ABplapapp:83	ABplapapp	83	1625	-23374	-47	-53	1625	48.3	317	363	38	261343
ABplapappa:116	ABplapappa	116	1446	-23553	-39	-40	1446	34.2	314	394	32	173032
ABplapappp:116	ABplapappp	116	1509	-23490	33	28	1509	35.5	280	398	31	156151
ABplapp:38	ABplapp	38	1506	-23493	-223	-224	1506	52.7	382	334	53	433181
ABplappa:58	ABplappa	58	1542	-23457	-169	-173	1542	48.5	449	358	45	410377
ABplappaa:82	ABplappaa	82	1575	-23424	-129	-144	1575	50.1	378	381	39	352239
ABplappaaa:114	ABplappaaa	114	1501	-23498	-29	-33	1501	48.4	308	398	35	224148
ABplappaap:114	ABplappaap	114	1519	-23480	-17	-24	1519	46.5	271	408	33	220680
ABplappap:82	ABplappap	82	1628	-23371	-34	-48	1628	45.8	345	400	38	310923
ABplappapa:114	ABplappapa	114	1521	-23478	-2	-8	1521	40.7	291	425	34	211268
ABplappapp:114	ABplappapp	114	1468	-23531	-16	-11	1468	41.6	255	428	29	172461
ABplappp:58	ABplappp	58	1523	-23476	-191	-194	1523	51.2	377	361	45	398445
ABplapppa:83	ABplapppa	83	1574	-23425	-71	-80	1574	43.2	306	405	38	293614
ABplapppaa:112	ABplapppaa	112	1475	-23524	-33	-29	1475	32.3	294	426	34	231740
ABplapppap:112	ABplapppap	112	1481	-23518	9	7	1481	32.6	254	429	35	226782
ABplapppp:83	ABplapppp	83	1526	-23473	-120	-122	1526	41.0	261	424	39	314267
ABplappppa:114	ABplappppa	114	1459	-23540	-9	-14	1459	34.3	224	429	33	198688
ABplappppp:114	ABplappppp	114	1443	-23556	-53	-54	1443	29.9	192	425	33	186164
ABplp:9	ABplp	9	1506	-23493	-224	-224	1506	49.6	354	346	63	271810
ABplpa:21	ABplpa	21	1485	-23514	-225	-227	1485	46.5	385	376	58	296154
ABplpaa:38	ABplpaa	38	1528	-23471	-153	-153	1528	40.9	417	395	51	390747
ABplpaaa:58	ABplpaaa	58	1538	-23461	-62	-62	1538	26.8	505	376	42	296822
ABplpaaaa:84	ABplpaaaa	84	1590	-23409	-27	-27	1590	25.5	503	364	37	283053
ABplpaaaaa:119	ABplpaaaaa	119	1493	-23506	-21	-19	1493	32.5	479	345	33	269027
ABplpaaaap:119	ABplpaaaap	119	1486	-23513	-15	-22	1486	29.6	456	380	31	218696
ABplpaaap:84	ABplpaaap	84	1544	-23455	-63	-65	1544	27.2	470	399	37	292638
ABplpaaapa:120	ABplpaaapa	120	1460	-23539	-42	-40	1460	23.3	439	403	30	201046
ABplpaaapp:120	ABplpaaapp	120	1436	-23563	-43	-44	1436	30.3	417	394	32	229689
ABplpaap:58	ABplpaap	58	1534	-23465	-89	-91	1534	33.1	450	380	43	311247
ABplpaapa:83	ABplpaapa	83	1565	-23434	-48	-49	1565	30.6	440	383	36	264703
ABplpaapaa:118	ABplpaapaa	118	1471	-23528	-33	-32	1471	36.5	441	363	31	208930
ABplpaapap:118	ABplpaapap	118	1504	-23495	8	8	1504	29.1	414	361	32	192833
ABplpaapp:83	ABplpaapp	83	1555	-23444	-76	-77	1555	35.1	408	355	36	251283
ABplpaappa:118	ABplpaappa	118	1488	-23511	3	1	1488	36.8	408	349	31	191052
ABplpaappp:118	ABplpaappp	118	1462	-23537	-33	-37	1462	32.6	380	353	32	172594
ABplpap:38	ABplpap	38	1554	-23445	-90	-91	1554	30.5	316	413	51	308919
ABplpapa:58	ABplpapa	58	1565	-23434	-48	-48	1565	22.5	419	391	44	274183
ABplpapaa:82	ABplpapaa	82	1590	-23409	-33	-35	1590	16.9	474	372	40	284033
ABplpapaaa:114	ABplpapaaa	114	1421	-23578	-86	-86	1421	17.8	478	364	34	234672
ABplpapaap:114	ABplpapaap	114	1468	-23531	-34	-40	1468	13.8	449	372	34	205729
ABplpapap:82	ABplpapap	82	1613	-23386	-37	-40	1613	17.0	422	390	38	234911
ABplpapapa:117	ABplpapapa	117	1529	-23470	-33	-33	1529	11.5	415	372	32	159541
ABplpapapp:117	ABplpapapp	117	1555	-23444	-22	-24	1555	10.6	382	386	31	151234
ABplpapp:58	ABplpapp	58	1610	-23389	-20	-20	1610	14.6	340	375	44	165318
ABplpappa:81	ABplpappa	81	1666	-23334	-10	-12	1666	10.7	427	346	39	173810
ABplpappaa:113	ABplpappaa	113	1488	-23511	-35	-35	1488	10.1	431	332	32	129050
ABplpappap:113	ABplpappap	113	1527	-23472	-28	-36	1527	10.8	468	338	36	233345
ABplpappp:81	ABplpappp	81	1621	-23378	-13	-16	1621	14.1	382	376	39	185859
ABplpapppa:116	ABplpapppa	116	1534	-23465	-21	-16	1534	9.4	383	343	32	108041
ABplpapppp:116	ABplpapppp	116	1608	-23391	9	6	1608	8.9	342	373	33	121660
ABplpp:21	ABplpp	21	1500	-23499	-250	-250	1500	51.5	295	362	58	280568
ABplppa:38	ABplppa	38	1510	-23489	-242	-245	1510	51.6	320	390	50	359043
ABplppaa:59	ABplppaa	59	1535	-23464	-97	-99	1535	37.7	400	400	42	294856
ABplppaaa:86	ABplppaaa	86	1578	-23421	-44	-48	1578	37.0	395	392	36	251514
ABplppaaaa:120	ABplppaaaa	120	1464	-23535	-6	-12	1464	33.9	383	390	30	140294
ABplppaaap:120	ABplppaaap	120	1435	-23564	-44	-52	1435	34.1	350	416	28	172757
ABplppaap:86	ABplppaap	86	1540	-23459	-65	-69	1540	32.4	388	418	36	232457
ABplppaapa:123	ABplppaapa	123	1439	-23560	-11	-10	1439	21.2	386	412	29	141293
ABplppaapp:123	ABplppaapp	123	1444	-23555	-22	-25	1444	26.9	358	426	31	173294
ABplppap:59	ABplppap	59	1574	-23425	-95	-96	1574	42.9	340	389	43	274086
ABplppapa:85	ABplppapa	85	1563	-23436	-53	-57	1563	31.9	351	374	34	160360
ABplppapaa:119	ABplppapaa	119	1474	-23525	-21	-22	1474	23.2	365	366	31	114576
ABplppapap:119	ABplppapap	119	1436	-23563	-34	-35	1436	28.1	351	394	30	148217
ABplppapp:85	ABplppapp	85	1560	-23439	-53	-56	1560	31.2	306	387	35	156369
ABplppappa:122	ABplppappa	122	1500	-23499	31	23	1500	20.4	330	384	28	96937
ABplppappp:122	ABplppappp	122	1505	-23494	28	24	1505	21.4	292	399	30	113845
ABplppp:38	ABplppp	38	1519	-23480	-136	-136	1519	39.9	246	413	51	341490
ABplpppa:58	ABplpppa	58	1526	-23473	-80	-79	1526	30.6	349	409	44	266299
ABplpppaa:82	ABplpppaa	82	1551	-23448	-56	-59	1551	25.2	381	406	37	245517
ABplpppaaa:116	ABplpppaaa	116	1491	-23508	9	8	1491	17.6	362	405	32	168035
ABplpppaap:116	ABplpppaap	116	1487	-23512	2	-1	1487	19.8	326	425	32	174056
ABplpppap:82	ABplpppap	82	1582	-23417	-24	-27	1582	30.0	341	422	37	237639
ABplpppapa:117	ABplpppapa	117	1469	-23530	-18	-26	1469	27.1	315	428	34	207708
ABplpppapp:117	ABplpppapp	117	1441	-23558	-35	-40	1441	25.1	270	436	32	192926
ABplpppp:58	ABplpppp	58	1512	-23487	-118	-119	1512	22.9	282	400	45	189962
ABplppppa:82	ABplppppa	82	1565	-23434	-40	-38	1565	19.5	327	405	38	201347
ABplppppaa:114	ABplppppaa	114	1533	-23466	-2	-5	1533	12.1	312	398	35	162766
ABplppppap:114	ABplppppap	114	1482	-23517	-15	-17	1482	15.6	274	414	33	159065
ABplppppp:82	ABplppppp	82	1590	-23409	-14	-17	1590	26.6	288	423	37	198290
ABplpppppa:115	ABplpppppa	115	1451	-23548	-27	-21	1451	22.0	247	416	31	136044
ABplpppppp:115	ABplpppppp	115	1454	-23545	-14	-15	1454	22.5	213	424	33	152592
ABpr:2	ABpr	2	1069	-16788	-77	-77	1069	20.1	233	205	75	215630
ABpra:9	ABpra	9	1280	-19553	-96	-96	1280	19.9	253	168	66	166630
ABpraa:21	ABpraa	21	1598	-23401	-60	-60	1598	20.7	311	145	58	180540
ABpraaa:38	ABpraaa	38	1577	-23422	-119	-119	1577	36.1	371	123	51	380945
ABpraaaa:58	ABpraaaa	58	1553	-23446	-100	-101	1553	34.9	371	116	44	325593
ABpraaaaa:84	ABpraaaaa	84	1617	-23382	-56	-59	1617	14.6	376	164	38	175031
ABpraaaaaa:117	ABpraaaaaa	117	1521	-23478	-4	-8	1521	7.4	418	248	31	105559
ABpraaaaap:117	ABpraaaaap	117	1530	-23469	-19	-12	1530	7.8	381	232	31	83357
ABpraaaap:84	ABpraaaap	84	1598	-23401	-62	-64	1598	23.3	337	132	39	255726
ABpraaaapa:115	ABpraaaapa	115	1506	-23493	-25	-30	1506	10.8	349	158	33	185122
ABpraaaapp:115	ABpraaaapp	115	1505	-23494	-11	-7	1505	11.0	320	180	35	162529
ABpraaap:58	ABpraaap	58	1556	-23443	-130	-133	1556	41.1	316	144	44	352477
ABpraaapa:84	ABpraaapa	84	1597	-23402	-79	-79	1597	31.6	338	151	38	252616
ABpraaapaa:116	ABpraaapaa	116	1476	-23523	-44	-39	1476	20.4	362	147	34	208367
ABpraaapap:116	ABpraaapap	116	1520	-23479	13	12	1520	17.8	343	174	35	183426
ABpraaapp:84	ABpraaapp	84	1600	-23399	-67	-69	1600	32.7	290	157	39	259404
ABpraaappa:115	ABpraaappa	115	1485	-23514	-41	-46	1485	20.8	324	140	33	189787
ABpraaappp:115	ABpraaappp	115	1458	-23541	-32	-38	1458	18.1	295	156	35	205153
ABpraap:38	ABpraap	38	1583	-23416	-67	-66	1583	20.6	285	147	50	245388
ABpraapa:58	ABpraapa	58	1574	-23425	-65	-66	1574	24.2	297	126	44	302130
ABpraapaa:83	ABpraapaa	83	1609	-23390	-50	-52	1609	13.2	323	165	37	159166
ABpraapaaa:116	ABpraapaaa	116	1588	-23411	22	27	1588	7.2	344	227	32	78849
ABpraapaap:116	ABpraapaap	116	1571	-23428	3	0	1571	6.6	306	214	33	108533
ABpraapap:83	ABpraapap	83	1626	-23373	-23	-25	1626	23.1	285	135	39	251930
ABpraapapa:113	ABpraapapa	113	1540	-23459	-34	-39	1540	8.7	269	172	35	195257
ABpraapapp:113	ABpraapapp	113	1463	-23536	-42	-47	1463	16.2	264	159	35	229126
ABpraapp:58	ABpraapp	58	1538	-23461	-69	-69	1538	16.6	251	168	44	234011
ABpraappa:83	ABpraappa	83	1631	-23368	3	1	1631	13.3	276	175	37	166088
ABpraappaa:114	ABpraappaa	114	1503	-23496	-18	-29	1503	10.4	270	212	33	102506
ABpraappap:114	ABpraappap	114	1522	-23477	24	26	1522	12.4	235	196	31	126902
ABpraappp:83	ABpraappp	83	1599	-23400	-8	-13	1599	22.2	233	171	37	203710
ABpraapppa:114	ABpraapppa	114	1502	-23497	28	27	1502	21.3	215	192	33	165604
ABpraapppp:114	ABpraapppp	114	1455	-23544	-27	-33	1455	24.9	184	216	33	175798
ABprap:21	ABprap	21	1521	-23478	-136	-136	1521	29.4	206	165	59	245929
ABprapa:38	ABprapa	38	1523	-23476	-165	-165	1523	41.3	257	135	50	411768
ABprapaa:58	ABprapaa	58	1527	-23472	-113	-115	1527	41.2	260	127	43	373887
ABprapaaa:85	ABprapaaa	85	1564	-23435	-79	-80	1564	36.9	263	140	38	278008
ABprapaaaa:118	ABprapaaaa	118	1462	-23537	-47	-45	1462	25.0	291	137	33	176126
ABprapaaap:118	ABprapaaap	118	1461	-23538	-4	-4	1461	22.9	254	158	33	178744
ABprapaap:85	ABprapaap	85	1560	-23439	-88	-92	1560	39.3	220	144	37	280984
ABprapaapa:117	ABprapaapa	117	1485	-23514	-9	-9	1485	25.4	249	126	30	145354
ABprapaapp:117	ABprapaapp	117	1430	-23569	-60	-63	1430	30.8	202	145	31	151582
ABprapap:58	ABprapap	58	1546	-23453	-147	-151	1546	46.3	226	173	44	376718
ABprapapa:84	ABprapapa	84	1596	-23403	-53	-58	1596	36.7	225	182	37	236244
ABprapapaa:117	ABprapapaa	117	1494	-23505	-39	-40	1494	30.3	242	159	34	194697
ABprapapap:117	ABprapapap	117	1475	-23524	-22	-19	1475	31.4	205	183	30	145865
ABprapapp:84	ABprapapp	84	1594	-23405	-71	-81	1594	41.3	168	186	39	313489
ABprapappa:117	ABprapappa	117	1480	-23519	-23	-28	1480	35.5	171	192	32	177698
ABprapappp:117	ABprapappp	117	1456	-23543	-13	-12	1456	34.6	124	196	33	187011
ABprapp:38	ABprapp	38	1515	-23484	-133	-133	1515	37.7	174	176	52	405523
ABprappa:58	ABprappa	58	1490	-23509	-142	-144	1490	43.0	166	168	44	419280
ABprappaa:84	ABprappaa	84	1498	-23501	-116	-123	1498	39.7	138	198	38	322989
ABprappaaa:118	ABprappaaa	118	1424	-23575	-48	-52	1424	29.6	154	231	32	162773
ABprappaap:118	ABprappaap	118	1456	-23543	-29	-34	1456	35.0	123	233	31	173933
ABprappap:84	ABprappap	84	1544	-23455	-73	-76	1544	42.9	109	234	39	347281
ABprappapa:116	ABprappapa	116	1429	-23570	-35	-33	1429	40.5	101	238	36	263665
ABprappapp:116	ABprappapp	116	1360	-21497	10	10	1360	43.1	96	266	31	202789
ABprappp:58	ABprappp	58	1532	-23467	-101	-102	1532	39.0	160	224	44	283441
ABprapppa:83	ABprapppa	83	1590	-23409	-6	-9	1590	33.8	134	239	37	239917
ABprapppaa:115	ABprapppaa	115	1533	-23466	50	48	1533	23.2	122	244	31	155654
ABprapppap:115	ABprapppap	115	1568	-23431	87	87	1568	32.1	101	264	31	171733
ABprapppp:83	ABprapppp	83	1566	-23433	-36	-37	1566	35.1	105	280	39	266943
ABprappppa:114	ABprappppa	114	1593	-23406	124	128	1593	36.3	89	290	34	211540
ABprappppp:114	ABprappppp	114	1587	-23412	91	90	1587	30.8	84	323	34	211218
ABprp:9	ABprp	9	1148	-17601	-72	-72	1148	18.4	182	276	66	119840
ABprpa:21	ABprpa	21	1512	-23487	-81	-81	1512	15.2	198	244	58	118700
ABprpaa:38	ABprpaa	38	1540	-23459	-87	-87	1540	20.6	203	156	48	280516
ABprpaaa:59	ABprpaaa	59	1497	-23502	-113	-113	1497	30.3	220	129	42	342792
ABprpaaaa:85	ABprpaaaa	85	1620	-23379	6	2	1620	26.0	224	134	37	270141
ABprpaaaaa:120	ABprpaaaaa	120	1457	-23542	-17	-15	1457	13.5	228	149	31	165626
ABprpaaaap:120	ABprpaaaap	120	1407	-23592	-47	-48	1407	21.0	214	144	31	179695
ABprpaaap:85	ABprpaaap	85	1525	-23474	-93	-97	1525	31.5	186	146	35	254003
ABprpaaapa:120	ABprpaaapa	120	1448	-23551	1	-8	1448	30.7	163	155	31	219720
ABprpaaapp:120	ABprpaaapp	120	1430	-23569	-37	-39	1430	36.9	156	162	32	237043
ABprpaap:59	ABprpaap	59	1502	-23497	-76	-78	1502	31.0	199	181	41	245720
ABprpaapa:84	ABprpaapa	84	1545	-23454	-31	-40	1545	25.0	194	199	35	189634
ABprpaapaa:120	ABprpaapaa	120	1440	-23559	28	23	1440	15.7	174	196	30	170538
ABprpaapap:120	ABprpaapap	120	1431	-23568	-2	-4	1431	19.2	158	220	30	157957
ABprpaapp:84	ABprpaapp	84	1538	-23461	-53	-58	1538	31.4	174	198	35	209089
ABprpaappa:121	ABprpaappa	121	1401	-23598	-35	-39	1401	23.5	173	164	33	225198
ABprpaappp:121	ABprpaappp	121	1411	-23588	-43	-52	1411	24.8	144	187	31	197628
ABprpap:38	ABprpap	38	1524	-23475	-82	-82	1524	12.4	178	230	50	203991
ABprpapa:58	ABprpapa	58	1555	-23444	-30	-30	1555	15.6	184	163	43	280213
ABprpapaa:82	ABprpapaa	82	1602	-23397	-44	-47	1602	11.2	231	163	39	217154
ABprpapaaa:116	ABprpapaaa	116	1522	-23477	20	12	1522	8.9	199	199	33	180564
ABprpapaap:116	ABprpapaap	116	1484	-23515	-24	-28	1484	8.0	206	227	31	113197
ABprpapap:82	ABprpapap	82	1542	-23457	-40	-40	1542	15.6	181	169	37	233789
ABprpapapa:116	ABprpapapa	116	1477	-23522	-23	-23	1477	8.8	171	227	32	159230
ABprpapapp:116	ABprpapapp	116	1479	-23520	-3	-5	1479	9.1	144	240	32	174774
ABprpapp:58	ABprpapp	58	1582	-23417	-13	-14	1582	10.7	195	224	44	173203
ABprpappa:82	ABprpappa	82	1573	-23426	-76	-78	1573	9.0	202	210	39	168643
ABprpappaa:114	ABprpappaa	114	1496	-23503	-11	-17	1496	7.1	175	269	32	125280
ABprpappap:114	ABprpappap	114	1477	-23522	-11	-14	1477	9.1	143	290	35	196132
ABprpappp:82	ABprpappp	82	1575	-23424	-4	-3	1575	16.9	177	233	37	161124
ABprpapppa:117	ABprpapppa	117	1446	-23553	-5	-6	1446	17.6	173	256	33	146678
ABprpapppp:117	ABprpapppp	117	1456	-23543	9	2	1456	18.0	139	291	32	161153
ABprpp:21	ABprpp	21	1502	-23497	-87	-87	1502	21.8	129	269	57	164228
ABprppa:39	ABprppa	39	1488	-23511	-104	-104	1488	27.7	119	201	49	325037
ABprppaa:60	ABprppaa	60	1498	-23501	-77	-77	1498	29.8	147	162	42	324103
ABprppaaa:87	ABprppaaa	87	1508	-23491	-49	-49	1508	24.8	149	164	35	239052
ABprppaaaa:123	ABprppaaaa	123	1398	-23601	-36	-39	1398	13.8	184	161	33	203741
ABprppaaap:123	ABprppaaap	123	1419	-23580	13	14	1419	16.6	146	175	29	194581
ABprppaap:87	ABprppaap	87	1570	-23429	28	26	1570	26.2	130	201	36	247506
ABprppaapa:123	ABprppaapa	123	1432	-23567	12	0	1432	12.1	145	206	31	185161
ABprppaapp:123	ABprppaapp	123	1394	-23605	-44	-46	1394	16.0	120	216	31	190306
ABprppap:60	ABprppap	60	1471	-23528	-106	-108	1471	31.5	110	212	41	279066
ABprppapa:86	ABprppapa	86	1516	-23483	-54	-53	1516	30.8	98	216	38	312224
ABprppapaa:118	ABprppapaa	118	1380	-23619	-62	-66	1380	24.6	105	207	33	223062
ABprppapap:118	ABprppapap	118	1412	-23587	-28	-26	1412	29.7	91	227	32	224466
ABprppapp:86	ABprppapp	86	1559	-23440	-26	-27	1559	27.5	116	268	37	221486
ABprppappa:120	ABprppappa	120	1445	-23554	-3	-7	1445	26.7	162	264	32	151209
ABprppappp:120	ABprppappp	120	1439	-23560	-36	-37	1439	26.9	134	287	31	160174
ABprppp:39	ABprppp	39	1529	-23470	-48	-47	1529	18.3	112	277	51	266961
ABprpppa:59	ABprpppa	59	1484	-23515	-68	-69	1484	17.4	135	205	42	225273
ABprpppaa:85	ABprpppaa	85	1543	-23456	-2	-2	1543	17.2	131	199	37	262433
ABprpppaaa:118	ABprpppaaa	118	1417	-23582	-11	-10	1417	13.7	109	251	34	214291
ABprpppaap:118	ABprpppaap	118	1425	-23574	7	13	1425	20.7	84	255	32	229647
ABprpppap:85	ABprpppap	85	1562	-23437	16	12	1562	21.1	105	244	38	267596
ABprpppapa:121	ABprpppapa	121	1392	-23607	-4	1	1392	24.6	81	287	35	224883
ABprpppapp:121	ABprpppapp	121	1450	-23549	25	28	1450	21.8	82	326	29	186300
ABprpppp:59	ABprpppp	59	1478	-23521	-61	-61	1478	17.7	112	263	43	207069
ABprppppa:84	ABprppppa	84	1499	-23500	-72	-76	1499	13.8	129	259	39	215735
ABprppppaa:116	ABprppppaa	116	1409	-23590	-36	-36	1409	13.3	105	300	35	237075
ABprppppap:116	ABprppppap	116	1388	-23611	-60	-62	1388	20.6	114	315	32	193123
ABprppppp:84	ABprppppp	84	1497	-23502	-60	-62	1497	17.7	100	302	37	208777
ABprpppppa:119	ABprpppppa	119	1450	-23549	17	16	1450	14.1	132	341	35	192832
ABprpppppp:119	ABprpppppp	119	1452	-23547	0	0	1452	21.0	114	358	36	255822
EMS:1	EMS	1	768	-11732	-50	-50	768	37.5	288	382	67	51331
MS:3	MS	3	1219	-18780	-83	-83	1219	17.1	367	325	75	199317
MSa:13	MSa	13	1344	-20877	-100	-100	1344	23.8	419	324	67	317845
MSaa:40	MSaa	40	1517	-23483	-72	-72	1517	31.8	434	302	57	468143
MSaaa:69	MSaaa	69	1532	-23467	-79	-81	1532	32.8	454	273	49	408811
MSaaaa:114	MSaaaa	114	1466	-23533	-41	-40	1466	36.6	467	269	39	288745
MSaaap:114	MSaaap	114	1500	-23499	-43	-47	1500	39.6	411	246	42	318332
MSaap:69	MSaap	69	1546	-23453	-59	-60	1546	28.6	385	295	47	266494
MSaapa:112	MSaapa	112	1475	-23524	-45	-43	1475	29.0	420	300	41	252371
MSaapp:112	MSaapp	112	1471	-23528	-50	-49	1471	33.8	364	280	40	230853
MSap:40	MSap	40	1532	-23467	-55	-56	1532	20.0	363	268	58	298139
MSapa:70	MSapa	70	1554	-23445	-32	-33	1554	19.0	389	233	49	267131
MSapaa:109	MSapaa	109	1512	-23487	3	2	1512	21.5	436	256	41	265880
MSapap:109	MSapap	109	1491	-23508	-31	-35	1491	26.0	385	220	42	263605
MSapp:70	MSapp	70	1526	-23473	-55	-57	1526	26.8	324	256	46	240452
MSappa:107	MSappa	107	1483	-23516	-13	-14	1483	21.6	344	232	40	193372
MSappp:107	MSappp	107	1482	-23517	-23	-24	1482	27.0	309	265	39	189443
MSp:13	MSp	13	1345	-20769	-73	-73	1345	22.5	304	277	67	219337
MSpa:39	MSpa	39	1518	-23481	-147	-149	1518	42.8	320	232	59	580845
MSpaa:67	MSpaa	67	1558	-23441	-125	-122	1558	41.9	326	214	50	438709
MSpaaa:114	MSpaaa	114	1459	-23540	-103	-108	1459	39.7	365	213	41	299676
MSpaap:114	MSpaap	114	1510	-23489	-43	-52	1510	42.6	315	228	41	289344
MSpap:67	MSpap	67	1574	-23425	-185	-184	1574	49.5	269	295	51	546604
MSpapa:119	MSpapa	119	1469	-23530	-148	-159	1469	52.4	322	268	41	338525
MSpapp:119	MSpapp	119	1488	-23511	-190	-198	1488	54.5	251	279	42	363304
MSpp:39	MSpp	39	1514	-23485	-84	-85	1514	25.0	267	224	56	322563
MSppa:67	MSppa	67	1547	-23452	-45	-50	1547	24.8	271	220	48	262397
MSppaa:118	MSppaa	118	1423	-23576	-75	-78	1423	30.8	322	203	43	307771
MSppap:118	MSppap	118	1467	-23532	-17	-22	1467	29.0	264	250	41	252960
MSppp:67	MSppp	67	1537	-23462	-129	-131	1537	40.5	244	242	50	435578
MSpppa:117	MSpppa	117	1464	-23535	-91	-100	1464	42.7	274	237	40	290186
MSpppp:117	MSpppp	117	1489	-23510	-62	-72	1489	44.7	220	249	40	322942
E:3	E	3	1509	-23490	-164	-165	1509	34.1	215	376	71	308292
Ea:14	Ea	14	1528	-23471	-130	-130	1528	27.8	293	368	64	308047
Eal:43	Eal	43	1524	-23475	-90	-90	1524	24.3	298	337	55	293786
Eala:78	Eala	78	1576	-23423	-31	-31	1576	14.4	355	307	46	168361
Ealaa:126	Ealaa	126	1464	-23535	-30	-25	1464	15.4	405	289	35	108545
Ealap:126	Ealap	126	1452	-23548	-16	-21	1452	18.0	351	271	37	112826
Ealp:78	Ealp	78	1574	-23425	-30	-31	1574	17.9	291	326	46	162776
Ealpa:128	Ealpa	128	1513	-23486	26	25	1513	25.0	338	302	37	124552
Ealpp:128	Ealpp	128	1621	-23378	79	77	1621	35.7	284	305	38	168928
Ear:43	Ear	43	1520	-23479	-112	-114	1520	41.4	358	333	55	475161
Eara:80	Eara	80	1534	-23465	-147	-150	1534	49.1	393	269	46	370581
Earaa:128	Earaa	128	1468	-23531	-82	-85	1468	50.5	430	264	39	247455
Earap:128	Earap	128	1479	-23520	-93	-100	1479	50.7	370	263	37	220044
Earp:80	Earp	80	1550	-23449	-113	-116	1550	43.0	342	310	45	333661
Earpa:128	Earpa	128	1504	-23495	-27	-29	1504	43.2	386	302	38	217134
Earpp:128	Earpp	128	1548	-23451	0	1	1548	42.9	337	295	38	212541
Ep:14	Ep	14	1514	-23485	-158	-160	1514	37.8	198	351	64	385745
Epl:43	Epl	43	1568	-23431	-130	-132	1568	40.3	240	340	54	424926
Epla:79	Epla	79	1605	-23394	-61	-65	1605	38.4	287	326	46	275982
Eplaa:126	Eplaa	126	1572	-23427	-64	-71	1572	51.0	268	343	38	209035
Eplap:126	Eplap	126	1573	-23426	-1	-3	1573	44.5	298	298	37	176592
Eplp:79	Eplp	79	1624	-23375	-65	-71	1624	40.9	221	344	47	305250
Eplpa:127	Eplpa	127	1590	-23409	-57	-71	1590	53.1	235	321	37	214686
Eplpp:127	Eplpp	127	1513	-23486	-49	-57	1513	45.2	197	344	38	185024
Epr:43	Epr	43	1541	-23458	-68	-70	1541	30.9	189	284	54	334092
Epra:76	Epra	76	1580	-23419	-35	-36	1580	29.2	223	269	45	196042
Epraa:122	Epraa	122	1467	-23532	-21	-29	1467	36.5	244	256	39	180186
Eprap:122	Eprap	122	1500	-23499	-17	-18	1500	40.4	230	316	38	153920
Eprp:76	Eprp	76	1552	-23447	-61	-63	1552	34.2	175	309	46	237135
Eprpa:126	Eprpa	126	1504	-23495	-52	-59	1504	47.4	211	276	37	175940
Eprpp:126	Eprpp	126	1477	-23522	-38	-44	1477	42.4	169	303	38	169539
P2:1	P2	1	915	-15751	-235	-235	915	45.0	137	311	85	544038
C:4	C	4	1376	-21700	-279	-279	1376	48.3	204	243	67	356013
Ca:17	Ca	17	1515	-23484	-248	-248	1515	51.0	274	244	61	240068
Caa:35	Caa	35	1551	-23448	-359	-359	1551	56.0	297	282	56	339866
Caaa:59	Caaa	59	1562	-23437	-303	-305	1562	55.7	314	331	46	325639
Caaaa:86	Caaaa	86	1611	-23388	-217	-220	1611	54.7	257	371	41	288782
Caaaaa:119	Caaaaa	119	1551	-23448	-95	-107	1551	54.5	247	385	34	178296
Caaaap:119	Caaaap	119	1511	-23488	-117	-138	1511	53.6	211	393	36	204916
Caaap:86	Caaap	86	1556	-23443	-229	-233	1556	49.5	214	408	40	294334
Caaapa:119	Caaapa	119	1469	-23530	-117	-123	1469	48.1	196	412	35	202971
Caaapp:119	Caaapp	119	1447	-23552	-85	-93	1447	41.0	171	412	34	170694
Caap:59	Caap	59	1564	-23435	-280	-281	1564	54.7	217	344	47	339181
Caapa:87	Caapa	87	1537	-23462	-247	-251	1537	53.1	194	360	42	318966
Caapaa:126	Caapaa	126	1435	-23564	-165	-173	1435	53.0	165	371	36	212923
Caapap:126	Caapap	126	1439	-23560	-146	-158	1439	44.0	140	368	36	194723
Caapp:87	Caapp	87	1542	-23457	-210	-213	1542	45.7	154	395	40	293340
Caappd:124	Caappd	124	1426	-23573	-66	-67	1426	27.9	132	406	34	147205
Caappv:124	Caappv	124	1439	-23560	-63	-66	1439	40.1	127	405	35	197797
Cap:35	Cap	35	1508	-23491	-266	-267	1508	51.6	204	358	54	344779
Capa:58	Capa	58	1536	-23463	-149	-151	1536	39.7	257	413	46	326830
Capaa:92	Capaa	92	1552	-23447	-62	-65	1552	24.3	248	406	39	199536
Capaaa:128	Capaaa	128	1474	-23525	-35	-38	1474	26.8	267	359	32	112524
Capaap:128	Capaap	128	1439	-23560	-38	-39	1439	18.3	235	364	32	105208
Capap:92	Capap	92	1546	-23453	-85	-92	1546	27.1	198	403	40	234870
Capapa:129	Capapa	129	1493	-23506	0	-1	1493	27.1	223	339	34	106413
Capapp:129	Capapp	129	1525	-23474	51	57	1525	29.4	195	376	34	148061
Capp:58	Capp	58	1509	-23490	-129	-130	1509	40.8	166	398	46	357301
Cappa:93	Cappa	93	1546	-23453	-94	-97	1546	39.7	230	397	39	243705
Cappaa:128	Cappaa	128	1459	-23540	-85	-88	1459	39.0	222	381	34	178332
Cappap:128	Cappap	128	1423	-23576	-101	-98	1423	42.0	277	372	32	167496
Cappp:93	Cappp	93	1518	-23481	-108	-113	1518	34.1	168	403	41	279207
Capppa:128	Capppa	128	1461	-23538	-14	-19	1461	35.4	192	347	35	145699
Capppp:128	Capppp	128	1405	-23594	-70	-72	1405	31.2	164	375	31	120374
Cp:17	Cp	17	1494	-23505	-244	-244	1494	46.1	169	235	64	299846
Cpa:34	Cpa	34	1493	-23506	-295	-295	1493	51.9	178	237	56	384192
Cpaa:58	Cpaa	58	1491	-23508	-286	-286	1491	52.6	171	246	49	386665
Cpaaa:84	Cpaaa	84	1508	-23491	-288	-286	1508	52.3	187	212	43	364115
Cpaaaa:119	Cpaaaa	119	1436	-23563	-133	-113	1436	44.7	196	177	36	226028
Cpaaap:119	Cpaaap	119	1516	-23483	-116	-119	1516	49.2	154	215	37	255684
Cpaap:84	Cpaap	84	1564	-23435	-199	-206	1564	51.2	131	282	43	346845
Cpaapa:116	Cpaapa	116	1461	-23538	-149	-143	1461	52.5	137	261	36	248175
Cpaapp:116	Cpaapp	116	1500	-23499	-160	-170	1500	52.6	128	316	37	254118
Cpap:58	Cpap	58	1517	-23482	-209	-210	1517	50.8	141	330	47	385144
Cpapa:86	Cpapa	86	1519	-23480	-253	-258	1519	50.1	146	334	42	347844
Cpapaa:121	Cpapaa	121	1445	-23554	-78	-81	1445	38.1	98	378	34	230396
Cpapap:121	Cpapap	121	1411	-23588	-132	-136	1411	47.3	100	334	36	284349
Cpapp:86	Cpapp	86	1530	-23469	-175	-177	1530	42.2	103	363	41	351196
Cpappd:122	Cpappd	122	1417	-23582	-86	-84	1417	37.4	78	333	34	214063
Cpappv:122	Cpappv	122	1447	-23552	-12	-13	1447	27.3	100	379	34	206688
Cpp:34	Cpp	34	1488	-23511	-191	-191	1488	42.2	105	304	54	375502
Cppa:58	Cppa	58	1477	-23522	-107	-109	1477	32.8	94	281	46	296311
Cppaa:92	Cppaa	92	1533	-23467	-31	-35	1533	15.6	141	329	41	208260
Cppaaa:132	Cppaaa	132	1510	-23489	49	46	1510	16.8	213	286	34	89130
Cppaap:132	Cppaap	132	1467	-23532	2	6	1467	13.7	198	331	37	123482
Cppap:92	Cppap	92	1498	-23501	-79	-83	1498	22.6	134	367	40	256750
Cppapa:130	Cppapa	130	1500	-23499	22	21	1500	21.5	191	321	35	122891
Cppapp:130	Cppapp	130	1418	-23582	-11	-18	1418	25.9	153	345	35	162120
Cppp:58	Cppp	58	1479	-23520	-133	-135	1479	34.8	108	359	47	352243
Cpppa:90	Cpppa	90	1508	-23491	-115	-118	1508	34.9	125	326	40	264597
Cpppaa:126	Cpppaa	126	1464	-23535	-40	-44	1464	37.1	162	243	36	189878
Cpppap:126	Cpppap	126	1400	-23599	-81	-86	1400	34.8	152	289	36	202644
Cpppp:90	Cpppp	90	1517	-23482	-82	-89	1517	31.6	125	383	40	287195
Cppppa:125	Cppppa	125	1423	-23576	-87	-95	1423	37.4	134	315	34	174138
Cppppp:125	Cppppp	125	1353	-23646	-102	-109	1353	30.3	125	357	33	163195
P3:4	P3	4	1390	-22220	-203	-204	1390	39.0	110	336	63	270780
D:22	D	22	1476	-23523	-247	-248	1476	38.8	101	336	57	209003
Da:46	Da	46	1534	-23465	-140	-141	1534	27.1	178	390	48	88937
Daa:79	Daa	79	1580	-23419	-59	-61	1580	17.5	258	389	41	73960
Daaa:110	Daaa	110	1644	-23355	5	4	1644	12.0	292	379	33	56448
Daap:110	Daap	110	1527	-23472	-119	-119	1527	13.8	228	399	36	75262
Dap:79	Dap	79	1566	-23433	-83	-84	1566	25.8	187	371	42	78069
Dapa:105	Dapa	105	1426	-21073	-96	-94	1426	28.4	288	357	33	28048
Dapp:105	Dapp	105	1530	-23469	-52	-54	1530	33.4	276	357	36	112616
Dp:46	Dp	46	1233	-18927	-87	-87	1233	18.2	139	325	47	52697
Dpa:77	Dpa	77	480	-7095	-23	-23	480	11.4	196	264	39	22051
Dpaa:110	Dpaa	110	1625	-23374	35	33	1625	11.2	218	248	30	36227
Dpap:110	Dpap	110	0	0	0	0	0	9.5	197	263	38	0
Dpp:77	Dpp	77	1542	-23457	-81	-82	1542	16.6	151	324	42	67230
Dppa:106	Dppa	106	1335	-21741	-74	-75	1335	16.5	201	282	35	58492
Dppp:106	Dppp	106	1508	-23491	-26	-31	1508	26.8	197	309	38	104543
P4:22	P4	22	1243	-19381	-102	-103	1243	25.6	179	375	51	92386
Z2:62	Z2	62	0	0	0	0	0	16.0	219	316	41	0
Z3:62	Z3	62	0	0	0	0	0	13.0	243	327	41	0
