# Supplementary material for: Quantitative Differences in Nuclear β-catenin and TCF Pattern Embryonic Cells in C. elegans
Source: PLoS Genet. 2015 Oct 21;11(10):e1005585. doi: 10.1371/journal.pgen.1005585 (PMC4619327; doi:10.1371/journal.pgen.1005585)
Supplement: S1 Data — For each cell analyzed, birth time is given in column 3 and the average nuclear reporter intensity over the lifetime of the cell (corrected for background) is given in column 7 (“blot”). For information on each embryo’s strain information and experimental conditions, refer to S2 Table. (ZIP) [file pgen.1005585.s005.zip › CAs/CA20121006_nhr-25_pop-1i_L2.csv]

cellTime	cell	time	none	global	local	blot	cross	z	x	y	size	gweight
ABa:1	ABa	1	2980	-22019	-60	-60	2980	37.2	178	266	86	816827
ABal:6	ABal	6	2535	-22464	-117	-118	2535	43.1	151	246	71	715802
ABala:16	ABala	16	2289	-22710	-72	-72	2289	38.1	104	282	65	678945
ABalaa:27	ABalaa	27	2112	-22887	-60	-60	2112	32.2	86	261	58	504303
ABalaaa:44	ABalaaa	44	1891	-23108	-58	-58	1891	27.5	96	264	49	306402
ABalaaaa:63	ABalaaaa	63	1471	-23528	-23	-25	1471	34.2	128	321	41	220956
ABalaaaal:90	ABalaaaal	90	1348	-23651	2	-2	1348	51.2	152	325	35	282265
ABalaaaala:127	ABalaaaala	127	1520	-23479	-279	-3	1520	50.2	190	280	30	241964
ABalaaaalp:127	ABalaaaalp	127	1458	-23542	85	80	1458	42.4	173	260	30	232584
ABalaaaar:90	ABalaaaar	90	1312	-23687	-47	-41	1312	47.9	156	317	36	272465
ABalaaaarl:122	ABalaaaarl	122	1364	-23636	-13	-16	1364	42.1	199	299	31	210187
ABalaaaarr:122	ABalaaaarr	122	1451	-23548	-69	-37	1451	52.0	209	304	30	193300
ABalaaap:63	ABalaaap	63	1485	-23514	-64	-64	1485	42.4	161	332	41	187399
ABalaaapa:88	ABalaaapa	88	1831	-23168	427	431	1831	54.6	163	308	34	220309
ABalaaapal:121	ABalaaapal	121	2494	-22505	947	971	2494	52.9	161	293	29	218014
ABalaaapar:121	ABalaaapar	121	2431	-22568	742	792	2431	58.4	194	292	30	185393
ABalaaapp:88	ABalaaapp	88	1767	-23232	330	344	1767	60.6	204	321	36	186482
ABalaaappl:119	ABalaaappl	119	2563	-22436	975	990	2563	58.8	162	319	31	198773
ABalaaappr:119	ABalaaappr	119	2430	-22569	802	872	2430	63.5	213	315	30	160937
ABalaap:44	ABalaap	44	1875	-23124	-40	-40	1875	20.8	174	248	49	191355
ABalaapa:63	ABalaapa	63	1455	-23544	-57	-56	1455	32.9	194	310	43	172686
ABalaapaa:87	ABalaapaa	87	1255	-23744	-95	-85	1255	47.5	197	331	35	217633
ABalaapaaa:121	ABalaapaaa	121	1273	-23726	-137	-100	1273	49.1	179	330	30	211293
ABalaapaap:121	ABalaapaap	121	1354	-23645	-135	-73	1354	53.1	207	343	30	180577
ABalaapap:87	ABalaapap	87	1269	-23730	-65	-59	1269	49.3	236	362	35	216194
ABalaapapa:121	ABalaapapa	121	2065	-22934	585	623	2065	51.8	208	388	30	207007
ABalaapapp:121	ABalaapapp	121	1995	-23004	450	504	1995	55.0	246	385	30	182536
ABalaapp:63	ABalaapp	63	1456	-23543	-51	-53	1456	38.0	239	278	42	145474
ABalaappa:87	ABalaappa	87	1499	-23500	151	161	1499	48.0	235	319	35	199257
ABalaappaa:121	ABalaappaa	121	2088	-22911	477	537	2088	50.1	229	362	29	205785
ABalaappap:121	ABalaappap	121	2498	-22501	768	883	2498	57.7	244	350	31	182467
ABalaappp:87	ABalaappp	87	1607	-23392	210	218	1607	51.8	277	315	36	192488
ABalaapppa:120	ABalaapppa	120	3046	-21953	1328	1388	3046	55.1	273	353	32	190547
ABalaapppp:120	ABalaapppp	120	3258	-21741	1614	1670	3258	55.5	314	345	30	164162
ABalap:27	ABalap	27	2113	-22886	-106	-106	2113	46.6	129	301	58	542467
ABalapa:44	ABalapa	44	1924	-23075	-87	-87	1924	43.9	97	296	51	392428
ABalapaa:62	ABalapaa	62	1472	-23527	-40	-40	1472	44.3	112	299	42	224737
ABalapaaa:90	ABalapaaa	90	2016	-22983	548	564	2016	53.5	156	273	34	247729
ABalapaaaa:127	ABalapaaaa	127	2949	-22050	1292	1288	2949	49.7	179	252	28	228058
ABalapaaap:127	ABalapaaap	127	3780	-21219	1796	1939	3780	56.2	215	242	33	225004
ABalapaap:90	ABalapaap	90	1839	-23160	406	411	1839	62.0	188	268	35	202443
ABalapaapa:123	ABalapaapa	123	2797	-22202	1197	1211	2797	58.3	160	264	31	206058
ABalapaapp:123	ABalapaapp	123	2243	-22756	397	500	2243	64.8	217	254	29	151085
ABalapap:62	ABalapap	62	1466	-23533	-122	-125	1466	53.9	161	302	43	206185
ABalapapa:89	ABalapapa	89	2185	-22814	706	711	2185	60.6	226	250	36	196342
ABalapapaa:121	ABalapapaa	121	3833	-21166	2066	2078	3833	61.7	199	231	30	183200
ABalapapap:121	ABalapapap	121	3566	-21433	1736	1772	3566	63.0	253	229	30	168473
ABalapapp:89	ABalapapp	89	2118	-22881	619	629	2118	60.5	275	227	35	189241
ABalapappa:123	ABalapappa	123	3427	-21572	1611	1738	3427	63.6	278	203	30	169791
ABalapappp:123	ABalapappp	123	3460	-21539	1709	1719	3460	59.7	330	190	30	177045
ABalapp:44	ABalapp	44	1927	-23072	-65	-65	1927	39.7	179	260	48	253961
ABalappa:62	ABalappa	62	1516	-23483	-64	-65	1516	45.5	179	276	42	186997
ABalappaa:86	ABalappaa	86	1526	-23473	136	137	1526	51.7	205	284	36	217174
ABalappaaa:118	ABalappaaa	118	3047	-21952	1357	1388	3047	51.0	214	272	30	214814
ABalappaap:118	ABalappaap	118	3867	-21132	2045	2149	3867	58.2	236	288	32	185180
ABalappap:86	ABalappap	86	1488	-23511	82	83	1488	59.7	250	291	34	151920
ABalappapa:118	ABalappapa	118	2776	-22224	828	1057	2776	64.4	243	290	31	142520
ABalappapp:118	ABalappapp	118	2227	-22772	643	695	2227	64.8	293	305	29	140430
ABalappp:62	ABalappp	62	1483	-23517	-85	-87	1483	52.1	248	262	43	168371
ABalapppa:86	ABalapppa	86	1534	-23465	127	133	1534	62.7	280	276	35	147732
ABalapppaa:118	ABalapppaa	118	2463	-22536	845	925	2463	64.6	280	261	30	145875
ABalapppap:118	ABalapppap	118	2613	-22386	1033	1052	2613	63.5	319	235	31	141848
ABalapppp:86	ABalapppp	86	1476	-23523	92	99	1476	63.4	322	240	37	168719
ABalappppa:119	ABalappppa	119	2149	-22850	357	506	2149	64.3	345	215	30	146571
ABalappppp:119	ABalappppp	119	2315	-22684	528	625	2315	64.5	386	195	31	162619
ABalp:16	ABalp	16	2282	-22718	-82	-82	2282	37.9	174	191	62	544454
ABalpa:27	ABalpa	27	2107	-22892	-87	-87	2107	37.9	147	175	58	499996
ABalpaa:43	ABalpaa	43	1906	-23093	-83	-83	1906	36.5	122	192	49	320131
ABalpaaa:62	ABalpaaa	62	1516	-23483	-63	-64	1516	31.7	154	265	44	164513
ABalpaaaa:83	ABalpaaaa	83	1255	-23744	-101	-107	1255	37.9	128	296	36	196162
ABalpaaaaa:110	ABalpaaaaa	110	1246	-23753	-22	-33	1246	40.8	117	309	30	222278
ABalpaaaap:110	ABalpaaaap	110	1248	-23751	-87	-90	1248	47.3	144	289	32	217011
ABalpaaap:83	ABalpaaap	83	1274	-23725	-65	-68	1274	36.2	177	267	38	190769
ABalpaaapa:111	ABalpaaapa	111	1228	-23771	-80	-85	1228	34.8	119	279	30	210979
ABalpaaapp:111	ABalpaaapp	111	1196	-23803	-86	-89	1196	35.6	155	258	32	197147
ABalpaap:62	ABalpaap	62	1468	-23531	-21	-22	1468	32.9	93	274	41	199919
ABalpaapa:86	ABalpaapa	86	1226	-23773	-61	-60	1226	47.4	97	296	37	262113
ABalpaapaa:117	ABalpaapaa	117	1204	-23795	-108	-119	1204	46.9	103	294	30	239706
ABalpaapap:117	ABalpaapap	117	1227	-23772	-79	-73	1227	55.3	124	284	31	200913
ABalpaapp:86	ABalpaapp	86	1268	-23731	-68	-63	1268	46.4	137	272	35	210155
ABalpaappa:116	ABalpaappa	116	1201	-23798	-97	-103	1201	44.4	118	259	29	222715
ABalpaappp:116	ABalpaappp	116	1285	-23714	-43	-39	1285	47.9	143	252	30	199174
ABalpap:43	ABalpap	43	1937	-23062	-32	-32	1937	23.3	219	177	51	224364
ABalpapa:61	ABalpapa	61	1467	-23532	-84	-84	1467	20.5	155	236	43	145808
ABalpapaa:83	ABalpapaa	83	1298	-23701	-43	-47	1298	35.3	82	290	37	246562
ABalpapaaa:112	ABalpapaaa	112	1271	-23728	-28	-40	1271	50.3	82	275	32	261479
ABalpapaap:112	ABalpapaap	112	1199	-23800	-89	-89	1199	45.2	78	308	30	251576
ABalpapap:83	ABalpapap	83	1300	-23699	-21	-25	1300	27.3	119	270	37	222635
ABalpapapa:112	ABalpapapa	112	1266	-23733	-62	-72	1266	43.0	77	272	30	256930
ABalpapapp:112	ABalpapapp	112	1277	-23722	-2	-9	1277	35.0	80	246	32	268341
ABalpapp:61	ABalpapp	61	1503	-23496	-17	-16	1503	16.2	241	225	45	100579
ABalpappa:82	ABalpappa	82	1292	-23707	-10	-10	1292	18.5	158	259	38	150850
ABalpappaa:107	ABalpappaa	107	1223	-23776	-22	-28	1223	29.8	101	313	32	241934
ABalpappap:107	ABalpappap	107	1245	-23754	16	17	1245	24.3	118	284	33	217379
ABalpappp:82	ABalpappp	82	1296	-23703	15	14	1296	17.3	217	237	39	136880
ABalpapppa:108	ABalpapppa	108	1204	-23795	-9	-11	1204	19.3	133	254	33	216710
ABalpapppp:108	ABalpapppp	108	1160	-23839	-84	-95	1160	26.0	173	241	33	190870
ABalpp:27	ABalpp	27	2097	-22902	-127	-127	2097	50.8	234	162	58	497513
ABalppa:43	ABalppa	43	1927	-23073	-101	-101	1927	41.7	197	148	50	357227
ABalppaa:62	ABalppaa	62	1462	-23537	-30	-31	1462	32.2	102	227	42	211324
ABalppaaa:87	ABalppaaa	87	1245	-23754	-28	-30	1245	41.8	79	249	34	267666
ABalppaaaa:121	ABalppaaaa	121	1299	-23700	1	4	1299	51.4	84	240	30	275984
ABalppaaap:121	ABalppaaap	121	1254	-23745	-11	-15	1254	42.6	75	227	31	302690
ABalppaap:87	ABalppaap	87	1265	-23734	-26	-27	1265	38.0	123	241	33	210170
ABalppaapa:119	ABalppaapa	119	1192	-23807	-88	-95	1192	35.7	103	226	30	273873
ABalppaapp:119	ABalppaapp	119	1238	-23761	-12	-18	1238	37.8	130	214	31	261742
ABalppap:62	ABalppap	62	1476	-23523	-60	-64	1476	31.2	158	209	42	167594
ABalppapa:85	ABalppapa	85	1241	-23758	-53	-53	1241	28.9	96	246	37	263313
ABalppapaa:115	ABalppapaa	115	1225	-23774	-17	-14	1225	33.5	73	285	33	332322
ABalppapap:115	ABalppapap	115	1232	-23767	-28	-35	1232	27.4	97	251	32	290639
ABalppapp:85	ABalppapp	85	1241	-23758	-49	-49	1241	24.7	143	217	38	232143
ABalppappa:113	ABalppappa	113	1218	-23781	-1	-1	1218	27.2	103	221	31	284641
ABalppappp:113	ABalppappp	113	1204	-23795	-66	-75	1204	27.4	146	212	33	258345
ABalppp:43	ABalppp	43	1915	-23084	-58	-58	1915	29.9	294	141	50	250186
ABalpppa:61	ABalpppa	61	1505	-23495	-48	-52	1505	29.9	201	187	43	149237
ABalpppaa:84	ABalpppaa	84	1237	-23762	-78	-80	1237	35.5	105	209	35	249730
ABalpppaaa:116	ABalpppaaa	116	1191	-23808	-34	-30	1191	36.7	83	203	30	266919
ABalpppaap:116	ABalpppaap	116	1197	-23802	-43	-46	1197	39.6	107	178	32	308963
ABalpppap:84	ABalpppap	84	1236	-23763	-86	-90	1236	32.7	153	192	36	196681
ABalpppapa:111	ABalpppapa	111	1210	-23789	2	4	1210	32.6	119	188	32	291621
ABalpppapp:111	ABalpppapp	111	1151	-23848	-94	-91	1151	35.6	150	173	32	259867
ABalpppp:61	ABalpppp	61	1503	-23496	-62	-62	1503	29.6	270	184	44	131220
ABalppppa:82	ABalppppa	82	1256	-23743	-38	-38	1256	29.2	189	222	36	165543
ABalppppaa:110	ABalppppaa	110	1176	-23823	-58	-55	1176	36.0	158	214	30	211207
ABalppppap:110	ABalppppap	110	1208	-23791	-26	-25	1208	37.4	194	226	31	210273
ABalppppp:82	ABalppppp	82	1242	-23757	-57	-59	1242	27.0	243	201	39	141190
ABalpppppa:108	ABalpppppa	108	1178	-23821	-51	-54	1178	31.0	207	207	34	218196
ABalpppppp:108	ABalpppppp	108	1191	-23808	-35	-35	1191	30.1	246	178	36	212257
ABar:6	ABar	6	2542	-22457	-62	-62	2542	35.6	231	348	72	623484
ABara:16	ABara	16	2256	-22743	-61	-61	2256	26.4	236	325	62	362437
ABaraa:27	ABaraa	27	2077	-22922	-46	-46	2077	23.0	168	295	58	330050
ABaraaa:43	ABaraaa	43	1901	-23098	-65	-65	1901	27.4	150	337	48	253644
ABaraaaa:62	ABaraaaa	62	1474	-23525	-33	-34	1474	32.2	177	379	41	192834
ABaraaaaa:87	ABaraaaaa	87	1242	-23757	-52	-55	1242	41.3	114	341	36	286412
ABaraaaaaa:120	ABaraaaaaa	120	1237	-23762	-65	-65	1237	45.8	107	333	31	287584
ABaraaaaap:120	ABaraaaaap	120	1269	-23730	-68	-68	1269	53.5	117	322	31	250440
ABaraaaap:87	ABaraaaap	87	1223	-23777	-92	-98	1223	38.0	167	320	35	251940
ABaraaaapa:120	ABaraaaapa	120	1204	-23795	-130	-128	1204	41.1	146	293	29	221354
ABaraaaapp:120	ABaraaaapp	120	1233	-23766	-47	-56	1233	35.2	193	286	30	206691
ABaraaap:62	ABaraaap	62	1504	-23495	-48	-49	1504	33.1	217	337	44	157961
ABaraaapa:84	ABaraaapa	84	1267	-23732	-77	-77	1267	30.6	163	321	39	223312
ABaraaapaa:111	ABaraaapaa	111	1254	-23745	-25	-22	1254	41.8	129	355	32	281348
ABaraaapap:111	ABaraaapap	111	1291	-23708	-42	-50	1291	37.2	164	328	35	284755
ABaraaapp:84	ABaraaapp	84	1230	-23769	-26	-28	1230	27.3	213	303	36	170965
ABaraaappa:116	ABaraaappa	116	1240	-23759	1	-1	1240	32.0	155	297	30	226985
ABaraaappp:116	ABaraaappp	116	1203	-23796	-44	-48	1203	27.8	185	290	32	235354
ABaraap:43	ABaraap	43	1925	-23074	-5	-5	1925	18.8	231	298	50	170273
ABaraapa:61	ABaraapa	61	1513	-23486	-6	-6	1513	19.6	216	346	44	142356
ABaraapaa:84	ABaraapaa	84	1263	-23736	-44	-45	1263	29.4	114	324	36	249456
ABaraapaaa:116	ABaraapaaa	116	1250	-23749	18	19	1250	39.0	85	323	32	289732
ABaraapaap:116	ABaraapaap	116	1213	-23786	-41	-47	1213	32.1	118	349	31	224008
ABaraapap:84	ABaraapap	84	1255	-23744	-19	-17	1255	19.9	160	310	37	177564
ABaraapapa:113	ABaraapapa	113	1200	-23799	-25	-27	1200	22.3	144	311	31	176890
ABaraapapp:113	ABaraapapp	113	1214	-23785	13	10	1214	16.3	180	297	31	141536
ABaraapp:61	ABaraapp	61	1510	-23489	-7	-7	1510	17.1	288	309	45	103610
ABaraappa:82	ABaraappa	82	1234	-23765	-36	-36	1234	15.3	201	299	37	134494
ABaraappaa:110	ABaraappaa	110	1239	-23760	12	7	1239	23.0	161	275	29	172254
ABaraappap:110	ABaraappap	110	1184	-23815	-20	-24	1184	17.0	194	262	33	173076
ABaraappp:82	ABaraappp	82	1257	-23742	-20	-19	1257	14.9	265	289	39	108996
ABaraapppa:107	ABaraapppa	107	1195	-23804	-21	-28	1195	23.6	200	256	32	180106
ABaraapppp:107	ABaraapppp	107	1180	-23819	-26	-27	1180	20.0	237	270	35	155685
ABarap:27	ABarap	27	2077	-22922	-28	-27	2077	21.3	254	331	56	249656
ABarapa:43	ABarapa	43	1901	-23098	-23	-23	1901	28.0	221	381	49	279246
ABarapaa:63	ABarapaa	63	1443	-23556	-30	-31	1443	26.1	221	384	41	159301
ABarapaaa:89	ABarapaaa	89	1196	-23803	-59	-62	1196	33.2	163	367	35	235450
ABarapaaaa:123	ABarapaaaa	123	1213	-23786	-21	-25	1213	32.5	149	368	30	188014
ABarapaaap:123	ABarapaaap	123	1244	-23755	-26	-29	1244	31.4	186	342	30	199857
ABarapaap:89	ABarapaap	89	1205	-23794	-17	-22	1205	23.1	187	366	36	225651
ABarapaapa:122	ABarapaapa	122	1204	-23795	-5	2	1204	25.4	162	365	30	180614
ABarapaapp:122	ABarapaapp	122	1188	-23811	-52	-55	1188	22.0	197	355	32	196349
ABarapap:63	ABarapap	63	1442	-23557	-52	-54	1442	29.4	267	370	43	159015
ABarapapa:87	ABarapapa	87	1226	-23773	-10	-17	1226	21.4	202	353	37	206082
ABarapapaa:117	ABarapapaa	117	1205	-23794	-21	-20	1205	22.2	126	326	33	226664
ABarapapap:117	ABarapapap	117	1212	-23787	-20	-20	1212	24.6	174	321	31	185597
ABarapapp:87	ABarapapp	87	1236	-23763	-10	-12	1236	20.0	249	333	36	138690
ABarapappa:115	ABarapappa	115	1164	-23835	-13	-8	1164	18.0	180	339	32	190161
ABarapappp:115	ABarapappp	115	1173	-23826	-14	-15	1173	15.6	220	314	31	134892
ABarapp:43	ABarapp	43	1905	-23094	-12	-12	1905	18.4	304	338	50	175267
ABarappa:62	ABarappa	62	1464	-23535	-48	-49	1464	25.5	288	357	42	133433
ABarappaa:85	ABarappaa	85	1257	-23742	-8	-10	1257	31.6	209	371	37	241832
ABarappaaa:118	ABarappaaa	118	1246	-23753	0	-2	1246	31.0	189	371	30	213674
ABarappaap:118	ABarappaap	118	1231	-23768	-6	-6	1231	32.2	216	399	30	196313
ABarappap:85	ABarappap	85	1230	-23769	-43	-48	1230	28.5	248	353	37	180194
ABarappapa:113	ABarappapa	113	1173	-23826	-44	-42	1173	24.0	206	382	31	186463
ABarappapp:113	ABarappapp	113	1165	-23834	-17	-13	1165	19.8	235	346	31	155314
ABarappp:62	ABarappp	62	1456	-23543	-54	-54	1456	24.0	352	328	43	112257
ABarapppa:84	ABarapppa	84	1249	-23750	-46	-48	1249	33.2	277	358	36	189949
ABarapppaa:114	ABarapppaa	114	1231	-23768	-23	-21	1231	30.1	229	359	30	182175
ABarapppap:114	ABarapppap	114	1250	-23749	-16	-13	1250	33.0	264	377	32	227686
ABarapppp:84	ABarapppp	84	1256	-23744	-34	-33	1256	25.0	320	337	39	148937
ABarappppa:110	ABarappppa	110	1178	-23821	-18	-24	1178	24.1	266	342	32	159281
ABarappppp:110	ABarappppp	110	1207	-23792	-37	-39	1207	26.6	328	366	34	171161
ABarp:16	ABarp	16	2279	-22720	-99	-99	2279	46.0	309	356	66	572185
ABarpa:27	ABarpa	27	2090	-22909	-78	-78	2090	42.5	235	369	59	487927
ABarpaa:43	ABarpaa	43	1965	-23034	-90	-90	1965	48.1	170	355	52	369288
ABarpaaa:60	ABarpaaa	60	1563	-23436	-62	-67	1563	50.6	184	365	44	224477
ABarpaaaa:85	ABarpaaaa	85	1467	-23532	118	115	1467	44.5	174	374	40	307527
ABarpaaaaa:114	ABarpaaaaa	114	1541	-23459	176	170	1541	40.3	192	344	31	217287
ABarpaaaap:114	ABarpaaaap	114	1657	-23342	281	288	1657	45.5	194	381	33	257094
ABarpaaap:85	ABarpaaap	85	1518	-23481	132	131	1518	55.0	193	367	38	260622
ABarpaaapa:118	ABarpaaapa	118	1741	-23258	347	335	1741	48.4	147	348	32	256583
ABarpaaapp:118	ABarpaaapp	118	1853	-23147	414	441	1853	56.3	169	358	31	216680
ABarpaap:60	ABarpaap	60	1573	-23426	-78	-80	1573	57.6	236	323	44	184085
ABarpaapa:85	ABarpaapa	85	1536	-23463	144	150	1536	59.4	242	351	38	202712
ABarpaapaa:115	ABarpaapaa	115	2438	-22561	1003	1029	2438	57.9	203	364	32	206521
ABarpaapap:115	ABarpaapap	115	2428	-22571	866	897	2428	61.5	271	334	32	163465
ABarpaapp:85	ABarpaapp	85	1606	-23393	177	183	1606	55.7	306	363	38	223550
ABarpaappa:116	ABarpaappa	116	2791	-22208	1141	1198	2791	59.9	291	373	32	188954
ABarpaappp:116	ABarpaappp	116	2659	-22340	949	1012	2659	60.5	343	368	31	172550
ABarpap:43	ABarpap	43	1927	-23072	-57	-57	1927	38.4	238	334	51	276899
ABarpapa:61	ABarpapa	61	1560	-23439	-49	-53	1560	48.1	244	375	44	221488
ABarpapaa:85	ABarpapaa	85	1327	-23672	-7	-3	1327	42.3	235	394	39	276762
ABarpapaaa:117	ABarpapaaa	117	1308	-23691	27	43	1308	37.0	207	371	30	214693
ABarpapaap:117	ABarpapaap	117	1350	-23649	-73	-19	1350	41.1	235	391	33	240644
ABarpapap:85	ABarpapap	85	1364	-23635	13	15	1364	46.7	282	399	38	246797
ABarpapapa:117	ABarpapapa	117	2237	-22762	850	856	2237	39.0	271	405	32	212502
ABarpapapp:117	ABarpapapp	117	2307	-22692	868	899	2307	44.5	308	410	32	224183
ABarpapp:61	ABarpapp	61	1512	-23487	-82	-82	1512	47.5	283	327	43	174841
ABarpappa:85	ABarpappa	85	1349	-23650	-11	-12	1349	44.6	276	374	37	227643
ABarpappaa:117	ABarpappaa	117	1881	-23118	479	495	1881	46.6	250	408	30	220583
ABarpappap:117	ABarpappap	117	2006	-22993	482	526	2006	51.8	288	397	33	210715
ABarpappp:85	ABarpappp	85	1437	-23562	62	68	1437	48.4	332	384	38	245171
ABarpapppa:118	ABarpapppa	118	2620	-22379	1042	1101	2620	51.1	324	401	31	216277
ABarpapppp:118	ABarpapppp	118	2650	-22349	1012	1097	2650	52.0	360	374	32	199062
ABarpp:27	ABarpp	27	2083	-22916	-138	-138	2083	49.4	353	368	61	517188
ABarppa:43	ABarppa	43	1964	-23035	-108	-109	1964	56.0	269	356	50	304605
ABarppaa:61	ABarppaa	61	1540	-23459	-77	-80	1540	58.0	297	346	44	194342
ABarppaaa:87	ABarppaaa	87	1843	-23156	377	392	1843	62.9	303	340	36	182628
ABarppaaaa:119	ABarppaaaa	119	2280	-22719	479	638	2280	64.6	317	349	29	154006
ABarppaaap:119	ABarppaaap	119	2898	-22101	1279	1326	2898	63.4	343	320	32	150785
ABarppaap:87	ABarppaap	87	1842	-23157	365	391	1842	63.0	345	315	37	163207
ABarppaapa:116	ABarppaapa	116	2511	-22488	952	1019	2511	64.0	331	286	33	153355
ABarppaapp:116	ABarppaapp	116	2308	-22691	828	880	2308	61.5	388	283	30	152125
ABarppap:61	ABarppap	61	1542	-23457	-105	-107	1542	58.4	329	283	44	174973
ABarppapa:86	ABarppapa	86	1905	-23094	431	451	1905	63.2	371	277	36	170819
ABarppapaa:118	ABarppapaa	118	2757	-22242	1198	1220	2757	64.4	374	254	31	156045
ABarppapap:118	ABarppapap	118	2966	-22033	1373	1398	2966	63.5	430	251	31	160126
ABarppapp:86	ABarppapp	86	1815	-23184	390	394	1815	62.5	414	226	39	187940
ABarppappa:117	ABarppappa	117	2655	-22344	1110	1121	2655	59.4	406	218	31	164637
ABarppappp:117	ABarppappp	117	2718	-22281	1119	1182	2718	63.9	428	177	32	179311
ABarppp:43	ABarppp	43	1937	-23062	-131	-132	1937	53.8	381	356	51	319356
ABarpppa:61	ABarpppa	61	1570	-23429	-79	-82	1570	57.0	362	347	44	194080
ABarpppaa:85	ABarpppaa	85	1981	-23018	508	511	1981	56.9	355	376	36	223367
ABarpppaaa:118	ABarpppaaa	118	3736	-21263	2159	2230	3736	57.1	360	394	30	206621
ABarpppaap:118	ABarpppaap	118	4192	-20807	2289	2399	4192	59.8	386	350	33	181244
ABarpppap:85	ABarpppap	85	1854	-23145	368	379	1854	60.3	395	343	36	180571
ABarpppapa:116	ABarpppapa	116	3463	-21536	1561	1784	3463	63.4	393	327	32	160195
ABarpppapp:116	ABarpppapp	116	2799	-22200	1159	1182	2799	62.6	431	302	30	148962
ABarpppp:61	ABarpppp	61	1542	-23457	-114	-115	1542	58.8	408	294	44	176902
ABarppppa:85	ABarppppa	85	1719	-23280	255	280	1719	59.8	424	315	37	186427
ABarppppaa:116	ABarppppaa	116	3381	-21618	1731	1768	3381	59.8	430	346	32	182587
ABarppppap:116	ABarppppap	116	3301	-21698	1592	1665	3301	60.2	469	315	31	177527
ABarppppp:85	ABarppppp	85	1623	-23376	191	194	1623	60.2	462	273	37	186741
ABarpppppa:116	ABarpppppa	116	2491	-22508	685	888	2491	60.8	466	283	33	195334
ABarpppppp:116	ABarpppppp	116	2395	-22604	679	776	2395	62.5	469	228	32	169047
ABp:1	ABp	1	2898	-22102	-70	-70	2898	40.1	371	353	77	644362
ABpl:7	ABpl	7	2541	-22458	-97	-97	2541	53.7	343	248	70	588854
ABpla:16	ABpla	16	2274	-22725	-115	-115	2274	55.3	232	271	64	523911
ABplaa:27	ABplaa	27	2132	-22867	-110	-112	2132	55.6	192	271	58	433754
ABplaaa:42	ABplaaa	42	1956	-23043	-127	-128	1956	56.0	143	268	51	358205
ABplaaaa:61	ABplaaaa	61	1497	-23502	-50	-50	1497	43.6	86	258	45	260072
ABplaaaaa:83	ABplaaaaa	83	1261	-23738	-88	-93	1261	47.1	108	226	37	252042
ABplaaaaaa:111	ABplaaaaaa	111	1240	-23759	-52	-68	1240	47.4	106	223	33	272646
ABplaaaaap:111	ABplaaaaap	111	1256	-23743	-54	-60	1256	51.1	122	200	34	264320
ABplaaaap:83	ABplaaaap	83	1267	-23732	-64	-68	1267	48.0	159	221	37	228078
ABplaaaapa:113	ABplaaaapa	113	1253	-23746	-3	-14	1253	45.1	152	212	31	252790
ABplaaaapp:113	ABplaaaapp	113	1212	-23787	-109	-115	1212	49.9	171	193	32	229608
ABplaaap:61	ABplaaap	61	1540	-23459	-114	-116	1540	54.8	136	263	45	217778
ABplaaapa:82	ABplaaapa	82	1283	-23716	-81	-80	1283	57.3	162	226	38	205149
ABplaaapaa:113	ABplaaapaa	113	1207	-23792	-208	-173	1207	53.6	166	230	30	200510
ABplaaapap:113	ABplaaapap	113	1263	-23736	-83	-58	1263	60.9	200	206	31	179927
ABplaaapp:82	ABplaaapp	82	1305	-23694	-79	-90	1305	53.9	192	175	40	237210
ABplaaappa:109	ABplaaappa	109	1252	-23747	-51	-55	1252	57.4	207	178	34	225213
ABplaaappp:109	ABplaaappp	109	1226	-23773	-91	-94	1226	49.2	229	134	33	253349
ABplaap:42	ABplaap	42	1962	-23037	-88	-89	1962	52.0	206	203	51	352821
ABplaapa:60	ABplaapa	60	1528	-23471	-74	-74	1528	44.4	118	202	45	247319
ABplaapaa:83	ABplaapaa	83	1238	-23761	-92	-95	1238	50.6	127	199	38	256636
ABplaapaaa:115	ABplaapaaa	115	1253	-23746	-30	-29	1253	55.8	121	234	31	207641
ABplaapaap:115	ABplaapaap	115	1191	-23808	-65	-64	1191	58.9	154	203	32	205626
ABplaapap:83	ABplaapap	83	1312	-23687	-74	-82	1312	47.8	168	168	38	242124
ABplaapapa:112	ABplaapapa	112	1299	-23700	15	6	1299	55.0	165	172	32	219104
ABplaapapp:112	ABplaapapp	112	1230	-23769	-91	-102	1230	49.4	198	154	33	247362
ABplaapp:60	ABplaapp	60	1544	-23455	-112	-112	1544	48.9	189	206	46	219528
ABplaappa:82	ABplaappa	82	1280	-23719	-35	-43	1280	43.3	195	214	38	221399
ABplaappaa:112	ABplaappaa	112	1233	-23766	-76	-82	1233	44.8	191	224	31	226445
ABplaappap:112	ABplaappap	112	1220	-23779	-89	-94	1220	48.0	218	185	31	225592
ABplaappp:82	ABplaappp	82	1273	-23726	-116	-119	1273	47.9	238	194	41	213568
ABplaapppa:108	ABplaapppa	108	1281	-23718	-24	-30	1281	47.5	227	223	32	197379
ABplaapppp:108	ABplaapppp	108	1202	-23797	-99	-102	1202	47.4	259	173	35	231624
ABplap:27	ABplap	27	2106	-22893	-96	-96	2106	57.3	298	274	58	409941
ABplapa:42	ABplapa	42	1947	-23052	-112	-112	1947	60.4	233	275	51	279178
ABplapaa:60	ABplapaa	60	1537	-23462	-110	-110	1537	60.5	183	240	45	181854
ABplapaaa:83	ABplapaaa	83	1285	-23714	-94	-92	1285	59.5	222	199	37	173214
ABplapaaaa:112	ABplapaaaa	112	1285	-23714	-77	-75	1285	58.0	244	198	32	154001
ABplapaaap:112	ABplapaaap	112	1272	-23727	-64	-52	1272	53.4	296	185	30	182933
ABplapaap:83	ABplapaap	83	1247	-23752	-73	-76	1247	57.8	246	155	37	197158
ABplapaapa:114	ABplapaapa	114	1271	-23728	-29	-32	1271	58.2	254	151	33	200126
ABplapaapp:114	ABplapaapp	114	1272	-23727	-50	-49	1272	59.9	288	172	31	161295
ABplapap:60	ABplapap	60	1557	-23442	-61	-62	1557	59.8	255	227	44	172501
ABplapapa:84	ABplapapa	84	1289	-23710	-54	-57	1289	56.6	286	173	38	203365
ABplapapaa:114	ABplapapaa	114	1300	-23699	0	4	1300	57.3	304	146	33	178327
ABplapapap:114	ABplapapap	114	1293	-23706	18	19	1293	56.7	346	140	32	183373
ABplapapp:84	ABplapapp	84	1343	-23656	6	1	1343	58.6	333	168	39	188392
ABplapappa:116	ABplapappa	116	1338	-23661	15	5	1338	51.6	326	169	31	169697
ABplapappp:116	ABplapappp	116	1371	-23628	46	40	1371	49.9	370	156	32	182818
ABplapp:42	ABplapp	42	1923	-23076	-124	-124	1923	56.8	299	201	51	302756
ABplappa:60	ABplappa	60	1568	-23431	-74	-77	1568	54.0	216	160	44	218022
ABplappaa:83	ABplappaa	83	1257	-23742	-87	-89	1257	41.0	224	135	38	235752
ABplappaaa:111	ABplappaaa	111	1184	-23815	-44	-45	1184	27.1	184	172	34	243580
ABplappaap:111	ABplappaap	111	1229	-23770	-11	-12	1229	32.0	225	135	32	210148
ABplappap:83	ABplappap	83	1273	-23726	-92	-94	1273	48.8	268	133	39	238845
ABplappapa:112	ABplappapa	112	1265	-23734	1	0	1265	41.0	241	122	33	238551
ABplappapp:112	ABplappapp	112	1215	-23784	-61	-74	1215	42.0	293	144	34	223100
ABplappp:60	ABplappp	60	1573	-23426	-48	-48	1573	51.2	280	184	44	184273
ABplapppa:83	ABplapppa	83	1262	-23737	-75	-82	1262	44.1	295	157	39	204863
ABplapppaa:111	ABplapppaa	111	1254	-23745	-62	-71	1254	48.6	272	126	34	227438
ABplapppap:111	ABplapppap	111	1204	-23795	-81	-83	1204	49.3	321	123	33	227276
ABplapppp:83	ABplapppp	83	1280	-23719	-42	-42	1280	52.6	350	127	40	230416
ABplappppa:114	ABplappppa	114	1298	-23701	16	20	1298	51.5	365	117	33	205261
ABplappppp:114	ABplappppp	114	1326	-23673	-8	0	1326	46.5	409	120	35	232099
ABplp:16	ABplp	16	2264	-22735	-146	-146	2264	51.8	335	175	62	473956
ABplpa:27	ABplpa	27	2087	-22912	-120	-119	2087	49.8	323	140	58	514727
ABplpaa:43	ABplpaa	43	1951	-23048	-63	-63	1951	48.5	271	131	51	374215
ABplpaaa:62	ABplpaaa	62	1508	-23491	-68	-67	1508	38.4	169	154	43	209482
ABplpaaaa:85	ABplpaaaa	85	1271	-23728	-31	-35	1271	37.3	144	159	37	229150
ABplpaaaaa:115	ABplpaaaaa	115	1242	-23757	-20	-23	1242	47.0	129	169	31	250171
ABplpaaaap:115	ABplpaaaap	115	1205	-23794	-107	-112	1205	44.3	159	149	32	252719
ABplpaaap:85	ABplpaaap	85	1258	-23741	-56	-57	1258	37.7	193	135	36	207566
ABplpaaapa:115	ABplpaaapa	115	1228	-23772	-36	-36	1228	34.8	166	146	32	252449
ABplpaaapp:115	ABplpaaapp	115	1194	-23805	-94	-103	1194	41.5	198	128	33	242317
ABplpaap:62	ABplpaap	62	1519	-23480	-65	-67	1519	41.8	237	170	43	181720
ABplpaapa:84	ABplpaapa	84	1241	-23758	-65	-70	1241	36.4	200	186	35	168899
ABplpaapaa:114	ABplpaapaa	114	1184	-23815	-132	-141	1184	40.2	186	185	30	191651
ABplpaapap:114	ABplpaapap	114	1220	-23779	-59	-60	1220	36.6	210	158	30	193014
ABplpaapp:84	ABplpaapp	84	1268	-23731	-55	-51	1268	37.9	255	169	36	179046
ABplpaappa:114	ABplpaappa	114	1190	-23809	-86	-91	1190	39.1	233	184	31	191972
ABplpaappp:114	ABplpaappp	114	1207	-23793	-50	-58	1207	38.4	267	161	31	174873
ABplpap:43	ABplpap	43	1932	-23067	-73	-75	1932	40.2	366	120	50	337011
ABplpapa:61	ABplpapa	61	1517	-23482	-54	-53	1517	33.0	240	130	44	179227
ABplpapaa:83	ABplpapaa	83	1226	-23773	-36	-39	1226	21.4	209	177	38	156484
ABplpapaaa:113	ABplpapaaa	113	1192	-23807	-30	-26	1192	22.4	186	205	31	153896
ABplpapaap:113	ABplpapaap	113	1195	-23804	-29	-32	1195	22.2	229	199	30	125785
ABplpapap:83	ABplpapap	83	1278	-23721	-2	-3	1278	25.8	252	148	38	149884
ABplpapapa:113	ABplpapapa	113	1198	-23801	-34	-38	1198	21.8	223	165	32	147927
ABplpapapp:113	ABplpapapp	113	1216	-23783	-10	-10	1216	23.7	276	153	34	162923
ABplpapp:61	ABplpapp	61	1517	-23482	-48	-48	1517	28.6	311	137	46	163482
ABplpappa:82	ABplpappa	82	1249	-23750	-25	-26	1249	17.3	271	189	39	117581
ABplpappaa:111	ABplpappaa	111	1166	-23833	-41	-41	1166	14.7	224	231	34	138696
ABplpappap:111	ABplpappap	111	1199	-23800	-27	-27	1199	17.5	260	192	32	113837
ABplpappp:82	ABplpappp	82	1252	-23747	-35	-37	1252	24.8	302	165	37	122416
ABplpapppa:114	ABplpapppa	114	1204	-23796	-25	-27	1204	17.7	293	172	33	129638
ABplpapppp:114	ABplpapppp	114	1192	-23807	-15	-15	1192	20.0	330	150	33	146527
ABplpp:27	ABplpp	27	2124	-22875	-102	-101	2124	55.1	416	169	56	427024
ABplppa:44	ABplppa	44	1932	-23067	-81	-80	1932	58.7	362	157	50	283264
ABplppaa:64	ABplppaa	64	1471	-23528	-66	-66	1471	44.3	271	122	43	189118
ABplppaaa:87	ABplppaaa	87	1232	-23767	-34	-36	1232	35.6	267	121	36	159306
ABplppaaaa:119	ABplppaaaa	119	1234	-23765	-5	-6	1234	29.2	263	125	33	124058
ABplppaaap:119	ABplppaaap	119	1210	-23789	-64	-72	1210	33.9	290	132	30	148663
ABplppaap:87	ABplppaap	87	1193	-23806	-77	-80	1193	42.0	315	108	35	157386
ABplppaapa:121	ABplppaapa	121	1248	-23751	-39	-30	1248	36.9	294	109	31	140239
ABplppaapp:121	ABplppaapp	121	1231	-23768	-39	-41	1231	40.0	338	105	31	133342
ABplppap:64	ABplppap	64	1493	-23506	-72	-73	1493	51.7	327	133	42	171393
ABplppapa:87	ABplppapa	87	1242	-23757	-49	-54	1242	45.7	353	136	36	153915
ABplppapaa:118	ABplppapaa	118	1210	-23789	-47	-58	1210	42.1	328	145	30	108374
ABplppapap:118	ABplppapap	118	1242	-23757	-25	-28	1242	42.4	367	132	30	124040
ABplppapp:87	ABplppapp	87	1233	-23766	-32	-32	1233	37.1	379	133	35	134625
ABplppappa:121	ABplppappa	121	1259	-23741	-34	-40	1259	33.7	350	135	30	114696
ABplppappp:121	ABplppappp	121	1180	-23819	-82	-82	1180	34.4	395	132	29	105991
ABplppp:44	ABplppp	44	1911	-23088	-88	-89	1911	48.1	439	129	50	368585
ABplpppa:63	ABplpppa	63	1489	-23511	-61	-62	1489	37.2	332	115	43	174061
ABplpppaa:85	ABplpppaa	85	1241	-23758	-24	-24	1241	27.5	306	125	37	138729
ABplpppaaa:115	ABplpppaaa	115	1230	-23770	-21	-21	1230	30.2	308	136	32	130748
ABplpppaap:115	ABplpppaap	115	1187	-23812	-46	-46	1187	31.6	345	110	32	140500
ABplpppap:85	ABplpppap	85	1251	-23748	-33	-37	1251	35.7	356	111	35	135009
ABplpppapa:116	ABplpppapa	116	1506	-23493	240	251	1506	40.6	392	106	35	186803
ABplpppapp:116	ABplpppapp	116	1416	-23583	112	154	1416	37.2	423	111	29	120922
ABplpppp:63	ABplpppp	63	1524	-23475	-33	-32	1524	41.1	398	116	44	185956
ABplppppa:85	ABplppppa	85	1261	-23738	-7	-8	1261	26.8	359	131	38	130201
ABplppppaa:113	ABplppppaa	113	1239	-23760	20	14	1239	26.3	339	139	33	122332
ABplppppap:113	ABplppppap	113	1198	-23801	-46	-47	1198	28.0	391	120	32	108956
ABplppppp:85	ABplppppp	85	1267	-23732	-5	-1	1267	32.0	419	113	38	150054
ABplpppppa:116	ABplpppppa	116	1213	-23786	-22	-21	1213	29.4	435	118	34	124563
ABplpppppp:116	ABplpppppp	116	1271	-23728	-8	-6	1271	36.1	467	116	31	118184
ABpr:7	ABpr	7	2495	-22504	-75	-75	2495	28.0	426	339	67	414546
ABpra:16	ABpra	16	2246	-22753	-49	-48	2246	24.0	399	356	63	347697
ABpraa:27	ABpraa	27	2082	-22917	-39	-40	2082	23.6	337	368	58	328534
ABpraaa:42	ABpraaa	42	1960	-23039	-20	-17	1960	38.2	290	404	52	346311
ABpraaaa:61	ABpraaaa	61	1528	-23471	-19	-18	1528	41.5	289	406	44	215828
ABpraaaaa:85	ABpraaaaa	85	1240	-23759	-27	-27	1240	29.6	264	399	37	205452
ABpraaaaaa:116	ABpraaaaaa	116	1208	-23791	-11	-5	1208	29.1	247	406	30	166916
ABpraaaaap:116	ABpraaaaap	116	1228	-23771	17	23	1228	24.0	270	393	34	228459
ABpraaaap:85	ABpraaaap	85	1271	-23728	-3	-2	1271	27.1	301	396	37	180791
ABpraaaapa:114	ABpraaaapa	114	1258	-23741	67	69	1258	17.5	257	368	31	164984
ABpraaaapp:114	ABpraaaapp	114	1180	-23819	-20	-18	1180	18.8	302	378	33	173056
ABpraaap:61	ABpraaap	61	1555	-23444	-60	-61	1555	43.4	351	378	45	209425
ABpraaapa:83	ABpraaapa	83	1267	-23732	-31	-33	1267	31.9	334	399	36	166768
ABpraaapaa:113	ABpraaapaa	113	1199	-23800	-33	-41	1199	28.5	295	406	31	175033
ABpraaapap:113	ABpraaapap	113	1209	-23790	-11	-14	1209	25.4	334	402	31	153569
ABpraaapp:83	ABpraaapp	83	1261	-23738	-51	-55	1261	33.7	376	371	38	186504
ABpraaappa:111	ABpraaappa	111	1189	-23810	-47	-50	1189	25.0	367	392	30	146807
ABpraaappp:111	ABpraaappp	111	1253	-23746	-25	-5	1253	30.2	394	364	32	158429
ABpraap:42	ABpraap	42	1935	-23064	-23	-24	1935	25.1	365	374	50	235838
ABpraapa:60	ABpraapa	60	1544	-23455	-14	-13	1544	29.1	352	402	44	170034
ABpraapaa:83	ABpraapaa	83	1253	-23746	-8	-9	1253	18.9	306	357	38	137410
ABpraapaaa:113	ABpraapaaa	113	1174	-23825	-32	-35	1174	15.7	268	328	32	138223
ABpraapaap:113	ABpraapaap	113	1183	-23816	-42	-44	1183	18.6	309	337	32	124421
ABpraapap:83	ABpraapap	83	1245	-23754	-39	-41	1245	21.3	355	368	37	141494
ABpraapapa:113	ABpraapapa	113	1216	-23783	7	6	1216	14.6	338	360	33	156650
ABpraapapp:113	ABpraapapp	113	1227	-23772	-30	-18	1227	20.2	370	354	35	165198
ABpraapp:60	ABpraapp	60	1536	-23463	-48	-46	1536	26.4	405	368	43	146087
ABpraappa:82	ABpraappa	82	1321	-23678	28	27	1321	18.6	394	355	38	148050
ABpraappaa:113	ABpraappaa	113	1970	-23029	578	604	1970	18.8	400	381	30	152821
ABpraappap:113	ABpraappap	113	2538	-22461	1071	1094	2538	21.6	429	363	34	200116
ABpraappp:82	ABpraappp	82	1354	-23645	35	34	1354	27.6	426	354	38	162982
ABpraapppa:112	ABpraapppa	112	2163	-22836	740	723	2163	29.9	430	365	34	206810
ABpraapppp:112	ABpraapppp	112	2222	-22777	805	795	2222	33.2	475	359	33	211046
ABprap:27	ABprap	27	2096	-22903	-60	-60	2096	35.4	449	367	58	422683
ABprapa:43	ABprapa	43	1940	-23059	-59	-60	1940	43.6	405	399	50	348969
ABprapaa:62	ABprapaa	62	1502	-23497	-55	-57	1502	50.7	389	394	44	228586
ABprapaaa:88	ABprapaaa	88	1248	-23751	-37	-36	1248	42.0	365	394	38	247576
ABprapaaaa:119	ABprapaaaa	119	1217	-23782	-98	-97	1217	36.1	316	400	33	219576
ABprapaaap:119	ABprapaaap	119	1276	-23723	5	3	1276	38.8	356	392	31	203106
ABprapaap:88	ABprapaap	88	1247	-23752	-50	-49	1247	49.0	409	385	38	240978
ABprapaapa:119	ABprapaapa	119	1296	-23704	-64	-39	1296	47.1	370	399	31	217425
ABprapaapp:119	ABprapaapp	119	1358	-23641	-21	-2	1358	49.8	402	372	32	199362
ABprapap:62	ABprapap	62	1506	-23493	-91	-91	1506	55.7	426	348	43	180431
ABprapapa:87	ABprapapa	87	1330	-23669	-14	-24	1330	53.4	471	343	37	209851
ABprapapaa:116	ABprapapaa	116	1362	-23637	12	-1	1362	50.5	459	356	32	203354
ABprapapap:116	ABprapapap	116	1307	-23692	-40	-45	1307	52.9	491	343	30	181188
ABprapapp:87	ABprapapp	87	1278	-23721	-58	-64	1278	55.3	508	317	36	218411
ABprapappa:118	ABprapappa	118	1405	-23594	6	14	1405	54.9	506	319	31	190919
ABprapappp:118	ABprapappp	118	1313	-23686	-29	-20	1313	53.7	534	290	32	219866
ABprapp:43	ABprapp	43	1929	-23070	-93	-94	1929	42.1	490	365	51	368769
ABprappa:61	ABprappa	61	1541	-23458	-48	-48	1541	50.2	468	382	43	226740
ABprappaa:86	ABprappaa	86	1291	-23708	-30	-34	1291	47.7	445	392	37	224458
ABprappaaa:116	ABprappaaa	116	1272	-23727	-90	-57	1272	56.2	424	378	30	182691
ABprappaap:116	ABprappaap	116	1327	-23672	39	36	1327	50.6	432	395	31	206595
ABprappap:86	ABprappap	86	1266	-23733	-56	-62	1266	50.6	493	374	37	250686
ABprappapa:117	ABprappapa	117	1221	-23778	-59	-50	1221	54.4	464	383	31	194682
ABprappapp:117	ABprappapp	117	1243	-23756	-28	-31	1243	47.3	499	383	32	233835
ABprappp:61	ABprappp	61	1528	-23471	-82	-83	1528	47.2	497	328	45	218335
ABprapppa:85	ABprapppa	85	1304	-23695	-30	-35	1304	50.6	539	327	37	248907
ABprapppaa:115	ABprapppaa	115	1463	-23536	139	133	1463	47.4	541	314	32	241142
ABprapppap:115	ABprapppap	115	1420	-23579	50	62	1420	47.2	557	277	31	222566
ABprapppp:85	ABprapppp	85	1316	-23683	-48	-49	1316	45.6	565	284	40	283058
ABprappppa:115	ABprappppa	115	1457	-23542	106	120	1457	45.3	569	248	33	260860
ABprappppp:115	ABprappppp	115	1550	-23449	179	181	1550	38.9	578	223	33	248567
ABprp:16	ABprp	16	2267	-22732	-19	-19	2267	23.9	478	261	60	263725
ABprpa:28	ABprpa	28	2069	-22930	-24	-24	2069	17.2	441	291	57	201624
ABprpaa:43	ABprpaa	43	1904	-23095	-35	-35	1904	25.6	444	376	50	260561
ABprpaaa:62	ABprpaaa	62	1517	-23482	-24	-22	1517	38.2	419	407	43	200163
ABprpaaaa:86	ABprpaaaa	86	1249	-23750	-39	-38	1249	33.5	389	411	34	135195
ABprpaaaaa:116	ABprpaaaaa	116	1183	-23816	-72	-69	1183	32.2	353	416	30	120778
ABprpaaaap:116	ABprpaaaap	116	1260	-23739	-31	-31	1260	30.6	400	404	30	129994
ABprpaaap:86	ABprpaaap	86	1266	-23733	-43	-45	1266	39.2	433	404	35	180376
ABprpaaapa:117	ABprpaaapa	117	1243	-23756	-8	-7	1243	39.1	380	417	30	133736
ABprpaaapp:117	ABprpaaapp	117	1313	-23686	42	42	1313	42.1	419	413	31	164875
ABprpaap:62	ABprpaap	62	1524	-23475	-59	-62	1524	40.0	452	356	41	161743
ABprpaapa:85	ABprpaapa	85	1260	-23740	-43	-44	1260	39.0	415	365	33	123894
ABprpaapaa:116	ABprpaapaa	116	1247	-23753	-31	-35	1247	38.7	394	382	29	130659
ABprpaapap:116	ABprpaapap	116	1238	-23761	-77	-92	1238	42.8	429	376	30	150053
ABprpaapp:85	ABprpaapp	85	1264	-23735	-74	-78	1264	43.3	468	354	35	149186
ABprpaappa:113	ABprpaappa	113	1277	-23722	-13	-16	1277	44.8	455	400	31	172395
ABprpaappp:113	ABprpaappp	113	1204	-23795	-149	-157	1204	42.0	465	366	30	157711
ABprpap:43	ABprpap	43	1893	-23106	-63	-63	1893	19.8	483	308	49	200482
ABprpapa:61	ABprpapa	61	1491	-23508	-73	-72	1491	26.7	470	377	44	169636
ABprpapaa:83	ABprpapaa	83	1279	-23720	-39	-41	1279	31.7	451	396	37	171679
ABprpapaaa:113	ABprpapaaa	113	1292	-23707	-34	-12	1292	26.0	454	389	32	171386
ABprpapaap:113	ABprpapaap	113	1259	-23740	-23	-17	1259	25.8	493	368	32	171401
ABprpapap:83	ABprpapap	83	1230	-23769	-96	-102	1230	31.3	486	369	36	174045
ABprpapapa:113	ABprpapapa	113	1259	-23741	-9	-8	1259	29.4	528	366	31	170757
ABprpapapp:113	ABprpapapp	113	1242	-23757	-26	-29	1242	32.5	553	338	30	163263
ABprpapp:61	ABprpapp	61	1526	-23473	-30	-29	1526	17.9	481	316	45	119632
ABprpappa:82	ABprpappa	82	1283	-23716	-12	-11	1283	19.8	461	357	39	153671
ABprpappaa:111	ABprpappaa	111	1195	-23804	-50	-40	1195	18.4	477	354	35	168248
ABprpappap:111	ABprpappap	111	1253	-23746	22	23	1253	22.2	529	332	33	162341
ABprpappp:82	ABprpappp	82	1272	-23727	-26	-28	1272	22.6	513	340	38	154959
ABprpapppa:112	ABprpapppa	112	1223	-23776	-36	-41	1223	25.5	558	312	33	187872
ABprpapppp:112	ABprpapppp	112	1195	-23804	-61	-61	1195	27.6	580	273	32	177238
ABprpp:28	ABprpp	28	2085	-22914	-64	-64	2085	27.4	529	294	56	360888
ABprppa:43	ABprppa	43	1900	-23099	-77	-79	1900	34.1	541	341	48	316206
ABprppaa:63	ABprppaa	63	1500	-23499	-45	-45	1500	38.4	515	375	42	209580
ABprppaaa:88	ABprppaaa	88	1249	-23750	-60	-69	1249	39.8	499	384	37	232852
ABprppaaaa:117	ABprppaaaa	117	1221	-23778	-71	-61	1221	34.9	451	406	33	199722
ABprppaaap:117	ABprppaaap	117	1235	-23764	-74	-59	1235	38.8	491	397	29	203741
ABprppaap:88	ABprppaap	88	1268	-23731	-42	-43	1268	46.4	534	361	34	217328
ABprppaapa:124	ABprppaapa	124	1284	-23715	-36	-34	1284	51.2	519	363	30	208181
ABprppaapp:124	ABprppaapp	124	1317	-23682	-8	12	1317	52.2	545	326	30	205546
ABprppap:63	ABprppap	63	1471	-23528	-89	-91	1471	39.6	547	316	41	181190
ABprppapa:87	ABprppapa	87	1250	-23749	-73	-75	1250	38.4	517	327	35	191475
ABprppapaa:118	ABprppapaa	118	1274	-23725	-66	-64	1274	38.6	504	363	30	185489
ABprppapap:118	ABprppapap	118	1242	-23757	-75	-85	1242	43.2	526	333	29	189657
ABprppapp:87	ABprppapp	87	1268	-23731	-12	-13	1268	34.8	547	288	35	184928
ABprppappa:120	ABprppappa	120	1252	-23747	-47	-49	1252	38.1	528	312	30	178109
ABprppappp:120	ABprppappp	120	1246	-23753	-105	-109	1246	38.2	551	280	30	193805
ABprppp:43	ABprppp	43	1924	-23075	-44	-45	1924	25.5	556	281	49	270195
ABprpppa:62	ABprpppa	62	1518	-23481	-28	-30	1518	28.1	538	342	42	169547
ABprpppaa:85	ABprpppaa	85	1308	-23691	-40	-45	1308	34.0	526	365	37	224611
ABprpppaaa:115	ABprpppaaa	115	1247	-23752	-48	-53	1247	41.5	530	374	31	196647
ABprpppaap:115	ABprpppaap	115	1254	-23745	-63	-67	1254	42.5	565	338	31	218499
ABprpppap:85	ABprpppap	85	1277	-23722	-24	-23	1277	35.4	564	331	36	216364
ABprpppapa:116	ABprpppapa	116	1223	-23776	-67	-63	1223	44.2	581	304	32	204714
ABprpppapp:116	ABprpppapp	116	1319	-23680	-17	9	1319	43.8	591	264	29	231895
ABprpppp:62	ABprpppp	62	1510	-23489	-19	-19	1510	25.8	547	282	44	158017
ABprppppa:84	ABprppppa	84	1269	-23730	-34	-35	1269	26.0	554	311	38	196275
ABprppppaa:112	ABprppppaa	112	1272	-23727	-8	-10	1272	34.2	574	311	32	217986
ABprppppap:112	ABprppppap	112	1214	-23785	-79	-80	1214	36.1	586	262	32	201014
ABprppppp:84	ABprppppp	84	1247	-23752	-29	-29	1247	25.7	577	258	38	201368
ABprpppppa:115	ABprpppppa	115	1291	-23708	39	40	1291	28.8	574	200	33	179302
ABprpppppp:115	ABprpppppp	115	1248	-23751	0	0	1248	27.8	590	243	32	190559
EMS:1	EMS	1	2853	-22147	-62	-62	2853	37.5	375	155	77	609180
MS:9	MS	9	2451	-22548	-17	-17	2451	27.3	302	184	63	278643
MSa:20	MSa	20	2132	-22867	-74	-75	2132	30.2	249	193	66	547465
MSaa:41	MSaa	41	1909	-23090	-52	-53	1909	31.7	254	232	54	291045
MSaaa:63	MSaaa	63	1374	-23625	-35	-34	1374	27.7	258	253	50	200651
MSaaaa:102	MSaaaa	102	1194	-23805	-67	-72	1194	33.2	227	282	43	277124
MSaaaaa:137	MSaaaaa	137	1550	-23450	354	352	1550	33.0	214	292	30	148305
MSaaaap:137	MSaaaap	137	1197	-23803	9	6	1197	37.0	258	306	30	157208
MSaaap:102	MSaaap	102	1219	-23780	-9	-10	1219	25.1	294	289	42	178889
MSaap:63	MSaap	63	1381	-23618	-41	-43	1381	30.2	315	226	49	198048
MSaapa:104	MSaapa	104	1220	-23779	-56	-58	1220	37.5	257	240	41	253141
MSaapp:104	MSaapp	104	1228	-23771	-35	-37	1228	34.3	303	210	43	254967
MSap:41	MSap	41	1907	-23092	-36	-37	1907	26.5	322	223	54	242726
MSapa:61	MSapa	61	1356	-23643	-25	-28	1356	22.5	370	223	49	195668
MSapaa:112	MSapaa	112	1205	-23794	-18	-18	1205	18.5	328	254	40	167430
MSapap:112	MSapap	112	1246	-23753	31	30	1246	21.4	383	241	38	154124
MSapp:61	MSapp	61	1379	-23620	-18	-19	1379	23.7	371	206	48	183060
MSappa:109	MSappa	109	1228	-23771	18	14	1228	19.1	277	251	38	169316
MSappp:109	MSappp	109	1188	-23811	-31	-33	1188	21.1	336	204	38	165330
MSp:20	MSp	20	2144	-22855	-18	-19	2144	26.1	348	230	65	371322
MSpa:41	MSpa	41	1862	-23137	-37	-37	1862	25.4	387	296	54	235337
MSpaa:66	MSpaa	66	1350	-23649	-65	-67	1350	36.4	458	309	49	252177
MSpaaa:107	MSpaaa	107	1239	-23760	-34	-35	1239	39.5	394	334	40	213806
MSpaap:107	MSpaap	107	1241	-23758	-59	-63	1241	42.2	463	299	41	245847
MSpap:66	MSpap	66	1347	-23652	-23	-24	1347	26.6	417	267	47	162681
MSpapa:106	MSpapa	106	1176	-23823	-35	-34	1176	18.6	373	297	40	133708
MSpapp:106	MSpapp	106	1187	-23812	-34	-36	1187	23.7	432	276	41	156272
MSpp:41	MSpp	41	1894	-23105	-87	-87	1894	44.3	318	309	56	382058
MSppa:64	MSppa	64	1392	-23607	-42	-44	1392	38.5	298	299	49	229882
MSppaa:103	MSppaa	103	1292	-23707	-37	-30	1292	43.3	238	317	42	290887
MSppap:103	MSppap	103	1237	-23762	-27	-31	1237	38.7	290	291	42	248307
MSppp:64	MSppp	64	1396	-23603	-30	-30	1396	38.3	366	306	49	244100
MSpppa:106	MSpppa	106	1240	-23759	-90	-89	1240	42.5	312	349	43	308437
MSpppp:106	MSpppp	106	1234	-23766	-22	-22	1234	31.6	350	316	42	234582
E:9	E	9	2419	-22580	-56	-56	2419	32.3	448	165	64	395231
Ea:21	Ea	21	2121	-22878	-76	-76	2121	33.6	401	160	63	539860
Eal:44	Eal	44	1718	-23281	-71	-73	1718	37.6	367	173	54	335422
Eala:79	Eala	79	1301	-23698	-31	-33	1301	44.6	336	205	46	259072
Ealaa:122	Ealaa	122	1344	-23655	-55	-56	1344	49.4	274	239	39	205388
Ealap:122	Ealap	122	1376	-23623	-18	-17	1376	49.3	342	222	39	204145
Ealp:79	Ealp	79	1277	-23722	-41	-40	1277	40.2	392	191	46	255396
Ealpa:125	Ealpa	125	1305	-23694	11	3	1305	36.6	339	214	37	160994
Ealpp:125	Ealpp	125	1306	-23693	10	6	1306	39.9	396	204	36	174391
Ear:44	Ear	44	1720	-23279	-103	-105	1720	48.9	361	244	55	382998
Eara:80	Eara	80	1275	-23724	-99	-95	1275	51.6	304	263	47	278573
Earaa:123	Earaa	123	1381	-23618	-142	-85	1381	54.1	268	285	38	196700
Earap:123	Earap	123	1355	-23644	0	-2	1355	50.4	326	284	40	211979
Earp:80	Earp	80	1283	-23716	-34	-36	1283	40.9	363	267	47	252905
Earpa:126	Earpa	126	1264	-23735	-37	-41	1264	38.0	322	281	36	154129
Earpp:126	Earpp	126	1284	-23715	3	5	1284	38.3	371	256	38	180756
Ep:21	Ep	21	2116	-22883	-92	-92	2116	39.8	494	192	59	530300
Epl:47	Epl	47	1689	-23310	-98	-100	1689	47.4	445	194	54	380159
Epla:82	Epla	82	1270	-23729	-127	-121	1270	52.8	401	261	46	259045
Eplaa:127	Eplaa	127	1362	-23637	-91	-62	1362	57.5	347	269	38	161946
Eplap:127	Eplap	127	1273	-23726	-59	-66	1273	53.3	395	243	36	156247
Eplp:82	Eplp	82	1244	-23755	-102	-104	1244	46.6	449	212	47	300386
Eplpa:133	Eplpa	133	1155	-23844	-164	-171	1155	50.4	413	222	35	158278
Eplpp:133	Eplpp	133	1191	-23808	-125	-123	1191	46.4	464	181	34	165043
Epr:47	Epr	47	1653	-23347	-78	-78	1653	35.9	486	235	55	345515
Epra:83	Epra	83	1261	-23738	-38	-39	1261	41.3	418	266	45	234834
Epraa:130	Epraa	130	1277	-23722	-87	-87	1277	49.7	378	307	36	153318
Eprap:130	Eprap	130	1208	-23791	-81	-86	1208	45.5	419	265	36	164225
Eprp:83	Eprp	83	1254	-23745	-39	-39	1254	35.8	477	238	47	276814
Eprpa:130	Eprpa	130	1267	-23732	-48	-54	1267	42.3	457	252	36	198164
Eprpp:130	Eprpp	130	1280	-23719	-34	-33	1280	40.8	494	213	37	200057
P2:1	P2	1	2805	-22194	-64	-64	2805	39.2	548	236	77	901255
C:11	C	11	2390	-22609	-106	-106	2390	52.2	497	274	67	572241
Ca:22	Ca	22	2136	-22863	-127	-129	2136	54.6	394	290	59	452885
Caa:39	Caa	39	1941	-23058	-134	-135	1941	60.0	377	279	54	334598
Caaa:59	Caaa	59	1558	-23441	-92	-96	1558	60.9	333	215	47	190350
Caaaa:84	Caaaa	84	1710	-23289	293	296	1710	61.1	387	172	39	136297
Caaaaa:114	Caaaaa	114	3241	-21758	1607	1644	3241	58.3	369	187	33	112104
Caaaap:114	Caaaap	114	3257	-21742	1702	1728	3257	58.3	414	152	35	141129
Caaap:84	Caaap	84	1697	-23302	275	278	1697	57.8	442	157	40	167604
Caaapa:114	Caaapa	114	2778	-22221	1123	1186	2778	62.4	461	195	32	94108
Caaapp:114	Caaapp	114	2913	-22086	1342	1362	2913	54.6	460	150	34	148936
Caap:59	Caap	59	1531	-23468	-114	-115	1531	61.7	435	220	45	172919
Caapa:86	Caapa	86	1536	-23463	155	163	1536	61.7	486	202	39	163260
Caapaa:122	Caapaa	122	2188	-22811	658	691	2188	55.2	529	191	33	161562
Caapap:122	Caapap	122	2101	-22898	558	606	2101	50.6	512	150	34	187471
Caapp:86	Caapp	86	1597	-23402	215	214	1597	52.1	503	148	39	217950
Caappd:121	Caappd	121	2416	-22583	938	937	2416	44.5	492	127	33	161096
Caappv:121	Caappv	121	2316	-22683	831	850	2316	40.8	536	145	33	173459
Cap:39	Cap	39	1966	-23033	-116	-116	1966	57.3	467	208	52	367924
Capa:62	Capa	62	1472	-23527	-95	-95	1472	54.8	402	136	45	228161
Capaa:92	Capaa	92	1226	-23773	-42	-45	1226	40.2	414	139	40	210546
Capaaa:126	Capaaa	126	1282	-23717	-29	-34	1282	38.0	373	170	31	138626
Capaap:126	Capaap	126	1282	-23718	39	36	1282	27.3	428	157	32	120249
Capap:92	Capap	92	1254	-23745	-59	-61	1254	44.5	451	138	39	226857
Capapa:124	Capapa	124	1317	-23682	-6	-8	1317	45.2	404	163	32	140824
Capapp:124	Capapp	124	1250	-23749	-68	-68	1250	39.7	448	144	31	132113
Capp:62	Capp	62	1465	-23534	-95	-96	1465	54.0	496	164	46	246679
Cappa:90	Cappa	90	1227	-23772	-45	-45	1227	34.3	468	146	40	210260
Cappaa:120	Cappaa	120	1229	-23770	-27	-33	1229	35.7	444	191	34	156723
Cappap:120	Cappap	120	1234	-23765	-29	-33	1234	28.2	475	185	33	132729
Cappp:90	Cappp	90	1232	-23767	-62	-63	1232	40.1	505	139	40	257155
Capppa:121	Capppa	121	1264	-23735	-132	-96	1264	40.5	474	157	34	179958
Capppp:121	Capppp	121	1221	-23778	-64	-63	1221	28.0	481	144	34	144346
Cp:22	Cp	22	2166	-22833	-114	-114	2166	50.0	488	307	60	510178
Cpa:39	Cpa	39	1978	-23021	-150	-150	1978	56.2	493	314	55	426560
Cpaa:59	Cpaa	59	1571	-23428	-109	-109	1571	58.2	490	306	48	213519
Cpaaa:83	Cpaaa	83	1398	-23601	10	7	1398	56.6	510	274	40	171959
Cpaaaa:114	Cpaaaa	114	2852	-22147	1191	1260	2852	58.5	490	266	33	120675
Cpaaap:114	Cpaaap	114	2904	-22095	1272	1340	2904	60.3	520	239	36	143944
Cpaap:83	Cpaap	83	1358	-23641	-38	-39	1358	51.8	550	227	42	211445
Cpaapa:113	Cpaapa	113	1897	-23102	479	490	1897	50.7	531	236	35	180930
Cpaapp:113	Cpaapp	113	1730	-23269	301	320	1730	43.0	535	191	35	172184
Cpap:59	Cpap	59	1545	-23454	-126	-126	1545	57.4	525	230	46	219640
Cpapa:84	Cpapa	84	1404	-23595	12	16	1404	52.5	508	205	39	204550
Cpapaa:125	Cpapaa	125	1955	-23044	428	492	1955	47.6	508	177	35	204212
Cpapap:125	Cpapap	125	1922	-23077	252	372	1922	54.9	503	214	33	168835
Cpapp:84	Cpapp	84	1349	-23650	4	5	1349	43.2	561	177	41	254791
Cpappd:117	Cpappd	117	1635	-23364	249	261	1635	38.5	565	181	33	172671
Cpappv:117	Cpappv	117	1613	-23386	258	264	1613	33.2	533	146	34	185238
Cpp:39	Cpp	39	1965	-23034	-110	-110	1965	45.0	561	231	54	489498
Cppa:61	Cppa	61	1453	-23546	-76	-77	1453	40.9	580	263	46	286954
Cppaa:91	Cppaa	91	1224	-23775	-57	-62	1224	34.6	572	241	41	258166
Cppaaa:125	Cppaaa	125	1257	-23743	-23	-18	1257	25.9	514	284	33	127115
Cppaap:125	Cppaap	125	1204	-23795	-52	-47	1204	25.0	538	241	31	110950
Cppap:91	Cppap	91	1205	-23794	-36	-39	1205	23.8	537	202	41	204812
Cppapa:125	Cppapa	125	1292	-23707	9	2	1292	26.6	501	241	32	131705
Cppapp:125	Cppapp	125	1198	-23801	-39	-38	1198	17.6	518	218	37	162735
Cppp:61	Cppp	61	1490	-23509	-91	-91	1490	43.4	556	190	47	301268
Cpppa:88	Cpppa	88	1218	-23781	-83	-84	1218	36.5	533	232	40	213237
Cpppaa:120	Cpppaa	120	1226	-23773	-92	-100	1226	39.9	508	280	34	171417
Cpppap:120	Cpppap	120	1286	-23713	-36	-36	1286	35.6	517	231	34	168986
Cpppp:88	Cpppp	88	1181	-23818	-76	-78	1181	31.2	539	165	40	239431
Cppppa:121	Cppppa	121	1228	-23771	-17	-16	1228	21.9	544	204	35	170555
Cppppp:121	Cppppp	121	1249	-23750	-30	-29	1249	24.4	509	166	34	151074
P3:11	P3	11	2324	-22675	-88	-88	2324	38.8	558	219	61	665347
D:27	D	27	2086	-22913	-88	-88	2086	37.8	569	229	56	583275
Da:51	Da	51	1706	-23293	-54	-55	1706	33.7	505	139	48	293592
Daa:77	Daa	77	1316	-23683	-6	-6	1316	26.4	417	146	40	115669
Daaa:109	Daaa	109	1192	-23807	-32	-36	1192	27.1	346	170	31	68847
Daap:109	Daap	109	1177	-23822	-50	-52	1177	24.6	386	158	35	89684
Dap:77	Dap	77	1319	-23680	-30	-31	1319	29.1	495	166	44	151210
Dapa:106	Dapa	106	1213	-23786	-19	-23	1213	27.4	399	168	34	81670
Dapp:106	Dapp	106	1209	-23790	-34	-38	1209	26.2	458	200	37	85676
Dp:51	Dp	51	1677	-23322	-35	-36	1677	21.1	536	212	49	245916
Dpa:78	Dpa	78	1312	-23687	6	5	1312	18.9	508	289	41	109783
Dpaa:109	Dpaa	109	1225	-23774	-27	-26	1225	24.2	490	318	31	64504
Dpap:109	Dpap	109	1209	-23790	-3	-4	1209	20.0	510	279	36	82760
Dpp:78	Dpp	78	1294	-23705	-33	-33	1294	23.5	523	232	43	135399
Dppa:106	Dppa	106	1226	-23773	-22	-25	1226	32.8	484	312	32	72184
Dppp:106	Dppp	106	1246	-23753	-4	-4	1246	29.9	482	279	36	84459
P4:27	P4	27	1923	-23076	-51	-51	1923	24.3	490	178	52	348021
Z2:69	Z2	69	1264	-23735	-21	-21	1264	17.7	468	245	42	151112
Z3:69	Z3	69	1262	-23737	-32	-33	1262	21.5	424	191	44	167019
