# Supplementary material for: Quantitative Differences in Nuclear β-catenin and TCF Pattern Embryonic Cells in C. elegans
Source: PLoS Genet. 2015 Oct 21;11(10):e1005585. doi: 10.1371/journal.pgen.1005585 (PMC4619327; doi:10.1371/journal.pgen.1005585)
Supplement: S1 Data — For each cell analyzed, birth time is given in column 3 and the average nuclear reporter intensity over the lifetime of the cell (corrected for background) is given in column 7 (“blot”). For information on each embryo’s strain information and experimental conditions, refer to S2 Table. (ZIP) [file pgen.1005585.s005.zip › CAs/CA20121011_ceh-6_pop-1i_L2.csv]

cellTime	cell	time	none	global	local	blot	cross	z	x	y	size	gweight
ABa:1	ABa	1	7534	-17465	-82	-82	7534	38.2	553	279	75	569629
ABal:9	ABal	9	7358	-17641	-108	-108	7358	45.6	580	298	66	532806
ABala:20	ABala	20	7310	-17689	-106	-106	7310	33.6	614	251	60	480050
ABalaa:34	ABalaa	34	7551	-17448	-75	-75	7551	29.6	623	251	57	422515
ABalaaa:55	ABalaaa	55	7960	-17039	-68	-67	7960	29.2	622	236	48	220141
ABalaaaa:77	ABalaaaa	77	7766	-17233	-75	-76	7766	36.5	569	197	41	178543
ABalaaaal:112	ABalaaaal	112	7470	-17529	-100	-105	7470	54.5	534	196	34	166643
ABalaaaala:152	ABalaaaala	152	7905	-17094	-81	-88	7905	45.5	534	204	28	201887
ABalaaaalp:152	ABalaaaalp	152	7955	-17044	-41	-44	7955	49.7	505	206	29	188439
ABalaaaar:112	ABalaaaar	112	7512	-17487	-59	-57	7512	45.4	534	209	33	165926
ABalaaaarl:150	ABalaaaarl	150	7755	-17244	-85	-84	7755	41.3	504	217	28	164341
ABalaaaarr:150	ABalaaaarr	150	7778	-17221	-27	-29	7778	40.0	469	203	30	139595
ABalaaap:77	ABalaaap	77	7785	-17214	-81	-82	7785	41.1	534	198	42	155504
ABalaaapa:108	ABalaaapa	108	7553	-17446	-36	-38	7553	50.1	516	217	34	162464
ABalaaapal:150	ABalaaapal	150	7900	-17099	-58	-60	7900	47.9	460	198	31	171008
ABalaaapar:150	ABalaaapar	150	7908	-17091	-47	-48	7908	41.0	521	170	29	236292
ABalaaapp:108	ABalaaapp	108	7551	-17448	-47	-47	7551	56.9	490	217	34	145606
ABalaaappl:150	ABalaaappl	150	7772	-17227	-50	-54	7772	58.0	538	228	31	195168
ABalaaappr:150	ABalaaappr	150	7916	-17083	-68	-76	7916	58.7	509	223	31	210753
ABalaap:55	ABalaap	55	7948	-17051	-51	-52	7948	19.3	542	243	48	160217
ABalaapa:78	ABalaapa	78	7776	-17223	-38	-39	7776	31.2	506	202	41	151578
ABalaapaa:112	ABalaapaa	112	7505	-17494	-49	-54	7505	40.5	484	189	33	165122
ABalaapaaa:153	ABalaapaaa	153	7790	-17209	-37	-42	7790	33.0	472	159	29	190472
ABalaapaap:153	ABalaapaap	153	7932	-17067	-43	-46	7932	34.8	436	178	31	169722
ABalaapap:112	ABalaapap	112	7497	-17502	-46	-48	7497	40.4	446	175	34	162940
ABalaapapa:150	ABalaapapa	150	7869	-17130	-40	-44	7869	31.6	455	141	30	220043
ABalaapapp:150	ABalaapapp	150	7879	-17120	-56	-54	7879	33.3	410	140	30	210183
ABalaapp:78	ABalaapp	78	7803	-17196	-65	-66	7803	41.3	472	231	40	118907
ABalaappa:109	ABalaappa	109	7550	-17449	-41	-43	7550	45.6	427	160	33	151825
ABalaappaa:151	ABalaappaa	151	7937	-17062	14	13	7937	38.5	445	131	29	227706
ABalaappap:151	ABalaappap	151	7941	-17058	-32	-37	7941	42.7	422	141	32	232898
ABalaappp:109	ABalaappp	109	7541	-17458	-46	-49	7541	48.1	435	216	36	139196
ABalaapppa:147	ABalaapppa	147	7914	-17085	-51	-56	7914	44.0	451	169	29	184214
ABalaapppp:147	ABalaapppp	147	7897	-17102	-58	-61	7897	49.9	427	184	33	185938
ABalap:34	ABalap	34	7571	-17429	-108	-108	7571	48.6	574	244	55	303836
ABalapa:54	ABalapa	54	7987	-17012	-92	-92	7987	47.3	602	221	47	190943
ABalapaa:77	ABalapaa	77	7788	-17211	-67	-68	7788	49.0	575	210	40	181521
ABalapaaa:112	ABalapaaa	112	7508	-17492	-71	-71	7508	58.0	524	256	33	190555
ABalapaaaa:156	ABalapaaaa	156	7940	-17059	-45	-49	7940	57.9	527	261	29	246748
ABalapaaap:156	ABalapaaap	156	7924	-17075	-78	-92	7924	63.7	508	254	31	208179
ABalapaap:112	ABalapaap	112	7548	-17451	-59	-59	7548	62.0	479	274	35	171394
ABalapaapa:151	ABalapaapa	151	7915	-17084	-85	-76	7915	60.1	504	292	31	214715
ABalapaapp:151	ABalapaapp	151	7924	-17075	-133	-116	7924	59.4	470	317	30	223421
ABalapap:77	ABalapap	77	7850	-17149	-49	-52	7850	56.8	531	202	41	155023
ABalapapa:110	ABalapapa	110	7526	-17473	-71	-73	7526	65.5	438	294	34	133883
ABalapapaa:152	ABalapapaa	152	7930	-17069	-101	-96	7930	64.2	465	343	30	191566
ABalapapap:152	ABalapapap	152	7893	-17106	-87	-93	7893	66.4	423	327	30	137977
ABalapapp:110	ABalapapp	110	7565	-17434	-26	-27	7565	65.7	410	269	34	114447
ABalapappa:150	ABalapappa	150	7931	-17068	-19	-25	7931	65.7	477	295	29	170681
ABalapappp:150	ABalapappp	150	7983	-17016	-32	-32	7983	66.3	435	289	29	131666
ABalapp:54	ABalapp	54	7962	-17037	-60	-60	7962	43.9	536	259	48	148839
ABalappa:77	ABalappa	77	7819	-17180	-75	-77	7819	51.3	517	228	41	150391
ABalappaa:109	ABalappaa	109	7547	-17452	-53	-55	7547	56.8	503	167	35	230945
ABalappaaa:151	ABalappaaa	151	7944	-17055	-11	-12	7944	46.7	547	166	29	296741
ABalappaap:151	ABalappaap	151	7950	-17049	-21	-21	7950	52.7	534	166	35	389651
ABalappap:109	ABalappap	109	7560	-17439	-42	-44	7560	57.2	446	204	35	177876
ABalappapa:148	ABalappapa	148	7939	-17060	-51	-54	7939	58.4	503	177	33	272291
ABalappapp:148	ABalappapp	148	7925	-17074	-47	-50	7925	59.6	456	191	29	216632
ABalappp:77	ABalappp	77	7814	-17185	-46	-47	7814	51.3	431	226	42	134888
ABalapppa:110	ABalapppa	110	7531	-17468	-48	-52	7531	55.0	403	197	34	181789
ABalapppaa:150	ABalapppaa	150	7835	-17164	-61	-64	7835	59.9	435	235	30	198456
ABalapppap:150	ABalapppap	150	7929	-17070	-53	-58	7929	61.8	399	214	30	199761
ABalapppp:110	ABalapppp	110	7560	-17439	-34	-34	7560	56.5	361	220	35	172477
ABalappppa:150	ABalappppa	150	7901	-17098	-84	-87	7901	65.9	350	245	29	147218
ABalappppp:150	ABalappppp	150	7905	-17094	-72	-76	7905	64.6	385	246	29	168376
ABalp:20	ABalp	20	7310	-17689	-142	-142	7310	37.1	539	353	61	421818
ABalpa:34	ABalpa	34	7554	-17445	-77	-77	7554	25.5	574	340	58	361411
ABalpaa:54	ABalpaa	54	7977	-17022	-44	-44	7977	31.5	604	324	49	188961
ABalpaaa:77	ABalpaaa	77	7836	-17163	-45	-44	7836	31.3	608	229	40	179118
ABalpaaaa:105	ABalpaaaa	105	7530	-17469	-20	-19	7530	46.4	609	211	36	252447
ABalpaaaaa:142	ABalpaaaaa	142	7760	-17239	-7	-6	7760	55.5	611	230	32	299772
ABalpaaaap:142	ABalpaaaap	142	7740	-17259	-27	-27	7740	56.0	605	286	32	262758
ABalpaaap:105	ABalpaaap	105	7511	-17488	-74	-75	7511	47.8	587	252	33	164362
ABalpaaapa:144	ABalpaaapa	144	7849	-17150	-58	-70	7849	47.6	598	288	31	301372
ABalpaaapp:144	ABalpaaapp	144	7749	-17250	-62	-64	7749	52.2	575	296	30	224521
ABalpaap:77	ABalpaap	77	7850	-17150	-48	-49	7850	34.2	553	255	42	149691
ABalpaapa:103	ABalpaapa	103	7510	-17489	-89	-91	7510	37.5	606	256	36	208543
ABalpaapaa:137	ABalpaapaa	137	7777	-17222	-32	-41	7777	52.3	622	255	32	300938
ABalpaapap:137	ABalpaapap	137	7696	-17303	-38	-41	7696	46.4	635	284	34	324661
ABalpaapp:103	ABalpaapp	103	7558	-17441	-25	-24	7558	36.6	543	280	37	165455
ABalpaappa:136	ABalpaappa	136	7729	-17270	-35	-45	7729	41.3	584	285	31	257612
ABalpaappp:136	ABalpaappp	136	7626	-17373	-17	-19	7626	40.0	528	283	32	193578
ABalpap:54	ABalpap	54	7952	-17047	-20	-20	7952	13.5	502	317	50	156312
ABalpapa:76	ABalpapa	76	7820	-17179	-48	-48	7820	16.7	565	258	44	180706
ABalpapaa:104	ABalpapaa	104	7507	-17492	-60	-63	7507	32.0	639	245	37	283493
ABalpapaaa:140	ABalpapaaa	140	7699	-17300	-70	-71	7699	39.7	646	271	33	351099
ABalpapaaaa:199	ABalpapaaaa	199	8171	-16828	-107	-108	8171	35.5	634	268	28	263314
ABalpapaaap:199	ABalpapaaap	199	8187	-16812	-57	-64	8187	29.9	603	282	27	268292
ABalpapaap:140	ABalpapaap	140	7710	-17289	-44	-47	7710	43.9	637	226	33	345879
ABalpapaapa:200	ABalpapaapa	200	8196	-16803	-16	-9	8196	37.4	641	242	29	328389
ABalpapaapp:200	ABalpapaapp	200	8177	-16822	-13	-15	8177	39.0	630	210	27	243351
ABalpapap:104	ABalpapap	104	7489	-17510	-62	-63	7489	26.3	607	287	38	235287
ABalpapapa:138	ABalpapapa	138	7722	-17277	-75	-76	7722	32.3	641	247	33	393922
ABalpapapaa:212	ABalpapapaa	212	8316	-16683	-9	-11	8316	30.6	626	240	31	371101
ABalpapapap:212	ABalpapapap	212	8359	-16640	22	21	8359	26.9	614	262	29	321798
ABalpapapp:138	ABalpapapp	138	7693	-17306	-14	-18	7693	37.7	624	304	32	276941
ABalpapappa:192	ABalpapappa	192	8164	-16835	-40	-43	8164	40.1	609	289	29	277919
ABalpapappp:192	ABalpapappp	192	8063	-16936	-124	-124	8063	33.4	586	302	27	232133
ABalpapp:76	ABalpapp	76	7852	-17147	-15	-15	7852	13.8	467	259	45	123024
ABalpappa:101	ABalpappa	101	7525	-17474	-44	-47	7525	17.2	563	281	40	208001
ABalpappaa:134	ABalpappaa	134	7697	-17302	-40	-50	7697	36.6	626	246	33	309382
ABalpappaaa:189	ABalpappaaa	189	8153	-16846	-6	-6	8153	44.3	630	228	29	272600
ABalpappaap:189	ABalpappaap	189	8108	-16891	-74	-65	8108	40.4	615	250	27	233444
ABalpappap:134	ABalpappap	134	7616	-17383	-54	-59	7616	30.2	593	282	33	279428
ABalpappapa:186	ABalpappapa	186	8115	-16884	-42	-50	8115	34.3	602	265	27	247358
ABalpappapp:186	ABalpappapp	186	8138	-16861	-37	-53	8138	35.7	569	284	28	256076
ABalpappp:101	ABalpappp	101	7516	-17483	-37	-39	7516	21.4	487	288	39	159792
ABalpapppa:133	ABalpapppa	133	7704	-17295	-45	-50	7704	33.8	547	250	31	243151
ABalpapppaa:197	ABalpapppaa	197	8225	-16774	-9	-5	8225	35.3	555	217	28	241408
ABalpapppap:197	ABalpapppap	197	8204	-16795	-5	-8	8204	37.1	517	250	28	209483
ABalpapppp:133	ABalpapppp	133	7711	-17288	-39	-41	7711	28.6	504	259	34	267768
ABalpappppa:200	ABalpappppa	200	8196	-16803	-62	-73	8196	30.2	521	261	31	302750
ABalpappppp:200	ABalpappppp	200	8210	-16790	-4	-10	8210	31.1	464	271	31	198091
ABalpp:34	ABalpp	34	7552	-17447	-92	-93	7552	37.0	489	394	56	347246
ABalppa:54	ABalppa	54	7985	-17014	-44	-44	7985	30.4	542	386	48	194360
ABalppaa:78	ABalppaa	78	7811	-17188	-36	-36	7811	30.1	617	273	42	194538
ABalppaaa:107	ABalppaaa	107	7466	-17533	-39	-38	7466	34.5	627	301	36	253680
ABalppaaaa:145	ABalppaaaa	145	7763	-17236	9	6	7763	30.4	637	310	31	345959
ABalppaaap:145	ABalppaaap	145	7712	-17287	-52	-56	7712	25.2	603	318	32	346475
ABalppaap:107	ABalppaap	107	7492	-17507	-50	-54	7492	41.0	601	306	35	209237
ABalppaapa:144	ABalppaapa	144	7717	-17282	-43	-40	7717	32.0	624	346	31	327976
ABalppaapp:144	ABalppaapp	144	7805	-17194	-24	-28	7805	31.6	597	344	31	353785
ABalppap:78	ABalppap	78	7808	-17191	-52	-53	7808	32.4	571	307	42	160470
ABalppapa:105	ABalppapa	105	7497	-17502	-45	-45	7497	46.4	597	339	38	226029
ABalppapaa:139	ABalppapaa	139	7717	-17282	-27	-27	7717	39.9	601	354	33	350043
ABalppapap:139	ABalppapap	139	7693	-17306	-21	-23	7693	43.8	573	383	36	367776
ABalppapp:105	ABalppapp	105	7499	-17500	-46	-46	7499	31.4	589	308	37	217922
ABalppappa:141	ABalppappa	141	7810	-17189	35	35	7810	41.5	616	329	32	331461
ABalppappp:141	ABalppappp	141	7744	-17255	-20	-21	7744	31.8	562	314	31	294450
ABalppp:54	ABalppp	54	7966	-17033	-7	-7	7966	18.8	417	374	50	160016
ABalpppa:76	ABalpppa	76	7832	-17167	-41	-43	7832	23.0	535	325	43	146786
ABalpppaa:104	ABalpppaa	104	7514	-17485	-40	-41	7514	38.2	562	324	35	188829
ABalpppaaa:142	ABalpppaaa	142	7491	-17508	-66	-70	7491	23.7	572	344	32	304121
ABalpppaap:142	ABalpppaap	142	7634	-17365	26	15	7634	31.1	551	355	30	232048
ABalpppap:104	ABalpppap	104	7552	-17447	-32	-34	7552	36.7	544	361	37	210668
ABalpppapa:137	ABalpppapa	137	7658	-17341	-24	-23	7658	26.1	578	378	34	367925
ABalpppapp:137	ABalpppapp	137	7545	-17454	-72	-77	7545	33.4	520	376	31	220498
ABalpppp:76	ABalpppp	76	7829	-17170	-36	-37	7829	20.6	449	332	44	126332
ABalppppa:103	ABalppppa	103	7547	-17452	-14	-15	7547	39.2	506	323	38	187819
ABalppppaa:138	ABalppppaa	138	7683	-17316	-39	-37	7683	34.4	518	330	32	297697
ABalppppap:138	ABalppppap	138	7685	-17314	-81	-82	7685	37.8	497	364	33	324728
ABalppppp:103	ABalppppp	103	7537	-17462	-40	-40	7537	30.1	482	340	41	213737
ABalpppppa:135	ABalpppppa	135	7694	-17305	10	10	7694	25.5	513	339	32	280741
ABalpppppp:135	ABalpppppp	135	7605	-17394	-39	-38	7605	24.5	466	342	34	254453
ABar:9	ABar	9	7369	-17631	-82	-82	7369	33.2	498	184	65	506995
ABara:20	ABara	20	7307	-17692	-57	-58	7307	21.7	475	210	61	336396
ABaraa:34	ABaraa	34	7548	-17451	-71	-71	7548	22.0	536	203	57	349051
ABaraaa:54	ABaraaa	54	7983	-17016	-61	-61	7983	32.3	543	162	48	210932
ABaraaaa:78	ABaraaaa	78	7811	-17188	-67	-68	7811	36.9	458	186	42	153945
ABaraaaaa:105	ABaraaaaa	105	7535	-17464	-46	-46	7535	30.7	556	235	37	221812
ABaraaaaaa:137	ABaraaaaaa	137	7678	-17321	-97	-106	7678	45.4	593	251	30	256865
ABaraaaaap:137	ABaraaaaap	137	7674	-17325	-37	-45	7674	45.8	553	232	32	238003
ABaraaaap:105	ABaraaaap	105	7498	-17501	-48	-50	7498	28.1	501	230	37	221550
ABaraaaapa:141	ABaraaaapa	141	7778	-17221	-73	-84	7778	36.0	585	209	31	357188
ABaraaaapp:141	ABaraaaapp	141	7733	-17266	-82	-90	7733	38.9	540	216	32	291574
ABaraaap:78	ABaraaap	78	7825	-17174	-35	-37	7825	37.6	481	145	40	188901
ABaraaapa:107	ABaraaapa	107	7526	-17473	-34	-35	7526	42.5	579	218	33	212277
ABaraaapaa:144	ABaraaapaa	144	7792	-17207	-42	-54	7792	53.0	590	249	31	291432
ABaraaapap:144	ABaraaapap	144	7740	-17259	-45	-43	7740	57.2	565	250	33	295950
ABaraaapp:107	ABaraaapp	107	7530	-17469	-47	-48	7530	41.1	541	237	33	192415
ABaraaappa:145	ABaraaappa	145	7777	-17222	-18	-23	7777	47.0	558	270	29	244520
ABaraaappp:145	ABaraaappp	145	7736	-17263	-45	-50	7736	51.1	535	269	30	211537
ABaraap:54	ABaraap	54	7950	-17049	-32	-33	7950	15.5	452	194	50	152688
ABaraapa:76	ABaraapa	76	7828	-17171	-35	-34	7828	23.5	470	168	43	194293
ABaraapaa:106	ABaraapaa	106	7536	-17463	-38	-41	7536	36.0	610	199	37	300049
ABaraapaaa:142	ABaraapaaa	142	7758	-17241	-34	-40	7758	50.7	606	209	32	351217
ABaraapaap:142	ABaraapaap	142	7757	-17242	-48	-57	7757	48.2	577	193	31	282117
ABaraapap:106	ABaraapap	106	7531	-17468	-19	-19	7531	24.2	597	235	37	297996
ABaraapapa:141	ABaraapapa	141	7713	-17286	-57	-56	7713	36.6	625	211	32	391274
ABaraapapp:141	ABaraapapp	141	7686	-17313	-73	-74	7686	36.0	587	188	34	341395
ABaraapp:76	ABaraapp	76	7824	-17175	-36	-35	7824	15.5	397	204	45	127998
ABaraappa:102	ABaraappa	102	7550	-17449	-5	-4	7550	16.9	540	223	39	245449
ABaraappaa:135	ABaraappaa	135	7663	-17336	-69	-80	7663	39.3	597	219	33	347237
ABaraappap:135	ABaraappap	135	7570	-17429	-94	-103	7570	28.5	601	235	35	369059
ABaraappp:102	ABaraappp	102	7510	-17489	-26	-26	7510	13.8	477	256	39	182073
ABaraapppa:135	ABaraapppa	135	7564	-17435	-53	-56	7564	20.5	604	257	35	388738
ABaraapppp:135	ABaraapppp	135	7636	-17363	-39	-40	7636	24.5	558	275	36	373465
ABarap:34	ABarap	34	7563	-17436	-33	-33	7563	24.9	438	173	56	295853
ABarapa:54	ABarapa	54	7948	-17051	-84	-84	7948	37.8	457	141	47	188517
ABarapaa:78	ABarapaa	78	7826	-17173	-38	-37	7826	35.4	420	143	40	188425
ABarapaaa:107	ABarapaaa	107	7514	-17485	-54	-55	7514	31.8	567	175	35	250368
ABarapaaaa:145	ABarapaaaa	145	7597	-17402	11	8	7597	37.4	600	177	30	269595
ABarapaaap:145	ABarapaaap	145	7663	-17336	-44	-40	7663	25.3	569	198	31	311487
ABarapaap:107	ABarapaap	107	7493	-17506	-51	-52	7493	26.2	525	177	36	291227
ABarapaapa:147	ABarapaapa	147	7623	-17376	-29	-29	7623	21.2	575	195	31	295821
ABarapaapp:147	ABarapaapp	147	7577	-17422	5	1	7577	16.3	559	210	30	244939
ABarapap:78	ABarapap	78	7808	-17191	-40	-40	7808	36.8	369	174	42	159936
ABarapapa:105	ABarapapa	105	7507	-17492	-29	-30	7507	18.6	507	193	37	244421
ABarapapaa:142	ABarapapaa	142	7501	-17498	-48	-55	7501	24.1	586	216	31	280019
ABarapapap:142	ABarapapap	142	7647	-17352	-15	-16	7647	17.6	553	257	34	383621
ABarapapp:105	ABarapapp	105	7489	-17510	-24	-25	7489	17.0	449	219	38	184899
ABarapappa:139	ABarapappa	139	7592	-17407	-17	-19	7592	10.8	540	242	34	347581
ABarapappp:139	ABarapappp	139	7573	-17426	14	14	7573	11.8	503	268	33	222461
ABarapp:54	ABarapp	54	7928	-17072	-32	-32	7928	21.5	356	179	49	156387
ABarappa:76	ABarappa	76	7801	-17198	-31	-31	7801	24.2	352	159	42	163801
ABarappaa:106	ABarappaa	106	7476	-17523	-55	-56	7476	22.0	464	175	37	253964
ABarappaaa:143	ABarappaaa	143	7747	-17252	-58	-64	7747	22.3	543	199	33	382061
ABarappaaaa:210	ABarappaaaa	210	8224	-16775	-35	-47	8224	14.7	532	218	30	356640
ABarappaaap:210	ABarappaaap	210	8212	-16787	-64	-56	8212	18.5	568	215	30	365810
ABarappaap:143	ABarappaap	143	7771	-17228	-24	-32	7771	19.7	511	204	33	347417
ABarappaapa:210	ABarappaapa	210	8206	-16793	-50	-55	8206	16.5	518	242	27	326091
ABarappaapp:210	ABarappaapp	210	8204	-16795	-51	-46	8204	15.0	488	235	28	226284
ABarappap:106	ABarappap	106	7507	-17492	-2	-2	7507	18.7	406	180	37	210668
ABarappapa:140	ABarappapa	140	7726	-17273	-7	-11	7726	12.2	499	208	34	370862
ABarappapaa:205	ABarappapaa	205	8239	-16760	10	18	8239	9.1	525	226	33	394842
ABarappapap:205	ABarappapap	205	8235	-16764	39	36	8235	9.5	483	223	29	248394
ABarappapp:140	ABarappapp	140	7677	-17322	-17	-21	7677	12.2	456	206	34	274154
ABarappappa:196	ABarappappa	196	8109	-16890	-20	-14	8109	12.0	472	240	27	175325
ABarappappp:196	ABarappappp	196	8128	-16871	-7	-15	8128	15.3	414	249	26	96352
ABarappp:76	ABarappp	76	7818	-17181	-23	-25	7818	22.6	316	212	44	127147
ABarapppa:104	ABarapppa	104	7537	-17462	16	15	7537	17.1	410	214	37	178542
ABarapppaa:140	ABarapppaa	140	7745	-17254	0	1	7745	13.4	486	280	31	264023
ABarapppaaa:206	ABarapppaaa	206	8245	-16754	-19	-15	8245	20.0	519	310	27	262543
ABarapppaap:206	ABarapppaap	206	8276	-16724	25	21	8276	12.3	493	329	27	244707
ABarapppap:140	ABarapppap	140	7698	-17301	-5	-4	7698	12.1	439	251	34	246144
ABarapppapa:199	ABarapppapa	199	8177	-16822	-29	-36	8177	10.2	480	308	28	236409
ABarapppapp:199	ABarapppapp	199	8175	-16824	-11	-12	8175	8.0	442	299	29	194159
ABarapppp:104	ABarapppp	104	7471	-17528	-57	-57	7471	23.1	359	212	38	152666
ABarappppa:137	ABarappppa	137	7681	-17318	-28	-30	7681	19.0	452	216	33	272521
ABarappppaa:198	ABarappppaa	198	8176	-16823	-6	-3	8176	22.3	531	265	28	299469
ABarappppap:198	ABarappppap	198	8139	-16860	-32	-30	8139	19.9	494	279	29	260093
ABarappppp:137	ABarappppp	137	7687	-17312	-20	-20	7687	17.6	393	209	35	261861
ABarapppppa:197	ABarapppppa	197	8133	-16866	-74	-67	8133	19.8	441	287	30	229340
ABarapppppp:197	ABarapppppp	197	8157	-16842	-48	-32	8157	17.4	406	300	30	166566
ABarp:20	ABarp	20	7365	-17634	-70	-71	7365	49.3	394	186	60	326621
ABarpa:34	ABarpa	34	7585	-17414	-99	-99	7585	53.7	479	190	57	282073
ABarpaa:54	ABarpaa	54	7986	-17013	-103	-104	7986	57.0	525	192	49	165345
ABarpaaa:76	ABarpaaa	76	7822	-17177	-78	-80	7822	49.8	494	153	43	188255
ABarpaaaa:108	ABarpaaaa	108	7510	-17490	-73	-74	7510	37.5	517	185	38	240345
ABarpaaaaa:144	ABarpaaaaa	144	7822	-17177	-27	-30	7822	32.1	495	218	32	236200
ABarpaaaap:144	ABarpaaaap	144	7792	-17207	-26	-25	7792	28.6	462	214	34	259058
ABarpaaap:108	ABarpaaap	108	7530	-17469	-78	-81	7530	44.3	520	161	35	223950
ABarpaaapa:146	ABarpaaapa	146	7765	-17234	-28	-36	7765	30.0	526	199	32	267775
ABarpaaapp:146	ABarpaaapp	146	7925	-17074	-30	-34	7925	37.1	538	175	30	282162
ABarpaap:76	ABarpaap	76	7842	-17157	-84	-85	7842	59.7	469	202	43	134338
ABarpaapa:106	ABarpaapa	106	7552	-17447	-51	-53	7552	45.8	480	141	36	254565
ABarpaapaa:142	ABarpaapaa	142	7871	-17128	-18	-17	7871	31.2	505	150	30	298638
ABarpaapap:142	ABarpaapap	142	7722	-17277	-59	-60	7722	42.7	495	143	33	270519
ABarpaapp:106	ABarpaapp	106	7537	-17462	-58	-59	7537	52.7	431	145	38	232409
ABarpaappa:143	ABarpaappa	143	7893	-17106	-35	-38	7893	48.8	483	145	34	380064
ABarpaappp:143	ABarpaappp	143	7893	-17106	-57	-60	7893	54.0	449	157	32	277957
ABarpap:54	ABarpap	54	7946	-17053	-95	-95	7946	47.5	452	193	48	147970
ABarpapa:77	ABarpapa	77	7821	-17178	-58	-57	7821	49.6	432	159	42	176480
ABarpapaa:109	ABarpapaa	109	7529	-17470	-33	-34	7529	32.4	477	158	37	265898
ABarpapaaa:144	ABarpapaaa	144	7706	-17293	-35	-38	7706	25.2	501	169	32	257944
ABarpapaap:144	ABarpapaap	144	7689	-17310	-38	-44	7689	25.4	473	169	33	274990
ABarpapap:109	ABarpapap	109	7521	-17478	-38	-38	7521	33.8	433	141	37	280220
ABarpapapa:146	ABarpapapa	146	7735	-17264	-53	-58	7735	23.9	450	162	33	280795
ABarpapapp:146	ABarpapapp	146	7752	-17247	-28	-35	7752	27.5	420	151	34	309848
ABarpapp:77	ABarpapp	77	7837	-17162	-78	-78	7837	54.8	374	192	42	141569
ABarpappa:106	ABarpappa	106	7535	-17464	-39	-43	7535	37.1	394	142	37	252836
ABarpappaa:142	ABarpappaa	142	7752	-17247	-19	-19	7752	37.4	378	137	34	285409
ABarpappap:142	ABarpappap	142	7774	-17225	0	0	7774	23.5	393	154	32	274856
ABarpappp:106	ABarpappp	106	7541	-17458	-55	-54	7541	45.7	361	147	37	231160
ABarpapppa:141	ABarpapppa	141	7758	-17241	-55	-61	7758	46.6	386	135	33	284283
ABarpapppp:141	ABarpapppp	141	7900	-17099	-9	-13	7900	49.2	367	148	34	332114
ABarpp:34	ABarpp	34	7561	-17438	-107	-107	7561	58.0	348	212	57	247427
ABarppa:54	ABarppa	54	7977	-17022	-80	-80	7977	61.9	425	219	48	123646
ABarppaa:76	ABarppaa	76	7865	-17134	-62	-62	7865	65.1	451	248	41	104167
ABarppaaa:106	ABarppaaa	106	7573	-17426	-45	-46	7573	65.5	453	220	34	117981
ABarppaaaa:145	ABarppaaaa	145	7868	-17131	-56	-63	7868	63.7	501	230	28	186535
ABarppaaap:145	ABarppaaap	145	7917	-17082	-64	-73	7917	64.3	462	242	32	187745
ABarppaap:106	ABarppaap	106	7530	-17469	-67	-73	7530	65.1	389	206	34	131603
ABarppaapa:146	ABarppaapa	146	7901	-17098	-60	-66	7901	63.3	475	210	30	180049
ABarppaapp:146	ABarppaapp	146	7901	-17098	-70	-76	7901	64.6	413	203	29	174020
ABarppap:76	ABarppap	76	7833	-17166	-83	-83	7833	62.4	377	270	42	115910
ABarppapa:106	ABarppapa	106	7528	-17471	-65	-69	7528	64.6	370	245	34	114451
ABarppapaa:146	ABarppapaa	146	7895	-17104	-72	-75	7895	66.3	424	246	30	128388
ABarppapap:146	ABarppapap	146	7815	-17184	-135	-135	7815	66.3	393	293	30	122890
ABarppapp:106	ABarppapp	106	7566	-17433	-64	-66	7566	65.7	334	283	36	111529
ABarppappa:145	ABarppappa	145	7921	-17078	-66	-68	7921	66.6	358	303	30	126004
ABarppappp:145	ABarppappp	145	7660	-17339	29	24	7660	66.4	316	262	30	88832
ABarppp:54	ABarppp	54	7980	-17019	-65	-67	7980	62.1	326	254	48	131325
ABarpppa:77	ABarpppa	77	7787	-17212	-108	-108	7787	61.7	325	205	41	129887
ABarpppaa:107	ABarpppaa	107	7570	-17429	-1	-2	7570	55.6	364	151	35	205002
ABarpppaaa:146	ABarpppaaa	146	7874	-17125	-62	-65	7874	58.6	383	164	33	252672
ABarpppaap:146	ABarpppaap	146	7880	-17119	-58	-63	7880	53.4	392	148	30	261294
ABarpppap:107	ABarpppap	107	7531	-17468	-74	-80	7531	61.0	323	178	35	172225
ABarpppapa:146	ABarpppapa	146	7911	-17088	-55	-58	7911	59.5	428	167	32	235091
ABarpppapp:146	ABarpppapp	146	7684	-17315	-11	-21	7684	64.9	353	197	30	137877
ABarpppp:77	ABarpppp	77	7828	-17171	-80	-82	7828	64.3	280	278	43	123871
ABarppppa:107	ABarppppa	107	7525	-17474	-94	-96	7525	63.6	299	213	36	167471
ABarppppaa:147	ABarppppaa	147	7931	-17068	-40	-47	7931	64.0	347	196	30	177164
ABarppppap:147	ABarppppap	147	7930	-17069	-47	-51	7930	64.9	300	209	32	172779
ABarppppp:107	ABarppppp	107	7565	-17434	-74	-77	7565	66.0	256	249	37	135192
ABarpppppa:146	ABarpppppa	146	7934	-17065	-52	-55	7934	61.8	263	196	31	206631
ABarpppppp:146	ABarpppppp	146	7885	-17114	-34	-33	7885	55.9	174	199	32	252900
ABp:1	ABp	1	7538	-17461	-67	-66	7538	37.2	361	180	68	408217
ABpl:9	ABpl	9	7367	-17632	-102	-101	7367	54.7	369	288	64	339641
ABpla:21	ABpla	21	7318	-17682	-125	-124	7318	57.7	514	249	58	267784
ABplaa:34	ABplaa	34	7587	-17412	-91	-91	7587	57.2	541	319	56	259593
ABplaaa:54	ABplaaa	54	7988	-17011	-87	-87	7988	55.0	593	300	49	168594
ABplaaaa:76	ABplaaaa	76	7817	-17182	-90	-91	7817	48.3	610	255	42	158990
ABplaaaaa:104	ABplaaaaa	104	7529	-17470	-53	-57	7529	50.3	546	300	37	177737
ABplaaaaaa:140	ABplaaaaaa	140	7697	-17302	-63	-68	7697	40.0	547	342	32	263546
ABplaaaaaaa:198	ABplaaaaaaa	198	8184	-16815	-49	-48	8184	37.5	557	330	27	208520
ABplaaaaaap:198	ABplaaaaaap	198	8264	-16735	-19	-14	8264	43.4	539	350	28	213133
ABplaaaaap:140	ABplaaaaap	140	7719	-17280	-56	-63	7719	43.9	507	362	33	264523
ABplaaaaapa:194	ABplaaaaapa	194	8232	-16767	24	25	8232	41.7	513	349	27	194078
ABplaaaaapp:194	ABplaaaaapp	194	8255	-16745	12	2	8255	49.2	492	358	29	198629
ABplaaaap:104	ABplaaaap	104	7543	-17456	-65	-65	7543	62.6	517	306	37	157217
ABplaaaapa:142	ABplaaaapa	142	7771	-17228	2	3	7771	45.5	505	322	32	210808
ABplaaaapaa:195	ABplaaaapaa	195	8177	-16822	-25	-22	8177	37.0	505	326	27	196316
ABplaaaapap:195	ABplaaaapap	195	8270	-16729	1	0	8270	45.3	498	331	26	160397
ABplaaaapp:142	ABplaaaapp	142	7936	-17063	118	115	7936	53.0	481	357	31	195532
ABplaaaappa:195	ABplaaaappa	195	9668	-15331	1107	1084	9668	53.4	506	331	27	163166
ABplaaaappp:195	ABplaaaappp	195	9517	-15482	964	973	9517	60.1	482	338	26	140551
ABplaaap:76	ABplaaap	76	7872	-17127	-27	-27	7872	51.6	544	289	42	130867
ABplaaapa:104	ABplaaapa	104	7546	-17453	-57	-60	7546	54.4	525	329	37	179490
ABplaaapaa:140	ABplaaapaa	140	7704	-17295	-27	-28	7704	52.8	562	380	36	282194
ABplaaapaaa:190	ABplaaapaaa	190	8175	-16824	1	9	8175	40.3	570	379	30	300354
ABplaaapaap:190	ABplaaapaap	190	8219	-16780	15	24	8219	47.7	576	383	33	267212
ABplaaapap:140	ABplaaapap	140	7764	-17235	-34	-37	7764	50.5	518	373	30	241503
ABplaaapapa:200	ABplaaapapa	200	8566	-16433	267	252	8566	43.0	552	381	27	239015
ABplaaapapp:200	ABplaaapapp	200	8756	-16243	394	392	8756	50.0	535	368	29	239466
ABplaaapp:104	ABplaaapp	104	7546	-17453	-49	-51	7546	52.6	488	367	36	178368
ABplaaappa:140	ABplaaappa	140	7760	-17239	-15	-15	7760	50.1	527	407	32	255932
ABplaaappaa:199	ABplaaappaa	199	8220	-16779	-171	-109	8220	51.5	550	401	29	227927
ABplaaappap:199	ABplaaappap	199	8198	-16801	-61	-68	8198	56.3	529	386	28	190728
ABplaaappp:140	ABplaaappp	140	7773	-17226	-23	-23	7773	48.6	478	402	33	264385
ABplaaapppa:198	ABplaaapppa	198	8245	-16754	-77	-49	8245	53.1	504	406	29	213757
ABplaaapppp:198	ABplaaapppp	198	8227	-16772	-80	-70	8227	57.3	475	392	28	185390
ABplaap:54	ABplaap	54	7969	-17030	-104	-105	7969	50.7	518	366	51	184460
ABplaapa:75	ABplaapa	75	7826	-17173	-107	-108	7826	43.2	616	314	41	169981
ABplaapaa:104	ABplaapaa	104	7495	-17504	-73	-72	7495	52.6	595	299	36	187726
ABplaapaaa:140	ABplaapaaa	140	7726	-17273	-16	-21	7726	43.6	555	311	31	203372
ABplaapaaaa:195	ABplaapaaaa	195	8192	-16807	-41	-28	8192	42.6	565	316	26	184394
ABplaapaaap:195	ABplaapaaap	195	8173	-16826	-9	-10	8173	43.0	526	313	25	129258
ABplaapaap:140	ABplaapaap	140	7709	-17290	-51	-55	7709	49.2	546	343	31	203719
ABplaapaapa:194	ABplaapaapa	194	8782	-16217	412	438	8782	45.8	578	338	27	199318
ABplaapaapp:194	ABplaapaapp	194	8967	-16032	466	502	8967	51.7	564	350	27	169734
ABplaapap:104	ABplaapap	104	7563	-17436	-52	-54	7563	60.2	569	319	36	168652
ABplaapapa:140	ABplaapapa	140	7678	-17321	-87	-90	7678	54.2	533	312	32	193746
ABplaapapaa:193	ABplaapapaa	193	8271	-16728	-90	-47	8271	50.7	546	302	27	156952
ABplaapapap:193	ABplaapapap	193	8253	-16746	-103	-69	8253	50.8	532	329	27	154959
ABplaapapp:140	ABplaapapp	140	7843	-17156	64	59	7843	58.8	505	335	31	168481
ABplaapappa:193	ABplaapappa	193	9598	-15402	1012	1030	9598	61.4	517	337	29	162689
ABplaapappp:193	ABplaapappp	193	9464	-15535	964	960	9464	55.6	528	307	26	142106
ABplaapp:75	ABplaapp	75	7888	-17111	-54	-57	7888	51.2	560	351	43	145211
ABplaappa:102	ABplaappa	102	7531	-17468	-70	-71	7531	53.3	591	358	38	193077
ABplaappaa:136	ABplaappaa	136	7666	-17334	-48	-47	7666	51.6	592	335	33	237290
ABplaappaaa:190	ABplaappaaa	190	8258	-16742	-68	-24	8258	49.2	602	324	29	218409
ABplaappaap:190	ABplaappaap	190	8394	-16605	-12	66	8394	55.4	592	350	30	201605
ABplaappap:136	ABplaappap	136	7715	-17284	-16	-18	7715	60.5	559	328	34	231793
ABplaappapa:190	ABplaappapa	190	9990	-15009	1403	1416	9990	54.4	572	312	28	192559
ABplaappapp:190	ABplaappapp	190	10248	-14751	1623	1622	10248	59.1	564	340	29	180118
ABplaappp:102	ABplaappp	102	7539	-17460	-79	-80	7539	58.0	534	377	38	167733
ABplaapppa:135	ABplaapppa	135	7703	-17296	-41	-41	7703	60.4	529	362	35	243781
ABplaapppaa:193	ABplaapppaa	193	8169	-16830	-135	-109	8169	56.5	566	378	29	193134
ABplaapppap:193	ABplaapppap	193	8231	-16768	-155	-97	8231	57.5	533	355	29	173534
ABplaapppp:135	ABplaapppp	135	7682	-17317	-55	-56	7682	57.5	488	393	33	221080
ABplaappppa:191	ABplaappppa	191	8099	-16900	-109	-104	8099	53.2	499	384	29	213097
ABplaappppp:191	ABplaappppp	191	8117	-16882	-117	-109	8117	58.8	494	366	29	175596
ABplap:34	ABplap	34	7605	-17394	-84	-84	7605	60.0	417	317	56	237705
ABplapa:55	ABplapa	55	8014	-16985	-65	-65	8014	63.3	506	299	48	128358
ABplapaa:77	ABplapaa	77	7836	-17163	-72	-72	7836	63.6	539	299	41	118172
ABplapaaa:107	ABplapaaa	107	7535	-17464	-57	-59	7535	62.2	465	334	35	143980
ABplapaaaa:142	ABplapaaaa	142	7706	-17293	-52	-59	7706	54.9	443	377	33	167749
ABplapaaaaa:192	ABplapaaaaa	192	8173	-16826	-45	-57	8173	42.6	479	365	28	174068
ABplapaaaap:192	ABplapaaaap	192	8140	-16859	-80	-86	8140	50.7	456	365	32	199528
ABplapaaap:142	ABplapaaap	142	7844	-17155	32	36	7844	55.1	426	387	28	165321
ABplapaap:107	ABplapaap	107	7560	-17439	-13	-16	7560	58.5	472	387	35	178366
ABplapaapa:144	ABplapaapa	144	7822	-17177	-36	-26	7822	54.1	458	401	30	195967
ABplapaapaa:211	ABplapaapaa	211	8392	-16607	-84	-108	8392	53.1	471	334	26	152383
ABplapaapap:211	ABplapaapap	211	8480	-16520	38	23	8480	56.4	449	359	26	127956
ABplapaapp:144	ABplapaapp	144	7990	-17009	149	144	7990	51.6	428	413	32	214418
ABplapaappa:206	ABplapaappa	206	9272	-15727	767	796	9272	61.3	469	370	29	154341
ABplapaappp:206	ABplapaappp	206	9195	-15804	750	744	9195	60.6	429	379	28	144881
ABplapap:77	ABplapap	77	7814	-17185	-96	-96	7814	61.3	488	340	41	118966
ABplapapa:106	ABplapapa	106	7551	-17448	-58	-59	7551	57.1	436	368	34	135262
ABplapapaa:141	ABplapapaa	141	7769	-17230	-9	-11	7769	43.4	439	387	31	194359
ABplapapaaa:198	ABplapapaaa	198	8590	-16409	240	257	8590	46.3	438	415	29	182250
ABplapapaap:198	ABplapapaap	198	8407	-16592	129	126	8407	46.7	414	383	28	166104
ABplapapap:141	ABplapapap	141	7777	-17222	-52	-54	7777	45.1	392	401	31	208181
ABplapapapa:207	ABplapapapa	207	8357	-16642	6	16	8357	50.5	406	386	30	189819
ABplapapapp:207	ABplapapapp	207	8314	-16686	18	16	8314	53.0	368	385	27	143517
ABplapapp:106	ABplapapp	106	7559	-17440	-37	-35	7559	51.6	396	402	36	174122
ABplapappa:142	ABplapappa	142	7749	-17250	-36	-31	7749	51.1	387	414	33	218609
ABplapappaa:201	ABplapappaa	201	8337	-16662	-28	-20	8337	52.8	429	397	29	160545
ABplapappap:201	ABplapappap	201	8254	-16745	-32	-38	8254	59.7	399	383	28	132628
ABplapappp:142	ABplapappp	142	7809	-17190	-26	-30	7809	47.9	361	418	32	232449
ABplapapppa:209	ABplapapppa	209	8334	-16665	-16	-19	8334	61.0	359	392	29	148009
ABplapapppp:209	ABplapapppp	209	8406	-16593	80	67	8406	53.2	385	414	27	151933
ABplapp:55	ABplapp	55	7951	-17048	-111	-112	7951	59.3	413	358	48	136246
ABplappa:76	ABplappa	76	7852	-17147	-62	-61	7852	52.4	524	391	42	160098
ABplappaa:105	ABplappaa	105	7593	-17406	-12	-13	7593	46.5	500	409	37	232958
ABplappaaa:140	ABplappaaa	140	7893	-17106	-32	-29	7893	45.5	464	422	33	284621
ABplappaap:140	ABplappaap	140	7625	-17374	0	-3	7625	29.8	441	416	32	276000
ABplappap:105	ABplappap	105	7561	-17438	-39	-38	7561	49.5	444	415	37	225310
ABplappapa:140	ABplappapa	140	7665	-17334	-35	-32	7665	39.5	424	430	36	279678
ABplappapp:140	ABplappapp	140	7833	-17166	53	51	7833	39.0	368	422	29	222475
ABplappp:76	ABplappp	76	7864	-17135	-71	-70	7864	56.0	446	379	43	141940
ABplapppa:104	ABplapppa	104	7579	-17420	-36	-41	7579	43.3	412	417	38	218988
ABplapppaa:136	ABplapppaa	136	7647	-17352	-55	-58	7647	27.9	389	420	35	334888
ABplapppap:136	ABplapppap	136	7693	-17306	1	0	7693	34.0	339	423	34	261308
ABplapppp:104	ABplapppp	104	7535	-17464	-37	-38	7535	40.1	349	420	37	207762
ABplappppa:138	ABplappppa	138	7599	-17400	-52	-54	7599	30.5	313	413	32	210704
ABplappppp:138	ABplappppp	138	7695	-17304	-25	-30	7695	30.8	258	400	36	254869
ABplp:21	ABplp	21	7317	-17682	-122	-122	7317	53.8	377	358	62	350711
ABplpa:34	ABplpa	34	7588	-17411	-69	-69	7588	40.2	401	402	55	317102
ABplpaa:54	ABplpaa	54	7987	-17012	-64	-64	7987	41.7	467	415	48	190258
ABplpaaa:77	ABplpaaa	77	7825	-17174	-49	-50	7825	33.7	585	368	42	187347
ABplpaaaa:106	ABplpaaaa	106	7562	-17437	6	6	7562	37.2	587	374	36	208757
ABplpaaaaa:141	ABplpaaaaa	141	7737	-17262	-28	-31	7737	34.4	559	400	33	292886
ABplpaaaaaa:196	ABplpaaaaaa	196	8219	-16780	31	29	8219	29.4	557	390	28	232580
ABplpaaaaap:196	ABplpaaaaap	196	8231	-16768	26	38	8231	28.8	526	410	29	263656
ABplpaaaap:141	ABplpaaaap	141	7743	-17256	-30	-29	7743	38.3	511	421	34	296083
ABplpaaaapa:195	ABplpaaaapa	195	9235	-15764	896	905	9235	47.6	523	421	28	204739
ABplpaaaapp:195	ABplpaaaapp	195	9354	-15645	987	985	9354	46.5	477	425	30	214263
ABplpaaap:106	ABplpaaap	106	7535	-17464	-31	-32	7535	38.5	549	406	36	236979
ABplpaaapa:143	ABplpaaapa	143	7857	-17142	-35	-39	7857	30.1	522	410	32	325599
ABplpaaapaa:215	ABplpaaapaa	215	8258	-16741	-70	-70	8258	32.6	537	415	29	280032
ABplpaaapap:215	ABplpaaapap	215	8412	-16588	65	88	8412	38.8	498	429	26	187274
ABplpaaapp:143	ABplpaaapp	143	7758	-17242	-70	-76	7758	33.2	496	407	32	281794
ABplpaaappa:201	ABplpaaappa	201	8268	-16731	20	12	8268	39.8	542	410	29	262730
ABplpaaappp:201	ABplpaaappp	201	8182	-16817	-93	-111	8182	42.9	508	397	29	281706
ABplpaap:77	ABplpaap	77	7832	-17167	-75	-76	7832	39.6	514	385	41	163175
ABplpaapa:106	ABplpaapa	106	7551	-17448	-27	-29	7551	34.1	513	404	37	239460
ABplpaapaa:142	ABplpaapaa	142	7740	-17259	-7	-10	7740	18.2	517	373	35	342512
ABplpaapaaa:198	ABplpaapaaa	198	8145	-16854	-66	-72	8145	19.0	520	377	28	262502
ABplpaapaap:198	ABplpaapaap	198	8213	-16786	18	13	8213	25.0	498	398	29	247320
ABplpaapap:142	ABplpaapap	142	7754	-17245	-20	-23	7754	22.9	478	389	33	302075
ABplpaapapa:200	ABplpaapapa	200	8137	-16862	-58	-61	8137	29.9	469	401	28	233251
ABplpaapapp:200	ABplpaapapp	200	8147	-16852	-76	-81	8147	29.5	491	424	28	246457
ABplpaapp:106	ABplpaapp	106	7538	-17461	-64	-64	7538	38.2	459	375	36	172947
ABplpaappa:142	ABplpaappa	142	7769	-17230	-25	-33	7769	31.2	473	371	32	267200
ABplpaappaa:205	ABplpaappaa	205	8246	-16753	-64	-49	8246	31.4	495	347	27	183342
ABplpaappap:205	ABplpaappap	205	8308	-16691	30	29	8308	29.3	463	369	27	207154
ABplpaappp:142	ABplpaappp	142	7722	-17277	-70	-74	7722	35.1	442	375	33	248187
ABplpaapppa:197	ABplpaapppa	197	8254	-16745	53	41	8254	35.8	488	392	27	241184
ABplpaapppp:197	ABplpaapppp	197	8172	-16827	-108	-113	8172	41.8	479	400	29	213010
ABplpap:54	ABplpap	54	7947	-17052	-39	-40	7947	25.8	355	389	49	170568
ABplpapa:76	ABplpapa	76	7826	-17173	-59	-59	7826	24.9	506	387	44	184910
ABplpapaa:104	ABplpapaa	104	7509	-17490	-42	-44	7509	22.2	532	343	38	209726
ABplpapaaa:141	ABplpapaaa	141	7686	-17313	-43	-45	7686	32.3	520	301	31	216482
ABplpapaaaa:195	ABplpapaaaa	195	8205	-16794	4	9	8205	33.8	536	305	26	195665
ABplpapaaap:195	ABplpapaaap	195	8137	-16862	-70	-57	8137	33.9	496	303	27	183924
ABplpapaap:141	ABplpapaap	141	7692	-17307	-15	-15	7692	26.5	484	310	32	205153
ABplpapaapa:193	ABplpapaapa	193	8461	-16538	216	215	8461	29.5	484	320	27	182487
ABplpapaapp:193	ABplpapaapp	193	8417	-16582	191	177	8417	27.5	454	332	27	166149
ABplpapap:104	ABplpapap	104	7524	-17475	-27	-31	7524	20.1	484	371	37	197723
ABplpapapa:140	ABplpapapa	140	7691	-17308	-28	-31	7691	15.5	483	323	33	238344
ABplpapapaa:196	ABplpapapaa	196	8169	-16830	-7	-6	8169	16.0	493	335	27	209633
ABplpapapap:196	ABplpapapap	196	8120	-16879	-109	-78	8120	14.6	456	355	28	198851
ABplpapapp:140	ABplpapapp	140	7673	-17326	-37	-38	7673	14.9	411	335	33	190089
ABplpapappa:193	ABplpapappa	193	8177	-16822	-22	-6	8177	24.2	366	377	30	190305
ABplpapappp:193	ABplpapappp	193	8144	-16855	12	12	8144	23.5	325	384	30	204871
ABplpapp:76	ABplpapp	76	7826	-17173	-38	-37	7826	22.4	416	382	44	155478
ABplpappa:103	ABplpappa	103	7504	-17495	-46	-49	7504	16.3	492	328	38	165708
ABplpappaa:137	ABplpappaa	137	7687	-17312	2	0	7687	19.2	519	296	34	270260
ABplpappaaa:191	ABplpappaaa	191	8235	-16764	43	46	8235	26.9	512	302	28	206626
ABplpappaap:191	ABplpappaap	191	8240	-16759	29	30	8240	24.8	462	296	33	216943
ABplpappap:137	ABplpappap	137	7668	-17331	-28	-33	7668	19.5	449	288	34	207548
ABplpappapa:192	ABplpappapa	192	8648	-16351	376	363	8648	17.1	460	317	30	211850
ABplpappapp:192	ABplpappapp	192	8527	-16472	254	268	8527	17.1	416	329	32	186348
ABplpappp:103	ABplpappp	103	7518	-17481	-23	-25	7518	18.2	441	352	38	165063
ABplpapppa:137	ABplpapppa	137	7664	-17335	-21	-24	7664	14.8	417	295	36	202897
ABplpapppaa:194	ABplpapppaa	194	8147	-16852	-78	-71	8147	26.5	432	333	30	181220
ABplpapppap:194	ABplpapppap	194	8155	-16845	-98	-85	8155	24.3	407	359	29	173004
ABplpapppp:137	ABplpapppp	137	7738	-17261	29	28	7738	16.1	426	330	33	193608
ABplpappppa:194	ABplpappppa	194	9306	-15693	911	932	9306	15.7	431	369	30	226093
ABplpappppp:194	ABplpappppp	194	9154	-15845	736	782	9154	18.9	397	384	30	220105
ABplpp:34	ABplpp	34	7591	-17408	-78	-78	7591	47.1	301	388	55	300901
ABplppa:55	ABplppa	55	7992	-17007	-68	-68	7992	48.0	369	411	47	165791
ABplppaa:78	ABplppaa	78	7842	-17157	-29	-29	7842	37.0	477	419	41	179541
ABplppaaa:107	ABplppaaa	107	7530	-17469	-23	-25	7530	30.7	466	412	36	250405
ABplppaaaa:145	ABplppaaaa	145	7710	-17289	-25	-23	7710	22.2	450	389	36	367415
ABplppaaaaa:194	ABplppaaaaa	194	8207	-16792	-3	10	8207	37.5	469	432	30	263566
ABplppaaaap:194	ABplppaaaap	194	8151	-16848	-117	-113	8151	40.2	452	411	32	293767
ABplppaaap:145	ABplppaaap	145	7869	-17130	-4	-13	7869	30.0	442	400	29	294040
ABplppaap:107	ABplppaap	107	7538	-17461	-18	-21	7538	25.0	429	405	36	238766
ABplppaapa:147	ABplppaapa	147	7807	-17192	-29	-27	7807	17.6	420	383	32	284255
ABplppaapaa:209	ABplppaapaa	209	8299	-16700	0	9	8299	34.0	452	430	28	245250
ABplppaapap:209	ABplppaapap	209	8456	-16543	92	88	8456	31.3	427	420	28	239404
ABplppaapp:147	ABplppaapp	147	7941	-17058	108	108	7941	18.2	385	394	32	289450
ABplppaappa:207	ABplppaappa	207	9025	-15974	414	498	9025	24.3	407	410	29	252683
ABplppaappp:207	ABplppaappp	207	9331	-15668	760	766	9331	28.4	374	408	28	213516
ABplppap:78	ABplppap	78	7832	-17167	-59	-58	7832	43.2	421	403	41	152315
ABplppapa:107	ABplppapa	107	7506	-17493	-39	-41	7506	32.5	414	369	35	159666
ABplppapaa:143	ABplppapaa	143	7736	-17263	-30	-36	7736	27.0	411	377	33	253325
ABplppapaaa:199	ABplppapaaa	199	8512	-16487	184	180	8512	37.4	417	425	30	236471
ABplppapaap:199	ABplppapaap	199	8504	-16495	205	203	8504	40.9	379	436	29	202245
ABplppapap:143	ABplppapap	143	7801	-17198	-52	-55	7801	35.2	386	397	31	242234
ABplppapapa:209	ABplppapapa	209	8331	-16668	-92	-83	8331	47.1	405	428	28	199678
ABplppapapp:209	ABplppapapp	209	8299	-16701	-40	-42	8299	46.5	369	399	28	190267
ABplppapp:107	ABplppapp	107	7540	-17459	-20	-22	7540	31.2	375	403	36	206151
ABplppappa:145	ABplppappa	145	7746	-17253	-32	-32	7746	26.2	371	379	32	241393
ABplppappaa:200	ABplppappaa	200	8345	-16654	-18	-14	8345	31.3	402	422	30	247319
ABplppappap:200	ABplppappap	200	8258	-16741	-95	-112	8258	35.8	380	414	29	221182
ABplppappp:145	ABplppappp	145	7813	-17186	-41	-43	7813	29.4	334	383	33	265669
ABplppapppa:214	ABplppapppa	214	8432	-16567	-54	-50	8432	41.8	366	418	26	180884
ABplppapppp:214	ABplppapppp	214	8409	-16590	33	26	8409	37.7	326	414	30	257083
ABplppp:55	ABplppp	55	7954	-17045	-57	-57	7954	32.8	280	395	48	174002
ABplpppa:77	ABplpppa	77	7808	-17191	-68	-68	7808	29.6	396	408	42	171682
ABplpppaa:106	ABplpppaa	106	7529	-17470	5	3	7529	19.3	403	371	36	173121
ABplpppaaa:142	ABplpppaaa	142	7676	-17323	-35	-37	7676	15.7	364	362	34	218451
ABplpppaaaa:195	ABplpppaaaa	195	8143	-16856	-75	-55	8143	29.2	352	407	31	252171
ABplpppaaap:195	ABplpppaaap	195	8124	-16875	-39	-28	8124	34.2	318	426	30	247721
ABplpppaap:142	ABplpppaap	142	7717	-17282	-44	-45	7717	18.6	326	360	32	207454
ABplpppaapa:208	ABplpppaapa	208	8262	-16737	4	2	8262	29.0	316	418	30	246819
ABplpppaapp:208	ABplpppaapp	208	8255	-16744	-10	-7	8255	32.8	288	424	29	231289
ABplpppap:106	ABplpppap	106	7567	-17432	21	20	7567	22.3	366	400	35	204110
ABplpppapa:142	ABplpppapa	142	7713	-17286	-11	-11	7713	20.4	323	391	35	238026
ABplpppapaa:192	ABplpppapaa	192	8183	-16816	27	27	8183	32.4	284	421	30	235452
ABplpppapap:192	ABplpppapap	192	8180	-16819	12	6	8180	36.7	230	411	31	189470
ABplpppapp:142	ABplpppapp	142	7855	-17144	13	10	7855	26.1	280	398	29	239426
ABplpppp:77	ABplpppp	77	7856	-17143	-28	-28	7856	41.1	351	414	42	146825
ABplppppa:104	ABplppppa	104	7555	-17444	-9	-9	7555	27.5	334	401	38	186212
ABplppppaa:137	ABplppppaa	137	7673	-17326	-12	-16	7673	17.5	293	363	34	190291
ABplppppaaa:194	ABplppppaaa	194	8216	-16783	52	46	8216	27.2	278	392	30	208292
ABplppppaap:194	ABplppppaap	194	8146	-16853	-8	-11	8146	28.0	243	385	31	237555
ABplppppap:137	ABplppppap	137	7673	-17326	-30	-31	7673	21.5	253	380	34	211341
ABplppppapa:196	ABplppppapa	196	8148	-16851	-17	-24	8148	30.4	241	406	32	273920
ABplppppapp:196	ABplppppapp	196	8139	-16860	-66	-63	8139	34.0	206	405	28	209786
ABplppppp:104	ABplppppp	104	7506	-17493	-49	-50	7506	33.3	284	412	37	195350
ABplpppppa:140	ABplpppppa	140	7797	-17202	0	1	7797	29.0	230	376	34	209023
ABplpppppaa:209	ABplpppppaa	209	8250	-16749	-106	-117	8250	35.0	214	375	29	179716
ABplpppppap:209	ABplpppppap	209	8361	-16638	-47	-54	8361	39.5	181	372	26	123391
ABplpppppp:140	ABplpppppp	140	7713	-17286	-9	-10	7713	29.1	190	379	34	219849
ABplppppppa:199	ABplppppppa	199	8252	-16747	-100	-45	8252	31.4	169	389	28	183151
ABplppppppp:199	ABplppppppp	199	8284	-16715	-34	-1	8284	37.2	140	381	33	245038
ABpr:9	ABpr	9	7384	-17615	-25	-25	7384	26.5	289	201	64	292112
ABpra:21	ABpra	21	7303	-17697	-49	-49	7303	24.5	298	183	62	338149
ABpraa:34	ABpraa	34	7559	-17440	-84	-84	7559	36.0	358	153	56	321924
ABpraaa:54	ABpraaa	54	7960	-17039	-76	-76	7960	48.6	379	144	48	164790
ABpraaaa:76	ABpraaaa	76	7859	-17140	-35	-35	7859	46.3	332	149	41	157156
ABpraaaaa:105	ABpraaaaa	105	7510	-17489	-45	-45	7510	25.8	343	161	37	168183
ABpraaaaaa:139	ABpraaaaaa	139	7572	-17427	-29	-29	7572	25.7	362	160	33	194759
ABpraaaaap:139	ABpraaaaap	139	7480	-17519	-84	-93	7480	28.8	317	160	31	157152
ABpraaaap:105	ABpraaaap	105	7541	-17458	-6	-9	7541	29.6	299	156	36	197166
ABpraaaapa:141	ABpraaaapa	141	7613	-17386	-73	-69	7613	34.0	335	143	31	198890
ABpraaaapp:141	ABpraaaapp	141	7682	-17317	-32	-34	7682	33.9	296	149	32	228437
ABpraaap:76	ABpraaap	76	7833	-17166	-65	-66	7833	48.6	284	189	41	131522
ABpraaapa:105	ABpraaapa	105	7528	-17471	-29	-33	7528	37.0	292	158	34	161276
ABpraaapaa:141	ABpraaapaa	141	7585	-17414	-12	-19	7585	29.4	283	170	32	190050
ABpraaapap:141	ABpraaapap	141	7601	-17398	-55	-56	7601	31.0	246	160	33	245239
ABpraaapp:105	ABpraaapp	105	7504	-17495	-58	-60	7504	36.0	249	167	36	190298
ABpraaappa:138	ABpraaappa	138	7599	-17400	-38	-36	7599	41.9	268	157	32	192869
ABpraaappp:138	ABpraaappp	138	7698	-17301	-23	-23	7698	37.4	227	156	33	272173
ABpraap:54	ABpraap	54	7955	-17044	-87	-88	7955	37.3	299	164	50	191139
ABpraapa:76	ABpraapa	76	7849	-17150	-59	-60	7849	34.1	278	155	42	178766
ABpraapaa:104	ABpraapaa	104	7502	-17497	-29	-30	7502	14.9	330	196	38	158714
ABpraapaaa:141	ABpraapaaa	141	7456	-17543	-72	-72	7456	12.5	398	217	32	140747
ABpraapaap:141	ABpraapaap	141	7531	-17468	-61	-59	7531	14.6	344	201	33	163975
ABpraapap:104	ABpraapap	104	7507	-17492	-30	-32	7507	17.5	260	199	37	156024
ABpraapapa:140	ABpraapapa	140	7569	-17430	1	0	7569	12.6	309	211	32	136878
ABpraapapp:140	ABpraapapp	140	7576	-17423	-11	-24	7576	12.3	279	242	31	108012
ABpraapp:76	ABpraapp	76	7839	-17160	-42	-41	7839	35.5	248	216	43	143588
ABpraappa:104	ABpraappa	104	7490	-17509	-20	-19	7490	16.4	290	234	38	109207
ABpraappaa:139	ABpraappaa	139	7529	-17470	-37	-41	7529	12.0	361	244	35	132115
ABpraappap:139	ABpraappap	139	7674	-17325	-17	-20	7674	13.2	306	270	34	125694
ABpraappp:104	ABpraappp	104	7516	-17483	-20	-22	7516	23.3	210	230	37	162556
ABpraapppa:139	ABpraapppa	139	7580	-17419	-35	-40	7580	12.9	244	221	34	183176
ABpraapppp:139	ABpraapppp	139	7515	-17484	-51	-55	7515	13.0	194	249	34	191145
ABprap:34	ABprap	34	7572	-17428	-81	-81	7572	45.5	246	183	55	294918
ABprapa:54	ABprapa	54	7973	-17026	-60	-60	7973	58.5	300	179	46	131077
ABprapaa:78	ABprapaa	78	7829	-17170	-47	-48	7829	51.9	236	170	41	165316
ABprapaaa:108	ABprapaaa	108	7571	-17428	11	13	7571	46.5	240	172	34	168681
ABprapaaaa:146	ABprapaaaa	146	7777	-17222	-25	-30	7777	43.5	238	162	34	243611
ABprapaaaaa:205	ABprapaaaaa	205	8215	-16784	-24	-9	8215	30.0	256	166	37	275602
ABprapaaaap:205	ABprapaaaap	205	8321	-16678	3	30	8321	34.5	238	162	35	197373
ABprapaaap:146	ABprapaaap	146	7865	-17134	-14	-16	7865	40.0	220	171	29	220668
ABprapaap:108	ABprapaap	108	7535	-17464	-23	-25	7535	46.4	192	175	35	213192
ABprapaapa:146	ABprapaapa	146	7776	-17223	-29	-30	7776	35.3	175	177	31	246751
ABprapaapaa:206	ABprapaapaa	206	8343	-16656	40	75	8343	18.2	216	193	30	197905
ABprapaapap:206	ABprapaapap	206	8226	-16773	-79	-71	8226	26.2	200	175	30	209415
ABprapaapp:146	ABprapaapp	146	7972	-17027	117	116	7972	44.4	154	188	31	235570
ABprapaappa:205	ABprapaappa	205	9053	-15946	561	573	9053	40.8	188	169	28	177564
ABprapaappp:205	ABprapaappp	205	9187	-15812	738	740	9187	40.4	161	196	29	196874
ABprapap:78	ABprapap	78	7819	-17180	-52	-51	7819	54.2	230	226	40	124766
ABprapapa:107	ABprapapa	107	7548	-17451	-2	-4	7548	38.1	214	199	34	153776
ABprapapaa:143	ABprapapaa	143	7767	-17232	24	19	7767	35.3	202	175	32	235492
ABprapapaaa:195	ABprapapaaa	195	8481	-16518	262	256	8481	41.0	232	158	32	181636
ABprapapaap:195	ABprapapaap	195	8485	-16514	202	220	8485	35.5	199	164	27	174723
ABprapapap:143	ABprapapap	143	7770	-17229	-34	-39	7770	33.2	166	215	32	245000
ABprapapapa:205	ABprapapapa	205	8276	-16723	-57	-50	8276	28.3	184	200	29	168316
ABprapapapp:205	ABprapapapp	205	8251	-16748	-45	-37	8251	31.5	171	227	29	155946
ABprapapp:107	ABprapapp	107	7544	-17455	-14	-16	7544	47.4	181	227	35	146913
ABprapappa:145	ABprapappa	145	7820	-17179	-42	-46	7820	40.2	124	225	32	272272
ABprapappaa:211	ABprapappaa	211	8356	-16643	-58	-41	8356	31.1	152	198	26	177594
ABprapappap:211	ABprapappap	211	8247	-16752	-136	-152	8247	36.9	131	218	26	156804
ABprapappp:145	ABprapappp	145	7752	-17247	-61	-63	7752	40.0	157	220	31	217602
ABprapapppa:202	ABprapapppa	202	8250	-16749	-43	-49	8250	35.3	209	193	23	60677
ABprapapppp:202	ABprapapppp	202	8201	-16798	-61	-67	8201	35.6	153	235	27	150789
ABprapp:54	ABprapp	54	7963	-17036	-87	-87	7963	58.2	211	219	48	141299
ABprappa:76	ABprappa	76	7860	-17139	-68	-68	7860	53.2	176	205	41	157797
ABprappaa:104	ABprappaa	104	7549	-17450	-42	-44	7549	47.8	163	197	35	197127
ABprappaaa:139	ABprappaaa	139	7737	-17262	-1	-1	7737	48.7	126	215	34	270682
ABprappaaaa:197	ABprappaaaa	197	8601	-16398	253	270	8601	45.4	140	192	31	231988
ABprappaaap:197	ABprappaaap	197	8454	-16545	194	193	8454	49.8	112	221	29	181024
ABprappaap:139	ABprappaap	139	7730	-17269	-19	-15	7730	53.0	109	249	31	253507
ABprappaapa:205	ABprappaapa	205	8210	-16789	-81	-62	8210	50.1	98	251	28	191215
ABprappaapp:205	ABprappaapp	205	8210	-16789	-22	-22	8210	54.6	87	274	29	232973
ABprappap:104	ABprappap	104	7540	-17459	-36	-39	7540	52.9	123	244	35	200397
ABprappapa:141	ABprappapa	141	7634	-17365	-60	-63	7634	49.7	104	273	33	201042
ABprappapaa:184	ABprappapaa	184	8137	-16862	-11	2	8137	48.6	97	311	30	195225
ABprappapap:184	ABprappapap	184	8220	-16779	10	7	8220	46.7	96	274	26	157233
ABprappapp:141	ABprappapp	141	7762	-17237	-13	-18	7762	48.9	94	305	29	256446
ABprappp:76	ABprappp	76	7867	-17132	-61	-62	7867	54.1	145	266	43	157225
ABprapppa:103	ABprapppa	103	7551	-17448	-2	-4	7551	49.5	114	277	35	159540
ABprapppaa:138	ABprapppaa	138	7861	-17138	-15	-11	7861	32.1	113	280	33	276456
ABprapppap:138	ABprapppap	138	7823	-17176	76	72	7823	41.4	105	306	33	244939
ABprapppapa:196	ABprapppapa	196	9621	-15378	993	1070	9621	38.9	78	276	29	220530
ABprapppapp:196	ABprapppapp	196	9424	-15575	572	694	9424	37.9	98	303	28	204072
ABprapppp:103	ABprapppp	103	7523	-17476	-5	-6	7523	46.5	94	328	36	202502
ABprappppa:140	ABprappppa	140	7761	-17238	-33	-26	7761	43.1	118	332	33	250888
ABprappppaa:208	ABprappppaa	208	8222	-16777	-77	-80	8222	41.3	135	292	30	171869
ABprappppap:208	ABprappppap	208	8256	-16743	-106	-81	8256	36.8	125	322	27	161977
ABprappppp:140	ABprappppp	140	7704	-17295	6	6	7704	41.3	127	374	32	247908
ABprapppppa:193	ABprapppppa	193	8189	-16810	31	34	8189	43.5	118	373	28	184592
ABprapppppp:193	ABprapppppp	193	8134	-16865	-8	2	8134	49.4	109	356	29	221280
ABprp:21	ABprp	21	7324	-17676	-38	-41	7324	24.7	203	287	61	264405
ABprpa:34	ABprpa	34	7563	-17436	-33	-33	7563	19.9	255	212	56	244017
ABprpaa:54	ABprpaa	54	7963	-17036	-95	-95	7963	41.9	224	163	46	184904
ABprpaaa:78	ABprpaaa	78	7809	-17190	-91	-91	7809	40.6	198	165	41	188413
ABprpaaaa:108	ABprpaaaa	108	7500	-17499	-30	-29	7500	27.9	239	171	36	179038
ABprpaaaaa:144	ABprpaaaaa	144	7686	-17313	-26	-29	7686	21.4	307	174	34	234383
ABprpaaaaaa:194	ABprpaaaaaa	194	8321	-16678	129	126	8321	16.8	329	224	28	110309
ABprpaaaaap:194	ABprpaaaaap	194	8239	-16760	89	100	8239	10.0	318	207	32	201840
ABprpaaaap:144	ABprpaaaap	144	7727	-17272	-45	-44	7727	18.1	273	203	33	167026
ABprpaaaapa:202	ABprpaaaapa	202	8246	-16753	11	18	8246	15.5	346	251	26	75041
ABprpaaaapp:202	ABprpaaaapp	202	8207	-16792	-13	-10	8207	15.0	298	254	25	79542
ABprpaaap:108	ABprpaaap	108	7519	-17480	-43	-48	7519	27.3	184	186	35	204190
ABprpaaapa:147	ABprpaaapa	147	7750	-17249	-20	-25	7750	18.4	220	198	31	166253
ABprpaaapaa:199	ABprpaaapaa	199	8106	-16893	-46	-41	8106	10.3	266	228	27	89597
ABprpaaapap:199	ABprpaaapap	199	8148	-16851	-17	-10	8148	9.8	238	239	28	98752
ABprpaaapp:147	ABprpaaapp	147	7832	-17167	12	14	7832	21.8	190	219	30	178550
ABprpaaappa:207	ABprpaaappa	207	8555	-16444	222	241	8555	11.2	238	213	28	125783
ABprpaaappp:207	ABprpaaappp	207	8748	-16251	411	422	8748	13.1	198	218	30	172139
ABprpaap:78	ABprpaap	78	7839	-17160	-30	-31	7839	40.1	189	235	42	140474
ABprpaapa:107	ABprpaapa	107	7522	-17477	-38	-42	7522	30.3	175	227	36	181926
ABprpaapaa:147	ABprpaapaa	147	7741	-17258	-30	-27	7741	16.0	223	240	34	184302
ABprpaapaaa:200	ABprpaapaaa	200	8110	-16889	-71	-68	8110	8.3	284	267	27	89309
ABprpaapaap:200	ABprpaapaap	200	8165	-16834	-14	-17	8165	9.0	248	285	29	112936
ABprpaapap:147	ABprpaapap	147	7799	-17200	-19	-15	7799	20.4	200	264	33	204330
ABprpaapapa:211	ABprpaapapa	211	8205	-16794	-53	-47	8205	11.7	239	272	30	146142
ABprpaapapp:211	ABprpaapapp	211	8206	-16793	-62	-58	8206	8.8	201	304	29	140663
ABprpaapp:107	ABprpaapp	107	7468	-17531	-63	-64	7468	38.9	155	252	35	157250
ABprpaappa:148	ABprpaappa	148	7767	-17232	-12	-17	7767	24.7	172	264	34	220367
ABprpaappaa:204	ABprpaappaa	204	8161	-16838	-53	-57	8161	18.8	213	257	28	113503
ABprpaappap:204	ABprpaappap	204	8187	-16813	-73	-76	8187	17.5	179	265	28	143027
ABprpaappp:148	ABprpaappp	148	7857	-17142	4	3	7857	27.1	145	270	32	218835
ABprpaapppa:212	ABprpaapppa	212	8633	-16366	224	227	8633	18.0	160	275	27	164412
ABprpaapppp:212	ABprpaapppp	212	8682	-16317	182	182	8682	24.4	140	279	27	154854
ABprpap:54	ABprpap	54	7947	-17052	-48	-48	7947	22.0	235	199	49	159894
ABprpapa:77	ABprpapa	77	7830	-17169	-38	-39	7830	27.1	205	179	41	187790
ABprpapaa:106	ABprpapaa	106	7477	-17523	-28	-27	7477	13.5	233	242	36	116767
ABprpapaaa:146	ABprpapaaa	146	7740	-17259	-21	-27	7740	13.9	235	305	32	153043
ABprpapaaaa:199	ABprpapaaaa	199	8477	-16523	193	212	8477	12.6	247	356	30	197461
ABprpapaaap:199	ABprpapaaap	199	8602	-16398	242	272	8602	18.8	215	361	28	181913
ABprpapaap:146	ABprpapaap	146	7684	-17315	-50	-51	7684	15.1	263	292	33	132325
ABprpapaapa:198	ABprpapaapa	198	8158	-16841	-27	-27	8158	20.4	279	364	29	176656
ABprpapaapp:198	ABprpapaapp	198	8192	-16807	-59	-50	8192	20.2	250	350	28	160832
ABprpapap:106	ABprpapap	106	7494	-17505	-32	-33	7494	15.7	170	244	38	176867
ABprpapapa:144	ABprpapapa	144	7731	-17268	0	0	7731	17.0	197	310	31	149375
ABprpapapaa:197	ABprpapapaa	197	9080	-15920	618	662	9080	19.4	189	348	29	192628
ABprpapapap:197	ABprpapapap	197	9070	-15929	512	588	9070	29.0	184	349	28	156246
ABprpapapp:144	ABprpapapp	144	7739	-17260	-1	0	7739	15.3	164	255	34	253376
ABprpapappa:198	ABprpapappa	198	8167	-16832	-5	-6	8167	7.6	208	255	30	157612
ABprpapappp:198	ABprpapappp	198	8120	-16879	-48	-37	8120	10.7	179	288	31	184603
ABprpapp:77	ABprpapp	77	7828	-17171	-52	-52	7828	19.5	197	229	44	140765
ABprpappa:102	ABprpappa	102	7502	-17497	-33	-35	7502	16.2	187	284	38	113129
ABprpappaa:137	ABprpappaa	137	7663	-17336	-10	-8	7663	15.9	223	327	34	169027
ABprpappaaa:193	ABprpappaaa	193	8090	-16909	-73	-56	8090	13.7	276	376	30	145802
ABprpappaap:193	ABprpappaap	193	8196	-16803	-66	-36	8196	23.8	214	375	32	231917
ABprpappap:137	ABprpappap	137	7686	-17313	0	0	7686	22.0	177	337	32	170381
ABprpappapa:194	ABprpappapa	194	9064	-15935	602	661	9064	23.0	176	365	31	230029
ABprpappapp:194	ABprpappapp	194	9271	-15728	806	820	9271	29.0	149	362	29	177838
ABprpappp:102	ABprpappp	102	7507	-17492	-31	-31	7507	21.2	134	271	38	195589
ABprpapppa:139	ABprpapppa	139	7717	-17282	-7	-8	7717	18.7	159	302	33	202603
ABprpapppaa:199	ABprpapppaa	199	8174	-16825	-49	-33	8174	19.1	185	307	30	165502
ABprpapppap:199	ABprpapppap	199	8133	-16866	-104	-101	8133	25.8	159	317	30	172594
ABprpapppp:139	ABprpapppp	139	7671	-17329	-8	-4	7671	24.8	126	327	36	292637
ABprpappppa:191	ABprpappppa	191	8135	-16864	-32	-39	8135	28.1	141	318	28	156759
ABprpappppp:191	ABprpappppp	191	8220	-16779	9	11	8220	37.5	153	352	28	130967
ABprpp:34	ABprpp	34	7563	-17436	-87	-87	7563	30.6	146	233	56	330379
ABprppa:55	ABprppa	55	8012	-16987	-89	-89	8012	43.6	152	203	48	187292
ABprppaa:78	ABprppaa	78	7846	-17153	-53	-55	7846	36.3	139	194	41	209393
ABprppaaa:107	ABprppaaa	107	7549	-17450	-18	-18	7549	31.7	142	185	36	260803
ABprppaaaa:146	ABprppaaaa	146	7708	-17291	-40	-44	7708	26.4	169	187	34	284217
ABprppaaaaa:194	ABprppaaaaa	194	8145	-16854	-10	-8	8145	22.4	257	182	31	186747
ABprppaaaap:194	ABprppaaaap	194	8134	-16865	-42	-40	8134	27.0	227	174	33	239841
ABprppaaap:146	ABprppaaap	146	7881	-17118	-3	-6	7881	25.3	178	196	30	248712
ABprppaap:107	ABprppaap	107	7475	-17524	-84	-84	7475	30.8	109	229	36	272616
ABprppaapa:146	ABprppaapa	146	7728	-17271	-29	-27	7728	22.8	139	241	32	242462
ABprppaapaa:204	ABprppaapaa	204	8256	-16743	-74	-56	8256	19.3	166	240	29	159864
ABprppaapap:204	ABprppaapap	204	8238	-16761	-30	-39	8238	19.8	192	234	28	144770
ABprppaapp:146	ABprppaapp	146	7867	-17132	57	61	7867	29.1	112	255	32	251836
ABprppaappa:208	ABprppaappa	208	8834	-16165	349	345	8834	23.0	147	241	29	178044
ABprppaappp:208	ABprppaappp	208	8912	-16087	399	409	8912	23.3	116	261	27	160965
ABprppap:78	ABprppap	78	7804	-17195	-124	-126	7804	41.1	119	247	42	190104
ABprppapa:106	ABprppapa	106	7519	-17480	-87	-87	7519	42.3	122	200	36	234361
ABprppapaa:142	ABprppapaa	142	7783	-17216	13	9	7783	33.7	135	196	33	298546
ABprppapaaa:199	ABprppapaaa	199	8449	-16550	173	173	8449	21.8	171	196	31	208888
ABprppapaap:199	ABprppapaap	199	8483	-16516	193	184	8483	31.2	153	180	29	206375
ABprppapap:142	ABprppapap	142	7777	-17222	-23	-19	7777	35.2	104	215	32	309081
ABprppapapa:208	ABprppapapa	208	8243	-16756	-58	-54	8243	25.8	133	199	30	238868
ABprppapapp:208	ABprppapapp	208	8384	-16615	98	86	8384	34.6	103	202	28	212740
ABprppapp:106	ABprppapp	106	7516	-17483	-73	-76	7516	47.5	93	239	35	222775
ABprppappa:145	ABprppappa	145	7763	-17236	-35	-39	7763	42.5	85	234	33	338235
ABprppappaa:205	ABprppappaa	205	8316	-16683	-22	0	8316	37.8	124	187	27	171655
ABprppappap:205	ABprppappap	205	8337	-16662	-58	-46	8337	36.1	104	231	28	199167
ABprppappp:145	ABprppappp	145	7785	-17214	-16	-19	7785	45.3	73	259	31	298949
ABprppapppa:211	ABprppapppa	211	8388	-16612	-31	-17	8388	41.9	108	208	28	209998
ABprppapppp:211	ABprppapppp	211	8452	-16547	78	91	8452	45.8	84	236	27	190324
ABprppp:55	ABprppp	55	7931	-17068	-99	-99	7931	24.8	147	233	49	197906
ABprpppa:78	ABprpppa	78	7805	-17194	-30	-30	7805	28.1	120	232	42	211808
ABprpppaa:107	ABprpppaa	107	7491	-17508	-18	-17	7491	39.3	73	241	36	281734
ABprpppaaa:143	ABprpppaaa	143	7696	-17303	-25	-25	7696	36.9	74	258	35	344814
ABprpppaaaa:199	ABprpppaaaa	199	8432	-16567	169	174	8432	29.8	108	238	32	234739
ABprpppaaap:199	ABprpppaaap	199	8506	-16493	84	163	8506	39.5	84	252	28	191500
ABprpppaap:143	ABprpppaap	143	7709	-17290	-32	-28	7709	42.6	62	290	30	281391
ABprpppaapa:208	ABprpppaapa	208	8295	-16705	-99	-89	8295	45.1	63	264	30	250343
ABprpppaapp:208	ABprpppaapp	208	8206	-16793	-33	-31	8206	52.3	67	272	27	211674
ABprpppap:107	ABprpppap	107	7479	-17520	-32	-33	7479	41.3	70	296	35	237258
ABprpppapa:144	ABprpppapa	144	7660	-17339	-17	-15	7660	34.6	81	318	35	316752
ABprpppapaa:186	ABprpppapaa	186	8311	-16688	-53	-13	8311	42.0	73	303	28	207286
ABprpppapap:186	ABprpppapap	186	8256	-16743	51	67	8256	43.3	99	341	29	215745
ABprpppapp:144	ABprpppapp	144	7773	-17226	22	23	7773	38.6	96	351	30	229377
ABprpppp:78	ABprpppp	78	7827	-17172	-31	-32	7827	23.1	148	284	43	156530
ABprppppa:105	ABprppppa	105	7495	-17504	-69	-69	7495	33.4	107	286	38	226276
ABprppppaa:140	ABprppppaa	140	7688	-17311	-41	-42	7688	27.1	117	299	34	305137
ABprppppaaa:198	ABprppppaaa	198	8312	-16687	-2	10	8312	28.3	99	319	33	278415
ABprppppaap:198	ABprppppaap	198	8129	-16870	-41	-35	8129	22.3	116	322	31	241694
ABprppppap:140	ABprppppap	140	7778	-17221	12	10	7778	32.1	123	338	34	246330
ABprppppapa:195	ABprppppapa	195	9369	-15630	828	939	9369	36.4	70	310	32	255146
ABprppppapp:195	ABprppppapp	195	9144	-15855	662	691	9144	34.7	101	336	28	175176
ABprppppp:105	ABprppppp	105	7494	-17505	-27	-27	7494	35.7	113	349	37	209063
ABprpppppa:142	ABprpppppa	142	7749	-17250	-20	-22	7749	32.4	176	348	32	184289
ABprpppppaa:204	ABprpppppaa	204	8259	-16740	-38	-49	8259	36.5	161	313	28	139410
ABprpppppap:204	ABprpppppap	204	8220	-16779	-55	-62	8220	33.6	166	283	32	182382
ABprpppppp:142	ABprpppppp	142	7700	-17299	-22	-21	7700	37.5	159	382	34	250443
ABprppppppa:194	ABprppppppa	194	8224	-16775	45	38	8224	45.2	156	360	26	139094
ABprppppppp:194	ABprppppppp	194	8171	-16828	1	3	8171	44.4	143	391	29	183962
EMS:1	EMS	1	7523	-17477	-80	-80	7523	38.8	324	360	69	483112
MS:11	MS	11	7357	-17642	-52	-52	7357	23.2	415	344	65	323129
MSa:24	MSa	24	7443	-17556	-82	-82	7443	27.1	462	318	64	393116
MSaa:52	MSaa	52	7900	-17099	-39	-40	7900	27.0	420	245	56	191980
MSaaa:98	MSaaa	98	7534	-17465	-38	-38	7534	30.7	429	255	46	157391
MSaaaa:148	MSaaaa	148	7681	-17318	-40	-42	7681	33.7	462	262	38	131929
MSaaap:148	MSaaap	148	7555	-17444	-45	-49	7555	31.1	398	251	38	112165
MSaap:98	MSaap	98	7512	-17487	-43	-45	7512	29.8	352	266	47	112660
MSaapa:147	MSaapa	147	7642	-17357	-7	-10	7642	25.1	353	232	39	122663
MSaapp:147	MSaapp	147	7615	-17384	-58	-60	7615	39.8	337	280	39	127303
MSap:52	MSap	52	7921	-17078	-64	-66	7921	34.8	467	316	56	226762
MSapa:92	MSapa	92	7569	-17430	-67	-68	7569	41.9	485	267	47	188549
MSapaa:146	MSapaa	146	7658	-17341	-46	-47	7658	45.3	499	259	38	156801
MSapap:146	MSapap	146	7690	-17309	-33	-36	7690	44.5	416	243	38	133880
MSapp:92	MSapp	92	7565	-17434	-50	-50	7565	38.8	392	324	47	158250
MSappa:145	MSappa	145	7708	-17291	-58	-64	7708	36.3	397	289	39	155034
MSappp:145	MSappp	145	7615	-17384	-22	-23	7615	43.0	352	302	39	114360
MSp:24	MSp	24	7474	-17526	-37	-37	7474	28.8	346	286	64	338867
MSpa:53	MSpa	53	7947	-17052	-80	-81	7947	48.2	419	304	53	186161
MSpaa:86	MSpaa	86	7610	-17389	-81	-82	7610	53.8	433	298	47	159399
MSpaaa:140	MSpaaa	140	7572	-17427	-22	-24	7572	46.2	454	307	39	115181
MSpaap:140	MSpaap	140	7591	-17409	-50	-51	7591	47.1	403	286	40	123797
MSpap:86	MSpap	86	7595	-17404	-93	-95	7595	51.2	352	309	46	146594
MSpapa:141	MSpapa	141	7646	-17353	-56	-60	7646	52.5	337	275	38	130989
MSpapp:141	MSpapp	141	7615	-17384	-68	-73	7615	57.0	282	339	38	121880
MSpp:53	MSpp	53	7920	-17079	-57	-58	7920	38.3	351	234	55	183105
MSppa:92	MSppa	92	7573	-17426	-54	-54	7573	41.3	356	206	46	162669
MSppaa:141	MSppaa	141	7559	-17440	-45	-47	7559	38.4	403	192	38	120584
MSppap:141	MSppap	141	7584	-17415	-43	-49	7584	45.7	350	228	41	130159
MSppp:92	MSppp	92	7585	-17414	-33	-34	7585	39.1	293	254	46	127931
MSpppa:143	MSpppa	143	7569	-17430	-35	-39	7569	39.4	328	200	37	105183
MSpppp:143	MSpppp	143	7564	-17435	-3	-5	7564	43.8	275	248	38	97376
E:11	E	11	7337	-17662	-113	-113	7337	38.0	239	362	60	368638
Ea:26	Ea	26	7554	-17445	-79	-79	7554	33.3	286	344	61	353536
Eal:58	Eal	58	7898	-17101	-57	-57	7898	34.9	328	332	51	157571
Eala:99	Eala	99	7528	-17471	-28	-29	7528	23.6	339	312	44	59855
Ealaa:148	Ealaa	148	7746	-17253	-26	-29	7746	26.9	359	252	37	133425
Ealap:148	Ealap	148	7582	-17417	-47	-48	7582	32.5	323	294	34	67590
Ealp:99	Ealp	99	7547	-17452	-54	-57	7547	44.0	289	322	42	117070
Ealpa:151	Ealpa	151	7683	-17316	20	18	7683	45.1	299	305	35	67047
Ealpp:151	Ealpp	151	7677	-17322	-48	-56	7677	51.3	239	328	36	87873
Ear:58	Ear	58	7920	-17079	-91	-95	7920	52.9	307	281	50	172998
Eara:98	Eara	98	7587	-17412	-60	-62	7587	52.8	301	207	41	134254
Earaa:147	Earaa	147	7658	-17341	-31	-38	7658	52.3	336	189	34	84300
Earap:147	Earap	147	7591	-17408	-88	-98	7591	55.5	311	231	34	73605
Earp:98	Earp	98	7548	-17451	-83	-87	7548	54.3	286	266	41	120413
Earpa:150	Earpa	150	7616	-17383	-110	-123	7616	53.2	281	217	34	84635
Earpp:150	Earpp	150	7706	-17293	-87	-93	7706	52.6	242	256	35	94102
Ep:26	Ep	26	7596	-17403	-99	-101	7596	42.2	197	319	60	372156
Epl:61	Epl	61	7911	-17088	-93	-94	7911	50.3	243	321	50	174743
Epla:100	Epla	100	7562	-17437	-82	-85	7562	59.6	252	279	41	113381
Eplaa:151	Eplaa	151	7703	-17296	-58	-64	7703	58.5	296	256	34	79698
Eplap:151	Eplap	151	7736	-17263	-73	-85	7736	61.7	228	279	35	82929
Eplp:100	Eplp	100	7544	-17455	-98	-101	7544	60.0	239	341	42	130775
Eplpa:153	Eplpa	153	7706	-17294	-27	-30	7706	60.2	244	329	35	86093
Eplpp:153	Eplpp	153	7682	-17317	-80	-84	7682	58.2	190	343	35	84900
Epr:61	Epr	61	7889	-17110	-64	-65	7889	35.3	237	291	52	180252
Epra:100	Epra	100	7528	-17471	-57	-58	7528	41.0	249	295	42	108334
Epraa:148	Epraa	148	7751	-17248	-36	-43	7751	46.5	258	284	35	83975
Eprap:148	Eprap	148	7661	-17338	-41	-45	7661	49.9	197	270	35	89135
Eprp:100	Eprp	100	7570	-17429	-66	-69	7570	51.7	208	326	43	133258
Eprpa:151	Eprpa	151	7690	-17309	-103	-111	7690	55.5	208	294	35	98699
Eprpp:151	Eprpp	151	7591	-17408	-102	-101	7591	52.0	146	317	36	97050
P2:1	P2	1	7499	-17500	-81	-81	7499	42.1	136	278	68	556631
C:14	C	14	7352	-17647	-76	-76	7352	53.6	206	243	61	318800
Ca:27	Ca	27	7439	-17560	-121	-121	7439	57.6	293	280	57	249258
Caa:47	Caa	47	7899	-17100	-116	-116	7899	61.1	287	345	51	157966
Caaa:75	Caaa	75	7852	-17147	-78	-80	7852	61.1	378	363	44	111922
Caaaa:107	Caaaa	107	7567	-17432	-31	-36	7567	61.0	396	356	37	120556
Caaaaa:148	Caaaaa	148	7721	-17278	-82	-90	7721	53.3	427	354	30	119855
Caaaap:148	Caaaap	148	7873	-17126	-72	-71	7873	56.9	403	367	29	112954
Caaap:107	Caaap	107	7551	-17448	-62	-67	7551	55.1	363	367	38	127153
Caaapa:147	Caaapa	147	7887	-17112	-63	-65	7887	50.5	424	311	33	134746
Caaapp:147	Caaapp	147	7732	-17267	-89	-89	7732	44.9	442	346	32	127223
Caap:75	Caap	75	7848	-17151	-89	-89	7848	61.5	282	365	43	105305
Caapa:106	Caapa	106	7563	-17436	-41	-42	7563	63.2	351	343	34	102181
Caapaa:150	Caapaa	150	7840	-17159	-34	-42	7840	57.2	412	333	31	125412
Caapap:150	Caapap	150	7898	-17101	-92	-97	7898	57.7	385	308	30	119226
Caapp:106	Caapp	106	7557	-17442	-56	-56	7557	61.3	295	373	39	128212
Caappd:148	Caappd	148	7815	-17184	-51	-57	7815	58.4	341	387	35	155374
Caappv:148	Caappv	148	7811	-17188	-43	-48	7811	55.8	371	349	32	116154
Cap:47	Cap	47	7906	-17093	-73	-73	7906	46.7	206	379	50	206757
Capa:77	Capa	77	7801	-17198	-37	-39	7801	48.3	288	407	41	129677
Capaa:114	Capaa	114	7528	-17471	-5	-6	7528	42.2	297	415	35	132212
Capaaa:156	Capaaa	156	7604	-17395	15	16	7604	38.3	325	385	30	101666
Capaap:156	Capaap	156	7815	-17184	15	11	7815	41.8	289	394	29	116066
Capap:114	Capap	114	7494	-17505	-34	-36	7494	37.8	236	390	39	137552
Capapa:154	Capapa	154	7729	-17270	24	21	7729	37.0	298	358	30	80114
Capapp:154	Capapp	154	7578	-17421	-40	-41	7578	31.1	226	333	31	63383
Capp:77	Capp	77	7817	-17182	-42	-42	7817	49.2	195	389	43	130803
Cappa:109	Cappa	109	7524	-17475	-71	-75	7524	52.4	243	396	36	128403
Cappaa:148	Cappaa	148	7926	-17073	-8	-7	7926	53.5	282	389	31	128149
Cappap:148	Cappap	148	7657	-17342	15	17	7657	38.2	242	386	31	97783
Cappp:109	Cappp	109	7557	-17442	1	0	7557	44.5	200	379	39	128841
Capppa:147	Capppa	147	7751	-17248	-46	-46	7751	41.9	220	352	35	115335
Capppp:147	Capppp	147	7751	-17248	-4	-11	7751	43.3	262	361	32	103384
Cp:27	Cp	27	7442	-17557	-95	-95	7442	51.1	186	236	57	296522
Cpa:46	Cpa	46	7883	-17116	-134	-135	7883	60.8	182	278	50	166088
Cpaa:71	Cpaa	71	7879	-17120	-95	-96	7879	62.2	197	286	44	96833
Cpaaa:102	Cpaaa	102	7563	-17436	-61	-63	7563	63.5	200	242	38	72876
Cpaaaa:137	Cpaaaa	137	7855	-17144	-82	-84	7855	65.0	234	226	31	70305
Cpaaap:137	Cpaaap	137	7907	-17092	-40	-40	7907	64.7	192	248	33	77221
Cpaap:102	Cpaap	102	7524	-17475	-87	-96	7524	62.6	162	296	36	75570
Cpaapa:139	Cpaapa	139	7670	-17329	-103	-108	7670	66.3	168	306	31	46036
Cpaapp:139	Cpaapp	139	7649	-17350	-24	-24	7649	62.4	137	343	32	79469
Cpap:71	Cpap	71	7852	-17147	-108	-108	7852	56.0	162	352	44	112930
Cpapa:103	Cpapa	103	7514	-17485	-101	-105	7514	61.5	129	321	39	99114
Cpapaa:141	Cpapaa	141	7854	-17145	-62	-62	7854	57.8	135	353	35	113768
Cpapap:141	Cpapap	141	7871	-17128	-51	-51	7871	59.6	126	289	33	103289
Cpapp:103	Cpapp	103	7554	-17445	-29	-29	7554	55.2	144	375	39	114372
Cpappd:143	Cpappd	143	7870	-17129	-47	-48	7870	53.1	159	379	34	121683
Cpappv:143	Cpappv	143	7851	-17148	-10	-15	7851	47.1	162	389	33	149342
Cpp:46	Cpp	46	7889	-17111	-88	-88	7889	43.4	120	307	51	237741
Cppa:75	Cppa	75	7785	-17214	-56	-57	7785	39.6	134	305	43	125540
Cppaa:111	Cppaa	111	7482	-17517	-28	-32	7482	33.0	169	288	36	92767
Cppaaa:153	Cppaaa	153	7564	-17435	-62	-60	7564	33.4	203	245	30	58829
Cppaap:153	Cppaap	153	7471	-17529	-82	-78	7471	31.2	188	308	30	54945
Cppap:111	Cppap	111	7460	-17539	-58	-57	7460	39.4	166	343	37	95457
Cppapa:151	Cppapa	151	7671	-17328	-46	-49	7671	39.3	211	258	33	67456
Cppapp:151	Cppapp	151	7628	-17371	-34	-39	7628	38.4	175	307	32	70657
Cppp:75	Cppp	75	7847	-17152	-33	-34	7847	39.1	153	371	45	146101
Cpppa:107	Cpppa	107	7531	-17468	-32	-32	7531	50.6	159	294	36	97404
Cpppaa:147	Cpppaa	147	7774	-17225	-6	-5	7774	48.9	191	204	31	97203
Cpppap:147	Cpppap	147	7693	-17306	-22	-29	7693	49.4	154	242	29	78653
Cpppp:107	Cpppp	107	7491	-17508	-45	-47	7491	45.7	134	352	38	122725
Cppppa:147	Cppppa	147	7804	-17195	-39	-45	7804	45.9	144	265	31	98358
Cppppp:147	Cppppp	147	7727	-17272	-44	-42	7727	40.2	151	313	31	89272
P3:14	P3	14	7324	-17675	-118	-118	7324	43.5	120	310	60	464426
D:33	D	33	7626	-17373	-107	-107	7626	38.8	100	294	56	436691
Da:59	Da	59	7948	-17051	-25	-26	7948	26.7	236	381	49	161587
Daa:94	Daa	94	7569	-17430	-59	-57	7569	33.8	330	387	39	74958
Daaa:129	Daaa	129	7632	-17367	-30	-31	7632	42.3	381	371	30	62357
Daap:129	Daap	129	7585	-17414	-17	-16	7585	36.8	330	368	32	44452
Dap:94	Dap	94	7615	-17384	-48	-48	7615	40.9	264	382	43	67444
Dapa:125	Dapa	125	7541	-17458	-57	-58	7541	46.6	341	396	33	68232
Dapp:125	Dapp	125	7550	-17449	-94	-98	7550	48.2	293	381	35	60591
Dp:59	Dp	59	7932	-17067	-49	-51	7932	18.0	185	299	48	136252
Dpa:93	Dpa	93	7583	-17416	-14	-15	7583	27.3	215	278	40	57671
Dpaa:129	Dpaa	129	7550	-17449	-1	-2	7550	27.0	250	229	34	11992
Dpap:129	Dpap	129	7538	-17461	-18	-19	7538	28.9	217	294	34	19249
Dpp:93	Dpp	93	7590	-17409	-42	-43	7590	32.1	193	338	41	67563
Dppa:126	Dppa	126	7553	-17446	-4	-5	7553	34.3	233	228	34	21098
Dppp:126	Dppp	126	7509	-17490	-46	-48	7509	40.6	204	279	35	13898
P4:33	P4	33	7766	-17233	-41	-41	7766	22.2	210	313	52	246999
Z2:83	Z2	83	7578	-17421	-28	-28	7578	23.4	284	279	41	88657
Z3:83	Z3	83	7613	-17386	-17	-18	7613	28.2	281	348	41	106253
