# Supplementary material for: Quantitative Differences in Nuclear β-catenin and TCF Pattern Embryonic Cells in C. elegans
Source: PLoS Genet. 2015 Oct 21;11(10):e1005585. doi: 10.1371/journal.pgen.1005585 (PMC4619327; doi:10.1371/journal.pgen.1005585)
Supplement: S1 Data — For each cell analyzed, birth time is given in column 3 and the average nuclear reporter intensity over the lifetime of the cell (corrected for background) is given in column 7 (“blot”). For information on each embryo’s strain information and experimental conditions, refer to S2 Table. (ZIP) [file pgen.1005585.s005.zip › CAs/CA20121011_pal-1_pop-1i_L2.csv]

cellTime	cell	time	none	global	local	blot	cross	z	x	y	size	gweight
ABa:1	ABa	1	7648	-17351	46	46	7648	34.8	180	254	72	251746
ABal:6	ABal	6	8120	-16879	46	46	8120	40.3	135	223	68	374899
ABala:16	ABala	16	8434	-16565	119	119	8434	34.4	116	298	68	512321
ABalaa:26	ABalaa	26	8383	-16616	24	23	8383	23.8	98	288	59	481780
ABalaaa:42	ABalaaa	42	8568	-16431	-72	-72	8568	19.9	93	279	52	363045
ABalaaaa:60	ABalaaaa	60	8930	-16069	-55	-55	8930	16.3	133	315	45	191956
ABalaaaal:84	ABalaaaal	84	9125	-15874	-58	-57	9125	37.3	162	311	36	132651
ABalaaaala:115	ABalaaaala	115	9324	-15675	-76	-79	9324	44.5	166	308	31	140597
ABalaaaalp:115	ABalaaaalp	115	9322	-15677	-40	-47	9322	36.7	172	319	31	128868
ABalaaaar:84	ABalaaaar	84	9142	-15857	-51	-52	9142	30.2	137	352	39	181167
ABalaaaarl:114	ABalaaaarl	114	9331	-15668	-56	-57	9331	28.9	164	356	32	165135
ABalaaaarr:114	ABalaaaarr	114	9358	-15641	25	26	9358	35.6	130	349	35	192893
ABalaaap:60	ABalaaap	60	8922	-16077	-86	-87	8922	28.3	164	299	44	148652
ABalaaapa:83	ABalaaapa	83	9144	-15855	-66	-70	9144	35.1	190	348	35	127786
ABalaaapal:112	ABalaaapal	112	9397	-15602	-24	-32	9397	45.5	199	372	32	129508
ABalaaapar:112	ABalaaapar	112	9386	-15613	9	7	9386	42.1	160	363	30	143739
ABalaaapp:83	ABalaaapp	83	9140	-15859	-50	-51	9140	44.0	204	301	35	106014
ABalaaappl:112	ABalaaappl	112	9361	-15638	-43	-47	9361	49.4	183	310	30	118914
ABalaaappr:112	ABalaaappr	112	9291	-15708	-116	-116	9291	48.7	230	299	30	106233
ABalaap:42	ABalaap	42	8594	-16405	-20	-20	8594	15.8	175	250	51	227650
ABalaapa:60	ABalaapa	60	8927	-16072	-30	-31	8927	16.4	185	276	42	122636
ABalaapaa:84	ABalaapaa	84	9135	-15864	-27	-30	9135	27.4	182	308	36	128415
ABalaapaaa:115	ABalaapaaa	115	9330	-15669	-60	-58	9330	37.0	179	357	30	123300
ABalaapaap:115	ABalaapaap	115	9326	-15673	-54	-48	9326	30.1	200	350	30	120025
ABalaapap:84	ABalaapap	84	9117	-15882	-48	-52	9117	33.8	214	292	35	106806
ABalaapapa:113	ABalaapapa	113	9363	-15636	17	10	9363	31.6	224	328	30	102743
ABalaapapp:113	ABalaapapp	113	9340	-15659	-44	-56	9340	42.6	200	324	30	104540
ABalaapp:60	ABalaapp	60	8941	-16058	-9	-10	8941	22.7	244	267	43	103245
ABalaappa:83	ABalaappa	83	9130	-15869	-40	-40	9130	35.5	241	334	35	108410
ABalaappaa:113	ABalaappaa	113	9337	-15662	-44	-57	9337	35.7	218	362	29	124562
ABalaappap:113	ABalaappap	113	9355	-15644	-52	-52	9355	38.2	253	369	31	106822
ABalaappp:83	ABalaappp	83	9122	-15877	-39	-42	9122	36.7	259	287	36	99386
ABalaapppa:112	ABalaapppa	112	9348	-15651	-22	-22	9348	40.8	233	338	31	112240
ABalaapppp:112	ABalaapppp	112	9350	-15649	-43	-47	9350	46.4	259	320	32	98168
ABalap:26	ABalap	26	8411	-16588	26	28	8411	44.4	137	300	58	358852
ABalapa:43	ABalapa	43	8670	-16329	-41	-41	8670	38.3	97	310	50	302315
ABalapaa:60	ABalapaa	60	9039	-15960	-6	-7	9039	30.9	106	331	44	195306
ABalapaaa:85	ABalapaaa	85	9179	-15820	-41	-40	9179	37.8	112	319	35	156413
ABalapaaaa:116	ABalapaaaa	116	9165	-15834	-88	-83	9165	36.0	95	308	30	162938
ABalapaaap:116	ABalapaaap	116	9270	-15729	-62	-72	9270	43.0	106	304	35	174813
ABalapaap:85	ABalapaap	85	9186	-15813	-56	-59	9186	45.3	131	321	37	156244
ABalapaapa:115	ABalapaapa	115	9388	-15611	-34	-37	9388	41.4	91	278	33	166299
ABalapaapp:115	ABalapaapp	115	9361	-15638	-20	-25	9361	50.0	121	284	30	131692
ABalapap:60	ABalapap	60	8983	-16016	-82	-85	8983	42.4	141	321	41	129298
ABalapapa:83	ABalapapa	83	9187	-15812	-24	-24	9187	46.1	148	274	36	120588
ABalapapaa:116	ABalapapaa	116	9393	-15606	-38	-38	9393	42.6	135	258	30	130409
ABalapapap:116	ABalapapap	116	9387	-15612	-43	-39	9387	48.8	186	246	32	112040
ABalapapp:83	ABalapapp	83	9172	-15827	-53	-58	9172	52.1	193	258	35	102118
ABalapappa:115	ABalapappa	115	9681	-15318	230	229	9681	54.1	211	233	34	131028
ABalapappp:115	ABalapappp	115	9662	-15337	203	195	9662	54.0	249	208	31	116904
ABalapp:43	ABalapp	43	8662	-16337	-17	-16	8662	37.0	175	276	50	216101
ABalappa:60	ABalappa	60	8980	-16019	-34	-37	8980	39.7	191	305	42	120045
ABalappaa:84	ABalappaa	84	9169	-15830	-22	-27	9169	46.0	234	346	35	115216
ABalappaaa:116	ABalappaaa	116	9385	-15614	-20	-28	9385	49.6	231	360	29	122884
ABalappaap:116	ABalappaap	116	9369	-15630	-60	-65	9369	52.2	266	361	30	100753
ABalappap:84	ABalappap	84	9142	-15858	-59	-63	9142	52.1	240	296	35	101348
ABalappapa:115	ABalappapa	115	9340	-15659	-73	-76	9340	55.1	228	327	31	108280
ABalappapp:115	ABalappapp	115	9296	-15703	-122	-121	9296	55.5	275	323	29	100792
ABalappp:60	ABalappp	60	8967	-16032	-30	-32	8967	42.8	247	276	43	109115
ABalapppa:83	ABalapppa	83	9157	-15842	-51	-54	9157	50.5	279	317	37	103849
ABalapppaa:114	ABalapppaa	114	9370	-15629	-53	-59	9370	50.5	300	363	30	113450
ABalapppap:114	ABalapppap	114	9378	-15621	-12	-22	9378	56.1	313	336	34	122516
ABalapppp:83	ABalapppp	83	9182	-15817	0	0	9182	48.7	287	266	37	109077
ABalappppa:114	ABalappppa	114	9530	-15469	90	83	9530	52.8	248	278	32	118548
ABalappppp:114	ABalappppp	114	9542	-15458	103	98	9542	52.7	301	268	33	115624
ABalp:16	ABalp	16	8387	-16612	75	74	8387	31.3	169	185	61	309615
ABalpa:27	ABalpa	27	8357	-16642	11	12	8357	24.0	137	188	61	438668
ABalpaa:42	ABalpaa	42	8598	-16401	-50	-50	8598	29.1	106	198	51	319222
ABalpaaa:59	ABalpaaa	59	8954	-16045	-29	-29	8954	23.3	80	258	44	200697
ABalpaaaa:81	ABalpaaaa	81	9143	-15856	-29	-28	9143	33.0	65	275	37	178069
ABalpaaaaa:110	ABalpaaaaa	110	9326	-15673	-34	-40	9326	34.9	81	291	32	184685
ABalpaaaap:110	ABalpaaaap	110	9338	-15661	22	26	9338	30.9	89	318	32	201220
ABalpaaap:81	ABalpaaap	81	9118	-15881	-51	-51	9118	30.6	104	290	37	152876
ABalpaaapa:108	ABalpaaapa	108	9335	-15664	-36	-38	9335	34.1	117	274	32	166025
ABalpaaapp:108	ABalpaaapp	108	9278	-15721	-52	-52	9278	36.9	168	247	34	140784
ABalpaap:59	ABalpaap	59	8905	-16095	-99	-101	8905	33.1	153	236	47	160290
ABalpaapa:79	ABalpaapa	79	9095	-15904	-45	-44	9095	23.5	135	263	41	152198
ABalpaapaa:103	ABalpaapaa	103	9249	-15750	-34	-30	9249	29.8	110	306	33	175456
ABalpaapap:103	ABalpaapap	103	9230	-15769	-52	-53	9230	30.9	155	278	34	129556
ABalpaapp:79	ABalpaapp	79	9100	-15899	-42	-44	9100	35.9	164	251	37	121468
ABalpaappa:106	ABalpaappa	106	9286	-15713	-55	-62	9286	27.8	117	262	32	196283
ABalpaappp:106	ABalpaappp	106	9263	-15736	-25	-29	9263	27.5	161	228	32	144483
ABalpap:42	ABalpap	42	8534	-16465	-77	-78	8534	18.7	203	170	53	262572
ABalpapa:59	ABalpapa	59	8926	-16073	-33	-33	8926	14.8	136	213	47	185755
ABalpapaa:80	ABalpapaa	80	9108	-15891	-13	-16	9108	17.1	122	307	39	172347
ABalpapaaa:107	ABalpapaaa	107	9276	-15723	-38	-38	9276	20.8	86	280	32	205172
ABalpapaap:107	ABalpapaap	107	9316	-15683	-3	-3	9316	24.4	96	318	34	223635
ABalpapap:80	ABalpapap	80	9094	-15905	-6	-7	9094	12.8	146	251	39	151882
ABalpapapa:105	ABalpapapa	105	9276	-15723	-39	-43	9276	17.2	85	261	34	252388
ABalpapapp:105	ABalpapapp	105	9276	-15723	-36	-36	9276	16.0	104	225	36	247272
ABalpapp:59	ABalpapp	59	8897	-16102	-39	-39	8897	14.8	214	191	46	133903
ABalpappa:79	ABalpappa	79	9036	-15963	-58	-58	9036	13.6	191	234	41	125222
ABalpappaa:104	ABalpappaa	104	9274	-15725	-39	-44	9274	15.7	120	285	33	197568
ABalpappap:104	ABalpappap	104	9231	-15768	-49	-53	9231	15.6	166	248	35	168482
ABalpappp:79	ABalpappp	79	9053	-15946	-12	-12	9053	13.7	259	223	40	100356
ABalpapppa:104	ABalpapppa	104	9244	-15755	-50	-50	9244	14.2	198	227	33	146077
ABalpapppp:104	ABalpapppp	104	9250	-15749	-38	-42	9250	20.8	236	211	35	134245
ABalpp:27	ABalpp	27	8355	-16645	-23	-24	8355	38.3	223	142	55	290378
ABalppa:42	ABalppa	42	8634	-16365	-69	-69	8634	38.2	168	147	45	192841
ABalppaa:61	ABalppaa	61	8963	-16036	-78	-77	8963	25.3	85	213	42	191994
ABalppaaa:86	ABalppaaa	86	9133	-15866	-53	-54	9133	26.4	69	266	35	205927
ABalppaaaa:115	ABalppaaaa	115	9312	-15687	-22	-24	9312	27.6	63	254	29	208973
ABalppaaap:115	ABalppaaap	115	9338	-15661	-37	-41	9338	33.5	83	238	33	199218
ABalppaap:86	ABalppaap	86	9167	-15832	-38	-39	9167	21.9	83	228	37	233065
ABalppaapa:117	ABalppaapa	117	9451	-15548	75	85	9451	26.8	64	220	29	227206
ABalppaapp:117	ABalppaapp	117	9383	-15616	-25	-21	9383	26.7	90	193	32	221815
ABalppap:61	ABalppap	61	8954	-16045	-79	-83	8954	29.7	146	177	44	160131
ABalppapa:83	ABalppapa	83	9108	-15891	-34	-38	9108	16.6	123	210	38	185419
ABalppapaa:110	ABalppapaa	110	9321	-15678	-8	-19	9321	22.9	108	240	31	211160
ABalppapap:110	ABalppapap	110	9269	-15730	-55	-56	9269	22.3	123	198	32	233099
ABalppapp:83	ABalppapp	83	9091	-15908	-60	-64	9091	21.0	167	193	39	154749
ABalppappa:108	ABalppappa	108	9260	-15739	-43	-47	9260	15.4	144	206	34	254134
ABalppappp:108	ABalppappp	108	9263	-15736	-49	-52	9263	21.5	171	185	34	221812
ABalppp:42	ABalppp	42	8597	-16402	-72	-72	8597	31.1	267	129	51	268704
ABalpppa:60	ABalpppa	60	8966	-16033	-28	-31	8966	32.4	183	170	42	135339
ABalpppaa:83	ABalpppaa	83	9132	-15867	-58	-61	9132	30.5	94	224	36	172603
ABalpppaaa:113	ABalpppaaa	113	9347	-15652	12	14	9347	34.2	73	193	31	195674
ABalpppaap:113	ABalpppaap	113	9303	-15696	-37	-34	9303	37.6	88	168	30	180161
ABalpppap:83	ABalpppap	83	9142	-15857	-43	-47	9142	35.3	140	197	38	143371
ABalpppapa:109	ABalpppapa	109	9278	-15722	-78	-91	9278	36.1	115	178	33	181137
ABalpppapp:109	ABalpppapp	109	9303	-15696	-52	-56	9303	39.1	137	146	33	173300
ABalpppp:60	ABalpppp	60	8896	-16103	-84	-82	8896	27.5	252	161	46	134340
ABalppppa:81	ABalppppa	81	9123	-15876	-33	-39	9123	34.4	179	206	36	111337
ABalppppaa:109	ABalppppaa	109	9293	-15706	-34	-38	9293	32.0	131	200	32	171781
ABalppppap:109	ABalppppap	109	9308	-15691	-15	-21	9308	37.8	166	190	32	135297
ABalppppp:81	ABalppppp	81	9070	-15929	-59	-59	9070	35.6	222	178	39	113612
ABalpppppa:106	ABalpppppa	106	9293	-15706	-13	-16	9293	41.6	199	191	31	117305
ABalpppppp:106	ABalpppppp	106	9235	-15764	-78	-80	9235	41.2	236	170	34	123582
ABar:6	ABar	6	8104	-16895	61	61	8104	32.8	221	336	68	326835
ABara:16	ABara	16	8271	-16729	34	34	8271	22.5	252	346	66	404658
ABaraa:26	ABaraa	26	8313	-16686	4	4	8313	19.3	192	337	59	355313
ABaraaa:42	ABaraaa	42	8619	-16380	-24	-23	8619	22.9	158	351	53	322724
ABaraaaa:60	ABaraaaa	60	8908	-16091	-59	-60	8908	15.9	186	350	45	169298
ABaraaaaa:83	ABaraaaaa	83	9079	-15920	-44	-43	9079	16.3	160	330	37	171809
ABaraaaaaa:113	ABaraaaaaa	113	9298	-15701	-34	-38	9298	14.5	125	322	33	229560
ABaraaaaap:113	ABaraaaaap	113	9313	-15687	-30	-36	9313	21.3	142	307	32	186536
ABaraaaap:83	ABaraaaap	83	9096	-15903	-26	-29	9096	20.4	211	282	37	133145
ABaraaaapa:112	ABaraaaapa	112	9291	-15708	-52	-58	9291	27.5	176	261	30	137301
ABaraaaapp:112	ABaraaaapp	112	9313	-15686	-31	-42	9313	25.8	201	236	32	134913
ABaraaap:60	ABaraaap	60	8922	-16077	-43	-42	8922	28.3	224	334	45	134323
ABaraaapa:80	ABaraaapa	80	9090	-15909	-32	-35	9090	25.0	224	343	39	130684
ABaraaapaa:105	ABaraaapaa	105	9286	-15713	-42	-52	9286	25.6	172	320	32	150566
ABaraaapap:105	ABaraaapap	105	9258	-15741	-49	-53	9258	28.5	216	292	34	158091
ABaraaapp:80	ABaraaapp	80	9045	-15954	-52	-53	9045	25.0	280	312	40	119541
ABaraaappa:105	ABaraaappa	105	9179	-15820	-58	-63	9179	22.0	244	292	34	126019
ABaraaappp:105	ABaraaappp	105	9290	-15709	-3	-2	9290	23.4	279	303	34	125258
ABaraap:42	ABaraap	42	8548	-16451	-45	-44	8548	14.6	241	322	53	226521
ABaraapa:60	ABaraapa	60	8900	-16099	-40	-40	8900	13.8	254	339	45	133333
ABaraapaa:82	ABaraapaa	82	9056	-15943	-47	-53	9056	12.0	210	320	39	148331
ABaraapaaa:110	ABaraapaaa	110	9280	-15719	-34	-38	9280	11.8	146	299	34	220901
ABaraapaap:110	ABaraapaap	110	9282	-15717	-17	-24	9282	10.3	184	295	34	175793
ABaraapap:82	ABaraapap	82	9077	-15922	-21	-19	9077	16.4	270	269	37	99653
ABaraapapa:110	ABaraapapa	110	9281	-15718	-34	-35	9281	16.4	243	247	32	124338
ABaraapapp:110	ABaraapapp	110	9282	-15717	-38	-35	9282	17.6	279	229	33	126614
ABaraapp:60	ABaraapp	60	8877	-16122	-43	-43	8877	14.7	325	305	47	109019
ABaraappa:80	ABaraappa	80	9032	-15967	-36	-37	9032	12.2	286	316	39	104104
ABaraappaa:105	ABaraappaa	105	9244	-15755	-50	-53	9244	20.1	189	295	32	159051
ABaraappap:105	ABaraappap	105	9242	-15757	-32	-34	9242	13.4	216	273	33	138812
ABaraappp:80	ABaraappp	80	9069	-15930	4	7	9069	13.5	332	299	39	98658
ABaraapppa:107	ABaraapppa	107	9229	-15770	-29	-27	9229	11.6	246	284	32	131820
ABaraapppp:107	ABaraapppp	107	9246	-15753	-24	-22	9246	13.0	289	279	38	139921
ABarap:26	ABarap	26	8270	-16729	-26	-26	8270	22.7	285	363	59	348394
ABarapa:42	ABarapa	42	8608	-16391	-44	-44	8608	26.8	235	391	52	292482
ABarapaa:61	ABarapaa	61	8946	-16053	-11	-13	8946	21.9	217	385	44	179548
ABarapaaa:84	ABarapaaa	84	9117	-15882	-13	-14	9117	20.6	170	365	36	190060
ABarapaaaa:115	ABarapaaaa	115	9369	-15630	23	24	9369	19.4	141	342	32	210505
ABarapaaap:115	ABarapaaap	115	9313	-15686	-16	-22	9313	13.6	166	345	32	192760
ABarapaap:84	ABarapaap	84	9063	-15936	-39	-43	9063	13.0	212	358	37	163675
ABarapaapa:111	ABarapaapa	111	9284	-15715	-7	-7	9284	10.7	210	343	32	173918
ABarapaapp:111	ABarapaapp	111	9309	-15690	6	7	9309	15.8	182	362	31	188251
ABarapap:61	ABarapap	61	8959	-16040	-24	-26	8959	26.0	283	391	44	150639
ABarapapa:83	ABarapapa	83	9074	-15925	-29	-32	9074	18.2	236	379	38	182396
ABarapapaa:111	ABarapapaa	111	9288	-15711	-28	-30	9288	19.3	211	336	32	187775
ABarapapap:111	ABarapapap	111	9285	-15714	-23	-27	9285	12.0	243	364	33	211978
ABarapapp:83	ABarapapp	83	9099	-15900	0	-2	9099	15.7	281	356	39	141286
ABarapappa:109	ABarapappa	109	9278	-15721	14	17	9278	11.8	247	328	33	165459
ABarapappp:109	ABarapappp	109	9262	-15737	-15	-16	9262	11.7	292	328	35	171693
ABarapp:42	ABarapp	42	8542	-16457	-29	-29	8542	16.2	321	354	51	206597
ABarappa:59	ABarappa	59	8895	-16104	-65	-64	8895	24.7	311	378	44	136250
ABarappaa:83	ABarappaa	83	9102	-15897	-42	-39	9102	28.4	232	397	37	170306
ABarappaaa:112	ABarappaaa	112	9318	-15681	12	12	9318	19.6	208	380	31	170854
ABarappaap:112	ABarappaap	112	9295	-15704	4	8	9295	24.9	231	401	32	178259
ABarappap:83	ABarappap	83	9118	-15881	-1	-4	9118	29.8	277	384	37	141030
ABarappapa:110	ABarappapa	110	9292	-15707	-18	-24	9292	20.0	246	368	32	169925
ABarappapp:110	ABarappapp	110	9294	-15705	5	5	9294	15.0	288	372	34	175349
ABarappp:59	ABarappp	59	8941	-16058	4	4	8941	20.8	382	338	45	111515
ABarapppa:81	ABarapppa	81	9092	-15907	1	1	9092	29.0	306	374	37	116264
ABarapppaa:107	ABarapppaa	107	9275	-15724	-37	-37	9275	27.9	254	378	33	159699
ABarapppap:107	ABarapppap	107	9289	-15710	-16	-20	9289	28.2	295	379	33	151846
ABarapppp:81	ABarapppp	81	9036	-15963	-64	-65	9036	23.8	353	355	39	121606
ABarappppa:107	ABarappppa	107	9295	-15704	27	26	9295	20.2	304	350	33	141019
ABarappppp:107	ABarappppp	107	9236	-15763	-45	-45	9236	19.1	341	370	34	145916
ABarp:16	ABarp	16	8455	-16544	142	142	8455	48.9	303	343	64	277478
ABarpa:26	ABarpa	26	8414	-16585	21	20	8414	49.6	240	356	58	308732
ABarpaa:42	ABarpaa	42	8641	-16358	-55	-55	8641	47.2	177	353	51	242371
ABarpaaa:60	ABarpaaa	60	8960	-16039	-64	-64	8960	36.9	171	376	44	167631
ABarpaaaa:84	ABarpaaaa	84	9149	-15850	-15	-16	9149	37.1	194	388	37	134381
ABarpaaaaa:113	ABarpaaaaa	113	9295	-15704	-42	-48	9295	28.1	197	375	30	129854
ABarpaaaap:113	ABarpaaaap	113	9348	-15651	-14	-15	9348	36.0	209	392	33	126601
ABarpaaap:84	ABarpaaap	84	9126	-15873	-96	-97	9126	49.2	174	357	36	111847
ABarpaaapa:113	ABarpaaapa	113	9371	-15628	-15	-15	9371	46.9	134	338	31	107964
ABarpaaapp:113	ABarpaaapp	113	9378	-15621	-5	-5	9378	55.1	162	318	30	92203
ABarpaap:60	ABarpaap	60	8933	-16066	-116	-116	8933	51.1	208	336	45	128325
ABarpaapa:82	ABarpaapa	82	9129	-15870	-90	-88	9129	53.0	159	318	37	105145
ABarpaapaa:109	ABarpaapaa	109	9314	-15685	-89	-91	9314	53.0	151	286	31	97005
ABarpaapap:109	ABarpaapap	109	9379	-15620	-11	-14	9379	56.5	194	280	33	93105
ABarpaapp:82	ABarpaapp	82	9146	-15853	-76	-75	9146	56.4	217	331	38	105258
ABarpaappa:111	ABarpaappa	111	9393	-15606	8	-1	9393	55.1	187	343	32	97019
ABarpaappp:111	ABarpaappp	111	9342	-15657	-75	-77	9342	59.2	241	303	33	91940
ABarpap:42	ABarpap	42	8614	-16385	-61	-61	8614	41.1	259	347	50	208099
ABarpapa:60	ABarpapa	60	8973	-16026	-63	-64	8973	42.9	238	384	44	139498
ABarpapaa:82	ABarpapaa	82	9157	-15842	-20	-19	9157	42.8	242	389	37	119576
ABarpapaaa:113	ABarpapaaa	113	9369	-15630	16	17	9369	38.2	229	407	30	121842
ABarpapaap:113	ABarpapaap	113	9393	-15606	-9	-14	9393	44.0	259	398	32	115321
ABarpapap:82	ABarpapap	82	9181	-15818	-14	-20	9181	53.9	261	370	36	99472
ABarpapapa:113	ABarpapapa	113	9308	-15691	-77	-70	9308	54.0	222	372	33	116342
ABarpapapp:113	ABarpapapp	113	9368	-15631	-37	-40	9368	51.3	285	394	31	103735
ABarpapp:60	ABarpapp	60	9008	-15991	-18	-21	9008	45.2	292	346	45	124689
ABarpappa:82	ABarpappa	82	9154	-15845	-44	-46	9154	45.9	288	389	37	120044
ABarpappaa:114	ABarpappaa	114	9348	-15652	-18	-17	9348	35.8	270	412	31	165778
ABarpappap:114	ABarpappap	114	9325	-15674	-76	-79	9325	43.2	301	402	32	130645
ABarpappp:82	ABarpappp	82	9153	-15847	-56	-55	9153	53.5	312	350	37	91195
ABarpapppa:110	ABarpapppa	110	9348	-15651	-29	-32	9348	48.8	324	405	32	117313
ABarpapppp:110	ABarpapppp	110	9370	-15629	-23	-24	9370	52.6	352	375	32	102495
ABarpp:26	ABarpp	26	8390	-16609	-28	-28	8390	53.0	363	335	59	297341
ABarppa:43	ABarppa	43	8668	-16331	-78	-78	8668	55.8	288	348	50	192690
ABarppaa:60	ABarppaa	60	9012	-15987	-47	-51	9012	56.0	269	343	45	127232
ABarppaaa:85	ABarppaaa	85	9178	-15821	-85	-87	9178	58.5	232	269	38	115944
ABarppaaaa:115	ABarppaaaa	115	9395	-15604	-56	-56	9395	59.9	231	255	30	110907
ABarppaaap:115	ABarppaaap	115	9376	-15623	-89	-93	9376	59.1	275	253	32	99454
ABarppaap:85	ABarppaap	85	9166	-15833	-78	-83	9166	57.8	285	240	37	105097
ABarppaapa:114	ABarppaapa	114	9399	-15600	-42	-34	9399	58.4	276	207	36	128651
ABarppaapp:114	ABarppaapp	114	9374	-15625	-34	-38	9374	57.0	330	213	30	98333
ABarppap:60	ABarppap	60	9006	-15993	-65	-64	9006	55.0	316	295	44	109927
ABarppapa:84	ABarppapa	84	9171	-15828	-81	-86	9171	56.8	328	230	37	103818
ABarppapaa:114	ABarppapaa	114	9341	-15658	-109	-110	9341	59.2	328	246	32	109578
ABarppapap:114	ABarppapap	114	9376	-15623	-83	-81	9376	58.9	372	224	32	102537
ABarppapp:84	ABarppapp	84	9161	-15838	-128	-120	9161	57.1	384	208	37	104091
ABarppappa:114	ABarppappa	114	9678	-15321	133	140	9678	58.9	408	217	31	98291
ABarppappp:114	ABarppappp	114	9758	-15241	182	176	9758	54.4	440	172	31	109719
ABarppp:43	ABarppp	43	8701	-16298	-25	-26	8701	50.0	383	341	50	195628
ABarpppa:60	ABarpppa	60	8984	-16015	-62	-63	8984	54.3	363	359	44	122124
ABarpppaa:83	ABarpppaa	83	9174	-15825	-48	-50	9174	55.0	355	351	36	105520
ABarpppaaa:114	ABarpppaaa	114	9448	-15551	6	1	9448	60.4	327	352	30	106304
ABarpppaap:114	ABarpppaap	114	9399	-15600	-42	-48	9399	57.5	361	336	32	92255
ABarpppap:83	ABarpppap	83	9183	-15816	-65	-68	9183	58.1	341	304	37	99124
ABarpppapa:112	ABarpppapa	112	9358	-15641	-68	-69	9358	58.4	303	300	32	89342
ABarpppapp:112	ABarpppapp	112	9383	-15616	-72	-72	9383	59.1	368	290	31	94278
ABarpppp:60	ABarpppp	60	8992	-16007	-59	-56	8992	51.5	422	308	45	119912
ABarppppa:82	ABarppppa	82	9146	-15853	-66	-66	9146	56.7	398	311	38	104156
ABarppppaa:111	ABarppppaa	111	9356	-15643	-99	-102	9356	58.7	396	333	31	99936
ABarppppap:111	ABarppppap	111	9351	-15648	-71	-70	9351	58.5	418	293	34	102839
ABarppppp:82	ABarppppp	82	9137	-15862	-150	-135	9137	57.1	451	262	41	118076
ABarpppppa:112	ABarpppppa	112	9749	-15250	222	216	9749	58.8	453	271	32	101084
ABarpppppp:112	ABarpppppp	112	9719	-15280	119	138	9719	57.4	510	250	33	113555
ABp:1	ABp	1	7612	-17387	22	22	7612	37.0	362	339	73	225948
ABpl:6	ABpl	6	8118	-16881	61	61	8118	50.6	341	262	72	213011
ABpla:16	ABpla	16	8353	-16646	29	30	8353	52.5	222	232	62	131165
ABplaa:26	ABplaa	26	8304	-16695	-73	-76	8304	52.4	175	218	55	265844
ABplaaa:42	ABplaaa	42	8583	-16416	-113	-114	8583	53.5	122	249	50	206729
ABplaaaa:60	ABplaaaa	60	8954	-16045	-69	-69	8954	39.0	78	253	45	174807
ABplaaaaa:81	ABplaaaaa	81	9163	-15836	-36	-38	9163	37.8	74	251	36	120902
ABplaaaaaa:111	ABplaaaaaa	111	9322	-15677	-12	-7	9322	36.5	70	229	32	138432
ABplaaaaap:111	ABplaaaaap	111	9361	-15638	2	0	9361	43.2	80	224	32	105586
ABplaaaap:81	ABplaaaap	81	9162	-15837	-45	-49	9162	46.2	97	227	38	104920
ABplaaaapa:108	ABplaaaapa	108	9310	-15689	-50	-50	9310	43.9	93	189	32	104755
ABplaaaapp:108	ABplaaaapp	108	9357	-15642	-11	-13	9357	48.8	124	192	32	77145
ABplaaap:60	ABplaaap	60	8997	-16002	-41	-40	8997	50.7	135	258	46	144914
ABplaaapa:81	ABplaaapa	81	9159	-15840	-36	-37	9159	47.1	137	247	35	84531
ABplaaapaa:110	ABplaaapaa	110	9291	-15708	-83	-87	9291	39.3	119	223	30	84885
ABplaaapap:110	ABplaaapap	110	9294	-15705	-60	-65	9294	45.9	157	216	31	72412
ABplaaapp:81	ABplaaapp	81	9092	-15907	-99	-102	9092	49.0	149	200	39	100869
ABplaaappa:105	ABplaaappa	105	9298	-15701	-68	-67	9298	48.4	132	158	32	89096
ABplaaappp:105	ABplaaappp	105	9247	-15752	-60	-64	9247	47.8	176	174	36	100979
ABplaaapppa:135	ABplaaapppa	135	9406	-15593	-65	-70	9406	42.5	151	174	30	83562
ABplaaapppp:135	ABplaaapppp	135	9482	-15517	25	28	9482	49.0	195	181	32	73017
ABplaap:42	ABplaap	42	8589	-16410	-91	-91	8589	49.7	187	197	53	248004
ABplaapa:59	ABplaapa	59	8993	-16006	-32	-32	8993	46.2	111	190	46	161132
ABplaapaa:80	ABplaapaa	80	9160	-15839	-32	-33	9160	40.6	78	208	39	133944
ABplaapaaa:109	ABplaapaaa	109	9290	-15709	-55	-48	9290	48.8	102	236	33	99928
ABplaapaap:109	ABplaapaap	109	9257	-15742	-65	-66	9257	54.8	126	234	34	83870
ABplaapap:80	ABplaapap	80	9143	-15856	-58	-59	9143	47.5	116	178	39	110769
ABplaapapa:106	ABplaapapa	106	9294	-15705	-56	-64	9294	55.8	158	227	32	73262
ABplaapapp:106	ABplaapapp	106	9287	-15712	-71	-76	9287	56.6	165	182	36	90269
ABplaapp:59	ABplaapp	59	8945	-16054	-87	-89	8945	49.5	184	197	46	133030
ABplaappa:80	ABplaappa	80	9135	-15864	-59	-62	9135	48.7	168	162	37	98178
ABplaappaa:111	ABplaappaa	111	9291	-15708	-80	-80	9291	50.2	173	134	29	91890
ABplaappap:111	ABplaappap	111	9287	-15712	-78	-81	9287	53.1	208	146	33	82902
ABplaappp:80	ABplaappp	80	9124	-15875	-66	-71	9124	49.5	214	162	39	94217
ABplaapppa:108	ABplaapppa	108	9287	-15712	-66	-73	9287	51.2	240	139	32	74307
ABplaapppp:108	ABplaapppp	108	9318	-15681	-68	-71	9318	44.0	277	157	34	78968
ABplap:26	ABplap	26	8304	-16695	-69	-69	8304	54.3	286	214	57	256548
ABplapa:42	ABplapa	42	8616	-16383	-85	-85	8616	56.1	220	277	51	198843
ABplapaa:59	ABplapaa	59	8982	-16017	-83	-82	8982	56.8	183	273	44	114504
ABplapaaa:84	ABplapaaa	84	9146	-15853	-49	-51	9146	53.9	189	221	36	83419
ABplapaaaa:114	ABplapaaaa	114	9359	-15640	-64	-59	9359	46.6	203	220	29	70628
ABplapaaap:114	ABplapaaap	114	9403	-15596	-6	2	9403	50.4	232	190	30	76250
ABplapaap:84	ABplapaap	84	9181	-15818	-39	-42	9181	56.6	240	201	37	80404
ABplapaapa:113	ABplapaapa	113	9316	-15683	-78	-79	9316	54.6	251	172	30	77552
ABplapaapp:113	ABplapaapp	113	9355	-15645	-91	-77	9355	53.7	293	153	32	77643
ABplapap:59	ABplapap	59	8995	-16004	-53	-52	8995	54.7	243	241	46	112590
ABplapapa:81	ABplapapa	81	9118	-15881	-93	-97	9118	55.5	275	188	38	80409
ABplapapaa:108	ABplapapaa	108	9353	-15646	-43	-42	9353	57.8	311	179	31	66219
ABplapapap:108	ABplapapap	108	9337	-15662	-93	-100	9337	57.7	367	173	32	71449
ABplapapp:81	ABplapapp	81	9141	-15858	-95	-91	9141	55.8	345	162	38	83566
ABplapappa:108	ABplapappa	108	9340	-15659	-69	-63	9340	57.1	401	162	32	70286
ABplapappp:108	ABplapappp	108	9366	-15633	-144	-138	9366	48.7	432	145	31	75409
ABplapp:42	ABplapp	42	8631	-16368	-45	-45	8631	54.3	287	188	50	185785
ABplappa:59	ABplappa	59	8940	-16059	-101	-103	8940	55.8	226	162	44	111925
ABplappaa:83	ABplappaa	83	9141	-15858	-46	-45	9141	52.6	248	138	37	92959
ABplappaaa:112	ABplappaaa	112	9349	-15650	-13	-15	9349	48.8	286	114	33	87797
ABplappaap:112	ABplappaap	112	9345	-15654	-77	-71	9345	48.3	325	129	32	86907
ABplappap:83	ABplappap	83	9141	-15858	-57	-61	9141	51.4	295	124	37	94574
ABplappapa:112	ABplappapa	112	9638	-15362	180	181	9638	54.3	326	140	32	79797
ABplappapp:112	ABplappapp	112	9761	-15238	282	281	9761	52.7	366	135	31	69538
ABplappp:59	ABplappp	59	8970	-16029	-86	-77	8970	52.4	298	178	44	104875
ABplapppa:82	ABplapppa	82	9154	-15845	-53	-59	9154	45.2	321	116	39	111190
ABplapppaa:111	ABplapppaa	111	9416	-15583	41	42	9416	44.6	351	112	32	91373
ABplapppap:111	ABplapppap	111	9420	-15579	-46	-28	9420	43.3	395	107	34	111034
ABplapppp:82	ABplapppp	82	9185	-15814	-53	-52	9185	48.4	379	116	37	93322
ABplappppa:109	ABplappppa	109	9523	-15476	99	99	9523	51.4	404	125	31	79668
ABplappppp:109	ABplappppp	109	9657	-15342	44	49	9657	43.3	434	118	32	85830
ABplp:16	ABplp	16	8386	-16613	96	95	8386	46.4	338	151	62	309120
ABplpa:27	ABplpa	27	8280	-16719	-27	-27	8280	37.4	318	124	59	364852
ABplpaa:41	ABplpaa	41	8592	-16407	-73	-73	8592	47.1	261	124	50	231515
ABplpaaa:60	ABplpaaa	60	8946	-16053	-62	-63	8946	42.7	158	139	42	147380
ABplpaaaa:81	ABplpaaaa	81	9161	-15838	5	6	9161	26.8	105	175	39	164865
ABplpaaaaa:110	ABplpaaaaa	110	9282	-15717	-22	-21	9282	27.6	108	165	32	177099
ABplpaaaap:110	ABplpaaaap	110	9299	-15700	-29	-35	9299	26.9	152	159	33	183018
ABplpaaap:81	ABplpaaap	81	9192	-15807	38	37	9192	31.2	146	145	38	153036
ABplpaaapa:111	ABplpaaapa	111	9260	-15739	-54	-57	9260	29.2	161	138	32	155557
ABplpaaapp:111	ABplpaaapp	111	9290	-15709	-41	-36	9290	35.1	184	157	31	124717
ABplpaap:60	ABplpaap	60	8918	-16081	-81	-82	8918	42.5	229	129	43	125347
ABplpaapa:81	ABplpaapa	81	9139	-15860	-22	-21	9139	39.0	171	142	36	107377
ABplpaapaa:108	ABplpaapaa	108	9353	-15646	13	12	9353	41.6	169	131	33	152422
ABplpaapap:108	ABplpaapap	108	9273	-15726	-20	-18	9273	33.8	204	134	32	124017
ABplpaapp:81	ABplpaapp	81	9074	-15925	-83	-89	9074	41.9	216	121	36	110549
ABplpaappa:108	ABplpaappa	108	9301	-15698	-17	-20	9301	41.2	208	116	31	125918
ABplpaappp:108	ABplpaappp	108	9299	-15700	-4	-3	9299	38.6	239	127	32	121467
ABplpap:41	ABplpap	41	8527	-16472	-72	-71	8527	32.1	353	118	50	249438
ABplpapa:58	ABplpapa	58	8895	-16104	-65	-65	8895	34.5	279	112	45	148291
ABplpapaa:80	ABplpapaa	80	9064	-15935	-81	-81	9064	24.1	185	155	38	136960
ABplpapaaa:106	ABplpapaaa	106	9228	-15771	-59	-63	9228	17.4	199	185	33	135289
ABplpapaap:106	ABplpapaap	106	9273	-15727	-7	-11	9273	15.8	240	171	33	137440
ABplpapap:80	ABplpapap	80	9086	-15913	-50	-49	9086	28.6	224	124	39	146150
ABplpapapa:108	ABplpapapa	108	9295	-15704	-9	-14	9295	19.2	207	147	33	154141
ABplpapapp:108	ABplpapapp	108	9281	-15718	-23	-28	9281	22.5	245	130	33	159091
ABplpapp:58	ABplpapp	58	8929	-16070	-10	-10	8929	20.4	347	137	47	143209
ABplpappa:78	ABplpappa	78	9024	-15975	-72	-73	9024	20.1	239	159	41	133191
ABplpappaa:107	ABplpappaa	107	9277	-15722	-42	-45	9277	28.4	218	173	34	136105
ABplpappap:107	ABplpappap	107	9295	-15704	-20	-23	9295	28.5	259	156	34	144902
ABplpappp:78	ABplpappp	78	9030	-15969	-57	-57	9030	15.9	291	163	41	118751
ABplpapppa:108	ABplpapppa	108	9323	-15676	28	27	9323	16.6	273	166	34	143259
ABplpapppp:108	ABplpapppp	108	9275	-15724	-26	-23	9275	20.1	295	135	34	167370
ABplpp:27	ABplpp	27	8313	-16686	-54	-55	8313	45.3	412	136	58	332548
ABplppa:42	ABplppa	42	8632	-16367	-59	-57	8632	53.3	357	137	50	202430
ABplppaa:60	ABplppaa	60	8966	-16033	-44	-44	8966	48.8	268	120	42	124568
ABplppaaa:84	ABplppaaa	84	9098	-15901	-57	-57	9098	39.7	254	137	35	104020
ABplppaaaa:112	ABplppaaaa	112	9309	-15690	-6	-8	9309	31.9	251	111	33	120625
ABplppaaap:112	ABplppaaap	112	9236	-15763	-66	-72	9236	39.3	277	98	30	112955
ABplppaap:84	ABplppaap	84	9131	-15868	-19	-20	9131	37.0	282	101	36	125156
ABplppaapa:115	ABplppaapa	115	9321	-15678	-17	-18	9321	36.3	308	101	30	102906
ABplppaapp:115	ABplppaapp	115	9395	-15604	-19	13	9395	37.7	349	96	30	125016
ABplppap:60	ABplppap	60	8922	-16077	-140	-120	8922	48.6	333	131	42	113073
ABplppapa:82	ABplppapa	82	9122	-15877	-40	-44	9122	36.0	302	131	37	107349
ABplppapaa:111	ABplppapaa	111	9302	-15697	-37	-35	9302	35.9	281	139	31	106058
ABplppapap:111	ABplppapap	111	9343	-15656	-38	-36	9343	38.7	322	140	31	104666
ABplppapp:82	ABplppapp	82	9152	-15847	-51	-49	9152	36.9	361	116	37	106590
ABplppappa:112	ABplppappa	112	9336	-15663	-36	-26	9336	36.8	347	140	32	101330
ABplppappp:112	ABplppappp	112	9399	-15600	-35	-39	9399	38.5	386	134	30	86870
ABplppp:42	ABplppp	42	8563	-16436	-107	-104	8563	39.2	436	116	50	253011
ABplpppa:59	ABplpppa	59	8948	-16051	-40	-40	8948	37.0	349	107	44	132196
ABplpppaa:80	ABplpppaa	80	9106	-15893	-24	-26	9106	26.6	275	131	38	120095
ABplpppaaa:108	ABplpppaaa	108	9270	-15730	-54	-63	9270	28.8	294	131	35	149061
ABplpppaap:108	ABplpppaap	108	9273	-15726	-64	-43	9273	26.3	324	115	35	175725
ABplpppap:80	ABplpppap	80	9077	-15922	-59	-60	9077	28.2	330	111	38	129796
ABplpppapa:111	ABplpppapa	111	9682	-15317	279	281	9682	30.9	351	109	34	151579
ABplpppapp:111	ABplpppapp	111	9643	-15356	127	167	9643	36.0	383	98	29	126916
ABplpppp:59	ABplpppp	59	8935	-16064	-55	-54	8935	27.1	410	117	45	139229
ABplppppa:81	ABplppppa	81	9067	-15932	-51	-52	9067	17.3	339	151	40	105892
ABplppppaa:107	ABplppppaa	107	9351	-15648	27	27	9351	20.8	341	127	34	157169
ABplppppap:107	ABplppppap	107	9332	-15667	-125	-96	9332	25.3	386	109	35	146684
ABplppppp:81	ABplppppp	81	9154	-15845	-50	-38	9154	26.3	394	109	38	124169
ABplpppppa:111	ABplpppppa	111	10182	-14817	566	583	10182	31.2	413	107	33	134988
ABplpppppp:111	ABplpppppp	111	10322	-14677	669	677	10322	35.9	448	101	33	127909
ABpr:6	ABpr	6	8028	-16971	25	25	8028	26.7	420	350	69	277468
ABpra:16	ABpra	16	8338	-16661	75	74	8338	31.1	418	380	63	371680
ABpraa:27	ABpraa	27	8317	-16682	-3	-4	8317	33.7	364	398	61	389548
ABpraaa:42	ABpraaa	42	8637	-16362	-28	-28	8637	40.6	315	405	51	244476
ABpraaaa:60	ABpraaaa	60	8969	-16030	-3	-3	8969	36.4	328	410	43	141015
ABpraaaaa:82	ABpraaaaa	82	9086	-15913	-40	-36	9086	26.1	305	411	36	132237
ABpraaaaaa:110	ABpraaaaaa	110	9313	-15686	25	28	9313	20.7	272	402	32	166485
ABpraaaaap:110	ABpraaaaap	110	9290	-15709	-1	4	9290	21.1	318	406	32	172149
ABpraaaap:82	ABpraaaap	82	9148	-15851	-5	-10	9148	28.5	353	408	37	141527
ABpraaaapa:109	ABpraaaapa	109	9276	-15723	-40	-43	9276	29.1	299	414	31	163785
ABpraaaapp:109	ABpraaaapp	109	9312	-15688	-26	-20	9312	30.8	340	400	33	147065
ABpraaap:60	ABpraaap	60	8949	-16050	-53	-55	8949	42.0	366	372	43	117946
ABpraaapa:81	ABpraaapa	81	9124	-15875	-38	-40	9124	39.1	340	387	36	107520
ABpraaapaa:108	ABpraaapaa	108	9275	-15724	-80	-89	9275	34.9	306	407	32	180616
ABpraaapap:108	ABpraaapap	108	9340	-15659	-10	-10	9340	38.7	348	408	33	165999
ABpraaapp:81	ABpraaapp	81	9174	-15825	-10	-14	9174	44.6	387	387	39	126609
ABpraaappa:106	ABpraaappa	106	9269	-15730	-85	-84	9269	43.1	377	399	32	151557
ABpraaappp:106	ABpraaappp	106	9293	-15706	-62	-68	9293	42.4	418	389	33	140925
ABpraap:42	ABpraap	42	8559	-16440	-60	-61	8559	27.0	389	383	53	254717
ABpraapa:59	ABpraapa	59	8941	-16058	-30	-31	8941	29.4	386	406	44	154903
ABpraapaa:81	ABpraapaa	81	9088	-15911	-59	-62	9088	32.6	378	408	37	143971
ABpraapaaa:108	ABpraapaaa	108	9306	-15693	1	0	9306	20.8	357	402	33	185041
ABpraapaap:108	ABpraapaap	108	9279	-15720	-35	-37	9279	29.0	372	409	34	198249
ABpraapap:81	ABpraapap	81	9056	-15943	-111	-115	9056	34.6	423	387	38	135364
ABpraapapa:108	ABpraapapa	108	9306	-15693	-32	-34	9306	35.9	386	415	32	168280
ABpraapapp:108	ABpraapapp	108	9325	-15674	-25	-30	9325	29.6	411	399	33	173043
ABpraapp:59	ABpraapp	59	8920	-16079	-44	-45	8920	22.3	441	368	46	157802
ABpraappa:79	ABpraappa	79	9090	-15909	-31	-32	9090	21.4	412	386	39	158881
ABpraappaa:107	ABpraappaa	107	9295	-15704	-18	-19	9295	21.1	386	371	33	151328
ABpraappap:107	ABpraappap	107	9254	-15745	-68	-67	9254	18.6	430	374	34	185950
ABpraappp:79	ABpraappp	79	9104	-15895	-26	-24	9104	24.0	454	353	40	139837
ABpraapppa:107	ABpraapppa	107	9337	-15662	-14	-18	9337	26.4	436	362	34	167473
ABpraapppp:107	ABpraapppp	107	9322	-15677	-19	-18	9322	19.5	470	356	35	195528
ABprap:27	ABprap	27	8327	-16672	-52	-52	8327	42.2	474	368	58	336358
ABprapa:42	ABprapa	42	8630	-16369	-44	-45	8630	47.5	432	387	49	213249
ABprapaa:60	ABprapaa	60	8988	-16011	-55	-55	8988	47.0	417	394	43	131133
ABprapaaa:84	ABprapaaa	84	9126	-15873	-77	-82	9126	53.6	398	371	36	109792
ABprapaaaa:112	ABprapaaaa	112	9362	-15637	7	6	9362	50.9	378	391	30	122164
ABprapaaap:112	ABprapaaap	112	9385	-15614	-16	-27	9385	52.8	406	364	30	106294
ABprapaap:84	ABprapaap	84	9156	-15843	-53	-58	9156	54.6	444	359	36	104969
ABprapaapa:112	ABprapaapa	112	9287	-15712	-59	-62	9287	50.6	423	391	30	124267
ABprapaapp:112	ABprapaapp	112	9352	-15647	-41	-43	9352	53.0	448	358	31	106711
ABprapap:60	ABprapap	60	8940	-16059	-83	-84	8940	46.9	465	352	43	116243
ABprapapa:82	ABprapapa	82	9136	-15863	-65	-73	9136	53.7	470	329	37	104275
ABprapapaa:109	ABprapapaa	109	9329	-15670	-64	-66	9329	57.7	449	320	30	99409
ABprapapap:109	ABprapapap	109	9337	-15662	-93	-94	9337	58.2	487	312	32	101876
ABprapapp:82	ABprapapp	82	9130	-15869	-89	-90	9130	54.9	525	288	39	109497
ABprapappa:108	ABprapappa	108	9313	-15686	-82	-86	9313	58.3	518	289	33	107322
ABprapappp:108	ABprapappp	108	9321	-15678	-98	-95	9321	57.3	557	260	33	123838
ABprapp:42	ABprapp	42	8639	-16360	-63	-64	8639	44.1	517	362	51	246455
ABprappa:60	ABprappa	60	8986	-16013	-51	-51	8986	45.9	527	368	42	136051
ABprappaa:84	ABprappaa	84	9135	-15864	-57	-56	9135	50.1	497	362	36	110935
ABprappaaa:112	ABprappaaa	112	9304	-15695	-51	-54	9304	50.9	485	372	30	105312
ABprappaap:112	ABprappaap	112	9372	-15627	-15	-15	9372	51.4	476	340	30	100131
ABprappap:84	ABprappap	84	9172	-15827	-31	-37	9172	51.3	545	333	36	108553
ABprappapa:111	ABprappapa	111	9348	-15651	-17	-16	9348	52.1	513	338	31	96324
ABprappapp:111	ABprappapp	111	9355	-15644	-11	-10	9355	54.2	541	307	29	102130
ABprappp:60	ABprappp	60	8950	-16049	-85	-85	8950	45.1	532	307	44	120410
ABprapppa:81	ABprapppa	81	9143	-15856	-53	-56	9143	50.9	576	303	37	117268
ABprapppaa:111	ABprapppaa	111	9358	-15641	-13	-15	9358	50.7	554	327	32	119772
ABprapppap:111	ABprapppap	111	9354	-15645	-75	-57	9354	50.0	581	288	33	131155
ABprapppp:81	ABprapppp	81	9201	-15798	-56	-57	9201	50.2	575	254	37	113160
ABprappppa:112	ABprappppa	112	9761	-15238	212	214	9761	50.9	568	262	34	136921
ABprappppp:112	ABprappppp	112	9765	-15234	184	196	9765	54.3	572	228	33	113034
ABprp:16	ABprp	16	8303	-16696	39	40	8303	24.1	506	278	64	251114
ABprpa:27	ABprpa	27	8276	-16723	-20	-20	8276	19.2	475	328	58	309562
ABprpaa:42	ABprpaa	42	8572	-16427	-84	-85	8572	23.2	466	378	50	246918
ABprpaaa:61	ABprpaaa	61	8982	-16017	-18	-18	8982	36.7	473	400	42	140910
ABprpaaaa:83	ABprpaaaa	83	9102	-15897	-65	-67	9102	45.5	441	397	37	116205
ABprpaaaaa:112	ABprpaaaaa	112	9311	-15688	-48	-50	9311	43.9	454	395	32	115574
ABprpaaaap:112	ABprpaaaap	112	9310	-15689	-53	-66	9310	43.2	489	388	31	112665
ABprpaaap:83	ABprpaaap	83	9105	-15894	-80	-81	9105	38.7	475	391	36	123878
ABprpaaapa:111	ABprpaaapa	111	9326	-15673	-8	-9	9326	37.8	435	417	30	120855
ABprpaaapp:111	ABprpaaapp	111	9336	-15663	-14	-14	9336	36.2	476	406	32	129100
ABprpaap:61	ABprpaap	61	8950	-16049	-59	-60	8950	26.7	503	362	42	133149
ABprpaapa:82	ABprpaapa	82	9122	-15877	-30	-32	9122	29.2	472	397	37	142223
ABprpaapaa:112	ABprpaapaa	112	9331	-15668	-36	-34	9331	29.7	445	409	32	134846
ABprpaapap:112	ABprpaapap	112	9361	-15638	-9	-11	9361	28.0	489	394	32	147984
ABprpaapp:82	ABprpaapp	82	9136	-15863	-37	-39	9136	32.6	501	352	34	97326
ABprpaappa:112	ABprpaappa	112	9410	-15589	22	13	9410	37.5	481	365	30	95470
ABprpaappp:112	ABprpaappp	112	9352	-15647	-46	-42	9352	41.6	516	343	30	93505
ABprpap:42	ABprpap	42	8564	-16435	-70	-70	8564	19.0	511	319	50	208977
ABprpapa:60	ABprpapa	60	8941	-16058	-78	-77	8941	30.3	556	370	44	160802
ABprpapaa:81	ABprpapaa	81	9147	-15852	-52	-54	9147	35.5	528	385	36	126966
ABprpapaaa:110	ABprpapaaa	110	9350	-15649	-9	-22	9350	37.3	523	388	31	123465
ABprpapaap:110	ABprpapaap	110	9322	-15677	-29	-32	9322	35.3	562	383	32	128632
ABprpapap:81	ABprpapap	81	9125	-15875	-70	-73	9125	42.2	547	371	37	125556
ABprpapapa:112	ABprpapapa	112	9293	-15706	-68	-67	9293	46.2	528	382	31	108917
ABprpapapp:112	ABprpapapp	112	9289	-15710	-62	-71	9289	44.5	568	367	32	128812
ABprpapp:60	ABprpapp	60	8906	-16093	-51	-53	8906	16.6	516	322	44	138029
ABprpappa:81	ABprpappa	81	9079	-15920	-64	-64	9079	20.6	493	344	40	142021
ABprpappaa:110	ABprpappaa	110	9339	-15660	-47	-45	9339	31.4	520	372	32	134546
ABprpappap:110	ABprpappap	110	9342	-15657	-49	-55	9342	28.5	558	351	35	174181
ABprpappp:81	ABprpappp	81	9132	-15867	-11	-11	9132	25.2	554	359	39	169725
ABprpapppa:111	ABprpapppa	111	9327	-15672	-66	-56	9327	23.2	542	370	35	187242
ABprpapppp:111	ABprpapppp	111	9323	-15676	-54	-56	9323	25.5	589	342	35	172962
ABprpp:27	ABprpp	27	8298	-16701	-48	-48	8298	26.7	564	315	59	375297
ABprppa:42	ABprppa	42	8588	-16411	-114	-115	8588	32.2	560	361	50	300387
ABprppaa:60	ABprppaa	60	8993	-16006	-72	-72	8993	40.0	600	340	41	147250
ABprppaaa:83	ABprppaaa	83	9169	-15830	-47	-49	9169	45.0	583	343	35	126052
ABprppaaaa:112	ABprppaaaa	112	9303	-15696	-58	-62	9303	44.1	554	342	31	127716
ABprppaaap:112	ABprppaaap	112	9382	-15617	3	3	9382	42.9	590	312	30	122784
ABprppaap:83	ABprppaap	83	9252	-15747	0	-1	9252	40.8	607	284	37	145990
ABprppaapa:113	ABprppaapa	113	9436	-15563	-79	-81	9436	36.7	588	281	31	137254
ABprppaapp:113	ABprppaapp	113	9366	-15633	-55	-59	9366	38.2	557	313	30	116406
ABprppap:60	ABprppap	60	9012	-15987	-58	-62	9012	35.3	572	308	41	124704
ABprppapa:82	ABprppapa	82	9144	-15855	-69	-72	9144	35.5	549	333	35	121153
ABprppapaa:110	ABprppapaa	110	9327	-15672	-59	-67	9327	37.2	563	354	31	152257
ABprppapap:110	ABprppapap	110	9348	-15651	-11	-5	9348	34.4	580	324	30	131747
ABprppapp:82	ABprppapp	82	9206	-15793	-91	-89	9206	34.3	591	287	36	131226
ABprppappa:113	ABprppappa	113	9416	-15583	-20	-15	9416	38.3	591	287	31	140864
ABprppappp:113	ABprppappp	113	9580	-15419	18	39	9580	35.2	617	249	34	163675
ABprppp:42	ABprppp	42	8602	-16397	-73	-74	8602	25.7	588	299	50	252327
ABprpppa:60	ABprpppa	60	8987	-16012	-31	-32	8987	26.0	608	310	44	172394
ABprpppaa:81	ABprpppaa	81	9165	-15834	-26	-34	9165	34.6	581	358	40	170594
ABprpppaaa:107	ABprpppaaa	107	9305	-15694	-4	-3	9305	42.0	597	353	33	156824
ABprpppaap:107	ABprpppaap	107	9340	-15659	-17	-22	9340	33.6	609	353	32	158829
ABprpppap:81	ABprpppap	81	9154	-15845	-58	-49	9154	31.7	617	316	38	137999
ABprpppapa:110	ABprpppapa	110	9325	-15674	-3	-2	9325	36.0	624	318	34	148464
ABprpppapp:110	ABprpppapp	110	9463	-15536	-25	56	9463	34.0	630	277	30	173152
ABprpppp:60	ABprpppp	60	8925	-16074	-66	-66	8925	17.8	560	270	46	140690
ABprppppa:82	ABprppppa	82	9103	-15896	-49	-50	9103	21.5	563	321	38	141294
ABprppppaa:106	ABprppppaa	106	9319	-15680	-70	-63	9319	25.6	600	311	33	165099
ABprppppap:106	ABprppppap	106	9480	-15519	25	59	9480	22.3	610	276	35	204051
ABprppppp:82	ABprppppp	82	9096	-15903	-86	-76	9096	17.7	583	277	39	152202
ABprpppppa:111	ABprpppppa	111	10098	-14901	543	576	10098	28.8	624	271	31	168954
ABprpppppp:111	ABprpppppp	111	10075	-14924	471	512	10075	27.6	623	238	32	151672
EMS:1	EMS	1	7732	-17267	57	57	7732	37.1	413	154	73	296214
MS:8	MS	8	8134	-16865	36	36	8134	23.2	337	178	64	126495
MSa:19	MSa	19	8485	-16514	175	175	8485	23.4	269	218	64	376089
MSaa:39	MSaa	39	8802	-16197	177	177	8802	37.2	241	238	55	280928
MSaaa:58	MSaaa	58	9087	-15912	43	42	9087	38.1	238	223	49	165387
MSaaaa:93	MSaaaa	93	9249	-15750	-66	-69	9249	39.2	248	224	37	92860
MSaaap:93	MSaaap	93	9235	-15764	-16	-18	9235	39.6	207	258	40	113203
MSaap:58	MSaap	58	9084	-15915	21	21	9084	39.4	313	217	47	141357
MSaapa:92	MSaapa	92	9215	-15784	-36	-38	9215	45.4	301	210	39	96523
MSaapp:92	MSaapp	92	9227	-15772	-59	-60	9227	45.3	372	181	40	100355
MSap:39	MSap	39	8691	-16308	99	99	8691	22.1	291	216	57	278953
MSapa:59	MSapa	59	9051	-15948	39	37	9051	22.7	291	209	49	157046
MSapaa:94	MSapaa	94	9173	-15826	-51	-55	9173	28.7	263	255	41	130914
MSapap:94	MSapap	94	9170	-15829	-25	-26	9170	20.4	329	222	40	101696
MSapp:59	MSapp	59	9017	-15982	-6	-4	9017	24.9	381	233	50	144801
MSappa:94	MSappa	94	9204	-15795	-5	-8	9204	26.3	337	289	42	129465
MSappp:94	MSappp	94	9181	-15818	-38	-40	9181	22.2	392	256	41	107243
MSp:19	MSp	19	8423	-16576	142	141	8423	24.1	381	251	67	330058
MSpa:39	MSpa	39	8811	-16188	205	205	8811	34.3	329	294	58	285263
MSpaa:58	MSpaa	58	9086	-15913	45	43	9086	35.8	305	306	48	157179
MSpaaa:91	MSpaaa	91	9207	-15792	-20	-19	9207	36.8	293	333	41	130769
MSpaap:91	MSpaap	91	9190	-15809	-56	-58	9190	39.4	315	274	40	115871
MSpap:58	MSpap	58	9062	-15937	15	15	9062	34.5	392	301	50	163852
MSpapa:91	MSpapa	91	9186	-15813	-50	-51	9186	34.8	363	341	42	136379
MSpapp:91	MSpapp	91	9211	-15788	-77	-80	9211	42.8	412	305	42	138292
MSpp:39	MSpp	39	8772	-16227	167	167	8772	24.2	427	300	55	261215
MSppa:60	MSppa	60	9162	-15837	85	83	9162	35.6	469	313	48	168605
MSppaa:95	MSppaa	95	9239	-15760	-44	-45	9239	38.1	438	346	41	154101
MSppap:95	MSppap	95	9306	-15693	-28	-28	9306	45.3	492	290	41	151247
MSppp:60	MSppp	60	9092	-15907	39	42	9092	28.4	461	258	48	134565
MSpppa:95	MSpppa	95	9205	-15794	-42	-40	9205	24.4	404	319	39	125241
MSpppp:95	MSpppp	95	9236	-15763	-34	-33	9236	20.0	458	294	42	161087
E:8	E	8	8287	-16712	104	103	8287	32.5	495	164	61	340955
Ea:20	Ea	20	8660	-16339	287	287	8660	27.4	434	166	64	476140
Eal:44	Eal	44	8845	-16154	24	24	8845	30.3	394	181	54	256654
Eala:72	Eala	72	9118	-15881	-28	-29	9118	33.6	336	185	46	152081
Ealaa:113	Ealaa	113	9338	-15661	-35	-38	9338	34.9	299	205	39	103429
Ealap:113	Ealap	113	9316	-15683	-76	-81	9316	35.1	367	191	37	96062
Ealp:72	Ealp	72	9147	-15852	-37	-35	9147	34.2	401	180	45	149865
Ealpa:113	Ealpa	113	9350	-15649	-37	-42	9350	32.2	388	232	37	92625
Ealpp:113	Ealpp	113	9298	-15701	-99	-92	9298	31.0	436	188	37	98314
Ear:44	Ear	44	8986	-16013	87	91	8986	44.2	374	221	55	264739
Eara:73	Eara	73	9203	-15796	-22	-25	9203	48.9	351	270	46	146876
Earaa:115	Earaa	115	9417	-15582	-22	-28	9417	46.3	333	305	38	93022
Earap:115	Earap	115	9410	-15589	-47	-47	9410	49.6	381	282	37	90894
Earp:73	Earp	73	9169	-15830	-48	-51	9169	46.4	407	239	46	143565
Earpa:117	Earpa	117	9382	-15617	-18	-27	9382	43.8	367	253	37	85294
Earpp:117	Earpp	117	9412	-15587	-57	-61	9412	46.9	423	245	36	84096
Ep:20	Ep	20	8884	-16115	439	442	8884	34.9	536	186	61	456709
Epl:43	Epl	43	9121	-15878	186	200	9121	41.0	481	178	54	288511
Epla:73	Epla	73	9188	-15811	-25	-29	9188	41.6	447	208	44	136369
Eplaa:118	Eplaa	118	9394	-15605	-87	-94	9394	46.2	461	234	37	96940
Eplap:118	Eplap	118	9394	-15605	-114	-107	9394	40.2	466	179	40	118019
Eplp:73	Eplp	73	9248	-15751	-2	4	9248	32.9	489	170	46	173838
Eplpa:116	Eplpa	116	9335	-15664	-78	-84	9335	29.4	464	218	37	104562
Eplpp:116	Eplpp	116	9395	-15604	-110	-101	9395	31.1	507	183	38	110842
Epr:43	Epr	43	8960	-16039	131	131	8960	31.4	509	244	53	243494
Epra:71	Epra	71	9205	-15794	5	6	9205	36.9	531	270	46	172905
Epraa:112	Epraa	112	9367	-15632	-37	-39	9367	35.2	497	304	39	114304
Eprap:112	Eprap	112	9337	-15662	-143	-146	9337	33.5	523	236	39	110583
Eprp:71	Eprp	71	9195	-15804	3	5	9195	35.3	510	217	45	143333
Eprpa:106	Eprpa	106	9313	-15686	-38	-39	9313	30.8	442	268	39	96294
Eprpp:106	Eprpp	106	9312	-15687	-63	-66	9312	23.9	499	238	39	102633
P2:1	P2	1	7798	-17201	45	45	7798	40.0	576	263	74	643055
C:10	C	10	8425	-16575	214	214	8425	49.1	499	263	62	296571
Ca:21	Ca	21	8984	-16015	564	564	8984	51.4	409	248	61	274541
Caa:37	Caa	37	9850	-15149	1086	1086	9850	55.2	363	248	54	232213
Caaa:59	Caaa	59	10446	-14553	1195	1192	10446	57.2	344	217	46	128121
Caaaa:84	Caaaa	84	10680	-14319	1156	1150	10680	55.8	411	167	39	95519
Caaaaa:112	Caaaaa	112	10450	-14549	747	748	10450	58.5	452	224	33	64321
Caaaap:112	Caaaap	112	10680	-14319	828	833	10680	57.1	481	181	33	70834
Caaap:84	Caaap	84	10669	-14330	1074	1089	10669	50.8	459	139	39	109926
Caaapa:111	Caaapa	111	10791	-14208	880	891	10791	51.5	477	150	32	74100
Caaapp:111	Caaapp	111	10762	-14237	873	893	10762	46.2	498	124	35	96064
Caap:59	Caap	59	10381	-14618	1122	1122	10381	55.6	455	201	45	128986
Caapa:85	Caapa	85	10474	-14525	829	850	10474	50.1	497	173	37	105575
Caapaa:123	Caapaa	123	10198	-14801	351	356	10198	44.5	502	176	32	79923
Caapap:123	Caapap	123	10188	-14811	284	302	10188	35.6	516	141	32	85196
Caapp:85	Caapp	85	10771	-14228	1059	1080	10771	43.3	530	137	39	126012
Caappd:117	Caappd	117	10677	-14322	699	726	10677	38.9	584	141	33	104315
Caappv:117	Caappv	117	10554	-14445	564	582	10554	40.2	543	132	33	95674
Cap:37	Cap	37	9905	-15094	1123	1125	9905	53.1	470	188	53	255177
Capa:59	Capa	59	10310	-14689	1060	1054	10310	49.1	398	129	45	143828
Capaa:85	Capaa	85	10273	-14726	758	752	10273	32.7	417	126	38	109955
Capaaa:119	Capaaa	119	10000	-14999	408	410	10000	20.2	404	144	34	91542
Capaap:119	Capaap	119	10145	-14854	379	387	10145	22.5	453	131	35	107717
Capap:85	Capap	85	10519	-14480	921	918	10519	36.3	472	124	39	126171
Capapa:119	Capapa	119	10066	-14933	371	387	10066	29.0	427	146	33	85338
Capapp:119	Capapp	119	10283	-14716	398	410	10283	31.4	475	128	33	91362
Capp:59	Capp	59	10493	-14506	1235	1234	10493	46.8	481	131	45	155980
Cappa:86	Cappa	86	10190	-14809	712	724	10190	24.6	463	124	41	150520
Cappaa:119	Cappaa	119	9890	-15110	273	276	9890	14.3	460	158	36	103821
Cappap:119	Cappap	119	10114	-14885	417	431	10114	17.9	506	139	35	115335
Cappp:86	Cappp	86	10325	-14674	732	769	10325	28.1	523	127	40	154234
Capppa:117	Capppa	117	10340	-14659	517	530	10340	28.0	554	129	34	107413
Capppp:117	Capppp	117	10272	-14727	482	501	10272	25.7	505	123	33	98785
Cp:21	Cp	21	9110	-15889	644	643	9110	48.0	527	284	59	316847
Cpa:37	Cpa	37	9954	-15045	1135	1135	9954	53.5	499	284	55	264995
Cpaa:59	Cpaa	59	10396	-14603	1102	1101	10396	55.3	488	281	47	140350
Cpaaa:83	Cpaaa	83	10520	-14479	952	947	10520	55.9	495	225	40	98460
Cpaaaa:114	Cpaaaa	114	10606	-14393	771	776	10606	52.9	511	218	35	84103
Cpaaap:114	Cpaaap	114	10720	-14279	776	789	10720	51.1	535	172	36	97196
Cpaap:83	Cpaap	83	10638	-14361	953	963	10638	49.8	551	197	39	111684
Cpaapa:120	Cpaapa	120	10622	-14377	669	701	10622	44.6	548	220	33	88698
Cpaapp:120	Cpaapp	120	10605	-14395	561	592	10605	39.2	560	173	34	95363
Cpap:59	Cpap	59	10567	-14432	1267	1268	10567	51.6	548	202	48	168894
Cpapa:85	Cpapa	85	10680	-14319	985	996	10680	42.7	584	201	40	137746
Cpapaa:115	Cpapaa	115	10697	-14302	706	734	10697	41.0	593	210	32	85155
Cpapap:115	Cpapap	115	10535	-14464	649	677	10535	43.3	575	248	33	100309
Cpapp:85	Cpapp	85	10640	-14359	903	925	10640	37.1	575	145	40	154990
Cpappd:116	Cpappd	116	10556	-14443	488	551	10556	39.0	605	183	33	99162
Cpappv:116	Cpappv	116	10486	-14513	590	627	10486	33.2	612	157	34	128365
Cpp:37	Cpp	37	10239	-14760	1394	1394	10239	46.2	585	256	54	323045
Cppa:59	Cppa	59	10701	-14298	1358	1356	10701	37.0	612	249	47	195115
Cppaa:88	Cppaa	88	10359	-14640	845	844	10359	23.5	588	258	41	162020
Cppaaa:120	Cppaaa	120	10305	-14694	617	615	10305	15.8	551	302	37	152063
Cppaap:120	Cppaap	120	10374	-14625	576	596	10374	16.0	570	249	35	129421
Cppap:88	Cppap	88	10491	-14508	846	870	10491	23.5	586	201	42	167003
Cppapa:121	Cppapa	121	10083	-14916	463	478	10083	17.2	537	230	33	87018
Cppapp:121	Cppapp	121	10408	-14591	594	604	10408	18.9	572	198	36	142150
Cppp:59	Cppp	59	10751	-14248	1413	1413	10751	39.7	589	168	47	203288
Cpppa:86	Cpppa	86	10452	-14547	796	813	10452	31.4	583	197	41	164523
Cpppaa:116	Cpppaa	116	10285	-14714	467	481	10285	27.9	569	237	35	117216
Cpppap:116	Cpppap	116	10472	-14527	554	570	10472	27.8	594	202	34	115928
Cpppp:86	Cpppp	86	10547	-14453	905	928	10547	26.3	571	151	39	158262
Cppppa:115	Cppppa	115	10369	-14630	508	520	10369	27.1	556	177	33	108033
Cppppp:115	Cppppp	115	10352	-14647	525	548	10352	24.0	584	156	35	134303
P3:10	P3	10	8481	-16518	216	215	8481	37.0	605	221	61	503861
D:25	D	25	9335	-15665	794	794	9335	37.5	627	253	56	469689
Da:47	Da	47	10454	-14545	1335	1335	10454	34.3	549	139	50	301371
Daa:76	Daa	76	9388	-15611	235	234	9388	17.1	399	155	43	97914
Daaa:103	Daaa	103	9419	-15580	115	113	9419	13.4	360	174	37	74082
Daap:103	Daap	103	9440	-15559	98	100	9440	20.3	381	153	36	60728
Dap:76	Dap	76	9610	-15389	386	385	9610	20.1	481	147	45	142158
Dapa:102	Dapa	102	9410	-15589	104	107	9410	15.8	362	177	37	77043
Dapp:102	Dapp	102	9409	-15590	70	80	9409	15.7	465	178	37	25932
Dp:47	Dp	47	9681	-15318	665	665	9681	21.4	569	203	50	262151
Dpa:75	Dpa	75	9398	-15601	228	227	9398	15.7	514	283	42	114574
Dpaa:105	Dpaa	105	9652	-15347	285	279	9652	21.3	521	338	34	86091
Dpap:105	Dpap	105	9497	-15502	70	78	9497	14.5	526	310	38	106798
Dpp:75	Dpp	75	9594	-15405	333	336	9594	20.1	542	212	44	131755
Dppa:103	Dppa	103	9492	-15507	69	79	9492	20.7	506	312	35	75711
Dppp:103	Dppp	103	9427	-15573	-24	0	9427	21.6	530	257	37	35480
P4:25	P4	25	9058	-15941	373	377	9058	27.3	559	169	52	403767
Z2:68	Z2	68	9194	-15805	9	10	9194	17.0	446	224	44	153773
Z3:68	Z3	68	9203	-15796	29	28	9203	16.5	376	279	47	188155
