# Supplementary material for: Quantitative Differences in Nuclear β-catenin and TCF Pattern Embryonic Cells in C. elegans
Source: PLoS Genet. 2015 Oct 21;11(10):e1005585. doi: 10.1371/journal.pgen.1005585 (PMC4619327; doi:10.1371/journal.pgen.1005585)
Supplement: S1 Data — For each cell analyzed, birth time is given in column 3 and the average nuclear reporter intensity over the lifetime of the cell (corrected for background) is given in column 7 (“blot”). For information on each embryo’s strain information and experimental conditions, refer to S2 Table. (ZIP) [file pgen.1005585.s005.zip › CAs/CA20121017_PM_pal-1_pop-1i_L2.csv]

cellTime	cell	time	none	global	local	blot	cross	z	x	y	size	gweight
ABa:1	ABa	1	3983	-21016	-33	-33	3983	36.6	547	223	76	609612
ABal:4	ABal	4	4226	-20773	167	166	4226	43.3	574	273	70	628283
ABala:13	ABala	13	4070	-20929	162	161	4070	35.1	615	214	63	606513
ABalaa:24	ABalaa	24	3787	-21212	-17	-17	3787	31.5	636	211	57	523727
ABalaaa:40	ABalaaa	40	3750	-21249	-89	-89	3750	31.2	643	215	50	411593
ABalaaaa:58	ABalaaaa	58	3385	-21614	-67	-66	3385	32.8	628	202	44	211219
ABalaaaal:83	ABalaaaal	83	2845	-22154	-72	-76	2845	52.6	603	200	35	172697
ABalaaaala:117	ABalaaaala	117	2775	-22224	-69	-81	2775	52.3	627	185	32	241005
ABalaaaalp:117	ABalaaaalp	117	2785	-22214	-54	-62	2785	55.1	597	219	30	166436
ABalaaaar:83	ABalaaaar	83	2884	-22115	-64	-68	2884	45.2	578	173	37	191992
ABalaaaarl:113	ABalaaaarl	113	2762	-22237	-47	-55	2762	53.2	587	167	30	195659
ABalaaaarr:113	ABalaaaarr	113	2753	-22246	-26	-24	2753	49.3	618	138	33	236910
ABalaaap:58	ABalaaap	58	3405	-21595	-69	-70	3405	36.6	575	163	44	188111
ABalaaapa:83	ABalaaapa	83	2854	-22145	-109	-111	2854	60.1	546	167	35	127696
ABalaaapal:114	ABalaaapal	114	2814	-22185	-51	-58	2814	65.6	520	195	30	115670
ABalaaapar:114	ABalaaapar	114	2821	-22178	-27	-42	2821	64.0	550	168	31	153977
ABalaaapp:83	ABalaaapp	83	2870	-22129	-45	-49	2870	52.0	566	138	36	178259
ABalaaappl:115	ABalaaappl	115	2748	-22251	-42	-49	2748	55.0	591	134	30	197063
ABalaaappr:115	ABalaaappr	115	2823	-22176	-6	-4	2823	59.9	554	144	32	173486
ABalaap:40	ABalaap	40	3769	-21230	-17	-18	3769	19.6	575	231	52	288662
ABalaapa:58	ABalaapa	58	3353	-21646	-60	-64	3353	26.7	561	190	45	163994
ABalaapaa:84	ABalaapaa	84	2828	-22171	-84	-86	2828	45.7	536	142	36	193871
ABalaapaaa:116	ABalaapaaa	116	2773	-22226	-43	-54	2773	42.5	576	132	33	299099
ABalaapaap:116	ABalaapaap	116	2754	-22245	-31	-45	2754	49.4	569	120	31	221253
ABalaapap:84	ABalaapap	84	2858	-22141	-46	-48	2858	53.1	504	147	34	133580
ABalaapapa:115	ABalaapapa	115	2766	-22233	-29	-36	2766	51.2	541	104	31	195408
ABalaapapp:115	ABalaapapp	115	2774	-22225	-27	-22	2774	58.2	517	119	30	154773
ABalaapp:58	ABalaapp	58	3369	-21630	-61	-61	3369	32.1	502	191	44	130478
ABalaappa:83	ABalaappa	83	2862	-22137	-51	-57	2862	51.4	484	147	35	146284
ABalaappaa:115	ABalaappaa	115	2807	-22192	-31	-39	2807	45.6	526	153	30	201834
ABalaappap:115	ABalaappap	115	2735	-22264	-66	-66	2735	52.4	499	156	30	152190
ABalaappp:83	ABalaappp	83	2885	-22114	-50	-50	2885	55.5	440	157	36	126118
ABalaapppa:113	ABalaapppa	113	2780	-22219	-1	-13	2780	50.7	479	140	31	181554
ABalaapppp:113	ABalaapppp	113	2771	-22228	-32	-33	2771	55.8	455	143	31	151917
ABalap:24	ABalap	24	3807	-21192	-114	-115	3807	47.3	581	194	58	461146
ABalapa:40	ABalapa	40	3803	-21196	-100	-100	3803	47.1	611	176	51	361565
ABalapaa:58	ABalapaa	58	3404	-21595	-70	-71	3404	44.0	627	171	45	205703
ABalapaaa:84	ABalapaaa	84	2822	-22177	-55	-54	2822	53.8	629	236	35	159643
ABalapaaaa:120	ABalapaaaa	120	2807	-22192	-6	-6	2807	52.1	638	222	29	151472
ABalapaaap:120	ABalapaaap	120	2809	-22190	-41	-46	2809	57.4	626	255	32	151088
ABalapaap:84	ABalapaap	84	2854	-22145	-79	-83	2854	60.2	591	247	35	129392
ABalapaapa:118	ABalapaapa	118	2759	-22240	-84	-91	2759	52.7	625	285	33	175894
ABalapaapp:118	ABalapaapp	118	2819	-22180	-47	-46	2819	61.3	586	294	29	133227
ABalapap:58	ABalapap	58	3426	-21573	-89	-90	3426	52.8	579	194	43	152219
ABalapapa:84	ABalapapa	84	2856	-22143	-86	-89	2856	51.0	575	246	37	149658
ABalapapaa:116	ABalapapaa	116	2788	-22211	-104	-115	2788	50.6	582	273	31	157051
ABalapapap:116	ABalapapap	116	2819	-22180	-84	-79	2819	57.8	578	262	31	147140
ABalapapp:84	ABalapapp	84	2878	-22122	-46	-47	2878	58.2	545	269	35	122090
ABalapappa:117	ABalapappa	117	3381	-21618	420	411	3381	57.9	555	286	30	128672
ABalapappp:117	ABalapappp	117	3310	-21689	408	398	3310	65.1	514	285	30	98360
ABalapp:40	ABalapp	40	3787	-21213	-79	-79	3787	41.6	550	231	52	301833
ABalappa:58	ABalappa	58	3376	-21623	-104	-105	3376	43.6	551	203	42	141964
ABalappaa:84	ABalappaa	84	2835	-22164	-86	-89	2835	52.7	544	201	35	134740
ABalappaaa:116	ABalappaaa	116	2772	-22227	-106	-105	2772	55.9	571	209	29	143485
ABalappaap:116	ABalappaap	116	2810	-22189	-39	-44	2810	60.8	549	227	33	128642
ABalappap:84	ABalappap	84	2872	-22127	-74	-80	2872	56.4	501	245	36	122226
ABalappapa:118	ABalappapa	118	2821	-22178	-106	-103	2821	59.4	519	261	32	132529
ABalappapp:118	ABalappapp	118	2816	-22183	-44	-53	2816	58.6	454	267	30	129857
ABalappp:58	ABalappp	58	3414	-21585	-74	-74	3414	46.4	487	227	44	128072
ABalapppa:81	ABalapppa	81	2891	-22108	-54	-55	2891	52.1	465	250	36	113773
ABalapppaa:113	ABalapppaa	113	2759	-22240	-94	-101	2759	53.2	476	274	33	133033
ABalapppap:113	ABalapppap	113	2744	-22255	-96	-95	2744	55.6	427	290	31	117280
ABalapppp:81	ABalapppp	81	2890	-22109	-58	-61	2890	51.7	414	248	36	110266
ABalappppa:114	ABalappppa	114	3211	-21788	270	266	3211	58.4	403	256	32	124931
ABalappppp:114	ABalappppp	114	3182	-21817	273	273	3182	56.0	352	265	33	126724
ABalp:13	ABalp	13	4083	-20916	145	145	4083	33.8	555	314	64	509948
ABalpa:24	ABalpa	24	3766	-21233	-38	-38	3766	25.1	588	309	59	474314
ABalpaa:39	ABalpaa	39	3763	-21236	-96	-96	3763	33.0	619	303	50	359135
ABalpaaa:57	ABalpaaa	57	3385	-21614	-79	-80	3385	28.4	639	245	42	182319
ABalpaaaa:81	ABalpaaaa	81	2878	-22121	-77	-80	2878	41.5	615	184	37	205011
ABalpaaaaa:113	ABalpaaaaa	113	2730	-22269	-92	-110	2730	37.4	605	230	32	249197
ABalpaaaap:113	ABalpaaaap	113	2730	-22269	-72	-82	2730	42.4	602	247	31	217002
ABalpaaap:81	ABalpaaap	81	2877	-22122	-48	-54	2877	39.6	647	212	37	211661
ABalpaaapa:113	ABalpaaapa	113	2755	-22244	-76	-82	2755	40.0	631	261	32	268652
ABalpaaapp:113	ABalpaaapp	113	2716	-22283	-106	-111	2716	48.6	622	259	33	231382
ABalpaap:57	ABalpaap	57	3455	-21544	-42	-42	3455	31.9	568	249	45	147830
ABalpaapa:78	ABalpaapa	78	2984	-22015	-54	-58	2984	28.8	618	190	39	192770
ABalpaapaa:103	ABalpaapaa	103	2715	-22284	-14	-13	2715	41.7	654	174	33	265166
ABalpaapap:103	ABalpaapap	103	2732	-22267	-100	-106	2732	43.9	632	211	34	221160
ABalpaapp:78	ABalpaapp	78	2944	-22055	-69	-73	2944	31.6	565	233	38	145505
ABalpaappa:106	ABalpaappa	106	2715	-22284	-77	-89	2715	31.8	628	218	32	290939
ABalpaappp:106	ABalpaappp	106	2719	-22280	-62	-69	2719	31.1	580	226	36	296977
ABalpap:39	ABalpap	39	3783	-21216	-38	-39	3783	19.2	533	315	52	260177
ABalpapa:56	ABalpapa	56	3467	-21532	-48	-49	3467	19.8	601	283	46	186771
ABalpapaa:78	ABalpapaa	78	2945	-22054	-101	-104	2945	38.0	646	225	37	210072
ABalpapaaa:108	ABalpapaaa	108	2733	-22266	-52	-51	2733	35.0	663	243	32	292626
ABalpapaap:108	ABalpapaap	108	2728	-22271	-85	-88	2728	31.8	639	263	34	303714
ABalpapap:78	ABalpapap	78	2970	-22029	-65	-67	2970	25.6	645	234	39	209538
ABalpapapa:106	ABalpapapa	106	2754	-22245	-36	-36	2754	29.4	652	217	33	303794
ABalpapapp:106	ABalpapapp	106	2757	-22242	-22	-33	2757	25.1	626	250	34	268330
ABalpapp:56	ABalpapp	56	3446	-21553	-58	-59	3446	16.6	508	292	48	133901
ABalpappa:76	ABalpappa	76	2989	-22010	-54	-56	2989	17.6	586	214	40	154779
ABalpappaa:103	ABalpappaa	103	2706	-22293	-81	-91	2706	32.2	636	183	34	337792
ABalpappap:103	ABalpappap	103	2755	-22244	-45	-46	2755	23.6	609	202	35	291482
ABalpappp:76	ABalpappp	76	2975	-22024	-30	-35	2975	17.3	524	241	40	111648
ABalpapppa:103	ABalpapppa	103	2705	-22294	-56	-55	2705	17.6	570	215	35	273856
ABalpapppp:103	ABalpapppp	103	2723	-22276	-9	-13	2723	22.1	521	238	37	195594
ABalpp:24	ABalpp	24	3868	-21131	-29	-30	3868	42.0	509	357	58	478203
ABalppa:39	ABalppa	39	3793	-21206	-65	-66	3793	36.1	553	360	51	384374
ABalppaa:58	ABalppaa	58	3377	-21622	-79	-78	3377	33.4	624	293	42	201120
ABalppaaa:83	ABalppaaa	83	2819	-22180	-94	-98	2819	30.9	602	256	37	219830
ABalppaaaa:114	ABalppaaaa	114	2749	-22250	-32	-40	2749	26.5	583	283	30	272276
ABalppaaap:114	ABalppaaap	114	2698	-22301	-67	-67	2698	22.9	556	291	32	268269
ABalppaap:83	ABalppaap	83	2852	-22147	-27	-27	2852	23.9	594	292	38	219166
ABalppaapa:112	ABalppaapa	112	2692	-22307	-48	-48	2692	17.3	575	308	31	280145
ABalppaapp:112	ABalppaapp	112	2686	-22313	-38	-44	2686	17.7	542	321	34	258708
ABalppap:58	ABalppap	58	3443	-21556	-51	-55	3443	28.6	564	314	47	184997
ABalppapa:79	ABalppapa	79	2931	-22068	-46	-51	2931	20.1	612	255	38	185732
ABalppapaa:108	ABalppapaa	108	2745	-22254	-10	-20	2745	20.0	597	249	32	270338
ABalppapap:108	ABalppapap	108	2728	-22271	4	5	2728	19.7	615	282	34	312722
ABalppapp:79	ABalppapp	79	2959	-22040	-4	-8	2959	20.3	561	275	38	140787
ABalppappa:106	ABalppappa	106	2670	-22329	-54	-54	2670	16.0	576	268	34	273410
ABalppappp:106	ABalppappp	106	2691	-22308	-31	-33	2691	15.8	533	277	33	209376
ABalppp:39	ABalppp	39	3771	-21228	-53	-53	3771	25.7	458	358	53	291106
ABalpppa:56	ABalpppa	56	3459	-21540	-71	-75	3459	31.8	522	329	44	167583
ABalpppaa:79	ABalpppaa	79	2893	-22106	-54	-65	2893	35.9	594	284	37	202008
ABalpppaaa:112	ABalpppaaa	112	2737	-22262	0	-3	2737	23.2	573	323	32	254846
ABalpppaap:112	ABalpppaap	112	2798	-22201	26	18	2798	30.6	552	329	31	257135
ABalpppap:79	ABalpppap	79	2947	-22052	-65	-67	2947	31.5	561	317	39	184646
ABalpppapa:106	ABalpppapa	106	2695	-22305	-36	-43	2695	25.3	539	312	34	249603
ABalpppapp:106	ABalpppapp	106	2691	-22308	-62	-63	2691	28.9	548	354	35	275651
ABalpppp:56	ABalpppp	56	3472	-21527	-40	-41	3472	27.2	458	327	45	135062
ABalppppa:78	ABalppppa	78	2965	-22034	-53	-56	2965	41.6	545	283	37	157788
ABalppppaa:107	ABalppppaa	107	2716	-22283	-58	-65	2716	38.1	565	309	33	253637
ABalppppap:107	ABalppppap	107	2709	-22290	-39	-45	2709	39.5	533	321	32	207548
ABalppppp:78	ABalppppp	78	2965	-22034	-75	-76	2965	34.2	504	304	40	142029
ABalpppppa:102	ABalpppppa	102	2708	-22291	-37	-45	2708	32.2	515	318	32	195987
ABalpppppp:102	ABalpppppp	102	2705	-22294	-30	-34	2705	34.7	480	327	35	197992
ABar:4	ABar	4	4078	-20922	105	105	4078	37.0	507	153	73	638305
ABara:13	ABara	13	3862	-21137	62	62	3862	24.3	486	169	65	378677
ABaraa:24	ABaraa	24	3698	-21301	-55	-56	3698	22.8	546	176	58	351211
ABaraaa:40	ABaraaa	40	3762	-21237	-47	-47	3762	28.1	580	148	52	356782
ABaraaaa:58	ABaraaaa	58	3368	-21631	-46	-47	3368	27.4	568	127	43	169011
ABaraaaaa:82	ABaraaaaa	82	2859	-22140	-20	-20	2859	40.4	630	171	37	208086
ABaraaaaaa:116	ABaraaaaaa	116	2764	-22235	-31	-22	2764	43.6	654	254	31	235384
ABaraaaaap:116	ABaraaaaap	116	2733	-22266	25	26	2733	42.0	670	215	30	207334
ABaraaaap:82	ABaraaaap	82	2898	-22101	1	-1	2898	33.2	570	177	35	171744
ABaraaaapa:115	ABaraaaapa	115	2772	-22227	-86	-97	2772	40.6	602	192	31	210721
ABaraaaapp:115	ABaraaaapp	115	2790	-22209	-27	-34	2790	40.5	559	202	33	217291
ABaraaap:58	ABaraaap	58	3426	-21574	-63	-66	3426	35.9	521	137	44	160876
ABaraaapa:79	ABaraaapa	79	2986	-22013	-51	-53	2986	37.3	573	125	39	188194
ABaraaapaa:105	ABaraaapaa	105	2747	-22252	-28	-33	2747	47.8	643	175	33	230582
ABaraaapap:105	ABaraaapap	105	2753	-22246	-98	-110	2753	42.7	602	157	35	251711
ABaraaapp:79	ABaraaapp	79	2940	-22059	-41	-41	2940	33.6	510	160	36	138872
ABaraaappa:109	ABaraaappa	109	2736	-22263	-88	-94	2736	34.6	582	156	31	244577
ABaraaappp:109	ABaraaappp	109	2742	-22257	-65	-60	2742	33.2	551	176	34	239733
ABaraap:40	ABaraap	40	3713	-21286	-56	-55	3713	17.0	492	171	52	211577
ABaraapa:58	ABaraapa	58	3394	-21605	-22	-22	3394	19.0	511	147	44	127491
ABaraapaa:81	ABaraapaa	81	2874	-22125	-15	-15	2874	26.4	602	157	36	210063
ABaraapaaa:114	ABaraapaaa	114	2801	-22198	30	29	2801	28.8	640	168	33	285276
ABaraapaap:114	ABaraapaap	114	2788	-22211	-14	-16	2788	32.4	613	136	30	223193
ABaraapap:81	ABaraapap	81	2822	-22177	-76	-82	2822	21.4	546	185	37	163268
ABaraapapa:112	ABaraapapa	112	2732	-22267	-28	-24	2732	21.9	592	167	32	207243
ABaraapapp:112	ABaraapapp	112	2756	-22243	-24	-29	2756	26.0	561	215	32	219808
ABaraapp:58	ABaraapp	58	3426	-21573	7	7	3426	17.9	438	167	48	104625
ABaraappa:79	ABaraappa	79	2910	-22089	-42	-44	2910	17.7	502	174	38	121963
ABaraappaa:106	ABaraappaa	106	2753	-22246	-16	-24	2753	20.2	561	178	33	234683
ABaraappap:106	ABaraappap	106	2690	-22309	-34	-41	2690	20.9	525	197	34	148941
ABaraappp:79	ABaraappp	79	2902	-22097	-30	-32	2902	22.6	453	165	38	126888
ABaraapppa:108	ABaraapppa	108	2685	-22314	-54	-64	2685	23.9	525	166	31	185855
ABaraapppp:108	ABaraapppp	108	2712	-22287	-72	-80	2712	24.8	485	180	35	175956
ABarap:24	ABarap	24	3718	-21281	-41	-40	3718	25.8	461	141	58	345310
ABarapa:40	ABarapa	40	3788	-21211	-34	-34	3788	34.9	503	115	51	325959
ABarapaa:58	ABarapaa	58	3400	-21599	-15	-17	3400	30.8	499	108	42	155176
ABarapaaa:83	ABarapaaa	83	2814	-22185	-67	-66	2814	25.8	572	132	36	200406
ABarapaaaa:114	ABarapaaaa	114	2744	-22255	-11	-12	2744	26.8	592	136	31	255706
ABarapaaap:114	ABarapaaap	114	2750	-22249	-21	-21	2750	21.4	556	136	31	250571
ABarapaap:83	ABarapaap	83	2832	-22167	-26	-26	2832	21.0	518	132	36	163426
ABarapaapa:113	ABarapaapa	113	2750	-22249	-23	-24	2750	24.5	535	120	32	291052
ABarapaapp:113	ABarapaapp	113	2689	-22310	-74	-76	2689	21.2	501	124	33	257238
ABarapap:58	ABarapap	58	3389	-21610	-86	-86	3389	38.2	446	125	43	154631
ABarapapa:81	ABarapapa	81	2898	-22101	-56	-56	2898	32.1	529	105	37	177743
ABarapapaa:109	ABarapapaa	109	2706	-22293	-65	-74	2706	35.5	580	120	32	271403
ABarapapap:109	ABarapapap	109	2728	-22271	-10	-10	2728	31.0	555	106	32	270229
ABarapapp:81	ABarapapp	81	2935	-22064	-23	-27	2935	35.3	489	112	39	184104
ABarapappa:108	ABarapappa	108	2760	-22239	-34	-41	2760	34.1	533	129	33	291356
ABarapappp:108	ABarapappp	108	2714	-22285	-62	-66	2714	31.3	511	95	32	252169
ABarapp:40	ABarapp	40	3741	-21258	-43	-43	3741	20.6	426	145	52	238763
ABarappa:58	ABarappa	58	3410	-21589	-19	-19	3410	28.0	434	106	45	162980
ABarappaa:82	ABarappaa	82	2843	-22156	-30	-31	2843	24.0	471	118	37	174574
ABarappaaa:113	ABarappaaa	113	2712	-22287	-77	-88	2712	28.2	492	127	31	233894
ABarappaap:113	ABarappaap	113	2742	-22257	-20	-20	2742	30.0	471	99	32	260830
ABarappap:82	ABarappap	82	2906	-22094	-16	-18	2906	32.6	447	125	39	171289
ABarappapa:111	ABarappapa	111	2741	-22258	-58	-71	2741	37.0	493	117	32	247597
ABarappapp:111	ABarappapp	111	2708	-22291	-73	-81	2708	37.3	461	101	33	264905
ABarappp:58	ABarappp	58	3400	-21599	-42	-41	3400	25.7	378	141	45	124730
ABarapppa:80	ABarapppa	80	2917	-22082	-90	-94	2917	42.8	477	127	37	160865
ABarapppaa:109	ABarapppaa	109	2810	-22189	22	10	2810	41.1	530	123	33	279966
ABarapppap:109	ABarapppap	109	2701	-22298	-113	-120	2701	45.8	500	127	31	197148
ABarapppp:80	ABarapppp	80	2895	-22104	-72	-76	2895	41.1	410	135	37	141355
ABarappppa:108	ABarappppa	108	2707	-22292	-79	-82	2707	41.3	469	138	32	216038
ABarappppp:108	ABarappppp	108	2727	-22272	-51	-52	2727	45.3	431	117	35	223579
ABarp:13	ABarp	13	4113	-20887	186	186	4113	48.2	429	146	66	481163
ABarpa:24	ABarpa	24	3786	-21213	-105	-105	3786	50.8	490	148	59	414103
ABarpaa:40	ABarpaa	40	3827	-21172	-98	-99	3827	53.3	532	149	52	295796
ABarpaaa:57	ABarpaaa	57	3469	-21530	-61	-63	3469	49.7	554	131	44	170743
ABarpaaaa:81	ABarpaaaa	81	2949	-22050	-20	-20	2949	56.0	596	151	37	151187
ABarpaaaaa:110	ABarpaaaaa	110	2782	-22217	-3	0	2782	57.8	619	171	31	170561
ABarpaaaap:110	ABarpaaaap	110	2793	-22206	-38	-47	2793	61.7	586	186	32	140522
ABarpaaap:81	ABarpaaap	81	2934	-22065	-76	-86	2934	63.1	565	205	34	105978
ABarpaaapa:111	ABarpaaapa	111	2794	-22205	-42	-43	2794	63.0	599	231	32	143004
ABarpaaapp:111	ABarpaaapp	111	2823	-22176	-54	-53	2823	65.2	560	265	30	117694
ABarpaap:57	ABarpaap	57	3448	-21551	-127	-128	3448	58.8	517	184	44	127008
ABarpaapa:80	ABarpaapa	80	2961	-22038	-51	-54	2961	63.4	527	222	35	95921
ABarpaapaa:110	ABarpaapaa	110	2795	-22204	-58	-68	2795	66.5	553	212	30	85255
ABarpaapap:110	ABarpaapap	110	2798	-22201	-50	-60	2798	64.9	498	232	32	98451
ABarpaapp:80	ABarpaapp	80	2900	-22099	-113	-122	2900	62.4	469	255	38	113767
ABarpaappa:110	ABarpaappa	110	2789	-22210	-59	-57	2789	64.4	477	270	31	121546
ABarpaappp:110	ABarpaappp	110	2798	-22201	-42	-51	2798	64.5	427	275	31	106746
ABarpap:40	ABarpap	40	3786	-21213	-63	-63	3786	44.7	473	186	53	286191
ABarpapa:57	ABarpapa	57	3470	-21529	-58	-62	3470	50.5	497	159	43	138718
ABarpapaa:81	ABarpapaa	81	2891	-22108	-100	-103	2891	60.2	515	160	34	101255
ABarpapaaa:109	ABarpapaaa	109	2743	-22256	-65	-65	2743	54.1	532	158	31	138479
ABarpapaap:109	ABarpapaap	109	2718	-22281	-72	-71	2718	48.6	553	151	30	171222
ABarpapap:81	ABarpapap	81	2940	-22059	-80	-84	2940	62.3	479	200	34	88473
ABarpapapa:110	ABarpapapa	110	2758	-22241	-81	-84	2758	57.4	508	185	30	112329
ABarpapapp:110	ABarpapapp	110	2784	-22215	-68	-71	2784	64.3	471	205	30	101504
ABarpapp:57	ABarpapp	57	3449	-21550	-56	-56	3449	50.7	439	188	44	124990
ABarpappa:81	ABarpappa	81	2923	-22076	-57	-61	2923	63.2	469	155	36	112885
ABarpappaa:113	ABarpappaa	113	2787	-22212	-20	-21	2787	63.3	502	142	29	140704
ABarpappap:113	ABarpappap	113	2811	-22188	-61	-62	2811	62.6	466	170	32	119225
ABarpappp:81	ABarpappp	81	2896	-22103	-99	-100	2896	59.5	428	204	37	105772
ABarpapppa:111	ABarpapppa	111	2761	-22238	-82	-84	2761	61.0	454	231	31	116925
ABarpapppp:111	ABarpapppp	111	2809	-22190	-57	-63	2809	64.4	422	218	31	95702
ABarpp:24	ABarpp	24	3821	-21178	-60	-59	3821	56.0	377	166	58	336014
ABarppa:40	ABarppa	40	3817	-21182	-122	-123	3817	59.9	452	182	50	219924
ABarppaa:57	ABarppaa	57	3477	-21522	-85	-91	3477	62.1	464	195	42	111292
ABarppaaa:82	ABarppaaa	82	2895	-22104	-102	-107	2895	63.9	434	290	37	115557
ABarppaaaa:114	ABarppaaaa	114	2765	-22234	-91	-93	2765	62.4	435	308	29	131738
ABarppaaap:114	ABarppaaap	114	2802	-22197	-86	-89	2802	62.4	392	325	33	142010
ABarppaap:82	ABarppaap	82	2898	-22101	-151	-135	2898	64.3	377	302	37	109716
ABarppaapa:113	ABarppaapa	113	2809	-22190	-63	-70	2809	61.7	350	334	32	144722
ABarppaapp:113	ABarppaapp	113	2920	-22079	-163	-107	2920	65.2	318	312	30	111019
ABarppap:57	ABarppap	57	3446	-21553	-104	-102	3446	56.7	420	231	44	120996
ABarppapa:81	ABarppapa	81	2934	-22065	-51	-55	2934	54.4	392	292	38	129520
ABarppapaa:113	ABarppapaa	113	2775	-22224	-90	-96	2775	54.5	389	310	33	157124
ABarppapap:113	ABarppapap	113	2763	-22236	-138	-135	2763	54.3	347	318	33	162290
ABarppapp:81	ABarppapp	81	2962	-22037	-145	-116	2962	53.6	328	297	39	143332
ABarppappa:113	ABarppappa	113	3312	-21687	282	279	3312	54.0	310	324	33	175061
ABarppappp:113	ABarppappp	113	3358	-21641	173	215	3358	52.1	257	306	34	169720
ABarppp:40	ABarppp	40	3790	-21209	-112	-113	3790	52.5	367	160	50	230589
ABarpppa:58	ABarpppa	58	3401	-21598	-117	-119	3401	62.2	379	169	44	123788
ABarpppaa:82	ABarpppaa	82	2922	-22077	-43	-50	2922	64.3	404	241	35	100436
ABarpppaaa:114	ABarpppaaa	114	2901	-22098	-33	-40	2901	66.6	398	255	29	81256
ABarpppaap:114	ABarpppaap	114	2777	-22222	-85	-90	2777	63.7	363	288	31	120230
ABarpppap:82	ABarpppap	82	2879	-22120	-110	-100	2879	65.6	348	242	36	92585
ABarpppapa:114	ABarpppapa	114	2802	-22197	-98	-100	2802	66.3	357	250	31	81818
ABarpppapp:114	ABarpppapp	114	2830	-22169	-166	-97	2830	66.3	310	253	30	95166
ABarpppp:58	ABarpppp	58	3433	-21566	-73	-72	3433	52.5	347	199	46	130863
ABarppppa:82	ABarppppa	82	2880	-22119	-83	-87	2880	56.0	381	222	38	123607
ABarppppaa:113	ABarppppaa	113	2748	-22251	-133	-141	2748	63.7	378	220	31	105899
ABarppppap:113	ABarppppap	113	2821	-22178	-34	-32	2821	62.9	328	225	31	117199
ABarppppp:82	ABarppppp	82	2918	-22081	-134	-117	2918	57.6	319	234	38	127089
ABarpppppa:114	ABarpppppa	114	3171	-21828	192	201	3171	61.0	296	242	33	138791
ABarpppppp:114	ABarpppppp	114	3200	-21799	108	127	3200	62.5	244	237	33	146354
ABp:1	ABp	1	4035	-20964	7	6	4035	42.6	351	153	80	660440
ABpl:4	ABpl	4	4158	-20841	116	116	4158	52.8	375	248	70	434816
ABpla:13	ABpla	13	4184	-20815	225	224	4184	55.4	492	248	63	367735
ABplaa:24	ABplaa	24	3831	-21168	-70	-71	3831	55.2	555	271	58	389042
ABplaaa:39	ABplaaa	39	3767	-21232	-147	-148	3767	53.6	606	262	51	314571
ABplaaaa:57	ABplaaaa	57	3488	-21511	-76	-78	3488	43.7	637	244	44	191354
ABplaaaaa:79	ABplaaaaa	79	2927	-22072	-82	-85	2927	41.4	624	276	37	172416
ABplaaaaaa:110	ABplaaaaaa	110	2747	-22252	-37	-45	2747	38.7	610	335	33	227011
ABplaaaaap:110	ABplaaaaap	110	2718	-22281	-79	-84	2718	33.3	593	307	33	244727
ABplaaaap:79	ABplaaaap	79	2989	-22010	-65	-70	2989	53.2	609	288	38	140666
ABplaaaapa:108	ABplaaaapa	108	2746	-22253	-64	-66	2746	44.1	591	306	32	196578
ABplaaaapp:108	ABplaaaapp	108	2761	-22238	-49	-54	2761	48.4	548	311	33	142085
ABplaaap:57	ABplaaap	57	3436	-21563	-145	-149	3436	54.0	585	248	45	146574
ABplaaapa:78	ABplaaapa	78	2963	-22036	-88	-90	2963	58.7	578	301	38	128261
ABplaaapaa:107	ABplaaapaa	107	2763	-22236	-52	-58	2763	52.2	578	315	31	151947
ABplaaapap:107	ABplaaapap	107	2769	-22230	-69	-68	2769	56.4	537	328	33	150310
ABplaaapp:78	ABplaaapp	78	2988	-22011	-99	-100	2988	57.3	526	324	39	116456
ABplaaappa:104	ABplaaappa	104	2716	-22283	-74	-81	2716	54.5	515	319	30	115501
ABplaaappp:104	ABplaaappp	104	2784	-22215	4	-2	2784	54.5	473	334	34	132670
ABplaap:39	ABplaap	39	3778	-21221	-135	-137	3778	48.7	528	313	52	316595
ABplaapa:57	ABplaapa	57	3472	-21527	-89	-90	3472	47.6	607	312	46	199773
ABplaapaa:79	ABplaapaa	79	2938	-22061	-101	-103	2938	45.3	618	322	38	185584
ABplaapaaa:107	ABplaapaaa	107	2736	-22263	-27	-29	2736	42.6	630	308	33	201414
ABplaapaap:107	ABplaapaap	107	2746	-22253	-73	-76	2746	47.6	603	341	33	186408
ABplaapap:79	ABplaapap	79	3017	-21982	-71	-77	3017	48.6	554	358	39	163511
ABplaapapa:106	ABplaapapa	106	2745	-22254	-101	-107	2745	52.1	570	352	33	175417
ABplaapapp:106	ABplaapapp	106	2769	-22230	-66	-70	2769	53.9	518	363	33	158400
ABplaapp:57	ABplaapp	57	3476	-21523	-90	-92	3476	47.2	525	305	48	172293
ABplaappa:77	ABplaappa	77	2935	-22064	-100	-105	2935	46.9	553	312	37	143964
ABplaappaa:109	ABplaappaa	109	2793	-22206	-41	-45	2793	44.9	553	356	31	195462
ABplaappap:109	ABplaappap	109	2718	-22281	-137	-145	2718	46.2	513	353	34	201305
ABplaappp:77	ABplaappp	77	2999	-22000	-86	-86	2999	45.0	481	321	40	129954
ABplaapppa:103	ABplaapppa	103	2741	-22258	-72	-73	2741	46.0	473	302	35	154049
ABplaapppp:103	ABplaapppp	103	2774	-22225	-27	-27	2774	46.8	430	312	35	139676
ABplap:24	ABplap	24	3833	-21166	-45	-45	3833	57.3	438	274	59	346844
ABplapa:40	ABplapa	40	3817	-21182	-92	-92	3817	60.8	523	248	52	244105
ABplapaa:58	ABplapaa	58	3410	-21589	-88	-92	3410	61.1	554	284	42	120283
ABplapaaa:82	ABplapaaa	82	2873	-22126	-138	-140	2873	60.7	503	295	37	98741
ABplapaaaa:110	ABplapaaaa	110	2750	-22249	-83	-86	2750	51.8	511	287	33	116866
ABplapaaap:110	ABplapaaap	110	2706	-22293	-84	-90	2706	59.1	476	312	32	109743
ABplapaap:82	ABplapaap	82	2862	-22137	-82	-82	2862	59.1	450	344	37	112931
ABplapaapa:111	ABplapaapa	111	2739	-22260	-46	-54	2739	61.1	466	345	36	147621
ABplapaapp:111	ABplapaapp	111	2719	-22280	-80	-86	2719	54.6	406	360	30	115968
ABplapap:58	ABplapap	58	3445	-21554	-68	-69	3445	59.6	484	273	44	117510
ABplapapa:80	ABplapapa	80	2882	-22117	-104	-107	2882	53.2	423	327	37	101559
ABplapapaa:108	ABplapapaa	108	2722	-22277	-61	-63	2722	46.4	400	349	35	158282
ABplapapap:108	ABplapapap	108	2753	-22246	-30	-43	2753	39.0	382	343	35	176197
ABplapapp:80	ABplapapp	80	2895	-22104	-87	-87	2895	51.6	379	364	39	138945
ABplapappa:111	ABplapappa	111	2767	-22232	-23	-24	2767	49.0	368	356	34	152124
ABplapappp:111	ABplapappp	111	2878	-22121	28	29	2878	48.8	327	364	35	161648
ABplapp:40	ABplapp	40	3794	-21205	-105	-106	3794	58.0	435	303	53	248397
ABplappa:57	ABplappa	57	3419	-21580	-108	-108	3419	58.2	514	336	46	148066
ABplappaa:81	ABplappaa	81	2944	-22055	-49	-51	2944	51.4	482	363	37	141860
ABplappaaa:111	ABplappaaa	111	2803	-22196	0	-11	2803	51.0	485	369	32	159070
ABplappaap:111	ABplappaap	111	2736	-22263	-64	-71	2736	51.5	442	369	34	164995
ABplappap:81	ABplappap	81	2949	-22050	-25	-30	2949	45.4	442	365	38	141955
ABplappapa:108	ABplappapa	108	2730	-22269	-79	-91	2730	43.5	463	351	32	154310
ABplappapp:108	ABplappapp	108	2743	-22256	-37	-41	2743	40.7	427	350	34	163406
ABplappp:57	ABplappp	57	3465	-21534	-107	-105	3465	57.9	431	318	47	145578
ABplapppa:79	ABplapppa	79	2906	-22093	-77	-81	2906	42.8	395	360	40	155040
ABplapppaa:108	ABplapppaa	108	2748	-22251	-67	-71	2748	41.4	359	373	34	167117
ABplapppap:108	ABplapppap	108	2763	-22236	-123	-93	2763	40.8	320	360	33	158936
ABplapppp:79	ABplapppp	79	2969	-22030	-66	-66	2969	42.1	336	365	40	146252
ABplappppa:108	ABplappppa	108	3701	-21298	606	646	3701	36.0	247	357	36	197891
ABplappppp:108	ABplappppp	108	3809	-21190	796	814	3809	39.1	288	366	33	149636
ABplp:13	ABplp	13	4180	-20819	206	205	4180	51.0	383	325	64	459740
ABplpa:24	ABplpa	24	3785	-21214	-88	-88	3785	43.3	410	367	59	503105
ABplpaa:40	ABplpaa	40	3770	-21229	-148	-149	3770	47.0	472	372	50	321747
ABplpaaa:58	ABplpaaa	58	3411	-21588	-103	-103	3411	39.8	574	356	44	207525
ABplpaaaa:80	ABplpaaaa	80	2927	-22072	-47	-49	2927	32.9	621	325	38	206922
ABplpaaaaa:110	ABplpaaaaa	110	2776	-22223	11	8	2776	28.2	618	314	33	223817
ABplpaaaap:110	ABplpaaaap	110	2750	-22249	-21	-22	2750	32.3	592	355	35	268220
ABplpaaap:80	ABplpaaap	80	2873	-22126	-81	-85	2873	36.8	578	359	38	201977
ABplpaaapa:112	ABplpaaapa	112	2763	-22236	-44	-47	2763	40.5	582	364	32	220227
ABplpaaapp:112	ABplpaaapp	112	2750	-22249	-46	-52	2750	37.6	526	373	34	228868
ABplpaap:58	ABplpaap	58	3416	-21583	-135	-139	3416	43.4	503	361	43	171060
ABplpaapa:79	ABplpaapa	79	2993	-22006	-20	-19	2993	36.1	541	365	37	180072
ABplpaapaa:108	ABplpaapaa	108	2739	-22260	-10	-12	2739	30.0	513	365	32	211302
ABplpaapap:108	ABplpaapap	108	2795	-22204	-19	-26	2795	41.5	493	381	33	207538
ABplpaapp:79	ABplpaapp	79	2928	-22071	-106	-109	2928	38.4	496	364	37	159854
ABplpaappa:107	ABplpaappa	107	2757	-22242	-34	-35	2757	32.2	479	374	33	212422
ABplpaappp:107	ABplpaappp	107	2779	-22220	-4	-8	2779	38.6	445	384	32	184219
ABplpap:40	ABplpap	40	3748	-21251	-97	-97	3748	35.2	378	378	51	339857
ABplpapa:57	ABplpapa	57	3470	-21529	-78	-81	3470	34.1	466	373	44	188528
ABplpapaa:78	ABplpapaa	78	2944	-22055	-44	-45	2944	21.3	535	328	40	154850
ABplpapaaa:107	ABplpapaaa	107	2716	-22283	-21	-28	2716	19.5	506	288	33	128912
ABplpapaap:107	ABplpapaap	107	2692	-22307	-3	-3	2692	17.5	480	293	32	101828
ABplpapap:78	ABplpapap	78	2936	-22063	-28	-32	2936	23.1	484	347	39	152131
ABplpapapa:109	ABplpapapa	109	2728	-22271	29	31	2728	18.7	470	323	32	119972
ABplpapapp:109	ABplpapapp	109	2724	-22275	-36	-39	2724	20.2	428	347	35	172245
ABplpapp:57	ABplpapp	57	3433	-21566	-41	-42	3433	24.6	404	347	45	136763
ABplpappa:79	ABplpappa	79	2890	-22109	-68	-69	2890	16.4	494	298	38	98778
ABplpappaa:107	ABplpappaa	107	2715	-22284	-17	-19	2715	14.2	496	254	35	143040
ABplpappap:107	ABplpappap	107	2702	-22297	-21	-19	2702	16.2	447	285	34	123245
ABplpappp:79	ABplpappp	79	2875	-22124	-37	-42	2875	17.4	439	311	37	85469
ABplpapppa:110	ABplpapppa	110	2666	-22333	-29	-31	2666	14.9	426	311	35	105953
ABplpapppp:110	ABplpapppp	110	2703	-22296	-26	-30	2703	18.3	377	333	36	167577
ABplpp:24	ABplpp	24	3817	-21183	-95	-95	3817	47.3	317	350	58	433331
ABplppa:40	ABplppa	40	3761	-21238	-134	-134	3761	56.8	368	348	51	255289
ABplppaa:58	ABplppaa	58	3406	-21593	-60	-62	3406	48.0	461	372	44	173641
ABplppaaa:81	ABplppaaa	81	2865	-22134	-38	-41	2865	31.3	478	373	38	200215
ABplppaaaa:112	ABplppaaaa	112	2724	-22275	-31	-30	2724	24.7	473	348	38	241587
ABplppaaap:112	ABplppaaap	112	2788	-22211	2	-11	2788	33.6	435	358	30	208138
ABplppaap:81	ABplppaap	81	2848	-22151	-43	-43	2848	33.6	425	381	37	170830
ABplppaapa:113	ABplppaapa	113	2740	-22259	6	9	2740	27.7	414	368	33	189545
ABplppaapp:113	ABplppaapp	113	2749	-22250	-13	-11	2749	31.5	370	379	33	186529
ABplppap:58	ABplppap	58	3413	-21586	-157	-131	3413	49.3	405	346	43	141646
ABplppapa:80	ABplppapa	80	2890	-22109	-58	-58	2890	33.3	430	327	38	121552
ABplppapaa:109	ABplppapaa	109	2711	-22288	-63	-69	2711	30.6	423	332	34	181839
ABplppapap:109	ABplppapap	109	2717	-22282	-37	-48	2717	31.6	384	327	31	148943
ABplppapp:80	ABplppapp	80	2889	-22110	-67	-55	2889	33.8	362	344	38	133753
ABplppappa:111	ABplppappa	111	2764	-22235	-23	-39	2764	31.7	351	336	31	160759
ABplppappp:111	ABplppappp	111	2812	-22187	-39	-36	2812	33.1	309	343	31	166905
ABplppp:40	ABplppp	40	3787	-21212	-125	-125	3787	41.6	292	366	50	320851
ABplpppa:58	ABplpppa	58	3439	-21560	-67	-67	3439	37.6	403	374	45	171945
ABplpppaa:80	ABplpppaa	80	2937	-22062	6	4	2937	22.4	429	353	38	133808
ABplpppaaa:108	ABplpppaaa	108	2695	-22304	-58	-61	2695	25.2	395	342	33	160167
ABplpppaap:108	ABplpppaap	108	2774	-22225	0	11	2774	25.5	353	352	33	167669
ABplpppap:80	ABplpppap	80	2917	-22082	-17	-17	2917	27.1	378	368	38	148852
ABplpppapa:110	ABplpppapa	110	2938	-22061	143	150	2938	28.6	322	367	36	206799
ABplpppapp:110	ABplpppapp	110	2887	-22112	-44	-6	2887	29.8	274	361	29	193898
ABplpppp:58	ABplpppp	58	3443	-21556	-65	-66	3443	33.2	326	366	45	151922
ABplppppa:79	ABplppppa	79	2937	-22062	-10	-11	2937	18.5	386	326	39	98835
ABplppppaa:105	ABplppppaa	105	2720	-22279	-29	-33	2720	17.8	342	325	35	161714
ABplppppap:105	ABplppppap	105	2769	-22230	-53	-31	2769	21.2	293	338	34	158786
ABplppppp:79	ABplppppp	79	2944	-22055	-43	-35	2944	22.0	318	352	38	127560
ABplpppppa:110	ABplpppppa	110	3497	-21502	538	538	3497	24.2	253	340	33	178929
ABplpppppp:110	ABplpppppp	110	3692	-21307	640	669	3692	30.0	214	340	34	199485
ABpr:4	ABpr	4	3951	-21048	40	40	3951	27.8	306	156	70	255239
ABpra:13	ABpra	13	3848	-21151	54	54	3848	26.5	320	131	63	333401
ABpraa:24	ABpraa	24	3719	-21280	-62	-62	3719	36.8	375	110	59	429458
ABpraaa:39	ABpraaa	39	3764	-21235	-97	-97	3764	46.2	427	104	51	316156
ABpraaaa:57	ABpraaaa	57	3463	-21536	-53	-54	3463	49.6	455	98	45	171281
ABpraaaaa:80	ABpraaaaa	80	2929	-22070	-70	-82	2929	45.8	480	101	36	169037
ABpraaaaaa:109	ABpraaaaaa	109	2806	-22193	-13	-17	2806	49.0	486	100	31	199521
ABpraaaaap:109	ABpraaaaap	109	2738	-22261	-45	-44	2738	50.7	438	90	34	217784
ABpraaaap:80	ABpraaaap	80	2907	-22092	-69	-73	2907	52.6	474	96	36	148056
ABpraaaapa:108	ABpraaaapa	108	2777	-22222	-29	-32	2777	43.3	519	91	32	249656
ABpraaaapp:108	ABpraaaapp	108	2787	-22212	-4	-1	2787	46.5	465	81	33	227022
ABpraaap:57	ABpraaap	57	3472	-21527	-57	-56	3472	52.5	400	128	43	132984
ABpraaapa:79	ABpraaapa	79	2967	-22032	-27	-30	2967	58.5	432	113	37	132769
ABpraaapaa:108	ABpraaapaa	108	2744	-22255	-47	-48	2744	56.1	474	103	31	173327
ABpraaapap:108	ABpraaapap	108	2693	-22306	-112	-116	2693	62.7	449	124	33	164206
ABpraaapp:79	ABpraaapp	79	2997	-22002	-20	-25	2997	56.0	379	146	39	126014
ABpraaappa:106	ABpraaappa	106	2737	-22262	-70	-81	2737	55.5	427	111	34	191203
ABpraaappp:106	ABpraaappp	106	2738	-22261	-65	-80	2738	58.9	385	135	35	181853
ABpraap:39	ABpraap	39	3715	-21284	-82	-83	3715	28.6	353	122	53	285283
ABpraapa:56	ABpraapa	56	3461	-21538	-80	-81	3461	39.4	378	91	48	219435
ABpraapaa:78	ABpraapaa	78	2969	-22030	0	-1	2969	43.2	430	87	39	194131
ABpraapaaa:109	ABpraapaaa	109	2709	-22290	-55	-61	2709	26.7	450	105	34	274431
ABpraapaap:109	ABpraapaap	109	2716	-22283	-60	-69	2716	28.9	410	98	34	266278
ABpraapap:78	ABpraapap	78	2963	-22036	-63	-65	2963	49.0	388	100	38	154569
ABpraapapa:106	ABpraapapa	106	2727	-22272	-51	-55	2727	36.5	437	101	34	262321
ABpraapapp:106	ABpraapapp	106	2743	-22256	-35	-40	2743	39.8	399	85	34	221528
ABpraapp:56	ABpraapp	56	3452	-21547	-41	-40	3452	27.3	319	114	48	178072
ABpraappa:78	ABpraappa	78	2928	-22071	-45	-45	2928	36.0	384	89	40	204731
ABpraappaa:109	ABpraappaa	109	2744	-22255	-23	-33	2744	37.4	399	122	32	192248
ABpraappap:109	ABpraappap	109	2718	-22281	-61	-61	2718	36.8	363	77	32	239530
ABpraappp:78	ABpraappp	78	2995	-22004	-52	-58	2995	43.4	335	93	41	170197
ABpraapppa:105	ABpraapppa	105	2737	-22262	-70	-76	2737	47.0	380	95	35	226927
ABpraapppp:105	ABpraapppp	105	2716	-22283	-65	-68	2716	47.3	341	84	35	239729
ABprap:24	ABprap	24	3743	-21256	-106	-106	3743	46.1	276	122	59	442885
ABprapa:40	ABprapa	40	3790	-21209	-95	-98	3790	52.7	323	108	50	272392
ABprapaa:58	ABprapaa	58	3408	-21591	-90	-90	3408	55.5	342	105	42	130587
ABprapaaa:82	ABprapaaa	82	2871	-22128	-73	-75	2871	62.9	377	162	37	112584
ABprapaaaa:111	ABprapaaaa	111	2705	-22294	-115	-124	2705	62.0	390	178	32	109768
ABprapaaap:111	ABprapaaap	111	2815	-22184	2	-6	2815	65.3	348	177	27	90515
ABprapaap:82	ABprapaap	82	2900	-22099	-63	-74	2900	65.2	321	171	35	85470
ABprapaapa:113	ABprapaapa	113	2799	-22200	-58	-69	2799	64.4	316	184	31	111452
ABprapaapp:113	ABprapaapp	113	2792	-22207	-58	-77	2792	64.7	274	186	31	101652
ABprapap:58	ABprapap	58	3463	-21536	-57	-58	3463	54.4	304	150	42	117797
ABprapapa:81	ABprapapa	81	2888	-22111	-108	-110	2888	60.6	291	173	35	99227
ABprapapaa:110	ABprapapaa	110	2771	-22228	-66	-67	2771	61.8	316	157	32	113379
ABprapapap:110	ABprapapap	110	2772	-22227	-46	-51	2772	60.8	270	163	31	124537
ABprapapp:81	ABprapapp	81	2898	-22101	-94	-97	2898	61.6	222	196	37	119378
ABprapappa:112	ABprapappa	112	2876	-22123	-24	-41	2876	63.1	236	176	31	121095
ABprapappp:112	ABprapappp	112	2837	-22162	-119	-119	2837	61.0	192	184	35	162651
ABprapp:40	ABprapp	40	3824	-21175	-81	-82	3824	47.3	228	124	51	314453
ABprappa:58	ABprappa	58	3423	-21576	-82	-85	3423	55.9	255	112	45	143410
ABprappaa:81	ABprappaa	81	2921	-22078	-75	-86	2921	63.5	277	132	36	102082
ABprappaaa:109	ABprappaaa	109	2755	-22244	-30	-36	2755	62.3	326	111	34	154564
ABprappaap:109	ABprappaap	109	2738	-22261	-68	-66	2738	62.7	277	120	31	129124
ABprappap:81	ABprappap	81	2929	-22070	-49	-51	2929	62.4	224	145	36	114317
ABprappapa:110	ABprappapa	110	2786	-22213	-12	-19	2786	62.7	240	129	32	133725
ABprappapp:110	ABprappapp	110	2781	-22218	-39	-39	2781	63.0	206	147	29	155757
ABprappp:58	ABprappp	58	3419	-21580	-115	-117	3419	56.7	210	167	46	139465
ABprapppa:80	ABprapppa	80	3002	-21997	-32	-36	3002	60.0	186	173	38	128729
ABprapppaa:106	ABprapppaa	106	2752	-22247	-50	-52	2752	58.1	183	145	34	181002
ABprapppap:106	ABprapppap	106	2975	-22024	-69	-1	2975	53.9	159	172	35	211269
ABprapppp:80	ABprapppp	80	3043	-21956	-86	-65	3043	51.5	136	201	38	163927
ABprappppa:109	ABprappppa	109	4152	-20847	1018	1015	4152	49.7	138	185	33	208321
ABprappppp:109	ABprappppp	109	4081	-20918	842	847	4081	42.7	117	217	35	225577
ABprp:13	ABprp	13	3830	-21170	22	22	3830	23.5	226	218	63	312077
ABprpa:24	ABprpa	24	3693	-21306	-59	-59	3693	20.8	263	150	59	314546
ABprpaa:40	ABprpaa	40	3732	-21267	-95	-95	3732	31.0	275	104	51	315344
ABprpaaa:58	ABprpaaa	58	3460	-21539	-46	-47	3460	43.9	298	88	44	156524
ABprpaaaa:79	ABprpaaaa	79	2925	-22074	-105	-115	2925	60.0	364	113	37	98315
ABprpaaaaa:108	ABprpaaaaa	108	2818	-22182	-22	-34	2818	65.5	426	163	30	78253
ABprpaaaap:108	ABprpaaaap	108	2733	-22266	-81	-89	2733	66.2	385	145	31	76791
ABprpaaap:79	ABprpaaap	79	2953	-22046	-72	-76	2953	59.2	309	112	36	97393
ABprpaaapa:108	ABprpaaapa	108	2727	-22272	-68	-77	2727	64.2	397	118	32	111265
ABprpaaapp:108	ABprpaaapp	108	2740	-22259	-35	-45	2740	63.1	356	126	31	116125
ABprpaap:58	ABprpaap	58	3444	-21555	-44	-45	3444	36.5	270	135	43	129971
ABprpaapa:79	ABprpaapa	79	2971	-22028	-51	-52	2971	51.1	333	131	35	93783
ABprpaapaa:108	ABprpaapaa	108	2767	-22232	-60	-72	2767	52.0	400	132	31	120775
ABprpaapap:108	ABprpaapap	108	2759	-22240	-62	-66	2759	56.0	372	105	32	140578
ABprpaapp:79	ABprpaapp	79	2912	-22087	-115	-119	2912	51.6	277	136	35	99701
ABprpaappa:109	ABprpaappa	109	2716	-22283	-129	-136	2716	54.5	340	121	31	135124
ABprpaappp:109	ABprpaappp	109	2770	-22229	-61	-63	2770	56.1	300	132	30	111008
ABprpap:40	ABprpap	40	3718	-21282	-82	-81	3718	20.5	226	160	52	226199
ABprpapa:57	ABprpapa	57	3437	-21562	-65	-66	3437	27.7	225	113	45	151953
ABprpapaa:78	ABprpapaa	78	2978	-22021	-61	-67	2978	44.5	288	92	38	150110
ABprpapaaa:106	ABprpapaaa	106	2728	-22271	-84	-95	2728	46.8	305	87	33	205378
ABprpapaap:106	ABprpapaap	106	2779	-22220	-46	-67	2779	45.3	273	103	33	193818
ABprpapap:78	ABprpapap	78	2943	-22056	-77	-78	2943	43.4	233	96	38	158525
ABprpapapa:108	ABprpapapa	108	2728	-22271	-108	-114	2728	46.5	254	87	34	224972
ABprpapapp:108	ABprpapapp	108	2803	-22196	9	4	2803	51.2	202	103	33	182083
ABprpapp:57	ABprpapp	57	3439	-21560	-25	-25	3439	17.4	226	162	46	124077
ABprpappa:77	ABprpappa	77	2926	-22073	-81	-81	2926	31.9	316	101	40	166810
ABprpappaa:106	ABprpappaa	106	2736	-22263	-58	-58	2736	40.1	351	114	33	181103
ABprpappap:106	ABprpappap	106	2760	-22240	-18	-24	2760	38.1	316	80	33	220249
ABprpappp:77	ABprpappp	77	2953	-22046	-51	-51	2953	31.0	251	104	40	178492
ABprpapppa:108	ABprpapppa	108	2734	-22265	-66	-65	2734	34.8	285	86	36	257517
ABprpapppp:108	ABprpapppp	108	2770	-22229	-42	-40	2770	38.0	228	95	34	218927
ABprpp:24	ABprpp	24	3716	-21283	-75	-75	3716	30.1	166	176	58	398035
ABprppa:40	ABprppa	40	3765	-21234	-93	-94	3765	38.2	177	134	50	341038
ABprppaa:59	ABprppaa	59	3379	-21620	-98	-101	3379	44.3	215	109	43	158046
ABprppaaa:82	ABprppaaa	82	2907	-22092	-55	-59	2907	55.7	268	97	36	112838
ABprppaaaa:112	ABprppaaaa	112	2735	-22264	-54	-54	2735	55.6	313	87	32	116085
ABprppaaap:112	ABprppaaap	112	2848	-22151	43	40	2848	55.6	279	93	28	129460
ABprppaap:82	ABprppaap	82	2840	-22159	-91	-99	2840	54.1	224	111	35	120706
ABprppaapa:114	ABprppaapa	114	2758	-22241	-79	-87	2758	56.1	256	101	30	114179
ABprppaapp:114	ABprppaapp	114	2743	-22256	-54	-62	2743	55.6	223	110	30	126935
ABprppap:59	ABprppap	59	3395	-21604	-103	-101	3395	49.1	174	147	42	140344
ABprppapa:81	ABprppapa	81	2903	-22096	-58	-64	2903	53.4	207	142	34	102365
ABprppapaa:110	ABprppapaa	110	2778	-22221	-18	-24	2778	54.7	258	140	30	96380
ABprppapap:110	ABprppapap	110	2830	-22169	-53	-40	2830	54.8	220	148	29	98385
ABprppapp:81	ABprppapp	81	2926	-22073	-66	-65	2926	49.2	173	167	34	117523
ABprppappa:114	ABprppappa	114	2795	-22204	-74	-77	2795	49.6	206	143	31	125257
ABprppappp:114	ABprppappp	114	2848	-22151	-137	-146	2848	44.7	180	150	30	133846
ABprppp:40	ABprppp	40	3741	-21258	-82	-81	3741	26.2	157	200	52	273703
ABprpppa:58	ABprpppa	58	3406	-21593	-56	-56	3406	34.9	160	145	45	183916
ABprpppaa:80	ABprpppaa	80	2972	-22028	-6	-9	2972	45.9	193	116	38	165694
ABprpppaaa:108	ABprpppaaa	108	2807	-22192	-59	-62	2807	45.4	227	124	33	174072
ABprpppaap:108	ABprpppaap	108	2952	-22047	131	129	2952	49.3	162	127	32	175877
ABprpppap:80	ABprpppap	80	2932	-22067	-108	-106	2932	42.4	147	154	38	180066
ABprpppapa:110	ABprpppapa	110	2812	-22187	-125	-109	2812	43.5	141	154	33	201558
ABprpppapp:110	ABprpppapp	110	2834	-22165	-164	-70	2834	43.0	113	182	29	194028
ABprpppp:58	ABprpppp	58	3415	-21584	-77	-65	3415	23.6	166	191	45	137616
ABprppppa:79	ABprppppa	79	2929	-22070	-95	-90	2929	34.0	190	120	39	173678
ABprppppaa:107	ABprppppaa	107	2755	-22244	-79	-73	2755	39.3	190	112	34	226524
ABprppppap:107	ABprppppap	107	2891	-22108	-37	-1	2891	36.1	156	137	34	255820
ABprppppp:79	ABprppppp	79	2929	-22070	-166	-140	2929	30.6	145	167	38	171174
ABprpppppa:108	ABprpppppa	108	2832	-22167	-105	-82	2832	33.6	137	169	33	225900
ABprpppppp:108	ABprpppppp	108	2832	-22167	-91	-82	2832	33.2	117	204	34	231198
EMS:1	EMS	1	4092	-20907	66	66	4092	37.2	341	341	78	640423
MS:6	MS	6	3919	-21080	34	34	3919	25.3	410	300	66	240708
MSa:17	MSa	17	4093	-20906	277	277	4093	25.1	466	296	63	411160
MSaa:35	MSaa	35	3990	-21009	158	159	3990	26.7	488	271	59	328323
MSaaa:53	MSaaa	53	3589	-21410	58	57	3589	27.4	488	238	50	153541
MSaaaa:80	MSaaaa	80	3002	-21997	-14	-17	3002	37.1	522	211	42	129918
MSaaaaa:105	MSaaaaa	105	2811	-22188	-10	-16	2811	46.8	563	193	36	140984
MSaaaap:105	MSaaaap	105	2778	-22221	-56	-59	2778	49.2	527	222	37	116020
MSaaap:80	MSaaap	80	2984	-22015	-12	-13	2984	38.3	461	229	42	111071
MSaaapa:106	MSaaapa	106	2723	-22276	-59	-57	2723	43.7	498	241	36	102298
MSaaapp:106	MSaaapp	106	2750	-22249	-55	-57	2750	45.7	446	249	36	106966
MSaap:53	MSaap	53	3606	-21393	21	21	3606	27.5	420	260	49	121273
MSaapa:76	MSaapa	76	3053	-21946	18	17	3053	24.1	456	225	43	66385
MSaapaa:101	MSaapaa	101	2775	-22224	-33	-39	2775	36.1	513	208	36	138993
MSaapap:101	MSaapap	101	2723	-22276	-47	-49	2723	25.1	460	213	36	97582
MSaapp:76	MSaapp	76	3012	-21987	2	1	3012	19.5	386	206	43	26576
MSaappa:102	MSaappa	102	2702	-22297	-63	-66	2702	19.1	453	167	37	108844
MSaappp:102	MSaappp	102	2749	-22250	9	8	2749	16.3	408	166	37	87168
MSap:35	MSap	35	4093	-20906	228	228	4093	31.4	416	315	58	362724
MSapa:54	MSapa	54	3734	-21266	113	112	3734	40.0	439	304	49	183203
MSapaa:78	MSapaa	78	3059	-21940	4	2	3059	36.0	471	274	39	90953
MSapaaa:101	MSapaaa	101	2694	-22305	-44	-46	2694	35.3	553	259	36	117450
MSapaap:101	MSapaap	101	2808	-22191	1	-1	2808	38.0	511	273	34	120096
MSapap:78	MSapap	78	3019	-21980	-10	-8	3019	32.6	412	294	40	85252
MSapapa:102	MSapapa	102	2703	-22296	-30	-29	2703	30.1	496	269	37	120914
MSapapp:102	MSapapp	102	2746	-22253	-16	-20	2746	34.0	430	287	35	96271
MSapp:54	MSapp	54	3654	-21345	58	57	3654	34.4	363	309	48	161060
MSappa:78	MSappa	78	2985	-22014	4	4	2985	19.2	390	264	41	45830
MSappaa:104	MSappaa	104	2701	-22298	-27	-28	2701	16.8	438	234	37	63331
MSappap:104	MSappap	104	2732	-22267	-20	-20	2732	24.1	406	278	34	79625
MSappp:78	MSappp	78	2942	-22057	-21	-21	2942	24.4	333	288	40	77372
MSapppa:109	MSapppa	109	2689	-22310	-54	-57	2689	18.3	382	257	35	57342
MSapppp:109	MSapppp	109	2757	-22242	6	4	2757	16.7	333	254	34	64622
MSp:17	MSp	17	3955	-21044	189	189	3955	24.7	361	228	65	339087
MSpa:35	MSpa	35	3969	-21030	145	145	3969	32.0	406	206	57	286189
MSpaa:54	MSpaa	54	3600	-21399	93	91	3600	33.7	410	183	48	146145
MSpaaa:81	MSpaaa	81	3070	-21929	50	48	3070	44.4	441	181	41	100820
MSpaaaa:106	MSpaaaa	106	2767	-22232	-57	-62	2767	45.4	496	191	35	99622
MSpaaap:106	MSpaaap	106	2772	-22227	-48	-56	2772	49.5	437	206	36	93576
MSpaap:81	MSpaap	81	2974	-22025	32	32	2974	35.1	388	190	41	103216
MSpaapa:109	MSpaapa	109	2763	-22236	-53	-55	2763	37.4	461	187	36	121500
MSpaapp:109	MSpaapp	109	2812	-22187	26	22	2812	33.3	401	198	35	100519
MSpap:54	MSpap	54	3610	-21389	87	87	3610	28.4	345	219	48	119378
MSpapa:78	MSpapa	78	3007	-21992	2	6	3007	26.1	358	152	42	96824
MSpapaa:104	MSpapaa	104	2739	-22260	-45	-50	2739	29.2	422	154	37	127779
MSpapap:104	MSpapap	104	2736	-22263	-1	-4	2736	26.5	374	139	35	99492
MSpapp:78	MSpapp	78	2983	-22016	13	15	2983	22.7	293	155	42	107712
MSpappa:108	MSpappa	108	2785	-22214	-8	-8	2785	26.0	343	110	37	157367
MSpappp:108	MSpappp	108	2730	-22269	-51	-51	2730	19.7	292	125	37	125880
MSpp:35	MSpp	35	3956	-21043	145	144	3956	28.0	311	190	55	249184
MSppa:55	MSppa	55	3588	-21412	90	90	3588	36.7	307	171	47	156454
MSppaa:83	MSppaa	83	2917	-22082	15	14	2917	41.4	368	150	39	126017
MSppaaa:113	MSppaaa	113	2791	-22208	-35	-39	2791	50.6	439	166	32	96509
MSppaap:113	MSppaap	113	2790	-22209	-57	-60	2790	46.2	393	163	34	125038
MSppap:83	MSppap	83	2925	-22074	-35	-37	2925	50.0	317	176	40	116513
MSppapa:113	MSppapa	113	2786	-22213	-71	-75	2786	54.5	372	173	34	101528
MSppapp:113	MSppapp	113	2820	-22179	-31	-34	2820	53.4	330	176	34	103516
MSppp:55	MSppp	55	3550	-21449	91	90	3550	30.5	243	192	49	163967
MSpppa:85	MSpppa	85	2879	-22120	1	3	2879	39.1	283	141	41	170255
MSpppaa:120	MSpppaa	120	2827	-22172	-67	-72	2827	47.7	336	138	35	146025
MSpppap:120	MSpppap	120	2849	-22150	-18	-26	2849	37.3	311	125	34	182408
MSpppp:85	MSpppp	85	2823	-22176	-90	-87	2823	37.8	230	166	41	180553
MSppppa:123	MSppppa	123	2790	-22209	-105	-110	2790	34.2	285	134	34	160191
MSppppp:123	MSppppp	123	2823	-22177	-100	-107	2823	43.9	266	158	35	174052
E:6	E	6	4146	-20853	173	173	4146	35.0	260	319	66	465397
Ea:17	Ea	17	4106	-20893	248	247	4106	27.8	309	317	63	404896
Eal:40	Eal	40	3793	-21206	-16	-15	3793	26.0	309	278	54	261051
Eala:61	Eala	61	3157	-21842	-48	-48	3157	26.8	328	258	47	93847
Ealaa:101	Ealaa	101	2703	-22296	-12	-12	2703	20.6	383	204	38	91360
Ealap:101	Ealap	101	2733	-22266	-19	-18	2733	18.6	318	208	38	96626
Ealp:61	Ealp	61	3214	-21785	-39	-37	3214	30.5	259	226	47	142337
Ealpa:99	Ealpa	99	2749	-22250	-9	-10	2749	24.3	336	158	40	161253
Ealpp:99	Ealpp	99	2781	-22218	-31	-38	2781	27.2	281	182	39	162989
Ear:40	Ear	40	3922	-21077	13	13	3922	44.0	335	293	56	335446
Eara:60	Eara	60	3268	-21731	-53	-52	3268	43.7	389	255	47	134228
Earaa:97	Earaa	97	2695	-22304	-70	-71	2695	37.3	431	241	39	134456
Earap:97	Earap	97	2700	-22299	-53	-57	2700	34.1	388	260	40	129165
Earp:60	Earp	60	3267	-21732	-41	-41	3267	43.7	309	233	46	130226
Earpa:98	Earpa	98	2722	-22277	-73	-78	2722	44.3	388	207	38	133585
Earpp:98	Earpp	98	2751	-22248	-29	-29	2751	35.4	337	184	40	160006
Ep:17	Ep	17	4416	-20583	503	505	4416	36.7	217	283	62	482190
Epl:41	Epl	41	4040	-20959	134	144	4040	35.4	231	288	53	320294
Epla:65	Epla	65	3175	-21824	3	9	3175	42.1	313	288	46	150406
Eplaa:110	Eplaa	110	2719	-22280	-79	-78	2719	42.6	367	242	38	114709
Eplap:110	Eplap	110	2752	-22247	-60	-58	2752	36.9	318	245	39	118422
Eplp:65	Eplp	65	3226	-21773	-27	-13	3226	38.9	233	277	47	176253
Eplpa:107	Eplpa	107	2816	-22183	-116	-111	2816	42.8	237	254	39	136044
Eplpp:107	Eplpp	107	2735	-22264	-73	-76	2735	30.7	281	224	39	120283
Epr:41	Epr	41	3977	-21022	148	149	3977	40.2	234	206	54	315675
Epra:68	Epra	68	3201	-21798	38	40	3201	49.3	208	200	47	174614
Epraa:110	Epraa	110	2759	-22240	-80	-87	2759	49.2	294	175	38	120723
Eprap:110	Eprap	110	2786	-22213	-151	-132	2786	51.8	238	216	38	115758
Eprp:68	Eprp	68	3189	-21810	7	8	3189	46.5	247	236	47	161524
Eprpa:108	Eprpa	108	2761	-22238	-79	-82	2761	45.0	328	211	38	120465
Eprpp:108	Eprpp	108	2765	-22234	-56	-61	2765	46.3	275	228	38	112444
P2:1	P2	1	4146	-20854	90	90	4146	42.7	161	242	76	854717
C:8	C	8	4392	-20607	383	383	4392	53.0	234	207	63	414651
Ca:19	Ca	19	4915	-20084	923	923	4915	53.4	322	240	60	383105
Caa:34	Caa	34	5687	-19312	1611	1610	5687	58.6	353	246	55	279945
Caaa:55	Caaa	55	5501	-19498	1694	1692	5501	61.9	372	272	47	142536
Caaaa:81	Caaaa	81	4658	-20341	1338	1327	4658	58.7	345	333	41	123778
Caaaaa:110	Caaaaa	110	4050	-20949	899	898	4050	59.6	300	329	36	120208
Caaaap:110	Caaaap	110	4114	-20885	833	842	4114	50.1	251	346	36	155582
Caaap:81	Caaap	81	4759	-20240	1281	1328	4759	55.4	275	336	40	137389
Caaapa:109	Caaapa	109	4244	-20755	924	933	4244	56.2	226	323	35	140583
Caaapp:109	Caaapp	109	4351	-20648	1085	1094	4351	45.3	200	337	36	185602
Caap:55	Caap	55	5201	-19798	1401	1403	5201	59.9	277	282	46	149865
Caapa:81	Caapa	81	4663	-20336	1148	1223	4663	57.2	228	316	39	144313
Caapaa:115	Caapaa	115	4194	-20805	835	862	4194	53.7	171	307	35	172171
Caapap:115	Caapap	115	4139	-20861	905	927	4139	38.6	166	318	35	221587
Caapp:81	Caapp	81	4811	-20188	1333	1405	4811	54.2	178	309	41	186459
Caappd:116	Caappd	116	4255	-20745	839	863	4255	47.6	139	293	34	191525
Caappv:116	Caappv	116	4256	-20743	840	890	4256	38.3	131	285	35	230079
Cap:34	Cap	34	5816	-19183	1679	1679	5816	54.8	248	301	55	346496
Capa:56	Capa	56	5551	-19448	1761	1755	5551	50.5	341	350	48	179260
Capaa:81	Capaa	81	4046	-20953	903	906	4046	29.4	289	335	40	148086
Capaaa:122	Capaaa	122	3293	-21706	329	326	3293	22.2	308	288	35	102418
Capaap:122	Capaap	122	3592	-21407	414	444	3592	23.8	251	298	35	134694
Capap:81	Capap	81	4426	-20573	1111	1140	4426	34.0	233	326	41	178753
Capapa:122	Capapa	122	3652	-21347	479	486	3652	32.4	274	299	35	152132
Capapp:122	Capapp	122	3682	-21317	438	470	3682	29.0	218	287	36	154180
Capp:56	Capp	56	5830	-19169	2023	2023	5830	49.7	238	341	48	216304
Cappa:83	Cappa	83	4604	-20395	1279	1289	4604	43.5	264	334	41	174260
Cappaa:117	Cappaa	117	3784	-21215	633	634	3784	42.0	291	319	35	147877
Cappap:117	Cappap	117	3904	-21095	578	614	3904	39.7	243	311	35	162568
Cappp:83	Cappp	83	4702	-20297	1262	1303	4702	41.8	194	319	41	201281
Capppa:117	Capppa	117	3788	-21211	447	513	3788	39.3	213	305	34	156513
Capppp:117	Capppp	117	3743	-21256	381	445	3743	40.0	179	277	36	165825
Cp:19	Cp	19	5126	-19873	1099	1097	5126	51.0	213	196	61	437669
Cpa:34	Cpa	34	5739	-19260	1561	1561	5739	58.5	233	190	55	302050
Cpaa:55	Cpaa	55	5399	-19600	1574	1575	5399	61.6	279	196	47	138789
Cpaaa:80	Cpaaa	80	4680	-20319	1379	1366	4680	63.5	300	262	40	89500
Cpaaaa:107	Cpaaaa	107	4029	-20970	880	859	4029	63.4	299	280	33	67479
Cpaaap:107	Cpaaap	107	3952	-21047	686	691	3952	62.4	232	286	35	92471
Cpaap:80	Cpaap	80	4582	-20417	1158	1166	4582	62.4	217	267	41	104308
Cpaapa:107	Cpaapa	107	3974	-21025	767	765	3974	63.2	220	239	33	79706
Cpaapp:107	Cpaapp	107	3951	-21048	639	654	3951	57.4	185	272	34	99696
Cpap:55	Cpap	55	5362	-19637	1476	1480	5362	56.9	198	266	48	168881
Cpapa:83	Cpapa	83	4569	-20430	1173	1186	4569	57.9	167	246	41	128182
Cpapaa:115	Cpapaa	115	4129	-20870	687	741	4129	50.8	139	251	36	139787
Cpapap:115	Cpapap	115	4010	-20989	672	671	4010	57.4	163	224	35	107161
Cpapp:83	Cpapp	83	4949	-20050	1383	1475	4949	47.1	146	300	40	186610
Cpappd:115	Cpappd	115	4692	-20307	1231	1281	4692	47.8	111	255	34	155845
Cpappv:115	Cpappv	115	4335	-20664	1063	1083	4335	35.1	114	250	34	168719
Cpp:34	Cpp	34	6035	-18964	1801	1800	6035	51.1	154	241	55	402909
Cppa:56	Cppa	56	6080	-18919	2170	2168	6080	47.1	126	206	46	214668
Cppaa:86	Cppaa	86	4649	-20350	1318	1315	4649	34.8	157	201	41	174923
Cppaaa:119	Cppaaa	119	4509	-20490	1140	1118	4509	34.8	183	167	34	143777
Cppaap:119	Cppaap	119	4148	-20851	772	796	4148	32.9	179	216	35	135076
Cppap:86	Cppap	86	4595	-20404	1225	1260	4595	30.9	156	262	41	175732
Cppapa:119	Cppapa	119	3647	-21352	497	515	3647	27.3	213	228	36	118949
Cppapp:119	Cppapp	119	3964	-21035	614	684	3964	34.4	192	259	37	153976
Cppp:56	Cppp	56	5833	-19166	1933	1936	5833	45.5	151	287	47	221910
Cpppa:84	Cpppa	84	4559	-20440	1233	1233	4559	44.5	164	225	41	154727
Cpppaa:117	Cpppaa	117	3982	-21017	826	803	3982	52.4	225	175	32	85745
Cpppap:117	Cpppap	117	4008	-20991	703	737	4008	48.6	192	212	37	138115
Cpppp:84	Cpppp	84	4741	-20258	1245	1326	4741	38.5	147	280	42	206763
Cppppa:119	Cppppa	119	3924	-21075	515	557	3924	42.4	166	211	33	129863
Cppppp:119	Cppppp	119	3822	-21177	345	417	3822	39.0	157	252	33	139889
P3:8	P3	8	4252	-20747	278	279	4252	37.6	136	254	62	607475
D:23	D	23	5314	-19685	1240	1240	5314	42.8	125	259	58	614397
Da:44	Da	44	5201	-19798	1270	1270	5201	32.7	196	336	49	290222
Daa:73	Daa	73	3523	-21476	320	317	3523	20.8	283	328	42	85697
Daaa:102	Daaa	102	2865	-22134	67	81	2865	18.7	307	289	38	6385
Daap:102	Daap	102	2933	-22066	42	64	2933	20.0	263	281	38	16628
Dap:73	Dap	73	3989	-21010	670	677	3989	30.8	231	313	44	117042
Dapa:99	Dapa	99	3036	-21963	177	177	3036	30.4	318	295	32	40209
Dapp:99	Dapp	99	3082	-21917	127	150	3082	37.4	281	280	34	27653
Dp:44	Dp	44	5081	-19918	1132	1129	5081	31.7	139	266	51	319991
Dpa:73	Dpa	73	3779	-21220	540	537	3779	25.4	181	183	42	109724
Dpaa:103	Dpaa	103	3475	-21524	478	478	3475	35.3	210	139	33	80611
Dpap:103	Dpap	103	3077	-21922	88	100	3077	26.5	197	167	36	79515
Dpp:73	Dpp	73	3921	-21078	521	523	3921	31.6	178	261	43	114003
Dppa:99	Dppa	99	3138	-21861	139	151	3138	26.8	207	195	35	42378
Dppp:99	Dppp	99	3129	-21870	119	155	3129	36.1	219	220	37	36037
P4:23	P4	23	4153	-20846	283	286	4153	23.1	197	307	54	428984
Z2:60	Z2	60	3011	-21988	10	8	3011	19.3	257	181	45	172404
Z3:60	Z3	60	3011	-21988	-4	-3	3011	20.2	260	256	44	145006
