# Supplementary material for: Quantitative Differences in Nuclear β-catenin and TCF Pattern Embryonic Cells in C. elegans
Source: PLoS Genet. 2015 Oct 21;11(10):e1005585. doi: 10.1371/journal.pgen.1005585 (PMC4619327; doi:10.1371/journal.pgen.1005585)
Supplement: S1 Data — For each cell analyzed, birth time is given in column 3 and the average nuclear reporter intensity over the lifetime of the cell (corrected for background) is given in column 7 (“blot”). For information on each embryo’s strain information and experimental conditions, refer to S2 Table. (ZIP) [file pgen.1005585.s005.zip › CAs/CA20121206_med-1_pop-1_L1.csv]

cellTime	cell	time	none	global	local	blot	cross	z	x	y	size	gweight
ABa:1	ABa	1	3217	-21783	-69	-69	3217	38.5	530	228	78	1358368
ABal:3	ABal	3	3357	-21642	-93	-94	3357	41.8	543	259	67	1007005
ABala:13	ABala	13	3755	-21244	-58	-57	3755	31.0	575	230	61	872134
ABalaa:25	ABalaa	25	4076	-20923	-82	-82	4076	28.7	601	233	53	629240
ABalaaa:43	ABalaaa	43	4027	-20972	-46	-46	4027	30.5	602	227	46	350181
ABalaaaa:63	ABalaaaa	63	3607	-21392	-32	-32	3607	29.1	566	203	41	176641
ABalaaaal:92	ABalaaaal	92	3515	-21484	-44	-51	3515	46.2	578	222	34	107091
ABalaaaar:92	ABalaaaar	92	3470	-21529	-24	-8	3470	34.7	589	188	38	193296
ABalaaap:63	ABalaaap	63	3651	-21348	-43	-44	3651	36.5	537	197	42	193356
ABalaaapa:88	ABalaaapa	88	3495	-21504	-4	-4	3495	40.8	556	184	33	101678
ABalaaapp:88	ABalaaapp	88	3581	-21418	-8	-9	3581	38.1	504	204	34	101264
ABalaap:43	ABalaap	43	4005	-20994	-83	-81	4005	28.2	541	273	46	297367
ABalaapa:63	ABalaapa	63	3633	-21366	-48	-50	3633	31.2	512	219	39	161519
ABalaapaa:92	ABalaapaa	92	3489	-21510	39	35	3489	29.8	540	175	34	115370
ABalaapap:92	ABalaapap	92	3481	-21518	-48	-48	3481	31.5	482	164	31	90541
ABalaapp:63	ABalaapp	63	3633	-21366	-64	-65	3633	37.3	454	198	40	125181
ABalaappa:89	ABalaappa	89	3473	-21526	-22	-26	3473	39.0	494	159	33	102166
ABalaappp:89	ABalaappp	89	3545	-21454	16	15	3545	43.0	444	147	35	101741
ABalap:25	ABalap	25	4062	-20937	-105	-106	4062	40.7	544	188	55	577263
ABalapa:42	ABalapa	42	3998	-21001	-72	-72	3998	40.3	564	187	47	334660
ABalapaa:62	ABalapaa	62	3674	-21325	-16	-21	3674	41.0	550	175	41	171800
ABalapaaa:89	ABalapaaa	89	3533	-21466	-40	-50	3533	45.0	534	225	33	99140
ABalapaap:89	ABalapaap	89	3508	-21491	-4	-9	3508	52.6	550	224	35	105523
ABalapap:62	ABalapap	62	3675	-21324	-73	-76	3675	47.8	510	176	40	145865
ABalapapa:86	ABalapapa	86	3535	-21464	-13	-19	3535	51.8	507	228	33	85398
ABalapapp:86	ABalapapp	86	3525	-21474	-108	-97	3525	56.0	466	238	34	68347
ABalapp:42	ABalapp	42	3990	-21009	-24	-25	3990	34.7	494	221	46	233374
ABalappa:62	ABalappa	62	3656	-21343	-47	-48	3656	42.6	484	179	39	131041
ABalappaa:89	ABalappaa	89	3533	-21466	-4	-7	3533	43.8	510	193	34	98337
ABalappap:89	ABalappap	89	3517	-21482	-35	-32	3517	49.1	475	180	34	78829
ABalappp:62	ABalappp	62	3728	-21271	-45	-41	3728	46.7	422	201	40	112855
ABalapppa:85	ABalapppa	85	3548	-21452	-19	-13	3548	51.5	444	167	34	74668
ABalapppp:85	ABalapppp	85	3537	-21462	-65	-65	3537	56.4	385	172	33	59006
ABalp:13	ABalp	13	3775	-21224	-58	-58	3775	32.5	505	322	61	740310
ABalpa:25	ABalpa	25	4121	-20878	-48	-48	4121	33.0	551	311	56	597013
ABalpaa:41	ABalpaa	41	4057	-20942	-53	-53	4057	39.7	568	295	47	356677
ABalpaaa:61	ABalpaaa	61	3635	-21364	-65	-67	3635	28.7	594	242	40	195489
ABalpaaaa:90	ABalpaaaa	90	3443	-21556	-24	-21	3443	30.0	602	214	34	127826
ABalpaaap:90	ABalpaaap	90	3436	-21563	11	12	3436	27.5	604	277	34	128696
ABalpaap:61	ABalpaap	61	3737	-21262	-50	-52	3737	38.5	580	276	43	216625
ABalpaapa:84	ABalpaapa	84	3487	-21512	-33	-34	3487	40.5	599	240	38	147877
ABalpaapp:84	ABalpaapp	84	3509	-21490	-22	-21	3509	36.0	578	288	33	118933
ABalpap:41	ABalpap	41	4130	-20869	-78	-78	4130	34.7	507	346	47	351881
ABalpapa:60	ABalpapa	60	3679	-21320	-96	-90	3679	26.8	574	301	42	209062
ABalpapaa:86	ABalpapaa	86	3438	-21561	-30	-33	3438	24.0	582	282	36	144743
ABalpapap:86	ABalpapap	86	3503	-21496	18	25	3503	22.1	532	313	35	112987
ABalpapp:60	ABalpapp	60	3824	-21175	-39	-38	3824	35.2	511	344	43	170443
ABalpappa:82	ABalpappa	82	3502	-21497	-33	-36	3502	21.6	505	313	35	103736
ABalpappp:82	ABalpappp	82	3498	-21501	-37	-36	3498	24.5	460	350	39	113694
ABalpp:25	ABalpp	25	4158	-20841	-78	-78	4158	47.8	469	324	55	460948
ABalppa:41	ABalppa	41	4017	-20982	-76	-77	4017	50.7	501	327	47	309993
ABalppaa:61	ABalppaa	61	3682	-21317	-42	-42	3682	41.5	570	320	40	195809
ABalppaaa:88	ABalppaaa	88	3498	-21501	24	33	3498	32.8	587	321	33	125108
ABalppaap:88	ABalppaap	88	3458	-21542	-1	10	3458	29.5	542	346	34	125159
ABalppap:61	ABalppap	61	3730	-21269	-57	-60	3730	44.5	522	300	42	162088
ABalppapa:84	ABalppapa	84	3520	-21479	15	16	3520	39.0	559	331	37	167009
ABalppapp:84	ABalppapp	84	3489	-21510	-19	-10	3489	34.9	506	362	35	125004
ABalppp:41	ABalppp	41	4214	-20785	-32	-16	4214	44.8	421	358	48	332375
ABalpppa:60	ABalpppa	60	3784	-21215	-35	-37	3784	42.1	490	289	40	139408
ABalpppaa:86	ABalpppaa	86	3523	-21476	-32	-33	3523	43.8	553	277	34	112839
ABalpppap:86	ABalpppap	86	3551	-21448	-50	-50	3551	48.0	509	321	33	88494
ABalpppp:60	ABalpppp	60	3830	-21169	-56	-56	3830	44.4	432	308	41	142993
ABalppppa:82	ABalppppa	82	3568	-21431	-51	-58	3568	46.4	503	272	34	97495
ABalppppp:82	ABalppppp	82	3600	-21399	-27	-26	3600	49.1	450	312	38	109410
ABar:3	ABar	3	3345	-21654	-48	-48	3345	24.3	467	184	68	881490
ABara:13	ABara	13	3716	-21283	-55	-55	3716	21.0	452	185	63	696406
ABaraa:25	ABaraa	25	4046	-20953	-51	-51	4046	19.0	508	214	57	521961
ABaraaa:41	ABaraaa	41	4013	-20986	-11	-11	4013	24.0	543	182	48	340641
ABaraaaa:61	ABaraaaa	61	3690	-21309	9	9	3690	22.8	536	177	40	176531
ABaraaaaa:89	ABaraaaaa	89	3484	-21515	12	9	3484	29.0	576	187	34	146664
ABaraaaap:89	ABaraaaap	89	3480	-21519	-18	-19	3480	20.8	536	212	33	102408
ABaraaap:61	ABaraaap	61	3732	-21267	15	16	3732	27.6	471	168	44	160215
ABaraaapa:83	ABaraaapa	83	3458	-21541	-50	-50	3458	24.3	510	162	38	124086
ABaraaapp:83	ABaraaapp	83	3435	-21564	-89	-95	3435	23.3	443	180	34	85437
ABaraap:41	ABaraap	41	3963	-21036	-89	-86	3963	19.1	466	233	48	240710
ABaraapa:60	ABaraapa	60	3707	-21292	-24	-23	3707	18.6	500	223	43	158189
ABaraapaa:84	ABaraapaa	84	3522	-21477	17	17	3522	23.2	574	232	35	124749
ABaraapap:84	ABaraapap	84	3502	-21497	-11	-10	3502	20.9	517	260	38	116154
ABaraapp:60	ABaraapp	60	3716	-21283	-54	-48	3716	20.6	438	228	42	113121
ABaraappa:83	ABaraappa	83	3490	-21509	-49	-47	3490	22.1	491	238	36	96027
ABaraappp:83	ABaraappp	83	3526	-21473	-31	-28	3526	19.8	444	265	37	86562
ABarap:25	ABarap	25	4032	-20967	-45	-45	4032	21.5	419	173	56	422200
ABarapa:41	ABarapa	41	3970	-21029	-32	-32	3970	23.2	452	145	49	270073
ABarapaa:60	ABarapaa	60	3672	-21327	-35	-33	3672	20.1	441	157	42	125920
ABarapaaa:85	ABarapaaa	85	3516	-21483	-4	-2	3516	17.7	504	205	35	114131
ABarapaap:85	ABarapaap	85	3483	-21516	-24	-21	3483	18.2	436	208	38	101618
ABarapap:60	ABarapap	60	3700	-21299	-28	-31	3700	19.0	374	170	43	102899
ABarapapa:83	ABarapapa	83	3515	-21484	14	5	3515	19.6	399	208	35	76080
ABarapapp:83	ABarapapp	83	3530	-21469	-2	-2	3530	18.9	341	227	37	69844
ABarapp:41	ABarapp	41	3982	-21017	-37	-37	3982	20.9	363	185	48	207915
ABarappa:61	ABarappa	61	3663	-21336	-28	-29	3663	22.8	334	150	42	112666
ABarappaa:87	ABarappaa	87	3447	-21552	-64	-62	3447	19.1	398	167	35	99687
ABarappap:87	ABarappap	87	3456	-21543	-28	-27	3456	20.4	336	174	37	87126
ABarappp:61	ABarappp	61	3694	-21305	-50	-49	3694	30.3	294	168	40	87848
ABarapppa:84	ABarapppa	84	3489	-21510	-14	-10	3489	26.4	396	152	36	107124
ABarapppp:84	ABarapppp	84	3532	-21467	-5	-7	3532	28.1	334	150	35	85880
ABarp:13	ABarp	13	3754	-21245	-43	-43	3754	43.0	390	145	61	602960
ABarpa:25	ABarpa	25	4071	-20928	-57	-57	4071	42.0	446	145	57	522612
ABarpaa:41	ABarpaa	41	4038	-20961	-35	-35	4038	40.8	493	140	49	346409
ABarpaaa:60	ABarpaaa	60	3682	-21317	-12	-13	3682	40.3	502	134	40	179710
ABarpaaaa:90	ABarpaaaa	90	3452	-21548	-50	-50	3452	48.8	536	161	34	118411
ABarpaaap:90	ABarpaaap	90	3475	-21524	-25	-25	3475	57.0	523	173	34	106864
ABarpaap:60	ABarpaap	60	3755	-21244	-33	-34	3755	50.2	448	142	44	161984
ABarpaapa:83	ABarpaapa	83	3536	-21463	-9	-8	3536	60.4	509	188	37	102882
ABarpaapp:83	ABarpaapp	83	3541	-21458	-71	-73	3541	62.2	426	181	37	86465
ABarpap:41	ABarpap	41	4020	-20979	-19	-19	4020	35.8	412	191	47	239159
ABarpapa:60	ABarpapa	60	3696	-21303	-43	-43	3696	39.2	421	150	42	146614
ABarpapaa:84	ABarpapaa	84	3492	-21507	-14	-16	3492	50.8	487	135	34	98261
ABarpapap:84	ABarpapap	84	3513	-21486	0	-1	3513	54.4	420	129	36	99221
ABarpapp:60	ABarpapp	60	3774	-21225	-11	-12	3774	44.9	351	151	41	112252
ABarpappa:84	ABarpappa	84	3487	-21513	-42	-41	3487	50.8	391	116	34	105709
ABarpappp:84	ABarpappp	84	3542	-21457	-9	-9	3542	53.1	340	134	36	92220
ABarpp:25	ABarpp	25	4041	-20958	-88	-88	4041	48.0	320	131	57	468872
ABarppa:41	ABarppa	41	3986	-21013	-91	-91	3986	48.3	401	128	48	304762
ABarppaa:60	ABarppaa	60	3742	-21257	-50	-50	3742	57.3	392	154	41	129243
ABarppaaa:88	ABarppaaa	88	3637	-21362	18	25	3637	66.1	387	195	33	47591
ABarppaap:88	ABarppaap	88	3520	-21479	-110	-119	3520	64.0	362	252	35	72360
ABarppap:60	ABarppap	60	3754	-21245	-69	-69	3754	55.2	331	186	41	122975
ABarppapa:86	ABarppapa	86	3629	-21370	-11	-15	3629	59.6	325	244	36	79660
ABarppapp:86	ABarppapp	86	3590	-21409	-84	-85	3590	59.2	262	259	36	77867
ABarppp:41	ABarppp	41	4045	-20954	-43	-43	4045	47.9	317	135	48	259249
ABarpppa:60	ABarpppa	60	3698	-21301	-82	-83	3698	49.8	297	156	41	116009
ABarpppaa:85	ABarpppaa	85	3524	-21475	-31	-30	3524	60.0	349	157	35	77485
ABarpppap:85	ABarpppap	85	3581	-21418	-48	-40	3581	55.2	294	154	35	74747
ABarpppp:60	ABarpppp	60	3812	-21187	-54	-55	3812	54.3	230	196	42	118791
ABarppppa:86	ABarppppa	86	3593	-21406	23	26	3593	56.9	252	148	36	77881
ABarppppp:86	ABarppppp	86	3541	-21458	-75	-76	3541	56.8	200	187	37	95166
ABp:1	ABp	1	3186	-21813	-45	-46	3186	40.5	322	160	78	1160109
ABpl:3	ABpl	3	3383	-21616	-64	-64	3383	51.9	349	185	66	656873
ABpla:13	ABpla	13	3774	-21225	-60	-60	3774	52.6	462	234	62	593942
ABplaa:25	ABplaa	25	4073	-20926	-78	-78	4073	52.6	509	226	57	485331
ABplaaa:41	ABplaaa	41	3992	-21007	-78	-78	3992	54.4	526	194	47	280690
ABplaaaa:60	ABplaaaa	60	3730	-21269	-53	-54	3730	48.4	575	205	42	181810
ABplaaaaa:85	ABplaaaaa	85	3492	-21507	-41	-38	3492	55.3	565	250	35	112503
ABplaaaap:85	ABplaaaap	85	3451	-21548	-115	-115	3451	61.7	512	243	35	87689
ABplaaap:60	ABplaaap	60	3729	-21270	-50	-52	3729	55.8	515	199	42	159678
ABplaaapa:85	ABplaaapa	85	3545	-21454	-15	-25	3545	64.6	482	225	33	71488
ABplaaapp:85	ABplaaapp	85	3625	-21374	-23	-25	3625	64.9	424	242	35	70210
ABplaap:41	ABplaap	41	4021	-20978	-49	-49	4021	54.0	479	263	47	262681
ABplaapa:60	ABplaapa	60	3776	-21223	-16	-18	3776	52.9	542	256	41	163107
ABplaapaa:85	ABplaapaa	85	3516	-21483	-45	-47	3516	56.5	534	290	34	101356
ABplaapap:85	ABplaapap	85	3506	-21493	-71	-75	3506	62.8	473	287	34	81654
ABplaapp:60	ABplaapp	60	3775	-21224	-55	-56	3775	55.2	474	259	44	155210
ABplaappa:81	ABplaappa	81	3554	-21445	-17	-16	3554	56.3	476	288	36	99145
ABplaappp:81	ABplaappp	81	3613	-21386	16	14	3613	56.7	411	325	40	112621
ABplap:25	ABplap	25	4067	-20932	-78	-78	4067	56.3	402	222	56	413934
ABplapa:41	ABplapa	41	4013	-20986	-62	-62	4013	57.8	453	191	47	252278
ABplapaa:60	ABplapaa	60	3749	-21250	-45	-46	3749	60.6	469	202	40	128434
ABplapaaa:85	ABplapaaa	85	3498	-21501	-68	-72	3498	65.8	423	288	34	61401
ABplapaap:85	ABplapaap	85	3502	-21498	-72	-81	3502	65.0	376	303	34	67664
ABplapap:60	ABplapap	60	3757	-21242	-68	-69	3757	61.8	414	210	41	115241
ABplapapa:82	ABplapapa	82	3567	-21432	-39	-39	3567	63.3	339	292	35	77444
ABplapapp:82	ABplapapp	82	3521	-21478	-62	-65	3521	63.8	280	309	35	82154
ABplapp:41	ABplapp	41	4074	-20925	-56	-55	4074	58.1	381	267	47	239044
ABplappa:60	ABplappa	60	3711	-21288	-98	-99	3711	59.2	410	280	42	137140
ABplappaa:85	ABplappaa	85	3521	-21478	-9	-8	3521	58.8	367	349	36	98690
ABplappap:85	ABplappap	85	3475	-21524	-32	-35	3475	61.3	301	348	35	89912
ABplappp:60	ABplappp	60	3737	-21262	-83	-83	3737	59.3	343	295	39	114697
ABplapppa:86	ABplapppa	86	3482	-21517	-50	-54	3482	54.3	288	336	35	102457
ABplapppp:86	ABplapppp	86	3473	-21526	-38	-39	3473	57.0	240	340	34	91274
ABplp:13	ABplp	13	3770	-21229	-95	-96	3770	50.2	356	316	61	605915
ABplpa:25	ABplpa	25	4180	-20819	-109	-101	4180	50.3	378	346	56	456720
ABplpaa:41	ABplpaa	41	4029	-20970	-98	-96	4029	55.3	405	339	47	266475
ABplpaaa:61	ABplpaaa	61	3764	-21235	-33	-34	3764	50.2	501	342	41	172054
ABplpaaaa:85	ABplpaaaa	85	3497	-21502	-29	-25	3497	46.6	545	343	35	140803
ABplpaaap:85	ABplpaaap	85	3492	-21507	-60	-59	3492	45.8	479	369	35	122164
ABplpaap:61	ABplpaap	61	3749	-21250	-57	-58	3749	55.1	454	322	40	135818
ABplpaapa:84	ABplpaapa	84	3528	-21471	-42	-41	3528	54.7	491	339	36	111560
ABplpaapp:84	ABplpaapp	84	3497	-21502	-65	-70	3497	50.4	434	368	38	129810
ABplpap:41	ABplpap	41	4096	-20903	-65	-66	4096	47.6	313	363	47	283330
ABplpapa:60	ABplpapa	60	3822	-21177	-60	-58	3822	45.4	438	369	42	168488
ABplpapaa:84	ABplpapaa	84	3525	-21474	14	12	3525	36.2	470	381	34	106561
ABplpapap:84	ABplpapap	84	3524	-21475	3	4	3524	35.8	416	383	34	103239
ABplpapp:60	ABplpapp	60	3835	-21164	-14	-15	3835	47.7	357	371	43	167230
ABplpappa:83	ABplpappa	83	3503	-21496	-18	-20	3503	32.2	382	384	36	106109
ABplpappp:83	ABplpappp	83	3487	-21512	-38	-36	3487	32.7	329	383	36	96985
ABplpp:25	ABplpp	25	4220	-20779	-66	-61	4220	56.2	292	319	54	405388
ABplppa:42	ABplppa	42	4068	-20931	-86	-86	4068	61.7	334	319	47	229388
ABplppaa:62	ABplppaa	62	3719	-21280	-14	-14	3719	56.4	412	348	38	127182
ABplppaaa:88	ABplppaaa	88	3440	-21559	-87	-95	3440	44.4	412	375	34	123557
ABplppaap:88	ABplppaap	88	3551	-21448	73	72	3551	41.7	364	387	38	128794
ABplppap:62	ABplppap	62	3722	-21277	-60	-63	3722	52.0	373	323	39	122502
ABplppapa:87	ABplppapa	87	3557	-21442	-5	-8	3557	48.8	368	357	35	99131
ABplppapp:87	ABplppapp	87	3450	-21549	-65	-70	3450	48.8	308	351	33	84195
ABplppp:42	ABplppp	42	3999	-21000	-111	-110	3999	55.6	256	334	47	257845
ABplpppa:61	ABplpppa	61	3745	-21254	-46	-46	3745	56.9	336	353	40	126995
ABplpppaa:84	ABplpppaa	84	3495	-21504	4	6	3495	47.4	333	389	34	98176
ABplpppap:84	ABplpppap	84	3471	-21528	-58	-63	3471	50.5	278	377	33	90025
ABplpppp:61	ABplpppp	61	3747	-21252	-23	-23	3747	51.0	278	362	41	147730
ABplppppa:85	ABplppppa	85	3489	-21510	-18	-16	3489	37.9	293	375	36	100700
ABplppppp:85	ABplppppp	85	3445	-21554	-44	-45	3445	38.3	237	371	35	107452
ABpr:3	ABpr	3	3335	-21665	-28	-27	3335	22.8	266	200	67	756343
ABpra:13	ABpra	13	3719	-21280	-36	-36	3719	23.0	292	158	61	536262
ABpraa:25	ABpraa	25	4031	-20968	-44	-44	4031	23.2	330	146	55	383412
ABpraaa:42	ABpraaa	42	3981	-21018	-17	-17	3981	33.0	380	111	47	256645
ABpraaaa:62	ABpraaaa	62	3663	-21336	0	-1	3663	31.2	389	122	41	121639
ABpraaaaa:89	ABpraaaaa	89	3404	-21595	-54	-55	3404	28.6	471	132	33	91582
ABpraaaap:89	ABpraaaap	89	3457	-21542	-38	-31	3457	31.3	421	124	33	90393
ABpraaap:62	ABpraaap	62	3692	-21308	-24	-23	3692	42.4	344	107	41	138064
ABpraaapa:86	ABpraaapa	86	3437	-21563	-50	-49	3437	36.3	467	121	35	117377
ABpraaapp:86	ABpraaapp	86	3486	-21513	-16	-24	3486	39.0	394	124	38	127761
ABpraap:42	ABpraap	42	3993	-21007	-39	-34	3993	26.8	293	138	48	222845
ABpraapa:60	ABpraapa	60	3663	-21336	-26	-24	3663	34.8	300	102	40	127046
ABpraapaa:86	ABpraapaa	86	3457	-21542	-48	-55	3457	44.0	378	107	34	106151
ABpraapap:86	ABpraapap	86	3401	-21598	-95	-92	3401	44.6	326	102	34	98637
ABpraapp:60	ABpraapp	60	3722	-21277	-37	-38	3722	42.9	250	126	43	129049
ABpraappa:83	ABpraappa	83	3482	-21517	-5	-2	3482	44.1	287	104	36	104889
ABpraappp:83	ABpraappp	83	3487	-21512	-18	-18	3487	42.6	230	112	39	102994
ABprap:25	ABprap	25	4060	-20939	-25	-25	4060	32.8	243	127	55	438096
ABprapa:41	ABprapa	41	4003	-20996	-12	-12	4003	41.0	270	90	48	320019
ABprapaa:60	ABprapaa	60	3678	-21321	-41	-42	3678	50.8	267	89	40	141624
ABprapaaa:86	ABprapaaa	86	3532	-21467	43	42	3532	52.6	304	92	34	113025
ABprapaap:86	ABprapaap	86	3466	-21533	-45	-46	3466	53.6	247	99	33	85449
ABprapap:60	ABprapap	60	3739	-21260	-19	-19	3739	53.4	206	116	42	133427
ABprapapa:84	ABprapapa	84	3534	-21465	19	19	3534	55.1	208	107	35	90458
ABprapapp:84	ABprapapp	84	3482	-21517	-33	-31	3482	56.7	152	159	34	88479
ABprapp:41	ABprapp	41	4014	-20985	-74	-73	4014	44.2	190	126	47	259457
ABprappa:60	ABprappa	60	3717	-21282	-35	-35	3717	49.5	152	126	43	165571
ABprappaa:86	ABprappaa	86	3474	-21525	-28	-29	3474	47.3	171	117	36	108432
ABprappap:86	ABprappap	86	3459	-21540	-40	-37	3459	49.7	122	144	35	109592
ABprappp:60	ABprappp	60	3718	-21281	-38	-39	3718	55.5	145	184	40	130999
ABprapppa:88	ABprapppa	88	3448	-21551	-18	-21	3448	51.2	109	182	31	81847
ABprapppp:88	ABprapppp	88	3445	-21554	-12	-14	3445	45.2	104	234	34	92252
ABprp:13	ABprp	13	3708	-21291	-83	-83	3708	26.7	197	237	61	626282
ABprpa:25	ABprpa	25	4030	-20969	-72	-71	4030	19.6	221	233	56	401435
ABprpaa:41	ABprpaa	41	4025	-20974	-12	-13	4025	26.5	216	144	46	215754
ABprpaaa:61	ABprpaaa	61	3656	-21344	-36	-37	3656	29.1	254	115	42	113132
ABprpaaaa:84	ABprpaaaa	84	3517	-21482	27	23	3517	28.8	369	118	37	104391
ABprpaaap:84	ABprpaaap	84	3440	-21559	-55	-48	3440	27.0	300	130	35	81405
ABprpaap:61	ABprpaap	61	3678	-21321	-49	-47	3678	37.7	206	136	40	115441
ABprpaapa:84	ABprpaapa	84	3523	-21476	39	39	3523	35.2	305	100	36	107218
ABprpaapp:84	ABprpaapp	84	3443	-21556	-39	-38	3443	32.5	256	113	36	89865
ABprpap:41	ABprpap	41	4014	-20985	-51	-52	4014	26.5	154	227	46	227859
ABprpapa:60	ABprpapa	60	3715	-21284	-2	-1	3715	24.9	204	159	42	115195
ABprpapaa:84	ABprpapaa	84	3563	-21437	41	40	3563	17.3	298	173	35	63714
ABprpapap:84	ABprpapap	84	3414	-21585	-61	-61	3414	19.2	246	159	36	72228
ABprpapp:60	ABprpapp	60	3710	-21289	-22	-23	3710	30.4	151	203	41	116016
ABprpappa:83	ABprpappa	83	3385	-21614	-94	-94	3385	17.3	221	201	37	71131
ABprpappp:83	ABprpappp	83	3469	-21530	-5	-5	3469	24.7	178	186	37	79048
ABprpp:25	ABprpp	25	4077	-20922	-42	-44	4077	31.8	150	199	55	449134
ABprppa:41	ABprppa	41	4017	-20982	-42	-42	4017	37.9	130	143	47	288101
ABprppaa:60	ABprppaa	60	3701	-21298	10	8	3701	35.6	157	133	40	133299
ABprppaaa:87	ABprppaaa	87	3463	-21536	5	6	3463	27.9	231	140	36	87276
ABprppaap:87	ABprppaap	87	3471	-21528	21	20	3471	32.4	174	141	37	106184
ABprppap:60	ABprppap	60	3736	-21263	-31	-30	3736	41.9	149	182	39	120243
ABprppapa:84	ABprppapa	84	3480	-21519	-42	-38	3480	37.4	196	154	35	90422
ABprppapp:84	ABprppapp	84	3443	-21556	-69	-81	3443	42.5	145	176	35	102730
ABprppp:41	ABprppp	41	4010	-20989	-42	-42	4010	40.0	107	228	50	356862
ABprpppa:60	ABprpppa	60	3742	-21257	5	5	3742	44.6	101	194	42	186559
ABprpppaa:84	ABprpppaa	84	3445	-21554	-18	-18	3445	38.0	135	145	39	145491
ABprpppap:84	ABprpppap	84	3485	-21514	25	20	3485	43.2	102	191	36	108196
ABprpppp:60	ABprpppp	60	3696	-21303	-38	-38	3696	38.4	114	250	43	151604
ABprppppa:84	ABprppppa	84	3450	-21550	-6	-5	3450	32.1	135	195	40	113147
ABprppppp:84	ABprppppp	84	3428	-21571	-33	-35	3428	28.2	148	263	39	91020
EMS:1	EMS	1	3208	-21791	-88	-88	3208	39.8	331	350	75	1230073
MS:6	MS	6	3919	-21080	301	301	3919	28.5	370	344	67	927456
MSa:17	MSa	17	5864	-19136	1542	1542	5864	25.7	417	321	61	624855
MSaa:31	MSaa	31	6193	-18806	1594	1594	6193	22.4	462	325	54	440832
MSaaa:48	MSaaa	48	5202	-19797	885	884	5202	22.5	493	310	48	250777
MSaaaa:69	MSaaaa	69	4295	-20704	432	428	4295	26.6	535	266	41	137375
MSaaaaa:91	MSaaaaa	91	4258	-20741	582	575	4258	34.2	559	224	32	75432
MSaaaap:91	MSaaaap	91	3744	-21256	106	107	3744	36.8	508	266	36	90064
MSaaap:69	MSaaap	69	3825	-21174	26	31	3825	24.7	454	297	40	111747
MSaaapa:94	MSaaapa	94	3709	-21290	86	86	3709	33.7	465	272	34	71340
MSaaapp:94	MSaaapp	94	3675	-21324	11	17	3675	36.5	402	285	32	60503
MSaap:48	MSaap	48	4626	-20373	360	366	4626	21.9	398	330	47	212910
MSaapa:68	MSaapa	68	4145	-20854	336	340	4145	21.5	415	339	41	121606
MSaapaa:91	MSaapaa	91	3783	-21216	154	156	3783	26.7	425	310	33	56135
MSaapap:91	MSaapap	91	3599	-21400	59	71	3599	22.6	373	349	35	65889
MSaapp:68	MSaapp	68	3809	-21191	71	72	3809	26.0	323	345	41	103307
MSaappa:95	MSaappa	95	3605	-21394	60	66	3605	22.3	342	346	32	58635
MSaappp:95	MSaappp	95	3649	-21350	136	135	3649	30.1	287	340	37	77193
MSap:31	MSap	31	5842	-19157	1213	1215	5842	35.6	391	345	54	465470
MSapa:50	MSapa	50	5423	-19576	1070	1074	5423	35.0	422	346	47	266510
MSapaa:71	MSapaa	71	4367	-20632	544	543	4367	32.9	476	323	42	149994
MSapaaa:95	MSapaaa	95	3990	-21009	310	312	3990	38.1	511	310	32	78554
MSapaap:95	MSapaap	95	3846	-21153	272	278	3846	31.1	464	331	32	75128
MSapap:71	MSapap	71	4029	-20970	195	199	4029	38.8	410	331	41	127378
MSapapa:96	MSapapa	96	4006	-20993	334	333	4006	40.6	451	329	33	75974
MSapapp:96	MSapapp	96	3896	-21104	188	189	3896	44.6	390	323	32	64667
MSapp:50	MSapp	50	4512	-20487	337	337	4512	34.1	333	353	46	216181
MSappa:71	MSappa	71	3923	-21076	132	140	3923	33.7	368	334	39	106728
MSappaa:98	MSappaa	98	3593	-21407	-93	-88	3593	34.0	391	322	30	52636
MSappap:98	MSappap	98	3671	-21328	116	119	3671	33.3	338	335	32	58796
MSappp:71	MSappp	71	3822	-21178	111	112	3822	42.1	326	331	40	116334
MSp:17	MSp	17	4728	-20271	586	586	4728	23.9	321	269	62	515732
MSpa:31	MSpa	31	5553	-19447	1052	1053	5553	20.6	369	297	55	388756
MSpaa:49	MSpaa	49	4836	-20163	614	622	4836	22.1	382	261	47	174599
MSpaaa:69	MSpaaa	69	4116	-20883	299	293	4116	23.9	413	256	41	91888
MSpaaaa:91	MSpaaaa	91	4035	-20964	358	355	4035	29.6	480	213	37	83725
MSpaaap:91	MSpaaap	91	2918	-17081	-22	-23	2918	33.3	409	228	37	52372
MSpaap:69	MSpaap	69	3803	-21196	61	65	3803	23.4	355	290	39	79187
MSpaapa:94	MSpaapa	94	3184	-18243	72	72	3184	30.8	389	260	39	65958
MSpaapp:94	MSpaapp	94	3756	-21243	95	94	3756	32.4	345	287	31	50796
MSpap:49	MSpap	49	4413	-20586	282	282	4413	22.1	282	303	47	161424
MSpapa:69	MSpapa	69	2908	-15569	121	125	2908	19.7	305	287	42	59987
MSpapaa:92	MSpapaa	92	436	-2341	38	38	436	22.0	353	285	39	9288
MSpapap:92	MSpapap	92	3543	-21457	52	53	3543	24.0	292	283	36	60572
MSpapp:69	MSpapp	69	3093	-17277	94	94	3093	22.6	236	291	40	69124
MSpappa:96	MSpappa	96	1953	-13046	-112	-113	1953	18.2	284	256	35	19175
MSpappp:96	MSpappp	96	1385	-8614	-34	-34	1385	24.8	234	286	38	16993
MSpp:31	MSpp	31	4763	-20237	406	404	4763	20.5	262	275	54	331723
MSppa:50	MSppa	50	4438	-20562	345	350	4438	18.2	234	206	49	181466
MSppaa:71	MSppaa	71	3498	-18616	185	188	3498	25.2	342	197	41	84695
MSppaaa:97	MSppaaa	97	3713	-21286	126	119	3713	30.2	440	173	34	76577
MSppaap:97	MSppaap	97	3731	-21268	94	104	3731	30.7	389	192	30	50789
MSppap:71	MSppap	71	3243	-17756	98	104	3243	27.4	279	212	38	65305
MSppapa:96	MSppapa	96	3554	-21445	-4	-1	3554	33.4	354	164	32	56428
MSppapp:96	MSppapp	96	3580	-21419	-20	-20	3580	37.2	304	183	35	65172
MSppp:50	MSppp	50	4240	-20759	212	213	4240	25.8	194	284	47	182720
MSpppa:72	MSpppa	72	2812	-16152	44	46	2812	22.3	250	219	38	54332
MSpppp:72	MSpppp	72	1991	-10939	87	86	1991	29.8	218	222	41	48796
E:6	E	6	3863	-21137	167	170	3863	44.5	233	318	64	717492
Ea:18	Ea	18	6902	-18097	2326	2327	6902	38.1	285	325	62	704594
Eal:41	Eal	41	5120	-19879	805	806	5120	41.0	348	274	54	336693
Eala:75	Eala	75	4260	-20739	430	436	4260	47.2	418	243	46	169610
Ealp:75	Ealp	75	3959	-21040	195	197	3959	48.5	350	275	45	159362
Ear:41	Ear	41	4725	-20274	491	491	4725	32.5	314	219	54	277027
Eara:70	Eara	70	4087	-20912	298	301	4087	37.7	393	199	46	161678
Earp:70	Earp	70	3832	-21167	77	83	3832	36.9	319	230	45	138480
Ep:18	Ep	18	6217	-18782	1655	1649	6217	45.3	188	271	61	678098
Epl:46	Epl	46	4935	-20064	659	660	4935	44.4	247	275	52	288135
Epla:75	Epla	75	4114	-20885	318	326	4114	47.0	289	249	43	131860
Eplp:75	Eplp	75	3994	-21005	263	262	3994	48.7	231	273	42	144103
Epr:46	Epr	46	5244	-19755	968	967	5244	39.2	211	206	51	274947
Epra:74	Epra	74	4121	-20878	377	384	4121	42.4	273	181	44	137642
Eprp:74	Eprp	74	3900	-21099	200	201	3900	45.1	192	222	44	155876
P2:1	P2	1	3306	-21693	-23	-23	3306	46.2	154	235	75	1314664
C:8	C	8	3544	-21455	-99	-99	3544	50.5	222	167	63	643158
Ca:20	Ca	20	3982	-21017	-113	-114	3982	51.1	304	230	57	457464
Caa:36	Caa	36	4066	-20933	-89	-89	4066	49.8	373	210	51	318096
Caaa:56	Caaa	56	3836	-21164	-81	-82	3836	61.0	360	210	45	161899
Caaaa:80	Caaaa	80	3760	-21239	131	129	3760	65.3	315	217	39	69098
Caaap:80	Caaap	80	3575	-21424	-82	-84	3575	63.7	232	260	38	84066
Caap:56	Caap	56	3824	-21175	-80	-81	3824	60.8	273	235	41	133476
Caapa:85	Caapa	85	3466	-21533	-110	-125	3466	66.8	175	228	31	41320
Caapp:85	Caapp	85	3500	-21499	-49	-49	3500	63.6	163	284	37	96900
Cap:36	Cap	36	4159	-20840	-104	-104	4159	58.9	273	241	52	334712
Capa:58	Capa	58	3727	-21272	-60	-63	3727	58.2	283	313	43	160953
Capaa:92	Capaa	92	3459	-21540	1	3	3459	46.8	232	359	36	116029
Capap:92	Capap	92	3432	-21567	-55	-61	3432	48.5	167	338	37	122399
Capp:58	Capp	58	3792	-21207	-76	-74	3792	60.0	221	299	43	162994
Cappa:89	Cappa	89	3472	-21527	-35	-32	3472	59.5	209	305	35	87954
Cappp:89	Cappp	89	3450	-21549	-36	-45	3450	54.5	157	317	39	131775
Cp:20	Cp	20	3998	-21001	-68	-68	3998	50.4	209	174	57	517733
Cpa:36	Cpa	36	4103	-20896	-84	-84	4103	57.5	241	150	50	315878
Cpaa:55	Cpaa	55	3817	-21182	-87	-87	3817	61.9	252	143	45	160356
Cpaaa:78	Cpaaa	78	3564	-21435	-57	-58	3564	62.8	291	156	38	90801
Cpaap:78	Cpaap	78	3553	-21446	-77	-77	3553	64.6	207	184	38	84310
Cpap:55	Cpap	55	3853	-21146	-100	-100	3853	62.7	195	232	44	153927
Cpapa:79	Cpapa	79	3538	-21461	-45	-47	3538	61.8	155	206	38	98780
Cpapp:79	Cpapp	79	3516	-21483	-30	-32	3516	59.9	129	280	37	105589
Cpp:36	Cpp	36	4090	-20909	-94	-94	4090	57.0	151	204	49	323267
Cppa:58	Cppa	58	3680	-21319	-47	-48	3680	51.8	112	241	44	193213
Cppaa:92	Cppaa	92	3404	-21595	-10	-9	3404	31.4	142	249	36	79698
Cppap:92	Cppap	92	3432	-21567	-5	-3	3432	41.6	131	298	38	131856
Cppp:58	Cppp	58	3711	-21288	-98	-98	3711	55.9	162	291	43	178345
Cpppa:88	Cpppa	88	3526	-21473	-5	-5	3526	51.9	150	244	37	96705
Cpppp:88	Cpppp	88	3490	-21509	3	0	3490	49.9	129	293	37	122009
P3:8	P3	8	3627	-21372	-81	-81	3627	48.0	125	245	59	749790
D:24	D	24	4085	-20914	-88	-87	4085	48.0	113	213	56	580476
Da:46	Da	46	3911	-21088	-61	-63	3911	52.6	211	333	46	256658
Daa:77	Daa	77	3510	-21489	-54	-54	3510	36.7	263	344	39	117618
Dap:77	Dap	77	3519	-21480	-51	-48	3519	46.2	203	326	39	128775
Dp:46	Dp	46	3902	-21097	-68	-68	3902	45.3	137	297	48	294528
Dpa:75	Dpa	75	3480	-21519	-49	-49	3480	30.4	169	247	39	108124
Dpp:75	Dpp	75	3530	-21469	-27	-27	3530	42.7	154	277	41	144493
P4:24	P4	24	4034	-20965	-105	-96	4034	42.2	164	312	50	499349
Z2:65	Z2	65	3576	-21423	-53	-52	3576	33.9	206	294	41	167535
Z3:65	Z3	65	3653	-21346	-44	-42	3653	33.5	286	310	43	170973
