# Supplementary material for: Quantitative Differences in Nuclear β-catenin and TCF Pattern Embryonic Cells in C. elegans
Source: PLoS Genet. 2015 Oct 21;11(10):e1005585. doi: 10.1371/journal.pgen.1005585 (PMC4619327; doi:10.1371/journal.pgen.1005585)
Supplement: S1 Data — For each cell analyzed, birth time is given in column 3 and the average nuclear reporter intensity over the lifetime of the cell (corrected for background) is given in column 7 (“blot”). For information on each embryo’s strain information and experimental conditions, refer to S2 Table. (ZIP) [file pgen.1005585.s005.zip › CAs/CA20121206_med-1_pop-1_L2.csv]

cellTime	cell	time	none	global	local	blot	cross	z	x	y	size	gweight
ABa:1	ABa	1	3323	-21676	-74	-74	3323	38.8	502	225	73	806998
ABal:9	ABal	9	3701	-21299	-79	-80	3701	44.0	534	241	67	776321
ABala:19	ABala	19	4054	-20945	-75	-75	4054	36.8	584	190	60	716022
ABalaa:31	ABalaa	31	4147	-20852	-49	-49	4147	32.6	604	205	55	595836
ABalaaa:47	ABalaaa	47	3933	-21066	-69	-69	3933	38.4	614	196	48	326097
ABalaaaa:67	ABalaaaa	67	3527	-21473	-76	-76	3527	37.9	604	190	42	166529
ABalaaap:67	ABalaaap	67	3557	-21442	-72	-69	3557	42.9	560	177	42	142069
ABalaap:47	ABalaap	47	3969	-21030	-128	-119	3969	32.9	562	240	48	280810
ABalaapa:67	ABalaapa	67	3597	-21402	-87	-82	3597	38.8	511	209	42	127256
ABalaapp:67	ABalaapp	67	3624	-21375	-13	-17	3624	41.6	453	178	43	118687
ABalap:31	ABalap	31	4115	-20884	-107	-107	4115	46.4	549	167	55	475850
ABalapa:47	ABalapa	47	3945	-21054	-83	-83	3945	49.8	568	168	49	279843
ABalapaa:67	ABalapaa	67	3580	-21419	-30	-28	3580	49.4	568	140	43	152278
ABalapap:67	ABalapap	67	3609	-21390	-59	-63	3609	55.4	513	147	42	124614
ABalapp:47	ABalapp	47	3979	-21020	-41	-41	3979	43.7	491	204	48	213330
ABalappa:67	ABalappa	67	3604	-21395	-27	-29	3604	48.1	480	153	40	120751
ABalappp:67	ABalappp	67	3622	-21377	-59	-60	3622	51.3	410	174	44	109244
ABalp:19	ABalp	19	4032	-20967	-78	-78	4032	39.0	508	285	61	614218
ABalpa:31	ABalpa	31	4155	-20844	-111	-111	4155	42.5	553	290	55	503912
ABalpaa:47	ABalpaa	47	4056	-20943	-24	-26	4056	47.8	574	265	46	253720
ABalpaaa:65	ABalpaaa	65	3624	-21375	-72	-74	3624	45.8	604	234	41	164817
ABalpaap:65	ABalpaap	65	3704	-21295	-54	-56	3704	49.2	555	247	42	140409
ABalpap:47	ABalpap	47	4045	-20954	-83	-82	4045	40.3	501	321	50	292338
ABalpapa:65	ABalpapa	65	3670	-21329	-59	-56	3670	45.2	575	298	41	142308
ABalpapp:65	ABalpapp	65	3754	-21245	-74	-59	3754	42.9	503	319	45	154900
ABalpp:31	ABalpp	31	4165	-20834	-88	-89	4165	55.8	466	291	56	403448
ABalppa:47	ABalppa	47	3951	-21048	-58	-59	3951	57.2	515	296	47	237807
ABalppaa:67	ABalppaa	67	3585	-21414	-49	-48	3585	58.7	559	273	42	139846
ABalppap:67	ABalppap	67	3657	-21342	-50	-51	3657	56.0	503	308	45	153208
ABalppp:47	ABalppp	47	4167	-20832	-14	0	4167	50.6	424	322	49	263276
ABalpppa:66	ABalpppa	66	3660	-21339	-42	-41	3660	51.5	492	247	43	119476
ABalpppp:66	ABalpppp	66	3747	-21252	-57	-58	3747	51.0	411	262	44	125605
ABar:9	ABar	9	3684	-21315	-46	-46	3684	29.0	476	133	70	917254
ABara:19	ABara	19	4004	-20995	-33	-33	4004	24.4	450	144	61	578740
ABaraa:31	ABaraa	31	4087	-20912	-66	-66	4087	25.8	519	172	58	512249
ABaraaa:46	ABaraaa	46	3981	-21018	6	6	3981	31.2	557	140	49	280122
ABaraaaa:65	ABaraaaa	65	3596	-21403	10	11	3596	31.0	582	161	42	162077
ABaraaap:65	ABaraaap	65	3599	-21400	-40	-37	3599	35.0	508	155	44	140084
ABaraap:46	ABaraap	46	3946	-21053	-47	-47	3946	23.4	492	186	49	220455
ABaraapa:65	ABaraapa	65	3626	-21373	-27	-27	3626	22.5	550	208	44	159501
ABaraapp:65	ABaraapp	65	3642	-21357	-23	-20	3642	23.8	465	193	44	118092
ABarap:31	ABarap	31	4103	-20896	-16	-15	4103	24.7	428	143	57	414972
ABarapa:47	ABarapa	47	3943	-21056	-4	-4	3943	31.1	472	106	49	270373
ABarapaa:66	ABarapaa	66	3594	-21405	-2	-1	3594	25.5	531	143	44	148990
ABarapap:66	ABarapap	66	3596	-21403	-6	-7	3596	26.0	455	122	44	125284
ABarapp:47	ABarapp	47	3895	-21104	-58	-53	3895	23.8	397	150	47	191487
ABarappa:67	ABarappa	67	3541	-21458	-9	-9	3541	22.3	401	157	40	88712
ABarappp:67	ABarappp	67	3622	-21378	-10	-10	3622	29.2	345	172	43	94524
ABarp:19	ABarp	19	3994	-21005	-101	-101	3994	45.1	374	97	64	637782
ABarpa:30	ABarpa	30	4116	-20883	-53	-53	4116	42.9	439	97	57	489854
ABarpaa:47	ABarpaa	47	3975	-21024	-67	-68	3975	46.3	496	102	49	299241
ABarpaaa:64	ABarpaaa	64	3605	-21394	-13	-12	3605	46.0	515	97	42	160879
ABarpaap:64	ABarpaap	64	3654	-21345	-38	-38	3654	50.1	437	94	44	152360
ABarpap:47	ABarpap	47	3993	-21006	-30	-30	3993	39.8	415	159	50	236277
ABarpapa:65	ABarpapa	65	3613	-21386	-19	-21	3613	37.4	434	138	42	123007
ABarpapp:65	ABarpapp	65	3624	-21375	-43	-44	3624	42.3	358	139	43	116730
ABarpp:30	ABarpp	30	4127	-20872	-52	-52	4127	47.7	315	87	57	465196
ABarppa:48	ABarppa	48	3916	-21083	-88	-88	3916	52.2	395	86	48	256092
ABarppaa:66	ABarppaa	66	3669	-21330	-1	0	3669	57.1	394	96	45	141352
ABarppap:66	ABarppap	66	3608	-21391	-71	-73	3608	58.0	317	100	44	134426
ABarppp:48	ABarppp	48	3908	-21091	-83	-83	3908	49.1	302	103	48	242618
ABarpppa:66	ABarpppa	66	3611	-21388	-51	-48	3611	50.5	309	105	43	125907
ABarpppp:66	ABarpppp	66	3640	-21359	-48	-46	3640	57.3	199	156	42	116426
ABp:1	ABp	1	3342	-21657	-53	-54	3342	38.0	356	120	71	711405
ABpl:9	ABpl	9	3701	-21298	-88	-88	3701	54.8	352	157	69	630222
ABpla:19	ABpla	19	4025	-20974	-70	-70	4025	56.9	458	180	62	503344
ABplaa:30	ABplaa	30	4096	-20903	-112	-113	4096	58.2	492	180	55	376217
ABplaaa:46	ABplaaa	46	3997	-21002	-39	-39	3997	61.5	514	161	48	226276
ABplaaaa:65	ABplaaaa	65	3591	-21408	7	6	3591	60.9	560	191	39	114856
ABplaaap:65	ABplaaap	65	3652	-21347	-41	-40	3652	61.2	484	155	43	130352
ABplaap:46	ABplaap	46	4027	-20972	-32	-32	4027	58.6	462	235	48	228408
ABplaapa:63	ABplaapa	63	3567	-21432	-60	-60	3567	65.1	519	222	39	80866
ABplaapp:63	ABplaapp	63	3694	-21305	-36	-39	3694	62.0	436	231	46	122769
ABplap:30	ABplap	30	4118	-20881	-64	-63	4118	59.7	393	158	56	368116
ABplapa:46	ABplapa	46	3944	-21055	-68	-67	3944	62.1	434	143	48	219129
ABplapaa:65	ABplapaa	65	3732	-21267	34	27	3732	66.1	447	148	40	67601
ABplapap:65	ABplapap	65	3689	-21310	-37	-38	3689	64.5	377	160	43	102458
ABplapp:46	ABplapp	46	4027	-20972	-38	-38	4027	62.5	366	219	48	192105
ABplappa:65	ABplappa	65	3692	-21307	-20	-27	3692	64.1	359	237	42	100817
ABplappp:65	ABplappp	65	3698	-21301	-54	-50	3698	64.0	280	247	40	94932
ABplp:19	ABplp	19	4060	-20939	-109	-109	4060	54.4	357	277	60	479494
ABplpa:31	ABplpa	31	4235	-20764	-79	-80	4235	56.5	379	294	56	386655
ABplpaa:47	ABplpaa	47	3970	-21029	-96	-96	3970	62.3	414	290	48	194071
ABplpaaa:65	ABplpaaa	65	3705	-21294	-26	-24	3705	64.8	480	284	42	103245
ABplpaap:65	ABplpaap	65	3712	-21287	-36	-37	3712	63.1	412	294	43	111835
ABplpap:47	ABplpap	47	4097	-20903	-104	-104	4097	53.8	329	330	49	250612
ABplpapa:65	ABplpapa	65	3768	-21231	-62	-50	3768	54.1	404	337	43	133474
ABplpapp:65	ABplpapp	65	3742	-21257	-72	-74	3742	53.6	333	336	43	130362
ABplpp:31	ABplpp	31	4237	-20762	-152	-152	4237	58.6	275	285	57	407962
ABplppa:47	ABplppa	47	4061	-20938	-106	-108	4061	63.5	312	278	46	175518
ABplppaa:66	ABplppaa	66	3690	-21309	-18	-21	3690	64.4	355	304	41	93671
ABplppap:66	ABplppap	66	3720	-21279	-13	-11	3720	58.8	292	298	40	107044
ABplppp:47	ABplppp	47	4057	-20943	-75	-75	4057	58.4	229	312	49	237366
ABplpppa:66	ABplpppa	66	3692	-21307	-30	-19	3692	52.0	273	347	42	140852
ABplpppp:66	ABplpppp	66	3664	-21335	-46	-48	3664	61.1	224	312	44	127094
ABpr:9	ABpr	9	3662	-21337	-39	-39	3662	26.0	260	142	66	614465
ABpra:19	ABpra	19	4002	-20997	-24	-24	4002	25.0	277	111	64	576059
ABpraa:31	ABpraa	31	4069	-20931	-47	-47	4069	26.2	335	111	55	397827
ABpraaa:47	ABpraaa	47	3915	-21084	-21	-20	3915	34.4	389	81	49	265524
ABpraaaa:66	ABpraaaa	66	3625	-21374	1	2	3625	33.6	428	82	46	192349
ABpraaap:66	ABpraaap	66	3656	-21343	47	47	3656	39.6	368	72	44	133466
ABpraap:47	ABpraap	47	3916	-21083	-64	-64	3916	27.2	308	144	49	208831
ABpraapa:64	ABpraapa	64	3611	-21388	-1	0	3611	26.4	338	100	44	113311
ABpraapp:64	ABpraapp	64	3633	-21366	-5	-5	3633	34.6	267	107	47	138210
ABprap:31	ABprap	31	4096	-20903	-47	-47	4096	31.5	229	109	59	482931
ABprapa:47	ABprapa	47	3934	-21065	-19	-19	3934	34.7	281	81	49	240357
ABprapaa:65	ABprapaa	65	3610	-21389	2	1	3610	41.4	306	60	42	135611
ABprapap:65	ABprapap	65	3649	-21350	-2	-2	3649	47.3	229	76	44	147289
ABprapp:47	ABprapp	47	3940	-21059	-53	-53	3940	38.7	194	111	49	245389
ABprappa:66	ABprappa	66	3613	-21386	3	3	3613	40.6	186	100	45	131609
ABprappp:66	ABprappp	66	3595	-21404	17	17	3595	48.9	131	134	41	122045
ABprp:19	ABprp	19	3997	-21002	-65	-65	3997	27.5	198	212	60	484694
ABprpa:31	ABprpa	31	4119	-20880	-55	-52	4119	23.2	217	229	55	349758
ABprpaa:47	ABprpaa	47	3943	-21056	-12	-13	3943	22.2	226	142	49	199035
ABprpaaa:66	ABprpaaa	66	3553	-21446	-48	-45	3553	22.0	295	131	44	100044
ABprpaap:66	ABprpaap	66	3580	-21419	-34	-33	3580	27.9	234	123	43	103217
ABprpap:47	ABprpap	47	3944	-21055	-48	-47	3944	26.6	163	220	49	206560
ABprpapa:66	ABprpapa	66	3624	-21375	18	18	3624	20.9	245	181	44	96116
ABprpapp:66	ABprpapp	66	3633	-21366	20	21	3633	26.0	172	201	41	89694
ABprpp:31	ABprpp	31	4132	-20867	-29	-29	4132	32.1	133	190	55	400606
ABprppa:47	ABprppa	47	3913	-21086	-33	-32	3913	32.3	133	133	47	192592
ABprppaa:66	ABprppaa	66	3546	-21453	-21	-22	3546	25.2	185	121	43	107636
ABprppap:66	ABprppap	66	3596	-21403	-18	-18	3596	37.6	177	151	41	100918
ABprppp:47	ABprppp	47	3933	-21066	-31	-31	3933	38.4	98	195	49	256452
ABprpppa:66	ABprpppa	66	3552	-21447	-18	-21	3552	33.6	123	152	42	107016
ABprpppp:66	ABprpppp	66	3560	-21439	-16	-15	3560	36.8	103	209	43	120041
EMS:1	EMS	1	3397	-21602	-88	-88	3397	41.1	287	289	70	732850
MS:12	MS	12	4318	-20681	353	353	4318	28.6	360	303	69	837660
MSa:23	MSa	23	6409	-18590	1841	1841	6409	28.7	425	289	62	611869
MSaa:37	MSaa	37	6202	-18797	1623	1622	6202	26.6	482	271	58	415273
MSaaa:54	MSaaa	54	5685	-19314	1410	1411	5685	26.2	533	267	50	225511
MSaaaa:73	MSaaaa	73	4901	-20098	970	969	4901	37.2	595	246	43	164301
MSaaaaa:95	MSaaaaa	95	4411	-20588	670	659	4411	38.6	619	237	36	90912
MSaaaap:95	MSaaaap	95	4072	-20928	326	327	4072	36.5	563	279	34	72699
MSaaap:73	MSaaap	73	3957	-21042	179	194	3957	29.2	522	301	44	132735
MSaaapa:97	MSaaapa	97	3907	-21092	231	231	3907	30.2	533	299	40	108383
MSaaapp:97	MSaaapp	97	3594	-21405	-37	-35	3594	31.7	476	293	31	55886
MSaap:54	MSaap	54	4543	-20457	396	411	4543	25.5	428	301	48	176103
MSaapa:74	MSaapa	74	4241	-20758	445	450	4241	30.1	472	329	43	120909
MSaapaa:95	MSaapaa	95	3932	-21067	268	266	3932	32.5	461	330	35	64533
MSaapap:95	MSaapap	95	3879	-21120	154	152	3879	38.8	404	324	34	59546
MSaapp:74	MSaapp	74	3910	-21089	165	174	3910	32.8	384	334	44	127614
MSap:37	MSap	37	5908	-19091	1278	1279	5908	36.5	402	320	54	385289
MSapa:55	MSapa	55	5557	-19442	1260	1267	5557	40.0	426	329	47	199770
MSapaa:76	MSapaa	76	4400	-20599	535	529	4400	43.7	479	282	40	98176
MSapap:76	MSapap	76	4055	-20944	220	219	4055	47.2	420	312	41	110422
MSapp:55	MSapp	55	4529	-20470	430	431	4529	36.0	343	334	48	187396
MSappa:76	MSappa	76	4142	-20857	360	373	4142	41.1	369	328	42	113156
MSappp:76	MSappp	76	3936	-21063	234	239	3936	47.0	301	318	42	118680
MSp:23	MSp	23	5119	-19880	748	748	5119	26.7	317	246	63	509540
MSpa:37	MSpa	37	5603	-19396	1067	1067	5603	25.3	380	250	56	339706
MSpaa:54	MSpaa	54	4778	-20221	627	632	4778	27.6	419	220	47	137776
MSpaaa:75	MSpaaa	75	4364	-20635	569	568	4364	31.0	508	247	43	117274
MSpaaaa:96	MSpaaaa	96	4073	-20927	309	313	4073	37.2	544	234	34	67571
MSpaaap:96	MSpaaap	96	3071	-16929	139	137	3071	29.8	471	244	35	39573
MSpaap:75	MSpaap	75	3775	-21224	111	112	3775	25.3	420	262	43	105597
MSpap:54	MSpap	54	4451	-20548	343	344	4451	26.0	324	280	48	156395
MSpapa:75	MSpapa	75	3930	-21069	190	189	3930	23.8	366	284	43	88986
MSpapaa:96	MSpapaa	96	3825	-21174	232	231	3825	25.4	381	284	34	45815
MSpapap:96	MSpapap	96	3613	-21386	77	82	3613	28.2	314	287	34	46081
MSpapp:75	MSpapp	75	3700	-21299	101	104	3700	25.8	283	304	42	103769
MSpp:37	MSpp	37	4790	-20209	437	435	4790	23.8	272	246	55	301846
MSppa:56	MSppa	56	4389	-20610	370	383	4389	22.8	285	204	48	144899
MSppaa:76	MSppaa	76	3490	-18509	251	250	3490	28.7	378	218	42	86334
MSppap:76	MSppap	76	3491	-19508	146	152	3491	29.2	314	235	41	71692
MSppp:56	MSppp	56	4146	-20853	200	199	4146	27.1	216	280	47	164983
MSpppa:78	MSpppa	78	3686	-21313	88	92	3686	25.7	270	249	41	83201
MSpppp:78	MSpppp	78	3305	-19520	54	52	3305	30.4	216	221	41	78810
E:12	E	12	4294	-20705	240	240	4294	46.1	220	287	66	687214
Ea:24	Ea	24	7350	-17649	2625	2625	7350	40.8	284	310	63	653081
Eal:44	Eal	44	4948	-20051	648	656	4948	41.2	260	259	53	288848
Eala:78	Eala	78	4107	-20892	327	334	4107	41.2	348	217	47	160305
Ealp:78	Ealp	78	3974	-21025	221	217	3974	48.9	292	265	43	139574
Ear:44	Ear	44	5870	-19129	1478	1479	5870	42.0	344	261	53	295252
Eara:77	Eara	77	4119	-20880	347	354	4119	40.1	434	233	47	169632
Earp:77	Earp	77	4125	-20874	313	317	4125	50.8	366	252	46	165802
Ep:24	Ep	24	6341	-18658	1670	1665	6341	48.6	198	240	61	571078
Epl:52	Epl	52	5785	-19214	1447	1450	5785	50.4	269	186	53	260784
Epla:80	Epla	80	4555	-20444	749	752	4555	53.0	334	180	46	160160
Eplp:80	Eplp	80	3893	-21106	192	199	3893	48.9	240	163	44	134605
Epr:52	Epr	52	4966	-20033	771	772	4966	42.4	213	214	54	278310
Epra:81	Epra	81	4217	-20782	458	467	4217	42.3	277	203	44	118237
Eprp:81	Eprp	81	4014	-20985	330	329	4014	49.6	196	215	45	133483
P2:1	P2	1	3425	-21574	-91	-92	3425	44.3	136	185	69	891889
C:14	C	14	3924	-21076	-40	-40	3924	52.8	199	134	62	502043
Ca:26	Ca	26	4081	-20918	-114	-114	4081	55.0	291	176	58	429555
Caa:42	Caa	42	4020	-20979	-84	-80	4020	53.7	337	163	51	287987
Caaa:61	Caaa	61	3729	-21270	-76	-78	3729	60.7	334	164	48	152772
Caap:61	Caap	61	3727	-21272	-52	-49	3727	66.0	232	180	41	77051
Cap:42	Cap	42	4384	-20615	-37	-3	4384	64.0	243	200	52	238994
Capa:65	Capa	65	3676	-21323	-36	-39	3676	60.7	212	268	42	137913
Capp:65	Capp	65	3665	-21334	-5	-8	3665	61.8	154	255	43	147167
Cp:26	Cp	26	4112	-20887	-77	-77	4112	51.0	188	131	60	505802
Cpa:41	Cpa	41	4061	-20938	-49	-49	4061	54.3	211	96	52	332039
Cpaa:61	Cpaa	61	3681	-21318	-69	-68	3681	60.0	228	96	47	165697
Cpap:61	Cpap	61	3691	-21308	-31	-32	3691	63.8	144	160	45	141568
Cpp:41	Cpp	41	4032	-20967	-84	-84	4032	57.4	126	160	52	336270
Cppa:63	Cppa	63	3586	-21413	-16	-17	3586	48.8	101	178	46	190137
Cppp:63	Cppp	63	3625	-21374	-47	-46	3625	57.4	111	233	44	167602
P3:14	P3	14	3955	-21044	-100	-97	3955	49.3	115	220	60	650038
D:30	D	30	4117	-20882	-107	-107	4117	53.0	106	204	57	531716
Da:53	Da	53	3824	-21175	-80	-81	3824	56.2	172	287	47	230086
Dp:53	Dp	53	3774	-21226	-60	-61	3774	44.5	119	257	47	237934
P4:30	P4	30	4000	-20999	-134	-125	4000	44.8	164	293	51	433796
Z2:72	Z2	72	3517	-21483	-60	-58	3517	37.9	207	273	42	157513
Z3:72	Z3	72	3609	-21390	-36	-32	3609	36.7	284	305	43	180150
