# Supplementary material for: Quantitative Differences in Nuclear β-catenin and TCF Pattern Embryonic Cells in C. elegans
Source: PLoS Genet. 2015 Oct 21;11(10):e1005585. doi: 10.1371/journal.pgen.1005585 (PMC4619327; doi:10.1371/journal.pgen.1005585)
Supplement: S1 Data — For each cell analyzed, birth time is given in column 3 and the average nuclear reporter intensity over the lifetime of the cell (corrected for background) is given in column 7 (“blot”). For information on each embryo’s strain information and experimental conditions, refer to S2 Table. (ZIP) [file pgen.1005585.s005.zip › CAs/CA20121206_med-1_pop-1_L3.csv]

cellTime	cell	time	none	global	local	blot	cross	z	x	y	size	gweight
ABa:1	ABa	1	3272	-21728	0	0	3272	45.0	554	262	74	1068524
ABal:2	ABal	2	3271	-21728	-73	-71	3271	46.0	566	241	77	1576950
ABala:6	ABala	6	3552	-21447	-62	-68	3552	37.2	582	213	58	891204
ABalaa:20	ABalaa	20	3988	-21011	-26	-26	3988	29.3	594	195	55	719687
ABalaaa:36	ABalaaa	36	4043	-20956	-44	-45	4043	32.4	597	181	47	415684
ABalaaaa:57	ABalaaaa	57	3722	-21277	-12	-14	3722	30.7	574	151	41	199990
ABalaaaal:85	ABalaaaal	85	3427	-21572	-19	-18	3427	39.9	581	237	36	172195
ABalaaaar:85	ABalaaaar	85	3407	-21592	-66	-56	3407	29.5	590	192	38	194100
ABalaaap:57	ABalaaap	57	3776	-21223	-24	-24	3776	36.8	526	143	41	190519
ABalaaapa:82	ABalaaapa	82	3412	-21587	-64	-63	3412	37.4	588	175	34	148708
ABalaaapp:82	ABalaaapp	82	3452	-21547	2	5	3452	31.6	550	134	36	152367
ABalaap:36	ABalaap	36	4081	-20918	-50	-46	4081	26.7	549	213	46	360633
ABalaapa:57	ABalaapa	57	3749	-21250	-62	-54	3749	29.4	506	175	40	178642
ABalaapaa:86	ABalaapaa	86	3390	-21609	-41	-38	3390	22.7	545	160	34	141591
ABalaapap:86	ABalaapap	86	3419	-21580	-6	-4	3419	21.8	512	130	35	139258
ABalaapp:57	ABalaapp	57	3786	-21213	-75	-74	3786	36.8	456	171	42	171355
ABalaappa:82	ABalaappa	82	3440	-21560	-11	-16	3440	29.1	517	101	35	144272
ABalaappp:82	ABalaappp	82	3441	-21558	-54	-54	3441	35.8	498	96	37	158136
ABalap:20	ABalap	20	3985	-21014	-68	-68	3985	40.2	547	145	55	654597
ABalapa:37	ABalapa	37	4086	-20913	-34	-35	4086	43.5	559	151	47	379961
ABalapaa:56	ABalapaa	56	3756	-21243	-56	-56	3756	44.8	550	110	42	205992
ABalapaaa:81	ABalapaaa	81	3516	-21483	-16	-15	3516	46.4	570	202	37	167445
ABalapaap:81	ABalapaap	81	3520	-21479	-8	-8	3520	51.8	564	190	36	135879
ABalapap:56	ABalapap	56	3789	-21210	-59	-62	3789	51.3	505	130	42	180119
ABalapapa:80	ABalapapa	80	3499	-21501	-57	-61	3499	54.3	538	165	35	121432
ABalapapp:80	ABalapapp	80	3573	-21426	-25	-24	3573	57.9	484	172	35	96807
ABalapp:37	ABalapp	37	4046	-20953	-71	-72	4046	36.7	484	194	47	314460
ABalappa:57	ABalappa	57	3786	-21213	-15	-17	3786	43.5	482	150	39	161114
ABalappaa:84	ABalappaa	84	3499	-21500	-25	-27	3499	41.3	559	154	31	95872
ABalappap:84	ABalappap	84	3427	-21572	-35	-40	3427	41.6	538	124	35	127313
ABalappp:57	ABalappp	57	3797	-21202	-69	-69	3797	47.4	419	134	41	147519
ABalapppa:79	ABalapppa	79	3477	-21522	-77	-82	3477	44.6	493	112	37	141712
ABalapppp:79	ABalapppp	79	3497	-21502	-73	-75	3497	44.7	439	100	34	103016
ABalp:6	ABalp	6	3547	-21452	-84	-82	3547	39.1	510	289	62	1001852
ABalpa:19	ABalpa	19	4014	-20985	-74	-76	4014	36.6	558	283	55	702609
ABalpaa:37	ABalpaa	37	4152	-20848	-19	-19	4152	41.2	583	254	46	410914
ABalpaaa:57	ABalpaaa	57	3744	-21255	-19	-19	3744	30.7	591	204	42	221953
ABalpaaaa:85	ABalpaaaa	85	3424	-21575	-19	-20	3424	22.5	555	246	36	195667
ABalpaaap:85	ABalpaaap	85	3407	-21592	-15	-17	3407	24.8	514	276	35	177460
ABalpaap:57	ABalpaap	57	3890	-21109	-23	-22	3890	39.8	554	231	44	219289
ABalpaapa:79	ABalpaapa	79	3501	-21498	-30	-30	3501	36.3	579	244	40	197241
ABalpaapp:79	ABalpaapp	79	3585	-21414	24	22	3585	38.0	550	289	38	173683
ABalpap:37	ABalpap	37	4154	-20845	-53	-57	4154	36.3	508	313	50	445068
ABalpapa:56	ABalpapa	56	3783	-21216	-65	-64	3783	27.7	561	279	43	242664
ABalpapaa:79	ABalpapaa	79	3454	-21545	-6	-7	3454	27.9	525	301	38	192256
ABalpapap:79	ABalpapap	79	3632	-21367	32	29	3632	32.2	507	313	37	150386
ABalpapp:56	ABalpapp	56	3854	-21145	-68	-58	3854	30.3	494	314	49	301931
ABalpappa:78	ABalpappa	78	3502	-21497	-3	-3	3502	25.5	474	324	38	162225
ABalpappp:78	ABalpappp	78	3515	-21484	-50	-48	3515	35.1	435	337	41	193577
ABalpp:19	ABalpp	19	3997	-21002	-99	-99	3997	48.7	477	293	56	574301
ABalppa:36	ABalppa	36	4091	-20908	-39	-40	4091	50.0	514	301	49	406052
ABalppaa:56	ABalppaa	56	3768	-21231	-11	-10	3768	43.7	566	290	42	243783
ABalppaaa:86	ABalppaaa	86	3408	-21591	-42	-35	3408	46.3	561	290	35	195405
ABalppaap:86	ABalppaap	86	3452	-21547	-53	-50	3452	49.1	515	309	35	173851
ABalppap:56	ABalppap	56	3810	-21189	-60	-54	3810	42.9	505	299	45	236635
ABalppapa:82	ABalppapa	82	3491	-21508	0	2	3491	40.4	496	319	37	198735
ABalppapp:82	ABalppapp	82	3514	-21485	-20	-19	3514	45.1	443	318	38	177130
ABalppp:36	ABalppp	36	4210	-20790	-62	-62	4210	45.4	419	314	49	392638
ABalpppa:55	ABalpppa	55	3803	-21196	-97	-96	3803	46.0	492	251	41	172847
ABalpppaa:80	ABalpppaa	80	3552	-21447	-32	-30	3552	50.8	542	250	34	136714
ABalpppap:80	ABalpppap	80	3547	-21452	-49	-49	3547	56.7	502	262	36	120908
ABalpppp:55	ABalpppp	55	3952	-21047	-38	-39	3952	48.1	423	263	44	187101
ABalppppa:78	ABalppppa	78	3605	-21394	0	0	3605	53.1	503	216	35	117777
ABalppppp:78	ABalppppp	78	3598	-21401	-123	-123	3598	55.8	447	219	38	124795
ABar:2	ABar	2	3228	-21771	-69	-69	3228	22.0	468	124	74	1464387
ABara:8	ABara	8	3551	-21448	-47	-47	3551	17.8	482	164	67	1050795
ABaraa:19	ABaraa	19	3927	-21072	-40	-41	3927	16.5	513	177	57	703123
ABaraaa:36	ABaraaa	36	4041	-20958	-32	-32	4041	23.8	529	132	48	411641
ABaraaaa:56	ABaraaaa	56	3732	-21267	-15	-14	3732	23.7	533	136	41	201894
ABaraaaaa:85	ABaraaaaa	85	3418	-21581	-24	-24	3418	22.4	560	202	34	151575
ABaraaaap:85	ABaraaaap	85	3447	-21552	-61	-66	3447	27.8	523	206	34	163235
ABaraaap:56	ABaraaap	56	3802	-21197	-3	-6	3802	26.2	463	125	43	205910
ABaraaapa:80	ABaraaapa	80	3448	-21551	-64	-64	3448	18.2	501	194	37	160882
ABaraaapp:80	ABaraaapp	80	3533	-21466	49	49	3533	16.5	466	188	35	140583
ABaraap:36	ABaraap	36	4020	-20979	-70	-68	4020	18.0	457	180	48	333114
ABaraapa:56	ABaraapa	56	3801	-21198	-10	-11	3801	16.4	508	179	43	202624
ABaraapaa:82	ABaraapaa	82	3523	-21476	-38	-34	3523	22.6	534	248	34	111761
ABaraapap:82	ABaraapap	82	3441	-21558	-55	-53	3441	31.5	480	270	36	160655
ABaraapp:56	ABaraapp	56	3827	-21172	-32	-25	3827	16.4	443	215	42	166623
ABaraappa:79	ABaraappa	79	3499	-21500	-18	-17	3499	20.9	464	266	38	162260
ABaraappp:79	ABaraappp	79	3527	-21472	-18	-14	3527	24.0	413	263	37	148833
ABarap:19	ABarap	19	3902	-21097	-66	-66	3902	17.7	436	123	56	639980
ABarapa:36	ABarapa	36	4019	-20980	-36	-36	4019	19.4	453	95	48	366686
ABarapaa:55	ABarapaa	55	3762	-21237	-41	-42	3762	17.0	454	135	43	198047
ABarapaaa:82	ABarapaaa	82	3444	-21555	-33	-29	3444	15.9	488	247	35	184386
ABarapaap:82	ABarapaap	82	3478	-21521	-18	-20	3478	17.3	433	254	38	169750
ABarapap:55	ABarapap	55	3803	-21197	-26	-26	3803	16.9	384	142	43	155649
ABarapapa:79	ABarapapa	79	3485	-21514	-43	-43	3485	16.5	391	249	37	144246
ABarapapp:79	ABarapapp	79	3541	-21458	-5	-2	3541	20.6	350	240	37	131714
ABarapp:36	ABarapp	36	4042	-20957	-59	-58	4042	18.4	360	134	47	293407
ABarappa:56	ABarappa	56	3792	-21207	13	11	3792	18.5	359	102	42	152593
ABarappaa:82	ABarappaa	82	3497	-21503	9	9	3497	16.3	404	195	34	122201
ABarappap:82	ABarappap	82	3524	-21475	37	38	3524	20.1	359	194	36	128022
ABarappp:56	ABarappp	56	3761	-21238	-67	-65	3761	20.6	311	122	41	135327
ABarapppa:80	ABarapppa	80	3520	-21479	17	15	3520	17.9	414	146	34	113832
ABarapppp:80	ABarapppp	80	3505	-21494	-6	-4	3505	19.7	367	148	35	105705
ABarp:8	ABarp	8	3543	-21456	-102	-102	3543	35.0	428	88	63	991495
ABarpa:19	ABarpa	19	3958	-21041	-57	-58	3958	37.5	468	86	57	701718
ABarpaa:36	ABarpaa	36	4028	-20971	-60	-60	4028	33.3	429	103	47	353820
ABarpaaa:56	ABarpaaa	56	3781	-21218	-16	-16	3781	33.8	424	85	43	222008
ABarpaaaa:81	ABarpaaaa	81	3456	-21543	-19	-21	3456	47.8	520	89	36	143957
ABarpaaap:81	ABarpaaap	81	3460	-21539	-37	-41	3460	50.0	465	76	36	145423
ABarpaap:56	ABarpaap	56	3768	-21231	-78	-81	3768	40.6	357	92	42	179005
ABarpaapa:81	ABarpaapa	81	3472	-21527	-35	-35	3472	45.0	440	58	36	141730
ABarpaapp:81	ABarpaapp	81	3462	-21537	-74	-74	3462	45.7	384	63	38	153188
ABarpap:36	ABarpap	36	4041	-20958	-77	-76	4041	41.0	504	89	48	391173
ABarpapa:56	ABarpapa	56	3745	-21254	-17	-16	3745	39.0	509	83	40	214639
ABarpapaa:87	ABarpapaa	87	3469	-21530	11	10	3469	51.2	558	129	34	130909
ABarpapap:87	ABarpapap	87	3451	-21548	-40	-43	3451	55.1	520	126	34	117893
ABarpapp:56	ABarpapp	56	3814	-21185	-18	-20	3814	46.2	448	75	43	213169
ABarpappa:81	ABarpappa	81	3503	-21496	-26	-26	3503	58.4	481	104	36	117955
ABarpappp:81	ABarpappp	81	3534	-21465	-30	-31	3534	57.3	414	94	37	119498
ABarpp:19	ABarpp	19	3983	-21016	-69	-69	3983	44.0	357	81	59	683033
ABarppa:38	ABarppa	38	4049	-20950	-58	-58	4049	49.2	428	87	49	381425
ABarppaa:57	ABarppaa	57	3807	-21192	-11	-12	3807	54.6	387	81	43	190415
ABarppaaa:83	ABarppaaa	83	3504	-21495	-60	-66	3504	63.9	392	125	35	94954
ABarppaap:83	ABarppaap	83	3577	-21422	-98	-101	3577	62.1	344	150	36	98822
ABarppap:57	ABarppap	57	3816	-21183	-62	-63	3816	54.1	337	137	44	178221
ABarppapa:84	ABarppapa	84	3517	-21482	-113	-116	3517	60.2	301	177	37	108008
ABarppapp:84	ABarppapp	84	3475	-21524	-59	-57	3475	59.8	233	177	37	109822
ABarppp:38	ABarppp	38	4068	-20931	-41	-41	4068	44.6	344	84	49	367135
ABarpppa:57	ABarpppa	57	3800	-21199	-33	-35	3800	48.4	319	82	43	186405
ABarpppaa:82	ABarpppaa	82	3510	-21489	-15	-17	3510	54.7	376	69	35	119100
ABarpppap:82	ABarpppap	82	3457	-21542	-80	-78	3457	48.0	326	57	38	147065
ABarpppp:57	ABarpppp	57	3907	-21092	-27	-28	3907	51.7	264	133	43	176427
ABarppppa:84	ABarppppa	84	3426	-21573	-51	-51	3426	47.3	272	53	38	154719
ABarppppp:84	ABarppppp	84	3480	-21519	-17	-16	3480	49.4	222	77	38	139841
ABp:1	ABp	1	3243	-21757	9	9	3243	52.0	372	108	74	884763
ABpl:2	ABpl	2	3278	-21721	-85	-85	3278	54.0	385	157	74	1139904
ABpla:8	ABpla	8	3565	-21434	-74	-74	3565	52.7	468	176	61	747334
ABplaa:19	ABplaa	19	3939	-21060	-106	-106	3939	53.8	518	181	56	558180
ABplaaa:36	ABplaaa	36	4090	-20909	-45	-45	4090	55.0	556	195	48	352057
ABplaaaa:56	ABplaaaa	56	3783	-21216	-35	-33	3783	47.6	579	170	39	193272
ABplaaaaa:81	ABplaaaaa	81	3472	-21527	9	12	3472	53.4	600	175	36	130470
ABplaaaap:81	ABplaaaap	81	3518	-21481	17	18	3518	60.8	546	163	35	125506
ABplaaap:56	ABplaaap	56	3796	-21203	-56	-59	3796	57.4	512	151	42	176048
ABplaaapa:81	ABplaaapa	81	3515	-21485	-48	-46	3515	64.1	478	125	35	91329
ABplaaapp:81	ABplaaapp	81	3551	-21448	-76	-80	3551	61.6	421	153	36	105775
ABplaap:36	ABplaap	36	4054	-20945	-81	-81	4054	53.4	481	234	48	328434
ABplaapa:54	ABplaapa	54	3823	-21176	-45	-45	3823	55.3	557	224	44	210793
ABplaapaa:79	ABplaapaa	79	3494	-21505	-5	-6	3494	60.9	546	212	37	129839
ABplaapap:79	ABplaapap	79	3534	-21465	-24	-30	3534	64.0	497	213	35	99361
ABplaapp:54	ABplaapp	54	3856	-21143	-54	-54	3856	58.6	484	226	45	187973
ABplaappa:77	ABplaappa	77	3606	-21393	-27	-33	3606	63.3	464	220	36	101411
ABplaappp:77	ABplaappp	77	3568	-21431	-92	-89	3568	61.8	394	247	39	118824
ABplap:19	ABplap	19	3960	-21039	-73	-73	3960	55.7	419	172	54	483309
ABplapa:36	ABplapa	36	4072	-20927	-36	-36	4072	56.6	476	151	48	333127
ABplapaa:55	ABplapaa	55	3819	-21180	-56	-59	3819	61.8	477	155	43	174394
ABplapaaa:80	ABplapaaa	80	3556	-21443	-62	-66	3556	64.3	404	187	37	111822
ABplapaap:80	ABplapaap	80	3578	-21421	-30	-29	3578	64.1	343	199	36	116456
ABplapap:55	ABplapap	55	3869	-21130	-22	-25	3869	61.4	422	154	44	166710
ABplapapa:78	ABplapapa	78	3722	-21277	54	56	3722	59.5	342	198	37	107226
ABplapapp:78	ABplapapp	78	3571	-21428	-22	-26	3571	63.1	268	227	38	118105
ABplapp:36	ABplapp	36	4054	-20945	-65	-65	4054	58.0	390	204	48	321194
ABplappa:55	ABplappa	55	3818	-21181	-69	-70	3818	60.9	407	238	44	167449
ABplappaa:81	ABplappaa	81	3590	-21409	-24	-21	3590	62.1	358	263	37	105328
ABplappap:81	ABplappap	81	3449	-21550	-77	-78	3449	62.9	267	285	38	123255
ABplappp:55	ABplappp	55	3854	-21145	-24	-25	3854	58.3	330	256	41	154993
ABplapppa:83	ABplapppa	83	3496	-21503	1	-2	3496	57.2	235	271	35	132875
ABplapppp:83	ABplapppp	83	3425	-21574	-45	-45	3425	54.0	198	284	37	154183
ABplp:8	ABplp	8	3645	-21354	-67	-67	3645	51.0	354	268	61	754348
ABplpa:20	ABplpa	20	4064	-20935	-80	-80	4064	51.0	388	307	57	595185
ABplpaa:38	ABplpaa	38	4054	-20945	-85	-86	4054	57.4	439	291	46	301531
ABplpaaa:57	ABplpaaa	57	3777	-21223	-59	-59	3777	55.0	537	281	45	217386
ABplpaaaa:81	ABplpaaaa	81	3533	-21466	31	32	3533	52.9	525	296	39	181985
ABplpaaap:81	ABplpaaap	81	3444	-21555	-50	-49	3444	55.7	454	319	36	147740
ABplpaap:57	ABplpaap	57	3815	-21184	-42	-46	3815	59.1	468	285	42	168888
ABplpaapa:81	ABplpaapa	81	3493	-21506	-57	-60	3493	60.3	469	288	36	125894
ABplpaapp:81	ABplpaapp	81	3550	-21449	4	0	3550	59.8	412	297	36	129102
ABplpap:38	ABplpap	38	4085	-20914	-124	-118	4085	47.9	342	328	48	364523
ABplpapa:57	ABplpapa	57	3875	-21124	-18	-18	3875	48.2	465	333	43	214819
ABplpapaa:81	ABplpapaa	81	3457	-21542	-16	-19	3457	42.9	441	340	36	162379
ABplpapap:81	ABplpapap	81	3501	-21498	-20	-25	3501	48.5	398	332	38	165747
ABplpapp:57	ABplpapp	57	3878	-21121	-22	-22	3878	49.0	390	335	44	208937
ABplpappa:80	ABplpappa	80	3536	-21464	-28	-30	3536	43.5	384	340	40	161681
ABplpappp:80	ABplpappp	80	3469	-21530	-37	-37	3469	39.3	310	330	37	145930
ABplpp:20	ABplpp	20	4061	-20938	-161	-161	4061	53.1	297	291	55	547031
ABplppa:37	ABplppa	37	4155	-20844	-39	-39	4155	59.6	339	279	47	292691
ABplppaa:58	ABplppaa	58	3767	-21232	-60	-62	3767	59.3	417	304	41	164566
ABplppaaa:85	ABplppaaa	85	3690	-21309	-35	-38	3690	50.7	383	324	34	177325
ABplppaap:85	ABplppaap	85	3534	-21465	-34	-36	3534	53.8	349	334	34	114154
ABplppap:58	ABplppap	58	3810	-21189	-70	-70	3810	54.2	355	292	41	170372
ABplppapa:83	ABplppapa	83	3500	-21499	-23	-22	3500	53.6	336	305	35	137073
ABplppapp:83	ABplppapp	83	3512	-21487	-18	-23	3512	52.5	268	308	36	152656
ABplppp:37	ABplppp	37	4084	-20915	-75	-74	4084	50.8	264	307	48	337813
ABplpppa:55	ABplpppa	55	3883	-21116	-40	-39	3883	52.0	326	334	42	190277
ABplpppaa:80	ABplpppaa	80	3473	-21526	-46	-46	3473	55.1	305	331	36	134518
ABplpppap:80	ABplpppap	80	3516	-21483	20	21	3516	53.6	249	321	36	136286
ABplpppp:55	ABplpppp	55	3814	-21185	-73	-74	3814	56.1	277	312	42	178621
ABplppppa:80	ABplppppa	80	3503	-21496	-26	-28	3503	46.0	287	323	39	164930
ABplppppp:80	ABplppppp	80	3484	-21515	-17	-17	3484	44.4	227	311	38	153179
ABpr:2	ABpr	2	3248	-21751	-41	-41	3248	21.3	279	185	73	1190429
ABpra:8	ABpra	8	3549	-21450	-53	-53	3549	18.5	312	89	62	898451
ABpraa:20	ABpraa	20	3952	-21048	-37	-37	3952	19.0	351	70	56	653369
ABpraaa:36	ABpraaa	36	4035	-20964	-26	-26	4035	25.2	378	50	47	344930
ABpraaaa:56	ABpraaaa	56	3747	-21252	3	2	3747	23.7	413	62	41	169445
ABpraaaaa:84	ABpraaaaa	84	3436	-21563	-25	-23	3436	16.2	474	112	36	131375
ABpraaaap:84	ABpraaaap	84	3414	-21585	-21	-20	3414	21.1	445	84	36	138022
ABpraaap:56	ABpraaap	56	3792	-21207	-20	-19	3792	32.0	342	56	41	169215
ABpraaapa:80	ABpraaapa	80	3631	-21368	-50	-51	3631	29.4	475	95	34	148603
ABpraaapp:80	ABpraaapp	80	3500	-21499	-40	-39	3500	28.5	394	76	37	145086
ABpraap:36	ABpraap	36	4018	-20981	-67	-67	4018	22.3	297	83	47	319098
ABpraapa:55	ABpraapa	55	3765	-21234	-42	-42	3765	25.3	288	52	42	176042
ABpraapaa:80	ABpraapaa	80	3483	-21516	-10	-8	3483	34.2	421	49	37	150691
ABpraapap:80	ABpraapap	80	3444	-21555	-53	-52	3444	34.3	374	56	37	154126
ABpraapp:55	ABpraapp	55	3802	-21197	-38	-36	3802	34.1	237	72	44	184795
ABpraappa:79	ABpraappa	79	3468	-21532	-12	-10	3468	29.0	330	36	35	128691
ABpraappp:79	ABpraappp	79	3439	-21560	-31	-31	3439	29.1	279	56	38	120875
ABprap:20	ABprap	20	3963	-21036	-41	-41	3963	28.1	254	74	58	710841
ABprapa:36	ABprapa	36	4066	-20933	-17	-18	4066	35.8	281	49	47	359873
ABprapaa:56	ABprapaa	56	3788	-21211	-11	-11	3788	38.3	276	41	41	191245
ABprapaaa:82	ABprapaaa	82	3457	-21542	-15	-13	3457	38.8	337	38	36	175530
ABprapaap:82	ABprapaap	82	3565	-21434	-39	-42	3565	36.8	273	44	35	152350
ABprapap:56	ABprapap	56	3768	-21231	-79	-79	3768	47.3	218	72	44	203414
ABprapapa:80	ABprapapa	80	3493	-21506	19	19	3493	37.8	225	51	38	159807
ABprapapp:80	ABprapapp	80	3500	-21499	9	7	3500	44.4	162	91	36	155753
ABprapp:36	ABprapp	36	4073	-20926	-83	-84	4073	44.4	199	88	47	348870
ABprappa:56	ABprappa	56	3780	-21219	-37	-38	3780	43.3	164	92	43	198090
ABprappaa:82	ABprappaa	82	3437	-21562	14	14	3437	27.9	209	66	36	112202
ABprappap:82	ABprappap	82	3628	-21371	-22	-20	3628	34.7	188	77	34	135415
ABprappp:56	ABprappp	56	3802	-21197	-27	-24	3802	50.1	156	148	41	163645
ABprapppa:83	ABprapppa	83	3425	-21574	-1	-6	3425	36.7	150	115	35	122663
ABprapppp:83	ABprapppp	83	3409	-21590	-4	-1	3409	36.6	131	153	37	154286
ABprp:8	ABprp	8	3548	-21451	-74	-74	3548	24.5	224	182	63	904651
ABprpa:20	ABprpa	20	3952	-21047	-98	-88	3952	17.7	237	192	57	596567
ABprpaa:37	ABprpaa	37	4070	-20929	-9	-9	4070	23.1	215	88	48	353030
ABprpaaa:57	ABprpaaa	57	3757	-21243	-21	-21	3757	18.7	269	75	43	168229
ABprpaaaa:81	ABprpaaaa	81	3454	-21545	-31	-29	3454	18.3	411	96	35	111690
ABprpaaap:81	ABprpaaap	81	3511	-21488	8	9	3511	17.6	345	97	36	109153
ABprpaap:57	ABprpaap	57	3764	-21235	-41	-44	3764	27.6	214	84	42	162201
ABprpaapa:80	ABprpaapa	80	3466	-21533	-11	-7	3466	21.3	370	61	36	140933
ABprpaapp:80	ABprpaapp	80	3526	-21473	45	44	3526	20.2	309	74	36	111833
ABprpap:37	ABprpap	37	4092	-20907	-60	-59	4092	27.1	169	170	48	374592
ABprpapa:56	ABprpapa	56	3805	-21194	-17	-18	3805	19.7	220	132	43	160241
ABprpapaa:80	ABprpapaa	80	3479	-21520	-19	-19	3479	20.1	324	164	36	107508
ABprpapap:80	ABprpapap	80	3482	-21517	-25	-21	3482	17.9	287	154	36	100601
ABprpapp:56	ABprpapp	56	3830	-21169	7	7	3830	25.9	170	173	44	170824
ABprpappa:79	ABprpappa	79	3463	-21537	-29	-28	3463	17.2	275	195	37	103535
ABprpappp:79	ABprpappp	79	3470	-21530	0	0	3470	18.0	224	199	38	108869
ABprpp:20	ABprpp	20	3985	-21014	-41	-41	3985	29.5	166	161	56	620728
ABprppa:37	ABprppa	37	4046	-20953	-60	-59	4046	34.4	151	99	48	394723
ABprppaa:57	ABprppaa	57	3728	-21271	-23	-24	3728	26.8	171	100	41	176221
ABprppaaa:84	ABprppaaa	84	3429	-21570	-3	-6	3429	18.0	286	102	35	102916
ABprppaap:84	ABprppaap	84	3431	-21568	-6	-5	3431	17.4	243	131	37	126532
ABprppap:57	ABprppap	57	3773	-21226	-66	-66	3773	37.1	177	138	42	164229
ABprppapa:81	ABprppapa	81	3446	-21553	-11	-12	3446	25.3	256	93	37	114888
ABprppapp:81	ABprppapp	81	3631	-21368	-23	-25	3631	25.7	197	127	34	118347
ABprppp:37	ABprppp	37	4044	-20955	-91	-91	4044	40.6	126	177	47	357442
ABprpppa:57	ABprpppa	57	3765	-21234	-38	-37	3765	38.7	124	157	41	170709
ABprpppaa:81	ABprpppaa	81	3446	-21553	-2	-5	3446	21.5	182	130	38	115541
ABprpppap:81	ABprpppap	81	3427	-21572	-16	-15	3427	28.9	144	156	38	127555
ABprpppp:57	ABprpppp	57	3768	-21231	-39	-38	3768	36.9	138	220	43	167181
ABprppppa:80	ABprppppa	80	3441	-21558	-6	-11	3441	20.5	204	180	36	102988
ABprppppp:80	ABprppppp	80	3403	-21596	-49	-51	3403	28.9	158	211	38	131160
EMS:1	EMS	1	3346	-21654	69	69	3346	34.0	375	309	58	555247
MS:3	MS	3	3949	-21050	434	434	3949	25.4	387	298	71	1324057
MSa:12	MSa	12	6268	-18731	2006	2004	6268	25.1	437	284	61	856749
MSaa:27	MSaa	27	6537	-18462	1902	1902	6537	19.7	487	280	54	557179
MSaaa:44	MSaaa	44	5455	-19544	1058	1058	5455	20.8	520	245	48	324747
MSaaaa:66	MSaaaa	66	4437	-20562	510	511	4437	30.0	537	205	43	173190
MSaaaaa:88	MSaaaaa	88	4085	-20914	423	413	4085	37.2	554	204	36	129718
MSaaaaaa:114	MSaaaaaa	114	4503	-20496	406	396	4503	39.5	579	204	29	126130
MSaaaaap:114	MSaaaaap	114	4372	-20627	190	190	4372	47.6	541	203	33	122455
MSaaaap:88	MSaaaap	88	3810	-21189	113	112	3810	45.3	501	178	37	118305
MSaaaapa:116	MSaaaapa	116	4341	-20658	74	81	4341	52.6	522	176	32	105148
MSaaaapp:116	MSaaaapp	116	4196	-20803	-37	-28	4196	50.8	489	145	32	113128
MSaaap:66	MSaaap	66	4050	-20949	194	198	4050	28.9	466	256	43	171100
MSaaapa:91	MSaaapa	91	3764	-21235	153	159	3764	41.1	494	226	38	137454
MSaaapaa:119	MSaaapaa	119	4443	-20556	156	164	4443	45.1	511	224	33	122736
MSaaapap:119	MSaaapap	119	4431	-20568	111	113	4431	50.7	478	200	30	80687
MSaaapp:91	MSaaapp	91	3887	-21112	19	19	3887	43.5	438	213	31	101018
MSaap:44	MSaap	44	4674	-20325	371	372	4674	19.3	419	286	48	288051
MSaapa:65	MSaapa	65	4192	-20807	295	299	4192	26.8	424	310	43	161586
MSaapaa:88	MSaapaa	88	3871	-21128	238	238	3871	35.1	424	272	38	122308
MSaapaaa:114	MSaapaaa	114	3960	-21039	-67	-61	3960	42.0	452	230	30	146462
MSaapaap:114	MSaapaap	114	4270	-20729	118	120	4270	43.3	407	217	32	88187
MSaapap:88	MSaapap	88	3768	-21232	174	180	3768	36.3	352	291	35	106502
MSaapapa:117	MSaapapa	117	4188	-20812	-27	-7	4188	38.4	398	273	30	110019
MSaapapp:117	MSaapapp	117	4238	-20761	65	68	4238	39.2	356	267	31	98402
MSaapp:65	MSaapp	65	3859	-21140	81	81	3859	27.1	333	311	41	135959
MSaappa:93	MSaappa	93	3810	-21189	48	46	3810	28.6	326	288	33	106187
MSaappp:93	MSaappp	93	3795	-21204	-4	-5	3795	37.6	297	279	36	131472
MSap:27	MSap	27	5906	-19093	1290	1291	5906	30.8	407	307	52	531305
MSapa:46	MSapa	46	5463	-19536	1071	1061	5463	34.0	427	318	47	313637
MSapaa:68	MSapaa	68	4518	-20481	590	583	4518	40.2	478	257	40	154364
MSapaaa:93	MSapaaa	93	4331	-20668	617	613	4331	44.0	532	258	33	131296
MSapaaaa:126	MSapaaaa	126	5106	-19893	455	448	5106	44.2	557	256	28	122364
MSapaaap:126	MSapaaap	126	4873	-20126	241	249	4873	45.6	516	269	31	136239
MSapaap:93	MSapaap	93	3953	-21046	113	113	3953	43.2	473	286	34	144268
MSapap:68	MSapap	68	4062	-20937	182	183	4062	42.8	410	274	40	140450
MSapapa:94	MSapapa	94	3767	-21232	154	159	3767	49.3	456	264	36	126905
MSapapaa:124	MSapapaa	124	4846	-20153	293	302	4846	50.5	502	282	29	110620
MSapapap:124	MSapapap	124	4585	-20414	76	72	4585	50.9	456	264	31	104292
MSapapp:94	MSapapp	94	3829	-21170	81	83	3829	54.3	410	246	35	120923
MSapappa:129	MSapappa	129	4662	-20337	31	28	4662	53.4	469	235	29	108405
MSapappp:129	MSapappp	129	4637	-20362	-51	-59	4637	56.0	427	216	30	90387
MSapp:46	MSapp	46	4683	-20316	465	466	4683	31.9	341	317	48	311048
MSappa:68	MSappa	68	4057	-20942	222	225	4057	37.9	379	300	40	140972
MSappaa:100	MSappaa	100	4076	-20924	147	156	4076	44.4	413	277	36	136692
MSappap:100	MSappap	100	3950	-21049	70	68	3950	44.9	361	283	34	123728
MSappp:68	MSappp	68	3934	-21065	126	127	3934	44.5	330	285	39	138048
MSapppa:99	MSapppa	99	3950	-21049	76	88	3950	52.3	389	277	35	116214
MSapppaa:134	MSapppaa	134	4649	-20350	-213	-221	4649	53.5	432	283	26	59614
MSapppap:134	MSapppap	134	4802	-20197	-30	-37	4802	57.0	401	243	26	60477
MSapppp:99	MSapppp	99	3993	-21006	101	97	3993	55.9	341	249	34	102814
MSp:12	MSp	12	4753	-20246	731	730	4753	22.0	340	213	63	774031
MSpa:27	MSpa	27	5579	-19420	1076	1076	5579	19.4	384	233	55	475418
MSpaa:45	MSpaa	45	5011	-19988	732	732	5011	19.3	391	204	48	272208
MSpaaa:66	MSpaaa	66	4338	-20661	451	450	4338	26.3	449	189	43	160040
MSpaaaa:89	MSpaaaa	89	3938	-21061	295	290	3938	32.7	522	168	36	124869
MSpaaaaa:116	MSpaaaaa	116	4444	-20555	304	292	4444	36.4	562	171	30	118727
MSpaaaap:116	MSpaaaap	116	4429	-20570	153	157	4429	43.8	521	163	33	115559
MSpaaap:89	MSpaaap	89	3846	-21153	171	179	3846	36.4	461	151	37	132822
MSpaaapa:117	MSpaaapa	117	4447	-20552	209	225	4447	38.1	504	138	31	124591
MSpaaapp:117	MSpaaapp	117	4367	-20632	103	121	4367	45.0	475	141	36	154367
MSpaap:66	MSpaap	66	3921	-21078	115	117	3921	25.6	392	236	43	166541
MSpaapa:92	MSpaapa	92	3705	-21294	147	151	3705	31.6	458	184	37	134684
MSpaapaa:122	MSpaapaa	122	4540	-20459	64	92	4540	37.1	493	173	30	99343
MSpaapap:122	MSpaapap	122	4456	-20543	16	13	4456	38.3	447	161	32	103882
MSpaapp:92	MSpaapp	92	3819	-21180	8	10	3819	34.6	387	191	31	120537
MSpap:45	MSpap	45	4561	-20438	340	341	4561	20.5	295	254	48	266096
MSpapa:66	MSpapa	66	4024	-20975	206	207	4024	19.0	331	258	43	137953
MSpapaa:88	MSpapaa	88	3793	-21206	196	193	3793	30.7	369	251	37	117780
MSpapaaa:115	MSpapaaa	115	4233	-20766	122	127	4233	31.2	406	233	31	104776
MSpapaap:115	MSpapaap	115	4181	-20818	23	27	4181	37.1	366	214	31	75328
MSpapap:88	MSpapap	88	3534	-21465	11	13	3534	31.0	309	235	35	98766
MSpapapa:120	MSpapapa	120	4300	-20699	39	29	4300	29.7	366	230	30	92282
MSpapapp:120	MSpapapp	120	4178	-20821	-57	-59	4178	31.6	323	225	30	83821
MSpapp:66	MSpapp	66	3753	-21246	79	81	3753	25.2	265	283	41	119156
MSpappa:96	MSpappa	96	3844	-21155	93	96	3844	27.2	279	247	33	95691
MSpappp:96	MSpappp	96	3767	-21232	21	23	3767	29.7	253	225	38	147967
MSpp:27	MSpp	27	5012	-19987	611	607	5012	18.1	279	205	54	489492
MSppa:46	MSppa	46	4827	-20172	581	580	4827	17.9	237	160	47	279968
MSppaa:68	MSppaa	68	4055	-20944	242	245	4055	25.3	356	158	40	136630
MSppaaa:93	MSppaaa	93	3814	-21185	253	256	3814	26.7	476	146	34	110488
MSppaaaa:122	MSppaaaa	122	4569	-20430	157	157	4569	26.7	524	163	29	115799
MSppaaap:122	MSppaaap	122	4577	-20422	142	140	4577	29.3	488	164	30	113944
MSppaap:93	MSppaap	93	3815	-21184	33	34	3815	28.0	426	157	34	153479
MSppap:68	MSppap	68	3841	-21158	48	47	3841	26.8	301	186	42	135316
MSppapa:92	MSppapa	92	3661	-21338	125	129	3661	30.0	399	116	34	97989
MSppapaa:122	MSppapaa	122	4486	-20513	67	64	4486	27.3	466	139	30	114665
MSppapap:122	MSppapap	122	4377	-20622	-25	-20	4377	31.4	431	124	29	86101
MSppapp:92	MSppapp	92	3669	-21330	17	21	3669	35.1	361	102	37	125048
MSppappa:128	MSppappa	128	4617	-20382	-22	-23	4617	38.0	452	99	30	100740
MSppappp:128	MSppappp	128	4636	-20363	21	15	4636	39.5	404	91	31	92457
MSppp:46	MSppp	46	4427	-20572	280	280	4427	24.2	213	237	47	276782
MSpppa:68	MSpppa	68	3753	-21246	70	70	3753	22.1	284	201	40	126472
MSpppaa:100	MSpppaa	100	3831	-21169	1	4	3831	28.1	375	181	35	143774
MSpppap:100	MSpppap	100	3794	-21205	-11	-12	3794	29.4	327	175	34	112188
MSpppp:68	MSpppp	68	3750	-21249	75	73	3750	28.4	247	178	40	130098
MSppppa:101	MSppppa	101	3810	-21189	24	28	3810	26.9	351	83	34	101559
MSppppp:101	MSppppp	101	3863	-21136	39	38	3863	32.1	326	100	36	128231
E:3	E	3	4048	-20951	393	393	4048	45.6	242	277	70	1124380
Ea:13	Ea	13	7058	-17941	2505	2505	7058	34.8	302	286	61	845950
Eal:36	Eal	36	5547	-19452	1079	1080	5547	37.8	357	239	54	462333
Eala:69	Eala	69	4245	-20754	406	405	4245	47.7	433	188	48	282295
Ealaa:119	Ealaa	119	4674	-20325	262	254	4674	56.4	465	165	38	218198
Ealap:119	Ealap	119	4507	-20492	85	88	4507	54.8	399	161	38	212730
Ealp:69	Ealp	69	3953	-21046	168	174	3953	44.0	373	229	44	233835
Ealpa:119	Ealpa	119	4561	-20438	180	178	4561	49.5	390	219	38	217113
Ealpp:119	Ealpp	119	4411	-20588	66	67	4411	54.7	327	206	37	188683
Ear:36	Ear	36	5041	-19958	687	692	5041	31.1	328	169	53	418763
Eara:71	Eara	71	4092	-20907	327	327	4092	39.3	418	142	46	271966
Earaa:123	Earaa	123	4766	-20233	192	193	4766	47.4	450	124	38	222783
Earap:123	Earap	123	4675	-20324	116	122	4675	45.9	392	126	35	183684
Earp:71	Earp	71	3873	-21126	100	107	3873	39.2	358	170	44	235499
Earpa:125	Earpa	125	4645	-20354	55	60	4645	38.0	383	167	34	189397
Earpp:125	Earpp	125	4631	-20368	17	16	4631	46.9	332	152	36	188496
Ep:13	Ep	13	6693	-18306	2086	2080	6693	45.2	220	232	62	858097
Epl:42	Epl	42	5597	-19402	1167	1171	5597	44.2	283	203	53	395952
Epla:77	Epla	77	4343	-20656	519	519	4343	50.4	336	178	45	217778
Eplaa:123	Eplaa	123	4993	-20006	308	315	4993	56.7	358	147	35	136223
Eplap:123	Eplap	123	4678	-20322	101	99	4678	59.1	278	151	35	135620
Eplp:77	Eplp	77	3985	-21014	264	264	3985	49.3	258	180	46	239162
Eplpa:127	Eplpa	127	4782	-20217	77	78	4782	52.5	295	165	36	142587
Eplpp:127	Eplpp	127	4688	-20311	141	143	4688	48.7	226	171	35	148978
Epr:42	Epr	42	5355	-19644	955	960	5355	37.7	229	153	55	437831
Epra:74	Epra	74	4188	-20811	454	457	4188	42.5	324	117	46	237530
Epraa:122	Epraa	122	4954	-20045	376	381	4954	51.5	368	101	36	175765
Eprap:122	Eprap	122	4522	-20477	-1	-3	4522	50.2	296	106	37	168927
Eprp:74	Eprp	74	3885	-21114	181	183	3885	42.0	250	133	45	238239
Eprpa:127	Eprpa	127	4764	-20235	115	107	4764	40.3	330	104	36	174410
Eprpp:127	Eprpp	127	4625	-20374	56	58	4625	42.5	269	146	34	128024
P2:1	P2	1	3151	-21848	-95	-95	3151	45.0	184	197	68	1223479
C:3	C	3	3400	-21599	-78	-78	3400	46.9	255	116	63	852157
Ca:15	Ca	15	3879	-21120	-72	-72	3879	48.0	335	171	56	586425
Caa:32	Caa	32	4055	-20944	-88	-88	4055	42.6	402	172	51	407804
Caaa:53	Caaa	53	3897	-21102	-69	-69	3897	54.3	383	180	45	210429
Caaaa:76	Caaaa	76	3602	-21397	-30	-31	3602	62.7	281	144	39	111927
Caaap:76	Caaap	76	3522	-21477	-81	-81	3522	60.8	215	196	39	115815
Caap:53	Caap	53	4002	-20997	-9	-4	4002	54.7	279	202	42	179661
Caapa:82	Caapa	82	3663	-21336	-17	-18	3663	55.3	153	178	33	133367
Caapp:82	Caapp	82	3431	-21568	-29	-31	3431	57.0	144	218	38	130452
Cap:32	Cap	32	4170	-20829	-149	-137	4170	57.8	309	192	50	380044
Capa:56	Capa	56	3762	-21237	-70	-68	3762	58.9	258	256	44	207230
Capp:56	Capp	56	3819	-21180	-20	-21	3819	58.0	212	251	43	193163
Cappa:87	Cappa	87	3414	-21585	-45	-52	3414	54.8	207	231	38	135369
Cappp:87	Cappp	87	3435	-21564	-30	-35	3435	51.4	173	222	38	157352
Cp:15	Cp	15	3848	-21151	-106	-107	3848	46.8	238	125	58	668706
Cpa:32	Cpa	32	4081	-20918	-97	-97	4081	52.2	271	102	53	451443
Cpaa:52	Cpaa	52	3872	-21127	-90	-89	3872	58.9	246	97	46	221308
Cpaaa:76	Cpaaa	76	3552	-21447	-72	-72	3552	58.9	312	83	39	128110
Cpaap:76	Cpaap	76	3523	-21476	-71	-74	3523	59.3	215	103	40	129178
Cpap:52	Cpap	52	3914	-21085	-48	-50	3914	59.1	206	178	45	204061
Cpapa:78	Cpapa	78	3488	-21511	-34	-34	3488	54.6	159	121	40	150071
Cpapp:78	Cpapp	78	3458	-21541	-26	-27	3458	53.5	123	178	37	138831
Cpp:32	Cpp	32	4167	-20832	-73	-73	4167	54.5	177	157	52	473292
Cppa:54	Cppa	54	3729	-21270	-42	-43	3729	49.0	127	209	46	280974
Cppp:54	Cppp	54	3772	-21227	-53	-53	3772	55.8	158	244	44	235598
Cpppa:85	Cpppa	85	3442	-21557	-1	-2	3442	45.6	156	150	37	139138
Cpppp:85	Cpppp	85	3449	-21550	-32	-36	3449	47.5	141	194	37	145504
P3:3	P3	3	3525	-21474	-67	-65	3525	46.2	150	198	58	928853
D:20	D	20	4016	-20983	-122	-122	4016	48.1	139	183	55	718136
Da:43	Da	43	3977	-21022	-42	-43	3977	50.3	223	290	47	351025
Daa:73	Daa	73	3574	-21425	-37	-33	3574	42.5	287	291	40	168842
Dap:73	Dap	73	3597	-21402	-29	-27	3597	47.1	229	266	41	165599
Dp:43	Dp	43	3983	-21016	-41	-45	3983	43.9	165	253	47	365035
Dpa:72	Dpa	72	3529	-21470	-40	-40	3529	31.5	209	215	42	170126
Dpp:72	Dpp	72	3603	-21396	-53	-55	3603	44.2	167	235	41	167022
P4:20	P4	20	4048	-20951	-108	-94	4048	41.1	201	272	50	620589
Z2:63	Z2	63	3563	-21436	-44	-43	3563	36.4	256	223	42	233603
Z3:63	Z3	63	3634	-21365	-78	-77	3634	38.3	317	246	42	244935
