# Supplementary material for: Quantitative Differences in Nuclear β-catenin and TCF Pattern Embryonic Cells in C. elegans
Source: PLoS Genet. 2015 Oct 21;11(10):e1005585. doi: 10.1371/journal.pgen.1005585 (PMC4619327; doi:10.1371/journal.pgen.1005585)
Supplement: S1 Data — For each cell analyzed, birth time is given in column 3 and the average nuclear reporter intensity over the lifetime of the cell (corrected for background) is given in column 7 (“blot”). For information on each embryo’s strain information and experimental conditions, refer to S2 Table. (ZIP) [file pgen.1005585.s005.zip › CAs/CA20121206_med-1_pop-1_L4.csv]

cellTime	cell	time	none	global	local	blot	cross	z	x	y	size	gweight
AB:1	AB	1	3242	-21757	-37	-37	3242	41.8	269	269	69	578576
ABa:7	ABa	7	3487	-21512	-60	-60	3487	39.7	195	280	73	810663
ABal:16	ABal	16	3828	-21171	-86	-86	3828	34.8	160	291	69	1006269
ABala:27	ABala	27	4011	-20988	-107	-107	4011	42.3	132	258	64	811923
ABalaa:39	ABalaa	39	4010	-20989	-37	-37	4010	49.7	125	244	57	516782
ABalaaa:56	ABalaaa	56	3803	-21196	0	0	3803	45.2	116	237	48	264949
ABalaaaa:78	ABalaaaa	78	3479	-21520	-43	-40	3479	53.7	132	216	42	166477
ABalaaaal:107	ABalaaaal	107	3791	-21208	-77	-63	3791	46.9	120	291	37	182318
ABalaaaar:107	ABalaaaar	107	4297	-20702	-26	-10	4297	55.7	111	258	34	148725
ABalaaap:78	ABalaaap	78	3522	-21477	-9	-11	3522	44.4	157	194	46	219411
ABalaaapa:103	ABalaaapa	103	3719	-21280	-57	-29	3719	44.9	113	237	37	167544
ABalaaapp:103	ABalaaapp	103	3375	-21624	-11	-12	3375	40.8	165	189	37	129127
ABalaap:56	ABalaap	56	3799	-21200	-138	-98	3799	53.3	166	267	47	216481
ABalaapa:78	ABalaapa	78	3536	-21463	-52	-50	3536	50.4	191	217	41	158977
ABalaapaa:106	ABalaapaa	106	4250	-20749	-58	-48	4250	54.7	147	195	34	138224
ABalaapap:106	ABalaapap	106	3941	-21058	-64	-59	3941	50.8	178	170	35	147090
ABalaapp:78	ABalaapp	78	3522	-21477	-64	-61	3522	45.5	237	229	42	147427
ABalaappa:103	ABalaappa	103	3813	-21186	-57	-52	3813	44.4	172	162	35	142595
ABalaappp:103	ABalaappp	103	3691	-21308	-40	-44	3691	38.3	209	166	38	141550
ABalap:39	ABalap	39	3972	-21027	-70	-71	3972	33.2	166	222	57	546087
ABalapa:56	ABalapa	56	3798	-21201	-34	-34	3798	32.7	156	213	48	258022
ABalapaa:76	ABalapaa	76	3507	-21493	-33	-33	3507	34.6	156	194	42	175548
ABalapaaa:101	ABalapaaa	101	3718	-21281	-20	-24	3718	37.0	135	277	37	168710
ABalapaap:101	ABalapaap	101	3651	-21348	-48	-47	3651	29.6	148	289	36	129734
ABalapap:76	ABalapap	76	3486	-21513	-49	-49	3486	26.4	202	210	43	136443
ABalapapa:100	ABalapapa	100	3709	-21290	-28	-33	3709	31.3	175	284	35	133377
ABalapapp:100	ABalapapp	100	3642	-21357	-33	-24	3642	32.4	235	302	36	97112
ABalapp:56	ABalapp	56	3836	-21163	-37	-37	3836	41.1	211	254	49	225840
ABalappa:75	ABalappa	75	3521	-21478	-38	-39	3521	37.1	208	212	42	153398
ABalappaa:102	ABalappaa	102	4179	-20820	-26	-30	4179	39.1	133	226	34	137396
ABalappap:102	ABalappap	102	3566	-21433	-36	-36	3566	33.7	200	214	35	104347
ABalappp:75	ABalappp	75	3538	-21461	-39	-40	3538	33.0	267	241	43	121718
ABalapppa:99	ABalapppa	99	3397	-21602	-60	-59	3397	37.6	234	219	36	85465
ABalapppp:99	ABalapppp	99	3768	-21231	-27	-28	3768	28.0	294	190	36	97347
ABalp:27	ABalp	27	4039	-20960	-114	-110	4039	44.1	203	356	66	824139
ABalpa:39	ABalpa	39	4050	-20950	-37	-36	4050	47.3	148	339	58	547601
ABalpaa:55	ABalpaa	55	3828	-21171	-25	-25	3828	40.0	124	314	48	276771
ABalpaaa:76	ABalpaaa	76	3521	-21478	-10	-10	3521	48.3	110	255	41	165561
ABalpaaaa:103	ABalpaaaa	103	3849	-21150	5	8	3849	55.1	111	293	34	143860
ABalpaaap:103	ABalpaaap	103	3355	-21644	-14	-13	3355	55.5	120	323	36	113856
ABalpaap:76	ABalpaap	76	3506	-21493	-91	-89	3506	43.8	143	302	43	165436
ABalpaapa:98	ABalpaapa	98	3421	-21578	-39	-40	3421	48.2	148	300	39	131997
ABalpaapp:98	ABalpaapp	98	3683	-21316	-8	-11	3683	53.1	186	347	36	134929
ABalpap:55	ABalpap	55	3824	-21175	-107	-104	3824	52.7	191	361	49	245427
ABalpapa:74	ABalpapa	74	3536	-21463	-76	-76	3536	55.3	130	313	43	162836
ABalpapaa:99	ABalpapaa	99	3357	-21642	-40	-42	3357	59.2	132	321	38	115683
ABalpapap:99	ABalpapap	99	3581	-21418	-49	-54	3581	62.2	182	333	35	93229
ABalpapp:74	ABalpapp	74	3535	-21464	-118	-113	3535	55.2	194	360	45	158783
ABalpappa:96	ABalpappa	96	3479	-21520	-47	-47	3479	64.3	202	335	36	74719
ABalpappp:96	ABalpappp	96	3428	-21571	-129	-126	3428	64.0	253	348	37	63188
ABalpp:39	ABalpp	39	3965	-21034	-81	-81	3965	36.5	232	384	55	481090
ABalppa:56	ABalppa	56	3796	-21203	-21	-21	3796	39.2	194	388	49	275057
ABalppaa:77	ABalppaa	77	3489	-21510	-16	-18	3489	45.6	124	348	41	165152
ABalppaaa:107	ABalppaaa	107	4234	-20765	-47	-44	4234	44.6	139	347	34	167692
ABalppaap:107	ABalppaap	107	4030	-20969	-13	-8	4030	48.8	167	381	34	135956
ABalppap:77	ABalppap	77	3517	-21482	-43	-46	3517	43.8	179	370	43	158898
ABalppapa:101	ABalppapa	101	3597	-21402	-55	-56	3597	56.3	205	375	36	114856
ABalppapp:101	ABalppapp	101	3628	-21371	-55	-60	3628	59.6	257	365	37	106265
ABalppp:56	ABalppp	56	3814	-21185	-97	-93	3814	46.4	281	380	49	243139
ABalpppa:76	ABalpppa	76	3586	-21413	-20	-22	3586	44.2	214	323	42	139130
ABalpppaa:100	ABalpppaa	100	4142	-20857	-26	-24	4142	37.8	178	349	34	136827
ABalpppap:100	ABalpppap	100	3601	-21398	11	9	3601	39.6	219	374	37	138145
ABalpppp:76	ABalpppp	76	3537	-21462	-77	-77	3537	45.4	289	354	44	132253
ABalppppa:98	ABalppppa	98	3584	-21415	-34	-34	3584	37.4	246	360	36	118045
ABalppppp:98	ABalppppp	98	3466	-21533	-13	-14	3466	39.7	304	370	39	124337
ABar:16	ABar	16	3834	-21165	-63	-63	3834	42.0	239	184	68	835795
ABara:27	ABara	27	4022	-20977	-86	-86	4022	54.0	247	205	64	624573
ABaraa:38	ABaraa	38	4002	-20997	-69	-70	4002	55.7	211	203	55	421727
ABaraaa:55	ABaraaa	55	3816	-21183	-34	-34	3816	49.3	180	178	48	249262
ABaraaaa:76	ABaraaaa	76	3495	-21504	-103	-96	3495	59.3	176	196	41	150954
ABaraaaaa:105	ABaraaaaa	105	3907	-21092	-74	-67	3907	59.7	138	230	36	159940
ABaraaaap:105	ABaraaaap	105	4317	-20682	-69	-74	4317	58.6	173	237	33	128976
ABaraaap:76	ABaraaap	76	3584	-21415	-6	-9	3584	52.7	234	160	44	156610
ABaraaapa:99	ABaraaapa	99	3526	-21473	-67	-64	3526	60.2	190	180	38	117322
ABaraaapp:99	ABaraaapp	99	3731	-21268	-38	-45	3731	60.4	242	167	35	115807
ABaraap:55	ABaraap	55	3839	-21160	-124	-93	3839	59.4	241	193	48	202562
ABaraapa:75	ABaraapa	75	3601	-21398	-145	-138	3601	64.4	212	213	42	106281
ABaraapaa:100	ABaraapaa	100	3787	-21212	-44	-39	3787	61.2	186	263	34	94188
ABaraapap:100	ABaraapap	100	3668	-21331	-133	-122	3668	61.1	231	288	35	91217
ABaraapp:75	ABaraapp	75	3599	-21400	-157	-139	3599	62.2	298	181	43	118449
ABaraappa:99	ABaraappa	99	3770	-21229	-27	-30	3770	62.1	237	239	35	92056
ABaraappp:99	ABaraappp	99	3732	-21267	-130	-113	3732	62.2	292	237	36	95900
ABarap:38	ABarap	38	3990	-21009	-58	-56	3990	52.3	293	156	54	431909
ABarapa:56	ABarapa	56	3788	-21211	-51	-51	3788	47.0	262	135	49	263240
ABarapaa:76	ABarapaa	76	3587	-21412	-5	-4	3587	55.2	267	149	42	132766
ABarapaaa:101	ABarapaaa	101	4198	-20801	-65	-67	4198	66.6	209	229	32	70895
ABarapaap:101	ABarapaap	101	3556	-21443	-107	-113	3556	66.4	260	205	35	73235
ABarapap:76	ABarapap	76	3561	-21438	-22	-23	3561	53.0	330	137	42	150395
ABarapapa:99	ABarapapa	99	3455	-21544	-51	-59	3455	64.6	292	178	34	69773
ABarapapp:99	ABarapapp	99	3472	-21527	-111	-118	3472	65.0	334	199	35	71866
ABarapp:56	ABarapp	56	3787	-21212	-119	-124	3787	57.8	345	158	48	225632
ABarappa:75	ABarappa	75	3558	-21441	-53	-49	3558	58.2	367	155	43	168218
ABarappaa:101	ABarappaa	101	3700	-21299	-36	-44	3700	61.1	305	167	37	134702
ABarappap:101	ABarappap	101	3694	-21305	-92	-91	3694	65.6	360	183	35	81055
ABarappp:75	ABarappp	75	3516	-21483	-128	-123	3516	53.2	413	175	41	126651
ABarapppa:99	ABarapppa	99	3341	-21658	-131	-140	3341	53.8	335	156	35	104499
ABarapppp:99	ABarapppp	99	3765	-21234	-32	-38	3765	57.6	372	158	37	125247
ABarp:27	ABarp	27	4004	-20995	-56	-56	4004	31.1	299	168	65	683764
ABarpa:38	ABarpa	38	3958	-21042	-72	-72	3958	30.8	256	170	57	481665
ABarpaa:56	ABarpaa	56	3806	-21193	-10	-10	3806	27.5	229	173	54	276758
ABarpaaa:74	ABarpaaa	74	3512	-21487	-8	-7	3512	34.1	215	151	42	155184
ABarpaaaa:103	ABarpaaaa	103	4191	-20808	17	22	4191	24.4	164	240	35	154866
ABarpaaap:103	ABarpaaap	103	3699	-21300	24	23	3699	23.8	198	248	34	105382
ABarpaap:74	ABarpaap	74	3534	-21465	-33	-33	3534	24.9	274	178	47	147047
ABarpaapa:97	ABarpaapa	97	3517	-21482	-3	-2	3517	23.1	236	223	38	96280
ABarpaapp:97	ABarpaapp	97	3479	-21520	-44	-46	3479	24.3	318	234	40	98410
ABarpap:56	ABarpap	56	3795	-21204	-108	-108	3795	42.5	298	210	49	211976
ABarpapa:75	ABarpapa	75	3533	-21466	-43	-43	3533	39.5	269	176	43	140280
ABarpapaa:99	ABarpapaa	99	3595	-21404	-39	-37	3595	26.9	205	184	37	136811
ABarpapap:99	ABarpapap	99	3663	-21336	-17	-15	3663	26.7	256	178	36	114837
ABarpapp:75	ABarpapp	75	3488	-21511	-93	-94	3488	33.9	342	197	42	118468
ABarpappa:100	ABarpappa	100	3426	-21573	63	64	3426	24.4	282	164	36	95014
ABarpappp:100	ABarpappp	100	3418	-21581	-13	-13	3418	28.3	350	182	37	77965
ABarpp:38	ABarpp	38	3962	-21037	-56	-56	3962	29.2	370	185	56	426766
ABarppa:57	ABarppa	57	3783	-21216	-11	-11	3783	26.5	320	197	48	184473
ABarppaa:76	ABarppaa	76	3499	-21500	-40	-41	3499	22.9	319	235	43	106271
ABarppaaa:103	ABarppaaa	103	3958	-21041	13	13	3958	21.8	344	295	36	88023
ABarppaap:103	ABarppaap	103	3440	-21559	9	8	3440	23.0	377	271	40	82838
ABarppap:76	ABarppap	76	3551	-21448	-19	-18	3551	28.4	381	262	43	98775
ABarppapa:103	ABarppapa	103	3404	-21595	-25	-18	3404	27.4	399	298	36	68677
ABarppapp:103	ABarppapp	103	3346	-21653	-82	-80	3346	32.7	462	323	38	68201
ABarppp:57	ABarppp	57	3803	-21196	-21	-22	3803	33.3	408	188	49	192322
ABarpppa:76	ABarpppa	76	3549	-21451	-27	-28	3549	34.1	402	208	43	113658
ABarpppaa:102	ABarpppaa	102	3420	-21579	-54	-51	3420	27.7	357	185	37	81429
ABarpppap:102	ABarpppap	102	3723	-21276	-12	-11	3723	26.2	422	197	37	81300
ABarpppp:76	ABarpppp	76	3566	-21433	-40	-37	3566	34.8	480	244	45	130109
ABarppppa:105	ABarppppa	105	3379	-21620	-24	-21	3379	27.8	462	208	38	70611
ABarppppp:105	ABarppppp	105	3410	-21589	-21	-20	3410	34.6	516	244	39	86644
ABp:7	ABp	7	3455	-21545	-87	-87	3455	40.6	359	189	72	785067
ABpl:16	ABpl	16	3811	-21188	-58	-58	3811	25.3	348	266	70	835616
ABpla:27	ABpla	27	3998	-21001	-47	-47	3998	21.0	240	290	68	783752
ABplaa:38	ABplaa	38	3964	-21035	-65	-65	3964	23.2	197	287	58	526379
ABplaaa:55	ABplaaa	55	3799	-21200	-8	-8	3799	21.8	170	274	50	278148
ABplaaaa:76	ABplaaaa	76	3542	-21457	9	9	3542	31.7	146	259	43	175472
ABplaaaaa:100	ABplaaaaa	100	3676	-21323	-23	-22	3676	27.6	159	313	36	140677
ABplaaaap:100	ABplaaaap	100	3699	-21300	-34	-34	3699	22.6	205	293	35	111613
ABplaaap:76	ABplaaap	76	3527	-21472	-10	-10	3527	23.6	210	272	44	138134
ABplaaapa:100	ABplaaapa	100	3728	-21271	-14	-12	3728	22.0	241	313	35	106830
ABplaaapp:100	ABplaaapp	100	4193	-20806	16	18	4193	23.5	302	324	36	98510
ABplaap:55	ABplaap	55	3815	-21184	-28	-27	3815	30.1	227	336	51	242771
ABplaapa:74	ABplaapa	74	3538	-21461	-1	0	3538	29.1	180	318	45	166066
ABplaapaa:100	ABplaapaa	100	3620	-21379	-23	-23	3620	28.4	193	351	38	137834
ABplaapap:100	ABplaapap	100	3648	-21351	3	0	3648	25.9	254	360	37	126077
ABplaapp:74	ABplaapp	74	3546	-21453	-13	-13	3546	31.6	255	345	47	155413
ABplaappa:97	ABplaappa	97	3564	-21435	-1	1	3564	30.5	276	391	39	126462
ABplaappp:97	ABplaappp	97	3432	-21567	-48	-50	3432	34.4	350	388	41	109916
ABplap:38	ABplap	38	3964	-21035	-38	-38	3964	22.8	302	289	58	416912
ABplapa:55	ABplapa	55	3778	-21221	-37	-37	3778	24.8	262	265	50	179558
ABplapaa:74	ABplapaa	74	3531	-21468	-3	-5	3531	21.2	246	288	45	139980
ABplapaaa:99	ABplapaaa	99	3644	-21355	8	6	3644	24.9	314	357	37	122538
ABplapaap:99	ABplapaap	99	3722	-21277	-46	-47	3722	27.0	370	351	37	107572
ABplapap:74	ABplapap	74	3529	-21470	-42	-43	3529	23.6	317	304	43	111602
ABplapapa:97	ABplapapa	97	3539	-21460	-26	-28	3539	27.4	412	359	39	103075
ABplapapp:97	ABplapapp	97	3368	-21631	-29	-28	3368	33.6	453	376	38	99772
ABplapp:55	ABplapp	55	3842	-21157	-25	-22	3842	29.8	332	338	49	197963
ABplappa:75	ABplappa	75	3525	-21474	-20	-20	3525	28.3	335	365	44	123486
ABplappaa:99	ABplappaa	99	3660	-21339	-20	-20	3660	38.7	407	403	40	147459
ABplappap:99	ABplappap	99	3623	-21376	-24	-22	3623	40.9	462	416	39	140150
ABplappp:75	ABplappp	75	3539	-21460	-21	-22	3539	35.1	410	380	41	127897
ABplapppa:102	ABplapppa	102	3745	-21254	-40	-42	3745	46.3	484	387	36	141536
ABplapppp:102	ABplapppp	102	3790	-21209	-39	-36	3790	52.0	522	398	35	128591
ABplp:27	ABplp	27	4002	-20997	-69	-69	4002	28.7	360	366	65	717308
ABplpa:38	ABplpa	38	4006	-20993	-46	-46	4006	36.2	322	396	57	493976
ABplpaa:56	ABplpaa	56	3762	-21237	-44	-45	3762	33.5	291	404	48	241281
ABplpaaa:76	ABplpaaa	76	3513	-21487	-24	-26	3513	39.3	213	397	41	141200
ABplpaaaa:99	ABplpaaaa	99	3539	-21460	-43	-45	3539	45.6	207	388	38	147832
ABplpaaap:99	ABplpaaap	99	3643	-21356	14	13	3643	47.7	257	406	37	160849
ABplpaap:76	ABplpaap	76	3532	-21467	-16	-16	3532	36.9	275	407	43	147186
ABplpaapa:99	ABplpaapa	99	3616	-21383	-3	-5	3616	42.9	269	416	38	165446
ABplpaapp:99	ABplpaapp	99	3536	-21463	-22	-19	3536	44.4	331	418	39	144896
ABplpap:56	ABplpap	56	3824	-21175	-58	-58	3824	46.5	382	404	50	256345
ABplpapa:76	ABplpapa	76	3516	-21483	-49	-49	3516	50.1	268	407	42	146909
ABplpapaa:100	ABplpapaa	100	3655	-21344	-32	-36	3655	56.0	267	399	35	118389
ABplpapap:100	ABplpapap	100	3652	-21347	-36	-37	3652	58.7	313	394	35	94173
ABplpapp:76	ABplpapp	76	3577	-21422	-26	-26	3577	51.3	352	405	44	154243
ABplpappa:98	ABplpappa	98	3562	-21437	-20	-17	3562	62.8	328	369	39	90350
ABplpappp:98	ABplpappp	98	3921	-21078	-61	-69	3921	64.9	404	353	34	65563
ABplpp:38	ABplpp	38	4017	-20982	-54	-55	4017	31.6	418	381	55	439309
ABplppa:56	ABplppa	56	3778	-21221	-22	-22	3778	28.7	389	390	46	202857
ABplppaa:77	ABplppaa	77	3524	-21475	0	1	3524	39.3	330	414	41	135541
ABplppaaa:105	ABplppaaa	105	3982	-21017	-8	-7	3982	52.8	335	410	36	155763
ABplppaap:105	ABplppaap	105	4212	-20787	-53	-55	4212	59.5	375	384	35	122382
ABplppap:77	ABplppap	77	3513	-21486	-49	-46	3513	39.8	386	406	41	145019
ABplppapa:102	ABplppapa	102	3763	-21236	-34	-34	3763	49.9	383	399	35	120859
ABplppapp:102	ABplppapp	102	3962	-21037	-22	-21	3962	50.3	443	391	36	149265
ABplppp:56	ABplppp	56	3829	-21170	-32	-31	3829	40.3	456	407	46	210581
ABplpppa:76	ABplpppa	76	3573	-21426	-15	-15	3573	48.1	410	415	41	145544
ABplpppaa:100	ABplpppaa	100	3830	-21169	-30	-30	3830	56.0	424	405	36	130103
ABplpppap:100	ABplpppap	100	3651	-21348	-15	-17	3651	56.3	477	394	35	115776
ABplpppp:76	ABplpppp	76	3583	-21416	2	0	3583	44.7	474	411	44	158433
ABplppppa:99	ABplppppa	99	3650	-21349	45	42	3650	60.8	424	375	36	101224
ABplppppp:99	ABplppppp	99	3646	-21353	-49	-55	3646	62.8	476	358	37	101680
ABpr:16	ABpr	16	3823	-21176	-98	-98	3823	50.2	432	187	68	744650
ABpra:27	ABpra	27	4005	-20994	-83	-84	4005	50.0	410	156	64	662123
ABpraa:39	ABpraa	39	3989	-21010	-64	-65	3989	47.1	389	135	55	456536
ABpraaa:55	ABpraaa	55	3806	-21193	0	0	3806	37.7	341	128	48	230477
ABpraaaa:76	ABpraaaa	76	3506	-21493	-37	-37	3506	41.8	304	127	42	150291
ABpraaaaa:104	ABpraaaaa	104	4213	-20786	-23	-17	4213	50.8	223	140	33	136380
ABpraaaap:104	ABpraaaap	104	4168	-20831	-48	-46	4168	48.3	260	124	33	128762
ABpraaap:76	ABpraaap	76	3512	-21487	-40	-42	3512	35.7	360	142	44	154332
ABpraaapa:100	ABpraaapa	100	3572	-21427	0	1	3572	43.0	225	133	35	137231
ABpraaapp:100	ABpraaapp	100	3358	-21641	-55	-63	3358	39.4	284	134	38	133774
ABpraap:55	ABpraap	55	3819	-21180	-62	-63	3819	49.0	414	142	49	228394
ABpraapa:75	ABpraapa	75	3513	-21486	-55	-57	3513	43.6	396	123	42	157152
ABpraapaa:100	ABpraapaa	100	3337	-21662	-61	-68	3337	37.1	300	133	36	107843
ABpraapap:100	ABpraapap	100	3587	-21412	-48	-51	3587	33.9	335	134	36	141083
ABpraapp:75	ABpraapp	75	3542	-21457	-47	-50	3542	41.0	456	154	43	157141
ABpraappa:97	ABpraappa	97	3632	-21367	-28	-30	3632	40.0	375	130	36	132722
ABpraappp:97	ABpraappp	97	3535	-21464	-26	-27	3535	41.4	445	134	41	151568
ABprap:39	ABprap	39	3979	-21020	-51	-51	3979	38.3	481	164	57	500529
ABprapa:55	ABprapa	55	3783	-21216	-39	-40	3783	34.8	465	152	49	253540
ABprapaa:76	ABprapaa	76	3466	-21533	-48	-47	3466	31.7	445	146	42	150938
ABprapaaa:102	ABprapaaa	102	3703	-21296	-51	-50	3703	32.0	393	144	37	148261
ABprapaap:102	ABprapaap	102	3821	-21178	-15	-15	3821	33.1	448	152	35	148290
ABprapap:76	ABprapap	76	3506	-21493	-20	-19	3506	30.0	500	179	44	141453
ABprapapa:99	ABprapapa	99	3579	-21420	-32	-30	3579	34.2	499	159	39	150169
ABprapapp:99	ABprapapp	99	4136	-20863	9	8	4136	41.0	562	188	36	150313
ABprapp:55	ABprapp	55	3774	-21225	-73	-73	3774	37.9	536	195	48	243785
ABprappa:76	ABprappa	76	3524	-21475	-15	-16	3524	39.0	548	185	43	159384
ABprappaa:103	ABprappaa	103	3665	-21334	-56	-55	3665	45.3	497	142	38	143919
ABprappap:103	ABprappap	103	3798	-21201	-6	-8	3798	44.6	548	168	38	177750
ABprappp:76	ABprappp	76	3519	-21480	-10	-11	3519	41.1	569	249	41	140761
ABprapppa:103	ABprapppa	103	3897	-21102	-11	-13	3897	50.4	567	194	35	142135
ABprapppp:103	ABprapppp	103	3646	-21353	-8	-10	3646	50.7	608	235	36	129366
ABprp:27	ABprp	27	4029	-20970	-104	-104	4029	52.7	499	244	63	611554
ABprpa:39	ABprpa	39	4003	-20996	-103	-91	4003	57.2	477	208	57	418672
ABprpaa:56	ABprpaa	56	3801	-21198	-48	-46	3801	51.5	488	149	47	231832
ABprpaaa:77	ABprpaaa	77	3522	-21477	-46	-46	3522	53.3	426	130	42	154272
ABprpaaaa:100	ABprpaaaa	100	3564	-21435	-73	-82	3564	54.1	305	134	37	138196
ABprpaaap:100	ABprpaaap	100	3632	-21367	-61	-63	3632	53.8	351	118	35	130569
ABprpaap:77	ABprpaap	77	3535	-21464	-47	-46	3535	49.3	484	156	41	143345
ABprpaapa:100	ABprpaapa	100	3627	-21372	-69	-62	3627	45.7	334	117	36	149993
ABprpaapp:100	ABprpaapp	100	3594	-21405	29	28	3594	49.0	404	119	36	122018
ABprpap:56	ABprpap	56	3901	-21098	-79	-76	3901	58.5	531	215	48	212622
ABprpapa:76	ABprpapa	76	3541	-21458	-73	-76	3541	60.5	473	172	43	131961
ABprpapaa:100	ABprpapaa	100	3839	-21160	-1	0	3839	63.4	381	150	35	99820
ABprpapap:100	ABprpapap	100	4260	-20739	13	17	4260	65.3	408	184	31	55629
ABprpapp:76	ABprpapp	76	3562	-21437	-50	-49	3562	59.0	534	210	44	139458
ABprpappa:99	ABprpappa	99	3639	-21360	-46	-50	3639	66.0	433	205	35	59546
ABprpappp:99	ABprpappp	99	3668	-21331	-42	-41	3668	65.0	478	204	35	58972
ABprpp:39	ABprpp	39	3999	-21000	-82	-82	3999	49.9	562	222	57	502322
ABprppa:57	ABprppa	57	3767	-21232	-40	-40	3767	46.7	592	195	47	255060
ABprppaa:78	ABprppaa	78	3529	-21470	0	0	3529	51.5	525	154	41	146281
ABprppaaa:104	ABprppaaa	104	3953	-21046	-11	-10	3953	57.3	413	132	34	124265
ABprppaap:104	ABprppaap	104	3869	-21130	-17	-16	3869	62.3	457	157	36	119427
ABprppap:78	ABprppap	78	3500	-21499	-73	-75	3500	48.3	566	197	41	147360
ABprppapa:102	ABprppapa	102	3799	-21200	-7	-9	3799	53.6	471	142	36	126653
ABprppapp:102	ABprppapp	102	3612	-21388	-81	-84	3612	52.8	526	177	36	133020
ABprppp:57	ABprppp	57	3791	-21208	-57	-58	3791	53.2	597	266	48	223690
ABprpppa:77	ABprpppa	77	3500	-21499	-33	-35	3500	50.2	602	229	42	147227
ABprpppaa:101	ABprpppaa	101	3635	-21364	-21	-25	3635	56.5	551	173	37	132812
ABprpppap:101	ABprpppap	101	3660	-21339	0	0	3660	55.6	591	209	37	135200
ABprpppp:77	ABprpppp	77	3555	-21444	-16	-18	3555	57.7	583	272	42	138242
ABprppppa:100	ABprppppa	100	3589	-21410	-71	-72	3589	62.6	523	198	37	95819
ABprppppp:100	ABprppppp	100	3540	-21459	-85	-89	3540	63.8	556	240	36	81458
P1:1	P1	1	3260	-21740	-88	-88	3260	40.2	526	267	78	1112846
EMS:8	EMS	8	3552	-21447	-107	-108	3552	39.6	404	363	64	680230
MS:19	MS	19	4740	-20259	586	586	4740	53.1	332	322	67	627304
MSa:31	MSa	31	7604	-17395	2986	2985	7604	51.7	284	331	62	563468
MSaa:45	MSaa	45	7725	-17274	3120	3119	7725	57.4	222	301	53	326025
MSaaa:64	MSaaa	64	6178	-18821	2005	1999	6178	59.8	188	279	48	185042
MSaaaa:85	MSaaaa	85	4908	-20091	1057	1052	4908	57.2	161	252	41	119483
MSaaaaa:107	MSaaaaa	107	4756	-20243	668	647	4756	50.7	141	258	36	119773
MSaaaaaa:134	MSaaaaaa	134	5531	-19468	304	281	5531	50.4	125	250	29	90048
MSaaaaap:134	MSaaaaap	134	5487	-19512	221	228	5487	41.5	152	273	34	121516
MSaaaap:107	MSaaaap	107	4237	-20762	119	130	4237	47.9	197	260	35	107909
MSaaaapa:136	MSaaaapa	136	5433	-19566	166	177	5433	37.0	182	259	31	101992
MSaaaapp:136	MSaaaapp	136	5286	-19713	85	91	5286	33.7	223	272	31	100470
MSaaap:85	MSaaap	85	4176	-20824	338	360	4176	56.2	214	294	41	118046
MSaaapa:110	MSaaapa	110	4340	-20659	188	192	4340	44.6	207	291	38	120244
MSaaapaa:137	MSaaapaa	137	5554	-19445	239	251	5554	42.6	184	294	33	100613
MSaaapap:137	MSaaapap	137	5334	-19665	19	15	5334	41.9	237	300	30	74400
MSaaapp:110	MSaaapp	110	4592	-20407	14	17	4592	45.0	264	277	33	117266
MSaap:64	MSaap	64	5051	-19948	936	939	5051	62.8	279	291	46	149279
MSaapa:86	MSaapa	86	4461	-20539	594	596	4461	64.3	261	302	41	89875
MSaapaa:109	MSaapaa	109	4572	-20427	359	357	4572	56.7	271	299	37	99583
MSaapaaa:137	MSaapaaa	137	5448	-19551	95	83	5448	57.5	256	299	30	79135
MSaapaap:137	MSaapaap	137	5408	-19591	37	31	5408	48.1	292	291	32	75741
MSaapap:109	MSaapap	109	4407	-20592	71	68	4407	61.2	330	308	35	91236
MSaapapa:142	MSaapapa	142	5372	-19627	-72	-68	5372	57.2	296	298	31	83391
MSaapapp:142	MSaapapp	142	5385	-19614	48	60	5385	56.6	347	295	29	61935
MSaapp:86	MSaapp	86	4029	-20970	217	238	4029	63.8	353	317	40	101444
MSaappa:115	MSaappa	115	4795	-20204	106	104	4795	64.9	361	299	31	82503
MSaappp:115	MSaappp	115	4666	-20333	43	37	4666	60.5	400	326	37	115371
MSap:45	MSap	45	6194	-18806	1647	1648	6194	55.8	309	356	52	323343
MSapa:66	MSapa	66	5609	-19390	1548	1545	5609	59.0	270	359	47	181075
MSapaa:87	MSapaa	87	4337	-20662	553	559	4337	53.3	238	327	40	111107
MSapaaa:113	MSapaaa	113	4798	-20201	322	317	4798	46.9	185	334	33	112001
MSapaaaa:146	MSapaaaa	146	5713	-19286	294	270	5713	50.4	159	343	26	72270
MSapaaap:146	MSapaaap	146	5597	-19402	138	126	5597	48.8	201	330	30	82751
MSapaap:113	MSapaap	113	4690	-20309	97	101	4690	49.7	246	331	33	101640
MSapap:87	MSapap	87	3926	-21073	202	221	3926	53.7	301	349	41	110163
MSapapa:113	MSapapa	113	4442	-20557	60	64	4442	45.7	271	354	35	107628
MSapapaa:144	MSapapaa	144	5349	-19650	40	27	5349	44.0	222	358	27	62758
MSapapap:144	MSapapap	144	5378	-19621	-41	-31	5378	41.8	266	341	31	96376
MSapapp:113	MSapapp	113	4523	-20476	15	15	4523	37.8	327	353	36	121151
MSapp:66	MSapp	66	4765	-20234	712	712	4765	60.4	358	361	47	173151
MSappa:87	MSappa	87	4052	-20947	284	300	4052	57.3	341	337	40	113061
MSappaa:118	MSappaa	118	4920	-20079	152	156	4920	53.4	296	338	35	98042
MSappap:118	MSappap	118	4767	-20232	21	22	4767	55.3	352	342	33	86260
MSappp:87	MSappp	87	3938	-21061	268	266	3938	52.5	395	356	40	114585
MSapppa:121	MSapppa	121	4915	-20084	106	105	4915	48.0	328	372	36	119915
MSapppp:121	MSapppp	121	4794	-20205	26	20	4794	40.8	376	358	36	120194
MSp:31	MSp	31	6323	-18676	1808	1807	6323	54.0	377	264	62	527260
MSpa:45	MSpa	45	7490	-17509	2836	2836	7490	56.8	308	251	53	311984
MSpaa:63	MSpaa	63	6156	-18843	1877	1871	6156	59.1	293	219	46	152196
MSpaaa:84	MSpaaa	84	4724	-20275	840	839	4724	56.8	246	224	42	107104
MSpaaaa:107	MSpaaaa	107	4770	-20229	638	629	4770	50.0	174	216	34	93689
MSpaaaaa:134	MSpaaaaa	134	5697	-19302	457	449	5697	50.5	150	210	29	86471
MSpaaaap:134	MSpaaaap	134	5424	-19576	125	132	5424	43.4	184	232	34	117544
MSpaaap:107	MSpaaap	107	4197	-20802	111	117	4197	43.2	235	214	38	120440
MSpaaapa:136	MSpaaapa	136	5390	-19609	112	118	5390	40.4	211	207	33	111217
MSpaaapp:136	MSpaaapp	136	5247	-19752	34	34	5247	34.7	244	236	32	99400
MSpaap:84	MSpaap	84	4120	-20879	241	253	4120	60.0	305	256	39	97710
MSpaapa:112	MSpaapa	112	4511	-20488	116	122	4511	47.6	250	235	37	114484
MSpaapaa:142	MSpaapaa	142	5524	-19475	106	122	5524	46.6	210	229	30	85758
MSpaapap:142	MSpaapap	142	5359	-19640	-69	-78	5359	46.6	258	222	30	71977
MSpaapp:112	MSpaapp	112	4614	-20385	-36	-27	4614	45.8	300	260	31	90535
MSpap:63	MSpap	63	5163	-19836	810	835	5163	63.9	368	271	48	144485
MSpapa:84	MSpapa	84	4608	-20391	691	706	4608	65.8	359	260	41	66492
MSpapaa:106	MSpapaa	106	4434	-20565	306	300	4434	57.9	323	256	37	91778
MSpapaaa:134	MSpapaaa	134	5481	-19518	232	239	5481	57.5	295	245	31	70864
MSpapaap:134	MSpapaap	134	5410	-19589	153	161	5410	52.1	338	272	32	60417
MSpapap:106	MSpapap	106	4352	-20647	130	130	4352	60.1	379	258	35	87485
MSpapapa:139	MSpapapa	139	5560	-19439	238	235	5560	60.9	331	244	31	87104
MSpapapp:139	MSpapapp	139	5385	-19614	71	72	5385	59.8	377	256	32	71862
MSpapp:84	MSpapp	84	3905	-21094	168	166	3905	65.4	430	289	41	79985
MSpappa:113	MSpappa	113	4798	-20201	179	190	4798	64.4	402	269	34	80819
MSpappp:113	MSpappp	113	4687	-20312	132	134	4687	61.3	439	267	38	108555
MSpp:45	MSpp	45	5812	-19187	1375	1370	5812	61.2	423	236	54	313176
MSppa:65	MSppa	65	5464	-19535	1388	1388	5464	63.0	435	190	46	153055
MSppaa:87	MSppaa	87	4435	-20564	618	636	4435	57.9	335	201	40	110782
MSppaaa:112	MSppaaa	112	4932	-20067	495	488	4932	50.9	236	178	33	92210
MSppaaaa:144	MSppaaaa	144	5649	-19351	218	218	5649	54.7	187	189	28	57684
MSppaaap:144	MSppaaap	144	5601	-19398	191	190	5601	50.7	227	192	29	74300
MSppaap:112	MSppaap	112	4658	-20341	57	53	4658	54.0	286	190	33	101577
MSppap:87	MSppap	87	4044	-20955	217	233	4044	55.8	401	224	42	115521
MSppapa:112	MSppapa	112	4532	-20467	178	174	4532	46.8	306	165	34	103870
MSppapaa:143	MSppapaa	143	5424	-19575	109	108	5424	48.2	250	167	29	93047
MSppapap:143	MSppapap	143	5373	-19627	11	9	5373	48.2	295	172	32	97780
MSppapp:112	MSppapp	112	4633	-20366	95	96	4633	46.1	355	170	36	122573
MSppp:65	MSppp	65	4801	-20198	622	621	4801	64.3	483	263	46	145911
MSpppa:87	MSpppa	87	4087	-20912	304	314	4087	61.9	426	224	38	84301
MSpppaa:118	MSpppaa	118	4917	-20082	135	137	4917	56.0	326	203	33	84984
MSpppap:118	MSpppap	118	4852	-20147	90	95	4852	57.3	383	206	34	96675
MSpppp:87	MSpppp	87	3809	-21190	178	175	3809	55.6	476	214	39	102744
MSppppa:120	MSppppa	120	4911	-20088	142	137	4911	51.0	380	160	34	96587
MSppppp:120	MSppppp	120	4734	-20265	-20	-29	4734	47.8	427	174	36	120997
E:19	E	19	4448	-20551	297	297	4448	42.6	478	352	64	722739
Ea:31	Ea	31	7656	-17343	2969	2969	7656	49.0	403	348	61	617956
Eal:57	Eal	57	5309	-19690	1166	1173	5309	46.7	346	306	55	308667
Eala:90	Eala	90	4317	-20682	314	313	4317	37.6	277	281	49	278445
Ealaa:140	Ealaa	140	5534	-19465	229	229	5534	32.6	257	290	40	229948
Ealap:140	Ealap	140	5350	-19649	19	21	5350	35.0	323	300	39	181278
Ealp:90	Ealp	90	4174	-20825	115	116	4174	45.3	336	307	44	203147
Ealpa:140	Ealpa	140	5496	-19503	103	107	5496	45.0	307	320	37	177634
Ealpp:140	Ealpp	140	5458	-19541	128	134	5458	46.4	371	311	35	144786
Ear:57	Ear	57	5271	-19728	1105	1119	5271	51.2	374	229	56	318286
Eara:91	Eara	91	4606	-20393	454	456	4606	43.2	301	218	48	276552
Earaa:143	Earaa	143	5526	-19474	158	157	5526	36.1	274	214	33	169328
Earap:143	Earap	143	5455	-19544	99	111	5455	35.6	336	230	36	141486
Earp:91	Earp	91	4374	-20625	153	166	4374	46.1	368	232	46	242677
Earpa:147	Earpa	147	5669	-19330	155	145	5669	48.5	333	227	37	173954
Earpp:147	Earpp	147	5601	-19398	78	74	5601	48.2	391	245	36	150165
Ep:31	Ep	31	6355	-18644	1744	1738	6355	42.1	504	338	59	626651
Epl:59	Epl	59	5176	-19823	1083	1086	5176	43.8	427	319	54	295169
Epla:95	Epla	95	4532	-20467	341	341	4532	37.0	390	292	45	196811
Eplaa:146	Eplaa	146	5373	-19626	32	59	5373	30.8	429	292	39	128212
Eplap:146	Eplap	146	5498	-19501	156	174	5498	34.0	436	275	42	158022
Eplp:95	Eplp	95	4237	-20762	180	182	4237	42.4	449	304	45	178838
Eplpa:143	Eplpa	143	5448	-19551	125	134	5448	37.2	385	319	37	141094
Eplpp:143	Eplpp	143	5445	-19554	124	120	5445	45.6	441	299	39	157227
Epr:59	Epr	59	5597	-19402	1431	1434	5597	48.2	483	256	55	314645
Epra:93	Epra	93	4599	-20400	457	461	4599	40.3	416	226	47	214615
Epraa:143	Epraa	143	5532	-19467	132	129	5532	34.3	384	203	35	110350
Eprap:143	Eprap	143	5426	-19573	65	78	5426	36.7	450	247	37	145931
Eprp:93	Eprp	93	4341	-20658	203	203	4341	44.6	479	243	46	212403
Eprpa:146	Eprpa	146	5506	-19493	118	121	5506	45.2	429	222	34	123148
Eprpp:146	Eprpp	146	5367	-19632	-15	-12	5367	45.6	487	255	34	131689
P2:8	P2	8	3615	-21384	-67	-67	3615	39.4	563	289	68	1031867
C:22	C	22	3962	-21037	-25	-25	3962	24.3	482	256	63	617695
Ca:35	Ca	35	4004	-20995	-50	-51	4004	28.5	411	268	60	447249
Caa:51	Caa	51	3859	-21140	-31	-31	3859	27.5	386	277	51	216338
Caaa:73	Caaa	73	3602	-21397	-7	-7	3602	26.3	404	309	47	133848
Caaaa:97	Caaaa	97	3373	-21626	-56	-56	3373	24.3	464	307	39	77660
Caaap:97	Caaap	97	3468	-21531	-54	-55	3468	35.4	528	344	39	101768
Caap:73	Caap	73	3525	-21474	-13	-13	3525	26.7	502	331	42	127412
Caapa:102	Caapa	102	4158	-20841	-5	-4	4158	40.6	599	326	34	128138
Caapp:102	Caapp	102	3679	-21320	-6	-6	3679	40.2	593	380	33	90035
Cap:51	Cap	51	3863	-21136	-22	-22	3863	26.9	488	342	51	268772
Capa:76	Capa	76	3498	-21501	-8	-8	3498	41.8	489	382	44	167640
Capaa:114	Capaa	114	4415	-20584	-24	-23	4415	57.5	473	325	39	150218
Capap:114	Capap	114	4186	-20813	-49	-54	4186	55.2	527	329	38	133669
Capp:76	Capp	76	3480	-21519	-42	-42	3480	38.3	538	375	45	161601
Cappa:106	Cappa	106	3522	-21477	-55	-55	3522	46.4	530	357	38	115433
Cappp:106	Cappp	106	3334	-21665	-70	-69	3334	51.9	580	357	35	95733
Cp:35	Cp	35	4010	-20989	-48	-48	4010	29.2	531	250	58	512059
Cpa:52	Cpa	52	3836	-21163	-59	-59	3836	25.4	504	234	51	249811
Cpaa:73	Cpaa	73	3528	-21471	-26	-27	3528	23.0	515	238	48	166085
Cpaaa:97	Cpaaa	97	3385	-21614	-16	-15	3385	23.7	493	251	39	80532
Cpaap:97	Cpaap	97	3739	-21260	-37	-38	3739	33.1	565	250	38	96043
Cpap:73	Cpap	73	3545	-21454	-4	-4	3545	31.5	555	313	45	148200
Cpapa:98	Cpapa	98	3862	-21137	-58	-57	3862	37.5	594	288	37	110913
Cpapp:98	Cpapp	98	3819	-21180	-14	-15	3819	48.7	614	313	36	125827
Cpp:52	Cpp	52	3796	-21203	-50	-51	3796	32.9	578	310	52	332538
Cppa:76	Cppa	76	3469	-21530	-22	-24	3469	47.5	605	295	46	192235
Cppaa:112	Cppaa	112	4307	-20692	-8	-10	4307	58.8	513	243	38	131527
Cppap:112	Cppap	112	4316	-20683	-69	-76	4316	55.7	539	300	36	118884
Cppp:76	Cppp	76	3521	-21478	-3	-5	3521	45.2	573	358	41	153994
Cpppa:105	Cpppa	105	4077	-20922	-11	-15	4077	46.1	555	240	38	123756
Cpppp:105	Cpppp	105	4028	-20971	-23	-24	4028	51.5	574	283	37	125419
P3:22	P3	22	4000	-20999	-95	-90	4000	39.0	587	311	58	784926
D:39	D	39	3995	-21004	-54	-55	3995	44.4	599	312	54	552178
Da:63	Da	63	3647	-21352	-54	-55	3647	49.0	500	387	48	242815
Daa:92	Daa	92	3505	-21494	-71	-67	3505	57.6	440	338	41	122890
Dap:92	Dap	92	3435	-21564	-32	-31	3435	52.6	509	336	41	121476
Dp:63	Dp	63	3682	-21317	-44	-46	3682	53.9	562	327	47	228917
Dpa:92	Dpa	92	3503	-21496	-58	-54	3503	60.5	513	245	40	117165
Dpp:92	Dpp	92	3410	-21589	-46	-48	3410	54.5	563	299	42	134348
P4:39	P4	39	3881	-21118	-144	-139	3881	52.8	512	356	52	447489
Z2:87	Z2	87	4116	-20883	-26	-17	4116	53.0	478	278	42	211410
Z3:87	Z3	87	4132	-20867	-104	-99	4132	54.2	399	302	42	214214
