# Supplementary material for: Quantitative Differences in Nuclear β-catenin and TCF Pattern Embryonic Cells in C. elegans
Source: PLoS Genet. 2015 Oct 21;11(10):e1005585. doi: 10.1371/journal.pgen.1005585 (PMC4619327; doi:10.1371/journal.pgen.1005585)
Supplement: S1 Data — For each cell analyzed, birth time is given in column 3 and the average nuclear reporter intensity over the lifetime of the cell (corrected for background) is given in column 7 (“blot”). For information on each embryo’s strain information and experimental conditions, refer to S2 Table. (ZIP) [file pgen.1005585.s005.zip › CAs/CA20121214_med-1_pop-1_L1.csv]

cellTime	cell	time	none	global	local	blot	cross	z	x	y	size	gweight
ABa:1	ABa	1	5113	-19887	-88	-88	5113	39.0	174	216	74	618829
ABal:2	ABal	2	5279	-19720	-90	-91	5279	31.1	144	203	72	989915
ABala:8	ABala	8	6223	-18776	-54	-54	6223	30.6	133	281	63	841228
ABalaa:19	ABalaa	19	6634	-18365	-53	-52	6634	25.5	113	287	57	657473
ABalaaa:34	ABalaaa	34	6477	-18522	-67	-67	6477	30.1	108	290	48	396064
ABalaaaa:53	ABalaaaa	53	6842	-18157	-12	-12	6842	29.9	114	296	42	238161
ABalaaaal:78	ABalaaaal	78	7087	-17912	-7	-7	7087	36.3	126	219	35	157377
ABalaaaar:78	ABalaaaar	78	6969	-18030	-93	-71	6969	27.3	93	264	34	170233
ABalaaap:53	ABalaaap	53	6880	-18119	-49	-51	6880	33.4	169	296	41	197163
ABalaaapa:75	ABalaaapa	75	7049	-17950	-61	-59	7049	38.6	117	289	37	178748
ABalaaapp:75	ABalaaapp	75	7073	-17926	-64	-65	7073	33.8	135	311	35	156944
ABalaap:34	ABalaap	34	6492	-18507	-96	-82	6492	17.1	147	254	50	375549
ABalaapa:53	ABalaapa	53	6834	-18165	-76	-77	6834	26.2	211	286	43	202816
ABalaapaa:76	ABalaapaa	76	6964	-18035	-52	-34	6964	24.8	145	334	37	181685
ABalaapap:76	ABalaapap	76	6928	-18071	-70	-66	6928	22.8	199	354	37	189441
ABalaapp:53	ABalaapp	53	6821	-18179	-94	-84	6821	28.1	282	305	43	183463
ABalaappa:75	ABalaappa	75	6954	-18045	-70	-69	6954	30.4	195	348	36	181493
ABalaappp:75	ABalaappp	75	6979	-18020	-38	-39	6979	37.0	234	355	39	165977
ABalap:19	ABalap	19	6675	-18324	-75	-75	6675	41.3	188	290	56	517243
ABalapa:34	ABalapa	34	6503	-18496	-67	-68	6503	41.7	164	309	49	362925
ABalapaa:52	ABalapaa	52	6778	-18221	-76	-78	6778	40.0	158	321	44	233365
ABalapaaa:74	ABalapaaa	74	7114	-17885	-54	-44	7114	44.3	158	252	37	147140
ABalapaap:74	ABalapaap	74	7089	-17910	-35	-34	7089	48.0	189	219	35	123760
ABalapap:52	ABalapap	52	6805	-18195	-68	-72	6805	44.6	219	315	42	179318
ABalapapa:73	ABalapapa	73	7155	-17844	-26	-27	7155	47.5	203	251	34	111111
ABalapapp:73	ABalapapp	73	7172	-17827	-53	-50	7172	46.9	250	215	35	110862
ABalapp:34	ABalapp	34	6569	-18430	-99	-99	6569	33.0	236	264	49	316324
ABalappa:52	ABalappa	52	6806	-18193	-37	-39	6806	36.8	239	306	42	181634
ABalappaa:76	ABalappaa	76	7114	-17885	-50	-56	7114	41.4	171	298	34	115857
ABalappap:76	ABalappap	76	7003	-17996	-88	-92	7003	43.4	214	323	37	136505
ABalappp:52	ABalappp	52	6937	-18062	-54	-55	6937	40.5	316	295	44	177759
ABalapppa:73	ABalapppa	73	7023	-17976	-58	-66	7023	45.7	265	329	38	130576
ABalapppp:73	ABalapppp	73	7075	-17924	-57	-57	7075	45.4	338	323	36	104974
ABalp:8	ABalp	8	6212	-18787	-66	-66	6212	25.8	181	177	66	859291
ABalpa:19	ABalpa	19	6671	-18328	-61	-61	6671	23.6	145	179	57	627644
ABalpaa:34	ABalpaa	34	6552	-18447	-39	-41	6552	33.5	120	208	48	371746
ABalpaaa:52	ABalpaaa	52	6823	-18176	-12	-15	6823	22.8	107	253	41	235426
ABalpaaaa:77	ABalpaaaa	77	6945	-18054	-28	-29	6945	14.5	125	242	36	207960
ABalpaaap:77	ABalpaaap	77	6967	-18032	-30	-32	6967	17.2	145	192	38	233869
ABalpaap:52	ABalpaap	52	6806	-18193	-67	-70	6806	31.3	133	214	44	243437
ABalpaapa:74	ABalpaapa	74	6998	-18001	-13	-16	6998	30.8	118	212	40	196301
ABalpaapp:74	ABalpaapp	74	6970	-18029	-71	-72	6970	23.2	175	164	36	193627
ABalpap:34	ABalpap	34	6491	-18508	-99	-100	6491	23.1	177	156	50	408850
ABalpapa:52	ABalpapa	52	6755	-18244	-46	-47	6755	14.8	143	201	46	259990
ABalpapaa:74	ABalpapaa	74	6972	-18027	-12	-12	6972	13.3	170	179	36	194641
ABalpapap:74	ABalpapap	74	6941	-18058	-44	-47	6941	11.8	216	169	38	183739
ABalpapp:52	ABalpapp	52	6779	-18220	-48	-48	6779	22.4	195	149	45	239027
ABalpappa:72	ABalpappa	72	6968	-18031	13	17	6968	7.8	220	192	37	139024
ABalpappp:72	ABalpappp	72	6937	-18062	-26	-23	6937	11.9	277	172	39	129265
ABalpp:19	ABalpp	19	6667	-18332	-116	-116	6667	31.0	244	135	57	590717
ABalppa:34	ABalppa	34	6535	-18464	-42	-42	6535	38.0	186	154	50	416949
ABalppaa:53	ABalppaa	53	6829	-18170	-7	-9	6829	31.7	130	173	41	237543
ABalppaaa:79	ABalppaaa	79	6947	-18052	-78	-74	6947	33.0	149	154	34	196191
ABalppaap:79	ABalppaap	79	6974	-18025	-46	-42	6974	28.8	185	125	34	203314
ABalppap:53	ABalppap	53	6787	-18212	-74	-75	6787	34.2	191	158	44	242460
ABalppapa:75	ABalppapa	75	6931	-18068	-29	-30	6931	21.0	210	146	37	198334
ABalppapp:75	ABalppapp	75	6947	-18052	-47	-50	6947	20.8	268	144	39	203998
ABalppp:34	ABalppp	34	6537	-18462	-97	-71	6537	26.3	266	134	50	375567
ABalpppa:52	ABalpppa	52	6839	-18160	-55	-57	6839	34.0	210	204	43	200057
ABalpppaa:75	ABalpppaa	75	7074	-17925	-47	-45	7074	41.4	184	178	36	173565
ABalpppap:75	ABalpppap	75	6964	-18035	-75	-76	6964	39.5	228	148	36	155527
ABalpppp:52	ABalpppp	52	6895	-18104	-106	-98	6895	32.4	275	163	44	199439
ABalppppa:73	ABalppppa	73	7039	-17960	-115	-116	7039	40.5	250	203	36	121722
ABalppppp:73	ABalppppp	73	7021	-17978	-64	-63	7021	41.2	295	153	39	161652
ABar:2	ABar	2	5297	-19702	-33	-33	5297	28.3	235	354	73	1049806
ABara:8	ABara	8	6192	-18807	-29	-30	6192	18.8	247	336	62	647664
ABaraa:19	ABaraa	19	6642	-18357	-25	-25	6642	16.5	196	323	58	542238
ABaraaa:34	ABaraaa	34	6494	-18505	-11	-11	6494	22.7	170	346	50	421645
ABaraaaa:52	ABaraaaa	52	6769	-18230	-31	-28	6769	21.3	147	332	43	260698
ABaraaaaa:77	ABaraaaaa	77	6983	-18016	-57	-50	6983	20.1	116	290	38	273241
ABaraaaap:77	ABaraaaap	77	7052	-17948	-66	-64	7052	18.1	154	266	35	227589
ABaraaap:52	ABaraaap	52	6750	-18249	-30	-30	6750	22.9	216	351	46	241627
ABaraaapa:72	ABaraaapa	72	6909	-18090	-35	-37	6909	15.1	158	319	39	200002
ABaraaapp:72	ABaraaapp	72	6964	-18035	23	24	6964	12.9	214	344	39	198792
ABaraap:34	ABaraap	34	6443	-18556	-81	-78	6443	11.7	241	312	49	284604
ABaraapa:52	ABaraapa	52	6767	-18232	-37	-34	6767	10.5	183	307	45	220217
ABaraapaa:74	ABaraapaa	74	6954	-18045	-107	-108	6954	19.0	150	233	35	190250
ABaraapap:74	ABaraapap	74	6992	-18007	-84	-71	6992	18.7	204	229	37	185192
ABaraapp:52	ABaraapp	52	6866	-18133	16	34	6866	10.5	260	298	45	179368
ABaraappa:73	ABaraappa	73	6985	-18014	-26	-23	6985	13.0	220	268	37	155042
ABaraappp:73	ABaraappp	73	6980	-18019	-37	-34	6980	11.5	291	264	39	144158
ABarap:19	ABarap	19	6602	-18397	-41	-41	6602	15.8	289	354	60	573701
ABarapa:34	ABarapa	34	6457	-18543	-24	-20	6457	20.6	255	376	51	358029
ABarapaa:52	ABarapaa	52	6749	-18250	-2	0	6749	13.6	251	363	48	240812
ABarapaaa:74	ABarapaaa	74	6945	-18054	-20	-21	6945	7.8	191	257	37	228446
ABarapaap:74	ABarapaap	74	6932	-18067	-23	-21	6932	7.3	246	296	39	162894
ABarapap:52	ABarapap	52	6736	-18263	-29	-27	6736	10.9	325	340	45	159145
ABarapapa:72	ABarapapa	72	6955	-18044	17	14	6955	7.3	292	293	38	139952
ABarapapp:72	ABarapapp	72	6925	-18074	-55	-57	6925	10.0	347	295	40	138659
ABarapp:34	ABarapp	34	6453	-18546	-53	-50	6453	11.2	338	350	52	278496
ABarappa:52	ABarappa	52	6735	-18265	-6	-4	6735	12.3	339	367	45	169694
ABarappaa:76	ABarappaa	76	6984	-18015	20	20	6984	7.9	275	318	36	155980
ABarappap:76	ABarappap	76	6929	-18070	-31	-34	6929	10.4	332	329	39	155115
ABarappp:52	ABarappp	52	6768	-18231	-62	-62	6768	20.1	393	337	44	178384
ABarapppa:74	ABarapppa	74	6937	-18062	-16	-17	6937	15.2	272	351	39	182713
ABarapppp:74	ABarapppp	74	6906	-18093	-29	-30	6906	16.1	332	364	39	156513
ABarp:8	ABarp	8	6206	-18793	-80	-81	6206	42.0	326	349	63	640451
ABarpa:19	ABarpa	19	6637	-18362	-99	-99	6637	42.5	271	352	60	626054
ABarpaa:34	ABarpaa	34	6513	-18486	-27	-28	6513	42.7	231	359	52	411910
ABarpaaa:50	ABarpaaa	50	6719	-18280	-57	-55	6719	37.4	215	375	42	240344
ABarpaaaa:77	ABarpaaaa	77	6963	-18036	-87	-85	6963	47.9	178	319	36	152877
ABarpaaap:77	ABarpaaap	77	7069	-17930	-22	-25	7069	53.3	201	288	34	117971
ABarpaap:50	ABarpaap	50	6755	-18244	-71	-70	6755	46.0	271	364	46	231495
ABarpaapa:71	ABarpaapa	71	7007	-17992	-60	-60	7007	54.2	252	299	38	119165
ABarpaapp:71	ABarpaapp	71	7009	-17990	-118	-116	7009	53.4	334	293	39	124844
ABarpap:34	ABarpap	34	6606	-18393	-24	-25	6606	34.0	315	323	50	346031
ABarpapa:51	ABarpapa	51	6791	-18208	-3	-4	6791	33.4	294	359	44	226713
ABarpapaa:73	ABarpapaa	73	6979	-18020	-19	-20	6979	49.7	234	345	38	148339
ABarpapap:73	ABarpapap	73	6958	-18041	-97	-102	6958	53.6	291	344	36	124513
ABarpapp:51	ABarpapp	51	6766	-18233	-79	-80	6766	40.9	370	349	44	206225
ABarpappa:73	ABarpappa	73	7007	-17992	-65	-69	7007	52.0	308	371	33	109760
ABarpappp:73	ABarpappp	73	7042	-17957	-69	-66	7042	52.2	379	357	37	124414
ABarpp:19	ABarpp	19	6676	-18323	-38	-38	6676	46.4	398	348	58	506667
ABarppa:35	ABarppa	35	6478	-18521	-95	-95	6478	49.4	330	351	50	338949
ABarppaa:52	ABarppaa	52	6807	-18192	-98	-97	6807	52.6	338	328	44	189957
ABarppaaa:76	ABarppaaa	76	7130	-17869	-101	-103	7130	55.3	386	263	36	124322
ABarppaap:76	ABarppaap	76	7100	-17899	-107	-109	7100	53.9	440	246	37	123876
ABarppap:52	ABarppap	52	6862	-18137	-92	-94	6862	47.2	397	305	45	195779
ABarppapa:76	ABarppapa	76	7005	-17994	-84	-84	7005	52.5	474	207	36	111829
ABarppapp:76	ABarppapp	76	6968	-18031	-64	-63	6968	45.7	528	202	35	113681
ABarppp:35	ABarppp	35	6499	-18500	-109	-108	6499	41.5	423	342	50	329447
ABarpppa:52	ABarpppa	52	6821	-18178	-65	-66	6821	43.9	435	352	44	199362
ABarpppaa:74	ABarpppaa	74	7053	-17946	-24	-26	7053	53.1	420	376	36	112322
ABarpppap:74	ABarpppap	74	7013	-17986	-65	-66	7013	52.7	468	362	38	126273
ABarpppp:52	ABarpppp	52	6949	-18050	-78	-78	6949	43.5	510	309	45	203447
ABarppppa:76	ABarppppa	76	7078	-17921	-21	-22	7078	45.0	505	376	37	133018
ABarppppp:76	ABarppppp	76	6997	-18002	-44	-44	6997	44.0	552	327	39	139312
ABp:1	ABp	1	5139	-19861	-26	-26	5139	46.0	362	358	70	511894
ABpl:2	ABpl	2	5277	-19722	-87	-87	5277	47.1	339	237	78	984921
ABpla:8	ABpla	8	6227	-18772	-61	-61	6227	48.0	269	226	64	622766
ABplaa:19	ABplaa	19	6649	-18351	-89	-89	6649	48.0	228	212	58	513649
ABplaaa:34	ABplaaa	34	6458	-18541	-88	-88	6458	48.8	179	238	50	344357
ABplaaaa:52	ABplaaaa	52	6794	-18205	-32	-35	6794	43.8	134	254	43	234055
ABplaaaaa:74	ABplaaaaa	74	6983	-18016	-74	-76	6983	52.6	189	223	38	154021
ABplaaaap:74	ABplaaaap	74	7036	-17963	-78	-85	7036	53.6	245	231	35	119328
ABplaaap:52	ABplaaap	52	6784	-18215	-55	-58	6784	47.9	203	265	44	205286
ABplaaapa:73	ABplaaapa	73	7088	-17911	4	6	7088	55.4	282	227	37	134882
ABplaaapp:73	ABplaaapp	73	7108	-17891	-65	-65	7108	53.7	361	213	37	132609
ABplaap:34	ABplaap	34	6549	-18450	-61	-62	6549	45.4	253	188	51	351878
ABplaapa:51	ABplaapa	51	6784	-18215	-17	-17	6784	49.2	178	208	43	206954
ABplaapaa:73	ABplaapaa	73	6926	-18073	-76	-76	6926	49.0	206	173	38	159973
ABplaapap:73	ABplaapap	73	6968	-18031	-47	-49	6968	52.2	267	163	37	141268
ABplaapp:51	ABplaapp	51	6780	-18219	-70	-71	6780	47.8	253	210	44	189509
ABplaappa:70	ABplaappa	70	6973	-18026	-39	-41	6973	48.8	291	158	37	144522
ABplaappp:70	ABplaappp	70	6932	-18067	-65	-67	6932	45.1	349	134	42	171947
ABplap:19	ABplap	19	6683	-18316	-93	-93	6683	48.2	334	223	58	484671
ABplapa:34	ABplapa	34	6509	-18490	-52	-52	6509	51.0	272	271	50	323838
ABplapaa:51	ABplapaa	51	6816	-18183	-18	-19	6816	54.1	242	258	44	194390
ABplapaaa:75	ABplapaaa	75	7025	-17974	-59	-62	7025	52.2	330	175	37	152009
ABplapaap:75	ABplapaap	75	6985	-18014	-80	-86	6985	52.0	397	162	36	154931
ABplapap:51	ABplapap	51	6768	-18231	-116	-115	6768	52.8	310	266	45	192455
ABplapapa:71	ABplapapa	71	7022	-17977	-48	-53	7022	51.3	422	180	36	137420
ABplapapp:71	ABplapapp	71	6987	-18012	23	21	6987	48.0	488	159	37	146168
ABplapp:34	ABplapp	34	6686	-18313	-68	-69	6686	48.2	350	192	50	325975
ABplappa:51	ABplappa	51	6908	-18091	-42	-43	6908	48.2	328	202	44	198424
ABplappaa:74	ABplappaa	74	6934	-18065	-56	-55	6934	44.4	432	128	38	174791
ABplappap:74	ABplappap	74	6898	-18101	-67	-70	6898	40.1	486	132	40	204249
ABplappp:51	ABplappp	51	6919	-18080	-51	-52	6919	50.0	399	178	42	184811
ABplapppa:75	ABplapppa	75	6946	-18053	-20	-24	6946	31.9	503	134	36	182734
ABplapppp:75	ABplapppp	75	6936	-18063	-44	-44	6936	26.8	561	150	35	152995
ABplp:8	ABplp	8	6304	-18696	-75	-75	6304	42.4	387	157	64	693457
ABplpa:19	ABplpa	19	6714	-18285	-104	-100	6714	31.9	351	125	58	549142
ABplpaa:34	ABplpaa	34	6570	-18429	-39	-38	6570	42.5	307	129	48	344470
ABplpaaa:52	ABplpaaa	52	6787	-18212	-66	-64	6787	45.2	217	154	43	211839
ABplpaaaa:74	ABplpaaaa	74	6935	-18064	-34	-34	6935	34.1	197	132	38	212881
ABplpaaap:74	ABplpaaap	74	6914	-18085	-53	-54	6914	30.2	258	115	38	218496
ABplpaap:52	ABplpaap	52	6820	-18179	-81	-83	6820	42.4	277	137	43	211929
ABplpaapa:73	ABplpaapa	73	6997	-18003	19	16	6997	37.5	266	117	38	221644
ABplpaapp:73	ABplpaapp	73	6948	-18051	-55	-57	6948	34.0	329	109	39	204254
ABplpap:34	ABplpap	34	6565	-18434	-30	-31	6565	28.1	377	120	50	344083
ABplpapa:52	ABplpapa	52	6816	-18183	-22	-22	6816	26.3	280	116	43	214276
ABplpapaa:74	ABplpapaa	74	6955	-18044	-9	-8	6955	17.8	281	122	36	148519
ABplpapap:74	ABplpapap	74	6901	-18098	-53	-57	6901	18.1	333	124	40	173400
ABplpapp:52	ABplpapp	52	6809	-18190	-76	-75	6809	32.0	350	114	46	240045
ABplpappa:72	ABplpappa	72	6901	-18098	-47	-46	6901	12.2	348	147	40	137319
ABplpappp:72	ABplpappp	72	6891	-18108	-34	-35	6891	10.8	407	148	41	148328
ABplpp:19	ABplpp	19	6823	-18176	-104	-104	6823	42.8	450	149	57	540160
ABplppa:35	ABplppa	35	6599	-18400	-86	-85	6599	50.4	402	147	48	302084
ABplppaa:54	ABplppaa	54	6905	-18094	12	13	6905	46.5	314	142	42	194615
ABplppaaa:78	ABplppaaa	78	6940	-18059	-43	-47	6940	26.6	348	110	37	189374
ABplppaap:78	ABplppaap	78	6950	-18049	0	0	6950	21.4	401	117	37	162828
ABplppap:54	ABplppap	54	6906	-18094	-28	-27	6906	42.1	362	143	42	198658
ABplppapa:77	ABplppapa	77	6963	-18036	-48	-46	6963	32.2	401	118	38	183177
ABplppapp:77	ABplppapp	77	6975	-18024	-14	-13	6975	29.0	464	123	37	203911
ABplppp:35	ABplppp	35	6601	-18399	-102	-96	6601	39.7	474	131	50	376254
ABplpppa:53	ABplpppa	53	6826	-18173	-66	-65	6826	40.0	402	116	43	208695
ABplpppaa:74	ABplpppaa	74	6889	-18110	-30	-28	6889	18.9	448	123	38	161686
ABplpppap:74	ABplpppap	74	6919	-18080	-9	-8	6919	20.3	507	129	36	170440
ABplpppp:53	ABplpppp	53	6820	-18179	-49	-49	6820	39.1	468	127	44	211576
ABplppppa:74	ABplppppa	74	6910	-18089	0	-2	6910	11.8	452	158	37	98984
ABplppppp:74	ABplppppp	74	6914	-18085	0	0	6914	10.1	518	159	41	167917
ABpr:2	ABpr	2	5269	-19730	-42	-42	5269	18.6	438	356	76	927390
ABpra:8	ABpra	8	6158	-18841	-52	-52	6158	21.0	412	376	63	531365
ABpraa:19	ABpraa	19	6604	-18395	-46	-46	6604	24.6	375	391	59	460470
ABpraaa:34	ABpraaa	34	6462	-18537	-48	-48	6462	34.8	337	406	51	397162
ABpraaaa:52	ABpraaaa	52	6752	-18247	-10	-12	6752	26.8	298	404	43	230403
ABpraaaaa:75	ABpraaaaa	75	6992	-18007	29	31	6992	27.8	221	384	34	160560
ABpraaaap:75	ABpraaaap	75	6932	-18067	-15	-17	6932	26.2	271	393	38	193517
ABpraaap:52	ABpraaap	52	6754	-18245	-34	-36	6754	35.9	366	397	46	236638
ABpraaapa:73	ABpraaapa	73	6927	-18073	-30	-32	6927	38.7	272	383	37	169865
ABpraaapp:73	ABpraaapp	73	6901	-18098	-79	-80	6901	35.2	333	381	39	164911
ABpraap:34	ABpraap	34	6467	-18532	-48	-48	6467	22.6	406	384	53	328645
ABpraapa:50	ABpraapa	50	6711	-18288	-23	-23	6711	22.4	402	404	43	166732
ABpraapaa:73	ABpraapaa	73	6917	-18082	-37	-40	6917	40.7	313	405	38	175051
ABpraapap:73	ABpraapap	73	6964	-18035	-44	-42	6964	46.5	363	398	37	153768
ABpraapp:50	ABpraapp	50	6714	-18285	-73	-72	6714	27.7	462	374	46	202787
ABpraappa:71	ABpraappa	71	6943	-18056	-15	-15	6943	36.2	389	413	38	177731
ABpraappp:71	ABpraappp	71	6878	-18121	-68	-68	6878	34.3	464	407	42	172733
ABprap:19	ABprap	19	6629	-18370	-63	-63	6629	33.9	488	384	57	531551
ABprapa:34	ABprapa	34	6513	-18486	-57	-57	6513	39.1	464	401	50	385582
ABprapaa:51	ABprapaa	51	6741	-18258	-26	-26	6741	37.0	444	412	43	213368
ABprapaaa:74	ABprapaaa	74	7019	-17980	-13	-14	7019	45.8	410	396	36	152835
ABprapaap:74	ABprapaap	74	6968	-18031	-47	-48	6968	43.8	476	395	37	167329
ABprapap:51	ABprapap	51	6744	-18255	-58	-58	6744	40.0	520	391	46	236665
ABprapapa:72	ABprapapa	72	6902	-18097	-60	-60	6902	41.3	547	388	40	179275
ABprapapp:72	ABprapapp	72	6960	-18039	-41	-42	6960	36.1	614	344	35	148270
ABprapp:34	ABprapp	34	6496	-18503	-107	-108	6496	37.0	560	363	51	417771
ABprappa:51	ABprappa	51	6744	-18255	-36	-35	6744	32.5	577	375	45	239796
ABprappaa:74	ABprappaa	74	6917	-18082	-21	-21	6917	29.4	518	405	40	172104
ABprappap:74	ABprappap	74	6919	-18080	-14	-13	6919	33.2	580	378	37	157300
ABprappp:51	ABprappp	51	6774	-18225	-25	-24	6774	38.0	618	312	43	211883
ABprapppa:75	ABprapppa	75	6952	-18048	7	7	6952	24.7	599	352	37	166423
ABprapppp:75	ABprapppp	75	6925	-18074	-6	-6	6925	20.0	633	307	38	151647
ABprp:8	ABprp	8	6152	-18848	-85	-85	6152	17.5	507	299	62	540840
ABprpa:19	ABprpa	19	6585	-18414	-34	-32	6585	11.4	483	350	56	395589
ABprpaa:35	ABprpaa	35	6452	-18547	-39	-39	6452	16.7	486	390	49	297348
ABprpaaa:53	ABprpaaa	53	6711	-18288	-47	-46	6711	10.0	428	369	44	135981
ABprpaaaa:75	ABprpaaaa	75	6953	-18046	9	13	6953	19.5	305	382	38	168922
ABprpaaap:75	ABprpaaap	75	6882	-18117	-39	-38	6882	15.8	369	389	38	130761
ABprpaap:53	ABprpaap	53	6745	-18254	-33	-34	6745	20.4	503	389	45	204542
ABprpaapa:74	ABprpaapa	74	6869	-18130	-62	-60	6869	25.3	358	404	39	182726
ABprpaapp:74	ABprpaapp	74	6880	-18119	-24	-24	6880	22.5	427	407	38	127883
ABprpap:35	ABprpap	35	6485	-18514	-62	-62	6485	10.7	548	331	51	333399
ABprpapa:53	ABprpapa	53	6752	-18247	-23	-23	6752	7.9	497	355	48	171938
ABprpapaa:75	ABprpapaa	75	6916	-18083	-15	-23	6916	11.2	372	350	37	99154
ABprpapap:75	ABprpapap	75	6930	-18069	4	3	6930	7.3	413	353	37	86265
ABprpapp:53	ABprpapp	53	6719	-18280	-39	-40	6719	9.9	571	307	47	184523
ABprpappa:73	ABprpappa	73	6889	-18110	-29	-27	6889	7.3	458	335	40	99563
ABprpappp:73	ABprpappp	73	6858	-18141	-31	-32	6858	6.9	515	326	39	103923
ABprpp:19	ABprpp	19	6600	-18399	-48	-48	6600	18.1	576	337	58	549158
ABprppa:35	ABprppa	35	6489	-18510	-25	-25	6489	24.2	597	363	48	423680
ABprppaa:54	ABprppaa	54	6775	-18224	7	8	6775	17.2	560	378	43	189875
ABprppaaa:77	ABprppaaa	77	6902	-18098	-8	-7	6902	15.1	448	398	37	118468
ABprppaap:77	ABprppaap	77	6884	-18115	-60	-60	6884	11.1	483	373	36	112474
ABprppap:54	ABprppap	54	6788	-18211	-42	-43	6788	24.6	583	329	42	180623
ABprppapa:75	ABprppapa	75	6907	-18092	-42	-42	6907	21.7	470	390	38	146795
ABprppapp:75	ABprppapp	75	6948	-18051	1	0	6948	18.9	526	366	41	169222
ABprppp:35	ABprppp	35	6462	-18537	-44	-46	6462	18.2	627	290	48	345453
ABprpppa:53	ABprpppa	53	6762	-18237	-1	-2	6762	18.6	634	315	45	219829
ABprpppaa:74	ABprpppaa	74	6918	-18081	41	46	6918	15.6	560	377	39	133325
ABprpppap:74	ABprpppap	74	6879	-18120	-47	-47	6879	15.7	599	337	38	151901
ABprpppp:53	ABprpppp	53	6777	-18222	-24	-26	6777	20.9	633	249	42	191238
ABprppppa:74	ABprppppa	74	6888	-18111	-8	-7	6888	8.7	561	331	38	102382
ABprppppp:74	ABprppppp	74	6880	-18119	-19	-17	6880	8.8	592	290	42	159410
EMS:1	EMS	1	5283	-19717	83	83	5283	29.5	368	149	58	349955
MS:3	MS	3	6105	-18894	411	411	6105	17.3	335	193	71	804793
MSa:12	MSa	12	8800	-16199	1729	1729	8800	18.3	280	198	62	569545
MSaa:25	MSaa	25	9478	-15521	2268	2268	9478	13.5	224	225	57	463587
MSaaa:40	MSaaa	40	8516	-16483	1450	1446	8516	12.5	197	223	49	313416
MSaaaa:59	MSaaaa	59	8169	-16830	917	912	8169	20.6	170	274	43	186203
MSaaaaa:79	MSaaaaa	79	8246	-16753	817	809	8246	28.7	134	265	37	154785
MSaaaaaa:104	MSaaaaaa	104	7965	-17034	619	602	7965	30.1	111	255	32	153462
MSaaaaap:104	MSaaaaap	104	7311	-17688	43	53	7311	26.5	178	221	30	145118
MSaaaap:79	MSaaaap	79	7583	-17416	196	209	7583	36.4	175	232	40	171179
MSaaaapa:106	MSaaaapa	106	7660	-17339	313	307	7660	34.8	139	209	32	127757
MSaaaapp:106	MSaaaapp	106	7635	-17364	170	179	7635	44.6	191	253	33	106043
MSaaap:59	MSaaap	59	7375	-17624	195	217	7375	19.6	228	227	42	147509
MSaaapa:79	MSaaapa	79	7596	-17403	302	315	7596	30.5	199	236	39	152128
MSaaapaa:106	MSaaapaa	106	7793	-17206	376	374	7793	35.7	189	229	32	100455
MSaaapap:106	MSaaapap	106	7362	-17637	8	11	7362	38.6	244	220	31	88014
MSaaapp:79	MSaaapp	79	7345	-17654	-9	-4	7345	32.3	250	244	34	119007
MSaap:40	MSaap	40	7607	-17392	618	628	7607	11.8	292	194	49	291582
MSaapa:60	MSaapa	60	7603	-17396	499	499	7603	11.0	262	196	43	143322
MSaapaa:81	MSaapaa	81	7682	-17317	433	435	7682	24.5	264	217	36	104800
MSaapaaa:106	MSaapaaa	106	7589	-17410	258	266	7589	26.8	254	162	32	150231
MSaapaap:106	MSaapaap	106	7499	-17500	75	70	7499	35.0	312	211	33	53263
MSaapap:81	MSaapap	81	7288	-17711	127	130	7288	21.5	313	193	35	100964
MSaapapa:111	MSaapapa	111	7329	-17670	-6	-20	7329	28.9	303	171	29	86721
MSaapapp:111	MSaapapp	111	7252	-17747	-72	-74	7252	30.9	346	198	29	67058
MSaapp:60	MSaapp	60	7240	-17759	182	196	7240	11.4	358	185	46	171756
MSaappa:84	MSaappa	84	7320	-17679	170	173	7320	15.0	373	205	33	89176
MSaappp:84	MSaappp	84	7215	-17784	76	79	7215	18.7	427	192	36	100367
MSap:25	MSap	25	8333	-16666	1200	1200	8333	19.3	315	177	53	393242
MSapa:42	MSapa	42	8672	-16327	1354	1357	8672	26.1	300	194	46	251963
MSapaa:62	MSapaa	62	8075	-16924	750	752	8075	26.7	261	217	41	145815
MSapaaa:86	MSapaaa	86	8141	-16858	798	792	8141	33.1	197	178	36	144451
MSapaaaa:114	MSapaaaa	114	8019	-16981	544	534	8019	32.7	185	156	26	72186
MSapaaap:114	MSapaaap	114	7531	-17468	206	214	7531	34.2	219	182	30	114362
MSapaap:86	MSapaap	86	7510	-17489	165	186	7510	32.2	247	182	34	139643
MSapap:62	MSapap	62	7427	-17572	238	245	7427	27.1	312	172	40	138221
MSapapa:87	MSapapa	87	7599	-17400	320	330	7599	35.8	275	163	37	142271
MSapapaa:116	MSapapaa	116	7599	-17400	244	247	7599	36.3	250	145	29	91786
MSapapap:116	MSapapap	116	7460	-17540	84	81	7460	37.4	300	168	31	115936
MSapapp:87	MSapapp	87	7350	-17649	29	41	7350	38.4	328	166	34	109227
MSapp:42	MSapp	42	7405	-17594	451	456	7405	17.6	374	157	48	261038
MSappa:62	MSappa	62	7495	-17504	332	339	7495	21.2	361	176	42	144826
MSappaa:87	MSappaa	87	7390	-17609	183	186	7390	24.5	347	173	34	109210
MSappap:87	MSappap	87	7306	-17693	111	108	7306	25.9	397	163	32	95272
MSappp:62	MSappp	62	7236	-17763	168	165	7236	28.3	420	147	41	139848
MSapppa:90	MSapppa	90	7500	-17499	227	220	7500	37.6	372	150	34	105738
MSapppp:90	MSapppp	90	7303	-17696	100	97	7303	40.1	437	172	34	104331
MSp:12	MSp	12	7803	-17196	907	907	7803	18.8	400	243	64	567462
MSpa:25	MSpa	25	8785	-16214	1679	1679	8785	16.0	336	261	56	374155
MSpaa:40	MSpaa	40	8414	-16585	1328	1327	8414	16.5	311	280	48	230729
MSpaaa:58	MSpaaa	58	7762	-17237	601	599	7762	16.8	276	284	46	169678
MSpaaaa:78	MSpaaaa	78	8277	-16722	857	847	8277	27.1	177	300	36	130111
MSpaaaaa:102	MSpaaaaa	102	7377	-17622	117	125	7377	23.0	120	289	30	132488
MSpaaaap:102	MSpaaaap	102	7866	-17133	328	338	7866	37.5	196	280	35	119733
MSpaaap:78	MSpaaap	78	7468	-17531	191	199	7468	25.4	245	307	36	122620
MSpaaapa:105	MSpaaapa	105	7649	-17350	210	220	7649	30.5	219	302	33	111139
MSpaaapp:105	MSpaaapp	105	7464	-17535	52	54	7464	37.0	265	305	34	93159
MSpaap:58	MSpaap	58	7260	-17739	173	177	7260	14.4	351	265	43	130272
MSpaapa:83	MSpaapa	83	7359	-17640	125	130	7359	27.6	274	274	38	119089
MSpaapaa:109	MSpaapaa	109	7533	-17466	120	137	7533	25.5	227	292	33	114019
MSpaapap:109	MSpaapap	109	7338	-17661	2	15	7338	29.8	291	268	29	77221
MSpaapp:83	MSpaapp	83	7328	-17671	-13	-9	7328	31.3	319	242	32	92464
MSpap:40	MSpap	40	7344	-17655	449	453	7344	11.5	395	231	51	262652
MSpapa:59	MSpapa	59	7329	-17670	272	278	7329	10.4	396	238	44	115185
MSpapaa:80	MSpapaa	80	7439	-17560	259	259	7439	21.0	338	251	39	98144
MSpapaaa:105	MSpapaaa	105	7510	-17489	251	240	7510	22.8	318	221	32	42905
MSpapaap:105	MSpapaap	105	7339	-17660	44	28	7339	28.1	364	235	32	78055
MSpapap:80	MSpapap	80	7233	-17766	86	87	7233	20.3	399	260	37	98197
MSpapapa:110	MSpapapa	110	7167	-17832	-35	-62	7167	19.6	352	239	32	118507
MSpapapp:110	MSpapapp	110	7268	-17731	66	63	7268	21.8	403	244	32	47588
MSpapp:59	MSpapp	59	7081	-17918	123	123	7081	9.2	460	214	44	127437
MSpappa:86	MSpappa	86	7213	-17786	116	115	7213	13.9	410	243	33	87978
MSpappp:86	MSpappp	86	7161	-17838	86	83	7161	16.4	460	252	37	108160
MSpp:25	MSpp	25	7527	-17472	656	655	7527	12.4	441	286	56	379298
MSppa:43	MSppa	43	7612	-17387	695	695	7612	11.4	452	307	50	267178
MSppaa:62	MSppaa	62	7455	-17544	339	338	7455	19.2	371	318	41	126772
MSppaaa:86	MSppaaa	86	7913	-17086	615	609	7913	21.9	225	323	34	129037
MSppaaaa:115	MSppaaaa	115	7130	-17869	-127	-126	7130	16.3	168	326	28	106451
MSppaaap:115	MSppaaap	115	7608	-17391	152	178	7608	21.3	218	298	30	112609
MSppaap:86	MSppaap	86	7365	-17634	153	182	7365	22.9	301	313	35	110797
MSppap:62	MSppap	62	7213	-17786	81	87	7213	18.1	438	296	43	126677
MSppapa:86	MSppapa	86	7436	-17563	230	237	7436	27.0	303	342	37	135185
MSppapaa:115	MSppapaa	115	7482	-17517	214	226	7482	24.1	236	334	29	92851
MSppapap:115	MSppapap	115	7421	-17579	212	216	7421	26.0	291	331	31	95724
MSppapp:86	MSppapp	86	7242	-17757	45	40	7242	30.4	361	351	36	125397
MSppp:43	MSppp	43	7159	-17840	283	283	7159	10.2	509	233	49	263842
MSpppa:63	MSpppa	63	7170	-17829	149	153	7170	14.6	472	296	41	111723
MSpppaa:90	MSpppaa	90	7258	-17741	99	98	7258	20.1	347	302	37	62614
MSpppap:90	MSpppap	90	7123	-17876	8	5	7123	17.8	402	298	35	96678
MSpppp:63	MSpppp	63	7133	-17866	115	120	7133	20.8	535	290	41	127868
MSppppa:90	MSppppa	90	7148	-17851	46	40	7148	22.1	401	358	35	97678
MSppppp:90	MSppppp	90	7126	-17874	38	31	7126	22.1	454	338	35	92095
E:3	E	3	6180	-18820	329	328	6180	26.6	516	188	71	869315
Ea:13	Ea	13	10323	-14676	2969	2970	10323	22.1	462	167	66	766058
Eal:30	Eal	30	8378	-16621	1206	1211	8378	25.8	473	176	54	431393
Eala:51	Eala	51	8388	-16611	998	1001	8388	35.2	367	222	46	224948
Ealaa:83	Ealaa	83	7838	-17161	385	387	7838	43.3	294	230	40	181738
Ealap:83	Ealap	83	7616	-17383	179	201	7616	43.8	370	249	37	152960
Ealp:51	Ealp	51	7569	-17430	365	373	7569	34.1	419	192	47	249680
Ealpa:85	Ealpa	85	7619	-17380	244	248	7619	40.9	346	204	40	167141
Ealpp:85	Ealpp	85	7403	-17596	115	113	7403	39.7	405	197	39	171060
Ear:30	Ear	30	9864	-15135	2466	2467	9864	27.6	388	209	53	395473
Eara:53	Eara	53	8330	-16669	936	938	8330	31.1	312	262	46	224779
Earaa:82	Earaa	82	8052	-16947	586	585	8052	42.5	236	270	42	239895
Earap:82	Earap	82	7680	-17319	234	235	7680	42.6	314	280	39	194005
Earp:53	Earp	53	7627	-17372	410	411	7627	28.2	394	274	46	202270
Earpa:82	Earpa	82	7609	-17390	257	259	7609	31.0	325	305	39	179252
Earpp:82	Earpp	82	7415	-17584	122	121	7415	30.7	381	272	39	180657
Ep:13	Ep	13	9627	-15372	2283	2281	9627	29.9	546	220	66	860208
Epl:37	Epl	37	8412	-16587	1082	1091	8412	33.0	504	235	54	433600
Epla:71	Epla	71	8007	-16992	628	636	8007	40.8	427	266	47	256715
Eplaa:115	Eplaa	115	7976	-17023	467	471	7976	49.1	387	262	36	162366
Eplap:115	Eplap	115	7444	-17555	26	23	7444	43.5	436	297	34	136116
Eplp:71	Eplp	71	7515	-17484	307	310	7515	38.4	500	252	46	261466
Eplpa:117	Eplpa	117	7484	-17515	59	61	7484	44.0	459	265	35	142122
Eplpp:117	Eplpp	117	7300	-17699	11	18	7300	36.7	517	269	34	136915
Epr:37	Epr	37	9173	-15826	1888	1891	9173	26.5	502	314	57	464183
Epra:68	Epra	68	8053	-16946	678	678	8053	39.7	396	333	50	301767
Epraa:115	Epraa	115	7868	-17131	387	387	7868	45.1	304	325	38	188219
Eprap:115	Eprap	115	7758	-17241	274	271	7758	43.1	387	314	38	183440
Eprp:68	Eprp	68	7485	-17514	266	264	7485	36.0	484	320	48	287615
Eprpa:115	Eprpa	115	7311	-17689	-29	-20	7311	32.0	391	328	34	150533
Eprpp:115	Eprpp	115	7373	-17626	130	127	7373	34.5	464	303	35	151580
P2:1	P2	1	5159	-19841	-35	-35	5159	39.0	552	260	72	833012
C:3	C	3	5674	-19325	-64	-64	5674	44.0	514	304	66	708148
Ca:14	Ca	14	6728	-18271	-70	-70	6728	44.0	441	258	60	576412
Caa:29	Caa	29	6641	-18358	-97	-97	6641	46.5	393	265	51	364565
Caaa:48	Caaa	48	6811	-18188	-96	-97	6811	51.2	400	278	48	255697
Caaaa:71	Caaaa	71	7026	-17973	-72	-73	7026	53.9	487	261	41	137569
Caaap:71	Caaap	71	6990	-18009	-62	-64	6990	43.2	572	232	39	130644
Caap:48	Caap	48	6846	-18153	-83	-84	6846	52.2	490	235	43	208741
Caapa:75	Caapa	75	6933	-18067	-52	-52	6933	41.2	575	179	34	133680
Caapp:75	Caapp	75	6939	-18060	-25	-25	6939	33.1	606	189	40	171730
Cap:29	Cap	29	6828	-18171	-81	-71	6828	48.5	498	215	52	436413
Capa:53	Capa	53	6902	-18097	-50	-50	6902	38.4	485	171	47	253417
Capaa:86	Capaa	86	6955	-18044	-48	-44	6955	18.9	512	197	39	147485
Capap:86	Capap	86	6940	-18059	-41	-44	6940	18.9	572	219	41	166393
Capp:53	Capp	53	6825	-18174	-82	-83	6825	43.0	548	185	45	238505
Cappa:81	Cappa	81	6941	-18058	-54	-57	6941	32.0	561	199	39	161894
Cappp:81	Cappp	81	6942	-18057	-47	-54	6942	25.6	593	220	39	165883
Cp:14	Cp	14	6627	-18372	-112	-112	6627	43.8	542	308	62	667591
Cpa:29	Cpa	29	6705	-18294	-42	-42	6705	50.0	524	310	54	422061
Cpaa:48	Cpaa	48	6760	-18239	-78	-77	6760	52.0	507	351	47	252293
Cpaaa:69	Cpaaa	69	6996	-18003	-36	-38	6996	53.8	512	340	42	142547
Cpaap:69	Cpaap	69	6906	-18093	-86	-88	6906	50.1	579	290	41	146538
Cpap:48	Cpap	48	6792	-18207	-47	-48	6792	51.2	564	271	46	236673
Cpapa:70	Cpapa	70	6929	-18070	-60	-60	6929	46.0	598	256	40	157255
Cpapp:70	Cpapp	70	6884	-18115	-68	-68	6884	32.3	628	224	39	172856
Cpp:29	Cpp	29	6515	-18484	-83	-84	6515	40.3	609	260	52	507588
Cppa:50	Cppa	50	6788	-18211	-23	-24	6788	32.6	638	259	45	279910
Cppaa:83	Cppaa	83	6973	-18026	17	16	6973	17.4	551	296	38	121023
Cppap:83	Cppap	83	6916	-18083	-11	-12	6916	18.9	596	257	39	146459
Cppp:50	Cppp	50	6776	-18223	-51	-51	6776	41.8	600	218	45	265662
Cpppa:78	Cpppa	78	6962	-18037	-14	-19	6962	32.5	596	302	40	160706
Cpppp:78	Cpppp	78	6933	-18066	-4	-5	6933	26.8	620	258	39	153481
P3:3	P3	3	5869	-19130	-90	-88	5869	24.6	613	262	62	864934
D:18	D	18	6583	-18416	-72	-72	6583	26.0	628	263	58	726672
Da:40	Da	40	6634	-18365	-86	-85	6634	33.4	541	154	50	407666
Daa:66	Daa	66	6881	-18118	-35	-36	6881	16.8	470	180	42	146068
Dap:66	Dap	66	6876	-18123	-35	-37	6876	24.8	536	189	41	152662
Dp:40	Dp	40	6654	-18345	-57	-59	6654	23.6	603	209	51	410907
Dpa:66	Dpa	66	6892	-18107	-22	-23	6892	14.7	538	267	43	143503
Dpp:66	Dpp	66	6853	-18146	-67	-67	6853	27.1	581	247	45	193812
P4:18	P4	18	6565	-18434	-105	-102	6565	14.8	559	191	53	565996
Z2:56	Z2	56	6949	-18050	-65	-64	6949	23.5	488	246	45	231034
Z3:56	Z3	56	7036	-17963	-62	-60	7036	26.0	425	207	44	242489
