# Supplementary material for: Quantitative Differences in Nuclear β-catenin and TCF Pattern Embryonic Cells in C. elegans
Source: PLoS Genet. 2015 Oct 21;11(10):e1005585. doi: 10.1371/journal.pgen.1005585 (PMC4619327; doi:10.1371/journal.pgen.1005585)
Supplement: S1 Data — For each cell analyzed, birth time is given in column 3 and the average nuclear reporter intensity over the lifetime of the cell (corrected for background) is given in column 7 (“blot”). For information on each embryo’s strain information and experimental conditions, refer to S2 Table. (ZIP) [file pgen.1005585.s005.zip › CAs/CA20121214_med-1_pop-1_L2.csv]

cellTime	cell	time	none	global	local	blot	cross	z	x	y	size	gweight
ABa:1	ABa	1	5342	-19658	-43	-43	5342	46.0	536	288	66	566406
ABal:2	ABal	2	5667	-19332	-130	-130	5667	42.8	544	322	75	1145187
ABala:10	ABala	10	6716	-18283	-101	-101	6716	42.3	566	246	63	794534
ABalaa:22	ABalaa	22	6709	-18290	-107	-107	6709	46.7	595	243	55	542654
ABalaaa:38	ABalaaa	38	6699	-18300	-75	-75	6699	49.8	586	230	46	298234
ABalaaaa:58	ABalaaaa	58	7006	-17993	-52	-51	7006	48.7	592	220	41	183359
ABalaaaal:84	ABalaaaal	84	7151	-17848	-51	-46	7151	45.8	555	259	33	97439
ABalaaaar:84	ABalaaaar	84	7090	-17909	2	-1	7090	45.2	607	227	36	158024
ABalaaap:58	ABalaaap	58	7026	-17973	-69	-72	7026	49.5	536	224	40	148218
ABalaaapa:81	ABalaaapa	81	7193	-17806	64	62	7193	50.1	565	201	35	107254
ABalaaapp:81	ABalaaapp	81	7264	-17735	-118	-107	7264	47.5	511	224	34	89002
ABalaap:38	ABalaap	38	6710	-18289	-93	-94	6710	39.5	524	252	46	280299
ABalaapa:58	ABalaapa	58	7080	-17919	-39	-39	7080	42.4	512	192	40	154031
ABalaapaa:85	ABalaapaa	85	7064	-17935	-70	-71	7064	40.8	576	178	34	113588
ABalaapap:85	ABalaapap	85	7076	-17923	-172	-186	7076	43.8	511	162	34	106522
ABalaapp:58	ABalaapp	58	7066	-17933	-64	-54	7066	43.6	457	209	41	133337
ABalaappa:81	ABalaappa	81	7213	-17786	-12	-20	7213	48.2	491	183	36	104802
ABalaappp:81	ABalaappp	81	7159	-17840	-107	-108	7159	49.9	435	166	36	94986
ABalap:22	ABalap	22	6712	-18287	-128	-128	6712	51.3	494	243	55	449211
ABalapa:39	ABalapa	39	6715	-18284	-52	-52	6715	53.2	515	243	47	266650
ABalapaa:58	ABalapaa	58	7030	-17969	-21	-20	7030	55.5	522	248	41	138653
ABalapaaa:82	ABalapaaa	82	7198	-17801	33	29	7198	53.5	549	246	32	80734
ABalapaap:82	ABalapaap	82	7136	-17863	-77	-86	7136	60.1	524	285	33	71152
ABalapap:58	ABalapap	58	7028	-17971	-76	-84	7028	56.9	468	266	40	127647
ABalapapa:81	ABalapapa	81	7269	-17730	15	16	7269	52.6	503	281	33	75038
ABalapapp:81	ABalapapp	81	7140	-17859	-87	-82	7140	52.1	445	295	34	70195
ABalapp:39	ABalapp	39	6733	-18266	-69	-69	6733	42.6	438	266	49	268133
ABalappa:58	ABalappa	58	7060	-17939	-71	-74	7060	53.7	445	270	41	133958
ABalappaa:84	ABalappaa	84	7249	-17750	48	53	7249	57.4	503	250	31	62858
ABalappap:84	ABalappap	84	7245	-17754	-34	-34	7245	59.0	436	266	33	61985
ABalappp:58	ABalappp	58	7071	-17928	-39	-39	7071	46.4	386	292	42	129956
ABalapppa:80	ABalapppa	80	7251	-17748	-73	-68	7251	52.6	430	221	35	74590
ABalapppp:80	ABalapppp	80	7239	-17760	-76	-64	7239	50.7	380	265	36	83499
ABalp:10	ABalp	10	6673	-18326	-106	-106	6673	33.0	528	342	63	759407
ABalpa:22	ABalpa	22	6720	-18280	-83	-82	6720	29.7	584	303	57	593465
ABalpaa:38	ABalpaa	38	6696	-18303	-54	-55	6696	38.6	598	296	46	310558
ABalpaaa:57	ABalpaaa	57	6998	-18001	-49	-44	6998	38.3	614	224	41	217409
ABalpaaaa:84	ABalpaaaa	84	7079	-17921	-54	-64	7079	37.4	619	238	32	109703
ABalpaaap:84	ABalpaaap	84	6971	-18028	-12	-7	6971	30.1	641	280	30	89199
ABalpaap:57	ABalpaap	57	6926	-18073	-118	-121	6926	37.3	565	267	44	187559
ABalpaapa:78	ABalpaapa	78	7168	-17831	-55	-58	7168	38.4	565	248	38	126954
ABalpaapp:78	ABalpaapp	78	7031	-17968	-61	-63	7031	25.0	530	288	38	116120
ABalpap:38	ABalpap	38	6572	-18427	-96	-93	6572	24.0	541	320	50	311064
ABalpapa:56	ABalpapa	56	6910	-18089	-25	-24	6910	24.4	594	260	46	218338
ABalpapaa:79	ABalpapaa	79	7007	-17992	-32	-37	7007	31.1	610	282	34	122831
ABalpapap:79	ABalpapap	79	7008	-17992	-3	-11	7008	19.6	584	282	40	152511
ABalpapapa:84	ABalpapapa	84	6917	-18082	-99	-101	6917	23.1	594	293	36	143657
ABalpapapp:84	ABalpapapp	84	7024	-17976	-10	-6	7024	14.8	554	276	39	131469
ABalpapp:56	ABalpapp	56	6858	-18141	-59	-53	6858	19.0	528	295	48	183729
ABalpappa:76	ABalpappa	76	6976	-18023	-42	-46	6976	16.4	537	285	38	109435
ABalpappp:76	ABalpappp	76	6962	-18037	-63	-60	6962	15.4	473	320	41	109236
ABalpp:22	ABalpp	22	6733	-18266	-57	-57	6733	31.1	489	365	57	586305
ABalppa:39	ABalppa	39	6641	-18358	-73	-73	6641	39.1	541	358	48	342361
ABalppaa:58	ABalppaa	58	6912	-18087	-72	-71	6912	34.3	593	311	39	174938
ABalppaaa:85	ABalppaaa	85	7026	-17973	-23	-21	7026	37.1	566	310	34	117584
ABalppaap:85	ABalppaap	85	6941	-18058	-51	-43	6941	27.5	554	342	35	104266
ABalppap:58	ABalppap	58	6948	-18051	-2	-4	6948	29.0	536	334	42	166102
ABalppapa:81	ABalppapa	81	6997	-18002	-7	-8	6997	26.6	526	347	36	106789
ABalppapp:81	ABalppapp	81	7055	-17944	-1	0	7055	24.5	468	342	38	113461
ABalppp:39	ABalppp	39	6743	-18256	-8	-12	6743	30.5	453	361	48	285468
ABalpppa:58	ABalpppa	58	6994	-18005	-39	-40	6994	37.9	512	296	42	156405
ABalpppaa:81	ABalpppaa	81	7024	-17975	-153	-154	7024	44.7	534	289	35	107578
ABalpppap:81	ABalpppap	81	7167	-17833	-4	-14	7167	44.1	494	343	35	104631
ABalpppp:58	ABalpppp	58	6998	-18001	-64	-61	6998	34.6	442	321	44	146498
ABalppppa:79	ABalppppa	79	7200	-17799	-40	-33	7200	42.8	461	321	36	94694
ABalppppp:79	ABalppppp	79	7135	-17864	-56	-57	7135	45.0	396	332	37	103966
ABar:2	ABar	2	5654	-19345	-76	-76	5654	32.6	492	186	72	1039588
ABara:10	ABara	10	6689	-18310	-35	-35	6689	24.9	491	188	62	657236
ABaraa:22	ABaraa	22	6757	-18242	-37	-37	6757	33.6	550	175	57	575178
ABaraaa:38	ABaraaa	38	6681	-18318	-73	-73	6681	40.3	562	174	48	348138
ABaraaaa:57	ABaraaaa	57	7083	-17916	-13	-15	7083	42.4	568	171	40	188670
ABaraaaaa:84	ABaraaaaa	84	7102	-17897	-36	-57	7102	40.1	608	209	36	160125
ABaraaaap:84	ABaraaaap	84	6996	-18003	-130	-136	6996	30.7	574	191	34	120532
ABaraaap:57	ABaraaap	57	7001	-17998	-68	-67	7001	44.2	500	152	42	169671
ABaraaapa:79	ABaraaapa	79	6991	-18008	-112	-104	6991	36.2	546	146	35	114272
ABaraaapp:79	ABaraaapp	79	7019	-17980	-27	-30	7019	31.3	478	135	36	112017
ABaraap:38	ABaraap	38	6650	-18349	-38	-35	6650	24.8	501	177	48	266344
ABaraapa:56	ABaraapa	56	6919	-18080	-72	-66	6919	30.5	526	148	44	190775
ABaraapaa:78	ABaraapaa	78	7020	-17980	-49	-37	7020	25.8	559	171	36	132595
ABaraapap:78	ABaraapap	78	7011	-17988	-8	-9	7011	17.3	510	184	36	93000
ABaraapp:56	ABaraapp	56	7008	-17991	-42	-32	7008	30.6	447	130	44	167383
ABaraappa:78	ABaraappa	78	7008	-17991	-26	-29	7008	16.1	470	177	37	89973
ABaraappp:78	ABaraappp	78	6987	-18012	-50	-48	6987	16.9	406	167	36	63903
ABarap:22	ABarap	22	6685	-18314	-33	-33	6685	25.3	451	152	56	464786
ABarapa:38	ABarapa	38	6638	-18361	-56	-56	6638	38.0	475	134	49	322148
ABarapaa:57	ABarapaa	57	6965	-18034	-26	-25	6965	41.1	458	118	41	175841
ABarapaaa:80	ABarapaaa	80	6978	-18021	-35	-33	6978	23.4	504	145	34	96351
ABarapaap:80	ABarapaap	80	7005	-17994	25	20	7005	20.7	441	132	34	67743
ABarapap:57	ABarapap	57	7015	-17984	-8	0	7015	36.1	386	110	44	167270
ABarapapa:78	ABarapapa	78	6990	-18009	4	3	6990	22.4	402	122	37	94360
ABarapapp:78	ABarapapp	78	7001	-17998	-30	-28	7001	17.6	340	146	38	81542
ABarapp:38	ABarapp	38	6586	-18413	-73	-71	6586	24.4	397	141	47	234282
ABarappa:58	ABarappa	58	7001	-17998	8	7	7001	37.6	353	101	43	165405
ABarappaa:82	ABarappaa	82	6946	-18053	-69	-73	6946	28.3	410	111	36	113987
ABarappap:82	ABarappap	82	6939	-18060	-76	-85	6939	25.4	344	114	36	86156
ABarappp:58	ABarappp	58	7040	-17959	-46	-43	7040	35.1	292	133	41	135046
ABarapppa:80	ABarapppa	80	7003	-17996	-106	-104	7003	39.1	357	131	34	79610
ABarapppp:80	ABarapppp	80	6997	-18002	-92	-91	6997	34.0	304	125	35	84608
ABarp:10	ABarp	10	6693	-18306	-113	-113	6693	45.6	414	172	62	638377
ABarpa:22	ABarpa	22	6725	-18274	-107	-107	6725	48.5	455	158	59	560666
ABarpaa:38	ABarpaa	38	6636	-18363	-114	-113	6636	53.2	477	174	50	323371
ABarpaaa:56	ABarpaaa	56	7011	-17988	-80	-81	7011	57.3	497	186	41	164255
ABarpaaaa:84	ABarpaaaa	84	7106	-17893	-108	-105	7106	56.8	529	206	33	95013
ABarpaaap:84	ABarpaaap	84	7167	-17832	-74	-73	7167	61.2	472	220	32	75531
ABarpaap:56	ABarpaap	56	7038	-17961	-107	-108	7038	58.6	420	206	46	166043
ABarpaapa:77	ABarpaapa	77	7131	-17868	-134	-139	7131	60.6	425	204	36	86502
ABarpaapp:77	ABarpaapp	77	7191	-17808	-63	-63	7191	56.8	351	227	38	95745
ABarpap:38	ABarpap	38	6724	-18275	-32	-34	6724	43.7	404	176	47	274630
ABarpapa:56	ABarpapa	56	7037	-17962	-47	-51	7037	49.6	432	177	43	166428
ABarpapaa:79	ABarpapaa	79	7087	-17912	-66	-66	7087	56.1	473	156	36	101193
ABarpapap:79	ABarpapap	79	7218	-17781	14	17	7218	57.1	409	160	34	86824
ABarpapp:56	ABarpapp	56	7145	-17854	-69	-63	7145	51.0	353	183	42	153116
ABarpappa:78	ABarpappa	78	7130	-17869	-97	-97	7130	59.5	366	154	34	80938
ABarpappp:78	ABarpappp	78	7183	-17816	-81	-79	7183	54.1	316	178	36	88804
ABarpp:22	ABarpp	22	6707	-18292	-122	-122	6707	51.8	333	161	58	507188
ABarppa:40	ABarppa	40	6718	-18281	-97	-97	6718	55.0	364	164	52	331016
ABarppaa:58	ABarppaa	58	7106	-17893	-89	-91	7106	58.8	354	238	44	156129
ABarppaaa:84	ABarppaaa	84	7129	-17870	-118	-121	7129	60.2	384	275	35	83936
ABarppaap:84	ABarppaap	84	7260	-17739	-106	-115	7260	59.0	310	287	36	88131
ABarppap:58	ABarppap	58	7098	-17901	-125	-124	7098	53.7	292	255	43	150840
ABarppapa:84	ABarppapa	84	7131	-17868	-109	-119	7131	55.5	269	290	34	76987
ABarppapp:84	ABarppapp	84	7036	-17963	-77	-77	7036	48.1	210	308	35	90570
ABarppp:40	ABarppp	40	6862	-18137	-101	-100	6862	53.3	269	195	49	286780
ABarpppa:58	ABarpppa	58	7164	-17835	-78	-80	7164	55.8	255	229	43	153104
ABarpppaa:83	ABarpppaa	83	7200	-17799	-117	-121	7200	61.1	306	209	36	82875
ABarpppap:83	ABarpppap	83	7086	-17914	-144	-149	7086	56.2	247	221	36	81625
ABarpppp:58	ABarpppp	58	7049	-17950	-25	-24	7049	48.3	182	264	45	158295
ABarppppa:83	ABarppppa	83	7087	-17912	-91	-95	7087	52.6	206	193	35	81523
ABarppppp:83	ABarppppp	83	7035	-17964	-57	-64	7035	46.1	157	235	38	97897
ABp:1	ABp	1	5305	-19695	-62	-65	5305	47.5	330	173	74	703329
ABpl:2	ABpl	2	5679	-19320	-153	-156	5679	52.1	346	263	74	960592
ABpla:10	ABpla	10	6743	-18256	-106	-106	6743	53.5	422	316	63	656456
ABplaa:21	ABplaa	21	6709	-18290	-134	-134	6709	51.1	483	333	58	532244
ABplaaa:38	ABplaaa	38	6650	-18349	-98	-99	6650	54.1	532	314	49	305839
ABplaaaa:57	ABplaaaa	57	6958	-18041	-47	-47	6958	52.1	572	292	44	195180
ABplaaaaa:79	ABplaaaaa	79	7054	-17945	-30	-28	7054	50.3	582	284	34	98248
ABplaaaap:79	ABplaaaap	79	7035	-17964	-101	-101	7035	56.0	543	318	36	99310
ABplaaap:57	ABplaaap	57	6939	-18061	-113	-113	6939	55.4	501	319	43	166851
ABplaaapa:80	ABplaaapa	80	7169	-17830	-52	-49	7169	60.1	492	312	34	77613
ABplaaapp:80	ABplaaapp	80	7156	-17843	-25	-31	7156	57.0	433	335	38	106757
ABplaap:38	ABplaap	38	6645	-18354	-72	-71	6645	46.3	454	362	52	358325
ABplaapa:56	ABplaapa	56	6921	-18078	-59	-58	6921	46.0	527	359	44	203604
ABplaapaa:78	ABplaapaa	78	7004	-17996	-66	-66	7004	48.2	560	334	37	129491
ABplaapap:78	ABplaapap	78	7024	-17975	-73	-70	7024	50.9	491	367	36	111051
ABplaapp:56	ABplaapp	56	6921	-18078	-91	-91	6921	46.1	436	361	46	193829
ABplaappa:76	ABplaappa	76	7140	-17859	24	25	7140	48.2	446	373	36	105607
ABplaappp:76	ABplaappp	76	7051	-17948	-63	-66	7051	46.2	364	367	40	114289
ABplap:21	ABplap	21	6761	-18238	-121	-122	6761	52.1	378	310	60	513877
ABplapa:38	ABplapa	38	6625	-18374	-143	-143	6625	55.6	435	297	51	321540
ABplapaa:56	ABplapaa	56	7009	-17990	-80	-88	7009	58.0	453	325	43	157248
ABplapaaa:79	ABplapaaa	79	7133	-17867	-62	-66	7133	59.1	398	332	37	101885
ABplapaap:79	ABplapaap	79	7175	-17824	-7	-14	7175	58.2	343	339	36	91665
ABplapap:56	ABplapap	56	6954	-18045	-93	-96	6954	55.7	381	346	46	186169
ABplapapa:77	ABplapapa	77	7101	-17898	-75	-71	7101	54.9	310	334	37	98137
ABplapapp:77	ABplapapp	77	7102	-17897	29	29	7102	49.9	239	364	37	114710
ABplapp:38	ABplapp	38	6787	-18213	-50	-33	6787	48.5	338	336	52	349394
ABplappa:50	ABplappa	50	6914	-18085	-78	-78	6914	47.2	355	362	48	246300
ABplappaa:78	ABplappaa	78	7081	-17918	-28	-27	7081	47.7	310	383	38	126449
ABplappap:78	ABplappap	78	7007	-17992	-39	-38	7007	39.4	244	382	37	114092
ABplappp:50	ABplappp	50	6941	-18058	-53	-59	6941	44.4	280	365	42	168106
ABplapppa:81	ABplapppa	81	6943	-18056	-96	-96	6943	35.7	232	349	35	86858
ABplapppp:81	ABplapppp	81	7006	-17993	0	3	7006	33.4	182	369	36	96275
ABplp:10	ABplp	10	6785	-18214	-97	-97	6785	44.0	302	355	64	741141
ABplpa:22	ABplpa	22	6682	-18317	-103	-103	6682	31.5	373	368	57	501007
ABplpaa:39	ABplpaa	39	6693	-18306	-27	-29	6693	36.5	395	392	49	342623
ABplpaaa:58	ABplpaaa	58	6961	-18038	12	12	6961	33.9	515	367	44	191473
ABplpaaaa:80	ABplpaaaa	80	7003	-17996	-41	-47	7003	37.3	552	354	38	139400
ABplpaaap:80	ABplpaaap	80	6996	-18003	-48	-51	6996	36.9	493	380	36	125788
ABplpaap:58	ABplpaap	58	6914	-18085	-44	-46	6914	33.4	442	384	44	185355
ABplpaapa:79	ABplpaapa	79	7072	-17927	41	37	7072	37.3	467	386	38	143732
ABplpaapp:79	ABplpaapp	79	7018	-17981	-51	-51	7018	38.5	400	390	38	121622
ABplpap:39	ABplpap	39	6618	-18381	-49	-49	6618	25.7	314	369	48	266443
ABplpapa:57	ABplpapa	57	6905	-18094	-23	-23	6905	20.4	433	354	45	154309
ABplpapaa:80	ABplpapaa	80	7037	-17962	15	16	7037	25.2	437	354	36	88457
ABplpapap:80	ABplpapap	80	6976	-18023	-8	-5	6976	23.2	386	377	37	89379
ABplpapp:57	ABplpapp	57	6886	-18113	-27	-26	6886	21.7	354	358	45	141525
ABplpappa:78	ABplpappa	78	6996	-18003	-26	-28	6996	16.6	390	334	38	76373
ABplpappp:78	ABplpappp	78	6977	-18022	-18	-18	6977	18.9	329	354	37	76425
ABplpp:22	ABplpp	22	6772	-18227	-118	-118	6772	40.8	272	368	56	552441
ABplppa:40	ABplppa	40	6681	-18318	-79	-80	6681	42.4	319	389	47	331039
ABplppaa:60	ABplppaa	60	6940	-18059	-22	-21	6940	32.4	386	391	41	158177
ABplppaaa:85	ABplppaaa	85	6995	-18004	-93	-102	6995	35.0	377	371	37	121254
ABplppaap:85	ABplppaap	85	7120	-17879	114	109	7120	29.3	327	381	33	78583
ABplppap:60	ABplppap	60	6934	-18065	-71	-72	6934	35.4	335	355	41	138848
ABplppapa:83	ABplppapa	83	7066	-17933	-8	-10	7066	38.1	318	383	38	131125
ABplppapp:83	ABplppapp	83	6998	-18001	-67	-71	6998	34.3	272	344	34	72748
ABplppp:40	ABplppp	40	6638	-18361	-71	-70	6638	36.1	242	379	48	301228
ABplpppa:58	ABplpppa	58	6936	-18063	-6	-6	6936	29.3	301	383	41	136498
ABplpppaa:81	ABplpppaa	81	6945	-18054	-45	-45	6945	28.8	293	379	34	74770
ABplpppap:81	ABplpppap	81	6966	-18033	-5	-7	6966	25.6	236	372	35	85451
ABplpppp:58	ABplpppp	58	6890	-18109	-61	-62	6890	30.3	245	367	43	142872
ABplppppa:81	ABplppppa	81	6984	-18015	8	7	6984	17.3	280	343	38	77356
ABplppppp:81	ABplppppp	81	6953	-18046	12	11	6953	16.5	217	342	39	79345
ABpr:2	ABpr	2	5651	-19348	-57	-57	5651	28.3	288	168	71	852008
ABpra:10	ABpra	10	6671	-18328	-35	-35	6671	25.5	319	139	63	592949
ABpraa:22	ABpraa	22	6684	-18315	-23	-23	6684	28.1	354	113	57	442469
ABpraaa:38	ABpraaa	38	6630	-18369	-49	-48	6630	40.6	386	107	47	298050
ABpraaaa:57	ABpraaaa	57	6998	-18001	-41	-39	6998	51.3	397	120	42	170137
ABpraaaaa:83	ABpraaaaa	83	7083	-17916	-43	-45	7083	40.2	478	139	34	96693
ABpraaaap:83	ABpraaaap	83	6954	-18045	-122	-125	6954	39.7	428	106	34	96657
ABpraaap:57	ABpraaap	57	7006	-17993	-63	-62	7006	51.3	323	128	44	167775
ABpraaapa:80	ABpraaapa	80	7052	-17947	-13	-15	7052	47.5	446	115	37	114696
ABpraaapp:80	ABpraaapp	80	7058	-17941	-93	-92	7058	49.4	380	126	37	109235
ABpraap:38	ABpraap	38	6603	-18396	-54	-54	6603	30.6	314	126	48	243689
ABpraapa:56	ABpraapa	56	6991	-18008	-5	-4	6991	44.1	280	106	43	170469
ABpraapaa:79	ABpraapaa	79	7136	-17863	62	58	7136	53.2	345	110	35	99959
ABpraapap:79	ABpraapap	79	7066	-17933	-95	-101	7066	51.4	290	135	34	85893
ABpraapp:56	ABpraapp	56	6915	-18084	-134	-137	6915	48.1	220	148	44	153392
ABpraappa:78	ABpraappa	78	7113	-17886	42	41	7113	54.7	266	108	39	118452
ABpraappp:78	ABpraappp	78	7017	-17982	-105	-105	7017	48.8	218	132	38	103650
ABprap:22	ABprap	22	6726	-18273	-61	-61	6726	40.5	240	123	57	546235
ABprapa:38	ABprapa	38	6642	-18357	-54	-54	6642	45.5	261	111	49	341253
ABprapaa:57	ABprapaa	57	7058	-17941	-94	-94	7058	58.6	247	161	42	147509
ABprapaaa:81	ABprapaaa	81	7101	-17899	-123	-124	7101	60.1	274	159	35	82587
ABprapaap:81	ABprapaap	81	7048	-17951	-77	-82	7048	58.1	214	168	34	86675
ABprapap:57	ABprapap	57	6975	-18024	-61	-63	6975	53.8	164	176	45	172932
ABprapapa:79	ABprapapa	79	7065	-17934	-56	-56	7065	55.2	172	154	37	100267
ABprapapp:79	ABprapapp	79	7030	-17969	-47	-47	7030	47.0	121	191	35	93679
ABprapp:38	ABprapp	38	6681	-18318	-77	-78	6681	43.1	170	149	50	328134
ABprappa:57	ABprappa	57	6933	-18066	-74	-74	6933	44.7	128	163	43	175350
ABprappaa:81	ABprappaa	81	6957	-18043	-120	-124	6957	44.6	166	131	38	124477
ABprappap:81	ABprappap	81	7001	-17998	-67	-72	7001	38.8	107	155	35	111445
ABprappp:57	ABprappp	57	6946	-18053	-46	-47	6946	39.1	110	221	41	147633
ABprapppa:84	ABprapppa	84	7047	-17952	-3	-5	7047	35.5	98	185	34	96549
ABprapppp:84	ABprapppp	84	6951	-18048	-77	-76	6951	30.0	79	229	36	81004
ABprp:10	ABprp	10	6674	-18326	-45	-45	6674	24.4	209	207	58	438740
ABprpa:22	ABprpa	22	6680	-18319	-31	-31	6680	20.6	240	147	53	371391
ABprpaa:38	ABprpaa	38	6594	-18405	-38	-38	6594	27.3	237	113	48	276536
ABprpaaa:57	ABprpaaa	57	6949	-18050	-17	-17	6949	42.5	235	93	41	163844
ABprpaaaa:80	ABprpaaaa	80	6950	-18049	-90	-96	6950	40.4	380	92	35	98607
ABprpaaap:80	ABprpaaap	80	7030	-17969	6	4	7030	38.4	314	85	34	103734
ABprpaap:57	ABprpaap	57	6940	-18059	-40	-42	6940	39.5	187	127	42	165483
ABprpaapa:79	ABprpaapa	79	7058	-17942	20	15	7058	44.9	303	95	37	118242
ABprpaapp:79	ABprpaapp	79	7018	-17981	-71	-70	7018	40.9	259	116	37	108570
ABprpap:38	ABprpap	38	6652	-18347	-43	-39	6652	19.9	175	178	50	238205
ABprpapa:57	ABprpapa	57	6930	-18069	13	16	6930	29.4	240	102	44	164848
ABprpapaa:79	ABprpapaa	79	6971	-18028	-20	-21	6971	23.2	310	104	36	79359
ABprpapap:79	ABprpapap	79	6973	-18026	-16	-16	6973	28.5	259	102	37	90672
ABprpapp:57	ABprpapp	57	6875	-18124	-55	-56	6875	21.1	194	151	44	133782
ABprpappa:78	ABprpappa	78	6944	-18056	-42	-42	6944	17.6	261	127	38	73565
ABprpappp:78	ABprpappp	78	6978	-18021	-2	-2	6978	21.3	206	123	36	72935
ABprpp:22	ABprpp	22	6686	-18313	-33	-33	6686	27.9	151	189	55	410250
ABprppa:39	ABprppa	39	6653	-18346	-64	-61	6653	34.3	128	146	46	303390
ABprppaa:59	ABprppaa	59	6929	-18070	-9	-8	6929	33.4	164	111	40	163196
ABprppaaa:84	ABprppaaa	84	6940	-18059	-77	-79	6940	36.7	236	87	32	71903
ABprppaap:84	ABprppaap	84	6959	-18040	-58	-57	6959	34.0	190	102	33	81748
ABprppap:59	ABprppap	59	6920	-18079	-52	-55	6920	32.5	158	172	42	130603
ABprppapa:81	ABprppapa	81	7048	-17951	-9	-7	7048	37.5	220	135	34	76299
ABprppapp:81	ABprppapp	81	7018	-17981	-11	-13	7018	32.0	168	150	33	67656
ABprppp:39	ABprppp	39	6641	-18358	-31	-31	6641	26.5	100	219	48	259608
ABprpppa:58	ABprpppa	58	6877	-18122	-37	-36	6877	25.5	126	166	42	139979
ABprpppaa:80	ABprpppaa	80	6946	-18054	-41	-40	6946	32.9	152	114	35	89111
ABprpppap:80	ABprpppap	80	7028	-17971	30	30	7028	28.6	112	165	36	96276
ABprpppp:58	ABprpppp	58	6884	-18115	1	0	6884	22.7	112	221	42	119132
ABprppppa:79	ABprppppa	79	6960	-18039	-19	-25	6960	22.3	154	144	38	87960
ABprppppp:79	ABprppppp	79	6992	-18008	3	4	6992	18.9	126	197	35	56489
EMS:1	EMS	1	5290	-19709	-108	-108	5290	38.5	288	355	78	1009899
MS:3	MS	3	6272	-18728	196	196	6272	23.5	369	333	67	697221
MSa:14	MSa	14	8341	-16658	1128	1128	8341	23.3	444	296	61	504463
MSaa:28	MSaa	28	8565	-16435	1509	1507	8565	18.5	520	245	56	421464
MSaaa:44	MSaaa	44	8615	-16384	1407	1406	8615	25.7	558	216	50	294961
MSaaaa:65	MSaaaa	65	8433	-16566	1114	1108	8433	29.7	577	200	43	174148
MSaaaaa:87	MSaaaaa	87	8005	-16994	660	660	8005	23.7	605	239	35	101101
MSaaaap:87	MSaaaap	87	7670	-17329	230	247	7670	31.5	534	234	35	87166
MSaaap:65	MSaaap	65	7352	-17647	157	165	7352	20.8	504	209	40	110203
MSaaapa:89	MSaaapa	89	7363	-17636	-32	-35	7363	28.0	510	240	32	66095
MSaaapp:89	MSaaapp	89	7051	-17949	-163	-162	7051	25.5	449	253	33	84955
MSaap:44	MSaap	44	7395	-17604	384	389	7395	17.2	469	241	49	218226
MSaapa:64	MSaapa	64	7490	-17509	298	305	7490	19.1	470	243	43	106430
MSaapaa:86	MSaapaa	86	4459	-10540	161	166	4459	19.0	461	279	37	41068
MSaapap:86	MSaapap	86	7151	-17849	-12	-9	7151	18.0	391	294	37	69989
MSaapp:64	MSaapp	64	5031	-12676	27	28	5031	16.6	371	253	43	59103
MSaappa:88	MSaappa	88	7032	-17967	-111	-110	7032	18.6	360	280	34	50555
MSaappp:88	MSaappp	88	6958	-18042	-129	-135	6958	17.3	297	292	32	41173
MSap:28	MSap	28	7609	-17390	689	689	7609	19.8	421	314	54	328509
MSapa:46	MSapa	46	7724	-17275	682	683	7724	19.4	463	311	49	218647
MSapaa:66	MSapaa	66	7724	-17275	466	469	7724	28.8	488	288	41	115592
MSapap:66	MSapap	66	7267	-17732	100	106	7267	28.2	418	314	42	119967
MSapapa:90	MSapapa	90	7220	-17780	28	28	7220	36.0	444	346	30	54364
MSapapp:90	MSapapp	90	7565	-17435	76	76	7565	36.0	392	330	30	59988
MSapp:46	MSapp	46	7221	-17778	262	262	7221	18.4	364	312	47	176914
MSappa:66	MSappa	66	7378	-17621	197	213	7378	23.6	378	289	42	107519
MSappp:66	MSappp	66	7267	-17732	151	149	7267	27.7	313	318	40	86565
MSp:14	MSp	14	7679	-17320	595	597	7679	24.4	326	258	61	459486
MSpa:28	MSpa	28	7979	-17021	996	994	7979	22.7	386	230	55	295649
MSpaa:45	MSpaa	45	7867	-17132	788	786	7867	21.7	413	180	50	214183
MSpaaa:64	MSpaaa	64	7864	-17135	567	569	7864	24.5	463	176	44	129715
MSpaaaa:85	MSpaaaa	85	7911	-17089	525	516	7911	32.5	524	185	36	86128
MSpaaap:85	MSpaaap	85	7509	-17490	178	176	7509	34.1	451	203	36	64974
MSpaap:64	MSpaap	64	7288	-17711	92	101	7288	24.1	380	168	42	106937
MSpaapa:90	MSpaapa	90	7103	-17897	-84	-101	7103	28.0	434	204	34	63884
MSpaapp:90	MSpaapp	90	7085	-17915	-112	-113	7085	22.0	388	230	34	61409
MSpap:45	MSpap	45	7148	-17851	147	148	7148	20.3	329	243	49	161717
MSpapa:65	MSpapa	65	7372	-17627	218	228	7372	17.1	350	173	43	97531
MSpapaa:86	MSpapaa	86	5727	-14273	24	23	5727	18.2	378	219	35	34696
MSpapap:86	MSpapap	86	7290	-17709	156	154	7290	19.4	311	236	34	48750
MSpapp:65	MSpapp	65	5708	-14484	32	32	5708	17.0	282	231	43	78148
MSpp:28	MSpp	28	7273	-17726	425	425	7273	17.4	266	227	54	300953
MSppa:47	MSppa	47	7487	-17512	453	454	7487	19.7	268	163	47	160372
MSppaa:67	MSppaa	67	7648	-17351	391	389	7648	30.2	349	147	41	114132
MSppap:67	MSppap	67	7251	-17748	118	123	7251	21.0	284	168	40	89509
MSppp:47	MSppp	47	7182	-17817	192	190	7182	17.6	226	246	46	154105
MSpppa:67	MSpppa	67	6767	-16149	140	144	6767	29.7	294	182	40	84443
MSpppp:67	MSpppp	67	6517	-16399	39	35	6517	24.2	234	193	40	77199
E:3	E	3	6392	-18607	177	176	6392	30.0	207	323	65	667949
Ea:15	Ea	15	9091	-15908	1754	1758	9091	27.9	259	303	63	598114
Eal:39	Eal	39	8310	-16689	1088	1087	8310	35.8	370	274	54	354847
Eala:74	Eala	74	8236	-16763	764	764	8236	39.7	484	236	46	212174
Ealp:74	Ealp	74	7641	-17358	287	299	7641	37.1	393	276	43	167039
Ear:39	Ear	39	8596	-16403	1351	1351	8596	37.5	320	190	52	340104
Eara:71	Eara	71	8093	-16906	706	709	8093	40.3	406	186	47	213591
Earp:71	Earp	71	7532	-17468	228	227	7532	34.8	333	215	45	160959
Ep:15	Ep	15	9964	-15035	2442	2441	9964	38.7	174	297	64	803019
Epl:43	Epl	43	8552	-16447	1196	1200	8552	38.4	267	281	54	333395
Epla:74	Epla	74	8376	-16623	912	912	8376	44.5	332	280	45	179828
Eplp:74	Eplp	74	7569	-17430	333	332	7569	37.5	251	288	44	153542
Epr:43	Epr	43	8881	-16118	1497	1499	8881	38.4	219	213	53	334459
Epra:74	Epra	74	8203	-16796	770	769	8203	43.9	277	191	45	175587
Eprp:74	Eprp	74	7501	-17498	273	272	7501	37.8	199	221	43	149345
P2:1	P2	1	5386	-19613	-75	-75	5386	40.7	150	276	78	1454154
C:5	C	5	6289	-18710	-97	-97	6289	48.8	201	223	65	684481
Ca:17	Ca	17	6837	-18162	-160	-161	6837	48.1	294	250	58	520422
Caa:33	Caa	33	6685	-18314	-97	-98	6685	51.3	363	244	53	374686
Caaa:54	Caaa	54	6995	-18004	-161	-162	6995	56.4	334	284	47	206051
Caaaa:75	Caaaa	75	7046	-17953	-170	-170	7046	59.2	238	294	40	108283
Caaap:75	Caaap	75	6987	-18012	-120	-120	6987	47.0	180	339	39	119478
Caap:54	Caap	54	7014	-17985	-88	-90	7014	55.3	214	307	43	200943
Caapa:81	Caapa	81	7005	-17994	-65	-65	7005	52.2	108	311	36	119772
Caapp:81	Caapp	81	7088	-17911	10	10	7088	40.2	112	341	37	124491
Cap:33	Cap	33	6852	-18147	-151	-152	6852	54.9	248	285	52	383158
Capa:55	Capa	55	6935	-18064	-77	-80	6935	38.0	210	345	47	203979
Capaa:89	Capaa	89	6862	-18137	-226	-226	6862	23.0	193	304	34	53437
Capap:89	Capap	89	6854	-18145	-275	-275	6854	22.5	126	313	34	82020
Capp:55	Capp	55	6949	-18050	-55	-54	6949	41.4	163	342	45	220742
Cappa:85	Cappa	85	7042	-17958	-12	-12	7042	37.8	171	308	38	107912
Cappp:85	Cappp	85	6919	-18080	-96	-94	6919	31.0	103	331	36	123138
Cp:17	Cp	17	6807	-18193	-173	-173	6807	49.6	186	213	60	596335
Cpa:32	Cpa	32	6716	-18284	-139	-140	6716	55.1	184	195	54	392609
Cpaa:51	Cpaa	51	6930	-18069	-131	-132	6930	57.0	148	226	48	228528
Cpaaa:73	Cpaaa	73	7078	-17921	-128	-130	7078	59.6	207	240	40	112505
Cpaap:73	Cpaap	73	7045	-17954	-80	-83	7045	54.2	123	263	41	129464
Cpap:51	Cpap	51	6892	-18107	-116	-116	6892	46.4	110	290	46	244403
Cpapa:73	Cpapa	73	7051	-17948	-30	-30	7051	48.1	84	240	40	143134
Cpapp:73	Cpapp	73	7014	-17985	-71	-72	7014	41.7	94	311	39	146702
Cpp:32	Cpp	32	6609	-18391	-123	-124	6609	46.2	98	262	52	475512
Cppa:54	Cppa	54	6888	-18111	-44	-44	6888	30.3	76	269	46	201822
Cppaa:87	Cppaa	87	7075	-17925	54	57	7075	19.0	129	218	36	70355
Cppap:87	Cppap	87	6994	-18005	15	13	6994	22.5	100	272	36	99887
Cppp:54	Cppp	54	6922	-18077	-59	-59	6922	35.0	130	320	45	224119
Cpppa:83	Cpppa	83	6979	-18020	-84	-83	6979	38.8	136	247	39	114265
Cpppp:83	Cpppp	83	7020	-17979	10	8	7020	31.8	88	284	39	142247
P3:5	P3	5	6447	-18552	-113	-111	6447	37.6	103	282	59	794990
D:22	D	22	6653	-18346	-127	-126	6653	36.5	86	263	57	661534
Da:44	Da	44	6799	-18200	-47	-48	6799	33.3	190	359	47	285479
Daa:70	Daa	70	7014	-17985	20	22	7014	20.0	265	300	42	93651
Dap:70	Dap	70	6964	-18035	-19	-21	6964	25.1	187	304	42	105021
Dp:44	Dp	44	6750	-18249	-44	-45	6750	25.7	124	294	48	265439
Dpa:70	Dpa	70	6983	-18017	-6	-4	6983	20.4	188	201	41	89790
Dpp:70	Dpp	70	6933	-18066	-42	-42	6933	23.7	141	266	41	102751
P4:22	P4	22	6690	-18309	-97	-95	6690	25.1	158	323	52	512526
Z2:61	Z2	61	6944	-18055	-83	-83	6944	25.8	227	247	42	140208
Z3:61	Z3	61	7053	-17946	-61	-54	7053	26.5	309	263	42	151133
