# Supplementary material for: Quantitative Differences in Nuclear β-catenin and TCF Pattern Embryonic Cells in C. elegans
Source: PLoS Genet. 2015 Oct 21;11(10):e1005585. doi: 10.1371/journal.pgen.1005585 (PMC4619327; doi:10.1371/journal.pgen.1005585)
Supplement: S1 Data — For each cell analyzed, birth time is given in column 3 and the average nuclear reporter intensity over the lifetime of the cell (corrected for background) is given in column 7 (“blot”). For information on each embryo’s strain information and experimental conditions, refer to S2 Table. (ZIP) [file pgen.1005585.s005.zip › CAs/CA20121214_med-1_pop-1_L3.csv]

cellTime	cell	time	none	global	local	blot	cross	z	x	y	size	gweight
ABa:1	ABa	1	5049	-19951	-59	-59	5049	33.0	572	234	66	657045
ABal:2	ABal	2	5177	-19822	-98	-99	5177	31.1	596	231	72	1378138
ABala:9	ABala	9	6217	-18782	-67	-68	6217	35.0	591	297	61	919213
ABalaa:21	ABalaa	21	6432	-18567	-82	-82	6432	44.2	600	287	52	524174
ABalaaa:39	ABalaaa	39	6364	-18635	-75	-75	6364	42.1	601	316	46	357690
ABalaaaa:60	ABalaaaa	60	6708	-18291	-25	-28	6708	37.8	576	340	42	239386
ABalaaaal:89	ABalaaaal	89	6836	-18163	-97	-98	6836	39.1	603	254	33	167649
ABalaaaar:89	ABalaaaar	89	6848	-18151	-50	-40	6848	42.5	599	323	34	166688
ABalaaap:60	ABalaaap	60	6707	-18292	-28	-31	6707	32.9	531	360	41	213616
ABalaaapa:86	ABalaaapa	86	6828	-18171	-76	-62	6828	30.6	601	302	37	188321
ABalaaapp:86	ABalaaapp	86	6872	-18127	-1	-2	6872	30.8	569	351	35	183419
ABalaap:39	ABalaap	39	6438	-18561	-143	-114	6438	45.3	555	259	46	305191
ABalaapa:60	ABalaapa	60	6741	-18259	-36	-37	6741	37.3	499	346	40	211686
ABalaapaa:93	ABalaapaa	93	6986	-18013	-70	-64	6986	43.1	564	357	35	215193
ABalaapap:93	ABalaapap	93	7069	-17930	-46	-47	7069	42.3	520	379	33	167897
ABalaapp:60	ABalaapp	60	6724	-18275	-43	-43	6724	32.8	471	308	41	168931
ABalaappa:87	ABalaappa	87	6884	-18115	-15	-14	6884	30.2	541	367	34	168380
ABalaappp:87	ABalaappp	87	6871	-18128	-11	-11	6871	26.5	467	357	36	131674
ABalap:21	ABalap	21	6420	-18579	-77	-77	6420	28.5	570	324	56	575307
ABalapa:38	ABalapa	38	6387	-18612	-39	-39	6387	30.7	555	343	48	383703
ABalapaa:59	ABalapaa	59	6694	-18305	-20	-20	6694	24.1	553	343	42	197797
ABalapaaa:86	ABalapaaa	86	6855	-18144	-36	-36	6855	27.3	586	256	34	150480
ABalapaap:86	ABalapaap	86	6854	-18145	-52	-49	6854	26.5	566	227	37	178010
ABalapap:59	ABalapap	59	6677	-18322	-37	-38	6677	19.1	502	332	41	147788
ABalapapa:84	ABalapapa	84	6892	-18107	-21	-21	6892	21.6	542	258	35	153843
ABalapapp:84	ABalapapp	84	6869	-18131	-37	-38	6869	21.2	500	223	38	150877
ABalapp:38	ABalapp	38	6408	-18591	-42	-42	6408	37.3	493	284	46	265109
ABalappa:59	ABalappa	59	6691	-18308	-42	-43	6691	28.5	492	317	41	169001
ABalappaa:88	ABalappaa	88	6958	-18041	-2	-5	6958	24.5	576	306	35	183309
ABalappap:88	ABalappap	88	6901	-18098	-11	-17	6901	23.9	532	325	35	156349
ABalappp:59	ABalappp	59	6719	-18280	-26	-27	6719	22.8	439	276	42	124785
ABalapppa:84	ABalapppa	84	6852	-18147	-35	-41	6852	20.7	459	308	37	102316
ABalapppp:84	ABalapppp	84	6877	-18122	-54	-50	6877	21.8	429	287	37	117788
ABalp:9	ABalp	9	6218	-18781	-88	-89	6218	36.1	537	198	63	858704
ABalpa:21	ABalpa	21	6451	-18548	-108	-108	6451	36.8	584	195	57	646748
ABalpaa:38	ABalpaa	38	6398	-18601	-34	-34	6398	30.5	600	243	48	354401
ABalpaaa:57	ABalpaaa	57	6713	-18286	-84	-78	6713	41.5	593	312	38	196954
ABalpaaaa:86	ABalpaaaa	86	6915	-18084	-50	-52	6915	53.5	574	303	35	174529
ABalpaaap:86	ABalpaaap	86	6823	-18176	-60	-57	6823	50.9	598	278	33	120087
ABalpaap:57	ABalpaap	57	6670	-18329	-75	-76	6670	36.4	591	256	42	200992
ABalpaapa:81	ABalpaapa	81	6909	-18090	-36	-39	6909	44.9	591	267	37	168293
ABalpaapp:81	ABalpaapp	81	6931	-18068	-45	-47	6931	47.2	565	227	35	160089
ABalpap:38	ABalpap	38	6409	-18590	-112	-105	6409	39.2	546	165	49	390353
ABalpapa:57	ABalpapa	57	6651	-18348	-156	-150	6651	48.5	600	254	42	214770
ABalpapaa:83	ABalpapaa	83	6900	-18099	-32	-36	6900	55.0	563	237	35	150582
ABalpapap:83	ABalpapap	83	6913	-18086	-92	-94	6913	56.1	513	218	36	146812
ABalpapp:57	ABalpapp	57	6696	-18303	-114	-110	6696	47.0	549	187	45	218040
ABalpappa:79	ABalpappa	79	6923	-18076	-68	-73	6923	58.3	510	252	37	133832
ABalpappp:79	ABalpappp	79	6944	-18055	-104	-102	6944	57.5	473	213	37	125747
ABalpp:21	ABalpp	21	6450	-18549	-50	-50	6450	21.5	508	176	56	484591
ABalppa:38	ABalppa	38	6384	-18615	-10	-10	6384	22.2	553	176	47	330217
ABalppaa:58	ABalppaa	58	6702	-18297	-10	-12	6702	38.0	612	214	38	175625
ABalppaaa:88	ABalppaaa	88	6897	-18102	-33	-25	6897	39.6	597	202	34	192862
ABalppaap:88	ABalppaap	88	6844	-18155	-27	-21	6844	45.9	575	188	33	140775
ABalppap:58	ABalppap	58	6698	-18301	-54	-53	6698	36.0	554	188	42	194287
ABalppapa:83	ABalppapa	83	7041	-17958	-72	-74	7041	48.7	542	174	34	179093
ABalppapp:83	ABalppapp	83	6950	-18049	-38	-48	6950	51.0	492	170	38	190800
ABalppp:38	ABalppp	38	6441	-18558	-55	-49	6441	29.2	467	150	49	344321
ABalpppa:57	ABalpppa	57	6673	-18326	-74	-75	6673	33.2	534	230	42	171090
ABalpppaa:83	ABalpppaa	83	6831	-18168	-64	-66	6831	31.0	566	201	35	195424
ABalpppap:83	ABalpppap	83	6813	-18186	-44	-43	6813	34.9	533	164	37	178040
ABalpppp:57	ABalpppp	57	6754	-18245	-49	-43	6754	32.9	466	196	45	174587
ABalppppa:81	ABalppppa	81	6870	-18129	-46	-44	6870	28.1	513	190	36	172737
ABalppppp:81	ABalppppp	81	6806	-18193	-85	-87	6806	29.1	455	161	40	181323
ABar:2	ABar	2	5188	-19811	-76	-76	5188	35.5	481	372	74	1346226
ABara:9	ABara	9	6197	-18802	-100	-100	6197	46.9	457	329	62	753395
ABaraa:21	ABaraa	21	6447	-18552	-96	-97	6447	51.7	515	301	54	492665
ABaraaa:38	ABaraaa	38	6359	-18640	-68	-68	6359	47.8	532	347	47	359778
ABaraaaa:58	ABaraaaa	58	6680	-18319	-76	-76	6680	47.3	539	350	40	222024
ABaraaaaa:87	ABaraaaaa	87	6873	-18126	-62	-59	6873	44.4	571	344	35	194447
ABaraaaap:87	ABaraaaap	87	6927	-18072	-170	-184	6927	48.3	536	321	33	142098
ABaraaap:58	ABaraaap	58	6709	-18290	-40	-45	6709	45.3	468	364	45	240381
ABaraaapa:81	ABaraaapa	81	6907	-18092	-41	-37	6907	48.0	518	365	38	180432
ABaraaapp:81	ABaraaapp	81	6892	-18107	-99	-100	6892	49.9	466	364	35	154597
ABaraap:38	ABaraap	38	6373	-18626	-148	-122	6373	53.6	478	292	47	297864
ABaraapa:57	ABaraapa	57	6742	-18257	-62	-54	6742	55.5	511	326	42	187439
ABaraapaa:83	ABaraapaa	83	6869	-18130	-47	-47	6869	53.2	560	316	36	147771
ABaraapap:83	ABaraapap	83	7012	-17987	-5	-11	7012	52.0	507	271	36	163337
ABaraapp:57	ABaraapp	57	6848	-18151	-138	-97	6848	56.5	464	290	42	169359
ABaraappa:82	ABaraappa	82	6942	-18057	-78	-76	6942	53.2	486	301	36	159312
ABaraappp:82	ABaraappp	82	6999	-18000	-81	-82	6999	54.4	436	281	35	137337
ABarap:21	ABarap	21	6419	-18580	-131	-131	6419	50.0	426	340	55	523053
ABarapa:38	ABarapa	38	6374	-18625	-74	-74	6374	47.9	451	378	48	353326
ABarapaa:58	ABarapaa	58	6750	-18249	-30	-30	6750	54.0	454	366	42	199326
ABarapaaa:85	ABarapaaa	85	6946	-18053	-26	-29	6946	58.0	519	311	35	184575
ABarapaap:85	ABarapaap	85	6979	-18020	1	0	6979	56.9	468	327	34	157712
ABarapap:58	ABarapap	58	6730	-18269	-119	-115	6730	55.0	393	339	43	181322
ABarapapa:81	ABarapapa	81	6863	-18136	-112	-116	6863	58.7	428	324	34	144914
ABarapapp:81	ABarapapp	81	6948	-18051	-120	-115	6948	58.5	384	296	38	158774
ABarapp:38	ABarapp	38	6346	-18653	-170	-170	6346	53.9	374	323	45	282912
ABarappa:58	ABarappa	58	6695	-18304	-93	-92	6695	50.8	359	357	39	174074
ABarappaa:85	ABarappaa	85	7103	-17896	-59	-68	7103	56.9	420	322	33	161495
ABarappap:85	ABarappap	85	6949	-18050	-25	-31	6949	56.2	373	337	37	173610
ABarappp:58	ABarappp	58	6715	-18284	-166	-138	6715	48.2	311	325	39	162631
ABarapppa:83	ABarapppa	83	6895	-18104	-80	-86	6895	48.3	409	360	35	165261
ABarapppp:83	ABarapppp	83	6889	-18110	-63	-63	6889	50.0	361	359	36	166686
ABarp:9	ABarp	9	6188	-18811	-37	-37	6188	24.6	386	357	65	784202
ABarpa:21	ABarpa	21	6426	-18573	-68	-68	6426	29.3	461	381	57	544864
ABarpaa:37	ABarpaa	37	6333	-18666	-40	-41	6333	28.8	482	387	49	367894
ABarpaaa:56	ABarpaaa	56	6692	-18307	-4	-5	6692	25.7	490	372	42	195467
ABarpaaaa:87	ABarpaaaa	87	6836	-18163	-26	-23	6836	14.1	555	299	38	196860
ABarpaaap:87	ABarpaaap	87	6935	-18064	-9	-8	6935	14.5	514	285	34	150652
ABarpaap:56	ABarpaap	56	6678	-18321	-6	-7	6678	20.3	432	357	46	167295
ABarpaapa:81	ABarpaapa	81	6844	-18155	-33	-33	6844	12.6	472	283	38	127733
ABarpaapp:81	ABarpaapp	81	6844	-18155	-38	-39	6844	14.1	380	271	41	111457
ABarpap:37	ABarpap	37	6295	-18704	-113	-112	6295	36.4	410	332	47	280122
ABarpapa:56	ABarpapa	56	6663	-18336	-36	-39	6663	32.0	430	365	42	181488
ABarpapaa:81	ABarpapaa	81	6816	-18183	-19	-17	6816	13.6	503	343	39	168322
ABarpapap:81	ABarpapap	81	6795	-18204	0	-1	6795	12.7	446	343	38	120558
ABarpapp:56	ABarpapp	56	6693	-18306	-54	-59	6693	32.4	354	346	42	172626
ABarpappa:82	ABarpappa	82	6799	-18200	-60	-63	6799	14.2	406	356	36	126894
ABarpappp:82	ABarpappp	82	6810	-18189	-63	-64	6810	16.7	353	345	37	119367
ABarpp:21	ABarpp	21	6438	-18562	-29	-29	6438	23.5	325	363	58	546029
ABarppa:38	ABarppa	38	6337	-18662	-15	-15	6337	20.2	388	373	50	310702
ABarppaa:56	ABarppaa	56	6659	-18340	-10	-10	6659	18.1	375	329	43	123149
ABarppaaa:84	ABarppaaa	84	6910	-18089	21	23	6910	13.7	369	217	36	87033
ABarppaap:84	ABarppaap	84	6907	-18092	25	29	6907	15.5	321	230	36	74748
ABarppap:56	ABarppap	56	6706	-18293	-37	-34	6706	22.0	345	268	43	132970
ABarppapa:85	ABarppapa	85	6804	-18195	-24	-15	6804	18.6	330	195	34	60386
ABarppapp:85	ABarppapp	85	6827	-18172	-32	-33	6827	24.1	245	139	37	103759
ABarppp:38	ABarppp	38	6372	-18627	-32	-31	6372	29.0	297	337	50	319876
ABarpppa:58	ABarpppa	58	6683	-18316	-40	-41	6683	26.0	297	311	41	124879
ABarpppaa:85	ABarpppaa	85	6875	-18124	10	9	6875	13.0	338	317	36	90900
ABarpppap:85	ABarpppap	85	6845	-18154	-9	-11	6845	15.9	283	326	37	102167
ABarpppp:58	ABarpppp	58	6739	-18260	-40	-43	6739	26.4	240	264	43	138352
ABarppppa:87	ABarppppa	87	6880	-18119	-3	-2	6880	22.5	241	335	37	121039
ABarppppp:87	ABarppppp	87	6924	-18075	33	39	6924	24.2	197	262	38	102663
ABp:1	ABp	1	4973	-20027	-26	-26	4973	22.0	350	342	70	548319
ABpl:2	ABpl	2	5182	-19817	-44	-44	5182	20.0	393	230	71	923802
ABpla:9	ABpla	9	6145	-18854	-65	-65	6145	18.2	487	263	62	645231
ABplaa:21	ABplaa	21	6466	-18533	-3	-3	6466	15.2	532	288	59	514179
ABplaaa:37	ABplaaa	37	6317	-18682	-38	-38	6317	16.6	549	319	49	342499
ABplaaaa:57	ABplaaaa	57	6647	-18352	-39	-39	6647	22.2	575	294	43	202150
ABplaaaaa:82	ABplaaaaa	82	6785	-18214	-39	-38	6785	14.9	561	228	37	166904
ABplaaaap:82	ABplaaaap	82	6760	-18239	-44	-46	6760	13.6	511	212	35	116461
ABplaaap:57	ABplaaap	57	6687	-18312	1	0	6687	15.3	512	278	43	152946
ABplaaapa:82	ABplaaapa	82	6796	-18203	-37	-35	6796	12.8	464	226	36	103559
ABplaaapp:82	ABplaaapp	82	6797	-18202	-3	0	6797	16.1	419	198	36	90630
ABplaap:37	ABplaap	37	6330	-18669	-40	-40	6330	19.7	497	238	49	252833
ABplaapa:56	ABplaapa	56	6661	-18338	-13	-13	6661	18.4	561	236	43	185538
ABplaapaa:81	ABplaapaa	81	6807	-18192	-26	-26	6807	20.3	554	181	38	185517
ABplaapap:81	ABplaapap	81	6815	-18185	-11	-9	6815	18.6	499	159	40	158347
ABplaapp:56	ABplaapp	56	6634	-18365	-40	-41	6634	20.0	470	216	45	142711
ABplaappa:79	ABplaappa	79	6733	-18266	-46	-48	6733	23.3	470	142	38	121969
ABplaappp:79	ABplaappp	79	6763	-18236	-62	-62	6763	28.2	407	125	41	144834
ABplap:21	ABplap	21	6431	-18568	-20	-20	6431	17.4	417	285	58	404767
ABplapa:37	ABplapa	37	6282	-18718	-51	-52	6282	18.4	455	312	49	241138
ABplapaa:56	ABplapaa	56	6670	-18329	2	2	6670	13.7	483	258	45	164284
ABplapaaa:84	ABplapaaa	84	6819	-18180	7	7	6819	13.5	462	165	37	131855
ABplapaap:84	ABplapaap	84	6808	-18191	-33	-31	6808	19.0	401	141	36	117689
ABplapap:56	ABplapap	56	6677	-18322	-2	-2	6677	14.8	402	248	45	135458
ABplapapa:80	ABplapapa	80	6822	-18177	-4	-3	6822	19.3	338	134	38	130364
ABplapapp:80	ABplapapp	80	6761	-18238	-23	-24	6761	19.3	302	116	39	125728
ABplapp:37	ABplapp	37	6373	-18626	-43	-42	6373	21.1	397	238	47	215616
ABplappa:56	ABplappa	56	6671	-18328	-34	-34	6671	20.9	400	177	45	160398
ABplappaa:84	ABplappaa	84	6806	-18193	-9	-11	6806	27.7	354	101	38	145698
ABplappap:84	ABplappap	84	6816	-18183	-26	-24	6816	30.2	271	100	40	210985
ABplappp:56	ABplappp	56	6684	-18315	-32	-34	6684	23.6	330	149	42	141189
ABplapppa:85	ABplapppa	85	6795	-18204	2	0	6795	35.8	270	93	36	173505
ABplapppp:85	ABplapppp	85	6914	-18085	17	18	6914	43.0	215	105	36	204024
ABplp:9	ABplp	9	6179	-18820	-72	-72	6179	22.7	370	159	63	686876
ABplpa:21	ABplpa	21	6512	-18487	-27	-26	6512	20.9	420	152	56	467104
ABplpaa:37	ABplpaa	37	6374	-18625	4	4	6374	15.9	442	155	48	286440
ABplpaaa:57	ABplpaaa	57	6681	-18318	-7	-9	6681	27.2	546	162	43	183898
ABplpaaaa:82	ABplpaaaa	82	6835	-18164	-58	-60	6835	42.8	538	151	37	209090
ABplpaaap:82	ABplpaaap	82	6855	-18144	-44	-48	6855	43.6	484	129	37	204749
ABplpaap:57	ABplpaap	57	6626	-18373	-63	-64	6626	22.6	488	158	42	156524
ABplpaapa:81	ABplpaapa	81	6874	-18125	-17	-16	6874	36.1	497	129	37	209473
ABplpaapp:81	ABplpaapp	81	6874	-18125	-2	-2	6874	37.4	437	111	41	229794
ABplpap:37	ABplpap	37	6353	-18646	-105	-105	6353	28.6	352	118	47	304448
ABplpapa:55	ABplpapa	55	6685	-18314	-57	-57	6685	36.6	495	136	42	196458
ABplpapaa:81	ABplpapaa	81	6878	-18121	-66	-69	6878	55.1	469	165	36	156936
ABplpapap:81	ABplpapap	81	6909	-18090	-37	-38	6909	53.2	437	140	35	140002
ABplpapp:55	ABplpapp	55	6728	-18271	-33	-34	6728	35.3	419	123	44	199642
ABplpappa:79	ABplpappa	79	6923	-18076	-35	-35	6923	56.5	406	159	38	136196
ABplpappp:79	ABplpappp	79	6896	-18103	-48	-50	6896	57.3	339	157	38	158610
ABplpp:21	ABplpp	21	6495	-18504	-70	-70	6495	18.8	314	147	56	468997
ABplppa:37	ABplppa	37	6392	-18607	-2	-2	6392	14.6	346	158	49	246670
ABplppaa:58	ABplppaa	58	6697	-18302	-7	-8	6697	25.8	437	137	41	160593
ABplppaaa:86	ABplppaaa	86	6900	-18099	-53	-51	6900	44.9	420	122	36	212354
ABplppaap:86	ABplppaap	86	6896	-18103	-28	-30	6896	48.2	366	118	36	192729
ABplppap:58	ABplppap	58	6673	-18326	-90	-87	6673	29.1	377	134	42	160050
ABplppapa:83	ABplppapa	83	6821	-18178	-89	-90	6821	39.3	367	125	36	176065
ABplppapp:83	ABplppapp	83	7016	-17983	-51	-55	7016	43.0	306	112	35	198115
ABplppp:37	ABplppp	37	6345	-18654	-76	-76	6345	25.2	281	115	47	280223
ABplpppa:57	ABplpppa	57	6705	-18295	-34	-31	6705	34.5	357	99	40	191206
ABplpppaa:81	ABplpppaa	81	6840	-18159	-43	-43	6840	47.0	320	101	36	181779
ABplpppap:81	ABplpppap	81	6898	-18101	26	25	6898	46.3	265	100	36	182393
ABplpppp:57	ABplpppp	57	6658	-18341	-39	-39	6658	33.2	288	97	43	206154
ABplppppa:81	ABplppppa	81	6867	-18132	-55	-55	6867	53.1	320	139	36	154872
ABplppppp:81	ABplppppp	81	6863	-18136	-59	-61	6863	54.9	254	144	38	167862
ABpr:2	ABpr	2	5217	-19782	-89	-89	5217	47.2	285	338	74	1141480
ABpra:9	ABpra	9	6191	-18808	-79	-80	6191	45.7	285	360	63	844015
ABpraa:21	ABpraa	21	6471	-18528	-82	-79	6471	44.7	341	378	55	573616
ABpraaa:37	ABpraaa	37	6380	-18619	-14	-12	6380	38.1	372	400	51	445676
ABpraaaa:57	ABpraaaa	57	6720	-18279	-6	-6	6720	41.7	394	400	42	215878
ABpraaaaa:84	ABpraaaaa	84	6798	-18201	-81	-76	6798	40.5	475	402	35	175102
ABpraaaap:84	ABpraaaap	84	6887	-18112	20	23	6887	38.1	425	403	37	209117
ABpraaap:57	ABpraaap	57	6687	-18312	-24	-23	6687	35.7	324	384	45	243017
ABpraaapa:81	ABpraaapa	81	6885	-18114	-16	-19	6885	32.4	463	386	35	177842
ABpraaapp:81	ABpraaapp	81	6845	-18154	-58	-60	6845	29.4	392	380	39	203431
ABpraap:37	ABpraap	37	6347	-18652	-105	-105	6347	48.2	304	357	51	377526
ABpraapa:56	ABpraapa	56	6668	-18331	-51	-52	6668	45.6	298	384	44	235645
ABpraapaa:82	ABpraapaa	82	6904	-18095	35	34	6904	22.5	445	389	37	195196
ABpraapap:82	ABpraapap	82	6848	-18152	2	0	6848	23.5	348	385	38	176647
ABpraapp:56	ABpraapp	56	6666	-18333	-55	-55	6666	35.3	248	358	46	229614
ABpraappa:79	ABpraappa	79	6843	-18156	-32	-31	6843	28.0	335	374	37	165267
ABpraappp:79	ABpraappp	79	6832	-18167	-31	-31	6832	32.0	260	367	41	185782
ABprap:21	ABprap	21	6445	-18554	-82	-82	6445	36.8	236	353	56	601925
ABprapa:37	ABprapa	37	6330	-18669	-55	-56	6330	35.6	254	370	49	388610
ABprapaa:56	ABprapaa	56	6632	-18367	-26	-25	6632	22.0	259	361	42	160773
ABprapaaa:83	ABprapaaa	83	6845	-18154	-19	-18	6845	19.5	307	366	36	155195
ABprapaap:83	ABprapaap	83	6814	-18185	-20	-21	6814	24.2	256	362	36	176216
ABprapap:56	ABprapap	56	6651	-18348	-26	-26	6651	28.3	184	330	44	192954
ABprapapa:80	ABprapapa	80	6821	-18178	-20	-18	6821	27.6	186	337	38	188412
ABprapapp:80	ABprapapp	80	6984	-18015	-24	-22	6984	32.2	129	287	35	166851
ABprapp:37	ABprapp	37	6336	-18663	-120	-114	6336	37.0	179	307	49	374825
ABprappa:57	ABprappa	57	6676	-18323	-61	-62	6676	37.2	164	305	46	240358
ABprappaa:86	ABprappaa	86	6872	-18127	-18	-19	6872	39.6	206	370	39	222215
ABprappap:86	ABprappap	86	6856	-18143	-21	-24	6856	38.5	154	334	40	227379
ABprappp:57	ABprappp	57	6690	-18309	-32	-32	6690	35.7	130	241	44	208925
ABprapppa:86	ABprapppa	86	7060	-17939	-4	-10	7060	46.5	149	301	36	218310
ABprapppp:86	ABprapppp	86	6910	-18089	-21	-22	6910	48.6	123	262	37	201475
ABprp:9	ABprp	9	6203	-18796	-125	-126	6203	48.0	213	248	61	733099
ABprpa:21	ABprpa	21	6477	-18522	-138	-132	6477	53.1	239	274	56	503871
ABprpaa:38	ABprpaa	38	6381	-18618	-57	-57	6381	51.0	212	350	49	355014
ABprpaaa:57	ABprpaaa	57	6697	-18302	-36	-39	6697	51.7	265	370	42	192678
ABprpaaaa:82	ABprpaaaa	82	6907	-18092	-4	-10	6907	44.8	393	393	37	206671
ABprpaaap:82	ABprpaaap	82	6897	-18102	-2	-3	6897	46.9	336	396	37	182767
ABprpaap:57	ABprpaap	57	6700	-18299	-22	-23	6700	44.0	206	360	43	213358
ABprpaapa:81	ABprpaapa	81	6855	-18144	-20	-19	6855	37.8	359	400	40	229768
ABprpaapp:81	ABprpaapp	81	6842	-18157	-62	-64	6842	40.6	300	377	38	184223
ABprpap:38	ABprpap	38	6450	-18549	-128	-128	6450	55.1	179	262	48	313581
ABprpapa:57	ABprpapa	57	6715	-18284	-56	-57	6715	56.2	233	325	43	172917
ABprpapaa:81	ABprpapaa	81	6904	-18095	-90	-96	6904	54.5	343	338	35	135400
ABprpapap:81	ABprpapap	81	6897	-18102	-20	-16	6897	54.6	292	355	36	130747
ABprpapp:57	ABprpapp	57	6696	-18303	-108	-110	6696	55.9	187	276	42	160046
ABprpappa:79	ABprpappa	79	6908	-18091	-66	-71	6908	58.1	282	322	36	117424
ABprpappp:79	ABprpappp	79	6867	-18132	-74	-75	6867	58.4	235	304	37	128437
ABprpp:21	ABprpp	21	6450	-18549	-129	-129	6450	48.0	147	239	56	568067
ABprppa:38	ABprppa	38	6408	-18592	-22	-24	6408	46.8	122	304	49	394839
ABprppaa:59	ABprppaa	59	6691	-18308	-44	-45	6691	47.6	178	351	41	194707
ABprppaaa:87	ABprppaaa	87	7093	-17906	-24	-26	7093	49.0	326	370	34	189912
ABprppaap:87	ABprppaap	87	6902	-18097	-30	-33	6902	54.2	258	359	38	190826
ABprppap:59	ABprppap	59	6705	-18294	-57	-61	6705	47.9	142	301	41	188705
ABprppapa:84	ABprppapa	84	6893	-18106	-47	-49	6893	49.6	231	357	35	160045
ABprppapp:84	ABprppapp	84	6855	-18144	-67	-70	6855	47.9	180	321	35	153323
ABprppp:38	ABprppp	38	6370	-18629	-125	-125	6370	47.9	127	215	47	338142
ABprpppa:58	ABprpppa	58	6693	-18306	-60	-63	6693	51.9	128	253	41	183847
ABprpppaa:82	ABprpppaa	82	6829	-18170	-17	-19	6829	50.6	157	338	35	133416
ABprpppap:82	ABprpppap	82	6878	-18121	-11	-8	6878	51.3	137	298	36	162370
ABprpppp:58	ABprpppp	58	6720	-18279	-63	-64	6720	50.6	138	201	42	190898
ABprppppa:82	ABprppppa	82	6850	-18149	-76	-79	6850	56.9	201	308	36	136511
ABprppppp:82	ABprppppp	82	6890	-18109	-35	-39	6890	56.9	165	258	38	149531
EMS:1	EMS	1	5035	-19965	-44	-44	5035	43.5	374	163	60	645103
MS:3	MS	3	6649	-18350	819	819	6649	49.4	416	208	68	875752
MSa:14	MSa	14	10914	-14085	3730	3730	10914	45.2	449	196	63	766952
MSaa:28	MSaa	28	11605	-13394	4330	4335	11605	49.5	496	196	55	489454
MSaaa:45	MSaaa	45	9818	-15181	2632	2622	9818	49.8	538	225	48	304018
MSaaaa:65	MSaaaa	65	8346	-16653	1176	1169	8346	47.4	542	295	42	159774
MSaaaaa:88	MSaaaaa	88	7768	-17231	574	572	7768	36.8	564	292	35	144075
MSaaaaaa:115	MSaaaaaa	115	7912	-17087	380	363	7912	36.0	596	277	30	172457
MSaaaaap:115	MSaaaaap	115	7688	-17311	171	177	7688	28.3	563	260	35	189058
MSaaaap:88	MSaaaap	88	7133	-17866	55	60	7133	29.3	508	279	38	169122
MSaaaapa:118	MSaaaapa	118	7649	-17350	132	145	7649	24.0	533	260	33	157199
MSaaaapp:118	MSaaaapp	118	7517	-17482	3	13	7517	19.9	474	274	31	124310
MSaaap:65	MSaaap	65	7562	-17438	328	357	7562	52.1	487	237	41	153416
MSaaapa:91	MSaaapa	91	7392	-17607	238	238	7392	37.7	509	262	39	171330
MSaaapaa:118	MSaaapaa	118	7699	-17300	107	109	7699	33.8	535	250	35	181047
MSaaapap:118	MSaaapap	118	7638	-17361	60	66	7638	31.1	487	236	32	122894
MSaaapp:91	MSaaapp	91	7415	-17584	41	59	7415	37.4	449	250	35	157043
MSaap:45	MSaap	45	8693	-16306	1454	1454	8693	55.1	438	186	46	255645
MSaapa:66	MSaapa	66	8318	-16681	1039	1048	8318	57.0	444	210	43	151801
MSaapaa:89	MSaapaa	89	7638	-17361	363	369	7638	48.5	436	233	37	117780
MSaapaaa:116	MSaapaaa	116	7925	-17074	306	300	7925	44.7	461	216	29	91445
MSaapaap:116	MSaapaap	116	7674	-17325	120	119	7674	37.4	425	230	34	105073
MSaapap:89	MSaapap	89	7413	-17586	185	186	7413	54.0	384	209	34	99350
MSaapapa:121	MSaapapa	121	7732	-17267	35	23	7732	47.8	422	215	30	111058
MSaapapp:121	MSaapapp	121	7669	-17330	-16	-24	7669	46.4	371	204	32	96769
MSaapp:66	MSaapp	66	7502	-17497	383	384	7502	56.4	357	183	41	154158
MSaappa:96	MSaappa	96	7633	-17366	242	235	7633	55.6	354	218	32	115115
MSaappp:96	MSaappp	96	7394	-17606	92	92	7394	51.9	323	189	38	163549
MSap:28	MSap	28	9006	-15994	1916	1916	9006	41.5	419	147	53	503636
MSapa:48	MSapa	48	8899	-16100	1789	1788	8899	44.0	470	151	46	282338
MSapaa:68	MSapaa	68	7696	-17303	594	591	7696	42.2	507	217	40	152767
MSapaaa:96	MSapaaa	96	7646	-17353	391	384	7646	38.1	560	220	33	143373
MSapaaaa:128	MSapaaaa	128	8335	-16664	544	541	8335	37.3	589	218	28	136654
MSapaaap:128	MSapaaap	128	8227	-16773	373	358	8227	38.0	537	209	29	137485
MSapaap:96	MSapaap	96	7538	-17461	171	175	7538	42.0	499	196	34	182819
MSapap:68	MSapap	68	7344	-17655	251	263	7344	43.7	446	187	39	141131
MSapapa:95	MSapapa	95	7439	-17561	258	273	7439	36.9	488	185	35	159727
MSapapaa:126	MSapapaa	126	7947	-17052	143	131	7947	37.7	535	178	29	140235
MSapapap:126	MSapapap	126	7840	-17159	83	93	7840	36.4	488	184	30	151982
MSapapp:95	MSapapp	95	7221	-17778	18	24	7221	33.2	441	179	36	165226
MSapappa:132	MSapappa	132	8005	-16995	124	126	8005	30.7	494	189	29	147285
MSapappp:132	MSapappp	132	7817	-17182	-24	-22	7817	24.7	445	199	28	106032
MSapp:48	MSapp	48	7966	-17033	1016	1016	7966	43.9	371	124	46	288353
MSappa:70	MSappa	70	7372	-17627	271	277	7372	45.6	407	177	39	138460
MSappaa:102	MSappaa	102	7503	-17496	88	98	7503	41.2	442	185	36	152170
MSappap:102	MSappap	102	7383	-17616	33	22	7383	43.7	385	173	35	143620
MSappp:70	MSappp	70	7198	-17801	180	180	7198	40.9	356	162	38	133449
MSapppa:105	MSapppa	105	7418	-17581	96	101	7418	35.0	419	159	35	143096
MSapppp:105	MSapppp	105	7189	-17810	-45	-49	7189	28.7	366	159	35	127530
MSp:14	MSp	14	9554	-15445	2429	2429	9554	46.8	342	243	61	690561
MSpa:28	MSpa	28	11511	-13488	4173	4175	11511	53.6	410	227	55	451114
MSpaa:45	MSpaa	45	9940	-15059	2652	2640	9940	55.2	413	263	48	271168
MSpaaa:67	MSpaaa	67	8003	-16996	782	781	8003	46.9	460	312	42	167298
MSpaaaa:91	MSpaaaa	91	7804	-17195	609	608	7804	38.0	536	325	35	147430
MSpaaaaa:118	MSpaaaaa	118	8073	-16926	516	492	8073	38.8	570	317	30	159512
MSpaaaap:118	MSpaaaap	118	7697	-17302	46	46	7697	32.8	534	303	36	186492
MSpaaap:91	MSpaaap	91	7235	-17764	107	118	7235	32.9	472	315	38	161473
MSpaaapa:120	MSpaaapa	120	7730	-17269	78	89	7730	29.0	510	320	32	175610
MSpaaapp:120	MSpaaapp	120	7638	-17362	41	41	7638	25.8	477	292	35	165182
MSpaap:67	MSpaap	67	7514	-17485	249	270	7514	50.4	394	270	40	154962
MSpaapa:96	MSpaapa	96	7345	-17654	111	113	7345	39.8	461	310	38	158181
MSpaapaa:124	MSpaapaa	124	7917	-17082	92	116	7917	36.9	498	319	30	124564
MSpaapap:124	MSpaapap	124	7760	-17239	33	29	7760	35.9	456	299	32	115362
MSpaapp:96	MSpaapp	96	7443	-17556	21	40	7443	36.9	417	285	31	146215
MSpap:45	MSpap	45	8553	-16446	1380	1380	8553	55.9	343	193	48	264264
MSpapa:66	MSpapa	66	8241	-16758	976	979	8241	57.7	356	239	43	152459
MSpapaa:89	MSpapaa	89	7919	-17080	599	607	7919	50.5	387	265	36	110701
MSpapaaa:116	MSpapaaa	116	7877	-17122	292	293	7877	48.3	436	262	33	132745
MSpapaap:116	MSpapaap	116	7727	-17272	106	114	7727	43.9	388	259	33	126667
MSpapap:89	MSpapap	89	7356	-17644	130	129	7356	51.7	338	255	35	115843
MSpapapa:121	MSpapapa	121	7795	-17204	63	75	7795	51.2	390	256	32	153115
MSpapapp:121	MSpapapp	121	7780	-17219	101	101	7780	49.6	344	257	31	101978
MSpapp:66	MSpapp	66	7369	-17630	334	332	7369	57.2	286	209	42	159393
MSpappa:94	MSpappa	94	7601	-17398	274	286	7601	55.0	313	245	34	139580
MSpappp:94	MSpappp	94	7493	-17506	199	197	7493	53.1	281	254	37	142358
MSpp:28	MSpp	28	9296	-15704	2101	2099	9296	53.5	299	254	51	415047
MSppa:47	MSppa	47	9013	-15986	1840	1835	9013	55.3	276	288	47	259491
MSppaa:69	MSppaa	69	7858	-17141	721	714	7858	45.5	370	320	41	160511
MSppaaa:96	MSppaaa	96	7711	-17288	431	421	7711	43.0	491	350	33	138793
MSppaaaa:126	MSppaaaa	126	8366	-16634	496	476	8366	46.1	527	335	28	122875
MSppaaap:126	MSppaaap	126	8022	-16977	152	167	8022	44.5	486	322	29	120386
MSppaap:96	MSppaap	96	7507	-17492	123	127	7507	43.5	439	333	33	167206
MSppap:69	MSppap	69	7452	-17547	270	286	7452	48.9	311	283	40	143924
MSppapa:95	MSppapa	95	7331	-17668	132	131	7331	38.4	406	349	35	153612
MSppapaa:126	MSppapaa	126	7958	-17042	116	118	7958	40.7	473	348	28	123764
MSppapap:126	MSppapap	126	7937	-17062	171	188	7937	39.0	424	341	30	123792
MSppapp:95	MSppapp	95	7233	-17766	21	25	7233	35.0	363	345	34	150924
MSppappa:131	MSppappa	131	7866	-17134	18	26	7866	30.2	453	355	30	133731
MSppappp:131	MSppappp	131	7832	-17167	-8	-4	7832	30.2	398	343	30	116601
MSppp:47	MSppp	47	7991	-17008	835	835	7991	56.3	240	212	46	256003
MSpppa:69	MSpppa	69	7631	-17368	479	491	7631	52.0	276	278	38	132961
MSpppaa:99	MSpppaa	99	7567	-17432	151	159	7567	47.5	396	309	34	134302
MSpppap:99	MSpppap	99	7475	-17524	120	115	7475	48.8	336	307	35	142035
MSpppp:69	MSpppp	69	7295	-17704	247	247	7295	47.9	232	282	41	156267
MSppppa:102	MSppppa	102	7452	-17547	83	86	7452	41.2	357	350	33	131764
MSppppp:102	MSppppp	102	7344	-17655	37	34	7344	36.8	314	339	36	154726
E:3	E	3	6233	-18766	423	423	6233	38.9	254	149	68	1039574
Ea:14	Ea	14	10645	-14354	3434	3435	10645	39.9	325	166	65	917026
Eal:42	Eal	42	8008	-16991	1003	1007	8008	35.5	406	230	53	420435
Eala:76	Eala	76	7388	-17611	300	301	7388	30.4	456	246	47	297223
Ealaa:123	Ealaa	123	7907	-17092	196	202	7907	24.3	470	234	38	251877
Ealap:123	Ealap	123	7716	-17283	46	48	7716	24.6	390	242	37	159647
Ealp:76	Ealp	76	7156	-17843	77	79	7156	34.9	378	215	45	217635
Ealpa:125	Ealpa	125	7847	-17152	125	129	7847	31.8	406	205	34	155916
Ealpp:125	Ealpp	125	7747	-17253	-5	-7	7747	35.7	337	218	37	182751
Ear:42	Ear	42	8177	-16822	1115	1118	8177	41.4	348	277	53	414203
Eara:75	Eara	75	7505	-17494	369	372	7505	31.4	413	307	47	283207
Earaa:125	Earaa	125	7966	-17033	175	171	7966	25.0	443	304	38	248848
Earap:125	Earap	125	7762	-17237	42	57	7762	26.4	376	295	35	143221
Earp:75	Earp	75	7281	-17718	111	114	7281	36.1	339	276	46	240963
Earpa:128	Earpa	128	7940	-17059	-17	-11	7940	37.6	380	278	37	218929
Earpp:128	Earpp	128	7811	-17188	-2	-1	7811	34.2	302	274	40	213138
Ep:14	Ep	14	8849	-16150	1821	1818	8849	31.6	216	173	64	893512
Epl:42	Epl	42	7959	-17040	978	989	7959	33.3	288	193	56	441261
Epla:76	Epla	76	7385	-17614	299	302	7385	29.2	320	220	47	232812
Eplaa:126	Eplaa	126	7834	-17166	123	124	7834	21.8	343	243	38	166897
Eplap:126	Eplap	126	7738	-17261	49	51	7738	24.9	283	226	39	158188
Eplp:76	Eplp	76	7212	-17787	143	145	7212	32.5	239	199	45	221572
Eplpa:128	Eplpa	128	7848	-17151	127	132	7848	29.2	243	218	38	162281
Eplpp:128	Eplpp	128	7806	-17193	-14	-12	7806	39.0	191	200	37	221821
Epr:42	Epr	42	8879	-16120	1729	1731	8879	41.2	234	246	54	455213
Epra:76	Epra	76	7424	-17575	333	334	7424	31.8	286	288	46	226133
Epraa:123	Epraa	123	7808	-17191	172	173	7808	27.4	331	319	37	175780
Eprap:123	Eprap	123	7710	-17290	102	103	7710	26.3	264	288	38	174547
Eprp:76	Eprp	76	7248	-17751	154	154	7248	33.5	206	253	46	260179
Eprpa:129	Eprpa	129	7721	-17278	-69	-76	7721	29.8	238	279	37	191339
Eprpp:129	Eprpp	129	7944	-17055	104	106	7944	36.2	190	246	36	186426
P2:1	P2	1	4956	-20043	-96	-96	4956	33.3	178	198	67	1179994
C:4	C	4	5674	-19325	-60	-60	5674	22.9	223	258	65	695097
Ca:16	Ca	16	6493	-18507	-48	-48	6493	23.2	301	262	58	469368
Caa:32	Caa	32	6352	-18647	-24	-24	6352	18.8	325	285	50	259291
Caaa:52	Caaa	52	6639	-18360	-32	-32	6639	17.1	315	255	48	167023
Caaaa:79	Caaaa	79	6860	-18139	-4	-7	6860	16.2	288	176	39	95227
Caaap:79	Caaap	79	6831	-18168	-31	-33	6831	23.0	190	154	40	123251
Caap:52	Caap	52	6676	-18323	-8	-8	6676	16.4	225	187	43	161025
Caapa:83	Caapa	83	7043	-17956	-29	-29	7043	32.9	138	171	35	171516
Caapp:83	Caapp	83	6861	-18138	-44	-44	6861	36.6	134	137	39	192481
Cap:32	Cap	32	6452	-18547	-26	-15	6452	16.6	235	202	50	344454
Capa:56	Capa	56	6731	-18268	-26	-26	6731	30.5	249	121	44	221622
Capp:56	Capp	56	6694	-18305	-47	-48	6694	26.9	201	133	44	206929
Cappa:87	Cappa	87	7046	-17953	-65	-67	7046	35.0	222	146	37	155210
Cappp:87	Cappp	87	6981	-18018	-14	-18	6981	41.6	172	161	36	175355
Cp:16	Cp	16	6450	-18549	-89	-89	6450	24.6	174	268	60	596331
Cpa:33	Cpa	33	6353	-18647	-36	-36	6353	21.9	184	295	55	437575
Cpaa:54	Cpaa	54	6637	-18362	-24	-25	6637	17.9	187	274	49	190905
Cpaaa:78	Cpaaa	78	6868	-18131	45	44	6868	13.8	239	267	41	93787
Cpaap:78	Cpaap	78	6800	-18199	-5	-6	6800	18.1	161	232	42	109847
Cpap:54	Cpap	54	6662	-18337	-22	-22	6662	22.1	146	182	46	222100
Cpapa:80	Cpapa	80	6830	-18169	-43	-41	6830	29.1	107	210	40	161520
Cpapp:80	Cpapp	80	6887	-18112	-21	-22	6887	42.2	110	166	39	207814
Cpp:33	Cpp	33	6344	-18655	-72	-72	6344	29.3	133	187	51	460578
Cppa:57	Cppa	57	6719	-18280	-54	-55	6719	41.0	115	191	45	274026
Cppaa:94	Cppaa	94	6985	-18014	-79	-79	6985	52.0	221	259	39	187615
Cppap:94	Cppap	94	6952	-18047	-22	-25	6952	49.1	174	211	37	145466
Cppp:57	Cppp	57	6689	-18310	-67	-67	6689	34.2	158	142	45	256046
Cpppa:90	Cpppa	90	6871	-18128	-78	-78	6871	40.1	139	238	37	159926
Cpppp:90	Cpppp	90	6887	-18112	-64	-66	6887	44.3	137	197	36	149605
P3:4	P3	4	5915	-19084	-129	-129	5915	34.6	129	173	60	986147
D:21	D	21	6447	-18553	-96	-96	6447	34.3	117	171	55	730779
Da:43	Da	43	6539	-18460	-65	-67	6539	36.2	238	104	47	374226
Daa:72	Daa	72	6862	-18137	-96	-98	6862	49.5	304	166	40	177721
Dap:72	Dap	72	6807	-18192	-111	-112	6807	43.1	244	154	42	181669
Dp:43	Dp	43	6536	-18463	-139	-140	6536	46.2	177	150	48	365879
Dpa:74	Dpa	74	6898	-18101	-75	-70	6898	52.5	214	258	40	177086
Dpp:74	Dpp	74	6838	-18161	-74	-77	6838	45.6	181	208	41	192538
P4:21	P4	21	6540	-18459	-145	-142	6540	43.5	231	135	51	663794
Z2:66	Z2	66	6893	-18106	-101	-100	6893	46.5	246	220	41	224488
Z3:66	Z3	66	6977	-18022	-82	-78	6977	45.6	320	223	41	219844
