# Supplementary material for: Quantitative Differences in Nuclear β-catenin and TCF Pattern Embryonic Cells in C. elegans
Source: PLoS Genet. 2015 Oct 21;11(10):e1005585. doi: 10.1371/journal.pgen.1005585 (PMC4619327; doi:10.1371/journal.pgen.1005585)
Supplement: S1 Data — For each cell analyzed, birth time is given in column 3 and the average nuclear reporter intensity over the lifetime of the cell (corrected for background) is given in column 7 (“blot”). For information on each embryo’s strain information and experimental conditions, refer to S2 Table. (ZIP) [file pgen.1005585.s005.zip › CAs/CA20121214_med-1_pop-1_L4.csv]

cellTime	cell	time	none	global	local	blot	cross	z	x	y	size	gweight
ABa:1	ABa	1	5054	-19946	-87	-87	5054	39.0	518	275	78	780907
ABal:3	ABal	3	5587	-19412	-76	-75	5587	34.6	545	230	70	871049
ABala:12	ABala	12	6535	-18464	-93	-93	6535	36.0	570	281	65	740354
ABalaa:23	ABalaa	23	6473	-18526	-65	-65	6473	40.1	585	297	57	526048
ABalaaa:39	ABalaaa	39	6467	-18532	2	2	6467	37.6	583	314	49	354053
ABalaaaa:59	ABalaaaa	59	6730	-18269	5	4	6730	37.0	565	329	42	179011
ABalaaaal:86	ABalaaaal	86	6879	-18120	-56	-57	6879	43.7	578	238	36	151404
ABalaaaar:86	ABalaaaar	86	6881	-18118	-81	-64	6881	44.9	588	299	38	178452
ABalaaap:59	ABalaaap	59	6688	-18311	-56	-56	6688	35.1	515	333	42	164156
ABalaaapa:83	ABalaaapa	83	6848	-18151	-70	-52	6848	36.4	575	328	37	164171
ABalaaapp:83	ABalaaapp	83	6883	-18116	-28	-26	6883	35.2	534	353	36	140504
ABalaap:39	ABalaap	39	6455	-18544	-137	-124	6455	46.9	537	270	50	307405
ABalaapa:59	ABalaapa	59	6771	-18228	-61	-55	6771	42.1	492	305	42	163286
ABalaapaa:86	ABalaapaa	86	6867	-18132	-68	-45	6867	43.5	523	369	35	127609
ABalaapap:86	ABalaapap	86	6858	-18141	-78	-65	6858	41.6	472	375	32	101716
ABalaapp:59	ABalaapp	59	6671	-18328	-90	-84	6671	38.3	439	321	42	143139
ABalaappa:82	ABalaappa	82	6781	-18218	34	31	6781	29.3	480	382	36	102035
ABalaappp:82	ABalaappp	82	6772	-18227	-62	-61	6772	28.7	470	364	38	138748
ABalap:23	ABalap	23	6442	-18557	-74	-75	6442	27.0	517	309	57	444570
ABalapa:39	ABalapa	39	6385	-18614	-42	-42	6385	29.9	515	334	48	286079
ABalapaa:58	ABalapaa	58	6690	-18309	-38	-40	6690	29.8	506	345	41	145633
ABalapaaa:82	ABalapaaa	82	6879	-18120	-14	-12	6879	31.6	571	258	36	158013
ABalapaap:82	ABalapaap	82	6813	-18186	-83	-80	6813	28.0	538	230	36	145605
ABalapap:58	ABalapap	58	6672	-18327	-40	-39	6672	26.2	464	312	43	142757
ABalapapa:81	ABalapapa	81	6870	-18129	-44	-43	6870	25.6	512	254	36	153119
ABalapapp:81	ABalapapp	81	6851	-18148	-27	-32	6851	26.4	453	211	38	120480
ABalapp:39	ABalapp	39	6436	-18564	-64	-64	6436	39.3	442	274	49	239516
ABalappa:57	ABalappa	57	6696	-18303	-31	-33	6696	31.4	448	332	42	149095
ABalappaa:84	ABalappaa	84	6898	-18101	-82	-85	6898	29.1	560	302	36	156815
ABalappap:84	ABalappap	84	6792	-18207	-64	-66	6792	28.1	466	289	36	92333
ABalappp:57	ABalappp	57	6726	-18273	-58	-58	6726	33.7	382	301	43	121684
ABalapppa:80	ABalapppa	80	6872	-18127	-31	-30	6872	27.2	458	316	37	122926
ABalapppp:80	ABalapppp	80	6865	-18134	8	4	6865	26.0	378	315	36	77974
ABalp:12	ABalp	12	6506	-18493	-145	-144	6506	41.1	508	182	64	652578
ABalpa:23	ABalpa	23	6482	-18517	-70	-70	6482	42.9	552	196	57	506969
ABalpaa:39	ABalpaa	39	6409	-18590	-32	-32	6409	32.7	570	233	48	307937
ABalpaaa:57	ABalpaaa	57	6723	-18276	-34	-33	6723	40.2	591	296	41	198221
ABalpaaaa:84	ABalpaaaa	84	6898	-18101	-61	-60	6898	57.6	539	298	36	129566
ABalpaaap:84	ABalpaaap	84	6897	-18102	-61	-67	6897	57.1	513	244	35	129061
ABalpaap:57	ABalpaap	57	6645	-18354	-91	-90	6645	33.4	563	247	45	197889
ABalpaapa:79	ABalpaapa	79	6868	-18131	-35	-36	6868	44.0	572	256	40	163977
ABalpaapp:79	ABalpaapp	79	6900	-18099	-51	-56	6900	49.1	528	208	36	145739
ABalpap:39	ABalpap	39	6437	-18562	-74	-73	6437	48.3	515	171	49	314066
ABalpapa:56	ABalpapa	56	6700	-18299	-65	-65	6700	45.4	588	233	44	206464
ABalpapaa:80	ABalpapaa	80	6911	-18088	-21	-24	6911	55.6	534	208	36	137156
ABalpapap:80	ABalpapap	80	6918	-18081	-18	-23	6918	58.0	493	195	37	137409
ABalpapp:56	ABalpapp	56	6709	-18290	-107	-95	6709	48.4	527	176	45	190596
ABalpappa:78	ABalpappa	78	6890	-18109	-55	-59	6890	61.6	503	231	37	110503
ABalpappp:78	ABalpappp	78	6896	-18103	-104	-101	6896	59.6	454	190	40	124842
ABalpp:23	ABalpp	23	6467	-18532	-64	-64	6467	34.6	458	141	57	444394
ABalppa:39	ABalppa	39	6412	-18587	-38	-38	6412	31.7	517	149	47	316317
ABalppaa:58	ABalppaa	58	6672	-18327	-25	-25	6672	34.0	581	188	42	191540
ABalppaaa:86	ABalppaaa	86	6811	-18188	-60	-58	6811	41.8	573	196	35	179451
ABalppaap:86	ABalppaap	86	6877	-18122	-36	-33	6877	44.2	534	169	36	188340
ABalppap:58	ABalppap	58	6733	-18266	-19	-20	6733	37.4	526	174	42	171420
ABalppapa:82	ABalppapa	82	6885	-18114	-47	-48	6885	50.9	501	170	36	147799
ABalppapp:82	ABalppapp	82	6885	-18114	-68	-74	6885	52.3	448	162	38	149346
ABalppp:39	ABalppp	39	6495	-18504	-82	-67	6495	42.0	421	138	50	302123
ABalpppa:56	ABalpppa	56	6703	-18296	-39	-39	6703	34.9	500	221	42	142658
ABalpppaa:81	ABalpppaa	81	6780	-18219	-50	-51	6780	31.0	525	208	35	114331
ABalpppap:81	ABalpppap	81	6845	-18154	-33	-36	6845	33.9	486	154	37	145807
ABalpppp:56	ABalpppp	56	6755	-18245	-24	-23	6755	36.9	427	187	44	137509
ABalppppa:78	ABalppppa	78	6767	-18232	-58	-56	6767	32.5	442	196	36	90987
ABalppppp:78	ABalppppp	78	6801	-18198	-59	-61	6801	34.4	401	146	40	134400
ABar:3	ABar	3	5607	-19392	-63	-63	5607	46.8	464	343	68	653886
ABara:12	ABara	12	6512	-18487	-115	-115	6512	51.1	453	338	63	548833
ABaraa:23	ABaraa	23	6458	-18541	-96	-96	6458	52.1	496	334	56	414613
ABaraaa:39	ABaraaa	39	6393	-18606	-45	-46	6393	46.8	521	360	48	296050
ABaraaaa:57	ABaraaaa	57	6735	-18264	-21	-23	6735	46.5	523	356	41	196971
ABaraaaaa:85	ABaraaaaa	85	6966	-18034	-21	-18	6966	51.6	557	313	36	158616
ABaraaaap:85	ABaraaaap	85	7034	-17965	-43	-43	7034	53.0	514	323	35	146283
ABaraaap:57	ABaraaap	57	6672	-18327	-65	-66	6672	49.0	444	350	41	158151
ABaraaapa:80	ABaraaapa	80	6888	-18111	-42	-33	6888	54.1	496	361	38	141267
ABaraaapp:80	ABaraaapp	80	6965	-18034	14	15	6965	55.4	442	367	34	120799
ABaraap:39	ABaraap	39	6418	-18581	-137	-133	6418	58.5	460	318	48	236022
ABaraapa:57	ABaraapa	57	6738	-18261	-31	-31	6738	56.6	503	347	42	168022
ABaraapaa:82	ABaraapaa	82	6937	-18062	-79	-84	6937	52.4	530	278	35	134439
ABaraapap:82	ABaraapap	82	7031	-17968	-58	-70	7031	53.8	480	285	33	116761
ABaraapp:57	ABaraapp	57	6780	-18219	-195	-162	6780	60.9	476	298	42	137484
ABaraappa:81	ABaraappa	81	6967	-18032	-47	-55	6967	55.8	486	260	35	125982
ABaraappp:81	ABaraappp	81	6961	-18038	-147	-132	6961	57.9	434	292	36	113095
ABarap:23	ABarap	23	6442	-18557	-96	-96	6442	52.6	400	350	56	398085
ABarapa:39	ABarapa	39	6378	-18622	-56	-57	6378	49.7	431	393	48	274791
ABarapaa:57	ABarapaa	57	6686	-18313	-83	-86	6686	57.8	427	367	43	164392
ABarapaaa:81	ABarapaaa	81	6960	-18039	-22	-28	6960	61.4	465	330	36	148398
ABarapaap:81	ABarapaap	81	6914	-18085	-85	-85	6914	61.0	417	336	36	124905
ABarapap:57	ABarapap	57	6779	-18220	-101	-88	6779	59.0	356	322	44	148694
ABarapapa:78	ABarapapa	78	6946	-18053	-51	-57	6946	62.5	378	340	34	108321
ABarapapp:78	ABarapapp	78	6927	-18072	-129	-117	6927	59.8	329	318	37	121317
ABarapp:39	ABarapp	39	6394	-18605	-176	-161	6394	59.3	353	351	49	249621
ABarappa:57	ABarappa	57	6736	-18263	-35	-36	6736	58.1	341	366	42	146882
ABarappaa:83	ABarappaa	83	6898	-18101	-55	-63	6898	59.8	384	371	35	155358
ABarappap:83	ABarappap	83	6885	-18114	-66	-72	6885	59.5	314	366	38	160996
ABarappp:57	ABarappp	57	6726	-18273	-107	-107	6726	51.3	299	328	42	145273
ABarapppa:80	ABarapppa	80	6849	-18150	-70	-75	6849	51.0	396	381	36	149908
ABarapppp:80	ABarapppp	80	6851	-18148	-50	-50	6851	50.2	337	382	36	144987
ABarp:12	ABarp	12	6503	-18496	-66	-66	6503	30.0	404	358	64	524078
ABarpa:23	ABarpa	23	6411	-18588	-85	-86	6411	29.6	440	375	58	416531
ABarpaa:39	ABarpaa	39	6369	-18630	-27	-27	6369	29.4	457	385	51	298025
ABarpaaa:56	ABarpaaa	56	6665	-18334	-44	-42	6665	31.9	447	379	39	140060
ABarpaaaa:84	ABarpaaaa	84	6890	-18109	-20	-19	6890	16.3	511	285	35	144583
ABarpaaap:84	ABarpaaap	84	6792	-18207	6	9	6792	15.2	456	274	33	72438
ABarpaap:56	ABarpaap	56	6669	-18330	-26	-26	6669	28.6	396	373	45	141989
ABarpaapa:78	ABarpaapa	78	6810	-18189	-10	-11	6810	16.4	411	282	37	73940
ABarpaapp:78	ABarpaapp	78	6832	-18168	-15	-16	6832	20.1	325	272	39	45867
ABarpap:39	ABarpap	39	6397	-18602	-56	-56	6397	41.4	387	341	49	255816
ABarpapa:56	ABarpapa	56	6719	-18280	-1	-1	6719	40.0	390	369	43	154763
ABarpapaa:78	ABarpapaa	78	6862	-18137	38	37	6862	17.9	464	343	37	126970
ABarpapap:78	ABarpapap	78	6763	-18236	-39	-38	6763	19.4	400	350	37	89155
ABarpapp:56	ABarpapp	56	6686	-18313	-44	-46	6686	37.6	322	343	43	131105
ABarpappa:78	ABarpappa	78	6819	-18180	-8	-8	6819	17.2	364	345	36	85455
ABarpappp:78	ABarpappp	78	6835	-18164	-25	-12	6835	25.6	318	332	37	83877
ABarpp:23	ABarpp	23	6453	-18546	-17	-17	6453	23.3	332	354	58	388356
ABarppa:39	ABarppa	39	6382	-18617	-20	-22	6382	23.4	368	375	50	241450
ABarppaa:57	ABarppaa	57	6666	-18334	-45	-44	6666	25.3	341	336	43	107923
ABarppaaa:82	ABarppaaa	82	6821	-18179	-41	-40	6821	16.8	346	234	36	73812
ABarppaap:82	ABarppaap	82	6872	-18127	50	48	6872	19.9	294	194	36	44337
ABarppap:57	ABarppap	57	6704	-18295	-20	-17	6704	27.5	291	297	45	127358
ABarppapa:83	ABarppapa	83	6724	-18275	-86	-87	6724	26.6	296	161	36	73909
ABarppapp:83	ABarppapp	83	6818	-18181	-43	-40	6818	28.5	193	150	38	117923
ABarppp:39	ABarppp	39	6376	-18623	-38	-38	6376	30.9	287	363	50	246233
ABarpppa:57	ABarpppa	57	6687	-18312	-41	-45	6687	33.0	270	344	41	113243
ABarpppaa:81	ABarpppaa	81	6727	-18272	-53	-54	6727	17.0	304	339	36	72684
ABarpppap:81	ABarpppap	81	6856	-18143	-18	-19	6856	18.0	253	309	37	76574
ABarpppp:57	ABarpppp	57	6699	-18300	-37	-36	6699	30.0	208	306	43	123784
ABarppppa:82	ABarppppa	82	6828	-18171	-25	-24	6828	19.3	206	319	39	102456
ABarppppp:82	ABarppppp	82	6831	-18168	-28	-28	6831	24.2	162	285	37	85214
ABp:1	ABp	1	5116	-19883	-25	-26	5116	40.0	320	330	74	670096
ABpl:3	ABpl	3	5581	-19418	-1	-1	5581	24.1	343	292	72	538723
ABpla:12	ABpla	12	6511	-18488	-16	-17	6511	20.5	439	235	62	452193
ABplaa:23	ABplaa	23	6430	-18569	-35	-35	6430	20.2	497	220	59	443123
ABplaaa:39	ABplaaa	39	6387	-18612	-13	-13	6387	19.2	508	278	51	293709
ABplaaaa:57	ABplaaaa	57	6665	-18334	-16	-15	6665	22.4	544	293	45	183819
ABplaaaaa:80	ABplaaaaa	80	6819	-18180	-8	-7	6819	18.4	526	231	39	169535
ABplaaaap:80	ABplaaaap	80	6826	-18173	-22	-20	6826	17.1	468	229	36	108802
ABplaaap:57	ABplaaap	57	6694	-18305	-7	-6	6694	19.0	458	284	45	138152
ABplaaapa:81	ABplaaapa	81	6811	-18188	-46	-46	6811	16.2	432	217	35	98465
ABplaaapp:81	ABplaaapp	81	6803	-18196	-3	-6	6803	19.3	384	205	36	70818
ABplaap:39	ABplaap	39	6363	-18636	-34	-34	6363	23.0	463	199	51	254377
ABplaapa:56	ABplaapa	56	6649	-18350	-25	-25	6649	18.5	516	223	45	169125
ABplaapaa:80	ABplaapaa	80	6795	-18204	-24	-22	6795	19.8	508	176	39	153310
ABplaapap:80	ABplaapap	80	6773	-18226	-46	-48	6773	18.7	433	161	38	103176
ABplaapp:56	ABplaapp	56	6702	-18297	12	11	6702	21.8	438	204	48	139551
ABplaappa:78	ABplaappa	78	6810	-18189	4	1	6810	24.9	410	136	38	109778
ABplaappp:78	ABplaappp	78	6787	-18212	-43	-43	6787	33.0	349	114	40	113426
ABplap:23	ABplap	23	6444	-18555	-22	-22	6444	20.8	373	220	57	324514
ABplapa:39	ABplapa	39	6371	-18628	2	2	6371	21.2	415	285	49	214146
ABplapaa:56	ABplapaa	56	6657	-18342	-23	-24	6657	17.5	410	295	44	125832
ABplapaaa:80	ABplapaaa	80	6770	-18229	-16	-16	6770	18.2	367	162	37	77671
ABplapaap:80	ABplapaap	80	6748	-18252	-26	-26	6748	20.2	316	134	38	77760
ABplapap:56	ABplapap	56	6677	-18322	-15	-15	6677	19.2	366	249	45	116018
ABplapapa:78	ABplapapa	78	6781	-18218	13	13	6781	25.0	285	110	39	98896
ABplapapp:78	ABplapapp	78	6912	-18087	-15	-19	6912	36.9	158	128	37	140717
ABplapp:39	ABplapp	39	6509	-18490	14	16	6509	24.5	351	194	48	196463
ABplappa:57	ABplappa	57	6692	-18307	-15	-16	6692	26.3	361	175	44	125109
ABplappaa:81	ABplappaa	81	6867	-18132	2	0	6867	37.2	291	104	39	143157
ABplappap:81	ABplappap	81	6851	-18148	-42	-44	6851	38.3	233	96	40	162207
ABplappp:57	ABplappp	57	6666	-18333	-63	-63	6666	28.2	299	159	41	111493
ABplapppa:83	ABplapppa	83	6875	-18124	-47	-55	6875	44.7	216	118	36	155231
ABplapppp:83	ABplapppp	83	6836	-18163	-59	-61	6836	47.6	171	120	36	141365
ABplp:12	ABplp	12	6538	-18461	-51	-50	6538	27.1	317	157	61	442788
ABplpa:23	ABplpa	23	6462	-18537	-79	-79	6462	33.1	353	120	57	443871
ABplpaa:40	ABplpaa	40	6397	-18602	-35	-34	6397	25.7	416	131	50	289784
ABplpaaa:58	ABplpaaa	58	6693	-18306	-18	-18	6693	26.1	513	157	44	162953
ABplpaaaa:81	ABplpaaaa	81	6856	-18143	-40	-39	6856	39.4	507	140	37	157513
ABplpaaap:81	ABplpaaap	81	6871	-18128	-11	-10	6871	41.8	457	116	37	146470
ABplpaap:58	ABplpaap	58	6703	-18296	-9	-9	6703	26.4	447	141	43	128689
ABplpaapa:80	ABplpaapa	80	6859	-18140	5	7	6859	30.9	476	121	38	144657
ABplpaapp:80	ABplpaapp	80	6786	-18214	-79	-82	6786	37.9	405	112	39	158763
ABplpap:40	ABplpap	40	6451	-18548	-120	-118	6451	39.9	323	116	50	317336
ABplpapa:58	ABplpapa	58	6737	-18262	-56	-50	6737	40.9	470	126	44	176058
ABplpapaa:81	ABplpapaa	81	6862	-18137	-47	-50	6862	54.4	469	140	36	129646
ABplpapap:81	ABplpapap	81	6883	-18116	-51	-56	6883	53.5	404	129	39	150390
ABplpapp:58	ABplpapp	58	6697	-18302	-90	-92	6697	41.1	390	122	44	161944
ABplpappa:80	ABplpappa	80	6894	-18105	-67	-70	6894	60.4	395	155	40	118122
ABplpappp:80	ABplpappp	80	6902	-18097	-78	-78	6902	61.7	324	159	37	107696
ABplpp:23	ABplpp	23	6517	-18482	-32	-32	6517	25.7	252	130	55	374127
ABplppa:40	ABplppa	40	6445	-18554	-25	-25	6445	21.5	308	138	47	224186
ABplppaa:59	ABplppaa	59	6686	-18313	-28	-30	6686	31.9	395	120	42	139660
ABplppaaa:85	ABplppaaa	85	6863	-18136	-58	-62	6863	46.1	388	120	37	166695
ABplppaap:85	ABplppaap	85	6928	-18071	-20	-24	6928	51.6	340	127	37	135161
ABplppap:59	ABplppap	59	6733	-18266	-30	-32	6733	33.6	327	142	42	133735
ABplppapa:83	ABplppapa	83	6853	-18146	-57	-59	6853	44.9	317	120	37	137364
ABplppapp:83	ABplppapp	83	6908	-18091	-2	-3	6908	47.8	262	121	38	173949
ABplppp:40	ABplppp	40	6475	-18524	-55	-55	6475	33.7	238	108	48	281596
ABplpppa:58	ABplpppa	58	6733	-18266	-33	-33	6733	40.3	325	104	41	159236
ABplpppaa:81	ABplpppaa	81	6869	-18130	-40	-43	6869	53.3	290	114	37	144536
ABplpppap:81	ABplpppap	81	6847	-18152	-52	-56	6847	54.5	222	124	38	144443
ABplpppp:58	ABplpppp	58	6715	-18284	-22	-22	6715	35.6	256	102	44	162938
ABplppppa:81	ABplppppa	81	6917	-18083	-29	-34	6917	58.7	280	151	37	118712
ABplppppp:81	ABplppppp	81	6891	-18108	-36	-41	6891	61.2	224	166	38	119680
ABpr:3	ABpr	3	5587	-19412	-103	-105	5587	51.2	259	331	68	560902
ABpra:12	ABpra	12	6570	-18429	-43	-42	6570	48.2	283	370	60	499898
ABpraa:23	ABpraa	23	6443	-18556	-70	-71	6443	46.2	320	389	57	464223
ABpraaa:39	ABpraaa	39	6407	-18592	-33	-33	6407	43.5	343	408	49	313706
ABpraaaa:58	ABpraaaa	58	6691	-18308	-42	-43	6691	46.2	388	399	42	169691
ABpraaaaa:85	ABpraaaaa	85	6830	-18169	15	15	6830	42.8	443	403	31	88542
ABpraaaap:85	ABpraaaap	85	6852	-18147	-10	-8	6852	38.8	402	408	36	137817
ABpraaap:58	ABpraaap	58	6709	-18290	-10	-11	6709	44.2	315	399	42	158257
ABpraaapa:80	ABpraaapa	80	6856	-18143	-12	-15	6856	30.8	426	385	36	147540
ABpraaapp:80	ABpraaapp	80	6853	-18146	-23	-25	6853	32.9	363	391	38	136090
ABpraap:39	ABpraap	39	6383	-18617	-136	-132	6383	52.2	271	355	52	311441
ABpraapa:57	ABpraapa	57	6708	-18291	-30	-31	6708	50.2	267	379	44	172787
ABpraapaa:80	ABpraapaa	80	6845	-18154	22	23	6845	29.4	386	401	37	143869
ABpraapap:80	ABpraapap	80	6766	-18233	-69	-71	6766	28.0	328	390	37	130469
ABpraapp:57	ABpraapp	57	6721	-18279	-28	-28	6721	45.8	204	350	48	208481
ABpraappa:78	ABpraappa	78	6796	-18203	-33	-36	6796	32.6	281	401	38	152216
ABpraappp:78	ABpraappp	78	6814	-18185	-27	-26	6814	35.5	208	382	43	177015
ABprap:23	ABprap	23	6439	-18560	-57	-58	6439	36.9	221	369	59	464116
ABprapa:39	ABprapa	39	6391	-18608	-31	-31	6391	39.0	239	395	50	303865
ABprapaa:57	ABprapaa	57	6696	-18303	-1	0	6696	36.9	233	393	43	156407
ABprapaaa:81	ABprapaaa	81	6818	-18181	-40	-40	6818	25.0	272	372	38	138700
ABprapaap:81	ABprapaap	81	6835	-18164	-16	-18	6835	25.9	208	352	37	143614
ABprapap:57	ABprapap	57	6690	-18309	-9	-11	6690	31.7	167	361	45	164565
ABprapapa:79	ABprapapa	79	6803	-18196	-20	-20	6803	25.0	156	335	39	134888
ABprapapp:79	ABprapapp	79	6737	-18262	-29	-30	6737	25.3	114	289	37	97788
ABprapp:39	ABprapp	39	6406	-18593	-71	-69	6406	37.9	164	337	49	291289
ABprappa:58	ABprappa	58	6702	-18297	-41	-41	6702	38.1	135	328	46	191198
ABprappaa:81	ABprappaa	81	6830	-18169	-19	-20	6830	38.6	158	371	38	149309
ABprappap:81	ABprappap	81	6829	-18170	-13	-11	6829	35.1	114	331	37	150239
ABprappp:58	ABprappp	58	6728	-18271	4	4	6728	31.9	120	264	42	149343
ABprapppa:84	ABprapppa	84	6761	-18238	-36	-34	6761	35.8	112	280	34	93882
ABprapppp:84	ABprapppp	84	6862	-18137	-21	-24	6862	48.6	89	273	36	153345
ABprp:12	ABprp	12	6545	-18454	-139	-140	6545	50.0	189	277	63	541423
ABprpa:23	ABprpa	23	6468	-18532	-122	-115	6468	55.6	201	322	55	375896
ABprpaa:39	ABprpaa	39	6435	-18564	-64	-65	6435	55.5	188	351	47	247812
ABprpaaa:58	ABprpaaa	58	6706	-18293	-109	-109	6706	58.9	248	352	43	147002
ABprpaaaa:81	ABprpaaaa	81	6855	-18144	-39	-39	6855	46.6	378	401	36	154231
ABprpaaap:81	ABprpaaap	81	6825	-18174	-50	-53	6825	47.9	310	408	36	153884
ABprpaap:58	ABprpaap	58	6691	-18308	-94	-97	6691	52.8	184	341	42	153354
ABprpaapa:81	ABprpaapa	81	6833	-18166	-48	-52	6833	41.8	311	401	38	178989
ABprpaapp:81	ABprpaapp	81	6828	-18171	-65	-66	6828	45.2	251	395	37	152514
ABprpap:39	ABprpap	39	6470	-18529	-105	-104	6470	54.2	137	280	48	265545
ABprpapa:57	ABprpapa	57	6751	-18249	-95	-101	6751	60.6	184	302	43	135743
ABprpapaa:80	ABprpapaa	80	6919	-18080	-8	-16	6919	55.0	294	374	36	121144
ABprpapap:80	ABprpapap	80	6918	-18081	-31	-33	6918	58.6	255	354	35	99783
ABprpapp:57	ABprpapp	57	6689	-18310	-115	-115	6689	54.9	138	263	43	151364
ABprpappa:79	ABprpappa	79	6915	-18084	-88	-97	6915	62.4	249	325	38	104432
ABprpappp:79	ABprpappp	79	6871	-18128	-70	-72	6871	61.3	194	304	38	111175
ABprpp:23	ABprpp	23	6468	-18531	-85	-85	6468	43.9	124	297	56	495816
ABprppa:39	ABprppa	39	6413	-18586	-36	-36	6413	42.0	101	328	47	298318
ABprppaa:58	ABprppaa	58	6697	-18302	-56	-58	6697	52.0	137	333	42	164286
ABprppaaa:84	ABprppaaa	84	6858	-18141	-89	-100	6858	52.0	249	380	34	123387
ABprppaap:84	ABprppaap	84	6894	-18105	-17	-17	6894	56.4	208	362	36	138990
ABprppap:58	ABprppap	58	6705	-18294	-66	-71	6705	42.2	117	288	44	171589
ABprppapa:81	ABprppapa	81	6875	-18124	-29	-32	6875	47.6	198	367	36	145691
ABprppapp:81	ABprppapp	81	6873	-18126	-13	-17	6873	45.9	154	333	37	152036
ABprppp:39	ABprppp	39	6409	-18590	-81	-82	6409	41.9	82	254	48	310398
ABprpppa:57	ABprpppa	57	6724	-18276	-3	-4	6724	43.5	76	270	42	171933
ABprpppaa:81	ABprpppaa	81	6816	-18183	-42	-40	6816	47.3	122	335	39	161934
ABprpppap:81	ABprpppap	81	6909	-18090	-47	-49	6909	53.9	107	292	34	116696
ABprpppp:57	ABprpppp	57	6694	-18305	-74	-75	6694	44.6	93	212	43	172281
ABprppppa:80	ABprppppa	80	6864	-18136	-35	-34	6864	54.7	152	324	38	122427
ABprppppp:80	ABprppppp	80	6853	-18146	-68	-71	6853	58.2	142	272	37	119613
EMS:1	EMS	1	5163	-19837	-50	-50	5163	40.7	291	140	80	970064
MS:5	MS	5	6652	-18347	502	501	6652	51.0	361	172	67	572038
MSa:16	MSa	16	10199	-14800	2994	2994	10199	51.5	410	205	61	483369
MSaa:30	MSaa	30	11390	-13610	4256	4254	11390	55.5	476	238	56	372471
MSaaa:46	MSaaa	46	9906	-15093	2644	2642	9906	54.0	529	261	47	239837
MSaaaa:65	MSaaaa	65	8405	-16594	1255	1254	8405	49.9	547	287	41	142179
MSaaaaa:87	MSaaaaa	87	7758	-17241	560	544	7758	39.0	557	288	36	124649
MSaaaaaa:113	MSaaaaaa	113	7707	-17293	468	438	7707	42.4	586	247	31	103143
MSaaaaap:113	MSaaaaap	113	7521	-17478	111	122	7521	36.3	545	266	35	129097
MSaaaap:87	MSaaaap	87	7361	-17638	207	207	7361	38.2	514	256	37	126398
MSaaaapa:115	MSaaaapa	115	7507	-17492	155	169	7507	31.2	521	248	33	136557
MSaaaapp:115	MSaaaapp	115	7358	-17641	59	80	7358	25.7	471	252	31	99224
MSaaap:65	MSaaap	65	7591	-17408	392	415	7591	54.2	483	235	40	123333
MSaaapa:91	MSaaapa	91	7376	-17624	200	202	7376	41.2	482	254	39	131063
MSaaapaa:116	MSaaapaa	116	7549	-17450	146	160	7549	38.0	503	246	32	109462
MSaaapap:116	MSaaapap	116	7362	-17638	-33	-27	7362	32.7	457	239	32	91246
MSaaapp:91	MSaaapp	91	7288	-17711	28	31	7288	42.3	430	237	32	98058
MSaap:46	MSaap	46	8427	-16573	1276	1279	8427	58.3	439	216	48	217894
MSaapa:65	MSaapa	65	8044	-16955	736	749	8044	60.2	445	208	43	123513
MSaapaa:87	MSaapaa	87	7831	-17168	543	544	7831	55.8	412	240	36	87266
MSaapaaa:113	MSaapaaa	113	7772	-17227	414	410	7772	51.2	417	210	34	97741
MSaapaap:113	MSaapaap	113	7596	-17403	141	150	7596	43.6	386	228	33	83410
MSaapap:87	MSaapap	87	7332	-17667	133	132	7332	56.8	354	212	35	88180
MSaapapa:117	MSaapapa	117	7499	-17501	41	41	7499	53.1	380	225	28	69950
MSaapapp:117	MSaapapp	117	7578	-17422	116	111	7578	51.7	330	214	31	78742
MSaapp:65	MSaapp	65	7439	-17560	267	281	7439	60.7	354	186	42	126392
MSaappa:91	MSaappa	91	7494	-17505	233	237	7494	60.3	332	223	33	91560
MSaappp:91	MSaappp	91	7255	-17744	90	88	7255	56.5	295	194	37	108099
MSap:30	MSap	30	9168	-15831	2057	2058	9168	54.3	393	173	54	368887
MSapa:48	MSapa	48	9167	-15833	2010	2014	9167	50.9	448	158	48	249747
MSapaa:69	MSapaa	69	7879	-17120	762	779	7879	46.1	483	214	40	127228
MSapaaa:94	MSapaaa	94	7760	-17239	514	506	7760	42.2	533	220	35	117252
MSapaap:94	MSapaap	94	7365	-17634	155	162	7365	44.5	467	202	34	113535
MSapap:69	MSapap	69	7331	-17668	281	292	7331	46.2	416	191	42	124182
MSapapa:94	MSapapa	94	7392	-17607	217	224	7392	38.1	464	185	36	134645
MSapapp:94	MSapapp	94	7231	-17768	60	72	7231	37.5	419	184	34	105823
MSapp:48	MSapp	48	7977	-17022	897	899	7977	54.1	355	155	48	237498
MSappa:68	MSappa	68	7546	-17453	354	377	7546	51.9	368	189	40	120093
MSappaa:96	MSappaa	96	7398	-17601	140	147	7398	47.3	397	187	35	99841
MSappap:96	MSappap	96	7220	-17779	62	60	7220	47.7	338	174	34	80740
MSappp:68	MSappp	68	7271	-17728	209	219	7271	46.8	318	169	40	123801
MSapppa:98	MSapppa	98	7236	-17763	91	88	7236	40.5	382	153	35	96995
MSapppp:98	MSapppp	98	7069	-17930	-3	-5	7069	36.4	301	153	35	93521
MSp:16	MSp	16	8896	-16103	1766	1766	8896	52.0	297	245	61	493015
MSpa:30	MSpa	30	11508	-13491	4316	4315	11508	55.8	352	267	56	378894
MSpaa:46	MSpaa	46	10290	-14709	2914	2905	10290	56.6	394	294	46	199153
MSpaaa:65	MSpaaa	65	8390	-16609	1187	1181	8390	52.3	455	296	42	126164
MSpaaaa:86	MSpaaaa	86	8010	-16989	756	749	8010	44.5	516	328	37	119608
MSpaaaaa:111	MSpaaaaa	111	7830	-17169	467	463	7830	44.9	555	302	30	91802
MSpaaaap:111	MSpaaaap	111	7590	-17409	214	222	7590	38.2	510	298	34	105721
MSpaaap:86	MSpaaap	86	7190	-17809	85	88	7190	36.0	457	318	38	120176
MSpaaapa:113	MSpaaapa	113	7125	-17874	-76	-78	7125	39.2	505	358	30	99499
MSpaaapp:113	MSpaaapp	113	7292	-17707	-5	-6	7292	31.0	454	300	33	97909
MSpaap:65	MSpaap	65	7648	-17351	357	382	7648	56.7	394	265	39	118411
MSpaapa:90	MSpaapa	90	7437	-17562	236	244	7437	44.2	452	313	39	121624
MSpaapaa:118	MSpaapaa	118	7690	-17309	181	204	7690	42.5	480	307	31	96882
MSpaapap:118	MSpaapap	118	7524	-17476	81	85	7524	39.8	428	305	31	69457
MSpaapp:90	MSpaapp	90	7273	-17726	-4	14	7273	45.4	416	272	30	91800
MSpap:46	MSpap	46	8509	-16491	1160	1161	8509	60.2	310	212	49	224393
MSpapa:65	MSpapa	65	8332	-16667	1023	1025	8332	61.2	327	249	45	133007
MSpapaa:86	MSpapaa	86	8046	-16953	703	698	8046	55.8	374	281	37	88898
MSpapaaa:114	MSpapaaa	114	7406	-17593	79	48	7406	56.1	403	280	32	132688
MSpapaap:114	MSpapaap	114	7648	-17352	207	224	7648	46.8	351	268	34	90342
MSpapap:86	MSpapap	86	7359	-17640	164	158	7359	57.2	305	265	36	94308
MSpapapa:117	MSpapapa	117	7536	-17463	83	91	7536	56.2	351	270	38	177235
MSpapapp:117	MSpapapp	117	7444	-17555	-6	1	7444	54.4	300	261	32	76971
MSpapp:65	MSpapp	65	7492	-17508	386	377	7492	62.0	265	205	43	142542
MSpappa:93	MSpappa	93	7480	-17519	258	260	7480	62.0	275	250	34	87699
MSpappp:93	MSpappp	93	7358	-17641	179	176	7358	58.0	234	246	38	105796
MSpp:30	MSpp	30	8855	-16144	1738	1733	8855	55.4	237	257	54	347800
MSppa:48	MSppa	48	9128	-15871	1808	1837	9128	59.5	238	278	47	209032
MSppaa:68	MSppaa	68	8003	-16996	847	843	8003	51.1	357	320	38	108820
MSppaaa:94	MSppaaa	94	7804	-17195	571	568	7804	46.0	460	351	34	111173
MSppaap:94	MSppaap	94	7369	-17630	122	119	7369	49.1	416	338	32	94877
MSppap:68	MSppap	68	7544	-17455	346	361	7544	50.4	285	297	42	123198
MSppapa:92	MSppapa	92	7301	-17698	186	188	7301	42.1	393	358	37	123621
MSppapaa:122	MSppapaa	122	7695	-17305	134	121	7695	43.5	454	365	28	99945
MSppapap:122	MSppapap	122	7600	-17400	-33	-30	7600	43.2	401	353	30	103776
MSppapp:92	MSppapp	92	7231	-17768	80	94	7231	39.9	341	346	36	106290
MSppappa:124	MSppappa	124	7973	-17027	302	316	7973	33.5	390	350	32	120965
MSppappp:124	MSppappp	124	7440	-17559	-166	-148	7440	32.0	380	360	30	84931
MSppp:48	MSppp	48	7993	-17006	786	792	7993	58.6	189	197	47	212197
MSpppa:69	MSpppa	69	7588	-17411	439	440	7588	56.3	248	284	41	120111
MSpppaa:97	MSpppaa	97	7456	-17543	192	194	7456	52.6	348	326	34	87878
MSpppap:97	MSpppap	97	7362	-17637	137	141	7362	54.2	284	307	34	86789
MSpppp:69	MSpppp	69	7312	-17687	294	293	7312	48.1	194	291	40	122562
MSppppa:97	MSppppa	97	7279	-17720	118	115	7279	43.7	310	366	32	86338
MSppppp:97	MSppppp	97	7186	-17813	82	79	7186	42.2	264	356	34	102202
E:5	E	5	6534	-18465	301	300	6534	38.6	211	154	64	624632
Ea:17	Ea	17	11850	-13149	4462	4462	11850	47.1	262	146	64	651554
Eal:37	Eal	37	8976	-16023	1674	1685	8976	47.9	256	178	53	421244
Eala:63	Eala	63	8031	-16968	749	757	8031	46.3	354	256	47	210737
Ealaa:103	Ealaa	103	7646	-17353	307	300	7646	39.5	397	314	38	162937
Ealap:103	Ealap	103	7412	-17587	116	120	7412	38.1	346	261	38	152347
Ealp:63	Ealp	63	7527	-17472	320	326	7527	45.6	291	244	46	213215
Ealpa:106	Ealpa	106	7569	-17430	200	206	7569	44.7	337	317	38	153042
Ealpp:106	Ealpp	106	7340	-17659	18	20	7340	46.2	294	271	37	134869
Ear:37	Ear	37	9954	-15045	2724	2729	9954	45.0	337	206	54	384967
Eara:62	Eara	62	7911	-17088	739	741	7911	41.3	407	270	47	221735
Earaa:102	Earaa	102	7473	-17526	220	221	7473	28.0	446	262	40	212945
Earap:102	Earap	102	7294	-17705	83	88	7294	27.9	384	248	39	172488
Earp:62	Earp	62	7270	-17729	209	228	7270	36.4	348	224	46	197348
Earpa:104	Earpa	104	7387	-17612	96	102	7387	34.6	398	212	36	151654
Earpp:104	Earpp	104	7287	-17712	26	30	7287	39.5	329	208	39	156913
Ep:17	Ep	17	9223	-15776	2014	2009	9223	36.6	178	191	62	641359
Epl:42	Epl	42	7914	-17085	834	850	7914	33.1	246	213	55	365903
Epla:74	Epla	74	7493	-17507	394	395	7493	31.4	292	224	47	216574
Eplaa:119	Eplaa	119	7473	-17526	53	56	7473	26.0	342	222	36	149519
Eplap:119	Eplap	119	7346	-17653	17	17	7346	29.1	261	222	36	135026
Eplp:74	Eplp	74	7220	-17779	161	159	7220	38.6	216	229	45	210253
Epr:42	Epr	42	9471	-15528	2132	2150	9471	45.5	208	254	56	403533
Epra:74	Epra	74	7440	-17559	344	348	7440	32.8	313	304	49	237166
Epraa:120	Epraa	120	7541	-17458	108	105	7541	27.0	353	315	36	150843
Eprap:120	Eprap	120	7539	-17461	90	89	7539	28.1	285	269	38	158866
Eprp:74	Eprp	74	7255	-17744	184	186	7255	36.3	230	286	47	216815
Eprpa:123	Eprpa	123	7541	-17458	-57	-53	7541	32.6	268	302	34	134206
Eprpp:123	Eprpp	123	7675	-17324	-32	-32	7675	36.6	203	262	32	152643
P2:1	P2	1	5209	-19790	-77	-77	5209	34.0	131	239	74	1077225
C:7	C	7	6128	-18871	-62	-62	6128	27.0	193	291	64	498534
Ca:18	Ca	18	6564	-18435	-54	-55	6564	27.6	300	267	57	336096
Caa:33	Caa	33	6381	-18618	-61	-61	6381	34.8	346	285	50	257022
Caaa:53	Caaa	53	6676	-18323	0	-1	6676	22.0	310	286	47	133269
Caaaa:77	Caaaa	77	6760	-18239	2	2	6760	17.9	254	162	41	84205
Caaap:77	Caaap	77	6862	-18137	-39	-39	6862	29.9	141	173	38	113875
Caap:53	Caap	53	6746	-18253	-29	-17	6746	22.4	215	206	43	141660
Caapa:85	Caapa	85	6918	-18081	-37	-42	6918	35.4	98	182	35	146827
Caapp:85	Caapp	85	6841	-18158	-29	-29	6841	39.8	99	156	38	157540
Cap:33	Cap	33	6398	-18601	-71	-66	6398	22.1	269	245	51	235234
Capa:55	Capa	55	6738	-18262	-32	-28	6738	30.9	245	167	46	174353
Capaa:89	Capaa	89	6893	-18106	-46	-49	6893	53.6	212	175	39	134726
Capap:89	Capap	89	6886	-18113	-49	-54	6886	48.5	160	187	38	133244
Capp:55	Capp	55	6682	-18317	-36	-35	6682	25.8	193	148	45	165709
Cappa:84	Cappa	84	6841	-18158	-53	-59	6841	40.2	174	158	38	122970
Cappp:84	Cappp	84	6890	-18109	-24	-27	6890	43.6	132	172	37	138251
Cp:18	Cp	18	6535	-18464	-54	-54	6535	23.6	184	289	61	434914
Cpa:34	Cpa	34	6334	-18665	-55	-55	6334	20.7	197	318	56	313445
Cpaa:52	Cpaa	52	6637	-18362	-19	-19	6637	20.4	193	321	48	179180
Cpaaa:76	Cpaaa	76	6897	-18102	9	9	6897	19.6	244	237	41	92338
Cpaap:76	Cpaap	76	6819	-18180	-26	-28	6819	23.2	141	230	41	118771
Cpap:52	Cpap	52	6651	-18348	-33	-32	6651	21.6	150	233	47	179991
Cpapa:75	Cpapa	75	6782	-18217	-51	-53	6782	26.8	96	227	42	141049
Cpapp:75	Cpapp	75	6821	-18178	-40	-39	6821	38.9	83	193	37	143925
Cpp:34	Cpp	34	6332	-18667	-46	-46	6332	22.3	114	239	54	381238
Cppa:54	Cppa	54	6697	-18302	-29	-29	6697	33.3	84	228	45	223438
Cppaa:86	Cppaa	86	6895	-18104	-34	-43	6895	52.5	154	267	38	129311
Cppap:86	Cppap	86	6908	-18091	-32	-33	6908	50.9	143	231	38	128128
Cppp:54	Cppp	54	6685	-18314	-26	-28	6685	28.7	130	160	45	212325
Cpppa:82	Cpppa	82	6868	-18131	-38	-41	6868	41.2	119	260	37	139835
Cpppp:82	Cpppp	82	6875	-18124	-39	-47	6875	43.9	115	216	37	135314
P3:7	P3	7	6273	-18726	-115	-111	6273	31.8	110	216	58	599434
D:22	D	22	6441	-18558	-75	-75	6441	30.8	90	218	55	522959
Da:45	Da	45	6573	-18426	-58	-60	6573	35.3	191	117	49	293690
Daa:73	Daa	73	6850	-18149	-70	-71	6850	53.1	266	178	38	118611
Dap:73	Dap	73	6817	-18182	-85	-84	6817	46.0	202	173	42	146463
Dp:45	Dp	45	6586	-18413	-105	-108	6586	41.3	123	174	47	288804
Dpa:72	Dpa	72	6813	-18186	-111	-109	6813	52.1	169	267	39	138226
Dpp:72	Dpp	72	6821	-18178	-42	-43	6821	44.5	145	217	41	150783
P4:22	P4	22	6495	-18504	-200	-188	6495	47.0	149	162	52	505591
Z2:61	Z2	61	6885	-18114	-82	-75	6885	45.8	208	220	42	198729
Z3:61	Z3	61	6923	-18076	-142	-120	6923	52.8	276	209	41	193540
