# Supplementary material for: Quantitative Differences in Nuclear β-catenin and TCF Pattern Embryonic Cells in C. elegans
Source: PLoS Genet. 2015 Oct 21;11(10):e1005585. doi: 10.1371/journal.pgen.1005585 (PMC4619327; doi:10.1371/journal.pgen.1005585)
Supplement: S1 Data — For each cell analyzed, birth time is given in column 3 and the average nuclear reporter intensity over the lifetime of the cell (corrected for background) is given in column 7 (“blot”). For information on each embryo’s strain information and experimental conditions, refer to S2 Table. (ZIP) [file pgen.1005585.s005.zip › CAs/CA20130306_poptop_JIM172_L2.csv]

cellTime	cell	time	none	global	local	blot	cross	z	x	y	size	gweight
ABa:1	ABa	1	2227	-22772	-223	-223	2227	35.0	560	221	71	321966
ABal:4	ABal	4	2223	-22776	-200	-200	2223	25.2	597	156	70	782265
ABala:14	ABala	14	2224	-22775	-184	-184	2224	28.0	637	206	64	598999
ABalaa:26	ABalaa	26	2246	-22753	-266	-266	2246	40.3	646	188	57	771292
ABalaaa:45	ABalaaa	45	2262	-22738	-172	-172	2262	36.3	655	197	52	1388431
ABalaaaa:68	ABalaaaa	68	2260	-22739	-101	-104	2260	38.7	642	188	42	793049
ABalaaaal:103	ABalaaaal	103	2185	-22814	-77	-80	2185	34.4	646	150	37	561660
ABalaaaala:138	ABalaaaala	138	2226	-22773	10	14	2226	37.7	646	146	30	306587
ABalaaaalp:138	ABalaaaalp	138	2224	-22775	23	17	2224	38.0	634	102	32	318884
ABalaaaar:103	ABalaaaar	103	2216	-22783	-43	-46	2216	40.3	653	200	36	520699
ABalaaaarl:141	ABalaaaarl	141	2221	-22779	39	35	2221	38.7	655	188	31	293628
ABalaaaarr:141	ABalaaaarr	141	2157	-22842	-45	-55	2157	38.7	629	225	30	287259
ABalaaap:68	ABalaaap	68	2251	-22748	-116	-117	2251	29.9	627	213	45	958699
ABalaaapa:95	ABalaaapa	95	2240	-22759	-69	-71	2240	31.6	654	204	37	671934
ABalaaapal:135	ABalaaapal	135	2248	-22751	46	44	2248	31.4	653	158	32	385322
ABalaaapar:135	ABalaaapar	135	2192	-22807	-20	-23	2192	31.5	660	206	30	365030
ABalaaapp:95	ABalaaapp	95	2258	-22741	-61	-66	2258	29.5	625	245	38	692784
ABalaaappl:132	ABalaaappl	132	2183	-22816	-68	-78	2183	33.2	647	231	31	397286
ABalaaappr:132	ABalaaappr	132	2166	-22833	-53	-56	2166	35.9	611	257	32	377173
ABalaap:45	ABalaap	45	2287	-22712	-154	-156	2287	43.5	598	162	48	918782
ABalaapa:70	ABalaapa	70	2258	-22741	-106	-106	2258	35.4	575	229	43	732215
ABalaapaa:102	ABalaapaa	102	2237	-22762	-41	-45	2237	42.0	604	245	33	363188
ABalaapaaa:142	ABalaapaaa	142	2214	-22785	-37	-47	2214	45.5	607	236	29	208647
ABalaapaap:142	ABalaapaap	142	2199	-22801	-58	-50	2199	48.1	572	253	31	253099
ABalaapap:102	ABalaapap	102	2224	-22775	-61	-64	2224	41.6	567	267	34	391187
ABalaapapa:143	ABalaapapa	143	2247	-22752	55	57	2247	45.0	567	274	31	282404
ABalaapapp:143	ABalaapapp	143	2149	-22850	-117	-118	2149	45.0	530	277	30	216259
ABalaapp:70	ABalaapp	70	2304	-22695	-92	-95	2304	31.8	517	216	42	622517
ABalaappa:98	ABalaappa	98	2248	-22751	-71	-76	2248	32.3	582	276	36	555072
ABalaappaa:138	ABalaappaa	138	2203	-22796	-31	-28	2203	40.8	596	269	30	266756
ABalaappap:138	ABalaappap	138	2248	-22751	22	20	2248	37.0	567	271	30	276757
ABalaappp:98	ABalaappp	98	2265	-22734	-82	-89	2265	25.4	568	266	39	685302
ABalaapppa:132	ABalaapppa	132	2242	-22757	11	5	2242	30.1	600	268	31	376841
ABalaapppp:132	ABalaapppp	132	2249	-22750	-36	-37	2249	27.1	563	276	34	423791
ABalap:26	ABalap	26	2291	-22708	-170	-170	2291	23.0	629	226	59	748969
ABalapa:45	ABalapa	45	2269	-22730	-139	-139	2269	20.1	641	211	52	1346666
ABalapaa:68	ABalapaa	68	2269	-22730	-85	-87	2269	18.9	641	198	44	949185
ABalapaaa:96	ABalapaaa	96	2199	-22800	-64	-65	2199	21.8	649	177	37	717945
ABalapaaaa:137	ABalapaaaa	137	2201	-22798	-10	-5	2201	24.7	657	182	31	402022
ABalapaaap:137	ABalapaaap	137	2180	-22819	-51	-47	2180	18.2	637	161	35	568126
ABalapaap:96	ABalapaap	96	2269	-22730	-35	-39	2269	21.2	622	139	39	724314
ABalapaapa:132	ABalapaapa	132	2175	-22824	-24	-20	2175	23.7	652	137	33	481588
ABalapaapp:132	ABalapaapp	132	2233	-22766	-12	-6	2233	20.3	625	119	32	430586
ABalapap:68	ABalapap	68	2298	-22701	-96	-98	2298	16.4	589	224	44	769658
ABalapapa:94	ABalapapa	94	2265	-22734	-62	-65	2265	17.5	611	179	37	666054
ABalapapaa:132	ABalapapaa	132	2247	-22752	28	32	2247	15.2	627	199	30	414442
ABalapapap:132	ABalapapap	132	2224	-22775	-9	-13	2224	13.4	607	167	35	509732
ABalapapp:94	ABalapapp	94	2294	-22705	-57	-51	2294	16.0	555	150	40	642230
ABalapappa:128	ABalapappa	128	2218	-22781	-25	-25	2218	16.9	578	137	33	430915
ABalapappp:128	ABalapappp	128	2247	-22752	-27	-20	2247	15.3	528	128	32	382685
ABalapp:45	ABalapp	45	2273	-22726	-160	-161	2273	28.2	572	188	50	1024175
ABalappa:69	ABalappa	69	2283	-22716	-102	-106	2283	24.1	563	220	43	745596
ABalappaa:98	ABalappaa	98	2220	-22779	-62	-66	2220	22.4	638	218	36	665933
ABalappaaa:143	ABalappaaa	143	2237	-22762	-2	-7	2237	27.2	655	218	30	369516
ABalappaap:143	ABalappaap	143	2185	-22814	-74	-81	2185	21.2	628	212	32	429207
ABalappap:98	ABalappap	98	2256	-22743	-72	-78	2256	19.8	606	230	38	691845
ABalappapa:133	ABalappapa	133	2180	-22819	-81	-83	2180	28.2	636	249	30	364367
ABalappapp:133	ABalappapp	133	2244	-22755	-34	-36	2244	22.4	609	257	36	606640
ABalappp:69	ABalappp	69	2292	-22708	-90	-90	2292	21.4	495	190	45	578004
ABalapppa:94	ABalapppa	94	2282	-22717	-67	-73	2282	18.1	558	233	39	668268
ABalapppaa:130	ABalapppaa	130	2279	-22720	16	6	2279	19.1	593	237	35	568639
ABalapppap:130	ABalapppap	130	2262	-22737	-6	3	2262	17.6	558	248	34	496738
ABalapppp:94	ABalapppp	94	2296	-22703	-61	-66	2296	19.6	494	245	39	587149
ABalappppa:130	ABalappppa	130	2611	-22388	315	308	2611	19.8	524	261	31	369893
ABalappppp:130	ABalappppp	130	2636	-22364	312	315	2636	17.3	480	271	33	426300
ABalp:14	ABalp	14	2246	-22753	-193	-193	2246	31.0	573	117	66	647888
ABalpa:26	ABalpa	26	2267	-22732	-214	-214	2267	32.1	606	100	60	795559
ABalpaa:44	ABalpaa	44	2264	-22735	-154	-155	2264	27.8	641	117	52	1103829
ABalpaaa:66	ABalpaaa	66	2271	-22728	-150	-153	2271	37.1	652	147	43	728762
ABalpaaaa:94	ABalpaaaa	94	2253	-22746	-91	-97	2253	49.0	620	165	35	347328
ABalpaaaaa:134	ABalpaaaaa	134	2197	-22802	-47	-45	2197	52.3	612	146	31	197055
ABalpaaaap:134	ABalpaaaap	134	2210	-22789	-36	-49	2210	53.5	571	130	28	142045
ABalpaaap:94	ABalpaaap	94	2287	-22712	-29	-35	2287	47.1	598	127	35	353434
ABalpaaapa:132	ABalpaaapa	132	2140	-22859	-83	-81	2140	41.6	588	112	29	216632
ABalpaaapp:132	ABalpaaapp	132	2190	-22809	-35	-40	2190	44.8	552	121	28	196385
ABalpaap:66	ABalpaap	66	2296	-22703	-102	-104	2296	26.8	618	138	45	823716
ABalpaapa:91	ABalpaapa	91	2310	-22689	-89	-91	2310	36.1	641	137	41	642650
ABalpaapaa:122	ABalpaapaa	122	2181	-22818	-26	-27	2181	44.7	643	170	32	327624
ABalpaapap:122	ABalpaapap	122	2171	-22828	-77	-80	2171	46.3	614	132	34	319180
ABalpaapp:91	ABalpaapp	91	2215	-22784	-109	-115	2215	38.7	600	99	37	527109
ABalpaappa:129	ABalpaappa	129	2199	-22800	-25	-28	2199	44.0	636	101	30	273102
ABalpaappp:129	ABalpaappp	129	2184	-22815	-37	-42	2184	42.4	604	78	31	295412
ABalpap:44	ABalpap	44	2263	-22736	-222	-224	2263	35.0	571	70	53	1185635
ABalpapa:65	ABalpapa	65	2266	-22733	-156	-158	2266	38.2	614	91	45	795210
ABalpapaa:91	ABalpapaa	91	2267	-22732	-57	-62	2267	46.7	597	98	37	450722
ABalpapaaa:127	ABalpapaaa	127	2171	-22828	-46	-48	2171	49.9	591	103	32	245507
ABalpapaap:127	ABalpapaap	127	2214	-22785	-60	-84	2214	54.3	550	108	32	221124
ABalpapap:91	ABalpapap	91	2262	-22737	-65	-68	2262	47.4	548	90	37	429410
ABalpapapa:129	ABalpapapa	129	2209	-22790	-50	-53	2209	51.7	524	73	33	236827
ABalpapapp:129	ABalpapapp	129	2176	-22823	-53	-58	2176	50.5	481	67	33	264532
ABalpapp:65	ABalpapp	65	2273	-22726	-154	-157	2273	36.6	547	59	46	798502
ABalpappa:90	ABalpappa	90	2279	-22720	-77	-85	2279	49.8	533	113	36	347955
ABalpappaa:121	ABalpappaa	121	2139	-22860	-93	-105	2139	50.6	535	121	31	234421
ABalpappap:121	ABalpappap	121	2198	-22801	-56	-63	2198	52.0	493	120	32	214416
ABalpappp:90	ABalpappp	90	2295	-22704	-95	-99	2295	49.7	484	106	39	414898
ABalpapppa:122	ABalpapppa	122	2163	-22836	-89	-97	2163	44.2	511	116	31	270128
ABalpapppp:122	ABalpapppp	122	2203	-22796	-57	-57	2203	46.1	463	114	36	343861
ABalpp:26	ABalpp	26	2325	-22674	-128	-128	2325	17.9	517	87	58	515537
ABalppa:45	ABalppa	45	2317	-22682	-113	-113	2317	17.5	574	70	51	1004299
ABalppaa:66	ABalppaa	66	2281	-22718	-107	-106	2281	26.6	640	84	42	794395
ABalppaaa:98	ABalppaaa	98	2296	-22703	42	43	2296	32.6	627	85	37	566302
ABalppaaaa:135	ABalppaaaa	135	2219	-22780	12	22	2219	31.5	651	128	29	306717
ABalppaaap:135	ABalppaaap	135	2273	-22726	56	53	2273	31.5	635	94	33	358715
ABalppaap:98	ABalppaap	98	2265	-22734	-32	-28	2265	30.6	602	53	36	548465
ABalppaapa:138	ABalppaapa	138	2208	-22791	-17	-2	2208	34.4	626	68	30	306928
ABalppaapp:138	ABalppaapp	138	2264	-22735	39	35	2264	31.8	598	60	31	315697
ABalppap:66	ABalppap	66	2287	-22712	-138	-142	2287	24.5	581	77	45	811149
ABalppapa:92	ABalppapa	92	2297	-22702	-36	-46	2297	39.4	565	71	35	446841
ABalppapaa:128	ABalppapaa	128	2215	-22784	3	14	2215	45.3	575	73	30	251427
ABalppapap:128	ABalppapap	128	2301	-22698	45	41	2301	47.2	544	51	31	243344
ABalppapp:92	ABalppapp	92	2306	-22693	-64	-70	2306	39.7	518	68	38	486073
ABalppappa:124	ABalppappa	124	2311	-22688	75	66	2311	43.2	537	75	32	293355
ABalppappp:124	ABalppappp	124	2268	-22731	24	16	2268	42.2	500	50	33	312069
ABalppp:45	ABalppp	45	2314	-22685	-175	-180	2314	26.2	493	59	52	1124601
ABalpppa:66	ABalpppa	66	2274	-22725	-131	-133	2274	24.7	557	122	45	738255
ABalpppaa:92	ABalpppaa	92	2319	-22680	0	0	2319	24.5	607	104	37	614309
ABalpppaaa:132	ABalpppaaa	132	2306	-22693	58	58	2306	25.1	646	80	33	403969
ABalpppaap:132	ABalpppaap	132	2289	-22710	5	60	2289	23.3	612	74	31	366874
ABalpppap:92	ABalpppap	92	2337	-22662	-53	-55	2337	22.7	563	77	38	625127
ABalpppapa:126	ABalpppapa	126	2290	-22709	-9	10	2290	25.4	590	51	33	437323
ABalpppapp:126	ABalpppapp	126	2267	-22732	-150	-70	2267	18.5	565	53	33	394539
ABalpppp:66	ABalpppp	66	2275	-22724	-131	-132	2275	27.7	482	102	46	743713
ABalppppa:91	ABalppppa	91	2558	-22441	175	165	2558	19.4	537	105	39	627517
ABalppppaa:127	ABalppppaa	127	3337	-21662	905	917	3337	22.1	588	95	32	402769
ABalppppap:127	ABalppppap	127	3363	-21637	853	907	3363	17.3	553	92	32	381113
ABalppppp:91	ABalppppp	91	2500	-22499	86	79	2500	22.4	475	82	40	595006
ABalpppppa:121	ABalpppppa	121	3836	-21163	1268	1296	3836	20.9	530	69	32	407082
ABalpppppp:121	ABalpppppp	121	3288	-21711	787	815	3288	22.8	484	63	36	500649
ABar:4	ABar	4	2218	-22781	-231	-231	2218	35.2	508	284	71	925934
ABara:14	ABara	14	2250	-22749	-188	-188	2250	42.0	504	258	65	544645
ABaraa:26	ABaraa	26	2238	-22761	-227	-228	2238	45.8	561	225	58	641023
ABaraaa:44	ABaraaa	44	2279	-22720	-140	-140	2279	42.4	591	239	50	1145191
ABaraaaa:66	ABaraaaa	66	2289	-22710	-86	-89	2289	43.2	608	221	42	745484
ABaraaaaa:96	ABaraaaaa	96	2246	-22753	-34	-43	2246	44.2	622	207	36	530552
ABaraaaaaa:136	ABaraaaaaa	136	2237	-22762	41	34	2237	45.8	631	204	30	305011
ABaraaaaap:136	ABaraaaaap	136	2240	-22759	34	26	2240	45.2	590	213	29	292951
ABaraaaap:96	ABaraaaap	96	2217	-22782	-53	-56	2217	39.0	585	191	34	500488
ABaraaaapa:143	ABaraaaapa	143	2210	-22789	-10	-26	2210	38.8	614	198	29	341026
ABaraaaapp:143	ABaraaaapp	143	2161	-22838	-88	-93	2161	32.5	583	184	30	351579
ABaraaap:66	ABaraaap	66	2285	-22714	-115	-124	2285	42.1	549	246	45	825986
ABaraaapa:92	ABaraaapa	92	2261	-22738	-93	-98	2261	48.6	577	221	39	527166
ABaraaapaa:125	ABaraaapaa	125	2172	-22827	-53	-50	2172	49.9	609	189	31	299324
ABaraaapap:125	ABaraaapap	125	2264	-22735	16	6	2264	48.1	570	188	32	279858
ABaraaapp:92	ABaraaapp	92	2279	-22720	-152	-157	2279	52.0	530	237	37	438331
ABaraaappa:132	ABaraaappa	132	2222	-22778	-47	-52	2222	53.0	569	218	31	249657
ABaraaappp:132	ABaraaappp	132	2236	-22763	-1	8	2236	51.8	532	215	29	207238
ABaraap:44	ABaraap	44	2264	-22735	-180	-181	2264	47.8	517	205	52	1000114
ABaraapa:64	ABaraapa	64	2309	-22690	-139	-141	2309	49.6	558	198	44	656025
ABaraapaa:92	ABaraapaa	92	2330	-22669	-11	-17	2330	44.9	590	157	37	514866
ABaraapaaa:127	ABaraapaaa	127	2227	-22772	8	1	2227	41.3	615	170	30	359437
ABaraapaap:127	ABaraapaap	127	2216	-22783	-5	-7	2216	38.0	578	151	32	345591
ABaraapap:92	ABaraapap	92	2265	-22734	-79	-82	2265	44.7	540	153	38	534062
ABaraapapa:127	ABaraapapa	127	2156	-22843	-76	-79	2156	38.0	541	146	33	384999
ABaraapapp:127	ABaraapapp	127	2188	-22811	-56	-59	2188	36.7	505	161	30	355795
ABaraapp:64	ABaraapp	64	2311	-22688	-156	-161	2311	50.9	496	162	45	640006
ABaraappa:90	ABaraappa	90	2288	-22711	-59	-67	2288	47.0	524	179	37	484494
ABaraappaa:124	ABaraappaa	124	2227	-22772	12	13	2227	39.7	580	216	30	333166
ABaraappap:124	ABaraappap	124	2191	-22808	-54	-55	2191	40.4	546	198	31	332319
ABaraappp:90	ABaraappp	90	2267	-22732	-55	-54	2267	45.4	475	184	38	524666
ABaraapppa:125	ABaraapppa	125	2164	-22835	-72	-70	2164	41.2	506	201	32	326469
ABaraapppp:125	ABaraapppp	125	2204	-22795	-53	-46	2204	37.4	468	202	31	318165
ABarap:26	ABarap	26	2284	-22715	-194	-195	2284	44.1	485	274	58	632559
ABarapa:43	ABarapa	43	2273	-22726	-170	-171	2273	42.4	517	280	52	1133361
ABarapaa:64	ABarapaa	64	2291	-22708	-146	-156	2291	48.8	521	255	44	620351
ABarapaaa:92	ABarapaaa	92	2304	-22695	-133	-148	2304	53.6	551	189	37	396988
ABarapaaaa:130	ABarapaaaa	130	2174	-22825	-70	-84	2174	53.0	553	157	31	213101
ABarapaaap:130	ABarapaaap	130	2231	-22768	-55	-83	2231	54.5	519	153	30	189528
ABarapaap:92	ABarapaap	92	2273	-22726	-103	-114	2273	51.6	510	192	35	364523
ABarapaapa:127	ABarapaapa	127	2184	-22815	-28	-24	2184	49.5	537	182	29	224541
ABarapaapp:127	ABarapaapp	127	2200	-22799	-49	-48	2200	46.6	505	166	31	251535
ABarapap:64	ABarapap	64	2276	-22723	-174	-181	2276	49.5	454	240	45	604615
ABarapapa:90	ABarapapa	90	2336	-22663	-128	-146	2336	53.2	471	196	37	377982
ABarapapaa:124	ABarapapaa	124	2216	-22783	-58	-66	2216	54.2	490	156	30	212974
ABarapapap:124	ABarapapap	124	2216	-22783	-103	-114	2216	54.4	450	145	32	225709
ABarapapp:90	ABarapapp	90	2291	-22708	-128	-131	2291	50.7	426	209	39	423378
ABarapappa:120	ABarapappa	120	2207	-22792	-55	-62	2207	49.3	473	192	30	248012
ABarapappp:120	ABarapappp	120	2228	-22771	-85	-66	2228	49.8	426	163	39	368580
ABarapp:43	ABarapp	43	2303	-22696	-166	-168	2303	47.6	431	258	51	912313
ABarappa:65	ABarappa	65	2309	-22690	-104	-110	2309	48.7	417	268	43	586426
ABarappaa:92	ABarappaa	92	2292	-22707	-151	-166	2292	52.5	475	238	38	388072
ABarappaaa:132	ABarappaaa	132	2227	-22772	-75	-88	2227	54.4	502	196	29	160299
ABarappaap:132	ABarappaap	132	2234	-22765	-110	-124	2234	54.2	459	194	30	186043
ABarappap:92	ABarappap	92	2309	-22690	-147	-164	2309	52.4	414	251	37	357311
ABarappapa:128	ABarappapa	128	2250	-22750	-142	-140	2250	54.1	435	226	33	203737
ABarappapp:128	ABarappapp	128	2309	-22690	-144	-168	2309	55.2	390	214	32	198478
ABarappp:65	ABarappp	65	2267	-22732	-109	-115	2267	42.0	376	254	43	668378
ABarapppa:91	ABarapppa	91	2303	-22696	-43	-44	2303	46.9	472	267	36	382218
ABarapppaa:127	ABarapppaa	127	2380	-22619	150	150	2380	51.4	530	248	30	198033
ABarapppap:127	ABarapppap	127	2412	-22587	120	112	2412	53.0	491	231	29	167549
ABarapppp:91	ABarapppp	91	2309	-22690	-30	-34	2309	45.2	418	275	36	424568
ABarappppa:125	ABarappppa	125	2389	-22610	7	1	2389	54.1	472	252	31	204693
ABarappppp:125	ABarappppp	125	2463	-22536	129	125	2463	50.3	432	254	29	178356
ABarp:14	ABarp	14	2258	-22741	-136	-136	2258	21.0	430	301	67	500654
ABarpa:26	ABarpa	26	2275	-22724	-152	-152	2275	23.1	508	297	60	645172
ABarpaa:45	ABarpaa	45	2274	-22725	-119	-119	2274	18.7	551	273	52	925849
ABarpaaa:65	ABarpaaa	65	2241	-22758	-125	-126	2241	23.0	567	270	44	752324
ABarpaaaa:94	ABarpaaaa	94	2316	-22683	-19	-20	2316	8.8	603	209	39	659591
ABarpaaaaa:131	ABarpaaaaa	131	2190	-22809	-53	-50	2190	10.9	592	224	33	413031
ABarpaaaap:131	ABarpaaaap	131	2248	-22751	-44	-53	2248	6.8	571	189	30	299799
ABarpaaap:94	ABarpaaap	94	2303	-22696	-8	-11	2303	6.1	554	206	36	441801
ABarpaaapa:133	ABarpaaapa	133	2203	-22796	-45	-42	2203	8.6	551	214	32	327004
ABarpaaapp:133	ABarpaaapp	133	2246	-22753	10	-1	2246	8.9	514	209	30	262927
ABarpaap:65	ABarpaap	65	2282	-22717	-98	-99	2282	15.7	512	269	47	671348
ABarpaapa:89	ABarpaapa	89	2293	-22706	-68	-70	2293	7.1	510	210	39	413533
ABarpaapaa:122	ABarpaapaa	122	2191	-22808	-43	-51	2191	9.0	495	202	30	279882
ABarpaapap:122	ABarpaapap	122	2238	-22761	-15	-16	2238	7.2	447	186	35	255386
ABarpaapp:89	ABarpaapp	89	2311	-22689	-63	-66	2311	8.3	455	233	41	378001
ABarpaappa:121	ABarpaappa	121	2214	-22785	-23	-24	2214	7.4	416	222	34	202849
ABarpaappp:121	ABarpaappp	121	2253	-22746	8	6	2253	7.0	372	201	33	161879
ABarpap:45	ABarpap	45	2264	-22735	-141	-141	2264	30.6	477	258	52	933144
ABarpapa:65	ABarpapa	65	2257	-22742	-124	-126	2257	29.5	492	262	46	768400
ABarpapaa:91	ABarpapaa	91	2254	-22745	-95	-98	2254	12.1	553	265	39	617585
ABarpapaaa:130	ABarpapaaa	130	2175	-22825	-77	-85	2175	11.5	564	258	33	420199
ABarpapaap:130	ABarpapaap	130	2205	-22794	-53	-50	2205	11.1	522	262	33	410829
ABarpapap:91	ABarpapap	91	2277	-22722	-77	-77	2277	11.0	505	265	38	489402
ABarpapapa:129	ABarpapapa	129	2291	-22708	29	21	2291	8.7	498	242	31	290827
ABarpapapp:129	ABarpapapp	129	2272	-22727	0	0	2272	8.9	457	240	31	233158
ABarpapp:65	ABarpapp	65	2293	-22706	-93	-95	2293	24.3	424	261	46	656711
ABarpappa:92	ABarpappa	92	2291	-22708	-65	-69	2291	12.0	466	283	38	585811
ABarpappaa:132	ABarpappaa	132	2229	-22770	-48	-50	2229	8.2	472	278	30	309110
ABarpappap:132	ABarpappap	132	2190	-22809	-93	-86	2190	12.1	439	277	34	373193
ABarpappp:92	ABarpappp	92	2332	-22667	-40	-43	2332	14.1	414	283	41	611562
ABarpapppa:126	ABarpapppa	126	2288	-22711	22	13	2288	19.3	439	288	33	407985
ABarpapppp:126	ABarpapppp	126	2276	-22723	-16	-16	2276	19.7	390	284	37	438241
ABarpp:26	ABarpp	26	2359	-22640	-98	-98	2359	17.6	387	291	59	491738
ABarppa:45	ABarppa	45	2350	-22649	-57	-57	2350	13.0	454	283	53	770711
ABarppaa:65	ABarppaa	65	2310	-22689	-82	-84	2310	15.1	444	269	45	569449
ABarppaaa:95	ABarppaaa	95	2273	-22726	-51	-55	2273	6.0	415	188	37	262709
ABarppaaaa:135	ABarppaaaa	135	2371	-22628	87	86	2371	5.5	398	155	30	153426
ABarppaaap:135	ABarppaaap	135	2293	-22707	-39	-41	2293	7.5	354	131	33	167843
ABarppaap:95	ABarppaap	95	2293	-22706	-57	-57	2293	7.7	369	168	38	248117
ABarppaapa:129	ABarppaapa	129	2242	-22758	-27	-28	2242	7.5	314	122	30	153065
ABarppaapp:129	ABarppaapp	129	2243	-22756	-18	-16	2243	7.4	334	175	33	154031
ABarppap:65	ABarppap	65	2312	-22687	-67	-67	2312	15.0	402	225	46	484943
ABarppapa:94	ABarppapa	94	2324	-22675	-2	-7	2324	10.3	348	123	39	316239
ABarppapaa:137	ABarppapaa	137	2315	-22685	-21	-22	2315	8.3	352	82	33	239010
ABarppapap:137	ABarppapap	137	2302	-22697	17	20	2302	9.8	305	68	34	286850
ABarppapp:94	ABarppapp	94	2328	-22671	8	9	2328	14.3	292	110	39	376974
ABarppappa:135	ABarppappa	135	2402	-22597	105	112	2402	10.6	266	94	32	235564
ABarppappp:135	ABarppappp	135	2386	-22613	98	111	2386	15.0	211	86	34	325516
ABarppp:45	ABarppp	45	2323	-22676	-97	-98	2323	24.2	378	283	52	909712
ABarpppa:66	ABarpppa	66	2334	-22665	-36	-40	2334	21.8	368	266	44	591087
ABarpppaa:94	ABarpppaa	94	2373	-22626	35	34	2373	7.5	385	269	39	487601
ABarpppaaa:137	ABarpppaaa	137	2447	-22552	173	173	2447	7.7	388	267	30	228098
ABarpppaap:137	ABarpppaap	137	2434	-22565	127	134	2434	14.9	348	281	35	373734
ABarpppap:94	ABarpppap	94	2324	-22675	-19	-20	2324	11.8	339	255	39	441691
ABarpppapa:131	ABarpppapa	131	2319	-22680	35	34	2319	7.9	337	254	36	275434
ABarpppapp:131	ABarpppapp	131	2317	-22682	23	22	2317	15.9	289	262	33	306328
ABarpppp:66	ABarpppp	66	2324	-22675	-68	-68	2324	20.5	307	228	45	563184
ABarppppa:96	ABarppppa	96	2519	-22480	158	156	2519	18.3	298	259	39	525234
ABarppppaa:135	ABarppppaa	135	3315	-21684	971	969	3315	21.0	316	293	33	379904
ABarppppap:135	ABarppppap	135	3109	-21890	759	774	3109	24.8	261	281	34	395831
ABarppppp:96	ABarppppp	96	2559	-22440	185	185	2559	19.1	236	237	42	590039
ABarpppppa:136	ABarpppppa	136	3293	-21707	901	930	3293	22.9	226	260	34	387748
ABarpppppp:136	ABarpppppp	136	3445	-21554	996	999	3445	27.6	171	227	34	430169
ABp:2	ABp	2	2301	-22699	-113	-113	2301	35.5	373	276	62	207479
ABpl:4	ABpl	4	2311	-22688	-70	-70	2311	15.4	403	201	71	450830
ABpla:14	ABpla	14	2312	-22687	-82	-82	2312	9.8	512	195	66	332895
ABplaa:26	ABplaa	26	2328	-22671	-89	-90	2328	10.3	558	197	60	439989
ABplaaa:44	ABplaaa	44	2332	-22667	-83	-83	2332	7.0	585	202	52	776708
ABplaaaa:65	ABplaaaa	65	2259	-22740	-122	-122	2259	8.5	610	182	44	756747
ABplaaaaa:92	ABplaaaaa	92	2305	-22694	-56	-58	2305	6.7	594	157	39	677405
ABplaaaaaa:128	ABplaaaaaa	128	2263	-22736	-3	-4	2263	5.1	594	159	31	410433
ABplaaaaap:128	ABplaaaaap	128	2200	-22799	-40	-45	2200	7.2	552	152	32	382685
ABplaaaap:92	ABplaaaap	92	2277	-22722	-70	-73	2277	6.3	539	155	37	480725
ABplaaaapa:128	ABplaaaapa	128	2216	-22784	-17	-26	2216	8.0	516	163	30	309166
ABplaaaapp:128	ABplaaaapp	128	2233	-22766	-28	-28	2233	6.2	480	154	31	258432
ABplaaap:65	ABplaaap	65	2301	-22698	-54	-54	2301	9.3	541	202	45	570967
ABplaaapa:93	ABplaaapa	93	2328	-22671	6	1	2328	6.4	494	139	36	446726
ABplaaapaa:136	ABplaaapaa	136	2324	-22675	43	32	2324	7.2	506	121	30	339017
ABplaaapap:136	ABplaaapap	136	2307	-22692	-5	-3	2307	7.0	471	110	32	339945
ABplaaapp:93	ABplaaapp	93	2260	-22739	-62	-63	2260	9.2	441	143	40	442379
ABplaaappa:131	ABplaaappa	131	2386	-22613	112	111	2386	9.7	438	102	33	367197
ABplaaappp:131	ABplaaappp	131	2378	-22621	48	59	2378	9.4	400	107	34	310922
ABplaap:44	ABplaap	44	2264	-22735	-131	-131	2264	16.4	528	140	52	827005
ABplaapa:64	ABplaapa	64	2313	-22686	-61	-64	2313	9.7	575	132	46	712196
ABplaapaa:91	ABplaapaa	91	2312	-22687	-22	-23	2312	9.2	564	93	41	775263
ABplaapaaa:127	ABplaapaaa	127	2197	-22802	-20	-20	2197	8.1	589	122	33	510120
ABplaapaap:127	ABplaapaap	127	2253	-22746	-12	-18	2253	7.1	552	100	35	526864
ABplaapap:91	ABplaapap	91	2283	-22716	-97	-94	2283	8.5	512	90	39	590970
ABplaapapa:124	ABplaapapa	124	2246	-22753	-134	-86	2246	10.2	526	79	33	481609
ABplaapapp:124	ABplaapapp	124	2264	-22735	-68	-48	2264	14.0	490	89	35	477475
ABplaapp:64	ABplaapp	64	2298	-22701	-67	-67	2298	13.3	500	130	47	591316
ABplaappa:89	ABplaappa	89	2749	-22250	317	311	2749	11.9	485	60	40	673861
ABplaappaa:126	ABplaappaa	126	4253	-20746	1686	1697	4253	13.7	532	46	31	413386
ABplaappap:126	ABplaappap	126	3594	-21405	1033	1052	3594	14.0	478	43	34	462131
ABplaappp:89	ABplaappp	89	2639	-22361	239	238	2639	15.5	425	55	45	806159
ABplaapppa:125	ABplaapppa	125	4579	-20420	1893	1993	4579	19.5	441	33	36	576560
ABplaapppp:125	ABplaapppp	125	4816	-20183	2036	2196	4816	19.6	387	26	37	556570
ABplap:26	ABplap	26	2340	-22659	-58	-58	2340	11.9	453	186	58	285939
ABplapa:43	ABplapa	43	2346	-22653	-34	-34	2346	9.8	495	207	51	530092
ABplapaa:64	ABplapaa	64	2329	-22670	-33	-35	2329	5.4	498	200	43	398483
ABplapaaa:92	ABplapaaa	92	2303	-22696	-50	-52	2303	7.0	451	93	37	372341
ABplapaaaa:128	ABplapaaaa	128	2237	-22762	-124	-110	2237	10.6	445	69	30	275691
ABplapaaap:128	ABplapaaap	128	2205	-22794	-115	-112	2205	9.8	406	61	32	279321
ABplapaap:92	ABplapaap	92	2306	-22693	-27	-26	2306	8.0	394	95	38	343197
ABplapaapa:131	ABplapaapa	131	2233	-22766	-97	-100	2233	11.2	379	47	31	300927
ABplapaapp:131	ABplapaapp	131	2210	-22789	-53	-49	2210	14.0	342	40	34	313963
ABplapap:64	ABplapap	64	2303	-22696	-56	-57	2303	9.0	446	186	45	393615
ABplapapa:89	ABplapapa	89	2341	-22658	-12	-14	2341	8.8	348	78	40	396793
ABplapapaa:126	ABplapapaa	126	2454	-22545	157	163	2454	11.1	270	57	35	366625
ABplapapap:126	ABplapapap	126	2566	-22434	264	285	2566	15.9	233	49	34	404142
ABplapapp:89	ABplapapp	89	2358	-22641	18	17	2358	15.2	288	66	39	456420
ABplapappa:123	ABplapappa	123	2535	-22464	231	240	2535	20.3	212	60	35	394609
ABplapappp:123	ABplapappp	123	2585	-22414	247	268	2585	29.0	203	41	34	411544
ABplapp:43	ABplapp	43	2314	-22685	-52	-51	2314	13.1	429	138	51	559451
ABplappa:64	ABplappa	64	2308	-22691	-55	-56	2308	10.1	425	111	46	554855
ABplappaa:92	ABplappaa	92	2311	-22688	-57	-46	2311	18.8	369	34	42	719977
ABplappaaa:128	ABplappaaa	128	2379	-22620	-107	-35	2379	25.1	352	17	35	451204
ABplappaap:128	ABplappaap	128	2329	-22670	13	24	2329	26.4	309	22	33	430755
ABplappap:92	ABplappap	92	2369	-22630	-15	-13	2369	18.5	316	33	40	689562
ABplappapa:129	ABplappapa	129	2322	-22677	37	39	2322	17.4	301	42	34	429007
ABplappapp:129	ABplappapp	129	2380	-22619	71	78	2380	24.1	256	30	34	493625
ABplappp:64	ABplappp	64	2311	-22688	-55	-54	2311	13.2	351	91	44	540901
ABplapppa:94	ABplapppa	94	2719	-22280	313	333	2719	25.9	282	31	38	656801
ABplapppaa:135	ABplapppaa	135	3514	-21485	1019	1079	3514	33.1	285	36	31	380651
ABplapppap:135	ABplapppap	135	3297	-21702	701	833	3297	35.0	250	39	31	320807
ABplapppp:94	ABplapppp	94	2805	-22195	337	395	2805	29.4	241	21	39	630951
ABplappppa:136	ABplappppa	136	4198	-20801	1627	1720	4198	36.3	218	29	31	373161
ABplappppp:136	ABplappppp	136	3960	-21039	1504	1512	3960	42.8	205	64	31	313660
ABplp:14	ABplp	14	2292	-22707	-106	-106	2292	17.1	401	98	65	379219
ABplpa:26	ABplpa	26	2327	-22672	-109	-110	2327	17.9	415	68	59	507950
ABplpaa:44	ABplpaa	44	2338	-22661	-81	-82	2338	11.4	463	67	52	774026
ABplpaaa:65	ABplpaaa	65	2295	-22704	-99	-103	2295	14.7	555	60	45	762636
ABplpaaaa:92	ABplpaaaa	92	2246	-22753	-115	-119	2246	29.8	560	44	38	659289
ABplpaaaaa:126	ABplpaaaaa	126	2202	-22797	-37	-38	2202	37.2	566	65	32	352300
ABplpaaaap:126	ABplpaaaap	126	2203	-22796	-46	-46	2203	37.5	530	46	32	356525
ABplpaaap:92	ABplpaaap	92	2317	-22682	-53	-69	2317	30.5	512	29	38	606968
ABplpaaapa:126	ABplpaaapa	126	2213	-22786	-42	-36	2213	34.8	511	38	30	348895
ABplpaaapp:126	ABplpaaapp	126	2239	-22761	-25	-39	2239	34.9	484	16	31	319476
ABplpaap:65	ABplpaap	65	2295	-22704	-69	-75	2295	13.4	494	64	45	624504
ABplpaapa:90	ABplpaapa	90	2273	-22726	-121	-117	2273	21.1	526	38	40	721927
ABplpaapaa:126	ABplpaapaa	126	2204	-22795	-60	-63	2204	29.7	558	49	32	398780
ABplpaapap:126	ABplpaapap	126	2262	-22737	-80	-72	2262	27.8	518	37	33	428476
ABplpaapp:90	ABplpaapp	90	2278	-22721	-99	-107	2278	23.9	463	29	40	704925
ABplpaappa:124	ABplpaappa	124	2272	-22727	-113	-95	2272	28.5	479	35	34	473090
ABplpaappp:124	ABplpaappp	124	2233	-22766	-80	-82	2233	29.8	440	23	33	416711
ABplpap:44	ABplpap	44	2280	-22719	-137	-140	2280	22.1	376	46	53	1045986
ABplpapa:65	ABplpapa	65	2311	-22688	-99	-101	2311	24.9	477	41	45	853985
ABplpapaa:91	ABplpapaa	91	2255	-22744	-56	-64	2255	42.2	491	48	37	517391
ABplpapaaa:130	ABplpapaaa	130	2191	-22808	-48	-48	2191	44.0	474	70	30	254046
ABplpapaap:130	ABplpapaap	130	2229	-22770	-38	-46	2229	43.6	434	57	31	292594
ABplpapap:91	ABplpapap	91	2277	-22722	-80	-90	2277	43.8	451	43	38	550792
ABplpapapa:128	ABplpapapa	128	2204	-22795	-29	-28	2204	50.1	421	62	32	270245
ABplpapapp:128	ABplpapapp	128	2256	-22743	-10	-7	2256	51.1	379	72	30	216320
ABplpapp:65	ABplpapp	65	2279	-22720	-104	-114	2279	27.3	405	29	46	928949
ABplpappa:90	ABplpappa	90	2317	-22682	-71	-74	2317	48.6	435	61	41	547846
ABplpappaa:122	ABplpappaa	122	2216	-22784	-71	-82	2216	53.4	439	100	38	328366
ABplpappap:122	ABplpappap	122	2215	-22784	-48	-30	2215	49.8	395	101	29	239395
ABplpappp:90	ABplpappp	90	2316	-22684	-36	-37	2316	47.9	377	60	38	503042
ABplpapppa:129	ABplpapppa	129	2438	-22561	97	98	2438	53.1	365	109	33	267012
ABplpapppp:129	ABplpapppp	129	2324	-22675	-9	3	2324	53.2	317	103	31	217332
ABplpp:26	ABplpp	26	2351	-22648	-83	-84	2351	16.4	320	81	57	366795
ABplppa:44	ABplppa	44	2346	-22653	-38	-38	2346	8.7	367	89	49	520429
ABplppaa:66	ABplppaa	66	2297	-22702	-75	-83	2297	14.1	448	54	43	646128
ABplppaaa:94	ABplppaaa	94	2261	-22739	-78	-84	2261	34.1	455	28	37	582271
ABplppaaaa:135	ABplppaaaa	135	2191	-22808	-75	-74	2191	38.7	467	49	30	279369
ABplppaaap:135	ABplppaaap	135	2256	-22743	-58	-17	2256	36.2	441	38	30	325596
ABplppaap:94	ABplppaap	94	2295	-22704	-29	-33	2295	37.8	412	35	38	566546
ABplppaapa:133	ABplppaapa	133	2242	-22758	-29	-34	2242	44.9	399	46	30	251990
ABplppaapp:133	ABplppaapp	133	2227	-22772	-2	-1	2227	45.4	363	41	30	254053
ABplppap:66	ABplppap	66	2296	-22703	-69	-73	2296	17.2	391	61	43	632237
ABplppapa:92	ABplppapa	92	2337	-22662	-25	-30	2337	31.1	403	40	38	625879
ABplppapaa:131	ABplppapaa	131	2473	-22527	153	157	2473	37.3	419	30	33	364010
ABplppapap:131	ABplppapap	131	2511	-22488	122	151	2511	35.4	382	20	32	314178
ABplppapp:92	ABplppapp	92	2382	-22617	25	24	2382	31.2	343	40	37	624907
ABplppappa:136	ABplppappa	136	2725	-22274	358	393	2725	37.2	350	19	33	335231
ABplppappp:136	ABplppappp	136	2770	-22229	371	445	2770	37.8	306	27	33	406621
ABplppp:44	ABplppp	44	2336	-22663	-87	-86	2336	17.9	293	46	51	875352
ABplpppa:65	ABplpppa	65	2275	-22724	-92	-111	2275	20.3	353	28	44	804608
ABplpppaa:92	ABplpppaa	92	2265	-22734	-91	-116	2265	34.1	360	16	39	580390
ABplpppaaa:128	ABplpppaaa	128	2224	-22775	-57	-41	2224	43.3	332	36	31	311765
ABplpppaap:128	ABplpppaap	128	2305	-22694	-44	-19	2305	41.3	290	37	32	344869
ABplpppap:92	ABplpppap	92	2307	-22692	-73	-92	2307	34.3	306	18	40	600077
ABplpppapa:128	ABplpppapa	128	2325	-22674	13	29	2325	44.3	257	59	33	308634
ABplpppapp:128	ABplpppapp	128	2392	-22607	17	64	2392	46.1	225	78	29	264433
ABplpppp:65	ABplpppp	65	2297	-22702	-87	-105	2297	27.0	305	23	47	903016
ABplppppa:91	ABplppppa	91	2351	-22648	-18	-20	2351	42.0	350	41	39	600298
ABplppppaa:127	ABplppppaa	127	2528	-22471	229	235	2528	48.8	344	64	30	244087
ABplppppap:127	ABplppppap	127	2614	-22386	291	305	2614	47.6	305	66	33	292768
ABplppppp:91	ABplppppp	91	2390	-22609	14	11	2390	46.4	298	47	40	600289
ABplpppppa:129	ABplpppppa	129	2952	-22047	577	581	2952	49.6	282	99	31	243063
ABplpppppp:129	ABplpppppp	129	3083	-21916	633	678	3083	46.7	241	108	30	243951
ABpr:4	ABpr	4	2224	-22775	-250	-250	2224	42.4	311	286	71	769141
ABpra:14	ABpra	14	2244	-22755	-218	-218	2244	42.4	324	302	64	567357
ABpraa:26	ABpraa	26	2292	-22707	-240	-240	2292	39.2	382	318	60	740110
ABpraaa:44	ABpraaa	44	2275	-22724	-194	-197	2275	35.5	436	316	52	1127239
ABpraaaa:67	ABpraaaa	67	2275	-22724	-122	-122	2275	39.6	485	297	43	778428
ABpraaaaa:97	ABpraaaaa	97	2289	-22710	-38	-42	2289	37.6	538	293	36	585498
ABpraaaaaa:136	ABpraaaaaa	136	2225	-22774	-28	-35	2225	37.5	542	293	31	356735
ABpraaaaap:136	ABpraaaaap	136	2298	-22701	32	27	2298	32.1	518	306	31	420078
ABpraaaap:97	ABpraaaap	97	2264	-22735	-91	-97	2264	39.2	495	303	37	606320
ABpraaaapa:132	ABpraaaapa	132	2177	-22822	-53	-54	2177	40.4	513	297	30	324374
ABpraaaapp:132	ABpraaaapp	132	2202	-22797	-41	-43	2202	37.2	479	314	32	365808
ABpraaap:67	ABpraaap	67	2297	-22702	-134	-138	2297	32.2	427	307	46	893708
ABpraaapa:95	ABpraaapa	95	2294	-22705	-94	-100	2294	30.8	514	290	38	743147
ABpraaapaa:132	ABpraaapaa	132	2174	-22826	-109	-116	2174	32.2	534	267	30	388411
ABpraaapap:132	ABpraaapap	132	2238	-22761	-49	-54	2238	27.9	498	284	33	479882
ABpraaapp:95	ABpraaapp	95	2297	-22702	-93	-99	2297	30.2	458	301	41	792563
ABpraaappa:126	ABpraaappa	126	2220	-22779	-41	-39	2220	33.9	479	282	31	403593
ABpraaappp:126	ABpraaappp	126	2235	-22764	-119	-72	2235	33.3	442	300	36	534691
ABpraap:44	ABpraap	44	2296	-22703	-170	-171	2296	42.3	356	287	53	1081078
ABpraapa:65	ABpraapa	65	2292	-22707	-132	-134	2292	37.1	360	310	45	862466
ABpraapaa:94	ABpraapaa	94	2293	-22706	-58	-61	2293	22.9	458	306	39	755546
ABpraapaaa:132	ABpraapaaa	132	2224	-22775	-94	-72	2224	22.5	525	294	32	496613
ABpraapaap:132	ABpraapaap	132	2237	-22762	-50	-32	2237	22.2	481	303	35	561089
ABpraapap:94	ABpraapap	94	2270	-22729	-93	-96	2270	23.2	401	311	39	735312
ABpraapapa:130	ABpraapapa	130	2235	-22764	-2	0	2235	27.0	452	321	31	415215
ABpraapapp:130	ABpraapapp	130	2242	-22757	-32	-35	2242	26.6	422	303	35	528897
ABpraapp:65	ABpraapp	65	2244	-22755	-180	-179	2244	34.0	296	282	47	907501
ABpraappa:91	ABpraappa	91	2281	-22718	-80	-79	2281	30.0	362	302	40	755188
ABpraappaa:130	ABpraappaa	130	2381	-22618	94	102	2381	36.9	424	321	30	363329
ABpraappap:130	ABpraappap	130	2381	-22618	54	59	2381	35.8	383	318	33	402810
ABpraappp:91	ABpraappp	91	2307	-22692	-94	-90	2307	33.3	297	294	41	696210
ABpraapppa:126	ABpraapppa	126	2515	-22484	217	223	2515	39.0	343	313	34	414223
ABpraapppp:126	ABpraapppp	126	2474	-22525	174	175	2474	41.2	297	301	34	393446
ABprap:26	ABprap	26	2324	-22675	-165	-165	2324	30.0	281	293	59	643856
ABprapa:44	ABprapa	44	2302	-22697	-135	-139	2302	27.8	311	296	52	1021464
ABprapaa:65	ABprapaa	65	2293	-22706	-102	-104	2293	21.7	319	306	45	770370
ABprapaaa:93	ABprapaaa	93	2287	-22713	-59	-62	2287	19.3	354	299	38	566636
ABprapaaaa:132	ABprapaaaa	132	2272	-22727	-209	-124	2272	27.0	372	301	32	359657
ABprapaaap:132	ABprapaaap	132	2278	-22721	-25	-11	2278	28.3	329	300	33	363032
ABprapaap:93	ABprapaap	93	2279	-22720	-77	-73	2279	25.0	301	295	39	618459
ABprapaapa:137	ABprapaapa	137	2245	-22754	-38	-44	2245	32.3	306	305	32	374524
ABprapaapp:137	ABprapaapp	137	2251	-22748	-42	-37	2251	35.6	261	298	33	324535
ABprapap:65	ABprapap	65	2329	-22670	-90	-93	2329	23.0	245	267	46	798588
ABprapapa:91	ABprapapa	91	2389	-22610	-7	-8	2389	25.6	224	273	41	694396
ABprapapaa:131	ABprapapaa	131	2772	-22227	380	384	2772	29.5	200	275	33	392467
ABprapapap:131	ABprapapap	131	2883	-22116	462	474	2883	34.3	168	251	32	347249
ABprapapp:91	ABprapapp	91	2381	-22618	-27	-17	2381	27.8	179	223	40	630447
ABprapappa:127	ABprapappa	127	2602	-22397	225	265	2602	34.5	148	227	33	380796
ABprapappp:127	ABprapappp	127	2614	-22385	222	255	2614	40.2	140	184	31	295901
ABprapp:44	ABprapp	44	2253	-22746	-172	-174	2253	32.2	236	264	51	1067340
ABprappa:66	ABprappa	66	2278	-22721	-145	-147	2278	31.5	204	264	46	971437
ABprappaa:95	ABprappaa	95	2251	-22748	-103	-105	2251	37.4	242	294	39	661228
ABprappaaa:134	ABprappaaa	134	2214	-22785	-46	-46	2214	43.7	265	293	31	264163
ABprappaap:134	ABprappaap	134	2202	-22797	-85	-64	2202	45.0	227	276	31	257978
ABprappap:95	ABprappap	95	2274	-22725	-114	-104	2274	37.2	191	271	38	632193
ABprappapa:132	ABprappapa	132	2239	-22760	-54	-48	2239	36.5	214	284	33	362922
ABprappapp:132	ABprappapp	132	2248	-22751	-101	-80	2248	41.4	180	251	32	305202
ABprappp:66	ABprappp	66	2300	-22699	-79	-79	2300	29.2	176	204	43	780032
ABprapppa:97	ABprapppa	97	2751	-22248	381	383	2751	40.8	179	236	36	495090
ABprapppaa:138	ABprapppaa	138	3410	-21589	998	993	3410	47.6	215	247	30	224920
ABprapppap:138	ABprapppap	138	3353	-21646	867	894	3353	48.3	191	218	30	212964
ABprapppp:97	ABprapppp	97	2741	-22258	372	383	2741	39.5	151	198	37	558365
ABprappppa:138	ABprappppa	138	3627	-21372	1046	1078	3627	44.5	159	210	30	268692
ABprappppp:138	ABprappppp	138	3534	-21465	903	986	3534	49.5	168	162	30	222755
ABprp:14	ABprp	14	2224	-22775	-241	-241	2224	44.8	243	197	63	530565
ABprpa:26	ABprpa	26	2292	-22707	-267	-267	2292	48.6	266	258	58	625887
ABprpaa:44	ABprpaa	44	2289	-22710	-187	-188	2289	46.3	274	289	50	881477
ABprpaaa:67	ABprpaaa	67	2296	-22703	-121	-126	2296	45.3	343	299	44	640710
ABprpaaaa:93	ABprpaaaa	93	2256	-22743	-96	-103	2256	42.0	465	299	36	474301
ABprpaaaaa:127	ABprpaaaaa	127	2193	-22806	-12	-8	2193	47.4	505	263	31	249297
ABprpaaaap:127	ABprpaaaap	127	2162	-22837	-71	-69	2162	47.5	469	266	32	267662
ABprpaaap:93	ABprpaaap	93	2296	-22703	-48	-52	2296	43.6	407	312	37	483066
ABprpaaapa:129	ABprpaaapa	129	2223	-22776	-27	-28	2223	51.0	451	290	30	214548
ABprpaaapp:129	ABprpaaapp	129	2308	-22691	-3	-2	2308	49.6	418	286	31	241921
ABprpaap:67	ABprpaap	67	2311	-22688	-100	-106	2311	43.1	286	285	42	618509
ABprpaapa:93	ABprpaapa	93	2296	-22703	-82	-88	2296	37.4	407	308	39	605474
ABprpaapaa:130	ABprpaapaa	130	2231	-22768	3	-6	2231	43.7	478	297	32	293304
ABprpaapap:130	ABprpaapap	130	2311	-22688	-3	-3	2311	43.5	435	301	33	308357
ABprpaapp:93	ABprpaapp	93	2293	-22706	-54	-56	2293	41.0	354	298	37	481874
ABprpaappa:129	ABprpaappa	129	2337	-22662	-27	-46	2337	44.5	405	308	32	294500
ABprpaappp:129	ABprpaappp	129	2223	-22776	-78	-75	2223	45.8	367	310	32	268248
ABprpap:44	ABprpap	44	2262	-22737	-171	-173	2262	46.3	211	226	51	916163
ABprpapa:66	ABprpapa	66	2302	-22697	-142	-146	2302	49.8	279	248	44	553604
ABprpapaa:92	ABprpapaa	92	2320	-22679	-57	-56	2320	49.2	382	267	36	410235
ABprpapaaa:132	ABprpapaaa	132	2421	-22578	-85	-63	2421	48.2	415	224	31	249372
ABprpapaap:132	ABprpapaap	132	2368	-22631	-115	-60	2368	49.7	374	230	31	249917
ABprpapap:92	ABprpapap	92	2338	-22661	-94	-116	2338	52.2	352	247	36	366550
ABprpapapa:128	ABprpapapa	128	2206	-22793	-78	-75	2206	52.3	360	209	31	218611
ABprpapapp:128	ABprpapapp	128	2233	-22766	-258	-201	2233	54.3	323	194	30	187909
ABprpapp:66	ABprpapp	66	2265	-22735	-146	-150	2265	48.2	223	211	44	583051
ABprpappa:91	ABprpappa	91	2337	-22662	-138	-136	2337	52.1	340	220	38	379741
ABprpappaa:124	ABprpappaa	124	2452	-22547	85	91	2452	53.1	399	177	33	254236
ABprpappap:124	ABprpappap	124	2323	-22677	-48	-25	2323	52.3	358	168	31	222812
ABprpappp:91	ABprpappp	91	2307	-22692	-143	-146	2307	52.7	288	218	38	386381
ABprpapppa:125	ABprpapppa	125	2676	-22323	156	189	2676	54.5	315	154	33	247484
ABprpapppp:125	ABprpapppp	125	2592	-22407	35	154	2592	53.1	266	143	32	225033
ABprpp:26	ABprpp	26	2268	-22731	-217	-217	2268	39.4	190	228	58	727632
ABprppa:45	ABprppa	45	2260	-22739	-597	-616	2260	32.2	168	260	49	1031065
ABprppaa:68	ABprppaa	68	2296	-22703	-101	-106	2296	44.3	244	285	41	567802
ABprppaaa:98	ABprppaaa	98	2296	-22703	-55	-48	2296	47.4	344	283	34	311454
ABprppaaaa:137	ABprppaaaa	137	2300	-22699	-145	-147	2300	50.1	393	278	32	187668
ABprppaaap:137	ABprppaaap	137	2276	-22723	-60	-51	2276	49.7	362	282	29	195520
ABprppaap:98	ABprppaap	98	2312	-22687	-68	-70	2312	51.3	301	268	37	332464
ABprppaapa:134	ABprppaapa	134	2228	-22771	-95	-98	2228	53.6	337	240	30	149939
ABprppaapp:134	ABprppaapp	134	2232	-22767	-279	-216	2232	53.8	302	232	29	131800
ABprppap:68	ABprppap	68	2304	-22695	-102	-107	2304	40.0	199	242	42	593913
ABprppapa:96	ABprppapa	96	2340	-22659	-4	-8	2340	45.2	290	268	37	387988
ABprppapaa:133	ABprppapaa	133	2408	-22591	89	81	2408	49.3	341	275	30	180378
ABprppapap:133	ABprppapap	133	2543	-22456	198	202	2543	51.3	303	271	30	168377
ABprppapp:96	ABprppapp	96	2355	-22644	3	9	2355	44.2	241	261	37	417642
ABprppappa:135	ABprppappa	135	2597	-22402	255	290	2597	50.1	275	262	30	168437
ABprppappp:135	ABprppappp	135	2506	-22493	76	146	2506	51.9	239	249	31	172071
ABprppp:45	ABprppp	45	2271	-22728	-169	-170	2271	34.6	153	187	50	1061924
ABprpppa:66	ABprpppa	66	2304	-22695	-80	-86	2304	38.7	155	209	42	676202
ABprpppaa:93	ABprpppaa	93	2578	-22421	136	161	2578	49.5	232	269	36	358715
ABprpppaaa:130	ABprpppaaa	130	2583	-22416	-35	48	2583	53.7	266	235	30	159939
ABprpppaap:130	ABprpppaap	130	2699	-22300	238	267	2699	53.3	226	217	30	161301
ABprpppap:93	ABprpppap	93	2676	-22323	264	283	2676	47.2	190	237	35	365506
ABprpppapa:130	ABprpppapa	130	2711	-22288	125	208	2711	52.8	202	192	31	167526
ABprpppapp:130	ABprpppapp	130	3344	-21655	381	597	3344	52.9	190	163	30	193745
ABprpppp:66	ABprpppp	66	2299	-22700	-128	-130	2299	44.3	170	156	44	595075
ABprppppa:92	ABprppppa	92	3203	-21796	715	723	3203	51.1	242	230	36	323760
ABprppppaa:127	ABprppppaa	127	5194	-19805	2400	2433	5194	53.5	288	207	30	158913
ABprppppap:127	ABprppppap	127	4693	-20306	1676	1871	4693	53.7	257	186	31	167239
ABprppppp:92	ABprppppp	92	3223	-21776	690	708	3223	51.6	205	201	37	341150
ABprpppppa:129	ABprpppppa	129	5815	-19184	2798	2868	5815	52.4	236	159	29	161598
ABprpppppp:129	ABprpppppp	129	6159	-18840	3223	3318	6159	49.6	203	145	30	196471
EMS:1	EMS	1	2179	-22820	-231	-232	2179	34.6	350	101	85	1370285
MS:6	MS	6	2227	-22772	-211	-211	2227	43.1	419	132	68	730979
MSa:19	MSa	19	2262	-22737	-178	-178	2262	41.0	477	122	63	630750
MSaa:34	MSaa	34	2264	-22735	-207	-207	2264	45.0	518	108	58	853006
MSaaa:52	MSaaa	52	2265	-22734	-123	-123	2265	45.5	549	124	51	839996
MSaaaa:74	MSaaaa	74	2253	-22746	-97	-98	2253	39.0	584	163	45	756915
MSaaaaa:97	MSaaaaa	97	2272	-22727	-35	-39	2272	31.6	609	180	38	664740
MSaaaaaa:127	MSaaaaaa	127	2230	-22769	12	10	2230	32.6	627	189	30	371023
MSaaaaap:127	MSaaaaap	127	2183	-22816	-58	-63	2183	25.0	602	177	36	576338
MSaaaap:97	MSaaaap	97	2277	-22722	-45	-46	2277	23.5	558	187	39	669608
MSaaaapa:131	MSaaaapa	131	2310	-22689	50	46	2310	17.6	568	193	35	532069
MSaaaapp:131	MSaaaapp	131	2217	-22782	-21	-18	2217	16.9	524	172	34	428280
MSaaap:74	MSaaap	74	2301	-22698	-77	-82	2301	41.8	513	133	44	635573
MSaaapa:100	MSaaapa	100	2249	-22750	-93	-95	2249	31.4	543	157	41	653754
MSaaapaa:130	MSaaapaa	130	2213	-22786	-59	-62	2213	28.0	568	151	35	448589
MSaaapap:130	MSaaapap	130	2247	-22752	-10	-9	2247	25.1	520	151	33	392302
MSaaapp:100	MSaaapp	100	2328	-22671	43	41	2328	29.8	485	155	36	529655
MSaaappa:149	MSaaappa	149	2616	-22384	322	301	2616	28.5	502	155	30	321291
MSaaappp:149	MSaaappp	149	2205	-22795	-52	-70	2205	27.0	466	171	30	273909
MSaap:52	MSaap	52	2280	-22719	-134	-135	2280	47.0	454	97	51	808791
MSaapa:74	MSaapa	74	2280	-22719	-123	-127	2280	48.6	461	101	44	571324
MSaapaa:99	MSaapaa	99	2249	-22750	-95	-95	2249	39.3	471	129	40	535920
MSaapaaa:128	MSaapaaa	128	2251	-22748	10	9	2251	38.5	491	123	32	306640
MSaapaap:128	MSaapaap	128	2227	-22772	-66	-56	2227	32.3	455	127	33	319718
MSaapap:99	MSaapap	99	2283	-22717	-42	-38	2283	44.6	417	111	36	405609
MSaapapa:135	MSaapapa	135	2213	-22786	-34	-47	2213	40.3	449	125	30	260143
MSaapapp:135	MSaapapp	135	2294	-22705	-29	1	2294	40.0	403	118	33	264668
MSaapp:74	MSaapp	74	2306	-22693	-54	-54	2306	48.2	382	87	43	566102
MSaappa:102	MSaappa	102	2486	-22513	133	159	2486	48.4	382	120	32	288239
MSaappp:102	MSaappp	102	2602	-22397	251	263	2602	44.4	352	102	39	465917
MSap:34	MSap	34	2276	-22723	-171	-171	2276	38.0	435	68	56	938865
MSapa:53	MSapa	53	2236	-22763	-168	-173	2236	35.7	458	50	51	968768
MSapaa:78	MSapaa	78	2270	-22729	-74	-75	2270	34.9	513	97	42	585865
MSapaaa:106	MSapaaa	106	2237	-22762	-65	-64	2237	32.0	587	115	36	440367
MSapaaaa:141	MSapaaaa	141	2189	-22810	-49	-52	2189	33.0	615	125	28	218543
MSapaaap:141	MSapaaap	141	2238	-22761	-38	-36	2238	31.9	574	106	30	243090
MSapaap:106	MSapaap	106	2241	-22758	-19	-21	2241	33.8	532	106	35	386248
MSapap:78	MSapap	78	2286	-22713	-78	-81	2286	35.4	443	89	42	564370
MSapapa:106	MSapapa	106	2247	-22752	-68	-70	2247	30.1	506	94	37	450177
MSapapaa:146	MSapapaa	146	2275	-22724	4	-1	2275	29.4	551	93	29	246314
MSapapap:146	MSapapap	146	2365	-22634	76	88	2365	27.4	494	101	30	237899
MSapapp:106	MSapapp	106	2284	-22715	-28	-15	2284	23.8	464	108	39	486457
MSapp:53	MSapp	53	2253	-22746	-137	-140	2253	39.1	367	50	48	842437
MSappa:78	MSappa	78	2451	-22548	77	75	2451	39.4	396	99	42	555373
MSappaa:114	MSappaa	114	3003	-21996	589	589	3003	34.2	451	88	35	359314
MSappap:114	MSappap	114	2986	-22013	601	602	2986	36.3	400	92	35	337393
MSappp:78	MSappp	78	2504	-22495	128	127	2504	32.6	353	83	41	561091
MSapppa:117	MSapppa	117	5026	-19973	2467	2463	5026	24.6	425	81	37	440657
MSapppp:117	MSapppp	117	4183	-20816	1690	1696	4183	20.2	370	95	37	379489
MSp:19	MSp	19	2286	-22713	-155	-155	2286	44.0	370	189	63	570459
MSpa:34	MSpa	34	2287	-22712	-165	-166	2287	45.3	427	184	57	784729
MSpaa:52	MSpaa	52	2286	-22713	-103	-103	2286	44.3	441	189	50	728045
MSpaaa:75	MSpaaa	75	2283	-22716	-91	-93	2283	40.6	492	208	45	601507
MSpaaaa:99	MSpaaaa	99	2226	-22773	-99	-104	2226	35.4	560	224	38	482031
MSpaaaaa:128	MSpaaaaa	128	2190	-22809	-22	-25	2190	31.6	602	221	29	311667
MSpaaaap:128	MSpaaaap	128	2243	-22756	-5	-12	2243	29.3	560	216	35	437618
MSpaaap:99	MSpaaap	99	2275	-22724	-65	-66	2275	26.1	514	226	40	557746
MSpaaapa:131	MSpaaapa	131	2218	-22781	-28	-28	2218	23.7	534	213	33	400669
MSpaaapp:131	MSpaaapp	131	2226	-22773	-15	-19	2226	19.4	490	212	37	423978
MSpaap:75	MSpaap	75	2238	-22761	-123	-123	2238	41.9	424	176	42	504994
MSpaapa:102	MSpaapa	102	2221	-22779	-67	-70	2221	33.4	492	208	40	503854
MSpaapaa:134	MSpaapaa	134	2226	-22773	-26	-27	2226	32.5	528	214	31	291391
MSpaapap:134	MSpaapap	134	2238	-22761	-28	-35	2238	30.5	491	219	33	281227
MSpaapp:102	MSpaapp	102	2292	-22707	-12	-12	2292	32.7	446	201	30	258555
MSpap:52	MSpap	52	2300	-22699	-133	-133	2300	48.6	359	131	51	724389
MSpapa:76	MSpapa	76	2319	-22680	-130	-134	2319	51.1	395	153	46	522852
MSpapaa:99	MSpapaa	99	2568	-22431	215	210	2568	44.7	430	168	39	427701
MSpapaaa:129	MSpapaaa	129	2840	-22159	523	522	2840	42.5	470	166	33	281619
MSpapaap:129	MSpapaap	129	2855	-22144	499	498	2855	37.9	427	173	34	319540
MSpapap:99	MSpapap	99	2725	-22274	353	355	2725	46.8	370	165	37	377840
MSpapapa:137	MSpapapa	137	3124	-21875	717	734	3124	44.7	409	172	30	232527
MSpapapp:137	MSpapapp	137	3292	-21707	882	903	3292	44.2	367	167	30	211988
MSpapp:76	MSpapp	76	2374	-22625	-27	-27	2374	50.2	314	136	43	492315
MSpappa:106	MSpappa	106	3573	-21426	1085	1116	3573	49.9	339	151	33	279894
MSpappp:106	MSpappp	106	3161	-21838	723	762	3161	47.3	301	158	40	445682
MSpp:34	MSpp	34	2280	-22719	-222	-222	2280	48.7	310	192	55	753511
MSppa:54	MSppa	54	2302	-22697	-140	-142	2302	48.6	305	218	49	644023
MSppaa:77	MSppaa	77	2269	-22730	-109	-111	2269	42.5	419	230	40	410440
MSppaaa:106	MSppaaa	106	2244	-22755	-44	-44	2244	40.2	526	250	33	246124
MSppaaaa:139	MSppaaaa	139	2183	-22816	-34	-25	2183	40.9	570	239	26	142982
MSppaaap:139	MSppaaap	139	2236	-22763	8	10	2236	40.0	526	236	27	124608
MSppaap:106	MSppaap	106	2247	-22752	-16	-22	2247	42.2	473	239	33	253312
MSppap:77	MSppap	77	2288	-22711	-107	-113	2288	41.1	358	214	42	460095
MSppapa:104	MSppapa	104	2287	-22712	-24	-27	2287	35.8	455	256	34	285464
MSppapaa:138	MSppapaa	138	2405	-22594	119	114	2405	38.9	506	259	26	138654
MSppapap:138	MSppapap	138	2340	-22659	42	45	2340	38.0	459	252	28	145061
MSppapp:104	MSppapp	104	2312	-22687	-26	-8	2312	31.7	420	259	36	322260
MSppappa:148	MSppappa	148	2709	-22290	334	334	2709	28.6	492	270	27	185618
MSppappp:148	MSppappp	148	2784	-22215	465	469	2784	28.0	448	246	31	196526
MSppp:54	MSppp	54	2282	-22717	-162	-164	2282	49.8	264	146	48	608772
MSpppa:79	MSpppa	79	2474	-22525	103	99	2474	45.5	338	199	41	420984
MSpppaa:109	MSpppaa	109	3715	-21284	1126	1178	3715	40.7	417	232	34	233497
MSpppap:109	MSpppap	109	3967	-21032	1290	1314	3967	43.3	370	234	35	261265
MSpppp:79	MSpppp	79	2638	-22361	231	229	2638	42.7	299	198	42	461138
MSppppa:115	MSppppa	115	6909	-18090	3995	4011	6909	36.6	395	267	34	294173
MSppppp:115	MSppppp	115	6593	-18406	3738	3819	6593	33.1	348	258	36	346126
E:6	E	6	2247	-22752	-209	-210	2247	33.7	273	100	66	652980
Ea:20	Ea	20	2262	-22737	-223	-224	2262	38.5	345	102	66	970903
Eal:48	Eal	48	2239	-22760	-145	-145	2239	28.4	402	128	56	860739
Eala:81	Eala	81	2265	-22734	-66	-67	2265	22.3	455	163	47	500670
Ealaa:133	Ealaa	133	2220	-22779	-45	-52	2220	18.0	473	162	36	293459
Ealap:133	Ealap	133	2216	-22783	-32	-34	2216	19.2	394	160	37	240528
Ealp:81	Ealp	81	2243	-22756	-96	-95	2243	27.6	391	133	45	444739
Ealpa:130	Ealpa	130	2205	-22794	-114	-114	2205	28.1	420	127	36	266923
Ealpp:130	Ealpp	130	2251	-22748	-28	-29	2251	27.6	364	137	37	272613
Ear:48	Ear	48	2272	-22727	-133	-133	2272	33.0	353	200	54	795991
Eara:82	Eara	82	2232	-22767	-110	-113	2232	25.8	428	219	47	501648
Earaa:137	Earaa	137	2241	-22758	-43	-39	2241	23.7	454	214	36	265233
Earap:137	Earap	137	2221	-22778	-45	-50	2221	23.0	382	206	38	243731
Earp:82	Earp	82	2279	-22720	-92	-88	2279	32.6	357	203	44	439533
Earpa:136	Earpa	136	2217	-22783	-127	-111	2217	34.4	399	203	34	193432
Earpp:136	Earpp	136	2172	-22827	-78	-77	2172	32.0	335	185	37	227413
Ep:20	Ep	20	2281	-22718	-217	-220	2281	32.8	243	114	66	1097172
Epl:52	Epl	52	2316	-22683	-95	-96	2316	26.0	296	112	54	837413
Epla:88	Epla	88	2272	-22727	-60	-60	2272	24.4	320	152	45	437805
Eplaa:137	Eplaa	137	2177	-22822	-81	-81	2177	21.0	339	170	37	258518
Eplap:137	Eplap	137	2209	-22791	-65	-61	2209	23.7	275	144	37	264676
Eplp:88	Eplp	88	2285	-22714	-46	-48	2285	26.5	245	125	46	480070
Eplpa:142	Eplpa	142	2253	-22746	2	-5	2253	20.3	233	142	36	250221
Eplpp:142	Eplpp	142	2220	-22779	-137	-129	2220	31.5	204	118	37	318070
Epr:52	Epr	52	2312	-22687	-122	-124	2312	33.3	249	179	55	980923
Epra:88	Epra	88	2289	-22710	-82	-78	2289	28.3	304	225	46	530169
Epraa:141	Epraa	141	2295	-22704	-450	-190	2295	26.1	348	237	36	265640
Eprap:141	Eprap	141	2308	-22691	9	9	2308	29.8	289	218	36	256346
Eprp:88	Eprp	88	2286	-22713	-56	-59	2286	29.7	238	179	45	483325
Eprpa:145	Eprpa	145	2355	-22645	68	59	2355	25.8	265	198	35	229906
Eprpp:145	Eprpp	145	2266	-22733	-57	-61	2266	32.6	222	158	34	246876
P2:1	P2	1	2237	-22763	-197	-197	2237	29.0	197	201	76	819927
C:9	C	9	2130	-20946	-117	-117	2130	19.5	260	211	65	349702
Ca:22	Ca	22	2123	-20245	-60	-60	2123	18.1	332	203	61	247259
Caa:41	Caa	41	2334	-22665	-98	-98	2334	11.9	377	214	54	354743
Caaa:63	Caaa	63	2376	-22623	-38	-38	2376	8.3	357	194	48	323275
Caaaa:92	Caaaa	92	2298	-22701	-51	-50	2298	8.9	273	138	41	253194
Caaaaa:128	Caaaaa	128	2212	-22788	-50	-49	2212	7.9	280	155	35	182754
Caaaap:128	Caaaap	128	2261	-22738	9	4	2261	7.4	214	149	35	180611
Caaap:92	Caaap	92	2301	-22698	-113	-117	2301	17.1	204	97	42	453388
Caaapa:128	Caaapa	128	2219	-22780	-48	-50	2219	11.1	176	122	37	304197
Caaapp:128	Caaapp	128	2223	-22776	-62	-62	2223	25.3	163	100	37	386275
Caap:63	Caap	63	2367	-22632	-40	-40	2367	9.7	262	132	44	286009
Caapa:94	Caapa	94	2277	-22722	-64	-59	2277	24.4	164	78	36	327807
Caapp:94	Caapp	94	2245	-22754	-99	-95	2245	31.0	170	66	39	461467
Caappd:138	Caappd	138	2194	-22805	-205	-118	2194	42.7	184	100	33	262811
Caappv:138	Caappv	138	2232	-22767	-19	-12	2232	47.3	165	89	31	195180
Cap:41	Cap	41	2334	-22665	-59	-59	2334	11.0	285	139	52	325010
Capa:66	Capa	66	2322	-22677	-74	-87	2322	21.1	281	52	45	563926
Capaa:107	Capaa	107	2233	-22766	-84	-84	2233	41.3	302	81	38	390997
Capaaa:146	Capaaa	146	2144	-22856	-179	-185	2144	34.8	330	84	33	230672
Capaap:146	Capaap	146	2243	-22756	-117	-91	2243	42.2	287	106	30	180954
Capap:107	Capap	107	2210	-22789	-118	-122	2210	40.3	255	91	39	441017
Capapa:148	Capapa	148	2249	-22751	-7	-1	2249	32.3	289	94	32	221988
Capapp:148	Capapp	148	2269	-22730	-158	-121	2269	39.3	244	106	32	232151
Capp:66	Capp	66	2302	-22697	-69	-71	2302	20.1	224	70	46	538579
Cappa:99	Cappa	99	2353	-22646	0	3	2353	28.6	227	65	38	472979
Cappaa:141	Cappaa	141	2591	-22408	264	287	2591	21.5	278	88	33	243820
Cappap:141	Cappap	141	2797	-22202	426	444	2797	28.0	242	79	32	268164
Cappp:99	Cappp	99	2425	-22574	73	88	2425	37.8	208	78	38	463318
Capppa:143	Capppa	143	2941	-22058	517	537	2941	33.0	223	77	31	252533
Capppp:143	Capppp	143	2658	-22341	262	309	2658	41.7	215	112	32	207999
Cp:22	Cp	22	2112	-20387	-125	-125	2112	17.6	225	198	61	295445
Cpa:42	Cpa	42	2328	-22671	-145	-145	2328	12.5	241	233	56	456609
Cpaa:62	Cpaa	62	2358	-22641	-89	-89	2358	9.6	254	224	50	408542
Cpaaa:89	Cpaaa	89	2349	-22650	-35	-35	2349	6.1	287	220	43	295405
Cpaaaa:127	Cpaaaa	127	2248	-22751	-12	-10	2248	8.1	301	228	36	202643
Cpaaap:127	Cpaaap	127	2262	-22737	-18	-23	2262	9.7	235	221	36	220943
Cpaap:89	Cpaap	89	2316	-22683	-103	-103	2316	10.5	207	177	43	317628
Cpaapa:123	Cpaapa	123	2208	-22791	-58	-56	2208	11.9	195	212	38	284941
Cpaapp:123	Cpaapp	123	2207	-22792	-69	-70	2207	20.6	154	168	38	365558
Cpap:62	Cpap	62	2360	-22639	-70	-71	2360	13.3	189	141	47	411771
Cpapa:90	Cpapa	90	2295	-22704	-113	-114	2295	21.0	147	146	42	530544
Cpapaa:133	Cpapaa	133	2213	-22786	-100	-98	2213	36.6	147	107	35	324898
Cpapap:133	Cpapap	133	2232	-22767	-65	-66	2232	30.7	133	166	34	336304
Cpapp:90	Cpapp	90	2266	-22733	-111	-100	2266	34.9	144	102	41	540413
Cpappd:135	Cpappd	135	2323	-22676	14	23	2323	42.8	137	138	33	249424
Cpappv:135	Cpappv	135	2401	-22599	-3	28	2401	48.8	184	115	30	188348
Cpp:42	Cpp	42	2318	-22681	-150	-150	2318	15.3	172	123	57	664866
Cppa:66	Cppa	66	2379	-22620	-65	-68	2379	33.4	142	152	46	686086
Cppaa:107	Cppaa	107	2500	-22499	69	117	2500	45.8	240	192	40	415065
Cppaaa:149	Cppaaa	149	2780	-22220	447	454	2780	41.0	292	228	32	197780
Cppaap:149	Cppaap	149	2859	-22140	506	544	2859	44.5	259	170	30	176384
Cppap:107	Cppap	107	2519	-22480	42	105	2519	44.5	210	156	39	407989
Cppp:66	Cppp	66	2351	-22648	-92	-96	2351	28.4	173	94	48	702355
Cpppa:101	Cpppa	101	3204	-21795	763	760	3204	34.1	176	179	40	489061
Cpppaa:141	Cpppaa	141	4247	-20752	1783	1786	4247	35.2	237	238	35	268059
Cpppap:141	Cpppap	141	4305	-20694	1591	1668	4305	37.8	195	208	33	230832
Cpppp:101	Cpppp	101	3298	-21701	849	846	3298	39.2	179	124	40	508057
Cppppa:145	Cppppa	145	4370	-20629	1494	1636	4370	37.5	178	185	32	226797
Cppppp:145	Cppppp	145	4860	-20140	2111	2110	4860	43.1	180	138	31	193737
P3:9	P3	9	2256	-22743	-187	-189	2256	25.0	169	128	60	416340
D:27	D	27	2281	-22718	-229	-231	2281	26.6	175	91	55	377062
Da:54	Da	54	2263	-22736	-199	-205	2263	31.1	242	41	48	212734
Daa:87	Daa	87	2275	-22724	-92	-92	2275	39.4	314	92	39	194169
Daaa:126	Daaa	126	2239	-22760	-293	-190	2239	27.1	388	74	35	257980
Daap:126	Daap	126	2254	-22745	-65	-62	2254	35.0	342	77	35	236440
Dap:87	Dap	87	2298	-22701	-119	-119	2298	38.9	242	83	40	185251
Dapa:121	Dapa	121	2491	-22508	158	161	2491	27.5	332	81	35	208779
Dapp:121	Dapp	121	2426	-22573	111	122	2426	27.6	288	98	35	207150
Dp:54	Dp	54	2276	-22723	-198	-200	2276	39.5	177	103	48	200461
Dpa:88	Dpa	88	2274	-22725	-125	-122	2274	47.4	253	186	39	140591
Dpaa:124	Dpaa	124	2440	-22559	-225	-85	2440	40.0	345	247	33	138294
Dpap:124	Dpap	124	2238	-22761	-28	-28	2238	43.3	310	215	33	126089
Dpp:88	Dpp	88	2300	-22699	-138	-139	2300	42.5	203	142	41	177322
Dppa:121	Dppa	121	2325	-22674	26	26	2325	38.4	298	249	34	145312
Dppp:121	Dppp	121	2284	-22715	-47	-28	2284	36.5	248	223	37	192052
P4:27	P4	27	2256	-22743	-183	-184	2256	42.7	226	94	49	242981
Z2:83	Z2	83	2281	-22718	-88	-88	2281	42.8	264	142	36	70021
Z3:83	Z3	83	2293	-22706	-39	-39	2293	41.5	340	139	35	69882
