# Supplementary material for: Quantitative Differences in Nuclear β-catenin and TCF Pattern Embryonic Cells in C. elegans
Source: PLoS Genet. 2015 Oct 21;11(10):e1005585. doi: 10.1371/journal.pgen.1005585 (PMC4619327; doi:10.1371/journal.pgen.1005585)
Supplement: S1 Data — For each cell analyzed, birth time is given in column 3 and the average nuclear reporter intensity over the lifetime of the cell (corrected for background) is given in column 7 (“blot”). For information on each embryo’s strain information and experimental conditions, refer to S2 Table. (ZIP) [file pgen.1005585.s005.zip › CAs/CA20130306_poptop_JIM172_L3.csv]

cellTime	cell	time	none	global	local	blot	cross	z	x	y	size	gweight
ABa:3	ABa	3	2262	-22737	-224	-224	2262	32.1	502	248	74	787245
ABal:13	ABal	13	2227	-22772	-224	-224	2227	35.2	542	268	68	688268
ABala:23	ABala	23	2259	-22740	-179	-179	2259	26.3	571	191	65	551976
ABalaa:35	ABalaa	35	2283	-22716	-134	-134	2283	18.0	591	190	57	673215
ABalaaa:53	ABalaaa	53	2291	-22708	-104	-104	2291	20.9	599	170	49	953053
ABalaaaa:76	ABalaaaa	76	2255	-22744	-91	-92	2255	20.5	587	164	43	742105
ABalaaaal:104	ABalaaaal	104	2239	-22760	-13	-15	2239	27.0	592	207	36	564310
ABalaaaala:139	ABalaaaala	139	2182	-22817	-42	-41	2182	23.5	591	235	32	409117
ABalaaaalp:139	ABalaaaalp	139	2235	-22764	-22	-21	2235	21.8	572	274	33	416560
ABalaaaar:104	ABalaaaar	104	2211	-22788	-59	-63	2211	23.3	597	151	38	659872
ABalaaaarl:142	ABalaaaarl	142	2211	-22788	4	5	2211	26.5	602	182	32	380255
ABalaaaarr:142	ABalaaaarr	142	2216	-22783	21	21	2216	27.0	586	135	30	314408
ABalaaap:76	ABalaaap	76	2293	-22706	-86	-91	2293	29.6	551	160	44	787675
ABalaaapa:102	ABalaaapa	102	2231	-22768	-31	-32	2231	32.4	585	159	36	532999
ABalaaapal:136	ABalaaapal	136	2184	-22815	-16	-19	2184	31.3	597	210	31	330534
ABalaaapar:136	ABalaaapar	136	2205	-22794	12	10	2205	34.0	605	164	31	334706
ABalaaapp:102	ABalaaapp	102	2248	-22751	-34	-36	2248	35.0	545	139	37	514643
ABalaaappl:137	ABalaaappl	137	2179	-22821	-45	-49	2179	35.4	591	134	30	303901
ABalaaappr:137	ABalaaappr	137	2197	-22802	-16	-9	2197	33.7	554	122	31	318531
ABalaap:53	ABalaap	53	2283	-22716	-110	-111	2283	16.6	547	220	48	604701
ABalaapa:76	ABalaapa	76	2275	-22724	-73	-74	2275	22.3	518	160	43	672144
ABalaapaa:105	ABalaapaa	105	2219	-22780	-34	-36	2219	24.0	550	116	36	545982
ABalaapaaa:145	ABalaapaaa	145	2200	-22800	3	0	2200	24.1	561	119	31	333054
ABalaapaap:145	ABalaapaap	145	2261	-22738	54	48	2261	18.3	522	113	31	351394
ABalaapap:105	ABalaapap	105	2208	-22791	-57	-60	2208	24.8	510	99	35	485400
ABalaapapa:145	ABalaapapa	145	2225	-22774	-33	-32	2225	15.6	497	109	30	340826
ABalaapapp:145	ABalaapapp	145	2229	-22770	-45	-54	2229	20.7	473	90	31	317356
ABalaapp:76	ABalaapp	76	2274	-22725	-105	-106	2274	28.3	459	157	43	543855
ABalaappa:102	ABalaappa	102	2244	-22755	-31	-29	2244	34.3	503	114	36	472875
ABalaappaa:142	ABalaappaa	142	2166	-22833	-28	-27	2166	28.9	537	111	30	310535
ABalaappap:142	ABalaappap	142	2134	-22865	-83	-84	2134	28.3	507	103	30	259674
ABalaappp:102	ABalaappp	102	2251	-22748	-52	-54	2251	41.8	475	110	37	364168
ABalaapppa:138	ABalaapppa	138	2212	-22787	7	2	2212	37.5	523	118	28	214053
ABalaapppp:138	ABalaapppp	138	2265	-22734	-10	-5	2265	39.7	491	106	33	291894
ABalap:35	ABalap	35	2259	-22740	-271	-272	2259	37.2	564	161	58	844380
ABalapa:54	ABalapa	54	2249	-22750	-199	-199	2249	36.0	571	146	50	1060136
ABalapaa:75	ABalapaa	75	2300	-22699	-109	-112	2300	37.8	571	134	44	764327
ABalapaaa:102	ABalapaaa	102	2228	-22772	-52	-58	2228	41.2	569	193	35	393794
ABalapaaaa:140	ABalapaaaa	140	2177	-22822	-28	-24	2177	38.3	594	198	30	291988
ABalapaaap:140	ABalapaaap	140	2212	-22787	17	16	2212	45.1	570	212	30	221752
ABalapaap:102	ABalapaap	102	2233	-22766	-58	-61	2233	39.2	559	235	37	450010
ABalapaapa:135	ABalapaapa	135	2156	-22843	-66	-66	2156	36.9	583	231	30	280619
ABalapaapp:135	ABalapaapp	135	2213	-22786	-43	-14	2213	40.7	551	250	30	220636
ABalapap:75	ABalapap	75	2287	-22713	-100	-105	2287	43.9	520	145	41	552241
ABalapapa:101	ABalapapa	101	2275	-22724	-21	-23	2275	45.1	534	213	35	383744
ABalapapaa:138	ABalapapaa	138	2186	-22813	-33	-31	2186	49.6	557	193	30	238355
ABalapapap:138	ABalapapap	138	2236	-22763	20	17	2236	48.7	537	232	31	208094
ABalapapp:101	ABalapapp	101	2231	-22768	-104	-97	2231	47.5	480	230	36	360898
ABalapappa:135	ABalapappa	135	2320	-22679	-78	-34	2320	46.1	504	254	30	219879
ABalapappp:135	ABalapappp	135	2243	-22756	-56	-57	2243	50.6	460	251	29	179734
ABalapp:54	ABalapp	54	2274	-22725	-188	-188	2274	31.4	501	195	50	748466
ABalappa:76	ABalappa	76	2281	-22718	-133	-136	2281	37.7	493	165	42	572674
ABalappaa:103	ABalappaa	103	2216	-22783	-46	-50	2216	42.6	560	160	33	354511
ABalappaaa:146	ABalappaaa	146	2221	-22778	12	11	2221	39.3	591	157	31	335323
ABalappaap:146	ABalappaap	146	2246	-22753	16	18	2246	45.5	572	173	29	189742
ABalappap:103	ABalappap	103	2237	-22762	-68	-70	2237	44.7	530	146	36	387625
ABalappapa:139	ABalappapa	139	2232	-22767	-13	-15	2232	43.8	581	131	30	233548
ABalappapp:139	ABalappapp	139	2187	-22812	-70	-58	2187	43.9	546	114	30	218830
ABalappp:76	ABalappp	76	2315	-22684	-118	-119	2315	38.9	419	181	44	530944
ABalapppa:99	ABalapppa	99	2253	-22746	-81	-86	2253	46.2	484	158	38	379261
ABalapppaa:133	ABalapppaa	133	2532	-22467	247	240	2532	46.0	543	144	30	233136
ABalapppap:133	ABalapppap	133	2412	-22587	91	102	2412	47.6	501	135	30	219617
ABalapppp:99	ABalapppp	99	2261	-22738	-99	-101	2261	47.5	421	165	37	338060
ABalappppa:133	ABalappppa	133	2824	-22175	502	496	2824	48.0	468	124	33	245337
ABalappppp:133	ABalappppp	133	2737	-22262	373	368	2737	48.3	421	127	30	185026
ABalp:23	ABalp	23	2284	-22715	-227	-227	2284	27.0	514	286	63	468179
ABalpa:35	ABalpa	35	2277	-22722	-217	-217	2277	28.5	564	285	58	727950
ABalpaa:53	ABalpaa	53	2298	-22702	-137	-137	2298	31.4	589	255	52	1046090
ABalpaaa:74	ABalpaaa	74	2305	-22694	-71	-72	2305	16.1	588	215	43	740112
ABalpaaaa:103	ABalpaaaa	103	2253	-22746	-69	-73	2253	13.2	565	189	39	782545
ABalpaaaaa:143	ABalpaaaaa	143	2271	-22728	-26	-37	2271	12.7	569	222	32	476884
ABalpaaaap:143	ABalpaaaap	143	2207	-22792	-107	-115	2207	8.4	531	232	30	383727
ABalpaaap:103	ABalpaaap	103	2285	-22714	-43	-45	2285	13.1	526	226	38	622691
ABalpaaapa:140	ABalpaaapa	140	2214	-22785	-60	-59	2214	16.6	494	232	31	353046
ABalpaaapp:140	ABalpaaapp	140	2236	-22763	-16	-23	2236	21.0	463	242	31	331198
ABalpaap:74	ABalpaap	74	2291	-22708	-156	-156	2291	30.5	566	240	45	875681
ABalpaapa:97	ABalpaapa	97	2242	-22757	-136	-141	2242	25.6	582	220	41	744954
ABalpaapaa:126	ABalpaapaa	126	2220	-22779	-32	-33	2220	20.0	581	199	34	626002
ABalpaapap:126	ABalpaapap	126	2240	-22760	-66	-75	2240	18.7	536	223	36	603815
ABalpaapp:97	ABalpaapp	97	2246	-22753	-98	-99	2246	23.5	537	260	38	626110
ABalpaappa:133	ABalpaappa	133	2246	-22753	-13	-16	2246	14.8	558	260	33	485993
ABalpaappp:133	ABalpaappp	133	2251	-22748	-23	-24	2251	20.7	526	272	33	481710
ABalpap:53	ABalpap	53	2308	-22691	-175	-174	2308	25.3	517	311	52	832596
ABalpapa:73	ABalpapa	73	2326	-22673	-102	-103	2326	17.0	556	277	46	834300
ABalpapaa:99	ABalpapaa	99	2273	-22726	-81	-82	2273	14.0	550	255	39	678437
ABalpapaaa:135	ABalpapaaa	135	2250	-22749	-79	-84	2250	8.0	508	250	35	484489
ABalpapaap:135	ABalpapaap	135	2275	-22724	-70	-89	2275	6.5	469	253	31	334080
ABalpapap:99	ABalpapap	99	2328	-22671	-45	-51	2328	10.9	495	263	39	588615
ABalpapapa:138	ABalpapapa	138	2265	-22734	-38	-39	2265	9.2	449	293	35	445864
ABalpapapp:138	ABalpapapp	138	2304	-22695	-2	-7	2304	9.2	404	299	34	377244
ABalpapp:73	ABalpapp	73	2322	-22678	-97	-97	2322	19.8	473	306	46	645647
ABalpappa:97	ABalpappa	97	2328	-22671	-56	-61	2328	9.2	476	250	38	421071
ABalpappaa:128	ABalpappaa	128	2277	-22722	4	3	2277	9.2	460	227	32	314300
ABalpappap:128	ABalpappap	128	2195	-22804	-68	-74	2195	14.3	425	237	33	308573
ABalpappp:97	ABalpappp	97	2327	-22672	-72	-75	2327	11.6	426	259	40	416992
ABalpapppa:127	ABalpapppa	127	2211	-22788	-37	-37	2211	22.5	435	246	34	400208
ABalpapppp:127	ABalpapppp	127	2219	-22780	-33	-33	2219	20.3	387	249	37	387982
ABalpp:35	ABalpp	35	2302	-22697	-306	-306	2302	46.0	483	293	57	646696
ABalppa:53	ABalppa	53	2301	-22698	-239	-239	2301	43.7	520	308	50	868931
ABalppaa:74	ABalppaa	74	2317	-22682	-119	-123	2317	32.6	585	290	42	876628
ABalppaaa:104	ABalppaaa	104	2252	-22747	-27	-28	2252	30.1	577	272	36	606498
ABalppaaaa:144	ABalppaaaa	144	2190	-22809	-34	-33	2190	27.8	589	252	30	371503
ABalppaaap:144	ABalppaaap	144	2309	-22690	82	81	2309	32.5	576	275	34	432399
ABalppaap:104	ABalppaap	104	2278	-22721	-47	-49	2278	26.3	543	308	37	608239
ABalppaapa:142	ABalppaapa	142	2274	-22725	25	27	2274	27.1	560	299	30	380911
ABalppaapp:142	ABalppaapp	142	2236	-22763	-14	-16	2236	26.7	525	313	34	415632
ABalppap:74	ABalppap	74	2308	-22691	-188	-194	2308	33.0	524	300	45	813355
ABalppapa:99	ABalppapa	99	2293	-22706	-78	-82	2293	19.0	503	295	38	595776
ABalppapaa:135	ABalppapaa	135	2190	-22810	-87	-85	2190	14.8	507	294	33	418098
ABalppapap:135	ABalppapap	135	2243	-22756	-37	-43	2243	16.9	470	290	33	397718
ABalppapp:99	ABalppapp	99	2290	-22709	-77	-81	2290	15.5	448	289	38	495282
ABalppappa:133	ABalppappa	133	2248	-22751	-20	-23	2248	18.2	446	304	34	428950
ABalppappp:133	ABalppappp	133	2229	-22770	-42	-38	2229	18.0	406	290	31	307089
ABalppp:53	ABalppp	53	2325	-22674	-225	-226	2325	36.2	439	310	50	769293
ABalpppa:74	ABalpppa	74	2349	-22650	-136	-135	2349	34.5	500	251	43	604629
ABalpppaa:100	ABalpppaa	100	2317	-22682	-15	-17	2317	36.1	545	274	36	495765
ABalpppaaa:137	ABalpppaaa	137	2260	-22739	-31	-9	2260	37.2	564	291	33	385672
ABalpppaap:137	ABalpppaap	137	2330	-22669	43	58	2330	38.0	544	314	32	373357
ABalpppap:100	ABalpppap	100	2318	-22681	-92	-93	2318	40.3	505	302	37	450048
ABalpppapa:132	ABalpppapa	132	2301	-22698	19	19	2301	34.7	527	323	33	391899
ABalpppapp:132	ABalpppapp	132	2313	-22686	-135	-17	2313	42.2	502	328	32	285191
ABalpppp:74	ABalpppp	74	2303	-22696	-194	-195	2303	34.6	428	257	45	581236
ABalppppa:98	ABalppppa	98	2651	-22348	244	238	2651	41.5	497	258	36	416212
ABalppppaa:134	ABalppppaa	134	3827	-21173	1358	1347	3827	40.2	524	280	30	247566
ABalppppap:134	ABalppppap	134	4125	-20874	1471	1503	4125	46.4	492	287	30	229858
ABalppppp:98	ABalppppp	98	2576	-22423	108	103	2576	42.5	443	280	41	502898
ABalpppppa:129	ABalpppppa	129	4190	-20809	1610	1619	4190	45.2	474	321	31	277196
ABalpppppp:129	ABalpppppp	129	3637	-21362	1051	1070	3637	44.0	431	314	33	289667
ABar:13	ABar	13	2269	-22730	-136	-136	2269	24.6	460	142	71	710676
ABara:23	ABara	23	2315	-22684	-124	-124	2315	18.6	431	146	63	341088
ABaraa:35	ABaraa	35	2332	-22667	-90	-90	2332	12.8	497	180	56	425891
ABaraaa:53	ABaraaa	53	2305	-22694	-90	-90	2305	15.8	530	135	51	895737
ABaraaaa:75	ABaraaaa	75	2300	-22699	-78	-79	2300	13.9	549	140	42	771299
ABaraaaaa:106	ABaraaaaa	106	2241	-22758	-29	-37	2241	18.5	571	148	38	808142
ABaraaaaaa:146	ABaraaaaaa	146	2239	-22760	-26	-32	2239	19.5	590	164	33	538239
ABaraaaaap:146	ABaraaaaap	146	2248	-22751	-19	-19	2248	17.7	554	141	30	407693
ABaraaaap:106	ABaraaaap	106	2236	-22763	-51	-55	2236	22.0	532	163	34	591324
ABaraaaapa:147	ABaraaaapa	147	2219	-22780	-92	-94	2219	26.7	566	166	30	423372
ABaraaaapp:147	ABaraaaapp	147	2164	-22835	-105	-136	2164	30.2	535	172	29	373766
ABaraaap:75	ABaraaap	75	2281	-22718	-94	-99	2281	19.0	493	119	44	823783
ABaraaapa:101	ABaraaapa	101	2239	-22760	-87	-88	2239	13.6	516	129	40	785809
ABaraaapaa:135	ABaraaapaa	135	2263	-22736	-28	-39	2263	12.9	562	173	34	623681
ABaraaapap:135	ABaraaapap	135	2212	-22787	-78	-86	2212	16.9	523	169	33	546408
ABaraaapp:101	ABaraaapp	101	2274	-22725	-32	-36	2274	12.2	469	116	38	699993
ABaraaappa:140	ABaraaappa	140	2203	-22796	-58	-60	2203	9.5	517	146	33	525104
ABaraaappp:140	ABaraaappp	140	2198	-22801	-90	-87	2198	8.3	479	157	31	410862
ABaraap:53	ABaraap	53	2310	-22689	-87	-88	2310	10.0	457	172	49	471122
ABaraapa:74	ABaraapa	74	2295	-22704	-111	-111	2295	7.2	491	163	45	660462
ABaraapaa:100	ABaraapaa	100	2272	-22727	-50	-53	2272	19.7	522	196	38	666018
ABaraapaaa:135	ABaraapaaa	135	2243	-22756	-29	-36	2243	28.3	557	209	31	459227
ABaraapaap:135	ABaraapaap	135	2217	-22782	-16	-24	2217	28.9	522	206	31	417225
ABaraapap:100	ABaraapap	100	2253	-22746	-67	-72	2253	19.4	477	217	39	619886
ABaraapapa:136	ABaraapapa	136	2227	-22772	-31	-39	2227	28.3	485	221	34	445660
ABaraapapp:136	ABaraapapp	136	2201	-22798	-65	-73	2201	32.5	456	240	32	389991
ABaraapp:74	ABaraapp	74	2345	-22654	-65	-65	2345	7.2	428	192	44	436140
ABaraappa:101	ABaraappa	101	2260	-22739	-64	-71	2260	14.7	462	184	37	551022
ABaraappaa:136	ABaraappaa	136	2157	-22842	-103	-114	2157	25.4	512	169	31	435213
ABaraappap:136	ABaraappap	136	2239	-22761	3	4	2239	24.7	475	180	31	376944
ABaraappp:101	ABaraappp	101	2297	-22702	-22	-26	2297	18.0	408	182	38	472954
ABaraapppa:136	ABaraapppa	136	2265	-22734	7	4	2265	27.1	440	190	35	450983
ABaraapppp:136	ABaraapppp	136	2214	-22785	-22	-23	2214	31.7	402	186	30	311082
ABarap:35	ABarap	35	2351	-22648	-100	-100	2351	15.6	412	130	56	442568
ABarapa:52	ABarapa	52	2318	-22681	-93	-93	2318	18.0	448	98	51	789304
ABarapaa:73	ABarapaa	73	2300	-22699	-80	-82	2300	13.7	456	108	42	603091
ABarapaaa:101	ABarapaaa	101	2275	-22724	-61	-64	2275	6.8	488	164	38	639770
ABarapaaaa:141	ABarapaaaa	141	2296	-22703	-50	-54	2296	7.4	505	198	34	509478
ABarapaaap:141	ABarapaaap	141	2274	-22725	-93	-104	2274	6.2	467	206	31	382961
ABarapaap:101	ABarapaap	101	2262	-22737	-79	-83	2262	9.8	445	155	36	464205
ABarapaapa:135	ABarapaapa	135	2232	-22767	-28	-30	2232	15.0	492	184	32	466593
ABarapaapp:135	ABarapaapp	135	2260	-22739	36	35	2260	16.7	449	193	34	431571
ABarapap:73	ABarapap	73	2343	-22656	-49	-53	2343	11.7	395	115	44	527008
ABarapapa:97	ABarapapa	97	2311	-22688	-77	-83	2311	8.0	401	148	37	460534
ABarapapaa:132	ABarapapaa	132	2311	-22689	12	10	2311	8.7	429	194	30	314598
ABarapapap:132	ABarapapap	132	2237	-22762	-56	-58	2237	10.6	391	213	32	296572
ABarapapp:97	ABarapapp	97	2324	-22675	-41	-42	2324	11.0	355	150	38	420729
ABarapappa:130	ABarapappa	130	2269	-22730	44	43	2269	16.2	407	176	31	373478
ABarapappp:130	ABarapappp	130	2254	-22745	-24	-22	2254	14.1	359	181	35	349697
ABarapp:52	ABarapp	52	2334	-22665	-62	-61	2334	11.6	359	132	50	449091
ABarappa:73	ABarappa	73	2316	-22684	-83	-84	2316	15.1	354	104	44	617642
ABarappaa:99	ABarappaa	99	2276	-22723	-71	-79	2276	10.8	412	114	38	576804
ABarappaaa:138	ABarappaaa	138	2260	-22740	-30	-37	2260	8.7	421	151	29	297890
ABarappaap:138	ABarappaap	138	2379	-22620	-13	-30	2379	8.5	388	169	34	381631
ABarappap:99	ABarappap	99	2315	-22684	-25	-28	2315	11.4	361	105	40	637195
ABarappapa:136	ABarappapa	136	2295	-22704	-29	-37	2295	8.2	374	115	37	516790
ABarappapp:136	ABarappapp	136	2253	-22746	-30	-39	2253	8.3	336	143	34	354562
ABarappp:73	ABarappp	73	2335	-22664	-40	-42	2335	20.5	311	124	43	575355
ABarapppa:98	ABarapppa	98	2232	-22767	-94	-99	2232	19.3	406	98	38	654418
ABarapppaa:134	ABarapppaa	134	2254	-22745	-61	-79	2254	8.1	451	155	31	342808
ABarapppap:134	ABarapppap	134	2274	-22725	-8	-16	2274	9.5	452	119	34	471160
ABarapppp:98	ABarapppp	98	2237	-22762	-73	-79	2237	20.7	359	92	39	671738
ABarappppa:132	ABarappppa	132	2253	-22746	-10	-13	2253	11.4	422	106	35	522939
ABarappppp:132	ABarappppp	132	2239	-22760	-1	-3	2239	15.8	380	105	34	440993
ABarp:23	ABarp	23	2267	-22732	-256	-256	2267	45.2	365	144	65	535638
ABarpa:35	ABarpa	35	2274	-22725	-231	-231	2274	37.1	435	104	59	817104
ABarpaa:53	ABarpaa	53	2252	-22747	-193	-193	2252	37.3	493	105	51	1003322
ABarpaaa:73	ABarpaaa	73	2276	-22723	-111	-111	2276	38.2	508	98	43	781467
ABarpaaaa:103	ABarpaaaa	103	2245	-22754	-49	-51	2245	52.4	542	172	35	343934
ABarpaaaaa:142	ABarpaaaaa	142	2218	-22781	-57	-51	2218	50.1	526	166	30	218610
ABarpaaaap:142	ABarpaaaap	142	2269	-22730	-6	-16	2269	56.9	516	191	30	187910
ABarpaaap:103	ABarpaaap	103	2224	-22776	-77	-83	2224	54.7	498	177	33	281638
ABarpaaapa:145	ABarpaaapa	145	2225	-22774	-19	-26	2225	54.0	484	186	29	165400
ABarpaaapp:145	ABarpaaapp	145	2219	-22780	-68	-80	2219	55.9	450	193	29	178074
ABarpaap:73	ABarpaap	73	2283	-22716	-162	-162	2283	47.6	444	119	47	694483
ABarpaapa:96	ABarpaapa	96	2336	-22663	-160	-167	2336	55.8	468	172	39	362331
ABarpaapaa:128	ABarpaapaa	128	2241	-22758	-32	-38	2241	56.2	438	182	30	183887
ABarpaapap:128	ABarpaapap	128	2339	-22660	-124	-136	2339	57.8	394	190	34	205669
ABarpaapp:96	ABarpaapp	96	2280	-22719	-215	-222	2280	56.0	392	188	40	385420
ABarpaappa:129	ABarpaappa	129	2299	-22700	-193	-209	2299	58.4	351	196	33	194988
ABarpaappp:129	ABarpaappp	129	2315	-22684	-177	-190	2315	57.6	309	212	34	209375
ABarpap:53	ABarpap	53	2291	-22708	-162	-162	2291	31.0	409	153	52	698159
ABarpapa:73	ABarpapa	73	2308	-22691	-111	-113	2308	33.7	425	121	44	679499
ABarpapaa:98	ABarpapaa	98	2247	-22752	-140	-148	2247	52.0	501	131	36	347588
ABarpapaaa:135	ABarpapaaa	135	2189	-22810	-63	-65	2189	54.8	523	144	30	195458
ABarpapaap:135	ABarpapaap	135	2293	-22706	-13	-5	2293	54.8	484	142	32	196023
ABarpapap:98	ABarpapap	98	2354	-22645	-97	-107	2354	53.9	446	135	36	310185
ABarpapapa:134	ABarpapapa	134	2301	-22698	16	11	2301	54.5	453	146	29	153560
ABarpapapp:134	ABarpapapp	134	2276	-22723	-111	-112	2276	57.0	410	148	29	142776
ABarpapp:73	ABarpapp	73	2325	-22674	-93	-96	2325	40.3	358	136	44	598495
ABarpappa:98	ABarpappa	98	2275	-22724	-191	-202	2275	55.6	407	122	35	301937
ABarpappaa:138	ABarpappaa	138	2449	-22550	86	94	2449	55.4	432	114	29	176274
ABarpappap:138	ABarpappap	138	2276	-22724	-34	-25	2276	53.7	390	109	30	175188
ABarpappp:98	ABarpappp	98	2316	-22683	-43	-43	2316	52.8	366	141	37	346158
ABarpapppa:133	ABarpapppa	133	2410	-22589	85	86	2410	55.9	364	124	30	163527
ABarpapppp:133	ABarpapppp	133	2469	-22530	98	95	2469	51.8	326	111	33	216079
ABarpp:35	ABarpp	35	2287	-22712	-271	-271	2287	44.3	307	122	58	752070
ABarppa:53	ABarppa	53	2308	-22691	-180	-181	2308	48.4	384	119	51	769449
ABarppaa:74	ABarppaa	74	2346	-22653	-85	-87	2346	51.0	380	148	43	533469
ABarppaaa:102	ABarppaaa	102	2303	-22696	-213	-224	2303	57.2	362	251	35	256745
ABarppaaaa:142	ABarppaaaa	142	2388	-22611	-150	-170	2388	58.0	323	275	29	145250
ABarppaaap:142	ABarppaaap	142	2361	-22638	-100	-68	2361	53.9	298	293	32	172275
ABarppaap:102	ABarppaap	102	2280	-22720	-192	-195	2280	55.2	313	243	38	313428
ABarppaapa:136	ABarppaapa	136	2257	-22742	-214	-218	2257	57.1	279	249	32	149798
ABarppaapp:136	ABarppaapp	136	2249	-22750	-88	-88	2249	54.4	240	279	29	154911
ABarppap:74	ABarppap	74	2290	-22709	-155	-158	2290	45.9	328	198	44	547237
ABarppapa:103	ABarppapa	103	2541	-22458	157	148	2541	51.7	279	278	37	334847
ABarppapaa:143	ABarppapaa	143	3269	-21730	820	814	3269	50.8	271	308	30	178766
ABarppapap:143	ABarppapap	143	3262	-21737	826	836	3262	49.1	227	323	32	225456
ABarppapp:103	ABarppapp	103	2589	-22410	199	195	2589	45.9	229	272	37	381359
ABarppappa:146	ABarppappa	146	3422	-21577	954	986	3422	49.2	202	300	30	193833
ABarppappp:146	ABarppappp	146	3581	-21418	1128	1126	3581	44.0	155	304	29	201158
ABarppp:53	ABarppp	53	2279	-22720	-191	-195	2279	43.2	297	110	50	829841
ABarpppa:74	ABarpppa	74	2323	-22676	-119	-124	2323	48.2	303	139	44	602758
ABarpppaa:101	ABarpppaa	101	2329	-22670	-136	-145	2329	56.6	330	159	37	317897
ABarpppaaa:140	ABarpppaaa	140	2405	-22594	-119	-122	2405	58.5	340	148	29	145711
ABarpppaap:140	ABarpppaap	140	2304	-22695	-68	-66	2304	56.7	302	136	31	156580
ABarpppap:101	ABarpppap	101	2330	-22669	-81	-86	2330	53.7	281	159	38	345356
ABarpppapa:134	ABarpppapa	134	2389	-22610	-74	-85	2389	58.0	281	167	33	169249
ABarpppapp:134	ABarpppapp	134	2290	-22709	-21	-19	2290	55.4	224	146	30	171329
ABarpppp:74	ABarpppp	74	2298	-22701	-150	-156	2298	45.1	230	171	46	642584
ABarppppa:103	ABarppppa	103	2403	-22596	73	69	2403	52.3	237	137	38	406441
ABarppppaa:141	ABarppppaa	141	2602	-22398	269	270	2602	54.2	265	110	32	222804
ABarppppap:141	ABarppppap	141	2520	-22479	212	219	2520	50.6	208	108	32	227559
ABarppppp:103	ABarppppp	103	2364	-22635	-18	-18	2364	51.5	174	165	39	405815
ABarpppppa:143	ABarpppppa	143	2564	-22435	207	213	2564	51.3	176	131	30	204796
ABarpppppp:143	ABarpppppp	143	2707	-22292	325	335	2707	47.1	120	143	30	226376
ABp:3	ABp	3	2211	-22788	-237	-238	2211	33.0	346	149	76	915788
ABpl:12	ABpl	12	2231	-22769	-264	-264	2231	47.1	343	216	67	605409
ABpla:23	ABpla	23	2286	-22713	-271	-271	2286	49.5	475	230	65	518268
ABplaa:35	ABplaa	35	2260	-22739	-235	-236	2260	49.4	506	187	58	622376
ABplaaa:52	ABplaaa	52	2324	-22675	-139	-139	2324	50.2	536	173	50	720513
ABplaaaa:73	ABplaaaa	73	2284	-22715	-67	-69	2284	45.1	569	189	44	694167
ABplaaaaa:99	ABplaaaaa	99	2232	-22767	-31	-34	2232	53.7	551	222	35	314434
ABplaaaaaa:140	ABplaaaaaa	140	2227	-22772	11	9	2227	54.9	546	201	32	226464
ABplaaaaap:140	ABplaaaaap	140	2217	-22782	-86	-96	2217	55.8	503	231	30	156428
ABplaaaap:99	ABplaaaap	99	2313	-22686	-47	-57	2313	55.5	507	214	34	266101
ABplaaaapa:136	ABplaaaapa	136	2206	-22793	-56	-62	2206	55.3	469	226	29	165092
ABplaaaapp:136	ABplaaaapp	136	2208	-22791	-109	-109	2208	56.5	426	223	30	152714
ABplaaap:73	ABplaaap	73	2297	-22702	-132	-137	2297	51.3	506	184	43	529337
ABplaaapa:99	ABplaaapa	99	2307	-22692	-174	-191	2307	57.0	474	239	34	266279
ABplaaapaa:138	ABplaaapaa	138	2289	-22710	-154	-165	2289	58.5	460	268	29	165366
ABplaaapap:138	ABplaaapap	138	2322	-22677	-49	-64	2322	57.3	424	264	30	159980
ABplaaapp:99	ABplaaapp	99	2297	-22702	-112	-119	2297	55.1	420	247	38	338340
ABplaaappa:135	ABplaaappa	135	2495	-22504	100	94	2495	57.4	394	271	32	187644
ABplaaappp:135	ABplaaappp	135	2485	-22514	150	140	2485	56.0	357	273	33	193758
ABplaap:52	ABplaap	52	2254	-22745	-207	-208	2254	43.5	472	238	51	773474
ABplaapa:72	ABplaapa	72	2303	-22696	-105	-106	2303	46.2	531	241	45	662390
ABplaapaa:97	ABplaapaa	97	2310	-22689	-32	-33	2310	52.8	520	265	37	406765
ABplaapaaa:133	ABplaapaaa	133	2218	-22781	-24	-20	2218	54.1	526	265	31	222564
ABplaapaap:133	ABplaapaap	133	2333	-22666	-22	-21	2333	55.5	491	280	31	214414
ABplaapap:97	ABplaapap	97	2305	-22694	-148	-155	2305	55.0	469	285	38	383157
ABplaapapa:134	ABplaapapa	134	2324	-22675	-130	-111	2324	52.6	470	298	30	233108
ABplaapapp:134	ABplaapapp	134	2326	-22673	-35	-39	2326	52.4	435	288	32	231979
ABplaapp:72	ABplaapp	72	2262	-22737	-164	-162	2262	46.6	452	249	45	592985
ABplaappa:96	ABplaappa	96	2377	-22622	-17	-20	2377	50.4	443	312	37	431498
ABplaappaa:133	ABplaappaa	133	3097	-21902	643	674	3097	51.0	452	341	30	253127
ABplaappap:133	ABplaappap	133	2686	-22313	150	226	2686	48.9	404	333	32	259972
ABplaappp:96	ABplaappp	96	2357	-22642	-21	-22	2357	45.2	374	322	41	541611
ABplaapppa:129	ABplaapppa	129	3390	-21609	932	946	3390	45.3	372	339	35	368484
ABplaapppp:129	ABplaapppp	129	3474	-21525	1068	1073	3474	38.8	317	347	35	389063
ABplap:35	ABplap	35	2287	-22712	-264	-264	2287	51.1	399	192	58	568966
ABplapa:52	ABplapa	52	2319	-22681	-147	-148	2319	50.4	450	165	50	659735
ABplapaa:72	ABplapaa	72	2339	-22660	-198	-207	2339	54.5	459	203	42	455372
ABplapaaa:100	ABplapaaa	100	2296	-22703	-161	-167	2296	54.3	403	293	37	340192
ABplapaaaa:135	ABplapaaaa	135	2276	-22723	-77	-77	2276	49.6	384	288	31	192823
ABplapaaap:135	ABplapaaap	135	2300	-22699	-70	-67	2300	49.9	341	301	32	207024
ABplapaap:100	ABplapaap	100	2271	-22728	-124	-129	2271	52.7	345	299	37	353056
ABplapaapa:138	ABplapaapa	138	2319	-22680	-101	-80	2319	46.8	321	325	29	197883
ABplapaapp:138	ABplapaapp	138	2274	-22725	-33	-34	2274	44.3	271	339	32	233905
ABplapap:72	ABplapap	72	2293	-22706	-202	-206	2293	52.9	386	204	44	496448
ABplapapa:97	ABplapapa	97	2281	-22718	-114	-119	2281	50.5	310	305	38	401506
ABplapapaa:131	ABplapapaa	131	2254	-22745	-27	-32	2254	45.0	217	337	32	259940
ABplapapap:131	ABplapapap	131	2302	-22697	-30	-33	2302	41.9	177	335	31	281735
ABplapapp:97	ABplapapp	97	2284	-22715	-96	-99	2284	48.2	249	316	37	436652
ABplapappa:129	ABplapappa	129	2293	-22706	-19	-11	2293	45.2	155	319	31	254940
ABplapappp:129	ABplapappp	129	2234	-22765	-53	-51	2234	37.6	127	314	33	321443
ABplapp:52	ABplapp	52	2296	-22703	-150	-153	2296	47.9	379	235	50	685047
ABplappa:73	ABplappa	73	2300	-22699	-137	-140	2300	48.7	377	266	45	628949
ABplappaa:98	ABplappaa	98	2282	-22717	-100	-99	2282	40.0	317	342	40	676347
ABplappaaa:133	ABplappaaa	133	2221	-22778	-108	-85	2221	34.6	279	357	33	393953
ABplappaap:133	ABplappaap	133	2264	-22735	-81	-77	2264	29.7	231	360	36	572184
ABplappap:98	ABplappap	98	2289	-22710	-106	-107	2289	38.0	250	343	40	712833
ABplappapa:135	ABplappapa	135	2217	-22782	-101	-107	2217	38.9	231	348	34	400062
ABplappapp:135	ABplappapp	135	2223	-22776	-110	-104	2223	31.7	180	344	34	454753
ABplappp:73	ABplappp	73	2285	-22714	-114	-116	2285	41.7	297	302	43	672484
ABplapppa:102	ABplapppa	102	2560	-22439	196	195	2560	30.0	215	348	38	715119
ABplapppaa:142	ABplapppaa	142	3264	-21735	889	891	3264	23.6	205	347	31	372470
ABplapppap:142	ABplapppap	142	3028	-21971	611	641	3028	21.6	169	333	32	343617
ABplapppp:102	ABplapppp	102	2479	-22520	107	115	2479	23.9	168	351	38	712303
ABplappppa:141	ABplappppa	141	3090	-21909	664	684	3090	18.8	132	336	31	329012
ABplappppp:141	ABplappppp	141	3056	-21943	604	622	3056	22.0	113	305	30	304657
ABplp:23	ABplp	23	2270	-22729	-269	-269	2270	45.1	365	317	63	510430
ABplpa:35	ABplpa	35	2302	-22697	-211	-211	2302	47.1	388	315	57	636285
ABplpaa:52	ABplpaa	52	2336	-22663	-217	-217	2336	51.0	428	305	51	673058
ABplpaaa:73	ABplpaaa	73	2269	-22730	-147	-148	2269	45.2	514	313	44	715881
ABplpaaaa:98	ABplpaaaa	98	2235	-22764	-83	-84	2235	30.8	512	316	38	584528
ABplpaaaaa:132	ABplpaaaaa	132	2242	-22757	-22	-22	2242	24.2	499	309	33	405764
ABplpaaaap:132	ABplpaaaap	132	2236	-22763	-24	-27	2236	25.2	459	316	33	405208
ABplpaaap:98	ABplpaaap	98	2281	-22718	-58	-64	2281	30.1	464	333	40	686689
ABplpaaapa:134	ABplpaaapa	134	2245	-22754	-22	-40	2245	27.8	437	328	33	411119
ABplpaaapp:134	ABplpaaapp	134	2221	-22778	-36	-42	2221	30.7	410	352	34	417745
ABplpaap:73	ABplpaap	73	2329	-22670	-91	-100	2329	47.0	455	313	43	577146
ABplpaapa:98	ABplpaapa	98	2279	-22720	-80	-81	2279	38.9	471	337	40	607391
ABplpaapaa:133	ABplpaapaa	133	2223	-22776	-66	-70	2223	33.4	481	329	33	343528
ABplpaapap:133	ABplpaapap	133	2195	-22804	-102	-109	2195	36.4	444	343	33	321596
ABplpaapp:98	ABplpaapp	98	2306	-22693	-53	-58	2306	35.9	417	344	40	612980
ABplpaappa:130	ABplpaappa	130	2244	-22755	-97	-79	2244	37.6	404	345	34	361965
ABplpaappp:130	ABplpaappp	130	2234	-22765	-42	-44	2234	34.3	367	354	33	368994
ABplpap:52	ABplpap	52	2279	-22720	-176	-178	2279	38.9	339	336	50	828886
ABplpapa:72	ABplpapa	72	2310	-22689	-164	-165	2310	36.0	430	335	44	753890
ABplpapaa:97	ABplpapaa	97	2298	-22701	-25	-27	2298	18.8	433	325	38	560272
ABplpapaaa:138	ABplpapaaa	138	2243	-22756	-23	-16	2243	15.8	388	313	32	328652
ABplpapaap:138	ABplpapaap	138	2173	-22826	-108	-109	2173	19.4	357	320	33	354719
ABplpapap:97	ABplpapap	97	2320	-22679	-48	-54	2320	16.0	397	320	38	501559
ABplpapapa:133	ABplpapapa	133	2251	-22748	-76	-79	2251	9.8	359	309	32	295672
ABplpapapp:133	ABplpapapp	133	2255	-22745	-49	-41	2255	7.7	312	298	32	238393
ABplpapp:72	ABplpapp	72	2307	-22692	-112	-114	2307	32.4	356	338	45	774171
ABplpappa:96	ABplpappa	96	2321	-22678	-58	-63	2321	13.3	366	312	40	453554
ABplpappaa:126	ABplpappaa	126	2173	-22826	-109	-107	2173	11.3	363	254	38	335858
ABplpappap:126	ABplpappap	126	2250	-22749	-10	-8	2250	12.8	325	271	28	185777
ABplpappp:96	ABplpappp	96	2279	-22720	-41	-41	2279	11.6	305	315	40	463982
ABplpapppa:136	ABplpapppa	136	2345	-22654	23	24	2345	8.5	295	254	33	206963
ABplpapppp:136	ABplpapppp	136	2298	-22701	-45	-30	2298	8.6	243	249	30	161317
ABplpp:35	ABplpp	35	2289	-22710	-278	-279	2289	47.8	287	297	56	617532
ABplppa:53	ABplppa	53	2328	-22671	-241	-247	2328	51.8	338	287	49	579191
ABplppaa:75	ABplppaa	75	2293	-22706	-157	-162	2293	45.1	409	322	42	575882
ABplppaaa:102	ABplppaaa	102	2223	-22776	-94	-101	2223	26.6	403	340	37	547153
ABplppaaaa:142	ABplppaaaa	142	2251	-22748	-6	-12	2251	25.7	400	321	34	349128
ABplppaaap:142	ABplppaaap	142	2199	-22800	-36	-29	2199	26.7	375	346	30	342722
ABplppaap:102	ABplppaap	102	2277	-22722	-35	-40	2277	22.3	358	335	38	534193
ABplppaapa:138	ABplppaapa	138	2241	-22758	-15	-23	2241	15.0	326	330	32	267038
ABplppaapp:138	ABplppaapp	138	2226	-22773	-35	-28	2226	13.9	282	326	31	230438
ABplppap:75	ABplppap	75	2317	-22682	-143	-150	2317	43.7	346	318	42	569178
ABplppapa:101	ABplppapa	101	2306	-22693	-37	-43	2306	29.7	343	338	40	617586
ABplppapaa:136	ABplppapaa	136	2236	-22763	-20	-24	2236	25.7	351	349	32	318994
ABplppapap:136	ABplppapap	136	2350	-22649	49	45	2350	24.8	314	348	33	322275
ABplppapp:101	ABplppapp	101	2309	-22690	-63	-63	2309	27.9	285	342	39	579619
ABplppappa:142	ABplppappa	142	2324	-22675	31	31	2324	22.9	283	350	31	277875
ABplppappp:142	ABplppappp	142	2228	-22771	-117	-79	2228	23.5	241	352	32	338712
ABplppp:53	ABplppp	53	2276	-22723	-176	-178	2276	41.8	256	324	50	786192
ABplpppa:73	ABplpppa	73	2310	-22689	-112	-118	2310	39.2	309	336	42	659950
ABplpppaa:98	ABplpppaa	98	2513	-22486	138	145	2513	22.3	265	359	37	554807
ABplpppaaa:132	ABplpppaaa	132	2569	-22430	247	256	2569	15.8	246	336	33	324580
ABplpppaap:132	ABplpppaap	132	2622	-22377	294	313	2622	13.2	207	331	32	320314
ABplpppap:98	ABplpppap	98	2568	-22431	165	170	2568	21.6	217	353	37	560201
ABplpppapa:134	ABplpppapa	134	2652	-22347	269	296	2652	12.8	169	310	34	317700
ABplpppapp:134	ABplpppapp	134	2778	-22221	415	420	2778	14.0	142	282	30	291613
ABplpppp:73	ABplpppp	73	2309	-22690	-112	-113	2309	32.2	256	349	45	767063
ABplppppa:97	ABplppppa	97	2549	-22450	190	194	2549	15.6	277	324	39	468666
ABplppppaa:130	ABplppppaa	130	2798	-22201	386	408	2798	9.7	277	297	30	179154
ABplppppap:130	ABplppppap	130	2751	-22248	341	364	2751	10.0	238	297	32	217954
ABplppppp:97	ABplppppp	97	2550	-22449	148	147	2550	11.6	226	326	39	466955
ABplpppppa:133	ABplpppppa	133	3086	-21913	629	648	3086	10.5	209	260	33	220320
ABplpppppp:133	ABplpppppp	133	3189	-21810	739	743	3189	14.1	172	252	33	283348
ABpr:12	ABpr	12	2276	-22723	-116	-116	2276	18.9	256	151	67	387749
ABpra:24	ABpra	24	2274	-22725	-140	-140	2274	25.5	270	111	63	451817
ABpraa:35	ABpraa	35	2337	-22663	-104	-104	2337	22.0	315	98	57	460950
ABpraaa:51	ABpraaa	51	2309	-22690	-148	-149	2309	28.5	371	78	50	742645
ABpraaaa:73	ABpraaaa	73	2284	-22715	-108	-109	2284	26.4	401	74	43	756643
ABpraaaaa:100	ABpraaaaa	100	2241	-22758	-61	-59	2241	28.3	467	86	35	540389
ABpraaaaaa:140	ABpraaaaaa	140	2174	-22825	-25	-23	2174	29.5	481	84	31	359286
ABpraaaaap:140	ABpraaaaap	140	2158	-22841	-91	-100	2158	35.9	455	75	30	325306
ABpraaaap:100	ABpraaaap	100	2284	-22715	-58	-61	2284	33.1	430	70	38	625797
ABpraaaapa:134	ABpraaaapa	134	2160	-22839	-94	-107	2160	27.6	445	77	32	415333
ABpraaaapp:134	ABpraaaapp	134	2190	-22809	-63	-61	2190	34.1	419	80	33	388462
ABpraaap:73	ABpraaap	73	2301	-22698	-131	-132	2301	37.0	348	87	44	738946
ABpraaapa:98	ABpraaapa	98	2261	-22738	-75	-77	2261	41.2	445	85	36	490246
ABpraaapaa:135	ABpraaapaa	135	2278	-22721	24	29	2278	33.7	469	115	30	327544
ABpraaapap:135	ABpraaapap	135	2264	-22735	-38	-30	2264	40.8	447	108	31	272185
ABpraaapp:98	ABpraaapp	98	2281	-22718	-80	-84	2281	41.4	394	96	38	512278
ABpraaappa:127	ABpraaappa	127	2319	-22680	23	24	2319	37.4	416	114	31	304047
ABpraaappp:127	ABpraaappp	127	2331	-22668	-50	-8	2331	38.7	380	94	33	323472
ABpraap:51	ABpraap	51	2322	-22677	-83	-83	2322	19.8	288	105	52	613990
ABpraapa:72	ABpraapa	72	2290	-22709	-131	-131	2290	30.0	302	73	44	760723
ABpraapaa:98	ABpraapaa	98	2246	-22753	-89	-91	2246	48.4	402	90	37	441733
ABpraapaaa:136	ABpraapaaa	136	2206	-22793	-80	-56	2206	45.1	482	89	30	250335
ABpraapaap:136	ABpraapaap	136	2186	-22813	-97	-89	2186	46.1	437	84	31	258705
ABpraapap:98	ABpraapap	98	2269	-22730	-75	-77	2269	51.4	342	102	37	402385
ABpraapapa:134	ABpraapapa	134	2240	-22759	-29	-33	2240	45.5	401	78	30	243958
ABpraapapp:134	ABpraapapp	134	2260	-22739	-48	-49	2260	48.4	362	83	32	253394
ABpraapp:72	ABpraapp	72	2286	-22713	-135	-135	2286	33.3	238	105	46	724830
ABpraappa:97	ABpraappa	97	2419	-22580	74	73	2419	42.9	325	83	37	528326
ABpraappaa:136	ABpraappaa	136	2967	-22032	640	638	2967	35.8	369	67	30	334484
ABpraappap:136	ABpraappap	136	2792	-22207	360	376	2792	40.6	331	75	32	286178
ABpraappp:97	ABpraappp	97	2367	-22632	11	10	2367	39.6	251	91	41	563581
ABpraapppa:133	ABpraapppa	133	3103	-21896	687	696	3103	37.4	295	71	32	328610
ABpraapppp:133	ABpraapppp	133	2902	-22097	536	540	2902	33.4	244	75	34	399666
ABprap:35	ABprap	35	2319	-22680	-143	-143	2319	32.5	206	111	58	601500
ABprapa:52	ABprapa	52	2270	-22729	-152	-154	2270	37.6	239	89	51	823099
ABprapaa:72	ABprapaa	72	2269	-22730	-130	-130	2269	45.3	266	83	42	599587
ABprapaaa:100	ABprapaaa	100	2225	-22774	-78	-78	2225	51.0	288	100	36	344050
ABprapaaaa:138	ABprapaaaa	138	2314	-22685	-241	-164	2314	46.7	307	94	31	208466
ABprapaaap:138	ABprapaaap	138	2290	-22709	-103	-66	2290	47.2	263	96	33	236801
ABprapaap:100	ABprapaap	100	2251	-22748	-45	-45	2251	49.4	231	104	36	377146
ABprapaapa:141	ABprapaapa	141	2190	-22809	-115	-119	2190	42.0	247	86	29	220089
ABprapaapp:141	ABprapaapp	141	2248	-22751	-43	-37	2248	40.9	198	86	31	227597
ABprapap:72	ABprapap	72	2280	-22719	-121	-123	2280	46.6	190	110	44	578216
ABprapapa:97	ABprapapa	97	2283	-22716	-61	-61	2283	49.6	173	114	39	441256
ABprapapaa:133	ABprapapaa	133	2633	-22366	246	253	2633	47.4	161	103	32	244881
ABprapapap:133	ABprapapap	133	2699	-22300	296	331	2699	43.2	114	113	32	297665
ABprapapp:97	ABprapapp	97	2318	-22681	-46	-45	2318	47.4	127	154	38	433037
ABprapappa:131	ABprapappa	131	3072	-21927	686	703	3072	43.2	89	137	32	301254
ABprapappp:131	ABprapappp	131	3142	-21857	648	680	3142	36.2	79	164	33	352947
ABprapp:52	ABprapp	52	2237	-22762	-177	-181	2237	38.2	150	122	49	742638
ABprappa:73	ABprappa	73	2304	-22695	-101	-102	2304	41.2	133	123	45	706044
ABprappaa:99	ABprappaa	99	2478	-22521	143	143	2478	37.2	177	83	40	604922
ABprappaaa:137	ABprappaaa	137	2598	-22401	269	279	2598	32.2	205	76	32	313348
ABprappaap:137	ABprappaap	137	2605	-22394	223	238	2605	32.3	164	88	33	332245
ABprappap:99	ABprappap	99	2552	-22447	161	176	2552	40.7	123	109	38	569192
ABprappapa:136	ABprappapa	136	2716	-22283	356	370	2716	39.6	150	95	33	303111
ABprappapp:136	ABprappapp	136	2778	-22221	336	364	2778	34.4	109	118	32	343808
ABprappp:73	ABprappp	73	2298	-22701	-81	-80	2298	40.9	98	187	41	589483
ABprapppa:102	ABprapppa	102	3077	-21922	641	659	3077	35.4	103	136	35	455075
ABprapppaa:142	ABprapppaa	142	4415	-20584	1830	1865	4415	26.7	144	112	30	260108
ABprapppap:142	ABprapppap	142	4621	-20378	1793	1896	4621	23.2	114	141	31	268293
ABprapppp:102	ABprapppp	102	3106	-21893	674	700	3106	32.9	77	172	35	473140
ABprappppa:142	ABprappppa	142	5646	-19353	2763	2817	5646	25.7	83	159	30	281907
ABprappppp:142	ABprappppp	142	5195	-19804	2508	2524	5195	23.8	72	198	30	259549
ABprp:24	ABprp	24	2335	-22664	-101	-101	2335	18.0	179	215	62	261333
ABprpa:36	ABprpa	36	2350	-22649	-61	-61	2350	12.3	221	183	55	262633
ABprpaa:52	ABprpaa	52	2286	-22713	-94	-94	2286	19.4	209	108	49	585710
ABprpaaa:73	ABprpaaa	73	2285	-22714	-119	-121	2285	22.4	266	80	43	665999
ABprpaaaa:99	ABprpaaaa	99	2270	-22729	-69	-71	2270	27.8	396	75	37	621955
ABprpaaaaa:134	ABprpaaaaa	134	2260	-22739	6	5	2260	19.3	452	109	33	446137
ABprpaaaap:134	ABprpaaaap	134	2232	-22767	-39	-41	2232	19.8	414	101	33	426401
ABprpaaap:99	ABprpaaap	99	2246	-22753	-85	-86	2246	34.8	352	65	37	559679
ABprpaaapa:133	ABprpaaapa	133	2242	-22757	3	0	2242	19.9	397	74	30	362792
ABprpaaapp:133	ABprpaaapp	133	2189	-22810	-47	-46	2189	20.8	359	73	31	335750
ABprpaap:73	ABprpaap	73	2319	-22680	-73	-75	2319	23.3	223	107	43	580804
ABprpaapa:99	ABprpaapa	99	2272	-22728	-54	-59	2272	27.3	346	73	37	570610
ABprpaapaa:136	ABprpaapaa	136	2205	-22794	-51	-58	2205	27.4	406	89	31	379193
ABprpaapap:136	ABprpaapap	136	2221	-22778	-94	-94	2221	27.0	368	96	30	295126
ABprpaapp:99	ABprpaapp	99	2249	-22750	-98	-98	2249	32.7	302	72	38	575625
ABprpaappa:134	ABprpaappa	134	2233	-22766	-196	-154	2233	28.3	338	77	32	359844
ABprpaappp:134	ABprpaappp	134	2247	-22753	-53	-60	2247	26.7	302	73	34	416168
ABprpap:52	ABprpap	52	2268	-22731	-116	-117	2268	15.9	144	168	50	521949
ABprpapa:73	ABprpapa	73	2301	-22698	-41	-41	2301	19.4	177	111	44	608090
ABprpapaa:99	ABprpapaa	99	2237	-22762	-74	-78	2237	19.4	308	96	38	580304
ABprpapaaa:138	ABprpapaaa	138	2226	-22773	-56	-58	2226	15.2	362	130	30	281389
ABprpapaap:138	ABprpapaap	138	2248	-22751	-77	-64	2248	14.8	319	127	34	340603
ABprpapap:99	ABprpapap	99	2247	-22752	-47	-50	2247	15.2	268	104	37	503889
ABprpapapa:135	ABprpapapa	135	2214	-22785	-50	-43	2214	9.1	295	148	31	210759
ABprpapapp:135	ABprpapapp	135	2258	-22741	-37	-33	2258	8.9	247	143	31	211668
ABprpapp:73	ABprpapp	73	2288	-22711	-90	-90	2288	18.8	121	164	44	581982
ABprpappa:97	ABprpappa	97	2312	-22687	-3	-4	2312	11.9	262	137	39	413039
ABprpappaa:132	ABprpappaa	132	2381	-22618	87	89	2381	9.6	322	186	33	217109
ABprpappap:132	ABprpappap	132	2338	-22661	45	42	2338	10.6	276	180	33	206337
ABprpappp:97	ABprpappp	97	2342	-22657	33	32	2342	14.5	208	129	38	401917
ABprpapppa:134	ABprpapppa	134	2487	-22512	170	174	2487	10.1	226	171	32	209339
ABprpapppp:134	ABprpapppp	134	2615	-22384	207	251	2615	13.0	189	197	33	235013
ABprpp:36	ABprpp	36	2328	-22671	-126	-126	2328	21.2	128	184	56	415075
ABprppa:52	ABprppa	52	2282	-22717	-222	-227	2282	31.5	96	136	48	839500
ABprppaa:75	ABprppaa	75	2282	-22717	-118	-119	2282	29.2	140	102	41	699168
ABprppaaa:103	ABprppaaa	103	2250	-22749	-64	-63	2250	25.1	292	80	36	545743
ABprppaaaa:145	ABprppaaaa	145	2254	-22745	-45	-28	2254	19.4	341	101	30	279476
ABprppaaap:145	ABprppaaap	145	2233	-22766	-65	-74	2233	21.0	309	90	31	343661
ABprppaap:103	ABprppaap	103	2235	-22764	-52	-55	2235	22.1	248	91	36	507261
ABprppaapa:141	ABprppaapa	141	2242	-22757	-16	-21	2242	12.0	287	119	30	247349
ABprppaapp:141	ABprppaapp	141	2259	-22740	-31	-21	2259	14.4	251	117	31	244133
ABprppap:75	ABprppap	75	2292	-22707	-184	-185	2292	30.8	91	147	43	802140
ABprppapa:101	ABprppapa	101	2271	-22728	-54	-58	2271	26.5	216	96	38	516417
ABprppapaa:141	ABprppapaa	141	2321	-22678	46	49	2321	19.3	279	89	32	293117
ABprppapap:141	ABprppapap	141	2459	-22540	170	167	2459	19.6	240	91	31	288545
ABprppapp:101	ABprppapp	101	2286	-22713	-71	-63	2286	28.7	176	111	37	499088
ABprppappa:144	ABprppappa	144	2238	-22761	-98	-86	2238	21.2	215	97	31	283228
ABprppappp:144	ABprppappp	144	2457	-22542	32	91	2457	22.6	177	104	34	366241
ABprppp:52	ABprppp	52	2324	-22675	-128	-129	2324	24.0	77	207	49	683762
ABprpppa:74	ABprpppa	74	2336	-22663	-102	-105	2336	29.7	61	181	42	804656
ABprpppaa:100	ABprpppaa	100	2639	-22360	244	249	2639	29.5	130	107	37	592242
ABprpppaaa:137	ABprpppaaa	137	2730	-22269	309	344	2730	17.6	173	119	33	314466
ABprpppaap:137	ABprpppaap	137	2853	-22146	381	417	2853	17.1	139	145	32	306760
ABprpppap:100	ABprpppap	100	2748	-22251	307	320	2748	26.9	92	147	38	622169
ABprpppapa:139	ABprpppapa	139	2851	-22148	210	283	2851	18.4	108	171	34	353317
ABprpppapp:139	ABprpppapp	139	3128	-21871	548	576	3128	15.6	92	200	30	286844
ABprpppp:74	ABprpppp	74	2352	-22647	-64	-64	2352	20.0	83	224	44	665047
ABprppppa:100	ABprppppa	100	2634	-22365	260	265	2634	19.3	159	125	40	547511
ABprppppaa:136	ABprppppaa	136	3142	-21857	675	693	3142	14.8	208	126	31	242056
ABprppppap:136	ABprppppap	136	3103	-21896	673	687	3103	12.1	176	155	34	287000
ABprppppp:100	ABprppppp	100	2715	-22284	310	316	2715	17.6	117	167	38	526142
ABprpppppa:139	ABprpppppa	139	3550	-21449	974	999	3550	13.0	150	193	32	253903
ABprpppppp:139	ABprpppppp	139	3934	-21065	1279	1302	3934	15.7	124	219	30	256525
EMS:5	EMS	5	2264	-22735	-189	-189	2264	30.9	275	320	71	785086
MS:15	MS	15	2357	-22642	-64	-64	2357	17.8	352	307	63	320655
MSa:30	MSa	30	2350	-22649	-130	-130	2350	20.9	417	319	67	576699
MSaa:42	MSaa	42	2330	-22669	-103	-103	2330	16.0	472	293	57	662223
MSaaa:60	MSaaa	60	2348	-22651	-49	-51	2348	11.8	494	251	50	555246
MSaaaa:83	MSaaaa	83	2289	-22710	-85	-86	2289	18.4	520	210	44	670554
MSaaaaa:107	MSaaaaa	107	2186	-22814	-74	-75	2186	30.9	555	182	38	604417
MSaaaaaa:137	MSaaaaaa	137	2234	-22765	-19	-26	2234	33.5	577	172	28	339244
MSaaaaap:137	MSaaaaap	137	2176	-22823	-69	-73	2176	39.7	541	198	32	299056
MSaaaap:107	MSaaaap	107	2250	-22750	-54	-52	2250	40.3	500	202	38	498285
MSaaaapa:139	MSaaaapa	139	2223	-22776	-38	-43	2223	45.7	511	202	31	250107
MSaaaapp:139	MSaaaapp	139	2242	-22757	-42	-41	2242	48.2	463	212	30	213423
MSaaap:83	MSaaap	83	2279	-22720	-110	-115	2279	19.6	441	231	43	472165
MSaaapa:110	MSaaapa	110	2254	-22745	-76	-80	2254	33.9	472	214	40	548120
MSaaapaa:140	MSaaapaa	140	2233	-22766	-54	-60	2233	39.0	506	224	34	338703
MSaaapap:140	MSaaapap	140	2321	-22678	46	37	2321	41.2	454	222	32	269726
MSaaapp:110	MSaaapp	110	2221	-22778	-76	-78	2221	37.5	421	213	34	359484
MSaap:60	MSaap	60	2371	-22628	-50	-49	2371	10.7	389	288	50	461779
MSaapa:83	MSaapa	83	2334	-22665	-84	-85	2334	11.3	403	270	44	429723
MSaapaa:106	MSaapaa	106	2253	-22746	-56	-61	2253	26.1	407	231	40	463788
MSaapaaa:135	MSaapaaa	135	2177	-22822	-73	-82	2177	29.8	428	243	33	367674
MSaapaap:135	MSaapaap	135	2188	-22811	-66	-66	2188	35.1	387	233	34	296193
MSaapap:106	MSaapap	106	2235	-22764	-52	-52	2235	22.3	343	245	37	384361
MSaapapa:142	MSaapapa	142	2267	-22732	-14	-6	2267	25.8	373	243	30	263693
MSaapapp:142	MSaapapp	142	2252	-22747	-50	-50	2252	27.0	329	249	33	250414
MSaapp:83	MSaapp	83	2331	-22668	-36	-38	2331	10.0	324	281	43	427434
MSaappa:113	MSaappa	113	2375	-22624	73	81	2375	14.2	320	246	34	285955
MSaappp:113	MSaappp	113	2396	-22603	108	111	2396	18.5	291	267	39	392117
MSap:42	MSap	42	2348	-22651	-104	-104	2348	24.7	380	333	56	818149
MSapa:62	MSapa	62	2307	-22692	-111	-111	2307	22.7	400	338	49	785879
MSapaa:85	MSapaa	85	2289	-22710	-111	-115	2289	27.1	437	273	42	551443
MSapaaa:114	MSapaaa	114	2217	-22782	-66	-67	2217	30.3	518	259	36	503742
MSapaaaa:152	MSapaaaa	152	2165	-22835	-113	-114	2165	30.0	558	261	34	474633
MSapaaap:152	MSapaaap	152	2285	-22714	-10	0	2285	32.5	499	252	30	246540
MSapaap:114	MSapaap	114	2227	-22772	-50	-51	2227	29.3	465	269	35	432686
MSapap:85	MSapap	85	2348	-22651	-46	-48	2348	28.3	373	296	42	581179
MSapapa:113	MSapapa	113	2408	-22591	65	59	2408	34.3	438	286	37	477732
MSapapaa:149	MSapapaa	149	3089	-21911	603	597	3089	35.4	486	287	29	242782
MSapapap:149	MSapapap	149	2884	-22115	495	500	2884	37.1	436	284	32	252975
MSapapp:113	MSapapp	113	2401	-22598	55	66	2401	41.1	397	279	36	408947
MSapp:62	MSapp	62	2290	-22709	-83	-83	2290	18.5	296	336	48	707187
MSappa:86	MSappa	86	2343	-22656	-30	-32	2343	21.9	328	295	42	541625
MSappaa:119	MSappaa	119	2550	-22449	179	207	2550	30.5	391	280	39	510741
MSappap:119	MSappap	119	2596	-22403	267	273	2596	26.7	340	289	35	406761
MSappp:86	MSappp	86	2345	-22654	-53	-56	2345	25.5	273	298	43	561328
MSapppa:120	MSapppa	120	3815	-21184	1353	1362	3815	37.1	359	299	37	488451
MSapppp:120	MSapppp	120	3582	-21417	1155	1152	3582	40.3	299	292	37	405114
MSp:30	MSp	30	2346	-22653	-68	-68	2346	16.9	311	240	64	334805
MSpa:42	MSpa	42	2373	-22626	-47	-47	2373	14.4	384	236	55	404870
MSpaa:61	MSpaa	61	2331	-22668	-62	-63	2331	16.0	393	197	48	427493
MSpaaa:84	MSpaaa	84	2275	-22724	-112	-115	2275	21.6	444	160	45	665533
MSpaaaa:108	MSpaaaa	108	2202	-22797	-87	-88	2202	31.0	508	153	39	617653
MSpaaaaa:140	MSpaaaaa	140	2208	-22791	-34	-34	2208	35.8	542	151	30	359295
MSpaaaap:140	MSpaaaap	140	2195	-22804	-51	-53	2195	38.1	504	164	34	387394
MSpaaap:108	MSpaaap	108	2241	-22758	-76	-79	2241	39.4	459	160	39	510169
MSpaaapa:142	MSpaaapa	142	2232	-22767	-66	-71	2232	43.5	478	170	31	307710
MSpaaapp:142	MSpaaapp	142	2288	-22711	1	0	2288	48.4	429	179	32	241678
MSpaap:84	MSpaap	84	2292	-22707	-78	-79	2292	22.2	375	186	41	444308
MSpaapa:113	MSpaapa	113	2207	-22792	-80	-82	2207	33.7	437	159	40	592597
MSpaapaa:146	MSpaapaa	146	2186	-22813	-71	-68	2186	34.1	471	169	31	364294
MSpaapap:146	MSpaapap	146	2231	-22768	-68	-68	2231	39.1	425	161	34	318801
MSpaapp:113	MSpaapp	113	2266	-22733	-25	-26	2266	35.6	374	177	31	256688
MSpap:61	MSpap	61	2330	-22669	-71	-71	2330	9.4	297	246	52	398361
MSpapa:84	MSpapa	84	2358	-22641	-28	-29	2358	9.6	324	198	45	368772
MSpapaa:109	MSpapaa	109	2236	-22763	-47	-49	2236	21.4	366	192	39	434458
MSpapaaa:141	MSpapaaa	141	2354	-22645	108	108	2354	22.1	394	192	36	447097
MSpapaap:141	MSpapaap	141	2229	-22770	-52	-51	2229	29.5	355	199	33	288938
MSpapap:109	MSpapap	109	2304	-22695	6	8	2304	18.5	305	195	37	361489
MSpapapa:142	MSpapapa	142	2386	-22613	107	118	2386	19.8	311	200	33	242274
MSpapapp:142	MSpapapp	142	2356	-22643	77	80	2356	20.4	350	208	30	259210
MSpapp:84	MSpapp	84	2345	-22654	-44	-44	2345	8.5	242	221	45	363563
MSpappa:115	MSpappa	115	2441	-22558	150	154	2441	14.3	270	218	35	293253
MSpappp:115	MSpappp	115	2418	-22581	120	125	2418	17.1	236	208	40	361258
MSpp:42	MSpp	42	2339	-22660	-63	-63	2339	10.2	261	225	55	382204
MSppa:62	MSppa	62	2342	-22657	-41	-41	2342	8.9	251	149	49	458384
MSppaa:86	MSppaa	86	2301	-22698	-67	-68	2301	21.8	353	144	40	438822
MSppaaa:114	MSppaaa	114	2260	-22739	-10	-12	2260	25.0	472	125	36	467211
MSppaaaa:148	MSppaaaa	148	2350	-22650	102	105	2350	22.6	505	130	30	300758
MSppaaap:148	MSppaaap	148	2247	-22752	-20	0	2247	26.2	465	141	30	266076
MSppaap:114	MSppaap	114	2306	-22693	30	31	2306	24.4	423	136	34	391537
MSppap:86	MSppap	86	2324	-22675	-84	-85	2324	24.2	286	148	42	467863
MSppapa:113	MSppapa	113	2321	-22678	11	11	2321	31.4	394	125	35	400846
MSppapaa:149	MSppapaa	149	2551	-22448	268	272	2551	28.7	442	123	30	274265
MSppapap:149	MSppapap	149	2552	-22447	169	166	2552	33.4	392	132	29	202768
MSppapp:113	MSppapp	113	2346	-22653	11	16	2346	40.9	355	122	37	356277
MSppp:62	MSppp	62	2347	-22652	-36	-37	2347	9.2	189	219	47	365844
MSpppa:86	MSpppa	86	2379	-22620	14	13	2379	18.3	249	148	41	446763
MSpppaa:116	MSpppaa	116	2911	-22088	541	544	2911	25.3	366	142	35	353801
MSpppap:116	MSpppap	116	2887	-22112	493	490	2887	23.5	315	146	35	318183
MSpppp:86	MSpppp	86	2399	-22600	24	23	2399	20.6	227	174	42	442110
MSppppa:119	MSppppa	119	4743	-20256	2150	2155	4743	32.7	324	117	37	391841
MSppppp:119	MSppppp	119	4961	-20038	2336	2329	4961	35.2	275	126	38	351627
E:15	E	15	2313	-22686	-195	-195	2313	29.3	196	326	66	493731
Ea:28	Ea	28	2331	-22668	-186	-186	2331	27.4	288	307	65	813283
Eal:57	Eal	57	2272	-22727	-148	-150	2272	29.7	326	267	54	743367
Eala:88	Eala	88	2245	-22754	-116	-117	2245	40.7	386	234	48	570992
Ealaa:140	Ealaa	140	2227	-22772	-47	-46	2227	47.9	397	221	38	267557
Ealap:140	Ealap	140	2260	-22739	-59	-61	2260	48.6	315	225	37	238820
Ealp:88	Ealp	88	2264	-22735	-110	-111	2264	38.7	310	256	46	521587
Ealpa:138	Ealpa	138	2216	-22783	-81	-84	2216	38.2	349	248	36	238457
Ealpp:138	Ealpp	138	2233	-22766	-74	-67	2233	39.5	291	248	36	233909
Ear:57	Ear	57	2300	-22699	-128	-128	2300	28.2	292	178	54	651381
Eara:90	Eara	90	2230	-22769	-129	-131	2230	42.5	369	167	47	581373
Earaa:148	Earaa	148	2143	-22857	-120	-130	2143	43.6	384	171	34	222460
Earap:148	Earap	148	2210	-22789	-116	-86	2210	44.3	311	168	33	169304
Earp:90	Earp	90	2247	-22752	-133	-136	2247	35.3	290	181	45	481723
Earpa:144	Earpa	144	2217	-22783	-77	-83	2217	32.6	326	183	35	235279
Earpp:144	Earpp	144	2179	-22820	-132	-132	2179	37.1	259	189	38	240303
Ep:28	Ep	28	2311	-22688	-214	-217	2311	33.3	170	288	64	987415
Epl:57	Epl	57	2316	-22683	-129	-131	2316	30.4	213	268	55	749990
Epla:92	Epla	92	2274	-22725	-79	-80	2274	38.8	245	226	47	533880
Eplaa:147	Eplaa	147	2332	-22667	41	34	2332	47.6	264	231	36	224972
Eplap:147	Eplap	147	2226	-22773	-41	-41	2226	41.6	195	247	35	227297
Eplp:92	Eplp	92	2282	-22717	-105	-106	2282	37.5	172	256	47	582758
Eplpa:148	Eplpa	148	2259	-22740	-92	-97	2259	49.2	155	246	36	254010
Eplpp:148	Eplpp	148	2334	-22665	-12	-8	2334	32.7	144	252	37	293067
Epr:57	Epr	57	2305	-22694	-131	-133	2305	30.5	176	188	55	776042
Epra:92	Epra	92	2293	-22706	-65	-67	2293	39.9	223	148	44	474896
Epraa:148	Epraa	148	2307	-22692	-52	-38	2307	46.8	268	156	34	171676
Eprap:148	Eprap	148	2310	-22689	-4	0	2310	40.0	199	165	34	180766
Eprp:92	Eprp	92	2309	-22690	-90	-92	2309	39.3	145	200	46	511816
Eprpa:153	Eprpa	153	2388	-22611	94	92	2388	45.3	174	189	32	154160
Eprpp:153	Eprpp	153	2457	-22542	116	122	2457	36.0	131	202	31	169166
P2:5	P2	5	2247	-22752	-308	-308	2247	36.1	132	227	70	722058
C:18	C	18	2279	-22720	-323	-323	2279	46.6	181	211	64	503474
Ca:31	Ca	31	2312	-22687	-241	-242	2312	46.5	256	213	59	409341
Caa:48	Caa	48	2310	-22690	-268	-268	2310	49.1	291	185	53	595131
Caaa:70	Caaa	70	2344	-22655	-188	-191	2344	50.6	298	222	48	617924
Caaaa:96	Caaaa	96	2309	-22690	-155	-158	2309	53.3	225	273	42	521818
Caaaaa:130	Caaaaa	130	2241	-22758	-186	-191	2241	56.6	218	259	35	269844
Caaaap:130	Caaaap	130	2284	-22715	-151	-158	2284	56.4	157	258	35	275812
Caaap:96	Caaap	96	2288	-22711	-166	-167	2288	43.7	156	304	42	669926
Caaapa:128	Caaapa	128	2277	-22722	-81	-84	2277	51.1	124	280	34	314360
Caaapp:128	Caaapp	128	2223	-22776	-60	-62	2223	39.1	91	285	36	472705
Caap:70	Caap	70	2345	-22654	-173	-173	2345	47.9	199	265	44	588882
Caapa:101	Caapa	101	2289	-22710	-80	-83	2289	38.9	94	277	35	517404
Caapp:101	Caapp	101	2255	-22744	-133	-128	2255	30.6	85	298	40	814115
Caappd:142	Caappd	142	2242	-22757	-48	-43	2242	24.5	67	293	36	491557
Caappv:142	Caappv	142	2227	-22772	-126	-98	2227	17.8	106	258	32	373850
Cap:48	Cap	48	2326	-22673	-273	-274	2326	49.6	212	261	53	675659
Capa:73	Capa	73	2311	-22688	-165	-168	2311	33.4	217	320	46	893624
Capaa:113	Capaa	113	2256	-22743	-68	-66	2256	20.5	218	284	40	520650
Capap:113	Capap	113	2258	-22741	-102	-94	2258	20.3	162	280	41	716226
Capp:73	Capp	73	2272	-22727	-192	-196	2272	38.4	163	319	45	939329
Cappa:108	Cappa	108	2499	-22500	152	155	2499	31.1	165	316	40	755018
Cappaa:151	Cappaa	151	2846	-22153	454	453	2846	39.0	213	294	33	332700
Cappap:151	Cappap	151	2985	-22014	524	570	2985	31.8	171	302	34	454578
Cappp:108	Cappp	108	2534	-22465	165	184	2534	25.8	123	291	41	781699
Capppa:152	Capppa	152	3134	-21865	587	652	3134	32.2	145	299	31	362405
Capppp:152	Capppp	152	2753	-22246	338	344	2753	22.0	138	270	34	357629
Cp:31	Cp	31	2264	-22735	-325	-326	2264	44.9	143	191	60	505667
Cpa:49	Cpa	49	2309	-22690	-297	-297	2309	49.9	162	173	54	661769
Cpaa:71	Cpaa	71	2271	-22728	-273	-280	2271	51.9	189	183	47	568646
Cpaaa:96	Cpaaa	96	2326	-22673	-232	-234	2326	55.9	236	202	41	413590
Cpaaaa:134	Cpaaaa	134	2328	-22671	-188	-192	2328	57.9	250	202	34	217368
Cpaaap:134	Cpaaap	134	2307	-22692	-116	-122	2307	57.3	186	184	33	196957
Cpaap:96	Cpaap	96	2274	-22725	-182	-184	2274	52.4	143	227	41	465061
Cpaapa:131	Cpaapa	131	2256	-22743	-141	-148	2256	56.7	146	194	33	210688
Cpaapp:131	Cpaapp	131	2223	-22777	-74	-76	2223	49.9	89	226	35	331620
Cpap:71	Cpap	71	2317	-22682	-213	-213	2317	47.7	127	257	46	677581
Cpapa:97	Cpapa	97	2324	-22675	-122	-122	2324	45.3	81	225	41	642763
Cpapaa:136	Cpapaa	136	2251	-22748	-84	-93	2251	33.0	60	257	36	513092
Cpapap:136	Cpapap	136	2240	-22759	-29	-28	2240	43.4	66	197	34	364890
Cpapp:97	Cpapp	97	2245	-22754	-161	-135	2245	31.6	65	251	40	735244
Cpappd:141	Cpappd	141	2242	-22757	-115	-108	2242	27.8	50	229	35	452507
Cpappv:141	Cpappv	141	2204	-22795	-153	-151	2204	17.0	84	241	34	400709
Cpp:49	Cpp	49	2261	-22738	-304	-304	2261	40.8	91	250	53	908235
Cppa:72	Cppa	72	2421	-22578	-46	-47	2421	30.4	65	242	47	983982
Cppaa:109	Cppaa	109	2526	-22473	164	177	2526	21.6	164	178	40	465904
Cppaaa:152	Cppaaa	152	2803	-22197	435	433	2803	28.0	227	143	33	256024
Cppaap:152	Cppaap	152	2902	-22098	503	517	2902	21.5	197	198	31	208375
Cppap:109	Cppap	109	2561	-22438	152	171	2561	22.9	140	215	41	526796
Cppapa:154	Cppapa	154	3088	-21912	430	483	3088	31.0	175	155	32	247386
Cppapp:154	Cppapp	154	2776	-22224	342	354	2776	23.5	152	192	32	252422
Cppp:72	Cppp	72	2386	-22613	-140	-141	2386	33.6	105	307	46	974911
Cpppa:105	Cpppa	105	3382	-21617	846	847	3382	31.8	109	199	40	595393
Cpppaa:145	Cpppaa	145	4736	-20263	2092	2086	4736	34.4	168	140	33	269936
Cpppap:145	Cpppap	145	5339	-19660	2453	2510	5339	32.0	122	162	32	287630
Cpppp:105	Cpppp	105	3608	-21391	1120	1117	3608	26.4	96	252	39	598697
Cppppa:149	Cppppa	149	5632	-19367	2494	2647	5632	30.1	106	192	30	256167
Cppppp:149	Cppppp	149	5489	-19510	2593	2619	5489	22.4	115	224	31	282862
P3:18	P3	18	2317	-22682	-260	-262	2317	33.1	79	270	61	445030
D:36	D	36	2291	-22708	-316	-317	2291	30.0	84	275	56	368186
Da:61	Da	61	2293	-22706	-251	-251	2293	28.4	177	347	48	194923
Daa:92	Daa	92	2283	-22716	-99	-101	2283	19.2	237	284	39	130909
Daaa:128	Daaa	128	2307	-22692	-124	-79	2307	33.8	310	302	34	191473
Daap:128	Daap	128	2255	-22744	-62	-59	2255	24.9	267	296	33	153899
Dap:92	Dap	92	2325	-22674	-148	-150	2325	21.3	150	286	41	166680
Dapa:124	Dapa	124	2348	-22651	4	2	2348	32.8	255	298	36	172453
Dapp:124	Dapp	124	2302	-22697	-24	-18	2302	35.5	206	281	36	159740
Dp:61	Dp	61	2329	-22670	-171	-172	2329	18.8	119	283	47	156310
Dpa:95	Dpa	95	2092	-20824	-51	-52	2092	18.9	208	178	36	83801
Dpaa:131	Dpaa	131	1861	-19138	-43	-17	1861	22.8	285	153	29	61634
Dpap:131	Dpap	131	2246	-22753	-108	-110	2246	27.2	253	143	34	115367
Dpp:95	Dpp	95	2300	-22699	-136	-138	2300	24.0	144	206	38	120144
Dppa:127	Dppa	127	2267	-22732	-64	-52	2267	33.1	236	129	33	117940
Dppp:127	Dppp	127	2275	-22724	-56	-46	2275	34.3	189	148	35	126795
P4:36	P4	36	2247	-22157	-135	-136	2247	22.5	173	331	48	180814
