# Supplementary material for: Quantitative Differences in Nuclear β-catenin and TCF Pattern Embryonic Cells in C. elegans
Source: PLoS Genet. 2015 Oct 21;11(10):e1005585. doi: 10.1371/journal.pgen.1005585 (PMC4619327; doi:10.1371/journal.pgen.1005585)
Supplement: S1 Data — For each cell analyzed, birth time is given in column 3 and the average nuclear reporter intensity over the lifetime of the cell (corrected for background) is given in column 7 (“blot”). For information on each embryo’s strain information and experimental conditions, refer to S2 Table. (ZIP) [file pgen.1005585.s005.zip › CAs/CA20130425_tlp-1_L1.csv]

cellTime	cell	time	none	global	local	blot	cross	z	x	y	size	gweight
ABa:1	ABa	1	1363	-23637	-237	-237	1363	42.0	540	246	82	1656230
ABal:2	ABal	2	1347	-23652	-203	-203	1347	31.2	587	247	76	1287903
ABala:6	ABala	6	1362	-23637	-164	-164	1362	27.9	605	206	63	652690
ABalaa:19	ABalaa	19	1377	-23622	-175	-175	1377	24.2	624	194	57	517232
ABalaaa:36	ABalaaa	36	1423	-23576	-145	-144	1423	26.8	625	183	50	681608
ABalaaaa:59	ABalaaaa	59	1548	-23451	31	35	1548	26.5	603	200	43	438050
ABalaaaal:88	ABalaaaal	88	1750	-23249	210	218	1750	40.2	606	256	36	274728
ABalaaaala:122	ABalaaaala	122	1512	-23487	107	134	1512	32.0	622	269	30	165659
ABalaaaalp:122	ABalaaaalp	122	1581	-23418	133	166	1581	31.1	594	297	32	198696
ABalaaaar:88	ABalaaaar	88	1736	-23263	225	230	1736	37.0	630	203	37	369043
ABalaaaarl:124	ABalaaaarl	124	1607	-23392	199	199	1607	30.1	638	225	31	193988
ABalaaaarr:124	ABalaaaarr	124	1541	-23458	135	136	1541	31.3	613	182	30	172891
ABalaaap:59	ABalaaap	59	1537	-23462	-1	0	1537	35.7	588	166	44	446709
ABalaaapa:84	ABalaaapa	84	1662	-23337	124	141	1662	44.8	617	182	37	300261
ABalaaapal:116	ABalaaapal	116	1544	-23455	66	96	1544	37.5	637	242	31	175381
ABalaaapar:116	ABalaaapar	116	1509	-23491	55	92	1509	38.5	640	199	30	166907
ABalaaapp:84	ABalaaapp	84	1697	-23302	156	162	1697	46.2	583	152	35	242121
ABalaaappl:118	ABalaaappl	118	1676	-23323	188	222	1676	39.4	623	172	29	148266
ABalaaappr:118	ABalaaappr	118	1518	-23481	75	81	1518	39.8	597	144	31	163181
ABalaap:36	ABalaap	36	1476	-23523	-84	-84	1476	22.7	571	235	49	457301
ABalaapa:60	ABalaapa	60	1586	-23413	37	36	1586	29.2	551	178	41	337089
ABalaapaa:88	ABalaapaa	88	1780	-23219	222	231	1780	35.5	600	147	36	298553
ABalaapaaa:126	ABalaapaaa	126	1636	-23363	251	260	1636	29.3	601	148	30	137871
ABalaapaap:126	ABalaapaap	126	1626	-23373	178	192	1626	22.4	553	130	34	202257
ABalaapap:88	ABalaapap	88	1824	-23175	246	249	1824	35.8	561	126	34	246628
ABalaapapa:123	ABalaapapa	123	1719	-23280	234	269	1719	27.8	559	112	30	168443
ABalaapapp:123	ABalaapapp	123	1595	-23404	130	138	1595	32.1	536	100	31	157693
ABalaapp:60	ABalaapp	60	1588	-23412	21	20	1588	35.2	483	177	43	296053
ABalaappa:86	ABalaappa	86	1824	-23175	223	224	1824	44.3	548	130	35	218717
ABalaappaa:122	ABalaappaa	122	1716	-23283	271	300	1716	31.6	583	125	30	138805
ABalaappap:122	ABalaappap	122	1586	-23413	111	131	1586	38.6	566	123	31	151059
ABalaappp:86	ABalaappp	86	1739	-23260	119	134	1739	48.8	508	138	36	180725
ABalaapppa:120	ABalaapppa	120	1522	-23477	70	104	1522	45.7	596	132	31	142859
ABalaapppp:120	ABalaapppp	120	1552	-23447	75	101	1552	48.5	560	139	32	107368
ABalap:19	ABalap	19	1419	-23580	-284	-286	1419	41.7	575	177	59	581755
ABalapa:37	ABalapa	37	1513	-23486	-174	-174	1513	39.9	582	148	52	791091
ABalapaa:58	ABalapaa	58	1942	-23057	274	275	1942	42.2	579	151	43	417547
ABalapaaa:85	ABalapaaa	85	2627	-22372	962	991	2627	49.2	596	232	36	240829
ABalapaaaa:120	ABalapaaaa	120	2307	-22692	722	767	2307	41.7	618	253	30	172297
ABalapaaap:120	ABalapaaap	120	2090	-22909	466	553	2090	47.0	605	265	33	162380
ABalapaap:85	ABalapaap	85	2437	-22563	636	691	2437	49.3	563	260	36	210827
ABalapaapa:120	ABalapaapa	120	2178	-22821	606	658	2178	45.0	603	292	30	152042
ABalapaapp:120	ABalapaapp	120	2085	-22914	441	499	2085	46.5	569	309	32	138108
ABalapap:58	ABalapap	58	1876	-23123	196	194	1876	48.0	534	167	42	329078
ABalapapa:83	ABalapapa	83	2595	-22404	816	850	2595	49.9	544	264	35	193009
ABalapapaa:121	ABalapapaa	121	2502	-22497	887	950	2502	52.2	603	235	28	119080
ABalapapap:121	ABalapapap	121	2079	-22921	544	569	2079	54.8	569	262	31	92191
ABalapapp:83	ABalapapp	83	2243	-22756	537	553	2243	50.9	490	270	37	182360
ABalapappa:116	ABalapappa	116	2067	-22932	481	503	2067	51.6	541	283	32	114649
ABalapappp:116	ABalapappp	116	1994	-23005	448	453	1994	52.4	485	287	30	98959
ABalapp:37	ABalapp	37	1481	-23518	-135	-135	1481	34.4	504	205	51	454182
ABalappa:59	ABalappa	59	1935	-23064	269	270	1935	43.0	512	178	42	316338
ABalappaa:88	ABalappaa	88	2642	-22357	947	974	2642	49.3	584	201	34	176980
ABalappaaa:128	ABalappaaa	128	2563	-22436	1083	1124	2563	42.9	632	208	28	135232
ABalappaap:128	ABalappaap	128	2243	-22756	638	711	2243	47.6	610	219	31	116002
ABalappap:88	ABalappap	88	2355	-22644	600	652	2355	50.6	542	187	36	174170
ABalappapa:121	ABalappapa	121	2108	-22891	611	654	2108	45.6	621	173	31	133185
ABalappapp:121	ABalappapp	121	1971	-23028	408	448	1971	49.7	593	160	31	103936
ABalappp:59	ABalappp	59	1743	-23256	134	134	1743	44.8	448	198	44	292457
ABalapppa:84	ABalapppa	84	2212	-22787	505	531	2212	52.4	491	185	36	170506
ABalapppaa:117	ABalapppaa	117	2046	-22953	446	470	2046	52.0	577	191	30	97457
ABalapppap:117	ABalapppap	117	2069	-22930	507	521	2069	54.7	541	174	30	92868
ABalapppp:84	ABalapppp	84	2053	-22946	432	440	2053	52.5	431	177	37	170623
ABalappppa:118	ABalappppa	118	2001	-22999	504	512	2001	50.3	507	148	31	101675
ABalappppp:118	ABalappppp	118	1832	-23167	315	316	1832	53.0	460	148	31	92130
ABalp:6	ABalp	6	1375	-23624	-159	-159	1375	30.3	529	296	63	597188
ABalpa:19	ABalpa	19	1399	-23600	-206	-206	1399	28.7	577	293	59	533457
ABalpaa:36	ABalpaa	36	1446	-23553	-129	-130	1446	37.6	598	258	52	739256
ABalpaaa:57	ABalpaaa	57	1548	-23451	24	24	1548	28.5	631	226	43	536833
ABalpaaaa:85	ABalpaaaa	85	1711	-23288	124	122	1711	23.4	614	221	37	412778
ABalpaaaaa:124	ABalpaaaaa	124	1463	-23536	18	21	1463	17.1	589	258	33	247125
ABalpaaaap:124	ABalpaaaap	124	1516	-23483	74	73	1516	13.5	554	252	32	215356
ABalpaaap:85	ABalpaaap	85	1656	-23343	102	104	1656	20.6	584	243	38	363815
ABalpaaapa:121	ABalpaaapa	121	1540	-23459	135	143	1540	21.6	527	251	32	180733
ABalpaaapp:121	ABalpaaapp	121	1440	-23559	32	39	1440	26.1	500	264	32	163822
ABalpaap:57	ABalpaap	57	1507	-23492	-64	-64	1507	39.2	586	244	46	470374
ABalpaapa:80	ABalpaapa	80	1593	-23406	45	45	1593	33.8	606	256	41	426270
ABalpaapaa:109	ABalpaapaa	109	1593	-23406	123	124	1593	27.5	615	239	32	270851
ABalpaapap:109	ABalpaapap	109	1517	-23482	16	21	1517	26.1	576	255	37	321436
ABalpaapp:80	ABalpaapp	80	1588	-23411	11	22	1588	30.3	556	276	39	329469
ABalpaappa:114	ABalpaappa	114	1497	-23502	34	41	1497	25.9	578	294	32	233919
ABalpaappp:114	ABalpaappp	114	1557	-23442	47	65	1557	25.1	532	294	31	183292
ABalpap:36	ABalpap	36	1482	-23517	-161	-162	1482	29.6	536	322	53	664141
ABalpapa:57	ABalpapa	57	1551	-23448	-38	-39	1551	23.6	598	269	44	495797
ABalpapaa:83	ABalpapaa	83	1669	-23330	82	79	1669	16.6	588	219	38	375748
ABalpapaaa:118	ABalpapaaa	118	1475	-23524	9	14	1475	14.6	539	280	34	223466
ABalpapaap:118	ABalpapaap	118	1561	-23438	71	68	1561	12.3	506	290	31	184158
ABalpapap:83	ABalpapap	83	1604	-23395	19	20	1604	15.6	546	259	38	284216
ABalpapapa:116	ABalpapapa	116	1525	-23474	37	51	1525	16.7	493	323	34	198934
ABalpapapp:116	ABalpapapp	116	1578	-23421	60	58	1578	14.6	448	316	32	171006
ABalpapp:57	ABalpapp	57	1526	-23473	-67	-68	1526	26.2	533	310	46	443679
ABalpappa:81	ABalpappa	81	1590	-23409	16	16	1590	14.7	517	247	38	229877
ABalpappaa:112	ABalpappaa	112	1539	-23460	66	65	1539	19.2	495	274	31	169554
ABalpappap:112	ABalpappap	112	1488	-23511	19	14	1488	15.5	460	265	34	165173
ABalpappp:81	ABalpappp	81	1516	-23483	-65	-62	1516	14.1	470	265	40	204468
ABalpapppa:112	ABalpapppa	112	1445	-23555	-13	-13	1445	22.0	450	284	31	147126
ABalpapppp:112	ABalpapppp	112	1443	-23556	-15	-15	1443	20.2	408	282	36	159040
ABalpp:19	ABalpp	19	1430	-23569	-235	-237	1430	44.1	486	325	57	541109
ABalppa:37	ABalppa	37	1491	-23508	-212	-214	1491	47.2	527	323	52	661124
ABalppaa:57	ABalppaa	57	1630	-23369	21	19	1630	33.1	604	291	42	501302
ABalppaaa:87	ABalppaaa	87	2009	-22990	396	413	2009	35.3	584	311	36	300442
ABalppaaaa:124	ABalppaaaa	124	2218	-22781	692	737	2218	37.1	609	298	30	180976
ABalppaaap:124	ABalppaaap	124	2105	-22894	437	550	2105	36.8	578	326	33	185945
ABalppaap:87	ABalppaap	87	2008	-22991	335	347	2008	29.3	554	322	37	309813
ABalppaapa:123	ABalppaapa	123	2507	-22492	845	919	2507	32.3	549	329	30	200682
ABalppaapp:123	ABalppaapp	123	2157	-22842	404	539	2157	35.5	530	353	33	186357
ABalppap:57	ABalppap	57	1603	-23396	-42	-42	1603	40.9	553	300	44	392095
ABalppapa:82	ABalppapa	82	1952	-23047	314	321	1952	23.8	533	315	38	305319
ABalppapaa:117	ABalppapaa	117	1825	-23174	294	307	1825	22.5	547	326	31	177592
ABalppapap:117	ABalppapap	117	1859	-23140	321	333	1859	24.4	515	334	31	181978
ABalppapp:82	ABalppapp	82	1731	-23268	68	82	1731	21.0	493	320	39	291975
ABalppappa:114	ABalppappa	114	1720	-23279	171	194	1720	22.6	488	348	33	195226
ABalppappp:114	ABalppappp	114	1803	-23196	219	236	1803	22.2	444	338	34	182925
ABalppp:37	ABalppp	37	1485	-23514	-188	-188	1485	38.1	443	339	52	654358
ABalpppa:57	ABalpppa	57	1680	-23319	81	81	1680	37.9	522	275	43	377214
ABalpppaa:83	ABalpppaa	83	2649	-22350	888	903	2649	42.6	546	302	36	252321
ABalpppaaa:120	ABalpppaaa	120	3064	-21936	1319	1382	3064	41.6	562	340	30	169991
ABalpppaap:120	ABalpppaap	120	2778	-22221	1037	1094	2778	48.5	543	338	30	139113
ABalpppap:83	ABalpppap	83	2413	-22586	652	677	2413	39.4	507	333	38	289478
ABalpppapa:115	ABalpppapa	115	2661	-22338	884	958	2661	41.8	521	353	33	191671
ABalpppapp:115	ABalpppapp	115	2616	-22383	836	934	2616	45.8	494	358	32	153994
ABalpppp:57	ABalpppp	57	1589	-23410	-5	-6	1589	39.2	455	296	45	366861
ABalppppa:80	ABalppppa	80	2281	-22718	527	546	2281	45.0	484	309	37	231261
ABalppppaa:114	ABalppppaa	114	2592	-22407	761	861	2592	45.1	520	318	30	119485
ABalppppap:114	ABalppppap	114	2598	-22401	784	855	2598	50.5	497	327	32	140547
ABalppppp:80	ABalppppp	80	2286	-22714	593	601	2286	42.8	433	340	39	285421
ABalpppppa:111	ABalpppppa	111	2545	-22454	807	869	2545	48.4	467	344	31	124122
ABalpppppp:111	ABalpppppp	111	2314	-22685	660	685	2314	45.8	434	358	35	155247
ABar:2	ABar	2	1365	-23635	-196	-196	1365	35.0	447	116	77	1242793
ABara:6	ABara	6	1392	-23607	-105	-105	1392	20.1	463	161	65	349727
ABaraa:18	ABaraa	18	1457	-23543	-88	-88	1457	16.5	530	167	56	299714
ABaraaa:36	ABaraaa	36	1474	-23525	-81	-81	1474	20.6	561	135	51	565787
ABaraaaa:58	ABaraaaa	58	1495	-23504	-76	-74	1495	21.8	590	152	43	477403
ABaraaaaa:87	ABaraaaaa	87	1526	-23473	5	15	1526	29.4	617	181	37	436879
ABaraaaaaa:124	ABaraaaaaa	124	1416	-23583	20	17	1416	21.8	616	219	33	275466
ABaraaaaap:124	ABaraaaaap	124	1403	-23596	8	6	1403	23.7	590	177	31	240391
ABaraaaap:87	ABaraaaap	87	1511	-23488	2	2	1511	27.9	578	179	35	342716
ABaraaaapa:127	ABaraaaapa	127	1386	-23613	-36	-38	1386	30.0	604	212	30	233461
ABaraaaapp:127	ABaraaaapp	127	1397	-23602	6	10	1397	33.1	579	199	28	158925
ABaraaap:58	ABaraaap	58	1467	-23532	-95	-96	1467	25.7	522	120	45	434146
ABaraaapa:81	ABaraaapa	81	1523	-23476	-72	-74	1523	27.3	552	125	40	406605
ABaraaapaa:111	ABaraaapaa	111	1484	-23515	19	22	1484	19.7	585	199	33	289302
ABaraaapap:111	ABaraaapap	111	1451	-23548	-17	-16	1451	21.6	551	183	34	243069
ABaraaapp:81	ABaraaapp	81	1526	-23473	0	1	1526	22.3	508	120	38	335442
ABaraaappa:117	ABaraaappa	117	1403	-23596	-17	-13	1403	20.0	549	156	31	231046
ABaraaappp:117	ABaraaappp	117	1361	-23638	-42	-47	1361	20.5	507	171	31	179895
ABaraap:36	ABaraap	36	1494	-23505	-48	-48	1494	13.4	495	182	51	279767
ABaraapa:57	ABaraapa	57	1468	-23531	-85	-86	1468	13.5	535	168	46	358422
ABaraapaa:82	ABaraapaa	82	1536	-23463	-1	-1	1536	25.3	567	195	37	317356
ABaraapaaa:115	ABaraapaaa	115	1424	-23575	-24	-19	1424	34.2	586	234	30	177084
ABaraapaap:115	ABaraapaap	115	1405	-23594	-10	-11	1405	33.6	548	227	32	160068
ABaraapap:82	ABaraapap	82	1571	-23428	14	10	1571	22.3	519	219	38	219755
ABaraapapa:114	ABaraapapa	114	1400	-23599	-40	-39	1400	33.0	515	254	34	160908
ABaraapapp:114	ABaraapapp	114	1476	-23523	49	53	1476	35.2	474	246	31	132743
ABaraapp:57	ABaraapp	57	1486	-23513	-25	-25	1486	13.2	465	206	44	179172
ABaraappa:82	ABaraappa	82	1490	-23509	-26	-24	1490	23.0	493	195	37	202324
ABaraappaa:114	ABaraappaa	114	1437	-23562	36	34	1437	31.8	550	183	30	146965
ABaraappap:114	ABaraappap	114	1479	-23520	63	59	1479	32.9	513	199	32	137440
ABaraappp:82	ABaraappp	82	1532	-23467	29	29	1532	21.1	444	200	38	184478
ABaraapppa:116	ABaraapppa	116	1400	-23599	-5	-3	1400	30.9	474	202	34	148713
ABaraapppp:116	ABaraapppp	116	1366	-23633	-36	-42	1366	35.4	436	189	31	112771
ABarap:18	ABarap	18	1461	-23538	-88	-88	1461	18.8	448	125	56	282959
ABarapa:36	ABarapa	36	1485	-23514	-90	-90	1485	22.9	479	97	51	538725
ABarapaa:58	ABarapaa	58	1494	-23505	-49	-49	1494	15.2	484	122	44	292571
ABarapaaa:83	ABarapaaa	83	1562	-23437	14	14	1562	15.7	544	170	37	292925
ABarapaaaa:117	ABarapaaaa	117	1390	-23609	-57	-61	1390	13.3	529	218	33	191014
ABarapaaap:117	ABarapaaap	117	1392	-23607	-39	-44	1392	14.7	502	245	29	128777
ABarapaap:83	ABarapaap	83	1536	-23463	4	5	1536	15.1	496	167	38	214365
ABarapaapa:114	ABarapaapa	114	1411	-23588	-25	-27	1411	21.2	515	205	30	147482
ABarapaapp:114	ABarapaapp	114	1410	-23589	-21	-24	1410	21.1	478	208	33	133433
ABarapap:58	ABarapap	58	1508	-23491	-37	-38	1508	14.5	415	139	44	219491
ABarapapa:82	ABarapapa	82	1536	-23463	-29	-33	1536	12.5	454	170	38	189144
ABarapapaa:113	ABarapapaa	113	1461	-23538	-28	-32	1461	12.6	467	222	32	124102
ABarapapap:113	ABarapapap	113	1451	-23548	-17	-13	1451	12.6	424	236	34	120989
ABarapapp:82	ABarapapp	82	1562	-23437	39	34	1562	14.1	400	172	39	165812
ABarapappa:111	ABarapappa	111	1464	-23535	32	36	1464	20.2	438	213	31	127585
ABarapappp:111	ABarapappp	111	1374	-23625	-54	-54	1374	18.5	393	217	38	151855
ABarapp:36	ABarapp	36	1490	-23509	-69	-70	1490	13.2	402	130	50	271211
ABarappa:58	ABarappa	58	1501	-23498	-35	-35	1501	17.7	393	105	43	273704
ABarappaa:85	ABarappaa	85	1532	-23467	-4	-8	1532	17.0	456	138	36	201147
ABarappaaa:121	ABarappaaa	121	1463	-23536	46	57	1463	14.2	454	186	30	91121
ABarappaap:121	ABarappaap	121	1389	-23611	-19	-14	1389	14.1	415	191	30	79492
ABarappap:85	ABarappap	85	1580	-23419	9	13	1580	15.2	406	123	40	233101
ABarappapa:118	ABarappapa	118	1496	-23503	52	56	1496	12.9	425	147	35	136345
ABarappapp:118	ABarappapp	118	1544	-23455	75	82	1544	12.2	373	146	34	110002
ABarappp:58	ABarappp	58	1505	-23494	-25	-24	1505	15.8	332	133	42	199835
ABarapppa:82	ABarapppa	82	1525	-23474	-27	-27	1525	21.4	442	104	38	278691
ABarapppaa:116	ABarapppaa	116	1435	-23564	15	16	1435	16.3	503	144	32	164773
ABarapppap:116	ABarapppap	116	1427	-23572	13	23	1427	16.0	466	158	31	133741
ABarapppp:82	ABarapppp	82	1549	-23450	-38	-29	1549	22.2	393	104	38	242934
ABarappppa:114	ABarappppa	114	1518	-23481	58	68	1518	17.4	460	128	33	147935
ABarappppp:114	ABarappppp	114	1499	-23500	-4	17	1499	19.1	418	116	34	152465
ABarp:6	ABarp	6	1372	-23628	-218	-218	1372	45.1	398	126	63	535730
ABarpa:18	ABarpa	18	1415	-23584	-256	-256	1415	42.7	466	112	59	549799
ABarpaa:37	ABarpaa	37	1532	-23467	-171	-172	1532	42.9	495	105	53	670053
ABarpaaa:57	ABarpaaa	57	1943	-23056	287	289	1943	44.6	514	118	45	454511
ABarpaaaa:87	ABarpaaaa	87	2301	-22698	554	563	2301	59.0	547	214	37	191990
ABarpaaaaa:121	ABarpaaaaa	121	1991	-23008	435	501	1991	55.9	586	221	33	136415
ABarpaaaap:121	ABarpaaaap	121	1887	-23112	340	370	1887	61.3	558	220	33	100394
ABarpaaap:87	ABarpaaap	87	2423	-22576	701	719	2423	60.2	504	220	34	153071
ABarpaaapa:124	ABarpaaapa	124	1860	-23139	318	363	1860	59.4	528	214	31	86920
ABarpaaapp:124	ABarpaaapp	124	2102	-22897	542	575	2102	61.7	496	220	28	76753
ABarpaap:57	ABarpaap	57	1755	-23244	68	68	1755	49.4	459	129	47	435289
ABarpaapa:82	ABarpaapa	82	2047	-22952	382	386	2047	59.7	448	215	38	193727
ABarpaapaa:116	ABarpaapaa	116	1920	-23079	404	442	1920	60.2	465	217	30	94574
ABarpaapap:116	ABarpaapap	116	1751	-23248	234	239	1751	61.2	412	214	34	102593
ABarpaapp:82	ABarpaapp	82	2015	-22984	318	332	2015	60.0	366	211	40	198743
ABarpaappa:115	ABarpaappa	115	1828	-23171	279	287	1828	62.0	374	200	33	99499
ABarpaappp:115	ABarpaappp	115	1859	-23140	301	313	1859	61.5	330	225	34	100624
ABarpap:37	ABarpap	37	1551	-23448	-71	-72	1551	36.0	424	159	52	413177
ABarpapa:57	ABarpapa	57	1814	-23185	165	165	1814	37.6	464	127	44	360028
ABarpapaa:83	ABarpapaa	83	2090	-22909	368	381	2090	58.1	513	153	37	192634
ABarpapaaa:119	ABarpapaaa	119	1814	-23186	266	285	1814	60.5	549	170	32	103103
ABarpapaap:119	ABarpapaap	119	1824	-23176	252	266	1824	59.1	502	149	31	91590
ABarpapap:83	ABarpapap	83	2093	-22906	351	362	2093	58.6	464	155	37	176236
ABarpapapa:119	ABarpapapa	119	2020	-22979	460	476	2020	59.6	494	185	29	75577
ABarpapapp:119	ABarpapapp	119	1931	-23068	385	391	1931	60.3	448	178	30	76686
ABarpapp:57	ABarpapp	57	1726	-23273	117	116	1726	42.4	394	147	45	304031
ABarpappa:82	ABarpappa	82	2226	-22773	476	497	2226	59.7	425	146	36	163686
ABarpappaa:119	ABarpappaa	119	2016	-22983	440	452	2016	61.6	466	145	29	87427
ABarpappap:119	ABarpappap	119	1735	-23264	177	215	1735	59.1	427	141	32	92156
ABarpappp:82	ABarpappp	82	2184	-22815	492	519	2184	57.3	377	143	38	184428
ABarpapppa:115	ABarpapppa	115	2011	-22988	473	486	2011	55.6	401	139	31	97110
ABarpapppp:115	ABarpapppp	115	1869	-23130	345	358	1869	54.1	361	109	33	112344
ABarpp:18	ABarpp	18	1472	-23527	-228	-229	1472	49.0	341	128	61	531375
ABarppa:38	ABarppa	38	1632	-23367	-80	-80	1632	52.4	402	128	52	527430
ABarppaa:58	ABarppaa	58	2045	-22954	359	358	2045	55.7	417	172	44	279028
ABarppaaa:85	ABarppaaa	85	2980	-22019	1201	1202	2980	61.0	386	256	37	138801
ABarppaaaa:123	ABarppaaaa	123	3535	-21464	1821	1814	3535	62.3	369	266	30	70953
ABarppaaap:123	ABarppaaap	123	2921	-22078	1196	1224	2921	59.8	326	298	32	77294
ABarppaap:85	ABarppaap	85	2734	-22265	940	958	2734	59.5	328	276	38	162637
ABarppaapa:120	ABarppaapa	120	3198	-21801	1452	1503	3198	61.8	294	282	33	79160
ABarppaapp:120	ABarppaapp	120	3953	-21046	2097	2141	3953	57.6	257	318	30	86740
ABarppap:58	ABarppap	58	2056	-22943	366	372	2056	54.9	348	208	45	286131
ABarppapa:89	ABarppapa	89	3318	-21681	1435	1478	3318	56.1	285	313	37	179411
ABarppapaa:127	ABarppapaa	127	3869	-21131	2056	2062	3869	54.4	299	341	31	94269
ABarppapap:127	ABarppapap	127	3937	-21062	2037	2102	3937	50.7	241	343	32	116444
ABarppapp:89	ABarppapp	89	3272	-21727	1442	1462	3272	51.7	216	312	39	201388
ABarppappa:128	ABarppappa	128	4066	-20933	2313	2325	4066	53.0	201	315	32	105922
ABarppappp:128	ABarppappp	128	4200	-20799	2244	2296	4200	43.3	146	300	32	126822
ABarppp:38	ABarppp	38	1602	-23397	-67	-73	1602	45.6	310	136	52	526480
ABarpppa:59	ABarpppa	59	2099	-22900	419	419	2099	52.7	323	155	45	302855
ABarpppaa:86	ABarpppaa	86	2722	-22277	925	932	2722	61.0	345	164	36	133761
ABarpppaaa:122	ABarpppaaa	122	2506	-22493	906	923	2506	61.9	377	145	29	72640
ABarpppaap:122	ABarpppaap	122	2039	-22960	502	514	2039	59.2	340	130	33	78903
ABarpppap:86	ABarpppap	86	2564	-22435	726	754	2564	59.6	298	165	38	150919
ABarpppapa:119	ABarpppapa	119	2062	-22937	472	481	2062	62.4	306	154	35	82658
ABarpppapp:119	ABarpppapp	119	2252	-22747	687	702	2252	58.0	254	147	30	75294
ABarpppp:59	ABarpppp	59	2050	-22949	394	392	2050	50.7	254	194	46	313578
ABarppppa:87	ABarppppa	87	2542	-22457	798	825	2542	56.8	253	165	39	179555
ABarppppaa:123	ABarppppaa	123	2093	-22906	559	562	2093	56.9	286	108	32	98329
ABarppppap:123	ABarppppap	123	2192	-22808	585	602	2192	53.2	234	115	33	113547
ABarppppp:87	ABarppppp	87	2548	-22451	867	866	2548	55.0	192	185	39	196405
ABarpppppa:124	ABarpppppa	124	2182	-22817	584	594	2182	55.5	200	136	32	98474
ABarpppppp:124	ABarpppppp	124	2597	-22402	987	999	2597	48.3	137	149	33	128316
ABp:1	ABp	1	1465	-23535	-86	-86	1465	18.0	252	136	82	613746
ABpl:2	ABpl	2	1383	-23616	-221	-221	1383	47.2	400	302	75	817011
ABpla:6	ABpla	6	1351	-23648	-254	-254	1351	52.0	503	225	63	507663
ABplaa:18	ABplaa	18	1441	-23558	-227	-229	1441	51.2	532	227	58	452820
ABplaaa:35	ABplaaa	35	1496	-23503	-195	-196	1496	53.3	553	187	51	513562
ABplaaaa:56	ABplaaaa	56	1520	-23479	-36	-34	1520	48.3	600	199	45	448112
ABplaaaaa:80	ABplaaaaa	80	1822	-23177	167	184	1822	54.0	552	284	38	207862
ABplaaaaaa:113	ABplaaaaaa	113	1702	-23297	120	135	1702	60.8	546	260	31	79623
ABplaaaaap:113	ABplaaaaap	113	1645	-23354	86	90	1645	60.1	507	279	32	77219
ABplaaaap:80	ABplaaaap	80	1768	-23231	114	115	1768	58.1	507	276	37	167425
ABplaaaapa:114	ABplaaaapa	114	1566	-23433	75	82	1566	60.8	482	257	30	72803
ABplaaaapp:114	ABplaaaapp	114	1633	-23366	124	140	1633	60.8	444	261	30	74374
ABplaaap:56	ABplaaap	56	1581	-23418	-64	-59	1581	55.0	527	202	44	308568
ABplaaapa:82	ABplaaapa	82	1810	-23189	91	94	1810	60.8	467	277	36	147994
ABplaaapaa:118	ABplaaapaa	118	1737	-23262	173	172	1737	61.7	465	298	28	71753
ABplaaapap:118	ABplaaapap	118	1629	-23370	97	108	1629	61.1	427	296	31	68620
ABplaaapp:82	ABplaaapp	82	1779	-23220	38	69	1779	58.5	414	299	38	167622
ABplaaappa:113	ABplaaappa	113	1664	-23335	85	90	1664	60.0	398	312	30	77942
ABplaaappp:113	ABplaaappp	113	1624	-23375	21	51	1624	59.8	363	306	33	85308
ABplaap:35	ABplaap	35	1476	-23523	-173	-177	1476	51.2	500	258	53	523313
ABplaapa:56	ABplaapa	56	1531	-23469	-47	-48	1531	52.6	566	257	45	410844
ABplaapaa:81	ABplaapaa	81	1802	-23197	155	167	1802	50.3	528	327	39	286456
ABplaapaaa:116	ABplaapaaa	116	1707	-23292	126	155	1707	57.3	542	307	32	128101
ABplaapaap:116	ABplaapaap	116	1766	-23233	137	175	1766	58.0	503	321	33	117542
ABplaapap:81	ABplaapap	81	1746	-23253	64	66	1746	54.1	472	332	38	232105
ABplaapapa:115	ABplaapapa	115	1755	-23244	115	153	1755	56.7	475	344	31	117677
ABplaapapp:115	ABplaapapp	115	1641	-23358	70	86	1641	56.9	437	327	34	119365
ABplaapp:56	ABplaapp	56	1525	-23474	-92	-92	1525	52.5	479	270	46	388587
ABplaappa:80	ABplaappa	80	1800	-23199	111	138	1800	49.8	436	361	38	302619
ABplaappaa:118	ABplaappaa	118	1874	-23125	288	314	1874	53.1	447	368	30	137060
ABplaappap:118	ABplaappap	118	1602	-23397	96	104	1602	52.1	401	361	34	138731
ABplaappp:80	ABplaappp	80	1748	-23251	66	83	1748	46.1	378	358	41	328237
ABplaapppa:111	ABplaapppa	111	1690	-23309	141	146	1690	46.4	366	372	34	175616
ABplaapppp:111	ABplaapppp	111	1723	-23276	96	130	1723	41.0	323	378	34	197827
ABplap:18	ABplap	18	1418	-23581	-223	-223	1418	53.8	419	219	58	392431
ABplapa:35	ABplapa	35	1512	-23487	-136	-136	1512	55.0	463	188	52	449827
ABplapaa:56	ABplapaa	56	1860	-23139	201	195	1860	58.4	485	205	44	273146
ABplapaaa:81	ABplapaaa	81	2751	-22248	1016	1029	2751	55.7	408	338	37	169056
ABplapaaaa:115	ABplapaaaa	115	2419	-22580	852	871	2419	52.3	384	317	31	81855
ABplapaaap:115	ABplapaaap	115	2436	-22563	710	776	2436	53.9	350	342	32	91020
ABplapaap:81	ABplapaap	81	2850	-22149	1086	1114	2850	55.8	359	331	36	162099
ABplapaapa:117	ABplapaapa	117	2701	-22298	948	1019	2701	52.1	330	363	30	94106
ABplapaapp:117	ABplapaapp	117	2495	-22504	791	835	2495	49.3	295	369	33	108732
ABplapap:56	ABplapap	56	1878	-23121	219	218	1878	57.0	417	225	44	273038
ABplapapa:80	ABplapapa	80	2604	-22395	770	800	2604	55.7	307	336	39	192030
ABplapapaa:115	ABplapapaa	115	2651	-22348	837	909	2651	49.8	198	348	33	128196
ABplapapap:115	ABplapapap	115	2898	-22101	1034	1130	2898	44.4	169	351	32	139195
ABplapapp:80	ABplapapp	80	2559	-22440	802	817	2559	51.2	251	349	40	228783
ABplapappa:113	ABplapappa	113	3300	-21699	1352	1440	3300	41.1	147	339	32	139905
ABplapappp:113	ABplapappp	113	3220	-21779	1372	1431	3220	35.7	130	314	32	145864
ABplapp:35	ABplapp	35	1479	-23520	-149	-149	1479	51.7	396	255	52	456990
ABplappa:55	ABplappa	55	1905	-23094	265	265	1905	53.1	407	290	45	320923
ABplappaa:82	ABplappaa	82	2774	-22225	985	988	2774	44.7	316	373	39	271247
ABplappaaa:119	ABplappaaa	119	3111	-21888	1422	1430	3111	40.0	282	380	33	150010
ABplappaap:119	ABplappaap	119	3001	-21998	1226	1279	3001	35.7	243	370	34	161886
ABplappap:82	ABplappap	82	2807	-22192	926	966	2807	44.8	264	369	39	270950
ABplappapa:116	ABplappapa	116	3168	-21831	1342	1386	3168	46.0	239	361	32	127107
ABplappapp:116	ABplappapp	116	2966	-22033	1229	1269	2966	38.5	205	359	33	147574
ABplappp:55	ABplappp	55	1884	-23115	274	275	1884	49.4	339	321	44	315508
ABplapppa:83	ABplapppa	83	2865	-22134	1027	1069	2865	38.8	237	361	37	244489
ABplapppaa:119	ABplapppaa	119	2548	-22451	758	850	2548	28.9	231	348	32	139674
ABplapppap:119	ABplapppap	119	2252	-22747	589	633	2252	26.3	193	337	32	124516
ABplapppp:83	ABplapppp	83	2735	-22264	968	989	2735	31.8	196	351	37	246572
ABplappppa:120	ABplappppa	120	2636	-22363	949	982	2636	30.3	157	335	33	156581
ABplappppp:120	ABplappppp	120	2312	-22687	643	669	2312	22.2	151	307	34	150721
ABplp:6	ABplp	6	1392	-23607	-183	-183	1392	47.1	374	324	64	526986
ABplpa:18	ABplpa	18	1439	-23560	-205	-206	1439	44.6	400	348	57	527264
ABplpaa:37	ABplpaa	37	1532	-23467	-147	-148	1532	52.6	440	331	50	471001
ABplpaaa:58	ABplpaaa	58	1820	-23179	203	202	1820	44.7	527	337	44	373978
ABplpaaaa:83	ABplpaaaa	83	2043	-22956	321	325	2043	30.0	505	353	38	296345
ABplpaaaaa:115	ABplpaaaaa	115	1833	-23166	252	288	1833	32.7	501	344	33	183773
ABplpaaaap:115	ABplpaaaap	115	1776	-23223	190	222	1776	29.8	466	344	34	173088
ABplpaaap:83	ABplpaaap	83	2111	-22888	403	425	2111	26.4	450	363	38	307216
ABplpaaapa:117	ABplpaaapa	117	1857	-23142	288	312	1857	31.2	457	373	31	155412
ABplpaaapp:117	ABplpaaapp	117	1796	-23203	177	224	1796	32.2	420	379	32	150146
ABplpaap:58	ABplpaap	58	1772	-23227	101	104	1772	48.2	467	333	43	314089
ABplpaapa:82	ABplpaapa	82	2109	-22890	350	364	2109	34.5	454	368	37	277289
ABplpaapaa:116	ABplpaapaa	116	1843	-23156	198	256	1843	37.5	485	357	31	143749
ABplpaapap:116	ABplpaapap	116	1870	-23129	284	298	1870	39.0	451	379	31	132129
ABplpaapp:82	ABplpaapp	82	1990	-23009	253	268	1990	34.0	403	374	38	278507
ABplpaappa:116	ABplpaappa	116	1740	-23259	155	184	1740	40.7	414	383	32	129666
ABplpaappp:116	ABplpaappp	116	1955	-23044	360	375	1955	37.0	380	381	33	150006
ABplpap:37	ABplpap	37	1558	-23441	-96	-97	1558	40.3	352	364	51	633381
ABplpapa:58	ABplpapa	58	1915	-23084	284	283	1915	33.0	468	352	44	384435
ABplpapaa:84	ABplpapaa	84	1984	-23015	290	300	1984	16.7	452	327	38	219307
ABplpapaaa:120	ABplpapaaa	120	1791	-23208	264	286	1791	19.9	420	331	31	110934
ABplpapaap:120	ABplpapaap	120	1721	-23278	164	207	1721	22.8	381	333	31	105765
ABplpapap:84	ABplpapap	84	1991	-23008	282	293	1991	14.8	406	332	39	198262
ABplpapapa:119	ABplpapapa	119	1694	-23305	194	209	1694	14.5	370	322	34	111880
ABplpapapp:119	ABplpapapp	119	1651	-23348	140	155	1651	14.6	325	306	32	78405
ABplpapp:58	ABplpapp	58	1712	-23287	113	113	1712	32.4	391	368	45	414158
ABplpappa:82	ABplpappa	82	1778	-23221	116	128	1778	14.7	373	324	40	168839
ABplpappaa:114	ABplpappaa	114	1557	-23442	92	94	1557	14.0	373	273	36	97057
ABplpappap:114	ABplpappap	114	1579	-23420	129	145	1579	16.1	332	262	30	67194
ABplpappp:82	ABplpappp	82	1770	-23229	113	133	1770	14.5	312	323	39	176878
ABplpapppa:118	ABplpapppa	118	1562	-23437	107	129	1562	13.0	302	270	32	65274
ABplpapppp:118	ABplpapppp	118	1552	-23447	33	55	1552	12.1	256	256	34	76260
ABplpp:18	ABplpp	18	1448	-23551	-226	-227	1448	48.6	305	339	56	459815
ABplppa:37	ABplppa	37	1591	-23408	-178	-178	1591	55.5	343	329	50	414217
ABplppaa:59	ABplppaa	59	2195	-22804	510	510	2195	43.5	414	356	42	306040
ABplppaaa:89	ABplppaaa	89	2799	-22200	1022	1032	2799	27.7	399	344	36	198583
ABplppaaaa:126	ABplppaaaa	126	2262	-22737	588	620	2262	28.9	416	343	31	117658
ABplppaaap:126	ABplppaaap	126	2674	-22325	933	1001	2674	28.3	388	364	30	137942
ABplppaap:89	ABplppaap	89	2678	-22321	870	909	2678	25.3	352	353	37	211135
ABplppaapa:122	ABplppaapa	122	2211	-22788	612	647	2211	21.6	349	338	32	109313
ABplppaapp:122	ABplppaapp	122	2103	-22896	430	481	2103	18.8	319	348	33	108385
ABplppap:59	ABplppap	59	1934	-23065	246	255	1934	43.7	366	352	43	300122
ABplppapa:86	ABplppapa	86	2758	-22241	924	952	2758	33.1	332	360	38	253948
ABplppapaa:123	ABplppapaa	123	2342	-22657	620	716	2342	28.0	363	370	33	148989
ABplppapap:123	ABplppapap	123	2573	-22426	883	932	2573	26.8	324	376	32	148548
ABplppapp:86	ABplppapp	86	2584	-22415	756	806	2584	31.8	280	349	38	235563
ABplppappa:125	ABplppappa	125	2500	-22499	764	847	2500	24.7	290	365	32	147369
ABplppappp:125	ABplppappp	125	2532	-22467	744	854	2532	24.8	255	351	33	163324
ABplppp:37	ABplppp	37	1557	-23442	-117	-119	1557	44.4	276	355	51	595821
ABplpppa:59	ABplpppa	59	1998	-23001	326	331	1998	38.9	330	376	43	370658
ABplpppaa:84	ABplpppaa	84	2516	-22483	673	720	2516	26.1	297	372	38	246405
ABplpppaaa:120	ABplpppaaa	120	2148	-22851	492	531	2148	18.0	284	345	33	138403
ABplpppaap:120	ABplpppaap	120	2152	-22847	484	542	2152	19.9	241	335	33	145713
ABplpppap:84	ABplpppap	84	2679	-22320	890	912	2679	27.6	238	360	37	268681
ABplpppapa:119	ABplpppapa	119	1930	-23069	340	371	1930	16.4	210	309	34	124641
ABplpppapp:119	ABplpppapp	119	2401	-22598	659	731	2401	16.3	177	290	30	130398
ABplpppp:59	ABplpppp	59	1950	-23049	298	294	1950	36.1	275	372	45	387861
ABplppppa:83	ABplppppa	83	2408	-22591	645	669	2408	20.0	286	351	41	263744
ABplppppaa:116	ABplppppaa	116	1908	-23091	291	311	1908	14.4	293	313	33	109008
ABplppppap:116	ABplppppap	116	1971	-23028	359	369	1971	14.8	253	302	33	91074
ABplppppp:83	ABplppppp	83	2099	-22900	412	415	2099	12.7	244	317	40	188485
ABplpppppa:119	ABplpppppa	119	1882	-23118	342	343	1882	16.7	230	255	32	81280
ABplpppppp:119	ABplpppppp	119	2093	-22906	445	479	2093	17.1	193	251	32	99790
ABpr:2	ABpr	2	1418	-23581	-101	-101	1418	20.2	249	144	78	642882
ABpra:6	ABpra	6	1401	-23598	-101	-101	1401	20.7	304	113	63	393740
ABpraa:18	ABpraa	18	1466	-23534	-137	-137	1466	24.3	347	95	59	379448
ABpraaa:36	ABpraaa	36	1458	-23541	-188	-188	1458	33.3	393	79	52	606146
ABpraaaa:57	ABpraaaa	57	1530	-23470	-61	-61	1530	30.1	437	85	44	423071
ABpraaaaa:85	ABpraaaaa	85	1560	-23439	12	17	1560	37.6	520	97	35	273474
ABpraaaaaa:122	ABpraaaaaa	122	1487	-23512	48	49	1487	41.2	551	104	31	174521
ABpraaaaap:122	ABpraaaaap	122	1412	-23587	-55	-55	1412	40.6	522	90	30	151759
ABpraaaap:85	ABpraaaap	85	1632	-23367	11	13	1632	39.1	471	83	38	313006
ABpraaaapa:117	ABpraaaapa	117	1531	-23468	31	40	1531	35.0	504	96	30	171050
ABpraaaapp:117	ABpraaaapp	117	1543	-23456	43	63	1543	39.8	471	80	31	158237
ABpraaap:57	ABpraaap	57	1515	-23484	-142	-142	1515	42.3	376	91	44	402091
ABpraaapa:82	ABpraaapa	82	1614	-23385	15	17	1614	47.1	486	101	36	238740
ABpraaapaa:116	ABpraaapaa	116	1414	-23585	-53	-43	1414	44.3	530	130	30	117923
ABpraaapap:116	ABpraaapap	116	1512	-23487	57	69	1512	45.0	495	112	31	126151
ABpraaapp:82	ABpraaapp	82	1585	-23414	-24	-29	1585	45.6	422	100	39	268887
ABpraaappa:111	ABpraaappa	111	1503	-23496	47	48	1503	43.0	463	112	31	140952
ABpraaappp:111	ABpraaappp	111	1428	-23571	-85	-82	1428	45.4	423	100	34	154611
ABpraap:36	ABpraap	36	1487	-23512	-95	-96	1487	20.9	323	111	52	416732
ABpraapa:56	ABpraapa	56	1510	-23489	-88	-90	1510	33.9	339	82	45	394358
ABpraapaa:83	ABpraapaa	83	1592	-23407	0	2	1592	52.4	420	102	38	223138
ABpraapaaa:116	ABpraapaaa	116	1457	-23542	-22	-7	1457	54.2	536	133	31	112809
ABpraapaap:116	ABpraapaap	116	1521	-23478	41	62	1521	53.0	488	115	33	122320
ABpraapap:83	ABpraapap	83	1617	-23382	-20	-16	1617	53.9	361	97	38	221494
ABpraapapa:117	ABpraapapa	117	1420	-23579	-38	-40	1420	52.3	456	96	30	111233
ABpraapapp:117	ABpraapapp	117	1530	-23469	40	45	1530	52.8	417	95	34	131553
ABpraapp:56	ABpraapp	56	1489	-23510	-106	-106	1489	37.6	276	120	46	373711
ABpraappa:81	ABpraappa	81	1590	-23409	-10	-10	1590	47.0	348	110	37	224959
ABpraappaa:119	ABpraappaa	119	1510	-23489	62	70	1510	48.6	399	109	30	108360
ABpraappap:119	ABpraappap	119	1575	-23424	111	114	1575	43.1	370	77	32	129029
ABpraappp:81	ABpraappp	81	1554	-23445	-74	-73	1554	46.3	283	105	42	271703
ABpraapppa:116	ABpraapppa	116	1508	-23491	27	30	1508	38.9	334	75	33	163979
ABpraapppp:116	ABpraapppp	116	1461	-23538	-36	-35	1461	38.8	291	79	34	157469
ABprap:18	ABprap	18	1410	-23589	-196	-196	1410	36.6	242	104	59	524030
ABprapa:36	ABprapa	36	1418	-23582	-197	-200	1418	39.6	278	79	51	632197
ABprapaa:57	ABprapaa	57	1625	-23374	-4	0	1625	47.3	301	93	43	362383
ABprapaaa:82	ABprapaaa	82	1877	-23122	234	241	1877	57.2	314	117	37	152213
ABprapaaaa:115	ABprapaaaa	115	1808	-23192	308	335	1808	49.2	340	90	30	93159
ABprapaaap:115	ABprapaaap	115	1795	-23204	279	304	1795	51.9	307	100	33	92512
ABprapaap:82	ABprapaap	82	2022	-22977	393	399	2022	55.3	254	126	36	152533
ABprapaapa:121	ABprapaapa	121	1883	-23116	393	418	1883	48.4	288	85	30	94720
ABprapaapp:121	ABprapaapp	121	1803	-23196	324	333	1803	44.6	251	89	30	93405
ABprapap:57	ABprapap	57	1598	-23401	-3	-3	1598	49.2	224	116	46	371387
ABprapapa:80	ABprapapa	80	1884	-23115	284	287	1884	54.9	203	133	40	200780
ABprapapaa:113	ABprapapaa	113	1809	-23190	248	256	1809	50.9	182	110	33	108968
ABprapapap:113	ABprapapap	113	1852	-23147	150	229	1852	46.0	148	119	32	125800
ABprapapp:80	ABprapapp	80	1954	-23045	360	363	1954	49.4	150	164	38	215317
ABprapappa:112	ABprapappa	112	3038	-21961	1232	1263	3038	43.5	129	143	32	124947
ABprapappp:112	ABprapappp	112	2952	-22047	1146	1192	2952	34.7	116	154	34	156409
ABprapp:36	ABprapp	36	1437	-23562	-143	-143	1437	37.5	186	121	52	661711
ABprappa:57	ABprappa	57	1644	-23355	42	44	1644	41.2	179	117	46	459055
ABprappaa:84	ABprappaa	84	2062	-22937	342	381	2062	44.3	230	86	39	263581
ABprappaaa:118	ABprappaaa	118	1828	-23171	322	323	1828	36.0	250	82	32	134496
ABprappaap:118	ABprappaap	118	1890	-23109	316	342	1890	32.8	208	90	34	148585
ABprappap:84	ABprappap	84	1971	-23028	298	306	1971	44.8	172	104	40	287639
ABprappapa:118	ABprappapa	118	1892	-23107	247	283	1892	44.1	208	96	31	107842
ABprappapp:118	ABprappapp	118	1938	-23061	401	410	1938	38.6	162	109	32	142162
ABprappp:57	ABprappp	57	1582	-23417	40	38	1582	40.1	141	189	44	378221
ABprapppa:85	ABprapppa	85	2362	-22637	645	668	2362	37.0	153	125	37	258944
ABprapppaa:123	ABprapppaa	123	2624	-22375	874	949	2624	26.8	189	107	31	127627
ABprapppap:123	ABprapppap	123	2751	-22248	950	1027	2751	24.7	163	131	32	136367
ABprapppp:85	ABprapppp	85	2306	-22693	595	630	2306	30.6	128	148	38	277186
ABprappppa:121	ABprappppa	121	2800	-22199	971	1065	2800	25.0	127	137	32	143688
ABprappppp:121	ABprappppp	121	2572	-22427	686	816	2572	22.7	122	174	33	147755
ABprp:6	ABprp	6	1438	-23561	-72	-73	1438	21.3	205	221	61	262568
ABprpa:19	ABprpa	19	1477	-23522	-73	-73	1477	14.4	236	173	58	202030
ABprpaa:35	ABprpaa	35	1536	-23463	-50	-51	1536	20.4	241	97	51	450104
ABprpaaa:56	ABprpaaa	56	1771	-23228	178	178	1771	22.3	308	87	44	339587
ABprpaaaa:81	ABprpaaaa	81	2086	-22913	429	428	2086	31.9	438	83	37	322146
ABprpaaaaa:116	ABprpaaaaa	116	1837	-23162	367	375	1837	24.8	493	117	33	202386
ABprpaaaap:116	ABprpaaaap	116	1849	-23150	279	313	1849	23.7	452	102	33	197204
ABprpaaap:81	ABprpaaap	81	2122	-22877	419	442	2122	31.0	376	74	38	328778
ABprpaaapa:114	ABprpaaapa	114	1974	-23025	357	384	1974	26.3	433	92	32	187631
ABprpaaapp:114	ABprpaaapp	114	1848	-23151	207	261	1848	28.4	398	98	34	173947
ABprpaap:56	ABprpaap	56	1777	-23222	157	163	1777	29.8	247	91	44	386434
ABprpaapa:82	ABprpaapa	82	2096	-22903	380	392	2096	38.6	378	74	38	292471
ABprpaapaa:116	ABprpaapaa	116	1894	-23105	336	359	1894	30.9	469	93	33	195275
ABprpaapap:116	ABprpaapap	116	1930	-23069	358	364	1930	35.0	436	78	32	167858
ABprpaapp:82	ABprpaapp	82	2113	-22886	409	425	2113	41.3	329	75	38	285236
ABprpaappa:115	ABprpaappa	115	1775	-23224	214	233	1775	38.7	407	76	33	158331
ABprpaappp:115	ABprpaappp	115	1840	-23159	255	275	1840	32.9	376	75	35	199354
ABprpap:35	ABprpap	35	1529	-23470	-2	-1	1529	16.8	178	173	51	344402
ABprpapa:56	ABprpapa	56	1681	-23318	123	123	1681	14.6	248	120	44	256589
ABprpapaa:81	ABprpapaa	81	2046	-22953	402	405	2046	22.1	350	95	38	269202
ABprpapaaa:119	ABprpapaaa	119	1659	-23340	204	204	1659	20.5	397	151	31	104857
ABprpapaap:119	ABprpapaap	119	1617	-23382	145	162	1617	20.1	353	150	32	100862
ABprpapap:81	ABprpapap	81	1909	-23090	266	288	1909	16.1	330	114	39	208587
ABprpapapa:116	ABprpapapa	116	1543	-23456	36	50	1543	14.7	337	151	34	103375
ABprpapapp:116	ABprpapapp	116	1571	-23428	27	54	1571	14.0	292	160	33	81436
ABprpapp:56	ABprpapp	56	1624	-23375	80	80	1624	17.3	180	174	45	249108
ABprpappa:79	ABprpappa	79	1825	-23174	208	218	1825	14.6	305	128	38	177031
ABprpappaa:112	ABprpappaa	112	1594	-23405	132	132	1594	13.6	372	185	33	92065
ABprpappap:112	ABprpappap	112	1590	-23409	140	142	1590	13.4	323	200	34	81850
ABprpappp:79	ABprpappp	79	1840	-23159	217	221	1840	16.4	253	124	39	193576
ABprpapppa:114	ABprpapppa	114	1568	-23431	86	92	1568	12.8	280	198	34	79279
ABprpapppp:114	ABprpapppp	114	1582	-23417	44	70	1582	12.4	235	212	34	90602
ABprpp:19	ABprpp	19	1422	-23577	-141	-141	1422	24.5	140	187	57	369798
ABprppa:36	ABprppa	36	1531	-23468	-73	-76	1531	30.8	128	133	49	600401
ABprppaa:58	ABprppaa	58	2202	-22797	544	547	2202	26.7	210	91	42	327617
ABprppaaa:87	ABprppaaa	87	3317	-21682	1511	1540	3317	30.3	337	77	35	220152
ABprppaaaa:125	ABprppaaaa	125	2524	-22475	843	904	2524	23.1	385	114	32	105166
ABprppaaap:125	ABprppaaap	125	3198	-21801	1484	1571	3198	25.1	370	82	29	124177
ABprppaap:87	ABprppaap	87	2941	-22058	1064	1118	2941	26.4	299	89	38	211637
ABprppaapa:121	ABprppaapa	121	2273	-22726	628	671	2273	16.9	329	113	33	111312
ABprppaapp:121	ABprppaapp	121	2291	-22708	649	683	2291	18.6	291	122	32	91042
ABprppap:58	ABprppap	58	2014	-22985	364	369	2014	30.3	168	140	43	328551
ABprppapa:83	ABprppapa	83	3016	-21983	1156	1194	3016	32.9	261	93	37	223868
ABprppapaa:117	ABprppapaa	117	2664	-22335	905	998	2664	24.4	332	93	34	125856
ABprppapap:117	ABprppapap	117	2953	-22046	1209	1272	2953	24.6	291	87	32	120095
ABprppapp:83	ABprppapp	83	3212	-21787	1342	1378	3212	34.2	214	114	38	227523
ABprppappa:121	ABprppappa	121	2833	-22166	1106	1169	2833	24.3	264	99	31	110825
ABprppappp:121	ABprppappp	121	2691	-22308	922	986	2691	23.8	221	102	32	129290
ABprppp:36	ABprppp	36	1539	-23460	-48	-49	1539	26.5	120	218	50	462874
ABprpppa:58	ABprpppa	58	2073	-22926	421	427	2073	27.9	123	159	43	398803
ABprpppaa:83	ABprpppaa	83	2846	-22153	941	1009	2846	30.3	213	86	39	277219
ABprpppaaa:119	ABprpppaaa	119	2277	-22722	589	634	2277	17.4	239	117	33	115247
ABprpppaap:119	ABprpppaap	119	2215	-22784	553	585	2215	17.8	195	134	33	118586
ABprpppap:83	ABprpppap	83	2810	-22189	1055	1061	2810	29.0	164	118	37	262333
ABprpppapa:118	ABprpppapa	118	2121	-22878	403	481	2121	17.1	169	162	34	125944
ABprpppapp:118	ABprpppapp	118	3031	-21968	1108	1174	3031	18.8	151	188	29	133198
ABprpppp:58	ABprpppp	58	1877	-23122	287	287	1877	22.4	135	217	45	306344
ABprppppa:82	ABprppppa	82	2507	-22492	732	754	2507	22.8	212	113	40	244081
ABprppppaa:116	ABprppppaa	116	2105	-22894	490	496	2105	14.4	258	147	32	74649
ABprppppap:116	ABprppppap	116	1978	-23021	353	387	1978	14.2	217	163	34	89553
ABprppppp:82	ABprppppp	82	2261	-22738	558	561	2261	14.5	200	154	39	166252
ABprpppppa:118	ABprpppppa	118	2051	-22948	420	439	2051	15.3	208	203	33	83391
ABprpppppp:118	ABprpppppp	118	2363	-22636	440	547	2363	16.6	174	218	31	87356
EMS:1	EMS	1	1489	-23510	-87	-87	1489	22.5	369	335	66	583712
MS:3	MS	3	1452	-23548	-48	-48	1452	18.4	392	268	74	468096
MSa:12	MSa	12	1441	-23558	-89	-89	1441	23.1	447	295	63	387968
MSaa:27	MSaa	27	1453	-23546	-99	-99	1453	15.8	493	284	58	399429
MSaaa:46	MSaaa	46	1434	-23565	-99	-99	1434	16.8	519	269	52	442266
MSaaaa:67	MSaaaa	67	1401	-23598	-115	-113	1401	28.0	553	216	43	331150
MSaaaaa:91	MSaaaaa	91	1402	-23597	-115	-111	1402	39.2	572	211	38	248764
MSaaaaaa:118	MSaaaaaa	118	1389	-23610	-84	-56	1389	38.6	606	214	29	151436
MSaaaaap:118	MSaaaaap	118	1407	-23592	-47	-21	1407	45.4	570	237	33	121057
MSaaaap:91	MSaaaap	91	1459	-23540	-79	-74	1459	46.2	506	233	37	194178
MSaaaapa:120	MSaaaapa	120	1335	-23664	-78	-82	1335	51.0	536	233	31	99285
MSaaaapp:120	MSaaaapp	120	1333	-23666	-47	-37	1333	52.7	477	248	30	85814
MSaaap:67	MSaaap	67	1435	-23564	-67	-68	1435	24.5	474	244	43	231152
MSaaapa:91	MSaaapa	91	1410	-23589	-119	-123	1410	37.5	488	240	39	199102
MSaaapaa:119	MSaaapaa	119	1315	-23684	-63	-60	1315	43.1	530	239	34	124843
MSaaapap:119	MSaaapap	119	1332	-23667	-56	-59	1332	44.7	480	259	34	124089
MSaaapp:91	MSaaapp	91	1428	-23571	-11	-13	1428	40.1	440	234	32	129182
MSaap:46	MSaap	46	1483	-23516	-46	-46	1483	15.0	422	293	50	287291
MSaapa:68	MSaapa	68	1484	-23516	-29	-28	1484	15.6	429	269	45	213936
MSaapaa:92	MSaapaa	92	1460	-23539	-42	-42	1460	26.1	437	254	39	174009
MSaapaaa:122	MSaapaaa	122	1334	-23665	-38	-37	1334	29.4	450	260	34	131962
MSaapaap:122	MSaapaap	122	1390	-23609	18	20	1390	38.7	421	252	34	101906
MSaapap:92	MSaapap	92	1470	-23529	-23	-26	1470	21.2	378	266	35	120715
MSaapapa:129	MSaapapa	129	1400	-23599	16	14	1400	28.5	411	250	30	99754
MSaapapp:129	MSaapapp	129	1323	-23676	-58	-61	1323	28.5	363	258	35	99682
MSaapp:68	MSaapp	68	1482	-23517	-47	-47	1482	14.6	344	286	42	172617
MSaappa:97	MSaappa	97	1395	-23604	-50	-54	1395	20.4	343	267	34	110970
MSaappp:97	MSaappp	97	1399	-23600	-59	-61	1399	22.0	304	279	39	154657
MSap:27	MSap	27	1445	-23554	-108	-108	1445	23.4	410	336	55	481499
MSapa:47	MSapa	47	1448	-23551	-112	-112	1448	25.1	452	345	50	525956
MSapaa:68	MSapaa	68	1428	-23571	-99	-95	1428	29.3	476	287	42	254652
MSapaaa:95	MSapaaa	95	1415	-23584	-145	-130	1415	39.3	534	283	35	158026
MSapaaaa:128	MSapaaaa	128	1409	-23590	-25	3	1409	35.7	571	287	28	95247
MSapaaap:128	MSapaaap	128	1334	-23665	-55	-38	1334	34.7	531	289	29	82713
MSapaap:95	MSapaap	95	1431	-23568	-45	-46	1431	32.7	473	292	36	159460
MSapap:68	MSapap	68	1456	-23543	-89	-94	1456	29.8	409	306	42	236737
MSapapa:96	MSapapa	96	1408	-23591	-134	-134	1408	37.8	459	312	35	145744
MSapapaa:130	MSapapaa	130	1379	-23620	-48	-44	1379	38.3	507	302	29	76844
MSapapap:130	MSapapap	130	1297	-23702	-86	-81	1297	40.0	466	301	29	69554
MSapapp:96	MSapapp	96	1415	-23584	-105	-91	1415	43.4	413	313	35	132683
MSapappa:139	MSapappa	139	1344	-23656	-64	-76	1344	46.7	460	301	31	91036
MSapappp:139	MSapappp	139	1390	-23610	31	32	1390	52.5	421	292	32	65900
MSapp:47	MSapp	47	1451	-23548	-84	-84	1451	23.0	336	352	50	459833
MSappa:69	MSappa	69	1475	-23524	-42	-45	1475	25.8	367	304	41	225886
MSappaa:99	MSappaa	99	1417	-23582	-60	-52	1417	33.4	412	299	35	126571
MSappap:99	MSappap	99	1456	-23543	-51	-49	1456	30.5	360	308	36	152895
MSappp:69	MSappp	69	1438	-23561	-95	-88	1438	33.5	316	316	42	245512
MSapppa:102	MSapppa	102	1388	-23611	-99	-99	1388	40.5	382	326	35	151404
MSapppp:102	MSapppp	102	1379	-23620	-104	-93	1379	44.8	329	310	35	124971
MSp:12	MSp	12	1448	-23551	-67	-67	1448	21.2	339	224	64	256877
MSpa:27	MSpa	27	1496	-23503	-39	-39	1496	18.5	406	225	55	243726
MSpaa:46	MSpaa	46	1494	-23505	-10	-11	1494	19.5	415	201	49	248511
MSpaaa:67	MSpaaa	67	1445	-23554	-99	-100	1445	27.9	460	169	44	287031
MSpaaaa:91	MSpaaaa	91	1388	-23611	-119	-117	1388	36.2	535	167	38	239631
MSpaaaaa:119	MSpaaaaa	119	1336	-23663	-54	-54	1336	37.9	579	173	30	146553
MSpaaaap:119	MSpaaaap	119	1385	-23614	24	18	1385	42.9	542	191	34	140213
MSpaaap:91	MSpaaap	91	1430	-23569	-110	-109	1430	44.1	475	181	39	207506
MSpaaapa:120	MSpaaapa	120	1328	-23671	-52	-54	1328	49.7	522	197	31	112741
MSpaaapp:120	MSpaaapp	120	1347	-23652	-37	-38	1347	51.7	467	202	35	115925
MSpaap:67	MSpaap	67	1491	-23508	-35	-37	1491	26.5	394	207	43	206626
MSpaapa:95	MSpaapa	95	1437	-23562	-43	-45	1437	36.7	461	184	38	195875
MSpaapaa:125	MSpaapaa	125	1268	-23731	-110	-114	1268	41.5	505	181	33	123951
MSpaapap:125	MSpaapap	125	1335	-23664	-29	-35	1335	43.1	460	188	35	118769
MSpaapp:95	MSpaapp	95	1407	-23592	-38	-38	1407	38.5	404	195	31	98429
MSpap:46	MSpap	46	1491	-23508	-41	-41	1491	13.0	331	250	50	212307
MSpapa:67	MSpapa	67	1483	-23516	-48	-50	1483	14.3	362	213	45	172519
MSpapaa:91	MSpapaa	91	1442	-23557	-61	-63	1442	23.4	389	213	40	162703
MSpapaaa:120	MSpapaaa	120	1292	-23707	-78	-78	1292	27.5	427	213	32	129124
MSpapaap:120	MSpapaap	120	1347	-23652	-43	-44	1347	34.6	389	214	34	123800
MSpapap:91	MSpapap	91	1441	-23558	-48	-49	1441	20.7	338	215	35	112264
MSpapapa:125	MSpapapa	125	1352	-23647	-9	-10	1352	26.1	393	202	30	103262
MSpapapp:125	MSpapapp	125	1340	-23660	-41	-41	1340	27.0	351	213	33	84070
MSpapp:67	MSpapp	67	1488	-23511	-35	-37	1488	14.7	288	223	42	152215
MSpappa:97	MSpappa	97	1426	-23573	-36	-32	1426	19.1	314	200	35	125721
MSpappp:97	MSpappp	97	1427	-23572	-37	-37	1427	20.9	278	198	39	164362
MSpp:27	MSpp	27	1480	-23519	-42	-42	1480	13.6	286	213	57	238841
MSppa:47	MSppa	47	1435	-23564	-71	-71	1435	15.0	268	172	49	256727
MSppaa:70	MSppaa	70	1461	-23538	-48	-50	1461	27.5	386	146	41	232345
MSppaaa:96	MSppaaa	96	1380	-23619	-92	-90	1380	33.6	511	138	35	192259
MSppaaaa:128	MSppaaaa	128	1301	-23698	-101	-101	1301	29.6	541	144	30	126047
MSppaaap:128	MSppaaap	128	1326	-23673	-41	-41	1326	36.6	513	152	30	99482
MSppaap:96	MSppaap	96	1386	-23613	-68	-65	1386	30.3	467	148	34	158678
MSppap:70	MSppap	70	1450	-23549	-63	-63	1450	30.1	314	148	42	257405
MSppapa:96	MSppapa	96	1385	-23614	-78	-84	1385	35.9	438	136	36	171331
MSppapaa:131	MSppapaa	131	1348	-23652	-57	-61	1348	36.6	492	134	28	89538
MSppapap:131	MSppapap	131	1367	-23632	10	0	1367	38.4	443	141	29	81062
MSppapp:96	MSppapp	96	1379	-23620	-79	-82	1379	38.1	398	139	34	141126
MSppappa:136	MSppappa	136	1390	-23609	39	40	1390	44.8	471	148	27	69597
MSppappp:136	MSppappp	136	1356	-23643	-1	0	1356	48.0	422	153	30	69379
MSppp:47	MSppp	47	1471	-23528	-51	-51	1471	11.6	227	262	50	271515
MSpppa:70	MSpppa	70	1437	-23562	-54	-53	1437	21.1	309	171	42	198869
MSpppaa:99	MSpppaa	99	1368	-23631	-67	-69	1368	28.1	409	162	37	154027
MSpppap:99	MSpppap	99	1390	-23609	-65	-60	1390	27.7	351	155	37	140477
MSpppp:70	MSpppp	70	1448	-23551	-63	-63	1448	26.8	262	175	43	245885
MSppppa:102	MSppppa	102	1423	-23576	-31	-31	1423	37.4	371	124	36	166001
MSppppp:102	MSppppp	102	1395	-23604	-66	-65	1395	42.4	326	138	35	125633
E:3	E	3	1405	-23594	-145	-145	1405	32.4	226	317	70	630187
Ea:12	Ea	12	1456	-23543	-130	-130	1456	27.1	320	304	65	507818
Eal:43	Eal	43	1495	-23504	-78	-78	1495	34.2	369	280	55	484631
Eala:75	Eala	75	1449	-23550	-103	-103	1449	44.5	423	256	48	268104
Ealaa:123	Ealaa	123	1397	-23602	9	7	1397	49.5	430	265	35	93533
Ealap:123	Ealap	123	1447	-23552	22	17	1447	51.1	358	244	38	98614
Ealp:75	Ealp	75	1481	-23518	-51	-54	1481	40.2	343	261	45	214327
Ealpa:126	Ealpa	126	1384	-23615	-32	-34	1384	42.2	383	258	36	87265
Ealpp:126	Ealpp	126	1397	-23603	-10	-12	1397	42.8	310	260	36	95247
Ear:43	Ear	43	1483	-23516	-75	-75	1483	34.5	330	187	55	445031
Eara:77	Eara	77	1454	-23545	-85	-82	1454	45.3	398	183	47	261816
Earaa:129	Earaa	129	1360	-23639	-16	-17	1360	49.4	423	202	36	103150
Earap:129	Earap	129	1392	-23607	-37	-40	1392	50.6	353	191	36	88960
Earp:77	Earp	77	1457	-23542	-80	-81	1457	40.2	321	195	46	226133
Earpa:128	Earpa	128	1384	-23615	-40	-44	1384	39.3	366	198	36	101099
Earpp:128	Earpp	128	1308	-23691	-79	-81	1308	44.3	296	205	37	97065
Ep:12	Ep	12	1443	-23556	-174	-175	1443	36.4	219	269	65	594266
Epl:44	Epl	44	1470	-23529	-131	-132	1470	41.5	281	266	56	465331
Epla:77	Epla	77	1500	-23499	-42	-45	1500	45.6	277	258	46	205417
Eplaa:130	Eplaa	130	1420	-23579	-10	-10	1420	52.0	301	257	37	94781
Eplap:130	Eplap	130	1473	-23526	4	29	1473	48.0	244	266	34	75942
Eplp:77	Eplp	77	1576	-23423	-3	-6	1576	41.9	206	259	46	212102
Eplpa:132	Eplpa	132	2263	-22736	744	741	2263	49.1	217	236	36	82478
Eplpp:132	Eplpp	132	2236	-22763	562	588	2236	35.8	168	239	38	112303
Epr:44	Epr	44	1476	-23523	-93	-93	1476	32.4	220	216	56	464397
Epra:77	Epra	77	1451	-23548	-87	-87	1451	45.2	262	178	47	224070
Epraa:129	Epraa	129	1355	-23644	-70	-72	1355	53.8	311	177	36	81286
Eprap:129	Eprap	129	1398	-23601	-39	-31	1398	50.4	250	193	36	84823
Eprp:77	Eprp	77	1659	-23340	52	57	1659	41.6	184	199	46	239163
Eprpa:137	Eprpa	137	2815	-22185	1155	1149	2815	48.0	225	186	34	81234
Eprpp:137	Eprpp	137	2541	-22459	822	847	2541	37.2	171	199	36	107422
P2:1	P2	1	1391	-23608	-233	-233	1391	45.0	167	201	54	161079
C:4	C	4	1358	-23641	-235	-235	1358	49.4	233	194	67	607755
Ca:15	Ca	15	1428	-23571	-231	-232	1428	48.8	299	224	59	371212
Caa:33	Caa	33	1477	-23522	-231	-232	1477	53.7	322	213	54	346744
Caaa:56	Caaa	56	1456	-23543	-220	-220	1456	56.1	322	246	48	235155
Caaaa:81	Caaaa	81	1511	-23488	-200	-182	1511	58.7	233	295	41	152252
Caaaaa:118	Caaaaa	118	1427	-23573	-150	-119	1427	60.4	241	278	36	82390
Caaaap:118	Caaaap	118	1327	-23672	-165	-163	1327	59.4	186	264	35	75342
Caaap:81	Caaap	81	1527	-23472	-125	-124	1527	47.8	166	306	40	179025
Caaapa:113	Caaapa	113	1414	-23585	-81	-84	1414	55.7	146	268	35	84222
Caaapp:113	Caaapp	113	1447	-23552	-86	-77	1447	43.0	119	262	36	112942
Caap:56	Caap	56	1452	-23547	-210	-210	1452	55.3	217	294	44	230254
Caapa:86	Caapa	86	2355	-22644	501	579	2355	36.8	116	266	35	163549
Caapp:86	Caapp	86	1972	-23027	280	302	1972	29.8	121	298	40	209744
Caappd:127	Caappd	127	3507	-21492	1586	1694	3507	28.7	107	275	36	141224
Caappv:127	Caappv	127	4675	-20325	2421	2611	4675	15.8	147	260	31	107663
Cap:33	Cap	33	1465	-23534	-236	-236	1465	54.1	223	290	53	376432
Capa:59	Capa	59	1441	-23558	-196	-193	1441	39.2	255	340	45	258297
Capaa:97	Capaa	97	1500	-23499	-30	-19	1500	24.1	256	289	38	120607
Capaaa:138	Capaaa	138	1313	-23686	-114	-113	1313	35.3	288	310	31	66413
Capaap:138	Capaap	138	1618	-23381	134	138	1618	26.3	250	269	34	81251
Capap:97	Capap	97	1473	-23526	-149	-119	1473	23.9	202	275	41	154546
Capapa:139	Capapa	139	1636	-23363	-62	4	1636	35.0	239	298	30	77767
Capapp:139	Capapp	139	1789	-23211	236	260	1789	25.0	208	276	30	69372
Capp:59	Capp	59	1479	-23520	-135	-137	1479	41.9	182	329	46	313366
Cappa:92	Cappa	92	2610	-22389	880	891	2610	35.1	182	307	39	165969
Cappaa:132	Cappaa	132	4297	-20702	2413	2397	4297	42.3	233	305	31	76142
Cappap:132	Cappap	132	3969	-21030	1937	2064	3969	36.0	184	294	35	115246
Cappp:92	Cappp	92	2633	-22366	862	870	2633	25.5	159	272	39	165520
Capppa:136	Capppa	136	5417	-19582	3203	3444	5417	33.0	169	294	34	108106
Capppp:136	Capppp	136	4785	-20214	2706	2714	4785	20.2	180	256	33	109475
Cp:15	Cp	15	1400	-23599	-245	-245	1400	46.4	182	176	61	502195
Cpa:32	Cpa	32	1482	-23517	-230	-231	1482	51.7	197	168	55	416755
Cpaa:54	Cpaa	54	1476	-23523	-202	-202	1476	55.7	191	173	48	260161
Cpaaa:78	Cpaaa	78	1536	-23463	-128	-126	1536	59.8	250	231	41	140865
Cpaaaa:115	Cpaaaa	115	1449	-23550	-37	-35	1449	61.5	275	209	36	74203
Cpaaap:115	Cpaaap	115	1463	-23536	-46	-49	1463	61.7	209	195	34	68426
Cpaap:78	Cpaap	78	1461	-23538	-120	-115	1461	55.1	154	236	41	168002
Cpaapa:112	Cpaapa	112	1392	-23607	-101	-104	1392	60.1	164	199	35	82145
Cpaapp:112	Cpaapp	112	1534	-23465	-31	-12	1534	51.0	121	207	35	108629
Cpap:54	Cpap	54	1460	-23539	-183	-184	1460	53.6	158	253	47	271685
Cpapa:79	Cpapa	79	2305	-22694	611	611	2305	46.3	111	220	41	227515
Cpapaa:117	Cpapaa	117	4472	-20528	2476	2521	4472	35.7	96	240	34	131225
Cpapap:117	Cpapap	117	4591	-20408	2750	2759	4591	43.2	105	191	34	122855
Cpapp:79	Cpapp	79	2126	-22873	426	430	2126	33.5	103	262	41	254782
Cpappd:115	Cpappd	115	4753	-20246	2745	2783	4753	28.5	98	209	36	149399
Cpappv:115	Cpappv	115	5239	-19760	2977	3027	5239	16.0	140	234	33	110559
Cpp:32	Cpp	32	1420	-23579	-233	-233	1420	46.9	137	264	54	520954
Cppa:56	Cppa	56	1421	-23578	-116	-116	1421	38.6	111	227	46	361202
Cppaa:94	Cppaa	94	1511	-23488	-18	-13	1511	22.2	222	168	40	156189
Cppaaa:132	Cppaaa	132	1439	-23560	10	14	1439	31.7	273	152	34	108006
Cppaap:132	Cppaap	132	1410	-23589	-10	-5	1410	25.5	250	186	32	78328
Cppap:94	Cppap	94	1540	-23459	-79	-31	1540	25.0	184	197	39	161531
Cppapa:135	Cppapa	135	1927	-23073	137	301	1927	36.1	226	148	34	106811
Cppapp:135	Cppapp	135	1542	-23457	-146	-57	1542	25.6	193	195	34	114895
Cppp:56	Cppp	56	1433	-23566	-178	-180	1433	38.5	134	312	46	364769
Cpppa:88	Cpppa	88	3137	-21862	1329	1336	3137	33.3	146	180	38	178653
Cpppaa:127	Cpppaa	127	5358	-19641	3398	3374	5358	41.8	222	134	32	87012
Cpppap:127	Cpppap	127	5480	-19520	3076	3178	5480	34.8	175	154	33	106969
Cpppp:88	Cpppp	88	3175	-21824	1354	1370	3175	27.4	138	226	39	177806
Cppppa:130	Cppppa	130	6883	-18116	4416	4474	6883	30.4	154	171	33	119282
Cppppp:130	Cppppp	130	6503	-18496	4166	4164	6503	25.5	158	221	32	106533
P3:4	P3	4	1350	-23649	-252	-253	1350	40.6	131	263	63	594887
D:20	D	20	1422	-23578	-311	-311	1422	39.3	136	296	57	471130
Da:45	Da	45	1444	-23555	-252	-253	1444	34.9	218	353	49	216124
Daa:78	Daa	78	1508	-23491	-56	-57	1508	25.3	276	283	40	53050
Daaa:115	Daaa	115	1540	-23459	84	80	1540	40.3	344	328	33	80607
Daap:115	Daap	115	1561	-23438	86	89	1561	33.5	299	308	35	84226
Dap:78	Dap	78	1531	-23469	-80	-83	1531	24.5	206	276	41	74882
Dapa:110	Dapa	110	1548	-23451	15	20	1548	41.1	288	322	34	73508
Dapp:110	Dapp	110	1548	-23451	-66	-32	1548	39.4	245	296	37	85615
Dp:45	Dp	45	1476	-23523	-176	-177	1476	26.0	147	282	49	184073
Dpa:79	Dpa	79	1508	-23491	-53	-52	1508	22.4	229	161	39	71946
Dpaa:107	Dpaa	107	1451	-23548	-15	-16	1451	29.5	300	154	35	66226
Dpap:107	Dpap	107	1508	-23491	17	17	1508	31.6	247	159	35	0
Dpp:79	Dpp	79	1510	-23489	-105	-105	1510	24.1	187	205	42	80525
Dppa:111	Dppa	111	1494	-23505	1	-3	1494	39.4	290	134	34	66802
Dppp:111	Dppp	111	1484	-23515	-99	-67	1484	39.9	238	150	38	85101
P4:20	P4	20	1498	-23501	-117	-117	1498	21.0	202	318	52	226565
Z2:66	Z2	66	1481	-23518	-56	-57	1481	23.8	230	240	41	45380
Z3:66	Z3	66	1472	-23527	-74	-75	1472	24.2	306	270	41	54050
