# Supplementary material for: Quantitative Differences in Nuclear β-catenin and TCF Pattern Embryonic Cells in C. elegans
Source: PLoS Genet. 2015 Oct 21;11(10):e1005585. doi: 10.1371/journal.pgen.1005585 (PMC4619327; doi:10.1371/journal.pgen.1005585)
Supplement: S1 Data — For each cell analyzed, birth time is given in column 3 and the average nuclear reporter intensity over the lifetime of the cell (corrected for background) is given in column 7 (“blot”). For information on each embryo’s strain information and experimental conditions, refer to S2 Table. (ZIP) [file pgen.1005585.s005.zip › CAs/CA20130427_ceh-13_sys-1i_L1.csv]

cellTime	cell	time	none	global	local	blot	cross	z	x	y	size	gweight
ABa:1	ABa	1	1706	-23294	-106	-108	1706	41.0	554	234	70	834697
ABal:2	ABal	2	1775	-23224	-147	-149	1775	35.8	550	239	75	1781016
ABala:8	ABala	8	1936	-23063	-144	-144	1936	29.4	572	191	63	1206335
ABalaa:20	ABalaa	20	2028	-22971	-105	-105	2028	21.8	601	171	57	1060357
ABalaaa:38	ABalaaa	38	2375	-22624	-62	-60	2375	21.2	596	158	50	820638
ABalaaaa:61	ABalaaaa	61	2634	-22365	-73	-74	2634	32.1	603	164	42	522208
ABalaaaal:91	ABalaaaal	91	2785	-22214	-91	-91	2785	33.9	591	217	37	534084
ABalaaaala:125	ABalaaaala	125	3059	-21941	-56	-58	3059	23.7	595	224	31	410823
ABalaaaalp:125	ABalaaaalp	125	3204	-21795	83	86	3204	21.7	571	263	31	383288
ABalaaaar:91	ABalaaaar	91	2785	-22214	-48	-50	2785	30.9	603	151	37	572023
ABalaaaarl:125	ABalaaaarl	125	3088	-21912	-18	-28	3088	25.7	598	174	33	487275
ABalaaaarr:125	ABalaaaarr	125	3095	-21904	0	-1	3095	31.7	569	136	36	616735
ABalaaap:61	ABalaaap	61	2640	-22359	-94	-97	2640	39.1	564	154	44	508061
ABalaaapa:88	ABalaaapa	88	2755	-22244	-78	-76	2755	40.6	595	162	37	477978
ABalaaapal:121	ABalaaapal	121	3020	-21979	10	8	3020	33.3	600	205	33	436522
ABalaaapar:121	ABalaaapar	121	2986	-22013	-41	-40	2986	33.2	602	166	30	401092
ABalaaapp:88	ABalaaapp	88	2783	-22216	-73	-72	2783	46.8	561	140	35	349703
ABalaaappl:119	ABalaaappl	119	2889	-22110	-69	-68	2889	38.2	598	149	32	419460
ABalaaappr:119	ABalaaappr	119	2972	-22028	-11	-17	2972	41.8	568	126	34	395098
ABalaap:38	ABalaap	38	2324	-22675	-72	-74	2324	18.7	534	195	48	563501
ABalaapa:61	ABalaapa	61	2659	-22340	-42	-45	2659	29.1	550	146	41	488227
ABalaapaa:90	ABalaapaa	90	2774	-22225	-59	-62	2774	31.3	568	117	37	538242
ABalaapaaa:125	ABalaapaaa	125	3017	-21982	-57	-46	3017	25.0	556	112	33	448072
ABalaapaap:125	ABalaapaap	125	3057	-21942	-44	-51	3057	31.8	538	109	31	402572
ABalaapap:90	ABalaapap	90	2775	-22224	-59	-61	2775	29.6	519	100	37	492252
ABalaapapa:123	ABalaapapa	123	2985	-22014	-66	-66	2985	25.3	517	98	31	389056
ABalaapapp:123	ABalaapapp	123	3015	-21984	-24	-35	3015	25.0	479	98	31	356538
ABalaapp:61	ABalaapp	61	2629	-22371	-78	-81	2629	34.1	496	150	43	427635
ABalaappa:87	ABalaappa	87	2790	-22209	-58	-65	2790	40.9	530	108	36	398462
ABalaappaa:122	ABalaappaa	122	3014	-21986	-34	-41	3014	37.8	555	107	30	353063
ABalaappap:122	ABalaappap	122	3059	-21940	11	9	3059	33.2	509	94	35	475863
ABalaappp:87	ABalaappp	87	2832	-22167	-55	-65	2832	38.3	510	120	38	434111
ABalaapppa:117	ABalaapppa	117	2920	-22079	-73	-79	2920	37.2	548	134	30	331259
ABalaapppp:117	ABalaapppp	117	2962	-22037	-9	-10	2962	41.5	519	120	31	279438
ABalap:20	ABalap	20	2068	-22931	-142	-143	2068	40.0	559	183	58	992155
ABalapa:38	ABalapa	38	2342	-22657	-156	-156	2342	36.4	569	148	49	774115
ABalapaa:60	ABalapaa	60	2670	-22329	-63	-65	2670	47.0	558	159	41	364920
ABalapaaa:87	ABalapaaa	87	2784	-22215	-46	-42	2784	45.8	577	202	35	378386
ABalapaaaa:123	ABalapaaaa	123	2986	-22013	-63	-62	2986	38.1	599	227	30	357676
ABalapaaap:123	ABalapaaap	123	3181	-21818	97	79	3181	44.9	566	223	33	387477
ABalapaap:87	ABalapaap	87	2837	-22162	-28	-28	2837	43.9	554	240	35	337033
ABalapaapa:119	ABalapaapa	119	2925	-22074	-51	-56	2925	49.2	573	220	32	344767
ABalapaapp:119	ABalapaapp	119	2957	-22042	-35	-36	2957	40.7	562	256	33	350667
ABalapap:60	ABalapap	60	2641	-22358	-99	-102	2641	49.1	501	174	41	308812
ABalapapa:85	ABalapapa	85	2815	-22184	-66	-69	2815	44.5	515	239	35	288697
ABalapapaa:120	ABalapapaa	120	2929	-22070	-118	-124	2929	49.2	545	211	28	257800
ABalapapap:120	ABalapapap	120	3103	-21896	52	48	3103	51.6	527	243	31	227221
ABalapapp:85	ABalapapp	85	2834	-22165	-63	-70	2834	49.3	477	229	36	265063
ABalapappa:116	ABalapappa	116	2941	-22058	-77	-85	2941	48.3	498	257	31	249319
ABalapappp:116	ABalapappp	116	2956	-22043	-4	-8	2956	47.7	443	252	31	244924
ABalapp:38	ABalapp	38	2336	-22663	-105	-106	2336	35.5	503	196	48	596539
ABalappa:60	ABalappa	60	2666	-22333	-67	-73	2666	41.8	492	178	42	389829
ABalappaa:90	ABalappaa	90	2798	-22201	-82	-92	2798	45.9	564	175	34	340043
ABalappaaa:128	ABalappaaa	128	3116	-21883	0	-6	3116	41.1	593	171	33	397046
ABalappaap:128	ABalappaap	128	3115	-21884	-62	-61	3115	42.6	581	202	30	302998
ABalappap:90	ABalappap	90	2787	-22212	-104	-117	2787	47.1	522	163	35	294789
ABalappapa:122	ABalappapa	122	3028	-21971	-51	-48	3028	47.2	565	153	30	280694
ABalappapp:122	ABalappapp	122	3089	-21910	16	8	3089	49.1	555	184	28	221387
ABalappp:60	ABalappp	60	2652	-22347	-73	-69	2652	47.5	429	185	44	290383
ABalapppa:85	ABalapppa	85	2777	-22222	-92	-99	2777	50.9	499	147	37	298029
ABalapppaa:119	ABalapppaa	119	2951	-22048	-48	-53	2951	48.1	543	129	30	271020
ABalapppap:119	ABalapppap	119	3004	-21995	-39	-50	3004	48.6	520	158	32	257968
ABalapppp:85	ABalapppp	85	2864	-22135	-47	-51	2864	51.6	439	143	39	264590
ABalappppa:115	ABalappppa	115	2968	-22031	15	15	2968	52.5	504	136	31	222882
ABalappppp:115	ABalappppp	115	2897	-22102	-65	-68	2897	53.8	463	121	32	218593
ABalp:8	ABalp	8	1909	-23090	-165	-166	1909	32.0	499	282	63	1037932
ABalpa:20	ABalpa	20	2039	-22960	-101	-101	2039	24.5	554	271	56	891990
ABalpaa:37	ABalpaa	37	2322	-22677	-155	-155	2322	29.6	576	246	49	706704
ABalpaaa:58	ABalpaaa	58	2620	-22379	-89	-89	2620	22.5	596	200	41	523367
ABalpaaaa:90	ABalpaaaa	90	2815	-22184	-60	-61	2815	17.8	592	180	38	685805
ABalpaaaaa:128	ABalpaaaaa	128	3093	-21906	-4	-4	3093	13.7	567	184	35	603668
ABalpaaaap:128	ABalpaaaap	128	3141	-21858	-4	16	3141	9.8	559	217	34	528094
ABalpaaap:90	ABalpaaap	90	2817	-22182	-76	-80	2817	15.9	551	205	36	545294
ABalpaaapa:128	ABalpaaapa	128	3181	-21818	0	-13	3181	18.0	527	215	29	371525
ABalpaaapp:128	ABalpaaapp	128	3127	-21872	-39	-47	3127	25.5	487	231	33	435060
ABalpaap:58	ABalpaap	58	2633	-22366	-86	-89	2633	32.3	566	235	46	535259
ABalpaapa:84	ABalpaapa	84	2911	-22088	-60	-64	2911	30.3	582	213	40	554811
ABalpaapaa:113	ABalpaapaa	113	2910	-22089	-52	-56	2910	23.9	584	186	31	422078
ABalpaapap:113	ABalpaapap	113	2898	-22101	-112	-122	2898	23.3	550	220	35	481911
ABalpaapp:84	ABalpaapp	84	2817	-22182	-92	-98	2817	22.6	534	231	36	445505
ABalpaappa:118	ABalpaappa	118	3004	-21995	-38	-64	3004	20.2	540	248	30	427880
ABalpaappp:118	ABalpaappp	118	2987	-22012	-43	-49	2987	21.5	496	249	31	376328
ABalpap:37	ABalpap	37	2279	-22721	-119	-119	2279	21.6	503	292	51	646198
ABalpapa:57	ABalpapa	57	2601	-22398	-72	-72	2601	16.8	569	242	44	474946
ABalpapaa:85	ABalpapaa	85	2808	-22191	-35	-37	2808	12.3	571	226	40	576991
ABalpapaaa:119	ABalpapaaa	119	2976	-22023	-79	-96	2976	9.8	542	230	35	541622
ABalpapaap:119	ABalpapaap	119	2983	-22016	-16	-18	2983	10.1	505	249	31	442237
ABalpapap:85	ABalpapap	85	2833	-22166	-24	-29	2833	12.0	524	242	38	456860
ABalpapapa:118	ABalpapapa	118	2982	-22017	26	32	2982	11.5	490	279	36	610256
ABalpapapp:118	ABalpapapp	118	2988	-22011	-9	-15	2988	10.0	439	290	34	489028
ABalpapp:57	ABalpapp	57	2556	-22443	-95	-96	2556	18.6	483	276	46	398173
ABalpappa:81	ABalpappa	81	2797	-22203	-67	-71	2797	11.1	494	213	39	341283
ABalpappaa:112	ABalpappaa	112	2855	-22144	-63	-78	2855	11.2	493	219	32	367406
ABalpappap:112	ABalpappap	112	2829	-22170	-86	-88	2829	13.0	452	240	34	363345
ABalpappp:81	ABalpappp	81	2823	-22176	-14	-12	2823	13.1	441	234	40	322962
ABalpapppa:110	ABalpapppa	110	2820	-22179	-106	-109	2820	22.5	452	238	34	417699
ABalpapppp:110	ABalpapppp	110	2879	-22120	-21	-24	2879	18.3	403	242	38	420214
ABalpp:20	ABalpp	20	2054	-22945	-135	-135	2054	42.7	474	300	57	843510
ABalppa:37	ABalppa	37	2326	-22673	-152	-153	2326	39.6	531	297	47	631748
ABalppaa:57	ABalppaa	57	2645	-22354	-94	-96	2645	29.9	584	270	41	531199
ABalppaaa:91	ABalppaaa	91	2815	-22184	-25	-25	2815	31.3	584	265	36	594208
ABalppaaaa:127	ABalppaaaa	127	3048	-21951	-59	-62	3048	29.8	599	242	31	464907
ABalppaaap:127	ABalppaaap	127	3119	-21880	3	-16	3119	32.5	578	270	32	453978
ABalppaap:91	ABalppaap	91	2811	-22188	-65	-68	2811	26.7	561	288	37	624152
ABalppaapa:127	ABalppaapa	127	3134	-21865	20	27	3134	26.3	565	287	31	468367
ABalppaapp:127	ABalppaapp	127	3177	-21822	9	14	3177	29.1	535	305	33	509342
ABalppap:57	ABalppap	57	2620	-22379	-91	-95	2620	28.4	534	289	44	458670
ABalppapa:83	ABalppapa	83	2814	-22185	-55	-62	2814	18.8	534	267	38	478826
ABalppapaa:116	ABalppapaa	116	2921	-22078	-21	-21	2921	15.8	550	271	33	499150
ABalppapap:116	ABalppapap	116	2912	-22087	-34	-42	2912	21.0	518	289	32	448794
ABalppapp:83	ABalppapp	83	2816	-22183	-64	-67	2816	15.0	478	267	39	407144
ABalppappa:113	ABalppappa	113	2909	-22090	21	14	2909	20.7	484	285	32	455819
ABalppappp:113	ABalppappp	113	2871	-22128	-26	-35	2871	15.6	446	295	35	497301
ABalppp:37	ABalppp	37	2321	-22678	-112	-114	2321	35.0	444	319	51	692666
ABalpppa:56	ABalpppa	56	2615	-22384	-119	-123	2615	32.0	498	293	44	456347
ABalpppaa:85	ABalpppaa	85	2820	-22179	-54	-56	2820	35.0	541	283	37	530757
ABalpppaaa:118	ABalpppaaa	118	2989	-22010	-31	-38	2989	37.3	544	287	32	490156
ABalpppaap:118	ABalpppaap	118	2984	-22015	9	9	2984	37.0	511	295	30	410857
ABalpppap:85	ABalpppap	85	2815	-22184	-67	-79	2815	26.0	499	298	39	544729
ABalpppapa:115	ABalpppapa	115	2870	-22129	-70	-77	2870	33.8	518	322	33	474874
ABalpppapp:115	ABalpppapp	115	2901	-22099	-43	-49	2901	34.0	472	307	32	438755
ABalpppp:56	ABalpppp	56	2589	-22410	-90	-91	2589	34.1	424	297	47	430158
ABalppppa:81	ABalppppa	81	2831	-22168	-63	-69	2831	35.8	464	285	39	471276
ABalppppaa:113	ABalppppaa	113	2898	-22101	-72	-76	2898	42.3	508	290	33	470551
ABalppppap:113	ABalppppap	113	2923	-22076	-66	-77	2923	43.3	461	305	34	461096
ABalppppp:81	ABalppppp	81	2833	-22166	-70	-74	2833	35.3	426	316	40	463599
ABalpppppa:112	ABalpppppa	112	2911	-22088	-14	-10	2911	40.5	452	335	33	427613
ABalpppppp:112	ABalpppppp	112	2853	-22146	-92	-102	2853	39.2	412	325	33	403142
ABar:2	ABar	2	1781	-23219	-67	-67	1781	32.3	428	111	76	1510784
ABara:8	ABara	8	1897	-23102	-84	-84	1897	20.2	440	155	64	759175
ABaraa:20	ABaraa	20	2025	-22974	-57	-57	2025	21.8	506	142	56	769857
ABaraaa:36	ABaraaa	36	2257	-22742	-98	-98	2257	25.6	517	113	50	696803
ABaraaaa:56	ABaraaaa	56	2641	-22358	-32	-33	2641	24.4	570	127	42	546471
ABaraaaaa:89	ABaraaaaa	89	2781	-22218	-61	-72	2781	24.9	582	143	37	634339
ABaraaaaaa:126	ABaraaaaaa	126	3076	-21923	-2	-11	3076	18.5	571	163	32	474632
ABaraaaaap:126	ABaraaaaap	126	3139	-21860	1	-9	3139	22.5	541	129	34	573516
ABaraaaap:89	ABaraaaap	89	2863	-22136	-61	-67	2863	29.6	550	162	36	565558
ABaraaaapa:130	ABaraaaapa	130	3193	-21807	11	-8	3193	28.2	562	151	32	522952
ABaraaaapp:130	ABaraaaapp	130	3152	-21847	-35	-32	3152	35.6	536	171	29	357643
ABaraaap:56	ABaraaap	56	2581	-22418	-88	-93	2581	27.7	505	113	44	465338
ABaraaapa:83	ABaraaapa	83	2848	-22151	-58	-60	2848	22.5	539	124	40	519766
ABaraaapaa:112	ABaraaapaa	112	2870	-22129	-65	-69	2870	18.0	541	149	32	390648
ABaraaapap:112	ABaraaapap	112	2886	-22113	-86	-101	2886	22.9	498	158	35	418943
ABaraaapp:83	ABaraaapp	83	2791	-22208	-47	-48	2791	24.4	478	114	38	454518
ABaraaappa:117	ABaraaappa	117	2899	-22100	-57	-65	2899	17.4	506	126	31	365457
ABaraaappp:117	ABaraaappp	117	2951	-22048	-17	-34	2951	20.4	463	136	31	316732
ABaraap:36	ABaraap	36	2235	-22764	-59	-59	2235	17.7	447	156	48	417707
ABaraapa:56	ABaraapa	56	2572	-22427	-50	-51	2572	16.2	507	142	45	418655
ABaraapaa:83	ABaraapaa	83	2820	-22179	-66	-68	2820	19.9	560	170	37	493368
ABaraapaaa:114	ABaraapaaa	114	2926	-22073	-44	-49	2926	22.3	542	178	30	439684
ABaraapaap:114	ABaraapaap	114	2917	-22082	-66	-76	2917	27.1	513	197	32	453243
ABaraapap:83	ABaraapap	83	2836	-22163	-40	-46	2836	25.0	516	191	39	473280
ABaraapapa:114	ABaraapapa	114	2944	-22056	-46	-56	2944	33.1	529	218	37	619082
ABaraapapp:114	ABaraapapp	114	2865	-22134	-91	-96	2865	32.5	473	227	32	411197
ABaraapp:56	ABaraapp	56	2560	-22439	-14	-13	2560	12.7	442	172	46	311394
ABaraappa:82	ABaraappa	82	2810	-22189	-55	-58	2810	19.2	492	169	36	363830
ABaraappaa:112	ABaraappaa	112	2899	-22100	-60	-57	2899	32.7	512	166	32	436684
ABaraappap:112	ABaraappap	112	2909	-22090	-32	-42	2909	36.4	477	179	34	422423
ABaraappp:82	ABaraappp	82	2772	-22227	-53	-57	2772	19.0	435	178	39	362573
ABaraapppa:113	ABaraapppa	113	2861	-22138	-42	-48	2861	30.5	453	176	35	487728
ABaraapppp:113	ABaraapppp	113	2900	-22099	-35	-45	2900	31.4	415	183	31	368793
ABarap:20	ABarap	20	1983	-23016	-61	-61	1983	24.8	410	119	56	589796
ABarapa:36	ABarapa	36	2298	-22701	-17	-17	2298	28.1	426	99	49	518169
ABarapaa:57	ABarapaa	57	2587	-22412	-47	-47	2587	21.6	469	104	43	407020
ABarapaaa:85	ABarapaaa	85	2803	-22196	-20	-27	2803	13.2	504	138	37	506259
ABarapaaaa:122	ABarapaaaa	122	3023	-21976	-44	-59	3023	11.3	510	178	34	605710
ABarapaaap:122	ABarapaaap	122	3063	-21936	27	25	3063	8.0	470	192	30	392584
ABarapaap:85	ABarapaap	85	2766	-22233	-55	-62	2766	16.0	469	147	37	379812
ABarapaapa:115	ABarapaapa	115	2857	-22142	-111	-120	2857	19.6	486	185	33	512891
ABarapaapp:115	ABarapaapp	115	2868	-22131	-62	-74	2868	22.0	455	195	35	549564
ABarapap:57	ABarapap	57	2558	-22441	-40	-43	2558	20.4	413	124	44	300307
ABarapapa:82	ABarapapa	82	2781	-22218	-9	-12	2781	12.5	438	157	37	344205
ABarapapaa:114	ABarapapaa	114	2854	-22145	-45	-43	2854	10.8	448	200	31	354050
ABarapapap:114	ABarapapap	114	2861	-22138	-21	-25	2861	9.2	414	219	34	361848
ABarapapp:82	ABarapapp	82	2772	-22227	-35	-37	2772	13.7	385	161	38	259623
ABarapappa:111	ABarapappa	111	2834	-22165	-36	-39	2834	17.6	425	190	32	375258
ABarapappp:111	ABarapappp	111	2819	-22180	-18	-22	2819	13.8	380	192	34	305718
ABarapp:36	ABarapp	36	2232	-22767	-56	-56	2232	21.1	348	137	49	366789
ABarappa:57	ABarappa	57	2577	-22422	-32	-33	2577	23.5	374	111	43	275396
ABarappaa:84	ABarappaa	84	2785	-22214	0	-5	2785	16.9	451	118	36	374197
ABarappaaa:122	ABarappaaa	122	3006	-21994	-45	-51	3006	10.2	487	154	32	423291
ABarappaap:122	ABarappaap	122	3063	-21936	31	21	3063	8.2	441	172	30	349573
ABarappap:84	ABarappap	84	2791	-22208	1	2	2791	15.3	405	125	37	270264
ABarappapa:116	ABarappapa	116	2859	-22140	-78	-84	2859	18.2	438	154	31	351973
ABarappapp:116	ABarappapp	116	2869	-22130	-29	-38	2869	11.1	399	164	31	286838
ABarappp:57	ABarappp	57	2585	-22414	-15	-16	2585	20.8	315	121	42	247145
ABarapppa:85	ABarapppa	85	2778	-22221	-32	-33	2778	21.3	391	101	38	325557
ABarapppaa:117	ABarapppaa	117	2898	-22101	-8	-10	2898	14.9	478	111	32	395161
ABarapppap:117	ABarapppap	117	2885	-22114	-40	-40	2885	11.1	435	128	33	385809
ABarapppp:85	ABarapppp	85	2813	-22186	22	16	2813	18.7	353	129	37	259829
ABarappppa:115	ABarappppa	115	2842	-22157	-72	-77	2842	20.0	433	121	34	416523
ABarappppp:115	ABarappppp	115	2854	-22145	-17	-17	2854	14.0	386	130	33	283198
ABarp:8	ABarp	8	1952	-23047	-114	-114	1952	45.0	384	133	62	775894
ABarpa:20	ABarpa	20	2031	-22968	-109	-109	2031	44.7	443	122	58	800673
ABarpaa:37	ABarpaa	37	2289	-22710	-120	-120	2289	43.3	470	112	49	603343
ABarpaaa:55	ABarpaaa	55	2593	-22406	-85	-84	2593	45.5	493	117	42	385730
ABarpaaaa:85	ABarpaaaa	85	2780	-22219	-100	-108	2780	55.9	503	192	35	269479
ABarpaaaaa:121	ABarpaaaaa	121	3004	-21995	-77	-92	3004	53.5	520	188	30	258597
ABarpaaaap:121	ABarpaaaap	121	3037	-21962	-50	-53	3037	58.0	502	222	29	223807
ABarpaaap:85	ABarpaaap	85	2824	-22175	-62	-68	2824	61.0	477	217	34	228943
ABarpaaapa:124	ABarpaaapa	124	3113	-21886	22	18	3113	60.7	479	206	29	200383
ABarpaaapp:124	ABarpaaapp	124	3023	-21976	-111	-120	3023	63.6	438	214	30	224996
ABarpaap:55	ABarpaap	55	2577	-22422	-112	-114	2577	51.7	438	128	45	331687
ABarpaapa:79	ABarpaapa	79	2870	-22129	-75	-81	2870	60.2	438	203	37	204745
ABarpaapaa:109	ABarpaapaa	109	2886	-22113	-55	-71	2886	57.7	445	211	32	217921
ABarpaapap:109	ABarpaapap	109	2891	-22108	-83	-89	2891	61.7	406	223	33	170823
ABarpaapp:79	ABarpaapp	79	2863	-22136	-98	-87	2863	59.9	381	198	39	209378
ABarpaappa:109	ABarpaappa	109	2912	-22087	-98	-104	2912	61.9	369	211	32	173059
ABarpaappp:109	ABarpaappp	109	2965	-22034	-192	-141	2965	62.0	317	212	34	192591
ABarpap:37	ABarpap	37	2274	-22725	-89	-89	2274	37.2	399	171	49	481368
ABarpapa:56	ABarpapa	56	2557	-22442	-114	-117	2557	40.4	440	146	42	333184
ABarpapaa:82	ABarpapaa	82	2802	-22197	-105	-110	2802	58.5	471	167	34	203716
ABarpapaaa:117	ABarpapaaa	117	2960	-22039	-11	-12	2960	57.7	503	169	31	231374
ABarpapaap:117	ABarpapaap	117	2990	-22009	-6	-9	2990	58.6	464	166	29	178541
ABarpapap:82	ABarpapap	82	2872	-22127	-39	-43	2872	59.7	416	155	34	180906
ABarpapapa:114	ABarpapapa	114	2951	-22048	-59	-64	2951	60.1	436	178	29	177603
ABarpapapp:114	ABarpapapp	114	2925	-22074	-40	-44	2925	60.6	405	160	30	169778
ABarpapp:56	ABarpapp	56	2602	-22397	-78	-78	2602	43.8	364	168	44	294520
ABarpappa:81	ABarpappa	81	2849	-22150	-71	-76	2849	59.5	379	146	34	177733
ABarpappaa:116	ABarpappaa	116	2988	-22011	56	60	2988	59.9	402	126	29	192758
ABarpappap:116	ABarpappap	116	2905	-22094	-81	-78	2905	60.2	369	136	32	188951
ABarpappp:81	ABarpappp	81	2938	-22061	-215	-82	2938	56.3	334	180	38	213305
ABarpapppa:112	ABarpapppa	112	2923	-22076	-87	-96	2923	57.5	366	163	31	169618
ABarpapppp:112	ABarpapppp	112	2935	-22064	-200	-177	2935	61.5	329	160	33	167688
ABarpp:20	ABarpp	20	2035	-22964	-126	-126	2035	53.1	327	132	56	625169
ABarppa:38	ABarppa	38	2351	-22648	-93	-93	2351	54.8	390	136	48	436067
ABarppaa:57	ABarppaa	57	3225	-21775	390	389	3225	57.5	386	167	41	258155
ABarppaaa:86	ABarppaaa	86	8214	-16785	4622	4628	8214	61.5	370	265	35	240019
ABarppaaaa:125	ABarppaaaa	125	5298	-19701	1698	1698	5298	61.0	341	304	30	220833
ABarppaaap:125	ABarppaaap	125	5993	-19006	1837	1994	5993	59.5	303	289	31	198709
ABarppaap:86	ABarppaap	86	8696	-16303	4749	4870	8696	61.1	319	254	37	219318
ABarppaapa:118	ABarppaapa	118	6170	-18829	2606	2603	6170	62.7	292	245	33	194395
ABarppaapp:118	ABarppaapp	118	6406	-18593	2705	2727	6406	60.5	250	264	33	191825
ABarppap:57	ABarppap	57	2844	-22155	59	59	2844	56.2	339	203	42	249411
ABarppapa:85	ABarppapa	85	7032	-17967	3257	3407	7032	56.7	306	286	36	230475
ABarppapaa:119	ABarppapaa	119	7663	-17337	3727	3810	7663	58.7	292	314	30	218420
ABarppapap:119	ABarppapap	119	8885	-16114	4884	4909	8885	55.6	246	317	33	212984
ABarppapp:85	ABarppapp	85	6734	-18265	3312	3303	6734	54.3	232	304	36	250002
ABarppappa:120	ABarppappa	120	5280	-19719	1507	1689	5280	56.3	206	311	33	232251
ABarppappp:120	ABarppappp	120	5737	-19262	2076	2080	5737	50.9	156	299	30	208196
ABarppp:38	ABarppp	38	2357	-22642	-82	-85	2357	49.4	301	156	47	419439
ABarpppa:57	ABarpppa	57	2779	-22220	-13	8	2779	52.1	322	150	41	256497
ABarpppaa:83	ABarpppaa	83	6145	-18854	2778	2766	6145	61.5	325	158	37	216896
ABarpppaaa:117	ABarpppaaa	117	4970	-20029	1566	1618	4970	58.5	322	111	29	209489
ABarpppaap:117	ABarpppaap	117	5460	-19539	1861	1868	5460	60.4	288	139	32	170989
ABarpppap:83	ABarpppap	83	6466	-18533	3037	3075	6466	61.2	274	205	37	198677
ABarpppapa:115	ABarpppapa	115	5811	-19188	2364	2365	5811	62.1	266	190	33	167906
ABarpppapp:115	ABarpppapp	115	6262	-18738	2289	2532	6262	61.3	226	170	30	174194
ABarpppp:57	ABarpppp	57	2677	-22322	-74	-70	2677	53.1	266	190	43	258976
ABarppppa:83	ABarppppa	83	5353	-19646	1900	1957	5353	58.7	267	154	35	194501
ABarppppaa:119	ABarppppaa	119	6167	-18832	2470	2553	6167	57.7	273	103	29	217445
ABarppppap:119	ABarppppap	119	6373	-18626	2612	2667	6373	58.4	233	132	33	191027
ABarppppp:83	ABarppppp	83	5169	-19830	1890	1890	5169	57.4	210	171	37	217531
ABarpppppa:119	ABarpppppa	119	5704	-19295	2116	2149	5704	54.5	197	120	32	217306
ABarpppppp:119	ABarpppppp	119	5372	-19627	1900	1920	5372	52.3	138	160	32	218279
ABp:1	ABp	1	1719	-23281	-126	-126	1719	56.0	324	166	74	636437
ABpl:2	ABpl	2	1780	-23220	-134	-134	1780	53.8	372	253	75	1043811
ABpla:8	ABpla	8	1956	-23043	-116	-116	1956	52.2	470	203	62	739245
ABplaa:19	ABplaa	19	2027	-22972	-139	-138	2027	53.7	511	205	58	706443
ABplaaa:34	ABplaaa	34	2263	-22736	-104	-104	2263	52.0	525	159	49	532864
ABplaaaa:52	ABplaaaa	52	2537	-22462	-89	-88	2537	45.0	585	191	42	425586
ABplaaaaa:76	ABplaaaaa	76	2891	-22108	6	5	2891	49.0	520	261	37	288218
ABplaaaaaa:110	ABplaaaaaa	110	2885	-22114	6	2	2885	55.1	507	256	30	230901
ABplaaaaap:110	ABplaaaaap	110	2893	-22106	-52	-54	2893	55.3	467	273	32	221426
ABplaaaap:76	ABplaaaap	76	2827	-22172	-68	-72	2827	55.0	490	251	36	238024
ABplaaaapa:108	ABplaaaapa	108	2920	-22079	-6	-11	2920	59.0	483	243	30	206211
ABplaaaapp:108	ABplaaaapp	108	2854	-22145	-82	-88	2854	58.2	439	249	30	178156
ABplaaap:52	ABplaaap	52	2586	-22413	-83	-83	2586	52.3	523	191	43	328127
ABplaaapa:75	ABplaaapa	75	2815	-22184	-143	-115	2815	59.9	453	253	36	206214
ABplaaapaa:109	ABplaaapaa	109	2910	-22089	-22	-33	2910	55.4	445	290	30	217607
ABplaaapap:109	ABplaaapap	109	2809	-22190	-128	-137	2809	60.2	410	275	33	219572
ABplaaapp:75	ABplaaapp	75	2903	-22096	-118	-94	2903	52.9	422	254	37	237327
ABplaaappa:107	ABplaaappa	107	2922	-22077	-67	-74	2922	52.8	404	282	30	207586
ABplaaappp:107	ABplaaappp	107	2968	-22031	-242	-100	2968	58.6	369	273	34	212211
ABplaap:34	ABplaap	34	2274	-22725	-119	-119	2274	50.0	479	244	50	533411
ABplaapa:51	ABplaapa	51	2550	-22449	-111	-114	2550	46.0	553	237	43	389693
ABplaapaa:74	ABplaapaa	74	2805	-22194	-86	-90	2805	44.9	494	295	38	306052
ABplaapaaa:106	ABplaapaaa	106	2884	-22115	-24	-25	2884	48.6	514	289	32	278573
ABplaapaap:106	ABplaapaap	106	2845	-22154	-116	-124	2845	49.8	473	311	33	286613
ABplaapap:74	ABplaapap	74	2853	-22146	-72	-74	2853	53.0	449	309	40	277006
ABplaapapa:107	ABplaapapa	107	2859	-22140	-53	-54	2859	50.3	440	329	32	278813
ABplaapapp:107	ABplaapapp	107	2864	-22135	-99	-100	2864	54.8	403	315	32	249405
ABplaapp:51	ABplaapp	51	2512	-22487	-135	-136	2512	49.2	479	249	44	321043
ABplaappa:71	ABplaappa	71	2791	-22208	-101	-109	2791	44.6	452	276	39	289604
ABplaappaa:104	ABplaappaa	104	2826	-22173	-106	-123	2826	47.1	425	304	29	223390
ABplaappap:104	ABplaappap	104	2851	-22148	-88	-94	2851	48.4	389	337	34	225481
ABplaappp:71	ABplaappp	71	2811	-22188	-214	-188	2811	47.3	399	317	42	283860
ABplaapppa:101	ABplaapppa	101	2928	-22071	-76	-87	2928	47.3	359	338	34	219678
ABplaapppp:101	ABplaapppp	101	3018	-21981	-207	-159	3018	43.6	307	352	36	282095
ABplap:19	ABplap	19	1982	-23017	-120	-119	1982	56.0	405	229	56	575943
ABplapa:34	ABplapa	34	2285	-22714	-98	-98	2285	58.2	445	182	48	432693
ABplapaa:53	ABplapaa	53	3648	-21351	862	862	3648	59.5	465	207	44	295746
ABplapaaa:79	ABplapaaa	79	3721	-21278	589	607	3721	57.4	384	297	37	254634
ABplapaaaa:110	ABplapaaaa	110	3295	-21704	68	95	3295	53.8	334	313	32	266125
ABplapaaap:110	ABplapaaap	110	3297	-21702	28	90	3297	51.4	301	323	33	301930
ABplapaap:79	ABplapaap	79	3646	-21353	536	557	3646	52.5	329	336	37	325982
ABplapaapa:116	ABplapaapa	116	3402	-21597	249	282	3402	50.8	276	349	31	311127
ABplapaapp:116	ABplapaapp	116	3404	-21595	265	277	3404	46.3	239	350	34	384674
ABplapap:53	ABplapap	53	3629	-21370	858	861	3629	58.7	400	213	44	279157
ABplapapa:76	ABplapapa	76	3714	-21285	490	537	3714	56.1	326	303	36	223347
ABplapapaa:108	ABplapapaa	108	3182	-21817	14	78	3182	52.1	219	336	34	277051
ABplapapap:108	ABplapapap	108	3336	-21663	243	267	3336	49.5	180	346	32	275428
ABplapapp:76	ABplapapp	76	3905	-21095	668	722	3905	51.1	287	336	38	284574
ABplapappa:106	ABplapappa	106	3357	-21642	260	267	3357	42.8	171	352	32	320629
ABplapappp:106	ABplapappp	106	3259	-21740	157	195	3259	48.2	145	335	32	285778
ABplapp:34	ABplapp	34	2268	-22731	-71	-71	2268	53.5	393	256	48	427728
ABplappa:52	ABplappa	52	3136	-21863	381	385	3136	49.3	401	262	43	304013
ABplappaa:78	ABplappaa	78	5893	-19106	2528	2539	5893	40.2	332	338	38	363308
ABplappaaa:111	ABplappaaa	111	5580	-19419	2113	2143	5580	35.0	295	367	32	334054
ABplappaap:111	ABplappaap	111	5290	-19709	1786	1864	5290	33.3	247	368	35	393231
ABplappap:78	ABplappap	78	5757	-19242	2426	2427	5757	36.4	285	356	40	391264
ABplappapa:110	ABplappapa	110	4390	-20609	990	1134	4390	30.0	219	365	34	352187
ABplappapp:110	ABplappapp	110	3879	-21120	812	820	3879	25.5	182	338	37	357522
ABplappp:52	ABplappp	52	2940	-22059	252	249	2940	46.4	337	292	42	278602
ABplapppa:78	ABplapppa	78	3169	-21830	4	130	3169	38.3	246	356	38	362780
ABplapppaa:112	ABplapppaa	112	3119	-21880	-155	-83	3119	39.2	226	363	30	274369
ABplapppap:112	ABplapppap	112	3057	-21942	-17	6	3057	34.9	185	349	35	333085
ABplapppp:78	ABplapppp	78	3086	-21914	152	157	3086	38.1	195	355	36	317177
ABplappppa:116	ABplappppa	116	3009	-21990	-9	5	3009	34.4	148	341	33	351550
ABplappppp:116	ABplappppp	116	3039	-21960	-18	-1	3039	42.0	117	318	30	262994
ABplp:8	ABplp	8	1975	-23024	-80	-80	1975	49.3	354	299	62	773523
ABplpa:19	ABplpa	19	2006	-22994	-122	-122	2006	43.8	390	329	57	766352
ABplpaa:34	ABplpaa	34	2212	-22787	-169	-169	2212	49.8	423	319	48	488479
ABplpaaa:52	ABplpaaa	52	2600	-22399	-62	-62	2600	44.1	506	310	42	382645
ABplpaaaa:76	ABplpaaaa	76	2814	-22185	-95	-99	2814	30.8	525	317	37	373474
ABplpaaaaa:107	ABplpaaaaa	107	2884	-22115	-15	-18	2884	20.0	500	320	33	429339
ABplpaaaap:107	ABplpaaaap	107	2931	-22068	16	8	2931	21.3	463	324	34	461113
ABplpaaap:76	ABplpaaap	76	2805	-22195	-66	-65	2805	27.9	473	341	37	374422
ABplpaaapa:108	ABplpaaapa	108	2928	-22071	42	43	2928	26.9	459	344	35	519710
ABplpaaapp:108	ABplpaaapp	108	2911	-22088	21	16	2911	22.8	423	347	33	411246
ABplpaap:52	ABplpaap	52	2584	-22415	-91	-92	2584	49.6	446	309	42	309878
ABplpaapa:75	ABplpaapa	75	2823	-22176	-79	-83	2823	36.9	488	320	39	410503
ABplpaapaa:108	ABplpaapaa	108	2868	-22131	-64	-73	2868	31.9	489	332	32	396162
ABplpaapap:108	ABplpaapap	108	2878	-22121	-29	-31	2878	33.6	442	343	35	469010
ABplpaapp:75	ABplpaapp	75	2828	-22171	-92	-95	2828	38.1	426	345	39	367387
ABplpaappa:104	ABplpaappa	104	2837	-22162	-97	-98	2837	34.5	400	356	34	378985
ABplpaappp:104	ABplpaappp	104	2919	-22080	-80	-67	2919	32.8	351	362	33	359742
ABplpap:34	ABplpap	34	2250	-22749	-110	-110	2250	36.0	346	343	49	617288
ABplpapa:52	ABplpapa	52	2539	-22460	-97	-99	2539	40.9	410	344	43	356324
ABplpapaa:75	ABplpapaa	75	2838	-22161	-26	-27	2838	19.9	452	310	38	347254
ABplpapaaa:108	ABplpapaaa	108	2804	-22195	-141	-143	2804	25.0	445	286	32	339971
ABplpapaap:108	ABplpapaap	108	2832	-22167	-84	-89	2832	19.7	402	301	33	315670
ABplpapap:75	ABplpapap	75	2777	-22222	-70	-75	2777	18.3	398	322	39	327917
ABplpapapa:107	ABplpapapa	107	2836	-22163	-24	-25	2836	14.1	377	304	33	294841
ABplpapapp:107	ABplpapapp	107	2847	-22152	-25	-31	2847	9.8	342	298	33	276614
ABplpapp:52	ABplpapp	52	2524	-22475	-80	-81	2524	30.8	359	348	45	420397
ABplpappa:73	ABplpappa	73	2760	-22239	-40	-42	2760	12.2	408	288	41	261578
ABplpappaa:102	ABplpappaa	102	2850	-22149	-33	-40	2850	9.1	396	272	40	314504
ABplpappaaa:135	ABplpappaaa	135	3140	-21860	-141	-159	3140	11.0	412	260	26	134188
ABplpappaap:135	ABplpappaap	135	3123	-21877	-6	3	3123	12.0	370	276	30	321763
ABplpappap:102	ABplpappap	102	2826	-22173	-45	-46	2826	8.6	351	253	31	272023
ABplpappp:73	ABplpappp	73	2735	-22264	-76	-78	2735	12.6	351	311	40	275469
ABplpapppa:107	ABplpapppa	107	2810	-22189	-32	-40	2810	7.2	308	261	36	223787
ABplpapppp:107	ABplpapppp	107	2796	-22203	-35	-35	2796	7.7	245	266	34	180467
ABplpp:19	ABplpp	19	2045	-22954	-83	-84	2045	49.4	297	324	56	695292
ABplppa:34	ABplppa	34	2347	-22652	-16	-17	2347	55.8	343	304	47	406266
ABplppaa:53	ABplppaa	53	2628	-22371	-67	-67	2628	54.6	409	302	42	293021
ABplppaaa:77	ABplppaaa	77	2826	-22173	-70	-77	2826	27.7	420	348	38	431674
ABplppaaaa:112	ABplppaaaa	112	2860	-22139	-88	-87	2860	29.6	413	320	34	447681
ABplppaaap:112	ABplppaaap	112	2912	-22087	-12	-11	2912	28.2	382	362	30	376800
ABplppaap:77	ABplppaap	77	2863	-22136	-90	-71	2863	28.5	382	330	37	405887
ABplppaapa:113	ABplppaapa	113	2863	-22136	-72	-79	2863	24.2	379	327	31	357844
ABplppaapp:113	ABplppaapp	113	2919	-22080	-29	-4	2919	21.0	356	353	32	418541
ABplppap:53	ABplppap	53	2619	-22380	-53	-47	2619	52.0	348	325	42	292484
ABplppapa:76	ABplppapa	76	3487	-21512	474	476	3487	29.0	352	355	37	389426
ABplppapaa:111	ABplppapaa	111	3280	-21719	259	269	3280	22.9	335	352	33	406739
ABplppapap:111	ABplppapap	111	3316	-21683	-5	183	3316	21.1	300	347	33	385850
ABplppapp:76	ABplppapp	76	3863	-21136	746	780	3863	29.2	296	357	37	409514
ABplppappa:113	ABplppappa	113	5921	-19078	2461	2490	5921	25.6	281	361	34	448685
ABplppappp:113	ABplppappp	113	5291	-19708	1993	2017	5291	21.8	239	350	34	391931
ABplppp:34	ABplppp	34	2340	-22659	-18	-10	2340	41.0	272	349	48	550186
ABplpppa:52	ABplpppa	52	2637	-22362	0	0	2637	42.0	334	345	43	356917
ABplpppaa:74	ABplpppaa	74	2808	-22191	-55	-64	2808	20.7	366	335	39	387645
ABplpppaaa:110	ABplpppaaa	110	2858	-22141	-31	-30	2858	16.7	399	338	36	439915
ABplpppaap:110	ABplpppaap	110	2875	-22124	-44	-40	2875	14.6	333	329	32	348856
ABplpppap:74	ABplpppap	74	2851	-22148	-40	-24	2851	21.3	312	345	39	354757
ABplpppapa:108	ABplpppapa	108	2904	-22095	-1	0	2904	13.5	303	331	36	366160
ABplpppapp:108	ABplpppapp	108	3019	-21980	-22	2	3019	15.7	247	329	32	303137
ABplpppp:52	ABplpppp	52	2608	-22391	29	26	2608	30.6	290	355	44	377978
ABplppppa:75	ABplppppa	75	2785	-22214	-39	-46	2785	13.6	309	313	40	275042
ABplppppaa:105	ABplppppaa	105	2849	-22150	-14	-10	2849	10.8	309	292	31	216444
ABplppppap:105	ABplppppap	105	2836	-22163	-17	-11	2836	12.2	264	301	34	202560
ABplppppp:75	ABplppppp	75	2742	-22257	-51	-53	2742	13.5	255	324	41	274442
ABplpppppa:109	ABplpppppa	109	2819	-22180	-48	-50	2819	12.0	222	294	34	205824
ABplpppppp:109	ABplpppppp	109	2812	-22187	-39	-39	2812	14.4	181	283	33	190931
ABpr:2	ABpr	2	1750	-23249	-46	-45	1750	23.0	244	169	72	780150
ABpra:8	ABpra	8	1937	-23062	-19	-18	1937	27.4	278	121	61	616281
ABpraa:19	ABpraa	19	1964	-23035	-73	-73	1964	31.2	315	103	55	530838
ABpraaa:34	ABpraaa	34	2261	-22738	-42	-42	2261	38.3	360	88	50	537130
ABpraaaa:53	ABpraaaa	53	2569	-22430	-34	-35	2569	36.8	408	85	43	390126
ABpraaaaa:79	ABpraaaaa	79	2821	-22178	-38	-42	2821	41.8	468	92	35	332921
ABpraaaaaa:112	ABpraaaaaa	112	2914	-22085	16	16	2914	40.1	495	95	30	336604
ABpraaaaap:112	ABpraaaaap	112	2882	-22117	-11	-14	2882	45.6	473	89	30	300559
ABpraaaap:79	ABpraaaap	79	2840	-22159	-18	-16	2840	38.7	416	84	38	353469
ABpraaaapa:108	ABpraaaapa	108	2861	-22138	-15	-17	2861	38.9	460	84	32	341617
ABpraaaapp:108	ABpraaaapp	108	2862	-22137	-27	-33	2862	41.8	418	78	31	285373
ABpraaap:53	ABpraaap	53	2533	-22466	-102	-102	2533	45.3	364	102	43	342149
ABpraaapa:76	ABpraaapa	76	2793	-22206	-100	-105	2793	45.8	443	105	36	296051
ABpraaapaa:109	ABpraaapaa	109	2817	-22182	-66	-63	2817	46.8	498	112	31	287470
ABpraaapap:109	ABpraaapap	109	2849	-22150	-56	-65	2849	48.1	451	107	33	304992
ABpraaapp:76	ABpraaapp	76	2854	-22145	-43	-48	2854	46.7	379	101	39	299477
ABpraaappa:103	ABpraaappa	103	2881	-22118	-23	-38	2881	45.2	425	107	31	259345
ABpraaappp:103	ABpraaappp	103	2822	-22177	-84	-92	2822	46.4	385	98	35	295934
ABpraap:34	ABpraap	34	2222	-22778	-44	-46	2222	28.4	282	118	52	501302
ABpraapa:52	ABpraapa	52	2502	-22497	-82	-82	2502	36.6	318	87	45	347617
ABpraapaa:75	ABpraapaa	75	2803	-22196	-63	-64	2803	49.5	369	97	37	263330
ABpraapaaa:107	ABpraapaaa	107	2939	-22060	20	17	2939	57.6	436	136	30	215798
ABpraapaap:107	ABpraapaap	107	2845	-22154	-56	-59	2845	54.3	408	117	34	287306
ABpraapap:75	ABpraapap	75	2871	-22128	-65	-57	2871	51.6	322	101	38	261796
ABpraapapa:106	ABpraapapa	106	2840	-22159	-61	-64	2840	54.9	382	105	33	274504
ABpraapapp:106	ABpraapapp	106	2907	-22092	-30	-31	2907	52.0	355	94	35	310584
ABpraapp:52	ABpraapp	52	2508	-22491	-109	-110	2508	44.5	256	118	47	395586
ABpraappa:74	ABpraappa	74	2854	-22145	-62	-61	2854	49.1	287	93	38	279541
ABpraappaa:108	ABpraappaa	108	2865	-22134	-38	-41	2865	43.7	358	78	30	262835
ABpraappap:108	ABpraappap	108	2918	-22081	-50	-49	2918	46.6	322	83	34	265853
ABpraappp:74	ABpraappp	74	2856	-22143	-158	-133	2856	49.5	222	117	43	323678
ABpraapppa:104	ABpraapppa	104	2930	-22069	-93	-97	2930	42.3	292	85	35	275230
ABpraapppp:104	ABpraapppp	104	2922	-22077	-298	-208	2922	41.1	242	87	36	298697
ABprap:19	ABprap	19	1967	-23032	-126	-126	1967	43.2	222	120	58	765389
ABprapa:34	ABprapa	34	2294	-22705	-44	-45	2294	48.5	262	96	48	505440
ABprapaa:52	ABprapaa	52	4022	-20977	1201	1198	4022	54.3	308	103	42	300090
ABprapaaa:78	ABprapaaa	78	5338	-19661	2016	2052	5338	58.8	309	121	37	236871
ABprapaaaa:109	ABprapaaaa	109	4069	-20930	674	822	4069	53.8	308	113	33	267429
ABprapaaap:109	ABprapaaap	109	4274	-20725	797	926	4274	51.4	271	108	32	263320
ABprapaap:78	ABprapaap	78	5417	-19582	2125	2127	5417	57.6	243	122	36	236919
ABprapaapa:111	ABprapaapa	111	3994	-21005	700	809	3994	50.5	254	84	30	265342
ABprapaapp:111	ABprapaapp	111	4335	-20664	955	974	4335	48.8	215	98	32	272982
ABprapap:52	ABprapap	52	3771	-21228	972	967	3771	58.2	246	143	42	259746
ABprapapa:76	ABprapapa	76	3779	-21220	472	534	3779	58.2	199	137	36	216145
ABprapapaa:107	ABprapapaa	107	3414	-21585	178	224	3414	52.3	166	117	33	241235
ABprapapap:107	ABprapapap	107	3298	-21701	102	135	3298	50.5	138	139	33	264302
ABprapapp:76	ABprapapp	76	3754	-21245	575	592	3754	58.0	164	184	36	221168
ABprapappa:107	ABprapappa	107	3246	-21753	173	210	3246	49.7	115	152	34	302696
ABprapappp:107	ABprapappp	107	3345	-21654	236	275	3345	41.9	96	163	30	252649
ABprapp:34	ABprapp	34	2289	-22710	-68	-67	2289	47.8	181	132	50	531607
ABprappa:52	ABprappa	52	3143	-21856	395	396	3143	53.4	186	127	45	343240
ABprappaa:78	ABprappaa	78	7433	-17566	3896	3947	7433	49.9	168	122	38	298701
ABprappaaa:109	ABprappaaa	109	7038	-17961	3445	3447	7038	39.3	205	89	32	285710
ABprappaap:109	ABprappaap	109	6898	-18101	3386	3405	6898	33.9	174	103	34	328070
ABprappap:78	ABprappap	78	6964	-18035	3481	3537	6964	50.5	132	156	38	308780
ABprappapa:111	ABprappapa	111	5492	-19507	1975	1982	5492	44.2	168	107	32	277733
ABprappapp:111	ABprappapp	111	5577	-19422	2245	2244	5577	40.8	125	129	32	300481
ABprappp:52	ABprappp	52	2849	-22150	186	186	2849	48.7	141	194	43	311861
ABprapppa:77	ABprapppa	77	3153	-21846	-19	64	3153	42.9	125	166	37	316797
ABprapppaa:110	ABprapppaa	110	3012	-21987	-193	-74	3012	30.0	149	119	31	270270
ABprapppap:110	ABprapppap	110	3057	-21942	46	44	3057	31.0	125	143	32	267894
ABprapppp:77	ABprapppp	77	2945	-22054	69	67	2945	36.1	101	193	38	317560
ABprappppa:111	ABprappppa	111	2925	-22074	8	13	2925	32.3	95	163	34	315965
ABprappppp:111	ABprappppp	111	2885	-22114	4	3	2885	27.5	103	196	32	263743
ABprp:8	ABprp	8	1909	-23090	-62	-63	1909	24.1	185	218	63	613457
ABprpa:19	ABprpa	19	1988	-23011	-34	-34	1988	18.8	209	174	55	478859
ABprpaa:35	ABprpaa	35	2239	-22760	-65	-66	2239	30.5	201	109	49	561095
ABprpaaa:53	ABprpaaa	53	2526	-22473	-76	-75	2526	32.3	258	90	42	320164
ABprpaaaa:78	ABprpaaaa	78	2794	-22205	-47	-49	2794	34.5	353	83	36	283193
ABprpaaaaa:108	ABprpaaaaa	108	2823	-22176	-72	-70	2823	29.5	437	94	33	387259
ABprpaaaap:108	ABprpaaaap	108	2861	-22138	-44	-58	2861	27.8	399	94	33	385158
ABprpaaap:78	ABprpaaap	78	2810	-22189	-29	-30	2810	28.8	309	86	35	238821
ABprpaaapa:109	ABprpaaapa	109	2831	-22168	-24	-27	2831	21.2	390	100	32	330572
ABprpaaapp:109	ABprpaaapp	109	2820	-22179	-47	-52	2820	25.7	357	88	34	330702
ABprpaap:53	ABprpaap	53	2521	-22478	-137	-138	2521	37.4	201	119	43	368129
ABprpaapa:77	ABprpaapa	77	2830	-22169	-44	-46	2830	38.8	299	80	38	299420
ABprpaapaa:110	ABprpaapaa	110	2860	-22139	-40	-43	2860	35.3	409	78	32	359153
ABprpaapap:110	ABprpaapap	110	2858	-22141	-40	-34	2858	33.5	366	77	32	285310
ABprpaapp:77	ABprpaapp	77	2826	-22173	-60	-58	2826	36.3	239	90	37	276821
ABprpaappa:106	ABprpaappa	106	2833	-22166	-66	-68	2833	32.2	327	84	32	250227
ABprpaappp:106	ABprpaappp	106	2843	-22156	-46	-48	2843	29.8	291	81	33	249615
ABprpap:35	ABprpap	35	2222	-22777	-79	-78	2222	24.2	151	175	50	492852
ABprpapa:53	ABprpapa	53	2507	-22492	-89	-89	2507	28.6	174	123	44	381985
ABprpapaa:76	ABprpapaa	76	2772	-22227	-48	-47	2772	18.7	291	118	37	210549
ABprpapaaa:110	ABprpapaaa	110	2841	-22158	4	5	2841	15.5	351	131	33	231852
ABprpapaap:110	ABprpapaap	110	2819	-22180	-21	-22	2819	13.6	317	142	32	185442
ABprpapap:76	ABprpapap	76	2746	-22253	-62	-62	2746	18.7	235	130	38	229758
ABprpapapa:108	ABprpapapa	108	2850	-22149	10	12	2850	11.7	296	163	33	162343
ABprpapapp:108	ABprpapapp	108	2871	-22128	30	27	2871	8.7	260	180	33	152931
ABprpapp:53	ABprpapp	53	2513	-22486	-37	-37	2513	25.8	131	174	44	346527
ABprpappa:75	ABprpappa	75	2752	-22247	-32	-34	2752	12.2	262	153	40	186642
ABprpappaa:104	ABprpappaa	104	2818	-22181	-12	-15	2818	9.2	349	175	36	205596
ABprpappap:104	ABprpappap	104	2793	-22206	-34	-34	2793	7.8	293	215	34	154837
ABprpappp:75	ABprpappp	75	2768	-22231	-26	-27	2768	15.6	200	163	39	197847
ABprpapppa:105	ABprpapppa	105	2792	-22207	-29	-35	2792	8.3	247	219	35	166797
ABprpapppp:105	ABprpapppp	105	2801	-22198	-28	-33	2801	11.8	181	242	34	188028
ABprpp:19	ABprpp	19	1974	-23026	-94	-94	1974	27.4	132	197	57	697163
ABprppa:35	ABprppa	35	2445	-22554	60	59	2445	41.3	122	138	47	586238
ABprppaa:54	ABprppaa	54	2696	-22303	32	30	2696	41.7	156	109	41	365728
ABprppaaa:79	ABprppaaa	79	2876	-22123	14	10	2876	32.4	223	97	36	312114
ABprppaaaa:113	ABprppaaaa	113	2877	-22122	-5	-13	2877	20.3	339	101	34	266875
ABprppaaap:113	ABprppaaap	113	2879	-22120	8	8	2879	20.1	293	92	30	245207
ABprppaap:79	ABprppaap	79	2871	-22128	40	37	2871	26.3	229	126	38	310145
ABprppaapa:113	ABprppaapa	113	2852	-22147	-24	-15	2852	17.0	283	128	30	191649
ABprppaapp:113	ABprppaapp	113	2856	-22143	-7	-6	2856	13.7	244	159	30	180593
ABprppap:54	ABprppap	54	2678	-22321	7	4	2678	45.6	121	153	41	337300
ABprppapa:78	ABprppapa	78	2906	-22093	-7	-12	2906	35.9	206	120	36	297615
ABprppapaa:110	ABprppapaa	110	2907	-22092	6	-1	2907	23.8	265	93	32	224891
ABprppapap:110	ABprppapap	110	2873	-22126	-1	-9	2873	19.3	229	114	35	337067
ABprppapp:78	ABprppapp	78	2996	-22003	-80	-65	2996	39.2	166	132	37	330007
ABprppappa:112	ABprppappa	112	2981	-22018	-7	-10	2981	25.8	221	98	34	316950
ABprppappp:112	ABprppappp	112	2986	-22013	-28	-25	2986	23.2	177	120	34	361834
ABprppp:35	ABprppp	35	2352	-22647	-49	-49	2352	34.5	88	205	49	588997
ABprpppa:53	ABprpppa	53	2699	-22301	61	61	2699	38.5	87	176	42	403318
ABprpppaa:76	ABprpppaa	76	2822	-22177	-16	-15	2822	28.0	171	120	37	293248
ABprpppaaa:109	ABprpppaaa	109	2792	-22207	-29	-29	2792	11.8	258	126	35	242895
ABprpppaap:109	ABprpppaap	109	2833	-22166	-49	-54	2833	16.3	213	145	33	225749
ABprpppap:76	ABprpppap	76	2876	-22123	3	4	2876	32.5	127	147	38	348945
ABprpppapa:111	ABprpppapa	111	2894	-22105	19	18	2894	16.9	180	146	34	279682
ABprpppapp:111	ABprpppapp	111	2815	-22184	-58	-66	2815	18.0	152	173	32	257372
ABprpppp:53	ABprpppp	53	2620	-22379	41	40	2620	28.6	96	225	44	355780
ABprppppa:75	ABprppppa	75	2807	-22192	-34	-35	2807	26.8	138	154	39	306774
ABprppppaa:106	ABprppppaa	106	2816	-22183	-36	-40	2816	9.9	218	180	34	185345
ABprppppap:106	ABprppppap	106	2809	-22190	-35	-48	2809	14.2	183	194	33	183977
ABprppppp:75	ABprppppp	75	2787	-22212	-18	-21	2787	17.2	142	196	42	287366
ABprpppppa:108	ABprpppppa	108	2842	-22157	5	2	2842	16.0	155	211	34	242257
ABprpppppp:108	ABprpppppp	108	2798	-22201	-63	-62	2798	18.7	151	251	36	269496
EMS:1	EMS	1	1735	-23265	-74	-74	1735	29.0	360	328	66	538292
MS:3	MS	3	1799	-23200	-82	-82	1799	21.8	370	292	74	1027507
MSa:11	MSa	11	1960	-23039	-79	-80	1960	23.7	403	284	64	863820
MSaa:24	MSaa	24	2066	-22934	-62	-60	2066	17.3	466	233	57	604342
MSaaa:40	MSaaa	40	2320	-22679	-52	-52	2320	14.6	478	225	49	406610
MSaaaa:59	MSaaaa	59	2586	-22413	-72	-74	2586	19.7	515	201	45	318351
MSaaaaa:81	MSaaaaa	81	2889	-22110	-63	-66	2889	35.3	543	177	38	310086
MSaaaaaa:108	MSaaaaaa	108	2859	-22140	-76	-90	2859	34.8	572	179	30	294681
MSaaaaap:108	MSaaaaap	108	2963	-22036	-30	-41	2963	41.3	536	206	35	292337
MSaaaap:81	MSaaaap	81	2854	-22145	-114	-121	2854	40.7	473	187	38	228345
MSaaaapa:109	MSaaaapa	109	2871	-22128	-128	-145	2871	48.7	506	198	31	193412
MSaaaapp:109	MSaaaapp	109	2887	-22112	-76	-87	2887	50.7	465	218	31	181186
MSaaap:59	MSaaap	59	2584	-22415	-42	-45	2584	18.3	442	219	43	226115
MSaaapa:82	MSaaapa	82	2841	-22158	-85	-89	2841	30.4	477	201	41	283457
MSaaapaa:109	MSaaapaa	109	2856	-22143	-121	-129	2856	40.6	497	220	34	217219
MSaaapap:109	MSaaapap	109	2908	-22091	-51	-63	2908	44.5	444	211	33	187484
MSaaapp:82	MSaaapp	82	2793	-22206	-104	-108	2793	34.3	422	203	34	233967
MSaaappa:131	MSaaappa	131	3126	-21873	-28	-44	3126	39.6	451	230	28	217233
MSaaappp:131	MSaaappp	131	3272	-21727	49	44	3272	40.6	413	212	30	193042
MSaap:40	MSaap	40	2305	-22694	-58	-59	2305	14.6	385	259	48	327350
MSaapa:59	MSaapa	59	2579	-22420	-11	-12	2579	13.6	409	242	44	189002
MSaapaa:79	MSaapaa	79	2782	-22217	-45	-51	2782	20.6	413	211	39	181159
MSaapaaa:104	MSaapaaa	104	2817	-22182	-87	-94	2817	30.1	440	231	33	210161
MSaapaap:104	MSaapaap	104	2813	-22186	-104	-107	2813	35.1	386	229	34	172563
MSaapap:79	MSaapap	79	2776	-22223	-37	-42	2776	17.1	378	247	36	150598
MSaapapa:109	MSaapapa	109	2915	-22084	18	0	2915	28.1	407	247	30	190419
MSaapapp:109	MSaapapp	109	2866	-22133	-37	-41	2866	25.7	362	262	34	187547
MSaapp:59	MSaapp	59	2560	-22439	-17	-18	2560	10.7	331	234	45	171820
MSaappa:83	MSaappa	83	2808	-22191	-28	-26	2808	15.6	351	233	34	175849
MSaappp:83	MSaappp	83	2795	-22204	-43	-45	2795	17.7	311	262	39	200564
MSaapppa:133	MSaapppa	133	3077	-21922	0	-3	3077	20.0	333	278	30	145872
MSaapppp:133	MSaapppp	133	3127	-21872	-35	-35	3127	21.6	292	274	32	163935
MSap:24	MSap	24	2057	-22942	-103	-102	2057	24.5	399	315	54	719412
MSapa:41	MSapa	41	2337	-22662	-108	-109	2337	21.2	414	324	49	545837
MSapaa:60	MSapaa	60	2627	-22372	-70	-70	2627	27.5	451	250	42	289238
MSapaaa:85	MSapaaa	85	2873	-22126	-65	-68	2873	34.6	535	232	35	272930
MSapaaaa:116	MSapaaaa	116	2938	-22061	-62	-67	2938	32.8	562	235	29	258222
MSapaaap:116	MSapaaap	116	3012	-21987	-9	-13	3012	32.7	519	257	29	250604
MSapaap:85	MSapaap	85	2850	-22149	-32	-37	2850	30.1	480	256	35	308252
MSapaapa:129	MSapaapa	129	3118	-21881	-73	-68	3118	27.1	496	283	28	305257
MSapaapp:129	MSapaapp	129	3151	-21849	-41	-51	3151	31.1	456	278	30	263455
MSapap:60	MSapap	60	2592	-22407	-75	-74	2592	26.0	371	272	42	234937
MSapapa:84	MSapapa	84	2785	-22214	-128	-132	2785	34.6	444	246	35	210518
MSapapaa:115	MSapapaa	115	2873	-22127	-169	-179	2873	39.0	484	264	30	225008
MSapapap:115	MSapapap	115	2877	-22122	-126	-131	2877	40.7	435	269	31	199141
MSapapp:84	MSapapp	84	2820	-22179	-81	-83	2820	38.1	385	287	37	274152
MSapappa:127	MSapappa	127	3161	-21838	-27	-43	3161	44.2	405	284	30	202781
MSapappp:127	MSapappp	127	3068	-21931	-162	-160	3068	48.1	356	286	31	178360
MSapp:41	MSapp	41	2357	-22642	-49	-49	2357	17.9	317	321	47	418294
MSappa:61	MSappa	61	2607	-22392	-36	-36	2607	18.3	334	276	41	202569
MSappaa:86	MSappaa	86	2760	-22239	-109	-111	2760	28.3	399	269	36	231821
MSappaaa:127	MSappaaa	127	3049	-21950	-92	-107	3049	31.4	418	276	28	166305
MSappaap:127	MSappaap	127	3120	-21879	0	-10	3120	34.3	381	284	29	165289
MSappap:86	MSappap	86	2776	-22223	-69	-69	2776	25.2	343	291	34	202826
MSappapa:128	MSappapa	128	3066	-21933	-152	-172	3066	26.2	378	308	27	183574
MSappapp:128	MSappapp	128	3223	-21776	-5	7	3223	29.5	346	305	31	173877
MSappp:61	MSappp	61	2630	-22369	-60	-62	2630	26.5	293	305	41	236306
MSapppa:89	MSapppa	89	2861	-22138	-90	-87	2861	35.7	348	318	36	248638
MSapppaa:131	MSapppaa	131	3382	-21617	202	186	3382	36.8	376	323	30	193622
MSapppap:131	MSapppap	131	3184	-21816	-148	-108	3184	43.0	334	314	33	193713
MSapppp:89	MSapppp	89	2867	-22133	-122	-111	2867	39.6	299	310	36	218184
MSappppa:130	MSappppa	130	3177	-21823	-82	-65	3177	46.5	310	314	33	195778
MSappppp:130	MSappppp	130	3265	-21734	-20	-22	3265	49.0	276	292	29	116740
MSp:11	MSp	11	1931	-23068	-52	-52	1931	22.3	307	223	60	518596
MSpa:25	MSpa	25	2052	-22947	-35	-35	2052	18.5	377	221	56	432045
MSpaa:40	MSpaa	40	2308	-22691	-26	-26	2308	15.0	363	192	47	261554
MSpaaa:59	MSpaaa	59	2578	-22421	-58	-59	2578	24.5	403	162	44	232902
MSpaaaa:81	MSpaaaa	81	2824	-22175	-118	-125	2824	33.8	470	145	36	230622
MSpaaaaa:109	MSpaaaaa	109	2884	-22115	-79	-87	2884	39.5	513	157	30	268786
MSpaaaap:109	MSpaaaap	109	2930	-22069	-30	-39	2930	44.7	465	164	34	240869
MSpaaap:81	MSpaaap	81	2837	-22162	-88	-90	2837	38.9	417	154	37	201819
MSpaaapa:108	MSpaaapa	108	2859	-22140	-107	-116	2859	49.9	441	176	31	189950
MSpaaapp:108	MSpaaapp	108	2866	-22133	-94	-98	2866	49.7	399	180	35	198806
MSpaap:59	MSpaap	59	2594	-22405	-43	-43	2594	19.0	336	178	42	194065
MSpaapa:87	MSpaapa	87	2795	-22204	-85	-87	2795	33.7	414	152	36	220222
MSpaapaa:115	MSpaapaa	115	2829	-22170	-104	-105	2829	37.9	449	152	30	194812
MSpaapap:115	MSpaapap	115	2904	-22095	-36	-43	2904	41.2	415	164	33	176871
MSpaapp:87	MSpaapp	87	2852	-22147	-102	-107	2852	31.0	377	158	30	238361
MSpap:40	MSpap	40	2317	-22682	-22	-23	2317	13.4	269	238	49	259865
MSpapa:59	MSpapa	59	2556	-22443	-12	-13	2556	11.6	270	176	46	169963
MSpapaa:81	MSpapaa	81	2761	-22238	-69	-72	2761	15.8	338	185	39	135133
MSpapaaa:107	MSpapaaa	107	2823	-22176	-100	-107	2823	25.2	398	204	33	204900
MSpapaap:107	MSpapaap	107	2830	-22169	-42	-45	2830	23.4	353	201	35	185005
MSpapap:81	MSpapap	81	2759	-22240	-51	-54	2759	15.2	281	205	35	110443
MSpapapa:113	MSpapapa	113	2847	-22152	-11	-12	2847	13.5	347	209	31	151444
MSpapapp:113	MSpapapp	113	2835	-22164	-60	-56	2835	17.3	309	209	34	135582
MSpapp:59	MSpapp	59	2562	-22437	-37	-37	2562	10.0	230	246	45	173122
MSpappa:87	MSpappa	87	2835	-22164	2	0	2835	12.4	275	242	35	179004
MSpappp:87	MSpappp	87	2845	-22154	2	0	2845	15.7	233	224	40	191934
MSpapppa:134	MSpapppa	134	3224	-21776	-49	-51	3224	19.5	286	187	30	98949
MSpapppp:134	MSpapppp	134	3396	-21604	104	75	3396	22.2	245	203	34	237174
MSpp:25	MSpp	25	2051	-22948	-16	-15	2051	14.4	262	205	54	361329
MSppa:42	MSppa	42	2331	-22668	-53	-53	2331	18.3	227	154	48	356511
MSppaa:61	MSppaa	61	2615	-22384	-45	-45	2615	24.8	291	138	41	212507
MSppaaa:86	MSppaaa	86	2807	-22192	-73	-75	2807	34.0	429	114	35	284887
MSppaaaa:117	MSppaaaa	117	2927	-22072	-76	-88	2927	31.0	512	129	29	288859
MSppaaap:117	MSppaaap	117	2921	-22078	-31	-28	2921	30.4	466	133	29	252107
MSppaap:86	MSppaap	86	2791	-22208	-66	-74	2791	29.3	386	130	35	298929
MSppaapa:130	MSppaapa	130	3164	-21835	53	50	3164	24.6	439	147	29	301165
MSppaapp:130	MSppaapp	130	3035	-21964	-123	-126	3035	27.6	402	150	30	248702
MSppap:61	MSppap	61	2600	-22399	-71	-72	2600	27.8	232	155	42	219198
MSppapa:84	MSppapa	84	2857	-22142	-53	-64	2857	40.2	357	113	34	213631
MSppapaa:114	MSppapaa	114	2867	-22132	-72	-68	2867	36.7	451	117	29	233143
MSppapap:114	MSppapap	114	2901	-22098	-63	-78	2901	35.4	409	123	30	216667
MSppapp:84	MSppapp	84	2793	-22206	-68	-71	2793	37.2	319	119	35	222119
MSppappa:121	MSppappa	121	2986	-22013	-89	-97	2986	37.4	385	114	29	219883
MSppappp:121	MSppappp	121	3036	-21963	-137	-141	3036	45.9	367	131	31	176666
MSppp:42	MSppp	42	2365	-22634	1	1	2365	14.0	191	245	49	309293
MSpppa:61	MSpppa	61	2607	-22393	-29	-28	2607	20.8	216	179	41	187601
MSpppaa:86	MSpppaa	86	2757	-22242	-70	-73	2757	25.0	336	142	36	198051
MSpppaaa:126	MSpppaaa	126	2973	-22026	-98	-103	2973	21.4	388	161	30	184173
MSpppaap:126	MSpppaap	126	3032	-21967	-80	-88	3032	25.1	352	154	33	175679
MSpppap:86	MSpppap	86	2804	-22195	-30	-32	2804	24.2	285	151	34	166295
MSpppapa:130	MSpppapa	130	3213	-21786	73	49	3213	24.0	329	111	27	150073
MSpppapp:130	MSpppapp	130	3092	-21907	-77	-79	3092	21.8	319	157	33	148267
MSpppp:61	MSpppp	61	2616	-22383	-32	-35	2616	22.6	200	216	40	176551
MSppppa:89	MSppppa	89	2801	-22198	-71	-78	2801	32.7	292	125	36	214934
MSppppaa:127	MSppppaa	127	3046	-21953	-80	-87	3046	32.4	358	110	28	158449
MSppppap:127	MSppppap	127	3216	-21783	-261	-206	3216	39.0	315	119	30	162042
MSppppp:89	MSppppp	89	2857	-22142	-137	-123	2857	39.2	251	139	34	202179
MSpppppa:131	MSpppppa	131	3368	-21631	-131	-142	3368	46.0	304	122	30	165571
MSpppppp:131	MSpppppp	131	3462	-21537	-28	-29	3462	46.4	257	145	30	134524
E:3	E	3	1811	-23188	-153	-153	1811	37.0	202	318	69	1114663
Ea:12	Ea	12	1966	-23033	-116	-116	1966	28.3	288	299	64	958254
Eal:34	Eal	34	2309	-22690	-104	-106	2309	30.7	324	266	56	700414
Eala:68	Eala	68	2757	-22242	-120	-121	2757	40.4	389	224	49	486328
Ealaa:110	Ealaa	110	2877	-22122	-108	-112	2877	47.4	397	240	40	392188
Ealap:110	Ealap	110	2926	-22073	-126	-121	2926	47.1	334	251	38	316421
Ealp:68	Ealp	68	2762	-22237	-97	-100	2762	36.3	315	252	47	460611
Ealpa:112	Ealpa	112	2862	-22137	-81	-86	2862	35.4	351	262	40	428920
Ealpp:112	Ealpp	112	2876	-22123	-81	-86	2876	38.5	301	241	40	398127
Ear:34	Ear	34	2322	-22677	-84	-85	2322	33.3	281	190	53	602582
Eara:68	Eara	68	2781	-22218	-83	-85	2781	39.7	354	159	46	436743
Earaa:115	Earaa	115	2933	-22067	-69	-76	2933	39.8	378	191	39	415231
Earap:115	Earap	115	2950	-22049	-104	-103	2950	39.6	321	170	39	355337
Earp:68	Earp	68	2739	-22260	-117	-118	2739	37.8	287	191	47	433544
Earpa:114	Earpa	114	2848	-22151	-130	-133	2848	29.0	321	193	39	371149
Earpp:114	Earpp	114	2919	-22080	-74	-75	2919	38.1	274	196	37	327006
Ep:12	Ep	12	2010	-22989	-127	-128	2010	40.5	198	300	61	934674
Epl:33	Epl	33	3050	-21949	515	513	3050	41.3	252	287	54	666242
Epla:67	Epla	67	3105	-21894	129	131	3105	47.6	287	240	47	372122
Eplaa:112	Eplaa	112	3157	-21842	119	114	3157	50.3	320	209	37	263358
Eplap:112	Eplap	112	3168	-21831	38	42	3168	51.5	255	220	38	265236
Eplp:67	Eplp	67	3131	-21868	169	169	3131	44.2	236	275	46	386058
Eplpa:115	Eplpa	115	3251	-21748	147	143	3251	47.0	281	252	36	272551
Eplpp:115	Eplpp	115	3166	-21833	128	126	3166	40.4	234	232	39	334082
Epr:33	Epr	33	2819	-22180	320	319	2819	35.8	193	230	55	629143
Epra:67	Epra	67	3201	-21798	238	242	3201	44.9	236	171	47	409990
Epraa:113	Epraa	113	3184	-21815	119	125	3184	48.0	335	156	38	289590
Eprap:113	Eprap	113	3180	-21819	114	113	3180	47.8	274	173	38	266205
Eprp:67	Eprp	67	3196	-21803	239	243	3196	45.7	189	234	47	398943
Eprpa:115	Eprpa	115	3239	-21760	104	105	3239	46.5	234	188	36	263279
Eprpp:115	Eprpp	115	3176	-21823	126	123	3176	42.5	182	211	39	307797
P2:1	P2	1	1751	-23248	-48	-45	1751	42.6	139	262	55	480540
C:4	C	4	1872	-23127	-126	-126	1872	53.4	219	188	67	817933
Ca:14	Ca	14	2003	-22996	-82	-82	2003	52.6	292	218	58	613678
Caa:29	Caa	29	2178	-22821	-114	-115	2178	55.4	327	204	53	532927
Caaa:48	Caaa	48	2509	-22490	-121	-121	2509	57.9	339	223	48	335665
Caaaa:70	Caaaa	70	2866	-22133	-127	-97	2866	57.4	258	282	42	213028
Caaaaa:100	Caaaaa	100	5050	-19949	1722	1741	5050	61.3	217	262	37	152710
Caaaap:100	Caaaap	100	4972	-20027	1660	1693	4972	57.2	157	275	37	167477
Caaap:70	Caaap	70	2792	-22207	-124	-130	2792	51.1	203	320	42	243682
Caaapa:98	Caaapa	98	3528	-21471	338	413	3528	54.5	124	275	35	165406
Caaapp:98	Caaapp	98	3037	-21962	21	18	3037	42.7	105	307	35	204851
Caap:48	Caap	48	2526	-22473	-161	-162	2526	57.0	240	277	45	341933
Caapa:77	Caapa	77	2859	-22140	-54	-58	2859	39.1	126	291	36	316671
Caapp:77	Caapp	77	2833	-22166	-47	-47	2833	37.0	124	321	41	317595
Caappd:112	Caappd	112	2874	-22125	-27	-31	2874	24.1	131	313	37	198813
Caappv:112	Caappv	112	2806	-22193	-57	-58	2806	18.7	117	277	34	200743
Cap:29	Cap	29	2214	-22785	-144	-143	2214	56.2	245	273	53	583188
Capa:51	Capa	51	2583	-22416	-105	-105	2583	43.5	269	334	46	393041
Capaa:84	Capaa	84	2741	-22258	-75	-80	2741	20.8	208	301	40	248800
Capaaa:120	Capaaa	120	2969	-22030	-80	-84	2969	27.3	243	300	33	213426
Capaap:120	Capaap	120	2944	-22055	-40	-41	2944	21.6	203	265	35	190879
Capap:84	Capap	84	2776	-22223	-69	-74	2776	28.7	173	300	41	304561
Capapa:123	Capapa	123	3064	-21935	-101	-111	3064	32.3	210	300	34	251548
Capapp:123	Capapp	123	3149	-21850	25	29	3149	30.2	165	278	35	248966
Capp:51	Capp	51	2587	-22412	-103	-101	2587	47.6	197	335	46	439713
Cappa:81	Cappa	81	2842	-22157	-105	-100	2842	39.5	176	327	39	282881
Cappaa:118	Cappaa	118	3059	-21940	0	-6	3059	42.8	208	315	32	203842
Cappap:118	Cappap	118	3009	-21990	-31	-38	3009	39.8	172	286	35	243780
Cappp:81	Cappp	81	2794	-22205	-52	-59	2794	33.3	136	308	37	259129
Capppa:116	Capppa	116	2931	-22068	-94	-98	2931	40.6	142	292	31	190683
Capppp:116	Capppp	116	2919	-22080	-27	-33	2919	36.4	140	255	34	215721
Cp:14	Cp	14	1997	-23002	-144	-144	1997	51.9	173	199	59	704903
Cpa:29	Cpa	29	2194	-22805	-182	-182	2194	57.5	199	184	53	549022
Cpaa:48	Cpaa	48	2517	-22482	-159	-154	2517	58.2	213	190	47	335037
Cpaaa:70	Cpaaa	70	2852	-22147	-146	-136	2852	60.1	214	230	42	205549
Cpaaaa:102	Cpaaaa	102	6190	-18809	2643	2727	6190	61.7	210	204	34	131870
Cpaaap:102	Cpaaap	102	5059	-19940	1759	1761	5059	58.7	143	218	36	149191
Cpaap:70	Cpaap	70	2804	-22195	-132	-133	2804	56.3	138	251	41	222993
Cpaapa:99	Cpaapa	99	3429	-21570	269	301	3429	53.6	113	205	34	150709
Cpaapp:99	Cpaapp	99	2939	-22060	-86	-82	2939	48.0	85	257	35	195996
Cpap:48	Cpap	48	2509	-22490	-168	-169	2509	56.0	163	262	47	364326
Cpapa:70	Cpapa	70	2813	-22186	-93	-93	2813	48.9	89	225	41	276388
Cpapaa:108	Cpapaa	108	2887	-22113	-118	-122	2887	38.0	76	260	34	226550
Cpapap:108	Cpapap	108	2958	-22041	-58	-54	2958	44.9	74	196	33	184922
Cpapp:70	Cpapp	70	2780	-22219	-93	-94	2780	40.7	94	282	40	295372
Cpappd:109	Cpappd	109	2864	-22135	-28	-30	2864	31.5	68	228	36	247248
Cpappv:109	Cpappv	109	2815	-22184	-67	-71	2815	23.5	104	242	32	183173
Cpp:29	Cpp	29	2206	-22793	-156	-156	2206	50.7	119	236	52	633914
Cppa:49	Cppa	49	2525	-22474	-117	-117	2525	42.6	92	235	45	437813
Cppaa:80	Cppaa	80	2757	-22242	-34	-39	2757	22.2	163	218	40	224802
Cppaaa:119	Cppaaa	119	2992	-22007	-87	-81	2992	27.1	206	148	37	217698
Cppaap:119	Cppaap	119	2913	-22086	-83	-84	2913	26.6	185	220	31	145504
Cppap:80	Cppap	80	2757	-22242	-80	-85	2757	27.0	139	246	40	255116
Cppapa:119	Cppapa	119	3010	-21989	-37	-51	3010	28.4	168	173	35	212762
Cppapp:119	Cppapp	119	2906	-22093	-87	-90	2906	29.4	151	226	33	173028
Cppp:49	Cppp	49	2547	-22452	-109	-112	2547	46.2	125	314	47	488822
Cpppa:80	Cpppa	80	2786	-22213	-88	-87	2786	35.3	110	218	39	269014
Cpppaa:117	Cpppaa	117	2945	-22054	-145	-137	2945	42.5	156	159	34	212612
Cpppap:117	Cpppap	117	3023	-21976	12	2	3023	35.0	140	189	36	276259
Cpppp:80	Cpppp	80	2768	-22231	-56	-63	2768	33.3	113	269	38	237192
Cppppa:119	Cppppa	119	3023	-21977	-55	-51	3023	39.0	115	192	32	204270
Cppppp:119	Cppppp	119	2959	-22040	-34	-39	2959	34.2	115	236	34	232427
P3:4	P3	4	1884	-23115	-133	-133	1884	41.6	101	259	63	1095174
D:18	D	18	2034	-22965	-156	-156	2034	42.2	95	267	57	985938
Da:39	Da	39	2380	-22619	-154	-153	2380	37.4	182	348	49	701385
Daa:64	Daa	64	2713	-22286	2	0	2713	23.3	245	310	42	256629
Daaa:94	Daaa	94	4041	-20958	897	906	4041	28.9	303	315	34	269724
Daap:94	Daap	94	2975	-22024	-25	23	2975	25.6	263	300	37	266002
Dap:64	Dap	64	2656	-22343	-105	-106	2656	31.5	178	321	43	323947
Dapa:90	Dapa	90	2945	-22054	-75	-69	2945	34.8	266	315	37	295547
Dapaa:134	Dapaa	134	3426	-21574	-332	-271	3426	36.5	285	338	26	160054
Dapap:134	Dapap	134	3473	-21527	17	7	3473	41.0	239	317	30	180671
Dapp:90	Dapp	90	2863	-22136	-70	-71	2863	39.3	219	292	38	229449
Dappa:130	Dappa	130	3148	-21851	-203	-206	3148	47.5	242	300	30	134798
Dappp:130	Dappp	130	3236	-21763	44	56	3236	44.8	194	282	30	133116
Dp:39	Dp	39	2360	-22639	-158	-157	2360	33.9	103	292	49	676872
Dpa:65	Dpa	65	2653	-22346	-63	-63	2653	23.4	150	211	43	282695
Dpaa:95	Dpaa	95	3747	-21252	651	648	3747	33.0	237	135	36	256472
Dpaaa:134	Dpaaa	134	5994	-19005	1845	1784	5994	33.5	298	114	32	212264
Dpaap:134	Dpaap	134	5804	-19195	1435	1427	5804	41.5	275	134	30	168589
Dpap:95	Dpap	95	2966	-22033	69	79	2966	24.9	237	168	37	208958
Dpapa:131	Dpapa	131	3698	-21301	88	168	3698	28.6	300	112	34	226157
Dpapp:131	Dpapp	131	3523	-21476	85	107	3523	27.8	275	150	34	166363
Dpp:65	Dpp	65	2649	-22350	-98	-100	2649	31.1	129	275	44	317473
Dppa:90	Dppa	90	2945	-22054	-64	-41	2945	37.4	200	156	37	225393
Dppaa:130	Dppaa	130	3863	-21136	184	267	3863	36.1	244	133	30	164450
Dppap:130	Dppap	130	3821	-21178	459	460	3821	38.3	197	143	32	186064
Dppp:90	Dppp	90	2866	-22133	-133	-133	2866	41.7	176	192	38	223206
Dpppa:132	Dpppa	132	3494	-21506	52	67	3494	45.2	217	130	31	152802
Dpppp:132	Dpppp	132	3237	-21763	-67	-77	3237	46.5	181	172	31	139117
P4:18	P4	18	2112	-22887	-113	-115	2112	29.6	148	312	54	855391
Z2:50	Z2	50	2724	-22275	-83	-86	2724	29.5	202	242	46	472005
Z3:50	Z3	50	2705	-22294	-60	-63	2705	24.1	275	254	46	455946
