# Supplementary material for: Quantitative Differences in Nuclear β-catenin and TCF Pattern Embryonic Cells in C. elegans
Source: PLoS Genet. 2015 Oct 21;11(10):e1005585. doi: 10.1371/journal.pgen.1005585 (PMC4619327; doi:10.1371/journal.pgen.1005585)
Supplement: S1 Data — For each cell analyzed, birth time is given in column 3 and the average nuclear reporter intensity over the lifetime of the cell (corrected for background) is given in column 7 (“blot”). For information on each embryo’s strain information and experimental conditions, refer to S2 Table. (ZIP) [file pgen.1005585.s005.zip › CAs/CA20130427_ceh-13_sys-1i_L2.csv]

cellTime	cell	time	none	global	local	blot	cross	z	x	y	size	gweight
ABa:1	ABa	1	1530	-23469	-115	-114	1530	36.0	511	289	82	1398222
ABal:7	ABal	7	1756	-23243	-103	-104	1756	38.5	523	314	69	1165791
ABala:17	ABala	17	1788	-23211	-127	-127	1788	36.3	566	251	66	1148703
ABalaa:28	ABalaa	28	1916	-23083	-138	-138	1916	31.8	588	243	58	1076109
ABalaaa:44	ABalaaa	44	2310	-22689	-71	-72	2310	38.2	595	229	50	741750
ABalaaaa:64	ABalaaaa	64	2601	-22398	-44	-44	2601	35.3	599	240	42	429957
ABalaaaal:92	ABalaaaal	92	2692	-22307	-76	-75	2692	36.8	561	295	38	409684
ABalaaaala:123	ABalaaaala	123	2819	-22180	-111	-122	2819	30.0	580	301	32	380165
ABalaaaalp:123	ABalaaaalp	123	2838	-22161	-94	-106	2838	29.3	562	341	31	321157
ABalaaaar:92	ABalaaaar	92	2648	-22351	-94	-102	2648	33.4	598	251	39	472622
ABalaaaarl:123	ABalaaaarl	123	2846	-22153	-69	-78	2846	24.6	593	275	31	323511
ABalaaaarr:123	ABalaaaarr	123	2900	-22099	-41	-44	2900	31.0	593	227	32	337046
ABalaaap:64	ABalaaap	64	2535	-22464	-129	-131	2535	37.7	556	189	43	394198
ABalaaapa:88	ABalaaapa	88	2714	-22286	-79	-80	2714	42.1	584	229	36	322328
ABalaaapal:118	ABalaaapal	118	2771	-22229	-56	-65	2771	34.9	601	280	32	318359
ABalaaapar:118	ABalaaapar	118	2811	-22189	-21	-23	2811	39.7	606	242	30	273427
ABalaaapp:88	ABalaaapp	88	2713	-22286	-47	-48	2713	46.3	543	205	36	259695
ABalaaappl:118	ABalaaappl	118	2744	-22255	-73	-81	2744	43.2	589	216	32	261877
ABalaaappr:118	ABalaaappr	118	2850	-22149	-9	-16	2850	46.7	549	206	32	216397
ABalaap:44	ABalaap	44	2267	-22732	-89	-90	2267	23.9	558	274	51	677900
ABalaapa:65	ABalaapa	65	2591	-22408	-71	-73	2591	32.8	546	236	44	421333
ABalaapaa:91	ABalaapaa	91	2646	-22353	-121	-121	2646	34.7	560	200	37	388835
ABalaapaaa:122	ABalaapaaa	122	2910	-22089	12	7	2910	36.0	578	201	32	318758
ABalaapaap:122	ABalaapaap	122	2921	-22078	20	21	2921	36.6	547	176	33	338736
ABalaapap:91	ABalaapap	91	2690	-22309	-46	-51	2690	32.7	517	170	38	398712
ABalaapapa:122	ABalaapapa	122	2859	-22140	-54	-54	2859	33.6	517	176	31	296805
ABalaapapp:122	ABalaapapp	122	2798	-22201	-95	-99	2798	24.8	499	170	33	354476
ABalaapp:65	ABalaapp	65	2561	-22438	-68	-68	2561	32.1	485	249	45	336069
ABalaappa:87	ABalaappa	87	2698	-22301	-49	-50	2698	42.6	519	178	37	290499
ABalaappaa:120	ABalaappaa	120	2790	-22209	-18	-19	2790	43.1	541	172	30	227701
ABalaappap:120	ABalaappap	120	2856	-22143	-5	-12	2856	33.9	504	152	35	342548
ABalaappp:87	ABalaappp	87	2738	-22261	-50	-54	2738	39.6	482	184	38	256618
ABalaapppa:116	ABalaapppa	116	2712	-22287	-105	-129	2712	40.8	527	196	30	237291
ABalaapppp:116	ABalaapppp	116	2803	-22196	8	2	2803	41.9	492	169	34	239609
ABalap:28	ABalap	28	1933	-23066	-133	-133	1933	47.0	537	274	58	813077
ABalapa:45	ABalapa	45	2294	-22705	-104	-105	2294	50.7	558	254	51	569399
ABalapaa:64	ABalapaa	64	2564	-22435	-79	-79	2564	48.1	575	234	43	331470
ABalapaaa:88	ABalapaaa	88	2647	-22352	-70	-70	2647	45.9	584	271	36	318619
ABalapaaaa:122	ABalapaaaa	122	2934	-22065	17	17	2934	38.8	574	289	30	305816
ABalapaaap:122	ABalapaaap	122	2825	-22174	-20	-19	2825	43.7	604	297	32	282507
ABalapaap:88	ABalapaap	88	2658	-22341	-87	-89	2658	48.2	567	308	37	287385
ABalapaapa:119	ABalapaapa	119	2750	-22249	-54	-52	2750	43.6	589	324	31	268146
ABalapaapp:119	ABalapaapp	119	2790	-22209	-21	-21	2790	50.5	562	316	33	232067
ABalapap:64	ABalapap	64	2575	-22424	-110	-112	2575	53.5	513	217	43	278023
ABalapapa:87	ABalapapa	87	2723	-22276	-38	-35	2723	53.5	536	284	36	224002
ABalapapaa:119	ABalapapaa	119	2794	-22206	-37	-31	2794	56.9	546	254	32	208237
ABalapapap:119	ABalapapap	119	2771	-22228	-86	-89	2771	57.0	534	293	33	192798
ABalapapp:87	ABalapapp	87	2757	-22242	-38	-42	2757	50.8	484	307	37	237525
ABalapappa:117	ABalapappa	117	2804	-22195	-60	-66	2804	48.8	512	317	31	199373
ABalapappp:117	ABalapappp	117	2788	-22211	-67	-72	2788	51.1	467	334	30	185819
ABalapp:45	ABalapp	45	2301	-22698	-72	-72	2301	38.9	491	281	52	573392
ABalappa:65	ABalappa	65	2630	-22369	-68	-68	2630	43.6	511	264	44	325695
ABalappaa:91	ABalappaa	91	2719	-22280	-33	-38	2719	46.4	552	253	34	233258
ABalappaaa:126	ABalappaaa	126	2965	-22034	23	28	2965	44.7	590	252	29	223118
ABalappaap:126	ABalappaap	126	2981	-22019	75	81	2981	50.3	583	283	32	208791
ABalappap:91	ABalappap	91	2709	-22290	-67	-72	2709	47.0	502	268	37	227498
ABalappapa:120	ABalappapa	120	2794	-22205	-63	-76	2794	50.3	545	282	33	213693
ABalappapp:120	ABalappapp	120	2902	-22097	34	36	2902	50.0	568	230	31	206480
ABalappp:65	ABalappp	65	2547	-22452	-90	-89	2547	40.5	425	265	45	284226
ABalapppa:87	ABalapppa	87	2746	-22253	-68	-73	2746	49.3	466	224	39	230762
ABalapppaa:117	ABalapppaa	117	2854	-22145	46	45	2854	49.8	520	192	31	178734
ABalapppap:117	ABalapppap	117	2835	-22164	-24	-31	2835	50.8	480	195	32	166888
ABalapppp:87	ABalapppp	87	2717	-22282	-102	-113	2717	49.6	395	217	38	203392
ABalappppa:113	ABalappppa	113	2748	-22251	-82	-84	2748	49.1	435	195	31	154084
ABalappppp:113	ABalappppp	113	2729	-22270	-90	-93	2729	49.8	388	207	33	140291
ABalp:17	ABalp	17	1796	-23203	-107	-108	1796	31.7	510	346	64	927101
ABalpa:28	ABalpa	28	1918	-23081	-103	-103	1918	22.0	530	335	60	936887
ABalpaa:44	ABalpaa	44	2281	-22718	-95	-96	2281	32.8	565	341	51	735611
ABalpaaa:63	ABalpaaa	63	2600	-22399	-37	-37	2600	39.5	592	294	41	409724
ABalpaaaa:92	ABalpaaaa	92	2652	-22347	-76	-78	2652	23.0	573	274	39	494541
ABalpaaaaa:123	ABalpaaaaa	123	2861	-22138	-61	-64	2861	15.5	556	279	34	414649
ABalpaaaap:123	ABalpaaaap	123	2856	-22143	-48	-53	2856	10.6	520	264	34	341990
ABalpaaap:92	ABalpaaap	92	2687	-22312	-53	-50	2687	28.9	571	327	39	478853
ABalpaaapa:123	ABalpaaapa	123	2863	-22136	-86	-94	2863	22.1	568	309	31	358855
ABalpaaapp:123	ABalpaaapp	123	2870	-22129	-67	-67	2870	18.6	548	349	32	370926
ABalpaap:63	ABalpaap	63	2539	-22460	-123	-127	2539	34.0	549	324	46	408461
ABalpaapa:85	ABalpaapa	85	2719	-22281	-127	-132	2719	29.2	541	301	40	339112
ABalpaapaa:110	ABalpaapaa	110	2801	-22198	-23	-35	2801	25.4	562	256	33	342667
ABalpaapap:110	ABalpaapap	110	2692	-22307	-160	-174	2692	21.4	524	290	37	342218
ABalpaapp:85	ABalpaapp	85	2716	-22283	-51	-54	2716	27.3	500	332	38	345778
ABalpaappa:117	ABalpaappa	117	2809	-22190	-71	-86	2809	25.5	532	332	31	335358
ABalpaappp:117	ABalpaappp	117	2754	-22245	-89	-98	2754	22.2	495	340	34	329396
ABalpap:44	ABalpap	44	2234	-22765	-85	-86	2234	22.4	490	354	52	576718
ABalpapa:63	ABalpapa	63	2533	-22466	-72	-71	2533	22.2	552	340	48	492993
ABalpapaa:86	ABalpapaa	86	2706	-22293	-46	-48	2706	19.0	560	320	40	417143
ABalpapaaa:117	ABalpapaaa	117	2795	-22204	-13	-10	2795	11.7	532	316	36	461264
ABalpapaap:117	ABalpapaap	117	2721	-22278	-66	-64	2721	11.6	488	343	33	355586
ABalpapap:86	ABalpapap	86	2715	-22284	-33	-34	2715	15.2	509	348	40	353719
ABalpapapa:116	ABalpapapa	116	2753	-22246	-21	-33	2753	11.7	465	370	37	406363
ABalpapapp:116	ABalpapapp	116	2744	-22255	-48	-47	2744	13.0	425	391	34	363383
ABalpapp:63	ABalpapp	63	2515	-22484	-51	-50	2515	20.7	466	362	49	356425
ABalpappa:83	ABalpappa	83	2719	-22280	-25	-27	2719	12.4	485	322	40	253963
ABalpappaa:110	ABalpappaa	110	2664	-22335	-91	-93	2664	11.2	481	307	33	272458
ABalpappap:110	ABalpappap	110	2733	-22266	-25	-29	2733	14.4	437	312	35	240118
ABalpappp:83	ABalpappp	83	2694	-22305	-46	-46	2694	12.3	420	339	43	244990
ABalpapppa:110	ABalpapppa	110	2681	-22318	-55	-56	2681	17.2	419	296	32	227489
ABalpapppp:110	ABalpapppp	110	2704	-22295	-40	-46	2704	15.1	379	317	37	227452
ABalpp:28	ABalpp	28	1943	-23056	-89	-89	1943	32.6	448	395	58	919056
ABalppa:44	ABalppa	44	2295	-22704	-93	-93	2295	38.8	488	404	49	645694
ABalppaa:64	ABalppaa	64	2623	-22376	-50	-51	2623	38.0	560	367	42	411351
ABalppaaa:91	ABalppaaa	91	2706	-22293	-44	-48	2706	36.5	550	356	37	417350
ABalppaaaa:124	ABalppaaaa	124	2860	-22139	-37	-39	2860	34.5	593	326	30	363776
ABalppaaap:124	ABalppaaap	124	2923	-22076	-42	-44	2923	38.2	569	351	32	343869
ABalppaap:91	ABalppaap	91	2702	-22297	-38	-37	2702	32.6	519	375	37	437531
ABalppaapa:124	ABalppaapa	124	2872	-22127	-23	-25	2872	31.1	566	369	31	377638
ABalppaapp:124	ABalppaapp	124	2840	-22159	-119	-116	2840	36.6	538	377	32	334466
ABalppap:64	ABalppap	64	2602	-22397	-62	-65	2602	35.1	509	380	44	389393
ABalppapa:86	ABalppapa	86	2703	-22296	-45	-48	2703	21.9	501	377	40	386488
ABalppapaa:116	ABalppapaa	116	2792	-22207	-19	-17	2792	26.1	537	375	32	340184
ABalppapap:116	ABalppapap	116	2765	-22234	-22	-27	2765	17.0	497	376	35	386892
ABalppapp:86	ABalppapp	86	2696	-22303	-63	-68	2696	19.0	446	365	40	296739
ABalppappa:112	ABalppappa	112	2724	-22275	-68	-72	2724	23.6	485	376	33	338295
ABalppappp:112	ABalppappp	112	2706	-22294	-47	-49	2706	22.6	447	352	35	305490
ABalppp:44	ABalppp	44	2241	-22758	-82	-82	2241	27.8	409	401	52	665617
ABalpppa:62	ABalpppa	62	2568	-22431	-78	-79	2568	35.6	468	388	44	370352
ABalpppaa:87	ABalpppaa	87	2690	-22309	-89	-90	2690	41.0	504	346	37	321638
ABalpppaaa:119	ABalpppaaa	119	2845	-22154	-34	-43	2845	44.1	529	340	30	265190
ABalpppaap:119	ABalpppaap	119	2742	-22257	-93	-102	2742	47.6	530	374	32	292233
ABalpppap:87	ABalpppap	87	2738	-22261	-48	-53	2738	37.8	455	378	38	307320
ABalpppapa:114	ABalpppapa	114	2774	-22225	14	13	2774	42.7	512	387	32	260526
ABalpppapp:114	ABalpppapp	114	2755	-22244	-39	-44	2755	43.8	472	398	33	278361
ABalpppp:62	ABalpppp	62	2540	-22459	-69	-69	2540	33.1	399	366	47	354313
ABalppppa:84	ABalppppa	84	2709	-22290	-98	-98	2709	44.7	439	339	38	278161
ABalppppaa:114	ABalppppaa	114	2761	-22238	-68	-67	2761	46.0	483	356	32	262400
ABalppppap:114	ABalppppap	114	2727	-22272	-68	-76	2727	49.8	444	373	35	297288
ABalppppp:84	ABalppppp	84	2763	-22237	-62	-63	2763	40.8	389	372	41	293764
ABalpppppa:111	ABalpppppa	111	2763	-22236	-44	-52	2763	44.3	428	397	33	286920
ABalpppppp:111	ABalpppppp	111	2710	-22289	-103	-111	2710	43.2	376	409	36	325086
ABar:7	ABar	7	1754	-23245	-63	-63	1754	29.5	460	204	68	1009070
ABara:17	ABara	17	1804	-23195	-47	-49	1804	23.1	443	211	66	810916
ABaraa:28	ABaraa	28	1962	-23037	-69	-69	1962	26.8	502	197	57	836067
ABaraaa:44	ABaraaa	44	2262	-22737	-115	-115	2262	35.6	532	181	51	704275
ABaraaaa:63	ABaraaaa	63	2578	-22421	-46	-46	2578	21.6	553	227	45	433702
ABaraaaaa:91	ABaraaaaa	91	2670	-22329	-85	-91	2670	28.1	578	234	39	501414
ABaraaaaaa:122	ABaraaaaaa	122	2908	-22091	-23	-35	2908	28.7	540	201	33	382589
ABaraaaaap:122	ABaraaaaap	122	2819	-22180	-83	-81	2819	21.9	569	230	32	330817
ABaraaaap:91	ABaraaaap	91	2701	-22298	-78	-87	2701	26.7	529	243	37	421579
ABaraaaapa:126	ABaraaaapa	126	2908	-22092	-108	-120	2908	29.9	562	238	32	385326
ABaraaaapp:126	ABaraaaapp	126	2979	-22020	-39	-57	2979	35.7	531	241	30	287313
ABaraaap:63	ABaraaap	63	2575	-22424	-65	-70	2575	27.0	501	191	46	380353
ABaraaapa:86	ABaraaapa	86	2696	-22303	-105	-109	2696	19.1	527	216	40	351019
ABaraaapaa:113	ABaraaapaa	113	2748	-22251	-59	-59	2748	20.9	539	215	34	343771
ABaraaapap:113	ABaraaapap	113	2770	-22229	-55	-59	2770	21.2	504	231	35	282753
ABaraaapp:86	ABaraaapp	86	2705	-22294	-45	-50	2705	23.7	479	185	39	357103
ABaraaappa:117	ABaraaappa	117	2753	-22246	-58	-61	2753	22.0	505	201	30	279899
ABaraaappp:117	ABaraaappp	117	2792	-22207	-30	-31	2792	18.5	471	219	32	266139
ABaraap:44	ABaraap	44	2232	-22767	-79	-79	2232	20.2	482	198	53	610139
ABaraapa:63	ABaraapa	63	2538	-22461	-52	-53	2538	14.6	498	218	47	341341
ABaraapaa:87	ABaraapaa	87	2694	-22305	-45	-46	2694	18.3	506	272	39	320332
ABaraapaaa:117	ABaraapaaa	117	2872	-22128	-64	-76	2872	30.8	537	273	32	387777
ABaraapaap:117	ABaraapaap	117	2750	-22249	-84	-91	2750	29.6	496	283	34	368310
ABaraapap:87	ABaraapap	87	2711	-22288	-23	-24	2711	19.5	452	281	39	245160
ABaraapapa:115	ABaraapapa	115	2769	-22230	-25	-33	2769	33.3	466	293	34	317033
ABaraapapp:115	ABaraapapp	115	2730	-22269	-58	-66	2730	31.6	428	298	32	284071
ABaraapp:63	ABaraapp	63	2520	-22479	-34	-35	2520	12.4	419	223	46	218472
ABaraappa:86	ABaraappa	86	2710	-22289	-31	-33	2710	19.1	441	236	37	229600
ABaraappaa:114	ABaraappaa	114	2733	-22266	-69	-75	2733	33.9	498	246	32	323213
ABaraappap:114	ABaraappap	114	2757	-22242	-49	-55	2757	30.6	461	245	34	335316
ABaraappp:86	ABaraappp	86	2706	-22293	-26	-26	2706	18.4	383	244	39	222362
ABaraapppa:114	ABaraapppa	114	2739	-22260	-61	-59	2739	32.0	422	248	35	312541
ABaraapppp:114	ABaraapppp	114	2702	-22297	-68	-69	2702	29.9	377	238	34	301939
ABarap:28	ABarap	28	1947	-23052	-59	-59	1947	33.4	413	165	59	912298
ABarapa:44	ABarapa	44	2243	-22756	-104	-104	2243	37.8	453	150	51	680169
ABarapaa:63	ABarapaa	63	2543	-22456	-69	-69	2543	24.8	466	160	44	351362
ABarapaaa:87	ABarapaaa	87	2668	-22331	-31	-35	2668	13.0	491	214	39	404839
ABarapaaaa:120	ABarapaaaa	120	2885	-22114	34	22	2885	12.0	497	278	32	361794
ABarapaaap:120	ABarapaaap	120	2819	-22180	-24	-32	2819	9.5	470	247	34	377935
ABarapaap:87	ABarapaap	87	2718	-22281	0	-1	2718	12.5	447	224	39	292645
ABarapaapa:116	ABarapaapa	116	2786	-22213	-39	-43	2786	20.6	478	279	34	416354
ABarapaapp:116	ABarapaapp	116	2736	-22263	-40	-40	2736	20.8	439	260	34	338085
ABarapap:63	ABarapap	63	2550	-22449	-28	-30	2550	23.6	411	164	45	288271
ABarapapa:85	ABarapapa	85	2728	-22271	0	1	2728	15.7	433	179	38	288177
ABarapapaa:115	ABarapapaa	115	2723	-22276	-23	-29	2723	11.4	454	228	31	285253
ABarapapap:115	ABarapapap	115	2724	-22275	-21	-20	2724	9.6	414	254	33	235179
ABarapapp:85	ABarapapp	85	2727	-22272	11	8	2727	13.4	385	202	42	243036
ABarapappa:112	ABarapappa	112	2697	-22302	-61	-66	2697	19.1	426	226	34	322925
ABarapappp:112	ABarapappp	112	2727	-22272	-5	-7	2727	13.7	381	255	38	275836
ABarapp:44	ABarapp	44	2242	-22757	-49	-50	2242	26.3	372	154	52	611233
ABarappa:64	ABarappa	64	2573	-22426	-25	-23	2573	23.1	358	154	45	305368
ABarappaa:90	ABarappaa	90	2665	-22334	-36	-40	2665	17.0	406	173	37	312409
ABarappaaa:122	ABarappaaa	122	2884	-22115	32	26	2884	10.8	459	202	34	406174
ABarappaap:122	ABarappaap	122	2814	-22185	-20	-21	2814	10.0	405	223	30	250711
ABarappap:90	ABarappap	90	2659	-22340	-40	-42	2659	13.5	348	186	41	305215
ABarappapa:119	ABarappapa	119	2756	-22243	-38	-35	2756	10.5	392	185	35	316606
ABarappapp:119	ABarappapp	119	2788	-22211	9	3	2788	10.1	345	203	36	285659
ABarappp:64	ABarappp	64	2557	-22442	-35	-35	2557	26.7	308	188	44	272377
ABarapppa:89	ABarapppa	89	2703	-22296	-24	-25	2703	23.6	367	161	39	350778
ABarapppaa:119	ABarapppaa	119	2817	-22182	-26	-30	2817	20.8	463	176	33	394970
ABarapppap:119	ABarapppap	119	2723	-22276	-84	-86	2723	15.2	423	168	34	320479
ABarapppp:89	ABarapppp	89	2686	-22313	-43	-44	2686	22.6	315	190	37	248229
ABarappppa:117	ABarappppa	117	2750	-22249	-75	-85	2750	19.9	400	187	37	434752
ABarappppp:117	ABarappppp	117	2735	-22265	-41	-45	2735	17.7	355	172	36	372683
ABarp:17	ABarp	17	1798	-23201	-123	-123	1798	45.5	383	181	65	894509
ABarpa:28	ABarpa	28	1917	-23082	-122	-122	1917	53.8	445	220	59	714124
ABarpaa:44	ABarpaa	44	2286	-22713	-81	-81	2286	53.9	484	195	52	541839
ABarpaaa:62	ABarpaaa	62	2595	-22404	-60	-60	2595	46.9	519	176	42	354357
ABarpaaaa:93	ABarpaaaa	93	2635	-22364	-93	-95	2635	58.1	522	235	36	240451
ABarpaaaaa:125	ABarpaaaaa	125	2892	-22107	-50	-50	2892	55.5	512	207	31	198220
ABarpaaaap:125	ABarpaaaap	125	2958	-22041	32	36	2958	58.3	478	232	30	174941
ABarpaaap:93	ABarpaaap	93	2735	-22264	-53	-57	2735	58.9	495	271	34	199885
ABarpaaapa:128	ABarpaaapa	128	3023	-21976	26	32	3023	58.8	510	252	30	170453
ABarpaaapp:128	ABarpaaapp	128	3038	-21961	41	35	3038	61.8	492	294	31	199392
ABarpaap:62	ABarpaap	62	2579	-22420	-102	-101	2579	54.0	454	187	46	292261
ABarpaapa:85	ABarpaapa	85	2757	-22243	-63	-65	2757	59.2	469	237	39	206138
ABarpaapaa:112	ABarpaapaa	112	2747	-22252	-38	-41	2747	61.3	461	250	30	142837
ABarpaapap:112	ABarpaapap	112	2736	-22263	-97	-105	2736	60.6	412	293	34	147113
ABarpaapp:85	ABarpaapp	85	2755	-22244	-242	-171	2755	58.9	404	244	38	187859
ABarpaappa:113	ABarpaappa	113	2750	-22249	-89	-101	2750	59.7	380	267	33	157166
ABarpaappp:113	ABarpaappp	113	2791	-22208	-229	-168	2791	58.9	332	293	33	154827
ABarpap:44	ABarpap	44	2203	-22796	-96	-96	2203	40.0	412	233	53	557690
ABarpapa:62	ABarpapa	62	2553	-22446	-75	-75	2553	42.2	448	200	44	328510
ABarpapaa:87	ABarpapaa	87	2719	-22280	-42	-45	2719	55.6	485	203	37	224461
ABarpapaaa:118	ABarpapaaa	118	2805	-22194	1	2	2805	59.8	479	203	30	174625
ABarpapaap:118	ABarpapaap	118	2774	-22225	-38	-40	2774	58.5	437	199	31	173114
ABarpapap:87	ABarpapap	87	2671	-22328	-96	-101	2671	58.0	437	197	35	185212
ABarpapapa:118	ABarpapapa	118	2760	-22239	-53	-53	2760	60.0	437	232	30	169137
ABarpapapp:118	ABarpapapp	118	2810	-22189	-46	-48	2810	60.7	396	230	30	157560
ABarpapp:62	ABarpapp	62	2564	-22435	-79	-76	2564	45.0	366	214	44	272838
ABarpappa:86	ABarpappa	86	2700	-22299	-65	-80	2700	56.7	396	201	35	183671
ABarpappaa:117	ABarpappaa	117	2800	-22199	-20	-22	2800	60.6	398	195	30	159704
ABarpappap:117	ABarpappap	117	2846	-22153	-203	-157	2846	59.3	358	200	31	148834
ABarpappp:86	ABarpappp	86	2763	-22236	-331	-204	2763	54.2	348	222	38	196839
ABarpapppa:113	ABarpapppa	113	2767	-22232	-81	-78	2767	59.0	342	233	31	130927
ABarpapppp:113	ABarpapppp	113	2850	-22149	-353	-168	2850	58.8	301	258	34	161200
ABarpp:28	ABarpp	28	1927	-23072	-111	-111	1927	55.8	325	241	57	621133
ABarppa:45	ABarppa	45	2374	-22625	-11	-11	2374	58.7	385	222	50	435731
ABarppaa:63	ABarppaa	63	3450	-21549	620	619	3450	59.0	403	227	43	253970
ABarppaaa:90	ABarppaaa	90	11380	-13619	7222	7214	11380	59.8	355	299	35	175244
ABarppaaaa:122	ABarppaaaa	122	7664	-17335	3797	3940	7664	61.7	317	341	30	182333
ABarppaaap:122	ABarppaaap	122	8949	-16050	4708	4941	8949	60.6	278	338	34	186151
ABarppaap:90	ABarppaap	90	11462	-13537	7067	7323	11462	60.0	311	308	38	204797
ABarppaapa:119	ABarppaapa	119	8343	-16656	3798	4023	8343	60.4	247	360	33	186838
ABarppaapp:119	ABarppaapp	119	7984	-17015	3781	4029	7984	57.6	239	328	32	178191
ABarppap:63	ABarppap	63	2914	-22085	166	173	2914	56.6	345	246	45	267748
ABarppapa:89	ABarppapa	89	7497	-17502	3455	3810	7497	55.9	285	333	37	218063
ABarppapaa:122	ABarppapaa	122	8108	-16891	3810	4032	8108	54.4	250	374	30	176229
ABarppapap:122	ABarppapap	122	10026	-14974	5641	5693	10026	54.5	200	383	32	177206
ABarppapp:89	ABarppapp	89	6850	-18149	3527	3536	6850	54.2	226	357	39	251537
ABarppappa:122	ABarppappa	122	5869	-19130	1984	2172	5869	50.5	167	387	32	210785
ABarppappp:122	ABarppappp	122	6509	-18490	3024	3022	6509	43.0	128	385	32	248458
ABarppp:45	ABarppp	45	2337	-22662	0	-2	2337	51.6	301	235	51	482932
ABarpppa:61	ABarpppa	61	2881	-22118	122	142	2881	50.1	316	216	41	238081
ABarpppaa:88	ABarpppaa	88	9469	-15530	5591	5647	9469	60.3	301	240	38	204788
ABarpppaaa:122	ABarpppaaa	122	7795	-17204	3730	3775	7795	62.7	288	231	29	153012
ABarpppaap:122	ABarpppaap	122	8529	-16470	4441	4468	8529	61.0	251	254	33	148600
ABarpppap:88	ABarpppap	88	8936	-16063	5297	5358	8936	59.7	252	273	38	197857
ABarpppapa:119	ABarpppapa	119	6717	-18282	2899	3019	6717	61.2	222	296	34	166945
ABarpppapp:119	ABarpppapp	119	7063	-17936	3356	3417	7063	57.8	187	327	32	159323
ABarpppp:61	ABarpppp	61	2716	-22283	26	30	2716	47.1	255	246	46	287886
ABarppppa:87	ABarppppa	87	7286	-17713	3663	3723	7286	52.0	277	226	38	208879
ABarppppaa:120	ABarppppaa	120	9251	-15748	4829	4971	9251	55.3	263	214	29	147936
ABarppppap:120	ABarppppap	120	10157	-14842	5610	5709	10157	58.0	215	231	34	151483
ABarppppp:87	ABarppppp	87	7004	-17995	3565	3603	7004	55.0	210	249	38	205024
ABarpppppa:118	ABarpppppa	118	6501	-18498	2816	2901	6501	59.2	171	233	32	145002
ABarpppppp:118	ABarpppppp	118	7015	-17984	3609	3602	7015	54.9	127	235	32	167516
ABp:1	ABp	1	1556	-23443	-87	-88	1556	35.5	317	190	75	1046812
ABpl:8	ABpl	8	1785	-23214	-72	-72	1785	52.8	328	278	71	833768
ABpla:17	ABpla	17	1796	-23203	-111	-112	1796	55.2	448	294	65	735646
ABplaa:28	ABplaa	28	1956	-23043	-91	-92	1956	51.5	487	339	57	750564
ABplaaa:44	ABplaaa	44	2267	-22732	-92	-92	2267	58.2	493	290	51	467266
ABplaaaa:62	ABplaaaa	62	2606	-22393	-30	-31	2606	55.1	546	273	43	290444
ABplaaaaa:85	ABplaaaaa	85	2752	-22247	-74	-82	2752	52.1	518	328	36	238133
ABplaaaaaa:116	ABplaaaaaa	116	2767	-22232	-53	-64	2767	59.1	518	315	29	183765
ABplaaaaap:116	ABplaaaaap	116	2744	-22255	-43	-52	2744	59.4	481	337	31	188778
ABplaaaap:85	ABplaaaap	85	2711	-22288	-91	-99	2711	59.4	489	320	35	197292
ABplaaaapa:117	ABplaaaapa	117	2732	-22267	-99	-98	2732	61.8	468	309	30	182908
ABplaaaapp:117	ABplaaaapp	117	2784	-22215	-69	-81	2784	60.5	435	332	30	181804
ABplaaap:62	ABplaaap	62	2590	-22409	-63	-52	2590	58.3	476	268	44	265787
ABplaaapa:85	ABplaaapa	85	2718	-22281	-62	-66	2718	60.1	454	333	35	192108
ABplaaapaa:116	ABplaaapaa	116	2819	-22180	24	24	2819	60.4	438	361	29	191919
ABplaaapap:116	ABplaaapap	116	2724	-22275	-100	-118	2724	59.8	395	348	34	218092
ABplaaapp:85	ABplaaapp	85	2782	-22217	-352	-141	2782	59.4	413	300	38	206519
ABplaaappa:116	ABplaaappa	116	2719	-22280	-97	-109	2719	59.4	378	322	32	199648
ABplaaappp:116	ABplaaappp	116	2861	-22138	-321	-193	2861	57.3	342	342	33	186519
ABplaap:44	ABplaap	44	2250	-22749	-77	-77	2250	48.2	461	357	52	587197
ABplaapa:61	ABplaapa	61	2529	-22470	-103	-103	2529	51.9	518	325	43	306524
ABplaapaa:84	ABplaapaa	84	2714	-22285	-96	-98	2714	51.8	482	360	38	255923
ABplaapaaa:116	ABplaapaaa	116	2754	-22245	-64	-67	2754	53.6	514	357	32	244751
ABplaapaap:116	ABplaapaap	116	2786	-22213	-19	-23	2786	55.7	469	374	34	273026
ABplaapap:84	ABplaapap	84	2758	-22241	-71	-65	2758	57.0	430	372	38	213579
ABplaapapa:113	ABplaapapa	113	2705	-22294	-59	-71	2705	53.8	446	400	31	220720
ABplaapapp:113	ABplaapapp	113	2716	-22283	-69	-71	2716	56.3	408	391	33	213314
ABplaapp:61	ABplaapp	61	2532	-22467	-100	-100	2532	48.2	443	328	46	309575
ABplaappa:83	ABplaappa	83	2742	-22257	-112	-96	2742	53.0	414	340	37	215720
ABplaappaa:115	ABplaappaa	115	2764	-22235	-36	-55	2764	53.6	406	363	30	193580
ABplaappap:115	ABplaappap	115	2830	-22169	-42	-39	2830	52.6	366	384	33	194210
ABplaappp:83	ABplaappp	83	2803	-22196	-165	-128	2803	48.7	344	352	42	259453
ABplaapppa:113	ABplaapppa	113	2841	-22158	-45	-55	2841	47.1	335	391	36	244391
ABplaapppp:113	ABplaapppp	113	2938	-22061	-65	-42	2938	45.1	267	410	35	252666
ABplap:28	ABplap	28	1916	-23083	-108	-108	1916	53.2	376	350	59	746594
ABplapa:45	ABplapa	45	2288	-22711	-63	-63	2288	56.6	412	296	50	460935
ABplapaa:63	ABplapaa	63	3984	-21015	1133	1126	3984	59.3	414	301	44	272152
ABplapaaa:91	ABplapaaa	91	6756	-18243	3462	3464	6756	58.2	347	368	38	254230
ABplapaaaa:120	ABplapaaaa	120	5371	-19628	1990	2011	5371	57.0	327	382	31	218241
ABplapaaap:120	ABplapaaap	120	5551	-19448	1923	2006	5551	54.0	288	388	30	193549
ABplapaap:91	ABplapaap	91	6692	-18307	3211	3325	6692	56.7	287	380	38	280561
ABplapaapa:122	ABplapaapa	122	4979	-20020	1196	1502	4979	55.3	260	410	32	256828
ABplapaapp:122	ABplapaapp	122	5354	-19645	1735	1853	5354	51.0	221	416	34	307662
ABplapap:63	ABplapap	63	3606	-21393	819	819	3606	52.1	352	306	44	269845
ABplapapa:89	ABplapapa	89	3918	-21081	745	847	3918	50.6	256	392	38	277969
ABplapapaa:121	ABplapapaa	121	3553	-21446	358	385	3553	42.9	227	423	32	269191
ABplapapap:121	ABplapapap	121	3411	-21588	322	329	3411	43.0	181	421	35	311493
ABplapapp:89	ABplapapp	89	3942	-21057	946	965	3942	46.6	215	405	38	301561
ABplapappa:120	ABplapappa	120	3296	-21703	224	230	3296	38.0	156	415	32	284768
ABplapappp:120	ABplapappp	120	3237	-21762	286	285	3237	29.5	139	398	34	306572
ABplapp:45	ABplapp	45	2299	-22700	-76	-77	2299	49.1	358	362	51	540889
ABplappa:63	ABplappa	63	2633	-22366	-61	-61	2633	56.2	393	360	46	313029
ABplappaa:88	ABplappaa	88	2821	-22178	-11	-15	2821	50.3	383	412	38	277873
ABplappaaa:117	ABplappaaa	117	2775	-22224	-20	-22	2775	50.3	399	427	35	307101
ABplappaap:117	ABplappaap	117	2854	-22146	-5	0	2854	52.0	337	428	34	258256
ABplappap:88	ABplappap	88	2829	-22170	-19	-20	2829	48.5	329	425	39	297703
ABplappapa:116	ABplappapa	116	2818	-22181	-31	-33	2818	43.8	341	445	34	306931
ABplappapp:116	ABplappapp	116	2804	-22195	-115	-102	2804	49.2	293	433	34	276552
ABplappp:63	ABplappp	63	2597	-22402	-64	-65	2597	47.2	321	362	44	291284
ABplapppa:86	ABplapppa	86	2745	-22254	-75	-78	2745	40.1	297	403	38	287976
ABplapppaa:118	ABplapppaa	118	2854	-22145	-59	-65	2854	39.4	300	425	30	235844
ABplapppap:118	ABplapppap	118	2890	-22109	-22	-31	2890	34.5	252	436	34	282395
ABplapppp:86	ABplapppp	86	2766	-22233	-28	-29	2766	36.9	236	418	39	342064
ABplappppa:122	ABplappppa	122	2903	-22097	-28	-25	2903	30.0	221	430	34	292900
ABplappppp:122	ABplappppp	122	2906	-22094	-23	-20	2906	27.1	180	406	33	258561
ABplp:17	ABplp	17	1843	-23156	-91	-92	1843	48.8	336	377	64	772349
ABplpa:29	ABplpa	29	1980	-23020	-76	-76	1980	32.1	345	417	59	974725
ABplpaa:45	ABplpaa	45	2280	-22719	-128	-128	2280	43.0	389	424	51	649789
ABplpaaa:64	ABplpaaa	64	2577	-22422	-98	-100	2577	45.5	476	405	44	381927
ABplpaaaa:88	ABplpaaaa	88	2747	-22252	-42	-44	2747	37.3	493	404	38	368627
ABplpaaaaa:116	ABplpaaaaa	116	2784	-22215	-102	-104	2784	32.7	494	371	33	367016
ABplpaaaap:116	ABplpaaaap	116	2777	-22222	-78	-95	2777	31.2	461	397	31	315911
ABplpaaap:88	ABplpaaap	88	2699	-22300	-74	-78	2699	32.3	449	427	37	404100
ABplpaaapa:118	ABplpaaapa	118	2782	-22217	-57	-58	2782	29.0	482	420	31	343591
ABplpaaapp:118	ABplpaaapp	118	2825	-22174	-42	-42	2825	31.5	432	434	33	377382
ABplpaap:64	ABplpaap	64	2567	-22432	-110	-113	2567	48.0	413	379	44	312606
ABplpaapa:86	ABplpaapa	86	2720	-22279	-97	-100	2720	42.4	441	413	38	346777
ABplpaapaa:117	ABplpaapaa	117	2746	-22253	-102	-106	2746	38.0	478	408	33	375453
ABplpaapap:117	ABplpaapap	117	2830	-22169	-8	-10	2830	40.8	444	431	32	293141
ABplpaapp:86	ABplpaapp	86	2711	-22288	-115	-118	2711	40.5	381	431	38	341818
ABplpaappa:116	ABplpaappa	116	2755	-22244	-81	-90	2755	39.6	409	431	35	366415
ABplpaappp:116	ABplpaappp	116	2779	-22220	-50	-52	2779	36.8	361	446	36	421282
ABplpap:45	ABplpap	45	2278	-22721	-73	-73	2278	29.6	310	419	52	658485
ABplpapa:63	ABplpapa	63	2549	-22450	-88	-87	2549	30.1	405	427	45	420711
ABplpapaa:86	ABplpapaa	86	2685	-22314	-48	-50	2685	21.7	426	399	39	348289
ABplpapaaa:117	ABplpapaaa	117	2798	-22201	16	11	2798	19.3	426	361	34	303188
ABplpapaap:117	ABplpapaap	117	2740	-22259	-59	-58	2740	20.8	394	377	35	341908
ABplpapap:86	ABplpapap	86	2738	-22261	-15	-18	2738	18.8	384	407	41	347462
ABplpapapa:115	ABplpapapa	115	2698	-22301	-65	-69	2698	16.0	381	400	33	283729
ABplpapapp:115	ABplpapapp	115	2748	-22251	-27	-37	2748	16.6	340	387	32	214871
ABplpapp:63	ABplpapp	63	2555	-22444	-94	-97	2555	27.6	333	415	46	385630
ABplpappa:86	ABplpappa	86	2718	-22281	-24	-26	2718	13.7	362	378	40	248857
ABplpappaa:113	ABplpappaa	113	2730	-22269	-6	-9	2730	9.3	382	351	40	263860
ABplpappap:113	ABplpappap	113	2702	-22297	-43	-51	2702	12.4	332	352	30	162233
ABplpappp:86	ABplpappp	86	2674	-22325	-22	-27	2674	13.4	300	381	39	234565
ABplpapppa:120	ABplpapppa	120	2763	-22236	-65	-70	2763	10.2	321	375	35	234350
ABplpapppp:120	ABplpapppp	120	2795	-22204	-11	-16	2795	10.8	271	383	35	248573
ABplpp:29	ABplpp	29	1944	-23055	-115	-115	1944	38.0	258	409	58	911966
ABplppa:44	ABplppa	44	2336	-22663	-43	-43	2336	49.7	294	414	49	523800
ABplppaa:64	ABplppaa	64	2620	-22379	-71	-75	2620	45.3	393	421	43	359733
ABplppaaa:88	ABplppaaa	88	2737	-22262	-49	-53	2737	31.7	409	411	38	374239
ABplppaaaa:119	ABplppaaaa	119	2794	-22205	-87	-90	2794	30.8	435	377	32	316762
ABplppaaap:119	ABplppaaap	119	2764	-22235	-104	-111	2764	32.4	401	405	34	399495
ABplppaap:88	ABplppaap	88	2653	-22346	-93	-98	2653	31.0	358	410	37	376915
ABplppaapa:122	ABplppaapa	122	2850	-22149	-30	-34	2850	27.2	389	395	33	336140
ABplppaapp:122	ABplppaapp	122	2871	-22128	-44	-41	2871	30.3	350	399	31	350082
ABplppap:64	ABplppap	64	2631	-22368	-69	-73	2631	49.8	325	412	43	308649
ABplppapa:87	ABplppapa	87	2746	-22253	-77	-85	2746	37.2	334	438	38	356742
ABplppapaa:117	ABplppapaa	117	2788	-22211	-91	-101	2788	28.8	369	440	32	356108
ABplppapap:117	ABplppapap	117	2824	-22175	-33	-42	2824	31.1	333	420	31	295968
ABplppapp:87	ABplppapp	87	2746	-22253	-39	-43	2746	38.0	291	446	37	344340
ABplppappa:122	ABplppappa	122	2884	-22115	-32	-37	2884	30.9	320	451	32	328924
ABplppappp:122	ABplppappp	122	2939	-22060	1	6	2939	32.7	282	452	31	312203
ABplppp:44	ABplppp	44	2251	-22748	-106	-107	2251	32.5	235	413	51	676770
ABplpppa:63	ABplpppa	63	2618	-22381	-59	-58	2618	38.7	324	439	43	394591
ABplpppaa:89	ABplpppaa	89	2690	-22309	-41	-45	2690	22.5	363	429	39	389935
ABplpppaaa:121	ABplpppaaa	121	2862	-22137	-22	-25	2862	21.6	441	414	34	416999
ABplpppaap:121	ABplpppaap	121	2850	-22150	-51	-56	2850	24.6	399	434	32	330006
ABplpppap:89	ABplpppap	89	2694	-22305	-56	-59	2694	23.5	302	421	39	369246
ABplpppapa:122	ABplpppapa	122	2888	-22111	-27	-25	2888	20.4	352	428	36	420429
ABplpppapp:122	ABplpppapp	122	2861	-22138	-84	-92	2861	21.7	307	409	31	282163
ABplpppp:63	ABplpppp	63	2577	-22422	-82	-81	2577	30.2	265	422	45	378308
ABplppppa:88	ABplppppa	88	2694	-22305	-52	-55	2694	17.5	270	401	38	259560
ABplppppaa:116	ABplppppaa	116	2774	-22225	-1	-5	2774	17.8	291	398	31	235436
ABplppppap:116	ABplppppap	116	2771	-22228	-46	-49	2771	21.9	262	422	34	268615
ABplppppp:88	ABplppppp	88	2695	-22304	-20	-22	2695	16.9	228	386	40	271933
ABplpppppa:119	ABplpppppa	119	2785	-22215	-32	-26	2785	16.8	238	406	34	251174
ABplpppppp:119	ABplpppppp	119	2821	-22178	19	17	2821	15.5	197	374	36	233253
ABpr:8	ABpr	8	1738	-23261	-59	-61	1738	25.0	249	196	69	864776
ABpra:18	ABpra	18	1781	-23218	-50	-49	1781	24.5	272	163	65	870778
ABpraa:28	ABpraa	28	1934	-23065	-71	-73	1934	44.2	327	162	59	770228
ABpraaa:45	ABpraaa	45	2311	-22689	-42	-42	2311	47.4	383	153	50	554580
ABpraaaa:64	ABpraaaa	64	2615	-22384	-37	-38	2615	38.8	427	143	43	398953
ABpraaaaa:91	ABpraaaaa	91	2715	-22284	-5	-6	2715	35.4	459	144	36	390533
ABpraaaaaa:125	ABpraaaaaa	125	3008	-21992	61	39	3008	36.7	469	152	31	337520
ABpraaaaap:125	ABpraaaaap	125	2859	-22140	-90	-91	2859	41.9	440	133	31	312774
ABpraaaap:91	ABpraaaap	91	2677	-22323	-55	-58	2677	39.3	410	141	38	375626
ABpraaaapa:121	ABpraaaapa	121	2780	-22219	-74	-74	2780	34.7	437	143	33	360430
ABpraaaapp:121	ABpraaaapp	121	2785	-22214	-48	-48	2785	38.2	392	131	33	348130
ABpraaap:64	ABpraaap	64	2623	-22376	-36	-34	2623	48.1	369	157	43	313516
ABpraaapa:87	ABpraaapa	87	2717	-22282	-20	-21	2717	43.9	440	158	37	304698
ABpraaapaa:119	ABpraaapaa	119	2834	-22165	-28	-32	2834	41.5	454	177	30	248194
ABpraaapap:119	ABpraaapap	119	2823	-22176	-17	-23	2823	47.0	423	155	34	307307
ABpraaapp:87	ABpraaapp	87	2737	-22262	-71	-70	2737	45.3	382	158	38	301629
ABpraaappa:116	ABpraaappa	116	2777	-22222	-27	-30	2777	42.0	401	176	33	269718
ABpraaappp:116	ABpraaappp	116	2767	-22232	-41	-42	2767	42.8	360	154	33	259175
ABpraap:45	ABpraap	45	2242	-22757	-103	-103	2242	34.4	296	152	53	661500
ABpraapa:63	ABpraapa	63	2589	-22410	-70	-71	2589	38.0	323	132	45	417407
ABpraapaa:88	ABpraapaa	88	2781	-22218	-87	-58	2781	49.2	374	157	39	303145
ABpraapaaa:118	ABpraapaaa	118	2816	-22183	32	34	2816	54.3	462	167	33	283753
ABpraapaap:118	ABpraapaap	118	2712	-22287	-120	-125	2712	55.3	403	170	33	258235
ABpraapap:88	ABpraapap	88	2753	-22246	-147	-110	2753	49.2	312	149	38	288507
ABpraapapa:118	ABpraapapa	118	2808	-22191	6	0	2808	49.8	387	141	32	272871
ABpraapapp:118	ABpraapapp	118	2869	-22130	-106	-58	2869	53.3	347	157	33	260490
ABpraapp:63	ABpraapp	63	2542	-22457	-118	-118	2542	42.6	257	173	48	383819
ABpraappa:86	ABpraappa	86	2791	-22208	-219	-178	2791	48.3	293	175	38	268659
ABpraappaa:117	ABpraappaa	117	2792	-22207	-29	-30	2792	46.4	327	140	30	228661
ABpraappap:117	ABpraappap	117	2861	-22138	-195	-174	2861	51.7	298	168	34	227615
ABpraappp:86	ABpraappp	86	2815	-22184	-182	-156	2815	49.7	233	192	38	241188
ABpraapppa:115	ABpraapppa	115	2815	-22185	-209	-218	2815	49.8	264	173	34	222405
ABpraapppp:115	ABpraapppp	115	2869	-22130	-217	-190	2869	50.0	212	170	38	293082
ABprap:28	ABprap	28	1920	-23079	-106	-106	1920	46.0	222	178	57	723184
ABprapa:44	ABprapa	44	2218	-22781	-128	-129	2218	54.3	276	171	50	483512
ABprapaa:62	ABprapaa	62	4569	-20430	1658	1656	4569	53.2	301	161	42	299570
ABprapaaa:90	ABprapaaa	90	8855	-16144	5344	5325	8855	56.3	329	180	37	254697
ABprapaaaa:119	ABprapaaaa	119	6704	-18295	3174	3202	6704	55.6	326	192	30	207014
ABprapaaap:119	ABprapaaap	119	6425	-18574	1938	2372	6425	58.2	289	208	32	224326
ABprapaap:90	ABprapaap	90	8287	-16712	4636	4710	8287	59.5	250	191	38	275088
ABprapaapa:121	ABprapaapa	121	5824	-19175	1730	1973	5824	59.3	259	182	30	220205
ABprapaapp:121	ABprapaapp	121	6160	-18840	1741	2098	6160	59.7	222	194	30	211936
ABprapap:62	ABprapap	62	3921	-21078	1108	1106	3921	56.9	236	198	44	281621
ABprapapa:88	ABprapapa	88	6323	-18676	2960	3015	6323	56.9	186	193	38	267568
ABprapapaa:120	ABprapapaa	120	4713	-20286	1002	1169	4713	59.4	186	191	30	215713
ABprapapap:120	ABprapapap	120	5382	-19617	1805	1880	5382	53.3	162	191	33	226199
ABprapapp:88	ABprapapp	88	6527	-18472	3243	3268	6527	52.0	138	207	37	279774
ABprapappa:119	ABprapappa	119	5125	-19874	1611	1702	5125	50.2	127	194	31	234241
ABprapappp:119	ABprapappp	119	5234	-19765	1978	1989	5234	46.5	98	212	31	251164
ABprapp:44	ABprapp	44	2243	-22756	-91	-90	2243	46.8	185	175	52	594697
ABprappa:62	ABprappa	62	2690	-22309	14	15	2690	49.2	194	154	44	351270
ABprappaa:87	ABprappaa	87	4055	-20944	1089	1098	4055	46.1	226	138	38	339314
ABprappaaa:118	ABprappaaa	118	3716	-21283	665	683	3716	44.8	283	133	30	271031
ABprappaap:118	ABprappaap	118	3757	-21243	671	710	3757	43.7	240	138	33	323657
ABprappap:87	ABprappap	87	3973	-21026	937	947	3973	45.8	176	163	37	314273
ABprappapa:118	ABprappapa	118	3614	-21385	551	594	3614	44.6	204	137	32	305329
ABprappapp:118	ABprappapp	118	3605	-21394	555	556	3605	46.6	164	150	33	304317
ABprappp:62	ABprappp	62	2608	-22391	-24	-24	2608	46.2	141	223	44	311371
ABprapppa:87	ABprapppa	87	2808	-22191	-109	-67	2808	43.9	132	178	38	351261
ABprapppaa:119	ABprapppaa	119	2878	-22122	-40	-41	2878	37.3	173	133	32	327074
ABprapppap:119	ABprapppap	119	2863	-22136	-73	-69	2863	39.3	142	155	34	332142
ABprapppp:87	ABprapppp	87	2733	-22266	-34	-32	2733	38.6	104	206	38	352816
ABprappppa:120	ABprappppa	120	2924	-22075	-24	-28	2924	40.1	124	176	34	343541
ABprappppp:120	ABprappppp	120	2814	-22185	-92	-88	2814	35.5	114	203	33	319800
ABprp:18	ABprp	18	1799	-23200	-51	-51	1799	23.9	184	265	64	657685
ABprpa:29	ABprpa	29	1953	-23047	-63	-64	1953	24.6	205	181	56	715448
ABprpaa:45	ABprpaa	45	2315	-22684	-58	-58	2315	33.9	207	134	50	678720
ABprpaaa:65	ABprpaaa	65	2592	-22407	-35	-36	2592	28.2	295	132	44	377136
ABprpaaaa:88	ABprpaaaa	88	2734	-22265	-44	-46	2734	31.5	380	147	38	352978
ABprpaaaaa:117	ABprpaaaaa	117	2767	-22232	-43	-48	2767	28.5	419	166	33	370141
ABprpaaaap:117	ABprpaaaap	117	2779	-22220	-30	-42	2779	26.7	377	172	33	339806
ABprpaaap:88	ABprpaaap	88	2742	-22257	-9	-22	2742	28.2	334	134	36	339390
ABprpaaapa:119	ABprpaaapa	119	2816	-22183	13	9	2816	24.6	368	134	33	334893
ABprpaaapp:119	ABprpaaapp	119	2779	-22221	-57	-63	2779	26.7	341	163	31	305345
ABprpaap:65	ABprpaap	65	2583	-22417	-86	-90	2583	34.4	231	142	43	393788
ABprpaapa:88	ABprpaapa	88	2709	-22290	-68	-70	2709	35.3	314	136	38	364912
ABprpaapaa:119	ABprpaapaa	119	2858	-22141	10	2	2858	32.7	388	145	33	364731
ABprpaapap:119	ABprpaapap	119	2822	-22177	4	-4	2822	35.6	348	138	35	398968
ABprpaapp:88	ABprpaapp	88	2710	-22289	-116	-111	2710	38.6	264	143	39	376891
ABprpaappa:118	ABprpaappa	118	2826	-22173	-46	-49	2826	38.4	316	138	32	322739
ABprpaappp:118	ABprpaappp	118	2822	-22177	-72	-66	2822	36.7	269	126	34	362437
ABprpap:45	ABprpap	45	2265	-22734	-67	-67	2265	23.8	160	196	51	547024
ABprpapa:64	ABprpapa	64	2539	-22460	-71	-71	2539	22.0	207	156	45	377891
ABprpapaa:89	ABprpapaa	89	2664	-22335	-44	-49	2664	18.6	299	159	38	318614
ABprpapaaa:123	ABprpapaaa	123	2852	-22147	-11	-19	2852	15.3	343	177	33	314830
ABprpapaap:123	ABprpapaap	123	2828	-22171	-50	-67	2828	14.4	307	185	31	219747
ABprpapap:89	ABprpapap	89	2666	-22333	-45	-47	2666	20.5	252	181	38	263011
ABprpapapa:121	ABprpapapa	121	2804	-22195	-24	-37	2804	14.4	283	204	32	184635
ABprpapapp:121	ABprpapapp	121	2805	-22194	-87	-79	2805	17.6	236	197	32	216473
ABprpapp:64	ABprpapp	64	2554	-22445	-83	-85	2554	31.6	160	199	44	331335
ABprpappa:88	ABprpappa	88	2728	-22271	-58	-61	2728	32.2	251	175	39	342006
ABprpappaa:120	ABprpappaa	120	2857	-22142	-15	-30	2857	24.1	305	179	32	256313
ABprpappap:120	ABprpappap	120	2821	-22178	-57	-57	2821	24.3	251	172	34	276780
ABprpappp:88	ABprpappp	88	2696	-22303	-56	-64	2696	28.0	190	172	37	302249
ABprpapppa:120	ABprpapppa	120	2829	-22170	-55	-62	2829	22.0	215	156	33	280913
ABprpapppp:120	ABprpapppp	120	2836	-22163	-6	-10	2836	17.4	175	190	36	285050
ABprpp:29	ABprpp	29	1927	-23072	-78	-78	1927	29.5	125	218	57	806804
ABprppa:45	ABprppa	45	2298	-22701	-87	-87	2298	40.1	116	173	49	635294
ABprppaa:64	ABprppaa	64	2591	-22408	-72	-74	2591	36.0	178	131	42	398423
ABprppaaa:89	ABprppaaa	89	2716	-22283	-22	-22	2716	29.8	281	130	36	366578
ABprppaaaa:122	ABprppaaaa	122	2857	-22142	3	3	2857	26.6	327	133	30	295157
ABprppaaap:122	ABprppaaap	122	2856	-22143	-48	-64	2856	28.8	295	151	33	362047
ABprppaap:89	ABprppaap	89	2679	-22320	-53	-54	2679	28.1	232	134	37	391635
ABprppaapa:122	ABprppaapa	122	2847	-22152	-29	-43	2847	24.7	273	130	31	314476
ABprppaapp:122	ABprppaapp	122	2816	-22183	-107	-114	2816	26.4	231	131	33	364374
ABprppap:64	ABprppap	64	2595	-22404	-85	-86	2595	43.6	116	169	42	361321
ABprppapa:88	ABprppapa	88	2746	-22253	-77	-71	2746	38.0	206	140	38	380363
ABprppapaa:120	ABprppapaa	120	2800	-22200	-80	-90	2800	34.2	274	170	36	406562
ABprppapap:120	ABprppapap	120	2913	-22086	-32	-47	2913	36.1	240	156	32	316870
ABprppapp:88	ABprppapp	88	2734	-22265	-72	-69	2734	37.4	163	146	38	418184
ABprppappa:124	ABprppappa	124	2952	-22048	-18	-15	2952	33.5	216	124	33	382940
ABprppappp:124	ABprppappp	124	2954	-22045	-54	-65	2954	29.5	197	160	30	300234
ABprppp:45	ABprppp	45	2262	-22737	-74	-74	2262	26.7	90	242	51	626367
ABprpppa:63	ABprpppa	63	2538	-22462	-66	-68	2538	30.3	106	179	45	408963
ABprpppaa:86	ABprpppaa	86	2684	-22315	-36	-36	2684	20.2	206	150	39	369694
ABprpppaaa:118	ABprpppaaa	118	2769	-22230	-28	-28	2769	17.0	288	147	32	280327
ABprpppaap:118	ABprpppaap	118	2781	-22218	0	-6	2781	14.1	228	163	35	322783
ABprpppap:86	ABprpppap	86	2694	-22305	-58	-60	2694	25.3	146	168	39	356449
ABprpppapa:119	ABprpppapa	119	2756	-22243	-83	-84	2756	22.8	176	146	33	300809
ABprpppapp:119	ABprpppapp	119	2841	-22158	-51	-50	2841	27.0	159	178	35	375233
ABprpppp:63	ABprpppp	63	2511	-22488	-77	-78	2511	26.2	101	233	44	337253
ABprppppa:86	ABprppppa	86	2719	-22280	-6	-8	2719	14.4	206	193	40	260639
ABprppppaa:115	ABprppppaa	115	2683	-22316	-48	-48	2683	10.2	305	221	34	188485
ABprppppap:115	ABprppppap	115	2698	-22301	-43	-46	2698	10.1	244	217	35	202000
ABprppppp:86	ABprppppp	86	2657	-22342	-46	-46	2657	16.0	155	209	39	252541
ABprpppppa:120	ABprpppppa	120	2789	-22210	-25	-24	2789	11.7	208	212	34	214452
ABprpppppp:120	ABprpppppp	120	2782	-22217	-41	-43	2782	13.7	164	226	36	212564
EMS:1	EMS	1	1587	-23412	-115	-115	1587	35.4	289	376	71	1034142
MS:10	MS	10	1772	-23227	-67	-67	1772	21.9	359	350	68	816364
MSa:21	MSa	21	1802	-23197	-97	-98	1802	25.7	397	341	62	773544
MSaa:34	MSaa	34	2035	-22964	-46	-45	2035	19.4	455	257	57	648158
MSaaa:51	MSaaa	51	2350	-22649	-58	-57	2350	17.9	479	284	48	350862
MSaaaa:70	MSaaaa	70	2607	-22392	-80	-81	2607	24.1	499	273	45	300166
MSaaaaa:91	MSaaaaa	91	2729	-22270	-104	-108	2729	34.4	526	249	39	266236
MSaaaaaa:116	MSaaaaaa	116	2792	-22207	-74	-63	2792	38.1	570	253	29	206000
MSaaaaap:116	MSaaaaap	116	2712	-22287	-134	-140	2712	43.0	532	264	36	246502
MSaaaap:91	MSaaaap	91	2745	-22254	-59	-66	2745	42.7	464	254	38	207548
MSaaaapa:119	MSaaaapa	119	2798	-22201	-117	-125	2798	50.5	512	246	33	184188
MSaaaapp:119	MSaaaapp	119	2839	-22160	-71	-83	2839	53.6	463	283	32	154980
MSaaap:70	MSaaap	70	2601	-22398	-56	-59	2601	23.0	426	285	44	223342
MSaaapa:92	MSaaapa	92	2736	-22263	-54	-56	2736	33.7	463	285	40	210542
MSaaapaa:116	MSaaapaa	116	2744	-22255	-117	-120	2744	42.1	492	283	35	178451
MSaaapap:116	MSaaapap	116	2750	-22249	-85	-92	2750	46.9	442	300	33	137722
MSaaapp:92	MSaaapp	92	2707	-22292	-84	-84	2707	37.8	405	297	35	211478
MSaaappa:133	MSaaappa	133	3049	-21950	16	-24	3049	41.0	448	310	31	209802
MSaaappp:133	MSaaappp	133	3005	-21994	-41	-50	3005	45.6	412	301	31	146157
MSaap:51	MSaap	51	2351	-22648	-26	-28	2351	16.6	376	295	47	219681
MSaapa:71	MSaapa	71	2610	-22389	-12	-14	2610	12.8	395	304	45	170178
MSaapaa:90	MSaapaa	90	2706	-22293	-47	-50	2706	21.9	396	296	41	169268
MSaapaaa:115	MSaapaaa	115	2704	-22295	-55	-60	2704	25.9	405	286	33	157550
MSaapaap:115	MSaapaap	115	2744	-22255	-72	-74	2744	29.6	359	294	37	173807
MSaapap:90	MSaapap	90	2650	-22349	-45	-45	2650	17.8	337	308	38	146107
MSaapapa:119	MSaapapa	119	2825	-22174	26	22	2825	17.8	359	289	30	116904
MSaapapp:119	MSaapapp	119	2793	-22206	-54	-52	2793	21.9	326	323	36	164398
MSaapp:71	MSaapp	71	2596	-22403	-41	-41	2596	12.0	308	335	44	170741
MSaappa:96	MSaappa	96	2733	-22266	14	13	2733	11.7	326	318	33	128635
MSaappp:96	MSaappp	96	2714	-22285	-33	-36	2714	13.6	272	334	39	152235
MSap:34	MSap	34	2038	-22961	-40	-41	2038	17.6	370	338	55	503047
MSapa:53	MSapa	53	2374	-22625	-54	-53	2374	18.1	389	370	51	379804
MSapaa:73	MSapaa	73	2620	-22379	-99	-98	2620	27.2	422	337	41	221957
MSapaaa:97	MSapaaa	97	2706	-22293	-58	-61	2706	35.4	491	327	36	234957
MSapaaaa:126	MSapaaaa	126	2912	-22087	-132	-140	2912	34.9	535	326	30	224099
MSapaaap:126	MSapaaap	126	3024	-21975	-10	-3	3024	38.3	489	326	31	184034
MSapaap:97	MSapaap	97	2740	-22259	-82	-85	2740	33.8	437	337	35	229768
MSapap:73	MSapap	73	2700	-22299	-10	-13	2700	29.1	355	353	42	220255
MSapapa:97	MSapapa	97	2668	-22331	-84	-89	2668	35.3	403	348	38	216974
MSapapaa:126	MSapapaa	126	2944	-22055	-111	-112	2944	40.8	457	344	32	174353
MSapapap:126	MSapapap	126	2963	-22036	-24	-26	2963	38.9	419	349	30	136760
MSapapp:97	MSapapp	97	2765	-22234	-64	-71	2765	39.1	358	362	37	222581
MSapp:53	MSapp	53	2391	-22608	-29	-29	2391	16.2	283	372	49	341974
MSappa:73	MSappa	73	2639	-22360	-48	-49	2639	20.0	309	360	42	197580
MSappaa:98	MSappaa	98	2734	-22265	-39	-43	2734	26.2	372	346	38	211041
MSappap:98	MSappap	98	2725	-22274	-49	-50	2725	24.2	309	361	36	180314
MSappp:73	MSappp	73	2645	-22354	-54	-54	2645	25.3	256	374	41	213164
MSapppa:101	MSapppa	101	2735	-22264	-83	-86	2735	35.0	312	387	35	190705
MSapppp:101	MSapppp	101	2769	-22230	-63	-61	2769	33.6	263	377	34	161653
MSp:21	MSp	21	1798	-23201	-57	-57	1798	20.5	308	279	64	673575
MSpa:35	MSpa	35	2029	-22970	-60	-60	2029	19.2	373	225	58	510175
MSpaa:51	MSpaa	51	2351	-22648	-41	-42	2351	18.4	364	218	48	290048
MSpaaa:71	MSpaaa	71	2602	-22397	-72	-74	2602	25.2	403	222	45	239002
MSpaaaa:92	MSpaaaa	92	2712	-22287	-102	-105	2712	33.2	462	204	39	235760
MSpaaaaa:116	MSpaaaaa	116	2759	-22240	-96	-111	2759	37.4	503	211	29	193326
MSpaaaap:116	MSpaaaap	116	2733	-22266	-129	-139	2733	44.0	473	233	35	203092
MSpaaap:92	MSpaaap	92	2734	-22265	-31	-34	2734	43.6	410	230	39	217237
MSpaaapa:118	MSpaaapa	118	2751	-22248	-138	-143	2751	51.0	460	242	32	183146
MSpaaapp:118	MSpaaapp	118	2805	-22194	-41	-44	2805	51.8	413	275	36	185550
MSpaap:71	MSpaap	71	2616	-22383	-38	-38	2616	20.4	345	261	43	178349
MSpaapa:95	MSpaapa	95	2672	-22327	-52	-54	2672	35.4	413	240	40	241963
MSpaapaa:123	MSpaapaa	123	2807	-22192	-142	-137	2807	40.5	455	249	30	169935
MSpaapap:123	MSpaapap	123	2896	-22103	-29	-30	2896	43.6	417	248	35	174734
MSpaapp:95	MSpaapp	95	2727	-22272	-50	-54	2727	34.1	366	240	32	218391
MSpap:51	MSpap	51	2317	-22682	-48	-49	2317	13.6	286	274	51	247306
MSpapa:70	MSpapa	70	2562	-22437	-48	-49	2562	10.8	300	260	47	169165
MSpapaa:91	MSpapaa	91	2687	-22312	-52	-52	2687	17.9	339	250	38	128964
MSpapaaa:116	MSpapaaa	116	2757	-22242	-34	-32	2757	23.1	369	249	33	156798
MSpapaap:116	MSpapaap	116	2755	-22244	-27	-30	2755	23.4	313	264	35	139875
MSpapap:91	MSpapap	91	2648	-22351	-34	-33	2648	12.3	289	264	38	124229
MSpapapa:121	MSpapapa	121	2770	-22229	-77	-80	2770	12.0	341	260	33	123479
MSpapapp:121	MSpapapp	121	2799	-22200	-36	-42	2799	12.7	295	275	32	109076
MSpapp:70	MSpapp	70	2631	-22368	-5	-7	2631	11.0	218	278	45	192122
MSpappa:98	MSpappa	98	2688	-22311	-13	-15	2688	12.6	263	268	36	140909
MSpappp:98	MSpappp	98	2706	-22293	-15	-14	2706	11.6	208	294	45	195879
MSpp:35	MSpp	35	2055	-22944	-28	-27	2055	18.5	269	198	56	548253
MSppa:53	MSppa	53	2399	-22600	-34	-34	2399	21.3	243	183	48	350659
MSppaa:73	MSppaa	73	2636	-22363	-29	-31	2636	21.9	313	204	42	210616
MSppaaa:97	MSppaaa	97	2645	-22354	-94	-93	2645	32.9	432	186	37	250867
MSppaaaa:125	MSppaaaa	125	2913	-22086	-46	-48	2913	29.1	474	192	31	236588
MSppaaap:125	MSppaaap	125	2880	-22119	-69	-78	2880	32.2	441	206	30	193092
MSppaap:97	MSppaap	97	2725	-22275	-49	-55	2725	29.6	386	206	33	229385
MSppap:73	MSppap	73	2649	-22351	-36	-38	2649	26.7	257	234	42	194933
MSppapa:96	MSppapa	96	2664	-22335	-68	-68	2664	37.7	354	197	36	208297
MSppapaa:125	MSppapaa	125	2857	-22142	-132	-137	2857	37.1	409	196	31	203744
MSppapap:125	MSppapap	125	2941	-22058	-6	-14	2941	36.0	360	202	31	185800
MSppapp:96	MSppapp	96	2738	-22261	-83	-84	2738	40.0	304	198	36	215272
MSppappa:130	MSppappa	130	3031	-21968	-9	2	3031	45.8	365	199	29	149006
MSppappp:130	MSppappp	130	2965	-22034	-106	-104	2965	43.6	327	211	30	153630
MSppp:53	MSppp	53	2385	-22614	-18	-17	2385	14.0	180	265	50	281903
MSpppa:73	MSpppa	73	2677	-22322	-7	-9	2677	23.0	208	217	41	192573
MSpppaa:97	MSpppaa	97	2751	-22248	-20	-22	2751	24.2	315	217	34	150863
MSpppap:97	MSpppap	97	2735	-22265	-39	-39	2735	25.4	267	227	34	151235
MSpppp:73	MSpppp	73	2649	-22350	-69	-71	2649	25.4	171	245	41	202598
MSppppa:100	MSppppa	100	2747	-22252	-81	-84	2747	38.2	259	194	38	234991
MSppppaa:134	MSppppaa	134	2929	-22070	-133	-140	2929	36.0	326	184	28	128411
MSppppap:134	MSppppap	134	3079	-21921	-84	-81	3079	40.0	277	192	30	140274
MSppppp:100	MSppppp	100	2873	-22126	-1	0	2873	38.8	198	195	37	216001
E:10	E	10	1776	-23224	-134	-134	1776	32.9	204	366	67	1040506
Ea:22	Ea	22	1918	-23081	-66	-66	1918	27.6	270	328	62	846243
Eal:46	Eal	46	2379	-22620	-76	-75	2379	29.2	288	333	57	610404
Eala:79	Eala	79	2708	-22291	-58	-61	2708	35.2	328	317	48	436106
Ealaa:122	Ealaa	122	2885	-22114	-51	-55	2885	37.2	378	316	42	459853
Ealap:122	Ealap	122	2902	-22097	-108	-105	2902	43.1	310	332	39	362752
Ealp:79	Ealp	79	2688	-22311	-75	-74	2688	31.6	261	310	47	441345
Ealpa:125	Ealpa	125	2922	-22077	-76	-81	2922	31.1	323	324	38	364453
Ealpp:125	Ealpp	125	2992	-22007	-12	-14	2992	38.7	259	329	38	317987
Ear:46	Ear	46	2400	-22599	-72	-73	2400	34.3	298	244	57	639470
Eara:81	Eara	81	2705	-22294	-100	-102	2705	42.6	360	261	49	487470
Earaa:128	Earaa	128	2945	-22054	-78	-79	2945	46.7	383	254	38	343477
Earap:128	Earap	128	2942	-22057	-132	-133	2942	46.7	323	283	38	297640
Earp:81	Earp	81	2736	-22263	-91	-88	2736	39.9	278	266	46	427884
Earpa:128	Earpa	128	2967	-22032	-49	-48	2967	34.3	329	251	38	330850
Earpp:128	Earpp	128	2992	-22007	-55	-45	2992	41.1	272	272	35	268214
Ep:22	Ep	22	1964	-23035	-104	-105	1964	35.3	171	329	62	1011013
Epl:48	Epl	48	2973	-22026	382	382	2973	37.6	218	337	56	636341
Epla:83	Epla	83	3131	-21868	177	186	3131	44.1	248	325	48	389694
Eplaa:123	Eplaa	123	3287	-21712	118	120	3287	51.0	291	323	39	279024
Eplap:123	Eplap	123	3258	-21741	69	72	3258	48.2	217	327	39	266317
Eplp:83	Eplp	83	3144	-21855	268	270	3144	41.8	175	314	48	444079
Eplpa:127	Eplpa	127	3275	-21724	164	170	3275	43.6	228	288	35	237495
Eplpp:127	Eplpp	127	3277	-21722	162	163	3277	43.7	161	302	37	271154
Epr:48	Epr	48	2938	-22061	374	378	2938	36.1	188	257	56	656700
Epra:81	Epra	81	3168	-21831	155	204	3168	45.1	223	245	48	427533
Epraa:128	Epraa	128	3221	-21778	55	71	3221	52.2	318	234	36	245950
Eprap:128	Eprap	128	3196	-21803	-12	-4	3196	51.1	247	271	38	273893
Eprp:81	Eprp	81	3093	-21906	230	230	3093	37.7	143	267	46	415370
Eprpa:128	Eprpa	128	3424	-21576	51	54	3424	46.8	212	225	37	278603
Eprpp:128	Eprpp	128	3219	-21780	71	68	3219	43.2	160	252	37	271585
P2:1	P2	1	1600	-23399	-130	-130	1600	39.0	124	288	73	1454249
C:13	C	13	1810	-23189	-82	-82	1810	51.6	194	252	65	758651
Ca:25	Ca	25	1898	-23101	-89	-90	1898	51.4	268	297	60	734811
Caa:40	Caa	40	2192	-22807	-110	-109	2192	56.6	287	321	53	575777
Caaa:59	Caaa	59	2511	-22489	-116	-116	2511	57.9	302	303	47	318180
Caaaa:81	Caaaa	81	2810	-22189	-144	-105	2810	57.9	227	333	41	222115
Caaaaa:111	Caaaaa	111	4593	-20406	1374	1434	4593	57.1	159	342	36	167597
Caaaap:111	Caaaap	111	4609	-20390	1549	1552	4609	50.5	111	361	37	222537
Caaap:81	Caaap	81	2769	-22230	-85	-90	2769	53.4	163	349	41	239743
Caaapa:110	Caaapa	110	2875	-22124	-43	-2	2875	51.8	83	320	35	194473
Caaapp:110	Caaapp	110	2798	-22201	-33	-26	2798	41.2	82	353	36	247567
Caap:59	Caap	59	2565	-22434	-95	-95	2565	55.0	199	336	44	333355
Caapa:89	Caapa	89	2709	-22290	-87	-90	2709	43.6	82	322	36	323200
Caapp:89	Caapp	89	2615	-22384	-87	-89	2615	39.2	66	342	40	375104
Caappd:124	Caappd	124	2865	-22134	-27	-32	2865	33.0	46	327	36	256975
Caappv:124	Caappv	124	2857	-22142	-32	-24	2857	22.2	93	364	33	190363
Cap:40	Cap	40	2208	-22791	-98	-98	2208	48.2	188	378	53	736527
Capa:61	Capa	61	2549	-22450	-105	-110	2549	47.5	246	408	46	410716
Capaa:89	Capaa	89	2724	-22275	-4	-8	2724	23.9	210	388	41	285906
Capaaa:129	Capaaa	129	2986	-22014	-36	-34	2986	24.4	244	385	32	158829
Capaap:129	Capaap	129	2914	-22085	-43	-47	2914	22.1	209	348	33	142120
Capap:89	Capap	89	2681	-22318	-32	-33	2681	28.8	160	401	42	338551
Capapa:123	Capapa	123	2804	-22195	-91	-96	2804	22.3	192	332	31	121850
Capapp:123	Capapp	123	2836	-22164	-80	-86	2836	25.3	153	350	35	210052
Capp:61	Capp	61	2571	-22428	-101	-103	2571	46.0	187	402	46	437781
Cappa:90	Cappa	90	2722	-22277	-89	-74	2722	43.5	163	393	41	328920
Cappaa:124	Cappaa	124	2886	-22113	-181	-177	2886	39.5	189	378	34	225917
Cappap:124	Cappap	124	2914	-22085	-72	-60	2914	33.4	159	362	38	319779
Cappp:90	Cappp	90	2659	-22340	-95	-96	2659	36.4	102	376	40	350750
Capppa:124	Capppa	124	2941	-22058	-167	-118	2941	35.7	130	353	38	318184
Capppp:124	Capppp	124	2945	-22054	18	0	2945	25.5	117	329	37	247260
Cp:25	Cp	25	1872	-23127	-135	-135	1872	52.1	159	258	62	857753
Cpa:40	Cpa	40	2204	-22795	-134	-134	2204	57.1	181	259	54	590862
Cpaa:59	Cpaa	59	2520	-22480	-117	-112	2520	58.7	207	248	47	319937
Cpaaa:82	Cpaaa	82	2798	-22201	-198	-139	2798	60.1	190	266	42	217482
Cpaaaa:115	Cpaaaa	115	5759	-19240	2440	2454	5759	61.0	170	279	36	150233
Cpaaap:115	Cpaaap	115	5342	-19657	2241	2231	5342	56.7	111	297	36	172867
Cpaap:82	Cpaap	82	2710	-22289	-108	-111	2710	54.6	111	271	42	258586
Cpaapa:114	Cpaapa	114	2873	-22126	-72	-15	2873	54.1	90	259	34	162295
Cpaapp:114	Cpaapp	114	2733	-22266	-97	-98	2733	44.1	60	285	38	246142
Cpap:59	Cpap	59	2519	-22480	-114	-115	2519	54.9	146	305	47	371756
Cpapa:83	Cpapa	83	2665	-22334	-85	-84	2665	47.2	64	259	41	338308
Cpapaa:118	Cpapaa	118	2771	-22228	-18	-19	2771	35.3	43	262	36	287197
Cpapap:118	Cpapap	118	2793	-22206	-89	-67	2793	45.9	55	230	35	225493
Cpapp:83	Cpapp	83	2640	-22360	-74	-74	2640	36.8	59	306	42	367694
Cpappd:119	Cpappd	119	2804	-22195	-13	-22	2804	28.2	51	272	37	272472
Cpappv:119	Cpappv	119	2729	-22270	-66	-66	2729	18.9	91	317	36	196316
Cpp:40	Cpp	40	2189	-22810	-149	-149	2189	48.6	90	273	53	765397
Cppa:61	Cppa	61	2501	-22498	-104	-106	2501	44.0	76	231	46	436644
Cppaa:85	Cppaa	85	2668	-22331	-64	-67	2668	27.9	108	199	39	281063
Cppaaa:119	Cppaaa	119	3032	-21967	126	128	3032	26.1	135	213	35	197213
Cppaap:119	Cppaap	119	2887	-22112	73	73	2887	16.5	120	239	36	172011
Cppap:85	Cppap	85	2654	-22345	-70	-73	2654	23.8	83	240	40	274054
Cppapa:117	Cppapa	117	2774	-22226	-26	-21	2774	28.4	88	214	36	206111
Cppapp:117	Cppapp	117	2738	-22261	-40	-38	2738	19.0	88	265	35	164845
Cppp:61	Cppp	61	2513	-22486	-131	-130	2513	42.2	84	303	46	432735
Cpppa:88	Cpppa	88	2636	-22363	-105	-106	2636	36.2	82	253	40	313479
Cpppaa:125	Cpppaa	125	2937	-22062	-74	-71	2937	39.9	124	248	35	206147
Cpppap:125	Cpppap	125	2929	-22070	-28	-31	2929	28.5	121	272	37	232532
Cpppp:88	Cpppp	88	2630	-22369	-87	-89	2630	24.7	81	294	41	289810
Cppppa:120	Cppppa	120	2824	-22175	-15	-12	2824	20.8	147	265	36	160924
Cppppp:120	Cppppp	120	2805	-22194	-7	-16	2805	17.5	123	306	37	195394
P3:13	P3	13	1780	-23219	-99	-99	1780	39.1	93	296	62	1146591
D:29	D	29	1972	-23027	-156	-156	1972	37.4	73	294	57	1119546
Da:50	Da	50	2403	-22596	-119	-120	2403	40.1	108	365	51	687376
Daa:75	Daa	75	2716	-22283	-83	-84	2716	37.1	140	392	41	340348
Daaa:106	Daaa	106	3139	-21860	299	292	3139	32.1	245	389	35	228790
Daap:106	Daap	106	2868	-22131	42	40	2868	34.6	189	379	38	248477
Dap:75	Dap	75	2676	-22323	-80	-81	2676	29.9	112	353	44	349532
Dapa:102	Dapa	102	2734	-22265	-29	-27	2734	27.7	177	288	37	172378
Dapp:102	Dapp	102	2698	-22301	-60	-61	2698	28.5	135	310	38	199527
Dp:50	Dp	50	2368	-22631	-87	-87	2368	24.4	111	317	49	525977
Dpa:75	Dpa	75	2684	-22315	-37	-40	2684	19.5	148	255	42	222912
Dpaa:105	Dpaa	105	3055	-21944	275	273	3055	21.0	229	233	36	178287
Dpap:105	Dpap	105	2863	-22136	86	80	2863	21.4	166	243	35	164164
Dpp:75	Dpp	75	2669	-22330	-55	-57	2669	21.8	138	327	45	292805
Dppa:101	Dppa	101	2753	-22246	-73	-76	2753	31.4	201	214	38	233286
Dppp:101	Dppp	101	2739	-22260	-70	-73	2739	31.2	203	258	39	219918
P4:29	P4	29	2141	-22858	-97	-97	2141	26.7	133	361	53	898783
Z2:66	Z2	66	2678	-22321	-96	-98	2678	30.2	195	360	44	458122
Z3:66	Z3	66	2668	-22331	-26	-27	2668	19.3	224	309	44	317724
