# Supplementary material for: Quantitative Differences in Nuclear β-catenin and TCF Pattern Embryonic Cells in C. elegans
Source: PLoS Genet. 2015 Oct 21;11(10):e1005585. doi: 10.1371/journal.pgen.1005585 (PMC4619327; doi:10.1371/journal.pgen.1005585)
Supplement: S1 Data — For each cell analyzed, birth time is given in column 3 and the average nuclear reporter intensity over the lifetime of the cell (corrected for background) is given in column 7 (“blot”). For information on each embryo’s strain information and experimental conditions, refer to S2 Table. (ZIP) [file pgen.1005585.s005.zip › CAs/CA20130427_ceh-13_sys-1i_L3.csv]

cellTime	cell	time	none	global	local	blot	cross	z	x	y	size	gweight
ABa:1	ABa	1	1645	-23355	-68	-68	1645	34.0	166	270	66	574718
ABal:2	ABal	2	1702	-23297	-100	-100	1702	34.6	139	289	78	1711895
ABala:10	ABala	10	1875	-23124	-105	-105	1875	37.6	139	199	65	1261171
ABalaa:21	ABalaa	21	1925	-23074	-101	-102	1925	46.3	114	199	56	911871
ABalaaa:38	ABalaaa	38	2201	-22798	-99	-99	2201	49.0	94	212	50	711059
ABalaaaa:58	ABalaaaa	58	2514	-22485	-90	-92	2514	46.5	84	225	41	438037
ABalaaaal:87	ABalaaaal	87	2735	-22264	-15	-13	2735	39.0	75	270	37	437205
ABalaaaala:117	ABalaaaala	117	2721	-22278	-41	-42	2721	45.0	86	274	31	265636
ABalaaaalp:117	ABalaaaalp	117	2738	-22261	-9	-6	2738	38.5	69	286	30	304058
ABalaaaar:87	ABalaaaar	87	2720	-22279	-1	0	2720	37.9	74	211	38	491226
ABalaaaarl:119	ABalaaaarl	119	2777	-22222	12	15	2777	45.4	68	237	31	291721
ABalaaaarr:119	ABalaaaarr	119	2733	-22266	-68	-65	2733	39.6	78	196	32	371033
ABalaaap:58	ABalaaap	58	2539	-22460	-71	-76	2539	41.2	114	199	44	518050
ABalaaapa:83	ABalaaapa	83	2756	-22243	-15	-17	2756	26.9	90	206	39	476894
ABalaaapal:115	ABalaaapal	115	2726	-22273	-1	-2	2726	30.6	68	211	34	397445
ABalaaapar:115	ABalaaapar	115	2748	-22251	-10	-10	2748	30.1	102	171	31	359677
ABalaaapp:83	ABalaaapp	83	2761	-22238	-19	-20	2761	23.5	102	252	38	479018
ABalaaappl:115	ABalaaappl	115	2688	-22311	-65	-64	2688	20.6	95	253	32	354009
ABalaaappr:115	ABalaaappr	115	2704	-22295	-36	-40	2704	23.8	91	205	31	349082
ABalaap:38	ABalaap	38	2206	-22793	-99	-102	2206	53.4	142	267	48	531425
ABalaapa:58	ABalaapa	58	2572	-22427	-59	-65	2572	51.6	137	231	41	329304
ABalaapaa:84	ABalaapaa	84	2761	-22238	-32	-40	2761	39.1	114	186	37	452959
ABalaapaaa:117	ABalaapaaa	117	2770	-22229	-10	-18	2770	40.3	103	169	32	339818
ABalaapaap:117	ABalaapaap	117	2713	-22286	-26	-27	2713	47.4	86	181	30	253623
ABalaapap:84	ABalaapap	84	2755	-22244	-57	-57	2755	36.7	153	166	37	402095
ABalaapapa:116	ABalaapapa	116	2746	-22253	-4	0	2746	42.9	134	150	31	302485
ABalaapapp:116	ABalaapapp	116	2755	-22244	4	5	2755	44.5	170	145	31	258316
ABalaapp:58	ABalaapp	58	2542	-22457	-95	-99	2542	48.3	192	247	44	364719
ABalaappa:81	ABalaappa	81	2755	-22244	-61	-70	2755	31.7	129	207	38	433726
ABalaappaa:114	ABalaappaa	114	2703	-22296	-60	-54	2703	29.5	123	154	31	348855
ABalaappap:114	ABalaappap	114	2770	-22229	-24	-36	2770	35.9	136	165	34	361261
ABalaappp:81	ABalaappp	81	2795	-22204	-34	-36	2795	30.5	173	195	38	389010
ABalaapppa:112	ABalaapppa	112	2711	-22288	-20	-22	2711	23.1	134	171	32	342127
ABalaapppp:112	ABalaapppp	112	2695	-22304	-97	-97	2695	29.6	166	167	32	308366
ABalap:21	ABalap	21	1933	-23066	-82	-84	1933	32.5	171	191	59	1039505
ABalapa:37	ABalapa	37	2198	-22801	-88	-88	2198	34.2	126	191	52	855626
ABalapaa:56	ABalapaa	56	2537	-22463	-36	-37	2537	32.1	101	193	45	529563
ABalapaaa:80	ABalapaaa	80	2727	-22272	-52	-55	2727	29.6	85	283	38	487779
ABalapaaaa:114	ABalapaaaa	114	2637	-22362	-84	-77	2637	25.6	66	241	31	390598
ABalapaaap:114	ABalapaaap	114	2682	-22317	-55	-47	2682	27.9	73	275	33	425655
ABalapaap:80	ABalapaap	80	2742	-22257	-67	-72	2742	32.8	120	321	39	452816
ABalapaapa:112	ABalapaapa	112	2664	-22335	-57	-60	2664	26.7	86	308	32	423200
ABalapaapp:112	ABalapaapp	112	2738	-22261	-38	-46	2738	33.8	108	324	36	459462
ABalapap:56	ABalapap	56	2529	-22470	-82	-83	2529	30.0	159	179	43	438509
ABalapapa:79	ABalapapa	79	2758	-22241	-69	-73	2758	23.6	145	297	39	416090
ABalapapaa:111	ABalapapaa	111	2684	-22315	-27	-26	2684	19.8	107	286	31	349945
ABalapapap:111	ABalapapap	111	2709	-22290	-65	-71	2709	24.3	135	311	33	353758
ABalapapp:79	ABalapapp	79	2777	-22222	-80	-78	2777	26.1	209	298	39	356171
ABalapappa:110	ABalapappa	110	2780	-22219	-27	-34	2780	28.8	176	318	34	363230
ABalapappp:110	ABalapappp	110	2755	-22244	-144	-131	2755	28.4	226	326	31	301648
ABalapp:37	ABalapp	37	2194	-22805	-43	-43	2194	39.8	206	267	52	645003
ABalappa:56	ABalappa	56	2573	-22426	-51	-51	2573	36.8	166	239	45	452821
ABalappaa:84	ABalappaa	84	2691	-22308	-101	-106	2691	32.3	106	257	37	449986
ABalappaaa:117	ABalappaaa	117	2780	-22219	-34	-51	2780	34.0	96	205	30	355527
ABalappaap:117	ABalappaap	117	2694	-22305	-91	-86	2694	33.8	87	250	32	346034
ABalappap:84	ABalappap	84	2769	-22230	-53	-62	2769	28.7	155	268	38	396255
ABalappapa:113	ABalappapa	113	2731	-22268	-46	-53	2731	27.3	117	248	34	346575
ABalappapp:113	ABalappapp	113	2717	-22282	-62	-74	2717	29.8	129	202	32	347265
ABalappp:56	ABalappp	56	2507	-22492	-65	-65	2507	40.2	240	250	44	359515
ABalapppa:80	ABalapppa	80	2786	-22213	-31	-31	2786	25.7	198	226	39	355396
ABalapppaa:112	ABalapppaa	112	2665	-22334	-81	-87	2665	21.4	128	202	31	322626
ABalapppap:112	ABalapppap	112	2728	-22271	-35	-36	2728	21.1	168	223	34	336261
ABalapppp:80	ABalapppp	80	2747	-22252	-58	-60	2747	26.2	249	204	40	325306
ABalappppa:109	ABalappppa	109	2728	-22271	-49	-59	2728	24.5	190	189	32	290883
ABalappppp:109	ABalappppp	109	2693	-22306	-87	-91	2693	24.8	237	176	32	234978
ABalp:10	ABalp	10	1866	-23133	-144	-144	1866	40.9	155	308	67	1259741
ABalpa:21	ABalpa	21	1934	-23065	-124	-124	1934	43.5	111	300	59	986677
ABalpaa:36	ABalpaa	36	2205	-22794	-100	-101	2205	37.5	87	277	53	931473
ABalpaaa:56	ABalpaaa	56	2545	-22454	-42	-48	2545	52.6	98	272	42	357298
ABalpaaaa:84	ABalpaaaa	84	2738	-22261	-81	-84	2738	54.9	110	215	36	277102
ABalpaaaaa:119	ABalpaaaaa	119	2786	-22213	-36	-43	2786	57.5	113	272	31	223491
ABalpaaaap:119	ABalpaaaap	119	2788	-22211	-11	-23	2788	61.0	150	259	30	196614
ABalpaaap:84	ABalpaaap	84	2776	-22223	-55	-57	2776	55.6	149	240	35	264004
ABalpaaapa:117	ABalpaaapa	117	2768	-22231	-3	-6	2768	52.6	167	263	30	219810
ABalpaaapp:117	ABalpaaapp	117	2743	-22256	-26	-39	2743	48.8	203	276	30	272249
ABalpaap:56	ABalpaap	56	2494	-22505	-122	-124	2494	37.4	103	271	46	544763
ABalpaapa:78	ABalpaapa	78	2784	-22215	-39	-40	2784	45.7	91	255	40	341108
ABalpaapaa:106	ABalpaapaa	106	2714	-22285	-25	-25	2714	48.6	84	239	30	208773
ABalpaapap:106	ABalpaapap	106	2703	-22296	-96	-111	2703	50.6	121	264	36	272836
ABalpaapp:78	ABalpaapp	78	2768	-22231	-99	-104	2768	47.4	138	291	36	276534
ABalpaappa:112	ABalpaappa	112	2707	-22292	-66	-50	2707	52.2	112	294	30	210648
ABalpaappp:112	ABalpaappp	112	2744	-22255	-54	-66	2744	51.1	161	302	31	208247
ABalpap:36	ABalpap	36	2169	-22830	-135	-135	2169	41.3	140	339	52	768592
ABalpapa:55	ABalpapa	55	2504	-22495	-90	-87	2504	44.9	100	322	45	449234
ABalpapaa:79	ABalpapaa	79	2770	-22229	-65	-67	2770	55.9	108	271	38	282550
ABalpapaaa:111	ABalpapaaa	111	2768	-22231	7	6	2768	58.0	142	297	33	267765
ABalpapaap:111	ABalpapaap	111	2728	-22271	-28	-34	2728	61.4	176	278	31	229198
ABalpapap:79	ABalpapap	79	2783	-22216	-69	-71	2783	57.5	158	297	38	254583
ABalpapapa:111	ABalpapapa	111	2738	-22261	-33	-35	2738	58.1	181	319	31	221694
ABalpapapp:111	ABalpapapp	111	2731	-22268	-30	-30	2731	60.5	223	324	32	239856
ABalpapp:55	ABalpapp	55	2505	-22494	-107	-108	2505	44.5	174	355	47	453713
ABalpappa:76	ABalpappa	76	2773	-22226	-80	-88	2773	59.4	177	272	39	214936
ABalpappaa:103	ABalpappaa	103	2776	-22223	-35	-49	2776	58.4	190	269	30	194578
ABalpappap:103	ABalpappap	103	2734	-22265	-84	-88	2734	59.5	231	283	33	204491
ABalpappp:76	ABalpappp	76	2783	-22216	-67	-71	2783	59.3	228	294	40	229980
ABalpapppa:103	ABalpapppa	103	2766	-22233	-40	-54	2766	53.1	223	281	33	255630
ABalpapppp:103	ABalpapppp	103	2733	-22266	-79	-95	2733	54.4	280	273	39	310460
ABalpp:21	ABalpp	21	1935	-23064	-91	-91	1935	28.5	183	328	60	980792
ABalppa:36	ABalppa	36	2190	-22809	-70	-71	2190	22.5	139	298	52	744538
ABalppaa:56	ABalppaa	56	2511	-22488	-53	-56	2511	28.6	87	294	45	521114
ABalppaaa:82	ABalppaaa	82	2742	-22257	-42	-44	2742	40.2	87	313	38	449888
ABalppaaaa:116	ABalppaaaa	116	2754	-22245	20	20	2754	32.4	71	313	31	397835
ABalppaaap:116	ABalppaaap	116	2716	-22283	-38	-42	2716	40.0	73	324	32	322068
ABalppaap:82	ABalppaap	82	2764	-22235	-48	-52	2764	45.9	113	322	37	357121
ABalppaapa:116	ABalppaapa	116	2715	-22284	-54	-39	2715	43.4	102	303	30	299501
ABalppaapp:116	ABalppaapp	116	2786	-22213	30	27	2786	45.0	107	338	32	321381
ABalppap:56	ABalppap	56	2519	-22480	-52	-56	2519	30.2	127	333	45	468020
ABalppapa:78	ABalppapa	78	2788	-22211	-53	-57	2788	51.4	133	333	38	288727
ABalppapaa:108	ABalppapaa	108	2722	-22277	-55	-56	2722	50.9	111	332	32	257317
ABalppapap:108	ABalppapap	108	2739	-22260	-44	-48	2739	51.0	149	346	31	223578
ABalppapp:78	ABalppapp	78	2806	-22193	-56	-58	2806	53.9	199	326	40	255382
ABalppappa:107	ABalppappa	107	2763	-22236	-34	-44	2763	51.6	181	348	32	221802
ABalppappp:107	ABalppappp	107	2736	-22263	-42	-48	2736	56.0	228	338	32	205604
ABalppp:36	ABalppp	36	2183	-22816	-86	-89	2183	30.1	208	353	52	724058
ABalpppa:55	ABalpppa	55	2542	-22457	-77	-85	2542	30.2	172	349	45	470596
ABalpppaa:80	ABalpppaa	80	2853	-22146	-17	-22	2853	41.7	154	358	36	353994
ABalpppaaa:114	ABalpppaaa	114	2742	-22257	-32	-29	2742	41.4	128	354	33	360257
ABalpppaap:114	ABalpppaap	114	2789	-22210	1	-3	2789	36.5	140	370	34	422808
ABalpppap:80	ABalpppap	80	2817	-22182	-77	-84	2817	45.9	196	370	38	319926
ABalpppapa:110	ABalpppapa	110	2691	-22308	-116	-122	2691	43.7	161	366	33	310712
ABalpppapp:110	ABalpppapp	110	2741	-22258	-35	-32	2741	40.3	194	387	34	318040
ABalpppp:55	ABalpppp	55	2514	-22485	-91	-94	2514	34.1	220	341	45	418672
ABalppppa:78	ABalppppa	78	2783	-22217	-93	-97	2783	35.4	181	335	38	385294
ABalppppaa:111	ABalppppaa	111	2733	-22266	-52	-51	2733	32.1	151	341	33	382630
ABalppppap:111	ABalppppap	111	2739	-22260	-82	-83	2739	32.9	185	364	34	389110
ABalppppp:78	ABalppppp	78	2782	-22218	-87	-92	2782	38.3	243	349	37	283057
ABalpppppa:107	ABalpppppa	107	2760	-22239	-83	-92	2760	40.2	194	346	33	321578
ABalpppppp:107	ABalpppppp	107	2762	-22237	-61	-60	2762	36.4	237	368	39	479135
ABar:2	ABar	2	1702	-23297	-89	-89	1702	39.3	240	166	76	1409518
ABara:10	ABara	10	1897	-23102	-80	-80	1897	53.8	272	193	65	825991
ABaraa:21	ABaraa	21	1939	-23060	-83	-83	1939	56.8	211	214	58	714107
ABaraaa:36	ABaraaa	36	2236	-22763	-21	-21	2236	56.8	186	203	50	526999
ABaraaaa:56	ABaraaaa	56	2526	-22473	-77	-78	2526	51.6	132	181	42	401825
ABaraaaaa:84	ABaraaaaa	84	2737	-22262	-53	-64	2737	39.5	99	168	38	530278
ABaraaaaaa:118	ABaraaaaaa	118	2745	-22254	-19	-25	2745	52.8	90	209	31	279998
ABaraaaaap:118	ABaraaaaap	118	2771	-22228	-6	-12	2771	50.7	122	174	31	279005
ABaraaaap:84	ABaraaaap	84	2719	-22280	-57	-67	2719	45.0	97	199	37	447014
ABaraaaapa:119	ABaraaaapa	119	2770	-22229	-39	-36	2770	45.0	95	221	31	327961
ABaraaaapp:119	ABaraaaapp	119	2773	-22226	-102	-110	2773	41.9	124	206	30	336785
ABaraaap:56	ABaraaap	56	2491	-22508	-115	-123	2491	55.9	199	189	44	339583
ABaraaapa:78	ABaraaapa	78	2798	-22201	-81	-84	2798	43.5	145	152	40	392331
ABaraaapaa:104	ABaraaapaa	104	2700	-22299	-83	-88	2700	51.7	108	200	32	258831
ABaraaapap:104	ABaraaapap	104	2756	-22243	-65	-73	2756	49.8	149	202	34	281794
ABaraaapp:78	ABaraaapp	78	2795	-22204	-20	-24	2795	45.7	195	159	38	404268
ABaraaappa:112	ABaraaappa	112	2704	-22295	-37	-44	2704	51.0	154	157	31	257732
ABaraaappp:112	ABaraaappp	112	2699	-22300	-57	-67	2699	50.3	194	164	31	262946
ABaraap:36	ABaraap	36	2151	-22848	-94	-95	2151	57.7	257	261	50	477794
ABaraapa:54	ABaraapa	54	2522	-22477	-75	-74	2522	60.5	217	250	45	303164
ABaraapaa:78	ABaraapaa	78	2783	-22216	-79	-83	2783	52.1	154	227	39	343433
ABaraapaaa:107	ABaraapaaa	107	2755	-22244	-62	-71	2755	44.4	129	243	33	419828
ABaraapaap:107	ABaraapaap	107	2783	-22216	-23	-34	2783	41.9	163	260	33	413181
ABaraapap:78	ABaraapap	78	2770	-22229	-103	-109	2770	53.2	209	252	38	280422
ABaraapapa:106	ABaraapapa	106	2808	-22191	-18	-23	2808	42.5	189	282	34	367408
ABaraapapp:106	ABaraapapp	106	2772	-22227	-44	-55	2772	44.1	232	271	33	375319
ABaraapp:54	ABaraapp	54	2492	-22507	-100	-103	2492	60.3	276	290	45	304942
ABaraappa:77	ABaraappa	77	2806	-22193	-59	-62	2806	54.2	236	227	37	270264
ABaraappaa:106	ABaraappaa	106	2745	-22255	-65	-73	2745	41.8	170	217	32	369605
ABaraappap:106	ABaraappap	106	2677	-22322	-148	-154	2677	44.8	207	229	32	302612
ABaraappp:77	ABaraappp	77	2762	-22237	-69	-73	2762	55.8	296	243	39	255994
ABaraapppa:105	ABaraapppa	105	2754	-22245	-36	-41	2754	43.6	246	225	36	381938
ABaraapppp:105	ABaraapppp	105	2752	-22247	-46	-46	2752	39.6	289	205	32	336926
ABarap:21	ABarap	21	1920	-23079	-90	-92	1920	56.4	312	196	58	724220
ABarapa:36	ABarapa	36	2166	-22833	-91	-91	2166	57.6	277	186	50	501323
ABarapaa:55	ABarapaa	55	2545	-22454	-43	-46	2545	58.4	249	179	42	282633
ABarapaaa:79	ABarapaaa	79	2773	-22226	-57	-58	2773	52.5	181	159	37	349597
ABarapaaaa:112	ABarapaaaa	112	2692	-22307	-69	-68	2692	56.5	163	181	32	326866
ABarapaaap:112	ABarapaaap	112	2682	-22317	-80	-87	2682	60.5	198	187	30	278260
ABarapaap:79	ABarapaap	79	2793	-22206	-61	-69	2793	56.2	210	182	37	289128
ABarapaapa:107	ABarapaapa	107	2764	-22235	-16	-23	2764	57.6	156	212	31	278511
ABarapaapp:107	ABarapaapp	107	2741	-22258	-54	-58	2741	52.4	204	207	33	303625
ABarapap:55	ABarapap	55	2510	-22489	-58	-63	2510	57.0	298	214	43	277956
ABarapapa:76	ABarapapa	76	2781	-22218	-33	-37	2781	52.6	242	150	38	306402
ABarapapaa:105	ABarapapaa	105	2730	-22269	-59	-74	2730	53.6	211	168	33	305630
ABarapapap:105	ABarapapap	105	2711	-22289	-38	-46	2711	58.2	243	173	34	296745
ABarapapp:76	ABarapapp	76	2761	-22238	-75	-80	2761	53.8	288	164	40	291765
ABarapappa:101	ABarapappa	101	2752	-22247	-34	-41	2752	52.3	234	229	32	280035
ABarapappp:101	ABarapappp	101	2757	-22242	-23	-31	2757	55.8	270	214	37	309780
ABarapp:36	ABarapp	36	2185	-22814	-51	-54	2185	58.3	350	230	49	463371
ABarappa:55	ABarappa	55	2532	-22467	-58	-64	2532	60.8	334	229	44	301054
ABarappaa:80	ABarappaa	80	2803	-22197	-55	-62	2803	61.3	226	199	38	288906
ABarappaaa:113	ABarappaaa	113	2740	-22259	-33	-55	2740	61.1	173	239	32	279115
ABarappaap:113	ABarappaap	113	2719	-22280	-59	-60	2719	63.1	209	241	32	270851
ABarappap:80	ABarappap	80	2815	-22184	-42	-46	2815	61.4	283	206	39	267587
ABarappapa:109	ABarappapa	109	2719	-22280	-32	-32	2719	57.5	235	248	30	249925
ABarappapp:109	ABarappapp	109	2700	-22299	-64	-66	2700	62.1	277	252	34	261048
ABarappp:55	ABarappp	55	2520	-22479	-26	-31	2520	55.8	381	216	44	302240
ABarapppa:78	ABarapppa	78	2684	-21422	-55	-60	2684	57.5	320	168	40	308706
ABarapppaa:106	ABarapppaa	106	2732	-22267	-13	-14	2732	62.2	232	209	31	203491
ABarapppap:106	ABarapppap	106	2699	-22300	-66	-66	2699	60.9	277	191	34	255201
ABarapppp:78	ABarapppp	78	2774	-22225	-57	-64	2774	53.8	346	185	39	292273
ABarappppa:105	ABarappppa	105	2747	-22252	-22	-25	2747	52.6	263	161	32	254708
ABarappppp:105	ABarappppp	105	2718	-22281	-80	-80	2718	50.5	296	191	34	266558
ABarp:10	ABarp	10	1868	-23131	-64	-64	1868	27.5	298	161	68	1059600
ABarpa:21	ABarpa	21	1940	-23060	-63	-63	1940	37.3	248	141	60	1010408
ABarpaa:37	ABarpaa	37	2178	-22821	-108	-108	2178	43.3	181	146	52	790999
ABarpaaa:55	ABarpaaa	55	2546	-22453	-48	-47	2546	37.2	151	153	43	490885
ABarpaaaa:84	ABarpaaaa	84	2726	-22273	-42	-48	2726	16.2	137	257	39	440133
ABarpaaaaa:117	ABarpaaaaa	117	2755	-22244	-37	-39	2755	15.7	120	227	34	370930
ABarpaaaap:117	ABarpaaaap	117	2749	-22250	-39	-39	2749	14.2	145	265	33	329078
ABarpaaap:84	ABarpaaap	84	2679	-22320	-86	-92	2679	12.6	174	265	38	370389
ABarpaaapa:119	ABarpaaapa	119	2807	-22192	-13	-18	2807	15.0	177	230	32	291564
ABarpaaapp:119	ABarpaaapp	119	2758	-22241	-55	-50	2758	9.5	196	250	30	251726
ABarpaap:55	ABarpaap	55	2514	-22485	-67	-67	2514	33.8	219	144	50	546386
ABarpaapa:77	ABarpaapa	77	2756	-22243	-121	-112	2756	15.0	212	236	40	261649
ABarpaapaa:105	ABarpaapaa	105	2673	-22326	-102	-103	2673	14.1	196	279	34	269976
ABarpaapap:105	ABarpaapap	105	2826	-22173	-82	-77	2826	12.5	250	284	35	229311
ABarpaapp:77	ABarpaapp	77	2782	-22217	-81	-59	2782	19.7	270	234	40	254132
ABarpaappa:105	ABarpaappa	105	2741	-22258	-69	-67	2741	19.5	277	257	34	206155
ABarpaappp:105	ABarpaappp	105	2717	-22282	-221	-170	2717	12.5	320	246	33	166489
ABarpap:37	ABarpap	37	2179	-22820	-67	-67	2179	42.1	257	204	51	652953
ABarpapa:55	ABarpapa	55	2559	-22440	-63	-63	2559	40.5	204	184	45	466560
ABarpapaa:85	ABarpapaa	85	2736	-22263	-23	-27	2736	15.7	172	211	39	392781
ABarpapaaa:118	ABarpapaaa	118	2767	-22232	-21	-28	2767	15.3	163	193	34	325961
ABarpapaap:118	ABarpapaap	118	2755	-22244	-23	-32	2755	15.5	206	178	32	282663
ABarpapap:85	ABarpapap	85	2740	-22259	-15	-14	2740	15.1	219	203	38	318097
ABarpapapa:118	ABarpapapa	118	2742	-22257	-100	-95	2742	18.3	210	211	30	240082
ABarpapapp:118	ABarpapapp	118	2749	-22251	-31	-29	2749	17.0	250	185	30	214687
ABarpapp:55	ABarpapp	55	2515	-22484	-68	-67	2515	33.6	284	179	46	424957
ABarpappa:81	ABarpappa	81	2749	-22250	-28	-28	2749	15.6	256	203	37	234522
ABarpappaa:110	ABarpappaa	110	2720	-22279	1	-4	2720	12.4	224	242	32	208960
ABarpappap:110	ABarpappap	110	2727	-22272	-5	-3	2727	14.2	260	232	34	192524
ABarpappp:81	ABarpappp	81	2805	-22194	-79	-53	2805	18.3	307	194	37	233050
ABarpapppa:113	ABarpapppa	113	2689	-22310	-44	-40	2689	13.3	281	200	32	169537
ABarpapppp:113	ABarpapppp	113	2783	-22216	-377	-224	2783	15.2	328	190	33	193803
ABarpp:21	ABarpp	21	1936	-23063	-44	-44	1936	27.5	342	166	63	1014435
ABarppa:37	ABarppa	37	2249	-22750	3	3	2249	29.0	266	132	54	791058
ABarppaa:54	ABarppaa	54	2607	-22392	39	38	2607	20.9	234	165	46	398603
ABarppaaa:82	ABarppaaa	82	5235	-19764	2061	2048	5235	19.3	251	289	38	305925
ABarppaaaa:115	ABarppaaaa	115	5375	-19624	2160	2138	5375	23.4	254	307	30	276043
ABarppaaap:115	ABarppaaap	115	4717	-20282	1332	1395	4717	15.2	283	311	33	244395
ABarppaap:82	ABarppaap	82	4219	-20780	1034	1048	4219	15.3	318	283	39	228051
ABarppaapa:111	ABarppaapa	111	4272	-20727	1079	1148	4272	14.6	313	304	34	217083
ABarppaapp:111	ABarppaapp	111	3894	-21105	725	757	3894	12.1	359	294	33	177102
ABarppap:54	ABarppap	54	2561	-22438	-24	-23	2561	23.7	292	181	47	373611
ABarppapa:82	ABarppapa	82	3903	-21096	788	791	3903	20.4	339	315	39	302090
ABarppapaa:115	ABarppapaa	115	6593	-18406	3066	3137	6593	17.3	363	342	32	240577
ABarppapap:115	ABarppapap	115	6366	-18633	2780	2843	6366	16.2	407	336	36	254196
ABarppapp:82	ABarppapp	82	3493	-21506	555	557	3493	18.9	405	321	41	330273
ABarppappa:117	ABarppappa	117	4186	-20813	1027	1107	4186	18.4	446	347	36	296830
ABarppappp:117	ABarppappp	117	4847	-20152	1783	1785	4847	24.7	517	364	37	377282
ABarppp:37	ABarppp	37	2243	-22756	-2	-2	2243	32.6	345	171	52	654376
ABarpppa:55	ABarpppa	55	2654	-22345	25	28	2654	30.0	330	173	44	347453
ABarpppaa:82	ABarpppaa	82	5645	-19354	2043	2094	5645	16.0	341	234	37	202996
ABarpppaaa:114	ABarpppaaa	114	5415	-19584	1961	1959	5415	12.1	352	218	30	151676
ABarpppaap:114	ABarpppaap	114	5322	-19677	1834	1879	5322	13.0	387	256	36	162738
ABarpppap:82	ABarpppap	82	5475	-19524	2031	2075	5475	15.5	390	243	39	209821
ABarpppapa:113	ABarpppapa	113	4781	-20218	1327	1366	4781	17.3	393	221	32	156548
ABarpppapp:113	ABarpppapp	113	4568	-20431	1193	1254	4568	13.7	435	240	33	161463
ABarpppp:55	ABarpppp	55	2602	-22397	-2	-2	2602	34.1	376	216	46	374014
ABarppppa:81	ABarppppa	81	4678	-20321	1340	1359	4678	22.4	371	209	38	244393
ABarppppaa:112	ABarppppaa	112	7404	-17595	3790	3786	7404	18.1	363	180	33	245254
ABarppppap:112	ABarppppap	112	7454	-17545	3841	3849	7454	15.7	413	176	38	264514
ABarppppp:81	ABarppppp	81	4479	-20520	1321	1322	4479	22.6	445	226	40	274899
ABarpppppa:112	ABarpppppa	112	6301	-18698	2903	2898	6301	20.2	472	176	36	263925
ABarpppppp:112	ABarpppppp	112	7004	-17995	3582	3543	7004	22.9	529	191	32	231401
ABp:1	ABp	1	1565	-23435	-64	-64	1565	24.0	384	212	70	510556
ABpl:2	ABpl	2	1683	-23316	-65	-64	1683	23.8	335	295	78	1172634
ABpla:10	ABpla	10	1870	-23129	-42	-42	1870	20.5	228	282	70	991885
ABplaa:21	ABplaa	21	1908	-23091	-73	-74	1908	19.8	173	248	63	1024729
ABplaaa:36	ABplaaa	36	2153	-22846	-67	-66	2153	20.7	172	195	52	742193
ABplaaaa:55	ABplaaaa	55	2498	-22501	-50	-50	2498	20.6	117	229	45	495781
ABplaaaaa:79	ABplaaaaa	79	2782	-22217	-35	-33	2782	21.0	156	331	38	370561
ABplaaaaaa:113	ABplaaaaaa	113	2809	-22190	56	52	2809	15.5	145	308	32	338463
ABplaaaaap:113	ABplaaaaap	113	2744	-22255	-41	-42	2744	18.4	184	327	34	352701
ABplaaaap:79	ABplaaaap	79	2777	-22222	-73	-76	2777	16.0	196	318	37	291402
ABplaaaapa:111	ABplaaaapa	111	2749	-22250	-55	-57	2749	17.7	214	313	31	271803
ABplaaaapp:111	ABplaaaapp	111	2685	-22314	-195	-195	2685	17.5	243	340	32	300202
ABplaaap:55	ABplaaap	55	2517	-22482	-38	-39	2517	19.9	183	204	45	392035
ABplaaapa:78	ABplaaapa	78	2790	-22209	-26	-26	2790	17.0	230	336	38	305491
ABplaaapaa:111	ABplaaapaa	111	2764	-22235	-24	-35	2764	21.6	233	366	30	318975
ABplaaapap:111	ABplaaapap	111	2776	-22224	-49	-68	2776	20.8	277	360	34	316338
ABplaaapp:78	ABplaaapp	78	2781	-22218	-77	-64	2781	15.7	283	323	38	255740
ABplaaappa:110	ABplaaappa	110	2680	-22320	-182	-181	2680	15.7	298	350	33	278391
ABplaaappp:110	ABplaaappp	110	2782	-22217	-307	-162	2782	17.8	335	354	33	250395
ABplaap:36	ABplaap	36	2143	-22856	-60	-60	2143	20.5	219	274	53	561817
ABplaapa:54	ABplaapa	54	2447	-22552	-74	-74	2447	16.6	160	276	46	395281
ABplaapaa:77	ABplaapaa	77	2792	-22207	-28	-27	2792	25.7	192	353	42	416155
ABplaapaaa:109	ABplaapaaa	109	2710	-22289	-64	-69	2710	23.0	148	345	34	402099
ABplaapaap:109	ABplaapaap	109	2737	-22262	-57	-56	2737	23.5	194	360	37	480186
ABplaapap:77	ABplaapap	77	2780	-22219	-55	-53	2780	26.1	249	368	41	380028
ABplaapapa:109	ABplaapapa	109	2747	-22252	-36	-50	2747	30.0	217	363	34	426084
ABplaapapp:109	ABplaapapp	109	2780	-22219	-12	-16	2780	28.5	252	386	34	367252
ABplaapp:54	ABplaapp	54	2483	-22516	-17	-17	2483	27.0	227	266	48	422656
ABplaappa:75	ABplaappa	75	2760	-22239	-75	-76	2760	28.0	260	320	39	331963
ABplaappaa:109	ABplaappaa	109	2780	-22219	-42	-39	2780	28.8	271	353	30	270733
ABplaappap:109	ABplaappap	109	2711	-22288	-113	-114	2711	30.2	296	380	33	281873
ABplaappp:75	ABplaappp	75	2840	-22159	-188	-105	2840	29.4	319	338	44	376041
ABplaapppa:104	ABplaapppa	104	2828	-22171	-73	-80	2828	33.4	328	389	36	333390
ABplaapppp:104	ABplaapppp	104	2818	-22181	-190	-178	2818	32.5	383	379	36	313924
ABplap:21	ABplap	21	1921	-23078	-19	-19	1921	20.5	293	263	61	689735
ABplapa:37	ABplapa	37	2170	-22829	-24	-23	2170	18.2	260	197	52	553491
ABplapaa:55	ABplapaa	55	2719	-22280	154	154	2719	12.8	235	249	46	334608
ABplapaaa:82	ABplapaaa	82	3507	-21492	544	548	3507	21.6	321	373	38	390408
ABplapaaaa:113	ABplapaaaa	113	3254	-21745	353	371	3254	25.5	332	385	33	380530
ABplapaaap:113	ABplapaaap	113	3230	-21769	216	244	3230	23.7	373	375	33	356992
ABplapaap:82	ABplapaap	82	3590	-21409	600	605	3590	20.5	374	375	39	408654
ABplapaapa:113	ABplapaapa	113	3135	-21865	199	212	3135	20.3	402	383	32	333917
ABplapaapp:113	ABplapaapp	113	2961	-22038	30	38	2961	24.4	457	379	34	321831
ABplapap:55	ABplapap	55	2665	-22334	119	118	2665	17.6	300	223	45	260083
ABplapapa:78	ABplapapa	78	3033	-21966	84	116	3033	22.8	402	353	38	329757
ABplapapaa:111	ABplapapaa	111	3405	-21594	367	382	3405	28.8	431	389	34	362468
ABplapapap:111	ABplapapap	111	2909	-22090	-1	15	2909	30.1	497	394	35	375060
ABplapapp:78	ABplapapp	78	3080	-21919	203	209	3080	24.8	443	354	41	377260
ABplapappa:107	ABplapappa	107	2988	-22011	124	125	2988	33.5	519	392	35	360375
ABplapappp:107	ABplapappp	107	2909	-22090	87	91	2909	38.0	550	386	35	353404
ABplapp:37	ABplapp	37	2143	-22856	-21	-21	2143	22.7	321	264	50	459344
ABplappa:54	ABplappa	54	2668	-22331	98	99	2668	17.5	288	289	45	288219
ABplappaa:80	ABplappaa	80	8172	-16827	4548	4625	8172	35.9	346	397	41	444210
ABplappaaa:112	ABplappaaa	112	5790	-19209	2352	2323	5790	43.9	356	405	31	249373
ABplappaap:112	ABplappaap	112	6124	-18875	2745	2731	6124	46.5	398	397	34	298637
ABplappap:80	ABplappap	80	7273	-17726	3738	3772	7273	33.0	400	393	41	415822
ABplappapa:112	ABplappapa	112	5746	-19253	2285	2419	5746	38.6	423	405	35	377488
ABplappapp:112	ABplappapp	112	5556	-19443	2255	2329	5556	37.4	463	401	34	332072
ABplappp:54	ABplappp	54	2577	-22422	55	55	2577	23.2	355	291	45	289281
ABplapppa:78	ABplapppa	78	2932	-22067	-270	-62	2932	35.3	436	384	38	348991
ABplapppaa:111	ABplapppaa	111	2937	-22062	-25	-14	2937	48.3	446	403	32	236310
ABplapppap:111	ABplapppap	111	2847	-22153	48	49	2847	51.3	488	387	34	224435
ABplapppp:78	ABplapppp	78	2897	-22102	52	52	2897	37.4	480	381	39	351944
ABplappppa:112	ABplappppa	112	2783	-22216	-116	-108	2783	43.7	496	396	33	281432
ABplappppp:112	ABplappppp	112	2788	-22211	-40	-38	2788	45.4	531	381	33	260967
ABplp:10	ABplp	10	1857	-23142	-73	-74	1857	28.8	336	361	67	1091587
ABplpa:21	ABplpa	21	1939	-23060	-57	-57	1939	30.8	304	368	58	902894
ABplpaa:36	ABplpaa	36	2157	-22842	-51	-50	2157	19.0	278	335	51	565964
ABplpaaa:55	ABplpaaa	55	2482	-22517	-66	-68	2482	19.3	213	339	45	394226
ABplpaaaa:79	ABplpaaaa	79	2802	-22197	-55	-58	2802	44.7	223	374	37	325221
ABplpaaaaa:109	ABplpaaaaa	109	2753	-22246	-4	-7	2753	50.2	210	358	31	280700
ABplpaaaap:109	ABplpaaaap	109	2717	-22283	-85	-100	2717	48.5	237	373	32	296187
ABplpaaap:79	ABplpaaap	79	2802	-22197	-49	-53	2802	44.9	267	392	35	300888
ABplpaaapa:110	ABplpaaapa	110	2738	-22262	-56	-60	2738	49.3	259	392	30	267553
ABplpaaapp:110	ABplpaaapp	110	2777	-22222	-30	-45	2777	46.8	295	393	33	332645
ABplpaap:55	ABplpaap	55	2518	-22481	-62	-62	2518	29.6	276	316	44	352445
ABplpaapa:79	ABplpaapa	79	2828	-22171	-57	-61	2828	41.3	285	365	35	319489
ABplpaapaa:111	ABplpaapaa	111	2784	-22215	-33	-49	2784	42.8	248	367	33	351572
ABplpaapap:111	ABplpaapap	111	2756	-22243	-60	-67	2756	39.8	283	382	32	329090
ABplpaapp:79	ABplpaapp	79	2922	-22077	-231	-143	2922	43.3	337	373	37	324158
ABplpaappa:109	ABplpaappa	109	2765	-22234	-222	-162	2765	42.7	321	384	32	301564
ABplpaappp:109	ABplpaappp	109	2771	-22228	-319	-246	2771	45.5	362	370	30	236639
ABplpap:36	ABplpap	36	2152	-22847	-84	-84	2152	28.1	343	366	51	666613
ABplpapa:54	ABplpapa	54	2521	-22478	-59	-59	2521	30.2	272	379	44	417582
ABplpapaa:77	ABplpapaa	77	2808	-22191	-53	-55	2808	53.3	252	349	37	246038
ABplpapaaa:109	ABplpapaaa	109	2700	-22299	-66	-78	2700	56.8	253	351	30	192087
ABplpapaap:109	ABplpapaap	109	2774	-22225	-12	-22	2774	56.2	286	364	30	181872
ABplpapap:77	ABplpapap	77	2836	-22163	-36	-44	2836	53.8	297	349	37	247952
ABplpapapa:109	ABplpapapa	109	2731	-22268	-55	-59	2731	58.9	287	330	30	170537
ABplpapapp:109	ABplpapapp	109	2747	-22252	-55	-60	2747	56.0	318	340	30	182144
ABplpapp:54	ABplpapp	54	2496	-22503	-60	-63	2496	34.0	337	380	46	435206
ABplpappa:76	ABplpappa	76	2805	-22194	-41	-45	2805	58.2	338	331	39	228693
ABplpappaa:106	ABplpappaa	106	2733	-22266	-63	-74	2733	61.7	289	291	36	193918
ABplpappap:106	ABplpappap	106	2712	-22287	-47	-65	2712	61.2	337	271	28	173172
ABplpappp:76	ABplpappp	76	2808	-22191	-62	-64	2808	59.3	405	328	38	219637
ABplpapppa:108	ABplpapppa	108	2791	-22209	-9	-14	2791	62.9	367	282	32	165654
ABplpapppp:108	ABplpapppp	108	2753	-22246	-43	-47	2753	63.2	424	291	33	169561
ABplpp:21	ABplpp	21	1942	-23057	-36	-36	1942	24.0	383	348	58	707352
ABplppa:36	ABplppa	36	2130	-22869	-43	-43	2130	15.1	371	307	50	421488
ABplppaa:54	ABplppaa	54	2502	-22497	-15	-15	2502	17.3	285	342	44	303595
ABplppaaa:77	ABplppaaa	77	2808	-22191	-52	-60	2808	45.8	298	377	36	302740
ABplppaaaa:111	ABplppaaaa	111	2704	-22295	-105	-104	2704	49.9	273	338	34	317846
ABplppaaap:111	ABplppaaap	111	2719	-22280	-109	-120	2719	50.0	316	369	31	285640
ABplppaap:77	ABplppaap	77	2811	-22188	-61	-67	2811	48.6	348	386	37	302298
ABplppaapa:114	ABplppaapa	114	2722	-22277	-36	-38	2722	57.5	322	373	31	246533
ABplppaapp:114	ABplppaapp	114	2740	-22259	-41	-49	2740	58.7	364	367	33	273338
ABplppap:54	ABplppap	54	2486	-22513	-22	-23	2486	16.2	365	333	44	280161
ABplppapa:77	ABplppapa	77	2855	-22144	-58	-63	2855	45.7	388	386	38	329802
ABplppapaa:111	ABplppapaa	111	2730	-22269	-152	-161	2730	51.4	350	374	30	251436
ABplppapap:111	ABplppapap	111	2790	-22209	-126	-134	2790	53.4	386	366	32	225850
ABplppapp:77	ABplppapp	77	2826	-22173	-26	-23	2826	46.3	435	394	38	315031
ABplppappa:113	ABplppappa	113	2780	-22219	-120	-110	2780	54.5	424	385	33	231540
ABplppappp:113	ABplppappp	113	2774	-22225	-5	-8	2774	57.6	465	366	30	207291
ABplppp:36	ABplppp	36	2174	-22825	-27	-26	2174	19.6	439	355	51	544923
ABplpppa:53	ABplpppa	53	2496	-22503	-32	-34	2496	23.6	355	378	44	373738
ABplpppaa:78	ABplpppaa	78	2791	-22208	-51	-48	2791	54.6	334	360	35	238378
ABplpppaaa:111	ABplpppaaa	111	2671	-22328	-127	-129	2671	61.3	329	311	31	202896
ABplpppaap:111	ABplpppaap	111	2723	-22276	-79	-94	2723	54.3	352	326	33	252737
ABplpppap:78	ABplpppap	78	2824	-22175	-18	-27	2824	56.5	377	348	35	243508
ABplpppapa:116	ABplpppapa	116	2762	-22237	-20	-26	2762	61.5	359	324	32	218787
ABplpppapp:116	ABplpppapp	116	2796	-22203	-2	2	2796	61.8	396	310	28	191875
ABplpppp:53	ABplpppp	53	2455	-22544	-56	-55	2455	22.5	429	377	46	367713
ABplppppa:75	ABplppppa	75	2793	-22206	-71	-72	2793	53.1	414	375	37	242441
ABplppppaa:105	ABplppppaa	105	2735	-22264	-51	-44	2735	61.2	387	354	32	207334
ABplppppap:105	ABplppppap	105	2768	-22231	-51	-60	2768	58.9	418	344	32	186339
ABplppppp:75	ABplppppp	75	2788	-22212	-46	-46	2788	53.4	458	373	39	263438
ABplpppppa:110	ABplpppppa	110	2749	-22251	-35	-40	2749	61.4	453	319	35	230129
ABplpppppp:110	ABplpppppp	110	2738	-22261	-22	-20	2738	60.1	497	302	33	201436
ABpr:2	ABpr	2	1683	-23316	-104	-104	1683	48.5	436	177	74	1170475
ABpra:10	ABpra	10	1872	-23127	-82	-82	1872	44.7	424	153	65	1003404
ABpraa:21	ABpraa	21	1945	-23054	-66	-66	1945	45.5	370	136	59	850430
ABpraaa:36	ABpraaa	36	2189	-22810	-54	-54	2189	46.0	290	122	51	665351
ABpraaaa:56	ABpraaaa	56	2580	-22419	-40	-41	2580	47.6	254	133	43	386016
ABpraaaaa:82	ABpraaaaa	82	2776	-22223	-24	-24	2776	31.9	199	149	36	409321
ABpraaaaaa:116	ABpraaaaaa	116	2759	-22240	-2	-6	2759	35.2	178	141	32	396332
ABpraaaaap:116	ABpraaaaap	116	2757	-22243	11	6	2757	31.1	206	117	30	358745
ABpraaaap:82	ABpraaaap	82	2739	-22260	-75	-75	2739	34.5	237	122	38	425515
ABpraaaapa:112	ABpraaaapa	112	2706	-22293	-29	-36	2706	38.2	202	128	33	360909
ABpraaaapp:112	ABpraaaapp	112	2743	-22256	-3	-12	2743	34.0	238	110	33	400620
ABpraaap:56	ABpraaap	56	2547	-22452	-79	-78	2547	39.0	305	122	44	441658
ABpraaapa:80	ABpraaapa	80	2763	-22236	-37	-40	2763	27.0	224	146	38	400262
ABpraaapaa:113	ABpraaapaa	113	2771	-22228	-12	-10	2771	28.7	197	155	31	336131
ABpraaapap:113	ABpraaapap	113	2697	-22302	-62	-65	2697	25.3	236	136	33	370074
ABpraaapp:80	ABpraaapp	80	2814	-22185	-24	-25	2814	26.7	274	134	38	348721
ABpraaappa:108	ABpraaappa	108	2713	-22286	-59	-73	2713	31.2	260	125	33	354036
ABpraaappp:108	ABpraaappp	108	2762	-22237	-20	-23	2762	27.8	293	127	35	359454
ABpraap:36	ABpraap	36	2187	-22812	-65	-66	2187	52.4	371	155	50	537348
ABpraapa:54	ABpraapa	54	2524	-22475	-69	-70	2524	52.2	327	137	44	360231
ABpraapaa:78	ABpraapaa	78	2766	-22233	-42	-44	2766	27.1	273	128	39	392221
ABpraapaaa:109	ABpraapaaa	109	2708	-22291	-38	-42	2708	19.6	209	152	32	366885
ABpraapaap:109	ABpraapaap	109	2693	-22306	-64	-67	2693	17.1	258	150	36	400750
ABpraapap:78	ABpraapap	78	2780	-22219	-37	-39	2780	23.5	323	136	39	350128
ABpraapapa:109	ABpraapapa	109	2733	-22266	-29	-33	2733	23.7	279	164	33	360939
ABpraapapp:109	ABpraapapp	109	2743	-22256	-49	-50	2743	18.3	312	148	34	342369
ABpraapp:54	ABpraapp	54	2547	-22453	-40	-39	2547	43.2	378	154	46	396403
ABpraappa:76	ABpraappa	76	2761	-22238	-100	-91	2761	27.4	336	161	39	329328
ABpraappaa:108	ABpraappaa	108	2710	-22289	-57	-68	2710	26.0	322	115	30	288501
ABpraappap:108	ABpraappap	108	2762	-22237	-99	-95	2762	23.0	350	132	36	345439
ABpraappp:76	ABpraappp	76	2793	-22206	-95	-76	2793	27.6	400	151	41	341105
ABpraapppa:106	ABpraapppa	106	2786	-22213	-43	-42	2786	30.2	369	120	35	324831
ABpraapppp:106	ABpraapppp	106	2754	-22245	-156	-141	2754	33.8	419	121	35	316913
ABprap:21	ABprap	21	1907	-23092	-104	-104	1907	35.0	468	163	59	930941
ABprapa:36	ABprapa	36	2250	-22749	14	14	2250	36.0	394	122	50	685454
ABprapaa:56	ABprapaa	56	3417	-21582	724	724	3417	30.5	363	116	43	415832
ABprapaaa:81	ABprapaaa	81	3244	-21755	260	300	3244	15.8	358	159	39	369850
ABprapaaaa:114	ABprapaaaa	114	3078	-21921	-223	-12	3078	19.0	373	146	34	383098
ABprapaaap:114	ABprapaaap	114	3268	-21731	93	142	3268	22.5	416	144	35	416024
ABprapaap:81	ABprapaap	81	3227	-21772	281	285	3227	16.7	413	170	39	354123
ABprapaapa:113	ABprapaapa	113	3058	-21941	9	86	3058	23.5	445	136	33	406535
ABprapaapp:113	ABprapaapp	113	3209	-21790	242	257	3209	30.6	470	135	34	436527
ABprapap:56	ABprapap	56	3285	-21714	625	623	3285	30.3	425	138	46	454414
ABprapapa:79	ABprapapa	79	3152	-21847	158	190	3152	18.8	458	171	40	361769
ABprapapaa:112	ABprapapaa	112	3087	-21912	5	80	3087	27.3	511	157	34	369697
ABprapapap:112	ABprapapap	112	3132	-21867	179	178	3132	31.7	547	173	33	357243
ABprapapp:79	ABprapapp	79	3222	-21777	345	344	3222	21.6	515	186	40	381444
ABprapappa:109	ABprapappa	109	3073	-21926	239	257	3073	37.1	562	176	34	337278
ABprapappp:109	ABprapappp	109	3008	-21991	206	221	3008	45.7	564	183	33	295493
ABprapp:36	ABprapp	36	2240	-22759	-34	-34	2240	42.4	475	149	52	716718
ABprappa:55	ABprappa	55	2654	-22345	-5	1	2654	40.7	460	133	46	473015
ABprappaa:80	ABprappaa	80	3918	-21081	908	911	3918	29.5	455	138	40	435490
ABprappaaa:113	ABprappaaa	113	4110	-20889	1105	1119	4110	40.0	454	118	33	370583
ABprappaap:113	ABprappaap	113	4033	-20967	954	1004	4033	43.8	492	129	33	363786
ABprappap:80	ABprappap	80	3958	-21041	955	957	3958	33.6	506	149	41	470130
ABprappapa:113	ABprappapa	113	3767	-21232	726	756	3767	36.7	508	142	34	408250
ABprappapp:113	ABprappapp	113	3576	-21423	583	601	3576	43.0	535	157	32	340335
ABprappp:55	ABprappp	55	2557	-22442	-60	-45	2557	38.0	516	183	45	459772
ABprapppa:79	ABprapppa	79	2829	-22170	-90	-63	2829	39.8	528	164	39	370350
ABprapppaa:113	ABprapppaa	113	2857	-22142	37	37	2857	52.6	479	144	29	200030
ABprapppap:113	ABprapppap	113	2775	-22224	-35	-41	2775	52.6	514	171	32	228399
ABprapppp:79	ABprapppp	79	2782	-22217	-54	-56	2782	42.4	565	189	37	363452
ABprappppa:117	ABprappppa	117	2851	-22148	32	43	2851	55.1	535	186	30	230910
ABprappppp:117	ABprappppp	117	2758	-22241	-48	-46	2758	54.2	572	216	32	255298
ABprp:10	ABprp	10	1866	-23133	-113	-114	1866	53.2	486	243	63	822483
ABprpa:21	ABprpa	21	1906	-23093	-109	-110	1906	57.4	445	205	55	624465
ABprpaa:37	ABprpaa	37	2180	-22819	-85	-85	2180	57.0	433	167	48	468990
ABprpaaa:56	ABprpaaa	56	2546	-22454	-60	-62	2546	56.3	369	144	43	303929
ABprpaaaa:80	ABprpaaaa	80	2823	-22176	-2	-4	2823	41.1	277	122	38	365114
ABprpaaaaa:110	ABprpaaaaa	110	2706	-22293	-55	-58	2706	44.2	229	137	30	281534
ABprpaaaap:110	ABprpaaaap	110	2763	-22236	-16	-21	2763	46.4	260	119	34	341218
ABprpaaap:80	ABprpaaap	80	2782	-22217	-63	-63	2782	43.3	323	116	37	368120
ABprpaaapa:112	ABprpaaapa	112	2787	-22213	4	6	2787	43.6	285	132	32	345888
ABprpaaapp:112	ABprpaaapp	112	2713	-22286	-71	-70	2713	43.7	303	110	32	325816
ABprpaap:56	ABprpaap	56	2576	-22424	-32	-34	2576	51.0	424	170	42	301310
ABprpaapa:79	ABprpaapa	79	2786	-22213	-37	-43	2786	35.2	328	127	37	386433
ABprpaapaa:112	ABprpaapaa	112	2748	-22251	-22	-26	2748	38.5	263	112	32	353581
ABprpaapap:112	ABprpaapap	112	2790	-22209	-12	-16	2790	35.5	306	106	32	347910
ABprpaapp:79	ABprpaapp	79	2799	-22200	-55	-61	2799	35.8	387	131	38	390480
ABprpaappa:110	ABprpaappa	110	2724	-22275	-92	-107	2724	39.1	338	110	31	270238
ABprpaappp:110	ABprpaappp	110	2716	-22283	-129	-133	2716	41.6	376	112	32	291665
ABprpap:37	ABprpap	37	2218	-22781	-99	-89	2218	58.6	497	219	49	479414
ABprpapa:55	ABprpapa	55	2546	-22454	-54	-55	2546	59.3	459	180	44	301450
ABprpapaa:78	ABprpapaa	78	2789	-22210	-45	-50	2789	49.7	356	139	35	244619
ABprpapaaa:112	ABprpapaaa	112	2709	-22290	-51	-56	2709	49.8	288	154	30	217064
ABprpapaap:112	ABprpapaap	112	2712	-22287	-65	-71	2712	51.7	331	164	30	212557
ABprpapap:78	ABprpapap	78	2789	-22210	-82	-82	2789	53.3	399	139	38	275681
ABprpapapa:110	ABprpapapa	110	2699	-22300	-55	-64	2699	59.4	328	171	31	199788
ABprpapapp:110	ABprpapapp	110	2666	-22334	-120	-135	2666	60.2	369	169	32	208205
ABprpapp:55	ABprpapp	55	2540	-22459	-71	-70	2540	58.0	517	220	44	300920
ABprpappa:78	ABprpappa	78	2801	-22198	-45	-47	2801	58.7	380	168	40	249990
ABprpappaa:108	ABprpappaa	108	2713	-22286	-56	-58	2713	60.0	314	203	30	159582
ABprpappap:108	ABprpappap	108	2687	-22312	-81	-87	2687	61.9	348	222	33	197052
ABprpappp:78	ABprpappp	78	2835	-22164	-25	-26	2835	59.6	435	174	38	229476
ABprpapppa:109	ABprpapppa	109	2755	-22244	-28	-29	2755	62.7	383	215	33	186276
ABprpapppp:109	ABprpapppp	109	2767	-22232	-19	-18	2767	63.8	442	210	36	221313
ABprpp:21	ABprpp	21	1915	-23084	-123	-123	1915	51.2	533	212	56	767290
ABprppa:37	ABprppa	37	2270	-22729	-29	-26	2270	49.9	530	157	48	581130
ABprppaa:57	ABprppaa	57	2624	-22375	-16	-13	2624	51.1	457	129	42	334189
ABprppaaa:82	ABprppaaa	82	2780	-22219	-39	-43	2780	43.2	335	109	36	320639
ABprppaaaa:116	ABprppaaaa	116	2784	-22215	19	23	2784	55.7	271	142	30	222718
ABprppaaap:116	ABprppaaap	116	2743	-22256	-27	-29	2743	53.0	315	126	30	254879
ABprppaap:82	ABprppaap	82	2782	-22217	-35	-35	2782	44.2	386	113	36	348021
ABprppaapa:117	ABprppaapa	117	2793	-22206	23	28	2793	57.2	338	140	30	222225
ABprppaapp:117	ABprppaapp	117	2760	-22239	-3	-2	2760	56.0	380	138	32	248832
ABprppap:57	ABprppap	57	2618	-22381	-39	-41	2618	46.9	519	154	43	394037
ABprppapa:80	ABprppapa	80	2810	-22189	-61	-67	2810	39.3	419	124	37	354437
ABprppapaa:113	ABprppapaa	113	2726	-22273	-75	-87	2726	44.2	332	145	31	251221
ABprppapap:113	ABprppapap	113	2806	-22193	2	0	2806	48.8	361	122	30	262127
ABprppapp:80	ABprppapp	80	2849	-22150	-33	-36	2849	41.4	463	124	38	368415
ABprppappa:116	ABprppappa	116	2801	-22198	-68	-73	2801	48.7	389	124	31	257000
ABprppappp:116	ABprppappp	116	2897	-22102	-7	0	2897	46.0	424	116	30	242616
ABprppp:37	ABprppp	37	2258	-22741	-67	-62	2258	48.6	583	229	49	610309
ABprpppa:55	ABprpppa	55	2613	-22386	15	16	2613	51.3	560	181	42	324177
ABprpppaa:78	ABprpppaa	78	2816	-22183	-38	-44	2816	49.8	441	142	37	281054
ABprpppaaa:111	ABprpppaaa	111	2741	-22258	-16	-29	2741	54.3	356	192	31	205423
ABprpppaap:111	ABprpppaap	111	2735	-22264	-46	-50	2735	54.4	387	173	31	211810
ABprpppap:78	ABprpppap	78	2842	-22157	-8	-9	2842	47.1	494	148	37	305309
ABprpppapa:112	ABprpppapa	112	2744	-22255	-82	-97	2744	53.3	411	143	32	240746
ABprpppapp:112	ABprpppapp	112	2868	-22131	72	66	2868	54.0	446	137	32	232660
ABprpppp:55	ABprpppp	55	2582	-22417	-16	-16	2582	50.9	586	254	43	322542
ABprppppa:76	ABprppppa	76	2824	-22175	-41	-42	2824	56.4	484	165	37	220380
ABprppppaa:107	ABprppppaa	107	2787	-22212	16	11	2787	61.5	405	169	33	209275
ABprppppap:107	ABprppppap	107	2771	-22228	-37	-41	2771	58.5	429	182	34	208962
ABprppppp:76	ABprppppp	76	2778	-22221	-67	-68	2778	54.5	533	187	39	259203
ABprpppppa:111	ABprpppppa	111	2774	-22225	-20	-9	2774	59.7	466	175	34	220070
ABprpppppp:111	ABprpppppp	111	2751	-22248	-25	-21	2751	61.8	499	216	40	278663
EMS:1	EMS	1	1632	-23367	-60	-60	1632	47.5	391	352	70	821299
MS:3	MS	3	1750	-23249	-103	-104	1750	54.2	319	314	70	875475
MSa:14	MSa	14	1890	-23109	-99	-98	1890	48.6	251	320	61	783151
MSaa:27	MSaa	27	1995	-23004	-127	-127	1995	52.1	208	331	56	717622
MSaaa:42	MSaaa	42	2300	-22699	-113	-114	2300	54.7	192	315	49	482331
MSaaaa:61	MSaaaa	61	2582	-22417	-82	-84	2582	50.9	155	293	42	261190
MSaaaaa:82	MSaaaaa	82	2786	-22213	-100	-105	2786	41.9	146	246	38	262938
MSaaaaaa:108	MSaaaaaa	108	2736	-22263	-36	-43	2736	37.5	109	270	30	225281
MSaaaaap:108	MSaaaaap	108	2740	-22259	-80	-81	2740	31.3	144	273	36	303986
MSaaaap:82	MSaaaap	82	2769	-22230	-79	-85	2769	35.3	180	280	38	271693
MSaaaapa:110	MSaaaapa	110	2687	-22313	-52	-54	2687	23.5	169	270	31	212581
MSaaaapp:110	MSaaaapp	110	2758	-22241	-155	-93	2758	25.2	224	285	32	202085
MSaaap:61	MSaaap	61	2567	-22432	-122	-127	2567	52.4	229	309	42	253755
MSaaapa:84	MSaaapa	84	2824	-22175	-69	-73	2824	40.4	216	260	40	248185
MSaaapaa:109	MSaaapaa	109	2804	-22195	-32	-35	2804	32.8	186	278	34	214132
MSaaapap:109	MSaaapap	109	2736	-22263	-121	-130	2736	33.0	241	284	34	220596
MSaaapp:84	MSaaapp	84	2746	-22253	-63	-69	2746	38.5	273	259	35	242671
MSaaappa:124	MSaaappa	124	2931	-22069	-31	-39	2931	37.1	247	258	30	220364
MSaaappp:124	MSaaappp	124	2927	-22073	-42	-54	2927	30.4	277	254	30	195795
MSaap:42	MSaap	42	2295	-22704	-98	-99	2295	53.6	287	347	49	490917
MSaapa:61	MSaapa	61	2622	-22377	-64	-68	2622	54.8	262	351	43	243564
MSaapaa:81	MSaapaa	81	2772	-22227	-115	-120	2772	51.8	260	280	38	175211
MSaapaaa:107	MSaapaaa	107	2776	-22223	-33	-35	2776	46.8	258	284	31	134864
MSaapaap:107	MSaapaap	107	2753	-22246	-93	-99	2753	40.1	300	282	34	174834
MSaapap:81	MSaapap	81	2822	-22177	-55	-64	2822	57.6	311	280	36	147029
MSaapapa:112	MSaapapa	112	2770	-22229	-2	-18	2770	48.3	281	259	29	141979
MSaapapp:112	MSaapapp	112	2712	-22287	-109	-112	2712	49.7	332	276	31	134209
MSaapp:61	MSaapp	61	2614	-22385	-83	-88	2614	56.1	340	342	42	252222
MSaappa:87	MSaappa	87	2764	-22235	-47	-52	2764	57.2	326	243	34	193900
MSaappp:87	MSaappp	87	2766	-22234	-88	-90	2766	57.0	378	271	39	203262
MSap:27	MSap	27	1989	-23010	-125	-125	1989	39.0	269	361	56	901871
MSapa:43	MSapa	43	2330	-22669	-90	-95	2330	39.5	273	368	51	651087
MSapaa:63	MSapaa	63	2641	-22358	-70	-72	2641	43.8	234	327	43	319868
MSapaaa:87	MSapaaa	87	2760	-22239	-95	-99	2760	42.3	175	305	36	242510
MSapaaaa:117	MSapaaaa	117	2757	-22242	-41	-41	2757	40.1	131	307	30	208368
MSapaaap:117	MSapaaap	117	2762	-22237	-69	-68	2762	43.0	168	315	30	188126
MSapaap:87	MSapaap	87	2809	-22190	-43	-49	2809	43.7	231	312	33	229725
MSapap:63	MSapap	63	2640	-22359	-75	-79	2640	44.6	305	328	42	277610
MSapapa:88	MSapapa	88	2798	-22201	-69	-71	2798	41.3	272	317	35	219122
MSapapaa:116	MSapapaa	116	2756	-22243	-79	-80	2756	41.0	247	324	30	185640
MSapapap:116	MSapapap	116	2796	-22203	-54	-62	2796	35.4	272	325	33	242182
MSapapp:88	MSapapp	88	2740	-22259	-129	-132	2740	36.2	320	329	36	279819
MSapappa:130	MSapappa	130	3084	-21916	-203	-164	3084	27.0	280	316	30	228444
MSapappp:130	MSapappp	130	3085	-21915	110	105	3085	28.0	326	320	30	192396
MSapp:43	MSapp	43	2315	-22684	-118	-118	2315	42.5	361	378	48	552989
MSappa:64	MSappa	64	2669	-22330	-69	-74	2669	48.1	353	332	41	262537
MSappaa:93	MSappaa	93	2766	-22233	-111	-114	2766	47.5	307	308	34	180283
MSappap:93	MSappap	93	2831	-22168	-44	-44	2831	49.6	354	314	34	175970
MSappp:64	MSappp	64	2666	-22333	-91	-92	2666	39.2	405	353	41	263426
MSapppa:94	MSapppa	94	2744	-22256	-141	-148	2744	40.9	342	344	35	226724
MSapppp:94	MSapppp	94	2796	-22203	-175	-168	2796	39.7	412	351	36	214240
MSp:14	MSp	14	1888	-23111	-92	-92	1888	53.1	366	290	60	720860
MSpa:27	MSpa	27	1980	-23019	-140	-140	1980	53.8	317	326	57	687963
MSpaa:42	MSpaa	42	2277	-22722	-99	-102	2277	54.8	327	291	47	406400
MSpaaa:61	MSpaaa	61	2581	-22418	-82	-82	2581	51.3	273	253	44	251970
MSpaaaa:82	MSpaaaa	82	2823	-22176	-70	-68	2823	40.6	190	204	37	254808
MSpaaaaa:108	MSpaaaaa	108	2730	-22269	-99	-114	2730	36.6	141	216	33	298287
MSpaaaap:108	MSpaaaap	108	2759	-22240	-69	-77	2759	30.8	180	219	37	350476
MSpaaap:82	MSpaaap	82	2776	-22223	-88	-93	2776	34.8	245	215	41	287406
MSpaaapa:110	MSpaaapa	110	2732	-22267	-82	-84	2732	25.6	205	240	31	243665
MSpaaapp:110	MSpaaapp	110	2728	-22271	-66	-70	2728	25.2	255	234	39	335489
MSpaap:61	MSpaap	61	2604	-22395	-66	-70	2604	53.2	356	293	41	237864
MSpaapa:85	MSpaapa	85	2777	-22222	-75	-79	2777	39.9	270	211	38	238921
MSpaapaa:113	MSpaapaa	113	2735	-22264	-67	-68	2735	35.0	217	224	32	218211
MSpaapap:113	MSpaapap	113	2699	-22301	-101	-105	2699	34.1	252	208	33	200507
MSpaapp:85	MSpaapp	85	2815	-22184	-52	-54	2815	39.0	324	212	30	246622
MSpap:42	MSpap	42	2301	-22698	-115	-115	2301	56.3	393	353	49	461258
MSpapa:61	MSpapa	61	2609	-22390	-67	-69	2609	59.8	381	332	44	241536
MSpapaa:82	MSpapaa	82	2802	-22197	-93	-97	2802	54.1	346	232	35	140388
MSpapaaa:108	MSpapaaa	108	2749	-22251	-55	-54	2749	44.4	290	234	31	149476
MSpapaap:108	MSpapaap	108	2781	-22218	-50	-57	2781	44.6	338	233	34	178253
MSpapap:82	MSpapap	82	2805	-22194	-57	-63	2805	55.2	394	244	35	157880
MSpapapa:114	MSpapapa	114	2783	-22216	-49	-51	2783	51.4	333	233	30	167173
MSpapapp:114	MSpapapp	114	2747	-22252	-74	-77	2747	49.4	377	236	33	164405
MSpapp:61	MSpapp	61	2656	-22343	-51	-51	2656	57.6	459	343	44	276161
MSpappa:87	MSpappa	87	2805	-22194	-11	-18	2805	59.3	407	237	36	197951
MSpappp:87	MSpappp	87	2816	-22183	-57	-58	2816	59.4	450	254	40	205932
MSpp:27	MSpp	27	1960	-23039	-141	-142	1960	58.5	407	296	55	613984
MSppa:43	MSppa	43	2309	-22690	-93	-94	2309	59.8	423	255	46	373856
MSppaa:64	MSppaa	64	2639	-22360	-57	-53	2639	54.6	356	234	39	212408
MSppaaa:87	MSppaaa	87	2791	-22208	-64	-69	2791	38.3	225	174	36	243050
MSppaaaa:116	MSppaaaa	116	2802	-22197	-43	-41	2802	40.5	167	179	30	201125
MSppaaap:116	MSppaaap	116	2785	-22215	-26	-27	2785	40.6	212	176	30	179099
MSppaap:87	MSppaap	87	2740	-22259	-46	-51	2740	42.4	268	170	33	222833
MSppaapa:127	MSppaapa	127	3203	-21796	248	237	3203	51.0	234	163	27	157967
MSppaapp:127	MSppaapp	127	3070	-21929	157	153	3070	45.0	267	174	27	172037
MSppap:64	MSppap	64	2674	-22325	-59	-63	2674	56.4	426	246	41	221270
MSppapa:86	MSppapa	86	2774	-22225	-72	-71	2774	40.2	305	171	34	195989
MSppapaa:115	MSppapaa	115	2750	-22249	-57	-54	2750	35.6	238	161	30	203219
MSppapap:115	MSppapap	115	2772	-22227	-51	-41	2772	38.8	279	163	30	191937
MSppapp:86	MSppapp	86	2775	-22224	-66	-71	2775	35.9	350	169	35	225161
MSppappa:121	MSppappa	121	2814	-22185	-134	-130	2814	31.9	278	177	30	225544
MSppappp:121	MSppappp	121	2895	-22104	-121	-126	2895	29.7	327	172	29	196291
MSppp:43	MSppp	43	2358	-22641	-54	-54	2358	60.3	481	316	48	425676
MSpppa:62	MSpppa	62	2637	-22362	-70	-73	2637	59.6	445	280	40	199395
MSpppaa:88	MSpppaa	88	2789	-22210	-52	-57	2789	47.3	347	188	33	161811
MSpppaaa:128	MSpppaaa	128	2944	-22056	-25	-22	2944	46.3	302	192	28	149233
MSpppaap:128	MSpppaap	128	2938	-22062	-85	-85	2938	47.3	346	207	28	151704
MSpppap:88	MSpppap	88	2780	-22219	-113	-92	2780	49.8	400	189	33	172747
MSpppp:62	MSpppp	62	2639	-22360	-98	-98	2639	52.8	498	237	41	245888
MSppppa:91	MSppppa	91	2787	-22212	-91	-94	2787	36.6	378	158	36	257904
MSppppaa:129	MSppppaa	129	2857	-22142	-205	-213	2857	41.5	311	156	28	149044
MSppppap:129	MSppppap	129	3026	-21973	-51	-63	3026	36.5	358	154	30	165817
MSppppp:91	MSppppp	91	2830	-22169	-74	-73	2830	38.9	423	170	36	220278
E:3	E	3	1778	-23222	-99	-99	1778	45.0	473	352	68	1133352
Ea:14	Ea	14	1923	-23076	-117	-119	1923	42.5	431	353	64	1157443
Eal:36	Eal	36	2295	-22704	-81	-83	2295	36.5	403	328	56	859763
Eala:68	Eala	68	2779	-22220	-76	-72	2779	34.7	321	277	50	618669
Ealaa:112	Ealaa	112	2779	-22220	-79	-84	2779	28.0	307	279	42	501671
Ealap:112	Ealap	112	2917	-22082	0	0	2917	26.1	394	290	40	378639
Ealp:68	Ealp	68	2751	-22248	-99	-92	2751	37.8	395	292	47	519830
Ealpa:115	Ealpa	115	2793	-22206	-75	-91	2793	40.4	338	287	40	474306
Ealpp:115	Ealpp	115	2765	-22234	-104	-108	2765	35.8	394	304	41	501570
Ear:36	Ear	36	2294	-22705	-109	-110	2294	46.3	434	274	55	794500
Eara:67	Eara	67	2764	-22235	-109	-112	2764	37.1	360	229	49	586731
Earaa:117	Earaa	117	2773	-22226	-87	-87	2773	25.0	303	214	40	482581
Earap:117	Earap	117	2863	-22136	-49	-50	2863	29.4	367	243	40	440001
Earp:67	Earp	67	2764	-22235	-103	-103	2764	42.3	433	239	47	497648
Earpa:117	Earpa	117	2804	-22195	-119	-128	2804	40.0	360	222	39	426532
Earpp:117	Earpp	117	2836	-22163	-80	-70	2836	34.9	426	232	41	478141
Ep:14	Ep	14	2005	-22994	-45	-45	2005	41.4	528	332	63	1242381
Epl:41	Epl	41	3305	-21694	756	757	3305	32.5	497	317	57	910664
Epla:71	Epla	71	3352	-21647	441	440	3352	33.7	452	297	48	504422
Eplaa:116	Eplaa	116	2987	-22012	90	85	2987	27.6	403	290	38	347787
Eplap:116	Eplap	116	3112	-21887	172	182	3112	26.4	480	301	40	382041
Eplp:71	Eplp	71	3464	-21535	546	555	3464	41.9	515	300	47	493009
Eplpa:120	Eplpa	120	3334	-21665	298	313	3334	35.4	490	287	39	429108
Eplpp:120	Eplpp	120	3255	-21744	230	221	3255	41.0	535	298	34	282732
Epr:41	Epr	41	3523	-21476	916	916	3523	41.4	515	246	57	961841
Epra:75	Epra	75	3293	-21706	314	329	3293	30.0	458	219	49	557386
Epraa:121	Epraa	121	3245	-21755	165	159	3245	26.2	406	218	39	383764
Eprap:121	Eprap	121	3323	-21676	248	264	3323	24.7	461	243	37	364974
Eprp:75	Eprp	75	3404	-21595	468	476	3404	36.2	520	245	48	549158
Eprpa:122	Eprpa	122	3380	-21619	351	347	3380	33.3	478	228	40	443195
Eprpp:122	Eprpp	122	3359	-21641	239	269	3359	39.5	520	251	38	353285
P2:1	P2	1	1600	-23399	-125	-125	1600	38.0	557	301	83	2716515
C:5	C	5	1818	-23181	-36	-36	1818	25.3	491	261	69	955204
Ca:17	Ca	17	1882	-23117	-53	-54	1882	24.3	410	254	62	742878
Caa:32	Caa	32	2091	-22908	-34	-34	2091	22.8	395	207	54	596989
Caaa:51	Caaa	51	2423	-22576	-46	-46	2423	17.3	367	204	49	340959
Caaaa:75	Caaaa	75	2801	-22198	7	7	2801	14.4	430	283	43	212081
Caaaaa:107	Caaaaa	107	3331	-21668	398	404	3331	13.5	459	297	38	143921
Caaaap:107	Caaaap	107	3440	-21559	579	584	3440	16.5	533	313	39	181920
Caaap:75	Caaap	75	2780	-22219	-22	-23	2780	18.6	503	311	44	304122
Caaapa:106	Caaapa	106	2966	-22033	127	134	2966	22.9	559	300	38	208754
Caaapp:106	Caaapp	106	2880	-22119	36	35	2880	31.6	602	299	38	272924
Caap:51	Caap	51	2451	-22548	-36	-35	2451	16.7	444	244	46	306352
Caapa:78	Caapa	78	2752	-22247	-62	-69	2752	36.0	544	354	37	352744
Caapp:78	Caapp	78	2749	-22250	-71	-71	2749	32.6	585	340	40	355795
Caappd:116	Caappd	116	2731	-22268	-109	-110	2731	45.2	597	363	38	272413
Caappv:116	Caappv	116	2753	-22246	-33	-28	2753	54.8	581	340	36	285683
Cap:32	Cap	32	2123	-22876	-35	-34	2123	22.5	467	266	54	659429
Capa:53	Capa	53	2461	-22538	-62	-64	2461	17.1	440	325	48	344156
Capaa:81	Capaa	81	2783	-22216	-46	-49	2783	46.8	501	371	39	280922
Capaaa:117	Capaaa	117	2766	-22233	-75	-71	2766	46.2	455	363	31	176559
Capaap:117	Capaap	117	2769	-22230	-58	-56	2769	50.2	498	340	32	163731
Capap:81	Capap	81	2792	-22207	-57	-66	2792	46.7	553	355	40	297855
Capapa:117	Capapa	117	2871	-22128	-16	-16	2871	38.7	486	348	37	253214
Capapp:117	Capapp	117	2750	-22249	-101	-94	2750	43.5	535	346	33	194478
Capp:53	Capp	53	2536	-22463	-48	-45	2536	20.3	514	317	49	443713
Cappa:83	Cappa	83	2762	-22237	-65	-62	2762	34.5	530	360	43	394576
Cappaa:117	Cappaa	117	2849	-22150	-115	-72	2849	31.0	515	342	37	290988
Cappap:117	Cappap	117	2752	-22247	-99	-93	2752	36.7	558	333	34	242253
Cappp:83	Cappp	83	2782	-22217	-70	-76	2782	43.1	584	337	41	362885
Capppa:120	Capppa	120	2844	-22155	-102	-108	2844	39.8	582	309	36	291492
Capppp:120	Capppp	120	2779	-22220	-114	-116	2779	50.3	566	315	35	255358
Cp:17	Cp	17	1907	-23092	-54	-55	1907	26.2	521	265	64	1018269
Cpa:32	Cpa	32	2117	-22882	-61	-61	2117	26.8	507	185	56	857555
Cpaa:51	Cpaa	51	2456	-22543	-51	-45	2456	24.1	460	176	50	485754
Cpaaa:74	Cpaaa	74	2807	-22192	-59	-41	2807	14.5	457	228	44	241730
Cpaaaa:110	Cpaaaa	110	3692	-21307	610	651	3692	13.0	469	228	36	147603
Cpaaap:110	Cpaaap	110	3714	-21285	801	823	3714	15.2	523	251	38	171675
Cpaap:74	Cpaap	74	2783	-22216	-25	-25	2783	19.3	535	247	44	303403
Cpaapa:106	Cpaapa	106	2919	-22080	-57	26	2919	21.3	548	224	37	213862
Cpaapp:106	Cpaapp	106	2776	-22223	-27	-26	2776	30.5	593	239	37	264723
Cpap:51	Cpap	51	2439	-22560	-76	-70	2439	24.9	547	219	47	501718
Cpapa:74	Cpapa	74	2762	-22237	-51	-50	2762	28.8	579	224	43	394106
Cpapaa:111	Cpapaa	111	2736	-22263	-39	-37	2736	40.5	624	253	34	235588
Cpapap:111	Cpapap	111	2757	-22242	-30	-30	2757	42.3	595	207	33	196651
Cpapp:74	Cpapp	74	2739	-22260	-53	-54	2739	30.0	605	294	41	377431
Cpappd:112	Cpappd	112	2666	-22333	-98	-94	2666	44.2	628	286	32	201616
Cpappv:112	Cpappv	112	2728	-22271	-71	-74	2728	49.2	614	325	33	194772
Cpp:32	Cpp	32	2119	-22880	-77	-77	2119	27.4	572	258	55	910815
Cppa:52	Cppa	52	2448	-22551	-98	-98	2448	37.1	604	237	49	597636
Cppaa:77	Cppaa	77	2777	-22222	-60	-66	2777	47.9	574	212	40	299113
Cppaaa:114	Cppaaa	114	2804	-22195	-34	-42	2804	55.3	494	216	32	152755
Cppaap:114	Cppaap	114	2769	-22230	-28	-28	2769	57.0	508	261	33	144811
Cppap:77	Cppap	77	2743	-22256	-92	-99	2743	46.1	593	256	39	283780
Cppapa:114	Cppapa	114	2731	-22268	-102	-105	2731	50.7	530	227	32	144462
Cppapp:114	Cppapp	114	2749	-22250	-116	-123	2749	50.3	544	269	33	155702
Cppp:52	Cppp	52	2473	-22526	-74	-74	2473	25.3	573	304	48	514629
Cpppa:80	Cpppa	80	2724	-22275	-74	-77	2724	37.1	595	264	43	424009
Cpppaa:119	Cpppaa	119	2845	-22154	-64	-70	2845	40.5	519	199	34	229668
Cpppap:119	Cpppap	119	2802	-22197	-102	-114	2802	44.7	567	239	34	235903
Cpppp:80	Cpppp	80	2762	-22237	-92	-96	2762	48.8	600	301	40	304567
Cppppa:113	Cppppa	113	2698	-22301	-112	-114	2698	49.1	594	267	34	204419
Cppppp:113	Cppppp	113	2750	-22249	-66	-71	2750	54.3	561	299	37	237910
P3:5	P3	5	1816	-23183	-84	-85	1816	41.3	597	304	63	1265043
D:21	D	21	1945	-23054	-117	-117	1945	41.4	611	277	56	1093319
Da:40	Da	40	2319	-22680	-124	-123	2319	49.3	570	347	49	685883
Daa:67	Daa	67	2729	-22270	-57	-57	2729	57.9	525	238	41	289881
Daaa:101	Daaa	101	3475	-21524	559	547	3475	47.9	429	175	34	210648
Daap:101	Daap	101	3005	-21994	166	157	3005	54.9	471	203	37	243249
Dap:67	Dap	67	2690	-22309	-85	-87	2690	52.2	559	298	44	345570
Dapa:94	Dapa	94	2790	-22209	-111	-104	2790	45.5	471	182	36	245614
Dapp:94	Dapp	94	2794	-22205	-98	-99	2794	47.1	502	221	36	227655
Dp:40	Dp	40	2306	-22693	-109	-108	2306	35.0	595	335	52	951220
Dpa:68	Dpa	68	2703	-22296	-95	-92	2703	47.0	573	330	43	385264
Dpaa:96	Dpaa	96	2832	-22167	-33	-35	2832	55.9	478	281	37	203554
Dpap:96	Dpap	96	2821	-22178	-45	-43	2821	50.0	503	304	39	248849
Dpp:68	Dpp	68	2718	-22281	-85	-85	2718	47.8	497	366	43	347471
Dppa:101	Dppa	101	3095	-21904	183	185	3095	46.7	412	351	36	244758
Dppp:101	Dppp	101	2785	-22214	-30	-31	2785	54.7	466	337	37	232228
P4:21	P4	21	2091	-22908	-125	-125	2091	46.9	541	366	53	983644
Z2:58	Z2	58	2723	-22276	-89	-91	2723	49.4	470	262	44	498846
Z3:58	Z3	58	2697	-22302	-90	-91	2697	47.9	430	317	43	491373
