# Supplementary material for: Quantitative Differences in Nuclear β-catenin and TCF Pattern Embryonic Cells in C. elegans
Source: PLoS Genet. 2015 Oct 21;11(10):e1005585. doi: 10.1371/journal.pgen.1005585 (PMC4619327; doi:10.1371/journal.pgen.1005585)
Supplement: S1 Data — For each cell analyzed, birth time is given in column 3 and the average nuclear reporter intensity over the lifetime of the cell (corrected for background) is given in column 7 (“blot”). For information on each embryo’s strain information and experimental conditions, refer to S2 Table. (ZIP) [file pgen.1005585.s005.zip › CAs/CA20130427_ceh-13_sys-1i_L4.csv]

cellTime	cell	time	none	global	local	blot	cross	z	x	y	size	gweight
ABa:1	ABa	1	1547	-23452	-105	-105	1547	39.8	212	248	82	1298342
ABal:6	ABal	6	1752	-23247	-108	-108	1752	34.3	202	269	69	1084691
ABala:16	ABala	16	1829	-23170	-132	-133	1829	39.3	174	213	64	1056024
ABalaa:26	ABalaa	26	1985	-23015	-91	-90	1985	46.6	157	222	55	778350
ABalaaa:42	ABalaaa	42	2273	-22726	-114	-114	2273	47.3	147	218	48	577622
ABalaaaa:63	ABalaaaa	63	2587	-22412	-72	-75	2587	51.2	160	227	42	335581
ABalaaaal:90	ABalaaaal	90	2701	-22298	-62	-67	2701	39.3	149	273	37	341718
ABalaaaala:122	ABalaaaala	122	2939	-22060	76	71	2939	46.5	146	297	30	232266
ABalaaaalp:122	ABalaaaalp	122	2905	-22095	-7	-11	2905	48.7	186	335	32	267077
ABalaaaar:90	ABalaaaar	90	2673	-22326	-71	-75	2673	44.6	130	214	35	337636
ABalaaaarl:123	ABalaaaarl	123	2900	-22099	22	21	2900	45.7	133	252	29	234274
ABalaaaarr:123	ABalaaaarr	123	2929	-22070	52	54	2929	47.3	152	202	30	242707
ABalaaap:63	ABalaaap	63	2577	-22422	-83	-89	2577	43.6	175	190	44	397518
ABalaaapa:87	ABalaaapa	87	2725	-22274	-47	-41	2725	37.8	141	213	38	401604
ABalaaapal:118	ABalaaapal	118	2761	-22238	-67	-84	2761	38.5	140	279	33	309288
ABalaaapar:118	ABalaaapar	118	2762	-22237	-72	-68	2762	38.1	126	232	30	281889
ABalaaapp:87	ABalaaapp	87	2744	-22255	-39	-44	2744	38.9	177	176	37	344417
ABalaaappl:117	ABalaaappl	117	2732	-22267	-48	-44	2732	35.4	131	204	32	316115
ABalaaappr:117	ABalaaappr	117	2787	-22212	-34	-43	2787	40.2	157	179	32	309249
ABalaap:42	ABalaap	42	2290	-22709	-65	-66	2290	54.1	196	276	48	449970
ABalaapa:62	ABalaapa	62	2598	-22401	-65	-72	2598	49.1	217	214	42	308480
ABalaapaa:89	ABalaapaa	89	2722	-22277	-50	-50	2722	49.3	178	170	35	254287
ABalaapaaa:123	ABalaapaaa	123	2848	-22151	-36	-37	2848	50.1	169	178	30	210329
ABalaapaap:123	ABalaapaap	123	2888	-22111	-3	-11	2888	56.0	221	172	30	185995
ABalaapap:89	ABalaapap	89	2681	-22318	-83	-83	2681	49.7	226	149	34	232894
ABalaapapa:122	ABalaapapa	122	2795	-22204	-97	-101	2795	52.0	195	157	29	211467
ABalaapapp:122	ABalaapapp	122	2870	-22129	-4	-15	2870	50.6	230	149	31	201565
ABalaapp:62	ABalaapp	62	2558	-22441	-61	-62	2558	48.2	280	218	43	276178
ABalaappa:86	ABalaappa	86	2719	-22280	-65	-69	2719	42.8	202	147	35	296759
ABalaappaa:121	ABalaappaa	121	2863	-22136	3	-6	2863	44.4	170	158	29	264097
ABalaappap:121	ABalaappap	121	2805	-22194	-69	-70	2805	44.4	201	159	32	255265
ABalaappp:86	ABalaappp	86	2673	-22326	-131	-137	2673	39.0	240	152	37	317460
ABalaapppa:118	ABalaapppa	118	2740	-22259	-89	-95	2740	36.7	179	159	32	299790
ABalaapppp:118	ABalaapppp	118	2788	-22211	-47	-47	2788	30.9	204	156	34	278356
ABalap:26	ABalap	26	1949	-23050	-123	-124	1949	34.7	215	180	57	869094
ABalapa:42	ABalapa	42	2293	-22706	-107	-108	2293	39.0	190	165	49	654616
ABalapaa:62	ABalapaa	62	2573	-22426	-95	-97	2573	34.2	159	207	45	443163
ABalapaaa:86	ABalapaaa	86	2700	-22299	-65	-69	2700	30.2	162	235	37	426894
ABalapaaaa:124	ABalapaaaa	124	2856	-22143	-86	-91	2856	32.5	133	266	32	358281
ABalapaaap:124	ABalapaaap	124	2869	-22130	-67	-59	2869	25.6	160	283	34	384684
ABalapaap:86	ABalapaap	86	2758	-22241	-38	-44	2758	29.8	188	270	38	358748
ABalapaapa:119	ABalapaapa	119	2793	-22206	-30	-38	2793	33.6	146	304	30	313606
ABalapaapp:119	ABalapaapp	119	2808	-22191	-38	-43	2808	29.8	176	322	33	326747
ABalapap:62	ABalapap	62	2554	-22445	-74	-82	2554	31.1	214	171	44	367219
ABalapapa:85	ABalapapa	85	2702	-22297	-57	-59	2702	23.8	201	222	38	355391
ABalapapaa:119	ABalapapaa	119	2826	-22173	15	12	2826	20.5	172	255	30	303382
ABalapapap:119	ABalapapap	119	2772	-22227	-54	-52	2772	19.6	196	293	34	281702
ABalapapp:85	ABalapapp	85	2710	-22289	-72	-72	2710	25.0	248	254	38	285341
ABalapappa:115	ABalapappa	115	2787	-22213	-10	-17	2787	27.6	221	309	34	306760
ABalapappp:115	ABalapappp	115	2773	-22226	10	10	2773	23.1	272	306	32	235143
ABalapp:42	ABalapp	42	2235	-22764	-90	-90	2235	41.2	248	232	50	515339
ABalappa:61	ABalappa	61	2578	-22421	-72	-76	2578	38.5	225	190	42	350115
ABalappaa:87	ABalappaa	87	2713	-22286	-33	-41	2713	31.1	175	187	35	352646
ABalappaaa:125	ABalappaaa	125	2879	-22120	-3	-12	2879	31.2	133	223	30	305761
ABalappaap:125	ABalappaap	125	2869	-22130	-76	-89	2869	26.6	155	233	33	304457
ABalappap:87	ABalappap	87	2708	-22291	-87	-93	2708	28.2	210	173	37	319683
ABalappapa:118	ABalappapa	118	2848	-22151	-15	-31	2848	33.0	162	185	31	290001
ABalappapp:118	ABalappapp	118	2767	-22232	-49	-52	2767	25.0	168	189	33	273498
ABalappp:61	ABalappp	61	2543	-22456	-62	-64	2543	35.0	284	199	46	311742
ABalapppa:83	ABalapppa	83	2728	-22271	-83	-86	2728	31.9	250	160	38	297928
ABalapppaa:115	ABalapppaa	115	2747	-22252	-44	-53	2747	26.3	187	214	30	223902
ABalapppap:115	ABalapppap	115	2721	-22278	-66	-69	2721	22.6	210	193	33	243669
ABalapppp:83	ABalapppp	83	2733	-22266	-72	-74	2733	33.3	318	165	38	227605
ABalappppa:111	ABalappppa	111	2736	-22263	-67	-68	2736	26.6	241	166	33	224280
ABalappppp:111	ABalappppp	111	2731	-22268	-77	-91	2731	29.0	294	163	33	224225
ABalp:16	ABalp	16	1815	-23184	-146	-146	1815	39.2	223	326	66	1022790
ABalpa:26	ABalpa	26	1953	-23046	-126	-125	1953	36.9	182	310	57	907330
ABalpaa:42	ABalpaa	42	2250	-22749	-94	-94	2250	33.6	160	263	52	721381
ABalpaaa:60	ABalpaaa	60	2598	-22401	-34	-34	2598	51.8	162	277	41	314222
ABalpaaaa:89	ABalpaaaa	89	2667	-22332	-84	-84	2667	56.2	164	257	36	259213
ABalpaaaaa:125	ABalpaaaaa	125	2892	-22107	-4	-2	2892	58.2	187	285	30	222213
ABalpaaaap:125	ABalpaaaap	125	2805	-22194	-107	-115	2805	61.4	225	278	27	163272
ABalpaaap:89	ABalpaaap	89	2716	-22283	-38	-44	2716	56.5	205	276	33	215054
ABalpaaapa:123	ABalpaaapa	123	2841	-22158	-49	-56	2841	52.6	235	290	30	227570
ABalpaaapp:123	ABalpaaapp	123	2845	-22154	-72	-81	2845	49.2	267	300	30	247881
ABalpaap:60	ABalpaap	60	2559	-22440	-76	-80	2559	37.1	168	283	47	441933
ABalpaapa:82	ABalpaapa	82	2731	-22268	-131	-132	2731	42.6	151	270	40	333428
ABalpaapaa:109	ABalpaapaa	109	2717	-22282	-81	-90	2717	51.0	152	258	33	268887
ABalpaapap:109	ABalpaapap	109	2759	-22240	-58	-62	2759	52.0	190	289	34	227225
ABalpaapp:82	ABalpaapp	82	2736	-22263	-88	-89	2736	45.6	192	306	37	310358
ABalpaappa:116	ABalpaappa	116	2717	-22282	-60	-63	2717	55.0	188	320	31	224976
ABalpaappp:116	ABalpaappp	116	2707	-22292	-129	-135	2707	50.6	225	327	30	226166
ABalpap:42	ABalpap	42	2258	-22741	-131	-131	2258	40.7	205	335	50	617948
ABalpapa:60	ABalpapa	60	2576	-22423	-72	-75	2576	47.7	182	320	43	329462
ABalpapaa:85	ABalpapaa	85	2716	-22283	-61	-66	2716	52.9	181	309	36	270113
ABalpapaaa:119	ABalpapaaa	119	2792	-22207	-25	-32	2792	60.4	227	313	31	238728
ABalpapaap:119	ABalpapaap	119	2892	-22107	34	29	2892	59.0	262	316	29	222010
ABalpapap:85	ABalpapap	85	2797	-22202	-16	-19	2797	56.5	235	328	38	251088
ABalpapapa:116	ABalpapapa	116	2713	-22286	-72	-80	2713	59.4	275	351	33	259922
ABalpapapp:116	ABalpapapp	116	2748	-22251	-40	-41	2748	62.1	305	330	31	209649
ABalpapp:60	ABalpapp	60	2503	-22496	-148	-149	2503	48.0	248	351	45	314762
ABalpappa:82	ABalpappa	82	2732	-22267	-90	-88	2732	59.1	228	297	37	202438
ABalpappaa:111	ABalpappaa	111	2747	-22252	-23	-30	2747	60.6	247	280	30	201169
ABalpappap:111	ABalpappap	111	2686	-22313	-107	-112	2686	62.0	291	283	32	196969
ABalpappp:82	ABalpappp	82	2749	-22250	-93	-94	2749	55.4	279	327	39	221470
ABalpapppa:110	ABalpapppa	110	2700	-22299	-72	-80	2700	55.0	275	285	32	242133
ABalpapppp:110	ABalpapppp	110	2720	-22279	-87	-92	2720	56.4	324	298	36	219218
ABalpp:26	ABalpp	26	1929	-23070	-95	-94	1929	26.9	264	334	59	737522
ABalppa:41	ABalppa	41	2237	-22763	-64	-64	2237	24.0	211	323	50	599579
ABalppaa:62	ABalppaa	62	2609	-22390	-77	-81	2609	32.6	173	332	42	419560
ABalppaaa:92	ABalppaaa	92	2684	-22315	-71	-70	2684	38.4	168	322	36	452543
ABalppaaaa:126	ABalppaaaa	126	2819	-22180	-85	-90	2819	40.8	137	307	30	343168
ABalppaaap:126	ABalppaaap	126	2843	-22156	-81	-85	2843	40.1	166	336	33	409645
ABalppaap:92	ABalppaap	92	2727	-22272	-40	-46	2727	38.9	196	346	36	465782
ABalppaapa:128	ABalppaapa	128	2922	-22077	-52	-64	2922	46.2	169	339	31	363808
ABalppaapp:128	ABalppaapp	128	2948	-22051	-61	-54	2948	42.6	208	355	33	381540
ABalppap:62	ABalppap	62	2576	-22423	-75	-77	2576	33.4	222	342	44	362347
ABalppapa:86	ABalppapa	86	2757	-22242	-61	-65	2757	47.3	208	346	37	324373
ABalppapaa:116	ABalppapaa	116	2847	-22152	59	57	2847	49.2	209	358	30	265383
ABalppapap:116	ABalppapap	116	2737	-22262	-37	-40	2737	55.0	239	359	31	248618
ABalppapp:86	ABalppapp	86	2763	-22236	-77	-79	2763	47.0	255	355	38	287667
ABalppappa:113	ABalppappa	113	2753	-22246	-10	-13	2753	52.7	259	369	32	261274
ABalppappp:113	ABalppappp	113	2744	-22255	-72	-79	2744	52.3	286	340	32	247463
ABalppp:41	ABalppp	41	2201	-22798	-116	-117	2201	33.8	288	362	50	577909
ABalpppa:59	ABalpppa	59	2554	-22445	-60	-60	2554	34.8	242	305	44	343643
ABalpppaa:84	ABalpppaa	84	2703	-22296	-73	-77	2703	30.2	200	308	37	404965
ABalpppaaa:118	ABalpppaaa	118	2728	-22271	-66	-60	2728	33.6	196	352	32	387640
ABalpppaap:118	ABalpppaap	118	2740	-22259	-57	-59	2740	27.2	211	349	32	406979
ABalpppap:84	ABalpppap	84	2753	-22247	-54	-62	2753	30.1	242	331	38	353356
ABalpppapa:114	ABalpppapa	114	2748	-22251	-36	-41	2748	35.3	233	368	33	364427
ABalpppapp:114	ABalpppapp	114	2730	-22269	-27	-31	2730	31.1	273	385	34	364847
ABalpppp:59	ABalpppp	59	2499	-22500	-85	-87	2499	36.2	311	328	45	294797
ABalppppa:82	ABalppppa	82	2692	-22307	-71	-73	2692	29.5	258	319	37	346142
ABalppppaa:117	ABalppppaa	117	2770	-22229	-25	-22	2770	27.2	240	355	33	406182
ABalppppap:117	ABalppppap	117	2760	-22239	-5	-13	2760	24.9	274	354	33	399727
ABalppppp:82	ABalppppp	82	2737	-22262	-90	-96	2737	30.8	308	337	40	292002
ABalpppppa:109	ABalpppppa	109	2714	-22285	-75	-81	2714	30.7	294	360	33	344042
ABalpppppp:109	ABalpppppp	109	2746	-22253	-63	-69	2746	30.7	337	374	38	439409
ABar:6	ABar	6	1748	-23251	-83	-84	1748	46.9	287	175	66	738541
ABara:16	ABara	16	1841	-23158	-103	-103	1841	56.0	284	204	64	687327
ABaraa:26	ABaraa	26	1961	-23039	-105	-105	1961	58.1	241	230	57	591683
ABaraaa:42	ABaraaa	42	2238	-22761	-116	-115	2238	56.3	221	199	48	429190
ABaraaaa:62	ABaraaaa	62	2623	-22376	-47	-53	2623	55.4	196	201	41	289693
ABaraaaaa:91	ABaraaaaa	91	2694	-22305	-65	-71	2694	51.5	149	214	36	317813
ABaraaaaaa:125	ABaraaaaaa	125	2916	-22083	17	19	2916	54.5	149	244	33	274713
ABaraaaaap:125	ABaraaaaap	125	2882	-22117	-39	-43	2882	54.1	183	207	30	228444
ABaraaaap:91	ABaraaaap	91	2753	-22246	-22	-31	2753	50.7	184	214	34	307250
ABaraaaapa:129	ABaraaaapa	129	3062	-21937	-5	-16	3062	45.8	164	232	31	292820
ABaraaaapp:129	ABaraaaapp	129	3076	-21924	-1	6	3076	39.2	190	251	30	294298
ABaraaap:62	ABaraaap	62	2604	-22395	-56	-63	2604	53.9	257	173	44	296600
ABaraaapa:85	ABaraaapa	85	2747	-22252	-72	-75	2747	57.2	217	202	38	230472
ABaraaapaa:112	ABaraaapaa	112	2739	-22260	-45	-54	2739	55.5	179	229	31	218878
ABaraaapap:112	ABaraaapap	112	2751	-22248	-80	-98	2751	54.7	220	229	32	179064
ABaraaapp:85	ABaraaapp	85	2694	-22305	-75	-76	2694	59.2	262	193	35	208984
ABaraaappa:120	ABaraaappa	120	2831	-22168	3	-5	2831	58.2	203	202	30	210173
ABaraaappp:120	ABaraaappp	120	2791	-22208	-30	-33	2791	59.5	243	194	30	183576
ABaraap:42	ABaraap	42	2258	-22741	-78	-79	2258	59.6	285	262	49	389437
ABaraapa:61	ABaraapa	61	2575	-22424	-68	-71	2575	60.1	243	229	42	227608
ABaraapaa:85	ABaraapaa	85	2785	-22214	-40	-43	2785	51.7	193	247	35	250225
ABaraapaaa:115	ABaraapaaa	115	2774	-22225	-77	-90	2774	47.5	174	266	31	306019
ABaraapaap:115	ABaraapaap	115	2758	-22241	-78	-91	2758	42.7	210	262	33	341575
ABaraapap:85	ABaraapap	85	2747	-22252	-77	-81	2747	52.7	242	267	36	236971
ABaraapapa:114	ABaraapapa	114	2746	-22253	-54	-61	2746	44.4	232	283	31	287046
ABaraapapp:114	ABaraapapp	114	2766	-22234	-63	-76	2766	44.1	276	295	31	304099
ABaraapp:61	ABaraapp	61	2549	-22450	-84	-87	2549	61.0	298	276	44	223614
ABaraappa:83	ABaraappa	83	2769	-22230	-53	-56	2769	56.5	263	267	37	210378
ABaraappaa:112	ABaraappaa	112	2756	-22243	-51	-51	2756	46.2	211	222	31	282393
ABaraappap:112	ABaraappap	112	2739	-22260	-38	-46	2739	42.1	252	238	34	317301
ABaraappp:83	ABaraappp	83	2751	-22248	-63	-67	2751	56.7	313	270	37	208818
ABaraapppa:112	ABaraapppa	112	2731	-22268	-73	-80	2731	49.2	272	229	34	278970
ABaraapppp:112	ABaraapppp	112	2736	-22263	-42	-45	2736	46.7	314	228	31	241392
ABarap:26	ABarap	26	1975	-23024	-70	-70	1975	57.9	329	190	56	533446
ABarapa:42	ABarapa	42	2269	-22730	-79	-80	2269	57.7	299	166	49	417991
ABarapaa:61	ABarapaa	61	2573	-22426	-91	-97	2573	60.5	280	187	41	221652
ABarapaaa:87	ABarapaaa	87	2696	-22303	-51	-57	2696	63.1	240	228	35	245549
ABarapaaaa:124	ABarapaaaa	124	2876	-22123	4	-4	2876	60.9	234	244	32	322808
ABarapaaap:124	ABarapaaap	124	2872	-22127	-40	-43	2872	65.9	262	268	30	206849
ABarapaap:87	ABarapaap	87	2727	-22272	-75	-85	2727	62.3	280	243	35	198719
ABarapaapa:117	ABarapaapa	117	2777	-22222	-41	-60	2777	56.8	245	240	30	271353
ABarapaapp:117	ABarapaapp	117	2782	-22217	-29	-40	2782	57.2	282	239	30	221668
ABarapap:61	ABarapap	61	2549	-22450	-95	-98	2549	61.4	336	212	44	209847
ABarapapa:84	ABarapapa	84	2733	-22266	-73	-81	2733	63.7	313	247	35	176023
ABarapapaa:115	ABarapapaa	115	2759	-22240	-18	-16	2759	63.9	285	244	30	196674
ABarapapap:115	ABarapapap	115	2718	-22281	-99	-111	2718	64.6	330	258	34	231927
ABarapapp:84	ABarapapp	84	2790	-22209	-40	-44	2790	63.5	369	271	40	200554
ABarapappa:111	ABarapappa	111	2740	-22259	-27	-38	2740	58.8	316	236	31	205916
ABarapappp:111	ABarapappp	111	2705	-22294	-68	-78	2705	63.6	370	253	37	248341
ABarapp:42	ABarapp	42	2242	-22757	-83	-83	2242	60.7	370	218	48	354477
ABarappa:61	ABarappa	61	2548	-22451	-89	-88	2548	62.1	376	208	42	198240
ABarappaa:85	ABarappaa	85	2709	-22290	-67	-72	2709	63.7	301	195	35	191128
ABarappaaa:120	ABarappaaa	120	2750	-22249	-58	-62	2750	63.5	260	216	30	231587
ABarappaap:120	ABarappaap	120	2866	-22133	23	8	2866	63.9	303	214	29	200762
ABarappap:85	ABarappap	85	2698	-22301	-91	-92	2698	63.4	360	209	36	183553
ABarappapa:116	ABarappapa	116	2723	-22276	-50	-59	2723	63.3	324	196	31	222497
ABarappapp:116	ABarappapp	116	2771	-22228	-7	-18	2771	64.1	360	190	32	220884
ABarappp:61	ABarappp	61	2560	-22439	-88	-87	2560	61.4	438	227	42	208035
ABarapppa:87	ABarapppa	87	2739	-22260	-53	-60	2739	59.7	353	178	36	216134
ABarapppaa:118	ABarapppaa	118	2759	-22240	-43	-56	2759	58.8	262	174	30	199831
ABarapppap:118	ABarapppap	118	2777	-22222	-40	-51	2777	61.0	296	175	32	216651
ABarapppp:87	ABarapppp	87	2746	-22253	-40	-42	2746	60.0	395	212	37	196115
ABarappppa:116	ABarappppa	116	2717	-22282	-103	-108	2717	54.3	295	201	30	192086
ABarappppp:116	ABarappppp	116	2719	-22280	-77	-83	2719	55.3	333	185	34	228337
ABarp:16	ABarp	16	1804	-23195	-100	-100	1804	33.6	354	151	66	874892
ABarpa:26	ABarpa	26	1955	-23044	-90	-90	1955	39.4	312	139	59	842808
ABarpaa:42	ABarpaa	42	2269	-22730	-104	-104	2269	40.0	270	139	50	613079
ABarpaaa:60	ABarpaaa	60	2560	-22439	-74	-75	2560	33.7	244	143	42	354587
ABarpaaaa:90	ABarpaaaa	90	2719	-22280	-20	-26	2719	18.9	241	186	36	329895
ABarpaaaaa:124	ABarpaaaaa	124	2831	-22168	-73	-71	2831	17.0	198	220	32	311020
ABarpaaaap:124	ABarpaaaap	124	2889	-22110	-44	-45	2889	12.9	235	237	30	237000
ABarpaaap:90	ABarpaaap	90	2707	-22292	-36	-36	2707	23.0	282	207	36	300256
ABarpaaapa:127	ABarpaaapa	127	2842	-22157	-93	-90	2842	18.1	248	221	30	241631
ABarpaaapp:127	ABarpaaapp	127	2938	-22061	23	21	2938	12.1	281	229	29	198605
ABarpaap:60	ABarpaap	60	2556	-22443	-121	-116	2556	36.2	316	131	46	346138
ABarpaapa:83	ABarpaapa	83	2744	-22255	-70	-68	2744	20.5	313	166	39	242270
ABarpaapaa:112	ABarpaapaa	112	2710	-22289	-11	-13	2710	13.1	297	227	30	138385
ABarpaapap:112	ABarpaapap	112	2737	-22262	-25	-25	2737	14.6	348	235	36	163066
ABarpaapp:83	ABarpaapp	83	2780	-22219	-127	-91	2780	20.7	385	164	42	236034
ABarpaappa:111	ABarpaappa	111	2749	-22250	8	7	2749	14.0	381	211	33	120235
ABarpaappp:111	ABarpaappp	111	2719	-22280	-137	-95	2719	13.8	445	223	34	133650
ABarpap:42	ABarpap	42	2214	-22785	-81	-80	2214	44.0	332	216	50	483891
ABarpapa:60	ABarpapa	60	2550	-22449	-60	-64	2550	44.0	324	197	44	282697
ABarpapaa:84	ABarpapaa	84	2765	-22234	-15	-21	2765	30.6	290	137	37	278991
ABarpapaaa:117	ABarpapaaa	117	2753	-22246	-34	-37	2753	16.4	232	183	30	235191
ABarpapaap:117	ABarpapaap	117	2733	-22266	-51	-49	2733	20.2	271	178	31	219195
ABarpapap:84	ABarpapap	84	2778	-22221	1	-2	2778	27.9	334	138	36	262113
ABarpapapa:117	ABarpapapa	117	2699	-22300	-81	-81	2699	15.8	299	197	30	175268
ABarpapapp:117	ABarpapapp	117	2785	-22214	-19	-24	2785	18.5	330	185	31	178755
ABarpapp:60	ABarpapp	60	2536	-22463	-96	-93	2536	42.2	388	186	44	262440
ABarpappa:84	ABarpappa	84	2732	-22267	-54	-58	2732	28.2	366	139	38	274245
ABarpappaa:116	ABarpappaa	116	2697	-22302	-63	-59	2697	16.3	320	156	30	200517
ABarpappap:116	ABarpappap	116	2788	-22211	33	28	2788	17.9	358	158	33	179704
ABarpappp:84	ABarpappp	84	2836	-22163	-157	-114	2836	31.1	418	152	39	247612
ABarpapppa:113	ABarpapppa	113	2726	-22273	-75	-74	2726	18.8	389	168	32	155018
ABarpapppp:113	ABarpapppp	113	2762	-22237	-137	-124	2762	15.4	434	178	34	154943
ABarpp:26	ABarpp	26	1919	-23080	-113	-115	1919	35.0	435	138	60	834303
ABarppa:43	ABarppa	43	2410	-22589	57	57	2410	36.0	349	128	51	619676
ABarppaa:60	ABarppaa	60	3027	-21972	321	319	3027	29.1	366	139	44	292539
ABarppaaa:88	ABarppaaa	88	4593	-20406	1428	1443	4593	16.0	379	235	36	167098
ABarppaaaa:121	ABarppaaaa	121	3677	-21322	611	599	3677	11.6	412	290	30	133233
ABarppaaap:121	ABarppaaap	121	4204	-20795	882	925	4204	14.5	458	309	34	161873
ABarppaap:88	ABarppaap	88	4571	-20428	1471	1471	4571	14.3	449	219	39	188900
ABarppaapa:117	ABarppaapa	117	4259	-20740	1170	1159	4259	12.8	480	248	34	145890
ABarppaapp:117	ABarppaapp	117	4558	-20441	1274	1316	4558	13.8	515	301	30	132101
ABarppap:60	ABarppap	60	2803	-22196	160	160	2803	30.1	404	170	44	272151
ABarppapa:86	ABarppapa	86	3793	-21206	747	783	3793	19.3	431	270	38	200084
ABarppapaa:119	ABarppapaa	119	4727	-20272	1422	1454	4727	20.5	456	330	30	165435
ABarppapap:119	ABarppapap	119	4844	-20155	1369	1463	4844	18.2	506	341	34	197207
ABarppapp:86	ABarppapp	86	4140	-20859	1168	1164	4140	20.3	500	283	40	225785
ABarppappa:120	ABarppappa	120	4892	-20107	1558	1618	4892	21.8	541	344	34	243117
ABarppappp:120	ABarppappp	120	5787	-19212	2419	2402	5787	30.3	591	336	33	273714
ABarppp:43	ABarppp	43	2376	-22623	46	46	2376	35.7	439	152	54	609569
ABarpppa:60	ABarpppa	60	2878	-22121	195	198	2878	33.7	434	151	45	312439
ABarpppaa:86	ABarpppaa	86	6677	-18322	3274	3337	6677	21.0	438	138	40	286155
ABarpppaaa:118	ABarpppaaa	118	5768	-19232	2547	2565	5768	20.4	417	131	30	220819
ABarpppaap:118	ABarpppaap	118	5484	-19515	2061	2105	5484	20.4	465	143	38	285342
ABarpppap:86	ABarpppap	86	6801	-18198	3317	3400	6801	20.1	488	152	40	285627
ABarpppapa:116	ABarpppapa	116	5621	-19379	2262	2269	5621	13.9	491	178	36	185460
ABarpppapp:116	ABarpppapp	116	6319	-18680	2778	2828	6319	18.1	539	162	31	207344
ABarpppp:60	ABarpppp	60	2665	-22334	41	42	2665	33.3	494	185	45	295528
ABarppppa:83	ABarppppa	83	5039	-19960	1704	1798	5039	29.5	488	160	39	282997
ABarppppaa:117	ABarppppaa	117	5511	-19488	2042	2047	5511	28.6	469	140	30	196268
ABarppppap:117	ABarppppap	117	5655	-19344	2127	2237	5655	25.1	518	142	36	253322
ABarppppp:83	ABarppppp	83	4494	-20505	1450	1455	4494	29.9	544	190	41	295923
ABarpppppa:116	ABarpppppa	116	4095	-20904	837	958	4095	25.5	555	163	35	251187
ABarpppppp:116	ABarpppppp	116	4595	-20404	1495	1487	4595	30.5	608	184	33	248001
ABp:1	ABp	1	1548	-23451	-84	-84	1548	40.4	414	162	78	1136382
ABpl:6	ABpl	6	1713	-23287	-68	-68	1713	24.1	393	243	72	747233
ABpla:16	ABpla	16	1804	-23195	-59	-59	1804	21.0	289	246	65	700204
ABplaa:26	ABplaa	26	1914	-23085	-51	-51	1914	21.6	255	222	60	703176
ABplaaa:41	ABplaaa	41	2212	-22787	-68	-69	2212	23.1	211	197	51	625149
ABplaaaa:60	ABplaaaa	60	2557	-22442	-31	-31	2557	24.6	167	231	44	416209
ABplaaaaa:85	ABplaaaaa	85	2716	-22283	-11	-14	2716	17.5	196	256	39	376788
ABplaaaaaa:119	ABplaaaaaa	119	2784	-22215	-21	-22	2784	14.2	213	274	30	298308
ABplaaaaap:119	ABplaaaaap	119	2773	-22226	-4	-1	2773	15.4	250	297	32	293149
ABplaaaap:85	ABplaaaap	85	2679	-22320	-55	-56	2679	15.1	232	229	35	250530
ABplaaaapa:118	ABplaaaapa	118	2720	-22280	-69	-58	2720	14.2	250	259	30	257479
ABplaaaapp:118	ABplaaaapp	118	2808	-22191	38	39	2808	15.0	291	271	30	221328
ABplaaap:60	ABplaaap	60	2533	-22466	-39	-35	2533	20.6	238	201	44	296001
ABplaaapa:85	ABplaaapa	85	2683	-22316	-27	-29	2683	15.5	269	226	35	214799
ABplaaapaa:119	ABplaaapaa	119	2791	-22208	11	10	2791	12.0	285	312	30	253168
ABplaaapap:119	ABplaaapap	119	2786	-22213	-4	1	2786	14.8	315	304	31	211719
ABplaaapp:85	ABplaaapp	85	2733	-22266	-48	-43	2733	17.7	309	244	38	215282
ABplaaappa:116	ABplaaappa	116	2770	-22229	-14	-15	2770	20.4	331	296	32	229375
ABplaaappp:116	ABplaaappp	116	2738	-22261	-163	-130	2738	13.4	374	296	34	205480
ABplaap:41	ABplaap	41	2190	-22809	-55	-55	2190	23.7	260	266	52	484915
ABplaapa:59	ABplaapa	59	2488	-22511	-77	-79	2488	23.2	208	262	44	338466
ABplaapaa:83	ABplaapaa	83	2725	-22274	-11	-12	2725	16.5	226	289	39	330539
ABplaapaaa:115	ABplaapaaa	115	2739	-22260	-22	-27	2739	19.8	232	329	33	386103
ABplaapaap:115	ABplaapaap	115	2718	-22281	-32	-37	2718	17.3	271	340	33	341372
ABplaapap:83	ABplaapap	83	2671	-22328	-89	-89	2671	14.9	276	292	38	244664
ABplaapapa:113	ABplaapapa	113	2690	-22310	-43	-44	2690	19.3	295	364	33	336292
ABplaapapp:113	ABplaapapp	113	2747	-22252	-14	-14	2747	16.8	321	333	33	287550
ABplaapp:59	ABplaapp	59	2484	-22515	-40	-40	2484	26.6	285	252	45	259349
ABplaappa:80	ABplaappa	80	2746	-22253	-33	-33	2746	24.7	290	278	37	231562
ABplaappaa:112	ABplaappaa	112	2726	-22273	-50	-44	2726	24.6	313	343	31	275309
ABplaappap:112	ABplaappap	112	2740	-22259	-85	-86	2740	21.8	348	366	35	272621
ABplaappp:80	ABplaappp	80	2736	-22263	-149	-109	2736	24.3	352	289	42	246316
ABplaapppa:110	ABplaapppa	110	2860	-22139	-84	-68	2860	23.0	382	369	35	258668
ABplaapppp:110	ABplaapppp	110	2901	-22098	-213	-156	2901	24.0	434	364	35	260972
ABplap:26	ABplap	26	1924	-23075	-28	-28	1924	21.3	359	209	59	552263
ABplapa:42	ABplapa	42	2214	-22785	-39	-39	2214	22.2	297	175	52	473073
ABplapaa:60	ABplapaa	60	3047	-21952	391	392	3047	19.0	296	178	44	256631
ABplapaaa:88	ABplapaaa	88	4530	-20469	1392	1424	4530	15.1	347	268	37	241343
ABplapaaaa:118	ABplapaaaa	118	4100	-20899	956	991	4100	18.2	376	334	32	244933
ABplapaaap:118	ABplapaaap	118	4149	-20850	809	877	4149	17.8	416	327	31	192497
ABplapaap:88	ABplapaap	88	4248	-20751	1073	1119	4248	13.5	401	278	38	245778
ABplapaapa:119	ABplapaapa	119	4153	-20846	883	936	4153	14.5	433	357	32	261713
ABplapaapp:119	ABplapaapp	119	4624	-20375	1353	1391	4624	20.2	481	371	36	352306
ABplapap:60	ABplapap	60	2827	-22172	206	209	2827	20.9	353	192	46	251590
ABplapapa:85	ABplapapa	85	3017	-21982	144	161	3017	16.3	428	312	40	272151
ABplapapaa:116	ABplapapaa	116	3259	-21740	229	237	3259	26.3	512	378	34	314041
ABplapapap:116	ABplapapap	116	3118	-21881	89	132	3118	30.4	557	369	33	339526
ABplapapp:85	ABplapapp	85	3058	-21941	208	217	3058	20.5	483	325	38	260656
ABplapappa:115	ABplapappa	115	3164	-21835	164	214	3164	39.2	550	375	32	291513
ABplapappp:115	ABplapappp	115	3188	-21812	251	246	3188	43.2	578	352	32	283686
ABplapp:42	ABplapp	42	2180	-22819	-45	-46	2180	20.0	348	252	51	325429
ABplappa:60	ABplappa	60	2606	-22393	39	41	2606	17.8	337	250	44	194408
ABplappaa:86	ABplappaa	86	4944	-20056	1865	1863	4944	19.9	361	344	39	318556
ABplappaaa:118	ABplappaaa	118	5178	-19821	1998	2038	5178	31.5	396	397	33	347203
ABplappaap:118	ABplappaap	118	5323	-19676	1982	2025	5323	30.9	438	395	33	315758
ABplappap:86	ABplappap	86	4926	-20073	1871	1871	4926	22.4	422	360	39	322236
ABplappapa:119	ABplappapa	119	4729	-20270	1409	1461	4729	33.0	479	388	33	333420
ABplappapp:119	ABplappapp	119	5038	-19961	1870	1883	5038	37.3	521	382	33	337995
ABplappp:60	ABplappp	60	2562	-22437	13	12	2562	19.6	397	294	45	215594
ABplapppa:86	ABplapppa	86	2777	-22222	-81	-34	2777	25.7	457	367	38	285374
ABplapppaa:118	ABplapppaa	118	2951	-22048	-38	-26	2951	42.0	475	397	33	283398
ABplapppap:118	ABplapppap	118	2875	-22125	-27	-33	2875	48.6	506	380	32	236031
ABplapppp:86	ABplapppp	86	2769	-22230	-5	-6	2769	29.0	507	358	37	284998
ABplappppa:120	ABplappppa	120	2873	-22126	-9	4	2873	50.3	532	367	32	245580
ABplappppp:120	ABplappppp	120	2890	-22109	-12	-14	2890	50.5	559	332	30	210739
ABplp:16	ABplp	16	1829	-23170	-61	-61	1829	25.1	392	341	64	734372
ABplpa:26	ABplpa	26	1937	-23062	-51	-52	1937	24.4	354	345	58	604680
ABplpaa:42	ABplpaa	42	2227	-22772	-33	-33	2227	17.4	297	328	50	427585
ABplpaaa:61	ABplpaaa	61	2567	-22432	-2	-3	2567	19.4	245	321	43	300753
ABplpaaaa:86	ABplpaaaa	86	2745	-22254	-72	-76	2745	31.8	228	349	37	355185
ABplpaaaaa:115	ABplpaaaaa	115	2735	-22264	-91	-116	2735	44.7	262	352	31	326408
ABplpaaaap:115	ABplpaaaap	115	2707	-22292	-124	-143	2707	43.7	301	362	31	311007
ABplpaaap:86	ABplpaaap	86	2736	-22263	-46	-47	2736	33.2	275	378	37	354013
ABplpaaapa:118	ABplpaaapa	118	2766	-22233	-71	-73	2766	44.0	254	384	31	350638
ABplpaaapp:118	ABplpaaapp	118	2779	-22221	-28	-34	2779	44.8	303	400	32	322453
ABplpaap:61	ABplpaap	61	2507	-22492	-47	-46	2507	17.2	308	301	43	198025
ABplpaapa:84	ABplpaapa	84	2749	-22250	-41	-41	2749	24.8	289	356	38	363692
ABplpaapaa:116	ABplpaapaa	116	2722	-22277	-110	-119	2722	37.5	268	375	34	429479
ABplpaapap:116	ABplpaapap	116	2808	-22191	-28	-42	2808	38.0	320	385	34	420204
ABplpaapp:84	ABplpaapp	84	2777	-22222	-118	-108	2777	26.8	345	369	38	331555
ABplpaappa:114	ABplpaappa	114	2794	-22205	-56	-58	2794	37.0	349	400	33	367131
ABplpaappp:114	ABplpaappp	114	2841	-22158	-114	-97	2841	38.9	403	397	35	389809
ABplpap:42	ABplpap	42	2219	-22780	-76	-76	2219	28.0	377	365	52	547991
ABplpapa:60	ABplpapa	60	2548	-22451	-70	-71	2548	28.8	274	369	43	324267
ABplpapaa:85	ABplpapaa	85	2749	-22250	-52	-58	2749	42.8	270	369	35	271197
ABplpapaaa:119	ABplpapaaa	119	2848	-22151	-5	-17	2848	52.3	308	346	29	202984
ABplpapaap:119	ABplpapaap	119	2843	-22156	-29	-36	2843	54.4	346	347	30	204741
ABplpapap:85	ABplpapap	85	2734	-22265	-104	-111	2734	45.5	311	381	37	273673
ABplpapapa:117	ABplpapapa	117	2793	-22206	-23	-31	2793	60.2	337	360	31	185615
ABplpapapp:117	ABplpapapp	117	2777	-22222	-9	-12	2777	59.4	379	370	31	199052
ABplpapp:60	ABplpapp	60	2544	-22455	-52	-54	2544	31.7	357	376	46	316648
ABplpappa:82	ABplpappa	82	2773	-22226	-52	-55	2773	51.8	325	370	40	241520
ABplpappaa:111	ABplpappaa	111	2727	-22272	-74	-84	2727	63.4	341	317	39	201085
ABplpappap:111	ABplpappap	111	2707	-22292	-58	-68	2707	65.0	390	302	30	165031
ABplpappp:82	ABplpappp	82	2751	-22248	-58	-61	2751	52.8	392	378	37	235513
ABplpapppa:115	ABplpapppa	115	2710	-22289	-87	-98	2710	64.9	418	320	30	142501
ABplpapppp:115	ABplpapppp	115	2784	-22215	-35	-42	2784	64.6	474	318	31	168921
ABplpp:26	ABplpp	26	1939	-23060	-39	-39	1939	20.5	447	326	58	547167
ABplppa:42	ABplppa	42	2216	-22783	-23	-23	2216	15.6	389	305	49	318333
ABplppaa:61	ABplppaa	61	2548	-22451	-35	-36	2548	20.1	321	353	44	266301
ABplppaaa:86	ABplppaaa	86	2712	-22287	-35	-35	2712	37.0	319	393	36	360885
ABplppaaaa:121	ABplppaaaa	121	2848	-22151	0	-7	2848	51.5	319	381	31	284514
ABplppaaap:121	ABplppaaap	121	2753	-22246	-72	-79	2753	53.0	355	395	31	289034
ABplppaap:86	ABplppaap	86	2731	-22268	-64	-70	2731	39.6	350	365	36	328163
ABplppaapa:122	ABplppaapa	122	2834	-22165	-80	-97	2834	48.0	353	371	31	301517
ABplppaapp:122	ABplppaapp	122	2897	-22102	-9	-32	2897	53.8	390	383	30	266667
ABplppap:61	ABplppap	61	2531	-22468	-34	-33	2531	17.4	387	344	44	228992
ABplppapa:86	ABplppapa	86	2782	-22217	-20	-25	2782	33.8	377	390	38	350626
ABplppapaa:119	ABplppapaa	119	2801	-22198	-50	-49	2801	44.7	358	402	30	308646
ABplppapap:119	ABplppapap	119	2842	-22157	-7	-4	2842	47.9	402	399	33	300524
ABplppapp:86	ABplppapp	86	2743	-22256	-42	-47	2743	35.4	429	387	37	333839
ABplppappa:121	ABplppappa	121	2912	-22087	-38	-45	2912	45.1	434	399	33	340000
ABplppappp:121	ABplppappp	121	2806	-22193	-79	-80	2806	51.0	472	392	31	271370
ABplppp:42	ABplppp	42	2269	-22730	-5	-5	2269	21.9	457	356	51	467658
ABplpppa:60	ABplpppa	60	2525	-22474	-42	-40	2525	27.2	403	384	43	299910
ABplpppaa:84	ABplpppaa	84	2715	-22284	-71	-80	2715	45.5	358	381	37	295569
ABplpppaaa:118	ABplpppaaa	118	2793	-22206	-32	-42	2793	57.3	374	346	30	224057
ABplpppaap:118	ABplpppaap	118	2824	-22175	-48	-72	2824	53.8	406	359	32	249505
ABplpppap:84	ABplpppap	84	2725	-22274	-54	-60	2725	47.9	402	382	37	281186
ABplpppapa:118	ABplpppapa	118	2781	-22219	-24	-34	2781	61.8	411	355	31	209003
ABplpppapp:118	ABplpppapp	118	2763	-22236	-67	-67	2763	62.2	452	349	30	198465
ABplpppp:60	ABplpppp	60	2531	-22468	-37	-39	2531	20.7	457	365	45	273536
ABplppppa:84	ABplppppa	84	2745	-22254	-71	-72	2745	39.0	431	391	38	320444
ABplppppaa:113	ABplppppaa	113	2742	-22257	-27	-30	2742	54.8	422	383	31	223443
ABplppppap:113	ABplppppap	113	2766	-22233	-27	-32	2766	55.5	464	370	34	245791
ABplppppp:84	ABplppppp	84	2749	-22251	-36	-38	2749	48.5	476	382	40	299738
ABplpppppa:117	ABplpppppa	117	2763	-22236	-80	-80	2763	58.9	494	346	34	228733
ABplpppppp:117	ABplpppppp	117	2757	-22242	-43	-53	2757	59.8	522	317	30	199593
ABpr:6	ABpr	6	1745	-23254	-110	-110	1745	53.3	483	194	68	696105
ABpra:16	ABpra	16	1833	-23166	-79	-80	1833	55.6	456	162	64	677187
ABpraa:26	ABpraa	26	1955	-23044	-80	-81	1955	58.2	420	166	56	549749
ABpraaa:42	ABpraaa	42	2264	-22735	-55	-55	2264	53.7	370	137	49	463120
ABpraaaa:61	ABpraaaa	61	2588	-22411	-50	-52	2588	58.1	337	145	41	246782
ABpraaaaa:89	ABpraaaaa	89	2709	-22290	-31	-32	2709	48.1	264	132	35	301350
ABpraaaaaa:123	ABpraaaaaa	123	2879	-22120	-13	-14	2879	40.7	212	135	30	314766
ABpraaaaap:123	ABpraaaaap	123	2833	-22166	-42	-37	2833	38.0	248	121	30	316794
ABpraaaap:89	ABpraaaap	89	2693	-22306	-85	-94	2693	48.8	317	123	36	293577
ABpraaaapa:119	ABpraaaapa	119	2766	-22233	-39	-41	2766	44.0	250	127	30	268009
ABpraaaapp:119	ABpraaaapp	119	2738	-22261	-55	-48	2738	39.7	294	115	33	346100
ABpraaap:61	ABpraaap	61	2580	-22419	-65	-61	2580	50.0	377	145	44	276172
ABpraaapa:84	ABpraaapa	84	2744	-22255	-70	-72	2744	44.2	276	137	37	302965
ABpraaapaa:116	ABpraaapaa	116	2745	-22254	-109	-118	2745	36.3	233	161	32	312763
ABpraaapap:116	ABpraaapap	116	2798	-22201	3	2	2798	31.8	264	134	33	341355
ABpraaapp:84	ABpraaapp	84	2741	-22258	-89	-94	2741	46.4	353	136	38	282849
ABpraaappa:112	ABpraaappa	112	2725	-22274	-49	-51	2725	36.6	297	146	31	271445
ABpraaappp:112	ABpraaappp	112	2741	-22258	-60	-66	2741	36.7	343	129	35	304192
ABpraap:42	ABpraap	42	2243	-22757	-90	-91	2243	58.3	448	193	50	397930
ABpraapa:60	ABpraapa	60	2578	-22421	-67	-69	2578	57.6	425	144	44	261397
ABpraapaa:85	ABpraapaa	85	2733	-22266	-67	-71	2733	38.6	357	115	38	336124
ABpraapaaa:117	ABpraapaaa	117	2752	-22247	-28	-30	2752	23.0	266	145	33	364075
ABpraapaap:117	ABpraapaap	117	2733	-22266	-78	-86	2733	24.8	314	142	36	412586
ABpraapap:85	ABpraapap	85	2770	-22229	-88	-84	2770	39.9	418	118	38	317301
ABpraapapa:116	ABpraapapa	116	2753	-22246	-43	-46	2753	29.0	332	116	32	330436
ABpraapapp:116	ABpraapapp	116	2745	-22254	-91	-80	2745	26.9	371	123	34	349529
ABpraapp:60	ABpraapp	60	2552	-22447	-81	-80	2552	51.0	487	155	46	306489
ABpraappa:82	ABpraappa	82	2813	-22186	-57	-59	2813	44.8	465	118	37	258670
ABpraappaa:113	ABpraappaa	113	2752	-22247	-24	-28	2752	37.5	367	104	30	239699
ABpraappap:113	ABpraappap	113	2812	-22187	-30	-39	2812	36.3	408	112	35	287961
ABpraappp:82	ABpraappp	82	2858	-22141	-168	-127	2858	42.2	512	142	41	285768
ABpraapppa:111	ABpraapppa	111	2762	-22237	-92	-98	2762	39.0	441	114	34	256608
ABpraapppp:111	ABpraapppp	111	2854	-22145	-149	-126	2854	41.0	491	128	36	278605
ABprap:26	ABprap	26	1940	-23059	-122	-122	1940	54.1	517	176	56	621629
ABprapa:42	ABprapa	42	2281	-22718	-55	-54	2281	49.4	452	126	49	515043
ABprapaa:60	ABprapaa	60	3390	-21610	674	673	3390	44.0	426	110	43	342549
ABprapaaa:88	ABprapaaa	88	3492	-21507	511	517	3492	32.6	447	115	38	387991
ABprapaaaa:119	ABprapaaaa	119	3221	-21779	115	170	3221	27.7	410	123	33	356303
ABprapaaap:119	ABprapaaap	119	3351	-21648	-53	192	3351	28.8	450	124	35	393472
ABprapaap:88	ABprapaap	88	3439	-21560	343	466	3439	31.8	504	118	38	391440
ABprapaapa:122	ABprapaapa	122	3234	-21765	141	150	3234	35.5	464	106	30	313815
ABprapaapp:122	ABprapaapp	122	3258	-21741	77	97	3258	34.2	507	120	34	361828
ABprapap:60	ABprapap	60	3301	-21698	605	605	3301	35.7	501	125	44	341086
ABprapapa:84	ABprapapa	84	3327	-21672	390	393	3327	34.7	551	134	37	311729
ABprapapaa:115	ABprapapaa	115	3119	-21880	131	144	3119	34.4	556	132	33	270506
ABprapapap:115	ABprapapap	115	3047	-21952	24	62	3047	34.9	591	154	31	270819
ABprapapp:84	ABprapapp	84	3405	-21594	479	481	3405	36.9	602	177	38	342931
ABprapappa:115	ABprapappa	115	3034	-21965	81	96	3034	39.0	615	172	33	300319
ABprapappp:115	ABprapappp	115	2992	-22007	126	129	2992	47.5	624	200	32	241283
ABprapp:42	ABprapp	42	2247	-22752	-107	-108	2247	49.1	543	160	49	529578
ABprappa:59	ABprappa	59	2976	-22023	280	282	2976	44.2	548	146	43	327082
ABprappaa:83	ABprappaa	83	5988	-19011	2683	2703	5988	49.4	541	140	38	260555
ABprappaaa:115	ABprappaaa	115	5502	-19498	2237	2256	5502	51.1	478	119	31	230838
ABprappaap:115	ABprappaap	115	5683	-19316	2359	2433	5683	49.2	524	126	34	262863
ABprappap:83	ABprappap	83	5960	-19039	2705	2708	5960	46.5	587	166	38	287277
ABprappapa:115	ABprappapa	115	4612	-20387	1385	1436	4612	43.3	548	132	32	265348
ABprappapp:115	ABprappapp	115	4425	-20574	1349	1345	4425	47.6	590	163	33	252695
ABprappp:59	ABprappp	59	2748	-22251	134	136	2748	35.4	583	189	45	368766
ABprapppa:84	ABprapppa	84	2940	-22059	-32	26	2940	50.9	601	197	38	245721
ABprapppaa:117	ABprapppaa	117	2978	-22021	11	31	2978	55.0	555	151	30	178756
ABprapppap:117	ABprapppap	117	2953	-22046	70	72	2953	56.8	580	184	33	190024
ABprapppp:84	ABprapppp	84	2852	-22147	114	115	2852	47.5	628	232	35	256732
ABprappppa:122	ABprappppa	122	2930	-22069	9	18	2930	55.8	596	200	32	215018
ABprappppp:122	ABprappppp	122	2955	-22044	54	51	2955	52.2	610	231	30	199681
ABprp:16	ABprp	16	1822	-23177	-126	-126	1822	54.9	550	247	65	757904
ABprpa:26	ABprpa	26	1956	-23043	-91	-91	1956	59.5	530	289	56	547688
ABprpaa:42	ABprpaa	42	2230	-22769	-108	-108	2230	60.6	537	207	48	375333
ABprpaaa:61	ABprpaaa	61	2588	-22411	-35	-35	2588	62.5	465	168	43	226917
ABprpaaaa:85	ABprpaaaa	85	2725	-22274	-65	-71	2725	56.0	346	140	36	234411
ABprpaaaaa:114	ABprpaaaaa	114	2734	-22265	-37	-39	2734	50.0	261	144	31	267833
ABprpaaaap:114	ABprpaaaap	114	2720	-22279	-67	-73	2720	49.8	295	129	31	275858
ABprpaaap:85	ABprpaaap	85	2759	-22240	-18	-25	2759	57.5	385	137	35	226312
ABprpaaapa:116	ABprpaaapa	116	2780	-22219	-15	-23	2780	54.5	306	145	29	234593
ABprpaaapp:116	ABprpaaapp	116	2752	-22247	-76	-81	2752	53.0	338	127	30	240102
ABprpaap:61	ABprpaap	61	2561	-22438	-92	-92	2561	56.2	518	205	41	226134
ABprpaapa:84	ABprpaapa	84	2742	-22257	-74	-77	2742	50.0	404	140	38	299750
ABprpaapaa:116	ABprpaapaa	116	2760	-22239	-54	-63	2760	45.7	315	120	33	312703
ABprpaapap:116	ABprpaapap	116	2740	-22259	-83	-92	2740	45.6	355	112	30	259205
ABprpaapp:84	ABprpaapp	84	2747	-22252	-95	-100	2747	53.4	479	157	39	277699
ABprpaappa:114	ABprpaappa	114	2772	-22227	-55	-67	2772	48.7	391	120	31	244351
ABprpaappp:114	ABprpaappp	114	2743	-22256	-249	-146	2743	49.5	438	116	32	239816
ABprpap:42	ABprpap	42	2247	-22752	-81	-80	2247	55.2	586	278	50	484504
ABprpapa:60	ABprpapa	60	2547	-22452	-61	-61	2547	62.3	562	210	42	227496
ABprpapaa:84	ABprpapaa	84	2711	-22288	-89	-95	2711	61.6	423	166	34	170295
ABprpapaaa:117	ABprpapaaa	117	2722	-22277	-58	-67	2722	57.7	352	155	30	196216
ABprpapaap:117	ABprpapaap	117	2832	-22167	-9	-15	2832	57.7	389	168	31	213404
ABprpapap:84	ABprpapap	84	2701	-22298	-91	-96	2701	62.6	478	190	35	176532
ABprpapapa:115	ABprpapapa	115	2739	-22260	-22	-25	2739	63.7	395	168	32	184311
ABprpapapp:115	ABprpapapp	115	2807	-22192	16	1	2807	63.7	425	196	30	169859
ABprpapp:60	ABprpapp	60	2496	-22503	-103	-105	2496	57.3	595	257	44	253986
ABprpappa:82	ABprpappa	82	2823	-22176	16	14	2823	64.4	479	239	39	183461
ABprpappaa:112	ABprpappaa	112	2753	-22246	-32	-27	2753	64.7	388	212	30	146832
ABprpappap:112	ABprpappap	112	2713	-22286	-49	-59	2713	65.0	439	240	34	189034
ABprpappp:82	ABprpappp	82	2760	-22239	-70	-76	2760	62.6	563	249	38	187699
ABprpapppa:110	ABprpapppa	110	2761	-22238	-16	-18	2761	63.0	548	235	33	177557
ABprpapppp:110	ABprpapppp	110	2756	-22243	-18	-22	2756	59.2	573	272	34	214679
ABprpp:26	ABprpp	26	1941	-23058	-128	-128	1941	50.5	600	255	56	698353
ABprppa:42	ABprppa	42	2295	-22704	-71	-70	2295	49.2	603	194	47	489345
ABprppaa:62	ABprppaa	62	2664	-22335	13	11	2664	58.8	524	157	41	247967
ABprppaaa:90	ABprppaaa	90	2721	-22278	-47	-58	2721	54.1	417	132	37	303910
ABprppaaaa:123	ABprppaaaa	123	2826	-22173	-65	-70	2826	49.0	351	157	34	292905
ABprppaaap:123	ABprppaaap	123	2865	-22134	-23	-33	2865	52.2	388	147	31	291669
ABprppaap:90	ABprppaap	90	2702	-22297	-67	-73	2702	59.6	456	143	35	250307
ABprppaapa:125	ABprppaapa	125	2856	-22143	-60	-66	2856	60.7	390	136	31	245192
ABprppaapp:125	ABprppaapp	125	2909	-22090	-44	-35	2909	62.1	437	150	30	217926
ABprppap:62	ABprppap	62	2626	-22373	-49	-46	2626	50.0	586	174	43	302614
ABprppapa:86	ABprppapa	86	2862	-22137	-20	-13	2862	55.9	501	159	35	207735
ABprppapaa:119	ABprppapaa	119	2922	-22077	62	42	2922	53.4	415	144	33	270431
ABprppapap:119	ABprppapap	119	2921	-22078	-161	-111	2921	57.8	460	141	31	224886
ABprppapp:86	ABprppapp	86	2973	-22026	-65	-12	2973	54.8	550	179	37	247555
ABprppappa:121	ABprppappa	121	4098	-20901	870	883	4098	58.7	492	145	31	209713
ABprppappp:121	ABprppappp	121	3946	-21053	821	822	3946	59.1	532	155	32	224717
ABprppp:42	ABprppp	42	2358	-22641	-20	-20	2358	42.3	632	251	51	673635
ABprpppa:61	ABprpppa	61	2613	-22386	-2	-3	2613	51.9	626	212	43	291835
ABprpppaa:85	ABprpppaa	85	2771	-22228	-38	-45	2771	63.1	521	194	35	172136
ABprpppaaa:118	ABprpppaaa	118	2823	-22176	-67	-85	2823	63.1	445	174	30	180817
ABprpppaap:118	ABprpppaap	118	2823	-22176	-98	-95	2823	62.7	476	170	31	183714
ABprpppap:85	ABprpppap	85	2746	-22253	-72	-73	2746	59.6	571	210	37	222182
ABprpppapa:117	ABprpppapa	117	2816	-22183	-76	-80	2816	64.5	505	184	33	196271
ABprpppapp:117	ABprpppapp	117	2849	-22150	-52	-41	2849	62.3	540	194	32	202471
ABprpppp:61	ABprpppp	61	2553	-22446	-48	-54	2553	50.5	610	283	45	303591
ABprppppa:83	ABprppppa	83	2758	-22241	-58	-65	2758	62.6	518	276	38	201410
ABprppppaa:115	ABprppppaa	115	2713	-22286	-92	-105	2713	62.2	448	212	30	168483
ABprppppap:115	ABprppppap	115	2737	-22262	-66	-65	2737	63.7	480	234	33	180837
ABprppppp:83	ABprppppp	83	2717	-22282	-33	-33	2717	61.9	568	287	38	211689
ABprpppppa:119	ABprpppppa	119	2792	-22207	-20	-24	2792	63.0	518	253	30	183246
ABprpppppp:119	ABprpppppp	119	2754	-22245	-86	-88	2754	58.5	540	283	30	176373
EMS:1	EMS	1	1593	-23406	-96	-96	1593	38.2	409	350	72	860579
MS:8	MS	8	1774	-23225	-138	-138	1774	53.2	365	330	67	711638
MSa:19	MSa	19	1829	-23170	-160	-161	1829	50.7	311	331	62	742933
MSaa:31	MSaa	31	2031	-22968	-129	-131	2031	51.8	262	337	55	622888
MSaaa:47	MSaaa	47	2385	-22615	-83	-85	2385	55.0	258	323	48	374728
MSaaaa:67	MSaaaa	67	2639	-22360	-81	-82	2639	49.9	229	270	42	241448
MSaaaaa:88	MSaaaaa	88	2742	-22257	-104	-107	2742	41.0	190	225	38	261818
MSaaaaaa:115	MSaaaaaa	115	2807	-22192	-34	-40	2807	38.0	160	226	30	259118
MSaaaaap:115	MSaaaaap	115	2793	-22206	-35	-44	2793	30.8	189	268	37	363947
MSaaaap:88	MSaaaap	88	2739	-22260	-98	-103	2739	33.7	247	229	38	243559
MSaaaapa:115	MSaaaapa	115	2777	-22222	-59	-67	2777	24.6	214	255	33	250045
MSaaaapp:115	MSaaaapp	115	2737	-22262	-60	-61	2737	24.2	264	263	32	230396
MSaaap:67	MSaaap	67	2640	-22359	-68	-73	2640	52.8	304	305	42	227405
MSaaapa:91	MSaaapa	91	2739	-22260	-78	-82	2739	42.2	248	250	39	240497
MSaaapaa:116	MSaaapaa	116	2731	-22268	-132	-137	2731	34.8	228	269	35	259798
MSaaapap:116	MSaaapap	116	2750	-22249	-64	-67	2750	30.8	282	281	35	236574
MSaaapp:91	MSaaapp	91	2752	-22247	-67	-70	2752	39.6	301	258	33	248481
MSaap:47	MSaap	47	2383	-22616	-82	-82	2383	55.8	350	348	48	357629
MSaapa:67	MSaapa	67	2642	-22357	-60	-64	2642	58.0	338	344	44	213964
MSaapaa:88	MSaapaa	88	2708	-22291	-134	-137	2708	48.8	308	298	40	191762
MSaapaaa:115	MSaapaaa	115	2726	-22273	-90	-101	2726	49.0	293	282	31	156470
MSaapaap:115	MSaapaap	115	2705	-22294	-110	-119	2705	46.1	338	288	34	159737
MSaapap:88	MSaapap	88	2704	-22295	-104	-110	2704	53.7	359	323	35	139226
MSaapapa:119	MSaapapa	119	2815	-22184	-38	-57	2815	56.3	344	277	31	160554
MSaapapp:119	MSaapapp	119	2720	-22279	-172	-183	2720	50.8	385	301	33	150691
MSaapp:67	MSaapp	67	2628	-22371	-85	-87	2628	53.3	413	373	41	229957
MSaappa:94	MSaappa	94	2746	-22253	-55	-59	2746	59.0	386	313	33	167883
MSaappp:94	MSaappp	94	2778	-22221	-57	-68	2778	58.0	439	323	38	201819
MSap:31	MSap	31	2021	-22978	-143	-143	2021	42.7	350	369	54	685710
MSapa:48	MSapa	48	2375	-22624	-119	-121	2375	43.9	322	380	48	453873
MSapaa:68	MSapaa	68	2677	-22323	-43	-47	2677	43.0	282	307	42	257850
MSapaaa:94	MSapaaa	94	2679	-22320	-88	-93	2679	39.2	200	291	34	221478
MSapaaaa:125	MSapaaaa	125	2921	-22078	-52	-53	2921	40.5	177	297	30	203046
MSapaaap:125	MSapaaap	125	2904	-22095	-70	-79	2904	37.8	221	316	30	217102
MSapaap:94	MSapaap	94	2730	-22269	-127	-141	2730	41.6	253	316	33	237358
MSapap:68	MSapap	68	2654	-22345	-57	-62	2654	44.2	353	332	42	236281
MSapapa:92	MSapapa	92	2711	-22288	-83	-88	2711	36.6	292	299	36	223616
MSapapaa:122	MSapapaa	122	2898	-22101	-89	-95	2898	35.4	261	322	31	231751
MSapapap:122	MSapapap	122	2854	-22145	-68	-70	2854	38.2	306	325	31	201122
MSapapp:92	MSapapp	92	2713	-22286	-76	-76	2713	34.3	340	320	37	244927
MSapappa:127	MSapappa	127	2889	-22110	-111	-132	2889	30.3	295	322	29	208253
MSapappp:127	MSapappp	127	2898	-22101	-89	-94	2898	30.0	341	319	30	196867
MSapp:48	MSapp	48	2360	-22639	-101	-101	2360	43.2	412	382	47	423908
MSappa:68	MSappa	68	2653	-22346	-57	-58	2653	40.1	388	348	41	228523
MSappaa:95	MSappaa	95	2769	-22230	-55	-59	2769	43.4	336	329	34	176022
MSappaaa:135	MSappaaa	135	3283	-21717	277	277	3283	47.0	326	324	26	98347
MSappaap:135	MSappaap	135	2825	-22175	-254	-269	2825	46.0	370	322	26	99200
MSappap:95	MSappap	95	2796	-22203	-90	-63	2796	46.0	387	339	33	169405
MSappp:68	MSappp	68	2644	-22355	-76	-76	2644	32.6	433	344	42	243335
MSapppa:98	MSapppa	98	2786	-22213	-93	-90	2786	36.3	380	344	36	223832
MSapppp:98	MSapppp	98	2753	-22246	-123	-124	2753	32.1	430	324	37	202938
MSp:19	MSp	19	1850	-23149	-131	-131	1850	55.0	416	280	62	643810
MSpa:32	MSpa	32	2054	-22945	-120	-120	2054	58.4	352	307	55	519833
MSpaa:48	MSpaa	48	2362	-22637	-93	-95	2362	58.6	362	278	47	300621
MSpaaa:67	MSpaaa	67	2624	-22375	-89	-93	2624	54.2	325	244	43	209964
MSpaaaa:89	MSpaaaa	89	2792	-22207	-65	-69	2792	45.9	244	191	36	201230
MSpaaaaa:115	MSpaaaaa	115	2789	-22210	-57	-60	2789	39.2	185	208	30	233432
MSpaaaap:115	MSpaaaap	115	2735	-22264	-124	-127	2735	34.5	226	216	35	277691
MSpaaap:89	MSpaaap	89	2738	-22261	-79	-84	2738	37.2	299	199	38	225538
MSpaaapa:115	MSpaaapa	115	2758	-22242	-79	-78	2758	27.0	242	220	32	238791
MSpaaapp:115	MSpaaapp	115	2748	-22251	-70	-77	2748	27.2	294	233	36	240777
MSpaap:67	MSpaap	67	2657	-22342	-68	-72	2657	56.2	380	291	41	201860
MSpaapa:94	MSpaapa	94	2713	-22286	-83	-87	2713	44.1	294	210	38	219132
MSpaapaa:122	MSpaapaa	122	2782	-22217	-110	-116	2782	37.0	254	205	31	189959
MSpaapap:122	MSpaapap	122	2819	-22180	-96	-99	2819	37.5	291	215	33	188628
MSpaapp:94	MSpaapp	94	2886	-22113	39	33	2886	43.9	355	246	32	213319
MSpap:48	MSpap	48	2339	-22660	-148	-149	2339	60.1	440	343	49	356987
MSpapa:67	MSpapa	67	2646	-22353	-106	-109	2646	62.0	423	330	43	195842
MSpapaa:89	MSpapaa	89	2727	-22272	-116	-125	2727	56.9	362	287	38	147972
MSpapaaa:115	MSpapaaa	115	2795	-22204	-60	-72	2795	53.6	325	248	30	123899
MSpapaap:115	MSpapaap	115	2705	-22294	-120	-126	2705	50.7	374	256	33	147328
MSpapap:89	MSpapap	89	2771	-22228	-36	-42	2771	61.0	420	288	34	132062
MSpapapa:120	MSpapapa	120	2825	-22174	-45	-45	2825	58.1	366	248	30	145528
MSpapapp:120	MSpapapp	120	2831	-22168	-62	-65	2831	57.1	413	256	30	122588
MSpapp:67	MSpapp	67	2637	-22362	-111	-110	2637	57.8	505	352	42	218137
MSpappa:93	MSpappa	93	2784	-22215	-35	-41	2784	61.3	452	284	31	141610
MSpappp:93	MSpappp	93	2777	-22222	-76	-81	2777	57.0	490	295	39	196203
MSpp:32	MSpp	32	2048	-22951	-120	-121	2048	59.1	469	319	54	534150
MSppa:49	MSppa	49	2407	-22592	-87	-87	2407	61.5	501	251	48	313484
MSppaa:68	MSppaa	68	2648	-22351	-100	-101	2648	57.7	429	243	40	180916
MSppaaa:93	MSppaaa	93	2742	-22257	-60	-63	2742	49.3	267	173	34	180457
MSppaaaa:123	MSppaaaa	123	2838	-22162	-62	-86	2838	48.6	209	189	29	177496
MSppaaap:123	MSppaaap	123	2851	-22148	-112	-116	2851	44.6	244	187	30	189185
MSppaap:93	MSppaap	93	2768	-22231	-25	-32	2768	50.6	310	177	32	196890
MSppaapa:134	MSppaapa	134	2878	-22122	-209	-219	2878	51.5	277	169	26	142491
MSppaapp:134	MSppaapp	134	3051	-21949	49	45	3051	47.5	317	187	30	191751
MSppap:68	MSppap	68	2634	-22365	-94	-98	2634	55.7	476	280	41	188702
MSppapa:92	MSppapa	92	2739	-22260	-32	-37	2739	49.6	349	191	34	162964
MSppapaa:121	MSppapaa	121	2825	-22174	-85	-89	2825	41.7	261	164	30	201121
MSppapap:121	MSppapap	121	2897	-22102	6	6	2897	43.8	306	168	31	200942
MSppapp:92	MSppapp	92	2705	-22294	-112	-118	2705	48.6	404	183	36	217959
MSppappa:128	MSppappa	128	2968	-22031	-10	-13	2968	38.1	316	172	31	225606
MSppappp:128	MSppappp	128	2928	-22071	-112	-109	2928	34.0	363	168	32	233896
MSppp:49	MSppp	49	2430	-22569	-64	-64	2430	56.0	543	334	48	368714
MSpppa:69	MSpppa	69	2702	-22297	-39	-42	2702	59.5	505	293	41	187902
MSpppaa:96	MSpppaa	96	2803	-22196	-46	-53	2803	57.4	393	221	34	144129
MSpppap:96	MSpppap	96	2813	-22186	-68	-49	2813	56.4	437	226	33	149736
MSpppp:69	MSpppp	69	2700	-22299	-80	-81	2700	52.9	529	266	41	220796
MSppppa:99	MSppppa	99	2820	-22179	-21	-26	2820	43.2	422	156	37	240870
MSppppaa:135	MSppppaa	135	2932	-22068	-75	-72	2932	43.0	352	158	30	155889
MSppppap:135	MSppppap	135	3127	-21873	101	98	3127	41.0	386	158	26	116951
MSppppp:99	MSppppp	99	2830	-22169	-49	-53	2830	47.1	459	180	36	213194
E:8	E	8	1781	-23218	-131	-132	1781	39.8	507	344	64	869579
Ea:19	Ea	19	1923	-23076	-130	-131	1923	43.6	448	344	63	946401
Eal:41	Eal	41	2345	-22654	-120	-120	2345	43.5	446	319	54	607265
Eala:76	Eala	76	2732	-22267	-85	-89	2732	40.7	371	278	48	437548
Ealaa:118	Ealaa	118	2754	-22245	-124	-119	2754	36.9	343	288	37	352846
Ealap:118	Ealap	118	2780	-22219	-80	-81	2780	32.9	402	279	36	294809
Ealp:76	Ealp	76	2730	-22269	-83	-89	2730	42.1	443	275	46	420534
Ealpa:124	Ealpa	124	2930	-22070	-43	-49	2930	46.6	403	262	37	319408
Ealpp:124	Ealpp	124	2936	-22064	-44	-39	2936	36.6	452	251	37	322776
Ear:41	Ear	41	2353	-22646	-109	-111	2353	47.2	426	245	55	610010
Eara:77	Eara	77	2721	-22278	-87	-92	2721	38.3	355	208	48	456964
Earaa:121	Earaa	121	2841	-22158	-106	-117	2841	31.2	322	225	41	426308
Earap:121	Earap	121	2860	-22139	-72	-66	2860	31.4	384	214	38	331326
Earp:77	Earp	77	2712	-22287	-106	-105	2712	42.3	418	220	46	436464
Earpa:125	Earpa	125	2891	-22108	-112	-118	2891	44.0	348	220	36	296103
Earpp:125	Earpp	125	2922	-22077	-111	-107	2922	41.0	420	210	36	309163
Ep:19	Ep	19	1945	-23054	-98	-98	1945	33.9	533	312	64	1076149
Epl:42	Epl	42	2694	-22305	252	252	2694	30.3	459	280	57	618037
Epla:75	Epla	75	2920	-22079	94	100	2920	28.0	421	257	49	416680
Eplaa:120	Eplaa	120	2930	-22069	40	40	2930	21.0	386	259	39	316474
Eplap:120	Eplap	120	2945	-22054	36	40	2945	24.9	444	255	38	317863
Eplp:75	Eplp	75	2964	-22035	154	155	2964	31.6	492	274	47	447629
Eplpa:123	Eplpa	123	3047	-21952	46	42	3047	28.9	479	266	37	315597
Eplpp:123	Eplpp	123	3087	-21912	76	70	3087	34.0	532	263	38	356610
Epr:42	Epr	42	2886	-22114	387	388	2886	41.6	527	252	54	658452
Epra:73	Epra	73	3071	-21928	220	221	3071	40.5	477	216	47	431241
Epraa:119	Epraa	119	3015	-21984	85	84	3015	29.5	419	187	38	317205
Eprap:119	Eprap	119	2992	-22007	55	57	2992	26.9	471	212	40	343610
Eprp:73	Eprp	73	3075	-21924	225	225	3075	39.2	532	233	48	446348
Eprpa:121	Eprpa	121	3054	-21945	48	41	3054	37.8	458	192	38	319411
Eprpp:121	Eprpp	121	3038	-21961	64	70	3038	35.7	517	215	37	308999
P2:1	P2	1	1609	-23390	-82	-82	1609	33.6	590	266	78	1726721
C:10	C	10	1797	-23202	-49	-49	1797	26.7	516	224	66	784039
Ca:21	Ca	21	1864	-23135	-45	-46	1864	26.1	447	222	59	583384
Caa:36	Caa	36	2115	-22884	-43	-44	2115	26.0	412	194	55	522333
Caaa:56	Caaa	56	2445	-22554	-35	-33	2445	19.8	401	183	48	266353
Caaaa:78	Caaaa	78	2750	-22249	-46	-35	2750	16.1	501	224	42	210400
Caaaaa:114	Caaaaa	114	3526	-21473	517	549	3526	15.8	530	267	36	143439
Caaaap:114	Caaaap	114	3986	-21013	1015	1016	3986	21.8	572	290	36	195860
Caaap:78	Caaap	78	2740	-22259	-8	-10	2740	17.1	551	260	41	222423
Caaapa:111	Caaapa	111	2833	-22166	59	68	2833	18.7	613	263	37	234043
Caaapp:111	Caaapp	111	2826	-22173	-78	-19	2826	28.5	610	307	37	269850
Caap:56	Caap	56	2499	-22500	-26	-25	2499	17.4	484	230	43	241924
Caapa:86	Caapa	86	2705	-22294	-58	-58	2705	27.8	621	284	35	340721
Caapp:86	Caapp	86	2689	-22310	-27	-29	2689	27.2	609	310	40	332600
Caappd:124	Caappd	124	2859	-22140	-68	-66	2859	44.9	625	330	36	249419
Caappv:124	Caappv	124	2818	-22181	-105	-113	2818	53.6	606	295	31	175434
Cap:36	Cap	36	2160	-22839	-28	-27	2160	18.5	494	231	54	484500
Capa:58	Capa	58	2531	-22468	-36	-35	2531	17.0	477	306	47	283972
Capaa:90	Capaa	90	2749	-22250	-67	-69	2749	44.7	508	350	38	260500
Capaaa:132	Capaaa	132	2984	-22015	-92	-91	2984	44.5	472	338	32	168924
Capaap:132	Capaap	132	2934	-22065	-154	-161	2934	48.7	518	322	29	135248
Capap:90	Capap	90	2724	-22275	-53	-61	2724	41.7	549	326	39	279668
Capapa:129	Capapa	129	3063	-21936	48	48	3063	49.4	520	291	30	135199
Capapp:129	Capapp	129	2916	-22084	-87	-97	2916	47.0	563	295	32	184131
Capp:58	Capp	58	2494	-22505	-74	-74	2494	17.6	547	289	46	285513
Cappa:89	Cappa	89	2708	-22291	-91	-86	2708	30.3	543	334	38	273405
Cappaa:128	Cappaa	128	2898	-22101	-165	-176	2898	36.3	513	331	32	213909
Cappap:128	Cappap	128	2933	-22066	-172	-183	2933	39.7	560	322	33	241371
Cappp:89	Cappp	89	2709	-22290	-47	-51	2709	35.3	578	324	38	293514
Capppa:127	Capppa	127	2944	-22055	-95	-101	2944	32.6	551	315	32	219975
Capppp:127	Capppp	127	2968	-22031	-68	-73	2968	38.7	586	281	33	236180
Cp:21	Cp	21	1883	-23116	-91	-92	1883	31.0	546	191	62	918218
Cpa:36	Cpa	36	2139	-22860	-102	-102	2139	30.8	535	152	55	768764
Cpaa:55	Cpaa	55	2464	-22535	-56	-54	2464	23.8	499	151	49	396665
Cpaaa:77	Cpaaa	77	2750	-22249	-83	-75	2750	19.3	522	171	42	245531
Cpaaaa:112	Cpaaaa	112	3194	-21805	247	264	3194	16.1	526	214	35	130502
Cpaaap:112	Cpaaap	112	3256	-21743	413	415	3256	16.2	581	229	36	168578
Cpaap:77	Cpaap	77	2710	-22289	-70	-72	2710	22.6	589	202	43	298746
Cpaapa:107	Cpaapa	107	2981	-22018	63	94	2981	24.4	602	211	37	226075
Cpaapp:107	Cpaapp	107	2714	-22285	-65	-66	2714	29.2	637	262	36	230219
Cpap:55	Cpap	55	2437	-22562	-65	-66	2437	20.3	575	208	47	375099
Cpapa:80	Cpapa	80	2656	-22343	-106	-103	2656	34.2	631	214	40	304113
Cpapaa:118	Cpapaa	118	2867	-22132	0	-2	2867	43.8	637	241	32	177783
Cpapap:118	Cpapap	118	2810	-22189	-154	-83	2810	33.2	631	208	34	226958
Cpapp:80	Cpapp	80	2696	-22303	-39	-40	2696	26.7	636	271	41	321925
Cpappd:116	Cpappd	116	2699	-22300	-99	-93	2699	37.0	650	277	33	218556
Cpappv:116	Cpappv	116	2721	-22278	-54	-49	2721	50.8	621	276	32	159646
Cpp:36	Cpp	36	2135	-22864	-77	-77	2135	22.1	598	222	55	762463
Cppa:57	Cppa	57	2474	-22525	-59	-59	2474	34.6	630	222	48	463507
Cppaa:83	Cppaa	83	2683	-22316	-82	-81	2683	53.3	592	259	40	239264
Cppaaa:123	Cppaaa	123	2861	-22138	-106	-107	2861	54.4	531	218	33	159205
Cppaap:123	Cppaap	123	2819	-22180	-113	-117	2819	53.3	552	254	33	156339
Cppap:83	Cppap	83	2702	-22297	-37	-41	2702	42.9	603	290	39	264958
Cppapa:124	Cppapa	124	2923	-22076	-63	-70	2923	40.2	578	214	36	213829
Cppapp:124	Cppapp	124	2927	-22072	-24	-35	2927	44.4	571	256	33	158461
Cppp:57	Cppp	57	2471	-22528	-53	-53	2471	21.3	614	281	48	392912
Cpppa:85	Cpppa	85	2712	-22287	-64	-69	2712	35.7	609	255	39	287726
Cpppaa:121	Cpppaa	121	2843	-22156	-134	-136	2843	36.8	553	183	34	201277
Cpppap:121	Cpppap	121	2877	-22122	-23	-29	2877	47.2	572	209	35	225220
Cpppp:85	Cpppp	85	2684	-22315	-69	-77	2684	36.4	614	314	39	316109
Cppppa:122	Cppppa	122	2884	-22115	-75	-82	2884	41.2	621	264	33	219927
Cppppp:122	Cppppp	122	2804	-22195	-157	-165	2804	45.8	587	297	30	160131
P3:10	P3	10	1792	-23207	-104	-105	1792	31.7	611	283	62	1127702
D:25	D	25	1943	-23056	-113	-113	1943	28.7	630	269	56	969974
Da:44	Da	44	2314	-22685	-92	-93	2314	24.2	541	353	50	593576
Daa:70	Daa	70	2687	-22312	-67	-69	2687	35.9	478	367	43	312594
Daaa:103	Daaa	103	3133	-21866	254	243	3133	43.3	422	349	36	255963
Daap:103	Daap	103	2838	-22161	-35	-36	2838	48.2	464	342	35	208207
Dap:70	Dap	70	2670	-22329	-74	-76	2670	30.8	542	345	44	306386
Dapa:98	Dapa	98	2791	-22208	-67	-67	2791	38.1	463	341	37	259706
Dapaa:135	Dapaa	135	2980	-22020	-330	-265	2980	37.0	420	352	30	200031
Dapap:135	Dapap	135	3093	-21907	-173	-169	3093	35.0	466	338	30	180352
Dapp:98	Dapp	98	2784	-22215	-87	-91	2784	32.9	509	321	40	291675
Dp:44	Dp	44	2351	-22648	-101	-102	2351	30.4	616	303	50	670669
Dpa:72	Dpa	72	2714	-22285	-65	-64	2714	52.0	575	305	43	290043
Dpaa:101	Dpaa	101	3264	-21735	381	381	3264	53.7	467	209	35	202395
Dpap:101	Dpap	101	2875	-22124	36	23	2875	56.8	514	235	36	203822
Dpp:72	Dpp	72	2672	-22327	-72	-71	2672	37.0	590	315	45	335140
Dppa:98	Dppa	98	2812	-22187	-79	-76	2812	51.0	516	210	38	236112
Dppp:98	Dppp	98	2755	-22244	-102	-99	2755	40.5	538	220	38	243708
P4:25	P4	25	2081	-22918	-113	-114	2081	30.5	554	347	53	911500
Z2:59	Z2	59	2677	-22322	-107	-109	2677	44.2	521	288	43	428640
Z3:59	Z3	59	2688	-22311	-109	-114	2688	49.3	451	327	43	409755
