# Supplementary material for: Quantitative Differences in Nuclear β-catenin and TCF Pattern Embryonic Cells in C. elegans
Source: PLoS Genet. 2015 Oct 21;11(10):e1005585. doi: 10.1371/journal.pgen.1005585 (PMC4619327; doi:10.1371/journal.pgen.1005585)
Supplement: S1 Data — For each cell analyzed, birth time is given in column 3 and the average nuclear reporter intensity over the lifetime of the cell (corrected for background) is given in column 7 (“blot”). For information on each embryo’s strain information and experimental conditions, refer to S2 Table. (ZIP) [file pgen.1005585.s005.zip › CAs/CA20130509_nob-1_sys-1i_L1.csv]

cellTime	cell	time	none	global	local	blot	cross	z	x	y	size	gweight
ABa:1	ABa	1	1849	-23151	-128	-128	1849	33.0	574	230	70	494589
ABal:2	ABal	2	1844	-23156	-59	-59	1844	29.4	597	254	74	643909
ABala:9	ABala	9	1853	-23147	-101	-101	1853	37.9	549	315	61	307842
ABalaa:21	ABalaa	21	1896	-23103	-145	-146	1896	56.8	490	294	55	262676
ABalaaa:39	ABalaaa	39	1913	-23086	-92	-92	1913	46.2	464	350	49	333201
ABalaaaa:59	ABalaaaa	59	1902	-23097	-44	-45	1902	46.1	515	308	41	196632
ABalaaaal:88	ABalaaaal	88	1960	-23039	-11	-11	1960	49.4	565	312	35	144737
ABalaaaala:123	ABalaaaala	123	1938	-23061	61	74	1938	46.9	598	332	30	80517
ABalaaaalp:123	ABalaaaalp	123	1900	-23099	-2	4	1900	50.5	571	325	31	94783
ABalaaaar:88	ABalaaaar	88	2014	-22985	4	0	2014	48.9	529	334	35	153258
ABalaaaarl:122	ABalaaaarl	122	1925	-23074	27	20	1925	44.0	576	353	29	87108
ABalaaaarr:122	ABalaaaarr	122	1907	-23092	-2	-6	1907	49.5	554	351	31	86871
ABalaaap:59	ABalaaap	59	1912	-23087	-43	-45	1912	47.0	454	304	43	203834
ABalaaapa:85	ABalaaapa	85	1969	-23030	-33	-40	1969	49.0	482	296	34	131836
ABalaaapal:121	ABalaaapal	121	1886	-23113	-10	-11	1886	34.2	497	312	30	81906
ABalaaapar:121	ABalaaapar	121	1887	-23112	-5	-3	1887	43.3	491	333	31	97843
ABalaaapp:85	ABalaaapp	85	1962	-23037	-35	-37	1962	48.3	443	312	37	155403
ABalaaappl:117	ABalaaappl	117	1887	-23112	1	0	1887	44.0	480	354	30	98517
ABalaaappr:117	ABalaaappr	117	1908	-23091	-14	-22	1908	42.8	449	364	31	96852
ABalaap:39	ABalaap	39	1926	-23073	-140	-141	1926	55.3	534	327	47	319696
ABalaapa:60	ABalaapa	60	1933	-23066	-68	-70	1933	52.2	579	336	41	241233
ABalaapaa:92	ABalaapaa	92	1951	-23048	-4	-1	1951	46.5	605	311	33	133811
ABalaapaaa:131	ABalaapaaa	131	1962	-23037	45	42	1962	42.9	651	299	27	71874
ABalaapaap:131	ABalaapaap	131	1953	-23046	53	50	1953	41.4	624	325	30	68946
ABalaapap:92	ABalaapap	92	2008	-22991	12	10	2008	44.7	579	340	36	155729
ABalaapapa:127	ABalaapapa	127	1919	-23080	-11	-12	1919	34.4	627	327	29	84531
ABalaapapp:127	ABalaapapp	127	1864	-23135	-71	-72	1864	38.5	598	345	31	72337
ABalaapp:60	ABalaapp	60	1952	-23047	-30	-33	1952	50.0	531	338	43	233396
ABalaappa:85	ABalaappa	85	1977	-23022	-14	-14	1977	37.5	534	359	37	170664
ABalaappaa:120	ABalaappaa	120	1899	-23101	-30	-32	1899	28.0	570	347	30	89826
ABalaappap:120	ABalaappap	120	1905	-23094	4	-2	1905	25.7	530	353	32	108165
ABalaappp:85	ABalaappp	85	1957	-23042	-7	-8	1957	30.9	491	346	37	140333
ABalaapppa:118	ABalaapppa	118	1935	-23064	31	31	1935	23.9	508	314	31	82630
ABalaapppp:118	ABalaapppp	118	1902	-23097	-4	-6	1902	15.2	484	307	33	78162
ABalap:21	ABalap	21	1873	-23126	-119	-119	1873	44.6	577	317	56	287518
ABalapa:38	ABalapa	38	1915	-23084	-81	-81	1915	47.4	605	302	48	346591
ABalapaa:59	ABalapaa	59	1945	-23054	-11	-11	1945	34.8	626	301	41	218620
ABalapaaa:89	ABalapaaa	89	1997	-23003	8	8	1997	27.1	594	303	34	153088
ABalapaaaa:127	ABalapaaaa	127	1868	-23132	-25	-24	1868	25.0	576	277	29	102482
ABalapaaap:127	ABalapaaap	127	1913	-23086	17	15	1913	31.2	555	291	29	101566
ABalapaap:89	ABalapaap	89	1991	-23008	3	1	1991	27.2	621	268	35	169736
ABalapaapa:127	ABalapaapa	127	1914	-23085	-8	-8	1914	21.7	610	265	31	137432
ABalapaapp:127	ABalapaapp	127	1904	-23095	-21	-15	1904	15.9	582	259	30	94926
ABalapap:59	ABalapap	59	1897	-23102	-47	-46	1897	46.4	600	294	44	258993
ABalapapa:82	ABalapapa	82	1933	-23066	-41	-42	1933	40.7	615	285	39	229716
ABalapapaa:113	ABalapapaa	113	1928	-23071	-12	-17	1928	30.8	618	277	36	194066
ABalapapap:113	ABalapapap	113	1983	-23016	24	26	1983	29.3	636	237	32	171446
ABalapapp:82	ABalapapp	82	1956	-23043	-26	-25	1956	39.3	571	302	36	182181
ABalapappa:116	ABalapappa	116	1944	-23055	5	0	1944	30.7	614	302	30	147839
ABalapappp:116	ABalapappp	116	1904	-23095	-13	-11	1904	31.0	578	318	32	133645
ABalapp:38	ABalapp	38	1937	-23062	-74	-74	1937	37.6	532	350	48	303327
ABalappa:58	ABalappa	58	1905	-23094	-76	-77	1905	36.9	587	342	43	250778
ABalappaa:84	ABalappaa	84	2003	-22996	-11	-11	2003	36.5	599	331	36	182429
ABalappaaa:120	ABalappaaa	120	1881	-23118	-51	-55	1881	21.5	597	303	32	115794
ABalappaap:120	ABalappaap	120	1893	-23106	-51	-53	1893	20.3	567	319	30	91429
ABalappap:84	ABalappap	84	1966	-23033	-45	-48	1966	30.0	557	345	37	168895
ABalappapa:118	ABalappapa	118	1880	-23119	-52	-55	1880	20.3	545	332	33	104384
ABalappapp:118	ABalappapp	118	1902	-23097	-19	-24	1902	20.8	507	342	32	101810
ABalappp:58	ABalappp	58	1925	-23074	-27	-28	1925	35.3	513	354	44	218336
ABalapppa:81	ABalapppa	81	1973	-23026	-4	-7	1973	26.4	539	346	38	170207
ABalapppaa:112	ABalapppaa	112	1922	-23077	2	2	1922	19.1	553	283	30	91455
ABalapppap:112	ABalapppap	112	1930	-23069	-6	-7	1930	18.3	517	275	32	85725
ABalapppp:81	ABalapppp	81	1991	-23008	49	48	1991	27.8	493	342	37	135521
ABalappppa:112	ABalappppa	112	1900	-23099	-17	-14	1900	26.5	520	283	31	99167
ABalappppp:112	ABalappppp	112	1905	-23094	7	6	1905	23.3	472	281	33	76839
ABalp:9	ABalp	9	1862	-23137	-93	-93	1862	36.1	617	225	62	349394
ABalpa:21	ABalpa	21	1907	-23092	-70	-70	1907	34.8	631	240	55	254787
ABalpaa:39	ABalpaa	39	1937	-23062	-41	-42	1937	38.5	645	246	46	364054
ABalpaaa:61	ABalpaaa	61	1921	-23078	-28	-31	1921	35.7	646	248	41	250159
ABalpaaaa:90	ABalpaaaa	90	1966	-23033	2	2	1966	44.6	628	267	36	204839
ABalpaaaaa:123	ABalpaaaaa	123	1950	-23049	52	50	1950	35.1	650	270	30	122591
ABalpaaaap:123	ABalpaaaap	123	1899	-23100	9	8	1899	38.2	625	293	30	122826
ABalpaaap:90	ABalpaaap	90	1951	-23049	-25	-25	1951	40.7	645	221	36	230553
ABalpaaapa:125	ABalpaaapa	125	1893	-23106	-23	-24	1893	37.9	654	226	32	143748
ABalpaaapp:125	ABalpaaapp	125	1961	-23039	43	36	1961	36.3	627	182	30	113792
ABalpaap:61	ABalpaap	61	1893	-23106	-40	-43	1893	36.6	616	217	42	273867
ABalpaapa:87	ABalpaapa	87	1981	-23018	-27	-31	1981	43.3	642	195	36	226127
ABalpaapaa:121	ABalpaapaa	121	1919	-23080	6	4	1919	42.7	656	260	34	160237
ABalpaapap:121	ABalpaapap	121	1914	-23085	-8	-10	1914	46.7	651	208	31	147096
ABalpaapp:87	ABalpaapp	87	1958	-23041	6	7	1958	42.3	600	172	35	182923
ABalpaappa:122	ABalpaappa	122	1901	-23098	-28	-31	1901	44.1	642	185	31	137765
ABalpaappp:122	ABalpaappp	122	1918	-23081	15	16	1918	47.7	613	179	31	120683
ABalpap:39	ABalpap	39	1934	-23065	-33	-33	1934	30.1	595	285	46	285208
ABalpapa:61	ABalpapa	61	1903	-23096	-35	-37	1903	29.1	598	240	41	239037
ABalpapaa:92	ABalpapaa	92	1931	-23068	-38	-39	1931	32.7	605	174	34	189422
ABalpapaaa:130	ABalpapaaa	130	1879	-23120	-48	-44	1879	34.0	602	165	30	133567
ABalpapaap:130	ABalpapaap	130	1874	-23125	-34	-24	1874	29.4	568	150	30	127491
ABalpapap:92	ABalpapap	92	2003	-22996	48	46	2003	27.7	564	157	35	178907
ABalpapapa:129	ABalpapapa	129	1946	-23053	28	16	1946	32.2	553	127	29	117240
ABalpapapp:129	ABalpapapp	129	1902	-23097	-4	-6	1902	32.2	525	131	34	150854
ABalpapp:61	ABalpapp	61	1876	-23123	-37	-38	1876	35.2	546	228	43	216574
ABalpappa:86	ABalpappa	86	1986	-23013	17	14	1986	34.2	574	150	36	200459
ABalpappaa:122	ABalpappaa	122	1900	-23099	-15	-17	1900	42.3	598	150	30	139602
ABalpappap:122	ABalpappap	122	1880	-23119	-33	-34	1880	39.2	571	143	32	143659
ABalpappp:86	ABalpappp	86	1947	-23052	-24	-24	1947	37.8	554	172	38	203374
ABalpapppa:119	ABalpapppa	119	1898	-23101	-10	-9	1898	49.2	591	158	30	117328
ABalpapppp:119	ABalpapppp	119	1890	-23109	-15	-13	1890	48.1	562	158	31	113661
ABalpp:21	ABalpp	21	1893	-23106	-86	-87	1893	42.8	575	192	57	279040
ABalppa:39	ABalppa	39	1935	-23064	-62	-62	1935	42.2	608	183	48	379325
ABalppaa:60	ABalppaa	60	1919	-23080	-50	-53	1919	44.0	630	197	44	282611
ABalppaaa:86	ABalppaaa	86	1961	-23038	-17	-19	1961	52.6	621	218	35	182512
ABalppaaaa:124	ABalppaaaa	124	1897	-23102	-9	3	1897	49.2	645	261	30	123952
ABalppaaap:124	ABalppaaap	124	1936	-23063	31	28	1936	56.8	627	253	32	113473
ABalppaap:86	ABalppaap	86	1962	-23037	-29	-30	1962	55.1	603	244	36	177624
ABalppaapa:120	ABalppaapa	120	1931	-23069	22	20	1931	50.0	636	284	31	120239
ABalppaapp:120	ABalppaapp	120	1901	-23099	-10	-8	1901	51.0	607	289	32	109235
ABalppap:60	ABalppap	60	1939	-23060	-36	-40	1939	47.4	579	161	42	256860
ABalppapa:85	ABalppapa	85	1968	-23031	-28	-30	1968	55.1	585	219	34	157113
ABalppapaa:123	ABalppapaa	123	1900	-23099	-11	-15	1900	60.4	604	243	32	114001
ABalppapap:123	ABalppapap	123	1892	-23107	-11	-13	1892	60.5	572	261	30	101574
ABalppapp:85	ABalppapp	85	1990	-23009	-28	-35	1990	54.4	548	219	37	190318
ABalppappa:118	ABalppappa	118	1909	-23090	-22	-23	1909	50.5	573	285	31	113776
ABalppappp:118	ABalppappp	118	1931	-23068	8	6	1931	54.0	534	289	30	104801
ABalppp:39	ABalppp	39	1938	-23061	-39	-39	1938	39.0	539	238	47	254141
ABalpppa:60	ABalpppa	60	1890	-23109	-67	-66	1890	44.8	564	229	42	228860
ABalpppaa:92	ABalpppaa	92	1950	-23049	4	5	1950	47.8	618	212	34	170591
ABalpppaaa:133	ABalpppaaa	133	1863	-23136	-92	-86	1863	43.8	650	240	31	128367
ABalpppaap:133	ABalpppaap	133	1902	-23097	-1	4	1902	50.6	631	240	31	105974
ABalpppap:92	ABalpppap	92	1958	-23041	-17	-20	1958	48.7	567	219	37	183729
ABalpppapa:126	ABalpppapa	126	1911	-23088	-2	-2	1911	53.5	624	219	30	98492
ABalpppapp:126	ABalpppapp	126	1945	-23054	33	29	1945	52.4	592	253	29	84607
ABalpppp:60	ABalpppp	60	1911	-23088	-48	-51	1911	43.6	514	199	44	202817
ABalppppa:84	ABalppppa	84	1986	-23013	-19	-22	1986	45.5	540	171	37	175991
ABalppppaa:121	ABalppppaa	121	1891	-23108	-1	3	1891	54.7	598	191	30	99755
ABalppppap:121	ABalppppap	121	1913	-23086	-14	-11	1913	54.3	557	188	32	98892
ABalppppp:84	ABalppppp	84	1960	-23039	-31	-34	1960	46.3	473	170	38	151326
ABalpppppa:117	ABalpppppa	117	1931	-23068	5	1	1931	53.9	510	174	31	87851
ABalpppppp:117	ABalpppppp	117	1929	-23070	-11	-12	1929	55.6	462	178	32	89403
ABar:2	ABar	2	1841	-23158	-121	-121	1841	53.1	480	241	76	688605
ABara:9	ABara	9	1864	-23135	-134	-134	1864	46.5	423	152	64	337798
ABaraa:21	ABaraa	21	1883	-23117	-108	-108	1883	40.2	488	131	57	260517
ABaraaa:39	ABaraaa	39	1895	-23104	-77	-77	1895	37.2	460	199	49	207620
ABaraaaa:58	ABaraaaa	58	1897	-23103	-33	-33	1897	38.9	480	187	43	176610
ABaraaaaa:88	ABaraaaaa	88	2005	-22994	-33	-33	2005	50.1	536	138	37	171479
ABaraaaaaa:122	ABaraaaaaa	122	1947	-23052	35	37	1947	64.1	567	196	30	90854
ABaraaaaap:122	ABaraaaaap	122	1999	-23000	72	62	1999	63.4	528	185	32	85288
ABaraaaap:88	ABaraaaap	88	1963	-23036	-63	-69	1963	53.1	483	136	36	152981
ABaraaaapa:123	ABaraaaapa	123	1891	-23108	-14	-14	1891	62.5	501	203	31	83306
ABaraaaapp:123	ABaraaaapp	123	1861	-23138	-76	-81	1861	65.3	466	197	30	75570
ABaraaap:58	ABaraaap	58	1902	-23097	-57	-58	1902	47.0	428	204	44	186163
ABaraaapa:85	ABaraaapa	85	1961	-23038	-57	-58	1961	53.0	441	133	37	169497
ABaraaapaa:119	ABaraaapaa	119	1890	-23109	-88	-100	1890	66.0	441	200	29	61837
ABaraaapap:119	ABaraaapap	119	1942	-23057	-26	-32	1942	62.4	423	168	33	87197
ABaraaapp:85	ABaraaapp	85	1945	-23054	-76	-77	1945	51.7	397	163	37	151456
ABaraaappa:120	ABaraaappa	120	1875	-23124	-60	-60	1875	59.9	409	194	32	85739
ABaraaappp:120	ABaraaappp	120	1934	-23065	-85	-83	1934	60.5	361	205	32	82366
ABaraap:39	ABaraap	39	1917	-23082	-116	-116	1917	45.7	534	138	50	348300
ABaraapa:57	ABaraapa	57	1912	-23088	-46	-46	1912	40.0	565	139	42	248429
ABaraapaa:89	ABaraapaa	89	1968	-23032	-36	-39	1968	56.4	580	178	36	177115
ABaraapaaa:125	ABaraapaaa	125	1911	-23088	-8	-5	1911	59.8	574	219	30	89566
ABaraapaap:125	ABaraapaap	125	1922	-23077	-7	-16	1922	66.1	563	244	30	69569
ABaraapap:89	ABaraapap	89	1996	-23003	-20	-22	1996	59.1	544	171	34	158293
ABaraapapa:126	ABaraapapa	126	1922	-23077	24	27	1922	61.6	542	240	30	88914
ABaraapapp:126	ABaraapapp	126	1958	-23041	62	74	1958	66.8	510	242	28	47081
ABaraapp:57	ABaraapp	57	1939	-23060	-61	-63	1939	48.6	504	137	46	268034
ABaraappa:82	ABaraappa	82	1966	-23033	-63	-67	1966	55.4	519	148	39	224003
ABaraappaa:114	ABaraappaa	114	1940	-23059	-16	-17	1940	59.7	510	228	31	112848
ABaraappap:114	ABaraappap	114	1964	-23035	-27	-35	1964	63.8	464	245	35	115762
ABaraappp:82	ABaraappp	82	1987	-23012	-40	-41	1987	58.1	459	153	40	231006
ABaraapppa:112	ABaraapppa	112	1963	-23036	16	5	1963	64.2	429	238	33	118405
ABaraapppp:112	ABaraapppp	112	1961	-23038	-11	-13	1961	65.0	384	225	33	105683
ABarap:21	ABarap	21	1886	-23113	-108	-109	1886	43.7	367	129	58	278090
ABarapa:39	ABarapa	39	1937	-23062	-115	-116	1937	52.4	442	136	48	311896
ABarapaa:59	ABarapaa	59	1922	-23077	-93	-96	1922	55.0	445	132	43	228571
ABarapaaa:89	ABarapaaa	89	2004	-22995	-15	-16	2004	64.4	411	218	35	128344
ABarapaaaa:129	ABarapaaaa	129	1866	-23133	-84	-91	1866	65.8	393	293	29	68847
ABarapaaap:129	ABarapaaap	129	1899	-23100	-60	-63	1899	64.5	352	283	32	74778
ABarapaap:89	ABarapaap	89	2096	-22903	-58	-33	2096	62.8	362	206	37	148156
ABarapaapa:123	ABarapaapa	123	1968	-23031	-103	-115	1968	65.6	345	243	30	63578
ABarapaapp:123	ABarapaapp	123	1978	-23021	-40	-47	1978	64.0	293	257	33	81456
ABarapap:59	ABarapap	59	1921	-23078	-114	-120	1921	57.1	377	159	44	231520
ABarapapa:88	ABarapapa	88	2019	-22980	-89	-96	2019	63.8	323	245	37	153459
ABarapapaa:131	ABarapapaa	131	1932	-23067	-40	-51	1932	66.5	310	301	30	63535
ABarapapap:131	ABarapapap	131	1949	-23050	8	12	1949	60.8	274	313	32	91667
ABarapapp:88	ABarapapp	88	2004	-22995	-68	-70	2004	61.2	289	268	37	164166
ABarapappa:126	ABarapappa	126	1969	-23030	22	17	1969	61.2	266	338	32	98757
ABarapappp:126	ABarapappp	126	1888	-23111	-38	-38	1888	51.0	250	340	31	88819
ABarapp:39	ABarapp	39	1928	-23071	-100	-100	1928	48.8	362	147	51	302368
ABarappa:58	ABarappa	58	1942	-23057	-37	-40	1942	47.2	395	147	43	188796
ABarappaa:89	ABarappaa	89	1964	-23035	-76	-79	1964	59.9	379	149	37	154510
ABarappaaa:128	ABarappaaa	128	1949	-23050	5	0	1949	63.7	382	168	29	78508
ABarappaap:128	ABarappaap	128	1978	-23021	17	0	1978	62.8	338	174	30	72106
ABarappap:89	ABarappap	89	2014	-22985	-91	-99	2014	58.3	335	162	38	156277
ABarappapa:122	ABarappapa	122	1956	-23043	-41	-45	1956	64.0	317	203	32	77042
ABarappapp:122	ABarappapp	122	1934	-23065	-56	-64	1934	63.9	270	207	32	81447
ABarappp:58	ABarappp	58	1897	-23102	-90	-92	1897	49.1	338	176	45	198634
ABarapppa:89	ABarapppa	89	1970	-23029	-87	-96	1970	55.9	300	166	38	166574
ABarapppaa:126	ABarapppaa	126	1953	-23046	4	1	1953	61.0	305	156	30	89206
ABarapppap:126	ABarapppap	126	1957	-23042	-31	-37	1957	57.2	263	163	35	94141
ABarapppp:89	ABarapppp	89	2007	-22992	-109	-85	2007	53.3	249	175	38	165121
ABarappppa:126	ABarappppa	126	1908	-23091	-51	-48	1908	53.7	233	159	32	93929
ABarappppp:126	ABarappppp	126	1940	-23059	-55	-35	1940	44.8	199	168	31	76348
ABarp:9	ABarp	9	1912	-23087	-17	-17	1912	22.6	502	185	62	212395
ABarpa:21	ABarpa	21	1925	-23074	-28	-28	1925	19.4	553	254	56	181591
ABarpaa:38	ABarpaa	38	1896	-23103	-63	-64	1896	22.9	590	211	48	281547
ABarpaaa:59	ABarpaaa	59	1885	-23114	-44	-46	1885	21.2	598	256	41	200892
ABarpaaaa:89	ABarpaaaa	89	1931	-23068	-43	-48	1931	32.6	632	222	36	195862
ABarpaaaaa:125	ABarpaaaaa	125	1900	-23099	-13	-13	1900	31.0	639	213	30	120055
ABarpaaaap:125	ABarpaaaap	125	1902	-23097	13	10	1902	28.6	603	183	31	136765
ABarpaaap:89	ABarpaaap	89	1916	-23083	-28	-29	1916	31.0	597	228	34	162952
ABarpaaapa:127	ABarpaaapa	127	1916	-23083	28	25	1916	35.5	610	210	29	110862
ABarpaaapp:127	ABarpaaapp	127	1894	-23105	-6	-21	1894	41.0	578	223	29	103768
ABarpaap:59	ABarpaap	59	1898	-23101	-30	-30	1898	26.0	549	205	44	184809
ABarpaapa:83	ABarpaapa	83	1910	-23089	-53	-53	1910	21.5	574	220	39	165203
ABarpaapaa:112	ABarpaapaa	112	1926	-23073	-14	-14	1926	24.1	608	208	32	142378
ABarpaapap:112	ABarpaapap	112	1936	-23063	23	22	1936	25.4	568	217	32	108585
ABarpaapp:83	ABarpaapp	83	1921	-23078	-22	-23	1921	20.8	530	201	36	133433
ABarpaappa:119	ABarpaappa	119	1928	-23071	32	34	1928	26.9	577	174	30	126014
ABarpaappp:119	ABarpaappp	119	1855	-23144	-55	-55	1855	24.2	546	185	30	95537
ABarpap:38	ABarpap	38	1914	-23085	-31	-32	1914	16.8	512	236	47	150728
ABarpapa:59	ABarpapa	59	1933	-23066	2	2	1933	17.0	541	272	43	158725
ABarpapaa:85	ABarpapaa	85	1904	-23095	-76	-79	1904	26.3	584	277	35	146322
ABarpapaaa:118	ABarpapaaa	118	1876	-23123	-31	-25	1876	33.8	604	241	30	114127
ABarpapaap:118	ABarpapaap	118	1904	-23095	-9	-20	1904	35.5	572	257	31	103868
ABarpapap:85	ABarpapap	85	1908	-23091	-29	-28	1908	26.6	536	289	36	137302
ABarpapapa:117	ABarpapapa	117	1906	-23093	-7	-7	1906	32.7	544	258	32	106546
ABarpapapp:117	ABarpapapp	117	1871	-23128	-35	-37	1871	36.1	510	265	31	78397
ABarpapp:59	ABarpapp	59	1922	-23077	0	0	1922	14.4	465	280	42	109611
ABarpappa:84	ABarpappa	84	1940	-23059	-22	-22	1940	20.4	498	290	38	142771
ABarpappaa:117	ABarpappaa	117	1901	-23098	-4	-7	1901	34.7	551	212	31	108817
ABarpappap:117	ABarpappap	117	1889	-23110	0	-3	1889	36.2	516	220	32	95405
ABarpappp:84	ABarpappp	84	1954	-23045	1	1	1954	22.0	450	283	38	114839
ABarpapppa:117	ABarpapppa	117	1881	-23118	10	11	1881	28.7	500	235	33	102761
ABarpapppp:117	ABarpapppp	117	1870	-23129	-23	-27	1870	30.5	468	230	32	82924
ABarpp:21	ABarpp	21	1912	-23087	-24	-24	1912	20.0	486	181	56	149675
ABarppa:38	ABarppa	38	1926	-23073	-42	-42	1926	25.2	527	153	49	240530
ABarppaa:58	ABarppaa	58	1911	-23088	-31	-32	1911	17.8	536	188	44	159010
ABarppaaa:83	ABarppaaa	83	1964	-23035	-43	-42	1964	15.3	562	255	38	164874
ABarppaaaa:119	ABarppaaaa	119	1942	-23057	33	26	1942	17.3	562	244	31	97132
ABarppaaap:119	ABarppaaap	119	1896	-23103	-76	-76	1896	12.3	531	242	32	103957
ABarppaap:83	ABarppaap	83	2022	-22977	6	-2	2022	13.1	515	260	37	115813
ABarppaapa:115	ABarppaapa	115	1927	-23072	20	22	1927	24.5	535	232	32	122477
ABarppaapp:115	ABarppaapp	115	1946	-23053	7	3	1946	17.6	500	235	31	76125
ABarppap:58	ABarppap	58	1893	-23106	-21	-20	1893	23.5	484	207	42	108591
ABarppapa:82	ABarppapa	82	1931	-23068	-19	-16	1931	20.6	512	246	36	128491
ABarppapaa:115	ABarppapaa	115	1883	-23116	-43	-41	1883	17.8	536	213	31	110451
ABarppapap:115	ABarppapap	115	1916	-23083	6	0	1916	21.4	500	191	30	89179
ABarppapp:82	ABarppapp	82	1966	-23033	1	0	1966	14.3	465	271	39	110089
ABarppappa:111	ABarppappa	111	1987	-23012	47	51	1987	15.0	475	221	31	83701
ABarppappp:111	ABarppappp	111	1903	-23096	-11	-8	1903	17.1	451	246	35	84969
ABarppp:38	ABarppp	38	1895	-23104	-51	-51	1895	16.6	439	184	47	128519
ABarpppa:57	ABarpppa	57	1899	-23100	0	-2	1899	19.1	408	200	42	89985
ABarpppaa:85	ABarpppaa	85	1991	-23008	12	14	1991	16.7	473	167	37	113255
ABarpppaaa:120	ABarpppaaa	120	1890	-23109	-9	-10	1890	23.5	535	153	32	116650
ABarpppaap:120	ABarpppaap	120	1893	-23106	6	7	1893	19.1	495	152	31	92651
ABarpppap:85	ABarpppap	85	1928	-23071	-27	-25	1928	16.4	416	185	36	83943
ABarpppapa:119	ABarpppapa	119	1899	-23101	-1	-4	1899	25.5	486	148	35	132414
ABarpppapp:119	ABarpppapp	119	1878	-23121	-12	-16	1878	21.3	449	126	32	88923
ABarpppp:57	ABarpppp	57	1919	-23080	-1	-1	1919	14.8	464	180	44	110877
ABarppppa:83	ABarppppa	83	1985	-23014	-27	-30	1985	11.6	491	200	38	125718
ABarppppaa:119	ABarppppaa	119	1916	-23083	-13	-9	1916	15.0	528	199	32	110994
ABarppppap:119	ABarppppap	119	1940	-23059	29	28	1940	13.5	484	184	31	78477
ABarppppp:83	ABarppppp	83	1964	-23036	-4	-4	1964	13.1	437	219	36	76386
ABarpppppa:119	ABarpppppa	119	1884	-23115	-24	-24	1884	17.1	461	170	31	64663
ABarpppppp:119	ABarpppppp	119	1860	-23139	-54	-52	1860	14.7	423	155	32	81726
ABp:1	ABp	1	1857	-23143	-41	-41	1857	30.0	378	350	70	430061
ABpl:2	ABpl	2	1822	-23177	-82	-82	1822	28.8	417	351	74	533767
ABpla:9	ABpla	9	1855	-23144	-135	-135	1855	52.7	403	317	62	322500
ABplaa:21	ABplaa	21	1888	-23111	-131	-133	1888	56.7	407	318	57	287673
ABplaaa:38	ABplaaa	38	1919	-23080	-86	-85	1919	47.3	366	366	49	317975
ABplaaaa:58	ABplaaaa	58	1936	-23063	-44	-46	1936	50.5	460	358	43	262359
ABplaaaaa:84	ABplaaaaa	84	1968	-23031	-9	-11	1968	43.1	478	352	36	188751
ABplaaaaaa:121	ABplaaaaaa	121	1874	-23125	-17	-15	1874	31.2	497	344	30	100050
ABplaaaaap:121	ABplaaaaap	121	1904	-23095	17	20	1904	34.8	457	347	30	91386
ABplaaaap:84	ABplaaaap	84	1951	-23048	-12	-20	1951	41.5	429	355	35	171987
ABplaaaapa:119	ABplaaaapa	119	1851	-23148	-44	-47	1851	28.4	447	341	30	80639
ABplaaaapp:119	ABplaaaapp	119	1863	-23136	-33	-36	1863	25.7	412	356	31	82749
ABplaaap:58	ABplaaap	58	1886	-23113	-54	-58	1886	45.6	406	364	45	266949
ABplaaapa:82	ABplaaapa	82	1934	-23065	-27	-27	1934	31.4	440	362	38	182084
ABplaaapaa:117	ABplaaapaa	117	1864	-23135	-29	-33	1864	19.8	460	322	32	71973
ABplaaapap:117	ABplaaapap	117	1935	-23064	29	26	1935	19.2	429	314	29	65201
ABplaaapp:82	ABplaaapp	82	1926	-23074	-41	-45	1926	29.7	387	371	39	203806
ABplaaappa:119	ABplaaappa	119	1953	-23046	49	52	1953	18.3	402	317	31	56649
ABplaaappp:119	ABplaaappp	119	1884	-23115	-37	-36	1884	17.6	356	338	35	77508
ABplaap:38	ABplaap	38	1934	-23065	-103	-105	1934	58.5	436	333	49	323087
ABplaapa:58	ABplaapa	58	1897	-23102	-122	-125	1897	59.5	506	322	44	271172
ABplaapaa:82	ABplaapaa	82	1941	-23058	-68	-71	1941	56.2	524	311	37	201963
ABplaapaaa:115	ABplaapaaa	115	1906	-23093	-23	-21	1906	44.5	535	327	31	119339
ABplaapaap:115	ABplaapaap	115	1887	-23112	-30	-30	1887	40.5	522	357	31	120046
ABplaapap:82	ABplaapap	82	1996	-23003	-37	-42	1996	54.8	508	353	37	215156
ABplaapapa:115	ABplaapapa	115	1951	-23048	41	43	1951	34.4	545	363	31	130442
ABplaapapp:115	ABplaapapp	115	1918	-23081	-28	-30	1918	39.3	512	389	32	119550
ABplaapp:58	ABplaapp	58	1901	-23098	-75	-78	1901	62.1	455	286	42	214976
ABplaappa:82	ABplaappa	82	1985	-23014	-52	-56	1985	59.6	486	322	36	180613
ABplaappaa:117	ABplaappaa	117	1978	-23021	46	41	1978	47.3	535	370	30	104236
ABplaappap:117	ABplaappap	117	1921	-23078	-20	-25	1921	48.0	503	376	31	101247
ABplaappp:82	ABplaappp	82	1993	-23006	-57	-62	1993	58.3	429	341	37	190412
ABplaapppa:117	ABplaapppa	117	1945	-23054	7	0	1945	48.1	465	387	30	100406
ABplaapppp:117	ABplaapppp	117	1953	-23046	6	8	1953	47.5	426	387	32	116808
ABplap:21	ABplap	21	1883	-23116	-155	-155	1883	57.5	310	311	56	273913
ABplapa:39	ABplapa	39	1911	-23088	-148	-148	1911	61.1	361	310	48	308467
ABplapaa:59	ABplapaa	59	1928	-23071	-87	-96	1928	60.8	431	328	43	248955
ABplapaaa:86	ABplapaaa	86	1997	-23002	-23	-26	1997	49.8	467	364	35	178237
ABplapaaaa:124	ABplapaaaa	124	1910	-23089	12	7	1910	34.0	496	374	31	109647
ABplapaaap:124	ABplapaaap	124	1907	-23092	1	1	1907	35.6	463	395	29	104735
ABplapaap:86	ABplapaap	86	1983	-23016	-24	-31	1983	47.4	422	371	36	186461
ABplapaapa:125	ABplapaapa	125	1921	-23078	24	21	1921	29.3	450	384	31	102106
ABplapaapp:125	ABplapaapp	125	1904	-23095	0	-4	1904	28.3	419	388	29	90194
ABplapap:59	ABplapap	59	1924	-23075	-83	-91	1924	59.2	378	324	42	229869
ABplapapa:86	ABplapapa	86	2003	-22996	-47	-51	2003	50.3	383	367	37	176079
ABplapapaa:124	ABplapapaa	124	1918	-23081	37	37	1918	39.5	425	378	31	99684
ABplapapap:124	ABplapapap	124	1903	-23096	-21	-15	1903	37.7	387	395	30	83314
ABplapapp:86	ABplapapp	86	1980	-23019	-44	-47	1980	47.4	339	371	36	156510
ABplapappa:124	ABplapappa	124	1905	-23094	3	11	1905	34.2	356	390	31	77488
ABplapappp:124	ABplapappp	124	1893	-23106	2	-2	1893	34.5	320	385	30	71586
ABplapp:39	ABplapp	39	1897	-23103	-110	-112	1897	50.0	294	355	48	323400
ABplappa:59	ABplappa	59	1897	-23102	-85	-88	1897	49.0	371	375	42	255212
ABplappaa:85	ABplappaa	85	1969	-23030	-21	-22	1969	38.2	439	386	36	182740
ABplappaaa:121	ABplappaaa	121	1871	-23128	-29	-31	1871	25.1	500	373	30	98270
ABplappaap:121	ABplappaap	121	1928	-23071	32	26	1928	21.4	458	366	31	99327
ABplappap:85	ABplappap	85	1953	-23046	-24	-28	1953	36.3	395	381	36	170768
ABplappapa:123	ABplappapa	123	1899	-23100	19	14	1899	17.1	427	352	31	86216
ABplappapp:123	ABplappapp	123	1875	-23124	-61	-62	1875	19.9	387	364	30	81725
ABplappp:59	ABplappp	59	1902	-23097	-70	-73	1902	51.4	318	357	43	239088
ABplapppa:84	ABplapppa	84	1925	-23074	-65	-71	1925	36.2	360	380	36	179493
ABplapppaa:121	ABplapppaa	121	1888	-23111	-1	-5	1888	28.4	394	387	31	101290
ABplapppap:121	ABplapppap	121	1908	-23091	19	17	1908	26.1	353	368	34	97012
ABplapppp:84	ABplapppp	84	1955	-23044	-22	-22	1955	35.6	315	377	36	148802
ABplappppa:124	ABplappppa	124	1871	-23128	-27	-30	1871	20.6	302	319	30	53148
ABplappppp:124	ABplappppp	124	1884	-23115	-2	-5	1884	21.4	319	352	33	72488
ABplp:9	ABplp	9	1837	-23162	-184	-184	1837	57.3	508	233	62	328775
ABplpa:21	ABplpa	21	1895	-23104	-156	-157	1895	57.8	535	195	59	303093
ABplpaa:38	ABplpaa	38	1928	-23071	-115	-116	1928	57.9	570	196	50	384475
ABplpaaa:57	ABplpaaa	57	1917	-23082	-70	-71	1917	54.6	618	218	44	325687
ABplpaaaa:82	ABplpaaaa	82	1985	-23014	-12	-13	1985	60.8	571	264	37	204203
ABplpaaaaa:118	ABplpaaaaa	118	1898	-23101	-14	-11	1898	60.7	584	294	30	118890
ABplpaaaap:118	ABplpaaaap	118	1942	-23057	15	7	1942	64.0	555	287	31	103581
ABplpaaap:82	ABplpaaap	82	1988	-23011	-39	-44	1988	63.8	539	236	36	186775
ABplpaaapa:117	ABplpaaapa	117	1992	-23007	29	17	1992	64.0	529	305	30	105868
ABplpaaapp:117	ABplpaaapp	117	1961	-23038	22	17	1961	63.8	495	313	30	100791
ABplpaap:57	ABplpaap	57	1910	-23089	-83	-83	1910	57.9	556	181	44	301193
ABplpaapa:81	ABplpaapa	81	2013	-22986	-39	-48	2013	62.8	549	184	38	221787
ABplpaapaa:116	ABplpaapaa	116	1865	-23134	-92	-91	1865	66.8	532	267	28	66737
ABplpaapap:116	ABplpaapap	116	1915	-23084	-16	-17	1915	63.2	500	275	31	106426
ABplpaapp:81	ABplpaapp	81	1998	-23001	-12	-14	1998	63.0	496	197	38	192741
ABplpaappa:115	ABplpaappa	115	1883	-23116	-49	-46	1883	65.2	463	302	30	111655
ABplpaappp:115	ABplpaappp	115	1931	-23068	-10	-13	1931	63.7	435	288	33	119420
ABplpap:38	ABplpap	38	1926	-23073	-113	-113	1926	56.6	521	256	50	343654
ABplpapa:56	ABplpapa	56	1907	-23092	-91	-91	1907	59.0	572	257	45	321693
ABplpapaa:82	ABplpapaa	82	1951	-23048	-45	-47	1951	56.9	530	260	37	208538
ABplpapaaa:114	ABplpapaaa	114	1941	-23059	-3	-4	1941	56.6	565	318	32	135932
ABplpapaap:114	ABplpapaap	114	1951	-23048	7	0	1951	56.4	523	327	33	124750
ABplpapap:82	ABplpapap	82	1990	-23009	-23	-26	1990	61.5	484	270	38	213417
ABplpapapa:115	ABplpapapa	115	1939	-23060	6	9	1939	51.5	496	332	32	130911
ABplpapapp:115	ABplpapapp	115	1907	-23092	-26	-27	1907	55.2	462	344	32	121747
ABplpapp:56	ABplpapp	56	1916	-23083	-81	-83	1916	56.2	508	245	46	292063
ABplpappa:81	ABplpappa	81	1950	-23049	-60	-63	1950	53.2	486	235	39	224215
ABplpappaa:115	ABplpappaa	115	1945	-23054	32	30	1945	54.8	498	298	31	136421
ABplpappap:115	ABplpappap	115	1962	-23037	28	22	1962	57.0	464	306	34	143130
ABplpappp:81	ABplpappp	81	1965	-23034	-60	-59	1965	55.8	428	248	42	249629
ABplpapppa:114	ABplpapppa	114	1896	-23103	-55	-57	1896	53.9	431	319	33	143908
ABplpapppp:114	ABplpapppp	114	1914	-23085	-38	-38	1914	57.1	363	322	37	177761
ABplpp:21	ABplpp	21	1890	-23109	-120	-120	1890	58.0	424	203	58	283075
ABplppa:38	ABplppa	38	1921	-23078	-103	-103	1921	60.4	479	192	49	345613
ABplppaa:58	ABplppaa	58	1971	-23028	-35	-38	1971	62.8	500	193	43	271880
ABplppaaa:86	ABplppaaa	86	2017	-22982	-6	-13	2017	64.6	448	249	37	187055
ABplppaaaa:121	ABplppaaaa	121	1940	-23059	0	-2	1940	61.6	428	340	32	130420
ABplppaaap:121	ABplppaaap	121	1945	-23054	8	7	1945	63.0	384	324	33	128734
ABplppaap:86	ABplppaap	86	1987	-23012	-38	-46	1987	64.9	394	266	37	181141
ABplppaapa:122	ABplppaapa	122	1929	-23070	-26	-31	1929	63.6	345	337	32	128451
ABplppaapp:122	ABplppaapp	122	1974	-23025	26	28	1974	61.8	323	312	32	117672
ABplppap:58	ABplppap	58	1917	-23082	-90	-94	1917	60.8	437	188	44	274383
ABplppapa:84	ABplppapa	84	2042	-22957	-8	-7	2042	62.7	356	274	37	193884
ABplppapaa:122	ABplppapaa	122	2053	-22946	102	103	2053	59.1	306	354	32	114065
ABplppapap:122	ABplppapap	122	1978	-23021	40	42	1978	53.6	272	365	32	123197
ABplppapp:84	ABplppapp	84	2043	-22956	-13	-10	2043	61.4	315	294	37	198284
ABplppappa:119	ABplppappa	119	1988	-23011	55	58	1988	45.8	259	363	32	111438
ABplppappp:119	ABplppappp	119	1973	-23026	55	53	1973	39.9	236	360	30	90030
ABplppp:38	ABplppp	38	1910	-23089	-104	-105	1910	58.0	426	263	49	328386
ABplpppa:57	ABplpppa	57	1931	-23068	-47	-49	1931	61.5	448	246	42	257069
ABplpppaa:86	ABplpppaa	86	2045	-22954	4	2	2045	60.6	432	311	38	222297
ABplpppaaa:120	ABplpppaaa	120	2002	-22997	64	62	2002	54.1	429	370	31	124688
ABplpppaap:120	ABplpppaap	120	1940	-23059	19	20	1940	54.5	386	372	33	127503
ABplpppap:86	ABplpppap	86	2053	-22946	0	-4	2053	58.0	378	333	37	219110
ABplpppapa:122	ABplpppapa	122	2052	-22947	108	108	2052	46.0	386	393	31	120345
ABplpppapp:122	ABplpppapp	122	1937	-23063	-4	-10	1937	48.2	347	384	31	111158
ABplpppp:57	ABplpppp	57	1930	-23069	-62	-64	1930	57.7	385	274	44	267159
ABplppppa:85	ABplppppa	85	2051	-22948	-3	-4	2051	58.2	337	332	39	236729
ABplppppaa:122	ABplppppaa	122	2041	-22958	72	65	2041	57.5	346	370	30	120507
ABplppppap:122	ABplppppap	122	1973	-23026	31	29	1973	50.2	314	371	33	116293
ABplppppp:85	ABplppppp	85	2066	-22933	16	15	2066	53.5	295	349	39	239973
ABplpppppa:122	ABplpppppa	122	1920	-23079	1	-2	1920	42.4	294	383	31	107069
ABplpppppp:122	ABplpppppp	122	1991	-23008	99	100	1991	35.8	272	364	32	100645
ABpr:2	ABpr	2	1825	-23174	-107	-107	1825	44.6	306	192	71	543828
ABpra:10	ABpra	10	1894	-23105	-41	-41	1894	21.0	247	240	61	171448
ABpraa:21	ABpraa	21	897	-10866	-23	-23	897	16.7	287	226	53	59150
ABpraaa:38	ABpraaa	38	1939	-23060	-26	-25	1939	17.1	232	221	49	177620
ABpraaaa:58	ABpraaaa	58	1916	-23083	-15	-16	1916	18.1	239	188	41	113486
ABpraaaaa:84	ABpraaaaa	84	1955	-23044	-22	-25	1955	11.7	314	224	37	65999
ABpraaaaaa:118	ABpraaaaaa	118	1870	-23129	-11	-13	1870	14.0	410	194	32	58753
ABpraaaaap:118	ABpraaaaap	118	1880	-23119	-20	-23	1880	16.8	369	211	31	48390
ABpraaaap:84	ABpraaaap	84	1979	-23020	-23	-24	1979	13.6	255	209	37	85873
ABpraaaapa:119	ABpraaaapa	119	1330	-15715	45	45	1330	14.0	333	230	34	35576
ABpraaaapp:119	ABpraaaapp	119	1541	-18912	-43	-49	1541	11.9	304	234	32	33420
ABpraaap:58	ABpraaap	58	1935	-23064	2	1	1935	17.2	298	161	42	103720
ABpraaapa:82	ABpraaapa	82	1965	-23034	5	6	1965	14.7	361	186	35	73487
ABpraaapaa:119	ABpraaapaa	119	1861	-23138	-16	-16	1861	21.4	420	145	30	78171
ABpraaapap:119	ABpraaapap	119	1880	-23119	-20	-22	1880	19.0	381	146	33	89494
ABpraaapp:82	ABpraaapp	82	1955	-23044	-25	-33	1955	13.7	319	176	37	84002
ABpraaappa:116	ABpraaappa	116	1889	-23110	-19	-20	1889	15.2	379	165	35	93289
ABpraaappp:116	ABpraaappp	116	1893	-23106	-26	-26	1893	15.6	340	183	30	40312
ABpraap:38	ABpraap	38	1928	-23071	-26	-27	1928	19.3	292	139	47	205872
ABpraapa:59	ABpraapa	59	1868	-23131	-59	-57	1868	28.5	295	132	41	138150
ABpraapaa:83	ABpraapaa	83	1954	-23045	-4	-4	1954	27.0	367	119	36	127195
ABpraapaaa:118	ABpraapaaa	118	1870	-23129	-43	-48	1870	38.4	462	113	31	124493
ABpraapaap:118	ABpraapaap	118	1884	-23115	-21	-22	1884	39.3	424	103	30	103170
ABpraapap:83	ABpraapap	83	1943	-23056	-28	-26	1943	28.3	313	121	36	125005
ABpraapapa:119	ABpraapapa	119	1861	-23138	-34	-37	1861	38.7	387	102	30	92265
ABpraapapp:119	ABpraapapp	119	1865	-23134	-36	-35	1865	35.0	353	107	32	98018
ABpraapp:59	ABpraapp	59	1913	-23086	-17	-17	1913	17.9	356	136	43	125616
ABpraappa:83	ABpraappa	83	1932	-23067	-36	-38	1932	20.7	425	130	37	121920
ABpraappaa:116	ABpraappaa	116	1891	-23108	-10	-9	1891	32.5	487	135	32	119124
ABpraappap:116	ABpraappap	116	1928	-23071	17	15	1928	31.5	458	116	32	123502
ABpraappp:83	ABpraappp	83	1947	-23052	-11	-12	1947	19.0	381	131	37	122691
ABpraapppa:117	ABpraapppa	117	1909	-23090	18	13	1909	29.0	435	127	31	105519
ABpraapppp:117	ABpraapppp	117	1875	-23124	-20	-21	1875	32.3	412	103	31	102171
ABprap:21	ABprap	21	1919	-23080	-48	-48	1919	22.6	199	228	55	171518
ABprapa:39	ABprapa	39	1930	-23069	-33	-33	1930	27.7	169	252	48	231763
ABprapaa:58	ABprapaa	58	1936	-23063	-7	-7	1936	28.0	174	243	44	173275
ABprapaaa:83	ABprapaaa	83	2028	-22971	34	35	2028	16.8	208	243	38	95314
ABprapaaaa:119	ABprapaaaa	119	1654	-19935	-29	-30	1654	13.5	270	237	33	40068
ABprapaaap:119	ABprapaaap	119	1931	-23068	1	-4	1931	16.4	248	258	32	56598
ABprapaap:83	ABprapaap	83	1996	-23003	27	26	1996	20.0	204	197	37	115561
ABprapaapa:114	ABprapaapa	114	1969	-23030	37	37	1969	13.2	291	186	30	46376
ABprapaapp:114	ABprapaapp	114	1934	-23065	4	4	1934	17.3	250	200	32	55062
ABprapap:58	ABprapap	58	1913	-23087	-17	-16	1913	20.5	189	201	42	154948
ABprapapa:84	ABprapapa	84	1996	-23003	24	23	1996	19.6	245	153	36	112263
ABprapapaa:119	ABprapapaa	119	1910	-23089	12	11	1910	19.2	292	138	31	68886
ABprapapap:119	ABprapapap	119	1942	-23057	37	41	1942	17.1	269	159	34	80550
ABprapapp:84	ABprapapp	84	1995	-23004	19	21	1995	25.1	211	164	36	131940
ABprapappa:119	ABprapappa	119	1944	-23055	17	17	1944	17.8	220	194	32	70055
ABprapappp:119	ABprapappp	119	1936	-23063	3	10	1936	17.8	233	168	32	80295
ABprapp:39	ABprapp	39	1921	-23078	-47	-47	1921	28.6	186	166	47	264507
ABprappa:59	ABprappa	59	1931	-23068	-6	-6	1931	31.8	196	161	42	188161
ABprappaa:84	ABprappaa	84	1974	-23025	4	2	1974	24.3	276	128	37	135336
ABprappaaa:119	ABprappaaa	119	1900	-23099	2	1	1900	26.6	352	109	31	90287
ABprappaap:119	ABprappaap	119	1899	-23100	8	6	1899	26.2	317	112	29	72303
ABprappap:84	ABprappap	84	1946	-23053	-27	-28	1946	28.7	226	124	35	146647
ABprappapa:120	ABprappapa	120	1863	-23136	-57	-57	1863	27.5	280	108	30	74962
ABprappapp:120	ABprappapp	120	1938	-23061	32	37	1938	21.5	253	130	31	89644
ABprappp:59	ABprappp	59	1934	-23065	1	1	1934	24.4	242	125	41	163205
ABprapppa:84	ABprapppa	84	1933	-23066	-30	-29	1933	21.0	326	122	35	119891
ABprapppaa:123	ABprapppaa	123	1856	-23144	-23	-20	1856	26.3	404	116	33	109872
ABprapppap:123	ABprapppap	123	1879	-23120	-10	-10	1879	29.2	380	101	30	109476
ABprapppp:84	ABprapppp	84	1941	-23058	-42	-41	1941	16.8	288	160	36	106694
ABprappppa:121	ABprappppa	121	1889	-23110	-9	-7	1889	13.9	314	156	31	68190
ABprappppp:121	ABprappppp	121	1855	-23144	-49	-50	1855	18.2	340	132	35	98563
ABprp:10	ABprp	10	1912	-23087	-23	-23	1912	24.0	333	134	62	240613
ABprpa:21	ABprpa	21	1906	-23093	-50	-50	1906	21.7	393	134	56	164835
ABprpaa:38	ABprpaa	38	1930	-23069	-18	-18	1930	22.8	369	143	49	222629
ABprpaaa:58	ABprpaaa	58	1920	-23079	-16	-17	1920	33.1	347	131	44	195628
ABprpaaaa:82	ABprpaaaa	82	1964	-23035	-20	-22	1964	40.0	371	117	37	189365
ABprpaaaaa:120	ABprpaaaaa	120	1912	-23087	0	-6	1912	47.6	414	105	30	124262
ABprpaaaap:120	ABprpaaaap	120	1873	-23126	-41	-47	1873	49.4	386	118	32	114153
ABprpaaap:82	ABprpaaap	82	1961	-23038	-27	-27	1961	39.7	316	126	38	182210
ABprpaaapa:116	ABprpaaapa	116	1885	-23114	-43	-48	1885	46.6	349	121	33	133146
ABprpaaapp:116	ABprpaaapp	116	1908	-23091	-60	-50	1908	44.8	296	137	34	117056
ABprpaap:58	ABprpaap	58	1894	-23105	-33	-33	1894	22.4	408	123	43	167781
ABprpaapa:84	ABprpaapa	84	1941	-23058	-64	-69	1941	39.8	454	110	38	200556
ABprpaapaa:118	ABprpaapaa	118	1901	-23098	-56	-57	1901	58.9	530	151	33	128307
ABprpaapap:118	ABprpaapap	118	1918	-23081	-39	-46	1918	59.7	484	149	34	124245
ABprpaapp:84	ABprpaapp	84	1936	-23063	-64	-67	1936	36.8	394	106	38	187298
ABprpaappa:117	ABprpaappa	117	1921	-23078	-37	-39	1921	54.9	474	125	31	121794
ABprpaappp:117	ABprpaappp	117	1929	-23070	-25	-30	1929	56.5	428	133	33	119649
ABprpap:38	ABprpap	38	1906	-23093	-62	-62	1906	32.2	445	114	48	289472
ABprpapa:58	ABprpapa	58	1886	-23113	-38	-39	1886	33.6	448	128	43	220893
ABprpapaa:84	ABprpapaa	84	1959	-23040	-6	-6	1959	36.4	498	128	37	198532
ABprpapaaa:119	ABprpapaaa	119	1916	-23083	15	6	1916	51.2	536	148	30	119284
ABprpapaap:119	ABprpapaap	119	1859	-23140	-51	-58	1859	50.5	501	138	30	121736
ABprpapap:84	ABprpapap	84	1910	-23089	-53	-55	1910	34.9	441	132	39	200015
ABprpapapa:115	ABprpapapa	115	1890	-23109	-5	-13	1890	46.5	468	140	32	127669
ABprpapapp:115	ABprpapapp	115	1879	-23120	-32	-34	1879	48.6	435	127	34	137863
ABprpapp:58	ABprpapp	58	1898	-23101	-29	-28	1898	27.0	494	135	42	189064
ABprpappa:87	ABprpappa	87	1927	-23072	-26	-27	1927	32.1	524	132	35	159119
ABprpappaa:125	ABprpappaa	125	1873	-23126	-45	-40	1873	46.9	551	127	30	108537
ABprpappap:125	ABprpappap	125	1890	-23109	-4	-7	1890	46.0	526	116	30	112140
ABprpappp:87	ABprpappp	87	1959	-23040	-1	-1	1959	30.2	478	117	36	162950
ABprpapppa:120	ABprpapppa	120	1917	-23082	26	24	1917	40.3	512	116	32	123459
ABprpapppp:120	ABprpapppp	120	1883	-23116	4	3	1883	45.0	480	110	30	110776
ABprpp:21	ABprpp	21	1945	-23054	-12	-12	1945	29.0	284	132	56	213246
ABprppa:38	ABprppa	38	1906	-23093	-78	-78	1906	35.4	244	137	49	311117
ABprppaa:58	ABprppaa	58	1907	-23092	-54	-55	1907	41.9	224	172	44	239197
ABprppaaa:86	ABprppaaa	86	1982	-23017	0	0	1982	33.0	205	155	35	146759
ABprppaaaa:123	ABprppaaaa	123	1991	-23008	50	53	1991	29.1	243	115	30	93137
ABprppaaap:123	ABprppaaap	123	1984	-23015	37	46	1984	27.6	224	143	32	90692
ABprppaap:86	ABprppaap	86	1979	-23020	-24	-25	1979	32.9	180	194	37	155086
ABprppaapa:125	ABprppaapa	125	2048	-22951	94	89	2048	27.6	200	170	32	93843
ABprppaapp:125	ABprppaapp	125	2057	-22942	100	117	2057	33.5	182	197	33	108112
ABprppap:58	ABprppap	58	1915	-23084	-40	-41	1915	39.1	258	117	42	241738
ABprppapa:89	ABprppapa	89	1970	-23029	-10	-13	1970	37.6	275	105	36	195223
ABprppapaa:127	ABprppapaa	127	1919	-23080	-1	-2	1919	41.2	334	99	29	97557
ABprppapap:127	ABprppapap	127	1888	-23111	-33	-34	1888	37.3	300	106	32	100820
ABprppapp:89	ABprppapp	89	2001	-22998	22	23	2001	38.2	233	131	36	190235
ABprppappa:126	ABprppappa	126	1903	-23096	-6	-4	1903	36.8	257	108	30	92230
ABprppappp:126	ABprppappp	126	1973	-23026	3	25	1973	37.8	231	134	29	95075
ABprppp:38	ABprppp	38	1905	-23095	-75	-75	1905	37.1	335	109	48	328402
ABprpppa:59	ABprpppa	59	1903	-23096	-67	-67	1903	45.4	312	116	43	268086
ABprpppaa:84	ABprpppaa	84	2146	-22853	93	91	2146	48.8	285	120	37	221193
ABprpppaaa:119	ABprpppaaa	119	2455	-22544	456	458	2455	47.5	262	122	31	116812
ABprpppaap:119	ABprpppaap	119	2480	-22519	442	454	2480	45.3	225	142	31	116173
ABprpppap:84	ABprpppap	84	2088	-22911	68	68	2088	46.7	234	143	38	220921
ABprpppapa:119	ABprpppapa	119	2452	-22547	436	452	2452	39.0	182	174	31	106648
ABprpppapp:119	ABprpppapp	119	2387	-22612	325	360	2387	39.7	201	149	31	108902
ABprpppp:59	ABprpppp	59	1889	-23110	-54	-55	1889	38.1	403	101	42	242759
ABprppppa:86	ABprppppa	86	1936	-23063	-81	-85	1936	47.9	387	113	36	198754
ABprppppaa:121	ABprppppaa	121	1899	-23100	-12	-9	1899	56.2	392	152	31	112584
ABprppppap:121	ABprppppap	121	1952	-23047	-46	-18	1952	56.2	357	141	33	123167
ABprppppp:86	ABprppppp	86	1967	-23032	-59	-58	1967	49.6	333	117	36	205329
ABprpppppa:123	ABprpppppa	123	1923	-23076	-13	-7	1923	54.3	327	125	30	120641
ABprpppppp:123	ABprpppppp	123	1908	-23091	-15	-14	1908	53.1	293	137	32	119379
EMS:1	EMS	1	976	-11524	20	20	976	32.5	389	137	68	68044
MS:3	MS	3	1862	-23137	-42	-42	1862	22.1	433	225	66	257269
MSa:15	MSa	15	1886	-23113	-55	-55	1886	29.9	469	327	62	272464
MSaa:28	MSaa	28	1928	-23071	-31	-32	1928	27.1	514	337	54	252649
MSaaa:45	MSaaa	45	1920	-23079	-36	-36	1920	21.5	540	304	47	205484
MSaaaa:65	MSaaaa	65	1928	-23071	-13	-14	1928	29.4	560	298	41	150361
MSaaaaa:88	MSaaaaa	88	1941	-23058	-15	-18	1941	37.2	587	235	38	151389
MSaaaaaa:117	MSaaaaaa	117	1894	-23105	-18	-17	1894	42.7	619	213	29	93747
MSaaaaap:117	MSaaaaap	117	1899	-23100	-15	-17	1899	47.2	584	230	36	115601
MSaaaap:88	MSaaaap	88	1951	-23048	-30	-31	1951	44.0	519	229	37	124735
MSaaaapa:119	MSaaaapa	119	1905	-23094	-8	-9	1905	52.8	551	246	31	75759
MSaaaapp:119	MSaaaapp	119	1892	-23107	-8	-7	1892	53.7	479	260	30	64845
MSaaap:65	MSaaap	65	1918	-23081	-5	-8	1918	27.2	483	303	41	123232
MSaaapa:90	MSaaapa	90	1935	-23064	-36	-34	1935	37.2	523	267	40	140807
MSaaapaa:118	MSaaapaa	118	1899	-23100	-53	-63	1899	39.5	543	263	31	71511
MSaaapap:118	MSaaapap	118	1880	-23119	-6	-5	1880	45.9	498	249	33	77467
MSaaapp:90	MSaaapp	90	1927	-23072	-16	-18	1927	37.3	465	248	32	77682
MSaap:45	MSaap	45	1903	-23096	-42	-42	1903	19.0	447	325	48	170537
MSaapa:65	MSaapa	65	1919	-23080	-10	-11	1919	22.6	448	350	42	133268
MSaapaa:88	MSaapaa	88	1936	-23064	-13	-13	1936	32.7	464	296	36	102027
MSaapaaa:117	MSaapaaa	117	1891	-23109	-36	-36	1891	32.9	475	272	30	60863
MSaapaap:117	MSaapaap	117	1882	-23117	-28	-28	1882	38.0	433	268	31	49298
MSaapap:88	MSaapap	88	1957	-23042	16	13	1957	26.3	413	307	34	75855
MSaapp:65	MSaapp	65	1887	-23112	-47	-47	1887	24.1	368	351	43	140316
MSaappa:89	MSaappa	89	1934	-23065	-7	-4	1934	18.9	394	298	35	68912
MSaappp:89	MSaappp	89	1930	-23069	-13	-14	1930	21.4	341	320	38	79795
MSap:28	MSap	28	1887	-23112	-59	-59	1887	36.6	429	359	53	276554
MSapa:47	MSapa	47	1913	-23087	-35	-35	1913	33.2	450	359	47	242513
MSapaa:68	MSapaa	68	1862	-23137	-65	-65	1862	38.5	487	303	41	156363
MSapaaa:94	MSapaaa	94	1934	-23065	-39	-40	1934	45.1	567	276	35	119742
MSapaap:94	MSapaap	94	1920	-23079	-6	-10	1920	39.2	523	304	34	113904
MSapap:68	MSapap	68	1897	-23102	-21	-22	1897	38.0	425	309	40	129316
MSapapa:93	MSapapa	93	1956	-23043	-22	-25	1956	46.4	487	273	36	111840
MSapapp:93	MSapapp	93	1917	-23082	-32	-33	1917	42.7	438	295	35	94544
MSapp:47	MSapp	47	1888	-23111	-47	-47	1888	32.7	351	368	46	244159
MSappa:68	MSappa	68	1882	-23117	-43	-44	1882	35.4	384	337	41	149104
MSappaa:94	MSappaa	94	1933	-23066	-22	-22	1933	35.1	430	316	33	80297
MSappap:94	MSappap	94	1960	-23039	-8	-8	1960	33.6	378	329	33	74403
MSappp:68	MSappp	68	1945	-23054	-13	-11	1945	44.9	347	332	41	164942
MSapppa:103	MSapppa	103	1929	-23070	-19	-19	1929	46.0	404	332	36	112887
MSapppp:103	MSapppp	103	1926	-23073	-27	-29	1926	46.6	361	327	35	102303
MSp:15	MSp	15	1880	-23119	-33	-33	1880	22.8	379	250	61	147680
MSpa:28	MSpa	28	1903	-23096	-38	-37	1903	17.8	441	291	53	152063
MSpaa:45	MSpaa	45	1930	-23069	8	8	1930	16.4	432	250	45	95589
MSpaaa:66	MSpaaa	66	1879	-23120	-44	-45	1879	29.1	479	239	42	117420
MSpaaaa:89	MSpaaaa	89	1931	-23068	-34	-32	1931	31.0	529	205	37	131953
MSpaaaaa:119	MSpaaaaa	119	1854	-23145	-45	-47	1854	42.8	582	190	29	104499
MSpaaaap:119	MSpaaaap	119	1849	-23150	-80	-84	1849	43.2	525	213	33	82662
MSpaaap:89	MSpaaap	89	1934	-23065	-13	-15	1934	40.4	484	199	37	130762
MSpaap:66	MSpaap	66	1923	-23076	14	14	1923	23.3	411	269	40	83610
MSpaapa:93	MSpaapa	93	1925	-23074	-9	-9	1925	33.3	477	206	37	107659
MSpaapp:93	MSpaapp	93	1931	-23068	4	1	1931	34.8	435	223	32	78936
MSpap:45	MSpap	45	1970	-23029	29	28	1970	16.5	360	307	47	135653
MSpapa:66	MSpapa	66	1961	-23038	-1	-2	1961	14.8	368	292	47	101840
MSpapaa:87	MSpapaa	87	1948	-23051	-10	-9	1948	19.3	357	280	37	76695
MSpapaaa:117	MSpapaaa	117	1958	-23041	43	41	1958	21.8	385	245	34	66078
MSpapaap:117	MSpapaap	117	1955	-23045	-38	-36	1955	17.0	367	237	31	42631
MSpapap:87	MSpapap	87	1960	-23039	5	4	1960	22.2	405	260	38	82118
MSpapapa:117	MSpapapa	117	1903	-23096	14	18	1903	23.4	441	224	34	86691
MSpapapp:117	MSpapapp	117	1879	-23120	-29	-32	1879	31.2	405	221	35	85883
MSpapp:66	MSpapp	66	1917	-23082	-35	-35	1917	17.6	292	307	43	92411
MSpappa:94	MSpappa	94	1980	-23019	30	27	1980	16.2	344	262	35	60611
MSpappp:94	MSpappp	94	1966	-23033	-8	-9	1966	17.8	299	280	37	66371
MSpp:28	MSpp	28	1935	-23064	-7	-7	1935	15.7	344	268	53	130574
MSppa:46	MSppa	46	1937	-23062	-12	-12	1937	16.7	265	270	46	116217
MSppaa:67	MSppaa	67	1934	-23065	-11	-7	1934	25.7	257	227	41	94321
MSppaaa:97	MSppaaa	97	1956	-23043	-14	-16	1956	34.2	363	148	34	78081
MSppaap:97	MSppaap	97	2006	-22993	-19	-19	2006	32.7	316	169	35	70109
MSppap:67	MSppap	67	1894	-23105	-19	-21	1894	19.3	305	236	40	64941
MSppapa:94	MSppapa	94	1952	-23047	17	17	1952	23.0	399	196	33	48917
MSppapp:94	MSppapp	94	1962	-23038	13	13	1962	24.2	345	200	34	53710
MSppp:46	MSppp	46	1928	-23071	-19	-18	1928	14.0	332	196	47	119701
MSpppa:67	MSpppa	67	1894	-23105	-20	-21	1894	22.3	350	238	41	74132
MSpppaa:92	MSpppaa	92	1930	-23069	-12	-14	1930	30.7	431	166	34	76328
MSpppap:92	MSpppap	92	1922	-23077	-24	-24	1922	33.3	389	157	34	74054
MSpppp:67	MSpppp	67	1906	-23093	3	2	1906	21.6	402	208	40	82494
MSppppa:93	MSppppa	93	1939	-23060	2	4	1939	29.8	504	166	34	82878
MSppppp:93	MSppppp	93	1930	-23069	4	3	1930	28.5	469	173	33	83900
E:3	E	3	1862	-23138	-57	-56	1862	31.0	285	280	68	333422
Ea:14	Ea	14	1905	-23094	-43	-43	1905	34.3	357	316	61	265047
Eal:40	Eal	40	1904	-23095	-29	-29	1904	33.0	363	215	53	190828
Eala:74	Eala	74	1913	-23086	-30	-31	1913	40.3	424	199	45	136579
Ealaa:126	Ealaa	126	1894	-23105	3	-1	1894	46.1	444	210	36	77533
Ealap:126	Ealap	126	1894	-23105	-203	-162	1894	50.7	378	216	38	74511
Ealp:74	Ealp	74	1966	-23033	-40	-27	1966	36.8	352	202	45	115443
Ealpa:126	Ealpa	126	1159	-14749	-49	-51	1159	37.2	388	195	32	22407
Ealpp:126	Ealpp	126	1990	-23009	-31	-16	1990	37.0	328	201	36	58293
Ear:40	Ear	40	1920	-23079	-18	-20	1920	37.0	368	299	52	223622
Eara:72	Eara	72	1939	-23060	-41	-44	1939	45.0	402	256	46	141384
Earaa:122	Earaa	122	1897	-23102	-25	-24	1897	49.0	440	264	36	73251
Earap:122	Earap	122	1923	-23076	-200	-68	1923	50.9	369	269	38	75590
Earp:72	Earp	72	1943	-23056	-38	-38	1943	38.5	342	269	45	111365
Earpa:125	Earpa	125	1845	-23154	-53	-53	1845	39.7	404	275	34	56998
Earpp:125	Earpp	125	1958	-23041	-186	-127	1958	44.8	359	265	36	63875
Ep:14	Ep	14	1886	-23113	-94	-95	1886	42.8	254	293	61	333937
Epl:41	Epl	41	1952	-23047	-3	-3	1952	34.5	263	220	53	195665
Epla:75	Epla	75	3603	-21396	1372	1409	3603	40.0	299	195	45	109419
Eplaa:126	Eplaa	126	6147	-18852	3776	3772	6147	50.9	352	181	37	68218
Eplap:126	Eplap	126	6471	-18528	3602	3775	6471	47.6	296	208	35	53086
Eplp:75	Eplp	75	4321	-20678	1864	1991	4321	44.6	227	230	44	126163
Eplpa:128	Eplpa	128	6033	-18966	3108	3100	6033	40.8	218	236	36	61202
Eplpp:128	Eplpp	128	7129	-17870	4029	4364	7129	46.4	257	200	33	54168
Epr:41	Epr	41	2013	-22986	25	25	2013	45.5	301	275	54	245836
Epra:75	Epra	75	4445	-20554	2185	2194	4445	51.9	330	238	46	145599
Epraa:123	Epraa	123	7769	-17230	5135	5108	7769	55.3	339	243	37	66696
Eprap:123	Eprap	123	7611	-17388	4810	4847	7611	53.1	269	241	37	66414
Eprp:75	Eprp	75	4242	-20757	1874	1936	4242	46.6	269	270	45	131556
Eprpa:124	Eprpa	124	6593	-18406	3621	3731	6593	41.5	253	266	36	55813
Eprpp:124	Eprpp	124	6567	-16765	4139	4254	6567	46.8	293	263	38	63285
P2:1	P2	1	1926	-23073	-27	-27	1926	34.7	212	241	69	350850
C:5	C	5	1857	-23142	-191	-191	1857	52.0	268	245	67	450542
Ca:16	Ca	16	1876	-23123	-150	-149	1876	53.4	328	204	58	229171
Caa:33	Caa	33	1950	-23049	-127	-128	1950	57.4	354	198	52	247398
Caaa:54	Caaa	54	1920	-23079	-143	-144	1920	61.4	366	208	47	205578
Caaaa:78	Caaaa	78	1966	-23033	-116	-121	1966	61.7	271	250	41	143992
Caaaaa:116	Caaaaa	116	1895	-23104	-104	-105	1895	62.4	238	285	36	87871
Caaaap:116	Caaaap	116	1936	-23064	-18	-18	1936	53.4	210	327	36	94781
Caaap:78	Caaap	78	1991	-23008	-98	-101	1991	58.1	225	269	41	146255
Caaapa:113	Caaapa	113	1945	-23054	-1	-6	1945	47.0	186	309	35	83630
Caaapp:113	Caaapp	113	1944	-23055	-52	-50	1944	58.1	183	282	36	96820
Caap:54	Caap	54	1933	-23066	-155	-155	1933	62.5	272	251	44	172690
Caapa:82	Caapa	82	1990	-23009	-49	-52	1990	50.4	172	311	38	123616
Caapaa:119	Caapaa	119	1864	-23135	-84	-88	1864	44.4	186	349	32	52948
Caapap:119	Caapap	119	1887	-23112	-23	-26	1887	31.9	180	332	32	55345
Caapp:82	Caapp	82	1958	-23041	-77	-85	1958	50.8	169	274	36	117730
Cap:33	Cap	33	1917	-23082	-151	-151	1917	58.3	256	278	52	273676
Capa:57	Capa	57	1904	-23095	-121	-124	1904	59.6	298	325	45	203856
Capaa:86	Capaa	86	1931	-23068	-50	-52	1931	36.0	277	338	38	96968
Capap:86	Capap	86	1953	-23046	-71	-77	1953	39.8	229	333	39	121598
Capp:57	Capp	57	1892	-23107	-131	-135	1892	55.5	232	317	44	200315
Cappa:88	Cappa	88	1932	-23067	-70	-71	1932	48.2	252	324	37	108516
Cappp:88	Cappp	88	2000	-22999	-32	-35	2000	42.3	216	321	38	107784
Cp:16	Cp	16	1884	-23115	-129	-129	1884	47.9	226	184	60	279755
Cpa:33	Cpa	33	1933	-23066	-139	-139	1933	52.6	257	167	52	268641
Cpaa:54	Cpaa	54	1883	-23116	-172	-175	1883	56.0	290	158	46	196617
Cpaaa:77	Cpaaa	77	1959	-23040	-127	-128	1959	59.2	271	185	42	138535
Cpaaaa:115	Cpaaaa	115	1946	-23053	-92	-93	1946	64.1	251	231	34	63436
Cpaaap:115	Cpaaap	115	1934	-23065	-66	-71	1934	59.2	207	241	34	71277
Cpaap:77	Cpaap	77	1947	-23052	-167	-168	1947	54.6	213	201	40	118567
Cpaapa:112	Cpaapa	112	1930	-23069	-65	-63	1930	52.4	171	243	36	78623
Cpaapp:112	Cpaapp	112	1954	-23045	-74	-76	1954	53.6	193	199	34	70232
Cpap:54	Cpap	54	1897	-23102	-180	-184	1897	57.6	223	213	44	182873
Cpapa:79	Cpapa	79	1947	-23052	-72	-74	1947	44.9	148	270	38	117934
Cpapp:79	Cpapp	79	1978	-23021	-66	-68	1978	47.5	167	210	40	119408
Cpp:33	Cpp	33	1930	-23069	-104	-105	1930	49.3	185	226	50	252570
Cppa:55	Cppa	55	1910	-23089	-112	-121	1910	54.2	187	263	45	186243
Cppaa:82	Cppaa	82	1910	-23089	-77	-76	1910	40.0	171	297	39	105363
Cppaaa:118	Cppaaa	118	1864	-23136	-72	-74	1864	34.1	182	298	32	48914
Cppaap:118	Cppaap	118	1887	-23112	-92	-91	1887	40.8	191	264	32	47092
Cppap:82	Cppap	82	1985	-23014	-47	-49	1985	37.4	162	241	38	96026
Cppp:55	Cppp	55	1922	-23077	-77	-78	1922	42.8	169	211	45	161706
Cpppa:80	Cpppa	80	1971	-23028	-11	-13	1971	29.8	168	296	39	92004
Cpppp:80	Cpppp	80	1970	-23029	-5	-4	1970	27.3	169	236	38	76875
Cppppa:118	Cppppa	118	1901	-23098	-21	-22	1901	24.0	170	250	35	54067
Cppppp:118	Cppppp	118	1873	-23126	-49	-52	1873	24.5	211	232	31	34433
P3:5	P3	5	1861	-23138	-123	-123	1861	37.2	171	271	61	304885
D:21	D	21	1890	-23109	-127	-127	1890	39.2	158	272	54	203071
Da:42	Da	42	1957	-23042	-38	-39	1957	36.1	212	318	46	79925
Daa:71	Daa	71	1426	-17051	-25	-26	1426	35.8	296	347	39	32846
Dap:71	Dap	71	1508	-18134	-45	-43	1508	41.3	281	330	37	42273
Dp:42	Dp	42	1952	-23047	-127	-128	1952	48.4	167	298	48	116955
Dpa:72	Dpa	72	965	-11534	-67	-67	965	38.0	194	289	41	25027
Dpp:72	Dpp	72	985	-10125	128	128	985	33.1	149	274	40	13660
P4:21	P4	21	1921	-23078	-68	-69	1921	34.8	240	334	50	136253
Z2:62	Z2	62	1714	-19714	38	38	1714	25.4	229	305	39	26454
Z3:62	Z3	62	1894	-23105	-38	-37	1894	30.9	298	341	41	47774
