# Supplementary material for: Quantitative Differences in Nuclear β-catenin and TCF Pattern Embryonic Cells in C. elegans
Source: PLoS Genet. 2015 Oct 21;11(10):e1005585. doi: 10.1371/journal.pgen.1005585 (PMC4619327; doi:10.1371/journal.pgen.1005585)
Supplement: S1 Data — For each cell analyzed, birth time is given in column 3 and the average nuclear reporter intensity over the lifetime of the cell (corrected for background) is given in column 7 (“blot”). For information on each embryo’s strain information and experimental conditions, refer to S2 Table. (ZIP) [file pgen.1005585.s005.zip › CAs/CA20130510_ceh-36_sys-1i_L1.csv]

cellTime	cell	time	none	global	local	blot	cross	z	x	y	size	gweight
ABa:1	ABa	1	1805	-23195	-147	-147	1805	31.0	134	252	86	1089516
ABal:2	ABal	2	1890	-23109	-93	-93	1890	25.3	135	266	74	562228
ABala:5	ABala	5	1935	-23064	-70	-70	1935	26.0	117	323	61	350777
ABalaa:17	ABalaa	17	1983	-23016	-58	-58	1983	20.8	106	350	55	299116
ABalaaa:34	ABalaaa	34	1981	-23018	-43	-43	1981	19.8	107	357	49	467323
ABalaaaa:56	ABalaaaa	56	2048	-22951	-36	-36	2048	16.2	98	352	43	382376
ABalaaaal:83	ABalaaaal	83	2019	-22980	-27	-28	2019	25.0	112	305	36	305891
ABalaaaala:114	ABalaaaala	114	1991	-23009	-35	-39	1991	17.5	108	278	31	196422
ABalaaaalp:114	ABalaaaalp	114	1997	-23002	-9	-7	1997	16.4	130	251	30	166991
ABalaaaar:83	ABalaaaar	83	2035	-22964	-38	-43	2035	20.2	97	350	36	318817
ABalaaaarl:116	ABalaaaarl	116	1982	-23017	-51	-52	1982	16.1	99	325	30	183534
ABalaaaarr:116	ABalaaaarr	116	2014	-22985	10	17	2014	19.9	106	372	30	168389
ABalaaap:56	ABalaaap	56	1989	-23010	-61	-63	1989	23.4	146	353	43	348686
ABalaaapa:81	ABalaaapa	81	2034	-22965	-68	-71	2034	29.0	104	352	36	308082
ABalaaapal:114	ABalaaapal	114	1975	-23024	-58	-50	1975	23.0	96	300	31	192418
ABalaaapar:114	ABalaaapar	114	1997	-23002	-57	-58	1997	24.9	91	344	30	179507
ABalaaapp:81	ABalaaapp	81	2010	-22989	-36	-42	2010	29.7	142	360	35	263027
ABalaaappl:114	ABalaaappl	114	1967	-23032	-14	-14	1967	28.7	105	370	30	167077
ABalaaappr:114	ABalaaappr	114	1964	-23035	-39	-37	1964	32.5	133	389	31	180571
ABalaap:34	ABalaap	34	2012	-22987	-26	-26	2012	11.3	156	311	48	300179
ABalaapa:55	ABalaapa	55	2058	-22941	14	14	2058	14.2	169	328	41	255383
ABalaapaa:83	ABalaapaa	83	2000	-22999	-52	-50	2000	22.8	146	400	35	242596
ABalaapaaa:118	ABalaapaaa	118	1975	-23024	0	1	1975	22.3	123	403	30	160356
ABalaapaap:118	ABalaapaap	118	1945	-23054	-16	-21	1945	19.8	162	418	30	145622
ABalaapap:83	ABalaapap	83	2059	-22940	-5	-4	2059	23.9	191	416	35	212566
ABalaapapa:117	ABalaapapa	117	1963	-23036	-12	-13	1963	18.5	188	434	29	140529
ABalaapapp:117	ABalaapapp	117	1996	-23003	-133	-84	1996	24.0	208	441	31	136878
ABalaapp:55	ABalaapp	55	1994	-23005	-43	-42	1994	22.4	220	324	43	227992
ABalaappa:81	ABalaappa	81	2001	-22998	-77	-86	2001	31.1	171	390	35	242772
ABalaappaa:117	ABalaappaa	117	1955	-23044	-17	-28	1955	28.6	131	413	30	159990
ABalaappap:117	ABalaappap	117	1966	-23033	-26	-20	1966	27.3	164	427	32	153494
ABalaappp:81	ABalaappp	81	2013	-22986	-66	-70	2013	35.1	204	391	35	214417
ABalaapppa:115	ABalaapppa	115	1963	-23036	-49	-59	1963	38.6	146	402	30	171907
ABalaapppp:115	ABalaapppp	115	1929	-23070	-85	-91	1929	36.5	172	398	30	144904
ABalap:17	ABalap	17	1977	-23022	-109	-109	1977	39.2	157	362	57	352610
ABalapa:34	ABalapa	34	1992	-23007	-93	-93	1992	34.3	141	385	51	566487
ABalapaa:54	ABalapaa	54	2050	-22949	-52	-52	2050	26.7	116	392	43	410483
ABalapaaa:79	ABalapaaa	79	2048	-22951	-54	-60	2048	38.7	120	308	38	371544
ABalapaaaa:112	ABalapaaaa	112	1950	-23049	-51	-61	1950	33.9	109	263	30	191622
ABalapaaap:112	ABalapaaap	112	1969	-23030	-44	-29	1969	35.4	142	250	32	192593
ABalapaap:79	ABalapaap	79	2017	-22982	-94	-90	2017	32.1	130	300	36	330196
ABalapaapa:115	ABalapaapa	115	1983	-23016	-97	-79	1983	29.2	100	307	30	203561
ABalapaapp:115	ABalapaapp	115	1974	-23026	-48	-55	1974	28.9	128	279	31	188421
ABalapap:54	ABalapap	54	2047	-22952	-62	-64	2047	39.7	155	386	43	417448
ABalapapa:78	ABalapapa	78	2063	-22936	-78	-85	2063	44.1	149	320	36	316058
ABalapapaa:114	ABalapapaa	114	1985	-23014	-8	-7	1985	40.5	128	278	30	201276
ABalapapap:114	ABalapapap	114	1955	-23044	-119	-120	1955	44.4	151	292	32	197749
ABalapapp:78	ABalapapp	78	2047	-22952	-110	-97	2047	44.3	190	320	38	304594
ABalapappa:111	ABalapappa	111	2027	-22972	-79	-59	2027	38.1	178	255	31	182679
ABalapappp:111	ABalapappp	111	2019	-22980	-34	-36	2019	41.1	217	260	31	160015
ABalapp:34	ABalapp	34	1998	-23001	-36	-36	1998	27.2	208	332	50	326413
ABalappa:54	ABalappa	54	2043	-22956	-23	-24	2043	30.7	194	362	43	305323
ABalappaa:82	ABalappaa	82	2043	-22956	-57	-68	2043	37.0	135	342	36	313481
ABalappaaa:117	ABalappaaa	117	1975	-23024	-75	-72	1975	31.6	106	341	30	203926
ABalappaap:117	ABalappaap	117	1917	-23083	-106	-112	1917	37.2	119	313	32	185671
ABalappap:82	ABalappap	82	2030	-22969	-66	-71	2030	41.4	172	358	37	284115
ABalappapa:113	ABalappapa	113	1993	-23006	-56	-84	1993	42.5	141	371	30	192768
ABalappapp:113	ABalappapp	113	1941	-23059	-118	-126	1941	40.1	141	339	32	186957
ABalappp:54	ABalappp	54	2019	-22980	-30	-32	2019	34.0	261	343	43	266203
ABalapppa:79	ABalapppa	79	2051	-22948	-45	-48	2051	41.5	206	384	36	257508
ABalapppaa:113	ABalapppaa	113	2033	-22966	-1	-6	2033	37.7	121	367	31	209161
ABalapppap:113	ABalapppap	113	2019	-22980	-62	-64	2019	45.1	167	355	33	187671
ABalapppp:79	ABalapppp	79	2068	-22931	-34	-37	2068	41.0	266	388	39	253202
ABalappppa:109	ABalappppa	109	2089	-22910	4	-8	2089	46.1	196	392	32	180431
ABalappppp:109	ABalappppp	109	1981	-23018	-109	-109	1981	46.7	229	405	33	183222
ABalp:5	ABalp	5	1917	-23082	-81	-81	1917	28.0	193	224	64	376229
ABalpa:16	ABalpa	16	1965	-23034	-55	-56	1965	22.8	144	244	58	298953
ABalpaa:33	ABalpaa	33	2002	-22997	-10	-9	2002	27.7	124	277	49	412439
ABalpaaa:53	ABalpaaa	53	2031	-22968	-43	-45	2031	19.7	97	296	40	320670
ABalpaaaa:82	ABalpaaaa	82	2120	-22879	28	25	2120	9.6	127	338	37	291895
ABalpaaaaa:117	ABalpaaaaa	117	2004	-22995	2	15	2004	4.8	148	326	32	177215
ABalpaaaap:117	ABalpaaaap	117	2023	-22976	14	1	2023	1.7	178	342	30	99248
ABalpaaap:82	ABalpaaap	82	2059	-22940	7	8	2059	13.8	119	280	35	262485
ABalpaaapa:118	ABalpaaapa	118	1940	-23059	-19	-12	1940	9.6	131	281	31	205804
ABalpaaapp:118	ABalpaaapp	118	2036	-22963	59	59	2036	6.0	160	268	30	169054
ABalpaap:53	ABalpaap	53	2019	-22980	-28	-26	2019	23.4	135	268	44	320526
ABalpaapa:76	ABalpaapa	76	2072	-22927	-8	-13	2072	17.8	142	294	38	261374
ABalpaapaa:105	ABalpaapaa	105	2049	-22950	-14	-19	2049	11.4	128	334	32	231056
ABalpaapap:105	ABalpaapap	105	1994	-23005	-43	-41	1994	10.3	175	315	34	184846
ABalpaapp:76	ABalpaapp	76	2042	-22957	-60	-57	2042	17.5	185	265	37	236276
ABalpaappa:110	ABalpaappa	110	2064	-22935	-4	0	2064	16.6	164	271	30	171953
ABalpaappp:110	ABalpaappp	110	2094	-22905	22	30	2094	14.6	204	265	33	184389
ABalpap:33	ABalpap	33	1990	-23009	-46	-46	1990	19.8	193	211	51	386196
ABalpapa:53	ABalpapa	53	2065	-22934	-5	-5	2065	13.7	165	217	44	319313
ABalpapaa:79	ABalpapaa	79	2055	-22944	-27	-27	2055	7.8	145	267	37	247017
ABalpapaaa:113	ABalpapaaa	113	2035	-22965	-1	1	2035	2.6	183	299	31	113899
ABalpapaap:113	ABalpapaap	113	2062	-22937	-4	-2	2062	2.8	185	255	31	153087
ABalpapap:79	ABalpapap	79	2119	-22880	11	10	2119	5.3	190	262	37	209684
ABalpapapa:113	ABalpapapa	113	2030	-22969	-50	-50	2030	2.8	223	264	32	113703
ABalpapapp:113	ABalpapapp	113	1983	-23016	-154	-133	1983	1.5	262	282	31	72513
ABalpapp:53	ABalpapp	53	2034	-22965	-30	-32	2034	16.3	231	207	45	299227
ABalpappa:77	ABalpappa	77	2135	-22864	35	36	2135	7.1	215	241	36	192592
ABalpappaa:106	ABalpappaa	106	2165	-22834	88	85	2165	7.2	189	247	31	164438
ABalpappap:106	ABalpappap	106	2160	-22839	54	50	2160	5.8	230	256	35	167381
ABalpappp:77	ABalpappp	77	2099	-22900	-26	-21	2099	8.3	258	235	38	170221
ABalpapppa:106	ABalpapppa	106	2199	-22800	127	128	2199	12.6	239	276	32	140625
ABalpapppp:106	ABalpapppp	106	2178	-22821	-77	-55	2178	8.3	277	274	34	112274
ABalpp:16	ABalpp	16	1970	-23029	-97	-96	1970	38.2	225	207	57	333113
ABalppa:33	ABalppa	33	1971	-23028	-106	-106	1971	38.5	171	220	50	514619
ABalppaa:54	ABalppaa	54	2028	-22971	-74	-72	2028	30.5	129	226	41	375180
ABalppaaa:83	ABalppaaa	83	2089	-22910	-69	-56	2089	24.9	158	209	36	266478
ABalppaaaa:119	ABalppaaaa	119	2008	-22991	34	36	2008	17.3	134	223	29	160644
ABalppaaap:119	ABalppaaap	119	1934	-23065	-18	-12	1934	20.4	161	209	32	159706
ABalppaap:83	ABalppaap	83	2051	-22948	-14	-12	2051	24.8	140	239	36	264037
ABalppaapa:118	ABalppaapa	118	1987	-23012	19	15	1987	23.2	108	253	29	175708
ABalppaapp:118	ABalppaapp	118	1982	-23017	0	7	1982	25.7	131	227	30	147618
ABalppap:54	ABalppap	54	2043	-22956	-34	-33	2043	28.7	184	207	44	384867
ABalppapa:79	ABalppapa	79	2107	-22892	-8	-9	2107	16.7	180	220	37	256222
ABalppapaa:111	ABalppapaa	111	2055	-22944	23	28	2055	12.0	158	235	30	169151
ABalppapap:111	ABalppapap	111	2084	-22915	-7	1	2084	9.8	191	211	32	179241
ABalppapp:79	ABalppapp	79	2123	-22876	-95	-62	2123	16.0	238	211	38	227406
ABalppappa:109	ABalppappa	109	2296	-22703	24	63	2296	11.5	216	204	33	182264
ABalppappp:109	ABalppappp	109	2223	-22776	-298	-209	2223	10.7	255	206	33	165570
ABalppp:33	ABalppp	33	1979	-23020	-75	-77	1979	33.1	263	196	51	433410
ABalpppa:54	ABalpppa	54	2055	-22944	-46	-43	2055	34.2	210	231	42	316448
ABalpppaa:81	ABalpppaa	81	2078	-22921	-31	-21	2078	33.8	168	241	36	287620
ABalpppaaa:116	ABalpppaaa	116	2017	-22982	44	38	2017	28.2	163	206	31	190402
ABalpppaap:116	ABalpppaap	116	1983	-23016	-13	-15	1983	35.4	170	208	30	188598
ABalpppap:81	ABalpppap	81	2128	-22871	-55	-45	2128	35.4	206	223	36	278719
ABalpppapa:112	ABalpppapa	112	2050	-22949	-141	-92	2050	28.0	190	202	32	204513
ABalpppapp:112	ABalpppapp	112	2149	-22850	-9	-6	2149	34.3	208	182	31	182907
ABalpppp:54	ABalpppp	54	2024	-22975	-75	-72	2024	35.2	272	238	44	319307
ABalppppa:79	ABalppppa	79	2104	-22895	-50	-53	2104	35.3	242	222	36	260429
ABalppppaa:112	ABalppppaa	112	2101	-22899	32	27	2101	35.7	206	221	30	165814
ABalppppap:112	ABalppppap	112	2023	-22976	-50	-62	2023	40.8	233	196	32	202597
ABalppppp:79	ABalppppp	79	2150	-22849	-92	-63	2150	36.0	286	208	38	276917
ABalpppppa:111	ABalpppppa	111	2122	-22877	-131	-102	2122	35.6	256	187	34	222116
ABalpppppp:111	ABalpppppp	111	2212	-22787	-133	-21	2212	34.3	297	178	34	214040
ABar:2	ABar	2	1899	-23101	-89	-89	1899	38.0	253	418	76	637699
ABara:5	ABara	5	1945	-23054	-38	-38	1945	15.6	233	372	64	196135
ABaraa:16	ABaraa	16	1992	-23007	-31	-30	1992	12.1	193	374	56	162017
ABaraaa:33	ABaraaa	33	2013	-22986	-22	-22	2013	15.8	175	405	50	315746
ABaraaaa:54	ABaraaaa	54	2067	-22932	-18	-18	2067	7.5	150	352	41	245979
ABaraaaaa:82	ABaraaaaa	82	2044	-22955	-18	-19	2044	16.2	121	370	35	252344
ABaraaaaaa:116	ABaraaaaaa	116	1978	-23021	-29	-30	1978	9.8	116	358	30	182824
ABaraaaaap:116	ABaraaaaap	116	2021	-22978	55	45	2021	16.4	137	390	30	176348
ABaraaaap:82	ABaraaaap	82	2062	-22937	-29	-26	2062	15.7	162	350	33	194924
ABaraaaapa:123	ABaraaaapa	123	1998	-23001	-20	-14	1998	17.8	128	347	29	178717
ABaraaaapp:123	ABaraaaapp	123	1868	-23131	-134	-121	1868	23.0	153	346	29	157471
ABaraaap:54	ABaraaap	54	2072	-22927	24	25	2072	14.7	192	401	44	242581
ABaraaapa:76	ABaraaapa	76	2020	-22979	-46	-45	2020	13.5	161	395	38	221771
ABaraaapaa:104	ABaraaapaa	104	2024	-22975	-10	-8	2024	10.3	143	379	33	213323
ABaraaapap:104	ABaraaapap	104	2000	-22999	-32	-29	2000	13.1	180	377	34	177376
ABaraaapp:76	ABaraaapp	76	2026	-22973	-8	-12	2026	12.7	208	404	37	193951
ABaraaappa:108	ABaraaappa	108	1975	-23024	-53	-51	1975	15.5	196	395	30	153457
ABaraaappp:108	ABaraaappp	108	2034	-22965	-16	-15	2034	15.8	230	380	31	141084
ABaraap:33	ABaraap	33	2006	-22993	-6	-6	2006	7.1	250	359	49	150239
ABaraapa:53	ABaraapa	53	2020	-22980	-38	-39	2020	5.2	213	333	42	167309
ABaraapaa:79	ABaraapaa	79	2031	-22968	-60	-64	2031	11.6	189	312	35	188020
ABaraapaaa:111	ABaraapaaa	111	2019	-22980	-40	-34	2019	18.6	144	308	30	205233
ABaraapaap:111	ABaraapaap	111	2065	-22934	16	31	2065	23.5	176	305	30	169477
ABaraapap:79	ABaraapap	79	2083	-22916	1	3	2083	9.8	240	296	36	148208
ABaraapapa:110	ABaraapapa	110	2082	-22917	8	17	2082	20.9	215	293	32	150322
ABaraapapp:110	ABaraapapp	110	2063	-22936	-62	-51	2063	20.4	255	288	30	117249
ABaraapp:53	ABaraapp	53	2054	-22945	-9	-9	2054	5.2	300	321	42	114119
ABaraappa:78	ABaraappa	78	2111	-22888	39	41	2111	10.7	252	338	36	133281
ABaraappaa:109	ABaraappaa	109	2047	-22952	29	30	2047	23.2	186	349	30	138418
ABaraappap:109	ABaraappap	109	2055	-22944	26	28	2055	23.0	220	339	30	120663
ABaraappp:78	ABaraappp	78	2017	-22982	-75	-65	2017	11.2	303	336	36	121754
ABaraapppa:109	ABaraapppa	109	2033	-22966	-84	-78	2033	22.0	260	339	31	115305
ABaraapppp:109	ABaraapppp	109	2035	-22964	-55	-47	2035	22.2	298	349	32	108136
ABarap:16	ABarap	16	1972	-23027	-31	-31	1972	16.8	275	407	56	158455
ABarapa:34	ABarapa	34	2005	-22994	-1	-1	2005	18.1	260	431	49	282829
ABarapaa:55	ABarapaa	55	2059	-22940	9	9	2059	8.9	229	398	43	195923
ABarapaaa:82	ABarapaaa	82	2117	-22882	44	39	2117	3.6	193	355	35	143300
ABarapaaaa:118	ABarapaaaa	118	1985	-23014	-33	-50	1985	3.6	204	342	29	91510
ABarapaaap:118	ABarapaaap	118	1983	-23016	-11	-10	1983	3.1	242	329	28	69505
ABarapaap:82	ABarapaap	82	2047	-22952	-24	-24	2047	4.9	230	363	36	122321
ABarapaapa:112	ABarapaapa	112	1992	-23007	6	11	1992	11.6	217	327	30	96475
ABarapaapp:112	ABarapaapp	112	2032	-22967	-32	-21	2032	11.0	251	333	30	82157
ABarapap:55	ABarapap	55	2004	-22995	-41	-44	2004	9.0	287	392	42	134396
ABarapapa:79	ABarapapa	79	2061	-22938	7	6	2061	8.2	246	402	36	144504
ABarapapaa:110	ABarapapaa	110	2004	-22995	-35	-29	2004	7.6	230	370	30	116840
ABarapapap:110	ABarapapap	110	2085	-22914	33	37	2085	4.0	254	372	31	109903
ABarapapp:79	ABarapapp	79	2038	-22961	-40	-39	2038	6.6	286	378	36	118185
ABarapappa:108	ABarapappa	108	2037	-22962	-10	-5	2037	11.3	266	362	30	95304
ABarapappp:108	ABarapappp	108	2111	-22889	3	13	2111	6.8	307	355	33	96378
ABarapp:34	ABarapp	34	2009	-22990	21	21	2009	9.1	341	395	48	155782
ABarappa:55	ABarappa	55	2007	-22992	-47	-49	2007	7.6	335	392	42	130227
ABarappaa:80	ABarappaa	80	2056	-22943	-40	-40	2056	6.0	300	408	36	137825
ABarappaaa:114	ABarappaaa	114	2117	-22883	63	56	2117	2.3	275	325	28	48446
ABarappaap:114	ABarappaap	114	2011	-22989	-59	-67	2011	2.3	304	369	33	84551
ABarappap:80	ABarappap	80	2030	-22969	-86	-75	2030	6.8	342	393	37	121536
ABarappapa:110	ABarappapa	110	2231	-22768	-45	43	2231	6.3	312	404	33	126156
ABarappapp:110	ABarappapp	110	2202	-22797	-155	-77	2202	2.5	367	381	32	70289
ABarappp:55	ABarappp	55	2004	-22995	-36	-37	2004	16.7	376	384	42	137763
ABarapppa:78	ABarapppa	78	2073	-22926	-34	-37	2073	15.3	293	419	37	173658
ABarapppaa:111	ABarapppaa	111	2065	-22934	-24	-25	2065	9.2	239	407	32	127701
ABarapppap:111	ABarapppap	111	2023	-22976	-59	-40	2023	6.5	280	407	30	97792
ABarapppp:78	ABarapppp	78	2032	-22967	-118	-113	2032	19.8	327	410	35	133172
ABarappppa:109	ABarappppa	109	2294	-22705	-45	-19	2294	17.3	256	407	30	125036
ABarappppp:109	ABarappppp	109	2225	-22774	-78	-14	2225	14.7	295	410	32	117820
ABarp:5	ABarp	5	1900	-23100	-128	-128	1900	42.8	289	417	65	383962
ABarpa:16	ABarpa	16	1941	-23058	-131	-131	1941	43.8	248	412	58	308060
ABarpaa:34	ABarpaa	34	1978	-23021	-94	-94	1978	39.1	218	429	50	410538
ABarpaaa:52	ABarpaaa	52	2032	-22968	-61	-61	2032	29.8	172	433	42	318140
ABarpaaaa:82	ABarpaaaa	82	2176	-22823	9	8	2176	47.9	166	341	36	264352
ABarpaaaaa:117	ABarpaaaaa	117	2011	-22988	-45	-33	2011	48.7	168	330	32	163842
ABarpaaaap:117	ABarpaaaap	117	2066	-22933	-17	-10	2066	49.8	183	295	28	124179
ABarpaaap:82	ABarpaaap	82	2186	-22813	-14	-16	2186	50.0	199	365	35	239227
ABarpaaapa:118	ABarpaaapa	118	2128	-22871	110	107	2128	50.3	193	339	31	148260
ABarpaaapp:118	ABarpaaapp	118	2083	-22916	82	78	2083	52.9	213	318	29	132471
ABarpaap:52	ABarpaap	52	2025	-22974	-95	-98	2025	40.0	218	424	46	386731
ABarpaapa:77	ABarpaapa	77	2146	-22853	-19	-24	2146	49.9	228	381	37	269467
ABarpaapaa:108	ABarpaapaa	108	2121	-22878	36	41	2121	52.3	241	335	31	170977
ABarpaapap:108	ABarpaapap	108	2039	-22961	-56	-61	2039	55.2	282	330	34	172920
ABarpaapp:77	ABarpaapp	77	2058	-22941	-97	-101	2058	53.0	272	355	39	297344
ABarpaappa:106	ABarpaappa	106	2102	-22897	40	38	2102	52.0	309	311	31	159395
ABarpaappp:106	ABarpaappp	106	2108	-22891	0	-2	2108	52.8	348	314	34	176446
ABarpap:34	ABarpap	34	1981	-23018	-28	-28	1981	31.7	286	363	49	218854
ABarpapa:52	ABarpapa	52	2018	-22981	-57	-58	2018	32.8	255	396	43	235791
ABarpapaa:76	ABarpapaa	76	2075	-22924	-86	-92	2075	49.7	254	410	36	239258
ABarpapaaa:109	ABarpapaaa	109	2058	-22941	-46	-48	2058	53.4	218	368	31	161997
ABarpapaap:109	ABarpapaap	109	2027	-22972	-87	-102	2027	53.6	250	387	33	163817
ABarpapap:76	ABarpapap	76	2093	-22906	-92	-108	2093	53.3	300	409	38	267700
ABarpapapa:109	ABarpapapa	109	2054	-22945	-80	-99	2054	56.8	271	368	32	157788
ABarpapapp:109	ABarpapapp	109	2081	-22918	-98	-115	2081	57.8	313	364	34	165010
ABarpapp:52	ABarpapp	52	2053	-22946	-12	-12	2053	36.7	322	369	45	235527
ABarpappa:75	ABarpappa	75	1999	-23000	-101	-106	1999	45.6	307	389	37	236382
ABarpappaa:109	ABarpappaa	109	2080	-22920	30	30	2080	47.5	277	380	30	141215
ABarpappap:109	ABarpappap	109	2053	-22946	-16	-20	2053	51.5	319	378	33	156068
ABarpappp:75	ABarpappp	75	2145	-22854	43	40	2145	46.0	355	378	38	238916
ABarpapppa:108	ABarpapppa	108	2047	-22952	-5	-5	2047	47.8	338	363	33	151014
ABarpapppp:108	ABarpapppp	108	2087	-22912	17	13	2087	50.7	380	351	33	162971
ABarpp:16	ABarpp	16	1936	-23063	-152	-153	1936	49.8	364	411	59	319450
ABarppa:34	ABarppa	34	1962	-23037	-134	-135	1962	48.8	290	422	51	438211
ABarppaa:53	ABarppaa	53	2023	-22976	-107	-108	2023	49.3	280	429	44	363059
ABarppaaa:80	ABarppaaa	80	2079	-22920	-182	-194	2079	57.9	331	323	38	262719
ABarppaaaa:119	ABarppaaaa	119	2044	-22955	-85	-106	2044	59.0	346	289	30	140369
ABarppaaap:119	ABarppaaap	119	2027	-22972	-22	-21	2027	56.5	386	289	32	131056
ABarppaap:80	ABarppaap	80	2036	-22963	-128	-141	2036	55.6	374	319	37	244840
ABarppaapa:113	ABarppaapa	113	2015	-22984	-74	-85	2015	55.0	421	290	33	148097
ABarppaapp:113	ABarppaapp	113	1981	-23018	-89	-97	1981	54.7	463	271	33	148305
ABarppap:53	ABarppap	53	2005	-22994	-111	-115	2005	50.6	336	368	45	349866
ABarppapa:81	ABarppapa	81	2109	-22890	-40	-48	2109	52.7	398	275	39	294847
ABarppapaa:120	ABarppapaa	120	2004	-22995	-6	-22	2004	54.6	410	248	30	143888
ABarppapap:120	ABarppapap	120	2034	-22965	35	33	2034	49.9	451	240	34	166072
ABarppapp:81	ABarppapp	81	2117	-22882	-18	-21	2117	46.5	437	242	39	275355
ABarppappa:117	ABarppappa	117	1991	-23008	-16	-23	1991	38.8	463	211	30	120779
ABarppappp:117	ABarppappp	117	1961	-23038	-22	-22	1961	35.3	507	218	32	125203
ABarppp:34	ABarppp	34	1920	-23079	-164	-164	1920	48.0	380	428	50	386803
ABarpppa:53	ABarpppa	53	2006	-22993	-102	-103	2006	49.0	351	438	44	356259
ABarpppaa:80	ABarpppaa	80	2052	-22947	-178	-186	2052	57.0	357	383	38	268904
ABarpppaaa:119	ABarpppaaa	119	1941	-23059	-125	-130	1941	58.2	341	364	30	143738
ABarpppaap:119	ABarpppaap	119	1987	-23013	-160	-181	1987	57.6	388	355	35	152519
ABarpppap:80	ABarpppap	80	2069	-22930	-120	-124	2069	55.3	407	351	38	253234
ABarpppapa:113	ABarpppapa	113	2001	-22998	-56	-62	2001	55.1	414	328	33	133450
ABarpppapp:113	ABarpppapp	113	2020	-22979	-111	-127	2020	57.0	457	324	33	147929
ABarpppp:53	ABarpppp	53	2006	-22993	-95	-96	2006	46.6	402	389	44	283519
ABarppppa:79	ABarppppa	79	2098	-22901	-49	-53	2098	48.7	406	383	37	202768
ABarppppaa:116	ABarppppaa	116	2029	-22970	-10	-6	2029	51.1	382	396	30	106413
ABarppppap:116	ABarppppap	116	1970	-23029	-78	-82	1970	53.4	428	386	34	130356
ABarppppp:79	ABarppppp	79	2062	-22937	-76	-83	2062	51.2	452	347	38	230251
ABarpppppa:113	ABarpppppa	113	1965	-23034	-79	-87	1965	53.9	458	359	32	132004
ABarpppppp:113	ABarpppppp	113	2019	-22980	12	2	2019	48.9	500	366	33	124181
ABp:1	ABp	1	1945	-23055	-49	-49	1945	15.0	398	410	86	516927
ABpl:2	ABpl	2	1887	-23112	-112	-112	1887	44.0	314	221	75	607550
ABpla:5	ABpla	5	1923	-23076	-141	-141	1923	50.4	222	308	65	442710
ABplaa:16	ABplaa	16	1973	-23026	-132	-133	1973	49.4	196	299	59	385140
ABplaaa:34	ABplaaa	34	1963	-23036	-150	-150	1963	46.8	166	343	51	613918
ABplaaaa:53	ABplaaaa	53	2033	-22966	-63	-63	2033	36.5	114	331	44	516878
ABplaaaaa:80	ABplaaaaa	80	2112	-22887	-44	-54	2112	47.6	166	275	37	410178
ABplaaaaaa:114	ABplaaaaaa	114	2043	-22956	-37	-40	2043	47.8	166	266	30	242777
ABplaaaaap:114	ABplaaaaap	114	1970	-23029	-86	-89	1970	50.4	197	254	31	222844
ABplaaaap:80	ABplaaaap	80	2146	-22853	-37	-52	2146	52.0	206	283	37	393629
ABplaaaapa:115	ABplaaaapa	115	2071	-22928	16	16	2071	52.5	216	283	31	224778
ABplaaaapp:115	ABplaaaapp	115	2107	-22892	26	14	2107	54.6	251	283	32	244200
ABplaaap:53	ABplaaap	53	2000	-22999	-108	-111	2000	47.4	182	348	44	502802
ABplaaapa:79	ABplaaapa	79	2088	-22911	-93	-97	2088	54.2	233	314	38	394036
ABplaaapaa:114	ABplaaapaa	114	2009	-22990	-130	-93	2009	49.0	255	273	30	219455
ABplaaapap:114	ABplaaapap	114	2100	-22899	16	14	2100	54.1	286	271	32	224642
ABplaaapp:79	ABplaaapp	79	2077	-22922	-69	-70	2077	53.0	271	296	38	388326
ABplaaappa:112	ABplaaappa	112	2115	-22884	9	3	2115	55.0	299	247	31	236655
ABplaaappp:112	ABplaaappp	112	2013	-22986	-44	-48	2013	54.1	340	265	33	227218
ABplaap:34	ABplaap	34	1960	-23039	-115	-115	1960	44.1	217	275	52	537948
ABplaapa:52	ABplaapa	52	2031	-22968	-34	-34	2031	40.9	156	294	45	493522
ABplaapaa:76	ABplaapaa	76	2080	-22919	-32	-42	2080	41.3	188	262	39	400114
ABplaapaaa:109	ABplaapaaa	109	1987	-23012	-75	-84	1987	43.8	176	229	33	254567
ABplaapaap:109	ABplaapaap	109	2043	-22956	-48	-50	2043	46.6	218	220	34	261612
ABplaapap:76	ABplaapap	76	2049	-22950	-80	-83	2049	46.7	227	263	38	360356
ABplaapapa:107	ABplaapapa	107	2058	-22942	-22	-22	2058	51.7	240	244	31	211533
ABplaapapp:107	ABplaapapp	107	2012	-22987	-108	-112	2012	51.7	274	219	35	265409
ABplaapp:52	ABplaapp	52	2017	-22982	-65	-65	2017	44.0	230	297	46	453696
ABplaappa:76	ABplaappa	76	2132	-22867	0	-6	2132	41.8	262	269	40	357430
ABplaappaa:106	ABplaappaa	106	2060	-22939	-35	-38	2060	39.2	244	244	32	211777
ABplaappap:106	ABplaappap	106	2065	-22934	-10	-8	2065	44.2	277	228	34	243285
ABplaappp:76	ABplaappp	76	2062	-22937	-58	-59	2062	45.6	323	263	41	363955
ABplaapppa:105	ABplaapppa	105	2076	-22923	7	6	2076	45.6	322	236	33	219267
ABplaapppp:105	ABplaapppp	105	2008	-22991	-94	-96	2008	44.6	373	228	36	241447
ABplap:16	ABplap	16	1957	-23043	-119	-119	1957	53.2	301	296	59	347571
ABplapa:33	ABplapa	33	1988	-23011	-110	-110	1988	52.6	252	349	52	489809
ABplapaa:52	ABplapaa	52	2059	-22940	-105	-111	2059	53.1	221	370	44	452301
ABplapaaa:78	ABplapaaa	78	2104	-22895	-57	-61	2104	50.8	267	235	38	345160
ABplapaaaa:112	ABplapaaaa	112	2062	-22937	-52	-50	2062	42.3	287	181	32	204791
ABplapaaap:112	ABplapaaap	112	2121	-22878	47	43	2121	47.3	319	191	32	196628
ABplapaap:78	ABplapaap	78	2125	-22874	-82	-87	2125	52.8	316	240	38	330262
ABplapaapa:110	ABplapaapa	110	2056	-22943	-38	-37	2056	46.5	352	189	31	180111
ABplapaapp:110	ABplapaapp	110	2107	-22892	11	9	2107	44.7	397	188	32	189334
ABplapap:52	ABplapap	52	2009	-22990	-89	-96	2009	52.7	274	355	44	407811
ABplapapa:76	ABplapapa	76	2116	-22883	-32	-31	2116	52.4	316	295	38	306717
ABplapapaa:109	ABplapapaa	109	2063	-22936	-15	-20	2063	55.3	330	222	33	200851
ABplapapap:109	ABplapapap	109	2064	-22935	-26	-31	2064	54.7	373	239	32	183038
ABplapapp:76	ABplapapp	76	2110	-22889	-41	-42	2110	53.5	368	254	40	359258
ABplapappa:108	ABplapappa	108	2037	-22962	-84	-99	2037	53.4	402	212	32	198471
ABplapappp:108	ABplapappp	108	2073	-22926	-1	-2	2073	45.3	431	206	33	176960
ABplapp:33	ABplapp	33	1961	-23038	-112	-115	1961	52.3	312	276	51	463671
ABplappa:52	ABplappa	52	2032	-22967	-112	-108	2032	54.1	282	293	45	442939
ABplappaa:80	ABplappaa	80	2083	-22916	-86	-88	2083	44.0	302	196	39	343292
ABplappaaa:115	ABplappaaa	115	2106	-22893	1	-7	2106	40.0	323	171	32	191349
ABplappaap:115	ABplappaap	115	2226	-22773	-90	-80	2226	36.6	361	173	33	184569
ABplappap:80	ABplappap	80	2237	-22762	-56	-39	2237	43.5	361	192	38	323875
ABplappapa:117	ABplappapa	117	2170	-22829	-246	-258	2170	35.6	394	170	31	176193
ABplappapp:117	ABplappapp	117	2080	-22919	-15	-5	2080	34.9	438	187	32	156330
ABplappp:52	ABplappp	52	2011	-22988	-94	-84	2011	45.7	341	268	45	352185
ABplapppa:81	ABplapppa	81	2125	-22874	-93	-64	2125	38.6	408	200	37	264488
ABplapppaa:117	ABplapppaa	117	2106	-22893	-416	-215	2106	24.5	440	170	31	139514
ABplapppap:117	ABplapppap	117	2202	-22797	66	73	2202	22.2	468	187	31	102225
ABplapppp:81	ABplapppp	81	2093	-22906	-37	-25	2093	36.6	450	204	38	263732
ABplappppa:116	ABplappppa	116	1972	-23027	-33	-32	1972	24.5	499	199	30	108917
ABplappppp:116	ABplappppp	116	2018	-22981	71	72	2018	24.6	527	228	32	119818
ABplp:5	ABplp	5	1914	-23085	-117	-117	1914	46.3	347	230	64	391965
ABplpa:16	ABplpa	16	1953	-23046	-102	-102	1953	39.3	317	192	57	330513
ABplpaa:34	ABplpaa	34	1968	-23031	-125	-127	1968	47.0	259	210	50	537460
ABplpaaa:53	ABplpaaa	53	2539	-22460	391	392	2539	43.3	175	228	45	528444
ABplpaaaa:78	ABplpaaaa	78	3810	-21189	1474	1475	3810	32.3	167	216	37	342789
ABplpaaaaa:108	ABplpaaaaa	108	4056	-20943	1559	1642	4056	21.0	203	222	32	215878
ABplpaaaap:108	ABplpaaaap	108	4041	-20958	1311	1436	4041	20.8	233	204	31	187211
ABplpaaap:78	ABplpaaap	78	4051	-20948	1558	1584	4051	31.2	202	189	38	360443
ABplpaaapa:110	ABplpaaapa	110	3796	-21203	1245	1319	3796	16.7	235	171	32	190610
ABplpaaapp:110	ABplpaaapp	110	3878	-21121	1021	1138	3878	20.6	267	174	32	195780
ABplpaap:53	ABplpaap	53	2581	-22418	400	408	2581	50.1	234	241	45	497359
ABplpaapa:77	ABplpaapa	77	4133	-20866	1637	1684	4133	39.4	218	204	38	348192
ABplpaapaa:111	ABplpaapaa	111	4043	-20956	1487	1514	4043	26.7	219	179	31	188423
ABplpaapap:111	ABplpaapap	111	4391	-20608	1779	1833	4391	28.8	254	166	31	201490
ABplpaapp:77	ABplpaapp	77	4147	-20852	1575	1656	4147	37.4	254	189	38	358570
ABplpaappa:109	ABplpaappa	109	4256	-20743	1424	1565	4256	27.0	291	169	32	217451
ABplpaappp:109	ABplpaappp	109	4622	-20378	1839	1945	4622	29.6	325	162	32	208022
ABplpap:34	ABplpap	34	2026	-22973	-24	-25	2026	35.3	353	186	51	498894
ABplpapa:53	ABplpapa	53	2642	-22357	484	483	2642	39.8	259	184	44	463047
ABplpapaa:79	ABplpapaa	79	4715	-20284	1980	2061	4715	19.9	248	194	36	259732
ABplpapaaa:112	ABplpapaaa	112	5457	-19543	2519	2681	5457	15.7	275	235	32	155950
ABplpapaap:112	ABplpapaap	112	5562	-19437	2239	2371	5562	11.9	302	219	31	154381
ABplpapap:79	ABplpapap	79	4342	-20657	1470	1632	4342	17.6	296	190	39	304199
ABplpapapa:111	ABplpapapa	111	5064	-19935	1984	2115	5064	4.7	289	200	34	192883
ABplpapapp:111	ABplpapapp	111	5079	-19920	1494	1754	5079	4.1	338	214	31	138857
ABplpapp:53	ABplpapp	53	2453	-22546	313	315	2453	37.6	329	186	45	459544
ABplpappa:76	ABplpappa	76	3837	-21162	1283	1330	3837	11.0	310	207	39	238207
ABplpappaa:110	ABplpappaa	110	4382	-20617	1692	1737	4382	3.2	298	246	36	127589
ABplpappap:110	ABplpappap	110	6228	-18771	2814	3105	6228	1.8	353	240	28	75054
ABplpappp:76	ABplpappp	76	4146	-20853	1563	1590	4146	13.1	366	192	39	259529
ABplpapppa:112	ABplpapppa	112	5587	-19412	2114	2318	5587	3.6	377	214	32	124286
ABplpapppp:112	ABplpapppp	112	5235	-19764	2186	2282	5235	4.6	430	208	33	121649
ABplpp:16	ABplpp	16	1959	-23040	-122	-123	1959	44.5	409	211	57	348547
ABplppa:34	ABplppa	34	2015	-22984	-115	-117	2015	53.1	351	222	50	485253
ABplppaa:54	ABplppaa	54	2665	-22334	435	444	2665	53.7	281	235	42	382329
ABplppaaa:78	ABplppaaa	78	5319	-19680	2585	2674	5319	29.7	272	191	37	272375
ABplppaaaa:115	ABplppaaaa	115	5711	-19288	2669	2790	5711	21.8	278	216	30	128182
ABplppaaap:115	ABplppaaap	115	6514	-18485	2847	3041	6514	19.4	312	195	30	141243
ABplppaap:78	ABplppaap	78	5556	-19443	2557	2696	5556	29.5	316	168	35	246832
ABplppaapa:116	ABplppaapa	116	5632	-19367	2202	2421	5632	14.3	305	165	31	148044
ABplppaapp:116	ABplppaapp	116	6344	-18655	2539	2761	6344	18.2	341	162	31	145667
ABplppap:54	ABplppap	54	2644	-22355	462	459	2644	55.5	334	245	44	405190
ABplppapa:78	ABplppapa	78	5359	-19640	2426	2569	5359	35.2	347	184	37	273041
ABplppapaa:111	ABplppapaa	111	6472	-18527	2905	3259	6472	24.0	336	194	33	172787
ABplppapap:111	ABplppapap	111	6937	-18063	3193	3611	6937	25.8	365	185	32	159117
ABplppapp:78	ABplppapp	78	5823	-19176	3092	3153	5823	36.6	391	182	37	296017
ABplppappa:115	ABplppappa	115	6531	-18468	2957	3339	6531	28.0	378	161	31	165778
ABplppappp:115	ABplppappp	115	6358	-18641	3369	3425	6358	27.5	416	168	30	143225
ABplppp:34	ABplppp	34	2000	-22999	-73	-73	2000	41.7	422	204	50	476199
ABplpppa:54	ABplpppa	54	2683	-22316	498	496	2683	49.7	348	202	44	463698
ABplpppaa:78	ABplpppaa	78	5267	-19732	2152	2350	5267	21.7	329	182	38	283685
ABplpppaaa:114	ABplpppaaa	114	7093	-17906	3258	3525	7093	9.0	322	183	32	175426
ABplpppaap:114	ABplpppaap	114	7387	-17612	2803	3360	7387	11.6	353	194	30	146698
ABplpppap:78	ABplpppap	78	5279	-19720	2185	2415	5279	25.1	372	177	39	296708
ABplpppapa:112	ABplpppapa	112	7458	-17541	3100	3511	7458	14.1	369	171	31	150370
ABplpppapp:112	ABplpppapp	112	7052	-17947	3222	3509	7052	19.2	397	176	35	196777
ABplpppp:54	ABplpppp	54	2357	-22642	229	231	2357	39.3	394	188	44	402444
ABplppppa:77	ABplppppa	77	4088	-20911	1408	1504	4088	18.5	401	184	37	224474
ABplppppaa:109	ABplppppaa	109	6871	-18128	3232	3455	6871	12.9	388	205	30	119053
ABplppppap:109	ABplppppap	109	5893	-19106	2541	2807	5893	15.0	421	182	35	163764
ABplppppp:77	ABplppppp	77	4383	-20616	1879	1893	4383	22.3	438	184	37	215570
ABplpppppa:113	ABplpppppa	113	5304	-19695	2403	2518	5304	13.2	463	192	30	99949
ABplpppppp:113	ABplpppppp	113	4613	-20386	1987	2015	4613	6.7	476	221	34	99596
ABpr:2	ABpr	2	1923	-23076	-30	-30	1923	19.0	431	401	69	250116
ABpra:6	ABpra	6	1942	-23057	-26	-26	1942	17.3	384	427	64	232296
ABpraa:16	ABpraa	16	1957	-23042	-66	-66	1957	26.1	348	439	57	219783
ABpraaa:33	ABpraaa	33	1997	-23002	-50	-50	1997	31.8	314	454	50	388828
ABpraaaa:53	ABpraaaa	53	2075	-22924	-5	-5	2075	23.0	241	445	42	264816
ABpraaaaa:81	ABpraaaaa	81	2194	-22805	82	80	2194	32.0	197	434	36	250226
ABpraaaaaa:117	ABpraaaaaa	117	2176	-22823	151	153	2176	35.2	181	432	29	136172
ABpraaaaap:117	ABpraaaaap	117	2065	-22934	10	19	2065	33.5	212	451	29	137336
ABpraaaap:81	ABpraaaap	81	2158	-22841	26	24	2158	32.5	235	448	35	205292
ABpraaaapa:113	ABpraaaapa	113	2207	-22792	102	105	2207	33.2	228	428	31	151960
ABpraaaapp:113	ABpraaaapp	113	2157	-22842	-166	-111	2157	38.3	253	452	30	128470
ABpraaap:53	ABpraaap	53	2056	-22943	-16	-15	2056	29.9	298	441	44	294549
ABpraaapa:77	ABpraaapa	77	2101	-22898	-14	-17	2101	32.0	230	421	36	203624
ABpraaapaa:111	ABpraaapaa	111	2098	-22901	16	12	2098	39.5	201	414	31	164395
ABpraaapap:111	ABpraaapap	111	2229	-22770	127	122	2229	42.1	231	430	31	156631
ABpraaapp:77	ABpraaapp	77	2142	-22857	-6	3	2142	33.9	277	438	38	236356
ABpraaappa:105	ABpraaappa	105	2154	-22845	38	41	2154	38.8	261	411	31	144845
ABpraaappp:105	ABpraaappp	105	2149	-22850	-137	-114	2149	42.3	294	436	33	172117
ABpraap:33	ABpraap	33	1965	-23034	-63	-63	1965	20.4	398	434	50	277147
ABpraapa:52	ABpraapa	52	2088	-22911	28	29	2088	17.5	347	448	44	244307
ABpraapaa:76	ABpraapaa	76	2155	-22844	-12	-15	2155	43.5	277	443	39	308185
ABpraapaaa:108	ABpraapaaa	108	2130	-22869	11	10	2130	49.6	250	424	32	190337
ABpraapaap:108	ABpraapaap	108	2138	-22861	1	-6	2138	52.4	286	421	33	177876
ABpraapap:76	ABpraapap	76	2174	-22825	25	23	2174	45.1	340	441	38	286824
ABpraapapa:107	ABpraapapa	107	2210	-22789	94	91	2210	52.3	316	430	32	176130
ABpraapapp:107	ABpraapapp	107	2183	-22816	55	54	2183	54.9	356	403	31	162513
ABpraapp:52	ABpraapp	52	2034	-22965	-50	-49	2034	29.9	396	430	45	294310
ABpraappa:76	ABpraappa	76	2179	-22820	-4	-5	2179	42.0	369	444	38	286952
ABpraappaa:110	ABpraappaa	110	2324	-22675	84	74	2324	44.0	314	455	30	167661
ABpraappap:110	ABpraappap	110	2195	-22804	-3	33	2195	45.4	343	440	34	191515
ABpraappp:76	ABpraappp	76	2176	-22823	3	5	2176	40.4	421	432	40	295928
ABpraapppa:107	ABpraapppa	107	2283	-22716	-180	-105	2283	42.5	374	445	34	190790
ABpraapppp:107	ABpraapppp	107	2167	-22832	51	53	2167	41.7	429	419	33	168356
ABprap:16	ABprap	16	1996	-23003	-52	-52	1996	32.7	445	436	58	291020
ABprapa:33	ABprapa	33	1993	-23006	-56	-57	1993	38.7	430	454	50	489910
ABprapaa:54	ABprapaa	54	2115	-22885	19	18	2115	37.8	355	466	43	378142
ABprapaaa:82	ABprapaaa	82	2199	-22800	48	50	2199	53.0	382	439	38	329487
ABprapaaaa:117	ABprapaaaa	117	2203	-22796	130	142	2203	54.1	347	434	32	186590
ABprapaaap:117	ABprapaaap	117	2045	-22954	20	18	2045	52.7	386	430	30	150542
ABprapaap:82	ABprapaap	82	2096	-22903	-16	-16	2096	50.5	433	435	38	326747
ABprapaapa:114	ABprapaapa	114	2055	-22944	1	7	2055	52.8	427	435	32	171584
ABprapaapp:114	ABprapaapp	114	2084	-22915	32	44	2084	46.2	461	432	31	174557
ABprapap:54	ABprapap	54	2032	-22967	-95	-95	2032	45.6	418	443	45	430219
ABprapapa:81	ABprapapa	81	2147	-22852	14	13	2147	53.4	462	403	39	356135
ABprapapaa:116	ABprapapaa	116	2081	-22918	72	83	2081	53.3	465	418	33	199570
ABprapapap:116	ABprapapap	116	2005	-22994	-50	-42	2005	49.8	483	397	32	176821
ABprapapp:81	ABprapapp	81	2099	-22900	4	2	2099	44.4	496	401	38	298921
ABprapappa:115	ABprapappa	115	1999	-23000	1	5	1999	44.5	492	422	30	165836
ABprapappp:115	ABprapappp	115	2014	-22985	40	42	2014	38.5	524	404	32	142064
ABprapp:33	ABprapp	33	1993	-23006	-42	-42	1993	36.4	514	416	51	480333
ABprappa:53	ABprappa	53	2025	-22974	-61	-61	2025	37.0	482	448	44	398137
ABprappaa:80	ABprappaa	80	2162	-22837	-53	-52	2162	43.5	459	454	38	313430
ABprappaaa:114	ABprappaaa	114	2327	-22672	52	101	2327	46.6	399	463	33	177481
ABprappaap:114	ABprappaap	114	2130	-22869	-59	-58	2130	42.9	442	462	33	176108
ABprappap:80	ABprappap	80	2171	-22828	-58	-30	2171	36.0	492	435	38	291156
ABprappapa:114	ABprappapa	114	2243	-22756	-189	-119	2243	37.0	457	446	33	183224
ABprappapp:114	ABprappapp	114	2102	-22897	-40	-28	2102	35.8	497	436	31	147904
ABprappp:53	ABprappp	53	2073	-22926	-8	-6	2073	35.2	521	392	43	326511
ABprapppa:80	ABprapppa	80	2106	-22893	-21	-10	2106	29.0	511	424	37	221807
ABprapppaa:114	ABprapppaa	114	2349	-22650	-117	1	2349	19.7	477	454	32	119145
ABprapppap:114	ABprapppap	114	1967	-23032	-97	-80	1967	25.6	513	443	30	122858
ABprapppp:80	ABprapppp	80	2080	-22919	14	13	2080	31.9	547	399	36	223433
ABprappppa:117	ABprappppa	117	1961	-23039	24	23	1961	31.7	528	430	30	125647
ABprappppp:117	ABprappppp	117	1992	-23007	-7	-8	1992	29.8	556	400	30	109146
ABprp:6	ABprp	6	1934	-23065	-38	-38	1934	15.3	484	343	63	170456
ABprpa:17	ABprpa	17	1972	-23027	-47	-47	1972	10.7	446	389	55	137472
ABprpaa:34	ABprpaa	34	2019	-22980	-14	-14	2019	15.4	474	434	49	334784
ABprpaaa:54	ABprpaaa	54	2332	-22667	239	241	2332	13.5	399	444	42	217236
ABprpaaaa:81	ABprpaaaa	81	3808	-21191	1370	1427	3808	27.9	288	447	36	212227
ABprpaaaaa:112	ABprpaaaaa	112	4372	-20627	1892	1915	4372	24.0	236	413	30	160844
ABprpaaaap:112	ABprpaaaap	112	4604	-20395	1723	1934	4604	26.3	269	431	31	157755
ABprpaaap:81	ABprpaaap	81	4125	-20874	1428	1519	4125	28.7	321	465	35	228211
ABprpaaapa:115	ABprpaaapa	115	4190	-20809	1681	1690	4190	19.8	242	448	30	152393
ABprpaaapp:115	ABprpaaapp	115	4335	-20664	1323	1481	4335	25.0	282	458	31	159305
ABprpaap:54	ABprpaap	54	2332	-22667	219	221	2332	24.0	444	422	41	211301
ABprpaapa:79	ABprpaapa	79	3971	-21028	1324	1463	3971	31.4	361	436	35	185247
ABprpaapaa:112	ABprpaapaa	112	4685	-20314	1885	2056	4685	33.8	292	430	30	151032
ABprpaapap:112	ABprpaapap	112	5008	-19991	2085	2241	5008	35.8	332	437	30	145656
ABprpaapp:79	ABprpaapp	79	3485	-21514	707	898	3485	26.4	420	438	36	192943
ABprpaappa:109	ABprpaappa	109	4593	-20406	1616	1742	4593	34.2	366	435	30	125922
ABprpaappp:109	ABprpaappp	109	4820	-20180	1363	1593	4820	31.6	407	448	31	149002
ABprpap:34	ABprpap	34	2001	-22998	-29	-29	2001	10.3	522	363	48	260529
ABprpapa:54	ABprpapa	54	2221	-22778	137	136	2221	6.1	450	411	43	189401
ABprpapaa:80	ABprpapaa	80	3673	-21327	1110	1171	3673	20.2	330	452	38	233133
ABprpapaaa:115	ABprpapaaa	115	4294	-20705	1599	1698	4294	16.1	300	436	32	155326
ABprpapaap:115	ABprpapaap	115	4305	-20694	880	1209	4305	22.6	321	442	31	157132
ABprpapap:80	ABprpapap	80	3575	-21424	899	1017	3575	16.5	379	442	38	227576
ABprpapapa:114	ABprpapapa	114	4036	-20963	1046	1224	4036	14.6	338	437	35	178149
ABprpapapp:114	ABprpapapp	114	4043	-20956	1089	1192	4043	10.4	381	438	31	121502
ABprpapp:54	ABprpapp	54	2238	-22761	131	133	2238	11.1	508	384	41	193034
ABprpappa:79	ABprpappa	79	3272	-21727	826	866	3272	8.9	375	427	39	224645
ABprpappaa:115	ABprpappaa	115	3720	-21279	1086	1163	3720	8.7	332	419	34	155625
ABprpappap:115	ABprpappap	115	3213	-21786	486	600	3213	5.8	365	412	33	121260
ABprpappp:79	ABprpappp	79	3130	-21869	617	692	3130	4.6	422	411	38	172221
ABprpapppa:115	ABprpapppa	115	3331	-21668	599	705	3331	3.3	400	411	34	120006
ABprpapppp:115	ABprpapppp	115	4570	-20429	1220	1638	4570	9.5	417	434	33	167849
ABprpp:17	ABprpp	17	1984	-23015	-57	-57	1984	18.7	532	382	56	206665
ABprppa:34	ABprppa	34	2005	-22994	-35	-35	2005	23.1	557	410	49	416665
ABprppaa:54	ABprppaa	54	2314	-22685	195	200	2314	18.7	484	449	42	270856
ABprppaaa:80	ABprppaaa	80	5270	-19729	2556	2620	5270	35.4	353	471	36	220722
ABprppaaaa:114	ABprppaaaa	114	6814	-18185	3873	3946	6814	34.0	280	467	30	136352
ABprppaaap:114	ABprppaaap	114	6224	-18776	2840	3060	6224	30.5	314	462	31	145576
ABprppaap:80	ABprppaap	80	5244	-19755	2402	2456	5244	27.2	392	467	34	178588
ABprppaapa:116	ABprppaapa	116	6051	-18948	2811	2921	6051	25.5	336	473	30	121270
ABprppaapp:116	ABprppaapp	116	5828	-19171	2442	2633	5828	19.8	361	455	31	124191
ABprppap:54	ABprppap	54	2390	-22609	270	271	2390	26.1	523	428	42	286676
ABprppapa:79	ABprppapa	79	5182	-19817	2552	2591	5182	31.4	443	462	36	222811
ABprppapaa:113	ABprppapaa	113	6879	-18120	3876	3911	6879	34.7	353	473	30	118267
ABprppapap:113	ABprppapap	113	7893	-17106	4806	4884	7893	37.3	394	471	30	137465
ABprppapp:79	ABprppapp	79	5416	-19583	2726	2773	5416	25.7	484	448	36	225479
ABprppappa:116	ABprppappa	116	6835	-18164	3687	3781	6835	31.4	431	468	31	138409
ABprppappp:116	ABprppappp	116	6660	-18339	3881	3895	6660	28.5	472	456	30	126715
ABprppp:34	ABprppp	34	2022	-22978	-29	-29	2022	18.4	579	328	49	357695
ABprpppa:54	ABprpppa	54	2369	-22630	208	211	2369	19.3	555	408	42	272956
ABprpppaa:81	ABprpppaa	81	5001	-19998	2081	2199	5001	18.8	420	445	37	211535
ABprpppaaa:116	ABprpppaaa	116	5779	-19220	2867	2943	5779	26.0	340	416	32	126512
ABprpppaap:116	ABprpppaap	116	6779	-18221	2839	3296	6779	24.5	382	438	31	127220
ABprpppap:81	ABprpppap	81	4976	-20023	2114	2207	4976	15.6	469	437	37	204471
ABprpppapa:115	ABprpppapa	115	6922	-18077	3150	3380	6922	24.9	413	429	29	105051
ABprpppapp:115	ABprpppapp	115	7208	-17792	3874	3918	7208	21.0	441	458	30	120838
ABprpppp:54	ABprpppp	54	2234	-22765	141	140	2234	13.8	557	347	43	224467
ABprppppa:80	ABprppppa	80	4197	-20802	1454	1577	4197	7.5	450	404	38	166064
ABprppppaa:114	ABprppppaa	114	7811	-17188	4383	4534	7811	24.3	404	469	31	135051
ABprppppap:114	ABprppppap	114	6328	-18671	2740	2928	6328	16.5	413	436	33	141320
ABprppppp:80	ABprppppp	80	4087	-20912	1587	1603	4087	7.5	495	407	37	143550
ABprpppppa:117	ABprpppppa	117	5856	-19143	2757	2979	5856	11.1	441	438	34	153116
ABprpppppp:117	ABprpppppp	117	4082	-20917	1661	1698	4082	4.7	456	405	34	81728
EMS:1	EMS	1	1920	-23080	-40	-40	1920	11.5	304	252	74	277695
MS:3	MS	3	1908	-23092	-60	-60	1908	15.2	325	256	73	298617
MSa:10	MSa	10	1944	-23055	-41	-41	1944	15.9	263	241	63	225238
MSaa:24	MSaa	24	2021	-22978	-6	-6	2021	9.3	222	261	55	226110
MSaaa:41	MSaaa	41	1987	-23012	-24	-23	1987	8.0	213	264	48	271552
MSaaaa:61	MSaaaa	61	2299	-22700	198	199	2299	14.3	196	279	42	184188
MSaaaaa:84	MSaaaaa	84	2780	-22220	621	622	2780	25.4	172	323	37	231834
MSaaaaaa:111	MSaaaaaa	111	3190	-21809	984	982	3190	25.7	128	322	29	170166
MSaaaaap:111	MSaaaaap	111	2889	-22110	657	670	2889	35.2	169	289	33	188401
MSaaaap:84	MSaaaap	84	3063	-21936	851	850	3063	36.6	227	309	38	235431
MSaaaapa:114	MSaaaapa	114	3170	-21829	952	960	3170	41.9	196	304	31	159858
MSaaaapp:114	MSaaaapp	114	3259	-21740	1075	1101	3259	43.6	249	295	33	176944
MSaaap:61	MSaaap	61	2236	-22763	145	145	2236	13.9	274	274	42	158874
MSaaapa:85	MSaaapa	85	2667	-22332	498	504	2667	25.6	231	301	38	195364
MSaaapaa:114	MSaaapaa	114	2897	-22102	722	742	2897	30.1	201	293	35	192794
MSaaapap:114	MSaaapap	114	2821	-22178	568	596	2821	35.9	248	293	32	144037
MSaaapp:85	MSaaapp	85	2859	-22140	665	677	2859	25.2	291	306	34	140766
MSaaappa:129	MSaaappa	129	3246	-21753	1170	1201	3246	29.0	248	302	30	137967
MSaaappp:129	MSaaappp	129	2884	-22116	757	758	2884	33.5	278	324	30	112332
MSaap:41	MSaap	41	2002	-22997	10	10	2002	9.0	306	235	48	268321
MSaapa:62	MSaapa	62	2275	-22724	171	170	2275	7.7	304	222	45	179366
MSaapaa:84	MSaapaa	84	2822	-22177	570	567	2822	11.7	298	286	37	111788
MSaapaaa:111	MSaapaaa	111	3496	-21503	1154	1150	3496	15.4	285	320	31	82240
MSaapaap:111	MSaapaap	111	3549	-21451	1194	1211	3549	23.3	309	293	33	87833
MSaapap:84	MSaapap	84	2935	-22064	574	618	2935	8.1	348	267	36	96757
MSaapapa:117	MSaapapa	117	3570	-21429	1208	1210	3570	10.0	321	285	29	53359
MSaapapp:117	MSaapapp	117	3108	-21891	659	728	3108	11.2	358	268	32	66159
MSaapp:62	MSaapp	62	2362	-22637	247	249	2362	8.9	387	208	42	185849
MSaappa:89	MSaappa	89	3259	-21740	599	743	3259	3.3	366	255	34	87737
MSaappp:89	MSaappp	89	2748	-22251	478	499	2748	6.5	419	252	38	88986
MSap:24	MSap	24	2004	-22995	-21	-21	2004	19.3	305	199	55	333743
MSapa:42	MSapa	42	2026	-22973	10	10	2026	21.5	294	193	49	429961
MSapaa:63	MSapaa	63	2353	-22647	229	231	2353	24.4	255	245	41	219864
MSapaaa:87	MSapaaa	87	2933	-22066	704	708	2933	26.4	186	262	34	187416
MSapaaaa:120	MSapaaaa	120	2538	-22461	482	493	2538	22.8	156	257	30	131575
MSapaaap:120	MSapaaap	120	2856	-22143	775	779	2856	24.6	193	245	29	113271
MSapaap:87	MSapaap	87	2675	-22324	458	479	2675	25.3	238	252	33	141435
MSapaapa:130	MSapaapa	130	2593	-22407	584	616	2593	22.0	224	248	26	87365
MSapaapp:130	MSapaapp	130	2625	-22375	582	573	2625	25.0	250	254	26	62488
MSapap:63	MSapap	63	2370	-22629	248	246	2370	26.6	315	228	42	225769
MSapapa:88	MSapapa	88	2701	-22298	458	476	2701	27.2	274	248	35	146896
MSapapaa:120	MSapapaa	120	2558	-22441	305	327	2558	28.0	234	218	29	108334
MSapapap:120	MSapapap	120	2509	-22490	408	418	2509	31.9	268	241	30	90311
MSapapp:88	MSapapp	88	2732	-22267	469	485	2732	30.1	320	227	36	161904
MSapp:42	MSapp	42	2055	-22944	49	49	2055	21.8	382	190	47	387209
MSappa:63	MSappa	63	2413	-22586	295	298	2413	20.3	358	213	40	200522
MSappaa:89	MSappaa	89	2534	-22465	172	242	2534	19.3	318	243	34	107184
MSappap:89	MSappap	89	2642	-22357	226	266	2642	17.5	371	230	33	111769
MSappp:63	MSappp	63	2472	-22527	312	312	2472	32.3	397	220	41	227250
MSapppa:95	MSapppa	95	2832	-22167	515	562	2832	31.1	372	215	36	167673
MSapppp:95	MSapppp	95	2812	-22187	693	693	2812	33.8	422	233	35	152604
MSp:10	MSp	10	1943	-23056	-38	-39	1943	15.5	362	306	64	160822
MSpa:24	MSpa	24	2013	-22986	5	6	2013	10.7	308	294	56	171583
MSpaa:41	MSpaa	41	1971	-23028	-1	0	1971	10.7	320	318	47	192062
MSpaaa:61	MSpaaa	61	2112	-22887	50	52	2112	17.0	265	341	43	169128
MSpaaaa:83	MSpaaaa	83	2340	-22660	265	266	2340	23.2	208	368	38	223654
MSpaaaaa:110	MSpaaaaa	110	2366	-22633	313	310	2366	27.6	152	368	31	195629
MSpaaaap:110	MSpaaaap	110	2434	-22565	342	353	2434	33.4	185	342	34	215031
MSpaaap:83	MSpaaap	83	2341	-22658	215	224	2341	32.3	258	356	39	227930
MSpaaapa:111	MSpaaapa	111	2471	-22528	349	372	2471	40.8	202	351	32	189675
MSpaaapp:111	MSpaaapp	111	2398	-22601	299	319	2398	41.9	241	340	34	185048
MSpaap:61	MSpaap	61	2129	-22870	47	46	2129	14.4	342	302	41	123534
MSpaapa:87	MSpaapa	87	2327	-22672	199	214	2327	26.3	275	351	38	194913
MSpaapaa:116	MSpaapaa	116	2417	-22582	347	357	2417	31.8	219	348	31	151662
MSpaapap:116	MSpaapap	116	2344	-22656	249	267	2344	32.1	261	351	34	144183
MSpaapp:87	MSpaapp	87	2527	-22472	426	429	2527	25.8	330	353	30	113334
MSpap:41	MSpap	41	2014	-22985	10	9	2014	7.1	417	249	49	259814
MSpapa:62	MSpapa	62	2098	-22901	18	19	2098	3.9	380	284	45	111617
MSpapaa:85	MSpapaa	85	2356	-22643	206	208	2356	8.6	349	330	38	102777
MSpapaaa:112	MSpapaaa	112	2881	-22118	563	589	2881	12.7	321	331	31	90208
MSpapaap:112	MSpapaap	112	2768	-22231	551	591	2768	17.3	364	319	33	82768
MSpapap:85	MSpapap	85	2545	-22454	319	344	2545	4.7	386	301	35	73349
MSpapapa:119	MSpapapa	119	2887	-22112	483	537	2887	4.7	343	317	31	82353
MSpapapp:119	MSpapapp	119	2471	-22528	275	310	2471	5.5	385	303	30	48892
MSpapp:62	MSpapp	62	2104	-22895	29	29	2104	5.7	456	266	43	128066
MSpappa:88	MSpappa	88	2589	-22410	339	364	2589	4.0	378	349	34	82748
MSpappp:88	MSpappp	88	2437	-22562	298	302	2437	4.8	432	326	39	95979
MSpapppa:127	MSpapppa	127	2333	-22667	247	235	2333	8.7	381	354	29	56322
MSpapppp:127	MSpapppp	127	2177	-22822	141	160	2177	7.5	431	330	32	46194
MSpp:24	MSpp	24	1981	-23018	-28	-28	1981	8.2	406	327	54	142120
MSppa:42	MSppa	42	1984	-23015	-16	-17	1984	5.8	433	369	48	193653
MSppaa:63	MSppaa	63	2105	-22894	37	42	2105	15.6	361	370	39	124874
MSppaaa:89	MSppaaa	89	2300	-22699	153	157	2300	26.1	236	398	34	155610
MSppaaaa:120	MSppaaaa	120	2032	-22967	39	35	2032	23.0	185	395	29	116165
MSppaaap:120	MSppaaap	120	2195	-22804	146	182	2195	29.0	214	386	29	109696
MSppaap:89	MSppaap	89	2377	-22622	189	239	2377	28.6	271	392	32	149262
MSppap:63	MSppap	63	2123	-22876	40	42	2123	14.8	413	345	41	109505
MSppapa:88	MSppapa	88	2301	-22698	140	171	2301	29.8	317	389	34	127237
MSppapaa:118	MSppapaa	118	2212	-22787	-49	21	2212	29.4	262	400	28	93888
MSppapap:118	MSppapap	118	2181	-22818	102	142	2181	31.6	298	392	30	82464
MSppapp:88	MSppapp	88	2269	-22730	108	129	2269	32.7	363	392	34	138159
MSppappa:122	MSppappa	122	2284	-22715	250	254	2284	42.0	289	390	30	106107
MSppappp:122	MSppappp	122	2209	-22790	193	199	2209	41.5	330	384	30	90095
MSppp:42	MSppp	42	2004	-22995	-4	-4	2004	6.3	500	296	48	263550
MSpppa:63	MSpppa	63	2093	-22906	8	10	2093	6.3	443	359	40	110505
MSpppaa:89	MSpppaa	89	2266	-22733	122	128	2266	16.2	342	379	35	115018
MSpppap:89	MSpppap	89	2330	-22669	74	79	2330	14.2	387	386	34	99079
MSpppp:63	MSpppp	63	2137	-22862	50	51	2137	14.3	479	348	42	147503
MSppppa:92	MSppppa	92	2317	-22682	-59	50	2317	30.0	394	402	35	151373
MSppppp:92	MSppppp	92	2302	-22697	25	59	2302	26.8	441	401	34	119749
E:3	E	3	1923	-23077	-75	-75	1923	27.1	480	239	72	448568
Ea:10	Ea	10	1958	-23041	-64	-65	1958	20.7	401	237	62	307904
Eal:36	Eal	36	1959	-23040	-72	-73	1959	28.5	364	257	53	351943
Eala:66	Eala	66	2032	-22967	-65	-64	2032	34.0	322	283	45	196622
Ealaa:115	Ealaa	115	2045	-22954	-56	-46	2045	38.3	290	272	37	127945
Ealap:115	Ealap	115	1971	-23028	-65	-67	1971	36.9	360	270	39	126404
Ealp:66	Ealp	66	2062	-22937	-39	-34	2062	26.9	384	265	44	156420
Ealpa:115	Ealpa	115	2068	-22931	-97	-49	2068	22.2	342	269	35	66855
Ealpp:115	Ealpp	115	2058	-22941	45	52	2058	31.3	403	268	38	112596
Ear:36	Ear	36	1981	-23018	-19	-19	1981	22.0	383	341	53	254763
Eara:67	Eara	67	2031	-22968	-42	-42	2031	35.4	322	348	45	205987
Earaa:118	Earaa	118	1951	-23048	-126	-109	1951	41.1	278	325	35	115798
Earap:118	Earap	118	1951	-23048	-72	-67	1951	41.1	342	317	38	133205
Earp:67	Earp	67	2037	-22962	-32	-31	2037	26.9	390	337	45	148993
Earpa:117	Earpa	117	2060	-22940	-35	-30	2060	25.2	330	348	34	96760
Earpp:117	Earpp	117	1990	-23009	-4	-7	1990	32.3	388	329	37	106319
Ep:10	Ep	10	1967	-23032	-76	-77	1967	32.0	482	276	63	405516
Epl:38	Epl	38	1996	-23003	-65	-64	1996	36.8	432	283	55	415582
Epla:71	Epla	71	2054	-22945	-64	-65	2054	40.1	405	304	47	242512
Eplaa:119	Eplaa	119	2022	-22977	-15	-17	2022	46.1	377	285	39	166659
Eplap:119	Eplap	119	2012	-22988	7	6	2012	43.1	433	303	38	126078
Eplp:71	Eplp	71	2051	-22948	-46	-48	2051	32.9	464	283	47	216050
Eplpa:122	Eplpa	122	1897	-23103	-51	-45	1897	37.1	433	295	37	112260
Eplpp:122	Eplpp	122	1878	-23121	-62	-66	1878	33.3	501	308	37	112804
Epr:38	Epr	38	1973	-23026	-66	-66	1973	29.0	471	353	53	359836
Epra:69	Epra	69	2058	-22941	-44	-45	2058	35.2	433	370	45	209145
Epraa:118	Epraa	118	2000	-22999	-12	-6	2000	42.5	365	363	36	115087
Eprap:118	Eprap	118	1962	-23037	-50	-47	1962	39.0	419	356	36	97950
Eprp:69	Eprp	69	2032	-22967	-65	-66	2032	30.9	496	341	45	194803
Eprpa:118	Eprpa	118	1929	-23071	-81	-82	1929	35.5	453	378	36	112396
Eprpp:118	Eprpp	118	1942	-23057	-56	-59	1942	33.8	515	344	35	100467
P2:1	P2	1	1925	-23074	-25	-25	1925	27.6	553	292	60	243864
C:4	C	4	1896	-23104	-175	-175	1896	49.6	434	357	72	579613
Ca:12	Ca	12	1942	-23057	-119	-119	1942	48.0	387	317	60	284719
Caa:29	Caa	29	1981	-23018	-107	-108	1981	50.2	360	346	54	333627
Caaa:50	Caaa	50	2011	-22988	-150	-153	2011	54.0	366	340	48	350292
Caaaa:75	Caaaa	75	2061	-22938	-114	-117	2061	52.1	462	273	42	280917
Caaaaa:110	Caaaaa	110	2006	-22993	-54	-54	2006	47.5	496	244	36	160587
Caaaap:110	Caaaap	110	2022	-22977	-15	-17	2022	38.2	543	248	35	144847
Caaap:75	Caaap	75	2065	-22934	-133	-135	2065	46.7	523	267	42	277216
Caaapa:108	Caaapa	108	1987	-23012	-97	-99	1987	44.9	575	300	36	169784
Caaapp:108	Caaapp	108	1954	-23045	-84	-87	1954	30.6	562	264	36	132337
Caap:50	Caap	50	2003	-22996	-169	-170	2003	54.0	449	301	44	309742
Caapa:77	Caapa	77	2020	-22979	-97	-100	2020	38.7	572	313	35	168358
Caapp:77	Caapp	77	2053	-22946	-82	-85	2053	36.6	578	282	40	217068
Caappd:113	Caappd	113	2013	-22986	-44	-45	2013	32.0	601	294	34	92893
Caappv:113	Caappv	113	2039	-22960	34	33	2039	18.1	598	283	30	67301
Cap:29	Cap	29	1958	-23041	-151	-151	1958	52.1	441	267	54	397740
Capa:52	Capa	52	2021	-22978	-111	-111	2021	50.2	413	240	46	329870
Capaa:82	Capaa	82	2022	-22977	-73	-77	2022	31.4	491	234	38	142162
Capaaa:116	Capaaa	116	1975	-23024	-12	-13	1975	19.0	496	248	32	63064
Capaap:116	Capaap	116	1918	-23081	-46	-51	1918	13.2	517	275	33	63986
Capap:82	Capap	82	2050	-22949	-16	-21	2050	25.6	534	232	38	153923
Capapa:117	Capapa	117	1974	-23025	25	21	1974	14.9	530	243	31	72975
Capapp:117	Capapp	117	1966	-23033	-4	-4	1966	15.8	561	272	33	72736
Capp:52	Capp	52	1994	-23005	-135	-138	1994	46.7	495	249	47	383835
Cappa:82	Cappa	82	2050	-22949	-38	-42	2050	31.6	537	272	39	170359
Cappaa:123	Cappaa	123	1910	-23089	-42	-33	1910	24.5	503	313	33	73105
Cappap:123	Cappap	123	1888	-23111	-4	-3	1888	17.3	530	315	33	59847
Cappp:82	Cappp	82	2005	-22994	-74	-78	2005	21.3	557	272	40	172123
Capppa:117	Capppa	117	1954	-23045	-1	2	1954	9.7	526	318	35	77307
Capppp:117	Capppp	117	1996	-23003	16	11	1996	10.0	570	314	37	110968
Cp:12	Cp	12	1968	-23031	-107	-109	1968	45.1	485	373	61	338664
Cpa:29	Cpa	29	1963	-23036	-169	-169	1963	51.7	464	373	55	419902
Cpaa:51	Cpaa	51	1994	-23005	-150	-152	1994	51.4	463	386	49	359455
Cpaaa:75	Cpaaa	75	2052	-22947	-122	-125	2052	53.0	491	330	44	276182
Cpaaaa:116	Cpaaaa	116	1967	-23032	-100	-103	1967	53.9	489	305	36	155929
Cpaaap:116	Cpaaap	116	2002	-22997	-36	-39	2002	45.5	542	289	36	144208
Cpaap:75	Cpaap	75	2063	-22936	-105	-108	2063	46.0	548	344	42	243815
Cpaapa:109	Cpaapa	109	1968	-23031	-87	-87	1968	49.5	535	354	36	147873
Cpaapp:109	Cpaapp	109	2061	-22938	10	2	2061	38.1	559	354	34	111480
Cpap:51	Cpap	51	2052	-22947	-80	-81	2052	51.2	521	315	46	357755
Cpapa:77	Cpapa	77	2040	-22959	-82	-83	2040	37.1	592	362	39	219517
Cpapaa:123	Cpapaa	123	1950	-23049	6	4	1950	28.5	590	338	34	101102
Cpapap:123	Cpapap	123	1909	-23090	-44	-44	1909	37.3	595	359	33	103208
Cpapp:77	Cpapp	77	2032	-22967	-49	-50	2032	27.6	595	316	38	185388
Cpappd:124	Cpappd	124	1901	-23098	-54	-61	1901	22.8	604	345	34	97783
Cpappv:124	Cpappv	124	1986	-23013	68	68	1986	11.2	582	343	32	71722
Cpp:29	Cpp	29	1955	-23044	-136	-136	1955	42.7	559	329	54	459093
Cppa:53	Cppa	53	2023	-22976	-74	-74	2023	32.5	577	366	46	316783
Cppaa:78	Cppaa	78	2041	-22958	-102	-85	2041	16.0	526	403	40	139122
Cppaaa:120	Cppaaa	120	2005	-22994	-69	-57	2005	14.5	465	402	32	71907
Cppaap:120	Cppaap	120	1904	-23095	-55	-50	1904	14.0	504	403	33	64420
Cppap:78	Cppap	78	2048	-22951	-15	-17	2048	18.3	557	368	41	163476
Cppapa:119	Cppapa	119	1909	-23090	-50	-53	1909	21.5	501	407	31	88166
Cppapp:119	Cppapp	119	1950	-23049	0	4	1950	19.5	542	386	34	88242
Cppp:53	Cppp	53	2000	-22999	-127	-127	2000	38.5	570	296	46	359312
Cpppa:82	Cpppa	82	2029	-22970	-65	-64	2029	26.4	562	355	40	183329
Cpppaa:121	Cpppaa	121	1899	-23100	-69	-72	1899	28.5	488	378	33	80318
Cpppap:121	Cpppap	121	1892	-23107	-22	-21	1892	17.4	502	356	32	71370
Cpppp:82	Cpppp	82	2029	-22970	-33	-34	2029	15.1	571	306	40	171803
Cppppa:117	Cppppa	117	1974	-23025	20	19	1974	24.8	548	352	35	112399
Cppppp:117	Cppppp	117	1908	-23091	-77	-74	1908	13.7	562	361	32	74798
P3:4	P3	4	1933	-23066	-101	-101	1933	35.4	561	326	65	407198
D:17	D	17	2002	-22997	-94	-94	2002	33.5	576	314	57	256422
Da:38	Da	38	1980	-23019	-125	-125	1980	40.2	498	237	49	159637
Daa:65	Daa	65	2060	-22939	-53	-52	2060	24.5	448	209	38	56244
Daaa:100	Daaa	100	2077	-22922	-39	-32	2077	23.4	423	222	32	56912
Daap:100	Daap	100	2085	-22914	-95	-57	2085	12.4	465	233	35	32075
Dap:65	Dap	65	2051	-22948	-60	-61	2051	24.4	506	235	41	69260
Dapa:95	Dapa	95	2023	-22976	-10	-5	2023	20.8	461	250	35	32737
Dapp:95	Dapp	95	2021	-22978	-1	-1	2021	11.5	500	272	37	17205
Dp:38	Dp	38	1993	-23006	-63	-63	1993	25.3	544	268	49	123705
Dpa:68	Dpa	68	2051	-22948	-40	-33	2051	10.8	512	338	37	6117
Dpaa:101	Dpaa	101	2099	-22900	-102	-77	2099	12.8	421	386	33	16362
Dpap:101	Dpap	101	1993	-23006	-87	-68	1993	18.3	461	384	35	45969
Dpp:68	Dpp	68	2057	-22942	-24	-23	2057	17.7	534	284	42	26801
Dppa:96	Dppa	96	2048	-22951	10	6	2048	16.7	461	353	36	13507
Dppp:96	Dppp	96	2028	-22971	5	6	2028	20.2	498	302	37	46618
P4:17	P4	17	2012	-22987	-16	-16	2012	19.2	508	250	52	139967
Z2:55	Z2	55	1992	-23007	-60	-60	1992	15.3	509	264	40	41119
Z3:55	Z3	55	1960	-23039	-85	-85	1960	22.7	440	210	40	55955
