# Supplementary material for: Quantitative Differences in Nuclear β-catenin and TCF Pattern Embryonic Cells in C. elegans
Source: PLoS Genet. 2015 Oct 21;11(10):e1005585. doi: 10.1371/journal.pgen.1005585 (PMC4619327; doi:10.1371/journal.pgen.1005585)
Supplement: S1 Data — For each cell analyzed, birth time is given in column 3 and the average nuclear reporter intensity over the lifetime of the cell (corrected for background) is given in column 7 (“blot”). For information on each embryo’s strain information and experimental conditions, refer to S2 Table. (ZIP) [file pgen.1005585.s005.zip › CAs/CA20130510_ceh-36_sys-1i_L2.csv]

cellTime	cell	time	none	global	local	blot	cross	z	x	y	size	gweight
ABa:1	ABa	1	1858	-23142	-120	-120	1858	38.0	529	326	80	542660
ABal:5	ABal	5	1908	-23091	-72	-72	1908	30.3	566	266	73	543967
ABala:14	ABala	14	1944	-23055	-70	-70	1944	36.2	588	320	64	388552
ABalaa:25	ABalaa	25	1954	-23045	-124	-124	1954	47.1	594	311	57	328921
ABalaaa:42	ABalaaa	42	1978	-23021	-74	-75	1978	45.0	593	331	49	448142
ABalaaaa:64	ABalaaaa	64	2068	-22931	-9	-11	2068	44.2	599	333	43	344160
ABalaaaal:96	ABalaaaal	96	2012	-22987	0	1	2012	37.4	581	256	36	213874
ABalaaaala:126	ABalaaaala	126	1874	-23125	-85	-85	1874	46.2	589	275	30	114788
ABalaaaalp:126	ABalaaaalp	126	2031	-22968	44	48	2031	45.2	566	235	30	116041
ABalaaaar:96	ABalaaaar	96	2026	-22973	0	0	2026	36.6	595	325	37	242882
ABalaaaarl:128	ABalaaaarl	128	1864	-23135	-63	-66	1864	41.7	603	312	30	114180
ABalaaaarr:128	ABalaaaarr	128	1949	-23050	41	42	1949	43.1	586	353	29	112093
ABalaaap:64	ABalaaap	64	2023	-22976	-53	-53	2023	40.5	548	346	43	290908
ABalaaapa:89	ABalaaapa	89	1998	-23001	-45	-43	1998	28.7	586	315	37	232437
ABalaaapal:123	ABalaaapal	123	1947	-23052	-29	-2	1947	39.4	592	272	31	131406
ABalaaapar:123	ABalaaapar	123	1863	-23136	-94	-73	1863	35.2	602	314	30	144363
ABalaaapp:89	ABalaaapp	89	2029	-22970	-29	-33	2029	25.6	552	360	37	223405
ABalaaappl:123	ABalaaappl	123	1974	-23025	25	14	1974	35.8	591	348	30	133186
ABalaaappr:123	ABalaaappr	123	1972	-23027	24	31	1972	35.7	570	386	30	117649
ABalaap:42	ABalaap	42	1967	-23032	-96	-96	1967	52.7	554	287	49	417238
ABalaapa:64	ABalaapa	64	2064	-22935	-24	-24	2064	50.4	550	314	41	304481
ABalaapaa:93	ABalaapaa	93	2014	-22985	-38	-40	2014	35.2	568	377	36	224890
ABalaapaaa:127	ABalaapaaa	127	1920	-23079	-37	-25	1920	47.2	562	380	30	122610
ABalaapaap:127	ABalaapaap	127	1884	-23115	-65	-55	1884	43.1	543	406	30	120128
ABalaapap:93	ABalaapap	93	2031	-22968	-12	-14	2031	40.3	528	390	36	213546
ABalaapapa:126	ABalaapapa	126	1950	-23049	-5	-10	1950	49.9	528	400	30	110566
ABalaapapp:126	ABalaapapp	126	2083	-22916	-11	38	2083	51.0	483	409	30	117106
ABalaapp:64	ABalaapp	64	2027	-22972	-59	-56	2027	46.8	487	309	43	276760
ABalaappa:89	ABalaappa	89	2000	-22999	-43	-40	2000	31.6	523	396	37	209548
ABalaappaa:122	ABalaappaa	122	1962	-23037	31	24	1962	36.5	536	412	31	151412
ABalaappap:122	ABalaappap	122	1916	-23083	-32	-30	1916	41.1	507	423	32	131924
ABalaappp:89	ABalaappp	89	2010	-22989	-37	-37	2010	29.8	500	369	38	210112
ABalaapppa:123	ABalaapppa	123	1940	-23060	11	7	1940	31.1	546	403	31	151458
ABalaapppp:123	ABalaapppp	123	1920	-23079	-6	-8	1920	26.0	528	384	32	141196
ABalap:25	ABalap	25	1978	-23021	-82	-82	1978	33.1	552	364	57	272723
ABalapa:42	ABalapa	42	1971	-23028	-48	-47	1971	33.2	564	375	49	403343
ABalapaa:62	ABalapaa	62	2040	-22959	-35	-34	2040	32.6	574	364	43	288890
ABalapaaa:88	ABalapaaa	88	2003	-22996	-57	-58	2003	25.1	561	279	35	210547
ABalapaaaa:123	ABalapaaaa	123	1871	-23128	-86	-95	1871	31.8	592	276	30	142327
ABalapaaap:123	ABalapaaap	123	1891	-23108	-59	-62	1891	25.1	578	269	32	160578
ABalapaap:88	ABalapaap	88	2037	-22963	-4	-4	2037	27.8	549	241	36	200219
ABalapaapa:121	ABalapaapa	121	1924	-23075	-29	-24	1924	34.2	578	248	31	160440
ABalapaapp:121	ABalapaapp	121	1901	-23098	-26	-34	1901	28.7	554	231	32	142748
ABalapap:62	ABalapap	62	2036	-22963	-27	-29	2036	25.4	523	377	43	223621
ABalapapa:87	ABalapapa	87	2048	-22951	10	9	2048	20.2	533	270	36	178607
ABalapapaa:121	ABalapapaa	121	1910	-23089	-72	-61	1910	22.7	555	283	31	142158
ABalapapap:121	ABalapapap	121	1986	-23013	32	41	1986	21.4	527	248	32	125985
ABalapapp:87	ABalapapp	87	2037	-22962	-45	-42	2037	19.9	486	278	36	125269
ABalapappa:119	ABalapappa	119	1976	-23024	-9	-2	1976	25.1	496	243	30	91748
ABalapappp:119	ABalapappp	119	1966	-23033	-24	-23	1966	20.1	462	237	30	78677
ABalapp:42	ABalapp	42	1984	-23015	-22	-23	1984	40.1	491	313	50	318857
ABalappa:62	ABalappa	62	2042	-22958	-18	-18	2042	33.7	501	342	42	232317
ABalappaa:92	ABalappaa	92	1953	-23046	-110	-115	1953	26.3	554	320	33	180573
ABalappaaa:127	ABalappaaa	127	1869	-23130	-46	-50	1869	29.7	598	324	30	159014
ABalappaap:127	ABalappaap	127	1913	-23086	-18	-19	1913	25.3	583	312	33	166497
ABalappap:92	ABalappap	92	2043	-22956	-6	-10	2043	23.8	506	334	37	173771
ABalappapa:123	ABalappapa	123	1954	-23045	1	5	1954	28.6	573	364	30	136888
ABalappapp:123	ABalappapp	123	1967	-23032	8	7	1967	27.2	546	342	31	121235
ABalappp:62	ABalappp	62	2032	-22967	-3	-2	2032	35.2	449	307	43	191953
ABalapppa:86	ABalapppa	86	2047	-22952	-21	-19	2047	21.6	477	363	36	160316
ABalapppaa:120	ABalapppaa	120	1890	-23109	-73	-72	1890	20.8	541	352	32	145631
ABalapppap:120	ABalapppap	120	1937	-23062	-29	-30	1937	19.8	504	364	30	113285
ABalapppp:86	ABalapppp	86	2029	-22970	-18	-18	2029	24.7	423	353	38	140309
ABalappppa:117	ABalappppa	117	1949	-23050	-51	-56	1949	24.5	455	378	30	95375
ABalappppp:117	ABalappppp	117	1928	-23071	-96	-88	1928	21.4	410	383	31	79297
ABalp:14	ABalp	14	1941	-23058	-78	-78	1941	34.4	524	219	64	362157
ABalpa:25	ABalpa	25	1988	-23011	-51	-51	1988	33.4	563	231	58	299182
ABalpaa:42	ABalpaa	42	1990	-23009	-18	-18	1990	32.2	582	270	50	371656
ABalpaaa:63	ABalpaaa	63	2055	-22944	-1	0	2055	45.6	596	284	42	343764
ABalpaaaa:93	ABalpaaaa	93	2019	-22980	-47	-46	2019	50.8	582	308	38	307860
ABalpaaaaa:128	ABalpaaaaa	128	1960	-23039	-42	-54	1960	57.3	542	283	34	184068
ABalpaaaap:128	ABalpaaaap	128	1945	-23054	-57	-54	1945	60.5	507	274	30	147476
ABalpaaap:93	ABalpaaap	93	2082	-22917	-7	-8	2082	55.2	549	293	35	240746
ABalpaaapa:126	ABalpaaapa	126	1951	-23048	-28	-28	1951	54.3	502	289	30	139397
ABalpaaapp:126	ABalpaaapp	126	1888	-23111	-112	-77	1888	50.7	472	271	30	138197
ABalpaap:63	ABalpaap	63	2086	-22913	16	16	2086	36.9	559	257	44	296423
ABalpaapa:88	ABalpaapa	88	2041	-22958	-45	-49	2041	42.7	574	267	40	324853
ABalpaapaa:118	ABalpaapaa	118	1932	-23067	-58	-54	1932	50.0	577	311	32	202066
ABalpaapap:118	ABalpaapap	118	1976	-23023	-31	-36	1976	49.0	553	275	35	221965
ABalpaapp:88	ABalpaapp	88	2078	-22921	-17	-16	2078	45.9	526	252	37	280315
ABalpaappa:122	ABalpaappa	122	1989	-23010	-14	-16	1989	49.7	537	241	30	177277
ABalpaappp:122	ABalpaappp	122	1993	-23006	-10	0	1993	47.9	501	233	32	179805
ABalpap:42	ABalpap	42	1957	-23042	-63	-63	1957	37.8	523	203	51	419273
ABalpapa:62	ABalpapa	62	2081	-22918	-5	-4	2081	48.6	562	230	43	363999
ABalpapaa:88	ABalpapaa	88	2068	-22931	-10	-4	2068	53.8	551	248	36	288510
ABalpapaaa:125	ABalpapaaa	125	2011	-22988	34	46	2011	56.5	518	236	33	179433
ABalpapaap:125	ABalpapaap	125	2048	-22951	44	43	2048	54.9	484	222	30	172395
ABalpapap:88	ABalpapap	88	2062	-22937	-82	-84	2062	58.3	511	252	39	321491
ABalpapapa:125	ABalpapapa	125	1946	-23053	-93	-77	1946	57.3	455	215	33	191103
ABalpapapp:125	ABalpapapp	125	2090	-22909	-107	-30	2090	59.2	417	223	30	168202
ABalpapp:62	ABalpapp	62	2032	-22967	-89	-88	2032	45.7	496	192	46	371374
ABalpappa:86	ABalpappa	86	2141	-22858	-28	-37	2141	57.4	497	280	39	308372
ABalpappaa:116	ABalpappaa	116	2518	-22481	457	470	2518	58.7	491	267	33	214120
ABalpappap:116	ABalpappap	116	2362	-22637	301	323	2362	56.9	456	270	34	199948
ABalpappp:86	ABalpappp	86	2144	-22855	-83	-47	2144	58.3	449	255	42	348478
ABalpapppa:115	ABalpapppa	115	2350	-22649	263	280	2350	50.9	450	246	35	232238
ABalpapppp:115	ABalpapppp	115	2411	-22588	36	206	2411	55.6	411	274	34	192778
ABalpp:25	ABalpp	25	1998	-23001	-32	-31	1998	17.2	486	227	56	171220
ABalppa:43	ABalppa	43	1975	-23024	-43	-44	1975	20.0	525	213	49	319065
ABalppaa:64	ABalppaa	64	2082	-22917	19	18	2082	33.5	557	204	42	318770
ABalppaaa:93	ABalppaaa	93	1993	-23006	-31	-23	1993	39.9	547	217	35	253049
ABalppaaaa:128	ABalppaaaa	128	1940	-23059	-44	-9	1940	39.7	575	229	28	154823
ABalppaaap:128	ABalppaaap	128	1945	-23054	-9	-3	1945	38.3	547	199	32	159016
ABalppaap:93	ABalppaap	93	2024	-22975	-86	-64	2024	39.8	521	191	37	285470
ABalppaapa:127	ABalppaapa	127	1932	-23067	-11	-17	1932	33.3	541	184	30	149469
ABalppaapp:127	ABalppaapp	127	1912	-23087	-39	-28	1912	37.3	508	188	31	145007
ABalppap:64	ABalppap	64	2004	-22995	-81	-83	2004	33.1	519	199	43	308507
ABalppapa:89	ABalppapa	89	2052	-22947	-43	-42	2052	49.1	512	212	37	300621
ABalppapaa:121	ABalppapaa	121	1926	-23073	-16	-14	1926	45.0	544	207	32	165885
ABalppapap:121	ABalppapap	121	1935	-23064	-136	-42	1935	43.9	508	196	31	157663
ABalppapp:89	ABalppapp	89	2052	-22947	-159	-107	2052	50.5	467	208	38	274869
ABalppappa:119	ABalppappa	119	2059	-22940	-38	-22	2059	50.5	490	199	32	182057
ABalppappp:119	ABalppappp	119	2114	-22885	-233	-95	2114	50.2	455	191	33	186844
ABalppp:43	ABalppp	43	1971	-23028	-44	-44	1971	29.5	440	167	49	368641
ABalpppa:63	ABalpppa	63	2013	-22986	-52	-54	2013	31.3	483	217	43	243343
ABalpppaa:89	ABalpppaa	89	2012	-22987	-61	-64	2012	30.2	506	225	36	228212
ABalpppaaa:123	ABalpppaaa	123	1889	-23110	-56	-50	1889	27.0	530	203	30	153691
ABalpppaap:123	ABalpppaap	123	1997	-23002	45	14	1997	29.9	509	179	30	151155
ABalpppap:89	ABalpppap	89	2128	-22871	-56	-53	2128	29.5	475	195	38	237297
ABalpppapa:119	ABalpppapa	119	2033	-22966	-17	3	2033	33.5	490	172	31	145692
ABalpppapp:119	ABalpppapp	119	2014	-22985	-76	-52	2014	28.5	462	162	32	171903
ABalpppp:63	ABalpppp	63	2003	-22996	-64	-64	2003	32.1	429	191	44	234942
ABalppppa:88	ABalppppa	88	2036	-22963	-51	-47	2036	29.0	450	199	35	193240
ABalppppaa:123	ABalppppaa	123	1935	-23064	-28	-30	1935	25.6	490	198	30	141045
ABalppppap:123	ABalppppap	123	2031	-22968	77	67	2031	22.0	456	178	32	158139
ABalppppp:88	ABalppppp	88	2160	-22839	-60	-28	2160	32.5	403	181	38	233175
ABalpppppa:118	ABalpppppa	118	2085	-22914	-36	-28	2085	26.0	435	169	33	179335
ABalpppppp:118	ABalpppppp	118	2207	-22792	-67	10	2207	28.6	396	154	35	199383
ABar:5	ABar	5	1882	-23117	-99	-99	1882	36.2	473	394	72	572368
ABara:14	ABara	14	1921	-23078	-118	-118	1921	49.9	458	365	65	351339
ABaraa:25	ABaraa	25	1959	-23040	-119	-118	1959	54.7	503	334	58	286861
ABaraaa:42	ABaraaa	42	1949	-23050	-105	-106	1949	51.0	524	381	50	420399
ABaraaaa:62	ABaraaaa	62	2060	-22939	-59	-62	2060	53.0	550	372	42	335425
ABaraaaaa:92	ABaraaaaa	92	2012	-22987	-42	-44	2012	41.3	583	352	37	257485
ABaraaaaaa:125	ABaraaaaaa	125	1984	-23015	38	30	1984	50.2	584	328	31	143902
ABaraaaaap:125	ABaraaaaap	125	1983	-23017	36	40	1983	49.4	555	366	30	145110
ABaraaaap:92	ABaraaaap	92	2048	-22951	-1	3	2048	46.2	554	351	34	220231
ABaraaaapa:131	ABaraaaapa	131	1835	-23164	-122	-139	1835	45.2	564	331	30	140634
ABaraaaapp:131	ABaraaaapp	131	1932	-23067	-13	15	1932	39.4	536	314	27	108781
ABaraaap:62	ABaraaap	62	2047	-22952	-42	-43	2047	46.8	495	386	44	320621
ABaraaapa:87	ABaraaapa	87	2057	-22942	-15	-15	2057	46.0	548	386	40	304210
ABaraaapaa:116	ABaraaapaa	116	2027	-22972	33	34	2027	53.3	562	348	32	181023
ABaraaapap:116	ABaraaapap	116	1964	-23035	-48	-37	1964	53.7	529	344	33	166058
ABaraaapp:87	ABaraaapp	87	2052	-22947	2	3	2052	48.8	494	395	37	279694
ABaraaappa:122	ABaraaappa	122	2073	-22926	112	127	2073	54.3	529	376	30	150112
ABaraaappp:122	ABaraaappp	122	1919	-23080	-28	-34	1919	53.1	493	373	30	140896
ABaraap:42	ABaraap	42	1975	-23024	-89	-90	1975	57.2	466	326	51	401375
ABaraapa:62	ABaraapa	62	2069	-22930	-98	-101	2069	58.9	507	331	44	358647
ABaraapaa:88	ABaraapaa	88	2106	-22893	-5	-13	2106	50.3	544	319	35	237290
ABaraapaaa:121	ABaraapaaa	121	1981	-23018	23	20	1981	47.3	545	310	30	149949
ABaraapaap:121	ABaraapaap	121	1965	-23034	26	23	1965	44.6	512	306	31	136299
ABaraapap:88	ABaraapap	88	2081	-22918	-27	-29	2081	51.5	499	314	37	246520
ABaraapapa:120	ABaraapapa	120	2000	-22999	-3	0	2000	45.3	494	273	32	148532
ABaraapapp:120	ABaraapapp	120	1923	-23076	-144	-95	1923	45.0	458	288	30	132256
ABaraapp:62	ABaraapp	62	2035	-22964	-114	-111	2035	58.8	438	310	45	344660
ABaraappa:86	ABaraappa	86	2062	-22937	-37	-37	2062	53.0	469	333	38	295507
ABaraappaa:117	ABaraappaa	117	1993	-23006	-4	-3	1993	45.3	511	352	30	158990
ABaraappap:117	ABaraappap	117	2019	-22980	34	40	2019	45.0	475	334	32	163052
ABaraappp:86	ABaraappp	86	2078	-22921	-89	-63	2078	54.0	415	317	39	292779
ABaraapppa:116	ABaraapppa	116	2002	-22997	-34	-19	2002	43.1	441	328	33	158884
ABaraapppp:116	ABaraapppp	116	2046	-22953	12	22	2046	38.7	409	339	31	128550
ABarap:25	ABarap	25	1962	-23037	-109	-108	1962	54.1	414	359	57	262133
ABarapa:42	ABarapa	42	1981	-23018	-79	-79	1981	50.8	446	406	49	374247
ABarapaa:63	ABarapaa	63	2035	-22964	-107	-109	2035	57.1	477	385	45	343119
ABarapaaa:89	ABarapaaa	89	2079	-22920	-28	-33	2079	56.4	520	374	38	279070
ABarapaaaa:126	ABarapaaaa	126	2034	-22965	79	74	2034	58.4	490	323	30	147519
ABarapaaap:126	ABarapaaap	126	2016	-22983	-68	-86	2016	61.9	459	316	32	151931
ABarapaap:89	ABarapaap	89	2056	-22943	-79	-84	2056	58.4	486	355	38	259135
ABarapaapa:120	ABarapaapa	120	1986	-23013	23	24	1986	52.7	488	335	30	157018
ABarapaapp:120	ABarapaapp	120	1979	-23020	3	9	1979	54.6	460	311	32	143953
ABarapap:63	ABarapap	63	2014	-22985	-97	-101	2014	53.7	414	378	44	299128
ABarapapa:87	ABarapapa	87	2040	-22959	-69	-82	2040	55.6	462	388	36	237052
ABarapapaa:120	ABarapapaa	120	2063	-22936	67	70	2063	59.0	472	357	30	141805
ABarapapap:120	ABarapapap	120	1999	-23000	-69	-96	1999	60.7	436	344	33	159665
ABarapapp:87	ABarapapp	87	2058	-22941	-77	-88	2058	57.4	420	359	39	257977
ABarapappa:116	ABarapappa	116	2043	-22956	19	27	2043	59.3	437	306	32	159313
ABarapappp:116	ABarapappp	116	1962	-23037	-87	-39	1962	55.7	406	327	34	162451
ABarapp:42	ABarapp	42	1946	-23053	-120	-120	1946	56.0	378	356	49	346123
ABarappa:64	ABarappa	64	2087	-22912	-102	-111	2087	59.1	367	376	45	306091
ABarappaa:90	ABarappaa	90	2080	-22919	-23	-30	2080	56.5	430	409	36	201996
ABarappaaa:125	ABarappaaa	125	1960	-23039	-42	-43	1960	57.0	479	393	32	113164
ABarappaap:125	ABarappaap	125	2133	-22866	104	83	2133	59.0	440	389	31	107044
ABarappap:90	ABarappap	90	2095	-22905	-148	-156	2095	59.2	376	366	39	217951
ABarappapa:121	ABarappapa	121	1970	-23029	-116	-125	1970	60.7	413	364	32	108259
ABarappapp:121	ABarappapp	121	1974	-23025	-155	-73	1974	56.1	376	354	30	95010
ABarappp:64	ABarappp	64	2032	-22967	-68	-49	2032	52.6	337	359	43	274604
ABarapppa:89	ABarapppa	89	2046	-22953	-67	-71	2046	52.0	413	402	37	223758
ABarapppaa:123	ABarapppaa	123	2000	-22999	-39	0	2000	52.8	447	370	30	124946
ABarapppap:123	ABarapppap	123	2045	-22954	-158	-61	2045	55.0	412	388	30	108894
ABarapppp:89	ABarapppp	89	2058	-22941	-193	-158	2058	52.8	364	395	38	216943
ABarappppa:120	ABarappppa	120	2089	-22910	-433	-255	2089	54.8	382	405	30	98378
ABarappppp:120	ABarappppp	120	2116	-22883	-636	-152	2116	59.0	354	390	33	122348
ABarp:14	ABarp	14	1951	-23048	-34	-34	1951	25.7	381	405	65	256539
ABarpa:25	ABarpa	25	1985	-23014	-64	-64	1985	34.2	435	417	58	261294
ABarpaa:43	ABarpaa	43	1951	-23048	-68	-68	1951	32.5	478	419	50	363675
ABarpaaa:61	ABarpaaa	61	2042	-22957	-18	-19	2042	35.4	505	419	42	274237
ABarpaaaa:88	ABarpaaaa	88	2061	-22938	23	24	2061	14.6	538	321	38	238397
ABarpaaaaa:124	ABarpaaaaa	124	1952	-23047	-13	-20	1952	17.0	552	315	33	173196
ABarpaaaap:124	ABarpaaaap	124	2034	-22965	85	81	2034	13.7	542	277	32	155838
ABarpaaap:88	ABarpaaap	88	2063	-22936	-20	-22	2063	8.8	505	307	35	154350
ABarpaaapa:125	ABarpaaapa	125	1918	-23081	-63	-63	1918	9.9	516	303	30	114644
ABarpaaapp:125	ABarpaaapp	125	2007	-22992	25	25	2007	7.0	486	299	30	84293
ABarpaap:61	ABarpaap	61	2028	-22971	-42	-43	2028	24.2	457	403	45	213460
ABarpaapa:85	ABarpaapa	85	2024	-22975	-46	-44	2024	9.7	464	323	38	128626
ABarpaapaa:116	ABarpaapaa	116	2001	-22998	-17	-19	2001	12.0	456	296	30	78966
ABarpaapap:116	ABarpaapap	116	1971	-23028	-12	-15	1971	8.5	415	304	32	62333
ABarpaapp:85	ABarpaapp	85	2053	-22946	1	1	2053	9.8	398	328	39	100611
ABarpaappa:116	ABarpaappa	116	2011	-22988	39	37	2011	8.0	380	316	32	54558
ABarpaappp:116	ABarpaappp	116	1962	-23037	-1	-3	1962	6.9	333	318	32	46134
ABarpap:43	ABarpap	43	1964	-23035	-61	-61	1964	39.5	405	355	50	299985
ABarpapa:62	ABarpapa	62	2025	-22974	-30	-30	2025	36.9	447	373	43	257009
ABarpapaa:87	ABarpapaa	87	2035	-22964	-32	-33	2035	14.4	496	358	36	160825
ABarpapaaa:119	ABarpapaaa	119	1995	-23004	47	49	1995	12.1	523	340	32	146164
ABarpapaap:119	ABarpapaap	119	2006	-22993	23	19	2006	9.3	483	348	33	128738
ABarpapap:87	ABarpapap	87	2053	-22947	-15	-10	2053	11.8	452	375	36	127647
ABarpapapa:120	ABarpapapa	120	1922	-23077	-24	-19	1922	9.1	452	349	30	81024
ABarpapapp:120	ABarpapapp	120	1981	-23018	29	35	1981	8.5	419	363	31	71036
ABarpapp:62	ABarpapp	62	1985	-23014	-70	-69	1985	27.7	392	352	43	164577
ABarpappa:87	ABarpappa	87	2078	-22921	36	33	2078	11.6	408	379	35	102263
ABarpappaa:123	ABarpappaa	123	2004	-22995	19	19	2004	11.5	416	402	29	89680
ABarpappap:123	ABarpappap	123	1972	-23027	40	38	1972	10.7	371	395	34	103056
ABarpappp:87	ABarpappp	87	1992	-23007	-50	-50	1992	16.7	370	357	36	99376
ABarpapppa:120	ABarpapppa	120	1982	-23017	11	10	1982	16.0	382	372	31	77165
ABarpapppp:120	ABarpapppp	120	1969	-23030	35	37	1969	11.5	330	370	31	63406
ABarpp:25	ABarpp	25	1976	-23023	-70	-70	1976	27.6	314	412	59	219396
ABarppa:43	ABarppa	43	1968	-23031	-33	-33	1968	18.9	398	404	49	204914
ABarppaa:63	ABarppaa	63	2017	-22982	-30	-31	2017	13.2	387	385	42	127676
ABarppaaa:93	ABarppaaa	93	2007	-22992	-5	-7	2007	8.0	347	275	33	53734
ABarppaaaa:133	ABarppaaaa	133	1838	-23162	-61	-71	1838	6.3	316	276	27	28109
ABarppaaap:133	ABarppaaap	133	2041	-22958	48	53	2041	8.3	284	292	28	30645
ABarppaap:93	ABarppaap	93	2045	-22954	36	35	2045	9.7	303	277	37	74601
ABarppaapa:124	ABarppaapa	124	1990	-23010	75	76	1990	7.6	284	255	30	38427
ABarppaapp:124	ABarppaapp	124	1848	-23152	-19	-22	1848	8.4	248	283	31	43452
ABarppap:63	ABarppap	63	2028	-22971	-26	-26	2028	14.4	343	334	44	107246
ABarppapa:90	ABarppapa	90	1989	-23010	-35	-36	1989	12.6	276	252	37	82481
ABarppapaa:125	ABarppapaa	125	1742	-20984	1	2	1742	11.3	223	282	33	53427
ABarppapap:125	ABarppapap	125	2013	-22986	55	55	2013	14.5	219	246	32	49691
ABarppapp:90	ABarppapp	90	2022	-22977	-15	-16	2022	21.6	245	219	38	127226
ABarppappa:124	ABarppappa	124	1863	-23136	-81	-82	1863	23.4	220	208	32	66157
ABarppappp:124	ABarppappp	124	1881	-23118	-37	-38	1881	33.1	188	183	32	91125
ABarppp:43	ABarppp	43	2004	-22995	-2	-2	2004	28.0	320	410	49	278197
ABarpppa:63	ABarpppa	63	2052	-22947	14	14	2052	20.4	343	391	42	146802
ABarpppaa:92	ABarpppaa	92	2000	-22999	-42	-40	2000	6.2	337	376	37	101956
ABarpppaaa:127	ABarpppaaa	127	1977	-23022	16	8	1977	14.0	308	405	32	100646
ABarpppaap:127	ABarpppaap	127	1836	-23163	-45	-60	1836	11.9	283	372	32	56303
ABarpppap:92	ABarpppap	92	2039	-22960	-7	-3	2039	9.1	298	337	36	72840
ABarpppapa:124	ABarpppapa	124	1932	-23067	-5	-3	1932	4.8	301	350	31	46387
ABarpppapp:124	ABarpppapp	124	1202	-15464	-44	-35	1202	9.3	271	337	32	34728
ABarpppp:63	ABarpppp	63	2031	-22968	-11	-11	2031	25.1	292	358	42	146646
ABarppppa:90	ABarppppa	90	2049	-22950	18	21	2049	13.6	259	339	37	93769
ABarppppaa:125	ABarppppaa	125	1917	-23082	2	4	1917	7.5	248	368	32	74062
ABarppppap:125	ABarppppap	125	1964	-23035	26	29	1964	14.0	216	346	31	52362
ABarppppp:90	ABarppppp	90	2070	-22929	42	40	2070	19.9	207	334	37	105846
ABarpppppa:124	ABarpppppa	124	1951	-23048	23	16	1951	17.8	190	356	32	76265
ABarpppppp:124	ABarpppppp	124	1906	-23093	-38	-43	1906	26.8	141	364	32	92841
ABp:1	ABp	1	1884	-23115	-85	-85	1884	39.7	325	369	81	489612
ABpl:5	ABpl	5	1930	-23069	-56	-56	1930	17.6	377	266	72	257599
ABpla:14	ABpla	14	1776	-20951	-40	-40	1776	13.6	473	314	65	159776
ABplaa:25	ABplaa	25	1987	-23012	-44	-44	1987	16.9	500	349	58	185993
ABplaaa:42	ABplaaa	42	1964	-23035	-38	-38	1964	18.1	537	339	50	299717
ABplaaaa:63	ABplaaaa	63	2065	-22934	4	2	2065	23.2	570	313	45	326720
ABplaaaaa:88	ABplaaaaa	88	2041	-22958	-11	-11	2041	17.8	526	227	38	249588
ABplaaaaaa:123	ABplaaaaaa	123	1963	-23036	33	34	1963	16.2	538	235	30	176150
ABplaaaaap:123	ABplaaaaap	123	1994	-23005	65	60	1994	12.4	504	227	33	153974
ABplaaaap:88	ABplaaaap	88	2075	-22924	16	14	2075	12.4	498	240	38	200118
ABplaaaapa:121	ABplaaaapa	121	1947	-23052	-16	-16	1947	11.0	508	264	29	123214
ABplaaaapp:121	ABplaaaapp	121	2001	-22998	40	33	2001	7.0	474	249	31	99348
ABplaaap:63	ABplaaap	63	2097	-22902	54	52	2097	16.2	506	338	43	196694
ABplaaapa:88	ABplaaapa	88	2063	-22936	14	10	2063	8.7	457	251	38	143299
ABplaaapaa:124	ABplaaapaa	124	1960	-23039	13	5	1960	8.3	454	229	30	89285
ABplaaapap:124	ABplaaapap	124	1922	-23077	12	5	1922	7.8	415	221	32	82529
ABplaaapp:88	ABplaaapp	88	2056	-22943	19	20	2056	10.3	409	262	36	89931
ABplaaappa:121	ABplaaappa	121	1932	-23067	7	9	1932	8.8	391	248	31	67115
ABplaaappp:121	ABplaaappp	121	1931	-23068	-6	-8	1931	7.7	354	257	31	50690
ABplaap:42	ABplaap	42	1958	-23041	-29	-29	1958	21.1	469	274	51	207877
ABplaapa:61	ABplaapa	61	2021	-22978	-34	-37	2021	21.2	524	280	43	216947
ABplaapaa:86	ABplaapaa	86	2041	-22958	-28	-29	2041	17.9	464	218	38	207443
ABplaapaaa:121	ABplaapaaa	121	1914	-23085	-25	-10	1914	14.7	479	192	33	172644
ABplaapaap:121	ABplaapaap	121	1967	-23032	13	18	1967	13.9	438	186	33	156714
ABplaapap:86	ABplaapap	86	2060	-22939	11	11	2060	18.3	413	217	36	156780
ABplaapapa:121	ABplaapapa	121	2086	-22913	127	126	2086	17.3	411	169	30	148533
ABplaapapp:121	ABplaapapp	121	1941	-23058	-26	-42	1941	15.2	385	196	35	141684
ABplaapp:61	ABplaapp	61	2015	-22984	-23	-24	2015	21.7	439	266	45	164939
ABplaappa:85	ABplaappa	85	2071	-22928	-13	-13	2071	22.8	388	187	39	254112
ABplaappaa:120	ABplaappaa	120	2086	-22913	99	96	2086	21.2	389	151	30	167105
ABplaappap:120	ABplaappap	120	2028	-22971	36	43	2028	22.2	350	159	32	138877
ABplaappp:85	ABplaappp	85	2082	-22917	34	35	2082	22.9	328	204	40	192212
ABplaapppa:117	ABplaapppa	117	2085	-22914	104	103	2085	23.6	316	181	33	147188
ABplaapppp:117	ABplaapppp	117	1913	-23086	-58	-64	1913	22.0	271	196	35	126510
ABplap:25	ABplap	25	1291	-14884	-6	-6	1291	13.6	405	344	58	86950
ABplapa:42	ABplapa	42	2001	-22998	0	-1	2001	12.5	454	353	49	168100
ABplapaa:62	ABplapaa	62	2055	-22944	-18	-19	2055	8.6	481	297	45	165013
ABplapaaa:88	ABplapaaa	88	2072	-22927	-1	0	2072	14.9	420	178	38	194261
ABplapaaaa:120	ABplapaaaa	120	1919	-23080	-13	-18	1919	9.8	382	193	33	106944
ABplapaaap:120	ABplapaaap	120	1934	-23065	-21	-27	1934	14.6	344	174	33	116180
ABplapaap:88	ABplapaap	88	2077	-22922	17	13	2077	13.0	361	179	37	157939
ABplapaapa:122	ABplapaapa	122	1981	-23018	39	33	1981	12.4	315	177	35	113652
ABplapaapp:122	ABplapaapp	122	1932	-23067	-8	-5	1932	14.7	273	183	32	80079
ABplapap:62	ABplapap	62	2050	-22949	-1	-1	2050	12.2	411	334	43	112718
ABplapapa:87	ABplapapa	87	2031	-22968	-5	-3	2031	10.4	352	231	37	101100
ABplapapaa:121	ABplapapaa	121	2016	-22983	86	83	2016	7.4	329	209	32	74302
ABplapapap:121	ABplapapap	121	1940	-23059	29	27	1940	9.1	289	216	31	55164
ABplapapp:87	ABplapapp	87	2032	-22967	-7	-4	2032	11.7	304	202	39	120369
ABplapappa:120	ABplapappa	120	1947	-23052	6	6	1947	9.9	247	206	33	71628
ABplapappp:120	ABplapappp	120	1992	-23007	61	57	1992	16.0	225	188	33	83369
ABplapp:42	ABplapp	42	1943	-23056	-19	-20	1943	15.2	387	275	50	138607
ABplappa:62	ABplappa	62	2031	-22969	-5	-5	2031	11.8	399	252	45	128029
ABplappaa:88	ABplappaa	88	2193	-22806	11	31	2193	25.6	347	151	39	246801
ABplappaaa:122	ABplappaaa	122	2177	-22823	7	12	2177	26.7	313	135	31	114213
ABplappaap:122	ABplappaap	122	2043	-22956	-3	-7	2043	25.7	268	143	35	107717
ABplappap:88	ABplappap	88	2139	-22860	2	-1	2139	23.9	289	157	40	194608
ABplappapa:120	ABplappapa	120	1997	-23002	25	30	1997	28.8	242	164	33	109273
ABplappapp:120	ABplappapp	120	1981	-23018	6	5	1981	34.0	220	147	35	155756
ABplappp:62	ABplappp	62	1988	-23011	-59	-58	1988	15.4	323	226	43	120169
ABplapppa:89	ABplapppa	89	2086	-22913	8	7	2086	29.4	249	164	38	222765
ABplapppaa:124	ABplapppaa	124	2157	-22842	-79	38	2157	43.5	257	142	31	146529
ABplapppap:124	ABplapppap	124	1974	-23025	35	32	1974	43.7	221	156	34	167187
ABplapppp:89	ABplapppp	89	2035	-22964	-14	-9	2035	36.8	222	176	37	224199
ABplappppa:126	ABplappppa	126	1880	-23119	-94	-96	1880	48.9	203	179	31	154235
ABplappppp:126	ABplappppp	126	1991	-23008	69	66	1991	49.8	175	199	31	147389
ABplp:14	ABplp	14	1930	-23069	-64	-64	1930	19.6	377	194	63	189851
ABplpa:25	ABplpa	25	1983	-23016	-30	-30	1983	17.3	406	191	56	152438
ABplpaa:43	ABplpaa	43	2029	-22970	34	34	2029	13.5	433	197	49	183488
ABplpaaa:63	ABplpaaa	63	2291	-22708	202	201	2291	13.8	504	223	45	207573
ABplpaaaa:88	ABplpaaaa	88	4602	-20397	2141	2206	4602	37.5	490	191	37	266237
ABplpaaaaa:121	ABplpaaaaa	121	5293	-19706	2728	2850	5293	41.7	473	197	30	166852
ABplpaaaap:121	ABplpaaaap	121	5137	-19862	2294	2587	5137	42.6	438	195	32	179357
ABplpaaap:88	ABplpaaap	88	4758	-20241	2085	2235	4758	35.3	470	163	35	239365
ABplpaaapa:122	ABplpaaapa	122	5306	-19693	2765	2861	5306	44.2	453	158	30	161199
ABplpaaapp:122	ABplpaaapp	122	4621	-20378	1679	1997	4621	41.1	421	149	31	165937
ABplpaap:63	ABplpaap	63	2181	-22818	81	82	2181	15.1	441	198	43	154442
ABplpaapa:86	ABplpaapa	86	4164	-20835	1604	1715	4164	33.0	436	162	37	274083
ABplpaapaa:120	ABplpaapaa	120	4841	-20158	2167	2329	4841	36.0	446	183	32	200112
ABplpaapap:120	ABplpaapap	120	4764	-20235	1997	2206	4764	35.3	414	165	33	202825
ABplpaapp:86	ABplpaapp	86	3995	-21004	1573	1618	3995	34.5	387	148	39	305578
ABplpaappa:118	ABplpaappa	118	4579	-20420	1861	2020	4579	36.5	386	144	32	191066
ABplpaappp:118	ABplpaappp	118	4348	-20651	1729	1819	4348	33.4	347	141	32	180489
ABplpap:43	ABplpap	43	1978	-23021	-24	-23	1978	24.6	345	160	50	248034
ABplpapa:63	ABplpapa	63	2257	-22742	172	170	2257	24.5	441	162	44	238330
ABplpapaa:87	ABplpapaa	87	4466	-20533	2051	2117	4466	47.3	454	181	39	335503
ABplpapaaa:122	ABplpapaaa	122	5075	-19924	2659	2759	5075	54.5	422	182	32	208017
ABplpapaap:122	ABplpapaap	122	5297	-19702	2484	2833	5297	57.0	384	194	33	211922
ABplpapap:87	ABplpapap	87	4378	-20622	1684	1904	4378	48.0	413	173	38	310941
ABplpapapa:120	ABplpapapa	120	4509	-20490	1790	2059	4509	49.0	398	202	32	187824
ABplpapapp:120	ABplpapapp	120	4951	-20048	1897	2284	4951	50.8	364	189	33	205093
ABplpapp:63	ABplpapp	63	2293	-22706	171	174	2293	32.2	372	152	44	252141
ABplpappa:87	ABplpappa	87	4631	-20368	2122	2245	4631	56.1	397	210	39	326639
ABplpappaa:119	ABplpappaa	119	4827	-20172	2143	2368	4827	58.7	390	241	34	194767
ABplpappap:119	ABplpappap	119	6907	-18092	4092	4342	6907	59.7	363	262	30	189199
ABplpappp:87	ABplpappp	87	4663	-20336	2078	2230	4663	56.1	331	196	41	351604
ABplpapppa:121	ABplpapppa	121	5069	-19930	2421	2642	5069	61.1	331	239	36	234555
ABplpapppp:121	ABplpapppp	121	4867	-20132	2116	2511	4867	60.4	285	240	34	199786
ABplpp:25	ABplpp	25	2017	-22982	-1	-1	2017	15.8	308	203	56	107081
ABplppa:43	ABplppa	43	2005	-22994	2	2	2005	10.8	327	214	48	123497
ABplppaa:63	ABplppaa	63	2229	-22770	120	129	2229	14.6	388	180	42	134495
ABplppaaa:89	ABplppaaa	89	5563	-19436	2835	2985	5563	45.3	388	155	36	285139
ABplppaaaa:124	ABplppaaaa	124	7136	-17863	4089	4308	7136	45.7	405	173	30	171515
ABplppaaap:124	ABplppaaap	124	6347	-18652	3028	3532	6347	45.5	373	161	30	170717
ABplppaap:89	ABplppaap	89	5829	-19170	2853	3169	5829	43.9	346	173	37	289888
ABplppaapa:126	ABplppaapa	126	6788	-18211	3549	3933	6788	46.1	340	171	30	177990
ABplppaapp:126	ABplppaapp	126	6900	-18099	3680	4083	6900	50.5	310	164	32	196088
ABplppap:63	ABplppap	63	2278	-22721	164	167	2278	17.4	330	171	41	127753
ABplppapa:89	ABplppapa	89	5276	-19723	2433	2664	5276	39.3	334	145	37	274850
ABplppapaa:123	ABplppapaa	123	5272	-19727	2255	2536	5272	40.6	355	142	32	181436
ABplppapap:123	ABplppapap	123	5780	-19219	2861	3066	5780	42.2	312	140	31	162094
ABplppapp:89	ABplppapp	89	4588	-20411	1963	2111	4588	35.0	292	146	38	255664
ABplppappa:123	ABplppappa	123	5039	-19960	2180	2455	5039	35.7	305	136	32	166207
ABplppappp:123	ABplppappp	123	4828	-20171	2121	2362	4828	37.7	277	142	31	141115
ABplppp:43	ABplppp	43	2011	-22988	-32	-33	2011	23.4	263	166	48	160639
ABplpppa:63	ABplpppa	63	2390	-22610	213	212	2390	31.6	320	143	42	205024
ABplpppaa:89	ABplpppaa	89	6541	-18458	3605	3908	6541	51.1	334	181	37	294921
ABplpppaaa:125	ABplpppaaa	125	8564	-16435	5570	5701	8564	55.5	355	222	30	136769
ABplpppaap:125	ABplpppaap	125	8217	-16782	5148	5470	8217	52.5	316	209	31	156831
ABplpppap:89	ABplpppap	89	6429	-18570	3481	3741	6429	48.7	305	163	37	274212
ABplpppapa:126	ABplpppapa	126	9601	-15398	6101	6572	9601	57.9	324	190	32	166675
ABplpppapp:126	ABplpppapp	126	9086	-15913	5969	6300	9086	59.2	289	206	31	157154
ABplpppp:63	ABplpppp	63	2275	-22724	136	137	2275	24.8	268	156	43	138085
ABplppppa:88	ABplppppa	88	5286	-19713	2652	2761	5286	40.0	263	148	37	232006
ABplppppaa:119	ABplppppaa	119	9601	-15398	6458	6799	9601	52.0	287	170	33	167527
ABplppppap:119	ABplppppap	119	8885	-16114	5728	6120	8885	53.8	250	178	35	183878
ABplppppp:88	ABplppppp	88	6805	-18194	4230	4292	6805	50.8	256	171	38	271810
ABplpppppa:124	ABplpppppa	124	11385	-13614	7596	8415	11385	58.0	259	223	32	160728
ABplpppppp:124	ABplpppppp	124	9883	-15116	6515	7149	9883	58.3	226	222	35	181144
ABpr:5	ABpr	5	1886	-23113	-109	-109	1886	45.4	287	380	71	528908
ABpra:14	ABpra	14	1916	-23083	-118	-118	1916	48.0	288	394	65	376980
ABpraa:25	ABpraa	25	1981	-23018	-127	-127	1981	50.9	331	400	59	317598
ABpraaa:42	ABpraaa	42	1954	-23045	-84	-84	1954	41.4	381	436	49	374111
ABpraaaa:63	ABpraaaa	63	2098	-22901	14	16	2098	43.6	435	428	42	304237
ABpraaaaa:90	ABpraaaaa	90	2127	-22872	66	67	2127	30.5	482	422	36	227386
ABpraaaaaa:125	ABpraaaaaa	125	2006	-22993	24	28	2006	26.8	512	418	31	161417
ABpraaaaap:125	ABpraaaaap	125	1980	-23019	23	31	1980	25.7	477	435	30	141133
ABpraaaap:90	ABpraaaap	90	2178	-22821	-32	15	2178	37.3	447	435	36	228331
ABpraaaapa:122	ABpraaaapa	122	2030	-22969	13	9	2030	36.2	481	432	31	141071
ABpraaaapp:122	ABpraaaapp	122	2081	-22918	-291	-23	2081	37.1	444	450	32	154917
ABpraaap:63	ABpraaap	63	2059	-22940	-23	-23	2059	35.8	397	427	42	252331
ABpraaapa:89	ABpraaapa	89	2163	-22836	94	97	2163	29.3	480	411	37	228453
ABpraaapaa:123	ABpraaapaa	123	1982	-23017	8	5	1982	31.6	499	396	30	152224
ABpraaapap:123	ABpraaapap	123	2054	-22945	70	68	2054	29.1	464	409	30	135335
ABpraaapp:89	ABpraaapp	89	2212	-22787	6	34	2212	30.1	426	429	40	257199
ABpraaappa:117	ABpraaappa	117	2048	-22951	-51	-49	2048	30.4	433	434	32	166989
ABpraaappp:117	ABpraaappp	117	2283	-22716	-112	-7	2283	31.6	391	448	33	166761
ABpraap:42	ABpraap	42	1995	-23004	-91	-94	1995	52.3	308	385	51	410069
ABpraapa:62	ABpraapa	62	2087	-22912	-34	-31	2087	45.8	353	428	45	350553
ABpraapaa:87	ABpraapaa	87	2116	-22883	13	12	2116	22.5	419	413	38	197504
ABpraapaaa:119	ABpraapaaa	119	2016	-22983	70	68	2016	14.7	489	382	33	166029
ABpraapaap:119	ABpraapaap	119	2013	-22986	66	66	2013	15.0	447	404	34	144078
ABpraapap:87	ABpraapap	87	2127	-22872	-17	-13	2127	23.0	370	435	38	207799
ABpraapapa:118	ABpraapapa	118	2035	-22964	49	56	2035	23.1	436	424	32	154120
ABpraapapp:118	ABpraapapp	118	2053	-22946	44	46	2053	17.7	398	429	34	146625
ABpraapp:62	ABpraapp	62	2078	-22921	-1	-2	2078	39.5	297	401	45	272215
ABpraappa:86	ABpraappa	86	2166	-22833	-51	-47	2166	25.7	334	419	38	224709
ABpraappaa:119	ABpraappaa	119	2137	-22862	32	30	2137	26.2	381	418	30	149700
ABpraappap:119	ABpraappap	119	2121	-22878	27	36	2121	23.8	347	434	34	169736
ABpraappp:86	ABpraappp	86	2132	-22867	-41	-40	2132	26.8	280	406	39	232338
ABpraapppa:117	ABpraapppa	117	2208	-22791	-87	-59	2208	29.0	313	422	33	169474
ABpraapppp:117	ABpraapppp	117	2076	-22923	1	9	2076	28.7	266	403	34	151997
ABprap:25	ABprap	25	1944	-23055	-94	-94	1944	43.9	231	390	57	277827
ABprapa:42	ABprapa	42	1974	-23025	-56	-56	1974	39.4	281	434	50	393423
ABprapaa:62	ABprapaa	62	2097	-22902	28	28	2097	27.9	345	440	43	242341
ABprapaaa:93	ABprapaaa	93	2002	-22215	11	10	2002	14.8	354	420	38	176131
ABprapaaaa:125	ABprapaaaa	125	1944	-23055	-20	-12	1944	19.6	375	404	31	116820
ABprapaaap:125	ABprapaaap	125	1975	-23024	21	22	1975	19.4	329	399	31	94168
ABprapaap:93	ABprapaap	93	2072	-22927	4	5	2072	14.9	300	402	36	138246
ABprapaapa:126	ABprapaapa	126	1936	-23063	-9	-5	1936	21.2	306	408	30	107723
ABprapaapp:126	ABprapaapp	126	1975	-23024	33	34	1975	21.1	269	394	30	75333
ABprapap:62	ABprapap	62	2056	-22943	-12	-11	2056	22.7	279	413	43	182897
ABprapapa:89	ABprapapa	89	2072	-22927	-3	3	2072	14.6	262	398	37	153823
ABprapapaa:121	ABprapapaa	121	1978	-23021	15	23	1978	15.2	246	413	32	110043
ABprapapap:121	ABprapapap	121	1970	-23029	23	32	1970	17.3	219	380	31	93714
ABprapapp:89	ABprapapp	89	2083	-22916	12	11	2083	14.6	210	377	38	152958
ABprapappa:122	ABprapappa	122	1978	-23022	21	19	1978	22.0	205	408	32	120582
ABprapappp:122	ABprapappp	122	1977	-23022	32	27	1977	24.3	177	386	32	109126
ABprapp:42	ABprapp	42	1962	-23037	-53	-54	1962	39.6	196	384	50	374185
ABprappa:62	ABprappa	62	2131	-22868	53	54	2131	30.6	216	407	45	278031
ABprappaa:89	ABprappaa	89	2250	-22749	41	47	2250	26.4	240	430	38	228057
ABprappaaa:121	ABprappaaa	121	2076	-22923	-44	-41	2076	27.7	287	450	32	130532
ABprappaap:121	ABprappaap	121	2108	-22891	47	45	2108	28.0	244	439	32	118898
ABprappap:89	ABprappap	89	2152	-22847	8	9	2152	28.7	197	400	38	209176
ABprappapa:123	ABprappapa	123	2057	-22942	-52	-42	2057	29.4	219	430	33	136435
ABprappapp:123	ABprappapp	123	2079	-22921	-34	12	2079	34.8	187	417	33	153169
ABprappp:62	ABprappp	62	2049	-22950	-24	-21	2049	34.7	173	344	45	291741
ABprapppa:89	ABprapppa	89	2076	-22923	9	13	2076	30.6	168	376	37	194245
ABprapppaa:125	ABprapppaa	125	2095	-22904	-75	26	2095	42.2	188	423	31	137818
ABprapppap:125	ABprapppap	125	1964	-23035	-45	-41	1964	39.4	157	396	32	118842
ABprapppp:89	ABprapppp	89	2067	-22932	38	44	2067	33.1	142	344	37	187908
ABprappppa:124	ABprappppa	124	1980	-23019	-14	-8	1980	40.4	131	373	31	116728
ABprappppp:124	ABprappppp	124	2023	-22976	103	103	2023	42.6	114	334	32	127389
ABprp:14	ABprp	14	1903	-23096	-141	-140	1903	50.7	223	285	64	350396
ABprpa:25	ABprpa	25	1937	-23062	-145	-146	1937	57.1	253	294	57	292503
ABprpaa:43	ABprpaa	43	2057	-22942	-58	-60	2057	55.2	235	386	50	433223
ABprpaaa:64	ABprpaaa	64	2849	-22150	671	668	2849	51.9	313	420	44	373378
ABprpaaaa:89	ABprpaaaa	89	5141	-19858	2621	2686	5141	42.0	415	442	37	252051
ABprpaaaaa:120	ABprpaaaaa	120	6054	-18945	3413	3530	6054	45.0	454	410	30	149819
ABprpaaaap:120	ABprpaaaap	120	5342	-19657	2219	2607	5342	44.1	424	429	32	156896
ABprpaaap:89	ABprpaaap	89	5719	-19280	2872	3076	5719	44.8	372	432	36	246484
ABprpaaapa:121	ABprpaaapa	121	6811	-18189	4007	4119	6811	46.7	412	396	30	149297
ABprpaaapp:121	ABprpaaapp	121	5864	-19135	2579	2935	5864	44.7	385	422	31	165475
ABprpaap:64	ABprpaap	64	2605	-22394	440	451	2605	44.4	255	382	43	296390
ABprpaapa:89	ABprpaapa	89	5277	-19722	2478	2624	5277	36.9	353	427	36	259488
ABprpaapaa:122	ABprpaapaa	122	5135	-19864	2360	2606	5135	39.7	419	448	32	175339
ABprpaapap:122	ABprpaapap	122	5956	-19044	2734	3131	5956	38.6	386	433	30	169512
ABprpaapp:89	ABprpaapp	89	5265	-19734	2315	2566	5265	38.8	301	419	37	278203
ABprpaappa:121	ABprpaappa	121	5287	-19712	2408	2649	5287	36.0	355	438	32	174403
ABprpaappp:121	ABprpaappp	121	5475	-19524	2489	2736	5475	41.4	327	449	32	182527
ABprpap:43	ABprpap	43	2054	-22945	-34	-34	2054	55.8	191	306	51	442160
ABprpapa:63	ABprpapa	63	2827	-22172	609	612	2827	56.8	244	384	45	383380
ABprpapaa:87	ABprpapaa	87	6611	-18388	3587	3784	6611	49.2	325	419	37	277914
ABprpapaaa:121	ABprpapaaa	121	7791	-17208	4605	4975	7791	51.4	353	393	31	169870
ABprpapaap:121	ABprpapaap	121	7983	-17016	4379	5051	7983	51.8	318	400	32	184222
ABprpapap:87	ABprpapap	87	6415	-18584	3446	3638	6415	50.5	274	417	38	294579
ABprpapapa:120	ABprpapapa	120	7692	-17307	4594	4975	7692	56.2	310	415	33	178332
ABprpapapp:120	ABprpapapp	120	7247	-17752	3425	4366	7247	54.0	275	398	35	214809
ABprpapp:63	ABprpapp	63	3006	-21993	798	808	3006	57.2	197	338	45	370143
ABprpappa:87	ABprpappa	87	7918	-17081	4955	5196	7918	57.4	297	387	39	317924
ABprpappaa:120	ABprpappaa	120	12208	-12791	9393	9473	12208	59.2	333	364	34	204754
ABprpappap:120	ABprpappap	120	11776	-13223	8197	8738	11776	59.4	289	363	33	189204
ABprpappp:87	ABprpappp	87	8363	-16636	5308	5617	8363	58.8	252	377	38	311634
ABprpapppa:120	ABprpapppa	120	12005	-12994	8233	8904	12005	60.0	251	370	34	190421
ABprpapppp:120	ABprpapppp	120	11072	-13927	7885	8293	11072	61.3	215	352	36	213794
ABprpp:25	ABprpp	25	1985	-23014	-87	-88	1985	51.0	171	295	57	313583
ABprppa:42	ABprppa	42	2033	-22966	-19	-19	2033	46.2	144	353	48	404478
ABprppaa:64	ABprppaa	64	2611	-22388	441	442	2611	43.0	218	423	42	296041
ABprppaaa:89	ABprppaaa	89	5658	-19341	2691	2978	5658	38.9	343	451	37	249473
ABprppaaaa:125	ABprppaaaa	125	7718	-17281	4944	5005	7718	51.3	402	431	30	161876
ABprppaaap:125	ABprppaaap	125	7952	-17047	4913	5100	7952	50.7	364	434	31	162806
ABprppaap:89	ABprppaap	89	5656	-19343	2537	2887	5656	40.9	302	438	37	274317
ABprppaapa:124	ABprppaapa	124	7166	-17833	3727	4063	7166	44.7	358	405	30	161555
ABprppaapp:124	ABprppaapp	124	7160	-17839	3957	4209	7160	49.4	326	430	31	163219
ABprppap:64	ABprppap	64	2653	-22346	472	488	2653	43.2	180	382	42	309971
ABprppapa:90	ABprppapa	90	5975	-19024	3256	3358	5975	36.7	262	440	36	260223
ABprppapaa:124	ABprppapaa	124	5905	-19094	3050	3181	5905	34.8	331	462	30	131042
ABprppapap:124	ABprppapap	124	7050	-17949	4165	4246	7050	39.9	297	452	30	144313
ABprppapp:90	ABprppapp	90	5759	-19240	3079	3192	5759	39.2	213	422	38	285288
ABprppappa:125	ABprppappa	125	6633	-18366	3889	3966	6633	42.2	259	446	31	149728
ABprppappp:125	ABprppappp	125	5947	-19052	3309	3350	5947	39.6	221	438	30	125696
ABprppp:42	ABprppp	42	2017	-22982	-29	-31	2017	48.9	137	268	51	451993
ABprpppa:63	ABprpppa	63	2657	-22342	484	496	2657	48.4	140	348	44	367107
ABprpppaa:88	ABprpppaa	88	6031	-18968	3205	3385	6031	47.3	229	420	38	303144
ABprpppaaa:122	ABprpppaaa	122	7055	-17944	4151	4385	7055	49.5	282	440	33	183777
ABprpppaap:122	ABprpppaap	122	7604	-17395	4269	4802	7604	50.1	246	425	32	171964
ABprpppap:88	ABprpppap	88	5938	-19061	3274	3360	5938	46.4	184	398	37	277148
ABprpppapa:123	ABprpppapa	123	7073	-17926	4178	4466	7073	49.0	212	411	34	187705
ABprpppapp:123	ABprpppapp	123	6929	-18070	4465	4576	6929	50.3	172	391	34	190229
ABprpppp:63	ABprpppp	63	2781	-22218	624	627	2781	53.8	147	284	45	379307
ABprppppa:88	ABprppppa	88	7012	-17987	3997	4323	7012	55.8	219	375	38	307196
ABprppppaa:120	ABprppppaa	120	8854	-16145	5091	5948	8854	51.5	255	387	33	202134
ABprppppap:120	ABprppppap	120	8735	-16264	5585	5960	8735	55.9	220	391	34	191408
ABprppppp:88	ABprppppp	88	7137	-17862	4539	4573	7137	55.4	166	367	39	316457
ABprpppppa:125	ABprpppppa	125	9253	-15746	6738	6815	9253	58.9	181	369	35	212494
ABprpppppp:125	ABprpppppp	125	8698	-16301	6358	6377	8698	58.9	156	323	37	233223
EMS:1	EMS	1	1852	-23147	-106	-106	1852	36.8	360	173	84	963983
MS:6	MS	6	1896	-23103	-114	-115	1896	50.5	406	232	67	475382
MSa:18	MSa	18	1935	-23064	-115	-115	1935	46.9	452	219	63	386897
MSaa:32	MSaa	32	1962	-23037	-109	-109	1962	50.3	496	216	56	455432
MSaaa:50	MSaaa	50	2135	-22864	46	43	2135	54.7	504	244	50	477767
MSaaaa:71	MSaaaa	71	2519	-22480	386	384	2519	50.6	516	276	43	305555
MSaaaaa:94	MSaaaaa	94	2685	-22314	556	558	2685	36.7	535	302	37	206229
MSaaaaaa:121	MSaaaaaa	121	2797	-22202	779	783	2797	37.6	569	302	30	139631
MSaaaaap:121	MSaaaaap	121	2576	-22423	535	547	2576	33.1	537	284	34	144651
MSaaaap:94	MSaaaap	94	2608	-22391	453	457	2608	28.8	480	293	37	162657
MSaaaapa:122	MSaaaapa	122	2430	-22569	406	405	2430	23.4	522	298	31	123355
MSaaaapp:122	MSaaaapp	122	2297	-22702	221	240	2297	20.9	474	285	31	98116
MSaaap:71	MSaaap	71	2485	-22514	355	372	2485	50.4	440	262	44	319964
MSaaapa:95	MSaaapa	95	2675	-22324	534	540	2675	39.8	473	296	40	231788
MSaaapaa:121	MSaaapaa	121	2447	-22552	425	426	2447	36.4	494	289	34	145675
MSaaapap:121	MSaaapap	121	2355	-22644	298	329	2355	28.7	468	283	33	122156
MSaaapp:95	MSaaapp	95	2799	-22200	637	646	2799	37.5	424	291	35	160972
MSaap:50	MSaap	50	2192	-22807	74	73	2192	55.8	414	213	51	475867
MSaapa:71	MSaapa	71	2869	-22130	677	687	2869	56.7	413	220	44	338931
MSaapaa:94	MSaapaa	94	4667	-20332	2277	2298	4667	50.8	418	269	38	206462
MSaapaaa:121	MSaapaaa	121	5426	-19573	3011	2999	5426	45.6	424	273	30	103884
MSaapaap:121	MSaapaap	121	4210	-20789	1889	1897	4210	36.8	399	268	34	105380
MSaapap:94	MSaapap	94	5930	-19069	3265	3418	5930	52.1	358	269	36	195961
MSaapapa:126	MSaapapa	126	5692	-19308	3010	3092	5692	43.8	388	267	31	110108
MSaapapp:126	MSaapapp	126	6089	-18910	3561	3565	6089	43.6	339	258	31	105165
MSaapp:71	MSaapp	71	2997	-22002	805	807	2997	54.9	338	193	44	353332
MSaappa:97	MSaappa	97	8619	-16380	5727	5915	8619	56.5	362	261	33	201590
MSaappp:97	MSaappp	97	5700	-19299	3286	3357	5700	57.1	308	266	41	270057
MSaapppa:132	MSaapppa	132	6931	-18068	4223	4474	6931	53.7	332	262	34	148060
MSaapppp:132	MSaapppp	132	6451	-18548	4102	4108	6451	52.0	282	275	32	124022
MSap:32	MSap	32	1942	-23057	-75	-75	1942	39.6	426	181	55	386901
MSapa:51	MSapa	51	2099	-22900	21	22	2099	43.6	437	190	48	397671
MSapaa:73	MSapaa	73	2469	-22530	354	364	2469	43.7	453	232	42	260415
MSapaaa:98	MSapaaa	98	2714	-22285	610	615	2714	37.7	513	246	35	182875
MSapaaaa:128	MSapaaaa	128	2377	-22622	369	363	2377	40.0	542	239	29	110550
MSapaaap:128	MSapaaap	128	2396	-22603	388	397	2396	36.0	500	243	30	101910
MSapaap:98	MSapaap	98	2689	-22310	521	560	2689	40.4	459	242	34	158386
MSapap:73	MSapap	73	2393	-22606	242	262	2393	44.1	390	221	41	220636
MSapapa:97	MSapapa	97	2493	-22506	305	332	2493	36.0	425	235	34	125181
MSapapaa:126	MSapapaa	126	2505	-22494	332	358	2505	35.6	473	214	28	96860
MSapapap:126	MSapapap	126	2320	-22679	300	301	2320	29.3	446	235	31	81943
MSapapp:97	MSapapp	97	2513	-22486	372	381	2513	31.6	388	212	34	133126
MSapp:51	MSapp	51	2107	-22892	49	48	2107	45.4	355	161	48	398254
MSappa:72	MSappa	72	2478	-22521	320	326	2478	43.8	354	196	41	246512
MSappaa:100	MSappaa	100	2683	-22316	406	461	2683	44.1	395	226	36	172908
MSappap:100	MSappap	100	2832	-22167	473	588	2832	46.1	340	225	35	167390
MSappp:72	MSappp	72	2458	-22542	319	327	2458	36.7	308	187	40	201408
MSapppa:105	MSapppa	105	2690	-22309	436	469	2690	35.0	351	188	35	151358
MSapppp:105	MSapppp	105	2599	-22400	439	463	2599	37.4	301	194	35	151175
MSp:18	MSp	18	1957	-23042	-86	-86	1957	50.3	345	264	63	355831
MSpa:32	MSpa	32	1983	-23016	-99	-99	1983	55.4	401	246	56	408707
MSpaa:50	MSpaa	50	2118	-22881	56	55	2118	56.5	387	297	49	396997
MSpaaa:71	MSpaaa	71	2316	-22683	212	211	2316	49.6	429	329	46	326679
MSpaaaa:93	MSpaaaa	93	2486	-22513	376	374	2486	39.0	499	354	39	260941
MSpaaaaa:120	MSpaaaaa	120	2340	-22659	334	336	2340	36.8	543	361	30	177165
MSpaaaap:120	MSpaaaap	120	2213	-22786	213	215	2213	32.6	508	335	35	174812
MSpaaap:93	MSpaaap	93	2368	-22631	259	258	2368	31.2	443	344	38	190501
MSpaaapa:122	MSpaaapa	122	2357	-22642	360	362	2357	24.2	490	334	31	136261
MSpaaapp:122	MSpaaapp	122	2217	-22782	204	208	2217	19.9	444	325	33	108159
MSpaap:71	MSpaap	71	2503	-22496	397	404	2503	51.9	365	293	41	291717
MSpaapa:98	MSpaapa	98	2508	-22491	378	396	2508	40.1	438	353	38	227024
MSpaapaa:127	MSpaapaa	127	2295	-22704	270	280	2295	35.8	479	347	30	138029
MSpaapap:127	MSpaapap	127	2280	-22719	278	285	2280	29.8	447	342	33	131969
MSpaapp:98	MSpaapp	98	2722	-22277	613	622	2722	36.6	399	347	32	157400
MSpap:50	MSpap	50	2118	-22881	-8	-8	2118	58.0	308	230	51	451675
MSpapa:72	MSpapa	72	2565	-22434	356	362	2565	59.4	336	255	46	392947
MSpapaa:94	MSpapaa	94	3560	-21439	1201	1283	3560	53.9	371	315	39	279357
MSpapaaa:120	MSpapaaa	120	3671	-21328	1494	1511	3671	46.5	399	313	33	164144
MSpapaap:120	MSpapaap	120	3198	-21801	994	1001	3198	44.4	350	316	35	164360
MSpapap:94	MSpapap	94	4229	-20770	1748	1905	4229	56.9	326	317	39	321347
MSpapapa:124	MSpapapa	124	5055	-19944	2626	2669	5055	55.1	374	307	30	165263
MSpapapp:124	MSpapapp	124	4207	-20792	1427	1723	4207	52.5	341	309	32	158428
MSpapp:72	MSpapp	72	2749	-22250	563	563	2749	58.4	256	247	44	375379
MSpappa:98	MSpappa	98	4735	-20264	2022	2252	4735	57.8	310	334	36	269302
MSpappp:98	MSpappp	98	4060	-20939	1603	1774	4060	57.6	266	318	40	342336
MSpapppa:134	MSpapppa	134	5445	-19555	2831	2919	5445	53.0	294	340	30	173694
MSpapppp:134	MSpapppp	134	5230	-19769	2713	2814	5230	54.5	250	332	32	179604
MSpp:32	MSpp	32	1961	-23038	-93	-95	1961	56.7	298	251	56	410983
MSppa:51	MSppa	51	2085	-22914	-10	-11	2085	57.6	284	326	48	379054
MSppaa:74	MSppaa	74	2388	-22611	300	306	2388	49.5	337	353	41	278583
MSppaaa:99	MSppaaa	99	2572	-22427	454	465	2572	40.4	461	396	35	195038
MSppaaaa:128	MSppaaaa	128	2324	-22675	347	336	2324	44.0	514	384	30	119371
MSppaaap:128	MSppaaap	128	2408	-22591	324	355	2408	38.6	478	380	31	115004
MSppaap:99	MSppaap	99	2562	-22437	261	369	2562	40.3	424	383	34	175961
MSppap:74	MSppap	74	2455	-22544	327	338	2455	52.1	298	305	41	266555
MSppapa:97	MSppapa	97	2457	-22542	204	230	2457	40.6	390	381	36	178360
MSppapaa:128	MSppapaa	128	2418	-22581	267	308	2418	35.5	455	389	30	109334
MSppapap:128	MSppapap	128	2481	-22519	318	331	2481	37.1	415	379	31	110940
MSppapp:97	MSppapp	97	2483	-22516	215	266	2483	35.7	341	382	35	152720
MSppappa:130	MSppappa	130	2259	-22740	51	67	2259	31.6	400	397	32	120446
MSppappp:130	MSppappp	130	2108	-22891	115	116	2108	28.3	360	374	31	72510
MSppp:51	MSppp	51	2146	-22853	52	51	2146	58.1	217	252	50	416115
MSpppa:74	MSpppa	74	2468	-22531	279	320	2468	53.7	258	324	41	268580
MSpppaa:100	MSpppaa	100	2587	-22412	290	381	2587	46.5	366	369	35	184599
MSpppap:100	MSpppap	100	2822	-22177	189	389	2822	48.9	302	366	36	209157
MSpppp:74	MSpppp	74	2481	-22518	305	323	2481	48.3	222	319	42	292270
MSppppa:103	MSppppa	103	2602	-22397	150	280	2602	39.4	292	402	35	197298
MSppppp:103	MSppppp	103	2605	-22394	285	324	2605	40.1	250	391	36	196978
E:6	E	6	1922	-23077	-122	-123	1922	43.4	269	194	67	447912
Ea:18	Ea	18	1945	-23054	-99	-100	1945	38.5	326	190	65	437980
Eal:44	Eal	44	1971	-23028	-82	-82	1971	40.0	352	223	55	378971
Eala:76	Eala	76	1995	-23004	-80	-79	1995	30.4	399	270	47	170946
Ealaa:123	Ealaa	123	1930	-23069	-89	-90	1930	20.3	435	263	35	73838
Ealap:123	Ealap	123	1995	-23004	49	48	1995	22.0	375	275	36	65742
Ealp:76	Ealp	76	2049	-22950	-50	-44	2049	38.4	319	247	44	184450
Ealpa:124	Ealpa	124	2014	-22985	-70	-46	2014	34.6	377	226	36	111661
Ealpp:124	Ealpp	124	2033	-22966	23	18	2033	35.0	319	236	36	97476
Ear:44	Ear	44	1994	-23005	-50	-50	1994	38.7	346	305	54	324153
Eara:76	Eara	76	2031	-22968	-21	-22	2031	30.0	380	336	46	172588
Earaa:125	Earaa	125	1917	-23082	-73	-78	1917	19.6	406	330	34	71485
Earap:125	Earap	125	1849	-23150	-60	-63	1849	22.0	335	317	31	44265
Earp:76	Earp	76	2024	-22975	-47	-47	2024	35.6	330	316	45	160557
Earpa:124	Earpa	124	2012	-22987	-63	-68	2012	36.2	388	316	34	85480
Earpp:124	Earpp	124	1954	-23045	-45	-46	1954	34.2	329	285	36	82527
Ep:18	Ep	18	1965	-23034	-65	-65	1965	33.3	226	210	63	373458
Epl:47	Epl	47	1980	-23019	-46	-47	1980	30.4	272	243	55	323684
Epla:77	Epla	77	2015	-22984	-13	-14	2015	24.7	311	267	48	167810
Eplaa:125	Eplaa	125	1747	-20980	-13	-9	1747	21.1	337	243	38	89003
Eplap:125	Eplap	125	1980	-23019	67	68	1980	20.3	272	281	37	76904
Eplp:77	Eplp	77	2009	-22990	-34	-35	2009	33.3	251	248	47	190041
Eplpa:125	Eplpa	125	1944	-23055	-11	-15	1944	31.0	290	265	37	96867
Eplpp:125	Eplpp	125	1906	-23093	-33	-29	1906	30.7	204	268	35	72555
Epr:47	Epr	47	1979	-23020	-80	-81	1979	42.4	233	295	56	439514
Epra:78	Epra	78	2038	-22961	-46	-47	2038	36.8	277	335	47	231359
Epraa:127	Epraa	127	2032	-22967	-25	-2	2032	37.8	339	365	36	134302
Eprap:127	Eprap	127	1914	-23085	-45	-43	1914	32.5	291	315	34	72821
Eprp:78	Eprp	78	1992	-23007	-53	-56	1992	34.6	221	305	45	191530
Eprpa:129	Eprpa	129	1955	-23044	22	22	1955	28.8	274	358	34	66860
Eprpp:129	Eprpp	129	1962	-23037	6	4	1962	28.7	219	308	36	82452
P2:1	P2	1	1874	-23125	-109	-109	1874	36.5	169	256	79	692239
C:9	C	9	1768	-20958	-39	-41	1768	20.5	229	294	66	173726
Ca:20	Ca	20	1327	-15339	-10	-11	1327	19.9	302	310	59	89502
Caa:38	Caa	38	1969	-23030	-17	-17	1969	15.0	317	339	54	132589
Caaa:57	Caaa	57	1990	-23009	-43	-44	1990	13.4	304	321	47	97368
Caaaa:82	Caaaa	82	2041	-22958	2	1	2041	13.9	231	238	40	76547
Caaaaa:115	Caaaaa	115	1945	-23054	-11	-8	1945	16.4	182	230	35	57366
Caaaap:115	Caaaap	115	1941	-23058	-11	-11	1941	24.7	148	207	36	93509
Caaap:82	Caaap	82	2005	-22994	-43	-43	2005	19.9	176	231	41	115167
Caaapa:112	Caaapa	112	1993	-23006	21	23	1993	21.0	115	264	38	109029
Caaapp:112	Caaapp	112	1990	-23009	11	11	1990	30.4	111	212	38	153821
Caap:57	Caap	57	2017	-22982	-41	-42	2017	12.3	215	271	44	94660
Caapa:86	Caapa	86	1984	-23015	-45	-48	1984	30.1	116	221	36	168298
Caapp:86	Caapp	86	1988	-23011	-86	-88	1988	33.5	133	184	41	226328
Caappd:122	Caappd	122	1885	-23114	-43	-45	1885	36.2	151	171	36	124286
Caappv:122	Caappv	122	1939	-23060	-26	-30	1939	47.7	153	168	32	144032
Cap:38	Cap	38	1956	-23044	-44	-44	1956	14.8	224	259	53	138189
Capa:57	Capa	57	2042	-22957	-19	-19	2042	15.0	250	207	45	91239
Capaa:85	Capaa	85	1989	-23010	-88	-82	1989	42.0	209	198	40	204740
Capaaa:133	Capaaa	133	2040	-22960	-186	-168	2040	49.0	242	228	32	108860
Capaap:133	Capaap	133	2003	-22996	-53	-60	2003	50.6	200	240	30	94992
Capap:85	Capap	85	1977	-23022	-112	-118	1977	47.5	181	201	41	244765
Capapa:126	Capapa	126	1932	-23067	-49	-54	1932	50.6	207	273	34	103360
Capapp:126	Capapp	126	1896	-23103	-73	-71	1896	50.2	169	253	32	104942
Capp:57	Capp	57	2008	-22991	-54	-54	2008	23.0	175	196	47	190035
Cappa:88	Cappa	88	2013	-22986	-37	-38	2013	35.0	186	225	40	164469
Cappaa:123	Cappaa	123	1908	-23091	-12	-14	1908	35.1	217	222	32	73303
Cappap:123	Cappap	123	1935	-23064	5	3	1935	39.4	184	243	33	87217
Cappp:88	Cappp	88	1981	-23018	-58	-65	1981	43.1	136	203	40	246912
Capppa:123	Capppa	123	1940	-23059	-4	-5	1940	36.5	156	219	34	98558
Capppp:123	Capppp	123	1917	-23082	-41	-43	1917	48.7	138	234	34	144452
Cp:20	Cp	20	1740	-20134	-45	-45	1740	24.4	196	321	61	176222
Cpa:36	Cpa	36	1991	-23008	-22	-22	1991	21.1	209	363	55	202954
Cpaa:55	Cpaa	55	2021	-22978	-12	-12	2021	20.3	224	361	48	158662
Cpaaa:79	Cpaaa	79	2021	-22978	-62	-60	2021	12.5	215	310	41	81853
Cpaaaa:113	Cpaaaa	113	2005	-22994	48	48	2005	15.2	192	290	33	45751
Cpaaap:113	Cpaaap	113	1974	-23025	13	13	1974	14.9	142	273	38	84941
Cpaap:79	Cpaap	79	2021	-22978	-43	-44	2021	19.6	152	308	42	140779
Cpaapa:111	Cpaapa	111	1965	-23034	2	0	1965	23.3	131	324	35	79041
Cpaapp:111	Cpaapp	111	1941	-23058	-58	-59	1941	32.6	104	282	35	114952
Cpap:55	Cpap	55	1985	-23014	-66	-66	1985	20.2	166	281	46	152640
Cpapa:81	Cpapa	81	1997	-23002	-40	-39	1997	31.0	101	286	40	208195
Cpapaa:128	Cpapaa	128	1946	-23053	-20	-22	1946	43.8	100	234	32	122371
Cpapap:128	Cpapap	128	1904	-23095	-55	-55	1904	35.5	80	249	33	118594
Cpapp:81	Cpapp	81	2031	-22968	-38	-41	2031	34.7	101	231	43	258629
Cpappd:114	Cpappd	114	1969	-23030	-6	-6	1969	46.9	94	265	37	184152
Cpappv:114	Cpappv	114	1932	-23067	-47	-49	1932	51.2	143	204	35	160258
Cpp:36	Cpp	36	1969	-23030	-54	-54	1969	25.9	145	278	55	256865
Cppa:58	Cppa	58	2047	-22952	-38	-36	2047	37.3	131	302	48	298574
Cppaa:86	Cppaa	86	2039	-22960	-230	-130	2039	50.9	155	335	41	264284
Cppaaa:126	Cppaaa	126	1963	-23036	-240	-146	1963	51.9	207	359	31	123103
Cppaap:126	Cppaap	126	1967	-23032	-196	-98	1967	54.3	186	314	34	140522
Cppap:86	Cppap	86	2015	-22984	-102	-104	2015	49.4	135	283	42	265994
Cppapa:121	Cppapa	121	1932	-23067	-78	-74	1932	47.5	174	330	34	130324
Cppapp:121	Cppapp	121	1960	-23039	7	-1	1960	48.4	153	286	35	135794
Cppp:58	Cppp	58	2029	-22970	-59	-59	2029	34.2	124	227	49	300132
Cpppa:88	Cpppa	88	2001	-22998	-52	-53	2001	36.5	142	303	41	206196
Cpppaa:124	Cpppaa	124	1926	-23073	-26	-36	1926	33.9	175	346	34	115458
Cpppap:124	Cpppap	124	1884	-23115	-68	-72	1884	40.3	162	307	38	161469
Cpppp:88	Cpppp	88	2001	-22998	-37	-40	2001	44.1	129	250	40	249674
Cppppa:126	Cppppa	126	1889	-23111	-35	-36	1889	34.2	163	299	34	111983
Cppppp:126	Cppppp	126	1917	-23082	-38	-35	1917	42.0	138	265	33	118627
P3:9	P3	9	1934	-23065	-94	-95	1934	36.9	144	233	63	317165
D:25	D	25	1964	-23035	-109	-110	1964	36.6	123	241	55	202059
Da:45	Da	45	2028	-22971	-43	-44	2028	38.4	211	167	49	100140
Daa:77	Daa	77	1994	-23005	-102	-99	1994	43.1	255	187	38	46646
Daaa:109	Daaa	109	2023	-22976	-96	-84	2023	45.7	292	202	31	50570
Daap:109	Daap	109	1984	-23015	-121	-116	1984	49.7	245	202	34	60249
Dap:77	Dap	77	2040	-22959	-87	-86	2040	46.6	199	194	43	68485
Dapa:105	Dapa	105	2005	-22994	-25	-25	2005	41.6	253	210	34	47440
Dapp:105	Dapp	105	1955	-21431	21	19	1955	45.9	220	265	36	40220
Dp:45	Dp	45	2009	-22990	-90	-92	2009	40.8	143	202	48	102688
Dpa:76	Dpa	76	2038	-22961	-128	-126	2038	53.9	182	285	41	74892
Dpaa:110	Dpaa	110	2063	-22936	-232	-90	2063	53.2	236	352	32	56863
Dpap:110	Dpap	110	1987	-23012	-63	-64	1987	54.6	213	301	35	57624
Dpp:76	Dpp	76	2056	-22943	-87	-88	2056	47.2	158	231	42	66868
Dppa:105	Dppa	105	2001	-22998	-119	-122	2001	44.3	203	353	37	73867
Dppp:105	Dppp	105	1660	-19307	-61	-62	1660	37.1	204	321	37	47080
P4:25	P4	25	1940	-23059	-125	-126	1940	45.3	206	177	52	196207
Z2:61	Z2	61	2047	-22952	-79	-68	2047	49.6	235	271	41	65328
Z3:61	Z3	61	2009	-22990	-138	-127	2009	48.6	293	232	40	58794
