# Supplementary material for: Quantitative Differences in Nuclear β-catenin and TCF Pattern Embryonic Cells in C. elegans
Source: PLoS Genet. 2015 Oct 21;11(10):e1005585. doi: 10.1371/journal.pgen.1005585 (PMC4619327; doi:10.1371/journal.pgen.1005585)
Supplement: S1 Data — For each cell analyzed, birth time is given in column 3 and the average nuclear reporter intensity over the lifetime of the cell (corrected for background) is given in column 7 (“blot”). For information on each embryo’s strain information and experimental conditions, refer to S2 Table. (ZIP) [file pgen.1005585.s005.zip › CAs/CA20130522_vab-7_sys-1i_L4.csv]

cellTime	cell	time	none	global	local	blot	cross	z	x	y	size	gweight
ABa:1	ABa	1	1388	-23611	-108	-108	1388	39.3	203	272	83	444552
ABal:4	ABal	4	1345	-23654	-151	-151	1345	42.8	171	215	70	400746
ABala:12	ABala	12	1395	-23604	-205	-205	1395	49.5	210	230	63	259581
ABalaa:20	ABalaa	20	1455	-23544	-160	-160	1455	45.6	176	248	58	311724
ABalaaa:30	ABalaaa	30	1454	-23545	-109	-109	1454	39.5	161	241	51	579703
ABalaaaa:49	ABalaaaa	49	1466	-23533	-66	-65	1466	38.8	181	168	41	510960
ABalaaaal:75	ABalaaaal	75	1537	-23462	-110	-119	1537	50.3	203	214	35	336033
ABalaaaar:75	ABalaaaar	75	1468	-23531	-72	-78	1468	45.0	165	227	36	380064
ABalaaap:49	ABalaaap	49	1503	-23496	-44	-47	1503	37.9	201	224	45	499492
ABalaaapa:70	ABalaaapa	70	1463	-23536	-57	-64	1463	37.4	185	243	40	406768
ABalaaapp:70	ABalaaapp	70	1505	-23494	-24	-26	1505	42.3	228	266	37	353487
ABalaap:30	ABalaap	30	1496	-23503	-208	-210	1496	51.6	222	246	52	608733
ABalaapa:48	ABalaapa	48	1542	-23457	-85	-88	1542	47.8	191	194	44	597320
ABalaapaa:72	ABalaapaa	72	1503	-23496	-126	-136	1503	48.3	181	256	35	350413
ABalaapap:72	ABalaapap	72	1567	-23432	-142	-161	1567	52.2	222	267	35	325276
ABalaapp:48	ABalaapp	48	1550	-23449	-217	-223	1550	52.7	250	228	47	661248
ABalaappa:69	ABalaappa	69	1595	-23404	-178	-209	1595	53.2	237	229	38	386498
ABalaappp:69	ABalaappp	69	1605	-23394	-209	-228	1605	54.1	284	246	41	426860
ABalap:20	ABalap	20	1484	-23515	-188	-190	1484	49.5	243	332	57	304448
ABalapa:31	ABalapa	31	1492	-23507	-98	-97	1492	44.1	191	327	50	565913
ABalapaa:49	ABalapaa	49	1503	-23497	-50	-53	1503	39.6	154	256	42	503911
ABalapaaa:76	ABalapaaa	76	1476	-23523	-30	-35	1476	43.9	201	314	35	337472
ABalapaap:76	ABalapaap	76	1408	-23591	-78	-78	1408	39.8	169	301	35	326103
ABalapap:49	ABalapap	49	1573	-23426	-106	-119	1573	50.3	194	267	45	606114
ABalapapa:72	ABalapapa	72	1561	-23438	-116	-127	1561	51.9	215	304	37	385867
ABalapapp:72	ABalapapp	72	1575	-23424	-152	-181	1575	53.4	262	311	38	377196
ABalapp:31	ABalapp	31	1553	-23447	-280	-281	1553	54.1	282	326	52	653128
ABalappa:48	ABalappa	48	1546	-23453	-96	-113	1546	47.3	225	294	43	517763
ABalappaa:73	ABalappaa	73	1465	-23534	-47	-49	1465	37.0	208	332	36	341147
ABalappap:73	ABalappap	73	1474	-23525	-45	-45	1474	40.8	247	354	38	358755
ABalappp:48	ABalappp	48	1518	-23481	-77	-78	1518	46.2	286	308	44	499934
ABalapppa:71	ABalapppa	71	1507	-23492	7	6	1507	33.0	266	345	38	335421
ABalapppp:71	ABalapppp	71	1489	-23510	-31	-37	1489	36.9	307	367	40	333274
ABalp:12	ABalp	12	1441	-23558	-45	-45	1441	29.6	162	226	63	234626
ABalpa:20	ABalpa	20	1483	-23516	-61	-61	1483	23.0	206	280	55	174775
ABalpaa:31	ABalpaa	31	1488	-23511	-70	-72	1488	22.6	175	266	48	421807
ABalpaaa:49	ABalpaaa	49	1488	-23511	-41	-41	1488	23.2	174	236	42	385493
ABalpaaaa:74	ABalpaaaa	74	1474	-23525	-24	-24	1474	28.6	163	288	38	321921
ABalpaaap:74	ABalpaaap	74	1490	-23509	-23	-26	1490	20.2	170	255	36	302960
ABalpaap:49	ABalpaap	49	1535	-23464	-22	-24	1535	17.5	214	271	41	250089
ABalpaapa:73	ABalpaapa	73	1497	-23502	-12	-10	1497	25.2	190	296	35	270797
ABalpaapp:73	ABalpaapp	73	1483	-23516	-34	-34	1483	28.2	228	319	36	261632
ABalpap:31	ABalpap	31	1492	-23507	-54	-55	1492	36.3	255	248	50	412124
ABalpapa:49	ABalpapa	49	1552	-23447	15	12	1552	25.2	260	230	40	249763
ABalpapaa:76	ABalpapaa	76	1432	-23567	-53	-52	1432	21.2	199	245	33	210583
ABalpapap:76	ABalpapap	76	1475	-23524	-26	-26	1475	27.2	233	271	34	181915
ABalpapp:49	ABalpapp	49	1521	-23478	-28	-27	1521	32.2	304	269	44	311512
ABalpappa:72	ABalpappa	72	1488	-23511	-24	-20	1488	24.7	261	263	36	202607
ABalpappp:72	ABalpappp	72	1519	-23480	3	0	1519	23.1	307	244	38	179882
ABalpp:20	ABalpp	20	1482	-23517	-101	-101	1482	25.8	180	191	56	245107
ABalppa:31	ABalppa	31	1504	-23495	-51	-53	1504	37.2	214	154	49	592404
ABalppaa:50	ABalppaa	50	1477	-23522	-41	-41	1477	32.5	223	148	41	419106
ABalppaaa:77	ABalppaaa	77	1461	-23538	-57	-58	1461	38.6	163	185	34	264678
ABalppaap:77	ABalppaap	77	1479	-23520	-26	-26	1479	29.8	223	163	35	256298
ABalppap:50	ABalppap	50	1527	-23472	-12	-12	1527	32.3	297	191	43	332969
ABalppapa:75	ABalppapa	75	1483	-23516	-17	-20	1483	22.8	235	184	35	218338
ABalppapp:75	ABalppapp	75	1474	-23525	-38	-39	1474	22.5	271	168	37	223891
ABalppp:31	ABalppp	31	1458	-23541	-110	-111	1458	23.6	188	191	48	449915
ABalpppa:50	ABalpppa	50	1472	-23527	-52	-55	1472	25.6	183	172	42	440819
ABalpppaa:77	ABalpppaa	77	1448	-23551	-42	-44	1448	35.7	150	240	36	337961
ABalpppap:77	ABalpppap	77	1435	-23564	-105	-113	1435	28.8	170	186	35	283840
ABalpppp:50	ABalpppp	50	1492	-23507	-14	-15	1492	22.8	228	194	41	293660
ABalppppa:75	ABalppppa	75	1463	-23536	-30	-32	1463	26.1	160	225	36	314777
ABalppppp:75	ABalppppp	75	1519	-23480	31	31	1519	22.2	201	207	35	261314
ABar:4	ABar	4	1115	-17634	-2	-2	1115	26.8	275	295	71	206584
ABara:12	ABara	12	1066	-17683	-63	-63	1066	27.7	296	164	62	136974
ABaraa:20	ABaraa	20	1496	-23503	-57	-57	1496	29.2	259	148	56	223100
ABaraaa:31	ABaraaa	31	1531	-23468	-50	-50	1531	21.6	256	154	49	406167
ABaraaaa:50	ABaraaaa	50	1507	-23492	-50	-53	1507	27.2	250	136	41	455064
ABaraaaaa:79	ABaraaaaa	79	1745	-23254	154	167	1745	44.4	201	168	35	374359
ABaraaaap:79	ABaraaaap	79	1644	-23355	121	120	1644	32.9	189	172	34	331761
ABaraaap:50	ABaraaap	50	1586	-23413	19	13	1586	24.3	302	149	43	382710
ABaraaapa:73	ABaraaapa	73	1623	-23376	71	75	1623	34.5	234	140	40	464487
ABaraaapp:73	ABaraaapp	73	1570	-23429	38	40	1570	39.4	272	141	36	416949
ABaraap:31	ABaraap	31	1460	-23539	-102	-102	1460	36.3	307	132	51	543602
ABaraapa:49	ABaraapa	49	1564	-23435	-6	-6	1564	36.8	274	128	43	478200
ABaraapaa:73	ABaraapaa	73	1666	-23333	83	83	1666	47.3	260	211	38	385080
ABaraapap:73	ABaraapap	73	1693	-23306	128	128	1693	44.9	221	181	37	380595
ABaraapp:49	ABaraapp	49	1528	-23471	-108	-113	1528	43.3	334	131	44	557281
ABaraappa:72	ABaraappa	72	1723	-23276	116	121	1723	45.8	287	182	35	337559
ABaraappp:72	ABaraappp	72	1702	-23297	103	97	1702	48.8	328	204	37	369115
ABarap:20	ABarap	20	1509	-23490	-80	-81	1509	26.3	340	138	55	187164
ABarapa:31	ABarapa	31	1522	-23477	-57	-57	1522	21.2	331	148	48	296411
ABarapaa:49	ABarapaa	49	1543	-23456	-48	-51	1543	30.0	321	124	41	381565
ABarapaaa:74	ABarapaaa	74	1518	-23481	-95	-100	1518	48.1	241	145	34	309654
ABarapaap:74	ABarapaap	74	1493	-23506	-166	-168	1493	51.3	275	165	36	347584
ABarapap:49	ABarapap	49	1581	-23418	10	7	1581	27.2	368	149	42	335939
ABarapapa:72	ABarapapa	72	1494	-23505	-70	-76	1494	45.7	293	124	36	347018
ABarapapp:72	ABarapapp	72	1504	-23495	-77	-78	1504	47.5	321	151	37	356956
ABarapp:31	ABarapp	31	1481	-23518	-100	-99	1481	34.1	414	126	48	434249
ABarappa:50	ABarappa	50	1544	-23455	-56	-56	1544	38.5	391	125	43	460264
ABarappaa:75	ABarappaa	75	1845	-23154	-91	-130	1845	55.9	303	171	38	369154
ABarappap:75	ABarappap	75	1630	-23369	-147	-161	1630	54.7	347	185	38	336819
ABarappp:50	ABarappp	50	1500	-23499	-9	-6	1500	34.5	428	155	44	413991
ABarapppa:73	ABarapppa	73	1455	-23544	-52	-52	1455	37.3	317	142	35	270116
ABarapppp:73	ABarapppp	73	1493	-23506	-10	-14	1493	31.5	374	177	37	214435
ABarp:12	ABarp	12	0	0	0	0	0	27.7	361	280	59	0
ABarpa:20	ABarpa	20	684	-10678	-29	-29	684	21.6	325	263	60	70107
ABarpaa:31	ABarpaa	31	1541	-23458	-30	-30	1541	19.1	273	250	50	227672
ABarpaaa:48	ABarpaaa	48	1523	-23476	-47	-49	1523	15.7	249	232	43	288868
ABarpaaaa:81	ABarpaaaa	81	1545	-23454	-18	-22	1545	15.8	207	297	35	252919
ABarpaaap:81	ABarpaaap	81	1493	-23506	-74	-78	1493	15.5	236	327	34	220838
ABarpaap:48	ABarpaap	48	1547	-23452	-6	-7	1547	19.0	287	293	45	214550
ABarpaapa:72	ABarpaapa	72	1543	-23456	16	12	1543	18.8	278	335	36	179872
ABarpaapp:72	ABarpaapp	72	1501	-23498	-8	-9	1501	21.6	330	345	36	162789
ABarpap:31	ABarpap	31	1508	-23491	-62	-62	1508	32.5	328	229	50	329222
ABarpapa:48	ABarpapa	48	1496	-23503	-66	-66	1496	21.6	321	222	42	217425
ABarpapaa:73	ABarpapaa	73	1509	-23490	-23	-26	1509	16.6	268	277	36	182065
ABarpapap:73	ABarpapap	73	1558	-23441	18	21	1558	16.5	316	291	34	121341
ABarpapp:48	ABarpapp	48	1549	-23450	0	0	1549	24.7	375	261	42	194459
ABarpappa:73	ABarpappa	73	1515	-23484	-37	-36	1515	17.6	339	252	36	128135
ABarpappp:73	ABarpappp	73	1506	-23493	-51	-52	1506	17.8	379	284	36	101416
ABarpp:20	ABarpp	20	530	-8560	-36	-36	530	23.5	430	280	59	53127
ABarppa:31	ABarppa	31	1528	-23471	-32	-32	1528	21.3	373	274	48	166905
ABarppaa:49	ABarppaa	49	1539	-23460	-21	-21	1539	17.4	353	305	42	138194
ABarppaaa:76	ABarppaaa	76	1552	-23447	14	11	1552	15.9	372	363	35	113495
ABarppaap:76	ABarppaap	76	1523	-23476	0	-1	1523	18.0	417	351	36	98936
ABarppap:49	ABarppap	49	1502	-23497	-43	-44	1502	22.6	398	342	43	178996
ABarppapa:76	ABarppapa	76	1483	-23516	-50	-52	1483	19.5	457	380	36	138811
ABarppapp:76	ABarppapp	76	1500	-23499	-20	-18	1500	19.3	506	359	37	118645
ABarppp:31	ABarppp	31	1514	-23485	-53	-53	1514	21.3	465	271	50	195651
ABarpppa:49	ABarpppa	49	1542	-23457	-17	-15	1542	21.2	487	309	42	152769
ABarpppaa:73	ABarpppaa	73	1564	-23435	27	31	1564	17.2	496	279	37	97968
ABarpppap:73	ABarpppap	73	1484	-23515	-30	-31	1484	18.1	548	266	37	121693
ABarpppp:49	ABarpppp	49	1535	-23464	-23	-23	1535	18.8	434	276	42	142436
ABarppppa:74	ABarppppa	74	1477	-23522	-42	-44	1477	16.3	423	255	36	84894
ABarppppp:74	ABarppppp	74	1542	-23457	8	4	1542	17.1	453	298	36	76789
ABp:1	ABp	1	0	0	0	0	0	42.5	392	352	81	0
ABpl:4	ABpl	4	1404	-23595	-215	-215	1404	49.8	332	351	72	423306
ABpla:12	ABpla	12	1450	-23549	-51	-51	1450	31.6	241	359	62	188546
ABplaa:20	ABplaa	20	1514	-23485	-55	-56	1514	26.8	235	362	58	215154
ABplaaa:30	ABplaaa	30	1533	-23466	-14	-14	1533	22.6	212	338	51	394434
ABplaaaa:48	ABplaaaa	48	1487	-23512	-34	-35	1487	24.6	173	292	45	494306
ABplaaaaa:71	ABplaaaaa	71	1490	-23509	-26	-25	1490	22.8	197	342	35	241526
ABplaaaap:71	ABplaaaap	71	1488	-23511	-41	-42	1488	21.4	240	367	37	292294
ABplaaap:48	ABplaaap	48	1540	-23459	-27	-28	1540	20.1	226	337	45	350781
ABplaaapa:70	ABplaaapa	70	1541	-23458	-15	-16	1541	18.8	288	388	38	264947
ABplaaapp:70	ABplaaapp	70	1493	-23506	-59	-58	1493	18.5	344	397	38	209263
ABplaap:30	ABplaap	30	1496	-23503	-79	-79	1496	34.5	269	354	53	476509
ABplaapa:47	ABplaapa	47	1536	-23463	-19	-18	1536	33.6	216	307	45	433667
ABplaapaa:69	ABplaapaa	69	1477	-23522	-23	-29	1477	30.4	235	381	40	379715
ABplaapap:69	ABplaapap	69	1541	-23458	8	7	1541	27.5	285	404	38	290236
ABplaapp:47	ABplaapp	47	1495	-23504	-70	-72	1495	32.2	275	353	47	469253
ABplaappa:68	ABplaappa	68	1489	-23510	-40	-41	1489	29.7	330	401	38	278556
ABplaappp:68	ABplaappp	68	1479	-23520	-64	-67	1479	29.5	387	398	40	298354
ABplap:20	ABplap	20	1536	-23463	-19	-19	1536	26.2	333	391	59	189818
ABplapa:30	ABplapa	30	1507	-23492	-48	-48	1507	19.7	301	357	50	256374
ABplapaa:48	ABplapaa	48	1579	-23420	7	6	1579	19.6	269	382	44	321938
ABplapaaa:71	ABplapaaa	71	1493	-23506	-45	-47	1493	24.9	366	432	37	234488
ABplapaap:71	ABplapaap	71	1536	-23463	-9	-10	1536	21.1	416	431	37	216189
ABplapap:48	ABplapap	48	1527	-23472	-38	-40	1527	21.4	340	388	44	279415
ABplapapa:70	ABplapapa	70	1504	-23495	-49	-51	1504	21.3	457	422	38	194805
ABplapapp:70	ABplapapp	70	1467	-23532	-37	-35	1467	28.8	487	413	39	230028
ABplapp:30	ABplapp	30	1526	-23473	-40	-39	1526	32.9	348	388	52	435358
ABplappa:48	ABplappa	48	1502	-23497	-76	-77	1502	32.5	320	410	47	539590
ABplappaa:71	ABplappaa	71	1509	-23490	-51	-56	1509	38.0	400	432	40	383680
ABplappap:71	ABplappap	71	1431	-23568	-105	-109	1431	36.4	452	442	40	384258
ABplappp:48	ABplappp	48	1474	-23526	-65	-66	1474	38.5	389	391	45	500461
ABplapppa:73	ABplapppa	73	1467	-23532	-56	-68	1467	41.3	484	426	38	362255
ABplapppp:73	ABplapppp	73	1497	-23502	-46	-43	1497	45.2	502	389	36	341565
ABplp:12	ABplp	12	1435	-23564	-180	-180	1435	50.0	334	353	63	261491
ABplpa:20	ABplpa	20	1484	-23515	-171	-172	1484	49.6	316	380	58	310974
ABplpaa:31	ABplpaa	31	1500	-23499	-97	-97	1500	44.7	265	395	50	520815
ABplpaaa:49	ABplpaaa	49	1501	-23498	-66	-65	1501	39.6	170	319	44	534625
ABplpaaaa:71	ABplpaaaa	71	1509	-23490	-55	-62	1509	46.4	219	355	39	410643
ABplpaaap:71	ABplpaaap	71	1488	-23511	-88	-102	1488	46.4	251	387	36	354659
ABplpaap:49	ABplpaap	49	1478	-23521	-121	-122	1478	42.0	230	370	44	537521
ABplpaapa:71	ABplpaapa	71	1496	-23503	-38	-43	1496	40.8	274	400	39	425751
ABplpaapp:71	ABplpaapp	71	1476	-23523	-68	-74	1476	41.9	330	413	38	381269
ABplpap:31	ABplpap	31	1499	-23500	-217	-222	1499	52.5	349	376	51	562928
ABplpapa:48	ABplpapa	48	1623	-23376	-278	-299	1623	54.1	257	334	46	620997
ABplpapaa:70	ABplpapaa	70	1519	-23480	-123	-132	1519	51.4	278	346	38	382058
ABplpapap:70	ABplpapap	70	1694	-23305	-147	-198	1694	54.8	315	360	38	388653
ABplpapp:48	ABplpapp	48	1517	-23482	-214	-221	1517	52.2	316	364	46	587829
ABplpappa:69	ABplpappa	69	1634	-23365	-221	-248	1634	54.9	342	339	41	421794
ABplpappp:69	ABplpappp	69	1669	-23330	-149	-174	1669	55.1	401	368	40	411135
ABplpp:20	ABplpp	20	1483	-23516	-139	-138	1483	48.1	415	406	58	310148
ABplppa:31	ABplppa	31	1527	-23472	-52	-52	1527	41.6	361	434	51	571579
ABplppaa:49	ABplppaa	49	1536	-23463	-79	-85	1536	47.0	266	395	43	541685
ABplppaaa:76	ABplppaaa	76	1517	-23482	-69	-79	1517	49.2	302	402	37	393011
ABplppaap:76	ABplppaap	76	1526	-23473	-52	-56	1526	49.6	347	391	36	345338
ABplppap:49	ABplppap	49	1553	-23446	-40	-43	1553	44.8	325	418	44	564630
ABplppapa:74	ABplppapa	74	1561	-23438	-12	-28	1561	47.2	362	431	36	335395
ABplppapp:74	ABplppapp	74	1509	-23490	-63	-67	1509	46.2	406	437	36	361238
ABplppp:31	ABplppp	31	1531	-23468	-133	-138	1531	52.3	424	378	52	592736
ABplpppa:48	ABplpppa	48	1609	-23390	-142	-165	1609	52.0	359	406	44	546785
ABplpppaa:72	ABplpppaa	72	1559	-23440	-124	-143	1559	52.7	393	406	37	336048
ABplpppap:72	ABplpppap	72	1504	-23495	-98	-106	1504	49.8	454	427	38	356298
ABplpppp:48	ABplpppp	48	1578	-23421	-222	-231	1578	53.5	410	382	46	606713
ABplppppa:70	ABplppppa	70	1561	-23438	-224	-242	1561	54.2	444	398	39	377156
ABplppppp:70	ABplppppp	70	1678	-23321	-141	-157	1678	55.3	475	357	41	429271
ABpr:4	ABpr	4	1289	-20585	-28	-28	1289	29.5	467	293	66	138062
ABpra:12	ABpra	12	1381	-23618	-133	-133	1381	39.1	537	216	63	228611
ABpraa:20	ABpraa	20	1481	-23518	-107	-109	1481	47.5	504	169	58	325773
ABpraaa:31	ABpraaa	31	1507	-23493	-91	-93	1507	49.7	549	220	50	645031
ABpraaaa:48	ABpraaaa	48	1491	-23508	-68	-68	1491	46.8	556	216	45	637661
ABpraaaaa:70	ABpraaaaa	70	1608	-23391	-156	-188	1608	54.4	420	176	39	408344
ABpraaaap:70	ABpraaaap	70	1568	-23431	-189	-219	1568	53.8	471	171	39	421318
ABpraaap:48	ABpraaap	48	1546	-23453	-53	-53	1546	47.9	526	164	45	674267
ABpraaapa:70	ABpraaapa	70	1492	-23507	-52	-51	1492	45.5	382	130	37	375403
ABpraaapp:70	ABpraaapp	70	1501	-23498	-120	-130	1501	51.7	416	140	39	439827
ABpraap:31	ABpraap	31	1448	-23551	-76	-77	1448	36.8	554	160	49	543435
ABpraapa:49	ABpraapa	49	1488	-23511	-49	-48	1488	33.9	546	161	44	556240
ABpraapaa:72	ABpraapaa	72	1473	-23526	-46	-47	1473	29.5	407	113	38	355597
ABpraapap:72	ABpraapap	72	1456	-23543	-52	-52	1456	33.1	464	121	37	337588
ABpraapp:49	ABpraapp	49	1517	-23482	-13	-13	1517	36.7	494	127	43	492009
ABpraappa:72	ABpraappa	72	1487	-23512	-8	-12	1487	34.3	350	118	36	298271
ABpraappp:72	ABpraappp	72	1476	-23523	-54	-62	1476	36.1	388	109	35	304260
ABprap:20	ABprap	20	1452	-23547	-126	-126	1452	45.0	572	227	58	328162
ABprapa:31	ABprapa	31	1452	-23547	-192	-199	1452	50.7	584	277	52	636179
ABprapaa:48	ABprapaa	48	1528	-23471	-174	-186	1528	53.0	549	256	45	630062
ABprapaaa:70	ABprapaaa	70	1552	-23447	-149	-168	1552	54.0	505	196	38	381622
ABprapaap:70	ABprapaap	70	1606	-23393	-200	-212	1606	54.2	538	219	40	427072
ABprapap:48	ABprapap	48	1480	-23519	-88	-88	1480	45.4	605	255	45	620713
ABprapapa:71	ABprapapa	71	1501	-23498	-45	-56	1501	47.3	498	154	38	394785
ABprapapp:71	ABprapapp	71	1497	-23502	-67	-70	1497	47.3	551	174	39	408988
ABprapp:31	ABprapp	31	1498	-23501	-55	-55	1498	38.8	612	222	50	600706
ABprappa:49	ABprappa	49	1473	-23526	-40	-40	1473	34.0	606	233	44	520666
ABprappaa:73	ABprappaa	73	1434	-23565	-106	-109	1434	39.2	499	130	37	324075
ABprappap:73	ABprappap	73	1485	-23514	-23	-27	1485	38.8	538	157	38	345287
ABprappp:49	ABprappp	49	1535	-23464	11	7	1535	40.0	580	185	42	516442
ABprapppa:73	ABprapppa	73	1468	-23531	-51	-56	1468	43.8	441	148	37	342798
ABprapppp:73	ABprapppp	73	1538	-23461	-8	-15	1538	40.8	429	114	37	348139
ABprp:12	ABprp	12	1466	-23533	-29	-29	1466	24.8	471	178	59	140215
ABprpa:20	ABprpa	20	1529	-23470	-38	-38	1529	25.0	431	155	58	159609
ABprpaa:30	ABprpaa	30	1547	-23452	-25	-25	1547	19.2	410	165	50	267527
ABprpaaa:49	ABprpaaa	49	1555	-23444	-3	-3	1555	19.1	436	195	43	203386
ABprpaaaa:71	ABprpaaaa	71	1526	-23473	-6	-8	1526	18.4	310	169	37	202057
ABprpaaap:71	ABprpaaap	71	1479	-23520	-41	-44	1479	20.9	364	172	36	183002
ABprpaap:49	ABprpaap	49	1542	-23457	-33	-33	1542	22.1	409	135	42	320017
ABprpaapa:75	ABprpaapa	75	1479	-23520	-6	-11	1479	24.2	293	129	34	213964
ABprpaapp:75	ABprpaapp	75	1498	-23501	-47	-53	1498	21.5	336	127	36	239389
ABprpap:30	ABprpap	30	1454	-23545	-111	-112	1454	31.5	482	150	50	444572
ABprpapa:48	ABprpapa	48	1493	-23506	-43	-43	1493	28.5	512	198	45	363429
ABprpapaa:70	ABprpapaa	70	1507	-23492	-22	-24	1507	21.5	423	173	36	174850
ABprpapap:70	ABprpapap	70	1486	-23513	-34	-36	1486	24.7	483	167	39	229869
ABprpapp:48	ABprpapp	48	1515	-23484	-46	-45	1515	23.4	481	140	44	380806
ABprpappa:71	ABprpappa	71	1535	-23465	1	-2	1535	18.8	376	153	38	222932
ABprpappp:71	ABprpappp	71	1521	-23478	-21	-22	1521	18.3	419	171	38	190924
ABprpp:20	ABprpp	20	1479	-23520	-54	-54	1479	27.0	528	191	56	196380
ABprppa:31	ABprppa	31	1482	-23517	-39	-39	1482	27.9	571	243	51	417032
ABprppaa:49	ABprppaa	49	1477	-23522	-28	-30	1477	27.4	564	276	43	322037
ABprppaaa:74	ABprppaaa	74	1439	-23560	-29	-27	1439	31.0	570	186	36	274436
ABprppaap:74	ABprppaap	74	1451	-23548	-10	-7	1451	33.7	593	221	38	317021
ABprppap:49	ABprppap	49	1507	-23492	1	0	1507	24.6	577	217	44	421836
ABprppapa:74	ABprppapa	74	1470	-23529	-31	-31	1470	29.5	513	142	37	287505
ABprppapp:74	ABprppapp	74	1497	-23502	10	8	1497	27.6	557	159	36	267472
ABprppp:31	ABprppp	31	1528	-23471	-30	-30	1528	18.3	515	193	50	278486
ABprpppa:49	ABprpppa	49	1543	-23456	1	1	1543	18.9	509	248	42	169151
ABprpppaa:71	ABprpppaa	71	1489	-23510	-32	-28	1489	15.6	504	219	37	107794
ABprpppap:71	ABprpppap	71	1483	-23516	-10	-9	1483	19.8	551	218	36	157538
ABprpppp:49	ABprpppp	49	1531	-23468	-30	-31	1531	17.2	529	187	44	303460
ABprppppa:77	ABprppppa	77	1512	-23487	14	17	1512	17.8	523	172	36	179094
ABprppppp:77	ABprppppp	77	1529	-23470	-34	-33	1529	15.1	462	183	37	133657
EMS:1	EMS	1	1009	-17740	-126	-126	1009	40.2	393	150	83	507371
MS:5	MS	5	1270	-21229	-121	-121	1270	43.6	355	149	69	330755
MSa:15	MSa	15	1405	-23594	-166	-166	1405	49.6	306	196	63	305125
MSaa:23	MSaa	23	1492	-23507	-163	-165	1492	50.0	251	180	55	425486
MSaaa:36	MSaaa	36	1494	-23505	-128	-129	1494	48.7	248	160	50	658913
MSaaaa:53	MSaaaa	53	1485	-23514	-50	-51	1485	40.5	243	176	43	384292
MSaaaaa:76	MSaaaaa	76	1462	-23537	-24	-25	1462	32.9	216	233	37	281454
MSaaaap:76	MSaaaap	76	1504	-23495	-13	-16	1504	30.2	280	255	37	210391
MSaaap:53	MSaaap	53	1479	-23520	-81	-85	1479	46.2	309	199	43	431744
MSaaapa:77	MSaaapa	77	1530	-23469	-16	-19	1530	38.7	271	247	38	255785
MSaaapp:77	MSaaapp	77	1485	-23514	-40	-39	1485	38.4	321	258	37	239312
MSaap:36	MSaap	36	1556	-23443	-220	-221	1556	54.0	344	182	51	653100
MSaapa:54	MSaapa	54	1622	-23377	-217	-235	1622	54.4	329	213	46	527692
MSaapaa:76	MSaapaa	76	1515	-23484	-46	-52	1515	47.7	314	278	40	314389
MSaapap:76	MSaapap	76	1482	-23517	-96	-95	1482	49.5	377	286	36	291840
MSaapp:54	MSaapp	54	1573	-23426	-198	-209	1573	54.5	394	278	43	487879
MSaappa:81	MSaappa	81	1628	-23371	-94	-118	1628	52.8	381	289	33	254407
MSaappp:81	MSaappp	81	1540	-23459	-107	-115	1540	52.3	428	302	39	313167
MSap:23	MSap	23	1485	-23514	-242	-244	1485	52.7	308	259	55	457780
MSapa:37	MSapa	37	1533	-23467	-69	-66	1533	49.6	303	247	47	521553
MSapaa:55	MSapaa	55	1541	-23458	-30	-31	1541	44.1	279	259	41	303199
MSapaaa:80	MSapaaa	80	1544	-23455	38	39	1544	39.8	242	297	34	179105
MSapaap:80	MSapaap	80	1483	-23516	-37	-45	1483	42.0	284	311	34	175830
MSapap:55	MSapap	55	1530	-23469	-62	-67	1530	48.2	340	293	41	358591
MSapapa:79	MSapapa	79	1449	-23550	-81	-84	1449	41.1	321	336	34	158834
MSapapp:79	MSapapp	79	1506	-23493	-34	-39	1506	35.1	352	369	35	162215
MSapp:37	MSapp	37	1525	-23474	-247	-259	1525	54.4	384	285	49	632602
MSappa:56	MSappa	56	1501	-23498	-100	-108	1501	48.4	375	335	41	342823
MSappaa:84	MSappaa	84	1447	-23552	-83	-86	1447	44.8	350	332	34	176543
MSappap:84	MSappap	84	1467	-23532	-62	-67	1467	44.3	392	353	33	175268
MSappp:56	MSappp	56	1506	-23493	-81	-88	1506	47.2	428	346	42	368114
MSapppa:88	MSapppa	88	1534	-23465	2	0	1534	38.5	384	383	35	180520
MSapppp:88	MSapppp	88	1483	-23516	-48	-48	1483	38.5	432	370	36	188720
MSp:15	MSp	15	1465	-23534	-92	-92	1465	44.0	413	154	62	286528
MSpa:24	MSpa	24	1547	-23452	-123	-124	1547	49.2	345	156	58	481366
MSpaa:36	MSpaa	36	1518	-23481	-79	-80	1518	44.0	379	126	49	561575
MSpaaa:55	MSpaaa	55	1528	-23472	-16	-16	1528	42.5	348	159	43	369387
MSpaaaa:76	MSpaaaa	76	1498	-23501	-27	-31	1498	34.8	255	191	36	225052
MSpaaap:76	MSpaaap	76	1499	-23500	3	3	1499	30.5	314	213	38	202166
MSpaap:55	MSpaap	55	1507	-23492	-72	-74	1507	44.5	397	213	42	349499
MSpaapa:80	MSpaapa	80	1484	-23515	-56	-54	1484	37.5	327	204	36	209512
MSpaapp:80	MSpaapp	80	1513	-23486	-29	-28	1513	39.1	355	226	32	188065
MSpap:36	MSpap	36	1526	-23473	-254	-255	1526	54.3	437	181	50	611676
MSpapa:54	MSpapa	54	1575	-23424	-268	-277	1575	54.3	411	182	46	501342
MSpapaa:76	MSpapaa	76	1528	-23471	-167	-180	1528	51.2	359	229	39	301829
MSpapap:76	MSpapap	76	1565	-23434	-152	-167	1565	53.5	403	241	38	322645
MSpapp:54	MSpapp	54	1593	-23406	-272	-293	1593	55.6	456	256	44	470001
MSpappa:80	MSpappa	80	1643	-23356	-123	-158	1643	53.0	428	236	34	256595
MSpappp:80	MSpappp	80	1501	-23498	-175	-180	1501	51.6	465	250	40	348439
MSpp:24	MSpp	24	1494	-23505	-196	-198	1494	51.9	446	172	56	478990
MSppa:37	MSppa	37	1520	-23479	-205	-214	1520	53.4	487	250	50	617990
MSppaa:56	MSppaa	56	1510	-23489	-68	-69	1510	45.7	492	236	41	312924
MSppaaa:87	MSppaaa	87	1524	-23475	-13	-22	1524	34.6	414	162	35	168609
MSppaap:87	MSppaap	87	1489	-23510	-10	-12	1489	34.2	445	175	33	127658
MSppap:56	MSppap	56	1517	-23482	-60	-68	1517	48.0	440	238	41	324775
MSppapa:82	MSppapa	82	1492	-23507	-46	-45	1492	46.6	372	186	34	172008
MSppapp:82	MSppapp	82	1503	-23496	-40	-41	1503	45.6	419	204	35	183635
MSppp:37	MSppp	37	1504	-23495	-56	-55	1504	45.9	500	157	47	552486
MSpppa:56	MSpppa	56	1530	-23469	-14	-15	1530	41.7	464	201	41	255184
MSpppaa:80	MSpppaa	80	1468	-23531	-35	-40	1468	33.1	385	152	34	147836
MSpppap:80	MSpppap	80	1509	-23490	-20	-19	1509	28.4	414	179	37	167624
MSpppp:56	MSpppp	56	1489	-23510	-48	-53	1489	43.3	422	165	41	302848
MSppppa:81	MSppppa	81	1494	-23505	-8	-6	1494	34.5	301	160	35	201211
MSppppp:81	MSppppp	81	1499	-23500	-15	-17	1499	40.5	347	160	33	176888
E:5	E	5	1304	-21422	-198	-199	1304	49.2	472	255	67	299876
Ea:16	Ea	16	1484	-23516	-223	-223	1484	50.6	405	268	63	347538
Eal:30	Eal	30	1509	-23490	-56	-56	1509	35.6	417	212	56	357130
Eala:59	Eala	59	1506	-23493	-31	-33	1506	30.0	364	233	45	164053
Ealp:59	Ealp	59	1508	-23491	-37	-39	1508	35.5	419	253	44	169620
Ear:30	Ear	30	1524	-23475	-67	-68	1524	45.5	384	272	54	472887
Eara:59	Eara	59	1523	-23476	-10	-12	1523	33.8	351	303	47	212000
Earp:59	Earp	59	1488	-23511	-44	-45	1488	40.0	408	317	45	232020
Ep:16	Ep	16	1487	-23512	-158	-161	1487	47.3	495	334	63	339917
Epl:32	Epl	32	1547	-23452	-34	-36	1547	32.7	445	317	52	298561
Epla:62	Epla	62	1486	-23513	-44	-44	1486	32.2	452	339	45	177810
Eplp:62	Eplp	62	1510	-23490	-32	-33	1510	30.6	521	330	45	149021
Epr:32	Epr	32	1477	-23523	-118	-121	1477	43.3	498	293	52	460598
Epra:62	Epra	62	1482	-23517	-44	-47	1482	30.6	462	253	44	146525
Eprp:62	Eprp	62	1523	-23476	-31	-31	1523	31.7	527	250	46	177543
P2:1	P2	1	1385	-23614	-129	-129	1385	40.2	560	275	85	596716
C:6	C	6	1299	-21200	-97	-97	1299	38.6	488	363	65	262010
Ca:16	Ca	16	1342	-21157	-67	-67	1342	29.7	426	389	62	141648
Caa:26	Caa	26	1486	-21951	-14	-14	1486	21.0	422	390	53	159436
Caaa:42	Caaa	42	1566	-23433	-27	-27	1566	21.5	394	401	48	227694
Caaaa:64	Caaaa	64	1501	-23498	-46	-47	1501	18.3	511	376	41	129789
Caaaaa:100	Caaaaa	100	1447	-23552	-32	-33	1447	19.0	576	349	35	112919
Caaaap:100	Caaaap	100	1431	-23569	-65	-64	1431	28.6	600	357	36	179871
Caaap:64	Caaap	64	1519	-23480	-25	-25	1519	28.7	539	410	41	223272
Caaapa:95	Caaapa	95	1502	-23497	-63	-48	1502	43.2	612	343	35	183588
Caaapp:95	Caaapp	95	1468	-23531	-23	-22	1468	35.9	603	380	34	165117
Caap:42	Caap	42	1531	-23468	-35	-36	1531	29.2	483	422	44	280862
Caapa:70	Caapa	70	2410	-22589	499	599	2410	39.1	573	337	36	248637
Caapp:70	Caapp	70	1688	-23311	83	99	1688	38.9	604	376	41	314228
Caappd:105	Caappd	105	3258	-21741	932	1060	3258	55.8	552	252	32	157271
Caappv:105	Caappv	105	2827	-22172	721	701	2827	55.2	563	324	36	169652
Cap:26	Cap	26	1541	-23458	-34	-34	1541	35.3	483	410	53	291770
Capa:45	Capa	45	1543	-23456	-49	-51	1543	41.0	411	427	45	392259
Capaa:68	Capaa	68	1640	-23359	0	3	1640	49.4	519	358	39	248963
Capaaa:109	Capaaa	109	1905	-23094	217	246	1905	45.6	503	269	34	114679
Capaap:109	Capaap	109	2098	-22901	221	332	2098	43.9	535	302	34	128157
Capap:68	Capap	68	1600	-23399	-36	-30	1600	47.5	535	382	40	276520
Capapa:108	Capapa	108	1654	-23345	151	151	1654	45.5	471	349	34	129166
Capapp:108	Capapp	108	1587	-23412	-48	-14	1587	49.2	505	328	34	144088
Capp:45	Capp	45	1557	-23442	-62	-62	1557	44.0	489	423	46	412775
Cappa:73	Cappa	73	1902	-23097	305	304	1902	39.9	541	385	39	213493
Cappaa:109	Cappaa	109	3280	-21720	1476	1502	3280	38.9	511	373	32	97541
Cappap:109	Cappap	109	3377	-21622	1408	1504	3377	43.2	529	344	33	115437
Cappp:73	Cappp	73	2076	-22923	421	425	2076	44.0	591	362	38	237531
Capppa:108	Capppa	108	3542	-21457	1535	1622	3542	45.6	573	314	34	112633
Capppp:108	Capppp	108	3640	-21359	1771	1793	3640	39.6	567	347	34	122908
Cp:16	Cp	16	289	-4710	-18	-18	289	28.5	519	332	64	31310
Cpa:26	Cpa	26	1537	-23462	-36	-36	1537	20.0	539	332	56	167047
Cpaa:43	Cpaa	43	1515	-23484	-50	-51	1515	29.7	529	409	46	307638
Cpaaa:64	Cpaaa	64	1736	-23263	149	151	1736	23.0	596	352	41	240214
Cpaaaa:102	Cpaaaa	102	3769	-21230	1874	1886	3769	47.1	614	288	33	167975
Cpaaap:102	Cpaaap	102	3094	-21905	1397	1398	3094	33.8	634	302	35	165976
Cpaap:64	Cpaap	64	1767	-23232	223	224	1767	34.9	620	343	40	295510
Cpaapa:100	Cpaapa	100	3936	-21063	1851	1910	3936	54.1	519	267	34	181601
Cpaapp:100	Cpaapp	100	3872	-21127	1897	1946	3872	50.5	598	245	33	173539
Cpap:43	Cpap	43	1577	-23423	2	1	1577	18.8	521	360	47	209121
Cpapa:63	Cpapa	63	1474	-23525	-41	-39	1474	26.2	618	307	41	237558
Cpapaa:97	Cpapaa	97	1482	-23517	-68	-59	1482	26.8	618	256	36	152589
Cpapap:97	Cpapap	97	1470	-23529	-151	-122	1470	41.9	615	241	35	186708
Cpapp:63	Cpapp	63	1515	-23484	-21	-21	1515	17.9	572	300	41	146001
Cpappd:104	Cpappd	104	1563	-23436	8	20	1563	25.5	612	293	37	178550
Cpappv:104	Cpappv	104	1482	-23517	-7	-10	1482	17.6	578	281	36	96242
Cpp:26	Cpp	26	1496	-23503	-59	-59	1496	32.8	606	325	53	327582
Cppa:45	Cppa	45	1509	-23490	-41	-41	1509	36.9	605	356	48	446487
Cppaa:73	Cppaa	73	2174	-22825	505	516	2174	44.9	607	310	40	328382
Cppaaa:105	Cppaaa	105	4782	-20217	2418	2575	4782	47.8	566	272	35	193006
Cppaap:105	Cppaap	105	4189	-20810	2147	2229	4189	37.6	589	263	34	157057
Cppap:73	Cppap	73	2077	-22922	441	453	2077	38.2	596	264	40	280960
Cppapa:105	Cppapa	105	3478	-21521	1304	1517	3478	36.1	560	250	35	160649
Cppapp:105	Cppapp	105	3019	-21980	1143	1182	3019	29.9	545	223	34	126023
Cppp:45	Cppp	45	1516	-23483	-1	0	1516	30.4	610	303	46	342073
Cpppa:70	Cpppa	70	1704	-23295	42	54	1704	46.7	583	258	41	326120
Cpppaa:113	Cpppaa	113	2378	-22622	324	490	2378	42.6	545	249	35	154133
Cpppap:113	Cpppap	113	2036	-22963	370	392	2036	38.2	523	213	33	114382
Cpppp:70	Cpppp	70	1680	-23319	128	131	1680	42.5	571	201	40	291517
Cppppa:116	Cppppa	116	1720	-23279	160	171	1720	46.7	528	219	31	108772
Cppppp:116	Cppppp	116	1586	-23413	46	57	1586	42.6	496	195	34	138090
P3:6	P3	6	1321	-21755	-126	-126	1321	41.7	575	306	62	242949
D:19	D	19	1483	-23516	-124	-124	1483	42.3	606	324	57	167603
Da:32	Da	32	1479	-23520	-239	-243	1479	51.7	553	340	47	112549
Daa:62	Daa	62	1562	-23437	-134	-138	1562	52.1	510	265	38	65802
Dap:62	Dap	62	1499	-23500	-125	-124	1499	48.5	578	283	42	75785
Dp:32	Dp	32	1525	-23474	-125	-127	1525	41.2	547	409	48	109997
Dpa:60	Dpa	60	1590	-23409	-262	-270	1590	53.9	522	353	40	73203
Dpp:60	Dpp	60	1526	-23473	-86	-88	1526	43.5	585	350	41	62333
Dppa:87	Dppa	87	1536	-23463	-49	-39	1536	40.4	522	340	33	46811
Dppp:87	Dppp	87	1525	-23474	-41	-42	1525	42.5	513	263	36	53566
P4:19	P4	19	1505	-23494	-159	-160	1505	49.0	532	374	51	140702
Z2:46	Z2	46	1493	-22256	-80	-80	1493	46.1	499	374	42	58884
Z3:46	Z3	46	1492	-22257	-70	-73	1492	48.6	451	316	39	52491
