# Supplementary material for: Quantitative Differences in Nuclear β-catenin and TCF Pattern Embryonic Cells in C. elegans
Source: PLoS Genet. 2015 Oct 21;11(10):e1005585. doi: 10.1371/journal.pgen.1005585 (PMC4619327; doi:10.1371/journal.pgen.1005585)
Supplement: S1 Data — For each cell analyzed, birth time is given in column 3 and the average nuclear reporter intensity over the lifetime of the cell (corrected for background) is given in column 7 (“blot”). For information on each embryo’s strain information and experimental conditions, refer to S2 Table. (ZIP) [file pgen.1005585.s005.zip › CAs/CA20130524_tbx-11_sys-1i_L2.csv]

cellTime	cell	time	none	global	local	blot	cross	z	x	y	size	gweight
ABa:1	ABa	1	1907	-23092	-107	-107	1907	33.2	153	233	82	876617
ABal:5	ABal	5	1907	-23093	-54	-54	1907	30.7	136	263	68	506444
ABala:15	ABala	15	1888	-23111	-94	-94	1888	29.2	107	218	61	355560
ABalaa:27	ABalaa	27	1892	-23107	-119	-120	1892	31.5	94	194	55	383495
ABalaaa:43	ABalaaa	43	2480	-22519	401	401	2480	30.9	93	191	47	603451
ABalaaaa:64	ABalaaaa	64	5250	-19749	2686	2777	5250	34.6	96	198	42	525765
ABalaaaal:87	ABalaaaal	87	8637	-16362	5505	5599	8637	32.2	95	277	37	415055
ABalaaaala:118	ABalaaaala	118	8036	-16963	4508	5049	8036	36.1	88	278	31	262096
ABalaaaalp:118	ABalaaaalp	118	8371	-16628	4526	5074	8371	38.7	102	308	30	254686
ABalaaaar:87	ABalaaaar	87	9557	-15442	5817	6187	9557	34.2	81	203	37	471429
ABalaaaarl:119	ABalaaaarl	119	8057	-16942	4878	5145	8057	37.1	77	225	31	263794
ABalaaaarr:119	ABalaaaarr	119	8180	-16819	4601	4920	8180	40.9	99	190	30	240374
ABalaaap:64	ABalaaap	64	4324	-20675	1812	1897	4324	25.1	117	198	42	404228
ABalaaapa:85	ABalaaapa	85	7645	-17354	3865	4248	7645	26.9	75	221	37	369183
ABalaaapal:115	ABalaaapal	115	7059	-17940	3308	3931	7059	30.1	83	270	33	277000
ABalaaapar:115	ABalaaapar	115	7527	-17472	3670	4027	7527	29.6	72	228	31	255860
ABalaaapp:85	ABalaaapp	85	7223	-17776	3369	3764	7223	23.4	109	180	35	319670
ABalaaappl:115	ABalaaappl	115	7483	-17516	3489	3817	7483	31.2	79	193	30	243528
ABalaaappr:115	ABalaaappr	115	7598	-17401	3399	3709	7598	32.6	111	171	31	244543
ABalaap:43	ABalaap	43	2688	-22311	677	678	2688	42.5	143	181	46	595256
ABalaapa:65	ABalaapa	65	4813	-20186	2260	2328	4813	32.9	152	187	39	378952
ABalaapaa:88	ABalaapaa	88	9083	-15916	5668	5860	9083	36.6	131	157	35	344554
ABalaapaaa:122	ABalaapaaa	122	8206	-16793	4844	5186	8206	46.0	126	169	29	235744
ABalaapaap:122	ABalaapaap	122	8096	-16903	4928	5314	8096	48.6	167	160	30	237474
ABalaapap:88	ABalaapap	88	9329	-15670	5743	5998	9329	36.2	171	144	35	328821
ABalaapapa:122	ABalaapapa	122	9465	-15534	5934	6512	9465	43.1	166	138	30	267197
ABalaapapp:122	ABalaapapp	122	6776	-18223	3553	4075	6776	44.0	199	142	31	238334
ABalaapp:65	ABalaapp	65	4002	-20997	1593	1641	4002	31.4	202	203	41	297007
ABalaappa:87	ABalaappa	87	7820	-17179	4284	4497	7820	24.8	146	157	35	318041
ABalaappaa:118	ABalaappaa	118	10108	-14891	6226	6758	10108	39.3	111	155	30	278174
ABalaappap:118	ABalaappap	118	7226	-17773	3371	3905	7226	37.0	144	151	32	257090
ABalaappp:87	ABalaappp	87	6915	-18084	3219	3536	6915	27.3	179	165	35	286511
ABalaapppa:117	ABalaapppa	117	7310	-17689	3667	3920	7310	32.5	164	172	30	223718
ABalaapppp:117	ABalaapppp	117	5380	-19619	1624	2097	5380	28.1	173	139	32	230489
ABalap:27	ABalap	27	1884	-23115	-47	-47	1884	18.8	139	240	54	232566
ABalapa:42	ABalapa	42	2352	-22647	363	363	2352	16.5	122	220	48	407789
ABalapaa:63	ABalapaa	63	5011	-19988	2590	2599	5011	20.5	95	244	41	350239
ABalapaaa:84	ABalapaaa	84	10441	-14558	5834	6377	10441	18.4	93	233	38	392414
ABalapaaaa:119	ABalapaaaa	119	9913	-15087	5926	6552	9913	24.5	79	255	33	323312
ABalapaaap:119	ABalapaaap	119	7900	-15016	4061	4367	7900	20.8	85	221	31	224328
ABalapaap:84	ABalapaap	84	9709	-15290	5544	5978	9709	19.5	100	270	36	323729
ABalapaapa:115	ABalapaapa	115	9389	-15611	5339	5682	9389	18.5	86	270	31	234715
ABalapaapp:115	ABalapaapp	115	7265	-17735	3187	3451	7265	12.6	105	236	35	282754
ABalapap:63	ABalapap	63	4284	-20715	1842	1875	4284	12.7	152	243	41	251260
ABalapapa:83	ABalapapa	83	10186	-14813	5702	6039	10186	19.1	138	272	35	271069
ABalapapaa:119	ABalapapaa	119	9260	-15739	5347	5651	9260	19.7	120	239	30	207404
ABalapapap:119	ABalapapap	119	7862	-17137	4243	4499	7862	14.7	144	249	31	184383
ABalapapp:83	ABalapapp	83	8627	-16372	4632	4727	8627	23.1	170	293	35	242507
ABalapappa:113	ABalapappa	113	9994	-15005	6126	6292	9994	23.3	128	298	33	268886
ABalapappp:113	ABalapappp	113	7386	-17613	3485	3627	7386	19.2	174	297	32	179387
ABalapp:42	ABalapp	42	2369	-22630	395	395	2369	31.1	191	229	49	433939
ABalappa:63	ABalappa	63	5095	-19904	2446	2504	5095	21.8	160	231	41	314806
ABalappaa:87	ABalappaa	87	13157	-11842	7905	8524	13157	21.8	112	213	35	356117
ABalappaaa:122	ABalappaaa	122	12675	-12324	8071	8621	12675	26.2	91	188	30	256607
ABalappaap:122	ABalappaap	122	8896	-16103	4370	5003	8896	21.8	114	192	33	265693
ABalappap:87	ABalappap	87	10273	-14726	6043	6495	10273	21.8	155	215	36	284783
ABalappapa:117	ABalappapa	117	12521	-12478	7913	8425	12521	26.2	124	161	31	248401
ABalappapp:117	ABalappapp	117	10031	-14968	5111	5802	10031	25.0	154	168	31	214019
ABalappp:63	ABalappp	63	3802	-21197	1550	1558	3802	25.4	216	260	42	237926
ABalapppa:82	ABalapppa	82	7149	-17850	3631	3798	7149	17.6	195	214	38	254603
ABalapppaa:112	ABalapppaa	112	10465	-14534	5609	6036	10465	18.6	148	200	31	207402
ABalapppap:112	ABalapppap	112	8915	-16084	4196	4701	8915	20.7	186	185	32	212467
ABalapppp:82	ABalapppp	82	4997	-20002	2334	2413	4997	19.4	251	229	39	201758
ABalappppa:108	ABalappppa	108	8493	-16506	4227	4694	8493	20.5	218	182	32	174798
ABalappppp:108	ABalappppp	108	7165	-17834	3766	3929	7165	19.4	264	185	34	161258
ABalp:15	ABalp	15	1887	-23112	-124	-124	1887	45.6	179	281	62	377723
ABalpa:27	ABalpa	27	1886	-23113	-93	-93	1886	44.8	122	274	56	397009
ABalpaa:42	ABalpaa	42	2536	-22463	582	582	2536	36.1	101	274	49	580219
ABalpaaa:62	ABalpaaa	62	6031	-18968	3687	3703	6031	41.6	91	238	41	526667
ABalpaaaa:87	ABalpaaaa	87	11106	-13893	7651	7988	11106	48.8	97	245	37	477118
ABalpaaaaa:120	ABalpaaaaa	120	8804	-16195	5518	5910	8804	52.5	116	270	31	285902
ABalpaaaap:120	ABalpaaaap	120	8646	-16353	3572	5271	8646	56.6	141	282	31	280640
ABalpaaap:87	ABalpaaap	87	10728	-14271	7404	7678	10728	50.6	118	298	36	450645
ABalpaaapa:119	ABalpaaapa	119	8532	-16468	5372	5673	8532	48.1	103	296	30	265318
ABalpaaapp:119	ABalpaaapp	119	8717	-16282	5094	5523	8717	48.9	129	328	29	251671
ABalpaap:62	ABalpaap	62	4366	-20633	2098	2140	4366	40.5	134	282	44	488977
ABalpaapa:80	ABalpaapa	80	6108	-18891	3173	3344	6108	37.6	108	273	40	471265
ABalpaapaa:105	ABalpaapaa	105	7564	-17435	4419	4647	7564	43.7	88	248	32	331786
ABalpaapap:105	ABalpaapap	105	6156	-18843	2516	2904	6156	45.0	127	272	34	319031
ABalpaapp:80	ABalpaapp	80	8117	-16882	4771	4965	8117	43.9	154	284	37	407849
ABalpaappa:110	ABalpaappa	110	8903	-16096	4120	4833	8903	43.9	131	301	30	274725
ABalpaappp:110	ABalpaappp	110	8011	-16988	4196	4528	8011	45.4	166	314	30	247047
ABalpap:42	ABalpap	42	2863	-22136	788	788	2863	52.3	166	272	50	635703
ABalpapa:62	ABalpapa	62	6053	-18946	3660	3678	6053	52.0	127	255	43	538580
ABalpapaa:82	ABalpapaa	82	14338	-10661	10446	10853	14338	54.1	124	244	36	436803
ABalpapaaa:113	ABalpapaaa	113	15111	-9888	10528	11123	15111	53.3	144	299	31	253651
ABalpapaap:113	ABalpapaap	113	16025	-8974	9257	11256	16025	58.8	160	276	30	231996
ABalpapap:82	ABalpapap	82	12658	-12341	8282	8854	12658	55.2	155	282	36	391325
ABalpapapa:113	ABalpapapa	113	12148	-12851	7404	8125	12148	57.0	175	313	32	214056
ABalpapapp:113	ABalpapapp	113	15291	-9708	10279	11281	15291	59.7	211	312	30	217754
ABalpapp:62	ABalpapp	62	5423	-19576	3166	3182	5423	56.4	198	258	44	491968
ABalpappa:80	ABalpappa	80	13307	-11692	9394	9828	13307	58.4	177	249	38	403525
ABalpappaa:106	ABalpappaa	106	25579	579	18620	19808	25579	58.7	178	269	31	239080
ABalpappap:106	ABalpappap	106	21724	-3275	15541	16667	21724	59.9	222	273	33	240394
ABalpappp:80	ABalpappp	80	11645	-13354	8448	8666	11645	59.0	227	262	40	402595
ABalpapppa:105	ABalpapppa	105	24054	-945	18316	19068	24054	52.0	211	282	32	274921
ABalpapppp:105	ABalpapppp	105	16963	-8036	12270	12710	16963	55.7	260	282	35	272116
ABalpp:27	ABalpp	27	1891	-23108	-105	-106	1891	45.1	212	338	55	343587
ABalppa:42	ABalppa	42	2788	-22211	747	746	2788	45.1	171	340	48	531430
ABalppaa:63	ABalppaa	63	6571	-18428	4151	4187	6571	47.4	138	323	41	453689
ABalppaaa:87	ABalppaaa	87	9353	-15646	5674	6096	9353	38.7	130	325	35	337097
ABalppaaaa:119	ABalppaaaa	119	6790	-18209	3440	3747	6790	24.5	92	300	28	179697
ABalppaaap:119	ABalppaaap	119	6373	-18626	2574	3032	6373	30.4	108	311	32	243216
ABalppaap:87	ABalppaap	87	9414	-15585	5697	6134	9414	43.3	155	347	35	346686
ABalppaapa:120	ABalppaapa	120	7217	-17782	3837	4404	7217	35.7	105	336	30	226016
ABalppaapp:120	ABalppaapp	120	6166	-18833	2868	3179	6166	33.5	140	341	32	210709
ABalppap:63	ABalppap	63	5348	-19651	2926	3009	5348	51.6	193	316	42	432327
ABalppapa:82	ABalppapa	82	9284	-15715	5645	6085	9284	50.8	164	315	36	353814
ABalppapaa:111	ABalppapaa	111	8071	-16928	4035	4800	8071	43.7	121	337	32	271282
ABalppapap:111	ABalppapap	111	8078	-16921	4405	4803	8078	46.2	152	349	30	215562
ABalppapp:82	ABalppapp	82	8910	-16089	5509	5906	8910	55.1	210	307	36	340168
ABalppappa:111	ABalppappa	111	8554	-16445	5183	5484	8554	51.1	178	343	31	233809
ABalppappp:111	ABalppappp	111	7614	-17385	3713	4553	7614	53.7	212	334	33	236459
ABalppp:42	ABalppp	42	2651	-22348	559	558	2651	52.4	251	315	50	561825
ABalpppa:61	ABalpppa	61	4166	-20833	1917	1941	4166	42.0	201	299	42	345263
ABalpppaa:81	ABalpppaa	81	8679	-16320	4887	5174	8679	32.5	160	317	36	307419
ABalpppaaa:113	ABalpppaaa	113	8713	-16287	4563	5158	8713	26.5	133	345	32	228622
ABalpppaap:113	ABalpppaap	113	8876	-16123	3602	4789	8876	26.3	162	338	33	241463
ABalpppap:81	ABalpppap	81	7835	-17164	4483	4717	7835	36.3	190	344	36	306890
ABalpppapa:110	ABalpppapa	110	7945	-17054	4063	4448	7945	31.6	164	365	30	170975
ABalpppapp:110	ABalpppapp	110	7073	-17926	3429	3817	7073	27.3	199	376	33	194826
ABalpppp:61	ABalpppp	61	3732	-21267	1607	1609	3732	43.9	270	292	43	313701
ABalppppa:79	ABalppppa	79	6786	-18213	3615	3689	6786	29.6	213	300	36	227578
ABalppppaa:108	ABalppppaa	108	12304	-12695	7059	7699	12304	23.1	179	336	32	217928
ABalppppap:108	ABalppppap	108	9278	-15721	4281	5058	9278	19.0	215	322	35	217443
ABalppppp:79	ABalppppp	79	6284	-18715	3301	3343	6284	35.8	251	338	38	265877
ABalpppppa:104	ABalpppppa	104	11477	-13522	6335	6896	11477	24.2	216	351	33	205525
ABalpppppp:104	ABalpppppp	104	10769	-14230	6558	6875	10769	28.5	255	371	35	231133
ABar:5	ABar	5	1898	-23101	-72	-72	1898	30.4	227	158	69	508133
ABara:15	ABara	15	1925	-23074	-52	-52	1925	33.5	228	153	60	324774
ABaraa:27	ABaraa	27	1884	-23115	-59	-59	1884	37.1	175	148	55	383145
ABaraaa:42	ABaraaa	42	2238	-22761	272	272	2238	26.3	168	147	47	454077
ABaraaaa:63	ABaraaaa	63	4539	-20460	2173	2236	4539	38.6	126	170	41	478286
ABaraaaaa:88	ABaraaaaa	88	7641	-17358	4066	4617	7641	41.4	99	197	36	423451
ABaraaaaaa:121	ABaraaaaaa	121	5858	-19141	2861	3180	5858	44.4	92	225	30	264429
ABaraaaaap:121	ABaraaaaap	121	5775	-19224	2514	2979	5775	46.8	121	198	29	234860
ABaraaaap:88	ABaraaaap	88	7539	-17460	3971	4296	7539	41.9	119	225	34	369826
ABaraaaapa:124	ABaraaaapa	124	5507	-19492	2185	2699	5507	38.0	105	242	30	272155
ABaraaaapp:124	ABaraaaapp	124	4406	-20594	1823	1898	4406	32.4	134	250	30	238818
ABaraaap:63	ABaraaap	63	3430	-21569	1205	1254	3430	29.1	182	162	43	379047
ABaraaapa:82	ABaraaapa	82	5694	-19305	2744	2969	5694	43.3	126	177	39	469262
ABaraaapaa:109	ABaraaapaa	109	5618	-19381	2496	2885	5618	48.5	101	217	33	324766
ABaraaapap:109	ABaraaapap	109	5483	-19516	2313	2591	5483	47.0	139	219	34	309753
ABaraaapp:82	ABaraaapp	82	6393	-18606	3591	3763	6393	44.1	180	168	38	466606
ABaraaappa:114	ABaraaappa	114	7000	-17999	3914	4203	7000	50.3	151	196	30	269565
ABaraaappp:114	ABaraaappp	114	6266	-18733	2900	3494	6266	48.8	188	192	33	303783
ABaraap:42	ABaraap	42	2330	-22669	348	348	2330	41.8	225	144	49	542403
ABaraapa:63	ABaraapa	63	3987	-21012	1798	1820	3987	46.5	185	166	43	490421
ABaraapaa:83	ABaraapaa	83	6323	-18676	3075	3540	6323	47.6	154	222	36	369585
ABaraapaaa:114	ABaraapaaa	114	5359	-19640	2222	2562	5359	39.2	142	228	30	225675
ABaraapaap:114	ABaraapaap	114	4580	-20419	1746	1932	4580	38.3	163	257	31	237479
ABaraapap:83	ABaraapap	83	5777	-19222	2699	2971	5777	49.2	205	246	38	387444
ABaraapapa:111	ABaraapapa	111	4590	-20409	1435	1642	4590	43.5	188	275	33	236807
ABaraapapp:111	ABaraapapp	111	6856	-18143	2274	3269	6856	46.6	226	269	30	222699
ABaraapp:63	ABaraapp	63	4070	-20929	1979	1981	4070	48.7	258	161	43	479677
ABaraappa:82	ABaraappa	82	5673	-19326	2920	3128	5673	47.2	220	213	37	372184
ABaraappaa:112	ABaraappaa	112	5169	-19830	2387	2578	5169	35.9	179	226	30	232969
ABaraappap:112	ABaraappap	112	4548	-20451	1827	1995	4548	39.7	208	237	32	228600
ABaraappp:82	ABaraappp	82	5556	-19443	3038	3157	5556	48.0	266	210	37	356909
ABaraapppa:112	ABaraapppa	112	4677	-20322	1986	2140	4677	42.6	237	223	31	214587
ABaraapppp:112	ABaraapppp	112	4160	-20839	1709	1792	4160	39.6	269	230	32	202217
ABarap:27	ABarap	27	1885	-23114	-43	-43	1885	24.6	249	150	54	249897
ABarapa:42	ABarapa	42	2111	-22888	148	148	2111	15.1	227	155	47	308955
ABarapaa:63	ABarapaa	63	4064	-20935	1758	1816	4064	36.0	191	136	41	428527
ABarapaaa:84	ABarapaaa	84	7849	-17150	4531	4907	7849	53.6	149	191	35	381336
ABarapaaaa:119	ABarapaaaa	119	6302	-18697	2997	3563	6302	56.3	150	245	30	205240
ABarapaaap:119	ABarapaaap	119	6553	-18446	1746	3053	6553	59.8	183	251	29	170266
ABarapaap:84	ABarapaap	84	7076	-17923	3600	3981	7076	54.5	189	206	35	331253
ABarapaapa:114	ABarapaapa	114	6455	-18544	3427	3625	6455	49.7	172	235	30	192637
ABarapaapp:114	ABarapaapp	114	6420	-18579	1073	2659	6420	52.1	198	255	32	210125
ABarapap:63	ABarapap	63	3329	-21670	1158	1202	3329	29.2	235	154	41	323103
ABarapapa:81	ABarapapa	81	6879	-18120	3813	4111	6879	51.3	193	161	36	374512
ABarapapaa:111	ABarapapaa	111	6954	-18045	3810	4208	6954	57.4	167	203	32	236214
ABarapapap:111	ABarapapap	111	6691	-18308	3031	3559	6691	60.0	202	229	31	176444
ABarapapp:81	ABarapapp	81	5685	-19314	2934	3138	5685	54.3	237	180	38	374082
ABarapappa:105	ABarapappa	105	7010	-17989	3751	4072	7010	52.0	213	208	30	210297
ABarapappp:105	ABarapappp	105	5106	-19893	2053	2302	5106	53.1	248	235	35	236735
ABarapp:42	ABarapp	42	2220	-22779	261	260	2220	32.0	286	146	47	443050
ABarappa:63	ABarappa	63	3377	-21622	1244	1280	3377	35.5	270	153	41	353227
ABarappaa:82	ABarappaa	82	7077	-17922	4229	4449	7077	48.0	224	146	36	370581
ABarappaaa:114	ABarappaaa	114	6977	-18022	3393	4067	6977	54.2	178	181	32	246279
ABarappaap:114	ABarappaap	114	7494	-17505	4177	4613	7494	59.1	206	186	30	203382
ABarappap:82	ABarappap	82	6236	-18763	3468	3619	6236	53.5	264	168	37	373891
ABarappapa:110	ABarappapa	110	7351	-17648	3862	4336	7351	60.9	226	216	31	194691
ABarappapp:110	ABarappapp	110	5911	-19088	2811	3117	5911	60.2	263	238	34	199973
ABarappp:63	ABarappp	63	3700	-21299	1565	1585	3700	40.5	331	143	42	416550
ABarapppa:85	ABarapppa	85	6759	-18240	3798	4103	6759	50.0	273	149	38	411134
ABarapppaa:115	ABarapppaa	115	7654	-17346	4090	4688	7654	55.1	228	183	32	229720
ABarapppap:115	ABarapppap	115	7035	-17964	4034	4371	7035	61.1	260	195	32	202765
ABarapppp:85	ABarapppp	85	6387	-18612	3612	3790	6387	52.7	310	178	37	347484
ABarappppa:114	ABarappppa	114	6355	-18644	3467	3816	6355	55.1	270	190	35	251742
ABarappppp:114	ABarappppp	114	6853	-18146	3653	3975	6853	60.3	293	216	29	170258
ABarp:15	ABarp	15	159	-1923	-1	-1	159	11.8	308	225	63	10296
ABarpa:27	ABarpa	27	2019	-22980	155	155	2019	10.6	246	242	53	105106
ABarpaa:42	ABarpaa	42	2109	-22890	136	136	2109	7.6	205	239	48	217357
ABarpaaa:61	ABarpaaa	61	3928	-21071	1458	1531	3928	9.9	177	202	42	250394
ABarpaaaa:88	ABarpaaaa	88	8333	-16666	4167	4432	8333	10.4	157	253	37	250760
ABarpaaaaa:120	ABarpaaaaa	120	6645	-18354	2978	3318	6645	14.5	170	204	33	187313
ABarpaaaap:120	ABarpaaaap	120	5581	-19418	2178	2444	5581	8.6	164	241	33	168317
ABarpaaap:88	ABarpaaap	88	6499	-18500	2622	2904	6499	5.3	192	259	35	176203
ABarpaaapa:123	ABarpaaapa	123	4330	-20669	1168	1386	4330	5.5	191	233	31	112757
ABarpaaapp:123	ABarpaaapp	123	3736	-18138	1103	1163	3736	3.7	220	254	29	79232
ABarpaap:61	ABarpaap	61	2539	-22460	430	456	2539	9.8	227	245	43	139166
ABarpaapa:79	ABarpaapa	79	3696	-21304	1013	1076	3696	8.0	226	262	35	112286
ABarpaapaa:105	ABarpaapaa	105	5002	-19997	1954	2143	5002	11.3	228	250	31	123691
ABarpaapap:105	ABarpaapap	105	3596	-21403	848	968	3596	9.6	268	241	31	75557
ABarpaapp:79	ABarpaapp	79	3264	-21735	591	636	3264	7.6	283	268	38	102716
ABarpaappa:104	ABarpaappa	104	3849	-21150	1113	1157	3849	6.2	311	251	31	62294
ABarpaappp:104	ABarpaappp	104	3663	-21336	923	956	3663	6.2	353	268	33	60196
ABarpap:42	ABarpap	42	2188	-22811	248	248	2188	28.0	270	233	48	319073
ABarpapa:62	ABarpapa	62	3239	-21760	983	999	3239	23.8	248	213	41	196590
ABarpapaa:82	ABarpapaa	82	6318	-18681	2819	2924	6318	7.8	194	220	36	165603
ABarpapaaa:112	ABarpapaaa	112	8785	-16214	4728	4896	8785	12.0	183	165	30	134980
ABarpapaap:112	ABarpapaap	112	6818	-18181	2499	2896	6818	10.0	213	192	32	121126
ABarpapap:82	ABarpapap	82	5248	-19751	2020	2129	5248	7.3	241	210	35	125629
ABarpapapa:112	ABarpapapa	112	6549	-18450	2752	3054	6549	10.0	236	213	29	80611
ABarpapapp:112	ABarpapapp	112	6592	-18407	2781	3086	6592	9.7	262	184	32	125467
ABarpapp:62	ABarpapp	62	3165	-21834	983	1000	3165	23.8	303	231	42	171167
ABarpappa:82	ABarpappa	82	4934	-20065	1923	1973	4934	8.3	284	210	37	119383
ABarpappaa:112	ABarpappaa	112	7326	-17673	3418	3758	7326	7.8	291	170	31	106165
ABarpappap:112	ABarpappap	112	6572	-18427	2640	2953	6572	12.6	319	166	35	139399
ABarpappp:82	ABarpappp	82	5039	-19960	1731	1960	5039	14.5	324	233	36	97417
ABarpapppa:112	ABarpapppa	112	5351	-19648	1989	2140	5351	7.9	332	198	32	74488
ABarpapppp:112	ABarpapppp	112	4787	-20212	1176	1311	4787	6.0	370	210	32	60263
ABarpp:27	ABarpp	27	727	-8647	5	5	727	11.5	352	255	55	65926
ABarppa:43	ABarppa	43	2042	-22957	91	91	2042	6.6	295	273	48	153009
ABarppaa:62	ABarppaa	62	3478	-21521	1091	1095	3478	11.2	291	266	39	95759
ABarppaaa:87	ABarppaaa	87	8657	-16342	4671	4765	8657	10.2	331	322	36	117705
ABarppaaaa:123	ABarppaaaa	123	6916	-18083	3266	3603	6916	8.5	348	340	30	91843
ABarppaaap:123	ABarppaaap	123	5037	-19962	1443	1661	5037	5.3	389	331	32	66777
ABarppaap:87	ABarppaap	87	6594	-18405	3106	3169	6594	7.6	381	305	38	104735
ABarppaapa:118	ABarppaapa	118	5240	-17836	2155	2214	5240	5.6	394	279	29	33838
ABarppaapp:118	ABarppaapp	118	4991	-20008	1920	2080	4991	6.4	431	302	32	49830
ABarppap:62	ABarppap	62	3863	-21136	1581	1584	3863	20.3	337	297	43	157678
ABarppapa:84	ABarppapa	84	9517	-15482	5582	5703	9517	17.1	391	348	38	183418
ABarppapaa:118	ABarppapaa	118	8583	-16416	4449	4724	8583	11.3	401	353	34	117404
ABarppapap:118	ABarppapap	118	8539	-16460	4132	4652	8539	17.0	431	355	34	112745
ABarppapp:84	ABarppapp	84	12800	-12199	8755	8817	12800	25.6	447	355	38	214543
ABarppappa:116	ABarppappa	116	12511	-12489	8096	8519	12511	19.6	464	371	33	141218
ABarppappp:116	ABarppappp	116	14591	-10408	10718	10720	14591	28.6	512	369	32	161819
ABarppp:43	ABarppp	43	2120	-22879	159	158	2120	12.3	385	255	48	175725
ABarpppa:63	ABarpppa	63	3750	-21249	1430	1433	3750	14.0	348	232	42	134846
ABarpppaa:83	ABarpppaa	83	8707	-16292	4849	5035	8707	6.5	348	216	37	120423
ABarpppaaa:118	ABarpppaaa	118	15585	-9414	10742	10997	15585	11.9	356	164	29	118237
ABarpppaap:118	ABarpppaap	118	10456	-14543	4689	5792	10456	13.3	394	166	31	102657
ABarpppap:83	ABarpppap	83	6325	-18674	2869	2959	6325	6.1	388	249	36	75154
ABarpppapa:112	ABarpppapa	112	7296	-17703	3399	3430	7296	3.7	407	219	32	51901
ABarpppapp:112	ABarpppapp	112	9020	-15979	4425	4777	9020	7.8	453	200	34	90850
ABarpppp:63	ABarpppp	63	3427	-21572	1207	1229	3427	15.8	407	262	44	132844
ABarppppa:84	ABarppppa	84	9942	-15057	5856	6110	9942	8.6	435	220	37	122942
ABarppppaa:118	ABarppppaa	118	18881	-6118	13131	13640	18881	15.2	423	149	30	144507
ABarppppap:118	ABarppppap	118	14082	-10917	8833	9378	14082	14.3	462	172	33	135433
ABarppppp:84	ABarppppp	84	11111	-13888	7207	7227	11111	13.7	486	231	39	159128
ABarpppppa:118	ABarpppppa	118	17340	-7659	12141	12375	17340	14.4	501	179	32	141505
ABarpppppp:118	ABarpppppp	118	19738	-5262	15055	15071	19738	22.3	537	207	34	187174
ABp:1	ABp	1	1918	-23081	-73	-73	1918	31.5	359	171	81	615857
ABpl:5	ABpl	5	1143	-13856	-34	-34	1143	18.4	314	287	71	222348
ABpla:15	ABpla	15	1919	-23080	-57	-57	1919	16.4	217	315	63	222330
ABplaa:26	ABplaa	26	1904	-23095	-32	-32	1904	22.0	170	327	58	323213
ABplaaa:42	ABplaaa	42	2054	-22945	97	97	2054	17.6	136	303	49	498610
ABplaaaa:62	ABplaaaa	62	3108	-21891	1002	1018	3108	26.1	111	293	41	396172
ABplaaaaa:81	ABplaaaaa	81	5110	-19890	2013	2194	5110	20.4	133	315	35	279276
ABplaaaaaa:113	ABplaaaaaa	113	6036	-18963	2169	2618	6036	15.3	126	296	30	232955
ABplaaaaap:113	ABplaaaaap	113	4839	-20160	1058	1246	4839	9.7	157	293	33	214427
ABplaaaap:81	ABplaaaap	81	4443	-20556	1328	1394	4443	15.1	168	320	38	290730
ABplaaaapa:111	ABplaaaapa	111	4109	-20890	961	1116	4109	8.1	181	277	30	142593
ABplaaaapp:111	ABplaaaapp	111	3852	-21147	950	996	3852	9.1	221	289	29	112256
ABplaaap:62	ABplaaap	62	2635	-22364	531	543	2635	17.0	162	306	42	283247
ABplaaapa:81	ABplaaapa	81	3633	-21366	829	882	3633	8.6	210	311	37	205889
ABplaaapaa:114	ABplaaapaa	114	3878	-21121	772	1035	3878	4.6	236	264	29	109285
ABplaaapap:114	ABplaaapap	114	3052	-21947	445	598	3052	10.5	260	291	29	72776
ABplaaapp:81	ABplaaapp	81	3189	-21810	432	498	3189	11.4	257	316	35	142107
ABplaaappa:111	ABplaaappa	111	3132	-21867	540	623	3132	6.9	288	280	31	75041
ABplaaappp:111	ABplaaappp	111	3024	-21975	263	378	3024	8.1	315	312	34	105428
ABplaap:42	ABplaap	42	2110	-22890	118	120	2110	32.1	196	329	50	531498
ABplaapa:61	ABplaapa	61	3410	-21589	1319	1326	3410	29.9	156	329	43	427984
ABplaapaa:81	ABplaapaa	81	8087	-16912	4880	4951	8087	23.5	168	349	38	332207
ABplaapaaa:112	ABplaapaaa	112	11556	-13443	7278	7380	11556	15.2	148	327	32	251077
ABplaapaap:112	ABplaapaap	112	8644	-16355	3709	4133	8644	12.0	190	327	31	174938
ABplaapap:81	ABplaapap	81	6808	-18191	3374	3473	6808	20.2	221	345	37	254106
ABplaapapa:111	ABplaapapa	111	8687	-16312	3252	4041	8687	12.9	222	340	30	167917
ABplaapapp:111	ABplaapapp	111	7391	-17608	3114	3429	7391	12.1	257	328	30	105042
ABplaapp:61	ABplaapp	61	2817	-22182	692	711	2817	26.8	228	344	43	315996
ABplaappa:80	ABplaappa	80	8368	-16632	4936	5038	8368	24.6	258	351	38	303603
ABplaappaa:110	ABplaappaa	110	15465	-9534	10050	10345	15465	16.5	239	371	30	201143
ABplaappap:110	ABplaappap	110	11398	-13601	6171	6593	11398	17.4	275	372	33	180273
ABplaappp:80	ABplaappp	80	7721	-17278	4187	4432	7721	28.7	309	360	40	340010
ABplaapppa:107	ABplaapppa	107	12415	-12584	7483	7641	12415	21.7	311	379	33	193532
ABplaapppp:107	ABplaapppp	107	11040	-13959	6469	6754	11040	24.4	364	371	35	203917
ABplap:26	ABplap	26	1919	-23080	-1	-1	1919	21.5	276	347	57	252790
ABplapa:42	ABplapa	42	2131	-22868	179	179	2131	12.8	229	325	50	300337
ABplapaa:62	ABplapaa	62	2892	-22107	783	787	2892	11.4	210	328	43	226303
ABplapaaa:82	ABplapaaa	82	5716	-19283	2414	2515	5716	16.2	272	362	37	237103
ABplapaaaa:111	ABplapaaaa	111	5169	-19830	1572	1772	5169	15.1	301	345	31	114368
ABplapaaap:111	ABplapaaap	111	4850	-20149	1209	1504	4850	16.0	335	343	31	99097
ABplapaap:82	ABplapaap	82	5637	-19362	2346	2507	5637	17.4	318	370	36	194159
ABplapaapa:112	ABplapaapa	112	5877	-19122	2120	2441	5877	13.5	352	367	32	139944
ABplapaapp:112	ABplapaapp	112	4589	-16463	1231	1589	4589	14.6	384	361	32	101232
ABplapap:62	ABplapap	62	2657	-22342	540	540	2657	11.3	280	325	43	172206
ABplapapa:81	ABplapapa	81	5570	-19429	2186	2355	5570	19.6	357	372	39	264065
ABplapapaa:111	ABplapapaa	111	6343	-18656	2526	2717	6343	24.6	426	388	33	188459
ABplapapap:111	ABplapapap	111	7634	-17365	4032	4226	7634	32.3	466	391	32	227490
ABplapapp:81	ABplapapp	81	6320	-18679	2782	3022	6320	25.1	402	381	38	276223
ABplapappa:109	ABplapappa	109	8849	-16150	4785	5073	8849	37.4	482	390	32	239576
ABplapappp:109	ABplapappp	109	9850	-15149	5635	6220	9850	40.8	509	375	32	247395
ABplapp:42	ABplapp	42	2148	-22851	165	165	2148	29.5	291	345	49	446792
ABplappa:62	ABplappa	62	4261	-20738	1949	1954	4261	25.5	290	367	42	328601
ABplappaa:83	ABplappaa	83	14439	-10560	10715	10856	14439	35.3	310	393	39	373779
ABplappaaa:114	ABplappaaa	114	15515	-9484	11066	11187	15515	27.8	280	400	30	172732
ABplappaap:114	ABplappaap	114	13662	-11337	9362	9520	13662	29.2	335	401	33	185614
ABplappap:83	ABplappap	83	14076	-10923	9688	10051	14076	34.0	372	387	39	371708
ABplappapa:115	ABplappapa	115	14960	-10039	10036	10298	14960	32.9	377	401	33	204692
ABplappapp:115	ABplappapp	115	13052	-11947	8440	8564	13052	31.6	419	381	32	157187
ABplappp:62	ABplappp	62	4129	-20870	1878	1893	4129	35.6	354	347	43	341406
ABplapppa:82	ABplapppa	82	15665	-9334	11047	11486	15665	40.2	402	386	38	363648
ABplapppaa:114	ABplapppaa	114	22563	-2437	16958	17461	22563	41.4	380	403	30	213006
ABplapppap:114	ABplapppap	114	18148	-6851	12275	13254	18148	41.0	415	394	34	243803
ABplapppp:82	ABplapppp	82	16556	-8443	12506	12776	16556	43.7	449	379	38	362301
ABplappppa:115	ABplappppa	115	21434	-3565	15955	16371	21434	45.2	448	383	31	218636
ABplappppp:115	ABplappppp	115	22055	-2944	16655	17164	22055	46.9	480	365	31	224027
ABplp:15	ABplp	15	1908	-23091	-88	-88	1908	38.5	323	355	60	299226
ABplpa:27	ABplpa	27	1902	-23097	-88	-90	1902	47.8	292	349	55	381994
ABplpaa:42	ABplpaa	42	2415	-22584	403	403	2415	42.0	253	375	48	553764
ABplpaaa:63	ABplpaaa	63	3659	-21340	1528	1528	3659	41.0	204	368	42	425149
ABplpaaaa:82	ABplpaaaa	82	5593	-19406	2399	2663	5593	42.3	202	352	36	354622
ABplpaaaaa:110	ABplpaaaaa	110	5524	-19475	2368	2616	5524	43.3	189	359	31	250843
ABplpaaaap:110	ABplpaaaap	110	5179	-19820	1889	2154	5179	40.2	223	349	32	227791
ABplpaaap:82	ABplpaaap	82	6076	-18923	3339	3473	6076	47.4	227	376	36	363836
ABplpaaapa:111	ABplpaaapa	111	5589	-19410	2753	2981	5589	49.2	206	372	30	231403
ABplpaaapp:111	ABplpaaapp	111	4996	-20003	2047	2257	4996	42.8	232	382	31	224415
ABplpaap:63	ABplpaap	63	3511	-21488	1305	1343	3511	37.2	274	374	42	374598
ABplpaapa:82	ABplpaapa	82	5100	-19899	2382	2512	5100	38.1	231	384	37	377001
ABplpaapaa:113	ABplpaapaa	113	5152	-19847	1868	2134	5152	34.5	191	362	30	228829
ABplpaapap:113	ABplpaapap	113	5081	-19918	1853	2005	5081	33.5	224	380	31	229268
ABplpaapp:82	ABplpaapp	82	5393	-19606	2229	2597	5393	43.3	272	380	38	395453
ABplpaappa:110	ABplpaappa	110	5001	-19998	1682	1867	5001	36.8	259	385	31	233844
ABplpaappp:110	ABplpaappp	110	5374	-19625	2141	2335	5374	37.6	294	395	31	224193
ABplpap:42	ABplpap	42	2387	-22612	321	322	2387	51.7	333	340	49	586254
ABplpapa:62	ABplpapa	62	4271	-20728	2062	2089	4271	51.8	249	348	43	468051
ABplpapaa:81	ABplpapaa	81	9404	-15595	5981	6302	9404	51.5	226	332	36	368575
ABplpapaaa:114	ABplpapaaa	114	10375	-14624	6735	7018	10375	48.5	234	323	31	225113
ABplpapaap:114	ABplpapaap	114	9915	-15084	5833	6320	9915	49.3	266	346	32	248911
ABplpapap:81	ABplpapap	81	9089	-15910	5791	6096	9089	54.6	265	346	37	376212
ABplpapapa:111	ABplpapapa	111	10344	-14655	7116	7378	10344	55.9	246	353	33	258088
ABplpapapp:111	ABplpapapp	111	10328	-14671	6520	6917	10328	55.3	290	354	31	237912
ABplpapp:62	ABplpapp	62	4130	-20869	1893	1943	4130	51.8	311	347	43	457043
ABplpappa:80	ABplpappa	80	8637	-16362	5588	5855	8637	58.4	281	319	39	405636
ABplpappaa:108	ABplpappaa	108	10729	-14270	6713	7258	10729	61.6	261	311	33	224690
ABplpappap:108	ABplpappap	108	9626	-15373	5901	6375	9626	60.6	304	322	33	234478
ABplpappp:80	ABplpappp	80	8258	-16741	5183	5427	8258	56.7	328	358	40	416742
ABplpapppa:110	ABplpapppa	110	9831	-15168	6445	6706	9831	58.9	325	363	33	229101
ABplpapppp:110	ABplpapppp	110	10389	-14610	6851	7143	10389	58.8	387	357	33	234111
ABplpp:27	ABplpp	27	1907	-23092	-68	-68	1907	46.3	395	355	55	395066
ABplppa:42	ABplppa	42	2357	-22642	367	367	2357	38.1	352	389	47	524572
ABplppaa:63	ABplppaa	63	3893	-21106	1638	1672	3893	40.8	318	390	41	418101
ABplppaaa:84	ABplppaaa	84	6652	-18347	3519	3805	6652	47.7	288	380	36	394172
ABplppaaaa:118	ABplppaaaa	118	4916	-20083	2229	2413	4916	48.1	245	388	31	242192
ABplppaaap:118	ABplppaaap	118	5276	-19723	2446	2652	5276	47.3	276	396	30	236240
ABplppaap:84	ABplppaap	84	6684	-18315	3431	3773	6684	48.4	330	382	36	385331
ABplppaapa:119	ABplppaapa	119	6162	-18838	3231	3527	6162	52.7	302	385	30	227889
ABplppaapp:119	ABplppaapp	119	5633	-19366	2603	3059	5633	51.0	338	394	31	256384
ABplppap:63	ABplppap	63	3928	-21071	1719	1751	3928	46.5	364	372	42	462330
ABplppapa:83	ABplppapa	83	6419	-18580	3208	3537	6419	48.0	365	389	36	386705
ABplppapaa:118	ABplppapaa	118	4854	-20145	2129	2277	4854	43.0	311	405	30	232883
ABplppapap:118	ABplppapap	118	4786	-20213	975	1864	4786	42.8	347	403	31	229137
ABplppapp:83	ABplppapp	83	6508	-18491	3560	3664	6508	53.4	411	375	38	432552
ABplppappa:116	ABplppappa	116	5773	-19226	2746	2847	5773	50.7	393	390	31	227150
ABplppappp:116	ABplppappp	116	5733	-19266	2698	2875	5733	52.6	426	372	32	251278
ABplppp:42	ABplppp	42	2414	-22585	382	383	2414	52.1	410	345	49	610150
ABplpppa:62	ABplpppa	62	4817	-20182	2510	2551	4817	58.2	344	338	42	474959
ABplpppaa:82	ABplpppaa	82	9068	-15931	5525	5952	9068	54.9	317	330	37	373293
ABplpppaaa:114	ABplpppaaa	114	8122	-16877	4336	4639	8122	41.2	265	355	30	230656
ABplpppaap:114	ABplpppaap	114	7942	-17057	4101	4508	7942	44.2	295	361	32	247081
ABplpppap:82	ABplpppap	82	8802	-16197	5380	5640	8802	55.1	365	345	36	341300
ABplpppapa:114	ABplpppapa	114	8825	-16174	4997	5442	8825	50.6	324	350	31	246072
ABplpppapp:114	ABplpppapp	114	8880	-16119	5420	5777	8880	52.4	360	369	32	250562
ABplpppp:62	ABplpppp	62	4206	-20793	1963	1988	4206	55.7	407	347	43	494148
ABplppppa:81	ABplppppa	81	8514	-16485	5140	5572	8514	60.9	368	309	38	381677
ABplppppaa:110	ABplppppaa	110	10123	-14876	6258	6978	10123	60.1	335	321	32	230891
ABplppppap:110	ABplppppap	110	8436	-16563	4730	5349	8436	60.1	379	322	34	245176
ABplppppp:81	ABplppppp	81	8271	-16728	5327	5598	8271	62.1	421	309	41	409450
ABplpppppa:113	ABplpppppa	113	8837	-16162	5415	5976	8837	60.6	418	329	37	293012
ABplpppppp:113	ABplpppppp	113	8518	-16481	5220	5631	8518	57.0	463	336	34	258607
ABpr:5	ABpr	5	1887	-23112	-105	-105	1887	41.4	422	172	70	551618
ABpra:15	ABpra	15	1941	-23058	-25	-25	1941	26.6	396	144	62	277164
ABpraa:26	ABpraa	26	1924	-23075	-28	-27	1924	17.3	341	157	56	198719
ABpraaa:42	ABpraaa	42	1957	-23042	11	11	1957	10.4	300	178	49	221006
ABpraaaa:63	ABpraaaa	63	3302	-21697	1169	1179	3302	23.4	261	130	41	354740
ABpraaaaa:86	ABpraaaaa	86	6889	-18110	3765	3879	6889	31.8	212	127	35	343563
ABpraaaaaa:120	ABpraaaaaa	120	6146	-18853	2609	2865	6146	36.2	189	134	30	258651
ABpraaaaap:120	ABpraaaaap	120	6334	-18665	3054	3292	6334	32.8	214	123	30	265834
ABpraaaap:86	ABpraaaap	86	5656	-19343	2718	2864	5656	28.4	250	123	35	313907
ABpraaaapa:114	ABpraaaapa	114	6227	-18773	3015	3272	6227	39.1	226	131	31	252375
ABpraaaapp:114	ABpraaaapp	114	6074	-18926	2731	2961	6074	34.9	256	123	30	226325
ABpraaap:63	ABpraaap	63	2558	-22441	485	498	2558	13.2	283	172	43	228171
ABpraaapa:83	ABpraaapa	83	5372	-19627	2178	2338	5372	22.3	212	153	36	294791
ABpraaapaa:116	ABpraaapaa	116	6745	-18254	3101	3311	6745	29.8	205	161	30	219897
ABpraaapap:116	ABpraaapap	116	6010	-18989	2070	2317	6010	23.8	227	141	32	248116
ABpraaapp:83	ABpraaapp	83	4708	-20291	1700	1968	4708	22.0	259	154	38	310748
ABpraaappa:111	ABpraaappa	111	5690	-19309	2184	2390	5690	29.4	252	153	32	230412
ABpraaappp:111	ABpraaappp	111	6084	-18915	1751	2601	6084	31.0	289	138	32	246187
ABpraap:42	ABpraap	42	2035	-22964	74	74	2035	25.7	368	144	50	424056
ABpraapa:62	ABpraapa	62	3051	-21948	978	983	3051	21.8	327	134	42	262971
ABpraapaa:82	ABpraapaa	82	7102	-17897	3944	4082	7102	19.1	272	164	37	227879
ABpraapaaa:112	ABpraapaaa	112	10090	-14909	5530	5787	10090	14.4	219	151	31	180620
ABpraapaap:112	ABpraapaap	112	9567	-15432	5083	5435	9567	16.5	257	141	33	192965
ABpraapap:82	ABpraapap	82	6597	-18402	3378	3497	6597	15.7	315	150	36	193634
ABpraapapa:110	ABpraapapa	110	12235	-12764	7652	7777	12235	22.7	278	124	31	195235
ABpraapapp:110	ABpraapapp	110	10664	-14335	6334	6547	10664	20.0	320	138	34	207050
ABpraapp:62	ABpraapp	62	2684	-22315	665	668	2684	20.2	390	167	44	242351
ABpraappa:81	ABpraappa	81	8178	-16821	4856	4973	8178	17.8	349	152	38	247793
ABpraappaa:112	ABpraappaa	112	20688	-4311	15266	15437	20688	31.5	316	120	30	216864
ABpraappap:112	ABpraappap	112	15568	-9431	9976	10487	15568	26.8	350	128	34	239804
ABpraappp:81	ABpraappp	81	8134	-16865	5089	5164	8134	20.4	398	163	39	277884
ABpraapppa:110	ABpraapppa	110	18140	-6859	12468	13231	18140	32.2	376	136	34	248035
ABpraapppp:110	ABpraapppp	110	19627	-5372	13919	14641	19627	35.9	408	135	33	237278
ABprap:26	ABprap	26	1912	-23087	-23	-23	1912	16.7	446	182	54	169404
ABprapa:42	ABprapa	42	1997	-23002	53	53	1997	8.3	402	182	48	202431
ABprapaa:62	ABprapaa	62	2557	-22442	450	458	2557	6.8	358	184	42	138575
ABprapaaa:84	ABprapaaa	84	4637	-20362	1231	1362	4637	9.7	341	172	38	170542
ABprapaaaa:114	ABprapaaaa	114	7046	-17953	2500	3040	7046	17.8	351	156	30	131316
ABprapaaap:114	ABprapaaap	114	5892	-19107	1622	1873	5892	21.6	387	153	31	139155
ABprapaap:84	ABprapaap	84	4532	-20467	1504	1547	4532	10.8	393	179	34	116559
ABprapaapa:115	ABprapaapa	115	7524	-17475	3080	3358	7524	26.0	404	131	30	159576
ABprapaapp:115	ABprapaapp	115	6207	-18792	2288	2479	6207	23.8	440	142	31	141096
ABprapap:62	ABprapap	62	2389	-22610	339	354	2389	9.7	432	204	40	108332
ABprapapa:83	ABprapapa	83	4666	-20333	1695	1729	4666	11.5	438	174	37	175417
ABprapapaa:113	ABprapapaa	113	6774	-18226	2710	3034	6774	24.8	476	146	33	189131
ABprapapap:113	ABprapapap	113	6509	-18490	2053	2483	6509	24.5	509	167	33	195992
ABprapapp:83	ABprapapp	83	4884	-20115	1574	1746	4884	15.3	484	195	36	179850
ABprapappa:112	ABprapappa	112	7563	-17436	3356	3634	7563	28.8	530	170	31	180085
ABprapappp:112	ABprapappp	112	8283	-16716	4719	4918	8283	36.6	544	192	32	213455
ABprapp:42	ABprapp	42	1977	-23022	45	44	1977	12.2	489	208	48	241181
ABprappa:62	ABprappa	62	3003	-21996	815	827	3003	10.1	491	195	42	205465
ABprappaa:86	ABprappaa	86	13753	-11246	9639	9895	13753	25.5	462	147	37	311177
ABprappaaa:119	ABprappaaa	119	18571	-6428	13127	14006	18571	39.0	443	129	30	214328
ABprappaap:119	ABprappaap	119	17576	-7423	12407	13081	17576	41.1	470	147	33	270273
ABprappap:86	ABprappap	86	11938	-13061	7051	7769	11938	24.0	502	166	38	299645
ABprappapa:116	ABprappapa	116	13788	-11211	8781	9171	13788	32.7	489	146	32	208043
ABprappapp:116	ABprappapp	116	18018	-6981	12613	12930	18018	37.7	512	167	31	230184
ABprappp:62	ABprappp	62	3074	-21925	979	985	3074	17.3	513	239	42	193353
ABprapppa:84	ABprapppa	84	13693	-11306	8786	9523	13693	28.9	521	188	39	352014
ABprapppaa:116	ABprapppaa	116	27097	2097	21888	22587	27097	49.5	492	162	33	315890
ABprapppap:116	ABprapppap	116	22324	-2675	15199	16519	22324	45.9	520	183	33	283735
ABprapppp:84	ABprapppp	84	20210	-4790	15590	15983	20210	37.3	543	208	37	373866
ABprappppa:122	ABprappppa	122	27572	2572	21983	22950	27572	49.6	534	203	30	268578
ABprappppp:122	ABprappppp	122	25025	25	19918	20389	25025	48.3	550	232	30	255159
ABprp:15	ABprp	15	1890	-23109	-129	-130	1890	44.0	482	201	62	357774
ABprpa:27	ABprpa	27	1869	-23130	-99	-99	1869	40.4	458	161	55	376892
ABprpaa:42	ABprpaa	42	2010	-22989	67	67	2010	25.4	464	140	48	447640
ABprpaaa:63	ABprpaaa	63	2472	-22528	482	485	2472	26.8	405	129	41	319171
ABprpaaaa:81	ABprpaaaa	81	3331	-21668	989	1062	3331	35.0	292	124	36	317566
ABprpaaaaa:109	ABprpaaaaa	109	3797	-21202	1348	1514	3797	48.4	247	153	33	294075
ABprpaaaap:109	ABprpaaaap	109	4017	-20982	1473	1698	4017	49.3	279	143	33	308038
ABprpaaap:81	ABprpaaap	81	3548	-21451	1042	1154	3548	35.8	341	140	35	305744
ABprpaaapa:110	ABprpaaapa	110	4044	-20955	1358	1544	4044	45.0	300	160	30	245029
ABprpaaapp:110	ABprpaaapp	110	4014	-20985	1411	1530	4014	44.3	333	157	30	237812
ABprpaap:63	ABprpaap	63	2379	-22620	394	397	2379	27.6	444	175	41	266009
ABprpaapa:82	ABprpaapa	82	3202	-21797	765	795	3202	30.8	323	147	37	307205
ABprpaapaa:112	ABprpaapaa	112	3627	-21372	844	1095	3627	41.3	260	138	33	284847
ABprpaapap:112	ABprpaapap	112	3919	-21080	806	963	3919	39.1	300	127	33	264152
ABprpaapp:82	ABprpaapp	82	3390	-21609	802	876	3390	30.5	381	146	37	322588
ABprpaappa:110	ABprpaappa	110	4080	-20919	1311	1416	4080	41.0	335	121	30	233016
ABprpaappp:110	ABprpaappp	110	4182	-20817	1244	1378	4182	42.7	370	134	31	244279
ABprpap:42	ABprpap	42	2113	-22886	146	146	2113	39.1	503	178	47	539299
ABprpapa:62	ABprpapa	62	2796	-22203	772	781	2796	35.8	467	137	41	423304
ABprpapaa:81	ABprpapaa	81	4826	-20173	2193	2377	4826	44.5	353	144	38	448710
ABprpapaaa:113	ABprpapaaa	113	5553	-19446	2431	2935	5553	54.3	303	185	32	277924
ABprpapaap:113	ABprpapaap	113	5674	-19325	2497	3040	5674	54.2	334	193	33	294062
ABprpapap:81	ABprpapap	81	4730	-20269	2161	2304	4730	43.4	397	143	37	426172
ABprpapapa:111	ABprpapapa	111	5827	-19172	2863	3230	5827	60.1	339	187	32	240916
ABprpapapp:111	ABprpapapp	111	5519	-19480	2457	2878	5519	59.9	375	201	33	248217
ABprpapp:62	ABprpapp	62	2745	-22254	757	763	2745	40.1	512	175	42	450093
ABprpappa:81	ABprpappa	81	4744	-20255	2238	2404	4744	52.1	373	159	39	471449
ABprpappaa:109	ABprpappaa	109	5324	-19675	2415	2817	5324	61.5	311	218	34	250097
ABprpappap:109	ABprpappap	109	5030	-19969	2466	2590	5030	62.0	351	231	32	205455
ABprpappp:81	ABprpappp	81	4941	-20058	2352	2508	4941	50.8	426	157	38	458191
ABprpapppa:109	ABprpapppa	109	5018	-19981	2567	2728	5018	63.5	394	245	35	241500
ABprpapppp:109	ABprpapppp	109	5161	-19838	2340	2636	5161	61.6	449	253	36	275964
ABprpp:27	ABprpp	27	1898	-23101	-66	-66	1898	34.4	542	201	55	332722
ABprppa:42	ABprppa	42	2008	-22991	60	59	2008	20.3	548	188	46	361078
ABprppaa:64	ABprppaa	64	2546	-22453	548	549	2546	22.4	474	144	41	304742
ABprppaaa:85	ABprppaaa	85	3850	-21149	1321	1434	3850	35.3	347	126	35	276485
ABprppaaaa:116	ABprppaaaa	116	4018	-20981	1583	1707	4018	52.7	310	147	30	206242
ABprppaaap:116	ABprppaaap	116	4331	-20669	1801	1955	4331	51.4	348	143	30	236663
ABprppaap:85	ABprppaap	85	4140	-20859	1472	1661	4140	37.4	394	132	35	301542
ABprppaapa:118	ABprppaapa	118	4123	-20877	1424	1692	4123	56.9	355	162	30	211780
ABprppaapp:118	ABprppaapp	118	4308	-20691	1290	1709	4308	58.0	385	177	31	215694
ABprppap:64	ABprppap	64	2491	-22508	440	463	2491	21.6	516	193	40	246888
ABprppapa:84	ABprppapa	84	3754	-21245	1065	1129	3754	31.0	427	149	35	265295
ABprppapaa:114	ABprppapaa	114	4018	-20981	930	1039	4018	46.0	385	159	32	227679
ABprppapap:114	ABprppapap	114	4149	-20850	1167	1425	4149	49.3	416	149	32	243173
ABprppapp:84	ABprppapp	84	4031	-20968	1048	1185	4031	36.5	478	158	36	308371
ABprppappa:117	ABprppappa	117	4047	-20952	1180	1406	4047	49.2	438	151	33	247674
ABprppappp:117	ABprppappp	117	4616	-20383	-990	1069	4616	47.5	467	165	31	224666
ABprppp:42	ABprppp	42	2033	-22966	96	96	2033	36.8	565	221	47	533717
ABprpppa:63	ABprpppa	63	2652	-22347	638	650	2652	27.5	554	178	41	352056
ABprpppaa:82	ABprpppaa	82	5358	-19641	2770	2907	5358	38.9	440	137	37	364734
ABprpppaaa:112	ABprpppaaa	112	6516	-18483	2980	3308	6516	51.0	366	186	31	224119
ABprpppaap:112	ABprpppaap	112	7055	-17944	3649	4053	7055	53.0	406	184	33	239289
ABprpppap:82	ABprpppap	82	5852	-19147	3085	3241	5852	42.3	480	151	36	375839
ABprpppapa:112	ABprpppapa	112	6935	-18064	3640	4050	6935	55.2	443	186	34	247319
ABprpppapp:112	ABprpppapp	112	7205	-17794	4002	4290	7205	57.0	478	204	33	230739
ABprpppp:63	ABprpppp	63	2930	-22069	905	919	2930	39.6	562	212	42	437972
ABprppppa:82	ABprppppa	82	5802	-19197	2872	3080	5802	51.1	461	170	39	433853
ABprppppaa:111	ABprppppaa	111	6939	-18060	3733	4122	6939	59.8	401	216	32	210843
ABprppppap:111	ABprppppap	111	6367	-18632	3145	3517	6367	58.3	433	218	34	238620
ABprppppp:82	ABprppppp	82	6551	-18448	3186	3723	6551	50.6	515	192	39	458612
ABprpppppa:115	ABprpppppa	115	7853	-17146	4297	4878	7853	59.9	475	242	31	223672
ABprpppppp:115	ABprpppppp	115	6093	-18906	2694	3256	6093	59.4	496	279	37	282961
EMS:1	EMS	1	1906	-23093	-109	-109	1906	42.1	350	358	79	775568
MS:7	MS	7	1912	-23087	-117	-117	1912	53.0	302	256	63	451813
MSa:19	MSa	19	1883	-23116	-160	-160	1883	52.7	252	237	60	350536
MSaa:33	MSaa	33	1870	-23129	-125	-125	1870	52.6	206	218	54	462769
MSaaa:48	MSaaa	48	1967	-23032	-50	-45	1967	52.4	184	197	49	585354
MSaaaa:66	MSaaaa	66	2293	-22706	110	169	2293	45.5	154	220	42	377774
MSaaaaa:84	MSaaaaa	84	2851	-22148	119	241	2851	32.9	128	230	36	263348
MSaaaaaa:109	MSaaaaaa	109	3456	-21543	-187	130	3456	30.9	109	213	29	188183
MSaaaaap:109	MSaaaaap	109	2775	-22224	93	187	2775	27.2	134	249	33	182125
MSaaaap:84	MSaaaap	84	2501	-22498	42	115	2501	27.5	193	252	36	186448
MSaaaapa:110	MSaaaapa	110	2497	-22502	2	61	2497	25.6	168	264	31	135887
MSaaaapp:110	MSaaaapp	110	2363	-22636	45	74	2363	20.1	216	271	31	104526
MSaaap:66	MSaaap	66	2328	-22671	310	336	2328	49.8	234	220	42	370874
MSaaapa:86	MSaaapa	86	2484	-22515	208	237	2484	36.4	212	249	39	245239
MSaaapaa:112	MSaaapaa	112	2397	-22602	138	178	2397	31.8	200	259	32	141410
MSaaapap:112	MSaaapap	112	2266	-22733	-69	3	2266	21.9	241	271	33	121032
MSaaapp:86	MSaaapp	86	2533	-22466	387	395	2533	33.5	262	257	34	159683
MSaap:48	MSaap	48	2045	-22954	54	56	2045	56.6	287	211	48	512760
MSaapa:67	MSaapa	67	2387	-22612	300	347	2387	58.1	255	234	44	411302
MSaapaa:84	MSaapaa	84	2568	-22431	265	390	2568	48.5	262	261	37	231291
MSaapaaa:109	MSaapaaa	109	2590	-22409	11	140	2590	40.8	248	283	33	154585
MSaapaap:109	MSaapaap	109	2433	-22566	-229	-61	2433	33.5	293	281	34	114694
MSaapap:84	MSaapap	84	2856	-22143	601	678	2856	50.4	311	264	36	235898
MSaapapa:113	MSaapapa	113	2769	-22230	398	445	2769	44.5	285	283	30	134886
MSaapapp:113	MSaapapp	113	2640	-22359	192	278	2640	42.5	320	287	31	110241
MSaapp:67	MSaapp	67	2549	-22450	477	504	2549	60.7	325	253	41	361610
MSaappa:88	MSaappa	88	3332	-21667	241	797	3332	54.2	295	282	33	208995
MSaappp:88	MSaappp	88	2901	-22098	425	660	2901	56.5	356	279	38	259216
MSap:33	MSap	33	1858	-23141	-140	-139	1858	56.4	296	255	54	484832
MSapa:50	MSapa	50	2116	-22883	95	111	2116	56.7	277	274	46	422267
MSapaa:69	MSapaa	69	3441	-21558	1212	1232	3441	48.1	228	282	40	282677
MSapaaa:89	MSapaaa	89	6239	-18760	3061	3183	6239	37.6	174	290	35	200288
MSapaaaa:119	MSapaaaa	119	5669	-19330	2477	2742	5669	33.2	132	291	30	138383
MSapaaap:119	MSapaaap	119	5402	-19598	2635	2688	5402	34.0	175	307	29	114564
MSapaap:89	MSapaap	89	6320	-18679	3389	3461	6320	41.0	219	305	34	176674
MSapaapa:130	MSapaapa	130	8256	-16744	5590	5604	8256	43.0	196	322	26	122742
MSapaapp:130	MSapaapp	130	4794	-20206	2175	2141	4794	41.0	240	310	30	123652
MSapap:69	MSapap	69	3186	-21813	937	1003	3186	49.2	302	292	40	256942
MSapapa:88	MSapapa	88	4830	-20169	1925	2024	4830	33.8	246	307	35	151906
MSapapaa:120	MSapapaa	120	4983	-20016	2047	2140	4983	30.6	203	314	29	110994
MSapapap:120	MSapapap	120	4247	-20752	1622	1710	4247	30.7	243	318	30	96357
MSapapp:88	MSapapp	88	4813	-20186	1937	2045	4813	31.6	279	320	34	145311
MSapp:50	MSapp	50	2096	-22903	96	105	2096	58.7	364	270	47	439349
MSappa:69	MSappa	69	3545	-21454	1284	1361	3545	51.4	345	294	40	265639
MSappaa:91	MSappaa	91	5545	-19454	2678	2774	5545	41.3	289	315	35	164380
MSappaaa:130	MSappaaa	130	5288	-19712	2416	2507	5288	43.0	294	318	34	177465
MSappaap:130	MSappaap	130	5034	-19966	2551	2558	5034	40.0	306	317	32	171512
MSappap:91	MSappap	91	6103	-18896	2854	3132	6103	45.6	340	322	35	183348
MSappp:69	MSappp	69	4009	-20990	1526	1661	4009	51.8	391	317	40	301942
MSapppa:96	MSapppa	96	5224	-19775	2174	2303	5224	36.4	317	350	35	190822
MSapppp:96	MSapppp	96	5823	-19176	2446	2690	5823	39.9	371	346	35	160505
MSp:19	MSp	19	1922	-23077	-92	-92	1922	46.8	360	191	60	341750
MSpa:33	MSpa	33	1859	-23141	-119	-119	1859	46.1	295	169	56	517409
MSpaa:48	MSpaa	48	2005	-22995	8	16	2005	45.8	308	146	48	544322
MSpaaa:68	MSpaaa	68	2195	-22804	121	173	2195	44.7	268	185	42	355239
MSpaaaa:85	MSpaaaa	85	2601	-22398	260	323	2601	35.4	176	199	38	297966
MSpaaaaa:109	MSpaaaaa	109	2900	-22099	-196	15	2900	34.8	130	200	30	212750
MSpaaaap:109	MSpaaaap	109	2636	-22363	217	282	2636	28.8	176	222	34	205752
MSpaaap:85	MSpaaap	85	2438	-22561	128	214	2438	27.8	237	211	38	227025
MSpaaapa:111	MSpaaapa	111	2403	-22596	136	145	2403	22.6	199	232	32	164238
MSpaaapp:111	MSpaaapp	111	2308	-22691	-49	57	2308	21.1	245	234	34	132182
MSpaap:68	MSpaap	68	2368	-22631	348	359	2368	49.2	328	200	41	383952
MSpaapa:89	MSpaapa	89	2586	-22413	253	305	2586	32.8	262	207	38	250493
MSpaapaa:117	MSpaapaa	117	2539	-22460	273	298	2539	32.9	217	206	30	142961
MSpaapap:117	MSpaapap	117	2398	-22601	25	105	2398	30.4	258	216	36	172689
MSpaapp:89	MSpaapp	89	3016	-20701	766	818	3016	37.0	283	210	28	117472
MSpap:48	MSpap	48	2009	-22991	-2	-4	2009	54.1	379	195	49	584745
MSpapa:68	MSpapa	68	2391	-22608	311	343	2391	58.9	346	209	44	450180
MSpapaa:86	MSpapaa	86	2530	-22469	317	406	2530	54.1	302	223	38	315318
MSpapaaa:111	MSpapaaa	111	2776	-22223	-136	64	2776	47.9	265	260	32	206828
MSpapaap:111	MSpapaap	111	2574	-22425	138	247	2574	44.0	314	243	34	191206
MSpapap:86	MSpapap	86	2871	-22128	666	725	2871	57.6	349	226	37	344286
MSpapapa:116	MSpapapa	116	2815	-22184	273	482	2815	56.2	296	260	29	189357
MSpapapp:116	MSpapapp	116	2604	-22395	441	538	2604	55.6	335	257	33	216249
MSpapp:68	MSpapp	68	2504	-22495	468	469	2504	58.9	428	213	43	480264
MSpappa:91	MSpappa	91	3167	-21832	943	1036	3167	57.5	377	232	34	317304
MSpappp:91	MSpappp	91	2744	-22255	373	527	2744	58.0	417	250	40	393524
MSpp:33	MSpp	33	1900	-23099	-82	-84	1900	46.2	405	162	54	547466
MSppa:50	MSppa	50	1959	-23040	6	6	1959	40.5	418	138	47	485200
MSppaa:68	MSppaa	68	2652	-22347	508	567	2652	41.5	343	163	39	276857
MSppaaa:89	MSppaaa	89	4565	-20434	1745	1949	4565	38.2	201	177	34	207327
MSppaaaa:119	MSppaaaa	119	4630	-20369	1851	1969	4630	41.3	161	184	29	136494
MSppaaap:119	MSppaaap	119	4445	-20554	2064	2141	4445	40.1	200	193	29	120582
MSppaap:89	MSppaap	89	4504	-20495	1906	1966	4504	36.6	248	169	33	192719
MSppaapa:128	MSppaapa	128	5106	-19894	2697	2791	5106	46.3	222	183	28	136125
MSppaapp:128	MSppaapp	128	4057	-20942	1685	1858	4057	44.0	255	196	30	134149
MSppap:68	MSppap	68	2663	-22336	534	569	2663	48.8	389	194	42	340743
MSppapa:87	MSppapa	87	3819	-21180	1285	1364	3819	40.7	288	176	33	163363
MSppapaa:115	MSppapaa	115	4402	-20597	1717	1885	4402	42.8	256	177	29	123699
MSppapap:115	MSppapap	115	3606	-21393	1128	1237	3606	36.6	279	182	31	129503
MSppapp:87	MSppapp	87	3413	-21586	842	916	3413	32.3	325	188	34	144788
MSppappa:123	MSppappa	123	3004	-21996	783	888	3004	30.0	285	181	30	107440
MSppappp:123	MSppappp	123	2962	-22037	651	664	2962	26.8	335	186	31	92624
MSppp:50	MSppp	50	2093	-22906	106	106	2093	51.6	468	191	46	507182
MSpppa:69	MSpppa	69	3092	-21907	987	1017	3092	46.5	420	189	40	326365
MSpppaa:93	MSpppaa	93	4029	-20970	1463	1572	4029	44.9	321	196	34	200089
MSpppap:93	MSpppap	93	4958	-20041	2095	2265	4958	47.2	368	204	34	207396
MSpppp:69	MSpppp	69	2741	-22258	647	657	2741	45.2	473	202	40	332753
MSppppa:93	MSppppa	93	4223	-20776	1592	1658	4223	34.7	377	177	35	197099
MSppppaa:126	MSppppaa	126	4318	-20681	2051	2058	4318	35.8	316	169	29	117684
MSppppap:126	MSppppap	126	4987	-20012	1977	2140	4987	33.8	359	178	29	113918
MSppppp:93	MSppppp	93	4279	-20720	1082	1243	4279	31.8	429	179	35	166713
MSpppppa:130	MSpppppa	130	5681	-19319	2187	2247	5681	26.0	380	166	26	78321
MSpppppp:130	MSpppppp	130	3654	-21346	715	706	3654	25.0	416	182	30	82544
E:7	E	7	1934	-23065	-115	-115	1934	47.5	437	323	66	420492
Ea:20	Ea	20	1910	-23089	-145	-145	1910	50.7	381	273	61	379619
Eal:41	Eal	41	2449	-22550	472	473	2449	45.4	372	275	52	366867
Eala:70	Eala	70	6043	-18956	3297	3320	6043	32.9	322	289	45	175016
Ealaa:110	Ealaa	110	6623	-18376	3056	3107	6623	26.3	289	291	33	80012
Ealap:110	Ealap	110	4212	-10073	2032	2075	4212	24.0	370	293	37	35947
Ealp:70	Ealp	70	7987	-17012	5167	5198	7987	40.0	391	294	45	192398
Ealpa:113	Ealpa	113	8880	-16119	5494	5537	8880	33.6	334	303	35	77023
Ealpp:113	Ealpp	113	7765	-17234	3861	4232	7765	30.4	395	273	34	50902
Ear:41	Ear	41	2275	-22724	306	308	2275	32.8	366	215	53	289639
Eara:71	Eara	71	5670	-19329	2829	2921	5670	25.7	317	227	45	151885
Earaa:113	Earaa	113	7067	-17932	3364	3625	7067	20.1	290	236	32	55027
Earap:113	Earap	113	8802	-16197	4814	5207	8802	28.1	362	237	37	67500
Earp:71	Earp	71	8109	-16890	5151	5171	8109	36.5	369	230	43	161576
Earpa:113	Earpa	113	13127	-11872	9614	9627	13127	35.3	316	231	36	108367
Earpp:113	Earpp	113	10386	-14613	6392	6716	10386	31.6	375	236	37	83402
Ep:20	Ep	20	1888	-23111	-107	-108	1888	42.7	478	303	61	385335
Epl:44	Epl	44	2180	-22819	211	214	2180	30.2	444	266	52	271444
Epla:75	Epla	75	4114	-20885	1271	1333	4114	22.4	399	265	43	116276
Eplaa:115	Eplaa	115	7006	-17993	2926	3188	7006	22.1	380	246	34	53036
Eplap:115	Eplap	115	5733	-19266	2155	2281	5733	19.5	434	268	35	68703
Eplp:75	Eplp	75	4588	-20411	1780	1910	4588	26.5	469	296	44	147431
Eplpa:119	Eplpa	119	5081	-19919	1803	1939	5081	21.3	473	278	36	71723
Eplpp:119	Eplpp	119	6048	-18952	2800	2917	6048	27.9	530	290	39	126324
Epr:44	Epr	44	2342	-22657	343	342	2342	43.6	474	274	54	457485
Epra:75	Epra	75	5413	-19586	2517	2607	5413	30.9	440	232	44	147365
Epraa:116	Epraa	116	8451	-11548	3699	4689	8451	24.9	414	228	37	50867
Eprap:116	Eprap	116	9354	-15645	5410	5488	9354	27.4	465	232	37	101081
Eprp:75	Eprp	75	6825	-18174	3711	3899	6825	35.5	459	293	46	186274
Eprpa:122	Eprpa	122	6734	-18265	3526	3663	6734	26.7	428	290	35	64607
Eprpp:122	Eprpp	122	8719	-16280	4994	5187	8719	31.6	485	290	36	95875
P2:1	P2	1	1899	-23100	-103	-102	1899	31.0	537	272	77	681120
C:9	C	9	1806	-21109	-29	-30	1806	17.0	472	289	66	205879
Ca:21	Ca	21	1154	-13845	-19	-19	1154	21.0	399	325	60	119523
Caa:36	Caa	36	1927	-23072	-29	-29	1927	20.2	359	340	53	187501
Caaa:57	Caaa	57	1889	-23110	-36	-34	1889	17.1	349	338	46	125917
Caaaa:75	Caaaa	75	2287	-21906	98	110	2287	13.9	430	339	42	120029
Caaaaa:106	Caaaaa	106	2744	-22255	271	277	2744	11.2	489	320	36	77055
Caaaap:106	Caaaap	106	2886	-22113	493	506	2886	17.3	534	331	37	129020
Caaap:75	Caaap	75	2357	-22642	282	300	2357	23.4	497	348	40	181288
Caaapa:102	Caaapa	102	2792	-18759	670	733	2792	19.8	527	344	36	92543
Caaapp:102	Caaapp	102	3479	-21521	1056	1117	3479	33.5	567	329	37	193878
Caap:57	Caap	57	1923	-23076	1	1	1923	24.7	440	354	43	181041
Caapa:78	Caapa	78	7341	-17658	4149	4580	7341	36.2	555	330	36	239383
Caapp:78	Caapp	78	4494	-20505	1778	1988	4494	39.0	567	325	40	313115
Caappd:111	Caappd	111	11165	-13834	7555	8044	11165	56.9	542	289	38	210929
Caappv:111	Caappv	111	12661	-12338	8912	9409	12661	54.4	513	338	33	182878
Cap:36	Cap	36	1858	-23141	-96	-96	1858	30.7	458	357	52	259865
Capa:58	Capa	58	3578	-21421	1473	1479	3578	41.3	427	373	46	325012
Capaa:83	Capaa	83	17408	-7591	13172	13677	17408	56.8	463	311	40	303138
Capaaa:120	Capaaa	120	14861	-10139	11334	11505	14861	52.2	412	315	34	146372
Capaap:120	Capaap	120	16603	-8396	12018	12589	16603	53.7	465	301	32	136225
Capap:83	Capap	83	14472	-10527	10052	10666	14472	51.8	505	308	42	319341
Capapa:120	Capapa	120	12082	-12917	7965	8526	12082	46.0	446	290	36	156885
Capapp:120	Capapp	120	12794	-12205	7524	8454	12794	44.5	488	306	35	151749
Capp:58	Capp	58	3292	-21707	1236	1239	3292	39.6	490	370	46	339674
Cappa:83	Cappa	83	11300	-13699	7709	7812	11300	39.4	506	355	40	254278
Cappaa:117	Cappaa	117	10596	-14403	6349	6419	10596	33.2	463	346	31	92491
Cappap:117	Cappap	117	11844	-13155	6344	7168	11844	37.3	502	333	34	171606
Cappp:83	Cappp	83	15390	-9609	11027	11495	15390	46.5	544	323	39	300892
Capppa:117	Capppa	117	13335	-11664	7254	8738	13335	38.7	521	322	33	115629
Capppp:117	Capppp	117	19844	-5155	14140	15223	19844	51.0	507	306	35	167489
Cp:21	Cp	21	1156	-13843	-28	-28	1156	14.2	494	278	59	103082
Cpa:36	Cpa	36	1646	-19406	16	15	1646	9.4	482	285	53	128418
Cpaa:55	Cpaa	55	1902	-23097	-14	-14	1902	7.5	443	297	46	94750
Cpaaa:74	Cpaaa	74	1840	-16909	48	49	1840	2.9	466	279	38	34941
Cpaaaa:106	Cpaaaa	106	1268	-7731	299	314	1268	6.0	455	251	35	12080
Cpaaap:106	Cpaaap	106	2942	-22057	547	577	2942	6.7	525	253	37	70274
Cpaap:74	Cpaap	74	2496	-22503	422	426	2496	11.7	523	300	42	128146
Cpaapa:101	Cpaapa	101	3521	-21478	941	1001	3521	13.3	547	247	35	76641
Cpaapp:101	Cpaapp	101	4457	-20542	2099	2101	4457	23.3	582	293	37	136699
Cpap:55	Cpap	55	1891	-23108	-10	-10	1891	18.9	519	328	46	172311
Cpapa:74	Cpapa	74	3799	-21200	1318	1327	3799	18.8	563	258	41	168181
Cpapaa:110	Cpapaa	110	8763	-16236	5393	5552	8763	37.2	591	267	35	151277
Cpapap:110	Cpapap	110	6051	-17757	2765	2882	6051	27.4	563	222	33	83679
Cpapp:74	Cpapp	74	4547	-20452	2059	2130	4547	28.2	581	304	39	212917
Cpappd:105	Cpappd	105	10157	-14842	6851	7145	10157	41.5	594	288	34	142654
Cpappv:105	Cpappv	105	12403	-12596	8379	8845	12403	47.6	569	254	33	149729
Cpp:36	Cpp	36	1911	-23088	-38	-38	1911	22.5	560	310	54	325740
Cppa:57	Cppa	57	2227	-22772	288	289	2227	23.4	577	266	45	228258
Cppaa:78	Cppaa	78	12642	-12357	8708	9070	12642	41.6	525	202	39	254947
Cppaaa:117	Cppaaa	117	15197	-9802	10425	11079	15197	47.9	470	212	34	144523
Cppaap:117	Cppaap	117	16321	-8678	12113	12463	16321	52.7	473	256	33	138830
Cppap:78	Cppap	78	10675	-14324	6843	7162	10675	42.8	548	243	41	264891
Cppapa:118	Cppapa	118	13931	-11068	8831	9483	13931	42.6	492	225	33	128907
Cppapp:118	Cppapp	118	13473	-11527	8511	8949	13473	47.2	514	263	33	123375
Cppp:57	Cppp	57	2371	-22628	391	391	2371	34.4	558	336	47	311710
Cpppa:78	Cpppa	78	8578	-16421	4991	5037	8578	31.2	549	253	39	193241
Cpppaa:112	Cpppaa	112	15638	-9361	10397	10653	15638	33.4	495	205	33	115531
Cpppap:112	Cpppap	112	14248	-10751	8975	9613	14248	36.4	517	246	34	118484
Cpppp:78	Cpppp	78	10882	-14117	7270	7526	10882	41.9	561	298	41	290085
Cppppa:110	Cppppa	110	14147	-10852	9231	9522	14147	34.7	546	263	35	127342
Cppppp:110	Cppppp	110	20560	-4439	14596	15210	20560	44.3	549	289	35	161955
P3:9	P3	9	1889	-23110	-118	-118	1889	39.0	558	295	61	329731
D:26	D	26	1873	-23126	-110	-110	1873	37.0	573	285	56	264296
Da:45	Da	45	2198	-22801	151	151	2198	51.2	492	337	48	137245
Daa:72	Daa	72	4387	-17613	2164	2229	4387	54.3	448	311	39	63434
Daaa:97	Daaa	97	7250	-17014	3990	4157	7250	46.7	383	336	32	58476
Daap:97	Daap	97	7756	-17243	4100	4527	7756	52.7	410	321	33	70676
Dap:72	Dap	72	4017	-20982	1641	1666	4017	48.9	509	324	40	75246
Dapa:95	Dapa	95	6122	-18877	2945	3159	6122	45.5	429	329	37	88833
Dapp:95	Dapp	95	5436	-19563	1899	2233	5436	39.1	460	324	36	74890
Dp:45	Dp	45	2153	-22846	127	126	2153	45.7	561	284	49	143252
Dpa:72	Dpa	72	5311	-19688	2657	2680	5311	44.3	519	218	37	64320
Dpaa:97	Dpaa	97	11636	-12628	6965	6970	11636	46.1	400	210	31	43473
Dpap:97	Dpap	97	13872	-11127	9800	9857	13872	50.0	452	228	34	57779
Dpp:72	Dpp	72	4301	-20698	1911	1928	4301	45.9	546	284	41	79981
Dppa:94	Dppa	94	11243	-13756	7167	7330	11243	40.5	441	192	33	67423
Dppp:94	Dppp	94	6229	-11338	3370	3565	6229	36.6	471	232	37	63497
P4:26	P4	26	1878	-23121	-199	-199	1878	54.7	509	302	53	233977
Z2:60	Z2	60	1921	-23078	-243	-213	1921	49.9	473	250	41	69413
Z3:60	Z3	60	1866	-23133	-131	-126	1866	52.8	411	253	39	66163
