# Supplementary material for: Quantitative Differences in Nuclear β-catenin and TCF Pattern Embryonic Cells in C. elegans
Source: PLoS Genet. 2015 Oct 21;11(10):e1005585. doi: 10.1371/journal.pgen.1005585 (PMC4619327; doi:10.1371/journal.pgen.1005585)
Supplement: S1 Data — For each cell analyzed, birth time is given in column 3 and the average nuclear reporter intensity over the lifetime of the cell (corrected for background) is given in column 7 (“blot”). For information on each embryo’s strain information and experimental conditions, refer to S2 Table. (ZIP) [file pgen.1005585.s005.zip › CAs/CA20130606_elt-6_sys-1i_L3.csv]

cellTime	cell	time	none	global	local	blot	cross	z	x	y	size	gweight
ABa:1	ABa	1	1497	-23503	-150	-150	1497	37.5	552	218	64	344975
ABal:3	ABal	3	1480	-23519	-187	-187	1480	37.5	576	275	69	716102
ABala:13	ABala	13	1497	-23503	-149	-149	1497	28.7	616	239	62	466535
ABalaa:26	ABalaa	26	1526	-23473	-87	-88	1526	24.1	629	242	54	489768
ABalaaa:45	ABalaaa	45	1515	-23484	-61	-62	1515	25.2	636	240	46	562675
ABalaaaa:72	ABalaaaa	72	1543	-23456	-16	-17	1543	29.0	641	229	41	508728
ABalaaaal:110	ABalaaaal	110	1525	-23475	44	50	1525	36.5	615	287	34	323400
ABalaaaala:150	ABalaaaala	150	1479	-23520	15	35	1479	31.8	622	295	30	224149
ABalaaaalp:150	ABalaaaalp	150	1512	-23487	45	54	1512	33.9	593	318	30	199672
ABalaaaar:110	ABalaaaar	110	1492	-23507	10	15	1492	30.6	649	245	36	367449
ABalaaaarl:150	ABalaaaarl	150	1467	-23532	2	12	1467	29.7	642	262	29	198577
ABalaaaarr:150	ABalaaaarr	150	1556	-23443	77	87	1556	28.1	634	215	29	216928
ABalaaap:72	ABalaaap	72	1512	-23487	-43	-42	1512	31.6	613	185	40	475001
ABalaaapa:105	ABalaaapa	105	1570	-23429	47	49	1570	39.8	640	240	34	317373
ABalaaapal:145	ABalaaapal	145	1560	-23439	79	97	1560	36.4	635	275	29	202282
ABalaaapar:145	ABalaaapar	145	1605	-23394	136	158	1605	36.1	653	246	27	168730
ABalaaapp:105	ABalaaapp	105	1579	-23420	43	45	1579	38.1	633	189	34	328266
ABalaaappl:145	ABalaaappl	145	1657	-23343	184	210	1657	35.2	644	218	29	219564
ABalaaappr:145	ABalaaappr	145	1584	-23415	61	87	1584	35.2	630	187	31	237922
ABalaap:45	ABalaap	45	1525	-23474	-67	-68	1525	19.8	584	276	45	403363
ABalaapa:70	ABalaapa	70	1533	-23466	-10	-14	1533	24.5	600	213	41	449376
ABalaapaa:106	ABalaapaa	106	1598	-23401	101	100	1598	25.3	632	186	34	312263
ABalaapaaa:147	ABalaapaaa	147	1530	-23469	56	61	1530	23.6	622	177	29	190003
ABalaapaap:147	ABalaapaap	147	1481	-23519	33	33	1481	17.4	598	168	31	189801
ABalaapap:106	ABalaapap	106	1546	-23453	39	38	1546	23.8	596	152	35	309596
ABalaapapa:145	ABalaapapa	145	1562	-23437	97	101	1562	19.3	574	144	30	157495
ABalaapapp:145	ABalaapapp	145	1520	-23479	57	61	1520	16.0	542	155	30	135868
ABalaapp:70	ABalaapp	70	1521	-23478	-38	-40	1521	26.9	537	203	41	342154
ABalaappa:101	ABalaappa	101	1575	-23424	35	42	1575	32.5	607	148	34	310634
ABalaappaa:143	ABalaappaa	143	1535	-23464	55	58	1535	29.5	626	164	30	203311
ABalaappap:143	ABalaappap	143	1517	-23482	20	19	1517	26.2	598	148	30	177167
ABalaappp:101	ABalaappp	101	1578	-23421	45	46	1578	32.3	565	131	33	242618
ABalaapppa:142	ABalaapppa	142	1520	-23480	56	67	1520	32.4	597	141	31	194191
ABalaapppp:142	ABalaapppp	142	1576	-23423	80	77	1576	29.8	566	131	31	185199
ABalap:26	ABalap	26	1536	-23463	-202	-205	1536	40.2	602	219	54	570749
ABalapa:46	ABalapa	46	1561	-23438	-92	-92	1561	38.2	622	194	47	720231
ABalapaa:69	ABalapaa	69	1578	-23421	-25	-29	1578	37.2	607	164	41	478343
ABalapaaa:101	ABalapaaa	101	1710	-23289	133	132	1710	46.5	611	196	35	348723
ABalapaaaa:145	ABalapaaaa	145	1736	-23263	238	254	1736	42.1	637	236	29	205301
ABalapaaap:145	ABalapaaap	145	1700	-23299	155	167	1700	46.3	617	222	30	210160
ABalapaap:101	ABalapaap	101	1705	-23294	149	154	1705	45.1	602	249	36	359571
ABalapaapa:142	ABalapaapa	142	1584	-23415	105	127	1584	42.1	626	272	30	230177
ABalapaapp:142	ABalapaapp	142	1734	-23265	216	224	1734	45.6	600	269	32	210976
ABalapap:69	ABalapap	69	1585	-23414	-50	-53	1585	42.6	566	179	41	449977
ABalapapa:97	ABalapapa	97	1634	-23365	55	58	1634	46.0	574	225	34	303447
ABalapapaa:142	ABalapapaa	142	1578	-23421	19	28	1578	50.1	600	207	29	191279
ABalapapap:142	ABalapapap	142	1609	-23390	67	66	1609	51.3	582	236	31	202170
ABalapapp:97	ABalapapp	97	1625	-23374	22	26	1625	43.4	532	249	37	341085
ABalapappa:137	ABalapappa	137	1535	-23464	37	50	1535	44.4	555	262	31	200164
ABalapappp:137	ABalapappp	137	1522	-23477	-25	-7	1522	48.1	520	257	30	190918
ABalapp:46	ABalapp	46	1537	-23462	-115	-115	1537	34.2	553	226	47	492601
ABalappa:69	ABalappa	69	1580	-23419	-19	-22	1580	34.8	569	199	41	443514
ABalappaa:106	ABalappaa	106	1674	-23325	130	137	1674	42.6	617	173	34	318957
ABalappaaa:154	ABalappaaa	154	1553	-23446	55	94	1553	39.1	637	184	28	236585
ABalappaap:154	ABalappaap	154	1588	-23411	98	108	1588	44.0	633	194	31	198015
ABalappap:106	ABalappap	106	1566	-23433	10	14	1566	42.0	585	151	34	296453
ABalappapa:144	ABalappapa	144	1526	-23473	59	77	1526	36.7	616	155	29	180072
ABalappapp:144	ABalappapp	144	1580	-23419	76	86	1580	41.4	599	167	30	173630
ABalappp:69	ABalappp	69	1547	-23452	-61	-63	1547	38.9	510	186	41	369950
ABalapppa:97	ABalapppa	97	1653	-23346	54	56	1653	42.0	542	145	34	299301
ABalapppaa:141	ABalapppaa	141	1563	-23436	85	104	1563	37.6	576	142	30	205878
ABalapppap:141	ABalapppap	141	1657	-23343	117	141	1657	43.2	563	148	30	218942
ABalapppp:97	ABalapppp	97	1587	-23412	-40	-36	1587	42.5	489	159	37	306446
ABalappppa:135	ABalappppa	135	1576	-23423	57	76	1576	39.2	524	142	32	208963
ABalappppp:135	ABalappppp	135	1594	-23405	72	76	1594	40.3	476	134	33	192132
ABalp:13	ABalp	13	1524	-23475	-166	-166	1524	30.5	525	310	61	409752
ABalpa:26	ABalpa	26	1553	-23446	-95	-95	1553	27.7	574	318	55	466034
ABalpaa:43	ABalpaa	43	1547	-23452	-85	-85	1547	38.3	605	303	50	711175
ABalpaaa:66	ABalpaaa	66	1553	-23446	8	8	1553	35.3	633	252	40	484974
ABalpaaaa:102	ABalpaaaa	102	1585	-23414	82	85	1585	31.6	603	309	33	316137
ABalpaaaaa:145	ABalpaaaaa	145	1455	-23544	-20	-11	1455	18.0	600	304	30	193366
ABalpaaaap:145	ABalpaaaap	145	1503	-23496	54	66	1503	23.7	581	327	29	188585
ABalpaaap:102	ABalpaaap	102	1602	-23397	43	42	1602	32.0	578	286	34	317282
ABalpaaapa:144	ABalpaaapa	144	1513	-23486	51	57	1513	26.5	594	294	29	219339
ABalpaaapp:144	ABalpaaapp	144	1580	-23419	59	55	1580	30.6	565	309	29	210270
ABalpaap:66	ABalpaap	66	1524	-23475	-45	-46	1524	32.7	604	293	43	486685
ABalpaapa:93	ABalpaapa	93	1612	-23387	32	31	1612	30.0	617	289	40	479246
ABalpaapaa:129	ABalpaapaa	129	1502	-23497	40	50	1502	25.2	629	265	32	310374
ABalpaapap:129	ABalpaapap	129	1521	-23478	39	47	1521	18.8	592	279	36	384939
ABalpaapp:93	ABalpaapp	93	1588	-23411	10	16	1588	27.8	560	294	36	349185
ABalpaappa:136	ABalpaappa	136	1543	-23456	39	48	1543	23.7	561	303	29	218355
ABalpaappp:136	ABalpaappp	136	1544	-23455	41	41	1544	25.6	527	287	30	189652
ABalpap:43	ABalpap	43	1559	-23440	-82	-83	1559	31.4	524	335	49	576671
ABalpapa:66	ABalpapa	66	1539	-23460	-20	-21	1539	24.1	582	324	43	473223
ABalpapaa:96	ABalpapaa	96	1631	-23368	64	65	1631	18.7	593	305	38	375902
ABalpapaaa:136	ABalpapaaa	136	1573	-23426	74	78	1573	14.4	573	305	31	214048
ABalpapaap:136	ABalpapaap	136	1526	-23473	-7	-6	1526	11.2	542	295	31	190055
ABalpapap:96	ABalpapap	96	1615	-23384	33	35	1615	14.2	554	304	39	330506
ABalpapapa:135	ABalpapapa	135	1491	-23508	12	18	1491	17.1	529	326	34	251262
ABalpapapp:135	ABalpapapp	135	1528	-23471	42	42	1528	13.2	495	319	31	196673
ABalpapp:66	ABalpapp	66	1508	-23491	-77	-78	1508	26.0	499	338	43	430220
ABalpappa:93	ABalpappa	93	1639	-23360	4	0	1639	11.0	541	274	38	256912
ABalpappaa:128	ABalpappaa	128	1476	-23523	-15	-11	1476	13.9	539	269	30	168768
ABalpappap:128	ABalpappap	128	1467	-23532	-36	-47	1467	12.8	502	269	31	147993
ABalpappp:93	ABalpappp	93	1571	-23428	-22	-20	1571	14.8	497	299	37	247753
ABalpapppa:128	ABalpapppa	128	1521	-23478	40	40	1521	21.0	493	282	30	168706
ABalpapppp:128	ABalpapppp	128	1456	-23543	-6	-5	1456	16.0	458	265	33	138647
ABalpp:26	ABalpp	26	1584	-23415	-146	-151	1584	41.1	484	323	55	495175
ABalppa:44	ABalppa	44	1551	-23448	-248	-253	1551	47.7	519	317	47	663506
ABalppaa:68	ABalppaa	68	1627	-23372	-6	-7	1627	40.6	582	321	42	527499
ABalppaaa:102	ABalppaaa	102	1674	-23325	140	145	1674	35.2	574	324	33	296589
ABalppaaaa:148	ABalppaaaa	148	1617	-23382	145	144	1617	37.2	620	306	29	219264
ABalppaaap:148	ABalppaaap	148	1626	-23373	116	121	1626	41.7	598	309	29	189527
ABalppaap:102	ABalppaap	102	1665	-23334	111	115	1665	30.9	538	333	35	298832
ABalppaapa:143	ABalppaapa	143	1622	-23377	133	155	1622	40.7	580	333	30	205141
ABalppaapp:143	ABalppaapp	143	1581	-23418	59	76	1581	38.7	559	323	30	206752
ABalppap:68	ABalppap	68	1567	-23432	-46	-51	1567	34.8	537	321	42	448377
ABalppapa:98	ABalppapa	98	1572	-23427	6	9	1572	21.9	532	316	37	366516
ABalppapaa:138	ABalppapaa	138	1499	-23500	50	54	1499	26.9	553	337	28	153640
ABalppapap:138	ABalppapap	138	1519	-23480	48	57	1519	24.9	523	328	29	186551
ABalppapp:98	ABalppapp	98	1638	-23361	71	71	1638	19.3	491	326	37	292074
ABalppappa:134	ABalppappa	134	1536	-23463	41	56	1536	21.9	498	342	30	190466
ABalppappp:134	ABalppappp	134	1569	-23430	43	64	1569	16.8	466	326	33	210075
ABalppp:44	ABalppp	44	1550	-23449	-114	-115	1550	38.8	448	325	48	568815
ABalpppa:67	ABalpppa	67	1570	-23429	-41	-44	1570	38.3	499	303	41	421970
ABalpppaa:98	ABalpppaa	98	1801	-23198	194	200	1801	39.6	535	295	34	301067
ABalpppaaa:141	ABalpppaaa	141	1958	-23041	384	410	1958	44.5	562	299	30	221149
ABalpppaap:141	ABalpppaap	141	1964	-23035	295	324	1964	48.2	544	313	31	232177
ABalpppap:98	ABalpppap	98	1798	-23201	143	157	1798	39.4	492	311	35	302700
ABalpppapa:135	ABalpppapa	135	1753	-23246	170	173	1753	41.0	520	333	31	219832
ABalpppapp:135	ABalpppapp	135	1816	-23183	240	259	1816	42.4	482	338	31	224131
ABalpppp:67	ABalpppp	67	1613	-23386	-2	-4	1613	38.5	438	298	42	429130
ABalppppa:98	ABalppppa	98	1825	-23175	177	181	1825	41.7	464	297	35	326625
ABalppppaa:137	ABalppppaa	137	2036	-22963	407	426	2036	45.1	512	290	31	228384
ABalppppap:137	ABalppppap	137	1939	-23060	268	314	1939	47.6	488	310	31	239721
ABalppppp:98	ABalppppp	98	1822	-23177	167	164	1822	41.4	412	311	37	348464
ABalpppppa:133	ABalpppppa	133	1813	-23186	203	221	1813	44.3	459	313	30	198441
ABalpppppp:133	ABalpppppp	133	1810	-23189	230	242	1810	45.5	424	331	34	247525
ABar:3	ABar	3	1492	-23507	-132	-132	1492	26.2	520	171	70	603051
ABara:13	ABara	13	1553	-23446	-67	-67	1553	22.0	512	172	58	284708
ABaraa:26	ABaraa	26	1527	-23472	-78	-78	1527	19.0	564	183	54	349095
ABaraaa:44	ABaraaa	44	1532	-23467	-66	-66	1532	22.3	593	173	47	493999
ABaraaaa:67	ABaraaaa	67	1532	-23467	-18	-19	1532	16.7	608	214	41	421261
ABaraaaaa:105	ABaraaaaa	105	1512	-23487	5	9	1512	26.3	630	225	35	388423
ABaraaaaaa:149	ABaraaaaaa	149	1473	-23526	48	51	1473	21.5	634	239	31	276159
ABaraaaaap:149	ABaraaaaap	149	1622	-23377	152	163	1622	23.7	609	202	29	247633
ABaraaaap:105	ABaraaaap	105	1547	-23452	50	52	1547	29.3	598	238	34	355602
ABaraaaapa:151	ABaraaaapa	151	1537	-23462	65	85	1537	30.9	610	247	29	250632
ABaraaaapp:151	ABaraaaapp	151	1582	-23417	77	78	1582	35.1	587	239	29	220447
ABaraaap:67	ABaraaap	67	1526	-23473	-9	-10	1526	20.1	563	172	42	370718
ABaraaapa:97	ABaraaapa	97	1535	-23464	-10	-11	1535	19.1	608	207	38	427790
ABaraaapaa:133	ABaraaapaa	133	1547	-23452	83	85	1547	17.9	620	231	33	331579
ABaraaapap:133	ABaraaapap	133	1472	-23527	14	18	1472	19.5	581	217	33	257791
ABaraaapp:97	ABaraaapp	97	1537	-23462	10	10	1537	19.0	566	172	35	295821
ABaraaappa:139	ABaraaappa	139	1440	-23559	5	7	1440	17.2	586	192	30	230397
ABaraaappp:139	ABaraaappp	139	1455	-23544	2	5	1455	19.1	545	191	30	179128
ABaraap:44	ABaraap	44	1557	-23442	-44	-44	1557	14.9	521	214	46	256811
ABaraapa:67	ABaraapa	67	1584	-23415	-35	-36	1584	9.7	544	212	42	271942
ABaraapaa:95	ABaraapaa	95	1559	-23440	7	6	1559	18.5	546	243	36	242901
ABaraapaaa:132	ABaraapaaa	132	1470	-23529	-2	5	1470	26.3	538	244	32	203436
ABaraapaap:132	ABaraapaap	132	1452	-23547	-1	0	1452	30.4	507	251	30	146571
ABaraapap:95	ABaraapap	95	1560	-23439	26	23	1560	20.3	587	253	35	302303
ABaraapapa:135	ABaraapapa	135	1542	-23457	78	85	1542	24.3	603	256	30	249312
ABaraapapp:135	ABaraapapp	135	1519	-23480	49	59	1519	28.1	570	250	32	230303
ABaraapp:67	ABaraapp	67	1568	-23431	-11	-11	1568	9.7	472	249	43	189072
ABaraappa:95	ABaraappa	95	1562	-23437	-21	-23	1562	17.2	523	216	35	206313
ABaraappaa:131	ABaraappaa	131	1537	-23462	40	40	1537	28.7	571	208	29	184909
ABaraappap:131	ABaraappap	131	1510	-23489	27	31	1510	29.5	533	203	32	183715
ABaraappp:95	ABaraappp	95	1528	-23471	-24	-23	1528	17.3	477	214	36	180546
ABaraapppa:132	ABaraapppa	132	1473	-23526	3	5	1473	25.2	505	200	32	169665
ABaraapppp:132	ABaraapppp	132	1484	-23515	28	30	1484	28.1	472	193	31	147981
ABarap:26	ABarap	26	1575	-23424	-45	-46	1575	19.8	485	151	53	271390
ABarapa:44	ABarapa	44	1553	-23446	-52	-52	1553	21.8	522	134	48	397913
ABarapaa:67	ABarapaa	67	1565	-23434	-7	-8	1565	15.7	528	148	41	266982
ABarapaaa:98	ABarapaaa	98	1637	-23362	61	61	1637	11.0	577	208	34	262919
ABarapaaaa:143	ABarapaaaa	143	1693	-23306	130	146	1693	10.6	564	262	29	158386
ABarapaaap:143	ABarapaaap	143	1622	-23377	-6	0	1622	7.8	530	258	29	150153
ABarapaap:98	ABarapaap	98	1637	-23362	23	25	1637	10.5	537	194	35	214370
ABarapaapa:135	ABarapaapa	135	1554	-23445	67	83	1554	16.0	551	235	30	169673
ABarapaapp:135	ABarapaapp	135	1504	-23495	30	32	1504	18.1	514	231	31	151945
ABarapap:67	ABarapap	67	1555	-23444	-39	-40	1555	13.1	463	159	41	171687
ABarapapa:94	ABarapapa	94	1615	-23384	62	62	1615	13.2	518	158	36	212403
ABarapapaa:133	ABarapapaa	133	1628	-23371	85	90	1628	9.8	542	207	32	167080
ABarapapap:133	ABarapapap	133	1551	-23448	34	49	1551	12.3	513	192	33	160481
ABarapapp:94	ABarapapp	94	1576	-23423	10	16	1576	14.8	465	173	36	159642
ABarapappa:129	ABarapappa	129	1471	-23528	8	10	1471	17.0	493	202	31	140172
ABarapappp:129	ABarapappp	129	1470	-23529	36	35	1470	16.7	447	211	33	119887
ABarapp:44	ABarapp	44	1569	-23430	-42	-43	1569	13.8	445	166	47	230621
ABarappa:67	ABarappa	67	1536	-23463	-50	-50	1536	10.3	431	193	42	168581
ABarappaa:97	ABarappaa	97	1688	-23311	57	52	1688	6.4	499	201	36	186173
ABarappaaa:141	ABarappaaa	141	1670	-23329	81	69	1670	6.8	501	264	32	148665
ABarappaap:141	ABarappaap	141	1510	-23489	14	27	1510	9.1	478	243	29	97392
ABarappap:97	ABarappap	97	1549	-23450	-32	-33	1549	7.2	448	210	38	166720
ABarappapa:135	ABarappapa	135	1560	-23439	33	22	1560	7.6	450	258	31	107891
ABarappapp:135	ABarappapp	135	1495	-23504	20	13	1495	5.2	424	236	31	92596
ABarappp:67	ABarappp	67	1531	-23468	-12	-13	1531	11.5	379	200	42	148672
ABarapppa:95	ABarapppa	95	1621	-23378	43	47	1621	12.6	455	151	35	150403
ABarapppaa:136	ABarapppaa	136	1699	-23300	63	63	1699	7.0	510	199	32	133851
ABarapppap:136	ABarapppap	136	1560	-23439	59	59	1560	7.7	471	202	29	90631
ABarapppp:95	ABarapppp	95	1582	-23417	31	32	1582	13.3	417	160	36	142500
ABarappppa:135	ABarappppa	135	1516	-23483	0	6	1516	9.2	481	160	32	118125
ABarappppp:135	ABarappppp	135	1520	-23479	12	15	1520	6.5	439	189	32	97891
ABarp:13	ABarp	13	1546	-23453	-266	-266	1546	44.4	447	170	62	436087
ABarpa:26	ABarpa	26	1566	-23434	-217	-217	1566	44.1	508	152	56	509331
ABarpaa:45	ABarpaa	45	1577	-23422	-117	-117	1577	40.6	546	139	47	570562
ABarpaaa:67	ABarpaaa	67	1646	-23353	34	35	1646	37.4	557	132	40	425676
ABarpaaaa:105	ABarpaaaa	105	2020	-22979	369	389	2020	51.9	564	189	35	338876
ABarpaaaaa:148	ABarpaaaaa	148	1926	-23073	405	411	1926	49.0	574	170	29	166575
ABarpaaaap:148	ABarpaaaap	148	2071	-22928	444	453	2071	54.3	555	202	27	148602
ABarpaaap:105	ABarpaaap	105	2135	-22864	321	338	2135	55.1	534	195	33	281997
ABarpaaapa:149	ABarpaaapa	149	2128	-22871	472	528	2128	52.6	545	173	28	163775
ABarpaaapp:149	ABarpaaapp	149	2334	-22665	536	583	2334	56.0	522	175	28	152273
ABarpaap:67	ABarpaap	67	1660	-23339	-27	-27	1660	43.8	514	132	44	504537
ABarpaapa:95	ABarpaapa	95	2045	-22954	164	168	2045	54.4	499	193	37	371542
ABarpaapaa:132	ABarpaapaa	132	2340	-22659	561	577	2340	56.2	500	175	30	204485
ABarpaapap:132	ABarpaapap	132	2019	-22980	234	232	2019	56.8	467	201	34	228710
ABarpaapp:95	ABarpaapp	95	2029	-22970	125	125	2029	56.3	441	188	39	411613
ABarpaappa:134	ABarpaappa	134	2028	-22971	323	335	2028	55.1	439	158	32	218559
ABarpaappp:134	ABarpaappp	134	2130	-22869	291	304	2130	58.2	411	198	34	235687
ABarpap:45	ABarpap	45	1561	-23438	-95	-95	1561	33.6	472	190	47	363147
ABarpapa:67	ABarpapa	67	1613	-23386	-23	-23	1613	35.0	502	137	41	394843
ABarpapaa:102	ABarpapaa	102	1831	-23168	140	154	1831	51.8	532	154	36	369726
ABarpapaaa:143	ABarpapaaa	143	1814	-23185	214	229	1814	48.3	553	144	30	203748
ABarpapaap:143	ABarpapaap	143	1743	-23256	91	132	1743	48.9	516	130	33	233921
ABarpapap:102	ABarpapap	102	1908	-23092	114	117	1908	54.7	491	154	35	323933
ABarpapapa:141	ABarpapapa	141	1830	-23169	180	203	1830	52.5	494	137	31	198460
ABarpapapp:141	ABarpapapp	141	1877	-23122	210	264	1877	52.0	463	137	29	161231
ABarpapp:67	ABarpapp	67	1588	-23411	-65	-66	1588	38.5	450	167	41	357372
ABarpappa:99	ABarpappa	99	1902	-23097	120	138	1902	51.9	456	142	37	358551
ABarpappaa:136	ABarpappaa	136	2106	-22893	486	513	2106	48.8	464	119	29	192830
ABarpappap:136	ABarpappap	136	1875	-23124	211	244	1875	49.1	431	120	32	196974
ABarpappp:99	ABarpappp	99	1896	-23103	99	123	1896	52.7	405	165	36	333196
ABarpapppa:136	ABarpapppa	136	2043	-22956	361	383	2043	53.2	402	131	32	201306
ABarpapppp:136	ABarpapppp	136	2066	-22933	250	262	2066	56.7	382	155	30	185442
ABarpp:26	ABarpp	26	1572	-23427	-282	-283	1572	46.1	397	149	57	547730
ABarppa:46	ABarppa	46	1619	-23380	-198	-198	1619	50.6	458	136	50	739859
ABarppaa:67	ABarppaa	67	1968	-23031	123	116	1968	52.7	471	146	44	573408
ABarppaaa:101	ABarppaaa	101	2819	-22180	901	876	2819	56.7	432	252	35	348409
ABarppaaaa:144	ABarppaaaa	144	2937	-22063	1176	1166	2937	55.2	404	275	29	183777
ABarppaaap:144	ABarppaaap	144	2547	-22452	770	780	2547	55.2	364	268	31	175537
ABarppaap:101	ABarppaap	101	2534	-22465	590	595	2534	56.7	380	227	38	383191
ABarppaapa:138	ABarppaapa	138	2753	-22246	889	895	2753	58.1	383	229	32	189966
ABarppaapp:138	ABarppaapp	138	2705	-22294	777	805	2705	58.1	328	210	32	194935
ABarppap:67	ABarppap	67	1918	-23081	109	107	1918	52.8	406	156	44	541750
ABarppapa:98	ABarppapa	98	2534	-22465	597	617	2534	55.4	332	223	39	414205
ABarppapaa:143	ABarppapaa	143	2925	-22074	887	897	2925	57.8	305	177	30	193595
ABarppapap:143	ABarppapap	143	2379	-22620	500	508	2379	55.8	276	212	34	226835
ABarppapp:98	ABarppapp	98	2375	-22624	549	556	2375	53.1	292	247	37	380427
ABarppappa:139	ABarppappa	139	2656	-22343	804	796	2656	56.2	253	247	31	210615
ABarppappp:139	ABarppappp	139	2441	-22558	726	731	2441	50.0	229	275	31	207003
ABarppp:46	ABarppp	46	1553	-23446	-165	-169	1553	40.4	395	159	47	440277
ABarpppa:67	ABarpppa	67	1750	-23249	29	27	1750	42.9	414	148	42	418981
ABarpppaa:100	ABarpppaa	100	2411	-22588	632	628	2411	53.8	406	125	36	390703
ABarpppaaa:142	ABarpppaaa	142	2291	-22708	677	685	2291	46.6	382	95	28	181181
ABarpppaap:142	ABarpppaap	142	2189	-22810	473	506	2189	48.6	350	116	32	202887
ABarpppap:100	ABarpppap	100	2284	-22715	350	352	2284	55.5	358	156	38	395072
ABarpppapa:138	ABarpppapa	138	2357	-22642	322	321	2357	58.3	351	163	33	225521
ABarpppapp:138	ABarpppapp	138	2258	-22741	543	550	2258	53.1	305	148	32	218904
ABarpppp:67	ABarpppp	67	1756	-23243	51	46	1756	45.0	345	160	43	439861
ABarppppa:98	ABarppppa	98	2274	-22725	456	466	2274	53.1	319	148	39	420601
ABarppppaa:142	ABarppppaa	142	2231	-22768	607	622	2231	47.2	313	100	30	198271
ABarppppap:142	ABarppppap	142	1946	-23053	268	286	1946	45.4	287	126	32	176082
ABarppppp:98	ABarppppp	98	2121	-22878	412	413	2121	45.4	274	149	38	368156
ABarpppppa:141	ABarpppppa	141	2101	-22898	512	524	2101	44.3	250	131	31	185852
ABarpppppp:141	ABarpppppp	141	1938	-23061	382	380	1938	37.0	205	150	32	186848
ABp:1	ABp	1	1540	-23460	-181	-181	1540	41.0	375	166	66	355945
ABpl:3	ABpl	3	1472	-23527	-306	-306	1472	49.0	412	229	70	737302
ABpla:13	ABpla	13	1535	-23464	-257	-257	1535	50.0	521	249	60	477766
ABplaa:26	ABplaa	26	1548	-23451	-350	-355	1548	50.2	555	254	57	602235
ABplaaa:44	ABplaaa	44	1579	-23420	-201	-202	1579	50.3	589	214	48	747143
ABplaaaa:69	ABplaaaa	69	1567	-23432	-102	-103	1567	46.6	607	206	41	575176
ABplaaaaa:102	ABplaaaaa	102	1664	-23335	-64	-71	1664	54.1	558	235	35	372018
ABplaaaaaa:145	ABplaaaaaa	145	1662	-23337	-13	9	1662	54.3	562	229	29	218257
ABplaaaaap:145	ABplaaaaap	145	1667	-23332	-112	-127	1667	56.5	529	231	30	197574
ABplaaaap:102	ABplaaaap	102	1777	-23222	-46	-67	1777	55.6	521	245	34	334916
ABplaaaapa:143	ABplaaaapa	143	1707	-23292	-37	-36	1707	56.4	511	205	29	192231
ABplaaaapp:143	ABplaaaapp	143	1787	-23212	158	157	1787	56.3	487	229	29	188877
ABplaaap:69	ABplaaap	69	1622	-23377	-200	-212	1622	53.1	560	205	43	615153
ABplaaapa:100	ABplaaapa	100	1762	-23237	-63	-81	1762	53.9	521	291	36	440884
ABplaaapaa:143	ABplaaapaa	143	1776	-23223	-109	-142	1776	56.9	529	266	29	221315
ABplaaapap:143	ABplaaapap	143	1695	-23304	-56	-77	1695	56.2	490	263	30	209675
ABplaaapp:100	ABplaaapp	100	1730	-23269	-213	-200	1730	56.1	473	257	36	391019
ABplaaappa:142	ABplaaappa	142	1785	-23214	34	17	1785	57.5	462	253	29	210420
ABplaaappp:142	ABplaaappp	142	1767	-23232	-72	-26	1767	57.2	428	260	32	227337
ABplaap:44	ABplaap	44	1578	-23421	-156	-163	1578	47.8	525	255	48	638908
ABplaapa:66	ABplaapa	66	1617	-23382	-87	-90	1617	48.5	572	253	41	533593
ABplaapaa:97	ABplaapaa	97	1662	-23337	-1	-2	1662	48.6	545	270	37	423305
ABplaapaaa:138	ABplaapaaa	138	1624	-23375	38	40	1624	52.2	562	271	30	204996
ABplaapaap:138	ABplaapaap	138	1686	-23314	-11	0	1686	53.0	529	294	32	235962
ABplaapap:97	ABplaapap	97	1663	-23336	-50	-55	1663	51.3	490	299	36	364310
ABplaapapa:136	ABplaapapa	136	1698	-23301	59	74	1698	51.2	508	323	30	202625
ABplaapapp:136	ABplaapapp	136	1724	-23275	-18	-18	1724	54.5	474	307	32	211675
ABplaapp:66	ABplaapp	66	1542	-23457	-146	-149	1542	48.7	512	246	44	534571
ABplaappa:95	ABplaappa	95	1622	-23377	-48	-51	1622	48.3	463	269	37	384102
ABplaappaa:137	ABplaappaa	137	1712	-23287	51	54	1712	52.2	457	286	29	208356
ABplaappap:137	ABplaappap	137	1719	-23281	33	51	1719	53.3	423	306	33	231791
ABplaappp:95	ABplaappp	95	1621	-23378	-61	-58	1621	49.1	392	296	40	497262
ABplaapppa:133	ABplaapppa	133	1633	-23366	74	84	1633	50.1	387	337	34	280174
ABplaapppp:133	ABplaapppp	133	1632	-23367	68	74	1632	50.6	332	323	35	309467
ABplap:26	ABplap	26	1520	-23479	-301	-301	1520	52.7	451	242	57	561214
ABplapa:44	ABplapa	44	1574	-23425	-243	-244	1574	54.5	511	187	49	726832
ABplapaa:66	ABplapaa	66	1681	-23318	-279	-288	1681	56.9	507	202	42	566923
ABplapaaa:98	ABplapaaa	98	1742	-23257	-84	-76	1742	55.3	421	292	37	411138
ABplapaaaa:138	ABplapaaaa	138	1750	-23249	-22	-8	1750	55.8	380	306	31	221100
ABplapaaap:138	ABplapaaap	138	1667	-23332	1	29	1667	54.7	344	295	31	220429
ABplapaap:98	ABplapaap	98	1799	-23200	-84	-110	1799	56.2	362	282	36	406036
ABplapaapa:146	ABplapaapa	146	1727	-23272	117	123	1727	55.0	319	281	30	213623
ABplapaapp:146	ABplapaapp	146	1728	-23271	6	34	1728	55.6	292	261	32	222427
ABplapap:66	ABplapap	66	1626	-23373	-222	-233	1626	56.0	451	197	43	573360
ABplapapa:95	ABplapapa	95	1704	-23295	-89	-91	1704	53.8	332	292	40	520467
ABplapapaa:135	ABplapapaa	135	1653	-23346	38	43	1653	52.9	271	300	33	283977
ABplapapap:135	ABplapapap	135	1674	-23325	46	65	1674	49.1	239	314	32	274901
ABplapapp:95	ABplapapp	95	1687	-23312	-14	-10	1687	49.9	276	297	38	479617
ABplapappa:134	ABplapappa	134	1594	-23405	70	77	1594	44.0	204	319	33	289968
ABplapappp:134	ABplapappp	134	1529	-23470	23	32	1529	37.9	185	316	31	263624
ABplapp:44	ABplapp	44	1525	-23474	-214	-216	1525	51.8	442	246	49	680687
ABplappa:66	ABplappa	66	1591	-23408	-135	-136	1591	53.7	446	255	43	572300
ABplappaa:97	ABplappaa	97	1689	-23310	52	51	1689	46.0	374	343	38	455353
ABplappaaa:139	ABplappaaa	139	1707	-23292	159	159	1707	43.5	347	361	30	217109
ABplappaap:139	ABplappaap	139	1688	-23312	174	179	1688	42.0	302	355	33	241251
ABplappap:97	ABplappap	97	1759	-23240	110	109	1759	44.5	318	340	39	450798
ABplappapa:137	ABplappapa	137	1725	-23274	165	167	1725	47.6	282	337	32	250410
ABplappapp:137	ABplappapp	137	1678	-23321	139	142	1678	40.0	253	342	33	240916
ABplappp:66	ABplappp	66	1612	-23387	-37	-37	1612	48.7	369	267	41	474994
ABplapppa:103	ABplapppa	103	1689	-23310	89	92	1689	37.4	270	346	36	401699
ABplapppaa:145	ABplapppaa	145	1663	-23337	129	143	1663	27.6	276	349	30	184648
ABplapppap:145	ABplapppap	145	1597	-23402	85	88	1597	28.6	242	343	31	194587
ABplapppp:103	ABplapppp	103	1727	-23272	162	166	1727	38.3	231	334	34	344829
ABplappppa:151	ABplappppa	151	1735	-23264	247	253	1735	35.8	221	354	29	176670
ABplappppp:151	ABplappppp	151	1740	-23259	236	248	1740	31.5	207	328	30	201251
ABplp:13	ABplp	13	1546	-23454	-213	-213	1546	44.5	392	316	62	456867
ABplpa:26	ABplpa	26	1573	-23426	-161	-167	1573	43.0	409	328	56	498467
ABplpaa:44	ABplpaa	44	1587	-23412	-223	-228	1587	52.7	437	314	47	599301
ABplpaaa:68	ABplpaaa	68	1678	-23321	-73	-73	1678	50.1	528	310	42	545489
ABplpaaaa:98	ABplpaaaa	98	1709	-23290	83	89	1709	39.2	512	335	35	327119
ABplpaaaaa:138	ABplpaaaaa	138	1601	-23398	67	87	1601	34.3	513	322	30	231933
ABplpaaaap:138	ABplpaaaap	138	1704	-23295	154	177	1704	34.8	491	347	31	231253
ABplpaaap:98	ABplpaaap	98	1695	-23304	88	95	1695	41.9	465	352	35	339718
ABplpaaapa:140	ABplpaaapa	140	1670	-23329	133	142	1670	39.5	469	365	29	181511
ABplpaaapp:140	ABplpaaapp	140	1704	-23295	135	161	1704	38.3	434	366	30	192980
ABplpaap:68	ABplpaap	68	1683	-23316	-76	-82	1683	50.9	470	307	42	516982
ABplpaapa:97	ABplpaapa	97	1713	-23286	75	81	1713	37.7	448	349	37	381418
ABplpaapaa:136	ABplpaapaa	136	1653	-23346	69	88	1653	34.7	466	341	31	249991
ABplpaapap:136	ABplpaapap	136	1624	-23375	73	99	1624	36.7	440	328	31	218522
ABplpaapp:97	ABplpaapp	97	1672	-23327	38	39	1672	36.9	403	354	37	352503
ABplpaappa:136	ABplpaappa	136	1651	-23349	96	129	1651	38.5	416	345	31	222798
ABplpaappp:136	ABplpaappp	136	1692	-23307	138	138	1692	41.3	387	360	30	199246
ABplpap:44	ABplpap	44	1563	-23436	-149	-151	1563	43.1	368	330	49	567270
ABplpapa:66	ABplpapa	66	1629	-23370	-24	-26	1629	43.8	458	340	42	492447
ABplpapaa:96	ABplpapaa	96	1780	-23219	174	177	1780	30.0	489	340	35	304607
ABplpapaaa:140	ABplpapaaa	140	1843	-23156	286	297	1843	25.8	478	335	30	201345
ABplpapaap:140	ABplpapaap	140	1939	-23060	353	383	1939	26.3	445	348	31	216497
ABplpapap:96	ABplpapap	96	1781	-23218	170	174	1781	25.7	445	331	36	271664
ABplpapapa:139	ABplpapapa	139	1720	-23279	147	164	1720	20.5	436	321	32	190057
ABplpapapp:139	ABplpapapp	139	1706	-23293	201	210	1706	17.8	394	316	31	134037
ABplpapp:66	ABplpapp	66	1582	-23417	-43	-48	1582	41.7	387	337	43	477868
ABplpappa:94	ABplpappa	94	1692	-23307	111	111	1692	16.7	437	319	38	270567
ABplpappaa:133	ABplpappaa	133	1657	-23342	73	84	1657	8.7	429	297	35	168634
ABplpappap:133	ABplpappap	133	1685	-23314	146	156	1685	9.9	387	284	28	93359
ABplpappp:94	ABplpappp	94	1666	-23333	68	70	1666	14.5	385	316	38	227440
ABplpapppa:134	ABplpapppa	134	1572	-23427	72	78	1572	8.5	346	292	32	104170
ABplpapppp:134	ABplpapppp	134	1617	-23382	99	106	1617	8.1	302	292	35	135917
ABplpp:26	ABplpp	26	1567	-23432	-218	-218	1567	45.1	312	326	55	523793
ABplppa:45	ABplppa	45	1586	-23414	-329	-331	1586	55.1	356	302	48	633342
ABplppaa:69	ABplppaa	69	1725	-23274	-130	-139	1725	48.9	422	318	40	459699
ABplppaaa:105	ABplppaaa	105	1721	-23278	146	156	1721	26.6	423	359	33	257442
ABplppaaaa:150	ABplppaaaa	150	1671	-23328	97	133	1671	30.2	447	365	31	208575
ABplppaaap:150	ABplppaaap	150	1943	-23056	321	364	1943	30.8	414	362	27	173265
ABplppaap:105	ABplppaap	105	1685	-23314	111	117	1685	28.0	392	341	36	296617
ABplppaapa:148	ABplppaapa	148	1685	-23314	99	131	1685	27.4	402	347	33	228295
ABplppaapp:148	ABplppaapp	148	1691	-23308	130	144	1691	26.0	365	366	30	166724
ABplppap:69	ABplppap	69	1699	-23300	-41	-46	1699	50.4	370	306	42	485421
ABplppapa:99	ABplppapa	99	1721	-23278	101	104	1721	32.9	358	358	36	307858
ABplppapaa:143	ABplppapaa	143	1737	-23262	151	166	1737	34.2	386	369	30	176386
ABplppapap:143	ABplppapap	143	1742	-23257	168	178	1742	34.5	347	369	30	181825
ABplppapp:99	ABplppapp	99	1797	-23202	196	199	1797	32.6	309	360	36	290450
ABplppappa:141	ABplppappa	141	1730	-23269	138	160	1730	31.3	318	366	32	173097
ABplppappp:141	ABplppappp	141	1781	-23219	207	223	1781	33.6	293	346	30	177386
ABplppp:45	ABplppp	45	1572	-23427	-113	-113	1572	42.3	286	344	48	621482
ABplpppa:68	ABplpppa	68	1581	-23418	-63	-67	1581	43.3	345	353	41	480178
ABplpppaa:99	ABplpppaa	99	1597	-23402	24	30	1597	21.1	370	341	37	281528
ABplpppaaa:141	ABplpppaaa	141	1615	-23384	113	131	1615	21.6	389	357	32	208798
ABplpppaap:141	ABplpppaap	141	1572	-23427	48	52	1572	24.2	359	338	30	149775
ABplpppap:99	ABplpppap	99	1639	-23360	67	72	1639	23.7	323	357	37	304463
ABplpppapa:143	ABplpppapa	143	1665	-23334	179	192	1665	19.1	334	357	30	142663
ABplpppapp:143	ABplpppapp	143	1638	-23361	95	111	1638	23.2	300	353	33	184421
ABplpppp:68	ABplpppp	68	1577	-23422	-34	-35	1577	37.2	309	349	42	450988
ABplppppa:97	ABplppppa	97	1617	-23382	33	33	1617	14.2	346	323	37	227275
ABplppppaa:136	ABplppppaa	136	1618	-23381	112	116	1618	11.9	378	329	31	141772
ABplppppap:136	ABplppppap	136	1547	-23452	22	35	1547	15.2	343	326	32	134403
ABplppppp:97	ABplppppp	97	1599	-23400	23	25	1599	13.6	290	324	38	213638
ABplpppppa:143	ABplpppppa	143	1523	-23477	46	53	1523	14.5	297	324	33	146267
ABplpppppp:143	ABplpppppp	143	1556	-23443	66	77	1556	16.5	263	307	33	140302
ABpr:3	ABpr	3	1517	-23482	-90	-90	1517	23.0	331	171	70	478561
ABpra:13	ABpra	13	1540	-23459	-177	-177	1540	25.2	360	126	60	331189
ABpraa:26	ABpraa	26	1561	-23438	-220	-220	1561	28.4	410	113	55	370972
ABpraaa:45	ABpraaa	45	1571	-23428	-118	-118	1571	33.6	460	104	47	543116
ABpraaaa:70	ABpraaaa	70	1582	-23417	7	7	1582	24.0	491	114	40	322428
ABpraaaaa:105	ABpraaaaa	105	1613	-23386	91	95	1613	27.2	536	107	34	270969
ABpraaaaaa:148	ABpraaaaaa	148	1507	-23492	18	27	1507	23.9	553	124	29	175218
ABpraaaaap:148	ABpraaaaap	148	1611	-23388	93	105	1611	27.8	528	105	30	200096
ABpraaaap:105	ABpraaaap	105	1626	-23373	88	90	1626	31.6	497	92	35	271112
ABpraaaapa:143	ABpraaaapa	143	1577	-23422	75	86	1577	24.3	514	112	28	147807
ABpraaaapp:143	ABpraaaapp	143	1661	-23338	142	151	1661	28.5	490	90	29	150175
ABpraaap:70	ABpraaap	70	1601	-23398	-100	-104	1601	33.1	451	100	41	375228
ABpraaapa:101	ABpraaapa	101	1653	-23346	72	74	1653	38.2	530	114	35	332760
ABpraaapaa:142	ABpraaapaa	142	1557	-23442	50	64	1557	33.9	545	116	30	206971
ABpraaapap:142	ABpraaapap	142	1605	-23394	76	82	1605	35.0	510	102	29	184940
ABpraaapp:101	ABpraaapp	101	1641	-23358	34	42	1641	38.8	475	104	36	353381
ABpraaappa:136	ABpraaappa	136	1584	-23415	66	70	1584	33.4	477	113	30	167601
ABpraaappp:136	ABpraaappp	136	1606	-23393	57	78	1606	34.0	450	87	30	186382
ABpraap:45	ABpraap	45	1588	-23411	-63	-63	1588	24.6	386	130	48	346784
ABpraapa:68	ABpraapa	68	1595	-23404	-98	-100	1595	28.1	412	100	41	307243
ABpraapaa:100	ABpraapaa	100	1785	-23214	148	148	1785	46.6	473	107	37	398502
ABpraapaaa:140	ABpraapaaa	140	1903	-23096	352	370	1903	43.3	533	115	32	249659
ABpraapaap:140	ABpraapaap	140	1824	-23175	259	272	1824	45.4	490	106	32	239298
ABpraapap:100	ABpraapap	100	1806	-23193	148	152	1806	45.8	415	100	36	359385
ABpraapapa:138	ABpraapapa	138	1769	-23231	210	232	1769	40.9	465	90	30	196093
ABpraapapp:138	ABpraapapp	138	1819	-23180	205	213	1819	41.2	428	97	31	193625
ABpraapp:68	ABpraapp	68	1548	-23451	-43	-43	1548	33.0	342	114	44	423375
ABpraappa:97	ABpraappa	97	1762	-23237	113	111	1762	39.5	382	89	37	390692
ABpraappaa:139	ABpraappaa	139	1826	-23173	154	147	1826	34.8	418	81	28	158061
ABpraappap:139	ABpraappap	139	1702	-23297	82	105	1702	35.5	388	87	32	173309
ABpraappp:97	ABpraappp	97	1685	-23314	86	85	1685	36.5	326	96	39	411119
ABpraapppa:137	ABpraapppa	137	1639	-23360	68	67	1639	29.7	363	84	32	159435
ABpraapppp:137	ABpraapppp	137	1689	-23310	206	207	1689	33.3	325	97	32	189750
ABprap:26	ABprap	26	1525	-23474	-131	-131	1525	35.7	303	125	54	440490
ABprapa:45	ABprapa	45	1560	-23439	-118	-120	1560	42.4	362	100	47	651028
ABprapaa:68	ABprapaa	68	1615	-23384	-53	-50	1615	44.6	380	94	41	498932
ABprapaaa:101	ABprapaaa	101	1651	-23348	29	31	1651	49.1	347	109	37	367727
ABprapaaaa:141	ABprapaaaa	141	1721	-23278	185	188	1721	39.5	365	116	30	153919
ABprapaaap:141	ABprapaaap	141	1614	-23385	43	72	1614	41.1	326	114	32	183348
ABprapaap:101	ABprapaap	101	1721	-23278	92	96	1721	43.8	295	109	35	330878
ABprapaapa:145	ABprapaapa	145	1705	-23295	186	190	1705	36.5	299	95	29	160091
ABprapaapp:145	ABprapaapp	145	1671	-23328	136	139	1671	36.9	265	110	29	150719
ABprapap:68	ABprapap	68	1587	-23412	-54	-56	1587	45.0	306	111	41	488052
ABprapapa:99	ABprapapa	99	1709	-23290	96	104	1709	41.0	236	131	36	327473
ABprapapaa:140	ABprapapaa	140	1569	-23430	79	87	1569	34.2	227	121	30	160422
ABprapapap:140	ABprapapap	140	1565	-23434	71	82	1565	29.8	198	146	29	149026
ABprapapp:99	ABprapapp	99	1596	-23403	10	12	1596	36.0	200	157	34	258982
ABprapappa:141	ABprapappa	141	1508	-23491	52	69	1508	27.8	169	159	30	153234
ABprapappp:141	ABprapappp	141	1553	-23446	44	49	1553	29.5	181	188	29	139164
ABprapp:45	ABprapp	45	1520	-23479	-109	-110	1520	37.8	286	133	47	582291
ABprappa:67	ABprappa	67	1538	-23461	-37	-40	1538	37.1	268	124	42	444792
ABprappaa:100	ABprappaa	100	1652	-23347	100	100	1652	34.0	281	100	36	328770
ABprappaaa:141	ABprappaaa	141	1506	-23493	9	5	1506	21.7	330	92	30	108184
ABprappaap:141	ABprappaap	141	1481	-23518	14	19	1481	25.8	291	103	31	141657
ABprappap:100	ABprappap	100	1563	-23436	13	16	1563	31.4	240	120	36	288509
ABprappapa:142	ABprappapa	142	1566	-23433	97	105	1566	22.6	256	118	31	133557
ABprappapp:142	ABprappapp	142	1558	-23441	62	67	1558	26.7	234	134	31	144613
ABprappp:67	ABprappp	67	1553	-23446	-41	-40	1553	37.6	220	167	41	399340
ABprapppa:102	ABprapppa	102	1561	-23438	40	43	1561	23.1	223	136	36	256700
ABprapppaa:144	ABprapppaa	144	1459	-23540	-38	-21	1459	11.9	248	134	30	121364
ABprapppap:144	ABprapppap	144	1524	-23475	44	46	1524	18.9	234	151	33	129383
ABprapppp:102	ABprapppp	102	1545	-23454	31	33	1545	22.7	188	165	36	236787
ABprappppa:146	ABprappppa	146	1543	-23456	105	104	1543	18.3	194	162	31	149835
ABprappppp:146	ABprappppp	146	1521	-23478	-25	-11	1521	23.1	185	187	29	126119
ABprp:13	ABprp	13	1584	-23415	-36	-36	1584	17.0	265	206	59	209982
ABprpa:26	ABprpa	26	1547	-23452	-74	-74	1547	15.6	286	166	53	279991
ABprpaa:45	ABprpaa	45	1551	-23448	-70	-71	1551	22.5	304	111	48	468008
ABprpaaa:69	ABprpaaa	69	1633	-23366	-7	-10	1633	16.6	386	116	41	200000
ABprpaaaa:100	ABprpaaaa	100	1564	-23435	-2	0	1564	24.5	464	101	36	255661
ABprpaaaaa:141	ABprpaaaaa	141	1624	-23375	171	173	1624	18.1	507	140	30	149322
ABprpaaaap:141	ABprpaaaap	141	1497	-23502	7	14	1497	16.7	467	141	30	123301
ABprpaaap:100	ABprpaaap	100	1670	-23329	15	11	1670	25.3	420	95	35	223752
ABprpaaapa:140	ABprpaaapa	140	1588	-23411	98	89	1588	18.7	446	122	29	126576
ABprpaaapp:140	ABprpaaapp	140	1535	-23464	-20	-13	1535	18.4	417	108	32	139715
ABprpaap:69	ABprpaap	69	1539	-23460	-33	-34	1539	23.4	315	111	41	302929
ABprpaapa:99	ABprpaapa	99	1653	-23346	13	9	1653	33.2	430	90	36	314876
ABprpaapaa:139	ABprpaapaa	139	1580	-23419	86	91	1580	24.1	477	113	29	152958
ABprpaapap:139	ABprpaapap	139	1522	-23477	7	3	1522	26.3	443	98	30	158843
ABprpaapp:99	ABprpaapp	99	1638	-23361	0	-4	1638	28.1	372	92	36	242922
ABprpaappa:137	ABprpaappa	137	1599	-23400	-15	-25	1599	27.0	408	88	29	120458
ABprpaappp:137	ABprpaappp	137	1486	-23513	-68	-69	1486	20.2	379	93	32	118670
ABprpap:45	ABprpap	45	1557	-23442	-44	-44	1557	19.6	240	164	47	395474
ABprpapa:67	ABprpapa	67	1625	-23374	49	48	1625	13.9	304	136	42	267565
ABprpapaa:99	ABprpapaa	99	1632	-23367	29	26	1632	16.8	419	119	36	201186
ABprpapaaa:141	ABprpapaaa	141	1511	-23488	53	62	1511	12.2	447	168	30	107039
ABprpapaap:141	ABprpapaap	141	1468	-23531	8	-1	1468	12.3	410	168	29	74336
ABprpapap:99	ABprpapap	99	1595	-23404	5	4	1595	11.6	368	135	36	143443
ABprpapapa:140	ABprpapapa	140	1500	-23499	17	18	1500	8.6	401	191	31	75800
ABprpapapp:140	ABprpapapp	140	1485	-23514	12	5	1485	7.3	358	198	29	55332
ABprpapp:67	ABprpapp	67	1575	-23424	10	10	1575	14.9	252	165	41	246689
ABprpappa:98	ABprpappa	98	1599	-23400	29	28	1599	7.6	381	179	36	123158
ABprpappaa:135	ABprpappaa	135	1411	-23588	-41	-41	1411	11.0	411	236	34	141472
ABprpappap:135	ABprpappap	135	1509	-23490	55	62	1509	9.6	364	246	32	86999
ABprpappp:98	ABprpappp	98	1547	-23452	-21	-20	1547	8.5	320	177	36	129043
ABprpapppa:137	ABprpapppa	137	1482	-23517	29	34	1482	6.2	325	243	34	91027
ABprpapppp:137	ABprpapppp	137	1517	-23482	17	15	1517	9.5	272	251	32	86511
ABprpp:26	ABprpp	26	1577	-23422	-59	-59	1577	20.7	202	196	54	361357
ABprppa:45	ABprppa	45	1556	-23443	-60	-59	1556	35.0	206	140	46	540549
ABprppaa:69	ABprppaa	69	1568	-23431	6	5	1568	24.5	261	110	40	325270
ABprppaaa:101	ABprppaaa	101	1662	-23337	40	40	1662	19.0	369	99	34	168224
ABprppaaaa:144	ABprppaaaa	144	1549	-23450	24	24	1549	11.5	424	134	31	107003
ABprppaaap:144	ABprppaaap	144	1589	-23410	27	20	1589	13.2	397	120	28	96097
ABprppaap:101	ABprppaap	101	1603	-23396	25	33	1603	15.0	326	119	36	195396
ABprppaapa:143	ABprppaapa	143	1465	-23534	-53	-52	1465	8.8	374	160	30	69604
ABprppaapp:143	ABprppaapp	143	1589	-23410	49	50	1589	6.8	334	158	29	65473
ABprppap:69	ABprppap	69	1573	-23426	-6	-6	1573	28.4	222	143	41	349634
ABprppapa:100	ABprppapa	100	1646	-23353	68	71	1646	21.8	321	105	36	208210
ABprppapaa:142	ABprppapaa	142	1520	-23479	11	7	1520	14.0	364	126	31	86959
ABprppapap:142	ABprppapap	142	1520	-23479	38	40	1520	13.0	335	122	31	93653
ABprppapp:100	ABprppapp	100	1624	-23375	77	82	1624	22.6	274	109	36	244293
ABprppappa:143	ABprppappa	143	1600	-23399	113	128	1600	12.8	303	118	30	84516
ABprppappp:143	ABprppappp	143	1548	-23451	40	50	1548	15.3	275	131	32	118728
ABprppp:45	ABprppp	45	1534	-23465	-75	-76	1534	25.8	179	204	46	427896
ABprpppa:69	ABprpppa	69	1596	-23403	26	26	1596	18.2	205	169	40	262123
ABprpppaa:99	ABprpppaa	99	1683	-23316	98	100	1683	12.5	297	144	35	143313
ABprpppaaa:140	ABprpppaaa	140	1520	-23479	65	69	1520	13.5	344	178	32	77259
ABprpppaap:140	ABprpppaap	140	1563	-23436	111	111	1563	8.4	315	194	28	47068
ABprpppap:99	ABprpppap	99	1654	-23345	87	88	1654	15.6	257	141	37	198674
ABprpppapa:142	ABprpppapa	142	1549	-23450	68	75	1549	8.3	295	160	29	61801
ABprpppapp:142	ABprpppapp	142	1601	-23398	92	83	1601	9.4	259	170	31	87568
ABprpppp:69	ABprpppp	69	1599	-23400	30	33	1599	17.8	189	215	41	267645
ABprppppa:98	ABprppppa	98	1626	-23373	28	30	1626	8.6	260	176	37	155477
ABprppppaa:136	ABprppppaa	136	1610	-23389	57	61	1610	8.5	268	205	30	62994
ABprppppap:136	ABprppppap	136	1622	-23377	84	95	1622	9.0	258	209	31	75459
ABprppppp:98	ABprppppp	98	1702	-23297	142	142	1702	11.5	219	208	39	181505
ABprpppppa:140	ABprpppppa	140	1684	-23315	173	182	1684	11.3	237	245	32	98775
ABprpppppp:140	ABprpppppp	140	1703	-23296	184	197	1703	16.3	224	270	33	118430
EMS:1	EMS	1	1486	-23513	-145	-145	1486	35.0	351	340	76	895513
MS:4	MS	4	1626	-23373	-3	-3	1626	21.3	416	306	64	372045
MSa:17	MSa	17	1569	-23430	-54	-55	1569	18.9	465	283	58	271095
MSaa:32	MSaa	32	1588	-23411	-35	-35	1588	17.3	517	285	54	350747
MSaaa:51	MSaaa	51	1530	-23469	-57	-57	1530	16.7	525	291	46	316028
MSaaaa:73	MSaaaa	73	1537	-23462	-26	-26	1537	19.9	574	262	40	266138
MSaaaaa:100	MSaaaaa	100	1554	-23445	5	8	1554	34.7	603	228	35	280379
MSaaaaaa:134	MSaaaaaa	134	1497	-23502	18	43	1497	35.9	625	226	28	195920
MSaaaaap:134	MSaaaaap	134	1485	-23514	-12	-6	1485	42.0	583	235	33	206161
MSaaaap:100	MSaaaap	100	1565	-23434	4	8	1565	39.6	547	215	37	315811
MSaaaapa:135	MSaaaapa	135	1545	-23454	28	31	1545	44.7	573	200	30	185989
MSaaaapp:135	MSaaaapp	135	1538	-23461	39	42	1538	48.7	524	211	32	191655
MSaaap:73	MSaaap	73	1545	-23454	-17	-18	1545	20.9	503	275	40	227786
MSaaapa:104	MSaaapa	104	1511	-23488	-25	-26	1511	31.4	534	237	39	289022
MSaaapaa:137	MSaaapaa	137	1422	-23577	-49	-45	1422	36.1	554	240	33	207632
MSaaapap:137	MSaaapap	137	1429	-23570	-54	-56	1429	41.8	500	231	33	172404
MSaaapp:104	MSaaapp	104	1460	-23539	-32	-33	1460	34.4	481	220	34	190574
MSaaappa:158	MSaaappa	158	1877	-23122	371	370	1877	36.0	511	220	26	96890
MSaaappp:158	MSaaappp	158	1345	-23654	-90	-84	1345	37.3	474	218	27	105895
MSaap:51	MSaap	51	1570	-23429	-17	-17	1570	16.3	435	300	45	230335
MSaapa:74	MSaapa	74	1542	-23457	-10	-11	1542	16.2	458	308	42	238659
MSaapaa:99	MSaapaa	99	1532	-23467	-3	-3	1532	20.5	479	255	36	150280
MSaapaaa:131	MSaapaaa	131	1438	-23561	6	7	1438	28.4	479	248	30	109431
MSaapaap:131	MSaapaap	131	1452	-23547	-18	-16	1452	35.3	440	251	33	121075
MSaapap:99	MSaapap	99	1538	-23461	14	20	1538	17.5	430	258	34	118496
MSaapapa:135	MSaapapa	135	1428	-23571	-8	-3	1428	24.9	454	263	29	98824
MSaapapp:135	MSaapapp	135	1488	-23511	28	30	1488	27.8	412	258	29	82303
MSaapp:74	MSaapp	74	1506	-23493	-55	-54	1506	16.4	388	315	40	206424
MSaappa:106	MSaappa	106	1498	-23501	18	14	1498	15.1	417	257	32	107543
MSaappp:106	MSaappp	106	1462	-23537	-20	-14	1462	18.9	374	267	37	133079
MSaapppa:159	MSaapppa	159	1568	-23431	69	79	1568	18.5	391	273	26	65985
MSaapppp:159	MSaapppp	159	1426	-23573	-103	-107	1426	27.5	364	260	30	84342
MSap:32	MSap	32	1565	-23434	-41	-41	1565	23.1	420	335	52	376041
MSapa:54	MSapa	54	1521	-23478	-70	-72	1521	27.6	421	347	45	358583
MSapaa:77	MSapaa	77	1579	-23420	4	4	1579	29.4	464	298	39	231238
MSapaaa:109	MSapaaa	109	1619	-23380	89	91	1619	33.5	532	284	33	210422
MSapaaaa:147	MSapaaaa	147	1754	-23245	275	274	1754	35.8	585	279	26	111318
MSapaaap:147	MSapaaap	147	1572	-23427	55	58	1572	35.0	536	292	26	101077
MSapaap:109	MSapaap	109	1581	-23418	70	73	1581	28.3	482	293	33	169699
MSapap:77	MSapap	77	1558	-23441	-30	-31	1558	29.8	402	298	40	242434
MSapapa:108	MSapapa	108	1596	-23403	45	47	1596	35.0	473	270	35	174022
MSapapaa:143	MSapapaa	143	1633	-23366	101	111	1633	39.3	514	279	29	131123
MSapapap:143	MSapapap	143	1498	-23501	-5	-7	1498	37.7	478	281	28	86998
MSapapp:108	MSapapp	108	1573	-23426	18	22	1573	38.9	425	286	34	160983
MSapappa:160	MSapappa	160	1529	-23471	40	23	1529	43.0	454	278	26	92924
MSapappp:160	MSapappp	160	1347	-23653	-222	-206	1347	43.0	438	278	30	114499
MSapp:54	MSapp	54	1501	-23498	-56	-56	1501	26.0	335	350	45	349576
MSappa:77	MSappa	77	1563	-23436	5	2	1563	23.7	371	298	39	196258
MSappaa:113	MSappaa	113	1577	-23422	68	65	1577	28.4	438	292	31	113417
MSappap:113	MSappap	113	1563	-23436	30	34	1563	29.3	386	300	32	128954
MSappp:77	MSappp	77	1619	-23380	9	10	1619	31.1	335	311	39	239685
MSapppa:120	MSapppa	120	1579	-23420	50	59	1579	39.0	388	311	33	169742
MSapppp:120	MSapppp	120	1603	-23396	33	37	1603	41.1	358	299	34	175048
MSp:17	MSp	17	1552	-23447	-60	-60	1552	18.9	368	238	56	146415
MSpa:33	MSpa	33	1592	-23407	-5	-5	1592	15.7	433	239	52	233332
MSpaa:51	MSpaa	51	1497	-23502	-48	-46	1497	16.3	433	224	44	171306
MSpaaa:74	MSpaaa	74	1563	-23436	13	13	1563	21.2	501	206	42	215845
MSpaaaa:100	MSpaaaa	100	1570	-23429	17	15	1570	28.9	561	180	36	253107
MSpaaaaa:133	MSpaaaaa	133	1611	-23388	124	125	1611	32.8	603	192	29	182189
MSpaaaap:133	MSpaaaap	133	1511	-23488	15	18	1511	37.3	560	184	33	209595
MSpaaap:100	MSpaaap	100	1558	-23441	-24	-22	1558	37.5	507	183	37	249617
MSpaaapa:134	MSpaaapa	134	1526	-23473	35	34	1526	42.8	536	185	31	179681
MSpaaapp:134	MSpaaapp	134	1611	-23388	105	99	1611	43.4	499	182	34	194384
MSpaap:74	MSpaap	74	1554	-23445	10	12	1554	19.9	429	239	39	160634
MSpaapa:105	MSpaapa	105	1564	-23435	38	36	1564	30.7	494	178	35	187694
MSpaapaa:143	MSpaapaa	143	1576	-23423	72	74	1576	36.1	523	179	28	136124
MSpaapap:143	MSpaapap	143	1495	-23504	-6	0	1495	36.6	485	170	30	121587
MSpaapp:105	MSpaapp	105	1647	-23352	102	101	1647	31.9	446	180	29	109187
MSpap:51	MSpap	51	1566	-23433	-10	-11	1566	13.8	346	277	47	210841
MSpapa:74	MSpapa	74	1569	-23430	-20	-21	1569	10.9	370	278	44	189458
MSpapaa:100	MSpapaa	100	1506	-23493	-23	-22	1506	17.5	419	210	38	138822
MSpapaaa:131	MSpapaaa	131	1452	-23547	2	2	1452	24.8	449	216	33	133304
MSpapaap:131	MSpapaap	131	1444	-23555	-22	-21	1444	28.0	397	194	34	119371
MSpapap:100	MSpapap	100	1530	-23469	20	21	1530	14.8	370	218	35	96268
MSpapapa:139	MSpapapa	139	1473	-23526	22	33	1473	20.9	422	218	30	97726
MSpapapp:139	MSpapapp	139	1485	-23514	26	26	1485	21.0	381	219	29	64720
MSpapp:74	MSpapp	74	1571	-23428	-13	-13	1571	11.1	306	273	41	147247
MSpappa:115	MSpappa	115	1485	-23514	25	33	1485	12.0	357	235	34	112208
MSpappp:115	MSpappp	115	1468	-23531	1	3	1468	14.6	311	252	38	124528
MSpp:33	MSpp	33	1566	-23433	-18	-19	1566	12.6	327	212	51	218819
MSppa:53	MSppa	53	1520	-23479	-70	-71	1520	11.3	321	165	46	210169
MSppaa:76	MSppaa	76	1565	-23434	-15	-16	1565	20.0	403	154	38	162917
MSppaaa:109	MSppaaa	109	1581	-23418	67	65	1581	28.9	522	141	32	146263
MSppaaaa:145	MSppaaaa	145	1551	-23448	66	61	1551	25.8	570	169	25	70794
MSppaaap:145	MSppaaap	145	1527	-23472	79	80	1527	27.1	527	162	28	87207
MSppaap:109	MSppaap	109	1577	-23422	61	61	1577	25.8	481	154	32	141891
MSppap:76	MSppap	76	1585	-23414	21	22	1585	18.4	356	203	40	138909
MSppapa:107	MSppapa	107	1495	-23504	-37	-34	1495	26.9	444	141	34	147221
MSppapaa:141	MSppapaa	141	1553	-23446	65	64	1553	27.2	498	153	28	95137
MSppapap:141	MSppapap	141	1526	-23473	35	47	1526	27.0	453	145	29	84771
MSppapp:107	MSppapp	107	1582	-23417	42	44	1582	31.1	405	135	33	135876
MSppappa:150	MSppappa	150	1548	-23451	5	13	1548	32.6	442	123	26	81618
MSppappp:150	MSppappp	150	1669	-23330	147	147	1669	35.1	405	131	28	90702
MSppp:53	MSppp	53	1566	-23433	-17	-17	1566	11.7	256	240	46	213761
MSpppa:78	MSpppa	78	1562	-23437	-5	-5	1562	17.2	316	199	39	143688
MSpppaa:112	MSpppaa	112	1493	-23506	5	9	1493	21.6	409	156	34	111778
MSpppap:112	MSpppap	112	1490	-23509	20	21	1490	17.7	362	170	33	83629
MSpppp:78	MSpppp	78	1587	-23412	-10	-10	1587	21.3	274	194	39	178428
MSppppa:118	MSppppa	118	1513	-23486	22	26	1513	27.1	379	125	33	130700
MSppppp:118	MSppppp	118	1518	-23481	15	17	1518	27.6	337	140	35	145078
E:4	E	4	1562	-23437	-122	-123	1562	28.1	279	311	61	336788
Ea:18	Ea	18	1557	-23442	-95	-94	1557	23.5	345	302	60	391890
Eal:46	Eal	46	1557	-23442	-46	-48	1557	28.7	347	277	50	329505
Eala:86	Eala	86	1648	-23351	16	15	1648	41.3	404	245	44	284127
Ealaa:137	Ealaa	137	1609	-23390	61	59	1609	46.0	439	242	37	164788
Ealap:137	Ealap	137	1685	-23314	78	72	1685	47.7	378	235	36	143227
Ealp:86	Ealp	86	1631	-23368	35	35	1631	32.0	361	250	43	209582
Ealpa:140	Ealpa	140	1620	-23379	91	85	1620	36.1	405	264	34	100442
Ealpp:140	Ealpp	140	1571	-23428	76	75	1571	37.6	351	239	35	114223
Ear:46	Ear	46	1564	-23435	-16	-16	1564	29.1	384	211	50	318881
Eara:87	Eara	87	1646	-23353	30	29	1646	39.0	449	195	44	279412
Earaa:137	Earaa	137	1617	-23382	59	57	1617	45.1	460	191	36	148590
Earap:137	Earap	137	1599	-23400	-29	-28	1599	49.4	400	195	36	151601
Earp:87	Earp	87	1636	-23363	25	27	1636	38.1	382	194	44	241454
Earpa:139	Earpa	139	1550	-23449	60	62	1550	35.2	440	196	33	98876
Earpp:139	Earpp	139	1485	-23514	-17	-15	1485	39.8	388	208	36	126509
Ep:18	Ep	18	1576	-23423	-141	-143	1576	32.0	248	289	60	483915
Epl:45	Epl	45	1585	-23414	-74	-75	1585	35.4	266	254	53	498496
Epla:91	Epla	91	1711	-23288	45	46	1711	40.8	317	234	44	296912
Eplaa:140	Eplaa	140	1608	-23391	37	44	1608	45.1	340	232	36	161168
Eplap:140	Eplap	140	1692	-23307	62	74	1692	44.4	293	235	35	154529
Eplp:91	Eplp	91	1716	-23283	48	48	1716	40.3	250	238	45	350727
Eplpa:147	Eplpa	147	1733	-23266	140	146	1733	42.7	272	208	36	158367
Eplpp:147	Eplpp	147	1690	-23309	111	118	1690	33.4	236	246	35	133101
Epr:45	Epr	45	1541	-23458	-53	-55	1541	31.1	300	187	51	427857
Epra:90	Epra	90	1686	-23313	44	46	1686	41.5	376	149	45	374681
Epraa:147	Epraa	147	1725	-23274	145	148	1725	43.5	414	153	37	169583
Eprap:147	Eprap	147	1712	-23288	90	89	1712	45.2	348	177	35	144470
Eprp:90	Eprp	90	1661	-23338	50	49	1661	35.7	320	179	45	293477
Eprpa:147	Eprpa	147	1541	-23458	55	58	1541	31.4	365	179	34	101672
Eprpp:147	Eprpp	147	1611	-23388	54	55	1611	39.2	313	198	34	119274
P2:1	P2	1	1521	-23478	-228	-228	1521	35.3	209	236	76	852905
C:7	C	7	1526	-23473	-322	-322	1526	45.4	277	217	63	480325
Ca:20	Ca	20	1543	-23456	-351	-352	1543	50.0	348	226	57	322182
Caa:36	Caa	36	1594	-23405	-279	-281	1594	52.7	368	204	50	366602
Caaa:59	Caaa	59	1581	-23418	-235	-237	1581	54.3	379	208	47	344589
Caaaa:87	Caaaa	87	1677	-23322	-129	-126	1677	52.5	275	228	41	267609
Caaaaa:131	Caaaaa	131	1626	-23373	-30	-26	1626	52.8	226	217	36	154699
Caaaap:131	Caaaap	131	1562	-23437	-21	-22	1562	45.6	187	232	36	150822
Caaap:87	Caaap	87	1699	-23300	-102	-105	1699	48.2	228	256	39	233535
Caaapa:127	Caaapa	127	1570	-23429	-16	-16	1570	42.4	170	260	33	126796
Caaapp:127	Caaapp	127	1538	-23461	7	5	1538	30.7	162	275	35	117540
Caap:59	Caap	59	1626	-23373	-260	-262	1626	54.2	280	245	41	284877
Caapa:97	Caapa	97	1613	-23386	26	35	1613	35.0	209	314	32	139963
Caapp:97	Caapp	97	1627	-23372	23	25	1627	31.8	177	294	37	174226
Caappd:141	Caappd	141	1472	-23527	-4	0	1472	19.6	206	321	34	88587
Caappv:141	Caappv	141	1567	-23432	84	96	1567	26.7	189	316	30	87199
Cap:36	Cap	36	1612	-23387	-235	-237	1612	50.8	285	270	51	400512
Capa:64	Capa	64	1576	-23423	-202	-203	1576	50.2	306	308	44	338364
Capaa:96	Capaa	96	1638	-23361	58	57	1638	27.7	266	319	36	145559
Capaaa:145	Capaaa	145	1705	-23295	156	170	1705	32.5	309	297	31	83508
Capaap:145	Capaap	145	1657	-23342	125	123	1657	25.5	270	300	30	78218
Capap:96	Capap	96	1630	-23369	31	36	1630	30.1	228	311	37	164492
Capapa:143	Capapa	143	1761	-23238	149	168	1761	39.2	292	296	32	114351
Capapp:143	Capapp	143	1662	-23337	112	116	1662	32.3	247	296	31	94472
Capp:64	Capp	64	1587	-23412	-135	-137	1587	47.8	232	296	45	374285
Cappa:100	Cappa	100	1708	-23291	76	77	1708	38.3	219	306	37	212763
Cappaa:145	Cappaa	145	1964	-23035	371	388	1964	46.1	291	281	31	102998
Cappap:145	Cappap	145	1876	-23123	226	258	1876	42.1	256	284	30	97660
Cappp:100	Cappp	100	1653	-23346	55	59	1653	30.1	190	285	36	161328
Capppa:146	Capppa	146	1790	-23209	169	182	1790	40.8	224	288	31	107709
Capppp:146	Capppp	146	1821	-23178	291	302	1821	31.0	212	282	30	84209
Cp:20	Cp	20	1568	-23432	-294	-294	1568	45.2	249	209	59	371234
Cpa:36	Cpa	36	1569	-23430	-323	-324	1569	49.6	258	176	51	368003
Cpaa:58	Cpaa	58	1580	-23419	-210	-212	1580	52.6	298	161	45	289853
Cpaaa:83	Cpaaa	83	1771	-23228	-133	-129	1771	53.8	291	175	41	227270
Cpaaaa:125	Cpaaaa	125	1701	-23298	72	72	1701	52.0	261	175	34	110806
Cpaaap:125	Cpaaap	125	1642	-23357	55	55	1642	45.9	209	179	34	118235
Cpaap:83	Cpaap	83	1777	-23222	-69	-71	1777	49.3	222	199	41	227144
Cpaapa:122	Cpaapa	122	1663	-23337	99	104	1663	40.0	179	182	35	128290
Cpaapp:122	Cpaapp	122	1598	-23401	54	55	1598	35.2	162	231	35	116247
Cpap:58	Cpap	58	1632	-23367	-158	-158	1632	48.5	227	218	44	262309
Cpapa:85	Cpapa	85	1716	-23283	40	37	1716	38.8	178	189	38	179818
Cpapaa:131	Cpapaa	131	1575	-23424	64	71	1575	24.3	168	249	32	76381
Cpapap:131	Cpapap	131	1553	-23447	45	47	1553	26.4	148	203	32	76117
Cpapp:85	Cpapp	85	1653	-23346	5	3	1653	38.4	169	248	37	166474
Cpappd:133	Cpappd	133	1496	-23503	15	14	1496	16.6	167	233	32	68161
Cpappv:133	Cpappv	133	1540	-23459	61	65	1540	22.1	178	291	31	72395
Cpp:36	Cpp	36	1581	-23418	-181	-181	1581	41.1	181	242	50	365621
Cppa:61	Cppa	61	1535	-23465	-95	-95	1535	32.5	166	205	44	255378
Cppaa:96	Cppaa	96	1584	-23415	17	23	1584	16.2	220	219	39	76914
Cppaaa:141	Cppaaa	141	1461	-23538	-35	-30	1461	16.4	283	199	32	45752
Cppaap:141	Cppaap	141	1581	-23418	70	81	1581	17.1	241	214	31	61135
Cppap:96	Cppap	96	1613	-23386	30	31	1613	23.3	222	250	38	126085
Cppapa:143	Cppapa	143	1598	-23401	107	118	1598	22.7	258	199	33	73920
Cppapp:143	Cppapp	143	1622	-23377	98	106	1622	24.5	243	252	31	61571
Cppp:61	Cppp	61	1598	-23401	-78	-81	1598	42.9	180	269	45	308653
Cpppa:94	Cpppa	94	1652	-23347	35	36	1652	25.5	195	195	36	126864
Cpppaa:136	Cpppaa	136	1642	-23357	79	82	1642	29.4	244	172	31	72856
Cpppap:136	Cpppap	136	1686	-23313	139	145	1686	30.5	228	201	31	73746
Cpppp:94	Cpppp	94	1659	-23340	57	56	1659	29.6	182	243	37	149129
Cppppa:138	Cppppa	138	1695	-23304	142	145	1695	29.4	202	222	31	67342
Cppppp:138	Cppppp	138	1695	-23304	177	191	1695	24.7	209	268	31	84048
P3:7	P3	7	1560	-23439	-192	-193	1560	33.6	184	267	59	368678
D:24	D	24	1580	-23419	-173	-174	1580	33.6	172	260	54	263189
Da:48	Da	48	1556	-23443	-110	-111	1556	37.1	227	321	41	85033
Daa:111	Daa	111	1544	-23455	-19	-15	1544	33.0	325	314	32	70191
Daaa:156	Daaa	156	1717	-23282	234	234	1717	35.6	330	310	26	48191
Daap:156	Daap	156	1729	-23270	185	179	1729	30.4	360	329	26	49011
Dap:111	Dap	111	1564	-23435	-10	-8	1564	39.1	296	294	35	85082
Dapa:160	Dapa	160	1636	-23364	54	72	1636	39.0	354	324	26	50326
Dapp:160	Dapp	160	1833	-23167	325	324	1833	44.0	322	292	26	55777
Dp:48	Dp	48	1561	-23438	-88	-89	1561	27.7	183	268	42	69812
Dpa:112	Dpa	112	1498	-23501	-12	-11	1498	24.5	286	165	33	28304
Dpaa:155	Dpaa	155	1401	-23599	-31	-29	1401	21.6	331	139	29	28769
Dpap:155	Dpap	155	1566	-23433	93	92	1566	26.0	280	163	25	28351
Dpp:112	Dpp	112	1539	-23460	0	1	1539	32.6	264	178	34	40609
Dppa:157	Dppa	157	1411	-23588	-145	-146	1411	32.2	309	139	28	44700
Dppp:157	Dppp	157	1428	-23571	-121	-123	1428	31.0	274	174	30	47272
P4:24	P4	24	1567	-23432	-95	-95	1567	23.5	232	317	49	120993
Z2:63	Z2	63	1570	-23429	-54	-57	1570	22.3	265	307	40	0
Z3:63	Z3	63	1562	-23437	-38	-34	1562	19.5	302	335	40	0
