# Supplementary material for: Quantitative Differences in Nuclear β-catenin and TCF Pattern Embryonic Cells in C. elegans
Source: PLoS Genet. 2015 Oct 21;11(10):e1005585. doi: 10.1371/journal.pgen.1005585 (PMC4619327; doi:10.1371/journal.pgen.1005585)
Supplement: S1 Data — For each cell analyzed, birth time is given in column 3 and the average nuclear reporter intensity over the lifetime of the cell (corrected for background) is given in column 7 (“blot”). For information on each embryo’s strain information and experimental conditions, refer to S2 Table. (ZIP) [file pgen.1005585.s005.zip › CAs/CA20130610_tlp-1_sys-1i_L4.csv]

cellTime	cell	time	none	global	local	blot	cross	z	x	y	size	gweight
ABa:1	ABa	1	1905	-23095	-166	-168	1905	46.0	168	272	62	288890
ABal:2	ABal	2	1956	-23043	-184	-184	1956	40.6	144	237	74	1004398
ABala:11	ABala	11	2018	-22981	-131	-131	2018	34.9	103	318	66	636649
ABalaa:21	ABalaa	21	2065	-22934	-133	-133	2065	31.8	82	327	58	503840
ABalaaa:35	ABalaaa	35	2120	-22879	-117	-118	2120	32.4	74	317	49	562245
ABalaaaa:52	ABalaaaa	52	2134	-22865	-69	-69	2134	33.0	69	308	42	421536
ABalaaaal:78	ABalaaaal	78	2401	-22598	166	174	2401	39.7	105	270	37	304315
ABalaaaala:105	ABalaaaala	105	2444	-22555	144	178	2444	31.1	83	289	30	169205
ABalaaaalp:105	ABalaaaalp	105	2634	-22365	180	286	2634	33.6	97	254	33	204331
ABalaaaar:78	ABalaaaar	78	2313	-22686	36	42	2313	36.3	63	305	37	322035
ABalaaaarl:106	ABalaaaarl	106	2291	-22708	28	61	2291	27.6	61	301	36	249842
ABalaaaarr:106	ABalaaaarr	106	2397	-22603	112	120	2397	28.8	69	356	31	196011
ABalaaap:52	ABalaaap	52	2166	-22833	-51	-51	2166	33.1	100	362	44	458226
ABalaaapa:75	ABalaaapa	75	2276	-22723	14	17	2276	41.0	77	358	38	326191
ABalaaapal:101	ABalaaapal	101	2612	-22387	231	284	2612	35.3	68	317	34	237831
ABalaaapar:101	ABalaaapar	101	2457	-22542	109	156	2457	35.2	65	363	30	191539
ABalaaapp:75	ABalaaapp	75	2329	-22670	90	95	2329	46.2	112	380	37	305186
ABalaaappl:101	ABalaaappl	101	2434	-22565	153	177	2434	33.9	88	386	30	187906
ABalaaappr:101	ABalaaappr	101	2395	-22604	36	47	2395	41.1	93	389	31	181707
ABalaap:35	ABalaap	35	2164	-22835	-25	-25	2164	20.7	126	289	50	428704
ABalaapa:52	ABalaapa	52	2200	-22799	20	18	2200	29.1	127	301	42	369977
ABalaapaa:77	ABalaapaa	77	2372	-22627	147	153	2372	34.0	107	374	36	317265
ABalaapaaa:106	ABalaapaaa	106	2336	-22663	110	111	2336	26.4	115	401	30	185345
ABalaapaap:106	ABalaapaap	106	2369	-22630	125	129	2369	21.4	160	412	32	185989
ABalaapap:77	ABalaapap	77	2335	-22664	120	127	2335	34.5	149	386	35	248081
ABalaapapa:104	ABalaapapa	104	2464	-22535	203	210	2464	28.5	156	433	30	175433
ABalaapapp:104	ABalaapapp	104	2385	-22614	87	115	2385	23.5	188	434	31	166831
ABalaapp:52	ABalaapp	52	2197	-22802	-17	-16	2197	30.9	196	319	43	301063
ABalaappa:75	ABalaappa	75	2270	-22729	37	41	2270	41.5	141	389	37	295262
ABalaappaa:103	ABalaappaa	103	2301	-22698	-32	-16	2301	36.6	105	407	30	204864
ABalaappap:103	ABalaappap	103	2463	-22536	219	236	2463	34.9	134	416	30	161300
ABalaappp:75	ABalaappp	75	2338	-22661	77	79	2338	43.0	182	385	37	261752
ABalaapppa:101	ABalaapppa	101	2450	-22549	175	175	2450	45.1	125	411	29	163414
ABalaapppp:101	ABalaapppp	101	2297	-22702	-7	15	2297	44.5	157	411	31	148380
ABalap:21	ABalap	21	2066	-22933	-265	-265	2066	48.5	139	336	58	491607
ABalapa:35	ABalapa	35	2199	-22800	-111	-111	2199	44.6	107	363	51	623101
ABalapaa:51	ABalapaa	51	2341	-22658	31	30	2341	44.2	89	359	44	509553
ABalapaaa:75	ABalapaaa	75	2855	-22144	496	518	2855	48.0	83	322	38	383945
ABalapaaaa:102	ABalapaaaa	102	3017	-21982	450	531	3017	40.7	65	330	31	243935
ABalapaaap:102	ABalapaaap	102	2978	-22021	397	492	2978	45.6	78	309	32	226581
ABalapaap:75	ABalapaap	75	2847	-22152	397	449	2847	51.6	106	292	38	362948
ABalapaapa:101	ABalapaapa	101	3079	-21920	524	610	3079	42.9	89	286	32	248017
ABalapaapp:101	ABalapaapp	101	2982	-22017	407	526	2982	49.8	100	280	33	218525
ABalapap:51	ABalapap	51	2358	-22641	-6	-6	2358	49.0	145	376	43	466445
ABalapapa:73	ABalapapa	73	3017	-21982	416	428	3017	54.9	141	294	37	316755
ABalapapaa:101	ABalapapaa	101	3156	-21843	576	590	3156	50.6	119	312	30	166794
ABalapapap:101	ABalapapap	101	3369	-21630	803	873	3369	50.8	135	276	31	211217
ABalapapp:73	ABalapapp	73	2808	-22191	380	386	2808	50.2	174	277	36	288537
ABalapappa:100	ABalapappa	100	3020	-21979	538	584	3020	43.2	128	257	32	203288
ABalapappp:100	ABalapappp	100	2867	-22132	388	432	2867	47.1	160	252	31	181543
ABalapp:35	ABalapp	35	2186	-22813	-96	-96	2186	39.7	172	305	51	490232
ABalappa:51	ABalappa	51	2356	-22643	61	60	2356	41.0	151	331	43	408139
ABalappaa:77	ABalappaa	77	3120	-21879	684	712	3120	47.2	116	336	34	255438
ABalappaaa:105	ABalappaaa	105	3809	-21191	1284	1338	3809	42.3	70	360	28	182107
ABalappaap:105	ABalappaap	105	3228	-21771	558	656	3228	47.6	88	341	28	136484
ABalappap:77	ABalappap	77	2965	-22034	520	547	2965	48.9	159	335	37	287668
ABalappapa:101	ABalappapa	101	3500	-21499	978	1049	3500	47.8	100	375	30	172715
ABalappapp:101	ABalappapp	101	3122	-21877	507	560	3122	46.0	127	354	30	145198
ABalappp:51	ABalappp	51	2304	-22695	3	1	2304	43.6	221	324	44	375628
ABalapppa:74	ABalapppa	74	2902	-22097	402	432	2902	49.9	207	356	38	292100
ABalapppaa:100	ABalapppaa	100	3193	-21806	617	663	3193	49.1	146	376	31	173249
ABalapppap:100	ABalapppap	100	3392	-21607	655	716	3392	51.6	178	373	32	159512
ABalapppp:74	ABalapppp	74	2688	-22311	341	342	2688	46.5	262	364	38	259116
ABalappppa:97	ABalappppa	97	3016	-21983	585	589	3016	46.5	215	387	31	160497
ABalappppp:97	ABalappppp	97	2982	-22017	521	521	2982	48.4	263	393	32	157946
ABalp:11	ABalp	11	2042	-22957	-106	-106	2042	32.8	179	212	67	577505
ABalpa:21	ABalpa	21	2100	-22900	-80	-80	2100	28.0	122	227	60	453130
ABalpaa:35	ABalpaa	35	2122	-22877	-98	-98	2122	38.2	103	238	51	530143
ABalpaaa:51	ABalpaaa	51	2260	-22739	55	54	2260	34.1	80	264	41	398307
ABalpaaaa:76	ABalpaaaa	76	2384	-22615	181	188	2384	21.4	85	297	38	338553
ABalpaaaaa:105	ABalpaaaaa	105	2451	-22548	169	168	2451	12.6	116	289	35	226206
ABalpaaaap:105	ABalpaaaap	105	2659	-22340	166	177	2659	8.0	159	302	29	123222
ABalpaaap:76	ABalpaaap	76	2342	-22657	112	111	2342	18.2	121	282	37	269583
ABalpaaapa:103	ABalpaaapa	103	2328	-22671	57	62	2328	20.9	164	285	31	159640
ABalpaaapp:103	ABalpaaapp	103	2455	-22544	232	228	2455	24.0	198	288	30	135317
ABalpaap:51	ABalpaap	51	2306	-22693	33	34	2306	42.3	123	242	45	444131
ABalpaapa:73	ABalpaapa	73	2305	-22694	86	87	2305	34.6	102	256	41	351078
ABalpaapaa:94	ABalpaapaa	94	2393	-22606	94	91	2393	24.6	87	302	32	237310
ABalpaapap:94	ABalpaapap	94	2379	-22620	87	98	2379	24.6	112	272	35	219538
ABalpaapp:73	ABalpaapp	73	2288	-22711	72	74	2288	31.0	146	236	36	261007
ABalpaappa:99	ABalpaappa	99	2591	-22408	306	314	2591	25.8	97	244	30	180209
ABalpaappp:99	ABalpaappp	99	2424	-22575	86	92	2424	21.6	134	234	33	196698
ABalpap:35	ABalpap	35	2161	-22838	-49	-49	2161	25.7	168	202	51	457168
ABalpapa:50	ABalpapa	50	2300	-22699	75	74	2300	29.6	125	214	44	450176
ABalpapaa:73	ABalpapaa	73	2359	-22640	141	143	2359	23.2	120	230	36	242078
ABalpapaaa:99	ABalpapaaa	99	2513	-22486	149	159	2513	12.8	140	262	31	151622
ABalpapaap:99	ABalpapaap	99	2408	-22591	32	32	2408	14.8	156	228	32	181518
ABalpapap:73	ABalpapap	73	2334	-22665	87	90	2334	16.8	160	231	38	237276
ABalpapapa:99	ABalpapapa	99	2495	-22504	120	108	2495	10.8	189	240	33	127003
ABalpapapp:99	ABalpapapp	99	2643	-22356	190	202	2643	12.4	230	241	31	123635
ABalpapp:50	ABalpapp	50	2194	-22805	-30	-30	2194	27.6	208	195	46	401357
ABalpappa:71	ABalpappa	71	2314	-22685	83	86	2314	14.3	160	266	39	228532
ABalpappaa:94	ABalpappaa	94	2459	-22540	148	149	2459	13.2	171	286	32	154403
ABalpappap:94	ABalpappap	94	2402	-22598	85	93	2402	15.1	214	283	34	153501
ABalpappp:71	ABalpappp	71	2324	-22675	69	72	2324	13.8	214	254	39	189329
ABalpapppa:94	ABalpapppa	94	2316	-22683	48	75	2316	21.1	222	278	33	149395
ABalpapppp:94	ABalpapppp	94	2403	-22596	71	89	2403	17.0	262	291	34	121711
ABalpp:21	ABalpp	21	2081	-22918	-177	-177	2081	40.0	224	185	58	454522
ABalppa:35	ABalppa	35	2203	-22796	-77	-80	2203	45.6	184	187	50	550004
ABalppaa:51	ABalppaa	51	2417	-22582	124	125	2417	44.6	148	198	42	419341
ABalppaaa:79	ABalppaaa	79	2724	-22275	422	451	2724	38.1	132	213	35	255512
ABalppaaaa:106	ABalppaaaa	106	3392	-21607	993	1048	3392	38.1	79	259	30	174874
ABalppaaap:106	ABalppaaap	106	2955	-22044	463	505	2955	40.1	102	233	30	143543
ABalppaap:79	ABalppaap	79	2609	-22390	317	325	2609	31.2	162	192	36	275653
ABalppaapa:106	ABalppaapa	106	3183	-21816	757	790	3183	30.9	101	220	29	153739
ABalppaapp:106	ABalppaapp	106	3005	-21994	584	607	3005	34.2	134	207	32	166604
ABalppap:51	ABalppap	51	2297	-22702	11	11	2297	40.3	190	195	44	412618
ABalppapa:75	ABalppapa	75	2374	-22625	100	106	2374	22.6	170	211	37	242477
ABalppapaa:100	ABalppapaa	100	2752	-22248	339	345	2752	25.8	145	205	32	160795
ABalppapap:100	ABalppapap	100	2542	-20895	319	323	2542	20.3	173	209	33	160773
ABalppapp:75	ABalppapp	75	2323	-22676	109	110	2323	17.6	226	212	38	210483
ABalppappa:98	ABalppappa	98	2555	-22444	233	258	2555	18.6	205	207	33	162237
ABalppappp:98	ABalppappp	98	2419	-22580	125	143	2419	16.5	244	223	35	181570
ABalppp:35	ABalppp	35	2126	-22873	-139	-138	2126	33.6	259	183	51	455612
ABalpppa:50	ABalpppa	50	2322	-22677	52	52	2322	39.0	225	227	44	374188
ABalpppaa:74	ABalpppaa	74	2682	-22317	327	340	2682	40.4	180	215	35	255770
ABalpppaaa:101	ABalpppaaa	101	2940	-22059	487	536	2940	44.0	129	216	30	161648
ABalpppaap:101	ABalpppaap	101	3107	-21892	643	688	3107	45.2	153	199	31	171701
ABalpppap:74	ABalpppap	74	2553	-22446	258	267	2553	36.9	234	195	37	284601
ABalpppapa:98	ABalpppapa	98	2666	-22333	249	276	2666	38.1	167	189	31	167991
ABalpppapp:98	ABalpppapp	98	2675	-22324	215	260	2675	40.1	205	185	31	168903
ABalpppp:50	ABalpppp	50	2305	-22694	26	23	2305	38.0	295	217	45	410546
ABalppppa:72	ABalppppa	72	2625	-22374	283	288	2625	42.7	225	241	38	296509
ABalppppaa:99	ABalppppaa	99	2735	-22264	296	331	2735	40.8	175	223	31	182373
ABalppppap:99	ABalppppap	99	2975	-22024	488	537	2975	46.1	203	214	32	184105
ABalppppp:72	ABalppppp	72	2533	-22466	212	211	2533	40.8	281	218	39	312616
ABalpppppa:96	ABalpppppa	96	2855	-22144	400	410	2855	40.9	233	209	33	217338
ABalpppppp:96	ABalpppppp	96	2741	-22258	246	283	2741	45.0	264	196	35	250217
ABar:2	ABar	2	1940	-23059	-156	-156	1940	36.6	216	373	77	1133040
ABara:10	ABara	10	2082	-22917	-37	-37	2082	20.7	230	360	66	457328
ABaraa:21	ABaraa	21	2087	-22912	-60	-60	2087	20.4	167	357	58	370200
ABaraaa:35	ABaraaa	35	2133	-22866	-74	-74	2133	25.3	136	374	51	496378
ABaraaaa:51	ABaraaaa	51	2168	-22831	-18	-19	2168	20.7	96	319	44	414097
ABaraaaaa:77	ABaraaaaa	77	2240	-22759	52	56	2240	31.2	66	339	37	376789
ABaraaaaaa:103	ABaraaaaaa	103	2307	-22692	82	75	2307	21.9	74	324	32	234253
ABaraaaaap:103	ABaraaaaap	103	2320	-22679	79	88	2320	21.8	100	370	31	212088
ABaraaaap:77	ABaraaaap	77	2257	-22742	50	56	2257	28.2	101	334	35	290645
ABaraaaapa:105	ABaraaaapa	105	2173	-22826	-47	-61	2173	29.0	99	342	29	185406
ABaraaaapp:105	ABaraaaapp	105	2176	-22823	-3	-2	2176	31.9	130	356	28	157638
ABaraaap:51	ABaraaap	51	2162	-22837	-30	-32	2162	25.0	152	367	45	387921
ABaraaapa:72	ABaraaapa	72	2176	-22824	4	1	2176	27.7	101	372	40	345256
ABaraaapaa:95	ABaraaapaa	95	2284	-22715	59	63	2284	20.2	98	343	33	231607
ABaraaapap:95	ABaraaapap	95	2254	-22745	28	37	2254	19.1	138	347	34	214069
ABaraaapp:72	ABaraaapp	72	2180	-22819	5	10	2180	24.5	159	368	38	291491
ABaraaappa:98	ABaraaappa	98	2233	-22767	49	46	2233	19.1	131	383	30	183819
ABaraaappp:98	ABaraaappp	98	2240	-22759	10	0	2240	17.5	174	374	31	156146
ABaraap:35	ABaraap	35	2172	-22827	-36	-36	2172	14.5	208	339	51	300401
ABaraapa:51	ABaraapa	51	2161	-22838	-48	-46	2161	14.3	152	309	45	335378
ABaraapaa:74	ABaraapaa	74	2152	-22847	-15	-12	2152	21.8	118	318	38	322679
ABaraapaaa:100	ABaraapaaa	100	2179	-22820	30	33	2179	29.3	123	314	30	173032
ABaraapaap:100	ABaraapaap	100	2183	-22816	4	12	2183	32.3	154	323	30	157446
ABaraapap:74	ABaraapap	74	2212	-22787	7	5	2212	22.1	158	294	38	245912
ABaraapapa:97	ABaraapapa	97	2210	-22789	-14	-21	2210	29.5	159	286	33	182644
ABaraapapp:97	ABaraapapp	97	2265	-22734	106	118	2265	29.3	207	289	31	150118
ABaraapp:51	ABaraapp	51	2197	-22802	-45	-46	2197	14.5	228	295	43	198340
ABaraappa:72	ABaraappa	72	2193	-22806	-17	-13	2193	18.7	185	320	37	203780
ABaraappaa:97	ABaraappaa	97	2205	-22794	33	26	2205	29.5	164	358	31	179210
ABaraappap:97	ABaraappap	97	2176	-22823	-7	-4	2176	28.5	195	337	32	159444
ABaraappp:72	ABaraappp	72	2247	-22752	46	47	2247	19.0	237	319	37	157842
ABaraapppa:98	ABaraapppa	98	2219	-22780	64	71	2219	27.9	228	342	32	152091
ABaraapppp:98	ABaraapppp	98	2154	-22845	-28	-42	2154	30.6	265	345	30	105452
ABarap:21	ABarap	21	2113	-22886	-58	-58	2113	24.2	252	404	58	371663
ABarapa:35	ABarapa	35	2141	-22858	-32	-32	2141	27.8	210	418	51	445446
ABarapaa:50	ABarapaa	50	2210	-22789	36	34	2210	15.5	171	381	44	288014
ABarapaaa:73	ABarapaaa	73	2258	-22742	36	38	2258	12.0	160	357	38	243904
ABarapaaaa:104	ABarapaaaa	104	2278	-22721	-76	-42	2278	11.5	165	329	32	179754
ABarapaaap:104	ABarapaaap	104	2530	-22469	92	86	2530	9.2	199	329	30	120114
ABarapaap:73	ABarapaap	73	2201	-22798	20	17	2201	16.9	142	368	38	275989
ABarapaapa:99	ABarapaapa	99	2341	-22658	120	112	2341	19.4	180	333	30	156087
ABarapaapp:99	ABarapaapp	99	2141	-22858	-50	-53	2141	17.8	217	341	30	117463
ABarapap:50	ABarapap	50	2197	-22802	-20	-24	2197	13.5	237	361	42	183602
ABarapapa:72	ABarapapa	72	2283	-22716	15	20	2283	10.8	204	345	36	145151
ABarapapaa:97	ABarapapaa	97	2322	-22678	-47	-26	2322	11.6	226	316	30	99445
ABarapapap:97	ABarapapap	97	2354	-22645	-50	-53	2354	9.7	258	336	31	98592
ABarapapp:72	ABarapapp	72	2198	-22801	-26	-30	2198	10.5	259	346	39	136577
ABarapappa:94	ABarapappa	94	2205	-22794	-4	-5	2205	16.1	247	355	31	114740
ABarapappp:94	ABarapappp	94	2220	-22779	23	18	2220	12.0	289	343	34	107155
ABarapp:35	ABarapp	35	2136	-22863	-65	-66	2136	17.2	293	397	49	280219
ABarappa:50	ABarappa	50	2221	-22778	-6	-8	2221	13.8	280	377	42	171668
ABarappaa:73	ABarappaa	73	2267	-22732	92	92	2267	14.9	202	393	37	204907
ABarappaaa:99	ABarappaaa	99	2257	-22742	-25	-24	2257	12.1	184	371	31	137124
ABarappaap:99	ABarappaap	99	2201	-22798	-98	-109	2201	10.0	234	368	32	116336
ABarappap:73	ABarappap	73	2261	-22738	16	23	2261	10.7	262	396	39	184341
ABarappapa:98	ABarappapa	98	2315	-22684	37	40	2315	11.7	256	395	30	87294
ABarappapp:98	ABarappapp	98	2393	-22606	25	19	2393	7.7	294	399	34	124081
ABarappp:50	ABarappp	50	2187	-22812	-8	-12	2187	14.1	342	370	43	184382
ABarapppa:73	ABarapppa	73	2190	-22809	31	36	2190	18.2	256	410	38	207970
ABarapppaa:98	ABarapppaa	98	2353	-22646	145	145	2353	16.0	186	406	33	162662
ABarapppap:98	ABarapppap	98	2308	-22691	98	122	2308	14.1	226	402	31	126893
ABarapppp:73	ABarapppp	73	2166	-22833	-9	-1	2166	14.7	309	400	36	152244
ABarappppa:98	ABarappppa	98	2362	-22638	111	106	2362	16.3	241	429	32	160588
ABarappppp:98	ABarappppp	98	2371	-22628	89	100	2371	13.5	286	424	34	144067
ABarp:10	ABarp	10	2088	-22911	-124	-125	2088	43.2	294	381	66	605475
ABarpa:21	ABarpa	21	2096	-22903	-213	-213	2096	48.3	235	386	60	505986
ABarpaa:35	ABarpaa	35	2209	-22790	-112	-112	2209	47.9	193	398	52	541391
ABarpaaa:49	ABarpaaa	49	2496	-22503	240	245	2496	38.8	158	416	43	405710
ABarpaaaa:76	ABarpaaaa	76	3646	-21353	867	903	3646	56.8	153	341	37	266120
ABarpaaaaa:103	ABarpaaaaa	103	3855	-21144	1111	1202	3855	54.5	142	346	31	156264
ABarpaaaap:103	ABarpaaaap	103	4532	-20467	1489	1554	4532	58.7	157	310	31	135531
ABarpaaap:76	ABarpaaap	76	3886	-21113	957	987	3886	58.2	194	321	35	239253
ABarpaaapa:105	ABarpaaapa	105	3953	-21046	980	1137	3953	57.0	182	323	31	139518
ABarpaaapp:105	ABarpaaapp	105	4145	-20854	1104	1171	4145	58.7	205	298	30	127222
ABarpaap:49	ABarpaap	49	2404	-22595	55	55	2404	46.5	219	406	48	493233
ABarpaapa:72	ABarpaapa	72	3202	-21797	504	512	3202	57.2	232	331	40	313300
ABarpaapaa:95	ABarpaapaa	95	3517	-21483	902	930	3517	54.9	237	300	30	156234
ABarpaapap:95	ABarpaapap	95	3283	-21716	509	539	3283	57.4	282	309	36	215154
ABarpaapp:72	ABarpaapp	72	3070	-21929	427	433	3070	56.8	310	349	41	335108
ABarpaappa:95	ABarpaappa	95	3460	-21540	785	788	3460	57.1	323	323	34	181479
ABarpaappp:95	ABarpaappp	95	3294	-21705	571	614	3294	57.7	379	317	36	211054
ABarpap:35	ABarpap	35	2174	-22825	-70	-70	2174	36.0	260	344	50	336967
ABarpapa:50	ABarpapa	50	2377	-22622	89	90	2377	34.8	226	367	43	299721
ABarpapaa:73	ABarpapaa	73	3461	-21538	602	611	3461	55.2	188	375	38	269862
ABarpapaaa:100	ABarpapaaa	100	4124	-20875	1112	1157	4124	57.9	159	368	32	160449
ABarpapaap:100	ABarpapaap	100	3791	-21208	594	616	3791	58.2	201	363	32	133766
ABarpapap:73	ABarpapap	73	3422	-21577	653	652	3422	56.1	237	377	36	240756
ABarpapapa:99	ABarpapapa	99	3566	-21433	743	817	3566	55.2	219	338	30	126579
ABarpapapp:99	ABarpapapp	99	3864	-21135	765	870	3864	58.1	251	354	31	138508
ABarpapp:50	ABarpapp	50	2412	-22587	91	86	2412	38.5	287	375	44	329231
ABarpappa:74	ABarpappa	74	3203	-21796	503	527	3203	53.7	274	388	38	287777
ABarpappaa:98	ABarpappaa	98	4085	-20914	976	1040	4085	57.8	263	374	30	148912
ABarpappap:98	ABarpappap	98	3619	-21380	606	661	3619	57.2	300	391	33	149312
ABarpappp:74	ABarpappp	74	3081	-21918	569	607	3081	51.0	326	382	39	289947
ABarpapppa:98	ABarpapppa	98	3960	-21039	807	853	3960	58.2	330	378	32	149131
ABarpapppp:98	ABarpapppp	98	3771	-21228	924	948	3771	57.8	375	364	33	150821
ABarpp:21	ABarpp	21	2148	-22851	-300	-301	2148	51.9	359	381	61	523165
ABarppa:36	ABarppa	36	2224	-22775	-265	-266	2224	51.6	280	395	51	545243
ABarppaa:51	ABarppaa	51	2492	-22507	25	21	2492	53.0	277	392	45	478684
ABarppaaa:76	ABarppaaa	76	3340	-21659	657	651	3340	58.1	339	273	36	262653
ABarppaaaa:106	ABarppaaaa	106	4300	-20699	1123	1119	4300	59.9	371	250	30	144840
ABarppaaap:106	ABarppaaap	106	3571	-21428	679	736	3571	56.2	408	229	32	154029
ABarppaap:76	ABarppaap	76	2957	-22042	321	335	2957	57.3	381	298	38	297957
ABarppaapa:100	ABarppaapa	100	3937	-21062	1015	1058	3937	59.1	399	285	31	153713
ABarppaapp:100	ABarppaapp	100	3389	-21610	612	637	3389	57.0	441	263	34	169276
ABarppap:51	ABarppap	51	2437	-22562	2	0	2437	50.9	342	370	45	443541
ABarppapa:75	ABarppapa	75	3706	-21293	981	988	3706	55.1	423	271	39	306386
ABarppapaa:107	ABarppapaa	107	6507	-18492	3484	3512	6507	48.7	406	216	30	156409
ABarppapap:107	ABarppapap	107	5733	-19267	2559	2754	5733	51.3	457	223	33	166663
ABarppapp:75	ABarppapp	75	3326	-21673	854	863	3326	50.5	464	254	39	296316
ABarppappa:105	ABarppappa	105	5745	-19254	2774	2912	5745	50.9	483	226	32	163226
ABarppappp:105	ABarppappp	105	5281	-19718	2607	2617	5281	45.4	527	225	32	164613
ABarppp:36	ABarppp	36	2152	-22847	-226	-233	2152	46.0	367	397	51	514112
ABarpppa:51	ABarpppa	51	2406	-22593	44	41	2406	42.9	327	398	43	356740
ABarpppaa:76	ABarpppaa	76	3780	-21219	846	845	3780	57.4	354	400	37	280418
ABarpppaaa:105	ABarpppaaa	105	6361	-18638	3220	3238	6361	57.7	355	417	30	150101
ABarpppaap:105	ABarpppaap	105	5014	-19985	2182	2172	5014	55.7	410	406	32	145596
ABarpppap:76	ABarpppap	76	3359	-21640	572	587	3359	56.8	400	379	40	307996
ABarpppapa:102	ABarpppapa	102	4862	-20137	1826	1856	4862	58.0	415	364	32	143654
ABarpppapp:102	ABarpppapp	102	4595	-20404	1894	1910	4595	54.2	457	385	33	158239
ABarpppp:51	ABarpppp	51	2392	-22607	59	54	2392	43.5	396	396	46	435351
ABarppppa:76	ABarppppa	76	3269	-21730	758	769	3269	52.1	440	396	38	292230
ABarppppaa:104	ABarppppaa	104	5332	-19667	2749	2770	5332	47.4	449	453	31	168860
ABarppppap:104	ABarppppap	104	4673	-20327	1775	1887	4673	46.6	477	417	33	168150
ABarppppp:76	ABarppppp	76	3150	-21849	694	703	3150	46.1	493	384	38	269646
ABarpppppa:104	ABarpppppa	104	4857	-20142	1900	1991	4857	49.6	503	402	31	145090
ABarpppppp:104	ABarpppppp	104	4290	-20709	1478	1497	4290	40.0	533	377	30	129524
ABp:1	ABp	1	1895	-23105	-225	-225	1895	46.0	372	352	62	303250
ABpl:2	ABpl	2	1970	-23029	-278	-278	1970	50.3	344	255	76	1058696
ABpla:11	ABpla	11	2074	-22925	-307	-307	2074	54.5	226	279	67	656971
ABplaa:21	ABplaa	21	2092	-22907	-257	-259	2092	52.1	181	258	60	506534
ABplaaa:34	ABplaaa	34	2150	-22849	-315	-316	2150	55.6	144	296	52	575517
ABplaaaa:49	ABplaaaa	49	2338	-22661	53	55	2338	50.2	103	305	44	513645
ABplaaaaa:72	ABplaaaaa	72	2667	-22332	277	294	2667	53.1	150	255	38	337944
ABplaaaaaa:99	ABplaaaaaa	99	3158	-21841	334	456	3158	57.2	141	282	31	186826
ABplaaaaap:99	ABplaaaaap	99	2981	-22018	299	341	2981	56.4	167	261	32	174096
ABplaaaap:72	ABplaaaap	72	2704	-22295	221	235	2704	53.8	189	240	38	336267
ABplaaaapa:99	ABplaaaapa	99	2849	-22150	270	306	2849	54.8	182	233	31	177427
ABplaaaapp:99	ABplaaaapp	99	2984	-22015	241	301	2984	56.5	214	258	33	181455
ABplaaap:49	ABplaaap	49	2293	-22706	-172	-186	2293	55.5	161	339	44	477115
ABplaaapa:71	ABplaaapa	71	2726	-22273	92	81	2726	58.0	221	262	38	325467
ABplaaapaa:98	ABplaaapaa	98	3263	-21736	175	182	3263	60.0	233	266	32	187518
ABplaaapap:98	ABplaaapap	98	2877	-22122	153	169	2877	57.8	263	254	33	184339
ABplaaapp:71	ABplaaapp	71	2593	-22407	61	66	2593	56.8	273	283	39	325269
ABplaaappa:97	ABplaaappa	97	2947	-22052	252	258	2947	56.9	297	246	30	163202
ABplaaappp:97	ABplaaappp	97	2816	-22183	108	129	2816	58.0	330	263	33	181337
ABplaap:34	ABplaap	34	2133	-22866	-179	-179	2133	49.6	217	248	52	544022
ABplaapa:49	ABplaapa	49	2318	-22681	-99	-100	2318	54.3	167	267	47	567177
ABplaapaa:72	ABplaapaa	72	2481	-22518	148	152	2481	47.5	232	266	39	353155
ABplaapaaa:100	ABplaapaaa	100	3000	-21999	576	600	3000	48.0	206	248	32	207067
ABplaapaap:100	ABplaapaap	100	2822	-22177	380	415	2822	51.6	243	241	34	226961
ABplaapap:72	ABplaapap	72	2607	-22392	106	103	2607	54.5	255	225	40	392557
ABplaapapa:96	ABplaapapa	96	2744	-22255	266	284	2744	53.5	230	199	33	226141
ABplaapapp:96	ABplaapapp	96	2858	-22141	406	414	2858	53.4	273	200	34	232776
ABplaapp:49	ABplaapp	49	2261	-22738	-48	-47	2261	50.7	248	281	45	513596
ABplaappa:72	ABplaappa	72	2471	-22528	130	151	2471	49.6	295	232	39	388170
ABplaappaa:98	ABplaappaa	98	2726	-22273	310	370	2726	46.1	282	169	30	201852
ABplaappap:98	ABplaappap	98	2689	-22310	290	316	2689	49.2	314	185	33	201468
ABplaappp:72	ABplaappp	72	2463	-22536	130	139	2463	49.0	356	214	42	435127
ABplaapppa:97	ABplaapppa	97	2502	-22497	141	144	2502	46.3	353	184	34	233853
ABplaapppp:97	ABplaapppp	97	2697	-22302	237	258	2697	42.9	403	188	35	267790
ABplap:21	ABplap	21	2094	-22905	-306	-307	2094	54.3	298	262	60	492293
ABplapa:34	ABplapa	34	2147	-22853	-291	-295	2147	55.7	244	320	52	523095
ABplapaa:49	ABplapaa	49	2425	-22574	-153	-171	2425	57.5	221	320	45	475479
ABplapaaa:75	ABplapaaa	75	2874	-22125	240	231	2874	56.5	314	225	39	349754
ABplapaaaa:99	ABplapaaaa	99	3089	-21910	549	562	3089	53.7	321	220	31	178119
ABplapaaap:99	ABplapaaap	99	2838	-22161	330	379	2838	51.6	359	222	32	171984
ABplapaap:75	ABplapaap	75	2921	-22078	325	320	2921	56.6	375	227	38	345129
ABplapaapa:100	ABplapaapa	100	3596	-21404	833	966	3596	53.9	379	199	31	191441
ABplapaapp:100	ABplapaapp	100	3036	-21963	170	387	3036	51.8	419	198	32	198031
ABplapap:49	ABplapap	49	2296	-22703	-242	-252	2296	56.4	291	340	45	485684
ABplapapa:73	ABplapapa	73	2891	-22108	282	305	2891	54.5	417	227	38	332642
ABplapapaa:100	ABplapapaa	100	3146	-21853	661	664	3146	43.8	455	183	33	189943
ABplapapap:100	ABplapapap	100	3293	-21706	720	772	3293	40.5	508	196	33	207610
ABplapapp:73	ABplapapp	73	2613	-22387	263	265	2613	47.4	460	211	38	339130
ABplapappa:99	ABplapappa	99	3005	-21994	552	588	3005	33.8	514	207	31	177788
ABplapappp:99	ABplapappp	99	2691	-22308	301	302	2691	26.8	531	224	32	153682
ABplapp:34	ABplapp	34	2164	-22835	-198	-207	2164	54.0	311	248	51	505610
ABplappa:49	ABplappa	49	2256	-22743	-146	-153	2256	55.0	312	279	45	454956
ABplappaa:73	ABplappaa	73	2316	-22683	15	15	2316	44.9	381	182	39	356013
ABplappaaa:100	ABplappaaa	100	2405	-22595	87	94	2405	36.2	364	162	31	177135
ABplappaap:100	ABplappaap	100	2321	-22678	25	25	2321	32.9	407	166	33	183383
ABplappap:73	ABplappap	73	2316	-22683	58	57	2316	40.5	431	176	38	339014
ABplappapa:102	ABplappapa	102	2295	-22704	2	-2	2295	34.3	443	171	31	163316
ABplappapp:102	ABplappapp	102	2417	-22582	125	140	2417	32.0	485	185	32	171320
ABplappp:49	ABplappp	49	2205	-22794	-73	-73	2205	50.6	381	261	45	428292
ABplapppa:73	ABplapppa	73	2309	-22690	112	115	2309	35.5	455	185	37	283880
ABplapppaa:101	ABplapppaa	101	2264	-22735	26	24	2264	22.4	436	172	30	126121
ABplapppap:101	ABplapppap	101	2339	-22660	110	119	2339	21.9	471	186	32	129391
ABplapppp:73	ABplapppp	73	2249	-22750	40	41	2249	36.2	499	206	36	236987
ABplappppa:103	ABplappppa	103	2207	-22792	-5	-15	2207	18.6	494	207	32	128613
ABplappppp:103	ABplappppp	103	2302	-22697	14	26	2302	18.7	510	244	33	125107
ABplp:11	ABplp	11	2035	-22964	-193	-193	2035	48.0	347	199	66	609275
ABplpa:21	ABplpa	21	2103	-22896	-108	-109	2103	38.2	317	163	58	442758
ABplpaa:35	ABplpaa	35	2205	-22794	-105	-106	2205	49.6	276	179	51	503407
ABplpaaa:51	ABplpaaa	51	2346	-22653	-62	-62	2346	53.1	216	208	45	419120
ABplpaaaa:73	ABplpaaaa	73	2334	-22665	61	73	2334	38.7	214	182	38	280239
ABplpaaaaa:97	ABplpaaaaa	97	2430	-22569	94	104	2430	27.8	196	197	33	211779
ABplpaaaap:97	ABplpaaaap	97	2469	-22530	163	179	2469	27.7	230	190	32	175365
ABplpaaap:73	ABplpaaap	73	2422	-22577	170	182	2422	37.1	262	166	37	289806
ABplpaaapa:99	ABplpaaapa	99	2426	-22573	145	153	2426	24.5	248	170	31	167166
ABplpaaapp:99	ABplpaaapp	99	2507	-22492	221	246	2507	27.6	277	181	33	182784
ABplpaap:51	ABplpaap	51	2242	-22757	-63	-54	2242	47.4	292	225	42	351937
ABplpaapa:73	ABplpaapa	73	2413	-22586	159	172	2413	37.9	289	181	37	269026
ABplpaapaa:99	ABplpaapaa	99	2646	-22353	193	220	2646	34.3	230	200	31	185106
ABplpaapap:99	ABplpaapap	99	2530	-22469	223	247	2530	34.0	274	199	33	197989
ABplpaapp:73	ABplpaapp	73	2292	-22707	52	57	2292	33.8	336	181	37	249250
ABplpaappa:98	ABplpaappa	98	2397	-22603	136	159	2397	30.7	307	200	31	149149
ABplpaappp:98	ABplpaappp	98	2455	-22544	200	207	2455	31.2	340	186	32	158347
ABplpap:35	ABplpap	35	2145	-22854	-132	-132	2145	38.3	370	168	51	466374
ABplpapa:50	ABplpapa	50	2298	-22701	17	13	2298	45.6	293	174	44	395762
ABplpapaa:72	ABplpapaa	72	2279	-22720	58	63	2279	27.1	258	182	38	244312
ABplpapaaa:100	ABplpapaaa	100	2309	-22690	37	55	2309	23.6	245	225	31	124517
ABplpapaap:100	ABplpapaap	100	2312	-22687	29	26	2312	21.1	274	201	30	126826
ABplpapap:72	ABplpapap	72	2294	-22705	86	86	2294	24.5	307	173	37	229124
ABplpapapa:101	ABplpapapa	101	2368	-22632	79	78	2368	12.9	286	200	34	152754
ABplpapapp:101	ABplpapapp	101	2360	-22639	121	131	2360	15.8	327	182	32	115484
ABplpapp:50	ABplpapp	50	2238	-22761	-39	-38	2238	39.2	359	175	46	428153
ABplpappa:71	ABplpappa	71	2274	-22725	44	37	2274	15.4	287	208	39	176697
ABplpappaa:95	ABplpappaa	95	2327	-22672	-134	-128	2327	10.6	281	259	35	102745
ABplpappap:95	ABplpappap	95	2075	-20543	6	5	2075	10.4	314	285	33	99997
ABplpappp:71	ABplpappp	71	2258	-22741	11	8	2258	12.5	345	206	39	171884
ABplpapppa:97	ABplpapppa	97	2337	-22662	13	19	2337	8.0	337	263	31	70651
ABplpapppp:97	ABplpapppp	97	2365	-22634	60	60	2365	6.1	400	249	32	66240
ABplpp:21	ABplpp	21	2074	-22925	-163	-163	2074	44.2	408	181	58	461929
ABplppa:35	ABplppa	35	2145	-22854	-261	-269	2145	54.5	366	207	50	439846
ABplppaa:51	ABplppaa	51	2449	-22550	-97	-102	2449	56.0	287	221	44	354660
ABplppaaa:74	ABplppaaa	74	2434	-22565	161	172	2434	45.6	273	172	36	204065
ABplppaaaa:99	ABplppaaaa	99	2380	-22619	18	46	2380	35.1	210	176	31	150831
ABplppaaap:99	ABplppaaap	99	2454	-22545	112	122	2454	37.0	257	166	30	136714
ABplppaap:74	ABplppaap	74	2322	-22677	46	51	2322	42.3	328	173	37	241870
ABplppaapa:102	ABplppaapa	102	2543	-22456	198	206	2543	38.2	294	199	30	127526
ABplppaapp:102	ABplppaapp	102	2572	-22427	238	256	2572	38.2	316	168	32	139969
ABplppap:51	ABplppap	51	2319	-22680	-81	-95	2319	53.3	360	215	42	320954
ABplppapa:74	ABplppapa	74	2450	-22550	187	188	2450	34.0	371	164	37	201797
ABplppapaa:99	ABplppapaa	99	2310	-22689	60	63	2310	25.8	310	163	31	103957
ABplppapap:99	ABplppapap	99	2327	-22672	60	76	2327	25.5	345	169	32	123992
ABplppapp:74	ABplppapp	74	2260	-22739	89	91	2260	27.2	410	173	37	192484
ABplppappa:102	ABplppappa	102	2298	-22701	73	97	2298	22.8	364	185	32	106227
ABplppappp:102	ABplppappp	102	2308	-22691	73	69	2308	23.7	403	170	30	85234
ABplppp:35	ABplppp	35	2172	-22827	-88	-89	2172	42.5	449	184	50	451599
ABplpppa:50	ABplpppa	50	2344	-22655	42	36	2344	49.3	390	190	45	411139
ABplpppaa:72	ABplpppaa	72	2200	-22799	-6	-2	2200	21.2	330	191	37	200570
ABplpppaaa:100	ABplpppaaa	100	2250	-22749	11	16	2250	18.5	300	232	30	93989
ABplpppaap:100	ABplpppaap	100	2236	-22763	50	58	2236	16.5	339	225	32	106472
ABplpppap:72	ABplpppap	72	2265	-22734	57	59	2265	19.3	371	184	37	187655
ABplpppapa:100	ABplpppapa	100	2448	-22551	123	116	2448	10.6	329	223	32	106829
ABplpppapp:100	ABplpppapp	100	2313	-22686	40	41	2313	10.0	371	223	31	85417
ABplpppp:50	ABplpppp	50	2246	-22753	-7	-6	2246	42.0	444	184	44	357903
ABplppppa:72	ABplppppa	72	2246	-22753	44	41	2246	12.7	394	200	38	166584
ABplppppaa:98	ABplppppaa	98	2308	-22691	83	98	2308	16.5	364	181	32	116987
ABplppppap:98	ABplppppap	98	2278	-22721	52	53	2278	13.2	426	214	33	86195
ABplppppp:72	ABplppppp	72	2166	-22833	-22	-25	2166	13.1	442	197	39	170801
ABplpppppa:100	ABplpppppa	100	2272	-22727	77	80	2272	8.8	446	233	36	104274
ABplpppppp:100	ABplpppppp	100	2298	-22701	90	101	2298	8.5	482	261	31	72715
ABpr:2	ABpr	2	2007	-22992	-56	-56	2007	21.5	410	391	71	653053
ABpra:12	ABpra	12	2063	-22936	-51	-51	2063	20.8	392	417	66	494580
ABpraa:21	ABpraa	21	2117	-22882	-73	-74	2117	29.3	345	439	59	426807
ABpraaa:34	ABpraaa	34	2129	-22870	-105	-105	2129	36.6	283	442	50	481563
ABpraaaa:49	ABpraaaa	49	2239	-22760	44	44	2239	22.1	216	428	43	350393
ABpraaaaa:76	ABpraaaaa	76	2517	-22482	272	277	2517	30.8	182	428	36	289796
ABpraaaaaa:102	ABpraaaaaa	102	2835	-22164	488	487	2835	36.4	167	433	30	187804
ABpraaaaap:102	ABpraaaaap	102	2627	-22372	234	273	2627	40.3	193	444	31	206811
ABpraaaap:76	ABpraaaap	76	2419	-22580	169	171	2419	33.6	225	448	36	297434
ABpraaaapa:100	ABpraaaapa	100	2715	-22284	417	418	2715	33.0	200	450	31	202238
ABpraaaapp:100	ABpraaaapp	100	2736	-22263	420	455	2736	39.6	233	458	31	215312
ABpraaap:49	ABpraaap	49	2224	-22775	-14	-18	2224	31.9	255	437	44	416489
ABpraaapa:73	ABpraaapa	73	2437	-22562	187	198	2437	37.9	182	414	39	338417
ABpraaapaa:99	ABpraaapaa	99	2641	-22358	249	276	2641	45.1	191	421	31	193463
ABpraaapap:99	ABpraaapap	99	2703	-22296	317	347	2703	48.5	219	432	31	200548
ABpraaapp:73	ABpraaapp	73	2531	-22468	252	254	2531	39.9	227	428	39	343081
ABpraaappa:97	ABpraaappa	97	2799	-22200	351	383	2799	43.7	245	430	32	220663
ABpraaappp:97	ABpraaappp	97	2672	-22327	255	302	2672	42.5	275	454	33	235234
ABpraap:34	ABpraap	34	2144	-22855	-81	-81	2144	23.0	360	431	52	448291
ABpraapa:49	ABpraapa	49	2206	-22793	-8	-11	2206	19.4	292	443	45	393480
ABpraapaa:72	ABpraapaa	72	2528	-22471	217	224	2528	46.8	230	426	40	394005
ABpraapaaa:98	ABpraapaaa	98	2885	-22114	236	251	2885	55.8	197	400	33	219909
ABpraapaap:98	ABpraapaap	98	2835	-22165	153	168	2835	56.0	240	405	33	213692
ABpraapap:72	ABpraapap	72	2562	-22437	256	255	2562	44.9	293	444	38	374940
ABpraapapa:97	ABpraapapa	97	2946	-22053	506	521	2946	51.8	254	435	32	234069
ABpraapapp:97	ABpraapapp	97	2657	-22342	208	228	2657	50.6	298	429	33	224957
ABpraapp:49	ABpraapp	49	2261	-22738	38	38	2261	28.6	360	433	45	370987
ABpraappa:71	ABpraappa	71	2496	-22503	201	212	2496	41.4	331	446	37	353393
ABpraappaa:100	ABpraappaa	100	2791	-22208	352	424	2791	44.9	295	463	32	250642
ABpraappap:100	ABpraappap	100	2777	-22222	356	401	2777	45.5	328	460	31	189791
ABpraappp:71	ABpraappp	71	2437	-22562	162	174	2437	39.1	384	440	39	376860
ABpraapppa:97	ABpraapppa	97	2604	-22395	240	271	2604	43.3	357	443	32	230717
ABpraapppp:97	ABpraapppp	97	2556	-22443	192	200	2556	42.6	395	447	33	239505
ABprap:21	ABprap	21	2092	-22907	-115	-115	2092	35.8	448	418	59	460186
ABprapa:34	ABprapa	34	2154	-22845	-109	-110	2154	40.8	392	450	50	538844
ABprapaa:49	ABprapaa	49	2296	-22703	73	74	2296	38.9	309	462	43	425541
ABprapaaa:73	ABprapaaa	73	2715	-22284	344	359	2715	50.6	352	440	38	307511
ABprapaaaa:101	ABprapaaaa	101	2796	-22203	212	312	2796	51.7	344	428	30	145209
ABprapaaap:101	ABprapaaap	101	2749	-22250	201	282	2749	51.0	380	434	32	154454
ABprapaap:73	ABprapaap	73	2747	-22252	350	374	2747	51.6	408	433	36	266615
ABprapaapa:104	ABprapaapa	104	2923	-22077	492	511	2923	51.8	401	448	30	156546
ABprapaapp:104	ABprapaapp	104	2868	-22131	160	315	2868	47.2	426	427	30	135317
ABprapap:49	ABprapap	49	2324	-22675	48	48	2324	43.0	386	456	43	438904
ABprapapa:73	ABprapapa	73	2659	-22340	297	309	2659	45.8	463	439	37	284359
ABprapapaa:102	ABprapapaa	102	2759	-22240	322	362	2759	43.0	527	422	34	182853
ABprapapap:102	ABprapapap	102	2774	-22225	316	340	2774	35.7	553	412	32	179200
ABprapapp:73	ABprapapp	73	2497	-22502	207	213	2497	44.0	506	427	37	261410
ABprapappa:98	ABprapappa	98	3364	-21635	896	917	3364	43.5	561	401	32	154344
ABprapappp:98	ABprapappp	98	3131	-21869	577	592	3131	34.4	570	379	30	132961
ABprapp:34	ABprapp	34	2146	-22854	-109	-107	2146	39.1	484	419	51	539176
ABprappa:49	ABprappa	49	2288	-22711	60	61	2288	34.7	431	457	45	452734
ABprappaa:74	ABprappaa	74	2556	-22443	280	280	2556	35.5	405	471	36	265025
ABprappaaa:101	ABprappaaa	101	2760	-22239	421	452	2760	34.4	381	486	31	151115
ABprappaap:101	ABprappaap	101	2832	-22167	488	492	2832	36.7	420	475	30	139115
ABprappap:74	ABprappap	74	2529	-22470	268	274	2529	35.5	459	450	38	267893
ABprappapa:103	ABprappapa	103	2544	-22455	126	138	2544	36.4	450	462	32	144849
ABprappapp:103	ABprappapp	103	2673	-22326	286	288	2673	37.5	486	442	31	132614
ABprappp:49	ABprappp	49	2282	-22717	28	25	2282	40.2	492	416	45	423471
ABprapppa:73	ABprapppa	73	2524	-22475	233	241	2524	31.4	493	429	38	263130
ABprapppaa:100	ABprapppaa	100	2603	-22396	304	305	2603	26.0	480	453	32	124000
ABprapppap:100	ABprapppap	100	2642	-22357	291	327	2642	28.9	503	422	30	98730
ABprapppp:73	ABprapppp	73	2482	-22517	235	238	2482	35.0	538	405	38	275747
ABprappppa:100	ABprappppa	100	2524	-22475	215	234	2524	28.8	541	411	30	123680
ABprappppp:100	ABprappppp	100	2595	-22404	30	126	2595	27.1	573	376	32	130692
ABprp:12	ABprp	12	2091	-22908	-49	-49	2091	17.5	490	312	64	340597
ABprpa:21	ABprpa	21	2117	-22882	-81	-82	2117	13.5	464	384	57	310503
ABprpaa:35	ABprpaa	35	2159	-22840	-12	-12	2159	19.8	442	441	50	434616
ABprpaaa:51	ABprpaaa	51	2291	-22708	36	35	2291	12.1	332	435	42	241642
ABprpaaaa:74	ABprpaaaa	74	2415	-22584	197	196	2415	25.4	252	453	37	262816
ABprpaaaaa:99	ABprpaaaaa	99	2661	-22338	393	395	2661	24.1	218	433	30	178417
ABprpaaaap:99	ABprpaaaap	99	2511	-22488	185	236	2511	25.1	246	457	31	182755
ABprpaaap:74	ABprpaaap	74	2464	-22535	186	198	2464	24.4	302	464	36	264991
ABprpaaapa:99	ABprpaaapa	99	2654	-22345	284	322	2654	27.1	272	458	30	184254
ABprpaaapp:99	ABprpaaapp	99	2560	-22439	284	306	2560	25.2	303	479	30	157549
ABprpaap:51	ABprpaap	51	2143	-22856	-66	-68	2143	20.1	392	452	43	319729
ABprpaapa:74	ABprpaapa	74	2481	-22518	213	221	2481	33.8	294	465	37	323426
ABprpaapaa:101	ABprpaapaa	101	2675	-22324	367	399	2675	33.2	242	460	31	224482
ABprpaapap:101	ABprpaapap	101	2759	-22240	372	407	2759	34.0	282	469	31	195796
ABprpaapp:74	ABprpaapp	74	2279	-22720	62	69	2279	29.9	348	467	37	291673
ABprpaappa:99	ABprpaappa	99	2571	-22428	192	226	2571	32.4	317	477	30	163163
ABprpaappp:99	ABprpaappp	99	2664	-22335	330	368	2664	31.5	353	479	32	182207
ABprpap:35	ABprpap	35	2176	-22824	-45	-44	2176	14.3	505	370	48	328906
ABprpapa:51	ABprpapa	51	2279	-22720	5	6	2279	9.5	420	416	44	271844
ABprpapaa:73	ABprpapaa	73	2472	-22527	227	230	2472	16.4	310	444	37	252372
ABprpapaaa:100	ABprpapaaa	100	2646	-22353	309	339	2646	19.2	275	444	33	193214
ABprpapaap:100	ABprpapaap	100	2751	-22248	365	386	2751	18.5	319	447	31	147755
ABprpapap:73	ABprpapap	73	2512	-22487	231	229	2512	11.8	362	432	38	211586
ABprpapapa:98	ABprpapapa	98	2544	-22455	154	175	2544	11.8	331	419	32	114005
ABprpapapp:98	ABprpapapp	98	2508	-22491	81	90	2508	8.5	373	421	31	100869
ABprpapp:51	ABprpapp	51	2207	-22792	-4	-4	2207	11.2	485	371	43	238996
ABprpappa:73	ABprpappa	73	2402	-22597	104	102	2402	6.8	350	393	37	159423
ABprpappaa:99	ABprpappaa	99	2390	-22609	30	37	2390	6.5	312	376	33	101983
ABprpappap:99	ABprpappap	99	2372	-22627	78	72	2372	6.6	360	378	33	89173
ABprpappp:73	ABprpappp	73	2289	-22710	10	10	2289	7.9	408	390	36	146208
ABprpapppa:100	ABprpapppa	100	2361	-22638	65	69	2361	6.6	400	381	31	67968
ABprpapppp:100	ABprpapppp	100	2436	-22563	92	89	2436	5.9	442	394	32	90030
ABprpp:21	ABprpp	21	2085	-22915	-133	-133	2085	22.5	540	350	59	375407
ABprppa:35	ABprppa	35	2118	-22881	-91	-92	2118	31.8	541	398	47	428820
ABprppaa:52	ABprppaa	52	2193	-22806	-12	-15	2193	20.7	439	451	42	323713
ABprppaaa:75	ABprppaaa	75	2343	-22656	101	110	2343	24.1	357	463	35	218730
ABprppaaaa:101	ABprppaaaa	101	2668	-22331	335	348	2668	26.6	304	435	31	126265
ABprppaaap:101	ABprppaaap	101	2671	-22328	316	361	2671	24.8	337	469	31	183016
ABprppaap:75	ABprppaap	75	2334	-22665	82	102	2334	17.4	384	446	39	253037
ABprppaapa:102	ABprppaapa	102	2624	-22375	141	157	2624	10.7	333	449	32	129841
ABprppaapp:102	ABprppaapp	102	2694	-22305	324	331	2694	10.6	366	452	29	114678
ABprppap:52	ABprppap	52	2189	-22810	-56	-51	2189	26.6	484	430	42	332665
ABprppapa:75	ABprppapa	75	2310	-22689	65	67	2310	24.5	402	464	36	210996
ABprppapaa:102	ABprppapaa	102	2557	-22443	206	233	2557	18.3	351	473	32	158012
ABprppapap:102	ABprppapap	102	2448	-22551	96	135	2448	24.9	378	474	33	164479
ABprppapp:75	ABprppapp	75	2298	-22701	39	41	2298	24.9	449	454	37	234803
ABprppappa:103	ABprppappa	103	2412	-22587	114	149	2412	26.6	404	482	32	150235
ABprppappp:103	ABprppappp	103	2390	-22609	80	84	2390	26.6	444	472	30	130990
ABprppp:35	ABprppp	35	2189	-22810	-35	-35	2189	23.4	572	320	49	399208
ABprpppa:52	ABprpppa	52	2191	-22808	-1	0	2191	17.7	507	411	42	324698
ABprpppaa:76	ABprpppaa	76	2333	-22666	70	78	2333	15.7	416	441	37	215455
ABprpppaaa:104	ABprpppaaa	104	2713	-22286	356	400	2713	16.5	393	455	32	136623
ABprpppaap:104	ABprpppaap	104	2424	-22575	125	152	2424	14.2	377	409	31	92909
ABprpppap:76	ABprpppap	76	2314	-22685	81	89	2314	16.1	457	437	37	222795
ABprpppapa:103	ABprpppapa	103	2678	-22321	273	316	2678	17.2	419	465	31	119241
ABprpppapp:103	ABprpppapp	103	2819	-22180	450	474	2819	17.0	456	453	32	135842
ABprpppp:52	ABprpppp	52	2238	-22762	40	40	2238	19.0	553	354	45	308594
ABprppppa:74	ABprppppa	74	2279	-22720	26	27	2279	9.1	455	403	40	227012
ABprppppaa:100	ABprppppaa	100	2392	-22607	1	20	2392	9.3	404	437	34	152289
ABprppppap:100	ABprppppap	100	2557	-22442	216	207	2557	11.8	434	435	32	119367
ABprppppp:74	ABprppppp	74	2287	-22712	52	50	2287	11.5	503	390	37	176488
ABprpppppa:103	ABprpppppa	103	2461	-22538	98	115	2461	10.6	463	428	35	144696
ABprpppppp:103	ABprpppppp	103	2407	-22592	52	53	2407	9.8	480	390	33	99650
EMS:1	EMS	1	0	0	0	0	0	32.0	387	178	82	0
MS:3	MS	3	1873	-21043	-60	-60	1873	20.6	323	226	70	472484
MSa:15	MSa	15	2091	-22908	-50	-50	2091	22.4	268	227	63	363010
MSaa:26	MSaa	26	2118	-22881	-89	-89	2118	18.5	212	260	56	290124
MSaaa:40	MSaaa	40	2157	-22842	-35	-35	2157	17.0	194	252	48	323940
MSaaaa:57	MSaaaa	57	2102	-22897	-63	-60	2102	25.3	153	270	42	278579
MSaaaaa:76	MSaaaaa	76	2189	-22810	1	10	2189	35.6	136	299	37	256523
MSaaaap:76	MSaaaap	76	2106	-22893	-107	-105	2106	42.2	191	301	36	204440
MSaaap:57	MSaaap	57	2142	-22857	-66	-63	2142	20.5	233	258	40	173769
MSaaapa:77	MSaaapa	77	2170	-22829	-12	-10	2170	33.5	200	291	38	203161
MSaaapp:77	MSaaapp	77	2090	-22909	-62	-65	2090	33.1	268	301	34	126017
MSaap:40	MSaap	40	2162	-22837	-60	-59	2162	15.6	287	233	49	272087
MSaapa:57	MSaapa	57	2138	-22861	-56	-57	2138	15.0	265	211	44	225879
MSaapaa:77	MSaapaa	77	2190	-22809	-11	-15	2190	21.6	258	274	37	134660
MSaapap:77	MSaapap	77	2131	-22868	-10	-16	2131	16.8	311	258	34	89460
MSaapp:57	MSaapp	57	2158	-22841	-58	-58	2158	11.0	341	224	42	192839
MSaappa:81	MSaappa	81	2360	-22639	9	-4	2360	7.7	296	291	36	102430
MSaappp:81	MSaappp	81	2197	-22802	-32	-38	2197	8.2	367	276	37	92593
MSap:26	MSap	26	2127	-22872	-65	-65	2127	20.1	314	199	56	351930
MSapa:41	MSapa	41	2138	-22861	-56	-57	2138	26.0	322	181	49	432162
MSapaa:60	MSapaa	60	2205	-22794	13	11	2205	27.0	272	235	42	215993
MSapaaa:82	MSapaaa	82	2096	-22903	-133	-131	2096	31.2	175	243	34	142149
MSapaap:82	MSapaap	82	2166	-22833	-13	-14	2166	30.9	220	251	33	113896
MSapap:60	MSapap	60	2164	-22835	-13	-13	2164	25.1	343	228	42	207761
MSapapa:81	MSapapa	81	2151	-22848	-23	-23	2151	33.9	272	245	34	114471
MSapapp:81	MSapapp	81	2131	-22868	-81	-83	2131	41.0	301	242	35	151483
MSapp:41	MSapp	41	2107	-22892	-93	-93	2107	25.8	412	176	47	415671
MSappa:61	MSappa	61	2126	-22873	-4	-5	2126	20.7	381	216	41	181254
MSappaa:83	MSappaa	83	2127	-22872	-23	-22	2127	28.0	299	249	35	111797
MSappap:83	MSappap	83	2122	-22877	-28	-27	2122	22.4	359	244	35	98784
MSappp:61	MSappp	61	2129	-22871	-40	-40	2129	31.2	421	209	41	216401
MSapppa:88	MSapppa	88	2107	-22892	-108	-113	2107	35.3	345	227	36	135615
MSapppp:88	MSapppp	88	2183	-22816	-31	-33	2183	29.7	404	223	35	95411
MSp:15	MSp	15	2108	-22891	-11	-11	2108	18.2	370	306	59	260306
MSpa:28	MSpa	28	2184	-22815	-12	-12	2184	13.6	300	302	57	247373
MSpaa:39	MSpaa	39	2112	-22887	-89	-91	2112	15.3	306	314	47	183806
MSpaaa:58	MSpaaa	58	2156	-22843	-43	-42	2156	21.5	258	314	41	156226
MSpaaaa:78	MSpaaaa	78	2133	-22866	-65	-65	2133	34.4	182	357	39	249587
MSpaaap:78	MSpaaap	78	2135	-22864	-113	-95	2135	41.0	239	343	40	248021
MSpaap:58	MSpaap	58	2169	-22830	-11	-14	2169	11.6	332	303	42	137758
MSpaapa:81	MSpaapa	81	2223	-22776	28	31	2223	30.5	248	358	38	169342
MSpaapp:81	MSpaapp	81	2140	-22859	-23	-25	2140	26.5	292	355	31	99307
MSpap:39	MSpap	39	2214	-22785	8	7	2214	10.6	371	255	50	260417
MSpapa:59	MSpapa	59	2212	-22787	-40	-40	2212	8.5	389	256	44	142974
MSpapaa:77	MSpapaa	77	2015	-21848	-17	-19	2015	14.9	319	326	37	102588
MSpapap:77	MSpapap	77	2147	-22852	-10	-12	2147	14.6	371	301	36	98171
MSpapp:59	MSpapp	59	2163	-22836	-73	-78	2163	7.2	448	288	40	126112
MSpappa:93	MSpappa	93	2152	-22847	-61	-68	2152	12.6	395	330	34	96505
MSpappp:93	MSpappp	93	2378	-22621	197	191	2378	8.3	392	334	36	105205
MSpp:28	MSpp	28	2141	-22858	-32	-33	2141	9.3	412	352	55	240556
MSppa:41	MSppa	41	2120	-22879	-79	-78	2120	11.3	397	371	46	233172
MSppaa:59	MSppaa	59	2147	-22852	0	-4	2147	16.8	351	359	41	138130
MSppaaa:80	MSppaaa	80	2138	-22861	-77	-77	2138	31.5	214	396	34	149176
MSppaap:80	MSppaap	80	2160	-22839	10	15	2160	26.8	249	403	33	153734
MSppap:59	MSppap	59	2117	-22882	-27	-31	2117	15.3	403	326	41	123626
MSppapa:79	MSppapa	79	2161	-22838	-2	1	2161	30.1	285	405	35	153639
MSppapp:79	MSppapp	79	2174	-22825	-18	-15	2174	30.7	327	405	35	152075
MSppp:41	MSppp	41	2216	-22783	-18	-19	2216	7.7	487	303	50	256315
MSpppa:59	MSpppa	59	2123	-22876	-39	-40	2123	12.2	445	328	41	126295
MSpppaa:81	MSpppaa	81	2148	-22851	-29	-32	2148	20.4	329	383	36	126260
MSpppap:81	MSpppap	81	2139	-22860	-32	-34	2139	19.1	379	380	35	107124
MSpppp:59	MSpppp	59	2101	-22898	-51	-53	2101	20.6	488	350	42	195862
MSppppa:83	MSppppa	83	2188	-22811	-13	-12	2188	31.6	357	421	36	195926
MSppppp:83	MSppppp	83	2136	-22863	-35	-39	2136	26.1	425	401	35	136671
E:3	E	3	1832	-21084	-132	-133	1832	29.8	470	206	69	555096
Ea:15	Ea	15	2109	-22890	-78	-78	2109	22.2	403	230	63	399464
Eal:36	Eal	36	2139	-22860	-66	-65	2139	28.0	390	241	52	364574
Eala:63	Eala	63	2109	-22890	-147	-149	2109	39.6	329	285	47	248015
Ealp:63	Ealp	63	2128	-22872	-64	-67	2128	31.6	380	283	42	152944
Ear:36	Ear	36	2145	-22854	-49	-50	2145	27.1	388	337	54	343812
Eara:64	Eara	64	2121	-22878	-139	-140	2121	36.5	305	352	47	232134
Earp:64	Earp	64	2145	-22854	-76	-78	2145	34.2	372	345	45	188212
Ep:15	Ep	15	2121	-22879	-102	-102	2121	33.5	496	240	61	467180
Epl:37	Epl	37	2147	-22852	-131	-132	2147	36.8	456	262	54	434635
Epla:67	Epla	67	2176	-22823	-121	-127	2176	43.8	404	278	47	240761
Eplp:67	Eplp	67	2175	-22824	-80	-84	2175	37.1	465	284	46	220966
Epr:37	Epr	37	2126	-22873	-110	-112	2126	33.1	473	343	54	407723
Epra:68	Epra	68	2176	-22823	-83	-82	2176	38.4	410	377	44	209936
Eprp:68	Eprp	68	2176	-22823	-114	-114	2176	37.6	472	346	47	226318
P2:1	P2	1	1944	-23055	-235	-235	1944	38.3	533	275	78	1012635
C:7	C	7	2035	-22964	-245	-245	2035	49.7	469	324	71	822276
Ca:17	Ca	17	2085	-22914	-201	-202	2085	48.6	388	290	61	438603
Caa:31	Caa	31	2146	-22853	-232	-233	2146	49.5	355	310	54	402186
Caaa:47	Caaa	47	2133	-22866	-272	-273	2133	53.0	368	332	47	351331
Caaaa:71	Caaaa	71	2192	-22807	-200	-195	2192	53.9	483	281	41	240899
Caaaaa:99	Caaaaa	99	2271	-22728	-197	-176	2271	54.0	495	269	35	144685
Caaaap:99	Caaaap	99	2180	-22819	-177	-181	2180	47.9	549	263	35	151648
Caaap:71	Caaap	71	2193	-22806	-211	-206	2193	51.8	535	301	40	229222
Caaapa:97	Caaapa	97	2203	-22797	-223	-219	2203	51.1	564	298	34	136103
Caaapp:97	Caaapp	97	2225	-22774	-196	-164	2225	41.2	579	279	35	146323
Caap:47	Caap	47	2209	-22790	-209	-212	2209	52.5	472	303	45	306327
Caapa:75	Caapa	75	3854	-21145	1192	1250	3854	40.9	586	290	35	179519
Caapp:75	Caapp	75	2798	-22201	411	427	2798	37.6	582	254	39	212752
Caappd:104	Caappd	104	3540	-21459	942	996	3540	30.0	584	245	34	86580
Caappv:104	Caappv	104	3858	-21141	933	1090	3858	16.8	558	262	33	85801
Cap:31	Cap	31	2171	-22829	-251	-251	2171	52.2	465	255	56	487257
Capa:49	Capa	49	2240	-22759	-212	-214	2240	50.3	457	229	47	378345
Capaa:73	Capaa	73	2166	-22098	23	18	2166	21.9	495	228	39	145993
Capaaa:107	Capaaa	107	2252	-22747	-23	-19	2252	19.0	450	249	31	55336
Capaap:107	Capaap	107	2267	-22732	-117	-97	2267	18.8	494	295	32	69618
Capap:73	Capap	73	2257	-22742	23	38	2257	26.5	531	235	39	177325
Capapa:107	Capapa	107	2296	-22703	57	53	2296	24.5	464	284	35	89928
Capapp:107	Capapp	107	2481	-22518	-184	-139	2481	27.6	513	296	34	102608
Capp:49	Capp	49	2223	-22776	-148	-151	2223	49.0	533	270	47	394970
Cappa:77	Cappa	77	2763	-22236	441	441	2763	38.3	528	240	39	204812
Cappaa:104	Cappaa	104	4330	-20670	1517	1556	4330	38.5	489	235	32	93604
Cappap:104	Cappap	104	4350	-20649	1428	1578	4350	36.2	512	270	34	109561
Cappp:77	Cappp	77	2887	-22112	490	509	2887	28.9	571	262	38	199627
Capppa:107	Capppa	107	5009	-19990	2088	2173	5009	34.2	540	276	34	121137
Capppp:107	Capppp	107	4561	-20439	1082	1401	4561	22.0	547	285	34	115290
Cp:17	Cp	17	2058	-22942	-239	-240	2058	46.7	488	338	62	507422
Cpa:30	Cpa	30	2162	-22837	-300	-300	2162	53.2	467	358	56	489147
Cpaa:47	Cpaa	47	2187	-22812	-261	-263	2187	52.6	426	398	50	442778
Cpaaa:69	Cpaaa	69	2449	-22550	-115	-115	2449	56.4	459	352	44	269438
Cpaaaa:99	Cpaaaa	99	3248	-21751	564	565	3248	57.3	450	323	37	148454
Cpaaap:99	Cpaaap	99	3236	-21763	622	621	3236	55.0	523	312	36	144600
Cpaap:69	Cpaap	69	2324	-22675	-76	-73	2324	51.6	528	368	43	262175
Cpaapa:95	Cpaapa	95	3326	-21673	724	729	3326	54.3	525	365	36	151533
Cpaapp:95	Cpaapp	95	2946	-22053	355	433	2946	44.2	558	340	37	151478
Cpap:47	Cpap	47	2196	-22803	-228	-229	2196	53.5	514	356	47	389683
Cpapa:69	Cpapa	69	2974	-22025	572	572	2974	46.7	574	348	40	240518
Cpapaa:101	Cpapaa	101	4915	-20084	1614	1930	4915	30.2	589	323	32	104754
Cpapap:101	Cpapap	101	5448	-19551	2716	2743	5448	41.9	599	339	33	118885
Cpapp:69	Cpapp	69	3096	-21903	650	676	3096	37.3	596	315	41	259476
Cpappd:106	Cpappd	106	5539	-19460	2529	2631	5539	23.5	593	336	32	103058
Cpappv:106	Cpappv	106	5426	-19574	2125	2225	5426	14.8	559	303	34	124905
Cpp:30	Cpp	30	2113	-22886	-249	-250	2113	47.1	565	304	54	489278
Cppa:48	Cppa	48	2121	-22878	-134	-134	2121	38.0	545	383	48	376030
Cppaa:70	Cppaa	70	2120	-22879	-72	-72	2120	20.1	524	390	42	198678
Cppaaa:97	Cppaaa	97	2390	-22609	-23	-2	2390	22.0	502	392	35	115248
Cppaap:97	Cppaap	97	2315	-22684	46	39	2315	13.4	491	355	34	80778
Cppap:70	Cppap	70	2128	-22871	-88	-88	2128	27.4	569	370	40	193858
Cppapa:97	Cppapa	97	2335	-22664	13	27	2335	14.6	529	370	34	97863
Cppapp:97	Cppapp	97	2693	-22306	115	186	2693	13.7	532	327	35	102315
Cppp:48	Cppp	48	2199	-22800	-128	-130	2199	43.7	586	334	48	434039
Cpppa:71	Cpppa	71	3097	-21902	680	685	3097	29.4	544	349	40	190696
Cpppaa:105	Cpppaa	105	5361	-19638	2506	2523	5361	33.6	476	386	32	92090
Cpppap:105	Cpppap	105	5022	-19977	1972	2117	5022	28.0	507	350	36	129203
Cpppp:71	Cpppp	71	2969	-22030	553	564	2969	30.1	584	304	40	224320
Cppppa:102	Cppppa	102	6288	-18711	3004	3068	6288	27.8	545	350	33	111941
Cppppp:102	Cppppp	102	6160	-18839	2761	2825	6160	21.5	535	316	34	117383
P3:7	P3	7	2040	-22959	-207	-207	2040	36.6	575	266	66	620260
D:21	D	21	2149	-22850	-164	-164	2149	36.4	577	261	57	385198
Da:39	Da	39	2151	-22848	-158	-158	2151	29.5	539	217	49	209538
Daa:65	Daa	65	1969	-20758	-13	-13	1969	25.5	513	201	41	75602
Dap:65	Dap	65	2177	-22822	-116	-117	2177	30.1	561	246	42	99552
Dp:39	Dp	39	2210	-22789	-202	-205	2210	40.2	564	261	49	230078
Dpa:66	Dpa	66	622	-6520	-50	-50	622	29.2	529	298	41	19760
Dpp:66	Dpp	66	2126	-22873	-222	-219	2126	39.4	580	272	42	106801
P4:21	P4	21	2165	-22834	-71	-71	2165	20.7	511	216	53	241240
Z2:49	Z2	49	2179	-22820	-47	-48	2179	18.0	507	252	42	98313
Z3:49	Z3	49	2165	-22834	-70	-72	2165	27.6	478	208	41	103422
