# Supplementary material for: Quantitative Differences in Nuclear β-catenin and TCF Pattern Embryonic Cells in C. elegans
Source: PLoS Genet. 2015 Oct 21;11(10):e1005585. doi: 10.1371/journal.pgen.1005585 (PMC4619327; doi:10.1371/journal.pgen.1005585)
Supplement: S1 Data — For each cell analyzed, birth time is given in column 3 and the average nuclear reporter intensity over the lifetime of the cell (corrected for background) is given in column 7 (“blot”). For information on each embryo’s strain information and experimental conditions, refer to S2 Table. (ZIP) [file pgen.1005585.s005.zip › CAs/CA20130623_3XTCF_JIM217_L4.csv]

cellTime	cell	time	none	global	local	blot	cross	z	x	y	size	gweight
ABa:1	ABa	1	1812	-23188	-343	-343	1812	42.0	158	226	74	2926640
ABal:2	ABal	2	1810	-23189	-286	-286	1810	34.0	141	343	76	2565410
ABala:8	ABala	8	1885	-23114	-287	-288	1885	38.1	124	284	63	1685400
ABalaa:21	ABalaa	21	2001	-22998	-264	-265	2001	41.9	108	293	58	2005718
ABalaaa:39	ABalaaa	39	2100	-22899	-132	-134	2100	37.7	99	286	53	2477993
ABalaaaa:62	ABalaaaa	62	2072	-22927	-124	-129	2072	37.2	102	274	44	933851
ABalaaaal:93	ABalaaaal	93	2019	-22980	-29	-32	2019	32.2	120	363	37	568422
ABalaaaala:128	ABalaaaala	128	1930	-23069	-28	-26	1930	40.7	131	374	30	286867
ABalaaaalp:128	ABalaaaalp	128	1866	-23133	-114	-113	1866	43.9	159	403	31	315453
ABalaaaar:93	ABalaaaar	93	2017	-22982	-57	-59	2017	37.6	94	315	38	675227
ABalaaaarl:129	ABalaaaarl	129	1907	-23092	-35	-36	1907	38.2	113	337	31	317856
ABalaaaarr:129	ABalaaaarr	129	1859	-23140	-56	-58	1859	38.9	112	284	30	283554
ABalaaap:62	ABalaaap	62	2041	-22958	-100	-105	2041	30.3	131	252	44	808803
ABalaaapa:89	ABalaaapa	89	2000	-22999	-61	-60	2000	28.1	100	307	38	645236
ABalaaapal:124	ABalaaapal	124	1889	-23110	-30	-37	1889	32.9	121	357	33	371755
ABalaaapar:124	ABalaaapar	124	1919	-23080	-12	-7	1919	31.5	99	319	30	296795
ABalaaapp:89	ABalaaapp	89	1982	-23017	-70	-75	1982	26.7	115	257	37	547528
ABalaaappl:124	ABalaaappl	124	1892	-23107	-18	-20	1892	30.7	101	284	30	285832
ABalaaappr:124	ABalaaappr	124	1902	-23097	-3	-4	1902	34.8	114	247	32	325250
ABalaap:39	ABalaap	39	2085	-22914	-215	-220	2085	46.9	159	314	52	2557948
ABalaapa:62	ABalaapa	62	2070	-22929	-95	-96	2070	36.2	172	246	42	696873
ABalaapaa:94	ABalaapaa	94	1955	-23045	-83	-80	1955	37.8	118	242	36	520723
ABalaapaaa:131	ABalaapaaa	131	1870	-23129	-21	-16	1870	44.0	123	254	31	281734
ABalaapaap:131	ABalaapaap	131	1957	-23042	-7	-9	1957	48.1	148	233	30	258802
ABalaapap:94	ABalaapap	94	1940	-23059	-83	-83	1940	35.3	151	215	35	457566
ABalaapapa:130	ABalaapapa	130	2024	-22975	141	143	2024	42.2	136	214	29	284416
ABalaapapp:130	ABalaapapp	130	1894	-23105	-44	-43	1894	43.9	167	204	33	290706
ABalaapp:62	ABalaapp	62	2096	-22903	-78	-80	2096	34.5	232	258	43	548082
ABalaappa:90	ABalaappa	90	1957	-23042	-49	-54	1957	24.4	149	234	35	428278
ABalaappaa:131	ABalaappaa	131	1879	-23120	-105	-95	1879	36.0	142	245	30	294937
ABalaappap:131	ABalaappap	131	1987	-23012	50	37	1987	34.6	162	227	31	253748
ABalaappp:90	ABalaappp	90	1968	-23031	-100	-102	1968	19.9	183	227	37	416990
ABalaapppa:125	ABalaapppa	125	1912	-23087	-20	-22	1912	26.2	138	250	32	305517
ABalaapppp:125	ABalaapppp	125	1892	-23107	-24	-28	1892	22.1	156	223	33	311481
ABalap:21	ABalap	21	2013	-22986	-197	-198	2013	27.2	156	246	59	1147505
ABalapa:39	ABalapa	39	2105	-22894	-153	-152	2105	29.0	135	222	52	1993560
ABalapaa:61	ABalapaa	61	2055	-22944	-132	-132	2055	23.9	134	248	44	709582
ABalapaaa:88	ABalapaaa	88	2026	-22973	-24	-27	2026	22.3	130	352	37	550189
ABalapaaaa:127	ABalapaaaa	127	1916	-23083	15	25	1916	28.1	116	366	32	344826
ABalapaaap:127	ABalapaaap	127	1947	-23053	17	15	1947	22.2	142	372	33	338850
ABalapaap:88	ABalapaap	88	2063	-22936	22	18	2063	23.0	162	378	37	483351
ABalapaapa:125	ABalapaapa	125	1923	-23076	-21	-20	1923	29.2	147	393	32	314231
ABalapaapp:125	ABalapaapp	125	1943	-23056	14	11	1943	26.9	171	413	33	316687
ABalapap:61	ABalapap	61	2071	-22928	-95	-94	2071	17.8	184	266	43	493423
ABalapapa:89	ABalapapa	89	2005	-22994	-54	-55	2005	18.3	180	353	37	447854
ABalapapaa:127	ABalapapaa	127	2009	-22990	79	74	2009	16.1	139	342	29	276240
ABalapapap:127	ABalapapap	127	1946	-23053	1	-2	1946	15.6	166	371	34	284292
ABalapapp:89	ABalapapp	89	2059	-22940	-51	-50	2059	19.8	255	362	39	358831
ABalapappa:121	ABalapappa	121	1982	-23017	35	34	1982	20.7	221	389	33	287850
ABalapappp:121	ABalapappp	121	1910	-23089	-54	-51	1910	15.4	264	378	31	188353
ABalapp:39	ABalapp	39	2044	-22955	-174	-174	2044	32.0	199	282	52	1764923
ABalappa:60	ABalappa	60	2025	-22974	-104	-106	2025	25.9	199	269	43	551095
ABalappaa:88	ABalappaa	88	2003	-22996	-65	-69	2003	19.5	128	298	37	496223
ABalappaaa:129	ABalappaaa	129	1989	-23010	76	73	1989	25.7	109	322	29	294161
ABalappaap:129	ABalappaap	129	1927	-23072	-2	-4	1927	21.0	120	334	35	391603
ABalappap:88	ABalappap	88	2067	-22933	-7	-11	2067	18.3	164	278	37	405448
ABalappapa:123	ABalappapa	123	1920	-23079	2	3	1920	24.8	109	273	33	346702
ABalappapp:123	ABalappapp	123	1927	-23072	-3	-6	1927	18.6	128	259	34	333485
ABalappp:60	ABalappp	60	2040	-22959	-93	-93	2040	24.8	265	286	44	417658
ABalapppa:86	ABalapppa	86	2050	-22949	-51	-52	2050	17.5	213	271	37	316188
ABalapppaa:120	ABalapppaa	120	1931	-23068	-10	-12	1931	16.7	140	294	32	280046
ABalapppap:120	ABalapppap	120	2026	-22973	51	54	2026	13.4	176	274	33	248555
ABalapppp:86	ABalapppp	86	2069	-22930	-26	-27	2069	18.0	277	264	38	265436
ABalappppa:119	ABalappppa	119	1931	-23068	-44	-46	1931	17.3	203	247	31	197529
ABalappppp:119	ABalappppp	119	1963	-23036	-26	-27	1963	13.7	254	228	31	163152
ABalp:8	ABalp	8	1968	-23031	-194	-194	1968	32.3	198	362	62	1123902
ABalpa:21	ABalpa	21	2006	-22993	-181	-181	2006	29.4	144	375	59	1394867
ABalpaa:38	ABalpaa	38	2040	-22959	-147	-147	2040	27.5	122	353	52	1715951
ABalpaaa:59	ABalpaaa	59	2054	-22945	-168	-173	2054	40.8	103	314	43	906998
ABalpaaaa:89	ABalpaaaa	89	2085	-22914	-149	-163	2085	49.9	132	314	38	652459
ABalpaaaaa:128	ABalpaaaaa	128	1932	-23067	-108	-114	1932	52.5	161	335	33	349412
ABalpaaaap:128	ABalpaaaap	128	1948	-23051	-177	-215	1948	55.7	190	333	32	326788
ABalpaaap:89	ABalpaaap	89	2078	-22921	-127	-145	2078	50.1	174	340	37	562980
ABalpaaapa:126	ABalpaaapa	126	1950	-23049	-47	-52	1950	48.0	219	345	31	299683
ABalpaaapp:126	ABalpaaapp	126	1946	-23053	-40	-56	1946	44.3	247	344	33	328956
ABalpaap:59	ABalpaap	59	2074	-22925	-128	-132	2074	30.5	137	332	45	758938
ABalpaapa:84	ABalpaapa	84	2061	-22938	-167	-174	2061	39.1	126	349	41	686014
ABalpaapaa:114	ABalpaapaa	114	1960	-23039	-73	-75	1960	45.2	128	339	33	392731
ABalpaapap:114	ABalpaapap	114	1988	-23011	-76	-86	1988	45.8	174	351	37	484308
ABalpaapp:84	ABalpaapp	84	2054	-22945	-110	-118	2054	40.9	175	373	38	615012
ABalpaappa:122	ABalpaappa	122	1975	-23024	-26	-40	1975	49.2	165	384	31	314388
ABalpaappp:122	ABalpaappp	122	1977	-23022	-39	-44	1977	49.2	204	383	32	312070
ABalpap:38	ABalpap	38	2104	-22895	-155	-155	2104	34.6	196	408	54	2132193
ABalpapa:58	ABalpapa	58	2092	-22907	-187	-189	2092	42.0	134	369	45	930540
ABalpapaa:85	ABalpapaa	85	2130	-22869	-128	-147	2130	49.7	169	374	38	641438
ABalpapaaa:121	ABalpapaaa	121	1948	-23051	-306	-367	1948	56.1	206	356	34	341269
ABalpapaap:121	ABalpapaap	121	2002	-22997	-159	-205	2002	56.1	241	362	30	290280
ABalpapap:85	ABalpapap	85	2090	-22909	-226	-252	2090	52.1	213	366	38	597416
ABalpapapa:121	ABalpapapa	121	2038	-22961	-259	-311	2038	56.2	270	388	37	425632
ABalpapapp:121	ABalpapapp	121	2010	-22989	-285	-332	2010	56.7	310	382	34	374208
ABalpapp:58	ABalpapp	58	2069	-22930	-271	-272	2069	44.2	202	388	47	916963
ABalpappa:82	ABalpappa	82	2111	-22888	-317	-354	2111	54.2	209	327	39	635695
ABalpappaa:113	ABalpappaa	113	1968	-23031	-184	-221	1968	55.4	227	335	31	328828
ABalpappap:113	ABalpappap	113	2001	-22998	-120	-137	2001	55.0	268	333	34	343376
ABalpappp:82	ABalpappp	82	2135	-22864	-356	-375	2135	54.3	258	339	41	661902
ABalpapppa:113	ABalpapppa	113	1949	-23050	-94	-114	1949	48.5	270	340	36	433431
ABalpapppp:113	ABalpapppp	113	1967	-23032	-157	-174	1967	50.6	312	338	38	440672
ABalpappppa:147	ABalpappppa	147	1929	-23070	-78	-72	1929	48.7	295	342	31	241086
ABalpappppp:147	ABalpappppp	147	2013	-22987	-83	-86	2013	47.0	344	335	30	197434
ABalpp:21	ABalpp	21	2067	-22932	-108	-110	2067	15.9	251	367	58	607631
ABalppa:38	ABalppa	38	2133	-22866	-92	-91	2133	15.7	200	390	51	1014974
ABalppaa:61	ABalppaa	61	2114	-22885	-88	-92	2114	31.3	122	387	43	773081
ABalppaaa:91	ABalppaaa	91	2069	-22930	-34	-39	2069	35.3	160	413	36	490642
ABalppaaaa:129	ABalppaaaa	129	2014	-22985	51	49	2014	36.4	133	398	31	317304
ABalppaaap:129	ABalppaaap	129	1938	-23061	-45	-48	1938	37.8	154	414	31	261166
ABalppaap:91	ABalppaap	91	2055	-22944	-62	-72	2055	38.1	194	430	36	493877
ABalppaapa:129	ABalppaapa	129	1905	-23094	-62	-74	1905	43.1	191	428	31	317013
ABalppaapp:129	ABalppaapp	129	2001	-22998	20	1	2001	40.0	212	430	34	328072
ABalppap:61	ABalppap	61	2165	-22834	-78	-82	2165	31.6	179	393	45	705581
ABalppapa:87	ABalppapa	87	2085	-22914	-146	-157	2085	44.2	211	399	37	536162
ABalppapaa:120	ABalppapaa	120	1935	-23064	-72	-78	1935	47.8	206	412	32	289771
ABalppapap:120	ABalppapap	120	2000	-22999	-82	-99	2000	50.2	242	399	32	293055
ABalppapp:87	ABalppapp	87	2149	-22850	-135	-150	2149	47.1	255	396	39	579088
ABalppappa:119	ABalppappa	119	1953	-23046	-113	-138	1953	49.7	257	417	33	322775
ABalppappp:119	ABalppappp	119	1990	-23009	-89	-87	1990	50.4	297	418	35	352273
ABalppp:38	ABalppp	38	2069	-22930	-201	-202	2069	28.5	285	405	52	1552735
ABalpppa:59	ABalpppa	59	2070	-22929	-118	-119	2070	29.7	207	373	44	593354
ABalpppaa:86	ABalpppaa	86	2053	-22946	-49	-58	2053	28.0	193	404	36	475934
ABalpppaaa:124	ABalpppaaa	124	1957	-23042	1	-1	1957	35.7	183	435	31	297886
ABalpppaap:124	ABalpppaap	124	1927	-23073	-9	-15	1927	28.1	193	440	30	263797
ABalpppap:86	ABalpppap	86	2053	-22946	-104	-111	2053	29.0	233	417	37	486419
ABalpppapa:120	ABalpppapa	120	1946	-23053	-4	-3	1946	33.6	220	446	31	278406
ABalpppapp:120	ABalpppapp	120	1935	-23064	-33	-30	1935	28.6	248	448	32	297637
ABalpppp:59	ABalpppp	59	2071	-22928	-164	-167	2071	33.5	277	382	46	618454
ABalppppa:84	ABalppppa	84	2119	-22880	-35	-36	2119	27.5	263	394	38	439021
ABalppppaa:118	ABalppppaa	118	2016	-22983	36	26	2016	26.7	220	413	31	250298
ABalppppap:118	ABalppppap	118	2042	-22957	10	9	2042	21.4	250	420	33	284003
ABalppppp:84	ABalppppp	84	2090	-22909	-96	-97	2090	29.6	319	415	40	522714
ABalpppppa:113	ABalpppppa	113	2058	-22941	21	15	2058	26.2	281	433	33	298019
ABalpppppp:113	ABalpppppp	113	2129	-22871	-14	-11	2129	26.1	325	432	34	263811
ABalppppppa:149	ABalppppppa	149	3042	-21957	99	255	3042	26.0	300	416	30	186424
ABalppppppp:149	ABalppppppp	149	2512	-22487	378	375	2512	19.0	322	428	30	154041
ABar:2	ABar	2	1893	-23106	-241	-241	1893	32.1	235	188	77	2395474
ABara:8	ABara	8	1961	-23038	-438	-439	1961	46.5	251	234	63	1827975
ABaraa:20	ABaraa	20	2029	-22970	-373	-376	2029	50.7	197	282	60	2220272
ABaraaa:39	ABaraaa	39	2177	-22822	-169	-169	2177	47.3	161	232	53	2551127
ABaraaaa:62	ABaraaaa	62	2110	-22889	-129	-133	2110	43.8	133	236	42	768088
ABaraaaaa:95	ABaraaaaa	95	2097	-22902	19	10	2097	43.4	111	290	36	564833
ABaraaaaaa:132	ABaraaaaaa	132	2024	-22975	48	46	2024	47.1	129	323	32	328115
ABaraaaaap:132	ABaraaaaap	132	1940	-23059	-29	-37	1940	47.1	140	284	30	302796
ABaraaaap:95	ABaraaaap	95	2046	-22953	-15	-24	2046	41.5	145	272	34	474706
ABaraaaapa:137	ABaraaaapa	137	1953	-23046	-11	-24	1953	37.8	135	311	30	291156
ABaraaaapp:137	ABaraaaapp	137	2045	-22954	100	96	2045	32.5	165	329	30	311700
ABaraaap:62	ABaraaap	62	2110	-22889	-179	-190	2110	41.6	191	215	45	797564
ABaraaapa:87	ABaraaapa	87	2122	-22877	-135	-153	2122	44.5	152	236	41	697526
ABaraaapaa:118	ABaraaapaa	118	2030	-22969	3	-6	2030	46.8	148	292	32	380914
ABaraaapap:118	ABaraaapap	118	2007	-22992	-45	-63	2007	45.9	185	281	36	458591
ABaraaapp:87	ABaraaapp	87	2120	-22879	-90	-103	2120	47.9	189	222	38	596130
ABaraaappa:127	ABaraaappa	127	2010	-22989	-2	-16	2010	51.0	164	265	32	343054
ABaraaappp:127	ABaraaappp	127	1991	-23008	-64	-85	1991	53.1	202	253	31	321416
ABaraap:39	ABaraap	39	2081	-22918	-495	-505	2081	53.4	234	278	53	2880309
ABaraapa:60	ABaraapa	60	2155	-22844	-250	-262	2155	51.8	191	262	46	869408
ABaraapaa:87	ABaraapaa	87	2082	-22917	-115	-124	2082	43.9	151	308	37	570214
ABaraapaaa:122	ABaraapaaa	122	1885	-23114	-95	-104	1885	39.4	155	330	31	332226
ABaraapaap:122	ABaraapaap	122	1955	-23044	-4	-10	1955	36.4	191	329	32	284762
ABaraapap:87	ABaraapap	87	2097	-22902	-101	-113	2097	44.7	200	315	38	558815
ABaraapapa:121	ABaraapapa	121	1889	-23110	-90	-95	1889	38.2	228	348	35	364003
ABaraapapp:121	ABaraapapp	121	1944	-23055	-25	-35	1944	34.4	260	343	32	277447
ABaraapp:60	ABaraapp	60	2127	-22872	-469	-485	2127	54.6	252	282	46	843201
ABaraappa:85	ABaraappa	85	2065	-22934	-177	-191	2065	48.0	213	277	37	510548
ABaraappaa:117	ABaraappaa	117	1961	-23038	-17	-23	1961	37.7	168	284	31	306694
ABaraappap:117	ABaraappap	117	1958	-23041	-17	-16	1958	38.0	207	291	32	293536
ABaraappp:85	ABaraappp	85	2182	-22817	-93	-97	2182	48.5	259	277	38	514711
ABaraapppa:119	ABaraapppa	119	1948	-23051	-80	-80	1948	41.4	243	280	36	371914
ABaraapppp:119	ABaraapppp	119	1980	-23019	-19	-26	1980	37.5	279	278	32	251851
ABarap:20	ABarap	20	1987	-23012	-439	-445	1987	50.1	268	225	57	1895872
ABarapa:38	ABarapa	38	2117	-22882	-282	-283	2117	46.5	230	190	53	2396164
ABarapaa:59	ABarapaa	59	2096	-22903	-280	-293	2096	50.1	216	201	44	791068
ABarapaaa:88	ABarapaaa	88	2169	-22830	-298	-337	2169	53.7	179	269	38	585800
ABarapaaaa:126	ABarapaaaa	126	1995	-23004	-113	-145	1995	55.4	193	300	32	295163
ABarapaaap:126	ABarapaaap	126	2154	-22845	-263	-352	2154	57.8	226	299	31	289196
ABarapaap:88	ABarapaap	88	2115	-22884	-257	-303	2115	53.6	215	264	37	557941
ABarapaapa:121	ABarapaapa	121	1970	-23029	-60	-79	1970	49.7	208	281	32	327220
ABarapaapp:121	ABarapaapp	121	1965	-23035	-81	-91	1965	49.6	245	297	34	295785
ABarapap:59	ABarapap	59	2128	-22871	-404	-423	2128	52.2	283	210	47	924463
ABarapapa:84	ABarapapa	84	2276	-22724	-436	-512	2276	55.7	251	242	39	628225
ABarapapaa:118	ABarapapaa	118	2134	-22865	-202	-248	2134	56.7	255	289	32	319881
ABarapapap:118	ABarapapap	118	2111	-22888	-288	-342	2111	57.1	295	296	34	352165
ABarapapp:84	ABarapapp	84	2196	-22803	-255	-268	2196	53.6	295	235	41	611858
ABarapappa:114	ABarapappa	114	2013	-22986	-66	-75	2013	48.7	248	256	32	324320
ABarapappp:114	ABarapappp	114	1995	-23004	-117	-126	1995	49.4	293	267	38	432954
ABarapp:38	ABarapp	38	2141	-22858	-623	-626	2141	54.1	322	227	54	2832900
ABarappa:60	ABarappa	60	2119	-22880	-214	-232	2119	46.0	300	198	44	716336
ABarappaa:88	ABarappaa	88	2186	-22813	-284	-327	2186	52.0	231	212	37	533082
ABarappaaa:125	ABarappaaa	125	2158	-22842	-308	-361	2158	57.6	235	257	31	251023
ABarappaap:125	ABarappaap	125	2106	-22894	-83	-97	2106	56.5	276	252	30	248348
ABarappap:88	ABarappap	88	2191	-22808	-317	-365	2191	52.2	283	201	41	630831
ABarappapa:123	ABarappapa	123	2128	-22871	-406	-529	2128	57.4	293	216	38	409509
ABarappapp:123	ABarappapp	123	2102	-22897	-268	-339	2102	57.3	332	223	34	325901
ABarappp:60	ABarappp	60	2077	-22922	-215	-227	2077	46.0	353	202	44	702303
ABarapppa:86	ABarapppa	86	2096	-22903	-94	-109	2096	45.0	243	192	39	587065
ABarapppaa:122	ABarapppaa	122	1953	-23046	-31	-38	1953	50.0	183	219	31	274014
ABarapppap:122	ABarapppap	122	1916	-23083	-169	-180	1916	53.1	223	223	32	268411
ABarapppp:86	ABarapppp	86	2127	-22872	-134	-152	2127	43.9	295	182	38	533472
ABarappppa:120	ABarappppa	120	2034	-22965	-64	-81	2034	52.6	248	206	32	272761
ABarappppp:120	ABarappppp	120	1991	-23008	-136	-155	1991	52.3	282	188	34	309029
ABarp:8	ABarp	8	1946	-23053	-208	-207	1946	24.2	319	197	65	810607
ABarpa:20	ABarpa	20	2026	-22973	-144	-144	2026	27.8	262	180	60	1004528
ABarpaa:39	ABarpaa	39	2069	-22930	-119	-119	2069	24.5	216	181	52	1383567
ABarpaaa:58	ABarpaaa	58	2056	-22943	-96	-95	2056	19.8	195	218	43	612586
ABarpaaaa:92	ABarpaaaa	92	2085	-22914	-39	-42	2085	7.7	172	323	38	413457
ABarpaaap:92	ABarpaaap	92	2113	-22886	-21	-23	2113	7.2	217	319	33	202850
ABarpaap:58	ABarpaap	58	2086	-22913	-87	-87	2086	14.4	251	218	46	486198
ABarpaapa:84	ABarpaapa	84	2068	-22931	-40	-43	2068	8.1	261	319	38	233923
ABarpaapp:84	ABarpaapp	84	2031	-22968	-83	-84	2031	8.9	324	304	39	202684
ABarpap:39	ABarpap	39	2075	-22924	-151	-151	2075	35.8	285	232	52	1537276
ABarpapa:58	ABarpapa	58	2070	-22929	-111	-112	2070	29.0	245	210	44	634548
ABarpapaa:84	ABarpapaa	84	2125	-22874	-43	-48	2125	8.8	196	253	38	371089
ABarpapap:84	ABarpapap	84	2045	-22954	-152	-157	2045	6.2	242	252	38	259770
ABarpapp:58	ABarpapp	58	2142	-22857	-15	-15	2142	24.4	319	227	45	445226
ABarpappa:85	ABarpappa	85	2067	-22932	-37	-39	2067	7.6	281	241	36	214636
ABarpappp:85	ABarpappp	85	2103	-22896	-26	-26	2103	11.9	335	240	37	194728
ABarpp:20	ABarpp	20	2048	-22951	-190	-189	2048	25.7	391	189	59	852537
ABarppa:39	ABarppa	39	2126	-22873	-89	-89	2126	18.8	329	192	53	971098
ABarppaa:59	ABarppaa	59	2170	-22829	-33	-34	2170	9.8	322	240	45	325228
ABarppaaa:86	ABarppaaa	86	2077	-22922	-60	-67	2077	15.0	400	337	38	178372
ABarppaap:86	ABarppaap	86	2196	-22803	18	16	2196	7.0	342	361	35	181227
ABarppap:59	ABarppap	59	2122	-22877	-88	-88	2122	13.2	388	273	44	280702
ABarppapa:89	ABarppapa	89	2107	-22892	-2	-3	2107	10.8	464	347	39	244414
ABarppapp:89	ABarppapp	89	2105	-22894	-46	-47	2105	12.4	508	343	38	261670
ABarppp:39	ABarppp	39	2120	-22879	-98	-98	2120	22.6	423	212	53	959043
ABarpppa:60	ABarpppa	60	2184	-22815	-7	-8	2184	13.1	412	234	43	294512
ABarpppaa:89	ABarpppaa	89	2115	-22884	-25	-24	2115	8.1	372	260	34	110138
ABarpppap:89	ABarpppap	89	2110	-22889	-32	-33	2110	8.8	424	230	38	208492
ABarpppp:60	ABarpppp	60	2095	-22904	-82	-80	2095	18.2	479	264	45	325813
ABarppppa:89	ABarppppa	89	2031	-22968	-29	-30	2031	15.5	463	196	37	223141
ABarppppp:89	ABarppppp	89	2075	-22924	-72	-73	2075	17.1	528	218	39	326681
ABp:1	ABp	1	1892	-23108	-266	-266	1892	42.0	388	184	74	2895647
ABpl:2	ABpl	2	1902	-23097	-156	-156	1902	19.0	334	356	79	1305521
ABpla:8	ABpla	8	2000	-22999	-111	-111	2000	14.5	217	283	65	617561
ABplaa:20	ABplaa	20	2002	-22997	-150	-151	2002	13.8	201	270	60	624496
ABplaaa:37	ABplaaa	37	2108	-22891	-103	-103	2108	13.1	163	267	53	1052680
ABplaaaa:58	ABplaaaa	58	2077	-22922	-57	-58	2077	16.9	136	309	45	720106
ABplaaaaa:87	ABplaaaaa	87	2104	-22895	15	18	2104	11.5	196	382	37	423456
ABplaaaap:87	ABplaaaap	87	2172	-22827	-5	-8	2172	10.1	211	374	36	304301
ABplaaap:58	ABplaaap	58	2121	-22878	-41	-39	2121	11.1	208	300	43	436031
ABplaaapa:87	ABplaaapa	87	2186	-22813	24	20	2186	9.8	255	388	35	294706
ABplaaapp:87	ABplaaapp	87	2057	-22942	-50	-49	2057	10.2	319	365	37	259727
ABplaap:37	ABplaap	37	2066	-22933	-83	-83	2066	17.9	231	320	52	867928
ABplaapa:57	ABplaapa	57	2074	-22925	-75	-75	2074	15.9	178	345	45	600837
ABplaapaa:82	ABplaapaa	82	2091	-22908	-45	-46	2091	17.2	242	428	40	579800
ABplaapaaa:119	ABplaapaaa	119	1939	-23060	-26	-23	1939	15.6	203	414	34	361001
ABplaapaap:119	ABplaapaap	119	1973	-23026	-77	-83	1973	9.0	256	401	31	223484
ABplaapap:82	ABplaapap	82	2109	-22890	-52	-60	2109	13.5	288	421	39	476414
ABplaapapa:121	ABplaapapa	121	1942	-23057	-42	-42	1942	15.6	271	439	33	307462
ABplaapapp:121	ABplaapapp	121	1980	-23019	-34	-37	1980	13.8	301	420	34	281067
ABplaapp:57	ABplaapp	57	2094	-22905	-48	-48	2094	15.9	260	350	46	459416
ABplaappa:81	ABplaappa	81	2107	-22892	-48	-48	2107	20.2	314	431	40	553174
ABplaappaa:117	ABplaappaa	117	1980	-23019	-14	-13	1980	21.8	308	459	30	273972
ABplaappap:117	ABplaappap	117	2004	-22995	-19	-19	2004	20.6	353	439	34	283506
ABplaappp:81	ABplaappp	81	2103	-22896	-85	-88	2103	24.2	373	424	42	605964
ABplaapppa:113	ABplaapppa	113	1991	-23008	-4	-3	1991	25.3	391	438	36	372242
ABplaapppp:113	ABplaapppp	113	1972	-23027	-70	-74	1972	30.3	431	430	35	364005
ABplap:20	ABplap	20	2049	-22950	-47	-47	2049	13.8	314	266	58	417810
ABplapa:37	ABplapa	37	2090	-22909	-41	-41	2090	12.6	265	249	50	572602
ABplapaa:57	ABplapaa	57	2193	-22806	-15	-16	2193	7.0	251	312	45	390631
ABplapaaa:84	ABplapaaa	84	2084	-22915	-52	-52	2084	13.2	354	406	39	408456
ABplapaaaa:119	ABplapaaaa	119	1971	-23028	-52	-59	1971	14.5	370	413	34	238401
ABplapaaap:119	ABplapaaap	119	2034	-22965	-32	-37	2034	16.2	403	402	34	229325
ABplapaap:84	ABplapaap	84	2063	-22936	-28	-27	2063	14.7	412	402	39	416361
ABplapaapa:124	ABplapaapa	124	1986	-23013	27	28	1986	16.6	435	421	32	228778
ABplapaapp:124	ABplapaapp	124	1937	-23062	-48	-49	1937	22.9	466	410	34	257333
ABplapap:57	ABplapap	57	2144	-22855	-10	-12	2144	11.1	331	309	44	338907
ABplapapa:84	ABplapapa	84	2102	-22897	-26	-23	2102	14.4	469	392	40	440186
ABplapapaa:120	ABplapapaa	120	1895	-23105	-42	-43	1895	21.4	555	371	34	276196
ABplapapap:120	ABplapapap	120	1944	-23055	-5	-11	1944	28.6	572	364	33	299071
ABplapapp:84	ABplapapp	84	2007	-22992	-100	-104	2007	22.7	517	375	40	548827
ABplapappa:118	ABplapappa	118	1914	-23085	-8	-8	1914	29.7	598	340	33	291282
ABplapappp:118	ABplapappp	118	1976	-23023	-30	-27	1976	38.3	593	320	34	346389
ABplapp:37	ABplapp	37	2043	-22956	-82	-82	2043	17.1	336	318	51	557827
ABplappa:56	ABplappa	56	2121	-22878	-42	-43	2121	12.6	334	378	45	447177
ABplappaa:85	ABplappaa	85	2099	-22900	-48	-52	2099	27.8	445	420	40	571589
ABplappaaa:123	ABplappaaa	123	1924	-23075	-47	-48	1924	32.9	475	422	33	304904
ABplappaap:123	ABplappaap	123	1995	-23004	-6	-12	1995	37.5	508	395	33	335471
ABplappap:85	ABplappap	85	2081	-22918	-84	-94	2081	27.0	490	405	39	596090
ABplappapa:120	ABplappapa	120	1985	-23014	-11	-13	1985	26.8	514	392	33	265410
ABplappapp:120	ABplappapp	120	2003	-22996	34	34	2003	35.1	547	377	32	298939
ABplappp:56	ABplappp	56	2101	-22898	-69	-70	2101	18.9	406	360	44	488232
ABplapppa:88	ABplapppa	88	2092	-22907	-35	-36	2092	35.6	511	388	37	592691
ABplapppaa:125	ABplapppaa	125	2004	-22995	-4	-12	2004	43.3	519	372	32	347923
ABplapppap:125	ABplapppap	125	2054	-22945	79	77	2054	46.5	539	345	33	329994
ABplapppp:88	ABplapppp	88	2128	-22871	44	42	2128	39.9	552	363	37	590328
ABplappppa:131	ABplappppa	131	2035	-22965	28	32	2035	43.9	580	340	32	334089
ABplappppp:131	ABplappppp	131	2143	-22856	89	85	2143	49.8	566	309	32	330496
ABplp:8	ABplp	8	2029	-22970	-93	-93	2029	18.0	348	362	63	554596
ABplpa:20	ABplpa	20	2051	-22948	-94	-95	2051	18.3	335	390	58	655435
ABplpaa:38	ABplpaa	38	2140	-22859	-88	-88	2140	12.2	300	400	52	750131
ABplpaaa:58	ABplpaaa	58	2049	-22950	-137	-142	2049	23.8	216	430	44	601811
ABplpaaaa:83	ABplpaaaa	83	2080	-22919	-100	-109	2080	35.8	223	434	38	571476
ABplpaaaaa:116	ABplpaaaaa	116	1954	-23045	-38	-40	1954	41.4	248	423	33	382631
ABplpaaaap:116	ABplpaaaap	116	2002	-22997	-35	-49	2002	42.3	288	426	34	401542
ABplpaaap:83	ABplpaaap	83	2104	-22895	-57	-61	2104	40.0	273	442	38	600190
ABplpaaapa:118	ABplpaaapa	118	1931	-23068	-76	-87	1931	40.3	282	447	31	339128
ABplpaaapp:118	ABplpaaapp	118	1950	-23049	-50	-56	1950	40.2	316	441	35	426182
ABplpaap:58	ABplpaap	58	2119	-22880	-51	-55	2119	19.2	267	421	43	500565
ABplpaapa:84	ABplpaapa	84	2023	-22976	-129	-134	2023	33.0	280	452	38	594788
ABplpaapaa:118	ABplpaapaa	118	1904	-23095	-83	-81	1904	35.3	253	438	32	336557
ABplpaapap:118	ABplpaapap	118	1916	-23083	-99	-101	1916	33.2	294	448	33	370840
ABplpaapp:84	ABplpaapp	84	2101	-22898	-81	-86	2101	35.2	336	446	41	614819
ABplpaappa:116	ABplpaappa	116	2007	-22992	-28	-33	2007	34.5	334	445	33	352135
ABplpaappp:116	ABplpaappp	116	2021	-22978	16	12	2021	33.6	361	454	33	322895
ABplpap:38	ABplpap	38	2085	-22914	-135	-135	2085	28.9	379	421	53	1587173
ABplpapa:58	ABplpapa	58	2049	-22950	-177	-176	2049	35.4	284	437	46	831750
ABplpapaa:82	ABplpapaa	82	2122	-22877	-233	-252	2122	51.7	274	400	40	683465
ABplpapaaa:119	ABplpapaaa	119	1964	-23036	-118	-125	1964	51.9	305	390	33	363776
ABplpapaap:119	ABplpapaap	119	1979	-23020	-71	-70	1979	50.1	346	396	33	368324
ABplpapap:82	ABplpapap	82	2046	-22953	-228	-243	2046	51.4	322	399	40	651009
ABplpapapa:120	ABplpapapa	120	1963	-23036	-121	-133	1963	53.9	368	382	34	366637
ABplpapapp:120	ABplpapapp	120	1967	-23032	-173	-189	1967	56.2	400	363	33	356898
ABplpapp:58	ABplpapp	58	2051	-22948	-179	-179	2051	35.7	360	433	47	852723
ABplpappa:82	ABplpappa	82	2137	-22862	-355	-385	2137	54.5	347	379	42	679449
ABplpappaa:112	ABplpappaa	112	2078	-22921	-364	-402	2078	56.9	350	338	41	570305
ABplpappap:112	ABplpappap	112	2133	-22866	22	33	2133	50.7	404	345	29	271634
ABplpappp:82	ABplpappp	82	2184	-22815	-417	-463	2184	54.9	402	374	40	663954
ABplpapppa:119	ABplpapppa	119	2142	-22857	-167	-204	2142	57.3	407	319	34	370850
ABplpapppp:119	ABplpapppp	119	2172	-22827	-126	-167	2172	57.4	443	298	33	349445
ABplpp:20	ABplpp	20	2022	-22977	-130	-130	2022	15.7	428	353	56	481805
ABplppa:38	ABplppa	38	2102	-22897	-124	-123	2102	10.2	390	372	51	623738
ABplppaa:59	ABplppaa	59	2104	-22895	-121	-123	2104	24.5	319	426	44	618298
ABplppaaa:87	ABplppaaa	87	2093	-22906	-62	-74	2093	45.2	336	423	37	601862
ABplppaaaa:127	ABplppaaaa	127	1966	-23033	-66	-52	1966	45.2	339	432	34	358745
ABplppaaap:127	ABplppaaap	127	2066	-22933	67	74	2066	40.0	365	441	29	290381
ABplppaap:87	ABplppaap	87	2085	-22914	-141	-153	2085	45.3	378	412	39	634999
ABplppaapa:123	ABplppaapa	123	2061	-22938	-7	-29	2061	50.5	389	404	33	377060
ABplppaapp:123	ABplppaapp	123	2029	-22970	-40	-45	2029	52.5	424	399	33	347306
ABplppap:59	ABplppap	59	2130	-22869	-110	-115	2130	23.6	377	407	44	543786
ABplppapa:87	ABplppapa	87	2163	-22836	-49	-54	2163	39.0	406	411	38	594664
ABplppapaa:124	ABplppapaa	124	2109	-22890	50	51	2109	44.1	386	429	33	354203
ABplppapap:124	ABplppapap	124	2113	-22886	56	55	2113	44.0	426	425	33	364739
ABplppapp:87	ABplppapp	87	2175	-22824	-42	-48	2175	39.3	454	396	40	641182
ABplppappa:126	ABplppappa	126	2125	-22874	57	69	2125	45.6	456	410	33	338862
ABplppappp:126	ABplppappp	126	2134	-22865	58	53	2134	45.8	488	389	33	355714
ABplppp:38	ABplppp	38	2119	-22880	-103	-104	2119	22.6	455	406	50	1208660
ABplpppa:59	ABplpppa	59	2164	-22835	-48	-49	2164	24.8	418	429	44	651280
ABplpppaa:85	ABplpppaa	85	2182	-22817	-51	-53	2182	44.3	460	411	39	617302
ABplpppaaa:121	ABplpppaaa	121	2042	-22957	-36	-41	2042	51.7	462	383	33	349899
ABplpppaap:121	ABplpppaap	121	2071	-22928	-1	-11	2071	51.4	503	363	34	369947
ABplpppap:85	ABplpppap	85	2166	-22833	-104	-106	2166	45.9	505	368	40	647068
ABplpppapa:124	ABplpppapa	124	1992	-23007	-140	-151	1992	54.1	513	327	34	337394
ABplpppapp:124	ABplpppapp	124	2252	-22747	71	54	2252	53.7	539	302	28	240972
ABplpppp:59	ABplpppp	59	2137	-22862	-130	-133	2137	36.2	449	413	46	860521
ABplppppa:84	ABplppppa	84	2185	-22814	-114	-130	2185	51.1	434	375	40	651593
ABplppppaa:120	ABplppppaa	120	2154	-22845	28	11	2154	55.3	437	361	32	340111
ABplppppap:120	ABplppppap	120	2049	-22950	-60	-65	2049	55.0	464	338	34	348051
ABplppppp:84	ABplppppp	84	2245	-22754	-222	-250	2245	53.6	476	345	41	694037
ABplpppppa:121	ABplpppppa	121	2083	-22916	-20	-27	2083	54.4	482	298	32	308343
ABplpppppp:121	ABplpppppp	121	2135	-22864	-158	-187	2135	54.8	517	280	34	356511
ABpr:2	ABpr	2	1870	-23129	-381	-380	1870	47.5	427	206	79	3613427
ABpra:8	ABpra	8	1761	-21154	-364	-364	1761	48.1	409	185	65	2106921
ABpraa:20	ABpraa	20	2024	-22975	-395	-399	2024	47.2	352	184	59	1889066
ABpraaa:36	ABpraaa	36	2086	-22913	-213	-213	2086	38.2	298	153	52	2015456
ABpraaaa:59	ABpraaaa	59	2108	-22891	-124	-125	2108	35.4	255	163	45	797846
ABpraaaaa:88	ABpraaaaa	88	1961	-23038	-81	-87	1961	31.3	176	190	34	465363
ABpraaaaaa:127	ABpraaaaaa	127	1936	-23063	41	44	1936	35.2	146	197	32	358037
ABpraaaaap:127	ABpraaaaap	127	1876	-23123	-42	-43	1876	28.9	168	182	30	304581
ABpraaaap:88	ABpraaaap	88	2083	-22916	-42	-53	2083	31.9	211	169	37	584815
ABpraaaapa:124	ABpraaaapa	124	1937	-23062	-7	-9	1937	36.5	182	183	30	328018
ABpraaaapp:124	ABpraaaapp	124	1977	-23022	0	1	1977	30.1	210	163	31	306584
ABpraaap:59	ABpraaap	59	2119	-22880	-107	-110	2119	27.1	315	162	45	672770
ABpraaapa:86	ABpraaapa	86	2126	-22873	16	12	2126	22.7	211	193	38	541975
ABpraaapaa:122	ABpraaapaa	122	1904	-23095	-13	-14	1904	27.2	184	215	32	351047
ABpraaapap:122	ABpraaapap	122	1967	-23032	16	14	1967	22.4	204	194	33	355431
ABpraaapp:86	ABpraaapp	86	2102	-22897	-76	-81	2102	23.1	263	184	40	525645
ABpraaappa:117	ABpraaappa	117	1972	-23027	-37	-44	1972	28.7	236	176	32	334334
ABpraaappp:117	ABpraaappp	117	2042	-22957	-134	-153	2042	26.3	275	174	34	327194
ABpraap:36	ABpraap	36	2089	-22910	-346	-347	2089	45.8	372	195	54	2499881
ABpraapa:57	ABpraapa	57	2113	-22886	-204	-207	2113	35.0	357	151	45	881555
ABpraapaa:85	ABpraapaa	85	2133	-22866	-17	-19	2133	14.5	311	180	40	454481
ABpraapaaa:123	ABpraapaaa	123	2017	-22982	48	36	2017	20.3	237	189	34	353944
ABpraapaap:123	ABpraapaap	123	1900	-23099	-86	-89	1900	16.6	271	189	35	325948
ABpraapap:85	ABpraapap	85	2113	-22886	-38	-38	2113	13.7	250	189	41	511843
ABpraapapa:124	ABpraapapa	124	1938	-23061	-29	-38	1938	13.4	170	224	34	366448
ABpraapapp:124	ABpraapapp	124	1922	-23077	-45	-48	1922	14.1	213	205	35	344344
ABpraapp:57	ABpraapp	57	2135	-22864	-132	-133	2135	32.2	421	178	47	829435
ABpraappa:84	ABpraappa	84	2076	-22923	-74	-73	2076	23.2	338	160	39	512555
ABpraappaa:124	ABpraappaa	124	1984	-23015	24	22	1984	25.1	266	142	30	262743
ABpraappap:124	ABpraappap	124	1961	-23038	-51	-49	1961	25.5	316	149	34	307275
ABpraappp:84	ABpraappp	84	2065	-22934	-120	-122	2065	26.8	400	159	41	583666
ABpraapppa:120	ABpraapppa	120	1944	-23055	-75	-77	1944	32.3	346	145	34	335249
ABpraapppp:120	ABpraapppp	120	1981	-23018	-73	-78	1981	35.5	388	151	34	334619
ABprap:20	ABprap	20	2013	-22986	-249	-247	2013	42.5	471	172	59	1765625
ABprapa:37	ABprapa	37	2077	-22922	-153	-153	2077	32.1	395	144	52	1700456
ABprapaa:58	ABprapaa	58	2091	-22908	-69	-69	2091	16.6	396	168	45	523699
ABprapaaa:89	ABprapaaa	89	2104	-22895	-43	-40	2104	14.5	367	178	37	337453
ABprapaaaa:127	ABprapaaaa	127	2015	-22985	-102	-101	2015	16.2	331	172	32	208727
ABprapaaap:127	ABprapaaap	127	2001	-22998	4	6	2001	19.8	365	170	34	238215
ABprapaap:89	ABprapaap	89	2055	-22944	-29	-31	2055	18.8	418	173	38	398502
ABprapaapa:128	ABprapaapa	128	1960	-23039	3	-3	1960	23.1	385	150	30	220819
ABprapaapp:128	ABprapaapp	128	1972	-23027	-12	-12	1972	27.9	417	149	33	245775
ABprapap:58	ABprapap	58	2121	-22878	-33	-33	2121	20.3	471	173	45	542754
ABprapapa:84	ABprapapa	84	2114	-22885	-33	-34	2114	19.3	494	173	40	435934
ABprapapaa:121	ABprapapaa	121	1999	-23000	-1	-2	1999	24.4	517	160	34	249302
ABprapapap:121	ABprapapap	121	1957	-23042	-29	-27	1957	31.1	544	160	34	309440
ABprapapp:84	ABprapapp	84	2081	-22918	-53	-51	2081	26.0	545	194	39	491223
ABprapappa:120	ABprapappa	120	2003	-22996	29	28	2003	35.3	568	166	34	321914
ABprapappp:120	ABprapappp	120	2006	-22993	7	5	2006	39.2	588	188	33	307552
ABprapp:37	ABprapp	37	2058	-22941	-156	-158	2058	30.8	509	173	54	1833910
ABprappa:58	ABprappa	58	2069	-22930	-131	-133	2069	30.0	523	166	47	877255
ABprappaa:87	ABprappaa	87	2075	-22924	-63	-66	2075	32.6	455	146	40	623991
ABprappaaa:128	ABprappaaa	128	1997	-23002	-31	-41	1997	38.5	423	147	33	307586
ABprappaap:128	ABprappaap	128	1958	-23041	-69	-75	1958	38.6	467	150	33	313147
ABprappap:87	ABprappap	87	2109	-22890	-14	-16	2109	30.2	510	158	40	617402
ABprappapa:122	ABprappapa	122	1948	-23051	-35	-32	1948	27.2	475	155	33	269333
ABprappapp:122	ABprappapp	122	1973	-23026	-23	-25	1973	35.4	505	148	32	281459
ABprappp:58	ABprappp	58	2065	-22934	-115	-116	2065	27.4	565	229	44	634774
ABprapppa:87	ABprapppa	87	2107	-22892	17	14	2107	37.2	535	169	38	599685
ABprapppaa:126	ABprapppaa	126	2002	-22997	13	12	2002	45.8	478	160	30	280748
ABprapppap:126	ABprapppap	126	2029	-22971	32	35	2029	45.5	518	170	31	282666
ABprapppp:87	ABprapppp	87	2109	-22890	-50	-50	2109	41.6	570	192	38	622167
ABprappppa:128	ABprappppa	128	2042	-22957	9	6	2042	45.8	558	171	31	301821
ABprappppp:128	ABprappppp	128	2043	-22956	-37	-42	2043	49.4	572	208	33	351543
ABprp:8	ABprp	8	1966	-23033	-358	-358	1966	46.6	491	280	63	1811201
ABprpa:20	ABprpa	20	2044	-22955	-466	-475	2044	51.4	456	278	58	2125743
ABprpaa:37	ABprpaa	37	2117	-22883	-330	-335	2117	48.6	452	171	53	2651714
ABprpaaa:59	ABprpaaa	59	2129	-22870	-229	-237	2129	44.1	384	152	45	864167
ABprpaaaa:85	ABprpaaaa	85	2038	-22961	-157	-168	2038	36.7	245	163	38	599088
ABprpaaaaa:118	ABprpaaaaa	118	1990	-23009	-49	-63	1990	44.3	211	201	34	382602
ABprpaaaap:118	ABprpaaaap	118	1949	-23050	-126	-147	1949	46.3	241	183	33	355821
ABprpaaap:85	ABprpaaap	85	2032	-22967	-158	-176	2032	37.2	288	153	38	551386
ABprpaaapa:120	ABprpaaapa	120	1900	-23099	-117	-140	1900	43.2	247	169	33	364415
ABprpaaapp:120	ABprpaaapp	120	1944	-23055	-122	-134	1944	44.2	279	155	32	309038
ABprpaap:59	ABprpaap	59	2086	-22913	-240	-245	2086	41.4	447	166	45	831451
ABprpaapa:85	ABprpaapa	85	2110	-22890	-68	-80	2110	32.0	302	154	38	529120
ABprpaapaa:119	ABprpaapaa	119	1930	-23070	-57	-62	1930	39.0	217	178	33	321190
ABprpaapap:119	ABprpaapap	119	1957	-23042	-60	-64	1957	36.5	252	158	33	312221
ABprpaapp:85	ABprpaapp	85	2037	-22962	-165	-161	2037	33.4	353	147	38	554871
ABprpaappa:118	ABprpaappa	118	2045	-22954	-216	-135	2045	35.9	289	151	34	327920
ABprpaappp:118	ABprpaappp	118	1949	-23050	-71	-71	1949	40.4	324	141	33	301063
ABprpap:37	ABprpap	37	2007	-21855	-315	-316	2007	49.4	516	231	57	2969879
ABprpapa:59	ABprpapa	59	2133	-22866	-347	-352	2133	53.1	434	191	47	992090
ABprpapaa:85	ABprpapaa	85	2063	-22936	-189	-199	2063	49.5	328	183	38	623609
ABprpapaaa:122	ABprpapaaa	122	1997	-23002	-56	-72	1997	50.4	302	223	32	339240
ABprpapaap:122	ABprpapaap	122	1947	-23053	-122	-138	1947	50.1	339	226	33	357007
ABprpapap:85	ABprpapap	85	2039	-22960	-300	-331	2039	51.5	368	191	39	629582
ABprpapapa:121	ABprpapapa	121	1990	-23009	-133	-152	1990	54.5	364	230	35	373946
ABprpapapp:121	ABprpapapp	121	2013	-22986	-155	-169	2013	56.1	400	232	31	305031
ABprpapp:59	ABprpapp	59	2068	-22931	-325	-331	2068	50.2	499	219	47	945046
ABprpappa:83	ABprpappa	83	2129	-22870	-254	-299	2129	54.8	368	219	40	603944
ABprpappaa:117	ABprpappaa	117	2136	-22863	-213	-239	2136	56.7	333	274	34	332854
ABprpappap:117	ABprpappap	117	2150	-22849	-49	-63	2150	56.1	374	274	34	325793
ABprpappp:83	ABprpappp	83	2151	-22848	-324	-359	2151	54.4	417	218	40	638332
ABprpapppa:121	ABprpapppa	121	2200	-22799	-7	-34	2200	55.3	420	263	37	388820
ABprpapppp:121	ABprpapppp	121	2093	-22906	-3	-12	2093	54.2	467	261	32	279948
ABprpp:20	ABprpp	20	2043	-22956	-356	-354	2043	46.0	554	247	59	2072103
ABprppa:38	ABprppa	38	2098	-22901	-212	-213	2098	41.4	559	165	53	2459758
ABprppaa:60	ABprppaa	60	2217	-22782	-60	-65	2217	42.8	488	150	43	779485
ABprppaaa:91	ABprppaaa	91	2151	-22848	-27	-29	2151	42.6	347	161	37	562585
ABprppaaaa:131	ABprppaaaa	131	2196	-22804	-26	5	2196	46.3	299	183	33	302031
ABprppaaap:131	ABprppaaap	131	2034	-22965	-53	-57	2034	45.3	324	153	29	273027
ABprppaap:91	ABprppaap	91	2172	-22827	-49	-65	2172	47.0	386	165	39	601888
ABprppaapa:128	ABprppaapa	128	2218	-22781	90	89	2218	54.1	371	196	32	311446
ABprppaapp:128	ABprppaapp	128	2124	-22875	18	15	2124	53.7	407	196	31	288375
ABprppap:60	ABprppap	60	2101	-22898	-227	-231	2101	42.7	541	199	45	838761
ABprppapa:87	ABprppapa	87	2155	-22844	-96	-101	2155	43.0	424	162	38	581734
ABprppapaa:124	ABprppapaa	124	2086	-22913	-6	-14	2086	48.8	348	172	33	336939
ABprppapap:124	ABprppapap	124	1986	-23013	-114	-117	1986	47.6	382	162	33	351276
ABprppapp:87	ABprppapp	87	2144	-22855	-45	-51	2144	41.9	468	167	38	569996
ABprppappa:128	ABprppappa	128	2086	-22913	25	26	2086	47.6	410	169	32	327086
ABprppappp:128	ABprppappp	128	2054	-22945	-4	-15	2054	46.9	446	169	34	380017
ABprppp:38	ABprppp	38	2133	-22866	-172	-173	2133	38.6	601	232	54	2525746
ABprpppa:59	ABprpppa	59	2125	-22874	-129	-131	2125	35.8	591	186	45	891669
ABprpppaa:88	ABprpppaa	88	2048	-22951	-185	-199	2048	44.8	503	158	38	625475
ABprpppaaa:124	ABprpppaaa	124	1972	-23027	-121	-145	1972	53.5	446	175	32	340086
ABprpppaap:124	ABprpppaap	124	1981	-23018	-69	-82	1981	51.2	486	182	32	323429
ABprpppap:88	ABprpppap	88	2117	-22882	-151	-167	2117	48.3	534	187	38	608921
ABprpppapa:124	ABprpppapa	124	2000	-22999	-151	-165	2000	53.4	523	196	35	366730
ABprpppapp:124	ABprpppapp	124	2032	-22967	-128	-151	2032	53.4	553	219	30	312331
ABprpppp:59	ABprpppp	59	2147	-22852	-175	-177	2147	39.3	606	245	45	869175
ABprppppa:86	ABprppppa	86	2163	-22836	-183	-186	2163	50.9	475	185	41	701373
ABprppppaa:120	ABprppppaa	120	2052	-22947	-119	-147	2052	56.0	433	214	33	350792
ABprppppap:120	ABprppppap	120	2001	-22998	-110	-126	2001	54.8	468	209	33	340865
ABprppppp:86	ABprppppp	86	2183	-22816	-434	-456	2183	52.7	515	222	41	693457
ABprpppppa:120	ABprpppppa	120	2048	-22951	-99	-118	2048	54.1	495	236	33	340636
ABprpppppp:120	ABprpppppp	120	2030	-22969	-84	-98	2030	51.7	533	245	33	336591
EMS:1	EMS	1	1927	-23073	-276	-254	1927	41.2	383	348	61	627684
MS:3	MS	3	1781	-20718	-496	-496	1781	50.2	310	325	70	2848014
MSa:13	MSa	13	1974	-23025	-312	-320	1974	44.0	276	390	62	1848331
MSaa:27	MSaa	27	1855	-20366	-287	-290	1855	45.5	226	382	56	2045073
MSaaa:45	MSaaa	45	2113	-22886	-393	-405	2113	50.1	194	353	51	2022201
MSaaaa:66	MSaaaa	66	2076	-22923	-197	-199	2076	41.8	168	301	43	545360
MSaaaaa:89	MSaaaaa	89	2016	-22983	-129	-130	2016	32.2	150	306	36	357584
MSaaaaaa:117	MSaaaaaa	117	1942	-23058	-20	-14	1942	30.2	136	307	28	192220
MSaaaaap:117	MSaaaaap	117	1913	-23086	-60	-65	1913	23.6	166	330	33	196039
MSaaaap:89	MSaaaap	89	2053	-22946	-67	-71	2053	25.2	201	317	37	273265
MSaaaapa:121	MSaaaapa	121	1895	-23104	-38	-42	1895	19.3	203	336	32	151873
MSaaaapp:121	MSaaaapp	121	1923	-23077	-31	-37	1923	17.5	252	335	30	108098
MSaaap:66	MSaaap	66	2107	-22892	-208	-219	2107	44.8	241	329	42	497923
MSaaapa:92	MSaaapa	92	2082	-22917	-64	-70	2082	34.5	220	320	40	380311
MSaaapaa:120	MSaaapaa	120	1934	-23065	-18	-21	1934	27.4	210	341	34	207369
MSaaapap:120	MSaaapap	120	1903	-23096	-59	-66	1903	25.2	259	342	33	166904
MSaaapp:92	MSaaapp	92	2026	-22973	-58	-58	2026	32.8	278	310	33	220015
MSaaappa:143	MSaaappa	143	1970	-23029	45	36	1970	32.5	275	320	25	110011
MSaaappp:143	MSaaappp	143	1978	-23021	46	52	1978	28.2	290	293	30	135667
MSaap:45	MSaap	45	2202	-22797	-353	-360	2202	51.8	287	361	53	2018605
MSaapa:67	MSaapa	67	2123	-22876	-489	-502	2123	54.1	284	333	44	631517
MSaapaa:90	MSaapaa	90	2099	-22900	-177	-182	2099	44.6	281	329	38	344381
MSaapaaa:120	MSaapaaa	120	1900	-23099	-103	-116	1900	41.6	279	341	31	221468
MSaapaap:120	MSaapaap	120	1982	-23017	-20	-25	1982	33.7	312	333	34	223707
MSaapap:90	MSaapap	90	2033	-22966	-157	-156	2033	48.1	339	329	36	366798
MSaapapa:129	MSaapapa	129	1951	-23048	-94	-94	1951	42.4	321	349	30	208651
MSaapapp:129	MSaapapp	129	1949	-23050	-71	-76	1949	42.2	361	335	34	236967
MSaapp:67	MSaapp	67	2114	-22885	-494	-511	2114	55.2	376	339	43	641040
MSaappa:98	MSaappa	98	2037	-22962	-104	-111	2037	51.6	371	318	32	288967
MSaappp:98	MSaappp	98	2064	-22935	-99	-102	2064	47.9	417	340	39	446368
MSaapppa:149	MSaapppa	149	2448	-22552	57	35	2448	43.5	402	368	30	193479
MSaapppp:149	MSaapppp	149	2585	-22415	399	369	2585	46.0	446	347	30	188403
MSap:27	MSap	27	2058	-22941	-218	-217	2058	39.3	316	419	55	1817533
MSapa:46	MSapa	46	2168	-22831	-154	-154	2168	44.4	286	420	50	1509511
MSapaa:70	MSapaa	70	2087	-22912	-150	-150	2087	44.1	278	357	41	407373
MSapaaa:96	MSapaaa	96	1986	-23013	-78	-77	1986	36.3	208	377	33	203380
MSapaaaa:130	MSapaaaa	130	1840	-23159	-136	-141	1840	37.0	176	394	26	109025
MSapaaap:130	MSapaaap	130	1890	-23109	-58	-56	1890	35.3	211	386	28	103113
MSapaap:96	MSapaap	96	1985	-23014	-95	-99	1985	38.6	261	378	34	200807
MSapaapa:144	MSapaapa	144	1848	-23152	-172	-192	1848	46.0	261	385	24	84247
MSapaapp:144	MSapaapp	144	1956	-23043	-262	-241	1956	41.7	303	385	31	124159
MSapap:70	MSapap	70	2108	-22891	-124	-127	2108	41.0	344	372	41	388664
MSapapa:96	MSapapa	96	1991	-23008	-95	-97	1991	33.5	290	389	35	234304
MSapapaa:132	MSapapaa	132	1928	-23071	-35	-40	1928	32.0	241	391	27	100172
MSapapap:132	MSapapap	132	2082	-22917	-459	-219	2082	29.3	285	387	29	104566
MSapapp:96	MSapapp	96	2078	-22921	-58	-47	2078	26.5	336	378	35	193738
MSapappa:136	MSapappa	136	1972	-23027	-29	-29	1972	23.0	263	384	29	109527
MSapappp:136	MSapappp	136	2353	-22646	-188	-119	2353	19.9	324	379	30	94582
MSapp:46	MSapp	46	2101	-22898	-198	-199	2101	46.8	385	409	49	1584035
MSappa:70	MSappa	70	2129	-22870	-127	-137	2129	46.9	368	342	41	419818
MSappaa:101	MSappaa	101	2253	-22746	12	74	2253	39.2	323	377	34	205400
MSappaaa:147	MSappaaa	147	2317	-22682	-24	-69	2317	37.5	330	378	27	94155
MSappaap:147	MSappaap	147	2251	-22748	95	104	2251	34.2	371	362	27	86721
MSappap:101	MSappap	101	2440	-22559	259	260	2440	42.3	364	377	33	214363
MSappp:70	MSappp	70	2150	-22849	-52	-56	2150	39.3	415	361	41	370822
MSapppa:103	MSapppa	103	5301	-19698	2861	2888	5301	33.2	349	391	35	213778
MSapppaa:143	MSapppaa	143	12123	-12877	8756	8739	12123	32.3	305	402	30	132657
MSapppap:143	MSapppap	143	10851	-14149	7399	7417	10851	27.2	342	385	30	107514
MSapppp:103	MSapppp	103	3894	-21105	1557	1574	3894	27.0	400	375	35	164061
MSappppa:146	MSappppa	146	8898	-16101	5231	5302	8898	20.6	360	379	29	86795
MSappppp:146	MSappppp	146	6100	-18899	3329	3354	6100	19.8	412	364	30	68664
MSp:13	MSp	13	2021	-22978	-319	-318	2021	48.1	362	316	61	1803051
MSpa:26	MSpa	26	2109	-22890	-474	-486	2109	52.1	300	328	62	2524198
MSpaa:45	MSpaa	45	2148	-22851	-201	-208	2148	47.4	297	292	48	1640670
MSpaaa:67	MSpaaa	67	2087	-22912	-206	-213	2087	41.3	262	266	43	506563
MSpaaaa:90	MSpaaaa	90	2073	-22926	-68	-70	2073	34.7	181	259	37	418975
MSpaaaaa:119	MSpaaaaa	119	1935	-23064	-34	-43	1935	31.0	150	275	30	234070
MSpaaaap:119	MSpaaaap	119	1943	-23056	-43	-47	1943	27.0	190	285	35	263752
MSpaaap:90	MSpaaap	90	2085	-22914	-32	-34	2085	27.9	240	264	37	312423
MSpaaapa:121	MSpaaapa	121	1904	-23095	-16	-16	1904	20.0	216	294	31	170057
MSpaaapp:121	MSpaaapp	121	1893	-23106	-57	-65	1893	18.9	265	291	33	167187
MSpaap:67	MSpaap	67	2123	-22876	-130	-136	2123	43.2	330	284	41	444326
MSpaapa:94	MSpaapa	94	2098	-22901	-28	-29	2098	35.4	251	266	38	356704
MSpaapaa:126	MSpaapaa	126	1918	-23081	2	-15	1918	31.9	218	267	30	197679
MSpaapap:126	MSpaapap	126	1913	-23086	-42	-47	1913	32.4	258	268	34	232997
MSpaapp:94	MSpaapp	94	2245	-22754	33	54	2245	34.2	309	258	30	165466
MSpap:45	MSpap	45	2157	-22842	-689	-690	2157	54.3	393	318	53	2303280
MSpapa:68	MSpapa	68	2271	-22728	-386	-398	2271	53.8	343	277	46	691446
MSpapaa:92	MSpapaa	92	2160	-22839	-163	-169	2160	46.1	313	277	38	382848
MSpapaaa:121	MSpapaaa	121	2002	-22997	-5	-12	2002	43.8	298	304	32	226455
MSpapaap:121	MSpapaap	121	1978	-23021	-65	-73	1978	38.4	331	283	36	232192
MSpapap:92	MSpapap	92	2110	-22889	-163	-173	2110	48.1	369	280	37	399464
MSpapapa:129	MSpapapa	129	2050	-22949	-37	-45	2050	48.8	331	294	30	204569
MSpapapp:129	MSpapapp	129	1949	-23050	-136	-135	1949	48.0	369	280	33	248042
MSpapp:68	MSpapp	68	2228	-22771	-391	-407	2228	53.8	418	282	44	684334
MSpappa:101	MSpappa	101	2091	-22908	-61	-75	2091	52.2	403	292	35	405575
MSpappp:101	MSpappp	101	2336	-22663	158	152	2336	48.1	420	263	39	461679
MSpp:26	MSpp	26	2111	-22888	-641	-643	2111	53.7	413	302	61	2767858
MSppa:47	MSppa	47	2199	-22800	-436	-440	2199	53.3	436	234	51	1892575
MSppaa:69	MSppaa	69	2174	-22826	-87	-95	2174	44.5	334	229	39	365472
MSppaaa:97	MSppaaa	97	2026	-22973	-66	-70	2026	37.1	196	230	33	228960
MSppaaaa:131	MSppaaaa	131	1998	-23001	19	17	1998	41.9	170	247	28	142185
MSppaaap:131	MSppaaap	131	1925	-23074	-42	-38	1925	37.2	203	242	29	124187
MSppaap:97	MSppaap	97	2005	-22994	-148	-148	2005	41.0	252	226	34	255432
MSppaapa:144	MSppaapa	144	2108	-22891	-96	-120	2108	45.0	246	226	26	117578
MSppaapp:144	MSppaapp	144	2071	-22928	-99	-43	2071	40.5	282	230	28	113412
MSppap:69	MSppap	69	2125	-22874	-149	-152	2125	40.7	392	236	42	393206
MSppapa:96	MSppapa	96	1991	-23008	-170	-172	1991	32.2	260	214	36	243628
MSppapaa:130	MSppapaa	130	1979	-23020	10	0	1979	34.1	212	214	28	125627
MSppapap:130	MSppapap	130	2019	-22980	-173	-79	2019	34.3	257	218	30	136518
MSppapp:96	MSppapp	96	2026	-22973	-106	-106	2026	29.0	304	213	35	210464
MSppappa:137	MSppappa	137	1906	-23093	-57	-55	1906	28.0	216	239	28	107635
MSppappp:137	MSppappp	137	1972	-23027	-60	-64	1972	24.7	261	239	30	111467
MSppp:47	MSppp	47	2122	-22877	-412	-417	2122	53.0	487	293	51	1918068
MSpppa:69	MSpppa	69	2137	-22862	-208	-210	2137	49.0	413	248	42	489497
MSpppaa:99	MSpppaa	99	2133	-22866	-38	-18	2133	41.0	305	232	35	250457
MSpppaaa:143	MSpppaaa	143	2193	-22806	90	90	2193	44.1	308	243	29	128145
MSpppaap:143	MSpppaap	143	2323	-22676	163	162	2323	42.8	349	231	30	132978
MSpppap:99	MSpppap	99	2486	-22513	252	262	2486	42.1	348	218	35	253519
MSpppapa:149	MSpppapa	149	4831	-20169	1711	2176	4831	43.5	304	186	30	170940
MSpppapp:149	MSpppapp	149	4857	-20142	2458	2458	4857	40.5	345	198	30	140133
MSpppp:69	MSpppp	69	2126	-22873	-120	-120	2126	41.1	452	228	42	462714
MSppppa:102	MSppppa	102	5378	-19621	2895	2881	5378	35.4	327	197	35	240078
MSppppaa:143	MSppppaa	143	13650	-11349	10226	10183	13650	37.5	279	194	30	145503
MSppppap:143	MSppppap	143	9987	-15012	6664	6673	9987	30.6	312	215	32	125130
MSppppp:102	MSppppp	102	4876	-20123	2292	2386	4876	27.6	361	206	35	182780
MSpppppa:148	MSpppppa	148	11018	-13981	6991	7064	11018	21.6	303	218	30	86049
MSpppppp:148	MSpppppp	148	8332	-16668	5091	5074	8332	23.0	346	225	28	61909
E:3	E	3	1991	-23009	-282	-282	1991	36.4	459	353	69	1873179
Ea:13	Ea	13	2089	-22910	-272	-275	2089	37.7	398	374	61	1768931
Eal:43	Eal	43	2096	-22903	-207	-209	2096	36.8	365	344	53	1285585
Eala:77	Eala	77	2024	-22975	-100	-101	2024	25.8	319	332	45	306164
Ealp:77	Ealp	77	2086	-22913	-95	-95	2086	33.8	382	308	43	308496
Ear:43	Ear	43	2125	-22874	-183	-186	2125	35.3	379	259	53	1187375
Eara:77	Eara	77	2101	-22898	-83	-86	2101	27.6	313	266	44	292846
Earp:77	Earp	77	2105	-22894	-75	-75	2105	24.2	390	244	44	257820
Ep:13	Ep	13	2101	-22898	-184	-188	2101	29.4	507	322	60	1318164
Epl:46	Epl	46	2127	-22872	-141	-142	2127	26.1	424	353	50	612084
Epla:85	Epla	85	2096	-22903	-66	-67	2096	24.6	414	330	42	233896
Eplp:85	Eplp	85	2078	-22921	-132	-136	2078	27.8	505	320	41	233852
Epr:46	Epr	46	2105	-22894	-215	-217	2105	34.1	479	293	54	967184
Epra:82	Epra	82	2037	-22962	-116	-119	2037	24.0	441	250	44	225806
Eprp:82	Eprp	82	2057	-22942	-101	-105	2057	30.6	516	258	43	251246
P2:1	P2	1	2002	-22997	-157	-154	2002	26.4	520	260	64	619299
C:6	C	6	2061	-22938	-130	-130	2061	18.7	481	256	64	604788
Ca:16	Ca	16	2082	-22917	-77	-77	2082	14.2	443	248	56	315989
Caa:34	Caa	34	2140	-22859	-61	-61	2140	9.4	415	266	49	233630
Caaa:56	Caaa	56	2125	-22874	-75	-75	2125	8.4	429	303	43	173946
Caaaa:83	Caaaa	83	2156	-22843	-22	-24	2156	12.7	540	323	39	174908
Caaaaa:121	Caaaaa	121	670	-7224	27	26	670	8.5	519	312	35	28795
Caaaap:121	Caaaap	121	1931	-23068	-10	-14	1931	12.3	574	279	35	96819
Caaap:83	Caaap	83	2040	-22959	-151	-151	2040	24.8	574	320	40	245158
Caaapa:118	Caaapa	118	1945	-23054	-26	-26	1945	17.6	588	285	35	102711
Caaapp:118	Caaapp	118	1973	-23026	-35	-37	1973	31.0	595	282	35	145526
Caap:56	Caap	56	2175	-22824	-89	-89	2175	10.4	526	335	41	200964
Caapa:89	Caapa	89	2061	-22938	-49	-60	2061	37.9	598	283	32	163374
Caapp:89	Caapp	89	2066	-22933	-108	-110	2066	42.4	600	300	36	231309
Caappd:133	Caappd	133	2016	-22983	-74	-83	2016	46.5	601	279	32	98989
Caappv:133	Caappv	133	2122	-22877	36	18	2122	52.6	577	278	30	117290
Cap:34	Cap	34	2169	-22830	-69	-68	2169	12.2	507	337	50	366395
Capa:60	Capa	60	2123	-22876	-214	-220	2123	28.5	494	374	43	349718
Capaa:97	Capaa	97	2032	-22967	-158	-172	2032	47.8	467	317	37	254430
Capaaa:142	Capaaa	142	2111	-22888	12	23	2111	35.0	463	357	33	133932
Capaap:142	Capaap	142	1915	-23084	-107	-111	1915	45.7	475	314	32	150617
Capap:97	Capap	97	2098	-22901	-82	-95	2098	47.2	520	304	38	284354
Capapa:140	Capapa	140	2039	-22960	-17	-24	2039	37.1	502	343	32	138958
Capapp:140	Capapp	140	2017	-22982	-50	-63	2017	46.7	508	303	31	133800
Capp:60	Capp	60	2057	-22942	-161	-160	2057	25.9	539	362	43	328074
Cappa:95	Cappa	95	2107	-22892	-19	-20	2107	37.8	549	326	36	226521
Cappaa:133	Cappaa	133	1978	-23022	-36	-37	1978	30.5	510	343	31	101559
Cappap:133	Cappap	133	2025	-22974	37	32	2025	36.8	543	333	30	115277
Cappp:95	Cappp	95	2054	-22945	-50	-53	2054	44.0	561	292	36	250956
Capppa:136	Capppa	136	2021	-22978	31	18	2021	39.2	558	313	30	117918
Capppp:136	Capppp	136	2001	-22998	18	13	2001	46.4	541	281	30	111852
Cp:16	Cp	16	2084	-22915	-204	-205	2084	27.0	534	211	57	702338
Cpa:34	Cpa	34	2161	-22838	-114	-114	2161	15.6	511	224	51	387365
Cpaa:55	Cpaa	55	2182	-22817	-67	-67	2182	10.8	514	224	46	234652
Cpaaa:80	Cpaaa	80	2180	-22819	-16	-18	2180	7.2	501	263	38	119065
Cpaaaa:124	Cpaaaa	124	1703	-21908	-70	-66	1703	6.8	461	282	30	45244
Cpaaap:124	Cpaaap	124	1322	-15722	-19	-19	1322	11.4	509	233	34	52658
Cpaap:80	Cpaap	80	2133	-22866	-76	-80	2133	16.9	575	250	40	211072
Cpaapa:121	Cpaapa	121	1945	-23054	-34	-35	1945	14.2	555	220	34	111630
Cpaapp:121	Cpaapp	121	1931	-23068	-47	-45	1931	24.9	586	230	34	138514
Cpap:55	Cpap	55	2138	-22861	-118	-118	2138	15.7	574	302	45	286965
Cpapa:82	Cpapa	82	2190	-22809	-64	-66	2190	28.0	604	244	40	306216
Cpapaa:127	Cpapaa	127	2027	-22972	-18	-23	2027	39.9	610	260	33	162736
Cpapap:127	Cpapap	127	2001	-22998	37	37	2001	31.0	616	217	35	161017
Cpapp:82	Cpapp	82	2136	-22863	-65	-63	2136	39.4	614	261	38	345811
Cpappd:126	Cpappd	126	2018	-22981	-3	-7	2018	41.8	604	221	30	132750
Cpappv:126	Cpappv	126	2038	-22961	9	-3	2038	48.4	589	240	29	139665
Cpp:34	Cpp	34	2147	-22852	-123	-123	2147	19.8	585	281	52	611851
Cppa:58	Cppa	58	2148	-22851	-93	-93	2148	30.5	615	259	45	409290
Cppaa:97	Cppaa	97	2110	-22889	-81	-89	2110	46.3	478	238	37	230686
Cppaaa:137	Cppaaa	137	1971	-23028	-64	-66	1971	38.0	425	204	32	119851
Cppaap:137	Cppaap	137	1934	-23065	-89	-88	1934	45.8	461	240	32	137268
Cppap:97	Cppap	97	2022	-22977	-111	-114	2022	46.4	523	247	36	220239
Cppapa:140	Cppapa	140	2043	-22956	-40	-8	2043	37.9	468	204	32	127961
Cppapp:140	Cppapp	140	1910	-23089	-166	-145	1910	45.8	505	220	33	143668
Cppp:58	Cppp	58	2172	-22827	-113	-117	2172	29.7	582	338	43	332269
Cpppa:91	Cpppa	91	2240	-22759	34	33	2240	38.2	543	221	35	199711
Cpppaa:131	Cpppaa	131	2323	-22676	237	237	2323	32.9	464	200	32	101427
Cpppap:131	Cpppap	131	2500	-22499	355	374	2500	35.3	509	200	31	105532
Cpppp:91	Cpppp	91	2294	-22705	107	98	2294	41.2	569	256	37	249395
Cppppa:134	Cppppa	134	2555	-22444	424	441	2555	37.6	536	199	31	117132
Cppppp:134	Cppppp	134	2536	-22463	437	418	2536	44.8	545	233	33	139986
P3:6	P3	6	1958	-23041	-325	-325	1958	32.4	598	262	60	1206862
D:20	D	20	2073	-22926	-293	-294	2073	31.0	607	278	54	736101
Da:46	Da	46	2156	-22843	-212	-214	2156	35.0	515	382	48	296335
Daa:79	Daa	79	2206	-22793	-121	-126	2206	45.4	447	331	37	145481
Dap:79	Dap	79	2200	-22799	-186	-192	2200	40.0	510	318	41	160379
Dp:46	Dp	46	2139	-22860	-343	-347	2139	40.5	573	302	45	310493
Dpa:79	Dpa	79	2189	-22810	-92	-92	2189	43.8	433	219	36	144241
Dpp:79	Dpp	79	2184	-22815	-189	-191	2184	42.3	523	246	40	154495
P4:20	P4	20	2068	-22931	-308	-311	2068	39.9	538	341	50	815933
Z2:61	Z2	61	1903	-20393	-267	-268	1903	43.2	494	291	40	105541
Z3:61	Z3	61	2076	-22298	-214	-219	2076	45.1	428	320	38	111363
