# Supplementary material for: Quantitative Differences in Nuclear β-catenin and TCF Pattern Embryonic Cells in C. elegans
Source: PLoS Genet. 2015 Oct 21;11(10):e1005585. doi: 10.1371/journal.pgen.1005585 (PMC4619327; doi:10.1371/journal.pgen.1005585)
Supplement: S1 Data — For each cell analyzed, birth time is given in column 3 and the average nuclear reporter intensity over the lifetime of the cell (corrected for background) is given in column 7 (“blot”). For information on each embryo’s strain information and experimental conditions, refer to S2 Table. (ZIP) [file pgen.1005585.s005.zip › CAs/CA20130624_6xTCF_L2.csv]

cellTime	cell	time	none	global	local	blot	cross	z	x	y	size	gweight
ABa:1	ABa	1	1941	-23058	-460	-460	1941	32.2	181	192	82	892938
ABal:6	ABal	6	1992	-23007	-408	-408	1992	37.8	165	149	72	728314
ABala:16	ABala	16	2084	-22916	-244	-244	2084	27.5	120	188	67	555629
ABalaa:25	ABalaa	25	2149	-22850	-184	-184	2149	23.0	96	159	56	537125
ABalaaa:41	ABalaaa	41	2165	-22834	-105	-105	2165	27.9	78	174	49	1072791
ABalaaaa:55	ABalaaaa	55	2168	-22831	-37	-37	2168	30.8	76	189	42	602913
ABalaaaal:85	ABalaaaal	85	2122	-22877	-48	-49	2122	36.5	111	145	35	383153
ABalaaaala:123	ABalaaaala	123	1979	-23020	25	30	1979	34.3	106	117	31	232784
ABalaaaalp:123	ABalaaaalp	123	2011	-22988	-12	-2	2011	33.6	127	86	30	215001
ABalaaaar:85	ABalaaaar	85	2068	-22931	-16	-18	2068	30.5	83	172	36	473899
ABalaaaarl:123	ABalaaaarl	123	1903	-23096	-27	-23	1903	32.3	83	142	31	231601
ABalaaaarr:123	ABalaaaarr	123	1998	-23002	31	54	1998	29.3	88	194	30	228304
ABalaaap:55	ABalaaap	55	2218	-22781	-113	-113	2218	34.8	118	216	41	536869
ABalaaapa:83	ABalaaapa	83	2106	-22893	-7	-8	2106	38.7	96	190	36	444998
ABalaaapal:123	ABalaaapal	123	2006	-22993	-5	3	2006	39.6	101	142	30	245767
ABalaaapar:123	ABalaaapar	123	1920	-23079	-27	-5	1920	36.2	86	182	30	238807
ABalaaapp:83	ABalaaapp	83	2146	-22853	-17	-19	2146	37.2	119	235	35	384826
ABalaaappl:122	ABalaaappl	122	2081	-22918	51	57	2081	35.0	101	209	31	239944
ABalaaappr:122	ABalaaappr	122	1951	-23048	-93	-84	1951	30.2	119	237	31	236462
ABalaap:41	ABalaap	41	2333	-22666	-5	-7	2333	18.6	144	157	46	549656
ABalaapa:56	ABalaapa	56	2229	-22770	-64	-69	2229	24.5	129	206	41	468845
ABalaapaa:86	ABalaapaa	86	2113	-22887	-39	-36	2113	26.2	107	233	34	329396
ABalaapaaa:124	ABalaapaaa	124	1978	-23021	-2	5	1978	21.6	104	217	31	205653
ABalaapaap:124	ABalaapaap	124	2020	-22979	-57	-62	2020	20.1	141	222	30	181660
ABalaapap:86	ABalaapap	86	2178	-22821	-7	-7	2178	28.5	145	255	35	357306
ABalaapapa:123	ABalaapapa	123	1977	-23022	-13	-3	1977	23.9	129	250	33	261050
ABalaapapp:123	ABalaapapp	123	2108	-22891	37	46	2108	21.3	172	256	32	176500
ABalaapp:56	ABalaapp	56	2231	-22768	-82	-85	2231	29.6	183	220	41	424151
ABalaappa:83	ABalaappa	83	2174	-22825	-17	-17	2174	36.7	152	260	34	338704
ABalaappaa:124	ABalaappaa	124	2096	-22903	90	102	2096	29.1	132	264	28	186916
ABalaappap:124	ABalaappap	124	2114	-22885	26	38	2114	31.0	163	260	30	182598
ABalaappp:83	ABalaappp	83	2166	-22833	-225	-220	2166	39.8	191	266	36	343583
ABalaapppa:119	ABalaapppa	119	2228	-22771	97	108	2228	37.5	133	257	31	221534
ABalaapppp:119	ABalaapppp	119	2426	-22573	26	107	2426	40.4	167	261	32	224485
ABalap:25	ABalap	25	2157	-22842	-362	-368	2157	37.1	131	209	56	560534
ABalapa:41	ABalapa	41	2217	-22782	-297	-297	2217	41.1	113	205	49	1085192
ABalapaa:55	ABalapaa	55	2341	-22658	-177	-177	2341	45.2	117	193	44	712208
ABalapaaa:82	ABalapaaa	82	2299	-22700	-23	-28	2299	45.5	127	173	35	378984
ABalapaaaa:122	ABalapaaaa	122	2055	-22944	-43	-39	2055	44.7	103	153	30	241132
ABalapaaap:122	ABalapaaap	122	2089	-22910	-90	-98	2089	48.7	136	153	30	205490
ABalapaap:82	ABalapaap	82	2238	-22761	-184	-168	2238	45.9	151	138	36	389271
ABalapaapa:120	ABalapaapa	120	2102	-22897	-6	-21	2102	44.9	130	129	30	215828
ABalapaapp:120	ABalapaapp	120	2083	-22916	-487	-255	2083	46.5	159	110	30	189747
ABalapap:55	ABalapap	55	2357	-22642	-239	-257	2357	45.8	169	218	41	545722
ABalapapa:81	ABalapapa	81	2383	-22616	-58	-75	2383	48.0	170	169	36	387134
ABalapapaa:121	ABalapapaa	121	2452	-22547	182	183	2452	51.4	138	187	28	214560
ABalapapap:121	ABalapapap	121	2195	-22804	-31	-34	2195	51.5	169	161	32	220411
ABalapapp:81	ABalapapp	81	2391	-22608	-186	-139	2391	48.9	224	155	37	378772
ABalapappa:118	ABalapappa	118	2614	-22385	-55	118	2614	47.3	199	137	31	230258
ABalapappp:118	ABalapappp	118	3038	-21961	235	390	3038	52.8	250	144	30	210338
ABalapp:41	ABalapp	41	2315	-22685	-72	-72	2315	32.5	182	201	46	641470
ABalappa:56	ABalappa	56	2298	-22701	-100	-108	2298	38.3	171	217	42	533980
ABalappaa:85	ABalappaa	85	2171	-22829	-100	-93	2171	45.0	131	209	34	350183
ABalappaaa:127	ABalappaaa	127	2026	-22973	-47	-45	2026	39.5	99	189	30	257581
ABalappaap:127	ABalappaap	127	2082	-22917	-158	-56	2082	46.0	115	185	30	212408
ABalappap:85	ABalappap	85	2308	-22691	-155	-123	2308	44.3	169	230	35	351759
ABalappapa:121	ABalappapa	121	2076	-22923	-21	-5	2076	38.9	107	230	30	234419
ABalappapp:121	ABalappapp	121	2210	-22789	-326	-62	2210	43.4	132	242	32	226330
ABalappp:56	ABalappp	56	2306	-22693	-115	-116	2306	37.1	242	226	43	470782
ABalapppa:82	ABalapppa	82	3388	-21611	862	846	3388	45.8	216	233	37	375144
ABalapppaa:118	ABalapppaa	118	6828	-18171	4058	4027	6828	46.1	147	214	30	229549
ABalapppap:118	ABalapppap	118	6008	-18991	3235	3240	6008	46.3	185	241	32	258696
ABalapppp:82	ABalapppp	82	3503	-21496	909	889	3503	44.9	275	257	38	408605
ABalappppa:119	ABalappppa	119	7630	-17369	4602	4556	7630	43.8	228	267	32	224925
ABalappppp:119	ABalappppp	119	8719	-16280	5519	5561	8719	45.6	273	280	32	238532
ABalp:16	ABalp	16	2083	-22917	-310	-310	2083	33.6	202	117	65	448361
ABalpa:25	ABalpa	25	2175	-22824	-258	-259	2175	37.2	158	95	57	579897
ABalpaa:40	ABalpaa	40	2200	-22799	-190	-191	2200	38.0	132	113	50	1074531
ABalpaaa:54	ABalpaaa	54	2266	-22733	-2	-2	2266	28.0	91	140	41	656061
ABalpaaaa:85	ABalpaaaa	85	2251	-22748	-15	-18	2251	15.6	123	158	37	433774
ABalpaaaaa:127	ABalpaaaaa	127	2013	-22986	-37	-38	2013	17.3	140	114	32	228473
ABalpaaaap:127	ABalpaaaap	127	2273	-22726	-15	-43	2273	12.0	177	122	29	161761
ABalpaaap:85	ABalpaaap	85	2120	-22879	-112	-108	2120	19.0	159	137	34	289628
ABalpaaapa:124	ABalpaaapa	124	2151	-22848	62	56	2151	20.5	184	131	29	156933
ABalpaaapp:124	ABalpaaapp	124	2102	-22897	9	17	2102	26.0	212	125	29	158061
ABalpaap:54	ABalpaap	54	2265	-22734	-167	-165	2265	36.5	136	139	43	595318
ABalpaapa:78	ABalpaapa	78	2184	-22815	-127	-130	2184	30.6	114	138	38	433485
ABalpaapaa:108	ABalpaapaa	108	2045	-22954	-23	-21	2045	21.9	104	154	32	295656
ABalpaapap:108	ABalpaapap	108	2174	-22825	-51	-70	2174	24.8	144	132	35	291877
ABalpaapp:78	ABalpaapp	78	2183	-22816	-79	-82	2183	29.0	168	123	36	370678
ABalpaappa:117	ABalpaappa	117	2054	-22945	-12	-5	2054	26.6	138	93	30	250581
ABalpaappp:117	ABalpaappp	117	2021	-22978	-140	-139	2021	27.3	180	96	29	188113
ABalpap:40	ABalpap	40	2124	-22875	-229	-229	2124	33.2	211	80	48	823715
ABalpapa:54	ABalpapa	54	2186	-22813	-125	-125	2186	29.2	138	87	41	602819
ABalpapaa:81	ABalpapaa	81	2264	-22735	59	59	2264	22.4	146	100	34	344837
ABalpapaaa:121	ABalpapaaa	121	1993	-23006	-54	-53	1993	19.6	169	83	33	267947
ABalpapaap:121	ABalpapaap	121	2071	-22929	-48	-51	2071	14.8	204	103	30	180692
ABalpapap:81	ABalpapap	81	2169	-22830	-108	-105	2169	19.8	192	99	36	354101
ABalpapapa:119	ABalpapapa	119	2013	-22986	-92	-93	2013	17.1	226	85	31	191024
ABalpapapp:119	ABalpapapp	119	2146	-22853	30	36	2146	15.2	263	99	31	159159
ABalpapp:54	ABalpapp	54	2249	-22750	-81	-81	2249	27.3	208	88	44	552942
ABalpappa:78	ABalpappa	78	2373	-22626	30	23	2373	15.0	202	119	38	308896
ABalpappaa:112	ABalpappaa	112	2101	-22898	-169	-169	2101	14.5	211	131	31	176351
ABalpappap:112	ABalpappap	112	2102	-22897	-56	-57	2102	16.4	249	140	32	159748
ABalpappp:78	ABalpappp	78	2232	-22767	-36	-37	2232	17.1	254	124	38	264997
ABalpapppa:111	ABalpapppa	111	2116	-22883	3	17	2116	24.6	239	130	31	190299
ABalpapppp:111	ABalpapppp	111	2284	-22716	35	35	2284	21.7	286	132	33	157623
ABalpp:25	ABalpp	25	2202	-22797	-453	-468	2202	49.2	246	128	56	485517
ABalppa:40	ABalppa	40	2204	-22796	-384	-385	2204	50.8	221	141	49	849204
ABalppaa:55	ABalppaa	55	2308	-22691	-85	-84	2308	42.2	148	90	41	672786
ABalppaaa:85	ABalppaaa	85	2235	-22764	26	33	2235	37.8	148	94	34	344946
ABalppaaaa:125	ABalppaaaa	125	2003	-22996	43	55	2003	39.9	105	104	29	222279
ABalppaaap:125	ABalppaaap	125	2143	-22856	1	59	2143	41.0	128	78	33	264431
ABalppaap:85	ABalppaap	85	2190	-22809	-54	-55	2190	36.4	177	67	35	405260
ABalppaapa:125	ABalppaapa	125	2093	-22906	37	51	2093	33.6	146	56	29	210423
ABalppaapp:125	ABalppaapp	125	2161	-22838	-70	-55	2161	37.7	175	55	33	269566
ABalppap:55	ABalppap	55	2363	-22636	-246	-251	2363	46.2	200	113	42	549366
ABalppapa:81	ABalppapa	81	2229	-22770	-24	-24	2229	27.8	208	88	36	377028
ABalppapaa:117	ABalppapaa	117	2244	-22755	146	141	2244	28.6	175	63	30	217379
ABalppapap:117	ABalppapap	117	2161	-22838	63	54	2161	22.6	211	76	30	195543
ABalppapp:81	ABalppapp	81	2228	-22771	-62	-72	2228	26.3	248	72	37	385770
ABalppappa:116	ABalppappa	116	2130	-22869	20	24	2130	23.2	237	64	32	234515
ABalppappp:116	ABalppappp	116	2174	-22825	41	35	2174	23.9	276	61	32	207561
ABalppp:40	ABalppp	40	2160	-22839	-276	-278	2160	42.3	282	107	49	716312
ABalpppa:53	ABalpppa	53	2344	-22655	-120	-124	2344	42.0	199	135	42	524820
ABalpppaa:81	ABalpppaa	81	2980	-22019	547	576	2980	44.8	172	100	34	398060
ABalpppaaa:122	ABalpppaaa	122	2899	-22100	720	736	2899	45.1	150	70	31	278844
ABalpppaap:122	ABalpppaap	122	2896	-22103	355	442	2896	49.9	177	77	30	226596
ABalpppap:81	ABalpppap	81	2737	-22262	227	250	2737	43.0	215	80	37	467364
ABalpppapa:117	ABalpppapa	117	2850	-22149	478	545	2850	42.3	194	55	31	269557
ABalpppapp:117	ABalpppapp	117	2928	-22071	177	525	2928	47.4	221	63	30	246347
ABalpppp:53	ABalpppp	53	2333	-22666	-152	-157	2333	39.5	266	136	44	502032
ABalppppa:77	ABalppppa	77	4222	-20777	1552	1552	4222	45.2	225	123	35	378815
ABalppppaa:116	ABalppppaa	116	7588	-17411	4406	4404	7588	44.2	190	104	31	253642
ABalppppap:116	ABalppppap	116	8211	-16788	4574	4909	8211	50.0	222	106	31	263094
ABalppppp:77	ABalppppp	77	3334	-21665	765	769	3334	46.9	282	116	39	442701
ABalpppppa:109	ABalpppppa	109	8525	-16474	5114	5264	8525	46.5	245	87	31	267855
ABalpppppp:109	ABalpppppp	109	7599	-17401	3971	4201	7599	46.8	290	84	34	273197
ABar:6	ABar	6	2032	-22967	-372	-372	2032	32.6	233	278	74	679282
ABara:16	ABara	16	2194	-22805	-104	-104	2194	20.3	245	247	61	270577
ABaraa:27	ABaraa	27	2274	-22725	-106	-106	2274	15.8	165	207	57	395415
ABaraaa:40	ABaraaa	40	2157	-22842	-136	-136	2157	20.9	133	242	48	736418
ABaraaaa:55	ABaraaaa	55	2243	-22756	-54	-58	2243	17.7	118	219	41	479084
ABaraaaaa:86	ABaraaaaa	86	2164	-22835	16	9	2164	23.8	99	190	36	499487
ABaraaaaaa:124	ABaraaaaaa	124	1958	-23041	-20	-19	1958	24.6	87	149	32	305921
ABaraaaaap:124	ABaraaaaap	124	2000	-22999	-17	-15	2000	21.1	101	191	32	284375
ABaraaaap:86	ABaraaaap	86	2134	-22865	-44	-37	2134	24.0	137	208	33	363802
ABaraaaapa:129	ABaraaaapa	129	1955	-23044	-81	-50	1955	28.5	112	172	29	263666
ABaraaaapp:129	ABaraaaapp	129	1989	-23011	-40	-48	1989	30.0	148	192	30	266088
ABaraaap:55	ABaraaap	55	2273	-22726	-60	-64	2273	18.7	177	237	42	402033
ABaraaapa:82	ABaraaapa	82	2208	-22791	-76	-91	2208	16.0	151	221	38	469112
ABaraaapaa:117	ABaraaapaa	117	2065	-22934	-25	-24	2065	17.3	105	171	35	419185
ABaraaapap:117	ABaraaapap	117	2017	-22982	-98	-114	2017	18.3	147	186	33	293266
ABaraaapp:82	ABaraaapp	82	2261	-22738	-30	-31	2261	15.2	191	239	36	324385
ABaraaappa:123	ABaraaappa	123	2037	-22962	-56	-60	2037	13.9	151	196	31	250102
ABaraaappp:123	ABaraaappp	123	2072	-22928	-58	-39	2072	14.4	184	208	29	168428
ABaraap:40	ABaraap	40	2181	-22818	-58	-59	2181	15.9	217	211	46	357797
ABaraapa:54	ABaraapa	54	2451	-22548	-5	-5	2451	11.3	167	194	42	356493
ABaraapaa:81	ABaraapaa	81	2160	-22839	-81	-81	2160	22.5	155	169	34	320540
ABaraapaaa:118	ABaraapaaa	118	1980	-23019	-115	-125	1980	24.1	134	164	30	247494
ABaraapaap:118	ABaraapaap	118	2037	-22962	-42	-54	2037	30.9	165	169	30	204215
ABaraapap:81	ABaraapap	81	2224	-22775	-15	-21	2224	22.1	203	157	36	289243
ABaraapapa:117	ABaraapapa	117	2045	-22954	-64	-66	2045	31.2	200	150	32	218260
ABaraapapp:117	ABaraapapp	117	2050	-22949	-51	-46	2050	31.4	238	159	30	162694
ABaraapp:54	ABaraapp	54	2295	-22704	-55	-57	2295	12.5	241	189	42	255326
ABaraappa:80	ABaraappa	80	2227	-22772	-82	-90	2227	15.9	212	181	36	254500
ABaraappaa:118	ABaraappaa	118	2191	-22808	96	93	2191	25.5	167	199	31	225604
ABaraappap:118	ABaraappap	118	2141	-22858	19	19	2141	28.7	205	193	30	174671
ABaraappp:80	ABaraappp	80	2198	-22801	-34	-36	2198	18.8	264	187	37	227734
ABaraapppa:116	ABaraapppa	116	2181	-22818	27	27	2181	27.9	235	206	31	166490
ABaraapppp:116	ABaraapppp	116	2281	-22718	-59	-29	2281	28.6	272	221	30	143602
ABarap:27	ABarap	27	2258	-22741	-118	-118	2258	19.3	254	272	55	312359
ABarapa:40	ABarapa	40	2207	-22792	-136	-136	2207	23.7	216	293	48	576626
ABarapaa:54	ABarapaa	54	2269	-22730	-73	-76	2269	15.1	210	255	42	362453
ABarapaaa:81	ABarapaaa	81	2335	-22664	-80	-100	2335	9.7	190	209	38	345774
ABarapaaaa:121	ABarapaaaa	121	2196	-22803	-12	-15	2196	10.8	177	167	31	189602
ABarapaaap:121	ABarapaaap	121	2306	-22693	2	-10	2306	9.4	215	151	31	150017
ABarapaap:81	ABarapaap	81	2211	-22788	-44	-50	2211	12.6	234	205	36	231960
ABarapaapa:117	ABarapaapa	117	2005	-22994	-78	-82	2005	18.0	194	187	29	158857
ABarapaapp:117	ABarapaapp	117	2048	-22951	-76	-76	2048	19.9	229	190	32	168121
ABarapap:54	ABarapap	54	2340	-22659	-73	-72	2340	12.7	277	267	42	262178
ABarapapa:77	ABarapapa	77	2364	-22635	-68	-82	2364	8.3	252	222	37	230642
ABarapapaa:114	ABarapapaa	114	2172	-22827	-107	-109	2172	10.5	223	185	31	155552
ABarapapap:114	ABarapapap	114	2402	-22597	55	48	2402	10.2	275	158	32	140524
ABarapapp:77	ABarapapp	77	2323	-22676	-21	-20	2323	11.8	299	222	37	179307
ABarapappa:110	ABarapappa	110	2153	-22846	-51	-48	2153	16.8	262	195	31	158588
ABarapappp:110	ABarapappp	110	2220	-22779	-98	-87	2220	15.2	305	184	35	158991
ABarapp:40	ABarapp	40	2342	-22657	7	6	2342	14.0	287	269	48	357108
ABarappa:54	ABarappa	54	2403	-22596	-31	-30	2403	15.2	293	296	41	265672
ABarappaa:82	ABarappaa	82	2349	-22650	-39	-42	2349	12.8	261	245	35	193252
ABarappaaa:124	ABarappaaa	124	2145	-22854	-90	-109	2145	10.5	253	203	30	122027
ABarappaap:124	ABarappaap	124	2204	-22796	-76	-104	2204	8.6	293	198	30	91962
ABarappap:82	ABarappap	82	2556	-22443	0	1	2556	10.9	311	263	36	176915
ABarappapa:121	ABarappapa	121	2385	-22614	-58	-11	2385	8.8	293	241	32	105921
ABarappapp:121	ABarappapp	121	2333	-22666	12	4	2333	8.4	338	226	30	82889
ABarappp:54	ABarappp	54	2199	-22800	-132	-135	2199	22.1	340	285	41	311218
ABarapppa:80	ABarapppa	80	2631	-22368	234	238	2631	19.9	251	276	35	253612
ABarapppaa:120	ABarapppaa	120	2964	-22035	706	726	2964	14.8	190	244	31	170500
ABarapppap:120	ABarapppap	120	2821	-22178	370	401	2821	11.2	223	231	30	126699
ABarapppp:80	ABarapppp	80	2569	-22430	130	131	2569	17.5	293	292	37	243116
ABarappppa:118	ABarappppa	118	2961	-22038	499	513	2961	11.5	246	256	32	150396
ABarappppp:118	ABarappppp	118	2940	-22059	330	330	2940	12.1	281	270	33	143339
ABarp:16	ABarp	16	2124	-22875	-425	-425	2124	42.3	309	282	68	509005
ABarpa:25	ABarpa	25	2202	-22797	-301	-302	2202	40.5	264	301	57	572644
ABarpaa:41	ABarpaa	41	2230	-22769	-202	-203	2230	41.7	236	309	50	959424
ABarpaaa:54	ABarpaaa	54	2335	-22664	-85	-89	2335	41.0	208	277	41	569027
ABarpaaaa:86	ABarpaaaa	86	2390	-22609	-210	-234	2390	52.6	179	212	35	411535
ABarpaaaaa:125	ABarpaaaaa	125	2363	-22636	-1	9	2363	52.3	160	210	29	207317
ABarpaaaap:125	ABarpaaaap	125	2324	-22675	-24	-49	2324	55.5	197	191	30	208965
ABarpaaap:86	ABarpaaap	86	2548	-22451	-132	-151	2548	54.6	225	220	34	371738
ABarpaaapa:126	ABarpaaapa	126	2134	-22865	-164	-123	2134	51.1	201	219	32	231307
ABarpaaapp:126	ABarpaaapp	126	2201	-22798	-166	-177	2201	55.7	232	225	28	193614
ABarpaap:54	ABarpaap	54	2366	-22633	-181	-186	2366	46.5	276	259	45	659732
ABarpaapa:80	ABarpaapa	80	2719	-22280	-271	-285	2719	56.8	279	232	39	471539
ABarpaapaa:118	ABarpaapaa	118	2396	-22603	38	29	2396	57.1	271	217	30	212528
ABarpaapap:118	ABarpaapap	118	2373	-22626	-134	-136	2373	56.7	320	228	35	271940
ABarpaapp:80	ABarpaapp	80	2644	-22355	-236	-223	2644	55.9	337	232	40	485160
ABarpaappa:116	ABarpaappa	116	2665	-22334	58	83	2665	56.7	353	252	33	245284
ABarpaappp:116	ABarpaappp	116	2640	-22359	34	27	2640	57.8	391	214	33	248406
ABarpap:41	ABarpap	41	2174	-22825	-221	-222	2174	32.2	292	266	48	581156
ABarpapa:55	ABarpapa	55	2362	-22637	-61	-70	2362	35.3	254	274	42	486059
ABarpapaa:82	ABarpapaa	82	2846	-22153	172	192	2846	49.8	208	267	37	444480
ABarpapaaa:120	ABarpapaaa	120	2802	-22197	236	350	2802	52.7	183	248	30	213710
ABarpapaap:120	ABarpapaap	120	2889	-22110	256	302	2889	53.0	219	266	31	213564
ABarpapap:82	ABarpapap	82	2894	-22105	57	62	2894	52.2	253	268	36	405124
ABarpapapa:121	ABarpapapa	121	3190	-21809	506	573	3190	52.8	250	261	30	208824
ABarpapapp:121	ABarpapapp	121	3023	-21976	561	573	3023	53.2	293	255	30	186202
ABarpapp:55	ABarpapp	55	2361	-22638	-151	-154	2361	40.3	318	284	42	505374
ABarpappa:82	ABarpappa	82	3643	-21356	883	893	3643	52.1	289	292	35	375779
ABarpappaa:126	ABarpappaa	126	5745	-19254	2316	2881	5745	52.2	263	299	30	223211
ABarpappap:126	ABarpappap	126	4167	-20832	1393	1500	4167	51.1	303	291	31	197424
ABarpappp:82	ABarpappp	82	3305	-21694	521	573	3305	50.0	337	301	39	479774
ABarpapppa:120	ABarpapppa	120	5759	-19240	2919	3073	5759	49.1	324	321	31	233633
ABarpapppp:120	ABarpapppp	120	5133	-19866	2023	2172	5133	47.6	359	311	33	229327
ABarpp:25	ABarpp	25	2208	-22791	-392	-394	2208	42.8	372	299	57	523821
ABarppa:41	ABarppa	41	2254	-22745	-425	-425	2254	48.7	323	300	50	950781
ABarppaa:55	ABarppaa	55	2455	-22544	-290	-302	2455	53.2	317	246	43	579049
ABarppaaa:84	ABarppaaa	84	2691	-22308	-316	-290	2691	57.9	341	181	36	338149
ABarppaaaa:126	ABarppaaaa	126	2701	-22298	-382	-90	2701	59.4	363	170	30	178391
ABarppaaap:126	ABarppaaap	126	2416	-22583	-413	-159	2416	57.6	396	134	32	183545
ABarppaap:84	ABarppaap	84	2568	-22431	-325	-331	2568	56.6	394	173	39	413226
ABarppaapa:123	ABarppaapa	123	2377	-22622	-157	-170	2377	58.4	422	178	34	204668
ABarppaapp:123	ABarppaapp	123	2266	-22733	-313	-166	2266	55.2	455	132	31	188560
ABarppap:55	ABarppap	55	2419	-22580	-365	-373	2419	51.8	381	226	43	539700
ABarppapa:84	ABarppapa	84	5090	-19909	2252	2233	5090	52.7	430	134	38	403512
ABarppapaa:130	ABarppapaa	130	10961	-14038	7783	7731	10961	56.8	412	99	31	181954
ABarppapap:130	ABarppapap	130	9452	-15547	6114	6332	9452	51.0	467	90	32	205988
ABarppapp:84	ABarppapp	84	4834	-20165	1811	1927	4834	49.7	490	131	37	350495
ABarppappa:128	ABarppappa	128	10281	-14718	6666	6936	10281	51.8	499	108	32	202089
ABarppappp:128	ABarppappp	128	8433	-16566	4996	5094	8433	43.6	545	122	30	149128
ABarppp:41	ABarppp	41	2262	-22737	-190	-192	2262	38.3	397	297	49	705575
ABarpppa:55	ABarpppa	55	2483	-22516	-50	-61	2483	44.6	386	293	42	554222
ABarpppaa:82	ABarpppaa	82	4847	-20152	1748	1762	4847	55.0	365	278	36	394212
ABarpppaaa:124	ABarpppaaa	124	5626	-19373	2781	2810	5626	54.9	360	287	30	206963
ABarpppaap:124	ABarpppaap	124	4652	-20347	1812	1913	4652	49.2	397	293	33	218118
ABarpppap:82	ABarpppap	82	4368	-20631	1244	1355	4368	52.3	405	282	38	452739
ABarpppapa:121	ABarpppapa	121	4302	-20697	1574	1589	4302	55.4	411	269	36	261524
ABarpppapp:121	ABarpppapp	121	4372	-20627	1616	1754	4372	46.9	447	281	30	182241
ABarpppp:55	ABarpppp	55	2614	-22385	7	4	2614	44.5	444	258	44	548448
ABarppppa:85	ABarppppa	85	6443	-18556	3307	3397	6443	46.8	446	291	38	434358
ABarppppaa:127	ABarppppaa	127	8639	-16360	5359	5387	8639	43.6	418	318	31	190542
ABarppppap:127	ABarppppap	127	8036	-16963	4891	4916	8036	40.0	466	309	32	186920
ABarppppp:85	ABarppppp	85	7044	-17955	3951	4026	7044	44.9	498	273	38	449242
ABarpppppa:131	ABarpppppa	131	11845	-13155	8488	8501	11845	42.8	504	295	30	202396
ABarpppppp:131	ABarpppppp	131	9145	-15855	5554	5578	9145	37.0	548	271	30	168481
ABp:1	ABp	1	1941	-23058	-402	-402	1941	32.3	360	304	90	1253445
ABpl:4	ABpl	4	1998	-23001	-532	-532	1998	46.7	356	208	75	817778
ABpla:16	ABpla	16	2069	-22930	-505	-505	2069	49.6	222	201	66	517452
ABplaa:25	ABplaa	25	2210	-22789	-398	-404	2210	46.2	194	229	57	541701
ABplaaa:40	ABplaaa	40	2191	-22808	-299	-300	2191	46.2	173	257	51	1073634
ABplaaaa:54	ABplaaaa	54	2296	-22703	-280	-301	2296	45.1	180	259	43	700614
ABplaaaaa:81	ABplaaaaa	81	2521	-22478	-363	-397	2521	55.5	190	174	36	424059
ABplaaaaaa:121	ABplaaaaaa	121	2276	-22723	-210	-257	2276	57.0	187	162	30	214458
ABplaaaaap:121	ABplaaaaap	121	2285	-22714	-293	-267	2285	57.4	226	163	30	195066
ABplaaaap:81	ABplaaaap	81	2569	-22430	-501	-455	2569	57.0	236	182	36	389194
ABplaaaapa:119	ABplaaaapa	119	2198	-22801	-218	-218	2198	57.4	247	189	30	210127
ABplaaaapp:119	ABplaaaapp	119	2267	-22732	-296	-276	2267	57.8	293	183	30	209831
ABplaaap:54	ABplaaap	54	2278	-22721	-341	-349	2278	50.6	224	224	43	664187
ABplaaapa:81	ABplaaapa	81	4835	-20164	1689	1660	4835	57.2	255	147	34	373109
ABplaaapaa:124	ABplaaapaa	124	9440	-15559	5824	5976	9440	59.8	258	142	29	212173
ABplaaapap:124	ABplaaapap	124	8043	-16956	4320	4618	8043	58.2	295	137	31	197345
ABplaaapp:81	ABplaaapp	81	4052	-20947	1189	1182	4052	55.9	296	165	39	477818
ABplaaappa:117	ABplaaappa	117	9133	-15866	5488	5596	9133	56.4	317	122	30	223593
ABplaaappp:117	ABplaaappp	117	7860	-17139	4445	4561	7860	57.3	349	144	33	248543
ABplaap:40	ABplaap	40	2178	-22821	-233	-233	2178	39.3	242	198	51	809045
ABplaapa:53	ABplaapa	53	2349	-22650	-329	-337	2349	51.7	209	165	43	654320
ABplaapaa:80	ABplaapaa	80	2563	-22436	-276	-241	2563	54.6	231	104	38	497561
ABplaapaaa:124	ABplaapaaa	124	2189	-22810	-232	-185	2189	54.0	180	120	31	237887
ABplaapaap:124	ABplaapaap	124	2579	-22420	-356	-182	2579	56.5	222	115	32	231897
ABplaapap:80	ABplaapap	80	2606	-22393	-460	-442	2606	55.7	282	115	37	441956
ABplaapapa:120	ABplaapapa	120	2386	-22613	-420	-293	2386	54.8	245	92	31	235573
ABplaapapp:120	ABplaapapp	120	2419	-22580	-637	-418	2419	55.7	284	101	32	233443
ABplaapp:53	ABplaapp	53	2294	-22705	-311	-312	2294	49.3	277	152	45	659007
ABplaappa:77	ABplaappa	77	3786	-21213	993	1013	3786	51.8	321	90	38	487420
ABplaappaa:118	ABplaappaa	118	7703	-17296	4661	4894	7703	50.2	277	58	30	259985
ABplaappap:118	ABplaappap	118	6089	-18910	2358	2877	6089	50.3	323	79	34	284568
ABplaappp:77	ABplaappp	77	3206	-21793	593	609	3206	47.3	362	85	41	575260
ABplaapppa:114	ABplaapppa	114	8396	-16603	5129	5256	8396	46.8	352	62	34	299213
ABplaapppp:114	ABplaapppp	114	8019	-16980	4898	4950	8019	44.5	394	65	33	286499
ABplap:25	ABplap	25	2174	-22825	-549	-549	2174	53.6	301	225	57	504369
ABplapa:40	ABplapa	40	2194	-22805	-469	-471	2194	52.8	262	240	52	968996
ABplapaa:54	ABplapaa	54	2574	-22425	-667	-682	2574	57.3	272	184	44	628223
ABplapaaa:82	ABplapaaa	82	2589	-22410	-472	-437	2589	56.6	353	118	37	434458
ABplapaaaa:121	ABplapaaaa	121	2477	-22522	-843	-478	2477	55.1	349	100	30	210378
ABplapaaap:121	ABplapaaap	121	2089	-22910	-410	-313	2089	53.6	383	99	32	225740
ABplapaap:82	ABplapaap	82	2394	-22605	-487	-411	2394	54.7	401	110	36	420025
ABplapaapa:124	ABplapaapa	124	2634	-22366	99	151	2634	52.2	402	76	30	227703
ABplapaapp:124	ABplapaapp	124	2498	-22501	-84	49	2498	46.5	428	64	30	212736
ABplapap:54	ABplapap	54	2415	-22584	-398	-405	2415	54.4	337	194	45	649357
ABplapapa:79	ABplapapa	79	4695	-20304	1734	1771	4695	51.5	444	99	40	525967
ABplapapaa:117	ABplapapaa	117	11855	-13144	7951	8406	11855	48.3	507	86	33	288308
ABplapapap:117	ABplapapap	117	11274	-13726	6877	7474	11274	43.0	534	93	33	293663
ABplapapp:79	ABplapapp	79	3752	-21247	1066	1109	3752	46.2	500	104	38	439434
ABplapappa:114	ABplapappa	114	9218	-15781	5366	5721	9218	38.6	557	101	33	267250
ABplapappp:114	ABplapappp	114	7380	-17619	3905	4034	7380	29.9	564	106	32	207887
ABplapp:40	ABplapp	40	2192	-22807	-346	-348	2192	50.1	331	185	48	765167
ABplappa:55	ABplappa	55	2480	-22519	-165	-174	2480	51.5	360	119	45	704816
ABplappaa:84	ABplappaa	84	3669	-21330	1037	1058	3669	44.2	422	61	38	507318
ABplappaaa:123	ABplappaaa	123	3653	-21346	1202	1291	3653	40.0	428	45	32	254279
ABplappaap:123	ABplappaap	123	3370	-21629	915	975	3370	35.9	463	63	33	228942
ABplappap:84	ABplappap	84	3894	-21106	1035	1182	3894	42.7	473	65	38	531808
ABplappapa:123	ABplappapa	123	3993	-21006	1156	1299	3993	45.3	472	71	32	240520
ABplappapp:123	ABplappapp	123	4102	-20897	715	1087	4102	37.9	508	74	34	271340
ABplappp:55	ABplappp	55	2439	-22560	-71	-77	2439	49.8	430	120	42	592585
ABplapppa:85	ABplapppa	85	4979	-20020	2155	2280	4979	35.8	497	75	37	474733
ABplapppaa:128	ABplapppaa	128	6382	-18617	3292	3311	6382	28.8	491	64	30	188068
ABplapppap:128	ABplapppap	128	5067	-19932	1710	1868	5067	24.0	519	82	30	140213
ABplapppp:85	ABplapppp	85	4436	-20563	1644	1719	4436	28.7	519	88	36	357074
ABplappppa:129	ABplappppa	129	6808	-18191	3094	3199	6808	21.7	550	94	31	160483
ABplappppp:129	ABplappppp	129	5005	-19994	1746	1797	5005	17.8	548	130	31	128084
ABplp:16	ABplp	16	2059	-22940	-495	-495	2059	46.0	360	115	66	491859
ABplpa:25	ABplpa	25	2174	-22825	-407	-419	2174	49.3	328	121	57	483459
ABplpaa:41	ABplpaa	41	2270	-22730	-585	-591	2270	54.2	299	115	49	761873
ABplpaaa:55	ABplpaaa	55	2234	-22765	-135	-140	2234	40.6	220	64	43	611714
ABplpaaaa:81	ABplpaaaa	81	2296	-22703	-19	-23	2296	35.4	222	57	37	487624
ABplpaaaaa:118	ABplpaaaaa	118	2122	-22878	-65	-65	2122	32.7	211	65	31	255135
ABplpaaaap:118	ABplpaaaap	118	2139	-22860	-13	-30	2139	30.1	249	69	34	279270
ABplpaaap:81	ABplpaaap	81	2239	-22760	-71	-76	2239	35.3	273	56	36	413723
ABplpaaapa:121	ABplpaaapa	121	2022	-22977	-208	-246	2022	34.6	258	62	32	259039
ABplpaaapp:121	ABplpaaapp	121	2004	-22995	-128	-141	2004	33.8	292	46	31	220054
ABplpaap:55	ABplpaap	55	2275	-22724	-289	-302	2275	49.2	258	96	42	549179
ABplpaapa:81	ABplpaapa	81	2262	-22737	-129	-114	2262	43.6	250	58	35	408003
ABplpaapaa:121	ABplpaapaa	121	2042	-22957	-185	-183	2042	39.2	224	52	31	254699
ABplpaapap:121	ABplpaapap	121	2152	-22848	-261	-264	2152	42.1	261	51	30	226597
ABplpaapp:81	ABplpaapp	81	2265	-22734	-133	-133	2265	42.5	307	60	37	427547
ABplpaappa:118	ABplpaappa	118	2200	-22799	-275	-251	2200	42.0	297	49	32	243877
ABplpaappp:118	ABplpaappp	118	2226	-22773	-194	-203	2226	37.4	331	49	32	254083
ABplpap:41	ABplpap	41	2198	-22801	-293	-295	2198	43.2	375	85	49	746788
ABplpapa:54	ABplpapa	54	2270	-22729	-120	-124	2270	36.0	272	68	42	508409
ABplpapaa:80	ABplpapaa	80	2253	-22746	-39	-42	2253	21.1	272	76	38	371727
ABplpapaaa:121	ABplpapaaa	121	2034	-22965	-85	-90	2034	19.3	285	86	31	174176
ABplpapaap:121	ABplpapaap	121	2273	-22726	-1	-46	2273	23.2	318	85	32	189102
ABplpapap:80	ABplpapap	80	2259	-22740	-12	-9	2259	23.4	317	64	37	340190
ABplpapapa:119	ABplpapapa	119	2045	-22954	-81	-79	2045	17.1	338	77	35	211184
ABplpapapp:119	ABplpapapp	119	2298	-22701	-1	19	2298	13.2	372	94	30	108775
ABplpapp:54	ABplpapp	54	2290	-22709	-126	-133	2290	34.9	340	66	44	528393
ABplpappa:78	ABplpappa	78	2414	-22585	101	102	2414	19.6	335	84	39	284023
ABplpappaa:112	ABplpappaa	112	2468	-22531	104	105	2468	11.2	311	121	37	189379
ABplpappap:112	ABplpappap	112	2588	-22411	157	186	2588	14.5	362	128	30	114585
ABplpappp:78	ABplpappp	78	2425	-22574	34	35	2425	17.4	387	85	37	243680
ABplpapppa:118	ABplpapppa	118	2452	-22547	86	106	2452	8.1	390	120	33	116219
ABplpapppp:118	ABplpapppp	118	2434	-21176	72	137	2434	7.6	441	138	36	126567
ABplpp:25	ABplpp	25	2155	-22844	-481	-485	2155	50.6	421	128	56	468354
ABplppa:41	ABplppa	41	2390	-22609	-644	-645	2390	55.5	387	132	49	756680
ABplppaa:55	ABplppaa	55	2301	-22698	-242	-255	2301	46.4	309	77	41	529358
ABplppaaa:84	ABplppaaa	84	2213	-22786	-82	-68	2213	33.3	316	59	35	349692
ABplppaaaa:124	ABplppaaaa	124	2226	-22773	-82	-77	2226	29.5	302	70	33	233415
ABplppaaap:124	ABplppaaap	124	2075	-22924	-99	-61	2075	30.8	333	45	31	247975
ABplppaap:84	ABplppaap	84	2281	-22718	-47	-38	2281	29.7	362	59	37	394303
ABplppaapa:124	ABplppaapa	124	2129	-22870	-31	-17	2129	23.0	350	64	32	212782
ABplppaapp:124	ABplppaapp	124	2136	-22863	-62	-29	2136	20.1	395	58	31	162742
ABplppap:55	ABplppap	55	2289	-22710	-205	-219	2289	43.1	376	87	42	507607
ABplppapa:83	ABplppapa	83	2486	-22513	19	18	2486	35.2	385	67	37	376854
ABplppapaa:121	ABplppapaa	121	2357	-22642	115	97	2357	30.2	354	52	33	214208
ABplppapap:121	ABplppapap	121	2405	-22594	206	238	2405	28.4	395	48	31	168250
ABplppapp:83	ABplppapp	83	2540	-22459	38	52	2540	33.9	436	75	36	342308
ABplppappa:123	ABplppappa	123	2701	-22299	436	461	2701	30.6	425	56	31	188397
ABplppappp:123	ABplppappp	123	2699	-22300	84	332	2699	27.0	461	66	32	197762
ABplppp:41	ABplppp	41	2173	-22826	-302	-304	2173	44.1	452	86	48	741675
ABplpppa:54	ABplpppa	54	2312	-22687	-140	-145	2312	41.3	413	63	42	551859
ABplpppaa:81	ABplpppaa	81	2650	-22349	235	252	2650	29.5	422	49	36	352405
ABplpppaaa:120	ABplpppaaa	120	2475	-22524	210	262	2475	23.5	424	60	32	193165
ABplpppaap:120	ABplpppaap	120	3004	-21995	439	516	3004	22.4	474	71	33	216728
ABplpppap:81	ABplpppap	81	2818	-22181	283	319	2818	27.5	477	67	36	369534
ABplpppapa:120	ABplpppapa	120	2701	-22298	112	187	2701	16.6	494	90	35	204321
ABplpppapp:120	ABplpppapp	120	2892	-22107	178	292	2892	20.8	500	118	27	107140
ABplpppp:54	ABplpppp	54	2384	-22615	-73	-78	2384	37.3	468	70	43	539915
ABplppppa:80	ABplppppa	80	3036	-21963	586	588	3036	21.6	423	75	39	320869
ABplppppaa:118	ABplppppaa	118	3670	-21329	1145	1178	3670	16.0	406	84	31	136264
ABplppppap:118	ABplppppap	118	3403	-21596	853	917	3403	17.0	443	98	33	138744
ABplppppp:80	ABplppppp	80	2870	-22129	385	392	2870	16.6	469	93	37	247959
ABplpppppa:119	ABplpppppa	119	3436	-21563	843	905	3436	14.6	462	130	32	113263
ABplpppppp:119	ABplpppppp	119	3925	-21074	960	1080	3925	16.7	502	146	30	92428
ABpr:4	ABpr	4	2058	-22941	-263	-263	2058	26.0	413	306	75	738080
ABpra:16	ABpra	16	2136	-22863	-161	-161	2136	23.0	398	322	63	371629
ABpraa:25	ABpraa	25	2229	-22770	-173	-173	2229	21.8	348	325	56	362252
ABpraaa:40	ABpraaa	40	2188	-22811	-184	-184	2188	30.2	313	346	47	683289
ABpraaaa:55	ABpraaaa	55	2241	-22758	-126	-127	2241	26.6	244	314	41	427378
ABpraaaaa:85	ABpraaaaa	85	2148	-22851	-48	-42	2148	25.7	193	291	33	297844
ABpraaaaaa:127	ABpraaaaaa	127	1940	-23059	-150	-138	1940	27.3	185	273	32	249374
ABpraaaaap:127	ABpraaaaap	127	2019	-22980	-91	-90	2019	30.7	201	300	30	227734
ABpraaaap:85	ABpraaaap	85	2257	-22742	-101	-104	2257	28.7	225	313	35	345137
ABpraaaapa:122	ABpraaaapa	122	2001	-22998	-46	-52	2001	24.1	199	295	32	237106
ABpraaaapp:122	ABpraaaapp	122	2225	-22774	70	78	2225	31.1	230	314	30	218644
ABpraaap:55	ABpraaap	55	2292	-22707	-118	-122	2292	37.3	305	333	42	593320
ABpraaapa:81	ABpraaapa	81	2303	-22696	-81	-83	2303	37.3	226	300	36	433428
ABpraaapaa:121	ABpraaapaa	121	2358	-22641	-33	-38	2358	36.7	194	266	30	260116
ABpraaapap:121	ABpraaapap	121	2267	-22732	-171	-170	2267	38.0	220	296	31	240966
ABpraaapp:81	ABpraaapp	81	2345	-22654	-63	-68	2345	36.1	282	315	39	476431
ABpraaappa:114	ABpraaappa	114	2582	-22417	221	233	2582	35.6	249	309	32	276037
ABpraaappp:114	ABpraaappp	114	2539	-22460	-415	-133	2539	35.0	288	323	33	250404
ABpraap:40	ABpraap	40	2259	-22740	-32	-32	2259	16.9	368	300	49	464778
ABpraapa:54	ABpraapa	54	2224	-22775	-183	-186	2224	28.0	332	346	43	539491
ABpraapaa:80	ABpraapaa	80	2277	-22722	-145	-115	2277	43.3	257	321	37	469637
ABpraapaaa:119	ABpraapaaa	119	2115	-22884	-315	-185	2115	46.0	185	280	30	225089
ABpraapaap:119	ABpraapaap	119	2131	-22868	-609	-279	2131	47.1	230	299	31	243259
ABpraapap:80	ABpraapap	80	2396	-22603	-171	-140	2396	44.1	314	325	38	475659
ABpraapapa:119	ABpraapapa	119	2275	-22724	-90	-71	2275	41.8	248	319	30	232275
ABpraapapp:119	ABpraapapp	119	2415	-22584	-205	-139	2415	43.7	289	320	32	237989
ABpraapp:54	ABpraapp	54	2299	-22700	-118	-121	2299	30.5	400	322	45	546660
ABpraappa:79	ABpraappa	79	4283	-20716	1651	1645	4283	37.3	336	336	37	429847
ABpraappaa:120	ABpraappaa	120	7979	-17020	5152	5144	7979	36.4	284	350	29	196492
ABpraappap:120	ABpraappap	120	7127	-17872	3863	3881	7127	35.8	326	341	31	192181
ABpraappp:79	ABpraappp	79	3358	-21641	857	858	3358	32.4	395	334	40	447555
ABpraapppa:115	ABpraapppa	115	7063	-17936	3739	3872	7063	29.6	349	346	32	212012
ABpraapppp:115	ABpraapppp	115	6576	-18423	3548	3626	6576	29.7	391	343	33	211127
ABprap:25	ABprap	25	2179	-22820	-175	-174	2179	26.6	453	312	56	384404
ABprapa:40	ABprapa	40	2161	-22838	-162	-162	2161	29.2	421	347	47	655901
ABprapaa:54	ABprapaa	54	2259	-22740	-103	-103	2259	41.6	388	341	42	607423
ABprapaaa:82	ABprapaaa	82	2328	-22671	-212	-167	2328	45.2	369	326	36	365434
ABprapaaaa:119	ABprapaaaa	119	2295	-22704	-504	-392	2295	40.5	355	330	30	180082
ABprapaaap:119	ABprapaaap	119	2134	-22865	-444	-341	2134	42.0	392	317	30	165338
ABprapaap:82	ABprapaap	82	2267	-22732	-104	-85	2267	40.1	419	326	35	312475
ABprapaapa:123	ABprapaapa	123	2199	-22800	-159	-144	2199	37.3	406	344	30	161529
ABprapaapp:123	ABprapaapp	123	2243	-22756	16	19	2243	32.6	442	331	30	134330
ABprapap:54	ABprapap	54	2257	-22742	-176	-178	2257	37.5	463	315	42	484491
ABprapapa:79	ABprapapa	79	3655	-21344	933	968	3655	37.5	475	308	38	366399
ABprapapaa:120	ABprapapaa	120	6894	-18105	3503	3644	6894	36.1	519	305	32	203638
ABprapapap:120	ABprapapap	120	6209	-18790	2601	2802	6209	30.5	551	289	31	156720
ABprapapp:79	ABprapapp	79	3123	-21876	589	612	3123	34.4	531	284	37	333328
ABprapappa:117	ABprapappa	117	5889	-19110	2479	2737	5889	27.3	567	274	31	154497
ABprapappp:117	ABprapappp	117	5354	-19645	2189	2298	5354	23.0	574	247	31	160064
ABprapp:40	ABprapp	40	2188	-22811	-147	-146	2188	31.5	495	299	49	714513
ABprappa:54	ABprappa	54	2306	-22693	-52	-54	2306	29.3	503	311	43	493246
ABprappaa:82	ABprappaa	82	2413	-22586	82	91	2413	28.3	444	340	37	338581
ABprappaaa:119	ABprappaaa	119	2409	-22590	35	75	2409	24.4	421	337	31	151417
ABprappaap:119	ABprappaap	119	2378	-22621	149	157	2378	24.7	461	323	33	154775
ABprappap:82	ABprappap	82	2681	-22319	146	176	2681	28.9	504	316	38	376435
ABprappapa:120	ABprappapa	120	2532	-22467	-77	-8	2532	31.5	485	322	30	150597
ABprappapp:120	ABprappapp	120	2906	-22093	34	135	2906	26.0	518	301	31	145041
ABprappp:54	ABprappp	54	2324	-22675	-105	-105	2324	34.2	545	249	41	431460
ABprapppa:83	ABprapppa	83	3043	-21956	564	582	3043	23.8	531	296	35	266822
ABprapppaa:123	ABprapppaa	123	3512	-21487	947	987	3512	19.6	491	301	30	116457
ABprapppap:123	ABprapppap	123	3788	-21211	920	966	3788	18.0	517	279	32	142029
ABprapppp:83	ABprapppp	83	3119	-21880	546	560	3119	19.3	555	260	36	225233
ABprappppa:123	ABprappppa	123	3939	-21060	915	934	3939	16.1	554	264	30	119527
ABprappppp:123	ABprappppp	123	3980	-21020	1013	1056	3980	15.2	562	222	32	137678
ABprp:16	ABprp	16	1606	-16575	-106	-106	1606	18.0	495	219	62	193874
ABprpa:27	ABprpa	27	2253	-22746	-79	-79	2253	13.2	463	225	55	230698
ABprpaa:40	ABprpaa	40	2141	-22858	-162	-162	2141	14.4	463	310	48	485544
ABprpaaa:54	ABprpaaa	54	2407	-22592	-68	-74	2407	17.3	354	326	42	343557
ABprpaaaa:81	ABprpaaaa	81	2356	-22643	-94	-98	2356	21.0	245	310	37	291256
ABprpaaaaa:120	ABprpaaaaa	120	2063	-22936	-50	-33	2063	19.3	218	265	31	179477
ABprpaaaap:120	ABprpaaaap	120	2152	-22848	-188	-173	2152	17.0	252	277	32	168060
ABprpaaap:81	ABprpaaap	81	2383	-22616	-70	-75	2383	22.2	289	333	36	282803
ABprpaaapa:120	ABprpaaapa	120	2216	-22783	-52	-66	2216	17.6	261	305	32	175799
ABprpaaapp:120	ABprpaaapp	120	2423	-22576	-81	-113	2423	20.1	294	313	34	185456
ABprpaap:54	ABprpaap	54	2300	-22699	-67	-68	2300	20.9	417	314	42	343997
ABprpaapa:80	ABprpaapa	80	2357	-22642	-29	-35	2357	28.6	292	337	36	365149
ABprpaapaa:119	ABprpaapaa	119	2225	-22774	70	63	2225	24.4	238	303	32	195646
ABprpaapap:119	ABprpaapap	119	2432	-22567	111	117	2432	26.3	270	325	31	188957
ABprpaapp:80	ABprpaapp	80	2357	-22642	-108	-99	2357	26.6	348	335	36	313220
ABprpaappa:117	ABprpaappa	117	2599	-22400	-80	-23	2599	27.5	305	336	31	184464
ABprpaappp:117	ABprpaappp	117	2630	-22369	45	51	2630	20.3	333	326	33	172383
ABprpap:40	ABprpap	40	2267	-22732	-69	-69	2267	13.5	531	238	48	455027
ABprpapa:54	ABprpapa	54	2443	-22556	-45	-49	2443	9.8	421	283	44	304824
ABprpapaa:80	ABprpapaa	80	2573	-22426	6	14	2573	14.9	333	296	36	202427
ABprpapaaa:122	ABprpapaaa	122	3072	-21927	319	370	3072	14.7	312	239	30	96026
ABprpapaap:122	ABprpapaap	122	2425	-22574	12	38	2425	13.2	349	243	32	102104
ABprpapap:80	ABprpapap	80	2390	-22609	-62	-58	2390	10.8	372	275	35	158217
ABprpapapa:119	ABprpapapa	119	2306	-22694	-18	-6	2306	9.3	367	234	32	90395
ABprpapapp:119	ABprpapapp	119	2498	-22501	103	167	2498	8.4	411	227	30	77027
ABprpapp:54	ABprpapp	54	2388	-22611	-22	-21	2388	10.8	480	243	43	267686
ABprpappa:79	ABprpappa	79	2645	-22354	172	174	2645	11.1	369	234	35	134555
ABprpappaa:115	ABprpappaa	115	2758	-22241	305	311	2758	9.4	331	190	33	106930
ABprpappap:115	ABprpappap	115	2796	-22203	222	258	2796	11.8	379	184	32	89122
ABprpappp:79	ABprpappp	79	2492	-22507	49	59	2492	8.5	426	238	37	137090
ABprpapppa:116	ABprpapppa	116	3183	-21816	550	639	3183	10.5	422	191	32	89482
ABprpapppp:116	ABprpapppp	116	3250	-21749	455	522	3250	11.3	477	176	30	85627
ABprpp:27	ABprpp	27	2263	-22736	-154	-154	2263	22.3	564	218	55	382970
ABprppa:40	ABprppa	40	2252	-22747	-105	-105	2252	26.2	566	285	47	638894
ABprppaa:55	ABprppaa	55	2258	-22741	-87	-87	2258	17.9	463	317	41	340403
ABprppaaa:85	ABprppaaa	85	2490	-22509	0	28	2490	18.1	350	318	36	236878
ABprppaaaa:127	ABprppaaaa	127	2863	-22136	-111	-73	2863	16.5	305	271	28	78974
ABprppaaap:127	ABprppaaap	127	2682	-22317	59	92	2682	11.6	337	289	31	119498
ABprppaap:85	ABprppaap	85	2387	-22612	-35	-20	2387	15.2	400	304	36	204722
ABprppaapa:123	ABprppaapa	123	2381	-22619	21	25	2381	9.3	378	264	27	51499
ABprppaapp:123	ABprppaapp	123	2316	-22683	-44	27	2316	10.6	421	271	31	97629
ABprppap:55	ABprppap	55	2303	-22696	-73	-72	2303	19.1	513	273	40	306353
ABprppapa:83	ABprppapa	83	2507	-22492	75	74	2507	19.9	423	314	37	247974
ABprppapaa:121	ABprppapaa	121	2692	-22308	192	227	2692	14.3	360	303	31	97223
ABprppapap:121	ABprppapap	121	2280	-21053	171	179	2280	12.9	399	305	33	113955
ABprppapp:83	ABprppapp	83	2486	-22513	80	88	2486	19.6	466	299	35	213130
ABprppappa:124	ABprppappa	124	2463	-22537	167	195	2463	15.8	423	304	33	145444
ABprppappp:124	ABprppappp	124	2603	-22396	133	227	2603	17.0	459	289	31	129416
ABprppp:40	ABprppp	40	2211	-22788	-163	-163	2211	25.7	581	204	48	600641
ABprpppa:54	ABprpppa	54	2346	-22653	-18	-19	2346	24.0	568	264	41	432156
ABprpppaa:80	ABprpppaa	80	2802	-22197	281	302	2802	16.8	500	295	36	259042
ABprpppaaa:120	ABprpppaaa	120	2749	-22250	344	374	2749	10.3	462	285	33	139796
ABprpppaap:120	ABprpppaap	120	2877	-22122	287	327	2877	11.7	496	262	30	111269
ABprpppap:80	ABprpppap	80	2798	-22201	162	184	2798	13.0	531	263	36	237070
ABprpppapa:119	ABprpppapa	119	2928	-22071	109	169	2928	10.3	521	236	32	127891
ABprpppapp:119	ABprpppapp	119	3314	-21685	205	279	3314	11.2	536	208	30	123982
ABprpppp:54	ABprpppp	54	2404	-22595	-43	-43	2404	19.0	559	212	42	342592
ABprppppa:80	ABprppppa	80	3016	-21983	491	493	3016	10.8	467	273	38	201363
ABprppppaa:116	ABprppppaa	116	3712	-21287	884	944	3712	8.1	439	256	31	96576
ABprppppap:116	ABprppppap	116	4096	-20903	1201	1281	4096	11.2	470	232	32	101586
ABprppppp:80	ABprppppp	80	3389	-21610	685	693	3389	8.8	507	226	37	175499
ABprpppppa:120	ABprpppppa	120	4527	-20472	1425	1496	4527	12.3	493	202	30	95284
ABprpppppp:120	ABprpppppp	120	5262	-19737	1859	1924	5262	13.6	524	177	30	95984
EMS:1	EMS	1	1929	-23071	-377	-377	1929	34.8	395	114	84	1017588
MS:7	MS	7	1445	-15861	-122	-122	1445	20.3	323	147	67	288995
MSa:20	MSa	20	2156	-22843	-206	-206	2156	27.0	273	122	63	387216
MSaa:32	MSaa	32	2171	-22828	-133	-133	2171	21.4	221	139	52	366178
MSaaa:45	MSaaa	45	2246	-22753	-60	-61	2246	19.7	204	131	48	595920
MSaaaa:61	MSaaaa	61	2326	-22673	-7	-9	2326	24.0	150	159	41	382728
MSaaaaa:86	MSaaaaa	86	2204	-22795	-35	-38	2204	34.4	140	188	37	410465
MSaaaaaa:118	MSaaaaaa	118	2016	-22983	-49	-62	2016	35.7	118	176	30	250793
MSaaaaap:118	MSaaaaap	118	2094	-22905	-154	-131	2094	40.4	158	182	33	252067
MSaaaap:86	MSaaaap	86	2129	-22870	-233	-240	2129	41.4	200	181	38	405370
MSaaaapa:119	MSaaaapa	119	2014	-22985	-130	-136	2014	45.8	189	186	32	222576
MSaaaapp:119	MSaaaapp	119	2018	-22981	-217	-227	2018	49.2	242	180	31	210523
MSaaap:61	MSaaap	61	2226	-22773	-80	-85	2226	22.7	228	156	41	298964
MSaaapa:88	MSaaapa	88	2187	-22812	-127	-140	2187	33.9	224	172	40	374726
MSaaapaa:120	MSaaapaa	120	2074	-22925	-31	-31	2074	39.5	202	163	35	273435
MSaaapap:120	MSaaapap	120	2033	-22966	-93	-108	2033	42.6	249	179	32	182785
MSaaapp:88	MSaaapp	88	2257	-22742	36	32	2257	37.1	283	184	34	218580
MSaap:45	MSaap	45	2293	-22706	-51	-52	2293	16.8	293	130	48	421375
MSaapa:61	MSaapa	61	2260	-22739	-42	-48	2260	17.2	279	135	41	229557
MSaapaa:86	MSaapaa	86	2207	-22792	-64	-59	2207	26.8	277	146	38	255950
MSaapaaa:118	MSaapaaa	118	2083	-22916	-65	-79	2083	29.3	257	141	32	175827
MSaapaap:118	MSaapaap	118	2091	-22908	-124	-114	2091	35.1	301	162	35	184334
MSaapap:86	MSaapap	86	2318	-22681	-49	-41	2318	21.0	336	134	35	171417
MSaapapa:122	MSaapapa	122	2195	-22804	10	30	2195	26.2	302	158	30	129982
MSaapapp:122	MSaapapp	122	2149	-22850	-216	-206	2149	26.0	349	139	33	139006
MSaapp:61	MSaapp	61	2233	-22767	-42	-43	2233	16.7	363	127	41	218904
MSaappa:91	MSaappa	91	2502	-22497	126	143	2502	17.6	362	147	33	126237
MSaappp:91	MSaappp	91	2444	-22555	103	117	2444	21.0	394	131	35	142982
MSap:32	MSap	32	2151	-22848	-142	-141	2151	30.7	306	101	52	464349
MSapa:46	MSapa	46	2184	-22815	-146	-147	2184	28.0	302	81	46	627018
MSapaa:64	MSapaa	64	2237	-22762	-68	-72	2237	31.2	249	126	41	351005
MSapaaa:91	MSapaaa	91	2290	-22709	-75	-65	2290	36.8	188	122	34	275790
MSapaaaa:127	MSapaaaa	127	2089	-22911	55	60	2089	37.4	141	116	29	162101
MSapaaap:127	MSapaaap	127	2363	-22636	-38	-36	2363	38.2	185	122	30	166604
MSapaap:91	MSapaap	91	2286	-22713	-50	-27	2286	33.4	242	118	35	258772
MSapap:64	MSapap	64	2188	-22811	-158	-159	2188	33.2	316	116	41	324981
MSapapa:91	MSapapa	91	2606	-22393	48	66	2606	37.5	267	108	35	274730
MSapapaa:127	MSapapaa	127	3093	-21906	408	390	3093	37.0	213	93	29	162430
MSapapap:127	MSapapap	127	3174	-21825	442	447	3174	39.8	253	112	30	154157
MSapapp:91	MSapapp	91	2701	-22298	-6	104	2701	43.8	310	122	36	283160
MSapappa:133	MSapappa	133	4157	-20842	1464	1465	4157	45.0	240	132	27	117112
MSapappp:133	MSapappp	133	4118	-20881	1377	1334	4118	48.3	292	144	30	139734
MSapp:46	MSapp	46	2200	-22799	-78	-79	2200	27.3	393	80	46	569691
MSappa:65	MSappa	65	2416	-22583	108	105	2416	26.9	356	117	39	271706
MSappaa:98	MSappaa	98	4927	-20072	1991	2088	4927	32.7	300	114	33	201923
MSappap:98	MSappap	98	4625	-20374	1592	1752	4625	30.9	346	110	33	186706
MSappp:65	MSappp	65	2597	-22402	240	238	2597	35.3	402	115	39	299781
MSapppa:99	MSapppa	99	9188	-15811	5822	5909	9188	38.3	333	102	36	290189
MSapppp:99	MSapppp	99	10484	-14515	7320	7312	10484	46.0	377	121	36	280425
MSp:20	MSp	20	2148	-22851	-128	-128	2148	22.3	380	185	62	261262
MSpa:31	MSpa	31	2184	-22815	-111	-111	2184	17.4	312	187	55	276715
MSpaa:45	MSpaa	45	2240	-22759	-44	-44	2240	14.2	308	210	45	293502
MSpaaa:61	MSpaaa	61	2191	-22808	-114	-116	2191	21.7	258	223	42	267279
MSpaaaa:85	MSpaaaa	85	2218	-22781	-56	-57	2218	30.5	188	226	37	334422
MSpaaaaa:116	MSpaaaaa	116	2101	-22898	-34	-47	2101	33.5	152	215	30	212289
MSpaaaap:116	MSpaaaap	116	2125	-22874	-110	-110	2125	37.3	199	215	35	241272
MSpaaap:85	MSpaaap	85	2185	-22814	-190	-189	2185	36.9	252	233	38	329777
MSpaaapa:118	MSpaaapa	118	2175	-22824	-40	-11	2175	44.0	224	221	30	181869
MSpaaapp:118	MSpaaapp	118	2041	-22958	-177	-181	2041	47.0	271	219	33	192753
MSpaap:61	MSpaap	61	2168	-22831	-96	-99	2168	24.8	335	198	39	183845
MSpaapa:90	MSpaapa	90	2281	-22718	-16	-17	2281	31.1	266	232	38	277283
MSpaapaa:124	MSpaapaa	124	2271	-22728	-8	-14	2271	34.7	230	238	29	153533
MSpaapap:124	MSpaapap	124	2254	-22745	-114	-79	2254	37.5	275	245	33	172800
MSpaapp:90	MSpaapp	90	2237	-22762	-74	-74	2237	32.9	340	205	29	106657
MSpap:45	MSpap	45	2275	-22724	-53	-51	2275	11.2	390	149	49	324798
MSpapa:61	MSpapa	61	2278	-22721	-49	-51	2278	10.6	351	190	43	167778
MSpapaa:86	MSpapaa	86	2631	-22368	288	293	2631	20.7	314	192	37	162492
MSpapaaa:118	MSpapaaa	118	2729	-22270	447	446	2729	23.0	279	199	33	143737
MSpapaap:118	MSpapaap	118	3143	-21856	798	793	3143	31.3	317	205	32	116141
MSpapap:86	MSpapap	86	2647	-22352	252	257	2647	19.5	363	194	35	136759
MSpapapa:124	MSpapapa	124	3091	-21908	705	710	3091	23.0	321	190	30	104737
MSpapapp:124	MSpapapp	124	2843	-22156	544	579	2843	22.8	363	192	32	85903
MSpapp:61	MSpapp	61	2305	-22694	6	4	2305	11.4	420	159	42	151698
MSpappa:92	MSpappa	92	3199	-21800	665	715	3199	16.1	396	182	32	94548
MSpappp:92	MSpappp	92	3058	-21941	598	648	3058	17.9	425	201	38	149171
MSpapppa:135	MSpapppa	135	3298	-21702	660	689	3298	18.0	400	236	30	68459
MSpapppp:135	MSpapppp	135	3901	-21099	1420	1704	3901	24.0	434	208	30	56512
MSpp:31	MSpp	31	1772	-18227	-3	-3	1772	11.8	412	193	55	199077
MSppa:46	MSppa	46	2235	-22764	-63	-62	2235	11.6	422	243	44	248172
MSppaa:63	MSppaa	63	2233	-22766	-38	-42	2233	23.1	314	249	37	187701
MSppaaa:91	MSppaaa	91	2383	-22616	117	114	2383	26.5	206	256	33	197399
MSppaaaa:127	MSppaaaa	127	2251	-22748	167	160	2251	23.5	170	222	27	106991
MSppaaap:127	MSppaaap	127	2095	-22904	-29	-13	2095	26.2	215	239	28	101368
MSppaap:91	MSppaap	91	2319	-22680	37	37	2319	25.5	257	257	31	139079
MSppap:63	MSppap	63	2268	-22731	-56	-56	2268	23.5	382	251	40	196474
MSppapa:91	MSppapa	91	2544	-22455	123	120	2544	30.2	287	277	33	156750
MSppapaa:125	MSppapaa	125	2812	-22187	483	471	2812	28.0	223	269	26	88530
MSppapap:125	MSppapap	125	2513	-22486	-331	-96	2513	31.2	269	265	29	104119
MSppapp:91	MSppapp	91	3020	-21979	233	329	3020	37.5	334	288	33	193345
MSppappa:131	MSppappa	131	3967	-21033	1047	1034	3967	39.2	263	275	28	114650
MSppappp:131	MSppappp	131	3433	-21566	-296	-153	3433	41.8	315	272	29	91182
MSppp:46	MSppp	46	2298	-22701	-11	-13	2298	11.0	469	175	44	226172
MSpppa:64	MSpppa	64	2521	-22478	197	204	2521	18.3	380	213	39	160727
MSpppaa:96	MSpppaa	96	4509	-20490	1562	1666	4509	21.3	303	244	33	121827
MSpppap:96	MSpppap	96	5140	-19859	1909	1982	5140	23.0	350	259	35	143864
MSpppp:64	MSpppp	64	2718	-22281	348	349	2718	21.9	431	235	40	191568
MSppppa:98	MSppppa	98	10587	-14412	6760	6970	10587	29.8	328	285	34	176040
MSppppp:98	MSppppp	98	12430	-12569	8762	8769	12430	35.7	379	284	35	193667
E:7	E	7	2134	-22865	-271	-271	2134	30.8	472	121	69	480086
Ea:19	Ea	19	2178	-22821	-190	-190	2178	28.3	394	119	61	433544
Eal:43	Eal	43	2247	-22752	-147	-149	2247	36.4	339	165	50	418282
Eala:70	Eala	70	2252	-22747	-192	-195	2252	43.8	303	175	43	281517
Ealaa:127	Ealaa	127	2238	-22761	-42	-21	2238	48.1	291	173	33	113505
Ealap:127	Ealap	127	2277	-22722	-224	-96	2277	48.4	362	175	34	116928
Ealp:70	Ealp	70	2319	-22680	-144	-122	2319	39.1	367	163	43	222042
Ealpa:126	Ealpa	126	2459	-22540	6	11	2459	37.0	336	152	32	83195
Ealpp:126	Ealpp	126	2059	-22940	-143	-155	2059	40.9	394	169	35	97620
Ear:43	Ear	43	2245	-22754	-103	-106	2245	32.9	378	229	51	398742
Eara:70	Eara	70	2205	-22794	-248	-245	2205	41.5	326	240	44	274839
Earaa:127	Earaa	127	2174	-22825	-89	-95	2174	45.7	302	229	35	116033
Earap:127	Earap	127	2115	-22884	-123	-131	2115	43.4	363	222	35	100520
Earp:70	Earp	70	2246	-22753	-155	-146	2246	35.4	382	234	42	196845
Earpa:128	Earpa	128	2087	-22912	-207	-172	2087	32.0	341	217	33	74327
Earpp:128	Earpp	128	2004	-22995	-145	-142	2004	34.8	405	225	34	76068
Ep:19	Ep	19	2228	-22771	-271	-274	2228	35.4	494	145	59	480145
Epl:44	Epl	44	2244	-22755	-270	-274	2244	42.7	424	167	52	599147
Epla:70	Epla	70	2301	-22698	-170	-169	2301	44.6	431	177	44	301662
Eplaa:127	Eplaa	127	2154	-22845	-104	-116	2154	49.5	404	188	37	159588
Eplap:127	Eplap	127	2136	-22863	-128	-135	2136	46.0	460	175	34	112193
Eplp:70	Eplp	70	2357	-22642	-121	-124	2357	39.5	501	160	43	274718
Eplpa:130	Eplpa	130	2269	-22730	-55	-71	2269	47.6	505	175	36	157533
Eplpp:130	Eplpp	130	2407	-22592	44	62	2407	33.3	522	162	34	95337
Epr:44	Epr	44	2248	-22751	-167	-167	2248	28.8	479	202	52	425253
Epra:75	Epra	75	2322	-22677	-119	-111	2322	38.1	434	244	44	248678
Epraa:130	Epraa	130	2163	-22836	-81	-91	2163	45.1	395	248	34	107541
Eprap:130	Eprap	130	2140	-22859	-109	-106	2140	37.6	451	238	34	83151
Eprp:75	Eprp	75	2319	-22680	-150	-152	2319	36.8	505	214	43	227638
Eprpa:134	Eprpa	134	2173	-22826	-159	-164	2173	44.0	478	234	34	95278
Eprpp:134	Eprpp	134	2423	-22577	-30	17	2423	32.0	518	208	34	79477
P2:1	P2	1	2044	-22955	-459	-459	2044	36.4	562	209	75	770641
C:11	C	11	2151	-22848	-526	-526	2151	45.3	482	217	64	430720
Ca:22	Ca	22	2228	-22771	-637	-640	2228	49.6	421	226	59	335700
Caa:36	Caa	36	2296	-22703	-640	-641	2296	52.2	403	244	51	404558
Caaa:52	Caaa	52	2441	-22558	-696	-708	2441	54.8	414	213	47	466872
Caaaa:77	Caaaa	77	2482	-22517	-608	-608	2482	55.6	478	184	42	387471
Caaaaa:118	Caaaaa	118	2196	-22803	-446	-458	2196	57.0	480	178	35	185352
Caaaap:118	Caaaap	118	2150	-22849	-370	-378	2150	53.7	525	175	34	187509
Caaap:77	Caaap	77	2410	-22589	-339	-344	2410	49.0	545	163	41	361954
Caaapa:115	Caaapa	115	2184	-22815	-239	-240	2184	48.8	568	168	34	197292
Caaapp:115	Caaapp	115	2149	-22850	-215	-212	2149	37.2	577	162	34	152409
Caap:52	Caap	52	2449	-22550	-503	-505	2449	52.9	514	173	42	397107
Caapa:81	Caapa	81	2434	-22565	-27	1	2434	35.3	582	170	33	197229
Caapp:81	Caapp	81	2411	-22588	-18	-13	2411	33.5	565	123	37	237620
Caappd:122	Caappd	122	2391	-22608	78	127	2391	29.5	590	140	31	88627
Caappv:122	Caappv	122	2684	-22315	-22	137	2684	20.3	566	135	29	80637
Cap:36	Cap	36	2328	-22671	-580	-581	2328	52.4	490	170	51	432626
Capa:53	Capa	53	2368	-22631	-366	-378	2368	40.5	490	102	43	357686
Capaa:94	Capaa	94	2262	-22738	-98	-82	2262	22.8	452	130	37	132866
Capaaa:133	Capaaa	133	2111	-22888	-125	-112	2111	35.0	426	122	31	82459
Capaap:133	Capaap	133	2182	-22818	-161	-166	2182	23.6	455	146	27	49673
Capap:94	Capap	94	2281	-22718	-141	-111	2281	20.1	496	147	37	148504
Capapa:133	Capapa	133	2312	-22688	-304	-315	2312	31.3	484	118	28	88529
Capapp:133	Capapp	133	2129	-22871	-411	-436	2129	25.6	493	121	28	85087
Capp:53	Capp	53	2382	-22617	-171	-176	2382	43.4	549	127	43	390824
Cappa:86	Cappa	86	2923	-22076	346	380	2923	30.8	522	120	35	171690
Cappaa:125	Cappaa	125	3986	-21013	1291	1310	3986	40.0	472	116	31	83475
Cappap:125	Cappap	125	4033	-20966	1118	1152	4033	33.8	507	118	31	92634
Cappp:86	Cappp	86	2767	-22232	247	281	2767	25.5	534	147	35	149744
Capppa:130	Capppa	130	4641	-20358	1304	1403	4641	30.8	527	119	30	95365
Capppp:130	Capppp	130	2921	-17911	496	580	2921	23.6	525	159	31	62388
Cp:22	Cp	22	2227	-22772	-478	-477	2227	41.1	520	247	59	390252
Cpa:37	Cpa	37	2281	-22718	-389	-389	2281	45.8	502	272	53	494613
Cpaa:51	Cpaa	51	2366	-22633	-503	-510	2366	48.8	498	264	46	499719
Cpaaa:73	Cpaaa	73	2524	-22475	-572	-571	2524	54.7	458	247	42	389253
Cpaaaa:116	Cpaaaa	116	2260	-22739	-373	-382	2260	57.4	439	228	35	198435
Cpaaap:116	Cpaaap	116	2365	-22634	-300	-277	2365	52.4	490	264	34	206720
Cpaap:73	Cpaap	73	2417	-22582	-306	-303	2417	49.0	530	240	39	346469
Cpaapa:112	Cpaapa	112	2359	-22640	-205	-202	2359	51.7	525	249	34	191762
Cpaapp:112	Cpaapp	112	2264	-22735	-88	-87	2264	42.3	568	220	35	184356
Cpap:51	Cpap	51	2417	-22582	-354	-361	2417	46.6	549	196	45	473558
Cpapa:74	Cpapa	74	2681	-22318	136	134	2681	38.8	579	223	39	308442
Cpapaa:120	Cpapaa	120	3209	-21790	831	871	3209	29.0	592	185	33	137716
Cpapap:120	Cpapap	120	3305	-21695	804	830	3305	34.1	578	240	32	148543
Cpapp:74	Cpapp	74	2590	-22409	112	119	2590	32.2	592	164	37	279984
Cpappd:119	Cpappd	119	3045	-21954	548	577	3045	22.0	585	201	33	129117
Cpappv:119	Cpappv	119	3324	-21675	667	746	3324	15.4	552	157	32	121289
Cpp:37	Cpp	37	2199	-22800	-314	-314	2199	42.5	573	183	50	477563
Cppa:52	Cppa	52	2353	-22646	-47	-47	2353	30.4	595	201	43	359290
Cppaa:90	Cppaa	90	2453	-22546	67	81	2453	19.1	469	226	36	119776
Cppaaa:130	Cppaaa	130	2352	-22647	27	24	2352	26.8	420	259	30	75641
Cppaap:130	Cppaap	130	2733	-22266	371	417	2733	20.1	458	209	31	68530
Cppap:90	Cppap	90	2680	-22319	38	87	2680	18.9	515	205	36	143589
Cppapa:131	Cppapa	131	2779	-22220	-231	-34	2779	26.0	468	255	33	110670
Cppapp:131	Cppapp	131	2847	-22152	25	180	2847	18.8	501	211	29	59273
Cppp:52	Cppp	52	2438	-22561	-58	-60	2438	34.8	573	143	43	383190
Cpppa:85	Cpppa	85	4774	-20225	1860	1894	4774	28.1	537	232	37	187306
Cpppaa:126	Cpppaa	126	8671	-16328	5538	5500	8671	31.6	466	275	34	136110
Cpppap:126	Cpppap	126	7665	-17334	3922	4131	7665	29.2	516	247	33	114486
Cpppp:85	Cpppp	85	4846	-20153	1938	1938	4846	24.8	557	189	36	166174
Cppppa:132	Cppppa	132	9164	-15835	4963	5402	9164	27.5	533	244	31	101896
Cppppp:132	Cppppp	132	8033	-16967	4727	4726	8033	23.2	545	193	31	89312
P3:11	P3	11	2184	-22815	-423	-426	2184	34.7	575	164	60	339992
D:26	D	26	2272	-22727	-428	-428	2272	37.3	571	148	52	248658
Da:46	Da	46	2283	-22716	-258	-259	2283	33.7	500	89	44	134268
Daa:71	Daa	71	2167	-22447	-225	-223	2167	35.6	472	127	36	78813
Dap:71	Dap	71	2546	-22453	-10	-1	2546	37.7	461	128	35	74954
Dp:46	Dp	46	1647	-15999	-86	-87	1647	26.0	549	134	43	72969
P4:26	P4	26	2082	-21304	-136	-136	2082	28.1	503	103	48	149930
