# Supplementary material for: Quantitative Differences in Nuclear β-catenin and TCF Pattern Embryonic Cells in C. elegans
Source: PLoS Genet. 2015 Oct 21;11(10):e1005585. doi: 10.1371/journal.pgen.1005585 (PMC4619327; doi:10.1371/journal.pgen.1005585)
Supplement: S1 Data — For each cell analyzed, birth time is given in column 3 and the average nuclear reporter intensity over the lifetime of the cell (corrected for background) is given in column 7 (“blot”). For information on each embryo’s strain information and experimental conditions, refer to S2 Table. (ZIP) [file pgen.1005585.s005.zip › CAs/CA20130624_6xTCF_L3.csv]

cellTime	cell	time	none	global	local	blot	cross	z	x	y	size	gweight
ABa:1	ABa	1	1846	-23153	-338	-338	1846	34.7	522	265	84	701073
ABal:5	ABal	5	2044	-22956	-157	-162	2044	29.2	540	243	76	645495
ABala:17	ABala	17	1973	-23026	-303	-303	1973	40.3	561	266	69	448228
ABalaa:25	ABalaa	25	2049	-22950	-228	-228	2049	44.6	563	247	58	424258
ABalaaa:41	ABalaaa	41	2046	-22953	-139	-139	2046	36.0	584	273	48	690262
ABalaaaa:55	ABalaaaa	55	2156	-22843	-64	-70	2156	40.9	578	295	42	571455
ABalaaaal:83	ABalaaaal	83	2067	-22932	-95	-86	2067	30.6	576	252	37	409445
ABalaaaala:117	ABalaaaala	117	2003	-22996	-96	-86	2003	43.5	566	201	31	221331
ABalaaaalp:117	ABalaaaalp	117	1937	-23062	-97	-59	1937	38.9	586	228	31	218828
ABalaaaar:83	ABalaaaar	83	2116	-22883	-24	-26	2116	36.4	591	296	36	413378
ABalaaaarl:119	ABalaaaarl	119	1998	-23001	-14	-20	1998	37.3	596	269	30	196658
ABalaaaarr:119	ABalaaaarr	119	1929	-23070	-42	-52	1929	39.1	584	315	30	203140
ABalaaap:55	ABalaaap	55	2165	-22834	-75	-80	2165	31.8	546	320	44	562373
ABalaaapa:80	ABalaaapa	80	2077	-22922	-24	-29	2077	27.1	581	307	38	466168
ABalaaapal:115	ABalaaapal	115	2006	-22993	-37	-34	2006	30.8	585	230	33	294176
ABalaaapar:115	ABalaaapar	115	1949	-23050	-39	-51	1949	28.2	595	278	31	263483
ABalaaapp:80	ABalaaapp	80	2079	-22920	-51	-52	2079	26.4	548	342	37	406004
ABalaaappl:116	ABalaaappl	116	1956	-23043	-45	-48	1956	30.8	589	311	31	237223
ABalaaappr:116	ABalaaappr	116	2020	-22979	5	8	2020	35.2	566	351	31	210865
ABalaap:41	ABalaap	41	2140	-22859	-150	-153	2140	44.2	540	232	49	684686
ABalaapa:55	ABalaapa	55	2231	-22768	-57	-67	2231	39.5	513	310	42	489877
ABalaapaa:84	ABalaapaa	84	2117	-22882	-27	-27	2117	37.3	550	366	35	339958
ABalaapaaa:120	ABalaapaaa	120	1862	-23137	-137	-129	1862	44.1	559	353	30	196071
ABalaapaap:120	ABalaapaap	120	2051	-22948	-167	-66	2051	47.2	526	367	32	215560
ABalaapap:84	ABalaapap	84	2166	-22833	-26	-36	2166	36.8	508	372	34	294983
ABalaapapa:121	ABalaapapa	121	2040	-22959	8	26	2040	42.2	533	378	31	222503
ABalaapapp:121	ABalaapapp	121	2039	-22960	-2	-2	2039	41.4	500	394	30	162926
ABalaapp:55	ABalaapp	55	2174	-22825	-66	-64	2174	37.9	446	307	42	396822
ABalaappa:81	ABalaappa	81	2116	-22883	-49	-52	2116	29.0	507	364	36	349268
ABalaappaa:120	ABalaappaa	120	2116	-22883	117	123	2116	36.6	548	374	29	219460
ABalaappap:120	ABalaappap	120	2052	-22947	-43	-35	2052	32.5	521	366	32	241160
ABalaappp:81	ABalaappp	81	2173	-22826	-25	-16	2173	22.5	465	376	37	311651
ABalaapppa:116	ABalaapppa	116	2107	-22892	-17	-14	2107	25.5	524	375	32	252714
ABalaapppp:116	ABalaapppp	116	2406	-22593	-113	115	2406	22.6	498	380	35	306102
ABalap:25	ABalap	25	2111	-22888	-213	-215	2111	33.8	532	334	58	377030
ABalapa:40	ABalapa	40	2094	-22905	-158	-159	2094	25.9	560	331	50	708862
ABalapaa:54	ABalapaa	54	2123	-22876	-150	-151	2123	26.7	554	351	44	573557
ABalapaaa:79	ABalapaaa	79	2142	-22857	-62	-63	2142	19.2	558	275	38	430441
ABalapaaaa:116	ABalapaaaa	116	2006	-22993	-19	-28	2006	24.2	580	243	33	322250
ABalapaaap:116	ABalapaaap	116	2074	-22925	-6	0	2074	20.0	553	235	34	311661
ABalapaap:79	ABalapaap	79	2192	-22807	-32	-28	2192	20.1	540	230	37	348196
ABalapaapa:115	ABalapaapa	115	2083	-22916	2	2	2083	26.0	556	210	30	246293
ABalapaapp:115	ABalapaapp	115	2142	-22857	-413	-194	2142	24.0	519	197	32	240000
ABalapap:54	ABalapap	54	2122	-22877	-142	-145	2122	20.4	503	326	42	392587
ABalapapa:79	ABalapapa	79	2299	-22700	66	63	2299	17.2	518	267	35	271229
ABalapapaa:117	ABalapapaa	117	3090	-21909	738	756	3090	15.1	553	284	30	239930
ABalapapap:117	ABalapapap	117	2684	-22315	472	477	2684	14.3	524	242	33	214773
ABalapapp:79	ABalapapp	79	2220	-22779	-1	-2	2220	18.1	465	228	36	180293
ABalapappa:112	ABalapappa	112	3501	-21498	1064	1087	3501	18.3	491	212	32	159894
ABalapappp:112	ABalapappp	112	3015	-21984	573	655	3015	18.6	445	201	30	100612
ABalapp:40	ABalapp	40	2111	-22888	-150	-152	2111	38.0	484	291	48	507329
ABalappa:54	ABalappa	54	2159	-22840	-89	-92	2159	28.4	486	314	42	408976
ABalappaa:81	ABalappaa	81	2190	-22809	-7	1	2190	19.1	552	316	37	435919
ABalappaaa:124	ABalappaaa	124	2079	-22920	70	85	2079	25.5	586	295	31	291665
ABalappaap:124	ABalappaap	124	2063	-22936	-188	-60	2063	19.7	570	295	33	318102
ABalappap:81	ABalappap	81	2213	-22786	-41	-29	2213	18.7	518	331	38	391539
ABalappapa:116	ABalappapa	116	2047	-22952	-16	-20	2047	26.4	578	338	31	250366
ABalappapp:116	ABalappapp	116	2253	-22747	-194	-69	2253	22.0	543	355	33	279361
ABalappp:54	ABalappp	54	2170	-22829	-91	-90	2170	32.3	415	283	43	328571
ABalapppa:78	ABalapppa	78	2783	-22216	461	475	2783	20.0	472	334	37	317540
ABalapppaa:114	ABalapppaa	114	6480	-18519	3487	3536	6480	17.4	538	324	31	228533
ABalapppap:114	ABalapppap	114	5030	-19969	2003	2265	5030	15.1	502	342	34	239769
ABalapppp:78	ABalapppp	78	2550	-22449	270	292	2550	18.9	415	338	37	202561
ABalappppa:112	ABalappppa	112	6130	-18869	3286	3327	6130	20.9	470	366	33	257498
ABalappppp:112	ABalappppp	112	5473	-19526	2635	2641	5473	19.9	415	364	31	146189
ABalp:17	ABalp	17	2027	-22973	-228	-228	2027	29.8	476	181	66	341520
ABalpa:25	ABalpa	25	2078	-22921	-223	-223	2078	27.3	542	203	57	382335
ABalpaa:40	ABalpaa	40	2082	-22917	-95	-95	2082	23.6	558	223	50	647559
ABalpaaa:53	ABalpaaa	53	2109	-22890	-106	-108	2109	37.4	579	248	42	596086
ABalpaaaa:81	ABalpaaaa	81	2098	-22901	-88	-98	2098	47.5	572	285	36	453237
ABalpaaaaa:122	ABalpaaaaa	122	1967	-23032	-100	-101	1967	49.7	565	253	31	254100
ABalpaaaap:122	ABalpaaaap	122	2223	-22776	-148	-180	2223	55.5	532	243	32	244125
ABalpaaap:81	ABalpaaap	81	2164	-22835	-144	-158	2164	50.3	537	257	35	393920
ABalpaaapa:120	ABalpaaapa	120	2032	-22967	-17	-13	2032	51.1	507	253	30	245361
ABalpaaapp:120	ABalpaaapp	120	2044	-22955	-9	-4	2044	47.1	476	232	30	221679
ABalpaap:53	ABalpaap	53	2213	-22786	-47	-47	2213	27.6	526	240	43	448072
ABalpaapa:76	ABalpaapa	76	2142	-22857	-100	-104	2142	36.6	572	251	40	528663
ABalpaapaa:107	ABalpaapaa	107	1955	-23044	-105	-109	1955	43.0	577	255	33	349823
ABalpaapap:107	ABalpaapap	107	2061	-22938	-84	-87	2061	44.7	525	232	36	390313
ABalpaapp:76	ABalpaapp	76	2134	-22865	-108	-103	2134	38.9	536	214	37	439128
ABalpaappa:113	ABalpaappa	113	2174	-22825	59	60	2174	49.1	564	211	30	241652
ABalpaappp:113	ABalpaappp	113	2257	-22742	18	67	2257	47.9	527	200	30	247189
ABalpap:40	ABalpap	40	2069	-22930	-205	-206	2069	32.1	487	157	50	644514
ABalpapa:53	ABalpapa	53	2156	-22843	-147	-147	2156	38.5	554	194	44	629214
ABalpapaa:78	ABalpapaa	78	2161	-22839	-165	-178	2161	49.8	551	219	37	437560
ABalpapaaa:114	ABalpapaaa	114	2130	-22869	-315	-324	2130	55.6	517	222	32	253624
ABalpapaap:114	ABalpapaap	114	2429	-22570	-151	-250	2429	58.5	484	228	32	238548
ABalpapap:78	ABalpapap	78	2150	-22849	-199	-203	2150	49.8	505	210	37	465392
ABalpapapa:115	ABalpapapa	115	2200	-22799	-216	-204	2200	55.7	480	183	34	281223
ABalpapapp:115	ABalpapapp	115	2186	-22813	-185	-179	2186	56.1	433	184	33	267484
ABalpapp:53	ABalpapp	53	2179	-22820	-195	-197	2179	45.1	484	175	46	635109
ABalpappa:77	ABalpappa	77	2382	-22617	-391	-431	2382	55.4	506	233	40	473260
ABalpappaa:108	ABalpappaa	108	2396	-22603	-182	-220	2396	56.9	491	258	32	263977
ABalpappap:108	ABalpappap	108	2185	-22814	-154	-168	2185	54.5	459	230	34	309897
ABalpappp:77	ABalpappp	77	2168	-22831	-261	-270	2168	53.0	449	218	41	480559
ABalpapppa:109	ABalpapppa	109	2250	-22749	61	48	2250	48.5	455	219	32	271712
ABalpapppp:109	ABalpapppp	109	2284	-22715	-146	-77	2284	51.3	407	224	36	295070
ABalpp:25	ABalpp	25	2180	-22819	-74	-74	2180	18.0	446	223	56	225943
ABalppa:41	ABalppa	41	2289	-22710	0	0	2289	13.4	480	186	49	421773
ABalppaa:55	ABalppaa	55	2348	-22651	60	61	2348	27.8	561	201	42	536999
ABalppaaa:86	ABalppaaa	86	2576	-22423	329	333	2576	32.2	566	195	36	423674
ABalppaaaa:122	ABalppaaaa	122	2344	-22655	329	348	2344	37.3	587	205	31	266041
ABalppaaap:122	ABalppaaap	122	2325	-22674	176	176	2325	37.5	563	184	31	254667
ABalppaap:86	ABalppaap	86	2712	-22287	363	385	2712	37.1	540	159	36	427974
ABalppaapa:122	ABalppaapa	122	2500	-22499	344	359	2500	43.8	551	159	29	237073
ABalppaapp:122	ABalppaapp	122	2420	-22579	199	225	2420	39.0	531	154	33	293999
ABalppap:55	ABalppap	55	2286	-22713	-35	-35	2286	25.6	502	176	43	435109
ABalppapa:81	ABalppapa	81	2753	-22246	385	383	2753	41.8	515	159	38	457304
ABalppapaa:114	ABalppapaa	114	3172	-21827	815	840	3172	49.3	542	173	30	235557
ABalppapap:114	ABalppapap	114	3247	-21752	807	857	3247	46.8	511	160	31	248138
ABalppapp:81	ABalppapp	81	2785	-22214	419	404	2785	45.9	458	170	37	408463
ABalppappa:112	ABalppappa	112	3128	-21871	708	721	3128	47.0	476	172	32	255470
ABalppappp:112	ABalppappp	112	3057	-21942	595	646	3057	48.3	426	161	33	274485
ABalppp:41	ABalppp	41	2108	-22891	-144	-144	2108	25.4	403	157	52	545678
ABalpppa:53	ABalpppa	53	2295	-22704	-11	-12	2295	31.9	465	184	43	447167
ABalpppaa:79	ABalpppaa	79	2719	-22280	368	384	2719	28.1	519	190	37	429404
ABalpppaaa:117	ABalpppaaa	117	2810	-22189	584	612	2810	29.7	552	169	32	288884
ABalpppaap:117	ABalpppaap	117	2813	-22186	64	217	2813	27.0	523	150	32	286016
ABalpppap:79	ABalpppap	79	2596	-22403	224	233	2596	29.9	484	160	37	380542
ABalpppapa:112	ABalpppapa	112	2845	-22154	413	454	2845	32.8	519	143	34	331188
ABalpppapp:112	ABalpppapp	112	2678	-22321	-137	115	2678	27.4	488	123	32	241655
ABalpppp:53	ABalpppp	53	2309	-22690	9	7	2309	30.6	396	173	44	421968
ABalppppa:77	ABalppppa	77	3489	-21510	996	1004	3489	29.3	453	157	36	297539
ABalppppaa:111	ABalppppaa	111	6925	-18074	3752	3869	6925	20.2	512	168	34	287381
ABalppppap:111	ABalppppap	111	6493	-18506	2876	3173	6493	20.6	474	151	34	266414
ABalppppp:77	ABalppppp	77	3033	-21966	646	661	3033	27.5	402	150	40	340085
ABalpppppa:107	ABalpppppa	107	8541	-16458	4988	5018	8541	25.6	457	128	32	234286
ABalpppppp:107	ABalpppppp	107	6376	-18623	2959	3103	6376	26.2	413	134	35	255409
ABar:5	ABar	5	1922	-23077	-368	-370	1922	44.8	478	340	75	629974
ABara:17	ABara	17	2003	-22996	-583	-583	2003	51.7	455	336	68	392329
ABaraa:25	ABaraa	25	2079	-22920	-506	-507	2079	53.0	493	302	58	382468
ABaraaa:40	ABaraaa	40	2138	-22862	-179	-180	2138	46.7	538	342	50	732282
ABaraaaa:53	ABaraaaa	53	2120	-22879	-144	-145	2120	45.2	556	338	42	603168
ABaraaaaa:81	ABaraaaaa	81	2087	-22912	-44	-48	2087	39.9	572	333	35	426339
ABaraaaaaa:120	ABaraaaaaa	120	1933	-23067	-34	-35	1933	45.6	577	299	31	248553
ABaraaaaap:120	ABaraaaaap	120	1953	-23046	-25	-20	1953	47.2	544	329	30	238943
ABaraaaap:81	ABaraaaap	81	2127	-22872	-65	-67	2127	42.3	541	312	34	378649
ABaraaaapa:122	ABaraaaapa	122	2008	-22991	41	30	2008	38.3	568	292	29	212825
ABaraaaapp:122	ABaraaaapp	122	1981	-23018	0	-22	1981	32.6	536	265	30	244130
ABaraaap:53	ABaraaap	53	2180	-22819	-150	-160	2180	41.3	496	352	44	580938
ABaraaapa:76	ABaraaapa	76	2141	-22858	-148	-159	2141	46.1	533	361	38	466686
ABaraaapaa:107	ABaraaapaa	107	2048	-22951	-64	-74	2048	46.3	560	301	31	276262
ABaraaapap:107	ABaraaapap	107	2030	-22969	-174	-198	2030	48.2	520	315	34	321376
ABaraaapp:76	ABaraaapp	76	2175	-22824	-124	-113	2175	49.1	481	365	37	427053
ABaraaappa:113	ABaraaappa	113	2039	-22960	-206	-203	2039	53.6	525	339	31	253689
ABaraaappp:113	ABaraaappp	113	2185	-22814	-237	-106	2185	50.7	489	339	30	242859
ABaraap:40	ABaraap	40	2233	-22766	-446	-464	2233	54.3	491	289	50	697831
ABaraapa:53	ABaraapa	53	2293	-22706	-365	-376	2293	53.0	522	325	45	636717
ABaraapaa:78	ABaraapaa	78	2160	-22839	-109	-121	2160	46.0	533	285	34	333350
ABaraapaaa:113	ABaraapaaa	113	2008	-22991	-35	-38	2008	39.1	546	257	32	283883
ABaraapaap:113	ABaraapaap	113	2053	-22946	-65	-75	2053	37.5	504	261	32	224459
ABaraapap:78	ABaraapap	78	2164	-22835	-202	-207	2164	47.7	488	269	37	414536
ABaraapapa:111	ABaraapapa	111	2008	-22991	-75	-81	2008	39.9	480	246	33	255462
ABaraapapp:111	ABaraapapp	111	2059	-22940	-85	-85	2059	37.6	447	270	30	195887
ABaraapp:53	ABaraapp	53	2669	-22330	-234	-263	2669	56.6	462	315	44	585828
ABaraappa:77	ABaraappa	77	2387	-22612	-152	-193	2387	51.8	479	288	37	406284
ABaraappaa:113	ABaraappaa	113	2004	-22995	-84	-100	2004	40.4	531	313	30	255051
ABaraappap:113	ABaraappap	113	2019	-22980	-88	-100	2019	40.4	495	302	31	223627
ABaraappp:77	ABaraappp	77	2180	-22819	-158	-165	2180	49.6	434	293	38	416633
ABaraapppa:112	ABaraapppa	112	2092	-22907	-56	-65	2092	41.5	462	309	32	226080
ABaraapppp:112	ABaraapppp	112	2147	-22852	-209	-167	2147	39.4	426	309	31	191616
ABarap:25	ABarap	25	2077	-22922	-324	-326	2077	48.6	424	357	56	332351
ABarapa:40	ABarapa	40	2134	-22865	-225	-225	2134	47.0	468	392	50	715649
ABarapaa:53	ABarapaa	53	2232	-22767	-201	-208	2232	47.5	489	397	43	597155
ABarapaaa:79	ABarapaaa	79	2471	-22528	-268	-306	2471	54.9	514	324	37	451757
ABarapaaaa:118	ABarapaaaa	118	2260	-22739	-204	-241	2260	56.6	517	291	31	224525
ABarapaaap:118	ABarapaaap	118	2466	-22533	-104	-119	2466	58.6	481	299	30	209126
ABarapaap:79	ABarapaap	79	2459	-22540	-189	-208	2459	55.0	474	321	37	426350
ABarapaapa:113	ABarapaapa	113	2028	-22971	-99	-114	2028	51.2	499	299	31	274248
ABarapaapp:113	ABarapaapp	113	2059	-22940	-119	-128	2059	51.0	463	294	32	245163
ABarapap:53	ABarapap	53	2224	-22775	-268	-296	2224	51.3	439	372	44	581296
ABarapapa:77	ABarapapa	77	2875	-22124	-2	-64	2875	57.7	440	316	37	418385
ABarapapaa:112	ABarapapaa	112	2665	-22334	-31	-57	2665	59.0	453	291	32	239586
ABarapapap:112	ABarapapap	112	2506	-22493	-80	-112	2506	57.7	425	262	33	245219
ABarapapp:77	ABarapapp	77	2334	-22665	-291	-298	2334	54.5	400	313	39	463333
ABarapappa:110	ABarapappa	110	2105	-22894	-176	-164	2105	52.6	430	300	30	272453
ABarapappp:110	ABarapappp	110	2295	-22704	-332	-247	2295	54.8	390	277	35	326241
ABarapp:40	ABarapp	40	2085	-22914	-271	-273	2085	50.6	400	333	49	663173
ABarappa:53	ABarappa	53	2182	-22817	-220	-237	2182	51.8	400	367	43	582305
ABarappaa:80	ABarappaa	80	2621	-22378	-8	-4	2621	53.8	444	355	36	409847
ABarappaaa:117	ABarappaaa	117	2840	-22159	68	209	2840	57.8	461	333	31	226106
ABarappaap:117	ABarappaap	117	2919	-22080	165	194	2919	58.6	416	310	31	229430
ABarappap:80	ABarappap	80	2518	-22481	-31	-22	2518	53.5	394	359	38	422464
ABarappapa:114	ABarappapa	114	2883	-22116	-238	-34	2883	58.2	415	365	34	287461
ABarappapp:114	ABarappapp	114	3073	-21926	106	198	3073	58.7	377	337	34	284813
ABarappp:53	ABarappp	53	2176	-22823	-123	-126	2176	45.5	359	354	43	508262
ABarapppa:78	ABarapppa	78	3417	-21582	996	1005	3417	48.1	437	385	36	387447
ABarapppaa:116	ABarapppaa	116	5925	-19074	3339	3339	5925	52.1	495	371	32	267254
ABarapppap:116	ABarapppap	116	5993	-19007	2991	3178	5993	55.0	459	365	32	269760
ABarapppp:78	ABarapppp	78	3072	-21927	665	677	3072	45.7	382	384	38	439849
ABarappppa:112	ABarappppa	112	5601	-19398	2688	2897	5601	51.1	427	358	33	298896
ABarappppp:112	ABarappppp	112	5575	-19424	2706	2805	5575	50.4	396	380	34	308173
ABarp:17	ABarp	17	2059	-22940	-168	-168	2059	24.6	408	386	66	280539
ABarpa:25	ABarpa	25	2138	-22861	-92	-92	2138	28.5	439	421	59	366229
ABarpaa:40	ABarpaa	40	2107	-22892	-122	-122	2107	27.6	495	402	52	714308
ABarpaaa:53	ABarpaaa	53	2173	-22826	-96	-95	2173	22.2	498	381	43	485728
ABarpaaaa:83	ABarpaaaa	83	2289	-22710	-137	-143	2289	7.3	516	292	37	324182
ABarpaaaaa:120	ABarpaaaaa	120	2485	-22514	-176	-105	2485	10.5	532	304	32	228688
ABarpaaaap:120	ABarpaaaap	120	2154	-22845	-103	-90	2154	7.7	509	264	30	144643
ABarpaaap:83	ABarpaaap	83	2229	-22770	-26	-22	2229	9.4	469	291	34	170204
ABarpaaapa:124	ABarpaaapa	124	2061	-22938	-37	-47	2061	10.5	494	294	30	140615
ABarpaaapp:124	ABarpaaapp	124	2163	-22836	6	14	2163	7.5	452	296	32	134049
ABarpaap:53	ABarpaap	53	2203	-22796	-39	-40	2203	18.3	446	372	44	360233
ABarpaapa:76	ABarpaapa	76	2219	-22780	-10	-11	2219	10.7	435	286	36	148343
ABarpaapaa:110	ABarpaapaa	110	2263	-22736	104	121	2263	13.2	435	291	31	127387
ABarpaapap:110	ABarpaapap	110	2215	-22784	25	40	2215	11.8	390	290	32	79698
ABarpaapp:76	ABarpaapp	76	2246	-22753	37	37	2246	11.0	374	312	40	170117
ABarpaappa:109	ABarpaappa	109	2348	-22651	86	87	2348	10.3	355	319	31	75694
ABarpaappp:109	ABarpaappp	109	2371	-22628	192	190	2371	9.1	309	295	34	89367
ABarpap:40	ABarpap	40	2132	-22867	-103	-103	2132	32.1	413	369	50	455982
ABarpapa:53	ABarpapa	53	2164	-22835	-86	-84	2164	31.6	442	367	42	392760
ABarpapaa:78	ABarpapaa	78	2481	-22518	121	156	2481	10.5	484	351	40	345997
ABarpapaaa:117	ABarpapaaa	117	3284	-21715	475	611	3284	8.3	504	340	32	199925
ABarpapaap:117	ABarpapaap	117	2649	-22350	49	93	2649	11.6	463	351	30	126189
ABarpapap:78	ABarpapap	78	2354	-22645	66	79	2354	11.1	426	353	37	213152
ABarpapapa:115	ABarpapapa	115	2424	-22575	143	158	2424	11.6	436	329	29	89377
ABarpapapp:115	ABarpapapp	115	2550	-22449	195	204	2550	10.0	391	343	29	69061
ABarpapp:53	ABarpapp	53	2150	-22849	-61	-62	2150	28.8	372	353	42	294906
ABarpappa:79	ABarpappa	79	2408	-22591	71	78	2408	12.7	391	380	35	189907
ABarpappaa:121	ABarpappaa	121	2921	-22078	281	327	2921	10.5	426	374	30	123811
ABarpappap:121	ABarpappap	121	2527	-22472	3	41	2527	14.9	391	387	34	184242
ABarpappp:79	ABarpappp	79	2480	-22519	146	156	2480	19.0	351	373	37	215179
ABarpapppa:115	ABarpapppa	115	3285	-21714	343	326	3285	20.7	362	383	30	125101
ABarpapppp:115	ABarpapppp	115	3317	-21682	535	545	3317	21.6	331	402	33	161842
ABarpp:25	ABarpp	25	2131	-22868	-207	-209	2131	29.2	311	397	58	324279
ABarppa:41	ABarppa	41	2186	-22813	-60	-60	2186	14.6	369	406	50	431030
ABarppaa:53	ABarppaa	53	2269	-22730	-13	-14	2269	11.4	401	352	44	271525
ABarppaaa:80	ABarppaaa	80	2347	-22652	91	93	2347	9.9	363	242	35	106330
ABarppaaaa:120	ABarppaaaa	120	2484	-22515	278	272	2484	8.4	347	228	29	56600
ABarppaaap:120	ABarppaaap	120	2348	-22651	-76	-47	2348	11.1	308	201	30	70133
ABarppaap:80	ABarppaap	80	2279	-22720	12	13	2279	10.9	313	248	38	131351
ABarppaapa:116	ABarppaapa	116	2296	-22704	108	112	2296	8.7	289	243	35	88995
ABarppaapp:116	ABarppaapp	116	2361	-22638	44	60	2361	8.9	253	207	34	98811
ABarppap:53	ABarppap	53	2320	-22679	46	44	2320	14.4	340	330	45	250879
ABarppapa:80	ABarppapa	80	3144	-21855	717	720	3144	13.3	289	201	36	152426
ABarppapaa:121	ABarppapaa	121	4486	-20513	1822	1845	4486	14.0	291	164	31	107035
ABarppapap:121	ABarppapap	121	4802	-20197	2169	2191	4802	17.4	246	167	33	157312
ABarppapp:80	ABarppapp	80	3352	-21647	852	865	3352	14.0	222	208	38	211394
ABarppappa:123	ABarppappa	123	5621	-19378	2794	2861	5621	13.6	206	188	33	148754
ABarppappp:123	ABarppappp	123	7122	-17877	3699	3766	7122	24.0	160	196	32	177861
ABarppp:41	ABarppp	41	2140	-22859	-107	-107	2140	28.6	310	344	51	493102
ABarpppa:54	ABarpppa	54	2288	-22711	16	16	2288	21.2	329	370	42	270148
ABarpppaa:80	ABarpppaa	80	2642	-22357	247	273	2642	10.4	339	366	38	198330
ABarpppaaa:119	ABarpppaaa	119	2704	-22295	315	326	2704	7.5	354	366	31	100717
ABarpppaap:119	ABarpppaap	119	2823	-22176	293	303	2823	13.3	324	386	33	127069
ABarpppap:80	ABarpppap	80	2548	-22451	176	196	2548	14.3	294	347	38	170968
ABarpppapa:115	ABarpppapa	115	2526	-22473	144	151	2526	10.4	292	355	35	98970
ABarpppapp:115	ABarpppapp	115	2789	-22210	183	205	2789	12.5	234	360	33	115878
ABarpppp:54	ABarpppp	54	2297	-22702	-21	-18	2297	22.8	263	328	45	298500
ABarppppa:81	ABarppppa	81	3434	-21565	862	872	3434	19.0	260	371	38	239509
ABarppppaa:119	ABarppppaa	119	5102	-19897	2443	2467	5102	17.4	283	409	31	133043
ABarppppap:119	ABarppppap	119	5099	-19901	2358	2398	5099	21.8	243	395	34	150226
ABarppppp:81	ABarppppp	81	3917	-21082	1285	1294	3917	20.7	202	346	40	288467
ABarpppppa:120	ABarpppppa	120	5275	-19724	2306	2377	5275	19.4	208	368	33	153305
ABarpppppp:120	ABarpppppp	120	7100	-17899	3731	3883	7100	27.3	152	339	33	205339
ABp:1	ABp	1	1824	-23175	-373	-373	1824	38.2	341	359	83	682541
ABpl:5	ABpl	5	2111	-22888	-69	-78	2111	23.5	363	337	71	268352
ABpla:16	ABpla	16	2159	-22840	-41	-41	2159	18.0	472	285	73	0
ABplaa:26	ABplaa	26	2097	-22902	-136	-136	2097	17.0	504	333	58	239243
ABplaaa:39	ABplaaa	39	2146	-22853	-139	-140	2146	10.6	515	340	50	462490
ABplaaaa:52	ABplaaaa	52	2253	-22746	-72	-72	2253	15.0	559	298	45	516620
ABplaaaaa:76	ABplaaaaa	76	2303	-22696	7	4	2303	13.7	527	218	37	315888
ABplaaaaaa:114	ABplaaaaaa	114	2443	-22556	-77	-87	2443	7.4	525	230	33	218361
ABplaaaaap:114	ABplaaaaap	114	2349	-22650	37	30	2349	8.0	483	226	30	114230
ABplaaaap:76	ABplaaaap	76	2253	-22746	-38	-41	2253	10.1	485	227	37	216891
ABplaaaapa:114	ABplaaaapa	114	2156	-22844	-7	-18	2156	9.0	451	252	29	90263
ABplaaaapp:114	ABplaaaapp	114	2102	-22897	-91	-93	2102	10.0	400	244	32	84135
ABplaaap:52	ABplaaap	52	2218	-22781	-49	-56	2218	11.9	486	308	44	357955
ABplaaapa:77	ABplaaapa	77	2253	-22746	-40	-41	2253	8.6	445	210	35	158350
ABplaaapaa:117	ABplaaapaa	117	3029	-21970	535	631	3029	12.6	448	201	30	107257
ABplaaapap:117	ABplaaapap	117	2293	-22706	-13	-2	2293	9.1	401	191	32	104650
ABplaaapp:77	ABplaaapp	77	2212	-22787	-20	-21	2212	12.5	397	207	37	146368
ABplaaappa:113	ABplaaappa	113	2356	-22643	-63	-62	2356	11.1	378	175	32	128680
ABplaaappp:113	ABplaaappp	113	2770	-22229	135	130	2770	11.8	335	178	32	99751
ABplaap:39	ABplaap	39	2110	-22889	-37	-37	2110	19.6	462	270	50	293665
ABplaapa:51	ABplaapa	51	2303	-22696	-80	-79	2303	10.0	515	238	45	380011
ABplaapaa:76	ABplaapaa	76	2383	-22616	14	37	2383	17.8	500	172	38	348660
ABplaapaaa:113	ABplaapaaa	113	2317	-22682	-127	-88	2317	12.1	527	191	34	268414
ABplaapaap:113	ABplaapaap	113	2590	-22409	-130	-86	2590	11.4	478	177	32	189800
ABplaapap:76	ABplaapap	76	2340	-22659	-30	-27	2340	11.2	448	147	38	262865
ABplaapapa:114	ABplaapapa	114	3010	-21989	79	202	3010	13.0	461	144	32	217825
ABplaapapp:114	ABplaapapp	114	2538	-22461	-102	-96	2538	12.9	422	154	30	126966
ABplaapp:51	ABplaapp	51	2202	-22797	-31	-33	2202	19.0	446	245	45	306016
ABplaappa:74	ABplaappa	74	2632	-22367	240	267	2632	19.6	425	156	39	292614
ABplaappaa:115	ABplaappaa	115	4658	-20341	1495	1582	4658	18.0	442	118	30	195559
ABplaappap:115	ABplaappap	115	3904	-21095	948	1052	3904	17.9	396	123	33	174213
ABplaappp:74	ABplaappp	74	2508	-22491	227	227	2508	21.7	362	150	40	304503
ABplaapppa:109	ABplaapppa	109	4013	-20987	1375	1426	4013	24.5	364	115	33	179944
ABplaapppp:109	ABplaapppp	109	4848	-20151	2246	2281	4848	26.7	319	112	34	227718
ABplap:26	ABplap	26	2187	-22812	-17	-17	2187	18.6	392	341	58	104805
ABplapa:40	ABplapa	40	2139	-22860	-40	-40	2139	13.7	431	341	48	267906
ABplapaa:53	ABplapaa	53	2263	-22736	-17	-17	2263	7.4	441	270	45	278986
ABplapaaa:78	ABplapaaa	78	2322	-22677	22	25	2322	12.0	388	145	38	218062
ABplapaaaa:113	ABplapaaaa	113	2676	-22323	-66	-50	2676	17.8	378	161	31	118686
ABplapaaap:113	ABplapaaap	113	2449	-22550	-136	-116	2449	17.5	341	134	34	167859
ABplapaap:78	ABplapaap	78	2210	-22789	-92	-88	2210	13.0	336	165	37	188063
ABplapaapa:118	ABplapaapa	118	2323	-22676	-39	8	2323	15.0	314	128	31	148081
ABplapaapp:118	ABplapaapp	118	2250	-22749	-9	12	2250	20.5	280	132	32	150298
ABplapap:53	ABplapap	53	2233	-22766	-23	-21	2233	14.2	371	292	43	199039
ABplapapa:75	ABplapapa	75	2595	-22404	292	293	2595	12.0	293	166	38	204015
ABplapapaa:110	ABplapapaa	110	4927	-20072	2077	2202	4927	17.3	215	144	34	186396
ABplapapap:110	ABplapapap	110	5569	-19430	2231	2495	5569	23.1	185	158	34	214852
ABplapapp:75	ABplapapp	75	2662	-22337	298	309	2662	17.9	228	179	37	246288
ABplapappa:109	ABplapappa	109	7551	-17448	3986	4181	7551	27.5	160	171	34	219867
ABplapappp:109	ABplapappp	109	9544	-15455	6198	6277	9544	37.4	150	185	32	232360
ABplapp:40	ABplapp	40	2093	-22906	-87	-87	2093	19.9	373	258	50	301887
ABplappa:52	ABplappa	52	2211	-22788	-25	-23	2211	14.1	385	222	44	231567
ABplappaa:75	ABplappaa	75	2341	-22658	60	64	2341	22.2	319	122	39	349864
ABplappaaa:110	ABplappaaa	110	2545	-22454	80	140	2545	33.0	290	113	33	230642
ABplappaap:110	ABplappaap	110	2504	-22495	82	166	2504	34.4	250	119	32	238570
ABplappap:75	ABplappap	75	2388	-22611	32	47	2388	20.8	256	131	38	367715
ABplappapa:109	ABplappapa	109	2385	-22614	50	65	2385	26.2	246	131	33	217129
ABplappapp:109	ABplappapp	109	2588	-22411	23	59	2588	31.2	207	140	32	250762
ABplappp:52	ABplappp	52	2207	-22792	-51	-50	2207	17.3	303	227	43	244748
ABplapppa:79	ABplapppa	79	3653	-21346	1084	1100	3653	29.4	216	145	36	357460
ABplapppaa:120	ABplapppaa	120	5106	-19893	2238	2418	5106	38.0	237	147	32	237354
ABplapppap:120	ABplapppap	120	5249	-19750	2168	2464	5249	41.5	205	151	34	264166
ABplapppp:79	ABplapppp	79	3527	-21472	963	1004	3527	33.4	180	169	37	376751
ABplappppa:119	ABplappppa	119	5713	-19286	2498	2788	5713	43.1	174	161	31	219987
ABplappppp:119	ABplappppp	119	6084	-18915	2837	3034	6084	48.8	168	195	32	229279
ABplp:16	ABplp	16	2130	-22869	-89	-87	2130	21.0	351	203	72	0
ABplpa:25	ABplpa	25	2158	-22841	-112	-115	2158	18.5	376	168	56	222379
ABplpaa:40	ABplpaa	40	2260	-22739	-2	-2	2260	10.0	372	156	49	348366
ABplpaaa:53	ABplpaaa	53	2181	-22818	-118	-119	2181	25.5	459	133	43	465247
ABplpaaaa:77	ABplpaaaa	77	2172	-22827	-144	-120	2172	48.3	492	144	38	451618
ABplpaaaaa:111	ABplpaaaaa	111	2149	-22850	-119	-86	2149	48.5	490	140	32	274857
ABplpaaaap:111	ABplpaaaap	111	2089	-22910	-146	-120	2089	48.8	450	140	34	311645
ABplpaaap:77	ABplpaaap	77	2172	-22827	-72	-68	2172	43.2	446	122	37	401148
ABplpaaapa:112	ABplpaaapa	112	2062	-22937	-143	-155	2062	42.2	468	131	33	309880
ABplpaaapp:112	ABplpaaapp	112	2041	-22958	-77	-75	2041	43.9	432	111	32	255960
ABplpaap:53	ABplpaap	53	2258	-22741	-60	-60	2258	17.0	408	150	43	321325
ABplpaapa:76	ABplpaapa	76	2144	-22855	-104	-100	2144	32.9	476	116	38	401095
ABplpaapaa:113	ABplpaapaa	113	2217	-22782	-43	-19	2217	38.4	493	134	32	291028
ABplpaapap:113	ABplpaapap	113	2110	-22889	-154	-170	2110	36.1	455	107	33	279733
ABplpaapp:76	ABplpaapp	76	2241	-22758	-24	-10	2241	34.1	412	113	39	406298
ABplpaappa:111	ABplpaappa	111	2283	-22716	-153	-145	2283	36.7	424	116	33	280414
ABplpaappp:111	ABplpaappp	111	2257	-22742	-87	-39	2257	37.0	384	110	33	282642
ABplpap:40	ABplpap	40	2130	-22869	-83	-83	2130	27.5	294	125	49	554587
ABplpapa:53	ABplpapa	53	2215	-22784	-67	-64	2215	33.8	382	114	43	492354
ABplpapaa:77	ABplpapaa	77	2565	-22434	122	130	2565	52.2	428	165	37	392820
ABplpapaaa:117	ABplpapaaa	117	2613	-22386	157	196	2613	50.1	409	179	30	187654
ABplpapaap:117	ABplpapaap	117	2686	-22313	211	220	2686	49.5	371	174	30	189716
ABplpapap:77	ABplpapap	77	2498	-22501	107	125	2498	51.1	390	138	38	418045
ABplpapapa:113	ABplpapapa	113	2606	-22393	117	131	2606	56.0	376	158	34	236650
ABplpapapp:113	ABplpapapp	113	2766	-22233	-261	103	2766	55.0	332	180	31	195259
ABplpapp:53	ABplpapp	53	2211	-22788	-92	-90	2211	30.4	315	125	45	484287
ABplpappa:75	ABplpappa	75	2944	-22055	353	350	2944	52.8	358	149	40	440304
ABplpappaa:109	ABplpappaa	109	3974	-21025	1150	1169	3974	56.7	384	210	39	316041
ABplpappap:109	ABplpappap	109	6195	-18804	2789	2941	6195	57.8	337	212	30	204540
ABplpappp:75	ABplpappp	75	3371	-21628	681	702	3371	52.1	302	165	39	391124
ABplpapppa:115	ABplpapppa	115	6377	-18623	2821	3132	6377	57.5	305	215	33	219088
ABplpapppp:115	ABplpapppp	115	6539	-18460	2445	3091	6539	57.5	265	227	32	192180
ABplpp:25	ABplpp	25	2187	-22812	-72	-71	2187	17.5	288	190	58	220857
ABplppa:40	ABplppa	40	2199	-22800	-26	-25	2199	8.7	301	192	48	274877
ABplppaa:54	ABplppaa	54	2355	-22644	51	51	2355	16.5	373	154	41	270395
ABplppaaa:82	ABplppaaa	82	2784	-22215	357	373	2784	42.0	384	129	36	391477
ABplppaaaa:121	ABplppaaaa	121	2707	-22292	314	331	2707	43.2	401	139	31	212219
ABplppaaap:121	ABplppaaap	121	2663	-22336	317	485	2663	42.9	377	117	31	271201
ABplppaap:82	ABplppaap	82	2695	-22304	243	287	2695	41.2	344	123	36	359060
ABplppaapa:120	ABplppaapa	120	2673	-22326	379	445	2673	50.0	351	142	31	235467
ABplppaapp:120	ABplppaapp	120	2632	-22368	151	288	2632	50.3	313	139	31	228546
ABplppap:54	ABplppap	54	2338	-22661	52	51	2338	22.4	312	171	43	311637
ABplppapa:80	ABplppapa	80	2888	-22111	388	397	2888	36.4	315	132	37	331185
ABplppapaa:115	ABplppapaa	115	3824	-21175	1330	1386	3824	42.8	353	120	32	245973
ABplppapap:115	ABplppapap	115	4209	-20790	1574	1661	4209	43.6	316	113	30	225270
ABplppapp:80	ABplppapp	80	3273	-21726	531	645	3273	36.3	261	146	38	417227
ABplppappa:120	ABplppappa	120	4428	-20571	1575	1792	4428	43.8	286	124	30	225718
ABplppappp:120	ABplppappp	120	4513	-20486	1275	1617	4513	44.2	254	143	33	277548
ABplppp:40	ABplppp	40	2161	-22838	-88	-89	2161	21.7	220	158	47	456641
ABplpppa:54	ABplpppa	54	2402	-22597	34	32	2402	15.9	287	135	43	348862
ABplpppaa:78	ABplpppaa	78	4907	-20092	2050	2169	4907	38.1	267	117	37	379659
ABplpppaaa:114	ABplpppaaa	114	6305	-18694	2925	3094	6305	49.9	280	141	30	208487
ABplpppaap:114	ABplpppaap	114	6382	-18617	3017	3303	6382	50.1	239	141	31	230300
ABplpppap:78	ABplpppap	78	4790	-20209	2008	2053	4790	40.7	221	143	37	352442
ABplpppapa:114	ABplpppapa	114	6006	-18993	2351	2817	6006	51.1	217	163	33	226250
ABplpppapp:114	ABplpppapp	114	7283	-17716	3274	3938	7283	52.0	197	189	30	195210
ABplpppp:54	ABplpppp	54	2528	-22471	205	204	2528	28.3	246	137	44	446007
ABplppppa:78	ABplppppa	78	6030	-18969	3126	3176	6030	46.0	273	141	39	384925
ABplppppaa:113	ABplppppaa	113	12453	-12546	8251	8408	12453	53.4	298	172	29	176763
ABplppppap:113	ABplppppap	113	11581	-13418	6843	7414	11581	53.8	260	179	32	192848
ABplppppp:78	ABplppppp	78	7094	-17905	4016	4027	7094	52.7	241	174	39	400905
ABplpppppa:115	ABplpppppa	115	14859	-10140	9785	10296	14859	55.9	239	208	31	188062
ABplpppppp:115	ABplpppppp	115	13576	-11423	8345	9053	13576	51.9	211	222	33	213413
ABpr:5	ABpr	5	1919	-23080	-459	-466	1919	47.0	281	325	76	617855
ABpra:16	ABpra	16	1964	-23035	-379	-381	1964	48.6	304	387	68	375888
ABpraa:25	ABpraa	25	2116	-22883	-394	-398	2116	49.9	346	406	59	419421
ABpraaa:40	ABpraaa	40	2102	-22897	-215	-215	2102	37.5	387	437	50	740027
ABpraaaa:54	ABpraaaa	54	2140	-22859	-129	-129	2140	34.5	455	427	42	466341
ABpraaaaa:83	ABpraaaaa	83	2137	-22862	-41	-39	2137	36.1	503	410	34	319571
ABpraaaaaa:123	ABpraaaaaa	123	2039	-22960	-25	-9	2039	34.3	513	401	30	194572
ABpraaaaap:123	ABpraaaaap	123	1982	-23017	-42	-41	1982	31.9	488	426	30	198790
ABpraaaap:83	ABpraaaap	83	2122	-22877	-95	-95	2122	34.6	471	428	36	366760
ABpraaaapa:118	ABpraaaapa	118	2009	-22990	-82	-86	2009	40.0	483	422	30	218595
ABpraaaapp:118	ABpraaaapp	118	2130	-22869	41	42	2130	35.3	451	430	31	197849
ABpraaap:54	ABpraaap	54	2227	-22772	-80	-83	2227	27.1	399	425	43	432891
ABpraaapa:81	ABpraaapa	81	2149	-22850	-29	-34	2149	25.5	472	412	37	387049
ABpraaapaa:117	ABpraaapaa	117	2086	-22913	-59	-55	2086	30.1	484	384	31	233266
ABpraaapap:117	ABpraaapap	117	2072	-22927	-39	-33	2072	25.6	457	418	32	227322
ABpraaapp:81	ABpraaapp	81	2137	-22862	-90	-95	2137	25.7	423	421	38	359937
ABpraaappa:112	ABpraaappa	112	2053	-22946	-112	-115	2053	31.0	448	399	32	242041
ABpraaappp:112	ABpraaappp	112	2249	-22750	-449	-295	2249	29.8	407	413	33	214770
ABpraap:40	ABpraap	40	2124	-22875	-245	-250	2124	47.7	347	379	50	725887
ABpraapa:53	ABpraapa	53	2135	-22864	-181	-183	2135	39.1	377	429	44	574941
ABpraapaa:78	ABpraapaa	78	2123	-22876	-99	-98	2123	25.6	413	428	37	336154
ABpraapaaa:117	ABpraapaaa	117	2664	-22335	85	163	2664	12.9	483	388	32	202439
ABpraapaap:117	ABpraapaap	117	2127	-22872	-323	-138	2127	17.0	443	402	33	204285
ABpraapap:78	ABpraapap	78	2298	-22701	-23	-3	2298	22.2	363	429	37	341158
ABpraapapa:117	ABpraapapa	117	2423	-22576	137	171	2423	22.2	421	435	31	185446
ABpraapapp:117	ABpraapapp	117	2346	-22653	-212	-178	2346	21.9	385	412	34	219936
ABpraapp:53	ABpraapp	53	2190	-22809	-153	-153	2190	37.4	317	385	45	527617
ABpraappa:77	ABpraappa	77	3686	-21313	1270	1275	3686	29.9	366	417	37	364822
ABpraappaa:119	ABpraappaa	119	7157	-17843	4469	4466	7157	31.1	410	445	29	191892
ABpraappap:119	ABpraappap	119	6179	-18820	3097	3121	6179	30.4	369	436	32	212774
ABpraappp:77	ABpraappp	77	3085	-21914	675	673	3085	31.2	309	404	40	383794
ABpraapppa:112	ABpraapppa	112	8244	-16755	4992	5038	8244	35.7	335	433	34	253918
ABpraapppp:112	ABpraapppp	112	8893	-16106	5673	5698	8893	41.1	298	418	34	257041
ABprap:25	ABprap	25	2097	-22902	-252	-252	2097	45.5	243	370	57	376012
ABprapa:40	ABprapa	40	2099	-22900	-126	-125	2099	32.4	295	426	49	624208
ABprapaa:53	ABprapaa	53	2176	-22823	-84	-82	2176	25.1	323	430	42	431412
ABprapaaa:80	ABprapaaa	80	2275	-22724	-91	-67	2275	22.9	276	405	37	311840
ABprapaaaa:122	ABprapaaaa	122	2235	-22764	-3	-10	2235	32.2	283	421	30	161859
ABprapaaap:122	ABprapaaap	122	2237	-22762	0	8	2237	34.2	250	408	32	172940
ABprapaap:80	ABprapaap	80	2272	-22727	-22	-18	2272	17.7	322	420	37	279895
ABprapaapa:119	ABprapaapa	119	2667	-22332	-14	-16	2667	27.1	329	436	30	158808
ABprapaapp:119	ABprapaapp	119	2272	-22727	-87	-45	2272	25.8	297	410	33	173415
ABprapap:53	ABprapap	53	2170	-22829	-111	-111	2170	25.7	260	408	44	490469
ABprapapa:77	ABprapapa	77	3315	-21684	833	842	3315	25.3	233	403	39	397051
ABprapapaa:117	ABprapapaa	117	5382	-19617	2392	2462	5382	27.0	198	388	34	199834
ABprapapap:117	ABprapapap	117	6472	-18527	3036	3287	6472	33.4	170	370	30	178395
ABprapapp:77	ABprapapp	77	3244	-21755	795	797	3244	31.5	183	366	37	404983
ABprapappa:114	ABprapappa	114	8199	-16800	4476	4678	8199	33.8	150	348	30	200038
ABprapappp:114	ABprapappp	114	10360	-14639	6625	6793	10360	43.3	151	326	31	233834
ABprapp:40	ABprapp	40	2099	-22900	-170	-171	2099	37.1	230	365	51	701446
ABprappa:53	ABprappa	53	2195	-22804	-129	-132	2195	36.0	230	392	45	594758
ABprappaa:81	ABprappaa	81	2914	-22085	471	501	2914	38.1	262	413	38	413853
ABprappaaa:121	ABprappaaa	121	3096	-21903	199	593	3096	44.1	269	416	30	199349
ABprappaap:121	ABprappaap	121	2927	-22072	518	545	2927	44.4	233	391	31	193596
ABprappap:81	ABprappap	81	2917	-22082	366	400	2917	38.1	212	394	37	429863
ABprappapa:121	ABprappapa	121	2750	-22249	326	352	2750	34.8	219	392	30	168804
ABprappapp:121	ABprappapp	121	2921	-22078	283	311	2921	41.1	195	369	31	202445
ABprappp:53	ABprappp	53	2294	-22705	3	3	2294	33.1	185	335	42	495737
ABprapppa:83	ABprapppa	83	4651	-20348	1992	2022	4651	44.0	193	365	35	401033
ABprapppaa:125	ABprapppaa	125	5790	-19209	2657	2839	5790	48.0	217	364	30	196098
ABprapppap:125	ABprapppap	125	6541	-18458	3138	3401	6541	49.1	193	338	31	208054
ABprapppp:83	ABprapppp	83	5049	-19950	2295	2366	5049	46.4	162	322	36	427172
ABprappppa:125	ABprappppa	125	8279	-16720	4750	4940	8279	51.9	166	322	30	204643
ABprappppp:125	ABprappppp	125	8236	-16763	4555	4722	8236	54.0	170	279	29	185494
ABprp:16	ABprp	16	2010	-22989	-379	-382	2010	45.9	229	273	66	327635
ABprpa:25	ABprpa	25	2122	-22877	-439	-449	2122	53.0	254	265	57	348897
ABprpaa:40	ABprpaa	40	2162	-22837	-325	-328	2162	51.5	278	391	48	587816
ABprpaaa:54	ABprpaaa	54	2296	-22703	-122	-123	2296	47.6	366	428	44	502940
ABprpaaaa:78	ABprpaaaa	78	2134	-22865	-127	-114	2134	42.3	448	412	36	322621
ABprpaaaaa:112	ABprpaaaaa	112	2097	-22902	-240	-233	2097	45.1	457	381	31	194756
ABprpaaaap:112	ABprpaaaap	112	2408	-22591	-93	-71	2408	45.0	418	389	31	191227
ABprpaaap:78	ABprpaaap	78	2165	-22834	-77	-82	2165	45.6	392	436	35	305623
ABprpaaapa:114	ABprpaaapa	114	2030	-22969	-156	-126	2030	47.8	415	416	31	190882
ABprpaaapp:114	ABprpaaapp	114	2100	-22899	-100	-88	2100	46.4	382	431	31	188396
ABprpaap:54	ABprpaap	54	2258	-22742	-151	-162	2258	46.3	300	419	43	462194
ABprpaapa:78	ABprpaapa	78	2170	-22829	-137	-143	2170	39.0	390	437	37	359497
ABprpaapaa:113	ABprpaapaa	113	2139	-22860	-54	-67	2139	42.3	454	407	32	208084
ABprpaapap:113	ABprpaapap	113	2186	-22813	-17	-16	2186	40.5	414	431	31	185783
ABprpaapp:78	ABprpaapp	78	2222	-22777	-152	-133	2222	38.7	340	427	37	332544
ABprpaappa:112	ABprpaappa	112	2405	-22594	-88	-40	2405	39.6	375	435	33	229249
ABprpaappp:112	ABprpaappp	112	2523	-22476	25	56	2523	45.0	340	434	32	215561
ABprpap:40	ABprpap	40	2200	-22799	-370	-374	2200	53.7	238	298	50	581611
ABprpapa:53	ABprpapa	53	2326	-22673	-402	-408	2326	54.6	282	371	43	488786
ABprpapaa:79	ABprpapaa	79	2482	-22517	-170	-165	2482	54.5	372	400	36	360246
ABprpapaaa:116	ABprpapaaa	116	2338	-22661	-248	-94	2338	55.3	382	388	31	192072
ABprpapaap:116	ABprpapaap	116	2521	-22478	-278	-258	2521	53.3	368	361	31	201523
ABprpapap:79	ABprpapap	79	2395	-22604	-188	-193	2395	54.3	332	380	36	329450
ABprpapapa:115	ABprpapapa	115	2501	-22498	-112	-102	2501	54.8	344	341	31	196531
ABprpapapp:115	ABprpapapp	115	2806	-22193	-422	-136	2806	58.1	314	328	31	184912
ABprpapp:53	ABprpapp	53	2321	-22678	-448	-461	2321	53.5	215	320	45	534765
ABprpappa:77	ABprpappa	77	3098	-21901	338	332	3098	55.1	334	344	38	366400
ABprpappaa:110	ABprpappaa	110	5122	-19877	2262	2298	5122	53.5	384	321	31	215790
ABprpappap:110	ABprpappap	110	5194	-19805	1981	2183	5194	56.1	345	294	32	208804
ABprpappp:77	ABprpappp	77	3309	-21690	353	368	3309	56.6	291	339	38	364513
ABprpapppa:111	ABprpapppa	111	7181	-17818	3270	3638	7181	57.6	310	287	33	219061
ABprpapppp:111	ABprpapppp	111	7326	-17673	3269	3762	7326	58.4	274	270	32	194842
ABprpp:25	ABprpp	25	2143	-22856	-283	-284	2143	44.5	165	275	57	395229
ABprppa:40	ABprppa	40	2085	-22914	-296	-300	2085	48.5	197	360	47	575275
ABprppaa:54	ABprppaa	54	2273	-22726	-30	-44	2273	46.4	258	411	41	434685
ABprppaaa:83	ABprppaaa	83	2601	-22398	141	182	2601	46.8	342	412	34	282865
ABprppaaaa:122	ABprppaaaa	122	2983	-22016	-190	-2	2983	46.0	377	391	30	187259
ABprppaaap:122	ABprppaaap	122	2398	-22601	190	240	2398	52.6	363	418	29	187503
ABprppaap:83	ABprppaap	83	2520	-22479	-2	20	2520	51.7	307	398	37	336657
ABprppaapa:120	ABprppaapa	120	2449	-22550	-3	33	2449	55.5	336	372	30	171941
ABprppaapp:120	ABprppaapp	120	2483	-22516	-171	-72	2483	56.6	306	366	32	185495
ABprppap:54	ABprppap	54	2268	-22731	-141	-152	2268	45.2	215	364	42	441770
ABprppapa:79	ABprppapa	79	2870	-22129	400	402	2870	46.3	285	386	37	310211
ABprppapaa:116	ABprppapaa	116	3979	-21020	1455	1474	3979	51.9	327	406	32	190449
ABprppapap:116	ABprppapap	116	4546	-20453	1740	1896	4546	52.5	288	399	30	166808
ABprppapp:79	ABprppapp	79	3138	-21861	526	586	3138	44.8	238	370	37	337969
ABprppappa:118	ABprppappa	118	4223	-20776	1392	1623	4223	51.8	260	393	31	177273
ABprppappp:118	ABprppappp	118	4360	-20639	1406	1591	4360	50.3	241	360	30	179757
ABprppp:40	ABprppp	40	2164	-22835	-244	-244	2164	47.2	166	282	49	619355
ABprpppa:54	ABprpppa	54	2307	-22692	-40	-41	2307	43.5	159	339	43	478391
ABprpppaa:77	ABprpppaa	77	3498	-21501	741	813	3498	51.5	229	381	36	320838
ABprpppaaa:114	ABprpppaaa	114	4418	-20581	922	1196	4418	56.7	256	363	30	170579
ABprpppaap:114	ABprpppaap	114	4186	-20813	865	1069	4186	55.1	222	343	30	167339
ABprpppap:77	ABprpppap	77	3494	-21505	832	865	3494	51.3	194	342	36	329085
ABprpppapa:115	ABprpppapa	115	4025	-20974	646	894	4025	56.4	203	314	32	189092
ABprpppapp:115	ABprpppapp	115	5152	-19847	1255	1796	5152	56.4	198	284	29	175918
ABprpppp:54	ABprpppp	54	2404	-22595	-63	-66	2404	44.9	154	280	44	532416
ABprppppa:77	ABprppppa	77	4803	-20196	1827	1840	4803	54.4	247	338	37	338388
ABprppppaa:113	ABprppppaa	113	9344	-15655	5436	5499	9344	56.7	281	337	31	182438
ABprppppap:113	ABprppppap	113	8515	-16484	4709	4856	8515	56.2	247	313	31	174708
ABprppppp:77	ABprppppp	77	5010	-19989	1907	1894	5010	56.4	211	296	40	385811
ABprpppppa:115	ABprpppppa	115	11562	-13437	7392	7788	11562	55.8	246	269	32	194024
ABprpppppp:115	ABprpppppp	115	12222	-12777	7444	8058	12222	55.7	208	250	31	181945
EMS:1	EMS	1	1896	-23103	-280	-280	1896	36.7	333	158	79	618256
MS:9	MS	9	2011	-22988	-196	-196	2011	42.9	383	153	69	414306
MSa:19	MSa	19	2012	-22987	-345	-345	2012	45.0	434	172	64	410590
MSaa:31	MSaa	31	2102	-22897	-193	-194	2102	45.7	479	165	55	507966
MSaaa:44	MSaaa	44	2101	-22898	-253	-252	2101	48.6	501	189	50	709552
MSaaaa:59	MSaaaa	59	2148	-22851	-107	-109	2148	43.0	529	257	43	411332
MSaaaaa:82	MSaaaaa	82	2025	-22974	-134	-134	2025	32.5	539	292	36	307386
MSaaaaaa:112	MSaaaaaa	112	1864	-23135	-186	-193	1864	31.6	568	264	30	199851
MSaaaaap:112	MSaaaaap	112	2025	-22974	-101	-109	2025	25.9	532	273	34	227785
MSaaaap:82	MSaaaap	82	2136	-22863	-35	-36	2136	26.0	481	278	37	228062
MSaaaapa:115	MSaaaapa	115	2022	-22977	-60	-66	2022	19.8	508	278	33	169370
MSaaaapp:115	MSaaaapp	115	2119	-22880	-3	4	2119	20.1	451	255	32	119769
MSaaap:59	MSaaap	59	2199	-22800	-144	-153	2199	49.2	453	232	42	365941
MSaaapa:84	MSaaapa	84	2137	-22862	-67	-63	2137	35.3	482	263	40	336880
MSaaapaa:113	MSaaapaa	113	2435	-22564	333	334	2435	29.9	497	246	35	217405
MSaaapap:113	MSaaapap	113	2289	-22710	113	145	2289	27.7	448	258	34	170551
MSaaapp:84	MSaaapp	84	2304	-22695	114	112	2304	35.2	416	248	34	197702
MSaaappa:132	MSaaappa	132	2795	-22204	526	536	2795	31.5	438	224	28	81851
MSaaappp:132	MSaaappp	132	2392	-22608	271	280	2392	27.5	408	253	31	103829
MSaap:44	MSaap	44	2178	-22821	-273	-273	2178	51.6	404	177	48	614799
MSaapa:59	MSaapa	59	2281	-22718	-254	-269	2281	53.6	415	189	45	447570
MSaapaa:82	MSaapaa	82	2097	-22902	-166	-158	2097	45.5	421	228	37	264217
MSaapaaa:113	MSaapaaa	113	2101	-22898	-38	-14	2101	43.2	441	237	32	187131
MSaapaap:113	MSaapaap	113	2158	-22841	-126	-102	2158	38.2	393	238	33	167968
MSaapap:82	MSaapap	82	2267	-22732	-132	-123	2267	49.7	363	229	35	273504
MSaapapa:120	MSaapapa	120	2869	-22130	610	655	2869	44.5	400	247	29	144025
MSaapapp:120	MSaapapp	120	3117	-21882	362	508	3117	44.8	356	229	31	150883
MSaapp:59	MSaapp	59	2258	-22741	-320	-326	2258	55.0	325	195	43	449444
MSaappa:91	MSaappa	91	4358	-20641	1383	1496	4358	54.7	356	240	34	250392
MSaappp:91	MSaappp	91	3927	-21072	1073	1204	3927	51.0	312	217	39	345459
MSap:31	MSap	31	2059	-22940	-180	-180	2059	36.7	406	141	54	482093
MSapa:45	MSapa	45	2141	-22858	-129	-130	2141	38.5	408	124	48	671790
MSapaa:61	MSapaa	61	2145	-22854	-103	-106	2145	41.6	441	191	40	320863
MSapaaa:88	MSapaaa	88	2116	-22883	-95	-90	2116	35.0	508	205	34	213486
MSapaaaa:122	MSapaaaa	122	1933	-23066	-107	-93	1933	36.5	537	210	29	141457
MSapaaap:122	MSapaaap	122	2037	-22962	-99	-67	2037	35.1	498	204	29	114874
MSapaap:88	MSapaap	88	2124	-22875	-90	-66	2124	36.1	453	206	34	183370
MSapap:61	MSapap	61	2203	-22796	-126	-138	2203	42.9	375	183	41	336959
MSapapa:89	MSapapa	89	2477	-22522	69	75	2477	35.7	440	181	35	217605
MSapapaa:123	MSapapaa	123	3210	-21789	659	704	3210	32.6	446	172	32	124692
MSapapap:123	MSapapap	123	4047	-20952	1633	1622	4047	35.4	484	170	28	118430
MSapapp:89	MSapapp	89	2623	-22376	67	118	2623	32.2	402	183	35	176865
MSapappa:129	MSapappa	129	4006	-20993	1432	1509	4006	26.0	454	190	30	112573
MSapappp:129	MSapappp	129	3303	-21696	464	480	3303	21.2	412	194	31	79629
MSapp:45	MSapp	45	2152	-22847	-195	-200	2152	48.2	322	134	48	699071
MSappa:62	MSappa	62	2526	-22473	188	186	2526	47.9	339	168	41	381568
MSappaa:91	MSappaa	91	5905	-19094	2665	2921	5905	41.6	403	187	34	187134
MSappap:91	MSappap	91	6107	-18892	3116	3160	6107	43.3	354	189	33	183127
MSappp:62	MSappp	62	2701	-22298	404	405	2701	38.8	305	172	41	318026
MSapppa:97	MSapppa	97	12191	-12808	8285	8320	12191	34.0	374	159	35	213882
MSapppp:97	MSapppp	97	7757	-17242	4437	4523	7757	28.2	331	175	36	168843
MSp:19	MSp	19	2034	-22965	-376	-377	2034	47.5	344	251	64	376733
MSpa:31	MSpa	31	2117	-22882	-305	-309	2117	50.6	415	254	54	422113
MSpaa:44	MSpaa	44	2166	-22833	-295	-303	2166	51.5	435	260	47	576885
MSpaaa:60	MSpaaa	60	2157	-22842	-220	-225	2157	47.7	464	302	44	395462
MSpaaaa:83	MSpaaaa	83	2202	-22797	-42	-48	2202	37.6	508	324	37	296630
MSpaaaaa:113	MSpaaaaa	113	2053	-22946	-20	-35	2053	34.1	544	328	30	197020
MSpaaaap:113	MSpaaaap	113	2138	-22861	-28	-26	2138	30.5	500	317	35	199727
MSpaaap:83	MSpaaap	83	2124	-22875	-103	-103	2124	30.5	449	328	38	232923
MSpaaapa:114	MSpaaapa	114	2088	-22911	-108	-107	2088	23.5	492	321	31	155567
MSpaaapp:114	MSpaaapp	114	2054	-22945	-48	-45	2054	22.6	449	306	33	125606
MSpaap:60	MSpaap	60	2243	-22756	-194	-201	2243	50.9	396	259	41	363950
MSpaapa:89	MSpaapa	89	2155	-22844	-102	-105	2155	36.1	439	321	38	280621
MSpaapaa:124	MSpaapaa	124	2116	-22884	27	31	2116	31.8	475	337	30	140056
MSpaapap:124	MSpaapap	124	2059	-22941	-68	-65	2059	30.0	434	314	36	170408
MSpaapp:89	MSpaapp	89	2309	-22690	-70	-78	2309	38.1	392	289	30	140251
MSpap:44	MSpap	44	2215	-22784	-370	-381	2215	53.4	348	246	48	594905
MSpapa:60	MSpapa	60	2420	-22579	-339	-362	2420	55.1	365	288	44	411924
MSpapaa:84	MSpapaa	84	3111	-21888	625	607	3111	49.1	395	282	38	309647
MSpapaaa:115	MSpapaaa	115	3455	-21544	1099	1103	3455	46.4	430	272	33	183927
MSpapaap:115	MSpapaap	115	3198	-21801	639	690	3198	40.3	385	291	31	130956
MSpapap:84	MSpapap	84	3678	-21321	920	1066	3678	49.8	345	281	36	279069
MSpapapa:122	MSpapapa	122	4280	-20719	1727	1794	4280	47.3	395	291	30	162786
MSpapapp:122	MSpapapp	122	3543	-21456	957	1028	3543	46.0	348	289	33	156346
MSpapp:60	MSpapp	60	2805	-22194	20	6	2805	56.2	292	265	43	438726
MSpappa:92	MSpappa	92	7829	-17170	4471	4627	7829	53.3	326	276	34	269209
MSpappp:92	MSpappp	92	5915	-19084	2827	2952	5915	51.4	288	287	39	341087
MSpp:31	MSpp	31	2089	-22910	-303	-308	2089	51.2	317	283	54	443152
MSppa:45	MSppa	45	2232	-22767	-396	-402	2232	54.4	324	337	46	586620
MSppaa:62	MSppaa	62	2251	-22748	-111	-118	2251	45.4	380	359	40	294825
MSppaaa:90	MSppaaa	90	2256	-22743	24	23	2256	38.6	478	370	33	192776
MSppaaaa:125	MSppaaaa	125	2210	-22789	129	124	2210	42.4	512	353	28	122570
MSppaaap:125	MSppaaap	125	2131	-22868	-11	-7	2131	38.4	476	348	30	111008
MSppaap:90	MSppaap	90	2289	-22710	-66	-48	2289	38.1	436	361	32	173841
MSppap:62	MSppap	62	2273	-22726	-58	-62	2273	43.8	328	332	41	291879
MSppapa:89	MSppapa	89	2479	-22520	83	80	2479	33.6	410	363	34	174607
MSppapaa:123	MSppapaa	123	2707	-22292	571	553	2707	37.8	465	382	29	128899
MSppapap:123	MSppapap	123	2668	-22331	-269	42	2668	36.0	421	364	31	130290
MSppapp:89	MSppapp	89	2826	-22173	-39	87	2826	31.4	370	362	37	197224
MSppappa:129	MSppappa	129	3459	-21541	839	844	3459	28.4	438	364	29	99769
MSppappp:129	MSppappp	129	3382	-21617	238	242	3382	27.2	397	346	30	82884
MSppp:45	MSppp	45	2254	-22745	-281	-285	2254	52.9	271	252	47	610967
MSpppa:61	MSpppa	61	2724	-22275	271	270	2724	47.9	303	310	40	303938
MSpppaa:92	MSpppaa	92	7784	-17215	4486	4550	7784	42.2	389	336	34	172650
MSpppaaa:135	MSpppaaa	135	10575	-14425	6794	7031	10575	44.0	400	326	30	105926
MSpppaap:135	MSpppaap	135	9698	-15302	5721	6195	9698	42.0	376	326	30	100244
MSpppap:92	MSpppap	92	9341	-15658	5951	5998	9341	45.2	342	338	34	187915
MSpppp:61	MSpppp	61	2795	-22204	373	387	2795	47.0	263	299	41	322842
MSppppa:93	MSppppa	93	13258	-11741	9089	9246	13258	37.9	359	376	35	200667
MSppppp:93	MSppppp	93	11129	-13870	6866	7195	11129	35.0	320	362	34	155208
E:9	E	9	2069	-22930	-207	-209	2069	30.8	244	172	65	324882
Ea:20	Ea	20	2108	-22891	-302	-303	2108	43.2	327	166	64	475744
Eal:42	Eal	42	2169	-22830	-189	-193	2169	39.0	311	181	53	504013
Eala:66	Eala	66	2162	-22837	-73	-75	2162	26.9	384	229	43	174950
Ealaa:122	Ealaa	122	2021	-22978	-124	-103	2021	20.7	411	232	35	92365
Ealap:122	Ealap	122	2060	-22939	25	21	2060	22.5	345	247	35	10420
Ealp:66	Ealp	66	2241	-22758	-114	-102	2241	33.6	321	222	41	165306
Ealpa:121	Ealpa	121	2093	-22906	-181	-181	2093	31.8	370	230	36	115271
Ealpp:121	Ealpp	121	2068	-22931	13	16	2068	25.8	302	225	34	51953
Ear:42	Ear	42	2176	-22823	-165	-168	2176	36.8	341	242	52	430043
Eara:65	Eara	65	2201	-22798	-70	-73	2201	30.9	393	289	42	187591
Earaa:119	Earaa	119	1994	-23005	-117	-119	1994	20.4	433	294	32	102249
Earap:119	Earap	119	2011	-22988	-123	-125	2011	22.4	341	303	36	23537
Earp:65	Earp	65	2251	-22748	-47	-49	2251	30.4	320	288	43	153081
Earpa:120	Earpa	120	2226	-22773	-64	-62	2226	32.7	362	303	35	98185
Earpp:120	Earpp	120	2098	-22901	-33	-35	2098	31.1	307	286	36	78855
Ep:20	Ep	20	2159	-22840	-198	-201	2159	33.0	229	203	63	439877
Epl:43	Epl	43	2219	-22780	-86	-86	2219	23.5	257	227	51	335976
Epla:70	Epla	70	2210	-22789	-11	-16	2210	22.6	265	244	41	128937
Eplaa:127	Eplaa	127	1983	-23016	-60	-73	1983	22.5	299	275	36	0
Eplap:127	Eplap	127	2094	-22906	-52	-50	2094	23.6	229	248	34	73633
Eplp:70	Eplp	70	2237	-22762	-76	-82	2237	26.9	197	241	43	174487
Eplpa:126	Eplpa	126	2109	-22890	-59	-58	2109	23.3	192	267	34	67779
Eplpp:126	Eplpp	126	2354	-22645	-109	-80	2354	36.9	184	241	35	112555
Epr:43	Epr	43	2239	-22760	-141	-141	2239	37.5	238	282	52	484065
Epra:70	Epra	70	2258	-22741	-95	-89	2258	29.9	279	328	42	160797
Epraa:126	Epraa	126	2198	-22801	-388	-380	2198	22.2	310	352	36	17468
Eprap:126	Eprap	126	2073	-22926	-79	-86	2073	26.1	268	319	33	65366
Eprp:70	Eprp	70	2259	-22740	-58	-58	2259	30.5	222	287	44	184366
Eprpa:128	Eprpa	128	2231	-22768	-39	-47	2231	26.7	233	303	35	71920
Eprpp:128	Eprpp	128	2322	-22677	-127	-121	2322	38.1	209	274	35	107743
P2:1	P2	1	2007	-22992	-278	-278	2007	30.9	167	254	76	519360
C:11	C	11	2186	-22813	-85	-85	2186	22.0	254	329	67	153641
Ca:22	Ca	22	2143	-22856	-88	-89	2143	17.9	296	307	58	0
Caa:36	Caa	36	2196	-22803	-17	-16	2196	14.2	304	309	54	50095
Caaa:51	Caaa	51	2228	-22771	-46	-45	2228	9.2	296	298	48	157057
Caaaa:74	Caaaa	74	2189	-22810	-37	-36	2189	12.5	248	263	40	1552
Caaaaa:114	Caaaaa	114	2111	-22888	5	10	2111	11.9	245	268	35	16307
Caaaap:114	Caaaap	114	2186	-22813	-45	-36	2186	9.6	189	239	33	39455
Caaap:74	Caaap	74	2228	-22771	-18	-17	2228	13.6	179	248	39	88970
Caaapa:111	Caaapa	111	2121	-22878	-97	-94	2121	13.4	152	239	34	67703
Caaapp:111	Caaapp	111	2231	-22768	-49	-27	2231	25.3	137	234	35	35137
Caap:51	Caap	51	2238	-22761	-89	-89	2238	10.4	195	257	41	126112
Caapa:84	Caapa	84	2152	-22847	-107	-104	2152	23.8	131	225	33	94864
Caapaa:116	Caapaa	116	2130	-22869	-169	-158	2130	30.0	134	233	34	90602
Caapap:116	Caapap	116	2235	-22764	-320	-186	2235	44.9	134	254	33	117780
Caapp:84	Caapp	84	2182	-22817	-259	-204	2182	39.6	138	214	34	116530
Caappd:126	Caappd	126	2552	-22447	300	316	2552	43.6	132	220	30	57286
Caappv:126	Caappv	126	2806	-22193	-274	-55	2806	53.2	171	228	23	33881
Cap:36	Cap	36	2186	-22813	-53	-55	2186	12.4	214	262	51	118794
Capa:53	Capa	53	2200	-22799	-118	-119	2200	21.4	206	176	42	202561
Capaa:88	Capaa	88	2431	-22569	-316	-187	2431	48.1	248	211	37	167709
Capaaa:127	Capaaa	127	2082	-22917	-300	-317	2082	38.3	292	191	30	67597
Capaap:127	Capaap	127	2834	-22165	-440	-294	2834	47.1	263	226	32	83778
Capap:88	Capap	88	2429	-22570	-339	-223	2429	46.8	202	220	36	159181
Capapa:130	Capapa	130	2182	-22817	-188	-129	2182	38.5	259	191	29	60230
Capapp:130	Capapp	130	3042	-21957	-424	-305	3042	44.8	223	212	29	74394
Capp:53	Capp	53	2269	-22730	-35	-37	2269	19.8	161	216	42	194314
Cappa:84	Cappa	84	3454	-21545	800	809	3454	39.0	193	187	34	129414
Cappaa:123	Cappaa	123	4133	-20867	1371	1381	4133	25.6	230	190	30	59784
Cappap:123	Cappap	123	3936	-21063	1279	1425	3936	34.3	231	203	31	67585
Cappp:84	Cappp	84	3921	-21078	1194	1239	3921	43.2	164	216	35	154906
Capppa:125	Capppa	125	4978	-20021	1886	1961	4978	35.6	198	191	30	65276
Capppp:125	Capppp	125	6866	-18133	2635	2954	6866	45.4	193	225	29	69261
Cp:22	Cp	22	2191	-22808	-220	-222	2191	26.0	208	337	60	212484
Cpa:37	Cpa	37	2161	-22838	-113	-113	2161	19.7	226	363	50	192648
Cpaa:50	Cpaa	50	2336	-22663	-26	-27	2336	14.9	234	371	46	199615
Cpaaa:72	Cpaaa	72	2366	-22633	-34	-28	2366	8.6	242	343	40	144173
Cpaaaa:117	Cpaaaa	117	2081	-22918	-51	-40	2081	12.1	263	322	35	1537
Cpaaap:117	Cpaaap	117	2233	-22766	-72	-58	2233	11.9	201	329	35	55698
Cpaap:72	Cpaap	72	2206	-22793	-113	-108	2206	17.2	171	323	39	135302
Cpaapa:111	Cpaapa	111	2285	-22714	-26	-23	2285	15.6	162	310	34	77209
Cpaapp:111	Cpaapp	111	2189	-22810	-138	-134	2189	24.7	140	291	33	83360
Cpap:50	Cpap	50	2306	-22693	-75	-77	2306	17.3	159	298	44	183093
Cpapa:73	Cpapa	73	2400	-22599	-7	-6	2400	27.6	132	313	38	167693
Cpapaa:120	Cpapaa	120	2635	-22364	173	223	2635	39.7	129	260	32	98139
Cpapap:120	Cpapap	120	2764	-22236	220	260	2764	33.8	126	308	31	91219
Cpapp:73	Cpapp	73	2540	-22460	34	103	2540	32.5	121	258	37	184844
Cpappd:117	Cpappd	117	4119	-20880	1131	1300	4119	42.8	132	294	30	90792
Cpappv:117	Cpappv	117	4214	-20786	1032	1223	4214	51.4	154	253	30	90671
Cpp:37	Cpp	37	2136	-22863	-157	-157	2136	25.5	142	308	50	252007
Cppa:51	Cppa	51	2219	-22780	-132	-132	2219	36.4	137	313	43	269461
Cppaa:86	Cppaa	86	2595	-22404	-92	47	2595	49.9	215	293	37	189395
Cppaaa:127	Cppaaa	127	2406	-22593	-126	-100	2406	42.1	270	333	32	86322
Cppaap:127	Cppaap	127	3545	-21454	205	573	3545	47.2	255	275	30	83423
Cppap:86	Cppap	86	2504	-22495	-283	-171	2504	46.6	183	272	37	171133
Cppapa:130	Cppapa	130	2563	-22437	-644	-199	2563	40.6	230	328	33	86852
Cppapp:130	Cppapp	130	2759	-22241	-729	-321	2759	48.3	209	286	29	73829
Cppp:51	Cppp	51	2286	-22713	-97	-100	2286	30.0	137	244	43	237699
Cpppa:83	Cpppa	83	4934	-20065	2014	2065	4934	38.4	165	308	36	182239
Cpppaa:122	Cpppaa	122	6817	-18182	3716	3699	6817	36.7	232	349	30	71810
Cpppap:122	Cpppap	122	7597	-17402	4027	4211	7597	39.8	201	314	32	88760
Cpppp:83	Cpppp	83	5148	-19851	2236	2257	5148	40.4	150	255	36	172296
Cppppa:125	Cppppa	125	9516	-15483	4941	5301	9516	42.0	180	305	29	78666
Cppppp:125	Cppppp	125	10006	-14993	5843	5917	10006	47.6	181	258	30	89125
P3:11	P3	11	2135	-22864	-186	-190	2135	26.4	157	252	63	269725
D:23	D	23	2196	-22803	-169	-173	2196	26.1	143	249	56	248684
Da:43	Da	43	2158	-22841	-196	-195	2158	27.0	170	185	45	114784
Daa:69	Daa	69	2154	-22845	-187	-186	2154	45.3	265	170	37	80928
Daaa:102	Daaa	102	2465	-22534	-506	-281	2465	35.2	324	170	32	79865
Daap:102	Daap	102	2271	-22728	-325	-251	2271	43.2	299	189	34	100857
Dap:69	Dap	69	2203	-22796	-158	-162	2203	41.5	198	202	38	74955
Dapa:99	Dapa	99	2385	-22614	59	59	2385	34.8	280	178	33	80117
Dapp:99	Dapp	99	2304	-22695	-46	-37	2304	34.0	232	221	35	77261
Dp:43	Dp	43	2189	-22810	-319	-320	2189	43.8	162	223	46	130554
Dpa:68	Dpa	68	2321	-22678	-302	-300	2321	52.4	238	270	39	37036
Dpaa:105	Dpaa	105	2641	-22358	-177	33	2641	42.5	300	327	36	0
Dpap:105	Dpap	105	2409	-22591	-40	-31	2409	45.5	264	312	32	31930
Dpp:68	Dpp	68	2186	-22813	-261	-265	2186	44.9	185	257	40	54455
Dppa:99	Dppa	99	2101	-22898	-236	-238	2101	40.5	268	307	36	0
Dppp:99	Dppp	99	2336	-22663	-33	-30	2336	42.5	225	289	32	29740
P4:23	P4	23	2186	-22813	-189	-190	2186	31.5	203	177	49	173305
Z2:56	Z2	56	2197	-22802	-192	-193	2197	41.2	236	144	40	84398
Z3:56	Z3	56	2274	-22725	-362	-367	2274	52.1	266	198	38	60347
