# Supplementary material for: Quantitative Differences in Nuclear β-catenin and TCF Pattern Embryonic Cells in C. elegans
Source: PLoS Genet. 2015 Oct 21;11(10):e1005585. doi: 10.1371/journal.pgen.1005585 (PMC4619327; doi:10.1371/journal.pgen.1005585)
Supplement: S1 Data — For each cell analyzed, birth time is given in column 3 and the average nuclear reporter intensity over the lifetime of the cell (corrected for background) is given in column 7 (“blot”). For information on each embryo’s strain information and experimental conditions, refer to S2 Table. (ZIP) [file pgen.1005585.s005.zip › CAs/CA20130708_wrm-1_L3.csv]

cellTime	cell	time	none	global	local	blot	cross	z	x	y	size	gweight
ABa:1	ABa	1	11939	-13060	-36	-35	11939	34.0	150	194	77	1843551
ABal:8	ABal	8	11461	-13538	-111	-115	11461	36.3	119	174	72	2106528
ABala:18	ABala	18	11057	-13942	-138	-138	11057	34.7	74	213	68	2156080
ABalaa:26	ABalaa	26	10918	-14081	-59	-60	10918	19.5	63	207	60	1591424
ABalaaa:42	ABalaaa	42	10930	-14069	-24	-23	10930	17.5	56	225	52	1080885
ABalaaaa:60	ABalaaaa	60	9580	-15419	-73	-69	9580	18.9	59	222	43	536940
ABalaaaal:86	ABalaaaal	86	8414	-16585	189	186	8414	37.3	56	180	38	577641
ABalaaaala:117	ABalaaaala	117	7538	-17461	-125	-110	7538	31.7	26	179	33	345860
ABalaaaalp:117	ABalaaaalp	117	8596	-16403	645	630	8596	33.7	76	146	30	288343
ABalaaaar:86	ABalaaaar	86	7913	-17086	-47	-39	7913	30.2	32	244	37	565305
ABalaaaarl:118	ABalaaaarl	118	7685	-17314	90	100	7685	34.2	37	241	30	280551
ABalaaaarr:118	ABalaaaarr	118	7463	-17536	-90	-70	7463	28.8	51	267	32	352502
ABalaaap:60	ABalaaap	60	9891	-15108	101	96	9891	31.4	77	245	44	565114
ABalaaapa:85	ABalaaapa	85	7988	-17011	-115	-103	7988	40.3	43	241	38	567008
ABalaaapal:114	ABalaaapal	114	8333	-16666	503	501	8333	38.0	40	209	32	327713
ABalaaapar:114	ABalaaapar	114	7539	-17460	-20	-4	7539	47.1	41	197	33	339284
ABalaaapp:85	ABalaaapp	85	8640	-16359	348	344	8640	40.4	79	249	38	554568
ABalaaappl:116	ABalaaappl	116	7451	-17548	-151	-151	7451	42.5	49	244	30	282814
ABalaaappr:116	ABalaaappr	116	8376	-16623	711	698	8376	36.5	68	288	35	418655
ABalaap:42	ABalaap	42	10980	-14019	-1	-2	10980	15.5	110	181	50	781155
ABalaapa:60	ABalaapa	60	9649	-15350	-77	-74	9649	27.8	112	231	44	533736
ABalaapaa:86	ABalaapaa	86	7883	-17116	-75	-65	7883	28.0	69	294	37	501486
ABalaapaaa:121	ABalaapaaa	121	7386	-17613	-50	-24	7386	22.0	75	307	31	267515
ABalaapaap:121	ABalaapaap	121	7779	-17220	142	158	7779	24.8	110	328	32	293725
ABalaapap:86	ABalaapap	86	8319	-16680	243	245	8319	31.7	104	324	37	477799
ABalaapapa:116	ABalaapapa	116	7530	-17469	-99	-41	7530	26.4	131	343	30	288593
ABalaapapp:116	ABalaapapp	116	8154	-16845	481	481	8154	31.0	139	352	32	317958
ABalaapp:60	ABalaapp	60	9887	-15112	41	36	9887	30.3	173	232	44	452069
ABalaappa:83	ABalaappa	83	8175	-16824	-97	-81	8175	38.9	92	299	37	493208
ABalaappaa:113	ABalaappaa	113	7692	-17307	-25	59	7692	32.9	76	311	30	291385
ABalaappap:113	ABalaappap	113	8283	-16716	443	436	8283	34.6	109	322	32	319589
ABalaappp:83	ABalaappp	83	8715	-16284	313	304	8715	42.3	125	305	39	470271
ABalaapppa:110	ABalaapppa	110	7613	-17386	-239	-172	7613	42.5	91	292	33	320288
ABalaapppp:110	ABalaapppp	110	8685	-16314	664	648	8685	44.0	130	295	34	321228
ABalap:26	ABalap	26	11082	-13917	-80	-81	11082	38.8	81	239	61	1834763
ABalapa:42	ABalapa	42	11008	-13991	-78	-78	11008	35.0	62	249	52	1141416
ABalapaa:59	ABalapaa	59	9760	-15239	-50	-44	9760	37.0	61	258	44	568613
ABalapaaa:84	ABalapaaa	84	8082	-16917	-99	-82	8082	46.5	48	182	38	555550
ABalapaaaa:115	ABalapaaaa	115	7543	-17456	-109	-83	7543	41.0	40	168	30	310251
ABalapaaap:115	ABalapaaap	115	8282	-16717	507	487	8282	45.7	66	154	32	324589
ABalapaap:84	ABalapaap	84	8541	-16458	296	283	8541	46.8	81	153	38	499941
ABalapaapa:115	ABalapaapa	115	7554	-17445	-201	-138	7554	43.0	77	127	31	297256
ABalapaapp:115	ABalapaapp	115	8650	-16349	941	936	8650	44.8	105	104	31	287415
ABalapap:59	ABalapap	59	10133	-14866	119	117	10133	42.4	109	259	44	534954
ABalapapa:82	ABalapapa	82	8170	-16829	-232	-217	8170	45.5	104	186	36	446126
ABalapapaa:112	ABalapapaa	112	7597	-17402	-184	-181	7597	51.2	78	183	30	275964
ABalapapap:112	ABalapapap	112	8516	-16483	534	541	8516	51.5	108	149	32	283808
ABalapapp:82	ABalapapp	82	8831	-16168	429	420	8831	48.1	141	174	39	516521
ABalapappa:110	ABalapappa	110	7627	-17372	-228	-201	7627	44.9	134	130	32	304789
ABalapappp:110	ABalapappp	110	8613	-16386	594	588	8613	47.6	175	117	29	249002
ABalapp:42	ABalapp	42	11149	-13850	37	37	11149	33.0	137	204	52	934088
ABalappa:59	ABalappa	59	9798	-15201	-78	-80	9798	39.5	141	247	44	518978
ABalappaa:85	ABalappaa	85	7957	-17042	-177	-175	7957	47.6	65	231	37	488083
ABalappaaa:118	ABalappaaa	118	7643	-17357	-162	-174	7643	44.4	60	200	29	240127
ABalappaap:118	ABalappaap	118	8101	-16898	214	197	8101	43.4	89	219	31	229122
ABalappap:85	ABalappap	85	8497	-16502	166	167	8497	48.3	108	256	40	492732
ABalappapa:113	ABalappapa	113	7493	-17506	-119	-125	7493	47.0	70	261	32	268294
ABalappapp:113	ABalappapp	113	8498	-16501	691	714	8498	49.7	108	289	35	299898
ABalappp:59	ABalappp	59	10124	-14875	86	86	10124	38.0	211	259	45	449083
ABalapppa:81	ABalapppa	81	8293	-16706	-227	-213	8293	47.2	157	264	39	465528
ABalapppaa:110	ABalapppaa	110	7584	-17415	-205	-208	7584	50.4	93	238	32	241462
ABalapppap:110	ABalapppap	110	8504	-16495	423	394	8504	50.8	139	249	31	220597
ABalapppp:81	ABalapppp	81	8727	-16272	202	199	8727	46.0	224	287	40	448420
ABalappppa:108	ABalappppa	108	7690	-17309	-244	-240	7690	45.3	172	287	32	244618
ABalappppp:108	ABalappppp	108	8844	-16155	752	770	8844	50.8	210	288	32	236995
ABalp:18	ABalp	18	11079	-13920	-128	-127	11079	29.6	141	132	67	1814479
ABalpa:26	ABalpa	26	10998	-14001	-121	-121	10998	29.8	92	119	60	1530355
ABalpaa:42	ABalpaa	42	11027	-13972	-79	-79	11027	32.6	53	154	52	1069112
ABalpaaa:59	ABalpaaa	59	9722	-15278	-51	-51	9722	26.7	34	187	42	501734
ABalpaaaa:85	ABalpaaaa	85	8015	-16984	-96	-108	8015	29.1	25	194	36	552380
ABalpaaaaa:119	ABalpaaaaa	119	7912	-17087	287	298	7912	20.9	30	171	31	347514
ABalpaaaap:119	ABalpaaaap	119	7463	-17536	-66	-63	7463	26.0	33	228	31	319624
ABalpaaap:85	ABalpaaap	85	8446	-16553	238	230	8446	22.8	48	179	40	701165
ABalpaaapa:120	ABalpaaapa	120	7782	-17217	-65	-116	7782	28.8	53	193	32	379984
ABalpaaapp:120	ABalpaaapp	120	8849	-16150	537	606	8849	31.8	101	180	32	371801
ABalpaap:59	ABalpaap	59	10214	-14785	92	89	10214	32.0	89	161	45	521460
ABalpaapa:80	ABalpaapa	80	8477	-16522	-82	-84	8477	30.0	82	168	39	451884
ABalpaapaa:103	ABalpaapaa	103	7686	-17313	-107	-107	7686	20.2	42	172	34	436333
ABalpaapap:103	ABalpaapap	103	8454	-16545	355	354	8454	19.9	91	164	36	406699
ABalpaapp:80	ABalpaapp	80	8745	-16254	269	265	8745	28.7	119	133	37	471365
ABalpaappa:109	ABalpaappa	109	7672	-17327	-98	-75	7672	30.8	55	138	32	351258
ABalpaappp:109	ABalpaappp	109	8601	-16398	547	555	8601	28.5	101	116	31	339013
ABalpap:42	ABalpap	42	11149	-13850	-20	-20	11149	26.1	135	97	53	1073643
ABalpapa:57	ABalpapa	57	9987	-15012	-48	-47	9987	18.6	70	125	47	605692
ABalpapaa:80	ABalpapaa	80	8315	-16684	-87	-67	8315	16.1	51	157	40	565564
ABalpapaaa:106	ABalpapaaa	106	7722	-17277	-120	-115	7722	20.3	58	193	34	505042
ABalpapaap:106	ABalpapaap	106	8149	-16850	267	248	8149	13.1	84	208	33	453317
ABalpapap:80	ABalpapap	80	8508	-16491	108	93	8508	11.7	93	164	39	497597
ABalpapapa:107	ABalpapapa	107	7625	-17374	-72	-62	7625	10.2	95	243	36	520348
ABalpapapp:107	ABalpapapp	107	8130	-16869	393	392	8130	6.4	125	217	34	429360
ABalpapp:57	ABalpapp	57	10312	-14687	144	145	10312	22.2	150	99	48	594403
ABalpappa:79	ABalpappa	79	8299	-16700	-123	-112	8299	13.4	124	146	40	479075
ABalpappaa:106	ABalpappaa	106	7770	-17229	-91	-72	7770	10.2	94	177	33	389183
ABalpappap:106	ABalpappap	106	8308	-16691	415	406	8308	14.6	131	179	32	298718
ABalpappp:79	ABalpappp	79	8471	-16528	52	47	8471	14.2	173	170	39	347559
ABalpapppa:107	ABalpapppa	107	7689	-17310	-88	-61	7689	15.0	150	207	35	354032
ABalpapppp:107	ABalpapppp	107	7957	-17042	203	201	7957	17.0	186	232	31	257273
ABalpp:26	ABalpp	26	11232	-13767	-48	-47	11232	44.9	170	104	62	1710392
ABalppa:42	ABalppa	42	11153	-13846	-141	-141	11153	45.2	111	104	53	1174261
ABalppaa:58	ABalppaa	58	9936	-15063	-82	-83	9936	39.8	46	142	44	625360
ABalppaaa:82	ABalppaaa	82	8197	-16802	17	23	8197	30.0	49	123	38	632543
ABalppaaaa:117	ABalppaaaa	117	7531	-17468	-31	-16	7531	22.9	48	123	34	599241
ABalppaaap:117	ABalppaaap	117	8115	-16884	357	367	8115	20.6	77	95	33	479673
ABalppaap:82	ABalppaap	82	8690	-16309	294	297	8690	24.1	76	103	41	620859
ABalppaapa:108	ABalppaapa	108	7683	-17316	-147	-148	7683	22.8	55	139	33	472650
ABalppaapp:108	ABalppaapp	108	8660	-16339	643	653	8660	20.1	101	123	35	516628
ABalppap:58	ABalppap	58	10349	-14650	149	145	10349	35.5	99	92	46	651175
ABalppapa:80	ABalppapa	80	8347	-16652	-76	-64	8347	22.3	106	86	40	555259
ABalppapaa:106	ABalppapaa	106	7652	-17347	-98	-73	7652	18.7	100	89	34	480805
ABalppapap:106	ABalppapap	106	8307	-16692	445	442	8307	13.7	136	113	33	392590
ABalppapp:80	ABalppapp	80	8620	-16379	139	134	8620	17.0	155	110	41	497529
ABalppappa:104	ABalppappa	104	7740	-17259	-52	-38	7740	11.4	104	133	34	446022
ABalppappp:104	ABalppappp	104	7969	-17030	125	136	7969	15.5	160	152	36	354502
ABalppp:42	ABalppp	42	11265	-13734	31	28	11265	39.2	202	86	54	1181617
ABalpppa:59	ABalpppa	59	9900	-15099	-87	-78	9900	39.4	136	79	46	692494
ABalpppaa:83	ABalpppaa	83	8093	-16906	-92	-82	8093	37.1	87	103	38	587617
ABalpppaaa:116	ABalpppaaa	116	7581	-17418	-42	-34	7581	32.9	66	99	31	335911
ABalpppaap:116	ABalpppaap	116	8246	-16753	516	509	8246	27.5	96	78	30	355894
ABalpppap:83	ABalpppap	83	8405	-16594	75	78	8405	27.3	167	115	41	659655
ABalpppapa:113	ABalpppapa	113	7588	-17411	-159	-168	7588	29.0	151	104	32	439478
ABalpppapp:113	ABalpppapp	113	8301	-16698	529	528	8301	20.7	168	95	35	473965
ABalpppp:59	ABalpppp	59	10205	-14794	133	131	10205	38.1	152	133	45	555066
ABalppppa:82	ABalppppa	82	8294	-16706	-48	-45	8294	38.1	118	112	38	515126
ABalppppaa:108	ABalppppaa	108	7590	-17409	-108	-87	7590	35.7	108	82	32	364945
ABalppppap:108	ABalppppap	108	8026	-16973	263	276	8026	24.5	133	78	34	433140
ABalppppp:82	ABalppppp	82	8906	-16093	456	442	8906	37.1	148	88	41	606880
ABalpppppa:107	ABalpppppa	107	7565	-17434	-165	-160	7565	32.8	147	74	34	507295
ABalpppppp:107	ABalpppppp	107	8411	-16588	545	546	8411	29.4	192	77	36	535465
ABar:8	ABar	8	11383	-13616	-79	-81	11383	29.0	167	293	72	1987971
ABara:18	ABara	18	11039	-13960	-61	-60	11039	23.6	168	306	68	1772805
ABaraa:26	ABaraa	26	10873	-14126	-80	-80	10873	11.9	141	249	59	1133498
ABaraaa:42	ABaraaa	42	10916	-14083	-54	-54	10916	16.3	108	291	52	1040086
ABaraaaa:60	ABaraaaa	60	9589	-15410	-5	-5	9589	11.8	71	249	45	604393
ABaraaaaa:86	ABaraaaaa	86	7923	-17076	-22	-12	7923	22.0	53	260	38	653804
ABaraaaaaa:120	ABaraaaaaa	120	7441	-17558	-34	-23	7441	22.8	55	269	31	333896
ABaraaaaap:120	ABaraaaaap	120	7719	-17280	57	31	7719	22.2	101	288	31	320371
ABaraaaap:86	ABaraaaap	86	8252	-16747	136	130	8252	18.7	93	255	36	533363
ABaraaaapa:120	ABaraaaapa	120	7558	-17441	-101	-113	7558	26.2	87	259	29	281680
ABaraaaapp:120	ABaraaaapp	120	8413	-16586	404	422	8413	31.5	113	221	29	258024
ABaraaap:60	ABaraaap	60	9870	-15129	3	1	9870	19.8	127	284	47	572006
ABaraaapa:82	ABaraaapa	82	8285	-16714	-1	8	8285	18.6	104	308	42	559889
ABaraaapaa:105	ABaraaapaa	105	7614	-17385	-33	-29	7614	16.2	81	279	33	383596
ABaraaapap:105	ABaraaapap	105	8333	-16666	380	386	8333	20.3	132	273	34	348701
ABaraaapp:82	ABaraaapp	82	8310	-16689	77	78	8310	14.7	142	307	38	504741
ABaraaappa:113	ABaraaappa	113	7496	-17503	-110	-100	7496	18.1	112	318	33	399572
ABaraaappp:113	ABaraaappp	113	8092	-16907	353	344	8092	18.5	162	307	32	321649
ABaraap:42	ABaraap	42	10966	-14033	14	13	10966	9.5	184	253	51	619126
ABaraapa:59	ABaraapa	59	9753	-15246	-74	-73	9753	7.1	134	233	44	408218
ABaraapaa:82	ABaraapaa	82	8233	-16766	-28	-27	8233	14.1	67	207	39	587492
ABaraapaaa:109	ABaraapaaa	109	7649	-17350	-21	-11	7649	18.7	60	237	32	456676
ABaraapaap:109	ABaraapaap	109	8137	-16862	181	190	8137	22.4	111	212	34	460912
ABaraapap:82	ABaraapap	82	8426	-16573	74	73	8426	16.4	127	198	37	425554
ABaraapapa:109	ABaraapapa	109	7653	-17346	-229	-211	7653	27.5	134	185	37	534184
ABaraapapp:109	ABaraapapp	109	8065	-16934	206	203	8065	26.4	180	197	32	328547
ABaraapp:59	ABaraapp	59	9882	-15117	33	33	9882	8.0	214	231	44	278229
ABaraappa:81	ABaraappa	81	8226	-16773	-135	-131	8226	14.6	160	227	36	341197
ABaraappaa:106	ABaraappaa	106	7709	-17290	-161	-171	7709	30.2	120	264	32	380938
ABaraappap:106	ABaraappap	106	8230	-16769	291	288	8230	27.0	151	240	31	304698
ABaraappp:81	ABaraappp	81	8309	-16690	-2	2	8309	18.2	207	235	39	375953
ABaraapppa:108	ABaraapppa	108	7642	-17357	-109	-106	7642	26.3	180	264	34	356832
ABaraapppp:108	ABaraapppp	108	8008	-16991	220	210	8008	32.8	214	272	30	278087
ABarap:26	ABarap	26	10936	-14063	-10	-10	10936	15.4	214	305	59	1048099
ABarapa:42	ABarapa	42	10902	-14097	-77	-77	10902	16.2	187	336	53	922086
ABarapaa:59	ABarapaa	59	9796	-15203	-10	-8	9796	10.3	145	310	45	515308
ABarapaaa:82	ABarapaaa	82	8138	-16861	5	10	8138	6.9	118	274	40	654675
ABarapaaaa:113	ABarapaaaa	113	7604	-17395	55	53	7604	9.5	129	302	33	490965
ABarapaaap:113	ABarapaaap	113	7796	-17203	174	167	7796	6.5	164	290	30	348173
ABarapaap:82	ABarapaap	82	8353	-16646	86	81	8353	7.5	158	256	38	446697
ABarapaapa:108	ABarapaapa	108	7685	-17314	-115	-113	7685	11.4	132	265	30	372516
ABarapaapp:108	ABarapaapp	108	7979	-17020	253	247	7979	9.9	172	248	32	336432
ABarapap:59	ABarapap	59	9920	-15079	31	31	9920	12.1	214	301	45	364473
ABarapapa:80	ABarapapa	80	8269	-16730	13	18	8269	6.2	197	271	38	358520
ABarapapaa:106	ABarapapaa	106	7534	-17465	-77	-58	7534	6.7	193	273	32	367484
ABarapapap:106	ABarapapap	106	7673	-17326	85	90	7673	5.9	244	281	35	365664
ABarapapp:80	ABarapapp	80	8418	-16581	65	65	8418	11.1	244	273	40	356370
ABarapappa:103	ABarapappa	103	7536	-17463	-166	-171	7536	14.8	191	283	31	337173
ABarapappp:103	ABarapappp	103	7764	-17235	110	115	7764	13.2	249	279	39	446058
ABarapp:42	ABarapp	42	10979	-14020	25	24	10979	12.7	287	295	51	599760
ABarappa:59	ABarappa	59	9714	-15285	-68	-67	9714	15.0	241	302	43	343914
ABarappaa:83	ABarappaa	83	7930	-17069	-85	-82	7930	10.2	183	326	38	504811
ABarappaaa:116	ABarappaaa	116	7456	-17543	-46	-38	7456	8.9	175	328	33	420440
ABarappaap:116	ABarappaap	116	7698	-17301	179	184	7698	6.8	218	310	30	283266
ABarappap:83	ABarappap	83	8091	-16908	43	51	8091	10.1	240	328	39	518269
ABarappapa:116	ABarappapa	116	7415	-17584	-78	-60	7415	11.9	226	354	36	543575
ABarappapp:116	ABarappapp	116	7753	-17246	255	251	7753	11.5	281	359	34	417296
ABarappp:59	ABarappp	59	9975	-15024	47	47	9975	24.4	299	280	44	338000
ABarapppa:81	ABarapppa	81	8135	-16864	-58	-59	8135	16.9	202	348	39	497232
ABarapppaa:108	ABarapppaa	108	7417	-17582	-137	-125	7417	16.1	159	345	32	371576
ABarapppap:108	ABarapppap	108	7768	-17231	142	147	7768	17.1	210	323	31	338902
ABarapppp:81	ABarapppp	81	8497	-16502	194	194	8497	17.3	259	336	38	455781
ABarappppa:107	ABarappppa	107	7536	-17463	-94	-90	7536	18.6	205	356	33	416868
ABarappppp:107	ABarappppp	107	8033	-16966	364	363	8033	19.4	251	369	35	443194
ABarp:18	ABarp	18	11241	-13758	-85	-85	11241	47.3	239	305	71	2030764
ABarpa:26	ABarpa	26	11029	-13971	-88	-88	11029	38.5	163	325	62	1728007
ABarpaa:42	ABarpaa	42	11035	-13964	-90	-89	11035	37.3	121	318	54	1163245
ABarpaaa:58	ABarpaaa	58	9827	-15172	-81	-81	9827	36.6	113	315	45	614723
ABarpaaaa:83	ABarpaaaa	83	8278	-16721	-91	-77	8278	55.5	98	209	41	587734
ABarpaaaaa:112	ABarpaaaaa	112	7664	-17335	-82	-96	7664	54.6	104	208	33	297626
ABarpaaaap:112	ABarpaaaap	112	9056	-15943	986	989	9056	56.8	135	165	32	294962
ABarpaaap:83	ABarpaaap	83	8983	-16017	561	540	8983	56.2	151	220	37	478736
ABarpaaapa:114	ABarpaaapa	114	7648	-17351	-314	-299	7648	54.8	147	207	31	260948
ABarpaaapp:114	ABarpaaapp	114	9030	-15969	1045	992	9030	56.0	180	189	30	248709
ABarpaap:58	ABarpaap	58	10428	-14572	184	182	10428	46.6	170	311	49	675503
ABarpaapa:79	ABarpaapa	79	8395	-16604	-232	-207	8395	55.4	194	252	40	477840
ABarpaapaa:105	ABarpaapaa	105	7587	-17412	-262	-192	7587	56.9	206	191	32	285976
ABarpaapap:105	ABarpaapap	105	8325	-16674	478	470	8325	57.0	263	198	36	323572
ABarpaapp:79	ABarpaapp	79	9222	-15777	470	467	9222	55.4	270	257	44	551625
ABarpaappa:104	ABarpaappa	104	7687	-17312	-194	-166	7687	56.8	301	208	35	302226
ABarpaappp:104	ABarpaappp	104	8777	-16222	780	772	8777	57.3	342	226	35	294128
ABarpap:42	ABarpap	42	11099	-13900	0	0	11099	31.3	206	268	53	891841
ABarpapa:58	ABarpapa	58	9949	-15050	-87	-89	9949	33.2	164	304	45	526487
ABarpapaa:80	ABarpapaa	80	8311	-16689	-128	-123	8311	54.2	136	274	40	511094
ABarpapaaa:113	ABarpapaaa	113	7687	-17312	-125	-114	7687	57.7	129	240	33	294369
ABarpapaap:113	ABarpapaap	113	9101	-15898	948	898	9101	55.4	176	264	30	240041
ABarpapap:80	ABarpapap	80	8767	-16232	269	259	8767	53.5	187	289	39	456892
ABarpapapa:111	ABarpapapa	111	7560	-17439	-392	-316	7560	54.4	187	237	32	277803
ABarpapapp:111	ABarpapapp	111	8802	-16197	905	891	8802	56.6	235	247	35	319758
ABarpapp:58	ABarpapp	58	10185	-14814	81	80	10185	36.7	249	302	46	508482
ABarpappa:80	ABarpappa	80	8266	-16733	-199	-172	8266	54.9	232	300	39	465976
ABarpappaa:111	ABarpappaa	111	7582	-17417	-365	-314	7582	58.4	214	279	30	228938
ABarpappap:111	ABarpappap	111	8643	-16356	722	707	8643	56.4	254	288	33	251147
ABarpappp:80	ABarpappp	80	8946	-16053	337	316	8946	50.6	274	317	41	461151
ABarpapppa:107	ABarpapppa	107	7545	-17454	-286	-226	7545	54.6	284	289	33	252636
ABarpapppp:107	ABarpapppp	107	8732	-16267	807	811	8732	53.4	318	328	36	292911
ABarpp:26	ABarpp	26	11234	-13765	-14	-14	11234	46.4	280	327	60	1634803
ABarppa:43	ABarppa	43	11138	-13861	-147	-150	11138	50.3	208	313	55	1183544
ABarppaa:59	ABarppaa	59	9902	-15097	-195	-193	9902	52.2	216	286	46	595561
ABarppaaa:83	ABarppaaa	83	8192	-16807	-276	-238	8192	56.8	278	182	39	507962
ABarppaaaa:116	ABarppaaaa	116	7658	-17341	-187	-155	7658	58.7	332	146	30	261581
ABarppaaap:116	ABarppaaap	116	8846	-16153	847	910	8846	52.6	368	127	34	278948
ABarppaap:83	ABarppaap	83	9111	-15888	589	577	9111	56.0	331	176	41	525770
ABarppaapa:114	ABarppaapa	114	7711	-17288	-175	-161	7711	56.8	375	172	36	325262
ABarppaapp:114	ABarppaapp	114	8932	-16067	1063	1062	8932	47.5	415	132	31	258152
ABarppap:59	ABarppap	59	10322	-14677	225	224	10322	50.9	287	270	46	577026
ABarppapa:84	ABarppapa	84	8002	-16997	-235	-200	8002	49.7	382	143	40	533842
ABarppapaa:125	ABarppapaa	125	7541	-17458	-114	-36	7541	47.6	380	106	30	221909
ABarppapap:125	ABarppapap	125	7862	-17137	300	297	7862	40.3	430	99	32	256632
ABarppapp:84	ABarppapp	84	8578	-16421	395	392	8578	45.2	440	152	40	533828
ABarppappa:124	ABarppappa	124	7452	-17547	-58	-60	7452	39.6	467	127	33	226931
ABarppappp:124	ABarppappp	124	7900	-17100	336	333	7900	30.0	520	137	32	221773
ABarppp:43	ABarppp	43	11255	-13744	-8	-17	11255	45.3	301	323	53	1103647
ABarpppa:59	ABarpppa	59	9917	-15082	-83	-79	9917	43.5	293	308	43	463490
ABarpppaa:83	ABarpppaa	83	8128	-16871	-262	-226	8128	55.5	319	293	38	464780
ABarpppaaa:119	ABarpppaaa	119	7559	-17440	-161	-169	7559	57.2	325	281	30	221807
ABarpppaap:119	ABarpppaap	119	8458	-16542	600	585	8458	53.4	373	305	36	278675
ABarpppap:83	ABarpppap	83	9039	-15960	539	522	9039	54.5	361	279	40	464733
ABarpppapa:112	ABarpppapa	112	7693	-17306	-163	-104	7693	56.9	370	259	34	246082
ABarpppapp:112	ABarpppapp	112	9140	-15859	1207	1203	9140	51.9	420	282	31	220200
ABarpppp:59	ABarpppp	59	10071	-14928	118	121	10071	38.8	372	289	46	509988
ABarppppa:84	ABarppppa	84	8151	-16848	-178	-134	8151	49.2	397	306	40	484322
ABarppppaa:119	ABarppppaa	119	7553	-17446	-213	-153	7553	50.8	403	319	32	204097
ABarppppap:119	ABarppppap	119	8423	-16576	719	708	8423	45.5	443	315	32	204038
ABarppppp:84	ABarppppp	84	8716	-16283	440	438	8716	46.5	441	273	40	457988
ABarpppppa:120	ABarpppppa	120	7472	-17527	-188	-154	7472	47.1	466	285	34	238280
ABarpppppp:120	ABarpppppp	120	8557	-16442	796	798	8557	39.5	510	272	31	193103
ABp:1	ABp	1	11963	-13036	-24	-24	11963	32.5	284	321	77	2026209
ABpl:8	ABpl	8	11504	-13495	-161	-163	11504	47.6	289	236	73	1958241
ABpla:18	ABpla	18	11133	-13866	-211	-211	11133	52.4	187	176	67	1942188
ABplaa:27	ABplaa	27	11022	-13977	-257	-257	11022	52.9	129	208	61	1738221
ABplaaa:42	ABplaaa	42	11011	-13988	-165	-164	11011	51.0	86	229	54	1280105
ABplaaaa:59	ABplaaaa	59	9859	-15140	-103	-102	9859	47.4	68	213	45	658069
ABplaaaaa:82	ABplaaaaa	82	8161	-16838	-207	-188	8161	49.7	151	169	39	605654
ABplaaaaaa:115	ABplaaaaaa	115	7618	-17381	-423	-350	7618	50.3	154	150	30	323929
ABplaaaaap:115	ABplaaaaap	115	8562	-16437	446	463	8562	50.4	197	153	33	364294
ABplaaaap:82	ABplaaaap	82	8661	-16338	356	357	8661	56.4	142	139	40	650259
ABplaaaapa:116	ABplaaaapa	116	7558	-17441	-212	-192	7558	55.7	145	128	34	421315
ABplaaaapp:116	ABplaaaapp	116	8977	-16022	1007	987	8977	57.4	191	145	32	338833
ABplaaap:59	ABplaaap	59	10313	-14686	186	187	10313	52.8	130	250	46	668976
ABplaaapa:81	ABplaaapa	81	8217	-16782	-224	-207	8217	57.6	172	171	37	512801
ABplaaapaa:111	ABplaaapaa	111	7597	-17402	-286	-191	7597	56.5	176	108	31	348636
ABplaaapap:111	ABplaaapap	111	8301	-16698	359	395	8301	57.2	231	129	33	322083
ABplaaapp:81	ABplaaapp	81	9279	-15720	679	659	9279	55.3	220	197	39	530515
ABplaaappa:109	ABplaaappa	109	7667	-17332	-218	-177	7667	54.4	236	158	32	299663
ABplaaappp:109	ABplaaappp	109	9021	-15978	962	958	9021	55.8	289	136	34	342155
ABplaap:42	ABplaap	42	11281	-13718	-24	-25	11281	51.2	151	169	54	1162745
ABplaapa:58	ABplaapa	58	9948	-15051	-135	-136	9948	50.0	122	185	45	621186
ABplaapaa:82	ABplaapaa	82	8212	-16787	-115	-104	8212	48.2	182	137	39	567262
ABplaapaaa:114	ABplaapaaa	114	7708	-17291	-35	12	7708	49.5	164	84	33	420552
ABplaapaap:114	ABplaapaap	114	9388	-15611	1416	1411	9388	54.5	199	97	32	370962
ABplaapap:82	ABplaapap	82	8722	-16277	291	286	8722	51.0	227	153	38	503035
ABplaapapa:111	ABplaapapa	111	7544	-17455	-270	-177	7544	49.3	216	73	32	425532
ABplaapapp:111	ABplaapapp	111	8825	-16174	852	904	8825	54.3	241	105	32	331943
ABplaapp:58	ABplaapp	58	10498	-14501	233	228	10498	49.3	193	178	47	622090
ABplaappa:80	ABplaappa	80	8242	-16757	-229	-207	8242	48.3	263	132	39	535961
ABplaappaa:113	ABplaappaa	113	7469	-17530	-199	-179	7469	46.4	256	71	30	292343
ABplaappap:113	ABplaappap	113	8457	-16542	589	605	8457	50.6	280	99	32	299735
ABplaappp:80	ABplaappp	80	9151	-15848	537	540	9151	45.5	318	138	41	522685
ABplaapppa:107	ABplaapppa	107	7616	-17383	-157	-160	7616	42.9	294	84	34	334777
ABplaapppp:107	ABplaapppp	107	8508	-16491	624	623	8508	36.7	339	96	36	390062
ABplap:27	ABplap	27	11238	-13761	-46	-46	11238	53.0	233	223	60	1638640
ABplapa:42	ABplapa	42	11087	-13912	-197	-199	11087	52.6	164	251	52	1118037
ABplapaa:58	ABplapaa	58	9962	-15037	-211	-209	9962	56.4	173	220	46	628382
ABplapaaa:82	ABplapaaa	82	8372	-16627	-85	-74	8372	56.1	240	133	40	605073
ABplapaaaa:111	ABplapaaaa	111	7925	-17074	-156	-50	7925	54.0	317	116	33	427931
ABplapaaap:111	ABplapaaap	111	9237	-15762	1115	1107	9237	48.5	347	109	36	530196
ABplapaap:82	ABplapaap	82	8938	-16061	514	519	8938	53.5	295	112	40	648000
ABplapaapa:114	ABplapaapa	114	7697	-17302	-167	-48	7697	43.5	357	83	33	472939
ABplapaapp:114	ABplapaapp	114	8624	-16375	847	844	8624	36.2	386	87	35	505736
ABplapap:58	ABplapap	58	10404	-14595	150	149	10404	54.5	248	227	45	605729
ABplapapa:82	ABplapapa	82	8236	-16763	-160	-146	8236	49.9	357	126	41	608024
ABplapapaa:111	ABplapapaa	111	7440	-17559	-104	-100	7440	34.7	466	102	32	313159
ABplapapap:111	ABplapapap	111	7755	-17244	134	138	7755	27.7	486	117	33	323632
ABplapapp:82	ABplapapp	82	8984	-16015	535	544	8984	45.5	416	121	40	546811
ABplapappa:108	ABplapappa	108	7523	-17476	-66	-59	7523	20.5	492	120	32	278096
ABplapappp:108	ABplapappp	108	7968	-17031	316	312	7968	22.3	527	133	31	258186
ABplapp:42	ABplapp	42	11378	-13621	78	80	11378	49.6	247	190	54	1152000
ABplappa:58	ABplappa	58	10001	-14998	-217	-206	10001	53.4	245	158	47	643343
ABplappaa:82	ABplappaa	82	8207	-16792	-134	-110	8207	41.1	324	97	40	564264
ABplappaaa:112	ABplappaaa	112	7524	-17475	-71	-53	7524	28.6	349	78	34	355188
ABplappaap:112	ABplappaap	112	8105	-16894	447	452	8105	25.7	402	88	35	375184
ABplappap:82	ABplappap	82	8760	-16239	414	420	8760	40.6	381	101	41	580451
ABplappapa:114	ABplappapa	114	7523	-17476	-93	-61	7523	33.5	429	97	32	302053
ABplappapp:114	ABplappapp	114	7939	-17060	305	297	7939	24.5	449	115	33	283896
ABplappp:58	ABplappp	58	10216	-14783	147	146	10216	45.8	310	158	44	528427
ABplapppa:83	ABplapppa	83	8080	-16919	-111	-97	8080	31.0	406	103	39	503059
ABplapppaa:114	ABplapppaa	114	7421	-17578	-122	-93	7421	15.5	429	130	30	210398
ABplapppap:114	ABplapppap	114	7558	-17441	116	118	7558	14.8	461	145	31	207880
ABplapppp:83	ABplapppp	83	8351	-16648	249	251	8351	25.3	443	99	39	476838
ABplappppa:115	ABplappppa	115	7389	-17610	-6	0	7389	8.5	487	153	33	248641
ABplappppp:115	ABplappppp	115	7835	-17164	298	303	7835	12.5	526	159	32	256860
ABplp:18	ABplp	18	11142	-13857	-139	-139	11142	42.2	294	123	66	1842792
ABplpa:27	ABplpa	27	11056	-13944	-264	-264	11056	50.1	266	113	60	1672964
ABplpaa:42	ABplpaa	42	11083	-13916	-259	-259	11083	53.8	212	118	54	1201862
ABplpaaa:59	ABplpaaa	59	9882	-15117	-166	-165	9882	52.1	117	117	47	707328
ABplpaaaa:83	ABplpaaaa	83	8201	-16798	-84	-79	8201	46.2	125	91	40	619580
ABplpaaaaa:108	ABplpaaaaa	108	7587	-17412	-186	-207	7587	38.2	145	101	33	452129
ABplpaaaap:108	ABplpaaaap	108	8230	-16769	562	584	8230	41.2	155	66	34	474795
ABplpaaap:83	ABplpaaap	83	8674	-16325	357	353	8674	47.6	182	76	38	590079
ABplpaaapa:110	ABplpaaapa	110	7620	-17379	-113	-66	7620	40.4	177	61	32	417172
ABplpaaapp:110	ABplpaaapp	110	8453	-16546	619	622	8453	35.4	218	63	33	432818
ABplpaap:59	ABplpaap	59	10334	-14665	172	162	10334	49.8	181	117	46	611400
ABplpaapa:81	ABplpaapa	81	8282	-16717	-171	-164	8282	46.2	190	113	38	504499
ABplpaapaa:108	ABplpaapaa	108	7577	-17422	-211	-224	7577	40.6	183	101	31	360015
ABplpaapap:108	ABplpaapap	108	8207	-16792	463	457	8207	43.5	221	73	35	493138
ABplpaapp:81	ABplpaapp	81	8848	-16151	308	304	8848	40.3	242	113	41	566858
ABplpaappa:106	ABplpaappa	106	7581	-17418	-224	-192	7581	38.4	249	84	34	416863
ABplpaappp:106	ABplpaappp	106	8386	-16613	638	636	8386	34.4	282	70	34	379928
ABplpap:42	ABplpap	42	11371	-13628	84	83	11371	44.3	304	103	54	1182757
ABplpapa:59	ABplpapa	59	9856	-15143	-117	-108	9856	40.4	202	84	44	609337
ABplpapaa:84	ABplpapaa	84	8061	-16938	-157	-127	8061	32.6	190	87	38	581290
ABplpapaaa:113	ABplpapaaa	113	7549	-17450	-176	-145	7549	25.0	194	114	30	293441
ABplpapaap:113	ABplpapaap	113	7908	-17091	201	182	7908	24.4	227	113	31	306009
ABplpapap:84	ABplpapap	84	8446	-16553	247	246	8446	24.7	207	80	42	627519
ABplpapapa:111	ABplpapapa	111	7559	-17440	-79	-55	7559	18.6	193	79	33	345706
ABplpapapp:111	ABplpapapp	111	7939	-17060	311	313	7939	16.2	239	91	33	322807
ABplpapp:59	ABplpapp	59	10448	-14551	310	306	10448	37.7	278	89	47	636910
ABplpappa:81	ABplpappa	81	8242	-16757	-43	-42	8242	18.7	227	104	41	455602
ABplpappaa:108	ABplpappaa	108	7638	-17361	-17	-16	7638	12.7	202	129	37	328107
ABplpappap:108	ABplpappap	108	7722	-17277	137	139	7722	9.5	238	148	31	218100
ABplpappp:81	ABplpappp	81	8451	-16548	205	208	8451	14.6	293	114	42	493738
ABplpapppa:111	ABplpapppa	111	7446	-17553	-60	-53	7446	9.3	278	151	32	219005
ABplpapppp:111	ABplpapppp	111	7713	-17286	174	182	7713	5.8	328	160	33	206821
ABplpp:27	ABplpp	27	11329	-13670	-37	-37	11329	52.2	366	156	60	1718720
ABplppa:42	ABplppa	42	11140	-13859	-264	-266	11140	56.1	307	159	53	1137325
ABplppaa:59	ABplppaa	59	9860	-15139	-170	-164	9860	53.4	219	106	45	632663
ABplppaaa:84	ABplppaaa	84	8100	-16899	-102	-96	8100	40.9	213	86	40	666174
ABplppaaaa:114	ABplppaaaa	114	7510	-17489	-237	-208	7510	33.0	228	101	36	511272
ABplppaaap:114	ABplppaaap	114	7977	-17022	275	258	7977	32.1	266	106	29	359156
ABplppaap:84	ABplppaap	84	8451	-16548	239	239	8451	33.4	250	76	39	608731
ABplppaapa:115	ABplppaapa	115	7525	-17474	-46	-36	7525	23.1	254	77	33	423290
ABplppaapp:115	ABplppaapp	115	7927	-17073	352	365	7927	19.3	296	82	33	366502
ABplppap:59	ABplppap	59	10324	-14675	258	257	10324	50.4	285	108	45	635589
ABplppapa:84	ABplppapa	84	8106	-16893	-52	-40	8106	32.1	298	85	40	611319
ABplppapaa:116	ABplppapaa	116	7550	-17449	-103	-91	7550	25.6	294	104	35	388029
ABplppapap:116	ABplppapap	116	7792	-17208	189	198	7792	18.3	336	97	33	312882
ABplppapp:84	ABplppapp	84	8366	-16634	274	277	8366	26.0	361	94	41	643782
ABplppappa:123	ABplppappa	123	7437	-17562	-67	-29	7437	16.6	376	98	33	304844
ABplppappp:123	ABplppappp	123	7946	-17054	445	426	7946	14.1	408	124	32	253095
ABplppp:42	ABplppp	42	11438	-13561	99	99	11438	50.1	397	138	54	1218029
ABplpppa:58	ABplpppa	58	9969	-15030	-125	-121	9969	44.2	329	100	45	628361
ABplpppaa:83	ABplpppaa	83	8060	-16939	-92	-82	8060	23.3	263	92	39	522139
ABplpppaaa:115	ABplpppaaa	115	7543	-17457	-131	-119	7543	22.6	252	117	31	336687
ABplpppaap:115	ABplpppaap	115	7828	-17171	232	230	7828	16.4	268	122	34	374020
ABplpppap:83	ABplpppap	83	8373	-16626	182	189	8373	21.7	311	103	39	566905
ABplpppapa:116	ABplpppapa	116	7533	-17466	-46	-25	7533	13.2	295	116	31	271629
ABplpppapp:116	ABplpppapp	116	7833	-17166	269	252	7833	8.3	330	128	32	259603
ABplpppp:58	ABplpppp	58	10299	-14701	222	220	10299	40.0	390	110	45	600442
ABplppppa:83	ABplppppa	83	8142	-16857	-80	-65	8142	18.0	345	110	40	480718
ABplppppaa:109	ABplppppaa	109	7426	-17573	-140	-119	7426	11.3	355	128	33	274144
ABplppppap:109	ABplppppap	109	7672	-17328	160	157	7672	9.4	392	155	34	259149
ABplppppp:83	ABplppppp	83	8136	-16863	122	120	8136	9.5	398	137	41	479588
ABplpppppa:117	ABplpppppa	117	7323	-17676	-109	-91	7323	10.6	429	182	34	253453
ABplpppppp:117	ABplpppppp	117	7805	-17194	293	287	7805	10.5	459	212	32	280815
ABpr:8	ABpr	8	11350	-13649	-72	-72	11350	22.5	348	330	70	1627217
ABpra:18	ABpra	18	11013	-13987	-55	-55	11013	27.1	332	365	67	1847751
ABpraa:27	ABpraa	27	10941	-14058	-49	-49	10941	24.0	278	367	61	1516671
ABpraaa:41	ABpraaa	41	11000	-13999	-79	-79	11000	34.6	212	366	53	1100316
ABpraaaa:59	ABpraaaa	59	9689	-15310	-68	-68	9689	25.9	165	352	44	560560
ABpraaaaa:84	ABpraaaaa	84	8004	-16995	-73	-54	8004	34.5	142	338	38	549354
ABpraaaaaa:115	ABpraaaaaa	115	7595	-17404	-138	-95	7595	40.4	118	332	31	321126
ABpraaaaap:115	ABpraaaaap	115	8537	-16462	768	798	8537	41.5	151	354	30	313869
ABpraaaap:84	ABpraaaap	84	8326	-16673	209	212	8326	35.3	178	366	38	506946
ABpraaaapa:113	ABpraaaapa	113	7713	-17286	16	58	7713	35.2	162	354	33	411547
ABpraaaapp:113	ABpraaaapp	113	8646	-16353	797	831	8646	44.2	191	359	31	315484
ABpraaap:59	ABpraaap	59	10094	-14905	107	107	10094	36.2	228	366	45	555170
ABpraaapa:81	ABpraaapa	81	8266	-16733	-79	-71	8266	39.8	153	338	37	494423
ABpraaapaa:110	ABpraaapaa	110	7700	-17299	-196	-147	7700	40.0	149	312	32	362841
ABpraaapap:110	ABpraaapap	110	8637	-16362	708	731	8637	48.4	170	330	33	366516
ABpraaapp:81	ABpraaapp	81	8772	-16227	297	296	8772	39.8	210	341	42	591322
ABpraaappa:105	ABpraaappa	105	7655	-17344	-142	-143	7655	39.5	187	315	32	352337
ABpraaappp:105	ABpraaappp	105	8585	-16414	587	596	8585	45.3	228	338	37	421651
ABpraap:41	ABpraap	41	11077	-13922	22	20	11077	26.0	285	373	53	1005961
ABpraapa:59	ABpraapa	59	9779	-15220	-11	-9	9779	28.1	256	380	45	542907
ABpraapaa:84	ABpraapaa	84	8064	-16935	-105	-78	8064	49.7	200	333	41	632101
ABpraapaaa:118	ABpraapaaa	118	7610	-17389	-197	-151	7610	53.0	130	291	33	388783
ABpraapaap:118	ABpraapaap	118	9216	-15783	1168	1218	9216	54.9	180	306	33	377756
ABpraapap:84	ABpraapap	84	8545	-16454	280	283	8545	47.2	270	354	41	600673
ABpraapapa:113	ABpraapapa	113	7561	-17438	-287	-225	7561	53.8	218	328	32	363187
ABpraapapp:113	ABpraapapp	113	8862	-16137	975	988	8862	53.7	263	328	35	407556
ABpraapp:59	ABpraapp	59	10131	-14868	130	129	10131	32.5	320	351	45	506099
ABpraappa:81	ABpraappa	81	8153	-16846	-51	-40	8153	42.6	304	365	40	581611
ABpraappaa:117	ABpraappaa	117	7521	-17478	-102	-43	7521	48.1	239	366	30	271618
ABpraappap:117	ABpraappap	117	8058	-16941	430	439	8058	47.5	290	361	34	309738
ABpraappp:81	ABpraappp	81	8731	-16268	333	339	8731	37.4	374	361	41	548662
ABpraapppa:111	ABpraapppa	111	7586	-17413	-106	-101	7586	40.5	317	371	34	303190
ABpraapppp:111	ABpraapppp	111	8344	-16655	660	664	8344	35.7	366	379	37	380826
ABprap:27	ABprap	27	11134	-13865	24	24	11134	35.4	396	351	60	1579442
ABprapa:41	ABprapa	41	11057	-13942	-106	-105	11057	40.1	344	366	52	1140924
ABprapaa:58	ABprapaa	58	9918	-15081	-90	-91	9918	45.4	312	365	45	633937
ABprapaaa:82	ABprapaaa	82	8255	-16744	-76	-73	8255	49.4	330	345	40	620370
ABprapaaaa:112	ABprapaaaa	112	7737	-17262	-147	-49	7737	48.2	335	352	33	409531
ABprapaaap:112	ABprapaaap	112	9252	-15747	1215	1205	9252	47.7	371	337	33	424950
ABprapaap:82	ABprapaap	82	8882	-16117	470	472	8882	46.1	390	341	39	605521
ABprapaapa:112	ABprapaapa	112	7636	-17363	-202	-129	7636	43.3	385	360	32	392538
ABprapaapp:112	ABprapaapp	112	8631	-16368	862	852	8631	37.9	415	362	33	399338
ABprapap:58	ABprapap	58	10253	-14746	143	146	10253	42.6	384	347	45	580652
ABprapapa:81	ABprapapa	81	8197	-16802	-50	-48	8197	40.9	451	328	40	604970
ABprapapaa:114	ABprapapaa	114	7513	-17486	-142	-113	7513	41.1	486	310	33	383297
ABprapapap:114	ABprapapap	114	8127	-16872	435	440	8127	34.5	514	302	33	384121
ABprapapp:81	ABprapapp	81	8723	-16276	362	362	8723	35.4	498	292	39	529073
ABprapappa:111	ABprapappa	111	7566	-17433	-81	-39	7566	32.8	541	285	34	402046
ABprapappp:111	ABprapappp	111	8243	-16756	547	553	8243	25.8	537	287	33	363771
ABprapp:41	ABprapp	41	11195	-13804	20	20	11195	34.3	421	345	51	1017541
ABprappa:58	ABprappa	58	9865	-15134	-102	-100	9865	29.6	398	364	45	551233
ABprappaa:82	ABprappaa	82	8178	-16821	-74	-72	8178	31.1	418	367	39	527325
ABprappaaa:112	ABprappaaa	112	7584	-17415	-104	-53	7584	31.2	395	382	34	381772
ABprappaap:112	ABprappaap	112	8072	-16927	328	330	8072	30.8	443	355	34	367793
ABprappap:82	ABprappap	82	8549	-16450	252	249	8549	31.3	466	334	38	522090
ABprappapa:114	ABprappapa	114	7526	-17473	-212	-167	7526	39.5	448	341	33	365610
ABprappapp:114	ABprappapp	114	8300	-16699	644	651	8300	31.9	486	332	32	354975
ABprappp:58	ABprappp	58	10094	-14906	135	135	10094	36.8	459	302	44	516435
ABprapppa:84	ABprapppa	84	7986	-17013	-84	-67	7986	25.7	499	319	39	576890
ABprapppaa:120	ABprapppaa	120	7487	-17512	-76	-36	7487	23.3	486	343	30	241954
ABprapppap:120	ABprapppap	120	7830	-17169	235	219	7830	24.0	504	308	31	265773
ABprapppp:84	ABprapppp	84	8343	-16656	248	246	8343	21.7	527	286	37	445217
ABprappppa:117	ABprappppa	117	7393	-17606	-87	-62	7393	18.1	536	308	31	239040
ABprappppp:117	ABprappppp	117	8053	-16946	455	451	8053	16.0	517	277	31	245409
ABprp:18	ABprp	18	10998	-14001	-51	-51	10998	18.5	427	295	66	1494816
ABprpa:27	ABprpa	27	10953	-14046	-57	-57	10953	16.1	375	323	58	1070305
ABprpaa:42	ABprpaa	42	10949	-14050	-64	-66	10949	18.8	345	373	51	954208
ABprpaaa:60	ABprpaaa	60	9686	-15313	-41	-38	9686	14.9	265	362	46	449906
ABprpaaaa:83	ABprpaaaa	83	8107	-16892	-93	-87	8107	26.6	216	373	40	607004
ABprpaaaaa:109	ABprpaaaaa	109	7513	-17486	-112	-102	7513	26.5	177	357	35	473493
ABprpaaaap:109	ABprpaaaap	109	7987	-17012	339	340	7987	25.4	215	380	34	447560
ABprpaaap:83	ABprpaaap	83	8416	-16583	227	222	8416	26.2	265	383	39	581661
ABprpaaapa:111	ABprpaaapa	111	7546	-17453	-107	-70	7546	31.1	225	382	32	377829
ABprpaaapp:111	ABprpaaapp	111	8303	-16696	542	568	8303	32.2	264	387	33	418320
ABprpaap:60	ABprpaap	60	10028	-14971	149	149	10028	21.3	338	374	47	576910
ABprpaapa:82	ABprpaapa	82	8175	-16824	-96	-88	8175	34.2	252	379	40	610757
ABprpaapaa:111	ABprpaapaa	111	7521	-17478	-80	-78	7521	33.4	192	364	34	401997
ABprpaapap:111	ABprpaapap	111	8094	-16905	380	380	8094	39.3	232	376	33	359612
ABprpaapp:82	ABprpaapp	82	8700	-16299	350	349	8700	31.0	322	378	40	553486
ABprpaappa:110	ABprpaappa	110	7662	-17337	-132	-89	7662	39.8	268	377	35	404625
ABprpaappp:110	ABprpaappp	110	8339	-16660	584	619	8339	32.6	302	393	33	349110
ABprpap:42	ABprpap	42	11024	-13976	26	26	11024	12.9	393	310	50	696241
ABprpapa:59	ABprpapa	59	9782	-15217	-60	-60	9782	10.6	333	328	44	364655
ABprpapaa:82	ABprpapaa	82	8134	-16865	-28	-16	8134	17.0	291	361	38	476560
ABprpapaaa:112	ABprpapaaa	112	7530	-17469	-75	-52	7530	18.5	261	333	31	303165
ABprpapaap:112	ABprpapaap	112	7720	-17279	100	111	7720	17.7	302	325	34	308975
ABprpapap:82	ABprpapap	82	8270	-16729	104	105	8270	10.2	330	347	39	427931
ABprpapapa:109	ABprpapapa	109	7419	-17580	-124	-115	7419	10.3	314	346	32	284925
ABprpapapp:109	ABprpapapp	109	7707	-17292	142	138	7707	8.3	364	331	32	234953
ABprpapp:59	ABprpapp	59	9979	-15020	70	71	9979	15.4	407	295	44	372904
ABprpappa:81	ABprpappa	81	8085	-16914	-41	-41	8085	7.0	314	302	38	330435
ABprpappaa:112	ABprpappaa	112	7401	-17598	-63	-63	7401	7.4	265	318	31	227381
ABprpappap:112	ABprpappap	112	7576	-17423	64	62	7576	6.2	323	301	33	210510
ABprpappp:81	ABprpappp	81	8208	-16791	46	44	8208	7.2	376	300	40	366549
ABprpapppa:112	ABprpapppa	112	7442	-17557	0	8	7442	7.0	380	296	32	212743
ABprpapppp:112	ABprpapppp	112	7626	-17374	129	131	7626	8.0	427	269	33	223030
ABprpp:27	ABprpp	27	11103	-13896	38	38	11103	22.3	482	304	59	1462319
ABprppa:43	ABprppa	43	10989	-14010	-12	-12	10989	19.8	446	362	51	969485
ABprppaa:61	ABprppaa	61	9580	-15419	-28	-28	9580	14.9	388	366	44	486042
ABprppaaa:86	ABprppaaa	86	8012	-16987	-7	8	8012	23.0	320	385	39	591100
ABprppaaaa:117	ABprppaaaa	117	7546	-17453	-82	-36	7546	23.7	269	384	37	524257
ABprppaaap:117	ABprppaaap	117	7823	-17176	226	262	7823	25.9	301	396	31	373690
ABprppaap:86	ABprppaap	86	8063	-16936	111	116	8063	14.6	367	369	40	591997
ABprppaapa:118	ABprppaapa	118	7373	-17626	-75	-69	7373	13.1	344	372	34	372982
ABprppaapp:118	ABprppaapp	118	7683	-17316	204	212	7683	10.2	388	355	34	344436
ABprppap:61	ABprppap	61	9749	-15250	45	49	9749	12.0	455	323	46	449398
ABprppapa:84	ABprppapa	84	8073	-16926	-28	-20	8073	19.8	386	354	40	533978
ABprppapaa:115	ABprppapaa	115	7544	-17455	-22	-16	7544	21.2	323	384	34	395709
ABprppapap:115	ABprppapap	115	7924	-17075	354	348	7924	20.3	374	382	31	273018
ABprppapp:84	ABprppapp	84	8362	-16637	266	268	8362	21.6	437	346	40	550135
ABprppappa:119	ABprppappa	119	7383	-17616	-107	-85	7383	22.2	409	381	34	324890
ABprppappp:119	ABprppappp	119	8222	-16777	557	557	8222	21.7	458	360	33	318550
ABprppp:43	ABprppp	43	11166	-13833	70	70	11166	22.6	505	303	52	934252
ABprpppa:59	ABprpppa	59	9854	-15145	-57	-57	9854	23.6	456	360	43	458510
ABprpppaa:82	ABprpppaa	82	8101	-16898	-39	-30	8101	16.1	431	355	41	539005
ABprpppaaa:111	ABprpppaaa	111	7508	-17491	-36	-26	7508	15.1	413	359	33	314700
ABprpppaap:111	ABprpppaap	111	7840	-17160	210	218	7840	15.8	456	338	32	332006
ABprpppap:82	ABprpppap	82	8400	-16599	183	182	8400	19.8	483	333	39	489890
ABprpppapa:111	ABprpppapa	111	7501	-17498	-107	-96	7501	16.2	486	322	35	393742
ABprpppapp:111	ABprpppapp	111	7843	-17156	268	270	7843	10.0	491	290	31	319040
ABprpppp:59	ABprpppp	59	10151	-14848	179	177	10151	25.9	502	319	44	506636
ABprppppa:82	ABprppppa	82	8107	-16892	-53	-48	8107	14.8	475	309	39	427573
ABprppppaa:110	ABprppppaa	110	7377	-17622	-87	-81	7377	9.2	416	330	33	257377
ABprppppap:110	ABprppppap	110	7652	-17347	78	84	7652	8.7	454	301	32	252949
ABprppppp:82	ABprppppp	82	8262	-16737	135	137	8262	11.2	506	267	40	449042
ABprpppppa:114	ABprpppppa	114	7426	-17573	-88	-79	7426	10.2	465	255	31	208489
ABprpppppp:114	ABprpppppp	114	7856	-17143	248	240	7856	15.6	487	240	32	232273
EMS:1	EMS	1	11825	-13174	-104	-104	11825	33.9	385	159	71	1726377
MS:11	MS	11	11226	-13773	-54	-54	11226	18.5	279	164	66	1161136
MSa:21	MSa	21	10872	-14127	-76	-76	10872	20.8	222	156	64	1357155
MSaa:32	MSaa	32	10968	-14031	-83	-83	10968	16.6	179	140	57	1033718
MSaaa:47	MSaaa	47	10767	-14232	-56	-55	10767	12.3	159	158	48	525081
MSaaaa:66	MSaaaa	66	9356	-15643	-72	-73	9356	17.4	109	192	43	377861
MSaaaaa:86	MSaaaaa	86	8198	-16801	-58	-69	8198	28.5	68	222	37	411954
MSaaaaaa:110	MSaaaaaa	110	7737	-17262	-90	-107	7737	34.2	71	229	29	240535
MSaaaaap:110	MSaaaaap	110	8917	-16082	701	739	8917	37.5	96	185	36	405436
MSaaaap:86	MSaaaap	86	8906	-16093	533	525	8906	33.1	120	200	39	451224
MSaaaapa:118	MSaaaapa	118	7934	-17065	-224	-173	7934	44.2	108	179	34	354826
MSaaaapp:118	MSaaaapp	118	10531	-14468	2109	2036	10531	48.2	156	181	30	252070
MSaaap:66	MSaaap	66	9419	-15580	78	79	9419	21.2	185	174	43	341027
MSaaapa:89	MSaaapa	89	8242	-16757	-110	-76	8242	36.1	150	203	41	440006
MSaaapaa:114	MSaaapaa	114	7745	-17254	-187	-182	7745	38.6	150	159	35	305078
MSaaapap:114	MSaaapap	114	8786	-16213	624	619	8786	39.0	162	205	32	212400
MSaaapp:89	MSaaapp	89	8358	-16641	240	248	8358	32.2	183	179	33	306347
MSaap:47	MSaap	47	10849	-14150	-23	-23	10849	16.2	239	127	50	653925
MSaapa:66	MSaapa	66	9382	-15617	-36	-36	9382	16.4	218	122	45	355453
MSaapaa:86	MSaapaa	86	8042	-16957	-77	-79	8042	17.4	210	176	39	260528
MSaapaaa:111	MSaapaaa	111	7501	-17498	-122	-122	7501	16.6	192	187	30	155201
MSaapaap:111	MSaapaap	111	7897	-17103	174	170	7897	22.7	233	197	30	132094
MSaapap:86	MSaapap	86	7980	-17019	65	63	7980	10.9	253	180	36	217189
MSaapapa:123	MSaapapa	123	7416	-17583	-21	-20	7416	8.8	231	196	30	129556
MSaapapp:123	MSaapapp	123	7628	-17371	153	146	7628	11.8	276	197	30	109279
MSaapp:66	MSaapp	66	9379	-15620	119	118	9379	15.3	303	125	43	338559
MSaappa:90	MSaappa	90	7668	-17331	-42	-40	7668	9.2	295	177	33	183864
MSaappp:90	MSaappp	90	7745	-17254	46	45	7745	11.6	344	178	38	204138
MSap:32	MSap	32	11106	-13893	-59	-60	11106	28.0	256	105	56	1249502
MSapa:48	MSapa	48	10817	-14182	-126	-125	10817	29.9	244	105	50	856973
MSapaa:67	MSapaa	67	9257	-15742	-110	-106	9257	31.4	194	147	42	374564
MSapaaa:89	MSapaaa	89	8015	-16984	-147	-143	8015	35.8	148	145	34	312024
MSapaaaa:119	MSapaaaa	119	7692	-17307	-89	-59	7692	36.1	111	129	29	196273
MSapaaap:119	MSapaaap	119	8086	-16913	292	286	8086	30.7	138	140	30	197823
MSapaap:89	MSapaap	89	8367	-16633	278	273	8367	33.0	200	143	35	312001
MSapap:67	MSapap	67	9409	-15590	97	96	9409	33.5	258	158	43	390011
MSapapa:91	MSapapa	91	7899	-17100	-220	-217	7899	42.6	214	147	38	390346
MSapapaa:123	MSapapaa	123	7552	-17447	-167	-152	7552	40.5	185	137	30	199821
MSapapap:123	MSapapap	123	8166	-16834	376	372	8166	41.8	231	135	32	215276
MSapapp:91	MSapapp	91	8809	-16190	594	593	8809	45.6	276	151	39	402254
MSapappa:131	MSapappa	131	7686	-17314	-129	-101	7686	47.0	237	141	30	180554
MSapappp:131	MSapappp	131	8373	-16626	616	582	8373	48.0	283	150	34	231532
MSapp:48	MSapp	48	10991	-14008	95	95	10991	26.6	328	94	48	705764
MSappa:67	MSappa	67	9076	-15923	-76	-76	9076	26.1	290	129	41	379200
MSappaa:94	MSappaa	94	7716	-17283	-116	-107	7716	23.9	227	155	33	196701
MSappap:94	MSappap	94	8037	-16962	169	174	8037	23.0	273	156	33	184026
MSappp:67	MSappp	67	9155	-15844	95	93	9155	27.4	335	131	41	360481
MSapppa:98	MSapppa	98	7724	-17276	-185	-181	7724	36.2	280	129	36	269868
MSapppp:98	MSapppp	98	8119	-16880	172	160	8119	36.0	332	143	35	261148
MSp:21	MSp	21	10878	-14121	-16	-16	10878	16.3	310	218	64	1091966
MSpa:32	MSpa	32	10957	-14043	-57	-58	10957	14.6	265	199	56	717549
MSpaa:47	MSpaa	47	10715	-14284	-59	-59	10715	17.3	237	226	48	426403
MSpaaa:67	MSpaaa	67	9285	-15714	-91	-89	9285	23.6	176	241	45	408342
MSpaaaa:87	MSpaaaa	87	8069	-16930	-168	-169	8069	30.4	113	257	38	413329
MSpaaaaa:116	MSpaaaaa	116	7614	-17385	-161	-138	7614	34.9	93	260	31	268874
MSpaaaap:116	MSpaaaap	116	8387	-16612	335	336	8387	40.6	136	242	36	321596
MSpaaap:87	MSpaaap	87	8852	-16147	499	486	8852	42.3	165	243	42	489299
MSpaaapa:118	MSpaaapa	118	7782	-17217	-301	-266	7782	46.8	144	222	33	268327
MSpaaapp:118	MSpaaapp	118	9583	-15416	1371	1371	9583	46.6	198	200	34	249409
MSpaap:67	MSpaap	67	9232	-15767	50	44	9232	24.3	231	222	40	299994
MSpaapa:92	MSpaapa	92	8085	-16914	-69	-70	8085	34.3	172	267	39	399640
MSpaapaa:123	MSpaapaa	123	7506	-17494	-109	-110	7506	33.3	164	283	29	167279
MSpaapap:123	MSpaapap	123	8405	-16594	426	423	8405	39.3	187	239	33	160046
MSpaapp:92	MSpaapp	92	8060	-16939	85	94	8060	29.1	205	235	31	232285
MSpap:47	MSpap	47	10823	-14176	13	12	10823	11.2	310	174	51	481863
MSpapa:66	MSpapa	66	9388	-15611	11	11	9388	9.8	271	188	45	252135
MSpapaa:86	MSpapaa	86	7978	-17021	-64	-63	7978	14.1	242	226	38	211533
MSpapaaa:112	MSpapaaa	112	7498	-17501	-72	-72	7498	18.7	213	260	29	148650
MSpapaap:112	MSpapaap	112	7850	-17149	203	203	7850	19.6	260	239	31	133180
MSpapap:86	MSpapap	86	8004	-16996	12	12	8004	11.6	304	230	37	187724
MSpapapa:115	MSpapapa	115	7437	-17562	-61	-52	7437	10.3	253	236	30	120499
MSpapapp:115	MSpapapp	115	7699	-17300	200	190	7699	10.6	304	246	32	127484
MSpapp:66	MSpapp	66	9135	-15864	23	23	9135	8.2	359	180	44	295748
MSpappa:93	MSpappa	93	7569	-17430	-69	-69	7569	8.3	324	269	35	228275
MSpappp:93	MSpappp	93	7677	-17322	32	31	7677	9.6	375	256	40	282849
MSpp:32	MSpp	32	10973	-14026	-31	-32	10973	10.9	358	208	55	692776
MSppa:48	MSppa	48	10647	-14352	-54	-55	10647	9.5	338	252	48	391782
MSppaa:68	MSppaa	68	9069	-15930	-84	-85	9069	16.8	248	268	41	293613
MSppaaa:90	MSppaaa	90	7913	-17086	-147	-147	7913	27.4	146	307	36	390223
MSppaaaa:119	MSppaaaa	119	7602	-17397	-127	-134	7602	30.5	128	302	28	213298
MSppaaap:119	MSppaaap	119	8015	-16984	365	363	8015	27.6	175	304	31	233431
MSppaap:90	MSppaap	90	8201	-16798	270	268	8201	28.2	207	317	36	428993
MSppap:68	MSppap	68	9326	-15673	125	125	9326	16.8	312	275	42	301829
MSppapa:89	MSppapa	89	7924	-17075	-148	-145	7924	32.8	227	322	38	393506
MSppapaa:119	MSppapaa	119	7581	-17418	-45	-46	7581	35.0	197	310	31	240138
MSppapap:119	MSppapap	119	8175	-16825	382	384	8175	34.9	238	329	31	209176
MSppapp:89	MSppapp	89	8702	-16297	539	551	8702	39.3	267	319	37	399075
MSppappa:125	MSppappa	125	7521	-17478	-239	-228	7521	40.9	202	284	31	223709
MSppappp:125	MSppappp	125	8775	-16224	948	936	8775	43.9	244	289	32	208628
MSppp:48	MSppp	48	10744	-14255	13	13	10744	9.1	416	199	48	461677
MSpppa:68	MSpppa	68	8944	-16055	-59	-60	8944	12.5	352	263	41	266812
MSpppaa:93	MSpppaa	93	7711	-17288	-141	-133	7711	24.2	239	296	37	288940
MSpppap:93	MSpppap	93	8021	-16978	192	190	8021	22.6	291	303	36	291180
MSpppp:68	MSpppp	68	9006	-15993	10	9	9006	15.1	385	244	42	328646
MSppppa:96	MSppppa	96	7768	-17231	-99	-108	7768	33.1	280	335	35	296396
MSppppp:96	MSppppp	96	8230	-16769	322	320	8230	39.1	319	315	38	358127
E:11	E	11	11313	-13686	-99	-99	11313	25.9	433	162	70	1962470
Ea:21	Ea	21	10973	-14026	-132	-132	10973	28.7	369	133	65	1842767
Eal:38	Eal	38	11202	-13798	-36	-37	11202	34.0	407	152	56	1304512
Eala:59	Eala	59	8527	-16472	-194	-183	8527	38.8	349	165	50	884563
Ealp:59	Ealp	59	8728	-16271	35	33	8728	38.8	414	180	50	806488
Ear:38	Ear	38	11066	-13933	-113	-112	11066	29.4	328	166	58	1191465
Eara:58	Eara	58	8598	-16401	-99	-97	8598	32.7	254	212	53	892683
Earp:58	Earp	58	8654	-16345	60	61	8654	26.1	318	200	53	778823
Ep:21	Ep	21	10994	-14005	-83	-84	10994	22.0	458	184	66	1851957
Epl:41	Epl	41	10702	-14297	-17	-19	10702	27.4	486	200	56	1280159
Epla:76	Epla	76	8178	-16821	-200	-189	8178	38.1	374	291	50	867950
Eplaa:122	Eplaa	122	7355	-17644	-264	-263	7355	41.0	289	285	38	394805
Eplap:122	Eplap	122	7592	-17407	-72	-77	7592	42.6	380	264	40	451578
Eplp:76	Eplp	76	8243	-16756	57	60	8243	32.5	420	235	49	771733
Eplpa:133	Eplpa	133	7490	-17510	21	25	7490	34.6	380	250	35	325821
Eplpp:133	Eplpp	133	7471	-17529	103	105	7471	29.3	444	224	39	384763
Epr:41	Epr	41	10817	-14182	-129	-128	10817	30.5	407	231	57	1116037
Epra:68	Epra	68	8569	-16430	-157	-155	8569	37.4	302	258	51	807529
Epraa:113	Epraa	113	7551	-17448	-337	-292	7551	47.9	226	240	41	560307
Eprap:113	Eprap	113	8252	-16747	399	397	8252	49.2	314	239	42	559060
Eprp:68	Eprp	68	8747	-16252	122	117	8747	33.8	361	226	50	721756
Eprpa:118	Eprpa	118	7504	-17495	-143	-151	7504	40.6	273	238	41	445574
Eprpp:118	Eprpp	118	8131	-16868	454	450	8131	37.2	343	226	40	373321
P2:1	P2	1	11758	-13241	-94	-94	11758	31.5	509	241	71	2429354
C:13	C	13	11381	-13619	-91	-91	11381	46.7	439	241	66	1811064
Ca:23	Ca	23	11002	-13997	-209	-209	11002	49.0	354	252	64	1935484
Caa:36	Caa	36	11100	-13899	-170	-170	11100	44.6	297	255	53	1126202
Caaa:53	Caaa	53	10335	-14664	-248	-250	10335	50.4	298	242	49	757104
Caaaa:76	Caaaa	76	8356	-16643	-196	-181	8356	51.8	434	178	43	560807
Caaaaa:113	Caaaaa	113	7509	-17490	-265	-238	7509	52.2	434	162	36	264466
Caaaap:113	Caaaap	113	8045	-16954	355	344	8045	47.2	485	170	36	288795
Caaap:76	Caaap	76	8804	-16195	130	130	8804	45.2	471	166	43	551775
Caaapa:105	Caaapa	105	7609	-17390	-79	-60	7609	44.3	520	176	37	319807
Caaapp:105	Caaapp	105	8049	-16950	341	342	8049	34.3	546	177	38	327436
Caap:53	Caap	53	10377	-14622	23	24	10377	44.1	359	202	46	627932
Caapa:80	Caapa	80	7828	-17171	-140	-133	7828	27.7	527	198	37	427497
Caapp:80	Caapp	80	8449	-16550	230	239	8449	29.1	525	148	41	493063
Caappd:115	Caappd	115	7475	-17524	-28	-14	7475	21.1	563	163	33	160723
Caappv:115	Caappv	115	7794	-17205	193	195	7794	18.0	528	190	30	177231
Cap:36	Cap	36	11243	-13756	-94	-95	11243	47.5	362	237	55	1242578
Capa:56	Capa	56	9829	-15170	-115	-117	9829	46.7	362	160	49	763662
Capaa:88	Capaa	88	7656	-17343	-95	-89	7656	16.1	421	185	41	378927
Capaaa:134	Capaaa	134	7035	-17964	-346	-351	7035	22.0	383	171	30	148768
Capaap:134	Capaap	134	7582	-17418	290	285	7582	17.0	422	198	32	189002
Capap:88	Capap	88	7938	-17061	71	72	7938	21.2	461	173	41	392459
Capapa:128	Capapa	128	7336	-17663	-49	-54	7336	28.3	417	169	34	211226
Capapp:128	Capapp	128	7576	-17423	75	92	7576	21.5	467	193	37	233592
Capp:56	Capp	56	10237	-14762	179	182	10237	46.4	438	159	48	773366
Cappa:86	Cappa	86	7848	-17151	-123	-115	7848	30.1	454	136	39	392404
Cappaa:124	Cappaa	124	7323	-17676	-167	-164	7323	36.0	414	148	32	189323
Cappap:124	Cappap	124	7575	-17424	123	121	7575	30.2	463	164	35	224026
Cappp:86	Cappp	86	8151	-16848	160	167	8151	23.6	500	157	39	383639
Capppa:123	Capppa	123	7490	-17509	4	16	7490	26.2	490	166	32	180251
Capppp:123	Capppp	123	7743	-17256	230	247	7743	15.3	480	197	33	198985
Cp:23	Cp	23	11121	-13878	-157	-158	11121	44.2	470	227	65	2142160
Cpa:37	Cpa	37	11202	-13797	-231	-233	11202	49.2	440	265	57	1408864
Cpaa:55	Cpaa	55	10275	-14724	-234	-234	10275	50.8	380	291	51	819349
Cpaaa:77	Cpaaa	77	8208	-16791	-253	-244	8208	55.2	395	238	45	590029
Cpaaaa:121	Cpaaaa	121	7526	-17473	-208	-199	7526	56.5	396	225	36	239375
Cpaaap:121	Cpaaap	121	8141	-16858	473	474	8141	51.4	452	239	36	248048
Cpaap:77	Cpaap	77	8734	-16265	94	92	8734	48.1	470	231	43	516401
Cpaapa:107	Cpaapa	107	7566	-17433	-160	-155	7566	49.0	485	229	37	281866
Cpaapp:107	Cpaapp	107	8309	-16690	541	540	8309	38.9	528	226	37	291769
Cpap:55	Cpap	55	10572	-14427	104	105	10572	48.3	467	240	48	774069
Cpapa:78	Cpapa	78	8135	-16864	-67	-66	8135	32.0	545	242	41	507534
Cpapaa:121	Cpapaa	121	7764	-17235	224	237	7764	22.6	552	204	34	199793
Cpapap:121	Cpapap	121	7370	-17629	-96	-93	7370	31.0	560	250	32	190076
Cpapp:78	Cpapp	78	8562	-16437	204	207	8562	25.9	545	193	41	489323
Cpappd:113	Cpappd	113	7467	-17532	2	13	7467	15.6	550	257	33	183416
Cpappv:113	Cpappv	113	7675	-17324	153	156	7675	11.2	542	205	33	199666
Cpp:37	Cpp	37	11396	-13603	37	37	11396	44.0	514	213	55	1480701
Cppa:56	Cppa	56	9765	-15234	-91	-91	9765	35.0	536	256	48	775411
Cppaa:88	Cppaa	88	7695	-17304	-68	-67	7695	16.1	421	278	40	324689
Cppaaa:132	Cppaaa	132	7373	-17627	-26	-46	7373	28.5	364	327	34	230659
Cppaap:132	Cppaap	132	7319	-17680	2	-2	7319	21.7	405	288	32	161017
Cppap:88	Cppap	88	7866	-17133	63	60	7866	16.6	462	243	40	336783
Cppapa:133	Cppapa	133	7185	-17814	-228	-239	7185	30.3	427	294	36	274860
Cppapp:133	Cppapp	133	7279	-17720	-76	-64	7279	16.6	450	272	27	122655
Cppp:56	Cppp	56	10289	-14710	106	110	10289	38.6	531	174	49	852192
Cpppa:84	Cpppa	84	7946	-17053	-85	-78	7946	27.6	490	256	40	417270
Cpppaa:124	Cpppaa	124	7469	-17530	4	-1	7469	34.2	419	301	33	200060
Cpppap:124	Cpppap	124	7615	-17384	156	154	7615	26.6	461	268	33	197563
Cpppp:84	Cpppp	84	8132	-16867	99	98	8132	23.4	507	214	40	392874
Cppppa:125	Cppppa	125	7442	-17558	-129	-124	7442	31.9	488	263	33	198519
Cppppp:125	Cppppp	125	7668	-17332	145	155	7668	24.1	499	227	36	228539
P3:13	P3	13	11202	-13797	-116	-116	11202	28.4	549	206	63	2194542
D:26	D	26	11048	-13951	-165	-165	11048	29.1	556	221	57	1666038
Da:46	Da	46	10554	-14445	-60	-61	10554	24.7	557	169	50	1000945
Daa:76	Daa	76	8786	-16213	97	98	8786	23.5	442	149	44	420312
Daaa:98	Daaa	98	7685	-17314	-125	-101	7685	30.6	352	139	36	279437
Daap:98	Daap	98	7880	-17119	123	121	7880	29.4	396	173	39	290572
Dap:76	Dap	76	8405	-16594	-22	-23	8405	14.4	470	175	43	376498
Dapa:104	Dapa	104	7554	-17445	-54	-51	7554	24.0	344	145	35	241409
Dapp:104	Dapp	104	7639	-17360	44	43	7639	18.4	380	172	36	218785
Dp:46	Dp	46	10528	-14471	-64	-63	10528	18.2	537	259	50	867644
Dpa:75	Dpa	75	8431	-16568	-42	-41	8431	15.6	443	277	43	407720
Dpaa:105	Dpaa	105	7603	-17396	-64	-63	7603	32.0	312	330	36	310173
Dpap:105	Dpap	105	7678	-17321	49	52	7678	23.5	337	314	37	289266
Dpp:75	Dpp	75	8648	-16351	47	47	8648	19.6	474	234	43	393577
Dppa:102	Dppa	102	7558	-17441	-147	-146	7558	31.1	360	323	38	336929
Dppp:102	Dppp	102	7968	-17031	189	183	7968	33.4	400	300	37	286105
P4:26	P4	26	10953	-14046	-125	-124	10953	17.3	520	162	54	1482184
Z2:60	Z2	60	8345	-16654	-78	-76	8345	17.7	381	188	43	449447
Z3:60	Z3	60	8334	-16665	-84	-87	8334	18.3	398	249	45	524836
