# Supplementary material for: Quantitative Differences in Nuclear β-catenin and TCF Pattern Embryonic Cells in C. elegans
Source: PLoS Genet. 2015 Oct 21;11(10):e1005585. doi: 10.1371/journal.pgen.1005585 (PMC4619327; doi:10.1371/journal.pgen.1005585)
Supplement: S1 Data — For each cell analyzed, birth time is given in column 3 and the average nuclear reporter intensity over the lifetime of the cell (corrected for background) is given in column 7 (“blot”). For information on each embryo’s strain information and experimental conditions, refer to S2 Table. (ZIP) [file pgen.1005585.s005.zip › CAs/CA20130710_pal-1_lit-1i_L1.csv]

cellTime	cell	time	none	global	local	blot	cross	z	x	y	size	gweight
ABa:1	ABa	1	9185	-15815	-145	-149	9185	37.0	514	276	58	613143
ABal:2	ABal	2	8579	-16421	157	157	8579	32.8	547	245	71	1432692
ABala:10	ABala	10	7846	-17153	146	144	7846	38.0	567	300	62	1157264
ABalaa:21	ABalaa	21	7413	-17586	-86	-88	7413	39.1	594	299	55	944042
ABalaaa:35	ABalaaa	35	7283	-17716	-63	-70	7283	36.7	607	284	46	602229
ABalaaaa:51	ABalaaaa	51	6869	-18130	-63	-63	6869	35.6	591	331	42	459072
ABalaaaal:77	ABalaaaal	77	6097	-18902	-52	-52	6097	20.2	587	295	37	440416
ABalaaaala:107	ABalaaaala	107	5984	-19015	-60	-68	5984	29.1	623	299	31	296081
ABalaaaalp:107	ABalaaaalp	107	6006	-18993	3	-4	6006	22.1	587	298	30	289013
ABalaaaar:77	ABalaaaar	77	6150	-18849	-43	-42	6150	30.9	613	305	36	414608
ABalaaaarl:108	ABalaaaarl	108	5936	-19063	-80	-83	5936	30.6	623	255	31	334157
ABalaaaarr:108	ABalaaaarr	108	6032	-18967	-91	-108	6032	38.8	616	287	32	372425
ABalaaap:51	ABalaaap	51	6866	-18133	-149	-152	6866	33.2	564	292	40	350659
ABalaaapa:74	ABalaaapa	74	6176	-18823	-34	-34	6176	21.5	571	253	35	359146
ABalaaapal:106	ABalaaapal	106	5942	-19057	-72	-64	5942	22.7	600	249	30	317232
ABalaaapar:106	ABalaaapar	106	5995	-19004	-45	-43	5995	18.5	565	270	30	284044
ABalaaapp:74	ABalaaapp	74	6173	-18827	-54	-56	6173	27.5	549	306	34	312180
ABalaaappl:105	ABalaaappl	105	6033	-18966	-44	-51	6033	29.5	560	286	27	233437
ABalaaappr:105	ABalaaappr	105	5952	-19047	-86	-93	5952	26.9	534	313	30	297981
ABalaap:35	ABalaap	35	7201	-17798	-189	-179	7201	49.4	569	256	49	675269
ABalaapa:51	ABalaapa	51	6943	-18057	-61	-62	6943	44.9	596	292	41	453412
ABalaapaa:77	ABalaapaa	77	6162	-18837	-59	-62	6162	36.6	622	265	35	437454
ABalaapaaa:110	ABalaapaaa	110	5970	-19029	-89	-99	5970	35.7	607	248	31	356861
ABalaapaap:110	ABalaapaap	110	6088	-18911	-105	-108	6088	45.1	614	259	30	298036
ABalaapap:77	ABalaapap	77	6217	-18782	-65	-75	6217	45.1	608	292	34	362428
ABalaapapa:108	ABalaapapa	108	6052	-18947	-85	-81	6052	50.4	605	278	31	302432
ABalaapapp:108	ABalaapapp	108	6105	-18894	-58	-101	6105	48.6	575	284	30	301593
ABalaapp:51	ABalaapp	51	6996	-18003	-172	-165	6996	46.3	546	271	41	397506
ABalaappa:73	ABalaappa	73	6200	-18799	-83	-87	6200	32.6	579	276	34	333717
ABalaappaa:107	ABalaappaa	107	6037	-18962	-56	-73	6037	31.0	599	283	30	305222
ABalaappap:107	ABalaappap	107	5956	-19043	-61	-74	5956	30.2	587	252	29	325201
ABalaappp:73	ABalaappp	73	6269	-18730	-89	-93	6269	42.8	566	285	35	349251
ABalaapppa:102	ABalaapppa	102	5989	-19010	-163	-189	5989	45.4	567	258	33	343811
ABalaapppp:102	ABalaapppp	102	6006	-18993	-96	-111	6006	38.0	583	272	29	283582
ABalap:21	ABalap	21	7384	-17615	-58	-59	7384	34.5	519	352	58	952470
ABalapa:36	ABalapa	36	7198	-17801	-33	-33	7198	28.4	563	335	49	617856
ABalapaa:51	ABalapaa	51	6877	-18122	-48	-49	6877	25.5	570	313	41	370306
ABalapaaa:76	ABalapaaa	76	6113	-18886	-56	-62	6113	17.4	537	259	35	328783
ABalapaaaa:107	ABalapaaaa	107	5982	-19017	-72	-70	5982	18.8	557	234	30	288843
ABalapaaap:107	ABalapaaap	107	5991	-19008	-53	-58	5991	17.9	508	216	31	268829
ABalapaap:76	ABalapaap	76	6117	-18882	-86	-88	6117	27.0	503	218	34	317065
ABalapaapa:109	ABalapaapa	109	5979	-19020	-54	-63	5979	27.7	532	228	29	269828
ABalapaapp:109	ABalapaapp	109	6010	-18989	-28	-29	6010	26.8	482	207	30	268459
ABalapap:51	ABalapap	51	6950	-18049	-40	-42	6950	26.4	531	287	42	352957
ABalapapa:73	ABalapapa	73	6210	-18789	-71	-78	6210	31.0	545	249	35	336433
ABalapapaa:105	ABalapapaa	105	6017	-18983	2	-4	6017	26.0	562	252	30	295750
ABalapapap:105	ABalapapap	105	6073	-18926	-54	-64	6073	36.8	528	251	30	278135
ABalapapp:73	ABalapapp	73	6171	-18828	-71	-69	6171	27.8	509	272	35	310625
ABalapappa:102	ABalapappa	102	5930	-19069	-94	-104	5930	21.6	523	292	32	322746
ABalapappp:102	ABalapappp	102	5907	-19092	-132	-133	5907	29.0	516	261	33	347166
ABalapp:36	ABalapp	36	7140	-17859	-143	-144	7140	39.2	493	292	48	555884
ABalappa:51	ABalappa	51	6938	-18061	-61	-66	6938	38.7	523	263	41	381867
ABalappaa:75	ABalappaa	75	6211	-18788	-66	-73	6211	36.6	537	305	36	414637
ABalappaaa:107	ABalappaaa	107	6036	-18963	-122	-144	6036	42.1	558	297	29	283555
ABalappaap:107	ABalappaap	107	5928	-19071	-142	-151	5928	33.8	538	321	30	307545
ABalappap:75	ABalappap	75	6185	-18814	-117	-124	6185	40.8	549	242	36	419421
ABalappapa:107	ABalappapa	107	6005	-18994	-180	-201	6005	46.9	580	233	29	263703
ABalappapp:107	ABalappapp	107	5970	-19029	-125	-139	5970	39.4	560	245	29	287808
ABalappp:51	ABalappp	51	6988	-18011	-80	-83	6988	36.8	468	260	41	312670
ABalapppa:71	ABalapppa	71	6227	-18772	-63	-75	6227	37.4	506	278	35	347257
ABalapppaa:105	ABalapppaa	105	6033	-18966	-112	-115	6033	38.8	539	284	30	325032
ABalapppap:105	ABalapppap	105	6050	-18949	15	7	6050	34.9	510	287	28	258822
ABalapppp:71	ABalapppp	71	6227	-18772	-59	-68	6227	31.3	470	285	37	332778
ABalappppa:99	ABalappppa	99	6064	-18935	-11	-20	6064	35.0	493	264	30	290084
ABalappppp:99	ABalappppp	99	5959	-19040	-80	-85	5959	27.5	485	321	33	345582
ABalp:10	ABalp	10	7891	-17108	142	142	7891	36.4	525	199	64	1111704
ABalpa:20	ABalpa	20	7522	-17477	-35	-36	7522	39.1	570	205	59	986281
ABalpaa:34	ABalpaa	34	7219	-17781	-72	-72	7219	33.0	586	215	49	632700
ABalpaaa:50	ABalpaaa	50	6948	-18051	-50	-49	6948	31.4	615	256	41	442287
ABalpaaaa:74	ABalpaaaa	74	6158	-18841	-38	-39	6158	30.8	615	246	35	421733
ABalpaaaaa:111	ABalpaaaaa	111	6063	-18936	2	-5	6063	38.7	620	228	31	366418
ABalpaaaap:111	ABalpaaaap	111	6061	-18938	-10	-20	6061	33.6	606	206	30	323787
ABalpaaap:74	ABalpaaap	74	6154	-18845	-78	-85	6154	26.2	580	216	36	411226
ABalpaaapa:107	ABalpaaapa	107	6049	-18950	-21	-30	6049	25.3	590	215	30	343022
ABalpaaapp:107	ABalpaaapp	107	6025	-18974	-58	-66	6025	26.6	555	196	30	291429
ABalpaap:50	ABalpaap	50	7082	-17917	-98	-102	7082	36.5	580	221	45	475322
ABalpaapa:70	ABalpaapa	70	6363	-18636	-79	-78	6363	37.0	597	227	39	435480
ABalpaapaa:97	ABalpaapaa	97	6086	-18913	36	27	6086	31.3	588	186	31	355393
ABalpaapap:97	ABalpaapap	97	6095	-18904	-79	-84	6095	42.0	566	172	35	380920
ABalpaapp:70	ABalpaapp	70	6340	-18659	-64	-67	6340	47.2	591	249	38	423179
ABalpaappa:101	ABalpaappa	101	6058	-18941	-104	-109	6058	44.6	606	208	30	337257
ABalpaappp:101	ABalpaappp	101	6063	-18936	-139	-154	6063	49.8	568	199	33	358405
ABalpap:34	ABalpap	34	7253	-17746	-175	-174	7253	45.3	528	181	50	663453
ABalpapa:49	ABalpapa	49	7031	-17968	-104	-106	7031	46.3	568	191	44	465689
ABalpapaa:73	ABalpapaa	73	6333	-18666	-53	-61	6333	46.6	569	201	37	442392
ABalpapaaa:104	ABalpapaaa	104	6038	-18961	-83	-105	6038	45.2	532	161	30	300190
ABalpapaap:104	ABalpapaap	104	6114	-18885	-143	-152	6114	52.1	518	170	32	325710
ABalpapap:73	ABalpapap	73	6286	-18713	-232	-241	6286	54.8	544	227	39	438644
ABalpapapa:101	ABalpapapa	101	6128	-18871	-159	-175	6128	52.5	517	210	31	291837
ABalpapapp:101	ABalpapapp	101	6156	-18843	-99	-116	6156	52.8	478	191	31	295542
ABalpapp:49	ABalpapp	49	7109	-17890	-209	-207	7109	51.0	507	188	44	422830
ABalpappa:70	ABalpappa	70	6363	-18636	-168	-181	6363	50.7	533	211	38	391229
ABalpappaa:98	ABalpappaa	98	6010	-18990	-141	-153	6010	45.7	540	205	30	302254
ABalpappap:98	ABalpappap	98	6017	-18982	-186	-199	6017	44.0	496	188	33	335807
ABalpappp:70	ABalpappp	70	6322	-18677	-216	-217	6322	54.3	488	189	38	387463
ABalpapppa:96	ABalpapppa	96	6038	-18961	-177	-195	6038	45.6	459	179	32	311460
ABalpapppp:96	ABalpapppp	96	6133	-18866	-159	-171	6133	53.8	467	164	32	332056
ABalpp:20	ABalpp	20	7401	-17599	-64	-65	7401	27.3	496	184	57	783712
ABalppa:35	ABalppa	35	7219	-17780	-48	-48	7219	29.2	520	170	49	602079
ABalppaa:50	ABalppaa	50	6997	-18002	-49	-54	6997	30.2	571	191	43	423942
ABalppaaa:73	ABalppaaa	73	6185	-18814	-75	-75	6185	25.6	553	191	37	417859
ABalppaaaa:106	ABalppaaaa	106	6012	-18987	-79	-84	6012	33.8	569	216	29	280951
ABalppaaap:106	ABalppaaap	106	6040	-18959	-24	-45	6040	22.0	521	179	33	384074
ABalppaap:73	ABalppaap	73	6301	-18698	-39	-42	6301	38.2	564	176	38	412044
ABalppaapa:101	ABalppaapa	101	6011	-18988	-142	-151	6011	32.9	546	166	30	297673
ABalppaapp:101	ABalppaapp	101	6072	-18927	-30	-25	6072	31.3	507	143	31	327073
ABalppap:50	ABalppap	50	7095	-17904	-67	-72	7095	36.9	513	158	44	412414
ABalppapa:70	ABalppapa	70	6281	-18718	-132	-137	6281	35.5	534	191	37	328349
ABalppapaa:96	ABalppapaa	96	6043	-18956	-64	-69	6043	35.6	547	206	32	335896
ABalppapap:96	ABalppapap	96	6064	-18935	-115	-129	6064	35.3	496	189	32	326513
ABalppapp:70	ABalppapp	70	6303	-18696	-110	-113	6303	43.7	519	165	36	351173
ABalppappa:99	ABalppappa	99	6082	-18917	-46	-52	6082	38.3	517	147	31	346418
ABalppappp:99	ABalppappp	99	6128	-18871	-72	-90	6128	46.2	483	146	32	318797
ABalppp:35	ABalppp	35	7231	-17768	-115	-111	7231	38.0	438	139	50	672355
ABalpppa:50	ABalpppa	50	7017	-17982	-97	-101	7017	42.5	475	145	44	440475
ABalpppaa:72	ABalpppaa	72	6220	-18779	-70	-78	6220	34.3	494	153	36	433582
ABalpppaaa:106	ABalpppaaa	106	5984	-19015	-83	-101	5984	23.9	496	176	32	380433
ABalpppaap:106	ABalpppaap	106	5985	-19014	-40	-38	5985	25.1	476	147	32	393206
ABalpppap:72	ABalpppap	72	6292	-18707	-55	-57	6292	44.4	453	137	36	351860
ABalpppapa:101	ABalpppapa	101	6021	-18978	-67	-72	6021	31.8	458	131	31	347682
ABalpppapp:101	ABalpppapp	101	6065	-18934	-94	-98	6065	41.1	442	131	33	344885
ABalpppp:50	ABalpppp	50	7024	-17975	-190	-193	7024	43.1	410	132	43	434239
ABalppppa:71	ABalppppa	71	6321	-18678	-70	-84	6321	42.2	473	149	35	345064
ABalppppaa:101	ABalppppaa	101	6001	-18998	-73	-71	6001	39.0	480	127	30	312553
ABalppppap:101	ABalppppap	101	6029	-18970	-86	-96	6029	34.1	474	165	30	325994
ABalppppp:71	ABalppppp	71	6345	-18654	-127	-137	6345	45.7	430	153	36	364293
ABalpppppa:97	ABalpppppa	97	6020	-18979	-64	-76	6020	33.9	450	180	30	315471
ABalpppppp:97	ABalpppppp	97	6062	-18937	-66	-74	6062	36.1	418	152	32	327287
ABar:2	ABar	2	8568	-16431	118	117	8568	45.2	434	332	72	1359760
ABara:11	ABara	11	8086	-16913	246	246	8086	51.3	452	309	66	1177947
ABaraa:20	ABaraa	20	7513	-17487	-141	-142	7513	53.2	496	301	58	980875
ABaraaa:35	ABaraaa	35	7225	-17774	-130	-130	7225	46.8	550	337	51	782087
ABaraaaa:50	ABaraaaa	50	6994	-18005	-50	-52	6994	46.5	556	338	43	481852
ABaraaaaa:76	ABaraaaaa	76	6166	-18834	-42	-41	6166	32.3	587	344	35	356450
ABaraaaaaa:109	ABaraaaaaa	109	5977	-19022	-111	-109	5977	31.0	602	334	30	270844
ABaraaaaap:109	ABaraaaaap	109	6002	-18997	-147	-176	6002	37.7	585	324	31	292664
ABaraaaap:76	ABaraaaap	76	6161	-18838	-106	-112	6161	41.9	584	334	36	405085
ABaraaaapa:108	ABaraaaapa	108	6049	-18951	-88	-110	6049	43.1	586	342	31	284069
ABaraaaapp:108	ABaraaaapp	108	5998	-19001	-155	-163	5998	43.8	605	308	29	254941
ABaraaap:50	ABaraaap	50	7015	-17984	-134	-141	7015	40.0	512	338	44	483388
ABaraaapa:72	ABaraaapa	72	6248	-18751	-86	-90	6248	33.8	532	362	38	372488
ABaraaapaa:98	ABaraaapaa	98	6050	-18949	-25	-29	6050	34.6	584	355	30	258835
ABaraaapap:98	ABaraaapap	98	6032	-18967	-122	-130	6032	37.8	546	368	33	294165
ABaraaapp:72	ABaraaapp	72	6258	-18741	-133	-137	6258	43.5	494	321	36	327028
ABaraaappa:102	ABaraaappa	102	6046	-18953	-141	-156	6046	45.7	532	323	30	272306
ABaraaappp:102	ABaraaappp	102	6111	-18888	-112	-124	6111	47.1	486	329	31	259706
ABaraap:35	ABaraap	35	7224	-17775	-273	-273	7224	54.2	477	307	50	699828
ABaraapa:50	ABaraapa	50	7039	-17960	-116	-119	7039	51.5	506	346	43	475499
ABaraapaa:73	ABaraapaa	73	6231	-18768	-98	-108	6231	49.0	559	328	37	410488
ABaraapaaa:106	ABaraapaaa	106	6136	-18863	-110	-134	6136	48.8	576	316	30	272594
ABaraapaap:106	ABaraapaap	106	6001	-18998	-225	-234	6001	52.7	542	297	30	253851
ABaraapap:73	ABaraapap	73	6268	-18731	-213	-218	6268	56.1	514	306	37	374728
ABaraapapa:104	ABaraapapa	104	6126	-18873	-75	-101	6126	54.1	510	306	30	254989
ABaraapapp:104	ABaraapapp	104	6157	-18842	-161	-180	6157	56.0	496	276	30	259617
ABaraapp:50	ABaraapp	50	7152	-17847	-195	-184	7152	55.3	457	303	44	430735
ABaraappa:70	ABaraappa	70	6306	-18693	-243	-255	6306	55.9	472	331	39	357362
ABaraappaa:95	ABaraappaa	95	6019	-18980	-219	-234	6019	55.5	513	330	31	259965
ABaraappap:95	ABaraappap	95	6145	-18854	-146	-180	6145	56.0	471	326	33	269715
ABaraappp:70	ABaraappp	70	6326	-18673	-255	-259	6326	58.5	446	284	37	357357
ABaraapppa:99	ABaraapppa	99	6087	-18912	-231	-247	6087	56.5	469	288	30	261762
ABaraapppp:99	ABaraapppp	99	6119	-18880	-196	-223	6119	58.2	436	292	32	276164
ABarap:20	ABarap	20	7507	-17493	-125	-124	7507	52.5	407	337	58	949880
ABarapa:35	ABarapa	35	7219	-17780	-105	-105	7219	44.0	467	378	50	730841
ABarapaa:51	ABarapaa	51	6883	-18116	-93	-95	6883	42.1	478	387	42	422152
ABarapaaa:77	ABarapaaa	77	6182	-18817	-66	-74	6182	43.5	557	358	35	307258
ABarapaaaa:109	ABarapaaaa	109	5954	-19045	-161	-181	5954	47.5	564	351	29	201321
ABarapaaap:109	ABarapaaap	109	5968	-19031	-87	-89	5968	44.8	530	378	30	215223
ABarapaap:77	ABarapaap	77	6185	-18814	-75	-80	6185	38.8	497	367	35	316822
ABarapaapa:108	ABarapaapa	108	6007	-18992	-83	-73	6007	39.8	506	361	30	235066
ABarapaapp:108	ABarapaapp	108	5954	-19045	-144	-148	5954	40.0	519	323	30	238437
ABarapap:51	ABarapap	51	6981	-18018	-144	-150	6981	43.6	439	342	43	409847
ABarapapa:72	ABarapapa	72	6329	-18670	-51	-59	6329	47.9	498	369	38	312776
ABarapapaa:98	ABarapapaa	98	6074	-18925	-110	-131	6074	51.3	541	337	33	247520
ABarapapap:98	ABarapapap	98	6083	-18916	-40	-39	6083	48.7	509	376	32	226112
ABarapapp:72	ABarapapp	72	6254	-18745	-125	-130	6254	48.9	456	348	35	283745
ABarapappa:102	ABarapappa	102	6077	-18922	-81	-105	6077	45.4	473	376	31	242744
ABarapappp:102	ABarapappp	102	6108	-18891	-126	-138	6108	54.5	463	365	30	205659
ABarapp:35	ABarapp	35	7193	-17806	-256	-248	7193	54.8	397	344	50	673813
ABarappa:51	ABarappa	51	6999	-18000	-127	-129	6999	54.2	428	364	45	454673
ABarappaa:74	ABarappaa	74	6173	-18826	-87	-90	6173	46.0	473	388	36	344252
ABarappaaa:109	ABarappaaa	109	6114	-18885	-40	-43	6114	38.0	490	390	31	264407
ABarappaap:109	ABarappaap	109	6141	-18859	-29	-25	6141	43.9	451	401	30	216375
ABarappap:74	ABarappap	74	6241	-18758	-107	-118	6241	52.4	430	368	36	340607
ABarappapa:107	ABarappapa	107	6016	-18983	-133	-145	6016	40.8	455	360	33	317688
ABarappapp:107	ABarappapp	107	6058	-18941	-134	-152	6058	47.8	436	339	30	244400
ABarappp:51	ABarappp	51	7009	-17990	-247	-240	7009	54.4	380	323	43	387574
ABarapppa:72	ABarapppa	72	6254	-18745	-207	-219	6254	56.8	418	327	35	267166
ABarapppaa:97	ABarapppaa	97	6043	-18956	-179	-202	6043	54.0	435	364	31	236881
ABarapppap:97	ABarapppap	97	6050	-18949	-225	-242	6050	57.1	415	335	33	247198
ABarapppp:72	ABarapppp	72	6308	-18691	-163	-166	6308	56.0	394	294	36	298705
ABarappppa:103	ABarappppa	103	6074	-18925	-166	-170	6074	49.0	453	308	29	258710
ABarappppp:103	ABarappppp	103	6091	-18908	-166	-181	6091	52.3	414	308	31	245258
ABarp:11	ABarp	11	7794	-17205	141	139	7794	33.3	386	363	66	1194527
ABarpa:20	ABarpa	20	7451	-17548	-4	-4	7451	32.7	429	376	58	910316
ABarpaa:35	ABarpaa	35	7177	-17822	-29	-29	7177	25.0	482	355	49	565397
ABarpaaa:49	ABarpaaa	49	6974	-18025	-43	-43	6974	29.2	507	366	44	425960
ABarpaaaa:74	ABarpaaaa	74	6207	-18792	-32	-36	6207	24.7	535	353	38	393167
ABarpaaaaa:104	ABarpaaaaa	104	6033	-18966	-34	-43	6033	26.7	571	328	31	269494
ABarpaaaap:104	ABarpaaaap	104	5995	-19004	-92	-91	5995	28.6	535	356	30	253702
ABarpaaap:74	ABarpaaap	74	6209	-18790	11	6	6209	22.4	483	345	36	296931
ABarpaaapa:103	ABarpaaapa	103	5944	-19055	-105	-109	5944	18.5	514	335	30	241200
ABarpaaapp:103	ABarpaaapp	103	6006	-18993	-45	-48	6006	22.6	482	361	32	267171
ABarpaap:49	ABarpaap	49	6987	-18012	-36	-34	6987	19.6	487	316	42	314147
ABarpaapa:71	ABarpaapa	71	6197	-18802	-55	-55	6197	17.1	517	312	36	270290
ABarpaapaa:100	ABarpaapaa	100	5978	-19021	-47	-47	5978	19.8	557	330	34	327900
ABarpaapap:100	ABarpaapap	100	5843	-18194	35	21	5843	14.8	533	296	32	248885
ABarpaapp:71	ABarpaapp	71	6188	-18811	-59	-63	6188	18.8	494	262	35	223412
ABarpaappa:99	ABarpaappa	99	6005	-18994	-11	-10	6005	15.0	522	260	30	225423
ABarpaappp:99	ABarpaappp	99	6020	-18979	1	0	6020	23.2	496	256	31	246273
ABarpap:35	ABarpap	35	7203	-17796	-80	-80	7203	38.0	413	316	51	595323
ABarpapa:50	ABarpapa	50	6944	-18055	-64	-66	6944	34.8	451	315	42	356267
ABarpapaa:74	ABarpapaa	74	6208	-18791	-72	-75	6208	32.3	486	355	38	376575
ABarpapaaa:104	ABarpapaaa	104	5988	-19011	-114	-122	5988	30.0	505	370	31	276025
ABarpapaap:104	ABarpapaap	104	6040	-18959	-66	-78	6040	31.5	466	378	31	263116
ABarpapap:74	ABarpapap	74	6204	-18795	-86	-88	6204	38.7	453	327	37	336425
ABarpapapa:104	ABarpapapa	104	6007	-18992	-55	-47	6007	34.2	495	321	30	241098
ABarpapapp:104	ABarpapapp	104	6005	-18994	-41	-48	6005	35.4	463	348	30	253492
ABarpapp:50	ABarpapp	50	7037	-17962	-40	-40	7037	33.9	390	305	43	313274
ABarpappa:70	ABarpappa	70	6259	-18740	-41	-42	6259	34.0	441	273	34	232998
ABarpappaa:102	ABarpappaa	102	5987	-19012	-105	-109	5987	37.6	472	290	30	262498
ABarpappap:102	ABarpappap	102	6074	-18925	32	24	6074	30.1	463	267	30	227079
ABarpappp:70	ABarpappp	70	6259	-18740	-110	-119	6259	35.8	400	296	36	229256
ABarpapppa:97	ABarpapppa	97	6034	-18965	-32	-43	6034	35.4	455	297	31	239718
ABarpapppp:97	ABarpapppp	97	6003	-18996	-74	-80	6003	34.0	421	308	30	195689
ABarpp:20	ABarpp	20	7433	-17566	-7	-4	7433	29.3	308	376	60	911786
ABarppa:35	ABarppa	35	7157	-17842	-19	-19	7157	23.0	396	363	51	528516
ABarppaa:48	ABarppaa	48	6972	-18027	-46	-48	6972	21.1	440	335	44	331710
ABarppaaa:71	ABarppaaa	71	6142	-18857	-95	-96	6142	17.2	460	290	37	263923
ABarppaaaa:102	ABarppaaaa	102	5976	-19023	-46	-47	5976	15.5	489	291	32	249029
ABarppaaap:102	ABarppaaap	102	5936	-19063	-81	-86	5936	16.1	456	262	33	258971
ABarppaap:71	ABarppaap	71	6165	-18834	-58	-60	6165	22.3	421	262	37	254053
ABarppaapa:101	ABarppaapa	101	6038	-18961	11	9	6038	24.5	466	253	30	235881
ABarppaapp:101	ABarppaapp	101	5979	-19020	1	-6	5979	20.4	428	252	31	217051
ABarppap:48	ABarppap	48	7049	-17950	-6	-8	7049	21.0	382	330	43	282159
ABarppapa:69	ABarppapa	69	6239	-18760	-36	-38	6239	24.6	429	316	36	257557
ABarppapaa:101	ABarppapaa	101	5975	-19024	-36	-37	5975	20.0	460	319	32	275884
ABarppapap:101	ABarppapap	101	5948	-19051	-45	-53	5948	17.8	424	301	31	217466
ABarppapp:69	ABarppapp	69	6259	-18740	-19	-20	6259	27.0	360	277	39	269399
ABarppappa:98	ABarppappa	98	5952	-19047	-15	-16	5952	26.3	381	261	30	198408
ABarppappp:98	ABarppappp	98	6030	-18969	-23	-20	6030	30.5	332	267	32	215157
ABarppp:35	ABarppp	35	7168	-17831	-51	-52	7168	29.0	321	373	51	594661
ABarpppa:49	ABarpppa	49	7006	-17993	-43	-44	7006	23.0	339	347	41	268957
ABarpppaa:70	ABarpppaa	70	6187	-18812	-23	-22	6187	21.4	390	289	36	222966
ABarpppaaa:101	ABarpppaaa	101	5973	-19026	-31	-28	5973	25.9	448	293	28	217601
ABarpppaap:101	ABarpppaap	101	5995	-19004	27	25	5995	25.8	414	278	30	225215
ABarpppap:70	ABarpppap	70	6307	-18692	-17	-27	6307	31.0	335	291	37	250066
ABarpppapa:98	ABarpppapa	98	5980	-19019	-54	-55	5980	34.7	425	273	29	211805
ABarpppapp:98	ABarpppapp	98	6029	-18970	-15	-15	6029	34.1	381	273	32	216819
ABarpppp:49	ABarpppp	49	7070	-17929	-63	-64	7070	28.2	320	324	43	276275
ABarppppa:68	ABarppppa	68	6264	-18735	-101	-111	6264	35.1	364	313	36	244748
ABarppppaa:97	ABarppppaa	97	6023	-18976	-24	-25	6023	26.9	444	332	28	227497
ABarppppap:97	ABarppppap	97	5984	-19015	-56	-58	5984	26.7	398	320	31	219073
ABarppppp:68	ABarppppp	68	6307	-18692	-105	-109	6307	39.9	319	324	38	264865
ABarpppppa:95	ABarpppppa	95	6034	-18965	-38	-49	6034	33.8	372	314	31	220038
ABarpppppp:95	ABarpppppp	95	5938	-19061	-133	-132	5938	37.2	341	326	31	222877
ABp:1	ABp	1	9092	-15908	-237	-237	9092	41.0	314	326	62	708887
ABpl:2	ABpl	2	8348	-16651	35	35	8348	23.0	356	289	74	993016
ABpla:10	ABpla	10	7585	-17414	13	12	7585	20.0	460	265	64	754609
ABplaa:20	ABplaa	20	7344	-17655	-47	-48	7344	19.9	513	280	58	744919
ABplaaa:34	ABplaaa	34	7147	-17852	-47	-47	7147	19.2	537	269	50	540301
ABplaaaa:49	ABplaaaa	49	6989	-18010	-12	-11	6989	19.2	555	245	45	389149
ABplaaaaa:72	ABplaaaaa	72	6123	-18876	-88	-85	6123	20.3	490	204	37	325840
ABplaaaaaa:105	ABplaaaaaa	105	6045	-18954	38	36	6045	16.3	478	203	30	288054
ABplaaaaap:105	ABplaaaaap	105	5955	-19044	-14	-21	5955	16.0	442	204	31	257929
ABplaaaap:72	ABplaaaap	72	6161	-18838	-31	-31	6161	20.7	463	169	37	336474
ABplaaaapa:104	ABplaaaapa	104	5990	-19009	-17	-20	5990	22.6	459	198	32	335927
ABplaaaapp:104	ABplaaaapp	104	6027	-18972	40	44	6027	20.2	434	159	32	253799
ABplaaap:49	ABplaaap	49	6921	-18078	-70	-73	6921	18.9	493	227	43	302627
ABplaaapa:72	ABplaaapa	72	6171	-18828	-36	-36	6171	24.7	453	176	37	328845
ABplaaapaa:105	ABplaaapaa	105	5925	-19074	-29	-32	5925	21.4	410	219	29	236275
ABplaaapap:105	ABplaaapap	105	6004	-18995	25	12	6004	17.5	401	184	32	248597
ABplaaapp:72	ABplaaapp	72	6150	-18849	-32	-32	6150	18.4	418	165	39	332820
ABplaaappa:104	ABplaaappa	104	6014	-18985	23	24	6014	24.6	410	127	29	219401
ABplaaappp:104	ABplaaappp	104	5972	-19027	1	3	5972	17.6	376	151	34	282126
ABplaap:34	ABplaap	34	7157	-17842	-72	-72	7157	28.0	471	230	50	511048
ABplaapa:48	ABplaapa	48	7114	-17885	31	32	7114	27.8	481	220	43	347744
ABplaapaa:69	ABplaapaa	69	6167	-18832	-80	-82	6167	21.7	426	222	34	222054
ABplaapaaa:100	ABplaapaaa	100	5931	-19068	-12	-18	5931	15.6	395	238	31	257057
ABplaapaap:100	ABplaapaap	100	5940	-19059	-19	-22	5940	16.1	357	200	31	220987
ABplaapap:69	ABplaapap	69	6239	-18760	-35	-39	6239	23.4	378	188	37	280785
ABplaapapa:99	ABplaapapa	99	5945	-19054	-46	-58	5945	15.6	337	171	30	220980
ABplaapapp:99	ABplaapapp	99	5966	-19033	-16	-16	5966	18.7	300	160	33	276670
ABplaapp:48	ABplaapp	48	7026	-17973	-79	-77	7026	30.8	404	217	45	337145
ABplaappa:69	ABplaappa	69	6212	-18787	-74	-75	6212	28.8	359	228	36	258459
ABplaappaa:100	ABplaappaa	100	6019	-18980	23	21	6019	25.4	332	218	29	235437
ABplaappap:100	ABplaappap	100	5990	-19009	-43	-44	5990	27.0	310	193	34	326210
ABplaappp:69	ABplaappp	69	6299	-18700	-15	-19	6299	26.5	323	200	38	272198
ABplaapppa:97	ABplaapppa	97	6003	-18996	-51	-54	6003	32.7	305	177	34	356575
ABplaapppp:97	ABplaapppp	97	5972	-19027	-122	-113	5972	29.4	264	172	35	337381
ABplap:20	ABplap	20	7316	-17684	-39	-39	7316	21.1	401	296	57	564404
ABplapa:34	ABplapa	34	7127	-17872	-19	-17	7127	18.0	432	277	49	351636
ABplapaa:48	ABplapaa	48	7043	-17956	54	53	7043	16.9	448	250	41	231314
ABplapaaa:70	ABplapaaa	70	6147	-18852	-52	-55	6147	15.9	399	235	36	209751
ABplapaaaa:101	ABplapaaaa	101	5908	-19091	-38	-41	5908	17.7	361	248	29	181437
ABplapaaap:101	ABplapaaap	101	5946	-19053	-19	-20	5946	18.0	326	229	31	205177
ABplapaap:70	ABplapaap	70	6190	-18809	-18	-17	6190	15.7	346	209	36	211607
ABplapaapa:99	ABplapaapa	99	5991	-19008	27	27	5991	16.4	303	210	31	197495
ABplapaapp:99	ABplapaapp	99	6018	-18981	-34	-34	6018	19.4	269	206	32	204156
ABplapap:48	ABplapap	48	7022	-17977	-16	-16	7022	19.3	369	256	43	224253
ABplapapa:69	ABplapapa	69	6182	-18818	-43	-41	6182	17.6	304	223	35	183790
ABplapapaa:103	ABplapapaa	103	5949	-19050	-26	-17	5949	14.6	268	163	30	232337
ABplapapap:103	ABplapapap	103	5995	-19004	-34	-46	5995	20.8	244	160	32	252058
ABplapapp:69	ABplapapp	69	6201	-18798	-42	-43	6201	17.7	281	182	39	265923
ABplapappa:100	ABplapappa	100	5955	-19044	-37	-40	5955	20.5	273	127	30	231962
ABplapappp:100	ABplapappp	100	5983	-19016	-65	-65	5983	28.7	236	138	34	295346
ABplapp:34	ABplapp	34	7136	-17863	-14	-12	7136	19.7	369	209	49	371067
ABplappa:48	ABplappa	48	6976	-18023	-40	-43	6976	20.2	400	198	42	248984
ABplappaa:70	ABplappaa	70	6217	-18782	2	3	6217	22.5	378	147	36	304802
ABplappaaa:101	ABplappaaa	101	5923	-19076	-70	-75	5923	26.7	395	166	31	278706
ABplappaap:101	ABplappaap	101	5953	-19046	-25	-31	5953	23.3	347	132	32	286957
ABplappap:70	ABplappap	70	6212	-18787	8	7	6212	19.2	327	136	38	299558
ABplappapa:100	ABplappapa	100	5925	-19074	-68	-67	5925	27.0	376	112	31	268662
ABplappapp:100	ABplappapp	100	5948	-19051	-26	-19	5948	25.5	326	108	33	310286
ABplappp:48	ABplappp	48	7023	-17976	-57	-57	7023	22.1	331	181	43	270369
ABplapppa:69	ABplapppa	69	6245	-18754	-45	-41	6245	31.5	330	150	35	288389
ABplapppaa:101	ABplapppaa	101	6044	-18955	-44	-65	6044	37.0	316	157	30	289895
ABplapppap:101	ABplapppap	101	5975	-19024	-88	-90	5975	31.8	302	129	31	259941
ABplapppp:69	ABplapppp	69	6295	-18704	6	7	6295	25.7	286	146	39	303472
ABplappppa:96	ABplappppa	96	6032	-18967	27	22	6032	29.1	297	98	32	278973
ABplappppp:96	ABplappppp	96	6014	-18985	-30	-32	6014	32.7	256	98	34	297195
ABplp:10	ABplp	10	7676	-17324	67	66	7676	24.5	359	172	64	863087
ABplpa:20	ABplpa	20	7404	-17595	-7	-9	7404	25.6	397	155	58	718131
ABplpaa:34	ABplpaa	34	7112	-17887	-72	-72	7112	21.2	427	164	48	440638
ABplpaaa:50	ABplpaaa	50	6877	-18123	-59	-61	6877	27.6	474	177	42	379331
ABplpaaaa:76	ABplpaaaa	76	6151	-18848	-56	-60	6151	32.9	450	221	33	264046
ABplpaaaaa:110	ABplpaaaaa	110	5976	-19023	-24	-30	5976	31.2	442	247	27	178815
ABplpaaaap:110	ABplpaaaap	110	6000	-18999	-19	-24	6000	29.3	435	209	28	212959
ABplpaaap:76	ABplpaaap	76	6145	-18854	-62	-59	6145	35.1	404	228	34	262444
ABplpaaapa:104	ABplpaaapa	104	5929	-19070	-96	-94	5929	31.9	406	237	29	198288
ABplpaaapp:104	ABplpaaapp	104	5995	-19004	18	25	5995	27.2	396	206	29	213114
ABplpaap:50	ABplpaap	50	6977	-18022	-41	-43	6977	24.9	424	143	43	365281
ABplpaapa:71	ABplpaapa	71	6205	-18794	-85	-87	6205	35.4	414	183	36	316247
ABplpaapaa:102	ABplpaapaa	102	5982	-19017	-91	-106	5982	34.8	409	192	29	214771
ABplpaapap:102	ABplpaapap	102	5998	-19001	-20	-23	5998	31.4	373	182	30	214484
ABplpaapp:71	ABplpaapp	71	6236	-18763	-79	-82	6236	32.6	394	135	37	291067
ABplpaappa:96	ABplpaappa	96	6013	-18986	-86	-93	6013	40.0	386	168	30	230811
ABplpaappp:96	ABplpaappp	96	5956	-19043	-106	-112	5956	33.7	369	139	33	278480
ABplpap:34	ABplpap	34	7184	-17815	-121	-120	7184	33.6	353	130	50	605709
ABplpapa:49	ABplpapa	49	7011	-17988	-56	-58	7011	33.2	392	123	43	400826
ABplpapaa:72	ABplpapaa	72	6220	-18779	-60	-63	6220	34.3	380	166	36	294944
ABplpapaaa:102	ABplpapaaa	102	5943	-19057	-14	-20	5943	25.6	367	219	27	159308
ABplpapaap:102	ABplpapaap	102	5994	-19005	8	0	5994	27.2	343	169	30	190408
ABplpapap:72	ABplpapap	72	6217	-18782	-82	-82	6217	39.0	357	110	35	306386
ABplpapapa:101	ABplpapapa	101	5966	-19033	-119	-155	5966	37.6	346	151	30	262130
ABplpapapp:101	ABplpapapp	101	6065	-18934	-41	-56	6065	42.0	340	106	30	229154
ABplpapp:49	ABplpapp	49	7056	-17943	-77	-79	7056	32.3	328	117	43	366005
ABplpappa:69	ABplpappa	69	6238	-18761	-141	-146	6238	43.8	327	118	35	308016
ABplpappaa:101	ABplpappaa	101	6028	-18971	-62	-77	6028	42.6	328	141	30	275730
ABplpappap:101	ABplpappap	101	6072	-18928	-49	-57	6072	48.2	314	113	30	240291
ABplpappp:69	ABplpappp	69	6284	-18715	-76	-81	6284	34.5	289	117	39	341784
ABplpapppa:95	ABplpapppa	95	5987	-19012	-101	-102	5987	41.1	296	117	31	252057
ABplpapppp:95	ABplpapppp	95	5985	-19014	-108	-118	5985	37.0	262	139	33	240571
ABplpp:20	ABplpp	20	7360	-17639	-38	-39	7360	22.3	309	146	57	683639
ABplppa:34	ABplppa	34	7117	-17882	-58	-58	7117	19.6	317	133	50	468085
ABplppaa:50	ABplppaa	50	6855	-18144	11	13	6855	21.4	356	124	41	311638
ABplppaaa:77	ABplppaaa	77	6190	-18809	6	5	6190	35.9	385	112	33	240293
ABplppaaaa:112	ABplppaaaa	112	6060	-18939	-51	-68	6060	39.4	410	131	28	178052
ABplppaaap:112	ABplppaaap	112	6035	-18964	-64	-72	6035	43.9	375	112	29	175311
ABplppaap:77	ABplppaap	77	6104	-18895	-46	-48	6104	29.5	341	106	35	279068
ABplppaapa:107	ABplppaapa	107	5947	-19052	-84	-86	5947	35.3	378	106	30	196048
ABplppaapp:107	ABplppaapp	107	5950	-19049	-49	-54	5950	34.1	335	98	30	194385
ABplppap:50	ABplppap	50	6982	-18017	9	10	6982	21.1	273	117	43	312049
ABplppapa:72	ABplppapa	72	6165	-18834	-6	-11	6165	31.0	258	102	35	249049
ABplppapaa:107	ABplppapaa	107	5961	-19038	-91	-103	5961	45.3	264	109	30	194455
ABplppapap:107	ABplppapap	107	5987	-19012	-89	-98	5987	40.1	226	119	30	188706
ABplppapp:72	ABplppapp	72	6183	-18816	-84	-79	6183	26.6	224	127	37	236684
ABplppappa:100	ABplppappa	100	6010	-18989	-40	-44	6010	34.1	207	115	30	175932
ABplppappp:100	ABplppappp	100	6060	-18940	-58	-51	6060	42.5	192	134	29	167945
ABplppp:34	ABplppp	34	7189	-17810	-103	-104	7189	33.2	259	123	49	568210
ABplpppa:49	ABplpppa	49	6971	-18029	-78	-80	6971	35.0	273	109	41	343250
ABplpppaa:73	ABplpppaa	73	6173	-18826	-110	-116	6173	43.4	272	116	36	295512
ABplpppaaa:106	ABplpppaaa	106	6081	-18918	-62	-73	6081	47.0	318	153	30	236559
ABplpppaap:106	ABplpppaap	106	5994	-19005	-188	-198	5994	49.7	278	133	30	186953
ABplpppap:73	ABplpppap	73	6236	-18763	-58	-60	6236	38.0	221	124	37	288500
ABplpppapa:103	ABplpppapa	103	6034	-18965	-177	-198	6034	48.3	254	158	30	206059
ABplpppapp:103	ABplpppapp	103	6037	-18962	-101	-114	6037	47.1	223	134	32	222879
ABplpppp:49	ABplpppp	49	6992	-18007	-131	-128	6992	33.1	230	133	41	338717
ABplppppa:72	ABplppppa	72	6269	-18730	-58	-66	6269	36.8	234	166	35	282513
ABplppppaa:107	ABplppppaa	107	6059	-18940	-36	-44	6059	42.4	238	177	30	213583
ABplppppap:107	ABplppppap	107	6072	-18927	-84	-90	6072	36.0	210	169	32	239012
ABplppppp:72	ABplppppp	72	6297	-18702	-122	-121	6297	38.5	192	175	38	315733
ABplpppppa:104	ABplpppppa	104	6090	-18909	-128	-133	6090	42.9	192	190	30	202223
ABplpppppp:104	ABplpppppp	104	6122	-18877	-107	-113	6122	38.4	170	155	32	236229
ABpr:2	ABpr	2	8779	-16220	184	184	8779	50.2	249	292	72	1293275
ABpra:10	ABpra	10	8049	-16950	199	199	8049	50.6	276	345	63	1067635
ABpraa:20	ABpraa	20	7438	-17562	-201	-203	7438	51.9	316	364	58	943396
ABpraaa:35	ABpraaa	35	7177	-17822	-113	-114	7177	39.9	383	401	51	726202
ABpraaaa:50	ABpraaaa	50	7038	-17961	-1	0	7038	30.9	432	391	43	403839
ABpraaaaa:71	ABpraaaaa	71	6131	-18868	-42	-44	6131	17.5	383	304	34	192784
ABpraaaaaa:105	ABpraaaaaa	105	5873	-19126	-71	-78	5873	23.4	346	263	29	192334
ABpraaaaap:105	ABpraaaaap	105	5997	-19002	21	11	5997	21.5	313	274	31	186473
ABpraaaap:71	ABpraaaap	71	6184	-18815	-6	-6	6184	18.0	401	355	38	286120
ABpraaaapa:103	ABpraaaapa	103	5906	-19093	-73	-76	5906	16.8	383	282	29	186090
ABpraaaapp:103	ABpraaaapp	103	5875	-19124	-65	-65	5875	16.6	336	301	30	187319
ABpraaap:50	ABpraaap	50	6959	-18040	-8	-10	6959	25.4	372	371	43	328898
ABpraaapa:73	ABpraaapa	73	6125	-18874	-23	-22	6125	18.6	351	348	35	251398
ABpraaapaa:108	ABpraaapaa	108	6032	-18967	118	120	6032	14.3	322	330	30	186457
ABpraaapap:108	ABpraaapap	108	5979	-19020	-63	-61	5979	20.2	286	325	33	204163
ABpraaapp:73	ABpraaapp	73	6179	-18820	-39	-35	6179	20.0	314	334	37	221072
ABpraaappa:104	ABpraaappa	104	6077	-18922	59	60	6077	27.0	301	301	30	192515
ABpraaappp:104	ABpraaappp	104	6052	-18947	-127	-124	6052	29.9	268	300	32	212275
ABpraap:35	ABpraap	35	7289	-17710	-162	-157	7289	50.0	319	357	51	712483
ABpraapa:49	ABpraapa	49	7023	-17976	-101	-100	7023	41.6	383	397	43	416837
ABpraapaa:71	ABpraapaa	71	6222	-18777	-12	-9	6222	26.7	402	344	36	286402
ABpraapaaa:101	ABpraapaaa	101	5940	-19059	-18	-26	5940	24.4	368	305	30	189749
ABpraapaap:101	ABpraapaap	101	5987	-19012	-15	-13	5987	26.8	333	314	30	186791
ABpraapap:71	ABpraapap	71	6248	-18751	-2	-3	6248	26.6	402	395	36	302391
ABpraapapa:100	ABpraapapa	100	5976	-19023	-12	-17	5976	21.5	371	343	30	186236
ABpraapapp:100	ABpraapapp	100	5983	-19016	17	12	5983	24.0	322	342	31	216559
ABpraapp:49	ABpraapp	49	7078	-17921	-124	-121	7078	38.1	320	362	45	435321
ABpraappa:69	ABpraappa	69	6228	-18771	-61	-65	6228	29.7	363	401	38	393581
ABpraappaa:101	ABpraappaa	101	5942	-19057	-36	-35	5942	18.8	348	368	30	226255
ABpraappap:101	ABpraappap	101	5959	-19040	-52	-53	5959	21.3	308	382	33	276828
ABpraappp:69	ABpraappp	69	6320	-18679	-54	-59	6320	29.7	318	376	38	314529
ABpraapppa:95	ABpraapppa	95	6011	-18988	-47	-57	6011	23.5	285	385	34	287134
ABpraapppp:95	ABpraapppp	95	6038	-18961	-108	-109	6038	30.5	269	393	35	317767
ABprap:20	ABprap	20	7440	-17559	-153	-155	7440	46.0	219	364	58	950936
ABprapa:34	ABprapa	34	7247	-17752	-50	-51	7247	37.1	277	407	49	641686
ABprapaa:50	ABprapaa	50	6881	-18118	-56	-54	6881	27.6	326	406	41	351450
ABprapaaa:75	ABprapaaa	75	6193	-18806	34	32	6193	28.4	379	410	34	325207
ABprapaaaa:107	ABprapaaaa	107	5977	-19022	-35	-43	5977	23.9	410	396	30	244451
ABprapaaap:107	ABprapaaap	107	5936	-19063	-65	-65	5936	21.3	371	390	31	287363
ABprapaap:75	ABprapaap	75	6190	-18810	-7	-7	6190	28.2	323	409	37	398428
ABprapaapa:104	ABprapaapa	104	6016	-18983	-30	-31	6016	28.4	372	409	30	265815
ABprapaapp:104	ABprapaapp	104	6024	-18975	21	15	6024	25.9	336	410	30	258503
ABprapap:50	ABprapap	50	6988	-18011	-7	-7	6988	23.8	279	367	41	293098
ABprapapa:72	ABprapapa	72	6187	-18812	-76	-76	6187	27.5	296	363	37	327154
ABprapapaa:104	ABprapapaa	104	6111	-18888	76	73	6111	30.2	336	378	29	265430
ABprapapap:104	ABprapapap	104	5958	-19041	-52	-62	5958	33.6	305	341	31	258764
ABprapapp:72	ABprapapp	72	6267	-18732	-80	-84	6267	35.7	286	361	38	329910
ABprapappa:98	ABprapappa	98	6022	-18977	-17	-38	6022	37.0	336	360	30	247700
ABprapappp:98	ABprapappp	98	6047	-18952	-106	-117	6047	40.3	290	339	33	273405
ABprapp:34	ABprapp	34	7191	-17808	-136	-137	7191	38.4	199	365	51	678203
ABprappa:49	ABprappa	49	7000	-17999	-26	-24	7000	34.8	246	402	43	426613
ABprappaa:74	ABprappaa	74	6217	-18782	-37	-39	6217	41.3	326	415	36	392700
ABprappaaa:107	ABprappaaa	107	6012	-18987	-125	-129	6012	42.0	350	383	30	274587
ABprappaap:107	ABprappaap	107	6026	-18973	-69	-70	6026	39.1	335	420	32	284400
ABprappap:74	ABprappap	74	6170	-18829	-92	-92	6170	36.9	277	413	38	412080
ABprappapa:101	ABprappapa	101	5999	-19000	-45	-47	5999	29.8	307	417	30	258807
ABprappapp:101	ABprappapp	101	6015	-18984	-92	-96	6015	36.2	298	392	33	304594
ABprappp:49	ABprappp	49	7063	-17936	-86	-84	7063	41.3	230	367	43	436366
ABprapppa:72	ABprapppa	72	6211	-18788	-144	-154	6211	47.1	306	391	36	386708
ABprapppaa:109	ABprapppaa	109	6080	-18919	-108	-120	6080	47.5	333	410	30	324571
ABprapppap:109	ABprapppap	109	6078	-18921	-91	-97	6078	43.8	296	410	33	327586
ABprapppp:72	ABprapppp	72	6295	-18704	-98	-107	6295	44.4	259	391	39	384579
ABprappppa:100	ABprappppa	100	6065	-18934	-92	-99	6065	43.8	263	410	32	294239
ABprappppp:100	ABprappppp	100	6113	-18886	-19	-22	6113	37.1	223	406	33	267228
ABprp:10	ABprp	10	8037	-16962	149	149	8037	50.6	202	254	65	1139391
ABprpa:21	ABprpa	21	7470	-17529	-253	-244	7470	54.6	221	255	58	925918
ABprpaa:34	ABprpaa	34	7281	-17718	-194	-194	7281	53.5	249	366	49	682426
ABprpaaa:50	ABprpaaa	50	7019	-17980	-104	-102	7019	48.6	344	392	43	423395
ABprpaaaa:73	ABprpaaaa	73	6158	-18841	-82	-79	6158	32.6	428	365	35	294043
ABprpaaaaa:105	ABprpaaaaa	105	5943	-19056	-56	-61	5943	23.1	437	373	29	215928
ABprpaaaap:105	ABprpaaaap	105	5954	-19045	-81	-83	5954	20.6	403	362	30	199043
ABprpaaap:73	ABprpaaap	73	6186	-18813	-129	-133	6186	39.3	388	365	36	289857
ABprpaaapa:101	ABprpaaapa	101	5952	-19047	-91	-95	5952	30.1	403	357	29	199017
ABprpaaapp:101	ABprpaaapp	101	5968	-19031	-45	-52	5968	28.7	370	370	28	185614
ABprpaap:50	ABprpaap	50	7071	-17928	-150	-155	7071	46.1	279	381	43	417763
ABprpaapa:70	ABprpaapa	70	6254	-18745	-91	-94	6254	40.5	406	405	35	261850
ABprpaapaa:101	ABprpaapaa	101	5976	-19023	-113	-123	5976	31.6	432	364	30	230960
ABprpaapap:101	ABprpaapap	101	6028	-18971	-30	-39	6028	31.1	420	400	31	237150
ABprpaapp:70	ABprpaapp	70	6303	-18696	-85	-91	6303	44.2	349	396	36	287399
ABprpaappa:97	ABprpaappa	97	5998	-19001	-124	-127	5998	39.8	412	397	30	217874
ABprpaappp:97	ABprpaappp	97	6008	-18991	-86	-88	6008	37.1	380	410	32	246229
ABprpap:34	ABprpap	34	7286	-17713	-257	-257	7286	53.4	209	288	48	618069
ABprpapa:49	ABprpapa	49	7042	-17957	-287	-286	7042	55.5	306	348	45	452852
ABprpapaa:72	ABprpapaa	72	6164	-18835	-177	-181	6164	46.0	385	361	35	299904
ABprpapaaa:106	ABprpapaaa	106	6026	-18973	-95	-96	6026	37.1	408	352	29	225252
ABprpapaap:106	ABprpapaap	106	5986	-19013	-62	-71	5986	35.7	368	368	30	251015
ABprpapap:72	ABprpapap	72	6308	-18691	-221	-238	6308	55.8	355	351	37	311864
ABprpapapa:99	ABprpapapa	99	6034	-18965	-126	-145	6034	44.4	393	370	31	237317
ABprpapapp:99	ABprpapapp	99	6048	-18951	-136	-161	6048	49.3	373	377	31	254563
ABprpapp:49	ABprpapp	49	7145	-17854	-199	-204	7145	53.0	247	319	43	405793
ABprpappa:70	ABprpappa	70	6305	-18694	-171	-181	6305	52.8	329	328	36	300488
ABprpappaa:102	ABprpappaa	102	6082	-18917	-35	-44	6082	42.9	365	339	30	203621
ABprpappap:102	ABprpappap	102	6075	-18925	-94	-109	6075	45.5	333	350	31	246895
ABprpappp:70	ABprpappp	70	6362	-18637	-214	-226	6362	53.5	282	342	37	277821
ABprpapppa:94	ABprpapppa	94	6050	-18949	-146	-158	6050	49.8	319	321	30	235128
ABprpapppp:94	ABprpapppp	94	6117	-18882	-118	-137	6117	50.2	299	377	33	257822
ABprpp:21	ABprpp	21	7432	-17567	-228	-230	7432	49.3	144	257	59	1046746
ABprppa:35	ABprppa	35	7253	-17746	-166	-168	7253	52.4	166	353	49	680307
ABprppaa:50	ABprppaa	50	6961	-18038	-111	-114	6961	53.7	261	395	42	429464
ABprppaaa:77	ABprppaaa	77	6173	-18826	-89	-91	6173	50.5	364	400	36	408245
ABprppaaaa:110	ABprppaaaa	110	6081	-18918	-105	-117	6081	47.5	407	383	30	255195
ABprppaaap:110	ABprppaaap	110	6082	-18917	-107	-108	6082	48.0	371	408	30	269726
ABprppaap:77	ABprppaap	77	6218	-18781	-173	-183	6218	55.5	322	385	37	389725
ABprppaapa:107	ABprppaapa	107	6069	-18931	-256	-282	6069	54.6	376	371	31	285652
ABprppaapp:107	ABprppaapp	107	6174	-18825	-79	-97	6174	54.1	331	391	30	261803
ABprppap:50	ABprppap	50	7049	-17950	-166	-168	7049	53.6	196	369	44	454391
ABprppapa:73	ABprppapa	73	6238	-18761	-178	-186	6238	56.0	257	385	37	389789
ABprppapaa:108	ABprppapaa	108	6103	-18896	-122	-130	6103	55.2	285	396	32	294142
ABprppapap:108	ABprppapap	108	6069	-18931	-130	-138	6069	52.5	244	394	30	257524
ABprppapp:73	ABprppapp	73	6288	-18711	-211	-218	6288	51.1	212	380	38	391961
ABprppappa:102	ABprppappa	102	6125	-18874	-152	-184	6125	49.7	204	386	35	360748
ABprppappp:102	ABprppappp	102	6142	-18857	-183	-202	6142	55.3	227	366	34	306910
ABprppp:35	ABprppp	35	7247	-17753	-197	-196	7247	45.6	144	289	51	740033
ABprpppa:50	ABprpppa	50	7046	-17953	-219	-220	7046	55.5	185	317	44	457445
ABprpppaa:74	ABprpppaa	74	6265	-18735	-244	-249	6265	58.0	257	336	39	435593
ABprpppaaa:108	ABprpppaaa	108	6067	-18932	-262	-276	6067	53.6	360	342	30	254183
ABprpppaap:108	ABprpppaap	108	6134	-18865	-136	-151	6134	55.5	323	361	33	304515
ABprpppap:74	ABprpppap	74	6227	-18772	-193	-202	6227	48.7	250	342	37	385365
ABprpppapa:106	ABprpppapa	106	6107	-18892	-148	-173	6107	50.9	262	353	31	253320
ABprpppapp:106	ABprpppapp	106	6051	-18948	-177	-183	6051	50.7	295	331	30	257029
ABprpppp:50	ABprpppp	50	7046	-17953	-161	-155	7046	43.7	211	312	43	384107
ABprppppa:71	ABprppppa	71	6263	-18736	-130	-127	6263	41.8	264	320	37	331285
ABprppppaa:106	ABprppppaa	106	6049	-18950	-191	-199	6049	41.3	265	359	30	250629
ABprppppap:106	ABprppppap	106	6069	-18930	-146	-165	6069	44.6	229	382	34	311802
ABprppppp:71	ABprppppp	71	6249	-18750	-155	-157	6249	38.7	228	364	39	365088
ABprpppppa:103	ABprpppppa	103	6094	-18905	-89	-108	6094	42.8	192	391	33	318635
ABprpppppp:103	ABprpppppp	103	6024	-18975	-117	-115	6024	36.3	185	392	32	289072
EMS:1	EMS	1	8959	-16040	-60	-60	8959	38.0	327	140	78	1683273
MS:4	MS	4	8576	-16423	312	312	8576	46.9	389	165	68	1226069
MSa:14	MSa	14	8556	-16444	748	748	8556	48.0	438	181	63	1177488
MSaa:26	MSaa	26	8807	-16192	1027	1024	8807	51.5	488	198	55	828551
MSaaa:41	MSaaa	41	8523	-16476	873	861	8523	55.1	501	240	50	633857
MSaaaa:59	MSaaaa	59	7293	-17706	310	306	7293	51.9	516	287	42	337460
MSaaaaa:80	MSaaaaa	80	6538	-18461	120	113	6538	51.5	557	267	36	321322
MSaaaaaa:108	MSaaaaaa	108	6267	-18732	4	-17	6267	54.3	551	270	30	214597
MSaaaaap:108	MSaaaaap	108	6378	-18621	66	49	6378	52.8	535	236	30	176298
MSaaaap:80	MSaaaap	80	6391	-18608	-18	-24	6391	45.8	508	262	35	296680
MSaaaapa:108	MSaaaapa	108	6239	-18760	-8	-18	6239	45.7	523	278	29	219518
MSaaaapp:108	MSaaaapp	108	6214	-18785	-132	-141	6214	49.8	495	255	30	201100
MSaaap:59	MSaaap	59	7360	-17639	235	242	7360	52.2	469	243	41	330426
MSaaapa:80	MSaaapa	80	6532	-18467	24	14	6532	56.7	500	238	38	307476
MSaaapaa:107	MSaaapaa	107	6325	-18674	-84	-109	6325	58.7	507	242	32	217213
MSaaapap:107	MSaaapap	107	6227	-18772	-80	-86	6227	54.8	470	229	32	187015
MSaaapp:80	MSaaapp	80	6388	-18611	20	21	6388	49.6	440	227	34	314814
MSaap:41	MSaap	41	8354	-16645	704	711	8354	55.4	412	208	49	604664
MSaapa:59	MSaapa	59	7399	-17600	304	325	7399	55.9	435	217	41	326059
MSaapaa:80	MSaapaa	80	6581	-18418	57	52	6581	58.9	451	224	38	307568
MSaapaaa:105	MSaapaaa	105	6256	-18743	-42	-52	6256	58.7	460	196	30	185077
MSaapaap:105	MSaapaap	105	6271	-18728	-69	-78	6271	55.8	429	208	31	180538
MSaapap:80	MSaapap	80	6496	-18503	73	71	6496	55.1	429	165	35	281240
MSaapapa:111	MSaapapa	111	6214	-18785	-11	-36	6214	57.4	446	166	30	202646
MSaapapp:111	MSaapapp	111	6219	-18780	-79	-107	6219	53.4	409	164	32	224509
MSaapp:59	MSaapp	59	7329	-17671	283	292	7329	53.1	379	208	40	316519
MSaappa:81	MSaappa	81	6471	-18528	35	34	6471	54.9	406	213	35	270101
MSaappaa:112	MSaappaa	112	6171	-18828	-115	-122	6171	52.2	406	230	30	181181
MSaappap:112	MSaappap	112	6242	-18758	-133	-145	6242	58.3	388	206	31	188743
MSaappp:81	MSaappp	81	6354	-18645	-42	-48	6354	51.1	356	195	35	314476
MSaapppa:123	MSaapppa	123	6075	-18924	-44	-70	6075	49.3	374	217	27	149047
MSaapppp:123	MSaapppp	123	6048	-18952	-324	-377	6048	54.6	343	188	27	151590
MSap:26	MSap	26	8520	-16479	856	872	8520	45.9	422	159	54	822476
MSapa:42	MSapa	42	8168	-16831	606	601	8168	48.3	440	163	47	603152
MSapaa:61	MSapaa	61	6943	-18056	156	152	6943	43.1	479	209	40	315081
MSapaaa:82	MSapaaa	82	6243	-18756	20	12	6243	37.5	502	234	33	248959
MSapaaaa:112	MSapaaaa	112	6029	-18970	-16	-24	6029	34.5	523	234	27	199541
MSapaaap:112	MSapaaap	112	6187	-18813	4	2	6187	41.0	492	237	30	191318
MSapaap:82	MSapaap	82	6206	-18794	-53	-62	6206	41.4	463	218	34	269409
MSapaapa:114	MSapaapa	114	6005	-18994	-88	-101	6005	38.5	463	209	30	199787
MSapaapp:114	MSapaapp	114	5917	-19082	-193	-201	5917	32.9	468	226	28	189653
MSapap:61	MSapap	61	7030	-17969	153	161	7030	46.6	415	187	40	333717
MSapapa:83	MSapapa	83	6268	-18731	9	4	6268	43.9	426	214	34	269765
MSapapaa:114	MSapapaa	114	6230	-18769	52	49	6230	43.7	434	185	31	188758
MSapapap:114	MSapapap	114	6175	-18824	10	5	6175	40.1	420	227	28	169157
MSapapp:83	MSapapp	83	6279	-18720	-34	-33	6279	49.3	399	180	34	327547
MSapp:42	MSapp	42	8427	-16572	769	782	8427	53.1	363	155	46	579478
MSappa:60	MSappa	60	7297	-17702	299	305	7297	55.7	392	164	41	345313
MSappaa:81	MSappaa	81	6379	-18620	6	3	6379	48.0	398	145	35	300031
MSappaaa:109	MSappaaa	109	6088	-18911	-142	-156	6088	43.9	419	144	29	202744
MSappaap:109	MSappaap	109	6289	-18710	34	26	6289	50.5	378	143	30	194423
MSappap:81	MSappap	81	6445	-18554	13	11	6445	57.9	374	168	35	311085
MSappapa:117	MSappapa	117	6343	-18656	-22	-33	6343	58.3	389	166	30	203875
MSappapp:117	MSappapp	117	6158	-18841	-234	-226	6158	60.1	347	192	33	227298
MSappp:60	MSappp	60	7119	-17880	187	198	7119	54.0	331	161	42	384010
MSapppa:85	MSapppa	85	6309	-18690	0	0	6309	53.4	349	141	33	311816
MSapppp:85	MSapppp	85	6308	-18691	-70	-94	6308	57.3	321	183	38	388280
MSp:14	MSp	14	8727	-16272	881	881	8727	51.2	325	225	62	1065233
MSpa:26	MSpa	26	8924	-16075	1118	1115	8924	53.4	387	247	56	816939
MSpaa:40	MSpaa	40	8514	-16485	856	849	8514	53.7	396	280	48	601977
MSpaaa:59	MSpaaa	59	7377	-17622	336	337	7377	52.2	416	279	42	344009
MSpaaaa:80	MSpaaaa	80	6387	-18612	-9	-10	6387	46.1	466	283	36	304648
MSpaaaaa:106	MSpaaaaa	106	6207	-18792	15	5	6207	42.8	485	297	30	240946
MSpaaaap:106	MSpaaaap	106	6231	-18768	-47	-62	6231	47.1	455	265	32	209653
MSpaaap:80	MSpaaap	80	6427	-18572	43	40	6427	47.8	409	271	37	306088
MSpaaapa:106	MSpaaapa	106	6063	-18936	-35	-38	6063	39.3	432	268	29	216143
MSpaaapp:106	MSpaaapp	106	6140	-18859	-98	-111	6140	46.5	397	268	33	235006
MSpaap:59	MSpaap	59	7069	-17930	148	158	7069	46.7	356	267	39	307537
MSpaapa:83	MSpaapa	83	6244	-18755	-45	-51	6244	43.8	365	262	37	317450
MSpaapaa:110	MSpaapaa	110	6025	-18974	-202	-227	6025	43.3	372	255	30	203779
MSpaapap:110	MSpaapap	110	6110	-18889	-35	-37	6110	41.0	319	269	32	223861
MSpaapp:83	MSpaapp	83	6198	-18801	-133	-143	6198	47.3	335	258	32	309880
MSpap:40	MSpap	40	8360	-16639	716	722	8360	52.1	332	223	48	577072
MSpapa:58	MSpapa	58	7489	-17510	245	242	7489	55.0	342	234	43	340779
MSpapaa:78	MSpapaa	78	6562	-18437	-6	-6	6562	58.2	378	243	42	357593
MSpapaaa:105	MSpapaaa	105	6271	-18728	-69	-83	6271	55.7	415	265	34	246051
MSpapaap:105	MSpapaap	105	6228	-18771	-154	-166	6228	56.8	357	231	35	249023
MSpapap:78	MSpapap	78	6453	-18546	-37	-49	6453	53.6	308	236	35	274310
MSpapapa:108	MSpapapa	108	6200	-18799	-95	-113	6200	52.9	334	246	30	232116
MSpapapp:108	MSpapapp	108	6030	-18969	-173	-162	6030	44.8	292	242	30	188033
MSpapp:58	MSpapp	58	7007	-17992	81	85	7007	44.3	272	214	39	311284
MSpappa:85	MSpappa	85	6156	-18843	-110	-111	6156	40.2	277	241	31	252135
MSpappp:85	MSpappp	85	6200	-18799	-75	-64	6200	38.8	237	239	34	289952
MSpp:26	MSpp	26	8951	-16048	1210	1205	8951	52.4	290	247	54	777599
MSppa:41	MSppa	41	8368	-16631	736	732	8368	52.7	318	298	47	574484
MSppaa:60	MSppaa	60	7067	-17932	233	231	7067	47.3	367	318	41	316277
MSppaaa:83	MSppaaa	83	6432	-18567	140	133	6432	44.6	424	322	34	261343
MSppaaaa:111	MSppaaaa	111	6176	-18823	47	40	6176	37.8	438	335	26	168502
MSppaaap:111	MSppaaap	111	6213	-18786	49	45	6213	42.5	420	308	30	178514
MSppaap:83	MSppaap	83	6323	-18676	34	23	6323	44.9	364	302	33	213439
MSppaapa:112	MSppaapa	112	6111	-18888	-36	-23	6111	39.7	386	306	27	131013
MSppaapp:112	MSppaapp	112	6026	-18973	-103	-109	6026	40.3	350	291	29	138523
MSppap:60	MSppap	60	6998	-18001	195	195	6998	45.1	301	277	38	253153
MSppapa:84	MSppapa	84	6418	-18581	28	11	6418	54.4	369	305	35	275329
MSppapaa:116	MSppapaa	116	6243	-18756	64	54	6243	48.0	403	344	26	154349
MSppapap:116	MSppapap	116	6061	-18938	-123	-122	6061	47.3	378	309	28	133317
MSppapp:84	MSppapp	84	6223	-18776	-4	-13	6223	43.9	306	295	33	250751
MSppp:41	MSppp	41	8282	-16717	605	638	8282	51.4	273	248	46	509818
MSpppa:59	MSpppa	59	7424	-17575	361	375	7424	54.5	280	252	40	316535
MSpppaa:81	MSpppaa	81	6470	-18529	59	53	6470	50.4	269	238	35	261655
MSpppaaa:111	MSpppaaa	111	6278	-18721	-33	-38	6278	52.1	267	250	30	190777
MSpppaap:111	MSpppaap	111	6261	-18738	111	109	6261	45.6	246	244	28	163377
MSpppap:81	MSpppap	81	6328	-18671	-30	-19	6328	45.1	258	275	33	256661
MSpppapa:119	MSpppapa	119	6115	-18884	-22	-37	6115	39.4	271	282	28	138962
MSpppapp:119	MSpppapp	119	6143	-18856	-32	-30	6143	46.7	270	274	28	178355
MSpppp:59	MSpppp	59	7081	-17918	215	218	7081	43.1	227	240	40	285859
MSppppa:83	MSppppa	83	6409	-18590	-112	-15	6409	44.2	221	276	36	285292
MSppppp:83	MSppppp	83	6266	-18733	-4	-9	6266	42.3	208	228	32	256093
E:4	E	4	8363	-16636	183	182	8363	35.9	250	147	67	1333698
Ea:14	Ea	14	8332	-16668	556	556	8332	42.4	299	141	61	1148937
Eal:29	Eal	29	8411	-16588	663	693	8411	48.2	348	154	54	788785
Eala:42	Eala	42	7894	-17105	289	311	7894	45.5	329	148	48	589329
Ealaa:61	Ealaa	61	6875	-18124	58	59	6875	41.1	367	178	41	288660
Ealaad:83	Ealaad	83	6152	-18847	-109	-112	6152	38.5	330	226	34	202814
Ealaada:112	Ealaada	112	6108	-18891	66	59	6108	34.9	362	237	27	128319
Ealaadp:112	Ealaadp	112	6113	-18886	7	10	6113	36.7	326	228	31	164533
Ealaav:83	Ealaav	83	6296	-18703	-26	-39	6296	43.2	386	213	34	216723
Ealaava:110	Ealaava	110	6107	-18892	17	15	6107	38.1	395	242	29	179554
Ealaavp:110	Ealaavp	110	6194	-18805	-28	-31	6194	43.2	374	216	31	150510
Ealap:61	Ealap	61	6861	-18138	18	24	6861	43.0	298	163	40	293030
Ealapa:84	Ealapa	84	6210	-18789	-93	-99	6210	42.0	304	192	34	210483
Ealapaa:113	Ealapaa	113	6083	-18916	-89	-86	6083	41.6	333	207	28	160237
Ealapap:113	Ealapap	113	6054	-18945	-115	-127	6054	40.5	297	204	29	123957
Ealapp:84	Ealapp	84	6184	-18815	-47	-61	6184	41.1	263	194	31	184712
Ealappa:123	Ealappa	123	6166	-18833	0	-10	6166	43.0	290	206	28	141495
Ealappp:123	Ealappp	123	6171	-18828	68	47	6171	40.3	249	214	24	100853
Ealp:42	Ealp	42	7764	-17235	236	239	7764	44.3	252	160	47	538685
Ealpa:61	Ealpa	61	7054	-17945	133	135	7054	49.1	261	139	41	305406
Ealpaa:81	Ealpaa	81	6300	-18699	-99	-102	6300	51.1	303	151	36	224307
Ealpaaa:108	Ealpaaa	108	6137	-18862	-117	-114	6137	50.2	299	180	31	164863
Ealpaap:108	Ealpaap	108	6278	-18721	-74	-98	6278	55.5	259	168	30	129522
Ealpap:81	Ealpap	81	6296	-18703	-96	-104	6296	48.6	244	171	35	216317
Ealpapa:113	Ealpapa	113	6196	-18803	-117	-137	6196	55.3	265	218	29	136565
Ealpapp:113	Ealpapp	113	6168	-18831	-82	-95	6168	50.6	237	210	29	128461
Ealpp:61	Ealpp	61	6848	-18151	79	82	6848	45.3	208	169	39	299379
Ealppa:86	Ealppa	86	6210	-18789	-119	-119	6210	50.2	196	164	35	236787
Ealppaa:116	Ealppaa	116	6046	-18953	-163	-159	6046	51.7	216	188	29	144824
Ealppap:116	Ealppap	116	6142	-18857	-58	-86	6142	51.8	170	168	30	156359
Ealppp:86	Ealppp	86	6112	-18887	-108	-115	6112	44.4	170	159	31	235262
Ear:29	Ear	29	8625	-16374	895	902	8625	53.5	261	162	53	816339
Eara:43	Eara	43	8127	-16872	459	459	8127	56.3	276	173	46	540420
Earaa:64	Earaa	64	6880	-18119	84	97	6880	52.0	310	173	39	330211
Earaad:88	Earaad	88	6215	-18784	-26	-42	6215	43.2	352	173	33	265642
Earaada:121	Earaada	121	6003	-18996	-2	-6	6003	36.0	357	196	27	121936
Earaadp:121	Earaadp	121	6016	-18983	-88	-64	6016	45.2	356	187	29	151492
Earaav:88	Earaav	88	6342	-18657	24	19	6342	48.3	327	207	33	266025
Earap:64	Earap	64	6982	-18017	106	108	6982	54.3	269	197	37	284876
Earapa:88	Earapa	88	6262	-18737	-202	-221	6262	56.6	294	206	33	234250
Earapaa:119	Earapaa	119	6270	-18729	-193	-248	6270	58.7	306	210	28	149258
Earapap:119	Earapap	119	6073	-18926	-261	-275	6073	57.5	296	250	27	133648
Earapp:88	Earapp	88	6246	-18753	-175	-194	6246	57.4	256	221	34	270210
Earp:43	Earp	43	8118	-16881	453	465	8118	54.6	200	181	46	541561
Earpa:63	Earpa	63	7056	-17943	198	195	7056	56.1	231	176	39	317355
Earpaa:87	Earpaa	87	6500	-18499	99	83	6500	56.3	227	166	36	314161
Earpap:87	Earpap	87	6272	-18727	-16	-22	6272	46.7	222	212	31	225006
Earpp:63	Earpp	63	6933	-18066	63	64	6933	55.6	195	211	39	327030
Earppa:90	Earppa	90	6243	-18756	-197	-226	6243	56.6	228	234	33	260267
Earppp:90	Earppp	90	6288	-18711	-119	-142	6288	57.6	198	208	35	283730
Ep:14	Ep	14	7975	-17024	333	333	7975	31.2	223	168	60	957886
Epl:28	Epl	28	8056	-16943	463	466	8056	40.5	243	183	52	695365
Epla:42	Epla	42	7971	-17028	294	322	7971	51.0	227	236	45	469836
Eplaa:62	Eplaa	62	7054	-17945	128	134	7054	55.1	250	277	41	296438
Eplaaa:83	Eplaaa	83	6332	-18667	-119	-116	6332	57.1	325	281	35	220237
Eplaaaa:111	Eplaaaa	111	6230	-18769	-28	-51	6230	50.9	380	272	29	146283
Eplaaap:111	Eplaaap	111	6179	-18820	-63	-67	6179	53.2	350	290	30	137380
Eplaap:83	Eplaap	83	6314	-18685	-63	-71	6314	52.5	277	289	33	200602
Eplaapa:112	Eplaapa	112	6113	-18886	-97	-122	6113	54.1	323	286	28	144595
Eplaapp:112	Eplaapp	112	6150	-18849	-60	-72	6150	51.1	290	287	30	141149
Eplap:62	Eplap	62	6810	-18189	-50	-43	6810	51.0	200	290	37	263256
Eplapa:89	Eplapa	89	6275	-18724	-111	-117	6275	52.5	241	299	34	230676
Eplapaa:119	Eplapaa	119	6116	-18883	-130	-157	6116	54.4	278	304	29	158994
Eplapap:119	Eplapap	119	6099	-18900	-222	-232	6099	48.4	247	302	28	108012
Eplapp:89	Eplapp	89	6326	-18673	-92	-62	6326	48.7	228	339	29	202396
Eplp:42	Eplp	42	7825	-17174	258	261	7825	42.8	174	224	46	500772
Eplpa:60	Eplpa	60	7260	-17739	197	193	7260	57.1	160	263	42	310199
Eplpaa:81	Eplpaa	81	6458	-18541	-43	-61	6458	54.7	152	224	37	258258
Eplpaaa:109	Eplpaaa	109	6203	-18796	-213	-245	6203	58.4	167	228	31	163642
Eplpaap:109	Eplpaap	109	6156	-18843	-158	-175	6156	48.1	142	216	34	195794
Eplpap:81	Eplpap	81	6324	-18675	-130	-114	6324	54.4	127	266	37	280361
Eplpapa:113	Eplpapa	113	6186	-18813	-148	-177	6186	53.0	167	239	29	164736
Eplpapp:113	Eplpapp	113	6115	-18884	-194	-207	6115	53.6	126	254	33	189787
Eplpp:60	Eplpp	60	6898	-18101	95	107	6898	48.9	112	272	40	363336
Eplppa:89	Eplppa	89	6245	-18754	-184	-184	6245	45.6	115	281	35	253044
Eplppp:89	Eplppp	89	6132	-18867	-118	-132	6132	48.0	109	237	32	262443
Epr:28	Epr	28	7916	-17083	405	406	7916	33.9	185	153	52	725542
Epra:43	Epra	43	7936	-17063	419	434	7936	46.8	161	173	46	593597
Epraa:63	Epraa	63	6727	-18272	-38	-42	6727	51.5	189	204	38	285766
Epraaa:89	Epraaa	89	6249	-18750	-140	-152	6249	59.1	298	251	34	244908
Epraaaa:122	Epraaaa	122	6152	-18847	-111	-117	6152	60.0	355	294	31	136786
Epraaap:122	Epraaap	122	6086	-18914	-206	-220	6086	58.5	325	263	29	119545
Epraap:89	Epraap	89	6350	-18649	-14	-28	6350	56.2	248	268	33	238371
Eprap:63	Eprap	63	6737	-18262	-26	-29	6737	48.8	156	236	40	302913
Eprapa:87	Eprapa	87	6207	-18792	-162	-171	6207	59.0	260	293	36	267116
Eprapaa:122	Eprapaa	122	6232	-18767	-91	-89	6232	56.7	349	332	28	125707
Eprapap:122	Eprapap	122	6137	-18862	-58	-71	6137	58.0	307	321	30	130820
Eprapp:87	Eprapp	87	6266	-18733	-222	-200	6266	57.5	221	312	36	277416
Eprappa:124	Eprappa	124	6448	-18551	133	125	6448	58.0	298	363	28	133440
Eprappp:124	Eprappp	124	6109	-18891	-133	-134	6109	57.0	250	341	30	146510
Eprp:43	Eprp	43	7595	-17404	233	232	7595	30.7	176	142	45	473865
Eprpa:63	Eprpa	63	6559	-18440	-98	-90	6559	40.7	145	220	39	289801
Eprpaa:94	Eprpaa	94	6207	-18792	-268	-246	6207	58.5	187	263	35	258535
Eprpap:94	Eprpap	94	6190	-18809	-194	-207	6190	50.9	191	243	33	239251
Eprpp:63	Eprpp	63	6658	-18341	49	54	6658	44.0	155	178	38	285854
Eprppa:93	Eprppa	93	6244	-18755	-34	-42	6244	43.3	147	189	33	239172
Eprppp:93	Eprppp	93	6199	-18801	-167	-179	6199	54.7	167	187	34	245469
P2:1	P2	1	8899	-16101	34	34	8899	33.2	169	222	82	2517318
C:5	C	5	7921	-17078	33	32	7921	24.8	213	291	64	838143
Ca:16	Ca	16	7698	-17301	226	225	7698	25.6	302	273	60	643613
Caa:30	Caa	30	7758	-17241	410	409	7758	30.1	343	269	51	481295
Caaa:47	Caaa	47	7797	-17202	527	525	7797	32.7	338	242	45	331784
Caaaa:69	Caaaa	69	7172	-17827	584	587	7172	31.8	231	208	38	253336
Caaaaa:100	Caaaaa	100	6808	-18191	408	408	6808	30.9	192	210	33	203040
Caaaap:100	Caaaap	100	6534	-18465	196	198	6534	23.6	161	254	33	156666
Caaap:69	Caaap	69	6867	-18132	322	324	6867	21.8	202	215	39	217416
Caaapa:99	Caaapa	99	6673	-18326	373	373	6673	17.5	138	218	34	175747
Caaapp:99	Caaapp	99	6795	-18204	459	466	6795	20.7	184	178	34	209678
Caap:47	Caap	47	7450	-17549	276	283	7450	19.7	270	230	43	247716
Caapa:70	Caapa	70	6598	-18401	104	120	6598	14.0	181	245	40	192086
Caapaa:101	Caapaa	101	6429	-18570	121	139	6429	14.9	180	324	34	148986
Caapap:101	Caapap	101	6351	-18648	74	75	6351	14.6	170	249	34	148401
Caapp:70	Caapp	70	6872	-18127	396	401	6872	22.8	197	162	37	228154
Caappd:105	Caappd	105	6744	-18255	387	399	6744	26.4	162	154	30	160763
Caappv:105	Caappv	105	6818	-18181	460	482	6818	28.9	192	164	30	178427
Cap:30	Cap	30	7634	-17365	299	302	7634	24.1	270	216	51	452304
Capa:48	Capa	48	7645	-17354	484	485	7645	24.3	245	188	45	332542
Capaa:72	Capaa	72	7172	-17827	645	649	7172	27.0	156	176	38	235349
Capaaa:103	Capaaa	103	6862	-18137	418	417	6862	31.9	136	179	32	145783
Capaap:103	Capaap	103	6719	-18281	368	378	6719	27.6	110	224	33	164393
Capap:72	Capap	72	6957	-18042	438	441	6957	21.0	142	237	39	219013
Capapa:100	Capapa	100	6760	-18239	448	456	6760	23.3	114	262	34	167717
Capapp:100	Capapp	100	6582	-18417	280	287	6582	19.2	143	307	34	149843
Capp:48	Capp	48	7334	-17665	233	234	7334	15.4	192	218	43	277116
Cappa:74	Cappa	74	6743	-18256	314	337	6743	19.5	176	321	37	263096
Cappp:74	Cappp	74	6639	-18360	245	257	6639	15.8	201	331	40	197030
Capppa:105	Capppa	105	6529	-18470	231	255	6529	16.5	226	353	37	211308
Capppp:105	Capppp	105	6654	-18345	380	423	6654	22.9	203	384	32	179975
Cp:16	Cp	16	7864	-17135	351	352	7864	28.2	202	309	61	901516
Cpa:30	Cpa	30	7741	-17258	381	383	7741	27.2	262	309	52	479929
Cpaa:47	Cpaa	47	7805	-17194	524	522	7805	32.1	282	294	45	324672
Cpaaa:68	Cpaaa	68	7031	-17968	526	525	7031	30.4	276	249	40	210682
Cpaaaa:97	Cpaaaa	97	6684	-18315	363	368	6684	29.2	237	209	33	165205
Cpaaap:97	Cpaaap	97	6743	-18256	366	381	6743	25.8	209	250	34	156609
Cpaap:68	Cpaap	68	6760	-18239	260	264	6760	22.2	240	273	39	165520
Cpaapa:97	Cpaapa	97	6499	-18500	216	214	6499	18.0	225	219	32	131427
Cpaapp:97	Cpaapp	97	5916	-17359	60	62	5916	17.3	216	279	33	104889
Cpap:47	Cpap	47	7393	-17606	215	220	7393	19.9	228	287	45	249165
Cpapa:71	Cpapa	71	6647	-18352	296	297	6647	24.2	289	285	38	184622
Cpapaa:106	Cpapaa	106	6529	-18470	346	339	6529	31.0	295	247	34	181638
Cpapap:106	Cpapap	106	5962	-17787	53	53	5962	22.1	259	250	30	93746
Cpapp:71	Cpapp	71	6529	-18470	157	163	6529	16.9	243	325	37	175689
Cpappd:109	Cpappd	109	6426	-18573	145	161	6426	17.8	239	314	30	95379
Cpappv:109	Cpappv	109	6249	-18750	98	91	6249	20.2	274	285	29	117231
Cpp:30	Cpp	30	7683	-17316	333	333	7683	22.5	187	291	53	537410
Cppa:48	Cppa	48	8041	-16958	878	886	8041	34.3	194	332	47	423351
Cppaa:80	Cppaa	80	7503	-17496	862	877	7503	32.9	196	351	40	295206
Cppaaa:117	Cppaaa	117	7116	-17883	540	554	7116	30.8	200	346	35	191068
Cppaap:117	Cppaap	117	7158	-17841	458	485	7158	39.6	210	311	32	145478
Cppap:80	Cppap	80	8329	-16670	1509	1487	8329	43.6	196	310	38	296689
Cppapa:120	Cppapa	120	7604	-17395	866	842	7604	43.5	179	295	32	147790
Cppapp:120	Cppapp	120	8668	-16331	1584	1600	8668	54.1	168	300	33	185555
Cppp:48	Cppp	48	7510	-17489	334	345	7510	21.7	180	300	45	308395
Cpppa:76	Cpppa	76	6984	-18015	494	515	6984	27.1	231	353	41	292927
Cpppaa:117	Cpppaa	117	6723	-18277	286	308	6723	29.0	233	374	31	164041
Cpppap:117	Cpppap	117	6518	-18481	117	110	6518	30.5	245	329	30	121652
Cpppp:76	Cpppp	76	7236	-17763	704	710	7236	34.7	238	301	39	280124
Cppppa:116	Cppppa	116	6677	-18323	277	287	6677	27.6	224	306	34	162285
Cppppp:116	Cppppp	116	6902	-18097	398	432	6902	38.4	216	280	35	196568
P3:5	P3	5	7997	-17002	136	136	7997	27.1	154	204	60	1101646
D:20	D	20	8159	-16840	578	578	8159	29.6	127	245	56	953181
Da:38	Da	38	8138	-16861	674	674	8138	23.4	142	218	48	552730
Daa:63	Daa	63	7294	-17705	519	531	7294	27.8	156	302	42	230088
Daaa:91	Daaa	91	5356	-14643	149	174	5356	24.6	177	318	36	98023
Daap:91	Daap	91	6240	-15902	362	374	6240	35.1	164	295	34	119372
Dap:63	Dap	63	7417	-17582	697	697	7417	30.1	131	269	41	267209
Dapa:98	Dapa	98	7432	-17567	780	821	7432	36.2	146	344	34	128135
Dapp:98	Dapp	98	7757	-17242	1109	1138	7757	39.8	117	317	34	136183
Dp:38	Dp	38	8584	-16415	986	987	8584	35.0	134	263	48	579856
Dpa:62	Dpa	62	9090	-15909	2059	2066	9090	49.9	147	321	42	318690
Dpaa:96	Dpaa	96	7241	-17758	658	698	7241	49.3	143	355	37	198205
Dpap:96	Dpap	96	7971	-17028	1166	1194	7971	57.4	158	311	36	181280
Dpp:62	Dpp	62	8125	-16874	1083	1112	8125	39.1	146	321	42	273943
Dppa:88	Dppa	88	7321	-17678	522	583	7321	43.9	154	337	36	173266
Dppp:88	Dppp	88	7930	-17069	1167	1162	7930	54.1	193	322	35	169490
P4:20	P4	20	7617	-17382	191	200	7617	23.2	184	186	54	796061
Z2:52	Z2	52	6714	-18285	86	87	6714	39.4	113	250	45	552415
Z3:52	Z3	52	6663	-18336	-6	-3	6663	40.3	176	245	44	438377
