# Supplementary material for: Quantitative Differences in Nuclear β-catenin and TCF Pattern Embryonic Cells in C. elegans
Source: PLoS Genet. 2015 Oct 21;11(10):e1005585. doi: 10.1371/journal.pgen.1005585 (PMC4619327; doi:10.1371/journal.pgen.1005585)
Supplement: S1 Data — For each cell analyzed, birth time is given in column 3 and the average nuclear reporter intensity over the lifetime of the cell (corrected for background) is given in column 7 (“blot”). For information on each embryo’s strain information and experimental conditions, refer to S2 Table. (ZIP) [file pgen.1005585.s005.zip › CAs/CA20130710_vab-7_lit-1i_L2.csv]

cellTime	cell	time	none	global	local	blot	cross	z	x	y	size	gweight
ABa:1	ABa	1	1666	-23333	-365	-365	1666	37.2	529	237	82	1094566
ABal:6	ABal	6	1716	-23283	-238	-240	1716	33.1	560	214	69	661989
ABala:15	ABala	15	1673	-23326	-282	-282	1673	40.0	601	255	65	560604
ABalaa:21	ABalaa	21	1735	-23264	-179	-179	1735	44.0	612	241	57	515080
ABalaaa:29	ABalaaa	29	1745	-23254	-187	-187	1745	42.8	619	251	48	771005
ABalaaaa:44	ABalaaaa	44	1878	-23121	-167	-165	1878	44.3	590	296	43	795687
ABalaaap:44	ABalaaap	44	1810	-23189	-90	-90	1810	32.3	622	254	42	858908
ABalaap:29	ABalaap	29	1789	-23210	-222	-230	1789	51.4	579	205	48	698386
ABalaapa:44	ABalaapa	44	1855	-23144	-114	-117	1855	48.1	612	236	43	822903
ABalaapp:44	ABalaapp	44	1876	-23123	-128	-136	1876	42.0	556	231	43	785096
ABalap:21	ABalap	21	1763	-23236	-199	-198	1763	39.7	545	308	57	444294
ABalapa:29	ABalapa	29	1764	-23235	-239	-239	1764	37.5	573	316	49	734711
ABalapaa:43	ABalapaa	43	1916	-23083	-94	-95	1916	28.7	587	304	43	750907
ABalapap:43	ABalapap	43	1989	-23010	-60	-62	1989	31.6	536	326	43	693022
ABalapp:29	ABalapp	29	1820	-23179	-175	-174	1820	41.9	511	250	50	591386
ABalappa:44	ABalappa	44	1866	-23133	-113	-124	1866	34.4	548	265	42	731872
ABalappp:44	ABalappp	44	1907	-23092	-95	-99	1907	39.8	492	250	44	668548
ABalp:15	ABalp	15	1758	-23241	-256	-257	1758	35.8	536	161	66	526133
ABalpa:21	ABalpa	21	1786	-23213	-136	-136	1786	29.8	586	188	58	485917
ABalpaa:29	ABalpaa	29	1861	-23138	-64	-64	1861	28.4	605	222	50	776867
ABalpaaa:44	ABalpaaa	44	1833	-23166	-112	-115	1833	39.7	626	206	43	924359
ABalpaap:44	ABalpaap	44	1873	-23126	-136	-139	1873	27.0	589	210	45	879701
ABalpap:29	ABalpap	29	1831	-23168	-137	-138	1831	34.6	564	152	51	745935
ABalpapa:43	ABalpapa	43	1903	-23096	-165	-168	1903	36.4	586	149	44	894844
ABalpapp:43	ABalpapp	43	1886	-23113	-202	-205	1886	34.4	524	146	44	730247
ABalpp:21	ABalpp	21	1831	-23168	-93	-92	1831	20.0	500	191	57	252862
ABalppa:29	ABalppa	29	1926	-23073	-93	-94	1926	18.5	540	197	49	431115
ABalppaa:43	ABalppaa	43	1935	-23064	-138	-147	1935	22.1	570	174	45	760358
ABalppap:43	ABalppap	43	1935	-23064	-107	-105	1935	17.7	511	201	44	512084
ABalppp:29	ABalppp	29	1930	-23069	-172	-177	1930	27.7	489	134	50	515292
ABalpppa:43	ABalpppa	43	2152	-22847	-106	-114	2152	20.0	514	141	42	462125
ABalpppp:43	ABalpppp	43	1899	-23100	-130	-135	1899	24.9	461	145	44	552312
ABar:6	ABar	6	1711	-23288	-245	-245	1711	38.7	474	322	72	717596
ABara:15	ABara	15	1766	-23233	-284	-284	1766	52.1	478	292	65	465048
ABaraa:21	ABaraa	21	1670	-23329	-383	-384	1670	56.7	522	241	57	417932
ABaraaa:29	ABaraaa	29	1830	-23169	-251	-251	1830	54.2	554	287	50	686531
ABaraaaa:43	ABaraaaa	43	1823	-23176	-288	-296	1823	55.2	583	222	42	723543
ABaraaap:43	ABaraaap	43	1887	-23112	-201	-207	1887	52.0	544	283	44	802091
ABaraap:29	ABaraap	29	1761	-23238	-290	-295	1761	57.7	494	230	50	618973
ABaraapa:43	ABaraapa	43	1887	-23112	-295	-313	1887	59.3	530	234	42	714590
ABaraapp:43	ABaraapp	43	1870	-23130	-296	-298	1870	56.2	513	181	46	843761
ABarap:21	ABarap	21	1705	-23295	-305	-306	1705	56.2	436	282	57	398578
ABarapa:29	ABarapa	29	1794	-23205	-224	-224	1794	54.9	474	322	51	652541
ABarapaa:43	ABarapaa	43	1886	-23113	-283	-296	1886	59.8	503	295	43	691594
ABarapap:43	ABarapap	43	1802	-23197	-237	-242	1802	53.4	459	288	45	754786
ABarapp:29	ABarapp	29	1789	-23210	-263	-265	1789	58.0	408	269	49	558070
ABarappa:43	ABarappa	43	1870	-23129	-322	-339	1870	60.5	463	240	45	708309
ABarappp:43	ABarappp	43	1901	-23098	-177	-191	1901	58.4	403	236	43	666138
ABarp:15	ABarp	15	1770	-23229	-195	-195	1770	29.5	390	332	66	402996
ABarpa:21	ABarpa	21	1749	-23250	-164	-164	1749	39.3	425	357	59	461303
ABarpaa:29	ABarpaa	29	1821	-23178	-146	-147	1821	38.7	486	356	51	710760
ABarpaaa:43	ABarpaaa	43	1836	-23163	-209	-212	1836	46.3	528	340	45	843692
ABarpaap:43	ABarpaap	43	1863	-23136	-148	-151	1863	35.0	488	343	46	806363
ABarpap:29	ABarpap	29	1796	-23203	-140	-140	1796	38.6	410	316	51	577999
ABarpapa:43	ABarpapa	43	1831	-23168	-129	-134	1831	42.7	453	279	44	707398
ABarpapp:43	ABarpapp	43	1900	-23099	-93	-95	1900	39.6	395	297	44	637752
ABarpp:21	ABarpp	21	1818	-23181	-111	-111	1818	30.7	306	335	57	354352
ABarppa:29	ABarppa	29	1859	-23140	-82	-83	1859	24.5	377	337	49	446816
ABarppaa:43	ABarppaa	43	1830	-23169	-201	-199	1830	28.9	426	370	44	677732
ABarppap:43	ABarppap	43	1892	-23107	-127	-131	1892	26.1	350	327	46	588967
ABarppp:29	ABarppp	29	1805	-23194	-134	-136	1805	33.5	300	340	51	608038
ABarpppa:43	ABarpppa	43	1878	-23121	-129	-129	1878	34.9	361	366	45	752218
ABarpppp:43	ABarpppp	43	1805	-23194	-220	-219	1805	37.6	303	324	46	711015
ABp:1	ABp	1	1734	-23265	-248	-248	1734	39.1	351	324	80	998229
ABpl:7	ABpl	7	1792	-23207	-161	-161	1792	23.0	373	213	72	435929
ABpla:15	ABpla	15	1822	-23177	-121	-121	1822	17.1	487	259	64	281516
ABplaa:21	ABplaa	21	1811	-23188	-125	-125	1811	21.8	501	311	57	361435
ABplaaa:29	ABplaaa	29	1878	-23121	-99	-99	1878	21.5	539	303	51	638718
ABplaaaa:43	ABplaaaa	43	1973	-23026	-63	-62	1973	20.7	554	276	45	778044
ABplaaap:43	ABplaaap	43	1978	-23021	-90	-92	1978	17.7	499	304	46	678629
ABplaap:29	ABplaap	29	1843	-23156	-37	-37	1843	25.1	474	242	52	508087
ABplaapa:42	ABplaapa	42	1850	-23149	-118	-118	1850	28.7	480	264	45	672481
ABplaapp:42	ABplaapp	42	1859	-23140	-64	-66	1859	27.2	408	247	44	502564
ABplap:21	ABplap	21	1808	-23191	-53	-53	1808	19.2	400	291	59	256069
ABplapa:28	ABplapa	28	1865	-23134	-80	-81	1865	19.5	450	324	50	429536
ABplapaa:42	ABplapaa	42	1945	-23054	-126	-132	1945	15.8	459	286	43	435851
ABplapap:42	ABplapap	42	2070	-22929	18	17	2070	18.0	407	330	44	507700
ABplapp:28	ABplapp	28	1805	-23194	-67	-69	1805	20.4	393	239	48	225294
ABplappa:42	ABplappa	42	1897	-23102	-101	-102	1897	15.7	386	264	43	351482
ABplappp:42	ABplappp	42	1881	-23118	-82	-83	1881	20.0	330	254	46	391558
ABplp:15	ABplp	15	1809	-23190	-125	-125	1809	23.8	380	155	63	305677
ABplpa:21	ABplpa	21	1752	-23247	-135	-136	1752	25.2	419	152	57	301658
ABplpaa:29	ABplpaa	29	1876	-23123	-110	-110	1876	17.7	440	164	48	315786
ABplpaaa:43	ABplpaaa	43	1929	-23070	-31	-31	1929	17.4	449	200	41	398985
ABplpaap:43	ABplpaap	43	1991	-23008	-6	-1	1991	19.2	397	164	43	457348
ABplpap:29	ABplpap	29	1809	-23190	-92	-92	1809	29.7	376	138	50	524399
ABplpapa:43	ABplpapa	43	1886	-23113	-22	-25	1886	31.4	400	187	44	563605
ABplpapp:43	ABplpapp	43	1945	-23054	-22	-23	1945	24.6	352	193	43	426536
ABplpp:21	ABplpp	21	1771	-23228	-139	-139	1771	21.8	327	159	56	262857
ABplppa:29	ABplppa	29	1888	-23111	-64	-65	1888	17.4	336	178	48	286135
ABplppaa:43	ABplppaa	43	1928	-23071	-9	-9	1928	19.9	349	132	43	480940
ABplppap:43	ABplppap	43	2077	-22922	4	3	2077	17.5	291	186	44	402356
ABplppp:29	ABplppp	29	1817	-23182	-101	-102	1817	27.6	293	128	48	446093
ABplpppa:43	ABplpppa	43	1831	-23168	-77	-78	1831	29.5	312	151	43	532599
ABplpppp:43	ABplpppp	43	1884	-23115	-55	-56	1884	26.8	251	155	43	510283
ABpr:7	ABpr	7	1686	-23313	-313	-313	1686	47.3	282	319	71	699559
ABpra:15	ABpra	15	1707	-23293	-313	-313	1707	50.3	306	334	64	485379
ABpraa:21	ABpraa	21	1752	-23247	-292	-292	1752	54.1	347	317	58	445572
ABpraaa:29	ABpraaa	29	1832	-23167	-150	-153	1832	47.7	400	366	49	657544
ABpraaaa:43	ABpraaaa	43	1817	-23182	-225	-228	1817	46.6	459	359	44	831118
ABpraaap:43	ABpraaap	43	1900	-23099	-153	-162	1900	43.4	403	375	44	874848
ABpraap:29	ABpraap	29	1771	-23229	-294	-306	1771	55.1	345	313	50	691365
ABpraapa:43	ABpraapa	43	1994	-23005	-136	-142	1994	55.8	406	336	45	854870
ABpraapp:43	ABpraapp	43	1861	-23138	-260	-268	1861	51.8	349	322	46	847638
ABprap:21	ABprap	21	1701	-23299	-207	-207	1701	45.5	236	324	57	447112
ABprapa:29	ABprapa	29	1760	-23239	-202	-204	1760	44.5	291	366	50	734926
ABprapaa:43	ABprapaa	43	1861	-23138	-182	-189	1861	47.5	348	375	44	803761
ABprapap:43	ABprapap	43	1828	-23171	-150	-154	1828	44.0	281	366	44	832060
ABprapp:29	ABprapp	29	1810	-23189	-142	-142	1810	43.7	212	334	51	751964
ABprappa:43	ABprappa	43	1845	-23154	-240	-249	1845	51.2	241	346	45	871868
ABprappp:43	ABprappp	43	1858	-23141	-148	-149	1858	42.4	229	308	46	850195
ABprp:15	ABprp	15	1701	-23298	-350	-350	1701	51.1	230	233	66	495041
ABprpa:21	ABprpa	21	1720	-23279	-296	-303	1720	57.1	266	217	57	398425
ABprpaa:29	ABprpaa	29	1791	-23208	-305	-334	1791	58.2	287	296	48	541595
ABprpaaa:43	ABprpaaa	43	1862	-23137	-246	-254	1862	59.6	367	294	43	665385
ABprpaap:43	ABprpaap	43	1927	-23072	-231	-244	1927	56.2	290	307	44	686692
ABprpap:29	ABprpap	29	1776	-23223	-251	-254	1776	56.7	229	204	49	590408
ABprpapa:43	ABprpapa	43	1879	-23120	-251	-263	1879	61.0	321	252	44	701419
ABprpapp:43	ABprpapp	43	1851	-23148	-250	-259	1851	57.5	272	237	44	710211
ABprpp:21	ABprpp	21	1760	-23239	-258	-262	1760	52.3	190	236	56	400157
ABprppa:29	ABprppa	29	1818	-23181	-263	-272	1818	57.0	231	278	48	535550
ABprppaa:43	ABprppaa	43	1883	-23116	-330	-348	1883	61.0	241	281	43	675589
ABprppap:43	ABprppap	43	1916	-23083	-211	-221	1916	53.0	208	282	44	723052
ABprppp:29	ABprppp	29	1765	-23234	-246	-245	1765	51.3	172	245	49	639522
ABprpppa:43	ABprpppa	43	1834	-23165	-221	-223	1834	49.2	255	240	42	598400
ABprpppp:43	ABprpppp	43	1835	-23164	-187	-192	1835	42.2	207	231	43	622772
EMS:1	EMS	1	1731	-23269	-228	-228	1731	38.7	310	142	75	988409
MS:8	MS	8	1703	-23296	-324	-326	1703	52.5	397	177	67	619751
MSa:17	MSa	17	1745	-23254	-240	-240	1745	48.1	460	154	62	459507
MSaa:23	MSaa	23	1743	-23256	-234	-233	1743	45.0	521	149	55	572780
MSaaa:34	MSaaa	34	1798	-23201	-197	-200	1798	48.6	539	162	48	691161
MSaaaa:47	MSaaaa	47	1805	-23194	-163	-165	1805	44.1	565	184	42	585092
MSaaap:47	MSaaap	47	1859	-23140	-102	-104	1859	39.4	498	176	42	494279
MSaap:34	MSaap	34	1808	-23192	-217	-223	1808	52.0	460	143	47	621849
MSaapa:47	MSaapa	47	1796	-23204	-162	-167	1796	46.4	469	136	42	541672
MSaapp:47	MSaapp	47	1819	-23180	-153	-162	1819	48.0	407	142	42	548642
MSap:23	MSap	23	1779	-23220	-170	-172	1779	40.5	436	127	55	554520
MSapa:35	MSapa	35	1849	-23151	-208	-213	1849	37.5	456	118	47	578744
MSapaa:47	MSapaa	47	1914	-23085	-198	-200	1914	32.9	479	134	41	384781
MSapap:47	MSapap	47	1836	-23163	-98	-102	1836	35.7	425	155	41	400260
MSapp:35	MSapp	35	1827	-23172	-144	-155	1827	47.2	401	128	46	576590
MSappa:47	MSappa	47	1865	-23134	-125	-128	1865	40.2	420	99	41	475720
MSappp:47	MSappp	47	1790	-23209	-127	-138	1790	44.7	373	113	40	433408
MSp:17	MSp	17	1704	-23295	-330	-330	1704	54.6	355	185	64	456487
MSpa:23	MSpa	23	1714	-23285	-339	-341	1714	54.8	418	184	56	491444
MSpaa:35	MSpaa	35	1754	-23245	-257	-263	1754	55.0	434	215	47	541970
MSpaaa:47	MSpaaa	47	1796	-23203	-224	-230	1796	50.6	480	194	45	534690
MSpaap:47	MSpaap	47	1793	-23206	-204	-215	1793	52.1	399	186	40	439014
MSpap:35	MSpap	35	1824	-23176	-232	-233	1824	56.4	358	166	48	559002
MSpapa:47	MSpapa	47	1861	-23138	-342	-353	1861	57.9	362	153	45	540845
MSpapp:47	MSpapp	47	1830	-23169	-97	-101	1830	44.8	337	172	42	403148
MSpp:23	MSpp	23	1748	-23251	-291	-297	1748	55.6	321	183	55	494545
MSppa:35	MSppa	35	1823	-23176	-172	-173	1823	54.8	339	242	45	441391
MSppaa:47	MSppaa	47	1790	-23209	-164	-171	1790	52.6	397	238	41	350682
MSppap:47	MSppap	47	1861	-23138	-125	-127	1861	49.8	332	210	41	357187
MSppp:35	MSppp	35	1749	-23250	-288	-300	1749	57.7	284	182	45	448579
MSpppa:47	MSpppa	47	1901	-23098	-119	-121	1901	51.2	312	147	40	362076
MSpppp:47	MSpppp	47	1852	-23147	-131	-136	1852	47.1	265	174	40	348943
E:8	E	8	1728	-23271	-330	-332	1728	44.5	244	156	66	562675
Ea:17	Ea	17	1800	-23199	-157	-156	1800	39.4	291	130	59	374026
Eal:24	Eal	24	1812	-23187	-226	-226	1812	48.5	254	125	53	498478
Eala:37	Eala	37	1871	-23128	-269	-282	1871	55.6	251	135	44	426192
Ealaa:49	Ealaa	49	1887	-23112	-113	-123	1887	45.0	292	106	38	270239
Ealap:49	Ealap	49	1914	-23085	-119	-130	1914	51.7	258	123	40	301522
Ealp:37	Ealp	37	1818	-23181	-206	-210	1818	48.1	188	121	45	497384
Ealpa:48	Ealpa	48	1930	-23069	-67	-73	1930	50.8	223	125	39	287224
Ealpp:48	Ealpp	48	1912	-23087	-105	-110	1912	43.6	188	156	39	258743
Ear:24	Ear	24	1802	-23197	-160	-164	1802	43.0	354	125	53	461931
Eara:36	Eara	36	1830	-23169	-157	-166	1830	41.0	359	112	47	523731
Earaa:48	Earaa	48	1897	-23102	-110	-109	1897	27.0	426	141	41	292587
Earap:48	Earap	48	1894	-23105	-41	-44	1894	32.2	362	137	40	295004
Earp:36	Earp	36	1830	-23169	-229	-229	1830	48.2	298	122	45	445039
Earpa:47	Earpa	47	1831	-23168	-173	-180	1831	39.8	342	101	41	353654
Earpp:47	Earpp	47	1761	-23238	-89	-94	1761	35.3	288	155	35	182574
Ep:17	Ep	17	1796	-23204	-183	-184	1796	33.8	195	157	59	340831
Epl:24	Epl	24	1783	-23216	-177	-178	1783	31.1	228	139	52	431981
Epla:36	Epla	36	1830	-23169	-140	-139	1830	38.1	240	129	46	484719
Eplaa:48	Eplaa	48	1874	-23125	-137	-132	1874	36.4	250	106	41	358672
Eplap:48	Eplap	48	1781	-23218	-216	-213	1781	40.8	214	156	38	290675
Eplp:36	Eplp	36	1842	-23157	-182	-186	1842	40.5	151	153	46	528641
Eplpa:48	Eplpa	48	1861	-23138	-168	-172	1861	50.6	134	152	40	390824
Eplpp:48	Eplpp	48	1841	-23158	-367	-381	1841	54.9	174	166	43	435108
Epr:24	Epr	24	1764	-23235	-187	-188	1764	43.0	163	148	51	544799
Epra:37	Epra	37	1862	-23137	-197	-203	1862	52.7	189	180	44	471996
Epraa:49	Epraa	49	1880	-23119	-146	-151	1880	57.7	276	179	40	310640
Eprap:49	Eprap	49	1844	-23155	-228	-262	1844	56.6	245	179	40	323427
Eprp:37	Eprp	37	1822	-23178	-240	-245	1822	51.6	137	225	44	511976
Eprpa:49	Eprpa	49	1773	-23226	-175	-189	1773	56.7	283	185	36	184845
Eprpp:49	Eprpp	49	1860	-23139	-201	-207	1860	53.7	190	225	41	310320
P2:1	P2	1	1783	-23216	-286	-286	1783	37.0	156	238	74	873737
C:10	C	10	1849	-23150	-131	-131	1849	25.1	205	256	64	324025
Ca:18	Ca	18	1829	-23170	-76	-71	1829	23.7	286	256	56	155992
Caa:26	Caa	26	1873	-23127	-70	-71	1873	21.7	319	249	51	184554
Caaa:40	Caaa	40	1892	-23107	-59	-60	1892	32.4	328	253	44	262381
Caaaa:54	Caaaa	54	1769	-23230	-78	-76	1769	31.3	261	256	38	143450
Caaaaa:86	Caaaaa	86	1812	-23188	-117	-79	1812	28.0	177	315	33	77877
Caaaap:86	Caaaap	86	1876	-23123	-73	-76	1876	23.7	165	280	33	72293
Caaap:54	Caaap	54	1937	-23062	-21	-26	1937	25.3	201	278	38	135607
Caaapa:83	Caaapa	83	1938	-23061	-92	-93	1938	39.2	126	317	33	110965
Caaapp:83	Caaapp	83	1870	-23129	-117	-108	1870	33.7	100	268	35	124209
Caap:40	Caap	40	2027	-22972	-42	-42	2027	15.6	268	276	44	202394
Caapa:56	Caapa	56	2396	-22603	353	354	2396	18.0	205	304	37	109360
Caapaa:97	Caapaa	97	5152	-19847	2766	2729	5152	30.3	126	322	30	74769
Caapap:97	Caapap	97	5212	-19787	2588	2652	5212	24.5	104	267	31	76117
Caapp:56	Caapp	56	2144	-22855	95	94	2144	16.5	172	272	40	122851
Caappd:88	Caappd	88	3375	-21624	805	827	3375	13.8	161	250	32	48475
Caappv:88	Caappv	88	3593	-21406	1056	1115	3593	20.2	118	254	35	76207
Cap:26	Cap	26	1810	-23189	-159	-159	1810	35.0	270	210	51	299337
Capa:42	Capa	42	1895	-23104	-124	-124	1895	36.6	266	217	44	383540
Capaa:57	Capaa	57	1806	-23193	-76	-76	1806	34.9	219	244	37	142521
Capaaa:92	Capaaa	92	1859	-23140	-127	-136	1859	32.5	153	255	32	73975
Capaap:92	Capaap	92	1825	-23174	-135	-142	1825	39.0	167	280	32	94173
Capap:57	Capap	57	1844	-23155	-98	-100	1844	30.5	158	247	37	137470
Capapa:88	Capapa	88	1931	-23068	-209	-185	1931	30.4	127	226	31	68522
Capapp:88	Capapp	88	1905	-23094	-195	-189	1905	41.8	122	240	31	87951
Capp:42	Capp	42	1995	-23004	-14	-16	1995	18.5	226	215	43	204957
Cappa:59	Cappa	59	2465	-22534	478	500	2465	19.5	184	214	34	86239
Cappaa:96	Cappaa	96	4672	-20327	1718	1994	4672	21.9	173	186	35	91057
Cappap:96	Cappap	96	4102	-20897	1427	1666	4102	27.1	171	188	34	51787
Cappp:59	Cappp	59	2205	-22794	193	200	2205	18.8	145	226	40	137492
Capppa:92	Capppa	92	3494	-21505	938	978	3494	17.3	187	225	35	50111
Capppp:92	Capppp	92	4388	-20611	1390	1562	4388	14.5	163	188	33	75894
Cp:18	Cp	18	1830	-23169	-113	-113	1830	26.2	193	278	59	254573
Cpa:26	Cpa	26	1872	-23127	-118	-118	1872	22.4	234	273	53	269404
Cpaa:41	Cpaa	41	1892	-23107	-135	-136	1892	27.5	248	306	48	432790
Cpaaa:53	Cpaaa	53	1794	-23205	-129	-131	1794	29.7	236	337	41	255172
Cpaaaa:82	Cpaaaa	82	1789	-23210	-91	-96	1789	31.8	205	317	35	118784
Cpaaap:82	Cpaaap	82	1813	-23186	-91	-93	1813	41.0	166	327	33	130986
Cpaap:53	Cpaap	53	1899	-23100	-33	-32	1899	30.5	176	312	41	234438
Cpaapa:81	Cpaapa	81	1900	-23099	-80	-81	1900	46.3	146	295	35	167794
Cpaapp:81	Cpaapp	81	1807	-23192	-234	-220	1807	42.8	100	265	35	195475
Cpap:41	Cpap	41	1989	-23010	-94	-96	1989	16.0	188	260	45	240113
Cpapa:54	Cpapa	54	2029	-22970	79	76	2029	36.4	135	304	40	269534
Cpapaa:86	Cpapaa	86	4649	-20350	2381	2362	4649	47.9	99	220	34	164101
Cpapap:86	Cpapap	86	3726	-21273	1354	1405	3726	33.2	97	217	33	122151
Cpapp:54	Cpapp	54	2090	-22909	149	150	2090	25.8	116	248	38	195375
Cpappd:89	Cpappd	89	3691	-21308	884	1066	3691	19.9	139	208	31	72517
Cpappv:89	Cpappv	89	4127	-20872	1652	1717	4127	30.2	116	185	34	109554
Cpp:26	Cpp	26	1828	-23171	-154	-154	1828	25.7	157	217	51	320103
Cppa:42	Cppa	42	1938	-23061	-93	-97	1938	34.1	113	184	47	603243
Cppaa:62	Cppaa	62	3214	-21785	1089	1097	3214	41.3	187	161	38	189395
Cppaaa:97	Cppaaa	97	5087	-19912	2593	2592	5087	41.9	216	193	33	106991
Cppaap:97	Cppaap	97	5836	-19163	2930	3077	5836	40.7	201	134	33	129661
Cppap:62	Cppap	62	2988	-22011	916	921	2988	38.3	150	136	40	223174
Cppapa:96	Cppapa	96	5809	-19190	2814	2987	5809	35.5	191	119	32	103047
Cppapp:96	Cppapp	96	5604	-19395	3035	3086	5604	34.5	151	142	35	118032
Cppp:42	Cppp	42	1939	-23060	-77	-77	1939	29.2	188	158	47	441991
Cpppa:60	Cpppa	60	2265	-22734	274	277	2265	31.4	212	149	38	166959
Cpppaa:97	Cpppaa	97	2835	-22164	522	616	2835	35.2	227	202	32	82340
Cpppap:97	Cpppap	97	2892	-22107	371	451	2892	31.0	210	152	34	93619
Cpppp:60	Cpppp	60	2484	-22515	435	460	2484	40.0	199	118	38	202355
Cppppa:97	Cppppa	97	3541	-21458	1245	1265	3541	44.7	246	142	33	118844
Cppppp:97	Cppppp	97	3009	-21990	626	723	3009	37.5	232	123	33	98880
P3:10	P3	10	1769	-23231	-271	-272	1769	40.8	130	203	61	440637
D:21	D	21	1746	-23253	-271	-271	1746	40.3	123	267	57	317776
Da:31	Da	31	1886	-23113	-153	-153	1886	22.5	128	275	48	171838
Daa:52	Daa	52	1932	-23067	-116	-113	1932	28.1	122	289	41	102709
Dap:52	Dap	52	1890	-23109	-150	-152	1890	25.5	135	200	43	119903
Dp:31	Dp	31	1797	-23202	-228	-228	1797	38.1	153	288	46	169702
Dpa:51	Dpa	51	1832	-23167	-178	-183	1832	47.7	165	267	38	81579
Dpp:51	Dpp	51	1949	-23050	-162	-163	1949	36.0	150	225	40	96643
P4:21	P4	21	1761	-23238	-239	-240	1761	40.1	114	208	51	259776
Z2:42	Z2	42	1831	-23168	-329	-335	1831	51.2	125	211	41	118061
Z3:42	Z3	42	1911	-23088	-210	-216	1911	43.3	119	278	44	137123
