# Supplementary material for: Quantitative Differences in Nuclear β-catenin and TCF Pattern Embryonic Cells in C. elegans
Source: PLoS Genet. 2015 Oct 21;11(10):e1005585. doi: 10.1371/journal.pgen.1005585 (PMC4619327; doi:10.1371/journal.pgen.1005585)
Supplement: S1 Data — For each cell analyzed, birth time is given in column 3 and the average nuclear reporter intensity over the lifetime of the cell (corrected for background) is given in column 7 (“blot”). For information on each embryo’s strain information and experimental conditions, refer to S2 Table. (ZIP) [file pgen.1005585.s005.zip › CAs/CA20130710_vab-7_lit-1i_L4.csv]

cellTime	cell	time	none	global	local	blot	cross	z	x	y	size	gweight
ABa:1	ABa	1	1640	-23359	-402	-402	1640	37.0	552	286	83	1163033
ABal:4	ABal	4	1722	-23277	-295	-295	1722	43.4	572	299	70	690726
ABala:13	ABala	13	1735	-23264	-346	-346	1735	50.8	540	290	64	477984
ABalaa:20	ABalaa	20	1736	-23263	-278	-278	1736	49.8	585	283	58	520004
ABalaaa:28	ABalaaa	28	1782	-23217	-196	-196	1782	44.4	609	254	50	846640
ABalaaaa:43	ABalaaaa	43	1942	-23057	-12	-18	1942	42.0	608	216	42	873337
ABalaaap:43	ABalaaap	43	1924	-23075	-154	-159	1924	42.4	557	234	45	796885
ABalaap:28	ABalaap	28	1787	-23212	-421	-422	1787	57.0	537	294	52	785771
ABalaapa:42	ABalaapa	42	2006	-22993	-56	-61	2006	50.6	541	183	40	589531
ABalaapp:42	ABalaapp	42	1985	-23014	-303	-312	1985	59.3	515	267	46	810222
ABalap:20	ABalap	20	1732	-23267	-399	-406	1732	53.6	512	220	56	462410
ABalapa:28	ABalapa	28	1773	-23226	-315	-315	1773	49.7	554	198	50	798304
ABalapaa:43	ABalapaa	43	1804	-23195	-102	-103	1804	42.4	506	146	36	412450
ABalapap:43	ABalapap	43	1917	-23082	-270	-276	1917	49.0	508	193	44	798583
ABalapp:28	ABalapp	28	1802	-23197	-296	-300	1802	55.7	476	232	50	683685
ABalappa:42	ABalappa	42	2013	-22986	-350	-363	2013	58.3	499	193	46	886582
ABalappp:42	ABalappp	42	1862	-23137	-305	-308	1862	55.7	449	242	45	760104
ABalp:13	ABalp	13	1699	-23300	-208	-208	1699	31.2	603	294	62	458736
ABalpa:20	ABalpa	20	1684	-23315	-205	-205	1684	29.8	614	318	55	471483
ABalpaa:28	ABalpaa	28	1757	-23242	-122	-122	1757	30.9	621	316	50	772805
ABalpaaa:43	ABalpaaa	43	1867	-23132	-112	-112	1867	28.7	624	285	43	729804
ABalpaap:43	ABalpaap	43	1848	-23151	-116	-117	1848	30.6	587	245	44	769705
ABalpap:28	ABalpap	28	1777	-23222	-157	-160	1777	43.4	586	353	50	766493
ABalpapa:43	ABalpapa	43	1920	-23079	-28	-30	1920	43.3	621	281	43	809146
ABalpapp:43	ABalpapp	43	1829	-23170	-84	-89	1829	36.0	580	264	38	438343
ABalpp:20	ABalpp	20	1750	-23249	-160	-161	1750	23.8	565	248	56	348979
ABalppa:28	ABalppa	28	1852	-23147	-83	-83	1852	36.9	529	294	51	567745
ABalppaa:42	ABalppaa	42	1862	-23137	-83	-86	1862	32.1	536	283	42	574843
ABalppap:42	ABalppap	42	1877	-23122	-102	-103	1877	39.0	485	254	43	532599
ABalppp:28	ABalppp	28	1855	-23144	-152	-152	1855	18.3	589	267	51	659185
ABalpppa:42	ABalpppa	42	2005	-22994	-82	-79	2005	17.6	592	248	44	773020
ABalpppp:42	ABalpppp	42	1810	-23189	-71	-72	1810	23.3	504	239	37	297339
ABar:4	ABar	4	1807	-23192	-149	-149	1807	22.4	494	276	70	491337
ABara:13	ABara	13	1893	-23106	-57	-55	1893	20.8	409	227	64	268090
ABaraa:20	ABaraa	20	1868	-23131	-18	-18	1868	17.0	453	238	57	189669
ABaraaa:28	ABaraaa	28	1882	-23117	-48	-48	1882	14.9	491	268	51	321815
ABaraaaa:42	ABaraaaa	42	2047	-22952	-89	-67	2047	14.4	549	316	46	692496
ABaraaap:42	ABaraaap	42	1955	-23044	-62	-56	1955	16.2	486	270	42	346238
ABaraap:28	ABaraap	28	1828	-23171	-72	-72	1828	32.1	413	287	51	409067
ABaraapa:42	ABaraapa	42	1851	-23148	-79	-81	1851	28.3	492	322	43	506930
ABaraapp:42	ABaraapp	42	1879	-23120	-66	-68	1879	37.1	429	296	44	464985
ABarap:20	ABarap	20	1832	-23167	-116	-116	1832	20.5	345	216	59	208013
ABarapa:28	ABarapa	28	1897	-23103	-70	-70	1897	17.1	409	209	51	307825
ABarapaa:42	ABarapaa	42	1923	-23076	-58	-56	1923	19.0	402	176	44	451526
ABarapap:42	ABarapap	42	1855	-23144	-119	-118	1855	29.9	394	229	40	276881
ABarapp:28	ABarapp	28	1831	-23168	-67	-68	1831	24.2	329	261	50	267727
ABarappa:42	ABarappa	42	1896	-23103	-53	-55	1896	30.1	394	296	43	378066
ABarappp:42	ABarappp	42	1869	-23130	-95	-95	1869	30.7	340	266	44	357902
ABarp:13	ABarp	13	1808	-23191	-119	-119	1808	23.5	480	359	64	328643
ABarpa:20	ABarpa	20	1694	-23306	-209	-210	1694	25.8	533	363	56	329109
ABarpaa:28	ABarpaa	28	1864	-23135	-66	-67	1864	20.7	557	354	50	545375
ABarpaaa:43	ABarpaaa	43	1918	-23081	-66	-69	1918	26.5	575	334	45	760495
ABarpaap:43	ABarpaap	43	1864	-23135	-104	-105	1864	41.6	613	347	43	798274
ABarpap:28	ABarpap	28	1869	-23130	-66	-67	1869	19.4	485	364	49	412659
ABarpapa:43	ABarpapa	43	1793	-23206	-146	-150	1793	36.6	580	382	41	710925
ABarpapp:43	ABarpapp	43	1796	-23203	-191	-195	1796	27.1	517	377	45	666945
ABarpp:20	ABarpp	20	1841	-23158	-48	-49	1841	26.7	455	379	56	293506
ABarppa:28	ABarppa	28	1799	-23200	-130	-131	1799	34.7	509	390	49	588055
ABarppaa:42	ABarppaa	42	2065	-22934	53	50	2065	51.4	557	368	40	472101
ABarppap:42	ABarppap	42	1899	-23100	-135	-137	1899	42.7	497	343	45	604027
ABarppp:28	ABarppp	28	1762	-23237	-170	-171	1762	35.1	430	401	50	601553
ABarpppa:42	ABarpppa	42	1883	-23116	-50	-47	1883	37.1	497	410	44	727404
ABarpppp:42	ABarpppp	42	1853	-23146	-124	-130	1853	37.8	436	400	45	715980
ABp:1	ABp	1	1690	-23310	-352	-352	1690	37.3	364	188	82	1225055
ABpl:4	ABpl	4	1744	-23255	-292	-292	1744	46.6	394	186	69	644857
ABpla:13	ABpla	13	1727	-23273	-368	-368	1727	50.7	396	199	65	479107
ABplaa:20	ABplaa	20	1688	-23311	-358	-362	1688	55.5	423	212	56	425785
ABplaaa:28	ABplaaa	28	1807	-23192	-239	-239	1807	51.0	461	159	50	750782
ABplaaaa:42	ABplaaaa	42	1927	-23072	-130	-130	1927	45.3	460	172	43	713223
ABplaaap:42	ABplaaap	42	1864	-23135	-191	-195	1864	47.9	424	147	45	917160
ABplaap:28	ABplaap	28	1784	-23215	-319	-320	1784	56.7	391	219	51	691962
ABplaapa:42	ABplaapa	42	1886	-23113	-316	-322	1886	58.8	411	202	45	792987
ABplaapp:42	ABplaapp	42	1866	-23133	-228	-230	1866	48.7	365	203	44	752291
ABplap:20	ABplap	20	1778	-23221	-365	-366	1778	54.6	337	193	57	424391
ABplapa:28	ABplapa	28	1838	-23161	-258	-258	1838	49.2	372	145	50	742670
ABplapaa:43	ABplapaa	43	1970	-23029	-250	-269	1970	57.6	401	165	44	834139
ABplapap:43	ABplapap	43	1916	-23083	-223	-226	1916	49.9	349	141	45	860388
ABplapp:28	ABplapp	28	1783	-23216	-362	-364	1783	57.1	311	201	52	746943
ABplappa:42	ABplappa	42	1997	-23002	-194	-205	1997	59.8	353	221	45	853442
ABplappp:42	ABplappp	42	1973	-23026	-239	-242	1973	54.5	304	187	44	815940
ABplp:13	ABplp	13	1742	-23258	-194	-194	1742	34.7	504	170	63	446062
ABplpa:20	ABplpa	20	1738	-23261	-196	-196	1738	32.4	528	168	59	465800
ABplpaa:27	ABplpaa	27	1839	-23160	-53	-53	1839	26.0	562	190	51	704616
ABplpaaa:42	ABplpaaa	42	1871	-23129	-98	-101	1871	25.1	563	180	45	828411
ABplpaap:42	ABplpaap	42	1916	-23083	-58	-57	1916	18.2	500	191	44	562159
ABplpap:27	ABplpap	27	1736	-23263	-232	-232	1736	37.7	498	194	52	693731
ABplpapa:41	ABplpapa	41	1849	-23150	-102	-101	1849	35.3	504	160	45	785637
ABplpapp:41	ABplpapp	41	1956	-23043	11	8	1956	31.5	437	197	44	547833
ABplpp:20	ABplpp	20	1746	-23253	-173	-173	1746	34.4	424	149	57	402429
ABplppa:27	ABplppa	27	1785	-23214	-137	-139	1785	22.2	478	164	49	530603
ABplppaa:42	ABplppaa	42	1894	-23105	-45	-46	1894	22.4	458	142	42	631981
ABplppap:42	ABplppap	42	2075	-22924	-137	-137	2075	6.6	491	185	47	299995
ABplppp:27	ABplppp	27	1761	-23238	-185	-187	1761	36.3	414	164	52	704903
ABplpppa:42	ABplpppa	42	1875	-23124	-56	-57	1875	34.2	426	133	45	820811
ABplpppp:42	ABplpppp	42	1800	-23199	-173	-176	1800	32.8	368	179	45	613182
ABpr:4	ABpr	4	1810	-23189	-139	-139	1810	26.8	292	283	71	463950
ABpra:13	ABpra	13	1749	-23250	-179	-179	1749	36.2	213	348	62	368536
ABpraa:20	ABpraa	20	1737	-23262	-161	-163	1737	36.3	244	393	56	412965
ABpraaa:28	ABpraaa	28	1794	-23205	-194	-195	1794	47.5	208	377	50	781261
ABpraaaa:42	ABpraaaa	42	1903	-23096	-75	-82	1903	38.2	215	378	44	748691
ABpraaap:42	ABpraaap	42	1906	-23093	-58	-59	1906	41.3	261	420	44	827153
ABpraap:28	ABpraap	28	1826	-23173	-84	-85	1826	29.0	271	412	50	633408
ABpraapa:42	ABpraapa	42	1848	-23151	-96	-97	1848	27.9	339	410	42	582748
ABpraapp:42	ABpraapp	42	1864	-23135	-131	-130	1864	27.5	271	403	44	678639
ABprap:20	ABprap	20	1831	-23169	-57	-58	1831	30.0	190	339	56	326814
ABprapa:27	ABprapa	27	1787	-23212	-117	-119	1787	31.1	199	392	48	708050
ABprapaa:43	ABprapaa	43	1936	-23063	-16	-15	1936	23.8	217	325	43	496332
ABprapap:43	ABprapap	43	2021	-22978	22	23	2021	22.4	210	391	42	574074
ABprapp:27	ABprapp	27	1777	-23222	-210	-216	1777	41.7	173	326	49	644037
ABprappa:42	ABprappa	42	1887	-23112	-156	-156	1887	37.5	228	264	45	577986
ABprappp:42	ABprappp	42	1931	-23068	-56	-58	1931	37.4	246	335	44	689804
ABprp:13	ABprp	13	1819	-23180	-120	-120	1819	23.7	316	352	62	250077
ABprpa:20	ABprpa	20	1884	-23115	-67	-67	1884	20.5	364	355	57	251105
ABprpaa:28	ABprpaa	28	1937	-23062	-59	-59	1937	17.2	408	358	49	386677
ABprpaaa:43	ABprpaaa	43	2060	-22939	-1	-2	2060	14.3	472	355	45	468128
ABprpaap:43	ABprpaap	43	2004	-22995	-29	-24	2004	18.0	392	349	41	337542
ABprpap:28	ABprpap	28	1749	-23250	-166	-164	1749	31.6	338	389	51	609906
ABprpapa:42	ABprpapa	42	1844	-23155	-144	-145	1844	32.4	319	343	44	458633
ABprpapp:42	ABprpapp	42	1862	-23137	-111	-113	1862	28.4	394	387	44	554156
ABprpp:20	ABprpp	20	1824	-23175	-30	-30	1824	18.8	274	309	54	182554
ABprppa:28	ABprppa	28	1974	-23025	11	10	1974	15.7	325	328	49	280919
ABprppaa:42	ABprppaa	42	1884	-23115	-29	-30	1884	18.0	306	290	39	207682
ABprppap:42	ABprppap	42	2021	-22978	-53	-32	2021	15.6	355	354	44	432922
ABprppp:28	ABprppp	28	1875	-23125	-53	-53	1875	20.8	232	333	49	353042
ABprpppa:42	ABprpppa	42	1897	-23102	-62	-63	1897	25.6	275	287	43	356283
ABprpppp:42	ABprpppp	42	1955	-23044	-98	-92	1955	17.0	277	357	44	471513
EMS:1	EMS	1	1673	-23326	-315	-315	1673	38.6	310	377	78	1002468
MS:6	MS	6	1762	-23237	-271	-271	1762	47.7	388	359	67	565636
MSa:16	MSa	16	1708	-23291	-344	-344	1708	50.8	455	360	64	497363
MSaa:23	MSaa	23	1756	-23244	-258	-259	1756	48.4	505	373	58	586800
MSaaa:33	MSaaa	33	1816	-23183	-251	-259	1816	51.8	536	358	50	717932
MSaaaa:46	MSaaaa	46	1859	-23140	-211	-214	1859	51.6	578	294	44	670555
MSaaap:46	MSaaap	46	1901	-23098	-300	-319	1901	56.6	521	338	44	587141
MSaap:33	MSaap	33	1796	-23203	-326	-328	1796	56.3	452	360	48	623343
MSaapa:46	MSaapa	46	1911	-23088	-374	-393	1911	57.5	490	368	44	655973
MSaapp:46	MSaapp	46	1880	-23119	-336	-347	1880	58.5	414	382	44	648795
MSap:23	MSap	23	1714	-23285	-341	-345	1714	56.5	432	315	56	539725
MSapa:34	MSapa	34	1804	-23195	-233	-239	1804	55.8	450	280	44	479470
MSapaa:47	MSapaa	47	1908	-23092	-113	-118	1908	47.4	489	296	41	394565
MSapap:47	MSapap	47	1840	-23159	-170	-178	1840	53.7	417	299	40	416740
MSapp:34	MSapp	34	1802	-23197	-306	-312	1802	57.6	380	307	47	541833
MSappa:47	MSappa	47	1906	-23093	-246	-271	1906	59.5	395	332	42	480666
MSappp:47	MSappp	47	1906	-23093	-242	-260	1906	59.8	335	342	42	460268
MSp:16	MSp	16	1747	-23252	-228	-228	1747	43.0	334	382	64	468142
MSpa:23	MSpa	23	1780	-23219	-249	-250	1780	47.1	396	393	56	529047
MSpaa:33	MSpaa	33	1837	-23162	-147	-150	1837	49.0	402	399	48	615140
MSpaaa:46	MSpaaa	46	1845	-23154	-206	-212	1845	48.7	448	394	44	640883
MSpaap:46	MSpaap	46	1878	-23121	-212	-223	1878	49.0	377	362	43	580946
MSpap:33	MSpap	33	1829	-23170	-268	-271	1829	55.3	330	358	47	537108
MSpapa:46	MSpapa	46	1973	-23026	-228	-238	1973	55.6	349	395	45	640262
MSpapp:46	MSpapp	46	1887	-23112	-208	-228	1887	56.7	283	365	43	560111
MSpp:23	MSpp	23	1850	-23149	-163	-164	1850	49.3	297	386	55	529849
MSppa:34	MSppa	34	1864	-23136	-153	-159	1864	54.1	259	358	46	540330
MSppaa:47	MSppaa	47	1823	-23176	-180	-190	1823	50.2	245	366	41	485741
MSppap:47	MSppap	47	1895	-23104	-197	-202	1895	50.1	206	314	42	467400
MSppp:34	MSppp	34	1801	-23198	-179	-179	1801	44.7	314	413	46	576838
MSpppa:47	MSpppa	47	1906	-23093	-61	-64	1906	41.0	351	390	42	465193
MSpppp:47	MSpppp	47	1937	-23063	-81	-89	1937	44.8	287	370	41	434102
E:6	E	6	1747	-23253	-378	-379	1747	46.8	253	287	65	521461
Ea:16	Ea	16	1763	-23236	-417	-417	1763	55.8	303	305	59	373718
Eal:24	Eal	24	1781	-23218	-289	-291	1781	53.0	351	298	53	441898
Eala:35	Eala	35	1886	-23113	-118	-124	1886	47.1	372	267	45	344670
Ealaa:47	Ealaa	47	1904	-23095	-115	-118	1904	45.7	384	284	40	279266
Ealap:47	Ealap	47	1897	-23103	-171	-170	1897	44.1	315	258	39	234124
Ealp:35	Ealp	35	1805	-23195	-327	-337	1805	57.6	295	286	46	436115
Ealpa:47	Ealpa	47	1926	-23073	-262	-272	1926	58.6	314	303	41	366686
Ealpp:47	Ealpp	47	1851	-23148	-206	-210	1851	46.6	255	284	40	263148
Ear:24	Ear	24	1829	-23171	-304	-309	1829	56.2	250	305	52	471826
Eara:36	Eara	36	1902	-23097	-315	-331	1902	58.6	231	312	45	445047
Earaa:49	Earaa	49	1848	-23152	-252	-275	1848	56.5	265	335	38	268208
Earap:49	Earap	49	1934	-23065	-259	-288	1934	56.9	245	287	38	264166
Earp:36	Earp	36	1893	-23106	-250	-252	1893	52.2	186	268	46	470411
Earpa:48	Earpa	48	2012	-22987	-273	-297	2012	59.6	203	299	42	356134
Earpp:48	Earpp	48	1892	-23107	-284	-292	1892	54.0	184	260	38	296698
Ep:16	Ep	16	1792	-23207	-318	-321	1792	51.5	213	244	58	394975
Epl:24	Epl	24	1819	-23180	-337	-346	1819	54.5	234	233	54	570018
Epla:36	Epla	36	1908	-23091	-328	-337	1908	58.7	249	231	46	545917
Eplaa:49	Eplaa	49	1816	-23183	-342	-346	1816	56.7	312	253	41	386839
Eplap:49	Eplap	49	1966	-23033	-236	-251	1966	55.2	224	246	37	338916
Eplp:36	Eplp	36	1877	-23122	-313	-316	1877	50.6	183	196	46	612586
Eplpa:49	Eplpa	49	1928	-23071	-442	-462	1928	57.3	196	213	44	500193
Eplpp:49	Eplpp	49	1822	-23177	-119	-120	1822	47.7	195	178	37	272848
Epr:24	Epr	24	1796	-23203	-229	-239	1796	43.0	190	195	52	524620
Epra:36	Epra	36	1850	-23149	-263	-264	1850	49.0	248	158	45	523018
Epraa:48	Epraa	48	1961	-23038	-221	-228	1961	54.2	305	205	40	380369
Eprap:48	Eprap	48	1911	-23088	-166	-189	1911	47.9	258	201	41	368175
Eprp:36	Eprp	36	1871	-23128	-113	-114	1871	35.5	191	147	46	560299
Eprpa:48	Eprpa	48	1873	-23126	-112	-122	1873	43.9	225	193	39	341595
Eprpp:48	Eprpp	48	1933	-23066	-79	-88	1933	42.9	194	214	40	330900
P2:1	P2	1	1769	-23231	-333	-333	1769	37.1	168	279	77	924106
C:8	C	8	1892	-23107	-188	-188	1892	27.3	216	203	65	333108
Ca:17	Ca	17	1844	-23155	-163	-164	1844	36.2	299	167	58	278147
Caa:25	Caa	25	1901	-23098	-101	-104	1901	31.3	345	163	52	339899
Caaa:39	Caaa	39	1932	-23067	-122	-127	1932	30.6	330	163	44	356962
Caaaa:53	Caaaa	53	1899	-23100	-101	-107	1899	28.3	284	163	39	189082
Caaaaa:83	Caaaaa	83	1816	-23183	-106	-108	1816	37.8	240	137	34	107639
Caaaap:83	Caaaap	83	1848	-23151	-77	-80	1848	37.0	190	137	34	120507
Caaap:53	Caaap	53	1858	-23141	-125	-127	1858	30.2	229	147	39	212575
Caaapa:82	Caaapa	82	1809	-23190	-114	-115	1809	39.8	155	164	34	124753
Caaapp:82	Caaapp	82	1864	-23135	-90	-93	1864	25.1	159	173	33	79820
Caap:39	Caap	39	1838	-23161	-151	-152	1838	28.2	251	143	44	376382
Caapa:54	Caapa	54	2419	-22580	412	409	2419	36.2	164	167	36	199468
Caapaa:99	Caapaa	99	4402	-20597	2056	2071	4402	34.4	111	203	30	86375
Caapap:99	Caapap	99	3294	-21705	1002	1033	3294	31.9	96	245	32	83119
Caapp:54	Caapp	54	2078	-22921	96	98	2078	29.6	143	191	37	183111
Caappd:87	Caappd	87	3785	-21214	1302	1400	3785	36.2	121	330	31	96607
Caappv:87	Caappv	87	3554	-21445	1300	1322	3554	35.1	95	267	33	95347
Cap:25	Cap	25	1812	-23187	-218	-220	1812	41.6	276	178	52	409825
Capa:40	Capa	40	1924	-23075	-186	-190	1924	41.5	289	203	47	470570
Capaa:55	Capaa	55	1786	-23213	-170	-171	1786	36.2	240	195	41	221090
Capaaa:85	Capaaa	85	1794	-23205	-103	-108	1794	38.4	199	183	34	115307
Capaap:85	Capaap	85	1827	-23172	-155	-157	1827	32.6	164	215	34	90304
Capap:55	Capap	55	1878	-23121	-82	-86	1878	24.3	194	191	38	159629
Capapa:83	Capapa	83	1990	-23009	-129	-127	1990	27.0	127	252	34	88388
Capapp:83	Capapp	83	1864	-23135	-131	-136	1864	21.5	148	216	36	96990
Capp:40	Capp	40	1877	-23123	-149	-150	1877	35.9	217	205	43	377365
Cappa:57	Cappa	57	3462	-21537	974	1084	3462	31.5	151	296	33	115222
Cappaa:126	Cappaa	126	3334	-21665	1175	1206	3334	27.2	210	326	26	38405
Cappap:126	Cappap	126	3966	-21034	1206	1407	3966	25.2	179	351	27	49192
Cappp:57	Cappp	57	2073	-22926	128	145	2073	25.9	129	304	38	168943
Capppa:90	Capppa	90	3266	-21733	860	902	3266	24.2	180	358	33	54526
Capppp:90	Capppp	90	4376	-20623	1827	1961	4376	29.1	147	370	30	97617
Cp:17	Cp	17	1873	-23126	-129	-129	1873	27.2	218	197	57	234882
Cpa:25	Cpa	25	1840	-23159	-122	-122	1840	26.1	256	216	51	243525
Cpaa:39	Cpaa	39	1924	-23075	-72	-72	1924	22.1	208	191	44	318748
Cpaaa:53	Cpaaa	53	2020	-22980	46	44	2020	24.7	125	232	39	198897
Cpaaaa:88	Cpaaaa	88	3673	-21326	1018	1127	3673	25.4	111	310	34	118239
Cpaaap:88	Cpaaap	88	3137	-21862	653	661	3137	16.2	167	301	33	70117
Cpaap:53	Cpaap	53	2080	-22919	35	32	2080	17.6	158	291	38	148880
Cpaapa:89	Cpaapa	89	3153	-21846	517	537	3153	16.7	169	299	32	42771
Cpaapp:89	Cpaapp	89	3435	-21564	848	911	3435	21.5	145	345	31	78217
Cpap:39	Cpap	39	2015	-22984	21	21	2015	21.3	276	229	45	229949
Cpapa:52	Cpapa	52	1804	-23195	-85	-87	1804	28.3	313	228	38	194326
Cpapaa:83	Cpapaa	83	1784	-23215	-25	-32	1784	32.7	314	240	30	111763
Cpapap:83	Cpapap	83	1796	-23203	-2	-5	1796	24.3	282	234	34	119667
Cpapp:52	Cpapp	52	1989	-23011	-75	-76	1989	15.6	198	244	41	157572
Cpappd:80	Cpappd	80	2018	-22981	-111	-92	2018	18.1	149	256	34	83913
Cpappv:80	Cpappv	80	2029	-22970	-4	-16	2029	17.3	200	240	33	45653
Cpp:25	Cpp	25	1923	-23076	-95	-95	1923	19.8	183	240	51	245023
Cppa:41	Cppa	41	2087	-22912	4	2	2087	19.0	165	258	44	310933
Cppaa:60	Cppaa	60	2933	-22066	741	742	2933	28.3	197	287	38	115669
Cppaaa:98	Cppaaa	98	5120	-19879	2234	2308	5120	27.4	212	285	33	22478
Cppaap:98	Cppaap	98	7079	-17920	3360	3630	7079	31.8	173	292	34	85341
Cppap:60	Cppap	60	3575	-21424	1297	1328	3575	30.2	145	307	38	162160
Cppapa:98	Cppapa	98	6474	-18525	2952	3146	6474	25.1	178	297	35	83761
Cppapp:98	Cppapp	98	8085	-16914	4397	4534	8085	30.8	133	316	32	78169
Cppp:41	Cppp	41	2045	-22954	-67	-69	2045	30.2	186	288	45	389711
Cpppa:60	Cpppa	60	2595	-22404	375	362	2595	52.7	162	312	41	266694
Cpppaa:99	Cpppaa	99	3241	-21758	978	979	3241	55.5	168	315	37	175651
Cpppap:99	Cpppap	99	3115	-21884	796	826	3115	47.6	147	296	35	149539
Cpppp:60	Cpppp	60	2616	-22383	400	426	2616	42.6	138	288	41	258082
Cppppa:98	Cppppa	98	4494	-20505	1727	1788	4494	40.0	162	264	34	103032
Cppppp:98	Cppppp	98	4690	-20309	1392	1643	4690	37.1	140	298	33	106672
P3:8	P3	8	1802	-23197	-287	-288	1802	39.9	140	253	61	460327
D:20	D	20	1825	-23174	-208	-207	1825	29.3	127	266	56	259139
Da:30	Da	30	1918	-23081	-137	-137	1918	27.2	123	300	48	168653
Daa:49	Daa	49	1846	-23153	-263	-270	1846	52.9	189	358	38	88567
Dap:49	Dap	49	1994	-23005	-138	-136	1994	25.7	154	352	39	81911
Dp:30	Dp	30	1846	-23153	-289	-290	1846	42.1	133	258	46	171812
Dpa:49	Dpa	49	1946	-23053	-169	-169	1946	34.2	129	268	42	102609
Dpp:49	Dpp	49	1851	-23148	-333	-329	1851	53.3	145	284	38	95422
P4:20	P4	20	1805	-23194	-232	-237	1805	40.3	140	224	51	249684
Z2:43	Z2	43	1850	-23149	-219	-229	1850	42.9	163	218	39	93535
Z3:43	Z3	43	1872	-23127	-231	-241	1872	44.6	147	198	40	100530
