# Supplementary material for: Quantitative Differences in Nuclear β-catenin and TCF Pattern Embryonic Cells in C. elegans
Source: PLoS Genet. 2015 Oct 21;11(10):e1005585. doi: 10.1371/journal.pgen.1005585 (PMC4619327; doi:10.1371/journal.pgen.1005585)
Supplement: S1 Data — For each cell analyzed, birth time is given in column 3 and the average nuclear reporter intensity over the lifetime of the cell (corrected for background) is given in column 7 (“blot”). For information on each embryo’s strain information and experimental conditions, refer to S2 Table. (ZIP) [file pgen.1005585.s005.zip › CAs/CA20130711_pax-3_lit-1i_L3.csv]

cellTime	cell	time	none	global	local	blot	cross	z	x	y	size	gweight
ABa:1	ABa	1	1629	-23371	-313	-313	1629	41.0	156	200	82	1303897
ABal:2	ABal	2	1603	-23396	-156	-156	1603	30.5	164	215	74	725315
ABala:4	ABala	4	1652	-23347	-238	-238	1652	32.5	141	241	63	558217
ABalaa:14	ABalaa	14	1725	-23274	-229	-229	1725	26.2	133	229	55	499986
ABalaaa:25	ABalaaa	25	1750	-23249	-158	-158	1750	29.0	122	236	48	690146
ABalaaaa:46	ABalaaaa	46	1722	-23277	-127	-133	1722	38.8	118	233	41	574126
ABalaaaal:73	ABalaaaal	73	1690	-23309	-147	-150	1690	43.0	133	195	36	351406
ABalaaaar:73	ABalaaaar	73	1760	-23239	-194	-207	1760	50.3	158	222	35	307818
ABalaaap:46	ABalaaap	46	1786	-23213	-136	-145	1786	38.6	174	238	41	463271
ABalaaapa:72	ABalaaapa	72	1834	-23165	-47	-59	1834	37.7	158	231	35	302254
ABalaaapp:72	ABalaaapp	72	1780	-23219	-181	-188	1780	42.9	192	248	35	280334
ABalaap:25	ABalaap	25	1879	-23120	-97	-98	1879	17.7	166	202	48	505541
ABalaapa:46	ABalaapa	46	1774	-23226	-54	-54	1774	26.8	129	230	42	543787
ABalaapaa:74	ABalaapaa	74	1690	-23309	-58	-60	1690	30.2	156	137	32	205534
ABalaapap:74	ABalaapap	74	1652	-23347	-94	-95	1652	37.4	132	177	33	257657
ABalaapp:46	ABalaapp	46	1837	-23162	-42	-43	1837	21.5	179	224	42	393784
ABalaappa:71	ABalaappa	71	1865	-23134	-32	-34	1865	22.5	137	223	36	316122
ABalaappp:71	ABalaappp	71	1911	-23088	-61	-63	1911	16.7	164	189	36	270235
ABalap:14	ABalap	14	1721	-23278	-340	-345	1721	41.2	175	279	57	581613
ABalapa:25	ABalapa	25	1792	-23207	-349	-349	1792	41.9	150	274	49	708370
ABalapaa:45	ABalapaa	45	1814	-23185	-221	-226	1814	42.9	147	281	43	550991
ABalapaaa:72	ABalapaaa	72	1854	-23145	-77	-100	1854	46.9	150	257	37	362354
ABalapaap:72	ABalapaap	72	1859	-23140	-159	-166	1859	49.0	205	223	36	297422
ABalapap:45	ABalapap	45	1826	-23173	-312	-317	1826	48.7	197	288	43	525691
ABalapapa:70	ABalapapa	70	1909	-23090	-173	-202	1909	52.1	216	257	36	286961
ABalapapp:70	ABalapapp	70	1867	-23132	-218	-236	1867	48.8	247	269	37	277297
ABalapp:25	ABalapp	25	1836	-23163	-149	-149	1836	32.9	225	249	49	446081
ABalappa:45	ABalappa	45	1847	-23152	-73	-77	1847	34.2	223	242	41	348020
ABalappaa:72	ABalappaa	72	1818	-23181	-106	-110	1818	33.7	194	242	36	246724
ABalappap:72	ABalappap	72	1799	-23200	-133	-140	1799	38.4	236	228	35	198181
ABalappp:45	ABalappp	45	1783	-23216	-125	-126	1783	37.5	286	228	42	324815
ABalapppa:70	ABalapppa	70	1845	-23154	-120	-133	1845	40.2	249	261	35	210042
ABalapppp:70	ABalapppp	70	1749	-23250	-158	-164	1749	38.4	304	251	36	200351
ABalp:4	ABalp	4	1653	-23346	-229	-229	1653	38.0	219	148	64	556416
ABalpa:14	ABalpa	14	1740	-23260	-189	-189	1740	38.3	181	153	57	549153
ABalpaa:24	ABalpaa	24	1780	-23219	-173	-172	1780	40.3	152	179	49	654283
ABalpaaa:44	ABalpaaa	44	1717	-23282	-143	-147	1717	36.0	128	177	41	546589
ABalpaaaa:72	ABalpaaaa	72	1756	-23243	-185	-197	1756	48.7	174	191	36	353926
ABalpaaap:72	ABalpaaap	72	1771	-23228	-83	-86	1771	36.7	145	153	35	357202
ABalpaap:44	ABalpaap	44	1810	-23189	-106	-109	1810	36.5	192	178	42	461805
ABalpaapa:68	ABalpaapa	68	1814	-23185	-140	-151	1814	37.3	183	187	38	335981
ABalpaapp:68	ABalpaapp	68	1857	-23142	-82	-93	1857	38.1	230	156	36	300050
ABalpap:24	ABalpap	24	1788	-23211	-147	-147	1788	28.7	213	128	50	588468
ABalpapa:44	ABalpapa	44	1783	-23216	-84	-85	1783	27.1	170	140	43	589265
ABalpapaa:70	ABalpapaa	70	1841	-23158	-14	-15	1841	27.0	163	148	37	377119
ABalpapap:70	ABalpapap	70	1795	-23204	-102	-105	1795	20.3	210	135	40	381634
ABalpapp:44	ABalpapp	44	1798	-23201	-100	-103	1798	26.9	238	123	43	467658
ABalpappa:68	ABalpappa	68	1758	-23241	-132	-138	1758	28.0	228	126	38	351794
ABalpappp:68	ABalpappp	68	1804	-23195	-24	-27	1804	25.1	275	117	38	282671
ABalpp:14	ABalpp	14	1716	-23284	-383	-386	1716	49.6	260	153	58	504497
ABalppa:24	ABalppa	24	1792	-23207	-362	-363	1792	49.3	219	151	50	614933
ABalppaa:44	ABalppaa	44	1820	-23179	-155	-155	1820	41.7	183	137	43	559180
ABalppaaa:70	ABalppaaa	70	1843	-23156	-91	-97	1843	41.7	181	139	35	312404
ABalppaap:70	ABalppaap	70	1798	-23201	-127	-132	1798	33.9	202	112	37	351957
ABalppap:44	ABalppap	44	1800	-23199	-266	-286	1800	51.0	236	152	44	582069
ABalppapa:67	ABalppapa	67	1895	-23104	-135	-139	1895	49.0	201	149	38	386866
ABalppapp:67	ABalppapp	67	1858	-23141	-202	-215	1858	48.6	248	134	39	383495
ABalppp:24	ABalppp	24	1816	-23183	-194	-195	1816	38.9	294	113	50	562633
ABalpppa:44	ABalpppa	44	1796	-23203	-169	-170	1796	41.6	245	114	43	572098
ABalpppaa:69	ABalpppaa	69	1831	-23168	-136	-138	1831	44.3	239	112	37	373256
ABalpppap:69	ABalpppap	69	1779	-23220	-113	-113	1779	37.0	273	97	37	314956
ABalpppp:44	ABalpppp	44	1776	-23223	-198	-203	1776	38.0	317	127	44	491357
ABalppppa:67	ABalppppa	67	1815	-23184	-166	-178	1815	42.7	280	134	36	296222
ABalppppp:67	ABalppppp	67	1822	-23177	-47	-50	1822	34.3	313	107	38	282741
ABar:2	ABar	2	1505	-23495	-369	-369	1505	43.5	301	352	74	841056
ABara:4	ABara	4	1816	-23183	-70	-70	1816	19.0	256	304	64	346238
ABaraa:14	ABaraa	14	1868	-23131	-109	-109	1868	15.3	210	279	56	303048
ABaraaa:24	ABaraaa	24	1800	-23199	-140	-140	1800	24.5	176	311	50	542615
ABaraaaa:44	ABaraaaa	44	1783	-23216	-84	-84	1783	25.3	148	295	41	472555
ABaraaaaa:72	ABaraaaaa	72	1753	-23246	-142	-149	1753	40.6	127	260	37	398118
ABaraaaap:72	ABaraaaap	72	1782	-23217	-104	-106	1782	31.4	140	281	37	378772
ABaraaap:44	ABaraaap	44	1802	-23197	-101	-105	1802	27.9	205	293	43	407411
ABaraaapa:69	ABaraaapa	69	1797	-23202	-94	-106	1797	24.1	176	279	38	338227
ABaraaapp:69	ABaraaapp	69	1749	-23250	-126	-128	1749	25.5	223	287	35	240764
ABaraap:24	ABaraap	24	1925	-23074	-96	-96	1925	12.1	244	282	49	296730
ABaraapa:44	ABaraapa	44	1906	-23093	-86	-87	1906	14.3	203	305	43	400739
ABaraapaa:72	ABaraapaa	72	1805	-23194	-138	-142	1805	18.3	177	293	36	321898
ABaraapap:72	ABaraapap	72	2000	-22999	-31	-35	2000	11.5	245	325	40	285168
ABaraapp:44	ABaraapp	44	1817	-23182	-147	-147	1817	12.8	244	256	43	285451
ABaraappa:68	ABaraappa	68	1966	-23033	-94	-104	1966	12.1	219	272	40	267690
ABaraappp:68	ABaraappp	68	1948	-23051	-111	-113	1948	11.1	244	203	38	203671
ABarap:14	ABarap	14	1818	-23181	-72	-72	1818	17.7	296	321	56	267705
ABarapa:24	ABarapa	24	1777	-23222	-166	-166	1777	26.5	248	359	49	463780
ABarapaa:44	ABarapaa	44	1757	-23242	-83	-84	1757	25.9	218	358	41	390229
ABarapaaa:72	ABarapaaa	72	1815	-23184	-70	-75	1815	34.0	208	342	35	256178
ABarapaap:72	ABarapaap	72	1786	-23213	-80	-86	1786	29.4	171	320	35	271096
ABarapap:44	ABarapap	44	1830	-23169	-43	-46	1830	27.6	266	329	42	317187
ABarapapa:69	ABarapapa	69	1791	-23208	-111	-120	1791	26.8	233	348	38	270802
ABarapapp:69	ABarapapp	69	1841	-23158	-56	-57	1841	16.8	251	293	34	176331
ABarapp:24	ABarapp	24	1857	-23142	-84	-84	1857	15.2	313	332	50	299652
ABarappa:43	ABarappa	43	1844	-23155	-68	-72	1844	14.3	267	345	44	337622
ABarappaa:69	ABarappaa	69	1868	-23131	-26	-26	1868	21.5	261	355	37	233549
ABarappap:69	ABarappap	69	1870	-23129	-25	-27	1870	15.4	293	320	37	186080
ABarappp:43	ABarappp	43	1829	-23170	-46	-45	1829	15.2	323	310	43	226846
ABarapppa:68	ABarapppa	68	1841	-23158	-131	-131	1841	10.9	279	279	37	155117
ABarapppp:68	ABarapppp	68	1858	-23141	-38	-37	1858	12.6	325	263	36	119162
ABarp:4	ABarp	4	1640	-23359	-362	-362	1640	43.9	332	351	67	577634
ABarpa:14	ABarpa	14	1771	-23228	-239	-239	1771	39.6	274	361	59	495263
ABarpaa:24	ABarpaa	24	1811	-23188	-251	-251	1811	44.0	230	348	51	569506
ABarpaaa:43	ABarpaaa	43	1764	-23235	-156	-160	1764	39.2	198	347	45	525623
ABarpaaaa:70	ABarpaaaa	70	1824	-23175	-108	-112	1824	39.7	170	317	39	332967
ABarpaaap:70	ABarpaaap	70	1821	-23178	-148	-177	1821	54.1	190	250	35	208082
ABarpaap:43	ABarpaap	43	1760	-23239	-254	-263	1760	46.6	242	326	44	471833
ABarpaapa:68	ABarpaapa	68	1918	-23081	-113	-122	1918	43.4	211	305	38	265023
ABarpaapp:68	ABarpaapp	68	1812	-23187	-225	-236	1812	47.3	253	320	38	271507
ABarpap:24	ABarpap	24	1785	-23214	-215	-216	1785	37.5	321	297	51	378737
ABarpapa:43	ABarpapa	43	1771	-23228	-141	-145	1771	34.5	281	286	42	275575
ABarpapaa:71	ABarpapaa	71	1831	-23168	-93	-97	1831	33.6	247	312	37	243108
ABarpapap:71	ABarpapap	71	1786	-23213	-77	-84	1786	31.3	278	271	39	257064
ABarpapp:43	ABarpapp	43	1809	-23190	-154	-158	1809	38.9	346	280	43	298532
ABarpappa:68	ABarpappa	68	1861	-23139	-90	-103	1861	40.2	285	304	36	227017
ABarpappp:68	ABarpappp	68	1807	-23192	-112	-114	1807	33.5	316	316	36	185631
ABarpp:14	ABarpp	14	1743	-23256	-397	-397	1743	46.4	397	363	60	526848
ABarppa:25	ABarppa	25	1802	-23197	-447	-447	1802	52.6	324	349	52	600369
ABarppaa:44	ABarppaa	44	1864	-23135	-270	-280	1864	53.2	275	346	45	526218
ABarppaaa:69	ABarppaaa	69	1890	-23109	-313	-325	1890	54.4	244	316	40	353975
ABarppaap:69	ABarppaap	69	1917	-23083	-228	-244	1917	53.1	291	340	39	317905
ABarppap:44	ABarppap	44	1837	-23162	-390	-402	1837	54.2	357	320	45	477390
ABarppapa:68	ABarppapa	68	1892	-23107	-157	-173	1892	49.4	295	293	37	276362
ABarppapp:68	ABarppapp	68	1879	-23120	-133	-138	1879	48.3	350	284	40	289800
ABarppp:25	ABarppp	25	1804	-23195	-301	-307	1804	48.4	412	347	51	530620
ABarpppa:44	ABarpppa	44	1858	-23141	-159	-169	1858	43.4	363	339	43	380584
ABarpppaa:71	ABarpppaa	71	1891	-23108	-96	-102	1891	41.0	275	357	37	266620
ABarpppap:71	ABarpppap	71	1789	-23210	-234	-239	1789	43.1	343	342	38	260650
ABarpppp:44	ABarpppp	44	1844	-23155	-168	-174	1844	44.0	415	313	44	383581
ABarppppa:68	ABarppppa	68	1841	-23158	-87	-92	1841	38.0	354	262	36	196448
ABarppppp:68	ABarppppp	68	1820	-23179	-112	-115	1820	36.0	391	307	38	197152
ABp:1	ABp	1	1772	-23228	-144	-144	1772	18.0	438	338	82	579640
ABpl:2	ABpl	2	1539	-23460	-325	-325	1539	44.5	341	152	76	804927
ABpla:4	ABpla	4	1628	-23371	-447	-448	1628	52.6	256	260	65	546469
ABplaa:14	ABplaa	14	1758	-23241	-388	-394	1758	52.1	232	265	59	525840
ABplaaa:25	ABplaaa	25	1798	-23201	-440	-442	1798	53.1	198	247	51	709385
ABplaaaa:44	ABplaaaa	44	1758	-23241	-379	-382	1758	51.9	176	223	45	652858
ABplaaaaa:70	ABplaaaaa	70	1864	-23135	-164	-173	1864	50.0	252	216	38	337719
ABplaaaaaa:104	ABplaaaaaa	104	1773	-23226	-103	-131	1773	52.4	302	259	31	175272
ABplaaaaap:104	ABplaaaaap	104	1735	-23264	-99	-123	1735	52.2	325	274	32	145939
ABplaaaap:70	ABplaaaap	70	1837	-23162	-253	-265	1837	56.2	265	180	38	353610
ABplaaaapa:105	ABplaaaapa	105	1704	-23295	-183	-213	1704	56.2	283	227	31	168698
ABplaaaapp:105	ABplaaaapp	105	1723	-23276	-250	-279	1723	58.0	317	231	30	163096
ABplaaap:44	ABplaaap	44	1859	-23141	-510	-533	1859	57.4	235	252	43	556660
ABplaaapa:69	ABplaaapa	69	2005	-22994	-533	-599	2005	58.7	258	225	37	338977
ABplaaapaa:105	ABplaaapaa	105	1866	-23133	-314	-356	1866	57.5	248	270	29	170846
ABplaaapap:105	ABplaaapap	105	1816	-23183	-238	-274	1816	56.2	266	310	34	180837
ABplaaapp:69	ABplaaapp	69	1897	-23103	-601	-627	1897	58.8	289	260	39	343482
ABplaaappa:103	ABplaaappa	103	1780	-23219	-434	-491	1780	58.1	324	315	35	198581
ABplaaappp:103	ABplaaappp	103	1885	-23114	-128	-150	1885	55.9	295	337	32	176243
ABplaap:25	ABplaap	25	1771	-23228	-266	-266	1771	45.7	266	206	51	524125
ABplaapa:44	ABplaapa	44	1804	-23195	-233	-239	1804	48.3	244	214	45	589100
ABplaapaa:67	ABplaapaa	67	1926	-23073	-307	-358	1926	55.0	257	212	38	358921
ABplaapaaa:102	ABplaapaaa	102	1996	-23003	-382	-491	1996	59.6	269	245	34	216806
ABplaapaap:102	ABplaapaap	102	1871	-23128	-396	-471	1871	59.0	303	271	34	208284
ABplaapap:67	ABplaapap	67	1820	-23179	-336	-363	1820	55.1	316	227	38	357259
ABplaapapa:103	ABplaapapa	103	1799	-23200	-322	-369	1799	58.1	346	252	33	200464
ABplaapapp:103	ABplaapapp	103	1821	-23178	-337	-410	1821	58.9	361	305	33	196821
ABplaapp:44	ABplaapp	44	1824	-23175	-202	-203	1824	46.0	325	218	46	525120
ABplaappa:67	ABplaappa	67	1841	-23158	-177	-193	1841	50.8	356	232	37	311022
ABplaappaa:101	ABplaappaa	101	1727	-23272	-91	-103	1727	46.4	373	271	30	167857
ABplaappap:101	ABplaappap	101	1681	-23318	-176	-175	1681	52.2	390	262	32	158285
ABplaappp:67	ABplaappp	67	1865	-23134	-207	-214	1865	50.8	408	250	40	330364
ABplaapppa:99	ABplaapppa	99	1756	-23243	-186	-148	1756	47.6	415	269	32	161189
ABplaapppp:99	ABplaapppp	99	1877	-23122	-1110	-510	1877	46.1	457	266	35	182402
ABplap:14	ABplap	14	1684	-23315	-554	-555	1684	55.0	333	274	58	492870
ABplapa:25	ABplapa	25	1813	-23186	-563	-565	1813	56.3	270	283	51	596716
ABplapaa:43	ABplapaa	43	1821	-23178	-577	-598	1821	58.2	282	285	44	530575
ABplapaaa:68	ABplapaaa	68	1831	-23168	-604	-634	1831	58.1	331	313	39	343209
ABplapaaaa:103	ABplapaaaa	103	1750	-23249	-69	-91	1750	50.0	347	352	32	159261
ABplapaaaaa:176	ABplapaaaaa	176	1676	-23323	-165	-188	1676	48.0	302	347	26	72540
ABplapaaaap:176	ABplapaaaap	176	1798	-23201	-36	-63	1798	45.4	339	328	27	79390
ABplapaaap:103	ABplapaaap	103	1740	-23259	-198	-221	1740	55.1	358	341	34	178740
ABplapaaapa:141	ABplapaaapa	141	1667	-23332	-157	-180	1667	49.8	318	308	27	95813
ABplapaaapp:141	ABplapaaapp	141	1544	-23455	-215	-242	1544	50.0	331	304	31	106275
ABplapaap:68	ABplapaap	68	1842	-23157	-389	-432	1842	58.0	353	263	38	308652
ABplapaapa:102	ABplapaapa	102	1740	-23259	-86	-97	1740	51.3	357	279	32	174200
ABplapaapp:102	ABplapaapp	102	1716	-23283	-288	-320	1716	57.2	395	307	35	179431
ABplapap:43	ABplapap	43	1800	-23199	-453	-463	1800	56.9	357	286	45	521475
ABplapapa:68	ABplapapa	68	1965	-23034	-601	-676	1965	59.5	390	291	37	317111
ABplapapaa:106	ABplapapaa	106	1966	-23033	-369	-467	1966	60.0	399	270	30	162218
ABplapapap:106	ABplapapap	106	1797	-23202	-436	-463	1797	58.8	432	273	33	157751
ABplapapp:68	ABplapapp	68	1873	-23126	-336	-354	1873	56.7	442	289	40	368327
ABplapappa:102	ABplapappa	102	1777	-23222	-276	-251	1777	56.9	469	276	32	187487
ABplapappp:102	ABplapappp	102	1750	-23249	-114	-125	1750	53.5	468	313	35	200737
ABplapp:25	ABplapp	25	1762	-23237	-420	-428	1762	54.6	344	223	50	568953
ABplappa:43	ABplappa	43	1859	-23140	-475	-489	1859	58.1	299	206	45	556118
ABplappaa:69	ABplappaa	69	1873	-23126	-535	-577	1873	59.1	337	187	39	353750
ABplappaaa:103	ABplappaaa	103	1702	-23297	-198	-217	1702	57.8	328	195	32	181719
ABplappaaaa:159	ABplappaaaa	159	1867	-23132	-328	-462	1867	58.1	311	165	30	126742
ABplappaaap:159	ABplappaaap	159	1675	-23324	-115	-136	1675	56.3	329	200	28	105590
ABplappaap:103	ABplappaap	103	1778	-23221	-394	-452	1778	58.5	382	224	33	186562
ABplappaapa:149	ABplappaapa	149	1831	-23168	-136	-192	1831	58.8	357	217	27	114982
ABplappaapp:149	ABplappaapp	149	1669	-23330	-203	-246	1669	57.5	386	228	28	95591
ABplappap:69	ABplappap	69	1924	-23075	-628	-683	1924	59.5	388	195	38	340712
ABplappapa:103	ABplappapa	103	1864	-23135	-478	-539	1864	58.9	419	219	32	167065
ABplappapaa:157	ABplappapaa	157	1686	-23313	-102	-131	1686	48.3	403	207	28	99652
ABplappapap:157	ABplappapap	157	1634	-23365	-147	-178	1634	54.0	410	219	26	81939
ABplappapp:103	ABplappapp	103	1972	-23027	-425	-439	1972	58.7	449	207	34	177163
ABplappappa:143	ABplappappa	143	1736	-23263	-119	-118	1736	51.8	397	225	28	105029
ABplappappp:143	ABplappappp	143	1777	-23222	-227	-231	1777	57.2	430	237	27	72845
ABplappp:43	ABplappp	43	1791	-23208	-350	-360	1791	55.0	383	225	45	534818
ABplapppa:66	ABplapppa	66	2078	-22921	-333	-374	2078	58.6	422	222	38	358370
ABplapppaa:105	ABplapppaa	105	5068	-19931	2442	2597	5068	52.3	436	244	30	172459
ABplapppap:105	ABplapppap	105	5468	-19531	2573	2779	5468	54.9	480	237	34	185397
ABplapppp:66	ABplapppp	66	2030	-22969	-114	-128	2030	52.9	436	213	40	353662
ABplappppa:98	ABplappppa	98	24674	-325	19267	20281	24674	46.9	452	223	35	214354
ABplappppp:98	ABplappppp	98	19733	-5266	14653	15669	19733	43.0	491	216	37	191551
ABplp:4	ABplp	4	1663	-23336	-427	-428	1663	50.7	377	166	66	545920
ABplpa:14	ABplpa	14	1741	-23258	-353	-356	1741	49.4	345	137	57	516789
ABplpaa:25	ABplpaa	25	1836	-23163	-384	-385	1836	53.9	310	144	51	668181
ABplpaaa:45	ABplpaaa	45	1862	-23137	-253	-261	1862	53.7	296	147	43	555508
ABplpaaaa:73	ABplpaaaa	73	1803	-23196	-119	-124	1803	48.5	321	192	34	255502
ABplpaaaaa:109	ABplpaaaaa	109	1650	-23349	-102	-122	1650	53.8	355	205	31	174444
ABplpaaaap:109	ABplpaaaap	109	1642	-23357	-163	-176	1642	52.0	379	206	31	176118
ABplpaaap:73	ABplpaaap	73	1829	-23170	-191	-215	1829	52.6	340	166	36	289802
ABplpaaapa:105	ABplpaaapa	105	1775	-23224	-70	-96	1775	54.8	388	183	30	167749
ABplpaaapp:105	ABplpaaapp	105	1828	-23171	-295	-380	1828	58.8	412	180	31	154771
ABplpaap:45	ABplpaap	45	1856	-23143	-356	-368	1856	55.6	357	166	44	553520
ABplpaapa:70	ABplpaapa	70	1948	-23051	-242	-257	1948	55.4	344	135	38	373435
ABplpaapaa:104	ABplpaapaa	104	1795	-23204	-170	-220	1795	56.3	363	148	33	206854
ABplpaapap:104	ABplpaapap	104	2001	-22998	-562	-730	2001	60.6	360	174	36	248979
ABplpaapp:70	ABplpaapp	70	1877	-23122	-271	-274	1877	56.0	404	137	41	409266
ABplpaappa:100	ABplpaappa	100	1798	-23201	-149	-169	1798	56.7	382	122	34	220707
ABplpaappp:100	ABplpaappp	100	1835	-23164	-361	-412	1835	58.5	416	144	33	206838
ABplpap:25	ABplpap	25	1852	-23147	-246	-246	1852	41.7	379	120	51	632173
ABplpapa:44	ABplpapa	44	1842	-23157	-204	-207	1842	46.3	344	112	44	559983
ABplpapaa:70	ABplpapaa	70	1832	-23167	-146	-155	1832	45.9	331	143	36	294962
ABplpapaaa:106	ABplpapaaa	106	1735	-23264	-34	-40	1735	50.4	340	186	31	161150
ABplpapaap:106	ABplpapaap	106	1739	-23260	-77	-88	1739	49.0	368	188	30	173272
ABplpapap:70	ABplpapap	70	1839	-23160	-159	-162	1839	44.5	364	108	38	339071
ABplpapapa:101	ABplpapapa	101	1760	-23239	-58	-77	1760	49.1	367	143	32	189238
ABplpapapp:101	ABplpapapp	101	1728	-23271	-93	-117	1728	48.5	383	117	31	183040
ABplpapp:44	ABplpapp	44	1809	-23190	-216	-218	1809	43.7	401	146	45	534460
ABplpappa:67	ABplpappa	67	1914	-23085	-149	-163	1914	48.2	384	157	38	298555
ABplpappaa:99	ABplpappaa	99	1800	-23199	-102	-117	1800	50.0	406	158	31	168903
ABplpappap:99	ABplpappap	99	1812	-23187	-229	-256	1812	53.6	437	182	33	184768
ABplpappp:67	ABplpappp	67	1827	-23172	-209	-224	1827	48.5	444	165	38	285179
ABplpapppa:95	ABplpapppa	95	1798	-23201	-235	-180	1798	46.5	431	136	31	186230
ABplpapppp:95	ABplpapppp	95	1914	-23085	-244	-254	1914	51.9	471	169	36	216151
ABplpp:14	ABplpp	14	1752	-23247	-517	-518	1752	52.9	428	162	58	486094
ABplppa:24	ABplppa	24	1864	-23135	-598	-608	1864	57.5	397	171	50	569521
ABplppaa:44	ABplppaa	44	1850	-23149	-353	-371	1850	55.2	406	139	44	551250
ABplppaaa:73	ABplppaaa	73	1843	-23156	-100	-107	1843	46.2	406	106	37	356687
ABplppaaaa:109	ABplppaaaa	109	1701	-23298	-23	-33	1701	45.5	378	99	33	245994
ABplppaaap:109	ABplppaaap	109	1679	-23320	-64	-71	1679	50.0	411	95	32	235660
ABplppaap:73	ABplppaap	73	1818	-23181	-165	-177	1818	51.1	449	116	39	402605
ABplppaapa:107	ABplppaapa	107	1766	-23233	-99	-122	1766	54.7	427	112	32	212183
ABplppaapp:107	ABplppaapp	107	1817	-23182	-278	-362	1817	58.0	461	144	32	198924
ABplppap:44	ABplppap	44	1899	-23100	-295	-303	1899	56.1	443	184	44	550034
ABplppapa:70	ABplppapa	70	1897	-23102	-413	-445	1897	57.9	470	157	39	420458
ABplppapaa:107	ABplppapaa	107	1948	-23051	-502	-619	1948	59.4	453	173	34	254921
ABplppapap:107	ABplppapap	107	1828	-23171	-288	-320	1828	57.9	487	179	35	249494
ABplppapp:70	ABplppapp	70	1900	-23099	-187	-202	1900	52.4	507	144	39	410596
ABplppappa:103	ABplppappa	103	1804	-23195	-138	-147	1804	55.4	502	138	33	240157
ABplppappp:103	ABplppappp	103	1924	-23075	-165	-107	1924	49.9	508	140	35	259336
ABplppp:24	ABplppp	24	1766	-23233	-325	-326	1766	47.5	454	120	50	630661
ABplpppa:44	ABplpppa	44	1835	-23164	-203	-203	1835	48.5	456	117	43	560456
ABplpppaa:72	ABplpppaa	72	1799	-23200	-164	-188	1799	43.3	464	113	38	371678
ABplpppaaa:107	ABplpppaaa	107	1726	-23273	-109	-116	1726	43.3	419	91	34	240239
ABplpppaap:107	ABplpppaap	107	1733	-23266	-100	-112	1733	50.3	463	110	33	220286
ABplpppap:72	ABplpppap	72	1771	-23228	-184	-194	1771	43.1	508	125	38	340916
ABplpppapa:107	ABplpppapa	107	1714	-23285	-88	-81	1714	45.1	483	100	32	198645
ABplpppapp:107	ABplpppapp	107	1723	-23276	-110	-84	1723	48.6	507	108	33	195666
ABplpppp:44	ABplpppp	44	1878	-23121	-138	-140	1878	45.7	495	143	43	512129
ABplppppa:69	ABplppppa	69	2233	-22766	173	170	2233	45.8	478	181	36	245526
ABplppppaa:108	ABplppppaa	108	5014	-19985	2553	2675	5014	42.9	448	158	32	185481
ABplppppap:108	ABplppppap	108	4136	-20863	1585	1833	4136	43.8	481	150	34	211016
ABplppppp:69	ABplppppp	69	2178	-22821	155	144	2178	44.3	521	172	37	246908
ABplpppppa:102	ABplpppppa	102	5402	-19597	3125	3165	5402	41.4	518	134	31	181988
ABplpppppp:102	ABplpppppp	102	3225	-21774	812	952	3225	41.3	509	164	32	150836
ABpr:2	ABpr	2	1598	-23402	-125	-125	1598	25.0	469	343	70	429373
ABpra:4	ABpra	4	1720	-23279	-133	-133	1720	21.1	434	357	64	334535
ABpraa:14	ABpraa	14	1801	-23198	-108	-108	1801	20.4	388	360	57	285626
ABpraaa:24	ABpraaa	24	1797	-23202	-198	-198	1797	34.9	324	388	50	512367
ABpraaaa:44	ABpraaaa	44	1878	-23121	-135	-135	1878	38.3	283	389	43	453864
ABpraaaaa:69	ABpraaaaa	69	1949	-23050	-188	-199	1949	51.6	315	366	37	285135
ABpraaaaaa:104	ABpraaaaaa	104	1723	-23276	-91	-101	1723	47.5	343	371	32	163789
ABpraaaaap:104	ABpraaaaap	104	1707	-23292	-132	-149	1707	49.5	370	326	32	126628
ABpraaaap:69	ABpraaaap	69	2020	-22979	-267	-302	2020	54.5	360	365	37	283133
ABpraaaapa:104	ABpraaaapa	104	1839	-23160	-156	-180	1839	55.7	399	352	31	141745
ABpraaaapp:104	ABpraaaapp	104	1843	-23156	-162	-181	1843	56.0	433	335	33	155704
ABpraaap:44	ABpraaap	44	1857	-23142	-238	-243	1857	48.0	336	371	43	444987
ABpraaapa:68	ABpraaapa	68	1909	-23090	-252	-281	1909	54.0	377	335	36	256501
ABpraaapaa:106	ABpraaapaa	106	1794	-23205	-68	-87	1794	45.2	389	295	29	126945
ABpraaapap:106	ABpraaapap	106	1733	-23266	-124	-138	1733	45.4	409	327	33	128966
ABpraaapp:68	ABpraaapp	68	1862	-23137	-483	-508	1862	57.3	418	331	39	294014
ABpraaappa:101	ABpraaappa	101	1761	-23238	-90	-101	1761	48.1	440	337	31	136780
ABpraaappp:101	ABpraaappp	101	1775	-23224	-82	-88	1775	47.8	485	339	33	132239
ABpraap:24	ABpraap	24	1798	-23201	-119	-119	1798	21.6	393	349	49	321542
ABpraapa:43	ABpraapa	43	1784	-23216	-89	-89	1784	23.5	327	382	45	422147
ABpraapaa:68	ABpraapaa	68	1837	-23162	-99	-101	1837	35.5	307	379	38	273250
ABpraapaaa:102	ABpraapaaa	102	1775	-23224	-48	-56	1775	30.5	295	362	33	173805
ABpraapaap:102	ABpraapaap	102	1654	-23345	-96	-105	1654	32.5	331	369	33	174461
ABpraapap:68	ABpraapap	68	1794	-23205	-78	-80	1794	30.2	343	398	38	249081
ABpraapapa:99	ABpraapapa	99	1692	-23307	-37	-44	1692	27.6	345	384	33	160473
ABpraapapp:99	ABpraapapp	99	1759	-23240	-90	-67	1759	26.5	391	385	32	138895
ABpraapp:43	ABpraapp	43	1782	-23217	-121	-122	1782	31.1	404	356	44	342462
ABpraappa:67	ABpraappa	67	1839	-23160	-63	-62	1839	35.1	393	401	37	250549
ABpraappaa:101	ABpraappaa	101	1737	-23262	-23	-17	1737	38.0	369	397	29	134169
ABpraappap:101	ABpraappap	101	1826	-23173	-131	-94	1826	36.5	419	389	33	149241
ABpraappp:67	ABpraappp	67	1870	-23129	-61	-65	1870	37.5	427	373	40	264249
ABpraapppa:96	ABpraapppa	96	1760	-23239	-95	-94	1760	39.3	443	351	32	138809
ABpraapppp:96	ABpraapppp	96	2047	-22952	-93	-76	2047	39.8	487	360	37	165253
ABprap:14	ABprap	14	1734	-23265	-193	-193	1734	30.5	487	362	58	412268
ABprapa:25	ABprapa	25	1820	-23179	-140	-140	1820	37.0	413	397	51	567592
ABprapaa:44	ABprapaa	44	1791	-23208	-125	-124	1791	38.7	357	404	43	461916
ABprapaaa:71	ABprapaaa	71	1772	-23227	-176	-181	1772	43.0	344	389	38	288930
ABprapaaaa:107	ABprapaaaa	107	1662	-23337	-86	-93	1662	40.7	320	365	31	145910
ABprapaaap:107	ABprapaaap	107	1658	-23341	-104	-108	1658	38.5	354	360	32	153350
ABprapaaapa:165	ABprapaaapa	165	1689	-23310	-74	-64	1689	38.7	312	334	27	84240
ABprapaaapp:165	ABprapaaapp	165	1679	-23320	-156	-142	1679	39.0	342	353	26	69902
ABprapaap:71	ABprapaap	71	1838	-23161	-115	-123	1838	41.6	381	376	37	253767
ABprapaapa:106	ABprapaapa	106	1722	-23277	-51	-58	1722	32.7	371	327	32	117451
ABprapaapaa:159	ABprapaapaa	159	1505	-21827	-106	-112	1505	28.4	357	318	28	56176
ABprapaapap:159	ABprapaapap	159	891	-13170	-112	-126	891	29.4	396	321	31	28570
ABprapaapp:106	ABprapaapp	106	1709	-23290	-78	-84	1709	35.3	387	358	33	137357
ABprapaappa:154	ABprapaappa	154	1707	-23292	-21	-37	1707	34.3	365	336	26	64585
ABprapaappp:154	ABprapaappp	154	1523	-22160	-139	-137	1523	31.7	387	337	31	76147
ABprapap:44	ABprapap	44	1830	-23169	-163	-166	1830	45.7	415	383	44	476195
ABprapapa:70	ABprapapa	70	1857	-23142	-162	-177	1857	46.0	403	342	37	255418
ABprapapaa:108	ABprapapaa	108	1713	-23286	-60	-73	1713	41.7	370	310	29	118568
ABprapapap:108	ABprapapap	108	1735	-23264	-121	-105	1735	38.4	408	317	32	120284
ABprapapp:70	ABprapapp	70	1862	-23138	-152	-160	1862	45.3	448	326	38	243819
ABprapappa:104	ABprapappa	104	1687	-23312	-134	-135	1687	40.7	432	284	30	116629
ABprapappp:104	ABprapappp	104	1742	-23257	-85	-85	1742	41.5	465	309	32	116532
ABprapp:25	ABprapp	25	1753	-23246	-216	-215	1753	36.6	504	363	50	499850
ABprappa:44	ABprappa	44	1830	-23169	-120	-123	1830	40.4	466	392	42	442396
ABprappaa:71	ABprappaa	71	1969	-23030	-27	-30	1969	46.2	430	392	37	293268
ABprappaaa:106	ABprappaaa	106	1936	-23063	163	156	1936	45.8	356	383	33	156375
ABprappaaaa:158	ABprappaaaa	158	1895	-23104	148	145	1895	48.1	293	355	27	82515
ABprappaaap:158	ABprappaaap	158	1941	-23058	138	162	1941	48.5	331	366	27	78188
ABprappaap:106	ABprappaap	106	1935	-23064	88	100	1935	45.3	400	382	33	150813
ABprappaapa:151	ABprappaapa	151	1888	-23111	89	94	1888	44.2	341	373	27	88610
ABprappaapp:151	ABprappaapp	151	1970	-23029	110	109	1970	46.9	367	368	27	75354
ABprappap:71	ABprappap	71	1976	-23023	23	21	1976	43.3	490	381	37	266835
ABprappapa:104	ABprappapa	104	2041	-22959	197	199	2041	48.9	433	380	33	176801
ABprappapaa:160	ABprappapaa	160	1923	-23076	121	147	1923	49.8	386	377	28	88279
ABprappapap:160	ABprappapap	160	2037	-22962	163	217	2037	45.3	390	395	30	117703
ABprappapp:104	ABprappapp	104	2002	-22997	112	113	2002	43.7	464	379	35	188584
ABprappappa:148	ABprappappa	148	1960	-23039	186	222	1960	48.5	369	395	30	106377
ABprappappp:148	ABprappappp	148	2491	-22508	257	401	2491	40.2	398	391	32	112127
ABprappp:44	ABprappp	44	1741	-23258	-177	-179	1741	36.7	479	337	43	331971
ABprapppa:69	ABprapppa	69	2129	-22870	213	219	2129	34.1	461	382	36	219440
ABprapppaa:106	ABprapppaa	106	4817	-20182	2559	2634	4817	30.3	402	393	30	131998
ABprapppap:106	ABprapppap	106	4772	-20227	2185	2345	4772	32.6	441	384	33	122114
ABprapppp:69	ABprapppp	69	2030	-22969	128	126	2030	33.3	497	356	39	227399
ABprappppa:102	ABprappppa	102	15813	-9186	11616	11790	15813	26.6	515	367	34	106269
ABprappppp:102	ABprappppp	102	16199	-8800	11975	12149	16199	29.4	502	373	33	108531
ABprp:4	ABprp	4	1556	-20944	-136	-136	1556	21.1	523	252	61	234991
ABprpa:14	ABprpa	14	1850	-23149	-39	-41	1850	13.8	493	263	55	192030
ABprpaa:25	ABprpaa	25	1901	-23098	-30	-33	1901	15.4	452	357	47	268528
ABprpaaa:46	ABprpaaa	46	1840	-23159	-62	-62	1840	21.4	361	373	41	288246
ABprpaaaa:74	ABprpaaaa	74	1825	-23174	-50	-48	1825	27.0	304	374	35	211342
ABprpaaaaa:111	ABprpaaaaa	111	1725	-23274	-4	-5	1725	19.5	279	365	33	159305
ABprpaaaap:111	ABprpaaaap	111	1713	-23286	23	14	1713	26.1	309	386	29	105618
ABprpaaap:74	ABprpaaap	74	1843	-23156	-54	-65	1843	22.6	341	370	36	202614
ABprpaaapa:107	ABprpaaapa	107	1791	-23209	-68	-70	1791	15.8	299	359	33	160109
ABprpaaapp:107	ABprpaaapp	107	1768	-23232	-4	-1	1768	18.2	341	379	31	117241
ABprpaap:46	ABprpaap	46	1829	-23170	-32	-32	1829	21.4	446	385	42	299535
ABprpaapa:71	ABprpaapa	71	1916	-23083	-9	-15	1916	15.4	334	367	37	218480
ABprpaapaa:106	ABprpaapaa	106	1825	-23174	-48	-48	1825	12.4	293	328	31	131009
ABprpaapap:106	ABprpaapap	106	1796	-23203	-31	-38	1796	11.0	334	341	33	129053
ABprpaapp:71	ABprpaapp	71	1863	-23136	-12	-10	1863	19.3	404	383	37	188548
ABprpaappa:101	ABprpaappa	101	1783	-23216	-26	-26	1783	16.9	370	366	32	122089
ABprpaappp:101	ABprpaappp	101	1849	-23150	14	17	1849	15.6	408	367	35	140294
ABprpap:25	ABprpap	25	1857	-23142	-41	-41	1857	13.1	516	272	48	230126
ABprpapa:45	ABprpapa	45	1902	-23097	-71	-71	1902	11.8	398	342	43	220169
ABprpapaa:71	ABprpapaa	71	1823	-23176	-51	-53	1823	19.5	350	330	34	134934
ABprpapaaa:107	ABprpapaaa	107	1795	-23204	27	14	1795	24.1	313	346	33	170007
ABprpapaap:107	ABprpapaap	107	1735	-23264	-36	-31	1735	19.2	344	350	31	136689
ABprpapap:71	ABprpapap	71	1909	-23090	-89	-93	1909	12.0	376	339	36	140699
ABprpapapa:103	ABprpapapa	103	1850	-23149	-57	-63	1850	11.5	332	308	31	100007
ABprpapapp:103	ABprpapapp	103	1986	-23013	14	14	1986	9.0	370	317	33	114861
ABprpapp:45	ABprpapp	45	1852	-23147	-48	-48	1852	12.9	475	302	44	210892
ABprpappa:68	ABprpappa	68	1833	-23166	-78	-78	1833	14.5	394	293	36	112699
ABprpappaa:101	ABprpappaa	101	1790	-23209	24	21	1790	16.0	353	299	32	107643
ABprpappaaa:148	ABprpappaaa	148	1588	-23411	-73	-83	1588	13.0	330	286	26	57565
ABprpappaap:148	ABprpappaap	148	1575	-23424	-132	-110	1575	12.2	361	310	29	72913
ABprpappap:101	ABprpappap	101	1804	-23195	-38	-26	1804	19.4	396	300	31	87355
ABprpappapa:138	ABprpappapa	138	1629	-23370	-84	-88	1629	23.0	385	307	31	102134
ABprpappapp:138	ABprpappapp	138	1742	-23257	-2	-16	1742	20.0	416	292	29	66441
ABprpappp:68	ABprpappp	68	1809	-23190	-75	-72	1809	16.2	443	295	36	108817
ABprpapppa:100	ABprpapppa	100	1743	-23256	-5	-3	1743	16.4	407	278	32	93772
ABprpapppp:100	ABprpapppp	100	1874	-23125	-82	-74	1874	22.5	434	323	32	89242
ABprpp:14	ABprpp	14	1780	-23220	-141	-141	1780	23.2	564	270	57	284063
ABprppa:25	ABprppa	25	1877	-23122	-42	-43	1877	18.9	521	350	46	276635
ABprppaa:46	ABprppaa	46	1840	-23159	-32	-34	1840	17.1	497	366	41	209802
ABprppaaa:75	ABprppaaa	75	2010	-22989	-35	-42	2010	10.6	424	347	36	128367
ABprppaaaa:109	ABprppaaaa	109	1781	-23218	-29	-16	1781	22.0	368	331	29	93192
ABprppaaap:109	ABprppaaap	109	1904	-23095	-67	-78	1904	9.1	413	329	31	84656
ABprppaap:75	ABprppaap	75	1902	-23097	-51	-54	1902	10.3	469	322	37	109519
ABprppaapa:109	ABprppaapa	109	1817	-23182	-15	-16	1817	10.5	409	288	36	125496
ABprppaapp:109	ABprppaapp	109	1695	-20526	-8	-5	1695	15.6	441	307	30	58056
ABprppap:46	ABprppap	46	1859	-23140	-29	-30	1859	20.9	516	327	41	200851
ABprppapa:71	ABprppapa	71	1842	-23157	-62	-61	1842	18.6	465	376	37	164982
ABprppapaa:106	ABprppapaa	106	2044	-22955	29	21	2044	7.4	447	343	32	85228
ABprppapap:106	ABprppapap	106	1853	-23146	-56	-67	1853	10.7	480	334	32	82668
ABprppapp:71	ABprppapp	71	1887	-23112	-18	-16	1887	23.4	487	345	37	149217
ABprppappa:103	ABprppappa	103	2108	-22891	-2	15	2108	18.6	480	365	32	98505
ABprppappp:103	ABprppappp	103	1880	-23119	-35	-37	1880	16.0	496	322	35	104458
ABprppp:25	ABprppp	25	1808	-23191	-161	-161	1808	27.7	566	306	48	326734
ABprpppa:45	ABprpppa	45	1847	-23152	-32	-30	1847	25.7	444	324	41	207074
ABprpppaa:72	ABprpppaa	72	1993	-23006	90	88	1993	24.8	389	331	34	120657
ABprpppaaa:107	ABprpppaaa	107	2079	-22920	267	267	2079	28.3	348	327	32	134525
ABprpppaap:107	ABprpppaap	107	2005	-22994	121	144	2005	26.3	397	346	32	105015
ABprpppap:72	ABprpppap	72	1931	-23068	15	11	1931	23.1	436	354	36	145431
ABprpppapa:104	ABprpppapa	104	1981	-23018	105	111	1981	24.4	412	363	33	120899
ABprpppapp:104	ABprpppapp	104	1983	-23016	107	110	1983	17.4	442	357	33	111104
ABprpppp:45	ABprpppp	45	1828	-23171	-83	-85	1828	29.9	494	272	42	203426
ABprppppa:70	ABprppppa	70	2070	-22929	171	170	2070	30.5	432	307	35	127124
ABprppppaa:106	ABprppppaa	106	2845	-22154	865	877	2845	31.7	415	306	29	85465
ABprppppap:106	ABprppppap	106	2664	-22335	685	693	2664	31.7	453	330	33	103081
ABprppppp:70	ABprppppp	70	1899	-23100	7	8	1899	28.2	473	297	36	104246
ABprpppppa:100	ABprpppppa	100	2410	-22589	408	416	2410	28.6	457	285	31	71292
ABprpppppp:100	ABprpppppp	100	2225	-22774	243	273	2225	25.4	479	317	32	79818
EMS:1	EMS	1	1786	-23213	-56	-56	1786	15.5	305	202	72	358621
MS:3	MS	3	1711	-23288	-103	-103	1711	21.5	338	205	67	331822
MSa:9	MSa	9	1847	-23153	-46	-46	1847	22.4	289	152	60	366254
MSaa:18	MSaa	18	1894	-23105	-60	-60	1894	16.9	238	176	55	388673
MSaaa:34	MSaaa	34	1862	-23137	-114	-115	1862	14.6	235	198	47	376849
MSaaaa:55	MSaaaa	55	1774	-23225	-112	-113	1774	20.1	193	193	41	339054
MSaaaaa:77	MSaaaaa	77	1781	-23218	-86	-93	1781	27.9	170	195	35	285013
MSaaaap:77	MSaaaap	77	1848	-23151	-13	-16	1848	21.6	216	182	36	238944
MSaaap:55	MSaaap	55	1814	-23185	-47	-48	1814	22.7	259	178	41	284874
MSaaapa:79	MSaaapa	79	1734	-23265	-150	-154	1734	30.5	241	196	37	247521
MSaaapp:79	MSaaapp	79	1776	-23223	-95	-96	1776	21.8	278	174	34	181474
MSaap:34	MSaap	34	1886	-23113	-60	-62	1886	13.8	316	177	48	311590
MSaapa:54	MSaapa	54	1886	-23113	-47	-48	1886	14.7	295	177	44	243896
MSaapaa:76	MSaapaa	76	1873	-23126	-92	-92	1873	15.2	276	149	39	212607
MSaapap:76	MSaapap	76	1982	-23017	-3	-4	1982	11.2	318	191	37	128452
MSaapp:54	MSaapp	54	1821	-23178	-80	-80	1821	16.6	358	141	41	248806
MSaappa:81	MSaappa	81	1871	-23128	-51	-55	1871	14.4	336	138	38	148976
MSaappp:81	MSaappp	81	2232	-22767	152	145	2232	8.2	380	160	36	129876
MSap:18	MSap	18	1762	-23237	-137	-138	1762	25.5	319	130	55	467450
MSapa:34	MSapa	34	1748	-23251	-146	-149	1748	26.7	293	140	47	470489
MSapaa:55	MSapaa	55	1793	-23206	-127	-132	1793	33.8	275	167	41	259453
MSapaaa:79	MSapaaa	79	1777	-23222	-126	-132	1777	41.5	273	208	35	186010
MSapaap:79	MSapaap	79	1800	-23199	-44	-52	1800	32.9	298	177	34	139409
MSapap:55	MSapap	55	1804	-23195	-77	-82	1804	28.8	336	145	40	258454
MSapapa:80	MSapapa	80	1744	-23255	-120	-119	1744	24.6	327	182	34	118265
MSapapp:80	MSapapp	80	1829	-23170	-47	-52	1829	24.3	375	179	34	125478
MSapp:34	MSapp	34	1746	-23253	-119	-119	1746	21.7	378	121	47	437322
MSappa:55	MSappa	55	1793	-23206	-59	-66	1793	26.6	367	111	42	300326
MSappaa:78	MSappaa	78	1762	-23237	-84	-86	1762	25.0	331	124	38	197796
MSappap:78	MSappap	78	1809	-23190	-57	-64	1809	21.3	387	125	37	176311
MSappp:55	MSappp	55	1778	-23221	-62	-59	1778	27.5	435	106	40	273015
MSapppa:86	MSapppa	86	1739	-23260	-93	-93	1739	26.6	381	88	30	135273
MSapppp:86	MSapppp	86	1816	-23183	-48	-51	1816	23.8	431	99	37	184472
MSp:9	MSp	9	1797	-23202	-32	-36	1797	21.0	399	235	60	218875
MSpa:18	MSpa	18	1823	-23176	-55	-54	1823	20.3	343	240	54	241118
MSpaa:33	MSpaa	33	1841	-23158	-1	-2	1841	18.7	322	265	47	263645
MSpaaa:56	MSpaaa	56	1784	-23215	-64	-67	1784	22.0	265	250	42	239038
MSpaaaa:77	MSpaaaa	77	1766	-23233	-111	-118	1766	24.7	223	244	36	216646
MSpaaap:77	MSpaaap	77	1817	-23182	-56	-59	1817	23.5	289	232	36	153713
MSpaap:56	MSpaap	56	1766	-23233	-88	-91	1766	24.7	347	230	40	178534
MSpaapa:82	MSpaapa	82	1737	-23262	-98	-102	1737	25.8	333	235	34	115187
MSpaapp:82	MSpaapp	82	1861	-23138	-10	-15	1861	22.7	384	231	32	99239
MSpap:33	MSpap	33	1897	-23102	0	-4	1897	15.6	390	212	47	227404
MSpapa:54	MSpapa	54	1819	-23180	-69	-73	1819	14.4	363	218	42	155798
MSpapaa:78	MSpapaa	78	1919	-23080	-40	-41	1919	11.9	358	232	38	121562
MSpapap:78	MSpapap	78	1859	-23140	-13	-16	1859	14.0	420	231	36	97436
MSpapp:54	MSpapp	54	1848	-23151	-76	-85	1848	13.3	420	153	40	181263
MSpappa:83	MSpappa	83	1864	-23135	-36	-41	1864	14.3	394	131	35	143487
MSpappp:83	MSpappp	83	1877	-23122	-44	-47	1877	12.0	448	154	38	129085
MSpp:18	MSpp	18	1776	-23223	-72	-72	1776	18.8	435	249	54	233894
MSppa:34	MSppa	34	1845	-23154	-5	-5	1845	20.0	402	286	45	231774
MSppaa:56	MSppaa	56	1764	-23235	-59	-58	1764	22.8	346	288	40	177857
MSppaaa:80	MSppaaa	80	1697	-23302	-128	-133	1697	22.8	307	300	35	156195
MSppaap:80	MSppaap	80	1779	-23220	-65	-64	1779	23.6	359	276	34	119742
MSppap:56	MSppap	56	1794	-23205	-22	-23	1794	25.8	416	254	39	148250
MSppapa:83	MSppapa	83	1797	-23202	-46	-51	1797	27.6	403	260	34	98445
MSppapp:83	MSppapp	83	1912	-23087	22	15	1912	27.6	458	237	31	91153
MSppp:34	MSppp	34	1813	-23186	-36	-37	1813	23.5	454	237	46	242945
MSpppa:53	MSpppa	53	1830	-23169	-53	-56	1830	14.8	426	211	42	167772
MSpppaa:80	MSpppaa	80	1873	-23126	2	-5	1873	19.0	394	185	37	144998
MSpppap:80	MSpppap	80	1642	-23357	-163	-169	1642	20.0	447	209	34	95308
MSpppp:53	MSpppp	53	1727	-23272	-79	-80	1727	19.0	472	243	39	149811
MSppppa:86	MSppppa	86	1797	-23202	-25	-20	1797	12.4	453	239	34	80370
MSppppp:86	MSppppp	86	1822	-23177	-7	-8	1822	14.7	494	276	33	74214
E:3	E	3	1633	-23366	-249	-249	1633	34.5	504	164	70	544290
Ea:9	Ea	9	1764	-23235	-153	-153	1764	28.5	431	141	59	349441
Eal:19	Eal	19	1789	-23210	-139	-141	1789	25.5	399	149	52	335675
Eala:37	Eala	37	1779	-23220	-112	-112	1779	34.0	372	191	46	338310
Ealaa:60	Ealaa	60	1792	-23207	-130	-135	1792	37.9	333	183	42	238642
Ealaad:84	Ealaad	84	1840	-23159	-133	-131	1840	41.0	375	218	36	160722
Ealaav:84	Ealaav	84	1830	-23169	-67	-71	1830	37.8	318	215	34	137245
Ealap:60	Ealap	60	1781	-23218	-108	-113	1781	32.7	396	207	40	175134
Ealapa:86	Ealapa	86	1805	-23194	-95	-97	1805	31.8	379	213	34	99866
Ealapp:86	Ealapp	86	1834	-23165	-93	-99	1834	40.2	406	261	32	108653
Ealp:37	Ealp	37	1825	-23174	-106	-107	1825	25.5	462	136	47	380660
Ealpa:59	Ealpa	59	1801	-23198	-138	-149	1801	33.9	420	135	42	263689
Ealpaa:83	Ealpaa	83	1810	-23189	-111	-115	1810	34.2	359	148	37	180406
Ealpap:83	Ealpap	83	1831	-23168	-138	-143	1831	33.1	401	106	37	212415
Ealpp:59	Ealpp	59	1802	-23197	-72	-74	1802	33.5	519	142	39	230930
Ealppa:87	Ealppa	87	1843	-23156	-47	-50	1843	33.3	540	124	35	138264
Ealppp:87	Ealppp	87	1781	-23218	-84	-88	1781	34.9	567	160	32	109776
Ear:19	Ear	19	1831	-23168	-68	-68	1831	16.0	494	181	52	255513
Eara:37	Eara	37	1878	-23121	-53	-55	1878	10.5	471	177	46	235561
Earaa:61	Earaa	61	1803	-23196	-85	-92	1803	20.4	442	139	39	158228
Earap:61	Earap	61	1760	-23239	-64	-67	1760	26.0	445	164	33	88145
Earp:37	Earp	37	1822	-23177	-51	-53	1822	18.2	538	153	44	313668
Earpa:61	Earpa	61	1817	-23182	-58	-58	1817	21.4	503	129	38	138123
Earpp:61	Earpp	61	1849	-23150	-67	-69	1849	12.5	543	180	38	111005
Ep:9	Ep	9	1718	-23281	-326	-332	1718	43.8	517	173	61	493800
Epl:19	Epl	19	1767	-23232	-248	-250	1767	36.3	481	147	53	509172
Epla:37	Epla	37	1800	-23199	-183	-184	1800	40.0	450	187	46	379786
Eplaa:62	Eplaa	62	1815	-23184	-92	-95	1815	38.5	435	215	40	183567
Eplaaa:86	Eplaaa	86	1778	-23221	-169	-173	1778	35.8	425	214	34	115477
Eplaap:86	Eplaap	86	1802	-23197	-145	-145	1802	37.0	461	252	36	125733
Eplap:62	Eplap	62	1835	-23164	-102	-101	1835	34.7	499	229	37	140746
Eplp:37	Eplp	37	1789	-23210	-176	-179	1789	34.5	543	161	46	458905
Eplpa:60	Eplpa	60	1788	-23211	-106	-105	1788	29.5	552	154	40	203944
Eplpaa:85	Eplpaa	85	1828	-23171	-112	-115	1828	27.1	506	147	36	160321
Eplpap:85	Eplpap	85	1877	-23122	-38	-40	1877	24.3	566	171	35	118136
Eplpp:60	Eplpp	60	1780	-23219	-86	-85	1780	18.0	595	211	40	214036
Epr:19	Epr	19	1791	-23208	-121	-124	1791	27.5	555	189	51	364048
Epra:39	Epra	39	1817	-23182	-63	-69	1817	24.8	502	209	43	226320
Epraa:62	Epraa	62	1846	-23153	-61	-65	1846	32.2	437	177	37	142098
Eprap:62	Eprap	62	1815	-23184	-101	-104	1815	28.2	497	197	38	116968
Eprapa:89	Eprapa	89	1922	-23077	-103	-92	1922	33.5	437	161	33	98372
Eprapp:89	Eprapp	89	1911	-23088	-108	-103	1911	35.0	471	132	35	140658
Eprp:39	Eprp	39	1800	-23199	-78	-80	1800	21.6	573	207	45	313988
Eprpa:65	Eprpa	65	1477	-18892	-37	-40	1477	14.1	503	235	37	71284
Eprpp:65	Eprpp	65	1834	-23165	-70	-69	1834	14.3	555	245	39	117629
P2:1	P2	1	1815	-23184	-21	-21	1815	30.3	595	216	62	351581
C:4	C	4	1605	-23394	-525	-525	1605	49.8	491	301	71	717185
Ca:10	Ca	10	1743	-23257	-391	-397	1743	50.4	430	278	58	348151
Caa:21	Caa	21	1816	-23184	-336	-341	1816	49.8	404	261	51	346571
Caaa:41	Caaa	41	1823	-23177	-373	-385	1823	51.2	420	264	45	315009
Caaaa:64	Caaaa	64	1809	-23190	-246	-249	1809	48.6	467	262	40	177932
Caaap:64	Caaap	64	1868	-23131	-560	-577	1868	55.5	532	241	40	217489
Caap:41	Caap	41	1823	-23176	-585	-592	1823	57.8	504	224	44	339033
Caapa:68	Caapa	68	1909	-23090	-273	-288	1909	51.4	527	205	34	131210
Caapp:68	Caapp	68	1875	-23124	-244	-248	1875	50.4	583	185	39	199520
Cap:21	Cap	21	1784	-23215	-385	-390	1784	51.4	484	190	51	396964
Capa:44	Capa	44	1804	-23195	-359	-365	1804	49.1	523	187	44	315984
Capaa:72	Capaa	72	1819	-23180	-99	-104	1819	32.9	598	194	38	165403
Capap:72	Capap	72	1824	-23175	-163	-170	1824	34.7	623	253	40	213261
Capp:44	Capp	44	1806	-23193	-232	-238	1806	48.5	588	188	45	378214
Cappa:73	Cappa	73	1783	-23216	-228	-240	1783	44.5	629	247	40	228974
Cappp:73	Cappp	73	1854	-23145	-88	-90	1854	37.2	617	200	38	182210
Cp:10	Cp	10	1711	-23289	-396	-399	1711	47.2	525	300	61	430424
Cpa:21	Cpa	21	1819	-23181	-349	-355	1819	49.9	477	302	53	391353
Cpaa:41	Cpaa	41	1851	-23148	-296	-304	1851	51.0	485	301	47	376496
Cpaaa:64	Cpaaa	64	1877	-23122	-357	-368	1877	55.1	492	310	42	232341
Cpaap:64	Cpaap	64	1833	-23166	-355	-362	1833	52.7	572	295	37	156660
Cpap:41	Cpap	41	1862	-23137	-439	-449	1862	55.9	553	265	44	339124
Cpapa:67	Cpapa	67	1850	-23149	-337	-345	1850	52.2	542	192	35	135913
Cpapp:67	Cpapp	67	1859	-23140	-319	-330	1859	52.0	607	242	42	213920
Cpp:21	Cpp	21	1768	-23231	-464	-474	1768	51.8	549	221	53	422224
Cppa:42	Cppa	42	1808	-23191	-205	-206	1808	39.5	623	280	46	380489
Cppaa:73	Cppaa	73	1892	-23107	-120	-126	1892	40.4	537	316	41	176593
Cppap:73	Cppap	73	1780	-23219	-138	-148	1780	45.1	610	290	37	135356
Cppp:42	Cppp	42	1783	-23216	-321	-334	1783	46.6	603	234	45	345732
Cpppa:73	Cpppa	73	1765	-23234	-243	-245	1765	37.0	596	328	40	196034
Cpppp:73	Cpppp	73	1809	-23190	-109	-115	1809	25.3	595	303	41	186766
P3:4	P3	4	1681	-23318	-334	-337	1681	41.8	597	233	64	535397
D:14	D	14	1769	-23230	-375	-376	1769	42.8	610	261	56	371635
Da:30	Da	30	1856	-23143	-453	-454	1856	49.9	564	317	49	239550
Daa:60	Daa	60	1731	-20768	-192	-191	1731	41.1	507	334	37	58820
Dap:60	Dap	60	1904	-23095	-241	-244	1904	41.8	568	343	41	92117
Dp:30	Dp	30	1829	-23170	-228	-231	1829	35.0	598	295	48	207844
Dpa:62	Dpa	62	0	0	0	0	0	33.7	514	276	40	0
Dpp:62	Dpp	62	1999	-23000	1	1	1999	30.2	566	332	38	66633
P4:14	P4	14	1737	-23263	-236	-237	1737	35.9	608	203	50	268647
Z2:46	Z2	46	1738	-23261	-216	-221	1738	21.9	594	257	40	110239
Z3:46	Z3	46	1780	-23219	-186	-191	1780	35.6	600	197	40	133484
