# Supplementary material for: Quantitative Differences in Nuclear β-catenin and TCF Pattern Embryonic Cells in C. elegans
Source: PLoS Genet. 2015 Oct 21;11(10):e1005585. doi: 10.1371/journal.pgen.1005585 (PMC4619327; doi:10.1371/journal.pgen.1005585)
Supplement: S1 Data — For each cell analyzed, birth time is given in column 3 and the average nuclear reporter intensity over the lifetime of the cell (corrected for background) is given in column 7 (“blot”). For information on each embryo’s strain information and experimental conditions, refer to S2 Table. (ZIP) [file pgen.1005585.s005.zip › CAs/CA20130713_nhr-25_lit-1i_L4.csv]

cellTime	cell	time	none	global	local	blot	cross	z	x	y	size	gweight
ABa:1	ABa	1	9300	-15699	-115	-114	9300	37.7	174	269	79	1252793
ABal:5	ABal	5	8777	-16222	-88	-87	8777	31.3	150	313	68	996436
ABala:14	ABala	14	8232	-16767	-169	-169	8232	40.5	134	264	61	874240
ABalaa:25	ABalaa	25	7808	-17191	-155	-155	7808	48.2	122	261	56	765341
ABalaaa:39	ABalaaa	39	7695	-17304	-90	-93	7695	45.8	106	276	47	517903
ABalaaaa:60	ABalaaaa	60	6996	-18003	-66	-64	6996	46.0	94	288	41	342473
ABalaaaal:90	ABalaaaal	90	6444	-18555	-63	-61	6444	35.8	86	316	35	337449
ABalaaaala:124	ABalaaaala	124	7086	-17913	2	7	7086	37.2	86	336	30	223604
ABalaaaalp:124	ABalaaaalp	124	7086	-17913	0	-5	7086	34.5	105	376	30	180654
ABalaaaar:90	ABalaaaar	90	6493	-18506	-40	-39	6493	39.5	101	265	34	319036
ABalaaaarl:124	ABalaaaarl	124	7019	-17980	-44	-53	7019	32.4	86	305	30	230376
ABalaaaarr:124	ABalaaaarr	124	7041	-17958	-69	-61	7041	41.5	85	297	29	244639
ABalaaap:60	ABalaaap	60	7073	-17926	-84	-87	7073	40.1	135	269	43	312683
ABalaaapa:84	ABalaaapa	84	6510	-18489	-44	-47	6510	32.9	117	247	36	326662
ABalaaapal:117	ABalaaapal	117	6782	-18217	-64	-64	6782	26.6	100	284	31	255504
ABalaaapar:117	ABalaaapar	117	6802	-18198	-73	-75	6802	29.1	137	275	30	273606
ABalaaapp:84	ABalaaapp	84	6476	-18523	-69	-69	6476	28.9	166	258	35	274475
ABalaaappl:117	ABalaaappl	117	6853	-18146	-7	-15	6853	27.2	145	241	31	264856
ABalaaappr:117	ABalaaappr	117	6430	-17253	-62	-66	6430	24.5	172	275	29	177127
ABalaap:39	ABalaap	39	7746	-17253	-122	-124	7746	53.3	140	324	49	571202
ABalaapa:59	ABalaapa	59	7083	-17916	-81	-85	7083	48.6	126	335	43	371509
ABalaapaa:88	ABalaapaa	88	6510	-18489	-78	-87	6510	35.7	127	317	35	326355
ABalaapaaa:126	ABalaapaaa	126	7163	-17836	33	29	7163	38.2	116	321	30	239367
ABalaapaap:126	ABalaapaap	126	7085	-17914	-47	-48	7085	32.9	152	315	30	227844
ABalaapap:88	ABalaapap	88	6477	-18522	-58	-64	6477	30.3	172	313	35	276405
ABalaapapa:123	ABalaapapa	123	7007	-17992	-40	-42	7007	26.6	152	310	29	210266
ABalaapapp:123	ABalaapapp	123	7024	-17976	7	2	7024	27.0	187	345	30	180522
ABalaapp:59	ABalaapp	59	7142	-17857	-106	-109	7142	47.2	191	308	41	279244
ABalaappa:83	ABalaappa	83	6521	-18478	-72	-78	6521	37.4	158	273	34	271466
ABalaappaa:117	ABalaappaa	117	6867	-18132	-18	-28	6867	33.9	156	256	31	265252
ABalaappap:117	ABalaappap	117	6789	-18210	-119	-123	6789	40.6	181	251	30	213766
ABalaappp:83	ABalaappp	83	6528	-18471	-61	-63	6528	35.8	213	284	35	226453
ABalaapppa:117	ABalaapppa	117	6795	-18204	-98	-101	6795	32.0	185	244	29	205213
ABalaapppp:117	ABalaapppp	117	6840	-18159	-52	-62	6840	34.4	214	273	30	188358
ABalap:25	ABalap	25	7807	-17192	-75	-75	7807	31.2	160	252	56	510497
ABalapa:39	ABalapa	39	7615	-17384	-108	-108	7615	28.0	125	259	50	471492
ABalapaa:59	ABalapaa	59	7090	-17909	-34	-36	7090	26.3	113	278	45	314556
ABalapaaa:83	ABalapaaa	83	6493	-18506	-40	-41	6493	16.5	178	237	39	279617
ABalapaaaa:114	ABalapaaaa	114	6716	-18283	-41	-40	6716	15.8	176	254	31	214117
ABalapaaap:114	ABalapaaap	114	6720	-18280	-44	-51	6720	15.7	181	297	30	187511
ABalapaap:83	ABalapaap	83	6508	-18491	-30	-32	6508	21.2	126	280	39	375187
ABalapaapa:117	ABalapaapa	117	6799	-18201	-22	-27	6799	22.0	112	318	33	294580
ABalapaapp:117	ABalapaapp	117	6832	-18167	-11	-16	6832	18.6	152	337	32	242776
ABalapap:59	ABalapap	59	7132	-17867	-17	-17	7132	28.2	185	269	43	226778
ABalapapa:82	ABalapapa	82	6530	-18469	-55	-56	6530	24.6	184	206	36	262631
ABalapapaa:114	ABalapapaa	114	6735	-18264	-28	-31	6735	23.8	149	213	30	268643
ABalapapap:114	ABalapapap	114	6722	-18277	-76	-80	6722	15.7	202	223	33	241770
ABalapapp:82	ABalapapp	82	6555	-18444	-40	-42	6555	28.4	215	239	34	199197
ABalapappa:114	ABalapappa	114	6792	-18207	-31	-33	6792	23.9	188	228	30	219363
ABalapappp:114	ABalapappp	114	6746	-18253	-34	-34	6746	22.7	219	250	29	178142
ABalapp:39	ABalapp	39	7693	-17306	-105	-105	7693	40.6	193	301	48	381595
ABalappa:58	ABalappa	58	7069	-17930	-81	-80	7069	36.1	174	315	40	229336
ABalappaa:85	ABalappaa	85	6491	-18508	-6	-7	6491	17.1	179	303	35	250284
ABalappaaa:120	ABalappaaa	120	6888	-18111	-1	0	6888	15.4	176	341	31	202985
ABalappaap:120	ABalappaap	120	6831	-18168	-66	-68	6831	14.8	210	378	31	177348
ABalappap:85	ABalappap	85	6479	-18520	-29	-36	6479	24.0	204	313	34	215185
ABalappapa:119	ABalappapa	119	6868	-18131	20	15	6868	20.7	196	323	30	197049
ABalappapp:119	ABalappapp	119	6861	-18138	-30	-33	6861	22.5	229	350	30	151776
ABalappp:58	ABalappp	58	7158	-17841	-26	-25	7158	35.2	247	320	42	189809
ABalapppa:81	ABalapppa	81	6506	-18493	-50	-48	6506	27.0	228	286	33	168821
ABalapppaa:117	ABalapppaa	117	6821	-18178	-32	-41	6821	26.3	194	293	28	197069
ABalapppap:117	ABalapppap	117	6778	-18221	-51	-43	6778	24.5	220	311	30	178398
ABalapppp:81	ABalapppp	81	6549	-18450	-34	-33	6549	31.1	274	278	36	196701
ABalappppa:112	ABalappppa	112	6660	-18339	-53	-57	6660	29.3	233	269	30	185653
ABalappppp:112	ABalappppp	112	6361	-17597	-65	-66	6361	25.5	264	288	32	154969
ABalp:14	ABalp	14	8256	-16743	-156	-157	8256	39.7	170	368	65	956222
ABalpa:25	ABalpa	25	7802	-17197	-159	-159	7802	41.8	132	361	57	720625
ABalpaa:39	ABalpaa	39	7689	-17310	-110	-110	7689	36.2	112	348	49	494035
ABalpaaa:58	ABalpaaa	58	7106	-17893	-58	-59	7106	39.7	101	346	41	287268
ABalpaaaa:86	ABalpaaaa	86	6500	-18499	-33	-35	6500	27.0	104	316	36	241615
ABalpaaaaa:122	ABalpaaaaa	122	6992	-18007	-39	-38	6992	28.5	102	335	30	171996
ABalpaaaap:122	ABalpaaaap	122	7055	-17944	27	22	7055	30.3	143	348	29	140516
ABalpaaap:86	ABalpaaap	86	6482	-18517	-108	-109	6482	37.0	105	367	34	208446
ABalpaaapa:126	ABalpaaapa	126	7143	-17856	-83	-94	7143	40.3	109	358	29	158792
ABalpaaapp:126	ABalpaaapp	126	7186	-17813	-54	-96	7186	44.5	136	376	28	161511
ABalpaap:58	ABalpaap	58	7136	-17863	-94	-96	7136	28.9	128	347	42	228125
ABalpaapa:80	ABalpaapa	80	6603	-18396	-45	-49	6603	23.5	133	334	39	197083
ABalpaapaa:108	ABalpaapaa	108	6756	-18243	4	1	6756	22.5	127	348	32	167780
ABalpaapap:108	ABalpaapap	108	6724	-18275	-72	-81	6724	30.5	156	369	33	150259
ABalpaapp:80	ABalpaapp	80	6515	-18484	-47	-45	6515	19.5	157	378	37	197584
ABalpaappa:114	ABalpaappa	114	6774	-18225	-10	-11	6774	20.7	158	387	31	139385
ABalpaappp:114	ABalpaappp	114	6783	-18216	-7	-10	6783	23.2	201	409	30	125796
ABalpap:39	ABalpap	39	7727	-17272	-172	-173	7727	45.5	179	397	50	504489
ABalpapa:56	ABalpapa	56	7242	-17757	-53	-54	7242	41.6	136	397	43	257253
ABalpapaa:81	ABalpapaa	81	6609	-18390	-68	-75	6609	41.1	124	370	36	208885
ABalpapaaa:113	ABalpapaaa	113	6819	-18180	-57	-72	6819	43.5	139	344	28	149126
ABalpapaap:113	ABalpapaap	113	6737	-18262	-100	-109	6737	39.5	168	352	32	159595
ABalpapap:81	ABalpapap	81	6584	-18415	-104	-110	6584	47.1	173	392	37	212695
ABalpapapa:113	ABalpapapa	113	6693	-18306	-177	-189	6693	46.5	182	359	30	129991
ABalpapapp:113	ABalpapapp	113	6798	-18201	-106	-128	6798	49.0	206	394	30	149386
ABalpapp:56	ABalpapp	56	7307	-17693	-31	-34	7307	45.8	209	421	43	259871
ABalpappa:79	ABalpappa	79	6571	-18428	-135	-142	6571	49.1	210	402	37	198715
ABalpappaa:110	ABalpappaa	110	6757	-18242	-58	-58	6757	45.6	224	350	30	139295
ABalpappap:110	ABalpappap	110	6741	-18258	-157	-168	6741	53.3	226	378	32	153270
ABalpappp:79	ABalpappp	79	6565	-18434	-120	-124	6565	38.0	252	413	36	157718
ABalpapppa:111	ABalpapppa	111	6734	-18265	-78	-87	6734	40.8	226	375	32	139334
ABalpapppp:111	ABalpapppp	111	6748	-18251	-19	-30	6748	36.0	256	396	29	128907
ABalpp:25	ABalpp	25	7807	-17192	-43	-43	7807	26.4	200	388	57	530173
ABalppa:38	ABalppa	38	7692	-17307	-34	-34	7692	22.7	162	377	50	403774
ABalppaa:57	ABalppaa	57	7130	-17869	-32	-34	7130	21.1	148	374	45	233176
ABalppaaa:81	ABalppaaa	81	6516	-18483	-42	-42	6516	26.7	126	386	37	197665
ABalppaaaa:116	ABalppaaaa	116	6817	-18182	-64	-64	6817	34.8	124	401	29	119330
ABalppaaap:116	ABalppaaap	116	6808	-18191	-50	-49	6808	27.4	162	415	31	120608
ABalppaap:81	ABalppaap	81	6584	-18416	-45	-41	6584	38.7	156	415	38	194051
ABalppaapa:110	ABalppaapa	110	6694	-18305	-113	-111	6694	43.0	132	404	31	172021
ABalppaapp:110	ABalppaapp	110	6727	-18272	-109	-107	6727	41.2	171	421	30	108350
ABalppap:57	ABalppap	57	7183	-17816	-80	-81	7183	32.2	197	381	44	214626
ABalppapa:79	ABalppapa	79	6573	-18426	-70	-72	6573	30.1	163	376	36	172524
ABalppapaa:111	ABalppapaa	111	6721	-18278	-41	-40	6721	32.7	187	386	30	141819
ABalppapap:111	ABalppapap	111	6732	-18267	12	17	6732	32.3	192	432	31	123222
ABalppapp:79	ABalppapp	79	6669	-18330	-14	-17	6669	36.0	210	423	38	167528
ABalppappa:106	ABalppappa	106	6693	-18306	-70	-76	6693	39.3	180	382	30	145525
ABalppappp:106	ABalppappp	106	6702	-18297	-106	-112	6702	40.7	215	416	33	134672
ABalppp:38	ABalppp	38	7704	-17295	-62	-62	7704	32.7	230	423	50	442887
ABalpppa:57	ABalpppa	57	7147	-17852	-55	-55	7147	27.0	195	421	44	223150
ABalpppaa:80	ABalpppaa	80	6569	-18430	23	22	6569	23.2	196	417	36	140675
ABalpppaaa:115	ABalpppaaa	115	6806	-18193	43	36	6806	32.4	226	443	30	118366
ABalpppaap:115	ABalpppaap	115	6735	-18264	-67	-58	6735	22.8	240	425	30	119560
ABalpppap:80	ABalpppap	80	6565	-18434	-42	-40	6565	29.3	239	429	38	166574
ABalpppapa:111	ABalpppapa	111	6697	-18302	-48	-54	6697	31.2	253	422	33	150040
ABalpppapp:111	ABalpppapp	111	6748	-18251	11	8	6748	23.3	272	423	31	113390
ABalpppp:57	ABalpppp	57	7222	-17777	-36	-36	7222	32.1	243	408	44	228227
ABalppppa:79	ABalppppa	79	6565	-18434	-34	-35	6565	19.4	217	374	37	133703
ABalppppaa:111	ABalppppaa	111	6766	-18233	71	67	6766	18.2	230	390	30	115563
ABalppppap:111	ABalppppap	111	6705	-18294	-32	-36	6705	26.7	256	386	31	133248
ABalppppp:79	ABalppppp	79	6589	-18410	-24	-27	6589	27.7	209	368	36	143172
ABalpppppa:112	ABalpppppa	112	6699	-18300	-49	-47	6699	23.4	187	365	30	130866
ABalpppppp:112	ABalpppppp	112	6755	-18244	-2	-6	6755	29.9	224	398	30	128276
ABar:5	ABar	5	8802	-16197	-87	-88	8802	40.1	240	213	66	946180
ABara:15	ABara	15	8227	-16772	-237	-241	8227	53.4	252	226	64	947352
ABaraa:25	ABaraa	25	7852	-17147	-222	-221	7852	53.0	205	231	56	726784
ABaraaa:39	ABaraaa	39	7726	-17273	-175	-175	7726	49.4	156	221	48	542842
ABaraaaa:58	ABaraaaa	58	7072	-17927	-167	-172	7072	55.1	136	302	41	382655
ABaraaaaa:88	ABaraaaaa	88	6538	-18461	-20	-25	6538	44.8	99	312	36	423047
ABaraaaaaa:122	ABaraaaaaa	122	7061	-17938	-44	-45	7061	44.9	94	326	30	271513
ABaraaaaap:122	ABaraaaaap	122	7088	-17911	-43	-69	7088	46.3	131	321	30	265862
ABaraaaap:88	ABaraaaap	88	6631	-18368	-65	-70	6631	49.8	135	381	34	354764
ABaraaaapa:129	ABaraaaapa	129	7381	-17618	74	50	7381	47.5	143	403	30	266366
ABaraaaapp:129	ABaraaaapp	129	7339	-17660	-105	-120	7339	53.0	174	398	30	270366
ABaraaap:58	ABaraaap	58	7171	-17828	-180	-189	7171	50.0	169	238	42	326158
ABaraaapa:81	ABaraaapa	81	6624	-18375	-148	-160	6624	51.4	125	289	38	369930
ABaraaapaa:110	ABaraaapaa	110	6794	-18205	-60	-67	6794	51.3	102	324	33	323098
ABaraaapap:110	ABaraaapap	110	6794	-18205	-188	-198	6794	53.5	124	288	33	304985
ABaraaapp:81	ABaraaapp	81	6548	-18451	-139	-151	6548	48.2	191	256	37	350306
ABaraaappa:116	ABaraaappa	116	6871	-18128	-83	-93	6871	44.3	143	240	30	269035
ABaraaappp:116	ABaraaappp	116	6803	-18197	-160	-193	6803	50.0	189	225	32	314384
ABaraap:39	ABaraap	39	7742	-17257	-251	-250	7742	56.4	227	270	49	533936
ABaraapa:58	ABaraapa	58	7173	-17826	-221	-230	7173	59.4	187	258	43	383264
ABaraapaa:83	ABaraapaa	83	6582	-18417	-92	-98	6582	54.5	127	335	36	391977
ABaraapaaa:118	ABaraapaaa	118	6948	-18052	-132	-144	6948	50.6	124	361	30	303778
ABaraapaap:118	ABaraapaap	118	7069	-17930	-3	-29	7069	52.6	157	344	30	282406
ABaraapap:83	ABaraapap	83	6558	-18441	-195	-205	6558	55.4	177	317	36	369533
ABaraapapa:115	ABaraapapa	115	6917	-18082	-83	-103	6917	55.4	152	310	32	301135
ABaraapapp:115	ABaraapapp	115	6834	-18165	-87	-102	6834	51.6	185	332	30	280616
ABaraapp:58	ABaraapp	58	7213	-17786	-224	-229	7213	58.5	226	320	45	370554
ABaraappa:81	ABaraappa	81	6630	-18369	-134	-135	6630	57.2	181	368	38	387503
ABaraappaa:111	ABaraappaa	111	6805	-18194	-171	-183	6805	56.2	174	363	31	297326
ABaraappap:111	ABaraappap	111	6803	-18196	-213	-230	6803	59.1	213	349	33	307836
ABaraappp:81	ABaraappp	81	6612	-18387	-199	-203	6612	56.1	230	352	37	337479
ABaraapppa:111	ABaraapppa	111	6760	-18239	-122	-137	6760	49.7	210	316	33	279904
ABaraapppp:111	ABaraapppp	111	6759	-18240	-152	-174	6759	55.2	252	324	30	287050
ABarap:25	ABarap	25	7838	-17162	-172	-176	7838	52.7	288	209	55	771973
ABarapa:39	ABarapa	39	7739	-17260	-150	-151	7739	50.7	233	194	49	573220
ABarapaa:58	ABarapaa	58	7147	-17852	-111	-117	7147	53.8	193	207	43	407904
ABarapaaa:85	ABarapaaa	85	6521	-18478	-100	-118	6521	47.3	127	239	37	433919
ABarapaaaa:120	ABarapaaaa	120	7082	-17917	11	3	7082	47.7	94	293	31	300598
ABarapaaap:120	ABarapaaap	120	6937	-18063	-120	-131	6937	46.6	102	255	30	280016
ABarapaap:85	ABarapaap	85	6505	-18494	-217	-228	6505	59.5	153	283	36	427905
ABarapaapa:121	ABarapaapa	121	7090	-17909	-57	-73	7090	57.3	133	259	30	306287
ABarapaapp:121	ABarapaapp	121	7002	-17997	-214	-235	7002	60.8	151	302	31	335765
ABarapap:58	ABarapap	58	7198	-17801	-114	-122	7198	50.4	233	231	45	376849
ABarapapa:81	ABarapapa	81	6600	-18399	-143	-154	6600	54.1	169	228	40	434470
ABarapapaa:112	ABarapapaa	112	6769	-18230	-127	-141	6769	50.0	123	235	34	342088
ABarapapap:112	ABarapapap	112	6784	-18215	-179	-203	6784	55.8	162	230	33	340117
ABarapapp:81	ABarapapp	81	6596	-18403	-88	-105	6596	54.8	218	257	37	404218
ABarapappa:115	ABarapappa	115	6876	-18123	-97	-115	6876	50.7	161	266	31	303808
ABarapappp:115	ABarapappp	115	6842	-18157	-102	-110	6842	50.0	197	267	32	329659
ABarapp:39	ABarapp	39	7746	-17253	-204	-207	7746	57.0	306	237	49	556454
ABarappa:57	ABarappa	57	7184	-17815	-189	-197	7184	58.8	258	242	45	407157
ABarappaa:83	ABarappaa	83	6561	-18438	-222	-245	6561	60.4	192	250	39	475454
ABarappaaa:118	ABarappaaa	118	6992	-18007	-126	-140	6992	60.8	167	259	31	319227
ABarappaap:118	ABarappaap	118	6974	-18025	-177	-198	6974	61.8	208	259	32	354012
ABarappap:83	ABarappap	83	6593	-18406	-190	-203	6593	60.9	218	307	39	454106
ABarappapa:116	ABarappapa	116	6865	-18135	-135	-151	6865	59.7	181	300	31	298302
ABarappapp:116	ABarappapp	116	6838	-18161	-186	-202	6838	61.4	221	304	33	349343
ABarappp:57	ABarappp	57	7185	-17814	-221	-232	7185	59.2	308	286	44	386512
ABarapppa:82	ABarapppa	82	6587	-18412	-211	-228	6587	60.1	252	263	37	388271
ABarapppaa:113	ABarapppaa	113	6876	-18123	-62	-87	6876	55.3	207	233	30	297499
ABarapppap:113	ABarapppap	113	6792	-18207	-210	-227	6792	59.8	244	250	32	322794
ABarapppp:82	ABarapppp	82	6610	-18389	-227	-235	6610	59.3	272	314	38	406863
ABarappppa:112	ABarappppa	112	6812	-18187	-94	-120	6812	55.0	219	271	30	290146
ABarappppp:112	ABarappppp	112	6831	-18168	-88	-116	6831	58.1	249	291	32	305779
ABarp:15	ABarp	15	8206	-16793	-70	-70	8206	29.0	319	200	67	823865
ABarpa:25	ABarpa	25	7806	-17193	-58	-58	7806	28.7	261	183	56	575023
ABarpaa:39	ABarpaa	39	7734	-17265	-32	-32	7734	32.9	198	189	50	476707
ABarpaaa:57	ABarpaaa	57	7152	-17847	-81	-80	7152	39.4	133	218	42	274658
ABarpaaaa:82	ABarpaaaa	82	6533	-18466	-62	-69	6533	43.2	131	223	37	294218
ABarpaaaaa:116	ABarpaaaaa	116	6767	-18232	-150	-152	6767	44.5	146	201	31	198674
ABarpaaaap:116	ABarpaaaap	116	6833	-18166	-61	-67	6833	37.9	114	239	32	249528
ABarpaaap:82	ABarpaaap	82	6504	-18495	-51	-54	6504	26.4	142	214	37	257677
ABarpaaapa:114	ABarpaaapa	114	6729	-18270	-30	-29	6729	19.2	135	247	31	227147
ABarpaaapp:114	ABarpaaapp	114	6735	-18264	-13	-18	6735	17.5	137	287	31	213583
ABarpaap:57	ABarpaap	57	7186	-17813	-72	-75	7186	35.2	196	192	44	275614
ABarpaapa:80	ABarpaapa	80	6568	-18431	-88	-89	6568	39.9	162	194	38	260219
ABarpaapaa:111	ABarpaapaa	111	6689	-18310	-69	-68	6689	29.4	112	239	30	178001
ABarpaapap:111	ABarpaapap	111	6670	-18329	-84	-85	6670	32.4	146	207	30	212584
ABarpaapp:80	ABarpaapp	80	6591	-18408	-64	-69	6591	42.3	208	180	36	236860
ABarpaappa:112	ABarpaappa	112	6748	-18251	-45	-54	6748	37.2	154	194	31	224234
ABarpaappp:112	ABarpaappp	112	6777	-18222	-11	-20	6777	41.5	193	178	30	173889
ABarpap:39	ABarpap	39	7690	-17309	-104	-104	7690	39.3	270	257	48	383301
ABarpapa:57	ABarpapa	57	7111	-17888	-89	-90	7111	40.1	209	257	42	246582
ABarpapaa:84	ABarpapaa	84	6533	-18466	-65	-74	6533	42.4	185	230	35	239789
ABarpapaaa:117	ABarpapaaa	117	6889	-18110	-24	-35	6889	39.9	168	218	29	179138
ABarpapaap:117	ABarpapaap	117	6809	-18190	-97	-114	6809	50.8	194	198	32	209397
ABarpapap:84	ABarpapap	84	6518	-18481	-104	-112	6518	45.3	231	246	34	218222
ABarpapapa:117	ABarpapapa	117	6779	-18220	-150	-171	6779	52.7	220	188	32	197843
ABarpapapp:117	ABarpapapp	117	6789	-18210	-93	-97	6789	41.6	211	225	29	187892
ABarpapp:57	ABarpapp	57	7205	-17794	-45	-48	7205	41.1	276	263	43	232989
ABarpappa:80	ABarpappa	80	6570	-18429	-95	-98	6570	47.5	233	203	35	217051
ABarpappaa:114	ABarpappaa	114	6812	-18187	-12	-32	6812	39.0	215	198	28	176548
ABarpappap:114	ABarpappap	114	6801	-18198	-51	-52	6801	43.8	226	170	31	190187
ABarpappp:80	ABarpappp	80	6587	-18412	-90	-95	6587	43.4	272	232	37	209039
ABarpapppa:111	ABarpapppa	111	6758	-18241	0	1	6758	37.8	229	243	29	147234
ABarpapppp:111	ABarpapppp	111	6741	-18258	-40	-43	6741	40.5	263	215	33	187228
ABarpp:25	ABarpp	25	7793	-17206	-41	-42	7793	22.2	377	204	57	466547
ABarppa:38	ABarppa	38	7653	-17346	-82	-82	7653	25.6	295	188	49	382139
ABarppaa:56	ABarppaa	56	7203	-17796	-66	-69	7203	29.3	237	183	43	248126
ABarppaaa:79	ABarppaaa	79	6527	-18472	-77	-80	6527	34.3	208	170	36	224353
ABarppaaaa:113	ABarppaaaa	113	6754	-18245	2	7	6754	27.6	170	188	30	195117
ABarppaaap:113	ABarppaaap	113	6724	-18275	-66	-64	6724	31.8	206	172	31	185068
ABarppaap:79	ABarppaap	79	6583	-18416	-59	-67	6583	32.2	255	171	36	212282
ABarppaapa:112	ABarppaapa	112	6742	-18258	-15	-18	6742	22.1	206	188	30	179245
ABarppaapp:112	ABarppaapp	112	6734	-18265	-103	-111	6734	31.1	248	170	32	208817
ABarppap:56	ABarppap	56	7235	-17764	-29	-30	7235	26.4	319	204	42	194871
ABarppapa:78	ABarppapa	78	6590	-18409	-15	-14	6590	28.1	279	212	36	202348
ABarppapaa:113	ABarppapaa	113	6725	-18274	-64	-74	6725	22.6	230	211	28	154517
ABarppapap:113	ABarppapap	113	6718	-18281	-93	-95	6718	28.9	274	204	31	176086
ABarppapp:78	ABarppapp	78	6588	-18411	-85	-87	6588	34.9	342	221	37	200207
ABarppappa:108	ABarppappa	108	6709	-18290	-73	-80	6709	35.5	298	197	32	200105
ABarppappp:108	ABarppappp	108	6664	-18335	-211	-188	6664	35.6	347	221	31	190422
ABarppp:38	ABarppp	38	7656	-17343	-87	-88	7656	28.2	369	216	49	347298
ABarpppa:56	ABarpppa	56	7169	-17830	-84	-87	7169	38.3	317	248	44	238567
ABarpppaa:80	ABarpppaa	80	6575	-18424	-57	-60	6575	35.3	248	212	35	212041
ABarpppaaa:116	ABarpppaaa	116	6852	-18147	-40	-66	6852	29.8	185	214	28	186660
ABarpppaap:116	ABarpppaap	116	6799	-18200	-68	-72	6799	31.8	230	209	31	189832
ABarpppap:80	ABarpppap	80	6567	-18432	-55	-58	6567	36.1	309	259	36	181620
ABarpppapa:110	ABarpppapa	110	6647	-18352	-77	-89	6647	28.8	256	246	29	145949
ABarpppapp:110	ABarpppapp	110	6727	-18272	9	8	6727	27.5	295	262	30	122678
ABarpppp:56	ABarpppp	56	7279	-17720	-76	-76	7279	41.2	384	248	44	240364
ABarppppa:77	ABarppppa	77	6625	-18374	-113	-120	6625	45.7	314	234	37	228873
ABarppppaa:109	ABarppppaa	109	6657	-18342	-105	-113	6657	33.8	283	244	31	160395
ABarppppap:109	ABarppppap	109	6698	-18301	-100	-114	6698	40.7	307	235	33	194943
ABarppppp:77	ABarppppp	77	6667	-18333	-142	-151	6667	48.8	366	260	38	230278
ABarpppppa:104	ABarpppppa	104	6721	-18278	-117	-121	6721	46.5	333	239	33	208534
ABarpppppp:104	ABarpppppp	104	6718	-18281	-192	-180	6718	51.2	371	264	32	207242
ABp:1	ABp	1	9311	-15688	-45	-45	9311	38.6	382	202	75	1173543
ABpl:6	ABpl	6	8688	-16311	-49	-49	8688	22.8	338	296	70	681837
ABpla:15	ABpla	15	5681	-11819	-37	-37	5681	17.2	234	297	65	440042
ABplaa:25	ABplaa	25	7774	-17225	-31	-31	7774	16.0	204	278	58	457453
ABplaaa:38	ABplaaa	38	7647	-17352	-67	-67	7647	16.1	183	242	50	383140
ABplaaaa:57	ABplaaaa	57	7098	-17901	-40	-41	7098	19.5	160	240	43	264177
ABplaaaaa:83	ABplaaaaa	83	6514	-18485	-34	-35	6514	17.9	243	206	34	207227
ABplaaaaaa:116	ABplaaaaaa	116	6789	-18210	-21	-23	6789	18.1	248	193	30	199371
ABplaaaaap:116	ABplaaaaap	116	6837	-18162	-55	-40	6837	18.0	287	199	31	174646
ABplaaaap:83	ABplaaaap	83	6536	-18463	-4	-4	6536	17.7	287	194	35	214961
ABplaaaapa:116	ABplaaaapa	116	7344	-17655	315	318	7344	17.8	316	182	30	202798
ABplaaaapp:116	ABplaaaapp	116	7421	-17578	318	326	7421	20.2	344	204	30	166484
ABplaaap:57	ABplaaap	57	7142	-17857	-11	-13	7142	18.4	223	230	43	212071
ABplaaapa:81	ABplaaapa	81	6666	-18333	73	74	6666	22.6	317	169	36	268335
ABplaaapaa:116	ABplaaapaa	116	7159	-17840	133	151	7159	23.4	342	161	29	223771
ABplaaapap:116	ABplaaapap	116	7523	-17476	359	390	7523	23.1	378	175	34	271644
ABplaaapp:81	ABplaaapp	81	6678	-18321	58	55	6678	15.7	337	209	37	205505
ABplaaappa:112	ABplaaappa	112	7505	-17494	518	532	7505	15.3	376	203	31	167478
ABplaaappp:112	ABplaaappp	112	7779	-17220	641	670	7779	19.7	421	190	33	203179
ABplaap:38	ABplaap	38	7644	-17355	-49	-50	7644	22.7	218	323	49	272728
ABplaapa:56	ABplaapa	56	7188	-17811	-23	-23	7188	15.7	211	294	42	154763
ABplaapaa:78	ABplaapaa	78	6533	-18466	-41	-42	6533	14.4	262	249	36	161920
ABplaapaaa:111	ABplaapaaa	111	6710	-18289	2	0	6710	17.6	253	233	30	155161
ABplaapaap:111	ABplaapaap	111	6714	-18285	-12	-13	6714	13.5	304	241	32	153543
ABplaapap:78	ABplaapap	78	6592	-18407	1	4	6592	13.6	326	256	37	155924
ABplaapapa:110	ABplaapapa	110	6710	-18289	-36	-37	6710	13.1	332	261	30	115514
ABplaapapp:110	ABplaapapp	110	6722	-18277	-53	-51	6722	15.2	374	275	31	119608
ABplaapp:56	ABplaapp	56	7179	-17820	-35	-35	7179	22.6	276	295	44	162637
ABplaappa:78	ABplaappa	78	6601	-18398	16	16	6601	22.4	313	253	34	164043
ABplaappaa:114	ABplaappaa	114	7041	-17958	191	212	7041	23.2	313	239	29	169837
ABplaappap:114	ABplaappap	114	7072	-17927	115	130	7072	24.6	349	251	31	178391
ABplaappp:78	ABplaappp	78	6619	-18380	-6	-5	6619	22.5	357	284	36	123746
ABplaapppa:109	ABplaapppa	109	7057	-17942	220	227	7057	31.3	352	286	30	156848
ABplaapppp:109	ABplaapppp	109	6891	-18108	108	113	6891	21.4	388	315	32	127918
ABplap:25	ABplap	25	7763	-17236	-13	-13	7763	17.6	299	303	58	325795
ABplapa:38	ABplapa	38	7636	-17363	-41	-40	7636	15.3	265	247	48	239072
ABplapaa:57	ABplapaa	57	7136	-17863	-29	-32	7136	13.9	270	222	43	166545
ABplapaaa:80	ABplapaaa	80	6543	-18456	-25	-24	6543	12.9	382	212	37	172643
ABplapaaaa:116	ABplapaaaa	116	6740	-18259	-93	-93	6740	12.5	362	231	30	111966
ABplapaaap:116	ABplapaaap	116	6894	-18105	-45	-31	6894	16.8	403	241	33	164808
ABplapaap:80	ABplapaap	80	6539	-18460	-52	-54	6539	15.7	400	251	35	123381
ABplapaapa:114	ABplapaapa	114	7016	-17983	48	57	7016	20.8	389	258	30	140014
ABplapaapp:114	ABplapaapp	114	6955	-18044	1	3	6955	19.5	427	271	30	110613
ABplapap:57	ABplapap	57	7132	-17867	-13	-14	7132	17.4	337	236	42	151099
ABplapapa:80	ABplapapa	80	6866	-18134	200	207	6866	30.5	383	258	35	179760
ABplapapaa:116	ABplapapaa	116	7514	-17485	437	507	7514	31.9	354	245	28	181319
ABplapapap:116	ABplapapap	116	7678	-17321	560	611	7678	28.8	392	265	30	143067
ABplapapp:80	ABplapapp	80	6710	-18289	58	57	6710	19.2	412	292	36	126315
ABplapappa:112	ABplapappa	112	5347	-13402	156	159	5347	22.0	431	334	32	86886
ABplapappp:112	ABplapappp	112	7818	-17181	838	851	7818	29.7	410	293	30	152986
ABplapp:38	ABplapp	38	7644	-17355	-22	-23	7644	20.5	307	336	48	224201
ABplappa:56	ABplappa	56	7149	-17850	-22	-22	7149	21.3	327	309	42	127303
ABplappaa:80	ABplappaa	80	6582	-18417	33	34	6582	16.4	335	330	37	136745
ABplappaaa:113	ABplappaaa	113	6790	-18209	-11	-3	6790	23.1	305	354	30	148501
ABplappaap:113	ABplappaap	113	6968	-18031	131	128	6968	19.0	348	357	31	135632
ABplappap:80	ABplappap	80	6550	-18449	-27	-26	6550	16.4	384	352	37	144469
ABplappapa:111	ABplappapa	111	6784	-18215	-8	-14	6784	19.7	338	403	32	162685
ABplappapp:111	ABplappapp	111	6833	-18166	-31	-21	6833	19.0	391	364	32	130317
ABplappp:56	ABplappp	56	7214	-17785	13	13	7214	24.1	370	331	43	136833
ABplapppa:80	ABplapppa	80	6753	-18246	140	144	6753	29.9	366	332	36	193247
ABplapppaa:118	ABplapppaa	118	7587	-17412	499	515	7587	34.3	352	345	30	185266
ABplapppap:118	ABplapppap	118	7536	-17463	437	435	7536	25.9	383	349	33	182704
ABplapppp:80	ABplapppp	80	6737	-18262	108	111	6737	27.0	404	372	37	176378
ABplappppa:113	ABplappppa	113	7733	-17266	706	705	7733	33.6	385	377	32	173959
ABplappppp:113	ABplappppp	113	7549	-17450	589	593	7549	28.1	430	369	32	161432
ABplp:15	ABplp	15	8169	-16830	-78	-78	8169	23.7	331	390	66	622853
ABplpa:25	ABplpa	25	7759	-17240	-100	-100	7759	29.0	297	416	57	509965
ABplpaa:38	ABplpaa	38	7657	-17342	-64	-63	7657	19.0	260	396	48	285525
ABplpaaa:57	ABplpaaa	57	7066	-17933	-30	-32	7066	17.5	219	344	41	167500
ABplpaaaa:84	ABplpaaaa	84	6479	-18520	-16	-15	6479	14.6	224	261	34	167856
ABplpaaaaa:120	ABplpaaaaa	120	6840	-18159	-58	-61	6840	15.7	209	289	29	155903
ABplpaaaap:120	ABplpaaaap	120	6856	-18144	-40	-46	6856	13.1	230	256	30	146370
ABplpaaap:84	ABplpaaap	84	6476	-18523	-29	-25	6476	13.2	232	300	35	152112
ABplpaaapa:116	ABplpaaapa	116	6781	-18218	30	35	6781	11.6	230	301	32	175704
ABplpaaapp:116	ABplpaaapp	116	6732	-18267	-17	-22	6732	12.6	270	295	30	128707
ABplpaap:57	ABplpaap	57	7190	-17809	0	0	7190	14.2	277	364	44	151383
ABplpaapa:80	ABplpaapa	80	6522	-18477	7	7	6522	12.3	239	328	37	163861
ABplpaapaa:118	ABplpaapaa	118	6731	-18268	-81	-98	6731	14.1	217	328	29	156390
ABplpaapap:118	ABplpaapap	118	6757	-18242	-42	-44	6757	12.2	256	345	32	144487
ABplpaapp:80	ABplpaapp	80	6574	-18425	-10	-11	6574	18.4	261	346	38	144322
ABplpaappa:108	ABplpaappa	108	6636	-18363	-35	-38	6636	21.4	250	309	30	135034
ABplpaappp:108	ABplpaappp	108	1594	-4655	0	0	1594	16.7	274	338	31	21220
ABplpap:38	ABplpap	38	7690	-17309	-81	-81	7690	32.0	323	426	50	420806
ABplpapa:56	ABplpapa	56	7149	-17850	-45	-48	7149	23.9	277	391	45	196115
ABplpapaa:81	ABplpapaa	81	6531	-18468	6	5	6531	21.5	275	293	33	122036
ABplpapaaa:114	ABplpapaaa	114	6702	-18298	-30	-31	6702	19.4	284	270	30	141488
ABplpapaap:114	ABplpapaap	114	3889	-10883	-35	-39	3889	13.3	308	287	30	56119
ABplpapap:81	ABplpapap	81	6538	-18461	-7	-4	6538	15.2	295	340	35	117694
ABplpapapa:111	ABplpapapa	111	6645	-18354	-57	-50	6645	15.2	307	322	29	98998
ABplpapapp:111	ABplpapapp	111	3810	-11189	-22	-26	3810	12.3	340	328	31	49880
ABplpapp:56	ABplpapp	56	7262	-17737	-23	-23	7262	26.7	337	414	45	204723
ABplpappa:77	ABplpappa	77	6631	-18368	56	57	6631	25.7	321	309	34	121118
ABplpappaa:115	ABplpappaa	115	6929	-18070	101	97	6929	26.0	314	290	28	112822
ABplpappap:115	ABplpappap	115	7024	-17975	207	212	7024	24.2	344	313	30	109665
ABplpappp:77	ABplpappp	77	6727	-18272	64	63	6727	23.6	337	394	39	151509
ABplpapppa:106	ABplpapppa	106	7158	-17841	325	342	7158	28.4	331	367	32	167699
ABplpapppp:106	ABplpapppp	106	7325	-17674	487	507	7325	23.0	372	416	35	188418
ABplpp:25	ABplpp	25	7796	-17203	-18	-18	7796	23.5	385	407	54	411017
ABplppa:38	ABplppa	38	7641	-17358	-43	-42	7641	15.2	360	386	48	227485
ABplppaa:57	ABplppaa	57	7033	-17966	-6	-4	7033	13.8	317	391	41	138516
ABplppaaa:87	ABplppaaa	87	6459	-18540	-53	-53	6459	16.7	291	393	35	159568
ABplppaaaa:123	ABplppaaaa	123	7055	-17944	57	61	7055	16.2	279	378	30	136043
ABplppaaap:123	ABplppaaap	123	6948	-18051	-105	-91	6948	22.0	312	394	29	129938
ABplppaap:87	ABplppaap	87	6536	-18463	34	33	6536	12.5	339	387	36	150646
ABplppaapa:121	ABplppaapa	121	7054	-17945	101	97	7054	12.1	314	376	29	114478
ABplppaapp:121	ABplppaapp	121	7303	-17696	141	148	7303	15.2	364	405	32	132619
ABplppap:57	ABplppap	57	7097	-17902	-32	-32	7097	15.8	394	387	44	149242
ABplppapa:82	ABplppapa	82	6604	-18395	40	37	6604	13.8	393	392	35	120724
ABplppapaa:115	ABplppapaa	115	7091	-17908	146	150	7091	14.3	407	399	32	128508
ABplppapap:115	ABplppapap	115	7178	-17821	262	263	7178	14.3	456	391	32	133591
ABplppapp:82	ABplppapp	82	6575	-18424	10	13	6575	15.3	447	371	36	132360
ABplppappa:113	ABplppappa	113	5934	-15804	128	131	5934	13.6	449	350	33	99338
ABplppappp:113	ABplppappp	113	4913	-12478	121	128	4913	13.0	497	363	31	92015
ABplppp:38	ABplppp	38	7669	-17330	-72	-73	7669	27.1	414	423	48	320579
ABplpppa:57	ABplpppa	57	7104	-17895	-43	-43	7104	26.3	393	429	42	198224
ABplpppaa:83	ABplpppaa	83	6639	-18360	63	69	6639	23.1	380	430	36	193527
ABplpppaaa:119	ABplpppaaa	119	7291	-17708	218	239	7291	28.3	393	436	30	182118
ABplpppaap:119	ABplpppaap	119	7332	-17667	184	237	7332	25.6	423	422	30	144794
ABplpppap:83	ABplpppap	83	6731	-18268	155	163	6731	22.9	436	427	37	193362
ABplpppapa:117	ABplpppapa	117	7837	-17162	708	729	7837	24.9	455	431	30	146458
ABplpppapp:117	ABplpppapp	117	7816	-17183	698	705	7816	23.2	491	415	30	145696
ABplpppp:57	ABplpppp	57	7122	-17877	-23	-23	7122	21.2	453	409	42	159630
ABplppppa:81	ABplppppa	81	6726	-18273	132	133	6726	22.0	458	402	36	166418
ABplppppaa:116	ABplppppaa	116	7072	-17927	88	90	7072	22.1	449	381	30	152074
ABplppppap:116	ABplppppap	116	6045	-15204	83	109	6045	21.0	507	384	32	137321
ABplppppp:81	ABplppppp	81	6610	-18389	32	35	6610	16.5	499	368	37	154005
ABplpppppa:115	ABplpppppa	115	6905	-16903	300	314	6905	16.8	526	366	32	144101
ABplpppppp:115	ABplpppppp	115	7435	-17564	535	537	7435	20.5	565	378	33	184843
ABpr:6	ABpr	6	8724	-16275	-211	-211	8724	48.4	430	226	70	1149054
ABpra:15	ABpra	15	8243	-16756	-145	-145	8243	49.3	415	198	65	1023394
ABpraa:25	ABpraa	25	7812	-17187	-157	-157	7812	47.0	374	184	59	838330
ABpraaa:38	ABpraaa	38	7671	-17329	-134	-134	7671	42.8	307	171	48	494027
ABpraaaa:57	ABpraaaa	57	7142	-17857	-100	-102	7142	40.2	273	172	40	268678
ABpraaaaa:82	ABpraaaaa	82	6503	-18496	-62	-60	6503	30.8	301	163	35	276986
ABpraaaaaa:119	ABpraaaaaa	119	6910	-18089	-8	-9	6910	24.0	274	166	30	209229
ABpraaaaap:119	ABpraaaaap	119	6920	-18079	-108	-73	6920	28.0	318	164	30	215380
ABpraaaap:82	ABpraaaap	82	6564	-18435	-39	-34	6564	29.3	345	186	35	243015
ABpraaaapa:118	ABpraaaapa	118	7819	-17180	739	738	7819	26.5	309	203	30	197676
ABpraaaapp:118	ABpraaaapp	118	8016	-16983	846	849	8016	29.8	350	190	29	221480
ABpraaap:57	ABpraaap	57	7124	-17875	-82	-84	7124	31.0	322	170	44	274111
ABpraaapa:81	ABpraaapa	81	6947	-18052	295	295	6947	25.2	367	168	35	232059
ABpraaapaa:116	ABpraaapaa	116	7569	-17430	496	534	7569	30.7	366	159	30	251762
ABpraaapap:116	ABpraaapap	116	8042	-16957	803	867	8042	28.7	413	177	33	248996
ABpraaapp:81	ABpraaapp	81	6957	-18042	278	277	6957	26.6	387	206	37	220258
ABpraaappa:113	ABpraaappa	113	8159	-16840	1058	1080	8159	30.9	376	225	29	164390
ABpraaappp:113	ABpraaappp	113	8324	-16675	1169	1184	8324	28.3	417	217	33	199707
ABpraap:38	ABpraap	38	7725	-17274	-180	-182	7725	51.2	383	217	50	555456
ABpraapa:56	ABpraapa	56	7257	-17742	-105	-105	7257	50.4	308	184	43	326149
ABpraapaa:79	ABpraapaa	79	6625	-18374	-48	-52	6625	45.5	268	166	37	338855
ABpraapaaa:111	ABpraapaaa	111	6743	-18256	-29	-33	6743	40.0	257	169	31	277037
ABpraapaap:111	ABpraapaap	111	6756	-18243	-30	-36	6756	38.9	298	156	31	274453
ABpraapap:79	ABpraapap	79	6626	-18373	-55	-55	6626	43.9	324	162	38	295412
ABpraapapa:108	ABpraapapa	108	6788	-18211	9	2	6788	44.6	319	162	32	262968
ABpraapapp:108	ABpraapapp	108	6737	-18262	-49	-51	6737	40.2	362	157	31	244451
ABpraapp:56	ABpraapp	56	7323	-17676	-100	-106	7323	51.3	373	200	46	363265
ABpraappa:77	ABpraappa	77	6661	-18338	-103	-103	6661	51.9	305	197	37	339280
ABpraappaa:111	ABpraappaa	111	6815	-18184	-23	-34	6815	46.7	285	203	31	271441
ABpraappap:111	ABpraappap	111	6775	-18224	-115	-122	6775	50.4	328	203	31	278721
ABpraappp:77	ABpraappp	77	6709	-18290	-121	-128	6709	50.0	364	192	41	327254
ABpraapppa:103	ABpraapppa	103	6692	-18307	-108	-118	6692	51.4	350	175	31	266756
ABpraapppp:103	ABpraapppp	103	6712	-18287	-179	-181	6712	49.9	383	188	34	285265
ABprap:25	ABprap	25	7806	-17193	-108	-108	7806	38.6	464	190	58	704510
ABprapa:38	ABprapa	38	7676	-17323	-92	-93	7676	37.2	382	165	48	472418
ABprapaa:58	ABprapaa	58	7079	-17920	-86	-87	7079	39.4	358	160	42	300526
ABprapaaa:84	ABprapaaa	84	6544	-18455	-41	-39	6544	39.4	362	174	34	272625
ABprapaaaa:119	ABprapaaaa	119	6874	-18125	-72	-64	6874	39.7	316	187	29	223563
ABprapaaap:119	ABprapaaap	119	6948	-18051	-45	-58	6948	40.4	358	195	29	218516
ABprapaap:84	ABprapaap	84	6550	-18449	-85	-83	6550	40.0	409	177	37	319624
ABprapaapa:116	ABprapaapa	116	6878	-18121	-79	-80	6878	38.8	387	181	31	227358
ABprapaapp:116	ABprapaapp	116	6898	-18101	-84	-69	6898	38.5	435	179	31	220307
ABprapap:58	ABprapap	58	7096	-17903	-73	-73	7096	31.0	395	186	42	262006
ABprapapa:82	ABprapapa	82	6699	-18300	23	16	6699	40.7	387	224	35	255292
ABprapapaa:116	ABprapapaa	116	7120	-17879	90	82	7120	42.5	376	227	29	213783
ABprapapap:116	ABprapapap	116	7157	-17842	168	166	7157	42.3	411	208	29	217990
ABprapapp:82	ABprapapp	82	6706	-18293	3	3	6706	41.0	438	221	37	265162
ABprapappa:112	ABprapappa	112	7110	-17889	114	127	7110	40.1	444	217	30	213236
ABprapappp:112	ABprapappp	112	7291	-17708	176	205	7291	44.4	471	223	33	243036
ABprapp:38	ABprapp	38	7698	-17301	-116	-117	7698	35.5	460	181	50	500445
ABprappa:56	ABprappa	56	7194	-17805	-93	-94	7194	40.7	425	173	43	300642
ABprappaa:81	ABprappaa	81	6624	-18375	-84	-90	6624	52.0	409	180	38	347210
ABprappaaa:114	ABprappaaa	114	6780	-18219	-76	-70	6780	38.7	400	152	31	231726
ABprappaap:114	ABprappaap	114	6853	-18146	-75	-77	6853	45.4	423	166	32	238888
ABprappap:81	ABprappap	81	6593	-18406	-206	-191	6593	52.1	442	204	38	353627
ABprappapa:113	ABprappapa	113	6917	-18082	-122	-101	6917	49.1	402	228	30	226020
ABprappapp:113	ABprappapp	113	6918	-18081	-194	-151	6918	48.7	442	198	32	270287
ABprappp:56	ABprappp	56	7191	-17808	-76	-77	7191	38.8	485	184	44	308638
ABprapppa:80	ABprapppa	80	7559	-17440	690	699	7559	57.8	464	219	36	378695
ABprapppaa:119	ABprapppaa	119	8937	-16062	1486	1576	8937	57.7	408	192	30	291536
ABprapppap:119	ABprapppap	119	10061	-14938	2399	2530	10061	55.5	442	210	32	295175
ABprapppp:80	ABprapppp	80	7319	-17680	462	466	7319	49.1	497	211	39	355857
ABprappppa:111	ABprappppa	111	8813	-16186	1567	1621	8813	49.2	506	230	33	283993
ABprappppp:111	ABprappppp	111	8954	-16045	1627	1722	8954	54.8	480	211	33	302116
ABprp:15	ABprp	15	8261	-16738	-208	-207	8261	52.9	489	289	65	926868
ABprpa:25	ABprpa	25	7879	-17120	-214	-218	7879	56.6	466	271	55	713015
ABprpaa:38	ABprpaa	38	7746	-17253	-162	-165	7746	54.5	455	213	49	545784
ABprpaaa:58	ABprpaaa	58	7105	-17894	-155	-163	7105	57.2	383	214	41	358183
ABprpaaaa:86	ABprpaaaa	86	6499	-18500	-131	-132	6499	52.3	273	183	34	354156
ABprpaaaaa:123	ABprpaaaaa	123	7009	-17990	-76	-92	7009	45.9	238	171	30	278032
ABprpaaaap:123	ABprpaaaap	123	6972	-18027	-76	-97	6972	47.2	277	162	30	284831
ABprpaaap:86	ABprpaaap	86	6549	-18450	-134	-144	6549	58.0	299	202	37	394924
ABprpaaapa:117	ABprpaaapa	117	6873	-18126	-50	-69	6873	52.3	253	183	30	282120
ABprpaaapp:117	ABprpaaapp	117	6789	-18210	-167	-165	6789	53.7	297	174	30	263230
ABprpaap:58	ABprpaap	58	7210	-17789	-176	-188	7210	57.8	449	241	43	347414
ABprpaapa:82	ABprpaapa	82	6601	-18398	-138	-155	6601	59.0	328	225	35	325440
ABprpaapaa:116	ABprpaapaa	116	6913	-18086	-146	-163	6913	57.1	256	207	30	281671
ABprpaapap:116	ABprpaapap	116	6864	-18136	-157	-164	6864	59.0	294	205	30	281083
ABprpaapp:82	ABprpaapp	82	6614	-18386	-214	-216	6614	59.1	386	227	37	342566
ABprpaappa:113	ABprpaappa	113	6845	-18155	-90	-113	6845	58.0	328	197	29	257830
ABprpaappp:113	ABprpaappp	113	6800	-18199	-349	-310	6800	57.5	367	205	33	295041
ABprpap:38	ABprpap	38	7719	-17280	-222	-224	7719	51.7	497	276	50	523721
ABprpapa:57	ABprpapa	57	7176	-17823	-198	-206	7176	56.6	400	261	43	341177
ABprpapaa:82	ABprpapaa	82	6543	-18456	-189	-201	6543	60.1	333	266	37	356579
ABprpapaaa:118	ABprpapaaa	118	6968	-18031	-130	-164	6968	58.2	311	229	30	256112
ABprpapaap:118	ABprpapaap	118	6911	-18088	-216	-235	6911	60.2	346	245	32	273528
ABprpapap:82	ABprpapap	82	6619	-18380	-200	-209	6619	58.6	381	281	38	349750
ABprpapapa:113	ABprpapapa	113	6843	-18156	-224	-242	6843	57.7	342	282	31	267127
ABprpapapp:113	ABprpapapp	113	6943	-18056	-138	-147	6943	60.1	376	269	31	245260
ABprpapp:57	ABprpapp	57	7200	-17799	-122	-123	7200	43.2	457	252	45	272670
ABprpappa:79	ABprpappa	79	6876	-18124	76	63	6876	52.7	402	247	36	290019
ABprpappaa:114	ABprpappaa	114	7836	-17163	733	690	7836	51.3	367	230	29	254275
ABprpappap:114	ABprpappap	114	8590	-16409	1282	1322	8590	58.4	397	234	32	268335
ABprpappp:79	ABprpappp	79	6830	-18169	-18	-11	6830	53.5	450	256	38	291273
ABprpapppa:109	ABprpapppa	109	7957	-17042	751	804	7957	60.5	421	267	34	294072
ABprpapppp:109	ABprpapppp	109	7878	-17121	655	734	7878	57.7	457	251	32	261046
ABprpp:25	ABprpp	25	7832	-17167	-198	-200	7832	46.0	537	267	57	754330
ABprppa:38	ABprppa	38	7749	-17250	-111	-118	7749	42.3	512	202	47	473790
ABprppaa:58	ABprppaa	58	7065	-17934	-170	-179	7065	54.9	494	234	43	388864
ABprppaaa:91	ABprppaaa	91	6584	-18415	-226	-224	6584	60.2	498	268	38	416818
ABprppaaaa:125	ABprppaaaa	125	7246	-17753	-223	-213	7246	61.3	477	244	32	280411
ABprppaaap:125	ABprppaaap	125	7189	-17810	-277	-233	7189	58.3	510	243	34	301777
ABprppaap:91	ABprppaap	91	6698	-18301	-85	-61	6698	53.0	535	234	36	344071
ABprppaapa:127	ABprppaapa	127	8137	-16863	590	590	8137	55.5	534	234	30	258991
ABprppaapp:127	ABprppaapp	127	8368	-16631	829	847	8368	49.4	559	242	31	218339
ABprppap:58	ABprppap	58	7148	-17851	-87	-91	7148	43.4	532	216	42	282918
ABprppapa:83	ABprppapa	83	6998	-18001	211	216	6998	42.8	502	225	36	278327
ABprppapaa:116	ABprppapaa	116	8300	-16699	1026	1058	8300	46.0	545	198	30	194864
ABprppapap:116	ABprppapap	116	8231	-16768	906	975	8231	43.6	577	231	31	219293
ABprppapp:83	ABprppapp	83	6937	-18062	208	215	6937	41.8	557	218	36	264598
ABprppappa:115	ABprppappa	115	8400	-16599	1104	1154	8400	43.1	590	254	30	189214
ABprppappp:115	ABprppappp	115	8069	-16930	851	875	8069	38.1	610	273	30	181433
ABprppp:38	ABprppp	38	7704	-17295	-127	-127	7704	37.3	548	247	48	443276
ABprpppa:57	ABprpppa	57	7122	-17877	-83	-88	7122	32.3	507	205	43	286815
ABprpppaa:84	ABprpppaa	84	6734	-18265	5	2	6734	43.6	469	182	35	292466
ABprpppaaa:118	ABprpppaaa	118	7759	-17240	400	433	7759	41.7	477	177	30	202544
ABprpppaap:118	ABprpppaap	118	8144	-16855	557	678	8144	47.0	511	195	30	242755
ABprpppap:84	ABprpppap	84	6793	-18206	98	112	6793	39.7	506	174	36	308014
ABprpppapa:119	ABprpppapa	119	8706	-16293	1215	1230	8706	38.1	511	181	30	208302
ABprpppapp:119	ABprpppapp	119	8806	-16193	1377	1382	8806	35.1	554	201	31	209001
ABprpppp:57	ABprpppp	57	7123	-17876	-46	-46	7123	23.0	544	236	43	205325
ABprppppa:82	ABprppppa	82	7059	-17940	318	331	7059	33.6	525	190	38	308918
ABprppppaa:118	ABprppppaa	118	7865	-17134	500	505	7865	40.7	522	218	30	212435
ABprppppap:118	ABprppppap	118	7730	-17269	396	440	7730	33.8	573	233	31	193591
ABprppppp:82	ABprppppp	82	7096	-17903	391	403	7096	31.8	570	220	36	268076
ABprpppppa:118	ABprpppppa	118	7964	-17035	742	768	7964	29.5	598	249	30	172365
ABprpppppp:118	ABprpppppp	118	8101	-16898	827	855	8101	31.7	621	293	32	189075
EMS:1	EMS	1	9196	-15803	-91	-91	9196	37.5	383	396	72	1052455
MS:8	MS	8	8593	-16406	-217	-217	8593	50.6	311	356	69	1158583
MSa:18	MSa	18	8112	-16887	-208	-208	8112	50.1	253	370	64	990457
MSaa:30	MSaa	30	7757	-17242	-254	-254	7757	55.3	211	348	57	809473
MSaaa:44	MSaaa	44	7718	-17281	-198	-202	7718	56.9	202	346	49	475915
MSaaaa:63	MSaaaa	63	7028	-17971	-120	-124	7028	50.9	176	360	43	298895
MSaaaaa:86	MSaaaaa	86	6583	-18417	-74	-74	6583	44.2	151	318	35	249348
MSaaaaaa:113	MSaaaaaa	113	6784	-18215	-118	-121	6784	39.6	130	276	29	202190
MSaaaaap:113	MSaaaaap	113	6775	-18224	-103	-108	6775	42.9	166	310	35	232333
MSaaaap:86	MSaaaap	86	6512	-18487	-97	-105	6512	40.7	209	349	36	230608
MSaaaapa:116	MSaaaapa	116	6847	-18152	-42	-42	6847	36.0	178	289	29	185871
MSaaaapp:116	MSaaaapp	116	6809	-18190	-109	-112	6809	36.5	213	325	32	171322
MSaaap:63	MSaaap	63	7004	-17995	-161	-165	7004	50.6	250	381	43	279748
MSaaapa:86	MSaaapa	86	6542	-18457	-118	-125	6542	45.4	259	353	37	225106
MSaaapaa:113	MSaaapaa	113	6774	-18225	-84	-82	6774	44.4	256	328	33	170383
MSaaapap:113	MSaaapap	113	6776	-18223	-113	-118	6776	48.8	272	382	31	184194
MSaaapp:86	MSaaapp	86	6633	-18366	-95	-99	6633	43.9	298	401	33	273165
MSaaappa:135	MSaaappa	135	7226	-17774	43	-20	7226	43.0	290	382	30	215832
MSaaappp:135	MSaaappp	135	7614	-17386	178	108	7614	49.0	322	406	30	258361
MSaap:44	MSaap	44	7673	-17326	-254	-256	7673	55.8	294	369	48	474070
MSaapa:63	MSaapa	63	7094	-17905	-119	-131	7094	54.2	284	401	44	315682
MSaapaa:84	MSaapaa	84	6574	-18425	-140	-142	6574	51.2	263	418	40	308662
MSaapaaa:111	MSaapaaa	111	6816	-18184	-111	-130	6816	50.7	235	411	34	227575
MSaapaap:111	MSaapaap	111	6777	-18222	-141	-154	6777	49.0	276	428	32	200928
MSaapap:84	MSaapap	84	6579	-18420	-9	-11	6579	40.3	287	443	36	246630
MSaapapa:118	MSaapapa	118	6899	-18100	-121	-119	6899	40.4	252	436	30	217536
MSaapapp:118	MSaapapp	118	6931	-18068	-66	-71	6931	39.5	301	436	33	241097
MSaapp:63	MSaapp	63	7016	-17983	-108	-113	7016	52.0	351	421	43	330950
MSaappa:88	MSaappa	88	6663	-18336	-74	-80	6663	49.5	310	440	34	313293
MSaappp:88	MSaappp	88	6690	-18309	-128	-140	6690	56.3	335	407	40	425535
MSap:30	MSap	30	7742	-17258	-178	-180	7742	47.0	276	407	56	701913
MSapa:45	MSapa	45	7613	-17386	-146	-151	7613	44.0	263	409	48	431668
MSapaa:65	MSapaa	65	6912	-18087	-82	-83	6912	39.8	251	390	43	241499
MSapaaa:89	MSapaaa	89	6506	-18493	-25	-29	6506	33.8	238	338	36	197048
MSapaaaa:118	MSapaaaa	118	6803	-18196	-51	-57	6803	30.3	241	305	30	143114
MSapaaap:118	MSapaaap	118	6841	-18158	-69	-78	6841	33.8	248	349	34	174553
MSapaap:89	MSapaap	89	6473	-18526	-36	-32	6473	27.5	287	350	36	168721
MSapaapa:120	MSapaapa	120	6854	-18145	-71	-73	6854	27.4	278	332	30	122999
MSapaapp:120	MSapaapp	120	6876	-18123	-51	-48	6876	33.1	306	359	29	122389
MSapap:65	MSapap	65	6896	-18103	-75	-79	6896	37.5	318	410	41	225802
MSapapa:90	MSapapa	90	6480	-18519	-73	-70	6480	33.5	293	396	38	234829
MSapapaa:118	MSapapaa	118	6844	-18155	-87	-90	6844	37.7	281	390	31	166486
MSapapap:118	MSapapap	118	6863	-18136	-81	-86	6863	31.7	321	409	31	151468
MSapapp:90	MSapapp	90	6657	-18342	-23	-25	6657	30.1	338	440	33	225973
MSapp:45	MSapp	45	7618	-17381	-186	-189	7618	49.8	335	424	47	466134
MSappa:65	MSappa	65	6929	-18070	-76	-80	6929	38.7	351	443	41	248378
MSappaa:88	MSappaa	88	6510	-18489	-77	-80	6510	38.0	328	435	37	262598
MSappaaa:119	MSappaaa	119	6996	-18003	-25	-27	6996	42.8	314	438	30	182498
MSappaap:119	MSappaap	119	6905	-18094	-101	-112	6905	38.4	346	448	33	174884
MSappap:88	MSappap	88	6545	-18454	-69	-74	6545	36.8	381	418	34	188837
MSappapa:125	MSappapa	125	7104	-17895	-95	-107	7104	36.4	350	404	30	144092
MSappapp:125	MSappapp	125	7048	-17952	-100	-99	7048	40.2	394	412	28	153501
MSappp:65	MSappp	65	6885	-18114	-112	-109	6885	46.2	408	442	41	292130
MSapppa:92	MSapppa	92	6698	-18301	-30	-34	6698	40.0	382	445	35	254594
MSapppp:92	MSapppp	92	6660	-18339	-82	-69	6660	34.5	422	420	36	253331
MSp:18	MSp	18	8098	-16901	-244	-245	8098	52.9	364	317	62	871777
MSpa:30	MSpa	30	7748	-17251	-220	-220	7748	52.4	311	306	55	678946
MSpaa:45	MSpaa	45	7716	-17283	-128	-131	7716	51.5	310	297	48	439335
MSpaaa:64	MSpaaa	64	6972	-18027	-167	-167	6972	49.5	249	317	44	293472
MSpaaaa:86	MSpaaaa	86	6517	-18482	-149	-153	6517	46.1	212	300	38	283879
MSpaaaaa:115	MSpaaaaa	115	6865	-18134	-40	-51	6865	42.2	200	274	30	207705
MSpaaaap:115	MSpaaaap	115	6771	-18228	-170	-184	6771	45.2	240	288	34	211655
MSpaaap:86	MSpaaap	86	6523	-18476	-69	-75	6523	39.4	274	298	36	199882
MSpaaapa:113	MSpaaapa	113	6694	-18305	-154	-168	6694	37.1	248	289	31	174424
MSpaaapp:113	MSpaaapp	113	6764	-18235	-99	-101	6764	42.2	291	296	33	184884
MSpaap:64	MSpaap	64	6934	-18065	-202	-210	6934	50.0	324	329	41	284617
MSpaapa:88	MSpaapa	88	6506	-18493	-148	-155	6506	50.4	289	323	38	296560
MSpaapaa:119	MSpaapaa	119	6911	-18088	-116	-121	6911	51.4	272	276	30	208603
MSpaapap:119	MSpaapap	119	6905	-18094	-192	-203	6905	52.7	302	314	33	235738
MSpaapp:88	MSpaapp	88	6657	-18342	-259	-271	6657	58.3	310	307	34	362205
MSpap:45	MSpap	45	7689	-17310	-274	-276	7689	54.5	373	351	48	478897
MSpapa:63	MSpapa	63	7107	-17892	-179	-189	7107	57.0	351	363	44	343682
MSpapaa:85	MSpapaa	85	6634	-18365	-217	-227	6634	57.3	272	375	41	354259
MSpapaaa:111	MSpapaaa	111	6758	-18241	-249	-280	6758	60.9	252	339	34	272158
MSpapaap:111	MSpapaap	111	6742	-18257	-263	-275	6742	57.8	277	394	35	280789
MSpapap:85	MSpapap	85	6641	-18358	-248	-273	6641	59.2	334	358	38	351941
MSpapapa:115	MSpapapa	115	6940	-18059	-252	-277	6940	61.1	289	349	30	251898
MSpapapp:115	MSpapapp	115	6922	-18077	-244	-287	6922	57.7	336	325	31	240760
MSpapp:63	MSpapp	63	6903	-18096	-119	-120	6903	39.2	441	338	41	195941
MSpappa:89	MSpappa	89	6689	-18310	-19	-17	6689	35.7	438	344	35	242120
MSpappp:89	MSpappp	89	6651	-18348	-63	-69	6651	40.1	457	321	37	280925
MSpp:30	MSpp	30	7753	-17246	-250	-253	7753	54.9	414	312	55	741889
MSppa:46	MSppa	46	7640	-17360	-205	-208	7640	55.6	385	283	47	482451
MSppaa:66	MSppaa	66	6899	-18100	-152	-159	6899	51.0	313	283	41	296180
MSppaaa:90	MSppaaa	90	6536	-18463	-85	-91	6536	50.1	255	260	36	286775
MSppaaaa:121	MSppaaaa	121	6952	-18047	-56	-66	6952	46.4	224	225	30	211784
MSppaaap:121	MSppaaap	121	6917	-18082	-178	-193	6917	50.6	258	241	30	199782
MSppaap:90	MSppaap	90	6626	-18373	-227	-247	6626	54.9	294	261	34	313697
MSppap:66	MSppap	66	6929	-18070	-94	-98	6929	45.2	383	308	40	224328
MSppapa:89	MSppapa	89	6504	-18495	-128	-139	6504	48.7	328	293	34	217396
MSppapaa:121	MSppapaa	121	6952	-18047	-156	-175	6952	47.3	295	256	30	188012
MSppapap:121	MSppapap	121	7060	-17939	-44	-53	7060	51.7	322	274	30	194844
MSppapp:89	MSppapp	89	6603	-18396	-87	-90	6603	41.4	373	271	34	232009
MSppappa:131	MSppappa	131	7176	-17823	-174	-186	7176	42.2	336	253	29	156318
MSppappp:131	MSppappp	131	7194	-17805	-135	-161	7194	40.2	387	261	29	197094
MSppp:46	MSppp	46	7633	-17366	-202	-205	7633	54.5	453	320	46	462397
MSpppa:66	MSpppa	66	6856	-18143	-123	-132	6856	50.1	419	313	39	255914
MSpppaa:95	MSpppaa	95	6684	-18315	-131	-146	6684	49.0	388	304	36	333525
MSpppap:95	MSpppap	95	6716	-18283	-53	-58	6716	40.6	423	286	35	282837
MSpppp:66	MSpppp	66	6835	-18164	-147	-149	6835	46.6	488	285	39	251988
MSppppa:95	MSppppa	95	6679	-18320	-134	-144	6679	47.8	432	277	36	311061
MSppppp:95	MSppppp	95	6701	-18298	-211	-222	6701	57.3	483	287	36	376290
E:8	E	8	8553	-16446	-175	-175	8553	39.9	458	383	66	932567
Ea:19	Ea	19	8059	-16940	-197	-197	8059	44.5	411	405	63	885880
Eal:31	Eal	31	7757	-17242	-224	-226	7757	48.5	362	397	54	653492
Eala:47	Eala	47	7570	-17429	-150	-151	7570	40.9	346	382	46	332340
Ealaa:67	Ealaa	67	6882	-18117	-69	-70	6882	40.1	313	348	41	189697
Ealaad:90	Ealaad	90	6481	-18518	-49	-47	6481	36.0	336	313	34	150150
Ealaada:119	Ealaada	119	6844	-18155	-70	-70	6844	34.0	298	305	30	120174
Ealaadp:119	Ealaadp	119	6900	-18099	-89	-72	6900	37.6	333	323	28	123307
Ealaav:90	Ealaav	90	6477	-18522	-60	-63	6477	40.0	302	335	34	161896
Ealaava:119	Ealaava	119	6926	-18073	-17	-27	6926	37.8	275	348	30	157967
Ealaavp:119	Ealaavp	119	6880	-18119	-148	-153	6880	45.2	304	338	32	167545
Ealap:67	Ealap	67	6836	-18163	-112	-113	6836	36.3	392	377	39	178610
Ealapa:93	Ealapa	93	6555	-18444	-77	-80	6555	40.2	342	374	36	227895
Ealapaa:127	Ealapaa	127	7125	-17874	-48	-57	7125	41.3	312	354	31	158900
Ealapap:127	Ealapap	127	7097	-17902	-166	-177	7097	43.3	348	395	31	174439
Ealapp:93	Ealapp	93	6709	-18290	-32	-32	6709	40.3	417	373	32	186230
Ealp:47	Ealp	47	7598	-17401	-186	-191	7598	45.0	420	419	46	389953
Ealpa:66	Ealpa	66	6958	-18041	-76	-80	6958	37.7	432	430	42	246004
Ealpaa:88	Ealpaa	88	6564	-18435	-110	-114	6564	42.3	423	429	37	229957
Ealpaaa:114	Ealpaaa	114	6815	-18184	-121	-126	6815	46.6	393	441	30	180607
Ealpaap:114	Ealpaap	114	6808	-18191	-128	-137	6808	41.5	443	447	32	152919
Ealpap:88	Ealpap	88	6552	-18447	-53	-51	6552	36.8	462	400	35	191852
Ealpapa:121	Ealpapa	121	7004	-17995	-91	-95	7004	44.0	422	421	29	165709
Ealpapp:121	Ealpapp	121	7001	-17998	-161	-156	7001	44.4	460	397	33	201859
Ealpp:66	Ealpp	66	6862	-18137	-94	-94	6862	37.7	501	413	41	244049
Ealppa:93	Ealppa	93	6700	-18299	-28	-31	6700	37.5	476	438	32	207122
Ealppp:93	Ealppp	93	6653	-18346	-55	-56	6653	36.4	516	427	36	253729
Ear:31	Ear	31	7778	-17221	-226	-228	7778	51.2	455	401	52	683006
Eara:48	Eara	48	7638	-17361	-165	-171	7638	54.4	436	402	46	438300
Earaa:69	Earaa	69	6862	-18137	-128	-138	6862	51.2	377	400	39	278591
Earaad:96	Earaad	96	6614	-18385	-119	-126	6614	49.7	309	373	34	247003
Earaada:131	Earaada	131	7171	-17829	-182	-198	7171	52.2	271	346	29	164865
Earaadp:131	Earaadp	131	7241	-17758	-176	-213	7241	53.4	321	365	30	176248
Earaav:96	Earaav	96	6661	-18338	-114	-122	6661	46.6	351	439	34	258871
Earap:69	Earap	69	6893	-18106	-162	-173	6893	49.6	425	382	39	270410
Earapa:96	Earapa	96	6613	-18386	-132	-141	6613	47.7	353	335	33	210806
Earapaa:130	Earapaa	130	7187	-17812	-83	-85	7187	45.0	328	292	30	149343
Earapap:130	Earapap	130	7153	-17846	-184	-202	7153	51.1	340	324	28	150309
Earapp:96	Earapp	96	6713	-18286	-195	-215	6713	53.6	384	365	35	280466
Earp:48	Earp	48	7579	-17420	-210	-212	7579	57.0	495	368	46	474923
Earpa:70	Earpa	70	6820	-18179	-163	-171	6820	57.6	391	350	40	341526
Earpaa:102	Earpaa	102	6716	-18283	-237	-276	6716	57.0	335	366	34	295099
Earpap:102	Earpap	102	6728	-18271	-257	-285	6728	61.4	367	351	36	359120
Earpp:70	Earpp	70	6784	-18215	-254	-269	6784	58.2	442	348	41	355720
Earppa:104	Earppa	104	6726	-18273	-201	-234	6726	58.5	377	318	34	305129
Earppp:104	Earppp	104	6757	-18242	-183	-207	6757	54.5	420	305	32	265172
Ep:19	Ep	19	8049	-16950	-109	-110	8049	34.1	503	387	59	655585
Epl:31	Epl	31	7732	-17267	-91	-93	7732	32.3	477	414	51	487223
Epla:47	Epla	47	7552	-17447	-102	-103	7552	41.6	485	428	46	377724
Eplaa:69	Eplaa	69	6823	-18176	-220	-223	6823	51.4	471	411	41	280397
Eplaaa:92	Eplaaa	92	6525	-18474	-172	-173	6525	53.2	383	421	36	267930
Eplaaaa:122	Eplaaaa	122	7055	-17944	-156	-164	7055	53.8	364	421	33	188091
Eplaaap:122	Eplaaap	122	7035	-17964	-115	-127	7035	47.2	380	398	30	164061
Eplaap:92	Eplaap	92	6564	-18435	-141	-155	6564	54.1	434	408	36	257280
Eplaapa:121	Eplaapa	121	7056	-17943	-185	-190	7056	60.4	357	390	30	186600
Eplaapp:121	Eplaapp	121	7077	-17922	-185	-211	7077	58.0	408	396	33	208788
Eplap:69	Eplap	69	6826	-18173	-91	-90	6826	47.6	525	406	39	277147
Eplapa:98	Eplapa	98	6608	-18391	-131	-133	6608	50.6	448	427	35	251632
Eplapaa:131	Eplapaa	131	7367	-17632	-86	-103	7367	53.0	407	402	30	179359
Eplapap:131	Eplapap	131	7159	-17840	-272	-278	7159	51.0	455	430	30	157234
Eplapp:98	Eplapp	98	6800	-18199	-35	-42	6800	49.3	471	385	30	246313
Eplp:47	Eplp	47	7602	-17397	-111	-113	7602	45.5	547	398	46	410503
Eplpa:67	Eplpa	67	6844	-18155	-93	-94	6844	51.1	570	385	39	304157
Eplpaa:99	Eplpaa	99	6743	-18256	-142	-150	6743	51.7	500	418	32	274641
Eplpap:99	Eplpap	99	6704	-18295	-72	-76	6704	48.5	552	415	38	346728
Eplpp:67	Eplpp	67	6960	-18040	-210	-212	6960	57.8	513	366	42	316330
Eplppa:90	Eplppa	90	6538	-18461	-218	-228	6538	58.0	469	384	37	266861
Eplppaa:118	Eplppaa	118	7020	-17979	-174	-207	7020	59.8	426	361	30	176697
Eplppap:118	Eplppap	118	6982	-18017	-173	-194	6982	56.7	469	397	33	206529
Eplppp:90	Eplppp	90	6511	-18488	-185	-197	6511	56.8	525	381	35	291124
Eplpppa:125	Eplpppa	125	7170	-17829	-257	-284	7170	60.9	485	378	30	221554
Eplpppp:125	Eplpppp	125	7183	-17816	-150	-166	7183	59.0	528	376	32	224378
Epr:31	Epr	31	7750	-17249	-217	-222	7750	47.2	527	382	51	626804
Epra:48	Epra	48	7570	-17429	-139	-140	7570	44.7	492	346	46	341884
Epraa:69	Epraa	69	6817	-18182	-141	-149	6817	47.5	441	335	38	216945
Epraaa:96	Epraaa	96	6589	-18410	-32	-32	6589	40.7	362	307	33	177029
Epraaaa:130	Epraaaa	130	7250	-17749	39	35	7250	34.5	315	255	28	110915
Epraaap:130	Epraaap	130	7231	-17768	6	-8	7231	37.8	343	290	28	122131
Epraap:96	Epraap	96	6708	-18291	-32	-37	6708	39.3	399	324	31	149305
Eprap:69	Eprap	69	6819	-18180	-127	-125	6819	43.3	491	347	39	213080
Eprapa:95	Eprapa	95	6669	-18330	-117	-126	6669	45.6	399	362	33	191992
Eprapaa:132	Eprapaa	132	7357	-17642	-7	-1	7357	41.7	345	335	28	123233
Eprapap:132	Eprapap	132	7186	-17813	-123	-149	7186	43.2	389	355	29	144922
Eprapp:95	Eprapp	95	6618	-18381	-193	-197	6618	49.4	435	359	33	224460
Eprp:48	Eprp	48	7622	-17377	-158	-160	7622	53.3	540	305	48	482869
Eprpa:69	Eprpa	69	6828	-18171	-176	-182	6828	56.3	478	312	40	324563
Eprpaa:101	Eprpaa	101	6698	-18302	-274	-300	6698	60.8	412	340	35	310185
Eprpap:101	Eprpap	101	6670	-18329	-213	-245	6670	58.8	451	331	33	298246
Eprpp:69	Eprpp	69	6823	-18176	-179	-191	6823	52.1	529	315	40	293952
Eprppa:100	Eprppa	100	6785	-18214	-182	-200	6785	58.5	533	325	38	367799
Eprppp:100	Eprppp	100	6730	-18269	-200	-237	6730	57.8	480	344	35	304531
P2:1	P2	1	9114	-15885	-89	-89	9114	33.6	551	298	74	1461182
C:10	C	10	8388	-16611	-80	-80	8388	22.8	490	274	63	575588
Ca:21	Ca	21	7890	-17109	-69	-68	7890	21.7	405	292	59	379979
Caa:33	Caa	33	7680	-17319	-23	-23	7680	24.3	375	297	51	285340
Caaa:51	Caaa	51	7373	-17626	-32	-32	7373	20.9	363	255	44	166548
Caaaa:72	Caaaa	72	6870	-18129	125	125	6870	28.3	433	290	39	153833
Caaaaa:105	Caaaaa	105	7660	-17339	726	741	7660	28.2	458	290	33	162483
Caaaap:105	Caaaap	105	7267	-17732	366	367	7267	18.1	493	288	34	154805
Caaap:72	Caaap	72	5973	-15800	104	103	5973	13.9	458	255	39	103054
Caaapa:103	Caaapa	103	7242	-17757	399	400	7242	13.8	452	252	32	120750
Caaapp:103	Caaapp	103	7467	-17532	527	540	7467	15.9	500	221	34	184958
Caap:51	Caap	51	7336	-17663	4	3	7336	17.6	425	308	42	127026
Caapa:74	Caapa	74	6598	-17643	99	100	6598	13.3	512	290	39	136660
Caapaa:107	Caapaa	107	7434	-17565	445	473	7434	14.9	522	259	32	125355
Caapap:107	Caapap	107	7583	-17416	612	654	7583	18.7	576	316	34	198045
Caapp:74	Caapp	74	6586	-17818	97	104	6586	16.1	470	312	36	124405
Caappd:116	Caappd	116	7269	-17730	234	273	7269	18.2	552	330	31	146002
Caappv:116	Caappv	116	7082	-17917	148	152	7082	16.4	504	330	30	111512
Cap:33	Cap	33	7655	-17344	-62	-61	7655	22.8	447	347	50	292133
Capa:52	Capa	52	7288	-17711	-31	-31	7288	27.6	442	354	44	184273
Capaa:78	Capaa	78	6748	-18251	113	112	6748	28.8	480	366	39	238578
Capaaa:117	Capaaa	117	7598	-17401	522	509	7598	34.2	466	401	31	185660
Capaap:117	Capaap	117	7627	-17372	582	587	7627	35.3	483	354	32	176915
Capap:78	Capap	78	6615	-18384	36	35	6615	21.7	534	338	38	196046
Capapa:115	Capapa	115	7023	-17976	126	128	7023	30.2	509	314	33	175272
Capapp:115	Capapp	115	6985	-18014	27	69	6985	30.2	460	342	31	164817
Capp:52	Capp	52	7226	-17773	-52	-52	7226	25.3	519	392	45	250175
Cappa:80	Cappa	80	6633	-18366	56	58	6633	24.9	532	378	40	279784
Cappaa:124	Cappaa	124	7204	-17795	25	51	7204	27.5	476	360	33	189523
Cappap:124	Cappap	124	7127	-17872	-18	-10	7127	29.9	531	378	33	199800
Cappp:80	Cappp	80	6581	-18418	11	21	6581	23.2	590	339	40	271157
Capppa:120	Capppa	120	7195	-17804	130	143	7195	28.8	555	377	33	187535
Capppp:120	Capppp	120	7158	-17841	64	58	7158	33.8	598	365	33	211264
Cp:21	Cp	21	7927	-17072	-97	-98	7927	24.9	505	256	61	629453
Cpa:33	Cpa	33	7686	-17313	-43	-43	7686	23.4	451	249	52	380132
Cpaa:51	Cpaa	51	7368	-17631	-55	-55	7368	21.7	426	216	45	216710
Cpaaa:73	Cpaaa	73	6914	-18085	137	141	6914	26.3	430	219	40	196231
Cpaaaa:104	Cpaaaa	104	7795	-17204	822	851	7795	31.1	438	257	34	173286
Cpaaap:104	Cpaaap	104	7681	-17318	713	720	7681	21.8	460	206	35	177451
Cpaap:73	Cpaap	73	6990	-18009	197	198	6990	20.2	491	209	40	200790
Cpaapa:104	Cpaapa	104	8356	-16643	1255	1253	8356	33.1	471	201	34	223342
Cpaapp:104	Cpaapp	104	7966	-17033	889	909	7966	24.3	531	208	34	202303
Cpap:51	Cpap	51	7373	-17626	-41	-40	7373	26.6	480	266	45	205256
Cpapa:74	Cpapa	74	7228	-17771	449	446	7228	30.7	485	255	39	209048
Cpapaa:114	Cpapaa	114	8093	-16906	1008	1014	8093	30.1	499	256	34	196989
Cpapap:114	Cpapap	114	7780	-17219	682	705	7780	24.5	537	272	33	156528
Cpapp:74	Cpapp	74	7165	-17834	435	434	7165	19.8	551	243	38	192973
Cpappd:112	Cpappd	112	8072	-16927	963	971	8072	21.3	568	241	33	178633
Cpappv:112	Cpappv	112	7899	-17100	780	829	7899	22.6	599	303	32	174990
Cpp:33	Cpp	33	7679	-17320	-42	-42	7679	21.6	520	303	51	355581
Cppa:53	Cppa	53	7172	-17827	-64	-66	7172	20.2	557	320	45	227925
Cppaa:82	Cppaa	82	6572	-18427	-79	-76	6572	33.2	530	260	39	271529
Cppaaa:124	Cppaaa	124	7074	-17925	-188	-191	7074	40.7	525	259	34	220585
Cppaap:124	Cppaap	124	7055	-17944	-158	-155	7055	37.9	560	286	32	150089
Cppap:82	Cppap	82	6344	-18030	-64	-62	6344	25.4	591	288	40	233379
Cppapa:122	Cppapa	122	7057	-17942	-190	-170	7057	31.4	572	275	30	141697
Cppapp:122	Cppapp	122	6991	-18008	-187	-184	6991	33.2	592	329	32	157233
Cppp:53	Cppp	53	7134	-17865	-45	-45	7134	22.0	501	315	44	194147
Cpppa:85	Cpppa	85	6491	-18508	-77	-81	6491	30.8	552	308	39	244485
Cpppaa:123	Cpppaa	123	7011	-17988	-89	-86	7011	35.4	550	339	33	163937
Cpppap:123	Cpppap	123	7016	-17983	-98	-100	7016	40.4	525	313	32	175864
Cpppp:85	Cpppp	85	6496	-18503	-104	-108	6496	41.3	503	339	40	287471
Cppppa:125	Cppppa	125	7077	-17922	-96	-114	7077	42.2	492	330	33	183309
Cppppp:125	Cppppp	125	7067	-17932	-197	-209	7067	52.6	483	358	37	292668
P3:10	P3	10	8341	-16658	-113	-113	8341	35.0	572	341	62	970007
D:26	D	26	7741	-17258	-128	-130	7741	31.2	585	318	55	755970
Da:44	Da	44	7464	-17535	-117	-118	7464	31.6	574	362	48	440507
Daa:72	Daa	72	6652	-18347	-95	-96	6652	37.2	536	386	41	227943
Daaa:107	Daaa	107	6335	-17802	-149	-163	6335	37.2	527	400	35	146769
Daap:107	Daap	107	6683	-18316	-119	-135	6683	45.2	519	402	33	176151
Dap:72	Dap	72	6745	-18254	-85	-87	6745	37.2	587	336	42	228656
Dapa:101	Dapa	101	6690	-18309	-102	-108	6690	46.3	536	362	32	144878
Dapp:101	Dapp	101	6684	-18315	-136	-145	6684	43.9	568	343	35	150840
Dp:44	Dp	44	7491	-17508	-81	-81	7491	30.3	576	281	48	428150
Dpa:73	Dpa	73	6676	-18323	-100	-106	6676	42.0	529	272	40	218844
Dpaa:107	Dpaa	107	6714	-18285	-104	-119	6714	48.5	455	296	32	140407
Dpap:107	Dpap	107	6730	-18269	-111	-127	6730	51.3	490	307	34	168744
Dpp:73	Dpp	73	6688	-18311	-100	-101	6688	36.1	584	278	42	230256
Dppa:101	Dppa	101	6722	-18277	-80	-92	6722	42.3	535	286	37	177960
Dppp:101	Dppp	101	6716	-18283	-146	-159	6716	50.6	534	285	35	182663
P4:26	P4	26	7738	-17261	-177	-180	7738	43.3	581	341	54	962004
Z2:60	Z2	60	6817	-18182	-169	-175	6817	50.4	564	294	43	442963
Z3:60	Z3	60	6789	-18210	-182	-191	6789	51.2	568	359	44	460574
