# Supplementary material for: Quantitative Differences in Nuclear β-catenin and TCF Pattern Embryonic Cells in C. elegans
Source: PLoS Genet. 2015 Oct 21;11(10):e1005585. doi: 10.1371/journal.pgen.1005585 (PMC4619327; doi:10.1371/journal.pgen.1005585)
Supplement: S1 Data — For each cell analyzed, birth time is given in column 3 and the average nuclear reporter intensity over the lifetime of the cell (corrected for background) is given in column 7 (“blot”). For information on each embryo’s strain information and experimental conditions, refer to S2 Table. (ZIP) [file pgen.1005585.s005.zip › CAs/CA20130718_nhr-67_sys-1i_L1.csv]

cellTime	cell	time	none	global	local	blot	cross	z	x	y	size	gweight
ABa:1	ABa	1	1796	-23204	-399	-399	1796	48.0	584	320	74	901094
ABal:2	ABal	2	1753	-23246	-414	-414	1753	45.0	590	310	77	952993
ABala:7	ABala	7	1895	-23104	-450	-451	1895	50.4	552	314	65	529828
ABalaa:18	ABalaa	18	1889	-23110	-394	-394	1889	49.2	596	298	56	411928
ABalaaa:35	ABalaaa	35	1930	-23069	-213	-213	1930	44.0	632	296	48	385571
ABalaaaa:54	ABalaaaa	54	1953	-23046	-136	-137	1953	39.5	644	333	41	239064
ABalaaaal:85	ABalaaaal	85	2011	-22988	-121	-132	2011	45.9	627	331	35	140093
ABalaaaar:85	ABalaaaar	85	2122	-22877	-20	-26	2122	45.6	636	262	35	145870
ABalaaap:54	ABalaaap	54	2009	-22990	-213	-221	2009	39.5	611	277	43	223619
ABalaaapa:78	ABalaaapa	78	2081	-22918	-162	-169	2081	36.2	628	284	40	205794
ABalaaapp:78	ABalaaapp	78	2107	-22892	-186	-199	2107	43.2	582	259	37	167532
ABalaap:35	ABalaap	35	2069	-22930	-410	-413	2069	54.0	567	317	50	371441
ABalaapa:54	ABalaapa	54	2052	-22947	-290	-296	2052	51.1	612	320	44	281495
ABalaapaa:81	ABalaapaa	81	2122	-22877	-195	-210	2122	51.0	618	291	37	195115
ABalaapap:81	ABalaapap	81	2169	-22830	-316	-370	2169	53.8	589	277	36	175360
ABalaapp:54	ABalaapp	54	2170	-22829	-369	-374	2170	54.0	540	305	45	274323
ABalaappa:77	ABalaappa	77	2257	-22742	-524	-586	2257	55.7	556	301	38	202009
ABalaappp:77	ABalaappp	77	2281	-22718	-504	-538	2281	55.7	506	298	40	219493
ABalap:18	ABalap	18	1995	-23004	-449	-452	1995	52.2	516	244	56	382065
ABalapa:35	ABalapa	35	2028	-22971	-348	-348	2028	49.8	579	240	49	357273
ABalapaa:54	ABalapaa	54	2002	-22998	-161	-164	2002	44.2	626	238	41	230066
ABalapaaa:84	ABalapaaa	84	2075	-22924	-96	-104	2075	41.1	588	212	34	119491
ABalapaap:84	ABalapaap	84	2052	-22947	-7	-8	2052	34.0	616	225	34	125766
ABalapap:54	ABalapap	54	2127	-22872	-263	-273	2127	49.4	572	250	43	227330
ABalapapa:80	ABalapapa	80	2164	-22835	-309	-335	2164	52.9	578	236	37	162266
ABalapapp:80	ABalapapp	80	2191	-22808	-464	-502	2191	55.0	527	250	37	153041
ABalapp:35	ABalapp	35	2028	-22971	-499	-505	2028	54.2	492	277	48	322468
ABalappa:54	ABalappa	54	2047	-22952	-159	-163	2047	38.2	556	250	41	172552
ABalappaa:83	ABalappaa	83	1963	-23036	-153	-155	1963	28.5	576	230	34	107881
ABalappap:83	ABalappap	83	2077	-22922	-60	-65	2077	31.2	549	196	35	114189
ABalappp:54	ABalappp	54	2062	-22937	-219	-222	2062	42.2	488	250	43	190006
ABalapppa:79	ABalapppa	79	2098	-22901	-100	-105	2098	28.7	516	212	35	106214
ABalapppp:79	ABalapppp	79	2092	-22908	-154	-165	2092	29.1	470	188	37	135374
ABalp:7	ABalp	7	1807	-23192	-268	-269	1807	31.5	623	287	63	520062
ABalpa:18	ABalpa	18	1928	-23071	-189	-189	1928	30.2	643	313	56	447011
ABalpaa:35	ABalpaa	35	1875	-23124	-182	-183	1875	28.1	644	325	48	453196
ABalpaaa:55	ABalpaaa	55	2017	-22982	-89	-91	2017	23.2	578	346	42	257475
ABalpaaaa:83	ABalpaaaa	83	2001	-22998	-52	-57	2001	21.6	636	317	38	251209
ABalpaaap:83	ABalpaaap	83	2008	-22991	-43	-44	2008	22.2	588	368	37	212386
ABalpaap:55	ABalpaap	55	1950	-23049	-100	-100	1950	28.4	635	344	43	340100
ABalpaapa:85	ABalpaapa	85	2001	-22998	-57	-57	2001	28.6	638	272	36	211180
ABalpaapp:85	ABalpaapp	85	1963	-23036	-103	-102	1963	30.3	645	331	37	247163
ABalpap:35	ABalpap	35	1953	-23046	-174	-175	1953	37.8	586	353	48	407256
ABalpapa:56	ABalpapa	56	1955	-23044	-137	-146	1955	34.6	573	360	43	280298
ABalpapaa:88	ABalpapaa	88	2006	-22993	-51	-55	2006	31.2	592	385	34	163213
ABalpapap:88	ABalpapap	88	1997	-23002	-87	-88	1997	34.4	535	398	36	172121
ABalpapp:56	ABalpapp	56	2026	-22973	-140	-139	2026	32.7	511	341	41	196930
ABalpappa:85	ABalpappa	85	1989	-23010	-96	-98	1989	23.2	544	384	34	146432
ABalpappp:85	ABalpappp	85	2113	-22886	-30	-32	2113	20.7	500	376	37	151747
ABalpp:18	ABalpp	18	2016	-22983	-108	-108	2016	18.6	577	263	56	320889
ABalppa:36	ABalppa	36	1969	-23030	-171	-171	1969	14.4	595	296	48	308340
ABalppaa:55	ABalppaa	55	2033	-22966	-63	-65	2033	16.1	613	314	42	254729
ABalppaaa:83	ABalppaaa	83	2058	-22942	-44	-48	2058	21.3	604	256	37	175827
ABalppaap:83	ABalppaap	83	2009	-22990	-64	-75	2009	19.4	612	292	35	178712
ABalppap:55	ABalppap	55	2069	-22930	-86	-86	2069	11.1	546	300	42	151305
ABalppapa:78	ABalppapa	78	2233	-22766	-48	-54	2233	7.0	559	265	37	110707
ABalppapp:78	ABalppapp	78	2016	-22983	-135	-139	2016	17.6	571	278	35	141802
ABalppp:36	ABalppp	36	2047	-22952	-115	-115	2047	32.1	521	307	48	279306
ABalpppa:55	ABalpppa	55	2038	-22961	-90	-92	2038	24.3	530	303	40	151954
ABalpppaa:89	ABalpppaa	89	2031	-22968	-15	-23	2031	23.1	574	332	30	87542
ABalpppap:89	ABalpppap	89	2160	-22839	-7	-13	2160	19.8	532	331	34	96084
ABalpppp:55	ABalpppp	55	2055	-22944	-92	-97	2055	28.2	472	294	42	147121
ABalppppa:82	ABalppppa	82	2094	-22905	-63	-67	2094	20.5	470	315	35	80782
ABalppppp:82	ABalppppp	82	2074	-22925	-68	-67	2074	15.1	447	296	38	82897
ABar:2	ABar	2	1521	-18479	-130	-130	1521	16.4	490	267	80	570933
ABara:7	ABara	7	1721	-21005	-163	-163	1721	20.7	505	359	62	354405
ABaraa:18	ABaraa	18	1887	-23112	-208	-208	1887	28.4	555	382	58	382229
ABaraaa:34	ABaraaa	34	1955	-23044	-109	-110	1955	21.3	565	377	49	308310
ABaraaaa:54	ABaraaaa	54	1968	-23031	-74	-78	1968	32.6	589	384	41	219940
ABaraaaaa:85	ABaraaaaa	85	2032	-22967	-66	-78	2032	38.8	603	346	34	144685
ABaraaaap:85	ABaraaaap	85	2008	-22991	-44	-51	2008	36.1	624	361	35	155266
ABaraaap:54	ABaraaap	54	2027	-22972	-79	-83	2027	27.4	518	383	45	222419
ABaraaapa:79	ABaraaapa	79	2094	-22905	-136	-144	2094	43.3	574	376	37	168060
ABaraaapp:79	ABaraaapp	79	2058	-22941	-116	-117	2058	43.2	516	389	38	188597
ABaraap:34	ABaraap	34	1927	-23072	-192	-192	1927	31.6	497	398	49	337263
ABaraapa:53	ABaraapa	53	1976	-23023	-158	-160	1976	41.0	546	391	43	244707
ABaraapaa:81	ABaraapaa	81	2029	-22970	-154	-168	2029	43.8	594	329	36	159386
ABaraapap:81	ABaraapap	81	2100	-22899	-215	-232	2100	46.3	543	311	38	174920
ABaraapp:53	ABaraapp	53	2025	-22974	-224	-230	2025	42.8	476	382	44	238034
ABaraappa:79	ABaraappa	79	2118	-22881	-237	-257	2118	48.3	525	349	36	151078
ABaraappp:79	ABaraappp	79	2155	-22844	-156	-165	2155	48.5	478	329	37	155693
ABarap:18	ABarap	18	2002	-22997	-96	-97	2002	19.2	464	379	57	279062
ABarapa:34	ABarapa	34	2049	-22950	-85	-85	2049	13.7	482	367	49	238771
ABarapaa:54	ABarapaa	54	1979	-23020	-108	-108	1979	29.6	484	400	41	204112
ABarapaaa:80	ABarapaaa	80	2151	-22848	-79	-85	2151	51.4	543	372	37	191536
ABarapaap:80	ABarapaap	80	2158	-22841	-177	-208	2158	52.4	488	372	37	190736
ABarapap:54	ABarapap	54	2070	-22929	-117	-121	2070	31.9	424	401	43	218488
ABarapapa:79	ABarapapa	79	2251	-22748	-291	-341	2251	54.2	455	370	37	197385
ABarapapp:79	ABarapapp	79	2271	-22728	-677	-727	2271	56.4	399	343	40	210777
ABarapp:34	ABarapp	34	2048	-22951	-31	-31	2048	18.7	405	387	49	245869
ABarappa:54	ABarappa	54	2004	-22995	-114	-115	2004	29.5	377	408	42	199085
ABarappaa:82	ABarappaa	82	2124	-22875	-91	-91	2124	47.6	479	397	35	160115
ABarappap:82	ABarappap	82	2167	-22832	-163	-171	2167	51.1	409	380	38	192830
ABarappp:54	ABarappp	54	2039	-22960	-87	-90	2039	26.3	355	357	43	168064
ABarapppa:82	ABarapppa	82	2103	-22896	-116	-123	2103	42.6	450	393	36	170194
ABarapppp:82	ABarapppp	82	2036	-22963	-115	-122	2036	34.1	419	375	37	164386
ABarp:7	ABarp	7	1783	-20943	-161	-161	1783	17.5	444	232	63	299350
ABarpa:18	ABarpa	18	2010	-22989	-166	-166	2010	10.3	484	258	58	212719
ABarpaa:34	ABarpaa	34	2102	-22897	-104	-105	2102	8.1	516	276	50	190919
ABarpaaa:52	ABarpaaa	52	2016	-22983	-90	-91	2016	11.4	529	358	43	173394
ABarpaaaa:84	ABarpaaaa	84	2006	-22993	-65	-64	2006	16.1	594	327	34	128516
ABarpaaap:84	ABarpaaap	84	2326	-22674	35	34	2326	5.6	553	305	34	90982
ABarpaap:52	ABarpaap	52	2105	-22894	-66	-67	2105	10.1	470	309	45	131817
ABarpaapa:77	ABarpaapa	77	2306	-22693	7	8	2306	5.4	500	306	37	97436
ABarpaapp:77	ABarpaapp	77	2136	-22863	-141	-147	2136	5.1	412	305	35	64455
ABarpap:34	ABarpap	34	1973	-23026	-110	-110	1973	28.0	448	289	49	221929
ABarpapa:53	ABarpapa	53	2061	-22938	-88	-91	2061	23.2	448	334	42	143505
ABarpapaa:83	ABarpapaa	83	2134	-22865	-132	-136	2134	8.8	509	346	37	127560
ABarpapap:83	ABarpapap	83	2248	-22751	-24	-22	2248	6.6	451	347	36	79267
ABarpapp:53	ABarpapp	53	2010	-22989	-100	-101	2010	23.4	389	284	43	126068
ABarpappa:78	ABarpappa	78	2139	-22860	-40	-36	2139	15.0	419	348	34	72289
ABarpappp:78	ABarpappp	78	2081	-22918	-71	-72	2081	16.3	387	280	36	70089
ABarpp:18	ABarpp	18	2088	-22911	-91	-91	2088	11.9	368	222	59	233790
ABarppa:34	ABarppa	34	2064	-22935	-119	-119	2064	11.3	446	209	49	197195
ABarppaa:53	ABarppaa	53	2198	-22801	-13	-14	2198	6.2	487	251	43	116256
ABarppaaa:83	ABarppaaa	83	2276	-22723	-21	-34	2276	6.0	497	247	34	64595
ABarppaap:83	ABarppaap	83	2211	-22789	-53	-54	2211	7.1	437	228	35	67479
ABarppap:53	ABarppap	53	2117	-22882	-45	-46	2117	8.0	416	219	43	117114
ABarppapa:79	ABarppapa	79	2263	-22736	-36	-45	2263	4.4	407	233	36	63474
ABarppapp:79	ABarppapp	79	2115	-22884	-48	-47	2115	14.2	314	202	37	75389
ABarppp:34	ABarppp	34	2070	-22929	-53	-56	2070	15.0	358	210	49	199683
ABarpppa:53	ABarpppa	53	1339	-13839	37	37	1339	7.5	368	258	45	63183
ABarpppaa:81	ABarpppaa	81	2481	-22518	104	97	2481	3.6	382	330	33	42518
ABarpppap:81	ABarpppap	81	2125	-22874	-16	-21	2125	7.3	344	295	31	40294
ABarpppp:53	ABarpppp	53	2021	-22978	-113	-113	2021	20.4	320	262	44	127087
ABarppppa:80	ABarppppa	80	2106	-22893	-52	-57	2106	15.5	353	325	36	79113
ABarppppp:80	ABarppppp	80	2057	-22942	-131	-132	2057	14.9	290	273	37	77340
ABp:1	ABp	1	1887	-23113	-711	-711	1887	55.0	368	220	78	967766
ABpl:2	ABpl	2	1794	-23205	-493	-493	1794	49.2	402	228	76	876526
ABpla:7	ABpla	7	1898	-23101	-250	-250	1898	37.7	491	183	64	562098
ABplaa:17	ABplaa	17	1979	-23020	-224	-225	1979	31.3	544	199	58	379954
ABplaaa:34	ABplaaa	34	1998	-23002	-110	-110	1998	27.8	604	227	49	315316
ABplaaaa:52	ABplaaaa	52	1985	-23014	-71	-71	1985	23.4	634	273	43	231998
ABplaaaaa:77	ABplaaaaa	77	2043	-22956	-69	-73	2043	17.0	590	236	34	119275
ABplaaaap:77	ABplaaaap	77	2101	-22898	-123	-116	2101	12.3	545	219	36	125636
ABplaaap:52	ABplaaap	52	2133	-22866	-17	-19	2133	14.1	580	245	44	180759
ABplaaapa:78	ABplaaapa	78	2230	-22769	-68	-75	2230	7.8	491	216	37	103249
ABplaaapp:78	ABplaaapp	78	2085	-22914	-71	-75	2085	19.3	525	250	37	126954
ABplaap:34	ABplaap	34	1979	-23020	-308	-309	1979	37.9	528	215	52	371839
ABplaapa:52	ABplaapa	52	2034	-22965	-127	-127	2034	27.6	592	216	44	265686
ABplaapaa:76	ABplaapaa	76	2045	-22954	-74	-77	2045	21.5	569	196	39	196850
ABplaapap:76	ABplaapap	76	2134	-22865	-68	-74	2134	16.2	509	175	37	165043
ABplaapp:52	ABplaapp	52	2051	-22948	-185	-186	2051	30.3	519	207	47	273768
ABplaappa:74	ABplaappa	74	2075	-22924	-127	-131	2075	20.4	488	198	38	182231
ABplaappp:74	ABplaappp	74	2100	-22899	-163	-175	2100	21.5	439	169	40	215438
ABplap:17	ABplap	17	1954	-23045	-218	-220	1954	31.0	436	175	58	371150
ABplapa:34	ABplapa	34	1980	-23019	-121	-121	1980	20.6	522	193	50	286478
ABplapaa:52	ABplapaa	52	2092	-22907	-22	-23	2092	12.6	529	210	42	163684
ABplapaaa:77	ABplapaaa	77	2157	-22842	-86	-91	2157	10.9	447	182	36	117772
ABplapaap:77	ABplapaap	77	2083	-22916	-131	-136	2083	10.9	397	165	37	137787
ABplapap:52	ABplapap	52	2006	-22993	-111	-114	2006	16.1	470	208	45	189807
ABplapapa:76	ABplapapa	76	2143	-22856	-104	-116	2143	12.2	411	221	37	86377
ABplapapp:76	ABplapapp	76	2057	-22942	-119	-117	2057	18.2	344	178	38	133813
ABplapp:34	ABplapp	34	1986	-23013	-194	-194	1986	34.3	446	173	51	401183
ABplappa:52	ABplappa	52	2034	-22965	-103	-104	2034	25.1	464	162	45	264062
ABplappaa:79	ABplappaa	79	2113	-22886	-108	-115	2113	26.6	397	149	39	213002
ABplappap:79	ABplappap	79	2136	-22863	-52	-59	2136	25.6	340	139	38	185174
ABplappp:52	ABplappp	52	2065	-22934	-65	-67	2065	30.6	410	197	44	217269
ABplapppa:78	ABplapppa	78	2075	-22924	-130	-136	2075	30.8	333	165	38	177621
ABplapppp:78	ABplapppp	78	2050	-22950	-123	-126	2050	35.9	300	141	36	170337
ABplp:7	ABplp	7	1910	-23089	-458	-458	1910	50.1	380	226	65	531988
ABplpa:18	ABplpa	18	1942	-23057	-416	-418	1942	52.6	424	229	57	401382
ABplpaa:34	ABplpaa	34	1997	-23002	-331	-333	1997	49.9	486	200	49	389139
ABplpaaa:53	ABplpaaa	53	2061	-22938	-155	-156	2061	43.1	561	193	43	293582
ABplpaaaa:79	ABplpaaaa	79	2045	-22954	-196	-198	2045	41.3	558	210	37	206058
ABplpaaaaa:113	ABplpaaaaa	113	2038	-22962	-83	-100	2038	46.1	538	207	31	112600
ABplpaaaap:113	ABplpaaaap	113	2013	-22986	-47	-50	2013	46.0	498	215	31	116388
ABplpaaap:79	ABplpaaap	79	2092	-22907	-189	-200	2092	45.4	530	178	37	217298
ABplpaaapa:113	ABplpaaapa	113	2084	-22915	-193	-207	2084	53.0	519	201	31	110397
ABplpaaapp:113	ABplpaaapp	113	2108	-22891	-36	-50	2108	50.6	487	180	33	117651
ABplpaap:53	ABplpaap	53	2153	-22846	-151	-154	2153	42.7	488	185	44	297072
ABplpaapa:78	ABplpaapa	78	2081	-22918	-124	-131	2081	35.8	528	167	38	252590
ABplpaapaa:111	ABplpaapaa	111	1960	-23039	-102	-100	1960	42.6	553	186	34	154383
ABplpaapap:111	ABplpaapap	111	2059	-22940	-31	-56	2059	43.1	518	169	32	137823
ABplpaapp:78	ABplpaapp	78	2117	-22882	-202	-219	2117	39.8	475	161	38	244796
ABplpaappa:112	ABplpaappa	112	2057	-22942	-78	-112	2057	42.5	486	195	32	151499
ABplpaappp:112	ABplpaappp	112	2062	-22937	-71	-74	2062	45.6	465	160	33	136920
ABplpap:34	ABplpap	34	1971	-23028	-449	-455	1971	54.3	405	242	49	360050
ABplpapa:53	ABplpapa	53	2081	-22918	-339	-348	2081	52.8	516	224	45	307398
ABplpapaa:78	ABplpapaa	78	2173	-22826	-266	-289	2173	52.0	518	214	36	179719
ABplpapaaa:116	ABplpapaaa	116	1999	-23000	-151	-162	1999	53.3	486	243	30	89216
ABplpapaap:116	ABplpapaap	116	1993	-23006	-292	-364	1993	56.4	457	241	32	97159
ABplpapap:78	ABplpapap	78	2157	-22842	-245	-270	2157	49.7	474	183	38	201675
ABplpapapa:113	ABplpapapa	113	2052	-22947	-192	-219	2052	54.4	460	210	32	102090
ABplpapapp:113	ABplpapapp	113	2067	-22932	-170	-190	2067	55.0	421	193	32	98117
ABplpapp:53	ABplpapp	53	2052	-22947	-418	-423	2052	54.3	439	222	45	301022
ABplpappa:76	ABplpappa	76	2154	-22845	-336	-347	2154	54.5	475	226	37	187935
ABplpappaa:112	ABplpappaa	112	2125	-22875	-229	-260	2125	55.6	457	278	30	93316
ABplpappap:112	ABplpappap	112	2331	-22668	-394	-521	2331	58.3	432	259	34	109074
ABplpappp:76	ABplpappp	76	2171	-22828	-322	-331	2171	53.8	420	203	40	205822
ABplpapppa:110	ABplpapppa	110	2111	-22888	-422	-455	2111	56.9	408	236	33	99390
ABplpapppp:110	ABplpapppp	110	2241	-22758	-314	-367	2241	56.4	377	215	35	115483
ABplpp:18	ABplpp	18	1983	-23016	-399	-399	1983	50.1	333	201	57	397196
ABplppa:34	ABplppa	34	2000	-22999	-285	-285	2000	46.1	397	171	49	364694
ABplppaa:53	ABplppaa	53	2052	-22947	-125	-128	2052	36.4	440	152	43	244547
ABplppaaa:81	ABplppaaa	81	2032	-22967	-170	-184	2032	33.8	467	149	37	193404
ABplppaaaa:115	ABplppaaaa	115	1962	-23037	-3	-5	1962	35.9	537	171	31	107862
ABplppaaap:115	ABplppaaap	115	2003	-22996	-49	-54	2003	37.0	492	160	31	97528
ABplppaap:81	ABplppaap	81	2057	-22942	-143	-149	2057	39.0	401	140	35	155941
ABplppaapa:118	ABplppaapa	118	2027	-22972	39	44	2027	38.2	462	140	30	90689
ABplppaapp:118	ABplppaapp	118	1959	-23040	-42	-55	1959	40.0	418	142	30	89180
ABplppap:53	ABplppap	53	2081	-22918	-162	-166	2081	39.4	418	214	41	185000
ABplppapa:78	ABplppapa	78	2116	-22883	-121	-127	2116	35.8	427	176	36	164303
ABplppapaa:115	ABplppapaa	115	1936	-23063	-138	-139	1936	37.1	458	184	30	93861
ABplppapap:115	ABplppapap	115	2027	-22972	32	23	2027	35.1	419	165	32	108962
ABplppapp:78	ABplppapp	78	2099	-22900	-194	-201	2099	42.3	356	158	36	170110
ABplppappa:114	ABplppappa	114	2058	-22942	-10	-8	2058	40.5	379	145	31	94908
ABplppappp:114	ABplppappp	114	2013	-22986	-73	-81	2013	44.3	333	147	31	93486
ABplppp:34	ABplppp	34	1994	-23005	-433	-437	1994	53.3	327	226	49	340672
ABplpppa:52	ABplpppa	52	2098	-22901	-214	-224	2098	47.3	415	178	44	256939
ABplpppaa:76	ABplpppaa	76	2085	-22914	-201	-216	2085	45.2	442	170	37	166671
ABplpppaaa:113	ABplpppaaa	113	2064	-22935	-94	-98	2064	47.4	443	197	30	80322
ABplpppaap:113	ABplpppaap	113	1937	-23062	-81	-83	1937	43.4	413	177	32	103629
ABplpppap:76	ABplpppap	76	2176	-22823	-160	-177	2176	48.2	387	163	37	171044
ABplpppapa:111	ABplpppapa	111	1952	-23047	-145	-155	1952	48.9	414	160	31	92374
ABplpppapp:111	ABplpppapp	111	2072	-22927	-97	-111	2072	47.6	363	162	31	94819
ABplpppp:52	ABplpppp	52	2054	-22945	-339	-339	2054	52.0	363	199	44	259991
ABplppppa:77	ABplppppa	77	2172	-22827	-252	-271	2172	53.2	360	188	38	174003
ABplppppaa:111	ABplppppaa	111	2062	-22937	-51	-65	2062	51.7	389	182	30	86189
ABplppppap:111	ABplppppap	111	2121	-22878	-75	-95	2121	53.4	354	190	34	101632
ABplppppp:77	ABplppppp	77	2064	-22935	-359	-373	2064	50.8	313	180	40	190364
ABplpppppa:111	ABplpppppa	111	2200	-22799	-225	-261	2200	55.2	320	203	38	124071
ABplpppppp:111	ABplpppppp	111	2111	-22888	-94	-92	2111	53.7	269	202	35	118806
ABpr:2	ABpr	2	1896	-23104	-189	-189	1896	19.6	289	314	79	575091
ABpra:7	ABpra	7	1900	-23099	-234	-235	1900	28.1	242	345	64	426690
ABpraa:17	ABpraa	17	1955	-23044	-112	-114	1955	26.5	267	388	55	319653
ABpraaa:34	ABpraaa	34	2084	-22915	-25	-26	2084	10.8	256	342	49	201620
ABpraaaa:53	ABpraaaa	53	1990	-23009	-96	-96	1990	17.7	283	382	42	161090
ABpraaaaa:77	ABpraaaaa	77	2039	-22960	-99	-107	2039	37.3	404	416	35	136094
ABpraaaaaa:111	ABpraaaaaa	111	2022	-22977	21	14	2022	37.5	470	413	31	102672
ABpraaaaap:111	ABpraaaaap	111	1964	-23035	-61	-69	1964	41.3	432	417	33	108622
ABpraaaap:77	ABpraaaap	77	2081	-22918	-62	-71	2081	40.5	362	418	34	133152
ABpraaaapa:112	ABpraaaapa	112	1912	-23087	-137	-136	1912	40.3	408	421	30	82622
ABpraaaapp:112	ABpraaaapp	112	2121	-22878	66	47	2121	37.5	379	421	31	84658
ABpraaap:53	ABpraaap	53	2027	-22972	-68	-67	2027	17.5	242	321	42	157986
ABpraaapa:78	ABpraaapa	78	2035	-22964	-95	-99	2035	30.7	361	418	36	154535
ABpraaapaa:115	ABpraaapaa	115	1932	-23067	-48	-53	1932	33.8	444	422	31	104103
ABpraaapap:115	ABpraaapap	115	2032	-22967	26	18	2032	30.9	391	425	34	122055
ABpraaapp:78	ABpraaapp	78	2049	-22950	-110	-117	2049	31.3	312	389	36	156861
ABpraaappa:113	ABpraaappa	113	1938	-23061	-82	-78	1938	25.5	379	416	34	128709
ABpraaappp:113	ABpraaappp	113	1941	-23058	-27	-30	1941	27.6	329	418	34	119079
ABpraap:34	ABpraap	34	1973	-23026	-110	-110	1973	25.9	200	365	48	281291
ABpraapa:53	ABpraapa	53	2018	-22981	-44	-44	2018	24.0	230	385	43	210788
ABpraapaa:78	ABpraapaa	78	2067	-22932	-141	-150	2067	46.2	353	392	36	191182
ABpraapaaa:118	ABpraapaaa	118	1965	-23034	-4	-4	1965	44.8	417	382	30	96400
ABpraapaap:118	ABpraapaap	118	1975	-23024	-37	-62	1975	43.8	380	383	30	102654
ABpraapap:78	ABpraapap	78	2060	-22939	-176	-178	2060	42.4	283	402	38	199420
ABpraapapa:110	ABpraapapa	110	2017	-22982	-100	-110	2017	49.9	366	396	33	114713
ABpraapapp:110	ABpraapapp	110	2020	-22979	-99	-100	2020	49.1	316	394	33	120991
ABpraapp:53	ABpraapp	53	1987	-23012	-157	-162	1987	30.5	198	341	42	209569
ABpraappa:77	ABpraappa	77	2135	-22864	-245	-264	2135	51.9	325	372	39	219160
ABpraappaa:111	ABpraappaa	111	2114	-22885	-160	-212	2114	54.8	392	364	32	117704
ABpraappap:111	ABpraappap	111	2213	-22786	-447	-486	2213	56.2	344	345	36	140469
ABpraappp:77	ABpraappp	77	2182	-22817	-194	-208	2182	49.2	247	368	37	206091
ABpraapppa:116	ABpraapppa	116	2157	-22842	-147	-123	2157	54.1	308	370	33	112696
ABpraapppp:116	ABpraapppp	116	2177	-22822	-261	-188	2177	54.7	271	355	33	114584
ABprap:17	ABprap	17	1983	-23016	-137	-139	1983	24.5	196	345	56	302549
ABprapa:33	ABprapa	33	2016	-22983	-88	-88	2016	14.6	168	294	48	238215
ABprapaa:53	ABprapaa	53	2086	-22913	-70	-71	2086	22.8	148	280	42	185570
ABprapaaa:78	ABprapaaa	78	2014	-22985	-136	-150	2014	32.0	237	373	37	167674
ABprapaaaa:118	ABprapaaaa	118	1809	-23190	-88	-86	1809	34.1	315	423	31	91414
ABprapaaap:118	ABprapaaap	118	1940	-23059	-41	-37	1940	36.1	273	407	31	90750
ABprapaap:78	ABprapaap	78	2105	-22894	-110	-116	2105	38.5	188	357	36	162729
ABprapaapa:119	ABprapaapa	119	1881	-23118	-93	-98	1881	42.0	247	401	32	91834
ABprapaapp:119	ABprapaapp	119	2001	-22998	-5	-13	2001	44.7	218	372	30	76015
ABprapap:53	ABprapap	53	2056	-22943	-83	-83	2056	14.6	190	332	42	171999
ABprapapa:80	ABprapapa	80	2043	-22956	-81	-83	2043	30.0	307	406	35	147943
ABprapapaa:117	ABprapapaa	117	1926	-23073	-62	-63	1926	34.1	375	386	29	79354
ABprapapap:117	ABprapapap	117	1884	-23115	-97	-106	1884	36.5	344	408	31	95035
ABprapapp:80	ABprapapp	80	2115	-22884	-114	-142	2115	36.9	275	374	34	148685
ABprapappa:119	ABprapappa	119	1970	-23029	-48	-64	1970	40.0	342	370	29	77990
ABprapappp:119	ABprapappp	119	1899	-23100	-115	-123	1899	38.9	306	392	32	100910
ABprapp:33	ABprapp	33	1978	-23021	-255	-257	1978	30.9	143	328	50	375742
ABprappa:53	ABprappa	53	1993	-23006	-136	-137	1993	25.9	147	348	44	260725
ABprappaa:77	ABprappaa	77	2043	-22956	-74	-84	2043	32.5	241	400	37	187016
ABprappaaa:111	ABprappaaa	111	2019	-22980	-40	-41	2019	42.6	346	419	33	116649
ABprappaap:111	ABprappaap	111	1968	-23031	-59	-63	1968	41.6	294	411	33	118192
ABprappap:77	ABprappap	77	2071	-22928	-145	-146	2071	41.8	208	380	38	208160
ABprappapa:112	ABprappapa	112	1975	-23024	-139	-166	1975	46.2	275	390	31	107776
ABprappapp:112	ABprappapp	112	2016	-22983	-124	-124	2016	49.1	245	373	34	121597
ABprappp:53	ABprappp	53	2022	-22977	-191	-193	2022	39.0	151	326	44	282025
ABprapppa:76	ABprapppa	76	2183	-22816	-318	-330	2183	52.3	265	355	39	208869
ABprapppaa:107	ABprapppaa	107	2130	-22869	-52	-64	2130	47.4	358	358	31	100897
ABprapppap:107	ABprapppap	107	2255	-22744	-23	-45	2255	50.2	325	350	33	108799
ABprapppp:76	ABprapppp	76	2235	-22764	-266	-297	2235	51.4	218	332	39	217949
ABprappppa:114	ABprappppa	114	3135	-21864	617	574	3135	54.9	253	328	35	136463
ABprappppp:114	ABprappppp	114	3471	-21528	952	897	3471	55.5	302	334	31	107244
ABprp:7	ABprp	7	2014	-22986	-141	-141	2014	13.3	341	330	62	271692
ABprpa:18	ABprpa	18	2099	-22900	-62	-62	2099	11.0	371	348	57	208124
ABprpaa:34	ABprpaa	34	2083	-22916	-61	-61	2083	7.5	420	306	47	137496
ABprpaaa:52	ABprpaaa	52	2054	-22945	-108	-108	2054	16.7	438	383	42	178863
ABprpaaaa:81	ABprpaaaa	81	2045	-22954	-33	-30	2045	30.5	485	411	34	163293
ABprpaaaaa:117	ABprpaaaaa	117	1911	-23088	-6	-8	1911	28.6	505	405	31	119844
ABprpaaaap:117	ABprpaaaap	117	1945	-23054	15	16	1945	22.5	482	410	30	109547
ABprpaaap:81	ABprpaaap	81	2078	-22921	-66	-69	2078	28.9	432	420	36	185341
ABprpaaapa:114	ABprpaaapa	114	1873	-21989	-32	-46	1873	31.0	473	409	35	159403
ABprpaaapp:114	ABprpaaapp	114	2001	-22998	18	7	2001	24.1	433	421	32	108047
ABprpaap:52	ABprpaap	52	2108	-22891	-25	-28	2108	10.1	393	330	43	137430
ABprpaapa:77	ABprpaapa	77	2110	-22889	-39	-43	2110	23.7	482	397	37	188005
ABprpaapaa:111	ABprpaapaa	111	1933	-23066	-41	-47	1933	22.9	514	393	32	135274
ABprpaapap:111	ABprpaapap	111	1939	-23060	-87	-102	1939	20.2	475	379	32	128245
ABprpaapp:77	ABprpaapp	77	2047	-22952	-126	-128	2047	21.4	414	399	40	212618
ABprpaappa:110	ABprpaappa	110	1982	-23017	-21	-26	1982	24.3	449	383	32	129449
ABprpaappp:110	ABprpaappp	110	2040	-22959	7	-3	2040	20.2	407	400	36	143948
ABprpap:34	ABprpap	34	2079	-22920	-22	-23	2079	12.1	335	351	50	207842
ABprpapa:52	ABprpapa	52	2039	-22960	-68	-71	2039	13.2	294	321	45	170614
ABprpapaa:76	ABprpapaa	76	2110	-22889	-113	-123	2110	14.1	354	379	36	142051
ABprpapaaa:114	ABprpapaaa	114	2027	-22972	58	53	2027	15.7	379	410	29	97155
ABprpapaap:114	ABprpapaap	114	2022	-22977	-10	-15	2022	15.5	346	401	33	99637
ABprpapap:76	ABprpapap	76	2073	-22926	-98	-102	2073	17.6	284	365	40	196149
ABprpapapa:109	ABprpapapa	109	2029	-22970	-21	-22	2029	17.7	314	388	34	126270
ABprpapapp:109	ABprpapapp	109	1986	-23013	-52	-59	1986	18.2	273	370	34	114522
ABprpapp:52	ABprpapp	52	2126	-22873	-15	-16	2126	12.5	345	379	44	190901
ABprpappa:79	ABprpappa	79	2109	-22890	-29	-30	2109	15.8	414	398	37	182935
ABprpappaa:115	ABprpappaa	115	1954	-23045	-65	-65	1954	10.2	502	371	32	129645
ABprpappap:115	ABprpappap	115	2027	-22972	-166	-184	2027	6.6	452	365	36	135028
ABprpappp:79	ABprpappp	79	2104	-22895	-72	-75	2104	16.2	352	395	38	191775
ABprpapppa:114	ABprpapppa	114	1959	-23040	-52	-60	1959	14.1	457	388	34	147579
ABprpapppp:114	ABprpapppp	114	2001	-22999	-15	-18	2001	13.5	409	386	34	143486
ABprpp:18	ABprpp	18	2128	-22871	-18	-18	2128	11.2	273	283	57	212043
ABprppa:34	ABprppa	34	2061	-22938	-23	-23	2061	7.3	313	251	48	155954
ABprppaa:53	ABprppaa	53	2114	-22885	-48	-52	2114	4.6	315	295	44	118122
ABprppaaa:80	ABprppaaa	80	2221	-22778	-77	-82	2221	7.2	304	357	37	120280
ABprppaaaa:115	ABprppaaaa	115	1983	-23016	-26	-27	1983	10.8	286	376	34	98779
ABprppaaap:115	ABprppaaap	115	1988	-23011	-42	-42	1988	10.3	250	343	33	71725
ABprppaap:80	ABprppaap	80	2241	-22758	18	13	2241	8.2	253	338	37	117917
ABprppaapa:117	ABprppaapa	117	2023	-22976	37	36	2023	13.8	205	330	30	61713
ABprppaapp:117	ABprppaapp	117	1893	-23106	-86	-90	1893	14.8	225	367	33	87160
ABprppap:53	ABprppap	53	2130	-22869	-23	-25	2130	8.4	270	252	43	132587
ABprppapa:77	ABprppapa	77	2091	-22908	-72	-71	2091	14.6	180	293	39	147958
ABprppapaa:110	ABprppapaa	110	1940	-23059	-47	-42	1940	22.8	130	307	33	103313
ABprppapap:110	ABprppapap	110	1946	-23053	-21	-19	1946	32.9	126	302	32	110738
ABprppapp:77	ABprppapp	77	2115	-22884	-67	-69	2115	12.3	217	329	37	125099
ABprppappa:114	ABprppappa	114	1956	-23044	-65	-62	1956	15.6	177	339	35	111019
ABprppappp:114	ABprppappp	114	1951	-23048	-25	-32	1951	21.0	145	332	34	112950
ABprppp:34	ABprppp	34	2085	-22914	-62	-63	2085	10.8	220	247	50	235047
ABprpppa:52	ABprpppa	52	2059	-22940	-98	-102	2059	21.5	209	261	43	190175
ABprpppaa:81	ABprpppaa	81	2069	-22930	-94	-100	2069	27.6	155	310	37	167427
ABprpppaaa:120	ABprpppaaa	120	1924	-23075	34	36	1924	35.8	155	366	31	82206
ABprpppaap:120	ABprpppaap	120	1830	-23169	-85	-83	1830	32.1	133	332	31	89010
ABprpppap:81	ABprpppap	81	2058	-22941	-97	-98	2058	29.9	174	351	36	162736
ABprpppapa:121	ABprpppapa	121	1874	-23125	-73	-71	1874	35.5	228	402	30	81114
ABprpppapp:121	ABprpppapp	121	1911	-23089	-41	-43	1911	37.6	194	380	32	79722
ABprpppp:52	ABprpppp	52	2057	-22942	-69	-71	2057	10.6	194	255	45	220928
ABprppppa:79	ABprppppa	79	2066	-22933	-61	-64	2066	22.6	186	364	39	192565
ABprppppaa:122	ABprppppaa	122	1933	-23066	34	31	1933	26.5	205	389	33	88581
ABprppppap:122	ABprppppap	122	1870	-23129	-33	-36	1870	27.0	170	361	36	118676
ABprppppp:79	ABprppppp	79	2015	-22984	-100	-104	2015	23.2	235	382	38	199602
ABprpppppa:119	ABprpppppa	119	1949	-23050	54	55	1949	27.5	282	412	30	93568
ABprpppppp:119	ABprpppppp	119	1955	-23044	-1	-8	1955	28.4	243	397	33	101058
EMS:1	EMS	1	2014	-22985	-104	-104	2014	30.0	390	391	62	245443
MS:3	MS	3	1812	-23187	-334	-334	1812	44.7	412	378	73	827411
MSa:11	MSa	11	1899	-23100	-326	-326	1899	46.9	462	347	62	479019
MSaa:24	MSaa	24	1921	-23078	-325	-325	1921	45.7	509	366	53	362657
MSaaa:41	MSaaa	41	1986	-23014	-276	-276	1986	49.2	519	364	49	405157
MSaaaa:62	MSaaaa	62	1994	-23005	-239	-240	1994	43.6	575	334	43	234680
MSaaaaa:85	MSaaaaa	85	1999	-23000	-140	-143	1999	30.7	584	318	37	169533
MSaaaap:85	MSaaaap	85	2079	-22920	-98	-105	2079	25.8	519	289	37	129956
MSaaap:62	MSaaap	62	2076	-22923	-210	-227	2076	48.2	482	317	43	227589
MSaaapa:88	MSaaapa	88	2101	-22898	-146	-150	2101	34.5	523	291	42	189296
MSaaapp:88	MSaaapp	88	2045	-22954	-65	-67	2045	36.4	464	273	34	110732
MSaap:41	MSaap	41	2038	-22961	-304	-309	2038	49.8	429	373	48	365818
MSaapa:62	MSaapa	62	2115	-22884	-479	-497	2115	54.8	455	309	43	231595
MSaapaa:87	MSaapaa	87	2079	-22920	-222	-233	2079	46.4	484	279	37	145552
MSaapap:87	MSaapap	87	2226	-22773	-117	-104	2226	48.7	416	263	35	126432
MSaapp:62	MSaapp	62	2147	-22852	-696	-706	2147	56.2	376	279	44	243781
MSap:24	MSap	24	1940	-23059	-421	-424	1940	53.1	428	326	53	346774
MSapa:43	MSapa	43	1977	-23022	-318	-319	1977	52.6	454	307	46	293786
MSapaa:64	MSapaa	64	2043	-22956	-188	-192	2043	43.1	510	269	39	133310
MSapap:64	MSapap	64	2100	-22899	-141	-153	2100	46.2	444	250	40	143425
MSapp:43	MSapp	43	2010	-22989	-522	-536	2010	56.2	379	296	48	315363
MSappa:66	MSappa	66	2059	-22940	-229	-242	2059	48.5	406	234	40	152554
MSappp:66	MSappp	66	2087	-22912	-172	-177	2087	44.0	349	210	39	139278
MSp:11	MSp	11	1942	-23057	-234	-234	1942	35.2	360	360	61	404834
MSpa:24	MSpa	24	1961	-23038	-293	-293	1961	39.1	414	389	55	371271
MSpaa:41	MSpaa	41	2009	-22990	-138	-139	2009	35.4	406	403	48	318580
MSpaaa:62	MSpaaa	62	2041	-22958	-214	-214	2041	42.3	439	371	43	199614
MSpaaaa:85	MSpaaaa	85	2134	-22865	-108	-114	2134	31.9	532	353	38	161089
MSpaaap:85	MSpaaap	85	2090	-22909	-108	-111	2090	30.0	469	329	39	140961
MSpaap:62	MSpaap	62	2092	-22907	-191	-195	2092	45.6	394	326	40	175993
MSpap:41	MSpap	41	2066	-22933	-265	-265	2066	47.5	328	391	49	361554
MSpapa:62	MSpapa	62	2058	-22941	-500	-513	2058	51.4	355	360	45	228268
MSpapaa:86	MSpapaa	86	2080	-22919	-240	-248	2080	47.2	435	310	36	123396
MSpapap:86	MSpapap	86	2162	-22837	-230	-239	2162	51.7	389	303	37	155278
MSpapp:62	MSpapp	62	2116	-22883	-651	-655	2116	55.2	292	318	44	234189
MSpp:24	MSpp	24	1934	-23065	-199	-202	1934	32.6	315	390	53	314998
MSppa:42	MSppa	42	1978	-23021	-93	-94	1978	23.6	299	400	47	247190
MSppaa:64	MSppaa	64	2047	-22952	-121	-131	2047	38.0	367	371	39	134669
MSppap:64	MSppap	64	2061	-22938	-168	-172	2061	38.1	305	362	41	144112
MSppp:42	MSppp	42	1933	-23066	-190	-190	1933	38.6	225	382	47	311921
MSpppa:64	MSpppa	64	2056	-22943	-200	-207	2056	42.9	248	331	41	157015
MSpppp:64	MSpppp	64	2070	-22929	-178	-188	2070	44.7	279	361	40	162187
E:3	E	3	1857	-23143	-532	-532	1857	48.3	242	297	72	747289
Ea:11	Ea	11	1963	-23036	-488	-489	1963	50.5	327	321	63	511605
Eal:35	Eal	35	1979	-23020	-200	-202	1979	31.2	330	333	53	312177
Eala:63	Eala	63	2018	-22981	-199	-203	2018	33.1	369	311	43	118543
Ealp:63	Ealp	63	2117	-22882	-248	-252	2117	39.9	336	301	45	159320
Ear:35	Ear	35	1981	-23018	-282	-288	1981	45.4	365	309	52	363937
Eara:64	Eara	64	2006	-22993	-173	-175	2006	33.3	446	273	44	140119
Earp:64	Earp	64	2089	-22910	-210	-215	2089	35.6	377	251	44	152625
Ep:11	Ep	11	1971	-23028	-397	-404	1971	45.2	243	280	62	502741
Epl:39	Epl	39	2011	-22989	-327	-331	2011	43.4	292	255	54	350655
Epla:72	Epla	72	2046	-22953	-196	-195	2046	32.0	317	247	42	110895
Eplp:72	Eplp	72	2197	-22802	-190	-198	2197	35.5	260	218	43	126097
Epr:39	Epr	39	2017	-22982	-180	-181	2017	29.8	242	286	53	286324
Epra:69	Epra	69	2171	-22828	-106	-106	2171	28.2	227	258	43	112642
Eprp:69	Eprp	69	2034	-22965	-163	-164	2034	30.2	280	307	43	112503
P2:1	P2	1	2055	-22944	-275	-275	2055	40.0	178	286	66	173201
C:3	C	3	1923	-23076	-251	-251	1923	26.1	264	195	67	504212
Ca:14	Ca	14	2017	-22982	-241	-240	2017	30.3	325	193	59	340986
Caa:28	Caa	28	2005	-22994	-240	-242	2005	30.0	370	199	51	254884
Caaa:50	Caaa	50	2061	-22938	-121	-121	2061	18.8	375	172	46	161967
Caaaa:78	Caaaa	78	2212	-22787	-34	-37	2212	9.4	313	197	37	83018
Caaap:78	Caaap	78	2136	-22863	-171	-173	2136	25.9	205	170	40	140749
Caap:50	Caap	50	2057	-22942	-250	-252	2057	30.2	300	192	43	153464
Caapa:84	Caapa	84	2149	-22850	-209	-220	2149	38.5	154	222	39	136291
Caapp:84	Caapp	84	2138	-22861	-112	-118	2138	35.7	164	245	35	91744
Cap:28	Cap	28	2007	-22992	-293	-294	2007	39.3	285	181	52	345677
Capa:52	Capa	52	2116	-22883	-216	-217	2116	38.5	335	157	44	183925
Capaa:82	Capaa	82	2113	-22886	-254	-261	2113	37.3	283	181	35	88271
Capap:82	Capap	82	2245	-22754	-184	-190	2245	37.7	228	173	38	118072
Capp:52	Capp	52	2057	-22942	-247	-254	2057	43.6	258	177	45	206831
Cappa:85	Cappa	85	2193	-22806	-170	-184	2193	45.1	200	198	39	129820
Cappp:85	Cappp	85	2114	-22885	-258	-282	2114	42.9	160	224	37	117880
Cp:14	Cp	14	2024	-22975	-193	-193	2024	25.8	220	208	60	370417
Cpa:29	Cpa	29	2022	-22977	-175	-175	2022	23.6	239	175	53	319936
Cpaa:50	Cpaa	50	2062	-22937	-167	-167	2062	16.5	277	181	48	177382
Cpaaa:76	Cpaaa	76	259	-2865	-14	-14	259	5.2	292	261	39	10706
Cpaap:76	Cpaap	76	2178	-22821	-116	-117	2178	13.6	193	221	41	117620
Cpap:50	Cpap	50	1990	-23009	-251	-250	1990	32.0	243	165	44	210474
Cpapa:77	Cpapa	77	2090	-22909	-157	-160	2090	35.8	139	254	40	145670
Cpapp:77	Cpapp	77	2164	-22835	-96	-107	2164	27.3	151	231	37	119515
Cpp:29	Cpp	29	2035	-22964	-253	-253	2035	35.6	170	213	52	360233
Cppa:51	Cppa	51	2072	-22927	-159	-161	2072	27.7	158	227	45	179657
Cppaa:84	Cppaa	84	2239	-22760	-70	-79	2239	41.9	167	293	39	115641
Cppap:84	Cppap	84	2238	-22761	-213	-230	2238	48.4	215	287	39	116229
Cppp:51	Cppp	51	2044	-22955	-273	-280	2044	39.2	192	202	45	203342
Cpppa:85	Cpppa	85	2082	-22917	-207	-236	2082	42.0	160	271	38	130387
Cpppp:85	Cpppp	85	2136	-22863	-167	-171	2136	30.6	153	263	38	107241
P3:3	P3	3	1901	-23098	-341	-342	1901	37.0	146	280	64	563815
D:17	D	17	2004	-22995	-329	-331	2004	34.8	134	288	55	384693
Da:37	Da	37	2013	-22986	-567	-572	2013	52.3	211	292	50	231071
Daa:72	Daa	72	2170	-22829	-403	-414	2170	48.9	287	212	41	104415
Dap:72	Dap	72	2098	-22901	-297	-296	2098	44.4	211	223	40	94541
Dp:37	Dp	37	2078	-22921	-367	-369	2078	43.1	146	267	50	253513
Dpa:69	Dpa	69	2233	-22766	-231	-236	2233	38.9	170	258	43	107114
Dpp:69	Dpp	69	2133	-22866	-395	-411	2133	49.9	220	299	40	100217
P4:17	P4	17	1955	-23044	-525	-535	1955	51.6	214	309	52	295349
Z2:48	Z2	48	2149	-22850	-304	-318	2149	46.0	253	302	43	127701
Z3:48	Z3	48	2069	-22930	-404	-402	2069	50.9	326	262	41	124905
