# Supplementary material for: Quantitative Differences in Nuclear β-catenin and TCF Pattern Embryonic Cells in C. elegans
Source: PLoS Genet. 2015 Oct 21;11(10):e1005585. doi: 10.1371/journal.pgen.1005585 (PMC4619327; doi:10.1371/journal.pgen.1005585)
Supplement: S1 Data — For each cell analyzed, birth time is given in column 3 and the average nuclear reporter intensity over the lifetime of the cell (corrected for background) is given in column 7 (“blot”). For information on each embryo’s strain information and experimental conditions, refer to S2 Table. (ZIP) [file pgen.1005585.s005.zip › CAs/CA20130718_nhr-67_sys-1i_L2.csv]

cellTime	cell	time	none	global	local	blot	cross	z	x	y	size	gweight
ABa:1	ABa	1	1821	-23179	-161	-161	1821	23.0	642	274	82	904730
ABal:2	ABal	2	1684	-23315	-187	-187	1684	29.0	638	282	71	632267
ABala:6	ABala	6	1770	-23229	-136	-136	1770	31.8	605	314	64	445299
ABalaa:16	ABalaa	16	1813	-23186	-102	-102	1813	28.4	661	299	55	353181
ABalaaa:32	ABalaaa	32	1736	-23263	-146	-145	1736	38.9	666	273	49	554162
ABalaaaa:51	ABalaaaa	51	1807	-23192	-97	-100	1807	36.0	651	259	43	426121
ABalaaaal:74	ABalaaaal	74	1831	-23168	-65	-73	1831	33.1	664	253	39	331975
ABalaaaala:102	ABalaaaala	102	1816	-23183	-52	-54	1816	27.6	660	276	33	220346
ABalaaaalp:102	ABalaaaalp	102	1856	-23143	8	3	1856	27.3	682	240	32	221980
ABalaaaar:74	ABalaaaar	74	1853	-23146	-46	-45	1853	30.2	626	298	36	257777
ABalaaaarl:107	ABalaaaarl	107	1840	-23159	43	40	1840	26.7	661	305	29	190721
ABalaaaarr:107	ABalaaaarr	107	1859	-23140	-9	0	1859	26.9	622	316	30	165209
ABalaaap:51	ABalaaap	51	1844	-23155	-75	-80	1844	25.8	681	236	40	341056
ABalaaapa:80	ABalaaapa	80	1779	-23220	-105	-112	1779	20.0	660	254	35	238441
ABalaaapal:118	ABalaaapal	118	1842	-23158	9	-1	1842	20.1	619	259	29	111302
ABalaaapar:118	ABalaaapar	118	1716	-23283	-125	-129	1716	21.5	585	284	29	97301
ABalaaapp:80	ABalaaapp	80	1830	-23169	-78	-86	1830	21.5	673	219	36	299763
ABalaaappl:116	ABalaaappl	116	1736	-23263	-117	-122	1736	18.0	666	250	34	218501
ABalaaappr:116	ABalaaappr	116	1788	-23211	-27	-29	1788	11.9	639	254	30	129013
ABalaap:32	ABalaap	32	1828	-23171	-77	-77	1828	25.6	641	322	49	468869
ABalaapa:51	ABalaapa	51	1838	-23161	-44	-43	1838	21.7	668	285	42	354096
ABalaapaa:77	ABalaapaa	77	1760	-23239	-60	-60	1760	25.5	685	286	36	259170
ABalaapaaa:112	ABalaapaaa	112	1842	-23157	12	5	1842	16.5	656	288	31	149129
ABalaapaap:112	ABalaapaap	112	1887	-23112	29	43	1887	17.7	642	329	32	183585
ABalaapap:77	ABalaapap	77	1826	-23173	-55	-62	1826	19.3	653	290	36	234547
ABalaapapa:111	ABalaapapa	111	1819	-23180	-80	-86	1819	14.1	624	302	33	155723
ABalaapapp:111	ABalaapapp	111	1855	-23145	-40	-45	1855	11.6	589	319	32	125425
ABalaapp:51	ABalaapp	51	1873	-23126	-50	-50	1873	22.4	613	328	44	315574
ABalaappa:74	ABalaappa	74	1897	-23102	-7	-11	1897	17.0	622	295	38	221380
ABalaappaa:105	ABalaappaa	105	1812	-23187	-44	-45	1812	20.9	628	334	33	212415
ABalaappap:105	ABalaappap	105	1866	-23133	-14	-22	1866	16.3	583	312	34	141176
ABalaappp:74	ABalaappp	74	1854	-23145	-48	-51	1854	16.3	573	315	37	161411
ABalaapppa:103	ABalaapppa	103	1861	-23138	1	1	1861	16.0	556	293	30	107716
ABalaapppp:103	ABalaapppp	103	1861	-23138	-5	-7	1861	15.1	516	302	33	109063
ABalap:16	ABalap	16	1820	-23179	-150	-150	1820	34.9	582	366	56	382494
ABalapa:33	ABalapa	33	1823	-23176	-133	-132	1823	42.1	624	344	48	575446
ABalapaa:53	ABalapaa	53	1810	-23189	-69	-69	1810	36.5	672	308	41	438250
ABalapaaa:81	ABalapaaa	81	1848	-23151	19	17	1848	38.3	627	335	36	273393
ABalapaaaa:114	ABalapaaaa	114	1802	-23197	16	19	1802	34.0	662	326	30	174109
ABalapaaap:114	ABalapaaap	114	1810	-23189	-7	-6	1810	37.5	629	342	31	149620
ABalapaap:81	ABalapaap	81	1769	-23230	-98	-96	1769	39.8	654	306	35	280821
ABalapaapa:117	ABalapaapa	117	1731	-23268	-13	-14	1731	39.6	683	288	26	142641
ABalapaapp:117	ABalapaapp	117	1802	-23197	7	6	1802	39.2	657	322	32	182739
ABalapap:53	ABalapap	53	1894	-23105	-67	-72	1894	36.5	629	329	41	353748
ABalapapa:76	ABalapapa	76	1812	-23187	-50	-56	1812	27.4	645	336	35	235375
ABalapapaa:108	ABalapapaa	108	1795	-23204	-27	-13	1795	27.8	653	340	30	161928
ABalapapap:108	ABalapapap	108	1779	-23221	-67	-78	1779	28.2	620	360	30	143905
ABalapapp:76	ABalapapp	76	1889	-23110	7	3	1889	19.0	606	338	37	221519
ABalapappa:107	ABalapappa	107	1829	-23170	-16	-21	1829	22.1	590	353	32	152925
ABalapappp:107	ABalapappp	107	1842	-23157	-8	-10	1842	17.7	553	337	30	108780
ABalapp:33	ABalapp	33	1833	-23166	-88	-87	1833	28.4	559	369	48	426822
ABalappa:52	ABalappa	52	1859	-23140	-64	-66	1859	29.4	593	375	42	372571
ABalappaa:78	ABalappaa	78	1821	-23178	-35	-33	1821	26.8	604	374	34	188950
ABalappaaa:114	ABalappaaa	114	1654	-23345	-160	-155	1654	29.5	602	379	30	133532
ABalappaap:114	ABalappaap	114	1829	-23170	-16	-4	1829	24.9	565	383	29	112692
ABalappap:78	ABalappap	78	1884	-23115	-16	-19	1884	21.1	559	371	37	220875
ABalappapa:110	ABalappapa	110	1820	-23179	-23	-19	1820	18.8	548	375	32	143020
ABalappapp:110	ABalappapp	110	1873	-23126	3	0	1873	23.3	511	370	30	113803
ABalappp:52	ABalappp	52	1867	-23133	-79	-80	1867	32.0	550	348	42	304395
ABalapppa:77	ABalapppa	77	1825	-23174	-75	-74	1825	32.3	579	347	35	202703
ABalapppaa:111	ABalapppaa	111	1831	-23168	22	17	1831	34.2	594	364	30	144929
ABalapppap:111	ABalapppap	111	1805	-23194	-44	-45	1805	29.5	563	354	30	138324
ABalapppp:77	ABalapppp	77	1865	-23134	-40	-46	1865	30.5	536	366	36	218014
ABalappppa:109	ABalappppa	109	1851	-23148	1	-3	1851	28.0	537	351	30	128606
ABalappppp:109	ABalappppp	109	1897	-23102	12	9	1897	31.1	512	375	31	138851
ABalp:6	ABalp	6	1750	-23249	-157	-157	1750	36.0	644	200	65	544902
ABalpa:16	ABalpa	16	1777	-23222	-136	-137	1777	34.5	671	201	55	420463
ABalpaa:33	ABalpaa	33	1763	-23236	-104	-104	1763	33.3	671	195	49	648621
ABalpaaa:53	ABalpaaa	53	1794	-23205	-76	-79	1794	31.3	674	188	42	465212
ABalpaaaa:80	ABalpaaaa	80	1770	-23229	-77	-86	1770	35.7	673	186	37	425068
ABalpaaaaa:114	ABalpaaaaa	114	1728	-23271	-56	-62	1728	37.0	673	186	30	203125
ABalpaaaap:114	ABalpaaaap	114	1813	-23186	11	7	1813	33.1	653	162	29	192494
ABalpaaap:80	ABalpaaap	80	1771	-23228	-62	-63	1771	38.2	677	247	36	370187
ABalpaaapa:113	ABalpaaapa	113	1784	-23215	15	21	1784	35.0	683	257	31	212237
ABalpaaapp:113	ABalpaaapp	113	1827	-23173	33	30	1827	34.3	672	291	30	193256
ABalpaap:53	ABalpaap	53	1846	-23153	-83	-87	1846	34.8	634	161	43	498883
ABalpaapa:78	ABalpaapa	78	1781	-23218	-96	-102	1781	42.0	664	192	37	394719
ABalpaapaa:111	ABalpaapaa	111	1735	-23264	-81	-81	1735	39.8	680	235	33	233282
ABalpaapap:111	ABalpaapap	111	1767	-23232	-79	-92	1767	44.4	672	205	32	225425
ABalpaapp:78	ABalpaapp	78	1846	-23153	-78	-90	1846	45.8	627	167	37	376939
ABalpaappa:112	ABalpaappa	112	1768	-23231	-66	-94	1768	43.4	663	178	30	208228
ABalpaappp:112	ABalpaappp	112	1767	-23232	-58	-71	1767	43.0	632	156	31	201469
ABalpap:33	ABalpap	33	1798	-23201	-88	-89	1798	21.5	630	222	48	435216
ABalpapa:53	ABalpapa	53	1871	-23129	-36	-38	1871	27.2	610	196	41	355571
ABalpapaa:82	ABalpapaa	82	1803	-23196	-63	-68	1803	33.6	630	150	36	348872
ABalpapaaa:118	ABalpapaaa	118	1708	-23291	-87	-75	1708	28.7	633	143	30	192836
ABalpapaap:118	ABalpapaap	118	1748	-23251	-26	-27	1748	24.1	597	143	32	172315
ABalpapap:82	ABalpapap	82	1821	-23178	-53	-57	1821	33.6	587	140	34	269912
ABalpapapa:117	ABalpapapa	117	1756	-23243	-27	-37	1756	30.3	594	124	29	175674
ABalpapapp:117	ABalpapapp	117	1736	-23263	-57	-65	1736	29.0	562	133	30	162052
ABalpapp:53	ABalpapp	53	1896	-23103	-50	-51	1896	31.1	556	213	42	303912
ABalpappa:80	ABalpappa	80	1807	-23192	-106	-116	1807	42.8	605	152	35	317626
ABalpappaa:113	ABalpappaa	113	1829	-23170	0	-11	1829	37.5	627	142	29	211743
ABalpappap:113	ABalpappap	113	1821	-23178	-7	-12	1821	37.0	595	135	30	179012
ABalpappp:80	ABalpappp	80	1865	-23134	-46	-49	1865	42.6	566	162	34	254467
ABalpapppa:112	ABalpapppa	112	1871	-23128	30	30	1871	45.9	599	159	28	158298
ABalpapppp:112	ABalpapppp	112	1817	-23182	-78	-81	1817	43.2	571	162	30	160625
ABalpp:16	ABalpp	16	1841	-23158	-234	-236	1841	47.2	601	201	57	428756
ABalppa:33	ABalppa	33	1915	-23084	-54	-54	1915	35.8	568	230	49	395581
ABalppaa:52	ABalppaa	52	1876	-23123	-114	-114	1876	40.4	585	194	42	369016
ABalppaaa:80	ABalppaaa	80	1851	-23148	-136	-145	1851	50.9	625	206	34	261338
ABalppaaaa:117	ABalppaaaa	117	1798	-23201	-13	-31	1798	47.2	664	188	30	175474
ABalppaaap:117	ABalppaaap	117	1765	-23234	-71	-80	1765	50.0	646	220	30	130038
ABalppaap:80	ABalppaap	80	1860	-23139	-101	-114	1860	46.1	600	216	35	241599
ABalppaapa:112	ABalppaapa	112	1839	-23160	-50	-79	1839	46.0	625	185	29	154214
ABalppaapp:112	ABalppaapp	112	1910	-23089	-9	-10	1910	46.1	606	211	31	147767
ABalppap:52	ABalppap	52	1948	-23052	-80	-82	1948	43.2	539	235	44	359194
ABalppapa:75	ABalppapa	75	1898	-23101	-98	-111	1898	47.1	563	204	37	268538
ABalppapaa:109	ABalppapaa	109	1952	-23047	19	15	1952	52.4	614	189	31	180792
ABalppapap:109	ABalppapap	109	1938	-23062	-34	-44	1938	49.5	576	197	31	154824
ABalppapp:75	ABalppapp	75	1940	-23059	-59	-69	1940	46.6	514	206	38	267072
ABalppappa:106	ABalppappa	106	1857	-23142	-100	-122	1857	49.0	543	196	31	162164
ABalppappp:106	ABalppappp	106	1948	-23051	-22	-27	1948	50.8	503	195	32	150482
ABalppp:33	ABalppp	33	1864	-23135	-138	-138	1864	43.7	618	165	48	586631
ABalpppa:53	ABalpppa	53	1882	-23117	-130	-132	1882	45.0	626	159	42	452411
ABalpppaa:78	ABalpppaa	78	1841	-23158	-95	-100	1841	46.4	645	266	36	308993
ABalpppaaa:113	ABalpppaaa	113	1824	-23175	-64	-65	1824	46.0	653	290	29	173367
ABalpppaap:113	ABalpppaap	113	1870	-23129	-19	-22	1870	44.9	624	319	33	176391
ABalpppap:78	ABalpppap	78	1878	-23121	-75	-81	1878	47.6	656	227	36	309351
ABalpppapa:114	ABalpppapa	114	1843	-23156	-83	-97	1843	50.1	655	261	31	171921
ABalpppapp:114	ABalpppapp	114	1808	-23191	-26	-32	1808	43.4	673	254	30	179535
ABalpppp:53	ABalpppp	53	1865	-23134	-179	-182	1865	49.9	569	170	43	451272
ABalppppa:76	ABalppppa	76	1914	-23086	-56	-69	1914	50.2	616	263	35	296483
ABalppppaa:113	ABalppppaa	113	1831	-23168	-149	-187	1831	53.4	628	252	31	183734
ABalppppap:113	ABalppppap	113	1791	-23208	-128	-133	1791	50.5	601	270	30	187518
ABalppppp:76	ABalppppp	76	1907	-23092	-57	-64	1907	50.1	573	264	37	301605
ABalpppppa:107	ABalpppppa	107	1842	-23157	-64	-81	1842	45.5	585	304	31	187119
ABalpppppp:107	ABalpppppp	107	1884	-23115	-53	-59	1884	46.5	541	304	31	164334
ABar:2	ABar	2	1728	-23271	-264	-264	1728	48.0	519	200	76	802855
ABara:5	ABara	5	1761	-23238	-215	-215	1761	45.0	469	175	65	528995
ABaraa:16	ABaraa	16	1826	-23173	-187	-188	1826	46.2	515	166	58	445772
ABaraaa:33	ABaraaa	33	1896	-23103	-47	-47	1896	37.8	483	211	49	324417
ABaraaaa:51	ABaraaaa	51	1851	-23148	-106	-108	1851	36.1	511	203	42	289001
ABaraaaaa:75	ABaraaaaa	75	1965	-23034	-223	-243	1965	54.5	563	198	37	293586
ABaraaaaaa:109	ABaraaaaaa	109	1992	-23007	-209	-240	1992	57.0	576	208	31	153665
ABaraaaaap:109	ABaraaaaap	109	1748	-20310	-324	-368	1748	57.5	541	217	33	141698
ABaraaaap:75	ABaraaaap	75	1980	-23019	-310	-336	1980	54.4	512	197	36	270249
ABaraaaapa:109	ABaraaaapa	109	2060	-22939	-643	-808	2060	58.7	514	235	32	166503
ABaraaaapp:109	ABaraaaapp	109	1981	-23018	-216	-272	1981	57.1	481	232	30	138279
ABaraaap:51	ABaraaap	51	1912	-23087	-84	-86	1912	40.6	445	194	44	338738
ABaraaapa:76	ABaraaapa	76	1979	-23020	-187	-205	1979	53.1	473	167	38	321992
ABaraaapaa:108	ABaraaapaa	108	2139	-22860	-247	-281	2139	58.1	490	195	30	154668
ABaraaapap:108	ABaraaapap	108	1942	-23057	-214	-233	1942	56.2	448	187	33	171091
ABaraaapp:76	ABaraaapp	76	1947	-23053	-78	-83	1947	48.2	444	193	39	305839
ABaraaappa:106	ABaraaappa	106	1839	-23160	-132	-138	1839	49.9	457	205	32	164806
ABaraaappp:106	ABaraaappp	106	1937	-23062	-89	-101	1937	53.3	411	204	33	168638
ABaraap:33	ABaraap	33	1825	-23174	-150	-151	1825	46.1	539	153	49	522681
ABaraapa:51	ABaraapa	51	1827	-23172	-105	-107	1827	43.2	548	137	42	444666
ABaraapaa:81	ABaraapaa	81	1914	-23085	-288	-316	1914	56.2	597	243	36	274756
ABaraapaaa:117	ABaraapaaa	117	1828	-23171	-102	-112	1828	54.4	604	223	30	130872
ABaraapaap:117	ABaraapaap	117	1945	-23054	-265	-341	1945	57.4	590	262	30	140865
ABaraapap:81	ABaraapap	81	2092	-22907	-337	-431	2092	57.6	562	256	34	232217
ABaraapapa:118	ABaraapapa	118	1937	-23062	1	-32	1937	55.6	569	250	30	139953
ABaraapapp:118	ABaraapapp	118	2128	-22871	-439	-588	2128	58.6	544	263	30	138416
ABaraapp:51	ABaraapp	51	1903	-23096	-107	-114	1903	47.4	500	166	47	511810
ABaraappa:74	ABaraappa	74	1936	-23063	-305	-326	1936	56.4	522	241	39	323944
ABaraappaa:104	ABaraappaa	104	1907	-23092	-96	-119	1907	54.5	522	263	30	160117
ABaraappap:104	ABaraappap	104	1983	-23016	-201	-224	1983	57.0	480	280	36	204297
ABaraappp:74	ABaraappp	74	1986	-23013	-295	-314	1986	56.2	464	221	40	332411
ABaraapppa:104	ABaraapppa	104	1898	-23101	-203	-228	1898	56.0	456	249	32	171512
ABaraapppp:104	ABaraapppp	104	2015	-22984	-249	-293	2015	57.9	419	239	33	179605
ABarap:16	ABarap	16	1843	-23156	-269	-269	1843	49.0	412	187	58	412057
ABarapa:34	ABarapa	34	1814	-23185	-282	-282	1814	52.2	465	185	50	534286
ABarapaa:52	ABarapaa	52	1903	-23096	-276	-293	1903	54.6	455	185	45	427184
ABarapaaa:78	ABarapaaa	78	2075	-22924	-239	-249	2075	57.6	445	283	36	232752
ABarapaaaa:116	ABarapaaaa	116	2220	-22779	-318	-344	2220	59.6	429	304	30	132976
ABarapaaap:116	ABarapaaap	116	1964	-23035	-492	-537	1964	58.4	389	326	32	132295
ABarapaap:78	ABarapaap	78	2090	-22909	-262	-281	2090	57.8	402	252	38	256155
ABarapaapa:111	ABarapaapa	111	2271	-22728	-260	-295	2271	60.0	402	268	33	140864
ABarapaapp:111	ABarapaapp	111	2204	-22795	-216	-228	2204	58.8	355	293	32	134190
ABarapap:52	ABarapap	52	1920	-23079	-185	-186	1920	51.4	417	226	45	375702
ABarapapa:78	ABarapapa	78	1913	-23086	-228	-239	1913	53.7	394	302	38	250301
ABarapapaa:112	ABarapapaa	112	2072	-22927	-518	-575	2072	58.1	362	340	32	144581
ABarapapap:112	ABarapapap	112	2027	-22972	-146	-172	2027	56.1	321	320	33	139478
ABarapapp:78	ABarapapp	78	1929	-23070	-105	-112	1929	52.2	338	307	39	257459
ABarapappa:113	ABarapappa	113	1950	-23049	-268	-332	1950	56.7	285	321	34	157047
ABarapappp:113	ABarapappp	113	1883	-23116	-47	-50	1883	49.3	270	346	32	137142
ABarapp:34	ABarapp	34	1869	-23130	-182	-182	1869	46.3	387	196	49	409203
ABarappa:52	ABarappa	52	1917	-23082	-140	-142	1917	48.2	358	229	45	325876
ABarappaa:77	ABarappaa	77	1917	-23082	-205	-211	1917	54.8	352	244	37	229945
ABarappaaa:112	ABarappaaa	112	2044	-22955	-239	-249	2044	58.5	350	254	30	116653
ABarappaap:112	ABarappaap	112	2025	-22974	-243	-263	2025	57.2	306	276	35	145401
ABarappap:77	ABarappap	77	1914	-23085	-149	-161	1914	49.2	301	230	39	249396
ABarappapa:111	ABarappapa	111	1872	-23127	-103	-101	1872	53.8	303	199	32	129326
ABarappapp:111	ABarappapp	111	1857	-23142	-81	-83	1857	47.8	250	195	32	121522
ABarappp:52	ABarappp	52	1946	-23053	-100	-111	1946	46.2	404	172	42	332836
ABarapppa:79	ABarapppa	79	1949	-23050	-231	-252	1949	55.4	407	181	37	258985
ABarapppaa:116	ABarapppaa	116	1843	-23156	-141	-168	1843	53.7	403	161	30	134824
ABarapppap:116	ABarapppap	116	1937	-23062	-74	-86	1937	54.5	365	189	33	126901
ABarapppp:79	ABarapppp	79	1978	-23021	-238	-269	1978	54.6	366	201	37	246716
ABarappppa:112	ABarappppa	112	1911	-23088	-225	-242	1911	56.6	377	220	31	118217
ABarappppp:112	ABarappppp	112	2101	-22898	-148	-201	2101	57.0	323	220	33	141503
ABarp:5	ABarp	5	1800	-23199	-78	-78	1800	22.4	536	178	62	325188
ABarpa:16	ABarpa	16	1840	-23159	-86	-86	1840	21.6	595	171	56	304753
ABarpaa:32	ABarpaa	32	1804	-23195	-76	-76	1804	26.5	607	147	48	439464
ABarpaaa:51	ABarpaaa	51	1822	-23177	-64	-63	1822	19.9	629	171	42	328088
ABarpaaaa:78	ABarpaaaa	78	1822	-23177	-32	-41	1822	28.7	663	187	37	314151
ABarpaaaaa:114	ABarpaaaaa	114	1825	-23174	25	25	1825	28.5	686	223	29	132137
ABarpaaaap:114	ABarpaaaap	114	1767	-23232	-40	-43	1767	28.4	675	180	31	158086
ABarpaaap:78	ABarpaaap	78	1887	-23112	19	17	1887	26.0	613	200	33	175263
ABarpaaapa:114	ABarpaaapa	114	1820	-23179	-9	-19	1820	30.9	651	198	27	122435
ABarpaaapp:114	ABarpaaapp	114	1848	-23151	-30	-25	1848	32.6	617	198	28	116974
ABarpaap:51	ABarpaap	51	1887	-23112	-19	-21	1887	27.3	566	153	44	326973
ABarpaapa:74	ABarpaapa	74	1821	-23178	-41	-44	1821	24.2	621	158	39	318076
ABarpaapaa:104	ABarpaapaa	104	1789	-23210	-52	-62	1789	24.7	665	193	32	245140
ABarpaapap:104	ABarpaapap	104	1768	-23232	-74	-79	1768	21.2	628	201	34	196863
ABarpaapp:74	ABarpaapp	74	1799	-23200	-67	-70	1799	20.9	576	155	36	227711
ABarpaappa:108	ABarpaappa	108	1824	-23175	-6	-6	1824	25.1	631	166	31	192497
ABarpaappp:108	ABarpaappp	108	1787	-23212	-56	-60	1787	19.0	598	179	30	134041
ABarpap:32	ABarpap	32	1877	-23122	-19	-19	1877	15.0	540	198	48	232803
ABarpapa:51	ABarpapa	51	1862	-23137	-60	-61	1862	13.7	580	204	42	230235
ABarpapaa:76	ABarpapaa	76	1839	-23160	-56	-56	1839	21.4	632	237	36	188365
ABarpapaaa:107	ABarpapaaa	107	1824	-23175	-27	-27	1824	28.6	654	231	28	128192
ABarpapaap:107	ABarpapaap	107	1835	-23164	-31	-43	1835	27.7	619	255	29	104814
ABarpapap:76	ABarpapap	76	1883	-23116	17	14	1883	18.4	585	259	34	122628
ABarpapapa:106	ABarpapapa	106	1799	-23200	-70	-71	1799	27.7	595	273	32	132518
ABarpapapp:106	ABarpapapp	106	1796	-23203	-73	-70	1796	25.1	553	276	31	95704
ABarpapp:51	ABarpapp	51	1874	-23125	-41	-42	1874	11.4	517	242	43	164204
ABarpappa:75	ABarpappa	75	1884	-23115	-37	-39	1884	14.6	556	238	37	140896
ABarpappaa:105	ABarpappaa	105	1848	-23151	-4	-12	1848	29.1	601	216	30	127244
ABarpappap:105	ABarpappap	105	1874	-23125	-6	-17	1874	25.7	569	229	33	117811
ABarpappp:75	ABarpappp	75	1843	-23156	-63	-60	1843	16.0	504	247	36	111969
ABarpapppa:104	ABarpapppa	104	1823	-23176	-31	-43	1823	26.2	536	225	33	119792
ABarpapppp:104	ABarpapppp	104	1805	-23194	-57	-57	1805	26.0	500	212	32	95969
ABarpp:16	ABarpp	16	1872	-23127	-60	-60	1872	22.0	502	146	54	260611
ABarppa:32	ABarppa	32	1816	-23183	-70	-70	1816	27.2	526	128	47	408543
ABarppaa:51	ABarppaa	51	1838	-23161	-49	-49	1838	17.7	552	144	42	286378
ABarppaaa:76	ABarppaaa	76	1823	-23176	-55	-54	1823	13.8	616	187	38	277158
ABarppaaaa:112	ABarppaaaa	112	1876	-23123	39	37	1876	12.2	609	236	32	136219
ABarppaaap:112	ABarppaaap	112	1925	-23074	24	19	1925	10.2	582	209	31	136801
ABarppaap:76	ABarppaap	76	1862	-23137	-41	-44	1862	12.4	582	224	36	164766
ABarppaapa:106	ABarppaapa	106	1835	-23164	-8	-28	1835	18.1	598	221	31	146667
ABarppaapp:106	ABarppaapp	106	1840	-23159	-28	-32	1840	14.7	572	254	32	104507
ABarppap:51	ABarppap	51	1865	-23134	-57	-61	1865	19.3	499	169	42	223019
ABarppapa:74	ABarppapa	74	1864	-23135	-25	-27	1864	12.5	557	180	36	158941
ABarppapaa:106	ABarppapaa	106	1820	-23179	-38	-41	1820	17.1	569	195	31	121500
ABarppapap:106	ABarppapap	106	1921	-23078	-20	-17	1921	9.3	547	220	31	88137
ABarppapp:74	ABarppapp	74	1894	-23105	-45	-49	1894	10.5	508	216	38	132806
ABarppappa:102	ABarppappa	102	1904	-23095	23	24	1904	11.7	540	256	31	86820
ABarppappp:102	ABarppappp	102	1805	-23194	-62	-62	1805	14.6	512	224	33	88635
ABarppp:32	ABarppp	32	1880	-23119	-19	-20	1880	18.4	457	172	46	224803
ABarpppa:52	ABarpppa	52	1878	-23121	-47	-48	1878	16.0	396	187	41	174408
ABarpppaa:76	ABarpppaa	76	1923	-23076	35	36	1923	21.4	496	155	36	186378
ABarpppaaa:110	ABarpppaaa	110	1783	-23216	-38	-36	1783	19.7	576	154	31	135491
ABarpppaap:110	ABarpppaap	110	1913	-23086	53	44	1913	17.0	544	159	30	112151
ABarpppap:76	ABarpppap	76	1877	-23122	-41	-44	1877	19.0	450	167	35	147349
ABarpppapa:109	ABarpppapa	109	1787	-23212	-56	-65	1787	20.0	517	139	32	156241
ABarpppapp:109	ABarpppapp	109	1704	-20354	60	55	1704	20.0	482	138	32	117935
ABarpppp:52	ABarpppp	52	1927	-23072	-1	0	1927	14.7	456	152	42	198231
ABarppppa:77	ABarppppa	77	1864	-23135	-47	-44	1864	12.6	530	161	35	159170
ABarppppaa:113	ABarppppaa	113	1941	-23058	-14	-24	1941	9.5	560	181	30	107922
ABarppppap:113	ABarppppap	113	1859	-23140	-69	-86	1859	8.8	520	194	30	80948
ABarppppp:77	ABarppppp	77	1907	-23092	-17	-14	1907	11.9	481	177	36	142586
ABarpppppa:108	ABarpppppa	108	1817	-23182	-77	-83	1817	14.3	517	160	32	125852
ABarpppppp:108	ABarpppppp	108	1854	-23145	-65	-76	1854	12.7	480	171	32	108611
ABp:1	ABp	1	1847	-23153	-162	-162	1847	21.0	450	360	82	623800
ABpl:2	ABpl	2	1704	-23295	-191	-191	1704	33.3	466	388	74	647160
ABpla:5	ABpla	5	1773	-23226	-202	-203	1773	43.5	432	368	64	458945
ABplaa:16	ABplaa	16	1883	-23116	-67	-67	1883	33.7	483	395	57	348866
ABplaaa:32	ABplaaa	32	1823	-23176	-140	-140	1823	42.3	520	390	48	457068
ABplaaaa:51	ABplaaaa	51	1845	-23154	-131	-134	1845	44.4	594	358	43	394790
ABplaaaaa:75	ABplaaaaa	75	1821	-23178	-92	-94	1821	40.5	596	363	38	248460
ABplaaaaaa:104	ABplaaaaaa	104	1849	-23150	-26	-21	1849	37.4	580	341	31	130377
ABplaaaaap:104	ABplaaaaap	104	1862	-23137	-5	-13	1862	37.6	553	372	32	139539
ABplaaaap:75	ABplaaaap	75	1896	-23103	-64	-72	1896	41.6	544	392	37	240136
ABplaaaapa:107	ABplaaaapa	107	1828	-23171	-47	-42	1828	33.7	562	400	30	118498
ABplaaaapp:107	ABplaaaapp	107	1843	-23156	-7	-11	1843	35.8	514	411	30	108521
ABplaaap:51	ABplaaap	51	1886	-23113	-101	-110	1886	47.2	536	353	42	362666
ABplaaapa:75	ABplaaapa	75	1863	-23136	-75	-81	1863	44.4	512	379	36	240951
ABplaaapaa:107	ABplaaapaa	107	1817	-23182	-77	-82	1817	40.5	528	372	30	144001
ABplaaapap:107	ABplaaapap	107	1861	-23138	-32	-43	1861	42.2	502	399	33	149671
ABplaaapp:75	ABplaaapp	75	1874	-23125	-71	-83	1874	40.1	461	402	37	238308
ABplaaappa:106	ABplaaappa	106	1826	-23173	-62	-69	1826	39.2	467	412	33	149315
ABplaaappp:106	ABplaaappp	106	1857	-23142	-51	-65	1857	36.0	426	416	31	114324
ABplaap:32	ABplaap	32	1868	-23131	-66	-66	1868	33.3	437	405	50	444344
ABplaapa:50	ABplaapa	50	1863	-23136	-71	-71	1863	35.5	533	400	43	368894
ABplaapaa:74	ABplaapaa	74	1853	-23146	-42	-43	1853	32.4	556	397	36	233598
ABplaapaaa:108	ABplaapaaa	108	1856	-23143	-4	0	1856	26.5	534	398	30	106981
ABplaapaap:108	ABplaapaap	108	1832	-23167	-8	-10	1832	27.0	493	404	31	130072
ABplaapap:74	ABplaapap	74	1901	-23098	6	6	1901	25.5	509	391	37	187043
ABplaapapa:106	ABplaapapa	106	1853	-23146	-21	-26	1853	19.0	486	368	34	129696
ABplaapapp:106	ABplaapapp	106	1836	-23163	-64	-63	1836	17.9	446	365	31	90361
ABplaapp:50	ABplaapp	50	1902	-23097	-36	-38	1902	34.2	470	402	44	364179
ABplaappa:74	ABplaappa	74	1885	-23114	-23	-22	1885	18.0	507	364	39	186042
ABplaappaa:105	ABplaappaa	105	1892	-23107	11	10	1892	13.7	492	340	34	108507
ABplaappap:105	ABplaappap	105	1944	-23055	28	36	1944	13.2	460	326	28	71500
ABplaappp:74	ABplaappp	74	1893	-23107	-10	-15	1893	17.0	457	368	38	157891
ABplaapppa:106	ABplaapppa	106	1929	-23070	-3	-7	1929	10.5	434	343	33	84762
ABplaapppp:106	ABplaapppp	106	1274	-14975	8	4	1274	10.4	377	337	31	33059
ABplap:16	ABplap	16	1865	-23134	-157	-157	1865	43.5	404	401	56	380652
ABplapa:33	ABplapa	33	1837	-23162	-180	-182	1837	50.0	423	393	48	498391
ABplapaa:52	ABplapaa	52	1847	-23152	-156	-163	1847	46.7	507	391	42	397843
ABplapaaa:76	ABplapaaa	76	1818	-23182	-99	-106	1818	36.3	499	406	35	217599
ABplapaaaa:111	ABplapaaaa	111	1885	-23114	56	31	1885	33.4	483	393	30	131900
ABplapaaap:111	ABplapaaap	111	1812	-23187	-81	-88	1812	31.0	456	416	33	139192
ABplapaap:76	ABplapaap	76	1860	-23139	-57	-64	1860	30.6	465	413	34	193168
ABplapaapa:114	ABplapaapa	114	1788	-23211	-78	-92	1788	23.0	475	397	31	130878
ABplapaapp:114	ABplapaapp	114	1816	-23184	-58	-50	1816	20.9	435	406	32	127059
ABplapap:52	ABplapap	52	1908	-23091	-117	-127	1908	48.6	444	390	43	400773
ABplapapa:76	ABplapapa	76	1880	-23119	-68	-73	1880	33.1	426	420	35	193621
ABplapapaa:110	ABplapapaa	110	1836	-23163	-46	-49	1836	27.0	421	423	31	111604
ABplapapap:110	ABplapapap	110	1809	-23190	-58	-54	1809	30.1	391	416	30	106693
ABplapapp:76	ABplapapp	76	1881	-23118	-39	-41	1881	32.5	376	408	38	222069
ABplapappa:112	ABplapappa	112	1698	-21516	-18	-13	1698	30.5	363	409	32	109574
ABplapappp:112	ABplapappp	112	1843	-23156	-31	-36	1843	26.5	325	410	32	110094
ABplapp:33	ABplapp	33	1908	-23091	-48	-49	1908	37.7	366	403	49	449886
ABplappa:51	ABplappa	51	1917	-23082	-45	-45	1917	39.1	419	422	42	374948
ABplappaa:75	ABplappaa	75	1912	-23087	-17	-20	1912	23.8	441	398	38	214150
ABplappaaa:110	ABplappaaa	110	1867	-23132	-10	-16	1867	27.1	448	377	30	117103
ABplappaap:110	ABplappaap	110	1871	-23129	-4	6	1871	22.0	414	377	31	107882
ABplappap:75	ABplappap	75	1899	-23101	-32	-35	1899	24.3	387	406	38	216615
ABplappapa:114	ABplappapa	114	1803	-23196	-62	-62	1803	20.5	378	397	34	132279
ABplappapp:114	ABplappapp	114	1893	-23106	21	18	1893	20.2	332	392	32	122246
ABplappp:51	ABplappp	51	1890	-23109	-62	-64	1890	31.9	398	390	43	276794
ABplapppa:75	ABplapppa	75	1891	-23108	-37	-41	1891	16.4	410	377	37	159898
ABplapppaa:107	ABplapppaa	107	1893	-23106	-13	-14	1893	15.6	411	382	34	135237
ABplapppap:107	ABplapppap	107	1532	-18203	-8	-8	1532	15.4	372	360	31	61489
ABplapppp:75	ABplapppp	75	1874	-23125	-76	-78	1874	14.8	361	369	38	141670
ABplappppa:110	ABplappppa	110	1834	-23165	-115	-120	1834	12.4	339	337	31	59077
ABplappppp:110	ABplappppp	110	1677	-20197	0	0	1677	15.0	291	341	32	70184
ABplp:5	ABplp	5	1710	-23289	-475	-475	1710	52.4	525	288	65	494136
ABplpa:16	ABplpa	16	1792	-23207	-337	-337	1792	51.9	583	294	59	429814
ABplpaa:31	ABplpaa	31	1809	-23190	-230	-231	1809	52.2	610	243	51	553314
ABplpaaa:50	ABplpaaa	50	1852	-23148	-112	-113	1852	48.5	645	215	44	527136
ABplpaaaa:74	ABplpaaaa	74	1839	-23160	-157	-159	1839	51.1	616	296	37	306568
ABplpaaaaa:108	ABplpaaaaa	108	1938	-23061	-87	-85	1938	54.1	608	300	30	156442
ABplpaaaap:108	ABplpaaaap	108	1932	-23067	-151	-169	1932	55.0	571	309	34	175117
ABplpaaap:74	ABplpaaap	74	1912	-23087	-168	-187	1912	54.3	573	306	37	294298
ABplpaaapa:107	ABplpaaapa	107	2075	-22924	-338	-465	2075	57.3	547	300	32	168093
ABplpaaapp:107	ABplpaaapp	107	2052	-22947	-76	-104	2052	56.1	514	307	31	148480
ABplpaap:50	ABplpaap	50	1911	-23088	-261	-263	1911	54.7	588	236	45	477294
ABplpaapa:75	ABplpaapa	75	2015	-22984	-488	-550	2015	57.8	534	295	36	276315
ABplpaapaa:108	ABplpaapaa	108	2089	-22910	-72	-101	2089	55.9	527	337	30	158508
ABplpaapap:108	ABplpaapap	108	1980	-23019	-223	-248	1980	56.1	482	335	33	156556
ABplpaapp:75	ABplpaapp	75	1972	-23027	-231	-258	1972	55.9	497	321	37	293308
ABplpaappa:108	ABplpaappa	108	1968	-23031	-82	-100	1968	53.1	466	364	30	158401
ABplpaappp:108	ABplpaappp	108	1945	-23054	-196	-208	1945	55.9	432	342	33	163137
ABplpap:31	ABplpap	31	1897	-23102	-146	-147	1897	48.0	554	315	50	480778
ABplpapa:49	ABplpapa	49	1861	-23138	-120	-121	1861	48.0	626	280	45	520841
ABplpapaa:75	ABplpapaa	75	1882	-23117	-89	-94	1882	45.4	579	317	39	330318
ABplpapaaa:108	ABplpapaaa	108	1893	-23106	-27	-24	1893	48.8	582	330	33	186851
ABplpapaap:108	ABplpapaap	108	1885	-23114	-83	-80	1885	50.1	544	346	33	178213
ABplpapap:75	ABplpapap	75	1913	-23086	-106	-123	1913	50.2	545	347	37	299815
ABplpapapa:107	ABplpapapa	107	1841	-23158	-69	-70	1841	46.9	542	376	34	216066
ABplpapapp:107	ABplpapapp	107	1944	-23056	-68	-66	1944	52.6	511	368	34	189832
ABplpapp:49	ABplpapp	49	1906	-23093	-166	-167	1906	51.7	552	293	45	474000
ABplpappa:73	ABplpappa	73	1879	-23120	-143	-150	1879	48.6	509	327	38	326874
ABplpappaa:106	ABplpappaa	106	1844	-23155	-89	-99	1844	47.8	489	380	30	169597
ABplpappap:106	ABplpappap	106	1962	-23037	-30	-48	1962	48.5	450	384	34	190228
ABplpappp:73	ABplpappp	73	1963	-23037	-91	-106	1963	50.9	446	350	41	364197
ABplpapppa:105	ABplpapppa	105	1895	-23104	-77	-86	1895	46.4	418	398	34	196510
ABplpapppp:105	ABplpapppp	105	1892	-23107	-80	-90	1892	46.9	373	384	34	196142
ABplpp:16	ABplpp	16	1843	-23156	-316	-320	1843	54.8	483	298	58	406555
ABplppa:32	ABplppa	32	1858	-23141	-425	-425	1858	56.3	521	253	51	541416
ABplppaa:51	ABplppaa	51	1964	-23035	-467	-476	1964	57.6	520	229	44	454130
ABplppaaa:78	ABplppaaa	78	1931	-23068	-377	-414	1931	56.6	450	328	37	278680
ABplppaaaa:110	ABplppaaaa	110	1826	-23173	-108	-112	1826	52.3	413	377	30	146880
ABplppaaap:110	ABplppaaap	110	1836	-23163	-139	-144	1836	50.4	381	349	33	155929
ABplppaap:78	ABplppaap	78	2043	-22956	-443	-492	2043	58.1	398	330	38	297075
ABplppaapa:111	ABplppaapa	111	1947	-23052	-99	-121	1947	55.1	372	376	32	161998
ABplppaapp:111	ABplppaapp	111	1941	-23058	-102	-104	1941	53.6	326	358	31	133142
ABplppap:51	ABplppap	51	1975	-23024	-179	-186	1975	54.8	468	262	46	458715
ABplppapa:75	ABplppapa	75	1895	-23104	-217	-224	1895	54.4	387	356	39	318219
ABplppapaa:105	ABplppapaa	105	1946	-23053	-39	-54	1946	50.0	326	384	32	171040
ABplppapap:105	ABplppapap	105	1898	-23101	-77	-75	1898	49.7	278	376	33	173189
ABplppapp:75	ABplppapp	75	1950	-23049	-89	-91	1950	50.9	333	386	39	316376
ABplppappa:105	ABplppappa	105	1925	-23074	-40	-44	1925	48.2	239	367	32	172150
ABplppappp:105	ABplppappp	105	1910	-23089	-3	-3	1910	40.9	213	359	31	137560
ABplppp:32	ABplppp	32	1859	-23140	-173	-175	1859	51.7	474	338	49	514245
ABplpppa:51	ABplpppa	51	1946	-23053	-298	-305	1946	55.0	492	326	46	501179
ABplpppaa:76	ABplpppaa	76	1878	-23121	-122	-123	1878	46.3	426	395	38	301857
ABplpppaaa:110	ABplpppaaa	110	1827	-23172	-72	-74	1827	38.3	394	417	30	135184
ABplpppaap:110	ABplpppaap	110	1882	-23117	-25	-33	1882	39.6	357	413	30	132014
ABplpppap:76	ABplpppap	76	1910	-23089	-88	-98	1910	42.6	381	399	38	273067
ABplpppapa:109	ABplpppapa	109	1849	-23150	-59	-62	1849	37.2	323	419	30	134047
ABplpppapp:109	ABplpppapp	109	1863	-23136	-36	-38	1863	33.1	279	399	34	156566
ABplpppp:51	ABplpppp	51	1893	-23106	-102	-103	1893	46.6	440	338	43	356592
ABplppppa:76	ABplppppa	76	1863	-23136	-116	-124	1863	44.6	344	378	38	294307
ABplppppaa:111	ABplppppaa	111	1840	-23159	-80	-90	1840	45.2	329	404	31	162582
ABplppppap:111	ABplppppap	111	1899	-23100	-14	-19	1899	42.2	283	405	33	172498
ABplppppp:76	ABplppppp	76	1915	-23084	-62	-66	1915	45.3	294	369	37	275293
ABplpppppa:112	ABplpppppa	112	1874	-23125	9	13	1874	39.7	259	387	30	146392
ABplpppppp:112	ABplpppppp	112	1847	-23152	-27	-26	1847	33.0	240	368	32	131135
ABpr:2	ABpr	2	1784	-23215	-145	-145	1784	39.7	329	195	75	698498
ABpra:6	ABpra	6	1847	-23152	-83	-83	1847	21.4	288	254	63	279044
ABpraa:17	ABpraa	17	1668	-20206	-35	-36	1668	16.4	322	207	56	209044
ABpraaa:33	ABpraaa	33	1843	-23156	-71	-71	1843	16.7	278	231	48	267677
ABpraaaa:51	ABpraaaa	51	1916	-23083	-30	-29	1916	13.7	272	227	44	225028
ABpraaaaa:75	ABpraaaaa	75	1957	-23042	-5	-6	1957	9.4	418	196	38	135569
ABpraaaaaa:108	ABpraaaaaa	108	1850	-23149	-37	-28	1850	11.0	481	208	30	69334
ABpraaaaap:108	ABpraaaaap	108	1900	-23099	-44	-48	1900	10.8	441	196	29	62383
ABpraaaap:75	ABpraaaap	75	2001	-22998	23	21	2001	10.5	352	200	38	148507
ABpraaaapa:107	ABpraaaapa	107	1995	-23005	-20	-23	1995	7.7	406	194	32	86399
ABpraaaapp:107	ABpraaaapp	107	1955	-21728	34	55	1955	9.1	363	200	31	72861
ABpraaap:51	ABpraaap	51	1869	-23130	-49	-50	1869	17.9	308	170	43	269712
ABpraaapa:74	ABpraaapa	74	1882	-23117	-27	-26	1882	15.9	425	141	36	175744
ABpraaapaa:109	ABpraaapaa	109	1845	-23154	-38	-42	1845	16.9	475	153	31	129172
ABpraaapap:109	ABpraaapap	109	1816	-23183	-47	-48	1816	18.3	443	166	30	111015
ABpraaapp:74	ABpraaapp	74	1925	-23074	0	-5	1925	15.4	382	153	37	184258
ABpraaappa:109	ABpraaappa	109	1876	-23123	-26	-30	1876	12.4	438	142	33	136629
ABpraaappp:109	ABpraaappp	109	1916	-23083	-15	1	1916	15.4	410	163	30	108172
ABpraap:33	ABpraap	33	1814	-23185	-89	-90	1814	23.1	311	149	49	426045
ABpraapa:52	ABpraapa	52	1891	-23108	-49	-48	1891	31.0	299	141	43	372921
ABpraapaa:75	ABpraapaa	75	1875	-23124	-51	-57	1875	32.4	427	111	37	273823
ABpraapaaa:108	ABpraapaaa	108	1780	-23219	-84	-78	1780	34.2	503	115	32	205463
ABpraapaap:108	ABpraapaap	108	1876	-23123	0	0	1876	34.6	467	103	30	163536
ABpraapap:75	ABpraapap	75	1858	-23141	-66	-67	1858	30.9	380	136	36	231688
ABpraapapa:107	ABpraapapa	107	1843	-23156	-42	-46	1843	35.6	427	111	31	155984
ABpraapapp:107	ABpraapapp	107	1829	-23170	-53	-49	1829	32.5	390	117	32	153126
ABpraapp:52	ABpraapp	52	1876	-23123	-62	-62	1876	20.2	366	132	43	309408
ABpraappa:75	ABpraappa	75	1825	-23174	-77	-80	1825	23.2	482	118	37	253069
ABpraappaa:107	ABpraappaa	107	1825	-23174	-30	-34	1825	27.9	535	132	32	169718
ABpraappap:107	ABpraappap	107	1840	-23159	-26	-32	1840	26.8	502	114	31	162769
ABpraappp:75	ABpraappp	75	1872	-23127	-61	-68	1872	25.3	436	112	36	236847
ABpraapppa:107	ABpraapppa	107	1839	-23160	-34	-41	1839	26.6	474	126	31	146065
ABpraapppp:107	ABpraapppp	107	1840	-23159	-11	-7	1840	27.8	449	100	29	132311
ABprap:17	ABprap	17	1925	-23075	-52	-52	1925	24.3	247	244	57	277581
ABprapa:33	ABprapa	33	1867	-23132	-59	-59	1867	21.2	219	281	49	325639
ABprapaa:51	ABprapaa	51	1876	-23123	-58	-58	1876	27.9	211	271	43	318971
ABprapaaa:74	ABprapaaa	74	1993	-23006	31	28	1993	15.1	299	195	38	180686
ABprapaaaa:106	ABprapaaaa	106	2346	-22653	346	337	2346	17.0	382	182	32	98112
ABprapaaap:106	ABprapaaap	106	2024	-22975	39	43	2024	12.2	340	171	33	110906
ABprapaap:74	ABprapaap	74	2038	-22961	76	75	2038	14.6	264	221	37	160899
ABprapaapa:111	ABprapaapa	111	2382	-22618	298	303	2382	8.6	346	242	31	59452
ABprapaapp:111	ABprapaapp	111	2279	-22720	226	238	2279	9.2	310	220	34	82191
ABprapap:51	ABprapap	51	1892	-23107	-31	-31	1892	20.8	224	219	42	273653
ABprapapa:75	ABprapapa	75	1889	-23110	-29	-29	1889	22.5	351	157	36	188818
ABprapapaa:110	ABprapapaa	110	1828	-23171	-44	-42	1828	23.6	409	156	31	131890
ABprapapap:110	ABprapapap	110	1945	-23054	46	31	1945	23.4	371	145	29	106923
ABprapapp:75	ABprapapp	75	1906	-23093	-48	-47	1906	18.6	316	155	36	209538
ABprapappa:110	ABprapappa	110	1875	-23124	-84	-68	1875	11.7	387	151	33	139959
ABprapappp:110	ABprapappp	110	1908	-23091	-33	-36	1908	17.5	339	156	31	108843
ABprapp:33	ABprapp	33	1809	-23190	-93	-93	1809	28.3	223	190	48	461742
ABprappa:52	ABprappa	52	1852	-23147	-69	-71	1852	34.7	216	207	42	354957
ABprappaa:76	ABprappaa	76	1871	-23128	-39	-38	1871	29.1	298	142	37	242456
ABprappaaa:110	ABprappaaa	110	1838	-23161	-3	2	1838	25.7	361	111	32	138422
ABprappaap:110	ABprappaap	110	1875	-23125	-2	-2	1875	23.9	331	135	30	110117
ABprappap:76	ABprappap	76	1909	-23090	-15	-14	1909	23.6	272	177	37	194036
ABprappapa:112	ABprappapa	112	1734	-21479	-106	-103	1734	26.7	349	171	33	89447
ABprappapp:112	ABprappapp	112	1882	-23117	-28	-30	1882	17.3	304	156	33	112999
ABprappp:52	ABprappp	52	1870	-23129	-50	-50	1870	29.1	244	161	42	386748
ABprapppa:75	ABprapppa	75	1878	-23121	-1	-6	1878	28.0	342	122	34	203695
ABprapppaa:111	ABprapppaa	111	1785	-23214	-100	-101	1785	20.0	422	112	29	144160
ABprapppap:111	ABprapppap	111	1848	-23151	-18	-26	1848	20.0	386	116	30	131805
ABprapppp:75	ABprapppp	75	1849	-23150	-66	-71	1849	26.8	379	116	35	216196
ABprappppa:108	ABprappppa	108	1837	-23162	-50	-60	1837	26.8	438	137	32	156805
ABprappppp:108	ABprappppp	108	1825	-23174	-34	-38	1825	27.5	414	108	30	158810
ABprp:6	ABprp	6	1774	-23225	-112	-112	1774	25.0	373	143	63	409926
ABprpa:16	ABprpa	16	1893	-23106	-71	-71	1893	27.7	416	127	57	369810
ABprpaa:33	ABprpaa	33	1879	-23120	-51	-51	1879	25.1	390	144	49	415751
ABprpaaa:51	ABprpaaa	51	1892	-23107	-67	-70	1892	34.3	364	155	45	430712
ABprpaaaa:74	ABprpaaaa	74	1882	-23117	-84	-94	1882	41.9	406	144	37	348189
ABprpaaaaa:108	ABprpaaaaa	108	1893	-23106	-29	-33	1893	44.4	432	117	30	197828
ABprpaaaap:108	ABprpaaaap	108	1851	-23148	-86	-98	1851	44.8	396	130	33	206488
ABprpaaap:74	ABprpaaap	74	1899	-23100	-76	-79	1899	40.1	355	161	39	324620
ABprpaaapa:105	ABprpaaapa	105	1891	-23109	-31	-38	1891	39.9	376	143	34	208192
ABprpaaapp:105	ABprpaaapp	105	1871	-23128	-42	-43	1871	39.8	331	160	34	176705
ABprpaap:51	ABprpaap	51	1865	-23134	-60	-61	1865	28.8	413	114	44	430131
ABprpaapa:75	ABprpaapa	75	1904	-23095	-91	-94	1904	44.3	484	129	38	367957
ABprpaapaa:107	ABprpaapaa	107	1901	-23098	-92	-107	1901	54.1	543	174	33	215991
ABprpaapap:107	ABprpaapap	107	1948	-23051	-54	-74	1948	53.2	496	158	34	223304
ABprpaapp:75	ABprpaapp	75	1879	-23120	-106	-114	1879	44.6	435	135	38	371535
ABprpaappa:106	ABprpaappa	106	1846	-23153	-109	-113	1846	47.2	471	159	32	204283
ABprpaappp:106	ABprpaappp	106	1917	-23082	-94	-100	1917	50.4	434	148	34	222202
ABprpap:33	ABprpap	33	1854	-23145	-64	-64	1854	36.7	457	118	48	535735
ABprpapa:53	ABprpapa	53	1867	-23132	-79	-81	1867	36.6	458	128	43	419111
ABprpapaa:75	ABprpapaa	75	1888	-23111	-54	-61	1888	40.5	530	142	35	268928
ABprpapaaa:108	ABprpapaaa	108	1861	-23138	-33	-41	1861	43.4	534	153	30	174133
ABprpapaap:108	ABprpapaap	108	1855	-23144	-80	-91	1855	48.7	514	145	32	227976
ABprpapap:75	ABprpapap	75	1878	-23121	-101	-106	1878	37.6	483	129	38	331451
ABprpapapa:104	ABprpapapa	104	1852	-23147	-41	-56	1852	41.4	490	147	31	177791
ABprpapapp:104	ABprpapapp	104	1889	-23110	-45	-56	1889	41.6	459	121	33	207992
ABprpapp:53	ABprpapp	53	1864	-23136	-41	-42	1864	26.7	498	116	42	356468
ABprpappa:78	ABprpappa	78	1805	-23194	-64	-61	1805	35.5	545	125	35	295996
ABprpappaa:113	ABprpappaa	113	1835	-23164	-35	-42	1835	41.3	564	131	30	174314
ABprpappap:113	ABprpappap	113	1646	-21430	-33	-38	1646	42.9	530	112	29	173872
ABprpappp:78	ABprpappp	78	1840	-23159	-38	-42	1840	29.7	510	115	37	315109
ABprpapppa:109	ABprpapppa	109	1756	-23243	-77	-84	1756	36.4	539	115	30	209560
ABprpapppp:109	ABprpapppp	109	1732	-23267	-117	-132	1732	40.1	504	116	30	200556
ABprpp:16	ABprpp	16	1871	-23128	-96	-96	1871	36.7	324	160	58	416966
ABprppa:32	ABprppa	32	1858	-23142	-112	-113	1858	39.1	268	174	49	494960
ABprppaa:51	ABprppaa	51	1899	-23100	-71	-73	1899	44.8	247	230	44	401240
ABprppaaa:77	ABprppaaa	77	1846	-23153	-34	-36	1846	32.7	245	187	36	231959
ABprppaaaa:112	ABprppaaaa	112	1923	-23076	37	39	1923	18.2	278	171	33	121656
ABprppaaap:112	ABprppaaap	112	1911	-23088	18	15	1911	13.3	263	205	33	107967
ABprppaap:77	ABprppaap	77	1871	-23128	-36	-37	1871	29.3	227	224	35	185893
ABprppaapa:116	ABprppaapa	116	1879	-23120	-7	-15	1879	13.1	247	231	34	107739
ABprppaapp:116	ABprppaapp	116	1805	-23194	-48	-46	1805	20.0	225	234	32	111080
ABprppap:51	ABprppap	51	1860	-23139	-102	-101	1860	42.2	263	166	45	480948
ABprppapa:76	ABprppapa	76	1872	-23127	-42	-45	1872	39.4	317	133	37	309478
ABprppapaa:112	ABprppapaa	112	1847	-23152	-18	-23	1847	31.6	352	117	30	133964
ABprppapap:112	ABprppapap	112	1830	-23169	-31	-37	1830	32.8	312	130	32	146781
ABprppapp:76	ABprppapp	76	1896	-23103	-22	-26	1896	37.7	270	164	39	297082
ABprppappa:110	ABprppappa	110	1845	-23154	-23	-24	1845	30.0	284	156	33	151401
ABprppappp:110	ABprppappp	110	1963	-23036	80	81	1963	24.8	245	186	32	121799
ABprppp:32	ABprppp	32	1849	-23150	-102	-102	1849	42.0	355	133	49	551915
ABprpppa:50	ABprpppa	50	1908	-23091	-138	-140	1908	48.8	321	170	45	474647
ABprpppaa:74	ABprpppaa	74	1946	-23053	-35	-37	1946	45.2	257	205	38	273799
ABprpppaaa:105	ABprpppaaa	105	1876	-23123	18	19	1876	36.7	234	182	32	146928
ABprpppaap:105	ABprpppaap	105	1913	-23086	4	5	1913	29.5	212	212	32	124104
ABprpppap:74	ABprpppap	74	1925	-23074	-101	-106	1925	50.7	303	174	39	323858
ABprpppapa:106	ABprpppapa	106	1847	-23152	-90	-93	1847	48.8	290	164	33	199136
ABprpppapp:106	ABprpppapp	106	1892	-23107	16	12	1892	40.2	258	168	33	171378
ABprpppp:50	ABprpppp	50	1843	-23156	-116	-116	1843	43.0	380	125	43	481303
ABprppppa:76	ABprppppa	76	1876	-23123	-119	-122	1876	48.6	391	142	37	314571
ABprppppaa:109	ABprppppaa	109	1805	-23194	-121	-135	1805	49.6	388	154	30	150387
ABprppppap:109	ABprppppap	109	1920	-23079	4	4	1920	48.4	343	168	33	159339
ABprppppp:76	ABprppppp	76	1873	-23126	-68	-68	1873	48.1	343	146	37	311860
ABprpppppa:111	ABprpppppa	111	1805	-23194	-92	-92	1805	45.6	333	136	31	163888
ABprpppppp:111	ABprpppppp	111	1843	-23156	-49	-53	1843	42.0	299	149	30	149574
EMS:1	EMS	1	1862	-23138	-81	-81	1862	21.5	469	146	70	519633
MS:3	MS	3	1809	-23190	-64	-64	1809	17.8	459	249	68	336242
MSa:11	MSa	11	1829	-23170	-84	-84	1829	21.4	533	309	63	315961
MSaa:23	MSaa	23	1855	-23144	-47	-47	1855	16.8	577	286	54	278749
MSaaa:40	MSaaa	40	1852	-23147	-48	-48	1852	15.1	590	277	48	323624
MSaaaa:59	MSaaaa	59	1874	-23125	-36	-37	1874	22.7	618	249	42	238332
MSaaaaa:80	MSaaaaa	80	1832	-23167	-65	-66	1832	34.8	625	223	38	250802
MSaaaaaa:106	MSaaaaaa	106	1807	-23193	-87	-83	1807	36.8	654	233	30	167806
MSaaaaap:106	MSaaaaap	106	1794	-23205	-97	-99	1794	42.6	621	259	34	169242
MSaaaap:80	MSaaaap	80	1874	-23125	-53	-60	1874	40.9	561	241	37	230618
MSaaaapa:109	MSaaaapa	109	1844	-23155	-57	-65	1844	46.2	574	250	33	157745
MSaaaapp:109	MSaaaapp	109	1845	-23154	-96	-107	1845	47.4	526	268	31	129772
MSaaap:59	MSaaap	59	1853	-23146	-68	-69	1853	22.7	543	274	41	186461
MSaaapa:83	MSaaapa	83	1805	-23194	-100	-101	1805	31.6	569	256	38	216654
MSaaapaa:111	MSaaapaa	111	1833	-23166	-17	-19	1833	35.3	587	260	33	147492
MSaaapap:111	MSaaapap	111	1884	-23115	-33	-37	1884	40.6	544	261	34	153423
MSaaapp:83	MSaaapp	83	1878	-23121	-17	-20	1878	34.0	516	279	35	170179
MSaap:40	MSaap	40	1888	-23111	-12	-12	1888	14.4	501	307	47	244237
MSaapa:60	MSaapa	60	1921	-23078	0	-2	1921	16.1	529	318	42	172316
MSaapaa:81	MSaapaa	81	1838	-23161	-47	-47	1838	19.8	528	285	36	127960
MSaapaaa:108	MSaapaaa	108	1910	-23089	10	7	1910	22.6	515	267	31	83103
MSaapaap:108	MSaapaap	108	1949	-23050	36	35	1949	31.1	486	276	33	109571
MSaapap:81	MSaapap	81	1860	-23139	-51	-48	1860	18.5	478	309	35	111147
MSaapapa:114	MSaapapa	114	1790	-23209	-83	-98	1790	23.0	498	301	31	103181
MSaapapp:114	MSaapapp	114	1878	-23121	-64	-47	1878	23.7	450	305	31	75137
MSaapp:60	MSaapp	60	1934	-23065	-6	-4	1934	14.5	456	322	41	130236
MSaappa:85	MSaappa	85	2057	-22942	115	113	2057	13.7	468	285	36	110663
MSaappp:85	MSaappp	85	2073	-22927	98	108	2073	16.6	413	309	35	84973
MSap:23	MSap	23	1880	-23119	-24	-25	1880	26.2	500	336	52	271949
MSapa:40	MSapa	40	1822	-23177	-87	-87	1822	33.6	520	302	46	352490
MSapaa:61	MSapaa	61	1896	-23103	-39	-38	1896	32.4	568	290	40	196776
MSapaaa:86	MSapaaa	86	1844	-23155	-54	-57	1844	36.1	600	295	34	164004
MSapaaaa:117	MSapaaaa	117	1722	-23277	-115	-114	1722	34.6	638	302	28	108110
MSapaaap:117	MSapaaap	117	1846	-23153	18	20	1846	37.5	596	309	29	98491
MSapaap:86	MSapaap	86	1882	-23117	2	0	1882	31.7	550	308	34	142712
MSapap:61	MSapap	61	1930	-23069	-22	-25	1930	35.3	506	318	42	220071
MSapapa:85	MSapapa	85	1904	-23095	-46	-52	1904	38.0	527	330	35	162720
MSapapaa:115	MSapapaa	115	1817	-23182	-41	-53	1817	38.6	562	317	29	105782
MSapapap:115	MSapapap	115	1820	-23179	-60	-65	1820	38.7	523	329	29	93707
MSapapp:85	MSapapp	85	1885	-23114	-68	-74	1885	39.3	476	349	35	167766
MSapp:40	MSapp	40	1827	-23172	-43	-43	1827	21.2	453	366	48	340642
MSappa:62	MSappa	62	1903	-23096	-35	-36	1903	29.0	477	338	40	182369
MSappaa:90	MSappaa	90	1820	-23179	-65	-65	1820	29.5	493	330	35	146657
MSappap:90	MSappap	90	1863	-23136	-31	-30	1863	26.2	446	337	33	111572
MSappp:62	MSappp	62	1891	-23108	-30	-28	1891	27.2	417	355	39	161063
MSapppa:93	MSapppa	93	1836	-23163	-60	-63	1836	35.3	438	368	34	155935
MSapppp:93	MSapppp	93	1893	-23106	-3	-8	1893	34.5	399	360	34	122900
MSp:11	MSp	11	1899	-23100	-44	-44	1899	20.2	417	265	62	239750
MSpa:23	MSpa	23	1680	-20194	-6	-6	1680	15.1	479	273	56	207745
MSpaa:39	MSpaa	39	1893	-23106	9	9	1893	15.0	465	238	44	164534
MSpaaa:59	MSpaaa	59	1912	-23087	-6	-6	1912	23.0	517	216	42	183533
MSpaaaa:80	MSpaaaa	80	1864	-23135	-36	-37	1864	31.2	573	193	38	215661
MSpaaaaa:107	MSpaaaaa	107	1810	-23189	-99	-107	1810	38.5	630	194	29	171156
MSpaaaap:107	MSpaaaap	107	1810	-23190	-81	-88	1810	37.1	581	216	34	177067
MSpaaap:80	MSpaaap	80	1863	-23136	-80	-85	1863	37.6	516	201	37	211824
MSpaaapa:108	MSpaaapa	108	1839	-23160	-88	-95	1839	42.4	553	208	31	161088
MSpaaapp:108	MSpaaapp	108	1900	-23099	-65	-79	1900	45.2	513	217	34	166093
MSpaap:59	MSpaap	59	1964	-23035	32	32	1964	19.4	451	251	40	122937
MSpaapa:84	MSpaapa	84	1852	-23147	-58	-67	1852	29.9	519	224	37	172788
MSpaapaa:115	MSpaapaa	115	1813	-23186	3	-2	1813	33.6	557	210	30	116604
MSpaapap:115	MSpaapap	115	1747	-23252	-119	-124	1747	35.7	513	214	32	109379
MSpaapp:84	MSpaapp	84	1831	-23168	-55	-57	1831	32.9	470	212	31	115978
MSpap:39	MSpap	39	1831	-23168	-79	-80	1831	13.7	388	325	47	208590
MSpapa:59	MSpapa	59	1969	-23030	9	7	1969	10.6	419	296	43	128169
MSpapaa:80	MSpapaa	80	1916	-23084	-1	-3	1916	16.2	457	242	38	115175
MSpapaaa:107	MSpapaaa	107	1876	-23123	-25	-35	1876	19.1	486	240	33	88773
MSpapaap:107	MSpapaap	107	1850	-23149	-93	-89	1850	25.3	430	246	34	89115
MSpapap:80	MSpapap	80	1903	-23096	-16	-13	1903	14.4	402	257	37	105564
MSpapapa:111	MSpapapa	111	1899	-23100	-72	-47	1899	12.9	453	252	32	83112
MSpapapp:111	MSpapapp	111	1904	-23095	-32	0	1904	15.1	417	241	30	57715
MSpapp:59	MSpapp	59	1957	-23042	0	0	1957	13.4	353	333	42	125403
MSpappa:86	MSpappa	86	2252	-22747	236	255	2252	13.1	394	272	34	81562
MSpappp:86	MSpappp	86	2163	-22836	161	178	2163	15.8	357	279	38	102879
MSpp:23	MSpp	23	1906	-23093	-25	-25	1906	13.3	384	229	52	188771
MSppa:40	MSppa	40	1903	-23096	-6	-5	1903	12.1	360	205	48	227038
MSppaa:61	MSppaa	61	1923	-23076	-8	-10	1923	20.6	393	247	40	118750
MSppaaa:85	MSppaaa	85	1841	-23158	-81	-85	1841	34.1	484	170	34	128762
MSppaaaa:114	MSppaaaa	114	1756	-23243	-105	-101	1756	35.2	540	164	29	96057
MSppaaap:114	MSppaaap	114	1788	-23211	-85	-88	1788	33.1	492	171	30	83998
MSppaap:85	MSppaap	85	1905	-23094	-19	-23	1905	35.6	442	178	34	136472
MSppaapa:124	MSppaapa	124	1532	-23468	-225	-214	1532	42.5	489	181	28	73260
MSppaapp:124	MSppaapp	124	1842	-23158	49	43	1842	41.0	436	177	26	57521
MSppap:61	MSppap	61	1963	-23036	9	10	1963	17.1	437	203	38	112122
MSppapa:87	MSppapa	87	1840	-23159	-67	-75	1840	28.6	565	165	32	121546
MSppapaa:119	MSppapaa	119	1707	-23292	-67	-62	1707	30.7	609	164	25	66951
MSppapap:119	MSppapap	119	1812	-23187	23	29	1812	32.1	571	185	28	80076
MSppapp:87	MSppapp	87	1856	-23143	-14	-14	1856	27.6	521	176	34	127243
MSppp:40	MSppp	40	1852	-23147	-56	-58	1852	13.6	306	296	47	216950
MSpppa:61	MSpppa	61	1886	-23113	-48	-48	1886	17.9	346	236	38	100856
MSpppaa:87	MSpppaa	87	1853	-23146	-38	-39	1853	24.1	448	192	35	108821
MSpppap:87	MSpppap	87	1854	-23145	-51	-53	1854	22.0	400	203	33	75123
MSpppp:61	MSpppp	61	1897	-23102	-43	-42	1897	21.9	305	241	41	146770
MSppppa:93	MSppppa	93	1912	-23087	-6	-11	1912	32.5	418	167	35	129675
MSppppp:93	MSppppp	93	1893	-23106	-8	-6	1893	32.5	364	188	34	110500
E:3	E	3	1815	-23184	-72	-71	1815	27.3	297	344	68	405733
Ea:11	Ea	11	1909	-23090	-62	-62	1909	26.4	386	333	62	339678
Eal:36	Eal	36	1863	-23136	-78	-79	1863	29.9	390	239	52	290290
Eala:65	Eala	65	1892	-23107	-96	-100	1892	38.5	455	220	46	220279
Ealaa:116	Ealaa	116	1871	-23129	-51	-68	1871	44.7	497	248	32	81444
Ealap:116	Ealap	116	1928	-23071	-31	-42	1928	46.4	429	263	36	100608
Ealp:65	Ealp	65	1905	-23094	-56	-59	1905	33.6	403	244	43	151952
Ealpa:114	Ealpa	114	1938	-23061	10	0	1938	32.5	465	219	33	81146
Ealpp:114	Ealpp	114	1858	-23141	-55	-58	1858	37.5	401	228	36	90539
Ear:36	Ear	36	1875	-23124	-53	-54	1875	31.0	432	318	51	284842
Eara:66	Eara	66	1889	-23110	-108	-109	1889	40.4	485	283	45	216581
Earaa:113	Earaa	113	1876	-23123	-58	-67	1876	44.3	500	308	35	103617
Earap:113	Earap	113	1964	-23035	-46	-54	1964	48.2	430	309	35	102728
Earp:66	Earp	66	1915	-23085	-38	-40	1915	33.2	425	306	44	158551
Earpa:116	Earpa	116	1703	-20797	13	9	1703	33.8	461	307	34	63404
Earpp:116	Earpp	116	1835	-23164	-42	-43	1835	40.4	405	299	36	97113
Ep:11	Ep	11	1884	-23115	-102	-103	1884	39.3	295	338	61	454361
Epl:36	Epl	36	1880	-23119	-61	-61	1880	34.9	309	244	51	309073
Epla:66	Epla	66	1904	-23095	-106	-107	1904	37.2	293	242	44	167055
Eplaa:116	Eplaa	116	1869	-23130	-16	-19	1869	41.3	322	201	35	79839
Eplap:116	Eplap	116	1971	-23028	-23	-24	1971	39.4	268	247	34	63492
Eplp:66	Eplp	66	1889	-23110	-80	-81	1889	38.4	358	210	43	151782
Eplpa:116	Eplpa	116	1909	-23090	-3	0	1909	46.1	424	201	34	84733
Eplpp:116	Eplpp	116	1956	-23044	10	17	1956	45.1	355	211	34	70161
Epr:36	Epr	36	1887	-23112	-69	-69	1887	33.6	339	321	53	313841
Epra:66	Epra	66	1937	-23062	-69	-72	1937	41.5	378	292	47	178136
Epraa:114	Epraa	114	1881	-23118	-58	-60	1881	47.3	388	288	36	88355
Eprap:114	Eprap	114	1993	-23007	11	6	1993	46.8	336	255	37	86859
Eprp:66	Eprp	66	1932	-23067	-78	-80	1932	39.8	306	301	45	166811
Eprpa:116	Eprpa	116	1719	-20780	-49	-30	1719	42.7	324	279	36	67505
Eprpp:116	Eprpp	116	1411	-18588	-161	-163	1411	35.1	264	282	33	43217
P2:1	P2	1	1206	-15460	-68	-69	1206	30.0	218	274	65	138103
C:4	C	4	1748	-23251	-392	-392	1748	50.6	314	278	70	617332
Ca:13	Ca	13	1865	-23134	-236	-238	1865	49.6	393	289	60	373051
Caa:29	Caa	29	1847	-23152	-319	-320	1847	54.5	421	283	53	389709
Caaa:49	Caaa	49	1922	-23077	-267	-275	1922	55.1	419	285	48	335622
Caaaa:73	Caaaa	73	1907	-23092	-322	-342	1907	55.7	325	318	41	223707
Caaaaa:106	Caaaaa	106	1985	-23014	-110	-122	1985	54.6	258	315	36	127715
Caaaap:106	Caaaap	106	1945	-23054	-74	-77	1945	46.9	227	315	34	106966
Caaap:73	Caaap	73	1989	-23010	-125	-129	1989	50.4	256	331	42	222499
Caaapa:104	Caaapa	104	1915	-23084	-36	-41	1915	37.7	196	325	36	121173
Caaapp:104	Caaapp	104	1856	-23143	-113	-112	1856	48.6	189	286	36	139198
Caap:49	Caap	49	1955	-23044	-365	-366	1955	55.5	323	328	45	308539
Caapa:79	Caapa	79	1879	-23120	-71	-76	1879	36.5	197	339	37	145877
Caapp:79	Caapp	79	1834	-22524	-111	-113	1834	44.9	193	298	34	136903
Caappd:118	Caappd	118	1853	-23146	33	25	1853	25.4	199	307	34	93265
Caappv:118	Caappv	118	1740	-23259	-104	-105	1740	18.8	229	329	30	50229
Cap:29	Cap	29	1848	-23151	-249	-250	1848	52.2	328	343	54	457246
Capa:52	Capa	52	1896	-23103	-137	-145	1896	44.9	373	387	45	321291
Capaa:85	Capaa	85	1890	-23110	-29	-32	1890	20.9	330	369	40	149796
Capaaa:122	Capaaa	122	1792	-23207	19	23	1792	22.2	351	345	30	51913
Capaap:122	Capaap	122	1733	-23266	-49	-54	1733	24.2	302	342	33	72697
Capap:85	Capap	85	1875	-23125	-30	-34	1875	26.0	289	352	40	154476
Capapa:122	Capapa	122	1865	-23134	128	136	1865	26.0	327	277	30	47052
Capapp:122	Capapp	122	1860	-23139	99	85	1860	31.2	279	317	31	59801
Capp:52	Capp	52	1924	-23075	-104	-107	1924	46.1	322	388	45	329775
Cappa:82	Cappa	82	1884	-23115	-39	-40	1884	31.9	304	378	37	160061
Cappaa:120	Cappaa	120	1805	-23194	-40	-38	1805	35.5	332	364	34	95642
Cappap:120	Cappap	120	1865	-23134	71	65	1865	32.8	290	339	30	66067
Cappp:82	Cappp	82	1879	-23120	-66	-67	1879	35.5	261	367	38	169171
Capppa:119	Capppa	119	1789	-23210	-26	-37	1789	28.1	278	320	32	71343
Capppp:119	Capppp	119	1851	-23148	28	28	1851	40.4	260	335	33	104740
Cp:13	Cp	13	1848	-23151	-268	-268	1848	48.8	284	241	63	455419
Cpa:28	Cpa	28	1825	-23174	-382	-383	1825	54.0	304	235	54	393672
Cpaa:50	Cpaa	50	1905	-23094	-254	-257	1905	53.3	266	305	46	304111
Cpaaa:74	Cpaaa	74	1911	-23088	-33	-37	1911	34.2	186	298	39	177246
Cpaaaa:117	Cpaaaa	117	1749	-23251	-76	-81	1749	18.6	217	300	34	81493
Cpaaap:117	Cpaaap	117	1837	-23163	-25	-23	1837	21.4	182	249	31	64987
Cpaap:74	Cpaap	74	1891	-23108	-91	-95	1891	42.6	204	257	40	201472
Cpaapa:115	Cpaapa	115	1807	-23193	-87	-86	1807	31.1	175	288	35	103390
Cpaapp:115	Cpaapp	115	1891	-23108	-7	-7	1891	38.2	184	223	34	91814
Cpap:50	Cpap	50	1905	-23094	-461	-465	1905	56.3	315	240	48	321135
Cpapa:73	Cpapa	73	1947	-23052	-173	-181	1947	51.5	243	267	40	204579
Cpapaa:108	Cpapaa	108	1880	-23119	-78	-81	1880	46.0	221	215	33	93977
Cpapap:108	Cpapap	108	1905	-23094	-53	-48	1905	40.0	214	277	34	97389
Cpapp:73	Cpapp	73	1980	-23019	-500	-520	1980	57.2	303	248	42	224231
Cpappd:109	Cpappd	109	1958	-23041	-76	-80	1958	51.1	225	263	35	122910
Cpappv:109	Cpappv	109	2022	-22977	-278	-285	2022	56.5	278	238	35	115042
Cpp:28	Cpp	28	1897	-23102	-112	-114	1897	44.8	216	259	52	385454
Cppa:51	Cppa	51	1879	-23120	-143	-147	1879	44.7	219	341	46	308593
Cppaa:79	Cppaa	79	1907	-23092	-31	-37	1907	31.1	218	335	39	148809
Cppaaa:115	Cppaaa	115	1818	-23181	-76	-79	1818	27.7	234	303	30	52631
Cppaap:115	Cppaap	115	1979	-23020	62	66	1979	30.9	227	257	32	71397
Cppap:79	Cppap	79	1951	-23048	-39	-40	1951	31.9	238	260	38	119963
Cppapa:118	Cppapa	118	1843	-23156	-51	-34	1843	31.0	244	234	32	67321
Cppapp:118	Cppapp	118	1881	-23118	-2	-3	1881	33.0	286	205	32	65667
Cppp:51	Cppp	51	1924	-23075	-52	-53	1924	37.3	202	277	45	259969
Cpppa:80	Cpppa	80	1878	-23121	-61	-62	1878	23.5	239	296	41	132901
Cpppaa:122	Cpppaa	122	0	0	0	0	0	22.4	291	232	34	0
Cpppap:122	Cpppap	122	1742	-23258	-33	-32	1742	24.5	248	276	32	57428
Cpppp:80	Cpppp	80	1810	-22026	-20	-24	1810	18.1	244	275	40	115364
Cppppa:123	Cppppa	123	0	0	0	0	0	19.0	288	283	32	0
Cppppp:123	Cppppp	123	0	0	0	0	0	18.0	335	261	32	0
P3:4	P3	4	1820	-23179	-136	-137	1820	37.0	205	300	62	424786
D:17	D	17	1882	-23117	-95	-96	1882	34.8	249	377	50	213114
Da:39	Da	39	1603	-19824	-83	-83	1603	29.1	233	351	47	127506
Dp:39	Dp	39	1877	-22387	-34	-34	1877	33.3	315	378	45	145350
P4:17	P4	17	1872	-23127	-174	-175	1872	42.4	229	339	51	238400
Z2:69	Z2	69	1942	-23057	-105	-111	1942	39.1	251	387	37	59627
Z3:69	Z3	69	2013	-22986	9	8	2013	33.6	324	407	38	59493
